# Supplementary material for: Development of a multisensor biologging collar and analytical techniques to describe high‐resolution spatial behavior in free‐ranging terrestrial mammals
Source: Ecol Evol. 2024 Sep 23;14(9):e70264. doi: 10.1002/ece3.70264 (PMC11420106; doi:10.1002/ece3.70264)
Supplement: Supplementary file 1 — Appendix S1 [file ECE3-14-e70264-s001.zip › doi_10_5061_dryad_jdfn2z3hv__v20240620/B5_S40_Master.csv]

Counter	Total Event no.	Event no.	Category	Acc_x	Acc_y	Acc_z	Mag_x	Mag_y	Mag_z	Temp C	Pressure hbar	Date	DD	MM	YY	Time_dd:hh:mm:ss	Total secs	Decimal secs	Hours	Minutes	Seconds	Anlg	Light	Battery V	Acc_x sm	Acc_y sm	Acc_z sm	Ang vel	VeDBA	Vel m/s	Vel/VEDBA	FFT cleaned	FFT stuff	FFT stuff	FFT stuff	FFT sweep	FFT zero crossings	FFT zero crossings manual	VeSBA	Animal g	ODBA	Dyn AccX	Dyn AccY	Dyn AccZ	Smth Press	Altitude smth	Pressure change	Altitude change	Median pressure
110	111	111	Category E	-0.083984375	-0.011962891	-0.91186523	0.32202148	0.041259766	0.40698242	-34.15	0	30/3/2018	30	3	2018	22:18:57	80337	0.6	22	18	57	0	0.059326172	3.5368652	-0.063964844	-0.023193359	-0.92651367	47.989746	0.02734375	0	0	0	0	0	0	0	0	0	0.92919922	0.070800781	0.046142578	-0.019775391	0.011230469	0.014648438	0	44330	0	0	0
111	112	112	Category E	-0.11987305	0	-0.83984375	0.30566406	0.076904297	0.41479492	-34.03	0	30/3/2018	30	3	2018	22:18:57	80337	0.7	22	18	57	0	0.059326172	3.5368652	-0.068359375	-0.026367188	-0.92700195	54.956543	0.10449219	0	0	0	0	0	0	0	0	0	0.92993164	0.070068359	0.16503906	-0.051269531	0.026367188	0.087158203	0	44330	0	0	0
112	113	113	Category E	-0.2878418	-0.023925781	-0.83984375	0.29638672	0.069091797	0.42114258	-34.27	0	30/3/2018	30	3	2018	22:18:57	80337	0.8	22	18	57	0	0.059326172	3.5368652	-0.076904297	-0.029785156	-0.92553711	61.444092	0.22753906	0	0	0	0	0	0	0	0	0	0.92919922	0.070800781	0.30249023	-0.21069336	0.005859375	0.085693359	0	44330	0	0	0
113	114	114	Category E	-0.14379883	-0.16796875	-1.1879883	0.2722168	0.05859375	0.43554688	-34.52	0	30/3/2018	30	3	2018	22:18:57	80337	0.9	22	18	57	0	0.059326172	3.5368652	-0.078613281	-0.029541016	-0.921875	67.636963	0.30664063	0	0	0	0	0	0	0	0	0	0.92578125	0.07421875	0.46899414	-0.064941406	-0.13818359	-0.26586914	0	44330	0	0	0
114	115	115	Category E	-0.13183594	-0.071777344	-0.89990234	0.30004883	0.057128906	0.42382813	-34.76	0	30/3/2018	30	3	2018	22:18:58	80338	0	22	18	58	0	0.059326172	3.5368652	-0.080322266	-0.031494141	-0.92602539	70.304443	0.0703125	0	0	0	0	0	0	0	0	0	0.92993164	0.070068359	0.11767578	-0.051269531	-0.040039063	0.026123047	0	44330	0	0	0
115	116	116	Category E	-0.14379883	-0.14379883	-0.95996094	0.31420898	0.015869141	0.41308594	-34.76	0	30/3/2018	30	3	2018	22:18:58	80338	0.1	22	18	58	0	0.059326172	3.5368652	-0.081054688	-0.032958984	-0.92675781	70.682373	0.13134766	0	0	0	0	0	0	0	0	0	0.9309082	0.069091797	0.20629883	-0.0625	-0.1105957	-0.032958984	0	44330	0	0	0
116	117	117	Category E	-0.11987305	-0.095947266	-0.76782227	0.30004883	0.006591797	0.42749023	-34.76	0	30/3/2018	30	3	2018	22:18:58	80338	0.2	22	18	58	0	0.059326172	3.5368652	-0.082519531	-0.032958984	-0.92553711	69.447998	0.17382813	0	0	0	0	0	0	0	0	0	0.92993164	0.070068359	0.25805664	-0.037109375	-0.062744141	0.15771484	0	44330	0	0	0
117	118	118	Category E	-0.21582031	-0.011962891	-0.87597656	0.26074219	0.013671875	0.43896484	-34.64	0	30/3/2018	30	3	2018	22:18:58	80338	0.3	22	18	58	0	0.059326172	3.5368652	-0.087158203	-0.036376953	-0.92456055	66.005615	0.13964844	0	0	0	0	0	0	0	0	0	0.92944336	0.070556641	0.2019043	-0.12841797	0.024414063	0.048583984	0	44330	0	0	0
118	119	119	Category E	-0.059814453	-0.023925781	-1.0439453	0.26147461	0.01953125	0.4440918	-34.4	0	30/3/2018	30	3	2018	22:18:58	80338	0.4	22	18	58	0	0.059326172	3.5368652	-0.088867188	-0.037109375	-0.92895508	59.553955	0.11914063	0	0	0	0	0	0	0	0	0	0.93408203	0.065917969	0.15698242	0.029052734	0.013183594	-0.11474609	0	44330	0	0	0
119	120	120	Category E	-0.071777344	-0.023925781	-0.94799805	0.28198242	0.042724609	0.43017578	-34.4	0	30/3/2018	30	3	2018	22:18:58	80338	0.5	22	18	58	0	0.059326172	3.5336426	-0.088378906	-0.0390625	-0.92822266	52.082031	0.030029297	0	0	0	0	0	0	0	0	0	0.93334961	0.066650391	0.051757813	0.016601563	0.015136719	-0.01953125	0	44330	0	0	0
120	121	121	Category E	-0.095947266	-0.023925781	-0.80395508	0.25097656	0.092529297	0.43994141	-34.15	0	30/3/2018	30	3	2018	22:18:58	80338	0.6	22	18	58	0	0.059326172	3.5336426	-0.089355469	-0.040527344	-0.92749023	45.930176	0.12475586	0	0	0	0	0	0	0	0	0	0.93261719	0.067382813	0.14648438	-0.006347656	0.016601563	0.12353516	0	44330	0	0	0
121	122	122	Category E	-0.16796875	0.059814453	-0.85180664	0.23364258	0.069580078	0.44775391	-34.15	0	30/3/2018	30	3	2018	22:18:58	80338	0.7	22	18	58	0	0.059326172	3.5336426	-0.093994141	-0.042480469	-0.92773438	38.378662	0.14746094	0	0	0	0	0	0	0	0	0	0.93359375	0.06640625	0.25244141	-0.073730469	0.10229492	0.075927734	0	44330	0	0	0
122	123	123	Category E	0.023925781	-0.023925781	-0.95996094	0.23193359	0.073974609	0.44677734	-34.27	0	30/3/2018	30	3	2018	22:18:58	80338	0.8	22	18	58	0	0.059326172	3.5336426	-0.096435547	-0.043945313	-0.92456055	29.897705	0.12695313	0	0	0	0	0	0	0	0	0	0.93066406	0.069335938	0.17553711	0.12036133	0.020019531	-0.03515625	0	44330	0	0	0
123	124	124	Category E	-0.011962891	-0.13183594	-1.0078125	0.26806641	0.049804688	0.43798828	-34.15	0	30/3/2018	30	3	2018	22:18:58	80338	0.9	22	18	58	0	0.059326172	3.5336426	-0.099609375	-0.045898438	-0.92163086	23.997803	0.14990234	0	0	0	0	0	0	0	0	0	0.92822266	0.071777344	0.25952148	0.087646484	-0.085693359	-0.0859375	0	44330	0	0	0
124	125	125	Category E	-0.11987305	-0.071777344	-0.77978516	0.27099609	0.025390625	0.44140625	-34.03	0	30/3/2018	30	3	2018	22:18:59	80339	0	22	18	59	0	0.059326172	3.5336426	-0.10131836	-0.048339844	-0.92553711	20.606689	0.14868164	0	0	0	0	0	0	0	0	0	0.93237305	0.067626953	0.1875	-0.018310547	-0.023193359	0.14575195	0	44330	0	0	0
125	126	126	Category E	-0.13183594	0.011962891	-0.81591797	0.2512207	0.026123047	0.44995117	-34.15	0	30/3/2018	30	3	2018	22:18:59	80339	0.1	22	18	59	0	0.059326172	3.5336426	-0.10229492	-0.045654297	-0.92675781	15.6875	0.12841797	0	0	0	0	0	0	0	0	0	0.93359375	0.06640625	0.19824219	-0.029296875	0.057617188	0.11083984	0	44330	0	0	0
126	127	127	Category E	-0.035888672	0.035888672	-1.0319824	0.2434082	0.032226563	0.45214844	-34.03	0	30/3/2018	30	3	2018	22:18:59	80339	0.2	22	18	59	0	0.059326172	3.5336426	-0.10375977	-0.044433594	-0.92626953	10.043701	0.14916992	0	0	0	0	0	0	0	0	0	0.93310547	0.066894531	0.25415039	0.067871094	0.080322266	-0.10546875	0	44330	0	0	0
127	128	128	Category E	-0.011962891	0.023925781	-0.91186523	0.27294922	0.026611328	0.44140625	-34.15	0	30/3/2018	30	3	2018	22:18:59	80339	0.3	22	18	59	0	0.059326172	3.5336426	-0.10986328	-0.045654297	-0.92626953	6.6137695	0.12109375	0	0	0	0	0	0	0	0	0	0.93383789	0.066162109	0.18212891	0.097900391	0.069580078	0.014404297	0	44330	0	0	0
128	129	129	Category E	-0.23999023	-0.035888672	-0.91186523	0.27075195	0.043701172	0.43896484	-34.4	0	30/3/2018	30	3	2018	22:18:59	80339	0.4	22	18	59	0	0.059326172	3.5336426	-0.11206055	-0.044433594	-0.92431641	3.7990723	0.12866211	0	0	0	0	0	0	0	0	0	0.93212891	0.067871094	0.14916992	-0.12768555	0.008544922	0.012451172	0	44330	0	0	0
129	130	130	Category E	-0.10791016	0.047851563	-0.75585938	0.26464844	0.037841797	0.4362793	-34.15	0	30/3/2018	30	3	2018	22:18:59	80339	0.5	22	18	59	0	0.059326172	3.5336426	-0.11328125	-0.045166016	-0.92236328	2.192627	0.19091797	0	0	0	0	0	0	0	0	0	0.93041992	0.069580078	0.26513672	0.005371094	0.093017578	0.16650391	0	44330	0	0	0
130	131	131	Category E	-0.19189453	-0.11987305	-1.223877	0.27587891	0.038574219	0.43774414	-34.52	0	30/3/2018	30	3	2018	22:18:59	80339	0.6	22	18	59	0	0.059326172	3.5336426	-0.11328125	-0.044677734	-0.92529297	8.9169922	0.31738281	0	0	0	0	0	0	0	0	0	0.93334961	0.066650391	0.4519043	-0.078369141	-0.074951172	-0.29833984	0	44330	0	0	0
131	132	132	Category E	-0.023925781	-0.083984375	-0.89990234	0.29272461	0.022949219	0.42993164	-34.64	0	30/3/2018	30	3	2018	22:18:59	80339	0.7	22	18	59	0	0.059326172	3.5336426	-0.11523438	-0.046386719	-0.92529297	12.068848	0.10180664	0	0	0	0	0	0	0	0	0	0.93359375	0.06640625	0.15429688	0.091308594	-0.037353516	0.025390625	0	44330	0	0	0
132	133	133	Category E	-0.14379883	-0.071777344	-0.89990234	0.29907227	-0.025634766	0.41943359	-34.64	0	30/3/2018	30	3	2018	22:18:59	80339	0.8	22	18	59	0	0.059326172	3.5336426	-0.11743164	-0.047119141	-0.92285156	13.495605	0.042724609	0	0	0	0	0	0	0	0	0	0.93139648	0.068603516	0.073730469	-0.026123047	-0.024414063	0.022949219	0	44330	0	0	0
133	134	134	Category E	-0.14379883	-0.059814453	-0.86376953	0.28564453	-0.041015625	0.42895508	-35.01	0	30/3/2018	30	3	2018	22:18:59	80339	0.9	22	18	59	0	0.059326172	3.5336426	-0.12133789	-0.046142578	-0.92211914	16.116211	0.063964844	0	0	0	0	0	0	0	0	0	0.93115234	0.068847656	0.094238281	-0.022216797	-0.013427734	0.058349609	0	44330	0	0	0
134	135	135	Category E	-0.17993164	-0.059814453	-0.75585938	0.27709961	-0.042480469	0.43261719	-34.64	0	30/3/2018	30	3	2018	22:19:00	80340	0	22	19	0	0	0.059326172	3.5336426	-0.12329102	-0.045654297	-0.92041016	17.430176	0.17456055	0	0	0	0	0	0	0	0	0	0.92993164	0.070068359	0.23510742	-0.056396484	-0.013916016	0.16455078	0	44330	0	0	0
135	136	136	Category E	-0.047851563	0	-1.0439453	0.26147461	-0.048828125	0.44335938	-34.64	0	30/3/2018	30	3	2018	22:19:00	80340	0.1	22	19	0	0	0.059326172	3.5336426	-0.12573242	-0.047851563	-0.92163086	16.204102	0.15258789	0	0	0	0	0	0	0	0	0	0.93139648	0.068603516	0.24804688	0.077880859	0.047851563	-0.12231445	0	44330	0	0	0
136	137	137	Category E	-0.083984375	0.035888672	-0.86376953	0.28051758	-0.033691406	0.4309082	-34.64	0	30/3/2018	30	3	2018	22:19:00	80340	0.2	22	19	0	0	0.059326172	3.5336426	-0.12768555	-0.048828125	-0.92456055	16.334961	0.11328125	0	0	0	0	0	0	0	0	0	0.93481445	0.065185547	0.18969727	0.043701172	0.084716797	0.060791016	0	44330	0	0	0
137	138	138	Category E	-0.37182617	0.011962891	-0.93579102	0.26757813	0.009765625	0.43676758	-34.27	0	30/3/2018	30	3	2018	22:19:00	80340	0.3	22	19	0	0	0.059326172	3.5336426	-0.12890625	-0.048828125	-0.92504883	18.293457	0.25048828	0	0	0	0	0	0	0	0	0	0.93530273	0.064697266	0.31420898	-0.24267578	0.060791016	-0.010498047	0	44330	0	0	0
138	139	139	Category E	-0.047851563	-0.083984375	-0.73193359	0.26782227	-0.013427734	0.4362793	-34.4	0	30/3/2018	30	3	2018	22:19:00	80340	0.4	22	19	0	0	0.059326172	3.5336426	-0.12841797	-0.048828125	-0.9230957	19.363525	0.21044922	0	0	0	0	0	0	0	0	0	0.93310547	0.066894531	0.30688477	0.080566406	-0.034912109	0.19116211	0	44330	0	0	0
139	140	140	Category E	-0.11987305	-0.095947266	-1.2597656	0.26977539	-0.012451172	0.4375	-34.27	0	30/3/2018	30	3	2018	22:19:00	80340	0.5	22	19	0	0	0.059326172	3.5336426	-0.13354492	-0.047851563	-0.9230957	19.298828	0.34008789	0	0	0	0	0	0	0	0	0	0.93408203	0.065917969	0.39819336	0.013671875	-0.047851563	-0.33642578	0	44330	0	0	0
140	141	141	Category E	-0.023925781	-0.15576172	-1.0319824	0.29296875	-0.006835938	0.42504883	-34.15	0	30/3/2018	30	3	2018	22:19:00	80340	0.6	22	19	0	0	0.059326172	3.5336426	-0.13623047	-0.047851563	-0.92138672	21.055176	0.19091797	0	0	0	0	0	0	0	0	0	0.93261719	0.067382813	0.33056641	0.11230469	-0.10766602	-0.11035156	0	44330	0	0	0
141	142	142	Category E	-0.16796875	-0.16796875	-0.88793945	0.29150391	-0.062255859	0.41650391	-34.03	0	30/3/2018	30	3	2018	22:19:00	80340	0.7	22	19	0	0	0.059326172	3.5336426	-0.13964844	-0.049804688	-0.91796875	22.331299	0.125	0	0	0	0	0	0	0	0	0	0.92993164	0.070068359	0.17626953	-0.028076172	-0.11791992	0.030029297	0	44330	0	0	0
142	143	143	Category E	-0.32397461	-0.083984375	-0.7199707	0.28149414	-0.072998047	0.42822266	-34.15	0	30/3/2018	30	3	2018	22:19:00	80340	0.8	22	19	0	0	0.059326172	3.5336426	-0.14135742	-0.050048828	-0.9206543	18.590088	0.2734375	0	0	0	0	0	0	0	0	0	0.93286133	0.067138672	0.41723633	-0.18261719	-0.033691406	0.20068359	0	44330	0	0	0
143	144	144	Category E	-0.26391602	-0.047851563	-0.81591797	0.25561523	-0.078613281	0.43432617	-34.15	0	30/3/2018	30	3	2018	22:19:00	80340	0.9	22	19	0	0	0.059326172	3.5336426	-0.14355469	-0.051513672	-0.92382813	13.977295	0.16137695	0	0	0	0	0	0	0	0	0	0.9362793	0.063720703	0.23193359	-0.12011719	0.003662109	0.10791016	0	44330	0	0	0
144	145	145	Category E	-0.047851563	-0.011962891	-1.0319824	0.24487305	-0.082519531	0.44482422	-34.4	0	30/3/2018	30	3	2018	22:19:01	80341	0	22	19	1	0	0.059326172	3.5336426	-0.14501953	-0.053466797	-0.92333984	12.129639	0.15136719	0	0	0	0	0	0	0	0	0	0.9362793	0.063720703	0.24731445	0.097167969	0.041503906	-0.10839844	0	44330	0	0	0
145	146	146	Category E	-0.19189453	0.10791016	-0.86376953	0.29321289	-0.046630859	0.41210938	-34.89	0	30/3/2018	30	3	2018	22:19:01	80341	0.1	22	19	1	0	0.059326172	3.5336426	-0.1472168	-0.055419922	-0.9230957	15.138184	0.17944336	0	0	0	0	0	0	0	0	0	0.93652344	0.063476563	0.26733398	-0.044433594	0.16333008	0.059326172	0	44330	0	0	0
146	147	147	Category E	-0.31176758	-0.083984375	-0.70776367	0.30419922	-0.028564453	0.41088867	-35.13	0	30/3/2018	30	3	2018	22:19:01	80341	0.2	22	19	1	0	0.059326172	3.5336426	-0.14941406	-0.057373047	-0.9230957	11.710205	0.27099609	0	0	0	0	0	0	0	0	0	0.93701172	0.062988281	0.40405273	-0.16210938	-0.026367188	0.21533203	0	44330	0	0	0
147	148	148	Category E	-0.29980469	-0.13183594	-0.63598633	0.31982422	-0.017578125	0.40844727	-35.75	0	30/3/2018	30	3	2018	22:19:01	80341	0.3	22	19	1	0	0.059326172	3.5336426	-0.15209961	-0.058349609	-0.921875	6.7844238	0.33007813	0	0	0	0	0	0	0	0	0	0.9362793	0.063720703	0.50708008	-0.14746094	-0.073242188	0.28588867	0	44330	0	0	0
148	149	149	Category E	-0.27587891	-0.16796875	-1.4038086	0.32836914	0.013427734	0.39916992	-35.26	0	30/3/2018	30	3	2018	22:19:01	80341	0.4	22	19	1	0	0.059326172	3.5336426	-0.15527344	-0.060546875	-0.92285156	6.2629395	0.50708008	0	0	0	0	0	0	0	0	0	0.93774414	0.062255859	0.70874023	-0.12036133	-0.10742188	-0.48071289	0	44330	0	0	0
149	150	150	Category E	0.047851563	-0.095947266	-1.0559082	0.36547852	0.02734375	0.37158203	-35.26	0	30/3/2018	30	3	2018	22:19:01	80341	0.5	22	19	1	0	0.059326172	3.5336426	-0.15527344	-0.060791016	-0.92333984	11.737305	0.24487305	0	0	0	0	0	0	0	0	0	0.93823242	0.061767578	0.37060547	0.203125	-0.034912109	-0.13232422	0	44330	0	0	0
150	151	151	Category E	-0.3359375	-0.23999023	-0.94799805	0.36352539	0.001464844	0.38110352	-35.26	0	30/3/2018	30	3	2018	22:19:01	80341	0.6	22	19	1	0	0.059326172	3.5336426	-0.15527344	-0.060791016	-0.92358398	10.585205	0.25537109	0	0	0	0	0	0	0	0	0	0.93847656	0.061523438	0.38378906	-0.18041992	-0.17895508	-0.024169922	0	44330	0	0	0
151	152	152	Category E	-0.63598633	-0.25195313	-0.81591797	0.30957031	-0.013183594	0.41821289	-34.4	0	30/3/2018	30	3	2018	22:19:01	80341	0.7	22	19	1	0	0.059326172	3.5336426	-0.15429688	-0.060791016	-0.92456055	0.5065918	0.52929688	0	0	0	0	0	0	0	0	0	0.93920898	0.060791016	0.78125	-0.48144531	-0.19091797	0.10864258	0	44330	0	0	0
152	153	153	Category E	-0.10791016	0.047851563	-0.63598633	0.27563477	-0.006591797	0.43774414	-35.01	0	30/3/2018	30	3	2018	22:19:01	80341	0.8	22	19	1	0	0.059326172	3.5336426	-0.15283203	-0.060791016	-0.92578125	2.9711914	0.31274414	0	0	0	0	0	0	0	0	0	0.94042969	0.059570313	0.44360352	0.044921875	0.10864258	0.28979492	0	44330	0	0	0
153	154	154	Category E	-0.095947266	-0.14379883	-1.2958984	0.25610352	-0.020263672	0.44580078	-34.89	0	30/3/2018	30	3	2018	22:19:01	80341	0.9	22	19	1	0	0.059326172	3.5336426	-0.14892578	-0.060791016	-0.92700195	2.4931641	0.3815918	0	0	0	0	0	0	0	0	0	0.94091797	0.059082031	0.50463867	0.052978516	-0.082763672	-0.36865234	0	44330	0	0	0
154	155	155	Category E	-0.047851563	-0.11987305	-0.97192383	0.26977539	-0.026611328	0.43823242	-34.64	0	30/3/2018	30	3	2018	22:19:02	80342	0	22	19	2	0	0.059326172	3.5336426	-0.14697266	-0.059326172	-0.92358398	1.3144531	0.12573242	0	0	0	0	0	0	0	0	0	0.93725586	0.062744141	0.20800781	0.099121094	-0.060302734	-0.048095703	0	44330	0	0	0
155	156	156	Category E	-0.095947266	-0.035888672	-0.79199219	0.25024414	0.012695313	0.44458008	-35.38	0	30/3/2018	30	3	2018	22:19:02	80342	0.1	22	19	2	0	0.059326172	3.5336426	-0.14550781	-0.058105469	-0.92382813	12.418701	0.14257813	0	0	0	0	0	0	0	0	0	0.93701172	0.062988281	0.20385742	0.049560547	0.022216797	0.13183594	0	44330	0	0	0
156	157	157	Category E	-0.35986328	-0.25195313	-0.81591797	0.24169922	0.038330078	0.45385742	-35.38	0	30/3/2018	30	3	2018	22:19:02	80342	0.2	22	19	2	0	0.059326172	3.5336426	-0.14404297	-0.056640625	-0.92407227	17.27832	0.31030273	0	0	0	0	0	0	0	0	0	0.93701172	0.062988281	0.51904297	-0.21557617	-0.19506836	0.1081543	0	44330	0	0	0
157	158	158	Category E	-0.11987305	0.011962891	-1.3317871	0.2487793	0.067871094	0.44506836	-35.26	0	30/3/2018	30	3	2018	22:19:02	80342	0.3	22	19	2	0	0.059326172	3.5594238	-0.14257813	-0.055664063	-0.92626953	14.094482	0.41137695	0	0	0	0	0	0	0	0	0	0.93896484	0.061035156	0.49584961	0.022705078	0.067626953	-0.40527344	0	44330	0	0	0
158	159	159	Category E	0	-0.17993164	-0.97192383	0.30371094	0.1184082	0.40673828	-35.5	0	30/3/2018	30	3	2018	22:19:02	80342	0.4	22	19	2	0	0.059326172	3.5594238	-0.14013672	-0.055664063	-0.92724609	16.469971	0.19238281	0	0	0	0	0	0	0	0	0	0.93945313	0.060546875	0.30883789	0.14013672	-0.12402344	-0.044433594	0	44330	0	0	0
159	160	160	Category E	-0.059814453	-0.15576172	-0.83984375	0.28027344	0.11645508	0.42211914	-35.38	0	30/3/2018	30	3	2018	22:19:02	80342	0.5	22	19	2	0	0.059326172	3.5594238	-0.1394043	-0.055419922	-0.92626953	26.678467	0.15429688	0	0	0	0	0	0	0	0	0	0.93823242	0.061767578	0.26611328	0.079589844	-0.10009766	0.086425781	0	44330	0	0	0
160	161	161	Category E	-0.38378906	-0.17993164	-0.97192383	0.25	0.095458984	0.44677734	-35.26	0	30/3/2018	30	3	2018	22:19:02	80342	0.6	22	19	2	0	0.059326172	3.5594238	-0.13867188	-0.055664063	-0.92626953	35.115723	0.27832031	0	0	0	0	0	0	0	0	0	0.93823242	0.061767578	0.41455078	-0.24487305	-0.12402344	-0.045410156	0	44330	0	0	0
161	162	162	Category E	-0.19189453	-0.13183594	-0.68383789	0.23266602	0.11010742	0.44677734	-35.5	0	30/3/2018	30	3	2018	22:19:02	80342	0.7	22	19	2	0	0.059326172	3.5594238	-0.13769531	-0.055664063	-0.92773438	32.219482	0.26123047	0	0	0	0	0	0	0	0	0	0.93969727	0.060302734	0.37426758	-0.053955078	-0.075927734	0.24389648	0	44330	0	0	0
162	163	163	Category E	-0.25195313	-0.16796875	-0.70776367	0.26538086	0.10864258	0.43164063	-35.26	0	30/3/2018	30	3	2018	22:19:02	80342	0.8	22	19	2	0	0.059326172	3.5594238	-0.13574219	-0.056884766	-0.92871094	33.833252	0.27319336	0	0	0	0	0	0	0	0	0	0.94042969	0.059570313	0.44799805	-0.1159668	-0.11083984	0.22094727	0	44330	0	0	0
163	164	164	Category E	-0.13183594	-0.19189453	-1.2597656	0.28491211	0.11206055	0.41333008	-34.76	0	30/3/2018	30	3	2018	22:19:02	80342	0.9	22	19	2	0	0.059326172	3.5594238	-0.13623047	-0.056884766	-0.9284668	39.54248	0.35766602	0	0	0	0	0	0	0	0	0	0.94018555	0.059814453	0.47045898	0.004394531	-0.13476563	-0.33105469	0	44330	0	0	0
164	165	165	Category E	-0.059814453	0.2277832	-1.0439453	0.29833984	0.13598633	0.41015625	-34.52	0	30/3/2018	30	3	2018	22:19:03	80343	0	22	19	3	0	0.059326172	3.5594238	-0.13623047	-0.055419922	-0.92724609	46.664795	0.31542969	0	0	0	0	0	0	0	0	0	0.93896484	0.061035156	0.47607422	0.076416016	0.28320313	-0.11645508	0	44330	0	0	0
165	166	166	Category E	-0.10791016	0.095947266	-0.89990234	0.30541992	0.17382813	0.39013672	-34.27	0	30/3/2018	30	3	2018	22:19:03	80343	0.1	22	19	3	0	0.059326172	3.5594238	-0.13476563	-0.0546875	-0.92895508	45.986328	0.15576172	0	0	0	0	0	0	0	0	0	0.94042969	0.059570313	0.20678711	0.026855469	0.15063477	0.029052734	0	44330	0	0	0
166	167	167	Category E	-0.46777344	-0.095947266	-0.93579102	0.21191406	0.19091797	0.44042969	-34.4	0	30/3/2018	30	3	2018	22:19:03	80343	0.2	22	19	3	0	0.059326172	3.5594238	-0.13305664	-0.054931641	-0.93017578	44.253174	0.33691406	0	0	0	0	0	0	0	0	0	0.94140625	0.05859375	0.38061523	-0.33447266	-0.040771484	-0.005371094	0	44330	0	0	0
167	168	168	Category E	-0.17993164	0.095947266	-0.77978516	0.18383789	0.18066406	0.45336914	-34.76	0	30/3/2018	30	3	2018	22:19:03	80343	0.3	22	19	3	0	0.059326172	3.5594238	-0.1328125	-0.055664063	-0.92895508	46.184082	0.21777344	0	0	0	0	0	0	0	0	0	0.93994141	0.060058594	0.34790039	-0.046875	0.15161133	0.14916992	0	44330	0	0	0
168	169	169	Category E	-0.095947266	-0.035888672	-0.74389648	0.22509766	0.17553711	0.42944336	-35.01	0	30/3/2018	30	3	2018	22:19:03	80343	0.4	22	19	3	0	0.059326172	3.5594238	-0.1328125	-0.056152344	-0.92895508	42.844971	0.18994141	0	0	0	0	0	0	0	0	0	0.94018555	0.059814453	0.24267578	0.036865234	0.020263672	0.18505859	0	44330	0	0	0
169	170	170	Category E	0	0.059814453	-1.1757813	0.24414063	0.17285156	0.42773438	-35.13	0	30/3/2018	30	3	2018	22:19:03	80343	0.5	22	19	3	0	0.059326172	3.5594238	-0.12988281	-0.055908203	-0.92944336	35.552002	0.30151367	0	0	0	0	0	0	0	0	0	0.94018555	0.059814453	0.4921875	0.12988281	0.11572266	-0.24609375	0	44330	0	0	0
170	171	171	Category E	-0.13183594	-0.10791016	-0.92382813	0.27587891	0.11743164	0.41918945	-34.76	0	30/3/2018	30	3	2018	22:19:03	80343	0.6	22	19	3	0	0.059326172	3.5594238	-0.12866211	-0.056640625	-0.93188477	27.308594	0.051757813	0	0	0	0	0	0	0	0	0	0.94238281	0.057617188	0.062255859	-0.002929688	-0.051025391	0.008056641	0	44330	0	0	0
171	172	172	Category E	-0.16796875	-0.059814453	-0.74389648	0.24707031	0.073974609	0.4453125	-34.52	0	30/3/2018	30	3	2018	22:19:03	80343	0.7	22	19	3	0	0.059326172	3.5594238	-0.1262207	-0.055419922	-0.9284668	19.696289	0.18920898	0	0	0	0	0	0	0	0	0	0.93847656	0.061523438	0.23071289	-0.041503906	-0.004150391	0.18457031	0	44330	0	0	0
172	173	173	Category E	-0.29980469	0.071777344	-0.88793945	0.2644043	0.030029297	0.44311523	-34.27	0	30/3/2018	30	3	2018	22:19:03	80343	0.8	22	19	3	0	0.059326172	3.5594238	-0.12573242	-0.0546875	-0.92895508	8.996582	0.21875	0	0	0	0	0	0	0	0	0	0.93896484	0.061035156	0.34130859	-0.17382813	0.12646484	0.041015625	0	44330	0	0	0
173	174	174	Category E	-0.15576172	0.035888672	-0.77978516	0.25195313	0.037109375	0.44628906	-33.91	0	30/3/2018	30	3	2018	22:19:03	80343	0.9	22	19	3	0	0.059326172	3.5594238	-0.12402344	-0.054199219	-0.92895508	4.4387207	0.17724609	0	0	0	0	0	0	0	0	0	0.9387207	0.061279297	0.27099609	-0.031494141	0.090087891	0.14916992	0	44330	0	0	0
174	175	175	Category E	-0.17993164	-0.17993164	-1.0197754	0.30883789	0.012207031	0.41479492	-34.15	0	30/3/2018	30	3	2018	22:19:04	80344	0	22	19	4	0	0.059326172	3.5594238	-0.12255859	-0.053466797	-0.93017578	16.322266	0.16503906	0	0	0	0	0	0	0	0	0	0.93969727	0.060302734	0.27294922	-0.057128906	-0.1262207	-0.089355469	0	44330	0	0	0
175	176	176	Category E	-0.14379883	-0.071777344	-1.1757813	0.33618164	-0.01171875	0.39892578	-34.27	0	30/3/2018	30	3	2018	22:19:04	80344	0.1	22	19	4	0	0.059326172	3.5594238	-0.12060547	-0.052978516	-0.93212891	26.151123	0.24511719	0	0	0	0	0	0	0	0	0	0.94140625	0.05859375	0.28515625	-0.022949219	-0.018554688	-0.2434082	0	44330	0	0	0
176	177	177	Category E	-0.083984375	0.023925781	-0.97192383	0.3359375	-0.012939453	0.39599609	-34.52	0	30/3/2018	30	3	2018	22:19:04	80344	0.2	22	19	4	0	0.059326172	3.5594238	-0.11987305	-0.053466797	-0.93041992	34.31543	0.094970703	0	0	0	0	0	0	0	0	0	0.93969727	0.060302734	0.15478516	0.035888672	0.077392578	-0.041259766	0	44330	0	0	0
177	178	178	Category E	0.023925781	0.011962891	-0.77978516	0.33203125	-0.009765625	0.39868164	-34.89	0	30/3/2018	30	3	2018	22:19:04	80344	0.3	22	19	4	0	0.059326172	3.5594238	-0.11914063	-0.0546875	-0.93139648	39.281982	0.21875	0	0	0	0	0	0	0	0	0	0.94067383	0.059326172	0.36132813	0.14306641	0.066650391	0.15161133	0	44330	0	0	0
178	179	179	Category E	-0.40795898	0.083984375	-0.94799805	0.29077148	0.011962891	0.42431641	-34.76	0	30/3/2018	30	3	2018	22:19:04	80344	0.4	22	19	4	0	0.059326172	3.5594238	-0.11450195	-0.054931641	-0.93188477	39.798828	0.32495117	0	0	0	0	0	0	0	0	0	0.94042969	0.059570313	0.44824219	-0.29321289	0.13891602	-0.015869141	0	44330	0	0	0
179	180	180	Category E	-0.17993164	0.011962891	-0.81591797	0.25292969	0.005859375	0.44555664	-34.64	0	30/3/2018	30	3	2018	22:19:04	80344	0.5	22	19	4	0	0.059326172	3.5594238	-0.11401367	-0.054199219	-0.93481445	35.55127	0.15112305	0	0	0	0	0	0	0	0	0	0.94311523	0.056884766	0.25097656	-0.065673828	0.066162109	0.11889648	0	44330	0	0	0
180	181	181	Category E	-0.25195313	-0.13183594	-0.65991211	0.26855469	0.016113281	0.4309082	-34.52	0	30/3/2018	30	3	2018	22:19:04	80344	0.6	22	19	4	0	0.059326172	3.5594238	-0.11254883	-0.053466797	-0.9309082	33.121094	0.31469727	0	0	0	0	0	0	0	0	0	0.93920898	0.060791016	0.48852539	-0.13916016	-0.078125	0.27099609	0	44330	0	0	0
181	182	182	Category E	-0.11987305	-0.023925781	-1.1757813	0.27075195	0.036621094	0.43457031	-34.15	0	30/3/2018	30	3	2018	22:19:04	80344	0.7	22	19	4	0	0.059326172	3.5594238	-0.11206055	-0.051513672	-0.93017578	31.486816	0.24707031	0	0	0	0	0	0	0	0	0	0.93823242	0.061767578	0.28076172	-0.007568359	0.027587891	-0.24536133	0	44330	0	0	0
182	183	183	Category E	-0.19189453	-0.11987305	-1.1398926	0.31591797	0.022216797	0.40820313	-34.15	0	30/3/2018	30	3	2018	22:19:04	80344	0.8	22	19	4	0	0.059326172	3.5594238	-0.10961914	-0.049560547	-0.93066406	31.19165	0.23535156	0	0	0	0	0	0	0	0	0	0.93847656	0.061523438	0.36132813	-0.08203125	-0.070068359	-0.20898438	0	44330	0	0	0
183	184	184	Category E	-0.11987305	-0.14379883	-0.91186523	0.30297852	0.009765625	0.4128418	-34.27	0	30/3/2018	30	3	2018	22:19:04	80344	0.9	22	19	4	0	0.059326172	3.5594238	-0.10546875	-0.048583984	-0.93359375	32.883789	0.098388672	0	0	0	0	0	0	0	0	0	0.94067383	0.059326172	0.13085938	-0.014160156	-0.094970703	0.021728516	0	44330	0	0	0
184	185	185	Category E	-0.16796875	-0.16796875	-0.93579102	0.28686523	-0.008056641	0.42089844	-34.27	0	30/3/2018	30	3	2018	22:19:05	80345	0	22	19	5	0	0.059326172	3.5594238	-0.10253906	-0.048095703	-0.93505859	34.320068	0.13623047	0	0	0	0	0	0	0	0	0	0.94189453	0.058105469	0.18554688	-0.065429688	-0.11962891	-0.000488281	0	44330	0	0	0
185	186	186	Category E	-0.16796875	-0.13183594	-0.93579102	0.27172852	-0.036132813	0.43554688	-34.4	0	30/3/2018	30	3	2018	22:19:05	80345	0.1	22	19	5	0	0.059326172	3.5594238	-0.10229492	-0.048095703	-0.93383789	40.647217	0.10620117	0	0	0	0	0	0	0	0	0	0.94067383	0.059326172	0.15087891	-0.065429688	-0.083740234	-0.001708984	0	44330	0	0	0
186	187	187	Category E	-0.17993164	-0.071777344	-0.85180664	0.24609375	-0.035644531	0.45019531	-34.27	0	30/3/2018	30	3	2018	22:19:05	80345	0.2	22	19	5	0	0.059326172	3.5594238	-0.099853516	-0.049560547	-0.93481445	45.637207	0.1171875	0	0	0	0	0	0	0	0	0	0.94140625	0.05859375	0.18505859	-0.079833984	-0.021972656	0.083007813	0	44330	0	0	0
187	188	188	Category E	-0.25195313	-0.15576172	-0.99584961	0.23022461	-0.049072266	0.45556641	-33.91	0	30/3/2018	30	3	2018	22:19:05	80345	0.3	22	19	5	0	0.059326172	3.5594238	-0.096191406	-0.048828125	-0.93774414	47.952393	0.19750977	0	0	0	0	0	0	0	0	0	0.94384766	0.056152344	0.32055664	-0.15551758	-0.10668945	-0.057861328	0	44330	0	0	0
188	189	189	Category L	-0.011962891	-0.023925781	-0.94799805	0.047607422	-0.17993164	0.46606445	-21.13	0	31/3/2018	31	3	2018	0:31:21	1881	0	0	31	21	0	0.060058594	3.5594238	-0.092285156	-0.047607422	-0.94165039	50.3396	0.083984375	0	0	0	0	0	0	0	0	0	0.94726563	0.052734375	0.11035156	0.080322266	0.023681641	-0.006103516	0	44330	0	0	0
189	190	190	Category L	-0.011962891	-0.035888672	-0.93579102	0.050292969	-0.18432617	0.46923828	-20.88	0	31/3/2018	31	3	2018	0:31:21	1881	0.099	0	31	21	0	0.060058594	3.5594238	-0.088867188	-0.045654297	-0.93530273	53.707031	0.077636719	0	0	0	0	0	0	0	0	0	0.94067383	0.059326172	0.087158203	0.076904297	0.009765625	-0.000244141	0	44330	0	0	0
190	191	191	Category L	-0.011962891	0	-0.98388672	0.051269531	-0.18164063	0.46826172	-21.13	0	31/3/2018	31	3	2018	0:31:21	1881	0.199	0	31	21	0	0.060058594	3.5594238	-0.089355469	-0.044677734	-0.93383789	56.453369	0.10229492	0	0	0	0	0	0	0	0	0	0.93920898	0.060791016	0.17211914	0.077392578	0.044677734	-0.049804688	0	44330	0	0	0
191	192	192	Category L	0	0	-0.94799805	0.052978516	-0.17822266	0.47216797	-21.13	0	31/3/2018	31	3	2018	0:31:21	1881	0.3	0	31	21	0	0.060058594	3.5594238	-0.084960938	-0.041748047	-0.93408203	55.249268	0.095703125	0	0	0	0	0	0	0	0	0	0.9387207	0.061279297	0.14086914	0.084960938	0.041748047	-0.013916016	0	44330	0	0	0
192	193	193	Category L	0.011962891	-0.035888672	-0.92382813	0.050292969	-0.18286133	0.46435547	-21.25	0	31/3/2018	31	3	2018	0:31:21	1881	0.4	0	31	21	0	0.060058594	3.5594238	-0.077148438	-0.038818359	-0.93579102	52.227295	0.08984375	0	0	0	0	0	0	0	0	0	0.93969727	0.060302734	0.10424805	0.089111328	0.002929688	0.011962891	0	44330	0	0	0
193	194	194	Category L	0.011962891	-0.035888672	-0.92382813	0.053955078	-0.17919922	0.47119141	-21.49	0	31/3/2018	31	3	2018	0:31:21	1881	0.5	0	31	21	0	0.060058594	3.5594238	-0.075683594	-0.039794922	-0.93969727	49.699951	0.089355469	0	0	0	0	0	0	0	0	0	0.94360352	0.056396484	0.10766602	0.087646484	0.00390625	0.015869141	0	44330	0	0	0
194	195	195	Category L	0	0.011962891	-0.92382813	0.053955078	-0.18188477	0.46606445	-21.49	0	31/3/2018	31	3	2018	0:31:21	1881	0.6	0	31	21	0	0.060058594	3.5594238	-0.074462891	-0.038085938	-0.93505859	48.042236	0.090576172	0	0	0	0	0	0	0	0	0	0.93896484	0.061035156	0.13623047	0.074462891	0.050048828	0.011230469	0	44330	0	0	0
195	196	196	Category L	-0.035888672	-0.011962891	-0.97192383	0.051757813	-0.17456055	0.46948242	-21.37	0	31/3/2018	31	3	2018	0:31:21	1881	0.7	0	31	21	0	0.060058594	3.5594238	-0.073974609	-0.036621094	-0.93457031	42.077393	0.058837891	0	0	0	0	0	0	0	0	0	0.93823242	0.061767578	0.10009766	0.038085938	0.024658203	-0.037109375	0	44330	0	0	0
196	197	197	Category L	0	-0.023925781	-0.94799805	0.047607422	-0.18457031	0.4609375	-20.88	0	31/3/2018	31	3	2018	0:31:21	1881	0.8	0	31	21	0	0.060058594	3.5594238	-0.073242188	-0.036376953	-0.9362793	35.031006	0.075195313	0	0	0	0	0	0	0	0	0	0.93994141	0.060058594	0.097412109	0.073242188	0.012451172	-0.011474609	0	44330	0	0	0
197	198	198	Category L	-0.011962891	-0.011962891	-0.94799805	0.055419922	-0.17822266	0.47045898	-20.76	0	31/3/2018	31	3	2018	0:31:21	1881	0.9	0	31	21	0	0.060058594	3.5594238	-0.068847656	-0.033691406	-0.93774414	30.480957	0.061767578	0	0	0	0	0	0	0	0	0	0.94091797	0.059082031	0.088867188	0.056884766	0.021728516	-0.010009766	0	44330	0	0	0
198	199	199	Category L	0	-0.011962891	-0.95996094	0.052978516	-0.18603516	0.4621582	-21	0	31/3/2018	31	3	2018	0:31:22	1882	0	0	31	22	0	0.060058594	3.5594238	-0.067382813	-0.033691406	-0.93286133	26.770264	0.075927734	0	0	0	0	0	0	0	0	0	0.93579102	0.064208984	0.11645508	0.067382813	0.021728516	-0.026855469	0	44330	0	0	0
199	200	200	Category L	-0.023925781	-0.035888672	-0.95996094	0.053710938	-0.18041992	0.46435547	-21.25	0	31/3/2018	31	3	2018	0:31:22	1882	0.1	0	31	22	0	0.060058594	3.5594238	-0.067382813	-0.031494141	-0.93237305	22.870361	0.051513672	0	0	0	0	0	0	0	0	0	0.93530273	0.064697266	0.075195313	0.043457031	-0.004150391	-0.02734375	0	44330	0	0	0
200	201	201	Category L	-0.011962891	-0.023925781	-0.92382813	0.049316406	-0.18798828	0.46289063	-21.37	0	31/3/2018	31	3	2018	0:31:22	1882	0.2	0	31	22	0	0.060058594	3.5594238	-0.06640625	-0.029785156	-0.93359375	18.68042	0.055664063	0	0	0	0	0	0	0	0	0	0.9362793	0.063720703	0.070068359	0.054443359	0.005859375	0.009765625	0	44330	0	0	0
201	202	202	Category L	-0.011962891	-0.035888672	-0.92382813	0.057373047	-0.18676758	0.47021484	-21.13	0	31/3/2018	31	3	2018	0:31:22	1882	0.3	0	31	22	0	0.060058594	3.5594238	-0.061523438	-0.027587891	-0.93286133	16.570313	0.051025391	0	0	0	0	0	0	0	0	0	0.93530273	0.064697266	0.066894531	0.049560547	-0.008056641	0.009033203	0	44330	0	0	0
202	203	203	Category L	-0.011962891	-0.023925781	-0.93579102	0.051269531	-0.18359375	0.46728516	-20.88	0	31/3/2018	31	3	2018	0:31:22	1882	0.4	0	31	22	0	0.060058594	3.5594238	-0.059326172	-0.026123047	-0.93579102	13.898926	0.047363281	0	0	0	0	0	0	0	0	0	0.93823242	0.061767578	0.050048828	0.047363281	0.002197266	0	0	44330	0	0	0
203	204	204	Category L	-0.011962891	-0.011962891	-0.92382813	0.051757813	-0.17651367	0.47045898	-20.76	0	31/3/2018	31	3	2018	0:31:22	1882	0.5	0	31	22	0	0.060058594	3.5594238	-0.056152344	-0.024414063	-0.93896484	8.8874512	0.048583984	0	0	0	0	0	0	0	0	0	0.94091797	0.059082031	0.072021484	0.044189453	0.012451172	0.015136719	0	44330	0	0	0
204	205	205	Category L	-0.011962891	-0.023925781	-0.91186523	0.049560547	-0.17993164	0.47021484	-20.76	0	31/3/2018	31	3	2018	0:31:22	1882	0.6	0	31	22	0	0.060058594	3.5594238	-0.054931641	-0.022216797	-0.93457031	4.8405762	0.048583984	0	0	0	0	0	0	0	0	0	0.93652344	0.063476563	0.067382813	0.04296875	-0.001464844	0.022705078	0	44330	0	0	0
205	206	206	Category L	0	-0.011962891	-0.91186523	0.055664063	-0.18017578	0.47241211	-21	0	31/3/2018	31	3	2018	0:31:22	1882	0.7	0	31	22	0	0.060058594	3.5594238	-0.054199219	-0.025390625	-0.93334961	2.4331055	0.060058594	0	0	0	0	0	0	0	0	0	0.93530273	0.064697266	0.089355469	0.054199219	0.013427734	0.021484375	0	44330	0	0	0
206	207	207	Category L	-0.011962891	-0.023925781	-0.92382813	0.050292969	-0.17724609	0.47216797	-21	0	31/3/2018	31	3	2018	0:31:22	1882	0.8	0	31	22	0	0.060058594	3.5594238	-0.052978516	-0.026611328	-0.93359375	1.2431641	0.042236328	0	0	0	0	0	0	0	0	0	0.93554688	0.064453125	0.053710938	0.041015625	0.002685547	0.009765625	0	44330	0	0	0
207	208	208	Category L	-0.011962891	-0.011962891	-0.92382813	0.051269531	-0.18286133	0.46533203	-21.25	0	31/3/2018	31	3	2018	0:31:22	1882	0.9	0	31	22	0	0.060058594	3.5594238	-0.047119141	-0.025390625	-0.93359375	0.72338867	0.038818359	0	0	0	0	0	0	0	0	0	0.93505859	0.064941406	0.05859375	0.03515625	0.013427734	0.009765625	0	44330	0	0	0
208	209	209	Category L	-0.011962891	-0.011962891	-0.94799805	0.044189453	-0.17358398	0.47021484	-21.62	0	31/3/2018	31	3	2018	0:31:23	1883	0	0	31	23	0	0.060058594	3.5594238	-0.044921875	-0.026855469	-0.93554688	0.34375	0.038085938	0	0	0	0	0	0	0	0	0	0.93701172	0.062988281	0.060058594	0.032958984	0.014892578	-0.012207031	0	44330	0	0	0
209	210	210	Category L	0	-0.011962891	-0.94799805	0.039550781	-0.18066406	0.4699707	-21.49	0	31/3/2018	31	3	2018	0:31:23	1883	0.1	0	31	23	0	0.060058594	3.5594238	-0.042480469	-0.026855469	-0.93823242	0.61132813	0.046142578	0	0	0	0	0	0	0	0	0	0.93945313	0.060546875	0.067382813	0.042480469	0.014892578	-0.009521484	0	44330	0	0	0
210	211	211	Category L	0.011962891	-0.011962891	-0.94799805	0.050292969	-0.17895508	0.47021484	-21.37	0	31/3/2018	31	3	2018	0:31:23	1883	0.2	0	31	23	0	0.059570313	3.5513672	-0.041748047	-0.026367188	-0.93432617	0.5090332	0.057128906	0	0	0	0	0	0	0	0	0	0.93579102	0.064208984	0.081542969	0.053710938	0.014404297	-0.013427734	0	44330	0	0	0
211	212	212	Category L	0	-0.035888672	-0.93579102	0.050537109	-0.18334961	0.46728516	-21	0	31/3/2018	31	3	2018	0:31:23	1883	0.3	0	31	23	0	0.059570313	3.5513672	-0.040283203	-0.026611328	-0.9375	0.43017578	0.041259766	0	0	0	0	0	0	0	0	0	0.9387207	0.061279297	0.051269531	0.040283203	-0.009033203	0.001708984	0	44330	0	0	0
212	213	213	Category L	0	-0.023925781	-0.91186523	0.053710938	-0.18017578	0.46948242	-20.64	0	31/3/2018	31	3	2018	0:31:23	1883	0.4	0	31	23	0	0.059570313	3.5513672	-0.037109375	-0.024169922	-0.93676758	0.26464844	0.044677734	0	0	0	0	0	0	0	0	0	0.93774414	0.062255859	0.0625	0.037109375	0.000244141	0.024902344	0	44330	0	0	0
213	214	214	Category L	-0.035888672	-0.011962891	-0.94799805	0.052001953	-0.18017578	0.46508789	-20.76	0	31/3/2018	31	3	2018	0:31:23	1883	0.5	0	31	23	0	0.059570313	3.5513672	-0.034179688	-0.024169922	-0.93701172	0.02734375	0.016601563	0	0	0	0	0	0	0	0	0	0.93798828	0.062011719	0.024902344	-0.001464844	0.012207031	-0.010742188	0	44330	0	0	0
214	215	215	Category L	-0.011962891	-0.011962891	-0.92382813	0.046875	-0.17944336	0.47119141	-20.76	0	31/3/2018	31	3	2018	0:31:23	1883	0.6	0	31	23	0	0.059570313	3.5513672	-0.03515625	-0.024658203	-0.9375	0.82861328	0.030029297	0	0	0	0	0	0	0	0	0	0.93847656	0.061523438	0.049804688	0.023193359	0.012695313	0.013671875	0	44330	0	0	0
215	216	216	Category L	0	-0.047851563	-0.91186523	0.047851563	-0.18237305	0.4699707	-21.13	0	31/3/2018	31	3	2018	0:31:23	1883	0.7	0	31	23	0	0.059570313	3.5513672	-0.034912109	-0.020996094	-0.93359375	1.1604004	0.049072266	0	0	0	0	0	0	0	0	0	0.93432617	0.065673828	0.083251953	0.034912109	-0.026611328	0.021728516	0	44330	0	0	0
216	217	217	Category L	-0.011962891	-0.047851563	-0.93579102	0.047607422	-0.18261719	0.46728516	-21.25	0	31/3/2018	31	3	2018	0:31:23	1883	0.8	0	31	23	0	0.059570313	3.5513672	-0.033935547	-0.021240234	-0.93310547	1.3127441	0.034423828	0	0	0	0	0	0	0	0	0	0.93383789	0.066162109	0.051269531	0.021972656	-0.026367188	-0.002441406	0	44330	0	0	0
217	218	218	Category L	0	-0.011962891	-0.97192383	0.042236328	-0.17724609	0.46606445	-21.13	0	31/3/2018	31	3	2018	0:31:23	1883	0.9	0	31	23	0	0.059570313	3.5513672	-0.033691406	-0.022705078	-0.93164063	1.4023438	0.053466797	0	0	0	0	0	0	0	0	0	0.93261719	0.067382813	0.084472656	0.033691406	0.010742188	-0.040039063	0	44330	0	0	0
218	219	219	Category L	-0.011962891	-0.035888672	-0.95996094	0.044433594	-0.18676758	0.46313477	-21.13	0	31/3/2018	31	3	2018	0:31:24	1884	0	0	31	24	0	0.059570313	3.5513672	-0.035888672	-0.023193359	-0.93530273	1.3618164	0.036376953	0	0	0	0	0	0	0	0	0	0.9362793	0.063720703	0.061035156	0.023925781	-0.012451172	-0.024414063	0	44330	0	0	0
219	220	220	Category L	-0.011962891	-0.023925781	-0.95996094	0.045898438	-0.18164063	0.46728516	-21	0	31/3/2018	31	3	2018	0:31:24	1884	0.1	0	31	24	0	0.059570313	3.5513672	-0.038818359	-0.026123047	-0.93579102	0.90356445	0.035888672	0	0	0	0	0	0	0	0	0	0.93701172	0.062988281	0.052978516	0.026855469	0.002197266	-0.023925781	0	44330	0	0	0
220	221	221	Category L	0.011962891	-0.011962891	-0.95996094	0.046630859	-0.18701172	0.46582031	-20.88	0	31/3/2018	31	3	2018	0:31:24	1884	0.2	0	31	24	0	0.059570313	3.5513672	-0.038818359	-0.025634766	-0.93554688	0.18530273	0.058105469	0	0	0	0	0	0	0	0	0	0.93652344	0.063476563	0.088867188	0.05078125	0.013671875	-0.024169922	0	44330	0	0	0
221	222	222	Category L	0.035888672	-0.011962891	-0.93579102	0.049560547	-0.18603516	0.47021484	-20.88	0	31/3/2018	31	3	2018	0:31:24	1884	0.3	0	31	24	0	0.059570313	3.5513672	-0.040283203	-0.024902344	-0.94165039	0.11523438	0.077636719	0	0	0	0	0	0	0	0	0	0.94287109	0.057128906	0.095214844	0.076171875	0.012939453	0.005859375	0	44330	0	0	0
222	223	223	Category L	0	0	-0.94799805	0.048339844	-0.18017578	0.46923828	-20.76	0	31/3/2018	31	3	2018	0:31:24	1884	0.4	0	31	24	0	0.059570313	3.5513672	-0.039550781	-0.023193359	-0.94042969	0.11645508	0.046386719	0	0	0	0	0	0	0	0	0	0.94140625	0.05859375	0.070068359	0.039550781	0.023193359	-0.007324219	0	44330	0	0	0
223	224	224	Category L	-0.011962891	-0.011962891	-0.94799805	0.0390625	-0.17871094	0.47167969	-20.88	0	31/3/2018	31	3	2018	0:31:24	1884	0.5	0	31	24	0	0.059570313	3.5513672	-0.041992188	-0.021484375	-0.93725586	0.27368164	0.033203125	0	0	0	0	0	0	0	0	0	0.93847656	0.061523438	0.050292969	0.030029297	0.009521484	-0.010498047	0	44330	0	0	0
224	225	225	Category L	-0.035888672	0	-0.93579102	0.044189453	-0.18261719	0.46923828	-21.13	0	31/3/2018	31	3	2018	0:31:24	1884	0.6	0	31	24	0	0.059570313	3.5513672	-0.04296875	-0.01953125	-0.93408203	0.71826172	0.020751953	0	0	0	0	0	0	0	0	0	0.93505859	0.064941406	0.028320313	0.007080078	0.01953125	-0.001708984	0	44330	0	0	0
225	226	226	Category L	0	-0.011962891	-0.92382813	0.050537109	-0.18334961	0.46826172	-21.25	0	31/3/2018	31	3	2018	0:31:24	1884	0.7	0	31	24	0	0.059570313	3.5513672	-0.042724609	-0.017333984	-0.93481445	0.27514648	0.044433594	0	0	0	0	0	0	0	0	0	0.93579102	0.064208984	0.059326172	0.042724609	0.005371094	0.010986328	0	44330	0	0	0
226	227	227	Category L	-0.011962891	-0.023925781	-0.94799805	0.050292969	-0.18017578	0.47021484	-21.13	0	31/3/2018	31	3	2018	0:31:24	1884	0.8	0	31	24	0	0.059570313	3.5513672	-0.04296875	-0.017822266	-0.93676758	0.18823242	0.033447266	0	0	0	0	0	0	0	0	0	0.93798828	0.062011719	0.047851563	0.031005859	-0.005859375	-0.010986328	0	44330	0	0	0
227	228	228	Category L	0	-0.035888672	-0.94799805	0.045166016	-0.18603516	0.46899414	-21	0	31/3/2018	31	3	2018	0:31:24	1884	0.9	0	31	24	0	0.059570313	3.5513672	-0.042724609	-0.015869141	-0.93676758	0.042724609	0.048339844	0	0	0	0	0	0	0	0	0	0.93798828	0.062011719	0.073730469	0.042724609	-0.019775391	-0.010986328	0	44330	0	0	0
228	229	229	Category L	0	-0.023925781	-0.89990234	0.041503906	-0.18774414	0.46582031	-21	0	31/3/2018	31	3	2018	0:31:25	1885	0	0	31	25	0	0.059570313	3.5513672	-0.04296875	-0.014160156	-0.93359375	0.29516602	0.055664063	0	0	0	0	0	0	0	0	0	0.93481445	0.065185547	0.086425781	0.04296875	-0.009521484	0.033691406	0	44330	0	0	0
229	230	230	Category L	0.011962891	-0.011962891	-0.93579102	0.044189453	-0.18408203	0.46508789	-21	0	31/3/2018	31	3	2018	0:31:25	1885	0.1	0	31	25	0	0.059570313	3.5513672	-0.043457031	-0.014404297	-0.93334961	0.10375977	0.055664063	0	0	0	0	0	0	0	0	0	0.93457031	0.065429688	0.060302734	0.055419922	0.002441406	-0.002197266	0	44330	0	0	0
230	231	231	Category L	0.011962891	-0.011962891	-0.95996094	0.041748047	-0.17797852	0.47192383	-21.37	0	31/3/2018	31	3	2018	0:31:25	1885	0.2	0	31	25	0	0.059570313	3.5513672	-0.043457031	-0.013427734	-0.93237305	0.52661133	0.061767578	0	0	0	0	0	0	0	0	0	0.93359375	0.06640625	0.084228516	0.055419922	0.001464844	-0.02734375	0	44330	0	0	0
231	232	232	Category L	0	-0.011962891	-0.95996094	0.044189453	-0.18774414	0.47094727	-21.49	0	31/3/2018	31	3	2018	0:31:25	1885	0.3	0	31	25	0	0.059570313	3.5513672	-0.046386719	-0.013671875	-0.93212891	0.41918945	0.054199219	0	0	0	0	0	0	0	0	0	0.93334961	0.066650391	0.076171875	0.046386719	0.001708984	-0.027587891	0	44330	0	0	0
232	233	233	Category L	0	-0.023925781	-0.95996094	0.044433594	-0.18066406	0.47412109	-21.37	0	31/3/2018	31	3	2018	0:31:25	1885	0.4	0	31	25	0	0.059570313	3.5513672	-0.049072266	-0.015380859	-0.92944336	0.10913086	0.058349609	0	0	0	0	0	0	0	0	0	0.9309082	0.069091797	0.087890625	0.049072266	-0.008300781	-0.030273438	0	44330	0	0	0
233	234	234	Category L	0	-0.011962891	-0.92382813	0.044189453	-0.17919922	0.47192383	-21.37	0	31/3/2018	31	3	2018	0:31:25	1885	0.5	0	31	25	0	0.059570313	3.5513672	-0.051513672	-0.014648438	-0.93115234	0.39038086	0.052001953	0	0	0	0	0	0	0	0	0	0.93286133	0.067138672	0.061767578	0.051513672	0.002685547	0.007324219	0	44330	0	0	0
234	235	235	Category L	0	-0.011962891	-0.92382813	0.044433594	-0.18945313	0.46875	-21.25	0	31/3/2018	31	3	2018	0:31:25	1885	0.6	0	31	25	0	0.059570313	3.5513672	-0.052978516	-0.015380859	-0.93164063	1.1279297	0.053710938	0	0	0	0	0	0	0	0	0	0.93310547	0.066894531	0.064208984	0.052978516	0.003417969	0.0078125	0	44330	0	0	0
235	236	236	Category L	-0.035888672	-0.011962891	-0.93579102	0.045166016	-0.18237305	0.47021484	-20.88	0	31/3/2018	31	3	2018	0:31:25	1885	0.7	0	31	25	0	0.059570313	3.5513672	-0.041748047	-0.011474609	-0.93017578	0.66821289	0.008056641	0	0	0	0	0	0	0	0	0	0.93115234	0.068847656	0.01171875	0.005859375	-0.000244141	-0.005371094	0	44330	0	0	0
236	237	237	Category L	-0.011962891	-0.023925781	-0.92382813	0.048339844	-0.18017578	0.46923828	-20.76	0	31/3/2018	31	3	2018	0:31:25	1885	0.8	0	31	25	0	0.059570313	3.5513672	-0.042724609	-0.009033203	-0.92749023	0.14746094	0.034179688	0	0	0	0	0	0	0	0	0	0.9284668	0.071533203	0.049316406	0.030761719	-0.014648438	0.003662109	0	44330	0	0	0
237	238	238	Category L	-0.011962891	0	-0.93579102	0.048339844	-0.1862793	0.46411133	-20.64	0	31/3/2018	31	3	2018	0:31:25	1885	0.9	0	31	25	0	0.059570313	3.5513672	-0.046630859	-0.008544922	-0.9309082	0.42651367	0.036132813	0	0	0	0	0	0	0	0	0	0.93212891	0.067871094	0.048095703	0.034667969	0.008544922	-0.004638672	0	44330	0	0	0
238	239	239	Category L	0.011962891	0	-0.93579102	0.044189453	-0.18896484	0.46386719	-20.27	0	31/3/2018	31	3	2018	0:31:26	1886	0	0	31	26	0	0.059570313	3.5513672	-0.048095703	-0.007568359	-0.93041992	0.14038086	0.060546875	0	0	0	0	0	0	0	0	0	0.93188477	0.068115234	0.072753906	0.060058594	0.007568359	-0.005126953	0	44330	0	0	0
239	240	240	Category L	0.011962891	-0.011962891	-0.93579102	0.046875	-0.18505859	0.46899414	-20.39	0	31/3/2018	31	3	2018	0:31:26	1886	0.1	0	31	26	0	0.059570313	3.5513672	-0.050048828	-0.006347656	-0.9284668	0.25585938	0.0625	0	0	0	0	0	0	0	0	0	0.92993164	0.070068359	0.074462891	0.062011719	-0.005371094	-0.007080078	0	44330	0	0	0
240	241	241	Category L	0	-0.011962891	-0.91186523	0.045166016	-0.1862793	0.46313477	-20.51	0	31/3/2018	31	3	2018	0:31:26	1886	0.2	0	31	26	0	0.059570313	3.5513672	-0.053710938	-0.007324219	-0.92529297	0.11816406	0.055664063	0	0	0	0	0	0	0	0	0	0.92700195	0.072998047	0.071777344	0.053710938	-0.004394531	0.013427734	0	44330	0	0	0
241	242	242	Category L	-0.011962891	-0.011962891	-0.93579102	0.048583984	-0.18310547	0.4699707	-20.88	0	31/3/2018	31	3	2018	0:31:26	1886	0.3	0	31	26	0	0.059570313	3.5513672	-0.05859375	-0.007324219	-0.92871094	0.09765625	0.047363281	0	0	0	0	0	0	0	0	0	0.93066406	0.069335938	0.057861328	0.046630859	-0.004394531	-0.006835938	0	44330	0	0	0
242	243	243	Category L	0	-0.035888672	-0.94799805	0.047851563	-0.18798828	0.47094727	-21.25	0	31/3/2018	31	3	2018	0:31:26	1886	0.4	0	31	26	0	0.059570313	3.5513672	-0.060058594	-0.009521484	-0.92895508	1.5158691	0.068115234	0	0	0	0	0	0	0	0	0	0.9309082	0.069091797	0.10522461	0.060058594	-0.026123047	-0.018798828	0	44330	0	0	0
243	244	244	Category L	-0.023925781	-0.011962891	-0.91186523	0.046875	-0.18310547	0.46704102	-21.62	0	31/3/2018	31	3	2018	0:31:26	1886	0.5	0	31	26	0	0.059570313	3.5513672	-0.060546875	-0.000976563	-0.92651367	3.1433105	0.040771484	0	0	0	0	0	0	0	0	0	0.9284668	0.071533203	0.062255859	0.036621094	-0.010742188	0.014648438	0	44330	0	0	0
244	245	245	Category L	-0.011962891	-0.023925781	-0.94799805	0.045654297	-0.18530273	0.46484375	-21.62	0	31/3/2018	31	3	2018	0:31:26	1886	0.6	0	31	26	0	0.059570313	3.5513672	-0.064453125	0.001220703	-0.92358398	5.326416	0.063232422	0	0	0	0	0	0	0	0	0	0.92578125	0.07421875	0.10205078	0.052490234	-0.025146484	-0.024169922	0	44330	0	0	0
245	246	246	Category L	0	-0.011962891	-0.92382813	0.047851563	-0.18530273	0.46508789	-21.37	0	31/3/2018	31	3	2018	0:31:26	1886	0.7	0	31	26	0	0.059570313	3.5513672	-0.067138672	0.001464844	-0.92456055	9.2944336	0.068603516	0	0	0	0	0	0	0	0	0	0.92700195	0.072998047	0.081542969	0.067138672	-0.013427734	0.000732422	0	44330	0	0	0
246	247	247	Category L	0	0	-0.92382813	0.044189453	-0.18164063	0.47094727	-21.25	0	31/3/2018	31	3	2018	0:31:26	1886	0.8	0	31	26	0	0.059570313	3.5513672	-0.070068359	0.002685547	-0.92529297	13.959473	0.070068359	0	0	0	0	0	0	0	0	0	0.92797852	0.072021484	0.074462891	0.070068359	-0.002685547	0.001464844	0	44330	0	0	0
247	248	248	Category L	0	-0.011962891	-0.94799805	0.047607422	-0.18334961	0.46801758	-21.13	0	31/3/2018	31	3	2018	0:31:26	1886	0.9	0	31	26	0	0.059570313	3.5513672	-0.072753906	0.001953125	-0.92382813	20.350586	0.077880859	0	0	0	0	0	0	0	0	0	0.92651367	0.073486328	0.11083984	0.072753906	-0.013916016	-0.023925781	0	44330	0	0	0
248	249	249	Category E	0.083984375	-0.047851563	-0.94799805	-0.12548828	-0.12231445	0.47387695	-21.62	0	31/3/2018	31	3	2018	0:31:27	1887	0.7	0	31	27	0	0.059570313	3.5594238	-0.075927734	0.000976563	-0.92041016	28.41626	0.16943359	0	0	0	0	0	0	0	0	0	0.92358398	0.076416016	0.23608398	0.15991211	-0.048828125	-0.02734375	0	44330	0	0	0
249	250	250	Category E	0.071777344	0.10791016	-0.87597656	-0.14086914	-0.067871094	0.48583984	-21.37	0	31/3/2018	31	3	2018	0:31:27	1887	0.8	0	31	27	0	0.059570313	3.5594238	-0.082275391	-0.000488281	-0.92553711	37.662354	0.19506836	0	0	0	0	0	0	0	0	0	0.92919922	0.070800781	0.3125	0.15405273	0.10839844	0.049560547	0	44330	0	0	0
250	251	251	Category E	-0.011962891	-0.11987305	-1.1757813	-0.16918945	-0.039794922	0.47607422	-21.25	0	31/3/2018	31	3	2018	0:31:27	1887	0.9	0	31	27	0	0.059570313	3.5594238	-0.081298828	-0.002197266	-0.92578125	50.956787	0.28442383	0	0	0	0	0	0	0	0	0	0.92944336	0.070556641	0.43652344	0.069335938	-0.11743164	-0.24975586	0	44330	0	0	0
251	252	252	Category E	0.083984375	0.13183594	-0.68383789	-0.17529297	-0.042236328	0.48071289	-21	0	31/3/2018	31	3	2018	0:31:28	1888	0	0	31	28	0	0.059570313	3.5594238	-0.085205078	-0.004882813	-0.92358398	62.79834	0.32373047	0	0	0	0	0	0	0	0	0	0.92749023	0.072509766	0.54589844	0.16918945	0.13671875	0.23974609	0	44330	0	0	0
252	253	253	Category E	-0.071777344	0.059814453	-0.89990234	-0.18579102	-0.039306641	0.47363281	-21.49	0	31/3/2018	31	3	2018	0:31:28	1888	0.09	0	31	28	0	0.059570313	3.5594238	-0.089599609	-0.00390625	-0.91943359	74.428467	0.069091797	0	0	0	0	0	0	0	0	0	0.92382813	0.076171875	0.10131836	0.017822266	0.063720703	0.01953125	0	44330	0	0	0
253	254	254	Category E	-0.23999023	0.011962891	-0.82788086	-0.21484375	-0.048095703	0.46801758	-21.49	0	31/3/2018	31	3	2018	0:31:28	1888	0.181	0	31	28	0	0.059570313	3.5594238	-0.098144531	-0.002929688	-0.92504883	82.338379	0.17236328	0	0	0	0	0	0	0	0	0	0.93017578	0.069824219	0.25390625	-0.14160156	0.014892578	0.097167969	0	44330	0	0	0
254	255	255	Category E	-0.14379883	0.10791016	-0.69580078	-0.16137695	-0.078369141	0.47241211	-21.37	0	31/3/2018	31	3	2018	0:31:28	1888	0.272	0	31	28	0	0.059570313	3.5594238	-0.093994141	-0.000244141	-0.92456055	84.120605	0.25805664	0	0	0	0	0	0	0	0	0	0.92944336	0.070556641	0.38696289	-0.049560547	0.1081543	0.22875977	0	44330	0	0	0
255	256	256	Category E	-0.071777344	-0.083984375	-1.1398926	-0.13623047	-0.067138672	0.48193359	-21.49	0	31/3/2018	31	3	2018	0:31:28	1888	0.363	0	31	28	0	0.059570313	3.5594238	-0.099609375	0.000976563	-0.92626953	84.068359	0.23144531	0	0	0	0	0	0	0	0	0	0.93164063	0.068359375	0.32641602	0.027832031	-0.084960938	-0.21337891	0	44330	0	0	0
256	257	257	Category E	-0.059814453	-0.095947266	-0.86376953	-0.10351563	-0.03125	0.50048828	-21.25	0	31/3/2018	31	3	2018	0:31:28	1888	0.454	0	31	28	0	0.059570313	3.5594238	-0.10571289	0.003173828	-0.92407227	79.012207	0.12475586	0	0	0	0	0	0	0	0	0	0.93017578	0.069824219	0.20556641	0.045898438	-0.099121094	0.060302734	0	44330	0	0	0
257	258	258	Category E	-0.15576172	-0.035888672	-1.0678711	-0.09765625	-0.006347656	0.49780273	-21.13	0	31/3/2018	31	3	2018	0:31:28	1888	0.545	0	31	28	0	0.059570313	3.5594238	-0.109375	0.003662109	-0.92041016	73.421143	0.15942383	0	0	0	0	0	0	0	0	0	0.92675781	0.073242188	0.2331543	-0.046142578	-0.039550781	-0.1472168	0	44330	0	0	0
258	259	259	Category E	-0.63598633	-0.14379883	-0.99584961	-0.11523438	0.034667969	0.49707031	-20.88	0	31/3/2018	31	3	2018	0:31:28	1888	0.636	0	31	28	0	0.059570313	3.5594238	-0.11572266	0.000976563	-0.92504883	65.136963	0.54443359	0	0	0	0	0	0	0	0	0	0.93237305	0.067626953	0.7355957	-0.52001953	-0.14477539	-0.070556641	0	44330	0	0	0
259	260	260	Category E	-0.19189453	0.047851563	-0.77978516	-0.12207031	0.061523438	0.49072266	-20.88	0	31/3/2018	31	3	2018	0:31:28	1888	0.727	0	31	28	0	0.059570313	3.5594238	-0.11865234	0.000244141	-0.92553711	57.554932	0.16967773	0	0	0	0	0	0	0	0	0	0.93310547	0.066894531	0.26611328	-0.072998047	0.047363281	0.14575195	0	44330	0	0	0
260	261	261	Category E	-0.37182617	-0.071777344	-1.1518555	-0.1237793	0.051757813	0.49145508	-21	0	31/3/2018	31	3	2018	0:31:28	1888	0.818	0	31	28	0	0.059570313	3.5594238	-0.12084961	-0.000244141	-0.92358398	49.211426	0.34643555	0	0	0	0	0	0	0	0	0	0.93139648	0.068603516	0.55029297	-0.25073242	-0.071289063	-0.22802734	0	44330	0	0	0
261	262	262	Category E	-0.047851563	0.11987305	-1.079834	-0.056152344	0.03515625	0.50634766	-21.25	0	31/3/2018	31	3	2018	0:31:28	1888	0.909	0	31	28	0	0.059570313	3.5594238	-0.12719727	-0.000732422	-0.92163086	39.751953	0.21411133	0	0	0	0	0	0	0	0	0	0.93041992	0.069580078	0.3581543	0.079345703	0.12060547	-0.15795898	0	44330	0	0	0
262	263	263	Category E	-0.39599609	0.011962891	-0.88793945	-0.043457031	-0.000732422	0.50097656	-21.62	0	31/3/2018	31	3	2018	0:31:29	1889	0	0	31	29	0	0.059570313	3.5594238	-0.13378906	-0.000244141	-0.91918945	28.508789	0.26391602	0	0	0	0	0	0	0	0	0	0.92895508	0.071044922	0.30541992	-0.26196289	0.012207031	0.03125	0	44330	0	0	0
263	264	264	Category E	-0.19189453	0.011962891	-0.64794922	-0.12255859	-0.056640625	0.48754883	-21.62	0	31/3/2018	31	3	2018	0:31:29	1889	0.1	0	31	29	0	0.059570313	3.5594238	-0.1394043	-0.001464844	-0.92114258	17.387207	0.27856445	0	0	0	0	0	0	0	0	0	0.93164063	0.068359375	0.33935547	-0.052246094	0.013427734	0.27319336	0	44330	0	0	0
264	265	265	Category E	-0.15576172	0	-0.99584961	-0.14501953	-0.073242188	0.4777832	-21.49	0	31/3/2018	31	3	2018	0:31:29	1889	0.2	0	31	29	0	0.059570313	3.5594238	-0.14257813	-0.000976563	-0.92163086	11.57251	0.075195313	0	0	0	0	0	0	0	0	0	0.93261719	0.067382813	0.088378906	-0.012939453	0.000976563	-0.073974609	0	44330	0	0	0
265	266	266	Category E	-0.17993164	-0.16796875	-1.1037598	-0.15234375	-0.037353516	0.48657227	-21.49	0	31/3/2018	31	3	2018	0:31:29	1889	0.3	0	31	29	0	0.059570313	3.5594238	-0.14453125	0.000732422	-0.92089844	6.7888184	0.25097656	0	0	0	0	0	0	0	0	0	0.93212891	0.067871094	0.38647461	-0.03515625	-0.16870117	-0.18261719	0	44330	0	0	0
266	267	267	Category E	-0.16796875	0.083984375	-0.85180664	-0.1340332	-0.027832031	0.49194336	-21.37	0	31/3/2018	31	3	2018	0:31:29	1889	0.4	0	31	29	0	0.059570313	3.5594238	-0.15161133	-0.003662109	-0.91943359	4.1054688	0.11181641	0	0	0	0	0	0	0	0	0	0.93188477	0.068115234	0.17163086	-0.016113281	0.087646484	0.067626953	0	44330	0	0	0
267	268	268	Category E	-0.27587891	-0.023925781	-0.74389648	-0.1706543	0.020996094	0.48852539	-21.49	0	31/3/2018	31	3	2018	0:31:29	1889	0.5	0	31	29	0	0.059570313	3.5594238	-0.15649414	-0.001708984	-0.9152832	1.8059082	0.20996094	0	0	0	0	0	0	0	0	0	0.92871094	0.071289063	0.31274414	-0.11914063	-0.021972656	0.17138672	0	44330	0	0	0
268	269	269	Category E	-0.047851563	-0.035888672	-0.92382813	-0.19702148	0.025390625	0.47705078	-21.62	0	31/3/2018	31	3	2018	0:31:29	1889	0.6	0	31	29	0	0.059570313	3.5594238	-0.16650391	-0.00390625	-0.91772461	0.83984375	0.12304688	0	0	0	0	0	0	0	0	0	0.93286133	0.067138672	0.15649414	0.11865234	-0.031738281	-0.005859375	0	44330	0	0	0
269	270	270	Category E	-0.011962891	0.047851563	-0.86376953	-0.15283203	0.010742188	0.49584961	-21.62	0	31/3/2018	31	3	2018	0:31:29	1889	0.7	0	31	29	0	0.059570313	3.5594238	-0.17211914	-0.004150391	-0.91967773	1.2214355	0.17724609	0	0	0	0	0	0	0	0	0	0.93554688	0.064453125	0.26806641	0.16015625	0.052001953	0.055908203	0	44330	0	0	0
270	271	271	Category E	-0.25195313	-0.035888672	-0.95996094	-0.12207031	-0.005615234	0.4987793	-21.74	0	31/3/2018	31	3	2018	0:31:29	1889	0.8	0	31	29	0	0.059570313	3.5594238	-0.17919922	-0.004638672	-0.91772461	6.3366699	0.089355469	0	0	0	0	0	0	0	0	0	0.93505859	0.064941406	0.14575195	-0.072509766	-0.031005859	-0.041992188	0	44330	0	0	0
271	272	272	Category E	-0.20385742	-0.13183594	-0.73193359	-0.14355469	-0.067138672	0.48583984	-21.37	0	31/3/2018	31	3	2018	0:31:29	1889	0.9	0	31	29	0	0.059570313	3.5594238	-0.18701172	-0.004882813	-0.91772461	10.78833	0.22558594	0	0	0	0	0	0	0	0	0	0.93676758	0.063232422	0.32958984	-0.016601563	-0.12670898	0.18579102	0	44330	0	0	0
272	273	273	Category E	-0.17993164	0.035888672	-1.0678711	-0.13427734	-0.086914063	0.48266602	-21.25	0	31/3/2018	31	3	2018	0:31:30	1890	0	0	31	30	0	0.059570313	3.5594238	-0.19384766	-0.002685547	-0.91455078	13.105469	0.15869141	0	0	0	0	0	0	0	0	0	0.93481445	0.065185547	0.20605469	0.013916016	0.038574219	-0.15307617	0	44330	0	0	0
273	274	274	Category E	-0.10791016	-0.095947266	-0.94799805	-0.10107422	-0.07421875	0.49365234	-21	0	31/3/2018	31	3	2018	0:31:30	1890	0.111	0	31	30	0	0.059570313	3.5594238	-0.20507813	0	-0.91674805	2.1491699	0.14013672	0	0	0	0	0	0	0	0	0	0.93945313	0.060546875	0.22412109	0.097167969	-0.095947266	-0.031005859	0	44330	0	0	0
274	275	275	Category E	0.89990234	0.32397461	-0.81591797	-0.067138672	-0.063232422	0.49755859	-20.88	0	31/3/2018	31	3	2018	0:31:30	1890	0.222	0	31	30	0	0.059570313	3.5594238	-0.21289063	0.001220703	-0.91577148	0.57592773	1.1628418	0	0	0	0	0	0	0	0	0	0.94018555	0.059814453	1.5351563	1.112793	0.32250977	0.099853516	0	44330	0	0	0
275	276	276	Category E	-0.11987305	0.16796875	-0.75585938	-0.1184082	-0.035644531	0.49414063	-20.76	0	31/3/2018	31	3	2018	0:31:30	1890	0.333	0	31	30	0	0.059570313	3.5594238	-0.2109375	-0.000244141	-0.91650391	0.671875	0.24975586	0	0	0	0	0	0	0	0	0	0.94042969	0.059570313	0.42016602	0.091064453	0.16821289	0.16064453	0	44330	0	0	0
276	277	277	Category E	-0.31176758	0.023925781	-1.2119141	-0.091308594	-0.007568359	0.50561523	-20.88	0	31/3/2018	31	3	2018	0:31:30	1890	0.444	0	31	30	0	0.059570313	3.5594238	-0.2097168	-0.001708984	-0.91650391	2.0854492	0.31323242	0	0	0	0	0	0	0	0	0	0.94018555	0.059814453	0.42260742	-0.10180664	0.025634766	-0.29516602	0	44330	0	0	0
277	278	278	Category E	-0.11987305	0.059814453	-0.92382813	-0.050537109	-0.041503906	0.50463867	-21	0	31/3/2018	31	3	2018	0:31:30	1890	0.555	0	31	30	0	0.059570313	3.5594238	-0.20922852	-0.003417969	-0.91650391	0.63208008	0.10961914	0	0	0	0	0	0	0	0	0	0.94018555	0.059814453	0.15966797	0.089355469	0.063232422	-0.007080078	0	44330	0	0	0
278	279	279	Category E	-0.15576172	0.083984375	-0.80395508	-0.008056641	-0.060058594	0.5	-21.37	0	31/3/2018	31	3	2018	0:31:30	1890	0.666	0	31	30	0	0.059570313	3.5594238	-0.20776367	-0.005371094	-0.91674805	3.7485352	0.15307617	0	0	0	0	0	0	0	0	0	0.93994141	0.060058594	0.25439453	0.052001953	0.089355469	0.11279297	0	44330	0	0	0
279	280	280	Category E	-0.32397461	-0.10791016	-0.70776367	-0.044433594	-0.10595703	0.49291992	-21.62	0	31/3/2018	31	3	2018	0:31:30	1890	0.777	0	31	30	0	0.059570313	3.5594238	-0.20727539	-0.007568359	-0.91699219	11.608154	0.25952148	0	0	0	0	0	0	0	0	0	0.93994141	0.060058594	0.42578125	-0.11645508	-0.10009766	0.20922852	0	44330	0	0	0
280	281	281	Category E	-0.39599609	-0.023925781	-1.1879883	-0.047607422	-0.13818359	0.48413086	-21.37	0	31/3/2018	31	3	2018	0:31:30	1890	0.888	0	31	30	0	0.059326172	3.5513672	-0.20629883	-0.009765625	-0.91674805	6.7456055	0.33105469	0	0	0	0	0	0	0	0	0	0.93969727	0.060302734	0.47460938	-0.18945313	-0.013916016	-0.27099609	0	44330	0	0	0
281	282	282	Category E	-0.14379883	-0.21582031	-0.94799805	-0.041259766	-0.13305664	0.49047852	-21.25	0	31/3/2018	31	3	2018	0:31:31	1891	0	0	31	31	0	0.059326172	3.5513672	-0.20581055	-0.01171875	-0.91674805	6.1025391	0.21533203	0	0	0	0	0	0	0	0	0	0.93969727	0.060302734	0.29711914	0.062011719	-0.20385742	-0.031005859	0	44330	0	0	0
282	283	283	Category E	-0.035888672	0.671875	-0.73193359	-0.007568359	-0.093994141	0.49829102	-20.51	0	31/3/2018	31	3	2018	0:31:31	1891	0.1	0	31	31	0	0.059326172	3.5513672	-0.20507813	-0.013671875	-0.91650391	5.0839844	0.72998047	0	0	0	0	0	0	0	0	0	0.93945313	0.060546875	1.0395508	0.16918945	0.68554688	0.18457031	0	44330	0	0	0
283	284	284	Category E	-0.3359375	0.17993164	-0.69580078	-0.092529297	-0.077880859	0.48754883	-20.27	0	31/3/2018	31	3	2018	0:31:31	1891	0.2	0	31	31	0	0.059326172	3.5513672	-0.20458984	-0.014648438	-0.91601563	8.8830566	0.32177734	0	0	0	0	0	0	0	0	0	0.9387207	0.061279297	0.54614258	-0.13110352	0.19458008	0.22021484	0	44330	0	0	0
284	285	285	Category E	-0.2277832	-0.011962891	-0.98388672	-0.097412109	-0.078613281	0.48852539	-20.64	0	31/3/2018	31	3	2018	0:31:31	1891	0.3	0	31	31	0	0.059326172	3.5513672	-0.20410156	-0.016601563	-0.91577148	13.418701	0.072021484	0	0	0	0	0	0	0	0	0	0.93847656	0.061523438	0.095947266	-0.0234375	0.004638672	-0.067871094	0	44330	0	0	0
285	286	286	Category E	-0.2277832	0.083984375	-0.98388672	-0.033935547	-0.1159668	0.48706055	-20.88	0	31/3/2018	31	3	2018	0:31:31	1891	0.4	0	31	31	0	0.059326172	3.5513672	-0.20361328	-0.018066406	-0.9152832	14.827393	0.125	0	0	0	0	0	0	0	0	0	0.93798828	0.062011719	0.19433594	-0.023925781	0.10205078	-0.068359375	0	44330	0	0	0
286	287	287	Category E	-0.2277832	-0.071777344	-0.79199219	0.017089844	-0.13623047	0.48852539	-21.25	0	31/3/2018	31	3	2018	0:31:31	1891	0.5	0	31	31	0	0.059326172	3.5513672	-0.20288086	-0.019775391	-0.9152832	27.374756	0.13598633	0	0	0	0	0	0	0	0	0	0.93774414	0.062255859	0.19995117	-0.024658203	-0.051757813	0.12329102	0	44330	0	0	0
287	288	288	Category E	-0.26391602	-0.095947266	-0.65991211	0.022216797	-0.16748047	0.4699707	-21.49	0	31/3/2018	31	3	2018	0:31:31	1891	0.6	0	31	31	0	0.059326172	3.5513672	-0.2019043	-0.021728516	-0.91503906	39.887451	0.27270508	0	0	0	0	0	0	0	0	0	0.9375	0.0625	0.39111328	-0.061767578	-0.073974609	0.25512695	0	44330	0	0	0
288	289	289	Category E	-0.52783203	-0.15576172	-1.355957	0.057373047	-0.18359375	0.46240234	-21.13	0	31/3/2018	31	3	2018	0:31:31	1891	0.7	0	31	31	0	0.059326172	3.5513672	-0.20141602	-0.0234375	-0.91479492	43.380371	0.56420898	0	0	0	0	0	0	0	0	0	0.93701172	0.062988281	0.89941406	-0.32617188	-0.13208008	-0.44091797	0	44330	0	0	0
289	290	290	Category E	0.083984375	-0.14379883	-0.97192383	0.076660156	-0.14257813	0.47998047	-21.13	0	31/3/2018	31	3	2018	0:31:31	1891	0.8	0	31	31	0	0.059326172	3.5513672	-0.2019043	-0.024658203	-0.91455078	35.585693	0.31494141	0	0	0	0	0	0	0	0	0	0.93701172	0.062988281	0.4621582	0.28588867	-0.11889648	-0.057128906	0	44330	0	0	0
290	291	291	Category E	-0.31176758	-0.21582031	-0.76782227	0.094726563	-0.16235352	0.47070313	-21.25	0	31/3/2018	31	3	2018	0:31:31	1891	0.9	0	31	31	0	0.059326172	3.5513672	-0.20239258	-0.028076172	-0.9152832	38.5625	0.26245117	0	0	0	0	0	0	0	0	0	0.93774414	0.062255859	0.44433594	-0.10913086	-0.1875	0.14746094	0	44330	0	0	0
291	292	292	Category E	-0.3359375	0.035888672	-0.59985352	-0.01171875	-0.15966797	0.47827148	-21.49	0	31/3/2018	31	3	2018	0:31:32	1892	0	0	31	32	0	0.059326172	3.5513672	-0.20214844	-0.028564453	-0.91210938	53.156982	0.34570313	0	0	0	0	0	0	0	0	0	0.93457031	0.065429688	0.51025391	-0.13354492	0.064453125	0.31225586	0	44330	0	0	0
292	293	293	Category E	-0.68383789	0.059814453	-1.355957	-0.052734375	-0.14770508	0.48193359	-21.62	0	31/3/2018	31	3	2018	0:31:32	1892	0.1	0	31	32	0	0.059326172	3.5513672	-0.203125	-0.031738281	-0.91503906	59.381592	0.65844727	0	0	0	0	0	0	0	0	0	0.93798828	0.062011719	1.0129395	-0.48046875	0.091552734	-0.44067383	0	44330	0	0	0
293	294	294	Category E	0.2878418	0.19189453	-0.92382813	0.010742188	-0.18579102	0.47119141	-21.25	0	31/3/2018	31	3	2018	0:31:32	1892	0.2	0	31	32	0	0.059326172	3.5513672	-0.2019043	-0.033935547	-0.91503906	50.366699	0.53955078	0	0	0	0	0	0	0	0	0	0.93774414	0.062255859	0.72460938	0.48974609	0.22583008	-0.008544922	0	44330	0	0	0
294	295	295	Category E	-0.46777344	0.10791016	-1.0559082	0.12524414	-0.17431641	0.46411133	-21.25	0	31/3/2018	31	3	2018	0:31:32	1892	0.3	0	31	32	0	0.059326172	3.5513672	-0.19873047	-0.035644531	-0.91601563	38.428223	0.33520508	0	0	0	0	0	0	0	0	0	0.93823242	0.061767578	0.55224609	-0.26879883	0.14355469	-0.13964844	0	44330	0	0	0
295	296	296	Category E	-0.47998047	0.13183594	-0.73193359	0.052490234	-0.17407227	0.47241211	-20.88	0	31/3/2018	31	3	2018	0:31:32	1892	0.4	0	31	32	0	0.059326172	3.5513672	-0.1965332	-0.038330078	-0.91845703	37.515625	0.37963867	0	0	0	0	0	0	0	0	0	0.94018555	0.059814453	0.64038086	-0.28320313	0.17016602	0.18652344	0	44330	0	0	0
296	297	297	Category E	-0.31176758	-0.011962891	-0.63598633	0.048095703	-0.1652832	0.46972656	-20.39	0	31/3/2018	31	3	2018	0:31:32	1892	0.5	0	31	32	0	0.059326172	3.5513672	-0.19506836	-0.0390625	-0.91577148	29.616455	0.30419922	0	0	0	0	0	0	0	0	0	0.93701172	0.062988281	0.42358398	-0.11645508	0.027099609	0.27978516	0	44330	0	0	0
297	298	298	Category E	-0.49194336	-0.2277832	-1.355957	0.096435547	-0.15893555	0.46582031	-20.39	0	31/3/2018	31	3	2018	0:31:32	1892	0.6	0	31	32	0	0.059326172	3.5513672	-0.1940918	-0.039794922	-0.91699219	14.153809	0.5625	0	0	0	0	0	0	0	0	0	0.93798828	0.062011719	0.92456055	-0.29760742	-0.18774414	-0.43896484	0	44330	0	0	0
298	299	299	Category E	-0.25195313	-0.083984375	-0.98388672	0.095458984	-0.15332031	0.47094727	-19.9	0	31/3/2018	31	3	2018	0:31:32	1892	0.7	0	31	32	0	0.059326172	3.5513672	-0.19189453	-0.040771484	-0.9152832	2.2268066	0.10058594	0	0	0	0	0	0	0	0	0	0.93603516	0.063964844	0.17138672	-0.059814453	-0.04296875	-0.068359375	0	44330	0	0	0
299	300	300	Category E	-0.19189453	-0.083984375	-0.81591797	0.11987305	-0.14770508	0.47070313	-19.9	0	31/3/2018	31	3	2018	0:31:32	1892	0.8	0	31	32	0	0.059326172	3.5513672	-0.18334961	-0.041015625	-0.91455078	3.298584	0.10791016	0	0	0	0	0	0	0	0	0	0.93359375	0.06640625	0.14990234	-0.008300781	-0.042724609	0.098632813	0	44330	0	0	0
300	301	301	Category E	-0.50390625	-0.059814453	-0.80395508	0.079833984	-0.13842773	0.47802734	-20.39	0	31/3/2018	31	3	2018	0:31:32	1892	0.9	0	31	32	0	0.059326172	3.5513672	-0.1809082	-0.043212891	-0.91650391	0.12182617	0.34228516	0	0	0	0	0	0	0	0	0	0.93505859	0.064941406	0.4519043	-0.32275391	-0.016357422	0.11254883	0	44330	0	0	0
301	302	302	Category E	-0.49194336	0.035888672	-0.73193359	0.010253906	-0.109375	0.48999023	-20.76	0	31/3/2018	31	3	2018	0:31:33	1893	0	0	31	33	0	0.059326172	3.5513672	-0.17602539	-0.043701172	-0.91381836	4.0012207	0.37304688	0	0	0	0	0	0	0	0	0	0.93164063	0.068359375	0.57739258	-0.31567383	0.079589844	0.18188477	0	44330	0	0	0
302	303	303	Category E	-0.43188477	-0.10791016	-1.1159668	0.000244141	-0.11450195	0.49169922	-21.25	0	31/3/2018	31	3	2018	0:31:33	1893	0.09	0	31	33	0	0.059326172	3.5513672	-0.17529297	-0.046875	-0.91235352	12.932617	0.33300781	0	0	0	0	0	0	0	0	0	0.93017578	0.069824219	0.52099609	-0.25634766	-0.060791016	-0.20336914	0	44330	0	0	0
303	304	304	Category E	-0.27587891	0.023925781	-0.97192383	0.031738281	-0.14501953	0.47753906	-21.49	0	31/3/2018	31	3	2018	0:31:33	1893	0.181	0	31	33	0	0.059326172	3.5513672	-0.17016602	-0.048583984	-0.9128418	9.9118652	0.14111328	0	0	0	0	0	0	0	0	0	0.92993164	0.070068359	0.23706055	-0.10546875	0.072509766	-0.058837891	0	44330	0	0	0
304	305	305	Category E	-0.19189453	0.15576172	-0.88793945	0.072753906	-0.15307617	0.47753906	-21.74	0	31/3/2018	31	3	2018	0:31:33	1893	0.272	0	31	33	0	0.059326172	3.5513672	-0.16748047	-0.050292969	-0.91674805	2.6784668	0.20947266	0	0	0	0	0	0	0	0	0	0.93334961	0.066650391	0.25927734	-0.024169922	0.20605469	0.028808594	0	44330	0	0	0
305	306	306	Category E	-0.56396484	-0.37182617	-0.80395508	0.079101563	-0.16113281	0.47314453	-21.62	0	31/3/2018	31	3	2018	0:31:33	1893	0.363	0	31	33	0	0.059326172	3.5513672	-0.16503906	-0.052246094	-0.91601563	3.0390625	0.52294922	0	0	0	0	0	0	0	0	0	0.93237305	0.067626953	0.83032227	-0.39868164	-0.31933594	0.11206055	0	44330	0	0	0
306	307	307	Category E	-0.39599609	0.11987305	-0.6237793	0.052246094	-0.17919922	0.47216797	-21.62	0	31/3/2018	31	3	2018	0:31:33	1893	0.454	0	31	33	0	0.059326172	3.5513672	-0.16259766	-0.051757813	-0.91381836	7.0061035	0.40991211	0	0	0	0	0	0	0	0	0	0.92944336	0.070556641	0.69482422	-0.2331543	0.17163086	0.29003906	0	44330	0	0	0
307	308	308	Category E	-0.80395508	-0.20385742	-1.1398926	0.11889648	-0.16748047	0.45898438	-21.13	0	31/3/2018	31	3	2018	0:31:33	1893	0.545	0	31	33	0	0.059326172	3.5513672	-0.16015625	-0.054443359	-0.91455078	7.8793945	0.69799805	0	0	0	0	0	0	0	0	0	0.93017578	0.069824219	1.0180664	-0.64355469	-0.14916992	-0.22509766	0	44330	0	0	0
308	309	309	Category E	-0.44384766	-0.047851563	-1.0439453	0.1027832	-0.13989258	0.46972656	-20.64	0	31/3/2018	31	3	2018	0:31:33	1893	0.636	0	31	33	0	0.059326172	3.5513672	-0.15649414	-0.055908203	-0.91723633	4.5974121	0.3137207	0	0	0	0	0	0	0	0	0	0.93212891	0.067871094	0.421875	-0.28710938	0.008056641	-0.12646484	0	44330	0	0	0
309	310	310	Category E	-0.56396484	-0.047851563	-0.79199219	0.12158203	-0.15917969	0.46826172	-20.14	0	31/3/2018	31	3	2018	0:31:33	1893	0.727	0	31	33	0	0.059326172	3.5513672	-0.15576172	-0.057128906	-0.91723633	9.6987305	0.42700195	0	0	0	0	0	0	0	0	0	0.93212891	0.067871094	0.54272461	-0.40795898	0.009277344	0.12524414	0	44330	0	0	0
310	311	311	Category E	-0.61181641	-0.023925781	-0.95996094	0.093994141	-0.18530273	0.45727539	-19.9	0	31/3/2018	31	3	2018	0:31:33	1893	0.818	0	31	33	0	0.059326172	3.5513672	-0.15527344	-0.059082031	-0.91796875	17.252686	0.45947266	0	0	0	0	0	0	0	0	0	0.93310547	0.066894531	0.53320313	-0.45629883	0.03515625	-0.041748047	0	44330	0	0	0
311	312	312	Category E	-0.55175781	0.15576172	-0.69580078	0.061767578	-0.19873047	0.45996094	-20.02	0	31/3/2018	31	3	2018	0:31:33	1893	0.909	0	31	33	0	0.059326172	3.5513672	-0.15185547	-0.060058594	-0.91772461	22.583984	0.50561523	0	0	0	0	0	0	0	0	0	0.93212891	0.067871094	0.83764648	-0.3996582	0.21582031	0.22192383	0	44330	0	0	0
312	313	313	Category E	-0.89990234	0.20385742	-1.1518555	0.057128906	-0.18359375	0.46923828	-19.77	0	31/3/2018	31	3	2018	0:31:34	1894	0	0	31	34	0	0.059326172	3.5513672	-0.14916992	-0.059570313	-0.92016602	25.01416	0.82836914	0	0	0	0	0	0	0	0	0	0.93408203	0.065917969	1.2456055	-0.75048828	0.26342773	-0.23144531	0	44330	0	0	0
313	314	314	Category E	-0.61181641	0.095947266	-0.82788086	0.13232422	-0.265625	0.41870117	-19.9	0	31/3/2018	31	3	2018	0:31:34	1894	0.1	0	31	34	0	0.059326172	3.5513672	-0.14672852	-0.061523438	-0.91845703	19.704346	0.49926758	0	0	0	0	0	0	0	0	0	0.93212891	0.067871094	0.71313477	-0.46484375	0.1574707	0.090576172	0	44330	0	0	0
314	315	315	Category L	0.15576172	-0.15576172	-0.98388672	-0.23168945	-0.024658203	0.45898438	-21.37	0	31/3/2018	31	3	2018	1:29:27	5367	0.4	1	29	27	0	0.059570313	3.5513672	-0.14501953	-0.062011719	-0.91821289	16.912354	0.32177734	0	0	0	0	0	0	0	0	0	0.93164063	0.068359375	0.45996094	0.30078125	-0.093505859	-0.065429688	0	44330	0	0	0
315	316	316	Category L	0.047851563	-0.11987305	-0.94799805	-0.23144531	-0.020019531	0.46728516	-21	0	31/3/2018	31	3	2018	1:29:27	5367	0.5	1	29	27	0	0.059570313	3.5513672	-0.15625	-0.067626953	-0.91992188	14.463623	0.21240234	0	0	0	0	0	0	0	0	0	0.93554688	0.064453125	0.28393555	0.20410156	-0.052001953	-0.027832031	0	44330	0	0	0
316	317	317	Category L	0.035888672	-0.15576172	-0.92382813	-0.24682617	-0.013183594	0.45703125	-20.88	0	31/3/2018	31	3	2018	1:29:27	5367	0.6	1	29	27	0	0.059570313	3.5513672	-0.15454102	-0.071289063	-0.92236328	10.976807	0.20825195	0	0	0	0	0	0	0	0	0	0.93774414	0.062255859	0.27636719	0.19042969	-0.084228516	-0.001220703	0	44330	0	0	0
317	318	318	Category L	0.10791016	-0.16796875	-0.94799805	-0.24682617	-0.017333984	0.46020508	-20.51	0	31/3/2018	31	3	2018	1:29:27	5367	0.7	1	29	27	0	0.059570313	3.5513672	-0.15014648	-0.072265625	-0.91821289	7.1914063	0.27685547	0	0	0	0	0	0	0	0	0	0.93334961	0.066650391	0.38330078	0.25805664	-0.095458984	-0.029541016	0	44330	0	0	0
318	319	319	Category L	0.047851563	-0.17993164	-0.94799805	-0.23632813	-0.019287109	0.4621582	-20.14	0	31/3/2018	31	3	2018	1:29:27	5367	0.8	1	29	27	0	0.059570313	3.5513672	-0.14868164	-0.074462891	-0.91845703	4.4641113	0.22485352	0	0	0	0	0	0	0	0	0	0.93334961	0.066650391	0.33129883	0.1965332	-0.10522461	-0.029296875	0	44330	0	0	0
319	320	320	Category L	0.083984375	-0.17993164	-0.92382813	-0.22827148	-0.024414063	0.46606445	-20.39	0	31/3/2018	31	3	2018	1:29:27	5367	0.9	1	29	27	0	0.059570313	3.5513672	-0.14648438	-0.077392578	-0.91967773	6.1901855	0.25219727	0	0	0	0	0	0	0	0	0	0.93457031	0.065429688	0.33691406	0.23046875	-0.10229492	-0.00390625	0	44330	0	0	0
320	321	321	Category L	0.047851563	-0.16796875	-0.91186523	-0.22851563	-0.023681641	0.46411133	-20.51	0	31/3/2018	31	3	2018	1:29:28	5368	0	1	29	28	0	0.059570313	3.5513672	-0.14233398	-0.077636719	-0.92260742	4.7346191	0.21069336	0	0	0	0	0	0	0	0	0	0.93676758	0.063232422	0.29101563	0.19018555	-0.090087891	0.010742188	0	44330	0	0	0
321	322	322	Category L	0.047851563	-0.16796875	-0.92382813	-0.22949219	-0.023925781	0.45800781	-20.27	0	31/3/2018	31	3	2018	1:29:28	5368	0.1	1	29	28	0	0.059570313	3.5513672	-0.13671875	-0.078857422	-0.91967773	3.3603516	0.20507813	0	0	0	0	0	0	0	0	0	0.93310547	0.066894531	0.27758789	0.18457031	-0.088867188	-0.00390625	0	44330	0	0	0
322	323	323	Category L	0.023925781	-0.11987305	-0.89990234	-0.22192383	-0.025634766	0.46435547	-20.39	0	31/3/2018	31	3	2018	1:29:28	5368	0.2	1	29	28	0	0.059570313	3.5513672	-0.13476563	-0.077880859	-0.91992188	2.7561035	0.16552734	0	0	0	0	0	0	0	0	0	0.93310547	0.066894531	0.22070313	0.15869141	-0.041748047	0.020019531	0	44330	0	0	0
323	324	324	Category L	0.023925781	-0.15576172	-0.89990234	-0.22729492	-0.021972656	0.46728516	-20.51	0	31/3/2018	31	3	2018	1:29:28	5368	0.3	1	29	28	0	0.059570313	3.5513672	-0.1340332	-0.087646484	-0.92236328	5.402832	0.17358398	0	0	0	0	0	0	0	0	0	0.93603516	0.063964844	0.2487793	0.15795898	-0.067871094	0.022460938	0	44330	0	0	0
324	325	325	Category L	0.023925781	-0.14379883	-0.91186523	-0.2265625	-0.026367188	0.45727539	-20.64	0	31/3/2018	31	3	2018	1:29:28	5368	0.4	1	29	28	0	0.059570313	3.5513672	-0.12939453	-0.091064453	-0.92529297	7.1591797	0.1628418	0	0	0	0	0	0	0	0	0	0.9387207	0.061279297	0.21972656	0.15332031	-0.052490234	0.013427734	0	44330	0	0	0
325	326	326	Category L	0.059814453	-0.15576172	-0.91186523	-0.22558594	-0.024658203	0.46557617	-21	0	31/3/2018	31	3	2018	1:29:28	5368	0.5	1	29	28	0	0.059570313	3.5513672	-0.12646484	-0.092285156	-0.92456055	10.595459	0.19726563	0	0	0	0	0	0	0	0	0	0.93774414	0.062255859	0.26245117	0.1862793	-0.063232422	0.012695313	0	44330	0	0	0
326	327	327	Category L	0.071777344	-0.15576172	-0.91186523	-0.22045898	-0.029052734	0.46411133	-21	0	31/3/2018	31	3	2018	1:29:28	5368	0.6	1	29	28	0	0.059570313	3.5513672	-0.12329102	-0.094970703	-0.92382813	15.329346	0.20458984	0	0	0	0	0	0	0	0	0	0.93701172	0.062988281	0.26782227	0.19506836	-0.060546875	0.011962891	0	44330	0	0	0
327	328	328	Category L	0.047851563	-0.15576172	-0.92382813	-0.21777344	-0.022949219	0.46655273	-21.13	0	31/3/2018	31	3	2018	1:29:28	5368	0.7	1	29	28	0	0.059570313	3.5513672	-0.12011719	-0.095458984	-0.92553711	17.940918	0.1784668	0	0	0	0	0	0	0	0	0	0.93823242	0.061767578	0.22998047	0.16796875	-0.060058594	0.001708984	0	44330	0	0	0
328	329	329	Category L	0.035888672	-0.14379883	-0.93579102	-0.22314453	-0.023193359	0.46044922	-20.88	0	31/3/2018	31	3	2018	1:29:28	5368	0.8	1	29	28	0	0.059570313	3.5513672	-0.11669922	-0.094970703	-0.92895508	16.747314	0.16015625	0	0	0	0	0	0	0	0	0	0.94116211	0.058837891	0.20776367	0.15258789	-0.048583984	-0.006591797	0	44330	0	0	0
329	330	330	Category L	0.035888672	-0.15576172	-0.92382813	-0.22387695	-0.026367188	0.45825195	-20.88	0	31/3/2018	31	3	2018	1:29:28	5368	0.9	1	29	28	0	0.059570313	3.5513672	-0.11010742	-0.094238281	-0.92358398	9.9624023	0.15844727	0	0	0	0	0	0	0	0	0	0.93505859	0.064941406	0.20751953	0.14599609	-0.061279297	0	0	44330	0	0	0
330	331	331	Category L	0.011962891	-0.15576172	-0.92382813	-0.21777344	-0.026367188	0.4675293	-20.88	0	31/3/2018	31	3	2018	1:29:29	5369	0	1	29	29	0	0.059570313	3.5513672	-0.11108398	-0.093994141	-0.9230957	6.6030273	0.13769531	0	0	0	0	0	0	0	0	0	0.93457031	0.065429688	0.18530273	0.12304688	-0.061523438	-0.000488281	0	44330	0	0	0
331	332	332	Category L	0.011962891	-0.13183594	-0.92382813	-0.21679688	-0.029052734	0.46630859	-21	0	31/3/2018	31	3	2018	1:29:29	5369	0.1	1	29	29	0	0.059570313	3.5513672	-0.10742188	-0.092285156	-0.92529297	3.9064941	0.12548828	0	0	0	0	0	0	0	0	0	0.93603516	0.063964844	0.16015625	0.11938477	-0.039306641	0.001464844	0	44330	0	0	0
332	333	333	Category L	0.011962891	-0.11987305	-0.89990234	-0.22485352	-0.023193359	0.47021484	-21	0	31/3/2018	31	3	2018	1:29:29	5369	0.2	1	29	29	0	0.059570313	3.5513672	-0.11132813	-0.09765625	-0.92895508	2.3161621	0.12841797	0	0	0	0	0	0	0	0	0	0.94067383	0.059326172	0.17431641	0.12329102	-0.021972656	0.029052734	0	44330	0	0	0
333	334	334	Category L	0.023925781	-0.11987305	-0.91186523	-0.21850586	-0.021972656	0.47045898	-20.64	0	31/3/2018	31	3	2018	1:29:29	5369	0.3	1	29	29	0	0.059570313	3.5513672	-0.10888672	-0.095703125	-0.92382813	2.2741699	0.13549805	0	0	0	0	0	0	0	0	0	0.93530273	0.064697266	0.16894531	0.1328125	-0.023925781	0.011962891	0	44330	0	0	0
334	335	335	Category L	0.035888672	-0.10791016	-0.88793945	-0.22119141	-0.026367188	0.46337891	-20.64	0	31/3/2018	31	3	2018	1:29:29	5369	0.4	1	29	29	0	0.059326172	3.5046387	-0.11621094	-0.096191406	-0.92578125	2.4677734	0.15722656	0	0	0	0	0	0	0	0	0	0.93798828	0.062011719	0.20166016	0.15209961	-0.011474609	0.037841797	0	44330	0	0	0
335	336	336	Category L	0.035888672	-0.14379883	-0.91186523	-0.21923828	-0.022949219	0.47021484	-20.27	0	31/3/2018	31	3	2018	1:29:29	5369	0.5	1	29	29	0	0.059326172	3.5046387	-0.11328125	-0.096923828	-0.92114258	2.953125	0.15649414	0	0	0	0	0	0	0	0	0	0.93310547	0.066894531	0.20532227	0.14916992	-0.046630859	0.009277344	0	44330	0	0	0
336	337	337	Category L	0.023925781	-0.14379883	-0.95996094	-0.22412109	-0.018310547	0.46923828	-20.51	0	31/3/2018	31	3	2018	1:29:29	5369	0.6	1	29	29	0	0.059326172	3.5046387	-0.11206055	-0.1015625	-0.9230957	2.895752	0.14697266	0	0	0	0	0	0	0	0	0	0.93554688	0.064453125	0.21459961	0.13598633	-0.041992188	-0.036621094	0	44330	0	0	0
337	338	338	Category L	0.011962891	-0.11987305	-0.93579102	-0.21313477	-0.02734375	0.47265625	-20.88	0	31/3/2018	31	3	2018	1:29:29	5369	0.7	1	29	29	0	0.059326172	3.5046387	-0.11328125	-0.10131836	-0.92578125	2.769043	0.12695313	0	0	0	0	0	0	0	0	0	0.93823242	0.061767578	0.15356445	0.12524414	-0.018310547	-0.009765625	0	44330	0	0	0
338	339	339	Category L	0.047851563	-0.15576172	-0.93579102	-0.22363281	-0.022949219	0.47021484	-20.64	0	31/3/2018	31	3	2018	1:29:29	5369	0.8	1	29	29	0	0.059326172	3.5046387	-0.11083984	-0.10009766	-0.91870117	2.9191895	0.16894531	0	0	0	0	0	0	0	0	0	0.93066406	0.069335938	0.23120117	0.15869141	-0.055664063	-0.016845703	0	44330	0	0	0
339	340	340	Category L	0.011962891	-0.13183594	-0.93579102	-0.2175293	-0.022949219	0.47265625	-21	0	31/3/2018	31	3	2018	1:29:29	5369	0.9	1	29	29	0	0.059326172	3.5046387	-0.11401367	-0.096923828	-0.91723633	2.9978027	0.13183594	0	0	0	0	0	0	0	0	0	0.92944336	0.070556641	0.17895508	0.12597656	-0.034667969	-0.018310547	0	44330	0	0	0
340	341	341	Category L	0.011962891	-0.11987305	-0.94799805	-0.2121582	-0.024902344	0.47045898	-21	0	31/3/2018	31	3	2018	1:29:30	5370	0	1	29	30	0	0.059326172	3.5046387	-0.11547852	-0.095458984	-0.91796875	2.3483887	0.13305664	0	0	0	0	0	0	0	0	0	0.93017578	0.069824219	0.18164063	0.12744141	-0.024169922	-0.029785156	0	44330	0	0	0
341	342	342	Category L	0.023925781	-0.11987305	-0.95996094	-0.21801758	-0.0234375	0.46655273	-20.88	0	31/3/2018	31	3	2018	1:29:30	5370	0.1	1	29	30	0	0.059326172	3.5046387	-0.11328125	-0.098632813	-0.91894531	1.2565918	0.14477539	0	0	0	0	0	0	0	0	0	0.93115234	0.068847656	0.19921875	0.13720703	-0.020996094	-0.040771484	0	44330	0	0	0
342	343	343	Category L	0.011962891	-0.13183594	-0.92382813	-0.21875	-0.026367188	0.46337891	-20.88	0	31/3/2018	31	3	2018	1:29:30	5370	0.2	1	29	30	0	0.059326172	3.5046387	-0.11450195	-0.094482422	-0.921875	0.62963867	0.13183594	0	0	0	0	0	0	0	0	0	0.93359375	0.06640625	0.16577148	0.12646484	-0.037109375	-0.001708984	0	44330	0	0	0
343	344	344	Category L	0.023925781	-0.13183594	-0.95996094	-0.22021484	-0.023681641	0.46923828	-20.64	0	31/3/2018	31	3	2018	1:29:30	5370	0.3	1	29	30	0	0.059326172	3.5046387	-0.11035156	-0.091064453	-0.91723633	0.35449219	0.14672852	0	0	0	0	0	0	0	0	0	0.92822266	0.071777344	0.2175293	0.13427734	-0.040527344	-0.042480469	0	44330	0	0	0
344	345	345	Category L	0.023925781	-0.14379883	-0.94799805	-0.21313477	-0.029785156	0.46411133	-20.39	0	31/3/2018	31	3	2018	1:29:30	5370	0.4	1	29	30	0	0.059326172	3.5046387	-0.11230469	-0.094238281	-0.91333008	0.13916016	0.14916992	0	0	0	0	0	0	0	0	0	0.92504883	0.074951172	0.22045898	0.13623047	-0.049316406	-0.034423828	0	44330	0	0	0
345	346	346	Category L	0.023925781	-0.13183594	-0.91186523	-0.2097168	-0.020996094	0.47167969	-20.39	0	31/3/2018	31	3	2018	1:29:30	5370	0.5	1	29	30	0	0.059326172	3.5046387	-0.11352539	-0.094238281	-0.9140625	0.78662109	0.14257813	0	0	0	0	0	0	0	0	0	0.92578125	0.07421875	0.17749023	0.13745117	-0.037353516	0.002197266	0	44330	0	0	0
346	347	347	Category L	0.023925781	-0.13183594	-0.92382813	-0.21582031	-0.024658203	0.46948242	-20.64	0	31/3/2018	31	3	2018	1:29:30	5370	0.6	1	29	30	0	0.059326172	3.5046387	-0.11083984	-0.086425781	-0.91601563	0.62475586	0.14233398	0	0	0	0	0	0	0	0	0	0.92675781	0.073242188	0.18774414	0.13476563	-0.045166016	-0.007568359	0	44330	0	0	0
347	348	348	Category L	0.011962891	-0.14379883	-0.94799805	-0.21582031	-0.022949219	0.46875	-21.13	0	31/3/2018	31	3	2018	1:29:30	5370	0.7	1	29	30	0	0.059326172	3.5046387	-0.1105957	-0.090820313	-0.91796875	0.040283203	0.13671875	0	0	0	0	0	0	0	0	0	0.92919922	0.070800781	0.20532227	0.12255859	-0.052734375	-0.029785156	0	44330	0	0	0
348	349	349	Category L	0.023925781	-0.13183594	-0.93579102	-0.21850586	-0.025390625	0.46923828	-21.13	0	31/3/2018	31	3	2018	1:29:30	5370	0.8	1	29	30	0	0.059326172	3.5046387	-0.10449219	-0.092041016	-0.91552734	0.57519531	0.13598633	0	0	0	0	0	0	0	0	0	0.92602539	0.073974609	0.18823242	0.12841797	-0.039550781	-0.020019531	0	44330	0	0	0
349	350	350	Category L	0.023925781	-0.10791016	-0.92382813	-0.20996094	-0.026611328	0.46948242	-21.13	0	31/3/2018	31	3	2018	1:29:30	5370	0.9	1	29	30	0	0.059326172	3.5046387	-0.10375977	-0.086425781	-0.91503906	0.99804688	0.12963867	0	0	0	0	0	0	0	0	0	0.92504883	0.074951172	0.1574707	0.12768555	-0.021240234	-0.008544922	0	44330	0	0	0
350	351	351	Category L	0.011962891	-0.11987305	-0.93579102	-0.21240234	-0.018554688	0.46972656	-21	0	31/3/2018	31	3	2018	1:29:31	5371	0	1	29	31	0	0.059326172	3.5046387	-0.099121094	-0.088867188	-0.9140625	1.3193359	0.1171875	0	0	0	0	0	0	0	0	0	0.92358398	0.076416016	0.16357422	0.11108398	-0.030761719	-0.021484375	0	44330	0	0	0
351	352	352	Category L	0.011962891	-0.095947266	-0.92382813	-0.22021484	-0.018310547	0.47045898	-20.39	0	31/3/2018	31	3	2018	1:29:31	5371	0.1	1	29	31	0	0.059326172	3.5046387	-0.09765625	-0.090332031	-0.91381836	1.7866211	0.11010742	0	0	0	0	0	0	0	0	0	0.92358398	0.076416016	0.12475586	0.10961914	-0.005371094	-0.009765625	0	44330	0	0	0
352	353	353	Category L	0.023925781	-0.11987305	-0.92382813	-0.2121582	-0.020996094	0.47460938	-20.64	0	31/3/2018	31	3	2018	1:29:31	5371	0.2	1	29	31	0	0.059326172	3.5046387	-0.094238281	-0.090332031	-0.91870117	2.2705078	0.12182617	0	0	0	0	0	0	0	0	0	0.92797852	0.072021484	0.15258789	0.11816406	-0.029296875	-0.004882813	0	44330	0	0	0
353	354	354	Category L	0.023925781	-0.13183594	-0.93579102	-0.22045898	-0.015869141	0.46948242	-20.76	0	31/3/2018	31	3	2018	1:29:31	5371	0.3	1	29	31	0	0.059326172	3.5046387	-0.084960938	-0.092773438	-0.91430664	2.8811035	0.11767578	0	0	0	0	0	0	0	0	0	0.92285156	0.077148438	0.16918945	0.10888672	-0.038818359	-0.021240234	0	44330	0	0	0
354	355	355	Category L	0.011962891	-0.13183594	-0.95996094	-0.21533203	-0.021240234	0.46362305	-20.88	0	31/3/2018	31	3	2018	1:29:31	5371	0.4	1	29	31	0	0.059326172	3.5046387	-0.083984375	-0.095703125	-0.91479492	4.3339844	0.11206055	0	0	0	0	0	0	0	0	0	0.92358398	0.076416016	0.17724609	0.095947266	-0.035888672	-0.044921875	0	44330	0	0	0
355	356	356	Category L	0.011962891	-0.10791016	-0.93579102	-0.21679688	-0.018554688	0.47167969	-21	0	31/3/2018	31	3	2018	1:29:31	5371	0.5	1	29	31	0	0.059326172	3.5046387	-0.091308594	-0.093017578	-0.91308594	5.6760254	0.10693359	0	0	0	0	0	0	0	0	0	0.92236328	0.077636719	0.14086914	0.10327148	-0.014648438	-0.022460938	0	44330	0	0	0
356	357	357	Category L	0.035888672	-0.059814453	-0.88793945	-0.21704102	-0.014160156	0.46850586	-21	0	31/3/2018	31	3	2018	1:29:31	5371	0.6	1	29	31	0	0.059326172	3.5046387	-0.095214844	-0.087158203	-0.91113281	6.1459961	0.13598633	0	0	0	0	0	0	0	0	0	0.92016602	0.079833984	0.18188477	0.13110352	0.02734375	0.023193359	0	44330	0	0	0
357	358	358	Category L	0	-0.11987305	-0.93579102	-0.22167969	-0.002929688	0.46801758	-20.88	0	31/3/2018	31	3	2018	1:29:31	5371	0.7	1	29	31	0	0.059326172	3.5046387	-0.099853516	-0.085693359	-0.91186523	6.4680176	0.1081543	0	0	0	0	0	0	0	0	0	0.92138672	0.078613281	0.1574707	0.099853516	-0.033935547	-0.023681641	0	44330	0	0	0
358	359	359	Category L	0.023925781	-0.14379883	-0.91186523	-0.23486328	0.009521484	0.46679688	-20.88	0	31/3/2018	31	3	2018	1:29:31	5371	0.8	1	29	31	0	0.059326172	3.5046387	-0.10717773	-0.082519531	-0.91210938	6.6418457	0.14453125	0	0	0	0	0	0	0	0	0	0.92211914	0.077880859	0.19238281	0.13110352	-0.061035156	0.000244141	0	44330	0	0	0
359	360	360	Category L	0.011962891	-0.13183594	-0.93579102	-0.2355957	0.006835938	0.46386719	-21.13	0	31/3/2018	31	3	2018	1:29:31	5371	0.9	1	29	31	0	0.059326172	3.5046387	-0.11254883	-0.077636719	-0.91308594	6.1083984	0.13769531	0	0	0	0	0	0	0	0	0	0.92333984	0.076660156	0.20117188	0.12451172	-0.053955078	-0.022460938	0	44330	0	0	0
360	361	361	Category L	0.035888672	-0.11987305	-0.95996094	-0.22802734	0.000244141	0.46362305	-21	0	31/3/2018	31	3	2018	1:29:32	5372	0	1	29	32	0	0.059326172	3.5046387	-0.11694336	-0.077148438	-0.90991211	5.267334	0.16625977	0	0	0	0	0	0	0	0	0	0.9206543	0.079345703	0.24536133	0.15283203	-0.042480469	-0.049804688	0	44330	0	0	0
361	362	362	Category L	0.011962891	-0.14379883	-0.95996094	-0.2277832	-0.003173828	0.45776367	-20.76	0	31/3/2018	31	3	2018	1:29:32	5372	0.1	1	29	32	0	0.059326172	3.5046387	-0.12231445	-0.075927734	-0.90991211	5.1286621	0.15844727	0	0	0	0	0	0	0	0	0	0.92114258	0.078857422	0.25219727	0.13427734	-0.067626953	-0.049804688	0	44330	0	0	0
362	363	363	Category L	0.023925781	-0.095947266	-0.92382813	-0.2277832	-0.001220703	0.46484375	-21	0	31/3/2018	31	3	2018	1:29:32	5372	0.2	1	29	32	0	0.059326172	3.5046387	-0.12719727	-0.070556641	-0.91064453	5.4020996	0.15356445	0	0	0	0	0	0	0	0	0	0.92211914	0.077880859	0.18945313	0.15112305	-0.025146484	-0.012939453	0	44330	0	0	0
363	364	364	Category L	0.035888672	-0.095947266	-0.93579102	-0.23046875	0.001464844	0.4699707	-20.76	0	31/3/2018	31	3	2018	1:29:32	5372	0.3	1	29	32	0	0.059326172	3.5046387	-0.13061523	-0.074951172	-0.91162109	5.0949707	0.16943359	0	0	0	0	0	0	0	0	0	0.92407227	0.075927734	0.21142578	0.16650391	-0.020751953	-0.023925781	0	44330	0	0	0
364	365	365	Category L	0.011962891	-0.10791016	-0.92382813	-0.22753906	-0.001708984	0.47290039	-20.76	0	31/3/2018	31	3	2018	1:29:32	5372	0.4	1	29	32	0	0.059326172	3.5046387	-0.13476563	-0.073486328	-0.91357422	3.902832	0.15112305	0	0	0	0	0	0	0	0	0	0.92651367	0.073486328	0.19116211	0.14672852	-0.034179688	-0.010009766	0	44330	0	0	0
365	366	366	Category L	0.023925781	-0.14379883	-0.93579102	-0.22680664	-0.001953125	0.4597168	-21.13	0	31/3/2018	31	3	2018	1:29:32	5372	0.5	1	29	32	0	0.059326172	3.5046387	-0.14111328	-0.0703125	-0.91625977	4.4694824	0.18164063	0	0	0	0	0	0	0	0	0	0.9296875	0.0703125	0.2578125	0.16503906	-0.073242188	-0.019287109	0	44330	0	0	0
366	367	367	Category L	0.023925781	-0.10791016	-0.92382813	-0.2277832	-0.004394531	0.46289063	-20.64	0	31/3/2018	31	3	2018	1:29:32	5372	0.6	1	29	32	0	0.059326172	3.5046387	-0.14257813	-0.066650391	-0.91455078	6.8044434	0.17163086	0	0	0	0	0	0	0	0	0	0.92797852	0.072021484	0.21704102	0.16650391	-0.041015625	-0.009033203	0	44330	0	0	0
367	368	368	Category L	0.023925781	-0.059814453	-0.93579102	-0.22216797	-0.005126953	0.46679688	-20.64	0	31/3/2018	31	3	2018	1:29:32	5372	0.7	1	29	32	0	0.059326172	3.5046387	-0.14868164	-0.067871094	-0.91503906	9.5710449	0.17407227	0	0	0	0	0	0	0	0	0	0.92944336	0.070556641	0.20141602	0.17260742	0.008056641	-0.020507813	0	44330	0	0	0
368	369	369	Category L	-0.011962891	-0.095947266	-0.92382813	-0.22241211	-0.000244141	0.46875	-20.51	0	31/3/2018	31	3	2018	1:29:32	5372	0.8	1	29	32	0	0.059326172	3.5046387	-0.15258789	-0.063476563	-0.9152832	15.448242	0.14453125	0	0	0	0	0	0	0	0	0	0.93017578	0.069824219	0.18139648	0.140625	-0.032226563	-0.008300781	0	44330	0	0	0
369	370	370	Category L	0	-0.11987305	-0.93579102	-0.22045898	-0.000244141	0.46801758	-20.39	0	31/3/2018	31	3	2018	1:29:32	5372	0.9	1	29	32	0	0.059326172	3.5046387	-0.15551758	-0.060546875	-0.91503906	17.83374	0.16772461	0	0	0	0	0	0	0	0	0	0.93017578	0.069824219	0.23535156	0.15551758	-0.059082031	-0.020507813	0	44330	0	0	0
370	371	371	Category L	0	-0.083984375	-0.93579102	-0.21899414	-0.00390625	0.4699707	-20.88	0	31/3/2018	31	3	2018	1:29:33	5373	0	1	29	33	0	0.059326172	3.5046387	-0.15844727	-0.059814453	-0.91210938	24.291504	0.16210938	0	0	0	0	0	0	0	0	0	0.92773438	0.072265625	0.20629883	0.15844727	-0.023925781	-0.0234375	0	44330	0	0	0
371	372	372	Category M	-0.64794922	-0.38378906	-0.88793945	0.1237793	0.21118164	0.46899414	-23.83	0	31/3/2018	31	3	2018	3:15:17	11717	0.7	3	15	17	0	0.059082031	3.5545898	-0.15991211	-0.058105469	-0.9140625	34.441406	0.58691406	0	0	0	0	0	0	0	0	0	0.92993164	0.070068359	0.83959961	-0.48779297	-0.32543945	0.026123047	0	44330	0	0	0
372	373	373	Category M	-0.49194336	0.20385742	-0.95996094	0.12890625	0.22021484	0.45922852	-23.71	0	31/3/2018	31	3	2018	3:15:17	11717	0.8	3	15	17	0	0.059082031	3.5545898	-0.16015625	-0.059570313	-0.91821289	45.133789	0.42553711	0	0	0	0	0	0	0	0	0	0.93408203	0.065917969	0.63671875	-0.33154297	0.26342773	-0.041503906	0	44330	0	0	0
373	374	374	Category M	-0.29980469	0.15576172	-1.079834	0.10473633	0.2800293	0.44458008	-23.95	0	31/3/2018	31	3	2018	3:15:17	11717	0.9	3	15	17	0	0.059082031	3.5545898	-0.17480469	-0.052978516	-0.96777344	55.224854	0.26782227	0	0	0	0	0	0	0	0	0	0.98486328	0.015136719	0.44580078	-0.12475586	0.20874023	-0.11181641	0	44330	0	0	0
374	375	375	Category M	-0.23999023	0.047851563	-0.68383789	0.12451172	0.23950195	0.45385742	-23.95	0	31/3/2018	31	3	2018	3:15:18	11718	0	3	15	18	0	0.059082031	3.5545898	-0.17529297	-0.042480469	-1.0388184	63.024414	0.37182617	0	0	0	0	0	0	0	0	0	1.0544434	0.054443359	0.50976563	-0.064453125	0.090332031	0.35498047	0	44330	0	0	0
375	376	376	Category M	-0.37182617	-0.23999023	-0.88793945	0.074951172	0.21533203	0.4699707	-23.83	0	31/3/2018	31	3	2018	3:15:18	11718	0.1	3	15	18	0	0.059082031	3.5545898	-0.16967773	-0.12890625	-1.1269531	73.251465	0.33203125	0	0	0	0	0	0	0	0	0	1.1469727	0.14697266	0.55175781	-0.2019043	-0.11083984	0.23901367	0	44330	0	0	0
376	377	377	Category M	-0.41992188	0.011962891	-0.85180664	0.11694336	0.25537109	0.45068359	-23.83	0	31/3/2018	31	3	2018	3:15:18	11718	0.2	3	15	18	0	0.059082031	3.5545898	-0.15673828	-0.081298828	-1.1855469	78.267822	0.43505859	0	0	0	0	0	0	0	0	0	1.1984863	0.19848633	0.69018555	-0.26293945	0.093261719	0.33374023	0	44330	0	0	0
377	378	378	Category M	-0.2878418	-0.11987305	-0.77978516	0.12084961	0.28833008	0.43505859	-24.08	0	31/3/2018	31	3	2018	3:15:18	11718	0.3	3	15	18	0	0.059082031	3.5545898	-0.16650391	-0.0390625	-1.3156738	77.254639	0.55541992	0	0	0	0	0	0	0	0	0	1.3269043	0.3269043	0.73803711	-0.12109375	-0.080566406	0.53588867	0	44330	0	0	0
378	379	379	Category M	-0.50390625	0.15576172	-0.87597656	0.12255859	0.29321289	0.42651367	-23.95	0	31/3/2018	31	3	2018	3:15:18	11718	0.4	3	15	18	0	0.059082031	3.5545898	-0.16674805	0.0078125	-1.4121094	71.672363	0.65014648	0	0	0	0	0	0	0	0	0	1.421875	0.421875	1.0209961	-0.33691406	0.14770508	0.53613281	0	44330	0	0	0
379	380	380	Category M	-0.31176758	0.035888672	-0.86376953	0.11376953	0.29199219	0.43310547	-23.83	0	31/3/2018	31	3	2018	3:15:18	11718	0.5	3	15	18	0	0.059082031	3.5626465	-0.16259766	-0.007568359	-1.4404297	69.113525	0.59716797	0	0	0	0	0	0	0	0	0	1.4494629	0.44946289	0.76904297	-0.14892578	0.043457031	0.57666016	0	44330	0	0	0
380	381	381	Category M	-0.3359375	-0.31176758	-0.88793945	0.08203125	0.18432617	0.48706055	-23.83	0	31/3/2018	31	3	2018	3:15:18	11718	0.6	3	15	18	0	0.059082031	3.5626465	-0.15942383	-0.012207031	-1.4523926	63.445313	0.6628418	0	0	0	0	0	0	0	0	0	1.4611816	0.46118164	1.0402832	-0.17626953	-0.29931641	0.56445313	0	44330	0	0	0
381	382	382	Category M	-0.58789063	0.37182617	-0.95996094	0.12207031	0.24536133	0.44873047	-23.71	0	31/3/2018	31	3	2018	3:15:18	11718	0.7	3	15	18	0	0.059082031	3.5626465	-0.16210938	-0.002929688	-1.4528809	52.543701	0.75146484	0	0	0	0	0	0	0	0	0	1.4619141	0.46191406	1.293457	-0.42553711	0.37475586	0.49291992	0	44330	0	0	0
382	383	383	Category M	-0.10791016	0.15576172	-0.74389648	0.093261719	0.25512695	0.45532227	-23.71	0	31/3/2018	31	3	2018	3:15:18	11718	0.8	3	15	18	0	0.059082031	3.5626465	-0.15820313	-0.006591797	-1.4536133	40.272705	0.72998047	0	0	0	0	0	0	0	0	0	1.4624023	0.46240234	0.92260742	0.050292969	0.16235352	0.7097168	0	44330	0	0	0
383	384	384	Category M	-0.43188477	-0.21582031	-0.65991211	0.1262207	0.1730957	0.47680664	-23.83	0	31/3/2018	31	3	2018	3:15:18	11718	0.9	3	15	18	0	0.059082031	3.5626465	-0.15673828	-0.004150391	-1.454834	31.012451	0.86743164	0	0	0	0	0	0	0	0	0	1.4633789	0.46337891	1.2814941	-0.27490234	-0.21142578	0.79492188	0	44330	0	0	0
384	385	385	Category M	-0.2878418	0.15576172	-0.94799805	0.081054688	0.21264648	0.47607422	-23.83	0	31/3/2018	31	3	2018	3:15:19	11719	0	3	15	19	0	0.059082031	3.5626465	-0.15527344	-0.000488281	-1.454834	22.056152	0.54663086	0	0	0	0	0	0	0	0	0	1.4631348	0.46313477	0.7956543	-0.13232422	0.15625	0.50683594	0	44330	0	0	0
385	386	386	Category M	-0.3359375	0.23999023	-0.95996094	0.1105957	0.26293945	0.44897461	-23.83	0	31/3/2018	31	3	2018	3:15:19	11719	0.1	3	15	19	0	0.059082031	3.5626465	-0.15454102	0.001464844	-1.454834	9.857666	0.57861328	0	0	0	0	0	0	0	0	0	1.4631348	0.46313477	0.91479492	-0.18115234	0.23828125	0.49487305	0	44330	0	0	0
386	387	387	Category M	-0.38378906	-0.2277832	-0.79199219	0.11474609	0.18554688	0.47583008	-23.71	0	31/3/2018	31	3	2018	3:15:19	11719	0.2	3	15	19	0	0.059082031	3.5626465	-0.15405273	0.003173828	-1.4553223	2.3520508	0.73901367	0	0	0	0	0	0	0	0	0	1.4633789	0.46337891	1.1240234	-0.22949219	-0.23095703	0.66333008	0	44330	0	0	0
387	388	388	Category M	-0.31176758	-0.29980469	-0.93579102	0.072509766	0.16210938	0.4921875	-23.83	0	31/3/2018	31	3	2018	3:15:19	11719	0.3	3	15	19	0	0.059082031	3.5626465	-0.15380859	0.005371094	-1.4553223	0.77978516	0.62304688	0	0	0	0	0	0	0	0	0	1.4633789	0.46337891	0.98291016	-0.15771484	-0.30517578	0.51953125	0	44330	0	0	0
388	389	389	Category M	-0.38378906	0.39599609	-1.0078125	0.10961914	0.25854492	0.44873047	-24.2	0	31/3/2018	31	3	2018	3:15:19	11719	0.4	3	15	19	0	0.059082031	3.5626465	-0.15307617	0.007568359	-1.4555664	0.95166016	0.63598633	0	0	0	0	0	0	0	0	0	1.463623	0.46362305	1.0666504	-0.23046875	0.38818359	0.44775391	0	44330	0	0	0
389	390	390	Category M	-0.19189453	-0.23999023	-0.70776367	0.083984375	0.2409668	0.46191406	-24.32	0	31/3/2018	31	3	2018	3:15:19	11719	0.5	3	15	19	0	0.059082031	3.5626465	-0.15258789	0.009277344	-1.4558105	2.5708008	0.78955078	0	0	0	0	0	0	0	0	0	1.4638672	0.46386719	1.0366211	-0.0390625	-0.24926758	0.74804688	0	44330	0	0	0
390	391	391	Category M	-0.49194336	-0.14379883	-0.94799805	0.081542969	0.22485352	0.47241211	-24.32	0	31/3/2018	31	3	2018	3:15:19	11719	0.6	3	15	19	0	0.059082031	3.5626465	-0.15185547	0.010742188	-1.4562988	1.3288574	0.63085938	0	0	0	0	0	0	0	0	0	1.4643555	0.46435547	1.0031738	-0.33984375	-0.15454102	0.50830078	0	44330	0	0	0
391	392	392	Category M	-0.2878418	0.15576172	-1.079834	0.0625	0.28637695	0.45166016	-24.2	0	31/3/2018	31	3	2018	3:15:19	11719	0.7	3	15	19	0	0.059082031	3.5626465	-0.15087891	0.012451172	-1.456543	0.19458008	0.42553711	0	0	0	0	0	0	0	0	0	1.4643555	0.46435547	0.65673828	-0.13671875	0.14306641	0.37670898	0	44330	0	0	0
392	393	393	Category M	-0.15576172	0.011962891	-0.80395508	0.098632813	0.25219727	0.4543457	-23.95	0	31/3/2018	31	3	2018	3:15:19	11719	0.8	3	15	19	0	0.059082031	3.5626465	-0.14990234	0.013916016	-1.456543	2.4606934	0.65258789	0	0	0	0	0	0	0	0	0	1.4643555	0.46435547	0.66015625	-0.005615234	-0.001953125	0.65258789	0	44330	0	0	0
393	394	394	Category M	-0.53979492	-0.13183594	-0.86376953	0.094726563	0.17626953	0.47924805	-23.71	0	31/3/2018	31	3	2018	3:15:19	11719	0.9	3	15	19	0	0.059082031	3.5626465	-0.14868164	0.015869141	-1.4567871	4.3376465	0.7253418	0	0	0	0	0	0	0	0	0	1.4643555	0.46435547	1.1315918	-0.39086914	-0.14770508	0.59301758	0	44330	0	0	0
394	395	395	Category M	-0.43188477	0.059814453	-0.85180664	0.05078125	0.25366211	0.45849609	-23.83	0	31/3/2018	31	3	2018	3:15:20	11720	0	3	15	20	0	0.059082031	3.5626465	-0.1484375	0.017822266	-1.4570313	0.54223633	0.66943359	0	0	0	0	0	0	0	0	0	1.4645996	0.46459961	0.93041992	-0.28320313	0.041748047	0.60522461	0	44330	0	0	0
395	396	396	Category M	-0.26391602	0.34790039	-0.79199219	0.099365234	0.26416016	0.44970703	-23.95	0	31/3/2018	31	3	2018	3:15:20	11720	0.1	3	15	20	0	0.059082031	3.5626465	-0.14770508	0.019775391	-1.4567871	0.64916992	0.75048828	0	0	0	0	0	0	0	0	0	1.4645996	0.46459961	1.1088867	-0.1159668	0.32788086	0.66479492	0	44330	0	0	0
396	397	397	Category M	-0.32397461	-0.047851563	-0.98388672	0.14624023	0.15942383	0.47827148	-23.83	0	31/3/2018	31	3	2018	3:15:20	11720	0.2	3	15	20	0	0.059082031	3.5626465	-0.14697266	0.021240234	-1.4570313	1.1518555	0.50976563	0	0	0	0	0	0	0	0	0	1.4645996	0.46459961	0.71923828	-0.17675781	-0.069091797	0.47314453	0	44330	0	0	0
397	398	398	Category M	-0.47998047	0.083984375	-0.95996094	0.087402344	0.20996094	0.47680664	-24.2	0	31/3/2018	31	3	2018	3:15:20	11720	0.3	3	15	20	0	0.059082031	3.5626465	-0.14648438	0.021972656	-1.4577637	0.5871582	0.60229492	0	0	0	0	0	0	0	0	0	1.465332	0.46533203	0.89306641	-0.33325195	0.061767578	0.49780273	0	44330	0	0	0
398	399	399	Category M	-0.38378906	0.21582031	-1.0319824	0.090576172	0.25927734	0.45751953	-24.2	0	31/3/2018	31	3	2018	3:15:20	11720	0.4	3	15	20	0	0.059082031	3.5626465	-0.14575195	0.023925781	-1.4577637	1.8583984	0.52416992	0	0	0	0	0	0	0	0	0	1.465332	0.46533203	0.85546875	-0.23779297	0.19165039	0.42578125	0	44330	0	0	0
399	400	400	Category M	-0.26391602	-0.13183594	-0.671875	0.14111328	0.17553711	0.47436523	-24.57	0	31/3/2018	31	3	2018	3:15:20	11720	0.5	3	15	20	0	0.059082031	3.5626465	-0.14501953	0.026367188	-1.4575195	3.7497559	0.81030273	0	0	0	0	0	0	0	0	0	1.4650879	0.46508789	1.0627441	-0.11865234	-0.15820313	0.78564453	0	44330	0	0	0
400	401	401	Category M	-0.39599609	-0.083984375	-0.89990234	0.10498047	0.18652344	0.47998047	-24.57	0	31/3/2018	31	3	2018	3:15:20	11720	0.6	3	15	20	0	0.059082031	3.5626465	-0.14453125	0.028320313	-1.4572754	2.003418	0.62182617	0	0	0	0	0	0	0	0	0	1.4648438	0.46484375	0.92138672	-0.2512207	-0.11230469	0.55737305	0	44330	0	0	0
401	402	402	Category M	-0.32397461	0.26391602	-0.98388672	0.088867188	0.24902344	0.45410156	-24.2	0	31/3/2018	31	3	2018	3:15:20	11720	0.7	3	15	20	0	0.059082031	3.5626465	-0.14404297	0.030273438	-1.4572754	4.2145996	0.55761719	0	0	0	0	0	0	0	0	0	1.4645996	0.46459961	0.88671875	-0.1796875	0.23339844	0.47338867	0	44330	0	0	0
402	403	403	Category M	-0.25195313	-0.46777344	-0.98388672	0.14282227	0.1496582	0.47973633	-24.08	0	31/3/2018	31	3	2018	3:15:20	11720	0.8	3	15	20	0	0.059082031	3.5626465	-0.14331055	0.032226563	-1.4567871	7.8364258	0.6965332	0	0	0	0	0	0	0	0	0	1.4641113	0.46411133	1.0812988	-0.10839844	-0.5	0.47290039	0	44330	0	0	0
403	404	404	Category M	-0.32397461	-0.047851563	-1.0559082	0.12280273	0.17822266	0.47192383	-23.59	0	31/3/2018	31	3	2018	3:15:20	11720	0.9	3	15	20	0	0.059082031	3.5626465	-0.14257813	0.033691406	-1.4567871	10.094971	0.44750977	0	0	0	0	0	0	0	0	0	1.4641113	0.46411133	0.66381836	-0.18115234	-0.081542969	0.40087891	0	44330	0	0	0
404	405	405	Category M	-0.46777344	0.11987305	-1.1279297	0.087646484	0.27050781	0.45068359	-23.71	0	31/3/2018	31	3	2018	3:15:21	11721	0	3	15	21	0	0.059082031	3.5626465	-0.1418457	0.035400391	-1.456543	10.335205	0.47021484	0	0	0	0	0	0	0	0	0	1.4638672	0.46386719	0.73876953	-0.32568359	0.084228516	0.32861328	0	44330	0	0	0
405	406	406	Category M	-0.059814453	0.14379883	-0.76782227	0.12890625	0.20996094	0.46191406	-23.71	0	31/3/2018	31	3	2018	3:15:21	11721	0.1	3	15	21	0	0.059082031	3.5626465	-0.14086914	0.036865234	-1.4567871	10.63623	0.7019043	0	0	0	0	0	0	0	0	0	1.4638672	0.46386719	0.87670898	0.081054688	0.10668945	0.68896484	0	44330	0	0	0
406	407	407	Category M	-0.41992188	-0.26391602	-0.95996094	0.10498047	0.15209961	0.48901367	-23.83	0	31/3/2018	31	3	2018	3:15:21	11721	0.2	3	15	21	0	0.059082031	3.5626465	-0.14038086	0.0390625	-1.4567871	13.541504	0.64550781	0	0	0	0	0	0	0	0	0	1.4641113	0.46411133	1.0791016	-0.27929688	-0.30297852	0.49682617	0	44330	0	0	0
407	408	408	Category M	-0.26391602	0.20385742	-0.94799805	0.10839844	0.21044922	0.47167969	-23.83	0	31/3/2018	31	3	2018	3:15:21	11721	0.3	3	15	21	0	0.059082031	3.5626465	-0.1394043	0.040527344	-1.4567871	11.840088	0.54858398	0	0	0	0	0	0	0	0	0	1.4641113	0.46411133	0.79663086	-0.12426758	0.16308594	0.50878906	0	44330	0	0	0
408	409	409	Category M	-0.20385742	0.083984375	-0.91186523	0.087890625	0.26098633	0.45336914	-23.83	0	31/3/2018	31	3	2018	3:15:21	11721	0.4	3	15	21	0	0.059082031	3.5626465	-0.13867188	0.041748047	-1.4567871	14.137939	0.55053711	0	0	0	0	0	0	0	0	0	1.4641113	0.46411133	0.65234375	-0.064941406	0.041992188	0.54492188	0	44330	0	0	0
409	410	410	Category M	-0.20385742	-0.095947266	-0.68383789	0.12597656	0.18164063	0.47119141	-23.83	0	31/3/2018	31	3	2018	3:15:21	11721	0.5	3	15	21	0	0.059082031	3.5626465	-0.13769531	0.043212891	-1.456543	18.727295	0.7878418	0	0	0	0	0	0	0	0	0	1.463623	0.46362305	0.97802734	-0.065917969	-0.13916016	0.77270508	0	44330	0	0	0
410	411	411	Category N	-0.095947266	-0.023925781	-1.0917969	0.098632813	0.25634766	0.45776367	-23.83	0	31/3/2018	31	3	2018	3:15:21	11721	0.7	3	15	21	0	0.059082031	3.5626465	-0.13696289	0.044921875	-1.4562988	20.332764	0.37329102	0	0	0	0	0	0	0	0	0	1.4633789	0.46337891	0.47460938	0.041015625	-0.068847656	0.36450195	0	44330	0	0	0
411	412	412	Category N	-0.011962891	-0.23999023	-1.2478027	0.11230469	0.28686523	0.42993164	-23.71	0	31/3/2018	31	3	2018	3:15:21	11721	0.8	3	15	21	0	0.059082031	3.5626465	-0.13598633	0.046386719	-1.456543	22.503418	0.37573242	0	0	0	0	0	0	0	0	0	1.463623	0.46362305	0.61962891	0.12402344	-0.28637695	0.20874023	0	44330	0	0	0
412	413	413	Category N	-1.1518555	0.39599609	-4.8598633	0.10595703	0.38427734	0.36230469	-23.59	0	31/3/2018	31	3	2018	3:15:21	11721	0.9	3	15	21	0	0.059082031	3.5626465	-0.12670898	0.051757813	-1.4570313	34.04248	3.5703125	0	0	0	0	0	0	0	0	0	1.4633789	0.46337891	4.7717285	-1.0249023	0.34399414	-3.4025879	0	44330	0	0	0
413	414	414	Category N	-0.023925781	0.73193359	-6.5998535	0.059570313	-0.033203125	0.50024414	-23.46	0	31/3/2018	31	3	2018	3:15:22	11722	0	3	15	22	0	0.059082031	3.5626465	-0.11987305	0.049316406	-1.4572754	45.674561	5.1884766	0	0	0	0	0	0	0	0	0	1.4628906	0.46289063	5.9208984	0.095947266	0.68237305	-5.142334	0	44330	0	0	0
414	415	415	Category N	0.47998047	-7.0319824	-7.9438477	0.14892578	0.42675781	0.3112793	-23.34	0	31/3/2018	31	3	2018	3:15:22	11722	0.1	3	15	22	0	0.059082031	3.5626465	-0.11523438	0.047607422	-1.454834	45.772461	9.6218262	0	0	0	0	0	0	0	0	0	1.4602051	0.46020508	14.163574	0.59521484	-7.0795898	-6.4887695	0	44330	0	0	0
415	416	416	Category N	1.079834	3.671875	-5.5917969	0.19311523	0.23608398	0.43432617	-23.46	0	31/3/2018	31	3	2018	3:15:22	11722	0.2	3	15	22	0	0.059082031	3.5626465	-0.11108398	0.047363281	-1.4580078	45.221436	5.625	0	0	0	0	0	0	0	0	0	1.4631348	0.46313477	8.9487305	1.190918	3.6242676	-4.1335449	0	44330	0	0	0
416	417	417	Category N	-0.75585938	3.2399902	-11.375977	0.18823242	-0.081542969	0.46459961	-23.83	0	31/3/2018	31	3	2018	3:15:22	11722	0.3	3	15	22	0	0.059326172	3.4933594	-0.10571289	0.05078125	-1.4589844	50.071289	10.437256	0	0	0	0	0	0	0	0	0	1.463623	0.46362305	13.755859	-0.64990234	3.1889648	-9.916748	0	44330	0	0	0
417	418	418	Category N	0	3.6359863	-8.6398926	0.19018555	-0.095947266	0.46630859	-23.83	0	31/3/2018	31	3	2018	3:15:22	11722	0.4	3	15	22	0	0.059326172	3.4933594	-0.099365234	0.05078125	-1.4599609	64.823242	8.0256348	0	0	0	0	0	0	0	0	0	1.4643555	0.46435547	10.864014	0.099365234	3.5849609	-7.1796875	0	44330	0	0	0
418	419	419	Category N	0.37182617	-1.3918457	-3.2038574	0.11743164	0.31713867	0.41381836	-23.95	0	31/3/2018	31	3	2018	3:15:22	11722	0.5	3	15	22	0	0.059326172	3.4933594	-0.094726563	0.052734375	-1.4621582	57.301758	2.3103027	0	0	0	0	0	0	0	0	0	1.4660645	0.46606445	3.652832	0.46655273	-1.4445801	-1.7414551	0	44330	0	0	0
419	420	420	Category N	0.26391602	-0.50390625	-1.8959961	0.14526367	-0.18334961	0.45410156	-24.08	0	31/3/2018	31	3	2018	3:15:22	11722	0.6	3	15	22	0	0.059326172	3.4933594	-0.087646484	0.05078125	-1.4631348	50.246094	0.78662109	0	0	0	0	0	0	0	0	0	1.4665527	0.46655273	1.3393555	0.3515625	-0.5546875	-0.43261719	0	44330	0	0	0
420	421	421	Category N	-0.20385742	0.61181641	-0.98388672	0.10522461	0.12817383	0.48754883	-23.83	0	31/3/2018	31	3	2018	3:15:22	11722	0.7	3	15	22	0	0.059326172	3.4933594	-0.082763672	0.05078125	-1.4641113	59.655029	0.74804688	0	0	0	0	0	0	0	0	0	1.4672852	0.46728516	1.1618652	-0.12084961	0.56079102	0.48022461	0	44330	0	0	0
421	422	422	Category N	0.34790039	-0.40795898	-1.0319824	0.093505859	0.091796875	0.50097656	-23.95	0	31/3/2018	31	3	2018	3:15:22	11722	0.8	3	15	22	0	0.059326172	3.4933594	-0.077636719	0.054931641	-1.4645996	59.360596	0.76342773	0	0	0	0	0	0	0	0	0	1.4677734	0.46777344	1.3215332	0.42553711	-0.46289063	0.43261719	0	44330	0	0	0
422	423	423	Category N	0.11987305	0.059814453	-1.0197754	0.15869141	0.056884766	0.49169922	-23.95	0	31/3/2018	31	3	2018	3:15:22	11722	0.9	3	15	22	0	0.059326172	3.4933594	-0.069335938	0.050292969	-1.4643555	50.012939	0.48339844	0	0	0	0	0	0	0	0	0	1.4667969	0.46679688	0.64331055	0.18920898	0.009277344	0.44458008	0	44330	0	0	0
423	424	424	Category N	0.13183594	0.16796875	-0.95996094	0.14770508	0.068359375	0.48876953	-23.71	0	31/3/2018	31	3	2018	3:15:23	11723	0	3	15	23	0	0.059326172	3.4933594	-0.067138672	0.048828125	-1.4665527	28.824707	0.55712891	0	0	0	0	0	0	0	0	0	1.46875	0.46875	0.82446289	0.19897461	0.11889648	0.5065918	0	44330	0	0	0
424	425	425	Category L	0.095947266	0.023925781	-0.94799805	0.16186523	0.090332031	0.48266602	-23.59	0	31/3/2018	31	3	2018	3:15:23	11723	0.3	3	15	23	0	0.059326172	3.4933594	-0.060791016	0.052001953	-1.4697266	25.530518	0.5456543	0	0	0	0	0	0	0	0	0	1.4719238	0.47192383	0.70678711	0.15673828	-0.028076172	0.52172852	0	44330	0	0	0
425	426	426	Category L	0.059814453	0.011962891	-0.93579102	0.16137695	0.087890625	0.48339844	-23.59	0	31/3/2018	31	3	2018	3:15:23	11723	0.4	3	15	23	0	0.059326172	3.4933594	-0.056396484	0.050048828	-1.4692383	25.892822	0.54736328	0	0	0	0	0	0	0	0	0	1.4711914	0.47119141	0.68798828	0.11621094	-0.038085938	0.53344727	0	44330	0	0	0
426	427	427	Category L	0.047851563	0.047851563	-0.93579102	0.1652832	0.087646484	0.48291016	-23.34	0	31/3/2018	31	3	2018	3:15:23	11723	0.5	3	15	23	0	0.059326172	3.4933594	-0.051025391	0.047607422	-1.46875	15.238037	0.54199219	0	0	0	0	0	0	0	0	0	1.470459	0.47045898	0.63183594	0.098876953	0	0.53295898	0	44330	0	0	0
427	428	428	Category L	0.071777344	0.023925781	-0.95996094	0.16259766	0.096435547	0.48291016	-23.09	0	31/3/2018	31	3	2018	3:15:23	11723	0.6	3	15	23	0	0.059326172	3.4933594	-0.045166016	0.05078125	-1.470459	1.8679199	0.52441406	0	0	0	0	0	0	0	0	0	1.4719238	0.47192383	0.65429688	0.11694336	-0.026855469	0.51049805	0	44330	0	0	0
428	429	429	Category L	0.059814453	0.011962891	-0.95996094	0.16259766	0.092773438	0.47900391	-23.34	0	31/3/2018	31	3	2018	3:15:23	11723	0.7	3	15	23	0	0.059326172	3.4933594	-0.040527344	0.054443359	-1.470459	6.880127	0.52197266	0	0	0	0	0	0	0	0	0	1.472168	0.47216797	0.65356445	0.1003418	-0.042480469	0.51049805	0	44330	0	0	0
429	430	430	Category L	0.083984375	0.011962891	-0.97192383	0.16259766	0.086669922	0.48461914	-23.34	0	31/3/2018	31	3	2018	3:15:23	11723	0.8	3	15	23	0	0.059326172	3.4933594	-0.034423828	0.049316406	-1.4694824	9.8684082	0.51293945	0	0	0	0	0	0	0	0	0	1.4707031	0.47070313	0.65356445	0.1184082	-0.037353516	0.49755859	0	44330	0	0	0
430	431	431	Category L	0.083984375	0.011962891	-0.94799805	0.16455078	0.087890625	0.48657227	-23.71	0	31/3/2018	31	3	2018	3:15:23	11723	0.9	3	15	23	0	0.059326172	3.4933594	-0.030761719	0.052734375	-1.4724121	1.598877	0.53857422	0	0	0	0	0	0	0	0	0	1.4736328	0.47363281	0.68017578	0.11474609	-0.040771484	0.52441406	0	44330	0	0	0
431	432	432	Category L	0.083984375	0.011962891	-0.92382813	0.16357422	0.0859375	0.48364258	-23.95	0	31/3/2018	31	3	2018	3:15:24	11724	0	3	15	24	0	0.059326172	3.4933594	-0.024169922	0.055419922	-1.4724121	6.2751465	0.56079102	0	0	0	0	0	0	0	0	0	1.4736328	0.47363281	0.70019531	0.1081543	-0.043457031	0.54858398	0	44330	0	0	0
432	433	433	Category L	0.11987305	0.047851563	-0.93579102	0.16381836	0.090332031	0.48168945	-23.95	0	31/3/2018	31	3	2018	3:15:24	11724	0.1	3	15	24	0	0.059326172	3.4933594	-0.020263672	0.053955078	-1.470459	9.494873	0.55297852	0	0	0	0	0	0	0	0	0	1.4716797	0.47167969	0.68139648	0.14013672	-0.006103516	0.53466797	0	44330	0	0	0
433	434	434	Category L	0.047851563	0.011962891	-0.95996094	0.16430664	0.088378906	0.47851563	-23.95	0	31/3/2018	31	3	2018	3:15:24	11724	0.2	3	15	24	0	0.059326172	3.4933594	-0.017822266	0.054199219	-1.4719238	2.1459961	0.51806641	0	0	0	0	0	0	0	0	0	1.4731445	0.47314453	0.62036133	0.065673828	-0.042236328	0.51196289	0	44330	0	0	0
434	435	435	Category L	0.071777344	0.023925781	-0.94799805	0.16088867	0.085693359	0.48046875	-24.08	0	31/3/2018	31	3	2018	3:15:24	11724	0.3	3	15	24	0	0.059326172	3.4933594	-0.010498047	0.056640625	-1.4731445	1.7900391	0.5324707	0	0	0	0	0	0	0	0	0	1.4741211	0.47412109	0.64038086	0.082275391	-0.032714844	0.52514648	0	44330	0	0	0
435	436	436	Category L	0.071777344	0.011962891	-0.94799805	0.16479492	0.08984375	0.48461914	-24.32	0	31/3/2018	31	3	2018	3:15:24	11724	0.4	3	15	24	0	0.059326172	3.4933594	-0.004394531	0.056884766	-1.473877	2.0532227	0.53344727	0	0	0	0	0	0	0	0	0	1.4750977	0.47509766	0.64746094	0.076171875	-0.044921875	0.52587891	0	44330	0	0	0
436	437	437	Category L	0.083984375	0.011962891	-0.94799805	0.1652832	0.089599609	0.4855957	-24.32	0	31/3/2018	31	3	2018	3:15:24	11724	0.5	3	15	24	0	0.059326172	3.4933594	-0.000488281	0.053466797	-1.4755859	2.3278809	0.53588867	0	0	0	0	0	0	0	0	0	1.4765625	0.4765625	0.65380859	0.084472656	-0.041503906	0.52758789	0	44330	0	0	0
437	438	438	Category L	0.059814453	0.035888672	-0.93579102	0.16137695	0.088867188	0.48657227	-24.32	0	31/3/2018	31	3	2018	3:15:24	11724	0.6	3	15	24	0	0.059326172	3.4933594	0.004638672	0.054199219	-1.4750977	0.57055664	0.54248047	0	0	0	0	0	0	0	0	0	1.4760742	0.47607422	0.61303711	0.054931641	-0.018310547	0.53930664	0	44330	0	0	0
438	439	439	Category L	0.071777344	0.035888672	-0.89990234	0.16357422	0.088623047	0.47973633	-24.08	0	31/3/2018	31	3	2018	3:15:24	11724	0.7	3	15	24	0	0.059326172	3.4933594	0.011230469	0.053466797	-1.4746094	0.30444336	0.578125	0	0	0	0	0	0	0	0	0	1.4755859	0.47558594	0.65283203	0.060302734	-0.017578125	0.57470703	0	44330	0	0	0
439	440	440	Category L	0.059814453	0.035888672	-0.91186523	0.16455078	0.088623047	0.4855957	-23.83	0	31/3/2018	31	3	2018	3:15:24	11724	0.8	3	15	24	0	0.059326172	3.4933594	0.016601563	0.051269531	-1.4736328	0.82128906	0.5637207	0	0	0	0	0	0	0	0	0	1.4746094	0.47460938	0.62036133	0.04296875	-0.015380859	0.56176758	0	44330	0	0	0
440	441	441	Category L	0.059814453	0.023925781	-0.94799805	0.16259766	0.084228516	0.48144531	-24.08	0	31/3/2018	31	3	2018	3:15:24	11724	0.9	3	15	24	0	0.059326172	3.4933594	0.020751953	0.052734375	-1.4768066	1.5397949	0.53100586	0	0	0	0	0	0	0	0	0	1.4780273	0.47802734	0.59692383	0.038818359	-0.028808594	0.52880859	0	44330	0	0	0
441	442	442	Category L	0.083984375	0.011962891	-0.92382813	0.16137695	0.088623047	0.48144531	-24.08	0	31/3/2018	31	3	2018	3:15:25	11725	0	3	15	25	0	0.059326172	3.4933594	0.026611328	0.054199219	-1.4770508	1.9584961	0.55786133	0	0	0	0	0	0	0	0	0	1.4782715	0.47827148	0.65283203	0.057128906	-0.042236328	0.55322266	0	44330	0	0	0
442	443	443	Category L	0.083984375	0.035888672	-0.92382813	0.15917969	0.091308594	0.47753906	-23.95	0	31/3/2018	31	3	2018	3:15:25	11725	0.1	3	15	25	0	0.059326172	3.4933594	0.031738281	0.051269531	-1.4765625	1.5163574	0.55541992	0	0	0	0	0	0	0	0	0	1.4777832	0.4777832	0.62036133	0.052001953	-0.015380859	0.55273438	0	44330	0	0	0
443	444	444	Category L	0.083984375	0.035888672	-0.92382813	0.15869141	0.0859375	0.48266602	-24.2	0	31/3/2018	31	3	2018	3:15:25	11725	0.2	3	15	25	0	0.059326172	3.4933594	0.035888672	0.058105469	-1.4755859	1.0603027	0.55419922	0	0	0	0	0	0	0	0	0	1.4772949	0.47729492	0.62207031	0.047851563	-0.022216797	0.55175781	0	44330	0	0	0
444	445	445	Category L	0.095947266	0.011962891	-0.93579102	0.15917969	0.094238281	0.48583984	-23.71	0	31/3/2018	31	3	2018	3:15:25	11725	0.3	3	15	25	0	0.059326172	3.4933594	0.040527344	0.059326172	-1.4741211	0.66674805	0.54321289	0	0	0	0	0	0	0	0	0	1.4758301	0.47583008	0.64086914	0.055175781	-0.047363281	0.53833008	0	44330	0	0	0
445	446	446	Category L	0.059814453	0.023925781	-0.93579102	0.16015625	0.093017578	0.48071289	-23.46	0	31/3/2018	31	3	2018	3:15:25	11725	0.4	3	15	25	0	0.059326172	3.4933594	0.047607422	0.058105469	-1.4716797	0.32666016	0.53710938	0	0	0	0	0	0	0	0	0	1.4736328	0.47363281	0.58227539	0.011962891	-0.034179688	0.53588867	0	44330	0	0	0
446	447	447	Category L	0.10791016	0.011962891	-0.93579102	0.1640625	0.089599609	0.48461914	-23.58	0	31/3/2018	31	3	2018	3:15:25	11725	0.5	3	15	25	0	0.059326172	3.4933594	0.049072266	0.056884766	-1.473877	0.20166016	0.54296875	0	0	0	0	0	0	0	0	0	1.4758301	0.47583008	0.64160156	0.05859375	-0.044921875	0.53808594	0	44330	0	0	0
447	448	448	Category L	0.083984375	0.035888672	-0.93579102	0.16455078	0.091796875	0.48364258	-23.46	0	31/3/2018	31	3	2018	3:15:25	11725	0.6	3	15	25	0	0.059326172	3.4933594	0.055664063	0.060791016	-1.4736328	0.034179688	0.53930664	0	0	0	0	0	0	0	0	0	1.4760742	0.47607422	0.59106445	0.028076172	-0.024902344	0.5378418	0	44330	0	0	0
448	449	449	Category L	0.059814453	0.023925781	-0.89990234	0.16137695	0.088867188	0.48657227	-23.58	0	31/3/2018	31	3	2018	3:15:25	11725	0.7	3	15	25	0	0.059326172	3.4933594	0.059570313	0.05859375	-1.473877	0.053710938	0.57495117	0	0	0	0	0	0	0	0	0	1.4760742	0.47607422	0.60888672	0	-0.034667969	0.57397461	0	44330	0	0	0
449	450	450	Category L	0.059814453	0.023925781	-0.91186523	0.16113281	0.089599609	0.48120117	-23.71	0	31/3/2018	31	3	2018	3:15:25	11725	0.8	3	15	25	0	0.059326172	3.4933594	0.062744141	0.058105469	-1.4743652	0.27856445	0.56347656	0	0	0	0	0	0	0	0	0	1.4768066	0.47680664	0.59960938	-0.002929688	-0.034179688	0.5625	0	44330	0	0	0
450	451	451	Category L	0.071777344	0.035888672	-0.95996094	0.1550293	0.092285156	0.48754883	-23.34	0	31/3/2018	31	3	2018	3:15:25	11725	0.9	3	15	25	0	0.059326172	3.4933594	0.06640625	0.059570313	-1.4775391	0.17626953	0.51806641	0	0	0	0	0	0	0	0	0	1.4802246	0.48022461	0.54638672	0.005126953	-0.023681641	0.51757813	0	44330	0	0	0
451	452	452	Category L	0.095947266	0.035888672	-0.92382813	0.16088867	0.091796875	0.48071289	-22.97	0	31/3/2018	31	3	2018	3:15:26	11726	0	3	15	26	0	0.059326172	3.4933594	0.068115234	0.060058594	-1.4753418	0.006591797	0.55273438	0	0	0	0	0	0	0	0	0	1.4780273	0.47802734	0.60327148	0.027587891	-0.024169922	0.55151367	0	44330	0	0	0
452	453	453	Category L	0.059814453	0.011962891	-0.97192383	0.15991211	0.089355469	0.48046875	-23.09	0	31/3/2018	31	3	2018	3:15:26	11726	0.1	3	15	26	0	0.058837891	3.5545898	0.069091797	0.063232422	-1.4711914	0.12304688	0.50195313	0	0	0	0	0	0	0	0	0	1.4741211	0.47412109	0.56005859	-0.009277344	-0.051269531	0.49926758	0	44330	0	0	0
453	454	454	Category L	0.071777344	0.011962891	-0.89990234	0.16162109	0.085205078	0.4855957	-23.21	0	31/3/2018	31	3	2018	3:15:26	11726	0.2	3	15	26	0	0.058837891	3.5545898	0.084472656	0.058837891	-1.4221191	0.56445313	0.52441406	0	0	0	0	0	0	0	0	0	1.4257813	0.42578125	0.58203125	-0.012695313	-0.046875	0.5222168	0	44330	0	0	0
454	455	455	Category L	0.095947266	0.035888672	-0.93579102	0.16186523	0.089355469	0.4777832	-23.34	0	31/3/2018	31	3	2018	3:15:26	11726	0.3	3	15	26	0	0.058837891	3.5545898	0.085205078	0.050292969	-1.3513184	0.79418945	0.41577148	0	0	0	0	0	0	0	0	0	1.3549805	0.35498047	0.44042969	0.010498047	-0.014404297	0.41552734	0	44330	0	0	0
455	456	456	Category L	0.059814453	0.035888672	-0.95996094	0.16015625	0.090332031	0.484375	-23.59	0	31/3/2018	31	3	2018	3:15:26	11726	0.4	3	15	26	0	0.058837891	3.5545898	0.079589844	0.13867188	-1.263916	0.58911133	0.3215332	0	0	0	0	0	0	0	0	0	1.2739258	0.27392578	0.42675781	-0.019775391	-0.1027832	0.30395508	0	44330	0	0	0
456	457	457	Category L	0.083984375	0.011962891	-0.93579102	0.16113281	0.088378906	0.48266602	-23.59	0	31/3/2018	31	3	2018	3:15:26	11726	0.5	3	15	26	0	0.058837891	3.5545898	0.066894531	0.093261719	-1.2050781	0.26708984	0.28198242	0	0	0	0	0	0	0	0	0	1.2106934	0.21069336	0.36767578	0.016845703	-0.081298828	0.26928711	0	44330	0	0	0
457	458	458	Category L	0.071777344	0.023925781	-0.94799805	0.15673828	0.088623047	0.47680664	-23.46	0	31/3/2018	31	3	2018	3:15:26	11726	0.6	3	15	26	0	0.058837891	3.5545898	0.077392578	0.053466797	-1.074707	0.44360352	0.13012695	0	0	0	0	0	0	0	0	0	1.0788574	0.078857422	0.16186523	-0.005615234	-0.029541016	0.12670898	0	44330	0	0	0
458	459	459	Category L	0.071777344	0.011962891	-0.94799805	0.15917969	0.089599609	0.48144531	-23.34	0	31/3/2018	31	3	2018	3:15:26	11726	0.7	3	15	26	0	0.058837891	3.5545898	0.078369141	0.008544922	-0.97851563	0.2487793	0.031494141	0	0	0	0	0	0	0	0	0	0.98168945	0.018310547	0.040527344	-0.006591797	0.003173828	0.030517578	0	44330	0	0	0
459	460	460	Category L	0.071777344	0.035888672	-0.94799805	0.15893555	0.09375	0.47973633	-23.46	0	31/3/2018	31	3	2018	3:15:26	11726	0.8	3	15	26	0	0.058837891	3.5545898	0.073974609	0.026611328	-0.94970703	0.46972656	0.009521484	0	0	0	0	0	0	0	0	0	0.95288086	0.047119141	0.012939453	-0.002197266	0.009033203	0.001708984	0	44330	0	0	0
460	461	461	Category L	0.071777344	0.011962891	-0.93579102	0.15771484	0.093017578	0.48071289	-23.46	0	31/3/2018	31	3	2018	3:15:26	11726	0.9	3	15	26	0	0.058837891	3.5545898	0.071044922	0.033447266	-0.93774414	0.61547852	0.021728516	0	0	0	0	0	0	0	0	0	0.94091797	0.059082031	0.024169922	0.000488281	-0.021484375	0.001953125	0	44330	0	0	0
461	462	462	Category L	0.083984375	0.011962891	-0.93579102	0.15698242	0.095458984	0.48168945	-23.83	0	31/3/2018	31	3	2018	3:15:27	11727	0	3	15	27	0	0.058837891	3.5545898	0.074462891	0.026367188	-0.9375	0.25439453	0.017333984	0	0	0	0	0	0	0	0	0	0.94067383	0.059326172	0.025634766	0.009277344	-0.014404297	0.001708984	0	44330	0	0	0
462	463	463	Category L	0.071777344	0.035888672	-0.91186523	0.16137695	0.087890625	0.48339844	-23.95	0	31/3/2018	31	3	2018	3:15:27	11727	0.1	3	15	27	0	0.058837891	3.5545898	0.071533203	0.031738281	-0.93676758	0.1262207	0.025146484	0	0	0	0	0	0	0	0	0	0.93994141	0.060058594	0.028808594	0	0.00390625	0.024902344	0	44330	0	0	0
463	464	464	Category L	0.071777344	0.023925781	-0.92382813	0.15917969	0.091552734	0.48364258	-23.71	0	31/3/2018	31	3	2018	3:15:27	11727	0.2	3	15	27	0	0.058837891	3.5545898	0.070800781	0.031494141	-0.93554688	0.21386719	0.014160156	0	0	0	0	0	0	0	0	0	0.9387207	0.061279297	0.020263672	0.000732422	-0.007568359	0.01171875	0	44330	0	0	0
464	465	465	Category L	0.071777344	0.011962891	-0.91186523	0.15795898	0.087890625	0.48535156	-23.46	0	31/3/2018	31	3	2018	3:15:27	11727	0.3	3	15	27	0	0.058837891	3.5545898	0.069580078	0.029785156	-0.93505859	0.57910156	0.029541016	0	0	0	0	0	0	0	0	0	0.93823242	0.061767578	0.043212891	0.001953125	-0.017822266	0.023193359	0	44330	0	0	0
465	466	466	Category L	0.095947266	0.047851563	-0.91186523	0.15795898	0.088867188	0.48242188	-23.22	0	31/3/2018	31	3	2018	3:15:27	11727	0.4	3	15	27	0	0.058837891	3.5545898	0.068847656	0.029785156	-0.93505859	1.329834	0.039794922	0	0	0	0	0	0	0	0	0	0.93798828	0.062011719	0.068115234	0.026855469	0.017822266	0.023193359	0	44330	0	0	0
466	467	467	Category L	0.083984375	0.011962891	-0.92382813	0.15844727	0.095703125	0.48461914	-23.34	0	31/3/2018	31	3	2018	3:15:27	11727	0.5	3	15	27	0	0.058837891	3.5545898	0.069091797	0.030029297	-0.93505859	1.5444336	0.025878906	0	0	0	0	0	0	0	0	0	0.93798828	0.062011719	0.044189453	0.014648438	-0.018066406	0.011230469	0	44330	0	0	0
467	468	468	Category L	0.047851563	0	-0.94799805	0.15673828	0.096435547	0.48461914	-23.46	0	31/3/2018	31	3	2018	3:15:27	11727	0.6	3	15	27	0	0.058837891	3.5545898	0.069335938	0.030029297	-0.93481445	1.5734863	0.0390625	0	0	0	0	0	0	0	0	0	0.93798828	0.062011719	0.064453125	-0.021484375	-0.030029297	-0.012939453	0	44330	0	0	0
468	469	469	Category L	0.10791016	-0.011962891	-0.92382813	0.15771484	0.097900391	0.48071289	-23.46	0	31/3/2018	31	3	2018	3:15:27	11727	0.7	3	15	27	0	0.058837891	3.5545898	0.069824219	0.030029297	-0.93481445	3.2966309	0.057617188	0	0	0	0	0	0	0	0	0	0.93774414	0.062255859	0.091064453	0.037841797	-0.041992188	0.010986328	0	44330	0	0	0
469	470	470	Category L	0.095947266	0.023925781	-0.94799805	0.15576172	0.10766602	0.48413086	-23.46	0	31/3/2018	31	3	2018	3:15:27	11727	0.8	3	15	27	0	0.058837891	3.5545898	0.069824219	0.030273438	-0.93432617	6.4992676	0.030029297	0	0	0	0	0	0	0	0	0	0.93725586	0.062744141	0.045898438	0.025878906	-0.006347656	-0.013427734	0	44330	0	0	0
470	471	471	Category L	0.035888672	0.071777344	-0.93579102	0.14404297	0.12158203	0.47827148	-23.34	0	31/3/2018	31	3	2018	3:15:27	11727	0.9	3	15	27	0	0.058837891	3.5545898	0.069580078	0.030517578	-0.93383789	9.2021484	0.053222656	0	0	0	0	0	0	0	0	0	0.93701172	0.062988281	0.076660156	-0.033691406	0.041015625	-0.001708984	0	44330	0	0	0
471	472	472	Category L	0.023925781	0.047851563	-0.93579102	0.13720703	0.14013672	0.48535156	-23.34	0	31/3/2018	31	3	2018	3:15:28	11728	0	3	15	28	0	0.058837891	3.5545898	0.069091797	0.030517578	-0.93359375	11.601807	0.048339844	0	0	0	0	0	0	0	0	0	0.93676758	0.063232422	0.064453125	-0.045166016	0.017089844	-0.001953125	0	44330	0	0	0
472	473	473	Category L	0.035888672	0.035888672	-0.92382813	0.12304688	0.14599609	0.48706055	-23.46	0	31/3/2018	31	3	2018	3:15:28	11728	0.1	3	15	28	0	0.058837891	3.5545898	0.069091797	0.030761719	-0.93359375	14.819336	0.03515625	0	0	0	0	0	0	0	0	0	0.93676758	0.063232422	0.048095703	-0.033203125	0.004882813	0.009765625	0	44330	0	0	0
473	474	474	Category L	0.059814453	0.059814453	-0.94799805	0.12353516	0.1550293	0.48730469	-23.46	0	31/3/2018	31	3	2018	3:15:28	11728	0.2	3	15	28	0	0.058837891	3.5545898	0.068603516	0.030761719	-0.93334961	17.994873	0.033447266	0	0	0	0	0	0	0	0	0	0.9362793	0.063720703	0.052246094	-0.008789063	0.028808594	-0.014404297	0	44330	0	0	0
474	475	475	Category L	0.047851563	0.083984375	-0.92382813	0.125	0.15161133	0.484375	-23.46	0	31/3/2018	31	3	2018	3:15:28	11728	0.3	3	15	28	0	0.058837891	3.5545898	0.069091797	0.031005859	-0.93310547	18.959717	0.057617188	0	0	0	0	0	0	0	0	0	0.93603516	0.063964844	0.083496094	-0.021240234	0.052734375	0.009277344	0	44330	0	0	0
475	476	476	Category L	0.059814453	0.071777344	-0.92382813	0.12158203	0.15698242	0.48242188	-23.46	0	31/3/2018	31	3	2018	3:15:28	11728	0.4	3	15	28	0	0.058837891	3.5545898	0.068847656	0.03125	-0.93310547	18.390625	0.042480469	0	0	0	0	0	0	0	0	0	0.93603516	0.063964844	0.058837891	-0.009033203	0.040283203	0.009277344	0	44330	0	0	0
476	477	477	Category L	0.095947266	0.011962891	-0.94799805	0.125	0.1496582	0.48046875	-23.59	0	31/3/2018	31	3	2018	3:15:28	11728	0.5	3	15	28	0	0.058837891	3.5545898	0.068847656	0.031494141	-0.93310547	18.720459	0.036376953	0	0	0	0	0	0	0	0	0	0.93603516	0.063964844	0.061279297	0.026855469	-0.01953125	-0.014648438	0	44330	0	0	0
477	478	478	Category L	0.047851563	0.023925781	-0.91186523	0.12255859	0.1496582	0.48535156	-23.83	0	31/3/2018	31	3	2018	3:15:28	11728	0.6	3	15	28	0	0.058837891	3.5545898	0.068359375	0.031494141	-0.93286133	18.526123	0.030273438	0	0	0	0	0	0	0	0	0	0.93579102	0.064208984	0.049316406	-0.020507813	-0.007568359	0.020996094	0	44330	0	0	0
478	479	479	Category L	0.047851563	0.035888672	-0.95996094	0.11767578	0.14990234	0.48022461	-24.08	0	31/3/2018	31	3	2018	3:15:28	11728	0.7	3	15	28	0	0.058837891	3.5545898	0.068359375	0.031494141	-0.93286133	15.900635	0.033935547	0	0	0	0	0	0	0	0	0	0.93603516	0.063964844	0.051513672	-0.020507813	0.004150391	-0.026855469	0	44330	0	0	0
479	480	480	Category L	0.059814453	-0.011962891	-0.92382813	0.12670898	0.15209961	0.48144531	-23.95	0	31/3/2018	31	3	2018	3:15:28	11728	0.8	3	15	28	0	0.058837891	3.5545898	0.067382813	0.031494141	-0.93310547	12.224609	0.045166016	0	0	0	0	0	0	0	0	0	0.9362793	0.063720703	0.060791016	-0.007568359	-0.043457031	0.009277344	0	44330	0	0	0
480	481	481	Category L	0.071777344	0.023925781	-0.92382813	0.12402344	0.15234375	0.484375	-23.46	0	31/3/2018	31	3	2018	3:15:28	11728	0.9	3	15	28	0	0.058837891	3.5545898	0.067138672	0.031494141	-0.93334961	9.654541	0.012939453	0	0	0	0	0	0	0	0	0	0.9362793	0.063720703	0.021728516	0.004394531	-0.007568359	0.009521484	0	44330	0	0	0
481	482	482	Category L	0.095947266	0.035888672	-0.93579102	0.12426758	0.14990234	0.48339844	-22.97	0	31/3/2018	31	3	2018	3:15:29	11729	0	3	15	29	0	0.058837891	3.5545898	0.067138672	0.03125	-0.93310547	7.5576172	0.028808594	0	0	0	0	0	0	0	0	0	0.93603516	0.063964844	0.035400391	0.028564453	0.004394531	-0.002441406	0	44330	0	0	0
482	483	483	Category L	0.071777344	0.071777344	-0.91186523	0.1262207	0.14990234	0.484375	-22.6	0	31/3/2018	31	3	2018	3:15:29	11729	0.1	3	15	29	0	0.058837891	3.5545898	0.06640625	0.031005859	-0.93310547	3.8110352	0.046142578	0	0	0	0	0	0	0	0	0	0.93603516	0.063964844	0.067138672	0.005126953	0.040527344	0.021240234	0	44330	0	0	0
483	484	484	Category L	0.059814453	0.047851563	-0.93579102	0.125	0.15234375	0.48364258	-22.84	0	31/3/2018	31	3	2018	3:15:29	11729	0.2	3	15	29	0	0.058837891	3.5545898	0.065673828	0.030517578	-0.93286133	0.44873047	0.018310547	0	0	0	0	0	0	0	0	0	0.93554688	0.064453125	0.026123047	-0.005859375	0.017089844	-0.002685547	0	44330	0	0	0
484	485	485	Category L	0.095947266	0.023925781	-0.93579102	0.125	0.15307617	0.48046875	-23.21	0	31/3/2018	31	3	2018	3:15:29	11729	0.3	3	15	29	0	0.058837891	3.5545898	0.064697266	0.029785156	-0.93286133	0.32128906	0.031738281	0	0	0	0	0	0	0	0	0	0.93554688	0.064453125	0.039794922	0.031005859	-0.005859375	-0.002685547	0	44330	0	0	0
485	486	486	Category L	0.059814453	0.047851563	-0.93579102	0.12133789	0.15332031	0.48046875	-23.34	0	31/3/2018	31	3	2018	3:15:29	11729	0.4	3	15	29	0	0.058837891	3.5545898	0.063720703	0.029541016	-0.93334961	0.079345703	0.018798828	0	0	0	0	0	0	0	0	0	0.93603516	0.063964844	0.024414063	-0.00390625	0.018066406	-0.002197266	0	44330	0	0	0
486	487	487	Category L	0.095947266	0.047851563	-0.94799805	0.12402344	0.15307617	0.48217773	-23.83	0	31/3/2018	31	3	2018	3:15:29	11729	0.5	3	15	29	0	0.058837891	3.5545898	0.062988281	0.029296875	-0.93383789	0.24267578	0.040039063	0	0	0	0	0	0	0	0	0	0.93652344	0.063476563	0.065185547	0.032714844	0.018310547	-0.013916016	0	44330	0	0	0
487	488	488	Category L	0.047851563	0.035888672	-0.95996094	0.12597656	0.15063477	0.48242188	-23.71	0	31/3/2018	31	3	2018	3:15:29	11729	0.6	3	15	29	0	0.058837891	3.5545898	0.061279297	0.029541016	-0.93383789	0.91186523	0.030029297	0	0	0	0	0	0	0	0	0	0.9362793	0.063720703	0.045654297	-0.013427734	0.006103516	-0.025878906	0	44330	0	0	0
488	489	489	Category L	0.059814453	0.035888672	-0.94799805	0.12475586	0.15136719	0.48144531	-23.95	0	31/3/2018	31	3	2018	3:15:29	11729	0.7	3	15	29	0	0.058837891	3.5545898	0.05859375	0.030273438	-0.93188477	0.25927734	0.016845703	0	0	0	0	0	0	0	0	0	0.93408203	0.065917969	0.022460938	0.000976563	0.005371094	-0.015869141	0	44330	0	0	0
489	490	490	Category L	0.095947266	0.023925781	-0.94799805	0.12231445	0.1496582	0.48461914	-24.08	0	31/3/2018	31	3	2018	3:15:29	11729	0.8	3	15	29	0	0.058837891	3.5545898	0.05859375	0.030273438	-0.93530273	0.84814453	0.039550781	0	0	0	0	0	0	0	0	0	0.93774414	0.062255859	0.056152344	0.037109375	-0.006347656	-0.012451172	0	44330	0	0	0
490	491	491	Category L	0.035888672	0.011962891	-0.91186523	0.12646484	0.14990234	0.48022461	-23.71	0	31/3/2018	31	3	2018	3:15:29	11729	0.9	3	15	29	0	0.059082031	3.5368652	0.058349609	0.028320313	-0.94018555	0.64794922	0.039794922	0	0	0	0	0	0	0	0	0	0.94238281	0.057617188	0.067382813	-0.022460938	-0.016357422	0.028320313	0	44330	0	0	0
491	492	492	Category L	0.059814453	0.023925781	-0.91186523	0.12353516	0.14990234	0.48535156	-23.59	0	31/3/2018	31	3	2018	3:15:30	11730	0	3	15	30	0	0.059082031	3.5368652	0.057861328	0.025878906	-0.93920898	0.15966797	0.027587891	0	0	0	0	0	0	0	0	0	0.94140625	0.05859375	0.03125	0.001708984	-0.001953125	0.02734375	0	44330	0	0	0
492	493	493	Category L	0.083984375	0.047851563	-0.93579102	0.12158203	0.14599609	0.484375	-23.34	0	31/3/2018	31	3	2018	3:15:30	11730	0.1	3	15	30	0	0.059082031	3.5368652	0.056884766	0.023681641	-0.93847656	1.048584	0.036132813	0	0	0	0	0	0	0	0	0	0.94042969	0.059570313	0.053710938	0.026855469	0.023925781	0.002685547	0	44330	0	0	0
493	494	494	Category L	0.035888672	0.035888672	-0.93579102	0.12597656	0.15429688	0.48364258	-23.22	0	31/3/2018	31	3	2018	3:15:30	11730	0.2	3	15	30	0	0.059082031	3.5368652	0.054443359	0.022216797	-0.93725586	1.6945801	0.022949219	0	0	0	0	0	0	0	0	0	0.93920898	0.060791016	0.033691406	-0.018554688	0.013427734	0.001464844	0	44330	0	0	0
494	495	495	Category L	0.023925781	0.047851563	-0.94799805	0.11987305	0.15356445	0.48339844	-23.34	0	31/3/2018	31	3	2018	3:15:30	11730	0.3	3	15	30	0	0.059082031	3.5368652	0.052734375	0.020019531	-0.93603516	1.5200195	0.041748047	0	0	0	0	0	0	0	0	0	0.93774414	0.062255859	0.068359375	-0.028808594	0.027587891	-0.01171875	0	44330	0	0	0
495	496	496	Category L	0.071777344	0.035888672	-0.89990234	0.12426758	0.15063477	0.484375	-23.46	0	31/3/2018	31	3	2018	3:15:30	11730	0.4	3	15	30	0	0.059082031	3.5368652	0.051757813	0.017089844	-0.93920898	1.1804199	0.047851563	0	0	0	0	0	0	0	0	0	0.94091797	0.059082031	0.077636719	0.019775391	0.018554688	0.039306641	0	44330	0	0	0
496	497	497	Category L	0.071777344	0.047851563	-0.93579102	0.11962891	0.14941406	0.48217773	-23.46	0	31/3/2018	31	3	2018	3:15:30	11730	0.5	3	15	30	0	0.059082031	3.5368652	0.052978516	0.018066406	-0.93994141	1.6323242	0.03515625	0	0	0	0	0	0	0	0	0	0.94165039	0.058349609	0.052490234	0.018554688	0.029541016	0.004150391	0	44330	0	0	0
497	498	498	Category L	0.083984375	0.047851563	-0.94799805	0.12426758	0.1472168	0.48535156	-23.83	0	31/3/2018	31	3	2018	3:15:30	11730	0.6	3	15	30	0	0.059082031	3.5368652	0.052246094	0.018066406	-0.93896484	2.8942871	0.044189453	0	0	0	0	0	0	0	0	0	0.94067383	0.059326172	0.070068359	0.031494141	0.029541016	-0.008789063	0	44330	0	0	0
498	499	499	Category L	0.011962891	0.059814453	-0.89990234	0.12133789	0.1496582	0.48217773	-24.08	0	31/3/2018	31	3	2018	3:15:30	11730	0.7	3	15	30	0	0.059082031	3.5368652	0.052978516	0.017578125	-0.93774414	2.5600586	0.069824219	0	0	0	0	0	0	0	0	0	0.93945313	0.060546875	0.12109375	-0.041015625	0.041992188	0.037841797	0	44330	0	0	0
499	500	500	Category L	0.047851563	0.047851563	-0.93579102	0.1262207	0.1496582	0.48144531	-24.44	0	31/3/2018	31	3	2018	3:15:30	11730	0.8	3	15	30	0	0.059082031	3.5368652	0.051025391	0.016845703	-0.93774414	1.5874023	0.031005859	0	0	0	0	0	0	0	0	0	0.93920898	0.060791016	0.036132813	-0.003173828	0.030761719	0.001953125	0	44330	0	0	0
500	501	501	Category L	0.059814453	0.035888672	-0.95996094	0.12573242	0.15307617	0.48632813	-24.44	0	31/3/2018	31	3	2018	3:15:30	11730	0.9	3	15	30	0	0.059082031	3.5368652	0.050292969	0.016113281	-0.93554688	1.2180176	0.032470703	0	0	0	0	0	0	0	0	0	0.93701172	0.062988281	0.053222656	0.009277344	0.01953125	-0.024169922	0	44330	0	0	0
501	502	502	Category L	0.11987305	0.023925781	-0.97192383	0.11889648	0.15332031	0.48217773	-24.32	0	31/3/2018	31	3	2018	3:15:31	11731	0	3	15	31	0	0.059082031	3.5368652	0.051025391	0.016845703	-0.9387207	1.2468262	0.076660156	0	0	0	0	0	0	0	0	0	0.94018555	0.059814453	0.10888672	0.068603516	0.006835938	-0.033203125	0	44330	0	0	0
502	503	503	Category L	0.059814453	0.035888672	-0.93579102	0.12255859	0.15234375	0.48339844	-24.2	0	31/3/2018	31	3	2018	3:15:31	11731	0.1	3	15	31	0	0.059082031	3.5368652	0.051269531	0.016113281	-0.9387207	0.55541992	0.021484375	0	0	0	0	0	0	0	0	0	0.94018555	0.059814453	0.030761719	0.008300781	0.01953125	0.002929688	0	44330	0	0	0
503	504	504	Category L	0.035888672	0.035888672	-0.92382813	0.12597656	0.14819336	0.48535156	-23.71	0	31/3/2018	31	3	2018	3:15:31	11731	0.2	3	15	31	0	0.059082031	3.5368652	0.051757813	0.015380859	-0.9375	0.93164063	0.029052734	0	0	0	0	0	0	0	0	0	0.93896484	0.061035156	0.049804688	-0.015869141	0.020263672	0.013671875	0	44330	0	0	0
504	505	505	Category L	0.035888672	0.023925781	-0.93579102	0.1262207	0.14916992	0.48046875	-23.71	0	31/3/2018	31	3	2018	3:15:31	11731	0.3	3	15	31	0	0.059082031	3.5368652	0.049072266	0.014160156	-0.93701172	1.5791016	0.016357422	0	0	0	0	0	0	0	0	0	0.93823242	0.061767578	0.024169922	-0.013183594	0.009521484	0.001220703	0	44330	0	0	0
505	506	506	Category L	0.071777344	0.023925781	-0.93579102	0.125	0.1496582	0.48364258	-23.46	0	31/3/2018	31	3	2018	3:15:31	11731	0.4	3	15	31	0	0.059082031	3.5368652	0.047119141	0.013916016	-0.9362793	1.5031738	0.026367188	0	0	0	0	0	0	0	0	0	0.9375	0.0625	0.034667969	0.024414063	0.009765625	0.000488281	0	44330	0	0	0
506	507	507	Category L	0.071777344	0.047851563	-0.92382813	0.125	0.14868164	0.48339844	-23.34	0	31/3/2018	31	3	2018	3:15:31	11731	0.5	3	15	31	0	0.059082031	3.5368652	0.046142578	0.01171875	-0.94067383	2.1809082	0.047119141	0	0	0	0	0	0	0	0	0	0.94189453	0.058105469	0.078369141	0.025390625	0.035888672	0.016845703	0	44330	0	0	0
507	508	508	Category L	0.10791016	0.035888672	-0.94799805	0.12817383	0.14477539	0.48217773	-23.59	0	31/3/2018	31	3	2018	3:15:31	11731	0.6	3	15	31	0	0.059082031	3.5368652	0.045898438	0.012207031	-0.94042969	3.2949219	0.06640625	0	0	0	0	0	0	0	0	0	0.94165039	0.058349609	0.092773438	0.061767578	0.0234375	-0.007324219	0	44330	0	0	0
508	509	509	Category L	0.059814453	0.023925781	-0.92382813	0.12231445	0.15063477	0.484375	-23.34	0	31/3/2018	31	3	2018	3:15:31	11731	0.7	3	15	31	0	0.059082031	3.5368652	0.046142578	0.013183594	-0.93945313	3.4250488	0.023193359	0	0	0	0	0	0	0	0	0	0.94067383	0.059326172	0.039794922	0.013427734	0.010498047	0.015625	0	44330	0	0	0
509	510	510	Category L	0.071777344	0.035888672	-0.93579102	0.12402344	0.15234375	0.48339844	-23.46	0	31/3/2018	31	3	2018	3:15:31	11731	0.8	3	15	31	0	0.059082031	3.5368652	0.041992188	0.012207031	-0.93896484	2.9216309	0.037841797	0	0	0	0	0	0	0	0	0	0.94018555	0.059814453	0.056396484	0.029541016	0.0234375	0.003173828	0	44330	0	0	0
510	511	511	Category L	0.047851563	0.011962891	-0.93579102	0.12329102	0.14697266	0.48339844	-23.34	0	31/3/2018	31	3	2018	3:15:31	11731	0.9	3	15	31	0	0.059082031	3.5368652	0.038818359	0.01171875	-0.93603516	2.6347656	0.008789063	0	0	0	0	0	0	0	0	0	0.93701172	0.062988281	0.009033203	0.008789063	0	0.000244141	0	44330	0	0	0
511	512	512	Category L	0.083984375	0.035888672	-0.92382813	0.12451172	0.14648438	0.48339844	-23.09	0	31/3/2018	31	3	2018	3:15:32	11732	0	3	15	32	0	0.059082031	3.5368652	0.038574219	0.010009766	-0.94018555	2.842041	0.054443359	0	0	0	0	0	0	0	0	0	0.94116211	0.058837891	0.087402344	0.045166016	0.025634766	0.016357422	0	44330	0	0	0
512	513	513	Category L	0.071777344	0.035888672	-0.91186523	0.12817383	0.14477539	0.48608398	-23.46	0	31/3/2018	31	3	2018	3:15:32	11732	0.1	3	15	32	0	0.059082031	3.5368652	0.039306641	0.008056641	-0.9387207	2.3322754	0.050292969	0	0	0	0	0	0	0	0	0	0.93945313	0.060546875	0.086914063	0.032226563	0.027587891	0.026855469	0	44330	0	0	0
513	514	514	Category L	0.095947266	0.035888672	-0.93579102	0.1262207	0.14990234	0.48535156	-23.46	0	31/3/2018	31	3	2018	3:15:32	11732	0.2	3	15	32	0	0.059082031	3.5368652	0.036865234	0.0078125	-0.9387207	1.2543945	0.065185547	0	0	0	0	0	0	0	0	0	0.93945313	0.060546875	0.08984375	0.058837891	0.027832031	0.002929688	0	44330	0	0	0
514	515	515	Category L	0.047851563	0.035888672	-0.94799805	0.12426758	0.15063477	0.48535156	-23.59	0	31/3/2018	31	3	2018	3:15:32	11732	0.3	3	15	32	0	0.059082031	3.5368652	0.034912109	0.006347656	-0.93701172	0.74682617	0.033691406	0	0	0	0	0	0	0	0	0	0.93774414	0.062255859	0.052978516	0.012695313	0.029296875	-0.010742188	0	44330	0	0	0
515	516	516	Category L	0.071777344	0.035888672	-0.94799805	0.12890625	0.15087891	0.48046875	-23.46	0	31/3/2018	31	3	2018	3:15:32	11732	0.4	3	15	32	0	0.059082031	3.5368652	0.034423828	0.004394531	-0.93969727	0.42407227	0.049316406	0	0	0	0	0	0	0	0	0	0.94018555	0.059814453	0.076660156	0.037109375	0.03125	-0.008056641	0	44330	0	0	0
516	517	517	Category L	0.047851563	0.023925781	-0.92382813	0.125	0.15234375	0.48364258	-23.34	0	31/3/2018	31	3	2018	3:15:32	11732	0.5	3	15	32	0	0.059082031	3.5368652	0.033935547	0.003417969	-0.94042969	0.57666016	0.029541016	0	0	0	0	0	0	0	0	0	0.94091797	0.059082031	0.05078125	0.013671875	0.020263672	0.016601563	0	44330	0	0	0
517	518	518	Category L	0.047851563	0.035888672	-0.94799805	0.12304688	0.15209961	0.48242188	-23.46	0	31/3/2018	31	3	2018	3:15:32	11732	0.6	3	15	32	0	0.059082031	3.5368652	0.032958984	0.004394531	-0.93920898	2.1677246	0.035644531	0	0	0	0	0	0	0	0	0	0.93969727	0.060302734	0.0546875	0.014648438	0.03125	-0.008544922	0	44330	0	0	0
518	519	519	Category L	0	0.035888672	-0.92382813	0.125	0.14575195	0.48339844	-23.71	0	31/3/2018	31	3	2018	3:15:32	11732	0.7	3	15	32	0	0.059082031	3.5368652	0.03125	0.003662109	-0.93945313	3.1621094	0.047607422	0	0	0	0	0	0	0	0	0	0.93994141	0.060058594	0.079345703	-0.03125	0.031982422	0.015625	0	44330	0	0	0
519	520	520	Category L	0.047851563	0.035888672	-0.92382813	0.12524414	0.14868164	0.48535156	-24.2	0	31/3/2018	31	3	2018	3:15:32	11732	0.8	3	15	32	0	0.059082031	3.5368652	0.028808594	0.002685547	-0.93725586	3.8718262	0.040283203	0	0	0	0	0	0	0	0	0	0.93774414	0.062255859	0.065429688	0.018798828	0.032958984	0.013427734	0	44330	0	0	0
520	521	521	Category L	0.059814453	0	-0.93579102	0.12353516	0.14990234	0.48022461	-24.2	0	31/3/2018	31	3	2018	3:15:32	11732	0.9	3	15	32	0	0.059082031	3.5368652	0.028564453	0.002929688	-0.94091797	5.0283203	0.031738281	0	0	0	0	0	0	0	0	0	0.94140625	0.05859375	0.039306641	0.031005859	-0.002929688	0.005126953	0	44330	0	0	0
521	522	522	Category L	0.023925781	-0.011962891	-0.92382813	0.12426758	0.14892578	0.48120117	-24.32	0	31/3/2018	31	3	2018	3:15:33	11733	0	3	15	33	0	0.059082031	3.5368652	0.028320313	0.001708984	-0.94018555	5.3618164	0.021972656	0	0	0	0	0	0	0	0	0	0.94067383	0.059326172	0.034912109	-0.004394531	-0.013671875	0.016357422	0	44330	0	0	0
522	523	523	Category L	0.023925781	0	-0.88793945	0.11767578	0.16381836	0.47875977	-24.2	0	31/3/2018	31	3	2018	3:15:33	11733	0.1	3	15	33	0	0.059082031	3.5368652	0.02734375	0	-0.93945313	4.1689453	0.051513672	0	0	0	0	0	0	0	0	0	0.93969727	0.060302734	0.054931641	-0.003417969	0	0.051513672	0	44330	0	0	0
523	524	524	Category L	0	-0.023925781	-0.93579102	0.12426758	0.19482422	0.47241211	-23.95	0	31/3/2018	31	3	2018	3:15:33	11733	0.2	3	15	33	0	0.059082031	3.5368652	0.024169922	-0.001953125	-0.93969727	2.2280273	0.032714844	0	0	0	0	0	0	0	0	0	0.93994141	0.060058594	0.049804688	-0.024169922	-0.021728516	0.00390625	0	44330	0	0	0
524	525	525	Category L	0.011962891	-0.011962891	-0.97192383	0.12451172	0.22680664	0.45922852	-24.08	0	31/3/2018	31	3	2018	3:15:33	11733	0.3	3	15	33	0	0.059082031	3.5368652	0.021972656	-0.002685547	-0.93823242	0.75976563	0.036132813	0	0	0	0	0	0	0	0	0	0.93847656	0.061523438	0.052734375	-0.010009766	-0.009033203	-0.033447266	0	44330	0	0	0
525	526	526	Category L	0.011962891	0	-0.98388672	0.11987305	0.24169922	0.4597168	-24.08	0	31/3/2018	31	3	2018	3:15:33	11733	0.4	3	15	33	0	0.059082031	3.5368652	0.020507813	-0.003417969	-0.94213867	0.15063477	0.042724609	0	0	0	0	0	0	0	0	0	0.94238281	0.057617188	0.053955078	-0.008544922	0.003417969	-0.041503906	0	44330	0	0	0
526	527	527	Category L	-0.023925781	0.047851563	-0.92382813	0.13305664	0.234375	0.4519043	-24.08	0	31/3/2018	31	3	2018	3:15:33	11733	0.5	3	15	33	0	0.059082031	3.5368652	0.01953125	-0.002197266	-0.94091797	3.6174316	0.068359375	0	0	0	0	0	0	0	0	0	0.94116211	0.058837891	0.11083984	-0.043457031	0.050048828	0.017089844	0	44330	0	0	0
527	528	528	Category E	-0.13183594	0.083984375	-0.77978516	0.18896484	0.01953125	0.47729492	-23.59	0	31/3/2018	31	3	2018	3:15:35	11735	0.099	3	15	35	0	0.059570313	3.5545898	0.016845703	-0.001953125	-0.93969727	10.954834	0.23461914	0	0	0	0	0	0	0	0	0	0.93969727	0.060302734	0.39477539	-0.14868164	0.0859375	0.15991211	0	44330	0	0	0
528	529	529	Category E	0.059814453	0.035888672	-1.1757813	0.21240234	0.017333984	0.46679688	-23.59	0	31/3/2018	31	3	2018	3:15:35	11735	0.199	3	15	35	0	0.059570313	3.5545898	0.013183594	-0.001708984	-0.9387207	20.228516	0.24414063	0	0	0	0	0	0	0	0	0	0.93896484	0.061035156	0.32104492	0.046386719	0.037597656	-0.23681641	0	44330	0	0	0
529	530	530	Category E	0.035888672	-0.14379883	-1.3078613	0.24438477	0.016845703	0.45654297	-23.71	0	31/3/2018	31	3	2018	3:15:35	11735	0.3	3	15	35	0	0.059570313	3.5545898	0.010986328	-0.001464844	-0.93774414	30.932617	0.39697266	0	0	0	0	0	0	0	0	0	0.93798828	0.062011719	0.53662109	0.024658203	-0.14208984	-0.36987305	0	44330	0	0	0
530	531	531	Category E	0.035888672	-0.15576172	-0.87597656	0.23974609	-0.015136719	0.45751953	-23.83	0	31/3/2018	31	3	2018	3:15:35	11735	0.4	3	15	35	0	0.059570313	3.5545898	0.008789063	-0.003662109	-0.94042969	43.51709	0.16723633	0	0	0	0	0	0	0	0	0	0.94042969	0.059570313	0.2434082	0.026855469	-0.15185547	0.064453125	0	44330	0	0	0
531	532	532	Category E	0.011962891	-0.14379883	-0.86376953	0.19897461	-0.028808594	0.46826172	-23.83	0	31/3/2018	31	3	2018	3:15:35	11735	0.5	3	15	35	0	0.059570313	3.5545898	0.009277344	-0.004394531	-0.93969727	57.471191	0.15844727	0	0	0	0	0	0	0	0	0	0.93969727	0.060302734	0.21777344	0.002441406	-0.13916016	0.075927734	0	44330	0	0	0
532	533	533	Category E	-0.13183594	-0.095947266	-0.87597656	0.1730957	-0.049560547	0.47949219	-23.83	0	31/3/2018	31	3	2018	3:15:35	11735	0.6	3	15	35	0	0.059570313	3.5545898	0.006591797	-0.005371094	-0.93969727	66.737793	0.17724609	0	0	0	0	0	0	0	0	0	0.93994141	0.060058594	0.29296875	-0.13842773	-0.090332031	0.063720703	0	44330	0	0	0
533	534	534	Category E	-0.071777344	-0.17993164	-0.80395508	0.15698242	-0.047607422	0.47998047	-23.95	0	31/3/2018	31	3	2018	3:15:35	11735	0.7	3	15	35	0	0.059570313	3.5545898	0.003173828	-0.006347656	-0.93920898	67.897461	0.23242188	0	0	0	0	0	0	0	0	0	0.93920898	0.060791016	0.38378906	-0.074951172	-0.17333984	0.13525391	0	44330	0	0	0
534	535	535	Category E	0.023925781	-0.17993164	-1.1879883	0.18457031	-0.056396484	0.47436523	-23.95	0	31/3/2018	31	3	2018	3:15:35	11735	0.8	3	15	35	0	0.059570313	3.5545898	0.001953125	-0.008056641	-0.94042969	64.224121	0.30175781	0	0	0	0	0	0	0	0	0	0.94067383	0.059326172	0.44091797	0.021728516	-0.17163086	-0.24731445	0	44330	0	0	0
535	536	536	Category E	0.14379883	0.10791016	-1.0197754	0.20678711	-0.031738281	0.4675293	-23.95	0	31/3/2018	31	3	2018	3:15:35	11735	0.9	3	15	35	0	0.059570313	3.5545898	0.001464844	-0.009277344	-0.94213867	60.770752	0.19995117	0	0	0	0	0	0	0	0	0	0.94213867	0.057861328	0.33691406	0.14208984	0.1171875	-0.077392578	0	44330	0	0	0
536	537	537	Category E	0.035888672	0	-0.86376953	0.2097168	0.003173828	0.46850586	-23.83	0	31/3/2018	31	3	2018	3:15:36	11736	0	3	15	36	0	0.059570313	3.5545898	0.000488281	-0.009521484	-0.94165039	53.784668	0.0859375	0	0	0	0	0	0	0	0	0	0.94165039	0.058349609	0.12280273	0.03515625	0.009521484	0.077880859	0	44330	0	0	0
537	538	538	Category E	0.11987305	-0.011962891	-0.83984375	0.18383789	0.026611328	0.48046875	-23.71	0	31/3/2018	31	3	2018	3:15:36	11736	0.1	3	15	36	0	0.059570313	3.5545898	-0.001708984	-0.010498047	-0.94140625	42.261963	0.15844727	0	0	0	0	0	0	0	0	0	0.94140625	0.05859375	0.22485352	0.12158203	-0.001220703	0.1015625	0	44330	0	0	0
538	539	539	Category E	-0.071777344	-0.035888672	-0.94799805	0.19384766	0.046386719	0.47924805	-23.71	0	31/3/2018	31	3	2018	3:15:36	11736	0.2	3	15	36	0	0.059570313	3.5545898	-0.00390625	-0.010742188	-0.94091797	27.799805	0.072509766	0	0	0	0	0	0	0	0	0	0.94116211	0.058837891	0.099609375	-0.067626953	-0.024902344	-0.006835938	0	44330	0	0	0
539	540	540	Category E	0.011962891	-0.023925781	-0.76782227	0.18237305	0.047363281	0.47680664	-23.71	0	31/3/2018	31	3	2018	3:15:36	11736	0.3	3	15	36	0	0.059570313	3.5545898	-0.00390625	-0.01171875	-0.94360352	15.31543	0.17675781	0	0	0	0	0	0	0	0	0	0.94360352	0.056396484	0.20361328	0.015869141	-0.011962891	0.17578125	0	44330	0	0	0
540	541	541	Category E	0.11987305	0.059814453	-1.1879883	0.21191406	0.049804688	0.4675293	-23.83	0	31/3/2018	31	3	2018	3:15:36	11736	0.4	3	15	36	0	0.059570313	3.5545898	-0.004150391	-0.013916016	-0.9453125	4.2988281	0.28222656	0	0	0	0	0	0	0	0	0	0.94555664	0.054443359	0.44042969	0.12402344	0.073730469	-0.24243164	0	44330	0	0	0
541	542	542	Category E	0.10791016	-0.035888672	-0.93579102	0.23046875	0.030273438	0.46337891	-23.83	0	31/3/2018	31	3	2018	3:15:36	11736	0.5	3	15	36	0	0.059570313	3.5545898	-0.005126953	-0.015869141	-0.94458008	9.5129395	0.11523438	0	0	0	0	0	0	0	0	0	0.94482422	0.055175781	0.1418457	0.11303711	-0.019775391	0.008789063	0	44330	0	0	0
542	543	543	Category E	0.10791016	-0.023925781	-0.81591797	0.21875	0.022460938	0.46826172	-23.95	0	31/3/2018	31	3	2018	3:15:36	11736	0.6	3	15	36	0	0.059570313	3.5545898	-0.008789063	-0.016845703	-0.94433594	20.47876	0.17358398	0	0	0	0	0	0	0	0	0	0.94458008	0.055419922	0.25195313	0.11669922	-0.006835938	0.12841797	0	44330	0	0	0
543	544	544	Category E	-0.13183594	-0.071777344	-0.88793945	0.21044922	0.014892578	0.46972656	-23.71	0	31/3/2018	31	3	2018	3:15:36	11736	0.7	3	15	36	0	0.059570313	3.5545898	-0.01171875	-0.017822266	-0.94213867	23.853027	0.14233398	0	0	0	0	0	0	0	0	0	0.94238281	0.057617188	0.22827148	-0.11987305	-0.053710938	0.054199219	0	44330	0	0	0
544	545	545	Category E	-0.083984375	-0.011962891	-0.85180664	0.21313477	0.003662109	0.46850586	-23.59	0	31/3/2018	31	3	2018	3:15:36	11736	0.8	3	15	36	0	0.059570313	3.5545898	-0.011962891	-0.019775391	-0.94482422	21.374512	0.11767578	0	0	0	0	0	0	0	0	0	0.94506836	0.054931641	0.17260742	-0.071777344	0.0078125	0.093017578	0	44330	0	0	0
545	546	546	Category E	0.011962891	-0.11987305	-1.2719727	0.22631836	0.008789063	0.46191406	-23.59	0	31/3/2018	31	3	2018	3:15:36	11736	0.9	3	15	36	0	0.059570313	3.5545898	-0.011962891	-0.020507813	-0.94482422	19.763184	0.3425293	0	0	0	0	0	0	0	0	0	0.94506836	0.054931641	0.45043945	0.023925781	-0.099121094	-0.3269043	0	44330	0	0	0
546	547	547	Category E	0.071777344	0.047851563	-0.89990234	0.26074219	0.017089844	0.44775391	-23.34	0	31/3/2018	31	3	2018	3:15:37	11737	0	3	15	37	0	0.059570313	3.5545898	-0.012207031	-0.019775391	-0.94384766	17.648682	0.11645508	0	0	0	0	0	0	0	0	0	0.9440918	0.055908203	0.19555664	0.083984375	0.067626953	0.043945313	0	44330	0	0	0
547	548	548	Category E	0.059814453	0.071777344	-0.86376953	0.27148438	0.051513672	0.43603516	-23.71	0	31/3/2018	31	3	2018	3:15:37	11737	0.1	3	15	37	0	0.059570313	3.5545898	-0.016113281	-0.021972656	-0.94384766	14.323486	0.14501953	0	0	0	0	0	0	0	0	0	0.94433594	0.055664063	0.25	0.075927734	0.09375	0.080078125	0	44330	0	0	0
548	549	549	Category E	-0.2277832	-0.083984375	-0.89990234	0.23461914	0.090332031	0.4543457	-23.83	0	31/3/2018	31	3	2018	3:15:37	11737	0.2	3	15	37	0	0.059570313	3.5545898	-0.018310547	-0.0234375	-0.94360352	10.03125	0.22216797	0	0	0	0	0	0	0	0	0	0.9440918	0.055908203	0.3137207	-0.20922852	-0.060302734	0.043701172	0	44330	0	0	0
549	550	550	Category E	-0.14379883	-0.011962891	-0.70776367	0.21777344	0.089111328	0.46166992	-23.83	0	31/3/2018	31	3	2018	3:15:37	11737	0.3	3	15	37	0	0.059570313	3.5545898	-0.018554688	-0.0234375	-0.94628906	8.5107422	0.26953125	0	0	0	0	0	0	0	0	0	0.94677734	0.053222656	0.37524414	-0.125	0.011474609	0.23852539	0	44330	0	0	0
550	551	551	Category E	0.011962891	-0.071777344	-1.2719727	0.23364258	0.095458984	0.4543457	-23.71	0	31/3/2018	31	3	2018	3:15:37	11737	0.4	3	15	37	0	0.059570313	3.5545898	-0.019287109	-0.023925781	-0.94433594	10.300537	0.33227539	0	0	0	0	0	0	0	0	0	0.94506836	0.054931641	0.40649414	0.03125	-0.047607422	-0.32739258	0	44330	0	0	0
551	552	552	Category E	0.071777344	-0.10791016	-0.80395508	0.24291992	0.099121094	0.44775391	-23.46	0	31/3/2018	31	3	2018	3:15:37	11737	0.5	3	15	37	0	0.059326172	3.50625	-0.021240234	-0.024414063	-0.94458008	11.251709	0.18798828	0	0	0	0	0	0	0	0	0	0.94506836	0.054931641	0.31713867	0.093017578	-0.083251953	0.140625	0	44330	0	0	0
552	553	553	Category E	-0.15576172	0.011962891	-0.92382813	0.23144531	0.061279297	0.45336914	-23.34	0	31/3/2018	31	3	2018	3:15:37	11737	0.6	3	15	37	0	0.059326172	3.50625	-0.023681641	-0.025390625	-0.94433594	10.492676	0.13842773	0	0	0	0	0	0	0	0	0	0.94506836	0.054931641	0.18994141	-0.13183594	0.037353516	0.020507813	0	44330	0	0	0
553	554	554	Category E	-0.095947266	-0.059814453	-0.82788086	0.21875	0.049316406	0.46484375	-23.59	0	31/3/2018	31	3	2018	3:15:37	11737	0.7	3	15	37	0	0.059326172	3.50625	-0.024414063	-0.026855469	-0.94726563	10.764648	0.14282227	0	0	0	0	0	0	0	0	0	0.94775391	0.052246094	0.22363281	-0.071289063	-0.032714844	0.11938477	0	44330	0	0	0
554	555	555	Category E	0.011962891	-0.071777344	-1.1279297	0.2109375	0.063720703	0.46899414	-23.71	0	31/3/2018	31	3	2018	3:15:37	11737	0.8	3	15	37	0	0.059326172	3.50625	-0.025390625	-0.027099609	-0.94702148	13.13501	0.18969727	0	0	0	0	0	0	0	0	0	0.94775391	0.052246094	0.26269531	0.037353516	-0.044433594	-0.18066406	0	44330	0	0	0
555	556	556	Category E	0.011962891	0	-0.98388672	0.23413086	0.068359375	0.45678711	-23.59	0	31/3/2018	31	3	2018	3:15:37	11737	0.9	3	15	37	0	0.059326172	3.50625	-0.025634766	-0.027587891	-0.94580078	14.657471	0.060058594	0	0	0	0	0	0	0	0	0	0.9465332	0.053466797	0.10327148	0.037597656	0.027587891	-0.037841797	0	44330	0	0	0
556	557	557	Category E	0.023925781	0.083984375	-0.85180664	0.23999023	0.09375	0.45263672	-23.59	0	31/3/2018	31	3	2018	3:15:38	11738	0	3	15	38	0	0.059326172	3.50625	-0.027832031	-0.028076172	-0.9453125	14.175293	0.1550293	0	0	0	0	0	0	0	0	0	0.94628906	0.053710938	0.25756836	0.051757813	0.11206055	0.093505859	0	44330	0	0	0
557	558	558	Category E	-0.083984375	-0.035888672	-0.93579102	0.22900391	0.12255859	0.44873047	-23.22	0	31/3/2018	31	3	2018	3:15:38	11738	0.1	3	15	38	0	0.059326172	3.50625	-0.029785156	-0.028808594	-0.94482422	12.083252	0.055175781	0	0	0	0	0	0	0	0	0	0.94580078	0.054199219	0.0703125	-0.053955078	-0.006835938	0.009033203	0	44330	0	0	0
558	559	559	Category E	-0.14379883	-0.035888672	-0.77978516	0.20751953	0.11816406	0.46240234	-23.22	0	31/3/2018	31	3	2018	3:15:38	11738	0.2	3	15	38	0	0.059326172	3.50625	-0.029541016	-0.029296875	-0.94750977	11.2146	0.20288086	0	0	0	0	0	0	0	0	0	0.94824219	0.051757813	0.28833008	-0.11401367	-0.006347656	0.16772461	0	44330	0	0	0
559	560	560	Category E	0.023925781	0.011962891	-1.2119141	0.21606445	0.10742188	0.45922852	-23.34	0	31/3/2018	31	3	2018	3:15:38	11738	0.3	3	15	38	0	0.059326172	3.50625	-0.029052734	-0.030517578	-0.95019531	9.4467773	0.27026367	0	0	0	0	0	0	0	0	0	0.95117188	0.048828125	0.35742188	0.052978516	0.042480469	-0.26147461	0	44330	0	0	0
560	561	561	Category E	0.059814453	-0.071777344	-0.87597656	0.22705078	0.1105957	0.45532227	-23.46	0	31/3/2018	31	3	2018	3:15:38	11738	0.4	3	15	38	0	0.059326172	3.50625	-0.028320313	-0.03125	-0.94873047	6.1708984	0.12133789	0	0	0	0	0	0	0	0	0	0.94970703	0.050292969	0.20141602	0.088134766	-0.040283203	0.072753906	0	44330	0	0	0
561	562	562	Category E	0.011962891	-0.10791016	-0.86376953	0.23828125	0.0859375	0.4543457	-23.34	0	31/3/2018	31	3	2018	3:15:38	11738	0.5	3	15	38	0	0.059326172	3.50625	-0.030273438	-0.03125	-0.94775391	4.9699707	0.12109375	0	0	0	0	0	0	0	0	0	0.94873047	0.051269531	0.20263672	0.042236328	-0.076416016	0.083984375	0	44330	0	0	0
562	563	563	Category E	-0.17993164	-0.10791016	-0.93579102	0.21948242	0.066650391	0.46118164	-23.22	0	31/3/2018	31	3	2018	3:15:38	11738	0.6	3	15	38	0	0.059326172	3.50625	-0.03125	-0.031005859	-0.94628906	5.0197754	0.16748047	0	0	0	0	0	0	0	0	0	0.94750977	0.052490234	0.23583984	-0.1484375	-0.076660156	0.010498047	0	44330	0	0	0
563	564	564	Category E	-0.11987305	0	-0.82788086	0.23510742	0.069091797	0.4597168	-23.22	0	31/3/2018	31	3	2018	3:15:38	11738	0.7	3	15	38	0	0.059326172	3.50625	-0.031982422	-0.03125	-0.9453125	5.1340332	0.14990234	0	0	0	0	0	0	0	0	0	0.9465332	0.053466797	0.23681641	-0.087646484	0.03125	0.11743164	0	44330	0	0	0
564	565	565	Category E	-0.011962891	-0.047851563	-1.2358398	0.23828125	0.079101563	0.45410156	-23.22	0	31/3/2018	31	3	2018	3:15:38	11738	0.8	3	15	38	0	0.059326172	3.50625	-0.031982422	-0.031738281	-0.94897461	6.1767578	0.2878418	0	0	0	0	0	0	0	0	0	0.94995117	0.050048828	0.32299805	0.020019531	-0.015869141	-0.28662109	0	44330	0	0	0
565	566	566	Category E	-0.023925781	0.15576172	-0.85180664	0.25976563	0.092529297	0.44458008	-23.46	0	31/3/2018	31	3	2018	3:15:38	11738	0.9	3	15	38	0	0.059326172	3.50625	-0.03125	-0.030761719	-0.94824219	7.9787598	0.21020508	0	0	0	0	0	0	0	0	0	0.94921875	0.05078125	0.29052734	0.007324219	0.18652344	0.096435547	0	44330	0	0	0
566	567	567	Category E	-0.11987305	0.059814453	-0.83984375	0.24438477	0.13085938	0.44165039	-23.59	0	31/3/2018	31	3	2018	3:15:39	11739	0	3	15	39	0	0.059326172	3.50625	-0.030761719	-0.030029297	-0.94628906	10.618652	0.16552734	0	0	0	0	0	0	0	0	0	0.94726563	0.052734375	0.28564453	-0.088867188	0.08984375	0.10644531	0	44330	0	0	0
567	568	568	Category E	-0.23999023	0.059814453	-0.88793945	0.2277832	0.14282227	0.44946289	-23.71	0	31/3/2018	31	3	2018	3:15:39	11739	0.1	3	15	39	0	0.059326172	3.50625	-0.030517578	-0.030761719	-0.94555664	9.7290039	0.23535156	0	0	0	0	0	0	0	0	0	0.9465332	0.053466797	0.35791016	-0.20922852	0.090576172	0.057617188	0	44330	0	0	0
568	569	569	Category E	-0.10791016	0.059814453	-0.87597656	0.2409668	0.11938477	0.4453125	-23.71	0	31/3/2018	31	3	2018	3:15:39	11739	0.2	3	15	39	0	0.059326172	3.50625	-0.030517578	-0.031738281	-0.94726563	7.1574707	0.1394043	0	0	0	0	0	0	0	0	0	0.94824219	0.051757813	0.23999023	-0.077148438	0.091552734	0.071289063	0	44330	0	0	0
569	570	570	Category E	-0.083984375	-0.15576172	-1.1518555	0.26293945	0.12207031	0.43579102	-23.71	0	31/3/2018	31	3	2018	3:15:39	11739	0.3	3	15	39	0	0.059326172	3.50625	-0.036376953	-0.032958984	-0.94384766	6.2172852	0.24584961	0	0	0	0	0	0	0	0	0	0.94506836	0.054931641	0.37792969	-0.047363281	-0.12255859	-0.20776367	0	44330	0	0	0
570	571	571	Category E	0.071777344	-0.047851563	-0.85180664	0.27612305	0.096191406	0.43237305	-23.71	0	31/3/2018	31	3	2018	3:15:39	11739	0.4	3	15	39	0	0.059326172	3.50625	-0.046630859	-0.030761719	-0.93774414	5.7175293	0.1472168	0	0	0	0	0	0	0	0	0	0.93945313	0.060546875	0.22143555	0.1184082	-0.016845703	0.0859375	0	44330	0	0	0
571	572	572	Category E	-0.15576172	-0.047851563	-0.92382813	0.27172852	0.063720703	0.44238281	-23.83	0	31/3/2018	31	3	2018	3:15:39	11739	0.5	3	15	39	0	0.059326172	3.50625	-0.051513672	-0.030517578	-0.93676758	1.6835938	0.10620117	0	0	0	0	0	0	0	0	0	0.9387207	0.061279297	0.13452148	-0.10400391	-0.017089844	0.012939453	0	44330	0	0	0
572	573	573	Category E	-0.17993164	-0.035888672	-0.88793945	0.25439453	0.049560547	0.45068359	-24.08	0	31/3/2018	31	3	2018	3:15:39	11739	0.6	3	15	39	0	0.059326172	3.50625	-0.061035156	-0.028076172	-0.93603516	2.6643066	0.12817383	0	0	0	0	0	0	0	0	0	0.93847656	0.061523438	0.17431641	-0.11865234	-0.007568359	0.048095703	0	44330	0	0	0
573	574	574	Category E	-0.071777344	-0.095947266	-1.0439453	0.23608398	0.056884766	0.45751953	-23.95	0	31/3/2018	31	3	2018	3:15:39	11739	0.7	3	15	39	0	0.059326172	3.50625	-0.064453125	-0.028564453	-0.93701172	4.0922852	0.1262207	0	0	0	0	0	0	0	0	0	0.93969727	0.060302734	0.18115234	-0.007080078	-0.067138672	-0.10668945	0	44330	0	0	0
574	575	575	Category E	-0.011962891	-0.059814453	-1.079834	0.25073242	0.059082031	0.4519043	-23.83	0	31/3/2018	31	3	2018	3:15:39	11739	0.8	3	15	39	0	0.059326172	3.50625	-0.069335938	-0.026123047	-0.93798828	5.7419434	0.15649414	0	0	0	0	0	0	0	0	0	0.94091797	0.059082031	0.23266602	0.057373047	-0.033447266	-0.14160156	0	44330	0	0	0
575	576	576	Category E	0	0.011962891	-0.85180664	0.26245117	0.077636719	0.44360352	-23.71	0	31/3/2018	31	3	2018	3:15:39	11739	0.9	3	15	39	0	0.059326172	3.50625	-0.075439453	-0.025146484	-0.93237305	9.7131348	0.11645508	0	0	0	0	0	0	0	0	0	0.93579102	0.064208984	0.19311523	0.075439453	0.037109375	0.080566406	0	44330	0	0	0
576	577	577	Category E	-0.13183594	-0.011962891	-0.92382813	0.24316406	0.10766602	0.44873047	-23.34	0	31/3/2018	31	3	2018	3:15:40	11740	0	3	15	40	0	0.059326172	3.50625	-0.086181641	-0.028564453	-0.93041992	14.499756	0.048828125	0	0	0	0	0	0	0	0	0	0.93481445	0.065185547	0.068847656	-0.045410156	0.016601563	0.006591797	0	44330	0	0	0
577	578	578	Category E	-0.083984375	0.011962891	-0.91186523	0.234375	0.11669922	0.45581055	-23.46	0	31/3/2018	31	3	2018	3:15:40	11740	0.1	3	15	40	0	0.059326172	3.50625	-0.092773438	-0.027832031	-0.92993164	14.39502	0.044677734	0	0	0	0	0	0	0	0	0	0.93505859	0.064941406	0.066894531	0.008789063	0.039794922	0.018066406	0	44330	0	0	0
578	579	579	Category E	0.011962891	-0.011962891	-1.1037598	0.23193359	0.1027832	0.45361328	-23.59	0	31/3/2018	31	3	2018	3:15:40	11740	0.2	3	15	40	0	0.059326172	3.50625	-0.097167969	-0.028564453	-0.92822266	13.69458	0.20727539	0	0	0	0	0	0	0	0	0	0.93383789	0.066162109	0.30126953	0.10913086	0.016601563	-0.17529297	0	44330	0	0	0
579	580	580	Category E	0.011962891	-0.11987305	-1.079834	0.24316406	0.093505859	0.45166016	-23.46	0	31/3/2018	31	3	2018	3:15:40	11740	0.3	3	15	40	0	0.059326172	3.50625	-0.10180664	-0.027099609	-0.92822266	13.004639	0.2109375	0	0	0	0	0	0	0	0	0	0.93408203	0.065917969	0.3581543	0.11376953	-0.092529297	-0.15136719	0	44330	0	0	0
580	581	581	Category E	-0.011962891	-0.13183594	-0.89990234	0.25610352	0.0703125	0.44921875	-23.71	0	31/3/2018	31	3	2018	3:15:40	11740	0.4	3	15	40	0	0.059326172	3.50625	-0.109375	-0.026611328	-0.92895508	10.718506	0.14624023	0	0	0	0	0	0	0	0	0	0.93554688	0.064453125	0.23144531	0.097412109	-0.10498047	0.029052734	0	44330	0	0	0
581	582	582	Category E	-0.16796875	-0.059814453	-0.94799805	0.24731445	0.043457031	0.45141602	-23.71	0	31/3/2018	31	3	2018	3:15:40	11740	0.5	3	15	40	0	0.059326172	3.50625	-0.11523438	-0.027099609	-0.92456055	8.739502	0.065917969	0	0	0	0	0	0	0	0	0	0.93212891	0.067871094	0.10839844	-0.052490234	-0.032470703	-0.023193359	0	44330	0	0	0
582	583	583	Category E	-0.16796875	-0.023925781	-0.75585938	0.23193359	0.041259766	0.4609375	-23.46	0	31/3/2018	31	3	2018	3:15:40	11740	0.6	3	15	40	0	0.059326172	3.50625	-0.12109375	-0.023681641	-0.92211914	6.4125977	0.17260742	0	0	0	0	0	0	0	0	0	0.93041992	0.069580078	0.21313477	-0.046630859	0	0.16625977	0	44330	0	0	0
583	584	584	Category E	0.011962891	-0.11987305	-1.1398926	0.22802734	0.053466797	0.46313477	-23.34	0	31/3/2018	31	3	2018	3:15:40	11740	0.7	3	15	40	0	0.059326172	3.50625	-0.12719727	-0.020507813	-0.92041016	4.9909668	0.27807617	0	0	0	0	0	0	0	0	0	0.92919922	0.070800781	0.45776367	0.13916016	-0.099121094	-0.21923828	0	44330	0	0	0
584	585	585	Category E	0.023925781	-0.035888672	-0.93579102	0.23779297	0.047851563	0.45410156	-23.22	0	31/3/2018	31	3	2018	3:15:40	11740	0.8	3	15	40	0	0.059326172	3.50625	-0.13134766	-0.021240234	-0.91748047	4.9362793	0.15698242	0	0	0	0	0	0	0	0	0	0.92700195	0.072998047	0.18798828	0.15527344	-0.014404297	-0.018066406	0	44330	0	0	0
585	586	586	Category E	0.059814453	0.083984375	-0.86376953	0.25170898	0.070800781	0.45019531	-23.22	0	31/3/2018	31	3	2018	3:15:40	11740	0.9	3	15	40	0	0.059326172	3.50625	-0.13525391	-0.018310547	-0.91943359	6.5944824	0.22729492	0	0	0	0	0	0	0	0	0	0.9296875	0.0703125	0.35351563	0.19506836	0.10229492	0.055664063	0	44330	0	0	0
586	587	587	Category E	-0.23999023	-0.14379883	-0.92382813	0.2355957	0.088867188	0.45727539	-23.59	0	31/3/2018	31	3	2018	3:15:41	11741	0	3	15	41	0	0.059326172	3.50625	-0.14624023	-0.018798828	-0.91699219	6.8994141	0.15625	0	0	0	0	0	0	0	0	0	0.92871094	0.071289063	0.22509766	-0.093505859	-0.12475586	-0.006591797	0	44330	0	0	0
587	588	588	Category E	-0.059814453	-0.071777344	-0.93579102	0.21508789	0.074707031	0.4675293	-23.71	0	31/3/2018	31	3	2018	3:15:41	11741	0.1	3	15	41	0	0.059326172	3.50625	-0.14916992	-0.019775391	-0.91308594	4.8676758	0.10571289	0	0	0	0	0	0	0	0	0	0.92553711	0.074462891	0.16381836	0.089355469	-0.051757813	-0.022460938	0	44330	0	0	0
588	589	589	Category E	0.023925781	0.011962891	-1.1279297	0.23852539	0.071044922	0.45776367	-23.95	0	31/3/2018	31	3	2018	3:15:41	11741	0.2	3	15	41	0	0.059326172	3.50625	-0.15600586	-0.021484375	-0.91333008	1.6069336	0.28198242	0	0	0	0	0	0	0	0	0	0.92675781	0.073242188	0.42797852	0.17993164	0.033447266	-0.21435547	0	44330	0	0	0
589	590	590	Category E	0.011962891	0	-0.79199219	0.2409668	0.073242188	0.45385742	-24.08	0	31/3/2018	31	3	2018	3:15:41	11741	0.3	3	15	41	0	0.058837891	3.4949707	-0.15649414	-0.010498047	-0.91137695	0.53955078	0.20703125	0	0	0	0	0	0	0	0	0	0.92480469	0.075195313	0.29882813	0.16845703	0.010498047	0.11938477	0	44330	0	0	0
590	591	591	Category E	-0.095947266	-0.023925781	-0.94799805	0.22753906	0.060302734	0.46533203	-23.95	0	31/3/2018	31	3	2018	3:15:41	11741	0.4	3	15	41	0	0.058837891	3.4949707	-0.15722656	-0.009521484	-0.9140625	1.1435547	0.071533203	0	0	0	0	0	0	0	0	0	0.92749023	0.072509766	0.109375	0.061279297	-0.014160156	-0.033691406	0	44330	0	0	0
591	592	592	Category E	-0.11987305	-0.035888672	-0.91186523	0.23266602	0.055175781	0.45825195	-24.08	0	31/3/2018	31	3	2018	3:15:41	11741	0.5	3	15	41	0	0.058837891	3.4949707	-0.16967773	-0.010253906	-0.91137695	5.4929199	0.055908203	0	0	0	0	0	0	0	0	0	0.92700195	0.072998047	0.075683594	0.049804688	-0.025390625	-0.000244141	0	44330	0	0	0
592	593	593	Category E	0.023925781	-0.083984375	-1.1279297	0.22192383	0.076416016	0.46191406	-23.95	0	31/3/2018	31	3	2018	3:15:41	11741	0.6	3	15	41	0	0.058837891	3.4949707	-0.17358398	-0.009277344	-0.90942383	8.8662109	0.30371094	0	0	0	0	0	0	0	0	0	0.92578125	0.07421875	0.49072266	0.19750977	-0.074462891	-0.21826172	0	44330	0	0	0
593	594	594	Category E	0.011962891	0.011962891	-0.92382813	0.23730469	0.094238281	0.4543457	-23.95	0	31/3/2018	31	3	2018	3:15:41	11741	0.7	3	15	41	0	0.058837891	3.4949707	-0.18261719	-0.009521484	-0.90991211	9.5285645	0.19628906	0	0	0	0	0	0	0	0	0	0.92797852	0.072021484	0.22998047	0.19458008	0.021484375	-0.013671875	0	44330	0	0	0
594	595	595	Category E	0.035888672	0	-0.85180664	0.23535156	0.10595703	0.45263672	-24.08	0	31/3/2018	31	3	2018	3:15:41	11741	0.8	3	15	41	0	0.058837891	3.4949707	-0.18676758	-0.009033203	-0.91113281	9.6533203	0.23071289	0	0	0	0	0	0	0	0	0	0.93017578	0.069824219	0.29125977	0.22265625	0.009033203	0.059326172	0	44330	0	0	0
595	596	596	Category E	-0.11987305	0	-0.91186523	0.21435547	0.12548828	0.45776367	-23.95	0	31/3/2018	31	3	2018	3:15:41	11741	0.9	3	15	41	0	0.058837891	3.4949707	-0.19335938	-0.008789063	-0.90771484	10.907471	0.07421875	0	0	0	0	0	0	0	0	0	0.92822266	0.071777344	0.086425781	0.073486328	0.008789063	-0.00390625	0	44330	0	0	0
596	597	597	Category E	-0.095947266	-0.035888672	-0.88793945	0.2097168	0.12817383	0.45874023	-23.58	0	31/3/2018	31	3	2018	3:15:42	11742	0	3	15	42	0	0.058837891	3.4949707	-0.20166016	-0.010986328	-0.90698242	12.690674	0.11010742	0	0	0	0	0	0	0	0	0	0.92919922	0.070800781	0.1496582	0.10571289	-0.024658203	0.019042969	0	44330	0	0	0
597	598	598	Category E	0.071777344	0	-1.1518555	0.21362305	0.11230469	0.46044922	-23.34	0	31/3/2018	31	3	2018	3:15:42	11742	0.1	3	15	42	0	0.058837891	3.4949707	-0.203125	-0.010986328	-0.90307617	11.743164	0.37084961	0	0	0	0	0	0	0	0	0	0.92578125	0.07421875	0.53466797	0.27490234	0.010986328	-0.24853516	0	44330	0	0	0
598	599	599	Category E	0.023925781	-0.071777344	-1.1398926	0.21875	0.11083984	0.45751953	-23.09	0	31/3/2018	31	3	2018	3:15:42	11742	0.2	3	15	42	0	0.058837891	3.4949707	-0.2121582	-0.010742188	-0.90283203	10.162598	0.33984375	0	0	0	0	0	0	0	0	0	0.92749023	0.072509766	0.53393555	0.23608398	-0.060791016	-0.23681641	0	44330	0	0	0
599	600	600	Category E	0.11987305	-0.011962891	-0.81591797	0.21508789	0.10986328	0.45727539	-22.97	0	31/3/2018	31	3	2018	3:15:42	11742	0.3	3	15	42	0	0.058837891	3.4949707	-0.21411133	-0.011962891	-0.90332031	10.404297	0.34521484	0	0	0	0	0	0	0	0	0	0.92822266	0.071777344	0.42138672	0.33398438	0	0.087402344	0	44330	0	0	0
600	601	601	Category E	-0.095947266	-0.011962891	-0.85180664	0.19384766	0.084472656	0.47021484	-23.1	0	31/3/2018	31	3	2018	3:15:42	11742	0.4	3	15	42	0	0.058837891	3.4949707	-0.2253418	-0.012939453	-0.8984375	10.207764	0.13745117	0	0	0	0	0	0	0	0	0	0.92651367	0.073486328	0.17749023	0.12939453	0.000976563	0.046630859	0	44330	0	0	0
601	602	602	Category E	-0.059814453	0.011962891	-0.81591797	0.18359375	0.08203125	0.47705078	-23.22	0	31/3/2018	31	3	2018	3:15:42	11742	0.5	3	15	42	0	0.058837891	3.4949707	-0.22875977	-0.012207031	-0.89575195	8.1367188	0.18847656	0	0	0	0	0	0	0	0	0	0.92480469	0.075195313	0.27319336	0.16894531	0.024169922	0.079833984	0	44330	0	0	0
602	603	603	Category E	-0.035888672	-0.023925781	-0.80395508	0.18798828	0.091796875	0.47827148	-23.34	0	31/3/2018	31	3	2018	3:15:42	11742	0.6	3	15	42	0	0.058837891	3.4949707	-0.23681641	-0.012451172	-0.89624023	6.7805176	0.22143555	0	0	0	0	0	0	0	0	0	0.92724609	0.072753906	0.3046875	0.20092773	-0.011230469	0.092285156	0	44330	0	0	0
603	604	604	Category E	0	-0.047851563	-1.223877	0.20874023	0.082275391	0.46850586	-23.34	0	31/3/2018	31	3	2018	3:15:42	11742	0.7	3	15	42	0	0.058837891	3.4949707	-0.24365234	-0.013427734	-0.89477539	5.7026367	0.41088867	0	0	0	0	0	0	0	0	0	0.92724609	0.072753906	0.60717773	0.24365234	-0.034179688	-0.32885742	0	44330	0	0	0
604	605	605	Category E	0.071777344	0.059814453	-0.91186523	0.2199707	0.091552734	0.45898438	-23.34	0	31/3/2018	31	3	2018	3:15:42	11742	0.8	3	15	42	0	0.058837891	3.4949707	-0.2487793	-0.013427734	-0.89257813	1.9404297	0.3293457	0	0	0	0	0	0	0	0	0	0.92675781	0.073242188	0.41308594	0.32055664	0.073242188	-0.019042969	0	44330	0	0	0
605	606	606	Category E	0.047851563	0.047851563	-0.83984375	0.18969727	0.12036133	0.47167969	-23.22	0	31/3/2018	31	3	2018	3:15:42	11742	0.9	3	15	42	0	0.058837891	3.4949707	-0.25268555	-0.010742188	-0.88647461	3.1599121	0.30957031	0	0	0	0	0	0	0	0	0	0.921875	0.078125	0.40576172	0.30053711	0.05859375	0.046630859	0	44330	0	0	0
606	607	607	Category E	0	-0.011962891	-0.86376953	0.14770508	0.12817383	0.48339844	-23.22	0	31/3/2018	31	3	2018	3:15:43	11743	0	3	15	43	0	0.058837891	3.4949707	-0.25683594	-0.014648438	-0.88525391	16.125244	0.2578125	0	0	0	0	0	0	0	0	0	0.92211914	0.077880859	0.28125	0.25683594	0.002685547	0.021484375	0	44330	0	0	0
607	608	608	Category E	-0.14379883	0.023925781	-0.91186523	0.12329102	0.13110352	0.48803711	-23.34	0	31/3/2018	31	3	2018	3:15:43	11743	0.1	3	15	43	0	0.058837891	3.4949707	-0.26391602	-0.017578125	-0.88525391	25.540771	0.12988281	0	0	0	0	0	0	0	0	0	0.92407227	0.075927734	0.18823242	0.12011719	0.041503906	-0.026367188	0	44330	0	0	0
608	609	609	Category G	-0.39599609	-0.071777344	-0.89990234	0.12768555	-0.15942383	0.46459961	-26.9	0	31/3/2018	31	3	2018	3:33:45	12825	0.9	3	33	45	0	0.059326172	3.4949707	-0.27368164	-0.020019531	-0.88623047	54.49585	0.13330078	0	0	0	0	0	0	0	0	0	0.92773438	0.072265625	0.1875	-0.12207031	-0.051513672	-0.013671875	0	44330	0	0	0
609	610	610	Category G	-0.79199219	0.023925781	-0.81591797	0.0859375	-0.1496582	0.47363281	-26.66	0	31/3/2018	31	3	2018	3:33:46	12826	0	3	33	46	0	0.059326172	3.4949707	-0.27490234	-0.019775391	-0.88574219	113.50781	0.5234375	0	0	0	0	0	0	0	0	0	0.92773438	0.072265625	0.63061523	-0.5168457	0.043701172	0.069824219	0	44330	0	0	0
610	611	611	Category G	-0.34790039	-0.11987305	-0.80395508	0.11035156	-0.14770508	0.47241211	-26.9	0	31/3/2018	31	3	2018	3:33:46	12826	0.1	3	33	46	0	0.059326172	3.4949707	-0.28369141	-0.018554688	-0.87988281	143.53442	0.1418457	0	0	0	0	0	0	0	0	0	0.92480469	0.075195313	0.24145508	-0.063964844	-0.10131836	0.075927734	0	44330	0	0	0
611	612	612	Category G	-0.75585938	0.035888672	-0.80395508	0.20483398	-0.1105957	0.45849609	-26.29	0	31/3/2018	31	3	2018	3:33:46	12826	0.2	3	33	46	0	0.059326172	3.4949707	-0.29296875	-0.020751953	-0.87841797	151.4917	0.47216797	0	0	0	0	0	0	0	0	0	0.92602539	0.073974609	0.59399414	-0.46264648	0.056640625	0.074462891	0	44330	0	0	0
612	613	613	Category G	-0.40795898	-0.11987305	-0.95996094	0.21044922	-0.14892578	0.44555664	-26.29	0	31/3/2018	31	3	2018	3:33:46	12826	0.3	3	33	46	0	0.059326172	3.4949707	-0.2980957	-0.020996094	-0.87597656	159.7688	0.16967773	0	0	0	0	0	0	0	0	0	0.92553711	0.074462891	0.29248047	-0.10961914	-0.098632813	-0.083740234	0	44330	0	0	0
613	614	614	Category G	-0.45581055	0.011962891	-0.87597656	0.1796875	-0.15966797	0.45068359	-26.53	0	31/3/2018	31	3	2018	3:33:46	12826	0.4	3	33	46	0	0.059326172	3.4949707	-0.30126953	-0.022216797	-0.8762207	154.28906	0.15795898	0	0	0	0	0	0	0	0	0	0.92675781	0.073242188	0.18896484	-0.15429688	0.034179688	0.000244141	0	44330	0	0	0
614	615	615	Category G	-0.45581055	-0.10791016	-0.73193359	0.16650391	-0.1628418	0.44946289	-26.9	0	31/3/2018	31	3	2018	3:33:46	12826	0.5	3	33	46	0	0.059326172	3.4949707	-0.30517578	-0.0234375	-0.87329102	149.04468	0.22314453	0	0	0	0	0	0	0	0	0	0.92553711	0.074462891	0.37646484	-0.15039063	-0.084228516	0.14135742	0	44330	0	0	0
615	616	616	Category G	-0.7199707	-0.15576172	-0.87597656	0.13745117	-0.1574707	0.46850586	-27.39	0	31/3/2018	31	3	2018	3:33:46	12826	0.6	3	33	46	0	0.059326172	3.4949707	-0.31225586	-0.024658203	-0.87133789	139.2041	0.42797852	0	0	0	0	0	0	0	0	0	0.92578125	0.07421875	0.54321289	-0.4074707	-0.13085938	-0.004394531	0	44330	0	0	0
616	617	617	Category G	-0.50390625	0.047851563	-0.81591797	0.12719727	-0.16088867	0.46533203	-27.52	0	31/3/2018	31	3	2018	3:33:46	12826	0.7	3	33	46	0	0.059326172	3.4949707	-0.31787109	-0.025878906	-0.87182617	121.99854	0.20751953	0	0	0	0	0	0	0	0	0	0.92822266	0.071777344	0.31542969	-0.18579102	0.073730469	0.055908203	0	44330	0	0	0
617	618	618	Category G	-0.2277832	-0.071777344	-0.70776367	0.17993164	-0.15332031	0.45361328	-27.76	0	31/3/2018	31	3	2018	3:33:46	12826	0.8	3	33	46	0	0.059326172	3.4949707	-0.32592773	-0.025390625	-0.86816406	114.62158	0.19384766	0	0	0	0	0	0	0	0	0	0.92773438	0.072265625	0.30493164	0.098144531	-0.046142578	0.16040039	0	44330	0	0	0
618	619	619	Category G	-0.44384766	0.095947266	-0.93579102	0.17260742	-0.1496582	0.45678711	-27.64	0	31/3/2018	31	3	2018	3:33:46	12826	0.9	3	33	46	0	0.059326172	3.4949707	-0.33276367	-0.023925781	-0.86865234	86.023682	0.17651367	0	0	0	0	0	0	0	0	0	0.93041992	0.069580078	0.29785156	-0.11083984	0.11987305	-0.066894531	0	44330	0	0	0
619	620	620	Category G	-0.58789063	0	-0.82788086	0.13964844	-0.17651367	0.45239258	-27.52	0	31/3/2018	31	3	2018	3:33:47	12827	0	3	33	47	0	0.059326172	3.5384766	-0.34448242	-0.028076172	-0.86547852	30.903076	0.24755859	0	0	0	0	0	0	0	0	0	0.93212891	0.067871094	0.30908203	-0.24316406	0.028076172	0.037597656	0	44330	0	0	0
620	621	621	Category G	-0.35986328	0.035888672	-0.83984375	0.12182617	-0.16821289	0.46728516	-27.39	0	31/3/2018	31	3	2018	3:33:47	12827	0.111	3	33	47	0	0.059326172	3.5384766	-0.34814453	-0.027587891	-0.86083984	10.520996	0.067871094	0	0	0	0	0	0	0	0	0	0.92919922	0.070800781	0.096191406	-0.011474609	0.063476563	0.020996094	0	44330	0	0	0
621	622	622	Category G	-0.34790039	0.2277832	-0.74389648	0.1394043	-0.17333984	0.45947266	-27.15	0	31/3/2018	31	3	2018	3:33:47	12827	0.222	3	33	47	0	0.059326172	3.5384766	-0.35644531	-0.026855469	-0.859375	9.578125	0.27978516	0	0	0	0	0	0	0	0	0	0.93066406	0.069335938	0.37890625	0.008544922	0.25463867	0.11547852	0	44330	0	0	0
622	623	623	Category G	-0.38378906	0.2277832	-0.671875	0.098632813	-0.16088867	0.47094727	-26.78	0	31/3/2018	31	3	2018	3:33:47	12827	0.333	3	33	47	0	0.059326172	3.5384766	-0.359375	-0.027832031	-0.85424805	7.9562988	0.31494141	0	0	0	0	0	0	0	0	0	0.92724609	0.072753906	0.46240234	-0.024169922	0.25561523	0.18237305	0	44330	0	0	0
623	624	624	Category G	-0.46777344	-0.13183594	-0.65991211	0.084228516	-0.14941406	0.4777832	-26.9	0	31/3/2018	31	3	2018	3:33:47	12827	0.444	3	33	47	0	0.059326172	3.5384766	-0.36962891	-0.028320313	-0.85546875	16.11377	0.24194336	0	0	0	0	0	0	0	0	0	0.93237305	0.067626953	0.39697266	-0.097900391	-0.10327148	0.19555664	0	44330	0	0	0
624	625	625	Category G	-0.39599609	0.2277832	-1.0197754	0.12573242	-0.11254883	0.48364258	-27.03	0	31/3/2018	31	3	2018	3:33:47	12827	0.555	3	33	47	0	0.059326172	3.5384766	-0.37426758	-0.026855469	-0.85107422	20.40625	0.30615234	0	0	0	0	0	0	0	0	0	0.93017578	0.069824219	0.44482422	-0.021484375	0.25463867	-0.16845703	0	44330	0	0	0
625	626	626	Category G	-0.86376953	-0.15576172	-1.0678711	0.031494141	-0.087890625	0.49804688	-27.27	0	31/3/2018	31	3	2018	3:33:47	12827	0.666	3	33	47	0	0.059326172	3.5384766	-0.3828125	-0.03125	-0.85058594	25.54126	0.54199219	0	0	0	0	0	0	0	0	0	0.93334961	0.066650391	0.82226563	-0.48071289	-0.12426758	-0.21704102	0	44330	0	0	0
626	627	627	Category G	-0.15576172	-0.035888672	-0.58789063	0.083740234	-0.080810547	0.49365234	-27.39	0	31/3/2018	31	3	2018	3:33:47	12827	0.777	3	33	47	0	0.059326172	3.5384766	-0.39428711	-0.033691406	-0.8503418	34.320068	0.35473633	0	0	0	0	0	0	0	0	0	0.93798828	0.062011719	0.50317383	0.23852539	-0.001953125	0.26245117	0	44330	0	0	0
627	628	628	Category G	-0.49194336	-0.059814453	-0.87597656	0.14672852	-0.048095703	0.48779297	-27.52	0	31/3/2018	31	3	2018	3:33:47	12827	0.888	3	33	47	0	0.059326172	3.5384766	-0.39257813	-0.030517578	-0.84643555	44.653564	0.10742188	0	0	0	0	0	0	0	0	0	0.93359375	0.06640625	0.15771484	-0.099121094	-0.029052734	-0.029296875	0	44330	0	0	0
628	629	629	Category G	-0.27587891	0.79199219	-0.75585938	0.093505859	-0.05078125	0.49731445	-27.64	0	31/3/2018	31	3	2018	3:33:48	12828	0	3	33	48	0	0.059326172	3.5384766	-0.40234375	-0.033935547	-0.84521484	46.029297	0.84057617	0	0	0	0	0	0	0	0	0	0.93676758	0.063232422	1.0422363	0.12646484	0.82592773	0.089355469	0	44330	0	0	0
629	630	630	Category G	-0.19189453	0.071777344	-0.91186523	0.053466797	-0.054931641	0.49731445	-27.52	0	31/3/2018	31	3	2018	3:33:48	12828	0.1	3	33	48	0	0.059326172	3.5384766	-0.40869141	-0.037353516	-0.84204102	46.103271	0.25244141	0	0	0	0	0	0	0	0	0	0.93676758	0.063232422	0.39575195	0.21679688	0.10913086	-0.069580078	0	44330	0	0	0
630	631	631	Category G	-0.98388672	-0.13183594	-1.0559082	0.087158203	-0.085693359	0.49536133	-27.52	0	31/3/2018	31	3	2018	3:33:48	12828	0.2	3	33	48	0	0.059326172	3.5384766	-0.4152832	-0.038818359	-0.84204102	43.360352	0.61425781	0	0	0	0	0	0	0	0	0	0.93969727	0.060302734	0.875	-0.56835938	-0.092773438	-0.21362305	0	44330	0	0	0
631	632	632	Category G	-0.25195313	-0.035888672	-0.64794922	0.047119141	-0.086425781	0.49243164	-27.27	0	31/3/2018	31	3	2018	3:33:48	12828	0.3	3	33	48	0	0.059326172	3.5384766	-0.41992188	-0.040771484	-0.84033203	41.19165	0.25561523	0	0	0	0	0	0	0	0	0	0.94042969	0.059570313	0.36547852	0.16796875	0.004882813	0.19238281	0	44330	0	0	0
632	633	633	Category G	-0.86376953	-0.011962891	-0.95996094	0.14453125	-0.043701172	0.48779297	-27.03	0	31/3/2018	31	3	2018	3:33:48	12828	0.4	3	33	48	0	0.059326172	3.5384766	-0.42919922	-0.041748047	-0.83862305	21.017822	0.45214844	0	0	0	0	0	0	0	0	0	0.94287109	0.057128906	0.58569336	-0.43432617	0.029785156	-0.12109375	0	44330	0	0	0
633	634	634	Category G	-0.43188477	-0.023925781	-0.93579102	0.072021484	-0.063232422	0.49755859	-26.9	0	31/3/2018	31	3	2018	3:33:48	12828	0.5	3	33	48	0	0.059326172	3.5384766	-0.43652344	-0.044189453	-0.83520508	6.1962891	0.10253906	0	0	0	0	0	0	0	0	0	0.94335938	0.056640625	0.12548828	0.004638672	0.020263672	-0.1003418	0	44330	0	0	0
634	635	635	Category G	-0.51586914	-0.047851563	-0.85180664	0.073486328	-0.055664063	0.49707031	-26.9	0	31/3/2018	31	3	2018	3:33:48	12828	0.6	3	33	48	0	0.059326172	3.5384766	-0.43994141	-0.044189453	-0.83056641	2.7504883	0.078613281	0	0	0	0	0	0	0	0	0	0.94116211	0.058837891	0.1003418	-0.075683594	-0.003417969	-0.020996094	0	44330	0	0	0
635	636	636	Category G	-0.64794922	-0.16796875	-0.92382813	0.045898438	-0.080078125	0.49365234	-26.9	0	31/3/2018	31	3	2018	3:33:48	12828	0.7	3	33	48	0	0.059326172	3.5384766	-0.44873047	-0.047363281	-0.82958984	4.1071777	0.25097656	0	0	0	0	0	0	0	0	0	0.94458008	0.055419922	0.41333008	-0.19897461	-0.12036133	-0.093994141	0	44330	0	0	0
636	637	637	Category G	-0.095947266	0.071777344	-0.53979492	0.082763672	-0.071044922	0.49682617	-26.53	0	31/3/2018	31	3	2018	3:33:48	12828	0.8	3	33	48	0	0.059326172	3.5384766	-0.45361328	-0.050537109	-0.82714844	1.6240234	0.47485352	0	0	0	0	0	0	0	0	0	0.94482422	0.055175781	0.76757813	0.35766602	0.12231445	0.28735352	0	44330	0	0	0
637	638	638	Category G	-0.81591797	-0.011962891	-0.92382813	0.17260742	-0.041259766	0.48339844	-26.53	0	31/3/2018	31	3	2018	3:33:48	12828	0.9	3	33	48	0	0.059326172	3.5384766	-0.45922852	-0.052490234	-0.82592773	18.384033	0.37182617	0	0	0	0	0	0	0	0	0	0.9465332	0.053466797	0.49487305	-0.35644531	0.040527344	-0.09765625	0	44330	0	0	0
638	639	639	Category G	-0.2878418	-0.11987305	-0.80395508	0.1015625	-0.082275391	0.48583984	-26.66	0	31/3/2018	31	3	2018	3:33:49	12829	0	3	33	49	0	0.059326172	3.5384766	-0.46508789	-0.054931641	-0.82299805	21.252686	0.18969727	0	0	0	0	0	0	0	0	0	0.94702148	0.052978516	0.26098633	0.17724609	-0.064697266	0.019042969	0	44330	0	0	0
639	640	640	Category G	-0.87597656	-0.083984375	-0.83984375	0.10180664	-0.089355469	0.49072266	-26.53	0	31/3/2018	31	3	2018	3:33:49	12829	0.1	3	33	49	0	0.059326172	3.5384766	-0.47216797	-0.057373047	-0.81933594	23.649658	0.4050293	0	0	0	0	0	0	0	0	0	0.94750977	0.052490234	0.45068359	-0.40356445	-0.026367188	-0.020263672	0	44330	0	0	0
640	641	641	Category G	-0.21582031	0	-0.65991211	0.11962891	-0.072998047	0.48754883	-26.78	0	31/3/2018	31	3	2018	3:33:49	12829	0.2	3	33	49	0	0.059326172	3.5384766	-0.47802734	-0.05859375	-0.81762695	28.590088	0.31152344	0	0	0	0	0	0	0	0	0	0.94897461	0.051025391	0.47851563	0.26220703	0.05859375	0.15771484	0	44330	0	0	0
641	642	642	Category G	-0.63598633	-0.13183594	-0.89990234	0.17163086	-0.060791016	0.47583008	-26.9	0	31/3/2018	31	3	2018	3:33:49	12829	0.3	3	33	49	0	0.059326172	3.5384766	-0.484375	-0.063232422	-0.82006836	35.383057	0.18408203	0	0	0	0	0	0	0	0	0	0.95458984	0.045410156	0.29956055	-0.15136719	-0.068359375	-0.079589844	0	44330	0	0	0
642	643	643	Category G	-0.7199707	-0.17993164	-0.80395508	0.12695313	-0.082519531	0.48730469	-27.03	0	31/3/2018	31	3	2018	3:33:49	12829	0.4	3	33	49	0	0.059326172	3.5384766	-0.48608398	-0.059570313	-0.81884766	19.108643	0.26318359	0	0	0	0	0	0	0	0	0	0.95410156	0.045898438	0.36889648	-0.23364258	-0.12011719	0.014892578	0	44330	0	0	0
643	644	644	Category G	-0.53979492	0	-0.65991211	0.12548828	-0.095703125	0.4831543	-27.39	0	31/3/2018	31	3	2018	3:33:49	12829	0.5	3	33	49	0	0.059326172	3.5384766	-0.49169922	-0.065429688	-0.81933594	12.195068	0.17895508	0	0	0	0	0	0	0	0	0	0.95776367	0.042236328	0.27294922	-0.047851563	0.065429688	0.15942383	0	44330	0	0	0
644	645	645	Category G	-0.31176758	0.16796875	-0.75585938	0.20898438	-0.084472656	0.46118164	-27.27	0	31/3/2018	31	3	2018	3:33:49	12829	0.6	3	33	49	0	0.059326172	3.5384766	-0.50219727	-0.06640625	-0.81811523	15.374512	0.30859375	0	0	0	0	0	0	0	0	0	0.96240234	0.037597656	0.48754883	0.19042969	0.234375	0.062255859	0	44330	0	0	0
645	646	646	Category G	-0.37182617	-0.15576172	-0.75585938	0.19702148	-0.10009766	0.45751953	-27.39	0	31/3/2018	31	3	2018	3:33:49	12829	0.7	3	33	49	0	0.059326172	3.5384766	-0.5078125	-0.06640625	-0.81518555	16.600342	0.1730957	0	0	0	0	0	0	0	0	0	0.96264648	0.037353516	0.28466797	0.13598633	-0.089355469	0.059326172	0	44330	0	0	0
646	647	647	Category G	-0.68383789	-0.19189453	-0.83984375	0.19091797	-0.097900391	0.46557617	-27.39	0	31/3/2018	31	3	2018	3:33:49	12829	0.8	3	33	49	0	0.059326172	3.5384766	-0.51147461	-0.067138672	-0.81420898	15.939941	0.21411133	0	0	0	0	0	0	0	0	0	0.96386719	0.036132813	0.32226563	-0.17211914	-0.12451172	-0.025390625	0	44330	0	0	0
647	648	648	Category G	-1.0078125	-0.11987305	-0.94799805	0.15112305	-0.091064453	0.4765625	-27.27	0	31/3/2018	31	3	2018	3:33:49	12829	0.9	3	33	49	0	0.059326172	3.5384766	-0.51806641	-0.066162109	-0.8137207	15.437256	0.51049805	0	0	0	0	0	0	0	0	0	0.96704102	0.032958984	0.67724609	-0.48950195	-0.053466797	-0.1340332	0	44330	0	0	0
648	649	649	Category G	-0.21582031	0.071777344	-0.85180664	0.20068359	-0.10107422	0.45776367	-27.39	0	31/3/2018	31	3	2018	3:33:50	12830	0	3	33	50	0	0.059326172	3.5384766	-0.52441406	-0.065429688	-0.81201172	18.552246	0.34008789	0	0	0	0	0	0	0	0	0	0.96875	0.03125	0.4855957	0.30859375	0.13720703	-0.039550781	0	44330	0	0	0
649	650	650	Category G	-0.77978516	-0.047851563	-0.68383789	0.2578125	-0.11279297	0.43139648	-27.15	0	31/3/2018	31	3	2018	3:33:50	12830	0.111	3	33	50	0	0.059326172	3.5384766	-0.53125	-0.065917969	-0.8112793	14.008301	0.27978516	0	0	0	0	0	0	0	0	0	0.97216797	0.027832031	0.39404297	-0.24829102	0.018066406	0.12744141	0	44330	0	0	0
650	651	651	Category G	-0.671875	-0.2277832	-0.7199707	0.23803711	-0.12182617	0.43774414	-27.15	0	31/3/2018	31	3	2018	3:33:50	12830	0.222	3	33	50	0	0.059326172	3.5384766	-0.52661133	-0.067871094	-0.81054688	12.611572	0.23388672	0	0	0	0	0	0	0	0	0	0.96899414	0.031005859	0.39526367	-0.14501953	-0.15966797	0.090576172	0	44330	0	0	0
651	652	652	Category G	-0.56396484	-0.071777344	-0.73193359	0.19458008	-0.11376953	0.45703125	-26.78	0	31/3/2018	31	3	2018	3:33:50	12830	0.333	3	33	50	0	0.059326172	3.5384766	-0.53076172	-0.068359375	-0.81005859	14.624268	0.084960938	0	0	0	0	0	0	0	0	0	0.97094727	0.029052734	0.11450195	-0.032958984	-0.003173828	0.078125	0	44330	0	0	0
652	653	653	Category G	-0.44384766	-0.14379883	-0.91186523	0.1640625	-0.093017578	0.47387695	-27.03	0	31/3/2018	31	3	2018	3:33:50	12830	0.444	3	33	50	0	0.059326172	3.5384766	-0.52636719	-0.069580078	-0.80908203	19.624268	0.15112305	0	0	0	0	0	0	0	0	0	0.96777344	0.032226563	0.25927734	0.082519531	-0.073974609	-0.10253906	0	44330	0	0	0
653	654	654	Category G	-0.37182617	-0.17993164	-0.81591797	0.13720703	-0.086914063	0.47949219	-26.9	0	31/3/2018	31	3	2018	3:33:50	12830	0.555	3	33	50	0	0.059326172	3.5384766	-0.52856445	-0.070556641	-0.80664063	17.828613	0.19116211	0	0	0	0	0	0	0	0	0	0.96704102	0.032958984	0.27514648	0.15673828	-0.10913086	-0.009033203	0	44330	0	0	0
654	655	655	Category G	-0.58789063	-0.15576172	-0.91186523	0.12353516	-0.094482422	0.48681641	-26.78	0	31/3/2018	31	3	2018	3:33:50	12830	0.666	3	33	50	0	0.059326172	3.5384766	-0.52539063	-0.071289063	-0.80297852	13.239258	0.15087891	0	0	0	0	0	0	0	0	0	0.96240234	0.037597656	0.25512695	-0.062255859	-0.084228516	-0.10864258	0	44330	0	0	0
655	656	656	Category G	-0.45581055	-0.083984375	-0.88793945	0.13476563	-0.098632813	0.47827148	-26.9	0	31/3/2018	31	3	2018	3:33:50	12830	0.777	3	33	50	0	0.059326172	3.5384766	-0.53344727	-0.073242188	-0.80834961	10.257568	0.11157227	0	0	0	0	0	0	0	0	0	0.97119141	0.028808594	0.16796875	0.077636719	-0.010498047	-0.079345703	0	44330	0	0	0
656	657	657	Category G	-0.76782227	0.011962891	-0.64794922	0.21411133	-0.12011719	0.45141602	-26.9	0	31/3/2018	31	3	2018	3:33:50	12830	0.888	3	33	50	0	0.059326172	3.5384766	-0.53320313	-0.072021484	-0.80834961	7.927002	0.29614258	0	0	0	0	0	0	0	0	0	0.97119141	0.028808594	0.47900391	-0.234375	0.083984375	0.16040039	0	44330	0	0	0
657	658	658	Category G	-0.63598633	0.14379883	-0.93579102	0.19360352	-0.13232422	0.45239258	-27.39	0	31/3/2018	31	3	2018	3:33:51	12831	0	3	33	51	0	0.059570313	3.5336426	-0.53198242	-0.069580078	-0.8059082	4.4645996	0.27050781	0	0	0	0	0	0	0	0	0	0.96826172	0.031738281	0.44702148	-0.10375977	0.21337891	-0.12963867	0	44330	0	0	0
658	659	659	Category G	-0.92382813	-0.34790039	-0.86376953	0.15063477	-0.10766602	0.47729492	-27.39	0	31/3/2018	31	3	2018	3:33:51	12831	0.111	3	33	51	0	0.059570313	3.5336426	-0.53710938	-0.070068359	-0.8059082	1.6721191	0.47924805	0	0	0	0	0	0	0	0	0	0.97119141	0.028808594	0.72167969	-0.38647461	-0.27758789	-0.057617188	0	44330	0	0	0
659	660	660	Category G	-0.2878418	-0.083984375	-0.70776367	0.21826172	-0.15185547	0.43969727	-27.39	0	31/3/2018	31	3	2018	3:33:51	12831	0.222	3	33	51	0	0.059570313	3.5336426	-0.53735352	-0.073974609	-0.80200195	4.161377	0.2668457	0	0	0	0	0	0	0	0	0	0.96826172	0.031738281	0.35400391	0.24951172	-0.009765625	0.094238281	0	44330	0	0	0
660	661	661	Category G	-0.65991211	-0.071777344	-0.77978516	0.30688477	-0.13427734	0.39208984	-27.27	0	31/3/2018	31	3	2018	3:33:51	12831	0.333	3	33	51	0	0.059570313	3.5336426	-0.53759766	-0.076171875	-0.80224609	5.9692383	0.12426758	0	0	0	0	0	0	0	0	0	0.96875	0.03125	0.14916992	-0.12207031	0.004394531	0.022460938	0	44330	0	0	0
661	662	662	Category G	-0.40795898	-0.13183594	-0.53979492	0.29931641	-0.12255859	0.41015625	-27.03	0	31/3/2018	31	3	2018	3:33:51	12831	0.444	3	33	51	0	0.059570313	3.5336426	-0.54101563	-0.079101563	-0.80249023	6.6103516	0.29907227	0	0	0	0	0	0	0	0	0	0.97094727	0.029052734	0.44848633	0.13305664	-0.052490234	0.26269531	0	44330	0	0	0
662	663	663	Category G	-0.98388672	-0.071777344	-0.85180664	0.296875	-0.14257813	0.40161133	-27.03	0	31/3/2018	31	3	2018	3:33:51	12831	0.555	3	33	51	0	0.059570313	3.5336426	-0.54345703	-0.084228516	-0.80395508	9.8605957	0.44287109	0	0	0	0	0	0	0	0	0	0.97412109	0.025878906	0.50024414	-0.44018555	0.012451172	-0.047607422	0	44330	0	0	0
663	664	664	Category G	-0.35986328	0	-0.77978516	0.2355957	-0.13842773	0.43334961	-27.15	0	31/3/2018	31	3	2018	3:33:51	12831	0.666	3	33	51	0	0.059570313	3.5336426	-0.5390625	-0.088134766	-0.8034668	8.7563477	0.20117188	0	0	0	0	0	0	0	0	0	0.97167969	0.028320313	0.29125977	0.17919922	0.088134766	0.023681641	0	44330	0	0	0
664	665	665	Category G	-0.65991211	-0.39599609	-0.89990234	0.23291016	-0.12866211	0.44067383	-27.15	0	31/3/2018	31	3	2018	3:33:51	12831	0.777	3	33	51	0	0.059570313	3.5336426	-0.54223633	-0.087402344	-0.8059082	11.091797	0.34301758	0	0	0	0	0	0	0	0	0	0.9753418	0.024658203	0.52001953	-0.11743164	-0.30834961	-0.09375	0	44330	0	0	0
665	666	666	Category G	-0.86376953	-0.095947266	-0.83984375	0.21655273	-0.14257813	0.43896484	-27.03	0	31/3/2018	31	3	2018	3:33:51	12831	0.888	3	33	51	0	0.059570313	3.5336426	-0.54101563	-0.092529297	-0.80249023	17.769775	0.32470703	0	0	0	0	0	0	0	0	0	0.97216797	0.027832031	0.36303711	-0.32250977	-0.003173828	-0.037109375	0	44330	0	0	0
666	667	667	Category G	-0.10791016	0.095947266	-0.61181641	0.31103516	-0.1237793	0.39526367	-26.9	0	31/3/2018	31	3	2018	3:33:52	12832	0	3	33	52	0	0.059570313	3.5336426	-0.53686523	-0.093994141	-0.79907227	22.570557	0.50512695	0	0	0	0	0	0	0	0	0	0.96728516	0.032714844	0.80639648	0.42895508	0.18994141	0.18725586	0	44330	0	0	0
667	668	668	Category G	-0.83984375	-0.34790039	-0.85180664	0.35424805	-0.10595703	0.36669922	-26.78	0	31/3/2018	31	3	2018	3:33:52	12832	0.1	3	33	52	0	0.059570313	3.5336426	-0.53857422	-0.095703125	-0.80297852	28.072754	0.39550781	0	0	0	0	0	0	0	0	0	0.97167969	0.028320313	0.60180664	-0.30102539	-0.25195313	-0.048583984	0	44330	0	0	0
668	669	669	Category G	-0.47998047	-0.25195313	-0.86376953	0.34033203	-0.10473633	0.37841797	-26.9	0	31/3/2018	31	3	2018	3:33:52	12832	0.2	3	33	52	0	0.059570313	3.5336426	-0.54272461	-0.096679688	-0.8034668	28.029053	0.17773438	0	0	0	0	0	0	0	0	0	0.97436523	0.025634766	0.27783203	0.062744141	-0.1550293	-0.060058594	0	44330	0	0	0
669	670	670	Category G	-0.51586914	-0.11987305	-0.79199219	0.25952148	-0.11035156	0.4296875	-26.9	0	31/3/2018	31	3	2018	3:33:52	12832	0.3	3	33	52	0	0.059570313	3.5336426	-0.54614258	-0.10864258	-0.80395508	28.393066	0.034423828	0	0	0	0	0	0	0	0	0	0.97802734	0.021972656	0.053466797	0.030273438	-0.010986328	0.011962891	0	44330	0	0	0
670	671	671	Category G	-0.46777344	-0.17993164	-0.81591797	0.24560547	-0.11938477	0.44018555	-27.03	0	31/3/2018	31	3	2018	3:33:52	12832	0.4	3	33	52	0	0.059570313	3.5336426	-0.54956055	-0.11254883	-0.80151367	25.159668	0.10693359	0	0	0	0	0	0	0	0	0	0.97851563	0.021484375	0.16333008	0.081787109	-0.067138672	-0.014160156	0	44330	0	0	0
671	672	672	Category G	-0.85180664	-0.11987305	-0.76782227	0.20581055	-0.12036133	0.44726563	-27.27	0	31/3/2018	31	3	2018	3:33:52	12832	0.5	3	33	52	0	0.059570313	3.5336426	-0.54370117	-0.11279297	-0.79833984	22.79248	0.30932617	0	0	0	0	0	0	0	0	0	0.97265625	0.02734375	0.34521484	-0.30786133	-0.006835938	0.030517578	0	44330	0	0	0
672	673	673	Category G	-0.56396484	-0.27587891	-0.85180664	0.26879883	-0.10766602	0.42504883	-27.15	0	31/3/2018	31	3	2018	3:33:52	12832	0.6	3	33	52	0	0.059570313	3.5336426	-0.5480957	-0.11328125	-0.80175781	18.959961	0.17041016	0	0	0	0	0	0	0	0	0	0.97802734	0.021972656	0.2277832	-0.015625	-0.16235352	-0.049804688	0	44330	0	0	0
673	674	674	Category G	-0.27587891	0.023925781	-0.56396484	0.37011719	-0.086425781	0.3527832	-27.39	0	31/3/2018	31	3	2018	3:33:52	12832	0.7	3	33	52	0	0.059570313	3.5336426	-0.54272461	-0.11450195	-0.79931641	16.381104	0.38183594	0	0	0	0	0	0	0	0	0	0.97290039	0.027099609	0.640625	0.2668457	0.13842773	0.23535156	0	44330	0	0	0
674	675	675	Category G	-0.65991211	-0.26391602	-0.77978516	0.37548828	-0.068847656	0.36035156	-27.64	0	31/3/2018	31	3	2018	3:33:52	12832	0.8	3	33	52	0	0.059570313	3.5336426	-0.54541016	-0.11743164	-0.79931641	13.395264	0.18676758	0	0	0	0	0	0	0	0	0	0.97485352	0.025146484	0.28027344	-0.11425781	-0.14624023	0.01953125	0	44330	0	0	0
675	676	676	Category G	-0.50390625	-0.25195313	-0.70776367	0.34350586	-0.070800781	0.37768555	-27.64	0	31/3/2018	31	3	2018	3:33:52	12832	0.9	3	33	52	0	0.059570313	3.5336426	-0.54272461	-0.11767578	-0.79760742	14.24707	0.16601563	0	0	0	0	0	0	0	0	0	0.97192383	0.028076172	0.26293945	0.038818359	-0.1340332	0.08984375	0	44330	0	0	0
676	677	677	Category G	-0.55175781	-0.19189453	-0.79199219	0.32568359	-0.067382813	0.40209961	-27.64	0	31/3/2018	31	3	2018	3:33:53	12833	0	3	33	53	0	0.059570313	3.5336426	-0.54150391	-0.11791992	-0.79516602	15.447021	0.074462891	0	0	0	0	0	0	0	0	0	0.96923828	0.030761719	0.087158203	-0.010009766	-0.073730469	0.003173828	0	44330	0	0	0
677	678	678	Category G	-0.39599609	-0.20385742	-0.91186523	0.29614258	-0.069091797	0.41845703	-27.39	0	31/3/2018	31	3	2018	3:33:53	12833	0.1	3	33	53	0	0.059570313	3.5336426	-0.546875	-0.12158203	-0.79833984	10.506104	0.20581055	0	0	0	0	0	0	0	0	0	0.9753418	0.024658203	0.34643555	0.15087891	-0.08203125	-0.11328125	0	44330	0	0	0
678	679	679	Category G	-0.53979492	-0.25195313	-0.85180664	0.2746582	-0.074707031	0.42700195	-27.39	0	31/3/2018	31	3	2018	3:33:53	12833	0.2	3	33	53	0	0.059570313	3.5336426	-0.54418945	-0.12451172	-0.79516602	10.605225	0.13916016	0	0	0	0	0	0	0	0	0	0.97167969	0.028320313	0.18823242	0.004394531	-0.12719727	-0.056396484	0	44330	0	0	0
679	680	680	Category G	-0.34790039	-0.10791016	-0.671875	0.26611328	-0.090332031	0.42456055	-27.39	0	31/3/2018	31	3	2018	3:33:53	12833	0.3	3	33	53	0	0.059570313	3.5336426	-0.54882813	-0.125	-0.79516602	13.317139	0.23632813	0	0	0	0	0	0	0	0	0	0.97412109	0.025878906	0.34130859	0.20092773	0.017089844	0.12329102	0	44330	0	0	0
680	681	681	Category G	-0.61181641	-0.39599609	-1.0559082	0.29833984	-0.097412109	0.40893555	-27.52	0	31/3/2018	31	3	2018	3:33:53	12833	0.4	3	33	53	0	0.059570313	3.5336426	-0.53979492	-0.12475586	-0.79394531	16.349365	0.38378906	0	0	0	0	0	0	0	0	0	0.96801758	0.031982422	0.60498047	-0.071777344	-0.27099609	-0.26171875	0	44330	0	0	0
681	682	682	Category G	-0.19189453	0.31176758	-0.70776367	0.24902344	-0.11083984	0.43237305	-27.52	0	31/3/2018	31	3	2018	3:33:53	12833	0.5	3	33	53	0	0.059570313	3.5336426	-0.54321289	-0.12695313	-0.79492188	9.729248	0.56884766	0	0	0	0	0	0	0	0	0	0.97119141	0.028808594	0.87744141	0.35131836	0.4387207	0.087158203	0	44330	0	0	0
682	683	683	Category G	-0.49194336	-0.49194336	-0.85180664	0.23583984	-0.14770508	0.43530273	-27.39	0	31/3/2018	31	3	2018	3:33:53	12833	0.6	3	33	53	0	0.059570313	3.5336426	-0.54125977	-0.12841797	-0.79223633	3.1970215	0.37158203	0	0	0	0	0	0	0	0	0	0.96826172	0.031738281	0.47216797	0.049316406	-0.36328125	-0.059326172	0	44330	0	0	0
683	684	684	Category G	-0.83984375	-0.13183594	-1.1279297	0.20825195	-0.18823242	0.42944336	-27.27	0	31/3/2018	31	3	2018	3:33:53	12833	0.7	3	33	53	0	0.059570313	3.5336426	-0.54248047	-0.12939453	-0.79370117	5.8303223	0.44702148	0	0	0	0	0	0	0	0	0	0.9699707	0.030029297	0.63354492	-0.29711914	-0.002197266	-0.33398438	0	44330	0	0	0
684	685	685	Category G	-0.37182617	0.071777344	-0.671875	0.21850586	-0.18066406	0.421875	-27.27	0	31/3/2018	31	3	2018	3:33:53	12833	0.8	3	33	53	0	0.059570313	3.5336426	-0.54003906	-0.13134766	-0.796875	7.5932617	0.29199219	0	0	0	0	0	0	0	0	0	0.97167969	0.028320313	0.49682617	0.16821289	0.203125	0.125	0	44330	0	0	0
685	686	686	Category G	-0.23999023	-0.023925781	-0.76782227	0.26782227	-0.18652344	0.39990234	-27.15	0	31/3/2018	31	3	2018	3:33:53	12833	0.9	3	33	53	0	0.059570313	3.5336426	-0.53662109	-0.13476563	-0.7956543	1.1682129	0.31787109	0	0	0	0	0	0	0	0	0	0.96923828	0.030761719	0.43530273	0.29663086	0.11083984	0.027832031	0	44330	0	0	0
686	687	687	Category G	-0.52783203	0.071777344	-0.82788086	0.26342773	-0.19628906	0.39648438	-27.03	0	31/3/2018	31	3	2018	3:33:54	12834	0	3	33	54	0	0.059570313	3.5336426	-0.54052734	-0.1340332	-0.79394531	12.5625	0.20898438	0	0	0	0	0	0	0	0	0	0.9699707	0.030029297	0.25244141	0.012695313	0.20581055	-0.033691406	0	44330	0	0	0
687	688	688	Category G	-0.64794922	0.071777344	-0.76782227	0.21948242	-0.19506836	0.41650391	-27.52	0	31/3/2018	31	3	2018	3:33:54	12834	0.111	3	33	54	0	0.059570313	3.5336426	-0.5402832	-0.13378906	-0.79272461	12.991211	0.23339844	0	0	0	0	0	0	0	0	0	0.96875	0.03125	0.33813477	-0.10742188	0.20556641	0.024902344	0	44330	0	0	0
688	689	689	Category G	-0.95996094	-0.10791016	-0.85180664	0.20141602	-0.19580078	0.42822266	-27.52	0	31/3/2018	31	3	2018	3:33:54	12834	0.222	3	33	54	0	0.059570313	3.5336426	-0.53320313	-0.13427734	-0.79101563	12.585449	0.43164063	0	0	0	0	0	0	0	0	0	0.96337891	0.036621094	0.51367188	-0.42651367	0.026367188	-0.060546875	0	44330	0	0	0
689	690	690	Category G	-0.41992188	-0.13183594	-0.74389648	0.27294922	-0.18164063	0.40112305	-27.52	0	31/3/2018	31	3	2018	3:33:54	12834	0.333	3	33	54	0	0.059570313	3.5336426	-0.53735352	-0.13745117	-0.7902832	20.163086	0.12646484	0	0	0	0	0	0	0	0	0	0.96557617	0.034423828	0.16967773	0.11743164	0.005615234	0.046386719	0	44330	0	0	0
690	691	691	Category G	-0.671875	-0.15576172	-0.76782227	0.34887695	-0.15917969	0.359375	-27.27	0	31/3/2018	31	3	2018	3:33:54	12834	0.444	3	33	54	0	0.059570313	3.5336426	-0.53442383	-0.13916016	-0.79223633	23.802734	0.14038086	0	0	0	0	0	0	0	0	0	0.96582031	0.034179688	0.1784668	-0.13720703	-0.016357422	0.024414063	0	44330	0	0	0
691	692	692	Category G	-0.40795898	-0.059814453	-0.73193359	0.32202148	-0.16967773	0.37548828	-26.66	0	31/3/2018	31	3	2018	3:33:54	12834	0.555	3	33	54	0	0.059570313	3.5336426	-0.53491211	-0.13891602	-0.79541016	15.009521	0.16259766	0	0	0	0	0	0	0	0	0	0.96850586	0.031494141	0.26977539	0.12695313	0.079101563	0.063476563	0	44330	0	0	0
692	693	693	Category G	-0.57592773	-0.19189453	-0.75585938	0.29516602	-0.16552734	0.39306641	-26.29	0	31/3/2018	31	3	2018	3:33:54	12834	0.666	3	33	54	0	0.059570313	3.5336426	-0.53027344	-0.13891602	-0.79467773	3.7038574	0.079833984	0	0	0	0	0	0	0	0	0	0.96533203	0.034667969	0.13745117	-0.045654297	-0.052734375	0.038818359	0	44330	0	0	0
693	694	694	Category G	-0.21582031	-0.059814453	-0.58789063	0.34130859	-0.13354492	0.37182617	-26.29	0	31/3/2018	31	3	2018	3:33:54	12834	0.777	3	33	54	0	0.059570313	3.5336426	-0.52905273	-0.13574219	-0.79418945	2.0405273	0.3828125	0	0	0	0	0	0	0	0	0	0.96411133	0.035888672	0.59570313	0.31323242	0.075927734	0.20629883	0	44330	0	0	0
694	695	695	Category G	-1.0917969	-0.25195313	-1.1518555	0.32958984	-0.081542969	0.38598633	-26.54	0	31/3/2018	31	3	2018	3:33:54	12834	0.888	3	33	54	0	0.059570313	3.5336426	-0.53125	-0.13354492	-0.79541016	3.8217773	0.67431641	0	0	0	0	0	0	0	0	0	0.96606445	0.033935547	1.034668	-0.56030273	-0.11816406	-0.35620117	0	44330	0	0	0
695	696	696	Category G	-0.70776367	-0.059814453	-0.88793945	0.27758789	-0.099365234	0.41723633	-26.78	0	31/3/2018	31	3	2018	3:33:55	12835	0	3	33	55	0	0.059082031	3.491748	-0.52587891	-0.13085938	-0.79418945	14.594727	0.21630859	0	0	0	0	0	0	0	0	0	0.96166992	0.038330078	0.34619141	-0.18164063	0.071044922	-0.093505859	0	44330	0	0	0
696	697	697	Category G	-0.39599609	0.23999023	-0.61181641	0.3828125	-0.15136719	0.33032227	-27.15	0	31/3/2018	31	3	2018	3:33:55	12835	0.1	3	33	55	0	0.059082031	3.491748	-0.52709961	-0.1315918	-0.79296875	21.922119	0.43359375	0	0	0	0	0	0	0	0	0	0.96118164	0.038818359	0.68383789	0.13110352	0.37158203	0.18115234	0	44330	0	0	0
697	698	698	Category G	-0.64794922	-0.11987305	-0.70776367	0.42431641	-0.11108398	0.30249023	-27.27	0	31/3/2018	31	3	2018	3:33:55	12835	0.2	3	33	55	0	0.059082031	3.491748	-0.52197266	-0.1328125	-0.79394531	23.859619	0.15307617	0	0	0	0	0	0	0	0	0	0.95947266	0.040527344	0.22509766	-0.12573242	0.012939453	0.086181641	0	44330	0	0	0
698	699	699	Category G	-0.45581055	-0.20385742	-0.63598633	0.42138672	-0.1237793	0.30688477	-27.52	0	31/3/2018	31	3	2018	3:33:55	12835	0.3	3	33	55	0	0.059082031	3.491748	-0.52001953	-0.13500977	-0.79394531	24.575684	0.18383789	0	0	0	0	0	0	0	0	0	0.95874023	0.041259766	0.29101563	0.064208984	-0.068603516	0.15795898	0	44330	0	0	0
699	700	700	Category G	-0.59985352	-0.17993164	-0.83984375	0.3996582	-0.11010742	0.33056641	-27.39	0	31/3/2018	31	3	2018	3:33:55	12835	0.4	3	33	55	0	0.059082031	3.491748	-0.51196289	-0.13061523	-0.79418945	30.965576	0.11035156	0	0	0	0	0	0	0	0	0	0.95385742	0.046142578	0.18261719	-0.087646484	-0.049072266	-0.045410156	0	44330	0	0	0
700	701	701	Category G	-0.63598633	-0.19189453	-0.85180664	0.34814453	-0.10180664	0.36767578	-27.64	0	31/3/2018	31	3	2018	3:33:55	12835	0.5	3	33	55	0	0.059082031	3.491748	-0.51342773	-0.13037109	-0.7956543	32.995117	0.14794922	0	0	0	0	0	0	0	0	0	0.95581055	0.044189453	0.23999023	-0.12231445	-0.061279297	-0.055908203	0	44330	0	0	0
701	702	702	Category G	-0.55175781	-0.17993164	-0.87597656	0.34838867	-0.096923828	0.37792969	-27.76	0	31/3/2018	31	3	2018	3:33:55	12835	0.6	3	33	55	0	0.059082031	3.491748	-0.50708008	-0.12963867	-0.79663086	31.934082	0.10375977	0	0	0	0	0	0	0	0	0	0.95336914	0.046630859	0.17382813	-0.044433594	-0.050048828	-0.079101563	0	44330	0	0	0
702	703	703	Category G	-0.035888672	-0.095947266	-0.6237793	0.37890625	-0.10253906	0.34350586	-27.52	0	31/3/2018	31	3	2018	3:33:55	12835	0.7	3	33	55	0	0.059082031	3.491748	-0.50952148	-0.12841797	-0.80102539	30.303711	0.50683594	0	0	0	0	0	0	0	0	0	0.95800781	0.041992188	0.68383789	0.47363281	0.032470703	0.17724609	0	44330	0	0	0
703	704	704	Category G	-0.70776367	-0.071777344	-0.85180664	0.39892578	-0.055419922	0.33837891	-27.76	0	31/3/2018	31	3	2018	3:33:55	12835	0.8	3	33	55	0	0.059082031	3.491748	-0.50488281	-0.12841797	-0.80078125	29.404785	0.21655273	0	0	0	0	0	0	0	0	0	0.95532227	0.044677734	0.31030273	-0.20263672	0.056640625	-0.05078125	0	44330	0	0	0
704	705	705	Category G	-0.31176758	-0.17993164	-0.74389648	0.36645508	-0.048828125	0.36938477	-27.52	0	31/3/2018	31	3	2018	3:33:55	12835	0.9	3	33	55	0	0.059082031	3.491748	-0.50292969	-0.12841797	-0.80126953	25.943115	0.20605469	0	0	0	0	0	0	0	0	0	0.95483398	0.045166016	0.30004883	0.19116211	-0.051269531	0.057373047	0	44330	0	0	0
705	706	706	Category G	-0.52783203	-0.27587891	-0.80395508	0.36401367	-0.037109375	0.36987305	-27.76	0	31/3/2018	31	3	2018	3:33:56	12836	0	3	33	56	0	0.059082031	3.491748	-0.50219727	-0.12426758	-0.79931641	22.223877	0.15380859	0	0	0	0	0	0	0	0	0	0.95214844	0.047851563	0.18164063	-0.025390625	-0.15136719	-0.004394531	0	44330	0	0	0
706	707	707	Category G	-0.2878418	-0.17993164	-0.89990234	0.34057617	-0.026855469	0.39135742	-27.88	0	31/3/2018	31	3	2018	3:33:56	12836	0.1	3	33	56	0	0.059082031	3.491748	-0.49780273	-0.12548828	-0.79956055	17.457031	0.23901367	0	0	0	0	0	0	0	0	0	0.95019531	0.049804688	0.36450195	0.20996094	-0.054199219	-0.10009766	0	44330	0	0	0
707	708	708	Category G	-0.81591797	-0.13183594	-0.91186523	0.33642578	-0.040771484	0.39697266	-27.88	0	31/3/2018	31	3	2018	3:33:56	12836	0.2	3	33	56	0	0.059082031	3.491748	-0.50268555	-0.12768555	-0.80126953	14.080322	0.33203125	0	0	0	0	0	0	0	0	0	0.95458984	0.045410156	0.42773438	-0.31298828	-0.00390625	-0.11035156	0	44330	0	0	0
708	709	709	Category G	-0.55175781	-0.16796875	-0.80395508	0.32543945	-0.052490234	0.39868164	-28.25	0	31/3/2018	31	3	2018	3:33:56	12836	0.3	3	33	56	0	0.059082031	3.491748	-0.4987793	-0.1262207	-0.80322266	12.305664	0.067138672	0	0	0	0	0	0	0	0	0	0.95410156	0.045898438	0.094970703	-0.052734375	-0.041503906	-0.000488281	0	44330	0	0	0
709	710	710	Category G	-0.47998047	-0.23999023	-0.70776367	0.41015625	-0.060058594	0.3215332	-27.88	0	31/3/2018	31	3	2018	3:33:56	12836	0.4	3	33	56	0	0.059082031	3.491748	-0.49365234	-0.12304688	-0.80200195	10.418701	0.15063477	0	0	0	0	0	0	0	0	0	0.94995117	0.050048828	0.22485352	0.013671875	-0.11669922	0.094238281	0	44330	0	0	0
710	711	711	Category G	-0.51586914	-0.15576172	-0.80395508	0.39868164	-0.051757813	0.3425293	-27.88	0	31/3/2018	31	3	2018	3:33:56	12836	0.5	3	33	56	0	0.059082031	3.491748	-0.49316406	-0.12182617	-0.80078125	11.114258	0.040771484	0	0	0	0	0	0	0	0	0	0.94848633	0.051513672	0.059326172	-0.022460938	-0.033691406	-0.002929688	0	44330	0	0	0
711	712	712	Category G	-0.59985352	-0.071777344	-0.92382813	0.41210938	-0.051269531	0.32885742	-27.88	0	31/3/2018	31	3	2018	3:33:56	12836	0.6	3	33	56	0	0.059082031	3.491748	-0.49243164	-0.12158203	-0.79907227	9.8833008	0.171875	0	0	0	0	0	0	0	0	0	0.9465332	0.053466797	0.28173828	-0.10717773	0.049804688	-0.12475586	0	44330	0	0	0
712	713	713	Category G	-0.41992188	-0.10791016	-0.75585938	0.37792969	-0.039794922	0.36328125	-27.39	0	31/3/2018	31	3	2018	3:33:56	12836	0.7	3	33	56	0	0.059082031	3.491748	-0.48876953	-0.12231445	-0.80078125	10.965088	0.083496094	0	0	0	0	0	0	0	0	0	0.94604492	0.053955078	0.12841797	0.068847656	0.014404297	0.044921875	0	44330	0	0	0
713	714	714	Category G	-0.65991211	-0.25195313	-0.94799805	0.37646484	-0.027099609	0.36328125	-27.27	0	31/3/2018	31	3	2018	3:33:56	12836	0.8	3	33	56	0	0.059082031	3.491748	-0.48925781	-0.12109375	-0.80102539	12.830322	0.26025391	0	0	0	0	0	0	0	0	0	0.9465332	0.053466797	0.44824219	-0.17041016	-0.13061523	-0.14672852	0	44330	0	0	0
714	715	715	Category G	-0.29980469	-0.071777344	-0.70776367	0.39892578	-0.041992188	0.33740234	-26.9	0	31/3/2018	31	3	2018	3:33:56	12836	0.9	3	33	56	0	0.059082031	3.491748	-0.49584961	-0.1237793	-0.80566406	12.040283	0.2253418	0	0	0	0	0	0	0	0	0	0.95410156	0.045898438	0.34619141	0.19604492	0.052001953	0.097900391	0	44330	0	0	0
715	716	716	Category G	-0.55175781	-0.17993164	-0.73193359	0.45654297	-0.027587891	0.2734375	-26.41	0	31/3/2018	31	3	2018	3:33:57	12837	0	3	33	57	0	0.059082031	3.491748	-0.48999023	-0.12255859	-0.80493164	9.6030273	0.11132813	0	0	0	0	0	0	0	0	0	0.95043945	0.049560547	0.19213867	-0.061523438	-0.057128906	0.072998047	0	44330	0	0	0
716	717	717	Category G	-0.52783203	-0.2277832	-0.79199219	0.42602539	-0.014648438	0.31079102	-26.54	0	31/3/2018	31	3	2018	3:33:57	12837	0.1	3	33	57	0	0.059082031	3.491748	-0.48852539	-0.11791992	-0.80517578	11.452148	0.1171875	0	0	0	0	0	0	0	0	0	0.94921875	0.05078125	0.16210938	-0.0390625	-0.10961914	0.013183594	0	44330	0	0	0
717	718	718	Category G	-0.59985352	-0.25195313	-0.671875	0.4074707	-0.001953125	0.32421875	-26.54	0	31/3/2018	31	3	2018	3:33:57	12837	0.2	3	33	57	0	0.059082031	3.491748	-0.4855957	-0.11865234	-0.80395508	16.593262	0.21972656	0	0	0	0	0	0	0	0	0	0.94677734	0.053222656	0.37963867	-0.11401367	-0.13305664	0.13208008	0	44330	0	0	0
718	719	719	Category G	-0.64794922	-0.15576172	-0.79199219	0.3984375	-0.008300781	0.34277344	-26.66	0	31/3/2018	31	3	2018	3:33:57	12837	0.3	3	33	57	0	0.059082031	3.491748	-0.48657227	-0.11889648	-0.80371094	18.447998	0.16577148	0	0	0	0	0	0	0	0	0	0.94702148	0.052978516	0.20996094	-0.16113281	-0.036621094	0.01171875	0	44330	0	0	0
719	720	720	Category G	-0.15576172	-0.059814453	-0.74389648	0.42456055	-0.003417969	0.3034668	-26.9	0	31/3/2018	31	3	2018	3:33:57	12837	0.4	3	33	57	0	0.059082031	3.491748	-0.484375	-0.11767578	-0.80395508	16.217285	0.33911133	0	0	0	0	0	0	0	0	0	0.94604492	0.053955078	0.44702148	0.32861328	0.057861328	0.060058594	0	44330	0	0	0
720	721	721	Category G	-0.49194336	-0.17993164	-0.74389648	0.45019531	0.000732422	0.28027344	-26.9	0	31/3/2018	31	3	2018	3:33:57	12837	0.5	3	33	57	0	0.059082031	3.491748	-0.48730469	-0.11987305	-0.80664063	14.501221	0.086914063	0	0	0	0	0	0	0	0	0	0.95019531	0.049804688	0.12719727	-0.004394531	-0.059814453	0.062744141	0	44330	0	0	0
721	722	722	Category G	-0.47998047	-0.23999023	-0.69580078	0.43334961	0.002929688	0.30664063	-27.03	0	31/3/2018	31	3	2018	3:33:57	12837	0.6	3	33	57	0	0.059082031	3.491748	-0.4855957	-0.1171875	-0.80371094	16.010254	0.16333008	0	0	0	0	0	0	0	0	0	0.94628906	0.053710938	0.23632813	0.005615234	-0.12255859	0.10791016	0	44330	0	0	0
722	723	723	Category G	-0.81591797	-0.26391602	-0.91186523	0.41088867	0.010009766	0.33056641	-27.03	0	31/3/2018	31	3	2018	3:33:57	12837	0.7	3	33	57	0	0.059082031	3.491748	-0.48510742	-0.12084961	-0.80493164	15.865967	0.37548828	0	0	0	0	0	0	0	0	0	0.94775391	0.052246094	0.58032227	-0.33056641	-0.14282227	-0.10668945	0	44330	0	0	0
723	724	724	Category G	-0.34790039	-0.15576172	-0.92382813	0.40966797	0.000488281	0.33398438	-26.78	0	31/3/2018	31	3	2018	3:33:57	12837	0.8	3	33	57	0	0.059082031	3.491748	-0.48583984	-0.1159668	-0.8059082	11.962891	0.18554688	0	0	0	0	0	0	0	0	0	0.94799805	0.052001953	0.29516602	0.13793945	-0.039550781	-0.11767578	0	44330	0	0	0
724	725	725	Category G	-0.035888672	-0.095947266	-0.64794922	0.43188477	0.001708984	0.30761719	-26.41	0	31/3/2018	31	3	2018	3:33:57	12837	0.9	3	33	57	0	0.059082031	3.491748	-0.48144531	-0.11645508	-0.80249023	5.9699707	0.47192383	0	0	0	0	0	0	0	0	0	0.94311523	0.056884766	0.62084961	0.44555664	0.020507813	0.15454102	0	44330	0	0	0
725	726	726	Category G	-0.68383789	-0.10791016	-0.6237793	0.46166992	-0.021240234	0.26782227	-26.66	0	31/3/2018	31	3	2018	3:33:58	12838	0	3	33	58	0	0.059082031	3.491748	-0.48120117	-0.11791992	-0.8046875	6.3046875	0.27197266	0	0	0	0	0	0	0	0	0	0.94506836	0.054931641	0.39379883	-0.20239258	0.010009766	0.1809082	0	44330	0	0	0
726	727	727	Category G	-0.65991211	-0.16796875	-0.74389648	0.44287109	0.011474609	0.28857422	-26.9	0	31/3/2018	31	3	2018	3:33:58	12838	0.125	3	33	58	0	0.059082031	3.491748	-0.48266602	-0.11914063	-0.80761719	8.8881836	0.19433594	0	0	0	0	0	0	0	0	0	0.94848633	0.051513672	0.28955078	-0.17700195	-0.048583984	0.063720703	0	44330	0	0	0
727	728	728	Category G	-0.45581055	-0.16796875	-0.80395508	0.42578125	-0.009277344	0.31030273	-27.15	0	31/3/2018	31	3	2018	3:33:58	12838	0.25	3	33	58	0	0.059082031	3.491748	-0.4855957	-0.12036133	-0.80859375	5.3225098	0.056152344	0	0	0	0	0	0	0	0	0	0.95092773	0.049072266	0.08203125	0.029785156	-0.047363281	0.004638672	0	44330	0	0	0
728	729	729	Category G	-0.53979492	-0.17993164	-0.79199219	0.4128418	-0.016113281	0.32055664	-27.39	0	31/3/2018	31	3	2018	3:33:58	12838	0.375	3	33	58	0	0.059082031	3.491748	-0.47851563	-0.12255859	-0.80834961	0.39160156	0.085205078	0	0	0	0	0	0	0	0	0	0.94750977	0.052490234	0.13476563	-0.061035156	-0.057128906	0.016357422	0	44330	0	0	0
729	730	730	Category G	-0.53979492	-0.17993164	-0.85180664	0.39379883	-0.03125	0.34790039	-27.39	0	31/3/2018	31	3	2018	3:33:58	12838	0.5	3	33	58	0	0.059082031	3.491748	-0.47216797	-0.12133789	-0.80786133	0.58251953	0.099365234	0	0	0	0	0	0	0	0	0	0.94360352	0.056396484	0.16967773	-0.067382813	-0.058349609	-0.043701172	0	44330	0	0	0
730	731	731	Category G	-0.7199707	-0.21582031	-0.95996094	0.39624023	-0.037841797	0.34008789	-26.9	0	31/3/2018	31	3	2018	3:33:58	12838	0.625	3	33	58	0	0.059082031	3.491748	-0.47167969	-0.12133789	-0.80810547	3.5808105	0.30566406	0	0	0	0	0	0	0	0	0	0.94360352	0.056396484	0.49414063	-0.24804688	-0.094238281	-0.15161133	0	44330	0	0	0
731	732	732	Category G	-0.17993164	-0.059814453	-0.68383789	0.42944336	-0.032714844	0.30639648	-26.9	0	31/3/2018	31	3	2018	3:33:58	12838	0.75	3	33	58	0	0.059082031	3.491748	-0.46850586	-0.12207031	-0.80908203	3.4350586	0.32080078	0	0	0	0	0	0	0	0	0	0.94287109	0.057128906	0.47631836	0.28857422	0.062255859	0.12524414	0	44330	0	0	0
732	733	733	Category G	-0.35986328	0.10791016	-0.87597656	0.45214844	-0.015869141	0.27099609	-26.78	0	31/3/2018	31	3	2018	3:33:58	12838	0.875	3	33	58	0	0.059082031	3.491748	-0.46337891	-0.12255859	-0.80834961	1.0290527	0.26147461	0	0	0	0	0	0	0	0	0	0.93969727	0.060302734	0.40161133	0.10351563	0.23046875	-0.067382813	0	44330	0	0	0
733	734	734	Category G	-0.55175781	-0.011962891	-0.91186523	0.40063477	-0.0625	0.33129883	-26.41	0	31/3/2018	31	3	2018	3:33:59	12839	0	3	33	59	0	0.059326172	3.5126953	-0.46411133	-0.12280273	-0.81225586	2.0644531	0.17260742	0	0	0	0	0	0	0	0	0	0.94360352	0.056396484	0.29785156	-0.087402344	0.11083984	-0.099365234	0	44330	0	0	0
734	735	735	Category G	-0.15576172	0.059814453	-0.81591797	0.40942383	-0.072509766	0.32299805	-26.9	0	31/3/2018	31	3	2018	3:33:59	12839	0.1	3	33	59	0	0.059326172	3.5126953	-0.46508789	-0.12304688	-0.81420898	5.045166	0.359375	0	0	0	0	0	0	0	0	0	0.94580078	0.054199219	0.49365234	0.30932617	0.18286133	-0.001464844	0	44330	0	0	0
735	736	736	Category G	-0.53979492	-0.13183594	-0.77978516	0.40649414	-0.053955078	0.32983398	-26.78	0	31/3/2018	31	3	2018	3:33:59	12839	0.2	3	33	59	0	0.059326172	3.5126953	-0.45703125	-0.12231445	-0.81103516	4.5400391	0.088867188	0	0	0	0	0	0	0	0	0	0.93896484	0.061035156	0.12353516	-0.082519531	-0.009277344	0.03125	0	44330	0	0	0
736	737	737	Category G	-0.37182617	-0.095947266	-0.73193359	0.37719727	-0.071044922	0.36132813	-27.27	0	31/3/2018	31	3	2018	3:33:59	12839	0.3	3	33	59	0	0.059326172	3.5126953	-0.4519043	-0.12304688	-0.81152344	1.494873	0.11621094	0	0	0	0	0	0	0	0	0	0.93701172	0.062988281	0.18701172	0.080078125	0.027099609	0.079589844	0	44330	0	0	0
737	738	738	Category G	-0.46777344	-0.035888672	-0.93579102	0.37036133	-0.090087891	0.3605957	-27.64	0	31/3/2018	31	3	2018	3:33:59	12839	0.4	3	33	59	0	0.059326172	3.5126953	-0.45068359	-0.12646484	-0.8125	0.65917969	0.15356445	0	0	0	0	0	0	0	0	0	0.93774414	0.062255859	0.23046875	-0.016845703	0.090576172	-0.12304688	0	44330	0	0	0
738	739	739	Category G	-0.27587891	0.011962891	-0.87597656	0.35742188	-0.071777344	0.37695313	-27.39	0	31/3/2018	31	3	2018	3:33:59	12839	0.5	3	33	59	0	0.059326172	3.5126953	-0.45166016	-0.12670898	-0.8137207	2.3112793	0.23242188	0	0	0	0	0	0	0	0	0	0.93920898	0.060791016	0.37695313	0.17578125	0.13867188	-0.062011719	0	44330	0	0	0
739	740	740	Category G	-0.40795898	-0.059814453	-0.82788086	0.35400391	-0.078613281	0.37744141	-27.39	0	31/3/2018	31	3	2018	3:33:59	12839	0.6	3	33	59	0	0.059326172	3.5126953	-0.45263672	-0.125	-0.81689453	3.0991211	0.079833984	0	0	0	0	0	0	0	0	0	0.94238281	0.057617188	0.12109375	0.044677734	0.065185547	-0.010742188	0	44330	0	0	0
740	741	741	Category G	-0.16796875	-0.011962891	-0.86376953	0.40136719	-0.074951172	0.33666992	-26.66	0	31/3/2018	31	3	2018	3:33:59	12839	0.7	3	33	59	0	0.059326172	3.5126953	-0.45141602	-0.12402344	-0.81640625	1.3859863	0.30834961	0	0	0	0	0	0	0	0	0	0.94116211	0.058837891	0.44287109	0.28344727	0.11206055	-0.047119141	0	44330	0	0	0
741	742	742	Category G	-0.59985352	-0.047851563	-0.88793945	0.39355469	-0.068847656	0.34350586	-26.41	0	31/3/2018	31	3	2018	3:33:59	12839	0.8	3	33	59	0	0.059326172	3.5126953	-0.44750977	-0.1237793	-0.81811523	3.0837402	0.18383789	0	0	0	0	0	0	0	0	0	0.94067383	0.059326172	0.2980957	-0.15209961	0.075927734	-0.069580078	0	44330	0	0	0
742	743	743	Category G	-0.59985352	-0.059814453	-0.82788086	0.37646484	-0.073242188	0.35888672	-26.53	0	31/3/2018	31	3	2018	3:33:59	12839	0.9	3	33	59	0	0.059326172	3.5126953	-0.44726563	-0.12402344	-0.81835938	4.7678223	0.16577148	0	0	0	0	0	0	0	0	0	0.94091797	0.059082031	0.22607422	-0.15234375	0.064208984	-0.009277344	0	44330	0	0	0
743	744	744	Category G	-0.20385742	-0.011962891	-0.82788086	0.41699219	-0.069824219	0.31958008	-26.78	0	31/3/2018	31	3	2018	3:34:00	12840	0	3	34	0	0	0.059326172	3.5126953	-0.44921875	-0.12402344	-0.82080078	8.017334	0.26977539	0	0	0	0	0	0	0	0	0	0.94384766	0.056152344	0.36425781	0.24536133	0.11206055	-0.006835938	0	44330	0	0	0
744	745	745	Category G	-0.59985352	-0.047851563	-0.73193359	0.43798828	-0.041503906	0.29101563	-27.39	0	31/3/2018	31	3	2018	3:34:00	12840	0.1	3	34	0	0	0.059326172	3.5126953	-0.44580078	-0.12109375	-0.8190918	8.9348145	0.19140625	0	0	0	0	0	0	0	0	0	0.94042969	0.059570313	0.31445313	-0.15380859	0.073242188	0.087158203	0	44330	0	0	0
745	746	746	Category G	-0.52783203	-0.20385742	-0.86376953	0.42382813	-0.041503906	0.31420898	-27.27	0	31/3/2018	31	3	2018	3:34:00	12840	0.2	3	34	0	0	0.059326172	3.5126953	-0.4465332	-0.12109375	-0.81933594	9.1633301	0.1237793	0	0	0	0	0	0	0	0	0	0.94116211	0.058837891	0.20776367	-0.081054688	-0.082519531	-0.044189453	0	44330	0	0	0
746	747	747	Category G	-0.49194336	-0.071777344	-0.74389648	0.40917969	-0.030517578	0.33325195	-27.27	0	31/3/2018	31	3	2018	3:34:00	12840	0.3	3	34	0	0	0.059326172	3.5126953	-0.4440918	-0.12011719	-0.81982422	4.3024902	0.10180664	0	0	0	0	0	0	0	0	0	0.94018555	0.059814453	0.17211914	-0.047607422	0.048339844	0.075927734	0	44330	0	0	0
747	748	748	Category G	-0.52783203	-0.23999023	-1.0197754	0.38671875	-0.041015625	0.34960938	-27.27	0	31/3/2018	31	3	2018	3:34:00	12840	0.4	3	34	0	0	0.059326172	3.5126953	-0.4453125	-0.11938477	-0.81811523	0.76074219	0.2487793	0	0	0	0	0	0	0	0	0	0.93896484	0.061035156	0.40429688	-0.082275391	-0.12036133	-0.20141602	0	44330	0	0	0
748	749	749	Category G	-0.071777344	0	-0.76782227	0.4206543	-0.051025391	0.32299805	-27.27	0	31/3/2018	31	3	2018	3:34:00	12840	0.5	3	34	0	0	0.059326172	3.5126953	-0.44116211	-0.12060547	-0.81762695	0.23583984	0.39160156	0	0	0	0	0	0	0	0	0	0.93701172	0.062988281	0.54003906	0.36938477	0.12060547	0.049804688	0	44330	0	0	0
749	750	750	Category G	-0.46777344	-0.011962891	-0.69580078	0.45336914	-0.052490234	0.26904297	-27.39	0	31/3/2018	31	3	2018	3:34:00	12840	0.6	3	34	0	0	0.059326172	3.5126953	-0.4387207	-0.12060547	-0.8190918	1.605957	0.16699219	0	0	0	0	0	0	0	0	0	0.93701172	0.062988281	0.26123047	-0.028808594	0.10864258	0.12329102	0	44330	0	0	0
750	751	751	Category G	-0.41992188	-0.16796875	-0.65991211	0.4309082	-0.033447266	0.29663086	-27.39	0	31/3/2018	31	3	2018	3:34:00	12840	0.7	3	34	0	0	0.059326172	3.5126953	-0.43481445	-0.11938477	-0.8190918	2.8149414	0.16723633	0	0	0	0	0	0	0	0	0	0.93530273	0.064697266	0.22290039	0.014892578	-0.048339844	0.15917969	0	44330	0	0	0
751	752	752	Category G	-0.55175781	-0.17993164	-0.91186523	0.43774414	-0.015136719	0.29833984	-27.15	0	31/3/2018	31	3	2018	3:34:00	12840	0.8	3	34	0	0	0.059326172	3.5126953	-0.43457031	-0.1171875	-0.82006836	2.1640625	0.16137695	0	0	0	0	0	0	0	0	0	0.93530273	0.064697266	0.27148438	-0.11694336	-0.0625	-0.091552734	0	44330	0	0	0
752	753	753	Category G	-0.59985352	-0.16796875	-0.87597656	0.41040039	-0.016357422	0.32739258	-26.78	0	31/3/2018	31	3	2018	3:34:00	12840	0.9	3	34	0	0	0.059326172	3.5126953	-0.43164063	-0.11791992	-0.81958008	1.8579102	0.18383789	0	0	0	0	0	0	0	0	0	0.93383789	0.066162109	0.27392578	-0.16796875	-0.049804688	-0.056152344	0	44330	0	0	0
753	754	754	Category G	-0.81591797	-0.20385742	-0.92382813	0.3972168	-0.034179688	0.34790039	-26.78	0	31/3/2018	31	3	2018	3:34:01	12841	0	3	34	1	0	0.059326172	3.5126953	-0.43115234	-0.11914063	-0.82226563	5.013916	0.40649414	0	0	0	0	0	0	0	0	0	0.93603516	0.063964844	0.57080078	-0.38452148	-0.084472656	-0.10131836	0	44330	0	0	0
754	755	755	Category G	-0.17993164	-0.15576172	-0.73193359	0.421875	-0.029052734	0.31762695	-26.78	0	31/3/2018	31	3	2018	3:34:01	12841	0.1	3	34	1	0	0.059326172	3.5126953	-0.42700195	-0.1184082	-0.82275391	9.3781738	0.26586914	0	0	0	0	0	0	0	0	0	0.93457031	0.065429688	0.37524414	0.24707031	-0.037109375	0.090820313	0	44330	0	0	0
755	756	756	Category G	-0.38378906	0.10791016	-0.73193359	0.46606445	0.033691406	0.24853516	-27.03	0	31/3/2018	31	3	2018	3:34:01	12841	0.2	3	34	1	0	0.059326172	3.5126953	-0.42480469	-0.11694336	-0.82275391	11.243164	0.24584961	0	0	0	0	0	0	0	0	0	0.93334961	0.066650391	0.35693359	0.041015625	0.22485352	0.090820313	0	44330	0	0	0
756	757	757	Category G	-0.32397461	-0.23999023	-0.69580078	0.43359375	0.036865234	0.29760742	-27.15	0	31/3/2018	31	3	2018	3:34:01	12841	0.3	3	34	1	0	0.059326172	3.5126953	-0.42089844	-0.11914063	-0.82543945	10.654541	0.2019043	0	0	0	0	0	0	0	0	0	0.93408203	0.065917969	0.34716797	0.096923828	-0.12060547	0.12963867	0	44330	0	0	0
757	758	758	Category G	-0.46777344	-0.2277832	-0.88793945	0.44287109	0.046142578	0.28857422	-27.15	0	31/3/2018	31	3	2018	3:34:01	12841	0.4	3	34	1	0	0.059326172	3.5126953	-0.41625977	-0.11547852	-0.82421875	11.272461	0.13867188	0	0	0	0	0	0	0	0	0	0.93066406	0.069335938	0.22705078	-0.051269531	-0.11206055	-0.063476563	0	44330	0	0	0
758	759	759	Category G	-0.37182617	-0.15576172	-0.87597656	0.39282227	0.040527344	0.34667969	-27.03	0	31/3/2018	31	3	2018	3:34:01	12841	0.5	3	34	1	0	0.059326172	3.5126953	-0.41064453	-0.11669922	-0.82617188	12.969482	0.073974609	0	0	0	0	0	0	0	0	0	0.92993164	0.070068359	0.12744141	0.038818359	-0.038818359	-0.049560547	0	44330	0	0	0
759	760	760	Category G	-0.58789063	-0.27587891	-0.88793945	0.37402344	0.035888672	0.36621094	-26.9	0	31/3/2018	31	3	2018	3:34:01	12841	0.6	3	34	1	0	0.059326172	3.5126953	-0.41430664	-0.11474609	-0.82617188	12.493164	0.24438477	0	0	0	0	0	0	0	0	0	0.93139648	0.068603516	0.39599609	-0.17333984	-0.16088867	-0.061523438	0	44330	0	0	0
760	761	761	Category G	-0.46777344	-0.17993164	-0.80395508	0.36621094	0.034667969	0.37524414	-26.78	0	31/3/2018	31	3	2018	3:34:01	12841	0.7	3	34	1	0	0.059326172	3.5126953	-0.41918945	-0.11743164	-0.828125	13.4646	0.082519531	0	0	0	0	0	0	0	0	0	0.93579102	0.064208984	0.13525391	-0.048339844	-0.062255859	0.024169922	0	44330	0	0	0
761	762	762	Category G	-0.15576172	0.011962891	-0.81591797	0.42700195	0.049316406	0.31176758	-26.78	0	31/3/2018	31	3	2018	3:34:01	12841	0.8	3	34	1	0	0.059326172	3.5126953	-0.41821289	-0.11547852	-0.82958984	16.121094	0.29223633	0	0	0	0	0	0	0	0	0	0.9362793	0.063720703	0.40380859	0.26245117	0.12744141	0.013671875	0	44330	0	0	0
762	763	763	Category G	-0.53979492	-0.10791016	-0.92382813	0.41845703	0.099365234	0.31787109	-26.66	0	31/3/2018	31	3	2018	3:34:01	12841	0.9	3	34	1	0	0.059326172	3.5126953	-0.41625977	-0.11206055	-0.82910156	18.543213	0.15551758	0	0	0	0	0	0	0	0	0	0.93457031	0.065429688	0.22216797	-0.12329102	0.004150391	-0.094482422	0	44330	0	0	0
763	764	764	Category G	-0.49194336	-0.16796875	-0.85180664	0.39648438	0.079833984	0.33984375	-26.78	0	31/3/2018	31	3	2018	3:34:02	12842	0	3	34	2	0	0.059326172	3.5126953	-0.40893555	-0.1105957	-0.82885742	20.65918	0.10302734	0	0	0	0	0	0	0	0	0	0.9309082	0.069091797	0.1628418	-0.082763672	-0.057128906	-0.022705078	0	44330	0	0	0
764	765	765	Category G	-0.34790039	-0.047851563	-0.86376953	0.38427734	0.092285156	0.35083008	-27.15	0	31/3/2018	31	3	2018	3:34:02	12842	0.125	3	34	2	0	0.059326172	3.5126953	-0.41333008	-0.10864258	-0.82836914	22.608154	0.096191406	0	0	0	0	0	0	0	0	0	0.93212891	0.067871094	0.16162109	0.065429688	0.060791016	-0.03515625	0	44330	0	0	0
765	766	766	Category G	-0.37182617	-0.10791016	-0.99584961	0.35693359	0.086425781	0.37402344	-27.03	0	31/3/2018	31	3	2018	3:34:02	12842	0.25	3	34	2	0	0.059326172	3.5126953	-0.42114258	-0.10961914	-0.83081055	23.892578	0.171875	0	0	0	0	0	0	0	0	0	0.93798828	0.062011719	0.21606445	0.049316406	0.001708984	-0.16479492	0	44330	0	0	0
766	767	767	Category G	-0.75585938	-0.035888672	-0.89990234	0.35595703	0.08203125	0.37524414	-27.15	0	31/3/2018	31	3	2018	3:34:02	12842	0.375	3	34	2	0	0.059326172	3.5126953	-0.421875	-0.11010742	-0.83422852	23.42749	0.34814453	0	0	0	0	0	0	0	0	0	0.94140625	0.05859375	0.47363281	-0.33374023	0.07421875	-0.065429688	0	44330	0	0	0
767	768	768	Category G	-0.083984375	-0.10791016	-0.75585938	0.41748047	0.063964844	0.32202148	-26.78	0	31/3/2018	31	3	2018	3:34:02	12842	0.5	3	34	2	0	0.059326172	3.5126953	-0.41552734	-0.10620117	-0.83447266	24.745361	0.34082031	0	0	0	0	0	0	0	0	0	0.93823242	0.061767578	0.41162109	0.33154297	-0.001464844	0.078613281	0	44330	0	0	0
768	769	769	Category G	-0.44384766	0	-0.81591797	0.44238281	0.12304688	0.27124023	-26.54	0	31/3/2018	31	3	2018	3:34:02	12842	0.625	3	34	2	0	0.059326172	3.5126953	-0.41845703	-0.10375977	-0.83618164	24.403564	0.10864258	0	0	0	0	0	0	0	0	0	0.94091797	0.059082031	0.14941406	-0.025146484	0.10375977	0.020263672	0	44330	0	0	0
769	770	770	Category G	-0.39599609	-0.13183594	-0.75585938	0.3972168	0.15576172	0.31201172	-26.78	0	31/3/2018	31	3	2018	3:34:02	12842	0.75	3	34	2	0	0.059326172	3.5126953	-0.41821289	-0.10253906	-0.83666992	23.309814	0.088623047	0	0	0	0	0	0	0	0	0	0.94091797	0.059082031	0.13232422	0.022216797	-0.029052734	0.080810547	0	44330	0	0	0
770	771	771	Category G	-0.40795898	-0.21582031	-0.85180664	0.39575195	0.15942383	0.31787109	-26.78	0	31/3/2018	31	3	2018	3:34:02	12842	0.875	3	34	2	0	0.059326172	3.5126953	-0.41772461	-0.10180664	-0.83496094	20.315186	0.11547852	0	0	0	0	0	0	0	0	0	0.93920898	0.060791016	0.14038086	0.009765625	-0.11376953	-0.016601563	0	44330	0	0	0
771	772	772	Category G	0	-0.095947266	-0.65991211	0.35131836	0.1394043	0.35839844	-26.9	0	31/3/2018	31	3	2018	3:34:03	12843	0	3	34	3	0	0.059326172	3.5513672	-0.41625977	-0.10009766	-0.83300781	17.347412	0.45068359	0	0	0	0	0	0	0	0	0	0.93652344	0.063476563	0.59375	0.41625977	0.004150391	0.1730957	0	44330	0	0	0
772	773	773	Category G	-0.63598633	-0.21582031	-1.079834	0.40917969	0.15917969	0.28955078	-27.03	0	31/3/2018	31	3	2018	3:34:03	12843	0.1	3	34	3	0	0.059326172	3.5513672	-0.42041016	-0.1003418	-0.83544922	15.119385	0.34545898	0	0	0	0	0	0	0	0	0	0.94067383	0.059326172	0.57495117	-0.21533203	-0.11523438	-0.24414063	0	44330	0	0	0
773	774	774	Category G	-0.2878418	-0.071777344	-0.74389648	0.3605957	0.16015625	0.34521484	-26.9	0	31/3/2018	31	3	2018	3:34:03	12843	0.2	3	34	3	0	0.059326172	3.5513672	-0.41772461	-0.1027832	-0.83374023	11.00708	0.16088867	0	0	0	0	0	0	0	0	0	0.93823242	0.061767578	0.25097656	0.12988281	0.031005859	0.08984375	0	44330	0	0	0
774	775	775	Category G	-0.44384766	-0.20385742	-0.89990234	0.38134766	0.15063477	0.33935547	-27.15	0	31/3/2018	31	3	2018	3:34:03	12843	0.3	3	34	3	0	0.059326172	3.5513672	-0.41870117	-0.10546875	-0.83154297	7.9238281	0.12207031	0	0	0	0	0	0	0	0	0	0.93701172	0.062988281	0.19140625	-0.024902344	-0.098144531	-0.068115234	0	44330	0	0	0
775	776	776	Category G	-0.29980469	-0.11987305	-0.92382813	0.35253906	0.12817383	0.36621094	-27.52	0	31/3/2018	31	3	2018	3:34:03	12843	0.4	3	34	3	0	0.059326172	3.5513672	-0.42285156	-0.10742188	-0.83007813	9.197998	0.1550293	0	0	0	0	0	0	0	0	0	0.93798828	0.062011719	0.22900391	0.12304688	-0.012207031	-0.093505859	0	44330	0	0	0
776	777	777	Category G	-0.29980469	-0.023925781	-0.69580078	0.3972168	0.1315918	0.32739258	-27.39	0	31/3/2018	31	3	2018	3:34:03	12843	0.5	3	34	3	0	0.059326172	3.5513672	-0.42431641	-0.10791016	-0.83056641	11.647705	0.2019043	0	0	0	0	0	0	0	0	0	0.93896484	0.061035156	0.34326172	0.12451172	0.083984375	0.13476563	0	44330	0	0	0
777	778	778	Category G	-0.73193359	-0.15576172	-0.79199219	0.44189453	0.13647461	0.25756836	-27.39	0	31/3/2018	31	3	2018	3:34:03	12843	0.6	3	34	3	0	0.059326172	3.5513672	-0.42578125	-0.10839844	-0.83227539	9.8408203	0.31225586	0	0	0	0	0	0	0	0	0	0.94116211	0.058837891	0.39355469	-0.3059082	-0.047119141	0.040283203	0	44330	0	0	0
778	779	779	Category G	-0.53979492	-0.059814453	-0.88793945	0.41552734	0.16308594	0.29174805	-27.52	0	31/3/2018	31	3	2018	3:34:03	12843	0.7	3	34	3	0	0.059326172	3.5513672	-0.42504883	-0.11010742	-0.83081055	9.029541	0.13745117	0	0	0	0	0	0	0	0	0	0.93969727	0.060302734	0.22216797	-0.11450195	0.050292969	-0.056884766	0	44330	0	0	0
779	780	780	Category G	-0.49194336	-0.10791016	-0.81591797	0.36425781	0.15112305	0.35107422	-27.39	0	31/3/2018	31	3	2018	3:34:03	12843	0.8	3	34	3	0	0.059326172	3.5513672	-0.43041992	-0.11254883	-0.83251953	9.1938477	0.063720703	0	0	0	0	0	0	0	0	0	0.94384766	0.056152344	0.082519531	-0.061279297	0.004638672	0.016601563	0	44330	0	0	0
780	781	781	Category G	-0.32397461	-0.16796875	-0.97192383	0.36962891	0.14648438	0.34985352	-27.52	0	31/3/2018	31	3	2018	3:34:03	12843	0.9	3	34	3	0	0.059326172	3.5513672	-0.42993164	-0.11132813	-0.83203125	9.7241211	0.18432617	0	0	0	0	0	0	0	0	0	0.94311523	0.056884766	0.30249023	0.10595703	-0.056396484	-0.13964844	0	44330	0	0	0
781	782	782	Category G	-0.52783203	-0.20385742	-0.91186523	0.35864258	0.13842773	0.3605957	-27.88	0	31/3/2018	31	3	2018	3:34:04	12844	0	3	34	4	0	0.059326172	3.5513672	-0.4309082	-0.11010742	-0.8293457	9.4372559	0.15771484	0	0	0	0	0	0	0	0	0	0.94116211	0.058837891	0.27270508	-0.096679688	-0.093505859	-0.082275391	0	44330	0	0	0
782	783	783	Category G	-0.19189453	-0.083984375	-0.81591797	0.375	0.1237793	0.35058594	-27.76	0	31/3/2018	31	3	2018	3:34:04	12844	0.09	3	34	4	0	0.059326172	3.5513672	-0.43359375	-0.11303711	-0.83300781	9.0422363	0.24389648	0	0	0	0	0	0	0	0	0	0.94580078	0.054199219	0.28808594	0.24169922	0.029052734	0.017089844	0	44330	0	0	0
783	784	784	Category G	-0.43188477	0.15576172	-0.70776367	0.42773438	0.16064453	0.27001953	-27.88	0	31/3/2018	31	3	2018	3:34:04	12844	0.181	3	34	4	0	0.059326172	3.5513672	-0.43212891	-0.11376953	-0.83203125	7.8198242	0.296875	0	0	0	0	0	0	0	0	0	0.94458008	0.055419922	0.39453125	0.000244141	0.26953125	0.12426758	0	44330	0	0	0
784	785	785	Category G	-0.38378906	-0.17993164	-0.76782227	0.40063477	0.15844727	0.30810547	-27.76	0	31/3/2018	31	3	2018	3:34:04	12844	0.272	3	34	4	0	0.059326172	3.5513672	-0.43457031	-0.11376953	-0.83374023	5.9309082	0.10620117	0	0	0	0	0	0	0	0	0	0.94702148	0.052978516	0.18261719	0.05078125	-0.065917969	0.065917969	0	44330	0	0	0
785	786	786	Category G	-0.3359375	-0.20385742	-0.83984375	0.39404297	0.18432617	0.29882813	-27.15	0	31/3/2018	31	3	2018	3:34:04	12844	0.363	3	34	4	0	0.059326172	3.5513672	-0.43481445	-0.11523438	-0.83666992	2.4165039	0.1328125	0	0	0	0	0	0	0	0	0	0.94995117	0.050048828	0.19067383	0.098876953	-0.088378906	-0.002929688	0	44330	0	0	0
786	787	787	Category G	-0.37182617	-0.11987305	-0.75585938	0.37670898	0.171875	0.3215332	-27.03	0	31/3/2018	31	3	2018	3:34:04	12844	0.454	3	34	4	0	0.059326172	3.5513672	-0.43261719	-0.11425781	-0.83520508	1.5766602	0.10009766	0	0	0	0	0	0	0	0	0	0.94750977	0.052490234	0.14550781	0.060791016	-0.005371094	0.079345703	0	44330	0	0	0
787	788	788	Category G	-0.47998047	-0.21582031	-0.88793945	0.37255859	0.16650391	0.3347168	-26.54	0	31/3/2018	31	3	2018	3:34:04	12844	0.545	3	34	4	0	0.059326172	3.5513672	-0.43261719	-0.11547852	-0.83666992	5.8483887	0.12182617	0	0	0	0	0	0	0	0	0	0.94921875	0.05078125	0.19848633	-0.047119141	-0.10009766	-0.051025391	0	44330	0	0	0
788	789	789	Category G	-0.35986328	-0.17993164	-0.92382813	0.37182617	0.16210938	0.33544922	-26.54	0	31/3/2018	31	3	2018	3:34:04	12844	0.636	3	34	4	0	0.059326172	3.5513672	-0.43066406	-0.11376953	-0.83447266	7.6245117	0.1315918	0	0	0	0	0	0	0	0	0	0.94604492	0.053955078	0.22607422	0.070800781	-0.065917969	-0.089111328	0	44330	0	0	0
789	790	790	Category G	-0.17993164	-0.13183594	-0.70776367	0.38305664	0.14868164	0.33447266	-27.15	0	31/3/2018	31	3	2018	3:34:04	12844	0.727	3	34	4	0	0.059326172	3.5513672	-0.43554688	-0.11523438	-0.83544922	5.7167969	0.28613281	0	0	0	0	0	0	0	0	0	0.94921875	0.05078125	0.39990234	0.25561523	-0.016357422	0.12768555	0	44330	0	0	0
790	791	791	Category G	-0.49194336	0.023925781	-0.86376953	0.40722656	0.11865234	0.31811523	-27.27	0	31/3/2018	31	3	2018	3:34:04	12844	0.818	3	34	4	0	0.059326172	3.5513672	-0.43505859	-0.11694336	-0.83740234	5.7734375	0.15405273	0	0	0	0	0	0	0	0	0	0.95092773	0.049072266	0.22387695	-0.056640625	0.14086914	-0.026123047	0	44330	0	0	0
791	792	792	Category G	-0.37182617	-0.14379883	-0.89990234	0.36547852	0.1262207	0.35742188	-27.76	0	31/3/2018	31	3	2018	3:34:04	12844	0.909	3	34	4	0	0.059326172	3.5513672	-0.43481445	-0.11645508	-0.83959961	7.2624512	0.091308594	0	0	0	0	0	0	0	0	0	0.95288086	0.047119141	0.15039063	0.062988281	-0.027099609	-0.060058594	0	44330	0	0	0
792	793	793	Category G	-0.37182617	-0.19189453	-0.95996094	0.36474609	0.12524414	0.36132813	-27.64	0	31/3/2018	31	3	2018	3:34:05	12845	0	3	34	5	0	0.059326172	3.5513672	-0.43310547	-0.1159668	-0.83911133	7.6022949	0.1550293	0	0	0	0	0	0	0	0	0	0.95141602	0.048583984	0.2578125	0.061279297	-0.075683594	-0.12060547	0	44330	0	0	0
793	794	794	Category G	-0.3359375	-0.20385742	-0.98388672	0.37231445	0.12646484	0.34350586	-27.15	0	31/3/2018	31	3	2018	3:34:05	12845	0.1	3	34	5	0	0.059326172	3.5513672	-0.43066406	-0.1159668	-0.83862305	6.420166	0.1940918	0	0	0	0	0	0	0	0	0	0.94995117	0.050048828	0.32739258	0.094726563	-0.087646484	-0.14501953	0	44330	0	0	0
794	795	795	Category G	-0.11987305	0.047851563	-0.70776367	0.37207031	0.10595703	0.36010742	-27.03	0	31/3/2018	31	3	2018	3:34:05	12845	0.2	3	34	5	0	0.059326172	3.5513672	-0.42529297	-0.11523438	-0.83764648	8.7392578	0.36987305	0	0	0	0	0	0	0	0	0	0.9465332	0.053466797	0.59863281	0.30541992	0.16308594	0.12988281	0	44330	0	0	0
795	796	796	Category G	-0.2277832	-0.35986328	-0.94799805	0.34155273	0.080078125	0.38867188	-26.66	0	31/3/2018	31	3	2018	3:34:05	12845	0.3	3	34	5	0	0.059326172	3.5513672	-0.42797852	-0.11474609	-0.84204102	12.09668	0.33374023	0	0	0	0	0	0	0	0	0	0.95166016	0.048339844	0.55102539	0.20019531	-0.24487305	-0.10571289	0	44330	0	0	0
796	797	797	Category G	-0.15576172	0.059814453	-0.70776367	0.45483398	0.13867188	0.24487305	-26.78	0	31/3/2018	31	3	2018	3:34:05	12845	0.4	3	34	5	0	0.059326172	3.5513672	-0.42822266	-0.11669922	-0.84570313	12.232178	0.3527832	0	0	0	0	0	0	0	0	0	0.95507813	0.044921875	0.5871582	0.27246094	0.17651367	0.13793945	0	44330	0	0	0
797	798	798	Category G	-0.15576172	-0.34790039	-0.81591797	0.453125	0.11743164	0.26416016	-26.78	0	31/3/2018	31	3	2018	3:34:05	12845	0.5	3	34	5	0	0.059326172	3.5513672	-0.42797852	-0.11157227	-0.84277344	8.2595215	0.36132813	0	0	0	0	0	0	0	0	0	0.9519043	0.048095703	0.53540039	0.2722168	-0.23608398	0.026855469	0	44330	0	0	0
798	799	799	Category G	-0.93579102	0	-0.80395508	0.421875	0.15893555	0.27758789	-27.03	0	31/3/2018	31	3	2018	3:34:05	12845	0.6	3	34	5	0	0.059326172	3.5513672	-0.4284668	-0.10791016	-0.84057617	8.0290527	0.51977539	0	0	0	0	0	0	0	0	0	0.94970703	0.050292969	0.65185547	-0.50708008	0.10791016	0.036621094	0	44330	0	0	0
799	800	800	Category G	-0.55175781	-0.26391602	-0.89990234	0.43945313	0.13769531	0.26953125	-27.03	0	31/3/2018	31	3	2018	3:34:05	12845	0.7	3	34	5	0	0.059326172	3.5513672	-0.42822266	-0.10693359	-0.84130859	8.9020996	0.20776367	0	0	0	0	0	0	0	0	0	0.95019531	0.049804688	0.33837891	-0.12329102	-0.15673828	-0.058349609	0	44330	0	0	0
800	801	801	Category G	-0.41992188	-0.035888672	-0.85180664	0.38842773	0.12890625	0.33496094	-27.03	0	31/3/2018	31	3	2018	3:34:05	12845	0.8	3	34	5	0	0.059326172	3.5513672	-0.42553711	-0.10400391	-0.84106445	8.7565918	0.069335938	0	0	0	0	0	0	0	0	0	0.94848633	0.051513672	0.084472656	0.005615234	0.068115234	-0.010498047	0	44330	0	0	0
801	802	802	Category G	-0.31176758	0.047851563	-0.65991211	0.43286133	0.086425781	0.2980957	-27.15	0	31/3/2018	31	3	2018	3:34:05	12845	0.9	3	34	5	0	0.059326172	3.5513672	-0.42504883	-0.10302734	-0.84350586	7.7770996	0.26342773	0	0	0	0	0	0	0	0	0	0.95019531	0.049804688	0.44799805	0.11328125	0.15087891	0.18359375	0	44330	0	0	0
802	803	803	Category G	-0.23999023	-0.15576172	-0.88793945	0.45947266	-0.006591797	0.26220703	-26.53	0	31/3/2018	31	3	2018	3:34:06	12846	0	3	34	6	0	0.059326172	3.5513672	-0.43188477	-0.10473633	-0.84301758	8.8413086	0.20336914	0	0	0	0	0	0	0	0	0	0.953125	0.046875	0.28735352	0.19189453	-0.05078125	-0.044677734	0	44330	0	0	0
803	804	804	Category G	-0.69580078	0	-0.88793945	0.41821289	-0.014404297	0.32006836	-26.78	0	31/3/2018	31	3	2018	3:34:06	12846	0.125	3	34	6	0	0.059326172	3.5513672	-0.42700195	-0.10595703	-0.83813477	12.488281	0.29272461	0	0	0	0	0	0	0	0	0	0.94677734	0.053222656	0.42407227	-0.26855469	0.10595703	-0.049560547	0	44330	0	0	0
804	805	805	Category G	-0.671875	-0.16796875	-0.85180664	0.42724609	0.005371094	0.30664063	-26.78	0	31/3/2018	31	3	2018	3:34:06	12846	0.25	3	34	6	0	0.059326172	3.5513672	-0.42822266	-0.10424805	-0.83837891	10.538818	0.25170898	0	0	0	0	0	0	0	0	0	0.94726563	0.052734375	0.32006836	-0.2434082	-0.063476563	-0.013183594	0	44330	0	0	0
805	806	806	Category G	-0.73193359	-0.14379883	-0.88793945	0.38208008	0.021972656	0.36401367	-27.02	0	31/3/2018	31	3	2018	3:34:06	12846	0.375	3	34	6	0	0.059326172	3.5513672	-0.43188477	-0.10473633	-0.83935547	8.6855469	0.30639648	0	0	0	0	0	0	0	0	0	0.94995117	0.050048828	0.38720703	-0.30004883	-0.038818359	-0.048339844	0	44330	0	0	0
806	807	807	Category G	-0.15576172	0.13183594	-0.75585938	0.44042969	0.03515625	0.29394531	-27.64	0	31/3/2018	31	3	2018	3:34:06	12846	0.5	3	34	6	0	0.059326172	3.5513672	-0.43139648	-0.10400391	-0.83935547	9.0046387	0.37231445	0	0	0	0	0	0	0	0	0	0.94946289	0.050537109	0.59521484	0.27563477	0.23583984	0.083496094	0	44330	0	0	0
807	808	808	Category G	-0.69580078	0.035888672	-0.94799805	0.43945313	0.026855469	0.28662109	-27.64	0	31/3/2018	31	3	2018	3:34:06	12846	0.625	3	34	6	0	0.059326172	3.5513672	-0.43432617	-0.10351563	-0.83959961	12.040771	0.31542969	0	0	0	0	0	0	0	0	0	0.95092773	0.049072266	0.5090332	-0.26123047	0.1394043	-0.1081543	0	44330	0	0	0
808	809	809	Category G	-0.51586914	-0.083984375	-0.82788086	0.41503906	-0.010253906	0.33007813	-27.64	0	31/3/2018	31	3	2018	3:34:06	12846	0.75	3	34	6	0	0.059326172	3.5513672	-0.44580078	-0.10351563	-0.84130859	11.895996	0.073730469	0	0	0	0	0	0	0	0	0	0.95800781	0.041992188	0.10302734	-0.069824219	0.01953125	0.013427734	0	44330	0	0	0
809	810	810	Category G	-0.50390625	-0.11987305	-0.7199707	0.45507813	0.00390625	0.27563477	-27.39	0	31/3/2018	31	3	2018	3:34:06	12846	0.875	3	34	6	0	0.059570313	3.5336426	-0.44311523	-0.10424805	-0.83959961	11.282471	0.13500977	0	0	0	0	0	0	0	0	0	0.95507813	0.044921875	0.19580078	-0.060546875	-0.015380859	0.11962891	0	44330	0	0	0
810	811	811	Category G	-0.58789063	-0.083984375	-0.80395508	0.43652344	0.025634766	0.29858398	-27.03	0	31/3/2018	31	3	2018	3:34:07	12847	0	3	34	7	0	0.059570313	3.5336426	-0.45117188	-0.10595703	-0.84179688	11.477051	0.14355469	0	0	0	0	0	0	0	0	0	0.9609375	0.0390625	0.19677734	-0.13647461	0.021972656	0.037841797	0	44330	0	0	0
811	812	812	Category G	-0.52783203	-0.071777344	-0.87597656	0.42431641	0.032958984	0.31225586	-27.03	0	31/3/2018	31	3	2018	3:34:07	12847	0.1	3	34	7	0	0.059570313	3.5336426	-0.45043945	-0.10595703	-0.83984375	13.27832	0.091796875	0	0	0	0	0	0	0	0	0	0.95898438	0.041015625	0.14746094	-0.077148438	0.034179688	-0.035888672	0	44330	0	0	0
812	813	813	Category G	-0.13183594	-0.095947266	-0.74389648	0.43041992	0.031738281	0.30957031	-26.9	0	31/3/2018	31	3	2018	3:34:07	12847	0.2	3	34	7	0	0.059570313	3.5336426	-0.45361328	-0.10571289	-0.83935547	14.017822	0.3359375	0	0	0	0	0	0	0	0	0	0.95996094	0.040039063	0.42724609	0.32177734	0.009765625	0.095458984	0	44330	0	0	0
813	814	814	Category G	-0.63598633	-0.21582031	-0.74389648	0.47729492	0.017578125	0.24438477	-26.78	0	31/3/2018	31	3	2018	3:34:07	12847	0.3	3	34	7	0	0.059570313	3.5336426	-0.45751953	-0.10620117	-0.83544922	9.9487305	0.22827148	0	0	0	0	0	0	0	0	0	0.95849609	0.041503906	0.37939453	-0.17822266	-0.109375	0.091552734	0	44330	0	0	0
814	815	815	Category G	-0.49194336	-0.10791016	-0.69580078	0.44995117	0.033935547	0.28076172	-26.78	0	31/3/2018	31	3	2018	3:34:07	12847	0.4	3	34	7	0	0.059570313	3.5336426	-0.46606445	-0.10888672	-0.83764648	9.6401367	0.14404297	0	0	0	0	0	0	0	0	0	0.96484375	0.03515625	0.16870117	-0.025634766	0.000976563	0.1418457	0	44330	0	0	0
815	816	816	Category G	-0.64794922	-0.15576172	-0.81591797	0.45166016	0.032714844	0.27807617	-26.66	0	31/3/2018	31	3	2018	3:34:07	12847	0.5	3	34	7	0	0.059570313	3.5336426	-0.4699707	-0.109375	-0.83618164	9.6870117	0.18481445	0	0	0	0	0	0	0	0	0	0.96557617	0.034423828	0.24414063	-0.17773438	-0.046142578	0.020263672	0	44330	0	0	0
816	817	817	Category G	-0.49194336	-0.14379883	-0.86376953	0.44750977	0.038085938	0.28100586	-27.03	0	31/3/2018	31	3	2018	3:34:07	12847	0.6	3	34	7	0	0.059570313	3.5336426	-0.47412109	-0.11010742	-0.83203125	10.198486	0.049316406	0	0	0	0	0	0	0	0	0	0.96411133	0.035888672	0.082763672	-0.017578125	-0.033447266	-0.031494141	0	44330	0	0	0
817	818	818	Category G	-0.40795898	-0.17993164	-0.81591797	0.42700195	0.041015625	0.30737305	-27.39	0	31/3/2018	31	3	2018	3:34:07	12847	0.7	3	34	7	0	0.059570313	3.5336426	-0.4765625	-0.11083984	-0.83081055	8.0441895	0.098388672	0	0	0	0	0	0	0	0	0	0.96411133	0.035888672	0.15258789	0.068603516	-0.068847656	0.014892578	0	44330	0	0	0
818	819	819	Category G	-0.70776367	-0.16796875	-1.0078125	0.40063477	0.034179688	0.34082031	-27.76	0	31/3/2018	31	3	2018	3:34:07	12847	0.8	3	34	7	0	0.059570313	3.5336426	-0.48193359	-0.11181641	-0.83154297	4.5827637	0.29174805	0	0	0	0	0	0	0	0	0	0.9675293	0.032470703	0.45776367	-0.22558594	-0.055908203	-0.17602539	0	44330	0	0	0
819	820	820	Category G	-0.37182617	0.035888672	-0.79199219	0.3996582	0.021972656	0.34350586	-27.88	0	31/3/2018	31	3	2018	3:34:07	12847	0.9	3	34	7	0	0.059570313	3.5336426	-0.48535156	-0.11230469	-0.8293457	6.9758301	0.19042969	0	0	0	0	0	0	0	0	0	0.9675293	0.032470703	0.29931641	0.11352539	0.14819336	0.037353516	0	44330	0	0	0
820	821	821	Category G	-0.23999023	0.071777344	-0.65991211	0.43066406	-0.016601563	0.30517578	-27.76	0	31/3/2018	31	3	2018	3:34:08	12848	0	3	34	8	0	0.059570313	3.5336426	-0.48388672	-0.11083984	-0.828125	9.4555664	0.34814453	0	0	0	0	0	0	0	0	0	0.96557617	0.034423828	0.5949707	0.24389648	0.18261719	0.16821289	0	44330	0	0	0
821	822	822	Category G	-0.81591797	-0.27587891	-1.1757813	0.43066406	-0.073486328	0.29663086	-27.52	0	31/3/2018	31	3	2018	3:34:08	12848	0.1	3	34	8	0	0.059570313	3.5336426	-0.48803711	-0.11035156	-0.82348633	7.8408203	0.50854492	0	0	0	0	0	0	0	0	0	0.96362305	0.036376953	0.84521484	-0.32763672	-0.1652832	-0.35205078	0	44330	0	0	0
822	823	823	Category G	-0.49194336	-0.11987305	-0.75585938	0.38476563	-0.05859375	0.3527832	-27.39	0	31/3/2018	31	3	2018	3:34:08	12848	0.2	3	34	8	0	0.059570313	3.5336426	-0.49121094	-0.11010742	-0.82177734	6.6682129	0.066650391	0	0	0	0	0	0	0	0	0	0.96386719	0.036132813	0.076416016	-0.000488281	-0.009521484	0.065917969	0	44330	0	0	0
823	824	824	Category G	-0.38378906	-0.011962891	-0.95996094	0.40649414	-0.044189453	0.32666016	-27.27	0	31/3/2018	31	3	2018	3:34:08	12848	0.3	3	34	8	0	0.059570313	3.5336426	-0.49584961	-0.11108398	-0.81982422	9.6384277	0.20483398	0	0	0	0	0	0	0	0	0	0.96484375	0.03515625	0.35131836	0.11206055	0.099121094	-0.13989258	0	44330	0	0	0
824	825	825	Category G	-0.63598633	-0.15576172	-0.95996094	0.36816406	-0.040039063	0.36181641	-27.03	0	31/3/2018	31	3	2018	3:34:08	12848	0.4	3	34	8	0	0.059570313	3.5336426	-0.50073242	-0.11547852	-0.82177734	13.890869	0.19702148	0	0	0	0	0	0	0	0	0	0.96948242	0.030517578	0.31323242	-0.13500977	-0.040039063	-0.13793945	0	44330	0	0	0
825	826	826	Category G	-0.3359375	-0.13183594	-0.74389648	0.38500977	-0.032226563	0.3527832	-27.03	0	31/3/2018	31	3	2018	3:34:08	12848	0.5	3	34	8	0	0.059570313	3.5336426	-0.50146484	-0.11328125	-0.81982422	14.554932	0.18310547	0	0	0	0	0	0	0	0	0	0.96777344	0.032226563	0.26000977	0.16552734	-0.018310547	0.075927734	0	44330	0	0	0
826	827	827	Category G	-0.50390625	-0.16796875	-0.87597656	0.38867188	-0.035888672	0.34277344	-26.78	0	31/3/2018	31	3	2018	3:34:08	12848	0.6	3	34	8	0	0.059570313	3.5336426	-0.50366211	-0.11083984	-0.81713867	11.666992	0.081787109	0	0	0	0	0	0	0	0	0	0.96630859	0.033691406	0.11547852	0	-0.056884766	-0.05859375	0	44330	0	0	0
827	828	828	Category G	-0.37182617	-0.10791016	-0.83984375	0.37915039	-0.029296875	0.35766602	-26.9	0	31/3/2018	31	3	2018	3:34:08	12848	0.7	3	34	8	0	0.059570313	3.5336426	-0.50732422	-0.1105957	-0.81445313	13.268066	0.13769531	0	0	0	0	0	0	0	0	0	0.96606445	0.033935547	0.16333008	0.13549805	0.002685547	-0.025146484	0	44330	0	0	0
828	829	829	Category G	-0.45581055	-0.11987305	-0.85180664	0.3918457	-0.035888672	0.35351563	-27.03	0	31/3/2018	31	3	2018	3:34:08	12848	0.8	3	34	8	0	0.059570313	3.5336426	-0.50927734	-0.10839844	-0.81176758	16.657959	0.067626953	0	0	0	0	0	0	0	0	0	0.96435547	0.035644531	0.10449219	0.053466797	-0.011230469	-0.039794922	0	44330	0	0	0
829	830	830	Category G	-0.43188477	-0.14379883	-0.83984375	0.38916016	-0.027099609	0.35302734	-27.27	0	31/3/2018	31	3	2018	3:34:08	12848	0.9	3	34	8	0	0.059570313	3.5336426	-0.51098633	-0.10864258	-0.80883789	15.130859	0.091796875	0	0	0	0	0	0	0	0	0	0.96289063	0.037109375	0.14501953	0.079101563	-0.034912109	-0.030761719	0	44330	0	0	0
830	831	831	Category G	-0.40795898	-0.13183594	-0.83984375	0.38476563	-0.029541016	0.35571289	-27.52	0	31/3/2018	31	3	2018	3:34:09	12849	0	3	34	9	0	0.059570313	3.5336426	-0.51806641	-0.10864258	-0.80981445	11.654297	0.11645508	0	0	0	0	0	0	0	0	0	0.9675293	0.032470703	0.16308594	0.11010742	-0.022949219	-0.029785156	0	44330	0	0	0
831	832	832	Category G	-0.40795898	-0.14379883	-0.86376953	0.38769531	-0.027587891	0.35791016	-27.39	0	31/3/2018	31	3	2018	3:34:09	12849	0.1	3	34	9	0	0.059570313	3.5336426	-0.51855469	-0.10986328	-0.80834961	11.21875	0.12817383	0	0	0	0	0	0	0	0	0	0.96655273	0.033447266	0.19970703	0.1105957	-0.033691406	-0.055175781	0	44330	0	0	0
832	833	833	Category G	-0.39599609	-0.16796875	-0.85180664	0.38574219	-0.027587891	0.35693359	-26.9	0	31/3/2018	31	3	2018	3:34:09	12849	0.2	3	34	9	0	0.059570313	3.5336426	-0.52270508	-0.11083984	-0.80664063	11.065674	0.14599609	0	0	0	0	0	0	0	0	0	0.96777344	0.032226563	0.22875977	0.12670898	-0.056884766	-0.044921875	0	44330	0	0	0
833	834	834	Category G	-0.39599609	-0.13183594	-0.83984375	0.38427734	-0.027832031	0.35449219	-26.53	0	31/3/2018	31	3	2018	3:34:09	12849	0.3	3	34	9	0	0.059570313	3.5336426	-0.52563477	-0.10986328	-0.80395508	7.8615723	0.13623047	0	0	0	0	0	0	0	0	0	0.96679688	0.033203125	0.18725586	0.12963867	-0.021728516	-0.035644531	0	44330	0	0	0
834	835	835	Category G	-0.39599609	-0.11987305	-1.079834	0.38427734	-0.033203125	0.35571289	-26.53	0	31/3/2018	31	3	2018	3:34:09	12849	0.4	3	34	9	0	0.059570313	3.5336426	-0.53198242	-0.11010742	-0.80078125	2.3769531	0.31030273	0	0	0	0	0	0	0	0	0	0.96777344	0.032226563	0.42456055	0.13598633	-0.009521484	-0.27880859	0	44330	0	0	0
835	836	836	Category G	-0.40795898	-0.059814453	-1.0197754	0.37841797	-0.035400391	0.36010742	-26.41	0	31/3/2018	31	3	2018	3:34:09	12849	0.5	3	34	9	0	0.059570313	3.5336426	-0.53686523	-0.11254883	-0.79931641	1.1818848	0.26049805	0	0	0	0	0	0	0	0	0	0.96948242	0.030517578	0.40185547	0.12890625	0.052734375	-0.22021484	0	44330	0	0	0
836	837	837	Category G	-0.29980469	0.16796875	-0.46777344	0.36743164	-0.064941406	0.36816406	-27.03	0	31/3/2018	31	3	2018	3:34:09	12849	0.6	3	34	9	0	0.059570313	3.5336426	-0.54248047	-0.10864258	-0.79516602	1.9677734	0.49267578	0	0	0	0	0	0	0	0	0	0.96875	0.03125	0.84692383	0.24267578	0.27661133	0.32739258	0	44330	0	0	0
837	838	838	Category G	-0.50390625	0.083984375	-0.7199707	0.33276367	-0.12646484	0.37280273	-27.03	0	31/3/2018	31	3	2018	3:34:09	12849	0.7	3	34	9	0	0.059570313	3.5336426	-0.54931641	-0.11108398	-0.79467773	1.6862793	0.21386719	0	0	0	0	0	0	0	0	0	0.97241211	0.027587891	0.31542969	0.045410156	0.19506836	0.074707031	0	44330	0	0	0
838	839	839	Category G	-0.35986328	-0.095947266	-0.92382813	0.3125	-0.15185547	0.38671875	-26.9	0	31/3/2018	31	3	2018	3:34:09	12849	0.8	3	34	9	0	0.059570313	3.5336426	-0.55639648	-0.10839844	-0.79418945	2.8261719	0.2355957	0	0	0	0	0	0	0	0	0	0.97583008	0.024169922	0.33862305	0.1965332	0.012451172	-0.12939453	0	44330	0	0	0
839	840	840	Category G	-0.37182617	-0.035888672	-0.87597656	0.32226563	-0.18041992	0.37011719	-27.03	0	31/3/2018	31	3	2018	3:34:09	12849	0.9	3	34	9	0	0.059570313	3.5336426	-0.55200195	-0.11035156	-0.79345703	8.8071289	0.21166992	0	0	0	0	0	0	0	0	0	0.97290039	0.027099609	0.3371582	0.18017578	0.074462891	-0.082275391	0	44330	0	0	0
840	841	841	Category G	-0.41992188	-0.095947266	-0.99584961	0.296875	-0.17333984	0.3840332	-27.15	0	31/3/2018	31	3	2018	3:34:10	12850	0	3	34	10	0	0.059570313	3.5336426	-0.55297852	-0.10864258	-0.79150391	16.608398	0.24389648	0	0	0	0	0	0	0	0	0	0.97167969	0.028320313	0.35009766	0.13305664	0.012695313	-0.20410156	0	44330	0	0	0
841	842	842	Category G	-0.69580078	-0.13183594	-0.77978516	0.30908203	-0.16113281	0.38647461	-27.39	0	31/3/2018	31	3	2018	3:34:10	12850	0.125	3	34	10	0	0.059570313	3.5336426	-0.55712891	-0.109375	-0.79150391	22.754883	0.14086914	0	0	0	0	0	0	0	0	0	0.97412109	0.025878906	0.17285156	-0.13842773	-0.022216797	0.01171875	0	44330	0	0	0
842	843	843	Category G	-0.16796875	-0.19189453	-0.53979492	0.34912109	-0.13476563	0.35400391	-27.15	0	31/3/2018	31	3	2018	3:34:10	12850	0.25	3	34	10	0	0.059570313	3.5336426	-0.55615234	-0.11083984	-0.79125977	24.758789	0.46972656	0	0	0	0	0	0	0	0	0	0.97363281	0.026367188	0.72070313	0.38818359	-0.080810547	0.25146484	0	44330	0	0	0
843	844	844	Category G	-0.58789063	-0.047851563	-0.86376953	0.42138672	-0.073242188	0.30932617	-27.03	0	31/3/2018	31	3	2018	3:34:10	12850	0.375	3	34	10	0	0.059570313	3.5336426	-0.56079102	-0.11010742	-0.78881836	25.202148	0.10083008	0	0	0	0	0	0	0	0	0	0.97436523	0.025634766	0.1640625	-0.026855469	0.062255859	-0.074707031	0	44330	0	0	0
844	845	845	Category G	-0.6237793	-0.083984375	-0.94799805	0.37426758	-0.11694336	0.35302734	-26.66	0	31/3/2018	31	3	2018	3:34:10	12850	0.5	3	34	10	0	0.059570313	3.5336426	-0.56005859	-0.11230469	-0.78686523	26.831055	0.17529297	0	0	0	0	0	0	0	0	0	0.97241211	0.027587891	0.25292969	-0.063476563	0.028320313	-0.16088867	0	44330	0	0	0
845	846	846	Category G	-0.3359375	-0.047851563	-0.98388672	0.37353516	-0.10375977	0.35717773	-26.41	0	31/3/2018	31	3	2018	3:34:10	12850	0.625	3	34	10	0	0.059570313	3.5336426	-0.55639648	-0.11083984	-0.78686523	31.11499	0.30224609	0	0	0	0	0	0	0	0	0	0.97021484	0.029785156	0.48046875	0.22045898	0.062988281	-0.19677734	0	44330	0	0	0
846	847	847	Category G	-0.99584961	0	-0.92382813	0.37084961	-0.12207031	0.35375977	-26.9	0	31/3/2018	31	3	2018	3:34:10	12850	0.75	3	34	10	0	0.059570313	3.5336426	-0.55224609	-0.11010742	-0.78515625	25.376953	0.47729492	0	0	0	0	0	0	0	0	0	0.96630859	0.033691406	0.69213867	-0.44335938	0.11010742	-0.13842773	0	44330	0	0	0
847	848	848	Category G	-1.0078125	-0.095947266	-0.89990234	0.38427734	-0.12524414	0.3371582	-27.03	0	31/3/2018	31	3	2018	3:34:10	12850	0.875	3	34	10	0	0.059082031	3.4853027	-0.5546875	-0.11157227	-0.78466797	23.213623	0.4675293	0	0	0	0	0	0	0	0	0	0.9675293	0.032470703	0.58374023	-0.45288086	0.015625	-0.11499023	0	44330	0	0	0
848	849	849	Category G	-0.2277832	-0.059814453	-0.671875	0.41210938	-0.090820313	0.31274414	-27.27	0	31/3/2018	31	3	2018	3:34:11	12851	0	3	34	11	0	0.059082031	3.4853027	-0.55102539	-0.11474609	-0.7824707	20.633301	0.34594727	0	0	0	0	0	0	0	0	0	0.96386719	0.036132813	0.48901367	0.32324219	0.054931641	0.1105957	0	44330	0	0	0
849	850	850	Category G	-1.0319824	-0.27587891	-0.93579102	0.40869141	-0.085449219	0.31787109	-27.64	0	31/3/2018	31	3	2018	3:34:11	12851	0.1	3	34	11	0	0.059082031	3.4853027	-0.55273438	-0.11474609	-0.7824707	13.563965	0.52807617	0	0	0	0	0	0	0	0	0	0.96508789	0.034912109	0.79296875	-0.47900391	-0.16088867	-0.15307617	0	44330	0	0	0
850	851	851	Category G	-0.34790039	-0.20385742	-0.69580078	0.41723633	-0.087402344	0.30981445	-27.52	0	31/3/2018	31	3	2018	3:34:11	12851	0.2	3	34	11	0	0.059082031	3.4853027	-0.55224609	-0.1159668	-0.78369141	6.2956543	0.23925781	0	0	0	0	0	0	0	0	0	0.96582031	0.034179688	0.38037109	0.2043457	-0.087646484	0.087890625	0	44330	0	0	0
851	852	852	Category G	-0.26391602	-0.083984375	-0.61181641	0.45458984	-0.065185547	0.27954102	-27.39	0	31/3/2018	31	3	2018	3:34:11	12851	0.3	3	34	11	0	0.059082031	3.4853027	-0.54882813	-0.1159668	-0.78417969	2.682373	0.3347168	0	0	0	0	0	0	0	0	0	0.96435547	0.035644531	0.48974609	0.28491211	0.031982422	0.17236328	0	44330	0	0	0
852	853	853	Category G	-0.93579102	-0.26391602	-0.76782227	0.46337891	-0.043701172	0.24536133	-27.39	0	31/3/2018	31	3	2018	3:34:11	12851	0.4	3	34	11	0	0.059082031	3.4853027	-0.55126953	-0.11621094	-0.78417969	4.0014648	0.41210938	0	0	0	0	0	0	0	0	0	0.96557617	0.034423828	0.54833984	-0.38427734	-0.14746094	0.016357422	0	44330	0	0	0
853	854	854	Category G	-0.98388672	-0.2878418	-0.92382813	0.45483398	-0.037841797	0.2644043	-27.27	0	31/3/2018	31	3	2018	3:34:11	12851	0.5	3	34	11	0	0.059082031	3.4853027	-0.5534668	-0.11328125	-0.78369141	4.2915039	0.48461914	0	0	0	0	0	0	0	0	0	0.96630859	0.033691406	0.74438477	-0.43017578	-0.17431641	-0.13989258	0	44330	0	0	0
854	855	855	Category G	-0.75585938	-0.23999023	-0.77978516	0.421875	-0.063476563	0.31274414	-27.03	0	31/3/2018	31	3	2018	3:34:11	12851	0.6	3	34	11	0	0.059082031	3.4853027	-0.55224609	-0.1105957	-0.78515625	6.7670898	0.2409668	0	0	0	0	0	0	0	0	0	0.96630859	0.033691406	0.33813477	-0.20336914	-0.12915039	0.005371094	0	44330	0	0	0
855	856	856	Category G	-0.6237793	-0.16796875	-0.59985352	0.44677734	-0.068603516	0.28222656	-26.9	0	31/3/2018	31	3	2018	3:34:11	12851	0.7	3	34	11	0	0.059082031	3.4853027	-0.55224609	-0.10913086	-0.78588867	5.7885742	0.20776367	0	0	0	0	0	0	0	0	0	0.96679688	0.033203125	0.31616211	-0.071289063	-0.05859375	0.18603516	0	44330	0	0	0
856	857	857	Category G	-0.50390625	-0.083984375	-0.58789063	0.4675293	-0.083496094	0.25537109	-26.9	0	31/3/2018	31	3	2018	3:34:11	12851	0.8	3	34	11	0	0.059082031	3.4853027	-0.55297852	-0.10595703	-0.78686523	0.092285156	0.20629883	0	0	0	0	0	0	0	0	0	0.96777344	0.032226563	0.27026367	0.049072266	0.021972656	0.19897461	0	44330	0	0	0
857	858	858	Category G	-1.1518555	-0.23999023	-0.85180664	0.44873047	-0.081298828	0.26318359	-26.66	0	31/3/2018	31	3	2018	3:34:11	12851	0.9	3	34	11	0	0.059082031	3.4853027	-0.54882813	-0.10351563	-0.78442383	3.5463867	0.62158203	0	0	0	0	0	0	0	0	0	0.96313477	0.036865234	0.80615234	-0.6027832	-0.13623047	-0.067138672	0	44330	0	0	0
858	859	859	Category G	-0.82788086	-0.095947266	-0.70776367	0.43408203	-0.084228516	0.28491211	-26.9	0	31/3/2018	31	3	2018	3:34:12	12852	0	3	34	12	0	0.059082031	3.4853027	-0.5534668	-0.1015625	-0.78393555	6.1726074	0.28466797	0	0	0	0	0	0	0	0	0	0.96508789	0.034912109	0.35644531	-0.27416992	0.005615234	0.076171875	0	44330	0	0	0
859	860	860	Category G	-0.35986328	0.011962891	-0.73193359	0.45922852	-0.086181641	0.24731445	-27.39	0	31/3/2018	31	3	2018	3:34:12	12852	0.1	3	34	12	0	0.059082031	3.4853027	-0.54956055	-0.099365234	-0.78173828	4.4987793	0.22558594	0	0	0	0	0	0	0	0	0	0.9609375	0.0390625	0.35107422	0.18969727	0.11132813	0.049804688	0	44330	0	0	0
860	861	861	Category G	-0.65991211	-0.13183594	-0.59985352	0.46386719	-0.075683594	0.25268555	-27.15	0	31/3/2018	31	3	2018	3:34:12	12852	0.2	3	34	12	0	0.059082031	3.4853027	-0.55371094	-0.1003418	-0.78222656	3.7814941	0.21313477	0	0	0	0	0	0	0	0	0	0.96362305	0.036376953	0.31958008	-0.10595703	-0.03125	0.18237305	0	44330	0	0	0
861	862	862	Category G	-0.77978516	-0.17993164	-0.77978516	0.46118164	-0.069335938	0.25463867	-27.27	0	31/3/2018	31	3	2018	3:34:12	12852	0.3	3	34	12	0	0.059082031	3.4853027	-0.55786133	-0.10083008	-0.78540039	2.4128418	0.23535156	0	0	0	0	0	0	0	0	0	0.96850586	0.031494141	0.30615234	-0.22167969	-0.078857422	0.005615234	0	44330	0	0	0
862	863	863	Category G	-0.57592773	-0.16796875	-0.65991211	0.43139648	-0.079345703	0.30053711	-27.15	0	31/3/2018	31	3	2018	3:34:12	12852	0.4	3	34	12	0	0.059082031	3.4853027	-0.55126953	-0.098632813	-0.78076172	6.5969238	0.14135742	0	0	0	0	0	0	0	0	0	0.9609375	0.0390625	0.21459961	-0.024414063	-0.069091797	0.12084961	0	44330	0	0	0
863	864	864	Category G	-0.81591797	-0.19189453	-0.86376953	0.42211914	-0.080810547	0.30249023	-26.78	0	31/3/2018	31	3	2018	3:34:12	12852	0.5	3	34	12	0	0.059082031	3.4853027	-0.55297852	-0.097412109	-0.78100586	6.4301758	0.29101563	0	0	0	0	0	0	0	0	0	0.96191406	0.038085938	0.43969727	-0.26269531	-0.094238281	-0.082519531	0	44330	0	0	0
864	865	865	Category G	-0.44384766	0	-0.59985352	0.42675781	-0.096679688	0.30615234	-27.03	0	31/3/2018	31	3	2018	3:34:12	12852	0.6	3	34	12	0	0.059082031	3.4853027	-0.55395508	-0.098876953	-0.77905273	1.9804688	0.23242188	0	0	0	0	0	0	0	0	0	0.9609375	0.0390625	0.38842773	0.11010742	0.098876953	0.17919922	0	44330	0	0	0
865	866	866	Category G	-0.51586914	-0.023925781	-0.6237793	0.46044922	-0.077392578	0.26147461	-26.9	0	31/3/2018	31	3	2018	3:34:12	12852	0.7	3	34	12	0	0.059082031	3.4853027	-0.55126953	-0.09765625	-0.77758789	3.4504395	0.17407227	0	0	0	0	0	0	0	0	0	0.95800781	0.041992188	0.26293945	0.035400391	0.073730469	0.15380859	0	44330	0	0	0
866	867	867	Category G	-0.64794922	-0.083984375	-0.55175781	0.45166016	-0.10571289	0.26538086	-27.03	0	31/3/2018	31	3	2018	3:34:12	12852	0.8	3	34	12	0	0.059082031	3.4853027	-0.55566406	-0.095458984	-0.77783203	4.8254395	0.24438477	0	0	0	0	0	0	0	0	0	0.96069336	0.039306641	0.32983398	-0.092041016	0.011474609	0.22607422	0	44330	0	0	0
867	868	868	Category G	-0.63598633	-0.047851563	-0.671875	0.44018555	-0.08984375	0.27368164	-27.03	0	31/3/2018	31	3	2018	3:34:12	12852	0.9	3	34	12	0	0.059082031	3.4853027	-0.55517578	-0.094726563	-0.77929688	0.041015625	0.14233398	0	0	0	0	0	0	0	0	0	0.96142578	0.038574219	0.23535156	-0.080810547	0.046875	0.10742188	0	44330	0	0	0
868	869	869	Category G	-0.50390625	-0.20385742	-0.68383789	0.41040039	-0.10375977	0.30712891	-26.78	0	31/3/2018	31	3	2018	3:34:13	12853	0	3	34	13	0	0.059082031	3.4853027	-0.55688477	-0.092041016	-0.77783203	4.0200195	0.15527344	0	0	0	0	0	0	0	0	0	0.96118164	0.038818359	0.25878906	0.052978516	-0.11157227	0.093994141	0	44330	0	0	0
869	870	870	Category G	-0.74389648	-0.13183594	-0.77978516	0.40576172	-0.10595703	0.31884766	-26.66	0	31/3/2018	31	3	2018	3:34:13	12853	0.1	3	34	13	0	0.059082031	3.4853027	-0.55395508	-0.08984375	-0.77661133	6.3623047	0.19433594	0	0	0	0	0	0	0	0	0	0.95825195	0.041748047	0.234375	-0.18969727	-0.041748047	-0.002929688	0	44330	0	0	0
870	871	871	Category G	-0.52783203	-0.071777344	-0.74389648	0.38793945	-0.11938477	0.33520508	-26.66	0	31/3/2018	31	3	2018	3:34:13	12853	0.2	3	34	13	0	0.059082031	3.4853027	-0.5546875	-0.088378906	-0.77856445	6.5996094	0.047119141	0	0	0	0	0	0	0	0	0	0.96020508	0.039794922	0.078369141	0.026855469	0.016601563	0.034667969	0	44330	0	0	0
871	872	872	Category G	-0.70776367	-0.21582031	-0.77978516	0.39038086	-0.11669922	0.33251953	-27.03	0	31/3/2018	31	3	2018	3:34:13	12853	0.3	3	34	13	0	0.059082031	3.4853027	-0.55541992	-0.089111328	-0.77758789	8.6296387	0.19799805	0	0	0	0	0	0	0	0	0	0.9597168	0.040283203	0.28100586	-0.15209961	-0.12646484	-0.001953125	0	44330	0	0	0
872	873	873	Category G	-0.61181641	-0.11987305	-0.73193359	0.40332031	-0.10864258	0.32202148	-27.15	0	31/3/2018	31	3	2018	3:34:13	12853	0.4	3	34	13	0	0.059082031	3.4853027	-0.5534668	-0.087890625	-0.77368164	14.900146	0.078369141	0	0	0	0	0	0	0	0	0	0.95532227	0.044677734	0.13183594	-0.058105469	-0.031738281	0.041748047	0	44330	0	0	0
873	874	874	Category G	-0.83984375	-0.21582031	-0.74389648	0.40576172	-0.1015625	0.32495117	-27.39	0	31/3/2018	31	3	2018	3:34:13	12853	0.5	3	34	13	0	0.059082031	3.4853027	-0.56005859	-0.085693359	-0.77539063	17.306152	0.31005859	0	0	0	0	0	0	0	0	0	0.96044922	0.039550781	0.44140625	-0.27954102	-0.12988281	0.031494141	0	44330	0	0	0
874	875	875	Category G	-0.50390625	-0.14379883	-0.58789063	0.43017578	-0.092773438	0.30029297	-27.39	0	31/3/2018	31	3	2018	3:34:13	12853	0.6	3	34	13	0	0.059082031	3.4853027	-0.55883789	-0.083984375	-0.77319336	18.521729	0.20239258	0	0	0	0	0	0	0	0	0	0.95800781	0.041992188	0.30029297	0.054931641	-0.059570313	0.18530273	0	44330	0	0	0
875	876	876	Category G	-0.68383789	-0.047851563	-0.61181641	0.42871094	-0.10742188	0.29272461	-27.15	0	31/3/2018	31	3	2018	3:34:13	12853	0.7	3	34	13	0	0.059082031	3.4853027	-0.55981445	-0.084472656	-0.77099609	20.005127	0.20507813	0	0	0	0	0	0	0	0	0	0.95654297	0.043457031	0.31982422	-0.1237793	0.036621094	0.15917969	0	44330	0	0	0
876	877	877	Category G	-0.70776367	-0.14379883	-0.65991211	0.40722656	-0.10766602	0.30883789	-27.15	0	31/3/2018	31	3	2018	3:34:13	12853	0.8	3	34	13	0	0.059082031	3.4853027	-0.55981445	-0.084960938	-0.76904297	20.16333	0.19287109	0	0	0	0	0	0	0	0	0	0.95507813	0.044921875	0.31567383	-0.14770508	-0.05859375	0.10913086	0	44330	0	0	0
877	878	878	Category G	-0.7199707	-0.13183594	-0.79199219	0.39550781	-0.11450195	0.32763672	-27.27	0	31/3/2018	31	3	2018	3:34:13	12853	0.9	3	34	13	0	0.059082031	3.4853027	-0.56054688	-0.087158203	-0.77441406	18.096436	0.16625977	0	0	0	0	0	0	0	0	0	0.95996094	0.040039063	0.22143555	-0.15917969	-0.044433594	-0.017333984	0	44330	0	0	0
878	879	879	Category G	-0.58789063	-0.15576172	-0.74389648	0.37060547	-0.12915039	0.35058594	-27.15	0	31/3/2018	31	3	2018	3:34:14	12854	0	3	34	14	0	0.059082031	3.4853027	-0.56103516	-0.088867188	-0.77587891	15.731201	0.078613281	0	0	0	0	0	0	0	0	0	0.96166992	0.038330078	0.12548828	-0.026611328	-0.066650391	0.031982422	0	44330	0	0	0
879	880	880	Category G	-0.6237793	-0.13183594	-0.74389648	0.35961914	-0.1315918	0.359375	-27.27	0	31/3/2018	31	3	2018	3:34:14	12854	0.111	3	34	14	0	0.059082031	3.4853027	-0.56445313	-0.089599609	-0.77685547	10.296631	0.079833984	0	0	0	0	0	0	0	0	0	0.96435547	0.035644531	0.13427734	-0.059082031	-0.041992188	0.032958984	0	44330	0	0	0
880	881	881	Category G	-0.74389648	-0.095947266	-0.85180664	0.35913086	-0.13134766	0.34545898	-27.27	0	31/3/2018	31	3	2018	3:34:14	12854	0.222	3	34	14	0	0.059082031	3.4853027	-0.56396484	-0.087890625	-0.77490234	5.4331055	0.19555664	0	0	0	0	0	0	0	0	0	0.96240234	0.037597656	0.2644043	-0.1796875	-0.0078125	-0.076660156	0	44330	0	0	0
881	882	882	Category G	-0.25195313	-0.071777344	-0.63598633	0.39013672	-0.12670898	0.32421875	-27.27	0	31/3/2018	31	3	2018	3:34:14	12854	0.333	3	34	14	0	0.059082031	3.4853027	-0.56518555	-0.086425781	-0.77294922	4.1760254	0.34204102	0	0	0	0	0	0	0	0	0	0.96142578	0.038574219	0.46484375	0.31323242	0.014648438	0.13696289	0	44330	0	0	0
882	883	883	Category G	-0.61181641	-0.095947266	-0.69580078	0.40844727	-0.12988281	0.3125	-27.03	0	31/3/2018	31	3	2018	3:34:14	12854	0.444	3	34	14	0	0.059082031	3.4853027	-0.56689453	-0.0859375	-0.77368164	0.55517578	0.090332031	0	0	0	0	0	0	0	0	0	0.96289063	0.037109375	0.13232422	-0.044677734	-0.009765625	0.077880859	0	44330	0	0	0
883	884	884	Category G	-0.6237793	-0.16796875	-0.7199707	0.39111328	-0.13208008	0.32910156	0	0	31/3/2018	31	3	2018	3:34:14	12854	0.555	3	34	14	0	0.059082031	3.4853027	-0.56640625	-0.082519531	-0.77709961	6.0219727	0.11743164	0	0	0	0	0	0	0	0	0	0.96533203	0.034667969	0.19970703	-0.057128906	-0.085205078	0.057128906	0	44330	0	0	0
884	885	885	Category G	-0.38378906	-0.047851563	-0.86376953	0.38769531	-0.13256836	0.33300781	0	0	31/3/2018	31	3	2018	3:34:14	12854	0.666	3	34	14	0	0.059082031	3.4853027	-0.56640625	-0.08203125	-0.77563477	13.736816	0.20556641	0	0	0	0	0	0	0	0	0	0.96386719	0.036132813	0.30493164	0.18261719	0.034179688	-0.087890625	0	44330	0	0	0
885	886	886	Category G	-0.40795898	-0.095947266	-0.74389648	0.34423828	-0.13696289	0.36279297	0.08	0	31/3/2018	31	3	2018	3:34:14	12854	0.777	3	34	14	0	0.059326172	3.4933594	-0.56640625	-0.082275391	-0.77294922	17.707031	0.16162109	0	0	0	0	0	0	0	0	0	0.96166992	0.038330078	0.20117188	0.15844727	-0.013427734	0.029052734	0	44330	0	0	0
886	887	887	Category G	-0.34790039	0.011962891	-0.7199707	0.40209961	-0.099853516	0.32714844	0.08	0	31/3/2018	31	3	2018	3:34:14	12854	0.888	3	34	14	0	0.059326172	3.4933594	-0.56738281	-0.081787109	-0.77148438	17.986572	0.24414063	0	0	0	0	0	0	0	0	0	0.96118164	0.038818359	0.36499023	0.21948242	0.09375	0.051513672	0	44330	0	0	0
887	888	888	Category G	-0.39599609	-0.21582031	-0.76782227	0.3815918	-0.093261719	0.34472656	0.08	0	31/3/2018	31	3	2018	3:34:15	12855	0	3	34	15	0	0.059326172	3.4933594	-0.56396484	-0.083984375	-0.76977539	19.149902	0.21337891	0	0	0	0	0	0	0	0	0	0.95800781	0.041992188	0.30151367	0.16796875	-0.1315918	0.001953125	0	44330	0	0	0
888	889	889	Category G	-0.64794922	-0.083984375	-0.83984375	0.39624023	-0.079345703	0.33618164	0.08	0	31/3/2018	31	3	2018	3:34:15	12855	0.1	3	34	15	0	0.059326172	3.4933594	-0.55786133	-0.085205078	-0.76855469	19.184082	0.11450195	0	0	0	0	0	0	0	0	0	0.95361328	0.046386719	0.16210938	-0.08984375	0.001220703	-0.071044922	0	44330	0	0	0
889	890	890	Category G	-0.47998047	-0.21582031	-0.81591797	0.37304688	-0.089111328	0.35375977	0.08	0	31/3/2018	31	3	2018	3:34:15	12855	0.2	3	34	15	0	0.059326172	3.4933594	-0.56079102	-0.083007813	-0.77050781	15.985107	0.16186523	0	0	0	0	0	0	0	0	0	0.95654297	0.043457031	0.2590332	0.080810547	-0.13256836	-0.045166016	0	44330	0	0	0
890	891	891	Category G	-0.31176758	-0.083984375	-0.83984375	0.34765625	-0.09765625	0.38085938	0.08	0	31/3/2018	31	3	2018	3:34:15	12855	0.3	3	34	15	0	0.059326172	3.4933594	-0.5559082	-0.081054688	-0.76635742	11.841553	0.25488281	0	0	0	0	0	0	0	0	0	0.95019531	0.049804688	0.3203125	0.24414063	-0.002685547	-0.073242188	0	44330	0	0	0
891	892	892	Category G	-0.70776367	-0.095947266	-0.87597656	0.36035156	-0.10351563	0.36303711	0.08	0	31/3/2018	31	3	2018	3:34:15	12855	0.4	3	34	15	0	0.059326172	3.4933594	-0.55932617	-0.080322266	-0.76708984	13.303711	0.18457031	0	0	0	0	0	0	0	0	0	0.95263672	0.047363281	0.27270508	-0.14819336	-0.015380859	-0.10864258	0	44330	0	0	0
892	893	893	Category G	-0.32397461	0.14379883	-0.70776367	0.36401367	-0.11376953	0.36181641	0.08	0	31/3/2018	31	3	2018	3:34:15	12855	0.5	3	34	15	0	0.059326172	3.4933594	-0.56542969	-0.080078125	-0.76831055	13.321533	0.3347168	0	0	0	0	0	0	0	0	0	0.95727539	0.042724609	0.52587891	0.24145508	0.22387695	0.060546875	0	44330	0	0	0
893	894	894	Category G	-0.52783203	0	-0.85180664	0.38769531	-0.13720703	0.32373047	0.08	0	31/3/2018	31	3	2018	3:34:15	12855	0.6	3	34	15	0	0.059326172	3.4933594	-0.56347656	-0.079345703	-0.76733398	12.093506	0.12109375	0	0	0	0	0	0	0	0	0	0.95532227	0.044677734	0.19946289	0.035644531	0.079345703	-0.084228516	0	44330	0	0	0
894	895	895	Category G	-0.49194336	0.011962891	-0.75585938	0.38989258	-0.16357422	0.32617188	0.08	0	31/3/2018	31	3	2018	3:34:15	12855	0.7	3	34	15	0	0.059326172	3.4933594	-0.55615234	-0.078613281	-0.76586914	9.7585449	0.11157227	0	0	0	0	0	0	0	0	0	0.94995117	0.050048828	0.16503906	0.064208984	0.090576172	0.010009766	0	44330	0	0	0
895	896	896	Category G	-0.70776367	0.095947266	-0.89990234	0.3737793	-0.14990234	0.33227539	0.08	0	31/3/2018	31	3	2018	3:34:15	12855	0.8	3	34	15	0	0.059326172	3.4933594	-0.55273438	-0.078613281	-0.76586914	8.3808594	0.26904297	0	0	0	0	0	0	0	0	0	0.94775391	0.052246094	0.46337891	-0.15478516	0.17456055	-0.13378906	0	44330	0	0	0
896	897	897	Category G	-0.16796875	0.047851563	-0.65991211	0.36083984	-0.16040039	0.34545898	0.08	0	31/3/2018	31	3	2018	3:34:15	12855	0.9	3	34	15	0	0.059326172	3.4933594	-0.55419922	-0.079101563	-0.76977539	7.4389648	0.42114258	0	0	0	0	0	0	0	0	0	0.9519043	0.048095703	0.62329102	0.38623047	0.12695313	0.10986328	0	44330	0	0	0
897	898	898	Category G	-0.76782227	-0.023925781	-0.77978516	0.42041016	-0.15576172	0.28417969	0.08	0	31/3/2018	31	3	2018	3:34:16	12856	0	3	34	16	0	0.059326172	3.4933594	-0.55102539	-0.079833984	-0.77392578	2.729248	0.22387695	0	0	0	0	0	0	0	0	0	0.95336914	0.046630859	0.27832031	-0.21655273	0.055908203	-0.005615234	0	44330	0	0	0
898	899	899	Category G	-0.39599609	0.011962891	-0.83984375	0.42114258	-0.13745117	0.29467773	0.08	0	31/3/2018	31	3	2018	3:34:16	12856	0.1	3	34	16	0	0.059326172	3.4933594	-0.53735352	-0.078369141	-0.77172852	0.90405273	0.18115234	0	0	0	0	0	0	0	0	0	0.94384766	0.056152344	0.29980469	0.14135742	0.090332031	-0.067871094	0	44330	0	0	0
899	900	900	Category G	-0.70776367	-0.047851563	-0.81591797	0.40771484	-0.14453125	0.30712891	0.08	0	31/3/2018	31	3	2018	3:34:16	12856	0.2	3	34	16	0	0.059326172	3.4933594	-0.53466797	-0.079833984	-0.77514648	3.6074219	0.18041992	0	0	0	0	0	0	0	0	0	0.94506836	0.054931641	0.24584961	-0.17285156	0.031982422	-0.040527344	0	44330	0	0	0
900	901	901	Category G	-0.57592773	0.035888672	-0.91186523	0.3671875	-0.15014648	0.34106445	0.08	0	31/3/2018	31	3	2018	3:34:16	12856	0.3	3	34	16	0	0.059326172	3.4933594	-0.53637695	-0.079589844	-0.77490234	3.369873	0.18334961	0	0	0	0	0	0	0	0	0	0.94580078	0.054199219	0.29174805	-0.039306641	0.11547852	-0.13671875	0	44330	0	0	0
901	902	902	Category G	-0.2878418	-0.095947266	-0.81591797	0.3684082	-0.15283203	0.34301758	0.08	0	31/3/2018	31	3	2018	3:34:16	12856	0.4	3	34	16	0	0.059326172	3.4933594	-0.5324707	-0.079101563	-0.77978516	1.2182617	0.24780273	0	0	0	0	0	0	0	0	0	0.94775391	0.052246094	0.29736328	0.24462891	-0.016601563	-0.035888672	0	44330	0	0	0
902	903	903	Category G	-0.6237793	-0.011962891	-0.77978516	0.37597656	-0.10302734	0.35229492	0.08	0	31/3/2018	31	3	2018	3:34:16	12856	0.5	3	34	16	0	0.059326172	3.4933594	-0.52880859	-0.079345703	-0.78076172	1.2480469	0.11621094	0	0	0	0	0	0	0	0	0	0.94628906	0.053710938	0.16333008	-0.094726563	0.067382813	0.000976563	0	44330	0	0	0
903	904	904	Category G	-0.46777344	-0.13183594	-0.79199219	0.40991211	-0.081298828	0.31274414	0.08	0	31/3/2018	31	3	2018	3:34:16	12856	0.6	3	34	16	0	0.059326172	3.4933594	-0.52563477	-0.078125	-0.78344727	0.44946289	0.079345703	0	0	0	0	0	0	0	0	0	0.94677734	0.053222656	0.11987305	0.057861328	-0.053466797	-0.008300781	0	44330	0	0	0
904	905	905	Category G	-0.40795898	-0.059814453	-0.83984375	0.42138672	-0.081787109	0.30615234	0.08	0	31/3/2018	31	3	2018	3:34:16	12856	0.7	3	34	16	0	0.059326172	3.4933594	-0.51953125	-0.077148438	-0.78442383	0.57519531	0.12573242	0	0	0	0	0	0	0	0	0	0.9440918	0.055908203	0.18432617	0.11157227	0.017333984	-0.055175781	0	44330	0	0	0
905	906	906	Category G	-0.69580078	0.035888672	-0.76782227	0.39282227	-0.084472656	0.34106445	0.08	0	31/3/2018	31	3	2018	3:34:16	12856	0.8	3	34	16	0	0.059326172	3.4933594	-0.51586914	-0.078857422	-0.78564453	1.7792969	0.21411133	0	0	0	0	0	0	0	0	0	0.94311523	0.056884766	0.3125	-0.1796875	0.11474609	0.017822266	0	44330	0	0	0
906	907	907	Category G	-0.45581055	-0.10791016	-0.99584961	0.38183594	-0.081542969	0.35009766	0.08	0	31/3/2018	31	3	2018	3:34:16	12856	0.9	3	34	16	0	0.059326172	3.4933594	-0.51757813	-0.077880859	-0.7902832	7.1157227	0.21655273	0	0	0	0	0	0	0	0	0	0.94799805	0.052001953	0.29711914	0.061767578	-0.029785156	-0.20532227	0	44330	0	0	0
907	908	908	Category G	-0.52783203	0.10791016	-0.7199707	0.40039063	-0.086425781	0.33520508	0.08	0	31/3/2018	31	3	2018	3:34:17	12857	0	3	34	17	0	0.059326172	3.4933594	-0.51220703	-0.076660156	-0.79492188	14.443848	0.19970703	0	0	0	0	0	0	0	0	0	0.94873047	0.051269531	0.27514648	-0.015380859	0.18457031	0.074951172	0	44330	0	0	0
908	909	909	Category G	-0.21582031	0.047851563	-0.75585938	0.41967773	-0.098144531	0.30761719	0.08	0	31/3/2018	31	3	2018	3:34:17	12857	0.1	3	34	17	0	0.059326172	3.4933594	-0.50610352	-0.077880859	-0.79785156	17.322998	0.3190918	0	0	0	0	0	0	0	0	0	0.94799805	0.052001953	0.45800781	0.2902832	0.12573242	0.041992188	0	44330	0	0	0
909	910	910	Category G	-0.49194336	-0.023925781	-0.99584961	0.4152832	-0.098144531	0.31542969	0.08	0	31/3/2018	31	3	2018	3:34:17	12857	0.2	3	34	17	0	0.059326172	3.4933594	-0.50634766	-0.074707031	-0.80175781	18.410156	0.20117188	0	0	0	0	0	0	0	0	0	0.95117188	0.048828125	0.25952148	0.014404297	0.05078125	-0.19384766	0	44330	0	0	0
910	911	911	Category G	-0.45581055	-0.17993164	-0.75585938	0.4206543	-0.079833984	0.31030273	0.08	0	31/3/2018	31	3	2018	3:34:17	12857	0.3	3	34	17	0	0.059326172	3.4933594	-0.49780273	-0.073242188	-0.80029297	22.429199	0.12280273	0	0	0	0	0	0	0	0	0	0.9453125	0.0546875	0.19311523	0.041992188	-0.10644531	0.044433594	0	44330	0	0	0
911	912	912	Category G	-0.25195313	-0.047851563	-0.55175781	0.44238281	-0.020263672	0.29736328	0.08	0	31/3/2018	31	3	2018	3:34:17	12857	0.4	3	34	17	0	0.059326172	3.4933594	-0.49975586	-0.073730469	-0.80224609	25.413818	0.35327148	0	0	0	0	0	0	0	0	0	0.94799805	0.052001953	0.52416992	0.24780273	0.025878906	0.25048828	0	44330	0	0	0
912	913	913	Category G	-0.92382813	0.011962891	-0.99584961	0.42431641	0.035888672	0.31225586	0.08	0	31/3/2018	31	3	2018	3:34:17	12857	0.5	3	34	17	0	0.059326172	3.4933594	-0.49560547	-0.071289063	-0.8034668	24.143555	0.4765625	0	0	0	0	0	0	0	0	0	0.94677734	0.053222656	0.70361328	-0.42797852	0.083251953	-0.19213867	0	44330	0	0	0
913	914	914	Category G	-0.31176758	0	-0.671875	0.40917969	0.030273438	0.33300781	0.08	0	31/3/2018	31	3	2018	3:34:17	12857	0.6	3	34	17	0	0.059326172	3.4933594	-0.49291992	-0.071777344	-0.80419922	23.376221	0.2355957	0	0	0	0	0	0	0	0	0	0.94604492	0.053955078	0.38525391	0.18115234	0.071777344	0.13232422	0	44330	0	0	0
914	915	915	Category G	-0.45581055	-0.15576172	-0.89990234	0.43920898	0.031738281	0.29760742	0.08	0	31/3/2018	31	3	2018	3:34:17	12857	0.7	3	34	17	0	0.059326172	3.4933594	-0.49121094	-0.069091797	-0.80615234	24.831055	0.13232422	0	0	0	0	0	0	0	0	0	0.9465332	0.053466797	0.21557617	0.035400391	-0.086425781	-0.093505859	0	44330	0	0	0
915	916	916	Category G	-0.40795898	-0.10791016	-0.86376953	0.41625977	0.017089844	0.32861328	0.08	0	31/3/2018	31	3	2018	3:34:17	12857	0.8	3	34	17	0	0.059326172	3.4933594	-0.48901367	-0.068847656	-0.80908203	27.074707	0.10522461	0	0	0	0	0	0	0	0	0	0.94775391	0.052246094	0.17456055	0.081054688	-0.038818359	-0.054443359	0	44330	0	0	0
916	917	917	Category G	-0.35986328	0	-0.88793945	0.40307617	0.033935547	0.33984375	0.08	0	31/3/2018	31	3	2018	3:34:17	12857	0.9	3	34	17	0	0.059326172	3.4933594	-0.48779297	-0.069824219	-0.81298828	24.640381	0.16381836	0	0	0	0	0	0	0	0	0	0.95068359	0.049316406	0.27270508	0.12792969	0.069824219	-0.074707031	0	44330	0	0	0
917	918	918	Category G	-0.55175781	-0.047851563	-0.83984375	0.3894043	0.03515625	0.34838867	0.08	0	31/3/2018	31	3	2018	3:34:18	12858	0	3	34	18	0	0.059326172	3.4933594	-0.48388672	-0.070068359	-0.81494141	21.210449	0.075439453	0	0	0	0	0	0	0	0	0	0.95019531	0.049804688	0.11499023	-0.067626953	0.022216797	-0.024658203	0	44330	0	0	0
918	919	919	Category G	-0.6237793	-0.15576172	-0.99584961	0.40625	0.032958984	0.3359375	0.08	0	31/3/2018	31	3	2018	3:34:18	12858	0.1	3	34	18	0	0.059326172	3.4933594	-0.48022461	-0.069824219	-0.81494141	21.80127	0.24609375	0	0	0	0	0	0	0	0	0	0.94848633	0.051513672	0.40991211	-0.14331055	-0.085693359	-0.18066406	0	44330	0	0	0
919	920	920	Category G	-0.3359375	0.083984375	-0.73193359	0.41967773	0.017822266	0.32495117	0.08	0	31/3/2018	31	3	2018	3:34:18	12858	0.2	3	34	18	0	0.059326172	3.4933594	-0.47998047	-0.069824219	-0.81713867	22.375732	0.22729492	0	0	0	0	0	0	0	0	0	0.95019531	0.049804688	0.38330078	0.14404297	0.15380859	0.085205078	0	44330	0	0	0
920	921	921	Category G	-0.51586914	0.035888672	-0.83984375	0.45019531	0.018066406	0.28271484	0.08	0	31/3/2018	31	3	2018	3:34:18	12858	0.3	3	34	18	0	0.059326172	3.4933594	-0.47680664	-0.069824219	-0.81762695	20.102295	0.11474609	0	0	0	0	0	0	0	0	0	0.94921875	0.05078125	0.16674805	-0.038818359	0.10571289	-0.021972656	0	44330	0	0	0
921	922	922	Category G	-0.83984375	-0.10791016	-0.82788086	0.43774414	0.047119141	0.29418945	0.08	0	31/3/2018	31	3	2018	3:34:18	12858	0.4	3	34	18	0	0.059326172	3.4933594	-0.47729492	-0.068603516	-0.81982422	17.993408	0.36450195	0	0	0	0	0	0	0	0	0	0.95117188	0.048828125	0.40966797	-0.36230469	-0.0390625	-0.0078125	0	44330	0	0	0
922	923	923	Category G	-0.13183594	0.083984375	-0.82788086	0.44238281	0.032958984	0.29077148	0.08	0	31/3/2018	31	3	2018	3:34:18	12858	0.5	3	34	18	0	0.059326172	3.4933594	-0.48486328	-0.067138672	-0.82299805	19.438965	0.3840332	0	0	0	0	0	0	0	0	0	0.95751953	0.042480469	0.5090332	0.35302734	0.15112305	-0.004638672	0	44330	0	0	0
923	924	924	Category G	-0.57592773	0	-0.73193359	0.48754883	0.045166016	0.20532227	0.08	0	31/3/2018	31	3	2018	3:34:18	12858	0.6	3	34	18	0	0.059326172	3.5513672	-0.48291016	-0.067138672	-0.82348633	19.318359	0.14672852	0	0	0	0	0	0	0	0	0	0.95703125	0.04296875	0.25170898	-0.092773438	0.067138672	0.091552734	0	44330	0	0	0
924	925	925	Category G	-0.6237793	-0.095947266	-0.73193359	0.46801758	0.061035156	0.24829102	0.08	0	31/3/2018	31	3	2018	3:34:18	12858	0.7	3	34	18	0	0.059326172	3.5513672	-0.48217773	-0.065429688	-0.82519531	15.2854	0.171875	0	0	0	0	0	0	0	0	0	0.95800781	0.041992188	0.26489258	-0.14135742	-0.030273438	0.093261719	0	44330	0	0	0
925	926	926	Category G	-0.41992188	-0.011962891	-0.87597656	0.4543457	0.065673828	0.26782227	0.08	0	31/3/2018	31	3	2018	3:34:18	12858	0.8	3	34	18	0	0.059326172	3.5513672	-0.48364258	-0.065185547	-0.82397461	10.28125	0.097900391	0	0	0	0	0	0	0	0	0	0.95751953	0.042480469	0.16918945	0.063720703	0.053222656	-0.052001953	0	44330	0	0	0
926	927	927	Category G	-0.7199707	-0.17993164	-0.77978516	0.42089844	0.04296875	0.31640625	0.08	0	31/3/2018	31	3	2018	3:34:18	12858	0.9	3	34	18	0	0.059326172	3.5513672	-0.48193359	-0.063720703	-0.82568359	9.8554688	0.26855469	0	0	0	0	0	0	0	0	0	0.95825195	0.041748047	0.39990234	-0.23779297	-0.1159668	0.045898438	0	44330	0	0	0
927	928	928	Category G	-0.52783203	-0.19189453	-0.81591797	0.42407227	0.060791016	0.31103516	0.08	0	31/3/2018	31	3	2018	3:34:19	12859	0	3	34	19	0	0.059326172	3.5513672	-0.47998047	-0.062988281	-0.82568359	11.042725	0.13745117	0	0	0	0	0	0	0	0	0	0.95727539	0.042724609	0.1862793	-0.047607422	-0.12866211	0.009765625	0	44330	0	0	0
928	929	929	Category G	-0.46777344	0.11987305	-0.81591797	0.44335938	0.067382813	0.27490234	0.08	0	31/3/2018	31	3	2018	3:34:19	12859	0.1	3	34	19	0	0.059326172	3.5513672	-0.48242188	-0.061279297	-0.82666016	9.8859863	0.18212891	0	0	0	0	0	0	0	0	0	0.95922852	0.040771484	0.20678711	0.014648438	0.18115234	0.010742188	0	44330	0	0	0
929	930	930	Category G	-0.63598633	-0.11987305	-0.61181641	0.47631836	0.052001953	0.22509766	0.08	0	31/3/2018	31	3	2018	3:34:19	12859	0.2	3	34	19	0	0.059326172	3.5513672	-0.47802734	-0.060546875	-0.82666016	10.630859	0.27319336	0	0	0	0	0	0	0	0	0	0.95678711	0.043212891	0.43188477	-0.15771484	-0.059082031	0.21484375	0	44330	0	0	0
930	931	931	Category G	-0.6237793	-0.14379883	-0.74389648	0.48730469	0.084228516	0.20727539	0.08	0	31/3/2018	31	3	2018	3:34:19	12859	0.3	3	34	19	0	0.059326172	3.5513672	-0.47973633	-0.059570313	-0.82641602	14.000977	0.18579102	0	0	0	0	0	0	0	0	0	0.95751953	0.042480469	0.31030273	-0.14379883	-0.083984375	0.082519531	0	44330	0	0	0
931	932	932	Category G	-0.74389648	-0.071777344	-0.70776367	0.47631836	0.16772461	0.16943359	0.08	0	31/3/2018	31	3	2018	3:34:19	12859	0.4	3	34	19	0	0.059326172	3.5513672	-0.48193359	-0.061523438	-0.82788086	16.080078	0.28808594	0	0	0	0	0	0	0	0	0	0.95996094	0.040039063	0.3918457	-0.26171875	-0.010009766	0.12011719	0	44330	0	0	0
932	933	933	Category G	-0.77978516	-0.20385742	-0.69580078	0.44458008	0.22094727	0.19580078	0.08	0	31/3/2018	31	3	2018	3:34:19	12859	0.5	3	34	19	0	0.059326172	3.5513672	-0.47607422	-0.059570313	-0.82617188	15.07666	0.36035156	0	0	0	0	0	0	0	0	0	0.95532227	0.044677734	0.578125	-0.3034668	-0.14404297	0.13037109	0	44330	0	0	0
933	934	934	Category G	-0.39599609	-0.23999023	-0.81591797	0.41772461	0.23388672	0.24462891	0.08	0	31/3/2018	31	3	2018	3:34:19	12859	0.6	3	34	19	0	0.059326172	3.5513672	-0.48022461	-0.063476563	-0.82861328	15.301758	0.19580078	0	0	0	0	0	0	0	0	0	0.95996094	0.040039063	0.2734375	0.084228516	-0.17626953	0.012695313	0	44330	0	0	0
934	935	935	Category G	-0.49194336	-0.23999023	-0.76782227	0.39306641	0.22998047	0.27783203	0.08	0	31/3/2018	31	3	2018	3:34:19	12859	0.7	3	34	19	0	0.059326172	3.5513672	-0.47851563	-0.064697266	-0.82885742	17.877686	0.18603516	0	0	0	0	0	0	0	0	0	0.95922852	0.040771484	0.24975586	-0.013427734	-0.17504883	0.061035156	0	44330	0	0	0
935	936	936	Category G	-0.73193359	-0.19189453	-0.92382813	0.35327148	0.21777344	0.33056641	0.08	0	31/3/2018	31	3	2018	3:34:19	12859	0.8	3	34	19	0	0.059326172	3.5513672	-0.48144531	-0.064453125	-0.82958984	18.379395	0.29589844	0	0	0	0	0	0	0	0	0	0.96142578	0.038574219	0.47143555	-0.25024414	-0.12719727	-0.093994141	0	44330	0	0	0
936	937	937	Category G	-0.25195313	-0.14379883	-0.91186523	0.34814453	0.22314453	0.33447266	0.08	0	31/3/2018	31	3	2018	3:34:19	12859	0.9	3	34	19	0	0.059326172	3.5513672	-0.47851563	-0.066894531	-0.8293457	16.585938	0.25292969	0	0	0	0	0	0	0	0	0	0.95996094	0.040039063	0.38549805	0.2265625	-0.076660156	-0.082275391	0	44330	0	0	0
937	938	938	Category G	-0.059814453	-0.13183594	-0.68383789	0.37817383	0.20629883	0.31152344	0.08	0	31/3/2018	31	3	2018	3:34:20	12860	0	3	34	20	0	0.059326172	3.5513672	-0.48657227	-0.068359375	-0.83325195	18.311523	0.45654297	0	0	0	0	0	0	0	0	0	0.96728516	0.032714844	0.63964844	0.42675781	-0.063232422	0.14941406	0	44330	0	0	0
938	939	939	Category G	-0.61181641	-0.21582031	-0.97192383	0.38671875	0.234375	0.27587891	0.08	0	31/3/2018	31	3	2018	3:34:20	12860	0.1	3	34	20	0	0.059326172	3.5513672	-0.47753906	-0.069091797	-0.83398438	20.387451	0.24169922	0	0	0	0	0	0	0	0	0	0.96362305	0.036376953	0.41845703	-0.1340332	-0.14672852	-0.13769531	0	44330	0	0	0
939	940	940	Category G	-0.50390625	0.035888672	-0.7199707	0.34887695	0.23266602	0.32983398	0.08	0	31/3/2018	31	3	2018	3:34:20	12860	0.2	3	34	20	0	0.059326172	3.5513672	-0.47949219	-0.066894531	-0.83129883	17.491943	0.15356445	0	0	0	0	0	0	0	0	0	0.9621582	0.037841797	0.23852539	-0.024169922	0.1027832	0.11132813	0	44330	0	0	0
940	941	941	Category G	-0.3359375	-0.083984375	-0.99584961	0.37060547	0.21801758	0.3137207	0.08	0	31/3/2018	31	3	2018	3:34:20	12860	0.3	3	34	20	0	0.059326172	3.5513672	-0.47827148	-0.067871094	-0.83007813	13.283936	0.21899414	0	0	0	0	0	0	0	0	0	0.96044922	0.039550781	0.32397461	0.14233398	-0.015869141	-0.16552734	0	44330	0	0	0
941	942	942	Category G	-0.49194336	-0.20385742	-0.85180664	0.32543945	0.22631836	0.34716797	0.08	0	31/3/2018	31	3	2018	3:34:20	12860	0.4	3	34	20	0	0.059326172	3.5513672	-0.47460938	-0.069335938	-0.83007813	11.880615	0.13696289	0	0	0	0	0	0	0	0	0	0.95874023	0.041259766	0.17285156	-0.017089844	-0.13427734	-0.021484375	0	44330	0	0	0
942	943	943	Category G	-0.32397461	-0.071777344	-0.87597656	0.30249023	0.22631836	0.36547852	0.08	0	31/3/2018	31	3	2018	3:34:20	12860	0.5	3	34	20	0	0.059326172	3.5513672	-0.4777832	-0.069335938	-0.83007813	10.895508	0.16040039	0	0	0	0	0	0	0	0	0	0.96044922	0.039550781	0.2019043	0.15380859	-0.002197266	-0.045654297	0	44330	0	0	0
943	944	944	Category G	-0.32397461	-0.10791016	-0.93579102	0.33813477	0.20288086	0.3527832	0.08	0	31/3/2018	31	3	2018	3:34:20	12860	0.6	3	34	20	0	0.059326172	3.5513672	-0.4765625	-0.0703125	-0.83227539	9.1918945	0.18798828	0	0	0	0	0	0	0	0	0	0.96166992	0.038330078	0.29345703	0.15258789	-0.037353516	-0.10327148	0	44330	0	0	0
944	945	945	Category G	-0.14379883	-0.14379883	-0.69580078	0.35400391	0.1875	0.3449707	0.08	0	31/3/2018	31	3	2018	3:34:20	12860	0.7	3	34	20	0	0.059326172	3.5513672	-0.47607422	-0.070068359	-0.83398438	7.8850098	0.36743164	0	0	0	0	0	0	0	0	0	0.96289063	0.037109375	0.54418945	0.33227539	-0.073486328	0.13818359	0	44330	0	0	0
945	946	946	Category G	-0.65991211	0.059814453	-0.99584961	0.3659668	0.15844727	0.34130859	0.08	0	31/3/2018	31	3	2018	3:34:20	12860	0.8	3	34	20	0	0.059326172	3.5513672	-0.47485352	-0.068847656	-0.83398438	7.8808594	0.27709961	0	0	0	0	0	0	0	0	0	0.96240234	0.037597656	0.47509766	-0.18481445	0.12866211	-0.16162109	0	44330	0	0	0
946	947	947	Category G	-0.21582031	0.011962891	-0.92382813	0.32104492	0.15844727	0.38427734	0.08	0	31/3/2018	31	3	2018	3:34:20	12860	0.9	3	34	20	0	0.059326172	3.5513672	-0.47607422	-0.070800781	-0.83618164	9	0.28686523	0	0	0	0	0	0	0	0	0	0.96484375	0.03515625	0.4309082	0.26025391	0.082763672	-0.087402344	0	44330	0	0	0
947	948	948	Category G	-0.14379883	-0.14379883	-0.91186523	0.36621094	0.16650391	0.34448242	0.08	0	31/3/2018	31	3	2018	3:34:21	12861	0	3	34	21	0	0.059326172	3.5513672	-0.46972656	-0.069335938	-0.8359375	5.34375	0.34301758	0	0	0	0	0	0	0	0	0	0.96142578	0.038574219	0.47631836	0.32592773	-0.07421875	-0.075683594	0	44330	0	0	0
948	949	949	Category G	-0.53979492	0.035888672	-0.98388672	0.30834961	0.15722656	0.39306641	0.08	0	31/3/2018	31	3	2018	3:34:21	12861	0.1	3	34	21	0	0.059326172	3.5513672	-0.46313477	-0.0703125	-0.83862305	3.2556152	0.19555664	0	0	0	0	0	0	0	0	0	0.96044922	0.039550781	0.32788086	-0.076416016	0.10620117	-0.14501953	0	44330	0	0	0
949	950	950	Category G	-0.047851563	-0.011962891	-0.671875	0.36938477	0.16918945	0.33740234	0.08	0	31/3/2018	31	3	2018	3:34:21	12861	0.2	3	34	21	0	0.059326172	3.5513672	-0.46020508	-0.070556641	-0.84106445	3.9272461	0.44946289	0	0	0	0	0	0	0	0	0	0.96118164	0.038818359	0.64013672	0.41235352	0.05859375	0.16918945	0	44330	0	0	0
950	951	951	Category G	-0.68383789	-0.095947266	-0.89990234	0.37280273	0.23242188	0.30517578	0.08	0	31/3/2018	31	3	2018	3:34:21	12861	0.3	3	34	21	0	0.059326172	3.5513672	-0.45361328	-0.069580078	-0.84033203	2.4355469	0.23901367	0	0	0	0	0	0	0	0	0	0.95751953	0.042480469	0.31567383	-0.22998047	-0.026123047	-0.059326172	0	44330	0	0	0
951	952	952	Category G	-0.37182617	-0.023925781	-0.87597656	0.35083008	0.21191406	0.33544922	0.08	0	31/3/2018	31	3	2018	3:34:21	12861	0.4	3	34	21	0	0.059326172	3.5513672	-0.44726563	-0.066894531	-0.8425293	5.5539551	0.093017578	0	0	0	0	0	0	0	0	0	0.95629883	0.043701172	0.15185547	0.075439453	0.04296875	-0.033203125	0	44330	0	0	0
952	953	953	Category G	-0.39599609	-0.15576172	-0.79199219	0.33325195	0.22363281	0.33935547	0.08	0	31/3/2018	31	3	2018	3:34:21	12861	0.5	3	34	21	0	0.059326172	3.5513672	-0.44384766	-0.066162109	-0.84716797	9.2426758	0.11547852	0	0	0	0	0	0	0	0	0	0.95874023	0.041259766	0.19262695	0.047851563	-0.089355469	0.055175781	0	44330	0	0	0
953	954	954	Category G	-0.70776367	-0.011962891	-0.89990234	0.28857422	0.23803711	0.37768555	0.08	0	31/3/2018	31	3	2018	3:34:21	12861	0.6	3	34	21	0	0.059326172	3.5513672	-0.43212891	-0.065917969	-0.84619141	11.719971	0.28564453	0	0	0	0	0	0	0	0	0	0.95263672	0.047363281	0.38305664	-0.27539063	0.053955078	-0.053466797	0	44330	0	0	0
954	955	955	Category G	-0.32397461	-0.11987305	-0.81591797	0.3293457	0.21240234	0.35693359	0.08	0	31/3/2018	31	3	2018	3:34:21	12861	0.7	3	34	21	0	0.059326172	3.5513672	-0.42773438	-0.065673828	-0.84960938	12.584229	0.12182617	0	0	0	0	0	0	0	0	0	0.95336914	0.046630859	0.19140625	0.10375977	-0.053955078	0.033691406	0	44330	0	0	0
955	956	956	Category G	-0.59985352	-0.11987305	-0.93579102	0.34130859	0.24487305	0.32275391	0.08	0	31/3/2018	31	3	2018	3:34:21	12861	0.8	3	34	21	0	0.059326172	3.5513672	-0.42163086	-0.063476563	-0.8503418	12.595703	0.20507813	0	0	0	0	0	0	0	0	0	0.95117188	0.048828125	0.31958008	-0.17797852	-0.056152344	-0.085205078	0	44330	0	0	0
956	957	957	Category G	-0.38378906	-0.17993164	-0.80395508	0.31640625	0.24389648	0.34643555	0.08	0	31/3/2018	31	3	2018	3:34:21	12861	0.9	3	34	21	0	0.059326172	3.5513672	-0.41625977	-0.062011719	-0.85107422	14.021973	0.13085938	0	0	0	0	0	0	0	0	0	0.94946289	0.050537109	0.19750977	0.032470703	-0.11767578	0.047119141	0	44330	0	0	0
957	958	958	Category G	-0.43188477	-0.095947266	-0.80395508	0.32397461	0.25830078	0.33496094	0.08	0	31/3/2018	31	3	2018	3:34:22	12862	0	3	34	22	0	0.059326172	3.5513672	-0.41162109	-0.061279297	-0.8515625	11.05249	0.062255859	0	0	0	0	0	0	0	0	0	0.94775391	0.052246094	0.10229492	-0.020019531	-0.034423828	0.047607422	0	44330	0	0	0
958	959	959	Category G	-0.56396484	-0.16796875	-0.91186523	0.3269043	0.24682617	0.33764648	0.08	0	31/3/2018	31	3	2018	3:34:22	12862	0.1	3	34	22	0	0.059326172	3.5513672	-0.40429688	-0.060546875	-0.85253906	9.0437012	0.20117188	0	0	0	0	0	0	0	0	0	0.94555664	0.054443359	0.32592773	-0.15942383	-0.10717773	-0.059082031	0	44330	0	0	0
959	960	960	Category G	-0.37182617	-0.11987305	-0.79199219	0.33251953	0.23999023	0.33959961	0.08	0	31/3/2018	31	3	2018	3:34:22	12862	0.2	3	34	22	0	0.059326172	3.5513672	-0.39599609	-0.058105469	-0.85180664	12.4729	0.089355469	0	0	0	0	0	0	0	0	0	0.94140625	0.05859375	0.14575195	0.024169922	-0.061523438	0.059814453	0	44330	0	0	0
960	961	961	Category G	-0.77978516	0	-1.0197754	0.32836914	0.25634766	0.33520508	0.08	0	31/3/2018	31	3	2018	3:34:22	12862	0.3	3	34	22	0	0.059326172	3.5513672	-0.39160156	-0.058837891	-0.85449219	17.39209	0.42578125	0	0	0	0	0	0	0	0	0	0.94189453	0.058105469	0.61230469	-0.38793945	0.058837891	-0.16503906	0	44330	0	0	0
961	962	962	Category G	-0.86376953	0.035888672	-0.88793945	0.37231445	0.20507813	0.31958008	0.08	0	31/3/2018	31	3	2018	3:34:22	12862	0.4	3	34	22	0	0.059326172	3.4981934	-0.38476563	-0.059326172	-0.85571289	14.393066	0.48901367	0	0	0	0	0	0	0	0	0	0.94018555	0.059814453	0.60620117	-0.47875977	0.095214844	-0.031982422	0	44330	0	0	0
962	963	963	Category G	-0.45581055	-0.095947266	-0.74389648	0.34472656	0.21630859	0.33813477	0.08	0	31/3/2018	31	3	2018	3:34:22	12862	0.5	3	34	22	0	0.059326172	3.4981934	-0.3737793	-0.057617188	-0.85717773	12.769775	0.14477539	0	0	0	0	0	0	0	0	0	0.93701172	0.062988281	0.23339844	-0.081787109	-0.038085938	0.11328125	0	44330	0	0	0
963	964	964	Category G	-0.57592773	-0.035888672	-0.85180664	0.35644531	0.22265625	0.32055664	0.08	0	31/3/2018	31	3	2018	3:34:22	12862	0.6	3	34	22	0	0.059326172	3.4981934	-0.37133789	-0.058105469	-0.8581543	12.299561	0.20556641	0	0	0	0	0	0	0	0	0	0.93676758	0.063232422	0.2331543	-0.2043457	0.022216797	0.006347656	0	44330	0	0	0
964	965	965	Category G	-0.49194336	-0.023925781	-0.75585938	0.32006836	0.21459961	0.36279297	0.08	0	31/3/2018	31	3	2018	3:34:22	12862	0.7	3	34	22	0	0.059326172	3.4981934	-0.36352539	-0.057861328	-0.8605957	9.1411133	0.16894531	0	0	0	0	0	0	0	0	0	0.93603516	0.063964844	0.26708984	-0.12817383	0.033935547	0.10473633	0	44330	0	0	0
965	966	966	Category G	-0.27587891	0.023925781	-0.89990234	0.29663086	0.21191406	0.38500977	0.08	0	31/3/2018	31	3	2018	3:34:22	12862	0.8	3	34	22	0	0.059326172	3.4981934	-0.35522461	-0.056396484	-0.86303711	6.5334473	0.11889648	0	0	0	0	0	0	0	0	0	0.93505859	0.064941406	0.1965332	0.079345703	0.080322266	-0.036621094	0	44330	0	0	0
966	967	967	Category G	-0.19189453	0.071777344	-0.70776367	0.35375977	0.20166016	0.34106445	0.08	0	31/3/2018	31	3	2018	3:34:22	12862	0.9	3	34	22	0	0.059326172	3.4981934	-0.34985352	-0.055908203	-0.86401367	1.9870605	0.25634766	0	0	0	0	0	0	0	0	0	0.93383789	0.066162109	0.44213867	0.15795898	0.12768555	0.15625	0	44330	0	0	0
967	968	968	Category G	-0.58789063	-0.083984375	-0.85180664	0.35913086	0.23046875	0.31689453	0.08	0	31/3/2018	31	3	2018	3:34:23	12863	0	3	34	23	0	0.059326172	3.4981934	-0.34057617	-0.052734375	-0.86572266	2.9223633	0.24951172	0	0	0	0	0	0	0	0	0	0.93188477	0.068115234	0.29223633	-0.24731445	-0.031005859	0.013916016	0	44330	0	0	0
968	969	969	Category G	-0.2878418	-0.023925781	-0.83984375	0.34545898	0.22924805	0.32958984	0.08	0	31/3/2018	31	3	2018	3:34:23	12863	0.1	3	34	23	0	0.059326172	3.4981934	-0.33349609	-0.050048828	-0.86694336	0.027099609	0.059326172	0	0	0	0	0	0	0	0	0	0.93041992	0.069580078	0.099121094	0.045654297	0.026123047	0.027099609	0	44330	0	0	0
969	970	970	Category G	-0.6237793	-0.14379883	-0.79199219	0.32080078	0.23339844	0.34545898	0.08	0	31/3/2018	31	3	2018	3:34:23	12863	0.2	3	34	23	0	0.059326172	3.4981934	-0.32714844	-0.051269531	-0.8684082	5.8095703	0.31958008	0	0	0	0	0	0	0	0	0	0.92944336	0.070556641	0.46508789	-0.29638672	-0.092285156	0.076416016	0	44330	0	0	0
970	971	971	Category G	-0.49194336	-0.23999023	-0.95996094	0.296875	0.23413086	0.36767578	0.08	0	31/3/2018	31	3	2018	3:34:23	12863	0.3	3	34	23	0	0.059326172	3.4981934	-0.31860352	-0.049560547	-0.87231445	8.0004883	0.27172852	0	0	0	0	0	0	0	0	0	0.92993164	0.070068359	0.45092773	-0.1730957	-0.19018555	-0.087402344	0	44330	0	0	0
971	972	972	Category G	-0.2277832	0.059814453	-0.73193359	0.32324219	0.22070313	0.35791016	0.08	0	31/3/2018	31	3	2018	3:34:23	12863	0.4	3	34	23	0	0.059326172	3.4981934	-0.31005859	-0.047607422	-0.87475586	10.329346	0.19677734	0	0	0	0	0	0	0	0	0	0.92944336	0.070556641	0.33276367	0.082275391	0.10742188	0.14282227	0	44330	0	0	0
972	973	973	Category G	-0.65991211	-0.15576172	-0.91186523	0.38012695	0.2277832	0.29760742	0.08	0	31/3/2018	31	3	2018	3:34:23	12863	0.5	3	34	23	0	0.059326172	3.4981934	-0.30078125	-0.046630859	-0.87744141	10.254395	0.37670898	0	0	0	0	0	0	0	0	0	0.92895508	0.071044922	0.50219727	-0.35888672	-0.10888672	-0.034179688	0	44330	0	0	0
973	974	974	Category G	-0.38378906	-0.095947266	-0.87597656	0.32641602	0.24633789	0.33740234	0.08	0	31/3/2018	31	3	2018	3:34:23	12863	0.6	3	34	23	0	0.059326172	3.4981934	-0.29077148	-0.043701172	-0.88037109	9.329834	0.10668945	0	0	0	0	0	0	0	0	0	0.92822266	0.071777344	0.1496582	-0.092773438	-0.052001953	0.004394531	0	44330	0	0	0
974	975	975	Category G	-0.74389648	0.023925781	-0.81591797	0.35595703	0.21704102	0.32739258	0.08	0	31/3/2018	31	3	2018	3:34:23	12863	0.7	3	34	23	0	0.059326172	3.4981934	-0.28515625	-0.040283203	-0.88183594	5.5874023	0.4675293	0	0	0	0	0	0	0	0	0	0.92773438	0.072265625	0.58862305	-0.45849609	0.064208984	0.065917969	0	44330	0	0	0
975	976	976	Category G	-0.45581055	-0.095947266	-0.87597656	0.30859375	0.19018555	0.38476563	0.08	0	31/3/2018	31	3	2018	3:34:23	12863	0.8	3	34	23	0	0.059326172	3.4981934	-0.27832031	-0.037109375	-0.88378906	1.3303223	0.18676758	0	0	0	0	0	0	0	0	0	0.92749023	0.072509766	0.24389648	-0.17724609	-0.05859375	0.0078125	0	44330	0	0	0
976	977	977	Category G	-0.82788086	-0.071777344	-0.95996094	0.31445313	0.19848633	0.37719727	0.08	0	31/3/2018	31	3	2018	3:34:23	12863	0.9	3	34	23	0	0.059326172	3.4981934	-0.26879883	-0.034667969	-0.88378906	1.7077637	0.56518555	0	0	0	0	0	0	0	0	0	0.92431641	0.075683594	0.671875	-0.55883789	-0.036865234	-0.075927734	0	44330	0	0	0
977	978	978	Category G	-0.047851563	-0.071777344	-0.83984375	0.33764648	0.18823242	0.36010742	0.08	0	31/3/2018	31	3	2018	3:34:24	12864	0	3	34	24	0	0.059326172	3.4981934	-0.26538086	-0.032470703	-0.8840332	7.5314941	0.2253418	0	0	0	0	0	0	0	0	0	0.92358398	0.076416016	0.30078125	0.2175293	-0.0390625	0.044189453	0	44330	0	0	0
978	979	979	Category G	-0.53979492	0.17993164	-0.63598633	0.39672852	0.20629883	0.29638672	0.08	0	31/3/2018	31	3	2018	3:34:24	12864	0.1	3	34	24	0	0.059326172	3.4981934	-0.2644043	-0.030273438	-0.88745117	8.3154297	0.42822266	0	0	0	0	0	0	0	0	0	0.92651367	0.073486328	0.73730469	-0.27514648	0.21020508	0.25146484	0	44330	0	0	0
979	980	980	Category G	-0.61181641	-0.13183594	-0.70776367	0.37109375	0.23071289	0.30517578	0.08	0	31/3/2018	31	3	2018	3:34:24	12864	0.2	3	34	24	0	0.059326172	3.4981934	-0.2565918	-0.027587891	-0.88696289	7.109375	0.41113281	0	0	0	0	0	0	0	0	0	0.92358398	0.076416016	0.63842773	-0.35498047	-0.10400391	0.17919922	0	44330	0	0	0
980	981	981	Category G	-0.2878418	-0.083984375	-0.92382813	0.34570313	0.24804688	0.3190918	0.08	0	31/3/2018	31	3	2018	3:34:24	12864	0.3	3	34	24	0	0.059326172	3.4981934	-0.24951172	-0.027832031	-0.88964844	6.2250977	0.075683594	0	0	0	0	0	0	0	0	0	0.92456055	0.075439453	0.12817383	-0.038085938	-0.055908203	-0.033935547	0	44330	0	0	0
981	982	982	Category G	-0.53979492	-0.083984375	-0.81591797	0.32177734	0.23608398	0.34912109	0.08	0	31/3/2018	31	3	2018	3:34:24	12864	0.4	3	34	24	0	0.059326172	3.4981934	-0.24511719	-0.026367188	-0.88891602	9.1176758	0.30883789	0	0	0	0	0	0	0	0	0	0.92236328	0.077636719	0.42480469	-0.29443359	-0.057373047	0.072998047	0	44330	0	0	0
982	983	983	Category G	-0.52783203	-0.095947266	-0.94799805	0.27246094	0.2590332	0.37573242	0.08	0	31/3/2018	31	3	2018	3:34:24	12864	0.5	3	34	24	0	0.059326172	3.4981934	-0.23828125	-0.023681641	-0.88989258	10.721924	0.30371094	0	0	0	0	0	0	0	0	0	0.92163086	0.078369141	0.41918945	-0.28930664	-0.072021484	-0.057861328	0	44330	0	0	0
983	984	984	Category G	-0.43188477	-0.11987305	-0.93579102	0.25341797	0.26220703	0.38623047	0.08	0	31/3/2018	31	3	2018	3:34:24	12864	0.6	3	34	24	0	0.059326172	3.4981934	-0.23388672	-0.022705078	-0.890625	15.184814	0.22485352	0	0	0	0	0	0	0	0	0	0.92114258	0.078857422	0.33984375	-0.19775391	-0.096923828	-0.044921875	0	44330	0	0	0
984	985	985	Category G	-0.31176758	0.047851563	-0.83984375	0.30664063	0.24291992	0.36108398	0.08	0	31/3/2018	31	3	2018	3:34:24	12864	0.7	3	34	24	0	0.059326172	3.4981934	-0.22924805	-0.020996094	-0.89038086	28.890137	0.11865234	0	0	0	0	0	0	0	0	0	0.91967773	0.080322266	0.20166016	-0.082275391	0.068847656	0.050537109	0	44330	0	0	0
985	986	986	Category G	-0.79199219	-0.13183594	-0.93579102	0.38208008	0.20556641	0.31079102	0.08	0	31/3/2018	31	3	2018	3:34:24	12864	0.8	3	34	24	0	0.059326172	3.4981934	-0.2265625	-0.018554688	-0.89306641	23.486572	0.57788086	0	0	0	0	0	0	0	0	0	0.92163086	0.078369141	0.72094727	-0.56518555	-0.11303711	-0.042480469	0	44330	0	0	0
986	987	987	Category L	0.047851563	0.023925781	-0.97192383	-0.14770508	-0.17016602	0.44921875	0.08	0	31/3/2018	31	3	2018	3:49:17	13757	0.3	3	49	17	0	0.059570313	3.5610352	-0.21826172	-0.019042969	-0.89233398	33.769531	0.28100586	0	0	0	0	0	0	0	0	0	0.91870117	0.081298828	0.38891602	0.26611328	0.04296875	-0.079345703	0	44330	0	0	0
987	988	988	Category L	0.011962891	0.023925781	-0.93579102	-0.14550781	-0.18554688	0.4519043	0.08	0	31/3/2018	31	3	2018	3:49:17	13757	0.4	3	49	17	0	0.059570313	3.5513672	-0.21484375	-0.019042969	-0.89233398	100.94312	0.23510742	0	0	0	0	0	0	0	0	0	0.91796875	0.08203125	0.31347656	0.22680664	0.04296875	-0.043212891	0	44330	0	0	0
988	989	989	Category L	0.023925781	0.035888672	-0.94799805	-0.14819336	-0.17602539	0.45581055	0.08	0	31/3/2018	31	3	2018	3:49:17	13757	0.5	3	49	17	0	0.059570313	3.5513672	-0.21313477	-0.017333984	-0.89233398	116.49927	0.24902344	0	0	0	0	0	0	0	0	0	0.91772461	0.082275391	0.34570313	0.23706055	0.053222656	-0.055419922	0	44330	0	0	0
989	990	990	Category L	0.035888672	0.047851563	-0.94799805	-0.14916992	-0.17675781	0.45507813	0.08	0	31/3/2018	31	3	2018	3:49:17	13757	0.6	3	49	17	0	0.059570313	3.5513672	-0.20605469	-0.017578125	-0.8918457	120.75195	0.25683594	0	0	0	0	0	0	0	0	0	0.91552734	0.084472656	0.36328125	0.24194336	0.065429688	-0.055908203	0	44330	0	0	0
990	991	991	Category L	0.035888672	0.035888672	-0.93579102	-0.15039063	-0.17724609	0.45410156	0.08	0	31/3/2018	31	3	2018	3:49:17	13757	0.7	3	49	17	0	0.059570313	3.5513672	-0.20483398	-0.017089844	-0.89526367	120.66577	0.24975586	0	0	0	0	0	0	0	0	0	0.91870117	0.081298828	0.33422852	0.24072266	0.052978516	-0.040283203	0	44330	0	0	0
991	992	992	Category L	0.023925781	0.011962891	-0.91186523	-0.14306641	-0.17260742	0.45605469	0.08	0	31/3/2018	31	3	2018	3:49:17	13757	0.8	3	49	17	0	0.059570313	3.5513672	-0.19604492	-0.015380859	-0.89575195	121.94409	0.22216797	0	0	0	0	0	0	0	0	0	0.91723633	0.082763672	0.26318359	0.2199707	0.02734375	-0.015869141	0	44330	0	0	0
992	993	993	Category L	0.011962891	0.023925781	-0.92382813	-0.14599609	-0.17211914	0.45629883	0.08	0	31/3/2018	31	3	2018	3:49:17	13757	0.9	3	49	17	0	0.059570313	3.5513672	-0.19116211	-0.014648438	-0.89697266	120.63281	0.20849609	0	0	0	0	0	0	0	0	0	0.91723633	0.082763672	0.26855469	0.203125	0.038574219	-0.026611328	0	44330	0	0	0
993	994	994	Category L	0.047851563	0.023925781	-0.93579102	-0.14477539	-0.17529297	0.45507813	0.08	0	31/3/2018	31	3	2018	3:49:18	13758	0	3	49	18	0	0.059570313	3.5513672	-0.18579102	-0.012451172	-0.89892578	121.03857	0.23950195	0	0	0	0	0	0	0	0	0	0.91796875	0.08203125	0.30688477	0.23364258	0.036376953	-0.036621094	0	44330	0	0	0
994	995	995	Category L	0.023925781	0.011962891	-0.95996094	-0.14550781	-0.17773438	0.45605469	0.08	0	31/3/2018	31	3	2018	3:49:18	13758	0.1	3	49	18	0	0.059570313	3.5513672	-0.17651367	-0.011962891	-0.8996582	114.21997	0.21069336	0	0	0	0	0	0	0	0	0	0.91674805	0.083251953	0.28466797	0.20043945	0.023925781	-0.060058594	0	44330	0	0	0
995	996	996	Category L	0.035888672	0.011962891	-0.93579102	-0.14892578	-0.17578125	0.44799805	0.08	0	31/3/2018	31	3	2018	3:49:18	13758	0.2	3	49	18	0	0.059570313	3.5513672	-0.17211914	-0.010009766	-0.90136719	124.19043	0.2121582	0	0	0	0	0	0	0	0	0	0.91772461	0.082275391	0.26464844	0.20800781	0.021972656	-0.034179688	0	44330	0	0	0
996	997	997	Category L	0.011962891	0.059814453	-0.92382813	-0.14868164	-0.17480469	0.45825195	0.08	0	31/3/2018	31	3	2018	3:49:18	13758	0.3	3	49	18	0	0.059570313	3.5513672	-0.16455078	-0.008544922	-0.90112305	123.33813	0.19067383	0	0	0	0	0	0	0	0	0	0.91601563	0.083984375	0.26757813	0.17651367	0.068359375	-0.022460938	0	44330	0	0	0
997	998	998	Category L	0.023925781	0.023925781	-0.92382813	-0.15014648	-0.17797852	0.453125	0.08	0	31/3/2018	31	3	2018	3:49:18	13758	0.4	3	49	18	0	0.059570313	3.5513672	-0.15966797	-0.006103516	-0.90258789	35.614258	0.18725586	0	0	0	0	0	0	0	0	0	0.91674805	0.083251953	0.23510742	0.18359375	0.030029297	-0.020996094	0	44330	0	0	0
998	999	999	Category L	0.035888672	0.023925781	-0.93579102	-0.14746094	-0.17700195	0.44824219	0.08	0	31/3/2018	31	3	2018	3:49:18	13758	0.5	3	49	18	0	0.059570313	3.5513672	-0.15405273	-0.004638672	-0.90405273	1.8383789	0.19482422	0	0	0	0	0	0	0	0	0	0.91723633	0.082763672	0.25024414	0.18994141	0.028564453	-0.031494141	0	44330	0	0	0
999	1000	1000	Category L	0.023925781	0.023925781	-0.93579102	-0.14599609	-0.17260742	0.45507813	0.08	0	31/3/2018	31	3	2018	3:49:18	13758	0.6	3	49	18	0	0.059570313	3.5513672	-0.14697266	-0.002197266	-0.90429688	14.238525	0.17553711	0	0	0	0	0	0	0	0	0	0.91625977	0.083740234	0.22851563	0.17089844	0.026123047	-0.03125	0	44330	0	0	0
1000	1001	1001	Category L	0.023925781	0.011962891	-0.93579102	-0.15136719	-0.17211914	0.45581055	0.08	0	31/3/2018	31	3	2018	3:49:18	13758	0.7	3	49	18	0	0.059570313	3.5513672	-0.14208984	-0.000488281	-0.90625	22.76709	0.16894531	0	0	0	0	0	0	0	0	0	0.91748047	0.082519531	0.20800781	0.16601563	0.012451172	-0.029296875	0	44330	0	0	0
1001	1002	1002	Category L	0.035888672	0.023925781	-0.94799805	-0.14794922	-0.18286133	0.45581055	0.08	0	31/3/2018	31	3	2018	3:49:18	13758	0.8	3	49	18	0	0.059570313	3.5513672	-0.13208008	-0.000244141	-0.9050293	8.6105957	0.17504883	0	0	0	0	0	0	0	0	0	0.91455078	0.085449219	0.23510742	0.16796875	0.024169922	-0.042724609	0	44330	0	0	0
1002	1003	1003	Category L	0.071777344	0.035888672	-0.89990234	-0.14916992	-0.17944336	0.45678711	0.08	0	31/3/2018	31	3	2018	3:49:18	13758	0.9	3	49	18	0	0.059570313	3.5513672	-0.12084961	-0.000488281	-0.90551758	2.4475098	0.19604492	0	0	0	0	0	0	0	0	0	0.91357422	0.086425781	0.23486328	0.19262695	0.036376953	0.005615234	0	44330	0	0	0
1003	1004	1004	Category L	0.047851563	0.023925781	-0.93579102	-0.14892578	-0.17578125	0.44580078	0.08	0	31/3/2018	31	3	2018	3:49:19	13759	0	3	49	19	0	0.059570313	3.5513672	-0.11474609	0.000488281	-0.90820313	0.39501953	0.16650391	0	0	0	0	0	0	0	0	0	0.9152832	0.084716797	0.21337891	0.16259766	0.023193359	-0.02734375	0	44330	0	0	0
1004	1005	1005	Category L	0.035888672	0.023925781	-0.93579102	-0.14501953	-0.171875	0.45605469	0.08	0	31/3/2018	31	3	2018	3:49:19	13759	0.1	3	49	19	0	0.059570313	3.5513672	-0.10693359	0.001220703	-0.90893555	0.46704102	0.14697266	0	0	0	0	0	0	0	0	0	0.9152832	0.084716797	0.19189453	0.14282227	0.022460938	-0.026611328	0	44330	0	0	0
1005	1006	1006	Category L	0.011962891	0.035888672	-0.94799805	-0.14453125	-0.17529297	0.45629883	0.08	0	31/3/2018	31	3	2018	3:49:19	13759	0.2	3	49	19	0	0.059570313	3.5513672	-0.10058594	0.001953125	-0.91137695	0.7253418	0.12304688	0	0	0	0	0	0	0	0	0	0.91674805	0.083251953	0.18286133	0.11254883	0.033691406	-0.036376953	0	44330	0	0	0
1006	1007	1007	Category L	0.035888672	0.059814453	-0.91186523	-0.14868164	-0.17553711	0.45581055	0.08	0	31/3/2018	31	3	2018	3:49:19	13759	0.3	3	49	19	0	0.059570313	3.5513672	-0.096923828	0.001708984	-0.91186523	0.31591797	0.14501953	0	0	0	0	0	0	0	0	0	0.91699219	0.083007813	0.19067383	0.1328125	0.057861328	0	0	44330	0	0	0
1007	1008	1008	Category L	0.035888672	0.023925781	-0.92382813	-0.1472168	-0.17578125	0.45581055	0.08	0	31/3/2018	31	3	2018	3:49:19	13759	0.4	3	49	19	0	0.059570313	3.5513672	-0.094238281	0.001220703	-0.91479492	0.19238281	0.13232422	0	0	0	0	0	0	0	0	0	0.91967773	0.080322266	0.16162109	0.13012695	0.022460938	-0.008789063	0	44330	0	0	0
1008	1009	1009	Category L	0.023925781	0.023925781	-0.92382813	-0.14453125	-0.17138672	0.4543457	0.08	0	31/3/2018	31	3	2018	3:49:19	13759	0.5	3	49	19	0	0.059570313	3.5513672	-0.086669922	0.002929688	-0.91577148	0.75	0.11279297	0	0	0	0	0	0	0	0	0	0.91992188	0.080078125	0.1394043	0.1105957	0.020751953	-0.0078125	0	44330	0	0	0
1009	1010	1010	Category L	0.059814453	0.011962891	-0.92382813	-0.14575195	-0.17895508	0.45092773	0.08	0	31/3/2018	31	3	2018	3:49:19	13759	0.6	3	49	19	0	0.059570313	3.5513672	-0.082763672	0.003662109	-0.91674805	1.1337891	0.14282227	0	0	0	0	0	0	0	0	0	0.9206543	0.079345703	0.15771484	0.14257813	0.008056641	-0.006835938	0	44330	0	0	0
1010	1011	1011	Category L	0.047851563	0.023925781	-0.93579102	-0.1472168	-0.17138672	0.45825195	0.08	0	31/3/2018	31	3	2018	3:49:19	13759	0.7	3	49	19	0	0.059570313	3.5513672	-0.074707031	0.005615234	-0.91870117	0.8737793	0.12524414	0	0	0	0	0	0	0	0	0	0.92163086	0.078369141	0.15795898	0.12255859	0.018066406	-0.016845703	0	44330	0	0	0
1011	1012	1012	Category L	0.011962891	0.011962891	-0.93579102	-0.14453125	-0.17236328	0.45825195	0.08	0	31/3/2018	31	3	2018	3:49:19	13759	0.8	3	49	19	0	0.059570313	3.5513672	-0.068359375	0.008789063	-0.91845703	0.088134766	0.082275391	0	0	0	0	0	0	0	0	0	0.92089844	0.079101563	0.10058594	0.080322266	0.002929688	-0.017089844	0	44330	0	0	0
1012	1013	1013	Category L	0.023925781	0.023925781	-0.92382813	-0.14208984	-0.17504883	0.45410156	0.08	0	31/3/2018	31	3	2018	3:49:19	13759	0.9	3	49	19	0	0.059570313	3.5513672	-0.065429688	0.008300781	-0.9206543	0.28417969	0.090576172	0	0	0	0	0	0	0	0	0	0.9230957	0.076904297	0.10766602	0.089355469	0.015380859	-0.002929688	0	44330	0	0	0
1013	1014	1014	Category L	0.035888672	0.035888672	-0.92382813	-0.14135742	-0.17089844	0.45849609	0.08	0	31/3/2018	31	3	2018	3:49:20	13760	0	3	49	20	0	0.059570313	3.5513672	-0.056884766	0.010498047	-0.9206543	0.78271484	0.096191406	0	0	0	0	0	0	0	0	0	0.92260742	0.077392578	0.12084961	0.092773438	0.025146484	-0.002929688	0	44330	0	0	0
1014	1015	1015	Category L	0.059814453	0.011962891	-0.93579102	-0.14770508	-0.17016602	0.45336914	0.08	0	31/3/2018	31	3	2018	3:49:20	13760	0.1	3	49	20	0	0.059570313	3.5513672	-0.051513672	0.01171875	-0.92138672	0.92773438	0.11230469	0	0	0	0	0	0	0	0	0	0.92285156	0.077148438	0.12573242	0.11132813	0	-0.014160156	0	44330	0	0	0
1015	1016	1016	Category L	0.035888672	0	-0.91186523	-0.14208984	-0.17822266	0.45507813	0.08	0	31/3/2018	31	3	2018	3:49:20	13760	0.2	3	49	20	0	0.059570313	3.5513672	-0.041992188	0.01171875	-0.9230957	0.87255859	0.079589844	0	0	0	0	0	0	0	0	0	0.92407227	0.075927734	0.10107422	0.077880859	-0.01171875	0.011230469	0	44330	0	0	0
1016	1017	1017	Category L	0.023925781	0.023925781	-0.93579102	-0.14306641	-0.17822266	0.453125	0.08	0	31/3/2018	31	3	2018	3:49:20	13760	0.3	3	49	20	0	0.059570313	3.5513672	-0.036132813	0.012939453	-0.92382813	1.0500488	0.062011719	0	0	0	0	0	0	0	0	0	0.92480469	0.075195313	0.082519531	0.060058594	0.010742188	-0.01171875	0	44330	0	0	0
1017	1018	1018	Category L	0.023925781	0.047851563	-0.95996094	-0.14306641	-0.17333984	0.45605469	0.08	0	31/3/2018	31	3	2018	3:49:20	13760	0.4	3	49	20	0	0.059570313	3.5513672	-0.025634766	0.014404297	-0.92333984	1.4963379	0.069824219	0	0	0	0	0	0	0	0	0	0.92382813	0.076171875	0.11938477	0.049560547	0.033203125	-0.036376953	0	44330	0	0	0
1018	1019	1019	Category L	0.011962891	0.011962891	-0.92382813	-0.14038086	-0.16967773	0.45703125	0.08	0	31/3/2018	31	3	2018	3:49:20	13760	0.5	3	49	20	0	0.059570313	3.5513672	-0.024902344	0.015625	-0.92407227	1.1162109	0.037109375	0	0	0	0	0	0	0	0	0	0.92456055	0.075439453	0.041015625	0.036865234	-0.003662109	0.000244141	0	44330	0	0	0
1019	1020	1020	Category L	0.047851563	0.011962891	-0.94799805	-0.14282227	-0.17602539	0.45800781	0.08	0	31/3/2018	31	3	2018	3:49:20	13760	0.6	3	49	20	0	0.059570313	3.5513672	-0.018066406	0.013671875	-0.92773438	0.50195313	0.068847656	0	0	0	0	0	0	0	0	0	0.92797852	0.072021484	0.087890625	0.065917969	-0.001708984	-0.020019531	0	44330	0	0	0
1020	1021	1021	Category L	0.023925781	0.023925781	-0.92382813	-0.14135742	-0.17504883	0.45605469	0.08	0	31/3/2018	31	3	2018	3:49:20	13760	0.7	3	49	20	0	0.059570313	3.5513672	-0.010253906	0.015625	-0.93041992	0.29638672	0.035644531	0	0	0	0	0	0	0	0	0	0.93066406	0.069335938	0.049072266	0.034179688	0.008056641	0.006591797	0	44330	0	0	0
1021	1022	1022	Category L	0.047851563	0.011962891	-0.94799805	-0.14453125	-0.17041016	0.45117188	0.08	0	31/3/2018	31	3	2018	3:49:20	13760	0.8	3	49	20	0	0.059570313	3.5513672	-0.006347656	0.016845703	-0.9309082	0.62402344	0.056884766	0	0	0	0	0	0	0	0	0	0.9309082	0.069091797	0.076171875	0.054199219	-0.004882813	-0.016845703	0	44330	0	0	0
1022	1023	1023	Category L	0.023925781	0.011962891	-0.92382813	-0.14501953	-0.171875	0.45507813	0.08	0	31/3/2018	31	3	2018	3:49:20	13760	0.9	3	49	20	0	0.059570313	3.5513672	0.000488281	0.018066406	-0.93188477	1.0332031	0.025390625	0	0	0	0	0	0	0	0	0	0.93212891	0.067871094	0.037841797	0.023193359	-0.006103516	0.008056641	0	44330	0	0	0
1023	1024	1024	Category L	0.047851563	0.035888672	-0.92382813	-0.13500977	-0.17944336	0.45825195	0.08	0	31/3/2018	31	3	2018	3:49:21	13761	0	3	49	21	0	0.059570313	3.5513672	0.007324219	0.01953125	-0.93188477	0.74023438	0.044189453	0	0	0	0	0	0	0	0	0	0.93212891	0.067871094	0.064941406	0.040283203	0.016113281	0.008056641	0	44330	0	0	0
1024	1025	1025	Category L	0.071777344	0.035888672	-0.89990234	-0.14135742	-0.18041992	0.45581055	0.08	0	31/3/2018	31	3	2018	3:49:21	13761	0.1	3	49	21	0	0.059570313	3.5513672	0.013183594	0.020996094	-0.93188477	0.93066406	0.068359375	0	0	0	0	0	0	0	0	0	0.93237305	0.067626953	0.10522461	0.058349609	0.014648438	0.031982422	0	44330	0	0	0
1025	1026	1026	Category L	0.011962891	0.023925781	-0.93579102	-0.14453125	-0.17041016	0.45019531	0.08	0	31/3/2018	31	3	2018	3:49:21	13761	0.2	3	49	21	0	0.059326172	3.5368652	0.017089844	0.020751953	-0.93310547	1.40625	0.006591797	0	0	0	0	0	0	0	0	0	0.93359375	0.06640625	0.010742188	-0.005126953	0.002929688	-0.002441406	0	44330	0	0	0
1026	1027	1027	Category L	0.047851563	0.011962891	-0.92382813	-0.13500977	-0.17236328	0.45947266	0.08	0	31/3/2018	31	3	2018	3:49:21	13761	0.3	3	49	21	0	0.059326172	3.5368652	0.02734375	0.022216797	-0.93359375	1.4423828	0.024902344	0	0	0	0	0	0	0	0	0	0.93432617	0.065673828	0.040771484	0.020263672	-0.010253906	0.009765625	0	44330	0	0	0
1027	1028	1028	Category L	0.011962891	0	-0.92382813	-0.14135742	-0.17529297	0.44921875	0.08	0	31/3/2018	31	3	2018	3:49:21	13761	0.4	3	49	21	0	0.059326172	3.5368652	0.026855469	0.022216797	-0.93310547	1.1018066	0.028320313	0	0	0	0	0	0	0	0	0	0.93383789	0.066162109	0.046630859	-0.014892578	-0.022216797	0.009277344	0	44330	0	0	0
1028	1029	1029	Category L	0.023925781	0.011962891	-0.94799805	-0.1394043	-0.17358398	0.45922852	0.08	0	31/3/2018	31	3	2018	3:49:21	13761	0.5	3	49	21	0	0.059326172	3.5368652	0.026855469	0.022216797	-0.93334961	0.76953125	0.018066406	0	0	0	0	0	0	0	0	0	0.93408203	0.065917969	0.027832031	-0.002929688	-0.010253906	-0.014404297	0	44330	0	0	0
1029	1030	1030	Category L	0.035888672	0.035888672	-0.93579102	-0.13867188	-0.17260742	0.45629883	0.08	0	31/3/2018	31	3	2018	3:49:21	13761	0.6	3	49	21	0	0.059326172	3.5368652	0.026611328	0.021728516	-0.93334961	0.80419922	0.016845703	0	0	0	0	0	0	0	0	0	0.93408203	0.065917969	0.025634766	0.009033203	0.013916016	-0.002197266	0	44330	0	0	0
1030	1031	1031	Category L	0.035888672	0.035888672	-0.94799805	-0.13671875	-0.17675781	0.45922852	0.08	0	31/3/2018	31	3	2018	3:49:21	13761	0.7	3	49	21	0	0.059326172	3.5368652	0.025878906	0.021240234	-0.93310547	0.35742188	0.022949219	0	0	0	0	0	0	0	0	0	0.93359375	0.06640625	0.0390625	0.009765625	0.014404297	-0.014648438	0	44330	0	0	0
1031	1032	1032	Category L	0.011962891	0.035888672	-0.95996094	-0.13671875	-0.17700195	0.45629883	0.08	0	31/3/2018	31	3	2018	3:49:21	13761	0.8	3	49	21	0	0.059326172	3.5368652	0.025390625	0.020996094	-0.93310547	0.32568359	0.033203125	0	0	0	0	0	0	0	0	0	0.93383789	0.066162109	0.054931641	-0.013427734	0.014648438	-0.026611328	0	44330	0	0	0
1032	1033	1033	Category L	0.023925781	0.023925781	-0.94799805	-0.13842773	-0.17700195	0.45922852	0.08	0	31/3/2018	31	3	2018	3:49:21	13761	0.9	3	49	21	0	0.059326172	3.5368652	0.025390625	0.020996094	-0.93359375	1.1313477	0.014648438	0	0	0	0	0	0	0	0	0	0.93408203	0.065917969	0.018554688	-0.001464844	0.002685547	-0.014160156	0	44330	0	0	0
1033	1034	1034	Category L	0.035888672	0.023925781	-0.95996094	-0.13769531	-0.17016602	0.45727539	0.08	0	31/3/2018	31	3	2018	3:49:22	13762	0	3	49	22	0	0.059326172	3.5368652	0.024902344	0.020751953	-0.93359375	1.1376953	0.028564453	0	0	0	0	0	0	0	0	0	0.93408203	0.065917969	0.040039063	0.010742188	0.002929688	-0.026123047	0	44330	0	0	0
1034	1035	1035	Category L	0.023925781	0.023925781	-0.94799805	-0.13525391	-0.17602539	0.45727539	0.08	0	31/3/2018	31	3	2018	3:49:22	13762	0.1	3	49	22	0	0.059326172	3.5368652	0.024658203	0.020751953	-0.93359375	1.1357422	0.014404297	0	0	0	0	0	0	0	0	0	0.93408203	0.065917969	0.018066406	-0.000732422	0.002929688	-0.014160156	0	44330	0	0	0
1035	1036	1036	Category L	0.011962891	0	-0.92382813	-0.13525391	-0.17602539	0.45727539	0.08	0	31/3/2018	31	3	2018	3:49:22	13762	0.2	3	49	22	0	0.059326172	3.5368652	0.024414063	0.020751953	-0.93359375	1.2995605	0.026123047	0	0	0	0	0	0	0	0	0	0.93408203	0.065917969	0.04296875	-0.012451172	-0.020751953	0.009765625	0	44330	0	0	0
1036	1037	1037	Category L	0	0.011962891	-0.92382813	-0.1394043	-0.17260742	0.45507813	0.08	0	31/3/2018	31	3	2018	3:49:22	13762	0.3	3	49	22	0	0.059326172	3.5368652	0.024169922	0.020019531	-0.93359375	1.1340332	0.02734375	0	0	0	0	0	0	0	0	0	0.93408203	0.065917969	0.042480469	-0.024169922	-0.008056641	0.009765625	0	44330	0	0	0
1037	1038	1038	Category L	0.023925781	0.023925781	-0.92382813	-0.13842773	-0.17089844	0.45947266	0.08	0	31/3/2018	31	3	2018	3:49:22	13762	0.4	3	49	22	0	0.059326172	3.5368652	0.024169922	0.019287109	-0.93408203	1.4291992	0.011230469	0	0	0	0	0	0	0	0	0	0.93457031	0.065429688	0.015136719	-0.000244141	0.004394531	0.010253906	0	44330	0	0	0
1038	1039	1039	Category L	0.011962891	0.023925781	-0.93579102	-0.13769531	-0.1784668	0.45703125	0.08	0	31/3/2018	31	3	2018	3:49:22	13762	0.5	3	49	22	0	0.059326172	3.5368652	0.024658203	0.019287109	-0.93481445	1.3293457	0.013427734	0	0	0	0	0	0	0	0	0	0.93530273	0.064697266	0.018310547	-0.012695313	0.004394531	-0.000732422	0	44330	0	0	0
1039	1040	1040	Category L	0.011962891	0.023925781	-0.94799805	-0.1394043	-0.1796875	0.45629883	0.08	0	31/3/2018	31	3	2018	3:49:22	13762	0.6	3	49	22	0	0.059326172	3.5368652	0.024902344	0.019287109	-0.93481445	0.98754883	0.019042969	0	0	0	0	0	0	0	0	0	0.93530273	0.064697266	0.030761719	-0.012939453	0.004394531	-0.012939453	0	44330	0	0	0
1040	1041	1041	Category L	0.023925781	0.023925781	-0.91186523	-0.14038086	-0.17260742	0.45629883	0.08	0	31/3/2018	31	3	2018	3:49:22	13762	0.7	3	49	22	0	0.059326172	3.5368652	0.024902344	0.019287109	-0.93408203	0.43212891	0.022705078	0	0	0	0	0	0	0	0	0	0.93457031	0.065429688	0.027832031	-0.000976563	0.004394531	0.022216797	0	44330	0	0	0
1041	1042	1042	Category L	0.035888672	0.011962891	-0.93579102	-0.14038086	-0.17260742	0.45629883	0.08	0	31/3/2018	31	3	2018	3:49:22	13762	0.8	3	49	22	0	0.059326172	3.5368652	0.024902344	0.019287109	-0.93359375	0.19189453	0.013183594	0	0	0	0	0	0	0	0	0	0.93408203	0.065917969	0.020507813	0.010742188	-0.007324219	-0.001953125	0	44330	0	0	0
1042	1043	1043	Category L	0.023925781	0.011962891	-0.94799805	-0.1340332	-0.17089844	0.45947266	0.08	0	31/3/2018	31	3	2018	3:49:22	13762	0.9	3	49	22	0	0.059326172	3.5368652	0.025390625	0.019042969	-0.93310547	0.48388672	0.016357422	0	0	0	0	0	0	0	0	0	0.93383789	0.066162109	0.023193359	-0.001464844	-0.007080078	-0.014648438	0	44330	0	0	0
1043	1044	1044	Category L	0.047851563	0.023925781	-0.92382813	-0.13574219	-0.171875	0.45849609	0.08	0	31/3/2018	31	3	2018	3:49:23	13763	0	3	49	23	0	0.059326172	3.5368652	0.025390625	0.018310547	-0.93334961	0.56494141	0.024658203	0	0	0	0	0	0	0	0	0	0.93383789	0.066162109	0.037353516	0.022216797	0.005371094	0.009521484	0	44330	0	0	0
1044	1045	1045	Category L	0.023925781	0.023925781	-0.93579102	-0.14038086	-0.16967773	0.45629883	0.08	0	31/3/2018	31	3	2018	3:49:23	13763	0.1	3	49	23	0	0.059326172	3.5368652	0.025878906	0.017822266	-0.93359375	0.61157227	0.006591797	0	0	0	0	0	0	0	0	0	0.93408203	0.065917969	0.010009766	-0.001953125	0.005859375	-0.001953125	0	44330	0	0	0
1045	1046	1046	Category L	0.011962891	0.011962891	-0.93579102	-0.1394043	-0.1796875	0.4543457	0.08	0	31/3/2018	31	3	2018	3:49:23	13763	0.2	3	49	23	0	0.059326172	3.5368652	0.026611328	0.017333984	-0.93383789	0.000732422	0.015625	0	0	0	0	0	0	0	0	0	0.93432617	0.065673828	0.021972656	-0.014648438	-0.005371094	-0.001708984	0	44330	0	0	0
1046	1047	1047	Category L	0.023925781	0.035888672	-0.94799805	-0.1418457	-0.17504883	0.45703125	0.08	0	31/3/2018	31	3	2018	3:49:23	13763	0.3	3	49	23	0	0.059326172	3.5368652	0.02734375	0.016845703	-0.93359375	0.55200195	0.023925781	0	0	0	0	0	0	0	0	0	0.93432617	0.065673828	0.036621094	-0.003417969	0.018798828	-0.014160156	0	44330	0	0	0
1047	1048	1048	Category L	0.011962891	0.047851563	-0.93579102	-0.13818359	-0.17602539	0.45605469	0.08	0	31/3/2018	31	3	2018	3:49:23	13763	0.4	3	49	23	0	0.059326172	3.5368652	0.027832031	0.015869141	-0.93359375	0.50634766	0.035644531	0	0	0	0	0	0	0	0	0	0.93432617	0.065673828	0.049804688	-0.015869141	0.031738281	-0.001953125	0	44330	0	0	0
1048	1049	1049	Category L	0.035888672	0.023925781	-0.92382813	-0.13793945	-0.16894531	0.46044922	0.08	0	31/3/2018	31	3	2018	3:49:23	13763	0.5	3	49	23	0	0.059326172	3.5368652	0.028076172	0.015380859	-0.93408203	0.46777344	0.015136719	0	0	0	0	0	0	0	0	0	0.93457031	0.065429688	0.026123047	0.007568359	0.008300781	0.010253906	0	44330	0	0	0
1049	1050	1050	Category L	0.011962891	0.011962891	-0.93579102	-0.13842773	-0.17236328	0.46118164	0.08	0	31/3/2018	31	3	2018	3:49:23	13763	0.6	3	49	23	0	0.059326172	3.5368652	0.028564453	0.014892578	-0.93408203	0.609375	0.016845703	0	0	0	0	0	0	0	0	0	0.93457031	0.065429688	0.021240234	-0.016601563	-0.002929688	-0.001708984	0	44330	0	0	0
1050	1051	1051	Category L	0.023925781	0.023925781	-0.93579102	-0.13525391	-0.171875	0.46337891	0.08	0	31/3/2018	31	3	2018	3:49:23	13763	0.7	3	49	23	0	0.059326172	3.5368652	0.028564453	0.014648438	-0.93359375	0.83642578	0.010498047	0	0	0	0	0	0	0	0	0	0.93432617	0.065673828	0.015869141	-0.004638672	0.009033203	-0.001953125	0	44330	0	0	0
1051	1052	1052	Category L	0.011962891	0.023925781	-0.92382813	-0.13842773	-0.16918945	0.45532227	0.08	0	31/3/2018	31	3	2018	3:49:23	13763	0.8	3	49	23	0	0.059326172	3.5368652	0.028808594	0.014160156	-0.93359375	0.61621094	0.021728516	0	0	0	0	0	0	0	0	0	0.93408203	0.065917969	0.036132813	-0.016845703	0.009521484	0.009765625	0	44330	0	0	0
1052	1053	1053	Category L	0.023925781	0.011962891	-0.91186523	-0.13696289	-0.1640625	0.46044922	0.08	0	31/3/2018	31	3	2018	3:49:23	13763	0.9	3	49	23	0	0.059326172	3.5368652	0.029541016	0.013671875	-0.93334961	0.52758789	0.022460938	0	0	0	0	0	0	0	0	0	0.93383789	0.066162109	0.029296875	-0.005615234	-0.001708984	0.021484375	0	44330	0	0	0
1053	1054	1054	Category L	0.035888672	0.011962891	-0.92382813	-0.13598633	-0.17602539	0.46118164	0.08	0	31/3/2018	31	3	2018	3:49:24	13764	0	3	49	24	0	0.059326172	3.5368652	0.030029297	0.013183594	-0.93334961	0.66308594	0.011230469	0	0	0	0	0	0	0	0	0	0.93383789	0.066162109	0.016601563	0.005615234	-0.001220703	0.009521484	0	44330	0	0	0
1054	1055	1055	Category L	0.023925781	0.023925781	-0.95996094	-0.13842773	-0.17626953	0.45703125	0.08	0	31/3/2018	31	3	2018	3:49:24	13764	0.1	3	49	24	0	0.059326172	3.5368652	0.030761719	0.012695313	-0.93359375	0.79736328	0.029296875	0	0	0	0	0	0	0	0	0	0.93432617	0.065673828	0.044189453	-0.006835938	0.010986328	-0.026123047	0	44330	0	0	0
1055	1056	1056	Category L	0.011962891	0	-0.93579102	-0.13842773	-0.17089844	0.45825195	0.08	0	31/3/2018	31	3	2018	3:49:24	13764	0.2	3	49	24	0	0.059326172	3.5368652	0.030761719	0.012451172	-0.93359375	0.39135742	0.022705078	0	0	0	0	0	0	0	0	0	0.93408203	0.065917969	0.033691406	-0.018798828	-0.012451172	-0.001953125	0	44330	0	0	0
1056	1057	1057	Category L	0.011962891	0.035888672	-0.92382813	-0.14233398	-0.16845703	0.46142578	0.08	0	31/3/2018	31	3	2018	3:49:24	13764	0.3	3	49	24	0	0.059326172	3.5368652	0.03125	0.012207031	-0.93359375	0.030029297	0.031982422	0	0	0	0	0	0	0	0	0	0.93432617	0.065673828	0.052734375	-0.019287109	0.0234375	0.009765625	0	44330	0	0	0
1057	1058	1058	Category L	0.011962891	0.023925781	-0.89990234	-0.13574219	-0.171875	0.46240234	0.08	0	31/3/2018	31	3	2018	3:49:24	13764	0.4	3	49	24	0	0.059326172	3.5368652	0.03125	0.011962891	-0.93359375	0.17480469	0.040527344	0	0	0	0	0	0	0	0	0	0.93408203	0.065917969	0.064697266	-0.019287109	0.01171875	0.033691406	0	44330	0	0	0
1058	1059	1059	Category L	0.011962891	0.023925781	-0.91186523	-0.13769531	-0.17456055	0.45727539	0.08	0	31/3/2018	31	3	2018	3:49:24	13764	0.5	3	49	24	0	0.059326172	3.5368652	0.03125	0.011474609	-0.93334961	0.097412109	0.031494141	0	0	0	0	0	0	0	0	0	0.93383789	0.066162109	0.053222656	-0.019287109	0.012207031	0.021484375	0	44330	0	0	0
1059	1060	1060	Category L	0.011962891	0.023925781	-0.93579102	-0.13793945	-0.17089844	0.45654297	0.08	0	31/3/2018	31	3	2018	3:49:24	13764	0.6	3	49	24	0	0.059326172	3.5368652	0.03125	0.010986328	-0.93334961	0.061523438	0.023193359	0	0	0	0	0	0	0	0	0	0.93408203	0.065917969	0.034423828	-0.019287109	0.012695313	-0.002197266	0	44330	0	0	0
1060	1061	1061	Category L	0.023925781	0.011962891	-0.94799805	-0.13598633	-0.16918945	0.46044922	0.08	0	31/3/2018	31	3	2018	3:49:24	13764	0.7	3	49	24	0	0.059326172	3.5368652	0.03125	0.010986328	-0.93310547	0.0625	0.016357422	0	0	0	0	0	0	0	0	0	0.93359375	0.06640625	0.022949219	-0.007324219	0.000732422	-0.014648438	0	44330	0	0	0
1061	1062	1062	Category L	0.011962891	0.023925781	-0.91186523	-0.13232422	-0.16992188	0.45947266	0.08	0	31/3/2018	31	3	2018	3:49:24	13764	0.8	3	49	24	0	0.059326172	3.5368652	0.031494141	0.010498047	-0.93310547	0.039306641	0.031738281	0	0	0	0	0	0	0	0	0	0.93359375	0.06640625	0.054199219	-0.01953125	0.013183594	0.021240234	0	44330	0	0	0
1062	1063	1063	Category L	0.023925781	0.011962891	-0.94799805	-0.13305664	-0.17333984	0.46020508	0.08	0	31/3/2018	31	3	2018	3:49:24	13764	0.9	3	49	24	0	0.059326172	3.5368652	0.031494141	0.010253906	-0.93310547	0.034423828	0.016601563	0	0	0	0	0	0	0	0	0	0.93359375	0.06640625	0.023925781	-0.007568359	0.001464844	-0.014648438	0	44330	0	0	0
1063	1064	1064	Category L	0.035888672	0.011962891	-0.93579102	-0.13647461	-0.18383789	0.4609375	0.08	0	31/3/2018	31	3	2018	3:49:25	13765	0	3	49	25	0	0.058837891	3.4933594	0.031738281	0.010253906	-0.93310547	0.25341797	0.004882813	0	0	0	0	0	0	0	0	0	0.93383789	0.066162109	0.008056641	0.00390625	0.001464844	-0.002441406	0	44330	0	0	0
1064	1065	1065	Category L	0.011962891	0.011962891	-0.93579102	-0.13793945	-0.16894531	0.45629883	0.08	0	31/3/2018	31	3	2018	3:49:25	13765	0.1	3	49	25	0	0.058837891	3.4933594	0.032226563	0.009765625	-0.93310547	0.41674805	0.020507813	0	0	0	0	0	0	0	0	0	0.93383789	0.066162109	0.024902344	-0.020263672	0.001953125	-0.002441406	0	44330	0	0	0
1065	1066	1066	Category L	0.011962891	0	-0.97192383	-0.14404297	-0.16845703	0.45849609	0.08	0	31/3/2018	31	3	2018	3:49:25	13765	0.2	3	49	25	0	0.058837891	3.4933594	0.032226563	0.009033203	-0.93359375	0.45507813	0.044189453	0	0	0	0	0	0	0	0	0	0.93408203	0.065917969	0.067871094	-0.020263672	-0.009033203	-0.038085938	0	44330	0	0	0
1066	1067	1067	Category L	0.011962891	0.011962891	-0.93579102	-0.13696289	-0.17114258	0.45629883	0.08	0	31/3/2018	31	3	2018	3:49:25	13765	0.3	3	49	25	0	0.058837891	3.4933594	0.032714844	0.008789063	-0.93359375	0.37280273	0.020996094	0	0	0	0	0	0	0	0	0	0.93432617	0.065673828	0.025634766	-0.020751953	0.002929688	-0.001953125	0	44330	0	0	0
1067	1068	1068	Category L	0.011962891	0.023925781	-0.94799805	-0.13793945	-0.16894531	0.45849609	0.08	0	31/3/2018	31	3	2018	3:49:25	13765	0.4	3	49	25	0	0.058837891	3.4933594	0.032714844	0.008789063	-0.93408203	0.16357422	0.029052734	0	0	0	0	0	0	0	0	0	0.93457031	0.065429688	0.049804688	-0.020751953	0.014892578	-0.013671875	0	44330	0	0	0
1068	1069	1069	Category L	0	0	-0.94799805	-0.1340332	-0.16845703	0.46142578	0.08	0	31/3/2018	31	3	2018	3:49:25	13765	0.5	3	49	25	0	0.058837891	3.4933594	0.033203125	0.008789063	-0.93408203	0.19238281	0.036865234	0	0	0	0	0	0	0	0	0	0.93481445	0.065185547	0.055664063	-0.033203125	-0.008789063	-0.013671875	0	44330	0	0	0
1069	1070	1070	Category L	-0.011962891	0.011962891	-0.92382813	-0.13989258	-0.16503906	0.46459961	0.08	0	31/3/2018	31	3	2018	3:49:25	13765	0.6	3	49	25	0	0.058837891	3.4933594	0.033447266	0.008789063	-0.93408203	0.067382813	0.046630859	0	0	0	0	0	0	0	0	0	0.93457031	0.065429688	0.058837891	-0.045410156	0.002929688	0.010253906	0	44330	0	0	0
1070	1071	1071	Category L	0	0.011962891	-0.94799805	-0.13671875	-0.16894531	0.45849609	0.08	0	31/3/2018	31	3	2018	3:49:25	13765	0.7	3	49	25	0	0.058837891	3.4933594	0.033447266	0.008300781	-0.93408203	0.014404297	0.036376953	0	0	0	0	0	0	0	0	0	0.93457031	0.065429688	0.05078125	-0.033447266	0.003417969	-0.013671875	0	44330	0	0	0
1071	1072	1072	Category L	0.023925781	0.023925781	-0.93579102	-0.13671875	-0.16870117	0.46118164	0.08	0	31/3/2018	31	3	2018	3:49:25	13765	0.8	3	49	25	0	0.058837891	3.4933594	0.033447266	0.0078125	-0.93408203	0.22387695	0.018554688	0	0	0	0	0	0	0	0	0	0.93457031	0.065429688	0.027099609	-0.009521484	0.015869141	-0.001464844	0	44330	0	0	0
1072	1073	1073	Category L	-0.023925781	0	-0.92382813	-0.13525391	-0.16748047	0.46044922	0.08	0	31/3/2018	31	3	2018	3:49:25	13765	0.9	3	49	25	0	0.058837891	3.4933594	0.033691406	0.007324219	-0.93359375	1.3720703	0.058837891	0	0	0	0	0	0	0	0	0	0.93408203	0.065917969	0.074951172	-0.057617188	-0.007324219	0.009765625	0	44330	0	0	0
1073	1074	1074	Category L	0.011962891	0.011962891	-0.94799805	-0.13134766	-0.17504883	0.45849609	0.08	0	31/3/2018	31	3	2018	3:49:26	13766	0	3	49	26	0	0.058837891	3.4933594	0.033691406	0.007080078	-0.93359375	3.6535645	0.026367188	0	0	0	0	0	0	0	0	0	0.93408203	0.065917969	0.040771484	-0.021728516	0.004638672	-0.014160156	0	44330	0	0	0
1074	1075	1075	Category L	0.011962891	0.011962891	-0.94799805	-0.12255859	-0.17871094	0.45727539	0.08	0	31/3/2018	31	3	2018	3:49:26	13766	0.1	3	49	26	0	0.058837891	3.4933594	0.033935547	0.006835938	-0.93359375	6.4545898	0.026611328	0	0	0	0	0	0	0	0	0	0.93408203	0.065917969	0.041259766	-0.021972656	0.004882813	-0.014160156	0	44330	0	0	0
1075	1076	1076	Category L	0.023925781	-0.035888672	-0.94799805	-0.099121094	-0.18457031	0.45678711	0.08	0	31/3/2018	31	3	2018	3:49:26	13766	0.2	3	49	26	0	0.058837891	3.4933594	0.034179688	0.006347656	-0.93359375	9.645752	0.045898438	0	0	0	0	0	0	0	0	0	0.93408203	0.065917969	0.067138672	-0.010253906	-0.042236328	-0.014160156	0	44330	0	0	0
1076	1077	1077	Category L	0	0	-0.95996094	-0.067626953	-0.18994141	0.46459961	0.08	0	31/3/2018	31	3	2018	3:49:26	13766	0.3	3	49	26	0	0.058837891	3.4933594	0.034667969	0.006347656	-0.93383789	13.838867	0.043701172	0	0	0	0	0	0	0	0	0	0.93457031	0.065429688	0.067138672	-0.034667969	-0.006347656	-0.025878906	0	44330	0	0	0
1077	1078	1078	Category L	0.071777344	0.023925781	-0.97192383	-0.047119141	-0.19702148	0.46850586	0.08	0	31/3/2018	31	3	2018	3:49:26	13766	0.4	3	49	26	0	0.058837891	3.4933594	0.03515625	0.006103516	-0.93432617	17.943115	0.055175781	0	0	0	0	0	0	0	0	0	0.93505859	0.064941406	0.091552734	0.036376953	0.017578125	-0.037353516	0	44330	0	0	0
1078	1079	1079	Category L	0.059814453	0.011962891	-0.94799805	-0.043212891	-0.18408203	0.47314453	0.08	0	31/3/2018	31	3	2018	3:49:26	13766	0.5	3	49	26	0	0.058837891	3.4933594	0.035400391	0.005859375	-0.93432617	21.036865	0.028320313	0	0	0	0	0	0	0	0	0	0.93505859	0.064941406	0.043701172	0.024169922	0.005859375	-0.013427734	0	44330	0	0	0
1079	1080	1080	Category L	0.023925781	0.035888672	-0.87597656	-0.046386719	-0.18652344	0.4699707	0.08	0	31/3/2018	31	3	2018	3:49:26	13766	0.6	3	49	26	0	0.058837891	3.4933594	0.035888672	0.005371094	-0.93432617	23.685791	0.066894531	0	0	0	0	0	0	0	0	0	0.93505859	0.064941406	0.10107422	-0.011962891	0.030273438	0.058349609	0	44330	0	0	0
1080	1081	1081	Category L	0.011962891	0.011962891	-0.88793945	-0.048339844	-0.18823242	0.46777344	0.08	0	31/3/2018	31	3	2018	3:49:26	13766	0.7	3	49	26	0	0.058837891	3.4933594	0.036621094	0.004882813	-0.93481445	26.864014	0.053466797	0	0	0	0	0	0	0	0	0	0.93554688	0.064453125	0.078613281	-0.024658203	0.006835938	0.046875	0	44330	0	0	0
1081	1082	1082	Category L	0.071777344	0	-0.92382813	-0.053466797	-0.18383789	0.46508789	0.08	0	31/3/2018	31	3	2018	3:49:26	13766	0.8	3	49	26	0	0.058837891	3.4933594	0.036865234	0.004394531	-0.93481445	28.951172	0.036621094	0	0	0	0	0	0	0	0	0	0.93554688	0.064453125	0.050292969	0.034667969	-0.004394531	0.010986328	0	44330	0	0	0
1082	1083	1083	Category L	0.083984375	-0.023925781	-0.91186523	-0.051757813	-0.18286133	0.46875	0.08	0	31/3/2018	31	3	2018	3:49:26	13766	0.9	3	49	26	0	0.058837891	3.4933594	0.036865234	0.004150391	-0.93505859	29.114746	0.059570313	0	0	0	0	0	0	0	0	0	0.93579102	0.064208984	0.098388672	0.046875	-0.028076172	0.023193359	0	44330	0	0	0
1083	1084	1084	Category L	0.083984375	-0.011962891	-0.94799805	-0.047363281	-0.18847656	0.46972656	0.08	0	31/3/2018	31	3	2018	3:49:27	13767	0	3	49	27	0	0.058837891	3.4933594	0.036865234	0.004150391	-0.93481445	28.304443	0.051269531	0	0	0	0	0	0	0	0	0	0.93554688	0.064453125	0.076171875	0.046875	-0.016113281	-0.012939453	0	44330	0	0	0
1084	1085	1085	Category L	0.083984375	-0.011962891	-0.95996094	-0.049804688	-0.1875	0.46972656	0.08	0	31/3/2018	31	3	2018	3:49:27	13767	0.1	3	49	27	0	0.058837891	3.4933594	0.036865234	0.003662109	-0.93505859	27.41626	0.055175781	0	0	0	0	0	0	0	0	0	0.93579102	0.064208984	0.087158203	0.046875	-0.015625	-0.024658203	0	44330	0	0	0
1085	1086	1086	Category L	0.071777344	-0.011962891	-0.93579102	-0.05078125	-0.18530273	0.46875	0.08	0	31/3/2018	31	3	2018	3:49:27	13767	0.2	3	49	27	0	0.058837891	3.4933594	0.036865234	0.003417969	-0.93554688	25.20459	0.038085938	0	0	0	0	0	0	0	0	0	0.9362793	0.063720703	0.050537109	0.034667969	-0.015380859	0	0	44330	0	0	0
1086	1087	1087	Category L	0.083984375	-0.011962891	-0.91186523	-0.05078125	-0.1875	0.46264648	0.08	0	31/3/2018	31	3	2018	3:49:27	13767	0.3	3	49	27	0	0.058837891	3.4933594	0.037353516	0.003417969	-0.93579102	20.575928	0.054443359	0	0	0	0	0	0	0	0	0	0.93652344	0.063476563	0.0859375	0.046386719	-0.015380859	0.023925781	0	44330	0	0	0
1087	1088	1088	Category L	0.059814453	-0.011962891	-0.94799805	-0.049560547	-0.18823242	0.46972656	0.08	0	31/3/2018	31	3	2018	3:49:27	13767	0.4	3	49	27	0	0.058837891	3.4933594	0.037353516	0.002929688	-0.93603516	16.47168	0.029296875	0	0	0	0	0	0	0	0	0	0.93676758	0.063232422	0.049072266	0.022216797	-0.014892578	-0.01171875	0	44330	0	0	0
1088	1089	1089	Category L	0.047851563	-0.023925781	-0.92382813	-0.052001953	-0.18505859	0.46191406	0.08	0	31/3/2018	31	3	2018	3:49:27	13767	0.5	3	49	27	0	0.058837891	3.4933594	0.037841797	0.002197266	-0.93579102	13.483398	0.030517578	0	0	0	0	0	0	0	0	0	0.93652344	0.063476563	0.048339844	0.009765625	-0.026123047	0.011962891	0	44330	0	0	0
1089	1090	1090	Category L	0.071777344	-0.011962891	-0.89990234	-0.047363281	-0.19018555	0.46679688	0.08	0	31/3/2018	31	3	2018	3:49:27	13767	0.6	3	49	27	0	0.058837891	3.4933594	0.037353516	0.001953125	-0.93579102	10.659668	0.051513672	0	0	0	0	0	0	0	0	0	0.93652344	0.063476563	0.084228516	0.034179688	-0.013916016	0.035888672	0	44330	0	0	0
1090	1091	1091	Category L	0.059814453	0	-0.92382813	-0.050537109	-0.18701172	0.46875	0.08	0	31/3/2018	31	3	2018	3:49:27	13767	0.7	3	49	27	0	0.058837891	3.4933594	0.037841797	0.001708984	-0.93579102	7.1079102	0.024902344	0	0	0	0	0	0	0	0	0	0.93652344	0.063476563	0.035644531	0.021728516	-0.001708984	0.011962891	0	44330	0	0	0
1091	1092	1092	Category L	0.083984375	-0.023925781	-0.92382813	-0.046142578	-0.18481445	0.4699707	0.08	0	31/3/2018	31	3	2018	3:49:27	13767	0.8	3	49	27	0	0.058837891	3.4933594	0.037597656	0.001464844	-0.93554688	4.1843262	0.054199219	0	0	0	0	0	0	0	0	0	0.9362793	0.063720703	0.083740234	0.046142578	-0.025390625	0.01171875	0	44330	0	0	0
1092	1093	1093	Category L	0.059814453	-0.023925781	-0.92382813	-0.048828125	-0.1875	0.46972656	0.08	0	31/3/2018	31	3	2018	3:49:27	13767	0.9	3	49	27	0	0.058837891	3.4933594	0.037841797	0.000976563	-0.93554688	3.0300293	0.03515625	0	0	0	0	0	0	0	0	0	0.9362793	0.063720703	0.058837891	0.021728516	-0.024902344	0.01171875	0	44330	0	0	0
1093	1094	1094	Category L	0.083984375	-0.011962891	-0.94799805	-0.056152344	-0.18652344	0.46484375	0.08	0	31/3/2018	31	3	2018	3:49:28	13768	0	3	49	28	0	0.058837891	3.4933594	0.038085938	0.000732422	-0.93554688	1.4284668	0.048828125	0	0	0	0	0	0	0	0	0	0.93652344	0.063476563	0.070556641	0.045654297	-0.012695313	-0.012207031	0	44330	0	0	0
1094	1095	1095	Category L	0.071777344	0	-0.92382813	-0.052490234	-0.18530273	0.46972656	0.08	0	31/3/2018	31	3	2018	3:49:28	13768	0.1	3	49	28	0	0.058837891	3.4933594	0.038085938	0.000244141	-0.93603516	1.1467285	0.035644531	0	0	0	0	0	0	0	0	0	0.93676758	0.063232422	0.046386719	0.033447266	-0.000244141	0.012207031	0	44330	0	0	0
1095	1096	1096	Category L	0.059814453	-0.011962891	-0.92382813	-0.047363281	-0.18920898	0.46899414	0.08	0	31/3/2018	31	3	2018	3:49:28	13768	0.2	3	49	28	0	0.058837891	3.4933594	0.038085938	0	-0.93603516	3.328125	0.02734375	0	0	0	0	0	0	0	0	0	0.93676758	0.063232422	0.045654297	0.021484375	-0.011962891	0.012207031	0	44330	0	0	0
1096	1097	1097	Category L	0.023925781	0	-0.92382813	-0.054443359	-0.18652344	0.46679688	0.08	0	31/3/2018	31	3	2018	3:49:28	13768	0.3	3	49	28	0	0.058837891	3.4933594	0.0390625	0	-0.93603516	3.9863281	0.01953125	0	0	0	0	0	0	0	0	0	0.93701172	0.062988281	0.027587891	-0.015136719	0	0.012207031	0	44330	0	0	0
1097	1098	1098	Category L	0.023925781	0	-0.94799805	-0.046142578	-0.19262695	0.46582031	0.08	0	31/3/2018	31	3	2018	3:49:28	13768	0.4	3	49	28	0	0.058837891	3.4933594	0.039550781	-0.000244141	-0.93676758	4.4770508	0.019287109	0	0	0	0	0	0	0	0	0	0.9375	0.0625	0.02734375	-0.015625	0.000244141	-0.010986328	0	44330	0	0	0
1098	1099	1099	Category L	0.023925781	-0.011962891	-0.92382813	-0.052490234	-0.18920898	0.46362305	0.08	0	31/3/2018	31	3	2018	3:49:28	13768	0.5	3	49	28	0	0.058837891	3.4933594	0.039794922	-0.000976563	-0.93725586	5.0358887	0.0234375	0	0	0	0	0	0	0	0	0	0.93823242	0.061767578	0.040283203	-0.015869141	-0.010742188	0.013427734	0	44330	0	0	0
1099	1100	1100	Category L	0.035888672	0	-0.92382813	-0.054199219	-0.18847656	0.46289063	0.08	0	31/3/2018	31	3	2018	3:49:28	13768	0.6	3	49	28	0	0.058837891	3.4933594	0.040039063	-0.001464844	-0.9375	5.3400879	0.014404297	0	0	0	0	0	0	0	0	0	0.93823242	0.061767578	0.01953125	-0.004150391	0.001464844	0.013671875	0	44330	0	0	0
1100	1101	1101	Category L	0.047851563	-0.011962891	-0.92382813	-0.053466797	-0.18652344	0.46191406	0.08	0	31/3/2018	31	3	2018	3:49:28	13768	0.7	3	49	28	0	0.058837891	3.4933594	0.040527344	-0.001953125	-0.93725586	5.1901855	0.018066406	0	0	0	0	0	0	0	0	0	0.93823242	0.061767578	0.030517578	0.007080078	-0.009765625	0.013427734	0	44330	0	0	0
1101	1102	1102	Category L	0.059814453	0	-0.94799805	-0.056884766	-0.1875	0.46362305	0.08	0	31/3/2018	31	3	2018	3:49:28	13768	0.8	3	49	28	0	0.059814453	3.5626465	0.040527344	-0.002197266	-0.93701172	4.324707	0.021972656	0	0	0	0	0	0	0	0	0	0.93798828	0.062011719	0.032226563	0.019042969	0.002197266	-0.010742188	0	44330	0	0	0
1102	1103	1103	Category L	0.035888672	0	-0.93579102	-0.044677734	-0.19799805	0.46972656	0.08	0	31/3/2018	31	3	2018	3:49:28	13768	0.9	3	49	28	0	0.059814453	3.5626465	0.041015625	-0.002685547	-0.9375	3.6101074	0.006103516	0	0	0	0	0	0	0	0	0	0.93823242	0.061767578	0.009521484	-0.005126953	0.002685547	0.001708984	0	44330	0	0	0
1103	1104	1104	Category L	0.083984375	0	-0.92382813	-0.054443359	-0.19287109	0.46264648	0.08	0	31/3/2018	31	3	2018	3:49:29	13769	0	3	49	29	0	0.059814453	3.5626465	0.041992188	-0.002685547	-0.9375	3.0686035	0.044189453	0	0	0	0	0	0	0	0	0	0.93847656	0.061523438	0.058105469	0.041748047	0.002685547	0.013671875	0	44330	0	0	0
1104	1105	1105	Category L	0.071777344	-0.011962891	-0.92382813	-0.059570313	-0.18823242	0.46459961	0.08	0	31/3/2018	31	3	2018	3:49:29	13769	0.1	3	49	29	0	0.059814453	3.5626465	0.042236328	-0.002685547	-0.93725586	2.4018555	0.033447266	0	0	0	0	0	0	0	0	0	0.93823242	0.061767578	0.052001953	0.029296875	-0.009033203	0.013427734	0	44330	0	0	0
1105	1106	1106	Category L	0.047851563	0	-0.94799805	-0.052490234	-0.18652344	0.46972656	0.08	0	31/3/2018	31	3	2018	3:49:29	13769	0.2	3	49	29	0	0.059814453	3.5626465	0.042480469	-0.002929688	-0.93701172	1.2714844	0.012207031	0	0	0	0	0	0	0	0	0	0.93798828	0.062011719	0.019042969	0.005126953	0.002929688	-0.010742188	0	44330	0	0	0
1106	1107	1107	Category L	0.047851563	0	-0.94799805	-0.053222656	-0.18725586	0.46948242	0.08	0	31/3/2018	31	3	2018	3:49:29	13769	0.3	3	49	29	0	0.059814453	3.5626465	0.042724609	-0.002929688	-0.93676758	0.10620117	0.012451172	0	0	0	0	0	0	0	0	0	0.93774414	0.062255859	0.019042969	0.004882813	0.002929688	-0.010986328	0	44330	0	0	0
1107	1108	1108	Category L	0.047851563	0	-0.93579102	-0.054199219	-0.1875	0.46777344	0.08	0	31/3/2018	31	3	2018	3:49:29	13769	0.4	3	49	29	0	0.059814453	3.5626465	0.043457031	-0.002929688	-0.93676758	0.3828125	0.005126953	0	0	0	0	0	0	0	0	0	0.93774414	0.062255859	0.008300781	0.004150391	0.002929688	0.000976563	0	44330	0	0	0
1108	1109	1109	Category L	0.047851563	0.011962891	-0.93579102	-0.055419922	-0.18920898	0.4597168	0.08	0	31/3/2018	31	3	2018	3:49:29	13769	0.5	3	49	29	0	0.059814453	3.5626465	0.043945313	-0.003417969	-0.93676758	0.21118164	0.015869141	0	0	0	0	0	0	0	0	0	0.93774414	0.062255859	0.020263672	0.003662109	0.015380859	0.000976563	0	44330	0	0	0
1109	1110	1110	Category L	0.035888672	0.011962891	-0.93579102	-0.054443359	-0.18652344	0.46679688	0.08	0	31/3/2018	31	3	2018	3:49:29	13769	0.6	3	49	29	0	0.059814453	3.5626465	0.044433594	-0.003417969	-0.93652344	0.03125	0.017822266	0	0	0	0	0	0	0	0	0	0.9375	0.0625	0.024902344	-0.008544922	0.015380859	0.000732422	0	44330	0	0	0
1110	1111	1111	Category L	0.035888672	-0.011962891	-0.94799805	-0.053466797	-0.1862793	0.46777344	0.08	0	31/3/2018	31	3	2018	3:49:29	13769	0.7	3	49	29	0	0.059814453	3.5626465	0.044921875	-0.003662109	-0.93676758	0.56103516	0.016601563	0	0	0	0	0	0	0	0	0	0.93774414	0.062255859	0.028564453	-0.009033203	-0.008056641	-0.010986328	0	44330	0	0	0
1111	1112	1112	Category L	0.035888672	0	-0.92382813	-0.056884766	-0.18823242	0.46972656	0.08	0	31/3/2018	31	3	2018	3:49:29	13769	0.8	3	49	29	0	0.059814453	3.5626465	0.045410156	-0.004150391	-0.9362793	1.7941895	0.016357422	0	0	0	0	0	0	0	0	0	0.93725586	0.062744141	0.026367188	-0.009521484	0.004150391	0.012451172	0	44330	0	0	0
1112	1113	1113	Category L	0.023925781	0	-0.94799805	-0.055664063	-0.19140625	0.47070313	0.08	0	31/3/2018	31	3	2018	3:49:29	13769	0.9	3	49	29	0	0.059814453	3.5626465	0.045410156	-0.004394531	-0.9362793	3.0412598	0.024902344	0	0	0	0	0	0	0	0	0	0.93725586	0.062744141	0.037841797	-0.021484375	0.004394531	-0.011474609	0	44330	0	0	0
1113	1114	1114	Category L	0.047851563	0	-0.95996094	-0.059570313	-0.18383789	0.46777344	0.08	0	31/3/2018	31	3	2018	3:49:30	13770	0	3	49	30	0	0.059814453	3.5626465	0.046142578	-0.004394531	-0.93652344	3.4050293	0.023681641	0	0	0	0	0	0	0	0	0	0.93774414	0.062255859	0.029541016	0.001464844	0.004394531	-0.023193359	0	44330	0	0	0
1114	1115	1115	Category L	0.047851563	0	-0.94799805	-0.053222656	-0.19116211	0.4675293	0.08	0	31/3/2018	31	3	2018	3:49:30	13770	0.1	3	49	30	0	0.059814453	3.5626465	0.046630859	-0.004394531	-0.9362793	3.1101074	0.012451172	0	0	0	0	0	0	0	0	0	0.9375	0.0625	0.017333984	0.000976563	0.004394531	-0.011474609	0	44330	0	0	0
1115	1116	1116	Category L	0.047851563	0	-0.94799805	-0.055175781	-0.18481445	0.46484375	0.08	0	31/3/2018	31	3	2018	3:49:30	13770	0.2	3	49	30	0	0.059814453	3.5626465	0.046630859	-0.004394531	-0.93603516	2.6015625	0.012695313	0	0	0	0	0	0	0	0	0	0.93701172	0.062988281	0.017578125	0.000976563	0.004394531	-0.01171875	0	44330	0	0	0
1116	1117	1117	Category L	0.047851563	-0.011962891	-0.95996094	-0.052490234	-0.18652344	0.46875	0.08	0	31/3/2018	31	3	2018	3:49:30	13770	0.3	3	49	30	0	0.059814453	3.5626465	0.046630859	-0.004150391	-0.93554688	1.9443359	0.025390625	0	0	0	0	0	0	0	0	0	0.93676758	0.063232422	0.032958984	0.000976563	-0.007568359	-0.024169922	0	44330	0	0	0
1117	1118	1118	Category L	0.047851563	0	-0.92382813	-0.055908203	-0.19165039	0.46777344	0.08	0	31/3/2018	31	3	2018	3:49:30	13770	0.4	3	49	30	0	0.059814453	3.5626465	0.047119141	-0.004150391	-0.93505859	0.73754883	0.011962891	0	0	0	0	0	0	0	0	0	0.9362793	0.063720703	0.016113281	0.000488281	0.004150391	0.011230469	0	44330	0	0	0
1118	1119	1119	Category L	0.047851563	-0.023925781	-0.94799805	-0.055908203	-0.18823242	0.46850586	0.08	0	31/3/2018	31	3	2018	3:49:30	13770	0.5	3	49	30	0	0.059814453	3.5626465	0.046630859	-0.004394531	-0.93481445	0.69189453	0.0234375	0	0	0	0	0	0	0	0	0	0.93579102	0.064208984	0.033447266	0.000976563	-0.019287109	-0.012939453	0	44330	0	0	0
1119	1120	1120	Category L	0.059814453	-0.011962891	-0.97192383	-0.05078125	-0.1875	0.46777344	0.08	0	31/3/2018	31	3	2018	3:49:30	13770	0.6	3	49	30	0	0.059814453	3.5626465	0.046386719	-0.004394531	-0.93481445	1.3444824	0.039794922	0	0	0	0	0	0	0	0	0	0.93603516	0.063964844	0.057373047	0.013183594	-0.007324219	-0.036865234	0	44330	0	0	0
1120	1121	1121	Category L	0.047851563	-0.011962891	-0.92382813	-0.053466797	-0.19018555	0.46777344	0.08	0	31/3/2018	31	3	2018	3:49:30	13770	0.7	3	49	30	0	0.059814453	3.5626465	0.046630859	-0.004882813	-0.93603516	1.5258789	0.014160156	0	0	0	0	0	0	0	0	0	0.93725586	0.062744141	0.020019531	0.000976563	-0.006835938	0.012207031	0	44330	0	0	0
1121	1122	1122	Category L	0.035888672	0	-0.94799805	-0.058105469	-0.18652344	0.46264648	0.08	0	31/3/2018	31	3	2018	3:49:30	13770	0.8	3	49	30	0	0.059814453	3.5626465	0.047119141	-0.005371094	-0.93701172	1.7932129	0.016357422	0	0	0	0	0	0	0	0	0	0.93823242	0.061767578	0.02734375	-0.011230469	0.005371094	-0.010742188	0	44330	0	0	0
1122	1123	1123	Category L	0.023925781	0	-0.93579102	-0.050048828	-0.19165039	0.46484375	0.08	0	31/3/2018	31	3	2018	3:49:30	13770	0.9	3	49	30	0	0.059814453	3.5626465	0.046630859	-0.005371094	-0.93701172	1.6032715	0.023193359	0	0	0	0	0	0	0	0	0	0.93823242	0.061767578	0.029296875	-0.022705078	0.005371094	0.001220703	0	44330	0	0	0
1123	1124	1124	Category L	0.047851563	-0.011962891	-0.94799805	-0.051513672	-0.19506836	0.46582031	0.08	0	31/3/2018	31	3	2018	3:49:31	13771	0	3	49	31	0	0.059814453	3.5626465	0.045654297	-0.004882813	-0.93701172	0.96020508	0.012695313	0	0	0	0	0	0	0	0	0	0.93823242	0.061767578	0.01953125	0.001953125	-0.006835938	-0.010742188	0	44330	0	0	0
1124	1125	1125	Category L	0.023925781	0.011962891	-0.95996094	-0.051757813	-0.19189453	0.46679688	0.08	0	31/3/2018	31	3	2018	3:49:31	13771	0.1	3	49	31	0	0.059814453	3.5626465	0.045166016	-0.004638672	-0.93701172	0.27368164	0.03515625	0	0	0	0	0	0	0	0	0	0.93823242	0.061767578	0.060546875	-0.021240234	0.016601563	-0.022705078	0	44330	0	0	0
1125	1126	1126	Category L	0.047851563	0	-0.95996094	-0.048828125	-0.19628906	0.46655273	0.08	0	31/3/2018	31	3	2018	3:49:31	13771	0.2	3	49	31	0	0.059814453	3.5626465	0.044677734	-0.004394531	-0.93676758	0.088378906	0.023681641	0	0	0	0	0	0	0	0	0	0.93774414	0.062255859	0.030761719	0.002929688	0.004394531	-0.022949219	0	44330	0	0	0
1126	1127	1127	Category L	0.023925781	0	-0.97192383	-0.049072266	-0.19433594	0.46582031	0.08	0	31/3/2018	31	3	2018	3:49:31	13771	0.3	3	49	31	0	0.059814453	3.5626465	0.044189453	-0.004150391	-0.93676758	0.52270508	0.040771484	0	0	0	0	0	0	0	0	0	0.93774414	0.062255859	0.059570313	-0.020263672	0.004150391	-0.034912109	0	44330	0	0	0
1127	1128	1128	Category L	0.047851563	0	-0.91186523	-0.051757813	-0.19018555	0.46289063	0.08	0	31/3/2018	31	3	2018	3:49:31	13771	0.4	3	49	31	0	0.059814453	3.5626465	0.043945313	-0.003662109	-0.93701172	1.3327637	0.025634766	0	0	0	0	0	0	0	0	0	0.93798828	0.062011719	0.032958984	0.003662109	0.003662109	0.025146484	0	44330	0	0	0
1128	1129	1129	Category L	0.011962891	0	-0.92382813	-0.05078125	-0.18920898	0.46582031	0.08	0	31/3/2018	31	3	2018	3:49:31	13771	0.5	3	49	31	0	0.059814453	3.5626465	0.043945313	-0.003662109	-0.93701172	1.859375	0.034667969	0	0	0	0	0	0	0	0	0	0.93798828	0.062011719	0.048828125	-0.031982422	0.003662109	0.013183594	0	44330	0	0	0
1129	1130	1130	Category L	0.035888672	-0.011962891	-0.93579102	-0.051757813	-0.18994141	0.46801758	0.08	0	31/3/2018	31	3	2018	3:49:31	13771	0.6	3	49	31	0	0.059814453	3.5626465	0.043457031	-0.003417969	-0.93676758	2.0959473	0.011474609	0	0	0	0	0	0	0	0	0	0.93774414	0.062255859	0.017089844	-0.007568359	-0.008300781	0.000976563	0	44330	0	0	0
1130	1131	1131	Category L	0.011962891	0.011962891	-0.92382813	-0.05078125	-0.1875	0.46582031	0.08	0	31/3/2018	31	3	2018	3:49:31	13771	0.7	3	49	31	0	0.059814453	3.5626465	0.042724609	-0.003417969	-0.93725586	1.579834	0.037109375	0	0	0	0	0	0	0	0	0	0.93823242	0.061767578	0.059814453	-0.030761719	0.015380859	0.013427734	0	44330	0	0	0
1131	1132	1132	Category L	0.035888672	-0.011962891	-0.92382813	-0.053466797	-0.1887207	0.46166992	0.08	0	31/3/2018	31	3	2018	3:49:31	13771	0.8	3	49	31	0	0.059814453	3.5626465	0.042724609	-0.003417969	-0.93725586	1.4328613	0.017333984	0	0	0	0	0	0	0	0	0	0.93823242	0.061767578	0.029052734	-0.006835938	-0.008300781	0.013427734	0	44330	0	0	0
1132	1133	1133	Category L	0.047851563	-0.011962891	-0.91186523	-0.05078125	-0.18847656	0.46606445	0.08	0	31/3/2018	31	3	2018	3:49:31	13771	0.9	3	49	31	0	0.059814453	3.5626465	0.042236328	-0.002929688	-0.9375	1.2756348	0.027832031	0	0	0	0	0	0	0	0	0	0.93847656	0.061523438	0.040039063	0.005371094	-0.008789063	0.025634766	0	44330	0	0	0
1133	1134	1134	Category L	0.023925781	-0.023925781	-0.95996094	-0.049560547	-0.19189453	0.46264648	0.08	0	31/3/2018	31	3	2018	3:49:32	13772	0	3	49	32	0	0.059814453	3.5626465	0.041992188	-0.002441406	-0.93774414	0.14697266	0.035644531	0	0	0	0	0	0	0	0	0	0.9387207	0.061279297	0.061767578	-0.018066406	-0.021240234	-0.021972656	0	44330	0	0	0
1134	1135	1135	Category L	0.035888672	0	-0.94799805	-0.051757813	-0.1875	0.46777344	0.08	0	31/3/2018	31	3	2018	3:49:32	13772	0.111	3	49	32	0	0.059814453	3.5626465	0.041503906	-0.002197266	-0.93725586	1.1166992	0.012207031	0	0	0	0	0	0	0	0	0	0.93823242	0.061767578	0.018554688	-0.005615234	0.002197266	-0.010498047	0	44330	0	0	0
1135	1136	1136	Category L	0.083984375	0	-0.94799805	-0.05078125	-0.18652344	0.46679688	0.08	0	31/3/2018	31	3	2018	3:49:32	13772	0.222	3	49	32	0	0.059814453	3.5626465	0.041015625	-0.002197266	-0.9375	1.6152344	0.043945313	0	0	0	0	0	0	0	0	0	0.93823242	0.061767578	0.055419922	0.042724609	0.002197266	-0.010253906	0	44330	0	0	0
1136	1137	1137	Category L	0.047851563	-0.011962891	-0.97192383	-0.056152344	-0.18920898	0.46337891	0.08	0	31/3/2018	31	3	2018	3:49:32	13772	0.333	3	49	32	0	0.059814453	3.5626465	0.040527344	-0.002197266	-0.9375	1.2294922	0.036132813	0	0	0	0	0	0	0	0	0	0.93847656	0.061523438	0.051025391	0.007080078	-0.009521484	-0.034179688	0	44330	0	0	0
1137	1138	1138	Category L	0.035888672	-0.023925781	-0.94799805	-0.050048828	-0.18945313	0.46020508	0.08	0	31/3/2018	31	3	2018	3:49:32	13772	0.444	3	49	32	0	0.059814453	3.5626465	0.041259766	-0.002197266	-0.93774414	1.378418	0.024414063	0	0	0	0	0	0	0	0	0	0.9387207	0.061279297	0.036865234	-0.005371094	-0.021484375	-0.010009766	0	44330	0	0	0
1138	1139	1139	Category L	0.023925781	-0.023925781	-0.92382813	-0.056152344	-0.18920898	0.46484375	0.08	0	31/3/2018	31	3	2018	3:49:32	13772	0.555	3	49	32	0	0.059814453	3.5626465	0.041015625	-0.002197266	-0.93774414	1.8642578	0.031005859	0	0	0	0	0	0	0	0	0	0.9387207	0.061279297	0.052734375	-0.017089844	-0.021484375	0.013916016	0	44330	0	0	0
1139	1140	1140	Category L	0.047851563	-0.011962891	-0.92382813	-0.056884766	-0.18652344	0.46264648	0.08	0	31/3/2018	31	3	2018	3:49:32	13772	0.666	3	49	32	0	0.059570313	3.5513672	0.041015625	-0.001953125	-0.93774414	1.6418457	0.018310547	0	0	0	0	0	0	0	0	0	0.9387207	0.061279297	0.030517578	0.006591797	-0.009765625	0.013916016	0	44330	0	0	0
1140	1141	1141	Category L	0.035888672	-0.011962891	-0.93579102	-0.052490234	-0.18920898	0.46801758	0.08	0	31/3/2018	31	3	2018	3:49:32	13772	0.777	3	49	32	0	0.059570313	3.5513672	0.040771484	-0.001708984	-0.93823242	1.5478516	0.011474609	0	0	0	0	0	0	0	0	0	0.93896484	0.061035156	0.017578125	-0.004882813	-0.010009766	0.002441406	0	44330	0	0	0
1141	1142	1142	Category L	0.047851563	0	-0.93579102	-0.046386719	-0.1875	0.46386719	0.08	0	31/3/2018	31	3	2018	3:49:32	13772	0.888	3	49	32	0	0.059570313	3.5513672	0.040771484	-0.001708984	-0.93774414	2.2539063	0.007324219	0	0	0	0	0	0	0	0	0	0.9387207	0.061279297	0.010742188	0.006835938	0.001708984	0.001953125	0	44330	0	0	0
1142	1143	1143	Category L	0.095947266	0.011962891	-0.94799805	-0.058105469	-0.18652344	0.46264648	0.08	0	31/3/2018	31	3	2018	3:49:33	13773	0	3	49	33	0	0.059570313	3.5513672	0.040039063	-0.001708984	-0.93725586	2.458252	0.058349609	0	0	0	0	0	0	0	0	0	0.93823242	0.061767578	0.080078125	0.055664063	0.013671875	-0.010498047	0	44330	0	0	0
1143	1144	1144	Category L	0.059814453	0	-0.92382813	-0.054199219	-0.18994141	0.46850586	0.08	0	31/3/2018	31	3	2018	3:49:33	13773	0.09	3	49	33	0	0.059570313	3.5513672	0.039794922	-0.001708984	-0.9375	1.5625	0.024169922	0	0	0	0	0	0	0	0	0	0.93847656	0.061523438	0.035400391	0.019775391	0.001708984	0.013671875	0	44330	0	0	0
1144	1145	1145	Category L	0.023925781	0	-0.92382813	-0.052490234	-0.19433594	0.46337891	0.08	0	31/3/2018	31	3	2018	3:49:33	13773	0.181	3	49	33	0	0.059570313	3.5513672	0.038818359	-0.00390625	-0.9375	1.1191406	0.020751953	0	0	0	0	0	0	0	0	0	0.93847656	0.061523438	0.032958984	-0.014892578	0.00390625	0.013671875	0	44330	0	0	0
1145	1146	1146	Category L	0.035888672	0	-0.93579102	-0.054443359	-0.19116211	0.46362305	0.08	0	31/3/2018	31	3	2018	3:49:33	13773	0.272	3	49	33	0	0.059570313	3.5513672	0.038574219	-0.00390625	-0.93798828	1.3369141	0.005126953	0	0	0	0	0	0	0	0	0	0.9387207	0.061279297	0.008789063	-0.002685547	0.00390625	0.002197266	0	44330	0	0	0
1146	1147	1147	Category L	0.083984375	0	-0.93579102	-0.054443359	-0.18505859	0.46264648	0.08	0	31/3/2018	31	3	2018	3:49:33	13773	0.363	3	49	33	0	0.059570313	3.5513672	0.038085938	-0.003662109	-0.93774414	1.0432129	0.045898438	0	0	0	0	0	0	0	0	0	0.93847656	0.061523438	0.051757813	0.045654297	0.003662109	0.001953125	0	44330	0	0	0
1147	1148	1148	Category L	0.047851563	-0.011962891	-0.94799805	-0.054199219	-0.19116211	0.46850586	0.08	0	31/3/2018	31	3	2018	3:49:33	13773	0.454	3	49	33	0	0.059570313	3.5513672	0.037841797	-0.003662109	-0.9375	0.10205078	0.016357422	0	0	0	0	0	0	0	0	0	0.93823242	0.061767578	0.028320313	0.010009766	-0.008056641	-0.010253906	0	44330	0	0	0
1148	1149	1149	Category L	0.035888672	0	-0.93579102	-0.052490234	-0.19091797	0.46948242	0.08	0	31/3/2018	31	3	2018	3:49:33	13773	0.545	3	49	33	0	0.059570313	3.5513672	0.037353516	-0.003662109	-0.93701172	0.22949219	0.004394531	0	0	0	0	0	0	0	0	0	0.93798828	0.062011719	0.006835938	-0.001464844	0.003662109	0.001220703	0	44330	0	0	0
1149	1150	1150	Category L	0.023925781	0	-0.93579102	-0.043701172	-0.19287109	0.46484375	0.08	0	31/3/2018	31	3	2018	3:49:33	13773	0.636	3	49	33	0	0.059570313	3.5513672	0.036865234	-0.004150391	-0.93676758	0.55029297	0.013671875	0	0	0	0	0	0	0	0	0	0.9375	0.0625	0.018310547	-0.012939453	0.004150391	0.000976563	0	44330	0	0	0
1150	1151	1151	Category L	0.035888672	-0.035888672	-0.91186523	-0.051025391	-0.18676758	0.4609375	0.08	0	31/3/2018	31	3	2018	3:49:33	13773	0.727	3	49	33	0	0.059570313	3.5513672	0.036621094	-0.004150391	-0.93652344	0.17163086	0.040039063	0	0	0	0	0	0	0	0	0	0.93725586	0.062744141	0.057128906	-0.000732422	-0.031494141	0.024658203	0	44330	0	0	0
1151	1152	1152	Category L	0.035888672	0	-0.93579102	-0.05078125	-0.19262695	0.46484375	0.08	0	31/3/2018	31	3	2018	3:49:33	13773	0.818	3	49	33	0	0.059570313	3.5513672	0.036376953	-0.00390625	-0.93652344	1.4980469	0.004150391	0	0	0	0	0	0	0	0	0	0.93725586	0.062744141	0.005371094	-0.000488281	0.00390625	0.000732422	0	44330	0	0	0
1152	1153	1153	Category L	0.023925781	0	-0.94799805	-0.050048828	-0.19018555	0.46484375	0.08	0	31/3/2018	31	3	2018	3:49:33	13773	0.909	3	49	33	0	0.059570313	3.5513672	0.036132813	-0.00390625	-0.93676758	1.8723145	0.017089844	0	0	0	0	0	0	0	0	0	0.9375	0.0625	0.02734375	-0.012207031	0.00390625	-0.010986328	0	44330	0	0	0
1153	1154	1154	Category L	0.047851563	0.011962891	-0.92382813	-0.048095703	-0.18652344	0.46704102	0.08	0	31/3/2018	31	3	2018	3:49:34	13774	0	3	49	34	0	0.059570313	3.5513672	0.036621094	-0.004150391	-0.93676758	1.7666016	0.0234375	0	0	0	0	0	0	0	0	0	0.9375	0.0625	0.040283203	0.010986328	0.016113281	0.012939453	0	44330	0	0	0
1154	1155	1155	Category L	0.011962891	0.011962891	-0.92382813	-0.05078125	-0.18652344	0.46606445	0.08	0	31/3/2018	31	3	2018	3:49:34	13774	0.1	3	49	34	0	0.059570313	3.5513672	0.036132813	-0.004150391	-0.93652344	2.1538086	0.031738281	0	0	0	0	0	0	0	0	0	0.93725586	0.062744141	0.053222656	-0.024169922	0.016113281	0.012695313	0	44330	0	0	0
1155	1156	1156	Category L	0.035888672	0	-0.92382813	-0.047363281	-0.19458008	0.46484375	0.08	0	31/3/2018	31	3	2018	3:49:34	13774	0.2	3	49	34	0	0.059570313	3.5513672	0.035888672	-0.004150391	-0.93676758	2.7475586	0.013427734	0	0	0	0	0	0	0	0	0	0.93725586	0.062744141	0.017089844	0	0.004150391	0.012939453	0	44330	0	0	0
1156	1157	1157	Category L	0.023925781	0	-0.91186523	-0.049560547	-0.1953125	0.46948242	0.08	0	31/3/2018	31	3	2018	3:49:34	13774	0.3	3	49	34	0	0.059570313	3.5513672	0.035644531	-0.004150391	-0.9362793	1.7687988	0.027587891	0	0	0	0	0	0	0	0	0	0.93701172	0.062988281	0.040771484	-0.01171875	0.004150391	0.024414063	0	44330	0	0	0
1157	1158	1158	Category L	0.047851563	0	-0.94799805	-0.048095703	-0.19458008	0.46679688	0.08	0	31/3/2018	31	3	2018	3:49:34	13774	0.4	3	49	34	0	0.059570313	3.5513672	0.035644531	-0.004394531	-0.9362793	0.52416992	0.017089844	0	0	0	0	0	0	0	0	0	0.93701172	0.062988281	0.028076172	0.011962891	0.004394531	-0.011474609	0	44330	0	0	0
1158	1159	1159	Category L	0.035888672	0	-0.95996094	-0.050048828	-0.1875	0.46777344	0.08	0	31/3/2018	31	3	2018	3:49:34	13774	0.5	3	49	34	0	0.059570313	3.5513672	0.035400391	-0.004394531	-0.93701172	0.030517578	0.023193359	0	0	0	0	0	0	0	0	0	0.93774414	0.062255859	0.027587891	0.000244141	0.004394531	-0.022705078	0	44330	0	0	0
1159	1160	1160	Category L	0.047851563	0	-0.97192383	-0.045654297	-0.18920898	0.46899414	0.08	0	31/3/2018	31	3	2018	3:49:34	13774	0.6	3	49	34	0	0.059570313	3.5513672	0.03515625	-0.004150391	-0.93676758	0.043212891	0.037353516	0	0	0	0	0	0	0	0	0	0.9375	0.0625	0.051757813	0.012451172	0.004150391	-0.034912109	0	44330	0	0	0
1160	1161	1161	Category L	0.035888672	-0.011962891	-0.95996094	-0.044677734	-0.19116211	0.46801758	0.08	0	31/3/2018	31	3	2018	3:49:34	13774	0.7	3	49	34	0	0.059570313	3.5513672	0.034912109	-0.004150391	-0.9362793	0.56152344	0.024658203	0	0	0	0	0	0	0	0	0	0.93701172	0.062988281	0.031982422	0.000732422	-0.007568359	-0.0234375	0	44330	0	0	0
1161	1162	1162	Category L	0.035888672	0	-0.92382813	-0.044677734	-0.18920898	0.46875	0.08	0	31/3/2018	31	3	2018	3:49:34	13774	0.8	3	49	34	0	0.059570313	3.5513672	0.034667969	-0.004150391	-0.93652344	0.84130859	0.013427734	0	0	0	0	0	0	0	0	0	0.93725586	0.062744141	0.018066406	0.000976563	0.004150391	0.012695313	0	44330	0	0	0
1162	1163	1163	Category L	0.011962891	0	-0.92382813	-0.048095703	-0.19116211	0.46875	0.08	0	31/3/2018	31	3	2018	3:49:34	13774	0.9	3	49	34	0	0.059570313	3.5513672	0.034179688	-0.004150391	-0.9362793	1.0341797	0.025878906	0	0	0	0	0	0	0	0	0	0.93701172	0.062988281	0.0390625	-0.022216797	0.004150391	0.012451172	0	44330	0	0	0
1163	1164	1164	Category L	0.035888672	0.011962891	-0.94799805	-0.046386719	-0.19458008	0.46362305	0.08	0	31/3/2018	31	3	2018	3:49:35	13775	0	3	49	35	0	0.059570313	3.5513672	0.034667969	-0.004150391	-0.93652344	1.0456543	0.019775391	0	0	0	0	0	0	0	0	0	0.93725586	0.062744141	0.028320313	0.000976563	0.016113281	-0.011230469	0	44330	0	0	0
1164	1165	1165	Category L	0.047851563	0.011962891	-0.92382813	-0.05078125	-0.19116211	0.46582031	0.08	0	31/3/2018	31	3	2018	3:49:35	13775	0.1	3	49	35	0	0.059570313	3.5513672	0.034667969	-0.00390625	-0.93652344	1.041748	0.024169922	0	0	0	0	0	0	0	0	0	0.93725586	0.062744141	0.041748047	0.012939453	0.015869141	0.012695313	0	44330	0	0	0
1165	1166	1166	Category L	0.035888672	0.011962891	-0.93579102	-0.050537109	-0.18896484	0.46679688	0.08	0	31/3/2018	31	3	2018	3:49:35	13775	0.2	3	49	35	0	0.059570313	3.5513672	0.034667969	-0.004150391	-0.9362793	1.4833984	0.016113281	0	0	0	0	0	0	0	0	0	0.93676758	0.063232422	0.017578125	0.000976563	0.016113281	0.000488281	0	44330	0	0	0
1166	1167	1167	Category L	0.059814453	0.011962891	-0.93579102	-0.045654297	-0.19482422	0.46289063	0.08	0	31/3/2018	31	3	2018	3:49:35	13775	0.3	3	49	35	0	0.059570313	3.5513672	0.034667969	-0.004150391	-0.93579102	1.4545898	0.029785156	0	0	0	0	0	0	0	0	0	0.93652344	0.063476563	0.041503906	0.024902344	0.016113281	0	0	44330	0	0	0
1167	1168	1168	Category L	0.059814453	0	-0.94799805	-0.05078125	-0.19042969	0.4609375	0.08	0	31/3/2018	31	3	2018	3:49:35	13775	0.4	3	49	35	0	0.059570313	3.5513672	0.034667969	-0.004150391	-0.93554688	1.0224609	0.028076172	0	0	0	0	0	0	0	0	0	0.93603516	0.063964844	0.041503906	0.024902344	0.004150391	-0.012207031	0	44330	0	0	0
1168	1169	1169	Category L	0.023925781	-0.011962891	-0.91186523	-0.046386719	-0.1875	0.46972656	0.08	0	31/3/2018	31	3	2018	3:49:35	13775	0.5	3	49	35	0	0.059570313	3.5513672	0.034423828	-0.004150391	-0.93579102	0.3918457	0.02734375	0	0	0	0	0	0	0	0	0	0.9362793	0.063720703	0.042236328	-0.010498047	-0.007568359	0.023925781	0	44330	0	0	0
1169	1170	1170	Category L	0.011962891	0	-0.93579102	-0.053466797	-0.1862793	0.46777344	0.08	0	31/3/2018	31	3	2018	3:49:35	13775	0.6	3	49	35	0	0.059570313	3.5513672	0.035400391	-0.004150391	-0.93603516	0.076171875	0.023681641	0	0	0	0	0	0	0	0	0	0.93676758	0.063232422	0.027832031	-0.0234375	0.004150391	0.000244141	0	44330	0	0	0
1170	1171	1171	Category L	0.059814453	0	-0.92382813	-0.047363281	-0.19262695	0.46484375	0.08	0	31/3/2018	31	3	2018	3:49:35	13775	0.7	3	49	35	0	0.059570313	3.5513672	0.035400391	-0.00390625	-0.93603516	0.11328125	0.02734375	0	0	0	0	0	0	0	0	0	0.93676758	0.063232422	0.040527344	0.024169922	0.00390625	0.012207031	0	44330	0	0	0
1171	1172	1172	Category L	0.035888672	0	-0.94799805	-0.050537109	-0.19433594	0.46679688	0.08	0	31/3/2018	31	3	2018	3:49:35	13775	0.8	3	49	35	0	0.059570313	3.5513672	0.035400391	-0.004150391	-0.9362793	0.21240234	0.012207031	0	0	0	0	0	0	0	0	0	0.93701172	0.062988281	0.015869141	0.000244141	0.004150391	-0.011474609	0	44330	0	0	0
1172	1173	1173	Category L	0.047851563	0.023925781	-0.93579102	-0.052734375	-0.19018555	0.46191406	0.08	0	31/3/2018	31	3	2018	3:49:35	13775	0.9	3	49	35	0	0.059570313	3.5513672	0.035400391	-0.004150391	-0.9362793	0.48974609	0.030517578	0	0	0	0	0	0	0	0	0	0.93701172	0.062988281	0.041015625	0.012207031	0.028076172	0.000488281	0	44330	0	0	0
1173	1174	1174	Category L	0.047851563	0.011962891	-0.91186523	-0.052734375	-0.18945313	0.4609375	0.08	0	31/3/2018	31	3	2018	3:49:36	13776	0	3	49	36	0	0.059570313	3.5513672	0.035400391	-0.00390625	-0.93652344	0.33789063	0.031982422	0	0	0	0	0	0	0	0	0	0.93725586	0.062744141	0.052978516	0.012207031	0.015869141	0.024658203	0	44330	0	0	0
1174	1175	1175	Category L	0.023925781	0	-0.93579102	-0.049316406	-0.18847656	0.46582031	0.08	0	31/3/2018	31	3	2018	3:49:36	13776	0.111	3	49	36	0	0.059570313	3.5513672	0.035644531	-0.003662109	-0.9362793	0.15698242	0.012207031	0	0	0	0	0	0	0	0	0	0.93701172	0.062988281	0.016113281	-0.01171875	0.003662109	0.000488281	0	44330	0	0	0
1175	1176	1176	Category L	0.023925781	-0.011962891	-0.93579102	-0.052490234	-0.18652344	0.46875	0.08	0	31/3/2018	31	3	2018	3:49:36	13776	0.222	3	49	36	0	0.059570313	3.5513672	0.035644531	-0.003662109	-0.9362793	0.84057617	0.014160156	0	0	0	0	0	0	0	0	0	0.93701172	0.062988281	0.020263672	-0.01171875	-0.008056641	0.000488281	0	44330	0	0	0
1176	1177	1177	Category L	0.071777344	0	-0.94799805	-0.053222656	-0.19091797	0.46948242	0.08	0	31/3/2018	31	3	2018	3:49:36	13776	0.333	3	49	36	0	0.059570313	3.5513672	0.034912109	-0.003662109	-0.9362793	1.697998	0.038574219	0	0	0	0	0	0	0	0	0	0.93701172	0.062988281	0.052001953	0.036621094	0.003662109	-0.011474609	0	44330	0	0	0
1177	1178	1178	Category L	0.011962891	0	-0.93579102	-0.049072266	-0.19726563	0.46264648	0.08	0	31/3/2018	31	3	2018	3:49:36	13776	0.444	3	49	36	0	0.059326172	3.5594238	0.034423828	-0.003417969	-0.93603516	2.0615234	0.022705078	0	0	0	0	0	0	0	0	0	0.93676758	0.063232422	0.026367188	-0.022460938	0.003417969	0.000244141	0	44330	0	0	0
1178	1179	1179	Category L	0.023925781	0	-0.93579102	-0.053466797	-0.1862793	0.46484375	0.08	0	31/3/2018	31	3	2018	3:49:36	13776	0.555	3	49	36	0	0.059326172	3.5594238	0.034179688	-0.002929688	-0.93579102	1.9804688	0.010742188	0	0	0	0	0	0	0	0	0	0.9362793	0.063720703	0.013671875	-0.010253906	0.002929688	0	0	44330	0	0	0
1179	1180	1180	Category L	0.023925781	0.011962891	-0.94799805	-0.05078125	-0.19458008	0.46484375	0.08	0	31/3/2018	31	3	2018	3:49:36	13776	0.666	3	49	36	0	0.059326172	3.5594238	0.034179688	-0.002685547	-0.93603516	2.0458984	0.021484375	0	0	0	0	0	0	0	0	0	0.93676758	0.063232422	0.037109375	-0.010253906	0.014648438	-0.01171875	0	44330	0	0	0
1180	1181	1181	Category L	0.035888672	0	-0.88793945	-0.048339844	-0.18823242	0.46508789	0.08	0	31/3/2018	31	3	2018	3:49:36	13776	0.777	3	49	36	0	0.059326172	3.5594238	0.034179688	-0.002441406	-0.93652344	2.6052246	0.048583984	0	0	0	0	0	0	0	0	0	0.93725586	0.062744141	0.052490234	0.001464844	0.002441406	0.048583984	0	44330	0	0	0
1181	1182	1182	Category L	0.011962891	-0.011962891	-0.91186523	-0.049072266	-0.18652344	0.46704102	0.08	0	31/3/2018	31	3	2018	3:49:36	13776	0.888	3	49	36	0	0.059326172	3.5594238	0.034179688	-0.002441406	-0.93652344	2.498291	0.034423828	0	0	0	0	0	0	0	0	0	0.93725586	0.062744141	0.056396484	-0.022216797	-0.009277344	0.024658203	0	44330	0	0	0
1182	1183	1183	Category L	0.011962891	0.011962891	-0.95996094	-0.046142578	-0.18847656	0.46801758	0.08	0	31/3/2018	31	3	2018	3:49:37	13777	0	3	49	37	0	0.059326172	3.5594238	0.033691406	-0.002441406	-0.9362793	1.6638184	0.03515625	0	0	0	0	0	0	0	0	0	0.93701172	0.062988281	0.059814453	-0.021728516	0.014404297	-0.0234375	0	44330	0	0	0
1183	1184	1184	Category L	0.011962891	-0.17993164	-0.92382813	-0.054199219	-0.1875	0.46972656	0.08	0	31/3/2018	31	3	2018	3:49:37	13777	0.1	3	49	37	0	0.059326172	3.5594238	0.032714844	-0.002685547	-0.93603516	1.7060547	0.17871094	0	0	0	0	0	0	0	0	0	0.93652344	0.063476563	0.21020508	-0.020751953	-0.17700195	0.012207031	0	44330	0	0	0
1184	1185	1185	Category L	0.035888672	-0.011962891	-0.94799805	-0.054443359	-0.1887207	0.46166992	0.08	0	31/3/2018	31	3	2018	3:49:37	13777	0.2	3	49	37	0	0.059326172	3.5594238	0.032226563	-0.002685547	-0.9362793	2.2741699	0.015136719	0	0	0	0	0	0	0	0	0	0.93676758	0.063232422	0.024169922	0.003417969	-0.009033203	-0.011474609	0	44330	0	0	0
1185	1186	1186	Category L	0.011962891	0.011962891	-0.93579102	-0.049804688	-0.1875	0.46972656	0.08	0	31/3/2018	31	3	2018	3:49:37	13777	0.3	3	49	37	0	0.059326172	3.5594238	0.031982422	-0.002685547	-0.93652344	2.1018066	0.024902344	0	0	0	0	0	0	0	0	0	0.93701172	0.062988281	0.035644531	-0.020019531	0.014648438	0.000732422	0	44330	0	0	0
1186	1187	1187	Category L	0.023925781	0.011962891	-0.93579102	-0.049316406	-0.18847656	0.46679688	0.08	0	31/3/2018	31	3	2018	3:49:37	13777	0.4	3	49	37	0	0.059326172	3.5594238	0.032226563	-0.002685547	-0.9362793	1.3981934	0.016845703	0	0	0	0	0	0	0	0	0	0.93701172	0.062988281	0.023681641	-0.008300781	0.014648438	0.000488281	0	44330	0	0	0
1187	1188	1188	Category L	0.023925781	-0.011962891	-0.89990234	-0.048095703	-0.19897461	0.46777344	0.08	0	31/3/2018	31	3	2018	3:49:37	13777	0.5	3	49	37	0	0.059326172	3.5594238	0.031494141	-0.002441406	-0.9362793	1.1645508	0.038330078	0	0	0	0	0	0	0	0	0	0.93676758	0.063232422	0.053466797	-0.007568359	-0.009277344	0.036376953	0	44330	0	0	0
1188	1189	1189	Category L	0.011962891	-0.011962891	-0.91186523	-0.050537109	-0.18823242	0.46875	0.08	0	31/3/2018	31	3	2018	3:49:37	13777	0.6	3	49	37	0	0.059326172	3.5594238	0.031005859	-0.002197266	-0.93579102	1.7290039	0.031982422	0	0	0	0	0	0	0	0	0	0.9362793	0.063720703	0.052734375	-0.019042969	-0.009521484	0.023925781	0	44330	0	0	0
1189	1190	1190	Category L	0.011962891	0	-0.91186523	-0.051757813	-0.1875	0.46875	0.08	0	31/3/2018	31	3	2018	3:49:37	13777	0.7	3	49	37	0	0.059326172	3.5594238	0.030761719	-0.002197266	-0.93554688	1.9487305	0.030273438	0	0	0	0	0	0	0	0	0	0.93603516	0.063964844	0.044921875	-0.018798828	0.002197266	0.023681641	0	44330	0	0	0
1190	1191	1191	Category L	0.011962891	0.011962891	-0.94799805	-0.056152344	-0.18847656	0.46704102	0.08	0	31/3/2018	31	3	2018	3:49:37	13777	0.8	3	49	37	0	0.059326172	3.5594238	0.030761719	-0.002441406	-0.93579102	0.52905273	0.026611328	0	0	0	0	0	0	0	0	0	0.93652344	0.063476563	0.045410156	-0.018798828	0.014404297	-0.011962891	0	44330	0	0	0
1191	1192	1192	Category L	0.023925781	0	-0.94799805	-0.047119141	-0.1953125	0.46679688	0.08	0	31/3/2018	31	3	2018	3:49:37	13777	0.9	3	49	37	0	0.059326172	3.5594238	0.030761719	-0.001953125	-0.9362793	0.10498047	0.013671875	0	0	0	0	0	0	0	0	0	0.93676758	0.063232422	0.020507813	-0.006835938	0.001953125	-0.011474609	0	44330	0	0	0
1192	1193	1193	Category L	0.047851563	-0.011962891	-0.94799805	-0.048583984	-0.18847656	0.45996094	0.08	0	31/3/2018	31	3	2018	3:49:38	13778	0	3	49	38	0	0.059326172	3.5594238	0.030761719	-0.002197266	-0.9362793	0.42626953	0.022705078	0	0	0	0	0	0	0	0	0	0.93676758	0.063232422	0.038085938	0.016845703	-0.009521484	-0.011474609	0	44330	0	0	0
1193	1194	1194	Category L	0.023925781	0	-0.93579102	-0.048339844	-0.18896484	0.46875	0.08	0	31/3/2018	31	3	2018	3:49:38	13778	0.09	3	49	38	0	0.059326172	3.5594238	0.030761719	-0.002197266	-0.9362793	0.15283203	0.007324219	0	0	0	0	0	0	0	0	0	0.93676758	0.063232422	0.010009766	-0.006835938	0.002197266	0.000488281	0	44330	0	0	0
1194	1195	1195	Category L	0.011962891	0	-0.95996094	-0.051025391	-0.18676758	0.45996094	0.08	0	31/3/2018	31	3	2018	3:49:38	13778	0.181	3	49	38	0	0.059326172	3.5594238	0.030273438	-0.002441406	-0.93676758	1.0708008	0.029541016	0	0	0	0	0	0	0	0	0	0.93725586	0.062744141	0.043945313	-0.018310547	0.002441406	-0.022949219	0	44330	0	0	0
1195	1196	1196	Category L	0.035888672	-0.011962891	-0.92382813	-0.054443359	-0.18505859	0.46582031	0.08	0	31/3/2018	31	3	2018	3:49:38	13778	0.272	3	49	38	0	0.059326172	3.5594238	0.030517578	-0.002685547	-0.93725586	1.8085938	0.017089844	0	0	0	0	0	0	0	0	0	0.93774414	0.062255859	0.027832031	0.005126953	-0.009033203	0.013427734	0	44330	0	0	0
1196	1197	1197	Category L	0.047851563	-0.023925781	-0.95996094	-0.04296875	-0.19116211	0.46875	0.08	0	31/3/2018	31	3	2018	3:49:38	13778	0.363	3	49	38	0	0.059326172	3.5594238	0.030273438	-0.002441406	-0.93774414	1.5290527	0.03515625	0	0	0	0	0	0	0	0	0	0.93847656	0.061523438	0.060791016	0.017333984	-0.021240234	-0.021972656	0	44330	0	0	0
1197	1198	1198	Category L	0.035888672	0	-0.97192383	-0.047119141	-0.18994141	0.47192383	0.08	0	31/3/2018	31	3	2018	3:49:38	13778	0.454	3	49	38	0	0.059326172	3.5594238	0.030273438	-0.002441406	-0.93823242	1.8449707	0.033935547	0	0	0	0	0	0	0	0	0	0.9387207	0.061279297	0.041503906	0.005371094	0.002441406	-0.033447266	0	44330	0	0	0
1198	1199	1199	Category L	0.023925781	-0.011962891	-0.93579102	-0.041992188	-0.19726563	0.46582031	0.08	0	31/3/2018	31	3	2018	3:49:38	13778	0.545	3	49	38	0	0.059326172	3.5594238	0.030029297	-0.002929688	-0.93798828	2.916748	0.010986328	0	0	0	0	0	0	0	0	0	0.93847656	0.061523438	0.017333984	-0.006103516	-0.008789063	0.002197266	0	44330	0	0	0
1199	1200	1200	Category L	0.035888672	-0.011962891	-0.93579102	-0.053466797	-0.18652344	0.46264648	0.08	0	31/3/2018	31	3	2018	3:49:38	13778	0.636	3	49	38	0	0.059326172	3.5594238	0.030029297	-0.003173828	-0.93774414	3.0344238	0.010498047	0	0	0	0	0	0	0	0	0	0.93823242	0.061767578	0.016357422	0.005615234	-0.008544922	0.001953125	0	44330	0	0	0
1200	1201	1201	Category L	0.023925781	0	-0.93579102	-0.052734375	-0.19018555	0.46191406	0.08	0	31/3/2018	31	3	2018	3:49:38	13778	0.727	3	49	38	0	0.059326172	3.5594238	0.029785156	-0.003417969	-0.93725586	2.2619629	0.007080078	0	0	0	0	0	0	0	0	0	0.93774414	0.062255859	0.010986328	-0.005859375	0.003417969	0.001464844	0	44330	0	0	0
1201	1202	1202	Category L	0.011962891	0	-0.93579102	-0.048095703	-0.18994141	0.46777344	0.08	0	31/3/2018	31	3	2018	3:49:38	13778	0.818	3	49	38	0	0.059326172	3.5594238	0.029785156	-0.003173828	-0.93676758	2.2214355	0.018066406	0	0	0	0	0	0	0	0	0	0.93725586	0.062744141	0.022216797	-0.017822266	0.003173828	0.000976563	0	44330	0	0	0
1202	1203	1203	Category L	0.059814453	0	-0.94799805	-0.043457031	-0.19458008	0.46777344	0.08	0	31/3/2018	31	3	2018	3:49:38	13778	0.909	3	49	38	0	0.059326172	3.5594238	0.029785156	-0.003417969	-0.93701172	2.3015137	0.031982422	0	0	0	0	0	0	0	0	0	0.9375	0.0625	0.044189453	0.029785156	0.003417969	-0.010742188	0	44330	0	0	0
1203	1204	1204	Category L	0.047851563	0	-0.94799805	-0.046142578	-0.19702148	0.46582031	0.08	0	31/3/2018	31	3	2018	3:49:39	13779	0	3	49	39	0	0.059326172	3.5594238	0.029785156	-0.003417969	-0.93701172	1.8864746	0.021240234	0	0	0	0	0	0	0	0	0	0.9375	0.0625	0.032226563	0.017822266	0.003417969	-0.010742188	0	44330	0	0	0
1204	1205	1205	Category L	0.023925781	0	-0.93579102	-0.05078125	-0.19165039	0.46679688	0.08	0	31/3/2018	31	3	2018	3:49:39	13779	0.1	3	49	39	0	0.059326172	3.5594238	0.029541016	-0.003662109	-0.93676758	1.0900879	0.006835938	0	0	0	0	0	0	0	0	0	0.93725586	0.062744141	0.010498047	-0.005615234	0.003662109	0.000976563	0	44330	0	0	0
1205	1206	1206	Category L	0.035888672	0	-0.93579102	-0.050048828	-0.19018555	0.46069336	0.08	0	31/3/2018	31	3	2018	3:49:39	13779	0.2	3	49	39	0	0.059326172	3.5594238	0.029296875	-0.003662109	-0.93652344	0.58618164	0.007568359	0	0	0	0	0	0	0	0	0	0.93701172	0.062988281	0.011230469	0.006347656	0.003662109	0.000732422	0	44330	0	0	0
1206	1207	1207	Category L	0.035888672	0	-0.93579102	-0.052734375	-0.18481445	0.46606445	0.08	0	31/3/2018	31	3	2018	3:49:39	13779	0.3	3	49	39	0	0.059326172	3.5594238	0.028808594	-0.00390625	-0.9362793	1.0498047	0.0078125	0	0	0	0	0	0	0	0	0	0.93676758	0.063232422	0.011474609	0.006835938	0.00390625	0.000488281	0	44330	0	0	0
1207	1208	1208	Category L	0.023925781	0	-0.93579102	-0.047363281	-0.18847656	0.46777344	0.08	0	31/3/2018	31	3	2018	3:49:39	13779	0.4	3	49	39	0	0.059326172	3.5594238	0.028564453	-0.004150391	-0.93676758	1.2866211	0.006103516	0	0	0	0	0	0	0	0	0	0.93701172	0.062988281	0.009765625	-0.004638672	0.004150391	0.000976563	0	44330	0	0	0
1208	1209	1209	Category L	0.083984375	0	-0.94799805	-0.047363281	-0.18676758	0.46606445	0.08	0	31/3/2018	31	3	2018	3:49:39	13779	0.5	3	49	39	0	0.059326172	3.5594238	0.028076172	-0.004150391	-0.93652344	0.73168945	0.057128906	0	0	0	0	0	0	0	0	0	0.93701172	0.062988281	0.071289063	0.055664063	0.004150391	-0.011230469	0	44330	0	0	0
1209	1210	1210	Category L	0.047851563	0	-0.93579102	-0.051757813	-0.19458008	0.46264648	0.08	0	31/3/2018	31	3	2018	3:49:39	13779	0.6	3	49	39	0	0.059326172	3.5594238	0.028076172	-0.004150391	-0.93701172	0.65844727	0.020019531	0	0	0	0	0	0	0	0	0	0.9375	0.0625	0.025146484	0.01953125	0.004150391	0.001220703	0	44330	0	0	0
1210	1211	1211	Category L	0.011962891	0	-0.94799805	-0.048339844	-0.19189453	0.46484375	0.08	0	31/3/2018	31	3	2018	3:49:39	13779	0.7	3	49	39	0	0.059326172	3.5594238	0.028076172	-0.00390625	-0.93701172	0.83959961	0.020019531	0	0	0	0	0	0	0	0	0	0.9375	0.0625	0.03125	-0.016113281	0.00390625	-0.010742188	0	44330	0	0	0
1211	1212	1212	Category L	0.035888672	-0.011962891	-0.92382813	-0.052734375	-0.18652344	0.46704102	0.08	0	31/3/2018	31	3	2018	3:49:39	13779	0.8	3	49	39	0	0.059326172	3.5594238	0.027587891	-0.00390625	-0.9375	0.81445313	0.017822266	0	0	0	0	0	0	0	0	0	0.93798828	0.062011719	0.029785156	0.008056641	-0.0078125	0.013671875	0	44330	0	0	0
1212	1213	1213	Category L	0.035888672	0	-0.92382813	-0.047607422	-0.18920898	0.46191406	0.08	0	31/3/2018	31	3	2018	3:49:39	13779	0.9	3	49	39	0	0.059326172	3.5594238	0.02734375	-0.004150391	-0.93725586	0.44042969	0.016357422	0	0	0	0	0	0	0	0	0	0.93774414	0.062255859	0.026123047	0.008300781	0.004150391	0.013427734	0	44330	0	0	0
1213	1214	1214	Category L	0.047851563	0	-0.94799805	-0.052734375	-0.18847656	0.46972656	0.08	0	31/3/2018	31	3	2018	3:49:40	13780	0	3	49	40	0	0.059326172	3.5594238	0.027099609	-0.004638672	-0.93701172	0.31420898	0.023681641	0	0	0	0	0	0	0	0	0	0.93725586	0.062744141	0.036132813	0.020507813	0.004638672	-0.010742188	0	44330	0	0	0
1214	1215	1215	Category L	0.035888672	-0.011962891	-0.93579102	-0.047363281	-0.19018555	0.46582031	0.08	0	31/3/2018	31	3	2018	3:49:40	13780	0.111	3	49	40	0	0.059326172	3.5594238	0.026855469	-0.004638672	-0.93725586	0.72607422	0.011474609	0	0	0	0	0	0	0	0	0	0.93774414	0.062255859	0.017578125	0.008789063	-0.007080078	0.001464844	0	44330	0	0	0
1215	1216	1216	Category L	0.023925781	0.011962891	-0.95996094	-0.047363281	-0.19165039	0.4609375	0.08	0	31/3/2018	31	3	2018	3:49:40	13780	0.222	3	49	40	0	0.059082031	3.5545898	0.027099609	-0.004882813	-0.9375	1.1364746	0.028076172	0	0	0	0	0	0	0	0	0	0.93774414	0.062255859	0.042480469	-0.003173828	0.016845703	-0.022216797	0	44330	0	0	0
1216	1217	1217	Category L	0.011962891	0.011962891	-0.94799805	-0.053222656	-0.18725586	0.47094727	0.08	0	31/3/2018	31	3	2018	3:49:40	13780	0.333	3	49	40	0	0.059082031	3.5545898	0.02734375	-0.004638672	-0.93701172	1.8532715	0.025146484	0	0	0	0	0	0	0	0	0	0.9375	0.0625	0.042724609	-0.015380859	0.016601563	-0.010742188	0	44330	0	0	0
1217	1218	1218	Category L	0.023925781	0	-0.92382813	-0.049072266	-0.19091797	0.46679688	0.08	0	31/3/2018	31	3	2018	3:49:40	13780	0.444	3	49	40	0	0.059082031	3.5545898	0.026855469	-0.004882813	-0.93676758	2.2416992	0.014160156	0	0	0	0	0	0	0	0	0	0.93725586	0.062744141	0.020996094	-0.002929688	0.004882813	0.012939453	0	44330	0	0	0
1218	1219	1219	Category L	0.023925781	0	-0.94799805	-0.048339844	-0.19116211	0.46362305	0.08	0	31/3/2018	31	3	2018	3:49:40	13780	0.555	3	49	40	0	0.059082031	3.5545898	0.026855469	-0.004882813	-0.9362793	2.1904297	0.012939453	0	0	0	0	0	0	0	0	0	0.93676758	0.063232422	0.01953125	-0.002929688	0.004882813	-0.011474609	0	44330	0	0	0
1219	1220	1220	Category L	0.047851563	0.011962891	-0.95996094	-0.047119141	-0.19091797	0.47094727	0.08	0	31/3/2018	31	3	2018	3:49:40	13780	0.666	3	49	40	0	0.059082031	3.5545898	0.026611328	-0.004882813	-0.9362793	2.2644043	0.035644531	0	0	0	0	0	0	0	0	0	0.93676758	0.063232422	0.061523438	0.020996094	0.016845703	-0.0234375	0	44330	0	0	0
1220	1221	1221	Category L	0.023925781	-0.011962891	-0.93579102	-0.047363281	-0.18847656	0.46777344	0.08	0	31/3/2018	31	3	2018	3:49:40	13780	0.777	3	49	40	0	0.059082031	3.5545898	0.026611328	-0.005126953	-0.9362793	2.0915527	0.007080078	0	0	0	0	0	0	0	0	0	0.93676758	0.063232422	0.010009766	-0.002685547	-0.006591797	0.000488281	0	44330	0	0	0
1221	1222	1222	Category L	0.011962891	0	-0.92382813	-0.054199219	-0.18847656	0.46582031	0.08	0	31/3/2018	31	3	2018	3:49:40	13780	0.888	3	49	40	0	0.059082031	3.5545898	0.026367188	-0.004882813	-0.93701172	2.2358398	0.020263672	0	0	0	0	0	0	0	0	0	0.9375	0.0625	0.032714844	-0.014404297	0.004882813	0.013183594	0	44330	0	0	0
1222	1223	1223	Category L	0.023925781	-0.011962891	-0.92382813	-0.049072266	-0.18847656	0.46875	0.08	0	31/3/2018	31	3	2018	3:49:41	13781	0	3	49	41	0	0.059082031	3.5545898	0.026611328	-0.004638672	-0.93774414	2.1989746	0.015869141	0	0	0	0	0	0	0	0	0	0.93798828	0.062011719	0.023681641	-0.002685547	-0.007080078	0.013916016	0	44330	0	0	0
1223	1224	1224	Category L	0.011962891	0	-0.93579102	-0.048095703	-0.19116211	0.46777344	0.08	0	31/3/2018	31	3	2018	3:49:41	13781	0.1	3	49	41	0	0.059082031	3.5545898	0.026611328	-0.005371094	-0.9375	1.4450684	0.015625	0	0	0	0	0	0	0	0	0	0.93774414	0.062255859	0.021728516	-0.014648438	0.005371094	0.001708984	0	44330	0	0	0
1224	1225	1225	Category L	0.011962891	0	-0.94799805	-0.049072266	-0.19384766	0.46484375	0.08	0	31/3/2018	31	3	2018	3:49:41	13781	0.2	3	49	41	0	0.059082031	3.5545898	0.026611328	-0.003173828	-0.93725586	1.140625	0.018310547	0	0	0	0	0	0	0	0	0	0.93774414	0.062255859	0.028564453	-0.014648438	0.003173828	-0.010498047	0	44330	0	0	0
1225	1226	1226	Category L	0.047851563	0.011962891	-0.92382813	-0.046142578	-0.19262695	0.46655273	0.08	0	31/3/2018	31	3	2018	3:49:41	13781	0.3	3	49	41	0	0.059082031	3.5545898	0.026611328	-0.002929688	-0.93676758	0.97851563	0.029052734	0	0	0	0	0	0	0	0	0	0.93725586	0.062744141	0.049316406	0.020996094	0.014892578	0.012939453	0	44330	0	0	0
1226	1227	1227	Category L	0.023925781	0.011962891	-0.92382813	-0.045654297	-0.1887207	0.4609375	0.08	0	31/3/2018	31	3	2018	3:49:41	13781	0.4	3	49	41	0	0.059082031	3.5545898	0.026855469	-0.003417969	-0.93676758	0.80712891	0.020263672	0	0	0	0	0	0	0	0	0	0.93701172	0.062988281	0.031494141	-0.002929688	0.015380859	0.012939453	0	44330	0	0	0
1227	1228	1228	Category L	0.011962891	0.011962891	-0.91186523	-0.049804688	-0.1887207	0.46679688	0.08	0	31/3/2018	31	3	2018	3:49:41	13781	0.5	3	49	41	0	0.059082031	3.5545898	0.026611328	-0.003662109	-0.93676758	0.4855957	0.032958984	0	0	0	0	0	0	0	0	0	0.93701172	0.062988281	0.055419922	-0.014648438	0.015625	0.024902344	0	44330	0	0	0
1228	1229	1229	Category L	0.011962891	-0.011962891	-0.91186523	-0.052001953	-0.19360352	0.46362305	0.08	0	31/3/2018	31	3	2018	3:49:41	13781	0.6	3	49	41	0	0.059082031	3.5545898	0.026611328	-0.003662109	-0.93701172	0.079345703	0.030273438	0	0	0	0	0	0	0	0	0	0.93725586	0.062744141	0.048095703	-0.014648438	-0.008056641	0.025146484	0	44330	0	0	0
1229	1230	1230	Category L	0.035888672	-0.011962891	-0.97192383	-0.043701172	-0.19580078	0.45874023	0.08	0	31/3/2018	31	3	2018	3:49:41	13781	0.7	3	49	41	0	0.059082031	3.5545898	0.026611328	-0.00390625	-0.93701172	0.25024414	0.036621094	0	0	0	0	0	0	0	0	0	0.9375	0.0625	0.051757813	0.009033203	-0.0078125	-0.034667969	0	44330	0	0	0
1230	1231	1231	Category L	0.023925781	0	-0.93579102	-0.05078125	-0.19335938	0.46655273	0.08	0	31/3/2018	31	3	2018	3:49:41	13781	0.8	3	49	41	0	0.059082031	3.5545898	0.026855469	-0.00390625	-0.9375	0.064208984	0.005126953	0	0	0	0	0	0	0	0	0	0.93774414	0.062255859	0.008544922	-0.002929688	0.00390625	0.001708984	0	44330	0	0	0
1231	1232	1232	Category L	0.035888672	-0.011962891	-0.94799805	-0.05078125	-0.19360352	0.45996094	0.08	0	31/3/2018	31	3	2018	3:49:41	13781	0.9	3	49	41	0	0.059082031	3.5545898	0.026855469	-0.004150391	-0.93774414	0.045898438	0.015380859	0	0	0	0	0	0	0	0	0	0.93798828	0.062011719	0.026611328	0.008789063	-0.007568359	-0.010009766	0	44330	0	0	0
1232	1233	1233	Category L	0.035888672	-0.011962891	-0.94799805	-0.049316406	-0.18847656	0.46362305	0.08	0	31/3/2018	31	3	2018	3:49:42	13782	0	3	49	42	0	0.059082031	3.5545898	0.026855469	-0.00390625	-0.9375	0.30200195	0.015625	0	0	0	0	0	0	0	0	0	0.93798828	0.062011719	0.027099609	0.008789063	-0.0078125	-0.010253906	0	44330	0	0	0
1233	1234	1234	Category L	0.011962891	0	-0.95996094	-0.051513672	-0.18920898	0.46582031	0.08	0	31/3/2018	31	3	2018	3:49:42	13782	0.1	3	49	42	0	0.059082031	3.5545898	0.026367188	-0.003662109	-0.93774414	0.013916016	0.026367188	0	0	0	0	0	0	0	0	0	0.93823242	0.061767578	0.040039063	-0.014404297	0.003662109	-0.021972656	0	44330	0	0	0
1234	1235	1235	Category L	0.023925781	-0.011962891	-0.95996094	-0.055419922	-0.18847656	0.46777344	0.08	0	31/3/2018	31	3	2018	3:49:42	13782	0.2	3	49	42	0	0.059082031	3.5545898	0.026611328	-0.003662109	-0.93774414	0.5378418	0.0234375	0	0	0	0	0	0	0	0	0	0.93823242	0.061767578	0.032714844	-0.002685547	-0.008056641	-0.021972656	0	44330	0	0	0
1235	1236	1236	Category L	0.011962891	0.023925781	-0.97192383	-0.056884766	-0.18652344	0.46484375	0.08	0	31/3/2018	31	3	2018	3:49:42	13782	0.3	3	49	42	0	0.059082031	3.5545898	0.026611328	-0.003662109	-0.9375	0.48120117	0.046386719	0	0	0	0	0	0	0	0	0	0.93774414	0.062255859	0.076660156	-0.014648438	0.027587891	-0.034179688	0	44330	0	0	0
1236	1237	1237	Category L	0.023925781	0	-0.94799805	-0.050048828	-0.19165039	0.46386719	0.08	0	31/3/2018	31	3	2018	3:49:42	13782	0.4	3	49	42	0	0.059082031	3.5545898	0.026123047	-0.003417969	-0.93774414	0.47412109	0.010986328	0	0	0	0	0	0	0	0	0	0.93798828	0.062011719	0.016113281	-0.002197266	0.003417969	-0.010009766	0	44330	0	0	0
1237	1238	1238	Category L	0.035888672	-0.047851563	-0.92382813	-0.048828125	-0.19628906	0.46972656	0.08	0	31/3/2018	31	3	2018	3:49:42	13782	0.5	3	49	42	0	0.059082031	3.5545898	0.025878906	-0.002929688	-0.9375	0.55981445	0.047607422	0	0	0	0	0	0	0	0	0	0.93774414	0.062255859	0.068115234	0.009765625	-0.044677734	0.013671875	0	44330	0	0	0
1238	1239	1239	Category L	0.023925781	-0.011962891	-0.93579102	-0.056884766	-0.1862793	0.46948242	0.08	0	31/3/2018	31	3	2018	3:49:42	13782	0.6	3	49	42	0	0.059082031	3.5545898	0.025878906	-0.002929688	-0.93725586	0.6315918	0.009033203	0	0	0	0	0	0	0	0	0	0.9375	0.0625	0.012451172	-0.001953125	-0.008789063	0.001464844	0	44330	0	0	0
1239	1240	1240	Category L	0.035888672	-0.011962891	-0.93579102	-0.049804688	-0.18994141	0.46972656	0.08	0	31/3/2018	31	3	2018	3:49:42	13782	0.7	3	49	42	0	0.059082031	3.5545898	0.025634766	-0.002929688	-0.93725586	0.083984375	0.013427734	0	0	0	0	0	0	0	0	0	0.9375	0.0625	0.020507813	0.010009766	-0.008789063	0.001464844	0	44330	0	0	0
1240	1241	1241	Category L	0.035888672	0	-0.92382813	-0.053466797	-0.18847656	0.46582031	0.08	0	31/3/2018	31	3	2018	3:49:42	13782	0.8	3	49	42	0	0.059082031	3.5545898	0.025390625	-0.002441406	-0.93701172	0.18310547	0.017089844	0	0	0	0	0	0	0	0	0	0.9375	0.0625	0.026367188	0.010253906	0.002441406	0.013183594	0	44330	0	0	0
1241	1242	1242	Category L	0.035888672	-0.011962891	-0.93579102	-0.050048828	-0.19628906	0.46264648	0.08	0	31/3/2018	31	3	2018	3:49:42	13782	0.9	3	49	42	0	0.059082031	3.5545898	0.024902344	-0.002441406	-0.9375	0.33666992	0.014404297	0	0	0	0	0	0	0	0	0	0.93798828	0.062011719	0.021972656	0.010742188	-0.009277344	0.001708984	0	44330	0	0	0
1242	1243	1243	Category L	0.011962891	0	-0.92382813	-0.059326172	-0.18676758	0.46484375	0.08	0	31/3/2018	31	3	2018	3:49:43	13783	0	3	49	43	0	0.059082031	3.5545898	0.024658203	-0.002441406	-0.9375	0.70605469	0.019042969	0	0	0	0	0	0	0	0	0	0.93798828	0.062011719	0.029052734	-0.012695313	0.002441406	0.013671875	0	44330	0	0	0
1243	1244	1244	Category L	0.023925781	-0.011962891	-0.92382813	-0.05078125	-0.19360352	0.46484375	0.08	0	31/3/2018	31	3	2018	3:49:43	13783	0.09	3	49	43	0	0.059082031	3.5545898	0.023925781	-0.002441406	-0.9375	0.80273438	0.016601563	0	0	0	0	0	0	0	0	0	0.93774414	0.062255859	0.023193359	0	-0.009277344	0.013671875	0	44330	0	0	0
1244	1245	1245	Category L	0.011962891	0	-0.91186523	-0.054199219	-0.1875	0.46679688	0.08	0	31/3/2018	31	3	2018	3:49:43	13783	0.181	3	49	43	0	0.059082031	3.5545898	0.0234375	-0.002441406	-0.93798828	0.75292969	0.028808594	0	0	0	0	0	0	0	0	0	0.93823242	0.061767578	0.040283203	-0.011474609	0.002441406	0.026123047	0	44330	0	0	0
1245	1246	1246	Category L	0.011962891	0	-0.92382813	-0.051757813	-0.1887207	0.46484375	0.08	0	31/3/2018	31	3	2018	3:49:43	13783	0.272	3	49	43	0	0.059082031	3.5545898	0.023681641	-0.002685547	-0.93798828	1.1481934	0.018554688	0	0	0	0	0	0	0	0	0	0.93823242	0.061767578	0.028564453	-0.01171875	0.002685547	0.014160156	0	44330	0	0	0
1246	1247	1247	Category L	0.023925781	0	-0.95996094	-0.055664063	-0.19335938	0.4675293	0.08	0	31/3/2018	31	3	2018	3:49:43	13783	0.363	3	49	43	0	0.059082031	3.5545898	0.0234375	-0.002685547	-0.9375	1.0327148	0.022460938	0	0	0	0	0	0	0	0	0	0.93774414	0.062255859	0.025390625	0.000244141	0.002685547	-0.022216797	0	44330	0	0	0
1247	1248	1248	Category L	0.023925781	0	-0.93579102	-0.050537109	-0.19018555	0.46777344	0.08	0	31/3/2018	31	3	2018	3:49:43	13783	0.454	3	49	43	0	0.059082031	3.5545898	0.023193359	-0.002929688	-0.93774414	0.99536133	0.003662109	0	0	0	0	0	0	0	0	0	0.93798828	0.062011719	0.005615234	0.000488281	0.002929688	0.001953125	0	44330	0	0	0
1248	1249	1249	Category L	0.023925781	-0.011962891	-0.94799805	-0.052734375	-0.19555664	0.4597168	0.08	0	31/3/2018	31	3	2018	3:49:43	13783	0.545	3	49	43	0	0.059082031	3.5545898	0.022949219	-0.002929688	-0.93823242	1.4213867	0.013183594	0	0	0	0	0	0	0	0	0	0.93847656	0.061523438	0.019287109	0.000732422	-0.008789063	-0.009521484	0	44330	0	0	0
1249	1250	1250	Category L	0.023925781	0.011962891	-0.93579102	-0.056152344	-0.19042969	0.45874023	0.08	0	31/3/2018	31	3	2018	3:49:43	13783	0.636	3	49	43	0	0.059082031	3.5545898	0.021972656	-0.002685547	-0.93798828	1.6582031	0.014892578	0	0	0	0	0	0	0	0	0	0.93823242	0.061767578	0.018798828	0.001708984	0.014648438	0.002197266	0	44330	0	0	0
1250	1251	1251	Category L	0.011962891	0	-0.97192383	-0.054199219	-0.18847656	0.46582031	0.08	0	31/3/2018	31	3	2018	3:49:43	13783	0.727	3	49	43	0	0.059082031	3.5545898	0.021484375	-0.002685547	-0.93774414	1.6025391	0.03515625	0	0	0	0	0	0	0	0	0	0.93798828	0.062011719	0.046142578	-0.009521484	0.002685547	-0.033935547	0	44330	0	0	0
1251	1252	1252	Category L	0.023925781	-0.023925781	-0.92382813	-0.05078125	-0.19116211	0.46582031	0.08	0	31/3/2018	31	3	2018	3:49:43	13783	0.818	3	49	43	0	0.059082031	3.5545898	0.021240234	-0.002929688	-0.93774414	0.95751953	0.025146484	0	0	0	0	0	0	0	0	0	0.93798828	0.062011719	0.037353516	0.002441406	-0.020751953	0.013916016	0	44330	0	0	0
1252	1253	1253	Category L	0.023925781	0	-0.91186523	-0.058105469	-0.18652344	0.46484375	0.08	0	31/3/2018	31	3	2018	3:49:43	13783	0.909	3	49	43	0	0.059082031	3.5545898	0.020996094	-0.002929688	-0.93774414	0.26416016	0.026367188	0	0	0	0	0	0	0	0	0	0.93798828	0.062011719	0.031738281	0.002685547	0.002929688	0.025878906	0	44330	0	0	0
1253	1254	1254	Category L	0.035888672	0	-0.93579102	-0.049804688	-0.19287109	0.46679688	0.08	0	31/3/2018	31	3	2018	3:49:44	13784	0	3	49	44	0	0.059326172	3.5626465	0.020751953	-0.002685547	-0.93823242	0.59423828	0.015380859	0	0	0	0	0	0	0	0	0	0.93847656	0.061523438	0.020263672	0.014892578	0.002685547	0.002441406	0	44330	0	0	0
1254	1255	1255	Category L	0.035888672	-0.011962891	-0.94799805	-0.047363281	-0.19262695	0.46777344	0.08	0	31/3/2018	31	3	2018	3:49:44	13784	0.111	3	49	44	0	0.059326172	3.5626465	0.018066406	-0.003417969	-0.93652344	1.5610352	0.022705078	0	0	0	0	0	0	0	0	0	0.93676758	0.063232422	0.037597656	0.017578125	-0.008300781	-0.011230469	0	44330	0	0	0
1255	1256	1256	Category L	0.035888672	0	-0.91186523	-0.047363281	-0.19262695	0.46777344	0.08	0	31/3/2018	31	3	2018	3:49:44	13784	0.222	3	49	44	0	0.059326172	3.5626465	0.016113281	-0.001464844	-0.93579102	1.9301758	0.031005859	0	0	0	0	0	0	0	0	0	0.93603516	0.063964844	0.045166016	0.01953125	0.001464844	0.023925781	0	44330	0	0	0
1256	1257	1257	Category L	0.035888672	-0.011962891	-0.92382813	-0.055175781	-0.19262695	0.46069336	0.08	0	31/3/2018	31	3	2018	3:49:44	13784	0.333	3	49	44	0	0.059326172	3.5626465	0.013671875	-0.000244141	-0.93310547	1.2897949	0.026611328	0	0	0	0	0	0	0	0	0	0.93334961	0.066650391	0.04296875	0.021972656	-0.011474609	0.009277344	0	44330	0	0	0
1257	1258	1258	Category L	0.011962891	-0.011962891	-0.89990234	-0.052734375	-0.18847656	0.46777344	0.08	0	31/3/2018	31	3	2018	3:49:44	13784	0.444	3	49	44	0	0.059326172	3.5626465	0.010742188	-0.001708984	-0.93701172	0.036865234	0.038330078	0	0	0	0	0	0	0	0	0	0.93701172	0.062988281	0.048339844	0.000976563	-0.010009766	0.037109375	0	44330	0	0	0
1258	1259	1259	Category L	0.011962891	0	-0.93579102	-0.053222656	-0.19189453	0.46582031	0.08	0	31/3/2018	31	3	2018	3:49:44	13784	0.555	3	49	44	0	0.059326172	3.5626465	0.008789063	-0.000732422	-0.93676758	1.574707	0.003417969	0	0	0	0	0	0	0	0	0	0.93676758	0.063232422	0.004882813	0.002929688	0.000732422	0.000976563	0	44330	0	0	0
1259	1260	1260	Category L	0.011962891	0	-0.94799805	-0.056152344	-0.18920898	0.46337891	0.08	0	31/3/2018	31	3	2018	3:49:44	13784	0.666	3	49	44	0	0.059326172	3.5626465	0.005615234	0.000488281	-0.9375	3.8916016	0.012207031	0	0	0	0	0	0	0	0	0	0.9375	0.0625	0.017333984	0.006103516	-0.000488281	-0.010253906	0	44330	0	0	0
1260	1261	1261	Category L	0.023925781	0.023925781	-0.94799805	-0.059570313	-0.17944336	0.46777344	0.08	0	31/3/2018	31	3	2018	3:49:44	13784	0.777	3	49	44	0	0.059326172	3.5626465	0.002929688	0.001464844	-0.93432617	6.5095215	0.033447266	0	0	0	0	0	0	0	0	0	0.93432617	0.065673828	0.056640625	0.020751953	0.022216797	-0.013427734	0	44330	0	0	0
1261	1262	1262	Category L	0.023925781	0	-0.95996094	-0.072753906	-0.16699219	0.47387695	0.08	0	31/3/2018	31	3	2018	3:49:44	13784	0.888	3	49	44	0	0.059326172	3.5626465	0.000244141	0.003662109	-0.93139648	9.1520996	0.036865234	0	0	0	0	0	0	0	0	0	0.93139648	0.068603516	0.055664063	0.0234375	-0.003662109	-0.028320313	0	44330	0	0	0
1262	1263	1263	Category L	0.011962891	-0.035888672	-0.93579102	-0.089111328	-0.16674805	0.47338867	0.08	0	31/3/2018	31	3	2018	3:49:45	13785	0	3	49	45	0	0.059326172	3.5626465	-0.004150391	0.004882813	-0.93408203	11.750977	0.043945313	0	0	0	0	0	0	0	0	0	0.93408203	0.065917969	0.05859375	0.016113281	-0.040771484	-0.001464844	0	44330	0	0	0
1263	1264	1264	Category L	0.011962891	-0.011962891	-0.91186523	-0.11499023	-0.15893555	0.47119141	0.08	0	31/3/2018	31	3	2018	3:49:45	13785	0.1	3	49	45	0	0.059326172	3.5626465	-0.009033203	0.005126953	-0.93481445	14.027344	0.035400391	0	0	0	0	0	0	0	0	0	0.93481445	0.065185547	0.061035156	0.020996094	-0.017089844	0.022949219	0	44330	0	0	0
1264	1265	1265	Category L	0.035888672	0	-0.91186523	-0.12548828	-0.15771484	0.46875	0.08	0	31/3/2018	31	3	2018	3:49:45	13785	0.2	3	49	45	0	0.059326172	3.5626465	-0.013916016	0.005615234	-0.93334961	16.702881	0.054443359	0	0	0	0	0	0	0	0	0	0.93359375	0.06640625	0.077148438	0.049804688	-0.005615234	0.021484375	0	44330	0	0	0
1265	1266	1266	Category L	0.035888672	-0.023925781	-0.92382813	-0.13818359	-0.15429688	0.46679688	0.08	0	31/3/2018	31	3	2018	3:49:45	13785	0.3	3	49	45	0	0.059326172	3.5626465	-0.019042969	0.007080078	-0.93115234	18.908203	0.063720703	0	0	0	0	0	0	0	0	0	0.93139648	0.068603516	0.093505859	0.054931641	-0.031005859	0.007324219	0	44330	0	0	0
1266	1267	1267	Category L	0.011962891	0	-0.93579102	-0.13476563	-0.15527344	0.4675293	0.08	0	31/3/2018	31	3	2018	3:49:45	13785	0.4	3	49	45	0	0.059326172	3.5626465	-0.026611328	0.008544922	-0.92944336	20.328857	0.040039063	0	0	0	0	0	0	0	0	0	0.92993164	0.070068359	0.053466797	0.038574219	-0.008544922	-0.006103516	0	44330	0	0	0
1267	1268	1268	Category L	0.023925781	-0.023925781	-0.92382813	-0.13232422	-0.15673828	0.46508789	0.08	0	31/3/2018	31	3	2018	3:49:45	13785	0.5	3	49	45	0	0.059326172	3.5626465	-0.034667969	0.011230469	-0.92871094	20.962646	0.068603516	0	0	0	0	0	0	0	0	0	0.92944336	0.070556641	0.098876953	0.05859375	-0.03515625	0.004882813	0	44330	0	0	0
1268	1269	1269	Category L	0	-0.023925781	-0.92382813	-0.1315918	-0.16015625	0.46459961	0.08	0	31/3/2018	31	3	2018	3:49:45	13785	0.6	3	49	45	0	0.059326172	3.5626465	-0.040283203	0.012939453	-0.92651367	20.701904	0.0546875	0	0	0	0	0	0	0	0	0	0.92749023	0.072509766	0.080078125	0.040283203	-0.036865234	0.002685547	0	44330	0	0	0
1269	1270	1270	Category L	0.035888672	0	-0.93579102	-0.13232422	-0.16015625	0.46777344	0.08	0	31/3/2018	31	3	2018	3:49:45	13785	0.7	3	49	45	0	0.059326172	3.5626465	-0.046875	0.016845703	-0.92358398	20.27417	0.085205078	0	0	0	0	0	0	0	0	0	0.92504883	0.074951172	0.11181641	0.082763672	-0.016845703	-0.011962891	0	44330	0	0	0
1270	1271	1271	Category L	0.023925781	0	-0.97192383	-0.13818359	-0.15087891	0.46411133	0.08	0	31/3/2018	31	3	2018	3:49:45	13785	0.8	3	49	45	0	0.059326172	3.5626465	-0.054199219	0.020996094	-0.91967773	19.104736	0.096191406	0	0	0	0	0	0	0	0	0	0.92163086	0.078369141	0.15136719	0.078125	-0.020996094	-0.052001953	0	44330	0	0	0
1271	1272	1272	Category L	0.011962891	0.011962891	-0.93579102	-0.1340332	-0.15527344	0.46777344	0.08	0	31/3/2018	31	3	2018	3:49:45	13785	0.9	3	49	45	0	0.059326172	3.5626465	-0.061279297	0.026855469	-0.91699219	17.122559	0.077148438	0	0	0	0	0	0	0	0	0	0.91943359	0.080566406	0.10693359	0.073242188	-0.014892578	-0.018554688	0	44330	0	0	0
1272	1273	1273	Category L	0.011962891	0.011962891	-0.97192383	-0.13745117	-0.15625	0.46582031	0.08	0	31/3/2018	31	3	2018	3:49:46	13786	0	3	49	46	0	0.059326172	3.5626465	-0.075439453	0.028320313	-0.9152832	15.056396	0.10546875	0	0	0	0	0	0	0	0	0	0.91870117	0.081298828	0.16064453	0.087402344	-0.016357422	-0.056396484	0	44330	0	0	0
1273	1274	1274	Category L	0.035888672	0	-0.93579102	-0.13647461	-0.15551758	0.46508789	0.08	0	31/3/2018	31	3	2018	3:49:46	13786	0.1	3	49	46	0	0.059326172	3.5626465	-0.085449219	0.032714844	-0.91186523	13.410156	0.12792969	0	0	0	0	0	0	0	0	0	0.91625977	0.083740234	0.17822266	0.12133789	-0.032714844	-0.023681641	0	44330	0	0	0
1274	1275	1275	Category L	0.011962891	0	-0.92382813	-0.12890625	-0.15283203	0.46020508	0.08	0	31/3/2018	31	3	2018	3:49:46	13786	0.2	3	49	46	0	0.059326172	3.5626465	-0.09375	0.039550781	-0.9074707	11.448975	0.11401367	0	0	0	0	0	0	0	0	0	0.91308594	0.086914063	0.16137695	0.10571289	-0.039550781	-0.016113281	0	44330	0	0	0
1275	1276	1276	Category L	0.011962891	0	-0.94799805	-0.13330078	-0.15795898	0.46508789	0.08	0	31/3/2018	31	3	2018	3:49:46	13786	0.3	3	49	46	0	0.059326172	3.5626465	-0.1003418	0.051513672	-0.90161133	8.935791	0.13208008	0	0	0	0	0	0	0	0	0	0.90869141	0.091308594	0.21020508	0.11230469	-0.051513672	-0.046142578	0	44330	0	0	0
1276	1277	1277	Category L	0.023925781	0.011962891	-0.93579102	-0.13037109	-0.15307617	0.46508789	0.08	0	31/3/2018	31	3	2018	3:49:46	13786	0.4	3	49	46	0	0.059326172	3.5626465	-0.10888672	0.056640625	-0.89648438	6.364502	0.14526367	0	0	0	0	0	0	0	0	0	0.9050293	0.094970703	0.21655273	0.1328125	-0.044677734	-0.0390625	0	44330	0	0	0
1277	1278	1278	Category L	0.035888672	0	-0.95996094	-0.12963867	-0.16015625	0.46679688	0.08	0	31/3/2018	31	3	2018	3:49:46	13786	0.5	3	49	46	0	0.059326172	3.5626465	-0.11694336	0.063476563	-0.89208984	4.9145508	0.17871094	0	0	0	0	0	0	0	0	0	0.90209961	0.097900391	0.28417969	0.15283203	-0.063476563	-0.067626953	0	44330	0	0	0
1278	1279	1279	Category L	0.011962891	0	-0.93579102	-0.13476563	-0.15625	0.46679688	0.08	0	31/3/2018	31	3	2018	3:49:46	13786	0.6	3	49	46	0	0.059326172	3.5626465	-0.11767578	0.0625	-0.88671875	4.0068359	0.15209961	0	0	0	0	0	0	0	0	0	0.89672852	0.10327148	0.24145508	0.12963867	-0.0625	-0.048828125	0	44330	0	0	0
1279	1280	1280	Category L	0	0.023925781	-0.92382813	-0.13085938	-0.15771484	0.46606445	0.08	0	31/3/2018	31	3	2018	3:49:46	13786	0.7	3	49	46	0	0.059326172	3.5626465	-0.12426758	0.065917969	-0.88134766	2.5766602	0.13793945	0	0	0	0	0	0	0	0	0	0.89257813	0.10742188	0.20874023	0.12426758	-0.041992188	-0.042236328	0	44330	0	0	0
1280	1281	1281	Category L	0	0	-0.97192383	-0.13208008	-0.15356445	0.46166992	0.08	0	31/3/2018	31	3	2018	3:49:46	13786	0.8	3	49	46	0	0.059326172	3.5626465	-0.14086914	0.074462891	-0.87036133	1.6782227	0.18896484	0	0	0	0	0	0	0	0	0	0.88476563	0.11523438	0.31689453	0.14086914	-0.074462891	-0.10131836	0	44330	0	0	0
1281	1282	1282	Category L	-0.011962891	0	-0.93579102	-0.1315918	-0.16210938	0.46386719	0.08	0	31/3/2018	31	3	2018	3:49:46	13786	0.9	3	49	46	0	0.059326172	3.5626465	-0.15307617	0.082519531	-0.86938477	1.5693359	0.17651367	0	0	0	0	0	0	0	0	0	0.88647461	0.11352539	0.2902832	0.14111328	-0.082519531	-0.066162109	0	44330	0	0	0
1282	1283	1283	Category L	0	0	-0.94799805	-0.13085938	-0.15771484	0.46484375	0.08	0	31/3/2018	31	3	2018	3:49:47	13787	0	3	49	47	0	0.059326172	3.5626465	-0.15551758	0.085693359	-0.86376953	1.2382813	0.1965332	0	0	0	0	0	0	0	0	0	0.88183594	0.11816406	0.32543945	0.15551758	-0.085693359	-0.083984375	0	44330	0	0	0
1283	1284	1284	Category L	0.011962891	0	-0.98388672	-0.13085938	-0.15600586	0.46777344	0.08	0	31/3/2018	31	3	2018	3:49:47	13787	0.1	3	49	47	0	0.059326172	3.5626465	-0.15161133	0.087402344	-0.85351563	0.11499023	0.2265625	0	0	0	0	0	0	0	0	0	0.87109375	0.12890625	0.38134766	0.16357422	-0.087402344	-0.13012695	0	44330	0	0	0
1284	1285	1285	Category L	0.035888672	-0.011962891	-0.93579102	-0.13183594	-0.15673828	0.46777344	0.08	0	31/3/2018	31	3	2018	3:49:47	13787	0.2	3	49	47	0	0.059326172	3.5626465	-0.15942383	0.090820313	-0.85180664	0.87939453	0.23608398	0	0	0	0	0	0	0	0	0	0.87133789	0.12866211	0.38208008	0.1953125	-0.1027832	-0.083740234	0	44330	0	0	0
1285	1286	1286	Category L	0.023925781	-0.011962891	-0.89990234	-0.13061523	-0.15478516	0.46069336	0.08	0	31/3/2018	31	3	2018	3:49:47	13787	0.3	3	49	47	0	0.059326172	3.5626465	-0.16821289	0.097900391	-0.84838867	1.0168457	0.22705078	0	0	0	0	0	0	0	0	0	0.87060547	0.12939453	0.35327148	0.19213867	-0.10986328	-0.051269531	0	44330	0	0	0
1286	1287	1287	Category L	0.011962891	-0.011962891	-0.94799805	-0.1315918	-0.15576172	0.46704102	0.08	0	31/3/2018	31	3	2018	3:49:47	13787	0.4	3	49	47	0	0.059326172	3.5626465	-0.17651367	0.10498047	-0.84326172	0.69995117	0.24511719	0	0	0	0	0	0	0	0	0	0.86791992	0.13208008	0.40991211	0.18847656	-0.11694336	-0.10449219	0	44330	0	0	0
1287	1288	1288	Category L	0.011962891	0	-0.97192383	-0.13256836	-0.15795898	0.45898438	0.08	0	31/3/2018	31	3	2018	3:49:47	13787	0.5	3	49	47	0	0.059326172	3.5626465	-0.18969727	0.11279297	-0.85180664	0.15209961	0.26025391	0	0	0	0	0	0	0	0	0	0.87988281	0.12011719	0.43457031	0.20166016	-0.11279297	-0.11987305	0	44330	0	0	0
1288	1289	1289	Category L	0	0.011962891	-0.93579102	-0.12890625	-0.16040039	0.46582031	0.08	0	31/3/2018	31	3	2018	3:49:47	13787	0.6	3	49	47	0	0.059326172	3.5626465	-0.18554688	0.11303711	-0.84960938	1.2348633	0.22827148	0	0	0	0	0	0	0	0	0	0.87695313	0.12304688	0.37280273	0.18554688	-0.10107422	-0.0859375	0	44330	0	0	0
1289	1290	1290	Category L	0	0	-0.92382813	-0.1315918	-0.16210938	0.46386719	0.08	0	31/3/2018	31	3	2018	3:49:47	13787	0.7	3	49	47	0	0.059326172	3.5626465	-0.1940918	0.096923828	-0.82617188	4.2590332	0.23779297	0	0	0	0	0	0	0	0	0	0.85424805	0.14575195	0.38867188	0.1940918	-0.096923828	-0.097412109	0	44330	0	0	0
1290	1291	1291	Category L	0	-0.023925781	-0.94799805	-0.12817383	-0.16479492	0.46679688	0.08	0	31/3/2018	31	3	2018	3:49:47	13787	0.8	3	49	47	0	0.059326172	3.5626465	-0.22143555	0.096679688	-0.82885742	8.8808594	0.27880859	0	0	0	0	0	0	0	0	0	0.86328125	0.13671875	0.46118164	0.22143555	-0.12060547	-0.11889648	0	44330	0	0	0
1291	1292	1292	Category L	0.011962891	0	-0.92382813	-0.13500977	-0.15356445	0.46411133	0.08	0	31/3/2018	31	3	2018	3:49:47	13787	0.9	3	49	47	0	0.059326172	3.5626465	-0.23217773	0.10351563	-0.82543945	14.866211	0.28295898	0	0	0	0	0	0	0	0	0	0.86376953	0.13623047	0.44604492	0.24414063	-0.10351563	-0.098144531	0	44330	0	0	0
1292	1293	1293	Category L	0.011962891	0.011962891	-0.94799805	-0.12988281	-0.15771484	0.46069336	0.08	0	31/3/2018	31	3	2018	3:49:48	13788	0	3	49	48	0	0.059326172	3.5626465	-0.24145508	0.11181641	-0.82080078	24.154053	0.30053711	0	0	0	0	0	0	0	0	0	0.86279297	0.13720703	0.48046875	0.25341797	-0.099853516	-0.12695313	0	44330	0	0	0
1293	1294	1294	Category M	-0.16796875	-0.047851563	-0.81591797	-0.171875	0.029052734	0.48779297	0.08	0	31/3/2018	31	3	2018	3:49:49	13789	0.099	3	49	49	0	0.059326172	3.5626465	-0.21679688	0.1184082	-0.8203125	36.128174	0.17333984	0	0	0	0	0	0	0	0	0	0.85693359	0.14306641	0.2199707	0.048828125	-0.16625977	0.004394531	0	44330	0	0	0
1294	1295	1295	Category M	-0.10791016	0.14379883	-0.88793945	-0.15820313	0.063720703	0.48901367	0.08	0	31/3/2018	31	3	2018	3:49:49	13789	0.199	3	49	49	0	0.059326172	3.5626465	-0.21826172	0.12182617	-0.81738281	45.601807	0.1328125	0	0	0	0	0	0	0	0	0	0.85473633	0.14526367	0.20288086	0.11035156	0.021728516	-0.070556641	0	44330	0	0	0
1295	1296	1296	Category M	-0.17993164	0.095947266	-0.74389648	-0.14916992	0.10961914	0.48828125	0.08	0	31/3/2018	31	3	2018	3:49:49	13789	0.3	3	49	49	0	0.059326172	3.5626465	-0.22583008	0.13037109	-0.81347656	54.362061	0.090087891	0	0	0	0	0	0	0	0	0	0.85424805	0.14575195	0.15014648	0.045898438	-0.034423828	0.069580078	0	44330	0	0	0
1296	1297	1297	Category M	-0.21582031	-0.095947266	-1.2478027	-0.12573242	0.12719727	0.48925781	0.08	0	31/3/2018	31	3	2018	3:49:49	13789	0.4	3	49	49	0	0.059326172	3.5626465	-0.23461914	0.13793945	-0.80883789	63.586426	0.49755859	0	0	0	0	0	0	0	0	0	0.85351563	0.14648438	0.69165039	0.018798828	-0.23388672	-0.4387207	0	44330	0	0	0
1297	1298	1298	Category M	-0.14379883	0.083984375	-0.91186523	-0.10571289	0.11816406	0.49853516	0.08	0	31/3/2018	31	3	2018	3:49:49	13789	0.5	3	49	49	0	0.059326172	3.5626465	-0.23242188	0.14501953	-0.81005859	70.564941	0.14819336	0	0	0	0	0	0	0	0	0	0.85522461	0.14477539	0.25146484	0.088623047	-0.061035156	-0.1015625	0	44330	0	0	0
1298	1299	1299	Category M	-0.2277832	0.10791016	-0.99584961	-0.098632813	0.11108398	0.49951172	0.08	0	31/3/2018	31	3	2018	3:49:49	13789	0.6	3	49	49	0	0.059326172	3.5626465	-0.23364258	0.14990234	-0.80639648	74.596436	0.1940918	0	0	0	0	0	0	0	0	0	0.8527832	0.1472168	0.23730469	0.005859375	-0.041992188	-0.18920898	0	44330	0	0	0
1299	1300	1300	Category M	-0.16796875	0.095947266	-0.70776367	-0.11767578	0.072265625	0.49804688	0.08	0	31/3/2018	31	3	2018	3:49:49	13789	0.7	3	49	49	0	0.059326172	3.5626465	-0.24389648	0.15917969	-0.80102539	74.080811	0.13598633	0	0	0	0	0	0	0	0	0	0.85229492	0.14770508	0.23266602	0.075927734	-0.063232422	0.093261719	0	44330	0	0	0
1300	1301	1301	Category M	-0.17993164	0.15576172	-0.70776367	-0.13842773	0.031494141	0.49560547	0.08	0	31/3/2018	31	3	2018	3:49:49	13789	0.8	3	49	49	0	0.059326172	3.5626465	-0.22729492	0.15917969	-0.79003906	72.937744	0.094970703	0	0	0	0	0	0	0	0	0	0.83740234	0.16259766	0.13330078	0.047363281	-0.003417969	0.082275391	0	44330	0	0	0
1301	1302	1302	Category M	-0.37182617	0.095947266	-1.1398926	-0.084228516	0.047363281	0.50708008	0.08	0	31/3/2018	31	3	2018	3:49:49	13789	0.9	3	49	49	0	0.059326172	3.5626465	-0.23046875	0.16577148	-0.78393555	68.862061	0.38891602	0	0	0	0	0	0	0	0	0	0.83374023	0.16625977	0.56665039	-0.14111328	-0.069824219	-0.35571289	0	44330	0	0	0
1302	1303	1303	Category M	-0.34790039	0.011962891	-0.97192383	-0.073486328	0.069580078	0.50097656	0.08	0	31/3/2018	31	3	2018	3:49:50	13790	0	3	49	50	0	0.059326172	3.5626465	-0.23974609	0.17358398	-0.77783203	60.042236	0.2746582	0	0	0	0	0	0	0	0	0	0.83227539	0.16772461	0.46386719	-0.10791016	-0.16162109	-0.19384766	0	44330	0	0	0
1303	1304	1304	Category M	-0.38378906	0.035888672	-0.82788086	-0.026855469	0.11132813	0.5	0.08	0	31/3/2018	31	3	2018	3:49:50	13790	0.1	3	49	50	0	0.059326172	3.5626465	-0.3059082	0.18774414	-0.80126953	49.327393	0.17260742	0	0	0	0	0	0	0	0	0	0.87792969	0.12207031	0.25610352	-0.077636719	-0.15185547	-0.026367188	0	44330	0	0	0
1304	1305	1305	Category M	-0.40795898	0.11987305	-0.76782227	0.015380859	0.1315918	0.4987793	0.08	0	31/3/2018	31	3	2018	3:49:50	13790	0.2	3	49	50	0	0.059326172	3.5626465	-0.31982422	0.19238281	-0.79931641	40.446533	0.11816406	0	0	0	0	0	0	0	0	0	0.88232422	0.11767578	0.19189453	-0.087890625	-0.072509766	0.031494141	0	44330	0	0	0
1305	1306	1306	Category M	-0.55175781	0.13183594	-0.79199219	0.072021484	0.14550781	0.48828125	0.08	0	31/3/2018	31	3	2018	3:49:50	13790	0.3	3	49	50	0	0.059326172	3.5626465	-0.32958984	0.20043945	-0.79467773	33.714111	0.23217773	0	0	0	0	0	0	0	0	0	0.88354492	0.11645508	0.29345703	-0.22192383	-0.068603516	0.002685547	0	44330	0	0	0
1306	1307	1307	Category M	-0.6237793	0.21582031	-0.86376953	0.1081543	0.15185547	0.4831543	0.08	0	31/3/2018	31	3	2018	3:49:50	13790	0.4	3	49	50	0	0.059326172	3.5626465	-0.34790039	0.21582031	-0.80639648	28.998047	0.28149414	0	0	0	0	0	0	0	0	0	0.90429688	0.095703125	0.33325195	-0.27563477	0	-0.057128906	0	44330	0	0	0
1307	1308	1308	Category M	-0.43188477	0.15576172	-0.73193359	0.14208984	0.087402344	0.48730469	0.08	0	31/3/2018	31	3	2018	3:49:50	13790	0.5	3	49	50	0	0.059326172	3.5626465	-0.37011719	0.22387695	-0.81225586	26.984863	0.12207031	0	0	0	0	0	0	0	0	0	0.92016602	0.079833984	0.21020508	-0.061523438	-0.068115234	0.080322266	0	44330	0	0	0
1308	1309	1309	Category M	-0.51586914	0.29980469	-0.68383789	0.18554688	0.061279297	0.47338867	0.08	0	31/3/2018	31	3	2018	3:49:50	13790	0.6	3	49	50	0	0.059326172	3.5626465	-0.37768555	0.22851563	-0.80957031	27.649414	0.19970703	0	0	0	0	0	0	0	0	0	0.92211914	0.077880859	0.3347168	-0.13793945	0.071044922	0.12573242	0	44330	0	0	0
[truncated: 8,166 more rows]
[truncated: 29 more columns]
