# Supplementary material for: Development of a multisensor biologging collar and analytical techniques to describe high‐resolution spatial behavior in free‐ranging terrestrial mammals
Source: Ecol Evol. 2024 Sep 23;14(9):e70264. doi: 10.1002/ece3.70264 (PMC11420106; doi:10.1002/ece3.70264)
Supplement: Supplementary file 1 — Appendix S1 [file ECE3-14-e70264-s001.zip › doi_10_5061_dryad_jdfn2z3hv__v20240620/B5_S41_Header.csv]

Split no.	Bookmark number	Category	Pointer	Day#	Time(hh:mm:ss)	Total Event start	Event start	Number events	Duration(s)	Sum VeDBA	Mean VeDBA	Mean Dyn AccX	Mean Dyn AccY	Mean Dyn AccZ	Sum VeSBA	Mean VeSBA	Mean smth AccX	Mean smth AccY	Mean smth AccZ	VeDBA_Var	VeDBA_SD	VeSBA_Var	VeSBA_SD	Mean Animal g	Sum Animal g	Animal g_Var	Animal g_SD	Acc_x_Var	Acc_x_SD	Acc_y_Var	Acc_y_SD	Acc_z_Var	Acc_z_SD	Predominant freq, Hz	Smth press val	Max pressure val	Min pressure val	Grd air press	Altitude begin	Altitude end	Delta max/min altitude
1	1	Category M	0	1	1:41:59	1	1	26	2.5	0	0	0	0	0	0	0	0	0	0	0	0	0	0	0	0	0	0	0	0	0	0	0	0	0	7	0	0	1000	0	44330	44330
1	2	Category L	26	1	1:42:03	27	27	41	4	0	0	0	0	0	0	0	0	0	0	0	0	0	0	0	0	0	0	0	0	0	0	0	0	0	7	0	0	1000	44330	44330	0
1	3	Category M	67	1	2:30:03	68	68	175	17.4	51.8926	0.320325	-0.00209629	-0.041213	0.0271991	158.771	0.980069	0.0385546	-0.153854	-0.957925	0.0477129	0.218433	0.00337879	0.0581273	0.0661214	10.7117	0.00127948	0.0357698	0.0442151	0.210274	0.0536823	0.231694	0.0402742	0.200684	0	7	0	0	1000	44330	44330	0
1	4	Category N	242	1	2:30:25	243	243	41	4	63.498	1.54873	0.126072	0.196063	-0.326077	52.575	1.28232	0.0414622	0.194407	-1.26619	3.84323	1.96042	0.00240568	0.0490477	0.282316	11.575	0.00104802	0.0323731	0.410972	0.641071	2.86962	1.69399	2.67359	1.63511	0	7	0	0	1000	44330	44330	0
1	5	Category L	283	1	2:46:55	284	284	54	5.3	15.5061	0.28715	-0.00316931	-0.0391574	0.266823	65.4119	1.21133	0.0292697	0.106491	-1.20249	0.187052	0.432496	0.00226508	0.0475929	0.211331	11.4119	0.00226508	0.0475929	0.00648329	0.0805189	0.00590007	0.0768119	0.0750235	0.273904	0	7	0	0	1000	44330	44330	0
1	6	Category M	337	1	2:47:06	338	338	28	2.701	34.7385	1.24066	-0.0485927	-0.0329851	-0.422791	32.1777	1.1492	-0.153024	0.0285993	-1.1383	2.67262	1.63482	0.000156948	0.0125279	0.149205	4.17773	1.74E-05	0.00417596	0.218079	0.466989	1.99024	1.41076	1.58614	1.25942	0	7	0	0	1000	44330	44330	0
1	7	Category L	365	1	2:47:09	366	366	27	2.6	6.62231	0.245271	-0.0845812	0.00776729	0.227114	30.6299	1.13444	-0.219916	0.0177951	-1.11238	0.0896719	0.299453	0.00505462	0.0710958	0.136574	3.6875	0.00188079	0.043368	0.00794813	0.0891523	0.000415943	0.0203947	0.0550763	0.234683	0	7	0	0	1000	44330	44330	0
1	8	Category E	392	1	2:47:12	393	393	52	5.1	13.5625	0.260817	-0.0495324	0.00964355	0.00446496	48.4836	0.932378	-0.216553	0.0275644	-0.904912	0.0144559	0.120233	0.00219257	0.0468249	0.0676223	3.51636	0.000450721	0.0212302	0.0471004	0.217026	0.00880315	0.0938251	0.0232591	0.152509	0	7	0	0	1000	44330	44330	0
1	9	Category L	444	1	2:48:53	445	445	137	13.701	10.4287	0.076122	0.0636512	-0.00338946	-0.00910805	126.871	0.926065	-0.0242412	0.00844156	-0.922994	0.00106923	0.0326991	0	0	0.0739354	10.1292	0	0	0.00928804	0.0963745	0.000176423	0.0132824	0.000349281	0.0186891	0	7	0	0	1000	44330	44330	0
1	10	Category E	581	1	2:49:15	582	582	75	7.4	16.8757	0.22501	-0.115465	-0.010332	0.0218034	69.5259	0.927012	-0.338141	-0.0170117	-0.859811	0.0163867	0.128011	0.000117187	0.0108253	0.0729883	5.47412	0.000117187	0.0108253	0.0356934	0.188927	0.00926432	0.0962514	0.0192318	0.138679	0	7	0	0	1000	44330	44330	0
1	11	Category L	656	1	2:49:23	657	657	23	2.2	2.39404	0.104089	-0.0310377	-0.0509617	-0.0634341	20.0771	0.872919	-0.13829	0.0514712	-0.858091	0.00799295	0.0894033	0.000498896	0.022336	0.127081	2.92285	0.000498896	0.022336	0.00424592	0.0651608	0.00434146	0.0658897	0.00435207	0.0659702	0	7	0	0	1000	44330	44330	0
1	12	Category A	679	1	2:51:00	1264	1264	1242	125.7	24.2017	0.019486	3.89E-05	4.07E-05	3.48E-05	1150.86	0.926618	0.21136	0.201843	-0.879269	2.65E-05	0.00515141	0	0	0.0733821	91.1406	0	0	6.92E-05	0.00831822	4.25E-05	0.00651608	0.000164726	0.0128346	0	7	0	0	1000	44330	44330	0
1	13	Category M	1921	1	3:31:02	3406	3406	18	1.7	28.5225	1.58458	0.0428602	-0.364136	-0.722331	20.1074	1.11708	0.0404595	-0.0364041	-1.11541	4.44664	2.10871	2.71E-05	0.00520833	0.117079	2.10742	0	0	0.511325	0.71507	2.45696	1.56747	2.92627	1.71063	0	7	0	0	1000	44330	44330	0
1	14	Category L	1939	1	10:34:17	3424	3424	81	8	13.7148	0.169319	0.0205621	-0.0348639	0.0470769	81.5945	1.00734	-0.166248	-0.0194649	-0.981035	0.0305748	0.174857	0.00292366	0.0540709	0.0904737	7.32837	0.000837915	0.0289468	0.0130208	0.114109	0.00927433	0.0963033	0.0164991	0.128449	0	7	0	0	1000	44330	44330	0
1	15	Category M	2020	1	10:34:26	3505	3505	43	4.201	26.3159	0.611998	-0.23672	0.221436	0.0932049	39.8564	0.926894	-0.348173	0.224291	-0.828926	0.418395	0.646834	0	0	0.0731059	3.14355	0	0	0.157204	0.396489	0.572294	0.756501	0.0460858	0.214676	0	7	0	0	1000	44330	44330	0
1	16	Category L	2063	1	10:34:30	3548	3548	39	3.8	15.9885	0.409962	0.294171	-0.260999	-0.109513	35.6436	0.913937	-0.30922	0.224791	-0.829214	0.00663562	0.0814593	4.38E-05	0.00661968	0.0860627	3.35645	4.38E-05	0.00661968	0.0874962	0.295798	0.0688852	0.26246	0.0122321	0.110599	0	7	0	0	1000	44330	44330	0
1	17	Category M	2102	1	10:34:43	3587	3587	51	5	28.855	0.565784	-0.161501	0.156777	0.0824382	49.0781	0.962316	-0.492829	0.235457	-0.789498	0.771188	0.878173	0.00110581	0.0332538	0.038938	1.98584	0.00291054	0.0539494	0.8659	0.930537	0.15894	0.398673	0.0586799	0.242239	0	7	0	0	1000	44330	44330	0
1	18	Category N	2153	1	10:38:40	3638	3638	43	4.2	29.873	0.694722	-0.0904172	-0.222639	0.211079	51.303	1.19309	-0.329891	0.174566	-1.11562	0.354776	0.595631	0.0094931	0.0974325	0.195931	8.42505	0.00909566	0.0953712	0.103777	0.322144	0.317218	0.563221	0.199752	0.446937	0	7	0	0	1000	44330	44330	0
1	19	Category M	2196	1	10:38:44	3681	3681	15	1.4	61.5811	4.1054	0.502327	0.0242188	-1.7361	18.0376	1.20251	-0.111035	0.373356	-1.13643	24.1849	4.91781	3.26E-05	0.00570544	0.202507	3.0376	6.51E-05	0.00806872	0.908073	0.952929	22.5451	4.74817	9.66252	3.10846	0	7	0	0	1000	44330	44330	0
1	20	Category A	2211	1	12:26:30	5867	5867	1242	127.1	27.7937	0.0223782	7.86E-07	-2.54E-05	2.79E-05	1206.93	0.971766	-0.00729906	0.783187	-0.575136	0.000178486	0.0133599	0	0	0.0282342	35.0669	0	0	0.000182221	0.0134989	0.000131702	0.0114762	0.000213869	0.0146243	0	7	0	0	1000	44330	44330	0
1	21	Category E	3453	1	14:03:57	12486	12486	48	4.8	16.0881	0.335169	-0.0436147	-0.159826	-0.0656026	43.6016	0.908366	-0.073644	0.158513	-0.882126	0.0447184	0.211467	0.000401815	0.0200453	0.0916341	4.39844	0.000401815	0.0200453	0.0146484	0.121031	0.0488637	0.221051	0.0714671	0.267333	0	7	0	0	1000	44330	44330	0
1	22	Category J	3501	1	14:04:02	12534	12534	50	4.9	38.594	0.77188	0.0883105	-0.00635742	-0.00468262	47.718	0.95436	-0.0685596	0.0155811	-0.951265	0.176152	0.419705	8.30E-05	0.00911086	0.0456396	2.28198	8.30E-05	0.00911086	0.1125	0.33541	0.125923	0.354856	0.501211	0.707963	0	7	0	0	1000	44330	44330	0
1	23	Category E	3551	1	14:04:18	12584	12584	172	17.101	45.3926	0.26391	-0.0123987	0.0103817	0.00167634	162.441	0.944425	0.0455961	0.0426182	-0.938271	0.0196987	0.140352	7.10E-06	0.00266404	0.0555746	9.55884	7.10E-06	0.00266404	0.043132	0.207682	0.0148457	0.121843	0.0266567	0.163269	0	7	0	0	1000	44330	44330	0
1	24	Category L	3723	1	14:06:49	12756	12756	80	7.8	3.99805	0.0499756	-0.0139954	-0.0192963	0.0191345	76.8535	0.960669	0.0682495	0.0154083	-0.957809	0.0163879	0.128015	6.41E-05	0.00800543	0.0406616	3.25293	9.16E-05	0.00956832	0.00071106	0.0266657	0.00085144	0.0291795	0.00120239	0.0346755	0	7	0	0	1000	44330	44330	0
1	25	Category J	3803	1	14:07:00	12836	12836	76	7.5	51.4624	0.677137	0.0562776	0.00162867	-0.0417545	75.2329	0.989907	-0.0674631	-0.0057373	-0.979765	0.125199	0.353835	0.000231291	0.0152083	0.0247867	1.88379	0.000106008	0.010296	0.0450311	0.212205	0.0290945	0.170571	0.499284	0.7066	0	7	0	0	1000	44330	44330	0
1	26	Category G	3879	1	14:13:30	12912	12912	161	16.001	33.3098	0.206893	-0.0536215	-3.18E-05	0.017707	153.784	0.955183	-0.462484	-0.0121176	-0.831758	0.0127469	0.112902	1.36E-05	0.00369427	0.0448172	7.21558	1.21E-05	0.00348299	0.0305858	0.174888	0.0112684	0.106153	0.011787	0.108568	0	7	0	0	1000	44330	44330	0
1	27	Category L	4040	1	14:24:20	13073	13073	144	14.3	11.1152	0.0771891	0.0307346	0.00235494	-0.00955539	134.643	0.935021	0.0249956	0.0376672	-0.924574	0.00219727	0.046875	0	0	0.0649787	9.35693	0	0	0.0070733	0.0841029	0.00105116	0.0324216	0.000778198	0.0278962	0	7	0	0	1000	44330	44330	0
1	28	Category E	4184	1	14:24:35	13217	13217	85	8.401	17.1768	0.20208	-0.00660616	-0.0181526	-0.000117762	78.8792	0.92799	0.0849466	-0.000703699	-0.922076	0.0180434	0.134326	2.30E-05	0.00479353	0.07201	6.12085	2.30E-05	0.00479353	0.0174288	0.132018	0.00907916	0.0952846	0.0226074	0.150358	0	7	0	0	1000	44330	44330	0
1	29	Category J	4269	1	14:37:32	13302	13302	83	8.1	57.4778	0.692503	0.042654	0.0157427	-0.0132601	80.0796	0.964814	-0.0577084	0.0277438	-0.96127	0.108116	0.32881	5.88E-05	0.00767001	0.0351857	2.92041	5.88E-05	0.00767001	0.0761483	0.27595	0.0142396	0.11933	0.47733	0.690891	0	7	0	0	1000	44330	44330	0
1	30	Category E	4352	1	14:42:23	13385	13385	42	4.1	10.4866	0.24968	-0.0904367	0.00123233	0.0412074	39.4617	0.939564	-0.217826	0.00584775	-0.913551	0.0252337	0.158851	1.74E-05	0.00417596	0.0604364	2.53833	1.74E-05	0.00417596	0.0310698	0.176266	0.0152995	0.123691	0.0260533	0.16141	0	7	0	0	1000	44330	44330	0
1	31	Category L	4394	1	14:48:31	13427	13427	31	3	2.17261	0.0700841	0.0284621	-0.0163102	-0.0161133	29.1384	0.939949	-0.23421	-0.000590663	-0.909904	0.00848979	0.0921401	0	0	0.0600507	1.86157	0	0	0.00318958	0.0564764	0.00119708	0.0345988	0.0016381	0.0404735	0	7	0	0	1000	44330	44330	0
1	32	Category E	4425	1	14:54:50	13458	13458	111	11	20.1792	0.181795	-0.0163332	0.00447591	-0.000446491	104.209	0.938817	-0.0901561	0.0214272	-0.933156	0.00660059	0.081244	0	0	0.0611825	6.79126	0	0	0.0178487	0.133599	0.00851193	0.0922601	0.0127481	0.112907	0	7	0	0	1000	44330	44330	0
1	33	Category L	4536	1	15:05:06	13569	13569	51	5	2.84326	0.0557502	0.0467888	0.0065918	0.00358073	47.5684	0.932713	0.0159936	0.0159792	-0.932057	0.00407858	0.0638638	0	0	0.0672871	3.43164	0	0	0.00323606	0.0568864	0.000201057	0.0141795	0.000244141	0.015625	0	7	0	0	1000	44330	44330	0
1	34	Category E	4587	1	15:06:01	13620	13620	81	8.1	16.4788	0.203441	-0.00598295	-0.00136839	0.000648028	75.7825	0.935586	-0.0880835	-0.0013051	-0.92856	0.0108145	0.103993	0	0	0.0644139	5.21753	0	0	0.0173581	0.13175	0.00727599	0.0852994	0.026105	0.16157	0	7	0	0	1000	44330	44330	0
1	35	Category F	4668	1	16:30:56	13701	13701	252	25.2	55.9431	0.221996	0.0027398	0.00452435	-0.000511533	238.031	0.944567	-0.171865	0.00985863	-0.926552	0.0085333	0.0923758	0	0	0.0554335	13.9692	0	0	0.0199391	0.141206	0.0108769	0.104292	0.0272934	0.165207	0	7	0	0	1000	44330	44330	0
1	36	Category E	4920	1	16:36:48	13953	13953	152	15.2	27.5317	0.18113	-0.0286432	-0.0121524	-1.93E-05	141.555	0.931284	-0.0982473	-0.0171685	-0.92533	0.00952148	0.0975781	0	0	0.0687159	10.4448	0	0	0.0218104	0.147684	0.00823493	0.0907465	0.0119147	0.109155	0	7	0	0	1000	44330	44330	0
1	37	Category L	5072	1	16:51:04	14105	14105	420	42	17.6367	0.0419922	0.0103318	0.00134859	0.000150553	393.297	0.936422	0.13846	0.016272	-0.925382	0.000764393	0.0276477	0	0	0.0635783	26.7029	0	0	0.0020037	0.0447627	0.000528971	0.0229994	0.000297619	0.0172516	0	7	0	0	1000	44330	44330	0
1	38	Category E	5492	1	16:52:29	14525	14525	104	10.3	19.1973	0.184589	-0.021306	-0.00258695	-0.00103056	97.1614	0.934244	-0.0245549	-0.0131437	-0.92999	0.00646503	0.0804054	0	0	0.065756	6.83862	0	0	0.0130686	0.114318	0.00853084	0.0923625	0.0183129	0.135325	0	7	0	0	1000	44330	44330	0
1	39	Category F	5596	1	17:27:28	14629	14629	104	10.4	18.8281	0.18104	-0.00176767	3.76E-05	-0.00153292	97.6272	0.938723	-0.0822848	-0.028055	-0.934228	0.0069181	0.0831751	0	0	0.0612769	6.3728	0	0	0.0117587	0.108437	0.00540631	0.0735276	0.0226323	0.15044	0	7	0	0	1000	44330	44330	0
1	40	Category L	5700	1	17:35:47	14733	14733	75	7.4	8.98169	0.119756	0.109788	-0.00576172	-0.0237012	68.6458	0.915277	-0.0694987	0.00434245	-0.907383	0.00323242	0.0568544	5.21E-05	0.00721688	0.0847233	6.35425	5.21E-05	0.00721688	0.0199935	0.141398	0.00038737	0.0196817	0.00166992	0.0408647	0	7	0	0	1000	44330	44330	0
1	41	Category G	5775	1	17:36:05	14808	14808	119	11.9	28.343	0.238177	-0.0577875	0.0101698	0.0160579	111.228	0.934691	-0.529974	0.0264841	-0.764962	0.0222168	0.149053	9.44E-05	0.00971461	0.0653086	7.77173	9.44E-05	0.00971461	0.0530154	0.230251	0.0100795	0.100397	0.0169811	0.130312	0	7	0	0	1000	44330	44330	0
1	42	Category H	5894	1	17:36:30	14927	14927	53	5.2	13.1689	0.248471	-0.121706	-0.0212817	0.0226959	47.8618	0.903053	-0.392638	0.00482293	-0.803831	0.0114976	0.107227	0.000207289	0.0143975	0.0969469	5.13818	0.000207289	0.0143975	0.0539551	0.232282	0.00672999	0.0820365	0.0117648	0.108466	0	7	0	0	1000	44330	44330	0
1	43	Category L	5947	1	17:42:13	14980	14980	73	7.201	9.52075	0.130421	0.124749	0.00787939	-0.00913688	66.7244	0.914032	0.0585971	0.0194945	-0.907658	0.00509685	0.0713923	6.69E-05	0.0081785	0.0859676	6.27563	6.69E-05	0.0081785	0.0235913	0.153595	0.000227419	0.0150804	0.000876231	0.0296012	0	7	0	0	1000	44330	44330	0
1	44	Category E	6020	1	17:42:37	15053	15053	69	6.8	13.4883	0.195482	-0.0308608	0.00355242	-0.00436623	64.3435	0.932515	-5.31E-05	0.0230766	-0.931411	0.0105051	0.102495	0	0	0.0674854	4.65649	0	0	0.017794	0.133394	0.0100027	0.100013	0.0196162	0.140058	0	7	0	0	1000	44330	44330	0
1	45	Category L	6089	1	17:42:44	15122	15122	58	5.7	5.81909	0.100329	0.0754605	0.0107885	-0.0263083	53.5063	0.922523	-0.132358	0.00114494	-0.908771	0.00382627	0.0618569	0	0	0.0774768	4.49365	0	0	0.0129731	0.1139	0.000597724	0.0244484	0.00154061	0.0392506	0	7	0	0	1000	44330	44330	0
1	46	Category G	6147	1	18:03:25	15180	15180	157	15.7	35.3906	0.225418	-0.0291911	-0.0165627	0.00878906	149.926	0.954944	-0.456975	-0.0708117	-0.833799	0.0127155	0.112763	9.33E-06	0.00305454	0.0450556	7.07373	9.33E-06	0.00305454	0.0382228	0.195506	0.0111185	0.105444	0.0138911	0.117861	0	7	0	0	1000	44330	44330	0
1	47	Category H	6304	1	18:03:57	15337	15337	103	10.2	26.7458	0.259668	-0.0606417	0.00518384	0.00913276	97.4597	0.946211	-0.370639	-0.0235892	-0.86673	0.0139445	0.118087	6.16E-05	0.00785033	0.0537892	5.54028	6.16E-05	0.00785033	0.0576433	0.24009	0.0109247	0.104521	0.0118467	0.108843	0	7	0	0	1000	44330	44330	0
1	48	Category L	6407	1	18:44:12	15440	15440	67	6.6	8.95947	0.133723	0.125765	0.0270814	-0.0140946	61.2371	0.913986	0.0328205	0.0221913	-0.910298	0.00437996	0.0661812	1.82E-05	0.00426842	0.086014	5.76294	1.82E-05	0.00426842	0.0221731	0.148906	0.00103851	0.0322259	0.000728778	0.0269959	0	7	0	0	1000	44330	44330	0
1	49	Category E	6474	1	18:59:59	15507	15507	130	13	30.4561	0.234277	-0.0445031	-0.00665377	-0.00120944	122.236	0.940279	-0.124191	0.0128437	-0.929203	0.0128399	0.113313	0	0	0.0597206	7.76367	0	0	0.0354586	0.188305	0.011854	0.108876	0.0197735	0.140618	0	7	0	0	1000	44330	44330	0
1	50	Category L	6604	1	19:30:37	15637	15637	84	8.3	6.17065	0.0734602	0.0668974	0.00267392	0.00279309	77.8616	0.926923	0.106626	0.0115705	-0.91941	0.000991095	0.0314817	0	0	0.0730765	6.13843	0	0	0.00696382	0.0834495	0.00017148	0.013095	0.000241234	0.0155317	0	7	0	0	1000	44330	44330	0
1	51	Category E	6688	1	19:33:49	15721	15721	69	6.8	14.3779	0.208376	0.0411996	-0.00168422	-0.017847	63.251	0.916681	-0.0728034	0.0288546	-0.908334	0.0140009	0.118326	0	0	0.0833192	5.74902	0	0	0.031855	0.17848	0.00554801	0.0744849	0.0201611	0.14199	0	7	0	0	1000	44330	44330	0
1	52	Category G	6757	1	19:42:45	15790	15790	118	11.701	25.9087	0.219565	-0.0977059	0.00465522	0.021592	109.914	0.931473	-0.451968	0.0584179	-0.805221	0.00846837	0.0920237	0.000120001	0.0109545	0.068527	8.08618	0.000120001	0.0109545	0.0393997	0.198494	0.00856561	0.0925506	0.00965804	0.0982753	0	7	0	0	1000	44330	44330	0
1	53	Category L	6875	1	21:01:56	15908	15908	188	18.8	11.9541	0.0635856	0.0403027	-0.00141939	-0.00684243	174.476	0.928066	0.00892801	0.027784	-0.924616	0.00145965	0.0382054	2.60E-05	0.00509631	0.0719345	13.5237	2.60E-05	0.00509631	0.00855921	0.092516	0.000371405	0.0192719	0.000605157	0.0245999	0	7	0	0	1000	44330	44330	0
1	54	Category E	7063	1	21:06:52	16096	16096	49	4.8	8.94507	0.182552	-0.0672682	-0.0188188	-0.00970584	46.1843	0.942537	-0.0346132	0.020448	-0.941471	0.00736408	0.0858142	0	0	0.0574627	2.81567	0	0	0.0150022	0.122483	0.00482302	0.069448	0.0185846	0.136325	0	7	0	0	1000	44330	44330	0
1	55	Category L	7112	1	21:08:25	16145	16145	108	10.7	8.96167	0.0829784	0.0547666	0.00621428	0.00374349	100.623	0.931695	0.0783737	0.0357734	-0.926161	0.00096752	0.031105	0	0	0.0683051	7.37695	0	0	0.00721797	0.0849587	0.000981084	0.0313223	0.000583225	0.02415	0	7	0	0	1000	44330	44330	0
1	56	Category E	7220	1	21:08:37	16253	16253	55	5.401	13.3623	0.242951	-0.108629	-0.00348011	0.00204634	51.0645	0.928445	-0.0621582	0.0434659	-0.924942	0.0161399	0.127043	0	0	0.0715554	3.93555	0	0	0.0382724	0.195633	0.0127397	0.11287	0.0227273	0.150756	0	7	0	0	1000	44330	44330	0
1	57	Category L	7275	1	21:08:43	16308	16308	215	21.5	10.5847	0.0492312	0.0246151	0.00313522	6.47E-05	201.132	0.935498	0.145717	0.0795717	-0.919074	0.000499637	0.0223526	0	0	0.064502	13.8679	0	0	0.0024539	0.0495368	0.000687	0.0262107	0.000321357	0.0179264	0	7	0	0	1000	44330	44330	0
1	58	Category E	7490	1	21:09:06	16523	16523	51	5	11.2395	0.220382	-0.048742	-0.0194834	-0.00864545	47.918	0.939568	-0.0522796	0.016142	-0.936533	0.011264	0.106132	0	0	0.060432	3.08203	0	0	0.0213599	0.14615	0.00650563	0.0806575	0.0270948	0.164605	0	7	0	0	1000	44330	44330	0
1	59	Category L	7541	1	21:10:40	16574	16574	239	23.9	12.0293	0.0503318	0.0141459	0.00627104	-0.00364066	225.007	0.941452	-0.137809	0.0201125	-0.928925	0.00101129	0.0318008	0	0	0.0585478	13.9929	0	0	0.00285614	0.0534429	0.000576131	0.0240027	0.000559787	0.0236598	0	7	0	0	1000	44330	44330	0
1	60	Category G	7780	1	22:32:56	16813	16813	248	24.7	59.8752	0.241432	-0.0152421	-0.0069964	0.00389936	235.952	0.951421	-0.431509	-0.0528545	-0.845538	0.0160099	0.12653	0	0	0.0485791	12.0476	0	0	0.0464103	0.215431	0.0110749	0.105237	0.0167935	0.12959	0	7	0	0	1000	44330	44330	0
1	61	Category H	8028	1	22:36:10	17061	17061	60	5.9	14.2498	0.237496	-0.065922	0.00989583	0.00877279	57.8235	0.963725	-0.356832	0.0197795	-0.891557	0.0190715	0.138099	4.07E-06	0.00201718	0.0362752	2.17651	4.07E-06	0.00201718	0.0524292	0.228974	0.00738525	0.0859375	0.0138102	0.117517	0	7	0	0	1000	44330	44330	0
1	62	Category L	8088	1	22:39:04	17121	17121	59	5.8	6.29517	0.106698	0.103503	0.0042166	-0.00836699	55.1052	0.933987	-0.0980287	0.0142884	-0.927772	0.00370763	0.0608903	0	0	0.0660131	3.89478	0	0	0.0122484	0.110673	7.86E-05	0.00886688	0.000364142	0.0190825	0	7	0	0	1000	44330	44330	0
1	63	Category E	8147	1	23:06:16	17180	17180	87	8.6	23.6848	0.272239	-0.0854324	-0.0270547	-0.0157934	80.6418	0.926918	-0.0675147	0.0371683	-0.918297	0.0300433	0.17333	3.37E-05	0.00580298	0.0730822	6.35815	3.37E-05	0.00580298	0.0629237	0.250846	0.0137084	0.117083	0.0243299	0.15598	0	7	0	0	1000	44330	44330	0
1	64	Category A	8234	1	23:19:00	19419	19419	1199	120.1	29.6326	0.0247144	-3.69E-05	3.46E-06	-6.01E-05	1100.59	0.917927	0.349954	0.255127	-0.809257	4.62E-05	0.00679866	0	0	0.0820732	98.4058	0	0	0.000138665	0.0117756	0.000174095	0.0131945	0.00016595	0.0128822	0	7	0	0	1000	44330	44330	0
1	65	Category M	9433	2	0:48:49	23362	23362	204	20.301	71.3088	0.349553	-0.0219643	-0.0431171	-0.002889	188.703	0.925013	0.00348738	-0.352412	-0.824701	0.0317096	0.178072	0.000190286	0.0137944	0.0749871	15.2974	0.000190286	0.0137944	0.0369454	0.192212	0.0760582	0.275786	0.0438005	0.209286	0	7	0	0	1000	44330	44330	0
1	66	Category L	9637	2	0:49:11	23566	23566	59	5.9	4.12549	0.0699235	0.000612421	0.0512323	-0.00196554	55.1572	0.934868	0.0372459	-0.018385	-0.932779	0.0048166	0.0694018	0	0	0.0651318	3.84277	0	0	0.00205657	0.0453495	0.00276831	0.0526147	0.000223451	0.0149483	0	7	0	0	1000	44330	44330	0
1	67	Category M	9696	2	0:49:27	23625	23625	70	6.9	25.0078	0.357254	0.00638602	-0.0675746	0.165039	76.8923	1.09846	0.119636	-0.0816825	-1.08782	0.0637102	0.252409	0.00942383	0.0970764	0.161994	11.3396	0.00470145	0.0685671	0.0455532	0.213432	0.0310407	0.176184	0.0750279	0.273912	0	7	0	0	1000	44330	44330	0
1	68	Category N	9766	2	0:49:35	23695	23695	19	1.8	39.7051	2.08974	0.0623972	0.23097	-1.15027	24.6279	1.29621	0.0884303	-0.010498	-1.2931	7.81767	2.79601	0.00052683	0.0229528	0.296207	5.62793	0.000321238	0.0179231	0.305099	0.552357	4.6656	2.16	5.57347	2.36082	0	7	0	0	1000	44330	44330	0
1	69	Category L	9785	2	1:00:04	23714	23714	530	53	29.9556	0.0565199	-0.00214107	-0.000683133	0.025925	510.865	0.963897	0.0575343	-0.00167075	-0.9606	0.0115082	0.107276	0.00149525	0.0386684	0.0726328	38.4954	0.000625092	0.0250018	0.000689582	0.0262599	0.000667932	0.0258444	0.00764713	0.0874479	0	7	0	0	1000	44330	44330	0
1	70	Category M	10315	2	2:13:07	24244	24244	14	1.3	23.4285	1.67346	-0.0257743	0.433751	-0.671579	13.8943	0.992449	0.084804	-0.178188	-0.972168	4.88839	2.21097	0	0	0.00782994	0.109619	0.000156948	0.0125279	0.130755	0.3616	4.30509	2.07487	1.78688	1.33674	0	7	0	0	1000	44330	44330	0
1	71	Category A	10329	2	2:19:01	26762	26762	1264	126.6	31.9802	0.0253008	-2.12E-05	-1.60E-05	-9.66E-07	1169.24	0.925028	0.160267	-0.570414	-0.710251	0.000114924	0.0107203	0	0	0.0749718	94.7644	0	0	0.000209374	0.0144698	0.000192763	0.0138839	0.000179436	0.0133954	0	7	0	0	1000	44330	44330	0
