# Supplementary material for: Development of a multisensor biologging collar and analytical techniques to describe high‐resolution spatial behavior in free‐ranging terrestrial mammals
Source: Ecol Evol. 2024 Sep 23;14(9):e70264. doi: 10.1002/ece3.70264 (PMC11420106; doi:10.1002/ece3.70264)
Supplement: Supplementary file 1 — Appendix S1 [file ECE3-14-e70264-s001.zip › doi_10_5061_dryad_jdfn2z3hv__v20240620/B5_S41_Master.csv]

Counter	Total Event no.	Event no.	Category	Acc_x	Acc_y	Acc_z	Mag_x	Mag_y	Mag_z	Temp C	Pressure hbar	Date	DD	MM	YY	Time_dd:hh:mm:ss	Total secs	Decimal secs	Hours	Minutes	Seconds	Anlg	Light	Battery V	Acc_x sm	Acc_y sm	Acc_z sm	Ang vel	VeDBA	Vel m/s	Vel/VEDBA	FFT cleaned	FFT stuff	FFT stuff	FFT stuff	FFT sweep	FFT zero crossings	FFT zero crossings manual	VeSBA	Animal g	ODBA	Dyn AccX	Dyn AccY	Dyn AccZ	Smth Press	Altitude smth	Pressure change	Altitude change	Median pressure
0	1	1	Category M	-0.491943	0.155762	-0.935791	0.0593262	0.0280762	0.498535	-33.91	0	1/4/2018	1	4	2018	1:41:59	6119	0.9	1	41	59	0	0.0593262	3.44341	0	0	0	0	0	0	0	0	0	0	0	0	0	0	0	0	0	0	0	0	0	0	0	44330	0
1	2	2	Category M	-0.51586914	0.095947266	-0.93579102	0.062255859	0.052246094	0.49951172	-34.15	0	1/4/2018	1	4	2018	1:42:00	6120	0	1	42	0	0	0.059326172	3.4434082	0	0	0	0	0	0	0	0	0	0	0	0	0	0	0	0	0	0	0	0	0	0	0	44330	0
2	3	3	Category M	-0.047851563	-0.023925781	-0.76782227	0.081054688	0.093505859	0.49902344	-33.91	0	1/4/2018	1	4	2018	1:42:00	6120	0.1	1	42	0	0	0.059326172	3.4434082	0	0	0	0	0	0	0	0	0	0	0	0	0	0	0	0	0	0	0	0	0	0	0	44330	0
3	4	4	Category M	-0.85180664	0.14379883	-0.88793945	0.043212891	0.13525391	0.48925781	-34.03	0	1/4/2018	1	4	2018	1:42:00	6120	0.2	1	42	0	0	0.059326172	3.4434082	0	0	0	0	0	0	0	0	0	0	0	0	0	0	0	0	0	0	0	0	0	44330	0	0	0
4	5	5	Category M	-0.47998047	0.023925781	-0.82788086	0.019775391	0.1418457	0.49389648	-34.03	0	1/4/2018	1	4	2018	1:42:00	6120	0.3	1	42	0	0	0.059326172	3.4434082	0	0	0	0	0	0	0	0	0	0	0	0	0	0	0	0	0	0	0	0	0	44330	0	0	0
5	6	6	Category M	-0.23999023	-0.059814453	-1.0197754	0.045410156	0.1015625	0.50048828	-34.03	0	1/4/2018	1	4	2018	1:42:00	6120	0.4	1	42	0	0	0.059326172	3.4434082	0	0	0	0	0	0	0	0	0	0	0	0	0	0	0	0	0	0	0	0	0	44330	0	0	0
6	7	7	Category M	-0.26391602	-0.16796875	-0.88793945	0.086425781	0.15283203	0.48657227	-34.15	0	1/4/2018	1	4	2018	1:42:00	6120	0.5	1	42	0	0	0.059326172	3.4434082	0	0	0	0	0	0	0	0	0	0	0	0	0	0	0	0	0	0	0	0	0	44330	0	0	0
7	8	8	Category M	-0.39599609	0.13183594	-0.74389648	0.011474609	0.1965332	0.47998047	-34.15	0	1/4/2018	1	4	2018	1:42:00	6120	0.6	1	42	0	0	0.059326172	3.4434082	0	0	0	0	0	0	0	0	0	0	0	0	0	0	0	0	0	0	0	0	0	44330	0	0	0
8	9	9	Category M	-0.68383789	-0.29980469	-0.94799805	0.041992188	0.12695313	0.49291992	-33.78	0	1/4/2018	1	4	2018	1:42:00	6120	0.7	1	42	0	0	0.059326172	3.4434082	0	0	0	0	0	0	0	0	0	0	0	0	0	0	0	0	0	0	0	0	0	44330	0	0	0
9	10	10	Category M	-0.11987305	-0.095947266	-0.92382813	0.071533203	0.16210938	0.48657227	-34.15	0	1/4/2018	1	4	2018	1:42:00	6120	0.8	1	42	0	0	0.059326172	3.4434082	0	0	0	0	0	0	0	0	0	0	0	0	0	0	0	0	0	0	0	0	0	44330	0	0	0
10	11	11	Category M	-0.95996094	0.45581055	-0.83984375	0.047119141	0.25537109	0.45849609	-34.52	0	1/4/2018	1	4	2018	1:42:00	6120	0.9	1	42	0	0	0.059326172	3.4434082	0	0	0	144.35425	0	0	0	0	0	0	0	0	0	0	0	0	0	0	0	0	0	44330	0	0	0
11	12	12	Category M	-0.63598633	-0.45581055	-0.92382813	0.033935547	0.17114258	0.48706055	-34.4	0	1/4/2018	1	4	2018	1:42:01	6121	0	1	42	1	0	0.059326172	3.4434082	0	0	0	142.85815	0	0	0	0	0	0	0	0	0	0	0	0	0	0	0	0	0	44330	0	0	0
12	13	13	Category M	-0.023925781	0.11987305	-0.55175781	0.046386719	0.14477539	0.49267578	-34.64	0	1/4/2018	1	4	2018	1:42:01	6121	0.1	1	42	1	0	0.059326172	3.4434082	0	0	0	138.97119	0	0	0	0	0	0	0	0	0	0	0	0	0	0	0	0	0	44330	0	0	0
13	14	14	Category M	-1.0197754	0.50390625	-0.85180664	0.063964844	0.25952148	0.45776367	-34.27	0	1/4/2018	1	4	2018	1:42:01	6121	0.2	1	42	1	0	0.059326172	3.4434082	0	0	0	135.33472	0	0	0	0	0	0	0	0	0	0	0	0	0	0	0	0	0	44330	0	0	0
14	15	15	Category M	-0.32397461	0.047851563	-0.87597656	0.003662109	0.20629883	0.47998047	-34.15	0	1/4/2018	1	4	2018	1:42:01	6121	0.3	1	42	1	0	0.059326172	3.4434082	0	0	0	126.71216	0	0	0	0	0	0	0	0	0	0	0	0	0	0	0	0	0	44330	0	0	0
15	16	16	Category M	-0.41992188	-0.14379883	-1.0439453	0.046142578	0.13745117	0.5012207	-34.27	0	1/4/2018	1	4	2018	1:42:01	6121	0.4	1	42	1	0	0.059326172	3.4434082	0	0	0	105.29297	0	0	0	0	0	0	0	0	0	0	0	0	0	0	0	0	0	44330	0	0	0
16	17	17	Category M	0.023925781	-0.31176758	-0.85180664	0.092041016	0.19262695	0.4765625	-34.52	0	1/4/2018	1	4	2018	1:42:01	6121	0.5	1	42	1	0	0.059326172	3.4434082	0	0	0	66.818604	0	0	0	0	0	0	0	0	0	0	0	0	0	0	0	0	0	44330	0	0	0
17	18	18	Category M	-0.75585938	0.2277832	-1.0678711	0.001464844	0.26977539	0.45703125	-34.89	0	1/4/2018	1	4	2018	1:42:01	6121	0.6	1	42	1	0	0.059326172	3.4434082	0	0	0	34.5625	0	0	0	0	0	0	0	0	0	0	0	0	0	0	0	0	0	44330	0	0	0
18	19	19	Category M	-0.19189453	-0.50390625	-0.85180664	-0.034423828	0.19799805	0.48413086	-35.01	0	1/4/2018	1	4	2018	1:42:01	6121	0.7	1	42	1	0	0.059326172	3.4434082	0	0	0	30.956299	0	0	0	0	0	0	0	0	0	0	0	0	0	0	0	0	0	44330	0	0	0
19	20	20	Category M	-0.3359375	-0.32397461	-0.75585938	-0.0390625	0.1262207	0.49902344	-34.89	0	1/4/2018	1	4	2018	1:42:01	6121	0.8	1	42	1	0	0.059326172	3.4434082	0	0	0	30.800537	0	0	0	0	0	0	0	0	0	0	0	0	0	0	0	0	0	44330	0	0	0
20	21	21	Category M	-0.52783203	-0.19189453	-0.7199707	-0.075195313	0.095458984	0.49975586	-34.64	0	1/4/2018	1	4	2018	1:42:01	6121	0.9	1	42	1	0	0.059326172	3.4434082	0	0	0	34.936768	0	0	0	0	0	0	0	0	0	0	0	0	0	0	0	0	0	44330	0	0	0
21	22	22	Category M	-0.40795898	-0.15576172	-0.73193359	-0.051025391	0.032714844	0.49951172	-34.15	0	1/4/2018	1	4	2018	1:42:02	6122	0	1	42	2	0	0.059326172	3.4434082	0	0	0	43.749512	0	0	0	0	0	0	0	0	0	0	0	0	0	0	0	0	0	44330	0	0	0
22	23	23	Category M	-0.25195313	0	-0.99584961	0.019042969	-0.018310547	0.50463867	-33.91	0	1/4/2018	1	4	2018	1:42:02	6122	0.1	1	42	2	0	0.059326172	3.4434082	0	0	0	52.746094	0	0	0	0	0	0	0	0	0	0	0	0	0	0	0	0	0	44330	0	0	0
23	24	24	Category M	-0.27587891	-0.11987305	-0.95996094	0.064453125	-0.075927734	0.49731445	-33.78	0	1/4/2018	1	4	2018	1:42:02	6122	0.2	1	42	2	0	0.059326172	3.4434082	0	0	0	52.392578	0	0	0	0	0	0	0	0	0	0	0	0	0	0	0	0	0	44330	0	0	0
24	25	25	Category M	-0.47998047	-0.035888672	-0.82788086	0.088378906	-0.10473633	0.48901367	-33.78	0	1/4/2018	1	4	2018	1:42:02	6122	0.3	1	42	2	0	0.059326172	3.4434082	0	0	0	55.025146	0	0	0	0	0	0	0	0	0	0	0	0	0	0	0	0	0	44330	0	0	0
25	26	26	Category M	-0.50390625	-0.011962891	-0.87597656	0.058837891	-0.13720703	0.47973633	-33.91	0	1/4/2018	1	4	2018	1:42:02	6122	0.4	1	42	2	0	0.059326172	3.4434082	0	0	0	66.7229	0	0	0	0	0	0	0	0	0	0	0	0	0	0	0	0	0	44330	0	0	0
26	27	27	Category L	0.059814453	0.011962891	-0.92382813	-0.12207031	-0.1640625	0.46411133	-34.64	0	1/4/2018	1	4	2018	1:42:03	6123	0.4	1	42	3	0	0.059326172	3.4691895	0	0	0	74.711426	0	0	0	0	0	0	0	0	0	0	0	0	0	0	0	0	0	44330	0	0	0
27	28	28	Category L	0.011962891	-0.011962891	-0.93579102	-0.12890625	-0.16918945	0.46264648	-34.15	0	1/4/2018	1	4	2018	1:42:03	6123	0.5	1	42	3	0	0.059326172	3.4691895	0	0	0	72.349609	0	0	0	0	0	0	0	0	0	0	0	0	0	0	0	0	0	44330	0	0	0
28	29	29	Category L	0.047851563	0	-0.93579102	-0.12890625	-0.17114258	0.45947266	-34.15	0	1/4/2018	1	4	2018	1:42:03	6123	0.6	1	42	3	0	0.059326172	3.4691895	0	0	0	67.401611	0	0	0	0	0	0	0	0	0	0	0	0	0	0	0	0	0	44330	0	0	0
29	30	30	Category L	0.059814453	0	-0.94799805	-0.12719727	-0.1796875	0.45532227	-33.91	0	1/4/2018	1	4	2018	1:42:03	6123	0.7	1	42	3	0	0.059326172	3.4691895	0	0	0	61.418945	0	0	0	0	0	0	0	0	0	0	0	0	0	0	0	0	0	44330	0	0	0
30	31	31	Category L	0.059814453	-0.011962891	-0.92382813	-0.12988281	-0.17016602	0.45874023	-33.91	0	1/4/2018	1	4	2018	1:42:03	6123	0.8	1	42	3	0	0.059326172	3.4691895	0	0	0	56.405518	0	0	0	0	0	0	0	0	0	0	0	0	0	0	0	0	0	44330	0	0	0
31	32	32	Category L	0.047851563	0	-0.93579102	-0.13061523	-0.17871094	0.45947266	-34.52	0	1/4/2018	1	4	2018	1:42:03	6123	0.9	1	42	3	0	0.059326172	3.4691895	0	0	0	45.594238	0	0	0	0	0	0	0	0	0	0	0	0	0	0	0	0	0	44330	0	0	0
32	33	33	Category L	0.071777344	0	-0.92382813	-0.13134766	-0.17504883	0.45849609	-34.52	0	1/4/2018	1	4	2018	1:42:04	6124	0	1	42	4	0	0.059326172	3.4691895	0	0	0	37.079102	0	0	0	0	0	0	0	0	0	0	0	0	0	0	0	0	0	44330	0	0	0
33	34	34	Category L	0.035888672	0	-0.93579102	-0.12890625	-0.17480469	0.46044922	-34.52	0	1/4/2018	1	4	2018	1:42:04	6124	0.1	1	42	4	0	0.059326172	3.4691895	0	0	0	38.90625	0	0	0	0	0	0	0	0	0	0	0	0	0	0	0	0	0	44330	0	0	0
34	35	35	Category L	0.047851563	-0.011962891	-0.93579102	-0.1315918	-0.17871094	0.45849609	-34.76	0	1/4/2018	1	4	2018	1:42:04	6124	0.2	1	42	4	0	0.059326172	3.4691895	0	0	0	36.804932	0	0	0	0	0	0	0	0	0	0	0	0	0	0	0	0	0	44330	0	0	0
35	36	36	Category L	0.059814453	-0.011962891	-0.95996094	-0.12817383	-0.18066406	0.45117188	-34.64	0	1/4/2018	1	4	2018	1:42:04	6124	0.3	1	42	4	0	0.059326172	3.4691895	0	0	0	29.092285	0	0	0	0	0	0	0	0	0	0	0	0	0	0	0	0	0	44330	0	0	0
36	37	37	Category L	0.059814453	0	-0.93579102	-0.1315918	-0.17260742	0.45947266	-34.52	0	1/4/2018	1	4	2018	1:42:04	6124	0.4	1	42	4	0	0.059326172	3.4691895	0	0	0	18.761963	0	0	0	0	0	0	0	0	0	0	0	0	0	0	0	0	0	44330	0	0	0
37	38	38	Category L	0.071777344	0.011962891	-0.93579102	-0.12548828	-0.17871094	0.45947266	-34.03	0	1/4/2018	1	4	2018	1:42:04	6124	0.5	1	42	4	0	0.059326172	3.4691895	0	0	0	9.8061523	0	0	0	0	0	0	0	0	0	0	0	0	0	0	0	0	0	44330	0	0	0
38	39	39	Category L	0.035888672	0.011962891	-0.94799805	-0.13183594	-0.18164063	0.45239258	-33.54	0	1/4/2018	1	4	2018	1:42:04	6124	0.6	1	42	4	0	0.059326172	3.4691895	0	0	0	2.7507324	0	0	0	0	0	0	0	0	0	0	0	0	0	0	0	0	0	44330	0	0	0
39	40	40	Category L	0.023925781	0	-0.93579102	-0.13061523	-0.17700195	0.45922852	-33.42	0	1/4/2018	1	4	2018	1:42:04	6124	0.7	1	42	4	0	0.059326172	3.4691895	0	0	0	3.8464355	0	0	0	0	0	0	0	0	0	0	0	0	0	0	0	0	0	44330	0	0	0
40	41	41	Category L	0.035888672	-0.011962891	-0.94799805	-0.12719727	-0.18066406	0.45239258	-33.17	0	1/4/2018	1	4	2018	1:42:04	6124	0.8	1	42	4	0	0.059326172	3.4691895	-0.16943359	-0.012451172	-0.90942383	7.8322754	0.20898438	0	0	0	0	0	0	0	0	0	0.92504883	0.074951172	0.24438477	0.20532227	0.000488281	-0.038330078	0	44330	0	0	0
41	42	42	Category L	0.047851563	0	-0.94799805	-0.12817383	-0.17797852	0.45849609	-33.66	0	1/4/2018	1	4	2018	1:42:04	6124	0.9	1	42	4	0	0.059326172	3.4691895	-0.16137695	-0.008544922	-0.91479492	5.5119629	0.21191406	0	0	0	0	0	0	0	0	0	0.92895508	0.071044922	0.25097656	0.20922852	0.008544922	-0.032958984	0	44330	0	0	0
42	43	43	Category L	0.059814453	0	-0.93579102	-0.12866211	-0.17822266	0.45947266	-34.15	0	1/4/2018	1	4	2018	1:42:05	6125	0	1	42	5	0	0.059326172	3.4691895	-0.15307617	-0.010986328	-0.91455078	3.4619141	0.21411133	0	0	0	0	0	0	0	0	0	0.92724609	0.072753906	0.24511719	0.21289063	0.010986328	-0.020996094	0	44330	0	0	0
43	44	44	Category L	0.035888672	0.011962891	-0.92382813	-0.12817383	-0.18334961	0.45239258	-34.15	0	1/4/2018	1	4	2018	1:42:05	6125	0.1	1	42	5	0	0.059326172	3.4691895	-0.15087891	-0.011230469	-0.91210938	1.5185547	0.1887207	0	0	0	0	0	0	0	0	0	0.92480469	0.075195313	0.22167969	0.18676758	0.023193359	-0.011474609	0	44330	0	0	0
44	45	45	Category L	0.059814453	0	-0.91186523	-0.12817383	-0.18066406	0.45263672	-34.27	0	1/4/2018	1	4	2018	1:42:05	6125	0.2	1	42	5	0	0.059326172	3.4691895	-0.13720703	-0.021972656	-0.90600586	0.77294922	0.19824219	0	0	0	0	0	0	0	0	0	0.91650391	0.083496094	0.22509766	0.19702148	0.021972656	-0.005615234	0	44330	0	0	0
45	46	46	Category L	0.035888672	0	-0.93579102	-0.12744141	-0.17407227	0.45361328	-34.27	0	1/4/2018	1	4	2018	1:42:05	6125	0.3	1	42	5	0	0.059326172	3.4691895	-0.1262207	-0.018066406	-0.91162109	0.73364258	0.16479492	0	0	0	0	0	0	0	0	0	0.92041016	0.079589844	0.2043457	0.16210938	0.018066406	-0.023925781	0	44330	0	0	0
46	47	47	Category L	0.035888672	0	-0.93579102	-0.12866211	-0.17529297	0.46240234	-34.27	0	1/4/2018	1	4	2018	1:42:05	6125	0.4	1	42	5	0	0.059326172	3.4691895	-0.12451172	-0.009765625	-0.91992188	0.18603516	0.16162109	0	0	0	0	0	0	0	0	0	0.92822266	0.071777344	0.1862793	0.16040039	0.009765625	-0.015625	0	44330	0	0	0
47	48	48	Category L	0.071777344	0	-0.95996094	-0.13037109	-0.18066406	0.46020508	-34.4	0	1/4/2018	1	4	2018	1:42:05	6125	0.5	1	42	5	0	0.059326172	3.4691895	-0.11425781	-0.018310547	-0.9206543	0.44506836	0.19116211	0	0	0	0	0	0	0	0	0	0.92797852	0.072021484	0.24389648	0.18603516	0.018310547	-0.0390625	0	44330	0	0	0
48	49	49	Category L	0.071777344	0	-0.94799805	-0.12719727	-0.17895508	0.45727539	-34.64	0	1/4/2018	1	4	2018	1:42:05	6125	0.6	1	42	5	0	0.059326172	3.4691895	-0.10864258	-0.023925781	-0.9206543	0.36694336	0.18408203	0	0	0	0	0	0	0	0	0	0.92724609	0.072753906	0.23193359	0.18041992	0.023925781	-0.027099609	0	44330	0	0	0
49	50	50	Category L	0.035888672	0	-0.95996094	-0.12963867	-0.1784668	0.45556641	-34.52	0	1/4/2018	1	4	2018	1:42:05	6125	0.7	1	42	5	0	0.059326172	3.4691895	-0.1015625	-0.019287109	-0.92211914	0.26391602	0.14379883	0	0	0	0	0	0	0	0	0	0.92797852	0.072021484	0.19482422	0.13745117	0.019287109	-0.037597656	0	44330	0	0	0
50	51	51	Category L	0.023925781	-0.011962891	-0.89990234	-0.12817383	-0.17797852	0.46044922	-33.91	0	1/4/2018	1	4	2018	1:42:05	6125	0.8	1	42	5	0	0.059326172	3.4691895	-0.1015625	-0.018554688	-0.92529297	0.47729492	0.12817383	0	0	0	0	0	0	0	0	0	0.9309082	0.069091797	0.15771484	0.12548828	0.006591797	0.025390625	0	44330	0	0	0
51	52	52	Category L	0.035888672	0	-0.92382813	-0.12646484	-0.18164063	0.45141602	-33.66	0	1/4/2018	1	4	2018	1:42:05	6125	0.9	1	42	5	0	0.059326172	3.4691895	-0.088134766	-0.025390625	-0.92504883	0.67602539	0.12670898	0	0	0	0	0	0	0	0	0	0.92944336	0.070556641	0.15063477	0.12402344	0.025390625	0.001220703	0	44330	0	0	0
52	53	53	Category L	0.047851563	0	-0.93579102	-0.12963867	-0.17602539	0.46044922	-33.42	0	1/4/2018	1	4	2018	1:42:06	6126	0	1	42	6	0	0.059326172	3.4691895	-0.076660156	-0.022460938	-0.921875	0.17236328	0.12719727	0	0	0	0	0	0	0	0	0	0.92529297	0.074707031	0.16064453	0.12451172	0.022460938	-0.013671875	0	44330	0	0	0
53	54	54	Category L	0.035888672	-0.023925781	-0.93579102	-0.1262207	-0.17456055	0.45556641	-33.42	0	1/4/2018	1	4	2018	1:42:06	6126	0.1	1	42	6	0	0.059326172	3.4691895	-0.076660156	-0.024658203	-0.92822266	0.43701172	0.11279297	0	0	0	0	0	0	0	0	0	0.93164063	0.068359375	0.12109375	0.11254883	0.000732422	-0.007568359	0	44330	0	0	0
54	55	55	Category L	0.047851563	0	-0.93579102	-0.12963867	-0.17822266	0.45239258	-33.91	0	1/4/2018	1	4	2018	1:42:06	6126	0.2	1	42	6	0	0.059326172	3.4691895	-0.066162109	-0.026367188	-0.93334961	0.29711914	0.1171875	0	0	0	0	0	0	0	0	0	0.93603516	0.063964844	0.14282227	0.11401367	0.026367188	-0.002197266	0	44330	0	0	0
55	56	56	Category L	0.047851563	0	-0.92382813	-0.13061523	-0.17358398	0.45947266	-34.15	0	1/4/2018	1	4	2018	1:42:06	6126	0.3	1	42	6	0	0.059326172	3.4691895	-0.059082031	-0.030517578	-0.93505859	0.35180664	0.11181641	0	0	0	0	0	0	0	0	0	0.9375	0.0625	0.14916992	0.10693359	0.030517578	0.011230469	0	44330	0	0	0
56	57	57	Category L	0.035888672	-0.011962891	-0.92382813	-0.12817383	-0.17797852	0.46044922	-34.4	0	1/4/2018	1	4	2018	1:42:06	6126	0.4	1	42	6	0	0.059326172	3.4691895	-0.053955078	-0.031494141	-0.93359375	0.72436523	0.092529297	0	0	0	0	0	0	0	0	0	0.93554688	0.064453125	0.11938477	0.08984375	0.01953125	0.009765625	0	44330	0	0	0
57	58	58	Category L	0.035888672	-0.011962891	-0.92382813	-0.12719727	-0.17871094	0.4543457	-34.4	0	1/4/2018	1	4	2018	1:42:06	6126	0.5	1	42	6	0	0.059326172	3.4691895	-0.054931641	-0.030517578	-0.93505859	1.0275879	0.093261719	0	0	0	0	0	0	0	0	0	0.93725586	0.062744141	0.12084961	0.090820313	0.018554688	0.011230469	0	44330	0	0	0
58	59	59	Category L	0.035888672	-0.011962891	-0.91186523	-0.13183594	-0.17553711	0.45117188	-34.27	0	1/4/2018	1	4	2018	1:42:06	6126	0.6	1	42	6	0	0.059326172	3.4691895	-0.048339844	-0.030273438	-0.93530273	0.81689453	0.089355469	0	0	0	0	0	0	0	0	0	0.93701172	0.062988281	0.1262207	0.084228516	0.018310547	0.0234375	0	44330	0	0	0
59	60	60	Category L	0.035888672	-0.011962891	-0.91186523	-0.13427734	-0.17504883	0.45703125	-34.03	0	1/4/2018	1	4	2018	1:42:06	6126	0.7	1	42	6	0	0.059326172	3.4691895	-0.038330078	-0.030029297	-0.93701172	0.35961914	0.080566406	0	0	0	0	0	0	0	0	0	0.93847656	0.061523438	0.11767578	0.07421875	0.018066406	0.025146484	0	44330	0	0	0
60	61	61	Category L	0.047851563	-0.011962891	-0.93579102	-0.1237793	-0.17358398	0.45874023	-33.91	0	1/4/2018	1	4	2018	1:42:06	6126	0.8	1	42	6	0	0.059326172	3.4691895	-0.034423828	-0.029052734	-0.93701172	0.40087891	0.083984375	0	0	0	0	0	0	0	0	0	0.93798828	0.062011719	0.10083008	0.082275391	0.017089844	0.001220703	0	44330	0	0	0
61	62	62	Category L	0.059814453	0.011962891	-0.92382813	-0.12988281	-0.1809082	0.45239258	-33.66	0	1/4/2018	1	4	2018	1:42:06	6126	0.9	1	42	6	0	0.059814453	3.5175293	-0.028564453	-0.029052734	-0.93994141	1.7739258	0.098876953	0	0	0	0	0	0	0	0	0	0.94091797	0.059082031	0.14575195	0.088378906	0.041015625	0.016113281	0	44330	0	0	0
62	63	63	Category L	0.047851563	0.011962891	-0.91186523	-0.12792969	-0.17626953	0.46044922	-33.66	0	1/4/2018	1	4	2018	1:42:07	6127	0	1	42	7	0	0.059814453	3.5175293	-0.026367188	-0.025878906	-0.94482422	6.2849121	0.089599609	0	0	0	0	0	0	0	0	0	0.94555664	0.054443359	0.14526367	0.07421875	0.037841797	0.032958984	0	44330	0	0	0
63	64	64	Category L	0.059814453	-0.011962891	-0.95996094	-0.12792969	-0.17456055	0.46240234	-34.15	0	1/4/2018	1	4	2018	1:42:07	6127	0.1	1	42	7	0	0.059814453	3.5175293	-0.020263672	-0.030029297	-0.94604492	12.248047	0.083251953	0	0	0	0	0	0	0	0	0	0.9465332	0.053466797	0.11230469	0.080078125	0.018066406	-0.013671875	0	44330	0	0	0
64	65	65	Category L	0.047851563	0	-0.93579102	-0.1262207	-0.17382813	0.4597168	-34.15	0	1/4/2018	1	4	2018	1:42:07	6127	0.2	1	42	7	0	0.059814453	3.5175293	-0.014892578	-0.034179688	-0.9440918	18.773438	0.072021484	0	0	0	0	0	0	0	0	0	0.94482422	0.055175781	0.10546875	0.062744141	0.034179688	0.008300781	0	44330	0	0	0
65	66	66	Category L	0.035888672	0	-0.92382813	-0.12890625	-0.17895508	0.46044922	-34.52	0	1/4/2018	1	4	2018	1:42:07	6127	0.3	1	42	7	0	0.059814453	3.5175293	-0.008544922	-0.036376953	-0.94702148	21.916992	0.062011719	0	0	0	0	0	0	0	0	0	0.94775391	0.052246094	0.10424805	0.044433594	0.036376953	0.023193359	0	44330	0	0	0
66	67	67	Category L	-0.047851563	0	-0.86376953	-0.12524414	-0.18212891	0.45849609	-34.52	0	1/4/2018	1	4	2018	1:42:07	6127	0.4	1	42	7	0	0.059814453	3.5175293	-0.007080078	-0.035400391	-0.95092773	22.60376	0.10253906	0	0	0	0	0	0	0	0	0	0.95166016	0.048339844	0.16333008	-0.040527344	0.035400391	0.087158203	0	44330	0	0	0
67	68	68	Category M	-0.43188477	0.11987305	-0.81591797	0.27294922	-0.22583008	0.36401367	-32.8	0	1/4/2018	1	4	2018	2:30:03	9003	0.5	2	30	3	0	0.060058594	3.5288086	-0.003417969	-0.042724609	-0.95117188	22.930176	0.47753906	0	0	0	0	0	0	0	0	0	0.9519043	0.048095703	0.72607422	-0.42822266	0.16259766	0.13525391	0	44330	0	0	0
68	69	69	Category M	-0.52783203	-0.083984375	-0.86376953	0.26953125	-0.22558594	0.36889648	-32.31	0	1/4/2018	1	4	2018	2:30:03	9003	0.6	2	30	3	0	0.060058594	3.5288086	-0.002197266	-0.048095703	-0.95019531	25.776123	0.53369141	0	0	0	0	0	0	0	0	0	0.95141602	0.048583984	0.64770508	-0.52539063	-0.035644531	0.086425781	0	44330	0	0	0
69	70	70	Category M	-0.671875	0.083984375	-1.2719727	0.27954102	-0.2199707	0.36743164	-32.43	0	1/4/2018	1	4	2018	2:30:03	9003	0.7	2	30	3	0	0.060058594	3.5288086	-0.001220703	-0.053466797	-0.95092773	28.470947	0.75585938	0	0	0	0	0	0	0	0	0	0.95239258	0.047607422	1.1289063	-0.67041016	0.13745117	-0.32080078	0	44330	0	0	0
70	71	71	Category M	-0.095947266	-0.023925781	-0.68383789	0.29541016	-0.22387695	0.35571289	-32.43	0	1/4/2018	1	4	2018	2:30:03	9003	0.8	2	30	3	0	0.060058594	3.5288086	-0.00390625	-0.0546875	-0.95288086	27.647705	0.28588867	0	0	0	0	0	0	0	0	0	0.9543457	0.045654297	0.39160156	-0.091796875	0.030761719	0.26904297	0	44330	0	0	0
71	72	72	Category M	-0.29980469	-0.16796875	-0.58789063	0.30395508	-0.2512207	0.32885742	-32.43	0	1/4/2018	1	4	2018	2:30:03	9003	0.9	2	30	3	0	0.060058594	3.5288086	0	-0.063232422	-0.95117188	30.604492	0.48242188	0	0	0	0	0	0	0	0	0	0.95336914	0.046630859	0.76757813	-0.29956055	-0.10449219	0.36328125	0	44330	0	0	0
72	73	73	Category M	-0.6237793	-0.16796875	-0.91186523	0.21704102	-0.22412109	0.40161133	-32.31	0	1/4/2018	1	4	2018	2:30:04	9004	0	2	30	4	0	0.060058594	3.5288086	-0.000732422	-0.067871094	-0.94946289	37.137451	0.63208008	0	0	0	0	0	0	0	0	0	0.9519043	0.048095703	0.76074219	-0.62280273	-0.099853516	0.037597656	0	44330	0	0	0
73	74	74	Category M	-0.21582031	-0.035888672	-0.82788086	0.20996094	-0.18847656	0.42163086	-32.06	0	1/4/2018	1	4	2018	2:30:04	9004	0.1	2	30	4	0	0.060058594	3.5288086	-0.000488281	-0.072509766	-0.95214844	41.647949	0.2512207	0	0	0	0	0	0	0	0	0	0.95483398	0.045166016	0.3762207	-0.21508789	0.036621094	0.12426758	0	44330	0	0	0
74	75	75	Category M	-0.2878418	-0.21582031	-1.1999512	0.28588867	-0.15795898	0.40405273	-32.31	0	1/4/2018	1	4	2018	2:30:04	9004	0.2	2	30	4	0	0.060058594	3.5288086	-0.002685547	-0.073730469	-0.95507813	43.34668	0.40161133	0	0	0	0	0	0	0	0	0	0.95776367	0.042236328	0.67163086	-0.28491211	-0.1418457	-0.24487305	0	44330	0	0	0
75	76	76	Category M	-0.25195313	0.23999023	-1.079834	0.30273438	-0.1418457	0.38671875	-32.43	0	1/4/2018	1	4	2018	2:30:04	9004	0.3	2	30	4	0	0.060058594	3.5288086	0.003173828	-0.083251953	-0.95141602	42.639404	0.43139648	0	0	0	0	0	0	0	0	0	0.95507813	0.044921875	0.70654297	-0.25512695	0.32324219	-0.12817383	0	44330	0	0	0
76	77	77	Category M	-0.23999023	0.13183594	-0.94799805	0.3203125	-0.14672852	0.3840332	-32.56	0	1/4/2018	1	4	2018	2:30:04	9004	0.4	2	30	4	0	0.060058594	3.5288086	0.000976563	-0.087646484	-0.94995117	46.10083	0.32617188	0	0	0	0	0	0	0	0	0	0.95410156	0.045898438	0.46289063	-0.2409668	0.21948242	0.001953125	0	44330	0	0	0
77	78	78	Category M	-0.20385742	-0.25195313	-0.75585938	0.31689453	-0.1484375	0.38183594	-32.43	0	1/4/2018	1	4	2018	2:30:04	9004	0.5	2	30	4	0	0.060058594	3.5288086	0.003417969	-0.095214844	-0.94921875	51.797852	0.32397461	0	0	0	0	0	0	0	0	0	0.95410156	0.045898438	0.55761719	-0.20727539	-0.15649414	0.19335938	0	44330	0	0	0
78	79	79	Category M	-0.083984375	-0.10791016	-0.79199219	0.27001953	-0.14477539	0.40991211	-32.31	0	1/4/2018	1	4	2018	2:30:04	9004	0.6	2	30	4	0	0.060058594	3.5288086	0.001220703	-0.095947266	-0.9519043	55.166016	0.18164063	0	0	0	0	0	0	0	0	0	0.95678711	0.043212891	0.25708008	-0.085205078	-0.01171875	0.15991211	0	44330	0	0	0
79	80	80	Category M	-0.26391602	0.56396484	-1.2119141	0.19165039	-0.14794922	0.44726563	-32.06	0	1/4/2018	1	4	2018	2:30:04	9004	0.7	2	30	4	0	0.060058594	3.5288086	0.007568359	-0.10693359	-0.94824219	55.59375	0.77026367	0	0	0	0	0	0	0	0	0	0.9543457	0.045654297	1.2060547	-0.27148438	0.67089844	-0.26342773	0	44330	0	0	0
80	81	81	Category M	0.15576172	0.46777344	-1.3679199	0.20825195	-0.17431641	0.43579102	-32.19	0	1/4/2018	1	4	2018	2:30:04	9004	0.8	2	30	4	0	0.060058594	3.5288086	0.006591797	-0.11230469	-0.9465332	53.366211	0.73217773	0	0	0	0	0	0	0	0	0	0.953125	0.046875	1.1503906	0.14892578	0.58007813	-0.42138672	0	44330	0	0	0
81	82	82	Category M	0.14379883	-0.095947266	-0.91186523	0.2578125	-0.28833008	0.35229492	-32.19	0	1/4/2018	1	4	2018	2:30:04	9004	0.9	2	30	4	0	0.060058594	3.5288086	0.010986328	-0.12158203	-0.9465332	48.512451	0.1394043	0	0	0	0	0	0	0	0	0	0.9543457	0.045654297	0.19311523	0.13256836	0.025634766	0.034667969	0	44330	0	0	0
82	83	83	Category M	0.11987305	-0.035888672	-0.58789063	0.14086914	-0.34667969	0.35913086	-32.43	0	1/4/2018	1	4	2018	2:30:05	9005	0	2	30	5	0	0.060058594	3.5288086	0.010253906	-0.12304688	-0.94873047	43.400879	0.38696289	0	0	0	0	0	0	0	0	0	0.95678711	0.043212891	0.55761719	0.109375	0.087158203	0.36083984	0	44330	0	0	0
83	84	84	Category M	0.25195313	-0.73193359	-0.38378906	0.083496094	-0.28271484	0.41552734	-32.56	0	1/4/2018	1	4	2018	2:30:05	9005	0.1	2	30	5	0	0.060058594	3.5288086	0.018066406	-0.13623047	-0.94555664	40.750732	0.85131836	0	0	0	0	0	0	0	0	0	0.95556641	0.044433594	1.3911133	0.23364258	-0.59545898	0.56176758	0	44330	0	0	0
84	85	85	Category M	0.39599609	0.34790039	-1.2839355	0.010253906	-0.063720703	0.50024414	-32.68	0	1/4/2018	1	4	2018	2:30:05	9005	0.2	2	30	5	0	0.060058594	3.5288086	0.020507813	-0.14282227	-0.94360352	29.127686	0.70532227	0	0	0	0	0	0	0	0	0	0.95483398	0.045166016	1.2062988	0.37524414	0.49072266	-0.34008789	0	44330	0	0	0
85	86	86	Category M	-0.10791016	0.59985352	-1.6799316	0.044677734	0.24853516	0.45922852	-32.8	0	1/4/2018	1	4	2018	2:30:05	9005	0.3	2	30	5	0	0.060058594	3.5288086	0.024414063	-0.14916992	-0.94360352	21.615723	1.0585938	0	0	0	0	0	0	0	0	0	0.95556641	0.044433594	1.6176758	-0.13232422	0.74902344	-0.73608398	0	44330	0	0	0
86	87	87	Category M	0.55175781	-0.85180664	-0.94799805	0.12231445	0.048583984	0.49072266	-32.8	0	1/4/2018	1	4	2018	2:30:05	9005	0.4	2	30	5	0	0.060058594	3.5288086	0.025390625	-0.15136719	-0.94287109	16.625977	0.87597656	0	0	0	0	0	0	0	0	0	0.95532227	0.044677734	1.2314453	0.52612305	-0.70019531	-0.004882813	0	44330	0	0	0
87	88	88	Category M	0.059814453	-0.32397461	-0.74389648	0.24755859	-0.11083984	0.43237305	-32.68	0	1/4/2018	1	4	2018	2:30:05	9005	0.5	2	30	5	0	0.060058594	3.5288086	0.02734375	-0.15722656	-0.94091797	17.148682	0.26000977	0	0	0	0	0	0	0	0	0	0.9543457	0.045654297	0.39575195	0.032226563	-0.16650391	0.19702148	0	44330	0	0	0
88	89	89	Category M	-0.11987305	0.071777344	-1.0678711	0.17358398	-0.093505859	0.46728516	-32.56	0	1/4/2018	1	4	2018	2:30:05	9005	0.6	2	30	5	0	0.060058594	3.5288086	0.029785156	-0.16235352	-0.93676758	13.483154	0.30737305	0	0	0	0	0	0	0	0	0	0.95117188	0.048828125	0.51513672	-0.1496582	0.23413086	-0.13085938	0	44330	0	0	0
89	90	90	Category M	-0.11987305	-0.035888672	-1.1757813	0.15576172	-0.016845703	0.48266602	-32.8	0	1/4/2018	1	4	2018	2:30:05	9005	0.7	2	30	5	0	0.060058594	3.5288086	0.031738281	-0.16894531	-0.93701172	3.6552734	0.3125	0	0	0	0	0	0	0	0	0	0.95263672	0.047363281	0.52368164	-0.15161133	0.13305664	-0.23852539	0	44330	0	0	0
90	91	91	Category M	0.11987305	-0.083984375	-0.81591797	0.1706543	-0.058349609	0.47412109	-32.8	0	1/4/2018	1	4	2018	2:30:05	9005	0.8	2	30	5	0	0.060058594	3.5288086	0.033203125	-0.17285156	-0.93725586	5.5373535	0.17358398	0	0	0	0	0	0	0	0	0	0.95361328	0.046386719	0.296875	0.086425781	0.088867188	0.12133789	0	44330	0	0	0
91	92	92	Category M	0.2878418	-0.21582031	-0.68383789	0.24902344	-0.13989258	0.42382813	-33.05	0	1/4/2018	1	4	2018	2:30:05	9005	0.9	2	30	5	0	0.060058594	3.5288086	0.034423828	-0.17626953	-0.93530273	13.822998	0.35913086	0	0	0	0	0	0	0	0	0	0.95239258	0.047607422	0.54418945	0.25317383	-0.039306641	0.25146484	0	44330	0	0	0
92	93	93	Category M	-0.023925781	-0.071777344	-1.0439453	0.24487305	-0.11572266	0.43017578	-33.05	0	1/4/2018	1	4	2018	2:30:06	9006	0	2	30	6	0	0.060058594	3.5288086	0.036865234	-0.18066406	-0.93164063	15.545898	0.16772461	0	0	0	0	0	0	0	0	0	0.94970703	0.050292969	0.28173828	-0.060791016	0.10888672	-0.11206055	0	44330	0	0	0
93	94	94	Category M	-0.19189453	0.37182617	-1.2719727	0.18017578	0.00390625	0.47680664	-33.05	0	1/4/2018	1	4	2018	2:30:06	9006	0.1	2	30	6	0	0.060058594	3.5288086	0.037597656	-0.18505859	-0.92871094	5.46875	0.69311523	0	0	0	0	0	0	0	0	0	0.94775391	0.052246094	1.1296387	-0.22949219	0.55688477	-0.34301758	0	44330	0	0	0
94	95	95	Category M	0.25195313	-0.2878418	-1.0197754	0.15893555	0.013427734	0.48144531	-32.8	0	1/4/2018	1	4	2018	2:30:06	9006	0.2	2	30	6	0	0.060058594	3.5288086	0.039306641	-0.19042969	-0.93041992	5.8303223	0.25	0	0	0	0	0	0	0	0	0	0.95068359	0.049316406	0.39892578	0.21240234	-0.097167969	-0.089111328	0	44330	0	0	0
95	96	96	Category M	-0.011962891	-0.21582031	-0.91186523	0.29760742	-0.12231445	0.40429688	-32.43	0	1/4/2018	1	4	2018	2:30:06	9006	0.3	2	30	6	0	0.060302734	3.5175293	0.037597656	-0.19848633	-0.93212891	12.772705	0.056152344	0	0	0	0	0	0	0	0	0	0.95361328	0.046386719	0.086914063	-0.049560547	-0.017089844	0.020263672	0	44330	0	0	0
96	97	97	Category M	-0.047851563	-0.23999023	-0.98388672	0.22265625	-0.064208984	0.45507813	-32.19	0	1/4/2018	1	4	2018	2:30:06	9006	0.4	2	30	6	0	0.060302734	3.5175293	0.037841797	-0.20556641	-0.92822266	16.0896	0.10766602	0	0	0	0	0	0	0	0	0	0.95141602	0.048583984	0.17578125	-0.085693359	-0.034179688	-0.055419922	0	44330	0	0	0
97	98	98	Category M	-0.23999023	0.25195313	-1.079834	0.17871094	0.0390625	0.47851563	-31.69	0	1/4/2018	1	4	2018	2:30:06	9006	0.5	2	30	6	0	0.060302734	3.5175293	0.039306641	-0.21142578	-0.92700195	3.7956543	0.56225586	0	0	0	0	0	0	0	0	0	0.95166016	0.048339844	0.89550781	-0.27929688	0.46337891	-0.15258789	0	44330	0	0	0
98	99	99	Category M	0.61181641	-0.47998047	-0.99584961	0.13476563	-0.020751953	0.48706055	-31.69	0	1/4/2018	1	4	2018	2:30:06	9006	0.6	2	30	6	0	0.060302734	3.5175293	0.041503906	-0.21508789	-0.92626953	4.2722168	0.63256836	0	0	0	0	0	0	0	0	0	0.95166016	0.048339844	0.90454102	0.57006836	-0.26464844	-0.069335938	0	44330	0	0	0
99	100	100	Category M	-0.023925781	-0.25195313	-0.74389648	0.26879883	-0.11401367	0.42163086	-31.94	0	1/4/2018	1	4	2018	2:30:06	9006	0.7	2	30	6	0	0.060302734	3.5175293	0.041748047	-0.21801758	-0.92504883	5.6125488	0.19555664	0	0	0	0	0	0	0	0	0	0.95117188	0.048828125	0.28051758	-0.065673828	-0.033691406	0.18115234	0	44330	0	0	0
100	101	101	Category M	-0.059814453	-0.19189453	-0.95996094	0.19433594	-0.076171875	0.46508789	-32.19	0	1/4/2018	1	4	2018	2:30:06	9006	0.8	2	30	6	0	0.060302734	3.5175293	0.043457031	-0.22314453	-0.92504883	9.951416	0.11328125	0	0	0	0	0	0	0	0	0	0.95263672	0.047363281	0.16918945	-0.10327148	0.03125	-0.034667969	0	44330	0	0	0
101	102	102	Category M	-0.23999023	0.10791016	-1.1159668	0.14501953	0.047363281	0.48413086	-32.44	0	1/4/2018	1	4	2018	2:30:06	9006	0.9	2	30	6	0	0.060302734	3.5175293	0.044189453	-0.22583008	-0.92431641	1.1350098	0.47827148	0	0	0	0	0	0	0	0	0	0.95263672	0.047363281	0.80957031	-0.28417969	0.33374023	-0.19140625	0	44330	0	0	0
102	103	103	Category M	0.23999023	-0.3359375	-1.0917969	0.1340332	0.063476563	0.48632813	-32.44	0	1/4/2018	1	4	2018	2:30:07	9007	0	2	30	7	0	0.060302734	3.5175293	0.041259766	-0.2277832	-0.92236328	9.0749512	0.2824707	0	0	0	0	0	0	0	0	0	0.95092773	0.049072266	0.47583008	0.19848633	-0.10791016	-0.16918945	0	44330	0	0	0
103	104	104	Category M	0.15576172	-0.44384766	-0.81591797	0.28881836	-0.018066406	0.42041016	-32.56	0	1/4/2018	1	4	2018	2:30:07	9007	0.1	2	30	7	0	0.060302734	3.5175293	0.046142578	-0.234375	-0.92407227	1.2426758	0.26000977	0	0	0	0	0	0	0	0	0	0.9543457	0.045654297	0.42724609	0.109375	-0.20922852	0.1081543	0	44330	0	0	0
104	105	105	Category M	0.035888672	-0.2277832	-1.0559082	0.25219727	0.017333984	0.44580078	-32.68	0	1/4/2018	1	4	2018	2:30:07	9007	0.2	2	30	7	0	0.060302734	3.5175293	0.051269531	-0.23632813	-0.9230957	9.1416016	0.13378906	0	0	0	0	0	0	0	0	0	0.95410156	0.045898438	0.15649414	-0.015380859	0.008544922	-0.13256836	0	44330	0	0	0
105	106	106	Category M	-0.38378906	0.071777344	-1.1879883	0.14941406	0.15893555	0.46728516	-32.43	0	1/4/2018	1	4	2018	2:30:07	9007	0.3	2	30	7	0	0.060302734	3.5175293	0.049560547	-0.23510742	-0.92553711	3.2531738	0.59228516	0	0	0	0	0	0	0	0	0	0.95629883	0.043701172	1.0026855	-0.43334961	0.30688477	-0.26220703	0	44330	0	0	0
106	107	107	Category M	0.3359375	-0.56396484	-0.93579102	0.10058594	0.12915039	0.48339844	-32.31	0	1/4/2018	1	4	2018	2:30:07	9007	0.4	2	30	7	0	0.060302734	3.5175293	0.052001953	-0.23583984	-0.92626953	2.6552734	0.43383789	0	0	0	0	0	0	0	0	0	0.95727539	0.042724609	0.62109375	0.28369141	-0.32788086	-0.009277344	0	44330	0	0	0
107	108	108	Category M	0.11987305	-0.45581055	-0.87597656	0.25390625	-0.038574219	0.43652344	-32.19	0	1/4/2018	1	4	2018	2:30:07	9007	0.5	2	30	7	0	0.060302734	3.5175293	0.048828125	-0.23657227	-0.92578125	6.5700684	0.2355957	0	0	0	0	0	0	0	0	0	0.95678711	0.043212891	0.34008789	0.070800781	-0.21899414	0.049804688	0	44330	0	0	0
108	109	109	Category M	0.11987305	-0.43188477	-0.98388672	0.18261719	0.034179688	0.47363281	-32.06	0	1/4/2018	1	4	2018	2:30:07	9007	0.6	2	30	7	0	0.060302734	3.5175293	0.055908203	-0.2409668	-0.92895508	12.322998	0.20825195	0	0	0	0	0	0	0	0	0	0.96142578	0.038574219	0.30908203	0.063720703	-0.19067383	-0.0546875	0	44330	0	0	0
109	110	110	Category M	-0.15576172	-0.083984375	-1.1037598	0.13134766	0.1887207	0.46459961	-32.31	0	1/4/2018	1	4	2018	2:30:07	9007	0.7	2	30	7	0	0.060302734	3.5175293	0.063964844	-0.24047852	-0.93066406	0.19458008	0.32055664	0	0	0	0	0	0	0	0	0	0.96337891	0.036621094	0.54931641	-0.21972656	0.15649414	-0.17285156	0	44330	0	0	0
110	111	111	Category M	0.37182617	-0.69580078	-0.79199219	0.109375	0.11791992	0.48608398	-32.56	0	1/4/2018	1	4	2018	2:30:07	9007	0.8	2	30	7	0	0.060302734	3.5175293	0.071777344	-0.24194336	-0.92724609	7.4482422	0.56054688	0	0	0	0	0	0	0	0	0	0.9609375	0.0390625	0.88891602	0.29980469	-0.45361328	0.13525391	0	44330	0	0	0
111	112	112	Category M	0	-0.37182617	-0.80395508	0.22363281	-0.010009766	0.45043945	-32.31	0	1/4/2018	1	4	2018	2:30:07	9007	0.9	2	30	7	0	0.060302734	3.5175293	0.072998047	-0.24291992	-0.9296875	1.2121582	0.19433594	0	0	0	0	0	0	0	0	0	0.96386719	0.036132813	0.32788086	-0.072998047	-0.12890625	0.12573242	0	44330	0	0	0
112	113	113	Category M	0.083984375	-0.38378906	-1.1279297	0.18530273	0.060302734	0.46435547	-31.94	0	1/4/2018	1	4	2018	2:30:08	9008	0	2	30	8	0	0.060302734	3.5175293	0.074462891	-0.24438477	-0.93383789	5.0656738	0.23901367	0	0	0	0	0	0	0	0	0	0.96826172	0.031738281	0.3425293	0.009277344	-0.13916016	-0.19384766	0	44330	0	0	0
113	114	114	Category M	-0.13183594	-0.095947266	-1.1638184	0.099121094	0.23413086	0.45996094	-31.82	0	1/4/2018	1	4	2018	2:30:08	9008	0.1	2	30	8	0	0.060302734	3.5175293	0.086914063	-0.24511719	-0.93505859	7.0551758	0.34985352	0	0	0	0	0	0	0	0	0	0.97070313	0.029296875	0.59667969	-0.21875	0.14916992	-0.22851563	0	44330	0	0	0
114	115	115	Category M	0.52783203	-0.76782227	-0.65991211	0.092773438	0.13354492	0.48510742	-31.57	0	1/4/2018	1	4	2018	2:30:08	9008	0.2	2	30	8	0	0.060302734	3.5175293	0.091796875	-0.24511719	-0.93676758	13.276855	0.73461914	0	0	0	0	0	0	0	0	0	0.97265625	0.02734375	1.2351074	0.43579102	-0.52246094	0.27685547	0	44330	0	0	0
115	116	116	Category M	-0.10791016	-0.37182617	-0.83984375	0.21044922	0.000732422	0.46044922	-31.82	0	1/4/2018	1	4	2018	2:30:08	9008	0.3	2	30	8	0	0.060302734	3.5175293	0.094482422	-0.24243164	-0.93237305	3.3764648	0.25732422	0	0	0	0	0	0	0	0	0	0.96801758	0.031982422	0.42431641	-0.20239258	-0.12915039	0.092529297	0	44330	0	0	0
116	117	117	Category M	0.25195313	-0.58789063	-0.87597656	0.14941406	0.10400391	0.47680664	-32.06	0	1/4/2018	1	4	2018	2:30:08	9008	0.4	2	30	8	0	0.060302734	3.5175293	0.096923828	-0.24658203	-0.9284668	1.2504883	0.37817383	0	0	0	0	0	0	0	0	0	0.96557617	0.034423828	0.54833984	0.15478516	-0.34106445	0.052490234	0	44330	0	0	0
117	118	118	Category M	-0.10791016	-0.059814453	-1.1518555	0.10449219	0.24731445	0.44750977	-32.31	0	1/4/2018	1	4	2018	2:30:08	9008	0.5	2	30	8	0	0.060302734	3.5175293	0.099365234	-0.25219727	-0.92822266	10.796875	0.36035156	0	0	0	0	0	0	0	0	0	0.96679688	0.033203125	0.62329102	-0.20727539	0.19238281	-0.22338867	0	44330	0	0	0
118	119	119	Category M	0.53979492	-0.86376953	-0.64794922	0.090087891	0.15991211	0.48583984	-32.19	0	1/4/2018	1	4	2018	2:30:08	9008	0.6	2	30	8	0	0.060302734	3.5175293	0.10644531	-0.25195313	-0.93188477	15.043945	0.80151367	0	0	0	0	0	0	0	0	0	0.97119141	0.028808594	1.3288574	0.43310547	-0.61157227	0.28393555	0	44330	0	0	0
119	120	120	Category M	-0.047851563	-0.41992188	-0.79199219	0.20263672	0.016601563	0.46557617	-31.94	0	1/4/2018	1	4	2018	2:30:08	9008	0.7	2	30	8	0	0.060302734	3.5175293	0.10742188	-0.25170898	-0.93481445	3.0400391	0.26977539	0	0	0	0	0	0	0	0	0	0.97412109	0.025878906	0.46630859	-0.15527344	-0.16796875	0.14282227	0	44330	0	0	0
120	121	121	Category M	0.38378906	-0.75585938	-0.95996094	0.15209961	0.10693359	0.47802734	-32.06	0	1/4/2018	1	4	2018	2:30:08	9008	0.8	2	30	8	0	0.060302734	3.5175293	0.11083984	-0.26123047	-0.93066406	0.00390625	0.56542969	0	0	0	0	0	0	0	0	0	0.97290039	0.027099609	0.79638672	0.27270508	-0.49438477	-0.029052734	0	44330	0	0	0
121	122	122	Category M	-0.011962891	-0.13183594	-1.1159668	0.099121094	0.25463867	0.4465332	-31.94	0	1/4/2018	1	4	2018	2:30:08	9008	0.9	2	30	8	0	0.060302734	3.5175293	0.10766602	-0.27099609	-0.92260742	13.426514	0.26635742	0	0	0	0	0	0	0	0	0	0.96777344	0.032226563	0.45214844	-0.11962891	0.13916016	-0.19311523	0	44330	0	0	0
122	123	123	Category M	0.68383789	-1.0439453	-0.68383789	0.045166016	0.17944336	0.47851563	-32.06	0	1/4/2018	1	4	2018	2:30:09	9009	0	2	30	9	0	0.060302734	3.5175293	0.10839844	-0.2734375	-0.92358398	16.944824	0.99072266	0	0	0	0	0	0	0	0	0	0.96948242	0.030517578	1.5854492	0.57519531	-0.77026367	0.23974609	0	44330	0	0	0
123	124	124	Category M	0.23999023	-0.52783203	-0.77978516	0.1550293	0.031494141	0.47900391	-32.19	0	1/4/2018	1	4	2018	2:30:09	9009	0.1	2	30	9	0	0.060302734	3.5175293	0.11157227	-0.27539063	-0.92895508	6.0769043	0.32006836	0	0	0	0	0	0	0	0	0	0.9753418	0.024658203	0.52978516	0.12817383	-0.25219727	0.14916992	0	44330	0	0	0
124	125	125	Category M	0.35986328	-0.50390625	-0.89990234	0.041992188	0.12695313	0.49487305	-32.19	0	1/4/2018	1	4	2018	2:30:09	9009	0.2	2	30	9	0	0.060302734	3.5175293	0.10839844	-0.2668457	-0.93701172	0.81103516	0.34741211	0	0	0	0	0	0	0	0	0	0.98022461	0.019775391	0.52539063	0.2512207	-0.23681641	0.037109375	0	44330	0	0	0
125	126	126	Category M	0.11987305	-0.16796875	-0.88793945	0.036132813	0.23120117	0.46557617	-32.31	0	1/4/2018	1	4	2018	2:30:09	9009	0.3	2	30	9	0	0.060302734	3.5175293	0.10375977	-0.27319336	-0.93261719	8.5083008	0.11547852	0	0	0	0	0	0	0	0	0	0.97729492	0.022705078	0.16601563	0.016113281	0.10522461	0.044677734	0	44330	0	0	0
126	127	127	Category M	0.20385742	-0.47998047	-0.76782227	0.013427734	0.19287109	0.48217773	-32.19	0	1/4/2018	1	4	2018	2:30:09	9009	0.4	2	30	9	0	0.060302734	3.5175293	0.10253906	-0.28320313	-0.9206543	9.84375	0.26879883	0	0	0	0	0	0	0	0	0	0.96875	0.03125	0.45068359	0.10107422	-0.1965332	0.15283203	0	44330	0	0	0
127	128	128	Category M	0.26391602	-0.40795898	-0.6237793	0.13085938	0.028564453	0.48828125	-32.31	0	1/4/2018	1	4	2018	2:30:09	9009	0.5	2	30	9	0	0.060302734	3.5175293	0.099121094	-0.27661133	-0.92236328	2.6398926	0.36523438	0	0	0	0	0	0	0	0	0	0.96801758	0.031982422	0.59448242	0.16455078	-0.13110352	0.29858398	0	44330	0	0	0
128	129	129	Category M	0.2277832	-0.52783203	-0.97192383	0.13378906	0.039550781	0.48461914	-32.19	0	1/4/2018	1	4	2018	2:30:09	9009	0.6	2	30	9	0	0.060302734	3.5175293	0.10009766	-0.27270508	-0.92553711	9.6289063	0.28881836	0	0	0	0	0	0	0	0	0	0.97021484	0.029785156	0.42871094	0.12744141	-0.25488281	-0.046142578	0	44330	0	0	0
129	130	130	Category M	0.15576172	-0.31176758	-0.98388672	0.10546875	0.16723633	0.4765625	-32.43	0	1/4/2018	1	4	2018	2:30:09	9009	0.7	2	30	9	0	0.060302734	3.5175293	0.10253906	-0.2734375	-0.92333984	3.3283691	0.088867188	0	0	0	0	0	0	0	0	0	0.96850586	0.031494141	0.15161133	0.052978516	-0.038085938	-0.060302734	0	44330	0	0	0
130	131	131	Category M	0.11987305	-0.27587891	-0.74389648	0.052001953	0.23046875	0.46899414	-32.8	0	1/4/2018	1	4	2018	2:30:09	9009	0.8	2	30	9	0	0.060302734	3.5175293	0.10302734	-0.2746582	-0.91967773	0.95214844	0.17651367	0	0	0	0	0	0	0	0	0	0.96533203	0.034667969	0.19360352	0.016601563	-0.000976563	0.17578125	0	44330	0	0	0
131	132	132	Category M	0.2277832	-0.34790039	-0.63598633	0.095703125	0.12670898	0.48413086	-32.92	0	1/4/2018	1	4	2018	2:30:09	9009	0.9	2	30	9	0	0.060302734	3.5175293	0.10058594	-0.27734375	-0.91943359	6.9897461	0.31835938	0	0	0	0	0	0	0	0	0	0.96557617	0.034423828	0.48095703	0.12695313	-0.0703125	0.28344727	0	44330	0	0	0
132	133	133	Category M	0.095947266	-0.35986328	-0.69580078	0.16162109	0.047607422	0.47363281	-32.8	0	1/4/2018	1	4	2018	2:30:10	9010	0	2	30	10	0	0.060302734	3.5175293	0.10058594	-0.27783203	-0.92456055	7.6401367	0.24291992	0	0	0	0	0	0	0	0	0	0.97070313	0.029296875	0.31542969	-0.004638672	-0.081787109	0.22875977	0	44330	0	0	0
133	134	134	Category M	0.17993164	-0.45581055	-1.079834	0.16796875	0.064453125	0.47729492	-32.19	0	1/4/2018	1	4	2018	2:30:10	9010	0.1	2	30	10	0	0.059570313	3.5126953	0.1015625	-0.27685547	-0.92333984	3.3911133	0.25	0	0	0	0	0	0	0	0	0	0.96923828	0.030761719	0.41333008	0.078125	-0.17871094	-0.15625	0	44330	0	0	0
134	135	135	Category M	-0.095947266	-0.64794922	-1.0559082	0.17993164	0.14550781	0.46337891	-32.31	0	1/4/2018	1	4	2018	2:30:10	9010	0.2	2	30	10	0	0.059570313	3.5126953	0.10375977	-0.28369141	-0.91918945	14.516602	0.43701172	0	0	0	0	0	0	0	0	0	0.96777344	0.032226563	0.70043945	-0.19970703	-0.36401367	-0.13647461	0	44330	0	0	0
135	136	136	Category M	0.071777344	-0.55175781	-0.61181641	0.13818359	0.044189453	0.48901367	-32.31	0	1/4/2018	1	4	2018	2:30:10	9010	0.3	2	30	10	0	0.059570313	3.5126953	0.098632813	-0.28271484	-0.91577148	12.915771	0.40649414	0	0	0	0	0	0	0	0	0	0.96337891	0.036621094	0.59960938	-0.026855469	-0.26879883	0.30395508	0	44330	0	0	0
136	137	137	Category M	0.15576172	-0.49194336	-0.82788086	0.14624023	-0.020996094	0.47949219	-32.68	0	1/4/2018	1	4	2018	2:30:10	9010	0.4	2	30	10	0	0.059570313	3.5126953	0.098876953	-0.28344727	-0.91674805	12.020264	0.23364258	0	0	0	0	0	0	0	0	0	0.96484375	0.03515625	0.35424805	0.056640625	-0.20825195	0.088867188	0	44330	0	0	0
137	138	138	Category M	0.20385742	-0.29980469	-0.86376953	0.13867188	0.013671875	0.48632813	-32.8	0	1/4/2018	1	4	2018	2:30:10	9010	0.5	2	30	10	0	0.059570313	3.5126953	0.10253906	-0.28125	-0.91674805	17.493164	0.11572266	0	0	0	0	0	0	0	0	0	0.96459961	0.035400391	0.17285156	0.10107422	-0.018310547	0.052978516	0	44330	0	0	0
138	139	139	Category M	0.059814453	-0.25195313	-0.81591797	0.10302734	0.072265625	0.48901367	-32.43	0	1/4/2018	1	4	2018	2:30:10	9010	0.6	2	30	10	0	0.059570313	3.5126953	0.10620117	-0.28369141	-0.9152832	20.466553	0.11401367	0	0	0	0	0	0	0	0	0	0.96411133	0.035888672	0.17749023	-0.046386719	0.031738281	0.099365234	0	44330	0	0	0
139	140	140	Category M	0.16796875	-0.41992188	-0.92382813	0.088623047	0.0390625	0.49560547	-32.31	0	1/4/2018	1	4	2018	2:30:10	9010	0.7	2	30	10	0	0.059570313	3.5126953	0.098388672	-0.27954102	-0.9140625	15.098633	0.15673828	0	0	0	0	0	0	0	0	0	0.9609375	0.0390625	0.21923828	0.069335938	-0.14013672	-0.009521484	0	44330	0	0	0
140	141	141	Category M	0.11987305	-0.21582031	-0.87597656	0.10717773	0.010498047	0.4934082	-32.31	0	1/4/2018	1	4	2018	2:30:10	9010	0.8	2	30	10	0	0.059570313	3.5126953	0.096923828	-0.27880859	-0.91333008	9.2392578	0.076660156	0	0	0	0	0	0	0	0	0	0.9597168	0.040283203	0.12329102	0.022705078	0.062988281	0.037353516	0	44330	0	0	0
141	142	142	Category M	-0.17993164	-0.15576172	-0.75585938	0.084472656	0.028564453	0.5	-32.31	0	1/4/2018	1	4	2018	2:30:10	9010	0.9	2	30	10	0	0.059570313	3.5126953	0.10131836	-0.27954102	-0.91650391	8.0288086	0.34692383	0	0	0	0	0	0	0	0	0	0.96337891	0.036621094	0.56591797	-0.28125	0.1237793	0.16064453	0	44330	0	0	0
142	143	143	Category M	0.43188477	-0.50390625	-1.0559082	0.064941406	-0.007568359	0.49584961	-32.56	0	1/4/2018	1	4	2018	2:30:11	9011	0	2	30	11	0	0.059570313	3.5126953	0.10839844	-0.2824707	-0.91479492	1.9238281	0.41625977	0	0	0	0	0	0	0	0	0	0.96362305	0.036376953	0.68554688	0.32324219	-0.22119141	-0.14086914	0	44330	0	0	0
143	144	144	Category M	0.46777344	-0.16796875	-0.87597656	0.21557617	-0.048583984	0.45825195	-32.43	0	1/4/2018	1	4	2018	2:30:11	9011	0.1	2	30	11	0	0.059570313	3.5126953	0.10595703	-0.27758789	-0.91357422	11.680664	0.37963867	0	0	0	0	0	0	0	0	0	0.96069336	0.039306641	0.5090332	0.36157227	0.10961914	0.037597656	0	44330	0	0	0
144	145	145	Category M	-0.071777344	0.083984375	-1.1398926	0.19067383	0.021972656	0.47143555	-32.18	0	1/4/2018	1	4	2018	2:30:11	9011	0.2	2	30	11	0	0.059570313	3.5126953	0.10375977	-0.2734375	-0.91430664	24.578369	0.45751953	0	0	0	0	0	0	0	0	0	0.95996094	0.040039063	0.75854492	-0.17553711	0.35742188	-0.2253418	0	44330	0	0	0
145	146	146	Category M	0.2277832	-0.047851563	-0.98388672	0.1796875	0.040771484	0.47265625	-31.94	0	1/4/2018	1	4	2018	2:30:11	9011	0.3	2	30	11	0	0.059570313	3.5126953	0.10205078	-0.2722168	-0.91040039	29.90625	0.26757813	0	0	0	0	0	0	0	0	0	0.95581055	0.044189453	0.42358398	0.12548828	0.22436523	-0.073242188	0	44330	0	0	0
146	147	147	Category M	-0.31176758	-0.059814453	-0.82788086	0.16357422	0.026855469	0.48217773	-31.69	0	1/4/2018	1	4	2018	2:30:11	9011	0.4	2	30	11	0	0.059570313	3.5126953	0.11108398	-0.27563477	-0.91162109	34.494629	0.48193359	0	0	0	0	0	0	0	0	0	0.95874023	0.041259766	0.72241211	-0.42285156	0.21582031	0.083740234	0	44330	0	0	0
147	148	148	Category M	0.14379883	-0.23999023	-1.0678711	0.13867188	0.037109375	0.49194336	-32.06	0	1/4/2018	1	4	2018	2:30:11	9011	0.5	2	30	11	0	0.059570313	3.5126953	0.11108398	-0.27075195	-0.9128418	41.155518	0.16113281	0	0	0	0	0	0	0	0	0	0.95874023	0.041259766	0.21850586	0.032470703	0.030761719	-0.15478516	0	44330	0	0	0
148	149	149	Category M	0.10791016	-0.047851563	-0.99584961	0.22363281	0.018554688	0.45629883	-32.43	0	1/4/2018	1	4	2018	2:30:11	9011	0.6	2	30	11	0	0.059570313	3.5126953	0.10839844	-0.26489258	-0.9128418	41.398438	0.23217773	0	0	0	0	0	0	0	0	0	0.95654297	0.043457031	0.30029297	-0.000488281	0.21704102	-0.082763672	0	44330	0	0	0
149	150	150	Category M	-0.047851563	-0.023925781	-0.99584961	0.15820313	0.056152344	0.48193359	-32.68	0	1/4/2018	1	4	2018	2:30:11	9011	0.7	2	30	11	0	0.059570313	3.5126953	0.10620117	-0.26098633	-0.91064453	33.740723	0.29541016	0	0	0	0	0	0	0	0	0	0.953125	0.046875	0.4765625	-0.15405273	0.23706055	-0.084960938	0	44330	0	0	0
150	151	151	Category M	0.011962891	-0.095947266	-0.88793945	0.17114258	0.082763672	0.47558594	-32.43	0	1/4/2018	1	4	2018	2:30:11	9011	0.8	2	30	11	0	0.059570313	3.5126953	0.10693359	-0.26269531	-0.90600586	29.005371	0.19287109	0	0	0	0	0	0	0	0	0	0.94946289	0.050537109	0.2800293	-0.094970703	0.16674805	0.018066406	0	44330	0	0	0
151	152	152	Category M	-0.17993164	-0.2878418	-0.91186523	0.13769531	0.083740234	0.48217773	-32.19	0	1/4/2018	1	4	2018	2:30:11	9011	0.9	2	30	11	0	0.059570313	3.5126953	0.10180664	-0.25732422	-0.91210938	30.226318	0.28320313	0	0	0	0	0	0	0	0	0	0.953125	0.046875	0.31225586	-0.28173828	-0.030273438	0.000244141	0	44330	0	0	0
152	153	153	Category M	0.37182617	-0.2277832	-1.0197754	0.18945313	0.055175781	0.47143555	-32.31	0	1/4/2018	1	4	2018	2:30:12	9012	0	2	30	12	0	0.059570313	3.5126953	0.10522461	-0.25219727	-0.91552734	29.773926	0.28710938	0	0	0	0	0	0	0	0	0	0.95556641	0.044433594	0.39526367	0.26635742	0.024414063	-0.10400391	0	44330	0	0	0
153	154	154	Category M	0.16796875	-0.047851563	-0.94799805	0.21972656	0.044921875	0.4597168	-32.43	0	1/4/2018	1	4	2018	2:30:12	9012	0.1	2	30	12	0	0.059570313	3.5126953	0.1027832	-0.24584961	-0.9128418	24.575928	0.21118164	0	0	0	0	0	0	0	0	0	0.95092773	0.049072266	0.29785156	0.064941406	0.19799805	-0.034912109	0	44330	0	0	0
154	155	155	Category M	-0.071777344	0	-0.85180664	0.16113281	0.071533203	0.47998047	-32.93	0	1/4/2018	1	4	2018	2:30:12	9012	0.2	2	30	12	0	0.059570313	3.5126953	0.10400391	-0.24438477	-0.90869141	16.27124	0.30664063	0	0	0	0	0	0	0	0	0	0.94677734	0.053222656	0.47753906	-0.17578125	0.24438477	0.056884766	0	44330	0	0	0
155	156	156	Category M	-0.059814453	-0.095947266	-0.76782227	0.1262207	0.10058594	0.4831543	-32.93	0	1/4/2018	1	4	2018	2:30:12	9012	0.3	2	30	12	0	0.059570313	3.5126953	0.095703125	-0.23681641	-0.90991211	14.897949	0.25341797	0	0	0	0	0	0	0	0	0	0.94506836	0.054931641	0.4387207	-0.15551758	0.14086914	0.14208984	0	44330	0	0	0
156	157	157	Category M	-0.047851563	-0.29980469	-0.92382813	0.14257813	0.10888672	0.48168945	-32.43	0	1/4/2018	1	4	2018	2:30:12	9012	0.4	2	30	12	0	0.059570313	3.5126953	0.10058594	-0.23535156	-0.9140625	13.256104	0.16210938	0	0	0	0	0	0	0	0	0	0.94921875	0.05078125	0.22265625	-0.1484375	-0.064208984	-0.009521484	0	44330	0	0	0
157	158	158	Category M	0.35986328	-0.23999023	-1.0559082	0.21337891	0.12280273	0.45166016	-32.19	0	1/4/2018	1	4	2018	2:30:12	9012	0.5	2	30	12	0	0.059570313	3.5126953	0.10131836	-0.22875977	-0.91674805	9.1994629	0.29345703	0	0	0	0	0	0	0	0	0	0.95043945	0.049560547	0.40844727	0.25830078	-0.010986328	-0.13891602	0	44330	0	0	0
158	159	159	Category M	0.011962891	-0.095947266	-1.0197754	0.24975586	0.11523438	0.43725586	-31.82	0	1/4/2018	1	4	2018	2:30:12	9012	0.6	2	30	12	0	0.059570313	3.5126953	0.10205078	-0.22875977	-0.91455078	2.4067383	0.19189453	0	0	0	0	0	0	0	0	0	0.94824219	0.051757813	0.328125	-0.090087891	0.1328125	-0.10498047	0	44330	0	0	0
159	160	160	Category M	0	-0.19189453	-0.88793945	0.18017578	0.11572266	0.46264648	-31.94	0	1/4/2018	1	4	2018	2:30:12	9012	0.7	2	30	12	0	0.059570313	3.5126953	0.093505859	-0.21972656	-0.91479492	0.50415039	0.10131836	0	0	0	0	0	0	0	0	0	0.94555664	0.054443359	0.1484375	-0.093505859	0.027832031	0.026855469	0	44330	0	0	0
160	161	161	Category M	-0.095947266	-0.31176758	-0.73193359	0.16503906	0.10229492	0.47729492	-32.19	0	1/4/2018	1	4	2018	2:30:12	9012	0.8	2	30	12	0	0.059570313	3.5126953	0.09375	-0.21777344	-0.91577148	3.689209	0.28027344	0	0	0	0	0	0	0	0	0	0.94580078	0.054199219	0.46728516	-0.18969727	-0.09375	0.18383789	0	44330	0	0	0
161	162	162	Category M	0.20385742	-0.29980469	-0.98388672	0.14282227	0.093017578	0.47729492	-32.43	0	1/4/2018	1	4	2018	2:30:12	9012	0.9	2	30	12	0	0.059570313	3.5126953	0.092529297	-0.21166992	-0.91723633	2.9042969	0.15649414	0	0	0	0	0	0	0	0	0	0.94604492	0.053955078	0.265625	0.11108398	-0.087890625	-0.06640625	0	44330	0	0	0
162	163	163	Category M	0.37182617	-0.17993164	-1.0197754	0.22436523	0.076171875	0.45336914	-32.93	0	1/4/2018	1	4	2018	2:30:13	9013	0	2	30	13	0	0.059570313	3.5126953	0.092285156	-0.20922852	-0.91577148	0.073974609	0.29931641	0	0	0	0	0	0	0	0	0	0.94384766	0.056152344	0.41259766	0.27929688	0.029296875	-0.10375977	0	44330	0	0	0
163	164	164	Category M	0	-0.047851563	-1.0197754	0.2109375	0.1105957	0.4543457	-32.8	0	1/4/2018	1	4	2018	2:30:13	9013	0.1	2	30	13	0	0.059570313	3.5126953	0.082763672	-0.19799805	-0.91845703	4.9467773	0.19897461	0	0	0	0	0	0	0	0	0	0.94335938	0.056640625	0.33422852	-0.082763672	0.15014648	-0.10107422	0	44330	0	0	0
164	165	165	Category M	0.011962891	-0.15576172	-0.93579102	0.18261719	0.10205078	0.47119141	-32.8	0	1/4/2018	1	4	2018	2:30:13	9013	0.2	2	30	13	0	0.059570313	3.5126953	0.077392578	-0.19335938	-0.91845703	2.5400391	0.077392578	0	0	0	0	0	0	0	0	0	0.94189453	0.058105469	0.12036133	-0.065429688	0.037597656	-0.017089844	0	44330	0	0	0
165	166	166	Category M	-0.19189453	-0.20385742	-0.7199707	0.14208984	0.10375977	0.47851563	-32.8	0	1/4/2018	1	4	2018	2:30:13	9013	0.3	2	30	13	0	0.059570313	3.5126953	0.072509766	-0.19189453	-0.91918945	1.5581055	0.33129883	0	0	0	0	0	0	0	0	0	0.94165039	0.058349609	0.47583008	-0.2644043	-0.01171875	0.19921875	0	44330	0	0	0
166	167	167	Category M	0.27587891	-0.32397461	-1.079834	0.1484375	0.075927734	0.47900391	-32.56	0	1/4/2018	1	4	2018	2:30:13	9013	0.4	2	30	13	0	0.059570313	3.5126953	0.07421875	-0.19384766	-0.92211914	1.0969238	0.28686523	0	0	0	0	0	0	0	0	0	0.9453125	0.0546875	0.48901367	0.20141602	-0.12988281	-0.1574707	0	44330	0	0	0
167	168	168	Category M	0.13183594	-0.023925781	-1.0078125	0.22900391	0.050537109	0.45410156	-32.43	0	1/4/2018	1	4	2018	2:30:13	9013	0.5	2	30	13	0	0.059570313	3.5126953	0.071533203	-0.1887207	-0.92480469	0.9284668	0.1940918	0	0	0	0	0	0	0	0	0	0.9465332	0.053466797	0.30786133	0.060058594	0.16479492	-0.082763672	0	44330	0	0	0
168	169	169	Category M	0.071777344	0.023925781	-0.89990234	0.18310547	0.085205078	0.46801758	-32.06	0	1/4/2018	1	4	2018	2:30:13	9013	0.6	2	30	13	0	0.059570313	3.5126953	0.068603516	-0.18432617	-0.92773438	0.094726563	0.21020508	0	0	0	0	0	0	0	0	0	0.94848633	0.051513672	0.23925781	0.002929688	0.20825195	0.027832031	0	44330	0	0	0
169	170	170	Category M	-0.071777344	-0.13183594	-0.86376953	0.16674805	0.10717773	0.47216797	-31.82	0	1/4/2018	1	4	2018	2:30:13	9013	0.7	2	30	13	0	0.059570313	3.5126953	0.063476563	-0.1809082	-0.92529297	4.626709	0.15649414	0	0	0	0	0	0	0	0	0	0.94506836	0.054931641	0.24609375	-0.13525391	0.049072266	0.061523438	0	44330	0	0	0
170	171	171	Category M	-0.071777344	-0.29980469	-0.80395508	0.14233398	0.10864258	0.47558594	-31.82	0	1/4/2018	1	4	2018	2:30:13	9013	0.8	2	30	13	0	0.059570313	3.5126953	0.065917969	-0.18041992	-0.92651367	6.5786133	0.21948242	0	0	0	0	0	0	0	0	0	0.94628906	0.053710938	0.37963867	-0.13769531	-0.11914063	0.12255859	0	44330	0	0	0
171	172	172	Category M	0.2878418	-0.26391602	-1.0917969	0.18725586	0.060302734	0.46850586	-32.06	0	1/4/2018	1	4	2018	2:30:13	9013	0.9	2	30	13	0	0.059570313	3.515918	0.0625	-0.1784668	-0.92895508	5.2495117	0.29052734	0	0	0	0	0	0	0	0	0	0.94799805	0.052001953	0.47314453	0.22509766	-0.085205078	-0.16259766	0	44330	0	0	0
172	173	173	Category M	0.047851563	0.011962891	-0.94799805	0.2199707	0.086669922	0.45581055	-31.94	0	1/4/2018	1	4	2018	2:30:14	9014	0	2	30	14	0	0.059570313	3.515918	0.061035156	-0.17431641	-0.93139648	1.7885742	0.1875	0	0	0	0	0	0	0	0	0	0.94946289	0.050537109	0.21606445	-0.013183594	0.1862793	-0.016357422	0	44330	0	0	0
173	174	174	Category M	-0.011962891	-0.17993164	-0.94799805	0.18530273	0.091308594	0.46606445	-32.31	0	1/4/2018	1	4	2018	2:30:14	9014	0.1	2	30	14	0	0.059570313	3.515918	0.056884766	-0.171875	-0.93408203	5.5932617	0.070556641	0	0	0	0	0	0	0	0	0	0.95141602	0.048583984	0.090576172	-0.068847656	-0.0078125	-0.013671875	0	44330	0	0	0
174	175	175	Category M	-0.16796875	-0.21582031	-0.73193359	0.15332031	0.074951172	0.47607422	-32.31	0	1/4/2018	1	4	2018	2:30:14	9014	0.2	2	30	14	0	0.059570313	3.515918	0.052490234	-0.16894531	-0.93212891	3.4575195	0.30151367	0	0	0	0	0	0	0	0	0	0.94873047	0.051269531	0.46728516	-0.22045898	-0.046630859	0.20019531	0	44330	0	0	0
175	176	176	Category M	0.011962891	-0.26391602	-1.0078125	0.15893555	0.059326172	0.48364258	-32.31	0	1/4/2018	1	4	2018	2:30:14	9014	0.3	2	30	14	0	0.059570313	3.515918	0.055175781	-0.16650391	-0.93164063	1.2861328	0.13085938	0	0	0	0	0	0	0	0	0	0.94799805	0.052001953	0.21655273	-0.043212891	-0.097167969	-0.075927734	0	44330	0	0	0
176	177	177	Category M	0.25195313	-0.059814453	-0.98388672	0.23876953	0.026123047	0.44970703	-32.8	0	1/4/2018	1	4	2018	2:30:14	9014	0.4	2	30	14	0	0.059570313	3.515918	0.052490234	-0.15991211	-0.93676758	3.2575684	0.2277832	0	0	0	0	0	0	0	0	0	0.9519043	0.048095703	0.34643555	0.19921875	0.10009766	-0.046875	0	44330	0	0	0
177	178	178	Category M	0.047851563	0.059814453	-0.94799805	0.22875977	0.087890625	0.45629883	-32.8	0	1/4/2018	1	4	2018	2:30:14	9014	0.5	2	30	14	0	0.059570313	3.515918	0.049560547	-0.15185547	-0.9362793	8.6518555	0.21191406	0	0	0	0	0	0	0	0	0	0.94970703	0.050292969	0.22509766	-0.001708984	0.21166992	-0.011474609	0	44330	0	0	0
178	179	179	Category M	-0.011962891	-0.15576172	-0.91186523	0.16870117	0.083740234	0.47265625	-32.8	0	1/4/2018	1	4	2018	2:30:14	9014	0.6	2	30	14	0	0.059570313	3.515918	0.044189453	-0.15112305	-0.93701172	3.6379395	0.061767578	0	0	0	0	0	0	0	0	0	0.95019531	0.049804688	0.086181641	-0.056152344	-0.004394531	0.025146484	0	44330	0	0	0
179	180	180	Category M	-0.14379883	-0.19189453	-0.671875	0.13183594	0.091796875	0.48291016	-32.8	0	1/4/2018	1	4	2018	2:30:14	9014	0.7	2	30	14	0	0.059570313	3.515918	0.042724609	-0.15039063	-0.93945313	0.87329102	0.32885742	0	0	0	0	0	0	0	0	0	0.95239258	0.047607422	0.49560547	-0.18652344	-0.041259766	0.26757813	0	44330	0	0	0
180	181	181	Category M	0.29980469	-0.25195313	-1.2119141	0.14331055	0.057128906	0.48510742	-32.68	0	1/4/2018	1	4	2018	2:30:14	9014	0.8	2	30	14	0	0.059570313	3.515918	0.0390625	-0.14746094	-0.9387207	0.54077148	0.39160156	0	0	0	0	0	0	0	0	0	0.95117188	0.048828125	0.63793945	0.26049805	-0.10424805	-0.27294922	0	44330	0	0	0
181	182	182	Category M	0.32397461	-0.13183594	-0.98388672	0.21508789	0.056152344	0.46289063	-32.43	0	1/4/2018	1	4	2018	2:30:14	9014	0.9	2	30	14	0	0.059570313	3.515918	0.037597656	-0.14916992	-0.94140625	0.27539063	0.28979492	0	0	0	0	0	0	0	0	0	0.95385742	0.046142578	0.34594727	0.28613281	0.017333984	-0.042236328	0	44330	0	0	0
182	183	183	Category M	0.047851563	0.059814453	-0.99584961	0.15991211	0.10498047	0.47705078	-32.56	0	1/4/2018	1	4	2018	2:30:15	9015	0	2	30	15	0	0.059570313	3.515918	0.039306641	-0.15185547	-0.94506836	3.0629883	0.21777344	0	0	0	0	0	0	0	0	0	0.95800781	0.041992188	0.27075195	0.008300781	0.21166992	-0.050537109	0	44330	0	0	0
183	184	184	Category M	-0.023925781	-0.10791016	-0.87597656	0.14526367	0.10253906	0.47973633	-32.43	0	1/4/2018	1	4	2018	2:30:15	9015	0.1	2	30	15	0	0.059570313	3.515918	0.030761719	-0.14257813	-0.94335938	11.175537	0.093505859	0	0	0	0	0	0	0	0	0	0.95458984	0.045410156	0.15673828	-0.0546875	0.034667969	0.067382813	0	44330	0	0	0
184	185	185	Category M	-0.10791016	-0.14379883	-0.74389648	0.13769531	0.077636719	0.48291016	-32.68	0	1/4/2018	1	4	2018	2:30:15	9015	0.2	2	30	15	0	0.059570313	3.515918	0.022216797	-0.14208984	-0.94067383	10.529541	0.23608398	0	0	0	0	0	0	0	0	0	0.95166016	0.048339844	0.32861328	-0.13012695	-0.001464844	0.19677734	0	44330	0	0	0
185	186	186	Category M	0.3359375	-0.19189453	-1.2839355	0.19775391	0.054931641	0.47045898	-32.93	0	1/4/2018	1	4	2018	2:30:15	9015	0.3	2	30	15	0	0.059570313	3.515918	0.022460938	-0.14746094	-0.9387207	7.3037109	0.46826172	0	0	0	0	0	0	0	0	0	0.95043945	0.049560547	0.70263672	0.31323242	-0.044189453	-0.34521484	0	44330	0	0	0
186	187	187	Category M	0.3359375	-0.17993164	-1.0319824	0.24951172	0.071289063	0.44384766	-32.68	0	1/4/2018	1	4	2018	2:30:15	9015	0.4	2	30	15	0	0.059570313	3.515918	0.020507813	-0.14990234	-0.9387207	6.2961426	0.32983398	0	0	0	0	0	0	0	0	0	0.95092773	0.049072266	0.43798828	0.31518555	-0.029785156	-0.093017578	0	44330	0	0	0
187	188	188	Category M	-0.095947266	0.023925781	-0.87597656	0.22094727	0.071533203	0.45361328	-32.55	0	1/4/2018	1	4	2018	2:30:15	9015	0.5	2	30	15	0	0.059570313	3.515918	0.022949219	-0.14868164	-0.93994141	5.3105469	0.21923828	0	0	0	0	0	0	0	0	0	0.9519043	0.048095703	0.35571289	-0.11889648	0.17260742	0.063964844	0	44330	0	0	0
188	189	189	Category M	-0.047851563	-0.13183594	-0.80395508	0.14916992	0.072998047	0.47485352	-32.43	0	1/4/2018	1	4	2018	2:30:15	9015	0.6	2	30	15	0	0.059570313	3.515918	0.018554688	-0.14575195	-0.93579102	2.9846191	0.1484375	0	0	0	0	0	0	0	0	0	0.94726563	0.052734375	0.21264648	-0.06640625	0.013916016	0.13183594	0	44330	0	0	0
189	190	190	Category M	-0.095947266	-0.21582031	-0.74389648	0.16699219	0.091796875	0.47290039	-32.31	0	1/4/2018	1	4	2018	2:30:15	9015	0.7	2	30	15	0	0.059570313	3.515918	0.018066406	-0.14697266	-0.93579102	1.8603516	0.23364258	0	0	0	0	0	0	0	0	0	0.94750977	0.052490234	0.37475586	-0.11401367	-0.068603516	0.19189453	0	44330	0	0	0
190	191	191	Category M	-0.047851563	-0.26391602	-1.2719727	0.18603516	0.042236328	0.47387695	-32.31	0	1/4/2018	1	4	2018	2:30:15	9015	0.8	2	30	15	0	0.059570313	3.515918	0.016845703	-0.14746094	-0.93554688	4.395752	0.36181641	0	0	0	0	0	0	0	0	0	0.94726563	0.052734375	0.51757813	-0.064697266	-0.11621094	-0.33618164	0	44330	0	0	0
191	192	192	Category M	0.27587891	0.035888672	-1.079834	0.23339844	0.070556641	0.45092773	-32.56	0	1/4/2018	1	4	2018	2:30:15	9015	0.9	2	30	15	0	0.059570313	3.515918	0.014404297	-0.14672852	-0.93457031	9.3220215	0.3503418	0	0	0	0	0	0	0	0	0	0.94604492	0.053955078	0.58911133	0.26123047	0.18261719	-0.14501953	0	44330	0	0	0
192	193	193	Category M	-0.095947266	0.13183594	-0.91186523	0.17871094	0.1237793	0.46704102	-32.19	0	1/4/2018	1	4	2018	2:30:16	9016	0	2	30	16	0	0.059570313	3.515918	0.013671875	-0.14404297	-0.93286133	12.211426	0.29760742	0	0	0	0	0	0	0	0	0	0.9440918	0.055908203	0.40673828	-0.10961914	0.27587891	0.020996094	0	44330	0	0	0
193	194	194	Category M	-0.035888672	0.011962891	-0.83984375	0.12158203	0.1171875	0.48632813	-32.19	0	1/4/2018	1	4	2018	2:30:16	9016	0.1	2	30	16	0	0.059570313	3.515918	0.005859375	-0.14550781	-0.93579102	11.28418	0.18896484	0	0	0	0	0	0	0	0	0	0.94702148	0.052978516	0.29541016	-0.041748047	0.1574707	0.095947266	0	44330	0	0	0
194	195	195	Category M	-0.14379883	-0.15576172	-0.75585938	0.12426758	0.11279297	0.48632813	-32.19	0	1/4/2018	1	4	2018	2:30:16	9016	0.2	2	30	16	0	0.059570313	3.515918	-0.000244141	-0.14746094	-0.93603516	12.007324	0.23046875	0	0	0	0	0	0	0	0	0	0.94750977	0.052490234	0.33203125	-0.14331055	-0.008056641	0.18017578	0	44330	0	0	0
195	196	196	Category M	0.2878418	-0.25195313	-1.1638184	0.17114258	0.081542969	0.47460938	-31.94	0	1/4/2018	1	4	2018	2:30:16	9016	0.3	2	30	16	0	0.059570313	3.515918	-0.004394531	-0.14746094	-0.9362793	11.094238	0.38476563	0	0	0	0	0	0	0	0	0	0.94775391	0.052246094	0.62402344	0.29223633	-0.10424805	-0.22729492	0	44330	0	0	0
196	197	197	Category M	0.29980469	-0.071777344	-1.1037598	0.22973633	0.079101563	0.45678711	-31.94	0	1/4/2018	1	4	2018	2:30:16	9016	0.4	2	30	16	0	0.059570313	3.515918	-0.011962891	-0.14599609	-0.93530273	7.6958008	0.36206055	0	0	0	0	0	0	0	0	0	0.94677734	0.053222656	0.55444336	0.31176758	0.07421875	-0.16821289	0	44330	0	0	0
197	198	198	Category M	-0.047851563	-0.059814453	-0.95996094	0.19018555	0.10205078	0.46166992	-31.69	0	1/4/2018	1	4	2018	2:30:16	9016	0.5	2	30	16	0	0.059570313	3.515918	-0.012939453	-0.14477539	-0.93334961	3.248291	0.095458984	0	0	0	0	0	0	0	0	0	0.94458008	0.055419922	0.14599609	-0.034667969	0.084960938	-0.026367188	0	44330	0	0	0
198	199	199	Category M	-0.14379883	-0.14379883	-0.671875	0.13769531	0.085449219	0.48291016	-31.45	0	1/4/2018	1	4	2018	2:30:16	9016	0.6	2	30	16	0	0.059570313	3.515918	-0.020507813	-0.14282227	-0.93676758	0.039306641	0.29199219	0	0	0	0	0	0	0	0	0	0.94775391	0.052246094	0.38867188	-0.12304688	-0.000732422	0.26489258	0	44330	0	0	0
199	200	200	Category M	-0.023925781	-0.26391602	-0.86376953	0.15209961	0.062255859	0.48461914	-31.82	0	1/4/2018	1	4	2018	2:30:16	9016	0.7	2	30	16	0	0.059570313	3.515918	-0.023925781	-0.13989258	-0.93579102	0.13671875	0.14331055	0	0	0	0	0	0	0	0	0	0.9465332	0.053466797	0.19604492	0	-0.1237793	0.072021484	0	44330	0	0	0
200	201	201	Category M	0.2878418	-0.25195313	-1.0917969	0.23022461	0.048339844	0.45507813	-31.94	0	1/4/2018	1	4	2018	2:30:16	9016	0.8	2	30	16	0	0.059570313	3.515918	-0.026611328	-0.13500977	-0.93359375	2.1342773	0.37084961	0	0	0	0	0	0	0	0	0	0.94360352	0.056396484	0.58935547	0.31445313	-0.11669922	-0.15795898	0	44330	0	0	0
201	202	202	Category M	-0.023925781	0.047851563	-0.98388672	0.234375	0.10009766	0.45068359	-32.06	0	1/4/2018	1	4	2018	2:30:16	9016	0.9	2	30	16	0	0.059570313	3.515918	-0.03125	-0.12963867	-0.93432617	9.6816406	0.18432617	0	0	0	0	0	0	0	0	0	0.94384766	0.056152344	0.234375	0.007324219	0.17749023	-0.049316406	0	44330	0	0	0
202	203	203	Category M	-0.083984375	-0.13183594	-0.91186523	0.19262695	0.11572266	0.4621582	-32.55	0	1/4/2018	1	4	2018	2:30:17	9017	0	2	30	17	0	0.059570313	3.515918	-0.038330078	-0.1262207	-0.93261719	15.968262	0.050292969	0	0	0	0	0	0	0	0	0	0.94189453	0.058105469	0.072021484	-0.045410156	-0.005615234	0.020751953	0	44330	0	0	0
203	204	204	Category M	-0.19189453	-0.15576172	-0.77978516	0.17578125	0.083740234	0.46679688	-32.18	0	1/4/2018	1	4	2018	2:30:17	9017	0.1	2	30	17	0	0.059570313	3.515918	-0.044189453	-0.12133789	-0.9309082	17.193359	0.21386719	0	0	0	0	0	0	0	0	0	0.93969727	0.060302734	0.33276367	-0.14746094	-0.034179688	0.15112305	0	44330	0	0	0
204	205	205	Category M	-0.023925781	-0.38378906	-0.94799805	0.19140625	0.067138672	0.46850586	-32.18	0	1/4/2018	1	4	2018	2:30:17	9017	0.2	2	30	17	0	0.059570313	3.515918	-0.043457031	-0.11572266	-0.92675781	17.987061	0.26953125	0	0	0	0	0	0	0	0	0	0.93505859	0.064941406	0.30883789	0.01953125	-0.26782227	-0.020996094	0	44330	0	0	0
205	206	206	Category M	0.25195313	-0.3359375	-1.1279297	0.25854492	0.061035156	0.43505859	-32.18	0	1/4/2018	1	4	2018	2:30:17	9017	0.3	2	30	17	0	0.059570313	3.515918	-0.046386719	-0.11035156	-0.92260742	17.486816	0.42651367	0	0	0	0	0	0	0	0	0	0.93041992	0.069580078	0.72900391	0.29833984	-0.2253418	-0.20507813	0	44330	0	0	0
206	207	207	Category M	-0.011962891	-0.071777344	-0.98388672	0.23999023	0.11962891	0.43725586	-31.94	0	1/4/2018	1	4	2018	2:30:17	9017	0.4	2	30	17	0	0.059570313	3.515918	-0.047363281	-0.10327148	-0.92456055	18.343506	0.075683594	0	0	0	0	0	0	0	0	0	0.93164063	0.068359375	0.12597656	0.035400391	0.031494141	-0.059082031	0	44330	0	0	0
207	208	208	Category M	0.023925781	-0.047851563	-0.86376953	0.20214844	0.10668945	0.45800781	-31.81	0	1/4/2018	1	4	2018	2:30:17	9017	0.5	2	30	17	0	0.059570313	3.515918	-0.0546875	-0.095703125	-0.92236328	11.335205	0.10913086	0	0	0	0	0	0	0	0	0	0.92895508	0.071044922	0.18530273	0.078613281	0.047851563	0.05859375	0	44330	0	0	0
208	209	209	Category M	-0.17993164	-0.26391602	-0.76782227	0.18139648	0.071044922	0.47460938	-31.81	0	1/4/2018	1	4	2018	2:30:17	9017	0.6	2	30	17	0	0.059570313	3.515918	-0.056884766	-0.089355469	-0.92822266	3.291748	0.2668457	0	0	0	0	0	0	0	0	0	0.93432617	0.065673828	0.45776367	-0.12280273	-0.17431641	0.16040039	0	44330	0	0	0
209	210	210	Category M	0.34790039	-0.27587891	-1.0917969	0.21777344	0.049072266	0.45776367	-31.81	0	1/4/2018	1	4	2018	2:30:17	9017	0.7	2	30	17	0	0.060302734	3.5175293	-0.060791016	-0.083496094	-0.9296875	0.6003418	0.47998047	0	0	0	0	0	0	0	0	0	0.93530273	0.064697266	0.76318359	0.40869141	-0.19213867	-0.16186523	0	44330	0	0	0
210	211	211	Category M	-0.15576172	-0.11987305	-0.93579102	0.23510742	0.10522461	0.44165039	-32.06	0	1/4/2018	1	4	2018	2:30:17	9017	0.8	2	30	17	0	0.060302734	3.5175293	-0.0625	-0.077148438	-0.9309082	1.6413574	0.10253906	0	0	0	0	0	0	0	0	0	0.93603516	0.063964844	0.140625	-0.093017578	-0.042480469	-0.004638672	0	44330	0	0	0
211	212	212	Category M	0.10791016	-0.011962891	-0.82788086	0.19970703	0.10546875	0.46484375	-32.55	0	1/4/2018	1	4	2018	2:30:17	9017	0.9	2	30	17	0	0.060302734	3.5175293	-0.065429688	-0.068603516	-0.92504883	3.3227539	0.20654297	0	0	0	0	0	0	0	0	0	0.92993164	0.070068359	0.32739258	0.17333984	0.056640625	0.097167969	0	44330	0	0	0
212	213	213	Category M	-0.2277832	-0.15576172	-0.91186523	0.21044922	0.08203125	0.45654297	-32.31	0	1/4/2018	1	4	2018	2:30:18	9018	0	2	30	18	0	0.060302734	3.5175293	-0.075683594	-0.056640625	-0.91601563	0.37988281	0.18115234	0	0	0	0	0	0	0	0	0	0.92089844	0.079101563	0.25512695	-0.15185547	-0.098876953	0.004150391	0	44330	0	0	0
213	214	214	Category M	-0.17993164	-0.2277832	-0.92382813	0.23168945	0.052490234	0.45214844	-32.43	0	1/4/2018	1	4	2018	2:30:18	9018	0.1	2	30	18	0	0.060302734	3.5175293	-0.072509766	-0.049560547	-0.92138672	0.53149414	0.20776367	0	0	0	0	0	0	0	0	0	0.92578125	0.07421875	0.28759766	-0.10717773	-0.17797852	-0.002197266	0	44330	0	0	0
214	215	215	Category M	0.13183594	-0.44384766	-1.0197754	0.27954102	0.032958984	0.43383789	-32.06	0	1/4/2018	1	4	2018	2:30:18	9018	0.2	2	30	18	0	0.060302734	3.5175293	-0.068603516	-0.039794922	-0.9284668	3.7756348	0.45996094	0	0	0	0	0	0	0	0	0	0.93188477	0.068115234	0.69555664	0.20043945	-0.40380859	-0.091064453	0	44330	0	0	0
215	216	216	Category M	-0.14379883	-0.035888672	-1.0197754	0.29980469	0.077880859	0.40966797	-31.45	0	1/4/2018	1	4	2018	2:30:18	9018	0.3	2	30	18	0	0.060302734	3.5175293	-0.072265625	-0.026611328	-0.92016602	2.4348145	0.12280273	0	0	0	0	0	0	0	0	0	0.92333984	0.076660156	0.17993164	-0.071289063	-0.009033203	-0.099365234	0	44330	0	0	0
216	217	217	Category M	-0.083984375	0.15576172	-0.77978516	0.22851563	0.095947266	0.44604492	-31.94	0	1/4/2018	1	4	2018	2:30:18	9018	0.4	2	30	18	0	0.060302734	3.5175293	-0.078369141	-0.020507813	-0.91455078	2.3227539	0.22192383	0	0	0	0	0	0	0	0	0	0.91821289	0.081787109	0.31665039	-0.005371094	0.17626953	0.13476563	0	44330	0	0	0
217	218	218	Category M	-0.21582031	-0.23999023	-0.93579102	0.24316406	0.099609375	0.44165039	-31.82	0	1/4/2018	1	4	2018	2:30:18	9018	0.5	2	30	18	0	0.060302734	3.5175293	-0.079833984	0.005371094	-0.91601563	4.3044434	0.28100586	0	0	0	0	0	0	0	0	0	0.91967773	0.080322266	0.40087891	-0.13574219	-0.24536133	-0.01953125	0	44330	0	0	0
218	219	219	Category M	-0.059814453	-0.19189453	-0.99584961	0.25317383	0.064208984	0.44506836	-31.57	0	1/4/2018	1	4	2018	2:30:18	9018	0.6	2	30	18	0	0.060302734	3.5175293	-0.075683594	0.013183594	-0.92431641	1.657959	0.21777344	0	0	0	0	0	0	0	0	0	0.92749023	0.072509766	0.29248047	0.015869141	-0.20507813	-0.071289063	0	44330	0	0	0
219	220	220	Category M	-0.13183594	-0.19189453	-0.87597656	0.26977539	0.048583984	0.43408203	-31.45	0	1/4/2018	1	4	2018	2:30:18	9018	0.7	2	30	18	0	0.060302734	3.5175293	-0.082763672	0.023193359	-0.92456055	5.3669434	0.22583008	0	0	0	0	0	0	0	0	0	0.9284668	0.071533203	0.31274414	-0.048828125	-0.21508789	0.048583984	0	44330	0	0	0
220	221	221	Category M	0	-0.34790039	-1.0917969	0.27807617	0.021728516	0.43139648	-31.33	0	1/4/2018	1	4	2018	2:30:18	9018	0.8	2	30	18	0	0.060302734	3.5175293	-0.079833984	0.035400391	-0.91992188	10.10376	0.42749023	0	0	0	0	0	0	0	0	0	0.92407227	0.075927734	0.63500977	0.079833984	-0.38330078	-0.17163086	0	44330	0	0	0
221	222	222	Category M	-0.035888672	-0.37182617	-1.0439453	0.30053711	0.016601563	0.41381836	-31.45	0	1/4/2018	1	4	2018	2:30:18	9018	0.9	2	30	18	0	0.060302734	3.5175293	-0.083496094	0.052490234	-0.9206543	2.4785156	0.44433594	0	0	0	0	0	0	0	0	0	0.92602539	0.073974609	0.59521484	0.047607422	-0.42431641	-0.12304688	0	44330	0	0	0
222	223	223	Category M	-0.26391602	0.23999023	-0.91186523	0.21435547	0.059814453	0.45996094	-32.19	0	1/4/2018	1	4	2018	2:30:19	9019	0	2	30	19	0	0.060302734	3.5175293	-0.065429688	0.012695313	-0.9309082	2.2351074	0.30200195	0	0	0	0	0	0	0	0	0	0.93310547	0.066894531	0.44433594	-0.19824219	0.22705078	0.019042969	0	44330	0	0	0
223	224	224	Category M	-0.20385742	-0.13183594	-0.671875	0.18310547	0.062988281	0.47338867	-32.56	0	1/4/2018	1	4	2018	2:30:19	9019	0.1	2	30	19	0	0.060302734	3.5175293	-0.033691406	0.057617188	-0.94335938	5.2290039	0.37207031	0	0	0	0	0	0	0	0	0	0.94555664	0.054443359	0.63085938	-0.16992188	-0.18945313	0.27148438	0	44330	0	0	0
224	225	225	Category M	-0.047851563	-0.3359375	-0.97192383	0.18676758	0.040527344	0.47607422	-32.56	0	1/4/2018	1	4	2018	2:30:19	9019	0.2	2	30	19	0	0.060302734	3.5175293	-0.029052734	0.015380859	-0.98828125	8.1000977	0.35229492	0	0	0	0	0	0	0	0	0	0.98876953	0.011230469	0.38647461	-0.018554688	-0.35131836	0.016357422	0	44330	0	0	0
225	226	226	Category M	0.071777344	-0.25195313	-0.99584961	0.24365234	0.039794922	0.44433594	-32.8	0	1/4/2018	1	4	2018	2:30:19	9019	0.3	2	30	19	0	0.060302734	3.5175293	-0.0234375	0.072753906	-1.0280762	2.4560547	0.34008789	0	0	0	0	0	0	0	0	0	1.0307617	0.030761719	0.45239258	0.095214844	-0.32470703	0.032226563	0	44330	0	0	0
226	227	227	Category M	-0.11987305	0.047851563	-0.92382813	0.21313477	0.068603516	0.46313477	-32.43	0	1/4/2018	1	4	2018	2:30:19	9019	0.4	2	30	19	0	0.060302734	3.5175293	-0.002197266	0.11303711	-1.0395508	2.2102051	0.17749023	0	0	0	0	0	0	0	0	0	1.0456543	0.045654297	0.29882813	-0.11743164	-0.065185547	0.11572266	0	44330	0	0	0
227	228	228	Category M	-0.20385742	-0.011962891	-0.74389648	0.22167969	0.049560547	0.46118164	-32.68	0	1/4/2018	1	4	2018	2:30:19	9019	0.5	2	30	19	0	0.060302734	3.5175293	-0.000976563	0.085449219	-1.0603027	10.369873	0.38818359	0	0	0	0	0	0	0	0	0	1.0637207	0.063720703	0.61669922	-0.20263672	-0.097412109	0.31640625	0	44330	0	0	0
228	229	229	Category M	0.059814453	-0.14379883	-0.98388672	0.22241211	0.016601563	0.44995117	-32.8	0	1/4/2018	1	4	2018	2:30:19	9019	0.6	2	30	19	0	0.060302734	3.5175293	-0.005126953	0.037597656	-1.1435547	9.3098145	0.25048828	0	0	0	0	0	0	0	0	0	1.1442871	0.14428711	0.40649414	0.064941406	-0.18139648	0.15966797	0	44330	0	0	0
229	230	230	Category M	-0.14379883	-0.059814453	-0.97192383	0.27294922	-0.007568359	0.43164063	-32.68	0	1/4/2018	1	4	2018	2:30:19	9019	0.7	2	30	19	0	0.060302734	3.5175293	-0.011230469	0.099365234	-1.2265625	7.7197266	0.328125	0	0	0	0	0	0	0	0	0	1.2304688	0.23046875	0.54614258	-0.13232422	-0.15917969	0.25463867	0	44330	0	0	0
230	231	231	Category M	-0.19189453	-0.035888672	-0.81591797	0.27709961	-0.053955078	0.43139648	-32.93	0	1/4/2018	1	4	2018	2:30:19	9019	0.8	2	30	19	0	0.060302734	3.5175293	-0.003662109	0.083496094	-1.2509766	10.607422	0.48876953	0	0	0	0	0	0	0	0	0	1.2536621	0.25366211	0.74267578	-0.18798828	-0.11938477	0.43505859	0	44330	0	0	0
231	232	232	Category M	-0.2277832	-0.071777344	-0.77978516	0.29199219	-0.092773438	0.4128418	-32.68	0	1/4/2018	1	4	2018	2:30:19	9019	0.9	2	30	19	0	0.060302734	3.5175293	0.001220703	0.090820313	-1.2658691	23.905762	0.56152344	0	0	0	0	0	0	0	0	0	1.269043	0.26904297	0.87792969	-0.22900391	-0.16259766	0.48608398	0	44330	0	0	0
232	233	233	Category M	-0.25195313	-0.34790039	-1.2478027	0.31835938	-0.13891602	0.38720703	-32.31	0	1/4/2018	1	4	2018	2:30:20	9020	0	2	30	20	0	0.060302734	3.5175293	0.000488281	0.099121094	-1.2631836	28.077637	0.51367188	0	0	0	0	0	0	0	0	0	1.2670898	0.26708984	0.71508789	-0.25244141	-0.44702148	0.015380859	0	44330	0	0	0
233	234	234	Category M	-0.3359375	-0.20385742	-0.97192383	0.3371582	-0.12646484	0.38110352	-32.06	0	1/4/2018	1	4	2018	2:30:20	9020	0.1	2	30	20	0	0.060302734	3.5175293	0.001953125	0.095214844	-1.2631836	36.582764	0.53710938	0	0	0	0	0	0	0	0	0	1.2668457	0.2668457	0.92822266	-0.33789063	-0.29907227	0.29125977	0	44330	0	0	0
234	235	235	Category M	-0.40795898	-0.011962891	-0.86376953	0.32592773	-0.12524414	0.38183594	-31.69	0	1/4/2018	1	4	2018	2:30:20	9020	0.2	2	30	20	0	0.060302734	3.5175293	0.004150391	0.098876953	-1.2644043	47.416504	0.58544922	0	0	0	0	0	0	0	0	0	1.2683105	0.26831055	0.92382813	-0.41210938	-0.11083984	0.40063477	0	44330	0	0	0
235	236	236	Category M	-0.671875	0.023925781	-0.69580078	0.29125977	-0.10327148	0.40966797	-31.82	0	1/4/2018	1	4	2018	2:30:20	9020	0.3	2	30	20	0	0.060302734	3.5175293	0.007080078	0.10571289	-1.269043	55.362061	0.89233398	0	0	0	0	0	0	0	0	0	1.2734375	0.2734375	1.3342285	-0.67895508	-0.081787109	0.57324219	0	44330	0	0	0
236	237	237	Category M	-0.13183594	-0.19189453	-0.76782227	0.25097656	-0.12475586	0.43017578	-32.06	0	1/4/2018	1	4	2018	2:30:20	9020	0.4	2	30	20	0	0.060302734	3.5175293	0.005859375	0.11254883	-1.2658691	52.41748	0.59985352	0	0	0	0	0	0	0	0	0	1.2709961	0.27099609	0.94042969	-0.13769531	-0.30444336	0.49804688	0	44330	0	0	0
237	238	238	Category M	-0.23999023	-0.095947266	-1.3198242	0.31738281	-0.14819336	0.38696289	-32.06	0	1/4/2018	1	4	2018	2:30:20	9020	0.5	2	30	20	0	0.060302734	3.5175293	0.003173828	0.11572266	-1.2646484	42.47583	0.3269043	0	0	0	0	0	0	0	0	0	1.2700195	0.27001953	0.50976563	-0.24316406	-0.21166992	-0.054931641	0	44330	0	0	0
238	239	239	Category M	-0.26391602	0.14379883	-0.94799805	0.30639648	-0.1394043	0.39892578	-32.19	0	1/4/2018	1	4	2018	2:30:20	9020	0.6	2	30	20	0	0.060302734	3.5175293	0.006591797	0.12011719	-1.2653809	54.902832	0.41772461	0	0	0	0	0	0	0	0	0	1.2709961	0.27099609	0.61157227	-0.27050781	0.0234375	0.31738281	0	44330	0	0	0
239	240	240	Category M	-0.20385742	0.20385742	-0.70776367	0.28466797	-0.12548828	0.41381836	-31.94	0	1/4/2018	1	4	2018	2:30:20	9020	0.7	2	30	20	0	0.060302734	3.5175293	0.010498047	0.12402344	-1.2675781	62.173828	0.60473633	0	0	0	0	0	0	0	0	0	1.2736816	0.27368164	0.85400391	-0.21435547	0.079589844	0.55981445	0	44330	0	0	0
240	241	241	Category M	-0.47998047	0.11987305	-0.80395508	0.2409668	-0.15600586	0.42480469	-31.81	0	1/4/2018	1	4	2018	2:30:20	9020	0.8	2	30	20	0	0.060302734	3.5175293	0.012939453	0.12768555	-1.2661133	67.776611	0.67578125	0	0	0	0	0	0	0	0	0	1.2727051	0.27270508	0.96313477	-0.49291992	-0.0078125	0.4621582	0	44330	0	0	0
241	242	242	Category M	-0.34790039	-0.023925781	-0.83984375	0.20776367	-0.18896484	0.43164063	-32.06	0	1/4/2018	1	4	2018	2:30:20	9020	0.9	2	30	20	0	0.060302734	3.5175293	0.011474609	0.13134766	-1.2629395	68.576904	0.57641602	0	0	0	0	0	0	0	0	0	1.2697754	0.26977539	0.93798828	-0.359375	-0.15527344	0.4230957	0	44330	0	0	0
242	243	243	Category N	-0.10791016	0.19189453	-0.87597656	-0.17822266	-0.16699219	0.43457031	-32.19	0	1/4/2018	1	4	2018	2:30:25	9025	0	2	30	25	0	0.060302734	3.5175293	0.013916016	0.13330078	-1.2619629	108.47534	0.40893555	0	0	0	0	0	0	0	0	0	1.269043	0.26904297	0.56640625	-0.12182617	0.058349609	0.38598633	0	44330	0	0	0
243	244	244	Category N	0.059814453	0.41992188	-0.69580078	-0.20532227	-0.16674805	0.43212891	-31.94	0	1/4/2018	1	4	2018	2:30:25	9025	0.099	2	30	25	0	0.060302734	3.5175293	0.018554688	0.1394043	-1.2641602	127.10034	0.63525391	0	0	0	0	0	0	0	0	0	1.2719727	0.27197266	0.89013672	0.041015625	0.28027344	0.56835938	0	44330	0	0	0
244	245	245	Category N	-0.2277832	0.26391602	-0.61181641	-0.23901367	-0.098388672	0.43505859	-31.82	0	1/4/2018	1	4	2018	2:30:25	9025	0.199	2	30	25	0	0.060302734	3.5175293	0.020996094	0.1418457	-1.2658691	129.3689	0.71044922	0	0	0	0	0	0	0	0	0	1.2739258	0.27392578	1.0249023	-0.2487793	0.12182617	0.65405273	0	44330	0	0	0
245	246	246	Category N	-0.26391602	0.37182617	-0.87597656	-0.21948242	-0.022460938	0.45556641	-31.69	0	1/4/2018	1	4	2018	2:30:25	9025	0.3	2	30	25	0	0.060302734	3.5175293	0.021728516	0.14746094	-1.2658691	135.53931	0.53271484	0	0	0	0	0	0	0	0	0	1.2746582	0.2746582	0.89990234	-0.28564453	0.22412109	0.38989258	0	44330	0	0	0
246	247	247	Category N	-0.29980469	0.26391602	-0.88793945	-0.05078125	0.025146484	0.49829102	-32.19	0	1/4/2018	1	4	2018	2:30:25	9025	0.4	2	30	25	0	0.060302734	3.5175293	0.018554688	0.15234375	-1.2634277	138.66235	0.50488281	0	0	0	0	0	0	0	0	0	1.2727051	0.27270508	0.80541992	-0.31835938	0.11132813	0.37548828	0	44330	0	0	0
247	248	248	Category N	-0.059814453	0.49194336	-1.487793	0.056396484	0.033203125	0.49584961	-32.68	0	1/4/2018	1	4	2018	2:30:25	9025	0.5	2	30	25	0	0.060302734	3.5175293	0.019287109	0.15380859	-1.2629395	136.3335	0.41333008	0	0	0	0	0	0	0	0	0	1.2724609	0.27246094	0.6418457	-0.079101563	0.33789063	-0.22460938	0	44330	0	0	0
248	249	249	Category N	-0.23999023	0.49194336	-1.0078125	0.059082031	0.017578125	0.4934082	-32.68	0	1/4/2018	1	4	2018	2:30:25	9025	0.6	2	30	25	0	0.060302734	3.5175293	0.019287109	0.15551758	-1.2636719	128.28394	0.49609375	0	0	0	0	0	0	0	0	0	1.2734375	0.2734375	0.85180664	-0.25927734	0.33618164	0.25585938	0	44330	0	0	0
249	250	250	Category N	-0.20385742	0.38378906	-0.95996094	-0.037109375	-0.053955078	0.49047852	-33.05	0	1/4/2018	1	4	2018	2:30:25	9025	0.7	2	30	25	0	0.060302734	3.5175293	0.021972656	0.15966797	-1.265625	126.77271	0.44116211	0	0	0	0	0	0	0	0	0	1.2758789	0.27587891	0.75585938	-0.22583008	0.22387695	0.30566406	0	44330	0	0	0
250	251	251	Category N	-0.29980469	0.38378906	-0.34790039	-0.12915039	-0.033447266	0.47827148	-32.8	0	1/4/2018	1	4	2018	2:30:25	9025	0.8	2	30	25	0	0.060302734	3.5175293	0.018066406	0.1640625	-1.2641602	123.59619	0.99438477	0	0	0	0	0	0	0	0	0	1.2749023	0.27490234	1.4538574	-0.31787109	0.21948242	0.91625977	0	44330	0	0	0
251	252	252	Category N	-0.53979492	0.68383789	-0.37182617	-0.19726563	-0.049560547	0.45703125	-31.94	0	1/4/2018	1	4	2018	2:30:25	9025	0.9	2	30	25	0	0.060302734	3.5175293	0.020019531	0.16601563	-1.2641602	117.4021	1.1738281	0	0	0	0	0	0	0	0	0	1.2753906	0.27539063	1.9702148	-0.55981445	0.51757813	0.89233398	0	44330	0	0	0
252	253	253	Category N	0.29980469	0.58789063	-1.3798828	-0.15820313	-0.12182617	0.45727539	-32.19	0	1/4/2018	1	4	2018	2:30:26	9026	0	2	30	26	0	0.060302734	3.5175293	0.018798828	0.16699219	-1.2653809	72.859863	0.51855469	0	0	0	0	0	0	0	0	0	1.2766113	0.27661133	0.81591797	0.28076172	0.4206543	-0.11425781	0	44330	0	0	0
253	254	254	Category N	0.29980469	0.59985352	-1.5119629	-0.068359375	-0.2644043	0.41650391	-32.19	0	1/4/2018	1	4	2018	2:30:26	9026	0.1	2	30	26	0	0.060302734	3.5175293	0.021972656	0.17016602	-1.265625	36.330322	0.56762695	0	0	0	0	0	0	0	0	0	1.2773438	0.27734375	0.95336914	0.27758789	0.42944336	-0.24609375	0	44330	0	0	0
254	255	255	Category N	-0.45581055	0.82788086	-0.059814453	-0.16088867	-0.23461914	0.4074707	-32.43	0	1/4/2018	1	4	2018	2:30:26	9026	0.2	2	30	26	0	0.060302734	3.5175293	0.024658203	0.17431641	-1.265625	18.222412	1.4533691	0	0	0	0	0	0	0	0	0	1.277832	0.27783203	2.3400879	-0.48046875	0.65332031	1.2058105	0	44330	0	0	0
255	256	256	Category N	-0.46777344	0.23999023	-0.56396484	-0.28662109	-0.21166992	0.36206055	-32.8	0	1/4/2018	1	4	2018	2:30:26	9026	0.3	2	30	26	0	0.060302734	3.5175293	0.023193359	0.18066406	-1.2646484	4.7097168	0.85766602	0	0	0	0	0	0	0	0	0	1.277832	0.27783203	1.2509766	-0.4909668	0.059082031	0.70068359	0	44330	0	0	0
256	257	257	Category N	0.13183594	2.0158691	-1.1037598	-0.17700195	-0.18603516	0.42797852	-32.68	0	1/4/2018	1	4	2018	2:30:26	9026	0.4	2	30	26	0	0.060302734	3.5175293	0.025146484	0.18212891	-1.263916	11.057129	1.8435059	0	0	0	0	0	0	0	0	0	1.2773438	0.27734375	2.1003418	0.10644531	1.8334961	0.16015625	0	44330	0	0	0
257	258	258	Category N	0.37182617	0.68383789	-1.5959473	-0.10424805	-0.22436523	0.4309082	-32.56	0	1/4/2018	1	4	2018	2:30:26	9026	0.5	2	30	26	0	0.060302734	3.5175293	0.026367188	0.1809082	-1.2658691	0.44702148	0.69335938	0	0	0	0	0	0	0	0	0	1.2790527	0.27905273	1.1779785	0.34521484	0.50268555	-0.32983398	0	44330	0	0	0
258	259	259	Category N	-0.57592773	0.64794922	-0.93579102	-0.21142578	-0.28955078	0.36279297	-32.06	0	1/4/2018	1	4	2018	2:30:26	9026	0.6	2	30	26	0	0.060302734	3.5175293	0.029052734	0.18505859	-1.2661133	6.5895996	0.83032227	0	0	0	0	0	0	0	0	0	1.2800293	0.2800293	1.3984375	-0.60498047	0.46264648	0.33032227	0	44330	0	0	0
259	260	260	Category N	0.083984375	0.77978516	-0.29980469	-0.33398438	0.062011719	0.40429688	-32.31	0	1/4/2018	1	4	2018	2:30:26	9026	0.7	2	30	26	0	0.060302734	3.5175293	0.030273438	0.18847656	-1.2653809	6.7297363	1.1333008	0	0	0	0	0	0	0	0	0	1.279541	0.27954102	1.6103516	0.053466797	0.59106445	0.96557617	0	44330	0	0	0
260	261	261	Category N	0.011962891	1.1279297	-1.2839355	-0.22045898	0.15380859	0.4440918	-32.19	0	1/4/2018	1	4	2018	2:30:26	9026	0.8	2	30	26	0	0.060302734	3.5175293	0.031982422	0.19189453	-1.2661133	1.4931641	0.9362793	0	0	0	0	0	0	0	0	0	1.2810059	0.28100586	0.97363281	-0.020019531	0.93579102	-0.017578125	0	44330	0	0	0
261	262	262	Category N	1.763916	-3.3117676	-1.7878418	-0.16137695	-0.080566406	0.46020508	-32.43	0	1/4/2018	1	4	2018	2:30:26	9026	0.9	2	30	26	0	0.060302734	3.5175293	0.032470703	0.19726563	-1.2641602	16.765869	3.9477539	0	0	0	0	0	0	0	0	0	1.2800293	0.2800293	5.763916	1.7312012	-3.5090332	-0.5234375	0	44330	0	0	0
262	263	263	Category N	2.5917969	3.6359863	-1.9919434	-0.20214844	-0.11669922	0.4453125	-32.8	0	1/4/2018	1	4	2018	2:30:27	9027	0	2	30	27	0	0.060302734	3.5175293	0.033203125	0.20239258	-1.2629395	25.800049	4.3432617	0	0	0	0	0	0	0	0	0	1.279541	0.27954102	6.720459	2.5583496	3.4333496	-0.72875977	0	44330	0	0	0
263	264	264	Category N	0.34790039	-3.4799805	-4.4758301	-0.21337891	0.33300781	0.36669922	-32.56	0	1/4/2018	1	4	2018	2:30:27	9027	0.1	2	30	27	0	0.060302734	3.5175293	0.036865234	0.19995117	-1.2634277	39.044189	4.8945313	0	0	0	0	0	0	0	0	0	1.2797852	0.27978516	7.203125	0.31079102	-3.6799316	-3.2121582	0	44330	0	0	0
264	265	265	Category N	0.3359375	4.4519043	-3.9238281	-0.17382813	0.082275391	0.47412109	-32.43	0	1/4/2018	1	4	2018	2:30:27	9027	0.2	2	30	27	0	0.060302734	3.5175293	0.040039063	0.20263672	-1.2666016	60.32373	5.0200195	0	0	0	0	0	0	0	0	0	1.2834473	0.28344727	7.2019043	0.2956543	4.2490234	-2.6569824	0	44330	0	0	0
265	266	266	Category N	2.0517578	3.0358887	-2.2077637	-0.1081543	-0.16088867	0.45947266	-32.31	0	1/4/2018	1	4	2018	2:30:27	9027	0.3	2	30	27	0	0.060302734	3.5175293	0.041015625	0.20776367	-1.2658691	48.017334	3.595459	0	0	0	0	0	0	0	0	0	1.2834473	0.28344727	5.7805176	2.010498	2.8278809	-0.94165039	0	44330	0	0	0
266	267	267	Category N	0.41992188	-2.3999023	-2.6999512	-0.070556641	0.32275391	0.4206543	-32.31	0	1/4/2018	1	4	2018	2:30:27	9027	0.4	2	30	27	0	0.060302734	3.5175293	0.040283203	0.21166992	-1.2646484	26.780518	3.0041504	0	0	0	0	0	0	0	0	0	1.282959	0.28295898	4.4262695	0.37939453	-2.6115723	-1.4350586	0	44330	0	0	0
267	268	268	Category N	-0.41992188	-3.7919922	-7.5358887	-0.094970703	0.27661133	0.43798828	-32.56	0	1/4/2018	1	4	2018	2:30:27	9027	0.5	2	30	27	0	0.060302734	3.5175293	0.041748047	0.2121582	-1.2648926	15.304443	7.4543457	0	0	0	0	0	0	0	0	0	1.2834473	0.28344727	10.736816	-0.46166992	-4.0041504	-6.270752	0	44330	0	0	0
268	269	269	Category N	-0.53979492	4.7998047	-7.4279785	-0.087158203	-0.1574707	0.46704102	-32.68	0	1/4/2018	1	4	2018	2:30:27	9027	0.6	2	30	27	0	0.060302734	3.5175293	0.044677734	0.21313477	-1.2675781	3.8840332	7.7023926	0	0	0	0	0	0	0	0	0	1.2861328	0.28613281	11.331299	-0.58447266	4.5864258	-6.1601563	0	44330	0	0	0
269	270	270	Category N	0.51586914	-1.487793	-2.6999512	-0.16650391	0.29467773	0.41479492	-32.68	0	1/4/2018	1	4	2018	2:30:27	9027	0.7	2	30	27	0	0.060302734	3.5175293	0.044433594	0.21582031	-1.2670898	13.157471	2.2753906	0	0	0	0	0	0	0	0	0	1.2861328	0.28613281	3.607666	0.47119141	-1.7036133	-1.4326172	0	44330	0	0	0
270	271	271	Category N	0.34790039	0.32397461	-2.4719238	-0.1953125	-0.092773438	0.45800781	-32.56	0	1/4/2018	1	4	2018	2:30:27	9027	0.8	2	30	27	0	0.060302734	3.5175293	0.046386719	0.2175293	-1.2668457	2.7189941	1.246582	0	0	0	0	0	0	0	0	0	1.2861328	0.28613281	1.6123047	0.30126953	0.10620117	-1.204834	0	44330	0	0	0
271	272	272	Category N	0.2277832	0.70776367	-0.86376953	-0.20849609	0.19750977	0.44750977	-31.7	0	1/4/2018	1	4	2018	2:30:27	9027	0.9	2	30	27	0	0.060302734	3.5175293	0.049316406	0.21899414	-1.2683105	10.065186	0.65893555	0	0	0	0	0	0	0	0	0	1.2880859	0.28808594	1.0715332	0.17822266	0.48852539	0.40454102	0	44330	0	0	0
272	273	273	Category N	0.011962891	-0.19189453	-0.91186523	-0.19750977	0.11499023	0.46728516	-31.7	0	1/4/2018	1	4	2018	2:30:28	9028	0	2	30	28	0	0.060302734	3.5175293	0.052246094	0.22045898	-1.2705078	14.32666	0.54785156	0	0	0	0	0	0	0	0	0	1.2905273	0.29052734	0.81152344	-0.040283203	-0.41235352	0.35864258	0	44330	0	0	0
273	274	274	Category N	0.14379883	0.31176758	-0.93579102	-0.19726563	0.074951172	0.47338867	-31.57	0	1/4/2018	1	4	2018	2:30:28	9028	0.1	2	30	28	0	0.060302734	3.5175293	0.055908203	0.22607422	-1.2663574	26.453369	0.35253906	0	0	0	0	0	0	0	0	0	1.2875977	0.28759766	0.50415039	0.087646484	0.085449219	0.33056641	0	44330	0	0	0
274	275	275	Category N	0.095947266	0.39599609	-1.1279297	-0.15234375	0.13330078	0.47998047	-31.57	0	1/4/2018	1	4	2018	2:30:28	9028	0.2	2	30	28	0	0.060302734	3.5175293	0.060546875	0.22924805	-1.2658691	37.046631	0.21923828	0	0	0	0	0	0	0	0	0	1.2878418	0.2878418	0.33984375	0.03515625	0.16650391	0.13793945	0	44330	0	0	0
275	276	276	Category N	0.17993164	0.2878418	-0.91186523	-0.16015625	0.1574707	0.47021484	-32.06	0	1/4/2018	1	4	2018	2:30:28	9028	0.3	2	30	28	0	0.060302734	3.5175293	0.065917969	0.22998047	-1.2670898	25.432617	0.37744141	0	0	0	0	0	0	0	0	0	1.2895508	0.28955078	0.52685547	0.11376953	0.057617188	0.35522461	0	44330	0	0	0
276	277	277	Category N	0.083984375	0.17993164	-1.0078125	-0.15112305	0.1484375	0.47827148	-31.94	0	1/4/2018	1	4	2018	2:30:28	9028	0.4	2	30	28	0	0.060302734	3.5175293	0.074707031	0.23022461	-1.2705078	0.84790039	0.26757813	0	0	0	0	0	0	0	0	0	1.2932129	0.29321289	0.32202148	0.009033203	-0.050292969	0.26269531	0	44330	0	0	0
277	278	278	Category N	0.2277832	0.2878418	-1.0078125	-0.15454102	0.14379883	0.47827148	-31.94	0	1/4/2018	1	4	2018	2:30:28	9028	0.5	2	30	28	0	0.060302734	3.5175293	0.076416016	0.23339844	-1.2724609	15.321045	0.30957031	0	0	0	0	0	0	0	0	0	1.2961426	0.29614258	0.47021484	0.15112305	0.054199219	0.26464844	0	44330	0	0	0
278	279	279	Category N	0.16796875	0.17993164	-0.86376953	-0.14306641	0.14599609	0.4753418	-32.06	0	1/4/2018	1	4	2018	2:30:28	9028	0.6	2	30	28	0	0.060302734	3.5175293	0.079833984	0.2355957	-1.2675781	23.895508	0.41699219	0	0	0	0	0	0	0	0	0	1.291748	0.29174805	0.54760742	0.087890625	-0.055664063	0.40380859	0	44330	0	0	0
279	280	280	Category N	0.17993164	0.023925781	-0.74389648	-0.18041992	0.13208008	0.47314453	-32.31	0	1/4/2018	1	4	2018	2:30:28	9028	0.7	2	30	28	0	0.060302734	3.5175293	0.083496094	0.23486328	-1.2668457	24.24292	0.57226563	0	0	0	0	0	0	0	0	0	1.2912598	0.29125977	0.83056641	0.096191406	-0.2109375	0.52294922	0	44330	0	0	0
280	281	281	Category N	0.16796875	0.047851563	-0.82788086	-0.18969727	0.12963867	0.47192383	-32.31	0	1/4/2018	1	4	2018	2:30:28	9028	0.8	2	30	28	0	0.060302734	3.5175293	0.086181641	0.23266602	-1.2697754	31.571289	0.48583984	0	0	0	0	0	0	0	0	0	1.2937012	0.29370117	0.70849609	0.081542969	-0.18481445	0.44189453	0	44330	0	0	0
281	282	282	Category N	0.16796875	0.19189453	-0.91186523	-0.18408203	0.13867188	0.46240234	-32.43	0	1/4/2018	1	4	2018	2:30:28	9028	0.9	2	30	28	0	0.060302734	3.5175293	0.092773438	0.23193359	-1.2712402	14.300781	0.36938477	0	0	0	0	0	0	0	0	0	1.2956543	0.2956543	0.47460938	0.074951172	-0.040039063	0.359375	0	44330	0	0	0
282	283	283	Category N	0.2878418	0.35986328	-1.0917969	-0.14428711	0.16333008	0.47485352	-32.31	0	1/4/2018	1	4	2018	2:30:29	9029	0	2	30	29	0	0.060302734	3.5175293	0.09765625	0.23291016	-1.2727051	4.0476074	0.29150391	0	0	0	0	0	0	0	0	0	1.2976074	0.29760742	0.49780273	0.18994141	0.12670898	0.1809082	0	44330	0	0	0
283	284	284	Category L	0.011962891	0.047851563	-0.91186523	-0.11743164	-0.21411133	0.44555664	-31.08	0	1/4/2018	1	4	2018	2:46:55	10015	0.9	2	46	55	0	0.060302734	3.511084	0.099365234	0.23168945	-1.2736816	23.089111	0.41503906	0	0	0	0	0	0	0	0	0	1.2983398	0.29833984	0.63305664	-0.087402344	-0.18383789	0.36181641	0	44330	0	0	0
284	285	285	Category L	0.023925781	0.059814453	-0.94799805	-0.1184082	-0.21337891	0.44775391	-31.32	0	1/4/2018	1	4	2018	2:46:56	10016	0	2	46	56	0	0.060302734	3.511084	0.098876953	0.22705078	-1.2766113	53.048828	0.3762207	0	0	0	0	0	0	0	0	0	1.300293	0.30029297	0.57104492	-0.074951172	-0.16723633	0.32861328	0	44330	0	0	0
285	286	286	Category L	0.011962891	0.047851563	-0.92382813	-0.12084961	-0.21337891	0.43945313	-31.69	0	1/4/2018	1	4	2018	2:46:56	10016	0.1	2	46	56	0	0.060302734	3.511084	0.10229492	0.22485352	-1.2805176	73.932617	0.40820313	0	0	0	0	0	0	0	0	0	1.3041992	0.30419922	0.62402344	-0.090332031	-0.17700195	0.35668945	0	44330	0	0	0
286	287	287	Category L	0.035888672	0.059814453	-0.94799805	-0.11645508	-0.21166992	0.44384766	-31.69	0	1/4/2018	1	4	2018	2:46:56	10016	0.2	2	46	56	0	0.060302734	3.511084	0.10595703	0.22119141	-1.2810059	94.47168	0.37670898	0	0	0	0	0	0	0	0	0	1.3044434	0.30444336	0.56469727	-0.070068359	-0.16137695	0.33300781	0	44330	0	0	0
287	288	288	Category L	0.035888672	0.071777344	-0.93579102	-0.12182617	-0.21337891	0.44677734	-31.45	0	1/4/2018	1	4	2018	2:46:56	10016	0.3	2	46	56	0	0.060302734	3.511084	0.11010742	0.21826172	-1.2814941	111.76196	0.3828125	0	0	0	0	0	0	0	0	0	1.3046875	0.3046875	0.56689453	-0.07421875	-0.14648438	0.34570313	0	44330	0	0	0
288	289	289	Category L	0.023925781	0.071777344	-0.92382813	-0.12109375	-0.21044922	0.44555664	-31.08	0	1/4/2018	1	4	2018	2:46:56	10016	0.4	2	46	56	0	0.060302734	3.511084	0.11132813	0.21264648	-1.2744141	117.02661	0.38793945	0	0	0	0	0	0	0	0	0	1.296875	0.296875	0.57910156	-0.087402344	-0.14086914	0.35058594	0	44330	0	0	0
289	290	290	Category L	0.035888672	0.071777344	-0.95996094	-0.11621094	-0.20874023	0.44458008	-30.96	0	1/4/2018	1	4	2018	2:46:56	10016	0.5	2	46	56	0	0.060302734	3.511084	0.11450195	0.20703125	-1.2736816	119.41968	0.35058594	0	0	0	0	0	0	0	0	0	1.2956543	0.2956543	0.52807617	-0.078613281	-0.13525391	0.3137207	0	44330	0	0	0
290	291	291	Category L	0.011962891	0.047851563	-0.94799805	-0.11938477	-0.21972656	0.43945313	-31.33	0	1/4/2018	1	4	2018	2:46:56	10016	0.6	2	46	56	0	0.060302734	3.511084	0.11791992	0.203125	-1.2734375	121.0813	0.37597656	0	0	0	0	0	0	0	0	0	1.2949219	0.29492188	0.58691406	-0.10595703	-0.15527344	0.32543945	0	44330	0	0	0
291	292	292	Category L	0	0.059814453	-0.92382813	-0.12329102	-0.21850586	0.4453125	-31.57	0	1/4/2018	1	4	2018	2:46:56	10016	0.7	2	46	56	0	0.060302734	3.511084	0.12231445	0.19921875	-1.2807617	116.73169	0.40234375	0	0	0	0	0	0	0	0	0	1.302002	0.30200195	0.61865234	-0.12231445	-0.1394043	0.35693359	0	44330	0	0	0
292	293	293	Category L	0.023925781	0.095947266	-0.93579102	-0.12182617	-0.21582031	0.44458008	-31.82	0	1/4/2018	1	4	2018	2:46:56	10016	0.8	2	46	56	0	0.060302734	3.511084	0.12915039	0.19165039	-1.2875977	104.44019	0.37939453	0	0	0	0	0	0	0	0	0	1.3081055	0.30810547	0.55322266	-0.10522461	-0.095703125	0.35180664	0	44330	0	0	0
293	294	294	Category L	0.035888672	0.10791016	-0.92382813	-0.12280273	-0.21142578	0.44165039	-31.57	0	1/4/2018	1	4	2018	2:46:56	10016	0.9	2	46	56	0	0.060302734	3.511084	0.12573242	0.18530273	-1.2817383	87.654053	0.37719727	0	0	0	0	0	0	0	0	0	1.3012695	0.30126953	0.52563477	-0.08984375	-0.077392578	0.35791016	0	44330	0	0	0
294	295	295	Category L	0.011962891	0.059814453	-0.93579102	-0.12524414	-0.21850586	0.4453125	-31.32	0	1/4/2018	1	4	2018	2:46:57	10017	0	2	46	57	0	0.060302734	3.511084	0.12231445	0.17895508	-1.2746582	67.44458	0.37597656	0	0	0	0	0	0	0	0	0	1.2932129	0.29321289	0.56884766	-0.11035156	-0.11914063	0.33886719	0	44330	0	0	0
295	296	296	Category L	0.011962891	0.095947266	-0.95996094	-0.12524414	-0.21850586	0.4453125	-31.2	0	1/4/2018	1	4	2018	2:46:57	10017	0.1	2	46	57	0	0.060302734	3.511084	0.12817383	0.16967773	-1.2856445	45.292236	0.35351563	0	0	0	0	0	0	0	0	0	1.3029785	0.30297852	0.515625	-0.11621094	-0.073730469	0.32568359	0	44330	0	0	0
296	297	297	Category L	0.011962891	0.059814453	-0.93579102	-0.12597656	-0.21337891	0.44262695	-31.45	0	1/4/2018	1	4	2018	2:46:57	10017	0.2	2	46	57	0	0.060302734	3.511084	0.13452148	0.16723633	-1.2902832	25.593506	0.39013672	0	0	0	0	0	0	0	0	0	1.3078613	0.30786133	0.5847168	-0.12255859	-0.10742188	0.35449219	0	44330	0	0	0
297	298	298	Category L	0.011962891	0.083984375	-0.95996094	-0.12011719	-0.21337891	0.44262695	-31.69	0	1/4/2018	1	4	2018	2:46:57	10017	0.3	2	46	57	0	0.060302734	3.511084	0.13305664	0.14282227	-1.2883301	11.553955	0.35498047	0	0	0	0	0	0	0	0	0	1.3029785	0.30297852	0.50854492	-0.12109375	-0.058837891	0.32836914	0	44330	0	0	0
298	299	299	Category L	0.023925781	0.083984375	-0.92382813	-0.12939453	-0.21386719	0.44335938	-31.69	0	1/4/2018	1	4	2018	2:46:57	10017	0.4	2	46	57	0	0.060302734	3.511084	0.12231445	0.13671875	-1.2770996	4.6374512	0.37060547	0	0	0	0	0	0	0	0	0	1.2902832	0.2902832	0.50463867	-0.098388672	-0.052734375	0.35327148	0	44330	0	0	0
299	300	300	Category L	0.011962891	0.071777344	-0.94799805	-0.12939453	-0.21850586	0.44433594	-31.94	0	1/4/2018	1	4	2018	2:46:57	10017	0.5	2	46	57	0	0.060302734	3.511084	0.12231445	0.12817383	-1.2773438	0.73950195	0.35205078	0	0	0	0	0	0	0	0	0	1.2897949	0.28979492	0.49658203	-0.11035156	-0.056396484	0.3293457	0	44330	0	0	0
300	301	301	Category L	0.035888672	0.083984375	-0.93579102	-0.13134766	-0.21655273	0.44140625	-32.19	0	1/4/2018	1	4	2018	2:46:57	10017	0.6	2	46	57	0	0.060302734	3.511084	0.11523438	0.11962891	-1.2839355	0.88476563	0.35888672	0	0	0	0	0	0	0	0	0	1.2946777	0.29467773	0.46313477	-0.079345703	-0.035644531	0.34814453	0	44330	0	0	0
301	302	302	Category L	0.035888672	0.035888672	-0.94799805	-0.13500977	-0.21166992	0.43945313	-32.19	0	1/4/2018	1	4	2018	2:46:57	10017	0.7	2	46	57	0	0.060302734	3.511084	0.109375	0.10546875	-1.2785645	1.0771484	0.34570313	0	0	0	0	0	0	0	0	0	1.2875977	0.28759766	0.47387695	-0.073486328	-0.069580078	0.33056641	0	44330	0	0	0
302	303	303	Category L	0.023925781	0.059814453	-0.94799805	-0.13208008	-0.21118164	0.4453125	-32.31	0	1/4/2018	1	4	2018	2:46:57	10017	0.8	2	46	57	0	0.060302734	3.511084	0.081054688	0.14575195	-1.2666016	0.45703125	0.33496094	0	0	0	0	0	0	0	0	0	1.2775879	0.27758789	0.46191406	-0.057128906	-0.0859375	0.31860352	0	44330	0	0	0
303	304	304	Category L	0.047851563	0.071777344	-0.92382813	-0.13500977	-0.21557617	0.44433594	-32.06	0	1/4/2018	1	4	2018	2:46:57	10017	0.9	2	46	57	0	0.060302734	3.511084	0.044433594	0.1003418	-1.2524414	0.12255859	0.32983398	0	0	0	0	0	0	0	0	0	1.2573242	0.25732422	0.3605957	0.003173828	-0.028564453	0.32861328	0	44330	0	0	0
304	305	305	Category L	0.023925781	0.071777344	-0.89990234	-0.13134766	-0.21606445	0.44433594	-31.69	0	1/4/2018	1	4	2018	2:46:58	10018	0	2	46	58	0	0.060302734	3.511084	0.03515625	0.14428711	-1.2072754	0.006347656	0.31591797	0	0	0	0	0	0	0	0	0	1.2163086	0.21630859	0.39135742	-0.011230469	-0.072509766	0.30737305	0	44330	0	0	0
305	306	306	Category L	0.011962891	0.071777344	-0.91186523	-0.13061523	-0.21411133	0.43847656	-31.69	0	1/4/2018	1	4	2018	2:46:58	10018	0.1	2	46	58	0	0.060302734	3.511084	0.028076172	0.090087891	-1.1723633	0.40087891	0.26171875	0	0	0	0	0	0	0	0	0	1.1760254	0.17602539	0.29516602	-0.016113281	-0.018310547	0.26049805	0	44330	0	0	0
306	307	307	Category L	0.011962891	0.083984375	-0.94799805	-0.13208008	-0.21386719	0.44335938	-31.57	0	1/4/2018	1	4	2018	2:46:58	10018	0.2	2	46	58	0	0.060302734	3.511084	0.008789063	0.10229492	-1.1682129	0.5612793	0.22094727	0	0	0	0	0	0	0	0	0	1.1728516	0.17285156	0.24169922	0.002929688	-0.018310547	0.22021484	0	44330	0	0	0
307	308	308	Category L	0.011962891	0.059814453	-0.94799805	-0.13134766	-0.21850586	0.44042969	-31.69	0	1/4/2018	1	4	2018	2:46:58	10018	0.3	2	46	58	0	0.060302734	3.511084	0.020019531	0.077148438	-1.1845703	0.74511719	0.23730469	0	0	0	0	0	0	0	0	0	1.1872559	0.18725586	0.26220703	-0.008056641	-0.017333984	0.23657227	0	44330	0	0	0
308	309	309	Category L	0.047851563	0.071777344	-0.94799805	-0.13671875	-0.21459961	0.44042969	-31.57	0	1/4/2018	1	4	2018	2:46:58	10018	0.4	2	46	58	0	0.060302734	3.511084	0.026855469	0.12817383	-1.1479492	1.0490723	0.20898438	0	0	0	0	0	0	0	0	0	1.1555176	0.15551758	0.27734375	0.020751953	-0.056396484	0.19995117	0	44330	0	0	0
309	310	310	Category L	0.023925781	0.083984375	-0.94799805	-0.13842773	-0.20678711	0.44165039	-31.57	0	1/4/2018	1	4	2018	2:46:58	10018	0.5	2	46	58	0	0.060302734	3.511084	0.026855469	0.10351563	-1.1040039	1.5830078	0.15722656	0	0	0	0	0	0	0	0	0	1.1091309	0.10913086	0.17871094	-0.002929688	-0.01953125	0.15600586	0	44330	0	0	0
310	311	311	Category L	0.035888672	0.071777344	-0.93579102	-0.13574219	-0.2097168	0.43945313	-31.45	0	1/4/2018	1	4	2018	2:46:58	10018	0.6	2	46	58	0	0.060302734	3.511084	0.026855469	0.080810547	-1.1162109	2.4208984	0.1809082	0	0	0	0	0	0	0	0	0	1.1193848	0.11938477	0.19824219	0.008789063	-0.009033203	0.18041992	0	44330	0	0	0
311	312	312	Category L	0.011962891	0.047851563	-0.94799805	-0.12939453	-0.21313477	0.44335938	-31.2	0	1/4/2018	1	4	2018	2:46:58	10018	0.7	2	46	58	0	0.060302734	3.511084	0.027099609	0.070556641	-1.1313477	3.3701172	0.18530273	0	0	0	0	0	0	0	0	0	1.1337891	0.13378906	0.22143555	-0.015136719	-0.022705078	0.18334961	0	44330	0	0	0
312	313	313	Category L	0.023925781	0.095947266	-0.92382813	-0.13305664	-0.20874023	0.44165039	-31.32	0	1/4/2018	1	4	2018	2:46:58	10018	0.8	2	46	58	0	0.060302734	3.511084	0.021728516	0.066650391	-1.1433105	4.4187012	0.22143555	0	0	0	0	0	0	0	0	0	1.1455078	0.14550781	0.25073242	0.001953125	0.029052734	0.21948242	0	44330	0	0	0
313	314	314	Category L	0.035888672	0.059814453	-0.93579102	-0.14526367	-0.19873047	0.4465332	-31.2	0	1/4/2018	1	4	2018	2:46:58	10018	0.9	2	46	58	0	0.060302734	3.511084	0.01953125	0.077880859	-1.1442871	5.0356445	0.20996094	0	0	0	0	0	0	0	0	0	1.1469727	0.14697266	0.24291992	0.016113281	-0.018066406	0.20849609	0	44330	0	0	0
314	315	315	Category L	0.035888672	0.047851563	-0.95996094	-0.14990234	-0.1875	0.45068359	-31.32	0	1/4/2018	1	4	2018	2:46:59	10019	0	2	46	59	0	0.060302734	3.511084	0.026611328	0.072509766	-1.1591797	5.6472168	0.20092773	0	0	0	0	0	0	0	0	0	1.1618652	0.16186523	0.23339844	0.009033203	-0.024658203	0.19921875	0	44330	0	0	0
315	316	316	Category L	0.023925781	0.035888672	-0.95996094	-0.16796875	-0.18847656	0.4465332	-31.32	0	1/4/2018	1	4	2018	2:46:59	10019	0.1	2	46	59	0	0.060302734	3.511084	0.024902344	0.065185547	-1.1599121	6.4313965	0.20214844	0	0	0	0	0	0	0	0	0	1.1618652	0.16186523	0.23046875	-0.000976563	-0.029296875	0.19995117	0	44330	0	0	0
316	317	317	Category L	0.011962891	0.071777344	-0.93579102	-0.16625977	-0.18334961	0.44433594	-31.2	0	1/4/2018	1	4	2018	2:46:59	10019	0.2	2	46	59	0	0.060302734	3.511084	0.015625	0.064941406	-1.1618652	7.348877	0.22631836	0	0	0	0	0	0	0	0	0	1.1638184	0.16381836	0.23657227	-0.003662109	0.006591797	0.22607422	0	44330	0	0	0
317	318	318	Category L	0.023925781	0.071777344	-0.92382813	-0.17163086	-0.18432617	0.44335938	-31.45	0	1/4/2018	1	4	2018	2:46:59	10019	0.3	2	46	59	0	0.060302734	3.511084	0.009277344	0.061035156	-1.1633301	8.0644531	0.24023438	0	0	0	0	0	0	0	0	0	1.1650391	0.16503906	0.26464844	0.014404297	0.010498047	0.23950195	0	44330	0	0	0
318	319	319	Category L	0.023925781	0.083984375	-0.89990234	-0.17089844	-0.19042969	0.43896484	-31.57	0	1/4/2018	1	4	2018	2:46:59	10019	0.4	2	46	59	0	0.059814453	3.4853027	0.002441406	0.056396484	-1.1633301	8.5222168	0.265625	0	0	0	0	0	0	0	0	0	1.1647949	0.16479492	0.31225586	0.021240234	0.02734375	0.26342773	0	44330	0	0	0
319	320	320	Category L	0.011962891	0.035888672	-0.92382813	-0.16699219	-0.18310547	0.44921875	-31.81	0	1/4/2018	1	4	2018	2:46:59	10019	0.5	2	46	59	0	0.059814453	3.4853027	-0.004638672	0.055664063	-1.1616211	9.1123047	0.23925781	0	0	0	0	0	0	0	0	0	1.1630859	0.16308594	0.27441406	0.016601563	-0.019775391	0.23779297	0	44330	0	0	0
320	321	321	Category L	0.047851563	0.047851563	-0.93579102	-0.17163086	-0.18603516	0.4453125	-31.69	0	1/4/2018	1	4	2018	2:46:59	10019	0.6	2	46	59	0	0.059814453	3.4853027	-0.014892578	0.053222656	-1.1623535	9.5012207	0.23510742	0	0	0	0	0	0	0	0	0	1.1635742	0.16357422	0.29492188	0.062744141	-0.005371094	0.2265625	0	44330	0	0	0
321	322	322	Category L	0.047851563	0.059814453	-0.94799805	-0.17333984	-0.18041992	0.4453125	-31.45	0	1/4/2018	1	4	2018	2:46:59	10019	0.7	2	46	59	0	0.059814453	3.4853027	-0.022949219	0.050537109	-1.1599121	9.1022949	0.22387695	0	0	0	0	0	0	0	0	0	1.161377	0.16137695	0.29223633	0.070800781	0.009033203	0.21191406	0	44330	0	0	0
322	323	323	Category L	0.023925781	0.095947266	-0.94799805	-0.17260742	-0.18212891	0.4465332	-31.2	0	1/4/2018	1	4	2018	2:46:59	10019	0.8	2	46	59	0	0.059814453	3.4853027	-0.031982422	0.047119141	-1.1584473	8.2067871	0.22314453	0	0	0	0	0	0	0	0	0	1.1599121	0.15991211	0.31542969	0.055908203	0.048583984	0.21044922	0	44330	0	0	0
323	324	324	Category L	0.035888672	0.047851563	-0.93579102	-0.17260742	-0.18334961	0.44238281	-31.2	0	1/4/2018	1	4	2018	2:46:59	10019	0.9	2	46	59	0	0.059814453	3.4853027	-0.041503906	0.043701172	-1.1574707	7.706543	0.23486328	0	0	0	0	0	0	0	0	0	1.1589355	0.15893555	0.30322266	0.077392578	0.00390625	0.22167969	0	44330	0	0	0
324	325	325	Category L	0.035888672	0.083984375	-0.92382813	-0.17138672	-0.18115234	0.4453125	-31.32	0	1/4/2018	1	4	2018	2:47:00	10020	0	2	47	0	0	0.059814453	3.4853027	-0.047119141	0.043457031	-1.1564941	6.9282227	0.25024414	0	0	0	0	0	0	0	0	0	1.1582031	0.15820313	0.35595703	0.083007813	0.040283203	0.23266602	0	44330	0	0	0
325	326	326	Category L	0.035888672	0.083984375	-0.92382813	-0.16967773	-0.18334961	0.44433594	-31.32	0	1/4/2018	1	4	2018	2:47:00	10020	0.1	2	47	0	0	0.059814453	3.4853027	-0.053222656	0.042480469	-1.154541	5.5073242	0.25097656	0	0	0	0	0	0	0	0	0	1.1567383	0.15673828	0.36132813	0.089111328	0.041259766	0.23071289	0	44330	0	0	0
326	327	327	Category L	0.035888672	0.035888672	-0.92382813	-0.17431641	-0.18041992	0.44311523	-31.32	0	1/4/2018	1	4	2018	2:47:00	10020	0.2	2	47	0	0	0.059814453	3.4853027	-0.057861328	0.041992188	-1.1538086	3.8974609	0.24853516	0	0	0	0	0	0	0	0	0	1.1560059	0.15600586	0.33007813	0.09375	-0.006103516	0.22998047	0	44330	0	0	0
327	328	328	Category L	0.023925781	0.035888672	-0.92382813	-0.16650391	-0.18774414	0.44311523	-30.96	0	1/4/2018	1	4	2018	2:47:00	10020	0.3	2	47	0	0	0.059814453	3.4853027	-0.0625	0.041992188	-1.1533203	2.534668	0.24536133	0	0	0	0	0	0	0	0	0	1.1557617	0.15576172	0.32202148	0.086425781	-0.006103516	0.22949219	0	44330	0	0	0
328	329	329	Category L	0.023925781	0.047851563	-0.94799805	-0.1730957	-0.18774414	0.44628906	-31.08	0	1/4/2018	1	4	2018	2:47:00	10020	0.4	2	47	0	0	0.059814453	3.4853027	-0.067138672	0.041259766	-1.1525879	1.3493652	0.22387695	0	0	0	0	0	0	0	0	0	1.1552734	0.15527344	0.30200195	0.091064453	0.006347656	0.20458984	0	44330	0	0	0
329	330	330	Category L	0.059814453	0.071777344	-0.93579102	-0.17260742	-0.18603516	0.44433594	-31.2	0	1/4/2018	1	4	2018	2:47:00	10020	0.5	2	47	0	0	0.059814453	3.4853027	-0.071289063	0.040527344	-1.1520996	0.50170898	0.25488281	0	0	0	0	0	0	0	0	0	1.1550293	0.1550293	0.37866211	0.13110352	0.031005859	0.21630859	0	44330	0	0	0
330	331	331	Category L	0.047851563	0.059814453	-0.93579102	-0.17333984	-0.18408203	0.44506836	-31.2	0	1/4/2018	1	4	2018	2:47:00	10020	0.6	2	47	0	0	0.059814453	3.4853027	-0.075683594	0.040039063	-1.151123	0.2253418	0.24902344	0	0	0	0	0	0	0	0	0	1.1542969	0.15429688	0.35864258	0.12353516	0.01953125	0.21533203	0	44330	0	0	0
331	332	332	Category L	0.023925781	0.095947266	-0.91186523	-0.17626953	-0.18432617	0.44506836	-31.2	0	1/4/2018	1	4	2018	2:47:00	10020	0.7	2	47	0	0	0.059814453	3.4853027	-0.079589844	0.039794922	-1.1506348	1.0800781	0.26635742	0	0	0	0	0	0	0	0	0	1.1540527	0.15405273	0.39868164	0.10351563	0.055908203	0.23876953	0	44330	0	0	0
332	333	333	Category L	0.023925781	0.071777344	-0.92382813	-0.17333984	-0.18237305	0.44335938	-31.33	0	1/4/2018	1	4	2018	2:47:00	10020	0.8	2	47	0	0	0.059814453	3.4853027	-0.083496094	0.039550781	-1.1499023	2.482666	0.25244141	0	0	0	0	0	0	0	0	0	1.1535645	0.15356445	0.36572266	0.10742188	0.031982422	0.22607422	0	44330	0	0	0
333	334	334	Category L	0.023925781	0.095947266	-0.94799805	-0.17333984	-0.18115234	0.44433594	-31.57	0	1/4/2018	1	4	2018	2:47:00	10020	0.9	2	47	0	0	0.059814453	3.4853027	-0.087646484	0.038818359	-1.1494141	3.5244141	0.23730469	0	0	0	0	0	0	0	0	0	1.1533203	0.15332031	0.37011719	0.11157227	0.056884766	0.20141602	0	44330	0	0	0
334	335	335	Category L	0.011962891	0.071777344	-0.92382813	-0.16967773	-0.18237305	0.44433594	-31.7	0	1/4/2018	1	4	2018	2:47:01	10021	0	2	47	1	0	0.059814453	3.4853027	-0.091796875	0.037841797	-1.1486816	5.4382324	0.25	0	0	0	0	0	0	0	0	0	1.1530762	0.15307617	0.36254883	0.10375977	0.033691406	0.22485352	0	44330	0	0	0
335	336	336	Category L	0.035888672	0.059814453	-0.93579102	-0.17333984	-0.18676758	0.44506836	-31.7	0	1/4/2018	1	4	2018	2:47:01	10021	0.1	2	47	1	0	0.059814453	3.4853027	-0.095947266	0.037597656	-1.1479492	13.637939	0.25097656	0	0	0	0	0	0	0	0	0	1.1525879	0.15258789	0.36645508	0.13183594	0.021972656	0.2121582	0	44330	0	0	0
336	337	337	Category L	0.023925781	0.059814453	-0.94799805	-0.1730957	-0.18457031	0.44628906	-31.45	0	1/4/2018	1	4	2018	2:47:01	10021	0.2	2	47	1	0	0.059814453	3.4853027	-0.1003418	0.036621094	-1.1469727	22.189697	0.23583984	0	0	0	0	0	0	0	0	0	1.1518555	0.15185547	0.34643555	0.12426758	0.022949219	0.19897461	0	44330	0	0	0
337	338	338	Category M	-0.50390625	0.19189453	-0.70776367	0.051757813	0.092041016	0.50024414	-31.57	0	1/4/2018	1	4	2018	2:47:06	10026	0.199	2	47	6	0	0.060302734	3.511084	-0.10449219	0.035888672	-1.1462402	30.807129	0.61328125	0	0	0	0	0	0	0	0	0	1.1516113	0.15161133	0.99365234	-0.39916992	0.15576172	0.43847656	0	44330	0	0	0
338	339	339	Category M	-0.56396484	-0.035888672	-0.95996094	0.095947266	0.073730469	0.49560547	-31.57	0	1/4/2018	1	4	2018	2:47:06	10026	0.3	2	47	6	0	0.060302734	3.511084	-0.10839844	0.03515625	-1.1452637	40.596436	0.49658203	0	0	0	0	0	0	0	0	0	1.1508789	0.15087891	0.71166992	-0.45532227	-0.071044922	0.18530273	0	44330	0	0	0
339	340	340	Category M	-0.49194336	0.095947266	-0.81591797	0.044921875	0.096435547	0.50024414	-31.57	0	1/4/2018	1	4	2018	2:47:06	10026	0.4	2	47	6	0	0.060302734	3.511084	-0.11279297	0.034179688	-1.1445313	48.93457	0.50537109	0	0	0	0	0	0	0	0	0	1.1506348	0.15063477	0.76928711	-0.37890625	0.061523438	0.32861328	0	44330	0	0	0
340	341	341	Category M	-0.44384766	-0.011962891	-0.85180664	0.047851563	0.11889648	0.49804688	-31.45	0	1/4/2018	1	4	2018	2:47:06	10026	0.5	2	47	6	0	0.060302734	3.511084	-0.11669922	0.033447266	-1.144043	57.664307	0.44091797	0	0	0	0	0	0	0	0	0	1.1503906	0.15039063	0.66479492	-0.3269043	-0.045410156	0.29223633	0	44330	0	0	0
341	342	342	Category M	-0.50390625	-0.083984375	-0.83984375	0.045166016	0.12158203	0.49560547	-31.57	0	1/4/2018	1	4	2018	2:47:06	10026	0.6	2	47	6	0	0.060302734	3.511084	-0.12060547	0.032714844	-1.1433105	61.134766	0.50244141	0	0	0	0	0	0	0	0	0	1.1501465	0.15014648	0.8034668	-0.38305664	-0.11669922	0.3034668	0	44330	0	0	0
342	343	343	Category M	-0.34790039	0.011962891	-0.85180664	0.051269531	0.11865234	0.49804688	-31.32	0	1/4/2018	1	4	2018	2:47:06	10026	0.7	2	47	6	0	0.060302734	3.511084	-0.12475586	0.032714844	-1.1428223	65.745117	0.3671875	0	0	0	0	0	0	0	0	0	1.1501465	0.15014648	0.53491211	-0.22290039	-0.020751953	0.29101563	0	44330	0	0	0
343	344	344	Category M	-0.38378906	0.023925781	-0.86376953	0.026611328	0.13305664	0.4987793	-31.32	0	1/4/2018	1	4	2018	2:47:06	10026	0.8	2	47	6	0	0.060302734	3.511084	-0.12866211	0.031982422	-1.1418457	76.483887	0.37744141	0	0	0	0	0	0	0	0	0	1.1496582	0.1496582	0.54125977	-0.25488281	-0.008056641	0.27807617	0	44330	0	0	0
344	345	345	Category M	-0.2277832	0.11987305	-1.1279297	-0.009277344	0.12304688	0.50463867	-31.2	0	1/4/2018	1	4	2018	2:47:06	10026	0.9	2	47	6	0	0.060302734	3.511084	-0.13305664	0.031494141	-1.1411133	89.713135	0.12988281	0	0	0	0	0	0	0	0	0	1.1494141	0.14941406	0.19604492	-0.094482422	0.088134766	0.013183594	0	44330	0	0	0
345	346	346	Category M	0.50390625	4.0078125	-1.8837891	-0.069824219	0.064208984	0.50366211	-30.96	0	1/4/2018	1	4	2018	2:47:07	10027	0	2	47	7	0	0.060058594	3.5255859	-0.13671875	0.03125	-1.1408691	77.016846	4.095459	0	0	0	0	0	0	0	0	0	1.1494141	0.14941406	5.3598633	0.640625	3.9763184	-0.74267578	0	44330	0	0	0
346	347	347	Category M	1.3198242	-4.4038086	-4.0078125	-0.17749023	0.25195313	0.44238281	-31.08	0	1/4/2018	1	4	2018	2:47:07	10027	0.1	2	47	7	0	0.060058594	3.5255859	-0.14013672	0.031005859	-1.140625	77.193604	5.4790039	0	0	0	0	0	0	0	0	0	1.1496582	0.1496582	8.7619629	1.4599609	-4.4348145	-2.8669434	0	44330	0	0	0
347	348	348	Category M	0.11987305	0.2878418	-4.6079102	-0.18798828	0.3347168	0.40136719	-31.08	0	1/4/2018	1	4	2018	2:47:07	10027	0.2	2	47	7	0	0.060058594	3.5255859	-0.14379883	0.030517578	-1.1398926	65.602783	3.4873047	0	0	0	0	0	0	0	0	0	1.1494141	0.14941406	3.9885254	0.26367188	0.25708008	-3.4677734	0	44330	0	0	0
348	349	349	Category M	-0.52783203	2.8317871	-3.8999023	-0.15380859	-0.088867188	0.47631836	-30.96	0	1/4/2018	1	4	2018	2:47:07	10027	0.3	2	47	7	0	0.060058594	3.5255859	-0.14746094	0.030029297	-1.1394043	39.165283	3.951416	0	0	0	0	0	0	0	0	0	1.1491699	0.14916992	5.9423828	-0.38012695	2.8015137	-2.7602539	0	44330	0	0	0
349	350	350	Category M	0.51586914	-3.3117676	-3.6838379	-0.18945313	0.039306641	0.4765625	-30.83	0	1/4/2018	1	4	2018	2:47:07	10027	0.4	2	47	7	0	0.060058594	3.5255859	-0.15161133	0.029296875	-1.1386719	14.543945	4.2529297	0	0	0	0	0	0	0	0	0	1.1489258	0.14892578	6.5539551	0.66748047	-3.3410645	-2.5449219	0	44330	0	0	0
350	351	351	Category M	0.35986328	-0.49194336	-3.6838379	-0.20361328	0.31396484	0.40356445	-30.83	0	1/4/2018	1	4	2018	2:47:07	10027	0.5	2	47	7	0	0.060058594	3.5255859	-0.15576172	0.028564453	-1.1381836	0.96240234	2.6489258	0	0	0	0	0	0	0	0	0	1.1491699	0.14916992	3.5817871	0.515625	-0.52050781	-2.5454102	0	44330	0	0	0
351	352	352	Category M	-0.20385742	0.39599609	-1.8239746	-0.13793945	-0.11694336	0.47460938	-30.96	0	1/4/2018	1	4	2018	2:47:07	10027	0.6	2	47	7	0	0.060058594	3.5255859	-0.15966797	0.027832031	-1.1374512	12.740723	0.77978516	0	0	0	0	0	0	0	0	0	1.1489258	0.14892578	1.0981445	-0.043945313	0.36791992	-0.6862793	0	44330	0	0	0
352	353	353	Category M	-0.16796875	0.69580078	-0.98388672	-0.21118164	0.10449219	0.46777344	-31.08	0	1/4/2018	1	4	2018	2:47:07	10027	0.7	2	47	7	0	0.060058594	3.5255859	-0.16381836	0.02734375	-1.1367188	7.3071289	0.68554688	0	0	0	0	0	0	0	0	0	1.1489258	0.14892578	0.82495117	-0.00390625	0.66821289	0.15283203	0	44330	0	0	0
353	354	354	Category M	0.70776367	-0.10791016	-2.1359863	-0.12036133	0.053710938	0.49462891	-31.2	0	1/4/2018	1	4	2018	2:47:07	10027	0.8	2	47	7	0	0.060058594	3.5255859	-0.16870117	0.026123047	-1.1367188	22.290771	1.3356934	0	0	0	0	0	0	0	0	0	1.1494141	0.14941406	2.0097656	0.87646484	-0.1340332	-0.99902344	0	44330	0	0	0
354	355	355	Category M	-0.035888672	-0.19189453	-1.1757813	-0.17871094	-0.046386719	0.47875977	-30.96	0	1/4/2018	1	4	2018	2:47:07	10027	0.9	2	47	7	0	0.060058594	3.5255859	-0.17016602	0.024658203	-1.1340332	30.543701	0.25805664	0	0	0	0	0	0	0	0	0	1.1469727	0.14697266	0.39233398	0.13427734	-0.21655273	-0.041503906	0	44330	0	0	0
355	356	356	Category M	-0.56396484	0.26391602	-1.079834	-0.1105957	-0.043457031	0.49804688	-31.08	0	1/4/2018	1	4	2018	2:47:08	10028	0	2	47	8	0	0.060058594	3.5255859	-0.17236328	0.0234375	-1.135498	33.700195	0.46264648	0	0	0	0	0	0	0	0	0	1.1486816	0.14868164	0.6875	-0.39135742	0.24023438	0.055664063	0	44330	0	0	0
356	357	357	Category M	-0.41992188	-0.13183594	-1.1159668	-0.10595703	-0.019287109	0.5	-31.32	0	1/4/2018	1	4	2018	2:47:08	10028	0.1	2	47	8	0	0.060058594	3.5255859	-0.17333984	0.023925781	-1.1342773	51.394775	0.29199219	0	0	0	0	0	0	0	0	0	1.1477051	0.14770508	0.4206543	-0.24633789	-0.15576172	0.018310547	0	44330	0	0	0
357	358	358	Category M	-0.31176758	-0.083984375	-1.0078125	-0.004150391	-0.012207031	0.50537109	-31.2	0	1/4/2018	1	4	2018	2:47:08	10028	0.2	2	47	8	0	0.060058594	3.5255859	-0.17431641	0.023925781	-1.1362305	59.462891	0.21655273	0	0	0	0	0	0	0	0	0	1.1496582	0.1496582	0.37353516	-0.13720703	-0.10791016	0.12841797	0	44330	0	0	0
358	359	359	Category M	-0.41992188	0.11987305	-0.73193359	0.039794922	0.011962891	0.50610352	-31.2	0	1/4/2018	1	4	2018	2:47:08	10028	0.3	2	47	8	0	0.060058594	3.5255859	-0.17651367	0.024169922	-1.1350098	41.838623	0.48046875	0	0	0	0	0	0	0	0	0	1.1489258	0.14892578	0.74194336	-0.24316406	0.095458984	0.40307617	0	44330	0	0	0
359	360	360	Category M	-0.64794922	-0.15576172	-0.79199219	0.020507813	0.024414063	0.5078125	-31.08	0	1/4/2018	1	4	2018	2:47:08	10028	0.4	2	47	8	0	0.060058594	3.5255859	-0.17651367	0.023925781	-1.1335449	30.85791	0.60913086	0	0	0	0	0	0	0	0	0	1.1474609	0.14746094	0.99267578	-0.47119141	-0.1796875	0.34155273	0	44330	0	0	0
360	361	361	Category M	-0.47998047	-0.17993164	-0.64794922	0.0078125	-0.021972656	0.50537109	-31.08	0	1/4/2018	1	4	2018	2:47:08	10028	0.5	2	47	8	0	0.060058594	3.5255859	-0.17919922	0.024414063	-1.1335449	26.421631	0.60668945	0	0	0	0	0	0	0	0	0	1.1479492	0.14794922	0.99072266	-0.30053711	-0.2043457	0.4855957	0	44330	0	0	0
361	362	362	Category M	-0.55175781	-0.083984375	-0.79199219	0.01953125	-0.050048828	0.50170898	-31.32	0	1/4/2018	1	4	2018	2:47:08	10028	0.6	2	47	8	0	0.060058594	3.5255859	-0.18237305	0.025390625	-1.1323242	46.260498	0.51391602	0	0	0	0	0	0	0	0	0	1.1472168	0.1472168	0.81933594	-0.36914063	-0.109375	0.34033203	0	44330	0	0	0
362	363	363	Category M	-0.46777344	0.095947266	-1.0078125	0.021484375	-0.069824219	0.49731445	-31.32	0	1/4/2018	1	4	2018	2:47:08	10028	0.7	2	47	8	0	0.060058594	3.5255859	-0.18554688	0.025146484	-1.1296387	32.442627	0.31518555	0	0	0	0	0	0	0	0	0	1.1450195	0.14501953	0.47460938	-0.28198242	0.070556641	0.12182617	0	44330	0	0	0
363	364	364	Category M	-0.43188477	0.023925781	-0.82788086	0.057128906	-0.075927734	0.49414063	-31.57	0	1/4/2018	1	4	2018	2:47:08	10028	0.8	2	47	8	0	0.060058594	3.5255859	-0.18847656	0.026855469	-1.1342773	31.870117	0.39135742	0	0	0	0	0	0	0	0	0	1.1501465	0.15014648	0.55297852	-0.24316406	-0.002929688	0.30639648	0	44330	0	0	0
364	365	365	Category M	-0.47998047	-0.011962891	-0.80395508	0.034179688	-0.10351563	0.49389648	-31.57	0	1/4/2018	1	4	2018	2:47:08	10028	0.9	2	47	8	0	0.060058594	3.5255859	-0.1887207	0.025390625	-1.1362305	40.286621	0.44335938	0	0	0	0	0	0	0	0	0	1.1520996	0.15209961	0.66088867	-0.29101563	-0.037353516	0.33227539	0	44330	0	0	0
365	366	366	Category L	-0.34790039	0.011962891	-0.86376953	-0.001220703	-0.140625	0.48535156	-31.69	0	1/4/2018	1	4	2018	2:47:09	10029	0.4	2	47	9	0	0.060058594	3.5255859	-0.18945313	0.0234375	-1.1369629	34.060547	0.31591797	0	0	0	0	0	0	0	0	0	1.1530762	0.15307617	0.44311523	-0.15820313	-0.011474609	0.27319336	0	44330	0	0	0
366	367	367	Category L	-0.3359375	0.047851563	-0.89990234	-0.005615234	-0.13525391	0.48413086	-31.94	0	1/4/2018	1	4	2018	2:47:09	10029	0.5	2	47	9	0	0.060058594	3.5255859	-0.1940918	0.022216797	-1.1362305	29.207031	0.27661133	0	0	0	0	0	0	0	0	0	1.152832	0.15283203	0.40332031	-0.14160156	0.025390625	0.23632813	0	44330	0	0	0
367	368	368	Category L	-0.3359375	0.023925781	-0.87597656	-0.005615234	-0.13818359	0.48608398	-31.81	0	1/4/2018	1	4	2018	2:47:09	10029	0.6	2	47	9	0	0.060058594	3.5255859	-0.2019043	0.019775391	-1.1347656	22.779053	0.29125977	0	0	0	0	0	0	0	0	0	1.1525879	0.15258789	0.39648438	-0.13378906	0.00390625	0.25878906	0	44330	0	0	0
368	369	369	Category L	-0.31176758	0.011962891	-0.88793945	-0.005615234	-0.13818359	0.48535156	-32.06	0	1/4/2018	1	4	2018	2:47:09	10029	0.7	2	47	9	0	0.060058594	3.5255859	-0.2043457	0.021240234	-1.1367188	24.855957	0.27099609	0	0	0	0	0	0	0	0	0	1.1552734	0.15527344	0.36523438	-0.10717773	-0.009277344	0.2487793	0	44330	0	0	0
369	370	370	Category L	-0.31176758	0.023925781	-0.88793945	-0.001220703	-0.13208008	0.48535156	-31.94	0	1/4/2018	1	4	2018	2:47:09	10029	0.8	2	47	9	0	0.060058594	3.5255859	-0.20507813	0.022705078	-1.1369629	20.275879	0.27099609	0	0	0	0	0	0	0	0	0	1.1557617	0.15576172	0.35668945	-0.10644531	0.000976563	0.24902344	0	44330	0	0	0
370	371	371	Category L	-0.31176758	0.023925781	-0.89990234	-0.005615234	-0.13525391	0.48608398	-31.57	0	1/4/2018	1	4	2018	2:47:09	10029	0.9	2	47	9	0	0.060058594	3.5255859	-0.20678711	0.024169922	-1.1359863	18.212402	0.25830078	0	0	0	0	0	0	0	0	0	1.1547852	0.15478516	0.34130859	-0.10473633	-0.000244141	0.23608398	0	44330	0	0	0
371	372	372	Category L	-0.29980469	0.047851563	-0.87597656	-0.005615234	-0.13793945	0.484375	-31.57	0	1/4/2018	1	4	2018	2:47:10	10030	0	2	47	10	0	0.060058594	3.5255859	-0.21240234	0.024658203	-1.135498	18.82959	0.2746582	0	0	0	0	0	0	0	0	0	1.1552734	0.15527344	0.36987305	-0.087158203	0.022949219	0.25952148	0	44330	0	0	0
372	373	373	Category L	-0.31176758	0.035888672	-0.88793945	-0.006347656	-0.13354492	0.48706055	-31.2	0	1/4/2018	1	4	2018	2:47:10	10030	0.1	2	47	10	0	0.060058594	3.5255859	-0.21411133	0.024169922	-1.1333008	15.921143	0.2644043	0	0	0	0	0	0	0	0	0	1.1535645	0.15356445	0.35449219	-0.097412109	0.011474609	0.24536133	0	44330	0	0	0
373	374	374	Category L	-0.29980469	0.035888672	-0.87597656	-0.005859375	-0.13891602	0.48413086	-31.32	0	1/4/2018	1	4	2018	2:47:10	10030	0.2	2	47	10	0	0.060058594	3.5255859	-0.21679688	0.024658203	-1.1320801	13.167236	0.26928711	0	0	0	0	0	0	0	0	0	1.152832	0.15283203	0.35009766	-0.082763672	0.010986328	0.25610352	0	44330	0	0	0
374	375	375	Category L	-0.32397461	0.035888672	-0.87597656	-0.004882813	-0.13793945	0.48510742	-31.45	0	1/4/2018	1	4	2018	2:47:10	10030	0.3	2	47	10	0	0.060058594	3.5255859	-0.21948242	0.021972656	-1.1340332	12.802734	0.27880859	0	0	0	0	0	0	0	0	0	1.1552734	0.15527344	0.3762207	-0.10424805	0.013671875	0.25805664	0	44330	0	0	0
375	376	376	Category L	-0.3359375	0.011962891	-0.87597656	-0.008300781	-0.13525391	0.48901367	-31.32	0	1/4/2018	1	4	2018	2:47:10	10030	0.4	2	47	10	0	0.060058594	3.5255859	-0.22216797	0.020019531	-1.1352539	12.219971	0.28320313	0	0	0	0	0	0	0	0	0	1.1569824	0.15698242	0.38085938	-0.11352539	-0.008056641	0.25927734	0	44330	0	0	0
376	377	377	Category L	-0.31176758	0.011962891	-0.87597656	-0.010986328	-0.13793945	0.48608398	-31.2	0	1/4/2018	1	4	2018	2:47:10	10030	0.5	2	47	10	0	0.060058594	3.5255859	-0.22631836	0.018798828	-1.1340332	9.1604004	0.27197266	0	0	0	0	0	0	0	0	0	1.1567383	0.15673828	0.35009766	-0.085205078	-0.006835938	0.25805664	0	44330	0	0	0
377	378	378	Category L	-0.31176758	0.023925781	-0.87597656	-0.010742188	-0.13427734	0.48706055	-30.83	0	1/4/2018	1	4	2018	2:47:10	10030	0.6	2	47	10	0	0.060058594	3.5255859	-0.22973633	0.017089844	-1.1306152	5.3681641	0.26757813	0	0	0	0	0	0	0	0	0	1.1538086	0.15380859	0.34326172	-0.081787109	0.006591797	0.25463867	0	44330	0	0	0
378	379	379	Category L	-0.32397461	0	-0.87597656	-0.012451172	-0.13476563	0.48706055	-30.83	0	1/4/2018	1	4	2018	2:47:10	10030	0.7	2	47	10	0	0.060058594	3.5255859	-0.22802734	0.013916016	-1.1357422	3.1096191	0.27734375	0	0	0	0	0	0	0	0	0	1.1584473	0.15844727	0.36962891	-0.095703125	-0.013916016	0.25976563	0	44330	0	0	0
379	380	380	Category L	-0.29980469	0.023925781	-0.89990234	-0.01171875	-0.13110352	0.48608398	-30.71	0	1/4/2018	1	4	2018	2:47:10	10030	0.8	2	47	10	0	0.060302734	3.511084	-0.22167969	0.015380859	-1.1362305	2.0598145	0.24902344	0	0	0	0	0	0	0	0	0	1.1577148	0.15771484	0.32275391	-0.077880859	0.008300781	0.23632813	0	44330	0	0	0
380	381	381	Category L	-0.27587891	0.023925781	-0.87597656	-0.009033203	-0.13525391	0.48803711	-30.71	0	1/4/2018	1	4	2018	2:47:10	10030	0.9	2	47	10	0	0.060302734	3.511084	-0.21704102	0.015136719	-1.1396484	1.4562988	0.27026367	0	0	0	0	0	0	0	0	0	1.1601563	0.16015625	0.33105469	-0.05859375	0.008544922	0.26367188	0	44330	0	0	0
381	382	382	Category L	-0.2878418	0.023925781	-0.91186523	-0.010009766	-0.13452148	0.48706055	-30.96	0	1/4/2018	1	4	2018	2:47:11	10031	0	2	47	11	0	0.060302734	3.511084	-0.22021484	0.016357422	-1.1401367	0.7331543	0.23828125	0	0	0	0	0	0	0	0	0	1.161377	0.16137695	0.30322266	-0.067382813	0.007324219	0.22827148	0	44330	0	0	0
382	383	383	Category L	-0.29980469	0.011962891	-0.87597656	-0.016845703	-0.14208984	0.48754883	-30.71	0	1/4/2018	1	4	2018	2:47:11	10031	0.1	2	47	11	0	0.060302734	3.511084	-0.21606445	0.017578125	-1.1386719	0.54516602	0.27587891	0	0	0	0	0	0	0	0	0	1.1591797	0.15917969	0.35229492	-0.083496094	-0.005615234	0.26269531	0	44330	0	0	0
383	384	384	Category L	-0.29980469	0.035888672	-0.86376953	-0.01953125	-0.13696289	0.48999023	-30.71	0	1/4/2018	1	4	2018	2:47:11	10031	0.2	2	47	11	0	0.060302734	3.511084	-0.21386719	0.017089844	-1.1413574	0.72070313	0.29125977	0	0	0	0	0	0	0	0	0	1.161377	0.16137695	0.38208008	-0.085693359	0.018554688	0.27758789	0	44330	0	0	0
384	385	385	Category L	-0.27587891	0.047851563	-0.87597656	-0.017333984	-0.13867188	0.48486328	-30.71	0	1/4/2018	1	4	2018	2:47:11	10031	0.3	2	47	11	0	0.060302734	3.511084	-0.20996094	0.016845703	-1.1420898	0.59838867	0.27587891	0	0	0	0	0	0	0	0	0	1.161377	0.16137695	0.36303711	-0.065673828	0.030761719	0.26611328	0	44330	0	0	0
385	386	386	Category L	-0.26391602	0.047851563	-0.89990234	-0.019775391	-0.13232422	0.48413086	-30.59	0	1/4/2018	1	4	2018	2:47:11	10031	0.4	2	47	11	0	0.060302734	3.511084	-0.21020508	0.015625	-1.1384277	0.36791992	0.24658203	0	0	0	0	0	0	0	0	0	1.1577148	0.15771484	0.32397461	-0.053466797	0.031982422	0.23852539	0	44330	0	0	0
386	387	387	Category L	-0.26391602	0.047851563	-0.88793945	-0.020507813	-0.13867188	0.48388672	-31.08	0	1/4/2018	1	4	2018	2:47:11	10031	0.5	2	47	11	0	0.060302734	3.511084	-0.22241211	-0.032958984	-1.1281738	0.69335938	0.25683594	0	0	0	0	0	0	0	0	0	1.1503906	0.15039063	0.36254883	-0.041259766	0.080810547	0.24023438	0	44330	0	0	0
387	388	388	Category L	-0.2878418	0.011962891	-0.89990234	-0.024169922	-0.13598633	0.48461914	-30.46	0	1/4/2018	1	4	2018	2:47:11	10031	0.6	2	47	11	0	0.060302734	3.511084	-0.23999023	0.022949219	-1.0866699	2.470459	0.19311523	0	0	0	0	0	0	0	0	0	1.1130371	0.11303711	0.24560547	-0.047607422	-0.010986328	0.18676758	0	44330	0	0	0
388	389	389	Category L	-0.2878418	0.023925781	-0.88793945	-0.017822266	-0.13525391	0.48583984	-30.59	0	1/4/2018	1	4	2018	2:47:11	10031	0.7	2	47	11	0	0.060302734	3.511084	-0.24438477	0.020996094	-1.0437012	4.9069824	0.16162109	0	0	0	0	0	0	0	0	0	1.0720215	0.072021484	0.2019043	-0.043212891	0.002685547	0.15576172	0	44330	0	0	0
389	390	390	Category L	-0.29980469	0.023925781	-0.91186523	-0.022216797	-0.13085938	0.48413086	-30.34	0	1/4/2018	1	4	2018	2:47:11	10031	0.8	2	47	11	0	0.060302734	3.511084	-0.23950195	-0.012451172	-1.0058594	8.4934082	0.11743164	0	0	0	0	0	0	0	0	0	1.0341797	0.034179688	0.19067383	-0.060058594	0.036376953	0.093994141	0	44330	0	0	0
390	391	391	Category L	-0.2878418	0.011962891	-0.88793945	-0.020507813	-0.13427734	0.48876953	-30.1	0	1/4/2018	1	4	2018	2:47:11	10031	0.9	2	47	11	0	0.060302734	3.511084	-0.25	0.030517578	-0.97070313	12.742188	0.092773438	0	0	0	0	0	0	0	0	0	1.0029297	0.002929688	0.13916016	-0.037597656	-0.018554688	0.082763672	0	44330	0	0	0
391	392	392	Category L	-0.32397461	0.011962891	-0.88793945	-0.019287109	-0.13842773	0.48486328	-30.34	0	1/4/2018	1	4	2018	2:47:12	10032	0	2	47	12	0	0.060302734	3.511084	-0.26171875	0.038574219	-0.93432617	16.455811	0.08203125	0	0	0	0	0	0	0	0	0	0.97119141	0.028808594	0.13549805	-0.062011719	-0.026611328	0.046386719	0	44330	0	0	0
392	393	393	Category E	-0.34790039	0	-0.92382813	-0.12939453	0.001708984	0.49609375	-31.81	0	1/4/2018	1	4	2018	2:47:12	10032	0.7	2	47	12	0	0.060302734	3.511084	-0.26342773	0.034179688	-0.91992188	19.050781	0.091064453	0	0	0	0	0	0	0	0	0	0.95751953	0.042480469	0.12255859	-0.084228516	-0.034179688	-0.003662109	0	44330	0	0	0
393	394	394	Category E	-0.083984375	-0.071777344	-0.7199707	-0.13330078	0.037353516	0.49487305	-31.45	0	1/4/2018	1	4	2018	2:47:12	10032	0.8	2	47	12	0	0.060302734	3.511084	-0.26489258	0.024169922	-0.91650391	23.420654	0.28393555	0	0	0	0	0	0	0	0	0	0.9543457	0.045654297	0.47387695	0.1809082	-0.095947266	0.1965332	0	44330	0	0	0
394	395	395	Category E	-0.15576172	-0.047851563	-1.0678711	-0.090820313	0.032958984	0.50585938	-31.45	0	1/4/2018	1	4	2018	2:47:12	10032	0.9	2	47	12	0	0.060302734	3.511084	-0.27807617	0.026367188	-0.90356445	29.232666	0.21777344	0	0	0	0	0	0	0	0	0	0.94580078	0.054199219	0.3605957	0.12231445	-0.07421875	-0.1640625	0	44330	0	0	0
395	396	396	Category E	-0.035888672	0.071777344	-0.86376953	-0.13012695	0.061523438	0.49365234	-31.32	0	1/4/2018	1	4	2018	2:47:13	10033	0	2	47	13	0	0.060302734	3.511084	-0.28271484	0.02734375	-0.90161133	34.687744	0.25366211	0	0	0	0	0	0	0	0	0	0.94555664	0.054443359	0.32910156	0.24682617	0.044189453	0.037841797	0	44330	0	0	0
396	397	397	Category E	-0.083984375	0.071777344	-1.0917969	-0.1496582	0.089599609	0.48876953	-31.08	0	1/4/2018	1	4	2018	2:47:13	10033	0.1	2	47	13	0	0.060302734	3.511084	-0.27954102	0.022705078	-0.89794922	39.111572	0.27954102	0	0	0	0	0	0	0	0	0	0.94091797	0.059082031	0.43823242	0.19555664	0.048828125	-0.19360352	0	44330	0	0	0
397	398	398	Category E	-0.14379883	0.10791016	-0.83984375	-0.18505859	0.061279297	0.48413086	-31.2	0	1/4/2018	1	4	2018	2:47:13	10033	0.2	2	47	13	0	0.060302734	3.511084	-0.2824707	0.025390625	-0.89428711	42.433594	0.17016602	0	0	0	0	0	0	0	0	0	0.93823242	0.061767578	0.27539063	0.13867188	0.082275391	0.054443359	0	44330	0	0	0
398	399	399	Category E	0.023925781	0.059814453	-0.76782227	-0.19116211	0.033447266	0.47558594	-31.2	0	1/4/2018	1	4	2018	2:47:13	10033	0.3	2	47	13	0	0.060302734	3.511084	-0.28271484	0.025878906	-0.89160156	45.215088	0.33227539	0	0	0	0	0	0	0	0	0	0.93554688	0.064453125	0.46411133	0.30664063	0.033691406	0.1237793	0	44330	0	0	0
399	400	400	Category E	-0.20385742	0.071777344	-0.93579102	-0.1940918	0.008300781	0.47875977	-31.2	0	1/4/2018	1	4	2018	2:47:13	10033	0.4	2	47	13	0	0.060302734	3.511084	-0.28320313	0.023925781	-0.89257813	43.839844	0.10205078	0	0	0	0	0	0	0	0	0	0.93676758	0.063232422	0.17016602	0.079345703	0.047607422	-0.04296875	0	44330	0	0	0
400	401	401	Category E	-0.20385742	0.13183594	-0.83984375	-0.19848633	-0.007080078	0.47827148	-31.57	0	1/4/2018	1	4	2018	2:47:13	10033	0.5	2	47	13	0	0.060302734	3.511084	-0.28149414	0.025390625	-0.8918457	39.684326	0.14160156	0	0	0	0	0	0	0	0	0	0.93579102	0.064208984	0.23632813	0.077636719	0.10620117	0.052001953	0	44330	0	0	0
401	402	402	Category E	-0.20385742	0.035888672	-0.7199707	-0.16772461	-0.014404297	0.48242188	-31.57	0	1/4/2018	1	4	2018	2:47:13	10033	0.6	2	47	13	0	0.060302734	3.511084	-0.28198242	0.028564453	-0.89257813	35.069824	0.18969727	0	0	0	0	0	0	0	0	0	0.93652344	0.063476563	0.2578125	0.078125	0.007080078	0.17260742	0	44330	0	0	0
402	403	403	Category E	-0.20385742	0.2277832	-1.3317871	-0.13891602	0.001708984	0.49462891	-31.45	0	1/4/2018	1	4	2018	2:47:13	10033	0.7	2	47	13	0	0.060302734	3.511084	-0.28149414	0.031005859	-0.89550781	27.784912	0.48461914	0	0	0	0	0	0	0	0	0	0.93945313	0.060546875	0.71044922	0.077636719	0.1965332	-0.43603516	0	44330	0	0	0
403	404	404	Category E	0.011962891	-0.071777344	-1.0917969	-0.079589844	0.007324219	0.50439453	-31.57	0	1/4/2018	1	4	2018	2:47:13	10033	0.8	2	47	13	0	0.060302734	3.511084	-0.28125	0.032226563	-0.89379883	20.57251	0.36865234	0	0	0	0	0	0	0	0	0	0.9375	0.0625	0.59521484	0.29321289	-0.10400391	-0.19775391	0	44330	0	0	0
404	405	405	Category E	-0.035888672	-0.071777344	-0.98388672	-0.065185547	0.006347656	0.50463867	-31.2	0	1/4/2018	1	4	2018	2:47:13	10033	0.9	2	47	13	0	0.060302734	3.511084	-0.28173828	0.032714844	-0.89404297	11.098633	0.28173828	0	0	0	0	0	0	0	0	0	0.93798828	0.062011719	0.44018555	0.24584961	-0.10449219	-0.089599609	0	44330	0	0	0
405	406	406	Category E	-0.3359375	0	-0.85180664	-0.10888672	0.0078125	0.50146484	-31.32	0	1/4/2018	1	4	2018	2:47:14	10034	0	2	47	14	0	0.060302734	3.511084	-0.27490234	0.032958984	-0.89575195	3.6906738	0.08203125	0	0	0	0	0	0	0	0	0	0.93774414	0.062255859	0.13793945	-0.060791016	-0.032958984	0.043945313	0	44330	0	0	0
406	407	407	Category E	-0.58789063	-0.16796875	-0.80395508	-0.14794922	0.035644531	0.48754883	-31.32	0	1/4/2018	1	4	2018	2:47:14	10034	0.1	2	47	14	0	0.060302734	3.511084	-0.27001953	0.033203125	-0.89672852	0.57568359	0.38745117	0	0	0	0	0	0	0	0	0	0.93701172	0.062988281	0.61181641	-0.31762695	-0.20117188	0.092773438	0	44330	0	0	0
407	408	408	Category E	-0.16796875	0.14379883	-1.0917969	-0.14379883	0.059082031	0.48730469	-30.83	0	1/4/2018	1	4	2018	2:47:14	10034	0.2	2	47	14	0	0.060302734	3.511084	-0.26538086	0.032470703	-0.89648438	0.15527344	0.24487305	0	0	0	0	0	0	0	0	0	0.93554688	0.064453125	0.40380859	0.097412109	0.11108398	-0.19506836	0	44330	0	0	0
408	409	409	Category E	-0.023925781	0.17993164	-0.97192383	-0.14038086	0.061523438	0.48828125	-30.96	0	1/4/2018	1	4	2018	2:47:14	10034	0.3	2	47	14	0	0.060302734	3.511084	-0.26074219	0.031982422	-0.89697266	0.46704102	0.2890625	0	0	0	0	0	0	0	0	0	0.93457031	0.065429688	0.45947266	0.23681641	0.14770508	-0.074707031	0	44330	0	0	0
409	410	410	Category E	-0.083984375	0.19189453	-0.83984375	-0.12402344	0.061035156	0.49633789	-30.71	0	1/4/2018	1	4	2018	2:47:14	10034	0.4	2	47	14	0	0.060302734	3.511084	-0.25610352	0.031738281	-0.89770508	1.9521484	0.24194336	0	0	0	0	0	0	0	0	0	0.93408203	0.065917969	0.39013672	0.17211914	0.15991211	0.057861328	0	44330	0	0	0
410	411	411	Category E	-0.39599609	0.095947266	-0.89990234	-0.15966797	0.063720703	0.48706055	-30.71	0	1/4/2018	1	4	2018	2:47:14	10034	0.5	2	47	14	0	0.060302734	3.511084	-0.25170898	0.03125	-0.8984375	7.0422363	0.15795898	0	0	0	0	0	0	0	0	0	0.93359375	0.06640625	0.20996094	-0.14404297	0.064453125	-0.001220703	0	44330	0	0	0
411	412	412	Category E	-0.11987305	0.047851563	-0.74389648	-0.1875	0.025634766	0.48242188	-30.71	0	1/4/2018	1	4	2018	2:47:14	10034	0.6	2	47	14	0	0.059814453	3.515918	-0.24731445	0.03125	-0.89892578	10.384766	0.20141602	0	0	0	0	0	0	0	0	0	0.93286133	0.067138672	0.29931641	0.12744141	0.016357422	0.1550293	0	44330	0	0	0
412	413	413	Category E	-0.19189453	0.10791016	-0.81591797	-0.14453125	0.020996094	0.4921875	-30.47	0	1/4/2018	1	4	2018	2:47:14	10034	0.7	2	47	14	0	0.059814453	3.515918	-0.24316406	0.030517578	-0.8996582	11.606445	0.125	0	0	0	0	0	0	0	0	0	0.93261719	0.067382813	0.21264648	0.051269531	0.077148438	0.083740234	0	44330	0	0	0
413	414	414	Category E	-0.19189453	-0.10791016	-1.1159668	-0.11254883	0.069335938	0.49926758	-30.71	0	1/4/2018	1	4	2018	2:47:14	10034	0.8	2	47	14	0	0.059814453	3.515918	-0.23901367	0.030029297	-0.90039063	10.030029	0.26000977	0	0	0	0	0	0	0	0	0	0.93212891	0.067871094	0.40039063	0.047119141	-0.13793945	-0.21533203	0	44330	0	0	0
414	415	415	Category E	-0.20385742	-0.095947266	-1.0197754	-0.063720703	0.073730469	0.50561523	-30.83	0	1/4/2018	1	4	2018	2:47:14	10034	0.9	2	47	14	0	0.059814453	3.515918	-0.23461914	0.029541016	-0.90112305	11.223877	0.17529297	0	0	0	0	0	0	0	0	0	0.93164063	0.068359375	0.27490234	0.030761719	-0.12548828	-0.1184082	0	44330	0	0	0
415	416	416	Category E	-0.29980469	-0.035888672	-0.83984375	-0.055664063	0.10717773	0.49804688	-31.08	0	1/4/2018	1	4	2018	2:47:15	10035	0	2	47	15	0	0.059814453	3.515918	-0.22998047	0.029052734	-0.90185547	11.644775	0.11376953	0	0	0	0	0	0	0	0	0	0.93115234	0.068847656	0.19677734	-0.069580078	-0.064941406	0.062011719	0	44330	0	0	0
416	417	417	Category E	-0.23999023	-0.071777344	-0.671875	-0.11914063	0.13574219	0.49267578	-31.2	0	1/4/2018	1	4	2018	2:47:15	10035	0.1	2	47	15	0	0.059814453	3.515918	-0.22485352	0.029296875	-0.90234375	9.5205078	0.25219727	0	0	0	0	0	0	0	0	0	0.93066406	0.069335938	0.34667969	-0.014892578	-0.10107422	0.23046875	0	44330	0	0	0
417	418	418	Category E	-0.35986328	-0.071777344	-1.1159668	-0.076660156	0.15600586	0.49487305	-31.2	0	1/4/2018	1	4	2018	2:47:15	10035	0.2	2	47	15	0	0.059814453	3.515918	-0.22045898	0.029052734	-0.90283203	9.2399902	0.27368164	0	0	0	0	0	0	0	0	0	0.92993164	0.070068359	0.453125	-0.13916016	-0.10083008	-0.21289063	0	44330	0	0	0
418	419	419	Category E	-0.059814453	0.083984375	-0.99584961	-0.063720703	0.12841797	0.50170898	-31.45	0	1/4/2018	1	4	2018	2:47:15	10035	0.3	2	47	15	0	0.059814453	3.515918	-0.21606445	0.029052734	-0.90405273	6.2790527	0.18945313	0	0	0	0	0	0	0	0	0	0.92993164	0.070068359	0.30297852	0.15625	0.0546875	-0.091552734	0	44330	0	0	0
419	420	420	Category E	-0.13183594	0.083984375	-1.0917969	-0.044677734	0.13061523	0.5	-31.57	0	1/4/2018	1	4	2018	2:47:15	10035	0.4	2	47	15	0	0.059814453	3.515918	-0.21166992	0.029052734	-0.90478516	4.4133301	0.21044922	0	0	0	0	0	0	0	0	0	0.9296875	0.0703125	0.32177734	0.079833984	0.0546875	-0.18676758	0	44330	0	0	0
420	421	421	Category E	-0.69580078	0.083984375	-0.89990234	-0.085205078	0.096191406	0.50146484	-31.82	0	1/4/2018	1	4	2018	2:47:15	10035	0.5	2	47	15	0	0.059814453	3.515918	-0.20751953	0.028808594	-0.9050293	1.7331543	0.49121094	0	0	0	0	0	0	0	0	0	0.92919922	0.070800781	0.54858398	-0.48803711	0.054931641	0.005126953	0	44330	0	0	0
421	422	422	Category E	-0.16796875	0.023925781	-0.7199707	-0.15893555	0.054199219	0.49072266	-32.06	0	1/4/2018	1	4	2018	2:47:15	10035	0.6	2	47	15	0	0.059814453	3.515918	-0.203125	0.028564453	-0.90600586	2.1103516	0.18945313	0	0	0	0	0	0	0	0	0	0.92895508	0.071044922	0.22607422	0.03515625	-0.004638672	0.18603516	0	44330	0	0	0
422	423	423	Category E	-0.17993164	-0.035888672	-1.0678711	-0.14477539	0.047119141	0.49487305	-31.69	0	1/4/2018	1	4	2018	2:47:15	10035	0.7	2	47	15	0	0.059814453	3.515918	-0.19921875	0.028320313	-0.90600586	6.0915527	0.17504883	0	0	0	0	0	0	0	0	0	0.92822266	0.071777344	0.24536133	0.019287109	-0.064208984	-0.16162109	0	44330	0	0	0
423	424	424	Category E	-0.059814453	0	-0.92382813	-0.13452148	0.074707031	0.49169922	-31.82	0	1/4/2018	1	4	2018	2:47:15	10035	0.8	2	47	15	0	0.059814453	3.515918	-0.1953125	0.028076172	-0.90673828	7.361084	0.1394043	0	0	0	0	0	0	0	0	0	0.92797852	0.072021484	0.18041992	0.13549805	-0.028076172	-0.016845703	0	44330	0	0	0
424	425	425	Category E	-0.25195313	0.035888672	-0.82788086	-0.13671875	0.094482422	0.4921875	-31.69	0	1/4/2018	1	4	2018	2:47:15	10035	0.9	2	47	15	0	0.059814453	3.515918	-0.19091797	0.027832031	-0.9074707	10.387695	0.1003418	0	0	0	0	0	0	0	0	0	0.92773438	0.072265625	0.1484375	-0.060791016	0.0078125	0.079589844	0	44330	0	0	0
425	426	426	Category E	-0.47998047	0.083984375	-1.0678711	-0.14160156	0.14038086	0.48535156	-31.57	0	1/4/2018	1	4	2018	2:47:16	10036	0	2	47	16	0	0.059814453	3.515918	-0.18725586	0.027099609	-0.90869141	14.941895	0.33789063	0	0	0	0	0	0	0	0	0	0.92822266	0.071777344	0.50830078	-0.29248047	0.056640625	-0.15893555	0	44330	0	0	0
426	427	427	Category E	-0.083984375	0.095947266	-0.68383789	-0.12646484	0.16455078	0.484375	-31.57	0	1/4/2018	1	4	2018	2:47:16	10036	0.1	2	47	16	0	0.059814453	3.515918	-0.18383789	0.026367188	-0.90942383	17.779785	0.25610352	0	0	0	0	0	0	0	0	0	0.92822266	0.071777344	0.39477539	0.099853516	0.069335938	0.22558594	0	44330	0	0	0
427	428	428	Category E	-0.2277832	0.13183594	-1.1638184	-0.082519531	0.14648438	0.49365234	-31.32	0	1/4/2018	1	4	2018	2:47:16	10036	0.2	2	47	16	0	0.059814453	3.515918	-0.18017578	0.025878906	-0.90991211	16.241943	0.27880859	0	0	0	0	0	0	0	0	0	0.92797852	0.072021484	0.40698242	-0.047363281	0.10571289	-0.25366211	0	44330	0	0	0
428	429	429	Category E	-0.14379883	0.14379883	-0.88793945	-0.048583984	0.13842773	0.49316406	-31.45	0	1/4/2018	1	4	2018	2:47:16	10036	0.3	2	47	16	0	0.059814453	3.515918	-0.17651367	0.025878906	-0.91040039	14.261475	0.12426758	0	0	0	0	0	0	0	0	0	0.92773438	0.072265625	0.1730957	0.032714844	0.11767578	0.022460938	0	44330	0	0	0
429	430	430	Category E	-0.32397461	0.14379883	-0.86376953	-0.054443359	0.13671875	0.50024414	-31.08	0	1/4/2018	1	4	2018	2:47:16	10036	0.4	2	47	16	0	0.059814453	3.515918	-0.17211914	0.025634766	-0.91088867	13.664063	0.19775391	0	0	0	0	0	0	0	0	0	0.92724609	0.072753906	0.31665039	-0.15161133	0.11791992	0.047119141	0	44330	0	0	0
430	431	431	Category E	-0.56396484	0.15576172	-0.77978516	-0.057617188	0.1262207	0.49682617	-31.2	0	1/4/2018	1	4	2018	2:47:16	10036	0.5	2	47	16	0	0.059814453	3.515918	-0.16821289	0.025390625	-0.91088867	10.402588	0.43652344	0	0	0	0	0	0	0	0	0	0.92675781	0.073242188	0.65698242	-0.39550781	0.13012695	0.13110352	0	44330	0	0	0
431	432	432	Category E	-0.3359375	0.035888672	-0.65991211	-0.10205078	0.10595703	0.49047852	-31.45	0	1/4/2018	1	4	2018	2:47:16	10036	0.6	2	47	16	0	0.059814453	3.515918	-0.1640625	0.025390625	-0.91186523	6.3527832	0.30493164	0	0	0	0	0	0	0	0	0	0.92675781	0.073242188	0.43383789	-0.17163086	0.010253906	0.25195313	0	44330	0	0	0
432	433	433	Category E	-0.29980469	-0.095947266	-0.7199707	-0.070800781	0.11083984	0.49902344	-31.32	0	1/4/2018	1	4	2018	2:47:16	10036	0.7	2	47	16	0	0.059814453	3.515918	-0.15942383	0.025146484	-0.91210938	4.4460449	0.26708984	0	0	0	0	0	0	0	0	0	0.92626953	0.073730469	0.45385742	-0.14013672	-0.12109375	0.19213867	0	44330	0	0	0
433	434	434	Category E	-0.3359375	0.059814453	-1.1037598	-0.042236328	0.1496582	0.49462891	-31.45	0	1/4/2018	1	4	2018	2:47:16	10036	0.8	2	47	16	0	0.059814453	3.515918	-0.15454102	0.025146484	-0.91235352	4.1965332	0.265625	0	0	0	0	0	0	0	0	0	0.92578125	0.07421875	0.40673828	-0.18115234	0.034423828	-0.19116211	0	44330	0	0	0
434	435	435	Category E	-0.41992188	-0.10791016	-1.0197754	0.004882813	0.13769531	0.50048828	-31.08	0	1/4/2018	1	4	2018	2:47:16	10036	0.9	2	47	16	0	0.059814453	3.515918	-0.15307617	0.026611328	-0.91479492	2.1616211	0.31640625	0	0	0	0	0	0	0	0	0	0.92797852	0.072021484	0.50610352	-0.26660156	-0.13452148	-0.10473633	0	44330	0	0	0
435	436	436	Category E	-0.31176758	-0.10791016	-0.77978516	0.01953125	0.14697266	0.49487305	-31.08	0	1/4/2018	1	4	2018	2:47:17	10037	0	2	47	17	0	0.059814453	3.515918	-0.15087891	0.02734375	-0.9128418	1.2180176	0.2487793	0	0	0	0	0	0	0	0	0	0.92578125	0.07421875	0.42944336	-0.16064453	-0.13525391	0.13305664	0	44330	0	0	0
436	437	437	Category E	-0.63598633	0.083984375	-0.82788086	0.0390625	0.17260742	0.48999023	-30.71	0	1/4/2018	1	4	2018	2:47:17	10037	0.1	2	47	17	0	0.059814453	3.515918	-0.14990234	0.026611328	-0.9140625	3.296875	0.49658203	0	0	0	0	0	0	0	0	0	0.92675781	0.073242188	0.62939453	-0.48583984	0.057128906	0.086181641	0	44330	0	0	0
437	438	438	Category E	-0.3359375	-0.047851563	-0.77978516	0.075195313	0.16699219	0.48681641	-30.59	0	1/4/2018	1	4	2018	2:47:17	10037	0.2	2	47	17	0	0.059814453	3.515918	-0.1484375	0.025878906	-0.91210938	7.1726074	0.2409668	0	0	0	0	0	0	0	0	0	0.92456055	0.075439453	0.39355469	-0.18725586	-0.073730469	0.13232422	0	44330	0	0	0
438	439	439	Category E	-0.46777344	-0.035888672	-0.81591797	0.069091797	0.16186523	0.48632813	-30.96	0	1/4/2018	1	4	2018	2:47:17	10037	0.3	2	47	17	0	0.059814453	3.515918	-0.14624023	0.024658203	-0.91333008	8.6499023	0.34106445	0	0	0	0	0	0	0	0	0	0.92529297	0.074707031	0.47924805	-0.32128906	-0.060546875	0.097412109	0	44330	0	0	0
439	440	440	Category E	-0.51586914	-0.047851563	-0.74389648	0.042480469	0.14355469	0.49438477	-30.83	0	1/4/2018	1	4	2018	2:47:17	10037	0.4	2	47	17	0	0.059814453	3.515918	-0.14599609	0.023925781	-0.91479492	6.5356445	0.41357422	0	0	0	0	0	0	0	0	0	0.92675781	0.073242188	0.61279297	-0.36962891	-0.071777344	0.17089844	0	44330	0	0	0
440	441	441	Category E	-0.50390625	0.083984375	-0.69580078	0.030273438	0.13305664	0.49658203	-30.96	0	1/4/2018	1	4	2018	2:47:17	10037	0.5	2	47	17	0	0.059814453	3.515918	-0.14257813	0.023193359	-0.91455078	1.7045898	0.42651367	0	0	0	0	0	0	0	0	0	0.92602539	0.073974609	0.640625	-0.36108398	0.060546875	0.21875	0	44330	0	0	0
441	442	442	Category E	-0.52783203	0.10791016	-1.0319824	0.025634766	0.10571289	0.50415039	-31.2	0	1/4/2018	1	4	2018	2:47:17	10037	0.6	2	47	17	0	0.059814453	3.515918	-0.13989258	0.021484375	-0.91552734	2.6726074	0.41381836	0	0	0	0	0	0	0	0	0	0.92651367	0.073486328	0.59033203	-0.38769531	0.086181641	-0.11621094	0	44330	0	0	0
442	443	443	Category E	-0.43188477	0.19189453	-0.86376953	0.056152344	0.098144531	0.50146484	-31.2	0	1/4/2018	1	4	2018	2:47:17	10037	0.7	2	47	17	0	0.059814453	3.515918	-0.13671875	0.021240234	-0.91845703	11.31543	0.3449707	0	0	0	0	0	0	0	0	0	0.92871094	0.071289063	0.52001953	-0.29492188	0.17041016	0.0546875	0	44330	0	0	0
443	444	444	Category E	-0.47998047	0.059814453	-0.85180664	0.037109375	0.078613281	0.50634766	-31.32	0	1/4/2018	1	4	2018	2:47:17	10037	0.8	2	47	17	0	0.059814453	3.515918	-0.13378906	0.018554688	-0.91333008	28.187744	0.35400391	0	0	0	0	0	0	0	0	0	0.9230957	0.076904297	0.44873047	-0.34594727	0.041015625	0.061523438	0	44330	0	0	0
444	445	445	Category L	0.059814453	0.011962891	-0.94799805	0.13183594	0.16943359	0.47070313	-31.69	0	1/4/2018	1	4	2018	2:48:53	10133	0.099	2	48	53	0	0.059814453	3.511084	-0.13305664	0.019287109	-0.91088867	44.572998	0.1965332	0	0	0	0	0	0	0	0	0	0.9206543	0.079345703	0.23706055	0.19287109	-0.007324219	-0.036865234	0	44330	0	0	0
445	446	446	Category L	0.059814453	0.023925781	-0.92382813	0.13061523	0.17114258	0.47119141	-32.06	0	1/4/2018	1	4	2018	2:48:53	10133	0.199	2	48	53	0	0.059814453	3.511084	-0.13208008	0.019775391	-0.90966797	58.85376	0.19262695	0	0	0	0	0	0	0	0	0	0.91943359	0.080566406	0.20996094	0.19189453	0.00390625	-0.013916016	0	44330	0	0	0
446	447	447	Category L	0.035888672	-0.011962891	-0.88793945	0.12988281	0.17138672	0.47412109	-32.31	0	1/4/2018	1	4	2018	2:48:53	10133	0.3	2	48	53	0	0.059814453	3.511084	-0.12744141	0.020019531	-0.91064453	70.161377	0.16821289	0	0	0	0	0	0	0	0	0	0.91992188	0.080078125	0.21826172	0.16333008	-0.031982422	0.022705078	0	44330	0	0	0
447	448	448	Category L	0.023925781	0	-0.91186523	0.12695313	0.17358398	0.46899414	-32.06	0	1/4/2018	1	4	2018	2:48:53	10133	0.4	2	48	53	0	0.059814453	3.511084	-0.11938477	0.021972656	-0.91210938	80.349609	0.14501953	0	0	0	0	0	0	0	0	0	0.92016602	0.079833984	0.16577148	0.14331055	-0.021972656	0.000244141	0	44330	0	0	0
448	449	449	Category L	0.059814453	-0.011962891	-0.94799805	0.12988281	0.17211914	0.4699707	-32.06	0	1/4/2018	1	4	2018	2:48:53	10133	0.5	2	48	53	0	0.059814453	3.511084	-0.11645508	0.020263672	-0.91015625	84.627686	0.18310547	0	0	0	0	0	0	0	0	0	0.91796875	0.08203125	0.24633789	0.17626953	-0.032226563	-0.037597656	0	44330	0	0	0
449	450	450	Category L	0.047851563	-0.011962891	-0.94799805	0.12573242	0.17456055	0.47021484	-32.06	0	1/4/2018	1	4	2018	2:48:53	10133	0.6	2	48	53	0	0.059570313	3.4998047	-0.11572266	0.018066406	-0.90991211	80.900635	0.1706543	0	0	0	0	0	0	0	0	0	0.91723633	0.082763672	0.23168945	0.16357422	-0.030029297	-0.038085938	0	44330	0	0	0
450	451	451	Category L	0.035888672	0.011962891	-0.94799805	0.12719727	0.17114258	0.47485352	-31.82	0	1/4/2018	1	4	2018	2:48:53	10133	0.7	2	48	53	0	0.059570313	3.4998047	-0.11450195	0.015869141	-0.91088867	78.548584	0.15478516	0	0	0	0	0	0	0	0	0	0.91821289	0.081787109	0.19116211	0.15039063	-0.00390625	-0.036865234	0	44330	0	0	0
451	452	452	Category L	0.023925781	-0.011962891	-0.93579102	0.12792969	0.17089844	0.4699707	-31.82	0	1/4/2018	1	4	2018	2:48:53	10133	0.8	2	48	53	0	0.059570313	3.4998047	-0.10839844	0.014648438	-0.91162109	76.640381	0.13720703	0	0	0	0	0	0	0	0	0	0.91821289	0.081787109	0.18334961	0.13232422	-0.026611328	-0.023925781	0	44330	0	0	0
452	453	453	Category L	0.035888672	0	-0.93579102	0.12426758	0.171875	0.47192383	-31.57	0	1/4/2018	1	4	2018	2:48:53	10133	0.9	2	48	53	0	0.059570313	3.4998047	-0.10620117	0.014160156	-0.91381836	72.164795	0.14428711	0	0	0	0	0	0	0	0	0	0.92016602	0.079833984	0.17822266	0.14208984	-0.014160156	-0.021728516	0	44330	0	0	0
453	454	454	Category L	0.047851563	0	-0.93579102	0.12451172	0.17333984	0.47509766	-31.45	0	1/4/2018	1	4	2018	2:48:54	10134	0	2	48	54	0	0.059570313	3.4998047	-0.10302734	0.012939453	-0.9152832	62.187012	0.15283203	0	0	0	0	0	0	0	0	0	0.92114258	0.078857422	0.18432617	0.15087891	-0.012939453	-0.020263672	0	44330	0	0	0
454	455	455	Category L	0.047851563	0	-0.93579102	0.12915039	0.17138672	0.47314453	-31.45	0	1/4/2018	1	4	2018	2:48:54	10134	0.1	2	48	54	0	0.059570313	3.4998047	-0.10009766	0.014160156	-0.91333008	48.393311	0.15039063	0	0	0	0	0	0	0	0	0	0.91894531	0.081054688	0.18481445	0.14794922	-0.014160156	-0.022216797	0	44330	0	0	0
455	456	456	Category L	0.059814453	0.023925781	-0.92382813	0.12353516	0.1730957	0.4699707	-31.45	0	1/4/2018	1	4	2018	2:48:54	10134	0.2	2	48	54	0	0.059570313	3.4998047	-0.097167969	0.015380859	-0.91210938	33.695068	0.1574707	0	0	0	0	0	0	0	0	0	0.91748047	0.082519531	0.17675781	0.15698242	0.008300781	-0.011474609	0	44330	0	0	0
456	457	457	Category L	0.047851563	0	-0.91186523	0.12109375	0.17236328	0.47167969	-31.57	0	1/4/2018	1	4	2018	2:48:54	10134	0.3	2	48	54	0	0.059570313	3.4998047	-0.092529297	0.015869141	-0.91308594	19.647705	0.14135742	0	0	0	0	0	0	0	0	0	0.91796875	0.08203125	0.15795898	0.14038086	-0.015869141	0.001220703	0	44330	0	0	0
457	458	458	Category L	0.035888672	0.011962891	-0.95996094	0.12451172	0.17578125	0.47314453	-31.69	0	1/4/2018	1	4	2018	2:48:54	10134	0.4	2	48	54	0	0.059570313	3.4998047	-0.089111328	0.016601563	-0.91625977	6.8950195	0.13232422	0	0	0	0	0	0	0	0	0	0.9206543	0.079345703	0.17333984	0.125	-0.004638672	-0.043457031	0	44330	0	0	0
458	459	459	Category L	0.023925781	0.011962891	-0.93579102	0.12304688	0.1730957	0.46875	-31.82	0	1/4/2018	1	4	2018	2:48:54	10134	0.5	2	48	54	0	0.059570313	3.4998047	-0.083740234	0.017578125	-0.9140625	0.91186523	0.10986328	0	0	0	0	0	0	0	0	0	0.91796875	0.08203125	0.13500977	0.10766602	-0.005615234	-0.021484375	0	44330	0	0	0
459	460	460	Category L	0.047851563	0	-0.93579102	0.12207031	0.17407227	0.47485352	-31.82	0	1/4/2018	1	4	2018	2:48:54	10134	0.6	2	48	54	0	0.059570313	3.4998047	-0.082275391	0.016357422	-0.91357422	1.1450195	0.13305664	0	0	0	0	0	0	0	0	0	0.91748047	0.082519531	0.16870117	0.13012695	-0.016357422	-0.021972656	0	44330	0	0	0
460	461	461	Category L	0.071777344	0	-0.94799805	0.12524414	0.1730957	0.46972656	-31.94	0	1/4/2018	1	4	2018	2:48:54	10134	0.7	2	48	54	0	0.059570313	3.4998047	-0.080078125	0.015380859	-0.91137695	1.6079102	0.15698242	0	0	0	0	0	0	0	0	0	0.91503906	0.084960938	0.20361328	0.15185547	-0.015380859	-0.036376953	0	44330	0	0	0
461	462	462	Category L	0.023925781	0.011962891	-0.91186523	0.12353516	0.17211914	0.47094727	-31.94	0	1/4/2018	1	4	2018	2:48:54	10134	0.8	2	48	54	0	0.059570313	3.4998047	-0.070556641	0.014160156	-0.91186523	1.8205566	0.094482422	0	0	0	0	0	0	0	0	0	0.91479492	0.085205078	0.096679688	0.094482422	-0.002197266	0	0	44330	0	0	0
462	463	463	Category L	0.011962891	-0.011962891	-0.93579102	0.12353516	0.17211914	0.47094727	-32.19	0	1/4/2018	1	4	2018	2:48:54	10134	0.9	2	48	54	0	0.059570313	3.4998047	-0.067626953	0.013916016	-0.91455078	1.6022949	0.086425781	0	0	0	0	0	0	0	0	0	0.91699219	0.083007813	0.12695313	0.079589844	-0.025878906	-0.020996094	0	44330	0	0	0
463	464	464	Category L	0.047851563	0.011962891	-0.91186523	0.12451172	0.17382813	0.47290039	-32.19	0	1/4/2018	1	4	2018	2:48:55	10135	0	2	48	55	0	0.059570313	3.4998047	-0.064697266	0.014160156	-0.91259766	1.3942871	0.11254883	0	0	0	0	0	0	0	0	0	0.91503906	0.084960938	0.1159668	0.11254883	-0.002197266	0.000732422	0	44330	0	0	0
464	465	465	Category L	0.023925781	0	-0.97192383	0.12280273	0.17919922	0.46801758	-32.19	0	1/4/2018	1	4	2018	2:48:55	10135	0.1	2	48	55	0	0.059570313	3.4998047	-0.063232422	0.014160156	-0.9128418	2.0622559	0.10620117	0	0	0	0	0	0	0	0	0	0.91503906	0.084960938	0.16040039	0.087158203	-0.014160156	-0.058837891	0	44330	0	0	0
465	466	466	Category L	0.011962891	-0.011962891	-0.95996094	0.12207031	0.17578125	0.47314453	-32.43	0	1/4/2018	1	4	2018	2:48:55	10135	0.2	2	48	55	0	0.059570313	3.4998047	-0.059570313	0.013916016	-0.9140625	2.6030273	0.088867188	0	0	0	0	0	0	0	0	0	0.91601563	0.083984375	0.14331055	0.071533203	-0.025878906	-0.045654297	0	44330	0	0	0
466	467	467	Category L	0.011962891	0	-0.93579102	0.12451172	0.17236328	0.47290039	-32.43	0	1/4/2018	1	4	2018	2:48:55	10135	0.3	2	48	55	0	0.059570313	3.4998047	-0.053466797	0.012939453	-0.91235352	2.1911621	0.070556641	0	0	0	0	0	0	0	0	0	0.9140625	0.0859375	0.10180664	0.065429688	-0.012939453	-0.023193359	0	44330	0	0	0
467	468	468	Category L	0.023925781	0.011962891	-0.93579102	0.12280273	0.17651367	0.47167969	-32.31	0	1/4/2018	1	4	2018	2:48:55	10135	0.4	2	48	55	0	0.059570313	3.4998047	-0.052246094	0.011962891	-0.91577148	2.1599121	0.078613281	0	0	0	0	0	0	0	0	0	0.91723633	0.082763672	0.096191406	0.076171875	0	-0.019775391	0	44330	0	0	0
468	469	469	Category L	0.047851563	0.011962891	-0.92382813	0.12182617	0.17211914	0.46801758	-32.06	0	1/4/2018	1	4	2018	2:48:55	10135	0.5	2	48	55	0	0.059570313	3.4998047	-0.048828125	0.010742188	-0.91308594	2.4545898	0.097412109	0	0	0	0	0	0	0	0	0	0.91455078	0.085449219	0.10839844	0.096679688	0.000976563	-0.010498047	0	44330	0	0	0
469	470	470	Category L	0.011962891	0.011962891	-0.92382813	0.12353516	0.17553711	0.47412109	-31.94	0	1/4/2018	1	4	2018	2:48:55	10135	0.6	2	48	55	0	0.059570313	3.4998047	-0.046630859	0.009277344	-0.91333008	1.8759766	0.059570313	0	0	0	0	0	0	0	0	0	0.91455078	0.085449219	0.071533203	0.05859375	0.002441406	-0.010253906	0	44330	0	0	0
470	471	471	Category L	0.047851563	0.011962891	-0.94799805	0.12109375	0.17236328	0.47314453	-31.57	0	1/4/2018	1	4	2018	2:48:55	10135	0.7	2	48	55	0	0.059570313	3.4998047	-0.041992188	0.007568359	-0.91430664	0.89355469	0.095947266	0	0	0	0	0	0	0	0	0	0.9152832	0.084716797	0.12768555	0.08984375	0.004150391	-0.033447266	0	44330	0	0	0
471	472	472	Category L	0.059814453	-0.011962891	-0.92382813	0.12109375	0.17480469	0.47290039	-31.57	0	1/4/2018	1	4	2018	2:48:55	10135	0.8	2	48	55	0	0.059570313	3.4998047	-0.034423828	0.005859375	-0.91601563	0.77368164	0.096191406	0	0	0	0	0	0	0	0	0	0.91674805	0.083251953	0.11987305	0.094238281	-0.017822266	-0.007568359	0	44330	0	0	0
472	473	473	Category L	0.023925781	0	-0.93579102	0.12011719	0.17675781	0.47314453	-31.69	0	1/4/2018	1	4	2018	2:48:55	10135	0.9	2	48	55	0	0.059570313	3.4998047	-0.030029297	0.005371094	-0.91943359	1.1550293	0.056640625	0	0	0	0	0	0	0	0	0	0.91992188	0.080078125	0.075683594	0.053955078	-0.005371094	-0.016113281	0	44330	0	0	0
473	474	474	Category L	0.035888672	0.047851563	-0.91186523	0.12451172	0.17578125	0.47314453	-31.82	0	1/4/2018	1	4	2018	2:48:56	10136	0	2	48	56	0	0.059570313	3.4998047	-0.025634766	0.006591797	-0.92211914	0.92797852	0.074707031	0	0	0	0	0	0	0	0	0	0.92236328	0.077636719	0.11303711	0.061523438	0.041015625	0.010253906	0	44330	0	0	0
474	475	475	Category L	0.035888672	0.011962891	-0.92382813	0.12182617	0.17211914	0.4699707	-31.82	0	1/4/2018	1	4	2018	2:48:56	10136	0.1	2	48	56	0	0.059570313	3.4998047	-0.021240234	0.005859375	-0.92016602	0.10620117	0.057373047	0	0	0	0	0	0	0	0	0	0.9206543	0.079345703	0.06640625	0.057128906	0.005859375	-0.003417969	0	44330	0	0	0
475	476	476	Category L	0.023925781	0	-0.95996094	0.12182617	0.17749023	0.47412109	-32.19	0	1/4/2018	1	4	2018	2:48:56	10136	0.2	2	48	56	0	0.059570313	3.4998047	-0.015380859	0.007324219	-0.91918945	0.098388672	0.056884766	0	0	0	0	0	0	0	0	0	0.91943359	0.080566406	0.087158203	0.039306641	-0.007324219	-0.040527344	0	44330	0	0	0
476	477	477	Category L	0.047851563	0.011962891	-0.93579102	0.11938477	0.17016602	0.47387695	-32.19	0	1/4/2018	1	4	2018	2:48:56	10136	0.3	2	48	56	0	0.059570313	3.4998047	-0.010986328	0.008544922	-0.92114258	0.55615234	0.060546875	0	0	0	0	0	0	0	0	0	0.92138672	0.078613281	0.076660156	0.058837891	0.003173828	-0.014404297	0	44330	0	0	0
477	478	478	Category L	0.023925781	0.011962891	-0.92382813	0.12182617	0.17919922	0.46899414	-31.33	0	1/4/2018	1	4	2018	2:48:56	10136	0.4	2	48	56	0	0.059570313	3.4998047	-0.002685547	0.007568359	-0.92285156	0.24560547	0.026855469	0	0	0	0	0	0	0	0	0	0.92285156	0.077148438	0.031738281	0.026611328	0.004150391	-0.000732422	0	44330	0	0	0
478	479	479	Category L	0.047851563	0.011962891	-0.89990234	0.11816406	0.17724609	0.47485352	-31.2	0	1/4/2018	1	4	2018	2:48:56	10136	0.5	2	48	56	0	0.059570313	3.4998047	0.001464844	0.008056641	-0.92504883	0.89892578	0.052734375	0	0	0	0	0	0	0	0	0	0.92504883	0.074951172	0.075195313	0.046142578	0.003662109	0.025146484	0	44330	0	0	0
479	480	480	Category L	0.059814453	0	-0.91186523	0.12011719	0.17822266	0.47607422	-30.83	0	1/4/2018	1	4	2018	2:48:56	10136	0.6	2	48	56	0	0.059570313	3.4998047	0.0078125	0.008300781	-0.92675781	0.33154297	0.0546875	0	0	0	0	0	0	0	0	0	0.92675781	0.073242188	0.075195313	0.051757813	-0.008300781	0.014892578	0	44330	0	0	0
480	481	481	Category L	0.023925781	0	-0.92382813	0.12011719	0.17114258	0.47070313	-30.83	0	1/4/2018	1	4	2018	2:48:56	10136	0.7	2	48	56	0	0.059570313	3.4998047	0.014404297	0.009033203	-0.92919922	0.1496582	0.014160156	0	0	0	0	0	0	0	0	0	0.92944336	0.070556641	0.023925781	0.009277344	-0.009033203	0.005371094	0	44330	0	0	0
481	482	482	Category L	0.035888672	0.023925781	-0.93579102	0.11987305	0.17944336	0.47509766	-31.32	0	1/4/2018	1	4	2018	2:48:56	10136	0.8	2	48	56	0	0.059570313	3.4998047	0.021240234	0.008056641	-0.93237305	0.50170898	0.021728516	0	0	0	0	0	0	0	0	0	0.93261719	0.067382813	0.033691406	0.014404297	0.015625	-0.003173828	0	44330	0	0	0
482	483	483	Category L	0.047851563	0	-0.92382813	0.12207031	0.17114258	0.46899414	-31.94	0	1/4/2018	1	4	2018	2:48:56	10136	0.9	2	48	56	0	0.059570313	3.4998047	0.028076172	0.006591797	-0.93115234	1.3181152	0.021972656	0	0	0	0	0	0	0	0	0	0.93164063	0.068359375	0.033691406	0.01953125	-0.006591797	0.007324219	0	44330	0	0	0
483	484	484	Category L	0.071777344	-0.011962891	-0.89990234	0.12109375	0.17480469	0.47290039	-32.55	0	1/4/2018	1	4	2018	2:48:57	10137	0	2	48	57	0	0.059570313	3.4998047	0.034179688	0.004394531	-0.93212891	1.0058594	0.052001953	0	0	0	0	0	0	0	0	0	0.93286133	0.067138672	0.086181641	0.037353516	-0.016357422	0.032226563	0	44330	0	0	0
484	485	485	Category L	0.023925781	-0.023925781	-0.88793945	0.11743164	0.17382813	0.47290039	-32.68	0	1/4/2018	1	4	2018	2:48:57	10137	0.111	2	48	57	0	0.059570313	3.4998047	0.040527344	0.00390625	-0.93310547	0.94921875	0.055664063	0	0	0	0	0	0	0	0	0	0.93383789	0.066162109	0.08984375	-0.016601563	-0.027832031	0.045166016	0	44330	0	0	0
485	486	486	Category L	0.035888672	0.011962891	-0.93579102	0.12182617	0.17456055	0.47314453	-32.55	0	1/4/2018	1	4	2018	2:48:57	10137	0.222	2	48	57	0	0.059570313	3.4998047	0.040283203	0.00390625	-0.93286133	2.1347656	0.009521484	0	0	0	0	0	0	0	0	0	0.93383789	0.066162109	0.015136719	-0.004394531	0.0078125	-0.002685547	0	44330	0	0	0
486	487	487	Category L	0.071777344	0	-0.92382813	0.12084961	0.18188477	0.47216797	-32.18	0	1/4/2018	1	4	2018	2:48:57	10137	0.333	2	48	57	0	0.059570313	3.4998047	0.040039063	0.003662109	-0.93286133	2.6804199	0.033203125	0	0	0	0	0	0	0	0	0	0.93383789	0.066162109	0.044677734	0.031494141	-0.003662109	0.009033203	0	44330	0	0	0
487	488	488	Category L	0.059814453	0	-0.93579102	0.11816406	0.17822266	0.47314453	-31.69	0	1/4/2018	1	4	2018	2:48:57	10137	0.444	2	48	57	0	0.059814453	3.511084	0.039550781	0.004150391	-0.93359375	1.2626953	0.020507813	0	0	0	0	0	0	0	0	0	0.93432617	0.065673828	0.026367188	0.020019531	-0.004150391	-0.001953125	0	44330	0	0	0
488	489	489	Category L	0.035888672	0	-0.93579102	0.11499023	0.17749023	0.47387695	-31.45	0	1/4/2018	1	4	2018	2:48:57	10137	0.555	2	48	57	0	0.059814453	3.511084	0.040527344	0.004394531	-0.93359375	0.31542969	0.006591797	0	0	0	0	0	0	0	0	0	0.93457031	0.065429688	0.010986328	-0.004638672	-0.004394531	-0.001953125	0	44330	0	0	0
489	490	490	Category L	0.011962891	0.011962891	-0.93579102	0.11987305	0.17553711	0.47192383	-31.69	0	1/4/2018	1	4	2018	2:48:57	10137	0.666	2	48	57	0	0.059814453	3.511084	0.040039063	0.004882813	-0.93334961	0.82495117	0.029052734	0	0	0	0	0	0	0	0	0	0.93432617	0.065673828	0.037597656	-0.028076172	0.006835938	-0.002197266	0	44330	0	0	0
490	491	491	Category L	0.083984375	0.011962891	-0.94799805	0.11328125	0.17724609	0.47583008	-31.45	0	1/4/2018	1	4	2018	2:48:57	10137	0.777	2	48	57	0	0.059814453	3.511084	0.039794922	0.005371094	-0.93310547	0.86401367	0.046875	0	0	0	0	0	0	0	0	0	0.93383789	0.066162109	0.065429688	0.043945313	0.006347656	-0.014648438	0	44330	0	0	0
491	492	492	Category L	0.071777344	0.011962891	-0.92382813	0.11987305	0.17749023	0.46875	-31.57	0	1/4/2018	1	4	2018	2:48:57	10137	0.888	2	48	57	0	0.059814453	3.511084	0.039794922	0.005371094	-0.93310547	0.10180664	0.033691406	0	0	0	0	0	0	0	0	0	0.93383789	0.066162109	0.047607422	0.031738281	0.006347656	0.009277344	0	44330	0	0	0
492	493	493	Category L	0.047851563	0	-0.93579102	0.12011719	0.17675781	0.47192383	-31.94	0	1/4/2018	1	4	2018	2:48:58	10138	0	2	48	58	0	0.059814453	3.511084	0.039794922	0.005615234	-0.93310547	0.78881836	0.010009766	0	0	0	0	0	0	0	0	0	0.93408203	0.065917969	0.015869141	0.0078125	-0.005615234	-0.002441406	0	44330	0	0	0
493	494	494	Category L	0.047851563	0	-0.94799805	0.12011719	0.17480469	0.47387695	-31.82	0	1/4/2018	1	4	2018	2:48:58	10138	0.09	2	48	58	0	0.059814453	3.511084	0.039550781	0.005615234	-0.93310547	0.033203125	0.017578125	0	0	0	0	0	0	0	0	0	0.93408203	0.065917969	0.028564453	0.008056641	-0.005615234	-0.014648438	0	44330	0	0	0
494	495	495	Category L	0.035888672	0	-0.93579102	0.1184082	0.17944336	0.47705078	-32.31	0	1/4/2018	1	4	2018	2:48:58	10138	0.181	2	48	58	0	0.059814453	3.511084	0.039306641	0.005371094	-0.93334961	0.25878906	0.006591797	0	0	0	0	0	0	0	0	0	0.93408203	0.065917969	0.010986328	-0.003417969	-0.005371094	-0.002197266	0	44330	0	0	0
495	496	496	Category L	0.059814453	0	-0.91186523	0.11499023	0.17749023	0.47167969	-32.06	0	1/4/2018	1	4	2018	2:48:58	10138	0.272	2	48	58	0	0.059814453	3.511084	0.038818359	0.005371094	-0.93334961	0.42602539	0.030273438	0	0	0	0	0	0	0	0	0	0.93408203	0.065917969	0.047607422	0.020751953	-0.005371094	0.021484375	0	44330	0	0	0
496	497	497	Category L	0.047851563	-0.011962891	-0.92382813	0.11743164	0.1796875	0.47412109	-31.82	0	1/4/2018	1	4	2018	2:48:58	10138	0.363	2	48	58	0	0.059814453	3.511084	0.038818359	0.004882813	-0.93359375	0.45703125	0.021484375	0	0	0	0	0	0	0	0	0	0.93432617	0.065673828	0.035644531	0.008789063	-0.016845703	0.009765625	0	44330	0	0	0
497	498	498	Category L	0.071777344	0	-0.93579102	0.11645508	0.17407227	0.46972656	-31.82	0	1/4/2018	1	4	2018	2:48:58	10138	0.454	2	48	58	0	0.059814453	3.511084	0.038818359	0.004882813	-0.93383789	0.43579102	0.032958984	0	0	0	0	0	0	0	0	0	0.93481445	0.065185547	0.039550781	0.032714844	-0.004882813	-0.001708984	0	44330	0	0	0
498	499	499	Category L	0.047851563	-0.011962891	-0.95996094	0.11645508	0.17333984	0.47192383	-31.82	0	1/4/2018	1	4	2018	2:48:58	10138	0.545	2	48	58	0	0.059814453	3.511084	0.038818359	0.004882813	-0.93359375	1.2805176	0.032470703	0	0	0	0	0	0	0	0	0	0.93457031	0.065429688	0.052001953	0.008789063	-0.016845703	-0.026123047	0	44330	0	0	0
499	500	500	Category L	0.047851563	0	-0.92382813	0.11987305	0.17822266	0.47192383	-32.06	0	1/4/2018	1	4	2018	2:48:58	10138	0.636	2	48	58	0	0.059814453	3.511084	0.039306641	0.004638672	-0.93359375	1.0856934	0.013916016	0	0	0	0	0	0	0	0	0	0.93457031	0.065429688	0.023193359	0.008300781	-0.004638672	0.009765625	0	44330	0	0	0
500	501	501	Category L	0.071777344	-0.011962891	-0.93579102	0.11743164	0.17749023	0.46704102	-31.82	0	1/4/2018	1	4	2018	2:48:58	10138	0.727	2	48	58	0	0.059814453	3.511084	0.038818359	0.005126953	-0.93383789	0.9375	0.036865234	0	0	0	0	0	0	0	0	0	0.93457031	0.065429688	0.051757813	0.032714844	-0.017089844	-0.001708984	0	44330	0	0	0
501	502	502	Category L	0.047851563	0	-0.92382813	0.11914063	0.17382813	0.47070313	-31.94	0	1/4/2018	1	4	2018	2:48:58	10138	0.818	2	48	58	0	0.059814453	3.511084	0.038085938	0.005371094	-0.93359375	1.2414551	0.014648438	0	0	0	0	0	0	0	0	0	0.93432617	0.065673828	0.024658203	0.009521484	-0.005371094	0.009765625	0	44330	0	0	0
502	503	503	Category L	0.059814453	0	-0.92382813	0.11743164	0.17822266	0.47192383	-31.33	0	1/4/2018	1	4	2018	2:48:58	10138	0.909	2	48	58	0	0.059814453	3.511084	0.038330078	0.005371094	-0.93383789	1.1494141	0.024169922	0	0	0	0	0	0	0	0	0	0.93481445	0.065185547	0.037109375	0.021240234	-0.005371094	0.010009766	0	44330	0	0	0
503	504	504	Category L	0.059814453	-0.011962891	-0.93579102	0.11547852	0.17895508	0.47094727	-31.08	0	1/4/2018	1	4	2018	2:48:59	10139	0	2	48	59	0	0.059814453	3.511084	0.038574219	0.005615234	-0.93408203	0.11425781	0.027587891	0	0	0	0	0	0	0	0	0	0.93481445	0.065185547	0.040527344	0.020996094	-0.017578125	-0.001464844	0	44330	0	0	0
504	505	505	Category L	0.047851563	0.011962891	-0.92382813	0.11401367	0.17578125	0.47070313	-31.2	0	1/4/2018	1	4	2018	2:48:59	10139	0.1	2	48	59	0	0.059814453	3.511084	0.038574219	0.005615234	-0.93383789	1.3735352	0.014892578	0	0	0	0	0	0	0	0	0	0.93457031	0.065429688	0.025390625	0.009033203	0.006103516	0.010009766	0	44330	0	0	0
505	506	506	Category L	0.011962891	0.011962891	-0.93579102	0.11499023	0.17944336	0.47583008	-30.96	0	1/4/2018	1	4	2018	2:48:59	10139	0.2	2	48	59	0	0.059814453	3.511084	0.038574219	0.006103516	-0.93334961	2.4577637	0.02734375	0	0	0	0	0	0	0	0	0	0.93408203	0.065917969	0.034912109	-0.026611328	0.005615234	-0.002197266	0	44330	0	0	0
506	507	507	Category L	0.011962891	0.023925781	-0.95996094	0.11572266	0.17651367	0.47485352	-31.32	0	1/4/2018	1	4	2018	2:48:59	10139	0.3	2	48	59	0	0.059814453	3.511084	0.038818359	0.006347656	-0.93310547	3.3330078	0.041503906	0	0	0	0	0	0	0	0	0	0.93408203	0.065917969	0.071044922	-0.026855469	0.017333984	-0.026611328	0	44330	0	0	0
507	508	508	Category L	0.035888672	0.035888672	-0.94799805	0.11376953	0.17724609	0.47290039	-31.2	0	1/4/2018	1	4	2018	2:48:59	10139	0.4	2	48	59	0	0.059814453	3.511084	0.038818359	0.006347656	-0.93310547	4.0317383	0.032958984	0	0	0	0	0	0	0	0	0	0.93383789	0.066162109	0.047363281	-0.002929688	0.029296875	-0.014648438	0	44330	0	0	0
508	509	509	Category L	0.035888672	0.023925781	-0.91186523	0.1171875	0.18066406	0.46923828	-31.08	0	1/4/2018	1	4	2018	2:48:59	10139	0.5	2	48	59	0	0.059814453	3.511084	0.038818359	0.006347656	-0.93310547	4.7580566	0.027587891	0	0	0	0	0	0	0	0	0	0.93383789	0.066162109	0.041748047	-0.002929688	0.017333984	0.021240234	0	44330	0	0	0
509	510	510	Category L	0.047851563	0.011962891	-0.93579102	0.11645508	0.17919922	0.47680664	-31.08	0	1/4/2018	1	4	2018	2:48:59	10139	0.6	2	48	59	0	0.059814453	3.511084	0.038574219	0.006347656	-0.93310547	4.9311523	0.010742188	0	0	0	0	0	0	0	0	0	0.93383789	0.066162109	0.017089844	0.009033203	0.005371094	-0.002441406	0	44330	0	0	0
510	511	511	Category L	0.035888672	0.011962891	-0.92382813	0.11572266	0.17578125	0.47192383	-30.83	0	1/4/2018	1	4	2018	2:48:59	10139	0.7	2	48	59	0	0.059814453	3.511084	0.038818359	0.006103516	-0.93310547	4.1870117	0.011474609	0	0	0	0	0	0	0	0	0	0.93408203	0.065917969	0.018310547	-0.002929688	0.005615234	0.009277344	0	44330	0	0	0
511	512	512	Category L	0.023925781	0	-0.92382813	0.11816406	0.17919922	0.47412109	-31.2	0	1/4/2018	1	4	2018	2:48:59	10139	0.8	2	48	59	0	0.059814453	3.511084	0.039306641	0.006103516	-0.93310547	3.5454102	0.019042969	0	0	0	0	0	0	0	0	0	0.93408203	0.065917969	0.031005859	-0.015380859	-0.006103516	0.009277344	0	44330	0	0	0
512	513	513	Category L	0.047851563	0	-0.93579102	0.11914063	0.1784668	0.47290039	-31.57	0	1/4/2018	1	4	2018	2:48:59	10139	0.9	2	48	59	0	0.059814453	3.511084	0.039306641	0.006347656	-0.93310547	2.965332	0.010742188	0	0	0	0	0	0	0	0	0	0.93383789	0.066162109	0.017333984	0.008300781	-0.006347656	-0.002441406	0	44330	0	0	0
513	514	514	Category L	0.023925781	0	-0.95996094	0.11303711	0.17822266	0.47167969	-31.45	0	1/4/2018	1	4	2018	2:49:00	10140	0	2	49	0	0	0.059814453	3.511084	0.039550781	0.006591797	-0.93286133	2.1816406	0.031982422	0	0	0	0	0	0	0	0	0	0.93359375	0.06640625	0.049316406	-0.015625	-0.006591797	-0.026855469	0	44330	0	0	0
514	515	515	Category L	0.047851563	0	-0.93579102	0.11230469	0.17651367	0.47387695	-31.45	0	1/4/2018	1	4	2018	2:49:00	10140	0.1	2	49	0	0	0.059814453	3.511084	0.039550781	0.006347656	-0.93310547	1.0866699	0.010742188	0	0	0	0	0	0	0	0	0	0.93383789	0.066162109	0.017089844	0.008056641	-0.006347656	-0.002441406	0	44330	0	0	0
515	516	516	Category L	0.035888672	0	-0.93579102	0.11474609	0.17919922	0.47167969	-31.2	0	1/4/2018	1	4	2018	2:49:00	10140	0.2	2	49	0	0	0.059814453	3.511084	0.039306641	0.006103516	-0.93310547	0.018066406	0.007568359	0	0	0	0	0	0	0	0	0	0.93383789	0.066162109	0.012451172	-0.003417969	-0.006103516	-0.002441406	0	44330	0	0	0
516	517	517	Category L	0.023925781	0	-0.95996094	0.11914063	0.1784668	0.47607422	-30.83	0	1/4/2018	1	4	2018	2:49:00	10140	0.3	2	49	0	0	0.059814453	3.511084	0.039794922	0.006347656	-0.93261719	0.60742188	0.032226563	0	0	0	0	0	0	0	0	0	0.93334961	0.066650391	0.049560547	-0.015869141	-0.006347656	-0.027099609	0	44330	0	0	0
517	518	518	Category L	0.023925781	-0.011962891	-0.95996094	0.11938477	0.17749023	0.47509766	-30.96	0	1/4/2018	1	4	2018	2:49:00	10140	0.4	2	49	0	0	0.059814453	3.511084	0.039550781	0.006103516	-0.93212891	0.95703125	0.036621094	0	0	0	0	0	0	0	0	0	0.93310547	0.066894531	0.061523438	-0.015625	-0.018066406	-0.027587891	0	44330	0	0	0
518	519	519	Category L	0.023925781	-0.011962891	-0.94799805	0.11499023	0.17822266	0.47485352	-31.08	0	1/4/2018	1	4	2018	2:49:00	10140	0.5	2	49	0	0	0.059814453	3.511084	0.039550781	0.005615234	-0.93237305	1.1096191	0.028320313	0	0	0	0	0	0	0	0	0	0.93310547	0.066894531	0.049072266	-0.015625	-0.017578125	-0.015380859	0	44330	0	0	0
519	520	520	Category L	0.023925781	0.011962891	-0.94799805	0.11010742	0.17822266	0.46777344	-31.2	0	1/4/2018	1	4	2018	2:49:00	10140	0.6	2	49	0	0	0.059814453	3.511084	0.039550781	0.005615234	-0.93286133	0.82641602	0.022705078	0	0	0	0	0	0	0	0	0	0.93359375	0.06640625	0.037109375	-0.015625	0.006103516	-0.015136719	0	44330	0	0	0
520	521	521	Category L	0.035888672	0	-0.93579102	0.11645508	0.17919922	0.4699707	-31.45	0	1/4/2018	1	4	2018	2:49:00	10140	0.7	2	49	0	0	0.059814453	3.511084	0.039306641	0.005859375	-0.93286133	0.1940918	0.007324219	0	0	0	0	0	0	0	0	0	0.93359375	0.06640625	0.012207031	-0.003417969	-0.005859375	-0.002929688	0	44330	0	0	0
521	522	522	Category L	0.023925781	0	-0.94799805	0.11230469	0.17919922	0.47070313	-31.57	0	1/4/2018	1	4	2018	2:49:00	10140	0.8	2	49	0	0	0.059814453	3.511084	0.039550781	0.005859375	-0.93286133	0.38183594	0.022460938	0	0	0	0	0	0	0	0	0	0.93383789	0.066162109	0.036621094	-0.015625	-0.005859375	-0.014892578	0	44330	0	0	0
522	523	523	Category L	0.047851563	0.011962891	-0.93579102	0.11108398	0.17919922	0.46899414	-31.69	0	1/4/2018	1	4	2018	2:49:00	10140	0.9	2	49	0	0	0.059814453	3.511084	0.039794922	0.005615234	-0.93310547	0.90063477	0.010253906	0	0	0	0	0	0	0	0	0	0.93408203	0.065917969	0.016601563	0.0078125	0.006103516	-0.002441406	0	44330	0	0	0
523	524	524	Category L	0.035888672	0.023925781	-0.92382813	0.1159668	0.18115234	0.47583008	-31.81	0	1/4/2018	1	4	2018	2:49:01	10141	0	2	49	1	0	0.059814453	3.511084	0.039550781	0.005615234	-0.93334961	1.0317383	0.020751953	0	0	0	0	0	0	0	0	0	0.93432617	0.065673828	0.031738281	-0.003662109	0.018066406	0.009521484	0	44330	0	0	0
524	525	525	Category L	0.035888672	0.011962891	-0.93579102	0.11767578	0.17675781	0.47167969	-31.69	0	1/4/2018	1	4	2018	2:49:01	10141	0.111	2	49	1	0	0.059814453	3.511084	0.039306641	0.005615234	-0.93432617	1.2346191	0.007080078	0	0	0	0	0	0	0	0	0	0.93505859	0.064941406	0.010986328	-0.003417969	0.006103516	-0.001220703	0	44330	0	0	0
525	526	526	Category L	0.035888672	0.011962891	-0.92382813	0.11938477	0.17919922	0.47192383	-31.69	0	1/4/2018	1	4	2018	2:49:01	10141	0.222	2	49	1	0	0.060058594	3.515918	0.039306641	0.006347656	-0.93481445	1.171875	0.012939453	0	0	0	0	0	0	0	0	0	0.93579102	0.064208984	0.020019531	-0.003417969	0.005371094	0.010986328	0	44330	0	0	0
526	527	527	Category L	0.011962891	0.023925781	-0.93579102	0.11328125	0.17919922	0.47290039	-31.57	0	1/4/2018	1	4	2018	2:49:01	10141	0.333	2	49	1	0	0.060058594	3.515918	0.039550781	0.006591797	-0.93457031	0.80273438	0.032714844	0	0	0	0	0	0	0	0	0	0.93554688	0.064453125	0.045898438	-0.027587891	0.017089844	-0.000976563	0	44330	0	0	0
527	528	528	Category L	0.083984375	0.011962891	-0.92382813	0.11669922	0.17993164	0.47094727	-31.32	0	1/4/2018	1	4	2018	2:49:01	10141	0.444	2	49	1	0	0.060058594	3.515918	0.038818359	0.006835938	-0.93457031	0.80761719	0.046386719	0	0	0	0	0	0	0	0	0	0.93554688	0.064453125	0.060791016	0.044921875	0.004882813	0.010742188	0	44330	0	0	0
528	529	529	Category L	0.035888672	0.023925781	-0.92382813	0.11401367	0.18115234	0.47290039	-31.82	0	1/4/2018	1	4	2018	2:49:01	10141	0.555	2	49	1	0	0.060058594	3.515918	0.038574219	0.007080078	-0.93432617	0.72143555	0.020019531	0	0	0	0	0	0	0	0	0	0.93530273	0.064697266	0.030273438	-0.002685547	0.016601563	0.010498047	0	44330	0	0	0
529	530	530	Category L	0.023925781	0.023925781	-0.92382813	0.11938477	0.18334961	0.47192383	-31.82	0	1/4/2018	1	4	2018	2:49:01	10141	0.666	2	49	1	0	0.060058594	3.515918	0.038574219	0.007324219	-0.93432617	0.68237305	0.024414063	0	0	0	0	0	0	0	0	0	0.93505859	0.064941406	0.041748047	-0.014648438	0.016357422	0.010498047	0	44330	0	0	0
530	531	531	Category L	0.035888672	0.011962891	-0.94799805	0.11401367	0.18115234	0.47387695	-31.94	0	1/4/2018	1	4	2018	2:49:01	10141	0.777	2	49	1	0	0.060058594	3.515918	0.039306641	0.007324219	-0.93408203	0.71826172	0.014892578	0	0	0	0	0	0	0	0	0	0.93505859	0.064941406	0.021728516	-0.003417969	0.004394531	-0.013671875	0	44330	0	0	0
531	532	532	Category L	0.023925781	0.011962891	-0.94799805	0.11645508	0.18286133	0.47314453	-31.94	0	1/4/2018	1	4	2018	2:49:01	10141	0.888	2	49	1	0	0.060058594	3.515918	0.038818359	0.007324219	-0.93408203	0.98608398	0.020751953	0	0	0	0	0	0	0	0	0	0.93481445	0.065185547	0.033447266	-0.014892578	0.004394531	-0.013671875	0	44330	0	0	0
532	533	533	Category L	0.011962891	0	-0.93579102	0.1105957	0.18554688	0.47485352	-31.57	0	1/4/2018	1	4	2018	2:49:02	10142	0	2	49	2	0	0.060058594	3.515918	0.038574219	0.007324219	-0.93408203	1.1755371	0.027587891	0	0	0	0	0	0	0	0	0	0.93481445	0.065185547	0.035400391	-0.026611328	-0.007324219	-0.001464844	0	44330	0	0	0
533	534	534	Category L	0.023925781	-0.023925781	-0.94799805	0.11328125	0.18188477	0.47387695	-31.69	0	1/4/2018	1	4	2018	2:49:02	10142	0.1	2	49	2	0	0.060058594	3.515918	0.038085938	0.007324219	-0.93383789	0.85742188	0.036865234	0	0	0	0	0	0	0	0	0	0.93481445	0.065185547	0.059326172	-0.014160156	-0.03125	-0.013916016	0	44330	0	0	0
534	535	535	Category L	0.023925781	0	-0.93579102	0.11376953	0.18286133	0.47412109	-31.94	0	1/4/2018	1	4	2018	2:49:02	10142	0.2	2	49	2	0	0.060058594	3.515918	0.038330078	0.007324219	-0.93359375	0.040771484	0.016357422	0	0	0	0	0	0	0	0	0	0.93457031	0.065429688	0.023681641	-0.014404297	-0.007324219	-0.001953125	0	44330	0	0	0
535	536	536	Category L	0.059814453	0	-0.93579102	0.11474609	0.17993164	0.47680664	-32.19	0	1/4/2018	1	4	2018	2:49:02	10142	0.3	2	49	2	0	0.060058594	3.515918	0.038818359	0.007324219	-0.93359375	0.12158203	0.022216797	0	0	0	0	0	0	0	0	0	0.93457031	0.065429688	0.030273438	0.020751953	-0.007324219	-0.001953125	0	44330	0	0	0
536	537	537	Category L	0.047851563	0	-0.94799805	0.11401367	0.1809082	0.47485352	-32.19	0	1/4/2018	1	4	2018	2:49:02	10142	0.4	2	49	2	0	0.060058594	3.515918	0.038330078	0.007324219	-0.93383789	0.36474609	0.018310547	0	0	0	0	0	0	0	0	0	0.93457031	0.065429688	0.030761719	0.009277344	-0.007324219	-0.013916016	0	44330	0	0	0
537	538	538	Category L	0.035888672	0.011962891	-0.93579102	0.11035156	0.18188477	0.47290039	-32.06	0	1/4/2018	1	4	2018	2:49:02	10142	0.5	2	49	2	0	0.060058594	3.515918	0.038085938	0.007568359	-0.93359375	0.68798828	0.005126953	0	0	0	0	0	0	0	0	0	0.93457031	0.065429688	0.008544922	-0.002197266	0.004150391	-0.001953125	0	44330	0	0	0
538	539	539	Category L	0.047851563	-0.011962891	-0.93579102	0.11010742	0.17993164	0.47094727	-32.06	0	1/4/2018	1	4	2018	2:49:02	10142	0.6	2	49	2	0	0.060058594	3.515918	0.037597656	0.007568359	-0.93359375	0.32617188	0.021972656	0	0	0	0	0	0	0	0	0	0.93432617	0.065673828	0.031738281	0.010009766	-0.01953125	-0.001953125	0	44330	0	0	0
539	540	540	Category L	0.023925781	0.035888672	-0.94799805	0.11474609	0.17919922	0.47094727	-32.06	0	1/4/2018	1	4	2018	2:49:02	10142	0.7	2	49	2	0	0.060058594	3.515918	0.037353516	0.007568359	-0.93359375	0.010253906	0.034179688	0	0	0	0	0	0	0	0	0	0.93432617	0.065673828	0.055908203	-0.013427734	0.028076172	-0.014160156	0	44330	0	0	0
540	541	541	Category L	0.011962891	0.011962891	-0.92382813	0.11303711	0.1809082	0.46899414	-32.06	0	1/4/2018	1	4	2018	2:49:02	10142	0.8	2	49	2	0	0.060058594	3.515918	0.036865234	0.007324219	-0.93359375	0.56469727	0.027099609	0	0	0	0	0	0	0	0	0	0.93432617	0.065673828	0.039306641	-0.024902344	0.004394531	0.009765625	0	44330	0	0	0
541	542	542	Category L	0.035888672	0.023925781	-0.94799805	0.11450195	0.18261719	0.47192383	-32.19	0	1/4/2018	1	4	2018	2:49:02	10142	0.9	2	49	2	0	0.060058594	3.515918	0.036865234	0.006347656	-0.93286133	0.41259766	0.022949219	0	0	0	0	0	0	0	0	0	0.93359375	0.06640625	0.033447266	-0.000976563	0.017333984	-0.014892578	0	44330	0	0	0
542	543	543	Category L	0.023925781	0.011962891	-0.94799805	0.11499023	0.18017578	0.47290039	-31.69	0	1/4/2018	1	4	2018	2:49:03	10143	0	2	49	3	0	0.060058594	3.515918	0.034179688	0.006347656	-0.93237305	0.25366211	0.019287109	0	0	0	0	0	0	0	0	0	0.93286133	0.067138672	0.03125	-0.010253906	0.005371094	-0.015380859	0	44330	0	0	0
543	544	544	Category L	0.047851563	0.011962891	-0.88793945	0.11303711	0.17822266	0.46875	-31.69	0	1/4/2018	1	4	2018	2:49:03	10143	0.09	2	49	3	0	0.060058594	3.515918	0.026855469	0.005371094	-0.93359375	0.82128906	0.050537109	0	0	0	0	0	0	0	0	0	0.93383789	0.066162109	0.072998047	0.020751953	0.006347656	0.045654297	0	44330	0	0	0
544	545	545	Category L	0.035888672	0.023925781	-0.93579102	0.11474609	0.18432617	0.47607422	-31.82	0	1/4/2018	1	4	2018	2:49:03	10143	0.181	2	49	3	0	0.060058594	3.515918	0.017578125	0.002685547	-0.93188477	1.064209	0.028076172	0	0	0	0	0	0	0	0	0	0.93212891	0.067871094	0.04296875	0.018066406	0.020996094	-0.003662109	0	44330	0	0	0
545	546	546	Category L	0.023925781	0.011962891	-0.94799805	0.11303711	0.18432617	0.47094727	-31.69	0	1/4/2018	1	4	2018	2:49:03	10143	0.272	2	49	3	0	0.060058594	3.515918	0.01171875	0.00390625	-0.92749023	1.1992188	0.024902344	0	0	0	0	0	0	0	0	0	0.92749023	0.072509766	0.040283203	0.011962891	0.0078125	-0.020263672	0	44330	0	0	0
546	547	547	Category L	0.023925781	0	-0.92382813	0.11499023	0.17944336	0.47314453	-32.06	0	1/4/2018	1	4	2018	2:49:03	10143	0.363	2	49	3	0	0.060058594	3.515918	0.006835938	0.004150391	-0.93041992	1.6992188	0.018554688	0	0	0	0	0	0	0	0	0	0.93041992	0.069580078	0.028076172	0.016845703	-0.004150391	0.006591797	0	44330	0	0	0
547	548	548	Category L	0.023925781	0.023925781	-0.93579102	0.11547852	0.17895508	0.47094727	-32.43	0	1/4/2018	1	4	2018	2:49:03	10143	0.454	2	49	3	0	0.060058594	3.515918	0.00390625	0.006103516	-0.9296875	1.6499023	0.02734375	0	0	0	0	0	0	0	0	0	0.9296875	0.0703125	0.043701172	0.019775391	0.017578125	-0.005859375	0	44330	0	0	0
548	549	549	Category L	0.023925781	0	-0.92382813	0.11108398	0.18286133	0.46801758	-32.31	0	1/4/2018	1	4	2018	2:49:03	10143	0.545	2	49	3	0	0.060058594	3.515918	-0.000732422	0.006835938	-0.92871094	0.75952148	0.026123047	0	0	0	0	0	0	0	0	0	0.92871094	0.071289063	0.036621094	0.024658203	-0.006835938	0.004882813	0	44330	0	0	0
549	550	550	Category L	0.035888672	-0.011962891	-0.93579102	0.11230469	0.18017578	0.47290039	-32.19	0	1/4/2018	1	4	2018	2:49:03	10143	0.636	2	49	3	0	0.060058594	3.515918	-0.007080078	0.008544922	-0.9284668	0.45605469	0.048339844	0	0	0	0	0	0	0	0	0	0.9284668	0.071533203	0.071044922	0.04296875	-0.020507813	-0.007080078	0	44330	0	0	0
550	551	551	Category L	0.071777344	0.011962891	-0.94799805	0.11450195	0.18554688	0.46728516	-31.94	0	1/4/2018	1	4	2018	2:49:03	10143	0.727	2	49	3	0	0.060058594	3.515918	-0.014892578	0.010009766	-0.92651367	1.4182129	0.089355469	0	0	0	0	0	0	0	0	0	0.92675781	0.073242188	0.10986328	0.086669922	0.001708984	-0.021240234	0	44330	0	0	0
551	552	552	Category L	0.071777344	0.023925781	-0.91186523	0.11376953	0.18188477	0.47387695	-31.45	0	1/4/2018	1	4	2018	2:49:03	10143	0.818	2	49	3	0	0.060058594	3.515918	-0.020263672	0.01171875	-0.92285156	1.6403809	0.093505859	0	0	0	0	0	0	0	0	0	0.9230957	0.076904297	0.11523438	0.092041016	0.011962891	0.010986328	0	44330	0	0	0
552	553	553	Category L	0.035888672	0.011962891	-0.91186523	0.11499023	0.17944336	0.47314453	-31.45	0	1/4/2018	1	4	2018	2:49:03	10143	0.909	2	49	3	0	0.060058594	3.515918	-0.026611328	0.012695313	-0.92456055	1.9160156	0.063720703	0	0	0	0	0	0	0	0	0	0.92504883	0.074951172	0.076171875	0.0625	-0.000732422	0.012695313	0	44330	0	0	0
553	554	554	Category L	0.035888672	0.023925781	-0.93579102	0.11401367	0.18017578	0.47583008	-31.2	0	1/4/2018	1	4	2018	2:49:04	10144	0	2	49	4	0	0.060058594	3.515918	-0.031494141	0.012451172	-0.92504883	2.1286621	0.069335938	0	0	0	0	0	0	0	0	0	0.92553711	0.074462891	0.089599609	0.067382813	0.011230469	-0.010498047	0	44330	0	0	0
554	555	555	Category L	0.023925781	0	-0.92382813	0.11132813	0.18017578	0.47485352	-31.2	0	1/4/2018	1	4	2018	2:49:04	10144	0.1	2	49	4	0	0.060058594	3.515918	-0.0390625	0.010009766	-0.92724609	1.5671387	0.063720703	0	0	0	0	0	0	0	0	0	0.92797852	0.072021484	0.076660156	0.062988281	-0.010009766	0.003417969	0	44330	0	0	0
555	556	556	Category L	0.059814453	0.011962891	-0.92382813	0.11572266	0.18701172	0.47192383	-31.08	0	1/4/2018	1	4	2018	2:49:04	10144	0.2	2	49	4	0	0.060058594	3.515918	-0.043945313	0.010253906	-0.92456055	1.1298828	0.10375977	0	0	0	0	0	0	0	0	0	0.92553711	0.074462891	0.10620117	0.10375977	0.001464844	0.000732422	0	44330	0	0	0
556	557	557	Category L	0.023925781	0	-0.89990234	0.11279297	0.18334961	0.47094727	-31.08	0	1/4/2018	1	4	2018	2:49:04	10144	0.3	2	49	4	0	0.060058594	3.515918	-0.049804688	0.012207031	-0.92016602	1.1970215	0.077636719	0	0	0	0	0	0	0	0	0	0.92163086	0.078369141	0.10668945	0.073730469	-0.012207031	0.020263672	0	44330	0	0	0
557	558	558	Category L	0.035888672	-0.023925781	-0.93579102	0.11132813	0.18017578	0.47485352	-31.57	0	1/4/2018	1	4	2018	2:49:04	10144	0.4	2	49	4	0	0.060058594	3.515918	-0.059082031	0.011474609	-0.91992188	1.1401367	0.10253906	0	0	0	0	0	0	0	0	0	0.921875	0.078125	0.14624023	0.094970703	-0.035400391	-0.015625	0	44330	0	0	0
558	559	559	Category L	0.047851563	0.011962891	-0.93579102	0.11474609	0.18188477	0.4699707	-31.69	0	1/4/2018	1	4	2018	2:49:04	10144	0.5	2	49	4	0	0.060058594	3.515918	-0.065673828	0.010742188	-0.91870117	0.86352539	0.11474609	0	0	0	0	0	0	0	0	0	0.92114258	0.078857422	0.13134766	0.11352539	0.000976563	-0.016845703	0	44330	0	0	0
559	560	560	Category L	0.023925781	0.011962891	-0.91186523	0.11376953	0.18432617	0.46728516	-31.82	0	1/4/2018	1	4	2018	2:49:04	10144	0.6	2	49	4	0	0.060058594	3.515918	-0.072509766	0.011962891	-0.91674805	0.3449707	0.096679688	0	0	0	0	0	0	0	0	0	0.91992188	0.080078125	0.10180664	0.096435547	0	0.004882813	0	44330	0	0	0
560	561	561	Category L	0.047851563	0	-0.93579102	0.11572266	0.18261719	0.4699707	-31.94	0	1/4/2018	1	4	2018	2:49:04	10144	0.7	2	49	4	0	0.060058594	3.515918	-0.079101563	0.013427734	-0.91577148	0.001953125	0.12915039	0	0	0	0	0	0	0	0	0	0.91918945	0.080810547	0.16040039	0.12695313	-0.013427734	-0.019775391	0	44330	0	0	0
561	562	562	Category L	0.059814453	0	-0.95996094	0.11230469	0.18554688	0.47412109	-31.81	0	1/4/2018	1	4	2018	2:49:04	10144	0.8	2	49	4	0	0.060058594	3.515918	-0.087158203	0.012695313	-0.91723633	0.28735352	0.15356445	0	0	0	0	0	0	0	0	0	0.92138672	0.078613281	0.20239258	0.14697266	-0.012695313	-0.042480469	0	44330	0	0	0
562	563	563	Category L	0.035888672	0	-0.93579102	0.11230469	0.18457031	0.47314453	-31.81	0	1/4/2018	1	4	2018	2:49:04	10144	0.9	2	49	4	0	0.060058594	3.515918	-0.092041016	0.010253906	-0.91357422	0.80395508	0.13012695	0	0	0	0	0	0	0	0	0	0.91821289	0.081787109	0.16040039	0.12792969	-0.010253906	-0.021972656	0	44330	0	0	0
563	564	564	Category L	0.035888672	0	-0.97192383	0.10742188	0.17944336	0.47167969	-31.81	0	1/4/2018	1	4	2018	2:49:05	10145	0	2	49	5	0	0.059814453	3.4675781	-0.098388672	0.009521484	-0.90869141	0.92700195	0.14868164	0	0	0	0	0	0	0	0	0	0.9140625	0.0859375	0.20727539	0.13427734	-0.009521484	-0.062988281	0	44330	0	0	0
564	565	565	Category L	0.035888672	0.023925781	-0.93579102	0.10888672	0.18554688	0.47290039	-31.57	0	1/4/2018	1	4	2018	2:49:05	10145	0.111	2	49	5	0	0.059814453	3.4675781	-0.10375977	0.010498047	-0.91040039	1.032959	0.14257813	0	0	0	0	0	0	0	0	0	0.91625977	0.083740234	0.17822266	0.13964844	0.013183594	-0.025146484	0	44330	0	0	0
565	566	566	Category L	0.059814453	0.035888672	-0.92382813	0.11010742	0.18432617	0.47314453	-31.57	0	1/4/2018	1	4	2018	2:49:05	10145	0.222	2	49	5	0	0.059814453	3.4675781	-0.10888672	0.009277344	-0.90844727	1.4799805	0.17138672	0	0	0	0	0	0	0	0	0	0.91503906	0.084960938	0.21044922	0.16870117	0.026367188	-0.015136719	0	44330	0	0	0
566	567	567	Category L	0.011962891	0.023925781	-0.92382813	0.10498047	0.18359375	0.46972656	-31.57	0	1/4/2018	1	4	2018	2:49:05	10145	0.333	2	49	5	0	0.059814453	3.4675781	-0.11547852	0.007324219	-0.90673828	1.9287109	0.12963867	0	0	0	0	0	0	0	0	0	0.9140625	0.0859375	0.16113281	0.12744141	0.016357422	-0.016845703	0	44330	0	0	0
567	568	568	Category L	0.035888672	0.011962891	-0.91186523	0.11132813	0.18188477	0.4699707	-31.82	0	1/4/2018	1	4	2018	2:49:05	10145	0.444	2	49	5	0	0.059814453	3.4675781	-0.12011719	0.006347656	-0.90649414	1.9604492	0.15625	0	0	0	0	0	0	0	0	0	0.91455078	0.085449219	0.16674805	0.15600586	0.005371094	-0.005126953	0	44330	0	0	0
568	569	569	Category L	0.035888672	0.011962891	-0.92382813	0.11206055	0.18432617	0.4699707	-31.94	0	1/4/2018	1	4	2018	2:49:05	10145	0.555	2	49	5	0	0.059814453	3.4675781	-0.1262207	0.008300781	-0.90600586	1.7084961	0.16308594	0	0	0	0	0	0	0	0	0	0.91479492	0.085205078	0.18310547	0.16210938	0.003417969	-0.017578125	0	44330	0	0	0
569	570	570	Category L	0.059814453	0.011962891	-0.92382813	0.11010742	0.18286133	0.4699707	-31.94	0	1/4/2018	1	4	2018	2:49:05	10145	0.666	2	49	5	0	0.059814453	3.4675781	-0.13134766	0.008300781	-0.90576172	1.730957	0.19213867	0	0	0	0	0	0	0	0	0	0.9152832	0.084716797	0.21264648	0.19116211	0.003417969	-0.017822266	0	44330	0	0	0
570	571	571	Category L	0.059814453	0.011962891	-0.94799805	0.11230469	0.18652344	0.47314453	-31.82	0	1/4/2018	1	4	2018	2:49:05	10145	0.777	2	49	5	0	0.059814453	3.4675781	-0.13720703	0.006591797	-0.90478516	1.597168	0.2019043	0	0	0	0	0	0	0	0	0	0.91503906	0.084960938	0.24560547	0.19702148	0.005371094	-0.04296875	0	44330	0	0	0
571	572	572	Category L	0.035888672	0.011962891	-0.92382813	0.10961914	0.18823242	0.47070313	-31.82	0	1/4/2018	1	4	2018	2:49:05	10145	0.888	2	49	5	0	0.059814453	3.4675781	-0.14160156	0.005615234	-0.90087891	0.90234375	0.17895508	0	0	0	0	0	0	0	0	0	0.91186523	0.088134766	0.20629883	0.17749023	0.006103516	-0.022705078	0	44330	0	0	0
572	573	573	Category L	0.023925781	0	-0.92382813	0.109375	0.18701172	0.47412109	-31.82	0	1/4/2018	1	4	2018	2:49:06	10146	0	2	49	6	0	0.059814453	3.4675781	-0.14746094	0.004638672	-0.8996582	0.1550293	0.1730957	0	0	0	0	0	0	0	0	0	0.91162109	0.088378906	0.20019531	0.17138672	-0.004638672	-0.023925781	0	44330	0	0	0
573	574	574	Category L	0.059814453	0	-0.92382813	0.10717773	0.18457031	0.47485352	-31.69	0	1/4/2018	1	4	2018	2:49:06	10146	0.1	2	49	6	0	0.059814453	3.4675781	-0.15234375	0.006103516	-0.90039063	0.37841797	0.21362305	0	0	0	0	0	0	0	0	0	0.91308594	0.086914063	0.24169922	0.2121582	-0.006103516	-0.023193359	0	44330	0	0	0
574	575	575	Category L	0.071777344	0	-0.93579102	0.11303711	0.18286133	0.47192383	-32.06	0	1/4/2018	1	4	2018	2:49:06	10146	0.2	2	49	6	0	0.059814453	3.4675781	-0.1574707	0.006591797	-0.8996582	0.16870117	0.23217773	0	0	0	0	0	0	0	0	0	0.91357422	0.086425781	0.27172852	0.22924805	-0.006591797	-0.035888672	0	44330	0	0	0
575	576	576	Category L	0.023925781	0	-0.92382813	0.10668945	0.18334961	0.46972656	-31.82	0	1/4/2018	1	4	2018	2:49:06	10146	0.3	2	49	6	0	0.059814453	3.4675781	-0.16259766	0.005371094	-0.8984375	1.496582	0.18823242	0	0	0	0	0	0	0	0	0	0.91308594	0.086914063	0.21728516	0.18652344	-0.005371094	-0.025146484	0	44330	0	0	0
576	577	577	Category L	0.023925781	0.011962891	-0.91186523	0.11206055	0.18432617	0.47094727	-31.69	0	1/4/2018	1	4	2018	2:49:06	10146	0.4	2	49	6	0	0.059814453	3.4675781	-0.16796875	0.005126953	-0.89770508	4.0529785	0.19262695	0	0	0	0	0	0	0	0	0	0.91333008	0.086669922	0.21289063	0.19189453	0.006591797	-0.013916016	0	44330	0	0	0
577	578	578	Category L	0.035888672	0	-0.93579102	0.10791016	0.18359375	0.47314453	-31.45	0	1/4/2018	1	4	2018	2:49:06	10146	0.5	2	49	6	0	0.059814453	3.4675781	-0.17285156	0.004882813	-0.89697266	7.7626953	0.21240234	0	0	0	0	0	0	0	0	0	0.91333008	0.086669922	0.25244141	0.20874023	-0.004882813	-0.038574219	0	44330	0	0	0
578	579	579	Category L	0.035888672	0	-0.95996094	0.10961914	0.18432617	0.46606445	-31.2	0	1/4/2018	1	4	2018	2:49:06	10146	0.6	2	49	6	0	0.059814453	3.4675781	-0.17773438	0.004394531	-0.89599609	15.697754	0.22314453	0	0	0	0	0	0	0	0	0	0.91357422	0.086425781	0.28198242	0.21362305	-0.004394531	-0.063720703	0	44330	0	0	0
579	580	580	Category L	0.011962891	-0.023925781	-0.91186523	0.109375	0.18701172	0.47314453	-31.32	0	1/4/2018	1	4	2018	2:49:06	10146	0.7	2	49	6	0	0.059814453	3.4675781	-0.18457031	0.002685547	-0.89453125	29.56543	0.19897461	0	0	0	0	0	0	0	0	0	0.91333008	0.086669922	0.24047852	0.1965332	-0.026611328	-0.017089844	0	44330	0	0	0
580	581	581	Category L	0.071777344	-0.083984375	-0.88793945	0.10766602	0.18432617	0.47070313	-31.57	0	1/4/2018	1	4	2018	2:49:06	10146	0.8	2	49	6	0	0.059814453	3.4675781	-0.18676758	0.001220703	-0.89208984	42.94043	0.2722168	0	0	0	0	0	0	0	0	0	0.91137695	0.088623047	0.34814453	0.25854492	-0.085205078	0.004150391	0	44330	0	0	0
581	582	582	Category E	-0.16796875	0	-0.87597656	0.041503906	-0.20263672	0.45849609	-31.32	0	1/4/2018	1	4	2018	2:49:15	10155	0.9	2	49	15	0	0.059814453	3.4853027	-0.19384766	0.000488281	-0.89428711	76.455322	0.031738281	0	0	0	0	0	0	0	0	0	0.91503906	0.084960938	0.044921875	0.025878906	-0.000488281	0.018310547	0	44330	0	0	0
582	583	583	Category E	-0.52783203	-0.095947266	-1.0197754	0.034667969	-0.21142578	0.46118164	-31.45	0	1/4/2018	1	4	2018	2:49:16	10156	0	2	49	16	0	0.059814453	3.4853027	-0.19824219	0	-0.89306641	134.44189	0.36547852	0	0	0	0	0	0	0	0	0	0.91503906	0.084960938	0.55151367	-0.3293457	-0.095703125	-0.12646484	0	44330	0	0	0
583	584	584	Category E	-0.69580078	-0.21582031	-0.81591797	-0.003417969	-0.21264648	0.45629883	-31.94	0	1/4/2018	1	4	2018	2:49:16	10156	0.1	2	49	16	0	0.059814453	3.4853027	-0.20458984	-0.000732422	-0.89233398	161.05957	0.54125977	0	0	0	0	0	0	0	0	0	0.91552734	0.084472656	0.7824707	-0.4909668	-0.21484375	0.076416016	0	44330	0	0	0
584	585	585	Category E	-0.41992188	0.10791016	-0.56396484	0.021728516	-0.20166016	0.46484375	-31.82	0	1/4/2018	1	4	2018	2:49:16	10156	0.2	2	49	16	0	0.059814453	3.4853027	-0.21240234	-0.002685547	-0.89208984	170.48657	0.40356445	0	0	0	0	0	0	0	0	0	0.91699219	0.083007813	0.64624023	-0.20727539	0.1105957	0.328125	0	44330	0	0	0
585	586	586	Category E	-0.37182617	0.035888672	-1.1757813	0.070556641	-0.23828125	0.44433594	-31.69	0	1/4/2018	1	4	2018	2:49:16	10156	0.3	2	49	16	0	0.059814453	3.4853027	-0.21875	-0.004882813	-0.8918457	174.81738	0.32495117	0	0	0	0	0	0	0	0	0	0.91821289	0.081787109	0.47729492	-0.15283203	0.040771484	-0.28369141	0	44330	0	0	0
586	587	587	Category E	-0.2277832	0.16796875	-0.88793945	0.13476563	-0.23193359	0.42651367	-31.94	0	1/4/2018	1	4	2018	2:49:16	10156	0.4	2	49	16	0	0.059814453	3.4853027	-0.22192383	-0.003662109	-0.88867188	170.16455	0.17163086	0	0	0	0	0	0	0	0	0	0.91601563	0.083984375	0.17797852	-0.005615234	0.17163086	0.000732422	0	44330	0	0	0
587	588	588	Category E	-0.34790039	0.095947266	-0.87597656	0.15063477	-0.23461914	0.42602539	-31.7	0	1/4/2018	1	4	2018	2:49:16	10156	0.5	2	49	16	0	0.059814453	3.4417969	-0.23071289	-0.004882813	-0.88916016	164.66846	0.1550293	0	0	0	0	0	0	0	0	0	0.91870117	0.081298828	0.23144531	-0.11694336	0.10083008	0.013183594	0	44330	0	0	0
588	589	589	Category E	-0.47998047	0.16796875	-0.88793945	0.16357422	-0.22509766	0.42773438	-31.57	0	1/4/2018	1	4	2018	2:49:16	10156	0.6	2	49	16	0	0.059814453	3.4417969	-0.23583984	-0.006347656	-0.88793945	153.97021	0.30004883	0	0	0	0	0	0	0	0	0	0.91894531	0.081054688	0.41870117	-0.24389648	0.17431641	0	0	44330	0	0	0
589	590	590	Category E	-0.57592773	0.13183594	-0.79199219	0.13989258	-0.20898438	0.43334961	-31.94	0	1/4/2018	1	4	2018	2:49:16	10156	0.7	2	49	16	0	0.059814453	3.4417969	-0.2434082	-0.006835938	-0.88745117	136.92114	0.37255859	0	0	0	0	0	0	0	0	0	0.92016602	0.079833984	0.56665039	-0.33227539	0.13867188	0.095458984	0	44330	0	0	0
590	591	591	Category E	-0.38378906	0.14379883	-0.6237793	0.15576172	-0.23608398	0.42529297	-31.94	0	1/4/2018	1	4	2018	2:49:16	10156	0.8	2	49	16	0	0.059814453	3.4417969	-0.24951172	-0.007324219	-0.88671875	122.34033	0.33178711	0	0	0	0	0	0	0	0	0	0.92114258	0.078857422	0.54833984	-0.1340332	0.15112305	0.26293945	0	44330	0	0	0
591	592	592	Category E	-0.49194336	0.083984375	-1.0559082	0.15649414	-0.22143555	0.42749023	-32.06	0	1/4/2018	1	4	2018	2:49:16	10156	0.9	2	49	16	0	0.059814453	3.4417969	-0.25708008	-0.009277344	-0.88745117	86.901611	0.3034668	0	0	0	0	0	0	0	0	0	0.92407227	0.075927734	0.49609375	-0.23461914	0.093261719	-0.16821289	0	44330	0	0	0
592	593	593	Category E	-0.34790039	-0.023925781	-0.97192383	0.18164063	-0.20776367	0.43041992	-32.43	0	1/4/2018	1	4	2018	2:49:17	10157	0	2	49	17	0	0.059814453	3.4417969	-0.26000977	-0.010986328	-0.88476563	26.998779	0.12426758	0	0	0	0	0	0	0	0	0	0.92211914	0.077880859	0.18774414	-0.087646484	-0.012695313	-0.086914063	0	44330	0	0	0
593	594	594	Category E	-0.56396484	-0.19189453	-1.1398926	0.17260742	-0.16992188	0.44702148	-32.43	0	1/4/2018	1	4	2018	2:49:17	10157	0.1	2	49	17	0	0.059814453	3.4417969	-0.26586914	-0.010986328	-0.88183594	0.61352539	0.43359375	0	0	0	0	0	0	0	0	0	0.92114258	0.078857422	0.73657227	-0.29785156	-0.18066406	-0.2578125	0	44330	0	0	0
594	595	595	Category E	-0.35986328	0.023925781	-0.7199707	0.17163086	-0.15136719	0.44970703	-32.43	0	1/4/2018	1	4	2018	2:49:17	10157	0.2	2	49	17	0	0.059814453	3.4417969	-0.27441406	-0.009277344	-0.87670898	6.9360352	0.18139648	0	0	0	0	0	0	0	0	0	0.91870117	0.081298828	0.27539063	-0.085205078	0.033203125	0.15673828	0	44330	0	0	0
595	596	596	Category E	-0.43188477	0.15576172	-0.58789063	0.19873047	-0.15576172	0.44604492	-32.31	0	1/4/2018	1	4	2018	2:49:17	10157	0.3	2	49	17	0	0.059814453	3.4417969	-0.28027344	-0.009765625	-0.87402344	10.11377	0.36352539	0	0	0	0	0	0	0	0	0	0.91796875	0.08203125	0.60302734	-0.15136719	0.16552734	0.28613281	0	44330	0	0	0
596	597	597	Category E	-0.70776367	-0.071777344	-0.93579102	0.14599609	-0.19921875	0.44702148	-32.19	0	1/4/2018	1	4	2018	2:49:17	10157	0.4	2	49	17	0	0.059814453	3.4417969	-0.28955078	-0.010253906	-0.87255859	0.9387207	0.42724609	0	0	0	0	0	0	0	0	0	0.91918945	0.080810547	0.54248047	-0.41796875	-0.061279297	-0.062988281	0	44330	0	0	0
597	598	598	Category E	-0.50390625	-0.059814453	-0.87597656	0.13720703	-0.19140625	0.44702148	-31.94	0	1/4/2018	1	4	2018	2:49:17	10157	0.5	2	49	17	0	0.059814453	3.4417969	-0.29614258	-0.010253906	-0.87011719	6.8222656	0.21337891	0	0	0	0	0	0	0	0	0	0.91918945	0.080810547	0.26269531	-0.20751953	-0.049316406	-0.005615234	0	44330	0	0	0
598	599	599	Category E	-0.52783203	0.083984375	-0.79199219	0.12255859	-0.16625977	0.45532227	-31.69	0	1/4/2018	1	4	2018	2:49:17	10157	0.6	2	49	17	0	0.059814453	3.4417969	-0.30273438	-0.010742188	-0.86816406	12.097656	0.25561523	0	0	0	0	0	0	0	0	0	0.91943359	0.080566406	0.39599609	-0.22485352	0.094726563	0.076171875	0	44330	0	0	0
599	600	600	Category E	-0.49194336	0.13183594	-0.86376953	0.10058594	-0.15600586	0.46801758	-31.69	0	1/4/2018	1	4	2018	2:49:17	10157	0.7	2	49	17	0	0.059814453	3.4417969	-0.31030273	-0.013183594	-0.86889648	13.661621	0.23242188	0	0	0	0	0	0	0	0	0	0.92285156	0.077148438	0.33178711	-0.18139648	0.14501953	0.005126953	0	44330	0	0	0
600	601	601	Category E	-0.61181641	-0.059814453	-1.0439453	0.086669922	-0.15893555	0.46972656	-31.82	0	1/4/2018	1	4	2018	2:49:17	10157	0.8	2	49	17	0	0.059814453	3.4417969	-0.31665039	-0.014892578	-0.86865234	12.272217	0.34594727	0	0	0	0	0	0	0	0	0	0.92456055	0.075439453	0.51489258	-0.29492188	-0.044677734	-0.17504883	0	44330	0	0	0
601	602	602	Category E	-0.37182617	-0.20385742	-0.65991211	0.092285156	-0.18066406	0.46337891	-32.19	0	1/4/2018	1	4	2018	2:49:17	10157	0.9	2	49	17	0	0.059814453	3.4417969	-0.32421875	-0.014404297	-0.86669922	11.0979	0.28417969	0	0	0	0	0	0	0	0	0	0.92529297	0.074707031	0.44360352	-0.047363281	-0.18920898	0.20678711	0	44330	0	0	0
602	603	603	Category E	-0.46777344	-0.035888672	-0.53979492	0.16064453	-0.16430664	0.45214844	-32.07	0	1/4/2018	1	4	2018	2:49:18	10158	0	2	49	18	0	0.059814453	3.4417969	-0.32983398	-0.015869141	-0.86401367	7.8054199	0.3527832	0	0	0	0	0	0	0	0	0	0.92480469	0.075195313	0.48193359	-0.13769531	-0.019775391	0.32421875	0	44330	0	0	0
603	604	604	Category E	-0.38378906	0.095947266	-1.0678711	0.1809082	-0.14819336	0.44897461	-31.82	0	1/4/2018	1	4	2018	2:49:18	10158	0.1	2	49	18	0	0.059814453	3.4417969	-0.33862305	-0.018066406	-0.86157227	3.7897949	0.23974609	0	0	0	0	0	0	0	0	0	0.92602539	0.073974609	0.36499023	-0.044921875	0.11401367	-0.20605469	0	44330	0	0	0
604	605	605	Category E	-0.37182617	-0.083984375	-0.77978516	0.2175293	-0.16796875	0.42822266	-31.45	0	1/4/2018	1	4	2018	2:49:18	10158	0.2	2	49	18	0	0.059814453	3.4417969	-0.34692383	-0.018554688	-0.85888672	0.80908203	0.10546875	0	0	0	0	0	0	0	0	0	0.92651367	0.073486328	0.16918945	-0.024658203	-0.065185547	0.079101563	0	44330	0	0	0
605	606	606	Category E	-0.50390625	-0.15576172	-0.77978516	0.20068359	-0.20922852	0.42260742	-31.2	0	1/4/2018	1	4	2018	2:49:18	10158	0.3	2	49	18	0	0.059814453	3.4417969	-0.35473633	-0.020507813	-0.85644531	8.2241211	0.21533203	0	0	0	0	0	0	0	0	0	0.92724609	0.072753906	0.36083984	-0.14892578	-0.13500977	0.076660156	0	44330	0	0	0
606	607	607	Category E	-0.35986328	-0.035888672	-0.92382813	0.17602539	-0.19995117	0.43334961	-31.08	0	1/4/2018	1	4	2018	2:49:18	10158	0.4	2	49	18	0	0.059814453	3.4417969	-0.36254883	-0.021240234	-0.85400391	18.712891	0.071044922	0	0	0	0	0	0	0	0	0	0.92797852	0.072021484	0.086914063	0.002685547	-0.014404297	-0.069580078	0	44330	0	0	0
607	608	608	Category E	-0.39599609	0.16796875	-0.88793945	0.18139648	-0.18530273	0.43701172	-31.2	0	1/4/2018	1	4	2018	2:49:18	10158	0.5	2	49	18	0	0.059814453	3.4417969	-0.36987305	-0.022216797	-0.8515625	27.474365	0.1953125	0	0	0	0	0	0	0	0	0	0.92871094	0.071289063	0.25244141	-0.025878906	0.19018555	-0.036132813	0	44330	0	0	0
608	609	609	Category E	-0.38378906	0.023925781	-0.89990234	0.18579102	-0.21972656	0.42211914	-31.32	0	1/4/2018	1	4	2018	2:49:18	10158	0.6	2	49	18	0	0.059814453	3.4417969	-0.37744141	-0.023193359	-0.84985352	30.734131	0.068847656	0	0	0	0	0	0	0	0	0	0.93041992	0.069580078	0.10302734	-0.006103516	0.047119141	-0.049804688	0	44330	0	0	0
609	610	610	Category E	-0.44384766	-0.13183594	-0.83984375	0.19189453	-0.24682617	0.40551758	-31.45	0	1/4/2018	1	4	2018	2:49:18	10158	0.7	2	49	18	0	0.059814453	3.4417969	-0.38500977	-0.024169922	-0.84838867	32.074463	0.12280273	0	0	0	0	0	0	0	0	0	0.93212891	0.067871094	0.17504883	-0.05859375	-0.10742188	0.008544922	0	44330	0	0	0
610	611	611	Category E	-0.29980469	-0.047851563	-0.63598633	0.21948242	-0.2097168	0.41308594	-31.81	0	1/4/2018	1	4	2018	2:49:18	10158	0.8	2	49	18	0	0.059814453	3.4417969	-0.39257813	-0.025878906	-0.84863281	33.387207	0.23291016	0	0	0	0	0	0	0	0	0	0.93530273	0.064697266	0.32739258	0.092773438	-0.021728516	0.21264648	0	44330	0	0	0
611	612	612	Category E	-0.45581055	-0.083984375	-0.85180664	0.24511719	-0.17114258	0.41699219	-31.57	0	1/4/2018	1	4	2018	2:49:18	10158	0.9	2	49	18	0	0.059814453	3.4417969	-0.40234375	-0.027099609	-0.85107422	34.623047	0.077880859	0	0	0	0	0	0	0	0	0	0.94165039	0.058349609	0.11083984	-0.053222656	-0.056884766	-0.000488281	0	44330	0	0	0
612	613	613	Category E	-0.38378906	0.11987305	-0.99584961	0.26416016	-0.15161133	0.41040039	-31.94	0	1/4/2018	1	4	2018	2:49:19	10159	0	2	49	19	0	0.059814453	3.4417969	-0.40600586	-0.026611328	-0.84838867	31.384033	0.20898438	0	0	0	0	0	0	0	0	0	0.94091797	0.059082031	0.31616211	0.022216797	0.14648438	-0.1472168	0	44330	0	0	0
613	614	614	Category E	-0.38378906	0.011962891	-0.89990234	0.2668457	-0.16210938	0.40942383	-31.94	0	1/4/2018	1	4	2018	2:49:19	10159	0.1	2	49	19	0	0.059814453	3.4417969	-0.41113281	-0.025878906	-0.8449707	29.576904	0.072021484	0	0	0	0	0	0	0	0	0	0.94018555	0.059814453	0.12011719	0.02734375	0.037841797	-0.0546875	0	44330	0	0	0
614	615	615	Category E	-0.38378906	-0.095947266	-0.82788086	0.25805664	-0.18139648	0.40283203	-31.57	0	1/4/2018	1	4	2018	2:49:19	10159	0.2	2	49	19	0	0.059814453	3.4417969	-0.41625977	-0.025634766	-0.84423828	30.12793	0.079101563	0	0	0	0	0	0	0	0	0	0.94165039	0.058349609	0.11914063	0.032470703	-0.070068359	0.016357422	0	44330	0	0	0
615	616	616	Category E	-0.37182617	-0.011962891	-0.87597656	0.24609375	-0.18505859	0.41235352	-31.82	0	1/4/2018	1	4	2018	2:49:19	10159	0.3	2	49	19	0	0.059814453	3.4417969	-0.42041016	-0.026611328	-0.84375	29.57666	0.060058594	0	0	0	0	0	0	0	0	0	0.94311523	0.056884766	0.095703125	0.048583984	0.014648438	-0.031982422	0	44330	0	0	0
616	617	617	Category E	-0.3359375	-0.023925781	-0.88793945	0.24536133	-0.18237305	0.41162109	-31.32	0	1/4/2018	1	4	2018	2:49:19	10159	0.4	2	49	19	0	0.059814453	3.4417969	-0.4230957	-0.026855469	-0.84326172	23.724121	0.097900391	0	0	0	0	0	0	0	0	0	0.94384766	0.056152344	0.13476563	0.087158203	0.002929688	-0.044433594	0	44330	0	0	0
617	618	618	Category E	-0.35986328	-0.023925781	-0.86376953	0.24414063	-0.18432617	0.41235352	-31.2	0	1/4/2018	1	4	2018	2:49:19	10159	0.5	2	49	19	0	0.059814453	3.4417969	-0.42553711	-0.027099609	-0.84301758	18.85376	0.069091797	0	0	0	0	0	0	0	0	0	0.94482422	0.055175781	0.089599609	0.065673828	0.003173828	-0.020507813	0	44330	0	0	0
618	619	619	Category E	-0.49194336	-0.14379883	-0.81591797	0.24682617	-0.17749023	0.41186523	-31.57	0	1/4/2018	1	4	2018	2:49:19	10159	0.6	2	49	19	0	0.059814453	3.4417969	-0.42822266	-0.027099609	-0.8425293	19.061279	0.13549805	0	0	0	0	0	0	0	0	0	0.94555664	0.054443359	0.20678711	-0.063476563	-0.11645508	0.026611328	0	44330	0	0	0
619	620	620	Category E	-0.15576172	-0.083984375	-0.75585938	0.26928711	-0.171875	0.40234375	-31.32	0	1/4/2018	1	4	2018	2:49:19	10159	0.7	2	49	19	0	0.059814453	3.4417969	-0.4309082	-0.026855469	-0.84228516	16.768066	0.29418945	0	0	0	0	0	0	0	0	0	0.9465332	0.053466797	0.41894531	0.27514648	-0.056884766	0.086425781	0	44330	0	0	0
620	621	621	Category E	-0.55175781	-0.047851563	-1.1037598	0.30200195	-0.15332031	0.390625	-31.08	0	1/4/2018	1	4	2018	2:49:19	10159	0.8	2	49	19	0	0.059814453	3.4417969	-0.43334961	-0.026367188	-0.84228516	12.561523	0.28759766	0	0	0	0	0	0	0	0	0	0.94750977	0.052490234	0.40087891	-0.11816406	-0.021240234	-0.26123047	0	44330	0	0	0
621	622	622	Category E	-0.32397461	-0.035888672	-0.85180664	0.27978516	-0.13964844	0.41113281	-31.2	0	1/4/2018	1	4	2018	2:49:19	10159	0.9	2	49	19	0	0.059814453	3.4417969	-0.43652344	-0.025146484	-0.84277344	6.8166504	0.11328125	0	0	0	0	0	0	0	0	0	0.94946289	0.050537109	0.13183594	0.11254883	-0.010498047	-0.008789063	0	44330	0	0	0
622	623	623	Category E	-0.47998047	-0.047851563	-0.88793945	0.2512207	-0.16162109	0.41601563	-31.08	0	1/4/2018	1	4	2018	2:49:20	10160	0	2	49	20	0	0.059814453	3.4417969	-0.43652344	-0.025146484	-0.84326172	5.6594238	0.065917969	0	0	0	0	0	0	0	0	0	0.94995117	0.050048828	0.11035156	-0.043212891	-0.022460938	-0.044433594	0	44330	0	0	0
623	624	624	Category E	-0.57592773	-0.13183594	-0.86376953	0.21948242	-0.17749023	0.42407227	-31.2	0	1/4/2018	1	4	2018	2:49:20	10160	0.1	2	49	20	0	0.059814453	3.4417969	-0.43212891	-0.023681641	-0.84179688	5.109375	0.1809082	0	0	0	0	0	0	0	0	0	0.9465332	0.053466797	0.2734375	-0.14355469	-0.10791016	-0.021728516	0	44330	0	0	0
624	625	625	Category E	-0.47998047	-0.15576172	-0.91186523	0.22192383	-0.18994141	0.41674805	-31.94	0	1/4/2018	1	4	2018	2:49:20	10160	0.2	2	49	20	0	0.059814453	3.4417969	-0.42553711	-0.020751953	-0.84301758	0.55224609	0.16088867	0	0	0	0	0	0	0	0	0	0.94458008	0.055419922	0.25805664	-0.054199219	-0.13476563	-0.068603516	0	44330	0	0	0
625	626	626	Category E	-0.2277832	0.10791016	-0.69580078	0.28417969	-0.18359375	0.39111328	-32.19	0	1/4/2018	1	4	2018	2:49:20	10160	0.3	2	49	20	0	0.059814453	3.4853027	-0.42211914	-0.021972656	-0.84741211	4.7424316	0.27856445	0	0	0	0	0	0	0	0	0	0.94702148	0.052978516	0.47583008	0.19433594	0.12988281	0.15161133	0	44330	0	0	0
626	627	627	Category E	-0.671875	-0.10791016	-0.97192383	0.33325195	-0.15258789	0.37133789	-32.19	0	1/4/2018	1	4	2018	2:49:20	10160	0.4	2	49	20	0	0.059814453	3.4853027	-0.41943359	-0.022460938	-0.84423828	4.8422852	0.29516602	0	0	0	0	0	0	0	0	0	0.94311523	0.056884766	0.46508789	-0.25219727	-0.085205078	-0.12744141	0	44330	0	0	0
627	628	628	Category E	-0.38378906	-0.095947266	-0.83984375	0.29589844	-0.1628418	0.38891602	-32.43	0	1/4/2018	1	4	2018	2:49:20	10160	0.5	2	49	20	0	0.059814453	3.4853027	-0.41870117	-0.024658203	-0.8449707	1.1337891	0.079345703	0	0	0	0	0	0	0	0	0	0.94335938	0.056640625	0.11108398	0.034912109	-0.071044922	0.005126953	0	44330	0	0	0
628	629	629	Category E	-0.57592773	-0.023925781	-0.87597656	0.30834961	-0.15283203	0.38256836	-32.31	0	1/4/2018	1	4	2018	2:49:20	10160	0.6	2	49	20	0	0.059814453	3.4853027	-0.41650391	-0.025878906	-0.84521484	1.1992188	0.16210938	0	0	0	0	0	0	0	0	0	0.94287109	0.057128906	0.19165039	-0.15917969	0.001953125	-0.030517578	0	44330	0	0	0
629	630	630	Category E	-0.45581055	-0.059814453	-0.87597656	0.30200195	-0.15161133	0.39355469	-31.94	0	1/4/2018	1	4	2018	2:49:20	10160	0.7	2	49	20	0	0.059814453	3.4853027	-0.41259766	-0.028076172	-0.84570313	2.5617676	0.061279297	0	0	0	0	0	0	0	0	0	0.94140625	0.05859375	0.10473633	-0.04296875	-0.031494141	-0.030029297	0	44330	0	0	0
630	631	631	Category E	-0.53979492	-0.13183594	-1.0078125	0.29052734	-0.15258789	0.38452148	-32.06	0	1/4/2018	1	4	2018	2:49:20	10160	0.8	2	49	20	0	0.059814453	3.4853027	-0.40722656	-0.029785156	-0.84765625	7.0766602	0.23120117	0	0	0	0	0	0	0	0	0	0.94091797	0.059082031	0.39428711	-0.13232422	-0.10180664	-0.15991211	0	44330	0	0	0
631	632	632	Category E	-0.15576172	-0.11987305	-0.69580078	0.30493164	-0.18408203	0.37768555	-32.06	0	1/4/2018	1	4	2018	2:49:20	10160	0.9	2	49	20	0	0.059814453	3.4853027	-0.40454102	-0.031738281	-0.85107422	12.988037	0.30639648	0	0	0	0	0	0	0	0	0	0.94311523	0.056884766	0.49243164	0.2487793	-0.087890625	0.15527344	0	44330	0	0	0
632	633	633	Category E	-0.43188477	0.011962891	-0.68383789	0.38061523	-0.22460938	0.28930664	-32.19	0	1/4/2018	1	4	2018	2:49:21	10161	0	2	49	21	0	0.059814453	3.4853027	-0.40063477	-0.032714844	-0.84960938	14.382324	0.17456055	0	0	0	0	0	0	0	0	0	0.93994141	0.060058594	0.24169922	-0.031005859	0.044677734	0.16577148	0	44330	0	0	0
633	634	634	Category E	-0.64794922	0.16796875	-0.51586914	0.42797852	-0.18481445	0.25756836	-32.31	0	1/4/2018	1	4	2018	2:49:21	10161	0.1	2	49	21	0	0.059814453	3.4853027	-0.39868164	-0.032226563	-0.84912109	13.153809	0.46191406	0	0	0	0	0	0	0	0	0	0.9387207	0.061279297	0.78295898	-0.24902344	0.20019531	0.33325195	0	44330	0	0	0
634	635	635	Category E	-0.45581055	-0.047851563	-0.70776367	0.41308594	-0.2175293	0.25854492	-32.31	0	1/4/2018	1	4	2018	2:49:21	10161	0.2	2	49	21	0	0.059814453	3.4853027	-0.39355469	-0.029785156	-0.84643555	13.164063	0.15307617	0	0	0	0	0	0	0	0	0	0.93408203	0.065917969	0.21875	-0.062011719	-0.017822266	0.13867188	0	44330	0	0	0
635	636	636	Category E	-0.671875	-0.035888672	-0.80395508	0.41259766	-0.17919922	0.27954102	-32.06	0	1/4/2018	1	4	2018	2:49:21	10161	0.3	2	49	21	0	0.059814453	3.4853027	-0.39086914	-0.029785156	-0.84912109	13.68335	0.28442383	0	0	0	0	0	0	0	0	0	0.93530273	0.064697266	0.33203125	-0.28076172	-0.005859375	0.045166016	0	44330	0	0	0
636	637	637	Category E	-0.50390625	0.011962891	-0.7199707	0.36303711	-0.1640625	0.33764648	-31.94	0	1/4/2018	1	4	2018	2:49:21	10161	0.4	2	49	21	0	0.059814453	3.4853027	-0.38720703	-0.031494141	-0.85327148	12.888672	0.18237305	0	0	0	0	0	0	0	0	0	0.9375	0.0625	0.29345703	-0.11645508	0.043457031	0.13330078	0	44330	0	0	0
637	638	638	Category E	-0.49194336	-0.071777344	-0.76782227	0.35620117	-0.14990234	0.34545898	-32.19	0	1/4/2018	1	4	2018	2:49:21	10161	0.5	2	49	21	0	0.059814453	3.4853027	-0.38061523	-0.030273438	-0.85302734	11.451904	0.14599609	0	0	0	0	0	0	0	0	0	0.93457031	0.065429688	0.23779297	-0.11108398	-0.041259766	0.085205078	0	44330	0	0	0
638	639	639	Category E	-0.56396484	-0.17993164	-0.99584961	0.33789063	-0.13183594	0.37084961	-32.06	0	1/4/2018	1	4	2018	2:49:21	10161	0.6	2	49	21	0	0.059814453	3.4853027	-0.37695313	-0.029296875	-0.85302734	10.096191	0.27905273	0	0	0	0	0	0	0	0	0	0.93310547	0.066894531	0.47998047	-0.18676758	-0.15039063	-0.14257813	0	44330	0	0	0
639	640	640	Category E	-0.49194336	-0.11987305	-0.88793945	0.34570313	-0.14306641	0.36376953	-32.06	0	1/4/2018	1	4	2018	2:49:21	10161	0.7	2	49	21	0	0.059814453	3.4853027	-0.37231445	-0.032226563	-0.85571289	10.127441	0.15136719	0	0	0	0	0	0	0	0	0	0.93383789	0.066162109	0.23901367	-0.11938477	-0.087402344	-0.031982422	0	44330	0	0	0
640	641	641	Category E	-0.53979492	0.035888672	-0.77978516	0.34863281	-0.14819336	0.35668945	-31.45	0	1/4/2018	1	4	2018	2:49:21	10161	0.8	2	49	21	0	0.059814453	3.4853027	-0.36303711	-0.03125	-0.85546875	6.1171875	0.20361328	0	0	0	0	0	0	0	0	0	0.92993164	0.070068359	0.31958008	-0.17675781	0.067138672	0.075683594	0	44330	0	0	0
641	642	642	Category E	-0.39599609	-0.11987305	-0.74389648	0.36816406	-0.15991211	0.33764648	-31.08	0	1/4/2018	1	4	2018	2:49:21	10161	0.9	2	49	21	0	0.059814453	3.4853027	-0.35205078	-0.028076172	-0.85302734	0.36499023	0.14916992	0	0	0	0	0	0	0	0	0	0.9230957	0.076904297	0.24462891	-0.043701172	-0.091552734	0.10913086	0	44330	0	0	0
642	643	643	Category E	-0.671875	-0.16796875	-0.75585938	0.39477539	-0.15478516	0.30664063	-31.08	0	1/4/2018	1	4	2018	2:49:22	10162	0	2	49	22	0	0.059814453	3.4853027	-0.34423828	-0.023193359	-0.85522461	2.637207	0.37158203	0	0	0	0	0	0	0	0	0	0.92236328	0.077636719	0.57177734	-0.32739258	-0.14453125	0.099365234	0	44330	0	0	0
643	644	644	Category E	-0.6237793	-0.047851563	-0.75585938	0.3671875	-0.16064453	0.33374023	-31.33	0	1/4/2018	1	4	2018	2:49:22	10162	0.1	2	49	22	0	0.059814453	3.4853027	-0.33544922	-0.020263672	-0.85913086	4.869873	0.30737305	0	0	0	0	0	0	0	0	0	0.92260742	0.077392578	0.41894531	-0.28808594	-0.02734375	0.10327148	0	44330	0	0	0
644	645	645	Category E	-0.58789063	-0.11987305	-0.73193359	0.38476563	-0.15771484	0.33032227	-31.94	0	1/4/2018	1	4	2018	2:49:22	10162	0.2	2	49	22	0	0.059814453	3.4853027	-0.32763672	-0.018798828	-0.85644531	5.7932129	0.30566406	0	0	0	0	0	0	0	0	0	0.91723633	0.082763672	0.4855957	-0.26000977	-0.10083008	0.12451172	0	44330	0	0	0
645	646	646	Category E	-0.57592773	-0.035888672	-0.73193359	0.38012695	-0.1574707	0.32592773	-32.19	0	1/4/2018	1	4	2018	2:49:22	10162	0.3	2	49	22	0	0.059814453	3.4853027	-0.31982422	-0.015136719	-0.85717773	6.2873535	0.28588867	0	0	0	0	0	0	0	0	0	0.91503906	0.084960938	0.40209961	-0.25585938	-0.020507813	0.12524414	0	44330	0	0	0
646	647	647	Category E	-0.56396484	-0.047851563	-0.73193359	0.37939453	-0.15161133	0.32910156	-32.07	0	1/4/2018	1	4	2018	2:49:22	10162	0.4	2	49	22	0	0.059814453	3.4853027	-0.31054688	-0.010742188	-0.85864258	4.887207	0.28564453	0	0	0	0	0	0	0	0	0	0.91308594	0.086914063	0.41723633	-0.25317383	-0.036865234	0.12670898	0	44330	0	0	0
647	648	648	Category E	-0.57592773	-0.059814453	-0.77978516	0.37597656	-0.15332031	0.33422852	-31.82	0	1/4/2018	1	4	2018	2:49:22	10162	0.5	2	49	22	0	0.059814453	3.4853027	-0.30273438	-0.0078125	-0.85766602	4.5410156	0.28857422	0	0	0	0	0	0	0	0	0	0.90942383	0.090576172	0.40283203	-0.27294922	-0.051757813	0.077880859	0	44330	0	0	0
648	649	649	Category E	-0.56396484	-0.071777344	-0.80395508	0.37353516	-0.15112305	0.33813477	-31.57	0	1/4/2018	1	4	2018	2:49:22	10162	0.6	2	49	22	0	0.059814453	3.4853027	-0.29443359	-0.007568359	-0.85717773	6.46875	0.28198242	0	0	0	0	0	0	0	0	0	0.90625	0.09375	0.38671875	-0.26928711	-0.063964844	0.053222656	0	44330	0	0	0
649	650	650	Category E	-0.53979492	-0.11987305	-0.93579102	0.37182617	-0.14404297	0.34008789	-31.32	0	1/4/2018	1	4	2018	2:49:22	10162	0.7	2	49	22	0	0.059814453	3.4853027	-0.28662109	-0.005126953	-0.85693359	7.9111328	0.28857422	0	0	0	0	0	0	0	0	0	0.90356445	0.096435547	0.4465332	-0.25292969	-0.11450195	-0.078613281	0	44330	0	0	0
650	651	651	Category E	-0.7199707	-0.083984375	-1.1398926	0.3684082	-0.1484375	0.34301758	-31.45	0	1/4/2018	1	4	2018	2:49:22	10162	0.8	2	49	22	0	0.059814453	3.4853027	-0.27783203	-0.000976563	-0.85717773	7.2727051	0.53100586	0	0	0	0	0	0	0	0	0	0.90112305	0.098876953	0.80761719	-0.44189453	-0.082763672	-0.2824707	0	44330	0	0	0
651	652	652	Category E	-0.26391602	0.047851563	-0.70776367	0.35742188	-0.16381836	0.34936523	-31.32	0	1/4/2018	1	4	2018	2:49:22	10162	0.9	2	49	22	0	0.059814453	3.4853027	-0.27099609	0.001953125	-0.86010742	6.0783691	0.15917969	0	0	0	0	0	0	0	0	0	0.90161133	0.098388672	0.20507813	0.007080078	0.045654297	0.15234375	0	44330	0	0	0
652	653	653	Category E	-0.39599609	0.059814453	-0.65991211	0.3046875	-0.15722656	0.38842773	-31.45	0	1/4/2018	1	4	2018	2:49:23	10163	0	2	49	23	0	0.059814453	3.4853027	-0.26220703	0.005615234	-0.86010742	5.0151367	0.24658203	0	0	0	0	0	0	0	0	0	0.89916992	0.10083008	0.38769531	-0.13354492	0.053955078	0.20019531	0	44330	0	0	0
653	654	654	Category E	-0.34790039	0.011962891	-0.86376953	0.16503906	-0.19262695	0.44238281	-31.32	0	1/4/2018	1	4	2018	2:49:23	10163	0.1	2	49	23	0	0.059814453	3.4853027	-0.25415039	0.006591797	-0.85766602	4.0239258	0.09375	0	0	0	0	0	0	0	0	0	0.89477539	0.10522461	0.10449219	-0.093505859	0.005126953	-0.005859375	0	44330	0	0	0
654	655	655	Category E	-0.25195313	-0.083984375	-0.88793945	0.10961914	-0.20385742	0.44897461	-31.45	0	1/4/2018	1	4	2018	2:49:23	10163	0.2	2	49	23	0	0.059814453	3.4853027	-0.24633789	0.009521484	-0.85717773	3.0195313	0.098632813	0	0	0	0	0	0	0	0	0	0.8918457	0.1081543	0.12963867	-0.005371094	-0.093505859	-0.030517578	0	44330	0	0	0
655	656	656	Category E	-0.19189453	-0.011962891	-0.88793945	0.10522461	-0.20898438	0.44946289	-31.69	0	1/4/2018	1	4	2018	2:49:23	10163	0.3	2	49	23	0	0.059814453	3.4853027	-0.23852539	0.013183594	-0.85766602	3.3933105	0.061035156	0	0	0	0	0	0	0	0	0	0.89013672	0.10986328	0.10205078	0.046630859	-0.025146484	-0.030029297	0	44330	0	0	0
656	657	657	Category L	-0.17993164	-0.011962891	-0.89990234	0.10351563	-0.21069336	0.44848633	-32.06	0	1/4/2018	1	4	2018	2:49:23	10163	0.5	2	49	23	0	0.059814453	3.4853027	-0.23095703	0.015869141	-0.85717773	6.5720215	0.072021484	0	0	0	0	0	0	0	0	0	0.88793945	0.11206055	0.12158203	0.051025391	-0.027832031	-0.042480469	0	44330	0	0	0
657	658	658	Category L	-0.17993164	0.011962891	-0.89990234	0.10595703	-0.20654297	0.44775391	-31.94	0	1/4/2018	1	4	2018	2:49:23	10163	0.6	2	49	23	0	0.059814453	3.4853027	-0.22387695	0.019042969	-0.85644531	9.4592285	0.062011719	0	0	0	0	0	0	0	0	0	0.88549805	0.11450195	0.094238281	0.043945313	-0.007080078	-0.043212891	0	44330	0	0	0
658	659	659	Category L	-0.17993164	0.011962891	-0.93579102	0.11132813	-0.21191406	0.44677734	-31.69	0	1/4/2018	1	4	2018	2:49:23	10163	0.7	2	49	23	0	0.059814453	3.4853027	-0.21630859	0.021972656	-0.85644531	11.454102	0.087890625	0	0	0	0	0	0	0	0	0	0.88354492	0.11645508	0.12597656	0.036376953	-0.010009766	-0.079101563	0	44330	0	0	0
659	660	660	Category L	-0.16796875	0.011962891	-0.91186523	0.1081543	-0.20556641	0.44970703	-31.57	0	1/4/2018	1	4	2018	2:49:23	10163	0.8	2	49	23	0	0.059814453	3.4853027	-0.20703125	0.026367188	-0.85693359	13.887207	0.068603516	0	0	0	0	0	0	0	0	0	0.88208008	0.11791992	0.1081543	0.0390625	-0.014404297	-0.0546875	0	44330	0	0	0
660	661	661	Category L	-0.17993164	0.011962891	-0.92382813	0.10693359	-0.20385742	0.44897461	-31.57	0	1/4/2018	1	4	2018	2:49:23	10163	0.9	2	49	23	0	0.059814453	3.4853027	-0.2019043	0.029785156	-0.85839844	16.101807	0.071044922	0	0	0	0	0	0	0	0	0	0.88232422	0.11767578	0.10522461	0.021972656	-0.017822266	-0.065185547	0	44330	0	0	0
661	662	662	Category L	-0.17993164	0.011962891	-0.92382813	0.10351563	-0.20703125	0.45166016	-31.2	0	1/4/2018	1	4	2018	2:49:24	10164	0	2	49	24	0	0.059814453	3.4853027	-0.19189453	0.032958984	-0.85522461	15.374268	0.072509766	0	0	0	0	0	0	0	0	0	0.87719727	0.12280273	0.1015625	0.011962891	-0.020996094	-0.068359375	0	44330	0	0	0
662	663	663	Category L	-0.16796875	0.011962891	-0.89990234	0.10107422	-0.20898438	0.44946289	-31.32	0	1/4/2018	1	4	2018	2:49:24	10164	0.1	2	49	24	0	0.059326172	3.491748	-0.18481445	0.035888672	-0.85571289	14.300781	0.052978516	0	0	0	0	0	0	0	0	0	0.8762207	0.1237793	0.085205078	0.016845703	-0.023925781	-0.043945313	0	44330	0	0	0
663	664	664	Category L	-0.16796875	0.023925781	-0.89990234	0.10107422	-0.2097168	0.44848633	-31.32	0	1/4/2018	1	4	2018	2:49:24	10164	0.2	2	49	24	0	0.059326172	3.491748	-0.17602539	0.0390625	-0.85522461	13.364746	0.047607422	0	0	0	0	0	0	0	0	0	0.87426758	0.12573242	0.067871094	0.008056641	-0.015136719	-0.044433594	0	44330	0	0	0
664	665	665	Category L	-0.14379883	0.011962891	-0.92382813	0.10449219	-0.20532227	0.45166016	-30.83	0	1/4/2018	1	4	2018	2:49:24	10164	0.3	2	49	24	0	0.059326172	3.491748	-0.16577148	0.043212891	-0.85522461	13.206055	0.078369141	0	0	0	0	0	0	0	0	0	0.87231445	0.12768555	0.12182617	0.021972656	-0.03125	-0.068359375	0	44330	0	0	0
665	666	666	Category L	-0.16796875	-0.011962891	-0.92382813	0.1027832	-0.21337891	0.44555664	-31.2	0	1/4/2018	1	4	2018	2:49:24	10164	0.4	2	49	24	0	0.059326172	3.491748	-0.15649414	0.047607422	-0.85449219	11.573975	0.092041016	0	0	0	0	0	0	0	0	0	0.87011719	0.12988281	0.14013672	-0.011230469	-0.059570313	-0.069091797	0	44330	0	0	0
666	667	667	Category L	-0.16796875	-0.011962891	-0.93579102	0.10351563	-0.20800781	0.44970703	-30.96	0	1/4/2018	1	4	2018	2:49:24	10164	0.5	2	49	24	0	0.059326172	3.491748	-0.15039063	0.049072266	-0.85644531	8.4104004	0.10131836	0	0	0	0	0	0	0	0	0	0.87109375	0.12890625	0.15771484	-0.017333984	-0.061035156	-0.079101563	0	44330	0	0	0
667	668	668	Category L	-0.17993164	0	-0.91186523	0.099853516	-0.20947266	0.45166016	-30.96	0	1/4/2018	1	4	2018	2:49:24	10164	0.6	2	49	24	0	0.059326172	3.491748	-0.13867188	0.053222656	-0.85522461	6.9240723	0.087646484	0	0	0	0	0	0	0	0	0	0.86791992	0.13208008	0.15063477	-0.041015625	-0.053222656	-0.056396484	0	44330	0	0	0
668	669	669	Category L	-0.15576172	-0.011962891	-0.91186523	0.10253906	-0.20800781	0.45068359	-31.32	0	1/4/2018	1	4	2018	2:49:24	10164	0.7	2	49	24	0	0.059326172	3.491748	-0.13085938	0.056884766	-0.85522461	5.1931152	0.092285156	0	0	0	0	0	0	0	0	0	0.8671875	0.1328125	0.15014648	-0.024658203	-0.068847656	-0.056396484	0	44330	0	0	0
669	670	670	Category L	-0.15576172	0	-0.94799805	0.10351563	-0.20898438	0.4465332	-31.45	0	1/4/2018	1	4	2018	2:49:24	10164	0.8	2	49	24	0	0.059326172	3.491748	-0.12060547	0.057373047	-0.85571289	3.2856445	0.11401367	0	0	0	0	0	0	0	0	0	0.8659668	0.1340332	0.18457031	-0.034912109	-0.057373047	-0.092041016	0	44330	0	0	0
670	671	671	Category L	-0.16796875	0	-0.91186523	0.099121094	-0.20825195	0.44848633	-31.81	0	1/4/2018	1	4	2018	2:49:24	10164	0.9	2	49	24	0	0.059326172	3.491748	-0.11157227	0.060546875	-0.85571289	1.3601074	0.099853516	0	0	0	0	0	0	0	0	0	0.86523438	0.13476563	0.17285156	-0.056152344	-0.060546875	-0.055908203	0	44330	0	0	0
671	672	672	Category L	-0.17993164	0	-0.93579102	0.10351563	-0.21191406	0.44775391	-31.69	0	1/4/2018	1	4	2018	2:49:25	10165	0	2	49	25	0	0.059326172	3.491748	-0.10180664	0.064697266	-0.85424805	0.2175293	0.13012695	0	0	0	0	0	0	0	0	0	0.86254883	0.13745117	0.22436523	-0.077880859	-0.064697266	-0.081298828	0	44330	0	0	0
672	673	673	Category L	-0.17993164	0.011962891	-0.93579102	0.10205078	-0.20556641	0.45043945	-31.81	0	1/4/2018	1	4	2018	2:49:25	10165	0.1	2	49	25	0	0.059326172	3.491748	-0.096679688	0.068847656	-0.85620117	0.32495117	0.12841797	0	0	0	0	0	0	0	0	0	0.86425781	0.13574219	0.21972656	-0.083007813	-0.056884766	-0.079345703	0	44330	0	0	0
673	674	674	Category L	-0.16796875	0.011962891	-0.92382813	0.10522461	-0.21069336	0.44555664	-31.69	0	1/4/2018	1	4	2018	2:49:25	10165	0.2	2	49	25	0	0.059326172	3.491748	-0.088134766	0.071289063	-0.8581543	0.22021484	0.11889648	0	0	0	0	0	0	0	0	0	0.86572266	0.13427734	0.20458984	-0.079589844	-0.059326172	-0.065429688	0	44330	0	0	0
674	675	675	Category L	-0.13183594	0.011962891	-0.92382813	0.10253906	-0.20922852	0.44848633	-31.57	0	1/4/2018	1	4	2018	2:49:25	10165	0.3	2	49	25	0	0.059326172	3.491748	-0.076904297	0.072021484	-0.86230469	2.7680664	0.10180664	0	0	0	0	0	0	0	0	0	0.86889648	0.13110352	0.17626953	-0.0546875	-0.060058594	-0.061279297	0	44330	0	0	0
675	676	676	Category L	-0.14379883	0.023925781	-0.92382813	0.10327148	-0.20483398	0.44970703	-31.69	0	1/4/2018	1	4	2018	2:49:25	10165	0.4	2	49	25	0	0.059326172	3.491748	-0.067871094	0.075195313	-0.86425781	8.7434082	0.10913086	0	0	0	0	0	0	0	0	0	0.87036133	0.12963867	0.18652344	-0.075683594	-0.051269531	-0.059326172	0	44330	0	0	0
676	677	677	Category L	-0.17993164	0.023925781	-0.91186523	0.10449219	-0.20922852	0.44677734	-31.57	0	1/4/2018	1	4	2018	2:49:25	10165	0.5	2	49	25	0	0.059326172	3.491748	-0.056640625	0.078369141	-0.86523438	15.734619	0.14233398	0	0	0	0	0	0	0	0	0	0.87060547	0.12939453	0.22412109	-0.12304688	-0.054443359	-0.046386719	0	44330	0	0	0
677	678	678	Category L	-0.20385742	0.011962891	-0.88793945	0.10327148	-0.20654297	0.44677734	-31.69	0	1/4/2018	1	4	2018	2:49:25	10165	0.6	2	49	25	0	0.059326172	3.491748	-0.047363281	0.080566406	-0.86743164	11.322998	0.171875	0	0	0	0	0	0	0	0	0	0.87231445	0.12768555	0.24560547	-0.15625	-0.068603516	-0.020263672	0	44330	0	0	0
678	679	679	Category L	-0.16796875	-0.14379883	-0.99584961	0.12719727	-0.20751953	0.44311523	-31.57	0	1/4/2018	1	4	2018	2:49:25	10165	0.7	2	49	25	0	0.059326172	3.491748	-0.038085938	0.083984375	-0.86865234	5.894043	0.29125977	0	0	0	0	0	0	0	0	0	0.87353516	0.12646484	0.48461914	-0.12963867	-0.2277832	-0.12695313	0	44330	0	0	0
679	1264	1264	Category A	0.20385742	0.19189453	-0.87597656	-0.1237793	0.14697266	0.48779297	-31.7	0	1/4/2018	1	4	2018	2:51:00	10260	0	2	51	0	0	0.059570313	3.4434082	0.21020508	0.20361328	-0.87524414	0.28613281	0.013427734	0	0	0	0	0	0	0	0	0	0.92285156	0.077148438	0.018798828	-0.006347656	-0.01171875	-0.000488281	0	44330	0	0	0
680	1265	1265	Category A	0.21582031	0.19189453	-0.86376953	-0.11132813	0.14575195	0.48510742	-31.45	0	1/4/2018	1	4	2018	2:51:00	10260	0.1	2	51	0	0	0.059570313	3.4434082	0.21020508	0.20385742	-0.87524414	0.075439453	0.017333984	0	0	0	0	0	0	0	0	0	0.9230957	0.076904297	0.028808594	0.005371094	-0.011962891	0.011474609	0	44330	0	0	0
681	1266	1266	Category A	0.21582031	0.20385742	-0.88793945	-0.10986328	0.14428711	0.48803711	-31.2	0	1/4/2018	1	4	2018	2:51:00	10260	0.2	2	51	0	0	0.059570313	3.4434082	0.21020508	0.20385742	-0.87548828	0.35449219	0.013427734	0	0	0	0	0	0	0	0	0	0.92333984	0.076660156	0.017822266	0.005371094	0	-0.012207031	0	44330	0	0	0
682	1267	1267	Category A	0.2277832	0.21582031	-0.88793945	-0.11499023	0.14526367	0.48803711	-30.96	0	1/4/2018	1	4	2018	2:51:00	10260	0.3	2	51	0	0	0.059570313	3.4434082	0.21020508	0.20385742	-0.87524414	0.58886719	0.024414063	0	0	0	0	0	0	0	0	0	0.92285156	0.077148438	0.041748047	0.017333984	0.01171875	-0.012451172	0	44330	0	0	0
683	1268	1268	Category A	0.2277832	0.21582031	-0.87597656	-0.11401367	0.14331055	0.48803711	-31.32	0	1/4/2018	1	4	2018	2:51:00	10260	0.4	2	51	0	0	0.059570313	3.4434082	0.20996094	0.2043457	-0.87524414	0.57495117	0.020751953	0	0	0	0	0	0	0	0	0	0.9230957	0.076904297	0.029296875	0.017578125	0.011230469	-0.000488281	0	44330	0	0	0
684	1269	1269	Category A	0.20385742	0.20385742	-0.88793945	-0.11401367	0.14501953	0.49023438	-31.32	0	1/4/2018	1	4	2018	2:51:00	10260	0.5	2	51	0	0	0.059570313	3.4434082	0.21020508	0.20458984	-0.87548828	0.37182617	0.013916016	0	0	0	0	0	0	0	0	0	0.92333984	0.076660156	0.01953125	-0.006347656	-0.000732422	-0.012207031	0	44330	0	0	0
685	1270	1270	Category A	0.21582031	0.21582031	-0.87597656	-0.11669922	0.14428711	0.48510742	-31.57	0	1/4/2018	1	4	2018	2:51:00	10260	0.6	2	51	0	0	0.059570313	3.4434082	0.21020508	0.20458984	-0.87548828	0.43652344	0.012207031	0	0	0	0	0	0	0	0	0	0.92333984	0.076660156	0.016845703	0.005371094	0.010986328	-0.000244141	0	44330	0	0	0
686	1271	1271	Category A	0.20385742	0.21582031	-0.88793945	-0.11474609	0.14526367	0.4909668	-31.69	0	1/4/2018	1	4	2018	2:51:00	10260	0.7	2	51	0	0	0.059570313	3.4434082	0.20996094	0.20458984	-0.87573242	0.94238281	0.017578125	0	0	0	0	0	0	0	0	0	0.92358398	0.076416016	0.029296875	-0.006103516	0.010986328	-0.011962891	0	44330	0	0	0
687	1272	1272	Category A	0.23999023	0.21582031	-0.87597656	-0.11669922	0.1484375	0.48925781	-31.57	0	1/4/2018	1	4	2018	2:51:00	10260	0.8	2	51	0	0	0.059570313	3.4434082	0.21020508	0.20458984	-0.87597656	1.0827637	0.031738281	0	0	0	0	0	0	0	0	0	0.92382813	0.076171875	0.040771484	0.029541016	0.010986328	0	0	44330	0	0	0
688	1273	1273	Category A	0.2277832	0.20385742	-0.87597656	-0.11645508	0.14526367	0.48999023	-31.69	0	1/4/2018	1	4	2018	2:51:00	10260	0.9	2	51	0	0	0.059570313	3.4434082	0.21044922	0.20458984	-0.87597656	0.83666992	0.017089844	0	0	0	0	0	0	0	0	0	0.92407227	0.075927734	0.018066406	0.017089844	-0.000732422	0	0	44330	0	0	0
689	1274	1274	Category A	0.20385742	0.21582031	-0.86376953	-0.11572266	0.14428711	0.49023438	-31.57	0	1/4/2018	1	4	2018	2:51:01	10261	0	2	51	1	0	0.059570313	3.4434082	0.21044922	0.20458984	-0.87646484	0.78613281	0.018066406	0	0	0	0	0	0	0	0	0	0.92431641	0.075683594	0.030517578	-0.006591797	0.010986328	0.012695313	0	44330	0	0	0
690	1275	1275	Category A	0.20385742	0.20385742	-0.88793945	-0.10961914	0.13964844	0.4909668	-31.45	0	1/4/2018	1	4	2018	2:51:01	10261	0.1	2	51	1	0	0.059570313	3.4434082	0.21069336	0.20458984	-0.87646484	0.49511719	0.013183594	0	0	0	0	0	0	0	0	0	0.92431641	0.075683594	0.019042969	-0.006835938	-0.000732422	-0.011230469	0	44330	0	0	0
691	1276	1276	Category A	0.21582031	0.20385742	-0.86376953	-0.12011719	0.14428711	0.49267578	-31.2	0	1/4/2018	1	4	2018	2:51:01	10261	0.2	2	51	1	0	0.059570313	3.4434082	0.21118164	0.20458984	-0.87670898	0.35498047	0.013671875	0	0	0	0	0	0	0	0	0	0.92480469	0.075195313	0.018554688	0.004394531	-0.000732422	0.012939453	0	44330	0	0	0
692	1277	1277	Category A	0.19189453	0.21582031	-0.88793945	-0.11376953	0.14672852	0.49121094	-31.2	0	1/4/2018	1	4	2018	2:51:01	10261	0.3	2	51	1	0	0.059570313	3.4434082	0.21142578	0.20483398	-0.87695313	1.015625	0.024902344	0	0	0	0	0	0	0	0	0	0.92504883	0.074951172	0.041259766	-0.01953125	0.010742188	-0.010742188	0	44330	0	0	0
693	1278	1278	Category A	0.20385742	0.20385742	-0.87597656	-0.11499023	0.14868164	0.4921875	-31.32	0	1/4/2018	1	4	2018	2:51:01	10261	0.4	2	51	1	0	0.059570313	3.4434082	0.21142578	0.20483398	-0.87695313	1.3920898	0.007568359	0	0	0	0	0	0	0	0	0	0.92504883	0.074951172	0.009765625	-0.007568359	-0.000976563	0.000976563	0	44330	0	0	0
694	1279	1279	Category A	0.21582031	0.19189453	-0.87597656	-0.11499023	0.14526367	0.48925781	-31.32	0	1/4/2018	1	4	2018	2:51:01	10261	0.5	2	51	1	0	0.059570313	3.4434082	0.21069336	0.20483398	-0.87719727	1.2702637	0.013916016	0	0	0	0	0	0	0	0	0	0.92504883	0.074951172	0.019042969	0.004882813	-0.012939453	0.001220703	0	44330	0	0	0
695	1280	1280	Category A	0.19189453	0.19189453	-0.87597656	-0.11645508	0.14526367	0.48999023	-31.45	0	1/4/2018	1	4	2018	2:51:01	10261	0.6	2	51	1	0	0.059570313	3.4434082	0.21069336	0.20483398	-0.87695313	1.2424316	0.022705078	0	0	0	0	0	0	0	0	0	0.92504883	0.074951172	0.032958984	-0.018798828	-0.012939453	0.000976563	0	44330	0	0	0
696	1281	1281	Category A	0.21582031	0.19189453	-0.86376953	-0.11914063	0.14697266	0.49194336	-31.57	0	1/4/2018	1	4	2018	2:51:01	10261	0.7	2	51	1	0	0.059570313	3.4434082	0.21044922	0.20483398	-0.87695313	1.1704102	0.019042969	0	0	0	0	0	0	0	0	0	0.92480469	0.075195313	0.03125	0.005126953	-0.012939453	0.013183594	0	44330	0	0	0
697	1282	1282	Category A	0.20385742	0.19189453	-0.86376953	-0.11376953	0.14672852	0.48901367	-31.69	0	1/4/2018	1	4	2018	2:51:01	10261	0.8	2	51	1	0	0.059570313	3.4434082	0.21069336	0.20458984	-0.87646484	0.37231445	0.019287109	0	0	0	0	0	0	0	0	0	0.92431641	0.075683594	0.032470703	-0.006835938	-0.012695313	0.012695313	0	44330	0	0	0
698	1283	1283	Category A	0.2277832	0.19189453	-0.85180664	-0.11376953	0.14672852	0.49121094	-31.94	0	1/4/2018	1	4	2018	2:51:01	10261	0.9	2	51	1	0	0.059570313	3.4434082	0.21118164	0.2043457	-0.87646484	0.041259766	0.032226563	0	0	0	0	0	0	0	0	0	0.92456055	0.075439453	0.053955078	0.016357422	-0.012451172	0.024658203	0	44330	0	0	0
699	1284	1284	Category A	0.21582031	0.19189453	-0.86376953	-0.11425781	0.14941406	0.48510742	-32.19	0	1/4/2018	1	4	2018	2:51:02	10262	0	2	51	2	0	0.059570313	3.4434082	0.21118164	0.20410156	-0.8762207	0.32788086	0.018066406	0	0	0	0	0	0	0	0	0	0.92431641	0.075683594	0.029296875	0.004394531	-0.012207031	0.012451172	0	44330	0	0	0
700	1285	1285	Category A	0.21582031	0.2277832	-0.87597656	-0.11499023	0.14770508	0.48901367	-32.06	0	1/4/2018	1	4	2018	2:51:02	10262	0.1	2	51	2	0	0.059570313	3.4434082	0.21142578	0.20410156	-0.8762207	0.92211914	0.023925781	0	0	0	0	0	0	0	0	0	0.92431641	0.075683594	0.028076172	0.004150391	0.0234375	0.000244141	0	44330	0	0	0
701	1286	1286	Category A	0.2277832	0.20385742	-0.85180664	-0.11376953	0.14672852	0.49023438	-31.82	0	1/4/2018	1	4	2018	2:51:02	10262	0.2	2	51	2	0	0.059570313	3.4434082	0.21142578	0.20410156	-0.87646484	1.3498535	0.029296875	0	0	0	0	0	0	0	0	0	0.92431641	0.075683594	0.041015625	0.016113281	-0.000244141	0.024658203	0	44330	0	0	0
702	1287	1287	Category A	0.21582031	0.20385742	-0.85180664	-0.11621094	0.14672852	0.49023438	-31.32	0	1/4/2018	1	4	2018	2:51:02	10262	0.3	2	51	2	0	0.059570313	3.4434082	0.21142578	0.20410156	-0.87597656	1.4501953	0.024658203	0	0	0	0	0	0	0	0	0	0.92407227	0.075927734	0.029052734	0.004150391	-0.000244141	0.024169922	0	44330	0	0	0
703	1288	1288	Category A	0.20385742	0.20385742	-0.88793945	-0.11230469	0.14672852	0.49023438	-31.08	0	1/4/2018	1	4	2018	2:51:02	10262	0.4	2	51	2	0	0.059570313	3.4434082	0.21142578	0.2043457	-0.8762207	1.2658691	0.013916016	0	0	0	0	0	0	0	0	0	0.92431641	0.075683594	0.019775391	-0.007568359	-0.000488281	-0.011474609	0	44330	0	0	0
704	1289	1289	Category A	0.20385742	0.20385742	-0.87597656	-0.11572266	0.14526367	0.48999023	-30.83	0	1/4/2018	1	4	2018	2:51:02	10262	0.5	2	51	2	0	0.059570313	3.4434082	0.21142578	0.20458984	-0.87646484	1.0246582	0.0078125	0	0	0	0	0	0	0	0	0	0.92456055	0.075439453	0.009033203	-0.007568359	-0.000732422	0.000488281	0	44330	0	0	0
705	1290	1290	Category A	0.20385742	0.19189453	-0.86376953	-0.11645508	0.14331055	0.48779297	-31.08	0	1/4/2018	1	4	2018	2:51:02	10262	0.6	2	51	2	0	0.059570313	3.4434082	0.21142578	0.20458984	-0.87646484	0.70043945	0.01953125	0	0	0	0	0	0	0	0	0	0.92456055	0.075439453	0.033203125	-0.007568359	-0.012695313	0.012695313	0	44330	0	0	0
706	1291	1291	Category A	0.20385742	0.23999023	-0.86376953	-0.11572266	0.1472168	0.49194336	-31.2	0	1/4/2018	1	4	2018	2:51:02	10262	0.7	2	51	2	0	0.059570313	3.4434082	0.21142578	0.20483398	-0.87646484	0.067138672	0.038085938	0	0	0	0	0	0	0	0	0	0.92456055	0.075439453	0.055419922	-0.007568359	0.034912109	0.012695313	0	44330	0	0	0
707	1292	1292	Category A	0.21582031	0.21582031	-0.86376953	-0.1159668	0.14501953	0.48486328	-31.2	0	1/4/2018	1	4	2018	2:51:02	10262	0.8	2	51	2	0	0.059570313	3.4434082	0.21118164	0.20458984	-0.87646484	0.63891602	0.017333984	0	0	0	0	0	0	0	0	0	0.92456055	0.075439453	0.028320313	0.004394531	0.010986328	0.012695313	0	44330	0	0	0
708	1293	1293	Category A	0.21582031	0.21582031	-0.88793945	-0.11328125	0.14526367	0.48706055	-31.2	0	1/4/2018	1	4	2018	2:51:02	10262	0.9	2	51	2	0	0.059570313	3.4434082	0.21118164	0.20458984	-0.87646484	0.6340332	0.016357422	0	0	0	0	0	0	0	0	0	0.92456055	0.075439453	0.026611328	0.004394531	0.010986328	-0.011230469	0	44330	0	0	0
709	1294	1294	Category A	0.20385742	0.21582031	-0.87597656	-0.11230469	0.14428711	0.48901367	-31.08	0	1/4/2018	1	4	2018	2:51:03	10263	0	2	51	3	0	0.059570313	3.4434082	0.21118164	0.2043457	-0.87646484	0.97509766	0.013427734	0	0	0	0	0	0	0	0	0	0.92431641	0.075683594	0.019042969	-0.007324219	0.011230469	0.000488281	0	44330	0	0	0
710	1295	1295	Category A	0.21582031	0.20385742	-0.87597656	-0.11376953	0.14672852	0.49121094	-31.08	0	1/4/2018	1	4	2018	2:51:03	10263	0.1	2	51	3	0	0.059326172	3.4933594	0.21118164	0.20458984	-0.8762207	1.4248047	0.004638672	0	0	0	0	0	0	0	0	0	0.92431641	0.075683594	0.005615234	0.004394531	-0.000732422	0.000244141	0	44330	0	0	0
711	1296	1296	Category A	0.20385742	0.20385742	-0.88793945	-0.1159668	0.14794922	0.49121094	-31.2	0	1/4/2018	1	4	2018	2:51:03	10263	0.2	2	51	3	0	0.059326172	3.4933594	0.21118164	0.20458984	-0.87573242	1.3198242	0.014160156	0	0	0	0	0	0	0	0	0	0.92382813	0.076171875	0.020263672	-0.007324219	-0.000732422	-0.011962891	0	44330	0	0	0
712	1297	1297	Category A	0.21582031	0.21582031	-0.87597656	-0.11865234	0.14697266	0.48779297	-31.32	0	1/4/2018	1	4	2018	2:51:03	10263	0.3	2	51	3	0	0.059326172	3.4933594	0.21142578	0.2043457	-0.87573242	0.96533203	0.011962891	0	0	0	0	0	0	0	0	0	0.92382813	0.076171875	0.015380859	0.004150391	0.011230469	0	0	44330	0	0	0
713	1298	1298	Category A	0.21582031	0.19189453	-0.88793945	-0.11035156	0.14501953	0.49121094	-31.2	0	1/4/2018	1	4	2018	2:51:03	10263	0.4	2	51	3	0	0.059326172	3.4933594	0.21142578	0.2043457	-0.87573242	0.51708984	0.017822266	0	0	0	0	0	0	0	0	0	0.92382813	0.076171875	0.028564453	0.004150391	-0.012451172	-0.011962891	0	44330	0	0	0
714	1299	1299	Category A	0.21582031	0.21582031	-0.87597656	-0.11938477	0.14550781	0.49072266	-31.2	0	1/4/2018	1	4	2018	2:51:03	10263	0.5	2	51	3	0	0.059326172	3.4933594	0.21142578	0.20458984	-0.87548828	0.33959961	0.011962891	0	0	0	0	0	0	0	0	0	0.92358398	0.076416016	0.015869141	0.004150391	0.010986328	-0.000244141	0	44330	0	0	0
715	1300	1300	Category A	0.20385742	0.20385742	-0.87597656	-0.11645508	0.14526367	0.48779297	-31.2	0	1/4/2018	1	4	2018	2:51:03	10263	0.6	2	51	3	0	0.059326172	3.4933594	0.21142578	0.20483398	-0.875	0.002929688	0.007568359	0	0	0	0	0	0	0	0	0	0.92333984	0.076660156	0.009277344	-0.007568359	-0.000976563	-0.000732422	0	44330	0	0	0
716	1301	1301	Category A	0.21582031	0.20385742	-0.88793945	-0.11645508	0.1496582	0.48803711	-30.96	0	1/4/2018	1	4	2018	2:51:03	10263	0.7	2	51	3	0	0.059326172	3.4933594	0.21142578	0.20483398	-0.875	0.32080078	0.013427734	0	0	0	0	0	0	0	0	0	0.92333984	0.076660156	0.018310547	0.004150391	-0.000976563	-0.012695313	0	44330	0	0	0
717	1302	1302	Category A	0.21582031	0.20385742	-0.87597656	-0.11328125	0.14404297	0.48925781	-31.08	0	1/4/2018	1	4	2018	2:51:03	10263	0.8	2	51	3	0	0.059326172	3.4933594	0.21166992	0.20507813	-0.87475586	0.27734375	0.004394531	0	0	0	0	0	0	0	0	0	0.9230957	0.076904297	0.006347656	0.00390625	-0.001220703	-0.000976563	0	44330	0	0	0
718	1303	1303	Category A	0.20385742	0.21582031	-0.86376953	-0.11401367	0.14331055	0.48803711	-31.32	0	1/4/2018	1	4	2018	2:51:03	10263	0.9	2	51	3	0	0.059326172	3.4933594	0.2121582	0.20532227	-0.87475586	0.073974609	0.017089844	0	0	0	0	0	0	0	0	0	0.92333984	0.076660156	0.029541016	-0.008300781	0.010253906	0.010986328	0	44330	0	0	0
719	1304	1304	Category A	0.21582031	0.20385742	-0.87597656	-0.1159668	0.14331055	0.4909668	-31.2	0	1/4/2018	1	4	2018	2:51:04	10264	0	2	51	4	0	0.059326172	3.4933594	0.2121582	0.20581055	-0.87451172	0.13427734	0.004150391	0	0	0	0	0	0	0	0	0	0.9230957	0.076904297	0.006835938	0.003417969	-0.001953125	-0.001220703	0	44330	0	0	0
720	1305	1305	Category A	0.20385742	0.20385742	-0.86376953	-0.11401367	0.14599609	0.48999023	-31.32	0	1/4/2018	1	4	2018	2:51:04	10264	0.1	2	51	4	0	0.059326172	3.4933594	0.2121582	0.20605469	-0.87475586	0.19213867	0.013916016	0	0	0	0	0	0	0	0	0	0.92333984	0.076660156	0.021728516	-0.008300781	-0.002197266	0.010986328	0	44330	0	0	0
721	1306	1306	Category A	0.21582031	0.20385742	-0.85180664	-0.11938477	0.14599609	0.48999023	-31.08	0	1/4/2018	1	4	2018	2:51:04	10264	0.2	2	51	4	0	0.059326172	3.4933594	0.2121582	0.20629883	-0.875	0.042480469	0.023681641	0	0	0	0	0	0	0	0	0	0.92382813	0.076171875	0.029296875	0.003417969	-0.002441406	0.023193359	0	44330	0	0	0
722	1307	1307	Category A	0.20385742	0.21582031	-0.88793945	-0.11743164	0.14331055	0.48999023	-30.83	0	1/4/2018	1	4	2018	2:51:04	10264	0.3	2	51	4	0	0.059326172	3.4933594	0.21191406	0.20629883	-0.87475586	0.008300781	0.017822266	0	0	0	0	0	0	0	0	0	0.92358398	0.076416016	0.030517578	-0.008056641	0.009277344	-0.012939453	0	44330	0	0	0
723	1308	1308	Category A	0.21582031	0.2277832	-0.87597656	-0.11474609	0.14428711	0.4909668	-31.08	0	1/4/2018	1	4	2018	2:51:04	10264	0.4	2	51	4	0	0.059326172	3.4933594	0.21191406	0.20605469	-0.87475586	0.30566406	0.021728516	0	0	0	0	0	0	0	0	0	0.92358398	0.076416016	0.026367188	0.003662109	0.021484375	-0.000976563	0	44330	0	0	0
724	1309	1309	Category A	0.20385742	0.20385742	-0.88793945	-0.10961914	0.14672852	0.49121094	-31.2	0	1/4/2018	1	4	2018	2:51:04	10264	0.5	2	51	4	0	0.059326172	3.4933594	0.21166992	0.20605469	-0.87475586	0.49414063	0.015380859	0	0	0	0	0	0	0	0	0	0.92333984	0.076660156	0.023193359	-0.0078125	-0.002197266	-0.012939453	0	44330	0	0	0
725	1310	1310	Category A	0.19189453	0.20385742	-0.88793945	-0.11645508	0.14599609	0.4909668	-31.57	0	1/4/2018	1	4	2018	2:51:04	10264	0.6	2	51	4	0	0.059326172	3.4933594	0.21191406	0.20605469	-0.87475586	0.47241211	0.023925781	0	0	0	0	0	0	0	0	0	0.92333984	0.076660156	0.035400391	-0.020019531	-0.002197266	-0.012939453	0	44330	0	0	0
726	1311	1311	Category A	0.21582031	0.20385742	-0.88793945	-0.11230469	0.14233398	0.48803711	-32.06	0	1/4/2018	1	4	2018	2:51:04	10264	0.7	2	51	4	0	0.059326172	3.4933594	0.21191406	0.20605469	-0.87475586	0.32714844	0.013671875	0	0	0	0	0	0	0	0	0	0.92333984	0.076660156	0.019287109	0.003662109	-0.002197266	-0.012939453	0	44330	0	0	0
727	1312	1312	Category A	0.2277832	0.20385742	-0.87597656	-0.11035156	0.14550781	0.48706055	-31.94	0	1/4/2018	1	4	2018	2:51:04	10264	0.8	2	51	4	0	0.059326172	3.4933594	0.21191406	0.20581055	-0.87451172	0.055664063	0.015869141	0	0	0	0	0	0	0	0	0	0.9230957	0.076904297	0.019287109	0.015625	-0.001953125	-0.001220703	0	44330	0	0	0
728	1313	1313	Category A	0.21582031	0.21582031	-0.87597656	-0.11962891	0.14428711	0.48803711	-32.19	0	1/4/2018	1	4	2018	2:51:04	10264	0.9	2	51	4	0	0.059326172	3.4933594	0.21142578	0.20532227	-0.87451172	0.49462891	0.011230469	0	0	0	0	0	0	0	0	0	0.92285156	0.077148438	0.015869141	0.004150391	0.010253906	-0.001220703	0	44330	0	0	0
729	1314	1314	Category A	0.2277832	0.21582031	-0.86376953	-0.1184082	0.14526367	0.48803711	-32.31	0	1/4/2018	1	4	2018	2:51:05	10265	0	2	51	5	0	0.059326172	3.4933594	0.21118164	0.20532227	-0.87426758	1.0014648	0.022216797	0	0	0	0	0	0	0	0	0	0.92260742	0.077392578	0.037597656	0.016357422	0.010253906	0.010498047	0	44330	0	0	0
730	1315	1315	Category A	0.2277832	0.20385742	-0.88793945	-0.11572266	0.14331055	0.48999023	-31.82	0	1/4/2018	1	4	2018	2:51:05	10265	0.1	2	51	5	0	0.059326172	3.4933594	0.21142578	0.20507813	-0.87426758	1.1809082	0.020996094	0	0	0	0	0	0	0	0	0	0.92260742	0.077392578	0.031005859	0.016113281	-0.001220703	-0.013427734	0	44330	0	0	0
731	1316	1316	Category A	0.2277832	0.21582031	-0.88793945	-0.1159668	0.14404297	0.48681641	-31.57	0	1/4/2018	1	4	2018	2:51:05	10265	0.2	2	51	5	0	0.059326172	3.4933594	0.21166992	0.20507813	-0.87426758	0.66625977	0.0234375	0	0	0	0	0	0	0	0	0	0.92260742	0.077392578	0.040039063	0.015869141	0.010498047	-0.013427734	0	44330	0	0	0
732	1317	1317	Category A	0.20385742	0.21582031	-0.88793945	-0.11645508	0.14526367	0.48925781	-31.45	0	1/4/2018	1	4	2018	2:51:05	10265	0.3	2	51	5	0	0.059326172	3.4933594	0.21166992	0.20507813	-0.87451172	0.013183594	0.018798828	0	0	0	0	0	0	0	0	0	0.92285156	0.077148438	0.031738281	-0.0078125	0.010498047	-0.013183594	0	44330	0	0	0
733	1318	1318	Category A	0.17993164	0.20385742	-0.87597656	-0.11352539	0.1418457	0.48901367	-31.2	0	1/4/2018	1	4	2018	2:51:05	10265	0.4	2	51	5	0	0.059326172	3.4933594	0.21191406	0.20483398	-0.87426758	0.24072266	0.031982422	0	0	0	0	0	0	0	0	0	0.92260742	0.077392578	0.034667969	-0.031982422	-0.000976563	-0.001464844	0	44330	0	0	0
734	1319	1319	Category A	0.19189453	0.20385742	-0.87597656	-0.11376953	0.14233398	0.48779297	-31.32	0	1/4/2018	1	4	2018	2:51:05	10265	0.5	2	51	5	0	0.059326172	3.4933594	0.21191406	0.20483398	-0.87451172	0.37695313	0.020019531	0	0	0	0	0	0	0	0	0	0.92285156	0.077148438	0.022460938	-0.020019531	-0.000976563	-0.001220703	0	44330	0	0	0
735	1320	1320	Category A	0.19189453	0.20385742	-0.86376953	-0.11035156	0.14331055	0.48803711	-31.69	0	1/4/2018	1	4	2018	2:51:05	10265	0.6	2	51	5	0	0.059326172	3.4933594	0.21191406	0.20483398	-0.87475586	0.65673828	0.022949219	0	0	0	0	0	0	0	0	0	0.9230957	0.076904297	0.032226563	-0.020019531	-0.000976563	0.010986328	0	44330	0	0	0
736	1321	1321	Category A	0.21582031	0.19189453	-0.86376953	-0.11035156	0.14477539	0.48608398	-31.82	0	1/4/2018	1	4	2018	2:51:05	10265	0.7	2	51	5	0	0.059326172	3.4933594	0.2121582	0.20507813	-0.87475586	0.91455078	0.017578125	0	0	0	0	0	0	0	0	0	0.92333984	0.076660156	0.028076172	0.003417969	-0.013183594	0.010986328	0	44330	0	0	0
737	1322	1322	Category A	0.21582031	0.17993164	-0.89990234	-0.11254883	0.14501953	0.48510742	-31.69	0	1/4/2018	1	4	2018	2:51:05	10265	0.8	2	51	5	0	0.059326172	3.4933594	0.2121582	0.20532227	-0.87524414	0.72045898	0.035400391	0	0	0	0	0	0	0	0	0	0.92358398	0.076416016	0.053466797	0.003417969	-0.025390625	-0.024414063	0	44330	0	0	0
738	1323	1323	Category A	0.20385742	0.19189453	-0.86376953	-0.11230469	0.14526367	0.48803711	-31.57	0	1/4/2018	1	4	2018	2:51:05	10265	0.9	2	51	5	0	0.059326172	3.4933594	0.2121582	0.20532227	-0.87573242	0.61181641	0.019775391	0	0	0	0	0	0	0	0	0	0.92407227	0.075927734	0.033935547	-0.008300781	-0.013427734	0.011962891	0	44330	0	0	0
739	1324	1324	Category A	0.21582031	0.20385742	-0.86376953	-0.11376953	0.14428711	0.48999023	-31.33	0	1/4/2018	1	4	2018	2:51:06	10266	0	2	51	6	0	0.059326172	3.4933594	0.21191406	0.20556641	-0.87597656	0.95849609	0.012939453	0	0	0	0	0	0	0	0	0	0.92456055	0.075439453	0.017822266	0.003662109	-0.001708984	0.012207031	0	44330	0	0	0
740	1325	1325	Category A	0.20385742	0.20385742	-0.88793945	-0.11621094	0.14672852	0.49023438	-31.2	0	1/4/2018	1	4	2018	2:51:06	10266	0.111	2	51	6	0	0.059326172	3.4933594	0.21191406	0.20556641	-0.8762207	1.0935059	0.014160156	0	0	0	0	0	0	0	0	0	0.92456055	0.075439453	0.021484375	-0.008056641	-0.001708984	-0.011474609	0	44330	0	0	0
741	1326	1326	Category A	0.21582031	0.20385742	-0.87597656	-0.12182617	0.14526367	0.48901367	-31.45	0	1/4/2018	1	4	2018	2:51:06	10266	0.222	2	51	6	0	0.059326172	3.4933594	0.21191406	0.20556641	-0.87597656	0.63696289	0.004150391	0	0	0	0	0	0	0	0	0	0.92431641	0.075683594	0.005615234	0.003662109	-0.001708984	0	0	44330	0	0	0
742	1327	1327	Category A	0.21582031	0.20385742	-0.86376953	-0.11938477	0.14794922	0.48803711	-31.69	0	1/4/2018	1	4	2018	2:51:06	10266	0.333	2	51	6	0	0.059326172	3.4933594	0.21191406	0.20556641	-0.87597656	0.067382813	0.012939453	0	0	0	0	0	0	0	0	0	0.92431641	0.075683594	0.018066406	0.003662109	-0.001708984	0.012207031	0	44330	0	0	0
743	1328	1328	Category A	0.20385742	0.20385742	-0.86376953	-0.11572266	0.14355469	0.48901367	-32.06	0	1/4/2018	1	4	2018	2:51:06	10266	0.444	2	51	6	0	0.059326172	3.4933594	0.21166992	0.20556641	-0.8762207	0.25439453	0.014892578	0	0	0	0	0	0	0	0	0	0.92456055	0.075439453	0.022216797	-0.0078125	-0.001708984	0.012451172	0	44330	0	0	0
744	1329	1329	Category A	0.20385742	0.20385742	-0.86376953	-0.11206055	0.14428711	0.49023438	-31.94	0	1/4/2018	1	4	2018	2:51:06	10266	0.555	2	51	6	0	0.059326172	3.4933594	0.21191406	0.20556641	-0.87646484	0.49560547	0.015136719	0	0	0	0	0	0	0	0	0	0.92480469	0.075195313	0.022705078	-0.008056641	-0.001708984	0.012695313	0	44330	0	0	0
745	1330	1330	Category A	0.20385742	0.20385742	-0.87597656	-0.11572266	0.14331055	0.48779297	-31.82	0	1/4/2018	1	4	2018	2:51:06	10266	0.666	2	51	6	0	0.059326172	3.4933594	0.21191406	0.20581055	-0.87597656	0.71118164	0.008300781	0	0	0	0	0	0	0	0	0	0.92456055	0.075439453	0.010253906	-0.008056641	-0.001953125	0	0	44330	0	0	0
746	1331	1331	Category A	0.21582031	0.20385742	-0.88793945	-0.12353516	0.14770508	0.48608398	-31.69	0	1/4/2018	1	4	2018	2:51:06	10266	0.777	2	51	6	0	0.059326172	3.4933594	0.2121582	0.20605469	-0.87646484	0.62011719	0.011962891	0	0	0	0	0	0	0	0	0	0.92504883	0.074951172	0.017089844	0.003417969	-0.002197266	-0.011230469	0	44330	0	0	0
747	1332	1332	Category A	0.21582031	0.20385742	-0.88793945	-0.11425781	0.1484375	0.48608398	-31.82	0	1/4/2018	1	4	2018	2:51:06	10266	0.888	2	51	6	0	0.059326172	3.4933594	0.2121582	0.20556641	-0.87597656	0.002197266	0.012207031	0	0	0	0	0	0	0	0	0	0.92456055	0.075439453	0.017089844	0.003417969	-0.001708984	-0.01171875	0	44330	0	0	0
748	1333	1333	Category A	0.20385742	0.19189453	-0.87597656	-0.11328125	0.14697266	0.48706055	-31.94	0	1/4/2018	1	4	2018	2:51:07	10267	0	2	51	7	0	0.059814453	3.491748	0.2121582	0.20532227	-0.87597656	0.25756836	0.015869141	0	0	0	0	0	0	0	0	0	0.92431641	0.075683594	0.021972656	-0.008300781	-0.013427734	0	0	44330	0	0	0
749	1334	1334	Category A	0.20385742	0.21582031	-0.87597656	-0.11474609	0.14404297	0.48803711	-32.06	0	1/4/2018	1	4	2018	2:51:07	10267	0.09	2	51	7	0	0.059814453	3.491748	0.2121582	0.20532227	-0.87597656	0.009033203	0.013183594	0	0	0	0	0	0	0	0	0	0.92456055	0.075439453	0.018798828	-0.008300781	0.010253906	0	0	44330	0	0	0
750	1335	1335	Category A	0.2277832	0.20385742	-0.86376953	-0.11572266	0.14428711	0.48901367	-31.94	0	1/4/2018	1	4	2018	2:51:07	10267	0.181	2	51	7	0	0.059814453	3.491748	0.2121582	0.20507813	-0.87573242	0.30004883	0.01953125	0	0	0	0	0	0	0	0	0	0.92407227	0.075927734	0.028808594	0.015380859	-0.001220703	0.011962891	0	44330	0	0	0
751	1336	1336	Category A	0.2277832	0.19189453	-0.87597656	-0.11743164	0.14526367	0.48999023	-31.69	0	1/4/2018	1	4	2018	2:51:07	10267	0.272	2	51	7	0	0.059814453	3.491748	0.2121582	0.20532227	-0.87597656	0.50976563	0.020507813	0	0	0	0	0	0	0	0	0	0.92456055	0.075439453	0.029052734	0.015380859	-0.013427734	0	0	44330	0	0	0
752	1337	1337	Category A	0.2277832	0.20385742	-0.88793945	-0.11376953	0.14233398	0.48681641	-31.57	0	1/4/2018	1	4	2018	2:51:07	10267	0.363	2	51	7	0	0.059814453	3.491748	0.2121582	0.20532227	-0.87548828	0.69335938	0.019775391	0	0	0	0	0	0	0	0	0	0.92407227	0.075927734	0.029052734	0.015380859	-0.001464844	-0.012207031	0	44330	0	0	0
753	1338	1338	Category A	0.20385742	0.20385742	-0.87597656	-0.11645508	0.14331055	0.48681641	-31.32	0	1/4/2018	1	4	2018	2:51:07	10267	0.454	2	51	7	0	0.059814453	3.491748	0.2121582	0.20507813	-0.87573242	1.2199707	0.008300781	0	0	0	0	0	0	0	0	0	0.92407227	0.075927734	0.009765625	-0.008300781	-0.001220703	0	0	44330	0	0	0
754	1339	1339	Category A	0.21582031	0.21582031	-0.86376953	-0.1159668	0.14794922	0.49023438	-31.2	0	1/4/2018	1	4	2018	2:51:07	10267	0.545	2	51	7	0	0.059814453	3.491748	0.2121582	0.20483398	-0.87548828	1.5251465	0.016357422	0	0	0	0	0	0	0	0	0	0.92382813	0.076171875	0.026123047	0.003417969	0.010742188	0.01171875	0	44330	0	0	0
755	1340	1340	Category A	0.21582031	0.20385742	-0.86376953	-0.11499023	0.1484375	0.4909668	-31.08	0	1/4/2018	1	4	2018	2:51:07	10267	0.636	2	51	7	0	0.059814453	3.491748	0.2121582	0.20458984	-0.87548828	1.6455078	0.012207031	0	0	0	0	0	0	0	0	0	0.92382813	0.076171875	0.016113281	0.003417969	-0.000732422	0.01171875	0	44330	0	0	0
756	1341	1341	Category A	0.2277832	0.21582031	-0.85180664	-0.11376953	0.14672852	0.49023438	-30.96	0	1/4/2018	1	4	2018	2:51:07	10267	0.727	2	51	7	0	0.059814453	3.491748	0.2121582	0.20458984	-0.87548828	1.6818848	0.030517578	0	0	0	0	0	0	0	0	0	0.92382813	0.076171875	0.050537109	0.015380859	0.010986328	0.023681641	0	44330	0	0	0
757	1342	1342	Category A	0.23999023	0.21582031	-0.86376953	-0.11376953	0.14233398	0.48999023	-30.96	0	1/4/2018	1	4	2018	2:51:07	10267	0.818	2	51	7	0	0.059814453	3.491748	0.2121582	0.2043457	-0.87524414	1.6672363	0.031982422	0	0	0	0	0	0	0	0	0	0.92358398	0.076416016	0.050537109	0.027587891	0.011230469	0.011474609	0	44330	0	0	0
758	1343	1343	Category A	0.20385742	0.21582031	-0.88793945	-0.12011719	0.14599609	0.48999023	-31.32	0	1/4/2018	1	4	2018	2:51:07	10267	0.909	2	51	7	0	0.059814453	3.491748	0.2121582	0.20410156	-0.87548828	1.369873	0.018798828	0	0	0	0	0	0	0	0	0	0.92382813	0.076171875	0.032226563	-0.008300781	0.011474609	-0.012207031	0	44330	0	0	0
759	1344	1344	Category A	0.21582031	0.20385742	-0.88793945	-0.11621094	0.14672852	0.49023438	-30.83	0	1/4/2018	1	4	2018	2:51:08	10268	0	2	51	8	0	0.059814453	3.491748	0.21240234	0.20410156	-0.87548828	0.52929688	0.012695313	0	0	0	0	0	0	0	0	0	0.92382813	0.076171875	0.015869141	0.003173828	-0.000244141	-0.012207031	0	44330	0	0	0
760	1345	1345	Category A	0.20385742	0.21582031	-0.88793945	-0.11645508	0.1472168	0.48803711	-31.08	0	1/4/2018	1	4	2018	2:51:08	10268	0.1	2	51	8	0	0.059814453	3.491748	0.21240234	0.20410156	-0.87573242	0.2565918	0.018798828	0	0	0	0	0	0	0	0	0	0.92382813	0.076171875	0.032470703	-0.008544922	0.011474609	-0.011962891	0	44330	0	0	0
761	1346	1346	Category A	0.20385742	0.20385742	-0.87597656	-0.11401367	0.1484375	0.49121094	-31.45	0	1/4/2018	1	4	2018	2:51:08	10268	0.2	2	51	8	0	0.059814453	3.491748	0.21264648	0.20410156	-0.87573242	0.7800293	0.008789063	0	0	0	0	0	0	0	0	0	0.92407227	0.075927734	0.009033203	-0.008789063	-0.000244141	0	0	44330	0	0	0
762	1347	1347	Category A	0.21582031	0.20385742	-0.88793945	-0.11230469	0.14599609	0.48925781	-31.33	0	1/4/2018	1	4	2018	2:51:08	10268	0.3	2	51	8	0	0.059814453	3.491748	0.21264648	0.20410156	-0.87597656	0.94482422	0.011962891	0	0	0	0	0	0	0	0	0	0.92431641	0.075683594	0.014892578	0.002929688	-0.000244141	-0.01171875	0	44330	0	0	0
763	1348	1348	Category A	0.21582031	0.21582031	-0.86376953	-0.12011719	0.14672852	0.4909668	-31.94	0	1/4/2018	1	4	2018	2:51:08	10268	0.4	2	51	8	0	0.059814453	3.491748	0.21289063	0.20385742	-0.87597656	1.0905762	0.017089844	0	0	0	0	0	0	0	0	0	0.92431641	0.075683594	0.026855469	0.002685547	0.01171875	0.012207031	0	44330	0	0	0
764	1349	1349	Category A	0.21582031	0.20385742	-0.88793945	-0.11499023	0.14770508	0.48779297	-31.45	0	1/4/2018	1	4	2018	2:51:08	10268	0.5	2	51	8	0	0.059814453	3.491748	0.21264648	0.20361328	-0.87597656	1.190918	0.011962891	0	0	0	0	0	0	0	0	0	0.92431641	0.075683594	0.014648438	0.002929688	0	-0.01171875	0	44330	0	0	0
765	1350	1350	Category A	0.21582031	0.21582031	-0.87597656	-0.11938477	0.14941406	0.48925781	-31.32	0	1/4/2018	1	4	2018	2:51:08	10268	0.6	2	51	8	0	0.059814453	3.491748	0.21264648	0.20385742	-0.87597656	1.277832	0.012207031	0	0	0	0	0	0	0	0	0	0.92407227	0.075927734	0.014892578	0.002929688	0.011962891	0	0	44330	0	0	0
766	1351	1351	Category A	0.20385742	0.19189453	-0.86376953	-0.1159668	0.14501953	0.48803711	-31.08	0	1/4/2018	1	4	2018	2:51:08	10268	0.7	2	51	8	0	0.059814453	3.491748	0.21289063	0.20385742	-0.87573242	1.1899414	0.019287109	0	0	0	0	0	0	0	0	0	0.92407227	0.075927734	0.033203125	-0.009033203	-0.011962891	0.011962891	0	44330	0	0	0
767	1352	1352	Category A	0.20385742	0.17993164	-0.87597656	-0.11401367	0.14599609	0.49121094	-31.08	0	1/4/2018	1	4	2018	2:51:08	10268	0.8	2	51	8	0	0.059814453	3.491748	0.21264648	0.20385742	-0.87573242	0.78759766	0.025390625	0	0	0	0	0	0	0	0	0	0.92407227	0.075927734	0.032958984	-0.008789063	-0.023925781	0	0	44330	0	0	0
768	1353	1353	Category A	0.20385742	0.19189453	-0.86376953	-0.11035156	0.14257813	0.48803711	-31.32	0	1/4/2018	1	4	2018	2:51:08	10268	0.9	2	51	8	0	0.059814453	3.491748	0.21264648	0.20385742	-0.87597656	0.45654297	0.019042969	0	0	0	0	0	0	0	0	0	0.92407227	0.075927734	0.032958984	-0.008789063	-0.011962891	0.012207031	0	44330	0	0	0
769	1354	1354	Category A	0.23999023	0.20385742	-0.86376953	-0.11645508	0.14794922	0.48510742	-31.45	0	1/4/2018	1	4	2018	2:51:09	10269	0	2	51	9	0	0.059814453	3.491748	0.21264648	0.20361328	-0.8762207	0.090820313	0.030029297	0	0	0	0	0	0	0	0	0	0.92431641	0.075683594	0.039794922	0.027099609	0	0.012451172	0	44330	0	0	0
770	1355	1355	Category A	0.21582031	0.20385742	-0.88793945	-0.11645508	0.1496582	0.49389648	-31.82	0	1/4/2018	1	4	2018	2:51:09	10269	0.1	2	51	9	0	0.059814453	3.491748	0.2121582	0.20361328	-0.87646484	0.25415039	0.01171875	0	0	0	0	0	0	0	0	0	0.92456055	0.075439453	0.014648438	0.003417969	0	-0.011230469	0	44330	0	0	0
771	1356	1356	Category A	0.21582031	0.20385742	-0.87597656	-0.11572266	0.14428711	0.49023438	-31.82	0	1/4/2018	1	4	2018	2:51:09	10269	0.2	2	51	9	0	0.059814453	3.491748	0.21191406	0.20336914	-0.87695313	0.77075195	0.00390625	0	0	0	0	0	0	0	0	0	0.92504883	0.074951172	0.005126953	0.003662109	0.000244141	0.000976563	0	44330	0	0	0
772	1357	1357	Category A	0.20385742	0.20385742	-0.87597656	-0.11157227	0.14916992	0.48608398	-31.94	0	1/4/2018	1	4	2018	2:51:09	10269	0.3	2	51	9	0	0.059814453	3.491748	0.21191406	0.203125	-0.87719727	1.0151367	0.008056641	0	0	0	0	0	0	0	0	0	0.92504883	0.074951172	0.010009766	-0.008056641	0.000488281	0.001220703	0	44330	0	0	0
773	1358	1358	Category A	0.21582031	0.19189453	-0.89990234	-0.1159668	0.14868164	0.49121094	-31.69	0	1/4/2018	1	4	2018	2:51:09	10269	0.4	2	51	9	0	0.059814453	3.491748	0.21191406	0.20288086	-0.87719727	0.51831055	0.025146484	0	0	0	0	0	0	0	0	0	0.92504883	0.074951172	0.037353516	0.003662109	-0.010986328	-0.022460938	0	44330	0	0	0
774	1359	1359	Category A	0.21582031	0.20385742	-0.88793945	-0.11499023	0.14599609	0.48901367	-31.57	0	1/4/2018	1	4	2018	2:51:09	10269	0.5	2	51	9	0	0.059814453	3.491748	0.2121582	0.20288086	-0.87719727	0.026855469	0.010986328	0	0	0	0	0	0	0	0	0	0.92504883	0.074951172	0.014892578	0.003417969	0.000732422	-0.010498047	0	44330	0	0	0
775	1360	1360	Category A	0.20385742	0.20385742	-0.88793945	-0.11572266	0.14331055	0.48779297	-31.45	0	1/4/2018	1	4	2018	2:51:09	10269	0.6	2	51	9	0	0.059814453	3.491748	0.2121582	0.20288086	-0.87719727	0.23193359	0.013427734	0	0	0	0	0	0	0	0	0	0.92504883	0.074951172	0.019775391	-0.008300781	0.000732422	-0.010498047	0	44330	0	0	0
776	1361	1361	Category A	0.21582031	0.20385742	-0.88793945	-0.11743164	0.14599609	0.48779297	-31.45	0	1/4/2018	1	4	2018	2:51:09	10269	0.7	2	51	9	0	0.059814453	3.491748	0.21240234	0.20288086	-0.87768555	0.28491211	0.010742188	0	0	0	0	0	0	0	0	0	0.92553711	0.074462891	0.014404297	0.003173828	0.000732422	-0.010009766	0	44330	0	0	0
777	1362	1362	Category A	0.20385742	0.20385742	-0.89990234	-0.11035156	0.14672852	0.48608398	-31.32	0	1/4/2018	1	4	2018	2:51:09	10269	0.8	2	51	9	0	0.059814453	3.491748	0.21240234	0.203125	-0.87768555	0.51025391	0.023681641	0	0	0	0	0	0	0	0	0	0.92553711	0.074462891	0.03125	-0.008544922	0.000488281	-0.021972656	0	44330	0	0	0
778	1363	1363	Category A	0.21582031	0.20385742	-0.88793945	-0.1159668	0.1484375	0.484375	-31.32	0	1/4/2018	1	4	2018	2:51:09	10269	0.9	2	51	9	0	0.059814453	3.491748	0.21264648	0.20361328	-0.87695313	0.64501953	0.011230469	0	0	0	0	0	0	0	0	0	0.92504883	0.074951172	0.013916016	0.002929688	0	-0.010742188	0	44330	0	0	0
779	1364	1364	Category A	0.20385742	0.20385742	-0.87597656	-0.1105957	0.14770508	0.48706055	-31.45	0	1/4/2018	1	4	2018	2:51:10	10270	0	2	51	10	0	0.059814453	3.491748	0.21264648	0.20385742	-0.87719727	0.30541992	0.008789063	0	0	0	0	0	0	0	0	0	0.92529297	0.074707031	0.010009766	-0.008789063	0	0.001220703	0	44330	0	0	0
780	1365	1365	Category A	0.2277832	0.2277832	-0.85180664	-0.11401367	0.14770508	0.48510742	-31.57	0	1/4/2018	1	4	2018	2:51:10	10270	0.111	2	51	10	0	0.059814453	3.491748	0.21240234	0.20385742	-0.87744141	0.17700195	0.038085938	0	0	0	0	0	0	0	0	0	0.92553711	0.074462891	0.064697266	0.015136719	0.023925781	0.025634766	0	44330	0	0	0
781	1366	1366	Category A	0.21582031	0.20385742	-0.85180664	-0.11572266	0.14428711	0.4909668	-31.69	0	1/4/2018	1	4	2018	2:51:10	10270	0.222	2	51	10	0	0.059814453	3.491748	0.21240234	0.20385742	-0.87719727	0.11010742	0.025634766	0	0	0	0	0	0	0	0	0	0.92529297	0.074707031	0.028808594	0.003173828	0	0.025390625	0	44330	0	0	0
782	1367	1367	Category A	0.20385742	0.20385742	-0.87597656	-0.11474609	0.14624023	0.49194336	-31.69	0	1/4/2018	1	4	2018	2:51:10	10270	0.333	2	51	10	0	0.059814453	3.491748	0.2121582	0.20385742	-0.87768555	0.015869141	0.008544922	0	0	0	0	0	0	0	0	0	0.92578125	0.07421875	0.010253906	-0.008300781	0	0.001708984	0	44330	0	0	0
783	1368	1368	Category A	0.2277832	0.20385742	-0.89990234	-0.11743164	0.14501953	0.48608398	-31.69	0	1/4/2018	1	4	2018	2:51:10	10270	0.444	2	51	10	0	0.059814453	3.491748	0.21240234	0.20385742	-0.87792969	0.35229492	0.026367188	0	0	0	0	0	0	0	0	0	0.92602539	0.073974609	0.037109375	0.015136719	0	-0.021728516	0	44330	0	0	0
784	1369	1369	Category A	0.20385742	0.21582031	-0.83984375	-0.1159668	0.14599609	0.49121094	-31.94	0	1/4/2018	1	4	2018	2:51:10	10270	0.555	2	51	10	0	0.059814453	3.491748	0.21264648	0.20385742	-0.87841797	0.59326172	0.041259766	0	0	0	0	0	0	0	0	0	0.92651367	0.073486328	0.059326172	-0.008789063	0.01171875	0.038574219	0	44330	0	0	0
785	1370	1370	Category A	0.21582031	0.20385742	-0.89990234	-0.1105957	0.15039063	0.48217773	-32.31	0	1/4/2018	1	4	2018	2:51:10	10270	0.666	2	51	10	0	0.059814453	3.491748	0.21264648	0.20385742	-0.87841797	0.53735352	0.021484375	0	0	0	0	0	0	0	0	0	0.92651367	0.073486328	0.024658203	0.002929688	0	-0.021240234	0	44330	0	0	0
786	1371	1371	Category A	0.20385742	0.20385742	-0.83984375	-0.11401367	0.1496582	0.48413086	-32.43	0	1/4/2018	1	4	2018	2:51:10	10270	0.777	2	51	10	0	0.059814453	3.5175293	0.21264648	0.20385742	-0.87792969	0.59741211	0.039306641	0	0	0	0	0	0	0	0	0	0.92626953	0.073730469	0.047119141	-0.008789063	0	0.038085938	0	44330	0	0	0
787	1372	1372	Category A	0.21582031	0.20385742	-0.85180664	-0.1159668	0.14697266	0.48706055	-32.43	0	1/4/2018	1	4	2018	2:51:10	10270	0.888	2	51	10	0	0.059814453	3.5175293	0.21264648	0.20385742	-0.87792969	0.47290039	0.026367188	0	0	0	0	0	0	0	0	0	0.92602539	0.073974609	0.029296875	0.002929688	0	0.026123047	0	44330	0	0	0
788	1373	1373	Category A	0.21582031	0.21582031	-0.89990234	-0.11499023	0.14697266	0.48803711	-32.06	0	1/4/2018	1	4	2018	2:51:11	10271	0	2	51	11	0	0.059814453	3.5175293	0.21240234	0.20361328	-0.87768555	0.15771484	0.025146484	0	0	0	0	0	0	0	0	0	0.92578125	0.07421875	0.037353516	0.003173828	0.011962891	-0.021972656	0	44330	0	0	0
789	1374	1374	Category A	0.20385742	0.19189453	-0.85180664	-0.11962891	0.14526367	0.48999023	-31.57	0	1/4/2018	1	4	2018	2:51:11	10271	0.1	2	51	11	0	0.059814453	3.5175293	0.21240234	0.20361328	-0.87792969	0.11889648	0.030029297	0	0	0	0	0	0	0	0	0	0.92602539	0.073974609	0.046630859	-0.008544922	-0.01171875	0.026123047	0	44330	0	0	0
790	1375	1375	Category A	0.21582031	0.21582031	-0.89990234	-0.1171875	0.14355469	0.49072266	-31.2	0	1/4/2018	1	4	2018	2:51:11	10271	0.2	2	51	11	0	0.059814453	3.5175293	0.21264648	0.20336914	-0.87841797	0.25976563	0.024902344	0	0	0	0	0	0	0	0	0	0.92626953	0.073730469	0.036865234	0.002929688	0.012207031	-0.021240234	0	44330	0	0	0
791	1376	1376	Category A	0.21582031	0.20385742	-0.83984375	-0.11572266	0.14160156	0.48779297	-30.96	0	1/4/2018	1	4	2018	2:51:11	10271	0.3	2	51	11	0	0.059814453	3.5175293	0.2121582	0.203125	-0.87866211	0.56201172	0.0390625	0	0	0	0	0	0	0	0	0	0.92651367	0.073486328	0.042724609	0.003417969	0.000488281	0.038818359	0	44330	0	0	0
792	1377	1377	Category A	0.20385742	0.20385742	-0.89990234	-0.12084961	0.14672852	0.48901367	-30.83	0	1/4/2018	1	4	2018	2:51:11	10271	0.4	2	51	11	0	0.059814453	3.5175293	0.2121582	0.203125	-0.87866211	0.71826172	0.022460938	0	0	0	0	0	0	0	0	0	0.92651367	0.073486328	0.029785156	-0.008300781	0.000488281	-0.020996094	0	44330	0	0	0
793	1378	1378	Category A	0.21582031	0.17993164	-0.86376953	-0.11474609	0.14160156	0.4909668	-30.83	0	1/4/2018	1	4	2018	2:51:11	10271	0.5	2	51	11	0	0.059814453	3.5175293	0.21191406	0.203125	-0.87841797	0.70996094	0.027832031	0	0	0	0	0	0	0	0	0	0.92626953	0.073730469	0.041992188	0.003662109	-0.023193359	0.014648438	0	44330	0	0	0
794	1379	1379	Category A	0.21582031	0.19189453	-0.87597656	-0.11474609	0.14428711	0.48608398	-31.08	0	1/4/2018	1	4	2018	2:51:11	10271	0.6	2	51	11	0	0.059814453	3.5175293	0.21191406	0.20336914	-0.87866211	0.38647461	0.012451172	0	0	0	0	0	0	0	0	0	0.92651367	0.073486328	0.018066406	0.003662109	-0.011474609	0.002685547	0	44330	0	0	0
795	1380	1380	Category A	0.20385742	0.19189453	-0.87597656	-0.11401367	0.14331055	0.4909668	-31.08	0	1/4/2018	1	4	2018	2:51:11	10271	0.7	2	51	11	0	0.059814453	3.5175293	0.21191406	0.20288086	-0.87890625	0.034179688	0.014160156	0	0	0	0	0	0	0	0	0	0.92675781	0.073242188	0.022216797	-0.008056641	-0.010986328	0.002929688	0	44330	0	0	0
796	1381	1381	Category A	0.2277832	0.19189453	-0.87597656	-0.11743164	0.14453125	0.49291992	-31.08	0	1/4/2018	1	4	2018	2:51:11	10271	0.8	2	51	11	0	0.059814453	3.5175293	0.21191406	0.20288086	-0.87890625	0.14135742	0.01953125	0	0	0	0	0	0	0	0	0	0.92675781	0.073242188	0.030029297	0.015625	-0.010986328	0.002929688	0	44330	0	0	0
797	1382	1382	Category A	0.21582031	0.19189453	-0.88793945	-0.11401367	0.14794922	0.48608398	-31.2	0	1/4/2018	1	4	2018	2:51:11	10271	0.9	2	51	11	0	0.059814453	3.5175293	0.21166992	0.20288086	-0.87915039	0.43383789	0.014648438	0	0	0	0	0	0	0	0	0	0.92675781	0.073242188	0.023925781	0.00390625	-0.010986328	-0.008544922	0	44330	0	0	0
798	1383	1383	Category A	0.21582031	0.20385742	-0.86376953	-0.11474609	0.14404297	0.48803711	-31.32	0	1/4/2018	1	4	2018	2:51:12	10272	0	2	51	12	0	0.059814453	3.5175293	0.21142578	0.203125	-0.87915039	0.59838867	0.016113281	0	0	0	0	0	0	0	0	0	0.92700195	0.072998047	0.020263672	0.004150391	0.000488281	0.015380859	0	44330	0	0	0
799	1384	1384	Category A	0.21582031	0.20385742	-0.88793945	-0.11254883	0.14770508	0.48413086	-31.32	0	1/4/2018	1	4	2018	2:51:12	10272	0.09	2	51	12	0	0.059814453	3.5175293	0.21166992	0.203125	-0.87890625	0.75512695	0.009765625	0	0	0	0	0	0	0	0	0	0.92675781	0.073242188	0.013427734	0.00390625	0.000488281	-0.008789063	0	44330	0	0	0
800	1385	1385	Category A	0.21582031	0.20385742	-0.87597656	-0.11230469	0.14233398	0.48706055	-31.08	0	1/4/2018	1	4	2018	2:51:12	10272	0.181	2	51	12	0	0.059814453	3.5175293	0.21191406	0.20336914	-0.87890625	0.89648438	0.004638672	0	0	0	0	0	0	0	0	0	0.92675781	0.073242188	0.007080078	0.003662109	0.000244141	0.002929688	0	44330	0	0	0
801	1386	1386	Category A	0.2277832	0.20385742	-0.87597656	-0.11499023	0.1484375	0.48803711	-30.96	0	1/4/2018	1	4	2018	2:51:12	10272	0.272	2	51	12	0	0.059814453	3.5175293	0.2121582	0.20336914	-0.87890625	0.8347168	0.015625	0	0	0	0	0	0	0	0	0	0.92675781	0.073242188	0.018798828	0.015380859	0.000244141	0.002929688	0	44330	0	0	0
802	1387	1387	Category A	0.21582031	0.20385742	-0.87597656	-0.12011719	0.14770508	0.48681641	-30.83	0	1/4/2018	1	4	2018	2:51:12	10272	0.363	2	51	12	0	0.059814453	3.5175293	0.2121582	0.20336914	-0.87890625	0.50366211	0.004394531	0	0	0	0	0	0	0	0	0	0.92675781	0.073242188	0.006591797	0.003417969	0.000244141	0.002929688	0	44330	0	0	0
803	1388	1388	Category A	0.20385742	0.20385742	-0.88793945	-0.11401367	0.14526367	0.4909668	-30.96	0	1/4/2018	1	4	2018	2:51:12	10272	0.454	2	51	12	0	0.059814453	3.5175293	0.21240234	0.20336914	-0.87866211	0.23193359	0.012451172	0	0	0	0	0	0	0	0	0	0.92675781	0.073242188	0.017822266	-0.008544922	0.000244141	-0.009033203	0	44330	0	0	0
804	1389	1389	Category A	0.20385742	0.21582031	-0.87597656	-0.11206055	0.14306641	0.48706055	-31.32	0	1/4/2018	1	4	2018	2:51:12	10272	0.545	2	51	12	0	0.059814453	3.5175293	0.2121582	0.20336914	-0.87890625	0.16772461	0.015136719	0	0	0	0	0	0	0	0	0	0.92675781	0.073242188	0.023681641	-0.008300781	0.012207031	0.002929688	0	44330	0	0	0
805	1390	1390	Category A	0.20385742	0.20385742	-0.87597656	-0.11376953	0.14233398	0.48779297	-31.32	0	1/4/2018	1	4	2018	2:51:12	10272	0.636	2	51	12	0	0.059814453	3.5175293	0.21191406	0.20336914	-0.87866211	0.57592773	0.008544922	0	0	0	0	0	0	0	0	0	0.92675781	0.073242188	0.011230469	-0.008056641	0.000244141	0.002685547	0	44330	0	0	0
806	1391	1391	Category A	0.20385742	0.20385742	-0.88793945	-0.11669922	0.1484375	0.48803711	-31.2	0	1/4/2018	1	4	2018	2:51:12	10272	0.727	2	51	12	0	0.059814453	3.5175293	0.21191406	0.20336914	-0.87841797	0.88989258	0.012451172	0	0	0	0	0	0	0	0	0	0.92626953	0.073730469	0.017822266	-0.008056641	0.000244141	-0.009277344	0	44330	0	0	0
807	1392	1392	Category A	0.21582031	0.20385742	-0.88793945	-0.11303711	0.14428711	0.48999023	-31.08	0	1/4/2018	1	4	2018	2:51:12	10272	0.818	2	51	12	0	0.059814453	3.5175293	0.21191406	0.20361328	-0.87866211	1.1105957	0.009765625	0	0	0	0	0	0	0	0	0	0.92675781	0.073242188	0.012695313	0.003662109	0	-0.009033203	0	44330	0	0	0
808	1393	1393	Category A	0.21582031	0.20385742	-0.89990234	-0.11230469	0.14526367	0.48925781	-30.96	0	1/4/2018	1	4	2018	2:51:12	10272	0.909	2	51	12	0	0.059814453	3.5175293	0.2121582	0.20410156	-0.87890625	1.1745605	0.020996094	0	0	0	0	0	0	0	0	0	0.92700195	0.072998047	0.024414063	0.003417969	-0.000244141	-0.020751953	0	44330	0	0	0
809	1394	1394	Category A	0.20385742	0.21582031	-0.88793945	-0.1159668	0.14575195	0.48779297	-30.96	0	1/4/2018	1	4	2018	2:51:13	10273	0	2	51	13	0	0.059814453	3.5175293	0.21264648	0.20410156	-0.87915039	1.4748535	0.016845703	0	0	0	0	0	0	0	0	0	0.92724609	0.072753906	0.029052734	-0.008789063	0.011474609	-0.008544922	0	44330	0	0	0
810	1395	1395	Category A	0.20385742	0.19189453	-0.92382813	-0.11157227	0.14501953	0.48925781	-30.96	0	1/4/2018	1	4	2018	2:51:13	10273	0.1	2	51	13	0	0.059814453	3.5175293	0.2121582	0.20385742	-0.87915039	1.5402832	0.046630859	0	0	0	0	0	0	0	0	0	0.92724609	0.072753906	0.064941406	-0.008300781	-0.011962891	-0.044433594	0	44330	0	0	0
811	1396	1396	Category A	0.21582031	0.19189453	-0.91186523	-0.11572266	0.14331055	0.48999023	-31.33	0	1/4/2018	1	4	2018	2:51:13	10273	0.2	2	51	13	0	0.059814453	3.5175293	0.2121582	0.20385742	-0.87915039	1.3837891	0.034912109	0	0	0	0	0	0	0	0	0	0.92700195	0.072998047	0.048339844	0.003417969	-0.011962891	-0.032470703	0	44330	0	0	0
812	1397	1397	Category A	0.20385742	0.19189453	-0.88793945	-0.11303711	0.14428711	0.48999023	-31.7	0	1/4/2018	1	4	2018	2:51:13	10273	0.3	2	51	13	0	0.059814453	3.5175293	0.2121582	0.20385742	-0.87915039	1.3144531	0.016845703	0	0	0	0	0	0	0	0	0	0.92724609	0.072753906	0.029052734	-0.008300781	-0.011962891	-0.008544922	0	44330	0	0	0
813	1398	1398	Category A	0.20385742	0.20385742	-0.87597656	-0.11645508	0.14355469	0.49194336	-31.82	0	1/4/2018	1	4	2018	2:51:13	10273	0.4	2	51	13	0	0.059814453	3.5175293	0.2121582	0.20410156	-0.87963867	1.1425781	0.009033203	0	0	0	0	0	0	0	0	0	0.92749023	0.072509766	0.012207031	-0.008300781	-0.000244141	0.003662109	0	44330	0	0	0
814	1399	1399	Category A	0.20385742	0.20385742	-0.87597656	-0.11328125	0.14697266	0.48901367	-31.82	0	1/4/2018	1	4	2018	2:51:13	10273	0.5	2	51	13	0	0.059814453	3.5175293	0.21191406	0.20410156	-0.87915039	0.68017578	0.008789063	0	0	0	0	0	0	0	0	0	0.92724609	0.072753906	0.011962891	-0.008056641	-0.000244141	0.003173828	0	44330	0	0	0
815	1400	1400	Category A	0.20385742	0.20385742	-0.88793945	-0.11865234	0.14697266	0.48925781	-31.57	0	1/4/2018	1	4	2018	2:51:13	10273	0.6	2	51	13	0	0.059814453	3.5175293	0.2121582	0.20410156	-0.87890625	0.085693359	0.012207031	0	0	0	0	0	0	0	0	0	0.92700195	0.072998047	0.017822266	-0.008300781	-0.000244141	-0.008789063	0	44330	0	0	0
816	1401	1401	Category A	0.21582031	0.21582031	-0.86376953	-0.11645508	0.14599609	0.48706055	-31.32	0	1/4/2018	1	4	2018	2:51:13	10273	0.7	2	51	13	0	0.059814453	3.5175293	0.21264648	0.20410156	-0.87841797	0.5	0.018798828	0	0	0	0	0	0	0	0	0	0.92675781	0.073242188	0.029296875	0.002929688	0.011474609	0.014648438	0	44330	0	0	0
817	1402	1402	Category A	0.2277832	0.21582031	-0.85180664	-0.11132813	0.14575195	0.48730469	-31.32	0	1/4/2018	1	4	2018	2:51:13	10273	0.8	2	51	13	0	0.059814453	3.5175293	0.21264648	0.20410156	-0.87841797	0.51953125	0.032714844	0	0	0	0	0	0	0	0	0	0.92651367	0.073486328	0.053222656	0.014892578	0.011474609	0.026611328	0	44330	0	0	0
818	1403	1403	Category A	0.20385742	0.20385742	-0.87597656	-0.11401367	0.14501953	0.48901367	-31.45	0	1/4/2018	1	4	2018	2:51:13	10273	0.9	2	51	13	0	0.059814453	3.5175293	0.21264648	0.20410156	-0.87817383	0.54394531	0.009277344	0	0	0	0	0	0	0	0	0	0.92651367	0.073486328	0.01171875	-0.008789063	-0.000244141	0.002197266	0	44330	0	0	0
819	1404	1404	Category A	0.20385742	0.20385742	-0.88793945	-0.11401367	0.1484375	0.49121094	-31.45	0	1/4/2018	1	4	2018	2:51:14	10274	0	2	51	14	0	0.059814453	3.5175293	0.21264648	0.20410156	-0.87841797	0.48632813	0.012695313	0	0	0	0	0	0	0	0	0	0.92675781	0.073242188	0.018554688	-0.008789063	-0.000244141	-0.009277344	0	44330	0	0	0
820	1405	1405	Category A	0.20385742	0.20385742	-0.87597656	-0.11499023	0.14599609	0.49023438	-31.45	0	1/4/2018	1	4	2018	2:51:14	10274	0.111	2	51	14	0	0.059814453	3.5175293	0.21264648	0.2043457	-0.87866211	0.41821289	0.009033203	0	0	0	0	0	0	0	0	0	0.92675781	0.073242188	0.011962891	-0.008789063	-0.000488281	0.002685547	0	44330	0	0	0
821	1406	1406	Category A	0.20385742	0.20385742	-0.91186523	-0.11523438	0.14941406	0.49023438	-31.45	0	1/4/2018	1	4	2018	2:51:14	10274	0.222	2	51	14	0	0.059814453	3.5175293	0.2121582	0.20410156	-0.87939453	0.296875	0.033447266	0	0	0	0	0	0	0	0	0	0.92749023	0.072509766	0.041015625	-0.008300781	-0.000244141	-0.032226563	0	44330	0	0	0
822	1407	1407	Category A	0.2277832	0.21582031	-0.88793945	-0.1159668	0.15039063	0.4909668	-31.57	0	1/4/2018	1	4	2018	2:51:14	10274	0.333	2	51	14	0	0.059814453	3.5175293	0.2121582	0.20385742	-0.87963867	0.29370117	0.020996094	0	0	0	0	0	0	0	0	0	0.92749023	0.072509766	0.035400391	0.015380859	0.011962891	-0.008056641	0	44330	0	0	0
823	1408	1408	Category A	0.21582031	0.20385742	-0.89990234	-0.11572266	0.14526367	0.48413086	-31.57	0	1/4/2018	1	4	2018	2:51:14	10274	0.444	2	51	14	0	0.059814453	3.5175293	0.2121582	0.20385742	-0.87963867	0.46142578	0.020263672	0	0	0	0	0	0	0	0	0	0.92773438	0.072265625	0.0234375	0.003417969	0	-0.020019531	0	44330	0	0	0
824	1409	1409	Category A	0.20385742	0.20385742	-0.85180664	-0.12231445	0.14941406	0.48608398	-31.32	0	1/4/2018	1	4	2018	2:51:14	10274	0.555	2	51	14	0	0.060058594	3.5288086	0.2121582	0.20336914	-0.87988281	0.41943359	0.029296875	0	0	0	0	0	0	0	0	0	0.92773438	0.072265625	0.036865234	-0.008300781	0.000244141	0.028076172	0	44330	0	0	0
825	1410	1410	Category A	0.20385742	0.20385742	-0.85180664	-0.11499023	0.14697266	0.49121094	-31.08	0	1/4/2018	1	4	2018	2:51:14	10274	0.666	2	51	14	0	0.060058594	3.5288086	0.21264648	0.20336914	-0.88061523	0.1394043	0.030029297	0	0	0	0	0	0	0	0	0	0.9284668	0.071533203	0.038085938	-0.008789063	0.000244141	0.028808594	0	44330	0	0	0
826	1411	1411	Category A	0.21582031	0.19189453	-0.88793945	-0.1184082	0.14526367	0.48999023	-30.96	0	1/4/2018	1	4	2018	2:51:14	10274	0.777	2	51	14	0	0.060058594	3.5288086	0.21240234	0.20336914	-0.88037109	0.27978516	0.014160156	0	0	0	0	0	0	0	0	0	0.92822266	0.071777344	0.022216797	0.003173828	-0.011474609	-0.007324219	0	44330	0	0	0
827	1412	1412	Category A	0.20385742	0.19189453	-0.86376953	-0.1159668	0.14599609	0.49194336	-31.08	0	1/4/2018	1	4	2018	2:51:14	10274	0.888	2	51	14	0	0.060058594	3.5288086	0.21264648	0.20336914	-0.88085938	0.51245117	0.022460938	0	0	0	0	0	0	0	0	0	0.92871094	0.071289063	0.037597656	-0.008789063	-0.011474609	0.017089844	0	44330	0	0	0
828	1413	1413	Category A	0.20385742	0.19189453	-0.89990234	-0.11132813	0.14672852	0.48706055	-31.32	0	1/4/2018	1	4	2018	2:51:15	10275	0	2	51	15	0	0.060058594	3.5288086	0.21240234	0.20336914	-0.8815918	0.50756836	0.023193359	0	0	0	0	0	0	0	0	0	0.92919922	0.070800781	0.038574219	-0.008544922	-0.011474609	-0.018066406	0	44330	0	0	0
829	1414	1414	Category A	0.21582031	0.19189453	-0.89990234	-0.11474609	0.15063477	0.49121094	-31.57	0	1/4/2018	1	4	2018	2:51:15	10275	0.1	2	51	15	0	0.060058594	3.5288086	0.2121582	0.20336914	-0.88110352	0.40893555	0.022216797	0	0	0	0	0	0	0	0	0	0.92871094	0.071289063	0.033691406	0.003417969	-0.011474609	-0.018554688	0	44330	0	0	0
830	1415	1415	Category A	0.20385742	0.19189453	-0.88793945	-0.11401367	0.1484375	0.49121094	-31.69	0	1/4/2018	1	4	2018	2:51:15	10275	0.2	2	51	15	0	0.060058594	3.5288086	0.2121582	0.20336914	-0.8815918	0.3828125	0.015625	0	0	0	0	0	0	0	0	0	0.92944336	0.070556641	0.026367188	-0.008300781	-0.011474609	-0.006103516	0	44330	0	0	0
831	1416	1416	Category A	0.21582031	0.19189453	-0.88793945	-0.11645508	0.14794922	0.49023438	-31.45	0	1/4/2018	1	4	2018	2:51:15	10275	0.3	2	51	15	0	0.060058594	3.5288086	0.2121582	0.20336914	-0.88134766	0.25439453	0.013671875	0	0	0	0	0	0	0	0	0	0.92919922	0.070800781	0.021728516	0.003417969	-0.011474609	-0.006347656	0	44330	0	0	0
832	1417	1417	Category A	0.20385742	0.20385742	-0.86376953	-0.11645508	0.14599609	0.48901367	-31.45	0	1/4/2018	1	4	2018	2:51:15	10275	0.4	2	51	15	0	0.060058594	3.5288086	0.21191406	0.20336914	-0.88183594	0.0703125	0.020019531	0	0	0	0	0	0	0	0	0	0.9296875	0.0703125	0.026611328	-0.008056641	0.000244141	0.018066406	0	44330	0	0	0
833	1418	1418	Category A	0.20385742	0.21582031	-0.88793945	-0.11938477	0.14550781	0.49072266	-31.32	0	1/4/2018	1	4	2018	2:51:15	10275	0.5	2	51	15	0	0.060058594	3.5288086	0.2121582	0.20336914	-0.8815918	0.24121094	0.016113281	0	0	0	0	0	0	0	0	0	0.92919922	0.070800781	0.027099609	-0.008300781	0.012207031	-0.006103516	0	44330	0	0	0
834	1419	1419	Category A	0.21582031	0.19189453	-0.88793945	-0.11376953	0.14160156	0.48779297	-31.08	0	1/4/2018	1	4	2018	2:51:15	10275	0.6	2	51	15	0	0.060058594	3.5288086	0.21191406	0.20361328	-0.8815918	0.30297852	0.013671875	0	0	0	0	0	0	0	0	0	0.92919922	0.070800781	0.021728516	0.003662109	-0.01171875	-0.006103516	0	44330	0	0	0
835	1420	1420	Category A	0.21582031	0.20385742	-0.86376953	-0.11376953	0.14672852	0.49023438	-31.08	0	1/4/2018	1	4	2018	2:51:15	10275	0.7	2	51	15	0	0.060058594	3.5288086	0.21191406	0.20361328	-0.8815918	0.38061523	0.018310547	0	0	0	0	0	0	0	0	0	0.92944336	0.070556641	0.021728516	0.003662109	0	0.017822266	0	44330	0	0	0
836	1421	1421	Category A	0.21582031	0.21582031	-0.86376953	-0.11230469	0.1418457	0.48999023	-31.08	0	1/4/2018	1	4	2018	2:51:15	10275	0.8	2	51	15	0	0.060058594	3.5288086	0.2121582	0.20336914	-0.88183594	0.77197266	0.021972656	0	0	0	0	0	0	0	0	0	0.92944336	0.070556641	0.033691406	0.003417969	0.012207031	0.018066406	0	44330	0	0	0
837	1422	1422	Category A	0.2277832	0.2277832	-0.87597656	-0.11206055	0.14257813	0.48999023	-31.08	0	1/4/2018	1	4	2018	2:51:15	10275	0.9	2	51	15	0	0.060058594	3.5288086	0.21191406	0.20336914	-0.88183594	1.4743652	0.029296875	0	0	0	0	0	0	0	0	0	0.9296875	0.0703125	0.045898438	0.015625	0.024169922	0.005859375	0	44330	0	0	0
838	1423	1423	Category A	0.21582031	0.21582031	-0.86376953	-0.11523438	0.14575195	0.48095703	-30.83	0	1/4/2018	1	4	2018	2:51:16	10276	0	2	51	16	0	0.060058594	3.5288086	0.21191406	0.20361328	-0.8815918	1.8891602	0.021972656	0	0	0	0	0	0	0	0	0	0.92944336	0.070556641	0.033935547	0.003662109	0.011962891	0.017822266	0	44330	0	0	0
839	1424	1424	Category A	0.23999023	0.21582031	-0.88793945	-0.11401367	0.14794922	0.48925781	-31.2	0	1/4/2018	1	4	2018	2:51:16	10276	0.1	2	51	16	0	0.060058594	3.5288086	0.21166992	0.20361328	-0.8815918	1.8574219	0.03125	0	0	0	0	0	0	0	0	0	0.92919922	0.070800781	0.046386719	0.028076172	0.011962891	-0.006103516	0	44330	0	0	0
840	1425	1425	Category A	0.21582031	0.2277832	-0.88793945	-0.11743164	0.1472168	0.48999023	-30.96	0	1/4/2018	1	4	2018	2:51:16	10276	0.2	2	51	16	0	0.060058594	3.5288086	0.21191406	0.20385742	-0.88110352	1.9094238	0.025146484	0	0	0	0	0	0	0	0	0	0.92871094	0.071289063	0.034423828	0.003662109	0.023925781	-0.006591797	0	44330	0	0	0
841	1426	1426	Category A	0.21582031	0.20385742	-0.87597656	-0.11743164	0.14526367	0.48925781	-31.08	0	1/4/2018	1	4	2018	2:51:16	10276	0.3	2	51	16	0	0.060058594	3.5288086	0.21191406	0.20385742	-0.88085938	1.8273926	0.006103516	0	0	0	0	0	0	0	0	0	0.92871094	0.071289063	0.008544922	0.003662109	0	0.004882813	0	44330	0	0	0
842	1427	1427	Category A	0.2277832	0.20385742	-0.87597656	-0.11376953	0.14428711	0.48999023	-31.7	0	1/4/2018	1	4	2018	2:51:16	10276	0.4	2	51	16	0	0.060058594	3.5288086	0.21191406	0.20361328	-0.88061523	1.1818848	0.016357422	0	0	0	0	0	0	0	0	0	0.9284668	0.071533203	0.020751953	0.015625	0	0.004638672	0	44330	0	0	0
843	1428	1428	Category A	0.20385742	0.21582031	-0.87597656	-0.1159668	0.13647461	0.48901367	-31.33	0	1/4/2018	1	4	2018	2:51:16	10276	0.5	2	51	16	0	0.060058594	3.5288086	0.21191406	0.20361328	-0.88061523	0.4597168	0.015136719	0	0	0	0	0	0	0	0	0	0.92822266	0.071777344	0.024902344	-0.008056641	0.011962891	0.004638672	0	44330	0	0	0
844	1429	1429	Category A	0.19189453	0.20385742	-0.87597656	-0.10888672	0.14599609	0.48925781	-31.82	0	1/4/2018	1	4	2018	2:51:16	10276	0.6	2	51	16	0	0.060058594	3.5288086	0.21191406	0.20361328	-0.88061523	0.074462891	0.020751953	0	0	0	0	0	0	0	0	0	0.9284668	0.071533203	0.025146484	-0.020019531	0	0.004638672	0	44330	0	0	0
845	1430	1430	Category A	0.21582031	0.20385742	-0.85180664	-0.1159668	0.14794922	0.48608398	-31.94	0	1/4/2018	1	4	2018	2:51:16	10276	0.7	2	51	16	0	0.060058594	3.5288086	0.21240234	0.20336914	-0.88110352	0.38696289	0.029296875	0	0	0	0	0	0	0	0	0	0.92895508	0.071044922	0.032714844	0.003173828	0.000244141	0.029296875	0	44330	0	0	0
846	1431	1431	Category A	0.20385742	0.21582031	-0.88793945	-0.12280273	0.14672852	0.48901367	-31.45	0	1/4/2018	1	4	2018	2:51:16	10276	0.8	2	51	16	0	0.060058594	3.5288086	0.21264648	0.20336914	-0.8815918	0.51147461	0.016357422	0	0	0	0	0	0	0	0	0	0.92944336	0.070556641	0.02734375	-0.008789063	0.012207031	-0.006347656	0	44330	0	0	0
847	1432	1432	Category A	0.2277832	0.21582031	-0.88793945	-0.11572266	0.14331055	0.48999023	-31.69	0	1/4/2018	1	4	2018	2:51:16	10276	0.9	2	51	16	0	0.060058594	3.5288086	0.21264648	0.20336914	-0.88134766	0.7409668	0.020263672	0	0	0	0	0	0	0	0	0	0.92919922	0.070800781	0.033691406	0.014892578	0.012207031	-0.006347656	0	44330	0	0	0
848	1433	1433	Category A	0.2277832	0.19189453	-0.88793945	-0.11328125	0.14306641	0.48803711	-31.57	0	1/4/2018	1	4	2018	2:51:17	10277	0	2	51	17	0	0.060058594	3.5288086	0.2121582	0.20336914	-0.88110352	0.78515625	0.020263672	0	0	0	0	0	0	0	0	0	0.92895508	0.071044922	0.033691406	0.015380859	-0.011474609	-0.006591797	0	44330	0	0	0
849	1434	1434	Category A	0.21582031	0.17993164	-0.86376953	-0.11621094	0.14672852	0.49023438	-31.45	0	1/4/2018	1	4	2018	2:51:17	10277	0.09	2	51	17	0	0.060058594	3.5288086	0.21191406	0.20336914	-0.88061523	0.67358398	0.029296875	0	0	0	0	0	0	0	0	0	0.9284668	0.071533203	0.044189453	0.003662109	-0.0234375	0.016845703	0	44330	0	0	0
850	1435	1435	Category A	0.20385742	0.21582031	-0.87597656	-0.11206055	0.14428711	0.4921875	-31.94	0	1/4/2018	1	4	2018	2:51:17	10277	0.181	2	51	17	0	0.060058594	3.5288086	0.21191406	0.20336914	-0.88085938	0.80786133	0.015625	0	0	0	0	0	0	0	0	0	0.9284668	0.071533203	0.025390625	-0.008056641	0.012207031	0.004882813	0	44330	0	0	0
851	1436	1436	Category A	0.21582031	0.20385742	-0.88793945	-0.11206055	0.14428711	0.48510742	-31.94	0	1/4/2018	1	4	2018	2:51:17	10277	0.272	2	51	17	0	0.060058594	3.5288086	0.21191406	0.20336914	-0.88037109	0.86572266	0.008300781	0	0	0	0	0	0	0	0	0	0.92822266	0.071777344	0.011474609	0.003662109	0.000244141	-0.007324219	0	44330	0	0	0
852	1437	1437	Category A	0.20385742	0.21582031	-0.89990234	-0.11035156	0.14331055	0.48925781	-31.45	0	1/4/2018	1	4	2018	2:51:17	10277	0.363	2	51	17	0	0.060058594	3.5288086	0.21166992	0.20385742	-0.88012695	0.38500977	0.024169922	0	0	0	0	0	0	0	0	0	0.92797852	0.072021484	0.039550781	-0.0078125	0.011962891	-0.01953125	0	44330	0	0	0
853	1438	1438	Category A	0.20385742	0.20385742	-0.87597656	-0.11425781	0.1484375	0.48706055	-31.33	0	1/4/2018	1	4	2018	2:51:17	10277	0.454	2	51	17	0	0.060058594	3.5288086	0.21191406	0.20385742	-0.88037109	0.36230469	0.009033203	0	0	0	0	0	0	0	0	0	0.92822266	0.071777344	0.012451172	-0.008056641	0	0.004394531	0	44330	0	0	0
854	1439	1439	Category A	0.23999023	0.20385742	-0.86376953	-0.11474609	0.15063477	0.49023438	-30.96	0	1/4/2018	1	4	2018	2:51:17	10277	0.545	2	51	17	0	0.060058594	3.5288086	0.21191406	0.20385742	-0.88061523	0.91918945	0.032714844	0	0	0	0	0	0	0	0	0	0.9284668	0.071533203	0.044921875	0.027832031	0	0.016845703	0	44330	0	0	0
855	1440	1440	Category A	0.2277832	0.20385742	-0.85180664	-0.11474609	0.14404297	0.48803711	-30.96	0	1/4/2018	1	4	2018	2:51:17	10277	0.636	2	51	17	0	0.060058594	3.5288086	0.21191406	0.20385742	-0.88061523	1.0639648	0.032958984	0	0	0	0	0	0	0	0	0	0.9284668	0.071533203	0.044921875	0.015625	0	0.028808594	0	44330	0	0	0
856	1441	1441	Category A	0.21582031	0.20385742	-0.87597656	-0.11767578	0.14697266	0.48803711	-31.45	0	1/4/2018	1	4	2018	2:51:17	10277	0.727	2	51	17	0	0.060058594	3.5288086	0.21191406	0.20410156	-0.88085938	0.90209961	0.006103516	0	0	0	0	0	0	0	0	0	0.92871094	0.071289063	0.009033203	0.003662109	-0.000244141	0.004882813	0	44330	0	0	0
857	1442	1442	Category A	0.21582031	0.20385742	-0.88793945	-0.11474609	0.14526367	0.49194336	-31.69	0	1/4/2018	1	4	2018	2:51:17	10277	0.818	2	51	17	0	0.060058594	3.5288086	0.21191406	0.20410156	-0.88085938	0.59277344	0.0078125	0	0	0	0	0	0	0	0	0	0.92871094	0.071289063	0.010742188	0.003662109	-0.000244141	-0.006835938	0	44330	0	0	0
858	1443	1443	Category A	0.20385742	0.20385742	-0.91186523	-0.11572266	0.14233398	0.48779297	-31.81	0	1/4/2018	1	4	2018	2:51:17	10277	0.909	2	51	17	0	0.060058594	3.5288086	0.21166992	0.20385742	-0.88134766	0.25634766	0.03125	0	0	0	0	0	0	0	0	0	0.92919922	0.070800781	0.038330078	-0.0078125	0	-0.030273438	0	44330	0	0	0
859	1444	1444	Category A	0.20385742	0.21582031	-0.88793945	-0.11645508	0.14794922	0.49023438	-31.57	0	1/4/2018	1	4	2018	2:51:18	10278	0	2	51	18	0	0.060058594	3.5288086	0.21191406	0.20410156	-0.8815918	1.1437988	0.015380859	0	0	0	0	0	0	0	0	0	0.92919922	0.070800781	0.025878906	-0.008056641	0.011474609	-0.006347656	0	44330	0	0	0
860	1445	1445	Category A	0.20385742	0.20385742	-0.91186523	-0.11474609	0.14526367	0.49023438	-31.45	0	1/4/2018	1	4	2018	2:51:18	10278	0.111	2	51	18	0	0.060058594	3.5288086	0.21191406	0.20410156	-0.88134766	1.3742676	0.031494141	0	0	0	0	0	0	0	0	0	0.92919922	0.070800781	0.038818359	-0.008056641	-0.000244141	-0.030273438	0	44330	0	0	0
861	1446	1446	Category A	0.20385742	0.17993164	-0.87597656	-0.11669922	0.1496582	0.48608398	-31.2	0	1/4/2018	1	4	2018	2:51:18	10278	0.222	2	51	18	0	0.060058594	3.5288086	0.2121582	0.20385742	-0.88134766	1.0952148	0.025878906	0	0	0	0	0	0	0	0	0	0.92919922	0.070800781	0.037841797	-0.008300781	-0.023925781	0.005371094	0	44330	0	0	0
862	1447	1447	Category A	0.21582031	0.21582031	-0.87597656	-0.11450195	0.14453125	0.49194336	-31.2	0	1/4/2018	1	4	2018	2:51:18	10278	0.333	2	51	18	0	0.060058594	3.5175293	0.2121582	0.20385742	-0.88110352	0.70947266	0.013183594	0	0	0	0	0	0	0	0	0	0.92895508	0.071044922	0.020263672	0.003417969	0.01171875	0.005126953	0	44330	0	0	0
863	1448	1448	Category A	0.2277832	0.16796875	-0.91186523	-0.11230469	0.14794922	0.49194336	-30.96	0	1/4/2018	1	4	2018	2:51:18	10278	0.444	2	51	18	0	0.060058594	3.5175293	0.21191406	0.20385742	-0.88061523	0.734375	0.049804688	0	0	0	0	0	0	0	0	0	0.9284668	0.071533203	0.082519531	0.015625	-0.035888672	-0.031005859	0	44330	0	0	0
864	1449	1449	Category A	0.2277832	0.20385742	-0.89990234	-0.11743164	0.14526367	0.4909668	-30.96	0	1/4/2018	1	4	2018	2:51:18	10278	0.555	2	51	18	0	0.060058594	3.5175293	0.21191406	0.20385742	-0.88061523	0.78930664	0.024658203	0	0	0	0	0	0	0	0	0	0.9284668	0.071533203	0.03515625	0.015625	0	-0.019042969	0	44330	0	0	0
865	1450	1450	Category A	0.20385742	0.21582031	-0.88793945	-0.11743164	0.14794922	0.49194336	-30.96	0	1/4/2018	1	4	2018	2:51:18	10278	0.666	2	51	18	0	0.060058594	3.5175293	0.21191406	0.20385742	-0.88110352	0.72680664	0.015869141	0	0	0	0	0	0	0	0	0	0.92895508	0.071044922	0.026611328	-0.008056641	0.01171875	-0.006591797	0	44330	0	0	0
866	1451	1451	Category A	0.21582031	0.20385742	-0.87597656	-0.11376953	0.14672852	0.48779297	-30.83	0	1/4/2018	1	4	2018	2:51:18	10278	0.777	2	51	18	0	0.060058594	3.5175293	0.21191406	0.20385742	-0.88134766	0.8059082	0.006591797	0	0	0	0	0	0	0	0	0	0.92919922	0.070800781	0.009033203	0.003662109	0	0.005371094	0	44330	0	0	0
867	1452	1452	Category A	0.20385742	0.20385742	-0.89990234	-0.11645508	0.14794922	0.49023438	-30.96	0	1/4/2018	1	4	2018	2:51:18	10278	0.888	2	51	18	0	0.060058594	3.5175293	0.21191406	0.20385742	-0.88110352	1.0280762	0.020263672	0	0	0	0	0	0	0	0	0	0.92895508	0.071044922	0.026611328	-0.008056641	0	-0.018554688	0	44330	0	0	0
868	1453	1453	Category A	0.20385742	0.20385742	-0.86376953	-0.11254883	0.15039063	0.48510742	-30.83	0	1/4/2018	1	4	2018	2:51:19	10279	0	2	51	19	0	0.060058594	3.5175293	0.21191406	0.20385742	-0.8815918	0.8894043	0.01953125	0	0	0	0	0	0	0	0	0	0.92919922	0.070800781	0.025878906	-0.008056641	0	0.017822266	0	44330	0	0	0
869	1454	1454	Category A	0.20385742	0.20385742	-0.89990234	-0.11401367	0.14770508	0.48510742	-31.08	0	1/4/2018	1	4	2018	2:51:19	10279	0.1	2	51	19	0	0.060058594	3.5175293	0.2121582	0.20385742	-0.88110352	0.23388672	0.020263672	0	0	0	0	0	0	0	0	0	0.92895508	0.071044922	0.027099609	-0.008300781	0	-0.018554688	0	44330	0	0	0
870	1455	1455	Category A	0.20385742	0.21582031	-0.87597656	-0.1159668	0.14868164	0.49121094	-31.45	0	1/4/2018	1	4	2018	2:51:19	10279	0.2	2	51	19	0	0.060058594	3.5175293	0.2121582	0.20410156	-0.88061523	0.27905273	0.014892578	0	0	0	0	0	0	0	0	0	0.9284668	0.071533203	0.024658203	-0.008300781	0.011474609	0.004638672	0	44330	0	0	0
871	1456	1456	Category A	0.20385742	0.20385742	-0.88793945	-0.11376953	0.14672852	0.49023438	-31.82	0	1/4/2018	1	4	2018	2:51:19	10279	0.3	2	51	19	0	0.060058594	3.5175293	0.2121582	0.20458984	-0.88037109	0.37451172	0.011230469	0	0	0	0	0	0	0	0	0	0.9284668	0.071533203	0.016601563	-0.008300781	-0.000732422	-0.007324219	0	44330	0	0	0
872	1457	1457	Category A	0.2277832	0.19189453	-0.86376953	-0.11474609	0.14526367	0.49194336	-32.06	0	1/4/2018	1	4	2018	2:51:19	10279	0.4	2	51	19	0	0.060058594	3.5175293	0.21240234	0.20458984	-0.88012695	0.095214844	0.025634766	0	0	0	0	0	0	0	0	0	0.92822266	0.071777344	0.044433594	0.015136719	-0.012695313	0.016357422	0	44330	0	0	0
873	1458	1458	Category A	0.19189453	0.20385742	-0.86376953	-0.11621094	0.14672852	0.48803711	-32.19	0	1/4/2018	1	4	2018	2:51:19	10279	0.5	2	51	19	0	0.060058594	3.5175293	0.21240234	0.20458984	-0.88012695	0.23339844	0.026367188	0	0	0	0	0	0	0	0	0	0.92822266	0.071777344	0.037841797	-0.020507813	-0.000732422	0.016357422	0	44330	0	0	0
874	1459	1459	Category A	0.21582031	0.19189453	-0.88793945	-0.11010742	0.14428711	0.48803711	-31.69	0	1/4/2018	1	4	2018	2:51:19	10279	0.6	2	51	19	0	0.060058594	3.5175293	0.21240234	0.20458984	-0.87988281	0.31274414	0.015136719	0	0	0	0	0	0	0	0	0	0.92797852	0.072021484	0.023925781	0.003173828	-0.012695313	-0.0078125	0	44330	0	0	0
875	1460	1460	Category A	0.2277832	0.17993164	-0.88793945	-0.11254883	0.14672852	0.48608398	-31.57	0	1/4/2018	1	4	2018	2:51:19	10279	0.7	2	51	19	0	0.060058594	3.5175293	0.21240234	0.20483398	-0.87963867	0.18530273	0.030273438	0	0	0	0	0	0	0	0	0	0.92773438	0.072265625	0.048339844	0.015136719	-0.024902344	-0.008056641	0	44330	0	0	0
876	1461	1461	Category A	0.20385742	0.19189453	-0.88793945	-0.10986328	0.14306641	0.48608398	-31.33	0	1/4/2018	1	4	2018	2:51:19	10279	0.8	2	51	19	0	0.060058594	3.5175293	0.21264648	0.20483398	-0.87988281	0.13549805	0.017578125	0	0	0	0	0	0	0	0	0	0.92797852	0.072021484	0.029785156	-0.008789063	-0.012939453	-0.0078125	0	44330	0	0	0
877	1462	1462	Category A	0.20385742	0.20385742	-0.86376953	-0.11328125	0.14794922	0.49023438	-30.83	0	1/4/2018	1	4	2018	2:51:19	10279	0.9	2	51	19	0	0.060058594	3.5175293	0.21264648	0.20458984	-0.87988281	0.61572266	0.018554688	0	0	0	0	0	0	0	0	0	0.92822266	0.071777344	0.026123047	-0.008789063	-0.000732422	0.016113281	0	44330	0	0	0
878	1463	1463	Category A	0.20385742	0.20385742	-0.86376953	-0.11254883	0.14672852	0.48730469	-30.83	0	1/4/2018	1	4	2018	2:51:20	10280	0	2	51	20	0	0.060058594	3.5175293	0.21240234	0.2043457	-0.88012695	1.5849609	0.018554688	0	0	0	0	0	0	0	0	0	0.92822266	0.071777344	0.025634766	-0.008544922	-0.000488281	0.016357422	0	44330	0	0	0
879	1464	1464	Category A	0.2277832	0.21582031	-0.83984375	-0.11767578	0.14697266	0.48803711	-28.99	0	1/4/2018	1	4	2018	2:51:20	10280	0.1	2	51	20	0	0.060058594	3.5175293	0.21240234	0.20410156	-0.88037109	1.8408203	0.044921875	0	0	0	0	0	0	0	0	0	0.9284668	0.071533203	0.067382813	0.015136719	0.011474609	0.040527344	0	44330	0	0	0
880	1465	1465	Category A	0.2277832	0.20385742	-0.86376953	-0.1159668	0.1496582	0.48803711	-29.24	0	1/4/2018	1	4	2018	2:51:20	10280	0.2	2	51	20	0	0.060058594	3.5175293	0.21191406	0.20410156	-0.88061523	1.7209473	0.022949219	0	0	0	0	0	0	0	0	0	0.9284668	0.071533203	0.032714844	0.015625	-0.000244141	0.016845703	0	44330	0	0	0
881	1466	1466	Category A	0.21582031	0.19189453	-0.86376953	-0.11230469	0.14599609	0.48608398	-29.6	0	1/4/2018	1	4	2018	2:51:20	10280	0.3	2	51	20	0	0.060058594	3.5175293	0.21142578	0.20385742	-0.88037109	1.7504883	0.020996094	0	0	0	0	0	0	0	0	0	0.92822266	0.071777344	0.032714844	0.004150391	-0.011962891	0.016601563	0	44330	0	0	0
882	1467	1467	Category A	0.21582031	0.20385742	-0.86376953	-0.11328125	0.14526367	0.48803711	-29.85	0	1/4/2018	1	4	2018	2:51:20	10280	0.4	2	51	20	0	0.060058594	3.5175293	0.21118164	0.20385742	-0.88037109	1.9729004	0.017333984	0	0	0	0	0	0	0	0	0	0.92797852	0.072021484	0.021240234	0.004394531	0	0.016601563	0	44330	0	0	0
883	1468	1468	Category A	0.21582031	0.20385742	-0.89990234	-0.11376953	0.14428711	0.49121094	-31.69	0	1/4/2018	1	4	2018	2:51:20	10280	0.5	2	51	20	0	0.060058594	3.5175293	0.21118164	0.20385742	-0.88061523	1.5256348	0.01953125	0	0	0	0	0	0	0	0	0	0.92822266	0.071777344	0.023681641	0.004394531	0	-0.019042969	0	44330	0	0	0
884	1469	1469	Category A	0.23999023	0.20385742	-0.89990234	-0.11572266	0.14526367	0.48901367	-31.94	0	1/4/2018	1	4	2018	2:51:20	10280	0.6	2	51	20	0	0.060058594	3.5175293	0.21118164	0.20361328	-0.88061523	0.68115234	0.034179688	0	0	0	0	0	0	0	0	0	0.9284668	0.071533203	0.047851563	0.028564453	0	-0.019042969	0	44330	0	0	0
885	1470	1470	Category A	0.21582031	0.20385742	-0.91186523	-0.11230469	0.14794922	0.49121094	-31.69	0	1/4/2018	1	4	2018	2:51:20	10280	0.7	2	51	20	0	0.060058594	3.5175293	0.21166992	0.20361328	-0.88085938	0.062744141	0.031005859	0	0	0	0	0	0	0	0	0	0.92871094	0.071289063	0.034912109	0.00390625	0	-0.030761719	0	44330	0	0	0
886	1471	1471	Category A	0.20385742	0.20385742	-0.87597656	-0.11425781	0.13818359	0.48901367	-31.69	0	1/4/2018	1	4	2018	2:51:20	10280	0.8	2	51	20	0	0.060058594	3.5175293	0.21191406	0.20336914	-0.88110352	0.27490234	0.009521484	0	0	0	0	0	0	0	0	0	0.92871094	0.071289063	0.013427734	-0.008056641	0.000244141	0.005126953	0	44330	0	0	0
887	1472	1472	Category A	0.19189453	0.20385742	-0.87597656	-0.11474609	0.14526367	0.49023438	-31.69	0	1/4/2018	1	4	2018	2:51:20	10280	0.9	2	51	20	0	0.060058594	3.5175293	0.21191406	0.203125	-0.88110352	0.9230957	0.020751953	0	0	0	0	0	0	0	0	0	0.92871094	0.071289063	0.025878906	-0.020019531	0.000488281	0.005126953	0	44330	0	0	0
888	1473	1473	Category A	0.19189453	0.20385742	-0.86376953	-0.11157227	0.14501953	0.48999023	-31.2	0	1/4/2018	1	4	2018	2:51:21	10281	0	2	51	21	0	0.060058594	3.5175293	0.21166992	0.20288086	-0.88110352	2.0598145	0.026367188	0	0	0	0	0	0	0	0	0	0.92871094	0.071289063	0.038085938	-0.019775391	0.000732422	0.017333984	0	44330	0	0	0
889	1474	1474	Category A	0.19189453	0.20385742	-0.89990234	-0.11865234	0.14697266	0.48999023	-31.2	0	1/4/2018	1	4	2018	2:51:21	10281	0.1	2	51	21	0	0.060058594	3.5175293	0.21166992	0.203125	-0.88110352	2.5693359	0.027099609	0	0	0	0	0	0	0	0	0	0.92871094	0.071289063	0.0390625	-0.019775391	0.000488281	-0.018554688	0	44330	0	0	0
890	1475	1475	Category A	0.20385742	0.20385742	-0.88793945	-0.11254883	0.14575195	0.48339844	-31.2	0	1/4/2018	1	4	2018	2:51:21	10281	0.2	2	51	21	0	0.060058594	3.5175293	0.21142578	0.203125	-0.88134766	2.6728516	0.010009766	0	0	0	0	0	0	0	0	0	0.92895508	0.071044922	0.014648438	-0.007568359	0.000488281	-0.006347656	0	44330	0	0	0
891	1476	1476	Category A	0.20385742	0.21582031	-0.88793945	-0.11328125	0.14526367	0.48510742	-31.32	0	1/4/2018	1	4	2018	2:51:21	10281	0.3	2	51	21	0	0.060058594	3.5175293	0.21142578	0.20288086	-0.8815918	2.7138672	0.016113281	0	0	0	0	0	0	0	0	0	0.92919922	0.070800781	0.026611328	-0.007568359	0.012695313	-0.006103516	0	44330	0	0	0
892	1477	1477	Category A	0.21582031	0.20385742	-0.89990234	-0.11328125	0.14868164	0.48999023	-31.57	0	1/4/2018	1	4	2018	2:51:21	10281	0.4	2	51	21	0	0.060058594	3.5175293	0.21142578	0.20288086	-0.88134766	2.8725586	0.018798828	0	0	0	0	0	0	0	0	0	0.92871094	0.071289063	0.0234375	0.004150391	0.000732422	-0.018310547	0	44330	0	0	0
893	1478	1478	Category A	0.20385742	0.20385742	-0.89990234	-0.11401367	0.1484375	0.48925781	-31.57	0	1/4/2018	1	4	2018	2:51:21	10281	0.5	2	51	21	0	0.060058594	3.5175293	0.21191406	0.20263672	-0.88110352	2.5146484	0.020263672	0	0	0	0	0	0	0	0	0	0.92871094	0.071289063	0.027832031	-0.008056641	0.000976563	-0.018554688	0	44330	0	0	0
894	1479	1479	Category A	0.20385742	0.20385742	-0.88793945	-0.11645508	0.1472168	0.48803711	-31.82	0	1/4/2018	1	4	2018	2:51:21	10281	0.6	2	51	21	0	0.060058594	3.5175293	0.2121582	0.20288086	-0.88110352	1.5661621	0.010742188	0	0	0	0	0	0	0	0	0	0.92895508	0.071044922	0.015869141	-0.008300781	0.000732422	-0.006591797	0	44330	0	0	0
895	1480	1480	Category A	0.21582031	0.21582031	-0.89990234	-0.1159668	0.14599609	0.48999023	-31.82	0	1/4/2018	1	4	2018	2:51:21	10281	0.7	2	51	21	0	0.060058594	3.5175293	0.21191406	0.203125	-0.88134766	0.82983398	0.022460938	0	0	0	0	0	0	0	0	0	0.92895508	0.071044922	0.034667969	0.003662109	0.012451172	-0.018310547	0	44330	0	0	0
896	1481	1481	Category A	0.21582031	0.21582031	-0.86376953	-0.10986328	0.14306641	0.48608398	-31.82	0	1/4/2018	1	4	2018	2:51:21	10281	0.8	2	51	21	0	0.060058594	3.5175293	0.21166992	0.203125	-0.88183594	0.29077148	0.022216797	0	0	0	0	0	0	0	0	0	0.92944336	0.070556641	0.034667969	0.00390625	0.012451172	0.018066406	0	44330	0	0	0
897	1482	1482	Category A	0.20385742	0.20385742	-0.88793945	-0.11035156	0.14550781	0.48706055	-31.69	0	1/4/2018	1	4	2018	2:51:21	10281	0.9	2	51	21	0	0.060058594	3.5175293	0.21166992	0.203125	-0.88208008	0.34790039	0.009765625	0	0	0	0	0	0	0	0	0	0.9296875	0.0703125	0.014160156	-0.0078125	0.000488281	-0.005615234	0	44330	0	0	0
898	1483	1483	Category A	0.21582031	0.21582031	-0.88793945	-0.11401367	0.1496582	0.48413086	-31.57	0	1/4/2018	1	4	2018	2:51:22	10282	0	2	51	22	0	0.060058594	3.5175293	0.21142578	0.20336914	-0.88183594	1.2368164	0.014404297	0	0	0	0	0	0	0	0	0	0.92944336	0.070556641	0.022460938	0.004150391	0.012207031	-0.005859375	0	44330	0	0	0
899	1484	1484	Category A	0.21582031	0.20385742	-0.87597656	-0.11499023	0.14526367	0.48925781	-31.45	0	1/4/2018	1	4	2018	2:51:22	10282	0.1	2	51	22	0	0.060058594	3.5175293	0.21166992	0.203125	-0.8815918	1.8266602	0.006835938	0	0	0	0	0	0	0	0	0	0.92895508	0.071044922	0.010009766	0.00390625	0.000488281	0.005615234	0	44330	0	0	0
900	1485	1485	Category A	0.21582031	0.19189453	-0.87597656	-0.11401367	0.14672852	0.4831543	-31.2	0	1/4/2018	1	4	2018	2:51:22	10282	0.2	2	51	22	0	0.060058594	3.5320312	0.21191406	0.20288086	-0.88183594	1.7468262	0.013183594	0	0	0	0	0	0	0	0	0	0.92944336	0.070556641	0.020996094	0.003662109	-0.010986328	0.005859375	0	44330	0	0	0
901	1486	1486	Category A	0.21582031	0.20385742	-0.88793945	-0.12109375	0.14770508	0.48706055	-31.45	0	1/4/2018	1	4	2018	2:51:22	10282	0.3	2	51	22	0	0.060058594	3.5320312	0.21191406	0.20288086	-0.8815918	1.4575195	0.007324219	0	0	0	0	0	0	0	0	0	0.92919922	0.070800781	0.010742188	0.003662109	0.000732422	-0.006103516	0	44330	0	0	0
902	1487	1487	Category A	0.20385742	0.20385742	-0.86376953	-0.11328125	0.14794922	0.49023438	-31.57	0	1/4/2018	1	4	2018	2:51:22	10282	0.4	2	51	22	0	0.060058594	3.5320312	0.21191406	0.20336914	-0.88183594	1.3054199	0.019775391	0	0	0	0	0	0	0	0	0	0.92944336	0.070556641	0.026611328	-0.008056641	0.000244141	0.018066406	0	44330	0	0	0
903	1488	1488	Category A	0.20385742	0.21582031	-0.88793945	-0.1159668	0.14599609	0.48999023	-31.69	0	1/4/2018	1	4	2018	2:51:22	10282	0.5	2	51	22	0	0.060058594	3.5320312	0.21166992	0.203125	-0.8815918	0.86328125	0.015869141	0	0	0	0	0	0	0	0	0	0.92919922	0.070800781	0.026611328	-0.0078125	0.012451172	-0.006103516	0	44330	0	0	0
904	1489	1489	Category A	0.21582031	0.20385742	-0.88793945	-0.11401367	0.14404297	0.48779297	-31.94	0	1/4/2018	1	4	2018	2:51:22	10282	0.6	2	51	22	0	0.060058594	3.5320312	0.21142578	0.20361328	-0.88110352	0.19970703	0.0078125	0	0	0	0	0	0	0	0	0	0.92871094	0.071289063	0.010986328	0.004150391	0	-0.006591797	0	44330	0	0	0
905	1490	1490	Category A	0.20385742	0.19189453	-0.87597656	-0.11230469	0.14599609	0.49194336	-31.94	0	1/4/2018	1	4	2018	2:51:22	10282	0.7	2	51	22	0	0.060058594	3.5320312	0.21142578	0.20385742	-0.88061523	0.084960938	0.014892578	0	0	0	0	0	0	0	0	0	0.92822266	0.071777344	0.024169922	-0.007568359	-0.011962891	0.004638672	0	44330	0	0	0
906	1491	1491	Category A	0.20385742	0.19189453	-0.87597656	-0.11474609	0.14599609	0.4909668	-31.69	0	1/4/2018	1	4	2018	2:51:22	10282	0.8	2	51	22	0	0.060058594	3.5320312	0.21142578	0.20336914	-0.88061523	0.001220703	0.014648438	0	0	0	0	0	0	0	0	0	0.9284668	0.071533203	0.024169922	-0.007568359	-0.011474609	0.004638672	0	44330	0	0	0
907	1492	1492	Category A	0.21582031	0.19189453	-0.88793945	-0.1159668	0.1496582	0.48803711	-31.69	0	1/4/2018	1	4	2018	2:51:22	10282	0.9	2	51	22	0	0.060058594	3.5320312	0.21142578	0.20336914	-0.88085938	0.1796875	0.013916016	0	0	0	0	0	0	0	0	0	0.9284668	0.071533203	0.022705078	0.004150391	-0.011474609	-0.006835938	0	44330	0	0	0
908	1493	1493	Category A	0.21582031	0.20385742	-0.87597656	-0.11474609	0.14599609	0.48706055	-31.69	0	1/4/2018	1	4	2018	2:51:23	10283	0	2	51	23	0	0.060058594	3.5320312	0.21142578	0.203125	-0.88061523	0.14331055	0.006347656	0	0	0	0	0	0	0	0	0	0.92822266	0.071777344	0.009765625	0.004150391	0.000488281	0.004638672	0	44330	0	0	0
909	1494	1494	Category A	0.21582031	0.20385742	-0.85180664	-0.11401367	0.14599609	0.48706055	-31.69	0	1/4/2018	1	4	2018	2:51:23	10283	0.1	2	51	23	0	0.060058594	3.5320312	0.21142578	0.203125	-0.88085938	0.27929688	0.029296875	0	0	0	0	0	0	0	0	0	0.9284668	0.071533203	0.033935547	0.004150391	0.000488281	0.029052734	0	44330	0	0	0
910	1495	1495	Category A	0.21582031	0.2277832	-0.86376953	-0.11401367	0.14599609	0.48706055	-31.69	0	1/4/2018	1	4	2018	2:51:23	10283	0.2	2	51	23	0	0.060058594	3.5320312	0.21142578	0.203125	-0.88037109	0.66088867	0.029785156	0	0	0	0	0	0	0	0	0	0.92797852	0.072021484	0.045166016	0.004150391	0.024414063	0.016601563	0	44330	0	0	0
911	1496	1496	Category A	0.2277832	0.20385742	-0.87597656	-0.11328125	0.14941406	0.48510742	-31.94	0	1/4/2018	1	4	2018	2:51:23	10283	0.3	2	51	23	0	0.060058594	3.5320312	0.21166992	0.203125	-0.87988281	0.75805664	0.016357422	0	0	0	0	0	0	0	0	0	0.92773438	0.072265625	0.020507813	0.015869141	0.000488281	0.00390625	0	44330	0	0	0
912	1497	1497	Category A	0.20385742	0.20385742	-0.86376953	-0.11669922	0.1496582	0.48925781	-32.19	0	1/4/2018	1	4	2018	2:51:23	10283	0.4	2	51	23	0	0.060058594	3.5320312	0.21191406	0.20288086	-0.87988281	0.74731445	0.018066406	0	0	0	0	0	0	0	0	0	0.92773438	0.072265625	0.025146484	-0.008056641	0.000732422	0.016113281	0	44330	0	0	0
913	1498	1498	Category A	0.20385742	0.20385742	-0.86376953	-0.11035156	0.14550781	0.48510742	-32.31	0	1/4/2018	1	4	2018	2:51:23	10283	0.5	2	51	23	0	0.060058594	3.5320312	0.21166992	0.20288086	-0.88012695	0.93041992	0.018066406	0	0	0	0	0	0	0	0	0	0.92773438	0.072265625	0.025146484	-0.0078125	0.000732422	0.016357422	0	44330	0	0	0
914	1499	1499	Category A	0.21582031	0.21582031	-0.86376953	-0.1159668	0.14794922	0.48925781	-32.19	0	1/4/2018	1	4	2018	2:51:23	10283	0.6	2	51	23	0	0.060058594	3.5320312	0.21191406	0.20263672	-0.88037109	1.3449707	0.021484375	0	0	0	0	0	0	0	0	0	0.92797852	0.072021484	0.033447266	0.003662109	0.012939453	0.016601563	0	44330	0	0	0
915	1500	1500	Category A	0.2277832	0.20385742	-0.88793945	-0.10888672	0.14672852	0.48950195	-31.82	0	1/4/2018	1	4	2018	2:51:23	10283	0.7	2	51	23	0	0.060058594	3.5320312	0.21191406	0.20263672	-0.88037109	1.3078613	0.017578125	0	0	0	0	0	0	0	0	0	0.92797852	0.072021484	0.024414063	0.015625	0.000976563	-0.007324219	0	44330	0	0	0
916	1501	1501	Category A	0.2277832	0.20385742	-0.87597656	-0.11743164	0.14453125	0.48583984	-31.45	0	1/4/2018	1	4	2018	2:51:23	10283	0.8	2	51	23	0	0.060058594	3.5320312	0.21191406	0.20288086	-0.87988281	1.0134277	0.016357422	0	0	0	0	0	0	0	0	0	0.92749023	0.072509766	0.020751953	0.015625	0.000732422	0.00390625	0	44330	0	0	0
917	1502	1502	Category A	0.20385742	0.20385742	-0.88793945	-0.11035156	0.1496582	0.48925781	-31.2	0	1/4/2018	1	4	2018	2:51:23	10283	0.9	2	51	23	0	0.060058594	3.5320312	0.21191406	0.20288086	-0.87988281	0.63110352	0.011230469	0	0	0	0	0	0	0	0	0	0.92773438	0.072265625	0.016845703	-0.008056641	0.000732422	-0.0078125	0	44330	0	0	0
918	1503	1503	Category A	0.21582031	0.20385742	-0.88793945	-0.11572266	0.14428711	0.48901367	-31.45	0	1/4/2018	1	4	2018	2:51:24	10284	0	2	51	24	0	0.060058594	3.5320312	0.2121582	0.20263672	-0.88012695	0.1484375	0.008544922	0	0	0	0	0	0	0	0	0	0.92773438	0.072265625	0.012207031	0.003417969	0.000976563	-0.007568359	0	44330	0	0	0
919	1504	1504	Category A	0.20385742	0.20385742	-0.89990234	-0.11401367	0.14526367	0.48706055	-31.45	0	1/4/2018	1	4	2018	2:51:24	10284	0.1	2	51	24	0	0.060058594	3.5320312	0.2121582	0.20263672	-0.88061523	1.237793	0.020996094	0	0	0	0	0	0	0	0	0	0.92822266	0.071777344	0.028808594	-0.008300781	0.000976563	-0.019042969	0	44330	0	0	0
920	1505	1505	Category A	0.17993164	0.20385742	-0.87597656	-0.11425781	0.1484375	0.48608398	-31.45	0	1/4/2018	1	4	2018	2:51:24	10284	0.2	2	51	24	0	0.060058594	3.5320312	0.21240234	0.20239258	-0.88134766	2.0576172	0.032958984	0	0	0	0	0	0	0	0	0	0.92895508	0.071044922	0.039306641	-0.032470703	0.001220703	0.005371094	0	44330	0	0	0
921	1506	1506	Category A	0.19189453	0.20385742	-0.87597656	-0.11499023	0.15283203	0.48925781	-31.57	0	1/4/2018	1	4	2018	2:51:24	10284	0.3	2	51	24	0	0.060058594	3.5320312	0.2121582	0.20239258	-0.8815918	2.105957	0.020996094	0	0	0	0	0	0	0	0	0	0.92919922	0.070800781	0.02734375	-0.020263672	0.001220703	0.005615234	0	44330	0	0	0
922	1507	1507	Category A	0.21582031	0.20385742	-0.88793945	-0.11938477	0.14868164	0.48901367	-31.45	0	1/4/2018	1	4	2018	2:51:24	10284	0.4	2	51	24	0	0.060058594	3.5320312	0.2121582	0.20239258	-0.88183594	1.8884277	0.007080078	0	0	0	0	0	0	0	0	0	0.92919922	0.070800781	0.010742188	0.003417969	0.001220703	-0.005859375	0	44330	0	0	0
923	1508	1508	Category A	0.21582031	0.20385742	-0.88793945	-0.11499023	0.14770508	0.48901367	-31.69	0	1/4/2018	1	4	2018	2:51:24	10284	0.5	2	51	24	0	0.060058594	3.5320312	0.21191406	0.20214844	-0.88183594	1.5368652	0.007080078	0	0	0	0	0	0	0	0	0	0.92944336	0.070556641	0.010986328	0.003662109	0.001464844	-0.005859375	0	44330	0	0	0
924	1509	1509	Category A	0.2277832	0.20385742	-0.88793945	-0.11938477	0.14599609	0.48901367	-31.69	0	1/4/2018	1	4	2018	2:51:24	10284	0.6	2	51	24	0	0.060058594	3.5320312	0.21191406	0.2019043	-0.88183594	1.0344238	0.016845703	0	0	0	0	0	0	0	0	0	0.92919922	0.070800781	0.0234375	0.015625	0.001708984	-0.005859375	0	44330	0	0	0
925	1510	1510	Category A	0.2277832	0.19189453	-0.86376953	-0.11328125	0.14526367	0.48095703	-31.69	0	1/4/2018	1	4	2018	2:51:24	10284	0.7	2	51	24	0	0.060058594	3.5320312	0.21142578	0.2019043	-0.8815918	0.46118164	0.025878906	0	0	0	0	0	0	0	0	0	0.92871094	0.071289063	0.043945313	0.016113281	-0.010009766	0.017822266	0	44330	0	0	0
926	1511	1511	Category A	0.21582031	0.19189453	-0.88793945	-0.11621094	0.14672852	0.48803711	-31.69	0	1/4/2018	1	4	2018	2:51:24	10284	0.8	2	51	24	0	0.060058594	3.5320312	0.21142578	0.20166016	-0.88110352	0.060302734	0.012451172	0	0	0	0	0	0	0	0	0	0.9284668	0.071533203	0.020751953	0.004150391	-0.009765625	-0.006591797	0	44330	0	0	0
927	1512	1512	Category A	0.20385742	0.20385742	-0.89990234	-0.11376953	0.14672852	0.49121094	-31.82	0	1/4/2018	1	4	2018	2:51:24	10284	0.9	2	51	24	0	0.060058594	3.5320312	0.21142578	0.20141602	-0.8815918	0.065917969	0.019775391	0	0	0	0	0	0	0	0	0	0.92871094	0.071289063	0.028320313	-0.007568359	0.002197266	-0.018066406	0	44330	0	0	0
928	1513	1513	Category A	0.2277832	0.20385742	-0.88793945	-0.11254883	0.14672852	0.48730469	-31.94	0	1/4/2018	1	4	2018	2:51:25	10285	0	2	51	25	0	0.060058594	3.5320312	0.21191406	0.20117188	-0.8815918	0.29370117	0.017089844	0	0	0	0	0	0	0	0	0	0.92871094	0.071289063	0.024414063	0.015625	0.002441406	-0.006103516	0	44330	0	0	0
929	1514	1514	Category A	0.20385742	0.17993164	-0.87597656	-0.11401367	0.13989258	0.48779297	-32.06	0	1/4/2018	1	4	2018	2:51:25	10285	0.1	2	51	25	0	0.060058594	3.5320312	0.2121582	0.20117188	-0.88183594	0.76098633	0.023681641	0	0	0	0	0	0	0	0	0	0.92895508	0.071044922	0.035644531	-0.008300781	-0.021240234	0.005859375	0	44330	0	0	0
930	1515	1515	Category A	0.20385742	0.19189453	-0.89990234	-0.11352539	0.15112305	0.4831543	-31.94	0	1/4/2018	1	4	2018	2:51:25	10285	0.2	2	51	25	0	0.060058594	3.5320312	0.2121582	0.20141602	-0.88183594	1.4819336	0.021972656	0	0	0	0	0	0	0	0	0	0.92919922	0.070800781	0.035888672	-0.008300781	-0.009521484	-0.017822266	0	44330	0	0	0
931	1516	1516	Category A	0.21582031	0.20385742	-0.86376953	-0.11499023	0.14770508	0.49023438	-31.32	0	1/4/2018	1	4	2018	2:51:25	10285	0.3	2	51	25	0	0.060058594	3.5320312	0.2121582	0.20141602	-0.88134766	2.1481934	0.018066406	0	0	0	0	0	0	0	0	0	0.92871094	0.071289063	0.0234375	0.003417969	0.002197266	0.017578125	0	44330	0	0	0
932	1517	1517	Category A	0.23999023	0.20385742	-0.88793945	-0.11499023	0.14599609	0.48901367	-31.08	0	1/4/2018	1	4	2018	2:51:25	10285	0.4	2	51	25	0	0.060058594	3.5320312	0.21264648	0.20117188	-0.88085938	2.1586914	0.028076172	0	0	0	0	0	0	0	0	0	0.92822266	0.071777344	0.036621094	0.027099609	0.002441406	-0.006835938	0	44330	0	0	0
933	1518	1518	Category A	0.2277832	0.21582031	-0.87597656	-0.10986328	0.14672852	0.48803711	-30.83	0	1/4/2018	1	4	2018	2:51:25	10285	0.5	2	51	25	0	0.060058594	3.5320312	0.21240234	0.20141602	-0.88085938	1.5991211	0.021484375	0	0	0	0	0	0	0	0	0	0.92822266	0.071777344	0.034423828	0.015136719	0.014160156	0.004882813	0	44330	0	0	0
934	1519	1519	Category A	0.21582031	0.2277832	-0.87597656	-0.11035156	0.14428711	0.48999023	-30.96	0	1/4/2018	1	4	2018	2:51:25	10285	0.6	2	51	25	0	0.060058594	3.5320312	0.21240234	0.20141602	-0.88037109	0.98828125	0.026611328	0	0	0	0	0	0	0	0	0	0.92773438	0.072265625	0.033691406	0.003173828	0.026123047	0.004394531	0	44330	0	0	0
935	1520	1520	Category A	0.20385742	0.20385742	-0.88793945	-0.11328125	0.14941406	0.48706055	-31.2	0	1/4/2018	1	4	2018	2:51:25	10285	0.7	2	51	25	0	0.060058594	3.5320312	0.21264648	0.20141602	-0.87988281	0.5078125	0.011962891	0	0	0	0	0	0	0	0	0	0.92749023	0.072509766	0.018798828	-0.008789063	0.002197266	-0.0078125	0	44330	0	0	0
936	1521	1521	Category A	0.21582031	0.20385742	-0.89990234	-0.11425781	0.15136719	0.49023438	-31.32	0	1/4/2018	1	4	2018	2:51:25	10285	0.8	2	51	25	0	0.060058594	3.5320312	0.21240234	0.20141602	-0.87963867	0.11328125	0.020263672	0	0	0	0	0	0	0	0	0	0.92724609	0.072753906	0.025634766	0.003173828	0.002197266	-0.020019531	0	44330	0	0	0
937	1522	1522	Category A	0.20385742	0.21582031	-0.86376953	-0.11743164	0.14697266	0.48901367	-31.45	0	1/4/2018	1	4	2018	2:51:25	10285	0.9	2	51	25	0	0.060058594	3.5320312	0.21264648	0.20092773	-0.87988281	0.67041016	0.0234375	0	0	0	0	0	0	0	0	0	0.92749023	0.072509766	0.039794922	-0.008789063	0.014648438	0.016113281	0	44330	0	0	0
938	1523	1523	Category A	0.21582031	0.19189453	-0.88793945	-0.11938477	0.14331055	0.48999023	-31.32	0	1/4/2018	1	4	2018	2:51:26	10286	0	2	51	26	0	0.059814453	3.4675781	0.21264648	0.20092773	-0.87988281	0.77880859	0.012451172	0	0	0	0	0	0	0	0	0	0.92749023	0.072509766	0.020019531	0.002929688	-0.009033203	-0.0078125	0	44330	0	0	0
939	1524	1524	Category A	0.21582031	0.20385742	-0.91186523	-0.11645508	0.14526367	0.48779297	-31.45	0	1/4/2018	1	4	2018	2:51:26	10286	0.1	2	51	26	0	0.059814453	3.4675781	0.21240234	0.20092773	-0.87988281	0.68334961	0.031982422	0	0	0	0	0	0	0	0	0	0.92724609	0.072753906	0.037841797	0.003173828	0.002685547	-0.031738281	0	44330	0	0	0
940	1525	1525	Category A	0.20385742	0.20385742	-0.89990234	-0.11572266	0.14990234	0.49121094	-31.82	0	1/4/2018	1	4	2018	2:51:26	10286	0.2	2	51	26	0	0.059814453	3.4675781	0.21240234	0.20092773	-0.87963867	0.9387207	0.021972656	0	0	0	0	0	0	0	0	0	0.92700195	0.072998047	0.031494141	-0.008544922	0.002685547	-0.020019531	0	44330	0	0	0
941	1526	1526	Category A	0.20385742	0.20385742	-0.89990234	-0.11743164	0.14794922	0.48999023	-31.82	0	1/4/2018	1	4	2018	2:51:26	10286	0.3	2	51	26	0	0.059814453	3.4675781	0.2121582	0.20092773	-0.88012695	1.3999023	0.021484375	0	0	0	0	0	0	0	0	0	0.92749023	0.072509766	0.030761719	-0.008300781	0.002685547	-0.01953125	0	44330	0	0	0
942	1527	1527	Category A	0.20385742	0.20385742	-0.85180664	-0.11499023	0.14526367	0.48608398	-32.19	0	1/4/2018	1	4	2018	2:51:26	10286	0.4	2	51	26	0	0.059814453	3.4675781	0.2121582	0.20092773	-0.88037109	1.4499512	0.029785156	0	0	0	0	0	0	0	0	0	0.92749023	0.072509766	0.039550781	-0.008300781	0.002685547	0.028564453	0	44330	0	0	0
943	1528	1528	Category A	0.21582031	0.20385742	-0.86376953	-0.11132813	0.14404297	0.4831543	-32.06	0	1/4/2018	1	4	2018	2:51:26	10286	0.5	2	51	26	0	0.059814453	3.4675781	0.2121582	0.20092773	-0.88061523	1.2507324	0.017333984	0	0	0	0	0	0	0	0	0	0.92797852	0.072021484	0.023193359	0.003417969	0.002685547	0.016845703	0	44330	0	0	0
944	1529	1529	Category A	0.21582031	0.21582031	-0.86376953	-0.1105957	0.14819336	0.48413086	-31.82	0	1/4/2018	1	4	2018	2:51:26	10286	0.6	2	51	26	0	0.059814453	3.4675781	0.21240234	0.20092773	-0.88061523	1.2492676	0.022705078	0	0	0	0	0	0	0	0	0	0.92797852	0.072021484	0.034912109	0.003173828	0.014648438	0.016845703	0	44330	0	0	0
945	1530	1530	Category A	0.21582031	0.19189453	-0.89990234	-0.11401367	0.1496582	0.48803711	-31.82	0	1/4/2018	1	4	2018	2:51:26	10286	0.7	2	51	26	0	0.059814453	3.4675781	0.2121582	0.20092773	-0.88037109	1.1484375	0.021484375	0	0	0	0	0	0	0	0	0	0.92773438	0.072265625	0.031982422	0.003417969	-0.009033203	-0.019287109	0	44330	0	0	0
946	1531	1531	Category A	0.20385742	0.19189453	-0.88793945	-0.11376953	0.14672852	0.48779297	-31.57	0	1/4/2018	1	4	2018	2:51:26	10286	0.8	2	51	26	0	0.059814453	3.4675781	0.2121582	0.20117188	-0.88037109	0.66455078	0.014648438	0	0	0	0	0	0	0	0	0	0.92773438	0.072265625	0.025146484	-0.008300781	-0.009277344	-0.007324219	0	44330	0	0	0
947	1532	1532	Category A	0.20385742	0.19189453	-0.88793945	-0.11352539	0.15014648	0.484375	-31.57	0	1/4/2018	1	4	2018	2:51:26	10286	0.9	2	51	26	0	0.059814453	3.4675781	0.2121582	0.20141602	-0.88037109	0.27514648	0.014648438	0	0	0	0	0	0	0	0	0	0.92773438	0.072265625	0.025390625	-0.008300781	-0.009521484	-0.007324219	0	44330	0	0	0
948	1533	1533	Category A	0.21582031	0.20385742	-0.87597656	-0.12084961	0.14672852	0.48779297	-31.45	0	1/4/2018	1	4	2018	2:51:27	10287	0	2	51	27	0	0.059814453	3.4675781	0.2121582	0.20141602	-0.88037109	0.024902344	0.006103516	0	0	0	0	0	0	0	0	0	0.92773438	0.072265625	0.010253906	0.003417969	0.002197266	0.004394531	0	44330	0	0	0
949	1534	1534	Category A	0.20385742	0.20385742	-0.85180664	-0.12084961	0.14599609	0.48999023	-31.45	0	1/4/2018	1	4	2018	2:51:27	10287	0.1	2	51	27	0	0.059814453	3.4675781	0.2121582	0.20141602	-0.88037109	0.17382813	0.029785156	0	0	0	0	0	0	0	0	0	0.92773438	0.072265625	0.039306641	-0.008300781	0.002197266	0.028564453	0	44330	0	0	0
950	1535	1535	Category A	0.21582031	0.21582031	-0.85180664	-0.11328125	0.14599609	0.48925781	-31.32	0	1/4/2018	1	4	2018	2:51:27	10287	0.2	2	51	27	0	0.059814453	3.4675781	0.21191406	0.20117188	-0.88061523	0.33984375	0.032470703	0	0	0	0	0	0	0	0	0	0.92797852	0.072021484	0.047119141	0.003662109	0.014404297	0.028808594	0	44330	0	0	0
951	1536	1536	Category A	0.21582031	0.19189453	-0.88793945	-0.12011719	0.15039063	0.48583984	-31.32	0	1/4/2018	1	4	2018	2:51:27	10287	0.3	2	51	27	0	0.059814453	3.4675781	0.21191406	0.20068359	-0.88085938	0.46166992	0.011962891	0	0	0	0	0	0	0	0	0	0.92797852	0.072021484	0.019775391	0.003662109	-0.008789063	-0.006835938	0	44330	0	0	0
952	1537	1537	Category A	0.21582031	0.19189453	-0.87597656	-0.11938477	0.14331055	0.48681641	-31.45	0	1/4/2018	1	4	2018	2:51:27	10287	0.4	2	51	27	0	0.059814453	3.4675781	0.21166992	0.20068359	-0.88085938	0.27734375	0.010742188	0	0	0	0	0	0	0	0	0	0.92797852	0.072021484	0.017822266	0.00390625	-0.008789063	0.004882813	0	44330	0	0	0
953	1538	1538	Category A	0.21582031	0.16796875	-0.87597656	-0.11743164	0.14599609	0.48925781	-31.45	0	1/4/2018	1	4	2018	2:51:27	10287	0.5	2	51	27	0	0.059814453	3.4675781	0.21142578	0.20043945	-0.88110352	0.27050781	0.033203125	0	0	0	0	0	0	0	0	0	0.92797852	0.072021484	0.041992188	0.004150391	-0.032470703	0.005126953	0	44330	0	0	0
954	1539	1539	Category A	0.20385742	0.20385742	-0.88793945	-0.11645508	0.14599609	0.48901367	-31.45	0	1/4/2018	1	4	2018	2:51:27	10287	0.6	2	51	27	0	0.059814453	3.4675781	0.21118164	0.20019531	-0.88110352	0.35327148	0.010498047	0	0	0	0	0	0	0	0	0	0.92797852	0.072021484	0.017578125	-0.007324219	0.003417969	-0.006591797	0	44330	0	0	0
955	1540	1540	Category A	0.2277832	0.19189453	-0.86376953	-0.11938477	0.14599609	0.48999023	-31.2	0	1/4/2018	1	4	2018	2:51:27	10287	0.7	2	51	27	0	0.059814453	3.4675781	0.21118164	0.20019531	-0.88110352	0.29321289	0.025390625	0	0	0	0	0	0	0	0	0	0.92797852	0.072021484	0.042236328	0.016357422	-0.008300781	0.017333984	0	44330	0	0	0
956	1541	1541	Category A	0.21582031	0.19189453	-0.88793945	-0.11645508	0.14599609	0.4909668	-30.71	0	1/4/2018	1	4	2018	2:51:27	10287	0.8	2	51	27	0	0.059814453	3.4675781	0.21069336	0.20019531	-0.88061523	0.23999023	0.011962891	0	0	0	0	0	0	0	0	0	0.92749023	0.072509766	0.020507813	0.004882813	-0.008300781	-0.007080078	0	44330	0	0	0
957	1542	1542	Category A	0.21582031	0.19189453	-0.87597656	-0.11645508	0.14599609	0.48803711	-30.59	0	1/4/2018	1	4	2018	2:51:27	10287	0.9	2	51	27	0	0.059814453	3.4675781	0.21044922	0.20019531	-0.88061523	0.47998047	0.010986328	0	0	0	0	0	0	0	0	0	0.92724609	0.072753906	0.018310547	0.005126953	-0.008300781	0.004638672	0	44330	0	0	0
958	1543	1543	Category A	0.21582031	0.19189453	-0.89990234	-0.11328125	0.14599609	0.48706055	-30.71	0	1/4/2018	1	4	2018	2:51:28	10288	0	2	51	28	0	0.059814453	3.4675781	0.21069336	0.20019531	-0.88061523	0.81469727	0.021484375	0	0	0	0	0	0	0	0	0	0.92749023	0.072509766	0.032470703	0.004882813	-0.008300781	-0.019042969	0	44330	0	0	0
959	1544	1544	Category A	0.23999023	0.20385742	-0.89990234	-0.11865234	0.14697266	0.48779297	-31.33	0	1/4/2018	1	4	2018	2:51:28	10288	0.1	2	51	28	0	0.059814453	3.4675781	0.21069336	0.20019531	-0.88037109	0.72998047	0.03515625	0	0	0	0	0	0	0	0	0	0.92700195	0.072998047	0.052001953	0.029052734	0.003417969	-0.019287109	0	44330	0	0	0
960	1545	1545	Category A	0.20385742	0.20385742	-0.88793945	-0.11743164	0.14599609	0.48608398	-31.94	0	1/4/2018	1	4	2018	2:51:28	10288	0.2	2	51	28	0	0.059814453	3.4675781	0.2109375	0.20019531	-0.88012695	0.47412109	0.010986328	0	0	0	0	0	0	0	0	0	0.92700195	0.072998047	0.018310547	-0.007080078	0.003417969	-0.007568359	0	44330	0	0	0
961	1546	1546	Category A	0.21582031	0.19189453	-0.87597656	-0.11645508	0.14599609	0.49194336	-32.19	0	1/4/2018	1	4	2018	2:51:28	10288	0.3	2	51	28	0	0.059814453	3.4675781	0.21118164	0.20019531	-0.88037109	0.18994141	0.010498047	0	0	0	0	0	0	0	0	0	0.92724609	0.072753906	0.017333984	0.004394531	-0.008300781	0.004394531	0	44330	0	0	0
962	1547	1547	Category A	0.20385742	0.19189453	-0.87597656	-0.11499023	0.14697266	0.49121094	-32.56	0	1/4/2018	1	4	2018	2:51:28	10288	0.4	2	51	28	0	0.059814453	3.4675781	0.21118164	0.20019531	-0.88061523	0.2019043	0.012207031	0	0	0	0	0	0	0	0	0	0.92773438	0.072265625	0.020751953	-0.007324219	-0.008300781	0.004638672	0	44330	0	0	0
963	1548	1548	Category A	0.21582031	0.17993164	-0.88793945	-0.11743164	0.15112305	0.48706055	-32.06	0	1/4/2018	1	4	2018	2:51:28	10288	0.5	2	51	28	0	0.059814453	3.4675781	0.21118164	0.20019531	-0.88061523	0.16137695	0.021972656	0	0	0	0	0	0	0	0	0	0.92749023	0.072509766	0.032226563	0.004394531	-0.020263672	-0.007080078	0	44330	0	0	0
964	1549	1549	Category A	0.20385742	0.19189453	-0.87597656	-0.11401367	0.14770508	0.48510742	-31.57	0	1/4/2018	1	4	2018	2:51:28	10288	0.6	2	51	28	0	0.059814453	3.4675781	0.21118164	0.19995117	-0.88037109	0.54345703	0.011962891	0	0	0	0	0	0	0	0	0	0.92724609	0.072753906	0.020263672	-0.007324219	-0.008056641	0.004394531	0	44330	0	0	0
965	1550	1550	Category A	0.20385742	0.19189453	-0.88793945	-0.11230469	0.14941406	0.49121094	-31.45	0	1/4/2018	1	4	2018	2:51:28	10288	0.7	2	51	28	0	0.059814453	3.4675781	0.2109375	0.19995117	-0.88037109	0.35766602	0.013183594	0	0	0	0	0	0	0	0	0	0.92700195	0.072998047	0.022705078	-0.007080078	-0.008056641	-0.007324219	0	44330	0	0	0
966	1551	1551	Category A	0.20385742	0.17993164	-0.89990234	-0.11328125	0.14599609	0.48803711	-30.96	0	1/4/2018	1	4	2018	2:51:28	10288	0.8	2	51	28	0	0.059814453	3.4675781	0.21069336	0.20019531	-0.88061523	0.091064453	0.028808594	0	0	0	0	0	0	0	0	0	0.92724609	0.072753906	0.046386719	-0.006835938	-0.020263672	-0.019042969	0	44330	0	0	0
967	1552	1552	Category A	0.2277832	0.19189453	-0.88793945	-0.11230469	0.14526367	0.48803711	-31.08	0	1/4/2018	1	4	2018	2:51:28	10288	0.9	2	51	28	0	0.059814453	3.4675781	0.21069336	0.20043945	-0.88012695	0.21801758	0.020507813	0	0	0	0	0	0	0	0	0	0.92700195	0.072998047	0.033203125	0.016845703	-0.008544922	-0.007568359	0	44330	0	0	0
968	1553	1553	Category A	0.21582031	0.20385742	-0.87597656	-0.11157227	0.14233398	0.48925781	-31.2	0	1/4/2018	1	4	2018	2:51:29	10289	0	2	51	29	0	0.059814453	3.4675781	0.21069336	0.20043945	-0.87988281	0.47631836	0.007080078	0	0	0	0	0	0	0	0	0	0.92675781	0.073242188	0.011962891	0.004882813	0.003173828	0.00390625	0	44330	0	0	0
969	1554	1554	Category A	0.20385742	0.21582031	-0.89990234	-0.11328125	0.14868164	0.48925781	-31.08	0	1/4/2018	1	4	2018	2:51:29	10289	0.111	2	51	29	0	0.059814453	3.4675781	0.21069336	0.20043945	-0.87963867	0.031982422	0.026123047	0	0	0	0	0	0	0	0	0	0.92626953	0.073730469	0.042236328	-0.006835938	0.015136719	-0.020019531	0	44330	0	0	0
970	1555	1555	Category A	0.20385742	0.20385742	-0.85180664	-0.11328125	0.14941406	0.49023438	-31.08	0	1/4/2018	1	4	2018	2:51:29	10289	0.222	2	51	29	0	0.059814453	3.4675781	0.21069336	0.20068359	-0.87939453	0.49755859	0.028564453	0	0	0	0	0	0	0	0	0	0.92626953	0.073730469	0.037353516	-0.006835938	0.002929688	0.027587891	0	44330	0	0	0
971	1556	1556	Category A	0.2277832	0.20385742	-0.85180664	-0.11035156	0.14575195	0.48925781	-30.83	0	1/4/2018	1	4	2018	2:51:29	10289	0.333	2	51	29	0	0.059814453	3.4675781	0.21069336	0.20092773	-0.87890625	0.32470703	0.031982422	0	0	0	0	0	0	0	0	0	0.92602539	0.073974609	0.046875	0.016845703	0.002685547	0.027099609	0	44330	0	0	0
972	1557	1557	Category A	0.20385742	0.21582031	-0.89990234	-0.11645508	0.15380859	0.49023438	-31.08	0	1/4/2018	1	4	2018	2:51:29	10289	0.444	2	51	29	0	0.059814453	3.4675781	0.2109375	0.20092773	-0.87890625	0.14697266	0.026367188	0	0	0	0	0	0	0	0	0	0.92602539	0.073974609	0.042724609	-0.007080078	0.014648438	-0.020751953	0	44330	0	0	0
973	1558	1558	Category A	0.20385742	0.21582031	-0.85180664	-0.11401367	0.1496582	0.48706055	-31.45	0	1/4/2018	1	4	2018	2:51:29	10289	0.555	2	51	29	0	0.059814453	3.4675781	0.21069336	0.20092773	-0.87939453	0.49291992	0.031982422	0	0	0	0	0	0	0	0	0	0.92626953	0.073730469	0.049316406	-0.006835938	0.014648438	0.027587891	0	44330	0	0	0
974	1559	1559	Category A	0.21582031	0.20385742	-0.86376953	-0.1159668	0.14868164	0.48779297	-31.69	0	1/4/2018	1	4	2018	2:51:29	10289	0.666	2	51	29	0	0.059814453	3.4675781	0.21044922	0.20068359	-0.87963867	0.90039063	0.017089844	0	0	0	0	0	0	0	0	0	0.92651367	0.073486328	0.024169922	0.005126953	0.002929688	0.015869141	0	44330	0	0	0
975	1560	1560	Category A	0.20385742	0.20385742	-0.87597656	-0.11645508	0.14868164	0.49291992	-32.06	0	1/4/2018	1	4	2018	2:51:29	10289	0.777	2	51	29	0	0.059814453	3.4675781	0.21069336	0.20019531	-0.87939453	0.50439453	0.008544922	0	0	0	0	0	0	0	0	0	0.92626953	0.073730469	0.013916016	-0.006835938	0.003417969	0.003417969	0	44330	0	0	0
976	1561	1561	Category A	0.2277832	0.19189453	-0.88793945	-0.11474609	0.14233398	0.48706055	-32.06	0	1/4/2018	1	4	2018	2:51:29	10289	0.888	2	51	29	0	0.059814453	3.491748	0.2109375	0.20019531	-0.87915039	0.092529297	0.020507813	0	0	0	0	0	0	0	0	0	0.92602539	0.073974609	0.033935547	0.016601563	-0.008300781	-0.008544922	0	44330	0	0	0
977	1562	1562	Category A	0.20385742	0.20385742	-0.88793945	-0.11645508	0.14331055	0.48681641	-31.69	0	1/4/2018	1	4	2018	2:51:30	10290	0	2	51	30	0	0.059814453	3.491748	0.2109375	0.20043945	-0.87915039	0.010498047	0.01171875	0	0	0	0	0	0	0	0	0	0.92602539	0.073974609	0.019042969	-0.007080078	0.003173828	-0.008544922	0	44330	0	0	0
978	1563	1563	Category A	0.20385742	0.20385742	-0.87597656	-0.11645508	0.14599609	0.48901367	-31.45	0	1/4/2018	1	4	2018	2:51:30	10290	0.1	2	51	30	0	0.059814453	3.491748	0.21118164	0.20019531	-0.87915039	0.12451172	0.008544922	0	0	0	0	0	0	0	0	0	0.92602539	0.073974609	0.013916016	-0.007324219	0.003417969	0.003173828	0	44330	0	0	0
979	1564	1564	Category A	0.21582031	0.20385742	-0.86376953	-0.11230469	0.14672852	0.49023438	-31.32	0	1/4/2018	1	4	2018	2:51:30	10290	0.2	2	51	30	0	0.059814453	3.491748	0.2109375	0.20019531	-0.87890625	0.86279297	0.016357422	0	0	0	0	0	0	0	0	0	0.92578125	0.07421875	0.0234375	0.004638672	0.003417969	0.015136719	0	44330	0	0	0
980	1565	1565	Category A	0.20385742	0.20385742	-0.91186523	-0.11767578	0.1484375	0.48413086	-31.32	0	1/4/2018	1	4	2018	2:51:30	10290	0.3	2	51	30	0	0.059814453	3.491748	0.21069336	0.20043945	-0.87841797	1.480957	0.033935547	0	0	0	0	0	0	0	0	0	0.92553711	0.074462891	0.043457031	-0.006835938	0.003173828	-0.033203125	0	44330	0	0	0
981	1566	1566	Category A	0.20385742	0.20385742	-0.89990234	-0.11401367	0.14526367	0.4909668	-31.57	0	1/4/2018	1	4	2018	2:51:30	10290	0.4	2	51	30	0	0.059814453	3.491748	0.2109375	0.20043945	-0.87841797	1.2685547	0.022705078	0	0	0	0	0	0	0	0	0	0.92553711	0.074462891	0.031738281	-0.007080078	0.003173828	-0.021240234	0	44330	0	0	0
982	1567	1567	Category A	0.20385742	0.20385742	-0.88793945	-0.11572266	0.14794922	0.4921875	-31.45	0	1/4/2018	1	4	2018	2:51:30	10290	0.5	2	51	30	0	0.059814453	3.491748	0.2109375	0.20043945	-0.87841797	0.82470703	0.012207031	0	0	0	0	0	0	0	0	0	0.92553711	0.074462891	0.019775391	-0.007080078	0.003173828	-0.009277344	0	44330	0	0	0
983	1568	1568	Category A	0.2277832	0.20385742	-0.88793945	-0.11767578	0.14233398	0.48901367	-31.32	0	1/4/2018	1	4	2018	2:51:30	10290	0.6	2	51	30	0	0.059814453	3.491748	0.2109375	0.20043945	-0.87866211	1.0068359	0.019287109	0	0	0	0	0	0	0	0	0	0.92553711	0.074462891	0.029052734	0.016601563	0.003173828	-0.009033203	0	44330	0	0	0
984	1569	1569	Category A	0.20385742	0.21582031	-0.87597656	-0.12011719	0.14794922	0.49023438	-31.2	0	1/4/2018	1	4	2018	2:51:30	10290	0.7	2	51	30	0	0.059814453	3.491748	0.21118164	0.20068359	-0.87915039	1.1904297	0.017089844	0	0	0	0	0	0	0	0	0	0.92602539	0.073974609	0.025634766	-0.007324219	0.014892578	0.003173828	0	44330	0	0	0
985	1570	1570	Category A	0.20385742	0.20385742	-0.87597656	-0.11401367	0.1484375	0.49023438	-31.08	0	1/4/2018	1	4	2018	2:51:30	10290	0.8	2	51	30	0	0.059814453	3.491748	0.2109375	0.20043945	-0.87915039	0.80151367	0.008544922	0	0	0	0	0	0	0	0	0	0.92626953	0.073730469	0.013671875	-0.007080078	0.003173828	0.003173828	0	44330	0	0	0
986	1571	1571	Category A	0.20385742	0.20385742	-0.87597656	-0.11132813	0.14868164	0.49121094	-31.57	0	1/4/2018	1	4	2018	2:51:30	10290	0.9	2	51	30	0	0.059814453	3.491748	0.21069336	0.20043945	-0.87866211	0.23730469	0.008056641	0	0	0	0	0	0	0	0	0	0.92578125	0.07421875	0.013183594	-0.006835938	0.003173828	0.002685547	0	44330	0	0	0
987	1572	1572	Category A	0.20385742	0.20385742	-0.88793945	-0.11767578	0.1484375	0.48681641	-31.45	0	1/4/2018	1	4	2018	2:51:31	10291	0	2	51	31	0	0.059814453	3.491748	0.2109375	0.20068359	-0.87866211	0.32861328	0.011962891	0	0	0	0	0	0	0	0	0	0.92553711	0.074462891	0.019287109	-0.007080078	0.002929688	-0.009033203	0	44330	0	0	0
988	1573	1573	Category A	0.21582031	0.19189453	-0.86376953	-0.11035156	0.14575195	0.48925781	-31.33	0	1/4/2018	1	4	2018	2:51:31	10291	0.1	2	51	31	0	0.059814453	3.491748	0.21118164	0.20068359	-0.87817383	0.34375	0.017578125	0	0	0	0	0	0	0	0	0	0.92529297	0.074707031	0.027832031	0.004394531	-0.008789063	0.014404297	0	44330	0	0	0
989	1574	1574	Category A	0.20385742	0.19189453	-0.87597656	-0.11621094	0.14672852	0.49023438	-31.08	0	1/4/2018	1	4	2018	2:51:31	10291	0.2	2	51	31	0	0.059814453	3.491748	0.21069336	0.20068359	-0.87792969	0.13696289	0.011474609	0	0	0	0	0	0	0	0	0	0.92480469	0.075195313	0.017822266	-0.006835938	-0.008789063	0.001953125	0	44330	0	0	0
990	1575	1575	Category A	0.20385742	0.19189453	-0.88793945	-0.11328125	0.14794922	0.49316406	-31.08	0	1/4/2018	1	4	2018	2:51:31	10291	0.3	2	51	31	0	0.059814453	3.491748	0.21044922	0.20068359	-0.87792969	0.32250977	0.014892578	0	0	0	0	0	0	0	0	0	0.92504883	0.074951172	0.025390625	-0.006591797	-0.008789063	-0.009765625	0	44330	0	0	0
991	1576	1576	Category A	0.21582031	0.19189453	-0.87597656	-0.11230469	0.1496582	0.49536133	-31.45	0	1/4/2018	1	4	2018	2:51:31	10291	0.4	2	51	31	0	0.059814453	3.491748	0.21020508	0.20068359	-0.87866211	0.009277344	0.010498047	0	0	0	0	0	0	0	0	0	0.92553711	0.074462891	0.017089844	0.005371094	-0.008789063	0.002685547	0	44330	0	0	0
992	1577	1577	Category A	0.17993164	0.19189453	-0.87597656	-0.11499023	0.14868164	0.4921875	-31.57	0	1/4/2018	1	4	2018	2:51:31	10291	0.5	2	51	31	0	0.059814453	3.491748	0.21020508	0.20068359	-0.87890625	0.48339844	0.031738281	0	0	0	0	0	0	0	0	0	0.92578125	0.07421875	0.042236328	-0.030273438	-0.008789063	0.002929688	0	44330	0	0	0
993	1578	1578	Category A	0.19189453	0.19189453	-0.86376953	-0.1184082	0.1484375	0.48925781	-31.82	0	1/4/2018	1	4	2018	2:51:31	10291	0.6	2	51	31	0	0.059814453	3.491748	0.21020508	0.20092773	-0.87890625	0.48828125	0.025634766	0	0	0	0	0	0	0	0	0	0.92578125	0.07421875	0.042724609	-0.018310547	-0.009033203	0.015136719	0	44330	0	0	0
994	1579	1579	Category A	0.20385742	0.20385742	-0.86376953	-0.11499023	0.14697266	0.48925781	-31.94	0	1/4/2018	1	4	2018	2:51:31	10291	0.7	2	51	31	0	0.059814453	3.491748	0.21020508	0.20141602	-0.87866211	0.46337891	0.016601563	0	0	0	0	0	0	0	0	0	0.92578125	0.07421875	0.023925781	-0.006347656	0.002197266	0.014892578	0	44330	0	0	0
995	1580	1580	Category A	0.20385742	0.21582031	-0.86376953	-0.11987305	0.14672852	0.48779297	-31.94	0	1/4/2018	1	4	2018	2:51:31	10291	0.8	2	51	31	0	0.059814453	3.491748	0.21020508	0.20141602	-0.87866211	0.54858398	0.021728516	0	0	0	0	0	0	0	0	0	0.92578125	0.07421875	0.035888672	-0.006347656	0.014160156	0.014892578	0	44330	0	0	0
996	1581	1581	Category A	0.20385742	0.20385742	-0.86376953	-0.11669922	0.1496582	0.48999023	-31.94	0	1/4/2018	1	4	2018	2:51:31	10291	0.9	2	51	31	0	0.059814453	3.491748	0.21020508	0.20141602	-0.87890625	0.34667969	0.016601563	0	0	0	0	0	0	0	0	0	0.92602539	0.073974609	0.023925781	-0.006347656	0.002197266	0.015136719	0	44330	0	0	0
997	1582	1582	Category A	0.2277832	0.20385742	-0.88793945	-0.11865234	0.14770508	0.48706055	-32.19	0	1/4/2018	1	4	2018	2:51:32	10292	0	2	51	32	0	0.059814453	3.491748	0.20996094	0.20141602	-0.87866211	0.20410156	0.019775391	0	0	0	0	0	0	0	0	0	0.92578125	0.07421875	0.028808594	0.017578125	0.002197266	-0.009033203	0	44330	0	0	0
998	1583	1583	Category A	0.21582031	0.20385742	-0.86376953	-0.11230469	0.14794922	0.49194336	-31.94	0	1/4/2018	1	4	2018	2:51:32	10292	0.1	2	51	32	0	0.059814453	3.491748	0.21020508	0.20166016	-0.87890625	0.51806641	0.016357422	0	0	0	0	0	0	0	0	0	0.92602539	0.073974609	0.022705078	0.005371094	0.001953125	0.015136719	0	44330	0	0	0
999	1584	1584	Category A	0.21582031	0.20385742	-0.88793945	-0.1159668	0.14868164	0.48901367	-31.94	0	1/4/2018	1	4	2018	2:51:32	10292	0.2	2	51	32	0	0.059814453	3.491748	0.20996094	0.2019043	-0.87841797	0.10180664	0.010986328	0	0	0	0	0	0	0	0	0	0.92553711	0.074462891	0.017089844	0.005615234	0.001708984	-0.009277344	0	44330	0	0	0
1000	1585	1585	Category A	0.20385742	0.20385742	-0.88793945	-0.1159668	0.14575195	0.48706055	-32.06	0	1/4/2018	1	4	2018	2:51:32	10292	0.3	2	51	32	0	0.059814453	3.491748	0.20922852	0.20166016	-0.87792969	0.010498047	0.011474609	0	0	0	0	0	0	0	0	0	0.92480469	0.075195313	0.017578125	-0.005371094	0.001953125	-0.009765625	0	44330	0	0	0
1001	1586	1586	Category A	0.19189453	0.20385742	-0.91186523	-0.11645508	0.14599609	0.48901367	-31.94	0	1/4/2018	1	4	2018	2:51:32	10292	0.4	2	51	32	0	0.059814453	3.491748	0.20922852	0.20166016	-0.87768555	0.43261719	0.038330078	0	0	0	0	0	0	0	0	0	0.92456055	0.075439453	0.053710938	-0.017333984	0.001953125	-0.034179688	0	44330	0	0	0
1002	1587	1587	Category A	0.20385742	0.20385742	-0.87597656	-0.11157227	0.14501953	0.49121094	-32.18	0	1/4/2018	1	4	2018	2:51:32	10292	0.5	2	51	32	0	0.059814453	3.491748	0.20922852	0.2019043	-0.87768555	0.60620117	0.005859375	0	0	0	0	0	0	0	0	0	0.92456055	0.075439453	0.009033203	-0.005371094	0.001708984	0.001708984	0	44330	0	0	0
1003	1588	1588	Category A	0.2277832	0.17993164	-0.87597656	-0.1159668	0.14599609	0.49121094	-32.18	0	1/4/2018	1	4	2018	2:51:32	10292	0.6	2	51	32	0	0.059814453	3.491748	0.20947266	0.2019043	-0.87768555	0.54077148	0.028564453	0	0	0	0	0	0	0	0	0	0.92480469	0.075195313	0.041992188	0.018066406	-0.021972656	0.001708984	0	44330	0	0	0
1004	1589	1589	Category A	0.20385742	0.20385742	-0.87597656	-0.11206055	0.14306641	0.48925781	-31.82	0	1/4/2018	1	4	2018	2:51:32	10292	0.7	2	51	32	0	0.059814453	3.491748	0.20947266	0.20239258	-0.87792969	0.68505859	0.006103516	0	0	0	0	0	0	0	0	0	0.92504883	0.074951172	0.009033203	-0.005615234	0.001220703	0.001953125	0	44330	0	0	0
1005	1590	1590	Category A	0.20385742	0.21582031	-0.88793945	-0.11572266	0.14331055	0.48486328	-31.94	0	1/4/2018	1	4	2018	2:51:32	10292	0.8	2	51	32	0	0.059814453	3.491748	0.20947266	0.20263672	-0.87841797	1.1931152	0.017089844	0	0	0	0	0	0	0	0	0	0.92553711	0.074462891	0.028320313	-0.005615234	0.012939453	-0.009277344	0	44330	0	0	0
1006	1591	1591	Category A	0.21582031	0.20385742	-0.85180664	-0.11401367	0.14331055	0.48901367	-31.57	0	1/4/2018	1	4	2018	2:51:32	10292	0.9	2	51	32	0	0.059814453	3.491748	0.20947266	0.20263672	-0.87817383	1.2429199	0.027099609	0	0	0	0	0	0	0	0	0	0.92529297	0.074707031	0.033691406	0.006103516	0.000976563	0.026367188	0	44330	0	0	0
1007	1592	1592	Category A	0.21582031	0.20385742	-0.87597656	-0.11401367	0.14599609	0.48803711	-31.7	0	1/4/2018	1	4	2018	2:51:33	10293	0	2	51	33	0	0.059814453	3.491748	0.20947266	0.20288086	-0.87768555	0.6027832	0.006347656	0	0	0	0	0	0	0	0	0	0.92504883	0.074951172	0.008789063	0.006103516	0.000732422	0.001708984	0	44330	0	0	0
1008	1593	1593	Category A	0.21582031	0.20385742	-0.86376953	-0.11328125	0.14526367	0.48803711	-31.94	0	1/4/2018	1	4	2018	2:51:33	10293	0.125	2	51	33	0	0.059814453	3.491748	0.20922852	0.203125	-0.87744141	0.40478516	0.015380859	0	0	0	0	0	0	0	0	0	0.92480469	0.075195313	0.020996094	0.006347656	0.000488281	0.013671875	0	44330	0	0	0
1009	1594	1594	Category A	0.20385742	0.20385742	-0.86376953	-0.11035156	0.14575195	0.48925781	-31.45	0	1/4/2018	1	4	2018	2:51:33	10293	0.25	2	51	33	0	0.059814453	3.491748	0.20922852	0.20288086	-0.87744141	1.1091309	0.014892578	0	0	0	0	0	0	0	0	0	0.92480469	0.075195313	0.020019531	-0.005371094	0.000732422	0.013671875	0	44330	0	0	0
1010	1595	1595	Category A	0.21582031	0.20385742	-0.86376953	-0.11401367	0.14794922	0.4921875	-31.33	0	1/4/2018	1	4	2018	2:51:33	10293	0.375	2	51	33	0	0.059814453	3.491748	0.20922852	0.20263672	-0.87719727	1.4321289	0.014892578	0	0	0	0	0	0	0	0	0	0.92431641	0.075683594	0.020751953	0.006347656	0.000976563	0.013427734	0	44330	0	0	0
1011	1596	1596	Category A	0.2277832	0.20385742	-0.86376953	-0.11474609	0.14404297	0.48706055	-30.96	0	1/4/2018	1	4	2018	2:51:33	10293	0.5	2	51	33	0	0.059814453	3.491748	0.20947266	0.20263672	-0.87744141	1.1003418	0.022705078	0	0	0	0	0	0	0	0	0	0.92456055	0.075439453	0.032958984	0.018066406	0.000976563	0.013671875	0	44330	0	0	0
1012	1597	1597	Category A	0.21582031	0.20385742	-0.92382813	-0.11645508	0.14770508	0.48706055	-31.08	0	1/4/2018	1	4	2018	2:51:33	10293	0.625	2	51	33	0	0.059814453	3.491748	0.20922852	0.20263672	-0.87768555	1.3791504	0.046386719	0	0	0	0	0	0	0	0	0	0.92480469	0.075195313	0.053466797	0.006347656	0.000976563	-0.045898438	0	44330	0	0	0
1013	1598	1598	Category A	0.21582031	0.19189453	-0.89990234	-0.11328125	0.14526367	0.48706055	-31.57	0	1/4/2018	1	4	2018	2:51:33	10293	0.75	2	51	33	0	0.059814453	3.491748	0.20947266	0.20263672	-0.87768555	1.9682617	0.025390625	0	0	0	0	0	0	0	0	0	0.92480469	0.075195313	0.0390625	0.006103516	-0.010742188	-0.022216797	0	44330	0	0	0
1014	1599	1599	Category A	0.23999023	0.19189453	-0.85180664	-0.11523438	0.14770508	0.48510742	-31.45	0	1/4/2018	1	4	2018	2:51:33	10293	0.875	2	51	33	0	0.060058594	3.491748	0.20947266	0.20239258	-0.87792969	1.8295898	0.041503906	0	0	0	0	0	0	0	0	0	0.92504883	0.074951172	0.067138672	0.030273438	-0.010498047	0.026123047	0	44330	0	0	0
1015	1600	1600	Category A	0.21582031	0.21582031	-0.86376953	-0.1159668	0.14501953	0.48706055	-31.69	0	1/4/2018	1	4	2018	2:51:34	10294	0	2	51	34	0	0.060058594	3.491748	0.20947266	0.20239258	-0.87792969	1.0280762	0.020263672	0	0	0	0	0	0	0	0	0	0.92504883	0.074951172	0.033691406	0.006103516	0.013183594	0.014160156	0	44330	0	0	0
1016	1601	1601	Category A	0.21582031	0.21582031	-0.89990234	-0.1159668	0.14868164	0.49023438	-31.33	0	1/4/2018	1	4	2018	2:51:34	10294	0.1	2	51	34	0	0.060058594	3.491748	0.20947266	0.20239258	-0.87792969	0.41040039	0.026367188	0	0	0	0	0	0	0	0	0	0.92504883	0.074951172	0.041259766	0.006103516	0.013183594	-0.021728516	0	44330	0	0	0
1017	1602	1602	Category A	0.21582031	0.19189453	-0.86376953	-0.11401367	0.15039063	0.48925781	-31.2	0	1/4/2018	1	4	2018	2:51:34	10294	0.2	2	51	34	0	0.060058594	3.491748	0.20947266	0.20263672	-0.87792969	0.38671875	0.018798828	0	0	0	0	0	0	0	0	0	0.92504883	0.074951172	0.03125	0.006103516	-0.010742188	0.014160156	0	44330	0	0	0
1018	1603	1603	Category A	0.20385742	0.20385742	-0.87597656	-0.11401367	0.14501953	0.48901367	-31.2	0	1/4/2018	1	4	2018	2:51:34	10294	0.3	2	51	34	0	0.060058594	3.491748	0.20996094	0.20214844	-0.87768555	0.006835938	0.006347656	0	0	0	0	0	0	0	0	0	0.92480469	0.075195313	0.009277344	-0.006103516	0.001464844	0.001708984	0	44330	0	0	0
1019	1604	1604	Category A	0.20385742	0.21582031	-0.87597656	-0.11132813	0.14941406	0.48803711	-31.2	0	1/4/2018	1	4	2018	2:51:34	10294	0.4	2	51	34	0	0.060058594	3.491748	0.20996094	0.20239258	-0.87719727	0.98632813	0.014648438	0	0	0	0	0	0	0	0	0	0.92456055	0.075439453	0.020751953	-0.006103516	0.013183594	0.001220703	0	44330	0	0	0
1020	1605	1605	Category A	0.21582031	0.20385742	-0.89990234	-0.11572266	0.15136719	0.48608398	-31.57	0	1/4/2018	1	4	2018	2:51:34	10294	0.5	2	51	34	0	0.060058594	3.491748	0.20996094	0.20263672	-0.87719727	1.3017578	0.023193359	0	0	0	0	0	0	0	0	0	0.92456055	0.075439453	0.029296875	0.005615234	0.000976563	-0.022460938	0	44330	0	0	0
1021	1606	1606	Category A	0.20385742	0.20385742	-0.89990234	-0.11499023	0.14697266	0.48925781	-31.32	0	1/4/2018	1	4	2018	2:51:34	10294	0.6	2	51	34	0	0.060058594	3.491748	0.20996094	0.20263672	-0.87719727	1.0603027	0.0234375	0	0	0	0	0	0	0	0	0	0.92431641	0.075683594	0.029785156	-0.006103516	0.000976563	-0.022460938	0	44330	0	0	0
1022	1607	1607	Category A	0.20385742	0.20385742	-0.86376953	-0.11401367	0.1496582	0.48950195	-31.57	0	1/4/2018	1	4	2018	2:51:34	10294	0.7	2	51	34	0	0.060058594	3.491748	0.20996094	0.20263672	-0.87670898	1.2807617	0.014404297	0	0	0	0	0	0	0	0	0	0.92407227	0.075927734	0.020263672	-0.006103516	0.000976563	0.012939453	0	44330	0	0	0
1023	1608	1608	Category A	0.2277832	0.21582031	-0.89990234	-0.11474609	0.14233398	0.4909668	-31.57	0	1/4/2018	1	4	2018	2:51:34	10294	0.8	2	51	34	0	0.060058594	3.491748	0.21020508	0.20263672	-0.87670898	1.6352539	0.031494141	0	0	0	0	0	0	0	0	0	0.92407227	0.075927734	0.053466797	0.017333984	0.012939453	-0.022949219	0	44330	0	0	0
1024	1609	1609	Category A	0.20385742	0.20385742	-0.87597656	-0.11572266	0.14233398	0.48681641	-31.45	0	1/4/2018	1	4	2018	2:51:34	10294	0.9	2	51	34	0	0.060058594	3.491748	0.20996094	0.20263672	-0.87695313	1.5610352	0.006347656	0	0	0	0	0	0	0	0	0	0.92431641	0.075683594	0.008300781	-0.006103516	0.000976563	0.000976563	0	44330	0	0	0
1025	1610	1610	Category A	0.20385742	0.19189453	-0.86376953	-0.1184082	0.14599609	0.49194336	-31.57	0	1/4/2018	1	4	2018	2:51:35	10295	0	2	51	35	0	0.060058594	3.491748	0.21020508	0.20263672	-0.87695313	0.95239258	0.018310547	0	0	0	0	0	0	0	0	0	0.92431641	0.075683594	0.030517578	-0.006347656	-0.010742188	0.013183594	0	44330	0	0	0
1026	1611	1611	Category A	0.21582031	0.20385742	-0.87597656	-0.11376953	0.14672852	0.48706055	-31.57	0	1/4/2018	1	4	2018	2:51:35	10295	0.1	2	51	35	0	0.060058594	3.491748	0.20996094	0.20263672	-0.87695313	0.84838867	0.005859375	0	0	0	0	0	0	0	0	0	0.92431641	0.075683594	0.0078125	0.005615234	0.000976563	0.000976563	0	44330	0	0	0
1027	1612	1612	Category A	0.2277832	0.20385742	-0.85180664	-0.11499023	0.1484375	0.48803711	-31.32	0	1/4/2018	1	4	2018	2:51:35	10295	0.2	2	51	35	0	0.060058594	3.491748	0.20996094	0.20263672	-0.87695313	1.3730469	0.030761719	0	0	0	0	0	0	0	0	0	0.92431641	0.075683594	0.043945313	0.017578125	0.000976563	0.025146484	0	44330	0	0	0
1028	1613	1613	Category A	0.16796875	0.20385742	-0.85180664	-0.1159668	0.14404297	0.48681641	-31.2	0	1/4/2018	1	4	2018	2:51:35	10295	0.3	2	51	35	0	0.060058594	3.491748	0.20996094	0.20288086	-0.87670898	1.2766113	0.049072266	0	0	0	0	0	0	0	0	0	0.92431641	0.075683594	0.068115234	-0.041992188	0.000732422	0.024902344	0	44330	0	0	0
1029	1614	1614	Category A	0.19189453	0.20385742	-0.86376953	-0.11499023	0.14526367	0.48925781	-31.32	0	1/4/2018	1	4	2018	2:51:35	10295	0.4	2	51	35	0	0.060058594	3.491748	0.20996094	0.20288086	-0.87719727	0.88183594	0.022460938	0	0	0	0	0	0	0	0	0	0.92456055	0.075439453	0.032470703	-0.018066406	0.000732422	0.013427734	0	44330	0	0	0
1030	1615	1615	Category A	0.20385742	0.20385742	-0.91186523	-0.11401367	0.1484375	0.48925781	-31.57	0	1/4/2018	1	4	2018	2:51:35	10295	0.5	2	51	35	0	0.060058594	3.491748	0.20996094	0.203125	-0.87719727	0.64453125	0.034912109	0	0	0	0	0	0	0	0	0	0.92456055	0.075439453	0.041015625	-0.006103516	0.000488281	-0.034423828	0	44330	0	0	0
1031	1616	1616	Category A	0.20385742	0.20385742	-0.89990234	-0.11499023	0.14599609	0.48901367	-31.94	0	1/4/2018	1	4	2018	2:51:35	10295	0.6	2	51	35	0	0.060058594	3.491748	0.21020508	0.20336914	-0.87670898	0.66967773	0.023681641	0	0	0	0	0	0	0	0	0	0.92431641	0.075683594	0.029785156	-0.006347656	0.000244141	-0.022949219	0	44330	0	0	0
1032	1617	1617	Category A	0.2277832	0.20385742	-0.87597656	-0.11254883	0.14501953	0.48193359	-31.94	0	1/4/2018	1	4	2018	2:51:35	10295	0.7	2	51	35	0	0.060058594	3.491748	0.21020508	0.20336914	-0.87646484	0.52197266	0.017333984	0	0	0	0	0	0	0	0	0	0.92407227	0.075927734	0.018554688	0.017333984	0.000244141	0.000488281	0	44330	0	0	0
1033	1618	1618	Category A	0.21582031	0.20385742	-0.86376953	-0.11157227	0.14916992	0.48925781	-31.7	0	1/4/2018	1	4	2018	2:51:35	10295	0.8	2	51	35	0	0.060058594	3.491748	0.21069336	0.203125	-0.8762207	0.045166016	0.013427734	0	0	0	0	0	0	0	0	0	0.92382813	0.076171875	0.018066406	0.004882813	0.000488281	0.012451172	0	44330	0	0	0
1034	1619	1619	Category A	0.20385742	0.20385742	-0.88793945	-0.11669922	0.14428711	0.48779297	-31.45	0	1/4/2018	1	4	2018	2:51:35	10295	0.9	2	51	35	0	0.060058594	3.491748	0.2109375	0.203125	-0.87646484	0.17626953	0.013183594	0	0	0	0	0	0	0	0	0	0.92407227	0.075927734	0.019042969	-0.007080078	0.000488281	-0.011230469	0	44330	0	0	0
1035	1620	1620	Category A	0.21582031	0.20385742	-0.87597656	-0.11938477	0.14770508	0.48681641	-31.2	0	1/4/2018	1	4	2018	2:51:36	10296	0	2	51	36	0	0.060058594	3.491748	0.2109375	0.203125	-0.87670898	0.13769531	0.004638672	0	0	0	0	0	0	0	0	0	0.92431641	0.075683594	0.006103516	0.004638672	0.000488281	0.000732422	0	44330	0	0	0
1036	1621	1621	Category A	0.20385742	0.19189453	-0.87597656	-0.11669922	0.1484375	0.48803711	-31.32	0	1/4/2018	1	4	2018	2:51:36	10296	0.1	2	51	36	0	0.060058594	3.491748	0.2109375	0.20288086	-0.87695313	0.10058594	0.013183594	0	0	0	0	0	0	0	0	0	0.92456055	0.075439453	0.019287109	-0.007080078	-0.010986328	0.000976563	0	44330	0	0	0
1037	1622	1622	Category A	0.2277832	0.20385742	-0.88793945	-0.11230469	0.14428711	0.48706055	-31.57	0	1/4/2018	1	4	2018	2:51:36	10296	0.2	2	51	36	0	0.060058594	3.491748	0.2109375	0.20288086	-0.87719727	0.16992188	0.019775391	0	0	0	0	0	0	0	0	0	0.92480469	0.075195313	0.027832031	0.016601563	0.000732422	-0.010498047	0	44330	0	0	0
1038	1623	1623	Category A	0.19189453	0.20385742	-0.86376953	-0.11401367	0.14526367	0.48706055	-31.82	0	1/4/2018	1	4	2018	2:51:36	10296	0.3	2	51	36	0	0.060058594	3.491748	0.21069336	0.20288086	-0.87719727	0.34838867	0.022949219	0	0	0	0	0	0	0	0	0	0.92456055	0.075439453	0.032958984	-0.018798828	0.000732422	0.013427734	0	44330	0	0	0
1039	1624	1624	Category A	0.19189453	0.19189453	-0.85180664	-0.11645508	0.14770508	0.48706055	-31.82	0	1/4/2018	1	4	2018	2:51:36	10296	0.4	2	51	36	0	0.060058594	3.491748	0.21069336	0.20288086	-0.87768555	0.46777344	0.033691406	0	0	0	0	0	0	0	0	0	0.92504883	0.074951172	0.055908203	-0.018798828	-0.010986328	0.025878906	0	44330	0	0	0
1040	1625	1625	Category A	0.20385742	0.20385742	-0.86376953	-0.11254883	0.14770508	0.48413086	-32.06	0	1/4/2018	1	4	2018	2:51:36	10296	0.5	2	51	36	0	0.060058594	3.491748	0.21044922	0.20288086	-0.87719727	0.67407227	0.015136719	0	0	0	0	0	0	0	0	0	0.92480469	0.075195313	0.020996094	-0.006591797	0.000732422	0.013427734	0	44330	0	0	0
1041	1626	1626	Category A	0.20385742	0.20385742	-0.87597656	-0.11328125	0.14208984	0.48510742	-31.82	0	1/4/2018	1	4	2018	2:51:36	10296	0.6	2	51	36	0	0.060058594	3.491748	0.2109375	0.20288086	-0.87719727	0.78271484	0.007324219	0	0	0	0	0	0	0	0	0	0.92480469	0.075195313	0.009277344	-0.007080078	0.000732422	0.001220703	0	44330	0	0	0
1042	1627	1627	Category A	0.23999023	0.20385742	-0.88793945	-0.11230469	0.14672852	0.49023438	-31.45	0	1/4/2018	1	4	2018	2:51:36	10296	0.7	2	51	36	0	0.060058594	3.491748	0.21142578	0.20263672	-0.87719727	0.38964844	0.030273438	0	0	0	0	0	0	0	0	0	0.92480469	0.075195313	0.040039063	0.028320313	0.000976563	-0.010498047	0	44330	0	0	0
1043	1628	1628	Category A	0.20385742	0.21582031	-0.89990234	-0.11474609	0.14526367	0.4909668	-31.33	0	1/4/2018	1	4	2018	2:51:36	10296	0.8	2	51	36	0	0.060058594	3.491748	0.21142578	0.20263672	-0.87719727	0.015625	0.027099609	0	0	0	0	0	0	0	0	0	0.92480469	0.075195313	0.043212891	-0.007568359	0.012939453	-0.022460938	0	44330	0	0	0
1044	1629	1629	Category A	0.20385742	0.20385742	-0.91186523	-0.1159668	0.15039063	0.48120117	-30.83	0	1/4/2018	1	4	2018	2:51:36	10296	0.9	2	51	36	0	0.060058594	3.491748	0.21118164	0.20288086	-0.87719727	0.16552734	0.035400391	0	0	0	0	0	0	0	0	0	0.92480469	0.075195313	0.042480469	-0.007324219	0.000732422	-0.034423828	0	44330	0	0	0
1045	1630	1630	Category A	0.20385742	0.20385742	-0.87597656	-0.11401367	0.14599609	0.49121094	-30.96	0	1/4/2018	1	4	2018	2:51:37	10297	0	2	51	37	0	0.060058594	3.491748	0.21118164	0.203125	-0.87744141	0.49707031	0.007324219	0	0	0	0	0	0	0	0	0	0.92504883	0.074951172	0.009277344	-0.007324219	0.000488281	0.001464844	0	44330	0	0	0
1046	1631	1631	Category A	0.20385742	0.20385742	-0.86376953	-0.1159668	0.15039063	0.48925781	-30.96	0	1/4/2018	1	4	2018	2:51:37	10297	0.111	2	51	37	0	0.060058594	3.491748	0.21118164	0.20288086	-0.87744141	0.64453125	0.015380859	0	0	0	0	0	0	0	0	0	0.92504883	0.074951172	0.021728516	-0.007324219	0.000732422	0.013671875	0	44330	0	0	0
1047	1632	1632	Category A	0.20385742	0.20385742	-0.87597656	-0.11474609	0.14526367	0.49023438	-30.96	0	1/4/2018	1	4	2018	2:51:37	10297	0.222	2	51	37	0	0.060058594	3.491748	0.2109375	0.20288086	-0.87744141	0.069824219	0.007324219	0	0	0	0	0	0	0	0	0	0.92504883	0.074951172	0.009277344	-0.007080078	0.000732422	0.001464844	0	44330	0	0	0
1048	1633	1633	Category A	0.21582031	0.19189453	-0.87597656	-0.11132813	0.14672852	0.48706055	-31.08	0	1/4/2018	1	4	2018	2:51:37	10297	0.333	2	51	37	0	0.060058594	3.491748	0.2109375	0.203125	-0.87744141	0.54589844	0.012207031	0	0	0	0	0	0	0	0	0	0.92504883	0.074951172	0.017578125	0.004638672	-0.011230469	0.001464844	0	44330	0	0	0
1049	1634	1634	Category A	0.21582031	0.19189453	-0.86376953	-0.11425781	0.15136719	0.48706055	-31.08	0	1/4/2018	1	4	2018	2:51:37	10297	0.444	2	51	37	0	0.060058594	3.491748	0.21069336	0.203125	-0.87744141	0.78173828	0.018310547	0	0	0	0	0	0	0	0	0	0.92504883	0.074951172	0.030029297	0.004882813	-0.011230469	0.013671875	0	44330	0	0	0
1050	1635	1635	Category A	0.21582031	0.19189453	-0.87597656	-0.11035156	0.14501953	0.49023438	-31.57	0	1/4/2018	1	4	2018	2:51:37	10297	0.555	2	51	37	0	0.060058594	3.491748	0.2109375	0.203125	-0.87792969	0.73046875	0.012451172	0	0	0	0	0	0	0	0	0	0.92553711	0.074462891	0.018066406	0.004638672	-0.011230469	0.001953125	0	44330	0	0	0
1051	1636	1636	Category A	0.20385742	0.21582031	-0.87597656	-0.1159668	0.14575195	0.48779297	-31.82	0	1/4/2018	1	4	2018	2:51:37	10297	0.666	2	51	37	0	0.060058594	3.491748	0.2109375	0.20336914	-0.87841797	0.81640625	0.014404297	0	0	0	0	0	0	0	0	0	0.92602539	0.073974609	0.021972656	-0.007080078	0.012207031	0.002441406	0	44330	0	0	0
1052	1637	1637	Category A	0.2277832	0.20385742	-0.88793945	-0.11401367	0.14794922	0.48803711	-31.82	0	1/4/2018	1	4	2018	2:51:37	10297	0.777	2	51	37	0	0.059814453	3.4675781	0.21069336	0.20336914	-0.87915039	1.045166	0.018798828	0	0	0	0	0	0	0	0	0	0.92651367	0.073486328	0.025878906	0.016845703	0.000244141	-0.008544922	0	44330	0	0	0
1053	1638	1638	Category A	0.20385742	0.20385742	-0.87597656	-0.11401367	0.14599609	0.48706055	-31.94	0	1/4/2018	1	4	2018	2:51:37	10297	0.888	2	51	37	0	0.059814453	3.4675781	0.2109375	0.20336914	-0.87841797	0.75732422	0.007568359	0	0	0	0	0	0	0	0	0	0.92602539	0.073974609	0.010009766	-0.007080078	0.000244141	0.002441406	0	44330	0	0	0
1054	1639	1639	Category A	0.21582031	0.20385742	-0.86376953	-0.11621094	0.14624023	0.48999023	-31.32	0	1/4/2018	1	4	2018	2:51:38	10298	0	2	51	38	0	0.059814453	3.4675781	0.2109375	0.20336914	-0.87792969	0.50219727	0.015136719	0	0	0	0	0	0	0	0	0	0.92578125	0.07421875	0.019287109	0.004638672	0.000244141	0.014160156	0	44330	0	0	0
1055	1640	1640	Category A	0.20385742	0.20385742	-0.87597656	-0.11669922	0.14428711	0.48999023	-31.08	0	1/4/2018	1	4	2018	2:51:38	10298	0.1	2	51	38	0	0.059814453	3.4675781	0.21044922	0.20361328	-0.87841797	0.92944336	0.007080078	0	0	0	0	0	0	0	0	0	0.92602539	0.073974609	0.009277344	-0.006591797	0	0.002441406	0	44330	0	0	0
1056	1641	1641	Category A	0.2277832	0.20385742	-0.88793945	-0.11132813	0.14794922	0.48925781	-31.2	0	1/4/2018	1	4	2018	2:51:38	10298	0.2	2	51	38	0	0.059814453	3.4675781	0.21044922	0.20336914	-0.87866211	1.2919922	0.019287109	0	0	0	0	0	0	0	0	0	0.92626953	0.073730469	0.026611328	0.017089844	0.000244141	-0.009033203	0	44330	0	0	0
1057	1642	1642	Category A	0.23999023	0.17993164	-0.86376953	-0.12109375	0.14599609	0.48901367	-31.08	0	1/4/2018	1	4	2018	2:51:38	10298	0.3	2	51	38	0	0.059814453	3.4675781	0.21020508	0.20336914	-0.87841797	1.2978516	0.040283203	0	0	0	0	0	0	0	0	0	0.92578125	0.07421875	0.067626953	0.029541016	-0.0234375	0.014648438	0	44330	0	0	0
1058	1643	1643	Category A	0.20385742	0.21582031	-0.85180664	-0.11743164	0.14526367	0.49291992	-31.08	0	1/4/2018	1	4	2018	2:51:38	10298	0.4	2	51	38	0	0.059814453	3.4675781	0.21020508	0.20336914	-0.87890625	0.74462891	0.030517578	0	0	0	0	0	0	0	0	0	0.92626953	0.073730469	0.045898438	-0.006347656	0.012207031	0.027099609	0	44330	0	0	0
1059	1644	1644	Category A	0.2277832	0.21582031	-0.86376953	-0.11669922	0.1484375	0.49023438	-30.96	0	1/4/2018	1	4	2018	2:51:38	10298	0.5	2	51	38	0	0.059814453	3.4675781	0.21020508	0.20336914	-0.87939453	0.19482422	0.026367188	0	0	0	0	0	0	0	0	0	0.92675781	0.073242188	0.045410156	0.017333984	0.012207031	0.015625	0	44330	0	0	0
1060	1645	1645	Category A	0.19189453	0.20385742	-0.89990234	-0.1159668	0.14575195	0.48779297	-30.96	0	1/4/2018	1	4	2018	2:51:38	10298	0.6	2	51	38	0	0.059814453	3.4675781	0.21020508	0.20336914	-0.87939453	0.034423828	0.02734375	0	0	0	0	0	0	0	0	0	0.92675781	0.073242188	0.039306641	-0.018310547	0.000244141	-0.020263672	0	44330	0	0	0
1061	1646	1646	Category A	0.20385742	0.20385742	-0.86376953	-0.1184082	0.14428711	0.48901367	-30.83	0	1/4/2018	1	4	2018	2:51:38	10298	0.7	2	51	38	0	0.059814453	3.4675781	0.21020508	0.20336914	-0.87915039	0.60913086	0.016601563	0	0	0	0	0	0	0	0	0	0.92651367	0.073486328	0.022216797	-0.006347656	0.000244141	0.015380859	0	44330	0	0	0
1062	1647	1647	Category A	0.2277832	0.20385742	-0.89990234	-0.11669922	0.1484375	0.49121094	-31.33	0	1/4/2018	1	4	2018	2:51:38	10298	0.8	2	51	38	0	0.059814453	3.4675781	0.21020508	0.20336914	-0.87890625	0.91796875	0.027099609	0	0	0	0	0	0	0	0	0	0.92626953	0.073730469	0.038574219	0.017333984	0.000244141	-0.020751953	0	44330	0	0	0
1063	1648	1648	Category A	0.21582031	0.21582031	-0.89990234	-0.1184082	0.14428711	0.48999023	-31.82	0	1/4/2018	1	4	2018	2:51:38	10298	0.9	2	51	38	0	0.059814453	3.4675781	0.21020508	0.20336914	-0.87915039	1.0859375	0.024414063	0	0	0	0	0	0	0	0	0	0.92675781	0.073242188	0.038330078	0.005371094	0.012207031	-0.020507813	0	44330	0	0	0
1064	1649	1649	Category A	0.21582031	0.21582031	-0.87597656	-0.11499023	0.14599609	0.48901367	-31.94	0	1/4/2018	1	4	2018	2:51:39	10299	0	2	51	39	0	0.059814453	3.4675781	0.20996094	0.20336914	-0.87890625	1.203125	0.013916016	0	0	0	0	0	0	0	0	0	0.92626953	0.073730469	0.020996094	0.005615234	0.012207031	0.002929688	0	44330	0	0	0
1065	1650	1650	Category A	0.19189453	0.20385742	-0.87597656	-0.12011719	0.14794922	0.49291992	-32.19	0	1/4/2018	1	4	2018	2:51:39	10299	0.1	2	51	39	0	0.059814453	3.4675781	0.20996094	0.20336914	-0.87841797	1.5170898	0.018066406	0	0	0	0	0	0	0	0	0	0.92578125	0.07421875	0.020996094	-0.018066406	0.000244141	0.002441406	0	44330	0	0	0
1066	1651	1651	Category A	0.20385742	0.20385742	-0.87597656	-0.11645508	0.14526367	0.48925781	-31.94	0	1/4/2018	1	4	2018	2:51:39	10299	0.2	2	51	39	0	0.059814453	3.4675781	0.20996094	0.20336914	-0.87866211	1.9296875	0.006591797	0	0	0	0	0	0	0	0	0	0.92602539	0.073974609	0.009277344	-0.006103516	0.000244141	0.002685547	0	44330	0	0	0
1067	1652	1652	Category A	0.20385742	0.21582031	-0.87597656	-0.11499023	0.14526367	0.48925781	-31.81	0	1/4/2018	1	4	2018	2:51:39	10299	0.3	2	51	39	0	0.059814453	3.4675781	0.20996094	0.20336914	-0.87915039	2.2556152	0.014160156	0	0	0	0	0	0	0	0	0	0.92651367	0.073486328	0.021728516	-0.006103516	0.012207031	0.003173828	0	44330	0	0	0
1068	1653	1653	Category A	0.20385742	0.19189453	-0.89990234	-0.12182617	0.14794922	0.48999023	-31.81	0	1/4/2018	1	4	2018	2:51:39	10299	0.4	2	51	39	0	0.059814453	3.4675781	0.20996094	0.20336914	-0.87915039	1.9975586	0.024169922	0	0	0	0	0	0	0	0	0	0.92651367	0.073486328	0.038085938	-0.006103516	-0.011474609	-0.020507813	0	44330	0	0	0
1069	1654	1654	Category A	0.20385742	0.21582031	-0.87597656	-0.1159668	0.14599609	0.48925781	-31.69	0	1/4/2018	1	4	2018	2:51:39	10299	0.5	2	51	39	0	0.059814453	3.4675781	0.21020508	0.20336914	-0.87963867	1.1281738	0.014404297	0	0	0	0	0	0	0	0	0	0.92700195	0.072998047	0.022460938	-0.006347656	0.012207031	0.003662109	0	44330	0	0	0
1070	1655	1655	Category A	0.2277832	0.20385742	-0.85180664	-0.12011719	0.14550781	0.48583984	-31.94	0	1/4/2018	1	4	2018	2:51:39	10299	0.6	2	51	39	0	0.059814453	3.4675781	0.21069336	0.203125	-0.87988281	0.52197266	0.032714844	0	0	0	0	0	0	0	0	0	0.92724609	0.072753906	0.045654297	0.016845703	0.000488281	0.028076172	0	44330	0	0	0
1071	1656	1656	Category A	0.21582031	0.19189453	-0.85180664	-0.11401367	0.14135742	0.4909668	-32.06	0	1/4/2018	1	4	2018	2:51:39	10299	0.7	2	51	39	0	0.059814453	3.4675781	0.2109375	0.20288086	-0.87963867	0.22631836	0.030517578	0	0	0	0	0	0	0	0	0	0.92724609	0.072753906	0.043945313	0.004638672	-0.010986328	0.027832031	0	44330	0	0	0
1072	1657	1657	Category A	0.21582031	0.17993164	-0.85180664	-0.11132813	0.14697266	0.48925781	-32.19	0	1/4/2018	1	4	2018	2:51:39	10299	0.8	2	51	39	0	0.059814453	3.4675781	0.2109375	0.203125	-0.87939453	0.71630859	0.036376953	0	0	0	0	0	0	0	0	0	0.92700195	0.072998047	0.055664063	0.004638672	-0.023193359	0.027587891	0	44330	0	0	0
1073	1658	1658	Category A	0.21582031	0.19189453	-0.88793945	-0.11938477	0.14672852	0.4831543	-32.44	0	1/4/2018	1	4	2018	2:51:39	10299	0.9	2	51	39	0	0.059814453	3.4675781	0.21069336	0.20288086	-0.87939453	1.1152344	0.014648438	0	0	0	0	0	0	0	0	0	0.92675781	0.073242188	0.024414063	0.004882813	-0.010986328	-0.008300781	0	44330	0	0	0
1074	1659	1659	Category A	0.20385742	0.20385742	-0.87597656	-0.11230469	0.14672852	0.49121094	-32.19	0	1/4/2018	1	4	2018	2:51:40	10300	0	2	51	40	0	0.059814453	3.4675781	0.21069336	0.20288086	-0.87963867	1.0637207	0.008056641	0	0	0	0	0	0	0	0	0	0.92700195	0.072998047	0.01171875	-0.006835938	0.000732422	0.003662109	0	44330	0	0	0
1075	1660	1660	Category A	0.20385742	0.20385742	-0.88793945	-0.11962891	0.14526367	0.48999023	-31.94	0	1/4/2018	1	4	2018	2:51:40	10300	0.1	2	51	40	0	0.059814453	3.4675781	0.21118164	0.20288086	-0.87963867	0.44921875	0.010986328	0	0	0	0	0	0	0	0	0	0.92700195	0.072998047	0.016357422	-0.007324219	0.000732422	-0.008056641	0	44330	0	0	0
1076	1661	1661	Category A	0.20385742	0.20385742	-0.88793945	-0.11328125	0.14404297	0.48706055	-31.69	0	1/4/2018	1	4	2018	2:51:40	10300	0.2	2	51	40	0	0.059814453	3.4675781	0.2109375	0.20288086	-0.87963867	0.38549805	0.010742188	0	0	0	0	0	0	0	0	0	0.92724609	0.072753906	0.015869141	-0.007080078	0.000732422	-0.008056641	0	44330	0	0	0
1077	1662	1662	Category A	0.20385742	0.20385742	-0.87597656	-0.11352539	0.14770508	0.48803711	-31.32	0	1/4/2018	1	4	2018	2:51:40	10300	0.3	2	51	40	0	0.059814453	3.4675781	0.2109375	0.203125	-0.87988281	0.51196289	0.008056641	0	0	0	0	0	0	0	0	0	0.92724609	0.072753906	0.01171875	-0.007080078	0.000488281	0.00390625	0	44330	0	0	0
1078	1663	1663	Category A	0.21582031	0.20385742	-0.89990234	-0.12036133	0.14331055	0.48901367	-31.08	0	1/4/2018	1	4	2018	2:51:40	10300	0.4	2	51	40	0	0.059814453	3.4675781	0.21069336	0.203125	-0.87988281	0.67480469	0.020507813	0	0	0	0	0	0	0	0	0	0.92724609	0.072753906	0.025390625	0.004882813	0.000488281	-0.019775391	0	44330	0	0	0
1079	1664	1664	Category A	0.20385742	0.20385742	-0.86376953	-0.11157227	0.14160156	0.48706055	-30.96	0	1/4/2018	1	4	2018	2:51:40	10300	0.5	2	51	40	0	0.059814453	3.4675781	0.21118164	0.203125	-0.88012695	0.73706055	0.017822266	0	0	0	0	0	0	0	0	0	0.92773438	0.072265625	0.024414063	-0.007324219	0.000488281	0.016357422	0	44330	0	0	0
1080	1665	1665	Category A	0.23999023	0.19189453	-0.87597656	-0.11499023	0.14331055	0.48681641	-30.83	0	1/4/2018	1	4	2018	2:51:40	10300	0.6	2	51	40	0	0.059814453	3.4675781	0.21118164	0.203125	-0.88061523	0.40869141	0.031005859	0	0	0	0	0	0	0	0	0	0.92822266	0.071777344	0.044677734	0.028564453	-0.011230469	0.004638672	0	44330	0	0	0
1081	1666	1666	Category A	0.2277832	0.19189453	-0.91186523	-0.11352539	0.14770508	0.48339844	-31.08	0	1/4/2018	1	4	2018	2:51:40	10300	0.7	2	51	40	0	0.059814453	3.4675781	0.21118164	0.203125	-0.88085938	0.11181641	0.036621094	0	0	0	0	0	0	0	0	0	0.9284668	0.071533203	0.05859375	0.016357422	-0.011230469	-0.030761719	0	44330	0	0	0
1082	1667	1667	Category A	0.20385742	0.20385742	-0.87597656	-0.11938477	0.14599609	0.48583984	-31.32	0	1/4/2018	1	4	2018	2:51:40	10300	0.8	2	51	40	0	0.059814453	3.4675781	0.21142578	0.203125	-0.88085938	0.1340332	0.009277344	0	0	0	0	0	0	0	0	0	0.9284668	0.071533203	0.013183594	-0.007568359	0.000488281	0.004882813	0	44330	0	0	0
1083	1668	1668	Category A	0.20385742	0.20385742	-0.87597656	-0.11303711	0.14331055	0.49194336	-31.57	0	1/4/2018	1	4	2018	2:51:40	10300	0.9	2	51	40	0	0.059814453	3.4675781	0.2109375	0.203125	-0.88085938	0.36572266	0.008789063	0	0	0	0	0	0	0	0	0	0.92822266	0.071777344	0.012695313	-0.007080078	0.000488281	0.004882813	0	44330	0	0	0
1084	1669	1669	Category A	0.20385742	0.21582031	-0.89990234	-0.11938477	0.14550781	0.49072266	-31.57	0	1/4/2018	1	4	2018	2:51:41	10301	0	2	51	41	0	0.059814453	3.4675781	0.2109375	0.20288086	-0.88037109	0.39599609	0.024169922	0	0	0	0	0	0	0	0	0	0.92797852	0.072021484	0.0390625	-0.007080078	0.012695313	-0.019287109	0	44330	0	0	0
1085	1670	1670	Category A	0.20385742	0.20385742	-0.88793945	-0.11328125	0.14868164	0.49121094	-31.57	0	1/4/2018	1	4	2018	2:51:41	10301	0.125	2	51	41	0	0.059814453	3.4675781	0.2109375	0.20288086	-0.88012695	0.2644043	0.010498047	0	0	0	0	0	0	0	0	0	0.92749023	0.072509766	0.015380859	-0.007080078	0.000732422	-0.007568359	0	44330	0	0	0
1086	1671	1671	Category A	0.20385742	0.20385742	-0.85180664	-0.11206055	0.14697266	0.48925781	-31.45	0	1/4/2018	1	4	2018	2:51:41	10301	0.25	2	51	41	0	0.059814453	3.4675781	0.21118164	0.203125	-0.88037109	0.041015625	0.029541016	0	0	0	0	0	0	0	0	0	0.92797852	0.072021484	0.036621094	-0.007324219	0.000488281	0.028564453	0	44330	0	0	0
1087	1672	1672	Category A	0.21582031	0.21582031	-0.87597656	-0.11401367	0.1496582	0.4921875	-31.2	0	1/4/2018	1	4	2018	2:51:41	10301	0.375	2	51	41	0	0.059814453	3.4675781	0.21142578	0.203125	-0.88085938	0.3112793	0.014160156	0	0	0	0	0	0	0	0	0	0.9284668	0.071533203	0.021728516	0.004150391	0.012451172	0.004882813	0	44330	0	0	0
1088	1673	1673	Category A	0.20385742	0.20385742	-0.86376953	-0.11743164	0.14599609	0.48999023	-31.32	0	1/4/2018	1	4	2018	2:51:41	10301	0.5	2	51	41	0	0.059814453	3.4675781	0.21142578	0.203125	-0.88085938	0.1784668	0.018798828	0	0	0	0	0	0	0	0	0	0.9284668	0.071533203	0.025390625	-0.007568359	0.000488281	0.017089844	0	44330	0	0	0
1089	1674	1674	Category A	0.21582031	0.20385742	-0.89990234	-0.11401367	0.1496582	0.48803711	-31.08	0	1/4/2018	1	4	2018	2:51:41	10301	0.625	2	51	41	0	0.059814453	3.4675781	0.21142578	0.203125	-0.88085938	0.22216797	0.019287109	0	0	0	0	0	0	0	0	0	0.9284668	0.071533203	0.0234375	0.004150391	0.000488281	-0.018798828	0	44330	0	0	0
1090	1675	1675	Category A	0.21582031	0.21582031	-0.91186523	-0.11376953	0.14697266	0.49389648	-31.32	0	1/4/2018	1	4	2018	2:51:41	10301	0.75	2	51	41	0	0.059814453	3.4804688	0.21142578	0.203125	-0.88110352	0.16894531	0.033447266	0	0	0	0	0	0	0	0	0	0.9284668	0.071533203	0.047363281	0.004150391	0.012451172	-0.030517578	0	44330	0	0	0
1091	1676	1676	Category A	0.21582031	0.20385742	-0.91186523	-0.11645508	0.14331055	0.4909668	-31.82	0	1/4/2018	1	4	2018	2:51:41	10301	0.875	2	51	41	0	0.059814453	3.4804688	0.21118164	0.20288086	-0.88110352	0.001708984	0.031005859	0	0	0	0	0	0	0	0	0	0.9284668	0.071533203	0.035888672	0.004394531	0.000732422	-0.030517578	0	44330	0	0	0
1092	1677	1677	Category A	0.2277832	0.20385742	-0.86376953	-0.11669922	0.14428711	0.48608398	-31.82	0	1/4/2018	1	4	2018	2:51:42	10302	0	2	51	42	0	0.059814453	3.4804688	0.21118164	0.20263672	-0.88085938	0.025390625	0.023681641	0	0	0	0	0	0	0	0	0	0.92822266	0.071777344	0.034667969	0.016357422	0.000976563	0.017089844	0	44330	0	0	0
1093	1678	1678	Category A	0.21582031	0.20385742	-0.87597656	-0.11669922	0.15014648	0.48730469	-31.82	0	1/4/2018	1	4	2018	2:51:42	10302	0.1	2	51	42	0	0.059814453	3.4804688	0.2109375	0.20263672	-0.88061523	0.19799805	0.006591797	0	0	0	0	0	0	0	0	0	0.92797852	0.072021484	0.010498047	0.004638672	0.000976563	0.004638672	0	44330	0	0	0
1094	1679	1679	Category A	0.20385742	0.20385742	-0.88793945	-0.11230469	0.14428711	0.48583984	-31.57	0	1/4/2018	1	4	2018	2:51:42	10302	0.2	2	51	42	0	0.059814453	3.4804688	0.2109375	0.20263672	-0.88061523	0.54614258	0.010009766	0	0	0	0	0	0	0	0	0	0.92797852	0.072021484	0.015380859	-0.007080078	0.000976563	-0.007080078	0	44330	0	0	0
1095	1680	1680	Category A	0.21582031	0.20385742	-0.87597656	-0.11230469	0.140625	0.48901367	-31.2	0	1/4/2018	1	4	2018	2:51:42	10302	0.3	2	51	42	0	0.059814453	3.4804688	0.21069336	0.20263672	-0.88061523	0.74047852	0.006835938	0	0	0	0	0	0	0	0	0	0.92773438	0.072265625	0.010986328	0.004882813	0.000976563	0.004638672	0	44330	0	0	0
1096	1681	1681	Category A	0.20385742	0.20385742	-0.87597656	-0.11743164	0.14526367	0.48999023	-31.08	0	1/4/2018	1	4	2018	2:51:42	10302	0.4	2	51	42	0	0.059814453	3.4804688	0.21044922	0.20239258	-0.88037109	0.30249023	0.008056641	0	0	0	0	0	0	0	0	0	0.92773438	0.072265625	0.012451172	-0.006591797	0.001220703	0.004394531	0	44330	0	0	0
1097	1682	1682	Category A	0.20385742	0.20385742	-0.91186523	-0.11621094	0.14086914	0.4909668	-31.45	0	1/4/2018	1	4	2018	2:51:42	10302	0.5	2	51	42	0	0.059814453	3.4804688	0.21020508	0.20263672	-0.88037109	0.10473633	0.031982422	0	0	0	0	0	0	0	0	0	0.92749023	0.072509766	0.038818359	-0.006347656	0.000976563	-0.03125	0	44330	0	0	0
1098	1683	1683	Category A	0.20385742	0.20385742	-0.91186523	-0.11474609	0.14794922	0.49291992	-31.33	0	1/4/2018	1	4	2018	2:51:42	10302	0.6	2	51	42	0	0.059814453	3.4804688	0.2097168	0.20288086	-0.88061523	0.24243164	0.031494141	0	0	0	0	0	0	0	0	0	0.92773438	0.072265625	0.037841797	-0.005859375	0.000732422	-0.031005859	0	44330	0	0	0
1099	1684	1684	Category A	0.21582031	0.20385742	-0.87597656	-0.11474609	0.14160156	0.48999023	-31.33	0	1/4/2018	1	4	2018	2:51:42	10302	0.7	2	51	42	0	0.059814453	3.4804688	0.20996094	0.20263672	-0.88085938	0.54638672	0.007568359	0	0	0	0	0	0	0	0	0	0.92773438	0.072265625	0.01171875	0.005615234	0.000976563	0.004882813	0	44330	0	0	0
1100	1685	1685	Category A	0.20385742	0.20385742	-0.87597656	-0.10961914	0.14575195	0.48632813	-31.7	0	1/4/2018	1	4	2018	2:51:42	10302	0.8	2	51	42	0	0.059814453	3.4804688	0.20947266	0.20263672	-0.88085938	1.0244141	0.007568359	0	0	0	0	0	0	0	0	0	0.92773438	0.072265625	0.01171875	-0.005615234	0.000976563	0.004882813	0	44330	0	0	0
1101	1686	1686	Category A	0.20385742	0.21582031	-0.88793945	-0.11303711	0.14160156	0.48925781	-31.57	0	1/4/2018	1	4	2018	2:51:42	10302	0.9	2	51	42	0	0.059814453	3.4804688	0.20996094	0.20288086	-0.88037109	1.1835938	0.016113281	0	0	0	0	0	0	0	0	0	0.92749023	0.072509766	0.026367188	-0.006103516	0.012695313	-0.007324219	0	44330	0	0	0
1102	1687	1687	Category A	0.20385742	0.20385742	-0.88793945	-0.11669922	0.14428711	0.4909668	-31.82	0	1/4/2018	1	4	2018	2:51:43	10303	0	2	51	43	0	0.059814453	3.4804688	0.20996094	0.20263672	-0.88085938	0.90966797	0.009521484	0	0	0	0	0	0	0	0	0	0.92797852	0.072021484	0.014404297	-0.006103516	0.000976563	-0.007080078	0	44330	0	0	0
1103	1688	1688	Category A	0.20385742	0.21582031	-0.87597656	-0.11425781	0.15136719	0.48706055	-32.06	0	1/4/2018	1	4	2018	2:51:43	10303	0.1	2	51	43	0	0.059814453	3.4804688	0.2097168	0.20263672	-0.88085938	0.90185547	0.014892578	0	0	0	0	0	0	0	0	0	0.92773438	0.072265625	0.023681641	-0.005859375	0.012939453	0.004882813	0	44330	0	0	0
1104	1689	1689	Category A	0.20385742	0.20385742	-0.83984375	-0.11743164	0.14526367	0.48779297	-32.19	0	1/4/2018	1	4	2018	2:51:43	10303	0.2	2	51	43	0	0.059814453	3.4804688	0.2097168	0.20263672	-0.88061523	0.87207031	0.041259766	0	0	0	0	0	0	0	0	0	0.92773438	0.072265625	0.047851563	-0.005859375	0.000976563	0.040771484	0	44330	0	0	0
1105	1690	1690	Category A	0.20385742	0.17993164	-0.88793945	-0.11645508	0.1472168	0.48999023	-32.06	0	1/4/2018	1	4	2018	2:51:43	10303	0.3	2	51	43	0	0.059814453	3.4804688	0.20947266	0.20239258	-0.88085938	0.36132813	0.024169922	0	0	0	0	0	0	0	0	0	0.92797852	0.072021484	0.03515625	-0.005615234	-0.022460938	-0.006835938	0	44330	0	0	0
1106	1691	1691	Category A	0.2277832	0.20385742	-0.89990234	-0.11669922	0.14770508	0.48413086	-32.31	0	1/4/2018	1	4	2018	2:51:43	10303	0.4	2	51	43	0	0.059814453	3.4804688	0.2097168	0.20214844	-0.88110352	0.2824707	0.025878906	0	0	0	0	0	0	0	0	0	0.92797852	0.072021484	0.038085938	0.017822266	0.001464844	-0.018554688	0	44330	0	0	0
1107	1692	1692	Category A	0.21582031	0.20385742	-0.86376953	-0.11352539	0.15185547	0.49145508	-31.82	0	1/4/2018	1	4	2018	2:51:43	10303	0.5	2	51	43	0	0.059814453	3.4804688	0.2097168	0.20214844	-0.88110352	0.68505859	0.018554688	0	0	0	0	0	0	0	0	0	0.92822266	0.071777344	0.025146484	0.005859375	0.001464844	0.017333984	0	44330	0	0	0
1108	1693	1693	Category A	0.20385742	0.20385742	-0.87597656	-0.11572266	0.14331055	0.4921875	-31.82	0	1/4/2018	1	4	2018	2:51:43	10303	0.6	2	51	43	0	0.059814453	3.4804688	0.2097168	0.2019043	-0.8815918	0.83325195	0.008300781	0	0	0	0	0	0	0	0	0	0.9284668	0.071533203	0.013183594	-0.005859375	0.001708984	0.005615234	0	44330	0	0	0
1109	1694	1694	Category A	0.21582031	0.19189453	-0.88793945	-0.11328125	0.14404297	0.48925781	-32.07	0	1/4/2018	1	4	2018	2:51:43	10303	0.7	2	51	43	0	0.059814453	3.4804688	0.20996094	0.20214844	-0.88085938	1.0439453	0.013671875	0	0	0	0	0	0	0	0	0	0.92797852	0.072021484	0.022949219	0.005615234	-0.010253906	-0.006835938	0	44330	0	0	0
1110	1695	1695	Category A	0.2277832	0.19189453	-0.89990234	-0.11157227	0.1484375	0.48950195	-31.7	0	1/4/2018	1	4	2018	2:51:43	10303	0.8	2	51	43	0	0.059814453	3.4804688	0.20996094	0.2019043	-0.88085938	1.1733398	0.027587891	0	0	0	0	0	0	0	0	0	0.92797852	0.072021484	0.046630859	0.017578125	-0.010009766	-0.018798828	0	44330	0	0	0
1111	1696	1696	Category A	0.20385742	0.21582031	-0.87597656	-0.11743164	0.1472168	0.48999023	-31.82	0	1/4/2018	1	4	2018	2:51:43	10303	0.9	2	51	43	0	0.059814453	3.4804688	0.2097168	0.2019043	-0.88110352	0.99731445	0.015869141	0	0	0	0	0	0	0	0	0	0.92797852	0.072021484	0.024902344	-0.005859375	0.013671875	0.005126953	0	44330	0	0	0
1112	1697	1697	Category A	0.21582031	0.19189453	-0.87597656	-0.1184082	0.14428711	0.48901367	-31.45	0	1/4/2018	1	4	2018	2:51:44	10304	0	2	51	44	0	0.059814453	3.4804688	0.2097168	0.20214844	-0.8815918	0.94946289	0.013183594	0	0	0	0	0	0	0	0	0	0.9284668	0.071533203	0.021728516	0.005859375	-0.010253906	0.005615234	0	44330	0	0	0
1113	1698	1698	Category A	0.21582031	0.19189453	-0.88793945	-0.11645508	0.14526367	0.48608398	-31.57	0	1/4/2018	1	4	2018	2:51:44	10304	0.1	2	51	44	0	0.059814453	3.4804688	0.20947266	0.20214844	-0.88183594	1.0424805	0.013427734	0	0	0	0	0	0	0	0	0	0.92871094	0.071289063	0.022705078	0.006103516	-0.010253906	-0.005859375	0	44330	0	0	0
1114	1699	1699	Category A	0.2277832	0.21582031	-0.87597656	-0.11645508	0.1496582	0.48803711	-31.82	0	1/4/2018	1	4	2018	2:51:44	10304	0.2	2	51	44	0	0.059814453	3.4804688	0.20898438	0.20214844	-0.88183594	0.62768555	0.023681641	0	0	0	0	0	0	0	0	0	0.9284668	0.071533203	0.037841797	0.018554688	0.013427734	0.005859375	0	44330	0	0	0
1115	1700	1700	Category A	0.20385742	0.20385742	-0.88793945	-0.1159668	0.14575195	0.48706055	-31.94	0	1/4/2018	1	4	2018	2:51:44	10304	0.3	2	51	44	0	0.059814453	3.4804688	0.20874023	0.20214844	-0.88183594	0.007568359	0.0078125	0	0	0	0	0	0	0	0	0	0.92871094	0.071289063	0.012451172	-0.004882813	0.001464844	-0.005859375	0	44330	0	0	0
1116	1701	1701	Category A	0.20385742	0.20385742	-0.88793945	-0.11499023	0.14599609	0.48583984	-31.94	0	1/4/2018	1	4	2018	2:51:44	10304	0.4	2	51	44	0	0.059814453	3.4804688	0.20874023	0.20214844	-0.88183594	0.13867188	0.008056641	0	0	0	0	0	0	0	0	0	0.9284668	0.071533203	0.012695313	-0.004882813	0.001464844	-0.005859375	0	44330	0	0	0
1117	1702	1702	Category A	0.20385742	0.20385742	-0.88793945	-0.11767578	0.14697266	0.48803711	-31.69	0	1/4/2018	1	4	2018	2:51:44	10304	0.5	2	51	44	0	0.059814453	3.4804688	0.20849609	0.20214844	-0.8815918	0.25390625	0.0078125	0	0	0	0	0	0	0	0	0	0.92822266	0.071777344	0.012451172	-0.004638672	0.001464844	-0.006103516	0	44330	0	0	0
1118	1703	1703	Category A	0.2277832	0.20385742	-0.88793945	-0.11328125	0.14526367	0.4921875	-31.57	0	1/4/2018	1	4	2018	2:51:44	10304	0.6	2	51	44	0	0.059814453	3.4804688	0.20849609	0.20214844	-0.88134766	0.80883789	0.020019531	0	0	0	0	0	0	0	0	0	0.92797852	0.072021484	0.027099609	0.019042969	0.001464844	-0.006347656	0	44330	0	0	0
1119	1704	1704	Category A	0.20385742	0.19189453	-0.88793945	-0.11499023	0.14770508	0.4921875	-31.57	0	1/4/2018	1	4	2018	2:51:44	10304	0.7	2	51	44	0	0.059814453	3.4804688	0.20849609	0.20214844	-0.88085938	0.85986328	0.013183594	0	0	0	0	0	0	0	0	0	0.92749023	0.072509766	0.021972656	-0.004638672	-0.010253906	-0.006835938	0	44330	0	0	0
1120	1705	1705	Category A	0.20385742	0.20385742	-0.88793945	-0.11645508	0.14794922	0.4921875	-31.57	0	1/4/2018	1	4	2018	2:51:44	10304	0.8	2	51	44	0	0.059814453	3.4804688	0.20874023	0.20214844	-0.88110352	0.58789063	0.008300781	0	0	0	0	0	0	0	0	0	0.92797852	0.072021484	0.012939453	-0.004882813	0.001464844	-0.006591797	0	44330	0	0	0
1121	1706	1706	Category A	0.2277832	0.20385742	-0.87597656	-0.11621094	0.14672852	0.48510742	-31.32	0	1/4/2018	1	4	2018	2:51:44	10304	0.9	2	51	44	0	0.059814453	3.4804688	0.20825195	0.20239258	-0.88134766	0.47436523	0.020019531	0	0	0	0	0	0	0	0	0	0.92797852	0.072021484	0.026123047	0.019287109	0.001220703	0.005371094	0	44330	0	0	0
1122	1707	1707	Category A	0.19189453	0.20385742	-0.88793945	-0.1159668	0.14599609	0.49121094	-31.32	0	1/4/2018	1	4	2018	2:51:45	10305	0	2	51	45	0	0.059814453	3.4804688	0.20800781	0.20263672	-0.88085938	0.80981445	0.017578125	0	0	0	0	0	0	0	0	0	0.92749023	0.072509766	0.024414063	-0.016113281	0.000976563	-0.007080078	0	44330	0	0	0
1123	1708	1708	Category A	0.20385742	0.20385742	-0.86376953	-0.11499023	0.1484375	0.48706055	-31.32	0	1/4/2018	1	4	2018	2:51:45	10305	0.125	2	51	45	0	0.059814453	3.4804688	0.20800781	0.20288086	-0.88085938	0.94580078	0.017578125	0	0	0	0	0	0	0	0	0	0.92773438	0.072265625	0.022460938	-0.004150391	0.000732422	0.017089844	0	44330	0	0	0
1124	1709	1709	Category A	0.20385742	0.20385742	-0.88793945	-0.11328125	0.14160156	0.48510742	-31.45	0	1/4/2018	1	4	2018	2:51:45	10305	0.25	2	51	45	0	0.059814453	3.4804688	0.20825195	0.20288086	-0.88061523	0.27758789	0.008544922	0	0	0	0	0	0	0	0	0	0.92749023	0.072509766	0.012451172	-0.004394531	0.000732422	-0.007080078	0	44330	0	0	0
1125	1710	1710	Category A	0.2277832	0.21582031	-0.89990234	-0.11328125	0.14599609	0.48925781	-31.57	0	1/4/2018	1	4	2018	2:51:45	10305	0.375	2	51	45	0	0.059814453	3.4804688	0.20849609	0.20263672	-0.88012695	0.043457031	0.030273438	0	0	0	0	0	0	0	0	0	0.92700195	0.072998047	0.051757813	0.019042969	0.012939453	-0.01953125	0	44330	0	0	0
1126	1711	1711	Category A	0.21582031	0.20385742	-0.89990234	-0.11328125	0.14697266	0.4909668	-31.57	0	1/4/2018	1	4	2018	2:51:45	10305	0.5	2	51	45	0	0.059814453	3.4804688	0.20874023	0.20263672	-0.88012695	0.054199219	0.020751953	0	0	0	0	0	0	0	0	0	0.92700195	0.072998047	0.027587891	0.006835938	0.000976563	-0.01953125	0	44330	0	0	0
1127	1712	1712	Category A	0.21582031	0.20385742	-0.87597656	-0.11572266	0.14160156	0.48999023	-31.57	0	1/4/2018	1	4	2018	2:51:45	10305	0.625	2	51	45	0	0.059814453	3.4804688	0.20874023	0.20263672	-0.88061523	0.3269043	0.008300781	0	0	0	0	0	0	0	0	0	0.92749023	0.072509766	0.012695313	0.006835938	0.000976563	0.004638672	0	44330	0	0	0
1128	1713	1713	Category A	0.21582031	0.19189453	-0.87597656	-0.11743164	0.14453125	0.4909668	-31.69	0	1/4/2018	1	4	2018	2:51:45	10305	0.75	2	51	45	0	0.059326172	3.4820801	0.20874023	0.20214844	-0.88085938	0.71362305	0.013427734	0	0	0	0	0	0	0	0	0	0.92773438	0.072265625	0.022216797	0.006835938	-0.010253906	0.004882813	0	44330	0	0	0
1129	1714	1714	Category A	0.20385742	0.19189453	-0.87597656	-0.11572266	0.14526367	0.48999023	-31.82	0	1/4/2018	1	4	2018	2:51:45	10305	0.875	2	51	45	0	0.059326172	3.4820801	0.20922852	0.20214844	-0.88110352	0.5847168	0.012695313	0	0	0	0	0	0	0	0	0	0.92797852	0.072021484	0.020996094	-0.005371094	-0.010253906	0.005126953	0	44330	0	0	0
1130	1715	1715	Category A	0.20385742	0.17993164	-0.87597656	-0.11499023	0.14599609	0.49023438	-31.69	0	1/4/2018	1	4	2018	2:51:46	10306	0	2	51	46	0	0.059326172	3.4820801	0.20922852	0.20214844	-0.88110352	0.19018555	0.0234375	0	0	0	0	0	0	0	0	0	0.92773438	0.072265625	0.032714844	-0.005371094	-0.022216797	0.005126953	0	44330	0	0	0
1131	1716	1716	Category A	0.20385742	0.19189453	-0.86376953	-0.1159668	0.14575195	0.48706055	-31.69	0	1/4/2018	1	4	2018	2:51:46	10306	0.1	2	51	46	0	0.059326172	3.4820801	0.20874023	0.2019043	-0.88110352	0.028076172	0.020507813	0	0	0	0	0	0	0	0	0	0.92773438	0.072265625	0.032470703	-0.004882813	-0.010009766	0.017333984	0	44330	0	0	0
1132	1717	1717	Category A	0.20385742	0.20385742	-0.86376953	-0.1159668	0.1496582	0.4921875	-31.45	0	1/4/2018	1	4	2018	2:51:46	10306	0.2	2	51	46	0	0.059326172	3.4820801	0.20874023	0.2019043	-0.88061523	0.15844727	0.017578125	0	0	0	0	0	0	0	0	0	0.92724609	0.072753906	0.023681641	-0.004882813	0.001708984	0.016845703	0	44330	0	0	0
1133	1718	1718	Category A	0.20385742	0.20385742	-0.87597656	-0.11254883	0.14672852	0.48608398	-31.2	0	1/4/2018	1	4	2018	2:51:46	10306	0.3	2	51	46	0	0.059326172	3.4820801	0.20825195	0.2019043	-0.88037109	0.47949219	0.006591797	0	0	0	0	0	0	0	0	0	0.92700195	0.072998047	0.010986328	-0.004394531	0.001708984	0.004394531	0	44330	0	0	0
1134	1719	1719	Category A	0.19189453	0.19189453	-0.86376953	-0.11645508	0.15063477	0.48925781	-31.57	0	1/4/2018	1	4	2018	2:51:46	10306	0.4	2	51	46	0	0.059326172	3.4820801	0.20825195	0.20166016	-0.88085938	0.94238281	0.025634766	0	0	0	0	0	0	0	0	0	0.92724609	0.072753906	0.043457031	-0.016357422	-0.009765625	0.017089844	0	44330	0	0	0
1135	1720	1720	Category A	0.19189453	0.19189453	-0.86376953	-0.11328125	0.14697266	0.4909668	-31.57	0	1/4/2018	1	4	2018	2:51:46	10306	0.5	2	51	46	0	0.059326172	3.4820801	0.20825195	0.20141602	-0.88061523	1.0334473	0.025390625	0	0	0	0	0	0	0	0	0	0.92700195	0.072998047	0.04296875	-0.016357422	-0.009521484	0.016845703	0	44330	0	0	0
1136	1721	1721	Category A	0.20385742	0.21582031	-0.88793945	-0.11767578	0.14575195	0.48706055	-31.69	0	1/4/2018	1	4	2018	2:51:46	10306	0.6	2	51	46	0	0.059326172	3.4820801	0.20800781	0.20141602	-0.88037109	1.1228027	0.016601563	0	0	0	0	0	0	0	0	0	0.92675781	0.073242188	0.025878906	-0.004150391	0.014160156	-0.007324219	0	44330	0	0	0
1137	1722	1722	Category A	0.20385742	0.20385742	-0.87597656	-0.11572266	0.14331055	0.48999023	-31.94	0	1/4/2018	1	4	2018	2:51:46	10306	0.7	2	51	46	0	0.059326172	3.4820801	0.20800781	0.20117188	-0.88037109	1.277832	0.006591797	0	0	0	0	0	0	0	0	0	0.92675781	0.073242188	0.011230469	-0.004150391	0.002441406	0.004394531	0	44330	0	0	0
1138	1723	1723	Category A	0.21582031	0.20385742	-0.86376953	-0.11401367	0.1496582	0.48950195	-31.69	0	1/4/2018	1	4	2018	2:51:46	10306	0.8	2	51	46	0	0.059326172	3.4820801	0.20825195	0.20141602	-0.87988281	1.0964355	0.017822266	0	0	0	0	0	0	0	0	0	0.92626953	0.073730469	0.025878906	0.007324219	0.002197266	0.016113281	0	44330	0	0	0
1139	1724	1724	Category A	0.20385742	0.21582031	-0.86376953	-0.12084961	0.14672852	0.48681641	-31.69	0	1/4/2018	1	4	2018	2:51:46	10306	0.9	2	51	46	0	0.059326172	3.4820801	0.20825195	0.20141602	-0.87915039	0.63818359	0.021484375	0	0	0	0	0	0	0	0	0	0.92553711	0.074462891	0.034423828	-0.004394531	0.014160156	0.015380859	0	44330	0	0	0
1140	1725	1725	Category A	0.21582031	0.21582031	-0.86376953	-0.1159668	0.1496582	0.48803711	-31.82	0	1/4/2018	1	4	2018	2:51:47	10307	0	2	51	47	0	0.059326172	3.4820801	0.20825195	0.20141602	-0.87866211	0.33813477	0.021972656	0	0	0	0	0	0	0	0	0	0.92529297	0.074707031	0.036621094	0.007324219	0.014160156	0.014892578	0	44330	0	0	0
1141	1726	1726	Category A	0.21582031	0.19189453	-0.89990234	-0.11767578	0.14770508	0.48510742	-31.94	0	1/4/2018	1	4	2018	2:51:47	10307	0.1	2	51	47	0	0.059326172	3.4820801	0.20874023	0.20166016	-0.87841797	0.11621094	0.024414063	0	0	0	0	0	0	0	0	0	0.92529297	0.074707031	0.038085938	0.006835938	-0.009765625	-0.021240234	0	44330	0	0	0
1142	1727	1727	Category A	0.20385742	0.20385742	-0.89990234	-0.1184082	0.14794922	0.48999023	-32.06	0	1/4/2018	1	4	2018	2:51:47	10307	0.2	2	51	47	0	0.059326172	3.4820801	0.20874023	0.20141602	-0.87817383	0.092773438	0.022216797	0	0	0	0	0	0	0	0	0	0.92480469	0.075195313	0.028564453	-0.004882813	0.002197266	-0.021484375	0	44330	0	0	0
1143	1728	1728	Category A	0.21582031	0.20385742	-0.88793945	-0.11767578	0.14770508	0.48706055	-32.31	0	1/4/2018	1	4	2018	2:51:47	10307	0.3	2	51	47	0	0.059326172	3.4820801	0.20874023	0.20141602	-0.87792969	0.2019043	0.011962891	0	0	0	0	0	0	0	0	0	0.92480469	0.075195313	0.018798828	0.006835938	0.002197266	-0.009765625	0	44330	0	0	0
1144	1729	1729	Category A	0.20385742	0.20385742	-0.89990234	-0.11572266	0.14428711	0.49023438	-32.31	0	1/4/2018	1	4	2018	2:51:47	10307	0.4	2	51	47	0	0.059326172	3.4820801	0.20898438	0.20141602	-0.87792969	0.16699219	0.022460938	0	0	0	0	0	0	0	0	0	0.92480469	0.075195313	0.029052734	-0.005126953	0.002197266	-0.021728516	0	44330	0	0	0
1145	1730	1730	Category A	0.20385742	0.19189453	-0.88793945	-0.11401367	0.1496582	0.49023438	-31.94	0	1/4/2018	1	4	2018	2:51:47	10307	0.5	2	51	47	0	0.059326172	3.4820801	0.20898438	0.20166016	-0.87841797	0.021240234	0.014404297	0	0	0	0	0	0	0	0	0	0.92529297	0.074707031	0.024414063	-0.005126953	-0.009765625	-0.009277344	0	44330	0	0	0
1146	1731	1731	Category A	0.20385742	0.19189453	-0.88793945	-0.11523438	0.14819336	0.48608398	-31.7	0	1/4/2018	1	4	2018	2:51:47	10307	0.6	2	51	47	0	0.059326172	3.4820801	0.20922852	0.2019043	-0.87841797	0.097412109	0.014892578	0	0	0	0	0	0	0	0	0	0.92529297	0.074707031	0.025146484	-0.005371094	-0.010009766	-0.009277344	0	44330	0	0	0
1147	1732	1732	Category A	0.20385742	0.20385742	-0.89990234	-0.1184082	0.14941406	0.48803711	-31.45	0	1/4/2018	1	4	2018	2:51:47	10307	0.7	2	51	47	0	0.059326172	3.4820801	0.20874023	0.2019043	-0.87817383	0.30102539	0.022216797	0	0	0	0	0	0	0	0	0	0.92504883	0.074951172	0.028564453	-0.004882813	0.001708984	-0.021484375	0	44330	0	0	0
1148	1733	1733	Category A	0.21582031	0.20385742	-0.85180664	-0.11669922	0.1484375	0.48803711	-31.45	0	1/4/2018	1	4	2018	2:51:47	10307	0.8	2	51	47	0	0.059326172	3.4820801	0.20874023	0.20214844	-0.87866211	0.24731445	0.027832031	0	0	0	0	0	0	0	0	0	0.92553711	0.074462891	0.035400391	0.006835938	0.001464844	0.026855469	0	44330	0	0	0
1149	1734	1734	Category A	0.21582031	0.20385742	-0.87597656	-0.11645508	0.14331055	0.48901367	-31.33	0	1/4/2018	1	4	2018	2:51:47	10307	0.9	2	51	47	0	0.059326172	3.4820801	0.20874023	0.2019043	-0.87866211	0.13354492	0.007568359	0	0	0	0	0	0	0	0	0	0.92553711	0.074462891	0.011474609	0.006835938	0.001708984	0.002685547	0	44330	0	0	0
1150	1735	1735	Category A	0.20385742	0.20385742	-0.87597656	-0.11401367	0.14331055	0.4909668	-31.57	0	1/4/2018	1	4	2018	2:51:48	10308	0	2	51	48	0	0.059326172	3.4820801	0.20874023	0.20214844	-0.87866211	0.12109375	0.005859375	0	0	0	0	0	0	0	0	0	0.92578125	0.07421875	0.009277344	-0.004882813	0.001464844	0.002685547	0	44330	0	0	0
1151	1736	1736	Category A	0.21582031	0.20385742	-0.87597656	-0.11352539	0.1484375	0.48706055	-31.69	0	1/4/2018	1	4	2018	2:51:48	10308	0.09	2	51	48	0	0.059326172	3.4820801	0.20849609	0.20239258	-0.87866211	0.20117188	0.0078125	0	0	0	0	0	0	0	0	0	0.92553711	0.074462891	0.011230469	0.007080078	0.001220703	0.002685547	0	44330	0	0	0
1152	1737	1737	Category A	0.19189453	0.19189453	-0.87597656	-0.11743164	0.15136719	0.48925781	-31.57	0	1/4/2018	1	4	2018	2:51:48	10308	0.181	2	51	48	0	0.059326172	3.4820801	0.20874023	0.20263672	-0.87915039	0.57373047	0.020263672	0	0	0	0	0	0	0	0	0	0.92602539	0.073974609	0.030761719	-0.016845703	-0.010742188	0.003173828	0	44330	0	0	0
1153	1738	1738	Category A	0.17993164	0.19189453	-0.88793945	-0.11645508	0.14331055	0.48901367	-31.57	0	1/4/2018	1	4	2018	2:51:48	10308	0.272	2	51	48	0	0.059326172	3.4820801	0.20874023	0.20288086	-0.87915039	0.74536133	0.031982422	0	0	0	0	0	0	0	0	0	0.92626953	0.073730469	0.048339844	-0.028808594	-0.010986328	-0.008544922	0	44330	0	0	0
1154	1739	1739	Category A	0.19189453	0.19189453	-0.88793945	-0.11035156	0.14428711	0.48608398	-31.32	0	1/4/2018	1	4	2018	2:51:48	10308	0.363	2	51	48	0	0.059326172	3.4820801	0.20849609	0.20288086	-0.87915039	0.89282227	0.021728516	0	0	0	0	0	0	0	0	0	0.92626953	0.073730469	0.036376953	-0.016601563	-0.010986328	-0.008544922	0	44330	0	0	0
1155	1740	1740	Category A	0.20385742	0.20385742	-0.87597656	-0.11523438	0.14941406	0.49023438	-31.45	0	1/4/2018	1	4	2018	2:51:48	10308	0.454	2	51	48	0	0.059326172	3.4820801	0.20800781	0.20288086	-0.87939453	0.92553711	0.005371094	0	0	0	0	0	0	0	0	0	0.92626953	0.073730469	0.008544922	-0.004150391	0.000732422	0.003417969	0	44330	0	0	0
1156	1741	1741	Category A	0.17993164	0.20385742	-0.87597656	-0.11157227	0.1484375	0.48632813	-31.45	0	1/4/2018	1	4	2018	2:51:48	10308	0.545	2	51	48	0	0.059326172	3.4820801	0.20800781	0.20288086	-0.87963867	0.98291016	0.028320313	0	0	0	0	0	0	0	0	0	0.92626953	0.073730469	0.032470703	-0.028076172	0.000732422	0.003662109	0	44330	0	0	0
1157	1742	1742	Category A	0.20385742	0.21582031	-0.85180664	-0.11767578	0.1484375	0.48486328	-31.69	0	1/4/2018	1	4	2018	2:51:48	10308	0.636	2	51	48	0	0.059326172	3.4820801	0.20800781	0.20288086	-0.87963867	0.65527344	0.030761719	0	0	0	0	0	0	0	0	0	0.92626953	0.073730469	0.044677734	-0.004150391	0.012695313	0.027832031	0	44330	0	0	0
1158	1743	1743	Category A	0.20385742	0.20385742	-0.86376953	-0.11645508	0.1472168	0.48999023	-31.82	0	1/4/2018	1	4	2018	2:51:48	10308	0.727	2	51	48	0	0.059326172	3.4820801	0.20825195	0.20288086	-0.87915039	0.19799805	0.016113281	0	0	0	0	0	0	0	0	0	0.92602539	0.073974609	0.020751953	-0.004394531	0.000732422	0.015380859	0	44330	0	0	0
1159	1744	1744	Category A	0.2277832	0.20385742	-0.88793945	-0.11499023	0.1484375	0.48706055	-31.45	0	1/4/2018	1	4	2018	2:51:48	10308	0.818	2	51	48	0	0.059326172	3.4820801	0.20800781	0.203125	-0.87915039	0.1640625	0.021240234	0	0	0	0	0	0	0	0	0	0.92602539	0.073974609	0.028808594	0.01953125	0.000488281	-0.008544922	0	44330	0	0	0
1160	1745	1745	Category A	0.20385742	0.20385742	-0.88793945	-0.11230469	0.1418457	0.48779297	-31.08	0	1/4/2018	1	4	2018	2:51:48	10308	0.909	2	51	48	0	0.059326172	3.4820801	0.20800781	0.20336914	-0.87939453	0.093017578	0.009277344	0	0	0	0	0	0	0	0	0	0.92626953	0.073730469	0.012939453	-0.004150391	0.000244141	-0.008300781	0	44330	0	0	0
1161	1746	1746	Category A	0.21582031	0.20385742	-0.86376953	-0.11328125	0.14404297	0.48510742	-30.96	0	1/4/2018	1	4	2018	2:51:49	10309	0	2	51	49	0	0.059326172	3.4820801	0.20800781	0.20336914	-0.87866211	0.73242188	0.016601563	0	0	0	0	0	0	0	0	0	0.92553711	0.074462891	0.022949219	0.007568359	0.000244141	0.014892578	0	44330	0	0	0
1162	1747	1747	Category A	0.20385742	0.2277832	-0.88793945	-0.11987305	0.14941406	0.48999023	-31.2	0	1/4/2018	1	4	2018	2:51:49	10309	0.125	2	51	49	0	0.059326172	3.4820801	0.20800781	0.20336914	-0.87841797	1.6557617	0.026367188	0	0	0	0	0	0	0	0	0	0.92529297	0.074707031	0.037841797	-0.004150391	0.024169922	-0.009277344	0	44330	0	0	0
1163	1748	1748	Category A	0.21582031	0.20385742	-0.85180664	-0.11767578	0.14770508	0.48510742	-31.45	0	1/4/2018	1	4	2018	2:51:49	10309	0.25	2	51	49	0	0.059326172	3.4820801	0.20825195	0.20336914	-0.87817383	2.2436523	0.02734375	0	0	0	0	0	0	0	0	0	0.92529297	0.074707031	0.034179688	0.007324219	0.000244141	0.026367188	0	44330	0	0	0
1164	1749	1749	Category A	0.2277832	0.20385742	-0.86376953	-0.10986328	0.14672852	0.49047852	-31.82	0	1/4/2018	1	4	2018	2:51:49	10309	0.375	2	51	49	0	0.059326172	3.4820801	0.20849609	0.20336914	-0.87841797	2.6486816	0.024169922	0	0	0	0	0	0	0	0	0	0.92553711	0.074462891	0.034179688	0.019042969	0.000244141	0.014648438	0	44330	0	0	0
1165	1750	1750	Category A	0.21582031	0.20385742	-0.88793945	-0.10888672	0.14526367	0.49023438	-32.06	0	1/4/2018	1	4	2018	2:51:49	10309	0.5	2	51	49	0	0.059326172	3.4820801	0.20874023	0.20336914	-0.87841797	3.0187988	0.011474609	0	0	0	0	0	0	0	0	0	0.92553711	0.074462891	0.016601563	0.006835938	0.000244141	-0.009277344	0	44330	0	0	0
1166	1751	1751	Category A	0.21582031	0.19189453	-0.88793945	-0.1159668	0.1496582	0.48803711	-31.81	0	1/4/2018	1	4	2018	2:51:49	10309	0.625	2	51	49	0	0.059570313	3.515918	0.20849609	0.20336914	-0.87841797	3.1557617	0.016357422	0	0	0	0	0	0	0	0	0	0.92529297	0.074707031	0.028076172	0.007080078	-0.011474609	-0.009277344	0	44330	0	0	0
1167	1752	1752	Category A	0.21582031	0.19189453	-0.89990234	-0.11035156	0.14941406	0.49023438	-31.69	0	1/4/2018	1	4	2018	2:51:49	10309	0.75	2	51	49	0	0.059570313	3.515918	0.20825195	0.20336914	-0.87792969	2.6987305	0.025634766	0	0	0	0	0	0	0	0	0	0.92504883	0.074951172	0.040527344	0.007324219	-0.011474609	-0.021728516	0	44330	0	0	0
1168	1753	1753	Category A	0.2277832	0.19189453	-0.88793945	-0.11499023	0.14599609	0.49023438	-31.32	0	1/4/2018	1	4	2018	2:51:49	10309	0.875	2	51	49	0	0.059570313	3.515918	0.20825195	0.20336914	-0.87792969	1.5124512	0.024658203	0	0	0	0	0	0	0	0	0	0.92480469	0.075195313	0.040771484	0.019287109	-0.011474609	-0.009765625	0	44330	0	0	0
1169	1754	1754	Category A	0.21582031	0.20385742	-0.88793945	-0.11474609	0.14086914	0.49194336	-31.08	0	1/4/2018	1	4	2018	2:51:50	10310	0	2	51	50	0	0.059570313	3.515918	0.20825195	0.20336914	-0.87768555	0.58422852	0.012451172	0	0	0	0	0	0	0	0	0	0.92480469	0.075195313	0.017822266	0.007324219	0.000244141	-0.010009766	0	44330	0	0	0
1170	1755	1755	Category A	0.19189453	0.19189453	-0.91186523	-0.11328125	0.14941406	0.48925781	-31.2	0	1/4/2018	1	4	2018	2:51:50	10310	0.1	2	51	50	0	0.059570313	3.515918	0.20825195	0.20336914	-0.87768555	0.004394531	0.039550781	0	0	0	0	0	0	0	0	0	0.92456055	0.075439453	0.062255859	-0.016357422	-0.011474609	-0.033935547	0	44330	0	0	0
1171	1756	1756	Category A	0.20385742	0.20385742	-0.87597656	-0.11572266	0.14233398	0.48779297	-30.96	0	1/4/2018	1	4	2018	2:51:50	10310	0.2	2	51	50	0	0.059570313	3.515918	0.20874023	0.20336914	-0.87744141	0.49414063	0.005126953	0	0	0	0	0	0	0	0	0	0.92456055	0.075439453	0.006835938	-0.004882813	0.000244141	0.001464844	0	44330	0	0	0
1172	1757	1757	Category A	0.20385742	0.20385742	-0.85180664	-0.11938477	0.14941406	0.48925781	-31.08	0	1/4/2018	1	4	2018	2:51:50	10310	0.3	2	51	50	0	0.059570313	3.515918	0.20922852	0.20361328	-0.87719727	1.3291016	0.026123047	0	0	0	0	0	0	0	0	0	0.92456055	0.075439453	0.03125	-0.005371094	0	0.025390625	0	44330	0	0	0
1173	1758	1758	Category A	0.21582031	0.19189453	-0.89990234	-0.11743164	0.14331055	0.48413086	-31.2	0	1/4/2018	1	4	2018	2:51:50	10310	0.4	2	51	50	0	0.059570313	3.515918	0.20922852	0.20361328	-0.87719727	2.0100098	0.026123047	0	0	0	0	0	0	0	0	0	0.92456055	0.075439453	0.040771484	0.006347656	-0.01171875	-0.022460938	0	44330	0	0	0
1174	1759	1759	Category A	0.19189453	0.19189453	-0.87597656	-0.1184082	0.14941406	0.48901367	-30.96	0	1/4/2018	1	4	2018	2:51:50	10310	0.5	2	51	50	0	0.059570313	3.515918	0.20947266	0.20361328	-0.87719727	2.0129395	0.021240234	0	0	0	0	0	0	0	0	0	0.92456055	0.075439453	0.030761719	-0.017578125	-0.01171875	0.001220703	0	44330	0	0	0
1175	1760	1760	Category A	0.20385742	0.19189453	-0.86376953	-0.12011719	0.15039063	0.48388672	-31.69	0	1/4/2018	1	4	2018	2:51:50	10310	0.6	2	51	50	0	0.059570313	3.515918	0.20996094	0.20385742	-0.87670898	1.7678223	0.018798828	0	0	0	0	0	0	0	0	0	0.92431641	0.075683594	0.03125	-0.006103516	-0.011962891	0.012939453	0	44330	0	0	0
1176	1761	1761	Category A	0.20385742	0.19189453	-0.87597656	-0.11645508	0.14526367	0.48925781	-31.94	0	1/4/2018	1	4	2018	2:51:50	10310	0.7	2	51	50	0	0.059570313	3.515918	0.21020508	0.20385742	-0.87670898	1.7387695	0.013671875	0	0	0	0	0	0	0	0	0	0.92456055	0.075439453	0.019287109	-0.006347656	-0.011962891	0.000732422	0	44330	0	0	0
1177	1762	1762	Category A	0.21582031	0.21582031	-0.86376953	-0.11376953	0.14233398	0.48779297	-31.94	0	1/4/2018	1	4	2018	2:51:50	10310	0.8	2	51	50	0	0.059570313	3.515918	0.21044922	0.20336914	-0.87670898	1.6489258	0.018554688	0	0	0	0	0	0	0	0	0	0.92431641	0.075683594	0.030517578	0.005126953	0.012207031	0.012939453	0	44330	0	0	0
1178	1763	1763	Category A	0.21582031	0.20385742	-0.85180664	-0.11401367	0.14794922	0.4921875	-32.18	0	1/4/2018	1	4	2018	2:51:50	10310	0.9	2	51	50	0	0.059570313	3.515918	0.21069336	0.20336914	-0.87695313	0.55908203	0.025634766	0	0	0	0	0	0	0	0	0	0.92456055	0.075439453	0.030517578	0.004882813	0.000244141	0.025146484	0	44330	0	0	0
1179	1764	1764	Category A	0.21582031	0.20385742	-0.83984375	-0.12182617	0.14428711	0.49072266	-31.69	0	1/4/2018	1	4	2018	2:51:51	10311	0	2	51	51	0	0.059570313	3.515918	0.21069336	0.20336914	-0.87744141	0.51147461	0.037841797	0	0	0	0	0	0	0	0	0	0.92504883	0.074951172	0.043212891	0.004882813	0.000244141	0.037597656	0	44330	0	0	0
1180	1765	1765	Category A	0.2277832	0.2277832	-0.86376953	-0.11230469	0.14428711	0.48803711	-31.45	0	1/4/2018	1	4	2018	2:51:51	10311	0.1	2	51	51	0	0.059570313	3.515918	0.21069336	0.203125	-0.87744141	0.9152832	0.032714844	0	0	0	0	0	0	0	0	0	0.92504883	0.074951172	0.055175781	0.016845703	0.024414063	0.013671875	0	44330	0	0	0
1181	1766	1766	Category A	0.20385742	0.20385742	-0.86376953	-0.11645508	0.14770508	0.4909668	-31.32	0	1/4/2018	1	4	2018	2:51:51	10311	0.2	2	51	51	0	0.059570313	3.515918	0.21069336	0.20288086	-0.87768555	1.2045898	0.015380859	0	0	0	0	0	0	0	0	0	0.92504883	0.074951172	0.021484375	-0.006835938	0.000732422	0.013916016	0	44330	0	0	0
1182	1767	1767	Category A	0.21582031	0.20385742	-0.87597656	-0.11669922	0.1496582	0.49194336	-31.08	0	1/4/2018	1	4	2018	2:51:51	10311	0.3	2	51	51	0	0.059570313	3.515918	0.21069336	0.203125	-0.87695313	1.4885254	0.005126953	0	0	0	0	0	0	0	0	0	0.92456055	0.075439453	0.006591797	0.004882813	0.000488281	0.000976563	0	44330	0	0	0
1183	1768	1768	Category A	0.21582031	0.21582031	-0.87597656	-0.11669922	0.1496582	0.48925781	-31.08	0	1/4/2018	1	4	2018	2:51:51	10311	0.4	2	51	51	0	0.059570313	3.515918	0.21069336	0.203125	-0.87646484	1.9299316	0.013427734	0	0	0	0	0	0	0	0	0	0.92407227	0.075927734	0.018066406	0.004882813	0.012451172	0.000488281	0	44330	0	0	0
1184	1769	1769	Category A	0.20385742	0.21582031	-0.87597656	-0.11401367	0.1496582	0.49023438	-31.08	0	1/4/2018	1	4	2018	2:51:51	10311	0.5	2	51	51	0	0.059570313	3.515918	0.21069336	0.20263672	-0.87646484	1.5820313	0.014648438	0	0	0	0	0	0	0	0	0	0.92382813	0.076171875	0.020507813	-0.006835938	0.012939453	0.000488281	0	44330	0	0	0
1185	1770	1770	Category A	0.2277832	0.20385742	-0.87597656	-0.11499023	0.14526367	0.48706055	-31.32	0	1/4/2018	1	4	2018	2:51:51	10311	0.6	2	51	51	0	0.059570313	3.515918	0.2109375	0.20263672	-0.87597656	0.93920898	0.016601563	0	0	0	0	0	0	0	0	0	0.92358398	0.076416016	0.018066406	0.016601563	0.000976563	0	0	44330	0	0	0
1186	1771	1771	Category A	0.19189453	0.19189453	-0.88793945	-0.11572266	0.14160156	0.48901367	-31.45	0	1/4/2018	1	4	2018	2:51:51	10311	0.7	2	51	51	0	0.059570313	3.515918	0.21118164	0.20263672	-0.87597656	0.62304688	0.025146484	0	0	0	0	0	0	0	0	0	0.92358398	0.076416016	0.041992188	-0.019287109	-0.010742188	-0.01171875	0	44330	0	0	0
1187	1772	1772	Category A	0.21582031	0.2277832	-0.89990234	-0.11035156	0.14477539	0.48730469	-31.32	0	1/4/2018	1	4	2018	2:51:51	10311	0.8	2	51	51	0	0.059570313	3.515918	0.21118164	0.20263672	-0.87573242	0.24023438	0.034912109	0	0	0	0	0	0	0	0	0	0.92333984	0.076660156	0.053710938	0.004394531	0.024902344	-0.023925781	0	44330	0	0	0
1188	1773	1773	Category A	0.20385742	0.19189453	-0.88793945	-0.11206055	0.14306641	0.48925781	-31.45	0	1/4/2018	1	4	2018	2:51:51	10311	0.9	2	51	51	0	0.059570313	3.515918	0.21118164	0.20239258	-0.87548828	0.28686523	0.017822266	0	0	0	0	0	0	0	0	0	0.9230957	0.076904297	0.030273438	-0.007324219	-0.010498047	-0.012207031	0	44330	0	0	0
1189	1774	1774	Category A	0.21582031	0.21582031	-0.88793945	-0.11401367	0.1496582	0.49023438	-31.08	0	1/4/2018	1	4	2018	2:51:52	10312	0	2	51	52	0	0.059570313	3.515918	0.21118164	0.20263672	-0.87597656	0.92480469	0.018066406	0	0	0	0	0	0	0	0	0	0.92358398	0.076416016	0.029296875	0.004394531	0.012939453	-0.01171875	0	44330	0	0	0
1190	1775	1775	Category A	0.20385742	0.20385742	-0.88793945	-0.1159668	0.14599609	0.49121094	-31.08	0	1/4/2018	1	4	2018	2:51:52	10312	0.1	2	51	52	0	0.059570313	3.515918	0.21118164	0.20288086	-0.87573242	1.0664063	0.014160156	0	0	0	0	0	0	0	0	0	0.92333984	0.076660156	0.020507813	-0.007324219	0.000732422	-0.011962891	0	44330	0	0	0
1191	1776	1776	Category A	0.21582031	0.2277832	-0.91186523	-0.11572266	0.1472168	0.49194336	-31.69	0	1/4/2018	1	4	2018	2:51:52	10312	0.2	2	51	52	0	0.059570313	3.515918	0.21142578	0.20288086	-0.87524414	1.0644531	0.044189453	0	0	0	0	0	0	0	0	0	0.9230957	0.076904297	0.065185547	0.004150391	0.024658203	-0.036376953	0	44330	0	0	0
1192	1777	1777	Category A	0.21582031	0.21582031	-0.88793945	-0.11401367	0.15039063	0.48925781	-31.69	0	1/4/2018	1	4	2018	2:51:52	10312	0.3	2	51	52	0	0.059570313	3.515918	0.21142578	0.20288086	-0.87524414	1.2641602	0.018310547	0	0	0	0	0	0	0	0	0	0.9230957	0.076904297	0.029541016	0.004150391	0.012695313	-0.012451172	0	44330	0	0	0
1193	1778	1778	Category A	0.20385742	0.20385742	-0.88793945	-0.11132813	0.14672852	0.48608398	-31.94	0	1/4/2018	1	4	2018	2:51:52	10312	0.4	2	51	52	0	0.059570313	3.515918	0.21142578	0.20288086	-0.87548828	1.4848633	0.014404297	0	0	0	0	0	0	0	0	0	0.92333984	0.076660156	0.020751953	-0.007568359	0.000732422	-0.012207031	0	44330	0	0	0
1194	1779	1779	Category A	0.17993164	0.20385742	-0.88793945	-0.11401367	0.14501953	0.48510742	-31.82	0	1/4/2018	1	4	2018	2:51:52	10312	0.5	2	51	52	0	0.059570313	3.515918	0.21191406	0.203125	-0.87548828	1.2443848	0.034423828	0	0	0	0	0	0	0	0	0	0.92333984	0.076660156	0.044921875	-0.031982422	0.000488281	-0.012207031	0	44330	0	0	0
1195	1780	1780	Category A	0.21582031	0.21582031	-0.89990234	-0.11645508	0.1496582	0.49316406	-31.57	0	1/4/2018	1	4	2018	2:51:52	10312	0.6	2	51	52	0	0.059570313	3.515918	0.2121582	0.20336914	-0.87524414	0.84643555	0.02734375	0	0	0	0	0	0	0	0	0	0.92333984	0.076660156	0.040039063	0.003417969	0.012207031	-0.024414063	0	44330	0	0	0
1196	1781	1781	Category A	0.20385742	0.20385742	-0.88793945	-0.11499023	0.14770508	0.48779297	-31.69	0	1/4/2018	1	4	2018	2:51:52	10312	0.7	2	51	52	0	0.059570313	3.515918	0.21240234	0.20336914	-0.87573242	0.69555664	0.014648438	0	0	0	0	0	0	0	0	0	0.92382813	0.076171875	0.020996094	-0.008544922	0.000244141	-0.011962891	0	44330	0	0	0
1197	1782	1782	Category A	0.21582031	0.20385742	-0.86376953	-0.1159668	0.14868164	0.49121094	-31.82	0	1/4/2018	1	4	2018	2:51:52	10312	0.8	2	51	52	0	0.059570313	3.515918	0.21289063	0.20336914	-0.8762207	0.67553711	0.012695313	0	0	0	0	0	0	0	0	0	0.92431641	0.075683594	0.015625	0.002685547	0.000244141	0.012451172	0	44330	0	0	0
1198	1783	1783	Category A	0.21582031	0.21582031	-0.87597656	-0.1159668	0.1484375	0.484375	-31.82	0	1/4/2018	1	4	2018	2:51:52	10312	0.9	2	51	52	0	0.059570313	3.515918	0.21289063	0.20336914	-0.87670898	0.37255859	0.012695313	0	0	0	0	0	0	0	0	0	0.92504883	0.074951172	0.016113281	0.002685547	0.012207031	0.000732422	0	44330	0	0	0
1199	1784	1784	Category A	0.20385742	0.21582031	-0.91186523	-0.11206055	0.14331055	0.48999023	-31.08	0	1/4/2018	1	4	2018	2:51:53	10313	0	2	51	53	0	0.059570313	3.515918	0.21289063	0.20336914	-0.87670898	0.27001953	0.038085938	0	0	0	0	0	0	0	0	0	0.92480469	0.075195313	0.056396484	-0.009033203	0.012207031	-0.034912109	0	44330	0	0	0
1200	1785	1785	Category A	0.20385742	0.19189453	-0.82788086	-0.11816406	0.1496582	0.49291992	-30.83	0	1/4/2018	1	4	2018	2:51:53	10313	0.125	2	51	53	0	0.059570313	3.515918	0.21264648	0.20336914	-0.87670898	0.47021484	0.05078125	0	0	0	0	0	0	0	0	0	0.92480469	0.075195313	0.069091797	-0.008789063	-0.011474609	0.048828125	0	44330	0	0	0
1201	1786	1786	Category A	0.21582031	0.20385742	-0.86376953	-0.1184082	0.15039063	0.49023438	-30.59	0	1/4/2018	1	4	2018	2:51:53	10313	0.25	2	51	53	0	0.059570313	3.515918	0.21264648	0.20336914	-0.87670898	0.53491211	0.013427734	0	0	0	0	0	0	0	0	0	0.92480469	0.075195313	0.016357422	0.002929688	0.000244141	0.012939453	0	44330	0	0	0
1202	1787	1787	Category A	0.21582031	0.20385742	-0.86376953	-0.12084961	0.14672852	0.48583984	-30.83	0	1/4/2018	1	4	2018	2:51:53	10313	0.375	2	51	53	0	0.059570313	3.515918	0.21264648	0.20336914	-0.87670898	0.94018555	0.013427734	0	0	0	0	0	0	0	0	0	0.92480469	0.075195313	0.016601563	0.002929688	0.000244141	0.012939453	0	44330	0	0	0
1203	1788	1788	Category A	0.2277832	0.20385742	-0.88793945	-0.11352539	0.15039063	0.48608398	-31.69	0	1/4/2018	1	4	2018	2:51:53	10313	0.5	2	51	53	0	0.059570313	3.515918	0.21264648	0.20288086	-0.87646484	1.3969727	0.018554688	0	0	0	0	0	0	0	0	0	0.92456055	0.075439453	0.026855469	0.014892578	0.000732422	-0.011230469	0	44330	0	0	0
1204	1789	1789	Category A	0.21582031	0.20385742	-0.88793945	-0.11230469	0.14599609	0.48999023	-31.94	0	1/4/2018	1	4	2018	2:51:53	10313	0.625	2	51	53	0	0.059814453	3.4788574	0.21264648	0.203125	-0.87670898	1.546875	0.011230469	0	0	0	0	0	0	0	0	0	0.92480469	0.075195313	0.014648438	0.002929688	0.000488281	-0.010986328	0	44330	0	0	0
1205	1790	1790	Category A	0.21582031	0.21582031	-0.88793945	-0.1159668	0.14794922	0.48925781	-32.43	0	1/4/2018	1	4	2018	2:51:53	10313	0.75	2	51	53	0	0.059814453	3.4788574	0.21240234	0.203125	-0.87695313	1.2573242	0.016845703	0	0	0	0	0	0	0	0	0	0.92504883	0.074951172	0.026611328	0.003173828	0.012451172	-0.010742188	0	44330	0	0	0
1206	1791	1791	Category A	0.20385742	0.20385742	-0.86376953	-0.11328125	0.14868164	0.48803711	-32.19	0	1/4/2018	1	4	2018	2:51:53	10313	0.875	2	51	53	0	0.059814453	3.4788574	0.2121582	0.203125	-0.87695313	1.105957	0.015625	0	0	0	0	0	0	0	0	0	0.92480469	0.075195313	0.022216797	-0.008300781	0.000488281	0.013183594	0	44330	0	0	0
1207	1792	1792	Category A	0.20385742	0.20385742	-0.87597656	-0.1159668	0.1496582	0.4921875	-32.06	0	1/4/2018	1	4	2018	2:51:54	10314	0	2	51	54	0	0.059814453	3.4788574	0.21191406	0.20336914	-0.87695313	1.2124023	0.008300781	0	0	0	0	0	0	0	0	0	0.92480469	0.075195313	0.009765625	-0.008056641	0.000244141	0.000976563	0	44330	0	0	0
1208	1793	1793	Category A	0.21582031	0.20385742	-0.86376953	-0.11401367	0.14770508	0.48706055	-31.94	0	1/4/2018	1	4	2018	2:51:54	10314	0.1	2	51	54	0	0.059814453	3.4788574	0.2121582	0.20336914	-0.87695313	1.2333984	0.013671875	0	0	0	0	0	0	0	0	0	0.92504883	0.074951172	0.017089844	0.003417969	0.000244141	0.013183594	0	44330	0	0	0
1209	1794	1794	Category A	0.21582031	0.19189453	-0.86376953	-0.11474609	0.14404297	0.48706055	-31.57	0	1/4/2018	1	4	2018	2:51:54	10314	0.2	2	51	54	0	0.059814453	3.4788574	0.2121582	0.20361328	-0.87719727	1.5280762	0.018310547	0	0	0	0	0	0	0	0	0	0.92529297	0.074707031	0.028808594	0.003417969	-0.01171875	0.013427734	0	44330	0	0	0
1210	1795	1795	Category A	0.23999023	0.17993164	-0.86376953	-0.11499023	0.14599609	0.49023438	-31.45	0	1/4/2018	1	4	2018	2:51:54	10314	0.3	2	51	54	0	0.059814453	3.4788574	0.2121582	0.20361328	-0.87744141	1.7175293	0.038818359	0	0	0	0	0	0	0	0	0	0.92529297	0.074707031	0.065185547	0.027587891	-0.023681641	0.013671875	0	44330	0	0	0
1211	1796	1796	Category A	0.23999023	0.20385742	-0.85180664	-0.11230469	0.14672852	0.48803711	-31.2	0	1/4/2018	1	4	2018	2:51:54	10314	0.4	2	51	54	0	0.059814453	3.4788574	0.21240234	0.20385742	-0.87719727	1.8037109	0.037353516	0	0	0	0	0	0	0	0	0	0.92529297	0.074707031	0.052734375	0.02734375	0	0.025390625	0	44330	0	0	0
1212	1797	1797	Category A	0.20385742	0.20385742	-0.85180664	-0.10791016	0.14746094	0.48803711	-30.96	0	1/4/2018	1	4	2018	2:51:54	10314	0.5	2	51	54	0	0.059814453	3.4788574	0.21264648	0.20385742	-0.87744141	2.0114746	0.027099609	0	0	0	0	0	0	0	0	0	0.92553711	0.074462891	0.034423828	-0.008789063	0	0.025634766	0	44330	0	0	0
1213	1798	1798	Category A	0.2277832	0.20385742	-0.87597656	-0.11669922	0.1484375	0.48925781	-30.96	0	1/4/2018	1	4	2018	2:51:54	10314	0.6	2	51	54	0	0.059814453	3.4788574	0.21264648	0.20385742	-0.87768555	2.0280762	0.014892578	0	0	0	0	0	0	0	0	0	0.92578125	0.07421875	0.016845703	0.014892578	0	0.001708984	0	44330	0	0	0
1214	1799	1799	Category A	0.21582031	0.20385742	-0.83984375	-0.1159668	0.1496582	0.48803711	-31.32	0	1/4/2018	1	4	2018	2:51:54	10314	0.7	2	51	54	0	0.059814453	3.4788574	0.21264648	0.20410156	-0.87768555	1.7329102	0.037841797	0	0	0	0	0	0	0	0	0	0.92578125	0.07421875	0.041259766	0.002929688	-0.000244141	0.037841797	0	44330	0	0	0
1215	1800	1800	Category A	0.2277832	0.19189453	-0.86376953	-0.11572266	0.14794922	0.4921875	-31.2	0	1/4/2018	1	4	2018	2:51:54	10314	0.8	2	51	54	0	0.059814453	3.4788574	0.21264648	0.20410156	-0.87768555	1.4064941	0.023681641	0	0	0	0	0	0	0	0	0	0.92578125	0.07421875	0.041259766	0.014892578	-0.012207031	0.013916016	0	44330	0	0	0
1216	1801	1801	Category A	0.21582031	0.19189453	-0.88793945	-0.10693359	0.14355469	0.48706055	-31.32	0	1/4/2018	1	4	2018	2:51:54	10314	0.9	2	51	54	0	0.059814453	3.4788574	0.21289063	0.20458984	-0.87768555	1.1140137	0.016357422	0	0	0	0	0	0	0	0	0	0.92602539	0.073974609	0.025634766	0.002685547	-0.012695313	-0.010009766	0	44330	0	0	0
1217	1802	1802	Category A	0.2277832	0.19189453	-0.88793945	-0.11865234	0.14770508	0.48706055	-31.32	0	1/4/2018	1	4	2018	2:51:55	10315	0	2	51	55	0	0.059814453	3.4788574	0.21313477	0.20458984	-0.87768555	0.73828125	0.021728516	0	0	0	0	0	0	0	0	0	0.92602539	0.073974609	0.037597656	0.014648438	-0.012695313	-0.010009766	0	44330	0	0	0
1218	1803	1803	Category A	0.20385742	0.20385742	-0.89990234	-0.11645508	0.15063477	0.48925781	-31.32	0	1/4/2018	1	4	2018	2:51:55	10315	0.1	2	51	55	0	0.059814453	3.4788574	0.21313477	0.20458984	-0.87792969	0.21679688	0.023681641	0	0	0	0	0	0	0	0	0	0.92626953	0.073730469	0.031738281	-0.009277344	-0.000732422	-0.021728516	0	44330	0	0	0
1219	1804	1804	Category A	0.20385742	0.20385742	-0.86376953	-0.11401367	0.14599609	0.48803711	-31.45	0	1/4/2018	1	4	2018	2:51:55	10315	0.2	2	51	55	0	0.059814453	3.4788574	0.21313477	0.20458984	-0.87817383	0.73535156	0.017089844	0	0	0	0	0	0	0	0	0	0.92651367	0.073486328	0.024414063	-0.009277344	-0.000732422	0.014404297	0	44330	0	0	0
1220	1805	1805	Category A	0.2277832	0.20385742	-0.87597656	-0.1159668	0.14794922	0.48803711	-31.69	0	1/4/2018	1	4	2018	2:51:55	10315	0.3	2	51	55	0	0.059814453	3.4788574	0.21289063	0.20458984	-0.87866211	1.3825684	0.014892578	0	0	0	0	0	0	0	0	0	0.92700195	0.072998047	0.018310547	0.014648438	-0.000732422	0.002685547	0	44330	0	0	0
1221	1806	1806	Category A	0.20385742	0.20385742	-0.85180664	-0.11865234	0.14697266	0.48925781	-31.69	0	1/4/2018	1	4	2018	2:51:55	10315	0.4	2	51	55	0	0.059814453	3.4788574	0.21264648	0.20410156	-0.87890625	1.7414551	0.028564453	0	0	0	0	0	0	0	0	0	0.92700195	0.072998047	0.036621094	-0.008789063	-0.000244141	0.027099609	0	44330	0	0	0
1222	1807	1807	Category A	0.21582031	0.20385742	-0.86376953	-0.11303711	0.14428711	0.48803711	-31.57	0	1/4/2018	1	4	2018	2:51:55	10315	0.5	2	51	55	0	0.059814453	3.4788574	0.21313477	0.20410156	-0.87915039	1.9108887	0.015625	0	0	0	0	0	0	0	0	0	0.92749023	0.072509766	0.018554688	0.002441406	-0.000244141	0.015380859	0	44330	0	0	0
1223	1808	1808	Category A	0.21582031	0.16796875	-0.87597656	-0.11572266	0.14086914	0.48681641	-31.45	0	1/4/2018	1	4	2018	2:51:55	10315	0.6	2	51	55	0	0.059814453	3.4788574	0.21289063	0.20410156	-0.87915039	1.6879883	0.036376953	0	0	0	0	0	0	0	0	0	0.92749023	0.072509766	0.042480469	0.002685547	-0.036132813	0.003173828	0	44330	0	0	0
[truncated: 10,369 more rows]
[truncated: 29 more columns]
