# Supplementary material for: Development of a multisensor biologging collar and analytical techniques to describe high‐resolution spatial behavior in free‐ranging terrestrial mammals
Source: Ecol Evol. 2024 Sep 23;14(9):e70264. doi: 10.1002/ece3.70264 (PMC11420106; doi:10.1002/ece3.70264)
Supplement: Supplementary file 1 — Appendix S1 [file ECE3-14-e70264-s001.zip › doi_10_5061_dryad_jdfn2z3hv__v20240620/B5_S42_Header.csv]

Split no.	Bookmark number	Category	Pointer	Day#	Time(hh:mm:ss)	Total Event start	Event start	Number events	Duration(s)	Sum VeDBA	Mean VeDBA	Mean Dyn AccX	Mean Dyn AccY	Mean Dyn AccZ	Sum VeSBA	Mean VeSBA	Mean smth AccX	Mean smth AccY	Mean smth AccZ	VeDBA_Var	VeDBA_SD	VeSBA_Var	VeSBA_SD	Mean Animal g	Sum Animal g	Animal g_Var	Animal g_SD	Acc_x_Var	Acc_x_SD	Acc_y_Var	Acc_y_SD	Acc_z_Var	Acc_z_SD	Predominant freq, Hz	Smth press val	Max pressure val	Min pressure val	Grd air press	Altitude begin	Altitude end	Delta max/min altitude
1	1	Category M	0	2	9:47:24	1	1	96	9.501	9.32031	0.58252	0.212296	-0.397995	-0.149857	13.8271	0.864197	-0.194855	0.290009	-0.788834	0.492416	0.701724	0.000167847	0.0129556	0.135803	2.17285	0.000167847	0.0129556	0.487488	0.698203	0.265701	0.515462	0.0378113	0.194451	0	7	0	0	1000	0	44330	44330
1	2	Category N	96	2	9:47:50	97	97	67	6.6	24.9961	0.373076	-0.019513	0.111467	0.00875627	57.9358	0.864713	-0.337235	0.184822	-0.769688	0.022818	0.151056	0.000240497	0.015508	0.135287	9.06421	0.000240497	0.015508	0.0888089	0.298008	0.0339611	0.184285	0.0398168	0.199541	0	7	0	0	1000	44330	44330	0
1	3	Category M	163	2	9:48:18	164	164	42	4.1	13.821	0.329072	-0.115682	-0.181449	0.0488804	35.9001	0.854765	-0.286586	-0.0411028	-0.803734	0.0611689	0.247323	0.000372024	0.0192879	0.145235	6.09985	0.000372024	0.0192879	0.0356387	0.188782	0.06747	0.25975	0.054641	0.233754	0	7	0	0	1000	44330	44330	0
1	4	Category N	205	2	9:48:27	206	206	50	4.9	21.4004	0.428008	-0.0453613	0.0300586	-0.00364258	42.3831	0.847661	-0.167041	0.103687	-0.813525	0.18521	0.43036	9.28E-05	0.0096319	0.152339	7.61694	9.28E-05	0.0096319	0.235	0.484768	0.0938574	0.306362	0.0280566	0.167501	0	7	0	0	1000	44330	44330	0
1	5	Category A	255	2	11:35:55	56427	56427	2447	245.2	66.1653	0.0270393	4.99E-07	-7.98E-06	5.19E-06	2454.97	1.00326	0.129565	0.939298	-0.327643	8.37E-05	0.00914922	0	0	0.00347673	8.50757	0	0	0.000256712	0.0160222	0.000194554	0.0139483	0.000188867	0.0137429	0	7	0	0	1000	44330	44330	0
1	6	Category E	2702	2	12:37:21	82875	82875	53	5.2	10.1514	0.191535	0.0387815	0.0057304	-0.0188403	49.5137	0.93422	-0.328586	-0.0139851	-0.872969	0.00904702	0.0951158	0	0	0.0657798	3.48633	0	0	0.0201946	0.142108	0.00783553	0.0885185	0.0180802	0.134463	0	7	0	0	1000	44330	44330	0
1	7	Category L	2755	2	12:37:27	82928	82928	99	9.8	4.78442	0.0483275	0.0317555	-0.00655234	-0.00824653	92.4368	0.933705	-0.259837	-0.0137409	-0.896105	0.00101602	0.0318751	0.000355114	0.0188445	0.0662953	6.56323	0	0	0.00233043	0.0482746	0.00028853	0.0169862	0.000463621	0.0215319	0	7	0	0	1000	44330	44330	0
1	8	Category M	2854	2	12:37:37	83027	83027	45	4.4	14.9167	0.331483	-0.184787	-0.067844	0.168376	47.5549	1.05678	-0.270877	0.0962782	-1.01382	0.0512967	0.226488	0.00246311	0.0496297	0.0809733	3.6438	0.000341797	0.0184877	0.0554036	0.23538	0.0290636	0.17048	0.0500651	0.223752	0	7	0	0	1000	44330	44330	0
1	9	Category N	2899	2	12:37:42	83072	83072	13	1.2	31.0391	2.38762	0.324463	0.550105	-0.971173	14.1677	1.08982	-0.158203	0.119047	-1.07131	10.2097	3.19526	0	0	0.089825	1.16772	0	0	0.60915	0.78048	9.74183	3.12119	2.69127	1.64051	0	7	0	0	1000	44330	44330	0
1	10	Category E	2912	2	12:56:31	83085	83085	59	5.8	17.3054	0.293312	0.00760974	-0.065438	0.0897941	61.3938	1.04057	-0.00497385	0.0551054	-1.03698	0.0643704	0.253713	0.00323176	0.0568486	0.0853044	5.03296	0.000786216	0.0280395	0.0315645	0.177664	0.0125463	0.11201	0.0540916	0.232576	0	7	0	0	1000	44330	44330	0
1	11	Category L	2971	2	12:56:37	83144	83144	39	3.8	5.44604	0.139642	0.12629	0.0411408	0.00503931	36.3462	0.931954	-0.0154059	-0.0175468	-0.930958	0.00431941	0.0657222	5.01E-05	0.00707673	0.0680464	2.65381	0	0	0.0179913	0.134132	0.00242263	0.0492202	0.000507061	0.022518	0	7	0	0	1000	44330	44330	0
1	12	Category E	3010	2	13:03:00	83183	83183	52	5.1	10.425	0.200482	-0.0629507	-0.0412363	0.00353534	48.1287	0.925551	-0.182293	-0.0623779	-0.902856	0.0117798	0.108535	0	0	0.0744488	3.87134	0	0	0.01678	0.129538	0.0120803	0.10991	0.0222403	0.149132	0	7	0	0	1000	44330	44330	0
1	13	Category L	3062	2	13:03:57	83235	83235	39	3.8	2.15015	0.055132	0.0157189	0.0302046	-0.00287961	36.5906	0.93822	-0.285119	-0.0433819	-0.892559	0.00347431	0.0589433	0	0	0.0617801	2.40942	0	0	0.00169646	0.0411882	0.00110176	0.0331928	0.000419421	0.0204798	0	7	0	0	1000	44330	44330	0
1	14	Category G	3101	2	13:38:32	83274	83274	82	8.2	13.1626	0.160519	-0.0659745	-0.0176198	0.00464165	76.6428	0.934669	-0.274414	-0.0134128	-0.89022	0.0100425	0.100212	5.95E-06	0.00244022	0.0653314	5.35718	5.95E-06	0.00244022	0.0278916	0.167008	0.00317978	0.0563896	0.0044779	0.0669171	0	7	0	0	1000	44330	44330	0
1	15	Category L	3183	2	13:39:17	83356	83356	133	13.3	13.718	0.103143	0.0785802	0.0320338	-0.0104613	123.049	0.925183	0.0349653	0.0336694	-0.917954	0.0028324	0.0532203	2.39E-05	0.00488501	0.0748172	9.95068	2.39E-05	0.00488501	0.0142831	0.119512	0.00317383	0.0563367	0.000686531	0.0262017	0	7	0	0	1000	44330	44330	0
1	16	Category M	3316	2	13:53:17	83489	83489	46	4.601	26.3716	0.573295	-0.224477	-0.123795	0.0550166	41.4607	0.901319	-0.221839	-0.136321	-0.862735	0.388322	0.623155	0	0	0.0986806	4.53931	0	0	0.413813	0.643283	0.129851	0.360348	0.156388	0.395459	0	7	0	0	1000	44330	44330	0
1	17	Category L	3362	2	13:55:35	83535	83535	44	4.4	5.95142	0.135259	0.0570013	0.0676048	-0.0244751	40.4238	0.918723	-0.012146	-0.0486284	-0.909607	0.0657682	0.256453	0.000244141	0.015625	0.0812766	3.57617	0.000244141	0.015625	0.0162076	0.127309	0.00756836	0.0869963	0.00176447	0.0420056	0	7	0	0	1000	44330	44330	0
1	18	Category J	3406	2	14:23:52	83579	83579	62	6.101	52.7974	0.85157	0.0439808	-0.00761167	-0.00662724	59.7253	0.963312	0.157707	0.0080527	-0.950093	0.189682	0.435524	5.12E-05	0.00715477	0.036688	2.27466	5.12E-05	0.00715477	0.0851381	0.291784	0.0375543	0.193789	0.745562	0.863459	0	7	0	0	1000	44330	44330	0
1	19	Category E	3468	2	14:24:24	83641	83641	54	5.3	10.7468	0.199015	-0.0359927	0.00269911	-0.00140155	51.7217	0.957809	0.0696253	0.0138346	-0.955037	0.0518166	0.227633	2.26E-05	0.00475454	0.0421911	2.27832	2.26E-05	0.00475454	0.0202275	0.142223	0.00548412	0.0740549	0.0218144	0.147697	0	7	0	0	1000	44330	44330	0
1	20	Category J	3522	2	14:24:30	83695	83695	34	3.3	19.9407	0.58649	0.0846234	-0.00944968	-0.0028148	32.6553	0.960449	0.0771197	0.0106919	-0.957318	0.18205	0.426673	0	0	0.0395508	1.34473	0	0	0.0472987	0.217483	0.0180592	0.134385	0.390912	0.62523	0	7	0	0	1000	44330	44330	0
1	21	Category L	3556	2	14:25:34	83729	83729	106	10.5	4.23926	0.039993	-0.0210007	0.00636839	0.000935105	100.011	0.943502	0.0744168	0.0235089	-0.939766	0.00968041	0.0983891	0	0	0.0564978	5.98877	0	0	0.00118615	0.0344406	0.00019347	0.0139093	0.000269476	0.0164157	0	7	0	0	1000	44330	44330	0
1	22	Category E	3662	2	14:25:47	83835	83835	122	12.101	30.1997	0.247539	0.00113665	-0.00454662	0.00373815	114.073	0.935025	0.0778669	0.00342397	-0.930862	0.0133517	0.11555	0	0	0.0649754	7.927	0	0	0.0282503	0.168078	0.0130075	0.11405	0.0324887	0.180246	0	7	0	0	1000	44330	44330	0
1	23	Category F	3784	2	14:28:10	83957	83957	55	5.4	11.1243	0.202259	-0.00978338	0.00621893	-0.00918857	51.4534	0.935516	0.0780806	0.0133212	-0.931374	0.0074929	0.0865615	0	0	0.0644842	3.54663	0	0	0.0150391	0.122634	0.00894442	0.094575	0.0227672	0.150888	0	7	0	0	1000	44330	44330	0
1	24	Category L	3839	2	14:28:16	84012	84012	227	22.7	8.32471	0.0366727	0.00941286	-0.00227793	0.00208864	213.022	0.938424	0.174451	0.0399982	-0.920748	0.00089805	0.0299675	0	0	0.0615761	13.9778	0	0	0.000605512	0.0246071	0.000660363	0.0256975	0.000397938	0.0199484	0	7	0	0	1000	44330	44330	0
1	25	Category E	4066	2	14:28:40	84239	84239	43	4.2	10.4314	0.242591	-0.00140807	0.0305857	-0.0119288	40.4263	0.940146	0.0615007	0.0362066	-0.936665	0.0109466	0.104626	0	0	0.0598542	2.57373	0	0	0.0226313	0.150437	0.0104924	0.102432	0.0342705	0.185123	0	7	0	0	1000	44330	44330	0
1	26	Category F	4109	2	14:28:52	84282	84282	51	5	10.5691	0.207237	-0.0287129	-0.0224705	0.00332701	47.7212	0.93571	-0.025472	-0.0307904	-0.934628	0.0112592	0.106109	0	0	0.0642904	3.27881	0	0	0.0206036	0.143539	0.0151559	0.123109	0.0185355	0.136145	0	7	0	0	1000	44330	44330	0
1	27	Category E	4160	2	14:30:07	84333	84333	41	4	7.93799	0.193609	-0.0167862	-0.00398962	-0.00210795	38.157	0.930658	0.0450767	-0.0239734	-0.928377	0.00924757	0.0961643	0	0	0.0693419	2.84302	0	0	0.0172744	0.131432	0.0062762	0.0792225	0.0219012	0.147991	0	7	0	0	1000	44330	44330	0
1	28	Category L	4201	2	14:30:12	84374	84374	27	2.601	1.53638	0.0569029	0.0356536	0.0164207	0.00872577	25.3433	0.938639	0.15068	0.00335467	-0.926297	0.0125687	0.11211	0	0	0.0613607	1.65674	0	0	0.00217918	0.0466817	0.00102177	0.0319652	0.000506366	0.0225026	0	7	0	0	1000	44330	44330	0
1	29	Category E	4228	2	14:30:16	84401	84401	155	15.401	35.4294	0.228577	-0.0134813	0.000166961	-0.0027517	145.172	0.936594	0.122239	0.0069588	-0.927665	0.00906471	0.0952087	1.58E-06	0.00125503	0.0634057	9.82788	1.58E-06	0.00125503	0.0238486	0.15443	0.0101405	0.1007	0.0261892	0.161831	0	7	0	0	1000	44330	44330	0
1	30	Category L	4383	2	14:30:36	84556	84556	58	5.7	6.34082	0.109324	0.10703	-6.73E-05	0.0104391	53.5642	0.923521	0.099281	0.00310227	-0.917287	0.00233617	0.048334	0	0	0.0764792	4.43579	0	0	0.0128595	0.1134	8.42E-06	0.00290149	0.000282025	0.0167936	0	7	0	0	1000	44330	44330	0
1	31	Category E	4441	2	15:06:38	84614	84614	46	4.5	9.65723	0.20994	-0.0687362	0.00846	-0.0169412	42.9688	0.934103	-0.191873	-0.0177055	-0.908378	0.0151633	0.123139	5.31E-06	0.00230378	0.0658967	3.03125	5.31E-06	0.00230378	0.028591	0.169089	0.00941003	0.0970053	0.0203698	0.142723	0	7	0	0	1000	44330	44330	0
1	32	Category G	4487	2	15:20:30	84660	84660	78	7.7	14.5867	0.187009	-0.0110834	-0.0310998	-0.0037341	74.7007	0.957701	-0.437578	0.00579051	-0.84939	0.00906137	0.0951912	9.39E-06	0.00306431	0.0422989	3.29932	9.39E-06	0.00306431	0.0233874	0.152929	0.00844163	0.0918784	0.0114527	0.107017	0	7	0	0	1000	44330	44330	0
1	33	Category M	4565	2	15:20:53	84738	84738	26	2.5	8.58081	0.330031	-0.0230243	0.192308	0.0598708	24.5081	0.942618	-0.504714	0.0312124	-0.795354	0.100145	0.316456	0	0	0.0573824	1.49194	0	0	0.0719276	0.268193	0.0896184	0.299363	0.0385836	0.196427	0	7	0	0	1000	44330	44330	0
1	34	Category G	4591	2	15:21:00	84764	84764	77	7.701	14.4822	0.18808	0.0280793	-0.0428007	-0.0257616	72.03	0.935455	-0.472786	-0.0533114	-0.804291	0.0199403	0.14121	1.27E-05	0.00356127	0.0645451	4.96997	1.27E-05	0.00356127	0.0255618	0.159881	0.0192142	0.138615	0.00911564	0.0954759	0	7	0	0	1000	44330	44330	0
1	35	Category H	4668	2	15:25:07	84841	84841	103	10.2	23.29	0.226117	-0.0164096	-0.0065918	0.0152505	97.9258	0.950736	-0.546178	-0.0638108	-0.773942	0.0157625	0.125549	0	0	0.0492643	5.07422	0	0	0.0473704	0.217647	0.00794998	0.0891626	0.0120364	0.10971	0	7	0	0	1000	44330	44330	0
1	36	Category G	4771	2	15:25:29	84944	84944	79	7.801	15.7788	0.199732	-0.0707112	-0.00122688	0.0100067	74.6267	0.944642	-0.387127	-0.0475116	-0.857063	0.0109369	0.10458	1.55E-05	0.0039309	0.0553581	4.37329	1.55E-05	0.0039309	0.0400916	0.200229	0.00658562	0.0811518	0.00712952	0.0844365	0	7	0	0	1000	44330	44330	0
1	37	Category E	4850	2	15:28:09	85023	85023	392	39.2	88.8462	0.226648	0.0065208	0.00229006	-0.00320995	366.788	0.935683	-0.0872136	0.00224647	-0.927726	0.0110474	0.105106	0	0	0.0643174	25.2124	0	0	0.0293286	0.171256	0.0081401	0.0902225	0.0250693	0.158333	0	7	0	0	1000	44330	44330	0
1	38	Category L	5242	2	15:28:50	85415	85415	45	4.4	7.38696	0.164155	0.162684	0.00688477	0.0086046	41.9136	0.931413	0.0159668	-0.00977105	-0.931044	0.00208333	0.0456435	0	0	0.0685872	3.08643	0	0	0.0269206	0.164075	0.000103082	0.0101529	0.000206163	0.0143584	0	7	0	0	1000	44330	44330	0
1	39	Category E	5287	2	15:48:48	85460	85460	43	4.2	12.0256	0.279666	-0.194353	-0.0172886	-0.0114973	39.7563	0.924566	-0.0179983	-0.0101687	-0.924288	0.0189124	0.137522	0	0	0.0754338	3.24365	0	0	0.0607115	0.246397	0.00764217	0.0874195	0.0263161	0.162222	0	7	0	0	1000	44330	44330	0
1	40	Category L	5330	2	15:49:10	85503	85503	171	17	8.18311	0.0478544	0.023319	-0.000481143	4.00E-05	158.766	0.928455	0.179082	0.00173183	-0.909844	0.00143486	0.0378796	0	0	0.0715446	12.2341	0	0	0.00437883	0.0661727	0.000409756	0.0202424	0.000249852	0.0158067	0	7	0	0	1000	44330	44330	0
1	41	Category E	5501	2	15:49:27	85674	85674	92	9.1	20.3904	0.221635	0.0132977	0.00621497	0.00334367	86.7266	0.94268	0.130989	0.0141336	-0.932445	0.00813891	0.0902159	0	0	0.05732	5.27344	0	0	0.0158877	0.126046	0.0103149	0.101563	0.02948	0.171697	0	7	0	0	1000	44330	44330	0
1	42	Category F	5593	2	16:00:42	85766	85766	48	4.701	11.6311	0.242315	-0.0411224	-0.00409444	-0.00675456	45.1655	0.940948	0.0927073	-0.00524902	-0.936259	0.0118205	0.108722	0	0	0.0590515	2.83447	0	0	0.0317027	0.178052	0.00741069	0.0860853	0.0305888	0.174897	0	7	0	0	1000	44330	44330	0
1	43	Category L	5641	2	16:00:47	85814	85814	24	2.3	3.15796	0.131582	0.119731	0.0231628	0.0426432	22.7859	0.949412	0.0983887	-0.0196737	-0.944021	0.0321554	0.179319	3.05E-05	0.00552427	0.050588	1.21411	3.05E-05	0.00552427	0.0146688	0.121115	0.000528971	0.0229994	0.00226847	0.0476285	0	7	0	0	1000	44330	44330	0
1	44	Category J	5665	2	16:03:05	85838	85838	82	8.1	50.6411	0.617575	-0.0655369	-0.00815489	-0.0130764	78.4319	0.956486	0.00619581	-0.0228748	-0.955161	0.0878876	0.296459	1.79E-05	0.00422658	0.0435136	3.56812	1.79E-05	0.00422658	0.0536305	0.231583	0.0286091	0.169142	0.387564	0.622547	0	7	0	0	1000	44330	44330	0
1	45	Category L	5747	2	16:03:15	85920	85920	143	14.2	6.95068	0.0486062	0.0356821	0.00571084	0.00318578	132.969	0.929851	0.16053	0.0138443	-0.914522	0.00477696	0.0691156	1.20E-05	0.00345701	0.0701486	10.0313	1.20E-05	0.00345701	0.00346065	0.0588273	0.000199751	0.0141333	0.000225361	0.015012	0	7	0	0	1000	44330	44330	0
1	46	Category E	5890	2	16:03:30	86063	86063	61	6	13.4077	0.219799	-0.0458104	-0.0116267	-0.0041624	56.8547	0.932045	0.0999576	-0.00968158	-0.92649	0.0124392	0.111531	0	0	0.0679551	4.14526	0	0	0.0197434	0.140511	0.00740827	0.0860713	0.031214	0.176675	0	7	0	0	1000	44330	44330	0
1	47	Category L	5951	2	16:03:37	86124	86124	64	6.3	4.55273	0.0711365	0.0667915	0.00706863	0.00333405	59.2061	0.925095	0.13047	0.00659943	-0.915104	0.00226593	0.0476018	0	0	0.0749054	4.79395	0	0	0.00545883	0.0738839	0.000110626	0.0105179	0.000247955	0.0157466	0	7	0	0	1000	44330	44330	0
1	48	Category E	6015	2	16:06:48	86188	86188	57	5.7	12.3008	0.215803	-0.0841557	-0.00358073	-0.00578656	53.1128	0.931803	0.0132607	-0.0190344	-0.931277	0.0128624	0.113412	0	0	0.0681966	3.88721	0	0	0.0203022	0.142486	0.0111919	0.105792	0.0252707	0.158968	0	7	0	0	1000	44330	44330	0
1	49	Category L	6072	2	16:06:55	86245	86245	51	5.001	4.25928	0.0835152	0.0799824	0.00516525	0.00314032	47.9507	0.940209	0.0612745	-0.0451947	-0.937012	0.020752	0.144055	0	0	0.0597905	3.04932	0	0	0.00683115	0.0826508	0.000263289	0.0162262	0.000138825	0.0117824	0	7	0	0	1000	44330	44330	0
1	50	Category J	6123	2	16:07:05	86296	86296	86	8.501	58.1572	0.676247	-0.0478289	-0.0147677	-0.00165789	81.3113	0.94548	-0.0598485	-0.0552638	-0.941097	0.106394	0.326181	2.27E-05	0.00476558	0.05452	4.68872	2.27E-05	0.00476558	0.0577137	0.240237	0.0279342	0.167135	0.47388	0.688389	0	7	0	0	1000	44330	44330	0
1	51	Category L	6209	2	16:24:44	86382	86382	101	10	8.33594	0.082534	0.0634379	0.0118396	-0.00859568	94.345	0.934109	-0.0643903	-0.0131038	-0.928815	0.0111531	0.105608	9.67E-06	0.00310949	0.0658914	6.65503	9.67E-06	0.00310949	0.00791644	0.0889744	0.00123037	0.0350767	0.000788018	0.0280717	0	7	0	0	1000	44330	44330	0
1	52	Category G	6310	2	16:37:01	86483	86483	83	8.2	16.4287	0.197936	-0.0926175	-0.000447101	0.0272614	78.1384	0.941427	-0.35946	-0.0181958	-0.867908	0.0108598	0.104211	0	0	0.0585732	4.86157	0	0	0.0338473	0.183976	0.00719479	0.0848221	0.00828019	0.0909956	0	7	0	0	1000	44330	44330	0
1	53	Category E	6393	2	17:04:55	86566	86566	44	4.4	10.2878	0.233815	0.0261563	-0.0233876	-0.0287087	41.4749	0.94261	-0.149519	-0.0225109	-0.926969	0.0213623	0.146158	0	0	0.0573897	2.52515	0	0	0.0333696	0.182673	0.00878906	0.09375	0.0332919	0.182461	0	7	0	0	1000	44330	44330	0
1	54	Category L	6437	2	17:05:00	86610	86610	29	2.8	2.16431	0.0746313	0.062601	0.0288928	0.013352	27.6851	0.954657	0.0252475	0.00441137	-0.953765	0.0574657	0.23972	9.26E-05	0.00962315	0.0453428	1.31494	9.26E-05	0.00962315	0.00537109	0.0732877	0.00117019	0.0342081	0.000269397	0.0164133	0	7	0	0	1000	44330	44330	0
1	55	Category J	6466	2	17:05:04	86639	86639	85	8.401	58.6179	0.689623	-0.0102941	0.00573012	-0.000959329	77.7991	0.915283	0.121984	0.0420669	-0.905615	0.141056	0.375574	7.18E-05	0.00847385	0.0847168	7.20093	7.18E-05	0.00847385	0.0494256	0.222319	0.0233456	0.152793	0.535461	0.731752	0	7	0	0	1000	44330	44330	0
1	56	Category L	6551	2	17:05:14	86724	86724	81	8	3.39014	0.0418535	0.0303096	-0.0048376	0.0034451	75.0112	0.926065	0.187238	0.0217225	-0.906362	0.0252881	0.159022	1.51E-05	0.00388206	0.0739354	5.98877	1.51E-05	0.00388206	0.00137744	0.0371138	0.000138648	0.0117749	0.000328535	0.0181255	0	7	0	0	1000	44330	44330	0
1	57	Category J	6632	2	17:05:23	86805	86805	56	5.5	34.4758	0.61564	-0.0158866	0.00777326	-0.0161525	53.9604	0.963579	0.0516227	0.0149798	-0.960541	0.128087	0.357892	1.74E-05	0.00417596	0.0364205	2.03955	1.74E-05	0.00417596	0.031699	0.178042	0.02771	0.166463	0.423981	0.651138	0	7	0	0	1000	44330	44330	0
1	58	Category E	6688	2	17:12:03	86861	86861	61	6.001	14.02	0.229836	0.0166536	-0.0185267	0.0101178	58.4661	0.95846	-0.0436732	-0.00790856	-0.957319	0.0204518	0.14301	1.20E-05	0.0034651	0.0415399	2.53394	1.20E-05	0.0034651	0.0207199	0.143944	0.00671587	0.0819504	0.0353964	0.188139	0	7	0	0	1000	44330	44330	0
1	59	Category F	6749	2	17:15:29	86922	86922	50	4.9	11.1042	0.222085	-0.0578955	0.0265576	0.010708	47.7695	0.955391	-0.0551709	-0.0219336	-0.953442	0.0255469	0.159834	4.88E-05	0.00698771	0.0446094	2.23047	4.88E-05	0.00698771	0.0302832	0.174021	0.0134668	0.116047	0.0171924	0.13112	0	7	0	0	1000	44330	44330	0
1	60	Category J	6799	2	17:15:35	86972	86972	36	3.501	24.2686	0.674127	-0.0250583	-0.0566271	-0.0468072	34.6006	0.961127	0.00574409	-0.030504	-0.9603	0.150133	0.38747	6.78E-06	0.00260417	0.0388726	1.39941	6.78E-06	0.00260417	0.0392727	0.198173	0.0293172	0.171223	0.470045	0.685598	0	7	0	0	1000	44330	44330	0
1	61	Category L	6835	2	17:17:07	87008	87008	27	2.6	4.71143	0.174497	0.157832	0.0519748	0.0449671	25.6797	0.9511	0.0480053	-0.0108145	-0.949734	0.0876827	0.296113	2.71E-05	0.00520833	0.0489005	1.32031	2.71E-05	0.00520833	0.0249295	0.157891	0.00290256	0.0538754	0.00234194	0.0483936	0	7	0	0	1000	44330	44330	0
1	62	Category J	6862	2	17:17:11	87035	87035	83	8.201	52.6912	0.634833	0.0020296	0.00978327	-0.00774191	78.6062	0.947063	-0.0148632	0.00747129	-0.945227	0.0716626	0.267699	2.94E-05	0.00542352	0.0529373	4.3938	2.94E-05	0.00542352	0.0474192	0.217759	0.0148043	0.121673	0.405535	0.636816	0	7	0	0	1000	44330	44330	0
1	63	Category E	6945	2	17:19:28	87118	87118	49	4.8	11.9785	0.24446	-0.0882593	-0.0158642	0.0133281	47.1226	0.961685	-0.110097	-0.0184999	-0.954998	0.0441048	0.210011	1.49E-05	0.00386618	0.0383151	1.87744	1.49E-05	0.00386618	0.0356595	0.188837	0.0162378	0.127428	0.0227001	0.150666	0	7	0	0	1000	44330	44330	0
1	64	Category J	6994	2	17:19:34	87167	87167	76	7.5	50.2148	0.660722	-0.0290977	-0.00228079	-0.00497918	70.9214	0.933176	-0.00717324	-0.00619667	-0.932874	0.134913	0.367306	8.35E-05	0.00913903	0.0668239	5.07861	8.35E-05	0.00913903	0.101016	0.317831	0.0224192	0.14973	0.440263	0.663523	0	7	0	0	1000	44330	44330	0
1	65	Category L	7070	2	17:20:39	87243	87243	39	3.801	5.72632	0.146829	0.140713	0.00656676	0.0290089	37.0781	0.950721	0.0241762	0.0129082	-0.950083	0.0844727	0.290642	5.01E-05	0.00707673	0.0492788	1.92188	4.38E-05	0.00661968	0.0206142	0.143577	0.000200321	0.0141535	0.00123948	0.0352063	0	7	0	0	1000	44330	44330	0
1	66	Category J	7109	2	17:20:52	87282	87282	114	11.3	85.9705	0.754127	-0.0194092	0.0442558	-0.00476288	112.03	0.982722	-0.00579299	-0.0782878	-0.975648	0.102967	0.320885	0.000250565	0.0158293	0.020268	2.31055	0.000132778	0.0115229	0.066659	0.258184	0.0527622	0.2297	0.540647	0.735287	0	7	0	0	1000	44330	44330	0
1	67	Category M	7223	2	17:21:13	87396	87396	48	4.801	38.7158	0.80658	0.00694275	-0.240524	-0.0321655	51.1929	1.06652	0.0270081	-0.314484	-1.0181	0.0717723	0.267903	0.000376383	0.0194006	0.0665181	3.19287	0.000127157	0.0112764	0.104309	0.322969	0.347265	0.589292	0.269938	0.519556	0	7	0	0	1000	44330	44330	0
1	68	Category J	7271	2	17:21:22	87444	87444	86	8.5	84.8557	0.986694	-0.0154575	0.066429	-0.0171267	97.6245	1.13517	0.0768702	-0.103388	-1.12574	0.424793	0.651762	0.00126896	0.0356225	0.135169	11.6245	0.00102198	0.0319685	0.0934746	0.305736	0.452253	0.672498	0.855812	0.925101	0	7	0	0	1000	44330	44330	0
1	69	Category L	7357	2	17:23:04	87530	87530	120	11.9	7.99121	0.0665934	0.0174764	0.00400798	0.0289001	115.594	0.963283	0.0937683	-0.02382	-0.957688	0.0291199	0.170645	0.00098877	0.0314447	0.0574361	6.89233	0.000244141	0.015625	0.00235392	0.0485172	0.000771077	0.0277683	0.00366007	0.0604986	0	7	0	0	1000	44330	44330	0
1	70	Category J	7477	2	17:27:55	87650	87650	113	11.2	81.051	0.717266	0.0122135	-0.00229233	-0.0182889	110.667	0.979356	-0.0116258	-0.00331858	-0.978438	0.105668	0.325065	5.83E-05	0.0076377	0.0217544	2.45825	3.24E-05	0.00569281	0.0458336	0.214088	0.0256132	0.160041	0.541178	0.735648	0	7	0	0	1000	44330	44330	0
1	71	Category E	7590	2	17:28:13	87763	87763	47	4.6	10.1262	0.215452	-0.075507	0.00123629	0.0312656	44.3735	0.944118	-0.117733	-0.0477892	-0.935396	0.0360133	0.189772	1.56E-05	0.00394759	0.0558822	2.62646	1.56E-05	0.00394759	0.0420389	0.205034	0.0139835	0.118252	0.0156302	0.125021	0	7	0	0	1000	44330	44330	0
1	72	Category L	7637	2	17:28:18	87810	87810	89	8.8	5.46851	0.0614439	0.0489296	0.00982872	-0.00751075	83.0037	0.932625	-0.0677339	-0.0426917	-0.928475	0.00109452	0.0330835	0	0	0.0673746	5.99634	0	0	0.00380201	0.0616604	0.000403244	0.0200809	0.000301747	0.0173709	0	7	0	0	1000	44330	44330	0
1	73	Category E	7726	2	17:28:28	87899	87899	91	9.1	20.8005	0.228577	-0.048643	-0.0074369	0.00252994	85.2954	0.937312	-0.209175	-0.0338255	-0.911146	0.0159255	0.126196	2.68E-06	0.00163795	0.0626878	5.70459	2.68E-06	0.00163795	0.0257206	0.160376	0.015464	0.124354	0.0251948	0.158729	0	7	0	0	1000	44330	44330	0
1	74	Category L	7817	2	17:55:34	88116	88116	106	10.5	3.92529	0.0370311	0.0174077	-0.00267173	-0.000188864	99.5479	0.939131	-0.0213347	-0.00210974	-0.9382	0.000585016	0.0241871	0	0	0.0608693	6.45215	0	0	0.00155237	0.0394001	9.44E-05	0.0097176	0.000181954	0.013489	0	7	0	0	1000	44330	44330	0
1	75	Category E	7923	2	17:55:45	88222	88222	45	4.4	10.1946	0.226546	-0.100233	-0.00597873	-0.00134549	42.5181	0.944846	-0.0989312	-0.0109429	-0.939497	0.0179579	0.134007	0	0	0.0551541	2.48193	0	0	0.0327203	0.180887	0.015842	0.125865	0.0158474	0.125887	0	7	0	0	1000	44330	44330	0
1	76	Category L	7968	2	18:00:03	88267	88267	123	12.2	10.0386	0.0816144	0.0609359	0.00758821	-0.010111	114.572	0.931476	-0.0221711	-0.00132789	-0.927979	0.00109963	0.0331606	3.18E-05	0.00563544	0.0685241	8.42847	3.18E-05	0.00563544	0.00983907	0.0991921	0.000339415	0.0184232	0.000732422	0.0270633	0	7	0	0	1000	44330	44330	0
1	77	Category G	8091	2	18:17:57	88390	88390	102	10.2	24.0398	0.235684	-0.106931	-0.00573491	0.0153713	95.2319	0.933646	-0.334892	-0.00816196	-0.865498	0.0170515	0.130582	9.81E-05	0.00990631	0.0663536	6.76807	9.81E-05	0.00990631	0.0469229	0.216617	0.0125349	0.11196	0.0124584	0.111617	0	7	0	0	1000	44330	44330	0
1	78	Category L	8193	2	18:18:09	88492	88492	72	7.2	12.6316	0.175439	0.17255	0.00683594	-0.0149977	65.1731	0.905182	0.0170424	0.0142619	-0.901015	0.00630018	0.0793737	0.000149197	0.0122146	0.0948181	6.8269	0.000149197	0.0122146	0.0368788	0.192039	0.000152588	0.0123526	0.000505235	0.0224774	0	7	0	0	1000	44330	44330	0
1	79	Category G	8265	2	18:18:35	88564	88564	82	8.101	21.5188	0.262424	-0.166677	-0.00379907	0.0188316	75.3298	0.918657	-0.320756	-0.00918802	-0.854948	0.0156042	0.124917	0.00037812	0.0194453	0.0813435	6.67017	0.00037812	0.0194453	0.065254	0.255449	0.00985197	0.0992571	0.00773807	0.0879663	0	7	0	0	1000	44330	44330	0
1	80	Category L	8347	2	18:21:43	88646	88646	228	22.7	17.3262	0.075992	0.057508	0.00195313	-0.00616669	210.769	0.924423	0.133821	0.0279434	-0.909336	0.00177752	0.0421606	5.25E-05	0.00724354	0.0755765	17.2314	5.25E-05	0.00724354	0.0126889	0.112645	0.000284831	0.0168769	0.000398335	0.0199583	0	7	0	0	1000	44330	44330	0
1	81	Category G	8575	2	18:34:55	88874	88874	121	12	28.8252	0.238225	-0.111976	-0.0108814	0.0156129	112.92	0.93322	-0.381717	-0.0353822	-0.843276	0.0185607	0.136238	0.000163433	0.0127841	0.0667795	8.08032	0.000163433	0.0127841	0.0555289	0.235646	0.0091018	0.0954034	0.0125016	0.111811	0	7	0	0	1000	44330	44330	0
1	82	Category L	8696	2	18:39:39	88995	88995	38	3.7	10.4878	0.275995	0.272596	0.01921	-0.0334087	34.238	0.901001	-0.100592	0.0158691	-0.893047	0.00343082	0.0585732	5.78E-05	0.00760413	0.098999	3.76196	5.78E-05	0.00760413	0.0786904	0.280518	0.000449733	0.0212069	0.00138132	0.0371661	0	7	0	0	1000	44330	44330	0
1	83	Category E	8734	2	19:16:03	89033	89033	173	17.3	38.4221	0.222093	-0.0296017	0.00225795	-5.64E-05	162.505	0.939333	-0.0276895	0.00160314	-0.938472	0.0141884	0.119115	0	0	0.0606668	10.4954	0	0	0.0286392	0.169231	0.00766573	0.0875542	0.0267807	0.163648	0	7	0	0	1000	44330	44330	0
1	84	Category F	8907	2	19:17:17	89206	89206	151	15.1	30.8667	0.204415	0.0296008	-0.00253842	0.000960394	141.662	0.93816	0.065475	-0.0136234	-0.935314	0.0069184	0.0831769	0	0	0.0618403	9.33789	0	0	0.0212111	0.14564	0.00678258	0.0823564	0.0206954	0.143859	0	7	0	0	1000	44330	44330	0
1	85	Category E	9058	2	19:27:10	89357	89357	99	9.8	18.8145	0.190045	0.0158321	0.00873234	-0.0127767	92.0684	0.929983	-0.0533903	-0.0189419	-0.92372	0.012461	0.111629	4.93E-06	0.00222084	0.0700166	6.93164	4.93E-06	0.00222084	0.030271	0.173986	0.0083797	0.0915407	0.0103969	0.101965	0	7	0	0	1000	44330	44330	0
1	86	Category G	9157	2	20:20:42	89456	89456	103	10.2	22.0103	0.213692	-0.0333999	-0.00119463	0.00754466	97.6975	0.94852	-0.43014	-0.0678237	-0.840214	0.010882	0.104317	1.42E-05	0.00377118	0.0514805	5.30249	1.42E-05	0.00377118	0.0381807	0.195399	0.00667002	0.0816702	0.0118776	0.108984	0	7	0	0	1000	44330	44330	0
1	87	Category H	9260	2	20:21:23	89559	89559	77	7.701	18.5325	0.240681	-0.0825703	-0.0139667	0.0151748	71.1521	0.924053	-0.35181	-0.0638983	-0.845754	0.0183993	0.135644	6.98E-05	0.00835191	0.0759468	5.8479	6.98E-05	0.00835191	0.0462409	0.215037	0.0130948	0.114433	0.0167823	0.129546	0	7	0	0	1000	44330	44330	0
1	88	Category L	9337	2	20:21:35	89636	89636	31	3	9.83765	0.317343	0.313941	0.0331952	-0.0246582	27.9304	0.900981	-0.129009	-0.0204606	-0.891247	0.00215789	0.0464531	7.88E-06	0.00280633	0.0990187	3.06958	7.88E-06	0.00280633	0.0991683	0.31491	0.00111045	0.0333234	0.000811177	0.0284812	0	7	0	0	1000	44330	44330	0
1	89	Category E	9368	2	20:40:26	89667	89667	72	7.1	16.4119	0.227943	-0.0819533	-0.00887383	-0.00372314	67.3237	0.935052	-0.0907728	-0.0248108	-0.929718	0.0138516	0.117693	0	0	0.0649482	4.67627	0	0	0.0280728	0.167549	0.0164252	0.128161	0.0196499	0.140178	0	7	0	0	1000	44330	44330	0
1	90	Category L	9440	2	20:40:40	89739	89739	130	12.9	5.57397	0.0428767	0.0273851	0.00385179	0.00332595	121.962	0.938169	0.0209454	-0.0150766	-0.93735	0.000952148	0.0308569	0	0	0.0618314	8.03809	0	0	0.00193247	0.0439598	0.000182166	0.0134969	0.000199069	0.0141092	0	7	0	0	1000	44330	44330	0
1	91	Category E	9570	2	20:41:01	89869	89869	197	19.601	40.9434	0.207834	-0.0127449	-0.00234598	0.00127895	187.598	0.952276	-0.101948	-0.0271566	-0.946097	0.0136297	0.116746	3.72E-06	0.00192818	0.0477239	9.40161	3.72E-06	0.00192818	0.0203294	0.142581	0.00846561	0.0920087	0.0235862	0.153578	0	7	0	0	1000	44330	44330	0
1	92	Category J	9767	2	21:31:00	90066	90066	49	4.8	32.7292	0.667944	0.0708805	0.000144491	-0.0253557	47.3403	0.966129	-0.0539053	-0.032102	-0.963807	0.137043	0.370193	4.98E-06	0.00223214	0.0338708	1.65967	4.98E-06	0.00223214	0.0429488	0.207241	0.0422961	0.20566	0.470733	0.6861	0	7	0	0	1000	44330	44330	0
1	93	Category E	9816	2	21:32:43	90115	90115	52	5.101	13.4424	0.258507	-0.116004	-0.0172213	0.0172729	48.9631	0.941599	-0.110319	0.000849797	-0.934838	0.0286302	0.169205	0.00014085	0.011868	0.0584013	3.03687	0.00014085	0.011868	0.0342032	0.184941	0.0254141	0.159418	0.0217379	0.147438	0	7	0	0	1000	44330	44330	0
1	94	Category L	9868	2	21:32:48	90167	90167	27	2.6	6.99536	0.259087	0.249042	0.0476978	0.0348036	26.0313	0.96412	-0.0864891	0.0350568	-0.959527	0.0237449	0.154094	0.000198929	0.0141042	0.0358796	0.96875	0.000198929	0.0141042	0.0624277	0.249855	0.00255896	0.0505861	0.00223343	0.0472592	0	7	0	0	1000	44330	44330	0
1	95	Category J	9895	2	21:32:52	90194	90194	49	4.801	33.3555	0.680724	-0.0675173	-0.0257842	-0.0359933	48.373	0.987205	-0.150974	0.00349271	-0.973747	0.139932	0.374075	5.48E-05	0.00740318	0.0131637	0.64502	5.48E-05	0.00740318	0.0977011	0.312572	0.061359	0.247708	0.40492	0.636333	0	7	0	0	1000	44330	44330	0
1	96	Category L	9944	2	21:34:36	90243	90243	23	2.2	1.57129	0.0683169	0.0110712	0.0330227	0.0466945	22.5967	0.982464	-0.246179	-0.0335322	-0.950238	0.0961596	0.310096	0.000233526	0.0152816	0.0184061	0.42334	0.000191067	0.0138227	0.000594429	0.0243809	0.00163468	0.0404312	0.00244141	0.0494106	0	7	0	0	1000	44330	44330	0
1	97	Category E	9967	2	21:34:39	90266	90266	68	6.7	18.8638	0.277408	-0.0076653	-0.00571935	0.00530288	65.1736	0.958435	-0.226089	-0.0439022	-0.930118	0.0468642	0.216481	0.000165154	0.0128512	0.0415649	2.82642	0.000147202	0.0121327	0.0335083	0.183053	0.0456687	0.213702	0.030952	0.175932	0	7	0	0	1000	44330	44330	0
1	98	Category J	10035	2	21:34:46	90334	90334	90	8.9	66.2256	0.73584	-0.0297662	0.00891656	-0.0154134	91.1531	1.01281	-0.130873	0.0124512	-1.00223	0.126104	0.355111	0.000170898	0.0130728	0.0194417	1.74976	0.000113932	0.0106739	0.106459	0.32628	0.0550944	0.234722	0.502336	0.708756	0	7	0	0	1000	44330	44330	0
1	99	Category L	10125	2	21:39:16	90424	90424	36	3.5	5.9231	0.16453	0.15996	-0.00648329	0.0307142	34.4709	0.957526	0.00406901	0.0187174	-0.957228	0.0350003	0.187084	8.82E-05	0.00938946	0.0424737	1.52905	6.78E-05	0.0082351	0.0258518	0.160785	7.46E-05	0.00863704	0.00132243	0.0363652	0	7	0	0	1000	44330	44330	0
1	100	Category E	10161	2	21:39:20	90460	90460	74	7.301	16.7319	0.226107	-0.0275846	-0.000171558	0.000663139	70.1697	0.948239	0.0292573	0.0146253	-0.947431	0.0131803	0.114805	0	0	0.0517611	3.83032	0	0	0.0228403	0.15113	0.0108247	0.104042	0.0255721	0.159913	0	7	0	0	1000	44330	44330	0
1	101	Category J	10235	2	21:39:46	90534	90534	61	6	34.0867	0.558798	-0.0327669	-0.00614354	-0.0113105	58.0681	0.951936	0.0959793	0.0223329	-0.946697	0.0915888	0.302636	0	0	0.0480637	2.93188	0	0	0.0327989	0.181105	0.00863697	0.0929353	0.355389	0.596145	0	7	0	0	1000	44330	44330	0
1	102	Category L	10296	2	21:52:20	90595	90595	47	4.6	3.84448	0.0817975	0.0713774	0.0237024	0.0187053	44.4219	0.945146	0.114429	0.035416	-0.937427	0.0432908	0.208064	1.04E-05	0.00322319	0.0548537	2.57813	1.04E-05	0.00322319	0.00515812	0.0718201	0.00079995	0.0282834	0.000675283	0.0259862	0	7	0	0	1000	44330	44330	0
1	103	Category J	10343	2	21:53:05	90642	90642	49	4.8	28.3455	0.578479	-0.0680953	-0.0172792	-0.0162129	46.6289	0.95161	0.031524	0.0137516	-0.950649	0.109201	0.330455	0	0	0.0483897	2.37109	0	0	0.0605269	0.246022	0.0175134	0.132338	0.328394	0.573057	0	7	0	0	1000	44330	44330	0
1	104	Category L	10392	2	22:02:05	90691	90691	83	8.3	3.45142	0.0415833	0.0219315	-0.00369152	0.00423569	77.9915	0.939656	0.0310941	0.0157368	-0.938862	0.00943324	0.0971249	0	0	0.0603439	5.00854	0	0	0.00111775	0.0334328	0.000470633	0.0216941	0.000467691	0.0216262	0	7	0	0	1000	44330	44330	0
1	105	Category E	10475	2	22:02:19	90774	90774	52	5.2	11.4102	0.219426	-0.0150945	0.00554481	-0.0120145	48.6226	0.935049	-0.00445557	0.0333017	-0.934321	0.00826322	0.0909023	0	0	0.0649508	3.37744	0	0	0.0167565	0.129447	0.0108971	0.104389	0.0271841	0.164876	0	7	0	0	1000	44330	44330	0
1	106	Category F	10527	2	22:02:59	90826	90826	53	5.2	10.3044	0.194423	-0.03482	-0.00077388	0.0126262	48.8293	0.921308	-0.0216871	-0.00508089	-0.920576	0.00618643	0.0786539	0	0	0.0786916	4.17065	0	0	0.0223227	0.149408	0.010065	0.100325	0.0111798	0.105735	0	7	0	0	1000	44330	44330	0
1	107	Category E	10580	2	22:45:19	90879	90879	219	21.9	36.9797	0.168857	-0.00208913	-0.00108247	-0.00350046	203.536	0.92939	0.0487345	-0.0225078	-0.925963	0.00676236	0.0822336	0	0	0.0706102	15.4636	0	0	0.0166852	0.129171	0.00633539	0.0795952	0.0122583	0.110717	0	7	0	0	1000	44330	44330	0
1	108	Category L	10799	2	22:57:45	91098	91098	181	18.1	13.8127	0.0763135	0.0461925	-0.000923958	-0.000625863	164.533	0.909021	0.238431	0.0177117	-0.873487	0.00499612	0.0706832	0.000174001	0.0131909	0.0909795	16.4673	0.000174001	0.0131909	0.00857325	0.0925918	0.000998144	0.0315934	0.00108177	0.0328903	0	7	0	0	1000	44330	44330	0
1	109	Category M	10980	2	22:58:16	91279	91279	60	5.9	43.9348	0.732247	-0.135433	0.0119303	0.0372314	47.4692	0.791154	-0.109607	0.0482788	-0.781567	1.25288	1.11932	0.000663249	0.0257536	0.208846	12.5308	0.000663249	0.0257536	0.327336	0.572133	1.3484	1.16121	0.112492	0.335398	0	7	0	0	1000	44330	44330	0
1	110	Category L	11040	2	22:58:23	91339	91339	41	4	4.36841	0.106547	0.0913622	-0.00653821	-0.0331138	36.1709	0.882217	0.0979599	0.0213474	-0.874821	0.0161192	0.126962	0.00109566	0.0331007	0.117783	4.8291	0.00109566	0.0331007	0.0112364	0.106002	0.000821742	0.028666	0.00359065	0.0599221	0	7	0	0	1000	44330	44330	0
1	111	Category E	11081	2	22:58:29	91380	91380	120	11.901	26.9507	0.224589	-0.0177022	-0.0290914	-0.00807902	111.429	0.928573	0.137008	0.0496379	-0.915385	0.0107279	0.103576	1.02E-05	0.00318944	0.0714274	8.57129	1.02E-05	0.00318944	0.0225037	0.150012	0.0173808	0.131836	0.0231181	0.152046	0	7	0	0	1000	44330	44330	0
1	112	Category M	11201	3	1:26:08	91500	91500	167	16.6	66.1306	0.395992	-0.0125827	0.0491892	0.0711034	168.335	1.00799	-0.0816117	0.605233	-0.771274	0.0638786	0.252742	0.0019926	0.0446385	0.0677395	11.3125	0.00214025	0.0462628	0.0217241	0.147391	0.0680582	0.26088	0.110173	0.331923	0	7	0	0	1000	44330	44330	0
1	113	Category N	11368	3	1:26:25	91667	91667	19	1.9	43.8311	2.3069	0.166684	0.240877	-0.993421	20.9436	1.10229	-0.0319696	0.276252	-1.06336	9.35075	3.0579	0.00105366	0.0324601	0.102295	1.9436	0.00115646	0.0340067	0.38145	0.617617	9.19701	3.03266	3.17933	1.78307	0	7	0	0	1000	44330	44330	0
1	114	Category M	11387	3	1:26:28	91686	91686	117	11.7	26.5593	0.227003	0.00261669	-0.0861503	0.0679212	77.8147	0.665083	0.0194645	-0.143937	-0.641643	0.051426	0.226773	0.0228094	0.151028	0.0533082	6.23706	0.000694862	0.0263602	0.0194394	0.139425	0.045575	0.213483	0.0317738	0.178252	0	7	0	0	1000	44330	0	44330
