# Supplementary material for: Development of a multisensor biologging collar and analytical techniques to describe high‐resolution spatial behavior in free‐ranging terrestrial mammals
Source: Ecol Evol. 2024 Sep 23;14(9):e70264. doi: 10.1002/ece3.70264 (PMC11420106; doi:10.1002/ece3.70264)
Supplement: Supplementary file 1 — Appendix S1 [file ECE3-14-e70264-s001.zip › doi_10_5061_dryad_jdfn2z3hv__v20240620/B5_S42_Master.csv]

Counter	Total Event no.	Event no.	Category	Acc_x	Acc_y	Acc_z	Mag_x	Mag_y	Mag_z	Temp C	Pressure hbar	Date	DD	MM	YY	Time_dd:hh:mm:ss	Total secs	Decimal secs	Hours	Minutes	Seconds	Anlg	Light	Battery V	Acc_x sm	Acc_y sm	Acc_z sm	Ang vel	VeDBA	Vel m/s	Vel/VEDBA	FFT cleaned	FFT stuff	FFT stuff	FFT stuff	FFT sweep	FFT zero crossings	FFT zero crossings manual	VeSBA	Animal g	ODBA	Dyn AccX	Dyn AccY	Dyn AccZ	Smth Press	Altitude smth	Pressure change	Altitude change	Median pressure
0	1	1	Category M	0.263916	0.0959473	-0.731934	0.174561	0.0432129	0.47876	-29.98	0	2/4/2018	2	4	2018	9:47:24	35244	0.199	9	47	24	0	0.0593262	3.53687	0	0	0	0	0	0	0	0	0	0	0	0	0	0	0	0	0	0	0	0	0	0	0	44330	0
1	2	2	Category M	-0.047851563	0.20385742	-1.2119141	0.23339844	0.080810547	0.45898438	-29.98	0	2/4/2018	2	4	2018	9:47:24	35244	0.3	9	47	24	0	0.059326172	3.5368652	0	0	0	0	0	0	0	0	0	0	0	0	0	0	0	0	0	0	0	0	0	0	0	44330	0
2	3	3	Category M	0.035888672	0.035888672	-1.1037598	0.21728516	0.11694336	0.45947266	-29.85	0	2/4/2018	2	4	2018	9:47:24	35244	0.4	9	47	24	0	0.059326172	3.5368652	0	0	0	0	0	0	0	0	0	0	0	0	0	0	0	0	0	0	0	0	0	0	0	44330	0
3	4	4	Category M	-0.095947266	0	-0.88793945	0.21411133	0.13842773	0.45800781	-29.85	0	2/4/2018	2	4	2018	9:47:24	35244	0.5	9	47	24	0	0.059326172	3.5368652	0	0	0	0	0	0	0	0	0	0	0	0	0	0	0	0	0	0	0	0	0	44330	0	0	0
4	5	5	Category M	0.13183594	-0.23999023	-0.83984375	0.16992188	0.14331055	0.47509766	-30.1	0	2/4/2018	2	4	2018	9:47:24	35244	0.6	9	47	24	0	0.059326172	3.5368652	0	0	0	0	0	0	0	0	0	0	0	0	0	0	0	0	0	0	0	0	0	44330	0	0	0
5	6	6	Category M	-0.11987305	-0.29980469	-1.223877	0.18164063	0.16796875	0.46020508	-29.73	0	2/4/2018	2	4	2018	9:47:24	35244	0.7	9	47	24	0	0.059326172	3.5368652	0	0	0	0	0	0	0	0	0	0	0	0	0	0	0	0	0	0	0	0	0	44330	0	0	0
6	7	7	Category M	-0.10791016	0.035888672	-0.87597656	0.19213867	0.20166016	0.44165039	-29.85	0	2/4/2018	2	4	2018	9:47:24	35244	0.8	9	47	24	0	0.059326172	3.5368652	0	0	0	0	0	0	0	0	0	0	0	0	0	0	0	0	0	0	0	0	0	44330	0	0	0
7	8	8	Category M	-0.49194336	-0.19189453	-1.0559082	0.14477539	0.1628418	0.47705078	-29.97	0	2/4/2018	2	4	2018	9:47:24	35244	0.9	9	47	24	0	0.059326172	3.5368652	0	0	0	0	0	0	0	0	0	0	0	0	0	0	0	0	0	0	0	0	0	44330	0	0	0
8	9	9	Category M	0.35986328	0.11987305	-0.75585938	0.16040039	0.13378906	0.47460938	-29.97	0	2/4/2018	2	4	2018	9:47:25	35245	0	9	47	25	0	0.059326172	3.5368652	0	0	0	0	0	0	0	0	0	0	0	0	0	0	0	0	0	0	0	0	0	44330	0	0	0
9	10	10	Category M	-0.059814453	0.035888672	-1.3198242	0.22680664	0.10107422	0.45239258	-30.22	0	2/4/2018	2	4	2018	9:47:25	35245	0.1	9	47	25	0	0.059326172	3.5368652	0	0	0	0	0	0	0	0	0	0	0	0	0	0	0	0	0	0	0	0	0	44330	0	0	0
10	11	11	Category M	-0.011962891	0.17993164	-1.079834	0.21435547	0.053710938	0.46777344	-30.1	0	2/4/2018	2	4	2018	9:47:25	35245	0.2	9	47	25	0	0.059326172	3.5368652	0	0	0	39.469482	0	0	0	0	0	0	0	0	0	0	0	0	0	0	0	0	0	44330	0	0	0
11	12	12	Category M	-0.083984375	0.35986328	-1.0439453	0.22729492	0.014648438	0.46313477	-30.22	0	2/4/2018	2	4	2018	9:47:25	35245	0.3	9	47	25	0	0.059326172	3.5368652	0	0	0	38.859619	0	0	0	0	0	0	0	0	0	0	0	0	0	0	0	0	0	44330	0	0	0
12	13	13	Category M	0.083984375	0.51586914	-0.7199707	0.17138672	-0.038085938	0.48242188	-30.34	0	2/4/2018	2	4	2018	9:47:25	35245	0.4	9	47	25	0	0.059326172	3.5368652	0	0	0	37.766846	0	0	0	0	0	0	0	0	0	0	0	0	0	0	0	0	0	44330	0	0	0
13	14	14	Category M	-0.20385742	0.26391602	-0.63598633	0.17529297	-0.081787109	0.47265625	-30.47	0	2/4/2018	2	4	2018	9:47:25	35245	0.5	9	47	25	0	0.059326172	3.5368652	0	0	0	38.711182	0	0	0	0	0	0	0	0	0	0	0	0	0	0	0	0	0	44330	0	0	0
14	15	15	Category M	0.21582031	0.20385742	-1.1757813	0.15307617	-0.096923828	0.47973633	-30.83	0	2/4/2018	2	4	2018	9:47:25	35245	0.6	9	47	25	0	0.059326172	3.5368652	0	0	0	35.718994	0	0	0	0	0	0	0	0	0	0	0	0	0	0	0	0	0	44330	0	0	0
15	16	16	Category M	-0.10791016	0.59985352	-0.77978516	0.18457031	-0.069091797	0.47314453	-31.45	0	2/4/2018	2	4	2018	9:47:25	35245	0.7	9	47	25	0	0.059326172	3.5368652	0	0	0	21.611816	0	0	0	0	0	0	0	0	0	0	0	0	0	0	0	0	0	44330	0	0	0
16	17	17	Category M	0.071777344	0.23999023	-0.91186523	0.15112305	-0.084716797	0.47998047	-29.24	0	2/4/2018	2	4	2018	9:47:25	35245	0.8	9	47	25	0	0.059326172	3.5368652	0	0	0	11.582275	0	0	0	0	0	0	0	0	0	0	0	0	0	0	0	0	0	44330	0	0	0
17	18	18	Category M	0.10791016	0.37182617	-0.92382813	0.15722656	-0.088623047	0.47290039	-27.39	0	2/4/2018	2	4	2018	9:47:25	35245	0.9	9	47	25	0	0.059326172	3.5368652	0	0	0	2.0209961	0	0	0	0	0	0	0	0	0	0	0	0	0	0	0	0	0	44330	0	0	0
18	19	19	Category M	0.17993164	0.47998047	-0.88793945	0.1640625	-0.097167969	0.47485352	-26.17	0	2/4/2018	2	4	2018	9:47:26	35246	0	9	47	26	0	0.059326172	3.5368652	0	0	0	4.5861816	0	0	0	0	0	0	0	0	0	0	0	0	0	0	0	0	0	44330	0	0	0
19	20	20	Category M	0.16796875	0.41992188	-0.77978516	0.1394043	-0.13769531	0.46923828	-21.37	0	2/4/2018	2	4	2018	9:47:26	35246	0.1	9	47	26	0	0.059326172	3.5368652	0	0	0	16.495605	0	0	0	0	0	0	0	0	0	0	0	0	0	0	0	0	0	44330	0	0	0
20	21	21	Category M	0.13183594	0.34790039	-0.82788086	0.12988281	-0.17944336	0.45996094	-21.37	0	2/4/2018	2	4	2018	9:47:26	35246	0.2	9	47	26	0	0.059326172	3.5368652	0	0	0	26.966064	0	0	0	0	0	0	0	0	0	0	0	0	0	0	0	0	0	44330	0	0	0
21	22	22	Category M	0.16796875	0.31176758	-0.80395508	0.12109375	-0.20385742	0.45410156	-21.62	0	2/4/2018	2	4	2018	9:47:26	35246	0.3	9	47	26	0	0.059326172	3.5368652	0	0	0	29.24707	0	0	0	0	0	0	0	0	0	0	0	0	0	0	0	0	0	44330	0	0	0
22	23	23	Category M	0.25195313	0.45581055	-0.92382813	0.13378906	-0.20727539	0.44042969	-21.13	0	2/4/2018	2	4	2018	9:47:26	35246	0.4	9	47	26	0	0.059326172	3.5368652	0	0	0	32.138672	0	0	0	0	0	0	0	0	0	0	0	0	0	0	0	0	0	44330	0	0	0
23	24	24	Category M	0.23999023	0.50390625	-1.0917969	0.13842773	-0.21118164	0.44238281	-23.09	0	2/4/2018	2	4	2018	9:47:26	35246	0.5	9	47	26	0	0.059326172	3.5368652	0	0	0	36.961426	0	0	0	0	0	0	0	0	0	0	0	0	0	0	0	0	0	44330	0	0	0
24	25	25	Category M	0.15576172	0.41992188	-0.58789063	0.10864258	-0.23022461	0.44335938	-23.58	0	2/4/2018	2	4	2018	9:47:26	35246	0.6	9	47	26	0	0.059326172	3.5368652	0	0	0	40.943115	0	0	0	0	0	0	0	0	0	0	0	0	0	0	0	0	0	44330	0	0	0
25	26	26	Category M	0.34790039	0.43188477	-0.82788086	0.072509766	-0.2878418	0.41723633	-24.32	0	2/4/2018	2	4	2018	9:47:26	35246	0.7	9	47	26	0	0.059326172	3.5368652	0	0	0	34.73999	0	0	0	0	0	0	0	0	0	0	0	0	0	0	0	0	0	44330	0	0	0
26	27	27	Category M	0.39599609	0.47998047	-0.64794922	0.061767578	-0.30175781	0.4074707	-25.43	0	2/4/2018	2	4	2018	9:47:26	35246	0.8	9	47	26	0	0.059326172	3.5368652	0	0	0	31.423828	0	0	0	0	0	0	0	0	0	0	0	0	0	0	0	0	0	44330	0	0	0
27	28	28	Category M	0.32397461	0.47998047	-0.61181641	0.023193359	-0.30566406	0.40722656	-26.66	0	2/4/2018	2	4	2018	9:47:26	35246	0.9	9	47	26	0	0.059326172	3.5368652	0	0	0	28.345215	0	0	0	0	0	0	0	0	0	0	0	0	0	0	0	0	0	44330	0	0	0
28	29	29	Category M	0.2277832	0.39599609	-0.73193359	0.013183594	-0.28417969	0.42504883	-27.39	0	2/4/2018	2	4	2018	9:47:27	35247	0	9	47	27	0	0.059326172	3.4949707	0	0	0	29.134277	0	0	0	0	0	0	0	0	0	0	0	0	0	0	0	0	0	44330	0	0	0
29	30	30	Category M	0.23999023	0.50390625	-0.64794922	0.022705078	-0.24584961	0.44091797	-27.52	0	2/4/2018	2	4	2018	9:47:27	35247	0.1	9	47	27	0	0.059326172	3.4949707	0	0	0	28.130371	0	0	0	0	0	0	0	0	0	0	0	0	0	0	0	0	0	44330	0	0	0
30	31	31	Category M	0.2277832	0.47998047	-0.76782227	0.065185547	-0.25585938	0.43164063	-27.27	0	2/4/2018	2	4	2018	9:47:27	35247	0.2	9	47	27	0	0.059326172	3.4949707	0	0	0	27.19165	0	0	0	0	0	0	0	0	0	0	0	0	0	0	0	0	0	44330	0	0	0
31	32	32	Category M	0.26391602	0.58789063	-0.93579102	0.10620117	-0.30957031	0.39624023	-27.52	0	2/4/2018	2	4	2018	9:47:27	35247	0.3	9	47	27	0	0.059326172	3.4949707	0	0	0	26.045654	0	0	0	0	0	0	0	0	0	0	0	0	0	0	0	0	0	44330	0	0	0
32	33	33	Category M	0.44384766	0.43188477	-1.2478027	0.16430664	-0.35864258	0.33813477	-27.64	0	2/4/2018	2	4	2018	9:47:27	35247	0.4	9	47	27	0	0.059326172	3.4949707	0	0	0	15.929199	0	0	0	0	0	0	0	0	0	0	0	0	0	0	0	0	0	44330	0	0	0
33	34	34	Category M	0.11987305	0.70776367	-0.19189453	0.15136719	-0.34521484	0.35131836	-27.88	0	2/4/2018	2	4	2018	9:47:27	35247	0.5	9	47	27	0	0.059326172	3.4949707	0	0	0	12.525635	0	0	0	0	0	0	0	0	0	0	0	0	0	0	0	0	0	44330	0	0	0
34	35	35	Category M	0.035888672	0.51586914	-0.88793945	0.098632813	-0.28100586	0.41259766	-27.88	0	2/4/2018	2	4	2018	9:47:27	35247	0.6	9	47	27	0	0.059326172	3.4949707	0	0	0	8.9016113	0	0	0	0	0	0	0	0	0	0	0	0	0	0	0	0	0	44330	0	0	0
35	36	36	Category M	0.47998047	0.6237793	-0.93579102	0.091552734	-0.29711914	0.40600586	-27.76	0	2/4/2018	2	4	2018	9:47:27	35247	0.7	9	47	27	0	0.059326172	3.4949707	0	0	0	9.302002	0	0	0	0	0	0	0	0	0	0	0	0	0	0	0	0	0	44330	0	0	0
36	37	37	Category M	0.17993164	0.44384766	-0.56396484	0.10009766	-0.27783203	0.41479492	-27.88	0	2/4/2018	2	4	2018	9:47:27	35247	0.8	9	47	27	0	0.059326172	3.4949707	0	0	0	6.045166	0	0	0	0	0	0	0	0	0	0	0	0	0	0	0	0	0	44330	0	0	0
37	38	38	Category M	0.23999023	0.41992188	-0.82788086	0.052978516	-0.27880859	0.41967773	-27.64	0	2/4/2018	2	4	2018	9:47:27	35247	0.9	9	47	27	0	0.059326172	3.4949707	0	0	0	7.543457	0	0	0	0	0	0	0	0	0	0	0	0	0	0	0	0	0	44330	0	0	0
38	39	39	Category M	0.26391602	0.51586914	-0.85180664	0.069580078	-0.2734375	0.42822266	-27.64	0	2/4/2018	2	4	2018	9:47:28	35248	0	9	47	28	0	0.059326172	3.4949707	0	0	0	12.998535	0	0	0	0	0	0	0	0	0	0	0	0	0	0	0	0	0	44330	0	0	0
39	40	40	Category M	0.3359375	0.41992188	-0.89990234	0.088134766	-0.26342773	0.42504883	-27.27	0	2/4/2018	2	4	2018	9:47:28	35248	0.1	9	47	28	0	0.059326172	3.4949707	0	0	0	8.657959	0	0	0	0	0	0	0	0	0	0	0	0	0	0	0	0	0	44330	0	0	0
40	41	41	Category M	0.38378906	0.50390625	-0.77978516	0.075927734	-0.26953125	0.42456055	-26.9	0	2/4/2018	2	4	2018	9:47:28	35248	0.2	9	47	28	0	0.059326172	3.4949707	0.096679688	0.36328125	-0.84716797	5.1413574	0.32641602	0	0	0	0	0	0	0	0	0	0.92675781	0.073242188	0.49462891	0.28686523	0.14038086	0.067382813	0	44330	0	0	0
41	42	42	Category M	0.21582031	0.38378906	-0.65991211	0.031738281	-0.27636719	0.42724609	-26.78	0	2/4/2018	2	4	2018	9:47:28	35248	0.3	9	47	28	0	0.059326172	3.4949707	0.091064453	0.36010742	-0.84887695	1.1809082	0.22753906	0	0	0	0	0	0	0	0	0	0.92675781	0.073242188	0.3371582	0.12451172	0.0234375	0.18896484	0	44330	0	0	0
42	43	43	Category M	0.2277832	0.39599609	-0.64794922	0.023193359	-0.28369141	0.41699219	-26.66	0	2/4/2018	2	4	2018	9:47:28	35248	0.4	9	47	28	0	0.059326172	3.4949707	0.088867188	0.35644531	-0.84570313	2.2722168	0.24487305	0	0	0	0	0	0	0	0	0	0.921875	0.078125	0.37597656	0.13867188	0.039306641	0.19775391	0	44330	0	0	0
43	44	44	Category M	0.2277832	0.55175781	-0.43188477	0.041992188	-0.28540039	0.42456055	-26.78	0	2/4/2018	2	4	2018	9:47:28	35248	0.5	9	47	28	0	0.059326172	3.4949707	0.085449219	0.35498047	-0.84423828	3.5754395	0.47827148	0	0	0	0	0	0	0	0	0	0.91967773	0.080322266	0.75097656	0.14208984	0.1965332	0.41235352	0	44330	0	0	0
44	45	45	Category M	0.17993164	0.57592773	-1.0917969	0.079589844	-0.29321289	0.41503906	-26.66	0	2/4/2018	2	4	2018	9:47:28	35248	0.6	9	47	28	0	0.059326172	3.4949707	0.083496094	0.35449219	-0.84521484	5.5302734	0.3449707	0	0	0	0	0	0	0	0	0	0.92041016	0.079589844	0.56420898	0.096191406	0.22119141	-0.24633789	0	44330	0	0	0
45	46	46	Category M	0.55175781	0.6237793	-1.2719727	0.12890625	-0.34643555	0.36254883	-26.78	0	2/4/2018	2	4	2018	9:47:28	35248	0.7	9	47	28	0	0.059326172	3.4949707	0.077880859	0.35839844	-0.84643555	0.6574707	0.68969727	0	0	0	0	0	0	0	0	0	0.92236328	0.077636719	1.1645508	0.47363281	0.26513672	-0.42529297	0	44330	0	0	0
46	47	47	Category M	0.047851563	0.50390625	-0.65991211	0.13671875	-0.33935547	0.36791992	-26.78	0	2/4/2018	2	4	2018	9:47:28	35248	0.8	9	47	28	0	0.059326172	3.4949707	0.075927734	0.36230469	-0.84301758	1.5087891	0.2331543	0	0	0	0	0	0	0	0	0	0.9206543	0.079345703	0.3527832	-0.028076172	0.14135742	0.18310547	0	44330	0	0	0
47	48	48	Category M	0.15576172	0.57592773	-0.44384766	0.051513672	-0.2890625	0.41845703	-26.9	0	2/4/2018	2	4	2018	9:47:28	35248	0.9	9	47	28	0	0.059326172	3.4949707	0.10864258	0.3449707	-0.84399414	0.6875	0.46435547	0	0	0	0	0	0	0	0	0	0.91821289	0.081787109	0.67797852	0.046875	0.23071289	0.40014648	0	44330	0	0	0
48	49	49	Category M	0.25195313	0.44384766	-0.73193359	0.038330078	-0.29101563	0.41333008	-27.03	0	2/4/2018	2	4	2018	9:47:29	35249	0	9	47	29	0	0.059326172	3.4949707	0.12011719	0.34741211	-0.84082031	5.4794922	0.19604492	0	0	0	0	0	0	0	0	0	0.91772461	0.082275391	0.33691406	0.1315918	0.096191406	0.10888672	0	44330	0	0	0
49	50	50	Category M	0.2277832	0.39599609	-0.63598633	0.058349609	-0.27172852	0.42822266	-26.66	0	2/4/2018	2	4	2018	9:47:29	35249	0.1	9	47	29	0	0.059326172	3.4949707	0.11572266	0.34350586	-0.84301758	4.8557129	0.24121094	0	0	0	0	0	0	0	0	0	0.91772461	0.082275391	0.37133789	0.11181641	0.052246094	0.20703125	0	44330	0	0	0
50	51	51	Category M	0.14379883	0.51586914	-0.671875	0.075683594	-0.27124023	0.42333984	-26.78	0	2/4/2018	2	4	2018	9:47:29	35249	0.2	9	47	29	0	0.059326172	3.4949707	0.11425781	0.34423828	-0.83935547	4.9538574	0.24145508	0	0	0	0	0	0	0	0	0	0.91430664	0.085693359	0.3684082	0.029296875	0.17138672	0.16748047	0	44330	0	0	0
51	52	52	Category M	0.39599609	0.38378906	-1.1879883	0.11523438	-0.33007813	0.38476563	-27.03	0	2/4/2018	2	4	2018	9:47:29	35249	0.3	9	47	29	0	0.059326172	3.4949707	0.11230469	0.3425293	-0.83764648	1.8225098	0.45239258	0	0	0	0	0	0	0	0	0	0.91210938	0.087890625	0.67480469	0.28344727	0.041015625	-0.35009766	0	44330	0	0	0
52	53	53	Category M	0.16796875	0.52783203	-0.99584961	0.15917969	-0.31860352	0.37402344	-27.03	0	2/4/2018	2	4	2018	9:47:29	35249	0.4	9	47	29	0	0.059326172	3.4949707	0.11132813	0.33813477	-0.83447266	1.0891113	0.25512695	0	0	0	0	0	0	0	0	0	0.90722656	0.092773438	0.4074707	0.056396484	0.18945313	-0.16113281	0	44330	0	0	0
53	54	54	Category M	0.23999023	0.63598633	-0.51586914	0.085449219	-0.296875	0.40795898	-27.39	0	2/4/2018	2	4	2018	9:47:29	35249	0.5	9	47	29	0	0.059326172	3.4949707	0.10839844	0.33105469	-0.8347168	3.1376953	0.46020508	0	0	0	0	0	0	0	0	0	0.90454102	0.095458984	0.75488281	0.13134766	0.3046875	0.31884766	0	44330	0	0	0
54	55	55	Category M	0.11987305	0.47998047	-0.61181641	0.054199219	-0.26806641	0.42993164	-27.39	0	2/4/2018	2	4	2018	9:47:29	35249	0.6	9	47	29	0	0.059326172	3.4949707	0.10913086	0.32714844	-0.83666992	4.0563965	0.27197266	0	0	0	0	0	0	0	0	0	0.9050293	0.094970703	0.38793945	0.010498047	0.15258789	0.22485352	0	44330	0	0	0
55	56	56	Category M	0.16796875	0.38378906	-0.75585938	0.048095703	-0.26269531	0.43505859	-27.15	0	2/4/2018	2	4	2018	9:47:29	35249	0.7	9	47	29	0	0.059326172	3.4949707	0.10400391	0.32470703	-0.83691406	1.7133789	0.11889648	0	0	0	0	0	0	0	0	0	0.90380859	0.096191406	0.20385742	0.063720703	0.058837891	0.081054688	0	44330	0	0	0
56	57	57	Category M	0.083984375	0.43188477	-0.75585938	0.083007813	-0.24829102	0.43920898	-27.39	0	2/4/2018	2	4	2018	9:47:29	35249	0.8	9	47	29	0	0.059326172	3.4949707	0.10327148	0.31787109	-0.84179688	0.68945313	0.14404297	0	0	0	0	0	0	0	0	0	0.90576172	0.094238281	0.21923828	-0.019287109	0.11376953	0.0859375	0	44330	0	0	0
57	58	58	Category M	0.27587891	0.43188477	-0.89990234	0.11791992	-0.23828125	0.43334961	-27.39	0	2/4/2018	2	4	2018	9:47:29	35249	0.9	9	47	29	0	0.059326172	3.4949707	0.10058594	0.31738281	-0.84179688	1.3493652	0.21679688	0	0	0	0	0	0	0	0	0	0.90551758	0.094482422	0.34716797	0.17504883	0.11425781	-0.057861328	0	44330	0	0	0
58	59	59	Category M	0.20385742	0.29980469	-1.1879883	0.17651367	-0.27124023	0.40087891	-27.52	0	2/4/2018	2	4	2018	9:47:30	35250	0	9	47	30	0	0.059326172	3.4949707	0.099121094	0.31616211	-0.84106445	1.4741211	0.36254883	0	0	0	0	0	0	0	0	0	0.90405273	0.095947266	0.46777344	0.10449219	-0.016357422	-0.34667969	0	44330	0	0	0
59	60	60	Category M	0.14379883	0.63598633	-0.93579102	0.19311523	-0.22680664	0.41918945	-27.27	0	2/4/2018	2	4	2018	9:47:30	35250	0.1	9	47	30	0	0.059326172	3.4949707	0.094726563	0.3125	-0.84106445	4.9804688	0.34033203	0	0	0	0	0	0	0	0	0	0.90234375	0.09765625	0.46655273	0.048828125	0.32324219	-0.094482422	0	44330	0	0	0
60	61	61	Category M	0.19189453	0.49194336	-0.58789063	0.18334961	-0.22192383	0.42382813	-27.03	0	2/4/2018	2	4	2018	9:47:30	35250	0.2	9	47	30	0	0.059326172	3.4949707	0.091308594	0.31005859	-0.84228516	10.7229	0.32836914	0	0	0	0	0	0	0	0	0	0.90209961	0.097900391	0.53662109	0.1003418	0.18164063	0.25439453	0	44330	0	0	0
61	62	62	Category M	0.10791016	0.52783203	-0.87597656	0.15844727	-0.22607422	0.42944336	-26.9	0	2/4/2018	2	4	2018	9:47:30	35250	0.3	9	47	30	0	0.059326172	3.4949707	0.087646484	0.31005859	-0.84228516	15.208252	0.22119141	0	0	0	0	0	0	0	0	0	0.90185547	0.098144531	0.27124023	0.020019531	0.2175293	-0.033447266	0	44330	0	0	0
62	63	63	Category M	0.17993164	0.41992188	-0.69580078	0.12280273	-0.22680664	0.44360352	-26.66	0	2/4/2018	2	4	2018	9:47:30	35250	0.4	9	47	30	0	0.059326172	3.4949707	0.082275391	0.30981445	-0.84375	16.555664	0.20849609	0	0	0	0	0	0	0	0	0	0.90258789	0.097412109	0.35546875	0.097412109	0.10986328	0.14794922	0	44330	0	0	0
63	64	64	Category M	0.011962891	0.26391602	-0.65991211	0.12109375	-0.23486328	0.44433594	-26.66	0	2/4/2018	2	4	2018	9:47:30	35250	0.5	9	47	30	0	0.059326172	3.4949707	0.075683594	0.30786133	-0.8425293	19.552002	0.19824219	0	0	0	0	0	0	0	0	0	0.90014648	0.099853516	0.29052734	-0.063720703	-0.043945313	0.18261719	0	44330	0	0	0
64	65	65	Category M	-0.071777344	0.43188477	-0.80395508	0.15039063	-0.20288086	0.44384766	-26.66	0	2/4/2018	2	4	2018	9:47:30	35250	0.6	9	47	30	0	0.059326172	3.4949707	0.067871094	0.30493164	-0.83813477	19.963867	0.19165039	0	0	0	0	0	0	0	0	0	0.89453125	0.10546875	0.30078125	-0.13964844	0.12670898	0.034179688	0	44330	0	0	0
65	66	66	Category M	-0.095947266	0.58789063	-0.94799805	0.25219727	-0.16308594	0.42529297	-26.54	0	2/4/2018	2	4	2018	9:47:30	35250	0.7	9	47	30	0	0.059326172	3.4949707	0.060058594	0.3034668	-0.83911133	15.828857	0.34204102	0	0	0	0	0	0	0	0	0	0.89428711	0.10571289	0.54907227	-0.15600586	0.28417969	-0.10864258	0	44330	0	0	0
66	67	67	Category M	-0.023925781	0.49194336	-1.0319824	0.33032227	-0.13256836	0.38085938	-26.29	0	2/4/2018	2	4	2018	9:47:30	35250	0.8	9	47	30	0	0.059570313	3.5674805	0.051757813	0.3046875	-0.84228516	17.078369	0.27685547	0	0	0	0	0	0	0	0	0	0.8972168	0.1027832	0.45239258	-0.075683594	0.18701172	-0.18945313	0	44330	0	0	0
67	68	68	Category M	-0.14379883	0.31176758	-1.0439453	0.34570313	-0.13110352	0.36914063	-26.17	0	2/4/2018	2	4	2018	9:47:30	35250	0.9	9	47	30	0	0.059570313	3.5674805	0.039550781	0.30200195	-0.84130859	26.624756	0.2734375	0	0	0	0	0	0	0	0	0	0.89477539	0.10522461	0.39575195	-0.18334961	0.009521484	-0.20239258	0	44330	0	0	0
68	69	69	Category M	-0.37182617	0.63598633	-0.93579102	0.29394531	-0.076904297	0.42211914	-26.29	0	2/4/2018	2	4	2018	9:47:31	35251	0	9	47	31	0	0.059570313	3.5674805	0.027587891	0.29956055	-0.84057617	32.463379	0.53076172	0	0	0	0	0	0	0	0	0	0.89282227	0.10717773	0.83105469	-0.39941406	0.33618164	-0.094970703	0	44330	0	0	0
69	70	70	Category M	-0.11987305	0.45581055	-0.88793945	0.24462891	-0.063476563	0.44555664	-26.17	0	2/4/2018	2	4	2018	9:47:31	35251	0.1	9	47	31	0	0.059570313	3.5674805	0.016601563	0.29956055	-0.84033203	31.030518	0.21264648	0	0	0	0	0	0	0	0	0	0.89233398	0.10766602	0.34008789	-0.13647461	0.15600586	-0.047363281	0	44330	0	0	0
70	71	71	Category M	-0.035888672	0.53979492	-0.83984375	0.26513672	-0.059570313	0.43725586	-26.17	0	2/4/2018	2	4	2018	9:47:31	35251	0.2	9	47	31	0	0.059570313	3.5674805	0.004882813	0.29785156	-0.83935547	28.364502	0.24511719	0	0	0	0	0	0	0	0	0	0.89086914	0.10913086	0.28295898	-0.040771484	0.24169922	-0.000244141	0	44330	0	0	0
71	72	72	Category M	-0.11987305	0.32397461	-0.80395508	0.26831055	-0.042480469	0.4387207	-26.54	0	2/4/2018	2	4	2018	9:47:31	35251	0.3	9	47	31	0	0.059570313	3.5674805	-0.006835938	0.30151367	-0.83911133	29.989746	0.12011719	0	0	0	0	0	0	0	0	0	0.8918457	0.1081543	0.17041016	-0.11279297	0.022216797	0.03515625	0	44330	0	0	0
72	73	73	Category M	-0.16796875	0.25195313	-0.89990234	0.26782227	-0.035888672	0.44360352	-26.41	0	2/4/2018	2	4	2018	9:47:31	35251	0.4	9	47	31	0	0.059570313	3.5674805	-0.020019531	0.29711914	-0.83520508	27.615234	0.16748047	0	0	0	0	0	0	0	0	0	0.88671875	0.11328125	0.25756836	-0.14770508	-0.045166016	-0.064453125	0	44330	0	0	0
73	74	74	Category M	-0.20385742	0.29980469	-0.82788086	0.25512695	-0.015380859	0.44897461	-26.78	0	2/4/2018	2	4	2018	9:47:31	35251	0.5	9	47	31	0	0.059570313	3.5674805	-0.036865234	0.29833984	-0.82592773	23.112305	0.16699219	0	0	0	0	0	0	0	0	0	0.87915039	0.12084961	0.16992188	-0.16674805	0.001220703	-0.001708984	0	44330	0	0	0
74	75	75	Category M	-0.15576172	0.25195313	-0.82788086	0.25610352	-0.023681641	0.44482422	-26.78	0	2/4/2018	2	4	2018	9:47:31	35251	0.6	9	47	31	0	0.059570313	3.5674805	-0.046630859	0.29443359	-0.83081055	23.80835	0.11694336	0	0	0	0	0	0	0	0	0	0.8828125	0.1171875	0.15478516	-0.10888672	-0.042480469	0.002929688	0	44330	0	0	0
75	76	76	Category M	-0.27587891	0.21582031	-0.88793945	0.26293945	-0.019287109	0.4440918	-26.54	0	2/4/2018	2	4	2018	9:47:31	35251	0.7	9	47	31	0	0.059570313	3.5674805	-0.0546875	0.29443359	-0.82592773	25.105713	0.24243164	0	0	0	0	0	0	0	0	0	0.87866211	0.12133789	0.36157227	-0.22094727	-0.078613281	-0.061767578	0	44330	0	0	0
76	77	77	Category M	-0.15576172	0.023925781	-0.97192383	0.28076172	0.002685547	0.43603516	-26.66	0	2/4/2018	2	4	2018	9:47:31	35251	0.8	9	47	31	0	0.059570313	3.5674805	-0.069824219	0.29150391	-0.82006836	24.937012	0.31933594	0	0	0	0	0	0	0	0	0	0.87329102	0.12670898	0.50512695	-0.085693359	-0.26757813	-0.15161133	0	44330	0	0	0
77	78	78	Category M	-0.19189453	0.095947266	-0.92382813	0.27539063	0.076660156	0.4387207	-26.41	0	2/4/2018	2	4	2018	9:47:31	35251	0.9	9	47	31	0	0.059570313	3.5674805	-0.080810547	0.29223633	-0.81860352	19.565186	0.24853516	0	0	0	0	0	0	0	0	0	0.87304688	0.12695313	0.41210938	-0.11083984	-0.19628906	-0.10498047	0	44330	0	0	0
78	79	79	Category M	-0.20385742	0	-0.85180664	0.26220703	0.12744141	0.42602539	-26.54	0	2/4/2018	2	4	2018	9:47:32	35252	0	9	47	32	0	0.059570313	3.5674805	-0.090576172	0.29223633	-0.81591797	13.913574	0.31542969	0	0	0	0	0	0	0	0	0	0.87133789	0.12866211	0.44116211	-0.11303711	-0.29223633	-0.035644531	0	44330	0	0	0
79	80	80	Category M	-0.17993164	-0.13183594	-0.83984375	0.24926758	0.18603516	0.42626953	-26.66	0	2/4/2018	2	4	2018	9:47:32	35252	0.1	9	47	32	0	0.059570313	3.5674805	-0.10253906	0.2902832	-0.81225586	12.305176	0.42993164	0	0	0	0	0	0	0	0	0	0.86865234	0.13134766	0.52685547	-0.077148438	-0.42211914	-0.02734375	0	44330	0	0	0
80	81	81	Category M	-0.19189453	-0.16796875	-0.87597656	0.22558594	0.23168945	0.41821289	-26.66	0	2/4/2018	2	4	2018	9:47:32	35252	0.2	9	47	32	0	0.059570313	3.5674805	-0.11499023	0.29052734	-0.80688477	14.884521	0.4699707	0	0	0	0	0	0	0	0	0	0.86547852	0.13452148	0.60424805	-0.076660156	-0.45849609	-0.068847656	0	44330	0	0	0
81	82	82	Category M	-0.2277832	-0.095947266	-0.94799805	0.22070313	0.23657227	0.42211914	-26.41	0	2/4/2018	2	4	2018	9:47:32	35252	0.3	9	47	32	0	0.059570313	3.5674805	-0.12524414	0.28930664	-0.80395508	17.07251	0.42382813	0	0	0	0	0	0	0	0	0	0.86376953	0.13623047	0.6315918	-0.10229492	-0.38525391	-0.14379883	0	44330	0	0	0
82	83	83	Category M	-0.2277832	-0.071777344	-0.98388672	0.21386719	0.25219727	0.41333008	-26.29	0	2/4/2018	2	4	2018	9:47:32	35252	0.4	9	47	32	0	0.059570313	3.5674805	-0.13647461	0.28955078	-0.80322266	21.649902	0.4140625	0	0	0	0	0	0	0	0	0	0.86450195	0.13549805	0.63305664	-0.091064453	-0.36132813	-0.18041992	0	44330	0	0	0
83	84	84	Category M	-0.26391602	-0.047851563	-0.97192383	0.20727539	0.265625	0.40649414	-26.29	0	2/4/2018	2	4	2018	9:47:32	35252	0.5	9	47	32	0	0.059570313	3.5674805	-0.14794922	0.29052734	-0.80078125	29.893799	0.39648438	0	0	0	0	0	0	0	0	0	0.86450195	0.13549805	0.62524414	-0.11572266	-0.33837891	-0.17089844	0	44330	0	0	0
84	85	85	Category M	-0.31176758	0.071777344	-0.93579102	0.17700195	0.26586914	0.42700195	-26.53	0	2/4/2018	2	4	2018	9:47:32	35252	0.6	9	47	32	0	0.059570313	3.5674805	-0.15795898	0.29248047	-0.80297852	24.483887	0.29980469	0	0	0	0	0	0	0	0	0	0.86914063	0.13085938	0.50708008	-0.15356445	-0.22070313	-0.13256836	0	44330	0	0	0
85	86	86	Category M	-0.27587891	0.011962891	-0.94799805	0.14624023	0.25708008	0.44189453	-26.9	0	2/4/2018	2	4	2018	9:47:32	35252	0.7	9	47	32	0	0.059570313	3.5674805	-0.16967773	0.29003906	-0.79736328	15.307617	0.33349609	0	0	0	0	0	0	0	0	0	0.86523438	0.13476563	0.53466797	-0.10595703	-0.27807617	-0.15039063	0	44330	0	0	0
86	87	87	Category M	2.5078125	-1.3439941	-0.95996094	0.12573242	0.24536133	0.45385742	-27.03	0	2/4/2018	2	4	2018	9:47:32	35252	0.8	9	47	32	0	0.059570313	3.5674805	-0.18554688	0.28955078	-0.78662109	10.808105	3.1547852	0	0	0	0	0	0	0	0	0	0.85839844	0.14160156	4.5002441	2.6933594	-1.6335449	-0.1730957	0	44330	0	0	0
87	88	88	Category M	0.43188477	0	-0.80395508	0.028564453	0.23339844	0.47338867	-26.9	0	2/4/2018	2	4	2018	9:47:32	35252	0.9	9	47	32	0	0.059570313	3.5674805	-0.19140625	0.29199219	-0.78637695	14.351807	0.6887207	0	0	0	0	0	0	0	0	0	0.86035156	0.13964844	0.93286133	0.62329102	-0.29199219	-0.017333984	0	44330	0	0	0
88	89	89	Category M	0	-0.17993164	-0.93579102	0.078857422	0.24829102	0.46313477	-26.54	0	2/4/2018	2	4	2018	9:47:33	35253	0	9	47	33	0	0.059570313	3.5674805	-0.19799805	0.28857422	-0.78735352	19.103271	0.52978516	0	0	0	0	0	0	0	0	0	0.86181641	0.13818359	0.81494141	0.19799805	-0.46850586	-0.14819336	0	44330	0	0	0
89	90	90	Category M	-0.17993164	0.095947266	-1.0197754	0.01953125	0.23242188	0.46728516	-26.29	0	2/4/2018	2	4	2018	9:47:33	35253	0.1	9	47	33	0	0.059570313	3.5674805	-0.20947266	0.28930664	-0.78491211	21.92627	0.30541992	0	0	0	0	0	0	0	0	0	0.86254883	0.13745117	0.45776367	0.029541016	-0.19335938	-0.23461914	0	44330	0	0	0
90	91	91	Category M	-0.15576172	0.035888672	-0.94799805	-0.017333984	0.22192383	0.48022461	-26.04	0	2/4/2018	2	4	2018	9:47:33	35253	0.2	9	47	33	0	0.059570313	3.5674805	-0.22070313	0.28979492	-0.78491211	42.015625	0.30859375	0	0	0	0	0	0	0	0	0	0.86523438	0.13476563	0.48193359	0.064941406	-0.25390625	-0.1628418	0	44330	0	0	0
91	92	92	Category M	-0.16796875	0	-0.77978516	-0.054199219	0.21801758	0.48022461	-26.29	0	2/4/2018	2	4	2018	9:47:33	35253	0.3	9	47	33	0	0.059570313	3.5674805	-0.23144531	0.28979492	-0.78369141	54.352295	0.29663086	0	0	0	0	0	0	0	0	0	0.86694336	0.13305664	0.35742188	0.063476563	-0.28979492	0.00390625	0	44330	0	0	0
92	93	93	Category M	-0.14379883	-0.035888672	-0.74389648	-0.070800781	0.23583984	0.47241211	-26.17	0	2/4/2018	2	4	2018	9:47:33	35253	0.4	9	47	33	0	0.059570313	3.5674805	-0.24438477	0.29370117	-0.77514648	61.454346	0.34594727	0	0	0	0	0	0	0	0	0	0.86425781	0.13574219	0.46142578	0.10058594	-0.32958984	0.03125	0	44330	0	0	0
93	94	94	Category M	-0.14379883	-0.047851563	-0.79199219	-0.037841797	0.23852539	0.47314453	-26.29	0	2/4/2018	2	4	2018	9:47:33	35253	0.5	9	47	33	0	0.059570313	3.5674805	-0.25317383	0.29077148	-0.77050781	61.183838	0.35644531	0	0	0	0	0	0	0	0	0	0.86157227	0.13842773	0.46948242	0.109375	-0.33862305	-0.021240234	0	44330	0	0	0
94	95	95	Category M	-0.20385742	0	-1.1999512	-0.005126953	0.2253418	0.48046875	-26.78	0	2/4/2018	2	4	2018	9:47:33	35253	0.6	9	47	33	0	0.059570313	3.5674805	-0.26269531	0.28710938	-0.7722168	74.293945	0.51831055	0	0	0	0	0	0	0	0	0	0.86474609	0.13525391	0.77368164	0.058837891	-0.28710938	-0.42749023	0	44330	0	0	0
95	96	96	Category M	-0.16796875	0.047851563	-1.1757813	0.038818359	0.19897461	0.48388672	-26.66	0	2/4/2018	2	4	2018	9:47:33	35253	0.7	9	47	33	0	0.059570313	3.5674805	-0.26855469	0.28710938	-0.77441406	86.739502	0.47802734	0	0	0	0	0	0	0	0	0	0.86865234	0.13134766	0.74145508	0.10058594	-0.23925781	-0.40112305	0	44330	0	0	0
96	97	97	Category N	-0.13183594	0.21582031	-0.91186523	-0.18969727	-0.083984375	0.46923828	-27.15	0	2/4/2018	2	4	2018	9:47:50	35270	0.4	9	47	50	0	0.058837891	3.5529785	-0.2746582	0.28588867	-0.7746582	90.069336	0.20996094	0	0	0	0	0	0	0	0	0	0.87036133	0.12963867	0.35009766	0.14282227	-0.070068359	-0.13696289	0	44330	0	0	0
97	98	98	Category N	-0.011962891	0.26391602	-0.85180664	-0.20385742	-0.084228516	0.46313477	-27.27	0	2/4/2018	2	4	2018	9:47:50	35270	0.5	9	47	50	0	0.058837891	3.5529785	-0.2824707	0.28198242	-0.77612305	88.800781	0.28125	0	0	0	0	0	0	0	0	0	0.87280273	0.12719727	0.36425781	0.27050781	-0.018066406	-0.075439453	0	44330	0	0	0
98	99	99	Category N	-0.16796875	0.19189453	-0.89990234	-0.18359375	-0.088378906	0.47167969	-27.27	0	2/4/2018	2	4	2018	9:47:50	35270	0.6	9	47	50	0	0.058837891	3.5529785	-0.28979492	0.2800293	-0.77563477	86.155762	0.19506836	0	0	0	0	0	0	0	0	0	0.87402344	0.12597656	0.33422852	0.12182617	-0.088134766	-0.12402344	0	44330	0	0	0
99	100	100	Category N	-0.11987305	0.2277832	-0.86376953	-0.17114258	-0.086669922	0.47290039	-27.03	0	2/4/2018	2	4	2018	9:47:50	35270	0.7	9	47	50	0	0.058837891	3.5529785	-0.29541016	0.27783203	-0.77294922	84.317383	0.20385742	0	0	0	0	0	0	0	0	0	0.87304688	0.12695313	0.31640625	0.17553711	-0.050048828	-0.090576172	0	44330	0	0	0
100	101	101	Category N	-0.15576172	0.3359375	-0.83984375	-0.13110352	-0.073974609	0.48486328	-27.03	0	2/4/2018	2	4	2018	9:47:50	35270	0.8	9	47	50	0	0.058837891	3.5529785	-0.29956055	0.27148438	-0.7722168	65.996094	0.17138672	0	0	0	0	0	0	0	0	0	0.87182617	0.12817383	0.27563477	0.14379883	0.064208984	-0.067382813	0	44330	0	0	0
101	102	102	Category N	-0.25195313	0.2878418	-0.92382813	-0.085205078	-0.072509766	0.49511719	-26.78	0	2/4/2018	2	4	2018	9:47:50	35270	0.9	9	47	50	0	0.058837891	3.5529785	-0.30493164	0.26757813	-0.77661133	51.772949	0.1574707	0	0	0	0	0	0	0	0	0	0.8762207	0.1237793	0.22021484	0.052978516	0.020019531	-0.14697266	0	44330	0	0	0
102	103	103	Category N	-0.27587891	0.29980469	-0.81591797	-0.049804688	-0.090332031	0.49829102	-26.9	0	2/4/2018	2	4	2018	9:47:51	35271	0	9	47	51	0	0.058837891	3.5529785	-0.30932617	0.26318359	-0.77685547	40.658691	0.062744141	0	0	0	0	0	0	0	0	0	0.87670898	0.12329102	0.10864258	0.033447266	0.036376953	-0.038818359	0	44330	0	0	0
103	104	104	Category N	-0.38378906	0.2878418	-0.74389648	0.005615234	-0.10913086	0.49511719	-26.78	0	2/4/2018	2	4	2018	9:47:51	35271	0.1	9	47	51	0	0.058837891	3.5529785	-0.31396484	0.25927734	-0.77905273	29.664795	0.083007813	0	0	0	0	0	0	0	0	0	0.87915039	0.12084961	0.13330078	-0.069580078	0.028320313	0.03515625	0	44330	0	0	0
104	105	105	Category N	-0.47998047	0.2878418	-0.671875	0.052734375	-0.12353516	0.48779297	-26.78	0	2/4/2018	2	4	2018	9:47:51	35271	0.2	9	47	51	0	0.058837891	3.5529785	-0.31640625	0.25805664	-0.78149414	22.017822	0.19897461	0	0	0	0	0	0	0	0	0	0.88183594	0.11816406	0.30249023	-0.16333008	0.029541016	0.10961914	0	44330	0	0	0
105	106	106	Category N	-0.32397461	0.53979492	-1.0678711	0.10571289	-0.12744141	0.47973633	-26.78	0	2/4/2018	2	4	2018	9:47:51	35271	0.3	9	47	51	0	0.058837891	3.5529785	-0.31811523	0.25415039	-0.78173828	19.163818	0.40405273	0	0	0	0	0	0	0	0	0	0.88134766	0.11865234	0.57714844	-0.005615234	0.28540039	-0.28588867	0	44330	0	0	0
106	107	107	Category N	-0.56396484	0.25195313	-0.57592773	0.11889648	-0.15136719	0.47167969	-26.78	0	2/4/2018	2	4	2018	9:47:51	35271	0.4	9	47	51	0	0.058837891	3.5529785	-0.31933594	0.24902344	-0.78198242	15.165039	0.31982422	0	0	0	0	0	0	0	0	0	0.88061523	0.11938477	0.45361328	-0.24438477	0.002685547	0.20605469	0	44330	0	0	0
107	108	108	Category N	-0.63598633	0.2878418	-0.55175781	0.16699219	-0.19262695	0.44458008	-26.9	0	2/4/2018	2	4	2018	9:47:51	35271	0.5	9	47	51	0	0.058837891	3.5529785	-0.32006836	0.24511719	-0.78125	10.102295	0.39257813	0	0	0	0	0	0	0	0	0	0.87915039	0.12084961	0.58789063	-0.31567383	0.042480469	0.22949219	0	44330	0	0	0
108	109	109	Category N	-0.65991211	0.40795898	-0.70776367	0.14038086	-0.19335938	0.4440918	-26.78	0	2/4/2018	2	4	2018	9:47:51	35271	0.6	9	47	51	0	0.058837891	3.5529785	-0.32055664	0.2421875	-0.78149414	0.056640625	0.38452148	0	0	0	0	0	0	0	0	0	0.87866211	0.12133789	0.57861328	-0.33911133	0.16552734	0.073730469	0	44330	0	0	0
109	110	110	Category N	-0.68383789	0.35986328	-0.58789063	0.15039063	-0.18188477	0.45239258	-26.78	0	2/4/2018	2	4	2018	9:47:51	35271	0.7	9	47	51	0	0.058837891	3.5529785	-0.31811523	0.23486328	-0.78222656	5.4458008	0.43237305	0	0	0	0	0	0	0	0	0	0.87646484	0.12353516	0.68457031	-0.36547852	0.12475586	0.19433594	0	44330	0	0	0
110	111	111	Category N	-0.74389648	0.77978516	-0.74389648	0.15551758	-0.18115234	0.45043945	-26.78	0	2/4/2018	2	4	2018	9:47:51	35271	0.8	9	47	51	0	0.058837891	3.5529785	-0.31884766	0.23046875	-0.7824707	6.572998	0.6953125	0	0	0	0	0	0	0	0	0	0.87573242	0.12426758	1.0126953	-0.42480469	0.54907227	0.038574219	0	44330	0	0	0
111	112	112	Category N	-0.79199219	0.23999023	-0.6237793	0.13500977	-0.19799805	0.45288086	-26.66	0	2/4/2018	2	4	2018	9:47:51	35271	0.9	9	47	51	0	0.058837891	3.5529785	-0.31884766	0.22460938	-0.78271484	18.993408	0.49926758	0	0	0	0	0	0	0	0	0	0.87451172	0.12548828	0.6472168	-0.47290039	0.015136719	0.15893555	0	44330	0	0	0
112	113	113	Category N	-0.88793945	0.52783203	-0.50390625	0.17578125	-0.26293945	0.40795898	-26.66	0	2/4/2018	2	4	2018	9:47:52	35272	0	9	47	52	0	0.058837891	3.5529785	-0.31738281	0.22143555	-0.78369141	31.88208	0.70532227	0	0	0	0	0	0	0	0	0	0.87402344	0.12597656	1.1564941	-0.5703125	0.30615234	0.27978516	0	44330	0	0	0
113	114	114	Category N	-0.671875	0.39599609	-0.58789063	0.1652832	-0.24731445	0.41821289	-26.78	0	2/4/2018	2	4	2018	9:47:52	35272	0.1	9	47	52	0	0.058837891	3.5529785	-0.31591797	0.21948242	-0.78491211	39.427246	0.44335938	0	0	0	0	0	0	0	0	0	0.87426758	0.12573242	0.72924805	-0.35571289	0.17626953	0.19702148	0	44330	0	0	0
114	115	115	Category N	-0.61181641	0.51586914	-0.49194336	0.17114258	-0.2421875	0.41845703	-26.78	0	2/4/2018	2	4	2018	9:47:52	35272	0.2	9	47	52	0	0.058837891	3.5529785	-0.31542969	0.21875	-0.78564453	39.865479	0.51220703	0	0	0	0	0	0	0	0	0	0.87451172	0.12548828	0.88720703	-0.29614258	0.296875	0.29370117	0	44330	0	0	0
115	116	116	Category N	-0.73193359	0.38378906	-0.46777344	0.18774414	-0.26611328	0.39794922	-26.9	0	2/4/2018	2	4	2018	9:47:52	35272	0.3	9	47	52	0	0.058837891	3.5529785	-0.31396484	0.21557617	-0.78564453	47.852295	0.55126953	0	0	0	0	0	0	0	0	0	0.87329102	0.12670898	0.90405273	-0.41772461	0.16796875	0.31787109	0	44330	0	0	0
116	117	117	Category N	-0.69580078	0.49194336	-0.44384766	0.18676758	-0.26342773	0.40234375	-27.03	0	2/4/2018	2	4	2018	9:47:52	35272	0.4	9	47	52	0	0.058837891	3.5529785	-0.31030273	0.21289063	-0.78857422	43.39209	0.58740234	0	0	0	0	0	0	0	0	0	0.8737793	0.1262207	1.0090332	-0.38525391	0.27880859	0.34472656	0	44330	0	0	0
117	118	118	Category N	-0.53979492	0.41992188	-0.61181641	0.18676758	-0.24951172	0.41552734	-26.9	0	2/4/2018	2	4	2018	9:47:52	35272	0.5	9	47	52	0	0.058837891	3.5529785	-0.30737305	0.21459961	-0.78881836	43.77832	0.35668945	0	0	0	0	0	0	0	0	0	0.87329102	0.12670898	0.61450195	-0.23217773	0.20507813	0.17700195	0	44330	0	0	0
118	119	119	Category N	-0.68383789	0.35986328	-0.55175781	0.19140625	-0.25366211	0.40551758	-27.15	0	2/4/2018	2	4	2018	9:47:52	35272	0.6	9	47	52	0	0.058837891	3.5529785	-0.30493164	0.21557617	-0.78881836	43.397217	0.46948242	0	0	0	0	0	0	0	0	0	0.87280273	0.12719727	0.76000977	-0.37866211	0.14404297	0.23706055	0	44330	0	0	0
119	120	120	Category N	-0.671875	0.45581055	-0.47998047	0.18359375	-0.25805664	0.40307617	-27.15	0	2/4/2018	2	4	2018	9:47:52	35272	0.7	9	47	52	0	0.058837891	3.5529785	-0.30273438	0.2175293	-0.79003906	50.484863	0.53759766	0	0	0	0	0	0	0	0	0	0.87353516	0.12646484	0.91723633	-0.36889648	0.23803711	0.31005859	0	44330	0	0	0
120	121	121	Category N	-0.43188477	0.39599609	-0.55175781	0.17211914	-0.24804688	0.41918945	-26.9	0	2/4/2018	2	4	2018	9:47:52	35272	0.8	9	47	52	0	0.058837891	3.5529785	-0.29907227	0.22094727	-0.79052734	49.857422	0.32421875	0	0	0	0	0	0	0	0	0	0.8737793	0.1262207	0.54614258	-0.13256836	0.17480469	0.23876953	0	44330	0	0	0
121	122	122	Category N	-0.68383789	0.39599609	-0.58789063	0.19287109	-0.26391602	0.39916992	-27.03	0	2/4/2018	2	4	2018	9:47:52	35272	0.9	9	47	52	0	0.058837891	3.5529785	-0.29516602	0.2253418	-0.79174805	45.558838	0.47070313	0	0	0	0	0	0	0	0	0	0.87451172	0.12548828	0.76318359	-0.38842773	0.17041016	0.20385742	0	44330	0	0	0
122	123	123	Category N	-0.68383789	0.47998047	-0.45581055	0.17919922	-0.26513672	0.40209961	-26.78	0	2/4/2018	2	4	2018	9:47:53	35273	0	9	47	53	0	0.058837891	3.5529785	-0.29174805	0.22753906	-0.79150391	45.199951	0.57446289	0	0	0	0	0	0	0	0	0	0.8737793	0.1262207	0.97998047	-0.3918457	0.25219727	0.33569336	0	44330	0	0	0
123	124	124	Category N	-0.57592773	0.70776367	-0.61181641	0.17407227	-0.25537109	0.41088867	-26.9	0	2/4/2018	2	4	2018	9:47:53	35273	0.111	9	47	53	0	0.058837891	3.5529785	-0.28710938	0.23071289	-0.79003906	39.234863	0.58520508	0	0	0	0	0	0	0	0	0	0.87158203	0.12841797	0.94360352	-0.28857422	0.47680664	0.17822266	0	44330	0	0	0
124	125	125	Category N	-0.75585938	0.38378906	-0.63598633	0.16040039	-0.25415039	0.41894531	-27.03	0	2/4/2018	2	4	2018	9:47:53	35273	0.222	9	47	53	0	0.058837891	3.5529785	-0.2878418	0.23071289	-0.78881836	36.372314	0.51538086	0	0	0	0	0	0	0	0	0	0.87084961	0.12915039	0.77368164	-0.46777344	0.15283203	0.15283203	0	44330	0	0	0
125	126	126	Category N	-0.73193359	0.57592773	-0.40795898	0.17382813	-0.26586914	0.40380859	-26.78	0	2/4/2018	2	4	2018	9:47:53	35273	0.333	9	47	53	0	0.058837891	3.5529785	-0.28759766	0.22924805	-0.78857422	28.023926	0.67993164	0	0	0	0	0	0	0	0	0	0.87011719	0.12988281	1.1713867	-0.4440918	0.34643555	0.38061523	0	44330	0	0	0
126	127	127	Category N	-0.41992188	0.70776367	-0.64794922	0.171875	-0.25708008	0.40893555	-26.66	0	2/4/2018	2	4	2018	9:47:53	35273	0.444	9	47	53	0	0.058837891	3.5529785	-0.28710938	0.22802734	-0.78808594	31.424316	0.51708984	0	0	0	0	0	0	0	0	0	0.86938477	0.13061523	0.75244141	-0.13256836	0.47949219	0.14013672	0	44330	0	0	0
127	128	128	Category N	-0.37182617	0.29980469	-0.52783203	0.16796875	-0.25878906	0.41186523	-26.78	0	2/4/2018	2	4	2018	9:47:53	35273	0.555	9	47	53	0	0.058837891	3.5529785	-0.32128906	0.24291992	-0.78686523	23.60376	0.27001953	0	0	0	0	0	0	0	0	0	0.8840332	0.1159668	0.36621094	-0.050292969	0.056640625	0.2590332	0	44330	0	0	0
128	129	129	Category N	-0.65991211	0.50390625	-0.53979492	0.16796875	-0.27905273	0.40136719	-26.78	0	2/4/2018	2	4	2018	9:47:53	35273	0.666	9	47	53	0	0.058837891	3.5545898	-0.33056641	0.24072266	-0.7878418	8.9287109	0.48876953	0	0	0	0	0	0	0	0	0	0.88769531	0.11230469	0.84033203	-0.32910156	0.26293945	0.24804688	0	44330	0	0	0
129	130	130	Category N	-0.65991211	0.44384766	-0.6237793	0.15258789	-0.24780273	0.41967773	-27.03	0	2/4/2018	2	4	2018	9:47:53	35273	0.777	9	47	53	0	0.058837891	3.5545898	-0.33496094	0.24072266	-0.78637695	2.5305176	0.41601563	0	0	0	0	0	0	0	0	0	0.88818359	0.11181641	0.69042969	-0.32470703	0.20288086	0.16259766	0	44330	0	0	0
130	131	131	Category N	-0.73193359	0.50390625	-0.57592773	0.16357422	-0.25415039	0.41674805	-27.03	0	2/4/2018	2	4	2018	9:47:53	35273	0.888	9	47	53	0	0.058837891	3.5545898	-0.33764648	0.23779297	-0.78417969	11.323242	0.51904297	0	0	0	0	0	0	0	0	0	0.88647461	0.11352539	0.8684082	-0.39404297	0.26586914	0.20825195	0	44330	0	0	0
131	132	132	Category N	-0.6237793	0.69580078	-0.50390625	0.13378906	-0.23681641	0.42871094	-27.03	0	2/4/2018	2	4	2018	9:47:54	35274	0	9	47	54	0	0.058837891	3.5545898	-0.34057617	0.23461914	-0.78369141	28.771484	0.60913086	0	0	0	0	0	0	0	0	0	0.88623047	0.11376953	1.0239258	-0.28295898	0.4609375	0.27978516	0	44330	0	0	0
132	133	133	Category N	-0.53979492	0.29980469	-0.6237793	0.15161133	-0.24682617	0.42382813	-27.03	0	2/4/2018	2	4	2018	9:47:54	35274	0.1	9	47	54	0	0.058837891	3.5545898	-0.34472656	0.22851563	-0.78588867	46.254883	0.26318359	0	0	0	0	0	0	0	0	0	0.88818359	0.11181641	0.42822266	-0.19482422	0.071044922	0.16210938	0	44330	0	0	0
133	134	134	Category N	-0.52783203	0.3359375	-0.65991211	0.12280273	-0.23925781	0.43457031	-27.03	0	2/4/2018	2	4	2018	9:47:54	35274	0.2	9	47	54	0	0.058837891	3.5545898	-0.34960938	0.22583008	-0.78930664	55.751465	0.24609375	0	0	0	0	0	0	0	0	0	0.89233398	0.10766602	0.41748047	-0.17797852	0.10986328	0.12939453	0	44330	0	0	0
134	135	135	Category N	-0.34790039	0.49194336	-0.77978516	0.079833984	-0.20141602	0.45532227	-27.27	0	2/4/2018	2	4	2018	9:47:54	35274	0.3	9	47	54	0	0.058837891	3.5545898	-0.35424805	0.22290039	-0.78808594	66.586182	0.26879883	0	0	0	0	0	0	0	0	0	0.89257813	0.10742188	0.28369141	0.006347656	0.26879883	0.008300781	0	44330	0	0	0
135	136	136	Category N	-0.32397461	0.27587891	-0.77978516	0.077148438	-0.18847656	0.46557617	-26.9	0	2/4/2018	2	4	2018	9:47:54	35274	0.4	9	47	54	0	0.058837891	3.5545898	-0.35864258	0.21484375	-0.78027344	79.892578	0.070068359	0	0	0	0	0	0	0	0	0	0.88525391	0.11474609	0.096435547	0.034667969	0.060791016	0.000488281	0	44330	0	0	0
136	137	137	Category N	-0.52783203	0.13183594	-0.87597656	0.014404297	-0.16040039	0.47680664	-26.78	0	2/4/2018	2	4	2018	9:47:54	35274	0.5	9	47	54	0	0.058837891	3.5545898	-0.36694336	0.21020508	-0.77148438	91.685059	0.20703125	0	0	0	0	0	0	0	0	0	0.87988281	0.12011719	0.34350586	-0.16064453	-0.078369141	-0.10424805	0	44330	0	0	0
137	138	138	Category N	-0.31176758	0.26391602	-0.85180664	-0.010986328	-0.13354492	0.48510742	-26.66	0	2/4/2018	2	4	2018	9:47:54	35274	0.6	9	47	54	0	0.058837891	3.5545898	-0.37280273	0.20239258	-0.7668457	90.457764	0.12109375	0	0	0	0	0	0	0	0	0	0.87646484	0.12353516	0.20727539	0.061035156	0.061279297	-0.084716797	0	44330	0	0	0
138	139	139	Category N	-0.25195313	0.13183594	-0.98388672	-0.021240234	-0.13330078	0.48681641	-26.54	0	2/4/2018	2	4	2018	9:47:54	35274	0.7	9	47	54	0	0.058837891	3.5545898	-0.37939453	0.19067383	-0.76269531	89.094238	0.26171875	0	0	0	0	0	0	0	0	0	0.87304688	0.12695313	0.4074707	0.12744141	-0.058837891	-0.22094727	0	44330	0	0	0
139	140	140	Category N	-0.19189453	0.13183594	-0.87597656	-0.023925781	-0.15185547	0.48217773	-26.9	0	2/4/2018	2	4	2018	9:47:54	35274	0.8	9	47	54	0	0.058837891	3.5545898	-0.38354492	0.18505859	-0.75878906	94.123047	0.23095703	0	0	0	0	0	0	0	0	0	0.87011719	0.12988281	0.36230469	0.19165039	-0.053222656	-0.11694336	0	44330	0	0	0
140	141	141	Category N	-0.23999023	0.17993164	-0.93579102	-0.045654297	-0.15942383	0.48071289	-26.66	0	2/4/2018	2	4	2018	9:47:54	35274	0.9	9	47	54	0	0.058837891	3.5545898	-0.38842773	0.17871094	-0.75463867	88.772949	0.23413086	0	0	0	0	0	0	0	0	0	0.86743164	0.13256836	0.33056641	0.1484375	0.000976563	-0.1809082	0	44330	0	0	0
141	142	142	Category N	-0.2277832	0.16796875	-0.89990234	-0.078857422	-0.17578125	0.46728516	-27.02	0	2/4/2018	2	4	2018	9:47:55	35275	0	9	47	55	0	0.058837891	3.5545898	-0.39282227	0.16577148	-0.75	74.998291	0.22290039	0	0	0	0	0	0	0	0	0	0.86279297	0.13720703	0.31713867	0.16503906	0.001953125	-0.1496582	0	44330	0	0	0
142	143	143	Category N	-0.19189453	0.10791016	-0.86376953	-0.072753906	-0.18725586	0.46313477	-26.9	0	2/4/2018	2	4	2018	9:47:55	35275	0.09	9	47	55	0	0.058837891	3.5545898	-0.39306641	0.16064453	-0.74536133	67.049316	0.23925781	0	0	0	0	0	0	0	0	0	0.85791016	0.14208984	0.37231445	0.20117188	-0.052734375	-0.11816406	0	44330	0	0	0
143	144	144	Category N	-0.19189453	0.16796875	-0.85180664	-0.071777344	-0.18994141	0.46313477	-27.02	0	2/4/2018	2	4	2018	9:47:55	35275	0.181	9	47	55	0	0.058837891	3.5545898	-0.39648438	0.15185547	-0.74169922	59.510498	0.23266602	0	0	0	0	0	0	0	0	0	0.85449219	0.14550781	0.33056641	0.20458984	0.015869141	-0.10986328	0	44330	0	0	0
144	145	145	Category N	-0.20385742	0.11987305	-0.82788086	-0.075195313	-0.1940918	0.46508789	-27.27	0	2/4/2018	2	4	2018	9:47:55	35275	0.272	9	47	55	0	0.058837891	3.5545898	-0.39331055	0.14404297	-0.73681641	47.115967	0.21142578	0	0	0	0	0	0	0	0	0	0.84765625	0.15234375	0.3046875	0.18945313	-0.024169922	-0.090820313	0	44330	0	0	0
145	146	146	Category N	-0.19189453	0.16796875	-0.97192383	-0.072021484	-0.16601563	0.47216797	-26.78	0	2/4/2018	2	4	2018	9:47:55	35275	0.363	9	47	55	0	0.058837891	3.5545898	-0.390625	0.13623047	-0.73486328	30.555176	0.31079102	0	0	0	0	0	0	0	0	0	0.84350586	0.15649414	0.46728516	0.19873047	0.031494141	-0.23681641	0	44330	0	0	0
146	147	147	Category N	-0.083984375	0.19189453	-0.97192383	-0.055175781	-0.14355469	0.48388672	-26.66	0	2/4/2018	2	4	2018	9:47:55	35275	0.454	9	47	55	0	0.058837891	3.5545898	-0.39306641	0.12353516	-0.72998047	15.879883	0.3984375	0	0	0	0	0	0	0	0	0	0.83813477	0.16186523	0.61938477	0.30908203	0.068115234	-0.24169922	0	44330	0	0	0
147	148	148	Category N	-0.17993164	0.071777344	-1.0559082	-0.053222656	-0.13061523	0.48535156	-26.29	0	2/4/2018	2	4	2018	9:47:55	35275	0.545	9	47	55	0	0.058837891	3.5545898	-0.3918457	0.11206055	-0.73168945	7.7597656	0.38916016	0	0	0	0	0	0	0	0	0	0.83764648	0.16235352	0.57641602	0.21191406	-0.040283203	-0.32397461	0	44330	0	0	0
148	149	149	Category N	-0.19189453	0.047851563	-0.99584961	-0.10180664	-0.11254883	0.4777832	-26.66	0	2/4/2018	2	4	2018	9:47:55	35275	0.636	9	47	55	0	0.058837891	3.5545898	-0.39355469	0.10668945	-0.72460938	5.7763672	0.34301758	0	0	0	0	0	0	0	0	0	0.83154297	0.16845703	0.53173828	0.20166016	-0.058837891	-0.27099609	0	44330	0	0	0
149	150	150	Category N	-0.16796875	0.10791016	-0.91186523	-0.13183594	-0.081787109	0.48754883	-27.03	0	2/4/2018	2	4	2018	9:47:55	35275	0.727	9	47	55	0	0.058837891	3.5545898	-0.38916016	0.10253906	-0.72363281	16.98877	0.2902832	0	0	0	0	0	0	0	0	0	0.828125	0.171875	0.41455078	0.22119141	0.005126953	-0.18798828	0	44330	0	0	0
150	151	151	Category N	-0.035888672	0.071777344	-0.86376953	-0.1652832	-0.050292969	0.47900391	-27.15	0	2/4/2018	2	4	2018	9:47:55	35275	0.818	9	47	55	0	0.058837891	3.5545898	-0.38745117	0.096191406	-0.72802734	23.054443	0.37768555	0	0	0	0	0	0	0	0	0	0.83032227	0.16967773	0.51171875	0.3515625	-0.024414063	-0.13549805	0	44330	0	0	0
151	152	152	Category N	0	0.059814453	-0.87597656	-0.17285156	-0.02734375	0.48242188	-26.9	0	2/4/2018	2	4	2018	9:47:55	35275	0.909	9	47	55	0	0.058837891	3.5545898	-0.38354492	0.082519531	-0.72900391	31.846436	0.41137695	0	0	0	0	0	0	0	0	0	0.82788086	0.17211914	0.5534668	0.38354492	-0.022705078	-0.14672852	0	44330	0	0	0
152	153	153	Category N	-0.059814453	0.10791016	-1.0078125	-0.19506836	0.007324219	0.48071289	-26.66	0	2/4/2018	2	4	2018	9:47:56	35276	0	9	47	56	0	0.058837891	3.5545898	-0.37670898	0.078613281	-0.73168945	38.813477	0.42114258	0	0	0	0	0	0	0	0	0	0.8269043	0.1730957	0.62207031	0.31689453	0.029052734	-0.27587891	0	44330	0	0	0
153	154	154	Category N	-0.15576172	0.2277832	-0.88793945	-0.2109375	0.072753906	0.47509766	-26.53	0	2/4/2018	2	4	2018	9:47:56	35276	0.1	9	47	56	0	0.058837891	3.5545898	-0.36865234	0.0703125	-0.73730469	41.186279	0.30444336	0	0	0	0	0	0	0	0	0	0.82739258	0.17260742	0.52075195	0.21289063	0.15722656	-0.15039063	0	44330	0	0	0
154	155	155	Category N	-0.035888672	0	-0.82788086	-0.21386719	0.10888672	0.47094727	-26.9	0	2/4/2018	2	4	2018	9:47:56	35276	0.2	9	47	56	0	0.058837891	3.5545898	-0.36328125	0.064453125	-0.74169922	45.000977	0.34472656	0	0	0	0	0	0	0	0	0	0.82836914	0.17163086	0.47802734	0.32739258	-0.064453125	-0.0859375	0	44330	0	0	0
155	156	156	Category N	0	0	-1.1159668	-0.2043457	0.10205078	0.47509766	-27.27	0	2/4/2018	2	4	2018	9:47:56	35276	0.3	9	47	56	0	0.058837891	3.5545898	-0.35986328	0.057373047	-0.74682617	51.381836	0.51855469	0	0	0	0	0	0	0	0	0	0.83105469	0.16894531	0.78637695	0.35986328	-0.057373047	-0.36889648	0	44330	0	0	0
156	157	157	Category N	0.083984375	0.16796875	-0.98388672	-0.19384766	0.10351563	0.47802734	-27.39	0	2/4/2018	2	4	2018	9:47:56	35276	0.4	9	47	56	0	0.058837891	3.5545898	-0.35522461	0.052246094	-0.75146484	55.005127	0.51000977	0	0	0	0	0	0	0	0	0	0.83300781	0.16699219	0.78686523	0.43920898	0.11547852	-0.23217773	0	44330	0	0	0
157	158	158	Category N	0.011962891	0.17993164	-0.92382813	-0.18896484	0.1262207	0.47802734	-27.39	0	2/4/2018	2	4	2018	9:47:56	35276	0.5	9	47	56	0	0.058837891	3.5545898	-0.35083008	0.044433594	-0.75708008	56.311768	0.42138672	0	0	0	0	0	0	0	0	0	0.83569336	0.16430664	0.66455078	0.36279297	0.13525391	-0.16650391	0	44330	0	0	0
158	159	159	Category N	-0.035888672	0.14379883	-0.94799805	-0.21777344	0.12353516	0.46313477	-26.78	0	2/4/2018	2	4	2018	9:47:56	35276	0.6	9	47	56	0	0.058837891	3.5545898	-0.34863281	0.037353516	-0.76171875	59.148193	0.37915039	0	0	0	0	0	0	0	0	0	0.83862305	0.16137695	0.60498047	0.31274414	0.10620117	-0.18603516	0	44330	0	0	0
159	160	160	Category N	0.10791016	0.15576172	-0.88793945	-0.21337891	0.12646484	0.46948242	-26.66	0	2/4/2018	2	4	2018	9:47:56	35276	0.7	9	47	56	0	0.058837891	3.5545898	-0.34472656	0.03125	-0.76660156	62.526611	0.48461914	0	0	0	0	0	0	0	0	0	0.84130859	0.15869141	0.69799805	0.45263672	0.12426758	-0.12109375	0	44330	0	0	0
160	161	161	Category N	0.13183594	0.16796875	-0.97192383	-0.20117188	0.12084961	0.47143555	-26.53	0	2/4/2018	2	4	2018	9:47:56	35276	0.8	9	47	56	0	0.058837891	3.5545898	-0.34008789	0.025146484	-0.7722168	63.435303	0.53198242	0	0	0	0	0	0	0	0	0	0.84423828	0.15576172	0.81420898	0.47192383	0.14257813	-0.19946289	0	44330	0	0	0
161	162	162	Category N	0.047851563	0.095947266	-0.92382813	-0.21801758	0.12792969	0.46459961	-26.29	0	2/4/2018	2	4	2018	9:47:56	35276	0.9	9	47	56	0	0.058837891	3.5545898	-0.33935547	0.018554688	-0.77587891	56.521484	0.42163086	0	0	0	0	0	0	0	0	0	0.84716797	0.15283203	0.61254883	0.38720703	0.077148438	-0.14770508	0	44330	0	0	0
162	163	163	Category N	0.13183594	0.17993164	-0.86376953	-0.22241211	0.11621094	0.45898438	-26.66	0	2/4/2018	2	4	2018	9:47:57	35277	0	9	47	57	0	0.058837891	3.5545898	-0.33496094	0.011230469	-0.77905273	47.160156	0.50341797	0	0	0	0	0	0	0	0	0	0.84814453	0.15185547	0.7199707	0.46679688	0.16845703	-0.084472656	0	44330	0	0	0
163	164	164	Category M	-0.31176758	-0.059814453	-0.87597656	0.013916016	0.22314453	0.47900391	-23.95	0	2/4/2018	2	4	2018	9:48:18	35298	0.3	9	48	18	0	0.059326172	3.5368652	-0.33032227	0.004638672	-0.78393555	39.698486	0.11376953	0	0	0	0	0	0	0	0	0	0.85083008	0.14916992	0.17480469	0.018554688	-0.064453125	-0.091796875	0	44330	0	0	0
164	165	165	Category M	-0.2878418	-0.035888672	-0.92382813	0.018310547	0.21459961	0.48291016	-23.83	0	2/4/2018	2	4	2018	9:48:18	35298	0.4	9	48	18	0	0.059326172	3.5368652	-0.32763672	-0.003662109	-0.78710938	28.651367	0.14575195	0	0	0	0	0	0	0	0	0	0.85253906	0.14746094	0.20849609	0.039794922	-0.031982422	-0.13647461	0	44330	0	0	0
165	166	166	Category M	-0.25195313	-0.095947266	-0.91186523	0.013183594	0.21142578	0.48144531	-24.08	0	2/4/2018	2	4	2018	9:48:18	35298	0.5	9	48	18	0	0.059326172	3.5368652	-0.32250977	-0.008300781	-0.79150391	16.103027	0.16455078	0	0	0	0	0	0	0	0	0	0.85473633	0.14526367	0.27807617	0.070556641	-0.087402344	-0.12011719	0	44330	0	0	0
166	167	167	Category M	-0.2277832	-0.14379883	-0.86376953	-0.005371094	0.19702148	0.48876953	-24.32	0	2/4/2018	2	4	2018	9:48:18	35298	0.6	9	48	18	0	0.059326172	3.5368652	-0.31567383	-0.015136719	-0.79833984	5.1044922	0.16870117	0	0	0	0	0	0	0	0	0	0.85864258	0.14135742	0.28173828	0.087890625	-0.12841797	-0.065185547	0	44330	0	0	0
167	168	168	Category M	-0.31176758	-0.17993164	-0.87597656	-0.038574219	0.19189453	0.48974609	-24.81	0	2/4/2018	2	4	2018	9:48:18	35298	0.7	9	48	18	0	0.059326172	3.5368652	-0.31274414	-0.023681641	-0.80249023	1.2802734	0.17260742	0	0	0	0	0	0	0	0	0	0.86157227	0.13842773	0.23071289	0.000976563	-0.15600586	-0.073242188	0	44330	0	0	0
168	169	169	Category M	-0.34790039	-0.17993164	-0.82788086	-0.066650391	0.19628906	0.4855957	-24.81	0	2/4/2018	2	4	2018	9:48:18	35298	0.8	9	48	18	0	0.059326172	3.5368652	-0.31054688	-0.027587891	-0.80761719	6.4685059	0.15795898	0	0	0	0	0	0	0	0	0	0.86572266	0.13427734	0.2097168	-0.037353516	-0.15209961	-0.020019531	0	44330	0	0	0
169	170	170	Category M	-0.38378906	-0.13183594	-0.83984375	-0.072998047	0.19580078	0.48413086	-24.81	0	2/4/2018	2	4	2018	9:48:18	35298	0.9	9	48	18	0	0.059326172	3.5368652	-0.30444336	-0.034179688	-0.81225586	14.874756	0.12866211	0	0	0	0	0	0	0	0	0	0.86816406	0.13183594	0.20410156	-0.079101563	-0.097412109	-0.02734375	0	44330	0	0	0
170	171	171	Category M	-0.39599609	-0.2277832	-0.89990234	-0.038574219	0.203125	0.484375	-24.44	0	2/4/2018	2	4	2018	9:48:19	35299	0	9	48	19	0	0.059326172	3.5368652	-0.29833984	-0.038818359	-0.81567383	20.10083	0.22851563	0	0	0	0	0	0	0	0	0	0.86938477	0.13061523	0.37036133	-0.097412109	-0.1887207	-0.083984375	0	44330	0	0	0
171	172	172	Category M	-0.50390625	-0.47998047	-0.95996094	0.007080078	0.21582031	0.48339844	-24.08	0	2/4/2018	2	4	2018	9:48:19	35299	0.1	9	48	19	0	0.059326172	3.5368652	-0.29125977	-0.044921875	-0.82006836	18.267822	0.50366211	0	0	0	0	0	0	0	0	0	0.87133789	0.12866211	0.78710938	-0.21240234	-0.43481445	-0.13964844	0	44330	0	0	0
172	173	173	Category M	-0.52783203	-0.25195313	-1.0078125	0.067138672	0.27001953	0.45239258	-24.2	0	2/4/2018	2	4	2018	9:48:19	35299	0.2	9	48	19	0	0.059326172	3.5368652	-0.28588867	-0.052001953	-0.82495117	17.310059	0.36279297	0	0	0	0	0	0	0	0	0	0.87475586	0.12524414	0.62426758	-0.24169922	-0.19970703	-0.18261719	0	44330	0	0	0
173	174	174	Category M	-0.51586914	-0.27587891	-0.70776367	0.1105957	0.35302734	0.39550781	-24.44	0	2/4/2018	2	4	2018	9:48:19	35299	0.3	9	48	19	0	0.059326172	3.5368652	-0.2800293	-0.055419922	-0.82885742	17.812744	0.34448242	0	0	0	0	0	0	0	0	0	0.87670898	0.12329102	0.5769043	-0.2355957	-0.22021484	0.12109375	0	44330	0	0	0
174	175	175	Category M	-0.56396484	-0.65991211	-0.57592773	0.083740234	0.35205078	0.39916992	-24.44	0	2/4/2018	2	4	2018	9:48:19	35299	0.4	9	48	19	0	0.059326172	3.5368652	-0.27563477	-0.057617188	-0.83203125	8.7998047	0.71484375	0	0	0	0	0	0	0	0	0	0.87841797	0.12158203	1.1464844	-0.28808594	-0.60205078	0.25610352	0	44330	0	0	0
175	176	176	Category M	-0.81591797	-0.32397461	-0.46777344	0.081542969	0.36425781	0.38720703	-24.57	0	2/4/2018	2	4	2018	9:48:19	35299	0.5	9	48	19	0	0.059326172	3.5368652	-0.2734375	-0.062255859	-0.83349609	10.119629	0.70458984	0	0	0	0	0	0	0	0	0	0.87963867	0.12036133	1.1699219	-0.54223633	-0.26147461	0.36572266	0	44330	0	0	0
176	177	177	Category M	-0.59985352	-0.40795898	-0.53979492	0.096191406	0.40380859	0.35449219	-24.69	0	2/4/2018	2	4	2018	9:48:19	35299	0.6	9	48	19	0	0.059326172	3.5368652	-0.27148438	-0.063232422	-0.83520508	29.17334	0.55981445	0	0	0	0	0	0	0	0	0	0.88037109	0.11962891	0.96801758	-0.328125	-0.34448242	0.29541016	0	44330	0	0	0
177	178	178	Category M	-0.55175781	-0.65991211	-0.52783203	0.090087891	0.40185547	0.36132813	-24.81	0	2/4/2018	2	4	2018	9:48:19	35299	0.7	9	48	19	0	0.059326172	3.5368652	-0.26733398	-0.061767578	-0.8347168	37.226807	0.72973633	0	0	0	0	0	0	0	0	0	0.87866211	0.12133789	1.1894531	-0.28417969	-0.59790039	0.30688477	0	44330	0	0	0
178	179	179	Category M	-0.50390625	-0.26391602	-0.57592773	0.097167969	0.39819336	0.35961914	-24.93	0	2/4/2018	2	4	2018	9:48:19	35299	0.8	9	48	19	0	0.059326172	3.5368652	-0.2668457	-0.063720703	-0.83447266	53.15625	0.40356445	0	0	0	0	0	0	0	0	0	0.87841797	0.12158203	0.69555664	-0.23681641	-0.19995117	0.25854492	0	44330	0	0	0
179	180	180	Category M	-0.50390625	-0.27587891	-0.52783203	0.10351563	0.41333008	0.34399414	-25.06	0	2/4/2018	2	4	2018	9:48:19	35299	0.9	9	48	19	0	0.059326172	3.5368652	-0.2668457	-0.061279297	-0.83251953	65.730957	0.44140625	0	0	0	0	0	0	0	0	0	0.87646484	0.12353516	0.75585938	-0.23681641	-0.21435547	0.3046875	0	44330	0	0	0
180	181	181	Category M	-0.51586914	-0.69580078	-0.46777344	0.077392578	0.41088867	0.34228516	-24.93	0	2/4/2018	2	4	2018	9:48:20	35300	0	9	48	20	0	0.059326172	3.5368652	-0.26953125	-0.05859375	-0.83154297	66.27417	0.77368164	0	0	0	0	0	0	0	0	0	0.8762207	0.1237793	1.2468262	-0.24609375	-0.63696289	0.36376953	0	44330	0	0	0
181	182	182	Category M	-0.26391602	-0.13183594	-0.55175781	0.085449219	0.41210938	0.34960938	-24.81	0	2/4/2018	2	4	2018	9:48:20	35300	0.1	9	48	20	0	0.059326172	3.5368652	-0.2746582	-0.059326172	-0.83203125	57.798584	0.28979492	0	0	0	0	0	0	0	0	0	0.87841797	0.12158203	0.36376953	0.010742188	-0.072265625	0.28027344	0	44330	0	0	0
182	183	183	Category M	-0.53979492	-0.39599609	-0.52783203	0.090820313	0.42871094	0.32519531	-25.06	0	2/4/2018	2	4	2018	9:48:20	35300	0.2	9	48	20	0	0.059326172	3.5368652	-0.27734375	-0.056640625	-0.8293457	55.769775	0.52416992	0	0	0	0	0	0	0	0	0	0.87646484	0.12353516	0.90307617	-0.26220703	-0.33911133	0.30151367	0	44330	0	0	0
183	184	184	Category M	-0.13183594	-0.3359375	-0.35986328	0.06640625	0.39575195	0.35693359	-25.18	0	2/4/2018	2	4	2018	9:48:20	35300	0.3	9	48	20	0	0.059326172	3.4933594	-0.2824707	-0.052734375	-0.82836914	56.008545	0.56762695	0	0	0	0	0	0	0	0	0	0.87695313	0.12304688	0.90234375	0.15063477	-0.28295898	0.46850586	0	44330	0	0	0
184	185	185	Category M	-0.27587891	-0.34790039	-0.51586914	0.079833984	0.36987305	0.39038086	-25.42	0	2/4/2018	2	4	2018	9:48:20	35300	0.4	9	48	20	0	0.059326172	3.4933594	-0.27539063	-0.052246094	-0.82226563	41.93335	0.42578125	0	0	0	0	0	0	0	0	0	0.86889648	0.13110352	0.60229492	-0.000244141	-0.29541016	0.30639648	0	44330	0	0	0
185	186	186	Category M	-0.51586914	-0.47998047	-0.671875	0.062988281	0.41088867	0.36108398	-25.18	0	2/4/2018	2	4	2018	9:48:20	35300	0.5	9	48	20	0	0.059326172	3.4933594	-0.27783203	-0.047363281	-0.82006836	18.163818	0.51538086	0	0	0	0	0	0	0	0	0	0.8671875	0.1328125	0.81860352	-0.23779297	-0.43237305	0.14819336	0	44330	0	0	0
186	187	187	Category M	-0.45581055	-0.64794922	-0.7199707	0.011230469	0.33325195	0.42797852	-25.3	0	2/4/2018	2	4	2018	9:48:20	35300	0.6	9	48	20	0	0.059326172	3.4933594	-0.28491211	-0.041748047	-0.81567383	0.80126953	0.63696289	0	0	0	0	0	0	0	0	0	0.86499023	0.13500977	0.87255859	-0.17089844	-0.60595703	0.095703125	0	44330	0	0	0
187	188	188	Category M	-0.79199219	-0.15576172	0.011962891	0.003173828	0.30932617	0.43603516	-25.18	0	2/4/2018	2	4	2018	9:48:20	35300	0.7	9	48	20	0	0.059326172	3.4933594	-0.29174805	-0.036621094	-0.81054688	13.914795	0.9699707	0	0	0	0	0	0	0	0	0	0.86230469	0.13769531	1.4416504	-0.5	-0.11889648	0.82250977	0	44330	0	0	0
188	189	189	Category M	-0.29980469	0.071777344	-0.6237793	-0.009521484	0.30200195	0.4453125	-24.94	0	2/4/2018	2	4	2018	9:48:20	35300	0.8	9	48	20	0	0.059326172	3.4933594	-0.27099609	-0.041503906	-0.80639648	35.647217	0.21679688	0	0	0	0	0	0	0	0	0	0.8515625	0.1484375	0.32446289	-0.028564453	0.11328125	0.18261719	0	44330	0	0	0
189	190	190	Category M	-0.55175781	-0.14379883	-0.93579102	-0.016113281	0.33300781	0.42919922	-25.18	0	2/4/2018	2	4	2018	9:48:20	35300	0.9	9	48	20	0	0.059326172	3.4933594	-0.26928711	-0.038818359	-0.80273438	50.372559	0.32910156	0	0	0	0	0	0	0	0	0	0.84765625	0.15234375	0.52001953	-0.28222656	-0.10473633	-0.1328125	0	44330	0	0	0
190	191	191	Category M	-0.41992188	-0.29980469	-0.81591797	-0.080810547	0.27612305	0.453125	-24.93	0	2/4/2018	2	4	2018	9:48:21	35301	0	9	48	21	0	0.059326172	3.4933594	-0.27807617	-0.032470703	-0.79980469	53.401611	0.30273438	0	0	0	0	0	0	0	0	0	0.84741211	0.15258789	0.42456055	-0.14160156	-0.26708984	-0.015869141	0	44330	0	0	0
191	192	192	Category M	-0.25195313	-0.083984375	-0.85180664	-0.023193359	0.24755859	0.46972656	-24.81	0	2/4/2018	2	4	2018	9:48:21	35301	0.1	9	48	21	0	0.059326172	3.4933594	-0.28637695	-0.027099609	-0.79736328	38.185059	0.085693359	0	0	0	0	0	0	0	0	0	0.84765625	0.15234375	0.14550781	0.034423828	-0.056640625	-0.054199219	0	44330	0	0	0
192	193	193	Category M	-0.23999023	-0.13183594	-0.94799805	0.024658203	0.2421875	0.47143555	-25.3	0	2/4/2018	2	4	2018	9:48:21	35301	0.2	9	48	21	0	0.059326172	3.4933594	-0.25952148	-0.043457031	-0.79394531	33.297363	0.1784668	0	0	0	0	0	0	0	0	0	0.83642578	0.16357422	0.26171875	0.01953125	-0.088134766	-0.15380859	0	44330	0	0	0
193	194	194	Category M	-0.25195313	-0.083984375	-0.93579102	0.062011719	0.24731445	0.46459961	-25.06	0	2/4/2018	2	4	2018	9:48:21	35301	0.3	9	48	21	0	0.059326172	3.4933594	-0.25708008	-0.047363281	-0.78344727	31.466553	0.15649414	0	0	0	0	0	0	0	0	0	0.82592773	0.17407227	0.19360352	0.005126953	-0.036376953	-0.15209961	0	44330	0	0	0
194	195	195	Category M	-0.3359375	-0.035888672	-0.91186523	0.097900391	0.24926758	0.46044922	-24.81	0	2/4/2018	2	4	2018	9:48:21	35301	0.4	9	48	21	0	0.059326172	3.4933594	-0.26318359	-0.048583984	-0.78173828	18.746338	0.14916992	0	0	0	0	0	0	0	0	0	0.82641602	0.17358398	0.21508789	-0.072509766	0.012695313	-0.12988281	0	44330	0	0	0
195	196	196	Category M	-0.35986328	-0.023925781	-0.83984375	0.11328125	0.25585938	0.44970703	-24.69	0	2/4/2018	2	4	2018	9:48:21	35301	0.5	9	48	21	0	0.059326172	3.4933594	-0.26879883	-0.040527344	-0.78076172	1.3032227	0.10961914	0	0	0	0	0	0	0	0	0	0.82666016	0.17333984	0.16650391	-0.090820313	0.016601563	-0.058837891	0	44330	0	0	0
196	197	197	Category M	-0.3359375	-0.13183594	-0.88793945	0.13842773	0.25878906	0.4387207	-24.32	0	2/4/2018	2	4	2018	9:48:21	35301	0.6	9	48	21	0	0.059326172	3.4933594	-0.2734375	-0.036376953	-0.77587891	8.5825195	0.15942383	0	0	0	0	0	0	0	0	0	0.82373047	0.17626953	0.26928711	-0.062255859	-0.095214844	-0.11181641	0	44330	0	0	0
197	198	198	Category M	-0.35986328	-0.15576172	-0.98388672	0.16748047	0.26000977	0.4362793	-24.57	0	2/4/2018	2	4	2018	9:48:21	35301	0.7	9	48	21	0	0.059326172	3.4933594	-0.27929688	-0.035400391	-0.7734375	18.063965	0.25512695	0	0	0	0	0	0	0	0	0	0.82324219	0.17675781	0.41088867	-0.080322266	-0.12011719	-0.21020508	0	44330	0	0	0
198	199	199	Category M	-0.37182617	-0.13183594	-0.94799805	0.17895508	0.25268555	0.42944336	-24.57	0	2/4/2018	2	4	2018	9:48:21	35301	0.8	9	48	21	0	0.059326172	3.4933594	-0.28540039	-0.033691406	-0.77294922	26.585205	0.21826172	0	0	0	0	0	0	0	0	0	0.82470703	0.17529297	0.35913086	-0.086181641	-0.097900391	-0.17480469	0	44330	0	0	0
199	200	200	Category M	-0.31176758	-0.035888672	-0.92382813	0.1784668	0.26464844	0.42700195	-24.57	0	2/4/2018	2	4	2018	9:48:21	35301	0.9	9	48	21	0	0.059326172	3.4933594	-0.28930664	-0.034912109	-0.77148438	31.505615	0.15380859	0	0	0	0	0	0	0	0	0	0.82470703	0.17529297	0.17529297	-0.022216797	-0.000732422	-0.15209961	0	44330	0	0	0
200	201	201	Category M	-0.37182617	-0.13183594	-0.83984375	0.14233398	0.26635742	0.43115234	-24.44	0	2/4/2018	2	4	2018	9:48:22	35302	0	9	48	22	0	0.059326172	3.4933594	-0.29492188	-0.036376953	-0.77124023	32.453857	0.14013672	0	0	0	0	0	0	0	0	0	0.82666016	0.17333984	0.24047852	-0.076660156	-0.095214844	-0.068359375	0	44330	0	0	0
201	202	202	Category M	-0.32397461	-0.19189453	-0.83984375	0.11279297	0.26513672	0.44628906	-24.32	0	2/4/2018	2	4	2018	9:48:22	35302	0.1	9	48	22	0	0.059326172	3.4933594	-0.30029297	-0.037597656	-0.77026367	20.972412	0.1706543	0	0	0	0	0	0	0	0	0	0.82763672	0.17236328	0.24707031	-0.0234375	-0.15405273	-0.069335938	0	44330	0	0	0
202	203	203	Category M	-0.31176758	-0.047851563	-0.85180664	0.073486328	0.24633789	0.46289063	-24.44	0	2/4/2018	2	4	2018	9:48:22	35302	0.2	9	48	22	0	0.059326172	3.4933594	-0.30541992	-0.038330078	-0.76977539	16.296875	0.082519531	0	0	0	0	0	0	0	0	0	0.82910156	0.17089844	0.097412109	-0.006103516	-0.009277344	-0.081787109	0	44330	0	0	0
203	204	204	Category M	-0.35986328	0.035888672	-0.86376953	0.048583984	0.25195313	0.46142578	-24.32	0	2/4/2018	2	4	2018	9:48:22	35302	0.3	9	48	22	0	0.059326172	3.4933594	-0.31054688	-0.040283203	-0.77001953	15.164795	0.13037109	0	0	0	0	0	0	0	0	0	0.83129883	0.16870117	0.21923828	-0.049072266	0.076171875	-0.093505859	0	44330	0	0	0
204	205	205	Category M	-0.34790039	0.011962891	-0.99584961	0.047363281	0.23828125	0.47192383	-24.44	0	2/4/2018	2	4	2018	9:48:22	35302	0.4	9	48	22	0	0.059326172	3.4933594	-0.30981445	-0.039306641	-0.77050781	14.373291	0.23388672	0	0	0	0	0	0	0	0	0	0.83154297	0.16845703	0.31445313	-0.037841797	0.051269531	-0.22509766	0	44330	0	0	0
205	206	206	Category N	-0.19189453	0.023925781	-0.94799805	0.15576172	0.18969727	0.46801758	-24.81	0	2/4/2018	2	4	2018	9:48:27	35307	0.8	9	48	27	0	0.059082031	3.5594238	-0.30957031	-0.038085938	-0.77075195	13.950195	0.22143555	0	0	0	0	0	0	0	0	0	0.83154297	0.16845703	0.35668945	0.11767578	0.062011719	-0.17700195	0	44330	0	0	0
206	207	207	Category N	-0.17993164	0.035888672	-0.97192383	0.17138672	0.19140625	0.45947266	-24.69	0	2/4/2018	2	4	2018	9:48:27	35307	0.9	9	48	27	0	0.05859375	3.5545898	-0.30932617	-0.03515625	-0.77026367	15.76416	0.24975586	0	0	0	0	0	0	0	0	0	0.83081055	0.16918945	0.40209961	0.12939453	0.071044922	-0.20141602	0	44330	0	0	0
207	208	208	Category N	-0.19189453	-0.011962891	-0.94799805	0.1809082	0.18701172	0.45263672	-24.69	0	2/4/2018	2	4	2018	9:48:28	35308	0	9	48	28	0	0.05859375	3.5545898	-0.30932617	-0.031738281	-0.77124023	19.343506	0.21289063	0	0	0	0	0	0	0	0	0	0.83154297	0.16845703	0.31396484	0.11743164	0.019775391	-0.17651367	0	44330	0	0	0
208	209	209	Category N	-0.17993164	-0.023925781	-0.91186523	0.17602539	0.17041016	0.45703125	-24.44	0	2/4/2018	2	4	2018	9:48:28	35308	0.1	9	48	28	0	0.05859375	3.5545898	-0.30834961	-0.027832031	-0.7722168	23.843018	0.18969727	0	0	0	0	0	0	0	0	0	0.83203125	0.16796875	0.27197266	0.12841797	0.00390625	-0.1394043	0	44330	0	0	0
209	210	210	Category N	-0.16796875	0.059814453	-0.88793945	0.17382813	0.16235352	0.47265625	-24.44	0	2/4/2018	2	4	2018	9:48:28	35308	0.2	9	48	28	0	0.05859375	3.5545898	-0.30664063	-0.025146484	-0.77294922	26.515381	0.19897461	0	0	0	0	0	0	0	0	0	0.83203125	0.16796875	0.33837891	0.13867188	0.084960938	-0.11474609	0	44330	0	0	0
210	211	211	Category N	-0.17993164	0.023925781	-0.92382813	0.17578125	0.15136719	0.46875	-24.44	0	2/4/2018	2	4	2018	9:48:28	35308	0.3	9	48	28	0	0.05859375	3.5545898	-0.30444336	-0.023193359	-0.77319336	28.888916	0.20092773	0	0	0	0	0	0	0	0	0	0.83129883	0.16870117	0.32250977	0.12451172	0.047119141	-0.15039063	0	44330	0	0	0
211	212	212	Category N	-0.17993164	0.11987305	-0.91186523	0.17724609	0.15820313	0.46801758	-24.69	0	2/4/2018	2	4	2018	9:48:28	35308	0.4	9	48	28	0	0.05859375	3.5545898	-0.30224609	-0.020507813	-0.77368164	32.632324	0.23168945	0	0	0	0	0	0	0	0	0	0.83105469	0.16894531	0.40087891	0.12231445	0.14038086	-0.13793945	0	44330	0	0	0
212	213	213	Category N	-0.083984375	0.023925781	-0.92382813	0.18188477	0.14819336	0.46875	-24.69	0	2/4/2018	2	4	2018	9:48:28	35308	0.5	9	48	28	0	0.05859375	3.5545898	-0.29833984	-0.013427734	-0.77294922	35.078369	0.26464844	0	0	0	0	0	0	0	0	0	0.82861328	0.17138672	0.40234375	0.21435547	0.037353516	-0.15063477	0	44330	0	0	0
213	214	214	Category N	-0.16796875	0.16796875	-0.91186523	0.19506836	0.14404297	0.45874023	-24.32	0	2/4/2018	2	4	2018	9:48:28	35308	0.6	9	48	28	0	0.05859375	3.5545898	-0.29418945	-0.010498047	-0.77172852	36.115967	0.25952148	0	0	0	0	0	0	0	0	0	0.82592773	0.17407227	0.44482422	0.1262207	0.1784668	-0.13989258	0	44330	0	0	0
214	215	215	Category N	-0.16796875	0.11987305	-0.91186523	0.2019043	0.13769531	0.45483398	-24.2	0	2/4/2018	2	4	2018	9:48:28	35308	0.7	9	48	28	0	0.05859375	3.5545898	-0.28979492	-0.006591797	-0.77246094	34.616455	0.22412109	0	0	0	0	0	0	0	0	0	0.82495117	0.17504883	0.38769531	0.12182617	0.12646484	-0.13916016	0	44330	0	0	0
215	216	216	Category N	-0.17993164	0.19189453	-0.89990234	0.20898438	0.12768555	0.46386719	-24.08	0	2/4/2018	2	4	2018	9:48:28	35308	0.8	9	48	28	0	0.05859375	3.5545898	-0.28613281	0.000732422	-0.77880859	32.652344	0.25	0	0	0	0	0	0	0	0	0	0.82958984	0.17041016	0.41845703	0.10620117	0.19091797	-0.12084961	0	44330	0	0	0
216	217	217	Category N	-0.17993164	0.26391602	-0.83984375	0.21484375	0.11767578	0.45336914	-24.32	0	2/4/2018	2	4	2018	9:48:28	35308	0.9	9	48	28	0	0.05859375	3.5545898	-0.2734375	0.008300781	-0.78369141	29.322021	0.27783203	0	0	0	0	0	0	0	0	0	0.83007813	0.16992188	0.4050293	0.093505859	0.25537109	-0.055908203	0	44330	0	0	0
217	218	218	Category N	-0.2878418	0.095947266	-0.83984375	0.24047852	0.098144531	0.44458008	-24.57	0	2/4/2018	2	4	2018	9:48:29	35309	0	9	48	29	0	0.05859375	3.5545898	-0.26342773	0.016845703	-0.78759766	23.793213	0.09765625	0	0	0	0	0	0	0	0	0	0.83056641	0.16943359	0.15551758	-0.024169922	0.078857422	-0.052001953	0	44330	0	0	0
218	219	219	Category N	-0.25195313	0.32397461	-0.82788086	0.28125	0.086669922	0.43212891	-24.69	0	2/4/2018	2	4	2018	9:48:29	35309	0.1	9	48	29	0	0.05859375	3.5545898	-0.25390625	0.029052734	-0.79199219	17.074951	0.296875	0	0	0	0	0	0	0	0	0	0.83203125	0.16796875	0.33251953	0.001953125	0.29467773	-0.035644531	0	44330	0	0	0
219	220	220	Category N	-0.40795898	0.34790039	-0.79199219	0.33764648	0.059814453	0.39477539	-24.57	0	2/4/2018	2	4	2018	9:48:29	35309	0.2	9	48	29	0	0.05859375	3.5545898	-0.24511719	0.036376953	-0.79541016	11.79248	0.35131836	0	0	0	0	0	0	0	0	0	0.83325195	0.16674805	0.4777832	-0.16259766	0.3112793	0.003417969	0	44330	0	0	0
220	221	221	Category N	-0.64794922	0.13183594	-0.98388672	0.37231445	0.048339844	0.3684082	-24.57	0	2/4/2018	2	4	2018	9:48:29	35309	0.3	9	48	29	0	0.05859375	3.5545898	-0.23608398	0.043212891	-0.79956055	7.3100586	0.45947266	0	0	0	0	0	0	0	0	0	0.8347168	0.1652832	0.68432617	-0.41162109	0.088378906	-0.18408203	0	44330	0	0	0
221	222	222	Category N	-0.44384766	0.38378906	-0.68383789	0.34204102	0.043701172	0.38647461	-24.44	0	2/4/2018	2	4	2018	9:48:29	35309	0.4	9	48	29	0	0.05859375	3.5545898	-0.22705078	0.055419922	-0.80444336	7.7023926	0.41137695	0	0	0	0	0	0	0	0	0	0.83789063	0.16210938	0.66552734	-0.21655273	0.328125	0.12060547	0	44330	0	0	0
222	223	223	Category N	-0.59985352	0.40795898	-0.77978516	0.37768555	0.023681641	0.36499023	-24.2	0	2/4/2018	2	4	2018	9:48:29	35309	0.5	9	48	29	0	0.05859375	3.5545898	-0.22119141	0.060546875	-0.80834961	9.7907715	0.5144043	0	0	0	0	0	0	0	0	0	0.84033203	0.15966797	0.75439453	-0.37841797	0.34716797	0.028564453	0	44330	0	0	0
223	224	224	Category N	0.37182617	0.21582031	-0.37182617	0.38134766	-0.017089844	0.35986328	-24.2	0	2/4/2018	2	4	2018	9:48:29	35309	0.6	9	48	29	0	0.05859375	3.5545898	-0.21191406	0.069335938	-0.8125	8.7521973	0.74584961	0	0	0	0	0	0	0	0	0	0.8425293	0.1574707	1.1708984	0.58374023	0.14624023	0.44067383	0	44330	0	0	0
224	225	225	Category N	-0.39599609	0.51586914	-0.63598633	0.34204102	-0.059814453	0.39575195	-24.08	0	2/4/2018	2	4	2018	9:48:29	35309	0.7	9	48	29	0	0.05859375	3.5545898	-0.20751953	0.077148438	-0.81860352	8.6413574	0.51098633	0	0	0	0	0	0	0	0	0	0.84814453	0.15185547	0.80932617	-0.18823242	0.43847656	0.18261719	0	44330	0	0	0
225	226	226	Category N	-0.74389648	0.61181641	-0.6237793	0.39526367	-0.039550781	0.34277344	-24.08	0	2/4/2018	2	4	2018	9:48:29	35309	0.8	9	48	29	0	0.05859375	3.5545898	-0.20166016	0.085693359	-0.82275391	16.612305	0.78100586	0	0	0	0	0	0	0	0	0	0.8515625	0.1484375	1.2670898	-0.54199219	0.52587891	0.19897461	0	44330	0	0	0
226	227	227	Category N	-0.64794922	0.59985352	-0.57592773	0.3894043	-0.034179688	0.35180664	-23.95	0	2/4/2018	2	4	2018	9:48:29	35309	0.9	9	48	29	0	0.05859375	3.5545898	-0.19262695	0.095947266	-0.82495117	27.291748	0.72314453	0	0	0	0	0	0	0	0	0	0.8527832	0.1472168	1.2080078	-0.45507813	0.50366211	0.24902344	0	44330	0	0	0
227	228	228	Category N	1.487793	-0.31176758	-0.70776367	0.39038086	-0.048095703	0.35058594	-24.2	0	2/4/2018	2	4	2018	9:48:30	35310	0	9	48	30	0	0.05859375	3.5545898	-0.18408203	0.10742188	-0.82666016	27.252686	1.7277832	0	0	0	0	0	0	0	0	0	0.85375977	0.14624023	2.2102051	1.671875	-0.41918945	0.11889648	0	44330	0	0	0
228	229	229	Category N	-0.059814453	0.25195313	-0.70776367	0.31958008	-0.066894531	0.4050293	-24.44	0	2/4/2018	2	4	2018	9:48:30	35310	0.1	9	48	30	0	0.05859375	3.5545898	-0.17163086	0.11303711	-0.83740234	23.707031	0.22045898	0	0	0	0	0	0	0	0	0	0.86230469	0.13769531	0.38037109	0.11181641	0.13867188	0.12963867	0	44330	0	0	0
229	230	230	Category N	-0.87597656	0.61181641	-0.68383789	0.41088867	-0.066650391	0.32250977	-24.57	0	2/4/2018	2	4	2018	9:48:30	35310	0.2	9	48	30	0	0.05859375	3.5545898	-0.1652832	0.1159668	-0.84033203	36.483398	0.88037109	0	0	0	0	0	0	0	0	0	0.86425781	0.13574219	1.362793	-0.71044922	0.49560547	0.15649414	0	44330	0	0	0
230	231	231	Category N	-0.68383789	0.50390625	-0.65991211	0.38964844	-0.044433594	0.35058594	-24.69	0	2/4/2018	2	4	2018	9:48:30	35310	0.3	9	48	30	0	0.05859375	3.5545898	-0.15576172	0.12133789	-0.83959961	50.768555	0.67626953	0	0	0	0	0	0	0	0	0	0.86254883	0.13745117	1.0900879	-0.52783203	0.38232422	0.1796875	0	44330	0	0	0
231	232	232	Category N	2.1479492	-1.2358398	-0.59985352	0.38623047	-0.051513672	0.34814453	-24.44	0	2/4/2018	2	4	2018	9:48:30	35310	0.4	9	48	30	0	0.05859375	3.5545898	-0.14794922	0.12915039	-0.84008789	50.947998	2.6818848	0	0	0	0	0	0	0	0	0	0.86279297	0.13720703	3.9013672	2.2958984	-1.3649902	0.24023438	0	44330	0	0	0
232	233	233	Category N	0.13183594	-0.21582031	-0.17993164	0.40112305	-0.086669922	0.33154297	-24.2	0	2/4/2018	2	4	2018	9:48:30	35310	0.5	9	48	30	0	0.05859375	3.5545898	-0.14208984	0.1340332	-0.84008789	37.577637	0.79589844	0	0	0	0	0	0	0	0	0	0.86254883	0.13745117	1.2841797	0.27392578	-0.34985352	0.66015625	0	44330	0	0	0
233	234	234	Category N	-0.64794922	0.14379883	-0.75585938	0.44482422	-0.044189453	0.28881836	-24.2	0	2/4/2018	2	4	2018	9:48:30	35310	0.6	9	48	30	0	0.05859375	3.5545898	-0.13671875	0.1394043	-0.83862305	32.683594	0.51782227	0	0	0	0	0	0	0	0	0	0.86108398	0.13891602	0.59814453	-0.51098633	0.004150391	0.082763672	0	44330	0	0	0
234	235	235	Category N	-0.49194336	0.63598633	-0.73193359	0.3527832	-0.019287109	0.3840332	-24.44	0	2/4/2018	2	4	2018	9:48:30	35310	0.7	9	48	30	0	0.05859375	3.5545898	-0.13085938	0.14404297	-0.83740234	31.684082	0.61889648	0	0	0	0	0	0	0	0	0	0.85961914	0.14038086	0.95800781	-0.36083984	0.49169922	0.10546875	0	44330	0	0	0
235	236	236	Category N	-0.37182617	0.3359375	-0.74389648	0.36987305	0.017822266	0.37255859	-24.44	0	2/4/2018	2	4	2018	9:48:30	35310	0.8	9	48	30	0	0.05859375	3.5545898	-0.12451172	0.14819336	-0.83691406	9.6953125	0.32373047	0	0	0	0	0	0	0	0	0	0.85913086	0.14086914	0.52783203	-0.24707031	0.1875	0.093017578	0	44330	0	0	0
236	237	237	Category N	-0.38378906	0.23999023	-0.77978516	0.33813477	0.081787109	0.39038086	-24.57	0	2/4/2018	2	4	2018	9:48:30	35310	0.9	9	48	30	0	0.05859375	3.5545898	-0.1171875	0.15258789	-0.83740234	15.676025	0.28613281	0	0	0	0	0	0	0	0	0	0.859375	0.140625	0.41137695	-0.26635742	0.087158203	0.057617188	0	44330	0	0	0
237	238	238	Category N	-0.46777344	0.31176758	-0.87597656	0.27563477	0.1574707	0.42016602	-24.44	0	2/4/2018	2	4	2018	9:48:31	35311	0	9	48	31	0	0.05859375	3.5545898	-0.1105957	0.15795898	-0.83740234	23.848145	0.39038086	0	0	0	0	0	0	0	0	0	0.859375	0.140625	0.54882813	-0.35693359	0.15356445	-0.038330078	0	44330	0	0	0
238	239	239	Category N	-0.34790039	0.059814453	-0.83984375	0.27099609	0.16870117	0.4152832	-24.32	0	2/4/2018	2	4	2018	9:48:31	35311	0.1	9	48	31	0	0.05859375	3.5545898	-0.10375977	0.1640625	-0.83569336	17.89917	0.26538086	0	0	0	0	0	0	0	0	0	0.85791016	0.14208984	0.35229492	-0.24389648	-0.10424805	-0.00390625	0	44330	0	0	0
239	240	240	Category N	-0.34790039	0.035888672	-0.87597656	0.27807617	0.15478516	0.41601563	-24.44	0	2/4/2018	2	4	2018	9:48:31	35311	0.2	9	48	31	0	0.05859375	3.5545898	-0.096679688	0.16992188	-0.83447266	31.012451	0.28759766	0	0	0	0	0	0	0	0	0	0.85717773	0.14282227	0.42675781	-0.25097656	-0.1340332	-0.041259766	0	44330	0	0	0
240	241	241	Category N	-0.29980469	0.071777344	-0.87597656	0.29052734	0.14208984	0.41625977	-24.81	0	2/4/2018	2	4	2018	9:48:31	35311	0.3	9	48	31	0	0.05859375	3.5545898	-0.090087891	0.17431641	-0.83374023	44.922363	0.23681641	0	0	0	0	0	0	0	0	0	0.85644531	0.14355469	0.35400391	-0.20947266	-0.10253906	-0.041992188	0	44330	0	0	0
241	242	242	Category N	-0.34790039	0.023925781	-0.88793945	0.29638672	0.14282227	0.41235352	-25.31	0	2/4/2018	2	4	2018	9:48:31	35311	0.4	9	48	31	0	0.05859375	3.5545898	-0.082763672	0.1796875	-0.83398438	48.674561	0.31225586	0	0	0	0	0	0	0	0	0	0.85717773	0.14282227	0.47485352	-0.26489258	-0.15576172	-0.053710938	0	44330	0	0	0
242	243	243	Category N	-0.27587891	0.023925781	-0.88793945	0.29418945	0.13452148	0.4128418	-25.18	0	2/4/2018	2	4	2018	9:48:31	35311	0.5	9	48	31	0	0.05859375	3.5545898	-0.076171875	0.18579102	-0.83398438	35.612305	0.26269531	0	0	0	0	0	0	0	0	0	0.85766602	0.14233398	0.41552734	-0.19946289	-0.16186523	-0.053710938	0	44330	0	0	0
243	244	244	Category N	-0.26391602	0.023925781	-0.92382813	0.28955078	0.140625	0.41796875	-25.31	0	2/4/2018	2	4	2018	9:48:31	35311	0.6	9	48	31	0	0.05859375	3.5545898	-0.069580078	0.18994141	-0.83398438	31.920654	0.27050781	0	0	0	0	0	0	0	0	0	0.8581543	0.1418457	0.44970703	-0.1940918	-0.16601563	-0.089599609	0	44330	0	0	0
244	245	245	Category N	-0.26391602	0.071777344	-0.93579102	0.29150391	0.14941406	0.41137695	-25.06	0	2/4/2018	2	4	2018	9:48:31	35311	0.7	9	48	31	0	0.059570313	3.5513672	-0.062255859	0.19287109	-0.83398438	32.239014	0.25610352	0	0	0	0	0	0	0	0	0	0.8581543	0.1418457	0.42431641	-0.20141602	-0.12109375	-0.1015625	0	44330	0	0	0
245	246	246	Category N	-0.2277832	0.11987305	-0.87597656	0.29760742	0.13623047	0.41308594	-24.81	0	2/4/2018	2	4	2018	9:48:31	35311	0.8	9	48	31	0	0.059570313	3.5513672	-0.055175781	0.19628906	-0.83178711	15.368652	0.19384766	0	0	0	0	0	0	0	0	0	0.85644531	0.14355469	0.29296875	-0.17236328	-0.076416016	-0.043945313	0	44330	0	0	0
246	247	247	Category N	-0.2277832	0.13183594	-0.93579102	0.29052734	0.14135742	0.41113281	-25.18	0	2/4/2018	2	4	2018	9:48:31	35311	0.9	9	48	31	0	0.059570313	3.5513672	-0.050048828	0.19995117	-0.83056641	0.021484375	0.21728516	0	0	0	0	0	0	0	0	0	0.85571289	0.14428711	0.35083008	-0.17749023	-0.068115234	-0.10498047	0	44330	0	0	0
247	248	248	Category N	-0.23999023	0.13183594	-0.95996094	0.29296875	0.13598633	0.41210938	-25.18	0	2/4/2018	2	4	2018	9:48:32	35312	0	9	48	32	0	0.059570313	3.5513672	-0.044921875	0.203125	-0.82885742	9.2509766	0.24511719	0	0	0	0	0	0	0	0	0	0.85473633	0.14526367	0.39697266	-0.19482422	-0.071289063	-0.13085938	0	44330	0	0	0
248	249	249	Category N	-0.20385742	0.047851563	-0.88793945	0.29760742	0.12548828	0.40478516	-24.93	0	2/4/2018	2	4	2018	9:48:32	35312	0.1	9	48	32	0	0.059570313	3.5513672	-0.040039063	0.20727539	-0.828125	10.481445	0.23608398	0	0	0	0	0	0	0	0	0	0.85473633	0.14526367	0.3828125	-0.16357422	-0.15942383	-0.059570313	0	44330	0	0	0
249	250	250	Category N	-0.21582031	0.011962891	-0.85180664	0.29711914	0.11621094	0.41162109	-25.18	0	2/4/2018	2	4	2018	9:48:32	35312	0.2	9	48	32	0	0.059570313	3.5513672	-0.03515625	0.21166992	-0.82763672	11.528564	0.27026367	0	0	0	0	0	0	0	0	0	0.85522461	0.14477539	0.40429688	-0.18041992	-0.19970703	-0.023925781	0	44330	0	0	0
250	251	251	Category N	-0.21582031	-0.011962891	-0.94799805	0.29418945	0.083740234	0.41943359	-25.18	0	2/4/2018	2	4	2018	9:48:32	35312	0.3	9	48	32	0	0.059570313	3.5513672	-0.030517578	0.21435547	-0.8269043	11.783691	0.31640625	0	0	0	0	0	0	0	0	0	0.85498047	0.14501953	0.5324707	-0.18505859	-0.22631836	-0.12084961	0	44330	0	0	0
251	252	252	Category N	-0.19189453	0.095947266	-0.89990234	0.29980469	0.071777344	0.41918945	-25.06	0	2/4/2018	2	4	2018	9:48:32	35312	0.4	9	48	32	0	0.059570313	3.5513672	-0.025634766	0.21777344	-0.82617188	8.4802246	0.21875	0	0	0	0	0	0	0	0	0	0.85498047	0.14501953	0.36157227	-0.16601563	-0.12182617	-0.073486328	0	44330	0	0	0
252	253	253	Category N	-0.19189453	-0.023925781	-0.89990234	0.29614258	0.078125	0.42138672	-25.18	0	2/4/2018	2	4	2018	9:48:32	35312	0.5	9	48	32	0	0.059570313	3.5513672	-0.020751953	0.21972656	-0.82568359	0.98144531	0.30688477	0	0	0	0	0	0	0	0	0	0.85473633	0.14526367	0.48876953	-0.17089844	-0.24365234	-0.073974609	0	44330	0	0	0
253	254	254	Category N	-0.17993164	0.047851563	-0.76782227	0.29150391	0.094726563	0.42089844	-24.93	0	2/4/2018	2	4	2018	9:48:32	35312	0.6	9	48	32	0	0.059570313	3.5513672	-0.017089844	0.22314453	-0.82495117	3.7521973	0.24584961	0	0	0	0	0	0	0	0	0	0.85473633	0.14526367	0.39526367	-0.16259766	-0.17529297	0.057128906	0	44330	0	0	0
254	255	255	Category N	-0.26391602	-0.071777344	-1.079834	0.30004883	0.09765625	0.41796875	-24.69	0	2/4/2018	2	4	2018	9:48:32	35312	0.7	9	48	32	0	0.059570313	3.5513672	-0.012451172	0.22485352	-0.82373047	8.6704102	0.46533203	0	0	0	0	0	0	0	0	0	0.85400391	0.14599609	0.80395508	-0.2512207	-0.29663086	-0.25585938	0	44330	0	0	0
255	56427	56427	Category A	0.11987305	0.95996094	-0.31176758	-0.075439453	-0.32788086	0.37670898	0.08	0	2/4/2018	2	4	2018	11:35:55	41755	0	11	35	55	0	0.058837891	3.5545898	0.12475586	0.9465332	-0.32446289	0.43774414	0.019042969	0	0	0	0	0	0	0	0	0	1.0083008	0.008300781	0.031005859	-0.004882813	0.013183594	0.012695313	0	44330	0	0	0
256	56428	56428	Category A	0.10791016	0.91186523	-0.31176758	-0.068359375	-0.33911133	0.37548828	0.08	0	2/4/2018	2	4	2018	11:35:55	41755	0.1	11	35	55	0	0.058837891	3.5545898	0.12451172	0.94628906	-0.32421875	0.57006836	0.040283203	0	0	0	0	0	0	0	0	0	1.0080566	0.008056641	0.063720703	-0.016601563	-0.034423828	0.012451172	0	44330	0	0	0
257	56429	56429	Category A	0.16796875	0.93579102	-0.32397461	-0.067626953	-0.33154297	0.37890625	0.08	0	2/4/2018	2	4	2018	11:35:55	41755	0.2	11	35	55	0	0.058837891	3.5545898	0.12475586	0.9465332	-0.32421875	0.61328125	0.044433594	0	0	0	0	0	0	0	0	0	1.0083008	0.008300781	0.054199219	0.04296875	-0.010742188	0.000244141	0	44330	0	0	0
258	56430	56430	Category A	0.14379883	0.94799805	-0.31176758	-0.069091797	-0.33642578	0.38061523	0.08	0	2/4/2018	2	4	2018	11:35:55	41755	0.3	11	35	55	0	0.058837891	3.5545898	0.12451172	0.94677734	-0.32421875	0.53149414	0.022705078	0	0	0	0	0	0	0	0	0	1.0085449	0.008544922	0.032470703	0.019042969	0.000976563	0.012451172	0	44330	0	0	0
259	56431	56431	Category A	0.11987305	0.94799805	-0.31176758	-0.066894531	-0.33251953	0.37915039	0.08	0	2/4/2018	2	4	2018	11:35:55	41755	0.4	11	35	55	0	0.058837891	3.5545898	0.12451172	0.94702148	-0.32397461	0.46142578	0.013183594	0	0	0	0	0	0	0	0	0	1.0087891	0.008789063	0.017822266	-0.004638672	0.000732422	0.012207031	0	44330	0	0	0
260	56432	56432	Category A	0.13183594	0.95996094	-0.3359375	-0.068847656	-0.33911133	0.38256836	0.08	0	2/4/2018	2	4	2018	11:35:55	41755	0.5	11	35	55	0	0.058837891	3.5545898	0.12451172	0.94677734	-0.32373047	0.27075195	0.019042969	0	0	0	0	0	0	0	0	0	1.0083008	0.008300781	0.032226563	0.007080078	0.012939453	-0.011962891	0	44330	0	0	0
261	56433	56433	Category A	0.13183594	0.94799805	-0.3359375	-0.068359375	-0.33740234	0.3815918	0.08	0	2/4/2018	2	4	2018	11:35:55	41755	0.6	11	35	55	0	0.058837891	3.5545898	0.12451172	0.9465332	-0.32324219	0.083251953	0.014404297	0	0	0	0	0	0	0	0	0	1.0080566	0.008056641	0.020996094	0.007080078	0.001220703	-0.012451172	0	44330	0	0	0
262	56434	56434	Category A	0.13183594	0.94799805	-0.31176758	-0.071777344	-0.33154297	0.37280273	0.08	0	2/4/2018	2	4	2018	11:35:55	41755	0.7	11	35	55	0	0.058837891	3.5545898	0.12475586	0.94628906	-0.32324219	0.05078125	0.013671875	0	0	0	0	0	0	0	0	0	1.0078125	0.0078125	0.020263672	0.006835938	0.001464844	0.011474609	0	44330	0	0	0
263	56435	56435	Category A	0.10791016	0.97192383	-0.3359375	-0.071533203	-0.33300781	0.37548828	0.08	0	2/4/2018	2	4	2018	11:35:55	41755	0.8	11	35	55	0	0.058837891	3.5545898	0.12524414	0.9465332	-0.32373047	0.009521484	0.032958984	0	0	0	0	0	0	0	0	0	1.0080566	0.008056641	0.0546875	-0.017333984	0.025146484	-0.011962891	0	44330	0	0	0
264	56436	56436	Category A	0.11987305	0.94799805	-0.34790039	-0.068847656	-0.3371582	0.37963867	0.08	0	2/4/2018	2	4	2018	11:35:55	41755	0.9	11	35	55	0	0.058837891	3.5545898	0.12524414	0.94628906	-0.32397461	0.046630859	0.024414063	0	0	0	0	0	0	0	0	0	1.0080566	0.008056641	0.030761719	-0.005371094	0.001464844	-0.023681641	0	44330	0	0	0
265	56437	56437	Category A	0.11987305	0.97192383	-0.31176758	-0.070068359	-0.33203125	0.38085938	0.08	0	2/4/2018	2	4	2018	11:35:56	41756	0	11	35	56	0	0.058837891	3.5545898	0.12475586	0.94604492	-0.32397461	0.18701172	0.028808594	0	0	0	0	0	0	0	0	0	1.0078125	0.0078125	0.04296875	-0.004882813	0.025634766	0.012207031	0	44330	0	0	0
266	56438	56438	Category A	0.11987305	0.93579102	-0.31176758	-0.065429688	-0.33129883	0.38110352	0.08	0	2/4/2018	2	4	2018	11:35:56	41756	0.1	11	35	56	0	0.058837891	3.5545898	0.125	0.94628906	-0.32397461	0.27783203	0.016845703	0	0	0	0	0	0	0	0	0	1.0080566	0.008056641	0.028076172	-0.005126953	-0.010498047	0.012207031	0	44330	0	0	0
267	56439	56439	Category A	0.11987305	0.93579102	-0.29980469	-0.069091797	-0.33740234	0.37451172	0.08	0	2/4/2018	2	4	2018	11:35:56	41756	0.2	11	35	56	0	0.058837891	3.5545898	0.12475586	0.94628906	-0.32373047	0.19848633	0.026611328	0	0	0	0	0	0	0	0	0	1.0080566	0.008056641	0.039550781	-0.004882813	-0.010498047	0.023925781	0	44330	0	0	0
268	56440	56440	Category A	0.16796875	0.93579102	-0.32397461	-0.069335938	-0.33398438	0.37988281	0.08	0	2/4/2018	2	4	2018	11:35:56	41756	0.3	11	35	56	0	0.058837891	3.5545898	0.12402344	0.94628906	-0.32373047	0.28881836	0.044921875	0	0	0	0	0	0	0	0	0	1.0078125	0.0078125	0.054443359	0.043701172	-0.010498047	0	0	44330	0	0	0
269	56441	56441	Category A	0.10791016	0.92382813	-0.34790039	-0.072509766	-0.32763672	0.37890625	0.08	0	2/4/2018	2	4	2018	11:35:56	41756	0.4	11	35	56	0	0.058837891	3.5545898	0.12475586	0.94628906	-0.32421875	0.54125977	0.036621094	0	0	0	0	0	0	0	0	0	1.0080566	0.008056641	0.062988281	-0.016845703	-0.022460938	-0.0234375	0	44330	0	0	0
270	56442	56442	Category A	0.095947266	0.94799805	-0.34790039	-0.066650391	-0.33227539	0.38061523	0.08	0	2/4/2018	2	4	2018	11:35:56	41756	0.5	11	35	56	0	0.058837891	3.5545898	0.12475586	0.94604492	-0.32397461	0.52099609	0.037353516	0	0	0	0	0	0	0	0	0	1.0078125	0.0078125	0.054443359	-0.028808594	0.001708984	-0.023681641	0	44330	0	0	0
271	56443	56443	Category A	0.14379883	0.97192383	-0.32397461	-0.068847656	-0.33520508	0.3815918	0.08	0	2/4/2018	2	4	2018	11:35:56	41756	0.6	11	35	56	0	0.058837891	3.5545898	0.12524414	0.94604492	-0.32397461	0.40698242	0.031494141	0	0	0	0	0	0	0	0	0	1.0080566	0.008056641	0.044189453	0.018310547	0.025634766	0	0	44330	0	0	0
272	56444	56444	Category A	0.13183594	0.97192383	-0.31176758	-0.068359375	-0.3347168	0.38061523	0.08	0	2/4/2018	2	4	2018	11:35:56	41756	0.7	11	35	56	0	0.058837891	3.5545898	0.125	0.94604492	-0.32397461	0.2487793	0.029052734	0	0	0	0	0	0	0	0	0	1.0078125	0.0078125	0.044677734	0.006591797	0.025634766	0.012207031	0	44330	0	0	0
273	56445	56445	Category A	0.13183594	0.95996094	-0.31176758	-0.066162109	-0.33911133	0.37963867	0.08	0	2/4/2018	2	4	2018	11:35:56	41756	0.8	11	35	56	0	0.058837891	3.5545898	0.12573242	0.9453125	-0.32397461	0.26416016	0.019775391	0	0	0	0	0	0	0	0	0	1.0073242	0.007324219	0.032714844	0.005859375	0.014404297	0.012207031	0	44330	0	0	0
274	56446	56446	Category A	0.16796875	0.95996094	-0.32397461	-0.070800781	-0.33740234	0.37963867	0.08	0	2/4/2018	2	4	2018	11:35:56	41756	0.9	11	35	56	0	0.058837891	3.5545898	0.12695313	0.94482422	-0.32397461	0.11987305	0.043457031	0	0	0	0	0	0	0	0	0	1.0070801	0.007080078	0.055908203	0.040771484	0.014892578	0	0	44330	0	0	0
275	56447	56447	Category A	0.11987305	0.92382813	-0.31176758	-0.069824219	-0.33276367	0.3815918	0.08	0	2/4/2018	2	4	2018	11:35:57	41757	0	11	35	57	0	0.058837891	3.5545898	0.12744141	0.94506836	-0.32373047	0.20385742	0.025634766	0	0	0	0	0	0	0	0	0	1.0070801	0.007080078	0.040771484	-0.007568359	-0.021240234	0.011962891	0	44330	0	0	0
276	56448	56448	Category A	0.14379883	0.94799805	-0.32397461	-0.069091797	-0.33544922	0.37890625	0.08	0	2/4/2018	2	4	2018	11:35:57	41757	0.111	11	35	57	0	0.058837891	3.5545898	0.12744141	0.9453125	-0.32324219	0.34472656	0.016357422	0	0	0	0	0	0	0	0	0	1.0070801	0.007080078	0.019287109	0.016113281	0.002441406	-0.000488281	0	44330	0	0	0
277	56449	56449	Category A	0.14379883	0.94799805	-0.32397461	-0.074462891	-0.3371582	0.37866211	0.08	0	2/4/2018	2	4	2018	11:35:57	41757	0.222	11	35	57	0	0.058837891	3.5545898	0.12719727	0.94482422	-0.32373047	0.35839844	0.016845703	0	0	0	0	0	0	0	0	0	1.0068359	0.006835938	0.01953125	0.016357422	0.002929688	0	0	44330	0	0	0
278	56450	56450	Category A	0.095947266	0.95996094	-0.32397461	-0.068359375	-0.34521484	0.37768555	0.08	0	2/4/2018	2	4	2018	11:35:57	41757	0.333	11	35	57	0	0.059082031	3.5545898	0.12695313	0.94482422	-0.32373047	0.31274414	0.034423828	0	0	0	0	0	0	0	0	0	1.0068359	0.006835938	0.046142578	-0.031005859	0.014892578	0	0	44330	0	0	0
279	56451	56451	Category A	0.10791016	0.95996094	-0.34790039	-0.064453125	-0.3347168	0.3815918	0.08	0	2/4/2018	2	4	2018	11:35:57	41757	0.444	11	35	57	0	0.059082031	3.5545898	0.12719727	0.94458008	-0.32324219	0.25854492	0.034667969	0	0	0	0	0	0	0	0	0	1.0065918	0.006591797	0.059082031	-0.019287109	0.015136719	-0.024414063	0	44330	0	0	0
280	56452	56452	Category A	0.14379883	0.94799805	-0.29980469	-0.071044922	-0.3347168	0.38061523	0.08	0	2/4/2018	2	4	2018	11:35:57	41757	0.555	11	35	57	0	0.059082031	3.5545898	0.12670898	0.94458008	-0.32299805	0.11523438	0.028808594	0	0	0	0	0	0	0	0	0	1.0063477	0.006347656	0.043457031	0.016845703	0.003173828	0.023193359	0	44330	0	0	0
281	56453	56453	Category A	0.13183594	0.97192383	-0.29980469	-0.073730469	-0.33569336	0.37866211	0.08	0	2/4/2018	2	4	2018	11:35:57	41757	0.666	11	35	57	0	0.059082031	3.5545898	0.12670898	0.94482422	-0.32275391	0.13964844	0.035888672	0	0	0	0	0	0	0	0	0	1.0065918	0.006591797	0.054931641	0.004882813	0.026855469	0.022949219	0	44330	0	0	0
282	56454	56454	Category A	0.11987305	0.93579102	-0.32397461	-0.069335938	-0.33129883	0.37768555	0.08	0	2/4/2018	2	4	2018	11:35:57	41757	0.777	11	35	57	0	0.059082031	3.5545898	0.12670898	0.94482422	-0.32275391	0.38793945	0.011474609	0	0	0	0	0	0	0	0	0	1.0065918	0.006591797	0.017089844	-0.006835938	-0.009033203	-0.000976563	0	44330	0	0	0
283	56455	56455	Category A	0.13183594	0.94799805	-0.2878418	-0.062744141	-0.33496094	0.38305664	0.08	0	2/4/2018	2	4	2018	11:35:57	41757	0.888	11	35	57	0	0.059082031	3.5545898	0.12719727	0.94482422	-0.32250977	0.42480469	0.03515625	0	0	0	0	0	0	0	0	0	1.0063477	0.006347656	0.042480469	0.004394531	0.002929688	0.034667969	0	44330	0	0	0
284	56456	56456	Category A	0.11987305	0.94799805	-0.3359375	-0.068603516	-0.33227539	0.38305664	0.08	0	2/4/2018	2	4	2018	11:35:58	41758	0	11	35	58	0	0.059082031	3.5545898	0.12719727	0.94433594	-0.32202148	0.39892578	0.015869141	0	0	0	0	0	0	0	0	0	1.0058594	0.005859375	0.024414063	-0.007324219	0.003417969	-0.013671875	0	44330	0	0	0
285	56457	56457	Category A	0.13183594	0.95996094	-0.31176758	-0.069091797	-0.33056641	0.38085938	0.08	0	2/4/2018	2	4	2018	11:35:58	41758	0.09	11	35	58	0	0.059082031	3.5545898	0.12744141	0.94384766	-0.32250977	0.45605469	0.01953125	0	0	0	0	0	0	0	0	0	1.0056152	0.005615234	0.031005859	0.004150391	0.015869141	0.010742188	0	44330	0	0	0
286	56458	56458	Category A	0.13183594	0.95996094	-0.35986328	-0.068359375	-0.33398438	0.37792969	0.08	0	2/4/2018	2	4	2018	11:35:58	41758	0.181	11	35	58	0	0.059082031	3.5545898	0.12817383	0.94384766	-0.32275391	0.58764648	0.040283203	0	0	0	0	0	0	0	0	0	1.0058594	0.005859375	0.056396484	0.003417969	0.015869141	-0.036865234	0	44330	0	0	0
287	56459	56459	Category A	0.13183594	0.94799805	-0.32397461	-0.072509766	-0.33129883	0.38061523	0.08	0	2/4/2018	2	4	2018	11:35:58	41758	0.272	11	35	58	0	0.059082031	3.5545898	0.12866211	0.9440918	-0.32275391	0.57958984	0.004882813	0	0	0	0	0	0	0	0	0	1.0058594	0.005859375	0.008056641	0.002929688	0.003662109	-0.000976563	0	44330	0	0	0
288	56460	56460	Category A	0.11987305	0.93579102	-0.29980469	-0.071044922	-0.33642578	0.38061523	0.08	0	2/4/2018	2	4	2018	11:35:58	41758	0.363	11	35	58	0	0.059082031	3.5545898	0.12866211	0.9440918	-0.32275391	0.25732422	0.025878906	0	0	0	0	0	0	0	0	0	1.0061035	0.006103516	0.040283203	-0.008789063	-0.008300781	0.022949219	0	44330	0	0	0
289	56461	56461	Category A	0.14379883	0.92382813	-0.32397461	-0.070068359	-0.33374023	0.37963867	0.08	0	2/4/2018	2	4	2018	11:35:58	41758	0.454	11	35	58	0	0.059082031	3.5545898	0.12866211	0.94384766	-0.32324219	0.081542969	0.024902344	0	0	0	0	0	0	0	0	0	1.0061035	0.006103516	0.035644531	0.014892578	-0.020019531	-0.000488281	0	44330	0	0	0
290	56462	56462	Category A	0.11987305	0.92382813	-0.34790039	-0.068359375	-0.33984375	0.38134766	0.08	0	2/4/2018	2	4	2018	11:35:58	41758	0.545	11	35	58	0	0.059082031	3.5545898	0.12890625	0.94384766	-0.32348633	0.25634766	0.032714844	0	0	0	0	0	0	0	0	0	1.0058594	0.005859375	0.053466797	-0.009033203	-0.020019531	-0.024169922	0	44330	0	0	0
291	56463	56463	Category A	0.13183594	0.92382813	-0.32397461	-0.071044922	-0.32763672	0.37890625	0.08	0	2/4/2018	2	4	2018	11:35:58	41758	0.636	11	35	58	0	0.059082031	3.5545898	0.12841797	0.94360352	-0.32324219	0.63720703	0.020019531	0	0	0	0	0	0	0	0	0	1.0056152	0.005615234	0.023681641	0.003173828	-0.019775391	-0.000488281	0	44330	0	0	0
292	56464	56464	Category A	0.11987305	0.93579102	-0.3359375	-0.070068359	-0.33544922	0.37866211	0.08	0	2/4/2018	2	4	2018	11:35:58	41758	0.727	11	35	58	0	0.059082031	3.5545898	0.12792969	0.94360352	-0.32348633	0.97631836	0.016601563	0	0	0	0	0	0	0	0	0	1.0056152	0.005615234	0.028320313	-0.008056641	-0.0078125	-0.012207031	0	44330	0	0	0
293	56465	56465	Category A	0.16796875	0.92382813	-0.32397461	-0.070068359	-0.33227539	0.38183594	0.08	0	2/4/2018	2	4	2018	11:35:58	41758	0.818	11	35	58	0	0.059082031	3.5545898	0.12792969	0.94384766	-0.32397461	1.0585938	0.044433594	0	0	0	0	0	0	0	0	0	1.0061035	0.006103516	0.060058594	0.039794922	-0.020019531	0	0	44330	0	0	0
294	56466	56466	Category A	0.10791016	0.94799805	-0.3359375	-0.074462891	-0.33496094	0.37866211	0.08	0	2/4/2018	2	4	2018	11:35:58	41758	0.909	11	35	58	0	0.059082031	3.5545898	0.12817383	0.94335938	-0.32373047	0.90991211	0.023925781	0	0	0	0	0	0	0	0	0	1.0056152	0.005615234	0.036621094	-0.020263672	0.004394531	-0.011962891	0	44330	0	0	0
295	56467	56467	Category A	0.11987305	0.93579102	-0.31176758	-0.072509766	-0.3293457	0.37792969	0.08	0	2/4/2018	2	4	2018	11:35:59	41759	0	11	35	59	0	0.059082031	3.5545898	0.12866211	0.94213867	-0.32348633	0.64306641	0.016113281	0	0	0	0	0	0	0	0	0	1.0043945	0.004394531	0.027099609	-0.008789063	-0.006347656	0.01171875	0	44330	0	0	0
296	56468	56468	Category A	0.14379883	0.93579102	-0.32397461	-0.063964844	-0.33032227	0.38305664	0.08	0	2/4/2018	2	4	2018	11:35:59	41759	0.1	11	35	59	0	0.059082031	3.5545898	0.12915039	0.94140625	-0.32397461	0.54370117	0.015625	0	0	0	0	0	0	0	0	0	1.0039063	0.00390625	0.020263672	0.014404297	-0.005615234	0	0	44330	0	0	0
297	56469	56469	Category A	0.10791016	0.94799805	-0.31176758	-0.069091797	-0.33935547	0.3737793	0.08	0	2/4/2018	2	4	2018	11:35:59	41759	0.2	11	35	59	0	0.059082031	3.5545898	0.12866211	0.94213867	-0.32373047	0.29199219	0.024658203	0	0	0	0	0	0	0	0	0	1.0043945	0.004394531	0.038818359	-0.020751953	0.005615234	0.011962891	0	44330	0	0	0
298	56470	56470	Category A	0.095947266	0.92382813	-0.32397461	-0.067382813	-0.33276367	0.38305664	0.08	0	2/4/2018	2	4	2018	11:35:59	41759	0.3	11	35	59	0	0.059082031	3.5545898	0.12817383	0.94238281	-0.32373047	0.075195313	0.037109375	0	0	0	0	0	0	0	0	0	1.0046387	0.004638672	0.051025391	-0.032226563	-0.018554688	0	0	44330	0	0	0
299	56471	56471	Category A	0.13183594	0.93579102	-0.31176758	-0.070800781	-0.33544922	0.37866211	0.08	0	2/4/2018	2	4	2018	11:35:59	41759	0.4	11	35	59	0	0.059082031	3.5545898	0.12792969	0.94238281	-0.32348633	0.36254883	0.013916016	0	0	0	0	0	0	0	0	0	1.0046387	0.004638672	0.022216797	0.003662109	-0.006591797	0.01171875	0	44330	0	0	0
300	56472	56472	Category A	0.13183594	0.91186523	-0.29980469	-0.070068359	-0.33642578	0.37646484	0.08	0	2/4/2018	2	4	2018	11:35:59	41759	0.5	11	35	59	0	0.059082031	3.5545898	0.12841797	0.94238281	-0.32348633	0.45776367	0.038818359	0	0	0	0	0	0	0	0	0	1.0046387	0.004638672	0.057617188	0.003173828	-0.030517578	0.023681641	0	44330	0	0	0
301	56473	56473	Category A	0.11987305	0.93579102	-0.31176758	-0.067382813	-0.33398438	0.37866211	0.08	0	2/4/2018	2	4	2018	11:35:59	41759	0.6	11	35	59	0	0.059082031	3.5545898	0.12841797	0.94213867	-0.32348633	0.62817383	0.016113281	0	0	0	0	0	0	0	0	0	1.0046387	0.004638672	0.027099609	-0.008544922	-0.006347656	0.01171875	0	44330	0	0	0
302	56474	56474	Category A	0.13183594	0.97192383	-0.3359375	-0.069091797	-0.33740234	0.38037109	0.08	0	2/4/2018	2	4	2018	11:35:59	41759	0.7	11	35	59	0	0.059082031	3.5545898	0.12792969	0.94213867	-0.32348633	0.72265625	0.032226563	0	0	0	0	0	0	0	0	0	1.0043945	0.004394531	0.045654297	0.003662109	0.029541016	-0.012207031	0	44330	0	0	0
303	56475	56475	Category A	0.11987305	0.94799805	-0.3359375	-0.067382813	-0.33203125	0.37963867	0.08	0	2/4/2018	2	4	2018	11:35:59	41759	0.8	11	35	59	0	0.059082031	3.5545898	0.12792969	0.94213867	-0.32373047	0.77294922	0.015625	0	0	0	0	0	0	0	0	0	1.0043945	0.004394531	0.025878906	-0.008056641	0.005615234	-0.011962891	0	44330	0	0	0
304	56476	56476	Category A	0.095947266	0.92382813	-0.3359375	-0.070068359	-0.33740234	0.37963867	0.08	0	2/4/2018	2	4	2018	11:35:59	41759	0.9	11	35	59	0	0.059082031	3.5545898	0.12817383	0.94189453	-0.32373047	0.75708008	0.0390625	0	0	0	0	0	0	0	0	0	1.0041504	0.004150391	0.0625	-0.032226563	-0.018066406	-0.011962891	0	44330	0	0	0
305	56477	56477	Category A	0.10791016	0.94799805	-0.32397461	-0.069091797	-0.33203125	0.38305664	0.08	0	2/4/2018	2	4	2018	11:36:00	41760	0	11	36	0	0	0.059082031	3.5545898	0.12817383	0.94189453	-0.32324219	0.65576172	0.021240234	0	0	0	0	0	0	0	0	0	1.0041504	0.004150391	0.027099609	-0.020263672	0.005859375	-0.000488281	0	44330	0	0	0
306	56478	56478	Category A	0.095947266	0.94799805	-0.31176758	-0.069335938	-0.33227539	0.3815918	0.08	0	2/4/2018	2	4	2018	11:36:00	41760	0.1	11	36	0	0	0.059082031	3.5545898	0.12817383	0.94189453	-0.32324219	0.46679688	0.034912109	0	0	0	0	0	0	0	0	0	1.0039063	0.00390625	0.050048828	-0.032226563	0.005859375	0.011474609	0	44330	0	0	0
307	56479	56479	Category A	0.095947266	0.94799805	-0.32397461	-0.070068359	-0.33129883	0.38305664	0.08	0	2/4/2018	2	4	2018	11:36:00	41760	0.2	11	36	0	0	0.059082031	3.5545898	0.12817383	0.94189453	-0.32373047	0.24389648	0.032958984	0	0	0	0	0	0	0	0	0	1.0041504	0.004150391	0.038574219	-0.032226563	0.005859375	0	0	44330	0	0	0
308	56480	56480	Category A	0.15576172	0.93579102	-0.34790039	-0.068359375	-0.34008789	0.37866211	0.08	0	2/4/2018	2	4	2018	11:36:00	41760	0.3	11	36	0	0	0.059082031	3.5545898	0.12817383	0.94213867	-0.32446289	0.16040039	0.036621094	0	0	0	0	0	0	0	0	0	1.0046387	0.004638672	0.057128906	0.02734375	-0.006347656	-0.023193359	0	44330	0	0	0
309	56481	56481	Category A	0.10791016	0.93579102	-0.31176758	-0.067382813	-0.33203125	0.37890625	0.08	0	2/4/2018	2	4	2018	11:36:00	41760	0.4	11	36	0	0	0.059082031	3.5545898	0.12744141	0.94213867	-0.32446289	0.037597656	0.024414063	0	0	0	0	0	0	0	0	0	1.0046387	0.004638672	0.0390625	-0.01953125	-0.006347656	0.012695313	0	44330	0	0	0
310	56482	56482	Category A	0.15576172	0.95996094	-0.34790039	-0.068359375	-0.33862305	0.37866211	0.08	0	2/4/2018	2	4	2018	11:36:00	41760	0.5	11	36	0	0	0.059082031	3.5545898	0.12817383	0.94262695	-0.32397461	0.32958984	0.040283203	0	0	0	0	0	0	0	0	0	1.0048828	0.004882813	0.068603516	0.02734375	0.017089844	-0.023681641	0	44330	0	0	0
311	56483	56483	Category A	0.13183594	0.93579102	-0.32397461	-0.067138672	-0.33813477	0.37866211	0.08	0	2/4/2018	2	4	2018	11:36:00	41760	0.6	11	36	0	0	0.059082031	3.5545898	0.12866211	0.94262695	-0.32348633	0.79272461	0.007324219	0	0	0	0	0	0	0	0	0	1.0048828	0.004882813	0.010009766	0.002929688	-0.006835938	-0.000244141	0	44330	0	0	0
312	56484	56484	Category A	0.15576172	0.91186523	-0.31176758	-0.076171875	-0.32763672	0.37890625	0.08	0	2/4/2018	2	4	2018	11:36:00	41760	0.7	11	36	0	0	0.059082031	3.5545898	0.12866211	0.94213867	-0.32397461	0.87084961	0.042236328	0	0	0	0	0	0	0	0	0	1.0046387	0.004638672	0.069580078	0.026855469	-0.030273438	0.012207031	0	44330	0	0	0
313	56485	56485	Category A	0.15576172	0.89990234	-0.34790039	-0.069091797	-0.3347168	0.3815918	0.08	0	2/4/2018	2	4	2018	11:36:00	41760	0.8	11	36	0	0	0.059082031	3.5545898	0.12866211	0.94189453	-0.32421875	0.88647461	0.055175781	0	0	0	0	0	0	0	0	0	1.0043945	0.004394531	0.092529297	0.026855469	-0.041992188	-0.0234375	0	44330	0	0	0
314	56486	56486	Category A	0.14379883	0.93579102	-0.29980469	-0.0703125	-0.33300781	0.38061523	0.08	0	2/4/2018	2	4	2018	11:36:00	41760	0.9	11	36	0	0	0.059082031	3.5545898	0.12890625	0.94165039	-0.32421875	1.0581055	0.029052734	0	0	0	0	0	0	0	0	0	1.0041504	0.004150391	0.045166016	0.014648438	-0.005859375	0.024414063	0	44330	0	0	0
315	56487	56487	Category A	0.14379883	0.93579102	-0.27587891	-0.068603516	-0.33300781	0.37963867	0.08	0	2/4/2018	2	4	2018	11:36:01	41761	0	11	36	1	0	0.059082031	3.5545898	0.12841797	0.94165039	-0.32397461	1.2814941	0.05078125	0	0	0	0	0	0	0	0	0	1.0041504	0.004150391	0.069335938	0.015136719	-0.005859375	0.048095703	0	44330	0	0	0
316	56488	56488	Category A	0.10791016	0.92382813	-0.34790039	-0.069824219	-0.3425293	0.37255859	0.08	0	2/4/2018	2	4	2018	11:36:01	41761	0.111	11	36	1	0	0.059326172	3.5626465	0.12841797	0.94213867	-0.32397461	1.166748	0.036376953	0	0	0	0	0	0	0	0	0	1.0046387	0.004638672	0.062744141	-0.020507813	-0.018310547	-0.023681641	0	44330	0	0	0
317	56489	56489	Category A	0.13183594	0.92382813	-0.3359375	-0.071044922	-0.33569336	0.37646484	0.08	0	2/4/2018	2	4	2018	11:36:01	41761	0.222	11	36	1	0	0.059326172	3.5626465	0.12817383	0.94189453	-0.32446289	0.74853516	0.021728516	0	0	0	0	0	0	0	0	0	1.0043945	0.004394531	0.032958984	0.003417969	-0.018066406	-0.011230469	0	44330	0	0	0
318	56490	56490	Category A	0.13183594	0.94799805	-0.29980469	-0.068359375	-0.34008789	0.37963867	0.08	0	2/4/2018	2	4	2018	11:36:01	41761	0.333	11	36	1	0	0.059326172	3.5626465	0.12841797	0.94165039	-0.32446289	0.54541016	0.025634766	0	0	0	0	0	0	0	0	0	1.0043945	0.004394531	0.034179688	0.003173828	0.006103516	0.024658203	0	44330	0	0	0
319	56491	56491	Category A	0.11987305	0.94799805	-0.29980469	-0.071777344	-0.33520508	0.37866211	0.08	0	2/4/2018	2	4	2018	11:36:01	41761	0.444	11	36	1	0	0.059326172	3.5626465	0.12890625	0.94165039	-0.32446289	0.46533203	0.027099609	0	0	0	0	0	0	0	0	0	1.0043945	0.004394531	0.040039063	-0.009033203	0.006103516	0.024658203	0	44330	0	0	0
320	56492	56492	Category A	0.14379883	0.94799805	-0.3359375	-0.067382813	-0.33398438	0.37866211	0.08	0	2/4/2018	2	4	2018	11:36:01	41761	0.555	11	36	1	0	0.059326172	3.5626465	0.12890625	0.94140625	-0.32446289	0.17138672	0.019775391	0	0	0	0	0	0	0	0	0	1.0041504	0.004150391	0.032470703	0.014648438	0.006347656	-0.011230469	0	44330	0	0	0
321	56493	56493	Category A	0.14379883	0.95996094	-0.32397461	-0.068115234	-0.33642578	0.38061523	0.08	0	2/4/2018	2	4	2018	11:36:01	41761	0.666	11	36	1	0	0.059326172	3.5626465	0.12841797	0.94116211	-0.32495117	0.48168945	0.023925781	0	0	0	0	0	0	0	0	0	1.0039063	0.00390625	0.034912109	0.015136719	0.018554688	0.000976563	0	44330	0	0	0
322	56494	56494	Category A	0.15576172	0.93579102	-0.31176758	-0.071777344	-0.32958984	0.38305664	0.08	0	2/4/2018	2	4	2018	11:36:01	41761	0.777	11	36	1	0	0.059326172	3.5626465	0.12841797	0.94091797	-0.32519531	0.61132813	0.030761719	0	0	0	0	0	0	0	0	0	1.0036621	0.003662109	0.045654297	0.027099609	-0.005126953	0.013427734	0	44330	0	0	0
323	56495	56495	Category A	0.11987305	0.91186523	-0.31176758	-0.068359375	-0.33203125	0.38378906	0.08	0	2/4/2018	2	4	2018	11:36:01	41761	0.888	11	36	1	0	0.059326172	3.5626465	0.12866211	0.94091797	-0.32519531	0.43676758	0.033203125	0	0	0	0	0	0	0	0	0	1.0036621	0.003662109	0.051269531	-0.008789063	-0.029052734	0.013427734	0	44330	0	0	0
324	56496	56496	Category A	0.13183594	0.92382813	-0.35986328	-0.062011719	-0.33398438	0.38208008	0.08	0	2/4/2018	2	4	2018	11:36:02	41762	0	11	36	2	0	0.059326172	3.5626465	0.12866211	0.94067383	-0.32568359	0.51000977	0.038085938	0	0	0	0	0	0	0	0	0	1.0039063	0.00390625	0.054199219	0.002929688	-0.016845703	-0.033935547	0	44330	0	0	0
325	56497	56497	Category A	0.17993164	0.93579102	-0.31176758	-0.069091797	-0.34008789	0.37792969	0.08	0	2/4/2018	2	4	2018	11:36:02	41762	0.1	11	36	2	0	0.059326172	3.5626465	0.12866211	0.94042969	-0.32592773	0.78344727	0.053222656	0	0	0	0	0	0	0	0	0	1.0036621	0.003662109	0.070068359	0.051025391	-0.004638672	0.014160156	0	44330	0	0	0
326	56498	56498	Category A	0.15576172	0.95996094	-0.31176758	-0.072753906	-0.33544922	0.37646484	0.08	0	2/4/2018	2	4	2018	11:36:02	41762	0.2	11	36	2	0	0.059326172	3.5626465	0.12866211	0.93994141	-0.32641602	0.75097656	0.036621094	0	0	0	0	0	0	0	0	0	1.0031738	0.003173828	0.061767578	0.026855469	0.019775391	0.014648438	0	44330	0	0	0
327	56499	56499	Category A	0.14379883	0.94799805	-0.32397461	-0.068847656	-0.33984375	0.38256836	0.08	0	2/4/2018	2	4	2018	11:36:02	41762	0.3	11	36	2	0	0.059326172	3.5626465	0.12817383	0.93945313	-0.32568359	0.30688477	0.017578125	0	0	0	0	0	0	0	0	0	1.0026855	0.002685547	0.025634766	0.015380859	0.008300781	0.001708984	0	44330	0	0	0
328	56500	56500	Category A	0.11987305	0.94799805	-0.34790039	-0.068847656	-0.33349609	0.3815918	0.08	0	2/4/2018	2	4	2018	11:36:02	41762	0.4	11	36	2	0	0.059326172	3.5626465	0.12792969	0.93945313	-0.32568359	0.11767578	0.024902344	0	0	0	0	0	0	0	0	0	1.0026855	0.002685547	0.038330078	-0.008056641	0.008300781	-0.021972656	0	44330	0	0	0
329	56501	56501	Category A	0.13183594	0.93579102	-0.34790039	-0.070068359	-0.33129883	0.37890625	0.08	0	2/4/2018	2	4	2018	11:36:02	41762	0.5	11	36	2	0	0.059326172	3.5626465	0.12768555	0.93969727	-0.32617188	0.2956543	0.022216797	0	0	0	0	0	0	0	0	0	1.0029297	0.002929688	0.029541016	0.00390625	-0.00390625	-0.021484375	0	44330	0	0	0
330	56502	56502	Category A	0.11987305	0.94799805	-0.31176758	-0.068115234	-0.33642578	0.37866211	0.08	0	2/4/2018	2	4	2018	11:36:02	41762	0.6	11	36	2	0	0.059326172	3.5626465	0.12744141	0.93994141	-0.32592773	0.13378906	0.018066406	0	0	0	0	0	0	0	0	0	1.0031738	0.003173828	0.030029297	-0.007568359	0.0078125	0.014160156	0	44330	0	0	0
331	56503	56503	Category A	0.083984375	0.94799805	-0.34790039	-0.069091797	-0.33056641	0.37890625	0.08	0	2/4/2018	2	4	2018	11:36:02	41762	0.7	11	36	2	0	0.059326172	3.5626465	0.12744141	0.94018555	-0.32543945	0.2199707	0.049316406	0	0	0	0	0	0	0	0	0	1.0031738	0.003173828	0.073486328	-0.043457031	0.007568359	-0.022216797	0	44330	0	0	0
332	56504	56504	Category A	0.10791016	0.94799805	-0.37182617	-0.068115234	-0.33642578	0.3815918	0.08	0	2/4/2018	2	4	2018	11:36:02	41762	0.8	11	36	2	0	0.059326172	3.5626465	0.12719727	0.94018555	-0.32543945	0.22143555	0.05078125	0	0	0	0	0	0	0	0	0	1.0029297	0.002929688	0.073486328	-0.019287109	0.007568359	-0.046142578	0	44330	0	0	0
333	56505	56505	Category A	0.13183594	0.92382813	-0.31176758	-0.070068359	-0.33129883	0.37988281	0.08	0	2/4/2018	2	4	2018	11:36:02	41762	0.9	11	36	2	0	0.059326172	3.5626465	0.12744141	0.93969727	-0.32519531	0.11987305	0.021240234	0	0	0	0	0	0	0	0	0	1.0026855	0.002685547	0.033691406	0.004150391	-0.015869141	0.013427734	0	44330	0	0	0
334	56506	56506	Category A	0.14379883	0.92382813	-0.32397461	-0.069335938	-0.33129883	0.38061523	0.08	0	2/4/2018	2	4	2018	11:36:03	41763	0	11	36	3	0	0.059326172	3.5626465	0.12719727	0.93994141	-0.32543945	0.11450195	0.023193359	0	0	0	0	0	0	0	0	0	1.0026855	0.002685547	0.034179688	0.016357422	-0.016113281	0.001464844	0	44330	0	0	0
335	56507	56507	Category A	0.14379883	0.91186523	-0.34790039	-0.073486328	-0.33032227	0.3828125	0.08	0	2/4/2018	2	4	2018	11:36:03	41763	0.09	11	36	3	0	0.059326172	3.5626465	0.12792969	0.93994141	-0.32568359	0.16137695	0.038818359	0	0	0	0	0	0	0	0	0	1.0029297	0.002929688	0.065673828	0.015625	-0.028076172	-0.021972656	0	44330	0	0	0
336	56508	56508	Category A	0.083984375	0.95996094	-0.29980469	-0.070800781	-0.33984375	0.37841797	0.08	0	2/4/2018	2	4	2018	11:36:03	41763	0.181	11	36	3	0	0.059326172	3.5626465	0.12817383	0.94018555	-0.32592773	0.058837891	0.055175781	0	0	0	0	0	0	0	0	0	1.0031738	0.003173828	0.090087891	-0.044189453	0.01953125	0.026123047	0	44330	0	0	0
337	56509	56509	Category A	0.11987305	0.95996094	-0.32397461	-0.069335938	-0.33398438	0.37792969	0.08	0	2/4/2018	2	4	2018	11:36:03	41763	0.272	11	36	3	0	0.059326172	3.5626465	0.12744141	0.94018555	-0.32592773	0.11328125	0.020996094	0	0	0	0	0	0	0	0	0	1.003418	0.003417969	0.029296875	-0.007568359	0.01953125	0.001953125	0	44330	0	0	0
338	56510	56510	Category A	0.13183594	0.94799805	-0.2878418	-0.065185547	-0.33886719	0.38061523	0.08	0	2/4/2018	2	4	2018	11:36:03	41763	0.363	11	36	3	0	0.059326172	3.5626465	0.12792969	0.94018555	-0.32641602	0.037597656	0.039550781	0	0	0	0	0	0	0	0	0	1.0036621	0.003662109	0.050048828	0.003662109	0.007568359	0.038574219	0	44330	0	0	0
339	56511	56511	Category A	0.15576172	0.94799805	-0.31176758	-0.071777344	-0.33837891	0.37939453	0.08	0	2/4/2018	2	4	2018	11:36:03	41763	0.454	11	36	3	0	0.059326172	3.5626465	0.12817383	0.94067383	-0.32641602	0.14868164	0.031982422	0	0	0	0	0	0	0	0	0	1.0039063	0.00390625	0.049560547	0.02734375	0.007080078	0.014648438	0	44330	0	0	0
340	56512	56512	Category A	0.13183594	0.94799805	-0.34790039	-0.075439453	-0.3293457	0.37353516	0.08	0	2/4/2018	2	4	2018	11:36:03	41763	0.545	11	36	3	0	0.059326172	3.5626465	0.12792969	0.94042969	-0.3269043	0.061279297	0.022460938	0	0	0	0	0	0	0	0	0	1.0039063	0.00390625	0.031982422	0.003662109	0.007324219	-0.020751953	0	44330	0	0	0
341	56513	56513	Category A	0.095947266	0.93579102	-0.32397461	-0.068603516	-0.33032227	0.3840332	0.08	0	2/4/2018	2	4	2018	11:36:03	41763	0.636	11	36	3	0	0.059326172	3.5626465	0.12744141	0.94042969	-0.3269043	0.18115234	0.031982422	0	0	0	0	0	0	0	0	0	1.0039063	0.00390625	0.039306641	-0.031494141	-0.004638672	0.002929688	0	44330	0	0	0
342	56514	56514	Category A	0.11987305	0.94799805	-0.3359375	-0.071044922	-0.33911133	0.37548828	0.08	0	2/4/2018	2	4	2018	11:36:03	41763	0.727	11	36	3	0	0.059326172	3.5626465	0.12744141	0.94091797	-0.32714844	0.22973633	0.013427734	0	0	0	0	0	0	0	0	0	1.0041504	0.004150391	0.023193359	-0.007568359	0.006835938	-0.008544922	0	44330	0	0	0
343	56515	56515	Category A	0.14379883	0.94799805	-0.3359375	-0.068603516	-0.33300781	0.37890625	0.08	0	2/4/2018	2	4	2018	11:36:03	41763	0.818	11	36	3	0	0.059326172	3.5626465	0.12744141	0.94042969	-0.32714844	0.10888672	0.019775391	0	0	0	0	0	0	0	0	0	1.0039063	0.00390625	0.032226563	0.016113281	0.007324219	-0.008544922	0	44330	0	0	0
344	56516	56516	Category A	0.11987305	0.95996094	-0.29980469	-0.068359375	-0.33911133	0.38061523	0.08	0	2/4/2018	2	4	2018	11:36:03	41763	0.909	11	36	3	0	0.059326172	3.5626465	0.12768555	0.94018555	-0.32666016	0.053466797	0.034179688	0	0	0	0	0	0	0	0	0	1.0036621	0.003662109	0.054443359	-0.0078125	0.01953125	0.026855469	0	44330	0	0	0
345	56517	56517	Category A	0.11987305	0.95996094	-0.31176758	-0.069091797	-0.33276367	0.37963867	0.08	0	2/4/2018	2	4	2018	11:36:04	41764	0	11	36	4	0	0.059326172	3.5626465	0.12817383	0.94042969	-0.32666016	0.17285156	0.025878906	0	0	0	0	0	0	0	0	0	1.0039063	0.00390625	0.042724609	-0.008300781	0.019287109	0.014892578	0	44330	0	0	0
346	56518	56518	Category A	0.11987305	0.93579102	-0.35986328	-0.068359375	-0.33740234	0.37963867	0.08	0	2/4/2018	2	4	2018	11:36:04	41764	0.111	11	36	4	0	0.059326172	3.5626465	0.12841797	0.94067383	-0.32666016	0.28833008	0.034423828	0	0	0	0	0	0	0	0	0	1.0039063	0.00390625	0.046386719	-0.008544922	-0.004882813	-0.032958984	0	44330	0	0	0
347	56519	56519	Category A	0.10791016	0.95996094	-0.34790039	-0.071044922	-0.33642578	0.38061523	0.08	0	2/4/2018	2	4	2018	11:36:04	41764	0.222	11	36	4	0	0.059326172	3.5626465	0.12915039	0.94067383	-0.32714844	0.20654297	0.03515625	0	0	0	0	0	0	0	0	0	1.0041504	0.004150391	0.061035156	-0.021240234	0.019042969	-0.020507813	0	44330	0	0	0
348	56520	56520	Category A	0.11987305	0.94799805	-0.3359375	-0.068359375	-0.33374023	0.38183594	0.08	0	2/4/2018	2	4	2018	11:36:04	41764	0.333	11	36	4	0	0.059326172	3.5626465	0.12988281	0.94067383	-0.32739258	0.034667969	0.014892578	0	0	0	0	0	0	0	0	0	1.0046387	0.004638672	0.025390625	-0.010009766	0.007080078	-0.008300781	0	44330	0	0	0
349	56521	56521	Category A	0.15576172	0.94799805	-0.29980469	-0.069824219	-0.33837891	0.37866211	0.08	0	2/4/2018	2	4	2018	11:36:04	41764	0.444	11	36	4	0	0.059326172	3.5626465	0.12939453	0.94091797	-0.32714844	0.084960938	0.038574219	0	0	0	0	0	0	0	0	0	1.0046387	0.004638672	0.060546875	0.026123047	0.006835938	0.02734375	0	44330	0	0	0
350	56522	56522	Category A	0.14379883	0.94799805	-0.31176758	-0.071044922	-0.33740234	0.37646484	0.08	0	2/4/2018	2	4	2018	11:36:04	41764	0.555	11	36	4	0	0.059326172	3.5626465	0.13012695	0.94091797	-0.32788086	0.049804688	0.022216797	0	0	0	0	0	0	0	0	0	1.0048828	0.004882813	0.036621094	0.013427734	0.006835938	0.016113281	0	44330	0	0	0
351	56523	56523	Category A	0.14379883	0.94799805	-0.35986328	-0.066162109	-0.3371582	0.38061523	0.08	0	2/4/2018	2	4	2018	11:36:04	41764	0.666	11	36	4	0	0.059326172	3.5626465	0.12939453	0.94091797	-0.32714844	0.42529297	0.036132813	0	0	0	0	0	0	0	0	0	1.0046387	0.004638672	0.053710938	0.014160156	0.006835938	-0.032470703	0	44330	0	0	0
352	56524	56524	Category A	0.13183594	0.94799805	-0.3359375	-0.068359375	-0.33544922	0.37963867	0.08	0	2/4/2018	2	4	2018	11:36:04	41764	0.777	11	36	4	0	0.059326172	3.5626465	0.12939453	0.94116211	-0.32739258	0.59448242	0.010986328	0	0	0	0	0	0	0	0	0	1.0048828	0.004882813	0.017333984	0.002197266	0.006835938	-0.008300781	0	44330	0	0	0
353	56525	56525	Category A	0.14379883	0.93579102	-0.31176758	-0.064941406	-0.33129883	0.38183594	0.08	0	2/4/2018	2	4	2018	11:36:04	41764	0.888	11	36	4	0	0.059326172	3.5626465	0.12890625	0.94091797	-0.32739258	0.59912109	0.021972656	0	0	0	0	0	0	0	0	0	1.0046387	0.004638672	0.035644531	0.014648438	-0.005126953	0.015625	0	44330	0	0	0
354	56526	56526	Category A	0.13183594	0.95996094	-0.31176758	-0.068359375	-0.32763672	0.38085938	0.08	0	2/4/2018	2	4	2018	11:36:05	41765	0	11	36	5	0	0.05859375	3.5562012	0.12841797	0.94116211	-0.32714844	0.48828125	0.024169922	0	0	0	0	0	0	0	0	0	1.0046387	0.004638672	0.037109375	0.003173828	0.018554688	0.015380859	0	44330	0	0	0
355	56527	56527	Category A	0.11987305	0.97192383	-0.31176758	-0.069335938	-0.33398438	0.38061523	0.08	0	2/4/2018	2	4	2018	11:36:05	41765	0.1	11	36	5	0	0.05859375	3.5562012	0.12817383	0.94140625	-0.32714844	0.4453125	0.03515625	0	0	0	0	0	0	0	0	0	1.0048828	0.004882813	0.054199219	-0.008300781	0.030273438	0.015380859	0	44330	0	0	0
356	56528	56528	Category A	0.13183594	0.92382813	-0.34790039	-0.068603516	-0.33300781	0.3815918	0.08	0	2/4/2018	2	4	2018	11:36:05	41765	0.2	11	36	5	0	0.05859375	3.5562012	0.12744141	0.94140625	-0.328125	0.48754883	0.026611328	0	0	0	0	0	0	0	0	0	1.005127	0.005126953	0.041259766	0.004150391	-0.017578125	-0.01953125	0	44330	0	0	0
357	56529	56529	Category A	0.15576172	0.92382813	-0.3359375	-0.068115234	-0.34082031	0.38037109	0.08	0	2/4/2018	2	4	2018	11:36:05	41765	0.3	11	36	5	0	0.05859375	3.5562012	0.12792969	0.94140625	-0.328125	0.3034668	0.033691406	0	0	0	0	0	0	0	0	0	1.005127	0.005126953	0.052978516	0.027587891	-0.017578125	-0.007568359	0	44330	0	0	0
358	56530	56530	Category A	0.13183594	0.95996094	-0.32397461	-0.072509766	-0.34008789	0.37548828	0.08	0	2/4/2018	2	4	2018	11:36:05	41765	0.4	11	36	5	0	0.05859375	3.5562012	0.12768555	0.94116211	-0.32836914	0.097412109	0.01953125	0	0	0	0	0	0	0	0	0	1.0048828	0.004882813	0.027099609	0.00390625	0.018554688	0.004394531	0	44330	0	0	0
359	56531	56531	Category A	0.10791016	0.94799805	-0.3359375	-0.071044922	-0.33813477	0.38256836	0.08	0	2/4/2018	2	4	2018	11:36:05	41765	0.5	11	36	5	0	0.05859375	3.5562012	0.12768555	0.94091797	-0.32861328	0.10424805	0.022216797	0	0	0	0	0	0	0	0	0	1.0048828	0.004882813	0.033935547	-0.019775391	0.006835938	-0.007080078	0	44330	0	0	0
360	56532	56532	Category A	0.10791016	0.92382813	-0.34790039	-0.069335938	-0.33227539	0.38085938	0.08	0	2/4/2018	2	4	2018	11:36:05	41765	0.6	11	36	5	0	0.05859375	3.5562012	0.12792969	0.94067383	-0.32885742	0.074951172	0.032470703	0	0	0	0	0	0	0	0	0	1.0048828	0.004882813	0.055908203	-0.020019531	-0.016845703	-0.018798828	0	44330	0	0	0
361	56533	56533	Category A	0.13183594	0.94799805	-0.31176758	-0.069824219	-0.33886719	0.38037109	0.08	0	2/4/2018	2	4	2018	11:36:05	41765	0.7	11	36	5	0	0.05859375	3.5562012	0.12792969	0.94067383	-0.32836914	0.042480469	0.018554688	0	0	0	0	0	0	0	0	0	1.0046387	0.004638672	0.027587891	0.003662109	0.007080078	0.016601563	0	44330	0	0	0
362	56534	56534	Category A	0.13183594	0.93579102	-0.32397461	-0.06640625	-0.33129883	0.38061523	0.08	0	2/4/2018	2	4	2018	11:36:05	41765	0.8	11	36	5	0	0.05859375	3.5562012	0.12792969	0.94067383	-0.32861328	0.10888672	0.007568359	0	0	0	0	0	0	0	0	0	1.0046387	0.004638672	0.013183594	0.003662109	-0.004882813	0.004638672	0	44330	0	0	0
363	56535	56535	Category A	0.13183594	0.93579102	-0.3359375	-0.069335938	-0.33398438	0.38061523	0.08	0	2/4/2018	2	4	2018	11:36:05	41765	0.9	11	36	5	0	0.05859375	3.5562012	0.12817383	0.94067383	-0.32836914	0.28222656	0.009765625	0	0	0	0	0	0	0	0	0	1.0046387	0.004638672	0.016113281	0.003417969	-0.004882813	-0.007324219	0	44330	0	0	0
364	56536	56536	Category A	0.11987305	0.92382813	-0.34790039	-0.064941406	-0.33154297	0.37890625	0.08	0	2/4/2018	2	4	2018	11:36:06	41766	0	11	36	6	0	0.05859375	3.5562012	0.12817383	0.94116211	-0.32885742	0.11767578	0.026855469	0	0	0	0	0	0	0	0	0	1.005127	0.005126953	0.044677734	-0.008300781	-0.017333984	-0.018798828	0	44330	0	0	0
365	56537	56537	Category A	0.13183594	0.91186523	-0.35986328	-0.067382813	-0.33203125	0.38061523	0.08	0	2/4/2018	2	4	2018	11:36:06	41766	0.1	11	36	6	0	0.05859375	3.5562012	0.12768555	0.94140625	-0.32836914	0.19921875	0.043212891	0	0	0	0	0	0	0	0	0	1.005127	0.005126953	0.064941406	0.00390625	-0.029541016	-0.03125	0	44330	0	0	0
366	56538	56538	Category A	0.095947266	0.93579102	-0.29980469	-0.070068359	-0.33642578	0.38037109	0.08	0	2/4/2018	2	4	2018	11:36:06	41766	0.2	11	36	6	0	0.05859375	3.5562012	0.12744141	0.94140625	-0.32836914	0.26220703	0.04296875	0	0	0	0	0	0	0	0	0	1.005127	0.005126953	0.065917969	-0.031494141	-0.005615234	0.028564453	0	44330	0	0	0
367	56539	56539	Category A	0.10791016	0.94799805	-0.32397461	-0.066650391	-0.33129883	0.37890625	0.08	0	2/4/2018	2	4	2018	11:36:06	41766	0.3	11	36	6	0	0.05859375	3.5562012	0.12719727	0.94116211	-0.32861328	0.40698242	0.020996094	0	0	0	0	0	0	0	0	0	1.0048828	0.004882813	0.031005859	-0.019287109	0.006835938	0.004638672	0	44330	0	0	0
368	56540	56540	Category A	0.10791016	0.94799805	-0.3359375	-0.068359375	-0.33374023	0.38183594	0.08	0	2/4/2018	2	4	2018	11:36:06	41766	0.4	11	36	6	0	0.05859375	3.5562012	0.12744141	0.94116211	-0.32861328	0.59985352	0.021728516	0	0	0	0	0	0	0	0	0	1.005127	0.005126953	0.033447266	-0.01953125	0.006591797	-0.007080078	0	44330	0	0	0
369	56541	56541	Category A	0.13183594	0.94799805	-0.31176758	-0.069091797	-0.3347168	0.3815918	0.08	0	2/4/2018	2	4	2018	11:36:06	41766	0.5	11	36	6	0	0.05859375	3.5562012	0.12792969	0.94091797	-0.32788086	0.88769531	0.018066406	0	0	0	0	0	0	0	0	0	1.0046387	0.004638672	0.026855469	0.003662109	0.006835938	0.016113281	0	44330	0	0	0
370	56542	56542	Category A	0.10791016	0.93579102	-0.31176758	-0.068847656	-0.34106445	0.3815918	0.08	0	2/4/2018	2	4	2018	11:36:06	41766	0.6	11	36	6	0	0.05859375	3.5562012	0.12768555	0.94091797	-0.32739258	0.85131836	0.025878906	0	0	0	0	0	0	0	0	0	1.0043945	0.004394531	0.040771484	-0.019775391	-0.005126953	0.015625	0	44330	0	0	0
371	56543	56543	Category A	0.11987305	0.92382813	-0.31176758	-0.068603516	-0.33496094	0.37963867	0.08	0	2/4/2018	2	4	2018	11:36:06	41766	0.7	11	36	6	0	0.05859375	3.5562012	0.12768555	0.94091797	-0.32739258	0.42578125	0.024658203	0	0	0	0	0	0	0	0	0	1.0046387	0.004638672	0.041015625	-0.0078125	-0.017089844	0.015625	0	44330	0	0	0
372	56544	56544	Category A	0.14379883	0.89990234	-0.32397461	-0.068359375	-0.3347168	0.38061523	0.08	0	2/4/2018	2	4	2018	11:36:06	41766	0.8	11	36	6	0	0.05859375	3.5562012	0.12866211	0.94091797	-0.32714844	0.11401367	0.043945313	0	0	0	0	0	0	0	0	0	1.0046387	0.004638672	0.059326172	0.014892578	-0.041015625	0.003173828	0	44330	0	0	0
373	56545	56545	Category A	0.13183594	0.93579102	-0.34790039	-0.070068359	-0.33618164	0.37866211	0.08	0	2/4/2018	2	4	2018	11:36:06	41766	0.9	11	36	6	0	0.05859375	3.5562012	0.12890625	0.94067383	-0.32617188	0.046386719	0.022216797	0	0	0	0	0	0	0	0	0	1.0039063	0.00390625	0.029296875	0.002685547	-0.004882813	-0.021484375	0	44330	0	0	0
374	56546	56546	Category A	0.17993164	0.94799805	-0.34790039	-0.068847656	-0.3371582	0.3815918	0.08	0	2/4/2018	2	4	2018	11:36:07	41767	0	11	36	7	0	0.05859375	3.5562012	0.12866211	0.94067383	-0.32568359	0.11523438	0.055908203	0	0	0	0	0	0	0	0	0	1.0039063	0.00390625	0.080078125	0.051025391	0.007080078	-0.021972656	0	44330	0	0	0
375	56547	56547	Category A	0.14379883	0.95996094	-0.32397461	-0.068359375	-0.3347168	0.3815918	0.08	0	2/4/2018	2	4	2018	11:36:07	41767	0.1	11	36	7	0	0.05859375	3.5562012	0.12866211	0.94091797	-0.32519531	0.46435547	0.024169922	0	0	0	0	0	0	0	0	0	1.0039063	0.00390625	0.03515625	0.014892578	0.018798828	0.001220703	0	44330	0	0	0
376	56548	56548	Category A	0.083984375	0.94799805	-0.3359375	-0.066650391	-0.3293457	0.37670898	0.08	0	2/4/2018	2	4	2018	11:36:07	41767	0.2	11	36	7	0	0.05859375	3.5562012	0.12866211	0.94116211	-0.32470703	0.60253906	0.046630859	0	0	0	0	0	0	0	0	0	1.0039063	0.00390625	0.0625	-0.044677734	0.006591797	-0.010986328	0	44330	0	0	0
377	56549	56549	Category A	0.14379883	0.94799805	-0.34790039	-0.068115234	-0.33642578	0.38061523	0.08	0	2/4/2018	2	4	2018	11:36:07	41767	0.3	11	36	7	0	0.05859375	3.5562012	0.12939453	0.94116211	-0.32519531	0.63793945	0.027587891	0	0	0	0	0	0	0	0	0	1.0041504	0.004150391	0.043701172	0.014160156	0.006591797	-0.022460938	0	44330	0	0	0
378	56550	56550	Category A	0.10791016	0.94799805	-0.32397461	-0.072509766	-0.33276367	0.38061523	0.08	0	2/4/2018	2	4	2018	11:36:07	41767	0.4	11	36	7	0	0.05859375	3.5562012	0.12915039	0.94091797	-0.32519531	0.52416992	0.022460938	0	0	0	0	0	0	0	0	0	1.0039063	0.00390625	0.029785156	-0.021240234	0.006835938	0.001220703	0	44330	0	0	0
379	56551	56551	Category A	0.11987305	0.92382813	-0.34790039	-0.06640625	-0.33374023	0.38085938	0.08	0	2/4/2018	2	4	2018	11:36:07	41767	0.5	11	36	7	0	0.05859375	3.5562012	0.12915039	0.94067383	-0.32592773	0.51000977	0.029296875	0	0	0	0	0	0	0	0	0	1.0039063	0.00390625	0.048339844	-0.009277344	-0.016845703	-0.021728516	0	44330	0	0	0
380	56552	56552	Category A	0.083984375	0.91186523	-0.29980469	-0.068359375	-0.33911133	0.37890625	0.08	0	2/4/2018	2	4	2018	11:36:07	41767	0.6	11	36	7	0	0.05859375	3.5562012	0.12915039	0.94042969	-0.32568359	0.49560547	0.059326172	0	0	0	0	0	0	0	0	0	1.0036621	0.003662109	0.099853516	-0.045166016	-0.028564453	0.025878906	0	44330	0	0	0
381	56553	56553	Category A	0.11987305	0.97192383	-0.32397461	-0.070068359	-0.33129883	0.37792969	0.08	0	2/4/2018	2	4	2018	11:36:07	41767	0.7	11	36	7	0	0.05859375	3.5562012	0.12963867	0.94018555	-0.32543945	0.15649414	0.033203125	0	0	0	0	0	0	0	0	0	1.003418	0.003417969	0.043212891	-0.009765625	0.031494141	0.001464844	0	44330	0	0	0
382	56554	56554	Category A	0.14379883	0.93579102	-0.3359375	-0.069091797	-0.3293457	0.37792969	0.08	0	2/4/2018	2	4	2018	11:36:07	41767	0.8	11	36	7	0	0.05859375	3.5562012	0.13012695	0.94018555	-0.32568359	0.16992188	0.017333984	0	0	0	0	0	0	0	0	0	1.003418	0.003417969	0.028076172	0.013427734	-0.004394531	-0.010009766	0	44330	0	0	0
383	56555	56555	Category A	0.13183594	0.93579102	-0.31176758	-0.071044922	-0.3347168	0.3815918	0.08	0	2/4/2018	2	4	2018	11:36:07	41767	0.9	11	36	7	0	0.05859375	3.5562012	0.13037109	0.94042969	-0.32568359	0.34643555	0.014892578	0	0	0	0	0	0	0	0	0	1.0036621	0.003662109	0.020019531	0.001220703	-0.004638672	0.013916016	0	44330	0	0	0
384	56556	56556	Category A	0.13183594	0.93579102	-0.3359375	-0.068847656	-0.33349609	0.3815918	0.08	0	2/4/2018	2	4	2018	11:36:08	41768	0	11	36	8	0	0.05859375	3.5562012	0.12988281	0.94067383	-0.32568359	0.29321289	0.011230469	0	0	0	0	0	0	0	0	0	1.0039063	0.00390625	0.016845703	0.001708984	-0.004882813	-0.010009766	0	44330	0	0	0
385	56557	56557	Category A	0.13183594	0.95996094	-0.32397461	-0.072509766	-0.33129883	0.37768555	0.08	0	2/4/2018	2	4	2018	11:36:08	41768	0.1	11	36	8	0	0.05859375	3.5562012	0.12988281	0.94042969	-0.32666016	0.19067383	0.01953125	0	0	0	0	0	0	0	0	0	1.0039063	0.00390625	0.023925781	0.001708984	0.019287109	0.002685547	0	44330	0	0	0
386	56558	56558	Category A	0.14379883	0.94799805	-0.34790039	-0.065673828	-0.33300781	0.38305664	0.08	0	2/4/2018	2	4	2018	11:36:08	41768	0.2	11	36	8	0	0.05859375	3.5562012	0.12939453	0.94018555	-0.32666016	0.1784668	0.026367188	0	0	0	0	0	0	0	0	0	1.0039063	0.00390625	0.042724609	0.014160156	0.007568359	-0.020996094	0	44330	0	0	0
387	56559	56559	Category A	0.15576172	0.95996094	-0.3359375	-0.067382813	-0.33276367	0.37890625	0.08	0	2/4/2018	2	4	2018	11:36:08	41768	0.3	11	36	8	0	0.05859375	3.5562012	0.12963867	0.94018555	-0.32592773	0.005371094	0.033935547	0	0	0	0	0	0	0	0	0	1.0036621	0.003662109	0.055419922	0.025878906	0.01953125	-0.009765625	0	44330	0	0	0
388	56560	56560	Category A	0.13183594	0.94799805	-0.3359375	-0.070068359	-0.33740234	0.37963867	0.08	0	2/4/2018	2	4	2018	11:36:08	41768	0.4	11	36	8	0	0.05859375	3.5562012	0.12939453	0.93994141	-0.32543945	0.2434082	0.013183594	0	0	0	0	0	0	0	0	0	1.0029297	0.002929688	0.020507813	0.002197266	0.0078125	-0.010253906	0	44330	0	0	0
389	56561	56561	Category A	0.15576172	0.93579102	-0.35986328	-0.069091797	-0.3347168	0.37963867	0.08	0	2/4/2018	2	4	2018	11:36:08	41768	0.5	11	36	8	0	0.05859375	3.5562012	0.12939453	0.93994141	-0.32519531	0.41015625	0.043457031	0	0	0	0	0	0	0	0	0	1.0031738	0.003173828	0.064941406	0.026123047	-0.004150391	-0.034423828	0	44330	0	0	0
390	56562	56562	Category A	0.10791016	0.95996094	-0.29980469	-0.070068359	-0.33911133	0.37963867	0.08	0	2/4/2018	2	4	2018	11:36:08	41768	0.6	11	36	8	0	0.05859375	3.5562012	0.12890625	0.93945313	-0.32568359	0.40722656	0.0390625	0	0	0	0	0	0	0	0	0	1.0026855	0.002685547	0.067138672	-0.020996094	0.020263672	0.025878906	0	44330	0	0	0
391	56563	56563	Category A	0.13183594	0.94799805	-0.34790039	-0.071044922	-0.33569336	0.3828125	0.08	0	2/4/2018	2	4	2018	11:36:08	41768	0.7	11	36	8	0	0.05859375	3.5562012	0.12866211	0.93945313	-0.32568359	0.37719727	0.023681641	0	0	0	0	0	0	0	0	0	1.0024414	0.002441406	0.033691406	0.002929688	0.008300781	-0.021972656	0	44330	0	0	0
392	56564	56564	Category A	0.10791016	0.89990234	-0.29980469	-0.064941406	-0.32958984	0.37817383	0.08	0	2/4/2018	2	4	2018	11:36:08	41768	0.8	11	36	8	0	0.05859375	3.5529785	0.12817383	0.93896484	-0.32519531	0.40356445	0.051025391	0	0	0	0	0	0	0	0	0	1.0019531	0.001953125	0.084960938	-0.020263672	-0.0390625	0.025390625	0	44330	0	0	0
393	56565	56565	Category A	0.11987305	0.92382813	-0.32397461	-0.066650391	-0.33227539	0.38183594	0.08	0	2/4/2018	2	4	2018	11:36:08	41768	0.9	11	36	8	0	0.05859375	3.5529785	0.12817383	0.9387207	-0.32470703	0.35913086	0.017089844	0	0	0	0	0	0	0	0	0	1.001709	0.001708984	0.024414063	-0.008300781	-0.014892578	0.000732422	0	44330	0	0	0
394	56566	56566	Category A	0.11987305	0.94799805	-0.31176758	-0.073486328	-0.33544922	0.38134766	0.08	0	2/4/2018	2	4	2018	11:36:09	41769	0	11	36	9	0	0.05859375	3.5529785	0.12817383	0.9387207	-0.32470703	0.43457031	0.018066406	0	0	0	0	0	0	0	0	0	1.001709	0.001708984	0.030517578	-0.008300781	0.009033203	0.012939453	0	44330	0	0	0
395	56567	56567	Category A	0.095947266	0.93579102	-0.34790039	-0.071044922	-0.34008789	0.37353516	0.08	0	2/4/2018	2	4	2018	11:36:09	41769	0.1	11	36	9	0	0.05859375	3.5529785	0.12817383	0.93847656	-0.32470703	0.49951172	0.039550781	0	0	0	0	0	0	0	0	0	1.0014648	0.001464844	0.057861328	-0.032226563	-0.002685547	-0.022949219	0	44330	0	0	0
396	56568	56568	Category A	0.14379883	0.92382813	-0.34790039	-0.069824219	-0.34106445	0.37939453	0.08	0	2/4/2018	2	4	2018	11:36:09	41769	0.2	11	36	9	0	0.05859375	3.5529785	0.12817383	0.93823242	-0.32543945	0.57763672	0.030517578	0	0	0	0	0	0	0	0	0	1.0012207	0.001220703	0.052001953	0.015380859	-0.014404297	-0.022216797	0	44330	0	0	0
397	56569	56569	Category A	0.10791016	0.89990234	-0.34790039	-0.069091797	-0.3347168	0.37963867	0.08	0	2/4/2018	2	4	2018	11:36:09	41769	0.3	11	36	9	0	0.05859375	3.5529785	0.12817383	0.93847656	-0.32519531	0.64257813	0.049072266	0	0	0	0	0	0	0	0	0	1.0014648	0.001464844	0.081542969	-0.020263672	-0.038574219	-0.022460938	0	44330	0	0	0
398	56570	56570	Category A	0.13183594	0.93579102	-0.32397461	-0.068847656	-0.33520508	0.38378906	0.08	0	2/4/2018	2	4	2018	11:36:09	41769	0.4	11	36	9	0	0.05859375	3.5529785	0.12792969	0.9387207	-0.32519531	0.67260742	0.004882813	0	0	0	0	0	0	0	0	0	1.0014648	0.001464844	0.008056641	0.003662109	-0.002929688	0.001220703	0	44330	0	0	0
399	56571	56571	Category A	0.14379883	0.93579102	-0.32397461	-0.071044922	-0.33251953	0.38061523	0.08	0	2/4/2018	2	4	2018	11:36:09	41769	0.5	11	36	9	0	0.05859375	3.5529785	0.12768555	0.93823242	-0.32519531	0.7109375	0.016113281	0	0	0	0	0	0	0	0	0	1.0012207	0.001220703	0.01953125	0.015869141	-0.002441406	0.001220703	0	44330	0	0	0
400	56572	56572	Category A	0.14379883	0.94799805	-0.29980469	-0.067382813	-0.34106445	0.37963867	0.08	0	2/4/2018	2	4	2018	11:36:09	41769	0.6	11	36	9	0	0.05859375	3.5529785	0.12792969	0.93823242	-0.32470703	0.53173828	0.031005859	0	0	0	0	0	0	0	0	0	1.0009766	0.000976563	0.050292969	0.015625	0.009521484	0.024902344	0	44330	0	0	0
401	56573	56573	Category A	0.14379883	0.94799805	-0.3359375	-0.070068359	-0.33911133	0.37451172	0.08	0	2/4/2018	2	4	2018	11:36:09	41769	0.7	11	36	9	0	0.05859375	3.5529785	0.12841797	0.9387207	-0.32470703	0.41357422	0.020996094	0	0	0	0	0	0	0	0	0	1.0014648	0.001464844	0.035644531	0.015136719	0.009033203	-0.010986328	0	44330	0	0	0
402	56574	56574	Category A	0.16796875	0.94799805	-0.2878418	-0.068359375	-0.33398438	0.37792969	0.08	0	2/4/2018	2	4	2018	11:36:09	41769	0.8	11	36	9	0	0.05859375	3.5529785	0.12817383	0.93823242	-0.32470703	0.2956543	0.055175781	0	0	0	0	0	0	0	0	0	1.0012207	0.001220703	0.086181641	0.039550781	0.009521484	0.036865234	0	44330	0	0	0
403	56575	56575	Category A	0.11987305	0.94799805	-0.35986328	-0.072509766	-0.33740234	0.38037109	0.08	0	2/4/2018	2	4	2018	11:36:09	41769	0.9	11	36	9	0	0.05859375	3.5529785	0.12817383	0.93847656	-0.32519531	0.1940918	0.036621094	0	0	0	0	0	0	0	0	0	1.0014648	0.001464844	0.052246094	-0.008300781	0.009277344	-0.034423828	0	44330	0	0	0
404	56576	56576	Category A	0.095947266	0.93579102	-0.31176758	-0.064941406	-0.32861328	0.38183594	0.08	0	2/4/2018	2	4	2018	11:36:10	41770	0	11	36	10	0	0.05859375	3.5529785	0.12792969	0.93823242	-0.32543945	0.10839844	0.034912109	0	0	0	0	0	0	0	0	0	1.0012207	0.001220703	0.048339844	-0.031982422	-0.002441406	0.013671875	0	44330	0	0	0
405	56577	56577	Category A	0.15576172	0.93579102	-0.32397461	-0.068359375	-0.33740234	0.37963867	0.08	0	2/4/2018	2	4	2018	11:36:10	41770	0.1	11	36	10	0	0.05859375	3.5529785	0.12817383	0.93847656	-0.32519531	0.15600586	0.027587891	0	0	0	0	0	0	0	0	0	1.0014648	0.001464844	0.031494141	0.02734375	-0.002685547	0.001220703	0	44330	0	0	0
406	56578	56578	Category A	0.14379883	0.93579102	-0.3359375	-0.074462891	-0.3293457	0.37670898	0.08	0	2/4/2018	2	4	2018	11:36:10	41770	0.2	11	36	10	0	0.05859375	3.5529785	0.12792969	0.93896484	-0.32470703	0.27709961	0.019287109	0	0	0	0	0	0	0	0	0	1.001709	0.001708984	0.029785156	0.015625	-0.003173828	-0.010986328	0	44330	0	0	0
407	56579	56579	Category A	0.15576172	0.95996094	-0.31176758	-0.068847656	-0.3371582	0.37866211	0.08	0	2/4/2018	2	4	2018	11:36:10	41770	0.3	11	36	10	0	0.05859375	3.5529785	0.12817383	0.93920898	-0.32543945	0.53442383	0.036865234	0	0	0	0	0	0	0	0	0	1.0021973	0.002197266	0.061523438	0.02734375	0.020507813	0.013671875	0	44330	0	0	0
408	56580	56580	Category A	0.15576172	0.93579102	-0.29980469	-0.070068359	-0.3293457	0.38061523	0.08	0	2/4/2018	2	4	2018	11:36:10	41770	0.4	11	36	10	0	0.05859375	3.5529785	0.12866211	0.93945313	-0.32568359	0.65820313	0.037353516	0	0	0	0	0	0	0	0	0	1.0024414	0.002441406	0.056396484	0.026855469	-0.003662109	0.025878906	0	44330	0	0	0
409	56581	56581	Category A	0.11987305	0.92382813	-0.29980469	-0.068847656	-0.3371582	0.37866211	0.08	0	2/4/2018	2	4	2018	11:36:10	41770	0.5	11	36	10	0	0.05859375	3.5529785	0.12939453	0.93920898	-0.32519531	0.64501953	0.03125	0	0	0	0	0	0	0	0	0	1.0024414	0.002441406	0.050537109	-0.009521484	-0.015380859	0.025390625	0	44330	0	0	0
410	56582	56582	Category A	0.11987305	0.95996094	-0.32397461	-0.069824219	-0.33886719	0.38037109	0.08	0	2/4/2018	2	4	2018	11:36:10	41770	0.6	11	36	10	0	0.05859375	3.5529785	0.12915039	0.93896484	-0.32568359	0.62182617	0.022949219	0	0	0	0	0	0	0	0	0	1.0021973	0.002197266	0.031982422	-0.009277344	0.020751953	0.001708984	0	44330	0	0	0
411	56583	56583	Category A	0.15576172	0.94799805	-0.31176758	-0.068847656	-0.33911133	0.3815918	0.08	0	2/4/2018	2	4	2018	11:36:10	41770	0.7	11	36	10	0	0.05859375	3.5529785	0.12915039	0.93920898	-0.32592773	0.57641602	0.03125	0	0	0	0	0	0	0	0	0	1.0024414	0.002441406	0.049316406	0.026367188	0.008544922	0.014160156	0	44330	0	0	0
412	56584	56584	Category A	0.13183594	0.92382813	-0.29980469	-0.068359375	-0.34008789	0.37426758	0.08	0	2/4/2018	2	4	2018	11:36:10	41770	0.8	11	36	10	0	0.05859375	3.5529785	0.12915039	0.93945313	-0.32592773	0.5378418	0.030517578	0	0	0	0	0	0	0	0	0	1.0026855	0.002685547	0.044677734	0.002441406	-0.015625	0.026123047	0	44330	0	0	0
413	56585	56585	Category A	0.11987305	0.92382813	-0.27587891	-0.068359375	-0.33374023	0.38061523	0.08	0	2/4/2018	2	4	2018	11:36:10	41770	0.9	11	36	10	0	0.05859375	3.5529785	0.12866211	0.93969727	-0.32592773	0.38305664	0.053466797	0	0	0	0	0	0	0	0	0	1.0031738	0.003173828	0.075195313	-0.008789063	-0.015869141	0.050048828	0	44330	0	0	0
414	56586	56586	Category A	0.14379883	0.93579102	-0.2878418	-0.069091797	-0.33276367	0.37866211	0.08	0	2/4/2018	2	4	2018	11:36:11	41771	0	11	36	11	0	0.05859375	3.5529785	0.12866211	0.93969727	-0.32592773	0.4777832	0.041259766	0	0	0	0	0	0	0	0	0	1.0031738	0.003173828	0.057373047	0.014892578	-0.00390625	0.038085938	0	44330	0	0	0
415	56587	56587	Category A	0.14379883	0.93579102	-0.29980469	-0.06640625	-0.34277344	0.37768555	0.08	0	2/4/2018	2	4	2018	11:36:11	41771	0.1	11	36	11	0	0.05859375	3.5529785	0.12792969	0.93994141	-0.32592773	0.52197266	0.030761719	0	0	0	0	0	0	0	0	0	1.0031738	0.003173828	0.046142578	0.015625	-0.004150391	0.026123047	0	44330	0	0	0
416	56588	56588	Category A	0.13183594	0.95996094	-0.3359375	-0.070068359	-0.33374023	0.3815918	0.08	0	2/4/2018	2	4	2018	11:36:11	41771	0.2	11	36	11	0	0.05859375	3.5529785	0.12768555	0.93994141	-0.32666016	0.51757813	0.021972656	0	0	0	0	0	0	0	0	0	1.003418	0.003417969	0.032714844	0.00390625	0.019775391	-0.009033203	0	44330	0	0	0
417	56589	56589	Category A	0.10791016	0.93579102	-0.3359375	-0.075195313	-0.32763672	0.37963867	0.08	0	2/4/2018	2	4	2018	11:36:11	41771	0.3	11	36	11	0	0.05859375	3.5529785	0.12841797	0.94018555	-0.32666016	0.33105469	0.022949219	0	0	0	0	0	0	0	0	0	1.0036621	0.003662109	0.033935547	-0.020507813	-0.004394531	-0.009033203	0	44330	0	0	0
418	56590	56590	Category A	0.13183594	0.93579102	-0.3359375	-0.070800781	-0.33740234	0.38256836	0.08	0	2/4/2018	2	4	2018	11:36:11	41771	0.4	11	36	11	0	0.05859375	3.5529785	0.12792969	0.93969727	-0.32641602	0.13232422	0.010986328	0	0	0	0	0	0	0	0	0	1.0031738	0.003173828	0.017333984	0.003662109	-0.00390625	-0.009277344	0	44330	0	0	0
419	56591	56591	Category A	0.14379883	0.92382813	-0.29980469	-0.068115234	-0.33911133	0.38354492	0.08	0	2/4/2018	2	4	2018	11:36:11	41771	0.5	11	36	11	0	0.05859375	3.5529785	0.12841797	0.93994141	-0.32617188	0.012695313	0.034423828	0	0	0	0	0	0	0	0	0	1.0031738	0.003173828	0.057861328	0.015136719	-0.016113281	0.026367188	0	44330	0	0	0
420	56592	56592	Category A	0.17993164	0.92382813	-0.3359375	-0.064453125	-0.3347168	0.38305664	0.08	0	2/4/2018	2	4	2018	11:36:11	41771	0.6	11	36	11	0	0.05859375	3.5529785	0.12866211	0.94018555	-0.32568359	0.12329102	0.0546875	0	0	0	0	0	0	0	0	0	1.0031738	0.003173828	0.077636719	0.051025391	-0.016357422	-0.010009766	0	44330	0	0	0
421	56593	56593	Category A	0.13183594	0.93579102	-0.3359375	-0.068359375	-0.33740234	0.38061523	0.08	0	2/4/2018	2	4	2018	11:36:11	41771	0.7	11	36	11	0	0.05859375	3.5529785	0.12939453	0.94067383	-0.32592773	0.1784668	0.010986328	0	0	0	0	0	0	0	0	0	1.0039063	0.00390625	0.016845703	0.002197266	-0.004882813	-0.009765625	0	44330	0	0	0
422	56594	56594	Category A	0.14379883	0.97192383	-0.3359375	-0.0703125	-0.33300781	0.37866211	0.08	0	2/4/2018	2	4	2018	11:36:11	41771	0.8	11	36	11	0	0.05859375	3.5529785	0.12963867	0.94018555	-0.32592773	0.25805664	0.035888672	0	0	0	0	0	0	0	0	0	1.003418	0.003417969	0.055664063	0.013916016	0.031494141	-0.009765625	0	44330	0	0	0
423	56595	56595	Category A	0.095947266	0.95996094	-0.3359375	-0.069091797	-0.33105469	0.37890625	0.08	0	2/4/2018	2	4	2018	11:36:11	41771	0.9	11	36	11	0	0.05859375	3.5529785	0.12988281	0.94018555	-0.32568359	0.265625	0.040283203	0	0	0	0	0	0	0	0	0	1.0036621	0.003662109	0.063476563	-0.033935547	0.01953125	-0.010009766	0	44330	0	0	0
424	56596	56596	Category A	0.11987305	0.94799805	-0.37182617	-0.067382813	-0.33666992	0.37866211	0.08	0	2/4/2018	2	4	2018	11:36:12	41772	0	11	36	12	0	0.05859375	3.5529785	0.12988281	0.94042969	-0.32592773	0.084716797	0.047363281	0	0	0	0	0	0	0	0	0	1.0039063	0.00390625	0.062988281	-0.010009766	0.007324219	-0.045654297	0	44330	0	0	0
425	56597	56597	Category A	0.095947266	0.94799805	-0.32397461	-0.067382813	-0.33276367	0.37670898	0.08	0	2/4/2018	2	4	2018	11:36:12	41772	0.1	11	36	12	0	0.05859375	3.5529785	0.12939453	0.94067383	-0.32592773	0.10131836	0.034423828	0	0	0	0	0	0	0	0	0	1.0039063	0.00390625	0.04296875	-0.033447266	0.007080078	0.001953125	0	44330	0	0	0
426	56598	56598	Category A	0.13183594	0.93579102	-0.2878418	-0.067138672	-0.33642578	0.38061523	0.08	0	2/4/2018	2	4	2018	11:36:12	41772	0.2	11	36	12	0	0.05859375	3.5529785	0.12890625	0.94018555	-0.32592773	0.12182617	0.038574219	0	0	0	0	0	0	0	0	0	1.0036621	0.003662109	0.045654297	0.002685547	-0.004394531	0.038085938	0	44330	0	0	0
427	56599	56599	Category A	0.095947266	0.92382813	-0.31176758	-0.070068359	-0.33642578	0.37646484	0.08	0	2/4/2018	2	4	2018	11:36:12	41772	0.3	11	36	12	0	0.05859375	3.5529785	0.12866211	0.94018555	-0.32568359	0.073486328	0.0390625	0	0	0	0	0	0	0	0	0	1.003418	0.003417969	0.063232422	-0.032714844	-0.016357422	0.013916016	0	44330	0	0	0
428	56600	56600	Category A	0.11987305	0.95996094	-0.32397461	-0.068359375	-0.33374023	0.37988281	0.08	0	2/4/2018	2	4	2018	11:36:12	41772	0.4	11	36	12	0	0.05859375	3.5529785	0.12792969	0.93994141	-0.32519531	0.055664063	0.021484375	0	0	0	0	0	0	0	0	0	1.0029297	0.002929688	0.029296875	-0.008056641	0.019775391	0.001220703	0	44330	0	0	0
429	56601	56601	Category A	0.10791016	0.91186523	-0.32397461	-0.070068359	-0.33618164	0.37866211	0.08	0	2/4/2018	2	4	2018	11:36:12	41772	0.5	11	36	12	0	0.05859375	3.5529785	0.12768555	0.93969727	-0.32543945	0.087402344	0.034423828	0	0	0	0	0	0	0	0	0	1.0026855	0.002685547	0.049316406	-0.019775391	-0.027832031	0.001464844	0	44330	0	0	0
430	56602	56602	Category A	0.11987305	0.93579102	-0.32397461	-0.065185547	-0.33154297	0.37475586	0.08	0	2/4/2018	2	4	2018	11:36:12	41772	0.6	11	36	12	0	0.059326172	3.5368652	0.12719727	0.93969727	-0.32519531	0.12768555	0.008544922	0	0	0	0	0	0	0	0	0	1.0024414	0.002441406	0.012695313	-0.007324219	-0.00390625	0.001220703	0	44330	0	0	0
431	56603	56603	Category A	0.10791016	0.92382813	-0.31176758	-0.069824219	-0.34106445	0.37744141	0.08	0	2/4/2018	2	4	2018	11:36:12	41772	0.7	11	36	12	0	0.059326172	3.5368652	0.12744141	0.93969727	-0.32568359	0.42382813	0.028808594	0	0	0	0	0	0	0	0	0	1.0026855	0.002685547	0.049316406	-0.01953125	-0.015869141	0.013916016	0	44330	0	0	0
432	56604	56604	Category A	0.14379883	0.92382813	-0.31176758	-0.076904297	-0.33447266	0.3815918	0.08	0	2/4/2018	2	4	2018	11:36:12	41772	0.8	11	36	12	0	0.059326172	3.5368652	0.12744141	0.93945313	-0.32519531	0.56225586	0.026367188	0	0	0	0	0	0	0	0	0	1.0024414	0.002441406	0.045410156	0.016113281	-0.015625	0.013427734	0	44330	0	0	0
433	56605	56605	Category A	0.13183594	0.93579102	-0.31176758	-0.070068359	-0.34130859	0.37255859	0.08	0	2/4/2018	2	4	2018	11:36:12	41772	0.9	11	36	12	0	0.059326172	3.5368652	0.12792969	0.94018555	-0.32519531	0.62792969	0.014648438	0	0	0	0	0	0	0	0	0	1.0029297	0.002929688	0.021728516	0.003662109	-0.004394531	0.013427734	0	44330	0	0	0
434	56606	56606	Category A	0.13183594	0.93579102	-0.31176758	-0.076171875	-0.3293457	0.37573242	0.08	0	2/4/2018	2	4	2018	11:36:13	41773	0	11	36	13	0	0.059326172	3.5368652	0.12744141	0.94018555	-0.32519531	0.90063477	0.014648438	0	0	0	0	0	0	0	0	0	1.0031738	0.003173828	0.022216797	0.004150391	-0.004394531	0.013427734	0	44330	0	0	0
435	56607	56607	Category A	0.13183594	0.94799805	-0.35986328	-0.070068359	-0.33544922	0.38305664	0.08	0	2/4/2018	2	4	2018	11:36:13	41773	0.1	11	36	13	0	0.059326172	3.5368652	0.12768555	0.94018555	-0.32519531	1.0913086	0.035400391	0	0	0	0	0	0	0	0	0	1.0029297	0.002929688	0.046142578	0.00390625	0.007568359	-0.034423828	0	44330	0	0	0
436	56608	56608	Category A	0.11987305	0.94799805	-0.3359375	-0.067626953	-0.33227539	0.38183594	0.08	0	2/4/2018	2	4	2018	11:36:13	41773	0.2	11	36	13	0	0.059326172	3.5368652	0.12792969	0.94042969	-0.32519531	1.041748	0.015136719	0	0	0	0	0	0	0	0	0	1.0031738	0.003173828	0.026123047	-0.008056641	0.007324219	-0.010498047	0	44330	0	0	0
437	56609	56609	Category A	0.13183594	0.93579102	-0.32397461	-0.069824219	-0.33837891	0.38256836	0.08	0	2/4/2018	2	4	2018	11:36:13	41773	0.3	11	36	13	0	0.059326172	3.5368652	0.12792969	0.94067383	-0.32495117	0.75097656	0.006103516	0	0	0	0	0	0	0	0	0	1.003418	0.003417969	0.009521484	0.003662109	-0.004882813	0.000976563	0	44330	0	0	0
438	56610	56610	Category A	0.11987305	0.92382813	-0.32397461	-0.069091797	-0.34008789	0.37866211	0.08	0	2/4/2018	2	4	2018	11:36:13	41773	0.4	11	36	13	0	0.059326172	3.5368652	0.12817383	0.94091797	-0.32470703	0.44897461	0.019042969	0	0	0	0	0	0	0	0	0	1.0036621	0.003662109	0.026123047	-0.008300781	-0.017089844	0.000732422	0	44330	0	0	0
439	56611	56611	Category A	0.13183594	0.94799805	-0.31176758	-0.066650391	-0.33032227	0.38085938	0.08	0	2/4/2018	2	4	2018	11:36:13	41773	0.5	11	36	13	0	0.059326172	3.5368652	0.12792969	0.94091797	-0.32470703	0.17138672	0.015136719	0	0	0	0	0	0	0	0	0	1.0036621	0.003662109	0.023681641	0.003662109	0.006835938	0.012939453	0	44330	0	0	0
440	56612	56612	Category A	0.14379883	0.95996094	-0.3359375	-0.071533203	-0.33886719	0.37939453	0.08	0	2/4/2018	2	4	2018	11:36:13	41773	0.6	11	36	13	0	0.059326172	3.5368652	0.12792969	0.94091797	-0.32446289	0.25512695	0.026855469	0	0	0	0	0	0	0	0	0	1.0036621	0.003662109	0.045654297	0.015625	0.018798828	-0.011230469	0	44330	0	0	0
441	56613	56613	Category A	0.10791016	0.92382813	-0.32397461	-0.067382813	-0.33129883	0.3815918	0.08	0	2/4/2018	2	4	2018	11:36:13	41773	0.7	11	36	13	0	0.059326172	3.5368652	0.12792969	0.94140625	-0.32470703	0.47021484	0.026611328	0	0	0	0	0	0	0	0	0	1.0039063	0.00390625	0.038330078	-0.020019531	-0.017578125	0.000732422	0	44330	0	0	0
442	56614	56614	Category A	0.13183594	0.94799805	-0.35986328	-0.066650391	-0.33227539	0.38061523	0.08	0	2/4/2018	2	4	2018	11:36:13	41773	0.8	11	36	13	0	0.059326172	3.5368652	0.12768555	0.94165039	-0.32446289	0.61108398	0.035888672	0	0	0	0	0	0	0	0	0	1.0041504	0.004150391	0.045410156	0.00390625	0.006103516	-0.03515625	0	44330	0	0	0
443	56615	56615	Category A	0.11987305	0.91186523	-0.34790039	-0.069091797	-0.33862305	0.37963867	0.08	0	2/4/2018	2	4	2018	11:36:13	41773	0.9	11	36	13	0	0.059326172	3.5368652	0.12768555	0.94140625	-0.32470703	0.67285156	0.038330078	0	0	0	0	0	0	0	0	0	1.0041504	0.004150391	0.060546875	-0.0078125	-0.029541016	-0.022949219	0	44330	0	0	0
444	56616	56616	Category A	0.13183594	0.94799805	-0.32397461	-0.069091797	-0.33862305	0.37890625	0.08	0	2/4/2018	2	4	2018	11:36:14	41774	0	11	36	14	0	0.059326172	3.5368652	0.12792969	0.94140625	-0.32373047	0.71704102	0.007568359	0	0	0	0	0	0	0	0	0	1.0036621	0.003662109	0.010498047	0.003662109	0.006347656	0	0	44330	0	0	0
445	56617	56617	Category A	0.11987305	0.94799805	-0.3359375	-0.069335938	-0.33227539	0.3815918	0.08	0	2/4/2018	2	4	2018	11:36:14	41774	0.1	11	36	14	0	0.059326172	3.5368652	0.12817383	0.94116211	-0.32373047	0.60449219	0.016113281	0	0	0	0	0	0	0	0	0	1.003418	0.003417969	0.02734375	-0.008300781	0.006591797	-0.012207031	0	44330	0	0	0
446	56618	56618	Category A	0.11987305	0.95996094	-0.34790039	-0.069091797	-0.3347168	0.38085938	0.08	0	2/4/2018	2	4	2018	11:36:14	41774	0.2	11	36	14	0	0.059326172	3.5368652	0.12792969	0.94116211	-0.32373047	0.53320313	0.031494141	0	0	0	0	0	0	0	0	0	1.003418	0.003417969	0.051025391	-0.008056641	0.018554688	-0.024169922	0	44330	0	0	0
447	56619	56619	Category A	0.14379883	0.95996094	-0.3359375	-0.068847656	-0.32861328	0.38305664	0.08	0	2/4/2018	2	4	2018	11:36:14	41774	0.3	11	36	14	0	0.059326172	3.5368652	0.12792969	0.94116211	-0.32348633	0.40869141	0.02734375	0	0	0	0	0	0	0	0	0	1.003418	0.003417969	0.046630859	0.015625	0.018554688	-0.012207031	0	44330	0	0	0
448	56620	56620	Category A	0.15576172	0.93579102	-0.31176758	-0.072509766	-0.33618164	0.37768555	0.08	0	2/4/2018	2	4	2018	11:36:14	41774	0.4	11	36	14	0	0.059326172	3.5368652	0.12768555	0.94067383	-0.32324219	0.2800293	0.030517578	0	0	0	0	0	0	0	0	0	1.0029297	0.002929688	0.044433594	0.027832031	-0.004882813	0.011474609	0	44330	0	0	0
449	56621	56621	Category A	0.11987305	0.92382813	-0.34790039	-0.068359375	-0.32958984	0.37988281	0.08	0	2/4/2018	2	4	2018	11:36:14	41774	0.5	11	36	14	0	0.059326172	3.5368652	0.12744141	0.94067383	-0.32348633	0.15234375	0.030517578	0	0	0	0	0	0	0	0	0	1.0026855	0.002685547	0.048583984	-0.007568359	-0.016845703	-0.024169922	0	44330	0	0	0
450	56622	56622	Category A	0.10791016	0.95996094	-0.32397461	-0.068847656	-0.33984375	0.37939453	0.08	0	2/4/2018	2	4	2018	11:36:14	41774	0.6	11	36	14	0	0.059326172	3.5368652	0.12719727	0.94091797	-0.32373047	0.003173828	0.027099609	0	0	0	0	0	0	0	0	0	1.0031738	0.003173828	0.038330078	-0.019287109	0.018798828	0	0	44330	0	0	0
451	56623	56623	Category A	0.10791016	0.93579102	-0.32397461	-0.070068359	-0.34008789	0.37158203	0.08	0	2/4/2018	2	4	2018	11:36:14	41774	0.7	11	36	14	0	0.059326172	3.5368652	0.12744141	0.94091797	-0.32397461	0.031005859	0.020263672	0	0	0	0	0	0	0	0	0	1.0031738	0.003173828	0.024902344	-0.01953125	-0.005126953	0	0	44330	0	0	0
452	56624	56624	Category A	0.11987305	0.93579102	-0.32397461	-0.067138672	-0.33374023	0.3828125	0.08	0	2/4/2018	2	4	2018	11:36:14	41774	0.8	11	36	14	0	0.059326172	3.5368652	0.12719727	0.94091797	-0.32446289	0.036865234	0.009033203	0	0	0	0	0	0	0	0	0	1.003418	0.003417969	0.012939453	-0.007324219	-0.005126953	0.000488281	0	44330	0	0	0
453	56625	56625	Category A	0.11987305	0.93579102	-0.34790039	-0.068603516	-0.33300781	0.37890625	0.08	0	2/4/2018	2	4	2018	11:36:14	41774	0.9	11	36	14	0	0.059326172	3.5368652	0.12695313	0.94116211	-0.32470703	0.15185547	0.024658203	0	0	0	0	0	0	0	0	0	1.0036621	0.003662109	0.035400391	-0.007080078	-0.005371094	-0.022949219	0	44330	0	0	0
454	56626	56626	Category A	0.13183594	0.95996094	-0.34790039	-0.064697266	-0.33764648	0.38061523	0.08	0	2/4/2018	2	4	2018	11:36:15	41775	0	11	36	15	0	0.059326172	3.5368652	0.12719727	0.94140625	-0.32568359	0.28442383	0.029052734	0	0	0	0	0	0	0	0	0	1.0043945	0.004394531	0.045166016	0.004394531	0.018310547	-0.021972656	0	44330	0	0	0
455	56627	56627	Category A	0.11987305	0.95996094	-0.38378906	-0.069335938	-0.33398438	0.38061523	0.08	0	2/4/2018	2	4	2018	11:36:15	41775	0.1	11	36	15	0	0.059326172	3.5368652	0.12719727	0.94165039	-0.32617188	0.19287109	0.060546875	0	0	0	0	0	0	0	0	0	1.0048828	0.004882813	0.082763672	-0.007324219	0.018066406	-0.057373047	0	44330	0	0	0
456	56628	56628	Category A	0.14379883	0.95996094	-0.3359375	-0.068359375	-0.33740234	0.3828125	0.08	0	2/4/2018	2	4	2018	11:36:15	41775	0.2	11	36	15	0	0.059326172	3.5368652	0.12719727	0.94213867	-0.32666016	0.13696289	0.025634766	0	0	0	0	0	0	0	0	0	1.0053711	0.005371094	0.04296875	0.016357422	0.017578125	-0.009033203	0	44330	0	0	0
457	56629	56629	Category A	0.10791016	0.92382813	-0.31176758	-0.069091797	-0.3347168	0.3815918	0.08	0	2/4/2018	2	4	2018	11:36:15	41775	0.3	11	36	15	0	0.059326172	3.5368652	0.12744141	0.94213867	-0.3269043	0.033203125	0.030761719	0	0	0	0	0	0	0	0	0	1.0053711	0.005371094	0.053222656	-0.01953125	-0.018310547	0.015136719	0	44330	0	0	0
458	56630	56630	Category A	0.14379883	0.95996094	-0.31176758	-0.071044922	-0.34008789	0.37548828	0.08	0	2/4/2018	2	4	2018	11:36:15	41775	0.4	11	36	15	0	0.059326172	3.5368652	0.12744141	0.94213867	-0.32666016	0.045166016	0.028320313	0	0	0	0	0	0	0	0	0	1.0053711	0.005371094	0.048828125	0.016113281	0.017578125	0.014892578	0	44330	0	0	0
459	56631	56631	Category A	0.13183594	0.93579102	-0.31176758	-0.068847656	-0.33520508	0.38061523	0.08	0	2/4/2018	2	4	2018	11:36:15	41775	0.5	11	36	15	0	0.059326172	3.5368652	0.12719727	0.94189453	-0.32666016	0.19165039	0.016845703	0	0	0	0	0	0	0	0	0	1.005127	0.005126953	0.025634766	0.004394531	-0.006103516	0.014892578	0	44330	0	0	0
460	56632	56632	Category A	0.15576172	0.94799805	-0.32397461	-0.069091797	-0.33642578	0.38305664	0.08	0	2/4/2018	2	4	2018	11:36:15	41775	0.6	11	36	15	0	0.059326172	3.5368652	0.12719727	0.94213867	-0.3269043	0.29296875	0.029052734	0	0	0	0	0	0	0	0	0	1.0053711	0.005371094	0.037109375	0.028320313	0.005615234	0.002929688	0	44330	0	0	0
461	56633	56633	Category A	0.13183594	0.93579102	-0.31176758	-0.067626953	-0.33398438	0.38085938	0.08	0	2/4/2018	2	4	2018	11:36:15	41775	0.7	11	36	15	0	0.059326172	3.5368652	0.12670898	0.94213867	-0.32666016	0.094238281	0.017089844	0	0	0	0	0	0	0	0	0	1.0053711	0.005371094	0.026367188	0.004882813	-0.006347656	0.014892578	0	44330	0	0	0
462	56634	56634	Category A	0.15576172	0.94799805	-0.32397461	-0.070068359	-0.33642578	0.38037109	0.08	0	2/4/2018	2	4	2018	11:36:15	41775	0.8	11	36	15	0	0.059326172	3.5368652	0.12670898	0.94238281	-0.32641602	0.052978516	0.029541016	0	0	0	0	0	0	0	0	0	1.0053711	0.005371094	0.037109375	0.028808594	0.005371094	0.002441406	0	44330	0	0	0
463	56635	56635	Category A	0.13183594	0.94799805	-0.3359375	-0.069091797	-0.33276367	0.38085938	0.08	0	2/4/2018	2	4	2018	11:36:15	41775	0.9	11	36	15	0	0.059326172	3.5368652	0.1262207	0.94213867	-0.32641602	0.18237305	0.012207031	0	0	0	0	0	0	0	0	0	1.005127	0.005126953	0.020507813	0.005371094	0.005615234	-0.009277344	0	44330	0	0	0
464	56636	56636	Category A	0.10791016	0.94799805	-0.3359375	-0.075439453	-0.32788086	0.38183594	0.08	0	2/4/2018	2	4	2018	11:36:16	41776	0	11	36	16	0	0.059326172	3.5368652	0.12670898	0.94213867	-0.32592773	0.48632813	0.021972656	0	0	0	0	0	0	0	0	0	1.0048828	0.004882813	0.034423828	-0.018798828	0.005615234	-0.009765625	0	44330	0	0	0
465	56637	56637	Category A	0.083984375	0.93579102	-0.32397461	-0.070800781	-0.33349609	0.38061523	0.08	0	2/4/2018	2	4	2018	11:36:16	41776	0.1	11	36	16	0	0.059326172	3.5368652	0.12695313	0.94213867	-0.32568359	0.63842773	0.043457031	0	0	0	0	0	0	0	0	0	1.0048828	0.004882813	0.051025391	-0.04296875	-0.006347656	0.001708984	0	44330	0	0	0
466	56638	56638	Category A	0.11987305	0.94799805	-0.31176758	-0.070068359	-0.33129883	0.37988281	0.08	0	2/4/2018	2	4	2018	11:36:16	41776	0.2	11	36	16	0	0.059326172	3.5368652	0.12744141	0.94165039	-0.32543945	0.66259766	0.016845703	0	0	0	0	0	0	0	0	0	1.0046387	0.004638672	0.02734375	-0.007568359	0.006103516	0.013671875	0	44330	0	0	0
467	56639	56639	Category A	0.095947266	0.93579102	-0.31176758	-0.072753906	-0.34106445	0.38037109	0.08	0	2/4/2018	2	4	2018	11:36:16	41776	0.3	11	36	16	0	0.059326172	3.5368652	0.12719727	0.94189453	-0.32568359	0.55932617	0.034912109	0	0	0	0	0	0	0	0	0	1.0048828	0.004882813	0.051513672	-0.03125	-0.006103516	0.013916016	0	44330	0	0	0
468	56640	56640	Category A	0.11987305	0.93579102	-0.34790039	-0.066650391	-0.32788086	0.37890625	0.08	0	2/4/2018	2	4	2018	11:36:16	41776	0.4	11	36	16	0	0.059082031	3.5674805	0.12768555	0.94238281	-0.32592773	0.46118164	0.023925781	0	0	0	0	0	0	0	0	0	1.0053711	0.005371094	0.036376953	-0.0078125	-0.006591797	-0.021728516	0	44330	0	0	0
469	56641	56641	Category A	0.11987305	0.92382813	-0.34790039	-0.068359375	-0.33374023	0.38183594	0.08	0	2/4/2018	2	4	2018	11:36:16	41776	0.5	11	36	16	0	0.059082031	3.5674805	0.12817383	0.94213867	-0.32641602	0.27734375	0.029296875	0	0	0	0	0	0	0	0	0	1.005127	0.005126953	0.048095703	-0.008300781	-0.018310547	-0.021240234	0	44330	0	0	0
470	56642	56642	Category A	0.11987305	0.95996094	-0.32397461	-0.071533203	-0.32861328	0.38183594	0.08	0	2/4/2018	2	4	2018	11:36:16	41776	0.6	11	36	16	0	0.059082031	3.5674805	0.12866211	0.94262695	-0.32641602	0.081787109	0.019287109	0	0	0	0	0	0	0	0	0	1.0058594	0.005859375	0.028564453	-0.008789063	0.017089844	0.002441406	0	44330	0	0	0
471	56643	56643	Category A	0.13183594	0.93579102	-0.31176758	-0.068115234	-0.33642578	0.38061523	0.08	0	2/4/2018	2	4	2018	11:36:16	41776	0.7	11	36	16	0	0.059082031	3.5674805	0.12915039	0.94287109	-0.32617188	0.24755859	0.016357422	0	0	0	0	0	0	0	0	0	1.0061035	0.006103516	0.024169922	0.002441406	-0.007080078	0.014404297	0	44330	0	0	0
472	56644	56644	Category A	0.14379883	0.94799805	-0.31176758	-0.069091797	-0.33105469	0.37890625	0.08	0	2/4/2018	2	4	2018	11:36:16	41776	0.8	11	36	16	0	0.059082031	3.5674805	0.12939453	0.94287109	-0.32617188	0.36401367	0.020751953	0	0	0	0	0	0	0	0	0	1.0061035	0.006103516	0.033691406	0.014160156	0.004882813	0.014404297	0	44330	0	0	0
473	56645	56645	Category A	0.095947266	0.93579102	-0.31176758	-0.069091797	-0.3293457	0.3815918	0.08	0	2/4/2018	2	4	2018	11:36:16	41776	0.9	11	36	16	0	0.059082031	3.5674805	0.12890625	0.94311523	-0.32641602	0.41357422	0.036865234	0	0	0	0	0	0	0	0	0	1.0063477	0.006347656	0.055175781	-0.032958984	-0.007324219	0.014648438	0	44330	0	0	0
474	56646	56646	Category A	0.13183594	0.93579102	-0.32397461	-0.071044922	-0.3347168	0.37866211	0.08	0	2/4/2018	2	4	2018	11:36:17	41777	0	11	36	17	0	0.059082031	3.5674805	0.12890625	0.94360352	-0.32666016	0.15991211	0.008789063	0	0	0	0	0	0	0	0	0	1.0068359	0.006835938	0.013427734	0.002685547	-0.0078125	0.002685547	0	44330	0	0	0
475	56647	56647	Category A	0.10791016	0.95996094	-0.3359375	-0.069335938	-0.33129883	0.38061523	0.08	0	2/4/2018	2	4	2018	11:36:17	41777	0.1	11	36	17	0	0.059082031	3.5674805	0.12866211	0.94384766	-0.32714844	0.23461914	0.027587891	0	0	0	0	0	0	0	0	0	1.0070801	0.007080078	0.045410156	-0.020751953	0.015869141	-0.008544922	0	44330	0	0	0
476	56648	56648	Category A	0.15576172	0.93579102	-0.3359375	-0.072509766	-0.33496094	0.38256836	0.08	0	2/4/2018	2	4	2018	11:36:17	41777	0.2	11	36	17	0	0.059082031	3.5674805	0.12866211	0.94360352	-0.32641602	0.49853516	0.029541016	0	0	0	0	0	0	0	0	0	1.0068359	0.006835938	0.044189453	0.026855469	-0.0078125	-0.009277344	0	44330	0	0	0
477	56649	56649	Category A	0.11987305	0.92382813	-0.32397461	-0.070068359	-0.33642578	0.37573242	0.08	0	2/4/2018	2	4	2018	11:36:17	41777	0.3	11	36	17	0	0.059082031	3.5674805	0.12866211	0.94335938	-0.32641602	0.72802734	0.021484375	0	0	0	0	0	0	0	0	0	1.0065918	0.006591797	0.031005859	-0.008789063	-0.01953125	0.002441406	0	44330	0	0	0
478	56650	56650	Category A	0.11987305	0.93579102	-0.3359375	-0.071044922	-0.33569336	0.38037109	0.08	0	2/4/2018	2	4	2018	11:36:17	41777	0.4	11	36	17	0	0.059082031	3.5674805	0.12866211	0.94335938	-0.32666016	0.8034668	0.014892578	0	0	0	0	0	0	0	0	0	1.0065918	0.006591797	0.025634766	-0.008789063	-0.007568359	-0.009033203	0	44330	0	0	0
479	56651	56651	Category A	0.14379883	0.94799805	-0.29980469	-0.075439453	-0.3293457	0.37548828	0.08	0	2/4/2018	2	4	2018	11:36:17	41777	0.5	11	36	17	0	0.059082031	3.5674805	0.12866211	0.94360352	-0.32666016	0.83105469	0.031005859	0	0	0	0	0	0	0	0	0	1.0068359	0.006835938	0.046142578	0.014892578	0.004150391	0.026855469	0	44330	0	0	0
480	56652	56652	Category A	0.13183594	0.97192383	-0.31176758	-0.070800781	-0.33740234	0.38061523	0.08	0	2/4/2018	2	4	2018	11:36:17	41777	0.6	11	36	17	0	0.059082031	3.5674805	0.12890625	0.94335938	-0.32714844	0.70703125	0.032470703	0	0	0	0	0	0	0	0	0	1.0068359	0.006835938	0.046630859	0.002685547	0.028320313	0.015380859	0	44330	0	0	0
481	56653	56653	Category A	0.13183594	0.97192383	-0.32397461	-0.073730469	-0.32763672	0.37670898	0.08	0	2/4/2018	2	4	2018	11:36:17	41777	0.7	11	36	17	0	0.059082031	3.5674805	0.12866211	0.94311523	-0.32714844	0.51660156	0.028808594	0	0	0	0	0	0	0	0	0	1.0065918	0.006591797	0.034912109	0.002929688	0.028564453	0.003173828	0	44330	0	0	0
482	56654	56654	Category A	0.16796875	0.93579102	-0.29980469	-0.068359375	-0.33374023	0.38061523	0.08	0	2/4/2018	2	4	2018	11:36:17	41777	0.8	11	36	17	0	0.059082031	3.5674805	0.12866211	0.94335938	-0.32641602	0.33984375	0.047851563	0	0	0	0	0	0	0	0	0	1.0065918	0.006591797	0.073486328	0.0390625	-0.007568359	0.026611328	0	44330	0	0	0
483	56655	56655	Category A	0.13183594	0.93579102	-0.2878418	-0.069824219	-0.33129883	0.38183594	0.08	0	2/4/2018	2	4	2018	11:36:17	41777	0.9	11	36	17	0	0.059082031	3.5674805	0.12866211	0.94335938	-0.32568359	0.27001953	0.038574219	0	0	0	0	0	0	0	0	0	1.0061035	0.006103516	0.048339844	0.002929688	-0.007568359	0.037841797	0	44330	0	0	0
484	56656	56656	Category A	0.13183594	0.92382813	-0.29980469	-0.069091797	-0.33740234	0.37573242	0.08	0	2/4/2018	2	4	2018	11:36:18	41778	0	11	36	18	0	0.059082031	3.5674805	0.12866211	0.94384766	-0.32495117	0.15429688	0.032470703	0	0	0	0	0	0	0	0	0	1.0065918	0.006591797	0.048339844	0.002929688	-0.020019531	0.025146484	0	44330	0	0	0
485	56657	56657	Category A	0.13183594	0.93579102	-0.32397461	-0.067382813	-0.33642578	0.37792969	0.08	0	2/4/2018	2	4	2018	11:36:18	41778	0.1	11	36	18	0	0.059082031	3.5674805	0.12817383	0.94360352	-0.32495117	0.19384766	0.008544922	0	0	0	0	0	0	0	0	0	1.0061035	0.006103516	0.012207031	0.003417969	-0.0078125	0.000976563	0	44330	0	0	0
486	56658	56658	Category A	0.14379883	0.93579102	-0.32397461	-0.068359375	-0.32763672	0.38085938	0.08	0	2/4/2018	2	4	2018	11:36:18	41778	0.2	11	36	18	0	0.059082031	3.5674805	0.12866211	0.94335938	-0.32519531	0.50024414	0.016845703	0	0	0	0	0	0	0	0	0	1.0061035	0.006103516	0.023925781	0.014892578	-0.007568359	0.001220703	0	44330	0	0	0
487	56659	56659	Category A	0.13183594	0.92382813	-0.29980469	-0.070068359	-0.33374023	0.3815918	0.08	0	2/4/2018	2	4	2018	11:36:18	41778	0.3	11	36	18	0	0.059082031	3.5674805	0.12866211	0.94335938	-0.32519531	0.72900391	0.032226563	0	0	0	0	0	0	0	0	0	1.0061035	0.006103516	0.048095703	0.002929688	-0.01953125	0.025390625	0	44330	0	0	0
488	56660	56660	Category A	0.13183594	0.92382813	-0.31176758	-0.067626953	-0.33398438	0.38183594	0.08	0	2/4/2018	2	4	2018	11:36:18	41778	0.4	11	36	18	0	0.059082031	3.5674805	0.12817383	0.94335938	-0.32519531	0.75878906	0.023925781	0	0	0	0	0	0	0	0	0	1.0061035	0.006103516	0.036621094	0.003417969	-0.01953125	0.013427734	0	44330	0	0	0
489	56661	56661	Category A	0.10791016	0.94799805	-0.32397461	-0.071533203	-0.3347168	0.3815918	0.08	0	2/4/2018	2	4	2018	11:36:18	41778	0.5	11	36	18	0	0.059082031	3.5674805	0.12792969	0.94360352	-0.32568359	0.68798828	0.020507813	0	0	0	0	0	0	0	0	0	1.0063477	0.006347656	0.025878906	-0.020019531	0.004150391	0.001708984	0	44330	0	0	0
490	56662	56662	Category A	0.14379883	0.95996094	-0.3359375	-0.068359375	-0.33666992	0.37792969	0.08	0	2/4/2018	2	4	2018	11:36:18	41778	0.6	11	36	18	0	0.059082031	3.5674805	0.12817383	0.94384766	-0.32568359	0.57421875	0.024414063	0	0	0	0	0	0	0	0	0	1.0065918	0.006591797	0.041748047	0.015380859	0.015869141	-0.010009766	0	44330	0	0	0
491	56663	56663	Category A	0.13183594	0.94799805	-0.34790039	-0.071044922	-0.3347168	0.38378906	0.08	0	2/4/2018	2	4	2018	11:36:18	41778	0.7	11	36	18	0	0.059082031	3.5674805	0.12841797	0.94360352	-0.32568359	0.30664063	0.022705078	0	0	0	0	0	0	0	0	0	1.0063477	0.006347656	0.029785156	0.003173828	0.004150391	-0.021972656	0	44330	0	0	0
492	56664	56664	Category A	0.10791016	0.94799805	-0.3359375	-0.071044922	-0.33642578	0.3815918	0.08	0	2/4/2018	2	4	2018	11:36:18	41778	0.8	11	36	18	0	0.059082031	3.5674805	0.12866211	0.94311523	-0.32568359	0.051757813	0.0234375	0	0	0	0	0	0	0	0	0	1.0061035	0.006103516	0.035644531	-0.020751953	0.004638672	-0.010009766	0	44330	0	0	0
493	56665	56665	Category A	0.13183594	0.94799805	-0.3359375	-0.066650391	-0.33496094	0.37988281	0.08	0	2/4/2018	2	4	2018	11:36:18	41778	0.9	11	36	18	0	0.059082031	3.5674805	0.12890625	0.94311523	-0.32543945	0.3137207	0.01171875	0	0	0	0	0	0	0	0	0	1.0061035	0.006103516	0.017822266	0.002685547	0.004638672	-0.010253906	0	44330	0	0	0
494	56666	56666	Category A	0.14379883	0.95996094	-0.3359375	-0.070068359	-0.33544922	0.3815918	0.08	0	2/4/2018	2	4	2018	11:36:19	41779	0	11	36	19	0	0.059082031	3.5674805	0.12866211	0.94311523	-0.32519531	0.50146484	0.024658203	0	0	0	0	0	0	0	0	0	1.0058594	0.005859375	0.042236328	0.014892578	0.016601563	-0.010498047	0	44330	0	0	0
495	56667	56667	Category A	0.15576172	0.97192383	-0.34790039	-0.070800781	-0.33984375	0.38354492	0.08	0	2/4/2018	2	4	2018	11:36:19	41779	0.1	11	36	19	0	0.059082031	3.5674805	0.12890625	0.94311523	-0.32519531	0.6796875	0.045166016	0	0	0	0	0	0	0	0	0	1.0058594	0.005859375	0.077880859	0.026611328	0.028564453	-0.022460938	0	44330	0	0	0
496	56668	56668	Category A	0.14379883	0.94799805	-0.34790039	-0.068359375	-0.33911133	0.37890625	0.08	0	2/4/2018	2	4	2018	11:36:19	41779	0.2	11	36	19	0	0.059082031	3.5674805	0.12915039	0.94287109	-0.32470703	0.77783203	0.027587891	0	0	0	0	0	0	0	0	0	1.0056152	0.005615234	0.042480469	0.014648438	0.004882813	-0.022949219	0	44330	0	0	0
497	56669	56669	Category A	0.11987305	0.93579102	-0.32397461	-0.069091797	-0.3293457	0.37792969	0.08	0	2/4/2018	2	4	2018	11:36:19	41779	0.3	11	36	19	0	0.059082031	3.5674805	0.12866211	0.94262695	-0.32446289	0.83178711	0.011230469	0	0	0	0	0	0	0	0	0	1.0053711	0.005371094	0.016601563	-0.008789063	-0.006835938	0.000488281	0	44330	0	0	0
498	56670	56670	Category A	0.10791016	0.92382813	-0.3359375	-0.070068359	-0.33618164	0.37866211	0.08	0	2/4/2018	2	4	2018	11:36:19	41779	0.4	11	36	19	0	0.059082031	3.5674805	0.12890625	0.94287109	-0.32446289	0.75170898	0.030517578	0	0	0	0	0	0	0	0	0	1.0056152	0.005615234	0.051513672	-0.020996094	-0.019042969	-0.011230469	0	44330	0	0	0
499	56671	56671	Category A	0.14379883	0.94799805	-0.31176758	-0.070068359	-0.33129883	0.38061523	0.08	0	2/4/2018	2	4	2018	11:36:19	41779	0.5	11	36	19	0	0.059082031	3.5674805	0.12866211	0.94262695	-0.32446289	0.56762695	0.020263672	0	0	0	0	0	0	0	0	0	1.0053711	0.005371094	0.032958984	0.014892578	0.005126953	0.012695313	0	44330	0	0	0
500	56672	56672	Category A	0.14379883	0.92382813	-0.32397461	-0.071044922	-0.3347168	0.37866211	0.08	0	2/4/2018	2	4	2018	11:36:19	41779	0.6	11	36	19	0	0.059082031	3.5674805	0.12866211	0.94262695	-0.32495117	0.3371582	0.024169922	0	0	0	0	0	0	0	0	0	1.0053711	0.005371094	0.034912109	0.014892578	-0.018798828	0.000976563	0	44330	0	0	0
501	56673	56673	Category A	0.11987305	0.94799805	-0.31176758	-0.068847656	-0.34106445	0.37768555	0.08	0	2/4/2018	2	4	2018	11:36:19	41779	0.7	11	36	19	0	0.059082031	3.5674805	0.12817383	0.94262695	-0.32470703	0.13037109	0.016357422	0	0	0	0	0	0	0	0	0	1.0053711	0.005371094	0.026855469	-0.008300781	0.005126953	0.012939453	0	44330	0	0	0
502	56674	56674	Category A	0.11987305	0.94799805	-0.32397461	-0.068359375	-0.3293457	0.3815918	0.08	0	2/4/2018	2	4	2018	11:36:19	41779	0.8	11	36	19	0	0.059082031	3.5674805	0.12817383	0.94287109	-0.32519531	0.065673828	0.009765625	0	0	0	0	0	0	0	0	0	1.0056152	0.005615234	0.014648438	-0.008300781	0.004882813	0.001220703	0	44330	0	0	0
503	56675	56675	Category A	0.13183594	0.95996094	-0.31176758	-0.0703125	-0.33496094	0.37792969	0.08	0	2/4/2018	2	4	2018	11:36:19	41779	0.9	11	36	19	0	0.059082031	3.5674805	0.12744141	0.94287109	-0.32495117	0.21875	0.021972656	0	0	0	0	0	0	0	0	0	1.0053711	0.005371094	0.034667969	0.004150391	0.016845703	0.013183594	0	44330	0	0	0
504	56676	56676	Category A	0.13183594	0.94799805	-0.3359375	-0.067626953	-0.33569336	0.37890625	0.08	0	2/4/2018	2	4	2018	11:36:20	41780	0	11	36	20	0	0.059082031	3.5674805	0.12719727	0.94238281	-0.32470703	0.49438477	0.012939453	0	0	0	0	0	0	0	0	0	1.0048828	0.004882813	0.020996094	0.004394531	0.005371094	-0.010986328	0	44330	0	0	0
505	56677	56677	Category A	0.13183594	0.92382813	-0.31176758	-0.068603516	-0.33032227	0.3815918	0.08	0	2/4/2018	2	4	2018	11:36:20	41780	0.1	11	36	20	0	0.059082031	3.5674805	0.12744141	0.94238281	-0.32446289	0.59790039	0.022949219	0	0	0	0	0	0	0	0	0	1.0048828	0.004882813	0.035644531	0.004150391	-0.018554688	0.012695313	0	44330	0	0	0
506	56678	56678	Category A	0.11987305	0.94799805	-0.31176758	-0.068359375	-0.34106445	0.3737793	0.08	0	2/4/2018	2	4	2018	11:36:20	41780	0.2	11	36	20	0	0.059326172	3.5626465	0.12817383	0.94262695	-0.32470703	0.39868164	0.016357422	0	0	0	0	0	0	0	0	0	1.005127	0.005126953	0.026855469	-0.008300781	0.005126953	0.012939453	0	44330	0	0	0
507	56679	56679	Category A	0.13183594	0.95996094	-0.3359375	-0.068847656	-0.33911133	0.3815918	0.08	0	2/4/2018	2	4	2018	11:36:20	41780	0.3	11	36	20	0	0.059326172	3.5626465	0.12866211	0.94238281	-0.32519531	0.26513672	0.020507813	0	0	0	0	0	0	0	0	0	1.005127	0.005126953	0.030761719	0.002929688	0.017333984	-0.010498047	0	44330	0	0	0
508	56680	56680	Category A	0.15576172	0.93579102	-0.34790039	-0.067382813	-0.3347168	0.3815918	0.08	0	2/4/2018	2	4	2018	11:36:20	41780	0.4	11	36	20	0	0.059326172	3.5626465	0.12939453	0.94238281	-0.32519531	0.21240234	0.03515625	0	0	0	0	0	0	0	0	0	1.0053711	0.005371094	0.055175781	0.026123047	-0.006591797	-0.022460938	0	44330	0	0	0
509	56681	56681	Category A	0.14379883	0.95996094	-0.3359375	-0.070068359	-0.33544922	0.3815918	0.08	0	2/4/2018	2	4	2018	11:36:20	41780	0.5	11	36	20	0	0.059326172	3.5626465	0.12988281	0.94262695	-0.32470703	0.12329102	0.024658203	0	0	0	0	0	0	0	0	0	1.0053711	0.005371094	0.042236328	0.013671875	0.017089844	-0.010986328	0	44330	0	0	0
510	56682	56682	Category A	0.16796875	0.95996094	-0.29980469	-0.071044922	-0.33374023	0.37963867	0.08	0	2/4/2018	2	4	2018	11:36:20	41780	0.6	11	36	20	0	0.059326172	3.5626465	0.12988281	0.94287109	-0.32446289	0.078125	0.048095703	0	0	0	0	0	0	0	0	0	1.0056152	0.005615234	0.079589844	0.037841797	0.016845703	0.024658203	0	44330	0	0	0
511	56683	56683	Category A	0.11987305	0.92382813	-0.31176758	-0.067626953	-0.33569336	0.37768555	0.08	0	2/4/2018	2	4	2018	11:36:20	41780	0.7	11	36	20	0	0.059326172	3.5626465	0.12988281	0.94262695	-0.32470703	0.23339844	0.024902344	0	0	0	0	0	0	0	0	0	1.0053711	0.005371094	0.041748047	-0.010009766	-0.018798828	0.012939453	0	44330	0	0	0
512	56684	56684	Category A	0.10791016	0.93579102	-0.3359375	-0.072509766	-0.33740234	0.3815918	0.08	0	2/4/2018	2	4	2018	11:36:20	41780	0.8	11	36	20	0	0.059326172	3.5626465	0.12963867	0.94262695	-0.32495117	0.15893555	0.025146484	0	0	0	0	0	0	0	0	0	1.0053711	0.005371094	0.039306641	-0.021728516	-0.006835938	-0.010742188	0	44330	0	0	0
513	56685	56685	Category A	0.13183594	0.97192383	-0.32397461	-0.071044922	-0.33300781	0.37890625	0.08	0	2/4/2018	2	4	2018	11:36:20	41780	0.9	11	36	20	0	0.059326172	3.5626465	0.12988281	0.94213867	-0.32519531	0.060302734	0.029541016	0	0	0	0	0	0	0	0	0	1.005127	0.005126953	0.032714844	0.001708984	0.029541016	0.001220703	0	44330	0	0	0
514	56686	56686	Category A	0.10791016	0.94799805	-0.34790039	-0.064941406	-0.33154297	0.37988281	0.08	0	2/4/2018	2	4	2018	11:36:21	41781	0	11	36	21	0	0.059326172	3.5626465	0.13061523	0.94213867	-0.32519531	0.2097168	0.032470703	0	0	0	0	0	0	0	0	0	1.0053711	0.005371094	0.051025391	-0.022705078	0.005615234	-0.022460938	0	44330	0	0	0
515	56687	56687	Category A	0.13183594	0.93579102	-0.31176758	-0.072509766	-0.33740234	0.37451172	0.08	0	2/4/2018	2	4	2018	11:36:21	41781	0.1	11	36	21	0	0.059326172	3.5626465	0.13061523	0.94262695	-0.32495117	0.32446289	0.014892578	0	0	0	0	0	0	0	0	0	1.0056152	0.005615234	0.020996094	0.000976563	-0.006835938	0.013183594	0	44330	0	0	0
516	56688	56688	Category A	0.13183594	0.92382813	-0.3359375	-0.063964844	-0.33251953	0.37988281	0.08	0	2/4/2018	2	4	2018	11:36:21	41781	0.2	11	36	21	0	0.059326172	3.5626465	0.13061523	0.94262695	-0.32470703	0.23754883	0.021728516	0	0	0	0	0	0	0	0	0	1.0053711	0.005371094	0.031005859	0.000976563	-0.018798828	-0.010986328	0	44330	0	0	0
517	56689	56689	Category A	0.13183594	0.93579102	-0.3359375	-0.069824219	-0.33837891	0.3815918	0.08	0	2/4/2018	2	4	2018	11:36:21	41781	0.3	11	36	21	0	0.059326172	3.5626465	0.12988281	0.94262695	-0.32446289	0.18823242	0.013183594	0	0	0	0	0	0	0	0	0	1.0053711	0.005371094	0.019775391	0.001708984	-0.006835938	-0.011230469	0	44330	0	0	0
518	56690	56690	Category A	0.11987305	0.94799805	-0.3359375	-0.069091797	-0.34008789	0.37866211	0.08	0	2/4/2018	2	4	2018	11:36:21	41781	0.4	11	36	21	0	0.059326172	3.5626465	0.13012695	0.94213867	-0.32446289	0.20117188	0.016113281	0	0	0	0	0	0	0	0	0	1.005127	0.005126953	0.027099609	-0.010253906	0.005615234	-0.011230469	0	44330	0	0	0
519	56691	56691	Category A	0.14379883	0.93579102	-0.34790039	-0.068847656	-0.33520508	0.3815918	0.08	0	2/4/2018	2	4	2018	11:36:21	41781	0.5	11	36	21	0	0.059326172	3.5626465	0.13061523	0.94238281	-0.32397461	0.049804688	0.027832031	0	0	0	0	0	0	0	0	0	1.005127	0.005126953	0.043457031	0.012939453	-0.006591797	-0.023681641	0	44330	0	0	0
520	56692	56692	Category A	0.11987305	0.93579102	-0.32397461	-0.069091797	-0.34008789	0.37792969	0.08	0	2/4/2018	2	4	2018	11:36:21	41781	0.6	11	36	21	0	0.059326172	3.5626465	0.13061523	0.94213867	-0.32421875	0.41162109	0.012451172	0	0	0	0	0	0	0	0	0	1.0048828	0.004882813	0.017333984	-0.010742188	-0.006347656	0.000244141	0	44330	0	0	0
521	56693	56693	Category A	0.11987305	0.93579102	-0.27587891	-0.068603516	-0.33227539	0.3815918	0.08	0	2/4/2018	2	4	2018	11:36:21	41781	0.7	11	36	21	0	0.059326172	3.5626465	0.13012695	0.94165039	-0.32470703	0.81640625	0.050292969	0	0	0	0	0	0	0	0	0	1.0046387	0.004638672	0.065185547	-0.010253906	-0.005859375	0.048828125	0	44330	0	0	0
522	56694	56694	Category A	0.11987305	0.94799805	-0.2878418	-0.071044922	-0.33886719	0.38378906	0.08	0	2/4/2018	2	4	2018	11:36:21	41781	0.8	11	36	21	0	0.059326172	3.5626465	0.13037109	0.94116211	-0.32470703	0.97998047	0.0390625	0	0	0	0	0	0	0	0	0	1.0041504	0.004150391	0.054199219	-0.010498047	0.006591797	0.036865234	0	44330	0	0	0
523	56695	56695	Category A	0.11987305	0.95996094	-0.29980469	-0.069091797	-0.33105469	0.37890625	0.08	0	2/4/2018	2	4	2018	11:36:21	41781	0.9	11	36	21	0	0.059326172	3.5626465	0.13037109	0.94140625	-0.32543945	1.0117188	0.033203125	0	0	0	0	0	0	0	0	0	1.0046387	0.004638672	0.0546875	-0.010498047	0.018310547	0.025634766	0	44330	0	0	0
524	56696	56696	Category A	0.10791016	0.92382813	-0.32397461	-0.064941406	-0.32861328	0.3840332	0.08	0	2/4/2018	2	4	2018	11:36:22	41782	0	11	36	22	0	0.059326172	3.5626465	0.13061523	0.94116211	-0.32592773	1.1616211	0.028564453	0	0	0	0	0	0	0	0	0	1.0046387	0.004638672	0.042236328	-0.022705078	-0.017333984	0.001953125	0	44330	0	0	0
525	56697	56697	Category A	0.14379883	0.93579102	-0.34790039	-0.066650391	-0.32885742	0.38183594	0.08	0	2/4/2018	2	4	2018	11:36:22	41782	0.1	11	36	22	0	0.059326172	3.5626465	0.13085938	0.94140625	-0.32666016	1.1279297	0.025146484	0	0	0	0	0	0	0	0	0	1.0048828	0.004882813	0.039306641	0.012695313	-0.005615234	-0.020996094	0	44330	0	0	0
526	56698	56698	Category A	0.11987305	0.94799805	-0.34790039	-0.0703125	-0.33300781	0.37866211	0.08	0	2/4/2018	2	4	2018	11:36:22	41782	0.2	11	36	22	0	0.059326172	3.5626465	0.13110352	0.94091797	-0.32666016	1.0571289	0.024902344	0	0	0	0	0	0	0	0	0	1.0046387	0.004638672	0.039306641	-0.011230469	0.006835938	-0.020996094	0	44330	0	0	0
527	56699	56699	Category A	0.10791016	0.97192383	-0.3359375	-0.069091797	-0.33300781	0.38183594	0.08	0	2/4/2018	2	4	2018	11:36:22	41782	0.3	11	36	22	0	0.059326172	3.5626465	0.13134766	0.94091797	-0.3269043	0.89892578	0.039550781	0	0	0	0	0	0	0	0	0	1.0048828	0.004882813	0.062988281	-0.0234375	0.030761719	-0.008789063	0	44330	0	0	0
528	56700	56700	Category A	0.13183594	0.94799805	-0.34790039	-0.06640625	-0.33642578	0.38061523	0.08	0	2/4/2018	2	4	2018	11:36:22	41782	0.4	11	36	22	0	0.059326172	3.5626465	0.13085938	0.94116211	-0.32739258	0.72167969	0.021484375	0	0	0	0	0	0	0	0	0	1.005127	0.005126953	0.027832031	0.000732422	0.006591797	-0.020263672	0	44330	0	0	0
529	56701	56701	Category A	0.14379883	0.94799805	-0.34790039	-0.068603516	-0.33496094	0.37963867	0.08	0	2/4/2018	2	4	2018	11:36:22	41782	0.5	11	36	22	0	0.059326172	3.5626465	0.13110352	0.94116211	-0.32763672	0.43457031	0.024658203	0	0	0	0	0	0	0	0	0	1.005127	0.005126953	0.039306641	0.012451172	0.006591797	-0.020019531	0	44330	0	0	0
530	56702	56702	Category A	0.13183594	0.93579102	-0.32397461	-0.068115234	-0.33642578	0.38061523	0.08	0	2/4/2018	2	4	2018	11:36:22	41782	0.6	11	36	22	0	0.059326172	3.5626465	0.13085938	0.94091797	-0.32763672	0.11523438	0.006347656	0	0	0	0	0	0	0	0	0	1.0048828	0.004882813	0.009521484	0.000732422	-0.005126953	0.003662109	0	44330	0	0	0
531	56703	56703	Category A	0.11987305	0.89990234	-0.32397461	-0.069335938	-0.33398438	0.37988281	0.08	0	2/4/2018	2	4	2018	11:36:22	41782	0.7	11	36	22	0	0.059326172	3.5626465	0.13134766	0.94042969	-0.32763672	0.28710938	0.042236328	0	0	0	0	0	0	0	0	0	1.0043945	0.004394531	0.055664063	-0.011474609	-0.040527344	0.003662109	0	44330	0	0	0
532	56704	56704	Category A	0.14379883	0.93579102	-0.31176758	-0.069335938	-0.33398438	0.37988281	0.08	0	2/4/2018	2	4	2018	11:36:22	41782	0.8	11	36	22	0	0.059326172	3.5626465	0.13134766	0.94018555	-0.32714844	0.70410156	0.020263672	0	0	0	0	0	0	0	0	0	1.0041504	0.004150391	0.032226563	0.012207031	-0.004394531	0.015380859	0	44330	0	0	0
533	56705	56705	Category A	0.10791016	0.93579102	-0.32397461	-0.068359375	-0.33740234	0.37768555	0.08	0	2/4/2018	2	4	2018	11:36:22	41782	0.9	11	36	22	0	0.059326172	3.5626465	0.13208008	0.93969727	-0.3269043	0.90185547	0.024658203	0	0	0	0	0	0	0	0	0	1.0039063	0.00390625	0.03125	-0.024169922	-0.00390625	0.002929688	0	44330	0	0	0
534	56706	56706	Category A	0.14379883	0.95996094	-0.35986328	-0.069335938	-0.33227539	0.3815918	0.08	0	2/4/2018	2	4	2018	11:36:23	41783	0	11	36	23	0	0.059326172	3.5626465	0.13208008	0.93969727	-0.32666016	0.99926758	0.040283203	0	0	0	0	0	0	0	0	0	1.0036621	0.003662109	0.064941406	0.011474609	0.020019531	-0.032958984	0	44330	0	0	0
535	56707	56707	Category A	0.13183594	0.94799805	-0.3359375	-0.068359375	-0.33203125	0.38085938	0.08	0	2/4/2018	2	4	2018	11:36:23	41783	0.1	11	36	23	0	0.059326172	3.5626465	0.1315918	0.93945313	-0.32641602	0.81713867	0.012451172	0	0	0	0	0	0	0	0	0	1.0031738	0.003173828	0.017822266	0	0.008300781	-0.009277344	0	44330	0	0	0
536	56708	56708	Category A	0.11987305	0.93579102	-0.32397461	-0.066162109	-0.34008789	0.3828125	0.08	0	2/4/2018	2	4	2018	11:36:23	41783	0.2	11	36	23	0	0.059326172	3.5626465	0.13110352	0.93920898	-0.32568359	0.64038086	0.01171875	0	0	0	0	0	0	0	0	0	1.0026855	0.002685547	0.016357422	-0.011230469	-0.003417969	0.001708984	0	44330	0	0	0
537	56709	56709	Category A	0.11987305	0.94799805	-0.31176758	-0.068359375	-0.33862305	0.37963867	0.08	0	2/4/2018	2	4	2018	11:36:23	41783	0.3	11	36	23	0	0.059326172	3.5626465	0.13085938	0.93945313	-0.32495117	0.45532227	0.019287109	0	0	0	0	0	0	0	0	0	1.0026855	0.002685547	0.032714844	-0.010986328	0.008300781	0.013183594	0	44330	0	0	0
538	56710	56710	Category A	0.13183594	0.93579102	-0.31176758	-0.069091797	-0.33544922	0.37963867	0.08	0	2/4/2018	2	4	2018	11:36:23	41783	0.4	11	36	23	0	0.059326172	3.5626465	0.13134766	0.93920898	-0.32519531	0.22070313	0.013916016	0	0	0	0	0	0	0	0	0	1.0026855	0.002685547	0.017333984	0.000244141	-0.003417969	0.013427734	0	44330	0	0	0
539	56711	56711	Category A	0.13183594	0.93579102	-0.34790039	-0.068359375	-0.33129883	0.37792969	0.08	0	2/4/2018	2	4	2018	11:36:23	41783	0.5	11	36	23	0	0.059326172	3.5626465	0.1315918	0.94165039	-0.32519531	0.077148438	0.023193359	0	0	0	0	0	0	0	0	0	1.005127	0.005126953	0.028564453	0	-0.005859375	-0.022460938	0	44330	0	0	0
540	56712	56712	Category A	0.11987305	0.94799805	-0.31176758	-0.074462891	-0.32958984	0.37866211	0.08	0	2/4/2018	2	4	2018	11:36:23	41783	0.6	11	36	23	0	0.059326172	3.5626465	0.13183594	0.94165039	-0.32568359	0.028320313	0.019287109	0	0	0	0	0	0	0	0	0	1.005127	0.005126953	0.031982422	-0.011962891	0.006103516	0.013916016	0	44330	0	0	0
541	56713	56713	Category A	0.13183594	0.95996094	-0.3359375	-0.068115234	-0.33618164	0.37963867	0.08	0	2/4/2018	2	4	2018	11:36:23	41783	0.7	11	36	23	0	0.059326172	3.5626465	0.13134766	0.94213867	-0.32592773	0.026123047	0.020263672	0	0	0	0	0	0	0	0	0	1.0053711	0.005371094	0.028076172	0.000244141	0.017578125	-0.009765625	0	44330	0	0	0
542	56714	56714	Category A	0.083984375	0.93579102	-0.31176758	-0.0703125	-0.33496094	0.37792969	0.08	0	2/4/2018	2	4	2018	11:36:23	41783	0.8	11	36	23	0	0.059326172	3.5626465	0.13110352	0.94189453	-0.32641602	0.2121582	0.049804688	0	0	0	0	0	0	0	0	0	1.0053711	0.005371094	0.068115234	-0.047119141	-0.006103516	0.014648438	0	44330	0	0	0
543	56715	56715	Category A	0.10791016	0.91186523	-0.32397461	-0.064697266	-0.33569336	0.38061523	0.08	0	2/4/2018	2	4	2018	11:36:23	41783	0.9	11	36	23	0	0.059326172	3.5626465	0.13110352	0.94213867	-0.32592773	0.29785156	0.038085938	0	0	0	0	0	0	0	0	0	1.0056152	0.005615234	0.055664063	-0.023193359	-0.030273438	0.001953125	0	44330	0	0	0
544	56716	56716	Category A	0.13183594	0.94799805	-0.31176758	-0.072753906	-0.33300781	0.3815918	0.08	0	2/4/2018	2	4	2018	11:36:24	41784	0	11	36	24	0	0.059082031	3.5545898	0.13110352	0.94165039	-0.32641602	0.2421875	0.015869141	0	0	0	0	0	0	0	0	0	1.0053711	0.005371094	0.021240234	0.000488281	0.006103516	0.014648438	0	44330	0	0	0
545	56717	56717	Category A	0.14379883	0.94799805	-0.34790039	-0.067382813	-0.3347168	0.38378906	0.08	0	2/4/2018	2	4	2018	11:36:24	41784	0.1	11	36	24	0	0.059082031	3.5545898	0.13110352	0.94140625	-0.32666016	0.1081543	0.025390625	0	0	0	0	0	0	0	0	0	1.0048828	0.004882813	0.040039063	0.012451172	0.006347656	-0.020996094	0	44330	0	0	0
546	56718	56718	Category A	0.16796875	0.93579102	-0.34790039	-0.068359375	-0.33862305	0.37866211	0.08	0	2/4/2018	2	4	2018	11:36:24	41784	0.2	11	36	24	0	0.059082031	3.5545898	0.13134766	0.94140625	-0.32739258	0.1640625	0.041992188	0	0	0	0	0	0	0	0	0	1.0053711	0.005371094	0.0625	0.036376953	-0.005615234	-0.020263672	0	44330	0	0	0
547	56719	56719	Category A	0.15576172	0.93579102	-0.31176758	-0.068359375	-0.33129883	0.38183594	0.08	0	2/4/2018	2	4	2018	11:36:24	41784	0.3	11	36	24	0	0.059082031	3.5545898	0.13134766	0.94116211	-0.32763672	0.26928711	0.029541016	0	0	0	0	0	0	0	0	0	1.005127	0.005126953	0.045654297	0.024169922	-0.005371094	0.015869141	0	44330	0	0	0
548	56720	56720	Category A	0.14379883	0.94799805	-0.29980469	-0.065429688	-0.33105469	0.3828125	0.08	0	2/4/2018	2	4	2018	11:36:24	41784	0.4	11	36	24	0	0.059082031	3.5545898	0.13134766	0.94067383	-0.32763672	0.19921875	0.031005859	0	0	0	0	0	0	0	0	0	1.0048828	0.004882813	0.047119141	0.012207031	0.007080078	0.027832031	0	44330	0	0	0
549	56721	56721	Category A	0.13183594	0.94799805	-0.32397461	-0.068847656	-0.3371582	0.37866211	0.08	0	2/4/2018	2	4	2018	11:36:24	41784	0.5	11	36	24	0	0.059082031	3.5545898	0.13085938	0.94091797	-0.32714844	0.077636719	0.007568359	0	0	0	0	0	0	0	0	0	1.0046387	0.004638672	0.010986328	0.000732422	0.006835938	0.003173828	0	44330	0	0	0
550	56722	56722	Category A	0.10791016	0.93579102	-0.34790039	-0.069091797	-0.33300781	0.38183594	0.08	0	2/4/2018	2	4	2018	11:36:24	41784	0.6	11	36	24	0	0.059082031	3.5545898	0.13037109	0.94067383	-0.32641602	0.10693359	0.03125	0	0	0	0	0	0	0	0	0	1.0043945	0.004394531	0.048828125	-0.022460938	-0.004882813	-0.021240234	0	44330	0	0	0
551	56723	56723	Category A	0.11987305	0.93579102	-0.3359375	-0.070068359	-0.33544922	0.38061523	0.08	0	2/4/2018	2	4	2018	11:36:24	41784	0.7	11	36	24	0	0.059082031	3.5545898	0.12988281	0.94042969	-0.3269043	0.14526367	0.014160156	0	0	0	0	0	0	0	0	0	1.0041504	0.004150391	0.023681641	-0.010009766	-0.004638672	-0.008789063	0	44330	0	0	0
552	56724	56724	Category A	0.15576172	0.92382813	-0.32397461	-0.068603516	-0.32958984	0.37402344	0.08	0	2/4/2018	2	4	2018	11:36:24	41784	0.8	11	36	24	0	0.059082031	3.5545898	0.12988281	0.94067383	-0.32714844	0.053710938	0.030761719	0	0	0	0	0	0	0	0	0	1.0043945	0.004394531	0.045898438	0.025634766	-0.016845703	0.003173828	0	44330	0	0	0
553	56725	56725	Category A	0.15576172	0.93579102	-0.31176758	-0.071777344	-0.33056641	0.37988281	0.08	0	2/4/2018	2	4	2018	11:36:24	41784	0.9	11	36	24	0	0.059082031	3.5545898	0.12988281	0.94067383	-0.32714844	0.14868164	0.030273438	0	0	0	0	0	0	0	0	0	1.0043945	0.004394531	0.046142578	0.025634766	-0.004882813	0.015380859	0	44330	0	0	0
554	56726	56726	Category A	0.14379883	0.95996094	-0.31176758	-0.069824219	-0.32763672	0.38378906	0.08	0	2/4/2018	2	4	2018	11:36:25	41785	0	11	36	25	0	0.059082031	3.5545898	0.13012695	0.94042969	-0.32714844	0.37939453	0.028076172	0	0	0	0	0	0	0	0	0	1.0041504	0.004150391	0.048339844	0.013427734	0.019287109	0.015380859	0	44330	0	0	0
555	56727	56727	Category A	0.095947266	0.95996094	-0.31176758	-0.069091797	-0.3347168	0.37963867	0.08	0	2/4/2018	2	4	2018	11:36:25	41785	0.1	11	36	25	0	0.059082031	3.5545898	0.13037109	0.94067383	-0.32666016	0.55029297	0.042236328	0	0	0	0	0	0	0	0	0	1.0041504	0.004150391	0.068847656	-0.034423828	0.019042969	0.014892578	0	44330	0	0	0
556	56728	56728	Category A	0.10791016	0.93579102	-0.32397461	-0.069091797	-0.33300781	0.38183594	0.08	0	2/4/2018	2	4	2018	11:36:25	41785	0.2	11	36	25	0	0.059082031	3.5545898	0.13012695	0.94042969	-0.32739258	0.56982422	0.023193359	0	0	0	0	0	0	0	0	0	1.0043945	0.004394531	0.030517578	-0.022216797	-0.004638672	0.003417969	0	44330	0	0	0
557	56729	56729	Category A	0.13183594	0.89990234	-0.32397461	-0.069091797	-0.33056641	0.3815918	0.08	0	2/4/2018	2	4	2018	11:36:25	41785	0.3	11	36	25	0	0.059082031	3.5545898	0.12988281	0.94067383	-0.32739258	0.67700195	0.040771484	0	0	0	0	0	0	0	0	0	1.0043945	0.004394531	0.045898438	0.001708984	-0.040771484	0.003417969	0	44330	0	0	0
558	56730	56730	Category A	0.15576172	0.94799805	-0.29980469	-0.068359375	-0.33374023	0.37988281	0.08	0	2/4/2018	2	4	2018	11:36:25	41785	0.4	11	36	25	0	0.059082031	3.5545898	0.12988281	0.94067383	-0.32763672	0.67773438	0.038574219	0	0	0	0	0	0	0	0	0	1.0043945	0.004394531	0.060791016	0.025634766	0.007080078	0.027832031	0	44330	0	0	0
559	56731	56731	Category A	0.14379883	0.92382813	-0.31176758	-0.065429688	-0.3293457	0.38476563	0.08	0	2/4/2018	2	4	2018	11:36:25	41785	0.5	11	36	25	0	0.059082031	3.5545898	0.13012695	0.94018555	-0.32788086	0.46899414	0.026611328	0	0	0	0	0	0	0	0	0	1.0041504	0.004150391	0.046142578	0.013427734	-0.016357422	0.016113281	0	44330	0	0	0
560	56732	56732	Category A	0.10791016	0.93579102	-0.34790039	-0.069091797	-0.33105469	0.37988281	0.08	0	2/4/2018	2	4	2018	11:36:25	41785	0.6	11	36	25	0	0.059082031	3.5545898	0.12988281	0.94018555	-0.32763672	0.1015625	0.030029297	0	0	0	0	0	0	0	0	0	1.0041504	0.004150391	0.046630859	-0.021972656	-0.004394531	-0.020019531	0	44330	0	0	0
561	56733	56733	Category A	0.14379883	0.93579102	-0.3359375	-0.074707031	-0.32788086	0.38085938	0.08	0	2/4/2018	2	4	2018	11:36:25	41785	0.7	11	36	25	0	0.059082031	3.5545898	0.13012695	0.94042969	-0.32763672	0.13354492	0.016357422	0	0	0	0	0	0	0	0	0	1.0043945	0.004394531	0.026367188	0.013427734	-0.004638672	-0.008056641	0	44330	0	0	0
562	56734	56734	Category A	0.16796875	0.94799805	-0.34790039	-0.070068359	-0.3347168	0.3828125	0.08	0	2/4/2018	2	4	2018	11:36:25	41785	0.8	11	36	25	0	0.059082031	3.5545898	0.13012695	0.94042969	-0.32836914	0.28735352	0.04296875	0	0	0	0	0	0	0	0	0	1.0046387	0.004638672	0.064453125	0.037597656	0.007324219	-0.019287109	0	44330	0	0	0
563	56735	56735	Category A	0.14379883	0.92382813	-0.3359375	-0.069824219	-0.33129883	0.38183594	0.08	0	2/4/2018	2	4	2018	11:36:25	41785	0.9	11	36	25	0	0.059082031	3.5545898	0.13061523	0.94067383	-0.32861328	0.71484375	0.022216797	0	0	0	0	0	0	0	0	0	1.0048828	0.004882813	0.036865234	0.012939453	-0.016845703	-0.007080078	0	44330	0	0	0
564	56736	56736	Category A	0.16796875	0.93579102	-0.34790039	-0.072753906	-0.33642578	0.37866211	0.08	0	2/4/2018	2	4	2018	11:36:26	41786	0	11	36	26	0	0.059082031	3.5545898	0.13085938	0.94067383	-0.32910156	1.092041	0.041503906	0	0	0	0	0	0	0	0	0	1.005127	0.005126953	0.060302734	0.036865234	-0.004882813	-0.018554688	0	44330	0	0	0
565	56737	56737	Category A	0.14379883	0.91186523	-0.32397461	-0.067138672	-0.33374023	0.3828125	0.08	0	2/4/2018	2	4	2018	11:36:26	41786	0.1	11	36	26	0	0.059082031	3.5545898	0.13183594	0.94042969	-0.3293457	1.3769531	0.031494141	0	0	0	0	0	0	0	0	0	1.005127	0.005126953	0.045898438	0.01171875	-0.028564453	0.005371094	0	44330	0	0	0
566	56738	56738	Category A	0.15576172	0.93579102	-0.34790039	-0.073486328	-0.3293457	0.38183594	0.08	0	2/4/2018	2	4	2018	11:36:26	41786	0.2	11	36	26	0	0.059082031	3.5545898	0.13183594	0.94042969	-0.32910156	1.5515137	0.030517578	0	0	0	0	0	0	0	0	0	1.005127	0.005126953	0.047119141	0.023681641	-0.004638672	-0.018554688	0	44330	0	0	0
567	56739	56739	Category A	0.10791016	0.93579102	-0.3359375	-0.067382813	-0.3371582	0.38061523	0.08	0	2/4/2018	2	4	2018	11:36:26	41786	0.3	11	36	26	0	0.059082031	3.5545898	0.13183594	0.94018555	-0.32861328	1.7617188	0.025390625	0	0	0	0	0	0	0	0	0	1.0046387	0.004638672	0.035644531	-0.023925781	-0.004394531	-0.007080078	0	44330	0	0	0
568	56740	56740	Category A	0.14379883	0.92382813	-0.32397461	-0.071533203	-0.33129883	0.38378906	0.08	0	2/4/2018	2	4	2018	11:36:26	41786	0.4	11	36	26	0	0.059082031	3.5545898	0.13256836	0.93969727	-0.32836914	1.8037109	0.019775391	0	0	0	0	0	0	0	0	0	1.0041504	0.004150391	0.031494141	0.010986328	-0.015869141	0.004394531	0	44330	0	0	0
569	56741	56741	Category A	0.095947266	0.92382813	-0.3359375	-0.071044922	-0.33886719	0.37939453	0.08	0	2/4/2018	2	4	2018	11:36:26	41786	0.5	11	36	26	0	0.059082031	3.5545898	0.13232422	0.93945313	-0.328125	1.6601563	0.040283203	0	0	0	0	0	0	0	0	0	1.0039063	0.00390625	0.059814453	-0.036376953	-0.015625	-0.007568359	0	44330	0	0	0
570	56742	56742	Category A	0.16796875	0.92382813	-0.32397461	-0.071777344	-0.33764648	0.37548828	0.08	0	2/4/2018	2	4	2018	11:36:26	41786	0.6	11	36	26	0	0.059082031	3.5545898	0.13256836	0.93920898	-0.32788086	1.3945313	0.038818359	0	0	0	0	0	0	0	0	0	1.0036621	0.003662109	0.054931641	0.03515625	-0.015380859	0.00390625	0	44330	0	0	0
571	56743	56743	Category A	0.14379883	0.93579102	-0.32397461	-0.072753906	-0.33544922	0.37768555	0.08	0	2/4/2018	2	4	2018	11:36:26	41786	0.7	11	36	26	0	0.059082031	3.5545898	0.1328125	0.93920898	-0.32788086	1.1984863	0.011962891	0	0	0	0	0	0	0	0	0	1.0036621	0.003662109	0.018310547	0.010742188	-0.003417969	0.00390625	0	44330	0	0	0
572	56744	56744	Category A	0.15576172	0.91186523	-0.31176758	-0.070068359	-0.33911133	0.37963867	0.08	0	2/4/2018	2	4	2018	11:36:26	41786	0.8	11	36	26	0	0.059082031	3.5545898	0.13256836	0.93945313	-0.32763672	0.93237305	0.039306641	0	0	0	0	0	0	0	0	0	1.0036621	0.003662109	0.066650391	0.022949219	-0.027587891	0.015869141	0	44330	0	0	0
573	56745	56745	Category A	0.13183594	0.93579102	-0.31176758	-0.068359375	-0.33374023	0.37988281	0.08	0	2/4/2018	2	4	2018	11:36:26	41786	0.9	11	36	26	0	0.059082031	3.5545898	0.13232422	0.93945313	-0.32763672	0.38671875	0.016357422	0	0	0	0	0	0	0	0	0	1.0036621	0.003662109	0.020263672	-0.000488281	-0.003662109	0.015869141	0	44330	0	0	0
574	56746	56746	Category A	0.10791016	0.94799805	-0.31176758	-0.070068359	-0.33618164	0.37866211	0.08	0	2/4/2018	2	4	2018	11:36:27	41787	0	11	36	27	0	0.059082031	3.5545898	0.1328125	0.93945313	-0.32788086	0.12011719	0.030761719	0	0	0	0	0	0	0	0	0	1.0039063	0.00390625	0.049316406	-0.024902344	0.008300781	0.016113281	0	44330	0	0	0
575	56747	56747	Category A	0.10791016	0.94799805	-0.2878418	-0.073486328	-0.33129883	0.37792969	0.08	0	2/4/2018	2	4	2018	11:36:27	41787	0.1	11	36	27	0	0.059082031	3.5545898	0.13256836	0.93920898	-0.32714844	0.49902344	0.047119141	0	0	0	0	0	0	0	0	0	1.003418	0.003417969	0.072509766	-0.024658203	0.008544922	0.039306641	0	44330	0	0	0
576	56748	56748	Category A	0.13183594	0.95996094	-0.29980469	-0.069091797	-0.3347168	0.3828125	0.08	0	2/4/2018	2	4	2018	11:36:27	41787	0.2	11	36	27	0	0.059082031	3.5545898	0.13208008	0.93920898	-0.32666016	0.79833984	0.033691406	0	0	0	0	0	0	0	0	0	1.0031738	0.003173828	0.047851563	-0.000244141	0.020507813	0.026855469	0	44330	0	0	0
577	56749	56749	Category A	0.15576172	0.92382813	-0.3359375	-0.073486328	-0.33032227	0.38061523	0.08	0	2/4/2018	2	4	2018	11:36:27	41787	0.3	11	36	27	0	0.059082031	3.5545898	0.13183594	0.93920898	-0.32641602	1.0681152	0.029785156	0	0	0	0	0	0	0	0	0	1.0031738	0.003173828	0.048583984	0.023681641	-0.015380859	-0.009277344	0	44330	0	0	0
578	56750	56750	Category A	0.13183594	1.1279297	-0.34790039	-0.071777344	-0.33154297	0.37963867	0.08	0	2/4/2018	2	4	2018	11:36:27	41787	0.4	11	36	27	0	0.059082031	3.5545898	0.1315918	0.9387207	-0.32666016	1.111084	0.19018555	0	0	0	0	0	0	0	0	0	1.0026855	0.002685547	0.20996094	0	0.18896484	-0.020996094	0	44330	0	0	0
579	56751	56751	Category A	0.15576172	0.94799805	-0.3359375	-0.06640625	-0.33129883	0.38598633	0.08	0	2/4/2018	2	4	2018	11:36:27	41787	0.5	11	36	27	0	0.059082031	3.5545898	0.13183594	0.9387207	-0.3269043	1.0209961	0.026855469	0	0	0	0	0	0	0	0	0	1.0026855	0.002685547	0.041748047	0.023681641	0.009033203	-0.008789063	0	44330	0	0	0
580	56752	56752	Category A	0.10791016	0.94799805	-0.34790039	-0.070800781	-0.33129883	0.37963867	0.08	0	2/4/2018	2	4	2018	11:36:27	41787	0.6	11	36	27	0	0.059082031	3.5545898	0.1315918	0.9387207	-0.32666016	0.94555664	0.032958984	0	0	0	0	0	0	0	0	0	1.0024414	0.002441406	0.054199219	-0.023681641	0.009033203	-0.020996094	0	44330	0	0	0
581	56753	56753	Category A	0.10791016	0.93579102	-0.34790039	-0.067382813	-0.33642578	0.37792969	0.08	0	2/4/2018	2	4	2018	11:36:27	41787	0.7	11	36	27	0	0.059082031	3.5545898	0.13134766	0.9387207	-0.3269043	1.0097656	0.031494141	0	0	0	0	0	0	0	0	0	1.0026855	0.002685547	0.047363281	-0.0234375	-0.002929688	-0.020751953	0	44330	0	0	0
582	56754	56754	Category A	0.11987305	0.95996094	-0.29980469	-0.071777344	-0.33642578	0.37866211	0.08	0	2/4/2018	2	4	2018	11:36:27	41787	0.8	11	36	27	0	0.058837891	3.5513672	0.13110352	0.93896484	-0.32666016	0.75146484	0.035888672	0	0	0	0	0	0	0	0	0	1.0026855	0.002685547	0.059326172	-0.011230469	0.020751953	0.026855469	0	44330	0	0	0
583	56755	56755	Category A	0.13183594	0.93579102	-0.3359375	-0.069091797	-0.3293457	0.37988281	0.08	0	2/4/2018	2	4	2018	11:36:27	41787	0.9	11	36	27	0	0.058837891	3.5513672	0.1315918	0.93896484	-0.3269043	0.090332031	0.009277344	0	0	0	0	0	0	0	0	0	1.0029297	0.002929688	0.012207031	0	-0.003173828	-0.008789063	0	44330	0	0	0
584	56756	56756	Category A	0.13183594	0.91186523	-0.35986328	-0.071777344	-0.33764648	0.37963867	0.08	0	2/4/2018	2	4	2018	11:36:28	41788	0	11	36	28	0	0.058837891	3.5513672	0.13208008	0.93945313	-0.32714844	0.36767578	0.042724609	0	0	0	0	0	0	0	0	0	1.0036621	0.003662109	0.060546875	-0.000244141	-0.027587891	-0.032470703	0	44330	0	0	0
585	56757	56757	Category A	0.14379883	0.93579102	-0.38378906	-0.069335938	-0.33227539	0.38085938	0.08	0	2/4/2018	2	4	2018	11:36:28	41788	0.1	11	36	28	0	0.058837891	3.5513672	0.13208008	0.93945313	-0.32763672	0.60546875	0.057373047	0	0	0	0	0	0	0	0	0	1.0036621	0.003662109	0.071533203	0.011474609	-0.003662109	-0.055908203	0	44330	0	0	0
586	56758	56758	Category A	0.13183594	0.92382813	-0.32397461	-0.068847656	-0.33349609	0.3815918	0.08	0	2/4/2018	2	4	2018	11:36:28	41788	0.2	11	36	28	0	0.058837891	3.5513672	0.13208008	0.93920898	-0.32739258	0.85864258	0.015869141	0	0	0	0	0	0	0	0	0	1.003418	0.003417969	0.019287109	-0.000244141	-0.015380859	0.003417969	0	44330	0	0	0
587	56759	56759	Category A	0.13183594	0.92382813	-0.32397461	-0.069824219	-0.3347168	0.37963867	0.08	0	2/4/2018	2	4	2018	11:36:28	41788	0.3	11	36	28	0	0.058837891	3.5513672	0.13183594	0.93945313	-0.3269043	1.0131836	0.015869141	0	0	0	0	0	0	0	0	0	1.003418	0.003417969	0.018798828	0	-0.015625	0.002929688	0	44330	0	0	0
588	56760	56760	Category A	0.10791016	0.94799805	-0.31176758	-0.070800781	-0.33740234	0.37866211	0.08	0	2/4/2018	2	4	2018	11:36:28	41788	0.4	11	36	28	0	0.058837891	3.5513672	0.13183594	0.93945313	-0.32714844	0.79272461	0.029785156	0	0	0	0	0	0	0	0	0	1.003418	0.003417969	0.048095703	-0.023925781	0.008300781	0.015380859	0	44330	0	0	0
589	56761	56761	Category A	0.10791016	0.94799805	-0.2878418	-0.070068359	-0.33740234	0.37866211	0.08	0	2/4/2018	2	4	2018	11:36:28	41788	0.5	11	36	28	0	0.058837891	3.5513672	0.13183594	0.9387207	-0.32763672	0.34643555	0.047363281	0	0	0	0	0	0	0	0	0	1.0029297	0.002929688	0.072998047	-0.023925781	0.009033203	0.039794922	0	44330	0	0	0
590	56762	56762	Category A	0.13183594	0.93579102	-0.3359375	-0.069824219	-0.33837891	0.3815918	0.08	0	2/4/2018	2	4	2018	11:36:28	41788	0.6	11	36	28	0	0.058837891	3.5513672	0.13183594	0.93847656	-0.32763672	0.091796875	0.008544922	0	0	0	0	0	0	0	0	0	1.0026855	0.002685547	0.010986328	0	-0.002685547	-0.008056641	0	44330	0	0	0
591	56763	56763	Category A	0.11987305	0.94799805	-0.32397461	-0.071533203	-0.3371582	0.3815918	0.08	0	2/4/2018	2	4	2018	11:36:28	41788	0.7	11	36	28	0	0.058837891	3.5513672	0.13232422	0.93823242	-0.32714844	0.19018555	0.016113281	0	0	0	0	0	0	0	0	0	1.0024414	0.002441406	0.025390625	-0.012451172	0.009521484	0.003173828	0	44330	0	0	0
592	56764	56764	Category A	0.10791016	0.93579102	-0.3359375	-0.064697266	-0.33398438	0.37988281	0.08	0	2/4/2018	2	4	2018	11:36:28	41788	0.8	11	36	28	0	0.058837891	3.5513672	0.13256836	0.93823242	-0.32714844	0.10009766	0.026367188	0	0	0	0	0	0	0	0	0	1.0024414	0.002441406	0.035888672	-0.024658203	-0.002441406	-0.008544922	0	44330	0	0	0
593	56765	56765	Category A	0.14379883	0.94799805	-0.32397461	-0.071777344	-0.33837891	0.3815918	0.08	0	2/4/2018	2	4	2018	11:36:28	41788	0.9	11	36	28	0	0.058837891	3.5513672	0.13232422	0.93847656	-0.32739258	0.045166016	0.015136719	0	0	0	0	0	0	0	0	0	1.0026855	0.002685547	0.024169922	0.011230469	0.009277344	0.003417969	0	44330	0	0	0
594	56766	56766	Category A	0.13183594	0.95996094	-0.32397461	-0.066650391	-0.34106445	0.38061523	0.08	0	2/4/2018	2	4	2018	11:36:29	41789	0	11	36	29	0	0.058837891	3.5513672	0.13208008	0.93823242	-0.32763672	0.012451172	0.021728516	0	0	0	0	0	0	0	0	0	1.0026855	0.002685547	0.025634766	-0.000244141	0.021484375	0.003662109	0	44330	0	0	0
595	56767	56767	Category A	0.11987305	0.92382813	-0.35986328	-0.070068359	-0.33618164	0.37963867	0.08	0	2/4/2018	2	4	2018	11:36:29	41789	0.1	11	36	29	0	0.058837891	3.5513672	0.13183594	0.93798828	-0.328125	0.025878906	0.036621094	0	0	0	0	0	0	0	0	0	1.0024414	0.002441406	0.057861328	-0.011962891	-0.014160156	-0.031494141	0	44330	0	0	0
596	56768	56768	Category A	0.10791016	0.93579102	-0.3359375	-0.069824219	-0.33984375	0.37866211	0.08	0	2/4/2018	2	4	2018	11:36:29	41789	0.2	11	36	29	0	0.058837891	3.5513672	0.13232422	0.9375	-0.32861328	0.16967773	0.025634766	0	0	0	0	0	0	0	0	0	1.0021973	0.002197266	0.033447266	-0.024414063	-0.001708984	-0.007080078	0	44330	0	0	0
597	56769	56769	Category A	0.11987305	0.93579102	-0.34790039	-0.068359375	-0.33740234	0.37866211	0.08	0	2/4/2018	2	4	2018	11:36:29	41789	0.3	11	36	29	0	0.058837891	3.5513672	0.1328125	0.9375	-0.32885742	0.296875	0.022949219	0	0	0	0	0	0	0	0	0	1.0024414	0.002441406	0.033935547	-0.012939453	-0.001708984	-0.019042969	0	44330	0	0	0
598	56770	56770	Category A	0.14379883	0.91186523	-0.35986328	-0.071533203	-0.33886719	0.38061523	0.08	0	2/4/2018	2	4	2018	11:36:29	41789	0.4	11	36	29	0	0.058837891	3.5513672	0.13256836	0.93823242	-0.32885742	0.53564453	0.041992188	0	0	0	0	0	0	0	0	0	1.0029297	0.002929688	0.068115234	0.010986328	-0.026367188	-0.030761719	0	44330	0	0	0
599	56771	56771	Category A	0.11987305	0.94799805	-0.32397461	-0.068359375	-0.33862305	0.38061523	0.08	0	2/4/2018	2	4	2018	11:36:29	41789	0.5	11	36	29	0	0.058837891	3.5513672	0.13232422	0.93798828	-0.32910156	0.79956055	0.016845703	0	0	0	0	0	0	0	0	0	1.0029297	0.002929688	0.027587891	-0.012451172	0.009765625	0.005126953	0	44330	0	0	0
600	56772	56772	Category A	0.14379883	0.94799805	-0.3359375	-0.070068359	-0.33203125	0.38085938	0.08	0	2/4/2018	2	4	2018	11:36:29	41789	0.6	11	36	29	0	0.058837891	3.5513672	0.13208008	0.93823242	-0.32983398	0.9050293	0.016113281	0	0	0	0	0	0	0	0	0	1.003418	0.003417969	0.027099609	0.011474609	0.009521484	-0.005859375	0	44330	0	0	0
601	56773	56773	Category A	0.13183594	0.93579102	-0.32397461	-0.068603516	-0.33300781	0.37963867	0.08	0	2/4/2018	2	4	2018	11:36:29	41789	0.7	11	36	29	0	0.058837891	3.5513672	0.1328125	0.9387207	-0.3293457	0.85620117	0.006103516	0	0	0	0	0	0	0	0	0	1.0036621	0.003662109	0.009277344	-0.000976563	-0.002929688	0.005371094	0	44330	0	0	0
602	56774	56774	Category A	0.15576172	0.95996094	-0.32397461	-0.071044922	-0.33837891	0.37451172	0.08	0	2/4/2018	2	4	2018	11:36:29	41789	0.8	11	36	29	0	0.058837891	3.5513672	0.13256836	0.9387207	-0.3293457	0.6027832	0.031494141	0	0	0	0	0	0	0	0	0	1.0036621	0.003662109	0.049560547	0.022949219	0.020996094	0.005371094	0	44330	0	0	0
603	56775	56775	Category A	0.14379883	0.95996094	-0.3359375	-0.071044922	-0.33276367	0.38183594	0.08	0	2/4/2018	2	4	2018	11:36:29	41789	0.9	11	36	29	0	0.058837891	3.5513672	0.13208008	0.9387207	-0.32885742	0.32324219	0.024902344	0	0	0	0	0	0	0	0	0	1.003418	0.003417969	0.039550781	0.011474609	0.020996094	-0.006835938	0	44330	0	0	0
604	56776	56776	Category A	0.16796875	0.91186523	-0.3359375	-0.069091797	-0.33740234	0.37573242	0.08	0	2/4/2018	2	4	2018	11:36:30	41790	0	11	36	30	0	0.058837891	3.5513672	0.13208008	0.93823242	-0.32861328	0.001220703	0.044921875	0	0	0	0	0	0	0	0	0	1.0029297	0.002929688	0.069335938	0.035644531	-0.026367188	-0.007080078	0	44330	0	0	0
605	56777	56777	Category A	0.15576172	0.93579102	-0.32397461	-0.067382813	-0.3371582	0.38061523	0.08	0	2/4/2018	2	4	2018	11:36:30	41790	0.1	11	36	30	0	0.058837891	3.5513672	0.13183594	0.93798828	-0.32836914	0.15551758	0.024414063	0	0	0	0	0	0	0	0	0	1.0024414	0.002441406	0.030517578	0.023681641	-0.002197266	0.004394531	0	44330	0	0	0
606	56778	56778	Category A	0.10791016	0.93579102	-0.31176758	-0.069091797	-0.3347168	0.37963867	0.08	0	2/4/2018	2	4	2018	11:36:30	41790	0.2	11	36	30	0	0.058837891	3.5513672	0.13134766	0.93823242	-0.32788086	0.46606445	0.028808594	0	0	0	0	0	0	0	0	0	1.0024414	0.002441406	0.042236328	-0.0234375	-0.002441406	0.016113281	0	44330	0	0	0
607	56779	56779	Category A	0.16796875	0.92382813	-0.31176758	-0.066650391	-0.33227539	0.37988281	0.08	0	2/4/2018	2	4	2018	11:36:30	41790	0.3	11	36	30	0	0.058837891	3.5513672	0.13110352	0.93798828	-0.32763672	0.56201172	0.042480469	0	0	0	0	0	0	0	0	0	1.0021973	0.002197266	0.066894531	0.036621094	-0.014160156	0.015869141	0	44330	0	0	0
608	56780	56780	Category A	0.11987305	0.92382813	-0.3359375	-0.068359375	-0.33666992	0.37792969	0.08	0	2/4/2018	2	4	2018	11:36:30	41790	0.4	11	36	30	0	0.058837891	3.5513672	0.13183594	0.93774414	-0.32714844	0.69018555	0.020263672	0	0	0	0	0	0	0	0	0	1.0019531	0.001953125	0.034423828	-0.011962891	-0.013916016	-0.008544922	0	44330	0	0	0
609	56781	56781	Category A	0.15576172	0.93579102	-0.3359375	-0.069335938	-0.34033203	0.37182617	0.08	0	2/4/2018	2	4	2018	11:36:30	41790	0.5	11	36	30	0	0.058837891	3.5513672	0.13183594	0.93774414	-0.32763672	0.94726563	0.025146484	0	0	0	0	0	0	0	0	0	1.0019531	0.001953125	0.033935547	0.023681641	-0.001953125	-0.008056641	0	44330	0	0	0
610	56782	56782	Category A	0.15576172	0.93579102	-0.32397461	-0.062744141	-0.3347168	0.38085938	0.08	0	2/4/2018	2	4	2018	11:36:30	41790	0.6	11	36	30	0	0.058837891	3.5513672	0.13232422	0.93774414	-0.32714844	0.94799805	0.0234375	0	0	0	0	0	0	0	0	0	1.0021973	0.002197266	0.028808594	0.023193359	-0.001953125	0.003173828	0	44330	0	0	0
611	56783	56783	Category A	0.095947266	0.92382813	-0.2878418	-0.068359375	-0.33740234	0.38452148	0.08	0	2/4/2018	2	4	2018	11:36:30	41790	0.7	11	36	30	0	0.058837891	3.5513672	0.13208008	0.93774414	-0.32739258	0.859375	0.055419922	0	0	0	0	0	0	0	0	0	1.0021973	0.002197266	0.08984375	-0.036132813	-0.013916016	0.039550781	0	44330	0	0	0
612	56784	56784	Category A	0.13183594	0.92382813	-0.32397461	-0.06640625	-0.33398438	0.38305664	0.08	0	2/4/2018	2	4	2018	11:36:30	41790	0.8	11	36	30	0	0.058837891	3.5513672	0.13183594	0.93798828	-0.32739258	0.72143555	0.014648438	0	0	0	0	0	0	0	0	0	1.0021973	0.002197266	0.017822266	0	-0.014160156	0.003417969	0	44330	0	0	0
613	56785	56785	Category A	0.14379883	0.94799805	-0.3359375	-0.071044922	-0.33642578	0.3815918	0.08	0	2/4/2018	2	4	2018	11:36:30	41790	0.9	11	36	30	0	0.058837891	3.5513672	0.13183594	0.93823242	-0.32763672	0.90478516	0.017333984	0	0	0	0	0	0	0	0	0	1.0026855	0.002685547	0.029785156	0.01171875	0.009521484	-0.008056641	0	44330	0	0	0
614	56786	56786	Category A	0.11987305	0.93579102	-0.29980469	-0.077392578	-0.3293457	0.37646484	0.08	0	2/4/2018	2	4	2018	11:36:31	41791	0	11	36	31	0	0.058837891	3.5513672	0.13183594	0.93847656	-0.32763672	0.9934082	0.030273438	0	0	0	0	0	0	0	0	0	1.0026855	0.002685547	0.042724609	-0.011962891	-0.002685547	0.027832031	0	44330	0	0	0
615	56787	56787	Category A	0.10791016	0.94799805	-0.29980469	-0.069091797	-0.3293457	0.37988281	0.08	0	2/4/2018	2	4	2018	11:36:31	41791	0.1	11	36	31	0	0.058837891	3.5513672	0.13208008	0.93847656	-0.32714844	0.76635742	0.037841797	0	0	0	0	0	0	0	0	0	1.0026855	0.002685547	0.061035156	-0.024169922	0.009277344	0.02734375	0	44330	0	0	0
616	56788	56788	Category A	0.083984375	0.93579102	-0.31176758	-0.071533203	-0.34008789	0.37768555	0.08	0	2/4/2018	2	4	2018	11:36:31	41791	0.2	11	36	31	0	0.058837891	3.5513672	0.13183594	0.9387207	-0.32763672	0.45678711	0.050537109	0	0	0	0	0	0	0	0	0	1.0029297	0.002929688	0.066650391	-0.047851563	-0.002929688	0.015869141	0	44330	0	0	0
617	56789	56789	Category A	0.10791016	0.91186523	-0.3359375	-0.067626953	-0.3293457	0.38305664	0.08	0	2/4/2018	2	4	2018	11:36:31	41791	0.3	11	36	31	0	0.058837891	3.5513672	0.13183594	0.93847656	-0.32763672	0.3815918	0.036865234	0	0	0	0	0	0	0	0	0	1.0026855	0.002685547	0.058837891	-0.023925781	-0.026611328	-0.008056641	0	44330	0	0	0
618	56790	56790	Category A	0.14379883	0.93579102	-0.32397461	-0.073730469	-0.33056641	0.37451172	0.08	0	2/4/2018	2	4	2018	11:36:31	41791	0.4	11	36	31	0	0.058837891	3.5513672	0.13183594	0.9387207	-0.32788086	0.25830078	0.012939453	0	0	0	0	0	0	0	0	0	1.0029297	0.002929688	0.018798828	0.01171875	-0.002929688	0.00390625	0	44330	0	0	0
619	56791	56791	Category A	0.11987305	0.92382813	-0.32397461	-0.070800781	-0.33740234	0.37451172	0.08	0	2/4/2018	2	4	2018	11:36:31	41791	0.5	11	36	31	0	0.058837891	3.5513672	0.13110352	0.9362793	-0.32763672	0.16845703	0.017089844	0	0	0	0	0	0	0	0	0	1.0004883	0.000488281	0.027587891	-0.011230469	-0.012451172	0.003662109	0	44330	0	0	0
620	56792	56792	Category A	0.10791016	0.95996094	-0.3359375	-0.068359375	-0.33203125	0.38085938	0.08	0	2/4/2018	2	4	2018	11:36:31	41791	0.6	11	36	31	0	0.059082031	3.5626465	0.13061523	0.93603516	-0.32763672	0.39526367	0.033691406	0	0	0	0	0	0	0	0	0	1.0002441	0.000244141	0.054443359	-0.022705078	0.023681641	-0.008056641	0	44330	0	0	0
621	56793	56793	Category A	0.10791016	0.97192383	-0.32397461	-0.071044922	-0.3347168	0.38061523	0.08	0	2/4/2018	2	4	2018	11:36:31	41791	0.7	11	36	31	0	0.059082031	3.5626465	0.13037109	0.93579102	-0.32739258	0.49121094	0.042480469	0	0	0	0	0	0	0	0	0	1	0	0.061767578	-0.022460938	0.035888672	0.003417969	0	44330	0	0	0
622	56794	56794	Category A	0.11987305	0.94799805	-0.32397461	-0.071777344	-0.33642578	0.37963867	0.08	0	2/4/2018	2	4	2018	11:36:31	41791	0.8	11	36	31	0	0.059082031	3.5626465	0.13110352	0.9362793	-0.32714844	0.57763672	0.016601563	0	0	0	0	0	0	0	0	0	1.0004883	0.000488281	0.026123047	-0.011230469	0.011474609	0.003173828	0	44330	0	0	0
623	56795	56795	Category A	0.14379883	0.94799805	-0.3359375	-0.068359375	-0.33398438	0.37866211	0.08	0	2/4/2018	2	4	2018	11:36:31	41791	0.9	11	36	31	0	0.059082031	3.5626465	0.13183594	0.93579102	-0.32763672	0.85229492	0.018798828	0	0	0	0	0	0	0	0	0	1.0002441	0.000244141	0.031982422	0.01171875	0.011962891	-0.008056641	0	44330	0	0	0
624	56796	56796	Category A	0.13183594	0.94799805	-0.34790039	-0.070800781	-0.3293457	0.3815918	0.08	0	2/4/2018	2	4	2018	11:36:32	41792	0	11	36	32	0	0.059082031	3.5626465	0.13208008	0.93579102	-0.32739258	1.1848145	0.023681641	0	0	0	0	0	0	0	0	0	1.0002441	0.000244141	0.032958984	-0.000244141	0.011962891	-0.020263672	0	44330	0	0	0
625	56797	56797	Category A	0.14379883	0.92382813	-0.3359375	-0.070800781	-0.33984375	0.37646484	0.08	0	2/4/2018	2	4	2018	11:36:32	41792	0.1	11	36	32	0	0.059082031	3.5626465	0.13208008	0.93554688	-0.32714844	1.1774902	0.018798828	0	0	0	0	0	0	0	0	0	1	0	0.032226563	0.011474609	-0.01171875	-0.008544922	0	44330	0	0	0
626	56798	56798	Category A	0.15576172	0.94799805	-0.31176758	-0.076171875	-0.3293457	0.37573242	0.08	0	2/4/2018	2	4	2018	11:36:32	41792	0.2	11	36	32	0	0.059082031	3.5626465	0.13183594	0.93579102	-0.32666016	1.057373	0.030517578	0	0	0	0	0	0	0	0	0	1	0	0.05078125	0.023681641	0.011962891	0.014892578	0	44330	0	0	0
627	56799	56799	Category A	0.15576172	0.93579102	-0.3359375	-0.070800781	-0.33544922	0.37866211	0.08	0	2/4/2018	2	4	2018	11:36:32	41792	0.3	11	36	32	0	0.059082031	3.5626465	0.1315918	0.93603516	-0.32641602	0.86694336	0.025634766	0	0	0	0	0	0	0	0	0	1	0	0.033691406	0.023925781	-0.000244141	-0.009277344	0	44330	0	0	0
628	56800	56800	Category A	0.14379883	0.89990234	-0.32397461	-0.069824219	-0.34106445	0.37866211	0.08	0	2/4/2018	2	4	2018	11:36:32	41792	0.4	11	36	32	0	0.059082031	3.5626465	0.13134766	0.93603516	-0.32641602	0.63256836	0.038330078	0	0	0	0	0	0	0	0	0	1	0	0.051269531	0.012207031	-0.036132813	0.002441406	0	44330	0	0	0
629	56801	56801	Category A	0.11987305	0.92382813	-0.32397461	-0.068847656	-0.33520508	0.38061523	0.08	0	2/4/2018	2	4	2018	11:36:32	41792	0.5	11	36	32	0	0.059082031	3.5626465	0.13183594	0.93603516	-0.32666016	0.32373047	0.017333984	0	0	0	0	0	0	0	0	0	1.0002441	0.000244141	0.027099609	-0.011962891	-0.012207031	0.002685547	0	44330	0	0	0
630	56802	56802	Category A	0.15576172	0.92382813	-0.32397461	-0.068359375	-0.33740234	0.3815918	0.08	0	2/4/2018	2	4	2018	11:36:32	41792	0.6	11	36	32	0	0.059082031	3.5626465	0.13232422	0.93603516	-0.32714844	0.024658203	0.026367188	0	0	0	0	0	0	0	0	0	1.0004883	0.000488281	0.038818359	0.023193359	-0.012207031	0.003173828	0	44330	0	0	0
631	56803	56803	Category A	0.14379883	0.92382813	-0.3359375	-0.066650391	-0.3293457	0.38305664	0.08	0	2/4/2018	2	4	2018	11:36:32	41792	0.7	11	36	32	0	0.059082031	3.5626465	0.13256836	0.93579102	-0.3269043	0.34692383	0.018554688	0	0	0	0	0	0	0	0	0	1.0002441	0.000244141	0.032226563	0.010986328	-0.011962891	-0.009033203	0	44330	0	0	0
632	56804	56804	Category A	0.13183594	0.94799805	-0.3359375	-0.069824219	-0.3347168	0.38476563	0.08	0	2/4/2018	2	4	2018	11:36:32	41792	0.8	11	36	32	0	0.059082031	3.5626465	0.13256836	0.93554688	-0.3269043	0.60961914	0.015136719	0	0	0	0	0	0	0	0	0	1	0	0.021972656	-0.000732422	0.012207031	-0.009033203	0	44330	0	0	0
633	56805	56805	Category A	0.13183594	0.92382813	-0.3359375	-0.065429688	-0.33203125	0.38500977	0.08	0	2/4/2018	2	4	2018	11:36:32	41792	0.9	11	36	32	0	0.059082031	3.5626465	0.13256836	0.93579102	-0.32641602	0.73022461	0.015380859	0	0	0	0	0	0	0	0	0	1	0	0.022216797	-0.000732422	-0.011962891	-0.009277344	0	44330	0	0	0
634	56806	56806	Category A	0.13183594	0.93579102	-0.34790039	-0.067382813	-0.33666992	0.37866211	0.08	0	2/4/2018	2	4	2018	11:36:33	41793	0	11	36	33	0	0.059082031	3.5626465	0.13256836	0.93603516	-0.32641602	0.93066406	0.021240234	0	0	0	0	0	0	0	0	0	1.0002441	0.000244141	0.022216797	-0.000732422	-0.000244141	-0.021240234	0	44330	0	0	0
635	56807	56807	Category A	0.13183594	0.92382813	-0.34790039	-0.06640625	-0.33374023	0.38085938	0.08	0	2/4/2018	2	4	2018	11:36:33	41793	0.1	11	36	33	0	0.059082031	3.5626465	0.13256836	0.93579102	-0.32666016	1.1137695	0.024414063	0	0	0	0	0	0	0	0	0	1.0002441	0.000244141	0.034179688	-0.000732422	-0.011962891	-0.020996094	0	44330	0	0	0
636	56808	56808	Category A	0.14379883	0.93579102	-0.3359375	-0.069091797	-0.33105469	0.37890625	0.08	0	2/4/2018	2	4	2018	11:36:33	41793	0.2	11	36	33	0	0.059082031	3.5626465	0.13305664	0.9362793	-0.32592773	1.2717285	0.014404297	0	0	0	0	0	0	0	0	0	1.0002441	0.000244141	0.020996094	0.010498047	-0.000488281	-0.009765625	0	44330	0	0	0
637	56809	56809	Category A	0.11987305	0.94799805	-0.3359375	-0.067626953	-0.33398438	0.38085938	0.08	0	2/4/2018	2	4	2018	11:36:33	41793	0.3	11	36	33	0	0.059082031	3.5626465	0.13354492	0.93652344	-0.32592773	1.0239258	0.020263672	0	0	0	0	0	0	0	0	0	1.0004883	0.000488281	0.034912109	-0.013671875	0.011230469	-0.009765625	0	44330	0	0	0
638	56810	56810	Category A	0.13183594	0.93579102	-0.32397461	-0.070800781	-0.33740234	0.3815918	0.08	0	2/4/2018	2	4	2018	11:36:33	41793	0.4	11	36	33	0	0.059082031	3.5626465	0.13354492	0.9362793	-0.32568359	0.77709961	0.002685547	0	0	0	0	0	0	0	0	0	1.0004883	0.000488281	0.004150391	-0.001708984	-0.000488281	0.001708984	0	44330	0	0	0
639	56811	56811	Category A	0.13183594	0.94799805	-0.35986328	-0.070068359	-0.33544922	0.37768555	0.08	0	2/4/2018	2	4	2018	11:36:33	41793	0.5	11	36	33	0	0.059082031	3.5626465	0.13330078	0.93676758	-0.32495117	0.61328125	0.036376953	0	0	0	0	0	0	0	0	0	1.0004883	0.000488281	0.047607422	-0.001464844	0.010986328	-0.034667969	0	44330	0	0	0
640	56812	56812	Category A	0.15576172	0.95996094	-0.31176758	-0.070068359	-0.33374023	0.3828125	0.08	0	2/4/2018	2	4	2018	11:36:33	41793	0.6	11	36	33	0	0.059082031	3.5626465	0.13305664	0.93676758	-0.32495117	0.38305664	0.034912109	0	0	0	0	0	0	0	0	0	1.0004883	0.000488281	0.058837891	0.022460938	0.022949219	0.013183594	0	44330	0	0	0
641	56813	56813	Category A	0.13183594	0.94799805	-0.3359375	-0.070068359	-0.33374023	0.38085938	0.08	0	2/4/2018	2	4	2018	11:36:33	41793	0.7	11	36	33	0	0.059082031	3.5626465	0.1328125	0.9362793	-0.32495117	0.14038086	0.015869141	0	0	0	0	0	0	0	0	0	1	0	0.023681641	-0.000976563	0.011474609	-0.010986328	0	44330	0	0	0
642	56814	56814	Category A	0.13183594	0.93579102	-0.31176758	-0.069091797	-0.33276367	0.38085938	0.08	0	2/4/2018	2	4	2018	11:36:33	41793	0.8	11	36	33	0	0.059082031	3.5626465	0.13330078	0.9362793	-0.32495117	0.16088867	0.013427734	0	0	0	0	0	0	0	0	0	1	0	0.015380859	-0.001464844	-0.000488281	0.013183594	0	44330	0	0	0
643	56815	56815	Category A	0.14379883	0.89990234	-0.31176758	-0.069091797	-0.34008789	0.37792969	0.08	0	2/4/2018	2	4	2018	11:36:33	41793	0.9	11	36	33	0	0.059082031	3.5626465	0.13305664	0.9362793	-0.32495117	0.093505859	0.040039063	0	0	0	0	0	0	0	0	0	1	0	0.060302734	0.010498047	-0.036376953	0.013183594	0	44330	0	0	0
644	56816	56816	Category A	0.13183594	0.91186523	-0.32397461	-0.065429688	-0.33642578	0.38085938	0.08	0	2/4/2018	2	4	2018	11:36:34	41794	0	11	36	34	0	0.059082031	3.5626465	0.13305664	0.9362793	-0.32519531	0.14550781	0.024414063	0	0	0	0	0	0	0	0	0	1	0	0.027099609	-0.001220703	-0.024414063	0.001220703	0	44330	0	0	0
645	56817	56817	Category A	0.11987305	0.92382813	-0.29980469	-0.070068359	-0.33740234	0.37866211	0.08	0	2/4/2018	2	4	2018	11:36:34	41794	0.1	11	36	34	0	0.059082031	3.5626465	0.13256836	0.93676758	-0.32519531	0.27075195	0.03125	0	0	0	0	0	0	0	0	0	1.0004883	0.000488281	0.051269531	-0.012695313	-0.012939453	0.025390625	0	44330	0	0	0
646	56818	56818	Category A	0.13183594	0.92382813	-0.31176758	-0.073486328	-0.3293457	0.38183594	0.08	0	2/4/2018	2	4	2018	11:36:34	41794	0.2	11	36	34	0	0.059082031	3.5626465	0.13183594	0.93676758	-0.32519531	0.50805664	0.018554688	0	0	0	0	0	0	0	0	0	1.0002441	0.000244141	0.026367188	0	-0.012939453	0.013427734	0	44330	0	0	0
647	56819	56819	Category A	0.15576172	0.91186523	-0.31176758	-0.070800781	-0.33129883	0.37963867	0.08	0	2/4/2018	2	4	2018	11:36:34	41794	0.3	11	36	34	0	0.059082031	3.5626465	0.13183594	0.93676758	-0.32543945	0.47802734	0.037109375	0	0	0	0	0	0	0	0	0	1.0004883	0.000488281	0.062744141	0.023681641	-0.024902344	0.013671875	0	44330	0	0	0
648	56820	56820	Category A	0.15576172	0.92382813	-0.34790039	-0.069091797	-0.33276367	0.3828125	0.08	0	2/4/2018	2	4	2018	11:36:34	41794	0.4	11	36	34	0	0.059082031	3.5626465	0.13134766	0.93701172	-0.32568359	0.46289063	0.035400391	0	0	0	0	0	0	0	0	0	1.0007324	0.000732422	0.059570313	0.024169922	-0.013183594	-0.021972656	0	44330	0	0	0
649	56821	56821	Category A	0.13183594	0.93579102	-0.31176758	-0.069824219	-0.33886719	0.38037109	0.08	0	2/4/2018	2	4	2018	11:36:34	41794	0.5	11	36	34	0	0.059082031	3.5626465	0.13134766	0.93701172	-0.32568359	0.5859375	0.013916016	0	0	0	0	0	0	0	0	0	1.0007324	0.000732422	0.015625	0.000244141	-0.001220703	0.013916016	0	44330	0	0	0
650	56822	56822	Category A	0.14379883	0.92382813	-0.3359375	-0.072509766	-0.34008789	0.37548828	0.08	0	2/4/2018	2	4	2018	11:36:34	41794	0.6	11	36	34	0	0.059082031	3.5626465	0.13134766	0.93701172	-0.32519531	0.59570313	0.020751953	0	0	0	0	0	0	0	0	0	1.0004883	0.000488281	0.036132813	0.012207031	-0.013183594	-0.010498047	0	44330	0	0	0
651	56823	56823	Category A	0.13183594	0.94799805	-0.32397461	-0.065673828	-0.33569336	0.38183594	0.08	0	2/4/2018	2	4	2018	11:36:34	41794	0.7	11	36	34	0	0.059082031	3.5626465	0.13085938	0.93701172	-0.32519531	0.49121094	0.010986328	0	0	0	0	0	0	0	0	0	1.0004883	0.000488281	0.012939453	0.000732422	0.010742188	0.001220703	0	44330	0	0	0
652	56824	56824	Category A	0.14379883	0.93579102	-0.32397461	-0.070068359	-0.33740234	0.37475586	0.08	0	2/4/2018	2	4	2018	11:36:34	41794	0.8	11	36	34	0	0.059082031	3.5626465	0.1315918	0.93701172	-0.32592773	0.076171875	0.012207031	0	0	0	0	0	0	0	0	0	1.0009766	0.000976563	0.015625	0.011962891	-0.001220703	0.001953125	0	44330	0	0	0
653	56825	56825	Category A	0.14379883	0.94799805	-0.31176758	-0.070068359	-0.33374023	0.3815918	0.08	0	2/4/2018	2	4	2018	11:36:34	41794	0.9	11	36	34	0	0.059082031	3.5626465	0.1315918	0.9375	-0.32641602	0.10693359	0.021484375	0	0	0	0	0	0	0	0	0	1.0012207	0.001220703	0.037109375	0.011962891	0.010253906	0.014648438	0	44330	0	0	0
654	56826	56826	Category A	0.11987305	0.94799805	-0.2878418	-0.067382813	-0.33129883	0.37695313	0.08	0	2/4/2018	2	4	2018	11:36:35	41795	0	11	36	35	0	0.059082031	3.5626465	0.1315918	0.9375	-0.32641602	0.31762695	0.041748047	0	0	0	0	0	0	0	0	0	1.0014648	0.001464844	0.061035156	-0.01171875	0.010253906	0.038574219	0	44330	0	0	0
655	56827	56827	Category A	0.095947266	0.95996094	-0.31176758	-0.068359375	-0.33544922	0.38085938	0.08	0	2/4/2018	2	4	2018	11:36:35	41795	0.1	11	36	35	0	0.059082031	3.5626465	0.13183594	0.93774414	-0.3269043	0.39086914	0.044921875	0	0	0	0	0	0	0	0	0	1.0019531	0.001953125	0.073242188	-0.035888672	0.021972656	0.015136719	0	44330	0	0	0
656	56828	56828	Category A	0.13183594	0.94799805	-0.31176758	-0.071044922	-0.32861328	0.38183594	0.08	0	2/4/2018	2	4	2018	11:36:35	41795	0.2	11	36	35	0	0.059082031	3.5626465	0.13183594	0.93774414	-0.32739258	0.58032227	0.018554688	0	0	0	0	0	0	0	0	0	1.0019531	0.001953125	0.025878906	0	0.010009766	0.015625	0	44330	0	0	0
657	56829	56829	Category A	0.14379883	0.93579102	-0.35986328	-0.068359375	-0.33544922	0.37768555	0.08	0	2/4/2018	2	4	2018	11:36:35	41795	0.3	11	36	35	0	0.059082031	3.5626465	0.13256836	0.93774414	-0.32763672	0.74145508	0.033935547	0	0	0	0	0	0	0	0	0	1.0021973	0.002197266	0.045410156	0.010986328	-0.001953125	-0.031982422	0	44330	0	0	0
658	56830	56830	Category A	0.083984375	0.93579102	-0.32397461	-0.064697266	-0.33740234	0.37670898	0.08	0	2/4/2018	2	4	2018	11:36:35	41795	0.4	11	36	35	0	0.058837891	3.5545898	0.13305664	0.93823242	-0.32739258	0.72705078	0.049316406	0	0	0	0	0	0	0	0	0	1.0026855	0.002685547	0.055175781	-0.049072266	-0.002441406	0.003417969	0	44330	0	0	0
659	56831	56831	Category A	0.10791016	0.93579102	-0.3359375	-0.071533203	-0.33520508	0.38061523	0.08	0	2/4/2018	2	4	2018	11:36:35	41795	0.5	11	36	35	0	0.058837891	3.5545898	0.1328125	0.93823242	-0.32739258	0.74633789	0.026611328	0	0	0	0	0	0	0	0	0	1.0024414	0.002441406	0.035888672	-0.024902344	-0.002441406	-0.008300781	0	44330	0	0	0
660	56832	56832	Category A	0.095947266	0.93579102	-0.32397461	-0.071777344	-0.32958984	0.38305664	0.08	0	2/4/2018	2	4	2018	11:36:35	41795	0.6	11	36	35	0	0.058837891	3.5545898	0.13330078	0.93847656	-0.32714844	0.56347656	0.037597656	0	0	0	0	0	0	0	0	0	1.0026855	0.002685547	0.043212891	-0.037353516	-0.002685547	0.003173828	0	44330	0	0	0
661	56833	56833	Category A	0.16796875	0.95996094	-0.32397461	-0.067382813	-0.3347168	0.37646484	0.08	0	2/4/2018	2	4	2018	11:36:35	41795	0.7	11	36	35	0	0.058837891	3.5545898	0.13378906	0.93798828	-0.32714844	0.51123047	0.040527344	0	0	0	0	0	0	0	0	0	1.0024414	0.002441406	0.059082031	0.033935547	0.021728516	0.003173828	0	44330	0	0	0
662	56834	56834	Category A	0.17993164	0.92382813	-0.3359375	-0.073730469	-0.32958984	0.37866211	0.08	0	2/4/2018	2	4	2018	11:36:35	41795	0.8	11	36	35	0	0.058837891	3.5545898	0.1340332	0.93774414	-0.32714844	0.19628906	0.048583984	0	0	0	0	0	0	0	0	0	1.0021973	0.002197266	0.068359375	0.045654297	-0.013916016	-0.008544922	0	44330	0	0	0
663	56835	56835	Category A	0.15576172	0.93579102	-0.32397461	-0.071044922	-0.33374023	0.37890625	0.08	0	2/4/2018	2	4	2018	11:36:35	41795	0.9	11	36	35	0	0.058837891	3.5545898	0.13452148	0.93798828	-0.32714844	0.14819336	0.021240234	0	0	0	0	0	0	0	0	0	1.0024414	0.002441406	0.026611328	0.020996094	-0.002197266	0.003173828	0	44330	0	0	0
664	56836	56836	Category A	0.11987305	0.89990234	-0.3359375	-0.070800781	-0.3293457	0.38305664	0.08	0	2/4/2018	2	4	2018	11:36:36	41796	0	11	36	36	0	0.058837891	3.5545898	0.13452148	0.93798828	-0.32714844	0.35107422	0.041748047	0	0	0	0	0	0	0	0	0	1.0024414	0.002441406	0.061279297	-0.014648438	-0.038085938	-0.008544922	0	44330	0	0	0
665	56837	56837	Category A	0.11987305	0.94799805	-0.34790039	-0.067138672	-0.33374023	0.3828125	0.08	0	2/4/2018	2	4	2018	11:36:36	41796	0.1	11	36	36	0	0.058837891	3.5545898	0.1340332	0.93798828	-0.32714844	0.31835938	0.027099609	0	0	0	0	0	0	0	0	0	1.0024414	0.002441406	0.044921875	-0.014160156	0.009765625	-0.020507813	0	44330	0	0	0
666	56838	56838	Category A	0.11987305	0.94799805	-0.31176758	-0.067626953	-0.33398438	0.38183594	0.08	0	2/4/2018	2	4	2018	11:36:36	41796	0.2	11	36	36	0	0.058837891	3.5545898	0.13378906	0.93798828	-0.32666016	0.17700195	0.022949219	0	0	0	0	0	0	0	0	0	1.0021973	0.002197266	0.0390625	-0.013916016	0.009765625	0.014892578	0	44330	0	0	0
667	56839	56839	Category A	0.10791016	0.92382813	-0.32397461	-0.065429688	-0.33911133	0.3815918	0.08	0	2/4/2018	2	4	2018	11:36:36	41796	0.3	11	36	36	0	0.058837891	3.5545898	0.13354492	0.93774414	-0.32714844	0.11547852	0.029541016	0	0	0	0	0	0	0	0	0	1.0021973	0.002197266	0.04296875	-0.025634766	-0.013916016	0.003173828	0	44330	0	0	0
668	56840	56840	Category A	0.15576172	0.94799805	-0.32397461	-0.075927734	-0.33081055	0.38378906	0.08	0	2/4/2018	2	4	2018	11:36:36	41796	0.4	11	36	36	0	0.058837891	3.5545898	0.13330078	0.9375	-0.3269043	0.020996094	0.024658203	0	0	0	0	0	0	0	0	0	1.0019531	0.001953125	0.035644531	0.022216797	0.010253906	0.002929688	0	44330	0	0	0
669	56841	56841	Category A	0.14379883	0.94799805	-0.32397461	-0.066650391	-0.32910156	0.38183594	0.08	0	2/4/2018	2	4	2018	11:36:36	41796	0.5	11	36	36	0	0.058837891	3.5545898	0.13330078	0.93823242	-0.3269043	0.13012695	0.014404297	0	0	0	0	0	0	0	0	0	1.0024414	0.002441406	0.022949219	0.010253906	0.009521484	0.002929688	0	44330	0	0	0
670	56842	56842	Category A	0.15576172	0.92382813	-0.31176758	-0.071777344	-0.33178711	0.37475586	0.08	0	2/4/2018	2	4	2018	11:36:36	41796	0.6	11	36	36	0	0.058837891	3.5545898	0.13330078	0.93847656	-0.3269043	0.38061523	0.030761719	0	0	0	0	0	0	0	0	0	1.0026855	0.002685547	0.052246094	0.022216797	-0.014648438	0.015136719	0	44330	0	0	0
671	56843	56843	Category A	0.10791016	0.92382813	-0.32397461	-0.068603516	-0.33227539	0.37963867	0.08	0	2/4/2018	2	4	2018	11:36:36	41796	0.7	11	36	36	0	0.058837891	3.5545898	0.13305664	0.93823242	-0.3269043	0.3737793	0.029296875	0	0	0	0	0	0	0	0	0	1.0024414	0.002441406	0.04296875	-0.025146484	-0.014404297	0.002929688	0	44330	0	0	0
672	56844	56844	Category A	0.11987305	0.95996094	-0.31176758	-0.068359375	-0.33666992	0.37792969	0.08	0	2/4/2018	2	4	2018	11:36:36	41796	0.8	11	36	36	0	0.058837891	3.5545898	0.1328125	0.93823242	-0.32666016	0.32958984	0.029296875	0	0	0	0	0	0	0	0	0	1.0024414	0.002441406	0.049804688	-0.012939453	0.021484375	0.014892578	0	44330	0	0	0
673	56845	56845	Category A	0.13183594	0.95996094	-0.32397461	-0.072509766	-0.32958984	0.38085938	0.08	0	2/4/2018	2	4	2018	11:36:36	41796	0.9	11	36	36	0	0.058837891	3.5545898	0.1328125	0.93823242	-0.32641602	0.31201172	0.021484375	0	0	0	0	0	0	0	0	0	1.0024414	0.002441406	0.024902344	-0.000976563	0.021484375	0.002441406	0	44330	0	0	0
674	56846	56846	Category A	0.14379883	0.94799805	-0.3359375	-0.070800781	-0.33740234	0.37963867	0.08	0	2/4/2018	2	4	2018	11:36:37	41797	0	11	36	37	0	0.058837891	3.5545898	0.13256836	0.9387207	-0.32641602	0.23876953	0.017333984	0	0	0	0	0	0	0	0	0	1.0026855	0.002685547	0.029785156	0.010986328	0.009033203	-0.009277344	0	44330	0	0	0
675	56847	56847	Category A	0.15576172	0.94799805	-0.29980469	-0.071777344	-0.32958984	0.375	0.08	0	2/4/2018	2	4	2018	11:36:37	41797	0.1	11	36	37	0	0.058837891	3.5545898	0.13232422	0.9387207	-0.32617188	0.073974609	0.036376953	0	0	0	0	0	0	0	0	0	1.0026855	0.002685547	0.058837891	0.023193359	0.009033203	0.026367188	0	44330	0	0	0
676	56848	56848	Category A	0.14379883	0.95996094	-0.3359375	-0.063964844	-0.33007813	0.38085938	0.08	0	2/4/2018	2	4	2018	11:36:37	41797	0.2	11	36	37	0	0.058837891	3.5545898	0.13208008	0.93896484	-0.32592773	0.15771484	0.025878906	0	0	0	0	0	0	0	0	0	1.0026855	0.002685547	0.042480469	0.011474609	0.020751953	-0.009765625	0	44330	0	0	0
677	56849	56849	Category A	0.11987305	0.92382813	-0.3359375	-0.069091797	-0.3347168	0.3815918	0.08	0	2/4/2018	2	4	2018	11:36:37	41797	0.3	11	36	37	0	0.058837891	3.5545898	0.13183594	0.93896484	-0.32568359	0.30395508	0.021728516	0	0	0	0	0	0	0	0	0	1.0026855	0.002685547	0.037353516	-0.011962891	-0.015136719	-0.010009766	0	44330	0	0	0
678	56850	56850	Category A	0.13183594	0.93579102	-0.29980469	-0.074462891	-0.32958984	0.37866211	0.08	0	2/4/2018	2	4	2018	11:36:37	41797	0.4	11	36	37	0	0.058837891	3.5545898	0.1315918	0.93896484	-0.32543945	0.34594727	0.025878906	0	0	0	0	0	0	0	0	0	1.0024414	0.002441406	0.029052734	0	-0.003173828	0.025634766	0	44330	0	0	0
679	56851	56851	Category A	0.095947266	0.94799805	-0.32397461	-0.071044922	-0.33569336	0.38037109	0.08	0	2/4/2018	2	4	2018	11:36:37	41797	0.5	11	36	37	0	0.058837891	3.5545898	0.1315918	0.93920898	-0.32568359	0.37011719	0.036621094	0	0	0	0	0	0	0	0	0	1.0026855	0.002685547	0.045898438	-0.035644531	0.008544922	0.001708984	0	44330	0	0	0
680	56852	56852	Category A	0.13183594	0.92382813	-0.32397461	-0.068359375	-0.33911133	0.37890625	0.08	0	2/4/2018	2	4	2018	11:36:37	41797	0.6	11	36	37	0	0.058837891	3.5545898	0.13183594	0.93896484	-0.32543945	0.48925781	0.015380859	0	0	0	0	0	0	0	0	0	1.0026855	0.002685547	0.016845703	0	-0.015136719	0.001464844	0	44330	0	0	0
681	56853	56853	Category A	0.15576172	0.93579102	-0.3359375	-0.071044922	-0.33813477	0.38061523	0.08	0	2/4/2018	2	4	2018	11:36:37	41797	0.7	11	36	37	0	0.058837891	3.5545898	0.13134766	0.9387207	-0.32568359	0.515625	0.026611328	0	0	0	0	0	0	0	0	0	1.0021973	0.002197266	0.037597656	0.024169922	-0.002929688	-0.010009766	0	44330	0	0	0
682	56854	56854	Category A	0.14379883	0.94799805	-0.32397461	-0.065429688	-0.33374023	0.37890625	0.08	0	2/4/2018	2	4	2018	11:36:37	41797	0.8	11	36	37	0	0.058837891	3.5545898	0.13134766	0.9387207	-0.32568359	0.56933594	0.015380859	0	0	0	0	0	0	0	0	0	1.0021973	0.002197266	0.023193359	0.012207031	0.009033203	0.001708984	0	44330	0	0	0
683	56855	56855	Category A	0.14379883	0.95996094	-0.35986328	-0.068359375	-0.33862305	0.38061523	0.08	0	2/4/2018	2	4	2018	11:36:37	41797	0.9	11	36	37	0	0.058837891	3.5545898	0.1315918	0.93896484	-0.32568359	0.50512695	0.041748047	0	0	0	0	0	0	0	0	0	1.0024414	0.002441406	0.067138672	0.011962891	0.020751953	-0.033935547	0	44330	0	0	0
684	56856	56856	Category A	0.13183594	0.94799805	-0.3359375	-0.067626953	-0.33398438	0.37988281	0.08	0	2/4/2018	2	4	2018	11:36:38	41798	0	11	36	38	0	0.058837891	3.5545898	0.13134766	0.93945313	-0.32592773	0.42089844	0.012939453	0	0	0	0	0	0	0	0	0	1.0029297	0.002929688	0.018798828	0.000244141	0.008300781	-0.009765625	0	44330	0	0	0
685	56857	56857	Category A	0.095947266	0.93579102	-0.31176758	-0.068115234	-0.33837891	0.38378906	0.08	0	2/4/2018	2	4	2018	11:36:38	41798	0.1	11	36	38	0	0.058837891	3.5545898	0.13110352	0.93994141	-0.32592773	0.2421875	0.038330078	0	0	0	0	0	0	0	0	0	1.0036621	0.003662109	0.053955078	-0.03515625	-0.004150391	0.014160156	0	44330	0	0	0
686	56858	56858	Category A	0.095947266	0.94799805	-0.3359375	-0.070068359	-0.33642578	0.37573242	0.08	0	2/4/2018	2	4	2018	11:36:38	41798	0.2	11	36	38	0	0.058837891	3.5545898	0.13085938	0.94042969	-0.32641602	0.075195313	0.036865234	0	0	0	0	0	0	0	0	0	1.0041504	0.004150391	0.051757813	-0.034912109	0.007324219	-0.009277344	0	44330	0	0	0
687	56859	56859	Category A	0.14379883	0.93579102	-0.32397461	-0.075195313	-0.33203125	0.3828125	0.08	0	2/4/2018	2	4	2018	11:36:38	41798	0.3	11	36	38	0	0.058837891	3.5545898	0.13085938	0.94042969	-0.3269043	0.072265625	0.013671875	0	0	0	0	0	0	0	0	0	1.0041504	0.004150391	0.020263672	0.012695313	-0.004638672	0.002929688	0	44330	0	0	0
688	56860	56860	Category A	0.11987305	0.93579102	-0.3359375	-0.067382813	-0.33276367	0.38183594	0.08	0	2/4/2018	2	4	2018	11:36:38	41798	0.4	11	36	38	0	0.058837891	3.5545898	0.13061523	0.94067383	-0.32714844	0.12036133	0.014648438	0	0	0	0	0	0	0	0	0	1.0046387	0.004638672	0.024414063	-0.010742188	-0.004882813	-0.008544922	0	44330	0	0	0
689	56861	56861	Category A	0.14379883	0.92382813	-0.31176758	-0.068359375	-0.3293457	0.3815918	0.08	0	2/4/2018	2	4	2018	11:36:38	41798	0.5	11	36	38	0	0.058837891	3.5545898	0.13012695	0.94067383	-0.3269043	0.000244141	0.026123047	0	0	0	0	0	0	0	0	0	1.0041504	0.004150391	0.045410156	0.013427734	-0.016845703	0.015136719	0	44330	0	0	0
690	56862	56862	Category A	0.13183594	0.93579102	-0.32397461	-0.071777344	-0.33764648	0.37548828	0.08	0	2/4/2018	2	4	2018	11:36:38	41798	0.6	11	36	38	0	0.058837891	3.5545898	0.13012695	0.94018555	-0.32641602	0.11694336	0.005371094	0	0	0	0	0	0	0	0	0	1.0039063	0.00390625	0.008789063	0.001464844	-0.004394531	0.002441406	0	44330	0	0	0
691	56863	56863	Category A	0.14379883	0.93579102	-0.34790039	-0.068359375	-0.33129883	0.38061523	0.08	0	2/4/2018	2	4	2018	11:36:38	41798	0.7	11	36	38	0	0.058837891	3.5545898	0.12988281	0.94042969	-0.32592773	0.19116211	0.026123047	0	0	0	0	0	0	0	0	0	1.0039063	0.00390625	0.040283203	0.013671875	-0.004638672	-0.021728516	0	44330	0	0	0
692	56864	56864	Category A	0.13183594	0.94799805	-0.34790039	-0.072509766	-0.33496094	0.38256836	0.08	0	2/4/2018	2	4	2018	11:36:38	41798	0.8	11	36	38	0	0.058837891	3.5545898	0.12939453	0.94018555	-0.32592773	0.13378906	0.022949219	0	0	0	0	0	0	0	0	0	1.003418	0.003417969	0.031494141	0.002197266	0.007568359	-0.021728516	0	44330	0	0	0
693	56865	56865	Category A	0.14379883	0.94799805	-0.34790039	-0.0703125	-0.33300781	0.38061523	0.08	0	2/4/2018	2	4	2018	11:36:38	41798	0.9	11	36	38	0	0.058837891	3.5545898	0.12939453	0.94067383	-0.32592773	0.14941406	0.026855469	0	0	0	0	0	0	0	0	0	1.0039063	0.00390625	0.043212891	0.014160156	0.007080078	-0.021728516	0	44330	0	0	0
694	56866	56866	Category A	0.14379883	0.95996094	-0.3359375	-0.070068359	-0.33740234	0.37963867	0.08	0	2/4/2018	2	4	2018	11:36:39	41799	0	11	36	39	0	0.058837891	3.5545898	0.12890625	0.94042969	-0.32617188	0.14477539	0.026123047	0	0	0	0	0	0	0	0	0	1.0036621	0.003662109	0.043701172	0.014648438	0.019287109	-0.009521484	0	44330	0	0	0
695	56867	56867	Category A	0.10791016	0.94799805	-0.3359375	-0.068359375	-0.33129883	0.3828125	0.08	0	2/4/2018	2	4	2018	11:36:39	41799	0.1	11	36	39	0	0.058837891	3.5545898	0.12939453	0.94018555	-0.32641602	0.14819336	0.024658203	0	0	0	0	0	0	0	0	0	1.0036621	0.003662109	0.038330078	-0.021484375	0.007568359	-0.009277344	0	44330	0	0	0
696	56868	56868	Category A	0.13183594	0.93579102	-0.32397461	-0.068847656	-0.34155273	0.38037109	0.08	0	2/4/2018	2	4	2018	11:36:39	41799	0.2	11	36	39	0	0.05859375	3.5545898	0.12988281	0.94042969	-0.3269043	0.091552734	0.005859375	0	0	0	0	0	0	0	0	0	1.0041504	0.004150391	0.009521484	0.001708984	-0.004638672	0.002929688	0	44330	0	0	0
697	56869	56869	Category A	0.15576172	0.94799805	-0.32397461	-0.068359375	-0.3347168	0.3815918	0.08	0	2/4/2018	2	4	2018	11:36:39	41799	0.3	11	36	39	0	0.05859375	3.5545898	0.12939453	0.94067383	-0.32714844	0.073486328	0.02734375	0	0	0	0	0	0	0	0	0	1.0041504	0.004150391	0.036621094	0.026123047	0.007080078	0.003173828	0	44330	0	0	0
698	56870	56870	Category A	0.13183594	0.93579102	-0.32397461	-0.068359375	-0.33911133	0.38061523	0.08	0	2/4/2018	2	4	2018	11:36:39	41799	0.4	11	36	39	0	0.05859375	3.5545898	0.12915039	0.94067383	-0.32641602	0.052978516	0.006103516	0	0	0	0	0	0	0	0	0	1.0039063	0.00390625	0.010009766	0.002441406	-0.004882813	0.002441406	0	44330	0	0	0
699	56871	56871	Category A	0.14379883	0.94799805	-0.29980469	-0.0703125	-0.33300781	0.37792969	0.08	0	2/4/2018	2	4	2018	11:36:39	41799	0.5	11	36	39	0	0.05859375	3.5545898	0.13012695	0.94018555	-0.32641602	0.11401367	0.030761719	0	0	0	0	0	0	0	0	0	1.0039063	0.00390625	0.047607422	0.013427734	0.007568359	0.026611328	0	44330	0	0	0
700	56872	56872	Category A	0.15576172	0.92382813	-0.34790039	-0.067382813	-0.33544922	0.38061523	0.08	0	2/4/2018	2	4	2018	11:36:39	41799	0.6	11	36	39	0	0.05859375	3.5545898	0.13012695	0.94018555	-0.32592773	0.37719727	0.037353516	0	0	0	0	0	0	0	0	0	1.0036621	0.003662109	0.063476563	0.025390625	-0.016357422	-0.021728516	0	44330	0	0	0
701	56873	56873	Category A	0.13183594	0.94799805	-0.31176758	-0.068359375	-0.33276367	0.38305664	0.08	0	2/4/2018	2	4	2018	11:36:39	41799	0.7	11	36	39	0	0.05859375	3.5545898	0.13012695	0.93994141	-0.32592773	0.50683594	0.016357422	0	0	0	0	0	0	0	0	0	1.003418	0.003417969	0.023925781	0.001464844	0.0078125	0.014160156	0	44330	0	0	0
702	56874	56874	Category A	0.15576172	0.95996094	-0.3359375	-0.071777344	-0.33642578	0.38134766	0.08	0	2/4/2018	2	4	2018	11:36:39	41799	0.8	11	36	39	0	0.05859375	3.5545898	0.12939453	0.93969727	-0.32592773	0.61303711	0.034423828	0	0	0	0	0	0	0	0	0	1.0029297	0.002929688	0.056152344	0.026123047	0.020019531	-0.009765625	0	44330	0	0	0
703	56875	56875	Category A	0.13183594	0.95996094	-0.3359375	-0.067382813	-0.33276367	0.37890625	0.08	0	2/4/2018	2	4	2018	11:36:39	41799	0.9	11	36	39	0	0.05859375	3.5545898	0.12866211	0.93994141	-0.32592773	0.66088867	0.022216797	0	0	0	0	0	0	0	0	0	1.0031738	0.003173828	0.032714844	0.002929688	0.019775391	-0.009765625	0	44330	0	0	0
704	56876	56876	Category A	0.10791016	0.93579102	-0.3359375	-0.069091797	-0.33105469	0.38183594	0.08	0	2/4/2018	2	4	2018	11:36:40	41800	0	11	36	40	0	0.05859375	3.5545898	0.12817383	0.93994141	-0.32617188	0.65209961	0.022705078	0	0	0	0	0	0	0	0	0	1.0031738	0.003173828	0.034179688	-0.020263672	-0.004150391	-0.009521484	0	44330	0	0	0
705	56877	56877	Category A	0.11987305	0.92382813	-0.31176758	-0.069091797	-0.33544922	0.3828125	0.08	0	2/4/2018	2	4	2018	11:36:40	41800	0.1	11	36	40	0	0.05859375	3.5545898	0.12792969	0.94067383	-0.32592773	0.63549805	0.0234375	0	0	0	0	0	0	0	0	0	1.0036621	0.003662109	0.039306641	-0.008056641	-0.016845703	0.014160156	0	44330	0	0	0
706	56878	56878	Category A	0.14379883	0.93579102	-0.3359375	-0.072509766	-0.32763672	0.38061523	0.08	0	2/4/2018	2	4	2018	11:36:40	41800	0.2	11	36	40	0	0.05859375	3.5545898	0.12792969	0.94091797	-0.32592773	0.54882813	0.019287109	0	0	0	0	0	0	0	0	0	1.0039063	0.00390625	0.030761719	0.015625	-0.005126953	-0.009765625	0	44330	0	0	0
707	56879	56879	Category A	0.13183594	0.92382813	-0.32397461	-0.071044922	-0.3347168	0.3815918	0.08	0	2/4/2018	2	4	2018	11:36:40	41800	0.3	11	36	40	0	0.05859375	3.5545898	0.12792969	0.94091797	-0.32568359	0.50683594	0.017578125	0	0	0	0	0	0	0	0	0	1.0041504	0.004150391	0.022705078	0.003662109	-0.017089844	0.001708984	0	44330	0	0	0
708	56880	56880	Category A	0.14379883	0.94799805	-0.32397461	-0.068603516	-0.33227539	0.37792969	0.08	0	2/4/2018	2	4	2018	11:36:40	41800	0.4	11	36	40	0	0.05859375	3.5545898	0.12817383	0.94091797	-0.32543945	0.45678711	0.017089844	0	0	0	0	0	0	0	0	0	1.0039063	0.00390625	0.023925781	0.015380859	0.006835938	0.001464844	0	44330	0	0	0
709	56881	56881	Category A	0.10791016	0.94799805	-0.32397461	-0.068359375	-0.33740234	0.38061523	0.08	0	2/4/2018	2	4	2018	11:36:40	41800	0.5	11	36	40	0	0.05859375	3.5545898	0.12817383	0.94091797	-0.32568359	0.38549805	0.021484375	0	0	0	0	0	0	0	0	0	1.0039063	0.00390625	0.029052734	-0.020263672	0.006835938	0.001708984	0	44330	0	0	0
710	56882	56882	Category A	0.14379883	0.91186523	-0.32397461	-0.068359375	-0.33374023	0.38378906	0.08	0	2/4/2018	2	4	2018	11:36:40	41800	0.6	11	36	40	0	0.05859375	3.5545898	0.12817383	0.94067383	-0.32519531	0.42749023	0.032714844	0	0	0	0	0	0	0	0	0	1.0036621	0.003662109	0.045898438	0.015380859	-0.028808594	0.001220703	0	44330	0	0	0
711	56883	56883	Category A	0.13183594	0.92382813	-0.32397461	-0.064697266	-0.33203125	0.38500977	0.08	0	2/4/2018	2	4	2018	11:36:40	41800	0.7	11	36	40	0	0.05859375	3.5545898	0.12744141	0.94067383	-0.32543945	0.5871582	0.017578125	0	0	0	0	0	0	0	0	0	1.0036621	0.003662109	0.022705078	0.004150391	-0.016845703	0.001464844	0	44330	0	0	0
712	56884	56884	Category A	0.11987305	0.94799805	-0.29980469	-0.068115234	-0.33642578	0.38061523	0.08	0	2/4/2018	2	4	2018	11:36:40	41800	0.8	11	36	40	0	0.05859375	3.5545898	0.12719727	0.94067383	-0.32519531	0.55371094	0.027587891	0	0	0	0	0	0	0	0	0	1.003418	0.003417969	0.040039063	-0.007324219	0.007080078	0.025390625	0	44330	0	0	0
713	56885	56885	Category A	0.10791016	0.94799805	-0.3359375	-0.073730469	-0.33154297	0.37866211	0.08	0	2/4/2018	2	4	2018	11:36:40	41800	0.9	11	36	40	0	0.05859375	3.5545898	0.12695313	0.94018555	-0.32543945	0.55200195	0.022949219	0	0	0	0	0	0	0	0	0	1.0031738	0.003173828	0.037109375	-0.019042969	0.007568359	-0.010253906	0	44330	0	0	0
714	56886	56886	Category A	0.11987305	0.94799805	-0.3359375	-0.064941406	-0.33032227	0.38085938	0.08	0	2/4/2018	2	4	2018	11:36:41	41801	0	11	36	41	0	0.05859375	3.5545898	0.12719727	0.94042969	-0.32543945	0.52368164	0.014648438	0	0	0	0	0	0	0	0	0	1.0031738	0.003173828	0.025146484	-0.007324219	0.007324219	-0.010253906	0	44330	0	0	0
715	56887	56887	Category A	0.10791016	0.93579102	-0.32397461	-0.072509766	-0.33984375	0.38452148	0.08	0	2/4/2018	2	4	2018	11:36:41	41801	0.1	11	36	41	0	0.05859375	3.5545898	0.12670898	0.94042969	-0.32519531	0.54394531	0.01953125	0	0	0	0	0	0	0	0	0	1.0031738	0.003173828	0.025146484	-0.018798828	-0.004638672	0.001220703	0	44330	0	0	0
716	56888	56888	Category A	0.13183594	0.93579102	-0.32397461	-0.069335938	-0.33227539	0.38085938	0.08	0	2/4/2018	2	4	2018	11:36:41	41801	0.2	11	36	41	0	0.05859375	3.5545898	0.12646484	0.94018555	-0.32543945	0.42944336	0.007080078	0	0	0	0	0	0	0	0	0	1.0029297	0.002929688	0.011230469	0.005126953	-0.004394531	0.001464844	0	44330	0	0	0
717	56889	56889	Category A	0.095947266	0.94799805	-0.31176758	-0.064941406	-0.33251953	0.38085938	0.08	0	2/4/2018	2	4	2018	11:36:41	41801	0.3	11	36	41	0	0.05859375	3.5545898	0.1262207	0.93969727	-0.32543945	0.058349609	0.034423828	0	0	0	0	0	0	0	0	0	1.0024414	0.002441406	0.052490234	-0.030273438	0.008056641	0.013671875	0	44330	0	0	0
718	56890	56890	Category A	0.13183594	0.95996094	-0.3359375	-0.068359375	-0.33544922	0.37963867	0.08	0	2/4/2018	2	4	2018	11:36:41	41801	0.4	11	36	41	0	0.05859375	3.5545898	0.12695313	0.93969727	-0.32495117	0.18383789	0.023193359	0	0	0	0	0	0	0	0	0	1.0024414	0.002441406	0.035400391	0.004638672	0.020019531	-0.010742188	0	44330	0	0	0
719	56891	56891	Category A	0.14379883	0.93579102	-0.34790039	-0.070800781	-0.33740234	0.38061523	0.08	0	2/4/2018	2	4	2018	11:36:41	41801	0.5	11	36	41	0	0.05859375	3.5545898	0.12719727	0.93994141	-0.32519531	0.29296875	0.028320313	0	0	0	0	0	0	0	0	0	1.0026855	0.002685547	0.043457031	0.016357422	-0.004150391	-0.022460938	0	44330	0	0	0
720	56892	56892	Category A	0.11987305	0.93579102	-0.32397461	-0.070068359	-0.33374023	0.3815918	0.08	0	2/4/2018	2	4	2018	11:36:41	41801	0.6	11	36	41	0	0.05859375	3.5545898	0.12768555	0.93969727	-0.32519531	0.48852539	0.009033203	0	0	0	0	0	0	0	0	0	1.0026855	0.002685547	0.013183594	-0.0078125	-0.00390625	0.001220703	0	44330	0	0	0
721	56893	56893	Category A	0.14379883	0.93579102	-0.3359375	-0.069824219	-0.3347168	0.37963867	0.08	0	2/4/2018	2	4	2018	11:36:41	41801	0.7	11	36	41	0	0.05859375	3.5545898	0.12817383	0.93969727	-0.32519531	0.7565918	0.019042969	0	0	0	0	0	0	0	0	0	1.0026855	0.002685547	0.030029297	0.015380859	-0.00390625	-0.010498047	0	44330	0	0	0
722	56894	56894	Category A	0.14379883	0.95996094	-0.31176758	-0.074707031	-0.32788086	0.37573242	0.08	0	2/4/2018	2	4	2018	11:36:41	41801	0.8	11	36	41	0	0.05859375	3.5545898	0.12719727	0.93969727	-0.32519531	0.89160156	0.029052734	0	0	0	0	0	0	0	0	0	1.0026855	0.002685547	0.049804688	0.016357422	0.020019531	0.013427734	0	44330	0	0	0
723	56895	56895	Category A	0.11987305	0.93579102	-0.3359375	-0.068359375	-0.33544922	0.37890625	0.08	0	2/4/2018	2	4	2018	11:36:41	41801	0.9	11	36	41	0	0.05859375	3.5545898	0.12670898	0.93945313	-0.32495117	0.85327148	0.013427734	0	0	0	0	0	0	0	0	0	1.0021973	0.002197266	0.021484375	-0.006835938	-0.003662109	-0.010742188	0	44330	0	0	0
724	56896	56896	Category A	0.11987305	0.95996094	-0.3359375	-0.068603516	-0.33300781	0.3815918	0.08	0	2/4/2018	2	4	2018	11:36:42	41802	0	11	36	42	0	0.05859375	3.5545898	0.12646484	0.93920898	-0.32446289	0.87329102	0.024414063	0	0	0	0	0	0	0	0	0	1.001709	0.001708984	0.038574219	-0.006591797	0.020507813	-0.011230469	0	44330	0	0	0
725	56897	56897	Category A	0.095947266	0.95996094	-0.3359375	-0.073486328	-0.32861328	0.37963867	0.08	0	2/4/2018	2	4	2018	11:36:42	41802	0.1	11	36	42	0	0.05859375	3.5545898	0.12719727	0.93920898	-0.32446289	1.0222168	0.0390625	0	0	0	0	0	0	0	0	0	1.001709	0.001708984	0.063232422	-0.03125	0.020507813	-0.011230469	0	44330	0	0	0
726	56898	56898	Category A	0.14379883	0.92382813	-0.3359375	-0.067382813	-0.3347168	0.3815918	0.08	0	2/4/2018	2	4	2018	11:36:42	41802	0.2	11	36	42	0	0.05859375	3.5545898	0.12744141	0.93945313	-0.32446289	0.98681641	0.025146484	0	0	0	0	0	0	0	0	0	1.0021973	0.002197266	0.043212891	0.016113281	-0.015625	-0.011230469	0	44330	0	0	0
727	56899	56899	Category A	0.11987305	0.93579102	-0.3359375	-0.068359375	-0.33544922	0.3828125	0.08	0	2/4/2018	2	4	2018	11:36:42	41802	0.3	11	36	42	0	0.05859375	3.5545898	0.12792969	0.93945313	-0.32446289	0.63867188	0.014404297	0	0	0	0	0	0	0	0	0	1.0019531	0.001953125	0.023193359	-0.008056641	-0.003662109	-0.011230469	0	44330	0	0	0
728	56900	56900	Category A	0.13183594	0.91186523	-0.32397461	-0.077148438	-0.32861328	0.3828125	0.08	0	2/4/2018	2	4	2018	11:36:42	41802	0.4	11	36	42	0	0.05859375	3.5545898	0.12768555	0.93945313	-0.32446289	0.265625	0.027832031	0	0	0	0	0	0	0	0	0	1.0019531	0.001953125	0.031982422	0.00390625	-0.027587891	0.000488281	0	44330	0	0	0
729	56901	56901	Category A	0.11987305	0.91186523	-0.2878418	-0.072509766	-0.33374023	0.37866211	0.08	0	2/4/2018	2	4	2018	11:36:42	41802	0.5	11	36	42	0	0.05859375	3.5545898	0.12817383	0.93920898	-0.32421875	0.037597656	0.046386719	0	0	0	0	0	0	0	0	0	1.0019531	0.001953125	0.072265625	-0.008300781	-0.02734375	0.036376953	0	44330	0	0	0
730	56902	56902	Category A	0.11987305	0.93579102	-0.29980469	-0.070068359	-0.33203125	0.37866211	0.08	0	2/4/2018	2	4	2018	11:36:42	41802	0.6	11	36	42	0	0.05859375	3.5545898	0.12792969	0.93994141	-0.32446289	0.17871094	0.026367188	0	0	0	0	0	0	0	0	0	1.0026855	0.002685547	0.037109375	-0.008056641	-0.004150391	0.024658203	0	44330	0	0	0
731	56903	56903	Category A	0.10791016	0.92382813	-0.32397461	-0.06640625	-0.33544922	0.37988281	0.08	0	2/4/2018	2	4	2018	11:36:42	41802	0.7	11	36	42	0	0.05859375	3.5545898	0.12768555	0.94018555	-0.32446289	0.41723633	0.025634766	0	0	0	0	0	0	0	0	0	1.0026855	0.002685547	0.036621094	-0.019775391	-0.016357422	0.000488281	0	44330	0	0	0
732	56904	56904	Category A	0.13183594	0.97192383	-0.32397461	-0.068359375	-0.33544922	0.3828125	0.08	0	2/4/2018	2	4	2018	11:36:42	41802	0.8	11	36	42	0	0.05859375	3.5545898	0.12719727	0.93994141	-0.32421875	0.59570313	0.031982422	0	0	0	0	0	0	0	0	0	1.0024414	0.002441406	0.036621094	0.004394531	0.031738281	0.000244141	0	44330	0	0	0
733	56905	56905	Category A	0.10791016	0.93579102	-0.32397461	-0.068359375	-0.32788086	0.38305664	0.08	0	2/4/2018	2	4	2018	11:36:42	41802	0.9	11	36	42	0	0.05859375	3.5545898	0.12719727	0.93994141	-0.32397461	0.46069336	0.019775391	0	0	0	0	0	0	0	0	0	1.0024414	0.002441406	0.023925781	-0.019287109	-0.004150391	0	0	44330	0	0	0
734	56906	56906	Category A	0.15576172	0.93579102	-0.31176758	-0.069824219	-0.34375	0.37646484	0.08	0	2/4/2018	2	4	2018	11:36:43	41803	0	11	36	43	0	0.058837891	3.50625	0.12719727	0.93994141	-0.32373047	0.40771484	0.031005859	0	0	0	0	0	0	0	0	0	1.0021973	0.002197266	0.044677734	0.028320313	-0.004150391	0.011962891	0	44330	0	0	0
735	56907	56907	Category A	0.13183594	0.97192383	-0.3359375	-0.071777344	-0.33837891	0.3815918	0.08	0	2/4/2018	2	4	2018	11:36:43	41803	0.111	11	36	43	0	0.058837891	3.50625	0.12719727	0.93945313	-0.32324219	0.48095703	0.034912109	0	0	0	0	0	0	0	0	0	1.001709	0.001708984	0.049316406	0.004394531	0.032226563	-0.012451172	0	44330	0	0	0
736	56908	56908	Category A	0.095947266	0.95996094	-0.3359375	-0.067382813	-0.33276367	0.38183594	0.08	0	2/4/2018	2	4	2018	11:36:43	41803	0.222	11	36	43	0	0.058837891	3.50625	0.12744141	0.93945313	-0.32250977	0.44946289	0.039794922	0	0	0	0	0	0	0	0	0	1.0014648	0.001464844	0.065185547	-0.031494141	0.020263672	-0.013183594	0	44330	0	0	0
737	56909	56909	Category A	0.13183594	0.93579102	-0.31176758	-0.071044922	-0.33374023	0.3828125	0.08	0	2/4/2018	2	4	2018	11:36:43	41803	0.333	11	36	43	0	0.058837891	3.50625	0.12768555	0.93969727	-0.32250977	0.27099609	0.012207031	0	0	0	0	0	0	0	0	0	1.0019531	0.001953125	0.019042969	0.00390625	-0.00390625	0.010742188	0	44330	0	0	0
738	56910	56910	Category A	0.16796875	0.91186523	-0.31176758	-0.070068359	-0.32788086	0.37890625	0.08	0	2/4/2018	2	4	2018	11:36:43	41803	0.444	11	36	43	0	0.058837891	3.50625	0.12744141	0.93994141	-0.32250977	0.13452148	0.050292969	0	0	0	0	0	0	0	0	0	1.0019531	0.001953125	0.079101563	0.040283203	-0.028076172	0.010742188	0	44330	0	0	0
739	56911	56911	Category A	0.095947266	0.92382813	-0.31176758	-0.069091797	-0.33862305	0.37548828	0.08	0	2/4/2018	2	4	2018	11:36:43	41803	0.555	11	36	43	0	0.058837891	3.50625	0.12792969	0.93994141	-0.32250977	0.12963867	0.037353516	0	0	0	0	0	0	0	0	0	1.0019531	0.001953125	0.058837891	-0.031982422	-0.016113281	0.010742188	0	44330	0	0	0
740	56912	56912	Category A	0.095947266	0.92382813	-0.32397461	-0.066650391	-0.32885742	0.38110352	0.08	0	2/4/2018	2	4	2018	11:36:43	41803	0.666	11	36	43	0	0.058837891	3.50625	0.12792969	0.93969727	-0.32299805	0.045898438	0.035644531	0	0	0	0	0	0	0	0	0	1.0019531	0.001953125	0.048583984	-0.031982422	-0.015869141	-0.000732422	0	44330	0	0	0
741	56913	56913	Category A	0.11987305	0.93579102	-0.31176758	-0.074462891	-0.32958984	0.37866211	0.08	0	2/4/2018	2	4	2018	11:36:43	41803	0.777	11	36	43	0	0.058837891	3.50625	0.12744141	0.94018555	-0.32250977	0.3203125	0.014160156	0	0	0	0	0	0	0	0	0	1.0021973	0.002197266	0.023193359	-0.007568359	-0.004394531	0.010742188	0	44330	0	0	0
742	56914	56914	Category A	0.11987305	0.94799805	-0.3359375	-0.070068359	-0.3347168	0.37866211	0.08	0	2/4/2018	2	4	2018	11:36:43	41803	0.888	11	36	43	0	0.058837891	3.50625	0.12744141	0.94018555	-0.32250977	0.39013672	0.017089844	0	0	0	0	0	0	0	0	0	1.0021973	0.002197266	0.028564453	-0.007568359	0.007568359	-0.013183594	0	44330	0	0	0
743	56915	56915	Category A	0.10791016	0.93579102	-0.34790039	-0.073486328	-0.33813477	0.38354492	0.08	0	2/4/2018	2	4	2018	11:36:44	41804	0	11	36	44	0	0.058837891	3.50625	0.12719727	0.93969727	-0.32250977	0.24365234	0.031982422	0	0	0	0	0	0	0	0	0	1.001709	0.001708984	0.048583984	-0.019287109	-0.00390625	-0.025146484	0	44330	0	0	0
744	56916	56916	Category A	0.10791016	0.94799805	-0.32397461	-0.068359375	-0.33374023	0.38183594	0.08	0	2/4/2018	2	4	2018	11:36:44	41804	0.09	11	36	44	0	0.058837891	3.50625	0.12719727	0.93945313	-0.32226563	0.2512207	0.020996094	0	0	0	0	0	0	0	0	0	1.0014648	0.001464844	0.029296875	-0.019287109	0.008300781	-0.001464844	0	44330	0	0	0
745	56917	56917	Category A	0.10791016	0.97192383	-0.3359375	-0.068847656	-0.33349609	0.3815918	0.08	0	2/4/2018	2	4	2018	11:36:44	41804	0.181	11	36	44	0	0.058837891	3.50625	0.12792969	0.93945313	-0.32226563	0.25268555	0.040283203	0	0	0	0	0	0	0	0	0	1.0014648	0.001464844	0.065673828	-0.020019531	0.032226563	-0.013427734	0	44330	0	0	0
746	56918	56918	Category A	0.13183594	0.95996094	-0.29980469	-0.071777344	-0.33154297	0.37963867	0.08	0	2/4/2018	2	4	2018	11:36:44	41804	0.272	11	36	44	0	0.058837891	3.50625	0.12817383	0.93969727	-0.32275391	0.23339844	0.030517578	0	0	0	0	0	0	0	0	0	1.0019531	0.001953125	0.046630859	0.003417969	0.020019531	0.022949219	0	44330	0	0	0
747	56919	56919	Category A	0.11987305	0.91186523	-0.29980469	-0.071777344	-0.32763672	0.37573242	0.08	0	2/4/2018	2	4	2018	11:36:44	41804	0.363	11	36	44	0	0.058837891	3.50625	0.12792969	0.93994141	-0.32275391	0.062255859	0.037353516	0	0	0	0	0	0	0	0	0	1.0021973	0.002197266	0.059326172	-0.008056641	-0.028076172	0.022949219	0	44330	0	0	0
748	56920	56920	Category A	0.16796875	0.94799805	-0.3359375	-0.070800781	-0.33544922	0.3815918	0.08	0	2/4/2018	2	4	2018	11:36:44	41804	0.454	11	36	44	0	0.058837891	3.50625	0.12841797	0.94018555	-0.32250977	0.043701172	0.042236328	0	0	0	0	0	0	0	0	0	1.0021973	0.002197266	0.060302734	0.039306641	0.007568359	-0.013183594	0	44330	0	0	0
749	56921	56921	Category A	0.13183594	0.93579102	-0.29980469	-0.071777344	-0.33911133	0.37768555	0.08	0	2/4/2018	2	4	2018	11:36:44	41804	0.545	11	36	44	0	0.058837891	3.50625	0.12866211	0.93969727	-0.32226563	0.088867188	0.022949219	0	0	0	0	0	0	0	0	0	1.001709	0.001708984	0.029541016	0.002929688	-0.00390625	0.022460938	0	44330	0	0	0
750	56922	56922	Category A	0.095947266	0.92382813	-0.32397461	-0.068359375	-0.33911133	0.37768555	0.08	0	2/4/2018	2	4	2018	11:36:44	41804	0.636	11	36	44	0	0.058837891	3.50625	0.12890625	0.93969727	-0.32250977	0.018554688	0.036621094	0	0	0	0	0	0	0	0	0	1.0019531	0.001953125	0.050292969	-0.032958984	-0.015869141	-0.001220703	0	44330	0	0	0
751	56923	56923	Category A	0.095947266	0.92382813	-0.31176758	-0.06640625	-0.32885742	0.3840332	0.08	0	2/4/2018	2	4	2018	11:36:44	41804	0.727	11	36	44	0	0.058837891	3.50625	0.12841797	0.94018555	-0.32275391	0.10742188	0.038085938	0	0	0	0	0	0	0	0	0	1.0024414	0.002441406	0.060058594	-0.032470703	-0.016357422	0.010986328	0	44330	0	0	0
752	56924	56924	Category A	0.095947266	0.92382813	-0.32397461	-0.068847656	-0.3371582	0.37866211	0.08	0	2/4/2018	2	4	2018	11:36:44	41804	0.818	11	36	44	0	0.058837891	3.50625	0.12817383	0.94067383	-0.32299805	0.18896484	0.036376953	0	0	0	0	0	0	0	0	0	1.0026855	0.002685547	0.050048828	-0.032226563	-0.016845703	-0.000732422	0	44330	0	0	0
753	56925	56925	Category A	0.14379883	0.97192383	-0.32397461	-0.068603516	-0.33227539	0.38305664	0.08	0	2/4/2018	2	4	2018	11:36:44	41804	0.909	11	36	44	0	0.058837891	3.50625	0.12841797	0.94067383	-0.32373047	0.17016602	0.034667969	0	0	0	0	0	0	0	0	0	1.0029297	0.002929688	0.046630859	0.015136719	0.031005859	0	0	44330	0	0	0
754	56926	56926	Category A	0.11987305	0.94799805	-0.32397461	-0.071044922	-0.33740234	0.37255859	0.08	0	2/4/2018	2	4	2018	11:36:45	41805	0	11	36	45	0	0.058837891	3.50625	0.12866211	0.94018555	-0.32373047	0.19213867	0.011474609	0	0	0	0	0	0	0	0	0	1.0026855	0.002685547	0.016601563	-0.008789063	0.007568359	0	0	44330	0	0	0
755	56927	56927	Category A	0.13183594	0.93579102	-0.31176758	-0.071777344	-0.32763672	0.38085938	0.08	0	2/4/2018	2	4	2018	11:36:45	41805	0.1	11	36	45	0	0.058837891	3.50625	0.12841797	0.93994141	-0.32373047	0.12524414	0.012939453	0	0	0	0	0	0	0	0	0	1.0024414	0.002441406	0.01953125	0.003173828	-0.004150391	0.011962891	0	44330	0	0	0
756	56928	56928	Category A	0.13183594	0.91186523	-0.3359375	-0.068603516	-0.33300781	0.3815918	0.08	0	2/4/2018	2	4	2018	11:36:45	41805	0.2	11	36	45	0	0.058837891	3.50625	0.12890625	0.94018555	-0.32397461	0.1953125	0.030761719	0	0	0	0	0	0	0	0	0	1.0026855	0.002685547	0.042724609	0.002685547	-0.028320313	-0.01171875	0	44330	0	0	0
757	56929	56929	Category A	0.16796875	0.93579102	-0.29980469	-0.067382813	-0.33129883	0.3815918	0.08	0	2/4/2018	2	4	2018	11:36:45	41805	0.3	11	36	45	0	0.058837891	3.50625	0.12915039	0.94042969	-0.32397461	0.10571289	0.045898438	0	0	0	0	0	0	0	0	0	1.0031738	0.003173828	0.067871094	0.038574219	-0.004638672	0.024169922	0	44330	0	0	0
758	56930	56930	Category A	0.14379883	0.94799805	-0.31176758	-0.072509766	-0.33374023	0.37866211	0.08	0	2/4/2018	2	4	2018	11:36:45	41805	0.4	11	36	45	0	0.058837891	3.50625	0.12915039	0.94018555	-0.32421875	0.059082031	0.020751953	0	0	0	0	0	0	0	0	0	1.0029297	0.002929688	0.034912109	0.014404297	0.007568359	0.012451172	0	44330	0	0	0
759	56931	56931	Category A	0.14379883	0.93579102	-0.32397461	-0.070068359	-0.33618164	0.37866211	0.08	0	2/4/2018	2	4	2018	11:36:45	41805	0.5	11	36	45	0	0.058837891	3.50625	0.12963867	0.94042969	-0.32421875	0.10400391	0.014648438	0	0	0	0	0	0	0	0	0	1.0031738	0.003173828	0.019042969	0.013916016	-0.004638672	0.000244141	0	44330	0	0	0
760	56932	56932	Category A	0.16796875	0.92382813	-0.3359375	-0.072753906	-0.33496094	0.37963867	0.08	0	2/4/2018	2	4	2018	11:36:45	41805	0.6	11	36	45	0	0.058837891	3.50625	0.12963867	0.94067383	-0.32397461	0.003417969	0.043212891	0	0	0	0	0	0	0	0	0	1.0031738	0.003173828	0.066894531	0.038085938	-0.016845703	-0.01171875	0	44330	0	0	0
761	56933	56933	Category A	0.083984375	0.93579102	-0.32397461	-0.065429688	-0.33105469	0.3840332	0.08	0	2/4/2018	2	4	2018	11:36:45	41805	0.7	11	36	45	0	0.058837891	3.50625	0.12988281	0.94042969	-0.32373047	0.11303711	0.046142578	0	0	0	0	0	0	0	0	0	1.0031738	0.003173828	0.050537109	-0.045898438	-0.004638672	0	0	44330	0	0	0
762	56934	56934	Category A	0.10791016	0.91186523	-0.31176758	-0.068359375	-0.33129883	0.3840332	0.08	0	2/4/2018	2	4	2018	11:36:45	41805	0.8	11	36	45	0	0.058837891	3.50625	0.12963867	0.94067383	-0.32348633	0.002197266	0.037841797	0	0	0	0	0	0	0	0	0	1.0031738	0.003173828	0.0625	-0.021728516	-0.028808594	0.01171875	0	44330	0	0	0
763	56935	56935	Category A	0.11987305	0.94799805	-0.32397461	-0.070068359	-0.33618164	0.3815918	0.08	0	2/4/2018	2	4	2018	11:36:45	41805	0.9	11	36	45	0	0.058837891	3.50625	0.12963867	0.94018555	-0.32324219	0.028320313	0.012451172	0	0	0	0	0	0	0	0	0	1.0026855	0.002685547	0.018310547	-0.009765625	0.007568359	-0.000488281	0	44330	0	0	0
764	56936	56936	Category A	0.17993164	0.94799805	-0.32397461	-0.071777344	-0.33642578	0.37963867	0.08	0	2/4/2018	2	4	2018	11:36:46	41806	0	11	36	46	0	0.058837891	3.50625	0.13012695	0.93994141	-0.32275391	0.26806641	0.050048828	0	0	0	0	0	0	0	0	0	1.0024414	0.002441406	0.05859375	0.049560547	0.0078125	-0.000976563	0	44330	0	0	0
765	56937	56937	Category A	0.13183594	0.95996094	-0.32397461	-0.067382813	-0.33203125	0.38476563	0.08	0	2/4/2018	2	4	2018	11:36:46	41806	0.111	11	36	46	0	0.058837891	3.50625	0.13061523	0.93945313	-0.32250977	0.4050293	0.020263672	0	0	0	0	0	0	0	0	0	1.0019531	0.001953125	0.022705078	0.000976563	0.020263672	-0.001220703	0	44330	0	0	0
766	56938	56938	Category A	0.13183594	0.93579102	-0.32397461	-0.068359375	-0.33740234	0.38061523	0.08	0	2/4/2018	2	4	2018	11:36:46	41806	0.222	11	36	46	0	0.058837891	3.50625	0.13061523	0.93920898	-0.32250977	0.26538086	0.00390625	0	0	0	0	0	0	0	0	0	1.001709	0.001708984	0.005859375	0.000976563	-0.003417969	-0.001220703	0	44330	0	0	0
767	56939	56939	Category A	0.11987305	0.93579102	-0.32397461	-0.074462891	-0.3293457	0.37670898	0.08	0	2/4/2018	2	4	2018	11:36:46	41806	0.333	11	36	46	0	0.058837891	3.50625	0.13061523	0.93896484	-0.32275391	0.30957031	0.011230469	0	0	0	0	0	0	0	0	0	1.0014648	0.001464844	0.015136719	-0.010742188	-0.003173828	-0.000976563	0	44330	0	0	0
768	56940	56940	Category A	0.15576172	0.92382813	-0.32397461	-0.065673828	-0.33032227	0.38085938	0.08	0	2/4/2018	2	4	2018	11:36:46	41806	0.444	11	36	46	0	0.058837891	3.50625	0.13061523	0.93896484	-0.32275391	0.59277344	0.029296875	0	0	0	0	0	0	0	0	0	1.001709	0.001708984	0.041259766	0.024902344	-0.015136719	-0.000976563	0	44330	0	0	0
769	56941	56941	Category A	0.13183594	0.98388672	-0.32397461	-0.06640625	-0.33007813	0.3840332	0.08	0	2/4/2018	2	4	2018	11:36:46	41806	0.555	11	36	46	0	0.058837891	3.50625	0.13037109	0.93920898	-0.32324219	0.6496582	0.044433594	0	0	0	0	0	0	0	0	0	1.001709	0.001708984	0.046386719	0.001220703	0.044433594	-0.000488281	0	44330	0	0	0
770	56942	56942	Category A	0.10791016	0.94799805	-0.32397461	-0.071777344	-0.33642578	0.37866211	0.08	0	2/4/2018	2	4	2018	11:36:46	41806	0.666	11	36	46	0	0.058837891	3.50625	0.13037109	0.93920898	-0.32397461	0.43457031	0.024169922	0	0	0	0	0	0	0	0	0	1.0019531	0.001953125	0.03125	-0.022460938	0.008544922	0	0	44330	0	0	0
771	56943	56943	Category A	0.10791016	0.92382813	-0.3359375	-0.06640625	-0.33276367	0.38061523	0.08	0	2/4/2018	2	4	2018	11:36:46	41806	0.777	11	36	46	0	0.058837891	3.50625	0.13061523	0.93896484	-0.32446289	0.39404297	0.029541016	0	0	0	0	0	0	0	0	0	1.0019531	0.001953125	0.049316406	-0.022705078	-0.015136719	-0.011230469	0	44330	0	0	0
772	56944	56944	Category A	0.13183594	0.94799805	-0.3359375	-0.067382813	-0.34594727	0.37963867	0.08	0	2/4/2018	2	4	2018	11:36:46	41806	0.888	11	36	46	0	0.059326172	3.5368652	0.13110352	0.9387207	-0.32421875	0.62670898	0.014648438	0	0	0	0	0	0	0	0	0	1.001709	0.001708984	0.021484375	0.000488281	0.009033203	-0.011474609	0	44330	0	0	0
773	56945	56945	Category A	0.14379883	0.94799805	-0.31176758	-0.064941406	-0.32958984	0.37988281	0.08	0	2/4/2018	2	4	2018	11:36:47	41807	0	11	36	47	0	0.059326172	3.5368652	0.13110352	0.93823242	-0.32446289	0.67333984	0.020263672	0	0	0	0	0	0	0	0	0	1.0014648	0.001464844	0.034912109	0.012451172	0.009521484	0.012695313	0	44330	0	0	0
774	56946	56946	Category A	0.13183594	0.92382813	-0.29980469	-0.06640625	-0.33007813	0.38305664	0.08	0	2/4/2018	2	4	2018	11:36:47	41807	0.1	11	36	47	0	0.059326172	3.5368652	0.13134766	0.93847656	-0.32446289	0.44458008	0.028564453	0	0	0	0	0	0	0	0	0	1.001709	0.001708984	0.039794922	0.000244141	-0.014648438	0.024658203	0	44330	0	0	0
775	56947	56947	Category A	0.14379883	0.94799805	-0.2878418	-0.068359375	-0.33740234	0.3828125	0.08	0	2/4/2018	2	4	2018	11:36:47	41807	0.2	11	36	47	0	0.059326172	3.5368652	0.13134766	0.93823242	-0.32470703	0.35058594	0.040039063	0	0	0	0	0	0	0	0	0	1.0014648	0.001464844	0.058837891	0.012207031	0.009521484	0.036865234	0	44330	0	0	0
776	56948	56948	Category A	0.14379883	0.95996094	-0.32397461	-0.076171875	-0.32763672	0.37792969	0.08	0	2/4/2018	2	4	2018	11:36:47	41807	0.3	11	36	47	0	0.059326172	3.5368652	0.13061523	0.93725586	-0.32470703	0.54516602	0.025878906	0	0	0	0	0	0	0	0	0	1.0004883	0.000488281	0.036376953	0.012939453	0.022460938	0.000732422	0	44330	0	0	0
777	56949	56949	Category A	0.14379883	0.95996094	-0.31176758	-0.06640625	-0.33374023	0.38085938	0.08	0	2/4/2018	2	4	2018	11:36:47	41807	0.4	11	36	47	0	0.059326172	3.5368652	0.13110352	0.93676758	-0.32446289	0.35620117	0.029052734	0	0	0	0	0	0	0	0	0	1	0	0.048583984	0.012451172	0.022949219	0.012695313	0	44330	0	0	0
778	56950	56950	Category A	0.15576172	0.93579102	-0.32397461	-0.06640625	-0.3347168	0.38378906	0.08	0	2/4/2018	2	4	2018	11:36:47	41807	0.5	11	36	47	0	0.059326172	3.5368652	0.13110352	0.93676758	-0.32470703	0.023681641	0.024658203	0	0	0	0	0	0	0	0	0	1	0	0.026367188	0.024414063	-0.000976563	0.000732422	0	44330	0	0	0
779	56951	56951	Category A	0.14379883	0.92382813	-0.34790039	-0.067626953	-0.33227539	0.37792969	0.08	0	2/4/2018	2	4	2018	11:36:47	41807	0.6	11	36	47	0	0.059326172	3.5368652	0.13061523	0.93701172	-0.32470703	0.004638672	0.029541016	0	0	0	0	0	0	0	0	0	1.0004883	0.000488281	0.049560547	0.012939453	-0.013183594	-0.022949219	0	44330	0	0	0
780	56952	56952	Category A	0.13183594	0.97192383	-0.31176758	-0.071777344	-0.33520508	0.3815918	0.08	0	2/4/2018	2	4	2018	11:36:47	41807	0.7	11	36	47	0	0.059326172	3.5368652	0.13110352	0.93725586	-0.32495117	0.085693359	0.036865234	0	0	0	0	0	0	0	0	0	1.0007324	0.000732422	0.048339844	0.000488281	0.034423828	0.013183594	0	44330	0	0	0
781	56953	56953	Category A	0.11987305	0.93579102	-0.31176758	-0.068115234	-0.33618164	0.37963867	0.08	0	2/4/2018	2	4	2018	11:36:47	41807	0.8	11	36	47	0	0.059326172	3.5368652	0.13134766	0.9375	-0.32495117	0.031738281	0.017578125	0	0	0	0	0	0	0	0	0	1.0009766	0.000976563	0.026611328	-0.011474609	-0.001708984	0.013183594	0	44330	0	0	0
782	56954	56954	Category A	0.13183594	0.93579102	-0.32397461	-0.06640625	-0.33398438	0.3815918	0.08	0	2/4/2018	2	4	2018	11:36:47	41807	0.9	11	36	47	0	0.059326172	3.5368652	0.1315918	0.93774414	-0.32495117	0.29296875	0.002197266	0	0	0	0	0	0	0	0	0	1.0012207	0.001220703	0.003173828	0	-0.001953125	0.000976563	0	44330	0	0	0
783	56955	56955	Category A	0.14379883	0.93579102	-0.32397461	-0.068359375	-0.33544922	0.3815918	0.08	0	2/4/2018	2	4	2018	11:36:48	41808	0	11	36	48	0	0.059326172	3.5368652	0.13183594	0.93798828	-0.32495117	0.47460938	0.011962891	0	0	0	0	0	0	0	0	0	1.0012207	0.001220703	0.015136719	0.01171875	-0.002197266	0.000976563	0	44330	0	0	0
784	56956	56956	Category A	0.15576172	0.93579102	-0.3359375	-0.071533203	-0.33105469	0.38574219	0.08	0	2/4/2018	2	4	2018	11:36:48	41808	0.1	11	36	48	0	0.059326172	3.5368652	0.13208008	0.93823242	-0.32470703	0.47924805	0.026123047	0	0	0	0	0	0	0	0	0	1.001709	0.001708984	0.037353516	0.0234375	-0.002441406	-0.010986328	0	44330	0	0	0
785	56957	56957	Category A	0.14379883	0.94799805	-0.34790039	-0.063720703	-0.33227539	0.3828125	0.08	0	2/4/2018	2	4	2018	11:36:48	41808	0.2	11	36	48	0	0.059326172	3.5368652	0.13256836	0.93823242	-0.32470703	0.63183594	0.02734375	0	0	0	0	0	0	0	0	0	1.001709	0.001708984	0.043945313	0.010986328	0.009521484	-0.022949219	0	44330	0	0	0
786	56958	56958	Category A	0.13183594	0.94799805	-0.3359375	-0.068115234	-0.33642578	0.37866211	0.08	0	2/4/2018	2	4	2018	11:36:48	41808	0.3	11	36	48	0	0.059326172	3.5368652	0.1328125	0.93798828	-0.32446289	0.83374023	0.015136719	0	0	0	0	0	0	0	0	0	1.0014648	0.001464844	0.022216797	-0.000976563	0.009765625	-0.011230469	0	44330	0	0	0
787	56959	56959	Category A	0.16796875	0.93579102	-0.31176758	-0.073730469	-0.32958984	0.37792969	0.08	0	2/4/2018	2	4	2018	11:36:48	41808	0.4	11	36	48	0	0.059326172	3.5368652	0.13305664	0.93774414	-0.32519531	0.77612305	0.037109375	0	0	0	0	0	0	0	0	0	1.0014648	0.001464844	0.050292969	0.034667969	-0.001953125	0.013427734	0	44330	0	0	0
788	56960	56960	Category A	0.15576172	0.91186523	-0.29980469	-0.069335938	-0.33129883	0.38061523	0.08	0	2/4/2018	2	4	2018	11:36:48	41808	0.5	11	36	48	0	0.059326172	3.5368652	0.13330078	0.93774414	-0.32568359	0.64941406	0.04296875	0	0	0	0	0	0	0	0	0	1.001709	0.001708984	0.07421875	0.022216797	-0.025878906	0.025878906	0	44330	0	0	0
789	56961	56961	Category A	0.13183594	0.94799805	-0.34790039	-0.070068359	-0.33911133	0.37548828	0.08	0	2/4/2018	2	4	2018	11:36:48	41808	0.6	11	36	48	0	0.059326172	3.5368652	0.1328125	0.93774414	-0.32568359	0.63208008	0.024169922	0	0	0	0	0	0	0	0	0	1.0014648	0.001464844	0.033203125	-0.000976563	0.010009766	-0.021972656	0	44330	0	0	0
790	56962	56962	Category A	0.10791016	0.95996094	-0.3359375	-0.067626953	-0.3293457	0.38208008	0.08	0	2/4/2018	2	4	2018	11:36:48	41808	0.7	11	36	48	0	0.059326172	3.5368652	0.1328125	0.93798828	-0.32617188	0.75	0.034667969	0	0	0	0	0	0	0	0	0	1.0019531	0.001953125	0.056640625	-0.024902344	0.021728516	-0.009521484	0	44330	0	0	0
791	56963	56963	Category A	0.11987305	0.94799805	-0.34790039	-0.069091797	-0.33642578	0.37768555	0.08	0	2/4/2018	2	4	2018	11:36:48	41808	0.8	11	36	48	0	0.059326172	3.5368652	0.13378906	0.93823242	-0.32617188	0.80810547	0.02734375	0	0	0	0	0	0	0	0	0	1.0024414	0.002441406	0.044921875	-0.013916016	0.009521484	-0.021484375	0	44330	0	0	0
792	56964	56964	Category A	0.13183594	0.94799805	-0.34790039	-0.068359375	-0.33129883	0.38183594	0.08	0	2/4/2018	2	4	2018	11:36:48	41808	0.9	11	36	48	0	0.059326172	3.5368652	0.13452148	0.9387207	-0.32641602	0.7565918	0.0234375	0	0	0	0	0	0	0	0	0	1.0029297	0.002929688	0.033203125	-0.002685547	0.009033203	-0.021240234	0	44330	0	0	0
793	56965	56965	Category A	0.11987305	0.92382813	-0.3359375	-0.071044922	-0.33642578	0.37792969	0.08	0	2/4/2018	2	4	2018	11:36:49	41809	0	11	36	49	0	0.059326172	3.5368652	0.13500977	0.93896484	-0.32641602	0.75341797	0.0234375	0	0	0	0	0	0	0	0	0	1.003418	0.003417969	0.039794922	-0.015136719	-0.015136719	-0.009277344	0	44330	0	0	0
794	56966	56966	Category A	0.10791016	0.92382813	-0.3359375	-0.070068359	-0.33544922	0.3815918	0.08	0	2/4/2018	2	4	2018	11:36:49	41809	0.09	11	36	49	0	0.059326172	3.5368652	0.13500977	0.93896484	-0.32641602	0.72705078	0.032470703	0	0	0	0	0	0	0	0	0	1.003418	0.003417969	0.052001953	-0.027099609	-0.015136719	-0.009277344	0	44330	0	0	0
795	56967	56967	Category A	0.14379883	0.94799805	-0.35986328	-0.066162109	-0.3371582	0.37963867	0.08	0	2/4/2018	2	4	2018	11:36:49	41809	0.181	11	36	49	0	0.059326172	3.5368652	0.13476563	0.93896484	-0.32641602	0.41381836	0.035644531	0	0	0	0	0	0	0	0	0	1.003418	0.003417969	0.05078125	0.008789063	0.008789063	-0.033203125	0	44330	0	0	0
796	56968	56968	Category A	0.14379883	0.95996094	-0.32397461	-0.068359375	-0.33544922	0.3815918	0.08	0	2/4/2018	2	4	2018	11:36:49	41809	0.272	11	36	49	0	0.059326172	3.5368652	0.13476563	0.93896484	-0.32641602	0.15332031	0.022705078	0	0	0	0	0	0	0	0	0	1.0031738	0.003173828	0.032470703	0.008789063	0.020751953	0.002441406	0	44330	0	0	0
797	56969	56969	Category A	0.095947266	0.92382813	-0.32397461	-0.066162109	-0.33447266	0.3828125	0.08	0	2/4/2018	2	4	2018	11:36:49	41809	0.363	11	36	49	0	0.059326172	3.5368652	0.13476563	0.93945313	-0.32641602	0.0234375	0.041992188	0	0	0	0	0	0	0	0	0	1.0036621	0.003662109	0.057128906	-0.038818359	-0.015625	0.002441406	0	44330	0	0	0
798	56970	56970	Category A	0.17993164	0.98388672	-0.3359375	-0.067626953	-0.33569336	0.37890625	0.08	0	2/4/2018	2	4	2018	11:36:49	41809	0.454	11	36	49	0	0.059326172	3.5368652	0.13452148	0.93920898	-0.32714844	0.13989258	0.063964844	0	0	0	0	0	0	0	0	0	1.0036621	0.003662109	0.098144531	0.045166016	0.044433594	-0.008544922	0	44330	0	0	0
799	56971	56971	Category A	0.14379883	0.94799805	-0.32397461	-0.072509766	-0.3347168	0.3815918	0.08	0	2/4/2018	2	4	2018	11:36:49	41809	0.545	11	36	49	0	0.059326172	3.5368652	0.13427734	0.93896484	-0.32763672	0.28515625	0.013183594	0	0	0	0	0	0	0	0	0	1.0036621	0.003662109	0.021728516	0.009277344	0.008789063	0.003662109	0	44330	0	0	0
800	56972	56972	Category A	0.13183594	0.92382813	-0.31176758	-0.065673828	-0.33227539	0.37988281	0.08	0	2/4/2018	2	4	2018	11:36:49	41809	0.636	11	36	49	0	0.059326172	3.5368652	0.13452148	0.93847656	-0.32788086	0.53564453	0.021972656	0	0	0	0	0	0	0	0	0	1.0031738	0.003173828	0.033447266	-0.002685547	-0.014648438	0.016113281	0	44330	0	0	0
801	56973	56973	Category A	0.13183594	0.94799805	-0.31176758	-0.071777344	-0.33227539	0.38378906	0.08	0	2/4/2018	2	4	2018	11:36:49	41809	0.727	11	36	49	0	0.059326172	3.5368652	0.1340332	0.93823242	-0.32763672	0.62158203	0.018798828	0	0	0	0	0	0	0	0	0	1.0026855	0.002685547	0.027832031	-0.002197266	0.009521484	0.015869141	0	44330	0	0	0
802	56974	56974	Category A	0.14379883	0.92382813	-0.2878418	-0.068603516	-0.33496094	0.37963867	0.08	0	2/4/2018	2	4	2018	11:36:49	41809	0.818	11	36	49	0	0.059326172	3.5368652	0.13452148	0.93823242	-0.32763672	0.65820313	0.043457031	0	0	0	0	0	0	0	0	0	1.0029297	0.002929688	0.063476563	0.009033203	-0.014404297	0.039794922	0	44330	0	0	0
803	56975	56975	Category A	0.16796875	0.92382813	-0.29980469	-0.069824219	-0.33129883	0.38378906	0.08	0	2/4/2018	2	4	2018	11:36:49	41809	0.909	11	36	49	0	0.059326172	3.5368652	0.13452148	0.9387207	-0.32788086	0.66381836	0.046142578	0	0	0	0	0	0	0	0	0	1.003418	0.003417969	0.076416016	0.033203125	-0.014892578	0.028076172	0	44330	0	0	0
804	56976	56976	Category A	0.14379883	0.92382813	-0.32397461	-0.069335938	-0.33251953	0.37573242	0.08	0	2/4/2018	2	4	2018	11:36:50	41810	0	11	36	50	0	0.059326172	3.5368652	0.13452148	0.9387207	-0.32836914	0.49731445	0.018066406	0	0	0	0	0	0	0	0	0	1.0036621	0.003662109	0.028564453	0.009033203	-0.014892578	0.004394531	0	44330	0	0	0
805	56977	56977	Category A	0.10791016	0.93579102	-0.32397461	-0.068115234	-0.34082031	0.3815918	0.08	0	2/4/2018	2	4	2018	11:36:50	41810	0.111	11	36	50	0	0.059326172	3.5368652	0.1340332	0.93896484	-0.32836914	0.025146484	0.026611328	0	0	0	0	0	0	0	0	0	1.0036621	0.003662109	0.033935547	-0.026123047	-0.003173828	0.004394531	0	44330	0	0	0
806	56978	56978	Category A	0.13183594	0.91186523	-0.35986328	-0.071777344	-0.33642578	0.38061523	0.08	0	2/4/2018	2	4	2018	11:36:50	41810	0.222	11	36	50	0	0.059326172	3.5368652	0.13427734	0.9387207	-0.328125	0.38037109	0.041503906	0	0	0	0	0	0	0	0	0	1.0036621	0.003662109	0.061035156	-0.002441406	-0.026855469	-0.031494141	0	44330	0	0	0
807	56979	56979	Category A	0.13183594	0.93579102	-0.34790039	-0.067626953	-0.3293457	0.38305664	0.08	0	2/4/2018	2	4	2018	11:36:50	41810	0.333	11	36	50	0	0.059326172	3.5368652	0.13427734	0.93896484	-0.32788086	0.75561523	0.020019531	0	0	0	0	0	0	0	0	0	1.0036621	0.003662109	0.025390625	-0.002441406	-0.003173828	-0.019775391	0	44330	0	0	0
808	56980	56980	Category A	0.10791016	0.92382813	-0.34790039	-0.071533203	-0.33520508	0.38061523	0.08	0	2/4/2018	2	4	2018	11:36:50	41810	0.444	11	36	50	0	0.059326172	3.5368652	0.13452148	0.93945313	-0.32788086	1.0593262	0.036621094	0	0	0	0	0	0	0	0	0	1.0041504	0.004150391	0.062011719	-0.026611328	-0.015625	-0.019775391	0	44330	0	0	0
809	56981	56981	Category A	0.11987305	0.91186523	-0.34790039	-0.071533203	-0.34008789	0.37646484	0.08	0	2/4/2018	2	4	2018	11:36:50	41810	0.555	11	36	50	0	0.059326172	3.5368652	0.1340332	0.93945313	-0.32788086	1.4099121	0.036865234	0	0	0	0	0	0	0	0	0	1.0041504	0.004150391	0.062011719	-0.014160156	-0.027587891	-0.019775391	0	44330	0	0	0
810	56982	56982	Category A	0.13183594	0.91186523	-0.3359375	-0.066650391	-0.33129883	0.37670898	0.08	0	2/4/2018	2	4	2018	11:36:50	41810	0.666	11	36	50	0	0.059082031	3.5626465	0.13378906	0.93896484	-0.32788086	1.5805664	0.028320313	0	0	0	0	0	0	0	0	0	1.0036621	0.003662109	0.037109375	-0.001953125	-0.027099609	-0.0078125	0	44330	0	0	0
811	56983	56983	Category A	0.14379883	0.89990234	-0.31176758	-0.069824219	-0.33837891	0.38061523	0.08	0	2/4/2018	2	4	2018	11:36:50	41810	0.777	11	36	50	0	0.059082031	3.5626465	0.1340332	0.93896484	-0.32788086	1.5178223	0.043457031	0	0	0	0	0	0	0	0	0	1.0036621	0.003662109	0.065185547	0.009521484	-0.0390625	0.016113281	0	44330	0	0	0
812	56984	56984	Category A	0.13183594	0.94799805	-0.3359375	-0.068359375	-0.33911133	0.37963867	0.08	0	2/4/2018	2	4	2018	11:36:50	41810	0.888	11	36	50	0	0.059082031	3.5626465	0.13427734	0.93920898	-0.32788086	1.512207	0.01171875	0	0	0	0	0	0	0	0	0	1.0039063	0.00390625	0.018798828	-0.002441406	0.008544922	-0.0078125	0	44330	0	0	0
813	56985	56985	Category A	0.13183594	0.94799805	-0.32397461	-0.071533203	-0.33276367	0.37963867	0.08	0	2/4/2018	2	4	2018	11:36:51	41811	0	11	36	51	0	0.059082031	3.5626465	0.13476563	0.93896484	-0.32763672	1.4460449	0.010009766	0	0	0	0	0	0	0	0	0	1.0036621	0.003662109	0.015625	-0.002929688	0.008789063	0.003662109	0	44330	0	0	0
814	56986	56986	Category A	0.15576172	0.91186523	-0.3359375	-0.074462891	-0.32958984	0.37988281	0.08	0	2/4/2018	2	4	2018	11:36:51	41811	0.1	11	36	51	0	0.059082031	3.5626465	0.13452148	0.93896484	-0.32788086	1.1445313	0.03515625	0	0	0	0	0	0	0	0	0	1.0036621	0.003662109	0.056152344	0.020996094	-0.027099609	-0.0078125	0	44330	0	0	0
815	56987	56987	Category A	0.083984375	0.89990234	-0.3359375	-0.071777344	-0.33520508	0.3762207	0.08	0	2/4/2018	2	4	2018	11:36:51	41811	0.2	11	36	51	0	0.059082031	3.5626465	0.13452148	0.93945313	-0.32836914	0.69091797	0.064697266	0	0	0	0	0	0	0	0	0	1.0043945	0.004394531	0.09765625	-0.050537109	-0.039550781	-0.007324219	0	44330	0	0	0
816	56988	56988	Category A	0.11987305	0.92382813	-0.32397461	-0.071044922	-0.33276367	0.38061523	0.08	0	2/4/2018	2	4	2018	11:36:51	41811	0.3	11	36	51	0	0.059082031	3.5626465	0.13452148	0.93945313	-0.32885742	0.28417969	0.021972656	0	0	0	0	0	0	0	0	0	1.0043945	0.004394531	0.035400391	-0.014648438	-0.015625	0.004882813	0	44330	0	0	0
817	56989	56989	Category A	0.13183594	0.92382813	-0.32397461	-0.071777344	-0.33520508	0.3815918	0.08	0	2/4/2018	2	4	2018	11:36:51	41811	0.4	11	36	51	0	0.059082031	3.5626465	0.13452148	0.93896484	-0.32885742	0.13134766	0.016357422	0	0	0	0	0	0	0	0	0	1.0041504	0.004150391	0.022949219	-0.002685547	-0.015136719	0.004882813	0	44330	0	0	0
818	56990	56990	Category A	0.13183594	0.94799805	-0.31176758	-0.068603516	-0.33496094	0.37963867	0.08	0	2/4/2018	2	4	2018	11:36:51	41811	0.5	11	36	51	0	0.059082031	3.5626465	0.13427734	0.9387207	-0.32910156	0.52197266	0.019775391	0	0	0	0	0	0	0	0	0	1.0036621	0.003662109	0.029296875	-0.002441406	0.009033203	0.017333984	0	44330	0	0	0
819	56991	56991	Category A	0.14379883	0.93579102	-0.3359375	-0.068359375	-0.33740234	0.37963867	0.08	0	2/4/2018	2	4	2018	11:36:51	41811	0.6	11	36	51	0	0.059082031	3.5626465	0.13378906	0.9387207	-0.32910156	0.92138672	0.012207031	0	0	0	0	0	0	0	0	0	1.0039063	0.00390625	0.01953125	0.009765625	-0.002929688	-0.006591797	0	44330	0	0	0
820	56992	56992	Category A	0.10791016	0.94799805	-0.32397461	-0.067382813	-0.33276367	0.38183594	0.08	0	2/4/2018	2	4	2018	11:36:51	41811	0.7	11	36	51	0	0.059082031	3.5626465	0.13378906	0.93920898	-0.32885742	1.0783691	0.027832031	0	0	0	0	0	0	0	0	0	1.0041504	0.004150391	0.039550781	-0.025878906	0.008544922	0.004882813	0	44330	0	0	0
821	56993	56993	Category A	0.14379883	0.94799805	-0.31176758	-0.068359375	-0.3347168	0.38061523	0.08	0	2/4/2018	2	4	2018	11:36:51	41811	0.8	11	36	51	0	0.059082031	3.5626465	0.13378906	0.93896484	-0.32910156	1.1347656	0.021972656	0	0	0	0	0	0	0	0	0	1.0039063	0.00390625	0.036376953	0.009765625	0.008789063	0.017333984	0	44330	0	0	0
822	56994	56994	Category A	0.13183594	0.95996094	-0.3359375	-0.06640625	-0.33398438	0.37963867	0.08	0	2/4/2018	2	4	2018	11:36:51	41811	0.9	11	36	51	0	0.059082031	3.5626465	0.1340332	0.93896484	-0.32958984	1.217041	0.021728516	0	0	0	0	0	0	0	0	0	1.0041504	0.004150391	0.029296875	-0.002197266	0.020751953	-0.006103516	0	44330	0	0	0
823	56995	56995	Category A	0.13183594	0.97192383	-0.32397461	-0.070800781	-0.33740234	0.3815918	0.08	0	2/4/2018	2	4	2018	11:36:52	41812	0	11	36	52	0	0.059082031	3.5626465	0.1340332	0.93945313	-0.32958984	1.3059082	0.032958984	0	0	0	0	0	0	0	0	0	1.0043945	0.004394531	0.040283203	-0.002197266	0.032226563	0.005615234	0	44330	0	0	0
824	56996	56996	Category A	0.14379883	0.93579102	-0.32397461	-0.070068359	-0.32958984	0.37915039	0.08	0	2/4/2018	2	4	2018	11:36:52	41812	0.1	11	36	52	0	0.059082031	3.5626465	0.1340332	0.93969727	-0.32910156	1.1796875	0.01171875	0	0	0	0	0	0	0	0	0	1.0046387	0.004638672	0.019042969	0.009521484	-0.00390625	0.005126953	0	44330	0	0	0
825	56997	56997	Category A	0.13183594	0.95996094	-0.31176758	-0.070800781	-0.34155273	0.3815918	0.08	0	2/4/2018	2	4	2018	11:36:52	41812	0.2	11	36	52	0	0.059082031	3.5626465	0.13330078	0.93969727	-0.32885742	0.81982422	0.026367188	0	0	0	0	0	0	0	0	0	1.0046387	0.004638672	0.038818359	-0.001464844	0.020019531	0.017089844	0	44330	0	0	0
826	56998	56998	Category A	0.15576172	0.93579102	-0.35986328	-0.070068359	-0.3293457	0.38061523	0.08	0	2/4/2018	2	4	2018	11:36:52	41812	0.3	11	36	52	0	0.059082031	3.5626465	0.1328125	0.93945313	-0.32836914	0.53198242	0.038818359	0	0	0	0	0	0	0	0	0	1.0041504	0.004150391	0.057861328	0.022705078	-0.003662109	-0.03125	0	44330	0	0	0
827	56999	56999	Category A	0.13183594	0.91186523	-0.34790039	-0.069091797	-0.3347168	0.3828125	0.08	0	2/4/2018	2	4	2018	11:36:52	41812	0.4	11	36	52	0	0.059082031	3.5626465	0.13305664	0.93994141	-0.32836914	0.33911133	0.034179688	0	0	0	0	0	0	0	0	0	1.0046387	0.004638672	0.048828125	-0.001220703	-0.028076172	-0.019287109	0	44330	0	0	0
828	57000	57000	Category A	0.13183594	0.94799805	-0.3359375	-0.071533203	-0.3347168	0.3815918	0.08	0	2/4/2018	2	4	2018	11:36:52	41812	0.5	11	36	52	0	0.059082031	3.5626465	0.13256836	0.93969727	-0.32861328	0.092285156	0.010742188	0	0	0	0	0	0	0	0	0	1.0043945	0.004394531	0.016113281	-0.000732422	0.008056641	-0.007080078	0	44330	0	0	0
829	57001	57001	Category A	0.14379883	0.94799805	-0.3359375	-0.070068359	-0.33300781	0.3828125	0.08	0	2/4/2018	2	4	2018	11:36:52	41812	0.6	11	36	52	0	0.059082031	3.5626465	0.13232422	0.93945313	-0.32885742	0.16308594	0.015625	0	0	0	0	0	0	0	0	0	1.0041504	0.004150391	0.026611328	0.011230469	0.008300781	-0.007080078	0	44330	0	0	0
830	57002	57002	Category A	0.15576172	0.95996094	-0.32397461	-0.068359375	-0.33544922	0.3815918	0.08	0	2/4/2018	2	4	2018	11:36:52	41812	0.7	11	36	52	0	0.059082031	3.5626465	0.13256836	0.93945313	-0.32836914	0.22875977	0.031005859	0	0	0	0	0	0	0	0	0	1.0039063	0.00390625	0.048095703	0.022949219	0.020263672	0.004394531	0	44330	0	0	0
831	57003	57003	Category A	0.16796875	0.95996094	-0.32397461	-0.071044922	-0.3347168	0.38061523	0.08	0	2/4/2018	2	4	2018	11:36:52	41812	0.8	11	36	52	0	0.059082031	3.5626465	0.1328125	0.93945313	-0.32836914	0.097412109	0.040771484	0	0	0	0	0	0	0	0	0	1.0039063	0.00390625	0.059814453	0.034912109	0.020263672	0.004394531	0	44330	0	0	0
832	57004	57004	Category A	0.13183594	0.94799805	-0.3359375	-0.071777344	-0.32763672	0.37695313	0.08	0	2/4/2018	2	4	2018	11:36:52	41812	0.9	11	36	52	0	0.059082031	3.5626465	0.13256836	0.93920898	-0.32788086	0.086425781	0.011474609	0	0	0	0	0	0	0	0	0	1.0036621	0.003662109	0.017333984	-0.000732422	0.008544922	-0.0078125	0	44330	0	0	0
833	57005	57005	Category A	0.14379883	0.97192383	-0.31176758	-0.064697266	-0.33569336	0.38305664	0.08	0	2/4/2018	2	4	2018	11:36:53	41813	0	11	36	53	0	0.059082031	3.5626465	0.1328125	0.93920898	-0.32763672	0.053710938	0.037841797	0	0	0	0	0	0	0	0	0	1.0036621	0.003662109	0.059326172	0.010742188	0.032470703	0.015869141	0	44330	0	0	0
834	57006	57006	Category A	0.10791016	0.94799805	-0.32397461	-0.068847656	-0.3371582	0.37963867	0.08	0	2/4/2018	2	4	2018	11:36:53	41813	0.1	11	36	53	0	0.059082031	3.5626465	0.1328125	0.93945313	-0.32714844	0.083007813	0.026367188	0	0	0	0	0	0	0	0	0	1.0036621	0.003662109	0.036621094	-0.024902344	0.008300781	0.003173828	0	44330	0	0	0
835	57007	57007	Category A	0.11987305	0.92382813	-0.32397461	-0.068847656	-0.32910156	0.38305664	0.08	0	2/4/2018	2	4	2018	11:36:53	41813	0.2	11	36	53	0	0.059082031	3.5626465	0.1328125	0.93994141	-0.3269043	0.17333984	0.020996094	0	0	0	0	0	0	0	0	0	1.0041504	0.004150391	0.032226563	-0.012939453	-0.016113281	0.002929688	0	44330	0	0	0
836	57008	57008	Category A	0.14379883	0.94799805	-0.3359375	-0.067138672	-0.33642578	0.3828125	0.08	0	2/4/2018	2	4	2018	11:36:53	41813	0.3	11	36	53	0	0.059082031	3.5626465	0.13256836	0.93994141	-0.32641602	0.20385742	0.016357422	0	0	0	0	0	0	0	0	0	1.0039063	0.00390625	0.028320313	0.010986328	0.0078125	-0.009277344	0	44330	0	0	0
837	57009	57009	Category A	0.14379883	0.92382813	-0.35986328	-0.069091797	-0.33740234	0.3737793	0.08	0	2/4/2018	2	4	2018	11:36:53	41813	0.4	11	36	53	0	0.059082031	3.5626465	0.13208008	0.93945313	-0.32641602	0.062988281	0.038574219	0	0	0	0	0	0	0	0	0	1.0031738	0.003173828	0.060546875	0.011474609	-0.015625	-0.033203125	0	44330	0	0	0
838	57010	57010	Category A	0.11987305	0.93579102	-0.3359375	-0.076171875	-0.33032227	0.38305664	0.08	0	2/4/2018	2	4	2018	11:36:53	41813	0.5	11	36	53	0	0.059082031	3.5626465	0.13256836	0.93945313	-0.32641602	0.16650391	0.016357422	0	0	0	0	0	0	0	0	0	1.003418	0.003417969	0.025878906	-0.012695313	-0.003662109	-0.009277344	0	44330	0	0	0
839	57011	57011	Category A	0.15576172	0.88793945	-0.34790039	-0.071777344	-0.33374023	0.3828125	0.08	0	2/4/2018	2	4	2018	11:36:53	41813	0.6	11	36	53	0	0.059082031	3.5626465	0.13208008	0.93896484	-0.32641602	0.26855469	0.060058594	0	0	0	0	0	0	0	0	0	1.0029297	0.002929688	0.095703125	0.0234375	-0.051025391	-0.021240234	0	44330	0	0	0
840	57012	57012	Category A	0.13183594	0.89990234	-0.32397461	-0.066650391	-0.32910156	0.38183594	0.08	0	2/4/2018	2	4	2018	11:36:53	41813	0.7	11	36	53	0	0.059082031	3.5626465	0.13208008	0.9387207	-0.32666016	0.3828125	0.038818359	0	0	0	0	0	0	0	0	0	1.0026855	0.002685547	0.041992188	-0.000244141	-0.038818359	0.002685547	0	44330	0	0	0
841	57013	57013	Category A	0.13183594	0.93579102	-0.32397461	-0.069091797	-0.33569336	0.37768555	0.08	0	2/4/2018	2	4	2018	11:36:53	41813	0.8	11	36	53	0	0.059082031	3.5626465	0.13183594	0.9387207	-0.32714844	0.58984375	0.004394531	0	0	0	0	0	0	0	0	0	1.0029297	0.002929688	0.006347656	0	-0.002929688	0.003173828	0	44330	0	0	0
842	57014	57014	Category A	0.10791016	0.95996094	-0.3359375	-0.0703125	-0.33300781	0.37866211	0.08	0	2/4/2018	2	4	2018	11:36:53	41813	0.9	11	36	53	0	0.059082031	3.5626465	0.1315918	0.93847656	-0.32739258	0.76318359	0.032958984	0	0	0	0	0	0	0	0	0	1.0026855	0.002685547	0.053466797	-0.023681641	0.021240234	-0.008300781	0	44330	0	0	0
843	57015	57015	Category A	0.11987305	0.94799805	-0.35986328	-0.072509766	-0.3347168	0.3815918	0.08	0	2/4/2018	2	4	2018	11:36:54	41814	0	11	36	54	0	0.059082031	3.5626465	0.13085938	0.93896484	-0.328125	0.59692383	0.034667969	0	0	0	0	0	0	0	0	0	1.0031738	0.003173828	0.051757813	-0.010986328	0.008789063	-0.031494141	0	44330	0	0	0
844	57016	57016	Category A	0.13183594	0.95996094	-0.32397461	-0.070800781	-0.33544922	0.37866211	0.08	0	2/4/2018	2	4	2018	11:36:54	41814	0.1	11	36	54	0	0.059082031	3.5626465	0.13037109	0.93945313	-0.32861328	0.35302734	0.020996094	0	0	0	0	0	0	0	0	0	1.0036621	0.003662109	0.026367188	0.001220703	0.020263672	0.004638672	0	44330	0	0	0
845	57017	57017	Category A	0.15576172	0.94799805	-0.29980469	-0.068359375	-0.3347168	0.38061523	0.08	0	2/4/2018	2	4	2018	11:36:54	41814	0.2	11	36	54	0	0.059082031	3.5626465	0.13012695	0.93994141	-0.32861328	0.073730469	0.039306641	0	0	0	0	0	0	0	0	0	1.0041504	0.004150391	0.062255859	0.025390625	0.0078125	0.028808594	0	44330	0	0	0
846	57018	57018	Category A	0.13183594	0.94799805	-0.31176758	-0.069091797	-0.33496094	0.37768555	0.08	0	2/4/2018	2	4	2018	11:36:54	41814	0.3	11	36	54	0	0.059082031	3.5626465	0.13085938	0.94018555	-0.32836914	0.17211914	0.018310547	0	0	0	0	0	0	0	0	0	1.0043945	0.004394531	0.025390625	0.000732422	0.007568359	0.016601563	0	44330	0	0	0
847	57019	57019	Category A	0.14379883	0.97192383	-0.32397461	-0.065429688	-0.33374023	0.38061523	0.08	0	2/4/2018	2	4	2018	11:36:54	41814	0.4	11	36	54	0	0.059082031	3.5626465	0.13085938	0.94018555	-0.32788086	0.55834961	0.034179688	0	0	0	0	0	0	0	0	0	1.0043945	0.004394531	0.048339844	0.012695313	0.031494141	0.00390625	0	44330	0	0	0
848	57020	57020	Category A	0.11987305	0.93579102	-0.31176758	-0.068359375	-0.33374023	0.37670898	0.08	0	2/4/2018	2	4	2018	11:36:54	41814	0.5	11	36	54	0	0.059570313	3.5545898	0.13085938	0.94018555	-0.328125	0.97485352	0.020263672	0	0	0	0	0	0	0	0	0	1.0043945	0.004394531	0.031982422	-0.010986328	-0.004394531	0.016357422	0	44330	0	0	0
849	57021	57021	Category A	0.095947266	0.94799805	-0.32397461	-0.06640625	-0.33276367	0.38061523	0.08	0	2/4/2018	2	4	2018	11:36:54	41814	0.6	11	36	54	0	0.059570313	3.5545898	0.13110352	0.94018555	-0.32788086	1.0705566	0.036132813	0	0	0	0	0	0	0	0	0	1.0043945	0.004394531	0.046875	-0.03515625	0.007568359	0.00390625	0	44330	0	0	0
850	57022	57022	Category A	0.13183594	0.94799805	-0.3359375	-0.067626953	-0.33398438	0.37988281	0.08	0	2/4/2018	2	4	2018	11:36:54	41814	0.7	11	36	54	0	0.059570313	3.5545898	0.1315918	0.94067383	-0.32788086	1.0769043	0.010498047	0	0	0	0	0	0	0	0	0	1.0048828	0.004882813	0.014892578	0	0.007080078	-0.0078125	0	44330	0	0	0
851	57023	57023	Category A	0.13183594	0.93579102	-0.3359375	-0.071777344	-0.33837891	0.3815918	0.08	0	2/4/2018	2	4	2018	11:36:54	41814	0.8	11	36	54	0	0.059570313	3.5545898	0.13183594	0.94116211	-0.32763672	1.0402832	0.009765625	0	0	0	0	0	0	0	0	0	1.0053711	0.005371094	0.013671875	0	-0.005371094	-0.008056641	0	44330	0	0	0
852	57024	57024	Category A	0.16796875	0.93579102	-0.31176758	-0.070068359	-0.33129883	0.38305664	0.08	0	2/4/2018	2	4	2018	11:36:54	41814	0.9	11	36	54	0	0.059570313	3.5545898	0.13183594	0.94140625	-0.32763672	0.98681641	0.039794922	0	0	0	0	0	0	0	0	0	1.0056152	0.005615234	0.057861328	0.035888672	-0.005615234	0.015869141	0	44330	0	0	0
853	57025	57025	Category A	0.11987305	0.93579102	-0.32397461	-0.071044922	-0.33618164	0.3828125	0.08	0	2/4/2018	2	4	2018	11:36:55	41815	0	11	36	55	0	0.059570313	3.5545898	0.13183594	0.94091797	-0.32763672	0.625	0.013671875	0	0	0	0	0	0	0	0	0	1.005127	0.005126953	0.020996094	-0.011962891	-0.005126953	0.003662109	0	44330	0	0	0
854	57026	57026	Category A	0.13183594	0.97192383	-0.3359375	-0.069091797	-0.3293457	0.37792969	0.08	0	2/4/2018	2	4	2018	11:36:55	41815	0.1	11	36	55	0	0.059570313	3.5545898	0.13183594	0.94091797	-0.32763672	0.21484375	0.031982422	0	0	0	0	0	0	0	0	0	1.0048828	0.004882813	0.0390625	0	0.030761719	-0.008056641	0	44330	0	0	0
855	57027	57027	Category A	0.15576172	0.93579102	-0.3359375	-0.06640625	-0.32861328	0.3840332	0.08	0	2/4/2018	2	4	2018	11:36:55	41815	0.2	11	36	55	0	0.059570313	3.5545898	0.1315918	0.94091797	-0.32763672	0.013671875	0.025878906	0	0	0	0	0	0	0	0	0	1.005127	0.005126953	0.037353516	0.023925781	-0.005126953	-0.008056641	0	44330	0	0	0
856	57028	57028	Category A	0.13183594	0.93579102	-0.32397461	-0.071044922	-0.33154297	0.37475586	0.08	0	2/4/2018	2	4	2018	11:36:55	41815	0.3	11	36	55	0	0.059570313	3.5545898	0.13232422	0.94140625	-0.32763672	0.16064453	0.006835938	0	0	0	0	0	0	0	0	0	1.0056152	0.005615234	0.010009766	-0.000488281	-0.005615234	0.003662109	0	44330	0	0	0
857	57029	57029	Category A	0.13183594	0.92382813	-0.3359375	-0.068359375	-0.33544922	0.3828125	0.08	0	2/4/2018	2	4	2018	11:36:55	41815	0.4	11	36	55	0	0.059570313	3.5545898	0.13256836	0.94213867	-0.32788086	0.34008789	0.020019531	0	0	0	0	0	0	0	0	0	1.0065918	0.006591797	0.027099609	-0.000732422	-0.018310547	-0.0078125	0	44330	0	0	0
858	57030	57030	Category A	0.11987305	0.94799805	-0.32397461	-0.071777344	-0.33154297	0.37963867	0.08	0	2/4/2018	2	4	2018	11:36:55	41815	0.5	11	36	55	0	0.059570313	3.5545898	0.13256836	0.94262695	-0.328125	0.49780273	0.014160156	0	0	0	0	0	0	0	0	0	1.0070801	0.007080078	0.021972656	-0.012695313	0.005126953	0.004150391	0	44330	0	0	0
859	57031	57031	Category A	0.14379883	0.95996094	-0.32397461	-0.068603516	-0.33300781	0.37963867	0.08	0	2/4/2018	2	4	2018	11:36:55	41815	0.6	11	36	55	0	0.059570313	3.5545898	0.13232422	0.94238281	-0.32788086	0.50097656	0.020996094	0	0	0	0	0	0	0	0	0	1.0065918	0.006591797	0.032714844	0.011230469	0.017333984	0.00390625	0	44330	0	0	0
860	57032	57032	Category A	0.11987305	0.94799805	-0.3359375	-0.075439453	-0.3293457	0.37670898	0.08	0	2/4/2018	2	4	2018	11:36:55	41815	0.7	11	36	55	0	0.059570313	3.5545898	0.13232422	0.94262695	-0.32788086	0.3581543	0.015625	0	0	0	0	0	0	0	0	0	1.0065918	0.006591797	0.025878906	-0.012451172	0.005126953	-0.0078125	0	44330	0	0	0
861	57033	57033	Category A	0.15576172	0.94799805	-0.3359375	-0.071044922	-0.33569336	0.3828125	0.08	0	2/4/2018	2	4	2018	11:36:55	41815	0.8	11	36	55	0	0.059570313	3.5545898	0.1328125	0.94287109	-0.32788086	0.21704102	0.024658203	0	0	0	0	0	0	0	0	0	1.0070801	0.007080078	0.035888672	0.022705078	0.004882813	-0.0078125	0	44330	0	0	0
862	57034	57034	Category A	0.11987305	0.95996094	-0.32397461	-0.071777344	-0.32958984	0.3815918	0.08	0	2/4/2018	2	4	2018	11:36:55	41815	0.9	11	36	55	0	0.059570313	3.5545898	0.13256836	0.94287109	-0.328125	0.066650391	0.021728516	0	0	0	0	0	0	0	0	0	1.0070801	0.007080078	0.033935547	-0.012695313	0.016845703	0.004150391	0	44330	0	0	0
863	57035	57035	Category A	0.14379883	0.95996094	-0.29980469	-0.069091797	-0.3347168	0.3828125	0.08	0	2/4/2018	2	4	2018	11:36:56	41816	0	11	36	56	0	0.059570313	3.5545898	0.1328125	0.94262695	-0.328125	0.14208984	0.034912109	0	0	0	0	0	0	0	0	0	1.0070801	0.007080078	0.056396484	0.010742188	0.017089844	0.028320313	0	44330	0	0	0
864	57036	57036	Category A	0.10791016	0.93579102	-0.31176758	-0.069091797	-0.33203125	0.38305664	0.08	0	2/4/2018	2	4	2018	11:36:56	41816	0.1	11	36	56	0	0.059570313	3.5545898	0.13256836	0.94238281	-0.32861328	0.35180664	0.030761719	0	0	0	0	0	0	0	0	0	1.0068359	0.006835938	0.048339844	-0.024658203	-0.006591797	0.016845703	0	44330	0	0	0
865	57037	57037	Category A	0.10791016	0.93579102	-0.31176758	-0.070800781	-0.32739258	0.38061523	0.08	0	2/4/2018	2	4	2018	11:36:56	41816	0.2	11	36	56	0	0.059570313	3.5545898	0.13256836	0.94262695	-0.32861328	0.48339844	0.030761719	0	0	0	0	0	0	0	0	0	1.0070801	0.007080078	0.048583984	-0.024658203	-0.006835938	0.016845703	0	44330	0	0	0
866	57038	57038	Category A	0.14379883	0.98388672	-0.3359375	-0.068115234	-0.33105469	0.38574219	0.08	0	2/4/2018	2	4	2018	11:36:56	41816	0.3	11	36	56	0	0.059570313	3.5545898	0.13256836	0.94262695	-0.32861328	0.49560547	0.043212891	0	0	0	0	0	0	0	0	0	1.0070801	0.007080078	0.059326172	0.010986328	0.041015625	-0.007080078	0	44330	0	0	0
867	57039	57039	Category A	0.13183594	0.91186523	-0.32397461	-0.070800781	-0.33129883	0.37866211	0.08	0	2/4/2018	2	4	2018	11:36:56	41816	0.4	11	36	56	0	0.059570313	3.5545898	0.13208008	0.94238281	-0.32788086	0.41918945	0.030761719	0	0	0	0	0	0	0	0	0	1.0065918	0.006591797	0.034912109	-0.000244141	-0.030517578	0.00390625	0	44330	0	0	0
868	57040	57040	Category A	0.13183594	0.89990234	-0.31176758	-0.073730469	-0.32958984	0.37866211	0.08	0	2/4/2018	2	4	2018	11:36:56	41816	0.5	11	36	56	0	0.059570313	3.5545898	0.13208008	0.94262695	-0.32739258	0.36010742	0.045654297	0	0	0	0	0	0	0	0	0	1.0065918	0.006591797	0.059082031	-0.000244141	-0.042724609	0.015625	0	44330	0	0	0
869	57041	57041	Category A	0.14379883	0.93579102	-0.32397461	-0.067382813	-0.33544922	0.38061523	0.08	0	2/4/2018	2	4	2018	11:36:56	41816	0.6	11	36	56	0	0.059570313	3.5545898	0.13208008	0.94287109	-0.32763672	0.3203125	0.013916016	0	0	0	0	0	0	0	0	0	1.0068359	0.006835938	0.022216797	0.011474609	-0.007080078	0.003662109	0	44330	0	0	0
870	57042	57042	Category A	0.13183594	0.95996094	-0.32397461	-0.074462891	-0.3293457	0.3828125	0.08	0	2/4/2018	2	4	2018	11:36:56	41816	0.7	11	36	56	0	0.059570313	3.5545898	0.13208008	0.94262695	-0.32788086	0.17993164	0.017578125	0	0	0	0	0	0	0	0	0	1.0065918	0.006591797	0.021728516	-0.000244141	0.017089844	0.00390625	0	44330	0	0	0
871	57043	57043	Category A	0.10791016	0.93579102	-0.32397461	-0.071777344	-0.33520508	0.37866211	0.08	0	2/4/2018	2	4	2018	11:36:56	41816	0.8	11	36	56	0	0.059570313	3.5545898	0.13183594	0.94238281	-0.32788086	0.10083008	0.025146484	0	0	0	0	0	0	0	0	0	1.0065918	0.006591797	0.034912109	-0.023925781	-0.006591797	0.00390625	0	44330	0	0	0
872	57044	57044	Category A	0.14379883	0.94799805	-0.31176758	-0.069091797	-0.33276367	0.37792969	0.08	0	2/4/2018	2	4	2018	11:36:56	41816	0.9	11	36	56	0	0.059570313	3.5545898	0.13110352	0.94238281	-0.32788086	0.087158203	0.021240234	0	0	0	0	0	0	0	0	0	1.0063477	0.006347656	0.034179688	0.012451172	0.005371094	0.016113281	0	44330	0	0	0
873	57045	57045	Category A	0.11987305	0.94799805	-0.31176758	-0.064941406	-0.33032227	0.37792969	0.08	0	2/4/2018	2	4	2018	11:36:57	41817	0	11	36	57	0	0.059570313	3.5545898	0.13134766	0.94213867	-0.32788086	0.025634766	0.020507813	0	0	0	0	0	0	0	0	0	1.0061035	0.006103516	0.033447266	-0.011474609	0.005615234	0.016113281	0	44330	0	0	0
874	57046	57046	Category A	0.10791016	0.95996094	-0.31176758	-0.071533203	-0.3347168	0.3815918	0.08	0	2/4/2018	2	4	2018	11:36:57	41817	0.1	11	36	57	0	0.059570313	3.5545898	0.13134766	0.94165039	-0.32788086	0.060546875	0.033691406	0	0	0	0	0	0	0	0	0	1.0058594	0.005859375	0.057861328	-0.0234375	0.018066406	0.016113281	0	44330	0	0	0
875	57047	57047	Category A	0.11987305	0.94799805	-0.32397461	-0.069091797	-0.33203125	0.38305664	0.08	0	2/4/2018	2	4	2018	11:36:57	41817	0.2	11	36	57	0	0.059570313	3.5545898	0.13134766	0.94140625	-0.32788086	0.19824219	0.013671875	0	0	0	0	0	0	0	0	0	1.0053711	0.005371094	0.021972656	-0.011474609	0.006347656	0.00390625	0	44330	0	0	0
876	57048	57048	Category A	0.10791016	0.91186523	-0.31176758	-0.069091797	-0.33056641	0.3815918	0.08	0	2/4/2018	2	4	2018	11:36:57	41817	0.3	11	36	57	0	0.059570313	3.5545898	0.1315918	0.94140625	-0.32788086	0.31640625	0.041259766	0	0	0	0	0	0	0	0	0	1.0056152	0.005615234	0.069580078	-0.023681641	-0.029541016	0.016113281	0	44330	0	0	0
877	57049	57049	Category A	0.14379883	0.92382813	-0.32397461	-0.068115234	-0.33618164	0.37963867	0.08	0	2/4/2018	2	4	2018	11:36:57	41817	0.4	11	36	57	0	0.059570313	3.5545898	0.13183594	0.94116211	-0.32788086	0.50390625	0.021484375	0	0	0	0	0	0	0	0	0	1.0053711	0.005371094	0.033203125	0.01171875	-0.017333984	0.00390625	0	44330	0	0	0
878	57050	57050	Category A	0.14379883	0.94799805	-0.34790039	-0.070068359	-0.33740234	0.37646484	0.08	0	2/4/2018	2	4	2018	11:36:57	41817	0.5	11	36	57	0	0.059570313	3.5545898	0.13134766	0.94140625	-0.32714844	0.71948242	0.024658203	0	0	0	0	0	0	0	0	0	1.0053711	0.005371094	0.0390625	0.012207031	0.006347656	-0.020507813	0	44330	0	0	0
879	57051	57051	Category A	0.14379883	0.92382813	-0.3359375	-0.0703125	-0.33398438	0.37475586	0.08	0	2/4/2018	2	4	2018	11:36:57	41817	0.6	11	36	57	0	0.059570313	3.5545898	0.1315918	0.94213867	-0.32714844	0.83056641	0.0234375	0	0	0	0	0	0	0	0	0	1.0061035	0.006103516	0.0390625	0.011962891	-0.018310547	-0.008544922	0	44330	0	0	0
880	57052	57052	Category A	0.10791016	0.93579102	-0.34790039	-0.070800781	-0.33544922	0.37963867	0.08	0	2/4/2018	2	4	2018	11:36:57	41817	0.7	11	36	57	0	0.059570313	3.5545898	0.13134766	0.94311523	-0.32666016	0.94604492	0.032470703	0	0	0	0	0	0	0	0	0	1.0068359	0.006835938	0.052001953	-0.0234375	-0.007324219	-0.020996094	0	44330	0	0	0
881	57053	57053	Category A	0.10791016	0.92382813	-0.3359375	-0.068847656	-0.33520508	0.38061523	0.08	0	2/4/2018	2	4	2018	11:36:57	41817	0.8	11	36	57	0	0.059570313	3.5545898	0.13085938	0.94384766	-0.32641602	1.1252441	0.031982422	0	0	0	0	0	0	0	0	0	1.0073242	0.007324219	0.052490234	-0.022949219	-0.020019531	-0.009277344	0	44330	0	0	0
882	57054	57054	Category A	0.095947266	0.95996094	-0.34790039	-0.070068359	-0.3347168	0.37866211	0.08	0	2/4/2018	2	4	2018	11:36:57	41817	0.9	11	36	57	0	0.059570313	3.5545898	0.13134766	0.9440918	-0.32666016	1.2490234	0.043945313	0	0	0	0	0	0	0	0	0	1.0075684	0.007568359	0.072021484	-0.035400391	0.015625	-0.020996094	0	44330	0	0	0
883	57055	57055	Category A	0.11987305	0.95996094	-0.3359375	-0.070068359	-0.33642578	0.37451172	0.08	0	2/4/2018	2	4	2018	11:36:58	41818	0	11	36	58	0	0.059570313	3.5545898	0.13183594	0.94384766	-0.3269043	1.1665039	0.021728516	0	0	0	0	0	0	0	0	0	1.0075684	0.007568359	0.036621094	-0.011962891	0.015869141	-0.008789063	0	44330	0	0	0
884	57056	57056	Category A	0.13183594	0.95996094	-0.32397461	-0.071044922	-0.33642578	0.3815918	0.08	0	2/4/2018	2	4	2018	11:36:58	41818	0.1	11	36	58	0	0.059570313	3.5545898	0.13183594	0.94384766	-0.32666016	1.0656738	0.016113281	0	0	0	0	0	0	0	0	0	1.0075684	0.007568359	0.018798828	0	0.015869141	0.002685547	0	44330	0	0	0
885	57057	57057	Category A	0.15576172	0.95996094	-0.31176758	-0.069091797	-0.3293457	0.38378906	0.08	0	2/4/2018	2	4	2018	11:36:58	41818	0.2	11	36	58	0	0.059570313	3.5545898	0.13232422	0.94384766	-0.32666016	1.1057129	0.031738281	0	0	0	0	0	0	0	0	0	1.0075684	0.007568359	0.054199219	0.023193359	0.015869141	0.014892578	0	44330	0	0	0
886	57058	57058	Category A	0.13183594	0.92382813	-0.32397461	-0.074951172	-0.3371582	0.38354492	0.08	0	2/4/2018	2	4	2018	11:36:58	41818	0.3	11	36	58	0	0.058837891	3.5046387	0.13232422	0.94384766	-0.3269043	1.0356445	0.020263672	0	0	0	0	0	0	0	0	0	1.0075684	0.007568359	0.023681641	-0.000488281	-0.020019531	0.002929688	0	44330	0	0	0
887	57059	57059	Category A	0.14379883	0.92382813	-0.35986328	-0.071044922	-0.33374023	0.37963867	0.08	0	2/4/2018	2	4	2018	11:36:58	41818	0.4	11	36	58	0	0.058837891	3.5046387	0.13256836	0.9440918	-0.32714844	0.81958008	0.040039063	0	0	0	0	0	0	0	0	0	1.0080566	0.008056641	0.064208984	0.010986328	-0.020263672	-0.032470703	0	44330	0	0	0
888	57060	57060	Category A	0.11987305	0.93579102	-0.3359375	-0.070068359	-0.33618164	0.3815918	0.08	0	2/4/2018	2	4	2018	11:36:58	41818	0.5	11	36	58	0	0.058837891	3.5046387	0.13232422	0.9440918	-0.32714844	0.5859375	0.017333984	0	0	0	0	0	0	0	0	0	1.0078125	0.0078125	0.029296875	-0.012451172	-0.008300781	-0.008544922	0	44330	0	0	0
889	57061	57061	Category A	0.15576172	0.94799805	-0.34790039	-0.075439453	-0.3293457	0.37475586	0.08	0	2/4/2018	2	4	2018	11:36:58	41818	0.6	11	36	58	0	0.058837891	3.5046387	0.1328125	0.9440918	-0.32763672	0.41381836	0.030517578	0	0	0	0	0	0	0	0	0	1.0083008	0.008300781	0.046630859	0.022705078	0.003662109	-0.020019531	0	44330	0	0	0
890	57062	57062	Category A	0.15576172	0.94799805	-0.31176758	-0.069091797	-0.3347168	0.38085938	0.08	0	2/4/2018	2	4	2018	11:36:58	41818	0.7	11	36	58	0	0.058837891	3.5046387	0.13378906	0.94384766	-0.32739258	0.26171875	0.027099609	0	0	0	0	0	0	0	0	0	1.0080566	0.008056641	0.041503906	0.021972656	0.00390625	0.015625	0	44330	0	0	0
891	57063	57063	Category A	0.13183594	0.92382813	-0.31176758	-0.069091797	-0.33642578	0.37866211	0.08	0	2/4/2018	2	4	2018	11:36:58	41818	0.8	11	36	58	0	0.058837891	3.5046387	0.1340332	0.94384766	-0.32714844	0.005859375	0.025146484	0	0	0	0	0	0	0	0	0	1.0078125	0.0078125	0.037597656	-0.002197266	-0.020019531	0.015380859	0	44330	0	0	0
892	57064	57064	Category A	0.14379883	0.91186523	-0.32397461	-0.070068359	-0.3347168	0.3828125	0.08	0	2/4/2018	2	4	2018	11:36:58	41818	0.9	11	36	58	0	0.058837891	3.5046387	0.13378906	0.94360352	-0.32666016	0.10571289	0.033203125	0	0	0	0	0	0	0	0	0	1.0075684	0.007568359	0.044433594	0.009765625	-0.031738281	0.002685547	0	44330	0	0	0
893	57065	57065	Category A	0.11987305	0.93579102	-0.32397461	-0.068847656	-0.3425293	0.3815918	0.08	0	2/4/2018	2	4	2018	11:36:59	41819	0	11	36	59	0	0.058837891	3.5046387	0.13330078	0.94335938	-0.32714844	0.075683594	0.015869141	0	0	0	0	0	0	0	0	0	1.0073242	0.007324219	0.024414063	-0.013427734	-0.007568359	0.003173828	0	44330	0	0	0
894	57066	57066	Category A	0.14379883	0.91186523	-0.34790039	-0.070800781	-0.33740234	0.37866211	0.08	0	2/4/2018	2	4	2018	11:36:59	41819	0.1	11	36	59	0	0.058837891	3.5046387	0.1328125	0.94287109	-0.32739258	0.14599609	0.038818359	0	0	0	0	0	0	0	0	0	1.0070801	0.007080078	0.062255859	0.010742188	-0.031005859	-0.020263672	0	44330	0	0	0
895	57067	57067	Category A	0.14379883	0.94799805	-0.3359375	-0.069091797	-0.33105469	0.37988281	0.08	0	2/4/2018	2	4	2018	11:36:59	41819	0.2	11	36	59	0	0.058837891	3.5046387	0.1328125	0.94262695	-0.3269043	0.37182617	0.014892578	0	0	0	0	0	0	0	0	0	1.0065918	0.006591797	0.024902344	0.010742188	0.005126953	-0.008789063	0	44330	0	0	0
896	57068	57068	Category A	0.13183594	0.98388672	-0.34790039	-0.069091797	-0.33374023	0.3828125	0.08	0	2/4/2018	2	4	2018	11:36:59	41819	0.3	11	36	59	0	0.058837891	3.5046387	0.13256836	0.94287109	-0.3269043	0.66479492	0.045898438	0	0	0	0	0	0	0	0	0	1.0065918	0.006591797	0.0625	-0.000732422	0.040771484	-0.020751953	0	44330	0	0	0
897	57069	57069	Category A	0.13183594	0.95996094	-0.3359375	-0.067626953	-0.33227539	0.38183594	0.08	0	2/4/2018	2	4	2018	11:36:59	41819	0.4	11	36	59	0	0.058837891	3.5046387	0.13208008	0.94287109	-0.3269043	0.88134766	0.019042969	0	0	0	0	0	0	0	0	0	1.0065918	0.006591797	0.026123047	-0.000244141	0.016845703	-0.008789063	0	44330	0	0	0
898	57070	57070	Category A	0.11987305	0.92382813	-0.2878418	-0.068115234	-0.33642578	0.3828125	0.08	0	2/4/2018	2	4	2018	11:36:59	41819	0.5	11	36	59	0	0.058837891	3.5046387	0.13208008	0.94262695	-0.32666016	1.0898438	0.044921875	0	0	0	0	0	0	0	0	0	1.0063477	0.006347656	0.070068359	-0.012207031	-0.018798828	0.038818359	0	44330	0	0	0
899	57071	57071	Category A	0.14379883	0.94799805	-0.3359375	-0.067626953	-0.33154297	0.37890625	0.08	0	2/4/2018	2	4	2018	11:36:59	41819	0.6	11	36	59	0	0.058837891	3.5046387	0.13208008	0.94213867	-0.32641602	1.199707	0.015869141	0	0	0	0	0	0	0	0	0	1.0058594	0.005859375	0.026611328	0.011474609	0.005615234	-0.009277344	0	44330	0	0	0
900	57072	57072	Category A	0.14379883	0.97192383	-0.32397461	-0.067382813	-0.33544922	0.38061523	0.08	0	2/4/2018	2	4	2018	11:36:59	41819	0.7	11	36	59	0	0.058837891	3.5046387	0.13208008	0.94140625	-0.32641602	1.1477051	0.032470703	0	0	0	0	0	0	0	0	0	1.0053711	0.005371094	0.044433594	0.011474609	0.030273438	0.002441406	0	44330	0	0	0
901	57073	57073	Category A	0.13183594	0.94799805	-0.3359375	-0.072509766	-0.32763672	0.37963867	0.08	0	2/4/2018	2	4	2018	11:36:59	41819	0.8	11	36	59	0	0.058837891	3.5046387	0.13232422	0.94140625	-0.32641602	0.87670898	0.011230469	0	0	0	0	0	0	0	0	0	1.0053711	0.005371094	0.016113281	-0.000488281	0.006347656	-0.009277344	0	44330	0	0	0
902	57074	57074	Category A	0.14379883	0.94799805	-0.3359375	-0.070068359	-0.33374023	0.3815918	0.08	0	2/4/2018	2	4	2018	11:36:59	41819	0.9	11	36	59	0	0.058837891	3.5046387	0.13208008	0.94140625	-0.32641602	0.61425781	0.016113281	0	0	0	0	0	0	0	0	0	1.005127	0.005126953	0.02734375	0.011474609	0.006347656	-0.009277344	0	44330	0	0	0
903	57075	57075	Category A	0.11987305	0.94799805	-0.35986328	-0.071777344	-0.33300781	0.37670898	0.08	0	2/4/2018	2	4	2018	11:37:00	41820	0	11	37	0	0	0.058837891	3.5046387	0.13208008	0.94140625	-0.32617188	0.5390625	0.036132813	0	0	0	0	0	0	0	0	0	1.0048828	0.004882813	0.052246094	-0.012207031	0.006347656	-0.033447266	0	44330	0	0	0
904	57076	57076	Category A	0.14379883	0.95996094	-0.32397461	-0.071533203	-0.33886719	0.38061523	0.08	0	2/4/2018	2	4	2018	11:37:00	41820	0.1	11	37	0	0	0.058837891	3.5046387	0.13183594	0.94091797	-0.32641602	0.45825195	0.022216797	0	0	0	0	0	0	0	0	0	1.0046387	0.004638672	0.032958984	0.01171875	0.018798828	0.002441406	0	44330	0	0	0
905	57077	57077	Category A	0.13183594	0.94799805	-0.31176758	-0.076171875	-0.3293457	0.37890625	0.08	0	2/4/2018	2	4	2018	11:37:00	41820	0.2	11	37	0	0	0.058837891	3.5046387	0.13208008	0.94116211	-0.32641602	0.40356445	0.016113281	0	0	0	0	0	0	0	0	0	1.0048828	0.004882813	0.021728516	-0.000244141	0.006591797	0.014648438	0	44330	0	0	0
906	57078	57078	Category A	0.11987305	0.92382813	-0.29980469	-0.070068359	-0.33374023	0.3815918	0.08	0	2/4/2018	2	4	2018	11:37:00	41820	0.3	11	37	0	0	0.058837891	3.5046387	0.13208008	0.94140625	-0.32641602	0.21362305	0.034179688	0	0	0	0	0	0	0	0	0	1.005127	0.005126953	0.056640625	-0.012207031	-0.017578125	0.026611328	0	44330	0	0	0
907	57079	57079	Category A	0.13183594	0.93579102	-0.31176758	-0.065673828	-0.32641602	0.38183594	0.08	0	2/4/2018	2	4	2018	11:37:00	41820	0.4	11	37	0	0	0.058837891	3.5046387	0.13208008	0.94067383	-0.32641602	0.030761719	0.015380859	0	0	0	0	0	0	0	0	0	1.0043945	0.004394531	0.020019531	-0.000244141	-0.004882813	0.014648438	0	44330	0	0	0
908	57080	57080	Category A	0.13183594	0.95996094	-0.34790039	-0.069091797	-0.33105469	0.38183594	0.08	0	2/4/2018	2	4	2018	11:37:00	41820	0.5	11	37	0	0	0.058837891	3.5046387	0.13208008	0.94091797	-0.32617188	0.14575195	0.028564453	0	0	0	0	0	0	0	0	0	1.0046387	0.004638672	0.041015625	-0.000244141	0.018798828	-0.021484375	0	44330	0	0	0
909	57081	57081	Category A	0.14379883	0.92382813	-0.35986328	-0.065673828	-0.32958984	0.38183594	0.08	0	2/4/2018	2	4	2018	11:37:00	41820	0.6	11	37	0	0	0.058837891	3.5046387	0.13208008	0.94140625	-0.32641602	0.21826172	0.039306641	0	0	0	0	0	0	0	0	0	1.005127	0.005126953	0.0625	0.011474609	-0.017578125	-0.033203125	0	44330	0	0	0
910	57082	57082	Category A	0.13183594	0.94799805	-0.3359375	-0.070800781	-0.33984375	0.37768555	0.08	0	2/4/2018	2	4	2018	11:37:00	41820	0.7	11	37	0	0	0.058837891	3.5046387	0.13183594	0.94116211	-0.32592773	0.18261719	0.01171875	0	0	0	0	0	0	0	0	0	1.0048828	0.004882813	0.016357422	0	0.006591797	-0.009765625	0	44330	0	0	0
911	57083	57083	Category A	0.10791016	0.95996094	-0.32397461	-0.077148438	-0.32763672	0.38061523	0.08	0	2/4/2018	2	4	2018	11:37:00	41820	0.8	11	37	0	0	0.058837891	3.5046387	0.1315918	0.94067383	-0.32641602	0.16845703	0.030517578	0	0	0	0	0	0	0	0	0	1.0043945	0.004394531	0.045166016	-0.023681641	0.019042969	0.002441406	0	44330	0	0	0
912	57084	57084	Category A	0.14379883	0.92382813	-0.32397461	-0.072753906	-0.33300781	0.3815918	0.08	0	2/4/2018	2	4	2018	11:37:00	41820	0.9	11	37	0	0	0.058837891	3.5046387	0.13183594	0.94067383	-0.32641602	0.037841797	0.020751953	0	0	0	0	0	0	0	0	0	1.0043945	0.004394531	0.03125	0.01171875	-0.016845703	0.002441406	0	44330	0	0	0
913	57085	57085	Category A	0.14379883	0.93579102	-0.32397461	-0.066650391	-0.32910156	0.38476563	0.08	0	2/4/2018	2	4	2018	11:37:01	41821	0	11	37	1	0	0.058837891	3.5046387	0.13134766	0.94042969	-0.32666016	0.1003418	0.013427734	0	0	0	0	0	0	0	0	0	1.0041504	0.004150391	0.019775391	0.012207031	-0.004638672	0.002685547	0	44330	0	0	0
914	57086	57086	Category A	0.10791016	0.92382813	-0.31176758	-0.068603516	-0.33764648	0.37573242	0.08	0	2/4/2018	2	4	2018	11:37:01	41821	0.1	11	37	1	0	0.058837891	3.5046387	0.13134766	0.94018555	-0.32666016	0.074707031	0.032226563	0	0	0	0	0	0	0	0	0	1.0039063	0.00390625	0.054931641	-0.0234375	-0.016357422	0.014892578	0	44330	0	0	0
915	57087	57087	Category A	0.14379883	0.92382813	-0.3359375	-0.070800781	-0.32836914	0.3828125	0.08	0	2/4/2018	2	4	2018	11:37:01	41821	0.2	11	37	1	0	0.058837891	3.5046387	0.13134766	0.93994141	-0.32666016	0.020507813	0.021972656	0	0	0	0	0	0	0	0	0	1.0036621	0.003662109	0.037353516	0.012207031	-0.016113281	-0.009033203	0	44330	0	0	0
916	57088	57088	Category A	0.15576172	0.93579102	-0.32397461	-0.072753906	-0.33911133	0.37963867	0.08	0	2/4/2018	2	4	2018	11:37:01	41821	0.3	11	37	1	0	0.058837891	3.5046387	0.13134766	0.93969727	-0.32666016	0.080810547	0.024658203	0	0	0	0	0	0	0	0	0	1.0036621	0.003662109	0.031005859	0.024169922	-0.00390625	0.002685547	0	44330	0	0	0
917	57089	57089	Category A	0.11987305	0.94799805	-0.31176758	-0.070068359	-0.33227539	0.38183594	0.08	0	2/4/2018	2	4	2018	11:37:01	41821	0.4	11	37	1	0	0.058837891	3.5046387	0.13208008	0.93994141	-0.32666016	0.24023438	0.020996094	0	0	0	0	0	0	0	0	0	1.0039063	0.00390625	0.03515625	-0.012207031	0.0078125	0.014892578	0	44330	0	0	0
918	57090	57090	Category A	0.13183594	0.98388672	-0.3359375	-0.071533203	-0.33520508	0.3828125	0.08	0	2/4/2018	2	4	2018	11:37:01	41821	0.5	11	37	1	0	0.058837891	3.5046387	0.13208008	0.94018555	-0.32714844	0.51171875	0.044189453	0	0	0	0	0	0	0	0	0	1.0043945	0.004394531	0.052490234	-0.000244141	0.043457031	-0.008544922	0	44330	0	0	0
919	57091	57091	Category A	0.14379883	0.97192383	-0.31176758	-0.067871094	-0.3293457	0.38085938	0.08	0	2/4/2018	2	4	2018	11:37:01	41821	0.6	11	37	1	0	0.058837891	3.5046387	0.13232422	0.94018555	-0.32666016	0.64257813	0.036865234	0	0	0	0	0	0	0	0	0	1.0041504	0.004150391	0.058105469	0.011230469	0.031494141	0.014892578	0	44330	0	0	0
920	57092	57092	Category A	0.095947266	0.95996094	-0.29980469	-0.062744141	-0.33227539	0.38183594	0.08	0	2/4/2018	2	4	2018	11:37:01	41821	0.7	11	37	1	0	0.058837891	3.5046387	0.13208008	0.94018555	-0.32666016	0.63769531	0.049316406	0	0	0	0	0	0	0	0	0	1.0041504	0.004150391	0.082763672	-0.036132813	0.01953125	0.026855469	0	44330	0	0	0
921	57093	57093	Category A	0.15576172	0.94799805	-0.34790039	-0.068359375	-0.3347168	0.3828125	0.08	0	2/4/2018	2	4	2018	11:37:01	41821	0.8	11	37	1	0	0.058837891	3.5046387	0.1328125	0.94018555	-0.32666016	0.57373047	0.031982422	0	0	0	0	0	0	0	0	0	1.0041504	0.004150391	0.051513672	0.022705078	0.007568359	-0.020996094	0	44330	0	0	0
922	57094	57094	Category A	0.14379883	0.94799805	-0.34790039	-0.072509766	-0.32958984	0.37890625	0.08	0	2/4/2018	2	4	2018	11:37:01	41821	0.9	11	37	1	0	0.058837891	3.5046387	0.13330078	0.94067383	-0.32641602	0.34814453	0.024658203	0	0	0	0	0	0	0	0	0	1.0046387	0.004638672	0.0390625	0.010253906	0.007080078	-0.021240234	0	44330	0	0	0
923	57095	57095	Category A	0.13183594	0.94799805	-0.3359375	-0.068115234	-0.33642578	0.38061523	0.08	0	2/4/2018	2	4	2018	11:37:02	41822	0	11	37	2	0	0.058837891	3.5046387	0.1340332	0.94018555	-0.32617188	0.12231445	0.012451172	0	0	0	0	0	0	0	0	0	1.0041504	0.004150391	0.019287109	-0.002197266	0.007568359	-0.009521484	0	44330	0	0	0
924	57096	57096	Category A	0.16796875	0.95996094	-0.32397461	-0.066650391	-0.3293457	0.37792969	0.08	0	2/4/2018	2	4	2018	11:37:02	41822	0.1	11	37	2	0	0.059326172	3.5529785	0.13354492	0.93994141	-0.32592773	0.21362305	0.039550781	0	0	0	0	0	0	0	0	0	1.0039063	0.00390625	0.056152344	0.034179688	0.019775391	0.001953125	0	44330	0	0	0
925	57097	57097	Category A	0.15576172	0.94799805	-0.32397461	-0.067382813	-0.34008789	0.37646484	0.08	0	2/4/2018	2	4	2018	11:37:02	41822	0.2	11	37	2	0	0.059326172	3.5529785	0.13330078	0.93994141	-0.32568359	0.40283203	0.023681641	0	0	0	0	0	0	0	0	0	1.0036621	0.003662109	0.031982422	0.022216797	0.0078125	0.001708984	0	44330	0	0	0
926	57098	57098	Category A	0.14379883	0.97192383	-0.32397461	-0.071777344	-0.33642578	0.37963867	0.08	0	2/4/2018	2	4	2018	11:37:02	41822	0.3	11	37	2	0	0.059326172	3.5529785	0.1328125	0.93945313	-0.32592773	0.58569336	0.034179688	0	0	0	0	0	0	0	0	0	1.0031738	0.003173828	0.045166016	0.010742188	0.032226563	0.001953125	0	44330	0	0	0
927	57099	57099	Category A	0.13183594	0.95996094	-0.3359375	-0.071777344	-0.33764648	0.37963867	0.08	0	2/4/2018	2	4	2018	11:37:02	41822	0.4	11	37	2	0	0.059326172	3.5529785	0.13232422	0.93945313	-0.32617188	0.84521484	0.022460938	0	0	0	0	0	0	0	0	0	1.0031738	0.003173828	0.030517578	-0.000488281	0.020263672	-0.009521484	0	44330	0	0	0
928	57100	57100	Category A	0.16796875	0.94799805	-0.3359375	-0.075195313	-0.32910156	0.37768555	0.08	0	2/4/2018	2	4	2018	11:37:02	41822	0.5	11	37	2	0	0.059326172	3.5529785	0.13183594	0.93920898	-0.32568359	1.2021484	0.038330078	0	0	0	0	0	0	0	0	0	1.0029297	0.002929688	0.0546875	0.035888672	0.008544922	-0.010009766	0	44330	0	0	0
929	57101	57101	Category A	0.15576172	0.92382813	-0.31176758	-0.070068359	-0.33740234	0.37963867	0.08	0	2/4/2018	2	4	2018	11:37:02	41822	0.6	11	37	2	0	0.059326172	3.5529785	0.13183594	0.93896484	-0.32568359	1.3835449	0.031494141	0	0	0	0	0	0	0	0	0	1.0026855	0.002685547	0.053222656	0.023681641	-0.015136719	0.013916016	0	44330	0	0	0
930	57102	57102	Category A	0.15576172	0.93579102	-0.31176758	-0.067871094	-0.3293457	0.38085938	0.08	0	2/4/2018	2	4	2018	11:37:02	41822	0.7	11	37	2	0	0.059326172	3.5529785	0.13134766	0.9387207	-0.32543945	1.4116211	0.028076172	0	0	0	0	0	0	0	0	0	1.0021973	0.002197266	0.041015625	0.024169922	-0.002929688	0.013671875	0	44330	0	0	0
931	57103	57103	Category A	0.11987305	0.92382813	-0.29980469	-0.070068359	-0.33740234	0.37548828	0.08	0	2/4/2018	2	4	2018	11:37:02	41822	0.8	11	37	2	0	0.059326172	3.5529785	0.13110352	0.93896484	-0.32592773	1.3867188	0.032226563	0	0	0	0	0	0	0	0	0	1.0024414	0.002441406	0.052734375	-0.011230469	-0.015136719	0.026123047	0	44330	0	0	0
932	57104	57104	Category A	0.11987305	0.92382813	-0.34790039	-0.071777344	-0.33154297	0.37963867	0.08	0	2/4/2018	2	4	2018	11:37:02	41822	0.9	11	37	2	0	0.059326172	3.5529785	0.13110352	0.93896484	-0.32641602	1.079834	0.028564453	0	0	0	0	0	0	0	0	0	1.0029297	0.002929688	0.048095703	-0.011230469	-0.015136719	-0.021240234	0	44330	0	0	0
933	57105	57105	Category A	0.095947266	0.89990234	-0.34790039	-0.070068359	-0.33740234	0.37963867	0.08	0	2/4/2018	2	4	2018	11:37:03	41823	0	11	37	3	0	0.059326172	3.5529785	0.13085938	0.93945313	-0.32666016	0.70507813	0.056884766	0	0	0	0	0	0	0	0	0	1.0031738	0.003173828	0.095703125	-0.034912109	-0.039550781	-0.020996094	0	44330	0	0	0
934	57106	57106	Category A	0.11987305	0.94799805	-0.29980469	-0.072509766	-0.32958984	0.38085938	0.08	0	2/4/2018	2	4	2018	11:37:03	41823	0.1	11	37	3	0	0.059326172	3.5529785	0.1315918	0.93920898	-0.32666016	0.30004883	0.030517578	0	0	0	0	0	0	0	0	0	1.0031738	0.003173828	0.047363281	-0.01171875	0.008544922	0.026855469	0	44330	0	0	0
935	57107	57107	Category A	0.13183594	0.94799805	-0.3359375	-0.071777344	-0.33227539	0.37475586	0.08	0	2/4/2018	2	4	2018	11:37:03	41823	0.2	11	37	3	0	0.059326172	3.5529785	0.13183594	0.93945313	-0.32666016	0.041503906	0.012207031	0	0	0	0	0	0	0	0	0	1.003418	0.003417969	0.017333984	0	0.008300781	-0.009033203	0	44330	0	0	0
936	57108	57108	Category A	0.10791016	0.93579102	-0.32397461	-0.071533203	-0.33129883	0.38476563	0.08	0	2/4/2018	2	4	2018	11:37:03	41823	0.3	11	37	3	0	0.059326172	3.5529785	0.1315918	0.93945313	-0.32641602	0.15258789	0.024169922	0	0	0	0	0	0	0	0	0	1.0031738	0.003173828	0.030029297	-0.023681641	-0.003662109	0.002441406	0	44330	0	0	0
937	57109	57109	Category A	0.11987305	0.89990234	-0.32397461	-0.070068359	-0.33374023	0.38085938	0.08	0	2/4/2018	2	4	2018	11:37:03	41823	0.4	11	37	3	0	0.059326172	3.5529785	0.13085938	0.93896484	-0.32617188	0.50244141	0.040771484	0	0	0	0	0	0	0	0	0	1.0026855	0.002685547	0.052490234	-0.010986328	-0.0390625	0.002197266	0	44330	0	0	0
938	57110	57110	Category A	0.13183594	0.91186523	-0.29980469	-0.067382813	-0.33203125	0.37890625	0.08	0	2/4/2018	2	4	2018	11:37:03	41823	0.5	11	37	3	0	0.059326172	3.5529785	0.13085938	0.9387207	-0.32592773	0.64697266	0.037353516	0	0	0	0	0	0	0	0	0	1.0021973	0.002197266	0.053710938	0.000732422	-0.026855469	0.026123047	0	44330	0	0	0
939	57111	57111	Category A	0.14379883	0.91186523	-0.32397461	-0.068359375	-0.33129883	0.3828125	0.08	0	2/4/2018	2	4	2018	11:37:03	41823	0.6	11	37	3	0	0.059326172	3.5529785	0.13085938	0.93896484	-0.32641602	0.66015625	0.030029297	0	0	0	0	0	0	0	0	0	1.0026855	0.002685547	0.042236328	0.012695313	-0.027099609	0.002441406	0	44330	0	0	0
940	57112	57112	Category A	0.13183594	0.94799805	-0.3359375	-0.071533203	-0.33520508	0.37963867	0.08	0	2/4/2018	2	4	2018	11:37:03	41823	0.7	11	37	3	0	0.059326172	3.5529785	0.13061523	0.9387207	-0.32641602	0.87963867	0.013183594	0	0	0	0	0	0	0	0	0	1.0024414	0.002441406	0.01953125	0.000976563	0.009033203	-0.009277344	0	44330	0	0	0
941	57113	57113	Category A	0.13183594	0.94799805	-0.3359375	-0.068359375	-0.33276367	0.37792969	0.08	0	2/4/2018	2	4	2018	11:37:03	41823	0.8	11	37	3	0	0.059326172	3.5529785	0.13110352	0.93823242	-0.32666016	1.2060547	0.013183594	0	0	0	0	0	0	0	0	0	1.0021973	0.002197266	0.019287109	0.000732422	0.009521484	-0.009033203	0	44330	0	0	0
942	57114	57114	Category A	0.11987305	0.94799805	-0.29980469	-0.070068359	-0.33740234	0.38061523	0.08	0	2/4/2018	2	4	2018	11:37:03	41823	0.9	11	37	3	0	0.059326172	3.5529785	0.13110352	0.93798828	-0.32641602	1.1816406	0.030517578	0	0	0	0	0	0	0	0	0	1.001709	0.001708984	0.047851563	-0.011230469	0.009765625	0.026611328	0	44330	0	0	0
943	57115	57115	Category A	0.13183594	0.93579102	-0.31176758	-0.069335938	-0.33129883	0.38305664	0.08	0	2/4/2018	2	4	2018	11:37:04	41824	0	11	37	4	0	0.059326172	3.5529785	0.13134766	0.93774414	-0.32666016	1.0935059	0.015136719	0	0	0	0	0	0	0	0	0	1.001709	0.001708984	0.017578125	0.000244141	-0.001953125	0.014892578	0	44330	0	0	0
944	57116	57116	Category A	0.13183594	0.94799805	-0.31176758	-0.066162109	-0.3371582	0.3828125	0.08	0	2/4/2018	2	4	2018	11:37:04	41824	0.1	11	37	4	0	0.059326172	3.5529785	0.13134766	0.9375	-0.32641602	1.0212402	0.018066406	0	0	0	0	0	0	0	0	0	1.0014648	0.001464844	0.025390625	0.000244141	0.010253906	0.014648438	0	44330	0	0	0
945	57117	57117	Category A	0.095947266	0.94799805	-0.32397461	-0.070068359	-0.33740234	0.38061523	0.08	0	2/4/2018	2	4	2018	11:37:04	41824	0.2	11	37	4	0	0.059326172	3.5529785	0.13134766	0.93725586	-0.32641602	0.94287109	0.036865234	0	0	0	0	0	0	0	0	0	1.0012207	0.001220703	0.048583984	-0.035400391	0.010498047	0.002441406	0	44330	0	0	0
946	57118	57118	Category A	0.15576172	0.92382813	-0.32397461	-0.068847656	-0.33032227	0.38305664	0.08	0	2/4/2018	2	4	2018	11:37:04	41824	0.3	11	37	4	0	0.059326172	3.5529785	0.13134766	0.93701172	-0.32641602	0.82275391	0.027587891	0	0	0	0	0	0	0	0	0	1.0009766	0.000976563	0.040039063	0.024169922	-0.013183594	0.002441406	0	44330	0	0	0
947	57119	57119	Category A	0.13183594	0.93579102	-0.31176758	-0.068359375	-0.33544922	0.3815918	0.08	0	2/4/2018	2	4	2018	11:37:04	41824	0.4	11	37	4	0	0.059326172	3.5529785	0.13183594	0.9375	-0.32641602	0.56494141	0.014892578	0	0	0	0	0	0	0	0	0	1.0014648	0.001464844	0.016357422	0	-0.001708984	0.014648438	0	44330	0	0	0
948	57120	57120	Category A	0.13183594	0.93579102	-0.32397461	-0.068847656	-0.34155273	0.37841797	0.08	0	2/4/2018	2	4	2018	11:37:04	41824	0.5	11	37	4	0	0.059326172	3.5529785	0.13208008	0.9375	-0.32714844	0.50195313	0.003662109	0	0	0	0	0	0	0	0	0	1.001709	0.001708984	0.005615234	-0.000244141	-0.001708984	0.003173828	0	44330	0	0	0
949	57121	57121	Category A	0.10791016	0.92382813	-0.29980469	-0.06640625	-0.32861328	0.37988281	0.08	0	2/4/2018	2	4	2018	11:37:04	41824	0.6	11	37	4	0	0.059326172	3.5529785	0.13256836	0.93725586	-0.3269043	0.33862305	0.0390625	0	0	0	0	0	0	0	0	0	1.0014648	0.001464844	0.065429688	-0.024658203	-0.013427734	0.027099609	0	44330	0	0	0
950	57122	57122	Category A	0.11987305	0.92382813	-0.34790039	-0.07421875	-0.33642578	0.37768555	0.08	0	2/4/2018	2	4	2018	11:37:04	41824	0.7	11	37	4	0	0.059326172	3.5529785	0.13232422	0.9375	-0.32666016	0.11035156	0.028076172	0	0	0	0	0	0	0	0	0	1.0014648	0.001464844	0.047363281	-0.012451172	-0.013671875	-0.020996094	0	44330	0	0	0
951	57123	57123	Category A	0.11987305	0.92382813	-0.32397461	-0.066650391	-0.33227539	0.38183594	0.08	0	2/4/2018	2	4	2018	11:37:04	41824	0.8	11	37	4	0	0.059326172	3.5529785	0.13208008	0.93725586	-0.32617188	0.09375	0.018310547	0	0	0	0	0	0	0	0	0	1.0012207	0.001220703	0.028076172	-0.012207031	-0.013427734	0.002197266	0	44330	0	0	0
952	57124	57124	Category A	0.10791016	0.93579102	-0.3359375	-0.067382813	-0.33129883	0.3815918	0.08	0	2/4/2018	2	4	2018	11:37:04	41824	0.9	11	37	4	0	0.059326172	3.5529785	0.13232422	0.93725586	-0.32592773	0.27001953	0.026367188	0	0	0	0	0	0	0	0	0	1.0012207	0.001220703	0.035888672	-0.024414063	-0.001464844	-0.009765625	0	44330	0	0	0
953	57125	57125	Category A	0.13183594	0.92382813	-0.31176758	-0.068847656	-0.3371582	0.3815918	0.08	0	2/4/2018	2	4	2018	11:37:05	41825	0	11	37	5	0	0.059326172	3.5529785	0.13183594	0.93774414	-0.32592773	0.49462891	0.020019531	0	0	0	0	0	0	0	0	0	1.001709	0.001708984	0.028320313	0	-0.013916016	0.014160156	0	44330	0	0	0
954	57126	57126	Category A	0.10791016	0.93579102	-0.32397461	-0.070068359	-0.33374023	0.37890625	0.08	0	2/4/2018	2	4	2018	11:37:05	41825	0.1	11	37	5	0	0.059326172	3.5529785	0.1315918	0.93798828	-0.32666016	0.54931641	0.023925781	0	0	0	0	0	0	0	0	0	1.0019531	0.001953125	0.028808594	-0.023681641	-0.002197266	0.002685547	0	44330	0	0	0
955	57127	57127	Category A	0.11987305	0.93579102	-0.32397461	-0.071777344	-0.33520508	0.37866211	0.08	0	2/4/2018	2	4	2018	11:37:05	41825	0.2	11	37	5	0	0.059326172	3.5529785	0.13208008	0.93798828	-0.32666016	0.61572266	0.012939453	0	0	0	0	0	0	0	0	0	1.0021973	0.002197266	0.017578125	-0.012207031	-0.002197266	0.002685547	0	44330	0	0	0
956	57128	57128	Category A	0.15576172	0.93579102	-0.31176758	-0.071777344	-0.33764648	0.37768555	0.08	0	2/4/2018	2	4	2018	11:37:05	41825	0.3	11	37	5	0	0.059326172	3.5529785	0.13183594	0.93823242	-0.32641602	0.74951172	0.028076172	0	0	0	0	0	0	0	0	0	1.0021973	0.002197266	0.041015625	0.023681641	-0.002441406	0.014648438	0	44330	0	0	0
957	57129	57129	Category A	0.14379883	0.94799805	-0.34790039	-0.06640625	-0.33398438	0.38305664	0.08	0	2/4/2018	2	4	2018	11:37:05	41825	0.4	11	37	5	0	0.059326172	3.5529785	0.13183594	0.93823242	-0.32617188	0.89086914	0.026367188	0	0	0	0	0	0	0	0	0	1.0021973	0.002197266	0.04296875	0.01171875	0.009521484	-0.021484375	0	44330	0	0	0
958	57130	57130	Category A	0.16796875	0.93579102	-0.32397461	-0.069824219	-0.33984375	0.38061523	0.08	0	2/4/2018	2	4	2018	11:37:05	41825	0.5	11	37	5	0	0.059326172	3.5529785	0.13208008	0.93823242	-0.32617188	1.0083008	0.035888672	0	0	0	0	0	0	0	0	0	1.0021973	0.002197266	0.040527344	0.035644531	-0.002441406	0.002197266	0	44330	0	0	0
959	57131	57131	Category A	0.13183594	0.93579102	-0.3359375	-0.06640625	-0.33007813	0.38671875	0.08	0	2/4/2018	2	4	2018	11:37:05	41825	0.6	11	37	5	0	0.059326172	3.5529785	0.13208008	0.93798828	-0.32617188	0.96923828	0.009765625	0	0	0	0	0	0	0	0	0	1.0019531	0.001953125	0.012451172	-0.000244141	-0.002197266	-0.009521484	0	44330	0	0	0
960	57132	57132	Category A	0.15576172	0.93579102	-0.3359375	-0.070800781	-0.34106445	0.37939453	0.08	0	2/4/2018	2	4	2018	11:37:05	41825	0.7	11	37	5	0	0.059326172	3.5529785	0.13208008	0.93774414	-0.32641602	0.9855957	0.025390625	0	0	0	0	0	0	0	0	0	1.0019531	0.001953125	0.034912109	0.0234375	-0.001953125	-0.009277344	0	44330	0	0	0
961	57133	57133	Category A	0.14379883	0.94799805	-0.32397461	-0.074707031	-0.33740234	0.37451172	0.08	0	2/4/2018	2	4	2018	11:37:05	41825	0.8	11	37	5	0	0.059326172	3.5529785	0.13256836	0.9375	-0.32641602	0.81347656	0.015380859	0	0	0	0	0	0	0	0	0	1.0014648	0.001464844	0.023925781	0.010986328	0.010253906	0.002441406	0	44330	0	0	0
962	57134	57134	Category A	0.15576172	0.93579102	-0.32397461	-0.070800781	-0.33544922	0.37963867	0.08	0	2/4/2018	2	4	2018	11:37:05	41825	0.9	11	37	5	0	0.059570313	3.5674805	0.13208008	0.93701172	-0.32592773	0.40209961	0.023681641	0	0	0	0	0	0	0	0	0	1.0007324	0.000732422	0.026855469	0.0234375	-0.001220703	0.001953125	0	44330	0	0	0
963	57135	57135	Category A	0.083984375	0.93579102	-0.31176758	-0.068359375	-0.33544922	0.3828125	0.08	0	2/4/2018	2	4	2018	11:37:06	41826	0	11	37	6	0	0.059570313	3.5674805	0.13183594	0.93676758	-0.32592773	0.18530273	0.049804688	0	0	0	0	0	0	0	0	0	1.0007324	0.000732422	0.063232422	-0.047851563	-0.000976563	0.014160156	0	44330	0	0	0
964	57136	57136	Category A	0.11987305	0.94799805	-0.29980469	-0.065673828	-0.33032227	0.38183594	0.08	0	2/4/2018	2	4	2018	11:37:06	41826	0.1	11	37	6	0	0.059570313	3.5674805	0.13183594	0.93676758	-0.32592773	0.1953125	0.030761719	0	0	0	0	0	0	0	0	0	1.0007324	0.000732422	0.049316406	-0.011962891	0.010986328	0.026123047	0	44330	0	0	0
965	57137	57137	Category A	0.10791016	0.92382813	-0.3359375	-0.071044922	-0.33642578	0.3815918	0.08	0	2/4/2018	2	4	2018	11:37:06	41826	0.2	11	37	6	0	0.059570313	3.5674805	0.1315918	0.93676758	-0.32592773	0.10595703	0.028808594	0	0	0	0	0	0	0	0	0	1.0004883	0.000488281	0.046630859	-0.023681641	-0.012939453	-0.009765625	0	44330	0	0	0
966	57138	57138	Category A	0.095947266	0.92382813	-0.34790039	-0.070068359	-0.33544922	0.38061523	0.08	0	2/4/2018	2	4	2018	11:37:06	41826	0.3	11	37	6	0	0.059570313	3.5674805	0.13085938	0.93652344	-0.32568359	0.066650391	0.043212891	0	0	0	0	0	0	0	0	0	1.0002441	0.000244141	0.069824219	-0.034912109	-0.012695313	-0.021972656	0	44330	0	0	0
967	57139	57139	Category A	0.10791016	0.91186523	-0.32397461	-0.067382813	-0.33276367	0.37890625	0.08	0	2/4/2018	2	4	2018	11:37:06	41826	0.4	11	37	6	0	0.059570313	3.5674805	0.13061523	0.9362793	-0.32568359	0.17626953	0.033203125	0	0	0	0	0	0	0	0	0	0.99975586	0.000244141	0.048828125	-0.022705078	-0.024414063	0.001708984	0	44330	0	0	0
968	57140	57140	Category A	0.10791016	0.92382813	-0.3359375	-0.068359375	-0.33740234	0.37768555	0.08	0	2/4/2018	2	4	2018	11:37:06	41826	0.5	11	37	6	0	0.059570313	3.5674805	0.13037109	0.93579102	-0.32519531	0.078857422	0.027587891	0	0	0	0	0	0	0	0	0	0.99926758	0.000732422	0.045166016	-0.022460938	-0.011962891	-0.010498047	0	44330	0	0	0
969	57141	57141	Category A	0.11987305	0.92382813	-0.32397461	-0.074462891	-0.33300781	0.37475586	0.08	0	2/4/2018	2	4	2018	11:37:06	41826	0.6	11	37	6	0	0.059570313	3.5674805	0.12988281	0.93554688	-0.32470703	0.083007813	0.015625	0	0	0	0	0	0	0	0	0	0.99902344	0.000976563	0.022949219	-0.010009766	-0.01171875	0.000732422	0	44330	0	0	0
970	57142	57142	Category A	0.14379883	0.95996094	-0.34790039	-0.069824219	-0.33984375	0.3815918	0.08	0	2/4/2018	2	4	2018	11:37:06	41826	0.7	11	37	6	0	0.059570313	3.5674805	0.12963867	0.93579102	-0.32470703	0.11791992	0.035888672	0	0	0	0	0	0	0	0	0	0.99902344	0.000976563	0.061035156	0.013916016	0.023925781	-0.022949219	0	44330	0	0	0
971	57143	57143	Category A	0.13183594	0.93579102	-0.34790039	-0.073242188	-0.33105469	0.38061523	0.08	0	2/4/2018	2	4	2018	11:37:06	41826	0.8	11	37	6	0	0.059570313	3.5674805	0.12915039	0.93579102	-0.32470703	0.12402344	0.022949219	0	0	0	0	0	0	0	0	0	0.99902344	0.000976563	0.025878906	0.002441406	0	-0.022949219	0	44330	0	0	0
972	57144	57144	Category A	0.13183594	0.93579102	-0.34790039	-0.068359375	-0.3347168	0.3815918	0.08	0	2/4/2018	2	4	2018	11:37:06	41826	0.9	11	37	6	0	0.059570313	3.5674805	0.12890625	0.9362793	-0.32519531	0.60766602	0.022705078	0	0	0	0	0	0	0	0	0	0.99951172	0.000488281	0.025878906	0.002685547	-0.000488281	-0.022460938	0	44330	0	0	0
973	57145	57145	Category A	0.16796875	0.92382813	-0.32397461	-0.068847656	-0.33032227	0.38378906	0.08	0	2/4/2018	2	4	2018	11:37:07	41827	0	11	37	7	0	0.059570313	3.5674805	0.12890625	0.93652344	-0.32446289	0.74169922	0.040771484	0	0	0	0	0	0	0	0	0	0.99951172	0.000488281	0.052246094	0.038818359	-0.012695313	0.000488281	0	44330	0	0	0
974	57146	57146	Category A	0.15576172	0.93579102	-0.34790039	-0.069824219	-0.33837891	0.37963867	0.08	0	2/4/2018	2	4	2018	11:37:07	41827	0.1	11	37	7	0	0.059570313	3.5674805	0.12915039	0.93725586	-0.32397461	0.4753418	0.035400391	0	0	0	0	0	0	0	0	0	1	0	0.051757813	0.026367188	-0.001464844	-0.023681641	0	44330	0	0	0
975	57147	57147	Category A	0.13183594	0.93579102	-0.32397461	-0.067382813	-0.33837891	0.37353516	0.08	0	2/4/2018	2	4	2018	11:37:07	41827	0.2	11	37	7	0	0.059570313	3.5674805	0.12915039	0.93725586	-0.32397461	0.18408203	0.002929688	0	0	0	0	0	0	0	0	0	1	0	0.004150391	0.002441406	-0.001464844	0	0	44330	0	0	0
976	57148	57148	Category A	0.083984375	0.94799805	-0.32397461	-0.068359375	-0.33544922	0.3815918	0.08	0	2/4/2018	2	4	2018	11:37:07	41827	0.3	11	37	7	0	0.059570313	3.5674805	0.12890625	0.93725586	-0.32397461	0.052734375	0.046142578	0	0	0	0	0	0	0	0	0	1	0	0.055664063	-0.044921875	0.010498047	0	0	44330	0	0	0
977	57149	57149	Category A	0.11987305	0.93579102	-0.31176758	-0.066162109	-0.3371582	0.3828125	0.08	0	2/4/2018	2	4	2018	11:37:07	41827	0.4	11	37	7	0	0.059570313	3.5674805	0.12866211	0.9375	-0.32397461	0.23461914	0.015136719	0	0	0	0	0	0	0	0	0	1.0002441	0.000244141	0.022949219	-0.008789063	-0.001708984	0.012207031	0	44330	0	0	0
978	57150	57150	Category A	0.13183594	0.94799805	-0.32397461	-0.068359375	-0.33374023	0.38183594	0.08	0	2/4/2018	2	4	2018	11:37:07	41827	0.5	11	37	7	0	0.059570313	3.5674805	0.12866211	0.93823242	-0.32397461	0.54614258	0.010009766	0	0	0	0	0	0	0	0	0	1.0009766	0.000976563	0.012451172	0.002929688	0.009521484	0	0	44330	0	0	0
979	57151	57151	Category A	0.11987305	0.93579102	-0.3359375	-0.067382813	-0.32861328	0.38183594	0.08	0	2/4/2018	2	4	2018	11:37:07	41827	0.6	11	37	7	0	0.059570313	3.5674805	0.12866211	0.9387207	-0.32446289	0.6315918	0.014648438	0	0	0	0	0	0	0	0	0	1.001709	0.001708984	0.023193359	-0.008789063	-0.002929688	-0.011230469	0	44330	0	0	0
980	57152	57152	Category A	0.16796875	0.93579102	-0.34790039	-0.070068359	-0.3347168	0.3828125	0.08	0	2/4/2018	2	4	2018	11:37:07	41827	0.7	11	37	7	0	0.059570313	3.5674805	0.12866211	0.93896484	-0.32446289	0.41503906	0.045654297	0	0	0	0	0	0	0	0	0	1.0019531	0.001953125	0.065917969	0.0390625	-0.003173828	-0.023193359	0	44330	0	0	0
981	57153	57153	Category A	0.14379883	0.92382813	-0.31176758	-0.076171875	-0.3293457	0.3737793	0.08	0	2/4/2018	2	4	2018	11:37:07	41827	0.8	11	37	7	0	0.059570313	3.5674805	0.12915039	0.93896484	-0.32421875	0.18676758	0.024414063	0	0	0	0	0	0	0	0	0	1.0019531	0.001953125	0.042480469	0.014404297	-0.015136719	0.012451172	0	44330	0	0	0
982	57154	57154	Category A	0.15576172	0.93579102	-0.35986328	-0.074462891	-0.32958984	0.37792969	0.08	0	2/4/2018	2	4	2018	11:37:07	41827	0.9	11	37	7	0	0.059570313	3.5674805	0.12939453	0.93920898	-0.32397461	0.17724609	0.044433594	0	0	0	0	0	0	0	0	0	1.0019531	0.001953125	0.065673828	0.026123047	-0.003417969	-0.035644531	0	44330	0	0	0
983	57155	57155	Category A	0.11987305	0.92382813	-0.34790039	-0.068359375	-0.33740234	0.37866211	0.08	0	2/4/2018	2	4	2018	11:37:08	41828	0	11	37	8	0	0.059570313	3.5674805	0.12963867	0.93920898	-0.32421875	0.15014648	0.029785156	0	0	0	0	0	0	0	0	0	1.0019531	0.001953125	0.048828125	-0.009765625	-0.015380859	-0.0234375	0	44330	0	0	0
984	57156	57156	Category A	0.14379883	0.93579102	-0.32397461	-0.070800781	-0.33227539	0.3828125	0.08	0	2/4/2018	2	4	2018	11:37:08	41828	0.1	11	37	8	0	0.059570313	3.5674805	0.12963867	0.93945313	-0.32446289	0.025634766	0.014404297	0	0	0	0	0	0	0	0	0	1.0024414	0.002441406	0.018310547	0.013916016	-0.003662109	0.000488281	0	44330	0	0	0
985	57157	57157	Category A	0.14379883	0.93579102	-0.29980469	-0.070068359	-0.33544922	0.38061523	0.08	0	2/4/2018	2	4	2018	11:37:08	41828	0.2	11	37	8	0	0.059570313	3.5674805	0.12988281	0.93945313	-0.32446289	0.42260742	0.028564453	0	0	0	0	0	0	0	0	0	1.0021973	0.002197266	0.042236328	0.013671875	-0.003662109	0.024658203	0	44330	0	0	0
986	57158	57158	Category A	0.14379883	0.94799805	-0.31176758	-0.071777344	-0.33520508	0.3815918	0.08	0	2/4/2018	2	4	2018	11:37:08	41828	0.3	11	37	8	0	0.059570313	3.5674805	0.13012695	0.93896484	-0.32421875	0.75732422	0.020263672	0	0	0	0	0	0	0	0	0	1.0019531	0.001953125	0.034667969	0.013427734	0.008789063	0.012451172	0	44330	0	0	0
987	57159	57159	Category A	0.16796875	0.94799805	-0.37182617	-0.066650391	-0.32788086	0.37890625	0.08	0	2/4/2018	2	4	2018	11:37:08	41828	0.4	11	37	8	0	0.059570313	3.5674805	0.12988281	0.93945313	-0.32397461	0.81616211	0.061279297	0	0	0	0	0	0	0	0	0	1.0021973	0.002197266	0.093994141	0.037841797	0.008300781	-0.047607422	0	44330	0	0	0
988	57160	57160	Category A	0.15576172	0.93579102	-0.32397461	-0.070800781	-0.33544922	0.3815918	0.08	0	2/4/2018	2	4	2018	11:37:08	41828	0.5	11	37	8	0	0.059570313	3.5674805	0.12988281	0.93945313	-0.32446289	0.78100586	0.025878906	0	0	0	0	0	0	0	0	0	1.0024414	0.002441406	0.030029297	0.025634766	-0.003662109	0.000488281	0	44330	0	0	0
989	57161	57161	Category A	0.13183594	0.93579102	-0.3359375	-0.071777344	-0.33764648	0.37255859	0.08	0	2/4/2018	2	4	2018	11:37:08	41828	0.6	11	37	8	0	0.059570313	3.5674805	0.13012695	0.93920898	-0.32470703	0.57568359	0.01171875	0	0	0	0	0	0	0	0	0	1.0021973	0.002197266	0.016113281	0.001464844	-0.003417969	-0.010986328	0	44330	0	0	0
990	57162	57162	Category A	0.10791016	0.93579102	-0.29980469	-0.071777344	-0.33642578	0.38061523	0.08	0	2/4/2018	2	4	2018	11:37:08	41828	0.7	11	37	8	0	0.059570313	3.5674805	0.13012695	0.93945313	-0.32519531	0.13867188	0.033935547	0	0	0	0	0	0	0	0	0	1.0026855	0.002685547	0.051513672	-0.022216797	-0.003662109	0.025390625	0	44330	0	0	0
991	57163	57163	Category A	0.13183594	0.95996094	-0.31176758	-0.067626953	-0.33032227	0.3828125	0.08	0	2/4/2018	2	4	2018	11:37:08	41828	0.8	11	37	8	0	0.059570313	3.5674805	0.13037109	0.93969727	-0.32519531	0.22021484	0.024169922	0	0	0	0	0	0	0	0	0	1.0029297	0.002929688	0.034912109	0.001220703	0.020019531	0.013427734	0	44330	0	0	0
992	57164	57164	Category A	0.095947266	0.97192383	-0.31176758	-0.074462891	-0.33398438	0.38061523	0.08	0	2/4/2018	2	4	2018	11:37:08	41828	0.9	11	37	8	0	0.059570313	3.5674805	0.13012695	0.93969727	-0.32543945	0.31274414	0.048828125	0	0	0	0	0	0	0	0	0	1.0029297	0.002929688	0.080078125	-0.034179688	0.031982422	0.013671875	0	44330	0	0	0
993	57165	57165	Category A	0.13183594	0.94799805	-0.38378906	-0.071044922	-0.33276367	0.37768555	0.08	0	2/4/2018	2	4	2018	11:37:09	41829	0	11	37	9	0	0.059570313	3.5674805	0.13085938	0.93969727	-0.32543945	0.43041992	0.058837891	0	0	0	0	0	0	0	0	0	1.0029297	0.002929688	0.067138672	0.000732422	0.008056641	-0.058105469	0	44330	0	0	0
994	57166	57166	Category A	0.15576172	0.92382813	-0.32397461	-0.068359375	-0.33544922	0.3815918	0.08	0	2/4/2018	2	4	2018	11:37:09	41829	0.1	11	37	9	0	0.059570313	3.5674805	0.13085938	0.93969727	-0.32592773	0.41137695	0.029541016	0	0	0	0	0	0	0	0	0	1.003418	0.003417969	0.04296875	0.024658203	-0.015869141	0.001953125	0	44330	0	0	0
995	57167	57167	Category A	0.11987305	0.93579102	-0.31176758	-0.069091797	-0.33740234	0.38037109	0.08	0	2/4/2018	2	4	2018	11:37:09	41829	0.2	11	37	9	0	0.059570313	3.5674805	0.13134766	0.93969727	-0.32617188	0.421875	0.018798828	0	0	0	0	0	0	0	0	0	1.003418	0.003417969	0.030029297	-0.011474609	-0.00390625	0.014404297	0	44330	0	0	0
996	57168	57168	Category A	0.15576172	0.94799805	-0.29980469	-0.06640625	-0.33398438	0.3815918	0.08	0	2/4/2018	2	4	2018	11:37:09	41829	0.3	11	37	9	0	0.059570313	3.5674805	0.13134766	0.93945313	-0.32592773	0.33300781	0.036621094	0	0	0	0	0	0	0	0	0	1.0031738	0.003173828	0.058837891	0.024169922	0.008300781	0.026123047	0	44330	0	0	0
997	57169	57169	Category A	0.13183594	0.94799805	-0.31176758	-0.072753906	-0.34106445	0.38037109	0.08	0	2/4/2018	2	4	2018	11:37:09	41829	0.4	11	37	9	0	0.059570313	3.5674805	0.13110352	0.93945313	-0.32641602	0.3425293	0.016845703	0	0	0	0	0	0	0	0	0	1.0031738	0.003173828	0.023681641	0.000488281	0.008300781	0.014648438	0	44330	0	0	0
998	57170	57170	Category A	0.14379883	0.95996094	-0.3359375	-0.071777344	-0.33154297	0.37890625	0.08	0	2/4/2018	2	4	2018	11:37:09	41829	0.5	11	37	9	0	0.059570313	3.5674805	0.13085938	0.93896484	-0.32617188	0.53173828	0.026367188	0	0	0	0	0	0	0	0	0	1.0026855	0.002685547	0.043212891	0.012695313	0.020751953	-0.009521484	0	44330	0	0	0
999	57171	57171	Category A	0.13183594	0.95996094	-0.3359375	-0.06640625	-0.33666992	0.37890625	0.08	0	2/4/2018	2	4	2018	11:37:09	41829	0.6	11	37	9	0	0.059570313	3.5674805	0.13012695	0.93896484	-0.32617188	0.47119141	0.022949219	0	0	0	0	0	0	0	0	0	1.0026855	0.002685547	0.031738281	0.001464844	0.020751953	-0.009521484	0	44330	0	0	0
1000	57172	57172	Category A	0.14379883	0.92382813	-0.29980469	-0.065429688	-0.33911133	0.37573242	0.08	0	2/4/2018	2	4	2018	11:37:09	41829	0.7	11	37	9	0	0.058349609	3.5626465	0.12988281	0.93920898	-0.32641602	0.25537109	0.033691406	0	0	0	0	0	0	0	0	0	1.0029297	0.002929688	0.055908203	0.013671875	-0.015380859	0.026611328	0	44330	0	0	0
1001	57173	57173	Category A	0.10791016	0.91186523	-0.31176758	-0.072509766	-0.33129883	0.37768555	0.08	0	2/4/2018	2	4	2018	11:37:09	41829	0.8	11	37	9	0	0.058349609	3.5626465	0.12963867	0.93945313	-0.32641602	0.23730469	0.038085938	0	0	0	0	0	0	0	0	0	1.0029297	0.002929688	0.063964844	-0.021728516	-0.027587891	0.014648438	0	44330	0	0	0
1002	57174	57174	Category A	0.11987305	0.93579102	-0.34790039	-0.069824219	-0.33837891	0.37963867	0.08	0	2/4/2018	2	4	2018	11:37:09	41829	0.9	11	37	9	0	0.058349609	3.5626465	0.12939453	0.93945313	-0.32641602	0.44384766	0.023681641	0	0	0	0	0	0	0	0	0	1.0031738	0.003173828	0.034667969	-0.009521484	-0.003662109	-0.021240234	0	44330	0	0	0
1003	57175	57175	Category A	0.14379883	0.94799805	-0.32397461	-0.067626953	-0.33227539	0.38183594	0.08	0	2/4/2018	2	4	2018	11:37:10	41830	0	11	37	10	0	0.058349609	3.5626465	0.12939453	0.93969727	-0.32641602	0.57666016	0.016357422	0	0	0	0	0	0	0	0	0	1.0031738	0.003173828	0.024658203	0.014160156	0.008056641	0.002441406	0	44330	0	0	0
1004	57176	57176	Category A	0.14379883	0.95996094	-0.32397461	-0.068847656	-0.33349609	0.3815918	0.08	0	2/4/2018	2	4	2018	11:37:10	41830	0.1	11	37	10	0	0.058349609	3.5626465	0.13037109	0.93994141	-0.32666016	0.75537109	0.023925781	0	0	0	0	0	0	0	0	0	1.0036621	0.003662109	0.035888672	0.013183594	0.019775391	0.002685547	0	44330	0	0	0
1005	57177	57177	Category A	0.095947266	0.92382813	-0.31176758	-0.071044922	-0.32763672	0.37890625	0.08	0	2/4/2018	2	4	2018	11:37:10	41830	0.2	11	37	10	0	0.058349609	3.5626465	0.13037109	0.93945313	-0.3269043	1.0371094	0.040771484	0	0	0	0	0	0	0	0	0	1.0031738	0.003173828	0.065429688	-0.034423828	-0.015625	0.015136719	0	44330	0	0	0
1006	57178	57178	Category A	0.11987305	0.94799805	-0.31176758	-0.066650391	-0.32788086	0.3840332	0.08	0	2/4/2018	2	4	2018	11:37:10	41830	0.3	11	37	10	0	0.058349609	3.5626465	0.13085938	0.93945313	-0.32641602	1.4709473	0.020263672	0	0	0	0	0	0	0	0	0	1.0031738	0.003173828	0.034423828	-0.010986328	0.008300781	0.014648438	0	44330	0	0	0
1007	57179	57179	Category A	0.11987305	0.92382813	-0.29980469	-0.068115234	-0.33642578	0.3828125	0.08	0	2/4/2018	2	4	2018	11:37:10	41830	0.4	11	37	10	0	0.058349609	3.5626465	0.13134766	0.93945313	-0.32592773	1.5756836	0.032714844	0	0	0	0	0	0	0	0	0	1.0029297	0.002929688	0.053466797	-0.011474609	-0.015625	0.026123047	0	44330	0	0	0
1008	57180	57180	Category A	0.13183594	0.93579102	-0.31176758	-0.068115234	-0.33374023	0.38476563	0.08	0	2/4/2018	2	4	2018	11:37:10	41830	0.5	11	37	10	0	0.058349609	3.5626465	0.1315918	0.93994141	-0.32617188	1.4533691	0.014892578	0	0	0	0	0	0	0	0	0	1.0036621	0.003662109	0.018798828	0	-0.004150391	0.014404297	0	44330	0	0	0
1009	57181	57181	Category A	0.13183594	0.93579102	-0.31176758	-0.068359375	-0.33544922	0.3815918	0.08	0	2/4/2018	2	4	2018	11:37:10	41830	0.6	11	37	10	0	0.058349609	3.5626465	0.1315918	0.94018555	-0.32641602	1.4521484	0.015136719	0	0	0	0	0	0	0	0	0	1.0039063	0.00390625	0.019042969	0	-0.004394531	0.014648438	0	44330	0	0	0
1010	57182	57182	Category A	0.10791016	0.94799805	-0.31176758	-0.067382813	-0.33007813	0.3815918	0.08	0	2/4/2018	2	4	2018	11:37:10	41830	0.7	11	37	10	0	0.058349609	3.5626465	0.13183594	0.94018555	-0.32641602	1.4624023	0.029052734	0	0	0	0	0	0	0	0	0	1.0039063	0.00390625	0.046142578	-0.023925781	0.007568359	0.014648438	0	44330	0	0	0
1011	57183	57183	Category A	0.10791016	0.94799805	-0.32397461	-0.071533203	-0.33349609	0.38061523	0.08	0	2/4/2018	2	4	2018	11:37:10	41830	0.8	11	37	10	0	0.058349609	3.5626465	0.1315918	0.94042969	-0.32568359	1.4121094	0.024902344	0	0	0	0	0	0	0	0	0	1.0039063	0.00390625	0.032958984	-0.023681641	0.007324219	0.001708984	0	44330	0	0	0
1012	57184	57184	Category A	0.11987305	0.94799805	-0.29980469	-0.068359375	-0.3293457	0.3815918	0.08	0	2/4/2018	2	4	2018	11:37:10	41830	0.9	11	37	10	0	0.058349609	3.5626465	0.13134766	0.94042969	-0.32495117	1.1992188	0.028808594	0	0	0	0	0	0	0	0	0	1.0036621	0.003662109	0.044189453	-0.011474609	0.007324219	0.025146484	0	44330	0	0	0
1013	57185	57185	Category A	0.11987305	0.95996094	-0.31176758	-0.073242188	-0.33374023	0.3828125	0.08	0	2/4/2018	2	4	2018	11:37:11	41831	0	11	37	11	0	0.058349609	3.5626465	0.13134766	0.94042969	-0.32519531	0.97070313	0.026123047	0	0	0	0	0	0	0	0	0	1.0036621	0.003662109	0.044433594	-0.011474609	0.019287109	0.013427734	0	44330	0	0	0
1014	57186	57186	Category A	0.11987305	0.94799805	-0.29980469	-0.067871094	-0.3293457	0.37792969	0.08	0	2/4/2018	2	4	2018	11:37:11	41831	0.1	11	37	11	0	0.058349609	3.5626465	0.13085938	0.94042969	-0.32543945	0.60791016	0.028808594	0	0	0	0	0	0	0	0	0	1.0036621	0.003662109	0.044189453	-0.010986328	0.007324219	0.025634766	0	44330	0	0	0
1015	57187	57187	Category A	0.10791016	0.94799805	-0.3359375	-0.068359375	-0.33740234	0.37866211	0.08	0	2/4/2018	2	4	2018	11:37:11	41831	0.2	11	37	11	0	0.058349609	3.5626465	0.13061523	0.94018555	-0.32495117	0.30957031	0.026123047	0	0	0	0	0	0	0	0	0	1.003418	0.003417969	0.041015625	-0.022705078	0.007568359	-0.010742188	0	44330	0	0	0
1016	57188	57188	Category A	0.083984375	0.94799805	-0.32397461	-0.070068359	-0.33203125	0.37866211	0.08	0	2/4/2018	2	4	2018	11:37:11	41831	0.3	11	37	11	0	0.058349609	3.5626465	0.13012695	0.93994141	-0.32470703	0.10351563	0.046875	0	0	0	0	0	0	0	0	0	1.0029297	0.002929688	0.054931641	-0.046142578	0.0078125	0.000732422	0	44330	0	0	0
1017	57189	57189	Category A	0.13183594	0.97192383	-0.31176758	-0.069335938	-0.33129883	0.38061523	0.08	0	2/4/2018	2	4	2018	11:37:11	41831	0.4	11	37	11	0	0.058349609	3.5626465	0.13061523	0.93945313	-0.32446289	0.54907227	0.034667969	0	0	0	0	0	0	0	0	0	1.0024414	0.002441406	0.046142578	0.000976563	0.032226563	0.012695313	0	44330	0	0	0
1018	57190	57190	Category A	0.11987305	0.94799805	-0.34790039	-0.075195313	-0.32763672	0.3828125	0.08	0	2/4/2018	2	4	2018	11:37:11	41831	0.5	11	37	11	0	0.058349609	3.5626465	0.13061523	0.93945313	-0.32446289	0.93017578	0.026855469	0	0	0	0	0	0	0	0	0	1.0026855	0.002685547	0.042480469	-0.010742188	0.008300781	-0.023193359	0	44330	0	0	0
1019	57191	57191	Category A	0.14379883	0.93579102	-0.32397461	-0.068359375	-0.32861328	0.3840332	0.08	0	2/4/2018	2	4	2018	11:37:11	41831	0.6	11	37	11	0	0.058349609	3.5626465	0.13061523	0.93920898	-0.32446289	1.1955566	0.013427734	0	0	0	0	0	0	0	0	0	1.0021973	0.002197266	0.017333984	0.012939453	-0.003417969	0.000488281	0	44330	0	0	0
1020	57192	57192	Category A	0.16796875	0.94799805	-0.31176758	-0.068359375	-0.33911133	0.37890625	0.08	0	2/4/2018	2	4	2018	11:37:11	41831	0.7	11	37	11	0	0.058349609	3.5626465	0.13110352	0.93896484	-0.32421875	1.2729492	0.039794922	0	0	0	0	0	0	0	0	0	1.0019531	0.001953125	0.058105469	0.036621094	0.008789063	0.012451172	0	44330	0	0	0
1021	57193	57193	Category A	0.15576172	0.95996094	-0.31176758	-0.071777344	-0.33642578	0.37866211	0.08	0	2/4/2018	2	4	2018	11:37:11	41831	0.8	11	37	11	0	0.058349609	3.5626465	0.13085938	0.93896484	-0.32348633	1.4128418	0.034423828	0	0	0	0	0	0	0	0	0	1.001709	0.001708984	0.057373047	0.024658203	0.020751953	0.01171875	0	44330	0	0	0
1022	57194	57194	Category A	0.14379883	0.94799805	-0.32397461	-0.068359375	-0.33374023	0.38183594	0.08	0	2/4/2018	2	4	2018	11:37:11	41831	0.9	11	37	11	0	0.058349609	3.5626465	0.13061523	0.9387207	-0.32397461	1.4038086	0.015869141	0	0	0	0	0	0	0	0	0	1.001709	0.001708984	0.022216797	0.012939453	0.009033203	0	0	44330	0	0	0
1023	57195	57195	Category A	0.13183594	0.95996094	-0.32397461	-0.071044922	-0.3347168	0.37866211	0.08	0	2/4/2018	2	4	2018	11:37:12	41832	0	11	37	12	0	0.058349609	3.5626465	0.13012695	0.9387207	-0.32348633	1.3937988	0.021240234	0	0	0	0	0	0	0	0	0	1.0012207	0.001220703	0.023193359	0.001464844	0.020996094	-0.000244141	0	44330	0	0	0
1024	57196	57196	Category A	0.14379883	0.93579102	-0.32397461	-0.070068359	-0.33618164	0.37963867	0.08	0	2/4/2018	2	4	2018	11:37:12	41832	0.1	11	37	12	0	0.058349609	3.5626465	0.13012695	0.9387207	-0.32324219	1.1809082	0.013916016	0	0	0	0	0	0	0	0	0	1.0012207	0.001220703	0.017089844	0.013427734	-0.002929688	-0.000488281	0	44330	0	0	0
1025	57197	57197	Category A	0.13183594	0.92382813	-0.29980469	-0.068359375	-0.33544922	0.37963867	0.08	0	2/4/2018	2	4	2018	11:37:12	41832	0.2	11	37	12	0	0.058349609	3.5626465	0.13012695	0.93896484	-0.32275391	1.0869141	0.027587891	0	0	0	0	0	0	0	0	0	1.0014648	0.001464844	0.039794922	0.001464844	-0.015136719	0.022949219	0	44330	0	0	0
1026	57198	57198	Category A	0.13183594	0.94799805	-0.31176758	-0.071044922	-0.33642578	0.38061523	0.08	0	2/4/2018	2	4	2018	11:37:12	41832	0.3	11	37	12	0	0.058349609	3.5626465	0.13012695	0.9387207	-0.32324219	1.0544434	0.014648438	0	0	0	0	0	0	0	0	0	1.0014648	0.001464844	0.022216797	0.001464844	0.009033203	0.011474609	0	44330	0	0	0
1027	57199	57199	Category A	0.13183594	0.93579102	-0.34790039	-0.069091797	-0.33276367	0.37866211	0.08	0	2/4/2018	2	4	2018	11:37:12	41832	0.4	11	37	12	0	0.058349609	3.5626465	0.12939453	0.93896484	-0.32324219	0.86547852	0.024658203	0	0	0	0	0	0	0	0	0	1.0014648	0.001464844	0.029785156	0.002197266	-0.003173828	-0.024414063	0	44330	0	0	0
1028	57200	57200	Category A	0.14379883	0.92382813	-0.3359375	-0.071533203	-0.33349609	0.38061523	0.08	0	2/4/2018	2	4	2018	11:37:12	41832	0.5	11	37	12	0	0.058349609	3.5626465	0.12866211	0.93847656	-0.32250977	0.71850586	0.024658203	0	0	0	0	0	0	0	0	0	1.0007324	0.000732422	0.04296875	0.014892578	-0.014648438	-0.013183594	0	44330	0	0	0
1029	57201	57201	Category A	0.10791016	0.93579102	-0.34790039	-0.068603516	-0.33496094	0.37890625	0.08	0	2/4/2018	2	4	2018	11:37:12	41832	0.6	11	37	12	0	0.058349609	3.5626465	0.12817383	0.93847656	-0.32250977	0.56787109	0.032470703	0	0	0	0	0	0	0	0	0	1.0007324	0.000732422	0.048339844	-0.020263672	-0.002685547	-0.025146484	0	44330	0	0	0
1030	57202	57202	Category A	0.14379883	0.94799805	-0.34790039	-0.068603516	-0.33227539	0.38305664	0.08	0	2/4/2018	2	4	2018	11:37:12	41832	0.7	11	37	12	0	0.058349609	3.5626465	0.12866211	0.9387207	-0.32250977	0.6015625	0.030761719	0	0	0	0	0	0	0	0	0	1.0007324	0.000732422	0.049560547	0.014892578	0.009033203	-0.025146484	0	44330	0	0	0
1031	57203	57203	Category A	0.10791016	0.92382813	-0.3359375	-0.068359375	-0.33374023	0.3828125	0.08	0	2/4/2018	2	4	2018	11:37:12	41832	0.8	11	37	12	0	0.058349609	3.5626465	0.12841797	0.93847656	-0.32275391	0.6081543	0.028564453	0	0	0	0	0	0	0	0	0	1.0007324	0.000732422	0.048339844	-0.020507813	-0.014648438	-0.012939453	0	44330	0	0	0
1032	57204	57204	Category A	0.15576172	0.93579102	-0.3359375	-0.073486328	-0.33129883	0.38183594	0.08	0	2/4/2018	2	4	2018	11:37:12	41832	0.9	11	37	12	0	0.058349609	3.5626465	0.12817383	0.93798828	-0.32250977	0.60668945	0.030517578	0	0	0	0	0	0	0	0	0	1.0002441	0.000244141	0.04296875	0.02734375	-0.002197266	-0.013183594	0	44330	0	0	0
1033	57205	57205	Category A	0.13183594	0.93579102	-0.35986328	-0.071044922	-0.33618164	0.3828125	0.08	0	2/4/2018	2	4	2018	11:37:13	41833	0	11	37	13	0	0.058349609	3.5626465	0.12841797	0.93725586	-0.32250977	0.56738281	0.037353516	0	0	0	0	0	0	0	0	0	0.99951172	0.000488281	0.041992188	0.003173828	-0.001464844	-0.037109375	0	44330	0	0	0
1034	57206	57206	Category A	0.14379883	0.92382813	-0.3359375	-0.070800781	-0.33129883	0.38085938	0.08	0	2/4/2018	2	4	2018	11:37:13	41833	0.1	11	37	13	0	0.058349609	3.5626465	0.12866211	0.93701172	-0.32177734	0.609375	0.024414063	0	0	0	0	0	0	0	0	0	0.99902344	0.000976563	0.042236328	0.014892578	-0.013183594	-0.013916016	0	44330	0	0	0
1035	57207	57207	Category A	0.13183594	0.92382813	-0.31176758	-0.070068359	-0.33618164	0.37963867	0.08	0	2/4/2018	2	4	2018	11:37:13	41833	0.2	11	37	13	0	0.058349609	3.5626465	0.12817383	0.93701172	-0.3215332	0.64794922	0.016845703	0	0	0	0	0	0	0	0	0	0.99902344	0.000976563	0.026611328	0.003417969	-0.013183594	0.009765625	0	44330	0	0	0
1036	57208	57208	Category A	0.13183594	0.93579102	-0.34790039	-0.071533203	-0.33740234	0.37646484	0.08	0	2/4/2018	2	4	2018	11:37:13	41833	0.3	11	37	13	0	0.058349609	3.5626465	0.12841797	0.9375	-0.3215332	0.41845703	0.026367188	0	0	0	0	0	0	0	0	0	0.99926758	0.000732422	0.03125	0.003173828	-0.001708984	-0.026123047	0	44330	0	0	0
1037	57209	57209	Category A	0.11987305	0.89990234	-0.32397461	-0.069335938	-0.33398438	0.38061523	0.08	0	2/4/2018	2	4	2018	11:37:13	41833	0.4	11	37	13	0	0.058349609	3.5626465	0.12792969	0.93701172	-0.32177734	0.19262695	0.038085938	0	0	0	0	0	0	0	0	0	0.99902344	0.000976563	0.047607422	-0.008056641	-0.037109375	-0.001953125	0	44330	0	0	0
1038	57210	57210	Category A	0.11987305	0.94799805	-0.32397461	-0.068603516	-0.33496094	0.37451172	0.08	0	2/4/2018	2	4	2018	11:37:13	41833	0.5	11	37	13	0	0.058349609	3.5835937	0.12792969	0.93701172	-0.32202148	0.045654297	0.013671875	0	0	0	0	0	0	0	0	0	0.99902344	0.000976563	0.020507813	-0.008056641	0.010742188	-0.001708984	0	44330	0	0	0
1039	57211	57211	Category A	0.10791016	0.94799805	-0.35986328	-0.069091797	-0.3347168	0.3828125	0.08	0	2/4/2018	2	4	2018	11:37:13	41833	0.6	11	37	13	0	0.058349609	3.5835937	0.12768555	0.93676758	-0.32202148	0.21118164	0.043945313	0	0	0	0	0	0	0	0	0	0.9987793	0.001220703	0.068847656	-0.019775391	0.010986328	-0.037597656	0	44330	0	0	0
1040	57212	57212	Category A	0.13183594	0.94799805	-0.32397461	-0.068359375	-0.32788086	0.38305664	0.08	0	2/4/2018	2	4	2018	11:37:13	41833	0.7	11	37	13	0	0.058349609	3.5835937	0.12817383	0.93652344	-0.3215332	0.46972656	0.011962891	0	0	0	0	0	0	0	0	0	0.99853516	0.001464844	0.016845703	0.003417969	0.011230469	-0.002197266	0	44330	0	0	0
1041	57213	57213	Category A	0.13183594	0.95996094	-0.3359375	-0.068359375	-0.3347168	0.38061523	0.08	0	2/4/2018	2	4	2018	11:37:13	41833	0.8	11	37	13	0	0.058349609	3.5835937	0.12817383	0.93676758	-0.32177734	0.75952148	0.027099609	0	0	0	0	0	0	0	0	0	0.9987793	0.001220703	0.040771484	0.003417969	0.022949219	-0.013916016	0	44330	0	0	0
1042	57214	57214	Category A	0.15576172	0.94799805	-0.31176758	-0.072509766	-0.3293457	0.38378906	0.08	0	2/4/2018	2	4	2018	11:37:13	41833	0.9	11	37	13	0	0.058349609	3.5835937	0.12866211	0.93701172	-0.32177734	0.79370117	0.030517578	0	0	0	0	0	0	0	0	0	0.99902344	0.000976563	0.047851563	0.026855469	0.010742188	0.010009766	0	44330	0	0	0
1043	57215	57215	Category A	0.15576172	0.95996094	-0.34790039	-0.070068359	-0.33544922	0.38061523	0.08	0	2/4/2018	2	4	2018	11:37:14	41834	0	11	37	14	0	0.058349609	3.5835937	0.12915039	0.93701172	-0.32177734	0.84838867	0.043457031	0	0	0	0	0	0	0	0	0	0.99926758	0.000732422	0.075195313	0.026367188	0.022705078	-0.025878906	0	44330	0	0	0
1044	57216	57216	Category A	0.11987305	0.89990234	-0.31176758	-0.069091797	-0.3293457	0.38378906	0.08	0	2/4/2018	2	4	2018	11:37:14	41834	0.1	11	37	14	0	0.058349609	3.5835937	0.12841797	0.93676758	-0.3215332	0.89672852	0.039306641	0	0	0	0	0	0	0	0	0	0.9987793	0.001220703	0.055664063	-0.008544922	-0.036865234	0.009765625	0	44330	0	0	0
1045	57217	57217	Category A	0.15576172	0.92382813	-0.29980469	-0.067871094	-0.3293457	0.37988281	0.08	0	2/4/2018	2	4	2018	11:37:14	41834	0.2	11	37	14	0	0.058349609	3.5835937	0.12817383	0.9362793	-0.3215332	0.87646484	0.037109375	0	0	0	0	0	0	0	0	0	0.99829102	0.001708984	0.061767578	0.02734375	-0.012451172	0.021728516	0	44330	0	0	0
1046	57218	57218	Category A	0.11987305	0.92382813	-0.31176758	-0.068847656	-0.34106445	0.37255859	0.08	0	2/4/2018	2	4	2018	11:37:14	41834	0.3	11	37	14	0	0.058349609	3.5835937	0.12866211	0.93676758	-0.3215332	0.64599609	0.018554688	0	0	0	0	0	0	0	0	0	0.9987793	0.001220703	0.031738281	-0.008789063	-0.012939453	0.009765625	0	44330	0	0	0
1047	57219	57219	Category A	0.13183594	0.95996094	-0.3359375	-0.071533203	-0.3293457	0.38085938	0.08	0	2/4/2018	2	4	2018	11:37:14	41834	0.4	11	37	14	0	0.058349609	3.5835937	0.12915039	0.93676758	-0.32177734	0.4519043	0.027099609	0	0	0	0	0	0	0	0	0	0.9987793	0.001220703	0.039550781	0.002441406	0.022949219	-0.013916016	0	44330	0	0	0
1048	57220	57220	Category A	0.10791016	0.93579102	-0.34790039	-0.072753906	-0.33496094	0.37866211	0.08	0	2/4/2018	2	4	2018	11:37:14	41834	0.5	11	37	14	0	0.058349609	3.5835937	0.12915039	0.93676758	-0.32250977	0.34741211	0.033203125	0	0	0	0	0	0	0	0	0	0.99926758	0.000732422	0.047851563	-0.021240234	-0.000976563	-0.025146484	0	44330	0	0	0
1049	57221	57221	Category A	0.14379883	0.93579102	-0.32397461	-0.070068359	-0.33374023	0.38085938	0.08	0	2/4/2018	2	4	2018	11:37:14	41834	0.6	11	37	14	0	0.058349609	3.5835937	0.12915039	0.93676758	-0.32250977	0.28491211	0.014648438	0	0	0	0	0	0	0	0	0	0.99926758	0.000732422	0.016845703	0.014404297	-0.000976563	-0.001220703	0	44330	0	0	0
1050	57222	57222	Category A	0.11987305	0.97192383	-0.29980469	-0.068359375	-0.3347168	0.38476563	0.08	0	2/4/2018	2	4	2018	11:37:14	41834	0.7	11	37	14	0	0.058349609	3.5835937	0.12866211	0.93701172	-0.32250977	0.12304688	0.042480469	0	0	0	0	0	0	0	0	0	0.99926758	0.000732422	0.06640625	-0.008789063	0.034667969	0.022705078	0	44330	0	0	0
1051	57223	57223	Category A	0.11987305	0.93579102	-0.2878418	-0.071044922	-0.33300781	0.37670898	0.08	0	2/4/2018	2	4	2018	11:37:14	41834	0.8	11	37	14	0	0.058349609	3.5835937	0.12915039	0.93676758	-0.32226563	0.16699219	0.035644531	0	0	0	0	0	0	0	0	0	0.99902344	0.000976563	0.044921875	-0.009277344	-0.000976563	0.034423828	0	44330	0	0	0
1052	57224	57224	Category A	0.13183594	0.93579102	-0.35986328	-0.071533203	-0.3347168	0.3815918	0.08	0	2/4/2018	2	4	2018	11:37:14	41834	0.9	11	37	14	0	0.058349609	3.5835937	0.12939453	0.93676758	-0.32202148	0.11010742	0.037841797	0	0	0	0	0	0	0	0	0	0.99902344	0.000976563	0.041015625	0.002197266	-0.000976563	-0.037597656	0	44330	0	0	0
1053	57225	57225	Category A	0.13183594	0.92382813	-0.34790039	-0.066650391	-0.33325195	0.37670898	0.08	0	2/4/2018	2	4	2018	11:37:15	41835	0	11	37	15	0	0.058349609	3.5835937	0.12963867	0.93701172	-0.32177734	0.062988281	0.029052734	0	0	0	0	0	0	0	0	0	0.99926758	0.000732422	0.041259766	0.001953125	-0.013183594	-0.025878906	0	44330	0	0	0
1054	57226	57226	Category A	0.11987305	0.92382813	-0.31176758	-0.071044922	-0.33569336	0.3828125	0.08	0	2/4/2018	2	4	2018	11:37:15	41835	0.1	11	37	15	0	0.058349609	3.5835937	0.12988281	0.93701172	-0.32250977	0.049072266	0.019775391	0	0	0	0	0	0	0	0	0	0.99926758	0.000732422	0.033935547	-0.010009766	-0.013183594	0.010742188	0	44330	0	0	0
1055	57227	57227	Category A	0.095947266	0.91186523	-0.31176758	-0.071044922	-0.33618164	0.38378906	0.08	0	2/4/2018	2	4	2018	11:37:15	41835	0.2	11	37	15	0	0.058349609	3.5835937	0.13012695	0.93701172	-0.32250977	0.01171875	0.043945313	0	0	0	0	0	0	0	0	0	0.99951172	0.000488281	0.0703125	-0.034179688	-0.025146484	0.010742188	0	44330	0	0	0
1056	57228	57228	Category A	0.11987305	0.91186523	-0.2878418	-0.064697266	-0.33300781	0.38378906	0.08	0	2/4/2018	2	4	2018	11:37:15	41835	0.3	11	37	15	0	0.058349609	3.5835937	0.13085938	0.93676758	-0.32275391	0.15649414	0.044189453	0	0	0	0	0	0	0	0	0	0.99926758	0.000732422	0.071044922	-0.010986328	-0.024902344	0.034912109	0	44330	0	0	0
1057	57229	57229	Category A	0.13183594	0.93579102	-0.32397461	-0.070800781	-0.33349609	0.38061523	0.08	0	2/4/2018	2	4	2018	11:37:15	41835	0.4	11	37	15	0	0.058349609	3.5835937	0.13183594	0.9362793	-0.32250977	0.38012695	0.001464844	0	0	0	0	0	0	0	0	0	0.99902344	0.000976563	0.001953125	0	-0.000488281	-0.001220703	0	44330	0	0	0
1058	57230	57230	Category A	0.11987305	0.92382813	-0.32397461	-0.072509766	-0.33618164	0.37768555	0.08	0	2/4/2018	2	4	2018	11:37:15	41835	0.5	11	37	15	0	0.058349609	3.5835937	0.1315918	0.93579102	-0.32250977	0.42700195	0.016845703	0	0	0	0	0	0	0	0	0	0.9987793	0.001220703	0.025146484	-0.01171875	-0.011962891	-0.001220703	0	44330	0	0	0
1059	57231	57231	Category A	0.16796875	0.91186523	-0.31176758	-0.070800781	-0.33251953	0.3828125	0.08	0	2/4/2018	2	4	2018	11:37:15	41835	0.6	11	37	15	0	0.058349609	3.5835937	0.13183594	0.93579102	-0.32250977	0.34570313	0.044677734	0	0	0	0	0	0	0	0	0	0.99853516	0.001464844	0.070800781	0.035888672	-0.023925781	0.010742188	0	44330	0	0	0
1060	57232	57232	Category A	0.14379883	0.93579102	-0.2878418	-0.067626953	-0.33398438	0.38183594	0.08	0	2/4/2018	2	4	2018	11:37:15	41835	0.7	11	37	15	0	0.058349609	3.5835937	0.13183594	0.9362793	-0.32275391	0.19775391	0.036865234	0	0	0	0	0	0	0	0	0	0.99902344	0.000976563	0.047363281	0.01171875	-0.000488281	0.034912109	0	44330	0	0	0
1061	57233	57233	Category A	0.11987305	0.91186523	-0.34790039	-0.070068359	-0.33203125	0.3828125	0.08	0	2/4/2018	2	4	2018	11:37:15	41835	0.8	11	37	15	0	0.058349609	3.5835937	0.13134766	0.9362793	-0.32275391	0.28393555	0.036865234	0	0	0	0	0	0	0	0	0	0.99902344	0.000976563	0.061035156	-0.011474609	-0.024414063	-0.024902344	0	44330	0	0	0
1062	57234	57234	Category A	0.11987305	0.92382813	-0.32397461	-0.069091797	-0.33056641	0.3815918	0.08	0	2/4/2018	2	4	2018	11:37:15	41835	0.9	11	37	15	0	0.058349609	3.5835937	0.13085938	0.93579102	-0.32275391	0.31445313	0.016357422	0	0	0	0	0	0	0	0	0	0.99853516	0.001464844	0.024169922	-0.010986328	-0.011962891	-0.000976563	0	44330	0	0	0
1063	57235	57235	Category A	0.11987305	0.92382813	-0.32397461	-0.067626953	-0.33569336	0.37768555	0.08	0	2/4/2018	2	4	2018	11:37:16	41836	0	11	37	16	0	0.058349609	3.5835937	0.13037109	0.93554688	-0.32275391	0.27758789	0.015869141	0	0	0	0	0	0	0	0	0	0.99804688	0.001953125	0.0234375	-0.010498047	-0.01171875	-0.000976563	0	44330	0	0	0
1064	57236	57236	Category A	0.15576172	0.95996094	-0.29980469	-0.071533203	-0.3347168	0.3815918	0.08	0	2/4/2018	2	4	2018	11:37:16	41836	0.1	11	37	16	0	0.058349609	3.5835937	0.13037109	0.93505859	-0.32324219	0.27197266	0.042480469	0	0	0	0	0	0	0	0	0	0.99780273	0.002197266	0.073486328	0.025146484	0.024658203	0.0234375	0	44330	0	0	0
1065	57237	57237	Category A	0.13183594	0.92382813	-0.3359375	-0.065673828	-0.33032227	0.37988281	0.08	0	2/4/2018	2	4	2018	11:37:16	41836	0.2	11	37	16	0	0.058349609	3.5835937	0.12988281	0.93505859	-0.32324219	0.4597168	0.017089844	0	0	0	0	0	0	0	0	0	0.99804688	0.001953125	0.025878906	0.001708984	-0.011230469	-0.012451172	0	44330	0	0	0
1066	57238	57238	Category A	0.095947266	0.95996094	-0.31176758	-0.071044922	-0.33837891	0.37866211	0.08	0	2/4/2018	2	4	2018	11:37:16	41836	0.3	11	37	16	0	0.058349609	3.5835937	0.12988281	0.93530273	-0.32348633	0.640625	0.043457031	0	0	0	0	0	0	0	0	0	0.99829102	0.001708984	0.070556641	-0.033935547	0.024414063	0.01171875	0	44330	0	0	0
1067	57239	57239	Category A	0.10791016	0.91186523	-0.31176758	-0.070800781	-0.33251953	0.3828125	0.08	0	2/4/2018	2	4	2018	11:37:16	41836	0.4	11	37	16	0	0.058349609	3.5835937	0.12988281	0.93481445	-0.32373047	0.5612793	0.034179688	0	0	0	0	0	0	0	0	0	0.99780273	0.002197266	0.057128906	-0.021972656	-0.022949219	0.011962891	0	44330	0	0	0
1068	57240	57240	Category A	0.11987305	0.93579102	-0.32397461	-0.066650391	-0.32910156	0.38183594	0.08	0	2/4/2018	2	4	2018	11:37:16	41836	0.5	11	37	16	0	0.058349609	3.5835937	0.12988281	0.93481445	-0.32324219	0.46435547	0.010009766	0	0	0	0	0	0	0	0	0	0.99780273	0.002197266	0.011230469	-0.010009766	0.000732422	-0.000488281	0	44330	0	0	0
1069	57241	57241	Category A	0.15576172	0.94799805	-0.32397461	-0.069824219	-0.32861328	0.38183594	0.08	0	2/4/2018	2	4	2018	11:37:16	41836	0.6	11	37	16	0	0.058349609	3.5835937	0.12915039	0.93505859	-0.32324219	0.53149414	0.029541016	0	0	0	0	0	0	0	0	0	0.99780273	0.002197266	0.040039063	0.026367188	0.012695313	-0.000488281	0	44330	0	0	0
1070	57242	57242	Category A	0.095947266	0.92382813	-0.32397461	-0.067626953	-0.33227539	0.38183594	0.08	0	2/4/2018	2	4	2018	11:37:16	41836	0.7	11	37	16	0	0.058349609	3.5835937	0.12915039	0.93505859	-0.32324219	0.73291016	0.03515625	0	0	0	0	0	0	0	0	0	0.99780273	0.002197266	0.045166016	-0.033203125	-0.011230469	-0.000488281	0	44330	0	0	0
1071	57243	57243	Category A	0.10791016	0.92382813	-0.29980469	-0.06640625	-0.33007813	0.38305664	0.08	0	2/4/2018	2	4	2018	11:37:16	41836	0.8	11	37	16	0	0.058349609	3.5835937	0.12915039	0.93505859	-0.32275391	0.6262207	0.033203125	0	0	0	0	0	0	0	0	0	0.99755859	0.002441406	0.055419922	-0.021240234	-0.011230469	0.022949219	0	44330	0	0	0
1072	57244	57244	Category A	0.11987305	0.91186523	-0.29980469	-0.068359375	-0.33862305	0.38061523	0.08	0	2/4/2018	2	4	2018	11:37:16	41836	0.9	11	37	16	0	0.058349609	3.5835937	0.12963867	0.93505859	-0.32250977	0.45385742	0.034179688	0	0	0	0	0	0	0	0	0	0.99780273	0.002197266	0.055908203	-0.009765625	-0.023193359	0.022705078	0	44330	0	0	0
1073	57245	57245	Category A	0.14379883	0.92382813	-0.3359375	-0.069091797	-0.33276367	0.37963867	0.08	0	2/4/2018	2	4	2018	11:37:17	41837	0	11	37	17	0	0.058349609	3.5835937	0.12939453	0.93554688	-0.32250977	0.34912109	0.022705078	0	0	0	0	0	0	0	0	0	0.99780273	0.002197266	0.039306641	0.014160156	-0.01171875	-0.013183594	0	44330	0	0	0
1074	57246	57246	Category A	0.13183594	0.93579102	-0.29980469	-0.068115234	-0.33618164	0.37963867	0.08	0	2/4/2018	2	4	2018	11:37:17	41837	0.1	11	37	17	0	0.058349609	3.5835937	0.12915039	0.93554688	-0.32202148	0.14868164	0.022216797	0	0	0	0	0	0	0	0	0	0.99780273	0.002197266	0.024902344	0.002441406	0	0.022216797	0	44330	0	0	0
1075	57247	57247	Category A	0.13183594	0.95996094	-0.31176758	-0.070556641	-0.34082031	0.38256836	0.08	0	2/4/2018	2	4	2018	11:37:17	41837	0.2	11	37	17	0	0.058349609	3.5835937	0.12841797	0.93554688	-0.3215332	0.25219727	0.026367188	0	0	0	0	0	0	0	0	0	0.99755859	0.002441406	0.037353516	0.003173828	0.024169922	0.009765625	0	44330	0	0	0
1076	57248	57248	Category A	0.11987305	0.92382813	-0.32397461	-0.071533203	-0.34448242	0.37939453	0.08	0	2/4/2018	2	4	2018	11:37:17	41837	0.3	11	37	17	0	0.058837891	3.5562012	0.12866211	0.93579102	-0.3215332	0.72363281	0.015136719	0	0	0	0	0	0	0	0	0	0.99780273	0.002197266	0.023193359	-0.008789063	-0.011962891	-0.002197266	0	44330	0	0	0
1077	57249	57249	Category A	0.11987305	0.93579102	-0.3359375	-0.071533203	-0.3293457	0.38476563	0.08	0	2/4/2018	2	4	2018	11:37:17	41837	0.4	11	37	17	0	0.058837891	3.5562012	0.12890625	0.93603516	-0.32128906	0.96142578	0.017089844	0	0	0	0	0	0	0	0	0	0.99804688	0.001953125	0.023925781	-0.009033203	-0.000244141	-0.014404297	0	44330	0	0	0
1078	57250	57250	Category A	0.13183594	0.93579102	-0.32397461	-0.069824219	-0.33129883	0.38183594	0.08	0	2/4/2018	2	4	2018	11:37:17	41837	0.5	11	37	17	0	0.058837891	3.5562012	0.12890625	0.93676758	-0.32080078	1.1030273	0.004150391	0	0	0	0	0	0	0	0	0	0.99853516	0.001464844	0.006835938	0.002685547	-0.000976563	-0.002929688	0	44330	0	0	0
1079	57251	57251	Category A	0.17993164	0.94799805	-0.31176758	-0.070068359	-0.33911133	0.37963867	0.08	0	2/4/2018	2	4	2018	11:37:17	41837	0.6	11	37	17	0	0.058837891	3.5562012	0.12915039	0.93652344	-0.32055664	1.3193359	0.052490234	0	0	0	0	0	0	0	0	0	0.99829102	0.001708984	0.070800781	0.050537109	0.011230469	0.008789063	0	44330	0	0	0
1080	57252	57252	Category A	0.13183594	0.93579102	-0.31176758	-0.073486328	-0.3293457	0.38061523	0.08	0	2/4/2018	2	4	2018	11:37:17	41837	0.7	11	37	17	0	0.058837891	3.5562012	0.12988281	0.93652344	-0.32006836	1.3803711	0.008544922	0	0	0	0	0	0	0	0	0	0.99829102	0.001708984	0.011230469	0.001708984	-0.000732422	0.008300781	0	44330	0	0	0
1081	57253	57253	Category A	0.15576172	0.93579102	-0.31176758	-0.067626953	-0.33398438	0.37988281	0.08	0	2/4/2018	2	4	2018	11:37:17	41837	0.8	11	37	17	0	0.058837891	3.5562012	0.12988281	0.93676758	-0.32006836	1.1538086	0.026855469	0	0	0	0	0	0	0	0	0	0.99829102	0.001708984	0.034912109	0.025634766	-0.000976563	0.008300781	0	44330	0	0	0
1082	57254	57254	Category A	0.14379883	0.94799805	-0.34790039	-0.069091797	-0.33862305	0.37890625	0.08	0	2/4/2018	2	4	2018	11:37:17	41837	0.9	11	37	17	0	0.058837891	3.5562012	0.12988281	0.93676758	-0.32006836	0.90136719	0.032958984	0	0	0	0	0	0	0	0	0	0.99829102	0.001708984	0.052734375	0.013671875	0.010986328	-0.027587891	0	44330	0	0	0
1083	57255	57255	Category A	0.095947266	0.92382813	-0.31176758	-0.073486328	-0.3293457	0.38061523	0.08	0	2/4/2018	2	4	2018	11:37:18	41838	0	11	37	18	0	0.058837891	3.5562012	0.12963867	0.9362793	-0.32006836	0.73681641	0.036865234	0	0	0	0	0	0	0	0	0	0.99804688	0.001953125	0.0546875	-0.033691406	-0.012451172	0.008300781	0	44330	0	0	0
1084	57256	57256	Category A	0.11987305	0.92382813	-0.31176758	-0.070800781	-0.33740234	0.38061523	0.08	0	2/4/2018	2	4	2018	11:37:18	41838	0.1	11	37	18	0	0.058837891	3.5562012	0.12939453	0.9362793	-0.31982422	0.53466797	0.017822266	0	0	0	0	0	0	0	0	0	0.99780273	0.002197266	0.030273438	-0.009521484	-0.012451172	0.008056641	0	44330	0	0	0
1085	57257	57257	Category A	0.14379883	0.94799805	-0.32397461	-0.073730469	-0.32763672	0.38305664	0.08	0	2/4/2018	2	4	2018	11:37:18	41838	0.2	11	37	18	0	0.058837891	3.5562012	0.12963867	0.93676758	-0.32006836	0.28662109	0.018066406	0	0	0	0	0	0	0	0	0	0.99853516	0.001464844	0.028808594	0.013916016	0.010986328	-0.003662109	0	44330	0	0	0
1086	57258	57258	Category A	0.15576172	0.94799805	-0.32397461	-0.065673828	-0.32958984	0.38110352	0.08	0	2/4/2018	2	4	2018	11:37:18	41838	0.3	11	37	18	0	0.058837891	3.5562012	0.12939453	0.93725586	-0.3203125	0.000976563	0.028564453	0	0	0	0	0	0	0	0	0	0.99902344	0.000976563	0.040283203	0.026123047	0.010498047	-0.003417969	0	44330	0	0	0
1087	57259	57259	Category A	0.11987305	0.93579102	-0.34790039	-0.070068359	-0.33374023	0.37890625	0.08	0	2/4/2018	2	4	2018	11:37:18	41838	0.4	11	37	18	0	0.058837891	3.5562012	0.12915039	0.9375	-0.32055664	0.30151367	0.028808594	0	0	0	0	0	0	0	0	0	0.99926758	0.000732422	0.038330078	-0.009277344	-0.001708984	-0.027099609	0	44330	0	0	0
1088	57260	57260	Category A	0.11987305	0.93579102	-0.32397461	-0.069824219	-0.33129883	0.38183594	0.08	0	2/4/2018	2	4	2018	11:37:18	41838	0.5	11	37	18	0	0.058837891	3.5562012	0.12890625	0.93725586	-0.32006836	0.56860352	0.009765625	0	0	0	0	0	0	0	0	0	0.9987793	0.001220703	0.014404297	-0.009033203	-0.001464844	-0.003662109	0	44330	0	0	0
1089	57261	57261	Category A	0.10791016	0.94799805	-0.29980469	-0.063720703	-0.33544922	0.37988281	0.08	0	2/4/2018	2	4	2018	11:37:18	41838	0.6	11	37	18	0	0.058837891	3.5562012	0.12915039	0.93701172	-0.31958008	0.79394531	0.031005859	0	0	0	0	0	0	0	0	0	0.99853516	0.001464844	0.052001953	-0.021240234	0.010742188	0.019775391	0	44330	0	0	0
1090	57262	57262	Category A	0.13183594	0.93579102	-0.29980469	-0.068847656	-0.34106445	0.37963867	0.08	0	2/4/2018	2	4	2018	11:37:18	41838	0.7	11	37	18	0	0.058837891	3.5562012	0.12841797	0.93701172	-0.31958008	0.95874023	0.020019531	0	0	0	0	0	0	0	0	0	0.99853516	0.001464844	0.024414063	0.003173828	-0.001220703	0.019775391	0	44330	0	0	0
1091	57263	57263	Category A	0.14379883	0.94799805	-0.29980469	-0.068359375	-0.33374023	0.38378906	0.08	0	2/4/2018	2	4	2018	11:37:18	41838	0.8	11	37	18	0	0.058837891	3.5562012	0.12817383	0.9362793	-0.31982422	0.97802734	0.027832031	0	0	0	0	0	0	0	0	0	0.99780273	0.002197266	0.047119141	0.015380859	0.011474609	0.020019531	0	44330	0	0	0
1092	57264	57264	Category A	0.13183594	0.95996094	-0.2878418	-0.071777344	-0.33227539	0.38061523	0.08	0	2/4/2018	2	4	2018	11:37:18	41838	0.9	11	37	18	0	0.058837891	3.5562012	0.12817383	0.93603516	-0.3203125	0.72680664	0.040283203	0	0	0	0	0	0	0	0	0	0.99755859	0.002441406	0.059570313	0.003417969	0.023681641	0.032470703	0	44330	0	0	0
1093	57265	57265	Category A	0.13183594	0.95996094	-0.35986328	-0.070800781	-0.33984375	0.37963867	0.08	0	2/4/2018	2	4	2018	11:37:19	41839	0	11	37	19	0	0.058837891	3.5562012	0.12792969	0.93579102	-0.32006836	0.26098633	0.046386719	0	0	0	0	0	0	0	0	0	0.99731445	0.002685547	0.067382813	0.003662109	0.023925781	-0.039550781	0	44330	0	0	0
1094	57266	57266	Category A	0.15576172	0.94799805	-0.31176758	-0.070068359	-0.3293457	0.37988281	0.08	0	2/4/2018	2	4	2018	11:37:19	41839	0.1	11	37	19	0	0.058837891	3.5562012	0.12817383	0.93554688	-0.31982422	0.19750977	0.03125	0	0	0	0	0	0	0	0	0	0.99682617	0.003173828	0.048095703	0.02734375	0.012207031	0.008056641	0	44330	0	0	0
1095	57267	57267	Category A	0.16796875	0.92382813	-0.34790039	-0.068359375	-0.33911133	0.38061523	0.08	0	2/4/2018	2	4	2018	11:37:19	41839	0.2	11	37	19	0	0.058837891	3.5562012	0.12841797	0.93554688	-0.31982422	0.40185547	0.049560547	0	0	0	0	0	0	0	0	0	0.99707031	0.002929688	0.079101563	0.039306641	-0.01171875	-0.027832031	0	44330	0	0	0
1096	57268	57268	Category A	0.14379883	0.92382813	-0.31176758	-0.071533203	-0.33520508	0.38061523	0.08	0	2/4/2018	2	4	2018	11:37:19	41839	0.3	11	37	19	0	0.058837891	3.5562012	0.12890625	0.93579102	-0.32055664	0.60253906	0.020996094	0	0	0	0	0	0	0	0	0	0.99755859	0.002441406	0.035644531	0.014648438	-0.011962891	0.008789063	0	44330	0	0	0
1097	57269	57269	Category A	0.11987305	0.93579102	-0.31176758	-0.069091797	-0.33740234	0.37768555	0.08	0	2/4/2018	2	4	2018	11:37:19	41839	0.4	11	37	19	0	0.058837891	3.5562012	0.12915039	0.9362793	-0.32080078	0.94287109	0.012939453	0	0	0	0	0	0	0	0	0	0.99829102	0.001708984	0.019042969	-0.009277344	-0.000488281	0.009033203	0	44330	0	0	0
1098	57270	57270	Category A	0.13183594	0.94799805	-0.3359375	-0.070068359	-0.33544922	0.37670898	0.08	0	2/4/2018	2	4	2018	11:37:19	41839	0.5	11	37	19	0	0.058837891	3.5562012	0.12915039	0.93676758	-0.32104492	1.1005859	0.018554688	0	0	0	0	0	0	0	0	0	0.99853516	0.001464844	0.028564453	0.002441406	0.010986328	-0.014648438	0	44330	0	0	0
1099	57271	57271	Category A	0.14379883	0.95996094	-0.34790039	-0.070068359	-0.33374023	0.37963867	0.08	0	2/4/2018	2	4	2018	11:37:19	41839	0.6	11	37	19	0	0.058837891	3.5562012	0.12915039	0.93676758	-0.3215332	1.0251465	0.037841797	0	0	0	0	0	0	0	0	0	0.9987793	0.001220703	0.063964844	0.014404297	0.022949219	-0.026123047	0	44330	0	0	0
1100	57272	57272	Category A	0.14379883	0.94799805	-0.31176758	-0.070068359	-0.3347168	0.38061523	0.08	0	2/4/2018	2	4	2018	11:37:19	41839	0.7	11	37	19	0	0.058837891	3.5562012	0.12841797	0.93701172	-0.3215332	0.97802734	0.020996094	0	0	0	0	0	0	0	0	0	0.99902344	0.000976563	0.035888672	0.015136719	0.010742188	0.009765625	0	44330	0	0	0
1101	57273	57273	Category A	0.10791016	0.92382813	-0.31176758	-0.068847656	-0.33520508	0.38061523	0.08	0	2/4/2018	2	4	2018	11:37:19	41839	0.8	11	37	19	0	0.058837891	3.5562012	0.12792969	0.93701172	-0.32202148	1.0983887	0.026123047	0	0	0	0	0	0	0	0	0	0.99926758	0.000732422	0.043701172	-0.020019531	-0.013183594	0.010253906	0	44330	0	0	0
1102	57274	57274	Category A	0.10791016	0.92382813	-0.32397461	-0.069091797	-0.3347168	0.3828125	0.08	0	2/4/2018	2	4	2018	11:37:19	41839	0.9	11	37	19	0	0.058837891	3.5562012	0.12792969	0.9375	-0.3215332	1.0390625	0.024414063	0	0	0	0	0	0	0	0	0	0.99951172	0.000488281	0.036376953	-0.020019531	-0.013671875	-0.002197266	0	44330	0	0	0
1103	57275	57275	Category A	0.13183594	0.92382813	-0.35986328	-0.072753906	-0.33911133	0.37548828	0.08	0	2/4/2018	2	4	2018	11:37:20	41840	0	11	37	20	0	0.058837891	3.5562012	0.12817383	0.93774414	-0.3215332	0.58300781	0.040771484	0	0	0	0	0	0	0	0	0	0.99951172	0.000488281	0.055664063	0.003417969	-0.013916016	-0.038085938	0	44330	0	0	0
1104	57276	57276	Category A	0.10791016	0.94799805	-0.32397461	-0.070800781	-0.33129883	0.3828125	0.08	0	2/4/2018	2	4	2018	11:37:20	41840	0.1	11	37	20	0	0.058837891	3.5562012	0.12817383	0.93798828	-0.3215332	0.17529297	0.022705078	0	0	0	0	0	0	0	0	0	0.99975586	0.000244141	0.032470703	-0.020263672	0.009765625	-0.002197266	0	44330	0	0	0
1105	57277	57277	Category A	0.13183594	0.93579102	-0.3359375	-0.070068359	-0.33374023	0.37890625	0.08	0	2/4/2018	2	4	2018	11:37:20	41840	0.2	11	37	20	0	0.058837891	3.5562012	0.12768555	0.93774414	-0.32202148	0.049316406	0.014404297	0	0	0	0	0	0	0	0	0	0.99975586	0.000244141	0.019775391	0.00390625	-0.001953125	-0.013671875	0	44330	0	0	0
1106	57278	57278	Category A	0.13183594	0.91186523	-0.32397461	-0.069091797	-0.33056641	0.37988281	0.08	0	2/4/2018	2	4	2018	11:37:20	41840	0.3	11	37	20	0	0.058837891	3.5562012	0.12719727	0.9375	-0.3215332	0.30419922	0.026123047	0	0	0	0	0	0	0	0	0	0.99926758	0.000732422	0.032470703	0.004394531	-0.025634766	-0.002197266	0	44330	0	0	0
1107	57279	57279	Category A	0.11987305	0.93579102	-0.31176758	-0.065673828	-0.33032227	0.38085938	0.08	0	2/4/2018	2	4	2018	11:37:20	41840	0.4	11	37	20	0	0.058837891	3.5562012	0.12768555	0.93701172	-0.3215332	0.65722656	0.012695313	0	0	0	0	0	0	0	0	0	0.99902344	0.000976563	0.019042969	-0.0078125	-0.001220703	0.009765625	0	44330	0	0	0
1108	57280	57280	Category A	0.083984375	0.93579102	-0.32397461	-0.068847656	-0.33984375	0.37939453	0.08	0	2/4/2018	2	4	2018	11:37:20	41840	0.5	11	37	20	0	0.058837891	3.5562012	0.12817383	0.9375	-0.32177734	0.76660156	0.044189453	0	0	0	0	0	0	0	0	0	0.99951172	0.000488281	0.047851563	-0.044189453	-0.001708984	-0.001953125	0	44330	0	0	0
1109	57281	57281	Category A	0.11987305	0.93579102	-0.34790039	-0.068359375	-0.33544922	0.37768555	0.08	0	2/4/2018	2	4	2018	11:37:20	41840	0.6	11	37	20	0	0.058837891	3.5562012	0.12817383	0.9375	-0.32177734	0.62158203	0.02734375	0	0	0	0	0	0	0	0	0	0.99951172	0.000488281	0.036376953	-0.008300781	-0.001708984	-0.025878906	0	44330	0	0	0
1110	57282	57282	Category A	0.13183594	0.94799805	-0.31176758	-0.070068359	-0.33203125	0.37963867	0.08	0	2/4/2018	2	4	2018	11:37:20	41840	0.7	11	37	20	0	0.058837891	3.5562012	0.12792969	0.9375	-0.32202148	0.5324707	0.014892578	0	0	0	0	0	0	0	0	0	0.99951172	0.000488281	0.024414063	0.003662109	0.010253906	0.010253906	0	44330	0	0	0
1111	57283	57283	Category A	0.15576172	0.93579102	-0.32397461	-0.070800781	-0.33349609	0.3815918	0.08	0	2/4/2018	2	4	2018	11:37:20	41840	0.8	11	37	20	0	0.058837891	3.5562012	0.12817383	0.9375	-0.32202148	0.60424805	0.027587891	0	0	0	0	0	0	0	0	0	0.99975586	0.000244141	0.031005859	0.02734375	-0.001708984	-0.001708984	0	44330	0	0	0
1112	57284	57284	Category A	0.13183594	0.95996094	-0.32397461	-0.068359375	-0.3347168	0.3815918	0.08	0	2/4/2018	2	4	2018	11:37:20	41840	0.9	11	37	20	0	0.058837891	3.5562012	0.12817383	0.9375	-0.32226563	0.6730957	0.022460938	0	0	0	0	0	0	0	0	0	0.99975586	0.000244141	0.02734375	0.003417969	0.022216797	-0.001464844	0	44330	0	0	0
1113	57285	57285	Category A	0.11987305	0.93579102	-0.32397461	-0.068359375	-0.33374023	0.38183594	0.08	0	2/4/2018	2	4	2018	11:37:21	41841	0	11	37	21	0	0.058837891	3.5562012	0.12817383	0.93774414	-0.32275391	0.56420898	0.008544922	0	0	0	0	0	0	0	0	0	1.0002441	0.000244141	0.011474609	-0.008300781	-0.001953125	-0.000976563	0	44330	0	0	0
1114	57286	57286	Category A	0.083984375	0.93579102	-0.29980469	-0.067138672	-0.3449707	0.3762207	0.08	0	2/4/2018	2	4	2018	11:37:21	41841	0.1	11	37	21	0	0.058837891	3.5545898	0.12792969	0.93774414	-0.32250977	0.55444336	0.049560547	0	0	0	0	0	0	0	0	0	1	0	0.068847656	-0.043945313	-0.001953125	0.022705078	0	44330	0	0	0
1115	57287	57287	Category A	0.15576172	0.93579102	-0.31176758	-0.074462891	-0.32958984	0.37792969	0.08	0	2/4/2018	2	4	2018	11:37:21	41841	0.2	11	37	21	0	0.058837891	3.5545898	0.12792969	0.93774414	-0.32250977	0.66503906	0.029785156	0	0	0	0	0	0	0	0	0	1	0	0.040771484	0.027587891	-0.001953125	0.010742188	0	44330	0	0	0
1116	57288	57288	Category A	0.14379883	0.95996094	-0.32397461	-0.068603516	-0.33691406	0.38378906	0.08	0	2/4/2018	2	4	2018	11:37:21	41841	0.3	11	37	21	0	0.058837891	3.5545898	0.12744141	0.9375	-0.32250977	0.72973633	0.027587891	0	0	0	0	0	0	0	0	0	0.99975586	0.000244141	0.039794922	0.016113281	0.022216797	-0.001220703	0	44330	0	0	0
1117	57289	57289	Category A	0.11987305	0.94799805	-0.2878418	-0.067382813	-0.33105469	0.37988281	0.08	0	2/4/2018	2	4	2018	11:37:21	41841	0.4	11	37	21	0	0.058837891	3.5545898	0.12792969	0.9375	-0.32275391	0.53051758	0.037353516	0	0	0	0	0	0	0	0	0	0.99975586	0.000244141	0.053466797	-0.008056641	0.010253906	0.034912109	0	44330	0	0	0
1118	57290	57290	Category A	0.14379883	0.93579102	-0.29980469	-0.071533203	-0.33129883	0.38085938	0.08	0	2/4/2018	2	4	2018	11:37:21	41841	0.5	11	37	21	0	0.058837891	3.5545898	0.12817383	0.93774414	-0.32250977	0.39135742	0.027587891	0	0	0	0	0	0	0	0	0	1	0	0.040527344	0.015380859	-0.001953125	0.022705078	0	44330	0	0	0
1119	57291	57291	Category A	0.15576172	0.94799805	-0.3359375	-0.069824219	-0.3347168	0.37963867	0.08	0	2/4/2018	2	4	2018	11:37:21	41841	0.6	11	37	21	0	0.058837891	3.5545898	0.12768555	0.93798828	-0.32250977	0.41772461	0.032470703	0	0	0	0	0	0	0	0	0	1.0002441	0.000244141	0.051025391	0.027832031	0.009765625	-0.013183594	0	44330	0	0	0
1120	57292	57292	Category A	0.14379883	0.95996094	-0.31176758	-0.068359375	-0.33129883	0.3840332	0.08	0	2/4/2018	2	4	2018	11:37:21	41841	0.7	11	37	21	0	0.058837891	3.5545898	0.12670898	0.93823242	-0.32275391	0.39111328	0.029541016	0	0	0	0	0	0	0	0	0	1.0002441	0.000244141	0.049560547	0.016845703	0.021484375	0.010986328	0	44330	0	0	0
1121	57293	57293	Category A	0.11987305	0.95996094	-0.3359375	-0.070800781	-0.33740234	0.38549805	0.08	0	2/4/2018	2	4	2018	11:37:21	41841	0.8	11	37	21	0	0.058837891	3.5545898	0.12695313	0.93823242	-0.32275391	0.26708984	0.026123047	0	0	0	0	0	0	0	0	0	1.0002441	0.000244141	0.041748047	-0.007080078	0.021484375	-0.012939453	0	44330	0	0	0
1122	57294	57294	Category A	0.14379883	0.92382813	-0.31176758	-0.072753906	-0.32885742	0.38305664	0.08	0	2/4/2018	2	4	2018	11:37:21	41841	0.9	11	37	21	0	0.058837891	3.5545898	0.12646484	0.93823242	-0.32324219	0.13525391	0.025146484	0	0	0	0	0	0	0	0	0	1.0002441	0.000244141	0.04296875	0.017089844	-0.014404297	0.011474609	0	44330	0	0	0
1123	57295	57295	Category A	0.14379883	0.94799805	-0.3359375	-0.070068359	-0.3347168	0.3815918	0.08	0	2/4/2018	2	4	2018	11:37:22	41842	0	11	37	22	0	0.058837891	3.5545898	0.1262207	0.93798828	-0.32348633	0.20117188	0.0234375	0	0	0	0	0	0	0	0	0	1.0002441	0.000244141	0.039550781	0.017333984	0.009765625	-0.012207031	0	44330	0	0	0
1124	57296	57296	Category A	0.13183594	0.94799805	-0.32397461	-0.067138672	-0.33374023	0.3828125	0.08	0	2/4/2018	2	4	2018	11:37:22	41842	0.1	11	37	22	0	0.058837891	3.5545898	0.12646484	0.93823242	-0.32397461	0.24121094	0.010742188	0	0	0	0	0	0	0	0	0	1.0007324	0.000732422	0.014648438	0.005126953	0.009521484	0	0	44330	0	0	0
1125	57297	57297	Category A	0.13183594	0.95996094	-0.32397461	-0.071044922	-0.3347168	0.3815918	0.08	0	2/4/2018	2	4	2018	11:37:22	41842	0.2	11	37	22	0	0.058837891	3.5545898	0.12695313	0.9387207	-0.32421875	0.11083984	0.021728516	0	0	0	0	0	0	0	0	0	1.0012207	0.001220703	0.026123047	0.004638672	0.020996094	0.000244141	0	44330	0	0	0
1126	57298	57298	Category A	0.095947266	0.94799805	-0.32397461	-0.070068359	-0.32958984	0.37475586	0.08	0	2/4/2018	2	4	2018	11:37:22	41842	0.3	11	37	22	0	0.058837891	3.5545898	0.12719727	0.9387207	-0.32446289	0.01171875	0.032470703	0	0	0	0	0	0	0	0	0	1.0012207	0.001220703	0.041015625	-0.03125	0.009033203	0.000488281	0	44330	0	0	0
1127	57299	57299	Category A	0.11987305	0.93579102	-0.31176758	-0.067382813	-0.33276367	0.37890625	0.08	0	2/4/2018	2	4	2018	11:37:22	41842	0.4	11	37	22	0	0.058837891	3.5545898	0.12670898	0.93847656	-0.32446289	0.16455078	0.014648438	0	0	0	0	0	0	0	0	0	1.0009766	0.000976563	0.022216797	-0.006835938	-0.002685547	0.012695313	0	44330	0	0	0
1128	57300	57300	Category A	0.11987305	0.92382813	-0.31176758	-0.070068359	-0.33227539	0.38183594	0.08	0	2/4/2018	2	4	2018	11:37:22	41842	0.5	11	37	22	0	0.058837891	3.5545898	0.12670898	0.93847656	-0.32397461	0.34472656	0.020263672	0	0	0	0	0	0	0	0	0	1.0009766	0.000976563	0.033935547	-0.006835938	-0.014648438	0.012207031	0	44330	0	0	0
1129	57301	57301	Category A	0.095947266	0.93579102	-0.31176758	-0.06640625	-0.34033203	0.38061523	0.08	0	2/4/2018	2	4	2018	11:37:22	41842	0.6	11	37	22	0	0.058837891	3.5545898	0.12695313	0.93823242	-0.32397461	0.25830078	0.033447266	0	0	0	0	0	0	0	0	0	1.0007324	0.000732422	0.046142578	-0.031005859	-0.002441406	0.012207031	0	44330	0	0	0
1130	57302	57302	Category A	0.095947266	0.91186523	-0.32397461	-0.069091797	-0.33105469	0.38183594	0.08	0	2/4/2018	2	4	2018	11:37:22	41842	0.7	11	37	22	0	0.058837891	3.5545898	0.12744141	0.93823242	-0.32446289	0.076904297	0.041015625	0	0	0	0	0	0	0	0	0	1.0009766	0.000976563	0.05859375	-0.031494141	-0.026367188	0.000488281	0	44330	0	0	0
1131	57303	57303	Category A	0.13183594	0.91186523	-0.32397461	-0.068359375	-0.33984375	0.38134766	0.08	0	2/4/2018	2	4	2018	11:37:22	41842	0.8	11	37	22	0	0.058837891	3.5545898	0.12768555	0.93823242	-0.32446289	0.040527344	0.026855469	0	0	0	0	0	0	0	0	0	1.0009766	0.000976563	0.03125	0.00390625	-0.026367188	0.000488281	0	44330	0	0	0
1132	57304	57304	Category A	0.10791016	0.91186523	-0.3359375	-0.070068359	-0.33129883	0.38061523	0.08	0	2/4/2018	2	4	2018	11:37:22	41842	0.9	11	37	22	0	0.058837891	3.5545898	0.12768555	0.93774414	-0.32446289	0.1574707	0.034667969	0	0	0	0	0	0	0	0	0	1.0007324	0.000732422	0.057128906	-0.019775391	-0.025878906	-0.011230469	0	44330	0	0	0
1133	57305	57305	Category A	0.14379883	0.89990234	-0.3359375	-0.06640625	-0.33007813	0.38305664	0.08	0	2/4/2018	2	4	2018	11:37:23	41843	0	11	37	23	0	0.058837891	3.5545898	0.12792969	0.93725586	-0.32470703	0.55932617	0.041992188	0	0	0	0	0	0	0	0	0	1.0002441	0.000244141	0.064453125	0.015625	-0.037353516	-0.010986328	0	44330	0	0	0
1134	57306	57306	Category A	0.14379883	0.93579102	-0.31176758	-0.068847656	-0.33349609	0.3815918	0.08	0	2/4/2018	2	4	2018	11:37:23	41843	0.1	11	37	23	0	0.058837891	3.5545898	0.12792969	0.93676758	-0.32397461	0.96459961	0.020019531	0	0	0	0	0	0	0	0	0	0.99951172	0.000488281	0.029296875	0.015625	-0.000976563	0.012207031	0	44330	0	0	0
1135	57307	57307	Category A	0.13183594	0.93579102	-0.35986328	-0.073486328	-0.3293457	0.37548828	0.08	0	2/4/2018	2	4	2018	11:37:23	41843	0.2	11	37	23	0	0.058837891	3.5545898	0.12744141	0.9362793	-0.32446289	1.0749512	0.035400391	0	0	0	0	0	0	0	0	0	0.99926758	0.000732422	0.040039063	0.004150391	-0.000488281	-0.03515625	0	44330	0	0	0
1136	57308	57308	Category A	0.13183594	0.94799805	-0.32397461	-0.072753906	-0.33496094	0.38061523	0.08	0	2/4/2018	2	4	2018	11:37:23	41843	0.3	11	37	23	0	0.058837891	3.5545898	0.12695313	0.93676758	-0.32446289	1.2844238	0.011962891	0	0	0	0	0	0	0	0	0	0.99951172	0.000488281	0.016357422	0.004638672	0.010986328	0.000488281	0	44330	0	0	0
1137	57309	57309	Category A	0.13183594	0.95996094	-0.3359375	-0.070068359	-0.33544922	0.37670898	0.08	0	2/4/2018	2	4	2018	11:37:23	41843	0.4	11	37	23	0	0.058837891	3.5545898	0.12719727	0.93676758	-0.32470703	1.4711914	0.025878906	0	0	0	0	0	0	0	0	0	0.99951172	0.000488281	0.038574219	0.004394531	0.022949219	-0.010986328	0	44330	0	0	0
1138	57310	57310	Category A	0.11987305	0.92382813	-0.35986328	-0.077880859	-0.32788086	0.37646484	0.08	0	2/4/2018	2	4	2018	11:37:23	41843	0.5	11	37	23	0	0.058837891	3.5545898	0.12670898	0.93676758	-0.32519531	1.4453125	0.037597656	0	0	0	0	0	0	0	0	0	0.99951172	0.000488281	0.054443359	-0.006835938	-0.012939453	-0.034423828	0	44330	0	0	0
1139	57311	57311	Category A	0.11987305	0.93579102	-0.31176758	-0.069824219	-0.33837891	0.38061523	0.08	0	2/4/2018	2	4	2018	11:37:23	41843	0.6	11	37	23	0	0.058837891	3.5545898	0.12670898	0.9362793	-0.32519531	1.2075195	0.015136719	0	0	0	0	0	0	0	0	0	0.99926758	0.000732422	0.020996094	-0.006835938	-0.000488281	0.013427734	0	44330	0	0	0
1140	57312	57312	Category A	0.10791016	0.94799805	-0.32397461	-0.069091797	-0.33300781	0.37475586	0.08	0	2/4/2018	2	4	2018	11:37:23	41843	0.7	11	37	23	0	0.058837891	3.5545898	0.12670898	0.93603516	-0.32495117	0.87573242	0.022216797	0	0	0	0	0	0	0	0	0	0.99902344	0.000976563	0.031738281	-0.018798828	0.01171875	0.000976563	0	44330	0	0	0
1141	57313	57313	Category A	0.11987305	0.94799805	-0.31176758	-0.071044922	-0.33056641	0.38305664	0.08	0	2/4/2018	2	4	2018	11:37:23	41843	0.8	11	37	23	0	0.058837891	3.5545898	0.12646484	0.93554688	-0.32519531	0.51538086	0.01953125	0	0	0	0	0	0	0	0	0	0.99853516	0.001464844	0.032470703	-0.006591797	0.012207031	0.013427734	0	44330	0	0	0
1142	57314	57314	Category A	0.13183594	0.93579102	-0.32397461	-0.071044922	-0.33569336	0.38037109	0.08	0	2/4/2018	2	4	2018	11:37:23	41843	0.9	11	37	23	0	0.058837891	3.5545898	0.12646484	0.93579102	-0.32519531	0.046142578	0.005371094	0	0	0	0	0	0	0	0	0	0.99902344	0.000976563	0.006835938	0.005126953	0	0.001220703	0	44330	0	0	0
1143	57315	57315	Category A	0.11987305	0.94799805	-0.32397461	-0.070800781	-0.32836914	0.38671875	0.08	0	2/4/2018	2	4	2018	11:37:24	41844	0	11	37	24	0	0.058837891	3.5545898	0.12597656	0.9362793	-0.32519531	0.50170898	0.013183594	0	0	0	0	0	0	0	0	0	0.99926758	0.000732422	0.019042969	-0.006103516	0.011474609	0.001220703	0	44330	0	0	0
1144	57316	57316	Category A	0.11987305	0.93579102	-0.34790039	-0.062744141	-0.33032227	0.3840332	0.08	0	2/4/2018	2	4	2018	11:37:24	41844	0.1	11	37	24	0	0.058837891	3.5545898	0.12524414	0.93676758	-0.32470703	1.043457	0.023681641	0	0	0	0	0	0	0	0	0	0.99951172	0.000488281	0.029541016	-0.005371094	-0.000976563	-0.022949219	0	44330	0	0	0
1145	57317	57317	Category A	0.095947266	0.91186523	-0.29980469	-0.070068359	-0.33740234	0.37646484	0.08	0	2/4/2018	2	4	2018	11:37:24	41844	0.2	11	37	24	0	0.058837891	3.5545898	0.12524414	0.9362793	-0.32470703	1.2229004	0.045654297	0	0	0	0	0	0	0	0	0	0.99902344	0.000976563	0.079101563	-0.029296875	-0.024414063	0.024902344	0	44330	0	0	0
1146	57318	57318	Category A	0.13183594	0.92382813	-0.29980469	-0.069091797	-0.33276367	0.37866211	0.08	0	2/4/2018	2	4	2018	11:37:24	41844	0.3	11	37	24	0	0.058837891	3.5545898	0.12475586	0.9362793	-0.32446289	1.4714355	0.028564453	0	0	0	0	0	0	0	0	0	0.9987793	0.001220703	0.044189453	0.006835938	-0.012451172	0.024658203	0	44330	0	0	0
1147	57319	57319	Category A	0.14379883	0.93579102	-0.3359375	-0.064941406	-0.33032227	0.38378906	0.08	0	2/4/2018	2	4	2018	11:37:24	41844	0.4	11	37	24	0	0.058837891	3.5545898	0.125	0.93676758	-0.32446289	1.565918	0.021728516	0	0	0	0	0	0	0	0	0	0.99926758	0.000732422	0.031005859	0.018554688	-0.000976563	-0.011230469	0	44330	0	0	0
1148	57320	57320	Category A	0.13183594	0.94799805	-0.32397461	-0.071777344	-0.33642578	0.38134766	0.08	0	2/4/2018	2	4	2018	11:37:24	41844	0.5	11	37	24	0	0.058837891	3.5545898	0.12524414	0.93676758	-0.32470703	1.3981934	0.012695313	0	0	0	0	0	0	0	0	0	0.99951172	0.000488281	0.018554688	0.006347656	0.010986328	0.000732422	0	44330	0	0	0
1149	57321	57321	Category A	0.11987305	0.94799805	-0.3359375	-0.073486328	-0.3293457	0.38378906	0.08	0	2/4/2018	2	4	2018	11:37:24	41844	0.6	11	37	24	0	0.058837891	3.5545898	0.12548828	0.93676758	-0.32470703	1.1999512	0.016601563	0	0	0	0	0	0	0	0	0	0.99926758	0.000732422	0.027832031	-0.005615234	0.010986328	-0.010986328	0	44330	0	0	0
1150	57322	57322	Category A	0.11987305	0.92382813	-0.3359375	-0.066650391	-0.33129883	0.3815918	0.08	0	2/4/2018	2	4	2018	11:37:24	41844	0.7	11	37	24	0	0.058837891	3.5545898	0.12548828	0.93676758	-0.32470703	0.81616211	0.017822266	0	0	0	0	0	0	0	0	0	0.99926758	0.000732422	0.029541016	-0.005615234	-0.012939453	-0.010986328	0	44330	0	0	0
1151	57323	57323	Category A	0.10791016	0.92382813	-0.31176758	-0.068603516	-0.33300781	0.3815918	0.08	0	2/4/2018	2	4	2018	11:37:24	41844	0.8	11	37	24	0	0.058837891	3.5545898	0.12548828	0.93652344	-0.32519531	0.56298828	0.025390625	0	0	0	0	0	0	0	0	0	0.99926758	0.000732422	0.043701172	-0.017578125	-0.012695313	0.013427734	0	44330	0	0	0
1152	57324	57324	Category A	0.11987305	0.93579102	-0.34790039	-0.067382813	-0.34350586	0.37768555	0.08	0	2/4/2018	2	4	2018	11:37:24	41844	0.9	11	37	24	0	0.059570313	3.5545898	0.12548828	0.9362793	-0.32495117	0.34301758	0.0234375	0	0	0	0	0	0	0	0	0	0.99902344	0.000976563	0.029296875	-0.005615234	-0.000488281	-0.022705078	0	44330	0	0	0
1153	57325	57325	Category A	0.11987305	0.92382813	-0.31176758	-0.067138672	-0.33374023	0.3828125	0.08	0	2/4/2018	2	4	2018	11:37:25	41845	0	11	37	25	0	0.059570313	3.5545898	0.12548828	0.9362793	-0.32470703	0.15527344	0.019042969	0	0	0	0	0	0	0	0	0	0.99902344	0.000976563	0.031494141	-0.005615234	-0.012451172	0.012939453	0	44330	0	0	0
1154	57326	57326	Category A	0.13183594	0.93579102	-0.29980469	-0.070800781	-0.33129883	0.3828125	0.08	0	2/4/2018	2	4	2018	11:37:25	41845	0.1	11	37	25	0	0.059570313	3.5545898	0.12573242	0.93676758	-0.32519531	0.10888672	0.026123047	0	0	0	0	0	0	0	0	0	0.99951172	0.000488281	0.032470703	0.005859375	-0.000976563	0.025390625	0	44330	0	0	0
1155	57327	57327	Category A	0.095947266	0.93579102	-0.31176758	-0.069091797	-0.33496094	0.37768555	0.08	0	2/4/2018	2	4	2018	11:37:25	41845	0.2	11	37	25	0	0.059570313	3.5545898	0.1262207	0.93676758	-0.32543945	0.3762207	0.033203125	0	0	0	0	0	0	0	0	0	0.99951172	0.000488281	0.044921875	-0.030273438	-0.000976563	0.013671875	0	44330	0	0	0
1156	57328	57328	Category A	0.16796875	0.92382813	-0.3359375	-0.070800781	-0.33984375	0.37841797	0.08	0	2/4/2018	2	4	2018	11:37:25	41845	0.3	11	37	25	0	0.059570313	3.5545898	0.12597656	0.93701172	-0.32592773	0.40649414	0.044921875	0	0	0	0	0	0	0	0	0	1	0	0.064941406	0.041748047	-0.013183594	-0.009765625	0	44330	0	0	0
1157	57329	57329	Category A	0.13183594	0.95996094	-0.32397461	-0.066650391	-0.33129883	0.3815918	0.08	0	2/4/2018	2	4	2018	11:37:25	41845	0.4	11	37	25	0	0.059570313	3.5545898	0.12597656	0.93676758	-0.32592773	0.3503418	0.023925781	0	0	0	0	0	0	0	0	0	0.99975586	0.000244141	0.031005859	0.005615234	0.022949219	0.001953125	0	44330	0	0	0
1158	57330	57330	Category A	0.095947266	0.94799805	-0.32397461	-0.068603516	-0.33496094	0.37890625	0.08	0	2/4/2018	2	4	2018	11:37:25	41845	0.5	11	37	25	0	0.059570313	3.5545898	0.1262207	0.93676758	-0.32641602	0.39575195	0.032226563	0	0	0	0	0	0	0	0	0	1	0	0.043945313	-0.030273438	0.010986328	0.002441406	0	44330	0	0	0
1159	57331	57331	Category A	0.10791016	0.95996094	-0.3359375	-0.068603516	-0.33300781	0.38085938	0.08	0	2/4/2018	2	4	2018	11:37:25	41845	0.6	11	37	25	0	0.059570313	3.5545898	0.12597656	0.93676758	-0.32666016	0.48657227	0.030517578	0	0	0	0	0	0	0	0	0	1.0002441	0.000244141	0.050292969	-0.018066406	0.022949219	-0.009033203	0	44330	0	0	0
1160	57332	57332	Category A	0.14379883	0.93579102	-0.31176758	-0.069091797	-0.34008789	0.37792969	0.08	0	2/4/2018	2	4	2018	11:37:25	41845	0.7	11	37	25	0	0.059570313	3.5545898	0.12573242	0.93701172	-0.32666016	0.35229492	0.023193359	0	0	0	0	0	0	0	0	0	1.0002441	0.000244141	0.034179688	0.017822266	-0.001220703	0.014892578	0	44330	0	0	0
1161	57333	57333	Category A	0.11987305	0.93579102	-0.3359375	-0.073486328	-0.32739258	0.37890625	0.08	0	2/4/2018	2	4	2018	11:37:25	41845	0.8	11	37	25	0	0.059570313	3.5545898	0.12597656	0.93676758	-0.32666016	0.16943359	0.010986328	0	0	0	0	0	0	0	0	0	1	0	0.016357422	-0.006103516	-0.000976563	-0.009033203	0	44330	0	0	0
1162	57334	57334	Category A	0.11987305	0.93579102	-0.38378906	-0.068603516	-0.33227539	0.3815918	0.08	0	2/4/2018	2	4	2018	11:37:25	41845	0.9	11	37	25	0	0.059570313	3.5545898	0.12597656	0.93652344	-0.32666016	0.24145508	0.057373047	0	0	0	0	0	0	0	0	0	0.99975586	0.000244141	0.063964844	-0.006103516	-0.000732422	-0.056884766	0	44330	0	0	0
1163	57335	57335	Category A	0.11987305	0.94799805	-0.3359375	-0.064941406	-0.32958984	0.38305664	0.08	0	2/4/2018	2	4	2018	11:37:26	41846	0	11	37	26	0	0.059570313	3.5545898	0.1262207	0.93676758	-0.3269043	0.43579102	0.015380859	0	0	0	0	0	0	0	0	0	1.0002441	0.000244141	0.026367188	-0.006347656	0.010986328	-0.008789063	0	44330	0	0	0
1164	57336	57336	Category A	0.15576172	0.94799805	-0.3359375	-0.071044922	-0.33276367	0.38183594	0.08	0	2/4/2018	2	4	2018	11:37:26	41846	0.1	11	37	26	0	0.059570313	3.5545898	0.12597656	0.93676758	-0.32666016	0.37524414	0.032714844	0	0	0	0	0	0	0	0	0	1.0002441	0.000244141	0.049560547	0.029541016	0.010986328	-0.009033203	0	44330	0	0	0
1165	57337	57337	Category A	0.15576172	0.94799805	-0.3359375	-0.068847656	-0.32788086	0.3828125	0.08	0	2/4/2018	2	4	2018	11:37:26	41846	0.2	11	37	26	0	0.059570313	3.5545898	0.12597656	0.93701172	-0.32666016	0.12158203	0.032714844	0	0	0	0	0	0	0	0	0	1.0002441	0.000244141	0.049560547	0.029541016	0.010742188	-0.009033203	0	44330	0	0	0
1166	57338	57338	Category A	0.11987305	0.93579102	-0.32397461	-0.076416016	-0.32861328	0.3828125	0.08	0	2/4/2018	2	4	2018	11:37:26	41846	0.3	11	37	26	0	0.059570313	3.5545898	0.1262207	0.93676758	-0.32666016	0.001220703	0.007080078	0	0	0	0	0	0	0	0	0	1	0	0.010253906	-0.006347656	-0.000976563	0.002685547	0	44330	0	0	0
1167	57339	57339	Category A	0.11987305	0.93579102	-0.32397461	-0.064941406	-0.32763672	0.38378906	0.08	0	2/4/2018	2	4	2018	11:37:26	41846	0.4	11	37	26	0	0.059570313	3.5545898	0.12670898	0.93652344	-0.32666016	0.050537109	0.007568359	0	0	0	0	0	0	0	0	0	1	0	0.010498047	-0.006835938	-0.000732422	0.002685547	0	44330	0	0	0
1168	57340	57340	Category A	0.14379883	0.92382813	-0.32397461	-0.070800781	-0.33544922	0.37963867	0.08	0	2/4/2018	2	4	2018	11:37:26	41846	0.5	11	37	26	0	0.059570313	3.5545898	0.12719727	0.93652344	-0.32666016	0.032226563	0.020996094	0	0	0	0	0	0	0	0	0	1	0	0.032226563	0.016357422	-0.012695313	0.002685547	0	44330	0	0	0
1169	57341	57341	Category A	0.14379883	0.94799805	-0.32397461	-0.076171875	-0.33129883	0.3828125	0.08	0	2/4/2018	2	4	2018	11:37:26	41846	0.6	11	37	26	0	0.059570313	3.5545898	0.12670898	0.9362793	-0.32666016	0.21630859	0.020507813	0	0	0	0	0	0	0	0	0	0.99975586	0.000244141	0.03125	0.016845703	0.011474609	0.002685547	0	44330	0	0	0
1170	57342	57342	Category A	0.15576172	0.93579102	-0.31176758	-0.068115234	-0.33642578	0.38061523	0.08	0	2/4/2018	2	4	2018	11:37:26	41846	0.7	11	37	26	0	0.059570313	3.5545898	0.12695313	0.9362793	-0.32666016	0.31811523	0.032226563	0	0	0	0	0	0	0	0	0	0.99975586	0.000244141	0.044433594	0.028564453	-0.000488281	0.014892578	0	44330	0	0	0
1171	57343	57343	Category A	0.14379883	0.91186523	-0.29980469	-0.071777344	-0.32763672	0.38305664	0.08	0	2/4/2018	2	4	2018	11:37:26	41846	0.8	11	37	26	0	0.059570313	3.5545898	0.12744141	0.93676758	-0.32666016	0.17285156	0.040039063	0	0	0	0	0	0	0	0	0	1.0002441	0.000244141	0.068115234	0.016113281	-0.024902344	0.026855469	0	44330	0	0	0
1172	57344	57344	Category A	0.14379883	0.91186523	-0.29980469	-0.068359375	-0.33740234	0.37963867	0.08	0	2/4/2018	2	4	2018	11:37:26	41846	0.9	11	37	26	0	0.059570313	3.5545898	0.12792969	0.93701172	-0.32641602	0.14770508	0.040039063	0	0	0	0	0	0	0	0	0	1.0004883	0.000488281	0.067871094	0.015625	-0.025146484	0.026611328	0	44330	0	0	0
1173	57345	57345	Category A	0.13183594	0.92382813	-0.31176758	-0.069091797	-0.33276367	0.3828125	0.08	0	2/4/2018	2	4	2018	11:37:27	41847	0	11	37	27	0	0.059570313	3.5545898	0.12841797	0.93701172	-0.32641602	0.24536133	0.020019531	0	0	0	0	0	0	0	0	0	1.0007324	0.000732422	0.031494141	0.003173828	-0.013183594	0.014648438	0	44330	0	0	0
1174	57346	57346	Category A	0.13183594	0.91186523	-0.3359375	-0.069091797	-0.33105469	0.37988281	0.08	0	2/4/2018	2	4	2018	11:37:27	41847	0.1	11	37	27	0	0.059570313	3.5545898	0.12792969	0.93774414	-0.32641602	0.14282227	0.027832031	0	0	0	0	0	0	0	0	0	1.0012207	0.001220703	0.039306641	0.003662109	-0.025878906	-0.009277344	0	44330	0	0	0
1175	57347	57347	Category A	0.11987305	0.95996094	-0.34790039	-0.068359375	-0.3347168	0.3815918	0.08	0	2/4/2018	2	4	2018	11:37:27	41847	0.2	11	37	27	0	0.059570313	3.5545898	0.12792969	0.93823242	-0.32666016	0.056640625	0.03125	0	0	0	0	0	0	0	0	0	1.001709	0.001708984	0.05078125	-0.008056641	0.021484375	-0.020996094	0	44330	0	0	0
1176	57348	57348	Category A	0.15576172	0.92382813	-0.3359375	-0.069335938	-0.33227539	0.3815918	0.08	0	2/4/2018	2	4	2018	11:37:27	41847	0.3	11	37	27	0	0.059570313	3.5545898	0.12792969	0.93823242	-0.32617188	0.33129883	0.032714844	0	0	0	0	0	0	0	0	0	1.001709	0.001708984	0.052001953	0.027587891	-0.014404297	-0.009521484	0	44330	0	0	0
1177	57349	57349	Category A	0.095947266	0.92382813	-0.34790039	-0.069824219	-0.3371582	0.3828125	0.08	0	2/4/2018	2	4	2018	11:37:27	41847	0.4	11	37	27	0	0.059570313	3.5545898	0.12792969	0.93823242	-0.32641602	0.49487305	0.041259766	0	0	0	0	0	0	0	0	0	1.001709	0.001708984	0.068115234	-0.031982422	-0.014404297	-0.021240234	0	44330	0	0	0
1178	57350	57350	Category A	0.11987305	0.92382813	-0.3359375	-0.068115234	-0.33520508	0.38378906	0.08	0	2/4/2018	2	4	2018	11:37:27	41847	0.5	11	37	27	0	0.059570313	3.5545898	0.12817383	0.93823242	-0.32641602	0.56591797	0.019042969	0	0	0	0	0	0	0	0	0	1.0014648	0.001464844	0.032226563	-0.008300781	-0.014404297	-0.009277344	0	44330	0	0	0
1179	57351	57351	Category A	0.14379883	0.93579102	-0.3359375	-0.070068359	-0.3347168	0.38061523	0.08	0	2/4/2018	2	4	2018	11:37:27	41847	0.6	11	37	27	0	0.059570313	3.5545898	0.12890625	0.93847656	-0.32617188	0.57714844	0.017822266	0	0	0	0	0	0	0	0	0	1.0019531	0.001953125	0.027099609	0.014648438	-0.002685547	-0.009521484	0	44330	0	0	0
1180	57352	57352	Category A	0.13183594	0.91186523	-0.3359375	-0.070068359	-0.3347168	0.3815918	0.08	0	2/4/2018	2	4	2018	11:37:27	41847	0.7	11	37	27	0	0.059570313	3.5545898	0.12915039	0.9387207	-0.32666016	0.37963867	0.028320313	0	0	0	0	0	0	0	0	0	1.0021973	0.002197266	0.038574219	0.002441406	-0.026855469	-0.009033203	0	44330	0	0	0
1181	57353	57353	Category A	0.10791016	0.94799805	-0.31176758	-0.071777344	-0.33642578	0.38061523	0.08	0	2/4/2018	2	4	2018	11:37:27	41847	0.8	11	37	27	0	0.059570313	3.5545898	0.12939453	0.9387207	-0.3269043	0.054931641	0.027832031	0	0	0	0	0	0	0	0	0	1.0024414	0.002441406	0.045898438	-0.021484375	0.009033203	0.015136719	0	44330	0	0	0
1182	57354	57354	Category A	0.071777344	0.95996094	-0.32397461	-0.069091797	-0.33300781	0.38183594	0.08	0	2/4/2018	2	4	2018	11:37:27	41847	0.9	11	37	27	0	0.059570313	3.5545898	0.12939453	0.93823242	-0.32739258	0.29589844	0.061767578	0	0	0	0	0	0	0	0	0	1.0021973	0.002197266	0.082763672	-0.057617188	0.021484375	0.003417969	0	44330	0	0	0
1183	57355	57355	Category A	0.071777344	0.95996094	-0.31176758	-0.070068359	-0.33544922	0.38305664	0.08	0	2/4/2018	2	4	2018	11:37:28	41848	0	11	37	28	0	0.059570313	3.5545898	0.12963867	0.93823242	-0.32763672	0.58154297	0.063720703	0	0	0	0	0	0	0	0	0	1.0021973	0.002197266	0.095458984	-0.057861328	0.021484375	0.015869141	0	44330	0	0	0
1184	57356	57356	Category A	0.10791016	0.91186523	-0.3359375	-0.067626953	-0.3293457	0.38208008	0.08	0	2/4/2018	2	4	2018	11:37:28	41848	0.111	11	37	28	0	0.059570313	3.5545898	0.13012695	0.93798828	-0.32763672	0.92016602	0.03515625	0	0	0	0	0	0	0	0	0	1.0021973	0.002197266	0.056640625	-0.022216797	-0.026123047	-0.008056641	0	44330	0	0	0
1185	57357	57357	Category A	0.083984375	0.93579102	-0.29980469	-0.071533203	-0.33618164	0.38354492	0.08	0	2/4/2018	2	4	2018	11:37:28	41848	0.222	11	37	28	0	0.059570313	3.5545898	0.13012695	0.93823242	-0.32763672	1.0683594	0.053955078	0	0	0	0	0	0	0	0	0	1.0021973	0.002197266	0.076660156	-0.046142578	-0.002441406	0.027832031	0	44330	0	0	0
1186	57358	57358	Category A	0.15576172	0.94799805	-0.3359375	-0.069091797	-0.33203125	0.38476563	0.08	0	2/4/2018	2	4	2018	11:37:28	41848	0.333	11	37	28	0	0.059570313	3.5545898	0.13061523	0.9387207	-0.32788086	1.0778809	0.027832031	0	0	0	0	0	0	0	0	0	1.0029297	0.002929688	0.041992188	0.024902344	0.009033203	-0.0078125	0	44330	0	0	0
1187	57359	57359	Category A	0.13183594	0.93579102	-0.3359375	-0.067382813	-0.33642578	0.38183594	0.08	0	2/4/2018	2	4	2018	11:37:28	41848	0.444	11	37	28	0	0.059570313	3.5545898	0.13085938	0.93896484	-0.32836914	1.0522461	0.008300781	0	0	0	0	0	0	0	0	0	1.003418	0.003417969	0.011474609	0.000732422	-0.003173828	-0.007324219	0	44330	0	0	0
1188	57360	57360	Category A	0.11987305	0.92382813	-0.32397461	-0.068359375	-0.33129883	0.38061523	0.08	0	2/4/2018	2	4	2018	11:37:28	41848	0.555	11	37	28	0	0.059570313	3.5545898	0.13085938	0.93920898	-0.32836914	1.0151367	0.01953125	0	0	0	0	0	0	0	0	0	1.0036621	0.003662109	0.03125	-0.010986328	-0.015380859	0.004394531	0	44330	0	0	0
1189	57361	57361	Category A	0.10791016	0.93579102	-0.3359375	-0.064941406	-0.33032227	0.38183594	0.08	0	2/4/2018	2	4	2018	11:37:28	41848	0.666	11	37	28	0	0.059570313	3.5545898	0.13085938	0.93896484	-0.32836914	0.80493164	0.024414063	0	0	0	0	0	0	0	0	0	1.003418	0.003417969	0.033935547	-0.022949219	-0.003173828	-0.007324219	0	44330	0	0	0
1190	57362	57362	Category A	0.13183594	0.93579102	-0.34790039	-0.068603516	-0.3269043	0.38085938	0.08	0	2/4/2018	2	4	2018	11:37:28	41848	0.777	11	37	28	0	0.058837891	3.5545898	0.13110352	0.9387207	-0.32861328	0.51879883	0.019287109	0	0	0	0	0	0	0	0	0	1.0031738	0.003173828	0.022705078	0.000488281	-0.002929688	-0.019042969	0	44330	0	0	0
1191	57363	57363	Category A	0.16796875	0.92382813	-0.31176758	-0.071044922	-0.33251953	0.37792969	0.08	0	2/4/2018	2	4	2018	11:37:28	41848	0.888	11	37	28	0	0.058837891	3.5545898	0.13085938	0.93896484	-0.32861328	0.2019043	0.043212891	0	0	0	0	0	0	0	0	0	1.003418	0.003417969	0.069091797	0.036865234	-0.015136719	0.016845703	0	44330	0	0	0
1192	57364	57364	Category A	0.13183594	0.95996094	-0.31176758	-0.068603516	-0.33496094	0.37963867	0.08	0	2/4/2018	2	4	2018	11:37:29	41849	0	11	37	29	0	0.058837891	3.5545898	0.13110352	0.93896484	-0.32910156	0.040771484	0.026855469	0	0	0	0	0	0	0	0	0	1.0036621	0.003662109	0.038574219	0.000488281	0.020751953	0.017333984	0	44330	0	0	0
1193	57365	57365	Category A	0.13183594	0.95996094	-0.35986328	-0.068359375	-0.33276367	0.38378906	0.08	0	2/4/2018	2	4	2018	11:37:29	41849	0.1	11	37	29	0	0.058837891	3.5545898	0.13110352	0.93920898	-0.32836914	0.44335938	0.037353516	0	0	0	0	0	0	0	0	0	1.0036621	0.003662109	0.052490234	0.000488281	0.020507813	-0.03125	0	44330	0	0	0
1194	57366	57366	Category A	0.11987305	0.93579102	-0.31176758	-0.068847656	-0.33520508	0.3815918	0.08	0	2/4/2018	2	4	2018	11:37:29	41849	0.2	11	37	29	0	0.058837891	3.5545898	0.13134766	0.93896484	-0.32861328	0.81616211	0.020751953	0	0	0	0	0	0	0	0	0	1.003418	0.003417969	0.031738281	-0.011474609	-0.003173828	0.016845703	0	44330	0	0	0
1195	57367	57367	Category A	0.13183594	0.95996094	-0.34790039	-0.068359375	-0.33398438	0.37866211	0.08	0	2/4/2018	2	4	2018	11:37:29	41849	0.3	11	37	29	0	0.058837891	3.5545898	0.13134766	0.93896484	-0.32885742	0.94946289	0.028076172	0	0	0	0	0	0	0	0	0	1.003418	0.003417969	0.040039063	0.000244141	0.020751953	-0.018798828	0	44330	0	0	0
1196	57368	57368	Category A	0.14379883	0.93579102	-0.32397461	-0.071044922	-0.32763672	0.38378906	0.08	0	2/4/2018	2	4	2018	11:37:29	41849	0.4	11	37	29	0	0.058837891	3.5545898	0.13183594	0.93896484	-0.32910156	1.0361328	0.013183594	0	0	0	0	0	0	0	0	0	1.0039063	0.00390625	0.020507813	0.01171875	-0.003173828	0.005126953	0	44330	0	0	0
1197	57369	57369	Category A	0.14379883	0.94799805	-0.3359375	-0.071044922	-0.33251953	0.38061523	0.08	0	2/4/2018	2	4	2018	11:37:29	41849	0.5	11	37	29	0	0.058837891	3.5545898	0.13134766	0.93920898	-0.32910156	1.0634766	0.016357422	0	0	0	0	0	0	0	0	0	1.0039063	0.00390625	0.02734375	0.012207031	0.008544922	-0.006591797	0	44330	0	0	0
1198	57370	57370	Category A	0.13183594	0.94799805	-0.32397461	-0.078125	-0.32910156	0.37963867	0.08	0	2/4/2018	2	4	2018	11:37:29	41849	0.6	11	37	29	0	0.058837891	3.5545898	0.1315918	0.93896484	-0.32958984	1.048584	0.010498047	0	0	0	0	0	0	0	0	0	1.0036621	0.003662109	0.014648438	0	0.008789063	0.005615234	0	44330	0	0	0
1199	57371	57371	Category A	0.13183594	0.95996094	-0.32397461	-0.071777344	-0.33837891	0.38061523	0.08	0	2/4/2018	2	4	2018	11:37:29	41849	0.7	11	37	29	0	0.058837891	3.5545898	0.13183594	0.9387207	-0.32958984	1.0087891	0.021728516	0	0	0	0	0	0	0	0	0	1.0036621	0.003662109	0.026611328	0	0.020996094	0.005615234	0	44330	0	0	0
1200	57372	57372	Category A	0.15576172	0.94799805	-0.31176758	-0.068603516	-0.33227539	0.38305664	0.08	0	2/4/2018	2	4	2018	11:37:29	41849	0.8	11	37	29	0	0.058837891	3.5545898	0.13208008	0.93847656	-0.3293457	1.0700684	0.030761719	0	0	0	0	0	0	0	0	0	1.003418	0.003417969	0.050537109	0.0234375	0.009277344	0.017578125	0	44330	0	0	0
1201	57373	57373	Category A	0.13183594	0.93579102	-0.3359375	-0.072509766	-0.33740234	0.3815918	0.08	0	2/4/2018	2	4	2018	11:37:29	41849	0.9	11	37	29	0	0.058837891	3.5545898	0.13208008	0.9387207	-0.32958984	1.197998	0.006835938	0	0	0	0	0	0	0	0	0	1.0036621	0.003662109	0.009521484	-0.000244141	-0.002929688	-0.006103516	0	44330	0	0	0
1202	57374	57374	Category A	0.15576172	0.94799805	-0.3359375	-0.069335938	-0.33227539	0.3815918	0.08	0	2/4/2018	2	4	2018	11:37:30	41850	0	11	37	30	0	0.058837891	3.5545898	0.13183594	0.9387207	-0.32910156	1.1379395	0.026367188	0	0	0	0	0	0	0	0	0	1.003418	0.003417969	0.039794922	0.023681641	0.009033203	-0.006591797	0	44330	0	0	0
1203	57375	57375	Category A	0.13183594	0.94799805	-0.32397461	-0.071533203	-0.33740234	0.37353516	0.08	0	2/4/2018	2	4	2018	11:37:30	41850	0.09	11	37	30	0	0.058837891	3.5545898	0.13134766	0.93823242	-0.32861328	0.97094727	0.010498047	0	0	0	0	0	0	0	0	0	1.0029297	0.002929688	0.014648438	0.000244141	0.009521484	0.004638672	0	44330	0	0	0
1204	57376	57376	Category A	0.13183594	0.95996094	-0.32397461	-0.070068359	-0.33129883	0.37890625	0.08	0	2/4/2018	2	4	2018	11:37:30	41850	0.181	11	37	30	0	0.058837891	3.5545898	0.13183594	0.93798828	-0.32861328	0.8762207	0.022216797	0	0	0	0	0	0	0	0	0	1.0026855	0.002685547	0.026611328	0	0.021728516	0.004638672	0	44330	0	0	0
1205	57377	57377	Category A	0.15576172	0.93579102	-0.31176758	-0.069824219	-0.3347168	0.37963867	0.08	0	2/4/2018	2	4	2018	11:37:30	41850	0.272	11	37	30	0	0.058837891	3.5545898	0.13134766	0.93798828	-0.32861328	0.71142578	0.029541016	0	0	0	0	0	0	0	0	0	1.0026855	0.002685547	0.043457031	0.024169922	-0.002197266	0.016845703	0	44330	0	0	0
1206	57378	57378	Category A	0.13183594	0.93579102	-0.32397461	-0.068359375	-0.33276367	0.38378906	0.08	0	2/4/2018	2	4	2018	11:37:30	41850	0.363	11	37	30	0	0.058837891	3.5545898	0.13085938	0.93798828	-0.32861328	0.359375	0.005371094	0	0	0	0	0	0	0	0	0	1.0024414	0.002441406	0.0078125	0.000732422	-0.002197266	0.004638672	0	44330	0	0	0
1207	57379	57379	Category A	0.14379883	0.93579102	-0.32397461	-0.077148438	-0.33374023	0.37866211	0.08	0	2/4/2018	2	4	2018	11:37:30	41850	0.454	11	37	30	0	0.058837891	3.5545898	0.13110352	0.93798828	-0.32861328	0.038818359	0.013427734	0	0	0	0	0	0	0	0	0	1.0026855	0.002685547	0.01953125	0.012451172	-0.002197266	0.004638672	0	44330	0	0	0
1208	57380	57380	Category A	0.095947266	0.89990234	-0.29980469	-0.070068359	-0.3293457	0.38061523	0.08	0	2/4/2018	2	4	2018	11:37:30	41850	0.545	11	37	30	0	0.058837891	3.5545898	0.13134766	0.93847656	-0.32836914	0.22338867	0.059814453	0	0	0	0	0	0	0	0	0	1.0029297	0.002929688	0.10302734	-0.035400391	-0.038574219	0.028564453	0	44330	0	0	0
1209	57381	57381	Category A	0.10791016	0.94799805	-0.32397461	-0.070800781	-0.3293457	0.37988281	0.08	0	2/4/2018	2	4	2018	11:37:30	41850	0.636	11	37	30	0	0.058837891	3.5545898	0.13134766	0.9387207	-0.32861328	0.42211914	0.025634766	0	0	0	0	0	0	0	0	0	1.0031738	0.003173828	0.037597656	-0.0234375	0.009033203	0.004638672	0	44330	0	0	0
[truncated: 10,294 more rows]
[truncated: 29 more columns]
