# Supplementary material for: Development of a multisensor biologging collar and analytical techniques to describe high‐resolution spatial behavior in free‐ranging terrestrial mammals
Source: Ecol Evol. 2024 Sep 23;14(9):e70264. doi: 10.1002/ece3.70264 (PMC11420106; doi:10.1002/ece3.70264)
Supplement: Supplementary file 1 — Appendix S1 [file ECE3-14-e70264-s001.zip › doi_10_5061_dryad_jdfn2z3hv__v20240620/B5_S43_Header.csv]

Split no.	Bookmark number	Category	Pointer	Day#	Time(hh:mm:ss)	Total Event start	Event start	Number events	Duration(s)	Sum VeDBA	Mean VeDBA	Mean Dyn AccX	Mean Dyn AccY	Mean Dyn AccZ	Sum VeSBA	Mean VeSBA	Mean smth AccX	Mean smth AccY	Mean smth AccZ	VeDBA_Var	VeDBA_SD	VeSBA_Var	VeSBA_SD	Mean Animal g	Sum Animal g	Animal g_Var	Animal g_SD	Acc_x_Var	Acc_x_SD	Acc_y_Var	Acc_y_SD	Acc_z_Var	Acc_z_SD	Predominant freq, Hz	Smth press val	Max pressure val	Min pressure val	Grd air press	Altitude begin	Altitude end	Delta max/min altitude
1	1	Category A	0	3	10:29:05	5982	5982	2492	249.7	60.585	0.0243118	-4.56E-05	-3.37E-05	-1.22E-05	2567.69	1.03037	-0.00190708	1.02913	-0.05035	7.39E-05	0.00859472	0	0	0.0303748	75.6941	0	0	8.12E-05	0.00901204	0.000178403	0.0133568	0.000243161	0.0155936	0	7	0	0	1000	44330	44330	0
1	2	Category M	2492	3	10:40:26	10284	10284	64	6.301	19.6082	0.306377	-0.0741501	-0.167542	-0.119507	54.0337	0.844276	-0.289486	0.140774	-0.750004	0.023098	0.15198	0.00328445	0.0573102	0.155724	9.96631	0.00327682	0.0572436	0.0277939	0.166715	0.0678482	0.260477	0.0366478	0.191436	0	7	0	0	1000	44330	44330	0
1	3	Category L	2556	3	10:40:33	10348	10348	48	4.8	9.55029	0.198964	-0.0729675	0.141246	-0.0840912	42.1541	0.878209	-0.136693	-0.205322	-0.828817	0.0146535	0.121052	0.000864665	0.0294052	0.121791	5.84595	0.000864665	0.0294052	0.0121409	0.110186	0.0343781	0.185413	0.0120951	0.109978	0	7	0	0	1000	44330	44330	0
1	4	Category A	2604	3	10:48:29	13243	13243	2475	248.1	61.5867	0.0248835	-7.89E-06	-4.55E-05	-7.10E-06	2344.11	0.947116	0.0492686	-0.777171	-0.538923	6.65E-05	0.00815384	0	0	0.0528843	130.889	0	0	0.000196891	0.0140318	0.000163451	0.0127848	0.000142933	0.0119555	0	7	0	0	1000	44330	44330	0
1	5	Category E	5079	3	11:19:06	16678	16678	118	11.7	25.5032	0.216129	-0.0274969	0.0667828	-0.0346742	108.186	0.916833	-0.0549834	-0.0800616	-0.902615	0.0106015	0.102964	0.000254486	0.0159526	0.0831671	9.81372	0.000254486	0.0159526	0.0141581	0.118988	0.0229616	0.151531	0.0227113	0.150703	0	7	0	0	1000	44330	44330	0
1	6	Category L	5197	3	11:19:28	16796	16796	197	19.7	12.01	0.0609645	0.0393773	-0.000610971	-0.00526699	184.116	0.934601	0.0765399	0.0290094	-0.927961	0.000991434	0.031487	2.48E-06	0.00157435	0.0653987	12.8835	2.48E-06	0.00157435	0.0064121	0.0800756	0.00021068	0.0145148	0.000487042	0.022069	0	7	0	0	1000	44330	44330	0
1	7	Category G	5394	3	11:19:59	16993	16993	114	11.3	24.1614	0.211942	-0.0727411	0.010316	0.0176102	106.02	0.929996	-0.395587	0.0369894	-0.837681	0.0159312	0.126219	2.14E-05	0.00462773	0.0700041	7.98047	2.14E-05	0.00462773	0.0427996	0.206881	0.00664748	0.0815321	0.0108064	0.103954	0	7	0	0	1000	44330	44330	0
1	8	Category E	5508	3	11:21:42	17107	17107	97	9.6	25.3752	0.2616	0.0177342	-0.0051194	-0.00830833	91.6521	0.944867	-0.280777	0.00722103	-0.901244	0.0144949	0.120395	0	0	0.055133	5.3479	0	0	0.0322316	0.179532	0.0118194	0.108717	0.0384131	0.195993	0	7	0	0	1000	44330	44330	0
1	9	Category F	5605	3	11:28:17	17204	17204	121	12	29.8738	0.246891	-0.00552646	-0.0051552	-0.00291153	115.614	0.955488	-0.290961	-0.0268292	-0.90903	0.0172977	0.131521	0	0	0.0445123	5.38599	0	0	0.0294946	0.17174	0.0225538	0.150179	0.0263632	0.162367	0	7	0	0	1000	44330	44330	0
1	10	Category E	5726	3	11:28:42	17325	17325	194	19.401	40.4331	0.208418	0.00189649	-0.000129621	0.00113513	186.953	0.963673	-0.176049	-0.0472714	-0.945867	0.0151455	0.123067	0	0	0.0363266	7.04736	0	0	0.0258412	0.160752	0.00951016	0.09752	0.0237081	0.153974	0	7	0	0	1000	44330	44330	0
1	11	Category F	5920	3	11:29:32	17519	17519	123	12.3	29.1697	0.237152	0.0138068	-0.000462478	0.000819757	118.174	0.960763	-0.0714161	-0.014579	-0.957162	0.0209445	0.144722	3.97E-06	0.00199243	0.0392372	4.82617	3.97E-06	0.00199243	0.0188643	0.137347	0.00732819	0.0856048	0.0432843	0.208049	0	7	0	0	1000	44330	44330	0
1	12	Category J	6043	3	11:31:00	17642	17642	98	9.7	68.8914	0.702973	-0.0145886	0.000700036	-0.00375927	94.5422	0.964717	-0.0358065	0.0307293	-0.962495	0.0964281	0.310529	9.96E-06	0.00315673	0.0352833	3.45776	9.96E-06	0.00315673	0.0542216	0.232855	0.0189334	0.137599	0.510055	0.714181	0	7	0	0	1000	44330	44330	0
1	13	Category E	6141	3	11:31:44	17740	17740	111	11	22.6694	0.204229	-0.014919	0.0012383	0.0119145	105.746	0.952665	-0.112237	-0.00425157	-0.945638	0.0196346	0.140124	1.10E-05	0.00331622	0.0473347	5.25415	1.10E-05	0.00331622	0.0207673	0.144109	0.0110061	0.10491	0.0181258	0.134632	0	7	0	0	1000	44330	44330	0
1	14	Category J	6252	3	11:31:56	17851	17851	118	11.801	89.2429	0.756296	0.0165995	0.00222623	-0.0101153	115.913	0.982316	-0.0795526	-0.0200237	-0.976823	0.102156	0.319619	3.10E-05	0.00557089	0.0181471	2.14136	1.45E-05	0.00380564	0.0912486	0.302074	0.0191712	0.13846	0.55765	0.74676	0	7	0	0	1000	44330	44330	0
1	15	Category E	6370	3	11:34:19	17969	17969	44	4.3	9.19165	0.208901	-0.0232267	-0.000626998	0.0231212	42.8042	0.972823	-0.162276	-0.0237649	-0.958124	0.044428	0.21078	3.33E-05	0.00576991	0.0271773	1.1958	2.22E-05	0.00471111	0.0167791	0.129534	0.010498	0.10246	0.0229936	0.151636	0	7	0	0	1000	44330	44330	0
1	16	Category J	6414	3	11:34:27	18013	18013	113	11.2	71.4658	0.632441	0.0222859	-0.00540566	-0.00953229	111.347	0.985375	-0.0317901	-0.00393434	-0.984219	0.110071	0.331769	3.02E-05	0.00549977	0.0163229	1.84448	1.73E-05	0.00415744	0.0453432	0.212939	0.0172065	0.131174	0.458887	0.677412	0	7	0	0	1000	44330	44330	0
1	17	Category E	6527	3	11:36:25	18126	18126	83	8.201	15.7375	0.189609	-0.0303676	0.00978033	0.00846844	78.4893	0.945654	-0.136392	-0.0098274	-0.935412	0.0142219	0.119256	0	0	0.0543463	4.51074	0	0	0.022055	0.148509	0.00866846	0.0931046	0.0157721	0.125587	0	7	0	0	1000	44330	44330	0
1	18	Category F	6610	3	11:46:30	18209	18209	99	9.801	19.9124	0.201135	0.000434028	-0.016715	-0.00478664	93.7126	0.946592	-0.0800263	-0.0514372	-0.941515	0.00905047	0.0951339	0	0	0.0534076	5.28735	0	0	0.0142909	0.119544	0.00902334	0.0949913	0.0248062	0.1575	0	7	0	0	1000	44330	44330	0
1	19	Category L	6709	3	11:47:43	18308	18308	95	9.4	5.45557	0.057427	0.0421772	0.0138775	-0.00246454	89.3752	0.940792	-0.0271047	0.0265728	-0.939111	0.00100997	0.03178	0	0	0.059208	5.62476	0	0	0.00310187	0.0556944	0.00077097	0.0277664	0.000244141	0.015625	0	7	0	0	1000	44330	44330	0
1	20	Category E	6804	3	12:03:26	18403	18403	308	30.8	63.7507	0.206983	-0.0109863	0.00169392	0.000343224	292.838	0.950773	-0.198627	0.0136251	-0.928026	0.0201376	0.141907	0	0	0.0492268	15.1619	0	0	0.0245607	0.156719	0.0176859	0.132988	0.0209057	0.144588	0	7	0	0	1000	44330	44330	0
1	21	Category F	7112	3	12:12:14	18711	18711	210	20.9	34.9773	0.166559	-0.0111537	-0.0026809	0.00679641	198.843	0.94687	-0.118981	-0.0197103	-0.937989	0.01024	0.101193	4.65E-06	0.00215645	0.0531297	11.1572	4.65E-06	0.00215645	0.0189232	0.137562	0.00482817	0.069485	0.0140637	0.11859	0	7	0	0	1000	44330	44330	0
1	22	Category J	7322	3	12:35:01	18921	18921	87	8.601	58.3601	0.670806	0.0212571	-0.00252279	-0.0179906	85.9558	0.987998	-0.0146204	0.00614842	-0.985506	0.124091	0.352265	4.77E-05	0.00690693	0.0149992	1.30493	1.68E-05	0.00410333	0.0586751	0.242229	0.0121172	0.110078	0.498103	0.705764	0	7	0	0	1000	44330	44330	0
1	23	Category L	7409	3	13:01:03	19008	19008	291	29.1	15.7688	0.0541883	0.0295712	0.00600787	-0.00471837	272.505	0.936442	0.130166	0.00965236	-0.924717	0.00454806	0.0674393	6.12E-05	0.00782591	0.0635579	18.4954	6.12E-05	0.00782591	0.00652468	0.0807755	0.000547848	0.0234062	0.000663626	0.0257609	0	7	0	0	1000	44330	44330	0
1	24	Category G	7700	3	13:15:58	19299	19299	240	24	40.6555	0.169398	-0.0301534	-0.00525004	0.00664876	228.262	0.951093	-0.492381	-0.0385173	-0.80857	0.00908915	0.095337	5.49E-05	0.00741159	0.0489075	11.7378	5.49E-05	0.00741159	0.0260427	0.161377	0.00585225	0.0765	0.00709432	0.0842278	0	7	0	0	1000	44330	44330	0
1	25	Category H	7940	3	13:16:25	19539	19539	192	19.1	32.7781	0.170719	-0.0327415	0.00250498	0.0091718	182.445	0.950236	-0.443676	0.0201696	-0.833435	0.0130272	0.114137	4.45E-05	0.00667119	0.049764	9.55469	4.45E-05	0.00667119	0.0246964	0.157151	0.00467555	0.068378	0.00708516	0.0841734	0	7	0	0	1000	44330	44330	0
1	26	Category J	8132	3	13:21:01	19731	19731	72	7.1	60.5667	0.841203	0.0686103	-0.00774807	-0.0323147	71.6206	0.994731	0.132901	0.019087	-0.980462	0.143823	0.379239	0.000291612	0.0170767	0.0156589	1.12744	0.000155979	0.0124891	0.12224	0.349628	0.0383436	0.195815	0.658997	0.811786	0	7	0	0	1000	44330	44330	0
1	27	Category L	8204	3	13:21:10	19803	19803	258	25.8	8.50171	0.0329524	0.0105075	-0.00130587	0.00553953	239.368	0.927782	0.24054	0.0265101	-0.895351	0.0128155	0.113206	7.38E-05	0.00859127	0.0722183	18.6323	5.11E-05	0.00714837	0.000681323	0.0261022	0.000145727	0.0120718	0.00035107	0.0187369	0	7	0	0	1000	44330	44330	0
1	28	Category J	8462	3	13:21:36	20061	20061	91	9	77.2097	0.848458	-0.0212	0.0167277	-0.00879711	89.7771	0.986562	0.133271	0.0382228	-0.976439	0.151002	0.38859	0.000230726	0.0151897	0.0168618	1.53442	0.000139509	0.0118114	0.101764	0.319004	0.0455202	0.213355	0.733967	0.856719	0	7	0	0	1000	44330	44330	0
1	29	Category L	8553	3	13:21:51	20152	20152	78	7.7	3.54688	0.0454728	0.0135216	-0.0322516	0.00492037	72.8601	0.934104	0.186771	-0.00138972	-0.915005	0.0301701	0.173696	0.00010642	0.010316	0.0658961	5.13989	0.00010642	0.010316	0.000328651	0.0181287	0.00158065	0.0397574	0.000338041	0.0183859	0	7	0	0	1000	44330	44330	0
1	30	Category J	8631	3	13:27:22	20230	20230	69	6.8	49.0134	0.71034	0.00689963	0.0150801	0.0143229	68.9824	0.999745	0.152754	0.0156038	-0.987315	0.14646	0.3827	0.000421054	0.0205196	0.036062	2.48828	0.000421054	0.0205196	0.0457923	0.213991	0.0244034	0.156216	0.540488	0.735179	0	7	0	0	1000	44330	44330	0
1	31	Category I	8700	3	13:28:55	20299	20299	38	3.8	52.8792	1.39156	-0.0514558	-0.0191265	-0.10234	39.9888	1.05234	0.139462	-0.0306075	-1.04254	0.539853	0.734747	0.00026984	0.0164268	0.052336	1.98877	0.000192743	0.0138832	0.247931	0.497927	0.0922595	0.303742	1.85247	1.36106	0	7	0	0	1000	44330	44330	0
1	32	Category L	8738	3	13:29:10	20337	20337	65	6.4	5.1543	0.0792969	0.0371432	0.0149865	0.0578914	63.4734	0.976514	0.178287	0.007343	-0.959796	0.181971	0.426581	0.00116812	0.0341778	0.0343111	2.23022	0.000833834	0.0288762	0.00173152	0.0416115	0.000529597	0.023013	0.00505934	0.0711291	0	7	0	0	1000	44330	44330	0
1	33	Category I	8803	3	13:29:21	20402	20402	69	6.8	95.6055	1.38559	-0.0536119	-0.00390979	-0.0804426	75.7268	1.09749	0.0834678	-0.0236427	-1.09331	0.586369	0.765747	0.00118886	0.0344798	0.0988274	6.81909	0.00123132	0.0350901	0.306361	0.553499	0.0964108	0.310501	2.01924	1.421	0	7	0	0	1000	44330	44330	0
1	34	Category J	8872	3	13:29:40	20471	20471	62	6.1	55.7449	0.899111	0.00804483	0.01164	0.0615431	61.4001	0.990325	0.129237	-0.0233548	-0.979736	0.177037	0.420758	0.00070092	0.0264749	0.0565737	3.50757	0.000626103	0.025022	0.125843	0.354743	0.0480327	0.219164	0.810539	0.900299	0	7	0	0	1000	44330	44330	0
1	35	Category L	8934	3	13:29:48	20533	20533	301	30	10.0083	0.0332502	0.00723419	-0.00371889	0.00455107	280.302	0.931234	0.224084	-0.0136792	-0.903311	0.0107617	0.103738	1.70E-05	0.00412711	0.0687657	20.6985	1.70E-05	0.00412711	0.000606702	0.0246313	0.000334173	0.0182804	0.000381216	0.0195248	0	7	0	0	1000	44330	44330	0
1	36	Category J	9235	3	13:30:22	20834	20834	52	5.2	39.0503	0.750967	-0.0269681	0.0245549	-0.0311749	50.5166	0.971473	0.181439	0.0380719	-0.953519	0.198327	0.445339	1.41E-05	0.003753	0.0285269	1.4834	1.41E-05	0.003753	0.0707726	0.266031	0.057758	0.240329	0.569528	0.754671	0	7	0	0	1000	44330	44330	0
1	37	Category L	9287	3	13:35:00	20886	20886	41	4	3.3291	0.0811976	0.062893	-0.0249798	0.0276653	38.4863	0.938691	0.181182	0.0255514	-0.920517	0.0765351	0.27665	0.000136957	0.0117029	0.0613091	2.51367	0.000136957	0.0117029	0.00412062	0.064192	0.000881288	0.0296865	0.00153034	0.0391196	0	7	0	0	1000	44330	44330	0
1	38	Category J	9328	3	13:35:09	20927	20927	43	4.101	24.6138	0.572413	-0.0547329	0.0290527	-0.0104356	40.1458	0.933622	0.143628	0.0145746	-0.922255	0.180272	0.424585	0	0	0.0663779	2.85425	0	0	0.0297795	0.172567	0.0184979	0.136007	0.407221	0.638139	0	7	0	0	1000	44330	44330	0
1	39	Category L	9371	3	13:35:21	20970	20970	173	17.201	8.57129	0.049545	0.0108	-0.0113067	0.00128703	162.649	0.940166	0.151024	-0.0306559	-0.92714	0.0134052	0.115781	5.64E-06	0.00237589	0.0598342	10.3513	5.64E-06	0.00237589	0.00104007	0.0322501	0.00138299	0.0371886	0.000479814	0.0219047	0	7	0	0	1000	44330	44330	0
1	40	Category J	9544	3	13:36:30	21143	21143	63	6.2	49.8716	0.791612	-0.0326335	0.0140749	-0.0154777	59.7727	0.948773	0.119904	0.0175781	-0.940887	0.111076	0.333281	1.55E-05	0.00393713	0.0512269	3.22729	1.55E-05	0.00393713	0.0661776	0.25725	0.0437399	0.209141	0.596253	0.772174	0	7	0	0	1000	44330	44330	0
1	41	Category L	9607	3	13:36:37	21206	21206	20	1.901	2.72876	0.136438	0.115466	0.00314941	0.0527588	18.9087	0.945435	0.104346	0.0182739	-0.939441	0.200745	0.448045	3.66E-05	0.00605154	0.0545654	1.09131	3.66E-05	0.00605154	0.0138672	0.117759	0.000842285	0.0290221	0.00462646	0.0680181	0	7	0	0	1000	44330	44330	0
1	42	Category J	9627	3	13:36:39	21226	21226	42	4.2	25.7896	0.614037	-0.0591692	0.00875419	-0.0134335	39.6169	0.943261	0.109945	0.0156192	-0.936634	0.101824	0.319099	0	0	0.0567394	2.38306	0	0	0.0513684	0.226646	0.0214437	0.146437	0.368216	0.606808	0	7	0	0	1000	44330	44330	0
1	43	Category L	9669	3	13:38:43	21268	21268	365	36.401	14.7717	0.0404705	0.00638177	-0.000831416	0.000817369	344.292	0.943266	0.0808105	-0.0170002	-0.937823	0.00282869	0.0531854	0	0	0.0567343	20.708	0	0	0.000986596	0.0314101	0.000529752	0.0230163	0.000409354	0.0202325	0	7	0	0	1000	44330	44330	0
1	44	Category E	10034	3	16:58:55	21633	21633	103	10.2	19.2266	0.186666	-0.0328523	-0.010344	-0.000298657	97.2068	0.943755	-0.0610755	-0.0355829	-0.940844	0.0080922	0.0899566	0	0	0.0562448	5.79321	0	0	0.01864	0.136528	0.00935793	0.0967364	0.0145868	0.120776	0	7	0	0	1000	44330	44330	0
1	45	Category L	10137	3	18:34:45	21736	21736	20	2	3.38501	0.16925	0.16123	0.0472046	0.00325928	18.7932	0.939661	-0.0317871	-0.032251	-0.938416	0.00136719	0.0369755	0	0	0.0603394	1.20679	0	0	0.0268799	0.163951	0.00227051	0.0476498	0.000146484	0.0121031	0	7	0	0	1000	44330	44330	0
1	46	Category E	10157	3	18:58:45	21756	21756	69	6.801	12.7566	0.184878	-0.0235047	6.37E-05	-0.00424946	64.916	0.940812	0.0666681	0.00111456	-0.937443	0.0101018	0.100508	0	0	0.0591882	4.08398	0	0	0.0140611	0.118579	0.0060469	0.0777618	0.0232323	0.152421	0	7	0	0	1000	44330	44330	0
1	47	Category L	10226	3	18:58:52	21825	21825	45	4.4	2.71899	0.0604221	0.0536838	0.00789931	0.0133247	42.5671	0.945936	0.13903	0.0304796	-0.93501	0.00249023	0.0499022	0	0	0.0540636	2.43286	0	0	0.00310872	0.0557559	0.000292969	0.0171163	0.000325521	0.0180422	0	7	0	0	1000	44330	44330	0
1	48	Category E	10271	3	19:35:19	21870	21870	69	6.9	14.4932	0.210046	-0.00687132	-0.013035	0.000134454	65.0481	0.942726	0.0439595	0.00266432	-0.941304	0.0113755	0.106656	0	0	0.057274	3.9519	0	0	0.0230731	0.151898	0.00668025	0.0817328	0.0277754	0.16666	0	7	0	0	1000	44330	44330	0
1	49	Category F	10340	3	19:43:15	21939	21939	45	4.4	11.085	0.246332	-0.067589	0.00569661	-0.0174967	41.9958	0.933241	0.0613498	0.011518	-0.930794	0.0157878	0.125649	0	0	0.0667589	3.00415	0	0	0.0268066	0.163727	0.008648	0.0929946	0.0392578	0.198136	0	7	0	0	1000	44330	44330	0
1	50	Category L	10385	3	19:43:20	21984	21984	79	7.9	4.35571	0.0551356	0.0433581	0.00828224	0.00745711	74.4548	0.942466	0.133888	0.0297326	-0.932008	0.00152047	0.0389932	0	0	0.0575337	4.54517	0	0	0.00280916	0.0530015	0.000451197	0.0212414	0.000203966	0.0142817	0	7	0	0	1000	44330	44330	0
1	51	Category E	10464	3	19:45:19	22063	22063	240	24	49.0654	0.204439	0.0114746	-0.00150045	-0.00683289	226.119	0.942164	-0.0441182	-0.0225698	-0.939438	0.00749715	0.0865861	1.02E-06	0.00100859	0.0578359	13.8806	1.02E-06	0.00100859	0.0181376	0.134676	0.00566813	0.075287	0.0253581	0.159242	0	7	0	0	1000	44330	44330	0
1	52	Category G	10704	3	19:59:23	22303	22303	59	5.8	14.1277	0.239452	-0.142367	0.0013076	0.0458695	54.3452	0.921105	-0.320044	-0.0148305	-0.862495	0.014876	0.121967	0	0	0.0788947	4.65479	0	0	0.0565289	0.237758	0.00576006	0.0758951	0.00970356	0.0985066	0	7	0	0	1000	44330	44330	0
1	53	Category L	10763	3	20:04:10	22362	22362	64	6.3	7.53223	0.117691	0.110703	0.00376129	-0.0327377	59.5876	0.931057	-0.215031	-0.0146942	-0.904995	0.00162888	0.0403593	0	0	0.068943	4.41235	0	0	0.0135384	0.116354	8.77E-05	0.00936686	0.0013237	0.0363827	0	7	0	0	1000	44330	44330	0
1	54	Category G	10827	3	20:04:28	22426	22426	133	13.2	25.3149	0.190338	-0.0656408	-0.0062522	0.0169815	125.334	0.942363	-0.408396	-0.0248197	-0.845828	0.00864405	0.0929734	0	0	0.0576374	7.66577	0	0	0.030435	0.174456	0.00664319	0.0815058	0.00813741	0.0902076	0	7	0	0	1000	44330	44330	0
1	55	Category L	10960	3	20:24:58	22559	22559	82	8.2	9.65625	0.117759	0.103298	0.0155506	-0.019433	75.9285	0.925957	-0.0577601	0.017858	-0.919353	0.00265577	0.0515342	5.95E-06	0.00244022	0.0740431	6.07153	5.95E-06	0.00244022	0.0153362	0.123839	0.000914039	0.0302331	0.00112543	0.0335474	0	7	0	0	1000	44330	44330	0
1	56	Category E	11042	3	20:25:10	22641	22641	150	14.9	27.23	0.181533	-0.0284277	-0.00986979	0.00146973	140.522	0.936815	-0.0773893	-0.0297347	-0.930119	0.016766	0.129483	0	0	0.0631852	9.47778	0	0	0.0218896	0.147952	0.0135026	0.116201	0.0142464	0.119358	0	7	0	0	1000	44330	44330	0
1	57	Category L	11192	3	20:25:27	22791	22791	432	43.3	14.8628	0.0344046	0.0102036	0.00355134	-6.16E-05	405.961	0.939725	0.141443	0.0224389	-0.928154	0.000209667	0.0144799	0	0	0.060275	26.0388	0	0	0.00113876	0.0337455	0.000236794	0.0153881	0.000244706	0.0156431	0	7	0	0	1000	44330	44330	0
1	58	Category E	11624	3	20:27:24	23223	23223	131	13.1	28.6167	0.218448	-0.0313786	-0.00729999	0.000579601	123.481	0.942606	-0.108771	-0.0290714	-0.933694	0.0129805	0.113932	0	0	0.0573935	7.51855	0	0	0.02324	0.152447	0.0111727	0.105701	0.0255416	0.159817	0	7	0	0	1000	44330	44330	0
1	59	Category L	11755	3	21:25:38	23354	23354	73	7.2	4.3418	0.0594767	0.0519852	0.00850813	-0.00359522	68.1106	0.933022	0.00558179	-0.0187587	-0.931978	0.0016421	0.0405228	0	0	0.0669781	4.8894	0	0	0.00388284	0.0623124	0.000193975	0.0139275	0.000277585	0.0166609	0	7	0	0	1000	44330	44330	0
1	60	Category E	11828	3	21:25:46	23427	23427	66	6.6	14.1589	0.214529	-0.051092	-0.0108754	0.00461648	62.1194	0.941203	-0.159945	-0.0349454	-0.926388	0.025779	0.160558	0	0	0.0587972	3.88062	0	0	0.0370539	0.192494	0.010228	0.101134	0.0234708	0.153202	0	7	0	0	1000	44330	44330	0
1	61	Category F	11894	3	21:43:50	23493	23493	113	11.201	19.29	0.170708	0.011386	-0.00241116	-0.00325593	106.697	0.944224	-0.120446	-0.03413	-0.935389	0.0241829	0.155508	0	0	0.0557764	6.30273	0	0	0.0242736	0.1558	0.0129243	0.113685	0.015988	0.126444	0	7	0	0	1000	44330	44330	0
1	62	Category L	12007	3	21:44:02	23606	23606	23	2.201	1.99194	0.0866062	0.0728813	0.0365362	-0.0148501	21.7588	0.946034	-0.255414	-0.0448582	-0.909328	0.00327998	0.0572711	0	0	0.0539657	1.24121	0	0	0.00599737	0.0774427	0.00128439	0.0358384	0.000392748	0.0198179	0	7	0	0	1000	44330	44330	0
1	63	Category G	12030	3	21:55:30	23629	23629	168	16.8	27.5496	0.163985	-0.0381484	-0.00280471	0.00648426	159.362	0.948581	-0.348461	-0.00332351	-0.881252	0.00824265	0.0907891	0	0	0.0514192	8.63843	0	0	0.0225903	0.150301	0.00619216	0.0786903	0.00612677	0.0782737	0	7	0	0	1000	44330	44330	0
1	64	Category E	12198	3	22:16:07	23797	23797	296	29.6	45.2942	0.153021	0.0101104	-0.0142451	-0.00233831	278.316	0.940258	-0.0846541	-0.0216394	-0.93465	0.00467661	0.0683858	2.97E-05	0.00544911	0.0597419	17.6836	2.64E-05	0.00513747	0.012212	0.110508	0.00634023	0.0796256	0.0102688	0.101335	0	7	0	0	1000	44330	44330	0
1	65	Category M	12494	4	2:25:50	24093	24093	86	8.5	38.5996	0.448833	0.0172659	0.0785196	0.00302053	86.8618	1.01002	0.0198946	0.384783	-0.930576	0.0524477	0.229015	0.000323628	0.0179897	0.0266738	2.29395	0.000298079	0.017265	0.0257199	0.160374	0.119478	0.345657	0.117117	0.342223	0	7	0	0	1000	44330	44330	0
1	66	Category L	12580	4	2:25:59	24179	24179	54	5.3	4.67334	0.0865433	-0.0129666	-0.00243236	-0.00558359	50.7634	0.940063	0.0357485	0.0569209	-0.933955	0.00557002	0.0746326	2.71E-05	0.00520833	0.0599365	3.23657	0	0	0.000275788	0.0166069	0.00794813	0.0891523	0.000415943	0.0203947	0	7	0	0	1000	44330	44330	0
1	67	Category M	12634	4	2:26:13	24233	24233	54	5.301	12.6724	0.234673	0.0340214	-0.0677581	0.00842737	50.2441	0.930447	-0.00221083	-0.124421	-0.921075	0.0171667	0.131022	0	0	0.069553	3.75586	0	0	0.0309742	0.175995	0.0261728	0.16178	0.0140969	0.11873	0	7	0	0	1000	44330	44330	0
1	68	Category E	12688	4	4:33:00	24287	24287	108	10.701	21.2151	0.196436	-0.0372586	0.00678847	-0.00498454	102.468	0.948778	-0.0849768	-0.0595048	-0.940902	0.00955087	0.0977286	0	0	0.0512221	5.53198	0	0	0.0121957	0.110434	0.00730613	0.0854759	0.0283927	0.168501	0	7	0	0	1000	44330	44330	0
1	69	Category L	12796	4	4:33:12	24395	24395	275	27.5	10.864	0.0395055	0.0186381	0.00547141	0.00428622	259.919	0.945161	0.137946	0.0101056	-0.934232	0.00371094	0.0609175	4.44E-06	0.00210687	0.0548393	15.0808	4.44E-06	0.00210687	0.00203391	0.0450989	0.000203303	0.0142584	0.000347124	0.0186313	0	7	0	0	1000	44330	44330	0
1	70	Category J	13071	4	4:36:45	24670	24670	49	4.8	36.1995	0.738765	-0.10945	-0.0326202	-0.0237016	47.3625	0.966583	-0.0816327	-0.0470544	-0.961535	0.279825	0.528985	4.98E-06	0.00223214	0.0334174	1.63745	4.98E-06	0.00223214	0.214545	0.46319	0.0718969	0.268136	0.491455	0.701039	0	7	0	0	1000	44330	44330	0
1	71	Category E	13120	4	4:37:30	24719	24719	63	6.2	14.8335	0.235452	0.0673324	0.0132495	0.00363498	59.4087	0.942995	-0.0427517	-0.0352066	-0.940728	0.0265377	0.162904	4.26E-05	0.00652899	0.0570049	3.59131	4.26E-05	0.00652899	0.0272546	0.16509	0.00999814	0.0999907	0.0263866	0.162439	0	7	0	0	1000	44330	44330	0
1	72	Category F	13183	4	4:40:48	24782	24782	68	6.701	13.585	0.199779	-0.0633796	-0.00795611	0.0144797	64.6414	0.950608	-0.140356	-0.0410946	-0.93862	0.0221558	0.148848	1.80E-05	0.00423692	0.0493918	3.35864	1.80E-05	0.00423692	0.0282341	0.16803	0.00914091	0.0956081	0.0154563	0.124323	0	7	0	0	1000	44330	44330	0
1	73	Category J	13251	4	4:42:40	24850	24850	73	7.2	51.0178	0.698874	0.0434503	-0.00231097	-0.0099897	70.624	0.967452	-0.0485873	-0.0065617	-0.965406	0.109693	0.331199	2.01E-05	0.00447955	0.0325476	2.37598	2.01E-05	0.00447955	0.0695032	0.263635	0.0180664	0.134411	0.504037	0.709955	0	7	0	0	1000	44330	44330	0
1	74	Category E	13324	4	4:43:17	24923	24923	237	23.601	42.095	0.177616	-0.0138521	0.00152356	-0.000850887	222.753	0.939888	-0.0886931	-0.0315755	-0.934355	0.0159423	0.126263	8.24E-06	0.00287072	0.0601122	14.2466	8.24E-06	0.00287072	0.0160628	0.126739	0.00713571	0.0844731	0.0181859	0.134855	0	7	0	0	1000	44330	44330	0
1	75	Category J	13561	4	7:45:01	25160	25160	64	6.4	49.1533	0.768021	0.0302124	0.00210953	-0.00981522	60.4485	0.944508	0.129543	-0.0198059	-0.933643	0.146137	0.382279	1.53E-05	0.00390625	0.0554924	3.55151	1.53E-05	0.00390625	0.0517998	0.227596	0.0309792	0.176009	0.62484	0.790468	0	7	0	0	1000	44330	44330	0
1	76	Category L	13625	4	7:45:36	25224	25224	24	2.3	2.34497	0.0977071	0.0834045	0.0116069	0.0440369	22.7117	0.94632	0.186747	0.0206197	-0.92745	0.150859	0.388405	1.02E-05	0.00318944	0.0536804	1.28833	1.02E-05	0.00318944	0.00705973	0.0840222	0.000305176	0.0174693	0.00216675	0.0465483	0	7	0	0	1000	44330	44330	0
1	77	Category J	13649	4	7:45:39	25248	25248	34	3.3	18.7722	0.552124	-0.0497042	0.00635484	-0.031688	32.124	0.944824	0.195686	0.0252542	-0.923835	0.103659	0.321962	8.62E-05	0.00928263	0.0551758	1.87598	8.62E-05	0.00928263	0.0327436	0.180952	0.0103544	0.101757	0.322481	0.567874	0	7	0	0	1000	44330	44330	0
1	78	Category L	13683	4	7:46:17	25282	25282	21	2.1	2.90747	0.138451	0.119338	-0.0309245	0.0565941	19.9656	0.950742	0.14831	0.0360398	-0.938221	0.133836	0.365835	0	0	0.0492583	1.03442	0	0	0.0144275	0.120115	0.00127883	0.0357608	0.00337147	0.0580643	0	7	0	0	1000	44330	44330	0
1	79	Category J	13704	4	7:46:21	25303	25303	136	13.6	102.69	0.755073	-0.0205401	0.00115967	-0.013241	132.891	0.977141	0.0951412	0.0435935	-0.971145	0.106004	0.325582	1.62E-05	0.0040195	0.0230067	3.12891	1.26E-05	0.00354486	0.0534524	0.231198	0.0206371	0.143656	0.593533	0.770411	0	7	0	0	1000	44330	44330	0
1	80	Category L	13840	4	7:46:47	25439	25439	43	4.2	2.63379	0.0612509	0.0407942	0.00996434	0.0365927	41.3486	0.961596	0.164216	0.0511106	-0.945954	0.0860738	0.293383	6.25E-05	0.00790282	0.0384039	1.65137	6.25E-05	0.00790282	0.00177712	0.0421559	0.000329306	0.0181468	0.00164085	0.0405074	0	7	0	0	1000	44330	44330	0
1	81	Category J	13883	4	7:49:01	25482	25482	53	5.3	37.0071	0.698247	-0.0387401	0.00629238	-0.0209546	50.4702	0.952268	0.167642	0.0351793	-0.93656	0.144112	0.379621	0	0	0.0477318	2.52979	0	0	0.0549961	0.234513	0.0180342	0.134291	0.507937	0.712697	0	7	0	0	1000	44330	44330	0
1	82	Category L	13936	4	7:49:07	25535	25535	62	6.2	7.46875	0.120464	-0.00272492	-0.00256348	0.0938484	62.8362	1.01349	0.239746	-0.0162432	-0.983485	0.111474	0.333877	0.00602476	0.0776193	0.0931633	5.77612	0.00328802	0.0573413	0.00446147	0.0667943	0.000862368	0.0293661	0.0205275	0.143274	0	7	0	0	1000	44330	44330	0
1	83	Category I	13998	4	7:49:19	25597	25597	46	4.5	72.8938	1.58465	0.0738419	-0.00842285	-0.234954	58.0964	1.26297	0.334849	-0.03712	-1.21712	4.12737	2.03159	0.0030836	0.0555302	0.262966	12.0964	0.00205927	0.0453792	2.07405	1.44016	0.19354	0.439932	4.06446	2.01605	0	7	0	0	1000	44330	44330	0
1	84	Category L	14044	4	7:49:29	25643	25643	20	1.9	6.22754	0.311377	-0.051709	-0.011731	0.303357	24.5483	1.22742	0.301831	-0.0371948	-1.18885	0.443018	0.665596	0.00742187	0.0861503	0.227417	4.54834	0.00405273	0.0636611	0.00384521	0.0620098	0.000683594	0.0261456	0.0940918	0.306744	0	7	0	0	1000	44330	44330	0
1	85	Category J	14064	4	7:53:34	25663	25663	45	4.4	26.3293	0.585097	-0.0381999	0.00501302	-0.0156847	43.2097	0.960216	0.155897	0.00793728	-0.947282	0.0923231	0.303847	0.00454102	0.0673871	0.0415419	1.86938	0.00423177	0.0650521	0.0269423	0.164141	0.0128743	0.113465	0.37672	0.613775	0	7	0	0	1000	44330	44330	0
1	86	Category L	14109	4	7:53:40	25708	25708	23	2.2	2.51172	0.109205	0.102932	0.0175251	0.0253694	21.521	0.935695	0.124692	-0.00400178	-0.927331	0.0400072	0.200018	1.06E-05	0.00325804	0.0643045	1.479	1.06E-05	0.00325804	0.0106679	0.103285	0.000307829	0.0175451	0.000796111	0.0282154	0	7	0	0	1000	44330	44330	0
1	87	Category E	14132	4	7:53:52	25731	25731	41	4.001	8.43921	0.205834	-0.0613031	-0.017858	-0.00887838	38.5129	0.93934	0.129073	-0.00250095	-0.930396	0.00885456	0.0940987	0	0	0.06066	2.48706	0	0	0.0226217	0.150405	0.00699076	0.0836108	0.018912	0.137521	0	7	0	0	1000	44330	44330	0
1	88	Category L	14173	4	8:02:55	25772	25772	38	3.701	3.22119	0.0847682	0.080001	0.016653	0.00711863	35.7766	0.94149	0.10092	-0.00163189	-0.935952	0.00366211	0.0605154	0	0	0.0585102	2.22339	0	0	0.00663035	0.0814269	0.000276264	0.0166212	0.000263415	0.0162301	0	7	0	0	1000	44330	44330	0
1	89	Category E	14211	4	8:05:06	25810	25810	102	10.1	21.3411	0.209226	-0.0260417	-0.0103664	0.000983743	97.6179	0.957038	0.0127001	0.0104143	-0.956507	0.0095909	0.0979331	4.79E-06	0.00218794	0.0429616	4.38208	4.79E-06	0.00218794	0.0246223	0.156915	0.00684072	0.0827087	0.0191411	0.138351	0	7	0	0	1000	44330	44330	0
1	90	Category J	14313	4	12:13:43	25912	25912	51	5.001	30.738	0.602707	9.57E-05	0.021312	-0.00556736	48.77	0.956275	0.0891401	0.0260512	-0.951148	0.0951478	0.30846	9.57E-06	0.00309421	0.0437251	2.22998	9.57E-06	0.00309421	0.0241364	0.155359	0.0171999	0.131149	0.390453	0.624862	0	7	0	0	1000	44330	44330	0
1	91	Category L	14364	4	12:13:50	25963	25963	22	2.1	1.78076	0.0809437	0.0737527	0.0032737	0.027488	20.8274	0.9467	0.133667	-0.00107644	-0.937178	0.111506	0.333925	1.11E-05	0.00333126	0.0533003	1.17261	1.11E-05	0.00333126	0.00539329	0.073439	8.88E-05	0.00942223	0.000843395	0.0290413	0	7	0	0	1000	44330	44330	0
1	92	Category J	14386	4	12:13:53	25985	25985	32	3.1	14.385	0.449532	-0.0633698	-0.0119171	-0.0222473	30.2908	0.946587	0.155136	-0.00260162	-0.933746	0.0830612	0.288203	0.000144958	0.0120399	0.0534134	1.70923	7.63E-05	0.00873464	0.0248413	0.157611	0.0179138	0.133843	0.206871	0.454831	0	7	0	0	1000	44330	44330	0
1	93	Category L	14418	4	12:13:57	26017	26017	25	2.4	2.59155	0.103662	0.0607129	0.00925781	0.0787988	24.9426	0.997705	0.143379	-0.00164062	-0.987324	0.112549	0.335483	9.77E-05	0.00988212	0.0144824	0.362061	0.000244141	0.015625	0.00381836	0.0617929	0.000283203	0.0168286	0.00682617	0.0826207	0	7	0	0	1000	44330	44330	0
1	94	Category J	14443	4	12:14:00	26042	26042	94	9.3	68.5725	0.729495	-0.0123135	-0.0122018	-0.0263516	93.073	0.990138	0.162278	-0.021126	-0.976305	0.102674	0.320428	0.0290501	0.170441	0.0270503	2.54272	0.000101292	0.0100644	0.0451245	0.212425	0.022622	0.150406	0.572092	0.756367	0	7	0	0	1000	44330	44330	0
1	95	Category L	14537	4	12:19:19	26136	26136	38	3.7	0	0	0	0	0	0	0	0	0	0	0	0	0	0	0	0	0	0	0	0	0	0	0	0	0	7	0	0	1000	44330	0	44330
