# Supplementary material for: Development of a multisensor biologging collar and analytical techniques to describe high‐resolution spatial behavior in free‐ranging terrestrial mammals
Source: Ecol Evol. 2024 Sep 23;14(9):e70264. doi: 10.1002/ece3.70264 (PMC11420106; doi:10.1002/ece3.70264)
Supplement: Supplementary file 1 — Appendix S1 [file ECE3-14-e70264-s001.zip › doi_10_5061_dryad_jdfn2z3hv__v20240620/B5_S43_Master.csv]

Counter	Total Event no.	Event no.	Category	Acc_x	Acc_y	Acc_z	Mag_x	Mag_y	Mag_z	Temp C	Pressure hbar	Date	DD	MM	YY	Time_dd:hh:mm:ss	Total secs	Decimal secs	Hours	Minutes	Seconds	Anlg	Light	Battery V	Acc_x sm	Acc_y sm	Acc_z sm	Ang vel	VeDBA	Vel m/s	Vel/VEDBA	FFT cleaned	FFT stuff	FFT stuff	FFT stuff	FFT sweep	FFT zero crossings	FFT zero crossings manual	VeSBA	Animal g	ODBA	Dyn AccX	Dyn AccY	Dyn AccZ	Smth Press	Altitude smth	Pressure change	Altitude change	Median pressure
0	5982	5982	Category A	0	1.03198	-0.0478516	0.0268555	-0.438965	0.266357	-31.69	0	3/4/2018	3	4	2018	10:29:05	37745	0.2	10	29	5	0	0.0583496	3.58359	0.000244141	1.02661	-0.0505371	0.423828	0.00585938	0	0	0	0	0	0	0	0	0	1.02783	0.027832	0.00830078	-0.000244141	0.00512695	0.00268555	0	44330	0	0	0
1	5983	5983	Category A	0.011962891	1.0319824	-0.047851563	0.026611328	-0.4440918	0.26733398	-32.19	0	3/4/2018	3	4	2018	10:29:05	37745	0.3	10	29	5	0	0.058349609	3.5835937	0.000244141	1.0268555	-0.050292969	1.0385742	0.012939453	0	0	0	0	0	0	0	0	0	1.0280762	0.028076172	0.019042969	0.011474609	0.004882813	0.002441406	0	44330	0	0	0
2	5984	5984	Category A	0	1.0078125	-0.047851563	0.025634766	-0.43994141	0.26953125	-32.31	0	3/4/2018	3	4	2018	10:29:05	37745	0.4	10	29	5	0	0.058349609	3.5835937	0.000244141	1.0270996	-0.050048828	1.7966309	0.01953125	0	0	0	0	0	0	0	0	0	1.0283203	0.028320313	0.021972656	-0.000244141	-0.019287109	0.002197266	0	44330	0	0	0
3	5985	5985	Category A	0.011962891	0.99584961	-0.035888672	0.025634766	-0.44238281	0.26831055	-32.56	0	3/4/2018	3	4	2018	10:29:05	37745	0.5	10	29	5	0	0.058349609	3.5835937	0	1.0266113	-0.050292969	1.6369629	0.036132813	0	0	0	0	0	0	0	0	0	1.027832	0.027832031	0.057128906	0.01171875	-0.030761719	0.014404297	0	44330	0	0	0
4	5986	5986	Category A	0	1.0319824	-0.059814453	0.026611328	-0.4440918	0.26538086	-32.43	0	3/4/2018	3	4	2018	10:29:05	37745	0.6	10	29	5	0	0.058349609	3.5835937	0	1.0266113	-0.050292969	1.170166	0.010742188	0	0	0	0	0	0	0	0	0	1.027832	0.027832031	0.014892578	0	0.005126953	-0.009277344	0	44330	0	0	0
5	5987	5987	Category A	0	1.0197754	-0.035888672	0.025634766	-0.44775391	0.26220703	-31.7	0	3/4/2018	3	4	2018	10:29:05	37745	0.7	10	29	5	0	0.058349609	3.5835937	0	1.0266113	-0.050537109	1.2067871	0.016357422	0	0	0	0	0	0	0	0	0	1.027832	0.027832031	0.021728516	0	-0.006835938	0.014648438	0	44330	0	0	0
6	5988	5988	Category A	-0.011962891	1.0559082	-0.023925781	0.025634766	-0.44165039	0.26733398	-31.2	0	3/4/2018	3	4	2018	10:29:05	37745	0.8	10	29	5	0	0.058349609	3.5835937	-0.000244141	1.0268555	-0.05078125	0.44238281	0.041015625	0	0	0	0	0	0	0	0	0	1.0283203	0.028320313	0.067382813	-0.011474609	0.028808594	0.026855469	0	44330	0	0	0
7	5989	5989	Category A	0	0.98388672	-0.071777344	0.02734375	-0.44238281	0.26733398	-30.71	0	3/4/2018	3	4	2018	10:29:05	37745	0.9	10	29	5	0	0.058349609	3.5835937	-0.000488281	1.0270996	-0.05078125	0.62158203	0.048095703	0	0	0	0	0	0	0	0	0	1.0283203	0.028320313	0.064697266	0.000488281	-0.043212891	-0.020751953	0	44330	0	0	0
8	5990	5990	Category A	0	1.0197754	-0.071777344	0.025878906	-0.43896484	0.26538086	-30.96	0	3/4/2018	3	4	2018	10:29:06	37746	0	10	29	6	0	0.058349609	3.5835937	-0.000488281	1.0275879	-0.05078125	1.4694824	0.022216797	0	0	0	0	0	0	0	0	0	1.0288086	0.028808594	0.029296875	0.000488281	-0.0078125	-0.020751953	0	44330	0	0	0
9	5991	5991	Category A	0.011962891	1.0078125	-0.059814453	0.026611328	-0.4440918	0.26635742	-31.33	0	3/4/2018	3	4	2018	10:29:06	37746	0.1	10	29	6	0	0.058349609	3.5835937	-0.000244141	1.0273438	-0.05078125	1.1931152	0.024658203	0	0	0	0	0	0	0	0	0	1.0285645	0.028564453	0.040771484	0.012207031	-0.01953125	-0.008789063	0	44330	0	0	0
10	5992	5992	Category A	0	1.0078125	-0.047851563	0.024902344	-0.44360352	0.26635742	-31.82	0	3/4/2018	3	4	2018	10:29:06	37746	0.2	10	29	6	0	0.058349609	3.5835937	-0.000244141	1.0275879	-0.05078125	0.91552734	0.020019531	0	0	0	0	0	0	0	0	0	1.0288086	0.028808594	0.0234375	0.000244141	-0.019775391	0.002929688	0	44330	0	0	0
11	5993	5993	Category A	0.011962891	1.0319824	-0.059814453	0.025634766	-0.44238281	0.26831055	-32.19	0	3/4/2018	3	4	2018	10:29:06	37746	0.3	10	29	6	0	0.058349609	3.5835937	-0.000488281	1.0273438	-0.051513672	0.27685547	0.015625	0	0	0	0	0	0	0	0	0	1.0285645	0.028564453	0.025146484	0.012451172	0.004394531	-0.008056641	0	44330	0	0	0
12	5994	5994	Category A	0	1.0197754	-0.059814453	0.025146484	-0.44067383	0.26806641	-32.06	0	3/4/2018	3	4	2018	10:29:06	37746	0.4	10	29	6	0	0.058349609	3.5835937	-0.000244141	1.0275879	-0.051513672	0.99487305	0.011230469	0	0	0	0	0	0	0	0	0	1.0288086	0.028808594	0.016113281	0.000244141	-0.0078125	-0.008056641	0	44330	0	0	0
13	5995	5995	Category A	-0.011962891	1.0078125	-0.071777344	0.027587891	-0.4387207	0.26831055	-32.31	0	3/4/2018	3	4	2018	10:29:06	37746	0.5	10	29	6	0	0.058349609	3.5835937	-0.000244141	1.0280762	-0.051757813	2.5351563	0.030517578	0	0	0	0	0	0	0	0	0	1.0292969	0.029296875	0.051757813	-0.011474609	-0.020263672	-0.019775391	0	44330	0	0	0
14	5996	5996	Category A	0	0.99584961	-0.035888672	0.02734375	-0.43896484	0.26660156	-31.94	0	3/4/2018	3	4	2018	10:29:06	37746	0.6	10	29	6	0	0.058349609	3.5835937	-0.000244141	1.0280762	-0.052001953	3.28125	0.036132813	0	0	0	0	0	0	0	0	0	1.029541	0.029541016	0.048828125	0.000244141	-0.032226563	0.016113281	0	44330	0	0	0
15	5997	5997	Category A	0	1.0197754	-0.047851563	0.030029297	-0.43896484	0.26757813	-31.57	0	3/4/2018	3	4	2018	10:29:06	37746	0.7	10	29	6	0	0.058349609	3.5835937	-0.000488281	1.0280762	-0.052001953	3.2243652	0.009277344	0	0	0	0	0	0	0	0	0	1.0292969	0.029296875	0.013183594	0.000488281	-0.008300781	0.004150391	0	44330	0	0	0
16	5998	5998	Category A	0.011962891	1.0439453	-0.059814453	0.025634766	-0.43994141	0.26831055	-31.45	0	3/4/2018	3	4	2018	10:29:06	37746	0.8	10	29	6	0	0.058349609	3.5835937	-0.000488281	1.0283203	-0.051757813	3.7966309	0.021240234	0	0	0	0	0	0	0	0	0	1.029541	0.029541016	0.035888672	0.012451172	0.015380859	-0.0078125	0	44330	0	0	0
17	5999	5999	Category A	0	1.0439453	-0.047851563	0.030273438	-0.43969727	0.265625	-31.32	0	3/4/2018	3	4	2018	10:29:06	37746	0.9	10	29	6	0	0.058349609	3.5835937	-0.000488281	1.0285645	-0.052001953	3.7424316	0.015869141	0	0	0	0	0	0	0	0	0	1.0297852	0.029785156	0.020019531	0.000488281	0.015136719	0.004150391	0	44330	0	0	0
18	6000	6000	Category A	0	1.0439453	-0.047851563	0.027587891	-0.44238281	0.26831055	-31.32	0	3/4/2018	3	4	2018	10:29:07	37747	0	10	29	7	0	0.058349609	3.5835937	-0.000244141	1.0288086	-0.051513672	3.3444824	0.015380859	0	0	0	0	0	0	0	0	0	1.0300293	0.030029297	0.019042969	0.000244141	0.014892578	0.003662109	0	44330	0	0	0
19	6001	6001	Category A	0	1.0439453	-0.047851563	0.026611328	-0.44213867	0.26928711	-31.57	0	3/4/2018	3	4	2018	10:29:07	37747	0.1	10	29	7	0	0.058349609	3.5835937	-0.000244141	1.0288086	-0.051513672	2.7607422	0.015136719	0	0	0	0	0	0	0	0	0	1.0302734	0.030273438	0.018798828	0.000244141	0.014892578	0.003662109	0	44330	0	0	0
20	6002	6002	Category A	0	1.0319824	-0.059814453	0.022949219	-0.4465332	0.26611328	-31.57	0	3/4/2018	3	4	2018	10:29:07	37747	0.2	10	29	7	0	0.05859375	3.5562012	0	1.0288086	-0.051513672	2.6801758	0.008544922	0	0	0	0	0	0	0	0	0	1.0302734	0.030273438	0.010986328	0	0.002929688	-0.008056641	0	44330	0	0	0
21	6003	6003	Category A	-0.011962891	1.0078125	-0.059814453	0.024902344	-0.43896484	0.27026367	-31.57	0	3/4/2018	3	4	2018	10:29:07	37747	0.3	10	29	7	0	0.05859375	3.5562012	0	1.0297852	-0.051513672	1.8693848	0.026123047	0	0	0	0	0	0	0	0	0	1.0310059	0.031005859	0.041992188	-0.01171875	-0.021972656	-0.008056641	0	44330	0	0	0
22	6004	6004	Category A	0	1.0078125	-0.059814453	0.025634766	-0.44482422	0.26635742	-31.82	0	3/4/2018	3	4	2018	10:29:07	37747	0.4	10	29	7	0	0.05859375	3.5562012	0	1.0300293	-0.051025391	0.52929688	0.023925781	0	0	0	0	0	0	0	0	0	1.0314941	0.031494141	0.031005859	0	-0.022216797	-0.008544922	0	44330	0	0	0
23	6005	6005	Category A	0	1.0078125	-0.047851563	0.026611328	-0.44848633	0.26538086	-31.94	0	3/4/2018	3	4	2018	10:29:07	37747	0.5	10	29	7	0	0.05859375	3.5562012	-0.000244141	1.029541	-0.051025391	0.63842773	0.021972656	0	0	0	0	0	0	0	0	0	1.0307617	0.030761719	0.025390625	0.000244141	-0.021728516	0.003173828	0	44330	0	0	0
24	6006	6006	Category A	-0.011962891	1.0319824	-0.059814453	0.029052734	-0.44018555	0.26757813	-31.94	0	3/4/2018	3	4	2018	10:29:07	37747	0.6	10	29	7	0	0.05859375	3.5562012	-0.000244141	1.0297852	-0.050537109	0.90380859	0.014892578	0	0	0	0	0	0	0	0	0	1.0310059	0.031005859	0.022949219	-0.011474609	0.001953125	-0.009033203	0	44330	0	0	0
25	6007	6007	Category A	-0.011962891	1.0319824	-0.071777344	0.025634766	-0.44238281	0.26831055	-31.94	0	3/4/2018	3	4	2018	10:29:07	37747	0.7	10	29	7	0	0.05859375	3.5562012	-0.000488281	1.0297852	-0.05078125	1.2172852	0.023681641	0	0	0	0	0	0	0	0	0	1.0310059	0.031005859	0.034179688	-0.011230469	0.001953125	-0.020751953	0	44330	0	0	0
26	6008	6008	Category A	-0.011962891	1.0078125	-0.047851563	0.025878906	-0.4387207	0.26660156	-31.94	0	3/4/2018	3	4	2018	10:29:07	37747	0.8	10	29	7	0	0.05859375	3.5562012	-0.000732422	1.0292969	-0.05078125	1.9299316	0.024414063	0	0	0	0	0	0	0	0	0	1.0305176	0.030517578	0.035888672	-0.010986328	-0.021484375	0.002929688	0	44330	0	0	0
27	6009	6009	Category A	0	1.0197754	-0.071777344	0.025878906	-0.44042969	0.26660156	-31.94	0	3/4/2018	3	4	2018	10:29:07	37747	0.9	10	29	7	0	0.05859375	3.5562012	-0.000732422	1.0290527	-0.051025391	1.2287598	0.022460938	0	0	0	0	0	0	0	0	0	1.0302734	0.030273438	0.030761719	0.000732422	-0.009277344	-0.020507813	0	44330	0	0	0
28	6010	6010	Category A	0	1.0078125	-0.071777344	0.026611328	-0.44677734	0.26733398	-31.94	0	3/4/2018	3	4	2018	10:29:08	37748	0	10	29	8	0	0.05859375	3.5562012	-0.000732422	1.0292969	-0.051269531	0.7668457	0.029785156	0	0	0	0	0	0	0	0	0	1.0307617	0.030761719	0.042724609	0.000732422	-0.021484375	-0.020263672	0	44330	0	0	0
29	6011	6011	Category A	-0.011962891	1.0319824	-0.023925781	0.026611328	-0.44213867	0.26831055	-31.94	0	3/4/2018	3	4	2018	10:29:08	37748	0.1	10	29	8	0	0.05859375	3.5562012	-0.000488281	1.0292969	-0.051025391	0.44360352	0.029541016	0	0	0	0	0	0	0	0	0	1.0305176	0.030517578	0.041015625	-0.011230469	0.002441406	0.027099609	0	44330	0	0	0
30	6012	6012	Category A	0	1.0319824	-0.047851563	0.025634766	-0.43798828	0.26757813	-31.69	0	3/4/2018	3	4	2018	10:29:08	37748	0.2	10	29	8	0	0.05859375	3.5562012	-0.000488281	1.0290527	-0.051025391	0.74560547	0.004150391	0	0	0	0	0	0	0	0	0	1.0302734	0.030273438	0.006591797	0.000488281	0.002685547	0.003173828	0	44330	0	0	0
31	6013	6013	Category A	0	1.0319824	-0.047851563	0.024169922	-0.44238281	0.26831055	-31.69	0	3/4/2018	3	4	2018	10:29:08	37748	0.3	10	29	8	0	0.05859375	3.5562012	-0.000732422	1.0285645	-0.05078125	0.28320313	0.004638672	0	0	0	0	0	0	0	0	0	1.0297852	0.029785156	0.007080078	0.000732422	0.003173828	0.002929688	0	44330	0	0	0
32	6014	6014	Category A	0	1.0319824	-0.035888672	0.027587891	-0.44482422	0.26831055	-31.69	0	3/4/2018	3	4	2018	10:29:08	37748	0.4	10	29	8	0	0.05859375	3.5562012	-0.000976563	1.027832	-0.05078125	0.33618164	0.015625	0	0	0	0	0	0	0	0	0	1.0290527	0.029052734	0.020019531	0.000976563	0.00390625	0.014892578	0	44330	0	0	0
33	6015	6015	Category A	0	1.0439453	-0.035888672	0.025878906	-0.4387207	0.26660156	-31.69	0	3/4/2018	3	4	2018	10:29:08	37748	0.5	10	29	8	0	0.05859375	3.5562012	-0.000976563	1.027832	-0.050537109	0.125	0.021728516	0	0	0	0	0	0	0	0	0	1.0290527	0.029052734	0.031738281	0.000976563	0.015869141	0.014648438	0	44330	0	0	0
34	6016	6016	Category A	0.011962891	1.0197754	-0.035888672	0.024902344	-0.44775391	0.26123047	-31.81	0	3/4/2018	3	4	2018	10:29:08	37748	0.6	10	29	8	0	0.05859375	3.5562012	-0.000976563	1.0270996	-0.050048828	0.5612793	0.020507813	0	0	0	0	0	0	0	0	0	1.0283203	0.028320313	0.034667969	0.012939453	-0.007324219	0.014160156	0	44330	0	0	0
35	6017	6017	Category A	0.011962891	1.0319824	-0.035888672	0.028320313	-0.43432617	0.26782227	-31.45	0	3/4/2018	3	4	2018	10:29:08	37748	0.7	10	29	8	0	0.05859375	3.5562012	-0.001220703	1.0263672	-0.050537109	0.40356445	0.020507813	0	0	0	0	0	0	0	0	0	1.0275879	0.027587891	0.033447266	0.013183594	0.005371094	0.014648438	0	44330	0	0	0
36	6018	6018	Category A	0	1.0078125	-0.047851563	0.022949219	-0.43896484	0.26733398	-31.57	0	3/4/2018	3	4	2018	10:29:08	37748	0.8	10	29	8	0	0.05859375	3.5562012	-0.000976563	1.0258789	-0.051269531	0.52612305	0.018310547	0	0	0	0	0	0	0	0	0	1.0270996	0.027099609	0.022705078	0.000976563	-0.018066406	0.003417969	0	44330	0	0	0
37	6019	6019	Category A	0	1.0319824	-0.071777344	0.02734375	-0.43969727	0.26855469	-31.69	0	3/4/2018	3	4	2018	10:29:08	37748	0.9	10	29	8	0	0.05859375	3.5562012	-0.000732422	1.0258789	-0.051757813	0.54370117	0.020751953	0	0	0	0	0	0	0	0	0	1.0273438	0.02734375	0.026611328	0.000732422	0.005859375	-0.019775391	0	44330	0	0	0
38	6020	6020	Category A	-0.023925781	1.0319824	-0.047851563	0.027587891	-0.4387207	0.26831055	-32.06	0	3/4/2018	3	4	2018	10:29:09	37749	0	10	29	9	0	0.05859375	3.5562012	-0.000732422	1.0266113	-0.052490234	1.0249023	0.023925781	0	0	0	0	0	0	0	0	0	1.027832	0.027832031	0.032958984	-0.022949219	0.005126953	0.004638672	0	44330	0	0	0
39	6021	6021	Category A	-0.011962891	1.0439453	-0.083984375	0.025878906	-0.44458008	0.26733398	-32.68	0	3/4/2018	3	4	2018	10:29:09	37749	0.1	10	29	9	0	0.05859375	3.5562012	-0.000732422	1.0266113	-0.052490234	1.6889648	0.037353516	0	0	0	0	0	0	0	0	0	1.0280762	0.028076172	0.059570313	-0.010986328	0.017089844	-0.03125	0	44330	0	0	0
40	6022	6022	Category A	-0.011962891	1.0439453	-0.035888672	0.028564453	-0.44311523	0.26831055	-32.8	0	3/4/2018	3	4	2018	10:29:09	37749	0.2	10	29	9	0	0.05859375	3.5562012	-0.000244141	1.0268555	-0.052734375	2.2307129	0.026367188	0	0	0	0	0	0	0	0	0	1.0280762	0.028076172	0.045410156	-0.011474609	0.016845703	0.016845703	0	44330	0	0	0
41	6023	6023	Category A	0	1.0439453	-0.035888672	0.031005859	-0.43896484	0.26660156	-32.68	0	3/4/2018	3	4	2018	10:29:09	37749	0.3	10	29	9	0	0.05859375	3.5562012	-0.000244141	1.0268555	-0.052734375	1.932373	0.023925781	0	0	0	0	0	0	0	0	0	1.0283203	0.028320313	0.034179688	0.000244141	0.016845703	0.016845703	0	44330	0	0	0
42	6024	6024	Category A	0	1.0078125	-0.071777344	0.026611328	-0.43896484	0.26953125	-32.43	0	3/4/2018	3	4	2018	10:29:09	37749	0.4	10	29	9	0	0.05859375	3.5562012	-0.000488281	1.0270996	-0.052734375	0.93041992	0.026855469	0	0	0	0	0	0	0	0	0	1.0285645	0.028564453	0.038818359	0.000488281	-0.019287109	-0.018798828	0	44330	0	0	0
43	6025	6025	Category A	0	1.0078125	-0.071777344	0.026611328	-0.44750977	0.26635742	-31.94	0	3/4/2018	3	4	2018	10:29:09	37749	0.5	10	29	9	0	0.05859375	3.5562012	-0.000732422	1.027832	-0.052734375	0.76538086	0.02734375	0	0	0	0	0	0	0	0	0	1.0290527	0.029052734	0.039550781	0.000732422	-0.020019531	-0.018798828	0	44330	0	0	0
44	6026	6026	Category A	0	1.0197754	-0.071777344	0.025878906	-0.44458008	0.26733398	-31.82	0	3/4/2018	3	4	2018	10:29:09	37749	0.6	10	29	9	0	0.05859375	3.5562012	-0.000976563	1.0285645	-0.052978516	0.34106445	0.020507813	0	0	0	0	0	0	0	0	0	1.0300293	0.030029297	0.028564453	0.000976563	-0.008789063	-0.018554688	0	44330	0	0	0
45	6027	6027	Category A	-0.011962891	1.0319824	-0.071777344	0.024169922	-0.44482422	0.26635742	-31.82	0	3/4/2018	3	4	2018	10:29:09	37749	0.7	10	29	9	0	0.05859375	3.5562012	-0.000976563	1.0288086	-0.052978516	0.37988281	0.021728516	0	0	0	0	0	0	0	0	0	1.0300293	0.030029297	0.032470703	-0.010742188	0.002929688	-0.018554688	0	44330	0	0	0
46	6028	6028	Category A	0	1.0439453	-0.047851563	0.025878906	-0.44042969	0.26733398	-31.82	0	3/4/2018	3	4	2018	10:29:09	37749	0.8	10	29	9	0	0.05859375	3.5562012	-0.000732422	1.0285645	-0.053222656	1.7263184	0.016113281	0	0	0	0	0	0	0	0	0	1.0297852	0.029785156	0.021484375	0.000732422	0.015136719	0.005371094	0	44330	0	0	0
47	6029	6029	Category A	0	1.0559082	-0.035888672	0.028564453	-0.44604492	0.26831055	-32.19	0	3/4/2018	3	4	2018	10:29:09	37749	0.9	10	29	9	0	0.05859375	3.5562012	-0.000488281	1.0280762	-0.053222656	2.6743164	0.032470703	0	0	0	0	0	0	0	0	0	1.029541	0.029541016	0.045410156	0.000488281	0.027587891	0.017333984	0	44330	0	0	0
48	6030	6030	Category A	0.011962891	1.0439453	-0.035888672	0.025634766	-0.43994141	0.26831055	-32.31	0	3/4/2018	3	4	2018	10:29:10	37750	0	10	29	10	0	0.05859375	3.5562012	0	1.0285645	-0.052978516	3.3564453	0.025878906	0	0	0	0	0	0	0	0	0	1.0300293	0.030029297	0.044433594	0.011962891	0.015136719	0.017089844	0	44330	0	0	0
49	6031	6031	Category A	0	1.0559082	-0.035888672	0.022949219	-0.43994141	0.26049805	-32.44	0	3/4/2018	3	4	2018	10:29:10	37750	0.1	10	29	10	0	0.05859375	3.5562012	0	1.0285645	-0.052734375	4.3449707	0.031982422	0	0	0	0	0	0	0	0	0	1.0300293	0.030029297	0.044189453	0	0.027099609	0.016845703	0	44330	0	0	0
50	6032	6032	Category A	-0.011962891	1.0197754	-0.071777344	0.029052734	-0.44018555	0.265625	-32.44	0	3/4/2018	3	4	2018	10:29:10	37750	0.2	10	29	10	0	0.05859375	3.5562012	0	1.0288086	-0.052978516	5.2280273	0.023925781	0	0	0	0	0	0	0	0	0	1.0302734	0.030273438	0.039550781	-0.01171875	-0.009033203	-0.018554688	0	44330	0	0	0
51	6033	6033	Category A	0	1.0559082	-0.083984375	0.02734375	-0.44775391	0.26635742	-32.19	0	3/4/2018	3	4	2018	10:29:10	37750	0.3	10	29	10	0	0.05859375	3.5562012	0	1.0292969	-0.053222656	5.4626465	0.040527344	0	0	0	0	0	0	0	0	0	1.0305176	0.030517578	0.057128906	0	0.026367188	-0.030517578	0	44330	0	0	0
52	6034	6034	Category A	0	1.0559082	-0.047851563	0.026611328	-0.44604492	0.26733398	-31.94	0	3/4/2018	3	4	2018	10:29:10	37750	0.4	10	29	10	0	0.05859375	3.5562012	0	1.0292969	-0.052734375	4.4716797	0.026855469	0	0	0	0	0	0	0	0	0	1.0305176	0.030517578	0.031494141	0	0.026367188	0.004882813	0	44330	0	0	0
53	6035	6035	Category A	0	1.0319824	-0.071777344	0.024169922	-0.44067383	0.2644043	-31.45	0	3/4/2018	3	4	2018	10:29:10	37750	0.5	10	29	10	0	0.05859375	3.5562012	0	1.0288086	-0.052734375	3.4338379	0.019042969	0	0	0	0	0	0	0	0	0	1.0302734	0.030273438	0.021728516	0	0.002929688	-0.018798828	0	44330	0	0	0
54	6036	6036	Category A	-0.023925781	0.99584961	-0.059814453	0.02734375	-0.44238281	0.26635742	-31.32	0	3/4/2018	3	4	2018	10:29:10	37750	0.6	10	29	10	0	0.05859375	3.5562012	0	1.0288086	-0.052490234	3.125	0.041259766	0	0	0	0	0	0	0	0	0	1.0300293	0.030029297	0.063964844	-0.023925781	-0.032958984	-0.007080078	0	44330	0	0	0
55	6037	6037	Category A	0	1.0319824	-0.059814453	0.02734375	-0.44775391	0.26538086	-31.32	0	3/4/2018	3	4	2018	10:29:10	37750	0.7	10	29	10	0	0.05859375	3.5562012	0	1.0292969	-0.052490234	2.7111816	0.007568359	0	0	0	0	0	0	0	0	0	1.0305176	0.030517578	0.010009766	0	0.002441406	-0.007080078	0	44330	0	0	0
56	6038	6038	Category A	-0.011962891	1.0197754	-0.071777344	0.026367188	-0.44067383	0.26342773	-31.32	0	3/4/2018	3	4	2018	10:29:10	37750	0.8	10	29	10	0	0.05859375	3.5562012	0.000244141	1.0290527	-0.052490234	2.0332031	0.024658203	0	0	0	0	0	0	0	0	0	1.0305176	0.030517578	0.040771484	-0.012207031	-0.009277344	-0.019042969	0	44330	0	0	0
57	6039	6039	Category A	0.023925781	1.0439453	-0.035888672	0.027587891	-0.44848633	0.26635742	-31.69	0	3/4/2018	3	4	2018	10:29:10	37750	0.9	10	29	10	0	0.05859375	3.5562012	0	1.0288086	-0.052001953	1.1721191	0.032470703	0	0	0	0	0	0	0	0	0	1.0300293	0.030029297	0.054931641	0.023681641	0.014892578	0.016113281	0	44330	0	0	0
58	6040	6040	Category A	0	1.0439453	-0.047851563	0.026611328	-0.44140625	0.26660156	-31.94	0	3/4/2018	3	4	2018	10:29:11	37751	0	10	29	11	0	0.057861328	3.5803711	0	1.0285645	-0.052246094	0.87255859	0.015625	0	0	0	0	0	0	0	0	0	1.0300293	0.030029297	0.019775391	0	0.015136719	0.004394531	0	44330	0	0	0
59	6041	6041	Category A	0	1.0319824	-0.059814453	0.024902344	-0.44384766	0.26513672	-32.31	0	3/4/2018	3	4	2018	10:29:11	37751	0.1	10	29	11	0	0.057861328	3.5803711	0.000244141	1.0285645	-0.052490234	0.32666016	0.0078125	0	0	0	0	0	0	0	0	0	1.0300293	0.030029297	0.010742188	-0.000244141	0.003173828	-0.007080078	0	44330	0	0	0
60	6042	6042	Category A	-0.011962891	1.0678711	-0.047851563	0.026367188	-0.44238281	0.265625	-32.43	0	3/4/2018	3	4	2018	10:29:11	37751	0.2	10	29	11	0	0.057861328	3.5803711	0.000488281	1.0280762	-0.052490234	0.76464844	0.041748047	0	0	0	0	0	0	0	0	0	1.029541	0.029541016	0.056640625	-0.012451172	0.039550781	0.004638672	0	44330	0	0	0
61	6043	6043	Category A	0	1.0319824	-0.035888672	0.029052734	-0.43896484	0.26757813	-32.43	0	3/4/2018	3	4	2018	10:29:11	37751	0.3	10	29	11	0	0.057861328	3.5803711	0.000244141	1.0283203	-0.052246094	1.5622559	0.016601563	0	0	0	0	0	0	0	0	0	1.029541	0.029541016	0.020263672	-0.000244141	0.003417969	0.016357422	0	44330	0	0	0
62	6044	6044	Category A	0	1.0197754	-0.047851563	0.030029297	-0.43896484	0.26757813	-31.82	0	3/4/2018	3	4	2018	10:29:11	37751	0.4	10	29	11	0	0.057861328	3.5803711	0.000488281	1.0288086	-0.052246094	1.9194336	0.010009766	0	0	0	0	0	0	0	0	0	1.0300293	0.030029297	0.014160156	-0.000488281	-0.009033203	0.004394531	0	44330	0	0	0
63	6045	6045	Category A	0.011962891	1.0319824	-0.035888672	0.023193359	-0.44335938	0.26831055	-31.45	0	3/4/2018	3	4	2018	10:29:11	37751	0.5	10	29	11	0	0.057861328	3.5803711	0.000732422	1.0288086	-0.052246094	1.9973145	0.020019531	0	0	0	0	0	0	0	0	0	1.0302734	0.030273438	0.030517578	0.010986328	0.002929688	0.016357422	0	44330	0	0	0
64	6046	6046	Category A	-0.023925781	1.0197754	-0.059814453	0.027587891	-0.44580078	0.26611328	-31.32	0	3/4/2018	3	4	2018	10:29:11	37751	0.6	10	29	11	0	0.057861328	3.5803711	0.000732422	1.0288086	-0.052246094	2.2316895	0.02734375	0	0	0	0	0	0	0	0	0	1.0302734	0.030273438	0.041503906	-0.024658203	-0.009033203	-0.007324219	0	44330	0	0	0
65	6047	6047	Category A	0	1.0078125	-0.047851563	0.024902344	-0.44360352	0.26635742	-31.32	0	3/4/2018	3	4	2018	10:29:11	37751	0.7	10	29	11	0	0.057861328	3.5803711	0.001220703	1.0288086	-0.052490234	2.4321289	0.021484375	0	0	0	0	0	0	0	0	0	1.0300293	0.030029297	0.027099609	-0.001220703	-0.020996094	0.004638672	0	44330	0	0	0
66	6048	6048	Category A	0	1.0197754	-0.071777344	0.026611328	-0.44140625	0.26733398	-31.57	0	3/4/2018	3	4	2018	10:29:11	37751	0.8	10	29	11	0	0.057861328	3.5803711	0.001464844	1.0288086	-0.052001953	2.3620605	0.021484375	0	0	0	0	0	0	0	0	0	1.0300293	0.030029297	0.030029297	-0.001464844	-0.009033203	-0.01953125	0	44330	0	0	0
67	6049	6049	Category A	-0.011962891	1.0678711	-0.035888672	0.024902344	-0.44311523	0.26538086	-31.69	0	3/4/2018	3	4	2018	10:29:11	37751	0.9	10	29	11	0	0.057861328	3.5803711	0.001464844	1.0290527	-0.052001953	1.878418	0.043945313	0	0	0	0	0	0	0	0	0	1.0302734	0.030273438	0.068115234	-0.013427734	0.038574219	0.016113281	0	44330	0	0	0
68	6050	6050	Category A	0.011962891	1.0319824	-0.011962891	0.024902344	-0.44677734	0.26635742	-31.69	0	3/4/2018	3	4	2018	10:29:12	37752	0	10	29	12	0	0.057861328	3.5803711	0.001464844	1.0290527	-0.051513672	1.4848633	0.041015625	0	0	0	0	0	0	0	0	0	1.0302734	0.030273438	0.052734375	0.010253906	0.002685547	0.039550781	0	44330	0	0	0
69	6051	6051	Category A	0	1.0197754	-0.047851563	0.027587891	-0.44335938	0.26733398	-31.2	0	3/4/2018	3	4	2018	10:29:12	37752	0.1	10	29	12	0	0.057861328	3.5803711	0.001464844	1.0290527	-0.05078125	1.2021484	0.010009766	0	0	0	0	0	0	0	0	0	1.0302734	0.030273438	0.014160156	-0.001464844	-0.009277344	0.002929688	0	44330	0	0	0
70	6052	6052	Category A	0	1.0197754	-0.059814453	0.023193359	-0.44140625	0.26928711	-31.32	0	3/4/2018	3	4	2018	10:29:12	37752	0.2	10	29	12	0	0.057861328	3.5803711	0.001464844	1.0288086	-0.05078125	0.76782227	0.012695313	0	0	0	0	0	0	0	0	0	1.0302734	0.030273438	0.01953125	-0.001464844	-0.009033203	-0.008789063	0	44330	0	0	0
71	6053	6053	Category A	-0.011962891	0.99584961	-0.059814453	0.032714844	-0.44604492	0.2644043	-31.08	0	3/4/2018	3	4	2018	10:29:12	37752	0.3	10	29	12	0	0.057861328	3.5803711	0.001464844	1.0288086	-0.05078125	0.48974609	0.036621094	0	0	0	0	0	0	0	0	0	1.0300293	0.030029297	0.055419922	-0.013427734	-0.032958984	-0.008789063	0	44330	0	0	0
72	6054	6054	Category A	0.011962891	1.0319824	-0.023925781	0.028320313	-0.44506836	0.26708984	-31.2	0	3/4/2018	3	4	2018	10:29:12	37752	0.4	10	29	12	0	0.057861328	3.5803711	0.001464844	1.0285645	-0.051269531	1.3305664	0.029296875	0	0	0	0	0	0	0	0	0	1.0297852	0.029785156	0.040771484	0.010253906	0.003173828	0.02734375	0	44330	0	0	0
73	6055	6055	Category A	0.023925781	1.0078125	-0.011962891	0.025146484	-0.43969727	0.26928711	-31.45	0	3/4/2018	3	4	2018	10:29:12	37752	0.5	10	29	12	0	0.057861328	3.5803711	0.001464844	1.0288086	-0.051269531	1.6154785	0.050048828	0	0	0	0	0	0	0	0	0	1.0300293	0.030029297	0.082763672	0.022216797	-0.020996094	0.039306641	0	44330	0	0	0
74	6056	6056	Category A	-0.011962891	1.0078125	-0.071777344	0.023925781	-0.44311523	0.26831055	-31.45	0	3/4/2018	3	4	2018	10:29:12	37752	0.6	10	29	12	0	0.057861328	3.5803711	0.001464844	1.0288086	-0.051269531	2.3547363	0.032226563	0	0	0	0	0	0	0	0	0	1.0300293	0.030029297	0.054931641	-0.013427734	-0.020996094	-0.020263672	0	44330	0	0	0
75	6057	6057	Category A	0	0.99584961	-0.083984375	0.028320313	-0.43969727	0.26855469	-31.69	0	3/4/2018	3	4	2018	10:29:12	37752	0.7	10	29	12	0	0.057861328	3.5803711	0.001464844	1.0288086	-0.051025391	3.1782227	0.046630859	0	0	0	0	0	0	0	0	0	1.0302734	0.030273438	0.067382813	-0.001464844	-0.032958984	-0.032714844	0	44330	0	0	0
76	6058	6058	Category A	0.023925781	1.0319824	-0.071777344	0.022949219	-0.44165039	0.26025391	-31.69	0	3/4/2018	3	4	2018	10:29:12	37752	0.8	10	29	12	0	0.057861328	3.5803711	0.001220703	1.0288086	-0.051513672	3.598877	0.030273438	0	0	0	0	0	0	0	0	0	1.0300293	0.030029297	0.045654297	0.022460938	0.002929688	-0.020019531	0	44330	0	0	0
77	6059	6059	Category A	0	1.0559082	-0.071777344	0.025390625	-0.44165039	0.26147461	-31.94	0	3/4/2018	3	4	2018	10:29:12	37752	0.9	10	29	12	0	0.057861328	3.5803711	0.000976563	1.0288086	-0.051513672	3.5454102	0.033447266	0	0	0	0	0	0	0	0	0	1.0302734	0.030273438	0.048095703	-0.000976563	0.026855469	-0.020019531	0	44330	0	0	0
78	6060	6060	Category A	0.011962891	1.0319824	-0.047851563	0.026367188	-0.44238281	0.26733398	-32.06	0	3/4/2018	3	4	2018	10:29:13	37753	0	10	29	13	0	0.057861328	3.5803711	0.001464844	1.0290527	-0.051025391	3.8564453	0.011230469	0	0	0	0	0	0	0	0	0	1.0302734	0.030273438	0.016357422	0.010253906	0.002685547	0.003173828	0	44330	0	0	0
79	6061	6061	Category A	0.011962891	1.0319824	-0.059814453	0.025634766	-0.43994141	0.26660156	-32.43	0	3/4/2018	3	4	2018	10:29:13	37753	0.1	10	29	13	0	0.057861328	3.5803711	0.001708984	1.0290527	-0.051269531	4.2329102	0.013427734	0	0	0	0	0	0	0	0	0	1.0302734	0.030273438	0.021240234	0.010009766	0.002685547	-0.008300781	0	44330	0	0	0
80	6062	6062	Category A	0	1.0439453	-0.059814453	0.025634766	-0.44677734	0.26318359	-32.68	0	3/4/2018	3	4	2018	10:29:13	37753	0.2	10	29	13	0	0.057861328	3.5803711	0.001953125	1.0290527	-0.05078125	3.1994629	0.017333984	0	0	0	0	0	0	0	0	0	1.0302734	0.030273438	0.025634766	-0.001953125	0.014648438	-0.008789063	0	44330	0	0	0
81	6063	6063	Category A	0	1.0439453	-0.047851563	0.029785156	-0.43798828	0.26953125	-32.56	0	3/4/2018	3	4	2018	10:29:13	37753	0.3	10	29	13	0	0.057861328	3.5803711	0.002685547	1.0288086	-0.051269531	1.5378418	0.015625	0	0	0	0	0	0	0	0	0	1.0300293	0.030029297	0.021240234	-0.002685547	0.014892578	0.003417969	0	44330	0	0	0
82	6064	6064	Category A	-0.023925781	1.0559082	-0.047851563	0.01953125	-0.43896484	0.26049805	-32.56	0	3/4/2018	3	4	2018	10:29:13	37753	0.4	10	29	13	0	0.057861328	3.5803711	0.002929688	1.0288086	-0.051513672	1.0812988	0.038330078	0	0	0	0	0	0	0	0	0	1.0300293	0.030029297	0.057861328	-0.026855469	0.026855469	0.003662109	0	44330	0	0	0
83	6065	6065	Category A	0	1.0678711	-0.047851563	0.026611328	-0.44140625	0.26660156	-32.31	0	3/4/2018	3	4	2018	10:29:13	37753	0.5	10	29	13	0	0.057861328	3.5803711	0.002929688	1.0285645	-0.051269531	0.8828125	0.039550781	0	0	0	0	0	0	0	0	0	1.0297852	0.029785156	0.045654297	-0.002929688	0.0390625	0.003417969	0	44330	0	0	0
84	6066	6066	Category A	0	1.0439453	-0.059814453	0.025634766	-0.44482422	0.26220703	-32.31	0	3/4/2018	3	4	2018	10:29:13	37753	0.6	10	29	13	0	0.057861328	3.5803711	0.002685547	1.0280762	-0.05078125	0.14526367	0.018066406	0	0	0	0	0	0	0	0	0	1.029541	0.029541016	0.02734375	-0.002685547	0.015625	-0.008789063	0	44330	0	0	0
85	6067	6067	Category A	0.011962891	0.99584961	-0.047851563	0.026611328	-0.44140625	0.26660156	-32.43	0	3/4/2018	3	4	2018	10:29:13	37753	0.7	10	29	13	0	0.057861328	3.5803711	0.002685547	1.0283203	-0.050537109	0.20458984	0.033935547	0	0	0	0	0	0	0	0	0	1.029541	0.029541016	0.044433594	0.009033203	-0.032470703	0.002685547	0	44330	0	0	0
86	6068	6068	Category A	0.011962891	1.0319824	-0.023925781	0.025634766	-0.44140625	0.26831055	-32.19	0	3/4/2018	3	4	2018	10:29:13	37753	0.8	10	29	13	0	0.057861328	3.5803711	0.002929688	1.0283203	-0.050537109	0.56811523	0.028320313	0	0	0	0	0	0	0	0	0	1.029541	0.029541016	0.0390625	0.008789063	0.003417969	0.026611328	0	44330	0	0	0
87	6069	6069	Category A	0.035888672	1.0197754	-0.059814453	0.023193359	-0.44238281	0.26708984	-32.06	0	3/4/2018	3	4	2018	10:29:13	37753	0.9	10	29	13	0	0.057861328	3.5803711	0.002685547	1.0283203	-0.05078125	1.1420898	0.03515625	0	0	0	0	0	0	0	0	0	1.029541	0.029541016	0.050292969	0.032958984	-0.008544922	-0.008789063	0	44330	0	0	0
88	6070	6070	Category A	0.011962891	1.0197754	-0.059814453	0.024658203	-0.44262695	0.26538086	-31.81	0	3/4/2018	3	4	2018	10:29:14	37754	0	10	29	14	0	0.057861328	3.5803711	0.002685547	1.0283203	-0.05078125	0.74707031	0.015136719	0	0	0	0	0	0	0	0	0	1.029541	0.029541016	0.026367188	0.009033203	-0.008544922	-0.008789063	0	44330	0	0	0
89	6071	6071	Category A	0	1.0319824	-0.071777344	0.026611328	-0.43798828	0.26757813	-31.69	0	3/4/2018	3	4	2018	10:29:14	37754	0.1	10	29	14	0	0.057861328	3.5803711	0.002685547	1.0283203	-0.051269531	0.38232422	0.020751953	0	0	0	0	0	0	0	0	0	1.029541	0.029541016	0.026611328	-0.002685547	0.003417969	-0.020263672	0	44330	0	0	0
90	6072	6072	Category A	0.011962891	1.0319824	-0.059814453	0.025634766	-0.44482422	0.26318359	-31.57	0	3/4/2018	3	4	2018	10:29:14	37754	0.2	10	29	14	0	0.057861328	3.5803711	0.002197266	1.0280762	-0.051513672	1.2929688	0.013183594	0	0	0	0	0	0	0	0	0	1.0292969	0.029296875	0.021728516	0.009521484	0.003662109	-0.008056641	0	44330	0	0	0
91	6073	6073	Category A	0.011962891	1.0319824	-0.035888672	0.02734375	-0.44165039	0.26831055	-31.32	0	3/4/2018	3	4	2018	10:29:14	37754	0.3	10	29	14	0	0.057861328	3.5803711	0.002197266	1.0283203	-0.05078125	0.79760742	0.018066406	0	0	0	0	0	0	0	0	0	1.029541	0.029541016	0.028076172	0.009521484	0.003417969	0.014892578	0	44330	0	0	0
92	6074	6074	Category A	0	0.99584961	-0.047851563	0.026611328	-0.43896484	0.26733398	-31.32	0	3/4/2018	3	4	2018	10:29:14	37754	0.4	10	29	14	0	0.057861328	3.5803711	0.001953125	1.027832	-0.050292969	0.063964844	0.032226563	0	0	0	0	0	0	0	0	0	1.0290527	0.029052734	0.036621094	-0.001953125	-0.031982422	0.002441406	0	44330	0	0	0
93	6075	6075	Category A	-0.011962891	0.99584961	-0.059814453	0.025634766	-0.44213867	0.26733398	-31.45	0	3/4/2018	3	4	2018	10:29:14	37754	0.5	10	29	14	0	0.057861328	3.5803711	0.001953125	1.0273438	-0.050537109	0.49291992	0.035644531	0	0	0	0	0	0	0	0	0	1.0285645	0.028564453	0.0546875	-0.013916016	-0.031494141	-0.009033203	0	44330	0	0	0
94	6076	6076	Category A	0.011962891	1.0319824	-0.023925781	0.023925781	-0.43896484	0.25927734	-31.69	0	3/4/2018	3	4	2018	10:29:14	37754	0.6	10	29	14	0	0.057861328	3.5803711	0.001953125	1.0273438	-0.050048828	0.75341797	0.028320313	0	0	0	0	0	0	0	0	0	1.0285645	0.028564453	0.040771484	0.009765625	0.004394531	0.026123047	0	44330	0	0	0
95	6077	6077	Category A	0.011962891	1.0078125	-0.047851563	0.02734375	-0.44360352	0.26635742	-31.81	0	3/4/2018	3	4	2018	10:29:14	37754	0.7	10	29	14	0	0.057861328	3.5803711	0.002197266	1.027832	-0.050292969	0.38476563	0.022460938	0	0	0	0	0	0	0	0	0	1.0290527	0.029052734	0.032226563	0.009521484	-0.020019531	0.002441406	0	44330	0	0	0
96	6078	6078	Category A	0	1.0197754	-0.035888672	0.021728516	-0.44482422	0.26538086	-31.69	0	3/4/2018	3	4	2018	10:29:14	37754	0.8	10	29	14	0	0.058837891	3.5771484	0.002441406	1.027832	-0.050048828	1.5495605	0.016601563	0	0	0	0	0	0	0	0	0	1.0290527	0.029052734	0.024902344	-0.002441406	-0.008056641	0.014160156	0	44330	0	0	0
97	6079	6079	Category A	0	1.0319824	-0.059814453	0.029052734	-0.43896484	0.265625	-31.82	0	3/4/2018	3	4	2018	10:29:14	37754	0.9	10	29	14	0	0.058837891	3.5771484	0.002685547	1.0280762	-0.049804688	1.0310059	0.010742188	0	0	0	0	0	0	0	0	0	1.0292969	0.029296875	0.016357422	-0.002685547	0.003662109	-0.009765625	0	44330	0	0	0
98	6080	6080	Category A	0.011962891	1.0439453	-0.059814453	0.026611328	-0.44677734	0.26733398	-31.82	0	3/4/2018	3	4	2018	10:29:15	37755	0	10	29	15	0	0.058837891	3.5771484	0.002197266	1.0275879	-0.050048828	0.82006836	0.020996094	0	0	0	0	0	0	0	0	0	1.0288086	0.028808594	0.035400391	0.009521484	0.016113281	-0.009521484	0	44330	0	0	0
99	6081	6081	Category A	0.023925781	1.0078125	-0.047851563	0.025634766	-0.44677734	0.26635742	-31.82	0	3/4/2018	3	4	2018	10:29:15	37755	0.1	10	29	15	0	0.058837891	3.5771484	0.002197266	1.0270996	-0.050048828	1.5922852	0.029052734	0	0	0	0	0	0	0	0	0	1.0283203	0.028320313	0.043212891	0.021484375	-0.019287109	0.002197266	0	44330	0	0	0
100	6082	6082	Category A	-0.011962891	1.0439453	-0.047851563	0.024658203	-0.44335938	0.26342773	-32.06	0	3/4/2018	3	4	2018	10:29:15	37755	0.2	10	29	15	0	0.058837891	3.5771484	0.002441406	1.0273438	-0.050048828	1.6130371	0.021972656	0	0	0	0	0	0	0	0	0	1.0285645	0.028564453	0.033203125	-0.014404297	0.016357422	0.002197266	0	44330	0	0	0
101	6083	6083	Category A	0	1.0439453	-0.059814453	0.025878906	-0.44042969	0.27026367	-32.06	0	3/4/2018	3	4	2018	10:29:15	37755	0.3	10	29	15	0	0.058837891	3.5771484	0.002685547	1.0268555	-0.050537109	0.12084961	0.019287109	0	0	0	0	0	0	0	0	0	1.0283203	0.028320313	0.028564453	-0.002685547	0.016845703	-0.009033203	0	44330	0	0	0
102	6084	6084	Category A	0.011962891	1.0197754	-0.059814453	0.026855469	-0.44311523	0.26733398	-31.57	0	3/4/2018	3	4	2018	10:29:15	37755	0.4	10	29	15	0	0.058837891	3.5771484	0.002685547	1.0268555	-0.050537109	1.5249023	0.014892578	0	0	0	0	0	0	0	0	0	1.0283203	0.028320313	0.025634766	0.009033203	-0.007080078	-0.009033203	0	44330	0	0	0
103	6085	6085	Category A	0.011962891	1.0078125	-0.047851563	0.026611328	-0.44677734	0.26733398	-31.7	0	3/4/2018	3	4	2018	10:29:15	37755	0.5	10	29	15	0	0.058837891	3.5771484	0.002685547	1.0270996	-0.051025391	0.67871094	0.021728516	0	0	0	0	0	0	0	0	0	1.0283203	0.028320313	0.031982422	0.009033203	-0.019287109	0.003173828	0	44330	0	0	0
104	6086	6086	Category A	0.023925781	1.0197754	-0.083984375	0.025878906	-0.44580078	0.27001953	-31.33	0	3/4/2018	3	4	2018	10:29:15	37755	0.6	10	29	15	0	0.058837891	3.5771484	0.002441406	1.0268555	-0.051269531	0.17944336	0.039550781	0	0	0	0	0	0	0	0	0	1.0283203	0.028320313	0.061035156	0.021240234	-0.007080078	-0.032470703	0	44330	0	0	0
105	6087	6087	Category A	0	1.0319824	-0.035888672	0.024169922	-0.44238281	0.26831055	-31.08	0	3/4/2018	3	4	2018	10:29:15	37755	0.7	10	29	15	0	0.058837891	3.5771484	0.004882813	1.0273438	-0.051269531	0.095703125	0.016601563	0	0	0	0	0	0	0	0	0	1.0288086	0.028808594	0.024902344	-0.004882813	0.004394531	0.015380859	0	44330	0	0	0
106	6088	6088	Category A	-0.011962891	1.0319824	-0.035888672	0.025634766	-0.4440918	0.26733398	-31.82	0	3/4/2018	3	4	2018	10:29:15	37755	0.8	10	29	15	0	0.058837891	3.5771484	0.004882813	1.0275879	-0.051269531	0.17797852	0.023193359	0	0	0	0	0	0	0	0	0	1.0288086	0.028808594	0.036621094	-0.016845703	0.004150391	0.015380859	0	44330	0	0	0
107	6089	6089	Category A	0.011962891	1.0197754	-0.035888672	0.028564453	-0.44140625	0.2644043	-31.69	0	3/4/2018	3	4	2018	10:29:15	37755	0.9	10	29	15	0	0.058837891	3.5771484	0.004882813	1.027832	-0.05078125	2.2509766	0.018310547	0	0	0	0	0	0	0	0	0	1.0290527	0.029052734	0.029785156	0.006835938	-0.008056641	0.014892578	0	44330	0	0	0
108	6090	6090	Category A	0	1.0078125	-0.023925781	0.028320313	-0.44506836	0.27026367	-31.69	0	3/4/2018	3	4	2018	10:29:16	37756	0	10	29	16	0	0.058837891	3.5771484	0.004882813	1.0273438	-0.050537109	3.6379395	0.033447266	0	0	0	0	0	0	0	0	0	1.0285645	0.028564453	0.051269531	-0.004882813	-0.01953125	0.026611328	0	44330	0	0	0
109	6091	6091	Category A	-0.011962891	1.0197754	-0.023925781	0.024902344	-0.44165039	0.26220703	-31.94	0	3/4/2018	3	4	2018	10:29:16	37756	0.1	10	29	16	0	0.058837891	3.5771484	0.004638672	1.0273438	-0.051269531	3.3034668	0.032714844	0	0	0	0	0	0	0	0	0	1.0285645	0.028564453	0.051513672	-0.016601563	-0.007568359	0.02734375	0	44330	0	0	0
110	6092	6092	Category A	0	1.0197754	-0.047851563	0.02734375	-0.44238281	0.26733398	-31.57	0	3/4/2018	3	4	2018	10:29:16	37756	0.2	10	29	16	0	0.058837891	3.5771484	0.004394531	1.0273438	-0.051269531	2.7548828	0.009277344	0	0	0	0	0	0	0	0	0	1.0285645	0.028564453	0.015380859	-0.004394531	-0.007568359	0.003417969	0	44330	0	0	0
111	6093	6093	Category A	0	1.0197754	-0.071777344	0.025634766	-0.44750977	0.27001953	-31.82	0	3/4/2018	3	4	2018	10:29:16	37756	0.3	10	29	16	0	0.058837891	3.5771484	0.004150391	1.0273438	-0.05078125	3.2490234	0.022460938	0	0	0	0	0	0	0	0	0	1.0288086	0.028808594	0.032714844	-0.004150391	-0.007568359	-0.020751953	0	44330	0	0	0
112	6094	6094	Category A	-0.011962891	1.0439453	-0.047851563	0.028564453	-0.44775391	0.26538086	-32.19	0	3/4/2018	3	4	2018	10:29:16	37756	0.4	10	29	16	0	0.058837891	3.5771484	0.004394531	1.0280762	-0.05078125	3.5100098	0.022949219	0	0	0	0	0	0	0	0	0	1.0292969	0.029296875	0.035400391	-0.016357422	0.015625	0.002929688	0	44330	0	0	0
113	6095	6095	Category A	0	1.0439453	-0.023925781	0.028564453	-0.44604492	0.26831055	-32.06	0	3/4/2018	3	4	2018	10:29:16	37756	0.5	10	29	16	0	0.058837891	3.5771484	0.004150391	1.0280762	-0.051025391	2.1333008	0.031738281	0	0	0	0	0	0	0	0	0	1.0292969	0.029296875	0.047363281	-0.004150391	0.015625	0.027099609	0	44330	0	0	0
114	6096	6096	Category A	0.011962891	1.0319824	-0.023925781	0.028564453	-0.44604492	0.26538086	-32.19	0	3/4/2018	3	4	2018	10:29:16	37756	0.6	10	29	16	0	0.058837891	3.5771484	0.003417969	1.0285645	-0.051269531	1.027832	0.028808594	0	0	0	0	0	0	0	0	0	1.0297852	0.029785156	0.0390625	0.008300781	0.003173828	0.02734375	0	44330	0	0	0
115	6097	6097	Category A	0	1.0197754	-0.083984375	0.025634766	-0.44360352	0.26416016	-32.06	0	3/4/2018	3	4	2018	10:29:16	37756	0.7	10	29	16	0	0.058837891	3.5771484	0.003662109	1.0290527	-0.051269531	0.74707031	0.033935547	0	0	0	0	0	0	0	0	0	1.0302734	0.030273438	0.045654297	-0.003662109	-0.009277344	-0.032470703	0	44330	0	0	0
116	6098	6098	Category A	-0.011962891	1.0197754	-0.035888672	0.024169922	-0.44116211	0.26831055	-31.94	0	3/4/2018	3	4	2018	10:29:16	37756	0.8	10	29	16	0	0.058837891	3.5771484	0.003417969	1.0292969	-0.05078125	0.11425781	0.023681641	0	0	0	0	0	0	0	0	0	1.0305176	0.030517578	0.040039063	-0.015380859	-0.009521484	0.014892578	0	44330	0	0	0
117	6099	6099	Category A	0.023925781	1.0439453	-0.035888672	0.025146484	-0.43969727	0.26635742	-31.69	0	3/4/2018	3	4	2018	10:29:16	37756	0.9	10	29	16	0	0.058837891	3.5771484	0.003173828	1.0292969	-0.050537109	1.5224609	0.029052734	0	0	0	0	0	0	0	0	0	1.0305176	0.030517578	0.049560547	0.020507813	0.014404297	0.014648438	0	44330	0	0	0
118	6100	6100	Category A	0.011962891	1.0319824	-0.059814453	0.028320313	-0.44506836	0.26708984	-31.69	0	3/4/2018	3	4	2018	10:29:17	37757	0	10	29	17	0	0.058837891	3.5771484	0.003173828	1.0288086	-0.050537109	3.3068848	0.012695313	0	0	0	0	0	0	0	0	0	1.0302734	0.030273438	0.020507813	0.008544922	0.002929688	-0.009033203	0	44330	0	0	0
119	6101	6101	Category A	0	1.0439453	-0.047851563	0.024169922	-0.44848633	0.26513672	-31.57	0	3/4/2018	3	4	2018	10:29:17	37757	0.1	10	29	17	0	0.058837891	3.5771484	0.002929688	1.0288086	-0.050537109	5.0490723	0.015625	0	0	0	0	0	0	0	0	0	1.0300293	0.030029297	0.020996094	-0.002929688	0.014892578	0.002685547	0	44330	0	0	0
120	6102	6102	Category A	0.035888672	1.0197754	-0.083984375	0.025390625	-0.44238281	0.26635742	-31.2	0	3/4/2018	3	4	2018	10:29:17	37757	0.2	10	29	17	0	0.058837891	3.5771484	0.002929688	1.0292969	-0.050537109	5.2409668	0.047851563	0	0	0	0	0	0	0	0	0	1.0305176	0.030517578	0.075683594	0.032714844	-0.009521484	-0.033203125	0	44330	0	0	0
121	6103	6103	Category A	0.035888672	1.0439453	-0.059814453	0.023925781	-0.44311523	0.26708984	-31.45	0	3/4/2018	3	4	2018	10:29:17	37757	0.3	10	29	17	0	0.058837891	3.5771484	0.002929688	1.0292969	-0.050537109	4.2553711	0.037109375	0	0	0	0	0	0	0	0	0	1.0305176	0.030517578	0.056396484	0.032714844	0.014404297	-0.009033203	0	44330	0	0	0
122	6104	6104	Category A	0	0.98388672	-0.035888672	0.028320313	-0.43969727	0.27026367	-31.82	0	3/4/2018	3	4	2018	10:29:17	37757	0.4	10	29	17	0	0.058837891	3.5771484	0.002929688	1.0288086	-0.05078125	2.8774414	0.047607422	0	0	0	0	0	0	0	0	0	1.0302734	0.030273438	0.062988281	-0.002929688	-0.044921875	0.014892578	0	44330	0	0	0
123	6105	6105	Category A	-0.023925781	0.98388672	-0.035888672	0.025634766	-0.44165039	0.26635742	-32.06	0	3/4/2018	3	4	2018	10:29:17	37757	0.5	10	29	17	0	0.058837891	3.5771484	0.003173828	1.0288086	-0.05078125	1.503418	0.0546875	0	0	0	0	0	0	0	0	0	1.0300293	0.030029297	0.087158203	-0.027099609	-0.044921875	0.014892578	0	44330	0	0	0
124	6106	6106	Category A	0	1.0319824	-0.059814453	0.029296875	-0.44775391	0.26708984	-32.31	0	3/4/2018	3	4	2018	10:29:17	37757	0.6	10	29	17	0	0.058837891	3.5771484	0.003173828	1.0280762	-0.05078125	0.27441406	0.010009766	0	0	0	0	0	0	0	0	0	1.029541	0.029541016	0.015869141	-0.003173828	0.003662109	-0.008789063	0	44330	0	0	0
125	6107	6107	Category A	0	1.0319824	-0.071777344	0.030029297	-0.44946289	0.26635742	-32.19	0	3/4/2018	3	4	2018	10:29:17	37757	0.7	10	29	17	0	0.058837891	3.5771484	0.003173828	1.027832	-0.050537109	3.0686035	0.021728516	0	0	0	0	0	0	0	0	0	1.0290527	0.029052734	0.028564453	-0.003173828	0.00390625	-0.020996094	0	44330	0	0	0
126	6108	6108	Category A	-0.011962891	1.0439453	-0.071777344	0.025634766	-0.44238281	0.26928711	-31.69	0	3/4/2018	3	4	2018	10:29:17	37757	0.8	10	29	17	0	0.058837891	3.5771484	0.002929688	1.0280762	-0.050537109	5.0180664	0.030273438	0	0	0	0	0	0	0	0	0	1.029541	0.029541016	0.051757813	-0.014892578	0.015625	-0.020996094	0	44330	0	0	0
127	6109	6109	Category A	0	1.0559082	-0.035888672	0.032470703	-0.43896484	0.26831055	-31.57	0	3/4/2018	3	4	2018	10:29:17	37757	0.9	10	29	17	0	0.058837891	3.5771484	0.002929688	1.0283203	-0.051269531	5.6467285	0.031494141	0	0	0	0	0	0	0	0	0	1.029541	0.029541016	0.045898438	-0.002929688	0.02734375	0.015380859	0	44330	0	0	0
128	6110	6110	Category A	0	1.0439453	-0.059814453	0.025146484	-0.43969727	0.26757813	-31.82	0	3/4/2018	3	4	2018	10:29:18	37758	0	10	29	18	0	0.058837891	3.5771484	0.001953125	1.0283203	-0.051269531	6.8762207	0.017578125	0	0	0	0	0	0	0	0	0	1.029541	0.029541016	0.025878906	-0.001953125	0.015380859	-0.008300781	0	44330	0	0	0
129	6111	6111	Category A	-0.035888672	1.0319824	-0.059814453	0.027587891	-0.4440918	0.26831055	-31.69	0	3/4/2018	3	4	2018	10:29:18	37758	0.1	10	29	18	0	0.058837891	3.5771484	0.001708984	1.0285645	-0.051269531	8.9296875	0.038818359	0	0	0	0	0	0	0	0	0	1.0297852	0.029785156	0.049560547	-0.037597656	0.003173828	-0.008300781	0	44330	0	0	0
130	6112	6112	Category A	-0.011962891	1.0439453	-0.011962891	0.029052734	-0.43896484	0.26635742	-31.82	0	3/4/2018	3	4	2018	10:29:18	37758	0.2	10	29	18	0	0.058837891	3.5771484	0.001708984	1.0283203	-0.051269531	9.7998047	0.044433594	0	0	0	0	0	0	0	0	0	1.029541	0.029541016	0.068603516	-0.013671875	0.015380859	0.039306641	0	44330	0	0	0
131	6113	6113	Category A	-0.011962891	1.0197754	-0.047851563	0.029052734	-0.43896484	0.265625	-31.69	0	3/4/2018	3	4	2018	10:29:18	37758	0.3	10	29	18	0	0.058837891	3.5771484	0.001708984	1.0283203	-0.051025391	8.5424805	0.016357422	0	0	0	0	0	0	0	0	0	1.029541	0.029541016	0.025634766	-0.013671875	-0.008544922	0.003173828	0	44330	0	0	0
132	6114	6114	Category A	0	1.0078125	-0.071777344	0.024902344	-0.44384766	0.26831055	-31.69	0	3/4/2018	3	4	2018	10:29:18	37758	0.4	10	29	18	0	0.058837891	3.5771484	0.001708984	1.027832	-0.051025391	7.2089844	0.028808594	0	0	0	0	0	0	0	0	0	1.0290527	0.029052734	0.042480469	-0.001708984	-0.020019531	-0.020507813	0	44330	0	0	0
133	6115	6115	Category A	0	1.0319824	-0.035888672	0.025634766	-0.44995117	0.26611328	-31.69	0	3/4/2018	3	4	2018	10:29:18	37758	0.5	10	29	18	0	0.058837891	3.5771484	0.001464844	1.0283203	-0.051025391	5.9094238	0.015625	0	0	0	0	0	0	0	0	0	1.029541	0.029541016	0.020263672	-0.001464844	0.003417969	0.015136719	0	44330	0	0	0
134	6116	6116	Category A	0	1.0439453	-0.071777344	0.026367188	-0.44238281	0.26733398	-31.69	0	3/4/2018	3	4	2018	10:29:18	37758	0.6	10	29	18	0	0.058349609	3.5835937	0.001708984	1.0288086	-0.05078125	3.4465332	0.025634766	0	0	0	0	0	0	0	0	0	1.0302734	0.030273438	0.037597656	-0.001708984	0.014892578	-0.020751953	0	44330	0	0	0
135	6117	6117	Category A	0.011962891	1.0319824	-0.047851563	0.029052734	-0.43530273	0.265625	-31.94	0	3/4/2018	3	4	2018	10:29:18	37758	0.7	10	29	18	0	0.058349609	3.5835937	0.001464844	1.0288086	-0.051025391	0.28637695	0.010986328	0	0	0	0	0	0	0	0	0	1.0302734	0.030273438	0.016357422	0.010253906	0.002929688	0.003173828	0	44330	0	0	0
136	6118	6118	Category A	0	1.0319824	-0.047851563	0.030273438	-0.43530273	0.26855469	-31.69	0	3/4/2018	3	4	2018	10:29:18	37758	0.8	10	29	18	0	0.058349609	3.5835937	0.001464844	1.0288086	-0.051025391	1.1452637	0.004638672	0	0	0	0	0	0	0	0	0	1.0300293	0.030029297	0.0078125	-0.001464844	0.002929688	0.003173828	0	44330	0	0	0
137	6119	6119	Category A	0	1.0078125	-0.047851563	0.025878906	-0.4387207	0.26660156	-32.06	0	3/4/2018	3	4	2018	10:29:18	37758	0.9	10	29	18	0	0.058349609	3.5835937	0.001464844	1.0290527	-0.051025391	1.4155273	0.021484375	0	0	0	0	0	0	0	0	0	1.0302734	0.030273438	0.026123047	-0.001464844	-0.021240234	0.003173828	0	44330	0	0	0
138	6120	6120	Category A	0	1.0078125	-0.047851563	0.024902344	-0.44140625	0.265625	-32.19	0	3/4/2018	3	4	2018	10:29:19	37759	0	10	29	19	0	0.058349609	3.5835937	0.001220703	1.0292969	-0.051269531	2.3242188	0.021972656	0	0	0	0	0	0	0	0	0	1.0307617	0.030761719	0.026367188	-0.001220703	-0.021484375	0.003417969	0	44330	0	0	0
139	6121	6121	Category A	0.011962891	1.0439453	-0.059814453	0.022949219	-0.43994141	0.26416016	-31.94	0	3/4/2018	3	4	2018	10:29:19	37759	0.1	10	29	19	0	0.058349609	3.5835937	0.000976563	1.0290527	-0.051269531	2.6506348	0.020019531	0	0	0	0	0	0	0	0	0	1.0302734	0.030273438	0.033935547	0.010742188	0.014648438	-0.008300781	0	44330	0	0	0
140	6122	6122	Category A	0	1.0439453	-0.095947266	0.02734375	-0.44238281	0.26635742	-32.06	0	3/4/2018	3	4	2018	10:29:19	37759	0.2	10	29	19	0	0.058349609	3.5835937	0.000488281	1.029541	-0.052246094	2.777832	0.045654297	0	0	0	0	0	0	0	0	0	1.0307617	0.030761719	0.058349609	-0.000488281	0.014160156	-0.043457031	0	44330	0	0	0
141	6123	6123	Category A	0	1.0319824	-0.035888672	0.030761719	-0.43408203	0.26269531	-31.94	0	3/4/2018	3	4	2018	10:29:19	37759	0.3	10	29	19	0	0.058349609	3.5835937	0.000732422	1.0297852	-0.052246094	2.7631836	0.016601563	0	0	0	0	0	0	0	0	0	1.0310059	0.031005859	0.019287109	-0.000732422	0.001953125	0.016357422	0	44330	0	0	0
142	6124	6124	Category A	0	1.0319824	-0.083984375	0.031005859	-0.43408203	0.265625	-32.18	0	3/4/2018	3	4	2018	10:29:19	37759	0.4	10	29	19	0	0.058349609	3.5835937	0.000732422	1.0297852	-0.052246094	8.5471191	0.031494141	0	0	0	0	0	0	0	0	0	1.03125	0.03125	0.034179688	-0.000732422	0.001953125	-0.031494141	0	44330	0	0	0
143	6125	6125	Category A	0	1.0197754	-0.059814453	0.028564453	-0.44604492	0.26635742	-32.31	0	3/4/2018	3	4	2018	10:29:19	37759	0.5	10	29	19	0	0.058349609	3.5835937	0.000488281	1.0297852	-0.052001953	13.441406	0.012695313	0	0	0	0	0	0	0	0	0	1.03125	0.03125	0.018310547	-0.000488281	-0.010009766	-0.007568359	0	44330	0	0	0
144	6126	6126	Category A	0.17993164	1.0559082	-0.047851563	0.028564453	-0.44775391	0.26538086	-31.94	0	3/4/2018	3	4	2018	10:29:19	37759	0.6	10	29	19	0	0.058349609	3.5835937	0.000244141	1.0302734	-0.052001953	12.131836	0.18139648	0	0	0	0	0	0	0	0	0	1.0314941	0.031494141	0.20947266	0.17944336	0.025390625	0.004150391	0	44330	0	0	0
145	6127	6127	Category A	0	1.0197754	-0.047851563	0.026611328	-0.44018555	0.27026367	-31.94	0	3/4/2018	3	4	2018	10:29:19	37759	0.7	10	29	19	0	0.058349609	3.5835937	0	1.0300293	-0.051757813	11.286621	0.010986328	0	0	0	0	0	0	0	0	0	1.0314941	0.031494141	0.014404297	0	-0.010253906	0.00390625	0	44330	0	0	0
146	6128	6128	Category A	0	1.0319824	-0.035888672	0.024902344	-0.44067383	0.26733398	-31.57	0	3/4/2018	3	4	2018	10:29:19	37759	0.8	10	29	19	0	0.058349609	3.5835937	0	1.0300293	-0.052001953	10.439209	0.016357422	0	0	0	0	0	0	0	0	0	1.03125	0.03125	0.018310547	0	0.001708984	0.016113281	0	44330	0	0	0
147	6129	6129	Category A	-0.011962891	1.0319824	-0.023925781	0.025634766	-0.44335938	0.26831055	-31.69	0	3/4/2018	3	4	2018	10:29:19	37759	0.9	10	29	19	0	0.058349609	3.5835937	0.000244141	1.0300293	-0.052001953	9.6501465	0.030517578	0	0	0	0	0	0	0	0	0	1.0314941	0.031494141	0.041992188	-0.012207031	0.001708984	0.028076172	0	44330	0	0	0
148	6130	6130	Category A	-0.023925781	1.0319824	-0.059814453	0.024902344	-0.44482422	0.26733398	-32.06	0	3/4/2018	3	4	2018	10:29:20	37760	0	10	29	20	0	0.058349609	3.5835937	0	1.0305176	-0.051757813	3.0439453	0.025146484	0	0	0	0	0	0	0	0	0	1.0317383	0.031738281	0.033203125	-0.023925781	0.001220703	-0.0078125	0	44330	0	0	0
149	6131	6131	Category A	-0.011962891	1.0197754	-0.047851563	0.029052734	-0.43896484	0.26635742	-31.94	0	3/4/2018	3	4	2018	10:29:20	37760	0.1	10	29	20	0	0.058349609	3.5835937	0.000244141	1.0305176	-0.051757813	1.8537598	0.016845703	0	0	0	0	0	0	0	0	0	1.0319824	0.031982422	0.027099609	-0.012207031	-0.010742188	0.00390625	0	44330	0	0	0
150	6132	6132	Category A	-0.011962891	1.0319824	-0.035888672	0.027587891	-0.44580078	0.26611328	-32.19	0	3/4/2018	3	4	2018	10:29:20	37760	0.2	10	29	20	0	0.058349609	3.5835937	0.000488281	1.0305176	-0.052001953	1.4191895	0.020507813	0	0	0	0	0	0	0	0	0	1.0319824	0.031982422	0.029785156	-0.012451172	0.001220703	0.016113281	0	44330	0	0	0
151	6133	6133	Category A	0	1.0439453	-0.059814453	0.030029297	-0.43994141	0.26757813	-32.31	0	3/4/2018	3	4	2018	10:29:20	37760	0.3	10	29	20	0	0.058349609	3.5835937	0.000488281	1.0307617	-0.052001953	1.626709	0.015136719	0	0	0	0	0	0	0	0	0	1.0319824	0.031982422	0.021240234	-0.000488281	0.012939453	-0.007568359	0	44330	0	0	0
152	6134	6134	Category A	0	1.0319824	-0.035888672	0.026611328	-0.44213867	0.26831055	-32.19	0	3/4/2018	3	4	2018	10:29:20	37760	0.4	10	29	20	0	0.058349609	3.5835937	0.000488281	1.0310059	-0.051269531	7.2023926	0.015380859	0	0	0	0	0	0	0	0	0	1.0322266	0.032226563	0.016845703	-0.000488281	0.000732422	0.015380859	0	44330	0	0	0
153	6135	6135	Category A	-0.035888672	1.0439453	-0.035888672	0.024902344	-0.44311523	0.26733398	-32.06	0	3/4/2018	3	4	2018	10:29:20	37760	0.5	10	29	20	0	0.058349609	3.5835937	0.000732422	1.0307617	-0.051513672	12.116211	0.041748047	0	0	0	0	0	0	0	0	0	1.0322266	0.032226563	0.065185547	-0.036621094	0.012939453	0.015625	0	44330	0	0	0
154	6136	6136	Category A	0	1.0439453	-0.059814453	0.024169922	-0.44580078	0.26708984	-31.69	0	3/4/2018	3	4	2018	10:29:20	37760	0.6	10	29	20	0	0.058349609	3.5835937	0.000732422	1.0310059	-0.052490234	11.351563	0.014648438	0	0	0	0	0	0	0	0	0	1.0324707	0.032470703	0.020751953	-0.000732422	0.012695313	-0.007080078	0	44330	0	0	0
155	6137	6137	Category A	-0.011962891	1.0197754	-0.059814453	0.025634766	-0.44677734	0.26635742	-31.69	0	3/4/2018	3	4	2018	10:29:20	37760	0.7	10	29	20	0	0.058349609	3.5835937	0.000488281	1.0310059	-0.053222656	10.807129	0.018066406	0	0	0	0	0	0	0	0	0	1.0324707	0.032470703	0.030273438	-0.012451172	-0.011230469	-0.006347656	0	44330	0	0	0
156	6138	6138	Category A	0	1.0439453	-0.035888672	0.026611328	-0.44140625	0.26733398	-31.57	0	3/4/2018	3	4	2018	10:29:20	37760	0.8	10	29	20	0	0.058349609	3.5835937	0.000488281	1.03125	-0.053222656	9.7944336	0.021240234	0	0	0	0	0	0	0	0	0	1.0327148	0.032714844	0.030273438	-0.000488281	0.012451172	0.017333984	0	44330	0	0	0
157	6139	6139	Category A	0	1.0197754	-0.083984375	0.025146484	-0.43994141	0.26416016	-31.69	0	3/4/2018	3	4	2018	10:29:20	37760	0.9	10	29	20	0	0.058349609	3.5835937	0.000488281	1.0310059	-0.053710938	8.1862793	0.031982422	0	0	0	0	0	0	0	0	0	1.0324707	0.032470703	0.041992188	-0.000488281	-0.011230469	-0.030029297	0	44330	0	0	0
158	6140	6140	Category A	0	1.0197754	-0.047851563	0.025878906	-0.44042969	0.26733398	-31.82	0	3/4/2018	3	4	2018	10:29:21	37761	0	10	29	21	0	0.058349609	3.5835937	0.000244141	1.0307617	-0.053955078	0.96264648	0.012695313	0	0	0	0	0	0	0	0	0	1.0322266	0.032226563	0.017578125	-0.000244141	-0.010986328	0.006103516	0	44330	0	0	0
159	6141	6141	Category A	0	1.0678711	-0.047851563	0.025634766	-0.43994141	0.26342773	-31.69	0	3/4/2018	3	4	2018	10:29:21	37761	0.1	10	29	21	0	0.058349609	3.5835937	0	1.0305176	-0.053955078	4.9714355	0.037597656	0	0	0	0	0	0	0	0	0	1.0319824	0.031982422	0.043457031	0	0.037109375	0.006103516	0	44330	0	0	0
160	6142	6142	Category A	0	1.0439453	-0.071777344	0.023925781	-0.43798828	0.26733398	-31.82	0	3/4/2018	3	4	2018	10:29:21	37761	0.2	10	29	21	0	0.058349609	3.5835937	0	1.0305176	-0.054199219	5.4804688	0.021972656	0	0	0	0	0	0	0	0	0	1.0317383	0.031738281	0.030761719	0	0.013183594	-0.017333984	0	44330	0	0	0
161	6143	6143	Category A	0	1.0197754	-0.059814453	0.025878906	-0.44042969	0.26831055	-31.69	0	3/4/2018	3	4	2018	10:29:21	37761	0.3	10	29	21	0	0.058349609	3.5835937	-0.000244141	1.0305176	-0.053466797	5.8181152	0.012451172	0	0	0	0	0	0	0	0	0	1.0319824	0.031982422	0.017333984	0.000244141	-0.010742188	-0.006103516	0	44330	0	0	0
162	6144	6144	Category A	0	1.0439453	-0.059814453	0.025878906	-0.44946289	0.26513672	-31.69	0	3/4/2018	3	4	2018	10:29:21	37761	0.4	10	29	21	0	0.058349609	3.5835937	-0.000732422	1.0302734	-0.053466797	5.640625	0.014648438	0	0	0	0	0	0	0	0	0	1.0317383	0.031738281	0.020263672	0.000732422	0.013427734	-0.006103516	0	44330	0	0	0
163	6145	6145	Category A	0	1.0197754	-0.035888672	0.025146484	-0.44604492	0.26025391	-31.57	0	3/4/2018	3	4	2018	10:29:21	37761	0.5	10	29	21	0	0.058349609	3.5835937	-0.000488281	1.0307617	-0.053710938	5.0644531	0.020996094	0	0	0	0	0	0	0	0	0	1.0322266	0.032226563	0.029541016	0.000488281	-0.010986328	0.017822266	0	44330	0	0	0
164	6146	6146	Category A	0	1.0078125	-0.035888672	0.027587891	-0.44238281	0.265625	-31.69	0	3/4/2018	3	4	2018	10:29:21	37761	0.6	10	29	21	0	0.058349609	3.5835937	-0.000244141	1.0314941	-0.054443359	5.2722168	0.030029297	0	0	0	0	0	0	0	0	0	1.032959	0.032958984	0.042480469	0.000244141	-0.023681641	0.018554688	0	44330	0	0	0
165	6147	6147	Category A	0	1.0319824	-0.059814453	0.023925781	-0.4440918	0.25927734	-31.69	0	3/4/2018	3	4	2018	10:29:21	37761	0.7	10	29	21	0	0.058349609	3.5835937	0	1.03125	-0.054443359	4.5515137	0.005371094	0	0	0	0	0	0	0	0	0	1.0327148	0.032714844	0.005859375	0	0.000488281	-0.005126953	0	44330	0	0	0
166	6148	6148	Category A	0.011962891	1.0439453	-0.071777344	0.026611328	-0.44311523	0.26831055	-31.57	0	3/4/2018	3	4	2018	10:29:21	37761	0.8	10	29	21	0	0.058349609	3.5835937	0	1.0310059	-0.054443359	3.6123047	0.024414063	0	0	0	0	0	0	0	0	0	1.0324707	0.032470703	0.041992188	0.01171875	0.012695313	-0.017089844	0	44330	0	0	0
167	6149	6149	Category A	-0.047851563	1.0197754	-0.059814453	0.027587891	-0.44580078	0.26928711	-31.57	0	3/4/2018	3	4	2018	10:29:21	37761	0.9	10	29	21	0	0.058349609	3.5835937	0	1.0307617	-0.054443359	3.1972656	0.049560547	0	0	0	0	0	0	0	0	0	1.0322266	0.032226563	0.064208984	-0.047851563	-0.010986328	-0.005126953	0	44330	0	0	0
168	6150	6150	Category A	0	1.0439453	-0.059814453	0.026855469	-0.44311523	0.26733398	-31.57	0	3/4/2018	3	4	2018	10:29:22	37762	0	10	29	22	0	0.058349609	3.5835937	0	1.0305176	-0.0546875	2.5952148	0.013916016	0	0	0	0	0	0	0	0	0	1.0319824	0.031982422	0.018066406	0	0.013183594	-0.004882813	0	44330	0	0	0
169	6151	6151	Category A	0	1.0078125	-0.071777344	0.025634766	-0.44580078	0.26635742	-31.81	0	3/4/2018	3	4	2018	10:29:22	37762	0.1	10	29	22	0	0.058349609	3.5835937	0	1.0305176	-0.0546875	1.987793	0.028320313	0	0	0	0	0	0	0	0	0	1.0319824	0.031982422	0.039794922	0	-0.022705078	-0.016845703	0	44330	0	0	0
170	6152	6152	Category A	0	1.0319824	-0.047851563	0.025634766	-0.44873047	0.26220703	-31.81	0	3/4/2018	3	4	2018	10:29:22	37762	0.2	10	29	22	0	0.058349609	3.5835937	0.000488281	1.0307617	-0.054443359	0.50317383	0.006591797	0	0	0	0	0	0	0	0	0	1.0322266	0.032226563	0.008300781	-0.000488281	0.000976563	0.006591797	0	44330	0	0	0
171	6153	6153	Category A	0.011962891	0.99584961	-0.035888672	0.024902344	-0.44140625	0.26928711	-31.69	0	3/4/2018	3	4	2018	10:29:22	37762	0.3	10	29	22	0	0.058349609	3.5835937	0.000488281	1.0307617	-0.0546875	0.19458008	0.041259766	0	0	0	0	0	0	0	0	0	1.0322266	0.032226563	0.065185547	0.011230469	-0.034912109	0.018798828	0	44330	0	0	0
172	6154	6154	Category A	-0.011962891	1.0319824	-0.047851563	0.018798828	-0.44360352	0.26391602	-31.94	0	3/4/2018	3	4	2018	10:29:22	37762	0.4	10	29	22	0	0.05859375	3.5690918	0.000732422	1.0307617	-0.054443359	0.64746094	0.014160156	0	0	0	0	0	0	0	0	0	1.0322266	0.032226563	0.020263672	-0.012695313	0.000976563	0.006591797	0	44330	0	0	0
173	6155	6155	Category A	0	1.0439453	-0.035888672	0.022949219	-0.4465332	0.26123047	-32.06	0	3/4/2018	3	4	2018	10:29:22	37762	0.5	10	29	22	0	0.05859375	3.5690918	0.000244141	1.0307617	-0.053955078	0.056640625	0.022460938	0	0	0	0	0	0	0	0	0	1.0322266	0.032226563	0.031738281	-0.000244141	0.012939453	0.018066406	0	44330	0	0	0
174	6156	6156	Category A	0	1.0319824	-0.047851563	0.027587891	-0.43530273	0.265625	-32.06	0	3/4/2018	3	4	2018	10:29:22	37762	0.6	10	29	22	0	0.05859375	3.5690918	0.000244141	1.0305176	-0.054443359	1.5314941	0.006591797	0	0	0	0	0	0	0	0	0	1.0319824	0.031982422	0.008300781	-0.000244141	0.001220703	0.006591797	0	44330	0	0	0
175	6157	6157	Category A	0	0.99584961	-0.047851563	0.028320313	-0.43896484	0.26757813	-32.19	0	3/4/2018	3	4	2018	10:29:22	37762	0.7	10	29	22	0	0.05859375	3.5690918	0.000244141	1.0302734	-0.053955078	1.8095703	0.034912109	0	0	0	0	0	0	0	0	0	1.0317383	0.031738281	0.041015625	-0.000244141	-0.034423828	0.006103516	0	44330	0	0	0
176	6158	6158	Category A	0	1.0439453	-0.035888672	0.022216797	-0.44042969	0.26733398	-31.94	0	3/4/2018	3	4	2018	10:29:22	37762	0.8	10	29	22	0	0.05859375	3.5690918	0.000244141	1.0297852	-0.054199219	1.9943848	0.022949219	0	0	0	0	0	0	0	0	0	1.03125	0.03125	0.032714844	-0.000244141	0.013916016	0.018310547	0	44330	0	0	0
177	6159	6159	Category A	-0.011962891	1.0559082	-0.071777344	0.023925781	-0.4440918	0.26635742	-31.69	0	3/4/2018	3	4	2018	10:29:22	37762	0.9	10	29	22	0	0.05859375	3.5690918	0	1.0300293	-0.054199219	3.0769043	0.033203125	0	0	0	0	0	0	0	0	0	1.0314941	0.031494141	0.055175781	-0.011962891	0.025634766	-0.017333984	0	44330	0	0	0
178	6160	6160	Category A	-0.011962891	1.0197754	-0.071777344	0.025634766	-0.44335938	0.26733398	-31.94	0	3/4/2018	3	4	2018	10:29:23	37763	0	10	29	23	0	0.05859375	3.5690918	0	1.0305176	-0.054443359	4.0771484	0.0234375	0	0	0	0	0	0	0	0	0	1.0319824	0.031982422	0.040039063	-0.011962891	-0.010742188	-0.017089844	0	44330	0	0	0
179	6161	6161	Category A	-0.011962891	1.0439453	-0.11987305	0.027587891	-0.43945313	0.27148438	-32.19	0	3/4/2018	3	4	2018	10:29:23	37763	0.1	10	29	23	0	0.05859375	3.5690918	0	1.0307617	-0.0546875	4.5458984	0.067138672	0	0	0	0	0	0	0	0	0	1.0322266	0.032226563	0.089599609	-0.01171875	0.012939453	-0.064941406	0	44330	0	0	0
180	6162	6162	Category A	0	1.0559082	-0.047851563	0.025634766	-0.43994141	0.26953125	-32.06	0	3/4/2018	3	4	2018	10:29:23	37763	0.2	10	29	23	0	0.05859375	3.5690918	-0.000244141	1.0305176	-0.0546875	3.8842773	0.026123047	0	0	0	0	0	0	0	0	0	1.0319824	0.031982422	0.032470703	0.000244141	0.025146484	0.006835938	0	44330	0	0	0
181	6163	6163	Category A	0	1.0559082	-0.059814453	0.023193359	-0.4387207	0.26928711	-32.19	0	3/4/2018	3	4	2018	10:29:23	37763	0.3	10	29	23	0	0.05859375	3.5690918	-0.000488281	1.0305176	-0.0546875	4.2805176	0.025634766	0	0	0	0	0	0	0	0	0	1.0319824	0.031982422	0.031005859	0.000488281	0.025146484	-0.004882813	0	44330	0	0	0
182	6164	6164	Category A	0	1.0197754	-0.047851563	0.028808594	-0.44946289	0.26635742	-32.19	0	3/4/2018	3	4	2018	10:29:23	37763	0.4	10	29	23	0	0.05859375	3.5690918	-0.000732422	1.0302734	-0.0546875	4.9616699	0.012695313	0	0	0	0	0	0	0	0	0	1.0317383	0.031738281	0.018310547	0.000732422	-0.010498047	0.006835938	0	44330	0	0	0
183	6165	6165	Category A	-0.011962891	1.0439453	-0.047851563	0.027587891	-0.4440918	0.26635742	-31.94	0	3/4/2018	3	4	2018	10:29:23	37763	0.5	10	29	23	0	0.05859375	3.5690918	-0.000732422	1.0297852	-0.0546875	4.0700684	0.019042969	0	0	0	0	0	0	0	0	0	1.03125	0.03125	0.031982422	-0.010986328	0.013916016	0.006835938	0	44330	0	0	0
184	6166	6166	Category A	0	1.0078125	-0.059814453	0.025146484	-0.43994141	0.25927734	-32.19	0	3/4/2018	3	4	2018	10:29:23	37763	0.6	10	29	23	0	0.05859375	3.5690918	-0.000732422	1.0302734	-0.054443359	3.2998047	0.023193359	0	0	0	0	0	0	0	0	0	1.0317383	0.031738281	0.028808594	0.000732422	-0.022460938	-0.005126953	0	44330	0	0	0
185	6167	6167	Category A	0.011962891	1.0197754	-0.059814453	0.030029297	-0.43994141	0.2644043	-32.19	0	3/4/2018	3	4	2018	10:29:23	37763	0.7	10	29	23	0	0.05859375	3.5690918	-0.002929688	1.0300293	-0.054199219	2.7614746	0.019042969	0	0	0	0	0	0	0	0	0	1.0314941	0.031494141	0.030761719	0.014892578	-0.010253906	-0.005371094	0	44330	0	0	0
186	6168	6168	Category A	0	1.0439453	-0.023925781	0.025634766	-0.44238281	0.26831055	-32.06	0	3/4/2018	3	4	2018	10:29:23	37763	0.8	10	29	23	0	0.05859375	3.5690918	-0.002685547	1.0300293	-0.0546875	2.1220703	0.033691406	0	0	0	0	0	0	0	0	0	1.0314941	0.031494141	0.047363281	0.002685547	0.013671875	0.030761719	0	44330	0	0	0
187	6169	6169	Category A	0	1.0439453	-0.023925781	0.031738281	-0.43530273	0.265625	-32.19	0	3/4/2018	3	4	2018	10:29:23	37763	0.9	10	29	23	0	0.05859375	3.5690918	-0.002685547	1.0297852	-0.055175781	0.92822266	0.034423828	0	0	0	0	0	0	0	0	0	1.03125	0.03125	0.048095703	0.002685547	0.013916016	0.03125	0	44330	0	0	0
188	6170	6170	Category A	0.011962891	1.0197754	-0.023925781	0.023193359	-0.43774414	0.26538086	-31.69	0	3/4/2018	3	4	2018	10:29:24	37764	0	10	29	24	0	0.05859375	3.5690918	-0.002685547	1.0297852	-0.055419922	0.11083984	0.036132813	0	0	0	0	0	0	0	0	0	1.03125	0.03125	0.056396484	0.014648438	-0.010009766	0.031494141	0	44330	0	0	0
189	6171	6171	Category A	0.011962891	1.0197754	-0.035888672	0.029052734	-0.43530273	0.2668457	-31.57	0	3/4/2018	3	4	2018	10:29:24	37764	0.1	10	29	24	0	0.05859375	3.5690918	-0.002441406	1.0297852	-0.055419922	0.11572266	0.026367188	0	0	0	0	0	0	0	0	0	1.03125	0.03125	0.044189453	0.014404297	-0.010009766	0.01953125	0	44330	0	0	0
190	6172	6172	Category A	0	1.0319824	-0.047851563	0.027587891	-0.44458008	0.27026367	-31.45	0	3/4/2018	3	4	2018	10:29:24	37764	0.2	10	29	24	0	0.05859375	3.5690918	-0.002441406	1.0297852	-0.055419922	0.23242188	0.008300781	0	0	0	0	0	0	0	0	0	1.03125	0.03125	0.012207031	0.002441406	0.001953125	0.007568359	0	44330	0	0	0
191	6173	6173	Category A	0	1.0439453	-0.023925781	0.021972656	-0.43798828	0.26245117	-31.32	0	3/4/2018	3	4	2018	10:29:24	37764	0.3	10	29	24	0	0.05859375	3.5690918	-0.002197266	1.0297852	-0.055419922	0.46362305	0.034667969	0	0	0	0	0	0	0	0	0	1.03125	0.03125	0.047851563	0.002197266	0.013916016	0.031494141	0	44330	0	0	0
192	6174	6174	Category A	0	1.0319824	-0.059814453	0.028564453	-0.44140625	0.265625	-32.06	0	3/4/2018	3	4	2018	10:29:24	37764	0.4	10	29	24	0	0.05859375	3.5690918	-0.002197266	1.029541	-0.055419922	1.0058594	0.005126953	0	0	0	0	0	0	0	0	0	1.0310059	0.031005859	0.008544922	0.002197266	0.002197266	-0.004150391	0	44330	0	0	0
193	6175	6175	Category A	0	1.0559082	-0.095947266	0.027587891	-0.44335938	0.26733398	-32.06	0	3/4/2018	3	4	2018	10:29:24	37764	0.5	10	29	24	0	0.05859375	3.5690918	-0.001953125	1.0297852	-0.055664063	0.9074707	0.047851563	0	0	0	0	0	0	0	0	0	1.03125	0.03125	0.068115234	0.001953125	0.025878906	-0.040039063	0	44330	0	0	0
194	6176	6176	Category A	0	1.0319824	-0.095947266	0.025634766	-0.44140625	0.26831055	-32.06	0	3/4/2018	3	4	2018	10:29:24	37764	0.6	10	29	24	0	0.05859375	3.5690918	-0.001464844	1.029541	-0.055664063	1.4108887	0.040039063	0	0	0	0	0	0	0	0	0	1.0310059	0.031005859	0.043945313	0.001464844	0.002197266	-0.040039063	0	44330	0	0	0
195	6177	6177	Category A	0	1.0439453	-0.071777344	0.027832031	-0.44580078	0.26538086	-31.94	0	3/4/2018	3	4	2018	10:29:24	37764	0.7	10	29	24	0	0.05859375	3.5690918	-0.001708984	1.0290527	-0.055419922	1.9355469	0.021728516	0	0	0	0	0	0	0	0	0	1.0305176	0.030517578	0.032470703	0.001708984	0.014648438	-0.016113281	0	44330	0	0	0
196	6178	6178	Category A	-0.011962891	0.99584961	-0.083984375	0.025634766	-0.44775391	0.26416016	-31.45	0	3/4/2018	3	4	2018	10:29:24	37764	0.8	10	29	24	0	0.05859375	3.5690918	-0.001464844	1.0292969	-0.055419922	2.111084	0.045166016	0	0	0	0	0	0	0	0	0	1.0307617	0.030761719	0.072265625	-0.010253906	-0.033447266	-0.028320313	0	44330	0	0	0
197	6179	6179	Category A	0	1.0197754	-0.059814453	0.030029297	-0.4387207	0.265625	-31.45	0	3/4/2018	3	4	2018	10:29:24	37764	0.9	10	29	24	0	0.05859375	3.5690918	-0.001220703	1.0292969	-0.055908203	1.1188965	0.010253906	0	0	0	0	0	0	0	0	0	1.0307617	0.030761719	0.014404297	0.001220703	-0.009521484	-0.003662109	0	44330	0	0	0
198	6180	6180	Category A	-0.011962891	1.0197754	-0.059814453	0.031005859	-0.43896484	0.26733398	-31.57	0	3/4/2018	3	4	2018	10:29:25	37765	0	10	29	25	0	0.05859375	3.5690918	-0.000976563	1.029541	-0.055908203	0.63842773	0.014892578	0	0	0	0	0	0	0	0	0	1.0310059	0.031005859	0.024414063	-0.010742188	-0.009765625	-0.003662109	0	44330	0	0	0
199	6181	6181	Category A	0	1.0319824	-0.059814453	0.025878906	-0.44458008	0.26416016	-31.57	0	3/4/2018	3	4	2018	10:29:25	37765	0.1	10	29	25	0	0.05859375	3.5690918	-0.001220703	1.0297852	-0.056396484	0.80566406	0.004150391	0	0	0	0	0	0	0	0	0	1.03125	0.03125	0.006591797	0.001220703	0.001953125	-0.003173828	0	44330	0	0	0
200	6182	6182	Category A	0	1.0319824	-0.035888672	0.026611328	-0.44604492	0.26635742	-31.32	0	3/4/2018	3	4	2018	10:29:25	37765	0.2	10	29	25	0	0.05859375	3.5690918	-0.000976563	1.029541	-0.056152344	0.90893555	0.020507813	0	0	0	0	0	0	0	0	0	1.0310059	0.031005859	0.023681641	0.000976563	0.002197266	0.020263672	0	44330	0	0	0
201	6183	6183	Category A	0.011962891	1.0197754	-0.059814453	0.028320313	-0.44238281	0.26831055	-31.08	0	3/4/2018	3	4	2018	10:29:25	37765	0.3	10	29	25	0	0.05859375	3.5690918	-0.000976563	1.029541	-0.055664063	0.69262695	0.016601563	0	0	0	0	0	0	0	0	0	1.0310059	0.031005859	0.026855469	0.012939453	-0.009765625	-0.00390625	0	44330	0	0	0
202	6184	6184	Category A	0.011962891	1.0319824	-0.047851563	0.030029297	-0.44604492	0.26660156	-31.33	0	3/4/2018	3	4	2018	10:29:25	37765	0.4	10	29	25	0	0.05859375	3.5690918	-0.000732422	1.0297852	-0.055175781	0.78833008	0.014892578	0	0	0	0	0	0	0	0	0	1.03125	0.03125	0.022216797	0.012695313	0.001953125	0.007324219	0	44330	0	0	0
203	6185	6185	Category A	0	1.0319824	-0.083984375	0.028320313	-0.43969727	0.26855469	-31.45	0	3/4/2018	3	4	2018	10:29:25	37765	0.5	10	29	25	0	0.05859375	3.5690918	-0.000732422	1.0297852	-0.055175781	1.2106934	0.028808594	0	0	0	0	0	0	0	0	0	1.03125	0.03125	0.031494141	0.000732422	0.001953125	-0.028564453	0	44330	0	0	0
204	6186	6186	Category A	0.011962891	1.0197754	-0.059814453	0.023925781	-0.4440918	0.26733398	-31.82	0	3/4/2018	3	4	2018	10:29:25	37765	0.6	10	29	25	0	0.05859375	3.5690918	-0.000488281	1.029541	-0.055419922	1.0383301	0.016357422	0	0	0	0	0	0	0	0	0	1.0310059	0.031005859	0.026611328	0.012451172	-0.009765625	-0.004150391	0	44330	0	0	0
205	6187	6187	Category A	0.011962891	1.0078125	-0.071777344	0.025878906	-0.44042969	0.26831055	-32.06	0	3/4/2018	3	4	2018	10:29:25	37765	0.7	10	29	25	0	0.05859375	3.5690918	-0.000488281	1.0297852	-0.055664063	0.83251953	0.030029297	0	0	0	0	0	0	0	0	0	1.03125	0.03125	0.050537109	0.012451172	-0.021972656	-0.015869141	0	44330	0	0	0
206	6188	6188	Category A	0	1.0319824	-0.083984375	0.030029297	-0.4387207	0.2644043	-31.69	0	3/4/2018	3	4	2018	10:29:25	37765	0.8	10	29	25	0	0.05859375	3.5690918	-0.000488281	1.029541	-0.055908203	0.74560547	0.027832031	0	0	0	0	0	0	0	0	0	1.0310059	0.031005859	0.030761719	0.000488281	0.002197266	-0.027832031	0	44330	0	0	0
207	6189	6189	Category A	0	1.0319824	-0.059814453	0.025146484	-0.44580078	0.27001953	-31.82	0	3/4/2018	3	4	2018	10:29:25	37765	0.9	10	29	25	0	0.05859375	3.5690918	-0.000732422	1.0292969	-0.055419922	1.2658691	0.004882813	0	0	0	0	0	0	0	0	0	1.0307617	0.030761719	0.007324219	0.000732422	0.002441406	-0.004150391	0	44330	0	0	0
208	6190	6190	Category A	0	1.0439453	-0.059814453	0.028564453	-0.44604492	0.26831055	-31.69	0	3/4/2018	3	4	2018	10:29:26	37766	0	10	29	26	0	0.05859375	3.5690918	0	1.029541	-0.055175781	1.1503906	0.014892578	0	0	0	0	0	0	0	0	0	1.0310059	0.031005859	0.019042969	0	0.014160156	-0.004394531	0	44330	0	0	0
209	6191	6191	Category A	0	1.0439453	-0.023925781	0.024902344	-0.44238281	0.26611328	-31.69	0	3/4/2018	3	4	2018	10:29:26	37766	0.1	10	29	26	0	0.05859375	3.5690918	0	1.0297852	-0.0546875	0.87939453	0.033691406	0	0	0	0	0	0	0	0	0	1.03125	0.03125	0.044921875	0	0.013916016	0.030761719	0	44330	0	0	0
210	6192	6192	Category A	-0.011962891	1.0439453	-0.035888672	0.027587891	-0.44238281	0.26318359	-31.69	0	3/4/2018	3	4	2018	10:29:26	37766	0.2	10	29	26	0	0.058105469	3.5594238	0	1.0300293	-0.054443359	0.51269531	0.025878906	0	0	0	0	0	0	0	0	0	1.0314941	0.031494141	0.044189453	-0.011962891	0.013671875	0.018554688	0	44330	0	0	0
211	6193	6193	Category A	0	1.0319824	-0.023925781	0.022949219	-0.4465332	0.26416016	-31.69	0	3/4/2018	3	4	2018	10:29:26	37766	0.3	10	29	26	0	0.058105469	3.5594238	-0.000244141	1.0297852	-0.054443359	0.081787109	0.030517578	0	0	0	0	0	0	0	0	0	1.0310059	0.031005859	0.032958984	0.000244141	0.001953125	0.030517578	0	44330	0	0	0
212	6194	6194	Category A	-0.023925781	0.99584961	-0.047851563	0.026611328	-0.44140625	0.26538086	-31.82	0	3/4/2018	3	4	2018	10:29:26	37766	0.4	10	29	26	0	0.058105469	3.5594238	-0.000732422	1.0300293	-0.054199219	0.13476563	0.041748047	0	0	0	0	0	0	0	0	0	1.0314941	0.031494141	0.063720703	-0.022949219	-0.034179688	0.006347656	0	44330	0	0	0
213	6195	6195	Category A	0	1.0197754	-0.059814453	0.024658203	-0.44335938	0.26416016	-31.69	0	3/4/2018	3	4	2018	10:29:26	37766	0.5	10	29	26	0	0.058105469	3.5594238	-0.000488281	1.0297852	-0.053955078	0.69824219	0.011474609	0	0	0	0	0	0	0	0	0	1.03125	0.03125	0.016357422	0.000488281	-0.010009766	-0.005615234	0	44330	0	0	0
214	6196	6196	Category A	0	1.0197754	-0.035888672	0.026611328	-0.44213867	0.26928711	-31.57	0	3/4/2018	3	4	2018	10:29:26	37766	0.6	10	29	26	0	0.058105469	3.5594238	-0.000488281	1.0297852	-0.054443359	0.89111328	0.021240234	0	0	0	0	0	0	0	0	0	1.0310059	0.031005859	0.029296875	0.000488281	-0.010009766	0.018554688	0	44330	0	0	0
215	6197	6197	Category A	0	0.99584961	-0.071777344	0.026367188	-0.44042969	0.26831055	-31.32	0	3/4/2018	3	4	2018	10:29:26	37766	0.7	10	29	26	0	0.058105469	3.5594238	-0.000488281	1.0292969	-0.0546875	1.2163086	0.037597656	0	0	0	0	0	0	0	0	0	1.0307617	0.030761719	0.051025391	0.000488281	-0.033447266	-0.016845703	0	44330	0	0	0
216	6198	6198	Category A	-0.011962891	1.0559082	-0.047851563	0.024169922	-0.44750977	0.26513672	-31.08	0	3/4/2018	3	4	2018	10:29:26	37766	0.8	10	29	26	0	0.058105469	3.5594238	-0.000488281	1.0297852	-0.0546875	1.486084	0.029052734	0	0	0	0	0	0	0	0	0	1.03125	0.03125	0.044189453	-0.011230469	0.025878906	0.006835938	0	44330	0	0	0
217	6199	6199	Category A	0	1.0319824	-0.071777344	0.026611328	-0.44140625	0.26831055	-31.2	0	3/4/2018	3	4	2018	10:29:26	37766	0.9	10	29	26	0	0.058105469	3.5594238	-0.000488281	1.0297852	-0.054931641	2.4355469	0.016601563	0	0	0	0	0	0	0	0	0	1.03125	0.03125	0.019287109	0.000488281	0.001953125	-0.016601563	0	44330	0	0	0
218	6200	6200	Category A	-0.023925781	1.0439453	-0.071777344	0.025634766	-0.44580078	0.26831055	-31.2	0	3/4/2018	3	4	2018	10:29:27	37767	0	10	29	27	0	0.058105469	3.5594238	-0.000244141	1.0297852	-0.054931641	2.9150391	0.031982422	0	0	0	0	0	0	0	0	0	1.03125	0.03125	0.054199219	-0.0234375	0.013916016	-0.016601563	0	44330	0	0	0
219	6201	6201	Category A	-0.011962891	1.0197754	-0.059814453	0.027587891	-0.44238281	0.26831055	-31.2	0	3/4/2018	3	4	2018	10:29:27	37767	0.1	10	29	27	0	0.058105469	3.5594238	-0.000244141	1.0300293	-0.0546875	3.1062012	0.016357422	0	0	0	0	0	0	0	0	0	1.0314941	0.031494141	0.026855469	-0.011474609	-0.010253906	-0.004882813	0	44330	0	0	0
220	6202	6202	Category A	-0.011962891	1.0319824	-0.083984375	0.025878906	-0.4387207	0.26855469	-31.2	0	3/4/2018	3	4	2018	10:29:27	37767	0.2	10	29	27	0	0.058105469	3.5594238	0	1.0300293	-0.053710938	3.1501465	0.032226563	0	0	0	0	0	0	0	0	0	1.0314941	0.031494141	0.043701172	-0.01171875	0.001708984	-0.030029297	0	44330	0	0	0
221	6203	6203	Category A	-0.011962891	1.0197754	-0.047851563	0.026611328	-0.43896484	0.26953125	-31.08	0	3/4/2018	3	4	2018	10:29:27	37767	0.3	10	29	27	0	0.058105469	3.5594238	0	1.0297852	-0.053710938	2.786377	0.016601563	0	0	0	0	0	0	0	0	0	1.0310059	0.031005859	0.027832031	-0.01171875	-0.010009766	0.005859375	0	44330	0	0	0
222	6204	6204	Category A	-0.011962891	0.99584961	-0.083984375	0.025390625	-0.44238281	0.26635742	-31.2	0	3/4/2018	3	4	2018	10:29:27	37767	0.4	10	29	27	0	0.058105469	3.5594238	0	1.0292969	-0.053955078	2.7905273	0.046386719	0	0	0	0	0	0	0	0	0	1.0307617	0.030761719	0.075195313	-0.01171875	-0.033447266	-0.029785156	0	44330	0	0	0
223	6205	6205	Category A	0	1.0559082	-0.023925781	0.031494141	-0.43896484	0.26757813	-31.32	0	3/4/2018	3	4	2018	10:29:27	37767	0.5	10	29	27	0	0.058105469	3.5594238	-0.000244141	1.0292969	-0.053710938	1.5183105	0.039794922	0	0	0	0	0	0	0	0	0	1.0305176	0.030517578	0.056640625	0.000244141	0.026367188	0.029785156	0	44330	0	0	0
224	6206	6206	Category A	0	1.0319824	-0.035888672	0.026611328	-0.44750977	0.26635742	-31.57	0	3/4/2018	3	4	2018	10:29:27	37767	0.6	10	29	27	0	0.058105469	3.5594238	0	1.0288086	-0.053955078	0.38916016	0.018310547	0	0	0	0	0	0	0	0	0	1.0302734	0.030273438	0.020996094	0	0.002929688	0.018066406	0	44330	0	0	0
225	6207	6207	Category A	0.023925781	1.0197754	-0.083984375	0.026611328	-0.44604492	0.26538086	-31.69	0	3/4/2018	3	4	2018	10:29:27	37767	0.7	10	29	27	0	0.058105469	3.5594238	-0.000488281	1.0290527	-0.054199219	0.63134766	0.039550781	0	0	0	0	0	0	0	0	0	1.0305176	0.030517578	0.063476563	0.024414063	-0.009277344	-0.029541016	0	44330	0	0	0
226	6208	6208	Category A	0	1.0078125	-0.071777344	0.025634766	-0.44482422	0.26635742	-32.31	0	3/4/2018	3	4	2018	10:29:27	37767	0.8	10	29	27	0	0.058105469	3.5594238	-0.000732422	1.0288086	-0.054199219	1.5339355	0.02734375	0	0	0	0	0	0	0	0	0	1.0302734	0.030273438	0.039550781	0.000732422	-0.020996094	-0.017333984	0	44330	0	0	0
227	6209	6209	Category A	0	1.0439453	-0.047851563	0.027587891	-0.4465332	0.26318359	-32.55	0	3/4/2018	3	4	2018	10:29:27	37767	0.9	10	29	27	0	0.058105469	3.5594238	-0.000732422	1.0285645	-0.054931641	2.7045898	0.016845703	0	0	0	0	0	0	0	0	0	1.0300293	0.030029297	0.023193359	0.000732422	0.015136719	0.007080078	0	44330	0	0	0
228	6210	6210	Category A	-0.011962891	1.0319824	-0.059814453	0.025634766	-0.4440918	0.26733398	-32.68	0	3/4/2018	3	4	2018	10:29:28	37768	0	10	29	28	0	0.058105469	3.5594238	-0.000732422	1.0285645	-0.055175781	4.1501465	0.012207031	0	0	0	0	0	0	0	0	0	1.0300293	0.030029297	0.018554688	-0.010986328	0.003173828	-0.004394531	0	44330	0	0	0
229	6211	6211	Category A	-0.011962891	1.0197754	-0.047851563	0.02734375	-0.43896484	0.26660156	-32.93	0	3/4/2018	3	4	2018	10:29:28	37768	0.1	10	29	28	0	0.058105469	3.5594238	-0.000976563	1.0285645	-0.056396484	4.828125	0.016357422	0	0	0	0	0	0	0	0	0	1.0302734	0.030273438	0.028320313	-0.010742188	-0.008789063	0.008544922	0	44330	0	0	0
230	6212	6212	Category A	0.011962891	1.0319824	-0.047851563	0.025146484	-0.43969727	0.26538086	-32.56	0	3/4/2018	3	4	2018	10:29:28	37768	0.2	10	29	28	0	0.058105469	3.5594238	-0.000976563	1.0288086	-0.056640625	4.7282715	0.015869141	0	0	0	0	0	0	0	0	0	1.0302734	0.030273438	0.024902344	0.012939453	0.002929688	0.008789063	0	44330	0	0	0
231	6213	6213	Category A	0	1.0197754	-0.059814453	0.025634766	-0.4440918	0.2590332	-32.19	0	3/4/2018	3	4	2018	10:29:28	37768	0.3	10	29	28	0	0.058105469	3.5594238	-0.000976563	1.0285645	-0.056640625	4.545166	0.009277344	0	0	0	0	0	0	0	0	0	1.0300293	0.030029297	0.012939453	0.000976563	-0.008789063	-0.002929688	0	44330	0	0	0
232	6214	6214	Category A	0.011962891	1.0439453	-0.047851563	0.02734375	-0.44360352	0.265625	-32.06	0	3/4/2018	3	4	2018	10:29:28	37768	0.4	10	29	28	0	0.058105469	3.5594238	-0.000976563	1.0280762	-0.056396484	3.8937988	0.021972656	0	0	0	0	0	0	0	0	0	1.0297852	0.029785156	0.037353516	0.012939453	0.015625	0.008544922	0	44330	0	0	0
233	6215	6215	Category A	0.011962891	1.0319824	-0.035888672	0.024902344	-0.44384766	0.26708984	-31.82	0	3/4/2018	3	4	2018	10:29:28	37768	0.5	10	29	28	0	0.058105469	3.5594238	-0.001464844	1.0285645	-0.056640625	2.2287598	0.024902344	0	0	0	0	0	0	0	0	0	1.0300293	0.030029297	0.037597656	0.013427734	0.003173828	0.020751953	0	44330	0	0	0
234	6216	6216	Category A	-0.023925781	1.0078125	-0.047851563	0.025634766	-0.43994141	0.26831055	-31.57	0	3/4/2018	3	4	2018	10:29:28	37768	0.6	10	29	28	0	0.058105469	3.5594238	-0.001464844	1.0283203	-0.055908203	0.9831543	0.031494141	0	0	0	0	0	0	0	0	0	1.0297852	0.029785156	0.051269531	-0.022216797	-0.020507813	0.008056641	0	44330	0	0	0
235	6217	6217	Category A	0.011962891	1.0319824	-0.047851563	0.025878906	-0.4387207	0.27026367	-32.06	0	3/4/2018	3	4	2018	10:29:28	37768	0.7	10	29	28	0	0.058105469	3.5594238	-0.001464844	1.0280762	-0.055419922	0.02734375	0.015869141	0	0	0	0	0	0	0	0	0	1.029541	0.029541016	0.024902344	0.013427734	0.003662109	0.007568359	0	44330	0	0	0
236	6218	6218	Category A	0.011962891	1.0439453	-0.083984375	0.028564453	-0.4387207	0.26831055	-31.94	0	3/4/2018	3	4	2018	10:29:28	37768	0.8	10	29	28	0	0.058105469	3.5594238	-0.001708984	1.027832	-0.055419922	0.95117188	0.035400391	0	0	0	0	0	0	0	0	0	1.0292969	0.029296875	0.058105469	0.013671875	0.015869141	-0.028320313	0	44330	0	0	0
237	6219	6219	Category A	0.011962891	1.0439453	-0.071777344	0.02734375	-0.44360352	0.265625	-32.31	0	3/4/2018	3	4	2018	10:29:28	37768	0.9	10	29	28	0	0.058105469	3.5594238	-0.001464844	1.0280762	-0.055175781	1.753418	0.026367188	0	0	0	0	0	0	0	0	0	1.029541	0.029541016	0.045654297	0.013427734	0.015625	-0.016357422	0	44330	0	0	0
238	6220	6220	Category A	-0.011962891	1.0439453	-0.083984375	0.028808594	-0.44750977	0.26318359	-32.19	0	3/4/2018	3	4	2018	10:29:29	37769	0	10	29	29	0	0.058105469	3.5594238	-0.001464844	1.0280762	-0.055419922	1.7734375	0.033935547	0	0	0	0	0	0	0	0	0	1.0297852	0.029785156	0.054443359	-0.010253906	0.015625	-0.028320313	0	44330	0	0	0
239	6221	6221	Category A	0.011962891	1.0439453	-0.035888672	0.028808594	-0.44311523	0.27026367	-31.33	0	3/4/2018	3	4	2018	10:29:29	37769	0.1	10	29	29	0	0.058105469	3.5594238	-0.001464844	1.0283203	-0.055175781	1.2055664	0.028320313	0	0	0	0	0	0	0	0	0	1.0297852	0.029785156	0.048583984	0.013427734	0.015380859	0.019287109	0	44330	0	0	0
240	6222	6222	Category A	0.011962891	1.0439453	-0.035888672	0.028320313	-0.44042969	0.26855469	-31.45	0	3/4/2018	3	4	2018	10:29:29	37769	0.2	10	29	29	0	0.058105469	3.5594238	-0.001464844	1.0283203	-0.055175781	0.41381836	0.028076172	0	0	0	0	0	0	0	0	0	1.0297852	0.029785156	0.048339844	0.013427734	0.015380859	0.019287109	0	44330	0	0	0
241	6223	6223	Category A	0.011962891	1.0439453	-0.023925781	0.026855469	-0.44580078	0.26928711	-31.2	0	3/4/2018	3	4	2018	10:29:29	37769	0.3	10	29	29	0	0.058105469	3.5594238	-0.001464844	1.0285645	-0.055175781	0.14624023	0.037353516	0	0	0	0	0	0	0	0	0	1.0300293	0.030029297	0.060302734	0.013427734	0.015136719	0.03125	0	44330	0	0	0
242	6224	6224	Category A	0.011962891	1.0319824	-0.047851563	0.026611328	-0.44604492	0.26635742	-31.32	0	3/4/2018	3	4	2018	10:29:29	37769	0.4	10	29	29	0	0.058105469	3.5594238	-0.001708984	1.0288086	-0.055175781	1.3215332	0.015869141	0	0	0	0	0	0	0	0	0	1.0302734	0.030273438	0.024169922	0.013671875	0.002929688	0.007324219	0	44330	0	0	0
243	6225	6225	Category A	0.011962891	1.0078125	-0.059814453	0.022705078	-0.43920898	0.26049805	-31.69	0	3/4/2018	3	4	2018	10:29:29	37769	0.5	10	29	29	0	0.058105469	3.5594238	-0.001953125	1.0288086	-0.055664063	2.5405273	0.025634766	0	0	0	0	0	0	0	0	0	1.0305176	0.030517578	0.039306641	0.013916016	-0.020996094	-0.004150391	0	44330	0	0	0
244	6226	6226	Category A	0	1.0319824	-0.059814453	0.023193359	-0.44335938	0.26538086	-31.57	0	3/4/2018	3	4	2018	10:29:29	37769	0.6	10	29	29	0	0.058105469	3.5594238	-0.001708984	1.0288086	-0.055175781	2.9169922	0.005615234	0	0	0	0	0	0	0	0	0	1.0302734	0.030273438	0.009277344	0.001708984	0.002929688	-0.004394531	0	44330	0	0	0
245	6227	6227	Category A	0	1.0078125	-0.083984375	0.026611328	-0.44213867	0.26831055	-31.57	0	3/4/2018	3	4	2018	10:29:29	37769	0.7	10	29	29	0	0.058105469	3.5594238	-0.001953125	1.0290527	-0.055175781	3.0976563	0.035888672	0	0	0	0	0	0	0	0	0	1.0305176	0.030517578	0.052001953	0.001953125	-0.021240234	-0.028564453	0	44330	0	0	0
246	6228	6228	Category A	0	1.0319824	-0.023925781	0.025634766	-0.44580078	0.26416016	-31.69	0	3/4/2018	3	4	2018	10:29:29	37769	0.8	10	29	29	0	0.058105469	3.5594238	-0.002197266	1.0292969	-0.0546875	3.4108887	0.031005859	0	0	0	0	0	0	0	0	0	1.0307617	0.030761719	0.035644531	0.002197266	0.002441406	0.030761719	0	44330	0	0	0
247	6229	6229	Category A	0	1.0319824	-0.035888672	0.027587891	-0.4440918	0.26928711	-31.69	0	3/4/2018	3	4	2018	10:29:29	37769	0.9	10	29	29	0	0.058105469	3.5594238	-0.002197266	1.0292969	-0.053955078	3.5974121	0.018554688	0	0	0	0	0	0	0	0	0	1.0307617	0.030761719	0.022949219	0.002197266	0.002441406	0.018066406	0	44330	0	0	0
248	6230	6230	Category A	0.011962891	1.0559082	-0.023925781	0.023925781	-0.44165039	0.25732422	-31.57	0	3/4/2018	3	4	2018	10:29:30	37770	0	10	29	30	0	0.05859375	3.6029297	-0.002197266	1.0290527	-0.054199219	2.0549316	0.042724609	0	0	0	0	0	0	0	0	0	1.0305176	0.030517578	0.071289063	0.014160156	0.026611328	0.030273438	0	44330	0	0	0
249	6231	6231	Category A	0	1.0319824	-0.047851563	0.017822266	-0.44384766	0.26611328	-31.32	0	3/4/2018	3	4	2018	10:29:30	37770	0.1	10	29	30	0	0.05859375	3.6029297	-0.002197266	1.0292969	-0.054199219	0.29443359	0.007080078	0	0	0	0	0	0	0	0	0	1.0307617	0.030761719	0.010986328	0.002197266	0.002441406	0.006347656	0	44330	0	0	0
250	6232	6232	Category A	-0.035888672	1.0078125	-0.047851563	0.026855469	-0.43969727	0.26757813	-31.45	0	3/4/2018	3	4	2018	10:29:30	37770	0.2	10	29	30	0	0.05859375	3.6029297	-0.001953125	1.0292969	-0.0546875	0.54223633	0.040527344	0	0	0	0	0	0	0	0	0	1.0307617	0.030761719	0.062011719	-0.033691406	-0.021484375	0.006835938	0	44330	0	0	0
251	6233	6233	Category A	-0.011962891	1.0197754	-0.023925781	0.028564453	-0.43725586	0.26757813	-31.7	0	3/4/2018	3	4	2018	10:29:30	37770	0.3	10	29	30	0	0.05859375	3.6029297	-0.001708984	1.0288086	-0.0546875	0.82836914	0.033691406	0	0	0	0	0	0	0	0	0	1.0302734	0.030273438	0.050048828	-0.010009766	-0.009033203	0.030761719	0	44330	0	0	0
252	6234	6234	Category A	0	1.0197754	-0.035888672	0.026611328	-0.44604492	0.26733398	-31.94	0	3/4/2018	3	4	2018	10:29:30	37770	0.4	10	29	30	0	0.05859375	3.6029297	-0.001708984	1.0285645	-0.055175781	1.6699219	0.021484375	0	0	0	0	0	0	0	0	0	1.0300293	0.030029297	0.030273438	0.001708984	-0.008789063	0.019287109	0	44330	0	0	0
253	6235	6235	Category A	0	1.0319824	-0.071777344	0.025634766	-0.44580078	0.26831055	-31.94	0	3/4/2018	3	4	2018	10:29:30	37770	0.5	10	29	30	0	0.05859375	3.6029297	-0.001464844	1.0288086	-0.055419922	2.7258301	0.016601563	0	0	0	0	0	0	0	0	0	1.0305176	0.030517578	0.020751953	0.001464844	0.002929688	-0.016113281	0	44330	0	0	0
254	6236	6236	Category A	0	1.0078125	-0.071777344	0.025634766	-0.44238281	0.26538086	-31.94	0	3/4/2018	3	4	2018	10:29:30	37770	0.6	10	29	30	0	0.05859375	3.6029297	-0.001464844	1.0290527	-0.055419922	2.4467773	0.026855469	0	0	0	0	0	0	0	0	0	1.0305176	0.030517578	0.0390625	0.001464844	-0.021240234	-0.016113281	0	44330	0	0	0
255	6237	6237	Category A	0	1.0319824	-0.047851563	0.024902344	-0.44384766	0.26416016	-31.69	0	3/4/2018	3	4	2018	10:29:30	37770	0.7	10	29	30	0	0.05859375	3.6029297	-0.001464844	1.029541	-0.055419922	1.4304199	0.008300781	0	0	0	0	0	0	0	0	0	1.0310059	0.031005859	0.01171875	0.001464844	0.002197266	0.007568359	0	44330	0	0	0
256	6238	6238	Category A	0	1.0439453	-0.047851563	0.030273438	-0.44775391	0.26318359	-31.45	0	3/4/2018	3	4	2018	10:29:30	37770	0.8	10	29	30	0	0.05859375	3.6029297	-0.001464844	1.0300293	-0.055419922	1.0827637	0.015625	0	0	0	0	0	0	0	0	0	1.0314941	0.031494141	0.022949219	0.001464844	0.013671875	0.007568359	0	44330	0	0	0
257	6239	6239	Category A	0	1.0439453	-0.071777344	0.023925781	-0.44384766	0.26904297	-31.45	0	3/4/2018	3	4	2018	10:29:30	37770	0.9	10	29	30	0	0.05859375	3.6029297	-0.001464844	1.0300293	-0.055175781	1.1784668	0.021240234	0	0	0	0	0	0	0	0	0	1.0314941	0.031494141	0.031738281	0.001464844	0.013671875	-0.016357422	0	44330	0	0	0
258	6240	6240	Category A	0	1.0439453	-0.047851563	0.025390625	-0.44238281	0.26318359	-31.08	0	3/4/2018	3	4	2018	10:29:31	37771	0	10	29	31	0	0.05859375	3.6029297	-0.001464844	1.0300293	-0.0546875	0.64038086	0.015380859	0	0	0	0	0	0	0	0	0	1.0314941	0.031494141	0.022216797	0.001464844	0.013671875	0.006835938	0	44330	0	0	0
259	6241	6241	Category A	0	1.0439453	-0.047851563	0.024902344	-0.44311523	0.26733398	-31.33	0	3/4/2018	3	4	2018	10:29:31	37771	0.1	10	29	31	0	0.05859375	3.6029297	-0.001220703	1.0297852	-0.054199219	0.28686523	0.015380859	0	0	0	0	0	0	0	0	0	1.03125	0.03125	0.021728516	0.001220703	0.013916016	0.006347656	0	44330	0	0	0
260	6242	6242	Category A	0	1.0319824	-0.047851563	0.024169922	-0.44238281	0.26635742	-31.7	0	3/4/2018	3	4	2018	10:29:31	37771	0.2	10	29	31	0	0.05859375	3.6029297	-0.000976563	1.0297852	-0.053955078	0.28662109	0.006591797	0	0	0	0	0	0	0	0	0	1.03125	0.03125	0.009521484	0.000976563	0.001953125	0.006103516	0	44330	0	0	0
261	6243	6243	Category A	0	1.0197754	-0.071777344	0.025634766	-0.44775391	0.26538086	-31.57	0	3/4/2018	3	4	2018	10:29:31	37771	0.3	10	29	31	0	0.05859375	3.6029297	-0.000976563	1.0302734	-0.053955078	0.8815918	0.020507813	0	0	0	0	0	0	0	0	0	1.0317383	0.031738281	0.029296875	0.000976563	-0.010498047	-0.017578125	0	44330	0	0	0
262	6244	6244	Category A	-0.011962891	1.0197754	-0.035888672	0.027832031	-0.4387207	0.27026367	-31.82	0	3/4/2018	3	4	2018	10:29:31	37771	0.4	10	29	31	0	0.05859375	3.6029297	-0.000732422	1.0305176	-0.053710938	1.8686523	0.023681641	0	0	0	0	0	0	0	0	0	1.0319824	0.031982422	0.040039063	-0.010986328	-0.010742188	0.017822266	0	44330	0	0	0
263	6245	6245	Category A	0	1.0197754	-0.059814453	0.026611328	-0.43896484	0.26953125	-31.57	0	3/4/2018	3	4	2018	10:29:31	37771	0.5	10	29	31	0	0.05859375	3.6029297	-0.000488281	1.03125	-0.053222656	2.5639648	0.013183594	0	0	0	0	0	0	0	0	0	1.0324707	0.032470703	0.018310547	0.000488281	-0.011474609	-0.006347656	0	44330	0	0	0
264	6246	6246	Category A	-0.035888672	1.0197754	-0.083984375	0.026611328	-0.44140625	0.26831055	-31.32	0	3/4/2018	3	4	2018	10:29:31	37771	0.6	10	29	31	0	0.05859375	3.6029297	-0.000244141	1.0310059	-0.054199219	3.5490723	0.047363281	0	0	0	0	0	0	0	0	0	1.0324707	0.032470703	0.076416016	-0.035400391	-0.011230469	-0.029541016	0	44330	0	0	0
265	6247	6247	Category A	-0.011962891	1.0078125	-0.059814453	0.026855469	-0.43969727	0.26757813	-31.82	0	3/4/2018	3	4	2018	10:29:31	37771	0.7	10	29	31	0	0.05859375	3.6029297	-0.000244141	1.0307617	-0.054199219	4.6088867	0.026367188	0	0	0	0	0	0	0	0	0	1.0322266	0.032226563	0.040039063	-0.011474609	-0.022949219	-0.005371094	0	44330	0	0	0
266	6248	6248	Category A	0	1.0197754	-0.083984375	0.025634766	-0.44238281	0.26538086	-31.69	0	3/4/2018	3	4	2018	10:29:31	37771	0.8	10	29	31	0	0.05859375	3.6029297	-0.000488281	1.0305176	-0.053466797	4.4135742	0.031982422	0	0	0	0	0	0	0	0	0	1.0319824	0.031982422	0.041748047	0.000488281	-0.010742188	-0.030273438	0	44330	0	0	0
267	6249	6249	Category A	0	1.0439453	-0.047851563	0.026611328	-0.43798828	0.26757813	-31.69	0	3/4/2018	3	4	2018	10:29:31	37771	0.9	10	29	31	0	0.05859375	3.6029297	-0.000488281	1.0307617	-0.052978516	3.1467285	0.013916016	0	0	0	0	0	0	0	0	0	1.0322266	0.032226563	0.018798828	0.000488281	0.012939453	0.005126953	0	44330	0	0	0
268	6250	6250	Category A	0	1.0197754	-0.10791016	0.025146484	-0.43994141	0.26342773	-31.69	0	3/4/2018	3	4	2018	10:29:32	37772	0	10	29	32	0	0.05859375	3.6029297	-0.000488281	1.0307617	-0.053222656	1.9536133	0.055664063	0	0	0	0	0	0	0	0	0	1.0319824	0.031982422	0.066162109	0.000488281	-0.010986328	-0.054443359	0	44330	0	0	0
269	6251	6251	Category A	0.011962891	1.0319824	-0.059814453	0.024658203	-0.44335938	0.26416016	-31.32	0	3/4/2018	3	4	2018	10:29:32	37772	0.1	10	29	32	0	0.05859375	3.6029297	-0.000244141	1.0307617	-0.053222656	1.1030273	0.013916016	0	0	0	0	0	0	0	0	0	1.0322266	0.032226563	0.019775391	0.012207031	0.000976563	-0.006347656	0	44330	0	0	0
270	6252	6252	Category A	0	1.0078125	-0.047851563	0.024902344	-0.44140625	0.26928711	-31.2	0	3/4/2018	3	4	2018	10:29:32	37772	0.2	10	29	32	0	0.05859375	3.6029297	-0.000244141	1.0307617	-0.053466797	0.84814453	0.023681641	0	0	0	0	0	0	0	0	0	1.0322266	0.032226563	0.029296875	0.000244141	-0.022949219	0.005615234	0	44330	0	0	0
271	6253	6253	Category A	0	1.0197754	-0.011962891	0.024902344	-0.44873047	0.26123047	-31.08	0	3/4/2018	3	4	2018	10:29:32	37772	0.3	10	29	32	0	0.05859375	3.6029297	-0.000244141	1.0310059	-0.053710938	0.28564453	0.043212891	0	0	0	0	0	0	0	0	0	1.0324707	0.032470703	0.053466797	0.000244141	-0.011230469	0.041748047	0	44330	0	0	0
272	6254	6254	Category A	-0.035888672	1.0559082	-0.071777344	0.026855469	-0.4465332	0.26904297	-31.33	0	3/4/2018	3	4	2018	10:29:32	37772	0.4	10	29	32	0	0.05859375	3.6029297	0	1.03125	-0.053222656	0.33569336	0.047119141	0	0	0	0	0	0	0	0	0	1.0324707	0.032470703	0.078613281	-0.035644531	0.024414063	-0.018310547	0	44330	0	0	0
273	6255	6255	Category A	0	1.0439453	-0.047851563	0.029296875	-0.43969727	0.26928711	-31.7	0	3/4/2018	3	4	2018	10:29:32	37772	0.5	10	29	32	0	0.05859375	3.6029297	0	1.03125	-0.053466797	0.19677734	0.013916016	0	0	0	0	0	0	0	0	0	1.0324707	0.032470703	0.018554688	0	0.012451172	0.005615234	0	44330	0	0	0
274	6256	6256	Category A	-0.011962891	1.0078125	-0.047851563	0.029052734	-0.43896484	0.26855469	-32.07	0	3/4/2018	3	4	2018	10:29:32	37772	0.6	10	29	32	0	0.05859375	3.6029297	0	1.03125	-0.053955078	0.18798828	0.026855469	0	0	0	0	0	0	0	0	0	1.0324707	0.032470703	0.041503906	-0.01171875	-0.0234375	0.006103516	0	44330	0	0	0
275	6257	6257	Category A	-0.011962891	1.0197754	-0.071777344	0.026611328	-0.44335938	0.2644043	-32.19	0	3/4/2018	3	4	2018	10:29:32	37772	0.7	10	29	32	0	0.05859375	3.6029297	0.000244141	1.0314941	-0.054199219	0.039306641	0.024169922	0	0	0	0	0	0	0	0	0	1.032959	0.032958984	0.041503906	-0.012207031	-0.01171875	-0.017333984	0	44330	0	0	0
276	6258	6258	Category A	0	1.0197754	-0.071777344	0.024169922	-0.44067383	0.26635742	-32.19	0	3/4/2018	3	4	2018	10:29:32	37772	0.8	10	29	32	0	0.05859375	3.6029297	0	1.0317383	-0.053955078	0.52172852	0.021240234	0	0	0	0	0	0	0	0	0	1.032959	0.032958984	0.029541016	0	-0.011962891	-0.017578125	0	44330	0	0	0
277	6259	6259	Category A	0	1.0319824	-0.071777344	0.02734375	-0.43969727	0.26855469	-32.06	0	3/4/2018	3	4	2018	10:29:32	37772	0.9	10	29	32	0	0.05859375	3.6029297	0	1.03125	-0.053710938	1.6943359	0.017822266	0	0	0	0	0	0	0	0	0	1.0324707	0.032470703	0.018554688	0	0.000488281	-0.017822266	0	44330	0	0	0
278	6260	6260	Category A	-0.011962891	1.0319824	-0.047851563	0.026611328	-0.44482422	0.26538086	-31.82	0	3/4/2018	3	4	2018	10:29:33	37773	0	10	29	33	0	0.05859375	3.6029297	-0.000244141	1.0310059	-0.053710938	2.8657227	0.012939453	0	0	0	0	0	0	0	0	0	1.0324707	0.032470703	0.018310547	-0.011474609	0.000732422	0.005859375	0	44330	0	0	0
279	6261	6261	Category A	0	1.0319824	-0.047851563	0.031738281	-0.43530273	0.265625	-31.82	0	3/4/2018	3	4	2018	10:29:33	37773	0.111	10	29	33	0	0.05859375	3.6029297	-0.000244141	1.0307617	-0.053710938	3.5251465	0.005859375	0	0	0	0	0	0	0	0	0	1.0322266	0.032226563	0.007080078	0.000244141	0.000976563	0.005859375	0	44330	0	0	0
280	6262	6262	Category A	0	1.0439453	-0.047851563	0.026611328	-0.44213867	0.26831055	-31.69	0	3/4/2018	3	4	2018	10:29:33	37773	0.222	10	29	33	0	0.05859375	3.6029297	-0.000244141	1.0305176	-0.053955078	3.5812988	0.014648438	0	0	0	0	0	0	0	0	0	1.0317383	0.031738281	0.020019531	0.000244141	0.013183594	0.006103516	0	44330	0	0	0
281	6263	6263	Category A	0	1.0439453	-0.047851563	0.027587891	-0.44677734	0.26733398	-31.57	0	3/4/2018	3	4	2018	10:29:33	37773	0.333	10	29	33	0	0.05859375	3.6029297	-0.000732422	1.0300293	-0.054443359	3.2666016	0.015136719	0	0	0	0	0	0	0	0	0	1.0314941	0.031494141	0.021240234	0.000732422	0.013671875	0.006591797	0	44330	0	0	0
282	6264	6264	Category A	-0.011962891	1.0439453	-0.083984375	0.024902344	-0.44140625	0.26831055	-31.69	0	3/4/2018	3	4	2018	10:29:33	37773	0.444	10	29	33	0	0.05859375	3.6029297	-0.000976563	1.0300293	-0.0546875	2.8261719	0.033935547	0	0	0	0	0	0	0	0	0	1.0314941	0.031494141	0.053466797	-0.010742188	0.013671875	-0.029052734	0	44330	0	0	0
283	6265	6265	Category A	0.011962891	1.0197754	-0.059814453	0.030029297	-0.43701172	0.26953125	-31.81	0	3/4/2018	3	4	2018	10:29:33	37773	0.555	10	29	33	0	0.05859375	3.6029297	-0.000976563	1.0300293	-0.054931641	1.8945313	0.017333984	0	0	0	0	0	0	0	0	0	1.0314941	0.031494141	0.028076172	0.012939453	-0.010253906	-0.004638672	0	44330	0	0	0
284	6266	6266	Category A	0	1.0439453	-0.047851563	0.029052734	-0.43701172	0.26757813	-31.45	0	3/4/2018	3	4	2018	10:29:33	37773	0.666	10	29	33	0	0.05859375	3.6029297	-0.001464844	1.0300293	-0.055175781	1.7980957	0.015625	0	0	0	0	0	0	0	0	0	1.0314941	0.031494141	0.022460938	0.001464844	0.013671875	0.007324219	0	44330	0	0	0
285	6267	6267	Category A	0	1.0197754	-0.035888672	0.026611328	-0.44604492	0.26635742	-31.82	0	3/4/2018	3	4	2018	10:29:33	37773	0.777	10	29	33	0	0.05859375	3.6029297	-0.001220703	1.0297852	-0.055175781	1.9060059	0.021728516	0	0	0	0	0	0	0	0	0	1.03125	0.03125	0.030761719	0.001220703	-0.010009766	0.019287109	0	44330	0	0	0
286	6268	6268	Category A	0	1.0319824	-0.035888672	0.02734375	-0.43896484	0.265625	-31.69	0	3/4/2018	3	4	2018	10:29:33	37773	0.888	10	29	33	0	0.058349609	3.5803711	-0.001220703	1.0302734	-0.0546875	1.9587402	0.018798828	0	0	0	0	0	0	0	0	0	1.0317383	0.031738281	0.021728516	0.001220703	0.001464844	0.018798828	0	44330	0	0	0
287	6269	6269	Category A	-0.011962891	1.0197754	-0.071777344	0.025146484	-0.4387207	0.27148438	-31.57	0	3/4/2018	3	4	2018	10:29:34	37774	0	10	29	34	0	0.058349609	3.5803711	-0.001708984	1.0302734	-0.054931641	1.4204102	0.022216797	0	0	0	0	0	0	0	0	0	1.0317383	0.031738281	0.037353516	-0.010009766	-0.010498047	-0.016601563	0	44330	0	0	0
288	6270	6270	Category A	0.011962891	1.0678711	-0.059814453	0.025634766	-0.43554688	0.26757813	-31.94	0	3/4/2018	3	4	2018	10:29:34	37774	0.1	10	29	34	0	0.058349609	3.5803711	-0.001708984	1.0300293	-0.0546875	0.4921875	0.040283203	0	0	0	0	0	0	0	0	0	1.0314941	0.031494141	0.056396484	0.013671875	0.037597656	-0.004882813	0	44330	0	0	0
289	6271	6271	Category A	0.011962891	1.0319824	-0.059814453	0.026367188	-0.44042969	0.26831055	-31.82	0	3/4/2018	3	4	2018	10:29:34	37774	0.2	10	29	34	0	0.058349609	3.5803711	-0.001708984	1.0300293	-0.054931641	0.15673828	0.014648438	0	0	0	0	0	0	0	0	0	1.0314941	0.031494141	0.020263672	0.013671875	0.001708984	-0.004638672	0	44330	0	0	0
290	6272	6272	Category A	0.011962891	1.0197754	-0.035888672	0.027587891	-0.44042969	0.27026367	-31.94	0	3/4/2018	3	4	2018	10:29:34	37774	0.3	10	29	34	0	0.058349609	3.5803711	-0.001708984	1.0297852	-0.054931641	1.0637207	0.025634766	0	0	0	0	0	0	0	0	0	1.03125	0.03125	0.04296875	0.013671875	-0.010009766	0.019042969	0	44330	0	0	0
291	6273	6273	Category A	-0.011962891	1.0078125	-0.071777344	0.023193359	-0.44750977	0.26708984	-31.94	0	3/4/2018	3	4	2018	10:29:34	37774	0.4	10	29	34	0	0.058349609	3.5803711	-0.001220703	1.0300293	-0.0546875	2.2077637	0.029785156	0	0	0	0	0	0	0	0	0	1.0314941	0.031494141	0.049560547	-0.010498047	-0.022216797	-0.016845703	0	44330	0	0	0
292	6274	6274	Category A	0	1.0197754	-0.059814453	0.029296875	-0.44238281	0.26831055	-31.57	0	3/4/2018	3	4	2018	10:29:34	37774	0.5	10	29	34	0	0.058349609	3.5803711	-0.000976563	1.0297852	-0.055175781	3.0549316	0.010986328	0	0	0	0	0	0	0	0	0	1.03125	0.03125	0.015625	0.000976563	-0.010009766	-0.004394531	0	44330	0	0	0
293	6275	6275	Category A	0	1.0319824	-0.059814453	0.02734375	-0.44238281	0.26733398	-31.2	0	3/4/2018	3	4	2018	10:29:34	37774	0.6	10	29	34	0	0.058349609	3.5803711	-0.000732422	1.0300293	-0.055175781	3.5617676	0.004882813	0	0	0	0	0	0	0	0	0	1.0314941	0.031494141	0.007080078	0.000732422	0.001708984	-0.004394531	0	44330	0	0	0
294	6276	6276	Category A	0	1.0559082	-0.047851563	0.028320313	-0.44238281	0.26660156	-31.2	0	3/4/2018	3	4	2018	10:29:34	37774	0.7	10	29	34	0	0.058349609	3.5803711	-0.000732422	1.0300293	-0.054931641	4.0576172	0.026611328	0	0	0	0	0	0	0	0	0	1.0314941	0.031494141	0.033691406	0.000732422	0.025634766	0.007080078	0	44330	0	0	0
295	6277	6277	Category A	0	1.0439453	-0.059814453	0.024169922	-0.44873047	0.25878906	-31.32	0	3/4/2018	3	4	2018	10:29:34	37774	0.8	10	29	34	0	0.058349609	3.5803711	-0.000976563	1.0302734	-0.0546875	4.4580078	0.014404297	0	0	0	0	0	0	0	0	0	1.0317383	0.031738281	0.019287109	0.000976563	0.013427734	-0.004882813	0	44330	0	0	0
296	6278	6278	Category A	-0.011962891	1.0559082	-0.035888672	0.025634766	-0.43994141	0.26757813	-31.69	0	3/4/2018	3	4	2018	10:29:34	37774	0.9	10	29	34	0	0.058349609	3.5803711	-0.000976563	1.0300293	-0.055175781	5.067627	0.033691406	0	0	0	0	0	0	0	0	0	1.0314941	0.031494141	0.055664063	-0.010742188	0.025634766	0.019287109	0	44330	0	0	0
297	6279	6279	Category A	0	1.0197754	-0.023925781	0.024902344	-0.44750977	0.26635742	-31.94	0	3/4/2018	3	4	2018	10:29:35	37775	0	10	29	35	0	0.058349609	3.5803711	-0.000976563	1.0300293	-0.054931641	5.0534668	0.032714844	0	0	0	0	0	0	0	0	0	1.0314941	0.031494141	0.042236328	0.000976563	-0.010253906	0.031005859	0	44330	0	0	0
298	6280	6280	Category A	0	1.0319824	-0.035888672	0.028564453	-0.44604492	0.26538086	-31.94	0	3/4/2018	3	4	2018	10:29:35	37775	0.1	10	29	35	0	0.058349609	3.5803711	-0.000976563	1.0300293	-0.0546875	4.9274902	0.019042969	0	0	0	0	0	0	0	0	0	1.0314941	0.031494141	0.021728516	0.000976563	0.001708984	0.018798828	0	44330	0	0	0
299	6281	6281	Category A	0	1.0197754	-0.047851563	0.024658203	-0.43457031	0.26074219	-32.18	0	3/4/2018	3	4	2018	10:29:35	37775	0.2	10	29	35	0	0.058349609	3.5803711	-0.000976563	1.029541	-0.055175781	4.6501465	0.012451172	0	0	0	0	0	0	0	0	0	1.03125	0.03125	0.018310547	0.000976563	-0.009765625	0.007324219	0	44330	0	0	0
300	6282	6282	Category A	0	1.0678711	-0.071777344	0.028564453	-0.44677734	0.26831055	-32.31	0	3/4/2018	3	4	2018	10:29:35	37775	0.3	10	29	35	0	0.058349609	3.5803711	-0.001220703	1.029541	-0.055419922	4.4440918	0.041259766	0	0	0	0	0	0	0	0	0	1.03125	0.03125	0.055419922	0.001220703	0.038085938	-0.016113281	0	44330	0	0	0
301	6283	6283	Category A	0.011962891	1.0439453	-0.035888672	0.029296875	-0.44116211	0.26733398	-32.19	0	3/4/2018	3	4	2018	10:29:35	37775	0.4	10	29	35	0	0.058349609	3.5803711	-0.001464844	1.0297852	-0.055908203	4.215332	0.027832031	0	0	0	0	0	0	0	0	0	1.03125	0.03125	0.047363281	0.013427734	0.013916016	0.020019531	0	44330	0	0	0
302	6284	6284	Category A	0	1.0439453	-0.047851563	0.027587891	-0.44580078	0.26611328	-32.06	0	3/4/2018	3	4	2018	10:29:35	37775	0.5	10	29	35	0	0.058349609	3.5803711	-0.001464844	1.0300293	-0.055419922	4.1010742	0.015869141	0	0	0	0	0	0	0	0	0	1.0314941	0.031494141	0.022949219	0.001464844	0.013671875	0.007568359	0	44330	0	0	0
303	6285	6285	Category A	0.011962891	1.0439453	-0.095947266	0.026611328	-0.44604492	0.26416016	-31.57	0	3/4/2018	3	4	2018	10:29:35	37775	0.6	10	29	35	0	0.058349609	3.5803711	-0.000976563	1.0300293	-0.055908203	3.7712402	0.043945313	0	0	0	0	0	0	0	0	0	1.0317383	0.031738281	0.066650391	0.012939453	0.013671875	-0.039794922	0	44330	0	0	0
304	6286	6286	Category A	0.011962891	1.0078125	-0.035888672	0.026367188	-0.44238281	0.26635742	-31.45	0	3/4/2018	3	4	2018	10:29:35	37775	0.7	10	29	35	0	0.058349609	3.5803711	-0.000976563	1.0302734	-0.055908203	3.3291016	0.032958984	0	0	0	0	0	0	0	0	0	1.0317383	0.031738281	0.055664063	0.012939453	-0.022460938	0.020019531	0	44330	0	0	0
305	6287	6287	Category A	0	1.0078125	-0.035888672	0.025390625	-0.44506836	0.25927734	-31.69	0	3/4/2018	3	4	2018	10:29:35	37775	0.8	10	29	35	0	0.058349609	3.5803711	-0.000732422	1.0305176	-0.055419922	3.1179199	0.030029297	0	0	0	0	0	0	0	0	0	1.0319824	0.031982422	0.043212891	0.000732422	-0.022705078	0.01953125	0	44330	0	0	0
306	6288	6288	Category A	0	1.0319824	-0.023925781	0.029052734	-0.44042969	0.26733398	-31.69	0	3/4/2018	3	4	2018	10:29:35	37775	0.9	10	29	35	0	0.058349609	3.5803711	-0.000488281	1.0310059	-0.055664063	2.637207	0.031738281	0	0	0	0	0	0	0	0	0	1.0324707	0.032470703	0.033203125	0.000488281	0.000732422	0.031738281	0	44330	0	0	0
307	6289	6289	Category A	0	1.0319824	-0.059814453	0.025390625	-0.44238281	0.2644043	-31.82	0	3/4/2018	3	4	2018	10:29:36	37776	0	10	29	36	0	0.058349609	3.5803711	-0.000732422	1.0310059	-0.055419922	2.1611328	0.004150391	0	0	0	0	0	0	0	0	0	1.0324707	0.032470703	0.005615234	0.000732422	0.000732422	-0.004150391	0	44330	0	0	0
308	6290	6290	Category A	0	1.0439453	-0.071777344	0.025390625	-0.44238281	0.26635742	-31.82	0	3/4/2018	3	4	2018	10:29:36	37776	0.09	10	29	36	0	0.058349609	3.5803711	-0.000488281	1.0307617	-0.055664063	1.5461426	0.020507813	0	0	0	0	0	0	0	0	0	1.0324707	0.032470703	0.029296875	0.000488281	0.012939453	-0.015869141	0	44330	0	0	0
309	6291	6291	Category A	0	1.0197754	-0.071777344	0.025634766	-0.44482422	0.26635742	-31.57	0	3/4/2018	3	4	2018	10:29:36	37776	0.181	10	29	36	0	0.058349609	3.5803711	-0.000488281	1.0307617	-0.055419922	1.2700195	0.01953125	0	0	0	0	0	0	0	0	0	1.0324707	0.032470703	0.027832031	0.000488281	-0.010986328	-0.016113281	0	44330	0	0	0
310	6292	6292	Category A	0.011962891	1.0439453	-0.059814453	0.024902344	-0.44311523	0.26538086	-31.57	0	3/4/2018	3	4	2018	10:29:36	37776	0.272	10	29	36	0	0.058349609	3.5803711	-0.000244141	1.0307617	-0.055419922	1.3352051	0.018310547	0	0	0	0	0	0	0	0	0	1.0324707	0.032470703	0.029541016	0.012207031	0.012939453	-0.004150391	0	44330	0	0	0
311	6293	6293	Category A	0.011962891	1.0319824	-0.023925781	0.025634766	-0.44482422	0.26538086	-31.69	0	3/4/2018	3	4	2018	10:29:36	37776	0.363	10	29	36	0	0.058349609	3.5803711	-0.000244141	1.03125	-0.055175781	0.88623047	0.033447266	0	0	0	0	0	0	0	0	0	1.0327148	0.032714844	0.043945313	0.012207031	0.000488281	0.03125	0	44330	0	0	0
312	6294	6294	Category A	0.011962891	1.0439453	-0.071777344	0.025878906	-0.4387207	0.26855469	-31.08	0	3/4/2018	3	4	2018	10:29:36	37776	0.454	10	29	36	0	0.058349609	3.5803711	-0.000244141	1.0314941	-0.055419922	0.20629883	0.023681641	0	0	0	0	0	0	0	0	0	1.032959	0.032958984	0.040771484	0.012207031	0.012207031	-0.016113281	0	44330	0	0	0
313	6295	6295	Category A	0.011962891	1.0319824	-0.071777344	0.025146484	-0.44580078	0.26806641	-30.96	0	3/4/2018	3	4	2018	10:29:36	37776	0.545	10	29	36	0	0.058349609	3.5803711	0	1.03125	-0.055908203	0.1640625	0.01953125	0	0	0	0	0	0	0	0	0	1.0327148	0.032714844	0.028076172	0.01171875	0.000488281	-0.015625	0	44330	0	0	0
314	6296	6296	Category A	0.011962891	1.0319824	-0.059814453	0.030273438	-0.44750977	0.26635742	-30.83	0	3/4/2018	3	4	2018	10:29:36	37776	0.636	10	29	36	0	0.058349609	3.5803711	0	1.03125	-0.055908203	0.76489258	0.012207031	0	0	0	0	0	0	0	0	0	1.0327148	0.032714844	0.016357422	0.01171875	0.000488281	-0.003662109	0	44330	0	0	0
315	6297	6297	Category A	0	1.0439453	-0.035888672	0.028564453	-0.44335938	0.26733398	-30.59	0	3/4/2018	3	4	2018	10:29:36	37776	0.727	10	29	36	0	0.058349609	3.5803711	0.000244141	1.0314941	-0.056152344	1.7661133	0.023681641	0	0	0	0	0	0	0	0	0	1.032959	0.032958984	0.032958984	-0.000244141	0.012207031	0.020263672	0	44330	0	0	0
316	6298	6298	Category A	0	1.0078125	-0.059814453	0.025634766	-0.44750977	0.26708984	-31.08	0	3/4/2018	3	4	2018	10:29:36	37776	0.818	10	29	36	0	0.058349609	3.5803711	0.000244141	1.0317383	-0.056396484	3.0083008	0.024169922	0	0	0	0	0	0	0	0	0	1.0332031	0.033203125	0.027587891	-0.000244141	-0.023925781	-0.003417969	0	44330	0	0	0
317	6299	6299	Category A	-0.023925781	1.0319824	-0.071777344	0.025146484	-0.4465332	0.26806641	-31.32	0	3/4/2018	3	4	2018	10:29:36	37776	0.909	10	29	36	0	0.058349609	3.5803711	0.000488281	1.0317383	-0.055908203	3.9353027	0.029052734	0	0	0	0	0	0	0	0	0	1.0332031	0.033203125	0.040283203	-0.024414063	0	-0.015625	0	44330	0	0	0
318	6300	6300	Category A	0	1.0319824	-0.083984375	0.029296875	-0.43383789	0.26855469	-31.32	0	3/4/2018	3	4	2018	10:29:37	37777	0	10	29	37	0	0.058349609	3.5803711	0.000732422	1.0317383	-0.055419922	4.7497559	0.028320313	0	0	0	0	0	0	0	0	0	1.0332031	0.033203125	0.029296875	-0.000732422	0	-0.028320313	0	44330	0	0	0
319	6301	6301	Category A	0	1.0078125	-0.059814453	0.025878906	-0.44628906	0.26806641	-31.45	0	3/4/2018	3	4	2018	10:29:37	37777	0.111	10	29	37	0	0.058349609	3.5803711	0.000976563	1.0317383	-0.055419922	5.4672852	0.024169922	0	0	0	0	0	0	0	0	0	1.0332031	0.033203125	0.029296875	-0.000976563	-0.023925781	-0.004150391	0	44330	0	0	0
320	6302	6302	Category A	-0.023925781	1.0197754	-0.071777344	0.024169922	-0.44042969	0.26928711	-31.57	0	3/4/2018	3	4	2018	10:29:37	37777	0.222	10	29	37	0	0.058349609	3.5803711	0.000976563	1.0317383	-0.055175781	5.9348145	0.032226563	0	0	0	0	0	0	0	0	0	1.0332031	0.033203125	0.053466797	-0.024902344	-0.011962891	-0.016357422	0	44330	0	0	0
321	6303	6303	Category A	0	1.0439453	-0.047851563	0.026367188	-0.4362793	0.26757813	-31.45	0	3/4/2018	3	4	2018	10:29:37	37777	0.333	10	29	37	0	0.058349609	3.5803711	0.000976563	1.03125	-0.0546875	6.1657715	0.014404297	0	0	0	0	0	0	0	0	0	1.0327148	0.032714844	0.020507813	-0.000976563	0.012451172	0.006835938	0	44330	0	0	0
322	6304	6304	Category A	0	1.0197754	-0.059814453	0.028320313	-0.43896484	0.265625	-31.57	0	3/4/2018	3	4	2018	10:29:37	37777	0.444	10	29	37	0	0.058349609	3.5803711	0.001220703	1.03125	-0.0546875	5.7563477	0.012451172	0	0	0	0	0	0	0	0	0	1.0327148	0.032714844	0.017822266	-0.001220703	-0.011474609	-0.004882813	0	44330	0	0	0
323	6305	6305	Category A	-0.011962891	1.0078125	-0.071777344	0.030761719	-0.43725586	0.26660156	-31.82	0	3/4/2018	3	4	2018	10:29:37	37777	0.555	10	29	37	0	0.058349609	3.5803711	0.001464844	1.0310059	-0.054443359	5.1665039	0.031982422	0	0	0	0	0	0	0	0	0	1.0324707	0.032470703	0.054199219	-0.013427734	-0.023193359	-0.017089844	0	44330	0	0	0
324	6306	6306	Category A	0.011962891	1.0197754	-0.059814453	0.026367188	-0.44433594	0.25537109	-31.82	0	3/4/2018	3	4	2018	10:29:37	37777	0.666	10	29	37	0	0.05859375	3.5803711	0.001220703	1.0314941	-0.054443359	4.6203613	0.016601563	0	0	0	0	0	0	0	0	0	1.032959	0.032958984	0.027587891	0.010498047	-0.01171875	-0.005126953	0	44330	0	0	0
325	6307	6307	Category A	0	1.0439453	-0.047851563	0.02734375	-0.44067383	0.26635742	-31.45	0	3/4/2018	3	4	2018	10:29:37	37777	0.777	10	29	37	0	0.05859375	3.5803711	0.000976563	1.0314941	-0.0546875	3.8562012	0.014160156	0	0	0	0	0	0	0	0	0	1.032959	0.032958984	0.020263672	-0.000976563	0.012207031	0.006835938	0	44330	0	0	0
326	6308	6308	Category A	-0.035888672	1.0319824	-0.047851563	0.029296875	-0.44775391	0.26708984	-31.45	0	3/4/2018	3	4	2018	10:29:37	37777	0.888	10	29	37	0	0.05859375	3.5803711	0.001220703	1.0317383	-0.054931641	2.4487305	0.037841797	0	0	0	0	0	0	0	0	0	1.0332031	0.033203125	0.044433594	-0.037109375	0	0.007080078	0	44330	0	0	0
327	6309	6309	Category A	0	1.0078125	-0.023925781	0.025634766	-0.43432617	0.26660156	-31.32	0	3/4/2018	3	4	2018	10:29:38	37778	0	10	29	38	0	0.05859375	3.5803711	0.001464844	1.0317383	-0.055419922	0.55688477	0.039794922	0	0	0	0	0	0	0	0	0	1.0332031	0.033203125	0.057128906	-0.001464844	-0.023925781	0.031494141	0	44330	0	0	0
328	6310	6310	Category A	0.011962891	1.0559082	-0.035888672	0.026611328	-0.44677734	0.26635742	-31.08	0	3/4/2018	3	4	2018	10:29:38	37778	0.1	10	29	38	0	0.05859375	3.5803711	0.001464844	1.0319824	-0.055175781	0.071044922	0.032226563	0	0	0	0	0	0	0	0	0	1.0334473	0.033447266	0.053466797	0.010253906	0.023681641	0.019287109	0	44330	0	0	0
329	6311	6311	Category A	0	1.0197754	-0.047851563	0.025634766	-0.43994141	0.26831055	-31.32	0	3/4/2018	3	4	2018	10:29:38	37778	0.2	10	29	38	0	0.05859375	3.5803711	0.001464844	1.0314941	-0.055175781	0.68481445	0.013916016	0	0	0	0	0	0	0	0	0	1.032959	0.032958984	0.020751953	-0.001464844	-0.01171875	0.007324219	0	44330	0	0	0
330	6312	6312	Category A	0	1.0197754	-0.035888672	0.02734375	-0.44165039	0.26757813	-31.2	0	3/4/2018	3	4	2018	10:29:38	37778	0.3	10	29	38	0	0.05859375	3.5803711	0.000976563	1.0310059	-0.055175781	1.918457	0.022460938	0	0	0	0	0	0	0	0	0	1.0324707	0.032470703	0.031982422	-0.000976563	-0.011230469	0.019287109	0	44330	0	0	0
331	6313	6313	Category A	0.011962891	1.0078125	-0.047851563	0.025634766	-0.43994141	0.27172852	-31.2	0	3/4/2018	3	4	2018	10:29:38	37778	0.4	10	29	38	0	0.05859375	3.5803711	0.000976563	1.0310059	-0.055419922	2.8154297	0.026611328	0	0	0	0	0	0	0	0	0	1.0324707	0.032470703	0.041748047	0.010742188	-0.023193359	0.007568359	0	44330	0	0	0
332	6314	6314	Category A	0.023925781	1.0319824	-0.047851563	0.023925781	-0.44628906	0.26611328	-31.32	0	3/4/2018	3	4	2018	10:29:38	37778	0.5	10	29	38	0	0.05859375	3.5803711	0.000976563	1.0310059	-0.055175781	1.8232422	0.023925781	0	0	0	0	0	0	0	0	0	1.0324707	0.032470703	0.03125	0.022705078	0.000732422	0.007324219	0	44330	0	0	0
333	6315	6315	Category A	-0.011962891	1.0319824	-0.047851563	0.024902344	-0.44311523	0.26635742	-31.94	0	3/4/2018	3	4	2018	10:29:38	37778	0.6	10	29	38	0	0.05859375	3.5803711	0.000976563	1.0305176	-0.054931641	1.2304688	0.014892578	0	0	0	0	0	0	0	0	0	1.0319824	0.031982422	0.021240234	-0.012939453	0.001220703	0.007080078	0	44330	0	0	0
334	6316	6316	Category A	-0.011962891	1.0319824	-0.059814453	0.030029297	-0.4362793	0.26855469	-32.43	0	3/4/2018	3	4	2018	10:29:38	37778	0.7	10	29	38	0	0.05859375	3.5803711	0.000976563	1.0305176	-0.0546875	1.9108887	0.013916016	0	0	0	0	0	0	0	0	0	1.0319824	0.031982422	0.019287109	-0.012939453	0.001220703	-0.004882813	0	44330	0	0	0
335	6317	6317	Category A	0	1.0197754	-0.071777344	0.026367188	-0.44506836	0.26245117	-32.31	0	3/4/2018	3	4	2018	10:29:38	37778	0.8	10	29	38	0	0.05859375	3.5803711	0.000976563	1.0302734	-0.055175781	2.3337402	0.01953125	0	0	0	0	0	0	0	0	0	1.0317383	0.031738281	0.028076172	-0.000976563	-0.010498047	-0.016357422	0	44330	0	0	0
336	6318	6318	Category A	0	1.0319824	-0.035888672	0.028564453	-0.44140625	0.26635742	-32.56	0	3/4/2018	3	4	2018	10:29:38	37778	0.9	10	29	38	0	0.05859375	3.5803711	0.001220703	1.0297852	-0.055175781	1.7978516	0.01953125	0	0	0	0	0	0	0	0	0	1.03125	0.03125	0.022949219	-0.001220703	0.001953125	0.019287109	0	44330	0	0	0
337	6319	6319	Category A	0	1.0439453	-0.059814453	0.026611328	-0.44506836	0.26416016	-32.31	0	3/4/2018	3	4	2018	10:29:39	37779	0	10	29	39	0	0.05859375	3.5803711	0.001464844	1.0292969	-0.055419922	0.79980469	0.015136719	0	0	0	0	0	0	0	0	0	1.0307617	0.030761719	0.020019531	-0.001464844	0.014404297	-0.004150391	0	44330	0	0	0
338	6320	6320	Category A	0	1.0197754	-0.083984375	0.026855469	-0.43896484	0.26635742	-32.19	0	3/4/2018	3	4	2018	10:29:39	37779	0.1	10	29	39	0	0.05859375	3.5803711	0.001220703	1.0297852	-0.055664063	1.5634766	0.029785156	0	0	0	0	0	0	0	0	0	1.03125	0.03125	0.039550781	-0.001220703	-0.010009766	-0.028076172	0	44330	0	0	0
339	6321	6321	Category A	-0.023925781	1.0439453	-0.071777344	0.025634766	-0.44775391	0.26293945	-32.31	0	3/4/2018	3	4	2018	10:29:39	37779	0.2	10	29	39	0	0.05859375	3.5803711	0.001464844	1.0297852	-0.055664063	1.6530762	0.033203125	0	0	0	0	0	0	0	0	0	1.03125	0.03125	0.055419922	-0.025390625	0.013916016	-0.015869141	0	44330	0	0	0
340	6322	6322	Category A	-0.011962891	1.0439453	-0.071777344	0.025146484	-0.44116211	0.27148438	-32.56	0	3/4/2018	3	4	2018	10:29:39	37779	0.3	10	29	39	0	0.05859375	3.5803711	0.001464844	1.0300293	-0.055419922	0.95776367	0.025146484	0	0	0	0	0	0	0	0	0	1.0314941	0.031494141	0.043457031	-0.013427734	0.013671875	-0.016113281	0	44330	0	0	0
341	6323	6323	Category A	0	1.0319824	-0.047851563	0.024169922	-0.44042969	0.26928711	-32.8	0	3/4/2018	3	4	2018	10:29:39	37779	0.4	10	29	39	0	0.05859375	3.5803711	0.001464844	1.029541	-0.055419922	0.66162109	0.008056641	0	0	0	0	0	0	0	0	0	1.0310059	0.031005859	0.011474609	-0.001464844	0.002197266	0.007568359	0	44330	0	0	0
342	6324	6324	Category A	0.011962891	1.0319824	-0.071777344	0.026611328	-0.44213867	0.26831055	-32.92	0	3/4/2018	3	4	2018	10:29:39	37779	0.5	10	29	39	0	0.05859375	3.5803711	0.001464844	1.0292969	-0.055664063	1.2617188	0.019042969	0	0	0	0	0	0	0	0	0	1.0307617	0.030761719	0.028808594	0.010253906	0.002441406	-0.015869141	0	44330	0	0	0
343	6325	6325	Category A	0.011962891	1.0319824	-0.059814453	0.025146484	-0.45019531	0.26293945	-32.68	0	3/4/2018	3	4	2018	10:29:39	37779	0.6	10	29	39	0	0.05859375	3.5803711	0.001708984	1.0290527	-0.055664063	1.4926758	0.011230469	0	0	0	0	0	0	0	0	0	1.0305176	0.030517578	0.016845703	0.010009766	0.002685547	-0.00390625	0	44330	0	0	0
344	6326	6326	Category A	-0.011962891	1.0439453	-0.047851563	0.025634766	-0.44213867	0.26733398	-32.19	0	3/4/2018	3	4	2018	10:29:39	37779	0.7	10	29	39	0	0.05859375	3.5803711	0.001464844	1.0285645	-0.055175781	1.3786621	0.021484375	0	0	0	0	0	0	0	0	0	1.0300293	0.030029297	0.036132813	-0.013427734	0.015136719	0.007324219	0	44330	0	0	0
345	6327	6327	Category A	0	1.0439453	-0.071777344	0.026367188	-0.44238281	0.26733398	-31.69	0	3/4/2018	3	4	2018	10:29:39	37779	0.8	10	29	39	0	0.05859375	3.5803711	0.001464844	1.0292969	-0.055175781	1.5158691	0.021972656	0	0	0	0	0	0	0	0	0	1.0307617	0.030761719	0.032470703	-0.001464844	0.014404297	-0.016357422	0	44330	0	0	0
346	6328	6328	Category A	-0.011962891	1.0197754	-0.071777344	0.026611328	-0.44677734	0.26831055	-31.32	0	3/4/2018	3	4	2018	10:29:39	37779	0.9	10	29	39	0	0.05859375	3.5803711	0.001464844	1.0297852	-0.055175781	1.7802734	0.0234375	0	0	0	0	0	0	0	0	0	1.03125	0.03125	0.040039063	-0.013427734	-0.010009766	-0.016357422	0	44330	0	0	0
347	6329	6329	Category A	0.011962891	1.0319824	-0.059814453	0.028564453	-0.44311523	0.265625	-31.32	0	3/4/2018	3	4	2018	10:29:40	37780	0	10	29	40	0	0.05859375	3.5803711	0.001220703	1.0297852	-0.055175781	1.6125488	0.011474609	0	0	0	0	0	0	0	0	0	1.03125	0.03125	0.017089844	0.010498047	0.001953125	-0.004394531	0	44330	0	0	0
348	6330	6330	Category A	0	1.0197754	-0.095947266	0.025634766	-0.44335938	0.26928711	-31.32	0	3/4/2018	3	4	2018	10:29:40	37780	0.1	10	29	40	0	0.05859375	3.5803711	0.000976563	1.0297852	-0.054931641	1.4650879	0.041992188	0	0	0	0	0	0	0	0	0	1.03125	0.03125	0.052001953	-0.000976563	-0.010009766	-0.040771484	0	44330	0	0	0
349	6331	6331	Category A	0.023925781	1.0319824	-0.047851563	0.026611328	-0.45117188	0.26831055	-31.45	0	3/4/2018	3	4	2018	10:29:40	37780	0.2	10	29	40	0	0.05859375	3.5803711	0.001220703	1.0290527	-0.0546875	1.3254395	0.023681641	0	0	0	0	0	0	0	0	0	1.0305176	0.030517578	0.032226563	0.022460938	0.002685547	0.006835938	0	44330	0	0	0
350	6332	6332	Category A	0.011962891	1.0439453	-0.023925781	0.02734375	-0.44238281	0.26635742	-31.45	0	3/4/2018	3	4	2018	10:29:40	37780	0.3	10	29	40	0	0.05859375	3.5803711	0.001464844	1.0290527	-0.0546875	0.95581055	0.035644531	0	0	0	0	0	0	0	0	0	1.0302734	0.030273438	0.055908203	0.010253906	0.014648438	0.030761719	0	44330	0	0	0
351	6333	6333	Category A	-0.011962891	1.0319824	-0.047851563	0.023925781	-0.43798828	0.26831055	-31.94	0	3/4/2018	3	4	2018	10:29:40	37780	0.4	10	29	40	0	0.05859375	3.5803711	0.001220703	1.0288086	-0.053955078	0.50073242	0.014892578	0	0	0	0	0	0	0	0	0	1.0302734	0.030273438	0.022460938	-0.013183594	0.002929688	0.006103516	0	44330	0	0	0
352	6334	6334	Category A	0.011962891	1.0319824	-0.10791016	0.027832031	-0.4387207	0.27026367	-31.94	0	3/4/2018	3	4	2018	10:29:40	37780	0.5	10	29	40	0	0.05859375	3.5803711	0.000976563	1.0285645	-0.054443359	0.14575195	0.054443359	0	0	0	0	0	0	0	0	0	1.0300293	0.030029297	0.067382813	0.010742188	0.003173828	-0.053222656	0	44330	0	0	0
353	6335	6335	Category A	0	1.0439453	-0.035888672	0.025634766	-0.43994141	0.26831055	-32.06	0	3/4/2018	3	4	2018	10:29:40	37780	0.6	10	29	40	0	0.05859375	3.5803711	0.000976563	1.0285645	-0.053955078	0.0703125	0.0234375	0	0	0	0	0	0	0	0	0	1.0300293	0.030029297	0.034179688	-0.000976563	0.015136719	0.018066406	0	44330	0	0	0
354	6336	6336	Category A	0	1.0319824	-0.071777344	0.025634766	-0.44580078	0.26635742	-31.94	0	3/4/2018	3	4	2018	10:29:40	37780	0.7	10	29	40	0	0.05859375	3.5803711	0.000732422	1.0285645	-0.053466797	0.3359375	0.018310547	0	0	0	0	0	0	0	0	0	1.0300293	0.030029297	0.021972656	-0.000732422	0.003173828	-0.018066406	0	44330	0	0	0
355	6337	6337	Category A	0	1.0319824	-0.083984375	0.024169922	-0.44580078	0.26708984	-31.82	0	3/4/2018	3	4	2018	10:29:40	37780	0.8	10	29	40	0	0.05859375	3.5803711	0.000244141	1.0280762	-0.053222656	0.2590332	0.030761719	0	0	0	0	0	0	0	0	0	1.0292969	0.029296875	0.034912109	-0.000244141	0.003662109	-0.030517578	0	44330	0	0	0
356	6338	6338	Category A	0.011962891	1.0319824	-0.035888672	0.026611328	-0.44311523	0.26220703	-31.82	0	3/4/2018	3	4	2018	10:29:40	37780	0.9	10	29	40	0	0.05859375	3.5803711	0.000244141	1.0273438	-0.052978516	1.1594238	0.021240234	0	0	0	0	0	0	0	0	0	1.0285645	0.028564453	0.033447266	0.011474609	0.004394531	0.017089844	0	44330	0	0	0
357	6339	6339	Category A	0.023925781	1.0319824	-0.047851563	0.02734375	-0.44775391	0.26635742	-31.82	0	3/4/2018	3	4	2018	10:29:41	37781	0	10	29	41	0	0.05859375	3.5803711	0.000244141	1.0273438	-0.052978516	1.2531738	0.024414063	0	0	0	0	0	0	0	0	0	1.0285645	0.028564453	0.033447266	0.0234375	0.004394531	0.005126953	0	44330	0	0	0
358	6340	6340	Category A	0.011962891	1.0197754	-0.035888672	0.025634766	-0.44140625	0.26831055	-31.94	0	3/4/2018	3	4	2018	10:29:41	37781	0.1	10	29	41	0	0.05859375	3.5803711	0.000488281	1.0270996	-0.052490234	0.97827148	0.021484375	0	0	0	0	0	0	0	0	0	1.0283203	0.028320313	0.035400391	0.011230469	-0.007324219	0.016601563	0	44330	0	0	0
359	6341	6341	Category A	-0.011962891	1.0319824	-0.023925781	0.026611328	-0.44506836	0.26831055	-31.82	0	3/4/2018	3	4	2018	10:29:41	37781	0.2	10	29	41	0	0.05859375	3.5803711	0.000488281	1.0268555	-0.052001953	1.3085938	0.03125	0	0	0	0	0	0	0	0	0	1.0280762	0.028076172	0.045654297	-0.012451172	0.004882813	0.028076172	0	44330	0	0	0
360	6342	6342	Category A	0.011962891	1.0078125	-0.011962891	0.025634766	-0.44213867	0.26733398	-31.69	0	3/4/2018	3	4	2018	10:29:41	37781	0.3	10	29	41	0	0.05859375	3.5803711	0.000488281	1.0273438	-0.052001953	1.2570801	0.046142578	0	0	0	0	0	0	0	0	0	1.0285645	0.028564453	0.071044922	0.011230469	-0.01953125	0.040039063	0	44330	0	0	0
361	6343	6343	Category A	0.011962891	1.0439453	-0.047851563	0.028564453	-0.4440918	0.26928711	-31.69	0	3/4/2018	3	4	2018	10:29:41	37781	0.4	10	29	41	0	0.05859375	3.5803711	0.000732422	1.0270996	-0.051757813	0.34521484	0.020263672	0	0	0	0	0	0	0	0	0	1.0283203	0.028320313	0.031738281	0.010986328	0.016601563	0.00390625	0	44330	0	0	0
362	6344	6344	Category A	0.011962891	1.0319824	-0.059814453	0.020507813	-0.44677734	0.26196289	-31.57	0	3/4/2018	3	4	2018	10:29:41	37781	0.5	10	29	41	0	0.05859375	3.6029297	0.000732422	1.0270996	-0.052001953	0.91455078	0.014160156	0	0	0	0	0	0	0	0	0	1.0283203	0.028320313	0.023681641	0.010986328	0.004882813	-0.007568359	0	44330	0	0	0
363	6345	6345	Category A	-0.011962891	1.0559082	-0.071777344	0.029052734	-0.43701172	0.26757813	-31.45	0	3/4/2018	3	4	2018	10:29:41	37781	0.6	10	29	41	0	0.05859375	3.6029297	0.000732422	1.0268555	-0.052490234	1.0422363	0.036865234	0	0	0	0	0	0	0	0	0	1.0280762	0.028076172	0.061035156	-0.012695313	0.028808594	-0.019042969	0	44330	0	0	0
364	6346	6346	Category A	-0.011962891	1.0439453	-0.059814453	0.02734375	-0.44067383	0.26635742	-31.69	0	3/4/2018	3	4	2018	10:29:41	37781	0.7	10	29	41	0	0.05859375	3.6029297	0.000732422	1.0268555	-0.052001953	0.53027344	0.022460938	0	0	0	0	0	0	0	0	0	1.0280762	0.028076172	0.037353516	-0.012695313	0.016845703	-0.007568359	0	44330	0	0	0
365	6347	6347	Category A	0.011962891	1.0439453	-0.059814453	0.030029297	-0.4387207	0.265625	-31.32	0	3/4/2018	3	4	2018	10:29:41	37781	0.8	10	29	41	0	0.05859375	3.6029297	0.000488281	1.0268555	-0.052001953	1.5065918	0.021728516	0	0	0	0	0	0	0	0	0	1.0280762	0.028076172	0.035888672	0.011230469	0.016845703	-0.007568359	0	44330	0	0	0
366	6348	6348	Category A	0.011962891	1.0319824	-0.083984375	0.02734375	-0.43701172	0.265625	-31.57	0	3/4/2018	3	4	2018	10:29:41	37781	0.9	10	29	41	0	0.05859375	3.6029297	0.000488281	1.0263672	-0.052490234	3.0258789	0.033691406	0	0	0	0	0	0	0	0	0	1.027832	0.027832031	0.048095703	0.011230469	0.005371094	-0.03125	0	44330	0	0	0
367	6349	6349	Category A	0	1.0319824	-0.047851563	0.024169922	-0.44482422	0.26806641	-31.82	0	3/4/2018	3	4	2018	10:29:42	37782	0	10	29	42	0	0.05859375	3.6029297	0.000732422	1.0266113	-0.052490234	2.7653809	0.007080078	0	0	0	0	0	0	0	0	0	1.0280762	0.028076172	0.010742188	-0.000732422	0.005126953	0.004638672	0	44330	0	0	0
368	6350	6350	Category A	0	1.0319824	-0.059814453	0.026611328	-0.44213867	0.26831055	-31.69	0	3/4/2018	3	4	2018	10:29:42	37782	0.1	10	29	42	0	0.05859375	3.6029297	0.000732422	1.0268555	-0.053466797	2.109375	0.008056641	0	0	0	0	0	0	0	0	0	1.0283203	0.028320313	0.011962891	-0.000732422	0.004882813	-0.006103516	0	44330	0	0	0
369	6351	6351	Category A	-0.011962891	0.99584961	-0.059814453	0.021972656	-0.43896484	0.2644043	-31.57	0	3/4/2018	3	4	2018	10:29:42	37782	0.2	10	29	42	0	0.05859375	3.6029297	0.000732422	1.0266113	-0.053710938	2.2282715	0.033935547	0	0	0	0	0	0	0	0	0	1.0280762	0.028076172	0.049560547	-0.012695313	-0.030761719	-0.005859375	0	44330	0	0	0
370	6352	6352	Category A	0	1.0078125	-0.059814453	0.025634766	-0.44238281	0.26928711	-31.45	0	3/4/2018	3	4	2018	10:29:42	37782	0.3	10	29	42	0	0.05859375	3.6029297	0.000732422	1.0263672	-0.053955078	2.6687012	0.01953125	0	0	0	0	0	0	0	0	0	1.027832	0.027832031	0.025390625	-0.000732422	-0.018554688	-0.005615234	0	44330	0	0	0
371	6353	6353	Category A	-0.011962891	1.0078125	-0.047851563	0.026611328	-0.44335938	0.26635742	-31.32	0	3/4/2018	3	4	2018	10:29:42	37782	0.4	10	29	42	0	0.05859375	3.6029297	0.000976563	1.026123	-0.054443359	1.5778809	0.0234375	0	0	0	0	0	0	0	0	0	1.0275879	0.027587891	0.038085938	-0.012939453	-0.018310547	0.006591797	0	44330	0	0	0
372	6354	6354	Category A	0	0.99584961	-0.035888672	0.024902344	-0.44140625	0.26733398	-31.69	0	3/4/2018	3	4	2018	10:29:42	37782	0.5	10	29	42	0	0.05859375	3.6029297	0.000976563	1.0266113	-0.0546875	1.1848145	0.036132813	0	0	0	0	0	0	0	0	0	1.0280762	0.028076172	0.050537109	-0.000976563	-0.030761719	0.018798828	0	44330	0	0	0
373	6355	6355	Category A	0.011962891	1.0197754	-0.047851563	0.025634766	-0.44482422	0.26025391	-32.43	0	3/4/2018	3	4	2018	10:29:42	37782	0.6	10	29	42	0	0.05859375	3.6029297	0.000732422	1.026123	-0.054931641	2.4194336	0.014648438	0	0	0	0	0	0	0	0	0	1.0275879	0.027587891	0.024902344	0.010986328	-0.006347656	0.007080078	0	44330	0	0	0
374	6356	6356	Category A	0	1.0439453	-0.083984375	0.024902344	-0.44775391	0.26318359	-32.55	0	3/4/2018	3	4	2018	10:29:42	37782	0.7	10	29	42	0	0.05859375	3.6029297	0.000732422	1.026123	-0.054931641	2.8161621	0.033691406	0	0	0	0	0	0	0	0	0	1.0275879	0.027587891	0.047363281	-0.000732422	0.017578125	-0.028808594	0	44330	0	0	0
375	6357	6357	Category A	0.011962891	0.99584961	-0.059814453	0.02734375	-0.43969727	0.26953125	-32.43	0	3/4/2018	3	4	2018	10:29:42	37782	0.8	10	29	42	0	0.05859375	3.6029297	0.000976563	1.026123	-0.0546875	3.3146973	0.032714844	0	0	0	0	0	0	0	0	0	1.0275879	0.027587891	0.046142578	0.010742188	-0.030273438	-0.004882813	0	44330	0	0	0
376	6358	6358	Category A	0	1.0197754	-0.059814453	0.021972656	-0.43896484	0.2644043	-32.06	0	3/4/2018	3	4	2018	10:29:42	37782	0.9	10	29	42	0	0.05859375	3.6029297	0.000976563	1.026123	-0.054199219	4.817627	0.008300781	0	0	0	0	0	0	0	0	0	1.0275879	0.027587891	0.012939453	-0.000976563	-0.006347656	-0.005371094	0	44330	0	0	0
377	6359	6359	Category A	-0.011962891	1.0559082	-0.035888672	0.028320313	-0.44677734	0.25927734	-31.82	0	3/4/2018	3	4	2018	10:29:43	37783	0	10	29	43	0	0.05859375	3.6029297	0.000976563	1.0256348	-0.054443359	5.2397461	0.037597656	0	0	0	0	0	0	0	0	0	1.0270996	0.027099609	0.061523438	-0.012939453	0.030029297	0.018554688	0	44330	0	0	0
378	6360	6360	Category A	0.023925781	1.0439453	-0.035888672	0.025878906	-0.44042969	0.26831055	-32.06	0	3/4/2018	3	4	2018	10:29:43	37783	0.1	10	29	43	0	0.05859375	3.6029297	0.000976563	1.0251465	-0.054443359	4.3566895	0.034667969	0	0	0	0	0	0	0	0	0	1.0266113	0.026611328	0.060058594	0.022705078	0.018554688	0.018554688	0	44330	0	0	0
379	6361	6361	Category A	0	1.0319824	-0.035888672	0.02734375	-0.44360352	0.26635742	-32.06	0	3/4/2018	3	4	2018	10:29:43	37783	0.2	10	29	43	0	0.05859375	3.6029297	0.000732422	1.0253906	-0.054199219	4.4399414	0.01953125	0	0	0	0	0	0	0	0	0	1.0268555	0.026855469	0.025634766	-0.000732422	0.006347656	0.018310547	0	44330	0	0	0
380	6362	6362	Category A	0	1.0319824	-0.059814453	0.021972656	-0.44580078	0.26416016	-32.19	0	3/4/2018	3	4	2018	10:29:43	37783	0.3	10	29	43	0	0.05859375	3.6029297	0.000976563	1.0251465	-0.054199219	5.3300781	0.008544922	0	0	0	0	0	0	0	0	0	1.0266113	0.026611328	0.013183594	-0.000976563	0.006591797	-0.005371094	0	44330	0	0	0
381	6363	6363	Category A	0.011962891	1.0197754	-0.059814453	0.024902344	-0.43896484	0.26660156	-32.31	0	3/4/2018	3	4	2018	10:29:43	37783	0.4	10	29	43	0	0.05859375	3.6029297	0.001220703	1.0249023	-0.053955078	5.2578125	0.012939453	0	0	0	0	0	0	0	0	0	1.0263672	0.026367188	0.021484375	0.010498047	-0.005126953	-0.005615234	0	44330	0	0	0
382	6364	6364	Category A	0.011962891	1.0319824	-0.047851563	0.025634766	-0.44775391	0.26293945	-32.06	0	3/4/2018	3	4	2018	10:29:43	37783	0.5	10	29	43	0	0.05859375	3.6029297	0.001220703	1.0246582	-0.054199219	3.6533203	0.014160156	0	0	0	0	0	0	0	0	0	1.026123	0.026123047	0.024169922	0.010498047	0.007080078	0.006347656	0	44330	0	0	0
383	6365	6365	Category A	0	1.0078125	-0.047851563	0.025390625	-0.44238281	0.26635742	-32.18	0	3/4/2018	3	4	2018	10:29:43	37783	0.6	10	29	43	0	0.05859375	3.6029297	0.000976563	1.0246582	-0.054199219	2.1662598	0.018066406	0	0	0	0	0	0	0	0	0	1.026123	0.026123047	0.024658203	-0.000976563	-0.016845703	0.006347656	0	44330	0	0	0
384	6366	6366	Category A	0	1.0559082	-0.047851563	0.025634766	-0.44580078	0.26220703	-32.31	0	3/4/2018	3	4	2018	10:29:43	37783	0.7	10	29	43	0	0.05859375	3.6029297	0.000976563	1.0246582	-0.053710938	1.0046387	0.031738281	0	0	0	0	0	0	0	0	0	1.0258789	0.025878906	0.038085938	-0.000976563	0.031005859	0.005859375	0	44330	0	0	0
385	6367	6367	Category A	0	1.0559082	-0.023925781	0.024902344	-0.44238281	0.26611328	-32.31	0	3/4/2018	3	4	2018	10:29:43	37783	0.8	10	29	43	0	0.05859375	3.6029297	0.000976563	1.0239258	-0.053222656	0.359375	0.043212891	0	0	0	0	0	0	0	0	0	1.0253906	0.025390625	0.062255859	-0.000976563	0.031738281	0.029296875	0	44330	0	0	0
386	6368	6368	Category A	-0.011962891	1.0319824	-0.035888672	0.023681641	-0.4440918	0.26123047	-32.19	0	3/4/2018	3	4	2018	10:29:43	37783	0.9	10	29	43	0	0.05859375	3.6029297	0.000976563	1.0239258	-0.052978516	2.338623	0.022949219	0	0	0	0	0	0	0	0	0	1.0251465	0.025146484	0.038330078	-0.012939453	0.0078125	0.017089844	0	44330	0	0	0
387	6369	6369	Category A	-0.011962891	1.0197754	-0.035888672	0.029052734	-0.43896484	0.27026367	-32.19	0	3/4/2018	3	4	2018	10:29:44	37784	0	10	29	44	0	0.05859375	3.6029297	0.001220703	1.0239258	-0.052734375	2.388916	0.021728516	0	0	0	0	0	0	0	0	0	1.0251465	0.025146484	0.034179688	-0.013183594	-0.004150391	0.016845703	0	44330	0	0	0
388	6370	6370	Category A	0.011962891	0.99584961	-0.059814453	0.028564453	-0.44140625	0.26635742	-31.94	0	3/4/2018	3	4	2018	10:29:44	37784	0.1	10	29	44	0	0.05859375	3.6029297	0.000976563	1.0234375	-0.052246094	2.5605469	0.030517578	0	0	0	0	0	0	0	0	0	1.0249023	0.024902344	0.045898438	0.010742188	-0.027587891	-0.007324219	0	44330	0	0	0
389	6371	6371	Category A	0.023925781	1.0078125	-0.059814453	0.025390625	-0.44238281	0.26049805	-31.82	0	3/4/2018	3	4	2018	10:29:44	37784	0.2	10	29	44	0	0.05859375	3.6029297	0.001220703	1.0234375	-0.051757813	3.6904297	0.028564453	0	0	0	0	0	0	0	0	0	1.0249023	0.024902344	0.046386719	0.022460938	-0.015625	-0.008056641	0	44330	0	0	0
390	6372	6372	Category A	-0.011962891	1.0319824	-0.011962891	0.029296875	-0.44604492	0.26416016	-31.94	0	3/4/2018	3	4	2018	10:29:44	37784	0.3	10	29	44	0	0.05859375	3.6029297	0.000976563	1.0239258	-0.051757813	4.5085449	0.042480469	0	0	0	0	0	0	0	0	0	1.0251465	0.025146484	0.060791016	-0.012939453	0.0078125	0.039794922	0	44330	0	0	0
391	6373	6373	Category A	0	1.0197754	-0.047851563	0.030517578	-0.44628906	0.26904297	-31.82	0	3/4/2018	3	4	2018	10:29:44	37784	0.4	10	29	44	0	0.05859375	3.6029297	0.000976563	1.0236816	-0.051757813	4.9018555	0.005615234	0	0	0	0	0	0	0	0	0	1.0249023	0.024902344	0.009033203	-0.000976563	-0.00390625	0.00390625	0	44330	0	0	0
392	6374	6374	Category A	0	1.0439453	-0.035888672	0.030029297	-0.44165039	0.26635742	-31.82	0	3/4/2018	3	4	2018	10:29:44	37784	0.5	10	29	44	0	0.05859375	3.6029297	0.001220703	1.0239258	-0.052001953	4.9699707	0.025634766	0	0	0	0	0	0	0	0	0	1.0251465	0.025146484	0.037597656	-0.001220703	0.019775391	0.016113281	0	44330	0	0	0
393	6375	6375	Category A	-0.011962891	1.0319824	-0.035888672	0.024902344	-0.44311523	0.26831055	-31.69	0	3/4/2018	3	4	2018	10:29:44	37784	0.6	10	29	44	0	0.05859375	3.6029297	0.000976563	1.0239258	-0.051269531	5.7209473	0.021728516	0	0	0	0	0	0	0	0	0	1.0251465	0.025146484	0.036376953	-0.012939453	0.0078125	0.015380859	0	44330	0	0	0
394	6376	6376	Category A	-0.011962891	0.98388672	-0.035888672	0.02734375	-0.43969727	0.26953125	-31.69	0	3/4/2018	3	4	2018	10:29:44	37784	0.7	10	29	44	0	0.05859375	3.6029297	0.000976563	1.0239258	-0.051757813	5.4414063	0.045166016	0	0	0	0	0	0	0	0	0	1.0253906	0.025390625	0.069335938	-0.012939453	-0.040039063	0.015869141	0	44330	0	0	0
395	6377	6377	Category A	-0.011962891	0.98388672	-0.023925781	0.026611328	-0.43896484	0.26733398	-32.06	0	3/4/2018	3	4	2018	10:29:44	37784	0.8	10	29	44	0	0.05859375	3.6029297	0.000976563	1.0239258	-0.051269531	3.7434082	0.050292969	0	0	0	0	0	0	0	0	0	1.0251465	0.025146484	0.080566406	-0.012939453	-0.040039063	0.02734375	0	44330	0	0	0
396	6378	6378	Category A	0	1.0078125	-0.059814453	0.023925781	-0.44165039	0.25830078	-31.69	0	3/4/2018	3	4	2018	10:29:44	37784	0.9	10	29	44	0	0.05859375	3.6029297	0.000732422	1.0239258	-0.05078125	2.15625	0.018310547	0	0	0	0	0	0	0	0	0	1.0251465	0.025146484	0.025878906	-0.000732422	-0.016113281	-0.008789063	0	44330	0	0	0
397	6379	6379	Category A	0	1.0078125	-0.035888672	0.025634766	-0.44604492	0.26147461	-31.2	0	3/4/2018	3	4	2018	10:29:45	37785	0	10	29	45	0	0.05859375	3.6029297	0.000488281	1.0241699	-0.05078125	2.144043	0.022216797	0	0	0	0	0	0	0	0	0	1.0253906	0.025390625	0.031982422	-0.000488281	-0.016357422	0.014892578	0	44330	0	0	0
398	6380	6380	Category A	0	1.0197754	-0.047851563	0.025634766	-0.44238281	0.26831055	-31.2	0	3/4/2018	3	4	2018	10:29:45	37785	0.1	10	29	45	0	0.05859375	3.6029297	0	1.0241699	-0.05078125	1.1950684	0.005371094	0	0	0	0	0	0	0	0	0	1.0253906	0.025390625	0.007568359	0	-0.004394531	0.002929688	0	44330	0	0	0
399	6381	6381	Category A	0	1.0439453	-0.059814453	0.025634766	-0.44360352	0.26049805	-31.08	0	3/4/2018	3	4	2018	10:29:45	37785	0.2	10	29	45	0	0.05859375	3.6029297	0	1.0241699	-0.05078125	0.328125	0.021484375	0	0	0	0	0	0	0	0	0	1.0253906	0.025390625	0.028320313	0	0.01953125	-0.008789063	0	44330	0	0	0
400	6382	6382	Category A	0	1.0078125	-0.047851563	0.024902344	-0.44238281	0.26831055	-31.7	0	3/4/2018	3	4	2018	10:29:45	37785	0.3	10	29	45	0	0.059082031	3.5803711	0	1.0241699	-0.051513672	0.97827148	0.016601563	0	0	0	0	0	0	0	0	0	1.0253906	0.025390625	0.020019531	0	-0.016357422	0.003662109	0	44330	0	0	0
401	6383	6383	Category A	0	1.0319824	-0.059814453	0.025634766	-0.4440918	0.26538086	-32.19	0	3/4/2018	3	4	2018	10:29:45	37785	0.4	10	29	45	0	0.059082031	3.5803711	-0.000244141	1.0239258	-0.051757813	0.56762695	0.010986328	0	0	0	0	0	0	0	0	0	1.0253906	0.025390625	0.015869141	0.000244141	0.0078125	-0.0078125	0	44330	0	0	0
402	6384	6384	Category A	0	1.0078125	-0.095947266	0.024169922	-0.44116211	0.26831055	-32.06	0	3/4/2018	3	4	2018	10:29:45	37785	0.5	10	29	45	0	0.059082031	3.5803711	-0.000488281	1.0239258	-0.052001953	0.21411133	0.046630859	0	0	0	0	0	0	0	0	0	1.0251465	0.025146484	0.060546875	0.000488281	-0.016113281	-0.043701172	0	44330	0	0	0
403	6385	6385	Category A	-0.011962891	1.0078125	-0.047851563	0.027587891	-0.44238281	0.26904297	-31.69	0	3/4/2018	3	4	2018	10:29:45	37785	0.6	10	29	45	0	0.059082031	3.5803711	-0.000732422	1.0234375	-0.052001953	0.80322266	0.019775391	0	0	0	0	0	0	0	0	0	1.0249023	0.024902344	0.031005859	-0.010986328	-0.015625	0.004150391	0	44330	0	0	0
404	6386	6386	Category A	-0.011962891	1.0197754	-0.059814453	0.030029297	-0.43896484	0.26757813	-31.45	0	3/4/2018	3	4	2018	10:29:45	37785	0.7	10	29	45	0	0.059082031	3.5803711	-0.000732422	1.0231934	-0.052490234	0.24072266	0.013427734	0	0	0	0	0	0	0	0	0	1.0246582	0.024658203	0.021728516	-0.010986328	-0.003417969	-0.007080078	0	44330	0	0	0
405	6387	6387	Category A	0	1.0078125	-0.071777344	0.025634766	-0.44238281	0.26831055	-31.57	0	3/4/2018	3	4	2018	10:29:45	37785	0.8	10	29	45	0	0.059082031	3.5803711	-0.000732422	1.0229492	-0.052490234	1.1044922	0.024414063	0	0	0	0	0	0	0	0	0	1.0241699	0.024169922	0.03515625	0.000732422	-0.015136719	-0.019042969	0	44330	0	0	0
406	6388	6388	Category A	-0.011962891	1.0559082	-0.059814453	0.02734375	-0.43969727	0.26733398	-31.57	0	3/4/2018	3	4	2018	10:29:45	37785	0.9	10	29	45	0	0.059082031	3.5803711	-0.000732422	1.0227051	-0.052246094	2.1193848	0.035400391	0	0	0	0	0	0	0	0	0	1.0241699	0.024169922	0.051513672	-0.010986328	0.032958984	-0.007324219	0	44330	0	0	0
407	6389	6389	Category A	0	1.0197754	-0.095947266	0.027587891	-0.44580078	0.26831055	-31.82	0	3/4/2018	3	4	2018	10:29:46	37786	0	10	29	46	0	0.059082031	3.5803711	-0.000732422	1.0227051	-0.051513672	2.5407715	0.044189453	0	0	0	0	0	0	0	0	0	1.0239258	0.023925781	0.047851563	0.000732422	-0.002929688	-0.044189453	0	44330	0	0	0
408	6390	6390	Category A	0	1.0439453	-0.059814453	0.026367188	-0.44042969	0.265625	-31.82	0	3/4/2018	3	4	2018	10:29:46	37786	0.1	10	29	46	0	0.059082031	3.5803711	-0.000732422	1.0227051	-0.051513672	2.175293	0.022705078	0	0	0	0	0	0	0	0	0	1.0239258	0.023925781	0.029785156	0.000732422	0.020996094	-0.008056641	0	44330	0	0	0
409	6391	6391	Category A	0.011962891	0.99584961	-0.059814453	0.028320313	-0.43896484	0.26318359	-31.82	0	3/4/2018	3	4	2018	10:29:46	37786	0.2	10	29	46	0	0.059082031	3.5803711	-0.000732422	1.0227051	-0.051513672	2.0939941	0.030761719	0	0	0	0	0	0	0	0	0	1.0239258	0.023925781	0.047607422	0.012695313	-0.026855469	-0.008056641	0	44330	0	0	0
410	6392	6392	Category A	0.023925781	1.0078125	-0.071777344	0.024902344	-0.43701172	0.26342773	-31.94	0	3/4/2018	3	4	2018	10:29:46	37786	0.3	10	29	46	0	0.059082031	3.5803711	-0.000732422	1.0229492	-0.051513672	2.1386719	0.03515625	0	0	0	0	0	0	0	0	0	1.0241699	0.024169922	0.059814453	0.024658203	-0.015136719	-0.020019531	0	44330	0	0	0
411	6393	6393	Category A	0	1.0319824	-0.071777344	0.025878906	-0.44042969	0.26733398	-31.82	0	3/4/2018	3	4	2018	10:29:46	37786	0.4	10	29	46	0	0.059082031	3.5803711	-0.000732422	1.0234375	-0.051513672	1.5366211	0.021728516	0	0	0	0	0	0	0	0	0	1.0246582	0.024658203	0.029052734	0.000732422	0.008300781	-0.020019531	0	44330	0	0	0
412	6394	6394	Category A	0	1.0078125	-0.071777344	0.030761719	-0.43530273	0.26660156	-32.06	0	3/4/2018	3	4	2018	10:29:46	37786	0.5	10	29	46	0	0.059082031	3.5803711	-0.000488281	1.0236816	-0.051269531	0.68530273	0.025634766	0	0	0	0	0	0	0	0	0	1.0249023	0.024902344	0.036865234	0.000488281	-0.015869141	-0.020263672	0	44330	0	0	0
413	6395	6395	Category A	0	1.0319824	-0.047851563	0.030029297	-0.43701172	0.2644043	-31.82	0	3/4/2018	3	4	2018	10:29:46	37786	0.6	10	29	46	0	0.059082031	3.5803711	-0.000732422	1.0239258	-0.051513672	0.004150391	0.008789063	0	0	0	0	0	0	0	0	0	1.0251465	0.025146484	0.012451172	0.000732422	0.0078125	0.003662109	0	44330	0	0	0
414	6396	6396	Category A	0	1.0319824	-0.047851563	0.029296875	-0.44604492	0.26831055	-31.82	0	3/4/2018	3	4	2018	10:29:46	37786	0.7	10	29	46	0	0.059082031	3.5803711	-0.000732422	1.0241699	-0.051757813	0.15869141	0.008544922	0	0	0	0	0	0	0	0	0	1.0256348	0.025634766	0.012451172	0.000732422	0.007568359	0.00390625	0	44330	0	0	0
415	6397	6397	Category A	0	1.0078125	-0.023925781	0.024902344	-0.44750977	0.26733398	-31.94	0	3/4/2018	3	4	2018	10:29:46	37786	0.8	10	29	46	0	0.059082031	3.5803711	-0.000732422	1.0241699	-0.051269531	0.80859375	0.031982422	0	0	0	0	0	0	0	0	0	1.0253906	0.025390625	0.044677734	0.000732422	-0.016357422	0.02734375	0	44330	0	0	0
416	6398	6398	Category A	0	0.99584961	-0.047851563	0.026367188	-0.44042969	0.26635742	-31.81	0	3/4/2018	3	4	2018	10:29:46	37786	0.9	10	29	46	0	0.059082031	3.5803711	-0.000976563	1.0246582	-0.05078125	1.7980957	0.028808594	0	0	0	0	0	0	0	0	0	1.0258789	0.025878906	0.032958984	0.000976563	-0.028808594	0.002929688	0	44330	0	0	0
417	6399	6399	Category A	0	1.0078125	-0.059814453	0.024169922	-0.44287109	0.26635742	-31.94	0	3/4/2018	3	4	2018	10:29:47	37787	0	10	29	47	0	0.059082031	3.5803711	-0.000976563	1.0241699	-0.050537109	2.5756836	0.018798828	0	0	0	0	0	0	0	0	0	1.0256348	0.025634766	0.026855469	0.000976563	-0.016357422	-0.009033203	0	44330	0	0	0
418	6400	6400	Category A	-0.011962891	1.0319824	-0.071777344	0.023925781	-0.44311523	0.26831055	-31.94	0	3/4/2018	3	4	2018	10:29:47	37787	0.1	10	29	47	0	0.059082031	3.5803711	-0.000976563	1.0241699	-0.05078125	2.6420898	0.024658203	0	0	0	0	0	0	0	0	0	1.0253906	0.025390625	0.039306641	-0.010742188	0.007568359	-0.020751953	0	44330	0	0	0
419	6401	6401	Category A	0	1.0319824	-0.071777344	0.026611328	-0.44677734	0.26831055	-31.57	0	3/4/2018	3	4	2018	10:29:47	37787	0.2	10	29	47	0	0.059082031	3.5803711	-0.000976563	1.0239258	-0.051513672	3.0322266	0.021484375	0	0	0	0	0	0	0	0	0	1.0251465	0.025146484	0.029052734	0.000976563	0.0078125	-0.020019531	0	44330	0	0	0
420	6402	6402	Category A	0	1.0197754	-0.047851563	0.024902344	-0.44677734	0.26538086	-31.45	0	3/4/2018	3	4	2018	10:29:47	37787	0.3	10	29	47	0	0.059082031	3.5803711	-0.000976563	1.0239258	-0.051513672	3.7961426	0.005615234	0	0	0	0	0	0	0	0	0	1.0251465	0.025146484	0.009033203	0.000976563	-0.004150391	0.003662109	0	44330	0	0	0
421	6403	6403	Category A	0	1.0197754	-0.071777344	0.024902344	-0.44873047	0.26025391	-31.57	0	3/4/2018	3	4	2018	10:29:47	37787	0.4	10	29	47	0	0.059082031	3.5803711	-0.000976563	1.0239258	-0.051025391	4.0454102	0.020996094	0	0	0	0	0	0	0	0	0	1.0251465	0.025146484	0.026123047	0.000976563	-0.004150391	-0.020507813	0	44330	0	0	0
422	6404	6404	Category A	0	1.0319824	-0.071777344	0.025634766	-0.44165039	0.265625	-31.57	0	3/4/2018	3	4	2018	10:29:47	37787	0.5	10	29	47	0	0.059082031	3.5803711	-0.001220703	1.0239258	-0.051025391	4.1118164	0.021972656	0	0	0	0	0	0	0	0	0	1.0251465	0.025146484	0.029785156	0.001220703	0.0078125	-0.020507813	0	44330	0	0	0
423	6405	6405	Category A	0	1.0197754	-0.023925781	0.024169922	-0.44580078	0.26708984	-31.82	0	3/4/2018	3	4	2018	10:29:47	37787	0.6	10	29	47	0	0.059082031	3.5803711	-0.001220703	1.0234375	-0.05078125	4.067627	0.02734375	0	0	0	0	0	0	0	0	0	1.0249023	0.024902344	0.032226563	0.001220703	-0.003662109	0.026855469	0	44330	0	0	0
424	6406	6406	Category A	0	0.99584961	-0.011962891	0.025634766	-0.44165039	0.26733398	-31.94	0	3/4/2018	3	4	2018	10:29:47	37787	0.7	10	29	47	0	0.059082031	3.5803711	-0.000976563	1.0239258	-0.05078125	4.470459	0.047851563	0	0	0	0	0	0	0	0	0	1.0251465	0.025146484	0.067871094	0.000976563	-0.028076172	0.038818359	0	44330	0	0	0
425	6407	6407	Category A	0	1.0319824	-0.047851563	0.024902344	-0.44946289	0.26416016	-32.06	0	3/4/2018	3	4	2018	10:29:47	37787	0.8	10	29	47	0	0.059082031	3.5803711	-0.000976563	1.0231934	-0.051025391	3.9621582	0.009277344	0	0	0	0	0	0	0	0	0	1.0244141	0.024414063	0.012939453	0.000976563	0.008544922	0.003173828	0	44330	0	0	0
426	6408	6408	Category A	0	1.0197754	-0.047851563	0.028564453	-0.44213867	0.26538086	-32.06	0	3/4/2018	3	4	2018	10:29:47	37787	0.9	10	29	47	0	0.059082031	3.5803711	-0.000732422	1.0224609	-0.051513672	3.0068359	0.004882813	0	0	0	0	0	0	0	0	0	1.0236816	0.023681641	0.007568359	0.000732422	-0.002685547	0.003662109	0	44330	0	0	0
427	6409	6409	Category A	0	1.0078125	-0.023925781	0.026611328	-0.43994141	0.26635742	-31.94	0	3/4/2018	3	4	2018	10:29:48	37788	0	10	29	48	0	0.059082031	3.5803711	-0.000488281	1.0224609	-0.051513672	2.2683105	0.031494141	0	0	0	0	0	0	0	0	0	1.0236816	0.023681641	0.04296875	0.000488281	-0.014648438	0.027587891	0	44330	0	0	0
428	6410	6410	Category A	0.011962891	1.0197754	-0.047851563	0.025634766	-0.44213867	0.26733398	-31.94	0	3/4/2018	3	4	2018	10:29:48	37788	0.1	10	29	48	0	0.059082031	3.5803711	-0.000732422	1.0222168	-0.051513672	1.2900391	0.013427734	0	0	0	0	0	0	0	0	0	1.0236816	0.023681641	0.019042969	0.012695313	-0.002441406	0.003662109	0	44330	0	0	0
429	6411	6411	Category A	0.011962891	1.0559082	-0.047851563	0.025878906	-0.44628906	0.26806641	-31.32	0	3/4/2018	3	4	2018	10:29:48	37788	0.2	10	29	48	0	0.059082031	3.5803711	-0.000976563	1.0224609	-0.051513672	0.18505859	0.035888672	0	0	0	0	0	0	0	0	0	1.0236816	0.023681641	0.050048828	0.012939453	0.033203125	0.003662109	0	44330	0	0	0
430	6412	6412	Category A	0.011962891	1.0319824	-0.035888672	0.024902344	-0.44067383	0.26318359	-31.08	0	3/4/2018	3	4	2018	10:29:48	37788	0.3	10	29	48	0	0.059082031	3.5803711	-0.001220703	1.0222168	-0.051269531	1.9836426	0.022460938	0	0	0	0	0	0	0	0	0	1.0236816	0.023681641	0.038330078	0.013183594	0.009521484	0.015380859	0	44330	0	0	0
431	6413	6413	Category A	0	1.0439453	-0.071777344	0.02734375	-0.44360352	0.265625	-31.32	0	3/4/2018	3	4	2018	10:29:48	37788	0.4	10	29	48	0	0.059082031	3.5803711	-0.000976563	1.0222168	-0.052001953	2.7133789	0.029052734	0	0	0	0	0	0	0	0	0	1.0236816	0.023681641	0.042236328	0.000976563	0.021484375	-0.01953125	0	44330	0	0	0
432	6414	6414	Category A	0	1.0439453	-0.035888672	0.025878906	-0.4387207	0.26733398	-31.32	0	3/4/2018	3	4	2018	10:29:48	37788	0.5	10	29	48	0	0.059082031	3.5803711	-0.000976563	1.0224609	-0.052001953	3.5847168	0.026611328	0	0	0	0	0	0	0	0	0	1.0236816	0.023681641	0.038330078	0.000976563	0.021240234	0.016113281	0	44330	0	0	0
433	6415	6415	Category A	0	1.0439453	-0.083984375	0.02734375	-0.44360352	0.26635742	-31.2	0	3/4/2018	3	4	2018	10:29:48	37788	0.6	10	29	48	0	0.059082031	3.5803711	-0.000976563	1.0219727	-0.052001953	4.9499512	0.038574219	0	0	0	0	0	0	0	0	0	1.0234375	0.0234375	0.0546875	0.000976563	0.021728516	-0.031738281	0	44330	0	0	0
434	6416	6416	Category A	-0.011962891	1.0319824	-0.035888672	0.031005859	-0.43530273	0.26855469	-31.2	0	3/4/2018	3	4	2018	10:29:48	37788	0.7	10	29	48	0	0.059082031	3.5803711	-0.000732422	1.0219727	-0.052490234	6.1479492	0.022216797	0	0	0	0	0	0	0	0	0	1.0231934	0.023193359	0.037597656	-0.010986328	0.009765625	0.016601563	0	44330	0	0	0
435	6417	6417	Category A	-0.011962891	1.0197754	-0.035888672	0.02734375	-0.44067383	0.2644043	-31.08	0	3/4/2018	3	4	2018	10:29:48	37788	0.8	10	29	48	0	0.059082031	3.5803711	-0.000732422	1.0224609	-0.052978516	6.548584	0.020507813	0	0	0	0	0	0	0	0	0	1.0239258	0.023925781	0.031005859	-0.010986328	-0.002685547	0.017089844	0	44330	0	0	0
436	6418	6418	Category A	-0.011962891	1.0559082	-0.035888672	0.026611328	-0.43994141	0.2644043	-31.33	0	3/4/2018	3	4	2018	10:29:48	37788	0.9	10	29	48	0	0.059082031	3.5803711	-0.000488281	1.0229492	-0.053466797	6.3632813	0.038818359	0	0	0	0	0	0	0	0	0	1.0244141	0.024414063	0.061523438	-0.011230469	0.032714844	0.017578125	0	44330	0	0	0
437	6419	6419	Category A	-0.011962891	1.0319824	-0.047851563	0.026611328	-0.44677734	0.26831055	-31.69	0	3/4/2018	3	4	2018	10:29:49	37789	0	10	29	49	0	0.059082031	3.5803711	-0.000488281	1.0234375	-0.053466797	6.5705566	0.015136719	0	0	0	0	0	0	0	0	0	1.0249023	0.024902344	0.025390625	-0.011230469	0.008300781	0.005615234	0	44330	0	0	0
438	6420	6420	Category A	0	1.0197754	-0.047851563	0.030029297	-0.4362793	0.26757813	-31.94	0	3/4/2018	3	4	2018	10:29:49	37789	0.1	10	29	49	0	0.05859375	3.5803711	-0.000244141	1.0239258	-0.053955078	6.6662598	0.007324219	0	0	0	0	0	0	0	0	0	1.0251465	0.025146484	0.010498047	0.000244141	-0.004150391	0.006103516	0	44330	0	0	0
439	6421	6421	Category A	-0.011962891	1.0319824	-0.071777344	0.026367188	-0.44042969	0.26757813	-32.06	0	3/4/2018	3	4	2018	10:29:49	37789	0.2	10	29	49	0	0.05859375	3.5803711	0	1.0236816	-0.054199219	5.9985352	0.022460938	0	0	0	0	0	0	0	0	0	1.0251465	0.025146484	0.037353516	-0.01171875	0.008056641	-0.017333984	0	44330	0	0	0
440	6422	6422	Category A	-0.011962891	0.99584961	-0.035888672	0.028564453	-0.44140625	0.26757813	-31.81	0	3/4/2018	3	4	2018	10:29:49	37789	0.3	10	29	49	0	0.05859375	3.5803711	0	1.0239258	-0.054199219	4.8049316	0.035644531	0	0	0	0	0	0	0	0	0	1.0251465	0.025146484	0.058349609	-0.011962891	-0.028076172	0.018310547	0	44330	0	0	0
441	6423	6423	Category A	-0.011962891	1.0319824	-0.059814453	0.022216797	-0.44262695	0.26831055	-31.69	0	3/4/2018	3	4	2018	10:29:49	37789	0.4	10	29	49	0	0.05859375	3.5803711	0	1.0241699	-0.054443359	3.7751465	0.015136719	0	0	0	0	0	0	0	0	0	1.0256348	0.025634766	0.025146484	-0.011962891	0.007568359	-0.005126953	0	44330	0	0	0
442	6424	6424	Category A	-0.011962891	1.0078125	-0.071777344	0.025146484	-0.44604492	0.26416016	-31.82	0	3/4/2018	3	4	2018	10:29:49	37789	0.5	10	29	49	0	0.05859375	3.5803711	0.000244141	1.0241699	-0.053955078	2.4467773	0.027099609	0	0	0	0	0	0	0	0	0	1.0256348	0.025634766	0.046386719	-0.012207031	-0.016357422	-0.017578125	0	44330	0	0	0
443	6425	6425	Category A	-0.011962891	1.0319824	-0.10791016	0.023925781	-0.43798828	0.26147461	-32.19	0	3/4/2018	3	4	2018	10:29:49	37789	0.6	10	29	49	0	0.05859375	3.5803711	0.000244141	1.0246582	-0.053222656	0.62060547	0.056152344	0	0	0	0	0	0	0	0	0	1.0258789	0.025878906	0.073974609	-0.012207031	0.007080078	-0.054443359	0	44330	0	0	0
444	6426	6426	Category A	-0.011962891	1.0197754	-0.047851563	0.028320313	-0.43896484	0.27050781	-32.31	0	3/4/2018	3	4	2018	10:29:49	37789	0.7	10	29	49	0	0.05859375	3.5803711	0.000244141	1.0246582	-0.053466797	1.6513672	0.014404297	0	0	0	0	0	0	0	0	0	1.0258789	0.025878906	0.022949219	-0.012207031	-0.004882813	0.005615234	0	44330	0	0	0
445	6427	6427	Category A	0.011962891	1.0319824	-0.047851563	0.027587891	-0.44238281	0.265625	-32.43	0	3/4/2018	3	4	2018	10:29:49	37789	0.8	10	29	49	0	0.05859375	3.5803711	0.000244141	1.0246582	-0.052978516	3.579834	0.014404297	0	0	0	0	0	0	0	0	0	1.0258789	0.025878906	0.023925781	0.011474609	0.007080078	0.005126953	0	44330	0	0	0
446	6428	6428	Category A	0.011962891	1.0197754	-0.035888672	0.025146484	-0.44482422	0.26904297	-32.19	0	3/4/2018	3	4	2018	10:29:49	37789	0.9	10	29	49	0	0.05859375	3.5803711	0.000244141	1.0246582	-0.052734375	4.5268555	0.020996094	0	0	0	0	0	0	0	0	0	1.026123	0.026123047	0.033447266	0.011474609	-0.004882813	0.016845703	0	44330	0	0	0
447	6429	6429	Category A	0.011962891	1.0319824	-0.047851563	0.026611328	-0.4440918	0.26635742	-31.69	0	3/4/2018	3	4	2018	10:29:50	37790	0	10	29	50	0	0.05859375	3.5803711	0.000488281	1.0241699	-0.053222656	4.8417969	0.014648438	0	0	0	0	0	0	0	0	0	1.0253906	0.025390625	0.024414063	0.011230469	0.007568359	0.005371094	0	44330	0	0	0
448	6430	6430	Category A	0	1.0319824	-0.047851563	0.025390625	-0.44506836	0.25927734	-31.57	0	3/4/2018	3	4	2018	10:29:50	37790	0.1	10	29	50	0	0.05859375	3.5803711	0.000488281	1.0241699	-0.052490234	5.0524902	0.009033203	0	0	0	0	0	0	0	0	0	1.0253906	0.025390625	0.012939453	-0.000488281	0.007568359	0.004638672	0	44330	0	0	0
449	6431	6431	Category A	-0.011962891	1.0197754	-0.071777344	0.030761719	-0.43725586	0.26586914	-31.32	0	3/4/2018	3	4	2018	10:29:50	37790	0.2	10	29	50	0	0.05859375	3.5803711	0.000732422	1.0239258	-0.052490234	4.8022461	0.0234375	0	0	0	0	0	0	0	0	0	1.0251465	0.025146484	0.036132813	-0.012695313	-0.004150391	-0.019042969	0	44330	0	0	0
450	6432	6432	Category A	0	1.0439453	-0.059814453	0.029052734	-0.43530273	0.2668457	-31.45	0	3/4/2018	3	4	2018	10:29:50	37790	0.3	10	29	50	0	0.05859375	3.5803711	0.000732422	1.0246582	-0.052001953	3.8544922	0.020751953	0	0	0	0	0	0	0	0	0	1.0258789	0.025878906	0.027587891	-0.000732422	0.019042969	-0.007568359	0	44330	0	0	0
451	6433	6433	Category A	0	1.0319824	-0.023925781	0.025634766	-0.44580078	0.26733398	-31.69	0	3/4/2018	3	4	2018	10:29:50	37790	0.4	10	29	50	0	0.05859375	3.5803711	0.000244141	1.0246582	-0.051513672	2.7687988	0.028564453	0	0	0	0	0	0	0	0	0	1.0258789	0.025878906	0.035400391	-0.000244141	0.007080078	0.027587891	0	44330	0	0	0
452	6434	6434	Category A	-0.011962891	1.0197754	-0.059814453	0.026611328	-0.44604492	0.26733398	-31.94	0	3/4/2018	3	4	2018	10:29:50	37790	0.5	10	29	50	0	0.05859375	3.5803711	0.000244141	1.0246582	-0.05078125	2.0822754	0.015869141	0	0	0	0	0	0	0	0	0	1.0258789	0.025878906	0.026123047	-0.012207031	-0.004882813	-0.008789063	0	44330	0	0	0
453	6435	6435	Category A	0	1.0439453	-0.059814453	0.022949219	-0.4465332	0.26611328	-32.68	0	3/4/2018	3	4	2018	10:29:50	37790	0.6	10	29	50	0	0.05859375	3.5803711	0.000244141	1.0249023	-0.05078125	1.5793457	0.020751953	0	0	0	0	0	0	0	0	0	1.0263672	0.026367188	0.028076172	-0.000244141	0.018798828	-0.008789063	0	44330	0	0	0
454	6436	6436	Category A	0	1.0319824	-0.047851563	0.027587891	-0.4465332	0.26831055	-32.68	0	3/4/2018	3	4	2018	10:29:50	37790	0.7	10	29	50	0	0.05859375	3.5803711	0.000244141	1.0249023	-0.050537109	0.51611328	0.007324219	0	0	0	0	0	0	0	0	0	1.026123	0.026123047	0.010009766	-0.000244141	0.006835938	0.002685547	0	44330	0	0	0
455	6437	6437	Category A	-0.011962891	1.0319824	-0.023925781	0.027587891	-0.44335938	0.26831055	-32.43	0	3/4/2018	3	4	2018	10:29:50	37790	0.8	10	29	50	0	0.05859375	3.5803711	0.000244141	1.0246582	-0.050537109	0.29345703	0.030029297	0	0	0	0	0	0	0	0	0	1.0258789	0.025878906	0.046142578	-0.012207031	0.007080078	0.026611328	0	44330	0	0	0
456	6438	6438	Category A	0	0.99584961	-0.035888672	0.030029297	-0.44873047	0.26635742	-31.82	0	3/4/2018	3	4	2018	10:29:50	37790	0.9	10	29	50	0	0.05859375	3.5803711	0.000244141	1.0251465	-0.050292969	0.046630859	0.032714844	0	0	0	0	0	0	0	0	0	1.0263672	0.026367188	0.044189453	-0.000244141	-0.029296875	0.014404297	0	44330	0	0	0
457	6439	6439	Category A	0	1.0439453	-0.059814453	0.027587891	-0.44580078	0.26733398	-31.2	0	3/4/2018	3	4	2018	10:29:51	37791	0	10	29	51	0	0.05859375	3.5803711	0.000244141	1.0251465	-0.050537109	0.7902832	0.020751953	0	0	0	0	0	0	0	0	0	1.0263672	0.026367188	0.028320313	-0.000244141	0.018554688	-0.009033203	0	44330	0	0	0
458	6440	6440	Category A	0.011962891	1.0319824	-0.083984375	0.025634766	-0.4440918	0.26635742	-31.08	0	3/4/2018	3	4	2018	10:29:51	37791	0.1	10	29	51	0	0.05859375	3.5803711	0.000244141	1.0253906	-0.050048828	1.1582031	0.036132813	0	0	0	0	0	0	0	0	0	1.0266113	0.026611328	0.051757813	0.011474609	0.006347656	-0.033691406	0	44330	0	0	0
459	6441	6441	Category A	0.011962891	1.0319824	-0.035888672	0.025634766	-0.4440918	0.26928711	-31.2	0	3/4/2018	3	4	2018	10:29:51	37791	0.2	10	29	51	0	0.05859375	3.5803711	0.000244141	1.0251465	-0.049316406	1.7653809	0.019042969	0	0	0	0	0	0	0	0	0	1.0263672	0.026367188	0.031982422	0.011474609	0.006591797	0.013427734	0	44330	0	0	0
460	6442	6442	Category A	-0.011962891	1.0319824	-0.023925781	0.025146484	-0.43994141	0.26342773	-31.45	0	3/4/2018	3	4	2018	10:29:51	37791	0.3	10	29	51	0	0.05859375	3.5803711	0.000244141	1.0253906	-0.048583984	2.998291	0.028320313	0	0	0	0	0	0	0	0	0	1.0263672	0.026367188	0.043457031	-0.012207031	0.006347656	0.024658203	0	44330	0	0	0
461	6443	6443	Category A	0	1.0078125	-0.059814453	0.030273438	-0.44750977	0.2644043	-31.57	0	3/4/2018	3	4	2018	10:29:51	37791	0.4	10	29	51	0	0.05859375	3.5803711	0.000244141	1.0253906	-0.048339844	4.2514648	0.020751953	0	0	0	0	0	0	0	0	0	1.0263672	0.026367188	0.029052734	-0.000244141	-0.017578125	-0.011230469	0	44330	0	0	0
462	6444	6444	Category A	0.011962891	1.0078125	-0.035888672	0.026367188	-0.44506836	0.25805664	-31.57	0	3/4/2018	3	4	2018	10:29:51	37791	0.5	10	29	51	0	0.05859375	3.5803711	0.000244141	1.0253906	-0.047851563	4.5339355	0.024414063	0	0	0	0	0	0	0	0	0	1.0266113	0.026611328	0.041503906	0.011474609	-0.017578125	0.011962891	0	44330	0	0	0
463	6445	6445	Category A	0.023925781	1.0319824	-0.035888672	0.025634766	-0.44213867	0.26733398	-31.94	0	3/4/2018	3	4	2018	10:29:51	37791	0.6	10	29	51	0	0.05859375	3.5803711	0	1.0253906	-0.047851563	4.7072754	0.02734375	0	0	0	0	0	0	0	0	0	1.0266113	0.026611328	0.042236328	0.023681641	0.006347656	0.011962891	0	44330	0	0	0
464	6446	6446	Category A	0	1.0078125	-0.071777344	0.025634766	-0.44775391	0.26123047	-32.06	0	3/4/2018	3	4	2018	10:29:51	37791	0.7	10	29	51	0	0.05859375	3.5803711	0	1.0253906	-0.048095703	5.3481445	0.029296875	0	0	0	0	0	0	0	0	0	1.0266113	0.026611328	0.041259766	0	-0.017578125	-0.0234375	0	44330	0	0	0
465	6447	6447	Category A	0.011962891	0.99584961	-0.071777344	0.027587891	-0.43823242	0.26074219	-32.06	0	3/4/2018	3	4	2018	10:29:51	37791	0.8	10	29	51	0	0.05859375	3.5803711	0	1.0258789	-0.048583984	4.939209	0.039794922	0	0	0	0	0	0	0	0	0	1.0270996	0.027099609	0.064941406	0.01171875	-0.030029297	-0.022949219	0	44330	0	0	0
466	6448	6448	Category A	0.011962891	1.0319824	-0.035888672	0.030029297	-0.43896484	0.26660156	-32.18	0	3/4/2018	3	4	2018	10:29:51	37791	0.9	10	29	51	0	0.05859375	3.5803711	0	1.0258789	-0.048583984	2.8188477	0.018310547	0	0	0	0	0	0	0	0	0	1.0270996	0.027099609	0.030517578	0.01171875	0.005859375	0.012695313	0	44330	0	0	0
467	6449	6449	Category A	-0.023925781	1.0078125	-0.035888672	0.030273438	-0.44580078	0.26733398	-31.45	0	3/4/2018	3	4	2018	10:29:52	37792	0	10	29	52	0	0.05859375	3.5803711	0	1.0263672	-0.048583984	0.92749023	0.032958984	0	0	0	0	0	0	0	0	0	1.0275879	0.027587891	0.055419922	-0.023925781	-0.018554688	0.012695313	0	44330	0	0	0
468	6450	6450	Category A	-0.023925781	1.0078125	-0.047851563	0.027587891	-0.44677734	0.26416016	-31.45	0	3/4/2018	3	4	2018	10:29:52	37792	0.1	10	29	52	0	0.05859375	3.5803711	0	1.0268555	-0.049072266	0.36230469	0.030517578	0	0	0	0	0	0	0	0	0	1.0280762	0.028076172	0.044189453	-0.023925781	-0.019042969	0.001220703	0	44330	0	0	0
469	6451	6451	Category A	0.011962891	0.99584961	-0.047851563	0.028564453	-0.44311523	0.265625	-31.57	0	3/4/2018	3	4	2018	10:29:52	37792	0.2	10	29	52	0	0.05859375	3.5803711	-0.000244141	1.0270996	-0.049316406	1.888916	0.033691406	0	0	0	0	0	0	0	0	0	1.0283203	0.028320313	0.045166016	0.012207031	-0.03125	0.001464844	0	44330	0	0	0
470	6452	6452	Category A	0	1.0319824	-0.059814453	0.027587891	-0.44580078	0.26611328	-31.45	0	3/4/2018	3	4	2018	10:29:52	37792	0.3	10	29	52	0	0.05859375	3.5803711	-0.000244141	1.0273438	-0.049072266	3.4838867	0.011474609	0	0	0	0	0	0	0	0	0	1.0285645	0.028564453	0.015625	0.000244141	0.004394531	-0.010498047	0	44330	0	0	0
471	6453	6453	Category A	0.011962891	1.0319824	-0.047851563	0.028320313	-0.44506836	0.26708984	-32.06	0	3/4/2018	3	4	2018	10:29:52	37792	0.4	10	29	52	0	0.05859375	3.5803711	-0.000732422	1.0270996	-0.049560547	4.1977539	0.013671875	0	0	0	0	0	0	0	0	0	1.0283203	0.028320313	0.019287109	0.012695313	0.004638672	0.001708984	0	44330	0	0	0
472	6454	6454	Category A	0	1.0078125	-0.035888672	0.025634766	-0.44360352	0.26416016	-32.06	0	3/4/2018	3	4	2018	10:29:52	37792	0.5	10	29	52	0	0.05859375	3.5803711	-0.000732422	1.0270996	-0.049316406	3.5170898	0.023681641	0	0	0	0	0	0	0	0	0	1.0283203	0.028320313	0.033935547	0.000732422	-0.019287109	0.013427734	0	44330	0	0	0
473	6455	6455	Category A	0.011962891	1.0197754	-0.071777344	0.030029297	-0.44091797	0.26757813	-31.82	0	3/4/2018	3	4	2018	10:29:52	37792	0.6	10	29	52	0	0.05859375	3.5803711	-0.000976563	1.0268555	-0.049072266	3.7277832	0.026855469	0	0	0	0	0	0	0	0	0	1.0280762	0.028076172	0.042724609	0.012939453	-0.007080078	-0.022460938	0	44330	0	0	0
474	6456	6456	Category A	-0.011962891	1.0319824	-0.083984375	0.032470703	-0.44262695	0.26660156	-32.06	0	3/4/2018	3	4	2018	10:29:52	37792	0.7	10	29	52	0	0.05859375	3.5803711	-0.000976563	1.0266113	-0.048583984	4.4545898	0.037109375	0	0	0	0	0	0	0	0	0	1.027832	0.027832031	0.051269531	-0.010742188	0.005126953	-0.03515625	0	44330	0	0	0
475	6457	6457	Category A	0	1.0319824	-0.059814453	0.025146484	-0.43994141	0.26855469	-31.69	0	3/4/2018	3	4	2018	10:29:52	37792	0.8	10	29	52	0	0.05859375	3.5803711	-0.000976563	1.0263672	-0.048583984	3.550293	0.012207031	0	0	0	0	0	0	0	0	0	1.0275879	0.027587891	0.017578125	0.000976563	0.005371094	-0.010986328	0	44330	0	0	0
476	6458	6458	Category A	0	1.0439453	-0.059814453	0.025878906	-0.4465332	0.26733398	-31.57	0	3/4/2018	3	4	2018	10:29:52	37792	0.9	10	29	52	0	0.05859375	3.5562012	-0.000976563	1.0266113	-0.048828125	1.3691406	0.020263672	0	0	0	0	0	0	0	0	0	1.0275879	0.027587891	0.029052734	0.000976563	0.017089844	-0.010742188	0	44330	0	0	0
477	6459	6459	Category A	0.023925781	1.0319824	-0.071777344	0.025634766	-0.44580078	0.26538086	-31.69	0	3/4/2018	3	4	2018	10:29:53	37793	0	10	29	53	0	0.05859375	3.5562012	-0.000976563	1.0266113	-0.049316406	0.28930664	0.033691406	0	0	0	0	0	0	0	0	0	1.027832	0.027832031	0.052490234	0.024902344	0.005126953	-0.022216797	0	44330	0	0	0
478	6460	6460	Category A	0.011962891	1.0078125	-0.071777344	0.024902344	-0.44946289	0.26416016	-31.57	0	3/4/2018	3	4	2018	10:29:53	37793	0.1	10	29	53	0	0.05859375	3.5562012	-0.000732422	1.0266113	-0.049316406	1.6584473	0.031738281	0	0	0	0	0	0	0	0	0	1.027832	0.027832031	0.053955078	0.012695313	-0.018798828	-0.022216797	0	44330	0	0	0
479	6461	6461	Category A	0.011962891	1.0559082	-0.059814453	0.030273438	-0.43847656	0.27050781	-31.45	0	3/4/2018	3	4	2018	10:29:53	37793	0.2	10	29	53	0	0.05859375	3.5562012	-0.000732422	1.0268555	-0.049316406	3.4716797	0.033203125	0	0	0	0	0	0	0	0	0	1.0280762	0.028076172	0.052001953	0.012695313	0.028808594	-0.010253906	0	44330	0	0	0
480	6462	6462	Category A	0.011962891	1.0319824	-0.059814453	0.025146484	-0.44067383	0.26660156	-31.2	0	3/4/2018	3	4	2018	10:29:53	37793	0.3	10	29	53	0	0.05859375	3.5562012	-0.000732422	1.0268555	-0.049072266	4.8132324	0.017089844	0	0	0	0	0	0	0	0	0	1.0280762	0.028076172	0.028076172	0.012695313	0.004882813	-0.010498047	0	44330	0	0	0
481	6463	6463	Category A	0.011962891	1.0439453	-0.035888672	0.025634766	-0.44604492	0.26147461	-31.45	0	3/4/2018	3	4	2018	10:29:53	37793	0.4	10	29	53	0	0.05859375	3.5562012	-0.000244141	1.0273438	-0.049072266	4.1181641	0.024414063	0	0	0	0	0	0	0	0	0	1.0285645	0.028564453	0.041992188	0.012207031	0.016357422	0.013183594	0	44330	0	0	0
482	6464	6464	Category A	0	1.0319824	-0.035888672	0.023925781	-0.4465332	0.26123047	-31.33	0	3/4/2018	3	4	2018	10:29:53	37793	0.5	10	29	53	0	0.05859375	3.5562012	0	1.0270996	-0.048828125	1.7851563	0.013671875	0	0	0	0	0	0	0	0	0	1.0283203	0.028320313	0.017822266	0	0.004638672	0.012939453	0	44330	0	0	0
483	6465	6465	Category A	0	1.0078125	-0.059814453	0.027587891	-0.44580078	0.26831055	-31.7	0	3/4/2018	3	4	2018	10:29:53	37793	0.6	10	29	53	0	0.05859375	3.5562012	0	1.0273438	-0.048828125	0.74267578	0.022460938	0	0	0	0	0	0	0	0	0	1.0285645	0.028564453	0.030517578	0	-0.01953125	-0.010742188	0	44330	0	0	0
484	6466	6466	Category A	-0.011962891	1.0197754	-0.023925781	0.027587891	-0.43798828	0.26733398	-32.06	0	3/4/2018	3	4	2018	10:29:53	37793	0.7	10	29	53	0	0.05859375	3.5562012	0	1.0273438	-0.047851563	0.27075195	0.027832031	0	0	0	0	0	0	0	0	0	1.0283203	0.028320313	0.043701172	-0.011962891	-0.007568359	0.023925781	0	44330	0	0	0
485	6467	6467	Category A	0	1.0197754	-0.047851563	0.027587891	-0.4440918	0.26635742	-31.94	0	3/4/2018	3	4	2018	10:29:53	37793	0.8	10	29	53	0	0.05859375	3.5562012	0.000244141	1.0273438	-0.047851563	1.1196289	0.007568359	0	0	0	0	0	0	0	0	0	1.0283203	0.028320313	0.008056641	-0.000244141	-0.007568359	0	0	44330	0	0	0
486	6468	6468	Category A	0	1.0078125	-0.10791016	0.029052734	-0.44140625	0.26635742	-32.06	0	3/4/2018	3	4	2018	10:29:53	37793	0.9	10	29	53	0	0.05859375	3.5562012	0	1.0273438	-0.048095703	2.8112793	0.062744141	0	0	0	0	0	0	0	0	0	1.0283203	0.028320313	0.079345703	0	-0.01953125	-0.059570313	0	44330	0	0	0
487	6469	6469	Category A	0	1.0197754	-0.035888672	0.029296875	-0.4440918	0.26806641	-32.06	0	3/4/2018	3	4	2018	10:29:54	37794	0	10	29	54	0	0.05859375	3.5562012	0	1.0275879	-0.047851563	3.5266113	0.014404297	0	0	0	0	0	0	0	0	0	1.0288086	0.028808594	0.020019531	0	-0.0078125	0.011962891	0	44330	0	0	0
488	6470	6470	Category A	0.011962891	1.0197754	-0.047851563	0.031005859	-0.43896484	0.26855469	-32.43	0	3/4/2018	3	4	2018	10:29:54	37794	0.1	10	29	54	0	0.05859375	3.5562012	-0.000244141	1.0273438	-0.047851563	3.7260742	0.014404297	0	0	0	0	0	0	0	0	0	1.0285645	0.028564453	0.020019531	0.012207031	-0.007568359	0	0	44330	0	0	0
489	6471	6471	Category A	0.011962891	1.0559082	-0.023925781	0.024902344	-0.44140625	0.26831055	-32.43	0	3/4/2018	3	4	2018	10:29:54	37794	0.2	10	29	54	0	0.05859375	3.5562012	-0.000244141	1.0273438	-0.047851563	4.5629883	0.0390625	0	0	0	0	0	0	0	0	0	1.0285645	0.028564453	0.064697266	0.012207031	0.028320313	0.023925781	0	44330	0	0	0
490	6472	6472	Category A	0	1.0078125	-0.047851563	0.028564453	-0.44311523	0.265625	-32.31	0	3/4/2018	3	4	2018	10:29:54	37794	0.3	10	29	54	0	0.05859375	3.5562012	-0.000244141	1.0273438	-0.047363281	5.3496094	0.01953125	0	0	0	0	0	0	0	0	0	1.0285645	0.028564453	0.020263672	0.000244141	-0.01953125	-0.000244141	0	44330	0	0	0
491	6473	6473	Category A	0	1.0319824	-0.011962891	0.025634766	-0.44335938	0.26538086	-32.31	0	3/4/2018	3	4	2018	10:29:54	37794	0.4	10	29	54	0	0.05859375	3.5562012	0	1.0273438	-0.046875	4.8937988	0.035400391	0	0	0	0	0	0	0	0	0	1.0285645	0.028564453	0.039550781	0	0.004394531	0.034912109	0	44330	0	0	0
492	6474	6474	Category A	0	1.0439453	-0.059814453	0.02734375	-0.43896484	0.265625	-31.57	0	3/4/2018	3	4	2018	10:29:54	37794	0.5	10	29	54	0	0.05859375	3.5562012	-0.000244141	1.0275879	-0.047851563	2.7724609	0.020019531	0	0	0	0	0	0	0	0	0	1.0285645	0.028564453	0.028320313	0.000244141	0.016113281	-0.01171875	0	44330	0	0	0
493	6475	6475	Category A	0	1.0197754	-0.023925781	0.026611328	-0.44335938	0.2644043	-31.7	0	3/4/2018	3	4	2018	10:29:54	37794	0.6	10	29	54	0	0.05859375	3.5562012	-0.000244141	1.0280762	-0.047851563	1.307373	0.025390625	0	0	0	0	0	0	0	0	0	1.0290527	0.029052734	0.032714844	0.000244141	-0.008300781	0.023925781	0	44330	0	0	0
494	6476	6476	Category A	0	1.0197754	-0.047851563	0.028564453	-0.44311523	0.26416016	-31.57	0	3/4/2018	3	4	2018	10:29:54	37794	0.7	10	29	54	0	0.05859375	3.5562012	-0.000244141	1.0270996	-0.048095703	0.23413086	0.007324219	0	0	0	0	0	0	0	0	0	1.0283203	0.028320313	0.008056641	0.000244141	-0.007324219	0.000244141	0	44330	0	0	0
495	6477	6477	Category A	0	1.0439453	-0.011962891	0.024902344	-0.44165039	0.26220703	-31.57	0	3/4/2018	3	4	2018	10:29:54	37794	0.8	10	29	54	0	0.05859375	3.5562012	-0.000244141	1.0268555	-0.048828125	1.1645508	0.040527344	0	0	0	0	0	0	0	0	0	1.0280762	0.028076172	0.054199219	0.000244141	0.016845703	0.036865234	0	44330	0	0	0
496	6478	6478	Category A	0	0.99584961	-0.059814453	0.026611328	-0.44482422	0.26538086	-31.94	0	3/4/2018	3	4	2018	10:29:54	37794	0.9	10	29	54	0	0.05859375	3.5562012	-0.000244141	1.0273438	-0.049316406	1.9157715	0.033203125	0	0	0	0	0	0	0	0	0	1.0285645	0.028564453	0.042236328	0.000244141	-0.031494141	-0.010253906	0	44330	0	0	0
497	6479	6479	Category A	0	1.0197754	-0.023925781	0.028564453	-0.4440918	0.26733398	-31.82	0	3/4/2018	3	4	2018	10:29:55	37795	0	10	29	55	0	0.05859375	3.5562012	-0.000244141	1.027832	-0.049560547	1.9821777	0.026855469	0	0	0	0	0	0	0	0	0	1.0288086	0.028808594	0.034179688	0.000244141	-0.008056641	0.025634766	0	44330	0	0	0
498	6480	6480	Category A	-0.023925781	1.0197754	-0.023925781	0.023925781	-0.44506836	0.26025391	-32.19	0	3/4/2018	3	4	2018	10:29:55	37795	0.1	10	29	55	0	0.05859375	3.5562012	-0.000732422	1.0273438	-0.049316406	1.597168	0.03515625	0	0	0	0	0	0	0	0	0	1.0285645	0.028564453	0.056152344	-0.022949219	-0.007568359	0.025390625	0	44330	0	0	0
499	6481	6481	Category A	0	1.0439453	-0.011962891	0.024902344	-0.44311523	0.26928711	-32.19	0	3/4/2018	3	4	2018	10:29:55	37795	0.2	10	29	55	0	0.05859375	3.5562012	-0.000732422	1.0273438	-0.049072266	1.3115234	0.040527344	0	0	0	0	0	0	0	0	0	1.0285645	0.028564453	0.054443359	0.000732422	0.016357422	0.037109375	0	44330	0	0	0
500	6482	6482	Category A	0	1.0197754	-0.023925781	0.029052734	-0.44604492	0.26538086	-32.06	0	3/4/2018	3	4	2018	10:29:55	37795	0.3	10	29	55	0	0.05859375	3.5562012	-0.000976563	1.0273438	-0.049072266	1.2050781	0.026367188	0	0	0	0	0	0	0	0	0	1.0285645	0.028564453	0.033935547	0.000976563	-0.007568359	0.025146484	0	44330	0	0	0
501	6483	6483	Category A	0	1.0319824	-0.035888672	0.025634766	-0.44335938	0.26318359	-31.7	0	3/4/2018	3	4	2018	10:29:55	37795	0.4	10	29	55	0	0.05859375	3.5562012	-0.000732422	1.0273438	-0.049316406	0.86132813	0.014160156	0	0	0	0	0	0	0	0	0	1.0285645	0.028564453	0.019042969	0.000732422	0.004394531	0.013427734	0	44330	0	0	0
502	6484	6484	Category A	-0.011962891	1.0319824	-0.071777344	0.025634766	-0.44335938	0.26831055	-31.45	0	3/4/2018	3	4	2018	10:29:55	37795	0.5	10	29	55	0	0.05859375	3.5562012	-0.000732422	1.027832	-0.049072266	0.18774414	0.025390625	0	0	0	0	0	0	0	0	0	1.0290527	0.029052734	0.037597656	-0.010986328	0.00390625	-0.022460938	0	44330	0	0	0
503	6485	6485	Category A	0	1.0197754	-0.047851563	0.026611328	-0.44140625	0.26733398	-31.2	0	3/4/2018	3	4	2018	10:29:55	37795	0.6	10	29	55	0	0.05859375	3.5562012	-0.000976563	1.0283203	-0.049560547	0.20141602	0.008789063	0	0	0	0	0	0	0	0	0	1.029541	0.029541016	0.011474609	0.000976563	-0.008544922	0.001708984	0	44330	0	0	0
504	6486	6486	Category A	0	1.0319824	-0.035888672	0.026367188	-0.44238281	0.26635742	-31.32	0	3/4/2018	3	4	2018	10:29:55	37795	0.7	10	29	55	0	0.05859375	3.5562012	-0.001220703	1.0285645	-0.049804688	1.0546875	0.014404297	0	0	0	0	0	0	0	0	0	1.0297852	0.029785156	0.018554688	0.001220703	0.003173828	0.013916016	0	44330	0	0	0
505	6487	6487	Category A	0	1.0319824	-0.059814453	0.029052734	-0.43530273	0.2668457	-31.45	0	3/4/2018	3	4	2018	10:29:55	37795	0.8	10	29	55	0	0.05859375	3.5562012	-0.001220703	1.0288086	-0.049560547	2.3198242	0.010498047	0	0	0	0	0	0	0	0	0	1.0300293	0.030029297	0.014404297	0.001220703	0.002929688	-0.010009766	0	44330	0	0	0
506	6488	6488	Category A	0	1.0559082	-0.047851563	0.024902344	-0.44311523	0.26733398	-31.32	0	3/4/2018	3	4	2018	10:29:55	37795	0.9	10	29	55	0	0.05859375	3.5562012	-0.001708984	1.0297852	-0.048828125	2.9643555	0.026123047	0	0	0	0	0	0	0	0	0	1.0307617	0.030761719	0.029052734	0.001708984	0.025878906	0.000976563	0	44330	0	0	0
507	6489	6489	Category A	-0.011962891	1.0439453	-0.059814453	0.025634766	-0.44165039	0.265625	-31.69	0	3/4/2018	3	4	2018	10:29:56	37796	0	10	29	56	0	0.05859375	3.5562012	-0.001953125	1.0302734	-0.049316406	3.4599609	0.01953125	0	0	0	0	0	0	0	0	0	1.0314941	0.031494141	0.033691406	-0.009765625	0.013427734	-0.010253906	0	44330	0	0	0
508	6490	6490	Category A	-0.011962891	1.0439453	-0.059814453	0.025634766	-0.44213867	0.26733398	-31.57	0	3/4/2018	3	4	2018	10:29:56	37796	0.1	10	29	56	0	0.05859375	3.5562012	-0.001708984	1.0307617	-0.048828125	4.144043	0.01953125	0	0	0	0	0	0	0	0	0	1.0319824	0.031982422	0.033935547	-0.010009766	0.012939453	-0.010742188	0	44330	0	0	0
509	6491	6491	Category A	0	1.0678711	-0.035888672	0.029052734	-0.43896484	0.26635742	-31.69	0	3/4/2018	3	4	2018	10:29:56	37796	0.2	10	29	56	0	0.05859375	3.5562012	-0.001220703	1.03125	-0.048828125	4.3781738	0.038818359	0	0	0	0	0	0	0	0	0	1.0322266	0.032226563	0.05078125	0.001220703	0.036376953	0.012939453	0	44330	0	0	0
510	6492	6492	Category A	-0.023925781	1.0197754	-0.071777344	0.024169922	-0.44238281	0.26733398	-32.06	0	3/4/2018	3	4	2018	10:29:56	37796	0.3	10	29	56	0	0.05859375	3.5562012	-0.001464844	1.0317383	-0.049072266	4.5705566	0.033691406	0	0	0	0	0	0	0	0	0	1.0327148	0.032714844	0.056640625	-0.022216797	-0.011962891	-0.022460938	0	44330	0	0	0
511	6493	6493	Category A	0	1.0439453	-0.059814453	0.025634766	-0.43994141	0.26953125	-31.69	0	3/4/2018	3	4	2018	10:29:56	37796	0.4	10	29	56	0	0.05859375	3.5562012	-0.001708984	1.0314941	-0.049072266	4.5844727	0.016357422	0	0	0	0	0	0	0	0	0	1.0327148	0.032714844	0.024658203	0.001708984	0.012207031	-0.010498047	0	44330	0	0	0
512	6494	6494	Category A	-0.011962891	1.0197754	-0.011962891	0.025634766	-0.4440918	0.26831055	-31.69	0	3/4/2018	3	4	2018	10:29:56	37796	0.5	10	29	56	0	0.05859375	3.5562012	-0.001708984	1.0317383	-0.048828125	4.4829102	0.040039063	0	0	0	0	0	0	0	0	0	1.0327148	0.032714844	0.058837891	-0.010009766	-0.011962891	0.036865234	0	44330	0	0	0
513	6495	6495	Category A	-0.011962891	1.0319824	-0.035888672	0.028564453	-0.44140625	0.26342773	-31.57	0	3/4/2018	3	4	2018	10:29:56	37796	0.6	10	29	56	0	0.05859375	3.5562012	-0.001708984	1.0319824	-0.048828125	4.4526367	0.016357422	0	0	0	0	0	0	0	0	0	1.0332031	0.033203125	0.023193359	-0.010009766	0	0.012939453	0	44330	0	0	0
514	6496	6496	Category A	0	1.0078125	-0.047851563	0.029052734	-0.43701172	0.27050781	-31.2	0	3/4/2018	3	4	2018	10:29:56	37796	0.7	10	29	56	0	0.058837891	3.5771484	-0.002197266	1.0319824	-0.048583984	4.0112305	0.024414063	0	0	0	0	0	0	0	0	0	1.0332031	0.033203125	0.02734375	0.002197266	-0.024169922	0.000732422	0	44330	0	0	0
515	6497	6497	Category A	-0.011962891	1.0319824	-0.059814453	0.025634766	-0.44482422	0.26831055	-30.71	0	3/4/2018	3	4	2018	10:29:56	37796	0.8	10	29	56	0	0.058837891	3.5771484	-0.001953125	1.0319824	-0.048583984	3.3242188	0.014648438	0	0	0	0	0	0	0	0	0	1.0332031	0.033203125	0.020996094	-0.009765625	0	-0.010986328	0	44330	0	0	0
516	6498	6498	Category A	-0.011962891	1.0559082	-0.071777344	0.025634766	-0.44140625	0.26928711	-30.71	0	3/4/2018	3	4	2018	10:29:56	37796	0.9	10	29	56	0	0.058837891	3.5771484	-0.002197266	1.0319824	-0.048583984	2.5151367	0.034423828	0	0	0	0	0	0	0	0	0	1.0332031	0.033203125	0.056396484	-0.009521484	0.023681641	-0.022949219	0	44330	0	0	0
517	6499	6499	Category A	0	1.0319824	-0.047851563	0.023193359	-0.43994141	0.26928711	-30.96	0	3/4/2018	3	4	2018	10:29:57	37797	0	10	29	57	0	0.058837891	3.5771484	-0.002197266	1.0317383	-0.048095703	1.5268555	0.002197266	0	0	0	0	0	0	0	0	0	1.032959	0.032958984	0.002685547	0.002197266	0	0.000244141	0	44330	0	0	0
518	6500	6500	Category A	0	1.0439453	-0.047851563	0.028808594	-0.4465332	0.26538086	-31.2	0	3/4/2018	3	4	2018	10:29:57	37797	0.1	10	29	57	0	0.058837891	3.5771484	-0.002685547	1.0314941	-0.048095703	0.33447266	0.012451172	0	0	0	0	0	0	0	0	0	1.0327148	0.032714844	0.015136719	0.002685547	0.012207031	0.000244141	0	44330	0	0	0
519	6501	6501	Category A	0	1.0439453	-0.047851563	0.025878906	-0.43676758	0.26855469	-31.94	0	3/4/2018	3	4	2018	10:29:57	37797	0.2	10	29	57	0	0.058837891	3.5771484	-0.002685547	1.0319824	-0.047363281	0.67333984	0.012207031	0	0	0	0	0	0	0	0	0	1.032959	0.032958984	0.014892578	0.002685547	0.01171875	-0.000244141	0	44330	0	0	0
520	6502	6502	Category A	0.011962891	1.0319824	-0.035888672	0.025634766	-0.43994141	0.26953125	-32.19	0	3/4/2018	3	4	2018	10:29:57	37797	0.3	10	29	57	0	0.058837891	3.5771484	-0.003173828	1.03125	-0.046875	2.0134277	0.018798828	0	0	0	0	0	0	0	0	0	1.0324707	0.032470703	0.026855469	0.015136719	0.000488281	0.010986328	0	44330	0	0	0
521	6503	6503	Category A	0.011962891	1.0078125	-0.035888672	0.028564453	-0.44604492	0.26538086	-32.19	0	3/4/2018	3	4	2018	10:29:57	37797	0.4	10	29	57	0	0.058837891	3.5771484	-0.003417969	1.03125	-0.046630859	2.7026367	0.030273438	0	0	0	0	0	0	0	0	0	1.0324707	0.032470703	0.050048828	0.015380859	-0.0234375	0.010742188	0	44330	0	0	0
522	6504	6504	Category A	0	1.0319824	-0.071777344	0.027587891	-0.44042969	0.26831055	-32.31	0	3/4/2018	3	4	2018	10:29:57	37797	0.5	10	29	57	0	0.058837891	3.5771484	-0.003417969	1.0305176	-0.046875	2.7648926	0.024902344	0	0	0	0	0	0	0	0	0	1.0317383	0.031738281	0.029541016	0.003417969	0.001220703	-0.024658203	0	44330	0	0	0
523	6505	6505	Category A	0	1.0197754	-0.035888672	0.028564453	-0.44213867	0.26538086	-31.94	0	3/4/2018	3	4	2018	10:29:57	37797	0.6	10	29	57	0	0.058837891	3.5771484	-0.003417969	1.0300293	-0.047363281	3.1574707	0.015869141	0	0	0	0	0	0	0	0	0	1.03125	0.03125	0.025390625	0.003417969	-0.010253906	0.011474609	0	44330	0	0	0
524	6506	6506	Category A	0	1.0197754	-0.047851563	0.025146484	-0.43994141	0.26416016	-31.57	0	3/4/2018	3	4	2018	10:29:57	37797	0.7	10	29	57	0	0.058837891	3.5771484	-0.003173828	1.0302734	-0.047363281	3.0175781	0.010986328	0	0	0	0	0	0	0	0	0	1.03125	0.03125	0.014160156	0.003173828	-0.010498047	-0.000244141	0	44330	0	0	0
525	6507	6507	Category A	0	1.0319824	-0.059814453	0.028564453	-0.44311523	0.26831055	-31.45	0	3/4/2018	3	4	2018	10:29:57	37797	0.8	10	29	57	0	0.058837891	3.5771484	-0.003417969	1.0300293	-0.047607422	2.4042969	0.012695313	0	0	0	0	0	0	0	0	0	1.03125	0.03125	0.017089844	0.003417969	0.001708984	-0.011962891	0	44330	0	0	0
526	6508	6508	Category A	-0.011962891	1.0439453	-0.023925781	0.02734375	-0.44238281	0.26733398	-31.2	0	3/4/2018	3	4	2018	10:29:57	37797	0.9	10	29	57	0	0.058837891	3.5771484	-0.003417969	1.0300293	-0.047851563	2.045166	0.028808594	0	0	0	0	0	0	0	0	0	1.03125	0.03125	0.046142578	-0.008300781	0.013671875	0.023925781	0	44330	0	0	0
527	6509	6509	Category A	-0.011962891	1.0197754	-0.035888672	0.02734375	-0.44360352	0.26635742	-31.45	0	3/4/2018	3	4	2018	10:29:58	37798	0	10	29	58	0	0.058837891	3.5771484	-0.003417969	1.0302734	-0.047119141	1.6740723	0.017578125	0	0	0	0	0	0	0	0	0	1.03125	0.03125	0.030273438	-0.008300781	-0.010498047	0.011230469	0	44330	0	0	0
528	6510	6510	Category A	0	1.0319824	-0.047851563	0.028076172	-0.43994141	0.26660156	-31.69	0	3/4/2018	3	4	2018	10:29:58	37798	0.1	10	29	58	0	0.058837891	3.5771484	-0.003417969	1.0305176	-0.047851563	1.5639648	0.003662109	0	0	0	0	0	0	0	0	0	1.0317383	0.031738281	0.004882813	0.003417969	0.001220703	0	0	44330	0	0	0
529	6511	6511	Category A	0	1.0197754	-0.035888672	0.024169922	-0.44287109	0.26635742	-31.94	0	3/4/2018	3	4	2018	10:29:58	37798	0.2	10	29	58	0	0.058837891	3.5771484	-0.003662109	1.0307617	-0.047851563	1.2062988	0.016601563	0	0	0	0	0	0	0	0	0	1.0317383	0.031738281	0.026855469	0.003662109	-0.010986328	0.011962891	0	44330	0	0	0
530	6512	6512	Category A	0.011962891	1.0439453	-0.035888672	0.027099609	-0.44067383	0.26147461	-31.69	0	3/4/2018	3	4	2018	10:29:58	37798	0.3	10	29	58	0	0.058837891	3.5771484	-0.003662109	1.0305176	-0.048095703	0.59228516	0.023925781	0	0	0	0	0	0	0	0	0	1.0314941	0.031494141	0.041503906	0.015625	0.013183594	0.012207031	0	44330	0	0	0
531	6513	6513	Category A	-0.011962891	1.0439453	-0.083984375	0.029052734	-0.43896484	0.26245117	-31.57	0	3/4/2018	3	4	2018	10:29:58	37798	0.4	10	29	58	0	0.058837891	3.5771484	-0.003662109	1.0307617	-0.047851563	0.78442383	0.0390625	0	0	0	0	0	0	0	0	0	1.0317383	0.031738281	0.057128906	-0.008056641	0.012939453	-0.035888672	0	44330	0	0	0
532	6514	6514	Category A	-0.011962891	1.0559082	-0.071777344	0.02734375	-0.44360352	0.265625	-31.45	0	3/4/2018	3	4	2018	10:29:58	37798	0.5	10	29	58	0	0.058837891	3.5771484	-0.003662109	1.0305176	-0.048583984	1.1711426	0.03515625	0	0	0	0	0	0	0	0	0	1.0314941	0.031494141	0.056396484	-0.008056641	0.025146484	-0.022949219	0	44330	0	0	0
533	6515	6515	Category A	-0.011962891	0.97192383	-0.071777344	0.030029297	-0.44067383	0.27026367	-31.2	0	3/4/2018	3	4	2018	10:29:58	37798	0.6	10	29	58	0	0.058837891	3.5771484	-0.003662109	1.0302734	-0.048339844	1.2392578	0.063232422	0	0	0	0	0	0	0	0	0	1.0314941	0.031494141	0.08984375	-0.008056641	-0.058349609	-0.023193359	0	44330	0	0	0
534	6516	6516	Category A	0	1.0197754	-0.10791016	0.029296875	-0.44238281	0.26538086	-31.57	0	3/4/2018	3	4	2018	10:29:58	37798	0.7	10	29	58	0	0.058837891	3.5771484	-0.00390625	1.0305176	-0.048583984	1.220459	0.060058594	0	0	0	0	0	0	0	0	0	1.0317383	0.031738281	0.073974609	0.00390625	-0.010742188	-0.059082031	0	44330	0	0	0
535	6517	6517	Category A	-0.011962891	1.0559082	-0.059814453	0.023925781	-0.44384766	0.26904297	-31.69	0	3/4/2018	3	4	2018	10:29:58	37798	0.8	10	29	58	0	0.058837891	3.5771484	-0.004150391	1.0307617	-0.048583984	1.2861328	0.028076172	0	0	0	0	0	0	0	0	0	1.0319824	0.031982422	0.043457031	-0.007568359	0.024902344	-0.010986328	0	44330	0	0	0
536	6518	6518	Category A	0	1.0319824	-0.059814453	0.025634766	-0.44580078	0.26635742	-31.81	0	3/4/2018	3	4	2018	10:29:58	37798	0.9	10	29	58	0	0.058837891	3.5771484	-0.004150391	1.0307617	-0.049316406	1.2006836	0.011230469	0	0	0	0	0	0	0	0	0	1.0319824	0.031982422	0.015869141	0.004150391	0.000976563	-0.010253906	0	44330	0	0	0
537	6519	6519	Category A	-0.023925781	1.0197754	-0.035888672	0.024902344	-0.44384766	0.26416016	-32.06	0	3/4/2018	3	4	2018	10:29:59	37799	0	10	29	59	0	0.058837891	3.5771484	-0.004150391	1.03125	-0.049072266	1.5009766	0.026123047	0	0	0	0	0	0	0	0	0	1.0324707	0.032470703	0.044189453	-0.01953125	-0.011474609	0.013183594	0	44330	0	0	0
538	6520	6520	Category A	0	1.0319824	-0.071777344	0.02734375	-0.44238281	0.26733398	-32.19	0	3/4/2018	3	4	2018	10:29:59	37799	0.1	10	29	59	0	0.058837891	3.5771484	-0.004394531	1.0314941	-0.049072266	1.0656738	0.022949219	0	0	0	0	0	0	0	0	0	1.0327148	0.032714844	0.02734375	0.004394531	0.000244141	-0.022460938	0	44330	0	0	0
539	6521	6521	Category A	0	1.0319824	-0.035888672	0.030273438	-0.44750977	0.26635742	-32.06	0	3/4/2018	3	4	2018	10:29:59	37799	0.2	10	29	59	0	0.058837891	3.5771484	-0.004150391	1.0317383	-0.049316406	0.89770508	0.013916016	0	0	0	0	0	0	0	0	0	1.032959	0.032958984	0.017822266	0.004150391	0	0.013427734	0	44330	0	0	0
540	6522	6522	Category A	0	1.0197754	-0.047851563	0.026611328	-0.4440918	0.26928711	-31.94	0	3/4/2018	3	4	2018	10:29:59	37799	0.3	10	29	59	0	0.058837891	3.5771484	-0.004150391	1.0317383	-0.049804688	1.2250977	0.012695313	0	0	0	0	0	0	0	0	0	1.032959	0.032958984	0.018066406	0.004150391	-0.011962891	0.001953125	0	44330	0	0	0
541	6523	6523	Category A	0	1.0559082	-0.035888672	0.025634766	-0.44238281	0.26831055	-31.69	0	3/4/2018	3	4	2018	10:29:59	37799	0.4	10	29	59	0	0.058837891	3.5771484	-0.004150391	1.0317383	-0.050537109	1.5380859	0.028320313	0	0	0	0	0	0	0	0	0	1.032959	0.032958984	0.042724609	0.004150391	0.023925781	0.014648438	0	44330	0	0	0
542	6524	6524	Category A	0	1.0439453	-0.071777344	0.026367188	-0.44238281	0.26416016	-31.82	0	3/4/2018	3	4	2018	10:29:59	37799	0.5	10	29	59	0	0.058837891	3.5771484	-0.004150391	1.0319824	-0.051269531	1.690918	0.023925781	0	0	0	0	0	0	0	0	0	1.0332031	0.033203125	0.036376953	0.004150391	0.01171875	-0.020263672	0	44330	0	0	0
543	6525	6525	Category A	0	1.0559082	-0.059814453	0.026611328	-0.44140625	0.26147461	-31.69	0	3/4/2018	3	4	2018	10:29:59	37799	0.6	10	29	59	0	0.058837891	3.5771484	-0.00390625	1.0317383	-0.05078125	0.84106445	0.025878906	0	0	0	0	0	0	0	0	0	1.032959	0.032958984	0.036621094	0.00390625	0.023925781	-0.008789063	0	44330	0	0	0
544	6526	6526	Category A	0	1.0197754	-0.047851563	0.029296875	-0.44848633	0.26831055	-31.82	0	3/4/2018	3	4	2018	10:29:59	37799	0.7	10	29	59	0	0.058837891	3.5771484	-0.003662109	1.0319824	-0.05078125	0.69067383	0.013183594	0	0	0	0	0	0	0	0	0	1.0332031	0.033203125	0.019042969	0.003662109	-0.012207031	0.002929688	0	44330	0	0	0
545	6527	6527	Category A	-0.035888672	1.0678711	-0.023925781	0.028320313	-0.44506836	0.265625	-31.82	0	3/4/2018	3	4	2018	10:29:59	37799	0.8	10	29	59	0	0.058837891	3.5771484	-0.003662109	1.0317383	-0.051269531	1.4243164	0.055419922	0	0	0	0	0	0	0	0	0	1.032959	0.032958984	0.095458984	-0.031982422	0.035888672	0.02734375	0	44330	0	0	0
546	6528	6528	Category A	0	1.079834	-0.059814453	0.028564453	-0.44604492	0.26733398	-31.45	0	3/4/2018	3	4	2018	10:29:59	37799	0.9	10	29	59	0	0.058837891	3.5771484	-0.003417969	1.0317383	-0.051513672	2.1208496	0.048583984	0	0	0	0	0	0	0	0	0	1.032959	0.032958984	0.059570313	0.003417969	0.047851563	-0.008056641	0	44330	0	0	0
547	6529	6529	Category A	0	1.0439453	-0.011962891	0.025878906	-0.43896484	0.26147461	-31.57	0	3/4/2018	3	4	2018	10:30:00	37800	0	10	30	0	0	0.058837891	3.5771484	-0.003417969	1.0314941	-0.051757813	2.0834961	0.041748047	0	0	0	0	0	0	0	0	0	1.0327148	0.032714844	0.055419922	0.003417969	0.012207031	0.039794922	0	44330	0	0	0
548	6530	6530	Category A	0.011962891	1.0439453	-0.035888672	0.024902344	-0.44677734	0.26635742	-31.45	0	3/4/2018	3	4	2018	10:30:00	37800	0.1	10	30	0	0	0.058837891	3.5771484	-0.003173828	1.0310059	-0.051513672	2.0249023	0.025146484	0	0	0	0	0	0	0	0	0	1.0322266	0.032226563	0.043701172	0.015136719	0.012695313	0.015625	0	44330	0	0	0
549	6531	6531	Category A	-0.011962891	1.0319824	-0.071777344	0.025146484	-0.44604492	0.26318359	-31.57	0	3/4/2018	3	4	2018	10:30:00	37800	0.2	10	30	0	0	0.058837891	3.5771484	-0.002929688	1.0305176	-0.051757813	2.6044922	0.021728516	0	0	0	0	0	0	0	0	0	1.0319824	0.031982422	0.030029297	-0.008789063	0.001220703	-0.020019531	0	44330	0	0	0
550	6532	6532	Category A	-0.011962891	1.0197754	-0.059814453	0.02734375	-0.44775391	0.26538086	-31.57	0	3/4/2018	3	4	2018	10:30:00	37800	0.3	10	30	0	0	0.058837891	3.5771484	-0.003173828	1.0300293	-0.051757813	2.7712402	0.015625	0	0	0	0	0	0	0	0	0	1.03125	0.03125	0.026855469	-0.008544922	-0.010253906	-0.0078125	0	44330	0	0	0
551	6533	6533	Category A	0	1.0439453	-0.035888672	0.029296875	-0.44604492	0.26611328	-31.94	0	3/4/2018	3	4	2018	10:30:00	37800	0.4	10	30	0	0	0.058837891	3.5771484	-0.002685547	1.0300293	-0.051757813	2.0168457	0.021240234	0	0	0	0	0	0	0	0	0	1.0314941	0.031494141	0.032470703	0.002685547	0.013671875	0.015869141	0	44330	0	0	0
552	6534	6534	Category A	0	1.0439453	-0.023925781	0.028320313	-0.44506836	0.26318359	-32.06	0	3/4/2018	3	4	2018	10:30:00	37800	0.5	10	30	0	0	0.058349609	3.5449219	-0.002685547	1.0300293	-0.052001953	1.1831055	0.03125	0	0	0	0	0	0	0	0	0	1.03125	0.03125	0.044433594	0.002685547	0.013671875	0.028076172	0	44330	0	0	0
553	6535	6535	Category A	-0.011962891	1.0197754	-0.059814453	0.024902344	-0.44311523	0.26635742	-32.06	0	3/4/2018	3	4	2018	10:30:00	37800	0.6	10	30	0	0	0.058349609	3.5449219	-0.002441406	1.0300293	-0.052246094	1.4055176	0.015869141	0	0	0	0	0	0	0	0	0	1.0314941	0.031494141	0.02734375	-0.009277344	-0.010253906	-0.007324219	0	44330	0	0	0
554	6536	6536	Category A	0	1.0319824	-0.083984375	0.028320313	-0.43969727	0.27026367	-31.94	0	3/4/2018	3	4	2018	10:30:00	37800	0.7	10	30	0	0	0.058349609	3.5449219	-0.002197266	1.0302734	-0.052734375	1.666748	0.03125	0	0	0	0	0	0	0	0	0	1.0317383	0.031738281	0.034912109	0.002197266	0.001464844	-0.031005859	0	44330	0	0	0
555	6537	6537	Category A	-0.011962891	1.0319824	-0.047851563	0.022949219	-0.44360352	0.26123047	-31.69	0	3/4/2018	3	4	2018	10:30:00	37800	0.8	10	30	0	0	0.058349609	3.5449219	-0.002197266	1.0302734	-0.052734375	1.0827637	0.010742188	0	0	0	0	0	0	0	0	0	1.0317383	0.031738281	0.015869141	-0.009521484	0.001464844	0.004882813	0	44330	0	0	0
556	6538	6538	Category A	0	1.0197754	-0.035888672	0.027832031	-0.44580078	0.26538086	-31.57	0	3/4/2018	3	4	2018	10:30:00	37800	0.9	10	30	0	0	0.058349609	3.5449219	-0.002197266	1.0300293	-0.052490234	0.014648438	0.019775391	0	0	0	0	0	0	0	0	0	1.03125	0.03125	0.029296875	0.002197266	-0.010253906	0.016601563	0	44330	0	0	0
557	6539	6539	Category A	-0.011962891	1.0197754	-0.059814453	0.026367188	-0.44433594	0.25927734	-31.32	0	3/4/2018	3	4	2018	10:30:01	37801	0	10	30	1	0	0.058349609	3.5449219	-0.001953125	1.0297852	-0.052001953	1.1520996	0.016113281	0	0	0	0	0	0	0	0	0	1.03125	0.03125	0.027587891	-0.009765625	-0.010009766	-0.007568359	0	44330	0	0	0
558	6540	6540	Category A	0	1.0319824	-0.023925781	0.02734375	-0.43896484	0.26660156	-31.45	0	3/4/2018	3	4	2018	10:30:01	37801	0.1	10	30	1	0	0.058349609	3.5449219	-0.002197266	1.0300293	-0.051757813	1.9272461	0.028076172	0	0	0	0	0	0	0	0	0	1.03125	0.03125	0.031982422	0.002197266	0.001708984	0.027832031	0	44330	0	0	0
559	6541	6541	Category A	-0.023925781	1.0078125	-0.023925781	0.025634766	-0.44213867	0.26733398	-31.08	0	3/4/2018	3	4	2018	10:30:01	37801	0.2	10	30	1	0	0.058349609	3.5449219	-0.002197266	1.0297852	-0.051757813	2.8996582	0.041503906	0	0	0	0	0	0	0	0	0	1.0310059	0.031005859	0.071533203	-0.021484375	-0.021972656	0.027832031	0	44330	0	0	0
560	6542	6542	Category A	-0.011962891	1.0319824	-0.035888672	0.023193359	-0.43798828	0.26757813	-31.33	0	3/4/2018	3	4	2018	10:30:01	37801	0.3	10	30	1	0	0.058349609	3.5449219	-0.002197266	1.0297852	-0.052001953	3.1015625	0.018798828	0	0	0	0	0	0	0	0	0	1.0310059	0.031005859	0.027832031	-0.009521484	0.001953125	0.016113281	0	44330	0	0	0
561	6543	6543	Category A	0.011962891	0.98388672	-0.059814453	0.031005859	-0.44335938	0.26538086	-31.7	0	3/4/2018	3	4	2018	10:30:01	37801	0.4	10	30	1	0	0.058349609	3.5449219	-0.002441406	1.0297852	-0.052001953	2.7624512	0.048583984	0	0	0	0	0	0	0	0	0	1.0310059	0.031005859	0.067871094	0.014404297	-0.045898438	-0.007568359	0	44330	0	0	0
562	6544	6544	Category A	0.011962891	0.99584961	-0.059814453	0.026367188	-0.44042969	0.265625	-31.7	0	3/4/2018	3	4	2018	10:30:01	37801	0.5	10	30	1	0	0.058349609	3.5449219	-0.002441406	1.0300293	-0.052001953	2.6291504	0.038085938	0	0	0	0	0	0	0	0	0	1.0314941	0.031494141	0.056396484	0.014404297	-0.034179688	-0.007568359	0	44330	0	0	0
563	6545	6545	Category A	0.011962891	1.0197754	-0.059814453	0.027587891	-0.4440918	0.26635742	-32.06	0	3/4/2018	3	4	2018	10:30:01	37801	0.6	10	30	1	0	0.058349609	3.5449219	-0.002197266	1.0300293	-0.051757813	2.4760742	0.019287109	0	0	0	0	0	0	0	0	0	1.0314941	0.031494141	0.032714844	0.014160156	-0.010253906	-0.0078125	0	44330	0	0	0
564	6546	6546	Category A	-0.023925781	1.0078125	-0.047851563	0.028564453	-0.44311523	0.26831055	-32.06	0	3/4/2018	3	4	2018	10:30:01	37801	0.7	10	30	1	0	0.058349609	3.5449219	-0.002197266	1.0300293	-0.051757813	2.1403809	0.03125	0	0	0	0	0	0	0	0	0	1.0314941	0.031494141	0.048095703	-0.021484375	-0.022216797	0.00390625	0	44330	0	0	0
565	6547	6547	Category A	-0.011962891	1.0197754	-0.071777344	0.027587891	-0.44580078	0.26831055	-31.94	0	3/4/2018	3	4	2018	10:30:01	37801	0.8	10	30	1	0	0.058349609	3.5449219	-0.002197266	1.0305176	-0.051757813	1.6040039	0.024658203	0	0	0	0	0	0	0	0	0	1.0317383	0.031738281	0.040283203	-0.009521484	-0.010742188	-0.020019531	0	44330	0	0	0
566	6548	6548	Category A	0	1.0197754	-0.047851563	0.029296875	-0.44311523	0.26635742	-32.19	0	3/4/2018	3	4	2018	10:30:01	37801	0.9	10	30	1	0	0.058349609	3.5449219	-0.002197266	1.0305176	-0.051269531	1.0881348	0.01171875	0	0	0	0	0	0	0	0	0	1.0319824	0.031982422	0.016601563	0.002197266	-0.010742188	0.003417969	0	44330	0	0	0
567	6549	6549	Category A	0	1.0439453	-0.083984375	0.025634766	-0.44750977	0.26635742	-31.82	0	3/4/2018	3	4	2018	10:30:02	37802	0	10	30	2	0	0.058349609	3.5449219	-0.002197266	1.0305176	-0.051269531	0.45727539	0.03515625	0	0	0	0	0	0	0	0	0	1.0317383	0.031738281	0.048095703	0.002197266	0.013183594	-0.032470703	0	44330	0	0	0
568	6550	6550	Category A	0	1.0319824	-0.059814453	0.024169922	-0.44140625	0.26318359	-31.69	0	3/4/2018	3	4	2018	10:30:02	37802	0.1	10	30	2	0	0.058349609	3.5449219	-0.001708984	1.0300293	-0.051513672	0.8046875	0.008544922	0	0	0	0	0	0	0	0	0	1.0314941	0.031494141	0.01171875	0.001708984	0.001708984	-0.008056641	0	44330	0	0	0
569	6551	6551	Category A	0	1.0319824	-0.035888672	0.024902344	-0.44384766	0.26708984	-31.57	0	3/4/2018	3	4	2018	10:30:02	37802	0.2	10	30	2	0	0.058349609	3.5449219	-0.001464844	1.0300293	-0.051757813	1.7438965	0.015869141	0	0	0	0	0	0	0	0	0	1.0314941	0.031494141	0.019042969	0.001464844	0.001708984	0.015869141	0	44330	0	0	0
570	6552	6552	Category A	0	1.0319824	-0.035888672	0.028320313	-0.44238281	0.26660156	-31.45	0	3/4/2018	3	4	2018	10:30:02	37802	0.3	10	30	2	0	0.058349609	3.5449219	-0.000976563	1.0305176	-0.051513672	1.4897461	0.015625	0	0	0	0	0	0	0	0	0	1.0317383	0.031738281	0.018310547	0.000976563	0.001220703	0.015625	0	44330	0	0	0
571	6553	6553	Category A	0	1.0078125	-0.071777344	0.025634766	-0.44238281	0.26538086	-31.81	0	3/4/2018	3	4	2018	10:30:02	37802	0.4	10	30	2	0	0.058349609	3.5449219	-0.000976563	1.0305176	-0.052001953	0.61791992	0.029785156	0	0	0	0	0	0	0	0	0	1.0317383	0.031738281	0.043457031	0.000976563	-0.022705078	-0.01953125	0	44330	0	0	0
572	6554	6554	Category A	0	1.0319824	-0.035888672	0.028564453	-0.44848633	0.26538086	-31.69	0	3/4/2018	3	4	2018	10:30:02	37802	0.5	10	30	2	0	0.058349609	3.5449219	-0.000976563	1.0300293	-0.051269531	0.52612305	0.015380859	0	0	0	0	0	0	0	0	0	1.0314941	0.031494141	0.018066406	0.000976563	0.001708984	0.015380859	0	44330	0	0	0
573	6555	6555	Category A	-0.011962891	1.0439453	-0.047851563	0.024169922	-0.44238281	0.26831055	-31.94	0	3/4/2018	3	4	2018	10:30:02	37802	0.6	10	30	2	0	0.058349609	3.5449219	-0.000976563	1.0300293	-0.051269531	1.1850586	0.017822266	0	0	0	0	0	0	0	0	0	1.03125	0.03125	0.027832031	-0.010742188	0.013671875	0.003417969	0	44330	0	0	0
574	6556	6556	Category A	-0.023925781	1.0439453	-0.047851563	0.027587891	-0.44238281	0.26831055	-31.69	0	3/4/2018	3	4	2018	10:30:02	37802	0.7	10	30	2	0	0.058349609	3.5449219	-0.000976563	1.0305176	-0.050537109	1.7104492	0.026367188	0	0	0	0	0	0	0	0	0	1.0317383	0.031738281	0.038818359	-0.022705078	0.013183594	0.002685547	0	44330	0	0	0
575	6557	6557	Category A	0	1.0319824	-0.059814453	0.028564453	-0.4387207	0.26831055	-31.2	0	3/4/2018	3	4	2018	10:30:02	37802	0.8	10	30	2	0	0.058349609	3.5449219	-0.000976563	1.0307617	-0.049804688	2.6013184	0.010009766	0	0	0	0	0	0	0	0	0	1.0319824	0.031982422	0.012207031	0.000976563	0.000976563	-0.009765625	0	44330	0	0	0
576	6558	6558	Category A	0	1.0319824	-0.047851563	0.025146484	-0.44067383	0.27026367	-31.08	0	3/4/2018	3	4	2018	10:30:02	37802	0.9	10	30	2	0	0.058349609	3.5449219	-0.000976563	1.0305176	-0.049316406	3.4296875	0.002441406	0	0	0	0	0	0	0	0	0	1.0317383	0.031738281	0.004150391	0.000976563	0.001220703	0.001464844	0	44330	0	0	0
577	6559	6559	Category A	-0.011962891	1.0439453	-0.023925781	0.027587891	-0.44482422	0.26733398	-30.71	0	3/4/2018	3	4	2018	10:30:03	37803	0	10	30	3	0	0.058349609	3.5449219	-0.000976563	1.0300293	-0.049316406	3.2912598	0.030761719	0	0	0	0	0	0	0	0	0	1.03125	0.03125	0.049804688	-0.010742188	0.013671875	0.025390625	0	44330	0	0	0
578	6560	6560	Category A	-0.011962891	1.0439453	-0.035888672	0.03125	-0.44067383	0.26635742	-30.83	0	3/4/2018	3	4	2018	10:30:03	37803	0.1	10	30	3	0	0.058349609	3.5449219	-0.000732422	1.0300293	-0.049804688	2.7736816	0.022216797	0	0	0	0	0	0	0	0	0	1.03125	0.03125	0.038574219	-0.010986328	0.013671875	0.013916016	0	44330	0	0	0
579	6561	6561	Category A	0.011962891	1.0319824	-0.059814453	0.021240234	-0.4362793	0.26342773	-31.57	0	3/4/2018	3	4	2018	10:30:03	37803	0.2	10	30	3	0	0.058349609	3.5449219	-0.000732422	1.0297852	-0.049072266	2.6835938	0.016601563	0	0	0	0	0	0	0	0	0	1.0310059	0.031005859	0.025390625	0.012695313	0.001953125	-0.010498047	0	44330	0	0	0
580	6562	6562	Category A	0	1.0319824	-0.071777344	0.029052734	-0.44677734	0.26245117	-31.57	0	3/4/2018	3	4	2018	10:30:03	37803	0.3	10	30	3	0	0.058349609	3.5449219	-0.000732422	1.0297852	-0.048828125	2.7114258	0.022705078	0	0	0	0	0	0	0	0	0	1.0307617	0.030761719	0.025634766	0.000732422	0.001953125	-0.022705078	0	44330	0	0	0
581	6563	6563	Category A	0	1.0439453	-0.095947266	0.029296875	-0.43969727	0.26855469	-31.82	0	3/4/2018	3	4	2018	10:30:03	37803	0.4	10	30	3	0	0.058349609	3.5449219	-0.000732422	1.0300293	-0.048828125	1.6179199	0.048828125	0	0	0	0	0	0	0	0	0	1.03125	0.03125	0.061523438	0.000732422	0.013671875	-0.046875	0	44330	0	0	0
582	6564	6564	Category A	0	1.0197754	-0.047851563	0.02734375	-0.43896484	0.26660156	-31.94	0	3/4/2018	3	4	2018	10:30:03	37803	0.5	10	30	3	0	0.058349609	3.5449219	-0.000732422	1.0297852	-0.048583984	0.81176758	0.010009766	0	0	0	0	0	0	0	0	0	1.0307617	0.030761719	0.01171875	0.000732422	-0.010009766	0.000732422	0	44330	0	0	0
583	6565	6565	Category A	0.011962891	1.0319824	-0.035888672	0.025390625	-0.44238281	0.26635742	-31.69	0	3/4/2018	3	4	2018	10:30:03	37803	0.6	10	30	3	0	0.058349609	3.5449219	-0.000732422	1.0300293	-0.048583984	2.671875	0.018066406	0	0	0	0	0	0	0	0	0	1.03125	0.03125	0.027099609	0.012695313	0.001708984	0.012695313	0	44330	0	0	0
584	6566	6566	Category A	0.011962891	1.0197754	-0.071777344	0.028320313	-0.43896484	0.26245117	-32.06	0	3/4/2018	3	4	2018	10:30:03	37803	0.7	10	30	3	0	0.058349609	3.5449219	-0.000732422	1.029541	-0.048583984	3.3469238	0.028076172	0	0	0	0	0	0	0	0	0	1.0307617	0.030761719	0.045654297	0.012695313	-0.009765625	-0.022949219	0	44330	0	0	0
585	6567	6567	Category A	0.023925781	1.0319824	-0.083984375	0.030029297	-0.44067383	0.2644043	-32.31	0	3/4/2018	3	4	2018	10:30:03	37803	0.8	10	30	3	0	0.058349609	3.5449219	-0.000732422	1.0297852	-0.048828125	3.8718262	0.04296875	0	0	0	0	0	0	0	0	0	1.0307617	0.030761719	0.062011719	0.024658203	0.001953125	-0.034912109	0	44330	0	0	0
586	6568	6568	Category A	0	1.0319824	-0.059814453	0.028564453	-0.44604492	0.26733398	-32.31	0	3/4/2018	3	4	2018	10:30:03	37803	0.9	10	30	3	0	0.058349609	3.5449219	-0.000732422	1.0292969	-0.049316406	4.9433594	0.010498047	0	0	0	0	0	0	0	0	0	1.0305176	0.030517578	0.013427734	0.000732422	0.002441406	-0.010253906	0	44330	0	0	0
587	6569	6569	Category A	0	1.0078125	-0.047851563	0.026855469	-0.44580078	0.27001953	-32.56	0	3/4/2018	3	4	2018	10:30:04	37804	0	10	30	4	0	0.058349609	3.5449219	-0.000732422	1.0288086	-0.049316406	5.1835938	0.020996094	0	0	0	0	0	0	0	0	0	1.0300293	0.030029297	0.0234375	0.000732422	-0.020996094	0.001464844	0	44330	0	0	0
588	6570	6570	Category A	0	1.0078125	-0.071777344	0.026611328	-0.44213867	0.26831055	-32.56	0	3/4/2018	3	4	2018	10:30:04	37804	0.1	10	30	4	0	0.058349609	3.5449219	-0.000732422	1.0285645	-0.049804688	4.2819824	0.030029297	0	0	0	0	0	0	0	0	0	1.0297852	0.029785156	0.043457031	0.000732422	-0.020751953	-0.021728516	0	44330	0	0	0
589	6571	6571	Category A	-0.011962891	1.0197754	-0.047851563	0.025634766	-0.44335938	0.26733398	-32.19	0	3/4/2018	3	4	2018	10:30:04	37804	0.2	10	30	4	0	0.058349609	3.5449219	-0.000976563	1.0285645	-0.049560547	3.8293457	0.013916016	0	0	0	0	0	0	0	0	0	1.0297852	0.029785156	0.021240234	-0.010742188	-0.008789063	0.001708984	0	44330	0	0	0
590	6572	6572	Category A	0.011962891	1.0319824	-0.071777344	0.025146484	-0.45019531	0.26513672	-32.31	0	3/4/2018	3	4	2018	10:30:04	37804	0.3	10	30	4	0	0.058837891	3.5900391	-0.000976563	1.0285645	-0.049316406	4.0144043	0.025878906	0	0	0	0	0	0	0	0	0	1.0297852	0.029785156	0.038574219	0.012939453	0.003173828	-0.022216797	0	44330	0	0	0
591	6573	6573	Category A	0.011962891	1.0319824	-0.071777344	0.027587891	-0.44482422	0.26831055	-31.94	0	3/4/2018	3	4	2018	10:30:04	37804	0.4	10	30	4	0	0.058837891	3.5900391	-0.000732422	1.0283203	-0.049072266	4.1650391	0.026123047	0	0	0	0	0	0	0	0	0	1.029541	0.029541016	0.038574219	0.012695313	0.003417969	-0.022460938	0	44330	0	0	0
592	6574	6574	Category A	0	1.0319824	-0.035888672	0.026611328	-0.44213867	0.26245117	-31.57	0	3/4/2018	3	4	2018	10:30:04	37804	0.5	10	30	4	0	0.058837891	3.5900391	-0.000732422	1.0280762	-0.049804688	3.5178223	0.014404297	0	0	0	0	0	0	0	0	0	1.0292969	0.029296875	0.018310547	0.000732422	0.003662109	0.013916016	0	44330	0	0	0
593	6575	6575	Category A	0	1.0439453	-0.071777344	0.025878906	-0.44848633	0.26123047	-31.45	0	3/4/2018	3	4	2018	10:30:04	37804	0.6	10	30	4	0	0.058837891	3.5900391	-0.000732422	1.027832	-0.050292969	2.9606934	0.026611328	0	0	0	0	0	0	0	0	0	1.0290527	0.029052734	0.038085938	0.000732422	0.015869141	-0.021240234	0	44330	0	0	0
594	6576	6576	Category A	0	1.0078125	-0.047851563	0.027587891	-0.4387207	0.26757813	-31.45	0	3/4/2018	3	4	2018	10:30:04	37804	0.7	10	30	4	0	0.058837891	3.5900391	-0.000244141	1.0280762	-0.050048828	2.6213379	0.020263672	0	0	0	0	0	0	0	0	0	1.0292969	0.029296875	0.023193359	0.000244141	-0.020263672	0.002197266	0	44330	0	0	0
595	6577	6577	Category A	0	1.0078125	-0.047851563	0.028564453	-0.44335938	0.26147461	-31.82	0	3/4/2018	3	4	2018	10:30:04	37804	0.8	10	30	4	0	0.058837891	3.5900391	-0.000244141	1.0280762	-0.050048828	2.0715332	0.020263672	0	0	0	0	0	0	0	0	0	1.0292969	0.029296875	0.022705078	0.000244141	-0.020263672	0.002197266	0	44330	0	0	0
596	6578	6578	Category A	0	1.0439453	-0.023925781	0.025878906	-0.44848633	0.26025391	-32.19	0	3/4/2018	3	4	2018	10:30:04	37804	0.9	10	30	4	0	0.058837891	3.5900391	0	1.0280762	-0.050048828	1.4294434	0.030517578	0	0	0	0	0	0	0	0	0	1.0292969	0.029296875	0.042236328	0	0.015625	0.026123047	0	44330	0	0	0
597	6579	6579	Category A	-0.011962891	1.0439453	-0.035888672	0.025634766	-0.44335938	0.26635742	-32.43	0	3/4/2018	3	4	2018	10:30:05	37805	0	10	30	5	0	0.058837891	3.5900391	0	1.027832	-0.050292969	0.765625	0.024658203	0	0	0	0	0	0	0	0	0	1.0290527	0.029052734	0.042236328	-0.01171875	0.015869141	0.014404297	0	44330	0	0	0
598	6580	6580	Category A	0	1.0197754	-0.047851563	0.026611328	-0.44311523	0.26538086	-32.06	0	3/4/2018	3	4	2018	10:30:05	37805	0.1	10	30	5	0	0.058837891	3.5900391	0	1.027832	-0.050292969	0.26000977	0.008544922	0	0	0	0	0	0	0	0	0	1.0290527	0.029052734	0.010742188	0	-0.008056641	0.002441406	0	44330	0	0	0
599	6581	6581	Category A	-0.011962891	1.0439453	-0.059814453	0.025634766	-0.44335938	0.26635742	-31.82	0	3/4/2018	3	4	2018	10:30:05	37805	0.2	10	30	5	0	0.058837891	3.5900391	0	1.0280762	-0.050537109	0.042480469	0.021728516	0	0	0	0	0	0	0	0	0	1.0292969	0.029296875	0.036621094	-0.01171875	0.015625	-0.009033203	0	44330	0	0	0
600	6582	6582	Category A	0	1.0319824	-0.047851563	0.029052734	-0.43701172	0.265625	-31.45	0	3/4/2018	3	4	2018	10:30:05	37805	0.3	10	30	5	0	0.058837891	3.5900391	0	1.0288086	-0.051025391	0.13427734	0.004394531	0	0	0	0	0	0	0	0	0	1.0300293	0.030029297	0.006347656	0	0.002929688	0.003173828	0	44330	0	0	0
601	6583	6583	Category A	0.011962891	1.0439453	-0.035888672	0.027587891	-0.44580078	0.26611328	-31.2	0	3/4/2018	3	4	2018	10:30:05	37805	0.4	10	30	5	0	0.058837891	3.5900391	0.000244141	1.0288086	-0.051025391	0.055175781	0.024169922	0	0	0	0	0	0	0	0	0	1.0300293	0.030029297	0.041748047	0.011474609	0.014892578	0.015136719	0	44330	0	0	0
602	6584	6584	Category A	0.011962891	1.0319824	-0.047851563	0.024169922	-0.44750977	0.26806641	-31.57	0	3/4/2018	3	4	2018	10:30:05	37805	0.5	10	30	5	0	0.058837891	3.5900391	0.000244141	1.0292969	-0.051269531	0.33544922	0.012207031	0	0	0	0	0	0	0	0	0	1.0307617	0.030761719	0.017333984	0.011474609	0.002441406	0.003417969	0	44330	0	0	0
603	6585	6585	Category A	0.011962891	1.0197754	-0.035888672	0.025634766	-0.44165039	0.265625	-31.7	0	3/4/2018	3	4	2018	10:30:05	37805	0.6	10	30	5	0	0.058837891	3.5900391	0.000244141	1.0297852	-0.051269531	0.69165039	0.021728516	0	0	0	0	0	0	0	0	0	1.0310059	0.031005859	0.037109375	0.011474609	-0.010009766	0.015380859	0	44330	0	0	0
604	6586	6586	Category A	0	1.0439453	-0.035888672	0.028320313	-0.44238281	0.26660156	-32.07	0	3/4/2018	3	4	2018	10:30:05	37805	0.7	10	30	5	0	0.058837891	3.5900391	0.000244141	1.029541	-0.051269531	0.9206543	0.020996094	0	0	0	0	0	0	0	0	0	1.0307617	0.030761719	0.029785156	-0.000244141	0.014160156	0.015380859	0	44330	0	0	0
605	6587	6587	Category A	0	1.0439453	-0.035888672	0.024902344	-0.44775391	0.26123047	-32.19	0	3/4/2018	3	4	2018	10:30:05	37805	0.8	10	30	5	0	0.058837891	3.5900391	0.000488281	1.0292969	-0.051269531	0.67724609	0.020996094	0	0	0	0	0	0	0	0	0	1.0307617	0.030761719	0.030273438	-0.000488281	0.014404297	0.015380859	0	44330	0	0	0
606	6588	6588	Category A	-0.011962891	1.0319824	-0.023925781	0.026611328	-0.44604492	0.26416016	-32.19	0	3/4/2018	3	4	2018	10:30:05	37805	0.9	10	30	5	0	0.058837891	3.5900391	0.000732422	1.0297852	-0.051025391	0.3737793	0.030029297	0	0	0	0	0	0	0	0	0	1.0310059	0.031005859	0.041992188	-0.012695313	0.001953125	0.027099609	0	44330	0	0	0
607	6589	6589	Category A	0.011962891	0.99584961	-0.047851563	0.025634766	-0.44335938	0.26733398	-32.31	0	3/4/2018	3	4	2018	10:30:06	37806	0	10	30	6	0	0.058837891	3.5900391	0.000488281	1.0297852	-0.051269531	1.4868164	0.035888672	0	0	0	0	0	0	0	0	0	1.0310059	0.031005859	0.048583984	0.011230469	-0.033935547	0.003417969	0	44330	0	0	0
608	6590	6590	Category A	0.035888672	1.0319824	-0.059814453	0.027587891	-0.44848633	0.26708984	-32.06	0	3/4/2018	3	4	2018	10:30:06	37806	0.1	10	30	6	0	0.058837891	3.5900391	0.000488281	1.0292969	-0.05078125	2.5063477	0.036376953	0	0	0	0	0	0	0	0	0	1.0307617	0.030761719	0.046386719	0.03515625	0.002441406	-0.008789063	0	44330	0	0	0
609	6591	6591	Category A	0.023925781	1.0439453	-0.023925781	0.024902344	-0.44750977	0.26538086	-32.06	0	3/4/2018	3	4	2018	10:30:06	37806	0.2	10	30	6	0	0.058837891	3.5900391	0.000488281	1.0290527	-0.050537109	2.3742676	0.038330078	0	0	0	0	0	0	0	0	0	1.0302734	0.030273438	0.064697266	0.023193359	0.014648438	0.026611328	0	44330	0	0	0
610	6592	6592	Category A	0.011962891	1.0439453	-0.083984375	0.026611328	-0.43896484	0.26953125	-32.19	0	3/4/2018	3	4	2018	10:30:06	37806	0.3	10	30	6	0	0.058837891	3.5900391	0.000488281	1.0290527	-0.05078125	1.3061523	0.037841797	0	0	0	0	0	0	0	0	0	1.0302734	0.030273438	0.059326172	0.011230469	0.014892578	-0.032958984	0	44330	0	0	0
611	6593	6593	Category A	0	1.0197754	-0.011962891	0.029052734	-0.43896484	0.26635742	-31.94	0	3/4/2018	3	4	2018	10:30:06	37806	0.4	10	30	6	0	0.058837891	3.5900391	0.000488281	1.0290527	-0.051513672	0.20922852	0.040527344	0	0	0	0	0	0	0	0	0	1.0302734	0.030273438	0.049316406	-0.000488281	-0.009277344	0.039550781	0	44330	0	0	0
612	6594	6594	Category A	-0.023925781	1.0439453	-0.071777344	0.026611328	-0.44482422	0.26538086	-31.69	0	3/4/2018	3	4	2018	10:30:06	37806	0.5	10	30	6	0	0.058837891	3.5900391	0.000244141	1.0292969	-0.051025391	2.3007813	0.034912109	0	0	0	0	0	0	0	0	0	1.0305176	0.030517578	0.059570313	-0.024169922	0.014404297	-0.020507813	0	44330	0	0	0
613	6595	6595	Category A	-0.011962891	1.0197754	-0.023925781	0.031738281	-0.4387207	0.26660156	-31.69	0	3/4/2018	3	4	2018	10:30:06	37806	0.6	10	30	6	0	0.058837891	3.5900391	0.000244141	1.0292969	-0.051269531	4.3623047	0.031494141	0	0	0	0	0	0	0	0	0	1.0307617	0.030761719	0.049316406	-0.012207031	-0.009521484	0.02734375	0	44330	0	0	0
614	6596	6596	Category A	0	1.0319824	-0.035888672	0.022216797	-0.44067383	0.26416016	-31.45	0	3/4/2018	3	4	2018	10:30:06	37806	0.7	10	30	6	0	0.058837891	3.5900391	0.000244141	1.0292969	-0.051513672	5.6040039	0.015869141	0	0	0	0	0	0	0	0	0	1.0307617	0.030761719	0.018310547	-0.000244141	0.002441406	0.015625	0	44330	0	0	0
615	6597	6597	Category A	-0.011962891	1.0319824	-0.035888672	0.030029297	-0.44335938	0.265625	-31.69	0	3/4/2018	3	4	2018	10:30:06	37806	0.8	10	30	6	0	0.058837891	3.5900391	0.000488281	1.029541	-0.052001953	5.371582	0.020507813	0	0	0	0	0	0	0	0	0	1.0307617	0.030761719	0.031005859	-0.012451172	0.002197266	0.016113281	0	44330	0	0	0
616	6598	6598	Category A	0	1.0078125	-0.059814453	0.025878906	-0.44042969	0.26928711	-32.19	0	3/4/2018	3	4	2018	10:30:06	37806	0.9	10	30	6	0	0.058837891	3.5900391	0.000244141	1.0297852	-0.052246094	5.5717773	0.023193359	0	0	0	0	0	0	0	0	0	1.0310059	0.031005859	0.029785156	-0.000244141	-0.021972656	-0.007324219	0	44330	0	0	0
617	6599	6599	Category A	0	1.0197754	-0.059814453	0.024902344	-0.44140625	0.26733398	-32.19	0	3/4/2018	3	4	2018	10:30:07	37807	0	10	30	7	0	0.058837891	3.5900391	0.000244141	1.0297852	-0.052490234	5.5407715	0.012207031	0	0	0	0	0	0	0	0	0	1.03125	0.03125	0.017578125	-0.000244141	-0.010009766	-0.007080078	0	44330	0	0	0
618	6600	6600	Category A	0	1.0078125	-0.023925781	0.026367188	-0.44067383	0.26147461	-31.94	0	3/4/2018	3	4	2018	10:30:07	37807	0.1	10	30	7	0	0.058837891	3.5900391	0.000244141	1.0297852	-0.052978516	5.7922363	0.036621094	0	0	0	0	0	0	0	0	0	1.03125	0.03125	0.051757813	-0.000244141	-0.021972656	0.029052734	0	44330	0	0	0
619	6601	6601	Category A	0.011962891	1.0197754	-0.023925781	0.029541016	-0.44750977	0.26635742	-31.45	0	3/4/2018	3	4	2018	10:30:07	37807	0.2	10	30	7	0	0.058837891	3.5900391	0.000732422	1.0292969	-0.053222656	5.4689941	0.032958984	0	0	0	0	0	0	0	0	0	1.0305176	0.030517578	0.050048828	0.010986328	-0.009521484	0.029296875	0	44330	0	0	0
620	6602	6602	Category A	0	1.0439453	-0.035888672	0.02734375	-0.44238281	0.26733398	-31.2	0	3/4/2018	3	4	2018	10:30:07	37807	0.3	10	30	7	0	0.058837891	3.5900391	0.000488281	1.0292969	-0.053222656	4.6791992	0.022460938	0	0	0	0	0	0	0	0	0	1.0307617	0.030761719	0.032226563	-0.000488281	0.014404297	0.017333984	0	44330	0	0	0
621	6603	6603	Category A	-0.011962891	1.0319824	-0.023925781	0.026611328	-0.44506836	0.26831055	-31.08	0	3/4/2018	3	4	2018	10:30:07	37807	0.4	10	30	7	0	0.058837891	3.5900391	0.000244141	1.029541	-0.052490234	3.5783691	0.03125	0	0	0	0	0	0	0	0	0	1.0307617	0.030761719	0.043457031	-0.012207031	0.002197266	0.028564453	0	44330	0	0	0
622	6604	6604	Category A	0	1.079834	-0.059814453	0.025878906	-0.4387207	0.26855469	-31.32	0	3/4/2018	3	4	2018	10:30:07	37807	0.5	10	30	7	0	0.058837891	3.5900391	0.000244141	1.0292969	-0.052246094	1.4179688	0.051025391	0	0	0	0	0	0	0	0	0	1.0305176	0.030517578	0.058105469	-0.000244141	0.050292969	-0.007324219	0	44330	0	0	0
623	6605	6605	Category A	0	1.0078125	-0.059814453	0.028564453	-0.4387207	0.26831055	-31.57	0	3/4/2018	3	4	2018	10:30:07	37807	0.6	10	30	7	0	0.058837891	3.5900391	0.000244141	1.0292969	-0.052490234	0.31591797	0.022705078	0	0	0	0	0	0	0	0	0	1.0307617	0.030761719	0.029052734	-0.000244141	-0.021484375	-0.007080078	0	44330	0	0	0
624	6606	6606	Category A	0	1.0319824	-0.071777344	0.029052734	-0.44433594	0.26733398	-31.32	0	3/4/2018	3	4	2018	10:30:07	37807	0.7	10	30	7	0	0.058837891	3.5900391	0	1.0292969	-0.052734375	1.6787109	0.019042969	0	0	0	0	0	0	0	0	0	1.0307617	0.030761719	0.021240234	0	0.002441406	-0.018798828	0	44330	0	0	0
625	6607	6607	Category A	-0.023925781	1.0439453	-0.071777344	0.025634766	-0.44970703	0.26025391	-31.32	0	3/4/2018	3	4	2018	10:30:07	37807	0.8	10	30	7	0	0.058837891	3.5900391	-0.000244141	1.0292969	-0.052490234	2.0119629	0.033691406	0	0	0	0	0	0	0	0	0	1.0305176	0.030517578	0.057128906	-0.0234375	0.014404297	-0.019042969	0	44330	0	0	0
626	6608	6608	Category A	0	1.0319824	-0.059814453	0.030273438	-0.44750977	0.26733398	-31.08	0	3/4/2018	3	4	2018	10:30:07	37807	0.9	10	30	7	0	0.058837891	3.5900391	-0.000488281	1.0288086	-0.052490234	1.4204102	0.0078125	0	0	0	0	0	0	0	0	0	1.0300293	0.030029297	0.010986328	0.000488281	0.002929688	-0.007080078	0	44330	0	0	0
627	6609	6609	Category A	-0.011962891	1.0197754	-0.035888672	0.025634766	-0.4440918	0.26928711	-31.08	0	3/4/2018	3	4	2018	10:30:08	37808	0	10	30	8	0	0.058837891	3.5900391	-0.000488281	1.0288086	-0.052246094	0.5222168	0.021972656	0	0	0	0	0	0	0	0	0	1.0300293	0.030029297	0.036865234	-0.011230469	-0.009033203	0.016357422	0	44330	0	0	0
628	6610	6610	Category A	-0.011962891	1.0439453	-0.023925781	0.026611328	-0.44750977	0.26416016	-31.45	0	3/4/2018	3	4	2018	10:30:08	37808	0.1	10	30	8	0	0.05859375	3.6029297	-0.000488281	1.0290527	-0.052001953	0.48217773	0.033691406	0	0	0	0	0	0	0	0	0	1.0305176	0.030517578	0.054199219	-0.011230469	0.014648438	0.028076172	0	44330	0	0	0
629	6611	6611	Category A	0	1.0319824	-0.059814453	0.026367188	-0.44042969	0.265625	-31.57	0	3/4/2018	3	4	2018	10:30:08	37808	0.2	10	30	8	0	0.05859375	3.6029297	-0.000488281	1.0292969	-0.052001953	0.68847656	0.008056641	0	0	0	0	0	0	0	0	0	1.0307617	0.030761719	0.010742188	0.000488281	0.002441406	-0.007568359	0	44330	0	0	0
630	6612	6612	Category A	0.011962891	1.0078125	-0.035888672	0.03125	-0.4465332	0.265625	-31.57	0	3/4/2018	3	4	2018	10:30:08	37808	0.3	10	30	8	0	0.05859375	3.6029297	-0.000244141	1.0292969	-0.051757813	0.83227539	0.029296875	0	0	0	0	0	0	0	0	0	1.0305176	0.030517578	0.049804688	0.012207031	-0.021484375	0.015869141	0	44330	0	0	0
631	6613	6613	Category A	0	1.0319824	-0.095947266	0.02734375	-0.44165039	0.26831055	-31.45	0	3/4/2018	3	4	2018	10:30:08	37808	0.4	10	30	8	0	0.05859375	3.6029297	-0.000244141	1.0290527	-0.051513672	0.97167969	0.044189453	0	0	0	0	0	0	0	0	0	1.0302734	0.030273438	0.047363281	0.000244141	0.002685547	-0.044189453	0	44330	0	0	0
632	6614	6614	Category A	0	1.0078125	-0.059814453	0.027587891	-0.44482422	0.26733398	-31.32	0	3/4/2018	3	4	2018	10:30:08	37808	0.5	10	30	8	0	0.05859375	3.6029297	-0.000732422	1.0288086	-0.051269531	1.229248	0.022705078	0	0	0	0	0	0	0	0	0	1.0300293	0.030029297	0.030273438	0.000732422	-0.020996094	-0.008300781	0	44330	0	0	0
633	6615	6615	Category A	0.011962891	1.0439453	-0.047851563	0.025146484	-0.44116211	0.27148438	-31.69	0	3/4/2018	3	4	2018	10:30:08	37808	0.6	10	30	8	0	0.05859375	3.6029297	-0.000732422	1.0285645	-0.051269531	1.5554199	0.020019531	0	0	0	0	0	0	0	0	0	1.0297852	0.029785156	0.03125	0.012695313	0.015136719	0.003417969	0	44330	0	0	0
634	6616	6616	Category A	0.011962891	1.0319824	-0.071777344	0.027587891	-0.44482422	0.26733398	-31.69	0	3/4/2018	3	4	2018	10:30:08	37808	0.7	10	30	8	0	0.05859375	3.6029297	-0.000732422	1.0285645	-0.050292969	1.1071777	0.024902344	0	0	0	0	0	0	0	0	0	1.0297852	0.029785156	0.037353516	0.012695313	0.003173828	-0.021240234	0	44330	0	0	0
635	6617	6617	Category A	0	1.0319824	-0.059814453	0.029296875	-0.44311523	0.26757813	-31.69	0	3/4/2018	3	4	2018	10:30:08	37808	0.8	10	30	8	0	0.05859375	3.6029297	-0.000732422	1.0288086	-0.050292969	0.81054688	0.009765625	0	0	0	0	0	0	0	0	0	1.0302734	0.030273438	0.012939453	0.000732422	0.002929688	-0.009277344	0	44330	0	0	0
636	6618	6618	Category A	0	0.99584961	-0.047851563	0.025634766	-0.44335938	0.26831055	-31.57	0	3/4/2018	3	4	2018	10:30:08	37808	0.9	10	30	8	0	0.05859375	3.6029297	-0.000732422	1.0292969	-0.050292969	0.74414063	0.033691406	0	0	0	0	0	0	0	0	0	1.0305176	0.030517578	0.036865234	0.000732422	-0.033447266	0.002441406	0	44330	0	0	0
637	6619	6619	Category A	0	1.0319824	-0.059814453	0.021484375	-0.4387207	0.26831055	-31.32	0	3/4/2018	3	4	2018	10:30:09	37809	0	10	30	9	0	0.05859375	3.6029297	-0.000732422	1.0285645	-0.05078125	0.77661133	0.009277344	0	0	0	0	0	0	0	0	0	1.0297852	0.029785156	0.012695313	0.000732422	0.003173828	-0.008789063	0	44330	0	0	0
638	6620	6620	Category A	-0.011962891	1.0439453	-0.035888672	0.025146484	-0.44067383	0.26416016	-31.57	0	3/4/2018	3	4	2018	10:30:09	37809	0.1	10	30	9	0	0.05859375	3.6029297	-0.000488281	1.0280762	-0.051025391	0.70141602	0.024414063	0	0	0	0	0	0	0	0	0	1.029541	0.029541016	0.042236328	-0.011230469	0.015625	0.015136719	0	44330	0	0	0
639	6621	6621	Category A	0	1.0678711	-0.071777344	0.027587891	-0.44580078	0.26733398	-31.94	0	3/4/2018	3	4	2018	10:30:09	37809	0.2	10	30	9	0	0.05859375	3.6029297	-0.000244141	1.0285645	-0.05078125	0.89208984	0.044189453	0	0	0	0	0	0	0	0	0	1.0297852	0.029785156	0.060302734	0.000244141	0.0390625	-0.020751953	0	44330	0	0	0
640	6622	6622	Category A	0.011962891	1.0319824	-0.035888672	0.026611328	-0.44506836	0.26416016	-32.18	0	3/4/2018	3	4	2018	10:30:09	37809	0.3	10	30	9	0	0.05859375	3.6029297	-0.000244141	1.0283203	-0.05078125	1.5585938	0.01953125	0	0	0	0	0	0	0	0	0	1.029541	0.029541016	0.030761719	0.012207031	0.003417969	0.014892578	0	44330	0	0	0
641	6623	6623	Category A	0.011962891	1.0319824	-0.071777344	0.025634766	-0.4440918	0.26635742	-31.94	0	3/4/2018	3	4	2018	10:30:09	37809	0.4	10	30	9	0	0.05859375	3.6029297	-0.000244141	1.027832	-0.05078125	1.7946777	0.024414063	0	0	0	0	0	0	0	0	0	1.0290527	0.029052734	0.036865234	0.012207031	0.00390625	-0.020751953	0	44330	0	0	0
642	6624	6624	Category A	0.011962891	1.0197754	-0.071777344	0.026367188	-0.44238281	0.26635742	-31.94	0	3/4/2018	3	4	2018	10:30:09	37809	0.5	10	30	9	0	0.05859375	3.6029297	-0.000244141	1.0275879	-0.05078125	1.4465332	0.025390625	0	0	0	0	0	0	0	0	0	1.0288086	0.028808594	0.041015625	0.012207031	-0.0078125	-0.020751953	0	44330	0	0	0
643	6625	6625	Category A	0	1.0078125	-0.047851563	0.029052734	-0.44140625	0.26635742	-31.57	0	3/4/2018	3	4	2018	10:30:09	37809	0.6	10	30	9	0	0.05859375	3.6029297	-0.000244141	1.0273438	-0.05078125	1.5244141	0.019775391	0	0	0	0	0	0	0	0	0	1.0285645	0.028564453	0.022949219	0.000244141	-0.01953125	0.002929688	0	44330	0	0	0
644	6626	6626	Category A	0	0.99584961	-0.047851563	0.026367188	-0.44238281	0.26635742	-31.69	0	3/4/2018	3	4	2018	10:30:09	37809	0.7	10	30	9	0	0.05859375	3.6029297	-0.000488281	1.0273438	-0.05078125	1.4030762	0.031738281	0	0	0	0	0	0	0	0	0	1.0285645	0.028564453	0.03515625	0.000488281	-0.031494141	0.002929688	0	44330	0	0	0
645	6627	6627	Category A	0	1.0439453	-0.059814453	0.025634766	-0.44580078	0.26635742	-31.82	0	3/4/2018	3	4	2018	10:30:09	37809	0.8	10	30	9	0	0.05859375	3.6029297	-0.000732422	1.0270996	-0.050537109	0.57788086	0.018798828	0	0	0	0	0	0	0	0	0	1.0283203	0.028320313	0.026367188	0.000732422	0.016601563	-0.009033203	0	44330	0	0	0
646	6628	6628	Category A	-0.011962891	1.0197754	-0.059814453	0.024902344	-0.44311523	0.26733398	-31.82	0	3/4/2018	3	4	2018	10:30:09	37809	0.9	10	30	9	0	0.05859375	3.6029297	-0.000488281	1.0270996	-0.05078125	0.3190918	0.016113281	0	0	0	0	0	0	0	0	0	1.0283203	0.028320313	0.027587891	-0.011230469	-0.007324219	-0.008789063	0	44330	0	0	0
647	6629	6629	Category A	0	1.0197754	-0.059814453	0.024902344	-0.43896484	0.26733398	-31.69	0	3/4/2018	3	4	2018	10:30:10	37810	0	10	30	10	0	0.05859375	3.6029297	-0.000244141	1.0273438	-0.051269531	0.92553711	0.011230469	0	0	0	0	0	0	0	0	0	1.0285645	0.028564453	0.016357422	0.000244141	-0.007568359	-0.008300781	0	44330	0	0	0
648	6630	6630	Category A	0	1.0078125	-0.023925781	0.02734375	-0.44165039	0.26757813	-31.2	0	3/4/2018	3	4	2018	10:30:10	37810	0.1	10	30	10	0	0.05859375	3.6029297	-0.000488281	1.027832	-0.051513672	1.2404785	0.034179688	0	0	0	0	0	0	0	0	0	1.0290527	0.029052734	0.048339844	0.000488281	-0.020019531	0.027587891	0	44330	0	0	0
649	6631	6631	Category A	0	1.0197754	-0.059814453	0.025878906	-0.44458008	0.26733398	-31.32	0	3/4/2018	3	4	2018	10:30:10	37810	0.2	10	30	10	0	0.05859375	3.6029297	-0.000976563	1.027832	-0.051513672	2.4562988	0.011474609	0	0	0	0	0	0	0	0	0	1.0290527	0.029052734	0.017089844	0.000976563	-0.008056641	-0.008056641	0	44330	0	0	0
650	6632	6632	Category A	0	1.0319824	-0.095947266	0.025146484	-0.43969727	0.27026367	-31.57	0	3/4/2018	3	4	2018	10:30:10	37810	0.3	10	30	10	0	0.05859375	3.6029297	-0.001220703	1.0275879	-0.052001953	4.0993652	0.043945313	0	0	0	0	0	0	0	0	0	1.0288086	0.028808594	0.049316406	0.001220703	0.004150391	-0.043701172	0	44330	0	0	0
651	6633	6633	Category A	-0.011962891	1.0319824	-0.035888672	0.026611328	-0.44213867	0.26928711	-31.82	0	3/4/2018	3	4	2018	10:30:10	37810	0.4	10	30	10	0	0.05859375	3.6029297	-0.001464844	1.0273438	-0.052001953	5.1791992	0.01953125	0	0	0	0	0	0	0	0	0	1.0288086	0.028808594	0.030761719	-0.010253906	0.004394531	0.016113281	0	44330	0	0	0
652	6634	6634	Category A	-0.011962891	1.0439453	-0.047851563	0.028320313	-0.44042969	0.26733398	-31.94	0	3/4/2018	3	4	2018	10:30:10	37810	0.5	10	30	10	0	0.05859375	3.6029297	-0.001708984	1.027832	-0.052246094	5.7004395	0.019287109	0	0	0	0	0	0	0	0	0	1.0292969	0.029296875	0.030517578	-0.010009766	0.015869141	0.004394531	0	44330	0	0	0
653	6635	6635	Category A	-0.011962891	1.0439453	-0.071777344	0.026611328	-0.44213867	0.26831055	-31.94	0	3/4/2018	3	4	2018	10:30:10	37810	0.6	10	30	10	0	0.05859375	3.6029297	-0.001220703	1.0275879	-0.052246094	6.1650391	0.02734375	0	0	0	0	0	0	0	0	0	1.0288086	0.028808594	0.046142578	-0.010498047	0.016113281	-0.019287109	0	44330	0	0	0
654	6636	6636	Category A	0	1.0559082	-0.083984375	0.030029297	-0.43701172	0.26660156	-31.69	0	3/4/2018	3	4	2018	10:30:10	37810	0.7	10	30	10	0	0.05859375	3.6029297	-0.000976563	1.027832	-0.052734375	6.1542969	0.041748047	0	0	0	0	0	0	0	0	0	1.0290527	0.029052734	0.060058594	0.000976563	0.027832031	-0.031005859	0	44330	0	0	0
655	6637	6637	Category A	-0.011962891	1.0439453	-0.083984375	0.028320313	-0.44433594	0.26635742	-32.06	0	3/4/2018	3	4	2018	10:30:10	37810	0.8	10	30	10	0	0.05859375	3.6029297	-0.001220703	1.027832	-0.053222656	5.2211914	0.036132813	0	0	0	0	0	0	0	0	0	1.0290527	0.029052734	0.057373047	-0.010498047	0.015869141	-0.030517578	0	44330	0	0	0
656	6638	6638	Category A	-0.011962891	1.0439453	-0.071777344	0.032714844	-0.44067383	0.26342773	-32.06	0	3/4/2018	3	4	2018	10:30:10	37810	0.9	10	30	10	0	0.05859375	3.6029297	-0.001220703	1.0275879	-0.053222656	3.3652344	0.026611328	0	0	0	0	0	0	0	0	0	1.0290527	0.029052734	0.045166016	-0.010498047	0.016113281	-0.018310547	0	44330	0	0	0
657	6639	6639	Category A	0	1.0439453	-0.059814453	0.031738281	-0.43798828	0.26757813	-32.19	0	3/4/2018	3	4	2018	10:30:11	37811	0	10	30	11	0	0.05859375	3.6029297	-0.001464844	1.0280762	-0.052734375	1.7792969	0.017333984	0	0	0	0	0	0	0	0	0	1.0292969	0.029296875	0.024169922	0.001464844	0.015625	-0.006835938	0	44330	0	0	0
658	6640	6640	Category A	0.011962891	0.99584961	-0.059814453	0.028808594	-0.44067383	0.26245117	-32.19	0	3/4/2018	3	4	2018	10:30:11	37811	0.111	10	30	11	0	0.05859375	3.6029297	-0.001464844	1.027832	-0.052490234	1.5664063	0.035400391	0	0	0	0	0	0	0	0	0	1.0290527	0.029052734	0.052490234	0.013427734	-0.031982422	-0.007080078	0	44330	0	0	0
659	6641	6641	Category A	0	1.0439453	-0.047851563	0.026611328	-0.43920898	0.2644043	-31.94	0	3/4/2018	3	4	2018	10:30:11	37811	0.222	10	30	11	0	0.05859375	3.6029297	-0.001464844	1.0280762	-0.052734375	1.1584473	0.016601563	0	0	0	0	0	0	0	0	0	1.0292969	0.029296875	0.022460938	0.001464844	0.015625	0.004882813	0	44330	0	0	0
660	6642	6642	Category A	-0.011962891	1.0439453	-0.023925781	0.025878906	-0.44042969	0.26831055	-32.19	0	3/4/2018	3	4	2018	10:30:11	37811	0.333	10	30	11	0	0.05859375	3.6029297	-0.001708984	1.0280762	-0.052978516	0.10791016	0.034423828	0	0	0	0	0	0	0	0	0	1.029541	0.029541016	0.054931641	-0.010009766	0.015625	0.029052734	0	44330	0	0	0
661	6643	6643	Category A	-0.011962891	1.0197754	-0.071777344	0.02734375	-0.44165039	0.2644043	-32.19	0	3/4/2018	3	4	2018	10:30:11	37811	0.444	10	30	11	0	0.05859375	3.6029297	-0.001708984	1.0285645	-0.052978516	0.78198242	0.022949219	0	0	0	0	0	0	0	0	0	1.0297852	0.029785156	0.037597656	-0.010009766	-0.008789063	-0.018554688	0	44330	0	0	0
662	6644	6644	Category A	0	1.0319824	-0.059814453	0.025146484	-0.44213867	0.26928711	-32.19	0	3/4/2018	3	4	2018	10:30:11	37811	0.555	10	30	11	0	0.05859375	3.6029297	-0.001464844	1.0283203	-0.053222656	1.0703125	0.007324219	0	0	0	0	0	0	0	0	0	1.0297852	0.029785156	0.011474609	0.001464844	0.003417969	-0.006347656	0	44330	0	0	0
663	6645	6645	Category A	-0.011962891	1.0319824	-0.059814453	0.029296875	-0.44604492	0.26611328	-32.06	0	3/4/2018	3	4	2018	10:30:11	37811	0.666	10	30	11	0	0.05859375	3.6029297	-0.001464844	1.027832	-0.053466797	1.4206543	0.012451172	0	0	0	0	0	0	0	0	0	1.0292969	0.029296875	0.020263672	-0.010253906	0.00390625	-0.006103516	0	44330	0	0	0
664	6646	6646	Category A	-0.011962891	1.0078125	-0.059814453	0.026611328	-0.43994141	0.26635742	-32.06	0	3/4/2018	3	4	2018	10:30:11	37811	0.777	10	30	11	0	0.05859375	3.6029297	-0.001464844	1.0283203	-0.053710938	2.8898926	0.023681641	0	0	0	0	0	0	0	0	0	1.0297852	0.029785156	0.036865234	-0.010253906	-0.020507813	-0.005859375	0	44330	0	0	0
665	6647	6647	Category A	0	0.99584961	-0.071777344	0.028320313	-0.43920898	0.26660156	-31.57	0	3/4/2018	3	4	2018	10:30:11	37811	0.888	10	30	11	0	0.05859375	3.6029297	-0.001464844	1.0285645	-0.053710938	4.0568848	0.037353516	0	0	0	0	0	0	0	0	0	1.0297852	0.029785156	0.052246094	0.001464844	-0.032714844	-0.017822266	0	44330	0	0	0
666	6648	6648	Category A	0	1.0319824	-0.047851563	0.028076172	-0.43994141	0.2644043	-31.32	0	3/4/2018	3	4	2018	10:30:12	37812	0	10	30	12	0	0.058837891	3.5449219	-0.000976563	1.0280762	-0.053222656	4.1972656	0.006591797	0	0	0	0	0	0	0	0	0	1.029541	0.029541016	0.010253906	0.000976563	0.003662109	0.005371094	0	44330	0	0	0
667	6649	6649	Category A	0	1.0319824	-0.035888672	0.026611328	-0.44604492	0.26635742	-31.32	0	3/4/2018	3	4	2018	10:30:12	37812	0.1	10	30	12	0	0.058837891	3.5449219	-0.000732422	1.0280762	-0.053222656	4.4396973	0.017822266	0	0	0	0	0	0	0	0	0	1.0292969	0.029296875	0.022216797	0.000732422	0.003662109	0.017333984	0	44330	0	0	0
668	6650	6650	Category A	0	1.0319824	-0.059814453	0.025634766	-0.44775391	0.2590332	-31.2	0	3/4/2018	3	4	2018	10:30:12	37812	0.2	10	30	12	0	0.058837891	3.5449219	-0.000488281	1.0280762	-0.053466797	5.4362793	0.007080078	0	0	0	0	0	0	0	0	0	1.029541	0.029541016	0.010498047	0.000488281	0.003662109	-0.006103516	0	44330	0	0	0
669	6651	6651	Category A	0.011962891	1.0078125	-0.035888672	0.025634766	-0.44335938	0.26928711	-31.45	0	3/4/2018	3	4	2018	10:30:12	37812	0.3	10	30	12	0	0.058837891	3.5449219	-0.000244141	1.027832	-0.054199219	6.1655273	0.029785156	0	0	0	0	0	0	0	0	0	1.0290527	0.029052734	0.050537109	0.012207031	-0.020019531	0.018310547	0	44330	0	0	0
670	6652	6652	Category A	0	1.0197754	-0.059814453	0.026611328	-0.44506836	0.26416016	-31.45	0	3/4/2018	3	4	2018	10:30:12	37812	0.4	10	30	12	0	0.058837891	3.5449219	-0.000244141	1.027832	-0.053955078	5.9694824	0.009765625	0	0	0	0	0	0	0	0	0	1.0290527	0.029052734	0.014160156	0.000244141	-0.008056641	-0.005615234	0	44330	0	0	0
671	6653	6653	Category A	-0.011962891	1.0078125	-0.035888672	0.023681641	-0.4440918	0.26123047	-31.2	0	3/4/2018	3	4	2018	10:30:12	37812	0.5	10	30	12	0	0.058837891	3.5449219	-0.000488281	1.0280762	-0.054443359	5.8269043	0.029541016	0	0	0	0	0	0	0	0	0	1.029541	0.029541016	0.050048828	-0.011230469	-0.020263672	0.018554688	0	44330	0	0	0
672	6654	6654	Category A	0	1.0197754	-0.035888672	0.024902344	-0.44311523	0.26538086	-31.32	0	3/4/2018	3	4	2018	10:30:12	37812	0.6	10	30	12	0	0.058837891	3.5449219	-0.000244141	1.0280762	-0.053710938	5.5444336	0.019775391	0	0	0	0	0	0	0	0	0	1.029541	0.029541016	0.026855469	0.000244141	-0.008300781	0.017822266	0	44330	0	0	0
673	6655	6655	Category A	0	1.0319824	0	0.026611328	-0.44604492	0.26635742	-31.57	0	3/4/2018	3	4	2018	10:30:12	37812	0.7	10	30	12	0	0.058837891	3.5449219	-0.000244141	1.0288086	-0.053955078	4.9191895	0.053955078	0	0	0	0	0	0	0	0	0	1.0302734	0.030273438	0.057373047	0.000244141	0.002929688	0.053955078	0	44330	0	0	0
674	6656	6656	Category A	0	1.0439453	-0.047851563	0.028076172	-0.43994141	0.2644043	-31.45	0	3/4/2018	3	4	2018	10:30:12	37812	0.8	10	30	12	0	0.058837891	3.5449219	-0.000732422	1.0283203	-0.053955078	3.4172363	0.016601563	0	0	0	0	0	0	0	0	0	1.0297852	0.029785156	0.022216797	0.000732422	0.015380859	0.006103516	0	44330	0	0	0
675	6657	6657	Category A	0	1.0439453	-0.047851563	0.024169922	-0.44140625	0.26318359	-31.69	0	3/4/2018	3	4	2018	10:30:12	37812	0.9	10	30	12	0	0.058837891	3.5449219	-0.000732422	1.0285645	-0.053955078	1.8024902	0.016357422	0	0	0	0	0	0	0	0	0	1.0297852	0.029785156	0.022216797	0.000732422	0.015136719	0.006103516	0	44330	0	0	0
676	6658	6658	Category A	0	0.98388672	-0.071777344	0.028564453	-0.44311523	0.26318359	-31.57	0	3/4/2018	3	4	2018	10:30:13	37813	0	10	30	13	0	0.058837891	3.5449219	-0.000732422	1.0288086	-0.053710938	0.52124023	0.048339844	0	0	0	0	0	0	0	0	0	1.0302734	0.030273438	0.063476563	0.000732422	-0.044921875	-0.017822266	0	44330	0	0	0
677	6659	6659	Category A	0	1.0078125	-0.047851563	0.026855469	-0.43969727	0.26831055	-31.32	0	3/4/2018	3	4	2018	10:30:13	37813	0.09	10	30	13	0	0.058837891	3.5449219	-0.000732422	1.0290527	-0.053955078	1.151123	0.022216797	0	0	0	0	0	0	0	0	0	1.0305176	0.030517578	0.028564453	0.000732422	-0.021240234	0.006103516	0	44330	0	0	0
678	6660	6660	Category A	0.011962891	1.0439453	-0.035888672	0.026367188	-0.44042969	0.26757813	-31.57	0	3/4/2018	3	4	2018	10:30:13	37813	0.181	10	30	13	0	0.058837891	3.5449219	-0.000732422	1.0290527	-0.054443359	2.3295898	0.026855469	0	0	0	0	0	0	0	0	0	1.0305176	0.030517578	0.045898438	0.012695313	0.014648438	0.018554688	0	44330	0	0	0
679	6661	6661	Category A	-0.011962891	1.0319824	-0.047851563	0.029296875	-0.44506836	0.26831055	-31.32	0	3/4/2018	3	4	2018	10:30:13	37813	0.272	10	30	13	0	0.058837891	3.5449219	-0.000488281	1.0288086	-0.054443359	3.0244141	0.013427734	0	0	0	0	0	0	0	0	0	1.0302734	0.030273438	0.020996094	-0.011230469	0.002929688	0.006591797	0	44330	0	0	0
680	6662	6662	Category A	0.011962891	0.99584961	-0.059814453	0.031005859	-0.43896484	0.26733398	-31.82	0	3/4/2018	3	4	2018	10:30:13	37813	0.363	10	30	13	0	0.058837891	3.5449219	-0.000244141	1.0280762	-0.053955078	3.4604492	0.034912109	0	0	0	0	0	0	0	0	0	1.029541	0.029541016	0.050292969	0.012207031	-0.032226563	-0.005615234	0	44330	0	0	0
681	6663	6663	Category A	0	1.0197754	-0.035888672	0.028808594	-0.44750977	0.26831055	-31.94	0	3/4/2018	3	4	2018	10:30:13	37813	0.454	10	30	13	0	0.058837891	3.5449219	-0.000244141	1.0280762	-0.053955078	3.7480469	0.020019531	0	0	0	0	0	0	0	0	0	1.029541	0.029541016	0.026855469	0.000244141	-0.008300781	0.018066406	0	44330	0	0	0
682	6664	6664	Category A	0.011962891	1.0197754	-0.035888672	0.027587891	-0.44580078	0.26831055	-31.94	0	3/4/2018	3	4	2018	10:30:13	37813	0.545	10	30	13	0	0.058837891	3.5449219	-0.000488281	1.027832	-0.053710938	4.0524902	0.023193359	0	0	0	0	0	0	0	0	0	1.0292969	0.029296875	0.038574219	0.012451172	-0.008056641	0.017822266	0	44330	0	0	0
683	6665	6665	Category A	0	1.0197754	-0.035888672	0.025634766	-0.44677734	0.26635742	-32.18	0	3/4/2018	3	4	2018	10:30:13	37813	0.636	10	30	13	0	0.058837891	3.5449219	-0.000732422	1.0280762	-0.053710938	3.6989746	0.019775391	0	0	0	0	0	0	0	0	0	1.029541	0.029541016	0.027099609	0.000732422	-0.008300781	0.017822266	0	44330	0	0	0
684	6666	6666	Category A	-0.011962891	1.0197754	-0.023925781	0.028808594	-0.44750977	0.26318359	-31.94	0	3/4/2018	3	4	2018	10:30:13	37813	0.727	10	30	13	0	0.058837891	3.5449219	-0.000732422	1.0288086	-0.053710938	2.8278809	0.033203125	0	0	0	0	0	0	0	0	0	1.0302734	0.030273438	0.050048828	-0.010986328	-0.009033203	0.029785156	0	44330	0	0	0
685	6667	6667	Category A	0.011962891	1.0439453	-0.059814453	0.02734375	-0.43969727	0.26538086	-32.06	0	3/4/2018	3	4	2018	10:30:13	37813	0.818	10	30	13	0	0.058837891	3.5449219	-0.000244141	1.0292969	-0.053710938	2.3410645	0.019775391	0	0	0	0	0	0	0	0	0	1.0305176	0.030517578	0.032714844	0.012207031	0.014404297	-0.005859375	0	44330	0	0	0
686	6668	6668	Category A	0	1.0439453	-0.059814453	0.031005859	-0.44018555	0.26757813	-32.31	0	3/4/2018	3	4	2018	10:30:13	37813	0.909	10	30	13	0	0.058837891	3.5449219	0	1.0288086	-0.053466797	1.7595215	0.016113281	0	0	0	0	0	0	0	0	0	1.0302734	0.030273438	0.021240234	0	0.014892578	-0.006103516	0	44330	0	0	0
687	6669	6669	Category A	0	1.0439453	-0.059814453	0.024902344	-0.43896484	0.26733398	-32.31	0	3/4/2018	3	4	2018	10:30:14	37814	0	10	30	14	0	0.058837891	3.5449219	0	1.0285645	-0.053222656	1.0651855	0.016357422	0	0	0	0	0	0	0	0	0	1.0300293	0.030029297	0.021728516	0	0.015136719	-0.006347656	0	44330	0	0	0
688	6670	6670	Category A	0	1.0197754	-0.059814453	0.026611328	-0.44140625	0.26733398	-32.19	0	3/4/2018	3	4	2018	10:30:14	37814	0.1	10	30	14	0	0.058837891	3.5449219	0	1.0285645	-0.053222656	0.79321289	0.010986328	0	0	0	0	0	0	0	0	0	1.0297852	0.029785156	0.015380859	0	-0.008789063	-0.006347656	0	44330	0	0	0
689	6671	6671	Category A	0	1.0319824	-0.071777344	0.025878906	-0.44042969	0.26660156	-32.19	0	3/4/2018	3	4	2018	10:30:14	37814	0.2	10	30	14	0	0.058837891	3.5449219	0.000244141	1.0285645	-0.053466797	1.1953125	0.018310547	0	0	0	0	0	0	0	0	0	1.0297852	0.029785156	0.021728516	-0.000244141	0.003173828	-0.018066406	0	44330	0	0	0
690	6672	6672	Category A	-0.011962891	1.0319824	-0.071777344	0.026367188	-0.44262695	0.26147461	-32.19	0	3/4/2018	3	4	2018	10:30:14	37814	0.3	10	30	14	0	0.058837891	3.5449219	0.000244141	1.0285645	-0.053222656	1.6149902	0.022216797	0	0	0	0	0	0	0	0	0	1.0300293	0.030029297	0.033935547	-0.012207031	0.003173828	-0.018310547	0	44330	0	0	0
691	6673	6673	Category A	-0.011962891	1.0559082	-0.035888672	0.025878906	-0.44042969	0.26831055	-32.31	0	3/4/2018	3	4	2018	10:30:14	37814	0.4	10	30	14	0	0.058837891	3.5449219	0.000244141	1.0280762	-0.052490234	1.6335449	0.034423828	0	0	0	0	0	0	0	0	0	1.029541	0.029541016	0.056640625	-0.012207031	0.027587891	0.016601563	0	44330	0	0	0
692	6674	6674	Category A	0.011962891	1.0197754	-0.071777344	0.02734375	-0.43969727	0.26733398	-32.07	0	3/4/2018	3	4	2018	10:30:14	37814	0.5	10	30	14	0	0.058837891	3.5449219	0.000488281	1.0280762	-0.052490234	1.7250977	0.023681641	0	0	0	0	0	0	0	0	0	1.029541	0.029541016	0.038818359	0.011230469	-0.008300781	-0.019042969	0	44330	0	0	0
693	6675	6675	Category A	0	1.0319824	-0.071777344	0.026611328	-0.44213867	0.26928711	-32.07	0	3/4/2018	3	4	2018	10:30:14	37814	0.6	10	30	14	0	0.058837891	3.5449219	0.000732422	1.0280762	-0.052978516	2.3303223	0.019042969	0	0	0	0	0	0	0	0	0	1.029541	0.029541016	0.022949219	-0.000732422	0.003662109	-0.018554688	0	44330	0	0	0
694	6676	6676	Category A	-0.011962891	1.0319824	-0.059814453	0.026611328	-0.44140625	0.26831055	-31.94	0	3/4/2018	3	4	2018	10:30:14	37814	0.7	10	30	14	0	0.058837891	3.5449219	0.000732422	1.027832	-0.052490234	3.0112305	0.015136719	0	0	0	0	0	0	0	0	0	1.0292969	0.029296875	0.023925781	-0.012695313	0.00390625	-0.007080078	0	44330	0	0	0
695	6677	6677	Category A	-0.011962891	1.0197754	-0.035888672	0.028564453	-0.4387207	0.26831055	-31.94	0	3/4/2018	3	4	2018	10:30:14	37814	0.8	10	30	14	0	0.058837891	3.5449219	0.000732422	1.0280762	-0.052001953	2.7595215	0.022216797	0	0	0	0	0	0	0	0	0	1.0292969	0.029296875	0.037353516	-0.012695313	-0.008300781	0.016113281	0	44330	0	0	0
696	6678	6678	Category A	-0.011962891	1.0439453	-0.023925781	0.029296875	-0.4465332	0.26928711	-31.94	0	3/4/2018	3	4	2018	10:30:14	37814	0.9	10	30	14	0	0.058837891	3.5449219	0.000488281	1.0280762	-0.051513672	2.9868164	0.034179688	0	0	0	0	0	0	0	0	0	1.0292969	0.029296875	0.056152344	-0.012451172	0.015625	0.027587891	0	44330	0	0	0
697	6679	6679	Category A	0	0.99584961	-0.047851563	0.028320313	-0.43896484	0.26757813	-31.69	0	3/4/2018	3	4	2018	10:30:15	37815	0	10	30	15	0	0.058837891	3.5449219	0.000244141	1.0280762	-0.051757813	3.440918	0.032470703	0	0	0	0	0	0	0	0	0	1.0292969	0.029296875	0.036621094	-0.000244141	-0.032226563	0.00390625	0	44330	0	0	0
698	6680	6680	Category A	-0.011962891	1.0319824	-0.047851563	0.030029297	-0.43896484	0.26757813	-31.82	0	3/4/2018	3	4	2018	10:30:15	37815	0.111	10	30	15	0	0.058837891	3.5449219	0.000244141	1.027832	-0.052001953	3.0893555	0.013427734	0	0	0	0	0	0	0	0	0	1.0292969	0.029296875	0.020507813	-0.012207031	0.00390625	0.004150391	0	44330	0	0	0
699	6681	6681	Category A	0	1.0319824	-0.035888672	0.028564453	-0.44604492	0.2644043	-31.69	0	3/4/2018	3	4	2018	10:30:15	37815	0.222	10	30	15	0	0.058837891	3.5449219	0	1.0280762	-0.052001953	1.7712402	0.016357422	0	0	0	0	0	0	0	0	0	1.029541	0.029541016	0.019775391	0	0.003662109	0.016113281	0	44330	0	0	0
700	6682	6682	Category A	0	1.0678711	-0.035888672	0.028564453	-0.44775391	0.2590332	-32.06	0	3/4/2018	3	4	2018	10:30:15	37815	0.333	10	30	15	0	0.058837891	3.5449219	0	1.0280762	-0.051513672	0.11132813	0.042724609	0	0	0	0	0	0	0	0	0	1.0292969	0.029296875	0.055419922	0	0.039550781	0.015625	0	44330	0	0	0
701	6683	6683	Category A	0	1.0197754	-0.047851563	0.02734375	-0.43896484	0.265625	-32.31	0	3/4/2018	3	4	2018	10:30:15	37815	0.444	10	30	15	0	0.058837891	3.5449219	0	1.027832	-0.051757813	0.89404297	0.008789063	0	0	0	0	0	0	0	0	0	1.0290527	0.029052734	0.012207031	0	-0.008056641	0.00390625	0	44330	0	0	0
702	6684	6684	Category A	0	1.0439453	-0.083984375	0.028076172	-0.43994141	0.2644043	-32.06	0	3/4/2018	3	4	2018	10:30:15	37815	0.555	10	30	15	0	0.058837891	3.5449219	0.000244141	1.027832	-0.051513672	2.239502	0.035888672	0	0	0	0	0	0	0	0	0	1.0290527	0.029052734	0.048583984	-0.000244141	0.015869141	-0.032226563	0	44330	0	0	0
703	6685	6685	Category A	0	1.0439453	-0.071777344	0.028564453	-0.43725586	0.265625	-32.06	0	3/4/2018	3	4	2018	10:30:15	37815	0.666	10	30	15	0	0.058837891	3.5449219	0.000244141	1.0275879	-0.051513672	3.9157715	0.025878906	0	0	0	0	0	0	0	0	0	1.0288086	0.028808594	0.036865234	-0.000244141	0.016113281	-0.020019531	0	44330	0	0	0
704	6686	6686	Category A	0	1.0439453	-0.071777344	0.031005859	-0.44335938	0.25927734	-32.06	0	3/4/2018	3	4	2018	10:30:15	37815	0.777	10	30	15	0	0.058349609	3.4981934	0.000732422	1.0273438	-0.052001953	4.9328613	0.025634766	0	0	0	0	0	0	0	0	0	1.0285645	0.028564453	0.037109375	-0.000732422	0.016357422	-0.01953125	0	44330	0	0	0
705	6687	6687	Category A	0.023925781	1.0197754	-0.035888672	0.028808594	-0.44067383	0.265625	-31.82	0	3/4/2018	3	4	2018	10:30:15	37815	0.888	10	30	15	0	0.058349609	3.4981934	0.000732422	1.0270996	-0.052490234	4.9782715	0.029296875	0	0	0	0	0	0	0	0	0	1.0285645	0.028564453	0.046875	0.022949219	-0.007324219	0.016601563	0	44330	0	0	0
706	6688	6688	Category A	0.011962891	1.0197754	-0.059814453	0.026611328	-0.44335938	0.2644043	-31.82	0	3/4/2018	3	4	2018	10:30:16	37816	0	10	30	16	0	0.058349609	3.4981934	0.000732422	1.0273438	-0.052001953	5.1064453	0.015380859	0	0	0	0	0	0	0	0	0	1.0285645	0.028564453	0.026123047	0.010986328	-0.007568359	-0.007568359	0	44330	0	0	0
707	6689	6689	Category A	0.011962891	1.0197754	-0.059814453	0.031738281	-0.44067383	0.26660156	-31.57	0	3/4/2018	3	4	2018	10:30:16	37816	0.1	10	30	16	0	0.058349609	3.4981934	0.000732422	1.0275879	-0.052001953	5.1447754	0.015625	0	0	0	0	0	0	0	0	0	1.0288086	0.028808594	0.026611328	0.010986328	-0.0078125	-0.007568359	0	44330	0	0	0
708	6690	6690	Category A	0.011962891	1.0197754	-0.071777344	0.029296875	-0.44311523	0.26757813	-31.45	0	3/4/2018	3	4	2018	10:30:16	37816	0.2	10	30	16	0	0.058349609	3.4981934	0.000732422	1.0275879	-0.052246094	4.3066406	0.023681641	0	0	0	0	0	0	0	0	0	1.0290527	0.029052734	0.038574219	0.010986328	-0.0078125	-0.019287109	0	44330	0	0	0
709	6691	6691	Category A	-0.011962891	1.0319824	-0.047851563	0.025634766	-0.44335938	0.26733398	-31.45	0	3/4/2018	3	4	2018	10:30:16	37816	0.3	10	30	16	0	0.058349609	3.4981934	0.000488281	1.0275879	-0.051757813	3.1413574	0.013671875	0	0	0	0	0	0	0	0	0	1.0288086	0.028808594	0.020751953	-0.012451172	0.004150391	0.00390625	0	44330	0	0	0
710	6692	6692	Category A	0	1.0319824	-0.059814453	0.028564453	-0.44140625	0.26635742	-31.45	0	3/4/2018	3	4	2018	10:30:16	37816	0.4	10	30	16	0	0.058349609	3.4981934	0.000488281	1.027832	-0.052001953	1.8730469	0.008544922	0	0	0	0	0	0	0	0	0	1.0292969	0.029296875	0.011962891	-0.000488281	0.00390625	-0.007568359	0	44330	0	0	0
711	6693	6693	Category A	0.011962891	1.0439453	-0.047851563	0.031005859	-0.44067383	0.26757813	-31.57	0	3/4/2018	3	4	2018	10:30:16	37816	0.5	10	30	16	0	0.058349609	3.4981934	0.000732422	1.0280762	-0.052001953	0.55639648	0.01953125	0	0	0	0	0	0	0	0	0	1.029541	0.029541016	0.031005859	0.010986328	0.015625	0.004150391	0	44330	0	0	0
712	6694	6694	Category A	0.011962891	1.0559082	-0.071777344	0.02734375	-0.44165039	0.26831055	-31.69	0	3/4/2018	3	4	2018	10:30:16	37816	0.6	10	30	16	0	0.058349609	3.4981934	0.000732422	1.0285645	-0.052490234	0.80004883	0.034912109	0	0	0	0	0	0	0	0	0	1.0297852	0.029785156	0.057373047	0.010986328	0.027099609	-0.019042969	0	44330	0	0	0
713	6695	6695	Category A	-0.023925781	1.0078125	-0.047851563	0.026611328	-0.43994141	0.2644043	-31.82	0	3/4/2018	3	4	2018	10:30:16	37816	0.7	10	30	16	0	0.058349609	3.4981934	0.000732422	1.0285645	-0.052734375	1.739502	0.032714844	0	0	0	0	0	0	0	0	0	1.0300293	0.030029297	0.050537109	-0.024658203	-0.020751953	0.004882813	0	44330	0	0	0
714	6696	6696	Category A	0	1.0439453	-0.071777344	0.023925781	-0.44946289	0.26025391	-31.82	0	3/4/2018	3	4	2018	10:30:16	37816	0.8	10	30	16	0	0.058349609	3.4981934	0.000732422	1.0285645	-0.053466797	2.2629395	0.023681641	0	0	0	0	0	0	0	0	0	1.0300293	0.030029297	0.034179688	-0.000732422	0.015136719	-0.018066406	0	44330	0	0	0
715	6697	6697	Category A	0.011962891	1.0559082	-0.047851563	0.031005859	-0.43896484	0.26855469	-31.94	0	3/4/2018	3	4	2018	10:30:16	37816	0.9	10	30	16	0	0.058349609	3.4981934	0.000732422	1.0285645	-0.053222656	2.4189453	0.029785156	0	0	0	0	0	0	0	0	0	1.0300293	0.030029297	0.043701172	0.010986328	0.027099609	0.005371094	0	44330	0	0	0
716	6698	6698	Category A	-0.011962891	1.0197754	-0.071777344	0.027587891	-0.43798828	0.26660156	-31.94	0	3/4/2018	3	4	2018	10:30:17	37817	0	10	30	17	0	0.058349609	3.4981934	0.000732422	1.0280762	-0.053222656	2.3569336	0.023681641	0	0	0	0	0	0	0	0	0	1.029541	0.029541016	0.039550781	-0.012695313	-0.008300781	-0.018310547	0	44330	0	0	0
717	6699	6699	Category A	0.011962891	1.0319824	-0.083984375	0.024902344	-0.44067383	0.26538086	-32.19	0	3/4/2018	3	4	2018	10:30:17	37817	0.1	10	30	17	0	0.058349609	3.4981934	0.000732422	1.0285645	-0.052978516	1.6508789	0.032958984	0	0	0	0	0	0	0	0	0	1.0300293	0.030029297	0.045166016	0.010986328	0.003173828	-0.030761719	0	44330	0	0	0
718	6700	6700	Category A	0	1.0197754	-0.047851563	0.029052734	-0.43774414	0.265625	-32.19	0	3/4/2018	3	4	2018	10:30:17	37817	0.2	10	30	17	0	0.058349609	3.4981934	0.000732422	1.0288086	-0.052734375	0.75830078	0.010253906	0	0	0	0	0	0	0	0	0	1.0300293	0.030029297	0.014892578	-0.000732422	-0.009033203	0.004882813	0	44330	0	0	0
719	6701	6701	Category A	0.011962891	1.0078125	-0.035888672	0.031005859	-0.43896484	0.265625	-32.19	0	3/4/2018	3	4	2018	10:30:17	37817	0.3	10	30	17	0	0.058349609	3.4981934	0.000732422	1.0285645	-0.052734375	0.044921875	0.029052734	0	0	0	0	0	0	0	0	0	1.0300293	0.030029297	0.048828125	0.010986328	-0.020751953	0.016845703	0	44330	0	0	0
720	6702	6702	Category A	0.011962891	1.0319824	-0.035888672	0.025634766	-0.44580078	0.26538086	-32.43	0	3/4/2018	3	4	2018	10:30:17	37817	0.4	10	30	17	0	0.058349609	3.4981934	0.000976563	1.0285645	-0.052490234	0.50244141	0.020263672	0	0	0	0	0	0	0	0	0	1.0300293	0.030029297	0.030761719	0.010742188	0.003173828	0.016601563	0	44330	0	0	0
721	6703	6703	Category A	0	1.0197754	-0.047851563	0.027587891	-0.4440918	0.26831055	-32.43	0	3/4/2018	3	4	2018	10:30:17	37817	0.5	10	30	17	0	0.058349609	3.4981934	0.000976563	1.0288086	-0.052490234	0.83007813	0.010253906	0	0	0	0	0	0	0	0	0	1.0300293	0.030029297	0.014648438	-0.000976563	-0.009033203	0.004638672	0	44330	0	0	0
722	6704	6704	Category A	0	1.0439453	-0.071777344	0.02734375	-0.43896484	0.26660156	-32.31	0	3/4/2018	3	4	2018	10:30:17	37817	0.6	10	30	17	0	0.058349609	3.4981934	0.000976563	1.0290527	-0.052734375	1.9172363	0.023925781	0	0	0	0	0	0	0	0	0	1.0305176	0.030517578	0.034667969	-0.000976563	0.014648438	-0.018798828	0	44330	0	0	0
723	6705	6705	Category A	0	1.0559082	-0.047851563	0.030273438	-0.44750977	0.26733398	-32.06	0	3/4/2018	3	4	2018	10:30:17	37817	0.7	10	30	17	0	0.058349609	3.4981934	0.000732422	1.0290527	-0.052734375	3.0014648	0.027099609	0	0	0	0	0	0	0	0	0	1.0305176	0.030517578	0.032714844	-0.000732422	0.026611328	0.004882813	0	44330	0	0	0
724	6706	6706	Category A	0.035888672	1.0319824	-0.047851563	0.025146484	-0.44482422	0.26416016	-31.94	0	3/4/2018	3	4	2018	10:30:17	37817	0.8	10	30	17	0	0.058349609	3.4981934	0.000732422	1.029541	-0.053222656	3.6079102	0.035400391	0	0	0	0	0	0	0	0	0	1.0310059	0.031005859	0.042724609	0.034912109	0.002197266	0.005371094	0	44330	0	0	0
725	6707	6707	Category A	0.011962891	1.0078125	-0.035888672	0.025634766	-0.4440918	0.26147461	-31.57	0	3/4/2018	3	4	2018	10:30:17	37817	0.9	10	30	17	0	0.058349609	3.4981934	0.000732422	1.0297852	-0.053466797	3.746582	0.030273438	0	0	0	0	0	0	0	0	0	1.03125	0.03125	0.05078125	0.010986328	-0.021972656	0.017578125	0	44330	0	0	0
726	6708	6708	Category A	0.011962891	1.0078125	-0.047851563	0.028808594	-0.43725586	0.26342773	-31.57	0	3/4/2018	3	4	2018	10:30:18	37818	0	10	30	18	0	0.058349609	3.4981934	0.000732422	1.0297852	-0.053222656	3.9313965	0.025146484	0	0	0	0	0	0	0	0	0	1.0310059	0.031005859	0.038574219	0.010986328	-0.021972656	0.005371094	0	44330	0	0	0
727	6709	6709	Category A	0	1.0078125	-0.047851563	0.029052734	-0.43701172	0.265625	-31.69	0	3/4/2018	3	4	2018	10:30:18	37818	0.09	10	30	18	0	0.058349609	3.4981934	0.000732422	1.0292969	-0.052734375	4.2302246	0.022216797	0	0	0	0	0	0	0	0	0	1.0307617	0.030761719	0.02734375	-0.000732422	-0.021484375	0.004882813	0	44330	0	0	0
728	6710	6710	Category A	0.011962891	1.0078125	-0.047851563	0.026611328	-0.44140625	0.26733398	-31.82	0	3/4/2018	3	4	2018	10:30:18	37818	0.181	10	30	18	0	0.058349609	3.4981934	0.000732422	1.0292969	-0.052490234	3.3447266	0.024658203	0	0	0	0	0	0	0	0	0	1.0307617	0.030761719	0.037353516	0.010986328	-0.021484375	0.004638672	0	44330	0	0	0
729	6711	6711	Category A	0.011962891	1.0319824	-0.047851563	0.029296875	-0.44848633	0.26318359	-31.82	0	3/4/2018	3	4	2018	10:30:18	37818	0.272	10	30	18	0	0.058349609	3.4981934	0.000488281	1.029541	-0.052246094	1.8735352	0.012207031	0	0	0	0	0	0	0	0	0	1.0307617	0.030761719	0.018066406	0.011230469	0.002197266	0.004394531	0	44330	0	0	0
730	6712	6712	Category A	0	0.99584961	-0.023925781	0.025390625	-0.44165039	0.2590332	-32.19	0	3/4/2018	3	4	2018	10:30:18	37818	0.363	10	30	18	0	0.058349609	3.4981934	0.000244141	1.0292969	-0.052001953	1.0795898	0.043945313	0	0	0	0	0	0	0	0	0	1.0307617	0.030761719	0.062255859	-0.000244141	-0.033447266	0.028076172	0	44330	0	0	0
731	6713	6713	Category A	0	1.0319824	-0.047851563	0.028320313	-0.44042969	0.26953125	-32.19	0	3/4/2018	3	4	2018	10:30:18	37818	0.454	10	30	18	0	0.058349609	3.4981934	0.000488281	1.0292969	-0.051757813	1.032959	0.004638672	0	0	0	0	0	0	0	0	0	1.0307617	0.030761719	0.007080078	-0.000488281	0.002441406	0.00390625	0	44330	0	0	0
732	6714	6714	Category A	0	1.0439453	-0.083984375	0.028320313	-0.44042969	0.26733398	-31.33	0	3/4/2018	3	4	2018	10:30:18	37818	0.545	10	30	18	0	0.058349609	3.4981934	0.000732422	1.0290527	-0.052001953	0.062744141	0.034912109	0	0	0	0	0	0	0	0	0	1.0302734	0.030273438	0.047119141	-0.000732422	0.014648438	-0.031738281	0	44330	0	0	0
733	6715	6715	Category A	0	1.0197754	-0.035888672	0.025146484	-0.43969727	0.26635742	-31.2	0	3/4/2018	3	4	2018	10:30:18	37818	0.636	10	30	18	0	0.058349609	3.4981934	0.000488281	1.0292969	-0.051757813	2.1606445	0.018554688	0	0	0	0	0	0	0	0	0	1.0305176	0.030517578	0.026123047	-0.000488281	-0.009521484	0.015869141	0	44330	0	0	0
734	6716	6716	Category A	-0.011962891	1.0678711	-0.047851563	0.029296875	-0.44775391	0.26513672	-30.83	0	3/4/2018	3	4	2018	10:30:18	37818	0.727	10	30	18	0	0.058349609	3.4981934	0.000488281	1.0292969	-0.051757813	3.7553711	0.040527344	0	0	0	0	0	0	0	0	0	1.0305176	0.030517578	0.054931641	-0.012451172	0.038330078	0.00390625	0	44330	0	0	0
735	6717	6717	Category A	-0.023925781	1.0439453	-0.047851563	0.025634766	-0.4440918	0.26635742	-30.83	0	3/4/2018	3	4	2018	10:30:18	37818	0.818	10	30	18	0	0.058349609	3.4981934	0.000732422	1.0290527	-0.051757813	4.1386719	0.028808594	0	0	0	0	0	0	0	0	0	1.0302734	0.030273438	0.043212891	-0.024658203	0.014648438	0.00390625	0	44330	0	0	0
736	6718	6718	Category A	-0.023925781	1.0439453	-0.083984375	0.026367188	-0.44238281	0.26635742	-31.32	0	3/4/2018	3	4	2018	10:30:18	37818	0.909	10	30	18	0	0.058349609	3.4981934	0.000732422	1.0292969	-0.052490234	4.2651367	0.042480469	0	0	0	0	0	0	0	0	0	1.0305176	0.030517578	0.070800781	-0.024658203	0.014404297	-0.03125	0	44330	0	0	0
737	6719	6719	Category A	-0.011962891	1.0319824	-0.083984375	0.029296875	-0.44604492	0.26611328	-31.94	0	3/4/2018	3	4	2018	10:30:19	37819	0	10	30	19	0	0.058349609	3.4981934	0.000976563	1.0288086	-0.052734375	5.0595703	0.033691406	0	0	0	0	0	0	0	0	0	1.0300293	0.030029297	0.047119141	-0.012939453	0.002929688	-0.031005859	0	44330	0	0	0
738	6720	6720	Category A	0	1.0197754	-0.047851563	0.027587891	-0.44482422	0.26928711	-32.55	0	3/4/2018	3	4	2018	10:30:19	37819	0.111	10	30	19	0	0.058349609	3.4981934	0.000976563	1.0288086	-0.052734375	4.6220703	0.010498047	0	0	0	0	0	0	0	0	0	1.0300293	0.030029297	0.015136719	-0.000976563	-0.009033203	0.004882813	0	44330	0	0	0
739	6721	6721	Category A	-0.011962891	1.0319824	-0.023925781	0.028564453	-0.44213867	0.26538086	-32.68	0	3/4/2018	3	4	2018	10:30:19	37819	0.222	10	30	19	0	0.058349609	3.4981934	0.000976563	1.0285645	-0.052978516	2.807373	0.031982422	0	0	0	0	0	0	0	0	0	1.0300293	0.030029297	0.045410156	-0.012939453	0.003173828	0.029052734	0	44330	0	0	0
740	6722	6722	Category A	0	1.0197754	-0.035888672	0.027587891	-0.44677734	0.26635742	-32.55	0	3/4/2018	3	4	2018	10:30:19	37819	0.333	10	30	19	0	0.058349609	3.4981934	0.000976563	1.0288086	-0.053222656	1.3017578	0.01953125	0	0	0	0	0	0	0	0	0	1.0300293	0.030029297	0.02734375	-0.000976563	-0.009033203	0.017333984	0	44330	0	0	0
741	6723	6723	Category A	0	1.0197754	-0.059814453	0.026611328	-0.44506836	0.26611328	-32.18	0	3/4/2018	3	4	2018	10:30:19	37819	0.444	10	30	19	0	0.058349609	3.4981934	0.000976563	1.0280762	-0.053222656	0.03125	0.010498047	0	0	0	0	0	0	0	0	0	1.0292969	0.029296875	0.015625	-0.000976563	-0.008300781	-0.006347656	0	44330	0	0	0
742	6724	6724	Category A	0.011962891	1.0197754	-0.047851563	0.022949219	-0.44360352	0.26049805	-31.69	0	3/4/2018	3	4	2018	10:30:19	37819	0.555	10	30	19	0	0.058837891	3.5320312	0.000488281	1.0280762	-0.053222656	0.79931641	0.015136719	0	0	0	0	0	0	0	0	0	1.029541	0.029541016	0.025390625	0.011230469	-0.008300781	0.005371094	0	44330	0	0	0
743	6725	6725	Category A	0.023925781	1.0078125	-0.095947266	0.029296875	-0.44116211	0.26831055	-31.45	0	3/4/2018	3	4	2018	10:30:19	37819	0.666	10	30	19	0	0.058837891	3.5320312	0.000244141	1.0280762	-0.053222656	1.6540527	0.052490234	0	0	0	0	0	0	0	0	0	1.029541	0.029541016	0.086425781	0.0234375	-0.020263672	-0.042480469	0	44330	0	0	0
744	6726	6726	Category A	-0.011962891	0.99584961	-0.095947266	0.028564453	-0.44482422	0.26831055	-31.69	0	3/4/2018	3	4	2018	10:30:19	37819	0.777	10	30	19	0	0.058837891	3.5320312	0.000244141	1.027832	-0.053222656	2.1740723	0.0546875	0	0	0	0	0	0	0	0	0	1.0290527	0.029052734	0.086914063	-0.012207031	-0.031982422	-0.042480469	0	44330	0	0	0
745	6727	6727	Category A	0	1.0078125	-0.047851563	0.031005859	-0.44604492	0.26831055	-31.45	0	3/4/2018	3	4	2018	10:30:19	37819	0.888	10	30	19	0	0.058837891	3.5320312	0.000488281	1.027832	-0.052490234	1.7402344	0.020507813	0	0	0	0	0	0	0	0	0	1.0290527	0.029052734	0.025390625	-0.000488281	-0.020019531	0.004638672	0	44330	0	0	0
746	6728	6728	Category A	-0.011962891	1.0559082	-0.047851563	0.02734375	-0.44067383	0.26635742	-31.57	0	3/4/2018	3	4	2018	10:30:20	37820	0	10	30	20	0	0.058837891	3.5320312	0	1.027832	-0.052490234	0.55639648	0.030761719	0	0	0	0	0	0	0	0	0	1.0292969	0.029296875	0.044677734	-0.011962891	0.027832031	0.004638672	0	44330	0	0	0
747	6729	6729	Category A	0	1.0439453	-0.047851563	0.025634766	-0.44140625	0.26928711	-31.94	0	3/4/2018	3	4	2018	10:30:20	37820	0.1	10	30	20	0	0.058837891	3.5320312	0	1.0280762	-0.052490234	0.4855957	0.016357422	0	0	0	0	0	0	0	0	0	1.0292969	0.029296875	0.020507813	0	0.015625	0.004638672	0	44330	0	0	0
748	6730	6730	Category A	-0.011962891	1.0197754	-0.023925781	0.031738281	-0.43823242	0.2644043	-31.82	0	3/4/2018	3	4	2018	10:30:20	37820	0.2	10	30	20	0	0.058837891	3.5320312	-0.000488281	1.027832	-0.052246094	1.0727539	0.031494141	0	0	0	0	0	0	0	0	0	1.0292969	0.029296875	0.047851563	-0.011230469	-0.008056641	0.028320313	0	44330	0	0	0
749	6731	6731	Category A	0.011962891	1.0319824	-0.059814453	0.029296875	-0.43383789	0.26782227	-32.31	0	3/4/2018	3	4	2018	10:30:20	37820	0.3	10	30	20	0	0.058837891	3.5320312	-0.000732422	1.0280762	-0.052490234	1.4833984	0.015136719	0	0	0	0	0	0	0	0	0	1.0292969	0.029296875	0.023681641	0.012695313	0.003662109	-0.007080078	0	44330	0	0	0
750	6732	6732	Category A	0.011962891	1.0439453	-0.047851563	0.026611328	-0.44506836	0.26611328	-32.06	0	3/4/2018	3	4	2018	10:30:20	37820	0.4	10	30	20	0	0.058837891	3.5320312	-0.000488281	1.027832	-0.052978516	2.236084	0.020996094	0	0	0	0	0	0	0	0	0	1.0290527	0.029052734	0.033691406	0.012451172	0.015869141	0.005126953	0	44330	0	0	0
751	6733	6733	Category A	0	1.0319824	-0.083984375	0.023925781	-0.4440918	0.26831055	-31.82	0	3/4/2018	3	4	2018	10:30:20	37820	0.5	10	30	20	0	0.058837891	3.5320312	-0.000488281	1.0273438	-0.053710938	3.1516113	0.030517578	0	0	0	0	0	0	0	0	0	1.0288086	0.028808594	0.03515625	0.000488281	0.004394531	-0.030029297	0	44330	0	0	0
752	6734	6734	Category A	0	1.0319824	-0.047851563	0.027587891	-0.44677734	0.26733398	-31.82	0	3/4/2018	3	4	2018	10:30:20	37820	0.6	10	30	20	0	0.058837891	3.5320312	-0.000732422	1.0273438	-0.053710938	3.0756836	0.007324219	0	0	0	0	0	0	0	0	0	1.0288086	0.028808594	0.010986328	0.000732422	0.004394531	0.005859375	0	44330	0	0	0
753	6735	6735	Category A	0	1.0319824	-0.059814453	0.026367188	-0.44238281	0.26416016	-31.82	0	3/4/2018	3	4	2018	10:30:20	37820	0.7	10	30	20	0	0.058837891	3.5320312	-0.000732422	1.0273438	-0.053466797	2.5776367	0.007568359	0	0	0	0	0	0	0	0	0	1.0285645	0.028564453	0.011474609	0.000732422	0.004394531	-0.006103516	0	44330	0	0	0
754	6736	6736	Category A	-0.011962891	1.0439453	-0.023925781	0.02734375	-0.43701172	0.26855469	-32.06	0	3/4/2018	3	4	2018	10:30:20	37820	0.8	10	30	20	0	0.058837891	3.5320312	-0.000244141	1.0273438	-0.053710938	2.1030273	0.035888672	0	0	0	0	0	0	0	0	0	1.0288086	0.028808594	0.057861328	-0.011474609	0.016357422	0.029785156	0	44330	0	0	0
755	6737	6737	Category A	0	1.0078125	-0.059814453	0.026611328	-0.44311523	0.26831055	-31.82	0	3/4/2018	3	4	2018	10:30:20	37820	0.9	10	30	20	0	0.058837891	3.5320312	0	1.0273438	-0.053222656	1.3415527	0.020751953	0	0	0	0	0	0	0	0	0	1.0288086	0.028808594	0.026123047	0	-0.01953125	-0.006347656	0	44330	0	0	0
756	6738	6738	Category A	0	1.0197754	-0.047851563	0.028564453	-0.44140625	0.26635742	-31.94	0	3/4/2018	3	4	2018	10:30:21	37821	0	10	30	21	0	0.058837891	3.5320312	0	1.0273438	-0.052978516	0.041748047	0.009033203	0	0	0	0	0	0	0	0	0	1.0285645	0.028564453	0.012695313	0	-0.007568359	0.005126953	0	44330	0	0	0
757	6739	6739	Category A	0.011962891	1.0197754	-0.035888672	0.024902344	-0.44140625	0.265625	-31.33	0	3/4/2018	3	4	2018	10:30:21	37821	0.1	10	30	21	0	0.058837891	3.5320312	0.000244141	1.0270996	-0.052734375	1.3803711	0.021972656	0	0	0	0	0	0	0	0	0	1.0285645	0.028564453	0.036132813	0.011474609	-0.007324219	0.016845703	0	44330	0	0	0
758	6740	6740	Category A	0	1.0319824	-0.023925781	0.025634766	-0.44165039	0.26318359	-31.08	0	3/4/2018	3	4	2018	10:30:21	37821	0.2	10	30	21	0	0.058837891	3.5320312	0.000244141	1.0268555	-0.052978516	2.5397949	0.029541016	0	0	0	0	0	0	0	0	0	1.0283203	0.028320313	0.034179688	-0.000244141	0.004882813	0.029052734	0	44330	0	0	0
759	6741	6741	Category A	0.011962891	1.0319824	-0.035888672	0.026611328	-0.44140625	0.26245117	-31.2	0	3/4/2018	3	4	2018	10:30:21	37821	0.3	10	30	21	0	0.058837891	3.5320312	0.000244141	1.0270996	-0.053222656	2.4475098	0.021484375	0	0	0	0	0	0	0	0	0	1.0285645	0.028564453	0.033691406	0.011474609	0.004638672	0.017333984	0	44330	0	0	0
760	6742	6742	Category A	0.011962891	1.0078125	-0.047851563	0.028564453	-0.44335938	0.26635742	-30.96	0	3/4/2018	3	4	2018	10:30:21	37821	0.4	10	30	21	0	0.058837891	3.5320312	0.000244141	1.0275879	-0.053955078	2.1333008	0.023681641	0	0	0	0	0	0	0	0	0	1.0290527	0.029052734	0.037597656	0.011474609	-0.019775391	0.006103516	0	44330	0	0	0
761	6743	6743	Category A	0	1.0439453	-0.059814453	0.029296875	-0.44311523	0.26757813	-31.32	0	3/4/2018	3	4	2018	10:30:21	37821	0.5	10	30	21	0	0.058837891	3.5320312	0	1.0273438	-0.054443359	1.7976074	0.017089844	0	0	0	0	0	0	0	0	0	1.0288086	0.028808594	0.021728516	0	0.016357422	-0.005126953	0	44330	0	0	0
762	6744	6744	Category A	0	1.0197754	-0.047851563	0.028564453	-0.44213867	0.26538086	-31.2	0	3/4/2018	3	4	2018	10:30:21	37821	0.6	10	30	21	0	0.058837891	3.5320312	0	1.0273438	-0.0546875	1.0141602	0.010253906	0	0	0	0	0	0	0	0	0	1.0288086	0.028808594	0.014648438	0	-0.007568359	0.006835938	0	44330	0	0	0
763	6745	6745	Category A	0	1.0559082	-0.059814453	0.030029297	-0.43896484	0.26757813	-31.08	0	3/4/2018	3	4	2018	10:30:21	37821	0.7	10	30	21	0	0.058837891	3.5320312	0	1.0273438	-0.053955078	0.38745117	0.029052734	0	0	0	0	0	0	0	0	0	1.0288086	0.028808594	0.033935547	0	0.028320313	-0.005615234	0	44330	0	0	0
764	6746	6746	Category A	-0.011962891	1.0439453	-0.059814453	0.025634766	-0.43994141	0.26953125	-31.08	0	3/4/2018	3	4	2018	10:30:21	37821	0.8	10	30	21	0	0.058837891	3.5320312	0	1.0268555	-0.054443359	0.26318359	0.021240234	0	0	0	0	0	0	0	0	0	1.0283203	0.028320313	0.034179688	-0.011962891	0.016845703	-0.005126953	0	44330	0	0	0
765	6747	6747	Category A	0	1.0319824	-0.023925781	0.029296875	-0.44116211	0.26733398	-30.83	0	3/4/2018	3	4	2018	10:30:21	37821	0.9	10	30	21	0	0.058837891	3.5320312	-0.000244141	1.0270996	-0.0546875	0.51416016	0.031005859	0	0	0	0	0	0	0	0	0	1.0285645	0.028564453	0.035888672	0.000244141	0.004638672	0.030761719	0	44330	0	0	0
766	6748	6748	Category A	0	1.0197754	-0.023925781	0.026611328	-0.44750977	0.26318359	-31.2	0	3/4/2018	3	4	2018	10:30:22	37822	0	10	30	22	0	0.058837891	3.5320312	-0.000732422	1.027832	-0.0546875	1.1420898	0.031738281	0	0	0	0	0	0	0	0	0	1.0290527	0.029052734	0.039550781	0.000732422	-0.008056641	0.030761719	0	44330	0	0	0
767	6749	6749	Category A	0.011962891	1.0439453	-0.035888672	0.023193359	-0.44335938	0.26831055	-31.57	0	3/4/2018	3	4	2018	10:30:22	37822	0.1	10	30	22	0	0.058837891	3.5320312	-0.000976563	1.0283203	-0.054199219	1.7670898	0.02734375	0	0	0	0	0	0	0	0	0	1.0297852	0.029785156	0.046875	0.012939453	0.015380859	0.018310547	0	44330	0	0	0
768	6750	6750	Category A	-0.023925781	1.0319824	-0.047851563	0.028076172	-0.43798828	0.26660156	-31.45	0	3/4/2018	3	4	2018	10:30:22	37822	0.2	10	30	22	0	0.058837891	3.5320312	-0.000976563	1.0288086	-0.053710938	2.1520996	0.023681641	0	0	0	0	0	0	0	0	0	1.0302734	0.030273438	0.031982422	-0.022705078	0.002929688	0.005859375	0	44330	0	0	0
769	6751	6751	Category A	-0.011962891	1.0197754	-0.059814453	0.027587891	-0.44335938	0.26733398	-31.45	0	3/4/2018	3	4	2018	10:30:22	37822	0.3	10	30	22	0	0.058837891	3.5320312	-0.001220703	1.0288086	-0.053710938	1.5622559	0.015136719	0	0	0	0	0	0	0	0	0	1.0302734	0.030273438	0.025634766	-0.010498047	-0.009033203	-0.005859375	0	44330	0	0	0
770	6752	6752	Category A	0	1.0319824	-0.047851563	0.024902344	-0.44677734	0.26635742	-31.2	0	3/4/2018	3	4	2018	10:30:22	37822	0.4	10	30	22	0	0.058837891	3.5320312	-0.001464844	1.0292969	-0.053466797	1.1650391	0.006347656	0	0	0	0	0	0	0	0	0	1.0305176	0.030517578	0.009765625	0.001464844	0.002441406	0.005615234	0	44330	0	0	0
771	6753	6753	Category A	0	1.0319824	-0.059814453	0.027587891	-0.44750977	0.26904297	-30.83	0	3/4/2018	3	4	2018	10:30:22	37822	0.5	10	30	22	0	0.058837891	3.5320312	-0.001464844	1.0300293	-0.053710938	0.90380859	0.006347656	0	0	0	0	0	0	0	0	0	1.03125	0.03125	0.009277344	0.001464844	0.001708984	-0.005859375	0	44330	0	0	0
772	6754	6754	Category A	0	1.0319824	-0.047851563	0.025634766	-0.44677734	0.26318359	-30.96	0	3/4/2018	3	4	2018	10:30:22	37822	0.6	10	30	22	0	0.058837891	3.5320312	-0.001464844	1.0300293	-0.053466797	0.12963867	0.006103516	0	0	0	0	0	0	0	0	0	1.03125	0.03125	0.009033203	0.001464844	0.001708984	0.005615234	0	44330	0	0	0
773	6755	6755	Category A	0	1.0319824	-0.071777344	0.029052734	-0.44018555	0.26757813	-31.08	0	3/4/2018	3	4	2018	10:30:22	37822	0.7	10	30	22	0	0.058837891	3.5320312	-0.001464844	1.0297852	-0.053222656	1.1240234	0.018310547	0	0	0	0	0	0	0	0	0	1.03125	0.03125	0.021972656	0.001464844	0.001953125	-0.018310547	0	44330	0	0	0
774	6756	6756	Category A	0	1.0197754	-0.047851563	0.028320313	-0.44042969	0.26733398	-31.2	0	3/4/2018	3	4	2018	10:30:22	37822	0.8	10	30	22	0	0.058837891	3.5320312	-0.001464844	1.0297852	-0.053955078	2.0615234	0.01171875	0	0	0	0	0	0	0	0	0	1.0310059	0.031005859	0.017822266	0.001464844	-0.010009766	0.006103516	0	44330	0	0	0
775	6757	6757	Category A	0	1.0319824	-0.095947266	0.028564453	-0.44604492	0.26733398	-31.45	0	3/4/2018	3	4	2018	10:30:22	37822	0.9	10	30	22	0	0.058837891	3.5320312	-0.001464844	1.0292969	-0.054199219	2.2580566	0.041503906	0	0	0	0	0	0	0	0	0	1.0307617	0.030761719	0.045898438	0.001464844	0.002441406	-0.041503906	0	44330	0	0	0
776	6758	6758	Category A	0	1.0078125	-0.059814453	0.029296875	-0.44311523	0.26538086	-31.57	0	3/4/2018	3	4	2018	10:30:23	37823	0	10	30	23	0	0.058837891	3.5320312	-0.001464844	1.0288086	-0.054199219	2.6022949	0.021972656	0	0	0	0	0	0	0	0	0	1.0302734	0.030273438	0.028076172	0.001464844	-0.020996094	-0.005371094	0	44330	0	0	0
777	6759	6759	Category A	0	0.99584961	-0.047851563	0.024902344	-0.44311523	0.26635742	-31.69	0	3/4/2018	3	4	2018	10:30:23	37823	0.1	10	30	23	0	0.058837891	3.5320312	-0.001220703	1.0285645	-0.053710938	2.9284668	0.033447266	0	0	0	0	0	0	0	0	0	1.0300293	0.030029297	0.040039063	0.001220703	-0.032714844	0.005859375	0	44330	0	0	0
778	6760	6760	Category A	0	1.0197754	-0.059814453	0.026611328	-0.44140625	0.26928711	-31.81	0	3/4/2018	3	4	2018	10:30:23	37823	0.2	10	30	23	0	0.058837891	3.5320312	-0.000976563	1.0288086	-0.053222656	2.5197754	0.011230469	0	0	0	0	0	0	0	0	0	1.0302734	0.030273438	0.016845703	0.000976563	-0.009033203	-0.006347656	0	44330	0	0	0
779	6761	6761	Category A	-0.011962891	1.0439453	-0.047851563	0.027587891	-0.44970703	0.26220703	-31.69	0	3/4/2018	3	4	2018	10:30:23	37823	0.3	10	30	23	0	0.058837891	3.5320312	-0.000976563	1.0290527	-0.053222656	1.1643066	0.019042969	0	0	0	0	0	0	0	0	0	1.0305176	0.030517578	0.031005859	-0.010742188	0.014648438	0.005371094	0	44330	0	0	0
780	6762	6762	Category A	0	1.0078125	-0.047851563	0.027587891	-0.43798828	0.26733398	-31.69	0	3/4/2018	3	4	2018	10:30:23	37823	0.4	10	30	23	0	0.05859375	3.5803711	-0.000732422	1.0290527	-0.053710938	0.23730469	0.022216797	0	0	0	0	0	0	0	0	0	1.0305176	0.030517578	0.028076172	0.000732422	-0.021240234	0.005859375	0	44330	0	0	0
781	6763	6763	Category A	-0.035888672	1.0319824	-0.047851563	0.024169922	-0.44873047	0.26123047	-31.57	0	3/4/2018	3	4	2018	10:30:23	37823	0.5	10	30	23	0	0.05859375	3.5803711	-0.000732422	1.0290527	-0.053710938	0.092773438	0.035400391	0	0	0	0	0	0	0	0	0	1.0305176	0.030517578	0.043701172	-0.034912109	0.002685547	0.005859375	0	44330	0	0	0
782	6764	6764	Category A	-0.011962891	1.0439453	-0.083984375	0.025634766	-0.43798828	0.26953125	-31.32	0	3/4/2018	3	4	2018	10:30:23	37823	0.6	10	30	23	0	0.05859375	3.5803711	-0.000976563	1.0292969	-0.053710938	0.11450195	0.03515625	0	0	0	0	0	0	0	0	0	1.0307617	0.030761719	0.055419922	-0.010742188	0.014404297	-0.030029297	0	44330	0	0	0
783	6765	6765	Category A	0	1.0078125	-0.059814453	0.026611328	-0.44213867	0.26831055	-31.82	0	3/4/2018	3	4	2018	10:30:23	37823	0.7	10	30	23	0	0.05859375	3.5803711	-0.001220703	1.029541	-0.053466797	0.66088867	0.022705078	0	0	0	0	0	0	0	0	0	1.0310059	0.031005859	0.029296875	0.001220703	-0.021728516	-0.006103516	0	44330	0	0	0
784	6766	6766	Category A	0.011962891	1.0439453	-0.023925781	0.028564453	-0.4440918	0.26733398	-31.82	0	3/4/2018	3	4	2018	10:30:23	37823	0.8	10	30	23	0	0.05859375	3.5803711	-0.001464844	1.029541	-0.052978516	1.1972656	0.03515625	0	0	0	0	0	0	0	0	0	1.0310059	0.031005859	0.056884766	0.013427734	0.014160156	0.029052734	0	44330	0	0	0
785	6767	6767	Category A	-0.011962891	1.0319824	-0.035888672	0.02734375	-0.44775391	0.26318359	-31.94	0	3/4/2018	3	4	2018	10:30:23	37823	0.9	10	30	23	0	0.05859375	3.5803711	-0.000976563	1.0297852	-0.052490234	1.7182617	0.019775391	0	0	0	0	0	0	0	0	0	1.03125	0.03125	0.029296875	-0.010742188	0.001953125	0.016601563	0	44330	0	0	0
786	6768	6768	Category A	-0.011962891	1.0319824	-0.047851563	0.027587891	-0.44580078	0.26831055	-31.94	0	3/4/2018	3	4	2018	10:30:24	37824	0	10	30	24	0	0.05859375	3.5803711	-0.001464844	1.0297852	-0.052490234	1.6210938	0.011474609	0	0	0	0	0	0	0	0	0	1.03125	0.03125	0.017089844	-0.010253906	0.001953125	0.004638672	0	44330	0	0	0
787	6769	6769	Category A	-0.023925781	1.0078125	-0.047851563	0.025634766	-0.4440918	0.26635742	-31.57	0	3/4/2018	3	4	2018	10:30:24	37824	0.1	10	30	24	0	0.05859375	3.5803711	-0.001220703	1.0292969	-0.052734375	1.0241699	0.031494141	0	0	0	0	0	0	0	0	0	1.0307617	0.030761719	0.049072266	-0.022460938	-0.021484375	0.004882813	0	44330	0	0	0
788	6770	6770	Category A	-0.011962891	1.0319824	-0.095947266	0.028076172	-0.43994141	0.26660156	-31.69	0	3/4/2018	3	4	2018	10:30:24	37824	0.2	10	30	24	0	0.05859375	3.5803711	-0.001220703	1.0290527	-0.052978516	0.21459961	0.044189453	0	0	0	0	0	0	0	0	0	1.0305176	0.030517578	0.056152344	-0.010498047	0.002685547	-0.042724609	0	44330	0	0	0
789	6771	6771	Category A	0.011962891	1.0078125	-0.083984375	0.024902344	-0.44140625	0.26733398	-31.94	0	3/4/2018	3	4	2018	10:30:24	37824	0.3	10	30	24	0	0.05859375	3.5803711	-0.000976563	1.0288086	-0.053222656	1.0026855	0.039550781	0	0	0	0	0	0	0	0	0	1.0302734	0.030273438	0.064941406	0.012939453	-0.020996094	-0.030517578	0	44330	0	0	0
790	6772	6772	Category A	0	1.0078125	-0.10791016	0.024902344	-0.44140625	0.26733398	-32.19	0	3/4/2018	3	4	2018	10:30:24	37824	0.4	10	30	24	0	0.05859375	3.5803711	-0.001220703	1.0285645	-0.053222656	2.4855957	0.058349609	0	0	0	0	0	0	0	0	0	1.0300293	0.030029297	0.076660156	0.001220703	-0.020751953	-0.054443359	0	44330	0	0	0
791	6773	6773	Category A	0	1.0439453	-0.059814453	0.028320313	-0.44042969	0.26538086	-32.19	0	3/4/2018	3	4	2018	10:30:24	37824	0.5	10	30	24	0	0.05859375	3.5803711	-0.001220703	1.0280762	-0.053710938	4.1689453	0.016845703	0	0	0	0	0	0	0	0	0	1.0292969	0.029296875	0.023193359	0.001220703	0.015625	-0.006103516	0	44330	0	0	0
792	6774	6774	Category A	0.011962891	1.0439453	-0.047851563	0.024902344	-0.44775391	0.26220703	-32.06	0	3/4/2018	3	4	2018	10:30:24	37824	0.6	10	30	24	0	0.05859375	3.5803711	-0.001220703	1.0280762	-0.053710938	5.140625	0.021240234	0	0	0	0	0	0	0	0	0	1.029541	0.029541016	0.034912109	0.013183594	0.015625	0.005859375	0	44330	0	0	0
793	6775	6775	Category A	0.011962891	1.0197754	-0.071777344	0.022949219	-0.43432617	0.2644043	-32.06	0	3/4/2018	3	4	2018	10:30:24	37824	0.7	10	30	24	0	0.05859375	3.5803711	-0.001220703	1.0280762	-0.053955078	5.671875	0.0234375	0	0	0	0	0	0	0	0	0	1.029541	0.029541016	0.0390625	0.013183594	-0.008300781	-0.017578125	0	44330	0	0	0
794	6776	6776	Category A	0.023925781	1.0439453	-0.023925781	0.027587891	-0.4440918	0.26049805	-32.06	0	3/4/2018	3	4	2018	10:30:24	37824	0.8	10	30	24	0	0.05859375	3.5803711	-0.000976563	1.027832	-0.053955078	6.0505371	0.041992188	0	0	0	0	0	0	0	0	0	1.0292969	0.029296875	0.070800781	0.024902344	0.015869141	0.030029297	0	44330	0	0	0
795	6777	6777	Category A	0.011962891	1.0439453	-0.035888672	0.025878906	-0.4387207	0.26660156	-32.06	0	3/4/2018	3	4	2018	10:30:24	37824	0.9	10	30	24	0	0.05859375	3.5803711	-0.000732422	1.027832	-0.053955078	7.4912109	0.02734375	0	0	0	0	0	0	0	0	0	1.0290527	0.029052734	0.046875	0.012695313	0.016113281	0.018066406	0	44330	0	0	0
796	6778	6778	Category A	0.011962891	1.0078125	-0.059814453	0.025390625	-0.44238281	0.2644043	-32.19	0	3/4/2018	3	4	2018	10:30:25	37825	0	10	30	25	0	0.05859375	3.5803711	-0.000732422	1.0280762	-0.053955078	8.0368652	0.024658203	0	0	0	0	0	0	0	0	0	1.029541	0.029541016	0.038818359	0.012695313	-0.020263672	-0.005615234	0	44330	0	0	0
797	6779	6779	Category A	0.011962891	1.0197754	-0.095947266	0.025146484	-0.43994141	0.26147461	-31.69	0	3/4/2018	3	4	2018	10:30:25	37825	0.1	10	30	25	0	0.05859375	3.5803711	-0.000732422	1.0283203	-0.053955078	7.8359375	0.044677734	0	0	0	0	0	0	0	0	0	1.0297852	0.029785156	0.063232422	0.012695313	-0.008544922	-0.041748047	0	44330	0	0	0
798	6780	6780	Category A	0.011962891	1.0319824	-0.071777344	0.027587891	-0.44238281	0.265625	-31.69	0	3/4/2018	3	4	2018	10:30:25	37825	0.2	10	30	25	0	0.05859375	3.5803711	-0.000732422	1.0285645	-0.053955078	6.6625977	0.021972656	0	0	0	0	0	0	0	0	0	1.0300293	0.030029297	0.033691406	0.012695313	0.003173828	-0.017578125	0	44330	0	0	0
799	6781	6781	Category A	0.011962891	1.0439453	-0.095947266	0.024902344	-0.44018555	0.25732422	-31.82	0	3/4/2018	3	4	2018	10:30:25	37825	0.3	10	30	25	0	0.05859375	3.5803711	-0.000732422	1.0285645	-0.054199219	4.8928223	0.046142578	0	0	0	0	0	0	0	0	0	1.0297852	0.029785156	0.069580078	0.012695313	0.015136719	-0.041503906	0	44330	0	0	0
800	6782	6782	Category A	-0.011962891	1.0197754	-0.071777344	0.026611328	-0.44750977	0.26098633	-31.69	0	3/4/2018	3	4	2018	10:30:25	37825	0.4	10	30	25	0	0.05859375	3.5803711	-0.000976563	1.0285645	-0.054443359	2.814209	0.021972656	0	0	0	0	0	0	0	0	0	1.0300293	0.030029297	0.036621094	-0.010742188	-0.008789063	-0.017089844	0	44330	0	0	0
801	6783	6783	Category A	-0.011962891	1.0197754	-0.059814453	0.02734375	-0.44360352	0.26635742	-32.06	0	3/4/2018	3	4	2018	10:30:25	37825	0.5	10	30	25	0	0.05859375	3.5803711	-0.001464844	1.0288086	-0.0546875	0.19042969	0.014648438	0	0	0	0	0	0	0	0	0	1.0302734	0.030273438	0.024414063	-0.010253906	-0.009033203	-0.004882813	0	44330	0	0	0
802	6784	6784	Category A	0	1.0319824	-0.023925781	0.028320313	-0.43896484	0.27050781	-32.43	0	3/4/2018	3	4	2018	10:30:25	37825	0.6	10	30	25	0	0.05859375	3.5803711	-0.001464844	1.0283203	-0.054443359	2.4260254	0.030761719	0	0	0	0	0	0	0	0	0	1.0297852	0.029785156	0.035644531	0.001464844	0.003417969	0.030517578	0	44330	0	0	0
803	6785	6785	Category A	0	1.0197754	-0.071777344	0.025878906	-0.44580078	0.27148438	-32.31	0	3/4/2018	3	4	2018	10:30:25	37825	0.7	10	30	25	0	0.05859375	3.5803711	-0.001464844	1.0280762	-0.0546875	4.3823242	0.018798828	0	0	0	0	0	0	0	0	0	1.029541	0.029541016	0.026855469	0.001464844	-0.008300781	-0.016845703	0	44330	0	0	0
804	6786	6786	Category A	0	1.0559082	-0.071777344	0.028564453	-0.44604492	0.26733398	-32.19	0	3/4/2018	3	4	2018	10:30:25	37825	0.8	10	30	25	0	0.05859375	3.5803711	-0.001464844	1.0273438	-0.054931641	6.0541992	0.032958984	0	0	0	0	0	0	0	0	0	1.0288086	0.028808594	0.046630859	0.001464844	0.028320313	-0.016601563	0	44330	0	0	0
805	6787	6787	Category A	-0.011962891	1.0559082	-0.035888672	0.026367188	-0.44238281	0.26635742	-31.94	0	3/4/2018	3	4	2018	10:30:25	37825	0.9	10	30	25	0	0.05859375	3.5803711	-0.001464844	1.0270996	-0.054931641	7.5993652	0.035888672	0	0	0	0	0	0	0	0	0	1.0285645	0.028564453	0.058105469	-0.010253906	0.028564453	0.019042969	0	44330	0	0	0
806	6788	6788	Category A	-0.023925781	1.0559082	-0.011962891	0.025390625	-0.43701172	0.265625	-31.45	0	3/4/2018	3	4	2018	10:30:26	37826	0	10	30	26	0	0.05859375	3.5803711	-0.001708984	1.0268555	-0.055419922	8.4606934	0.056640625	0	0	0	0	0	0	0	0	0	1.0285645	0.028564453	0.094482422	-0.021972656	0.028808594	0.043457031	0	44330	0	0	0
807	6789	6789	Category A	0.011962891	1.0439453	-0.011962891	0.02734375	-0.44360352	0.26635742	-31.45	0	3/4/2018	3	4	2018	10:30:26	37826	0.1	10	30	26	0	0.05859375	3.5803711	-0.001708984	1.0270996	-0.055664063	9.1162109	0.048828125	0	0	0	0	0	0	0	0	0	1.0285645	0.028564453	0.07421875	0.013671875	0.016601563	0.043701172	0	44330	0	0	0
808	6790	6790	Category A	-0.011962891	1.0197754	-0.047851563	0.029296875	-0.44848633	0.26538086	-31.2	0	3/4/2018	3	4	2018	10:30:26	37826	0.2	10	30	26	0	0.05859375	3.5803711	-0.002197266	1.0270996	-0.056152344	8.9797363	0.014648438	0	0	0	0	0	0	0	0	0	1.0285645	0.028564453	0.025390625	-0.009521484	-0.007324219	0.008300781	0	44330	0	0	0
809	6791	6791	Category A	0	1.0559082	-0.023925781	0.027587891	-0.44042969	0.26757813	-31.2	0	3/4/2018	3	4	2018	10:30:26	37826	0.3	10	30	26	0	0.05859375	3.5803711	-0.001953125	1.0273438	-0.056640625	7.8071289	0.043212891	0	0	0	0	0	0	0	0	0	1.0290527	0.029052734	0.063232422	0.001953125	0.028320313	0.032714844	0	44330	0	0	0
810	6792	6792	Category A	0	1.0559082	-0.035888672	0.029541016	-0.44750977	0.26635742	-31.08	0	3/4/2018	3	4	2018	10:30:26	37826	0.4	10	30	26	0	0.05859375	3.5803711	-0.001708984	1.0273438	-0.056884766	5.8588867	0.035400391	0	0	0	0	0	0	0	0	0	1.0290527	0.029052734	0.051269531	0.001708984	0.028320313	0.020996094	0	44330	0	0	0
811	6793	6793	Category A	-0.011962891	1.0319824	-0.035888672	0.027587891	-0.44604492	0.26318359	-31.08	0	3/4/2018	3	4	2018	10:30:26	37826	0.5	10	30	26	0	0.05859375	3.5803711	-0.001953125	1.0268555	-0.056884766	3.8508301	0.023681641	0	0	0	0	0	0	0	0	0	1.0285645	0.028564453	0.035644531	-0.009765625	0.004882813	0.020996094	0	44330	0	0	0
812	6794	6794	Category A	0	1.0319824	-0.071777344	0.029052734	-0.44140625	0.27050781	-31.57	0	3/4/2018	3	4	2018	10:30:26	37826	0.6	10	30	26	0	0.05859375	3.5803711	-0.002197266	1.0268555	-0.056884766	2.9758301	0.015625	0	0	0	0	0	0	0	0	0	1.0285645	0.028564453	0.021728516	0.002197266	0.004882813	-0.014648438	0	44330	0	0	0
813	6795	6795	Category A	0	1.0078125	-0.083984375	0.024902344	-0.44140625	0.265625	-31.69	0	3/4/2018	3	4	2018	10:30:26	37826	0.7	10	30	26	0	0.05859375	3.5803711	-0.002197266	1.0273438	-0.057128906	1.7509766	0.033203125	0	0	0	0	0	0	0	0	0	1.0288086	0.028808594	0.048583984	0.002197266	-0.01953125	-0.026611328	0	44330	0	0	0
814	6796	6796	Category A	-0.011962891	1.0319824	-0.071777344	0.025634766	-0.44335938	0.26538086	-31.82	0	3/4/2018	3	4	2018	10:30:26	37826	0.8	10	30	26	0	0.05859375	3.5803711	-0.002197266	1.0273438	-0.056884766	0.78149414	0.018066406	0	0	0	0	0	0	0	0	0	1.0290527	0.029052734	0.028564453	-0.009521484	0.004394531	-0.014648438	0	44330	0	0	0
815	6797	6797	Category A	-0.011962891	1.0197754	-0.047851563	0.025634766	-0.44165039	0.26733398	-31.94	0	3/4/2018	3	4	2018	10:30:26	37826	0.9	10	30	26	0	0.05859375	3.5803711	-0.002197266	1.0273438	-0.057128906	0.48291016	0.015136719	0	0	0	0	0	0	0	0	0	1.0288086	0.028808594	0.026367188	-0.009521484	-0.007568359	0.009277344	0	44330	0	0	0
816	6798	6798	Category A	-0.011962891	1.0197754	-0.047851563	0.026611328	-0.44018555	0.27026367	-31.81	0	3/4/2018	3	4	2018	10:30:27	37827	0	10	30	27	0	0.05859375	3.5803711	-0.002197266	1.0273438	-0.055908203	0.07421875	0.014648438	0	0	0	0	0	0	0	0	0	1.0288086	0.028808594	0.025390625	-0.009521484	-0.007568359	0.008056641	0	44330	0	0	0
817	6799	6799	Category A	0	1.0559082	-0.047851563	0.02734375	-0.44067383	0.265625	-31.81	0	3/4/2018	3	4	2018	10:30:27	37827	0.1	10	30	27	0	0.05859375	3.5803711	-0.002197266	1.0273438	-0.055908203	0.12817383	0.029541016	0	0	0	0	0	0	0	0	0	1.0290527	0.029052734	0.038818359	0.002197266	0.028320313	0.008056641	0	44330	0	0	0
818	6800	6800	Category A	0.011962891	1.0319824	-0.047851563	0.028320313	-0.44238281	0.26660156	-31.81	0	3/4/2018	3	4	2018	10:30:27	37827	0.2	10	30	27	0	0.05859375	3.5771484	-0.002197266	1.027832	-0.056396484	0.33666992	0.017089844	0	0	0	0	0	0	0	0	0	1.0292969	0.029296875	0.026855469	0.014160156	0.00390625	0.008544922	0	44330	0	0	0
819	6801	6801	Category A	0	1.0319824	-0.059814453	0.027587891	-0.44677734	0.26635742	-31.57	0	3/4/2018	3	4	2018	10:30:27	37827	0.3	10	30	27	0	0.05859375	3.5771484	-0.002197266	1.0280762	-0.056152344	0.20751953	0.005615234	0	0	0	0	0	0	0	0	0	1.029541	0.029541016	0.009765625	0.002197266	0.003662109	-0.003417969	0	44330	0	0	0
820	6802	6802	Category A	0	1.0197754	-0.035888672	0.026611328	-0.44311523	0.26928711	-31.57	0	3/4/2018	3	4	2018	10:30:27	37827	0.4	10	30	27	0	0.05859375	3.5771484	-0.002197266	1.027832	-0.056396484	0.55566406	0.022216797	0	0	0	0	0	0	0	0	0	1.029541	0.029541016	0.031005859	0.002197266	-0.008056641	0.020507813	0	44330	0	0	0
821	6803	6803	Category A	-0.011962891	1.0439453	-0.047851563	0.028564453	-0.44140625	0.26342773	-31.57	0	3/4/2018	3	4	2018	10:30:27	37827	0.5	10	30	27	0	0.05859375	3.5771484	-0.002197266	1.027832	-0.056640625	1.0229492	0.020507813	0	0	0	0	0	0	0	0	0	1.029541	0.029541016	0.034667969	-0.009521484	0.015869141	0.008789063	0	44330	0	0	0
822	6804	6804	Category A	-0.011962891	1.0319824	-0.035888672	0.027587891	-0.44482422	0.26635742	-31.82	0	3/4/2018	3	4	2018	10:30:27	37827	0.6	10	30	27	0	0.05859375	3.5771484	-0.001708984	1.027832	-0.056884766	0.74536133	0.023681641	0	0	0	0	0	0	0	0	0	1.029541	0.029541016	0.03515625	-0.010009766	0.00390625	0.020996094	0	44330	0	0	0
823	6805	6805	Category A	0.011962891	1.0078125	-0.059814453	0.031005859	-0.43823242	0.26855469	-31.94	0	3/4/2018	3	4	2018	10:30:27	37827	0.7	10	30	27	0	0.05859375	3.5771484	-0.001708984	1.027832	-0.056640625	0.98461914	0.024414063	0	0	0	0	0	0	0	0	0	1.0292969	0.029296875	0.036621094	0.013671875	-0.020019531	-0.002929688	0	44330	0	0	0
824	6806	6806	Category A	0.011962891	1.0197754	-0.047851563	0.029296875	-0.4465332	0.26928711	-31.94	0	3/4/2018	3	4	2018	10:30:27	37827	0.8	10	30	27	0	0.05859375	3.5771484	-0.001708984	1.027832	-0.056640625	0.59863281	0.018310547	0	0	0	0	0	0	0	0	0	1.029541	0.029541016	0.030761719	0.013671875	-0.008056641	0.008789063	0	44330	0	0	0
825	6807	6807	Category A	-0.023925781	1.0078125	-0.047851563	0.025634766	-0.44580078	0.26538086	-31.82	0	3/4/2018	3	4	2018	10:30:27	37827	0.9	10	30	27	0	0.05859375	3.5771484	-0.001953125	1.0280762	-0.056884766	0.044433594	0.031005859	0	0	0	0	0	0	0	0	0	1.029541	0.029541016	0.051269531	-0.021728516	-0.020263672	0.009033203	0	44330	0	0	0
826	6808	6808	Category A	0	1.0197754	-0.071777344	0.026367188	-0.44238281	0.26635742	-31.82	0	3/4/2018	3	4	2018	10:30:28	37828	0	10	30	28	0	0.05859375	3.5771484	-0.002197266	1.0280762	-0.056640625	0.076660156	0.017333984	0	0	0	0	0	0	0	0	0	1.029541	0.029541016	0.025634766	0.002197266	-0.008300781	-0.014892578	0	44330	0	0	0
827	6809	6809	Category A	0	1.0197754	-0.071777344	0.026611328	-0.44140625	0.27124023	-31.82	0	3/4/2018	3	4	2018	10:30:28	37828	0.1	10	30	28	0	0.05859375	3.5771484	-0.002197266	1.0280762	-0.056640625	0.30834961	0.017089844	0	0	0	0	0	0	0	0	0	1.0297852	0.029785156	0.025634766	0.002197266	-0.008300781	-0.014892578	0	44330	0	0	0
828	6810	6810	Category A	0	1.0078125	-0.035888672	0.028320313	-0.44677734	0.26245117	-31.69	0	3/4/2018	3	4	2018	10:30:28	37828	0.2	10	30	28	0	0.05859375	3.5771484	-0.001708984	1.0285645	-0.057128906	0.20581055	0.029785156	0	0	0	0	0	0	0	0	0	1.0300293	0.030029297	0.043945313	0.001708984	-0.020751953	0.021240234	0	44330	0	0	0
829	6811	6811	Category A	0	1.0078125	-0.071777344	0.026367188	-0.44238281	0.26635742	-32.06	0	3/4/2018	3	4	2018	10:30:28	37828	0.3	10	30	28	0	0.05859375	3.5771484	-0.001708984	1.0285645	-0.056640625	0.85644531	0.025634766	0	0	0	0	0	0	0	0	0	1.0302734	0.030273438	0.037597656	0.001708984	-0.020751953	-0.014892578	0	44330	0	0	0
830	6812	6812	Category A	0.011962891	0.99584961	-0.071777344	0.026611328	-0.43896484	0.26855469	-31.82	0	3/4/2018	3	4	2018	10:30:28	37828	0.4	10	30	28	0	0.05859375	3.5771484	-0.001708984	1.0288086	-0.056396484	1.239502	0.0390625	0	0	0	0	0	0	0	0	0	1.0305176	0.030517578	0.062255859	0.013671875	-0.032958984	-0.015136719	0	44330	0	0	0
831	6813	6813	Category A	0	1.0439453	-0.095947266	0.02734375	-0.44165039	0.26757813	-31.69	0	3/4/2018	3	4	2018	10:30:28	37828	0.5	10	30	28	0	0.05859375	3.5771484	-0.001708984	1.0290527	-0.055908203	1.2792969	0.042480469	0	0	0	0	0	0	0	0	0	1.0305176	0.030517578	0.056396484	0.001708984	0.014648438	-0.039794922	0	44330	0	0	0
832	6814	6814	Category A	0	1.0197754	-0.071777344	0.025146484	-0.43994141	0.26855469	-31.45	0	3/4/2018	3	4	2018	10:30:28	37828	0.6	10	30	28	0	0.05859375	3.5771484	-0.001464844	1.0288086	-0.055419922	1.4001465	0.018554688	0	0	0	0	0	0	0	0	0	1.0302734	0.030273438	0.026855469	0.001464844	-0.009033203	-0.016113281	0	44330	0	0	0
833	6815	6815	Category A	0.023925781	1.0197754	-0.047851563	0.028564453	-0.4387207	0.26831055	-31.2	0	3/4/2018	3	4	2018	10:30:28	37828	0.7	10	30	28	0	0.05859375	3.5771484	-0.001708984	1.0288086	-0.0546875	1.6564941	0.028076172	0	0	0	0	0	0	0	0	0	1.0302734	0.030273438	0.041748047	0.025634766	-0.009033203	0.006835938	0	44330	0	0	0
834	6816	6816	Category A	0.011962891	1.0319824	-0.035888672	0.028320313	-0.44238281	0.26953125	-31.32	0	3/4/2018	3	4	2018	10:30:28	37828	0.8	10	30	28	0	0.05859375	3.5771484	-0.001708984	1.0292969	-0.054443359	1.2561035	0.0234375	0	0	0	0	0	0	0	0	0	1.0307617	0.030761719	0.03515625	0.013671875	0.002441406	0.018554688	0	44330	0	0	0
835	6817	6817	Category A	-0.011962891	1.0319824	-0.059814453	0.025634766	-0.4440918	0.26733398	-31.57	0	3/4/2018	3	4	2018	10:30:28	37828	0.9	10	30	28	0	0.05859375	3.5771484	-0.002197266	1.0292969	-0.055175781	0.54223633	0.010986328	0	0	0	0	0	0	0	0	0	1.0307617	0.030761719	0.016845703	-0.009521484	0.002441406	-0.004394531	0	44330	0	0	0
836	6818	6818	Category A	0	1.0439453	-0.035888672	0.029296875	-0.44238281	0.26538086	-31.94	0	3/4/2018	3	4	2018	10:30:29	37829	0	10	30	29	0	0.05859375	3.5771484	-0.002685547	1.0290527	-0.055175781	0.58032227	0.024414063	0	0	0	0	0	0	0	0	0	1.0305176	0.030517578	0.036865234	0.002685547	0.014648438	0.019287109	0	44330	0	0	0
837	6819	6819	Category A	0.011962891	1.0439453	-0.035888672	0.028076172	-0.43994141	0.26660156	-31.94	0	3/4/2018	3	4	2018	10:30:29	37829	0.1	10	30	29	0	0.05859375	3.5771484	-0.002929688	1.0297852	-0.054931641	0.22363281	0.028076172	0	0	0	0	0	0	0	0	0	1.03125	0.03125	0.048095703	0.014892578	0.013916016	0.019042969	0	44330	0	0	0
838	6820	6820	Category A	0.011962891	1.0197754	-0.047851563	0.026611328	-0.44311523	0.26538086	-31.69	0	3/4/2018	3	4	2018	10:30:29	37829	0.2	10	30	29	0	0.05859375	3.5771484	-0.002929688	1.0297852	-0.053955078	0.19555664	0.019042969	0	0	0	0	0	0	0	0	0	1.0310059	0.031005859	0.03125	0.014892578	-0.010009766	0.006103516	0	44330	0	0	0
839	6821	6821	Category A	-0.023925781	1.0319824	-0.059814453	0.024169922	-0.44750977	0.26513672	-31.57	0	3/4/2018	3	4	2018	10:30:29	37829	0.3	10	30	29	0	0.05859375	3.5771484	-0.003417969	1.029541	-0.053710938	0.55249023	0.021240234	0	0	0	0	0	0	0	0	0	1.0310059	0.031005859	0.028564453	-0.020263672	0.002197266	-0.005859375	0	44330	0	0	0
840	6822	6822	Category A	-0.011962891	1.0319824	-0.059814453	0.026367188	-0.44042969	0.26635742	-31.57	0	3/4/2018	3	4	2018	10:30:29	37829	0.4	10	30	29	0	0.05859375	3.5771484	-0.003662109	1.029541	-0.053466797	0.4050293	0.010498047	0	0	0	0	0	0	0	0	0	1.0310059	0.031005859	0.016601563	-0.008056641	0.002197266	-0.006103516	0	44330	0	0	0
841	6823	6823	Category A	0	1.0078125	-0.047851563	0.025634766	-0.43994141	0.26831055	-31.69	0	3/4/2018	3	4	2018	10:30:29	37829	0.5	10	30	29	0	0.05859375	3.5771484	-0.003173828	1.0297852	-0.053466797	0.43676758	0.022705078	0	0	0	0	0	0	0	0	0	1.0310059	0.031005859	0.030761719	0.003173828	-0.021972656	0.005615234	0	44330	0	0	0
842	6824	6824	Category A	0	1.0078125	-0.071777344	0.024902344	-0.44140625	0.26733398	-32.31	0	3/4/2018	3	4	2018	10:30:29	37829	0.6	10	30	29	0	0.05859375	3.5771484	-0.002929688	1.029541	-0.053710938	1.1503906	0.028320313	0	0	0	0	0	0	0	0	0	1.0310059	0.031005859	0.042724609	0.002929688	-0.021728516	-0.017822266	0	44330	0	0	0
843	6825	6825	Category A	-0.011962891	0.99584961	-0.071777344	0.025390625	-0.44238281	0.26635742	-32.43	0	3/4/2018	3	4	2018	10:30:29	37829	0.7	10	30	29	0	0.05859375	3.5771484	-0.003173828	1.0297852	-0.054443359	1.420166	0.0390625	0	0	0	0	0	0	0	0	0	1.0310059	0.031005859	0.059814453	-0.008544922	-0.033935547	-0.017089844	0	44330	0	0	0
844	6826	6826	Category A	0	1.0197754	-0.059814453	0.031005859	-0.43530273	0.26586914	-32.43	0	3/4/2018	3	4	2018	10:30:29	37829	0.8	10	30	29	0	0.05859375	3.5771484	-0.003173828	1.0297852	-0.053955078	1.1254883	0.011962891	0	0	0	0	0	0	0	0	0	1.0310059	0.031005859	0.019042969	0.003173828	-0.010009766	-0.005615234	0	44330	0	0	0
845	6827	6827	Category A	-0.023925781	1.0197754	-0.071777344	0.021972656	-0.43896484	0.26318359	-32.43	0	3/4/2018	3	4	2018	10:30:29	37829	0.9	10	30	29	0	0.05859375	3.5771484	-0.003417969	1.029541	-0.053466797	1.439209	0.028808594	0	0	0	0	0	0	0	0	0	1.0310059	0.031005859	0.048095703	-0.020263672	-0.009765625	-0.018066406	0	44330	0	0	0
846	6828	6828	Category A	-0.011962891	1.0319824	-0.035888672	0.030029297	-0.44335938	0.26635742	-32.19	0	3/4/2018	3	4	2018	10:30:30	37830	0	10	30	30	0	0.05859375	3.5771484	-0.003173828	1.0288086	-0.053710938	2.3930664	0.020019531	0	0	0	0	0	0	0	0	0	1.0302734	0.030273438	0.029541016	-0.008544922	0.002929688	0.017822266	0	44330	0	0	0
847	6829	6829	Category A	-0.011962891	1.0439453	-0.071777344	0.028320313	-0.44506836	0.26635742	-32.06	0	3/4/2018	3	4	2018	10:30:30	37830	0.1	10	30	30	0	0.05859375	3.5771484	-0.002929688	1.0288086	-0.054199219	2.2385254	0.024658203	0	0	0	0	0	0	0	0	0	1.0302734	0.030273438	0.041259766	-0.008789063	0.014892578	-0.017333984	0	44330	0	0	0
848	6830	6830	Category A	-0.011962891	1.0559082	-0.083984375	0.027587891	-0.4465332	0.26831055	-31.94	0	3/4/2018	3	4	2018	10:30:30	37830	0.2	10	30	30	0	0.05859375	3.5771484	-0.002929688	1.0285645	-0.0546875	1.7697754	0.040771484	0	0	0	0	0	0	0	0	0	1.0300293	0.030029297	0.065185547	-0.008789063	0.027099609	-0.029052734	0	44330	0	0	0
849	6831	6831	Category A	0.011962891	1.0197754	-0.083984375	0.030761719	-0.43530273	0.26660156	-31.57	0	3/4/2018	3	4	2018	10:30:30	37830	0.3	10	30	30	0	0.05859375	3.5771484	-0.002685547	1.0285645	-0.054931641	2.097168	0.033691406	0	0	0	0	0	0	0	0	0	1.0300293	0.030029297	0.052490234	0.014648438	-0.008789063	-0.028808594	0	44330	0	0	0
850	6832	6832	Category A	-0.023925781	0.99584961	-0.047851563	0.025146484	-0.43969727	0.26635742	-31.32	0	3/4/2018	3	4	2018	10:30:30	37830	0.4	10	30	30	0	0.05859375	3.5771484	-0.002929688	1.0285645	-0.055419922	2.2373047	0.039550781	0	0	0	0	0	0	0	0	0	1.0300293	0.030029297	0.061279297	-0.020751953	-0.032714844	0.007568359	0	44330	0	0	0
851	6833	6833	Category A	-0.011962891	1.0319824	-0.059814453	0.031005859	-0.43408203	0.26464844	-31.57	0	3/4/2018	3	4	2018	10:30:30	37830	0.5	10	30	30	0	0.05859375	3.5771484	-0.002685547	1.0280762	-0.055419922	1.9133301	0.010742188	0	0	0	0	0	0	0	0	0	1.0297852	0.029785156	0.017089844	-0.009033203	0.003662109	-0.004150391	0	44330	0	0	0
852	6834	6834	Category A	-0.011962891	1.0559082	-0.059814453	0.031005859	-0.43530273	0.26342773	-31.69	0	3/4/2018	3	4	2018	10:30:30	37830	0.6	10	30	30	0	0.05859375	3.5771484	-0.002685547	1.0283203	-0.055419922	1.0214844	0.029296875	0	0	0	0	0	0	0	0	0	1.0297852	0.029785156	0.041015625	-0.009033203	0.02734375	-0.004150391	0	44330	0	0	0
853	6835	6835	Category A	0	1.0439453	-0.059814453	0.027832031	-0.44384766	0.26733398	-31.82	0	3/4/2018	3	4	2018	10:30:30	37830	0.7	10	30	30	0	0.05859375	3.5771484	-0.002685547	1.0285645	-0.055419922	0.51416016	0.016113281	0	0	0	0	0	0	0	0	0	1.0300293	0.030029297	0.021972656	0.002685547	0.015136719	-0.004150391	0	44330	0	0	0
854	6836	6836	Category A	0	1.0078125	-0.059814453	0.028808594	-0.4465332	0.26538086	-31.82	0	3/4/2018	3	4	2018	10:30:30	37830	0.8	10	30	30	0	0.05859375	3.5771484	-0.002685547	1.0288086	-0.055664063	0.038818359	0.021484375	0	0	0	0	0	0	0	0	0	1.0302734	0.030273438	0.027832031	0.002685547	-0.020996094	-0.00390625	0	44330	0	0	0
855	6837	6837	Category A	0	1.0319824	-0.011962891	0.026611328	-0.44677734	0.26416016	-31.2	0	3/4/2018	3	4	2018	10:30:30	37830	0.9	10	30	30	0	0.05859375	3.5771484	-0.002685547	1.0283203	-0.055419922	1.8989258	0.043701172	0	0	0	0	0	0	0	0	0	1.0297852	0.029785156	0.050048828	0.002685547	0.003417969	0.043457031	0	44330	0	0	0
856	6838	6838	Category A	0	1.0197754	-0.059814453	0.026367188	-0.44238281	0.26318359	-31.2	0	3/4/2018	3	4	2018	10:30:31	37831	0	10	30	31	0	0.058349609	3.4981934	-0.002929688	1.0285645	-0.055664063	3.7355957	0.010009766	0	0	0	0	0	0	0	0	0	1.0300293	0.030029297	0.015625	0.002929688	-0.008789063	-0.00390625	0	44330	0	0	0
857	6839	6839	Category A	0	1.0319824	-0.083984375	0.025634766	-0.44580078	0.26635742	-31.45	0	3/4/2018	3	4	2018	10:30:31	37831	0.1	10	30	31	0	0.058349609	3.4981934	-0.002929688	1.0285645	-0.055908203	5.0332031	0.028320313	0	0	0	0	0	0	0	0	0	1.0300293	0.030029297	0.034179688	0.002929688	0.003173828	-0.027832031	0	44330	0	0	0
858	6840	6840	Category A	0	1.0319824	-0.035888672	0.024169922	-0.43969727	0.26416016	-31.7	0	3/4/2018	3	4	2018	10:30:31	37831	0.2	10	30	31	0	0.058349609	3.4981934	-0.003173828	1.0283203	-0.055664063	6.1835938	0.020263672	0	0	0	0	0	0	0	0	0	1.0297852	0.029785156	0.026611328	0.003173828	0.003417969	0.019775391	0	44330	0	0	0
859	6841	6841	Category A	0	1.0319824	-0.071777344	0.025634766	-0.44165039	0.26733398	-32.31	0	3/4/2018	3	4	2018	10:30:31	37831	0.3	10	30	31	0	0.058349609	3.4981934	-0.003417969	1.0283203	-0.055419922	7.2084961	0.016845703	0	0	0	0	0	0	0	0	0	1.0297852	0.029785156	0.022949219	0.003417969	0.003417969	-0.016113281	0	44330	0	0	0
860	6842	6842	Category A	0	1.0078125	-0.071777344	0.024902344	-0.44238281	0.26611328	-32.56	0	3/4/2018	3	4	2018	10:30:31	37831	0.4	10	30	31	0	0.058349609	3.4981934	-0.003417969	1.027832	-0.055175781	7.3798828	0.026123047	0	0	0	0	0	0	0	0	0	1.0292969	0.029296875	0.040039063	0.003417969	-0.020019531	-0.016357422	0	44330	0	0	0
861	6843	6843	Category A	0	1.0319824	-0.059814453	0.01953125	-0.4362793	0.26245117	-32.43	0	3/4/2018	3	4	2018	10:30:31	37831	0.5	10	30	31	0	0.058349609	3.4981934	-0.003417969	1.0280762	-0.055419922	6.484375	0.006591797	0	0	0	0	0	0	0	0	0	1.029541	0.029541016	0.011474609	0.003417969	0.003662109	-0.004150391	0	44330	0	0	0
862	6844	6844	Category A	-0.011962891	1.0319824	-0.071777344	0.026855469	-0.44946289	0.26025391	-32.31	0	3/4/2018	3	4	2018	10:30:31	37831	0.6	10	30	31	0	0.058349609	3.4981934	-0.003173828	1.027832	-0.054931641	5.3662109	0.019042969	0	0	0	0	0	0	0	0	0	1.0292969	0.029296875	0.029296875	-0.008544922	0.00390625	-0.016601563	0	44330	0	0	0
863	6845	6845	Category A	-0.011962891	1.0197754	-0.047851563	0.025390625	-0.44238281	0.2644043	-31.94	0	3/4/2018	3	4	2018	10:30:31	37831	0.7	10	30	31	0	0.058349609	3.4981934	-0.003173828	1.027832	-0.0546875	4.1616211	0.013671875	0	0	0	0	0	0	0	0	0	1.0292969	0.029296875	0.023925781	-0.008544922	-0.008056641	0.006835938	0	44330	0	0	0
864	6846	6846	Category A	0	1.0559082	-0.047851563	0.027587891	-0.44042969	0.26757813	-31.32	0	3/4/2018	3	4	2018	10:30:31	37831	0.8	10	30	31	0	0.058349609	3.4981934	-0.003417969	1.0283203	-0.0546875	2.5498047	0.028564453	0	0	0	0	0	0	0	0	0	1.0297852	0.029785156	0.038085938	0.003417969	0.02734375	0.006835938	0	44330	0	0	0
865	6847	6847	Category A	-0.035888672	1.0319824	-0.011962891	0.023925781	-0.4440918	0.26635742	-31.2	0	3/4/2018	3	4	2018	10:30:31	37831	0.9	10	30	31	0	0.058349609	3.4981934	-0.00390625	1.0280762	-0.0546875	0.76660156	0.053466797	0	0	0	0	0	0	0	0	0	1.029541	0.029541016	0.078125	-0.031738281	0.003662109	0.042724609	0	44330	0	0	0
866	6848	6848	Category A	0	1.0439453	-0.059814453	0.024902344	-0.43823242	0.2644043	-31.2	0	3/4/2018	3	4	2018	10:30:32	37832	0	10	30	32	0	0.058349609	3.4981934	-0.003662109	1.027832	-0.054443359	0.84741211	0.017089844	0	0	0	0	0	0	0	0	0	1.0292969	0.029296875	0.024902344	0.003662109	0.015869141	-0.005126953	0	44330	0	0	0
867	6849	6849	Category A	0	1.0319824	-0.071777344	0.02734375	-0.43896484	0.265625	-31.2	0	3/4/2018	3	4	2018	10:30:32	37832	0.1	10	30	32	0	0.058349609	3.4981934	-0.003662109	1.027832	-0.053955078	2.2731934	0.018310547	0	0	0	0	0	0	0	0	0	1.0292969	0.029296875	0.025390625	0.003662109	0.00390625	-0.017578125	0	44330	0	0	0
868	6850	6850	Category A	0	1.0439453	-0.059814453	0.024902344	-0.43896484	0.26538086	-31.69	0	3/4/2018	3	4	2018	10:30:32	37832	0.2	10	30	32	0	0.058349609	3.4981934	-0.003662109	1.027832	-0.053466797	3.1992188	0.017333984	0	0	0	0	0	0	0	0	0	1.0292969	0.029296875	0.025878906	0.003662109	0.015869141	-0.006103516	0	44330	0	0	0
869	6851	6851	Category A	0	1.0319824	-0.059814453	0.027587891	-0.44482422	0.26538086	-32.06	0	3/4/2018	3	4	2018	10:30:32	37832	0.3	10	30	32	0	0.058349609	3.4981934	-0.003417969	1.0280762	-0.053222656	3.190918	0.008056641	0	0	0	0	0	0	0	0	0	1.029541	0.029541016	0.013427734	0.003417969	0.003662109	-0.006347656	0	44330	0	0	0
870	6852	6852	Category A	0.011962891	1.0197754	-0.071777344	0.031738281	-0.44067383	0.26757813	-32.06	0	3/4/2018	3	4	2018	10:30:32	37832	0.4	10	30	32	0	0.058349609	3.4981934	-0.003173828	1.0285645	-0.052734375	3.2172852	0.025634766	0	0	0	0	0	0	0	0	0	1.0297852	0.029785156	0.042724609	0.015136719	-0.008789063	-0.018798828	0	44330	0	0	0
871	6853	6853	Category A	0.023925781	1.0197754	-0.023925781	0.027587891	-0.43823242	0.26342773	-32.06	0	3/4/2018	3	4	2018	10:30:32	37832	0.5	10	30	32	0	0.058349609	3.4981934	-0.003417969	1.0290527	-0.052734375	3.434082	0.040771484	0	0	0	0	0	0	0	0	0	1.0305176	0.030517578	0.065673828	0.02734375	-0.009277344	0.028808594	0	44330	0	0	0
872	6854	6854	Category A	-0.011962891	1.0439453	0	0.027587891	-0.4465332	0.26831055	-31.94	0	3/4/2018	3	4	2018	10:30:32	37832	0.6	10	30	32	0	0.058349609	3.4981934	-0.003173828	1.0288086	-0.052246094	3.0075684	0.054931641	0	0	0	0	0	0	0	0	0	1.0300293	0.030029297	0.075927734	-0.008544922	0.014892578	0.052246094	0	44330	0	0	0
873	6855	6855	Category A	0	1.0559082	-0.047851563	0.031005859	-0.43823242	0.26855469	-31.57	0	3/4/2018	3	4	2018	10:30:32	37832	0.7	10	30	32	0	0.058349609	3.4981934	-0.003173828	1.0285645	-0.051757813	2.2553711	0.027587891	0	0	0	0	0	0	0	0	0	1.0300293	0.030029297	0.034423828	0.003173828	0.027099609	0.00390625	0	44330	0	0	0
874	6856	6856	Category A	0	1.0439453	-0.071777344	0.028564453	-0.44604492	0.26538086	-31.45	0	3/4/2018	3	4	2018	10:30:32	37832	0.8	10	30	32	0	0.058349609	3.4981934	-0.003417969	1.0285645	-0.051269531	1.8664551	0.025634766	0	0	0	0	0	0	0	0	0	1.0297852	0.029785156	0.0390625	0.003417969	0.015136719	-0.020263672	0	44330	0	0	0
875	6857	6857	Category A	-0.023925781	1.0319824	-0.047851563	0.025878906	-0.44946289	0.26391602	-31.45	0	3/4/2018	3	4	2018	10:30:32	37832	0.9	10	30	32	0	0.058349609	3.4981934	-0.003417969	1.0283203	-0.051513672	2.4645996	0.020996094	0	0	0	0	0	0	0	0	0	1.029541	0.029541016	0.027587891	-0.020263672	0.003417969	0.003662109	0	44330	0	0	0
876	6858	6858	Category A	-0.011962891	1.0559082	-0.035888672	0.028320313	-0.44677734	0.26318359	-31.2	0	3/4/2018	3	4	2018	10:30:33	37833	0	10	30	33	0	0.058349609	3.4981934	-0.003173828	1.0280762	-0.051269531	2.6213379	0.032714844	0	0	0	0	0	0	0	0	0	1.029541	0.029541016	0.051513672	-0.008544922	0.027587891	0.015380859	0	44330	0	0	0
877	6859	6859	Category A	0	1.0197754	-0.023925781	0.027587891	-0.44238281	0.26831055	-31.08	0	3/4/2018	3	4	2018	10:30:33	37833	0.1	10	30	33	0	0.058349609	3.4981934	-0.002929688	1.027832	-0.051513672	2.2790527	0.028808594	0	0	0	0	0	0	0	0	0	1.0290527	0.029052734	0.038818359	0.002929688	-0.008056641	0.027587891	0	44330	0	0	0
878	6860	6860	Category A	-0.011962891	1.0197754	-0.047851563	0.030029297	-0.44091797	0.26757813	-31.08	0	3/4/2018	3	4	2018	10:30:33	37833	0.2	10	30	33	0	0.058349609	3.4981934	-0.002929688	1.0273438	-0.051757813	1.8283691	0.012207031	0	0	0	0	0	0	0	0	0	1.0285645	0.028564453	0.020263672	-0.008789063	-0.007568359	0.00390625	0	44330	0	0	0
879	6861	6861	Category A	-0.011962891	1.0439453	-0.071777344	0.028564453	-0.44140625	0.26928711	-31.2	0	3/4/2018	3	4	2018	10:30:33	37833	0.3	10	30	33	0	0.058349609	3.4981934	-0.002929688	1.0270996	-0.051513672	1.5336914	0.027587891	0	0	0	0	0	0	0	0	0	1.0283203	0.028320313	0.045654297	-0.008789063	0.016601563	-0.020019531	0	44330	0	0	0
880	6862	6862	Category A	0.023925781	1.0319824	-0.071777344	0.026611328	-0.44140625	0.26660156	-31.2	0	3/4/2018	3	4	2018	10:30:33	37833	0.4	10	30	33	0	0.058349609	3.4981934	-0.002929688	1.0273438	-0.051269531	1.5913086	0.033935547	0	0	0	0	0	0	0	0	0	1.0285645	0.028564453	0.051757813	0.026855469	0.004394531	-0.020263672	0	44330	0	0	0
881	6863	6863	Category A	0	1.0078125	-0.083984375	0.02734375	-0.44067383	0.26928711	-31.57	0	3/4/2018	3	4	2018	10:30:33	37833	0.5	10	30	33	0	0.058349609	3.4981934	-0.002929688	1.0273438	-0.051269531	0.9074707	0.038085938	0	0	0	0	0	0	0	0	0	1.0288086	0.028808594	0.055175781	0.002929688	-0.01953125	-0.032470703	0	44330	0	0	0
882	6864	6864	Category A	-0.011962891	1.0439453	-0.071777344	0.026611328	-0.44140625	0.26733398	-31.82	0	3/4/2018	3	4	2018	10:30:33	37833	0.6	10	30	33	0	0.058349609	3.4981934	-0.002685547	1.027832	-0.051025391	0.72338867	0.027587891	0	0	0	0	0	0	0	0	0	1.0290527	0.029052734	0.045898438	-0.009033203	0.015869141	-0.020507813	0	44330	0	0	0
883	6865	6865	Category A	0	1.0197754	-0.035888672	0.026367188	-0.44433594	0.26416016	-32.07	0	3/4/2018	3	4	2018	10:30:33	37833	0.7	10	30	33	0	0.058349609	3.4981934	-0.002685547	1.027832	-0.050537109	0.006103516	0.017089844	0	0	0	0	0	0	0	0	0	1.0290527	0.029052734	0.025634766	0.002685547	-0.008056641	0.014648438	0	44330	0	0	0
884	6866	6866	Category A	-0.023925781	1.0439453	-0.047851563	0.029296875	-0.44775391	0.26513672	-31.94	0	3/4/2018	3	4	2018	10:30:33	37833	0.8	10	30	33	0	0.058349609	3.4981934	-0.002685547	1.0280762	-0.050048828	0.68212891	0.026367188	0	0	0	0	0	0	0	0	0	1.0292969	0.029296875	0.039306641	-0.020996094	0.015625	0.002197266	0	44330	0	0	0
885	6867	6867	Category A	0.011962891	1.0078125	-0.047851563	0.025634766	-0.44750977	0.26708984	-31.94	0	3/4/2018	3	4	2018	10:30:33	37833	0.9	10	30	33	0	0.058349609	3.4981934	-0.002685547	1.027832	-0.049316406	1.489502	0.024902344	0	0	0	0	0	0	0	0	0	1.0290527	0.029052734	0.036621094	0.014648438	-0.020019531	0.001464844	0	44330	0	0	0
886	6868	6868	Category A	-0.011962891	1.0439453	-0.047851563	0.030029297	-0.4387207	0.26855469	-31.82	0	3/4/2018	3	4	2018	10:30:34	37834	0	10	30	34	0	0.058349609	3.4981934	-0.002685547	1.027832	-0.049072266	3.2453613	0.018310547	0	0	0	0	0	0	0	0	0	1.0290527	0.029052734	0.026367188	-0.009033203	0.015869141	0.001220703	0	44330	0	0	0
887	6869	6869	Category A	0.011962891	1.0197754	-0.047851563	0.025634766	-0.43994141	0.2644043	-31.82	0	3/4/2018	3	4	2018	10:30:34	37834	0.1	10	30	34	0	0.058349609	3.4981934	-0.002685547	1.027832	-0.049072266	4.1062012	0.016845703	0	0	0	0	0	0	0	0	0	1.0288086	0.028808594	0.024169922	0.014648438	-0.008056641	0.001220703	0	44330	0	0	0
888	6870	6870	Category A	0.011962891	1.0319824	-0.071777344	0.024169922	-0.44262695	0.26123047	-32.06	0	3/4/2018	3	4	2018	10:30:34	37834	0.2	10	30	34	0	0.058349609	3.4981934	-0.002685547	1.0273438	-0.048583984	4.197998	0.027832031	0	0	0	0	0	0	0	0	0	1.0285645	0.028564453	0.042236328	0.014648438	0.004394531	-0.022949219	0	44330	0	0	0
889	6871	6871	Category A	-0.011962891	1.0439453	-0.059814453	0.026611328	-0.44677734	0.26220703	-31.82	0	3/4/2018	3	4	2018	10:30:34	37834	0.3	10	30	34	0	0.058349609	3.4981934	-0.002441406	1.0273438	-0.048095703	2.9443359	0.022216797	0	0	0	0	0	0	0	0	0	1.0283203	0.028320313	0.037597656	-0.009277344	0.016357422	-0.011474609	0	44330	0	0	0
890	6872	6872	Category A	0.011962891	1.0319824	-0.035888672	0.031005859	-0.43896484	0.26660156	-31.82	0	3/4/2018	3	4	2018	10:30:34	37834	0.4	10	30	34	0	0.058349609	3.4981934	-0.002685547	1.0275879	-0.047363281	2.4057617	0.019042969	0	0	0	0	0	0	0	0	0	1.0285645	0.028564453	0.030517578	0.014648438	0.004150391	0.011474609	0	44330	0	0	0
891	6873	6873	Category A	0	1.0439453	-0.035888672	0.028564453	-0.44848633	0.26391602	-31.57	0	3/4/2018	3	4	2018	10:30:34	37834	0.5	10	30	34	0	0.058349609	3.4981934	-0.002197266	1.0283203	-0.047363281	2.1508789	0.01953125	0	0	0	0	0	0	0	0	0	1.029541	0.029541016	0.029296875	0.002197266	0.015380859	0.011474609	0	44330	0	0	0
892	6874	6874	Category A	0	1.0439453	-0.083984375	0.028564453	-0.44775391	0.26635742	-31.57	0	3/4/2018	3	4	2018	10:30:34	37834	0.6	10	30	34	0	0.058349609	3.4981934	-0.001708984	1.0283203	-0.047363281	0.7878418	0.039550781	0	0	0	0	0	0	0	0	0	1.0292969	0.029296875	0.053955078	0.001708984	0.015380859	-0.036376953	0	44330	0	0	0
893	6875	6875	Category A	-0.011962891	1.0319824	-0.095947266	0.030029297	-0.4440918	0.26342773	-31.57	0	3/4/2018	3	4	2018	10:30:34	37834	0.7	10	30	34	0	0.058349609	3.4981934	-0.001708984	1.027832	-0.046875	0.99511719	0.050048828	0	0	0	0	0	0	0	0	0	1.0288086	0.028808594	0.062988281	-0.010009766	0.00390625	-0.048828125	0	44330	0	0	0
894	6876	6876	Category A	-0.011962891	0.99584961	-0.059814453	0.030273438	-0.43676758	0.27050781	-31.32	0	3/4/2018	3	4	2018	10:30:34	37834	0.8	10	30	34	0	0.059082031	3.5819824	-0.001953125	1.0270996	-0.047119141	1.9562988	0.03515625	0	0	0	0	0	0	0	0	0	1.0283203	0.028320313	0.053710938	-0.009765625	-0.03125	-0.012451172	0	44330	0	0	0
895	6877	6877	Category A	-0.023925781	1.0319824	-0.059814453	0.030761719	-0.43530273	0.26660156	-31.2	0	3/4/2018	3	4	2018	10:30:34	37834	0.9	10	30	34	0	0.059082031	3.5819824	-0.001953125	1.027832	-0.047851563	2.6560059	0.025146484	0	0	0	0	0	0	0	0	0	1.0288086	0.028808594	0.037841797	-0.021728516	0.00390625	-0.01171875	0	44330	0	0	0
896	6878	6878	Category A	-0.023925781	1.0319824	-0.059814453	0.025634766	-0.44213867	0.26733398	-31.45	0	3/4/2018	3	4	2018	10:30:35	37835	0	10	30	35	0	0.059082031	3.5819824	-0.001953125	1.027832	-0.048339844	4.5336914	0.024902344	0	0	0	0	0	0	0	0	0	1.0288086	0.028808594	0.037109375	-0.021728516	0.00390625	-0.011230469	0	44330	0	0	0
897	6879	6879	Category A	-0.011962891	1.0319824	-0.035888672	0.02734375	-0.44238281	0.26733398	-31.57	0	3/4/2018	3	4	2018	10:30:35	37835	0.1	10	30	35	0	0.059082031	3.5819824	-0.001708984	1.027832	-0.048095703	6.020752	0.016357422	0	0	0	0	0	0	0	0	0	1.0288086	0.028808594	0.026367188	-0.010009766	0.00390625	0.012207031	0	44330	0	0	0
898	6880	6880	Category A	0	1.0319824	-0.035888672	0.031005859	-0.43896484	0.26660156	-31.69	0	3/4/2018	3	4	2018	10:30:35	37835	0.2	10	30	35	0	0.059082031	3.5819824	-0.001708984	1.0275879	-0.047851563	6.4423828	0.012939453	0	0	0	0	0	0	0	0	0	1.0288086	0.028808594	0.018066406	0.001708984	0.004150391	0.011962891	0	44330	0	0	0
899	6881	6881	Category A	0	0.99584961	-0.035888672	0.029052734	-0.44018555	0.265625	-32.06	0	3/4/2018	3	4	2018	10:30:35	37835	0.3	10	30	35	0	0.059082031	3.5819824	-0.001708984	1.0273438	-0.048095703	5.6784668	0.033935547	0	0	0	0	0	0	0	0	0	1.0285645	0.028564453	0.045898438	0.001708984	-0.031494141	0.012207031	0	44330	0	0	0
900	6882	6882	Category A	0	1.0319824	-0.047851563	0.027587891	-0.44238281	0.26831055	-31.82	0	3/4/2018	3	4	2018	10:30:35	37835	0.4	10	30	35	0	0.059082031	3.5819824	-0.001708984	1.0273438	-0.047607422	5.1557617	0.004882813	0	0	0	0	0	0	0	0	0	1.0283203	0.028320313	0.006347656	0.001708984	0.004394531	0	0	44330	0	0	0
901	6883	6883	Category A	0	1.0319824	-0.011962891	0.025634766	-0.44677734	0.26635742	-31.57	0	3/4/2018	3	4	2018	10:30:35	37835	0.5	10	30	35	0	0.059082031	3.5819824	-0.001708984	1.027832	-0.047607422	4.7675781	0.035888672	0	0	0	0	0	0	0	0	0	1.0290527	0.029052734	0.041503906	0.001708984	0.00390625	0.035644531	0	44330	0	0	0
902	6884	6884	Category A	-0.011962891	1.0319824	-0.023925781	0.024658203	-0.44335938	0.26342773	-31.57	0	3/4/2018	3	4	2018	10:30:35	37835	0.6	10	30	35	0	0.059082031	3.5819824	-0.001464844	1.0275879	-0.048095703	3.6699219	0.026611328	0	0	0	0	0	0	0	0	0	1.0288086	0.028808594	0.038818359	-0.010253906	0.004150391	0.024169922	0	44330	0	0	0
903	6885	6885	Category A	-0.011962891	1.0439453	-0.059814453	0.025146484	-0.4465332	0.26806641	-31.32	0	3/4/2018	3	4	2018	10:30:35	37835	0.7	10	30	35	0	0.059082031	3.5819824	-0.001464844	1.0273438	-0.048095703	2.5610352	0.022705078	0	0	0	0	0	0	0	0	0	1.0283203	0.028320313	0.038574219	-0.010253906	0.016357422	-0.011474609	0	44330	0	0	0
904	6886	6886	Category A	-0.023925781	1.0078125	-0.035888672	0.028320313	-0.43969727	0.26855469	-31.2	0	3/4/2018	3	4	2018	10:30:35	37835	0.8	10	30	35	0	0.059082031	3.5819824	-0.000976563	1.0275879	-0.048095703	1.6311035	0.032470703	0	0	0	0	0	0	0	0	0	1.0288086	0.028808594	0.0546875	-0.022705078	-0.019775391	0.012207031	0	44330	0	0	0
905	6887	6887	Category A	-0.011962891	0.98388672	-0.035888672	0.030761719	-0.43725586	0.26342773	-31.45	0	3/4/2018	3	4	2018	10:30:35	37835	0.9	10	30	35	0	0.059082031	3.5819824	-0.000976563	1.0270996	-0.048095703	0.67919922	0.046142578	0	0	0	0	0	0	0	0	0	1.0283203	0.028320313	0.066162109	-0.010742188	-0.043212891	0.012207031	0	44330	0	0	0
906	6888	6888	Category A	0	1.0197754	-0.035888672	0.033447266	-0.43896484	0.2668457	-31.57	0	3/4/2018	3	4	2018	10:30:36	37836	0	10	30	36	0	0.059082031	3.5819824	-0.000732422	1.0270996	-0.048339844	0.69604492	0.014404297	0	0	0	0	0	0	0	0	0	1.0283203	0.028320313	0.020751953	0.000732422	-0.007324219	0.012451172	0	44330	0	0	0
907	6889	6889	Category A	0.011962891	1.0197754	-0.023925781	0.029052734	-0.44042969	0.26733398	-31.45	0	3/4/2018	3	4	2018	10:30:36	37836	0.1	10	30	36	0	0.059082031	3.5819824	-0.000732422	1.0268555	-0.048095703	2.0864258	0.028320313	0	0	0	0	0	0	0	0	0	1.0280762	0.028076172	0.044189453	0.012695313	-0.007080078	0.024169922	0	44330	0	0	0
908	6890	6890	Category A	0.023925781	1.0319824	-0.023925781	0.024902344	-0.44311523	0.26733398	-31.82	0	3/4/2018	3	4	2018	10:30:36	37836	0.2	10	30	36	0	0.059082031	3.5819824	-0.000732422	1.0268555	-0.047851563	2.4599609	0.034667969	0	0	0	0	0	0	0	0	0	1.0280762	0.028076172	0.053466797	0.024658203	0.004882813	0.023925781	0	44330	0	0	0
909	6891	6891	Category A	0.011962891	1.0319824	-0.035888672	0.028564453	-0.44775391	0.26538086	-31.94	0	3/4/2018	3	4	2018	10:30:36	37836	0.3	10	30	36	0	0.059082031	3.5819824	-0.000488281	1.0268555	-0.047363281	2.277832	0.017822266	0	0	0	0	0	0	0	0	0	1.027832	0.027832031	0.029052734	0.012451172	0.004882813	0.011474609	0	44330	0	0	0
910	6892	6892	Category A	0	1.0439453	-0.071777344	0.029052734	-0.43774414	0.26953125	-32.07	0	3/4/2018	3	4	2018	10:30:36	37836	0.4	10	30	36	0	0.059082031	3.5819824	-0.000732422	1.0266113	-0.047363281	2.3789063	0.029785156	0	0	0	0	0	0	0	0	0	1.027832	0.027832031	0.042236328	0.000732422	0.017089844	-0.024169922	0	44330	0	0	0
911	6893	6893	Category A	0.011962891	1.0197754	-0.047851563	0.02734375	-0.44238281	0.26635742	-32.31	0	3/4/2018	3	4	2018	10:30:36	37836	0.5	10	30	36	0	0.059082031	3.5819824	-0.000976563	1.0266113	-0.046875	2.6252441	0.014648438	0	0	0	0	0	0	0	0	0	1.0275879	0.027587891	0.020507813	0.012939453	-0.006835938	-0.000732422	0	44330	0	0	0
912	6894	6894	Category A	0	1.0078125	-0.035888672	0.025634766	-0.44335938	0.26635742	-32.06	0	3/4/2018	3	4	2018	10:30:36	37836	0.6	10	30	36	0	0.059082031	3.5819824	-0.001464844	1.026123	-0.047363281	3.2741699	0.021728516	0	0	0	0	0	0	0	0	0	1.0273438	0.02734375	0.031494141	0.001464844	-0.018310547	0.011474609	0	44330	0	0	0
913	6895	6895	Category A	0.011962891	1.0078125	-0.011962891	0.029052734	-0.44140625	0.26635742	-31.94	0	3/4/2018	3	4	2018	10:30:36	37836	0.7	10	30	36	0	0.059082031	3.5819824	-0.001464844	1.026123	-0.048095703	3.9042969	0.042724609	0	0	0	0	0	0	0	0	0	1.0270996	0.027099609	0.068115234	0.013427734	-0.018310547	0.036132813	0	44330	0	0	0
914	6896	6896	Category A	0.011962891	1.0197754	-0.047851563	0.029296875	-0.43383789	0.26586914	-31.81	0	3/4/2018	3	4	2018	10:30:36	37836	0.8	10	30	36	0	0.059082031	3.5819824	-0.001464844	1.0256348	-0.048583984	5.0842285	0.014648438	0	0	0	0	0	0	0	0	0	1.0268555	0.026855469	0.020263672	0.013427734	-0.005859375	0.000732422	0	44330	0	0	0
915	6897	6897	Category A	0	1.0197754	-0.035888672	0.027587891	-0.44238281	0.265625	-31.94	0	3/4/2018	3	4	2018	10:30:36	37836	0.9	10	30	36	0	0.059082031	3.5819824	-0.001464844	1.0253906	-0.048583984	6.2880859	0.014160156	0	0	0	0	0	0	0	0	0	1.0263672	0.026367188	0.020019531	0.001464844	-0.005615234	0.012695313	0	44330	0	0	0
916	6898	6898	Category A	0.011962891	1.0078125	-0.059814453	0.026611328	-0.44848633	0.26293945	-32.06	0	3/4/2018	3	4	2018	10:30:37	37837	0	10	30	37	0	0.059082031	3.5819824	-0.001464844	1.0253906	-0.048828125	6.4304199	0.024658203	0	0	0	0	0	0	0	0	0	1.0266113	0.026611328	0.041992188	0.013427734	-0.017578125	-0.010742188	0	44330	0	0	0
917	6899	6899	Category A	0.011962891	1.0078125	-0.059814453	0.025146484	-0.44604492	0.26416016	-32.19	0	3/4/2018	3	4	2018	10:30:37	37837	0.1	10	30	37	0	0.059082031	3.5819824	-0.001220703	1.0253906	-0.048828125	6.0107422	0.024658203	0	0	0	0	0	0	0	0	0	1.0266113	0.026611328	0.041748047	0.013183594	-0.017578125	-0.010742188	0	44330	0	0	0
918	6900	6900	Category A	0.011962891	1.0078125	-0.023925781	0.027587891	-0.44848633	0.26318359	-32.06	0	3/4/2018	3	4	2018	10:30:37	37837	0.2	10	30	37	0	0.059082031	3.5819824	-0.000976563	1.0258789	-0.049316406	5.2866211	0.033691406	0	0	0	0	0	0	0	0	0	1.0268555	0.026855469	0.056640625	0.012939453	-0.018066406	0.025390625	0	44330	0	0	0
919	6901	6901	Category A	-0.011962891	1.0439453	-0.035888672	0.02734375	-0.44238281	0.26147461	-32.06	0	3/4/2018	3	4	2018	10:30:37	37837	0.3	10	30	37	0	0.059082031	3.5819824	-0.000732422	1.026123	-0.049316406	5.262207	0.024902344	0	0	0	0	0	0	0	0	0	1.0273438	0.02734375	0.042236328	-0.010986328	0.017578125	0.013427734	0	44330	0	0	0
920	6902	6902	Category A	-0.011962891	1.0439453	-0.059814453	0.027587891	-0.44677734	0.26733398	-32.06	0	3/4/2018	3	4	2018	10:30:37	37837	0.4	10	30	37	0	0.059082031	3.5819824	-0.000732422	1.0263672	-0.048828125	4.7861328	0.023193359	0	0	0	0	0	0	0	0	0	1.0275879	0.027587891	0.039306641	-0.010986328	0.017333984	-0.010742188	0	44330	0	0	0
921	6903	6903	Category A	0.023925781	1.0319824	-0.035888672	0.03125	-0.44848633	0.26635742	-31.69	0	3/4/2018	3	4	2018	10:30:37	37837	0.5	10	30	37	0	0.059082031	3.5819824	-0.001220703	1.0266113	-0.048583984	3.612793	0.028564453	0	0	0	0	0	0	0	0	0	1.0275879	0.027587891	0.043212891	0.025146484	0.005126953	0.012695313	0	44330	0	0	0
922	6904	6904	Category A	-0.011962891	1.0078125	-0.035888672	0.024902344	-0.44384766	0.26708984	-31.69	0	3/4/2018	3	4	2018	10:30:37	37837	0.6	10	30	37	0	0.059082031	3.5819824	-0.001220703	1.0263672	-0.048583984	2.3498535	0.024902344	0	0	0	0	0	0	0	0	0	1.0275879	0.027587891	0.041992188	-0.010498047	-0.018554688	0.012695313	0	44330	0	0	0
923	6905	6905	Category A	0	1.0197754	-0.035888672	0.022216797	-0.43969727	0.26123047	-31.32	0	3/4/2018	3	4	2018	10:30:37	37837	0.7	10	30	37	0	0.059082031	3.5819824	-0.000976563	1.0263672	-0.048583984	1.2978516	0.014404297	0	0	0	0	0	0	0	0	0	1.0275879	0.027587891	0.020507813	0.000976563	-0.006591797	0.012695313	0	44330	0	0	0
924	6906	6906	Category A	-0.011962891	1.0078125	0	0.030761719	-0.43896484	0.2644043	-31.2	0	3/4/2018	3	4	2018	10:30:37	37837	0.8	10	30	37	0	0.059082031	3.5819824	-0.001220703	1.0263672	-0.048339844	0.23339844	0.052978516	0	0	0	0	0	0	0	0	0	1.0275879	0.027587891	0.077636719	-0.010498047	-0.018554688	0.048339844	0	44330	0	0	0
925	6907	6907	Category A	-0.011962891	1.0197754	-0.047851563	0.029296875	-0.43994141	0.26660156	-31.45	0	3/4/2018	3	4	2018	10:30:37	37837	0.9	10	30	37	0	0.059082031	3.5819824	-0.001220703	1.026123	-0.048095703	2.4956055	0.012207031	0	0	0	0	0	0	0	0	0	1.0270996	0.027099609	0.017333984	-0.010498047	-0.006347656	0.000244141	0	44330	0	0	0
926	6908	6908	Category A	-0.023925781	1.0197754	-0.035888672	0.021240234	-0.43798828	0.26635742	-31.32	0	3/4/2018	3	4	2018	10:30:38	37838	0	10	30	38	0	0.059082031	3.5819824	-0.001464844	1.0266113	-0.048095703	3.4074707	0.026367188	0	0	0	0	0	0	0	0	0	1.0275879	0.027587891	0.041503906	-0.022216797	-0.006835938	0.012207031	0	44330	0	0	0
927	6909	6909	Category A	-0.011962891	1.0197754	-0.023925781	0.028320313	-0.44165039	0.25830078	-31.45	0	3/4/2018	3	4	2018	10:30:38	37838	0.1	10	30	38	0	0.059082031	3.5819824	-0.001464844	1.0268555	-0.048339844	3.2783203	0.027587891	0	0	0	0	0	0	0	0	0	1.027832	0.027832031	0.041992188	-0.010253906	-0.007080078	0.024414063	0	44330	0	0	0
928	6910	6910	Category A	0.011962891	1.0439453	-0.047851563	0.029052734	-0.44140625	0.26342773	-31.94	0	3/4/2018	3	4	2018	10:30:38	37838	0.2	10	30	38	0	0.059082031	3.5819824	-0.001464844	1.0268555	-0.048583984	2.3579102	0.021484375	0	0	0	0	0	0	0	0	0	1.0280762	0.028076172	0.031005859	0.013427734	0.016845703	0.000732422	0	44330	0	0	0
929	6911	6911	Category A	0	1.0439453	-0.035888672	0.027587891	-0.44677734	0.26416016	-31.82	0	3/4/2018	3	4	2018	10:30:38	37838	0.3	10	30	38	0	0.059082031	3.5819824	-0.001953125	1.0270996	-0.048583984	1.5749512	0.020996094	0	0	0	0	0	0	0	0	0	1.0283203	0.028320313	0.031494141	0.001953125	0.016601563	0.012695313	0	44330	0	0	0
930	6912	6912	Category A	0.011962891	1.0559082	-0.047851563	0.026611328	-0.44140625	0.26733398	-31.69	0	3/4/2018	3	4	2018	10:30:38	37838	0.4	10	30	38	0	0.059082031	3.5819824	-0.002197266	1.0270996	-0.048583984	0.57348633	0.031982422	0	0	0	0	0	0	0	0	0	1.0283203	0.028320313	0.043701172	0.014160156	0.028564453	0.000732422	0	44330	0	0	0
931	6913	6913	Category A	0.011962891	1.0319824	-0.047851563	0.025634766	-0.44775391	0.26538086	-31.94	0	3/4/2018	3	4	2018	10:30:38	37838	0.5	10	30	38	0	0.059082031	3.5819824	-0.002197266	1.027832	-0.048583984	0.43457031	0.014892578	0	0	0	0	0	0	0	0	0	1.0288086	0.028808594	0.019287109	0.014160156	0.004150391	0.000732422	0	44330	0	0	0
932	6914	6914	Category A	0	1.0078125	-0.035888672	0.023681641	-0.4453125	0.25708008	-31.7	0	3/4/2018	3	4	2018	10:30:38	37838	0.6	10	30	38	0	0.058837891	3.5803711	-0.002685547	1.027832	-0.048828125	0.85473633	0.023925781	0	0	0	0	0	0	0	0	0	1.0288086	0.028808594	0.035644531	0.002685547	-0.020019531	0.012939453	0	44330	0	0	0
933	6915	6915	Category A	-0.023925781	0.99584961	-0.071777344	0.031005859	-0.44604492	0.26831055	-31.57	0	3/4/2018	3	4	2018	10:30:38	37838	0.7	10	30	38	0	0.058837891	3.5803711	-0.002685547	1.0275879	-0.048095703	1.1787109	0.044921875	0	0	0	0	0	0	0	0	0	1.0288086	0.028808594	0.076660156	-0.020996094	-0.031738281	-0.0234375	0	44330	0	0	0
934	6916	6916	Category A	0	1.0559082	-0.10791016	0.028320313	-0.44238281	0.26757813	-31.94	0	3/4/2018	3	4	2018	10:30:38	37838	0.8	10	30	38	0	0.058837891	3.5803711	-0.002441406	1.0273438	-0.047119141	1.6184082	0.066894531	0	0	0	0	0	0	0	0	0	1.0285645	0.028564453	0.091552734	0.002441406	0.028320313	-0.060546875	0	44330	0	0	0
935	6917	6917	Category A	0	1.0319824	-0.059814453	0.027587891	-0.44482422	0.26538086	-31.94	0	3/4/2018	3	4	2018	10:30:38	37838	0.9	10	30	38	0	0.058837891	3.5803711	-0.002197266	1.0275879	-0.047119141	2.3398438	0.013183594	0	0	0	0	0	0	0	0	0	1.0288086	0.028808594	0.018798828	0.002197266	0.004150391	-0.012451172	0	44330	0	0	0
936	6918	6918	Category A	0.023925781	1.0197754	-0.035888672	0.02734375	-0.44165039	0.26757813	-32.06	0	3/4/2018	3	4	2018	10:30:39	37839	0	10	30	39	0	0.058837891	3.5803711	-0.001953125	1.027832	-0.047363281	1.5307617	0.029541016	0	0	0	0	0	0	0	0	0	1.0290527	0.029052734	0.045898438	0.025878906	-0.008056641	0.011474609	0	44330	0	0	0
937	6919	6919	Category A	0	1.0197754	-0.071777344	0.026855469	-0.44311523	0.26733398	-32.43	0	3/4/2018	3	4	2018	10:30:39	37839	0.1	10	30	39	0	0.058837891	3.5803711	-0.001708984	1.027832	-0.047363281	1.0895996	0.025634766	0	0	0	0	0	0	0	0	0	1.0290527	0.029052734	0.034179688	0.001708984	-0.008056641	-0.024169922	0	44330	0	0	0
938	6920	6920	Category A	-0.011962891	1.0197754	-0.059814453	0.028808594	-0.44311523	0.27026367	-32.43	0	3/4/2018	3	4	2018	10:30:39	37839	0.2	10	30	39	0	0.058837891	3.5803711	-0.001464844	1.0280762	-0.047363281	0.89477539	0.017822266	0	0	0	0	0	0	0	0	0	1.0290527	0.029052734	0.030761719	-0.010253906	-0.008300781	-0.012207031	0	44330	0	0	0
939	6921	6921	Category A	0.011962891	1.0197754	-0.023925781	0.027587891	-0.44042969	0.26831055	-32.43	0	3/4/2018	3	4	2018	10:30:39	37839	0.3	10	30	39	0	0.058837891	3.5803711	-0.001708984	1.0285645	-0.047851563	0.16235352	0.029052734	0	0	0	0	0	0	0	0	0	1.029541	0.029541016	0.046630859	0.013671875	-0.008789063	0.023925781	0	44330	0	0	0
940	6922	6922	Category A	0	1.0559082	-0.071777344	0.026611328	-0.44311523	0.26538086	-32.31	0	3/4/2018	3	4	2018	10:30:39	37839	0.4	10	30	39	0	0.058837891	3.5803711	-0.001708984	1.0292969	-0.048095703	0.55126953	0.035400391	0	0	0	0	0	0	0	0	0	1.0302734	0.030273438	0.052001953	0.001708984	0.026367188	-0.0234375	0	44330	0	0	0
941	6923	6923	Category A	0.011962891	1.0078125	-0.095947266	0.025634766	-0.44775391	0.26123047	-32.19	0	3/4/2018	3	4	2018	10:30:39	37839	0.5	10	30	39	0	0.058837891	3.5803711	-0.001708984	1.0292969	-0.048095703	0.89697266	0.054199219	0	0	0	0	0	0	0	0	0	1.0305176	0.030517578	0.083251953	0.013671875	-0.021484375	-0.047607422	0	44330	0	0	0
942	6924	6924	Category A	0	1.0078125	-0.071777344	0.028564453	-0.44018555	0.26635742	-31.94	0	3/4/2018	3	4	2018	10:30:39	37839	0.6	10	30	39	0	0.058837891	3.5803711	-0.001708984	1.0292969	-0.048095703	0.45043945	0.031738281	0	0	0	0	0	0	0	0	0	1.0302734	0.030273438	0.046875	0.001708984	-0.021484375	-0.0234375	0	44330	0	0	0
943	6925	6925	Category A	0.011962891	1.0439453	-0.047851563	0.023925781	-0.43994141	0.25927734	-31.69	0	3/4/2018	3	4	2018	10:30:39	37839	0.7	10	30	39	0	0.058837891	3.5803711	-0.001464844	1.0288086	-0.048583984	1.3779297	0.020263672	0	0	0	0	0	0	0	0	0	1.0297852	0.029785156	0.029296875	0.013427734	0.014892578	0.000732422	0	44330	0	0	0
944	6926	6926	Category A	0	1.0197754	-0.047851563	0.023925781	-0.45043945	0.26025391	-31.69	0	3/4/2018	3	4	2018	10:30:39	37839	0.8	10	30	39	0	0.058837891	3.5803711	-0.001464844	1.0283203	-0.048583984	1.4291992	0.008789063	0	0	0	0	0	0	0	0	0	1.029541	0.029541016	0.010986328	0.001464844	-0.008544922	0.000732422	0	44330	0	0	0
945	6927	6927	Category A	0	1.0319824	-0.035888672	0.029052734	-0.43896484	0.26855469	-31.82	0	3/4/2018	3	4	2018	10:30:39	37839	0.9	10	30	39	0	0.058837891	3.5803711	-0.000976563	1.0285645	-0.048828125	1.2248535	0.013427734	0	0	0	0	0	0	0	0	0	1.029541	0.029541016	0.017578125	0.000976563	0.003173828	0.012939453	0	44330	0	0	0
946	6928	6928	Category A	0	1.0319824	-0.047851563	0.025634766	-0.43994141	0.26660156	-32.19	0	3/4/2018	3	4	2018	10:30:40	37840	0	10	30	40	0	0.058837891	3.5803711	-0.000976563	1.0290527	-0.049072266	1.8806152	0.003173828	0	0	0	0	0	0	0	0	0	1.0302734	0.030273438	0.005126953	0.000976563	0.002685547	0.001220703	0	44330	0	0	0
947	6929	6929	Category A	0	1.0319824	-0.035888672	0.023681641	-0.43725586	0.2644043	-32.07	0	3/4/2018	3	4	2018	10:30:40	37840	0.1	10	30	40	0	0.058837891	3.5803711	-0.000976563	1.0290527	-0.049072266	1.2485352	0.013427734	0	0	0	0	0	0	0	0	0	1.0302734	0.030273438	0.017089844	0.000976563	0.002685547	0.013183594	0	44330	0	0	0
948	6930	6930	Category A	0.011962891	1.0319824	-0.035888672	0.026611328	-0.44848633	0.26416016	-31.82	0	3/4/2018	3	4	2018	10:30:40	37840	0.2	10	30	40	0	0.058837891	3.5803711	-0.000976563	1.0292969	-0.049316406	0.54589844	0.018798828	0	0	0	0	0	0	0	0	0	1.0302734	0.030273438	0.029052734	0.012939453	0.002441406	0.013427734	0	44330	0	0	0
949	6931	6931	Category A	-0.011962891	1.0197754	-0.047851563	0.029296875	-0.44604492	0.26611328	-31.45	0	3/4/2018	3	4	2018	10:30:40	37840	0.3	10	30	40	0	0.058837891	3.5803711	-0.001464844	1.0292969	-0.049560547	2.1643066	0.014160156	0	0	0	0	0	0	0	0	0	1.0305176	0.030517578	0.021972656	-0.010253906	-0.009521484	0.001708984	0	44330	0	0	0
950	6932	6932	Category A	-0.011962891	1.0078125	-0.035888672	0.026855469	-0.43969727	0.26831055	-31.2	0	3/4/2018	3	4	2018	10:30:40	37840	0.4	10	30	40	0	0.058837891	3.5803711	-0.001464844	1.029541	-0.049560547	3.3903809	0.027832031	0	0	0	0	0	0	0	0	0	1.0307617	0.030761719	0.045898438	-0.010253906	-0.021728516	0.013671875	0	44330	0	0	0
951	6933	6933	Category A	-0.023925781	0.99584961	-0.059814453	0.026367188	-0.44042969	0.26831055	-31.08	0	3/4/2018	3	4	2018	10:30:40	37840	0.5	10	30	40	0	0.058837891	3.5803711	-0.001708984	1.029541	-0.049316406	3.4423828	0.041503906	0	0	0	0	0	0	0	0	0	1.0307617	0.030761719	0.066162109	-0.021972656	-0.033691406	-0.010253906	0	44330	0	0	0
952	6934	6934	Category A	-0.011962891	1.0319824	-0.071777344	0.027587891	-0.44677734	0.26416016	-31.2	0	3/4/2018	3	4	2018	10:30:40	37840	0.6	10	30	40	0	0.058837891	3.5803711	-0.001708984	1.029541	-0.049316406	4.5898438	0.024414063	0	0	0	0	0	0	0	0	0	1.0307617	0.030761719	0.034423828	-0.010009766	0.002197266	-0.022216797	0	44330	0	0	0
953	6935	6935	Category A	0	1.0197754	-0.071777344	0.032470703	-0.43896484	0.26831055	-31.32	0	3/4/2018	3	4	2018	10:30:40	37840	0.7	10	30	40	0	0.058837891	3.5803711	-0.001708984	1.029541	-0.049316406	5.0224609	0.024414063	0	0	0	0	0	0	0	0	0	1.0307617	0.030761719	0.033935547	0.001708984	-0.009765625	-0.022216797	0	44330	0	0	0
954	6936	6936	Category A	0	1.0197754	-0.083984375	0.030273438	-0.4465332	0.265625	-31.45	0	3/4/2018	3	4	2018	10:30:40	37840	0.8	10	30	40	0	0.058837891	3.5803711	-0.001953125	1.0297852	-0.049804688	4.1713867	0.035400391	0	0	0	0	0	0	0	0	0	1.0310059	0.031005859	0.046142578	0.001953125	-0.010009766	-0.033935547	0	44330	0	0	0
955	6937	6937	Category A	-0.011962891	1.0439453	-0.059814453	0.025634766	-0.44580078	0.26635742	-31.81	0	3/4/2018	3	4	2018	10:30:40	37840	0.9	10	30	40	0	0.058837891	3.5803711	-0.002197266	1.0300293	-0.049804688	2.3591309	0.01953125	0	0	0	0	0	0	0	0	0	1.03125	0.03125	0.033203125	-0.009521484	0.013671875	-0.009765625	0	44330	0	0	0
956	6938	6938	Category A	0	1.0559082	-0.047851563	0.029296875	-0.4465332	0.26538086	-31.57	0	3/4/2018	3	4	2018	10:30:41	37841	0	10	30	41	0	0.058837891	3.5803711	-0.001953125	1.0300293	-0.050048828	0.77514648	0.025634766	0	0	0	0	0	0	0	0	0	1.03125	0.03125	0.030029297	0.001953125	0.025634766	0.002197266	0	44330	0	0	0
957	6939	6939	Category A	0.011962891	1.0439453	-0.047851563	0.026611328	-0.44677734	0.26538086	-31.94	0	3/4/2018	3	4	2018	10:30:41	37841	0.1	10	30	41	0	0.058837891	3.5803711	-0.001953125	1.0302734	-0.050048828	0.46679688	0.01953125	0	0	0	0	0	0	0	0	0	1.0314941	0.031494141	0.029785156	0.013916016	0.013427734	0.002197266	0	44330	0	0	0
958	6940	6940	Category A	0.011962891	1.0439453	-0.059814453	0.026367188	-0.44433594	0.25927734	-31.94	0	3/4/2018	3	4	2018	10:30:41	37841	0.2	10	30	41	0	0.058837891	3.5803711	-0.001708984	1.0302734	-0.050048828	1.6091309	0.021484375	0	0	0	0	0	0	0	0	0	1.0314941	0.031494141	0.036865234	0.013671875	0.013427734	-0.009521484	0	44330	0	0	0
959	6941	6941	Category A	-0.011962891	1.0678711	-0.023925781	0.029296875	-0.44848633	0.26538086	-31.57	0	3/4/2018	3	4	2018	10:30:41	37841	0.3	10	30	41	0	0.058837891	3.5803711	-0.001953125	1.0305176	-0.050537109	3.0866699	0.046875	0	0	0	0	0	0	0	0	0	1.0317383	0.031738281	0.073730469	-0.009765625	0.037109375	0.026611328	0	44330	0	0	0
960	6942	6942	Category A	-0.011962891	1.0439453	-0.047851563	0.027587891	-0.4440918	0.2644043	-31.82	0	3/4/2018	3	4	2018	10:30:41	37841	0.4	10	30	41	0	0.058837891	3.5803711	-0.001708984	1.0302734	-0.050537109	4.4401855	0.017089844	0	0	0	0	0	0	0	0	0	1.0314941	0.031494141	0.026367188	-0.010009766	0.013427734	0.002685547	0	44330	0	0	0
961	6943	6943	Category A	0	0.99584961	-0.095947266	0.02734375	-0.44506836	0.26416016	-31.32	0	3/4/2018	3	4	2018	10:30:41	37841	0.5	10	30	41	0	0.058837891	3.5803711	-0.001708984	1.0305176	-0.05078125	3.8410645	0.056884766	0	0	0	0	0	0	0	0	0	1.0317383	0.031738281	0.081542969	0.001708984	-0.034667969	-0.044921875	0	44330	0	0	0
962	6944	6944	Category A	0	1.0439453	-0.059814453	0.025634766	-0.4440918	0.26538086	-31.2	0	3/4/2018	3	4	2018	10:30:41	37841	0.6	10	30	41	0	0.058837891	3.5803711	-0.001953125	1.0305176	-0.05078125	2.4147949	0.016113281	0	0	0	0	0	0	0	0	0	1.0317383	0.031738281	0.024169922	0.001953125	0.013183594	-0.008789063	0	44330	0	0	0
963	6945	6945	Category A	-0.011962891	1.0197754	-0.023925781	0.027587891	-0.4440918	0.26049805	-31.57	0	3/4/2018	3	4	2018	10:30:41	37841	0.7	10	30	41	0	0.058837891	3.5803711	-0.001708984	1.0310059	-0.050537109	0.93432617	0.030761719	0	0	0	0	0	0	0	0	0	1.0322266	0.032226563	0.048095703	-0.010009766	-0.011230469	0.026611328	0	44330	0	0	0
964	6946	6946	Category A	-0.023925781	1.0197754	-0.035888672	0.031005859	-0.43994141	0.2644043	-31.32	0	3/4/2018	3	4	2018	10:30:41	37841	0.8	10	30	41	0	0.058837891	3.5803711	-0.001708984	1.0310059	-0.05078125	0.21240234	0.028808594	0	0	0	0	0	0	0	0	0	1.0322266	0.032226563	0.048339844	-0.021972656	-0.011230469	0.014892578	0	44330	0	0	0
965	6947	6947	Category A	0	1.0439453	-0.047851563	0.030761719	-0.43896484	0.2644043	-31.08	0	3/4/2018	3	4	2018	10:30:41	37841	0.9	10	30	41	0	0.058837891	3.5803711	-0.002197266	1.03125	-0.051513672	2.036377	0.013183594	0	0	0	0	0	0	0	0	0	1.0324707	0.032470703	0.018554688	0.002197266	0.012451172	0.003662109	0	44330	0	0	0
966	6948	6948	Category A	-0.011962891	1.0678711	-0.059814453	0.028564453	-0.44140625	0.26831055	-31.2	0	3/4/2018	3	4	2018	10:30:42	37842	0	10	30	42	0	0.058837891	3.5803711	-0.001953125	1.0314941	-0.051269531	4.3186035	0.038330078	0	0	0	0	0	0	0	0	0	1.0327148	0.032714844	0.054443359	-0.009765625	0.036132813	-0.008300781	0	44330	0	0	0
967	6949	6949	Category A	0	1.0319824	-0.059814453	0.031738281	-0.4387207	0.265625	-31.08	0	3/4/2018	3	4	2018	10:30:42	37842	0.1	10	30	42	0	0.058837891	3.5803711	-0.001708984	1.03125	-0.051269531	5.5395508	0.008544922	0	0	0	0	0	0	0	0	0	1.0324707	0.032470703	0.010742188	0.001708984	0.000488281	-0.008300781	0	44330	0	0	0
968	6950	6950	Category A	-0.023925781	1.0439453	-0.071777344	0.031494141	-0.43896484	0.26855469	-31.2	0	3/4/2018	3	4	2018	10:30:42	37842	0.2	10	30	42	0	0.058837891	3.5803711	-0.001464844	1.0314941	-0.051513672	5.0917969	0.032470703	0	0	0	0	0	0	0	0	0	1.0327148	0.032714844	0.0546875	-0.022216797	0.012207031	-0.020019531	0	44330	0	0	0
969	6951	6951	Category A	-0.023925781	1.0439453	-0.071777344	0.029296875	-0.44238281	0.26660156	-31.94	0	3/4/2018	3	4	2018	10:30:42	37842	0.3	10	30	42	0	0.058837891	3.5803711	-0.001464844	1.03125	-0.051513672	5.3479004	0.032226563	0	0	0	0	0	0	0	0	0	1.0327148	0.032714844	0.0546875	-0.022216797	0.012451172	-0.020019531	0	44330	0	0	0
970	6952	6952	Category A	0	1.079834	-0.035888672	0.028076172	-0.44628906	0.25830078	-32.19	0	3/4/2018	3	4	2018	10:30:42	37842	0.4	10	30	42	0	0.05859375	3.5803711	-0.001464844	1.03125	-0.051757813	6.1140137	0.051025391	0	0	0	0	0	0	0	0	0	1.0324707	0.032470703	0.066162109	0.001464844	0.048339844	0.015869141	0	44330	0	0	0
971	6953	6953	Category A	-0.023925781	1.0439453	-0.047851563	0.025634766	-0.44677734	0.26416016	-32.19	0	3/4/2018	3	4	2018	10:30:42	37842	0.5	10	30	42	0	0.05859375	3.5803711	-0.001708984	1.0307617	-0.052001953	5.4133301	0.025878906	0	0	0	0	0	0	0	0	0	1.0319824	0.031982422	0.039550781	-0.021972656	0.012939453	0.004150391	0	44330	0	0	0
972	6954	6954	Category A	0	1.0319824	-0.023925781	0.02734375	-0.44165039	0.26660156	-32.43	0	3/4/2018	3	4	2018	10:30:42	37842	0.6	10	30	42	0	0.05859375	3.5803711	-0.001708984	1.0307617	-0.052490234	3.0925293	0.028564453	0	0	0	0	0	0	0	0	0	1.0319824	0.031982422	0.031494141	0.001708984	0.000976563	0.028564453	0	44330	0	0	0
973	6955	6955	Category A	0	1.0197754	-0.023925781	0.026611328	-0.44750977	0.26416016	-32.31	0	3/4/2018	3	4	2018	10:30:42	37842	0.7	10	30	42	0	0.05859375	3.5803711	-0.001708984	1.0310059	-0.053466797	0.72045898	0.031738281	0	0	0	0	0	0	0	0	0	1.0324707	0.032470703	0.042724609	0.001708984	-0.011230469	0.029541016	0	44330	0	0	0
974	6956	6956	Category A	0.011962891	1.0197754	-0.059814453	0.027587891	-0.44335938	0.26831055	-31.94	0	3/4/2018	3	4	2018	10:30:42	37842	0.8	10	30	42	0	0.05859375	3.5803711	-0.001708984	1.0314941	-0.053466797	0.25708008	0.019042969	0	0	0	0	0	0	0	0	0	1.032959	0.032958984	0.031738281	0.013671875	-0.01171875	-0.006103516	0	44330	0	0	0
975	6957	6957	Category A	-0.011962891	1.0439453	-0.083984375	0.029052734	-0.43896484	0.26635742	-32.06	0	3/4/2018	3	4	2018	10:30:42	37842	0.9	10	30	42	0	0.05859375	3.5803711	-0.001708984	1.03125	-0.052490234	1.465332	0.03515625	0	0	0	0	0	0	0	0	0	1.0324707	0.032470703	0.053955078	-0.010009766	0.012451172	-0.03125	0	44330	0	0	0
976	6958	6958	Category A	0	1.0319824	-0.047851563	0.030273438	-0.44580078	0.26831055	-32.06	0	3/4/2018	3	4	2018	10:30:43	37843	0	10	30	43	0	0.05859375	3.5803711	-0.001708984	1.03125	-0.052490234	2.8198242	0.005126953	0	0	0	0	0	0	0	0	0	1.0324707	0.032470703	0.007080078	0.001708984	0.000488281	0.004638672	0	44330	0	0	0
977	6959	6959	Category A	0	1.0439453	-0.047851563	0.029052734	-0.44433594	0.26733398	-32.19	0	3/4/2018	3	4	2018	10:30:43	37843	0.1	10	30	43	0	0.05859375	3.5803711	-0.001953125	1.03125	-0.053222656	3.4304199	0.013671875	0	0	0	0	0	0	0	0	0	1.0327148	0.032714844	0.020019531	0.001953125	0.012451172	0.005371094	0	44330	0	0	0
978	6960	6960	Category A	-0.023925781	1.0678711	-0.071777344	0.025634766	-0.44580078	0.26538086	-32.31	0	3/4/2018	3	4	2018	10:30:43	37843	0.2	10	30	43	0	0.05859375	3.5803711	-0.001953125	1.0310059	-0.053222656	3.0756836	0.046386719	0	0	0	0	0	0	0	0	0	1.0324707	0.032470703	0.076904297	-0.021728516	0.036621094	-0.018310547	0	44330	0	0	0
979	6961	6961	Category A	0	1.0559082	-0.047851563	0.025878906	-0.44458008	0.26733398	-32.31	0	3/4/2018	3	4	2018	10:30:43	37843	0.3	10	30	43	0	0.05859375	3.5803711	-0.001953125	1.0310059	-0.053222656	2.8417969	0.025390625	0	0	0	0	0	0	0	0	0	1.0324707	0.032470703	0.032226563	0.001953125	0.024658203	0.005371094	0	44330	0	0	0
980	6962	6962	Category A	0	1.0439453	-0.047851563	0.028564453	-0.44848633	0.26220703	-32.06	0	3/4/2018	3	4	2018	10:30:43	37843	0.4	10	30	43	0	0.05859375	3.5803711	-0.002441406	1.03125	-0.053466797	3.8071289	0.014160156	0	0	0	0	0	0	0	0	0	1.0324707	0.032470703	0.020996094	0.002441406	0.012451172	0.005615234	0	44330	0	0	0
981	6963	6963	Category A	0	1.0197754	-0.023925781	0.028320313	-0.43920898	0.26049805	-31.94	0	3/4/2018	3	4	2018	10:30:43	37843	0.5	10	30	43	0	0.05859375	3.5803711	-0.002441406	1.0310059	-0.053466797	4.4020996	0.031738281	0	0	0	0	0	0	0	0	0	1.0324707	0.032470703	0.043457031	0.002441406	-0.011230469	0.029541016	0	44330	0	0	0
982	6964	6964	Category A	0.011962891	0.99584961	-0.047851563	0.026611328	-0.43920898	0.2644043	-32.19	0	3/4/2018	3	4	2018	10:30:43	37843	0.6	10	30	43	0	0.05859375	3.5803711	-0.002685547	1.0310059	-0.052734375	4.4138184	0.038330078	0	0	0	0	0	0	0	0	0	1.0324707	0.032470703	0.0546875	0.014648438	-0.03515625	0.004882813	0	44330	0	0	0
983	6965	6965	Category A	-0.011962891	1.0078125	-0.059814453	0.026611328	-0.44750977	0.26318359	-32.06	0	3/4/2018	3	4	2018	10:30:43	37843	0.7	10	30	43	0	0.05859375	3.5803711	-0.002441406	1.03125	-0.052490234	4.2768555	0.026123047	0	0	0	0	0	0	0	0	0	1.0324707	0.032470703	0.040039063	-0.009277344	-0.0234375	-0.007080078	0	44330	0	0	0
984	6966	6966	Category A	0.011962891	1.0197754	-0.059814453	0.025634766	-0.44213867	0.26733398	-32.06	0	3/4/2018	3	4	2018	10:30:43	37843	0.8	10	30	43	0	0.05859375	3.5803711	-0.002685547	1.0310059	-0.052490234	3.8273926	0.019775391	0	0	0	0	0	0	0	0	0	1.0324707	0.032470703	0.032958984	0.014648438	-0.011230469	-0.007080078	0	44330	0	0	0
985	6967	6967	Category A	0	1.0319824	-0.059814453	0.027832031	-0.44580078	0.26538086	-31.45	0	3/4/2018	3	4	2018	10:30:43	37843	0.9	10	30	43	0	0.05859375	3.5803711	-0.002685547	1.0310059	-0.052734375	3.503418	0.007324219	0	0	0	0	0	0	0	0	0	1.0324707	0.032470703	0.010498047	0.002685547	0.000732422	-0.006835938	0	44330	0	0	0
986	6968	6968	Category A	0	1.0197754	-0.035888672	0.025634766	-0.45019531	0.26123047	-31.08	0	3/4/2018	3	4	2018	10:30:44	37844	0	10	30	44	0	0.05859375	3.5803711	-0.002685547	1.0307617	-0.052734375	2.723877	0.020263672	0	0	0	0	0	0	0	0	0	1.0319824	0.031982422	0.030517578	0.002685547	-0.010986328	0.016845703	0	44330	0	0	0
987	6969	6969	Category A	0.011962891	1.0319824	-0.035888672	0.028564453	-0.4440918	0.26733398	-31.08	0	3/4/2018	3	4	2018	10:30:44	37844	0.1	10	30	44	0	0.05859375	3.5803711	-0.002685547	1.0305176	-0.052734375	2.119873	0.022216797	0	0	0	0	0	0	0	0	0	1.0317383	0.031738281	0.032958984	0.014648438	0.001220703	0.016845703	0	44330	0	0	0
988	6970	6970	Category A	-0.011962891	1.0439453	-0.047851563	0.028076172	-0.43994141	0.265625	-31.33	0	3/4/2018	3	4	2018	10:30:44	37844	0.2	10	30	44	0	0.05859375	3.5803711	-0.002685547	1.0300293	-0.053222656	1.6142578	0.017333984	0	0	0	0	0	0	0	0	0	1.03125	0.03125	0.028320313	-0.009033203	0.013671875	0.005371094	0	44330	0	0	0
989	6971	6971	Category A	0	1.0559082	-0.035888672	0.028320313	-0.44433594	0.2644043	-31.94	0	3/4/2018	3	4	2018	10:30:44	37844	0.3	10	30	44	0	0.05859375	3.5803711	-0.002929688	1.0302734	-0.052978516	0.96826172	0.030761719	0	0	0	0	0	0	0	0	0	1.0317383	0.031738281	0.045654297	0.002929688	0.025390625	0.017089844	0	44330	0	0	0
990	6972	6972	Category A	-0.011962891	1.0319824	-0.059814453	0.025634766	-0.4440918	0.26733398	-32.19	0	3/4/2018	3	4	2018	10:30:44	37844	0.4	10	30	44	0	0.05859375	3.5803711	-0.002685547	1.0300293	-0.053222656	0.11157227	0.011230469	0	0	0	0	0	0	0	0	0	1.03125	0.03125	0.017578125	-0.009033203	0.001708984	-0.006347656	0	44330	0	0	0
991	6973	6973	Category A	0	1.0197754	-0.047851563	0.02734375	-0.44775391	0.26733398	-32.07	0	3/4/2018	3	4	2018	10:30:44	37844	0.5	10	30	44	0	0.05859375	3.5803711	-0.002685547	1.0305176	-0.053222656	1.0649414	0.012207031	0	0	0	0	0	0	0	0	0	1.0317383	0.031738281	0.018798828	0.002685547	-0.010742188	0.005371094	0	44330	0	0	0
992	6974	6974	Category A	0.011962891	1.0197754	-0.035888672	0.028564453	-0.44604492	0.26538086	-31.82	0	3/4/2018	3	4	2018	10:30:44	37844	0.6	10	30	44	0	0.05859375	3.5803711	-0.002685547	1.0310059	-0.053466797	2.3632813	0.025390625	0	0	0	0	0	0	0	0	0	1.0324707	0.032470703	0.043457031	0.014648438	-0.011230469	0.017578125	0	44330	0	0	0
993	6975	6975	Category A	-0.011962891	1.0197754	-0.047851563	0.026367188	-0.44238281	0.26635742	-31.57	0	3/4/2018	3	4	2018	10:30:44	37844	0.7	10	30	44	0	0.05859375	3.5803711	-0.002685547	1.0307617	-0.053466797	2.8723145	0.015380859	0	0	0	0	0	0	0	0	0	1.0322266	0.032226563	0.026123047	-0.009033203	-0.010986328	0.005615234	0	44330	0	0	0
994	6976	6976	Category A	0	1.0319824	-0.047851563	0.030761719	-0.43725586	0.26660156	-31.32	0	3/4/2018	3	4	2018	10:30:44	37844	0.8	10	30	44	0	0.05859375	3.5803711	-0.002685547	1.0310059	-0.053466797	2.21875	0.006347656	0	0	0	0	0	0	0	0	0	1.0324707	0.032470703	0.009033203	0.002685547	0.000732422	0.005615234	0	44330	0	0	0
995	6977	6977	Category A	0.011962891	1.0319824	-0.047851563	0.029052734	-0.44604492	0.26538086	-31.45	0	3/4/2018	3	4	2018	10:30:44	37844	0.9	10	30	44	0	0.05859375	3.5803711	-0.002441406	1.03125	-0.053222656	1.3518066	0.015380859	0	0	0	0	0	0	0	0	0	1.0327148	0.032714844	0.020263672	0.014404297	0.000488281	0.005371094	0	44330	0	0	0
996	6978	6978	Category A	0.011962891	1.0197754	-0.059814453	0.028808594	-0.44946289	0.26708984	-31.32	0	3/4/2018	3	4	2018	10:30:45	37845	0	10	30	45	0	0.05859375	3.5803711	-0.002197266	1.03125	-0.053222656	0.19726563	0.01953125	0	0	0	0	0	0	0	0	0	1.0324707	0.032470703	0.032226563	0.014160156	-0.011474609	-0.006347656	0	44330	0	0	0
997	6979	6979	Category A	0.023925781	1.0078125	-0.071777344	0.02734375	-0.44238281	0.26733398	-31.45	0	3/4/2018	3	4	2018	10:30:45	37845	0.1	10	30	45	0	0.05859375	3.5803711	-0.002197266	1.0307617	-0.053222656	0.70507813	0.039550781	0	0	0	0	0	0	0	0	0	1.0319824	0.031982422	0.067871094	0.026123047	-0.022949219	-0.018310547	0	44330	0	0	0
998	6980	6980	Category A	0	1.0319824	-0.059814453	0.027587891	-0.44677734	0.26733398	-31.32	0	3/4/2018	3	4	2018	10:30:45	37845	0.2	10	30	45	0	0.05859375	3.5803711	-0.002441406	1.0302734	-0.053222656	1.8649902	0.007080078	0	0	0	0	0	0	0	0	0	1.0317383	0.031738281	0.010498047	0.002441406	0.001464844	-0.006347656	0	44330	0	0	0
999	6981	6981	Category A	0	1.0197754	-0.035888672	0.021728516	-0.44287109	0.25634766	-31.45	0	3/4/2018	3	4	2018	10:30:45	37845	0.3	10	30	45	0	0.05859375	3.5803711	-0.002685547	1.0300293	-0.053222656	2.5593262	0.020507813	0	0	0	0	0	0	0	0	0	1.0314941	0.031494141	0.030761719	0.002685547	-0.010253906	0.017333984	0	44330	0	0	0
1000	6982	6982	Category A	0	1.0559082	-0.071777344	0.024902344	-0.44140625	0.265625	-31.69	0	3/4/2018	3	4	2018	10:30:45	37845	0.4	10	30	45	0	0.05859375	3.5803711	-0.002685547	1.0297852	-0.053466797	2.3068848	0.031738281	0	0	0	0	0	0	0	0	0	1.0310059	0.031005859	0.047119141	0.002685547	0.025878906	-0.018066406	0	44330	0	0	0
1001	6983	6983	Category A	0	1.0319824	-0.047851563	0.027587891	-0.44238281	0.26318359	-31.82	0	3/4/2018	3	4	2018	10:30:45	37845	0.5	10	30	45	0	0.05859375	3.5803711	-0.002441406	1.0292969	-0.053222656	2.1132813	0.006347656	0	0	0	0	0	0	0	0	0	1.0307617	0.030761719	0.010498047	0.002441406	0.002441406	0.005371094	0	44330	0	0	0
1002	6984	6984	Category A	0	1.0559082	-0.011962891	0.024902344	-0.44311523	0.26538086	-32.06	0	3/4/2018	3	4	2018	10:30:45	37845	0.6	10	30	45	0	0.05859375	3.5803711	-0.002441406	1.0297852	-0.052490234	1.8127441	0.048095703	0	0	0	0	0	0	0	0	0	1.03125	0.03125	0.069091797	0.002441406	0.025878906	0.040527344	0	44330	0	0	0
1003	6985	6985	Category A	0	1.0197754	-0.059814453	0.027587891	-0.44238281	0.26831055	-31.94	0	3/4/2018	3	4	2018	10:30:45	37845	0.7	10	30	45	0	0.05859375	3.5803711	-0.002685547	1.029541	-0.052246094	1.0270996	0.012451172	0	0	0	0	0	0	0	0	0	1.0307617	0.030761719	0.020019531	0.002685547	-0.009765625	-0.007324219	0	44330	0	0	0
1004	6986	6986	Category A	-0.035888672	1.0197754	-0.047851563	0.029296875	-0.43994141	0.2644043	-31.69	0	3/4/2018	3	4	2018	10:30:45	37845	0.8	10	30	45	0	0.05859375	3.5803711	-0.002685547	1.0297852	-0.052734375	0.09765625	0.034912109	0	0	0	0	0	0	0	0	0	1.0310059	0.031005859	0.048095703	-0.032958984	-0.010009766	0.004882813	0	44330	0	0	0
1005	6987	6987	Category A	0	1.0439453	-0.035888672	0.028320313	-0.44238281	0.26831055	-31.57	0	3/4/2018	3	4	2018	10:30:45	37845	0.9	10	30	45	0	0.05859375	3.5803711	-0.002197266	1.0300293	-0.052734375	1.1845703	0.021972656	0	0	0	0	0	0	0	0	0	1.03125	0.03125	0.032958984	0.002197266	0.013671875	0.016845703	0	44330	0	0	0
1006	6988	6988	Category A	0	1.0078125	-0.023925781	0.02734375	-0.44897461	0.26025391	-31.57	0	3/4/2018	3	4	2018	10:30:46	37846	0	10	30	46	0	0.05859375	3.5803711	-0.002197266	1.0300293	-0.052734375	1.5559082	0.036621094	0	0	0	0	0	0	0	0	0	1.0314941	0.031494141	0.053466797	0.002197266	-0.022216797	0.028808594	0	44330	0	0	0
1007	6989	6989	Category A	0	1.0319824	-0.047851563	0.024902344	-0.44311523	0.26733398	-31.2	0	3/4/2018	3	4	2018	10:30:46	37846	0.1	10	30	46	0	0.05859375	3.5803711	-0.001708984	1.0292969	-0.052490234	1.5800781	0.005615234	0	0	0	0	0	0	0	0	0	1.0305176	0.030517578	0.009277344	0.001708984	0.002441406	0.004638672	0	44330	0	0	0
1008	6990	6990	Category A	0.011962891	1.0319824	-0.059814453	0.024658203	-0.44189453	0.25634766	-31.32	0	3/4/2018	3	4	2018	10:30:46	37846	0.2	10	30	46	0	0.05859375	3.5562012	-0.001464844	1.029541	-0.052246094	1.6169434	0.015625	0	0	0	0	0	0	0	0	0	1.0307617	0.030761719	0.023193359	0.013427734	0.002197266	-0.007324219	0	44330	0	0	0
1009	6991	6991	Category A	0	1.0319824	-0.047851563	0.027587891	-0.44604492	0.26123047	-31.32	0	3/4/2018	3	4	2018	10:30:46	37846	0.3	10	30	46	0	0.05859375	3.5562012	-0.001220703	1.0292969	-0.051757813	0.57202148	0.004882813	0	0	0	0	0	0	0	0	0	1.0307617	0.030761719	0.0078125	0.001220703	0.002441406	0.00390625	0	44330	0	0	0
1010	6992	6992	Category A	0	1.0197754	-0.071777344	0.029052734	-0.43896484	0.27026367	-30.83	0	3/4/2018	3	4	2018	10:30:46	37846	0.4	10	30	46	0	0.05859375	3.5562012	-0.000976563	1.0292969	-0.051513672	0.49609375	0.022216797	0	0	0	0	0	0	0	0	0	1.0307617	0.030761719	0.030761719	0.000976563	-0.009521484	-0.020019531	0	44330	0	0	0
1011	6993	6993	Category A	0	1.0319824	-0.071777344	0.026611328	-0.44140625	0.2644043	-31.2	0	3/4/2018	3	4	2018	10:30:46	37846	0.5	10	30	46	0	0.05859375	3.5562012	-0.000732422	1.0285645	-0.051269531	1.6491699	0.020507813	0	0	0	0	0	0	0	0	0	1.0297852	0.029785156	0.024414063	0.000732422	0.003173828	-0.020263672	0	44330	0	0	0
1012	6994	6994	Category A	0	1.0319824	-0.11987305	0.024902344	-0.44775391	0.26220703	-30.96	0	3/4/2018	3	4	2018	10:30:46	37846	0.6	10	30	46	0	0.05859375	3.5562012	-0.000244141	1.0285645	-0.051269531	2.0273438	0.068359375	0	0	0	0	0	0	0	0	0	1.0297852	0.029785156	0.072021484	0.000244141	0.003173828	-0.068359375	0	44330	0	0	0
1013	6995	6995	Category A	-0.011962891	1.0319824	-0.071777344	0.028564453	-0.44140625	0.26757813	-30.96	0	3/4/2018	3	4	2018	10:30:46	37846	0.7	10	30	46	0	0.05859375	3.5562012	0	1.0285645	-0.051513672	1.9377441	0.023681641	0	0	0	0	0	0	0	0	0	1.0297852	0.029785156	0.035400391	-0.011962891	0.003173828	-0.020019531	0	44330	0	0	0
1014	6996	6996	Category A	0	1.0319824	-0.035888672	0.025634766	-0.44482422	0.26635742	-31.32	0	3/4/2018	3	4	2018	10:30:46	37846	0.8	10	30	46	0	0.05859375	3.5562012	0	1.0285645	-0.051513672	1.9753418	0.016113281	0	0	0	0	0	0	0	0	0	1.0297852	0.029785156	0.019287109	0	0.003173828	0.015625	0	44330	0	0	0
1015	6997	6997	Category A	0	1.0319824	-0.059814453	0.025878906	-0.4465332	0.26733398	-31.45	0	3/4/2018	3	4	2018	10:30:46	37846	0.9	10	30	46	0	0.05859375	3.5562012	0	1.0288086	-0.051513672	1.7919922	0.008544922	0	0	0	0	0	0	0	0	0	1.0300293	0.030029297	0.011230469	0	0.002929688	-0.008056641	0	44330	0	0	0
1016	6998	6998	Category A	0	1.0319824	-0.095947266	0.028564453	-0.44604492	0.26538086	-31.81	0	3/4/2018	3	4	2018	10:30:47	37847	0	10	30	47	0	0.05859375	3.5562012	0	1.0283203	-0.051025391	0.53051758	0.044921875	0	0	0	0	0	0	0	0	0	1.029541	0.029541016	0.048339844	0	0.003417969	-0.044677734	0	44330	0	0	0
1017	6999	6999	Category A	0	0.99584961	-0.071777344	0.026611328	-0.43994141	0.265625	-31.69	0	3/4/2018	3	4	2018	10:30:47	37847	0.1	10	30	47	0	0.05859375	3.5562012	0	1.0280762	-0.051269531	0.77319336	0.038330078	0	0	0	0	0	0	0	0	0	1.029541	0.029541016	0.052978516	0	-0.032226563	-0.020263672	0	44330	0	0	0
1018	7000	7000	Category A	-0.011962891	1.0197754	-0.047851563	0.026367188	-0.44775391	0.25927734	-31.81	0	3/4/2018	3	4	2018	10:30:47	37847	0.2	10	30	47	0	0.05859375	3.5562012	0	1.027832	-0.05078125	1.6953125	0.014892578	0	0	0	0	0	0	0	0	0	1.0290527	0.029052734	0.0234375	-0.011962891	-0.008056641	0.002929688	0	44330	0	0	0
1019	7001	7001	Category A	-0.023925781	1.0319824	-0.059814453	0.027587891	-0.44238281	0.26904297	-31.69	0	3/4/2018	3	4	2018	10:30:47	37847	0.3	10	30	47	0	0.05859375	3.5562012	0.000244141	1.0273438	-0.050292969	2.9396973	0.026367188	0	0	0	0	0	0	0	0	0	1.0285645	0.028564453	0.038330078	-0.024169922	0.004394531	-0.009277344	0	44330	0	0	0
1020	7002	7002	Category A	0	1.0439453	-0.071777344	0.028320313	-0.44042969	0.26855469	-31.57	0	3/4/2018	3	4	2018	10:30:47	37847	0.4	10	30	47	0	0.05859375	3.5562012	0.000488281	1.0273438	-0.050537109	4.0681152	0.026855469	0	0	0	0	0	0	0	0	0	1.0285645	0.028564453	0.038330078	-0.000488281	0.016357422	-0.020996094	0	44330	0	0	0
1021	7003	7003	Category A	0	1.0078125	-0.023925781	0.025634766	-0.44067383	0.26538086	-31.69	0	3/4/2018	3	4	2018	10:30:47	37847	0.5	10	30	47	0	0.05859375	3.5562012	0.000488281	1.0273438	-0.050537109	4.8774414	0.032958984	0	0	0	0	0	0	0	0	0	1.0285645	0.028564453	0.046875	-0.000488281	-0.01953125	0.026611328	0	44330	0	0	0
1022	7004	7004	Category A	0.011962891	1.0197754	-0.047851563	0.027587891	-0.4440918	0.2644043	-31.57	0	3/4/2018	3	4	2018	10:30:47	37847	0.6	10	30	47	0	0.05859375	3.5562012	0.000244141	1.0273438	-0.051025391	4.9233398	0.014160156	0	0	0	0	0	0	0	0	0	1.0285645	0.028564453	0.022460938	0.011474609	-0.007568359	0.003173828	0	44330	0	0	0
1023	7005	7005	Category A	0	1.0319824	-0.059814453	0.028564453	-0.44335938	0.26733398	-31.69	0	3/4/2018	3	4	2018	10:30:47	37847	0.7	10	30	47	0	0.05859375	3.5562012	0.000244141	1.0280762	-0.051513672	4.4960938	0.009033203	0	0	0	0	0	0	0	0	0	1.0292969	0.029296875	0.012207031	-0.000244141	0.003662109	-0.008056641	0	44330	0	0	0
1024	7006	7006	Category A	0	1.0197754	-0.059814453	0.025878906	-0.43896484	0.26538086	-31.57	0	3/4/2018	3	4	2018	10:30:47	37847	0.8	10	30	47	0	0.05859375	3.5562012	0.000244141	1.0283203	-0.051513672	4.723877	0.01171875	0	0	0	0	0	0	0	0	0	1.029541	0.029541016	0.017089844	-0.000244141	-0.008544922	-0.008056641	0	44330	0	0	0
1025	7007	7007	Category A	0	1.0078125	-0.035888672	0.028320313	-0.43896484	0.27050781	-31.57	0	3/4/2018	3	4	2018	10:30:47	37847	0.9	10	30	47	0	0.05859375	3.5562012	0.000244141	1.0283203	-0.051513672	4.921875	0.025878906	0	0	0	0	0	0	0	0	0	1.029541	0.029541016	0.036865234	-0.000244141	-0.020507813	0.015625	0	44330	0	0	0
1026	7008	7008	Category A	0	1.0078125	-0.047851563	0.028320313	-0.44238281	0.26660156	-31.69	0	3/4/2018	3	4	2018	10:30:48	37848	0	10	30	48	0	0.05859375	3.5562012	0.000244141	1.0283203	-0.051269531	4.963623	0.020751953	0	0	0	0	0	0	0	0	0	1.029541	0.029541016	0.024658203	-0.000244141	-0.020507813	0.003417969	0	44330	0	0	0
1027	7009	7009	Category A	0	0.99584961	-0.071777344	0.03125	-0.45263672	0.26806641	-31.57	0	3/4/2018	3	4	2018	10:30:48	37848	0.1	10	30	48	0	0.05859375	3.5562012	0.000244141	1.0280762	-0.051513672	4.979248	0.038085938	0	0	0	0	0	0	0	0	0	1.029541	0.029541016	0.052734375	-0.000244141	-0.032226563	-0.020019531	0	44330	0	0	0
1028	7010	7010	Category A	-0.011962891	1.0559082	-0.023925781	0.030029297	-0.4362793	0.26855469	-31.69	0	3/4/2018	3	4	2018	10:30:48	37848	0.2	10	30	48	0	0.05859375	3.5562012	0	1.0283203	-0.052246094	4.5632324	0.041259766	0	0	0	0	0	0	0	0	0	1.029541	0.029541016	0.067871094	-0.011962891	0.02734375	0.028320313	0	44330	0	0	0
1029	7011	7011	Category A	0	0.99584961	-0.059814453	0.030273438	-0.44506836	0.26220703	-31.69	0	3/4/2018	3	4	2018	10:30:48	37848	0.3	10	30	48	0	0.05859375	3.5562012	0.000244141	1.0280762	-0.052246094	4.395752	0.033203125	0	0	0	0	0	0	0	0	0	1.029541	0.029541016	0.040283203	-0.000244141	-0.032226563	-0.007324219	0	44330	0	0	0
1030	7012	7012	Category A	0	1.0439453	-0.047851563	0.032714844	-0.43554688	0.26464844	-31.69	0	3/4/2018	3	4	2018	10:30:48	37848	0.4	10	30	48	0	0.05859375	3.5562012	0.000244141	1.0275879	-0.052490234	4.0844727	0.016845703	0	0	0	0	0	0	0	0	0	1.0288086	0.028808594	0.021240234	-0.000244141	0.016113281	0.004638672	0	44330	0	0	0
1031	7013	7013	Category A	-0.023925781	1.0439453	-0.071777344	0.031494141	-0.43896484	0.26855469	-31.69	0	3/4/2018	3	4	2018	10:30:48	37848	0.5	10	30	48	0	0.05859375	3.5562012	0.000244141	1.0275879	-0.052246094	3.5649414	0.034912109	0	0	0	0	0	0	0	0	0	1.0288086	0.028808594	0.059814453	-0.024169922	0.016113281	-0.019287109	0	44330	0	0	0
1032	7014	7014	Category A	-0.011962891	1.0197754	-0.071777344	0.028564453	-0.4440918	0.26733398	-31.81	0	3/4/2018	3	4	2018	10:30:48	37848	0.6	10	30	48	0	0.05859375	3.5562012	0.000244141	1.027832	-0.052490234	2.1452637	0.024169922	0	0	0	0	0	0	0	0	0	1.0290527	0.029052734	0.039550781	-0.012207031	-0.008056641	-0.019042969	0	44330	0	0	0
1033	7015	7015	Category A	0	1.0319824	-0.071777344	0.026611328	-0.43994141	0.265625	-31.81	0	3/4/2018	3	4	2018	10:30:48	37848	0.7	10	30	48	0	0.05859375	3.5562012	0.000244141	1.0275879	-0.052734375	1.4165039	0.019287109	0	0	0	0	0	0	0	0	0	1.0290527	0.029052734	0.023193359	-0.000244141	0.004150391	-0.018798828	0	44330	0	0	0
1034	7016	7016	Category A	0.011962891	1.0439453	-0.059814453	0.027587891	-0.44604492	0.26245117	-31.57	0	3/4/2018	3	4	2018	10:30:48	37848	0.8	10	30	48	0	0.05859375	3.5562012	0	1.0275879	-0.052490234	0.97363281	0.021240234	0	0	0	0	0	0	0	0	0	1.0288086	0.028808594	0.03515625	0.01171875	0.016113281	-0.007080078	0	44330	0	0	0
1035	7017	7017	Category A	0	1.0319824	-0.059814453	0.024658203	-0.44335938	0.26342773	-31.57	0	3/4/2018	3	4	2018	10:30:48	37848	0.9	10	30	48	0	0.05859375	3.5562012	0	1.0273438	-0.052490234	0.10986328	0.008544922	0	0	0	0	0	0	0	0	0	1.0288086	0.028808594	0.01171875	0	0.004394531	-0.007080078	0	44330	0	0	0
1036	7018	7018	Category A	0	1.0197754	-0.047851563	0.031005859	-0.43896484	0.26733398	-31.32	0	3/4/2018	3	4	2018	10:30:49	37849	0	10	30	49	0	0.05859375	3.5562012	0	1.0275879	-0.052246094	1.166748	0.009033203	0	0	0	0	0	0	0	0	0	1.0288086	0.028808594	0.012451172	0	-0.0078125	0.004394531	0	44330	0	0	0
1037	7019	7019	Category A	0	1.0078125	-0.059814453	0.028076172	-0.43994141	0.26660156	-31.32	0	3/4/2018	3	4	2018	10:30:49	37849	0.1	10	30	49	0	0.05859375	3.5562012	-0.000244141	1.0273438	-0.052001953	2.1433105	0.020996094	0	0	0	0	0	0	0	0	0	1.0288086	0.028808594	0.027832031	0.000244141	-0.01953125	-0.007568359	0	44330	0	0	0
1038	7020	7020	Category A	-0.011962891	1.0319824	-0.059814453	0.02734375	-0.44238281	0.26733398	-31.69	0	3/4/2018	3	4	2018	10:30:49	37849	0.2	10	30	49	0	0.05859375	3.5562012	-0.000488281	1.027832	-0.051757813	1.7697754	0.014404297	0	0	0	0	0	0	0	0	0	1.0292969	0.029296875	0.023193359	-0.011230469	0.00390625	-0.0078125	0	44330	0	0	0
1039	7021	7021	Category A	-0.011962891	1.0319824	-0.035888672	0.031005859	-0.44018555	0.26660156	-31.45	0	3/4/2018	3	4	2018	10:30:49	37849	0.3	10	30	49	0	0.05859375	3.5562012	-0.000732422	1.0273438	-0.051513672	1.859375	0.019775391	0	0	0	0	0	0	0	0	0	1.0285645	0.028564453	0.031494141	-0.010986328	0.004394531	0.015625	0	44330	0	0	0
1040	7022	7022	Category A	0.011962891	1.0197754	-0.035888672	0.026855469	-0.44580078	0.26831055	-31.57	0	3/4/2018	3	4	2018	10:30:49	37849	0.4	10	30	49	0	0.05859375	3.5562012	-0.000732422	1.0270996	-0.051757813	1.8571777	0.021728516	0	0	0	0	0	0	0	0	0	1.0283203	0.028320313	0.036132813	0.012695313	-0.007324219	0.015869141	0	44330	0	0	0
1041	7023	7023	Category A	0	1.0319824	-0.035888672	0.026367188	-0.44238281	0.26733398	-31.7	0	3/4/2018	3	4	2018	10:30:49	37849	0.5	10	30	49	0	0.05859375	3.5562012	-0.000976563	1.0266113	-0.051269531	1.4248047	0.016357422	0	0	0	0	0	0	0	0	0	1.0280762	0.028076172	0.021728516	0.000976563	0.005126953	0.015380859	0	44330	0	0	0
1042	7024	7024	Category A	-0.023925781	1.0197754	-0.035888672	0.026611328	-0.44311523	0.26831055	-31.33	0	3/4/2018	3	4	2018	10:30:49	37849	0.6	10	30	49	0	0.05859375	3.5562012	-0.000976563	1.0266113	-0.051269531	1.0693359	0.028320313	0	0	0	0	0	0	0	0	0	1.027832	0.027832031	0.044921875	-0.022705078	-0.006835938	0.015380859	0	44330	0	0	0
1043	7025	7025	Category A	0	1.0319824	-0.059814453	0.028564453	-0.44213867	0.26538086	-31.69	0	3/4/2018	3	4	2018	10:30:49	37849	0.7	10	30	49	0	0.05859375	3.5562012	-0.000976563	1.026123	-0.051513672	1.1818848	0.009765625	0	0	0	0	0	0	0	0	0	1.0275879	0.027587891	0.014648438	0.000976563	0.005615234	-0.008056641	0	44330	0	0	0
1044	7026	7026	Category A	0.011962891	1.0439453	-0.047851563	0.026611328	-0.44335938	0.26635742	-31.82	0	3/4/2018	3	4	2018	10:30:49	37849	0.8	10	30	49	0	0.05859375	3.5562012	-0.000976563	1.026123	-0.051757813	1.5678711	0.022216797	0	0	0	0	0	0	0	0	0	1.0273438	0.02734375	0.034667969	0.012939453	0.017578125	0.00390625	0	44330	0	0	0
1045	7027	7027	Category A	0	1.0559082	-0.047851563	0.028320313	-0.44042969	0.26025391	-31.45	0	3/4/2018	3	4	2018	10:30:49	37849	0.9	10	30	49	0	0.05859375	3.5562012	-0.000732422	1.0266113	-0.051757813	1.9460449	0.029296875	0	0	0	0	0	0	0	0	0	1.0280762	0.028076172	0.033691406	0.000732422	0.029052734	0.00390625	0	44330	0	0	0
1046	7028	7028	Category A	0.011962891	0.99584961	-0.035888672	0.022216797	-0.43969727	0.265625	-31.45	0	3/4/2018	3	4	2018	10:30:50	37850	0	10	30	50	0	0.058837891	3.5803711	-0.000732422	1.0266113	-0.052246094	2.463623	0.037109375	0	0	0	0	0	0	0	0	0	1.0280762	0.028076172	0.060058594	0.012695313	-0.030761719	0.016357422	0	44330	0	0	0
1047	7029	7029	Category A	0.023925781	1.0559082	-0.035888672	0.028564453	-0.44140625	0.26635742	-31.32	0	3/4/2018	3	4	2018	10:30:50	37850	0.1	10	30	50	0	0.058837891	3.5803711	-0.000732422	1.0268555	-0.052734375	2.8061523	0.041503906	0	0	0	0	0	0	0	0	0	1.0283203	0.028320313	0.070556641	0.024658203	0.028808594	0.016845703	0	44330	0	0	0
1048	7030	7030	Category A	0	1.0319824	-0.035888672	0.028076172	-0.43994141	0.26147461	-31.2	0	3/4/2018	3	4	2018	10:30:50	37850	0.2	10	30	50	0	0.058837891	3.5803711	-0.000732422	1.0268555	-0.052734375	3.1025391	0.017578125	0	0	0	0	0	0	0	0	0	1.0283203	0.028320313	0.022460938	0.000732422	0.004882813	0.016845703	0	44330	0	0	0
1049	7031	7031	Category A	-0.011962891	1.0439453	-0.059814453	0.028320313	-0.43896484	0.26318359	-31.69	0	3/4/2018	3	4	2018	10:30:50	37850	0.3	10	30	50	0	0.058837891	3.5803711	-0.000976563	1.0268555	-0.052734375	3.4084473	0.021240234	0	0	0	0	0	0	0	0	0	1.0280762	0.028076172	0.034667969	-0.010742188	0.016845703	-0.006835938	0	44330	0	0	0
1050	7032	7032	Category A	0.023925781	1.0197754	-0.011962891	0.030029297	-0.44067383	0.26660156	-31.57	0	3/4/2018	3	4	2018	10:30:50	37850	0.4	10	30	50	0	0.058837891	3.5803711	-0.001220703	1.0268555	-0.052490234	4.2780762	0.048339844	0	0	0	0	0	0	0	0	0	1.0283203	0.028320313	0.073242188	0.025146484	-0.007080078	0.040527344	0	44330	0	0	0
1051	7033	7033	Category A	0.011962891	1.0439453	-0.047851563	0.027587891	-0.44042969	0.26831055	-31.33	0	3/4/2018	3	4	2018	10:30:50	37850	0.5	10	30	50	0	0.058837891	3.5803711	-0.001220703	1.0275879	-0.052001953	4.9406738	0.021240234	0	0	0	0	0	0	0	0	0	1.0288086	0.028808594	0.033691406	0.013183594	0.016113281	0.004150391	0	44330	0	0	0
1052	7034	7034	Category A	0.035888672	1.0197754	-0.035888672	0.025634766	-0.44482422	0.26538086	-31.33	0	3/4/2018	3	4	2018	10:30:50	37850	0.6	10	30	50	0	0.058837891	3.5803711	-0.001464844	1.027832	-0.052001953	4.2314453	0.041503906	0	0	0	0	0	0	0	0	0	1.0292969	0.029296875	0.061523438	0.037353516	-0.008056641	0.016113281	0	44330	0	0	0
1053	7035	7035	Category A	0.011962891	1.0197754	-0.035888672	0.02734375	-0.44067383	0.265625	-30.96	0	3/4/2018	3	4	2018	10:30:50	37850	0.7	10	30	50	0	0.058837891	3.5803711	-0.001464844	1.0285645	-0.05078125	3.6008301	0.021972656	0	0	0	0	0	0	0	0	0	1.0297852	0.029785156	0.037353516	0.013427734	-0.008789063	0.014892578	0	44330	0	0	0
1054	7036	7036	Category A	0.011962891	1.0439453	-0.047851563	0.026611328	-0.44140625	0.2644043	-31.2	0	3/4/2018	3	4	2018	10:30:50	37850	0.8	10	30	50	0	0.058837891	3.5803711	-0.001220703	1.0288086	-0.050292969	3.0217285	0.020019531	0	0	0	0	0	0	0	0	0	1.0300293	0.030029297	0.030761719	0.013183594	0.014892578	0.002441406	0	44330	0	0	0
1055	7037	7037	Category A	-0.011962891	1.0078125	-0.047851563	0.026611328	-0.4440918	0.26635742	-31.32	0	3/4/2018	3	4	2018	10:30:50	37850	0.9	10	30	50	0	0.058837891	3.5803711	-0.001220703	1.0288086	-0.050292969	2.2817383	0.023681641	0	0	0	0	0	0	0	0	0	1.0300293	0.030029297	0.034179688	-0.010498047	-0.020996094	0.002441406	0	44330	0	0	0
1056	7038	7038	Category A	0	1.0197754	-0.059814453	0.026611328	-0.44311523	0.26831055	-31.08	0	3/4/2018	3	4	2018	10:30:51	37851	0	10	30	51	0	0.058837891	3.5803711	-0.001464844	1.0288086	-0.050048828	0.93994141	0.013183594	0	0	0	0	0	0	0	0	0	1.0300293	0.030029297	0.020263672	0.001464844	-0.009033203	-0.009521484	0	44330	0	0	0
1057	7039	7039	Category A	0	1.0197754	-0.023925781	0.028564453	-0.44482422	0.26831055	-31.08	0	3/4/2018	3	4	2018	10:30:51	37851	0.1	10	30	51	0	0.058837891	3.5803711	-0.001708984	1.0288086	-0.049316406	0.48413086	0.027099609	0	0	0	0	0	0	0	0	0	1.0300293	0.030029297	0.036376953	0.001708984	-0.009033203	0.025390625	0	44330	0	0	0
1058	7040	7040	Category A	0	1.0197754	-0.023925781	0.028564453	-0.44335938	0.26733398	-31.08	0	3/4/2018	3	4	2018	10:30:51	37851	0.2	10	30	51	0	0.058837891	3.5803711	-0.001708984	1.0292969	-0.048828125	1.09375	0.026855469	0	0	0	0	0	0	0	0	0	1.0305176	0.030517578	0.036621094	0.001708984	-0.009521484	0.024902344	0	44330	0	0	0
1059	7041	7041	Category A	0.011962891	1.0559082	-0.059814453	0.025634766	-0.44775391	0.26293945	-31.2	0	3/4/2018	3	4	2018	10:30:51	37851	0.3	10	30	51	0	0.058837891	3.5803711	-0.001708984	1.0297852	-0.048828125	1.1015625	0.03125	0	0	0	0	0	0	0	0	0	1.0307617	0.030761719	0.05078125	0.013671875	0.026123047	-0.010742188	0	44330	0	0	0
1060	7042	7042	Category A	0	1.0439453	-0.059814453	0.025878906	-0.44848633	0.26025391	-31.45	0	3/4/2018	3	4	2018	10:30:51	37851	0.4	10	30	51	0	0.058837891	3.5803711	-0.001708984	1.0297852	-0.049316406	0.72583008	0.017578125	0	0	0	0	0	0	0	0	0	1.0307617	0.030761719	0.026367188	0.001708984	0.014160156	-0.010253906	0	44330	0	0	0
1061	7043	7043	Category A	-0.011962891	1.0319824	-0.059814453	0.023925781	-0.4465332	0.26123047	-31.57	0	3/4/2018	3	4	2018	10:30:51	37851	0.5	10	30	51	0	0.058837891	3.5803711	-0.001708984	1.029541	-0.049316406	0.70410156	0.014648438	0	0	0	0	0	0	0	0	0	1.0307617	0.030761719	0.022705078	-0.010009766	0.002197266	-0.010253906	0	44330	0	0	0
1062	7044	7044	Category A	0	1.0439453	-0.083984375	0.02734375	-0.44165039	0.26831055	-31.57	0	3/4/2018	3	4	2018	10:30:51	37851	0.6	10	30	51	0	0.058837891	3.5803711	-0.001708984	1.0297852	-0.049560547	1.5739746	0.037109375	0	0	0	0	0	0	0	0	0	1.0310059	0.031005859	0.050048828	0.001708984	0.013916016	-0.034179688	0	44330	0	0	0
1063	7045	7045	Category A	0	1.0319824	-0.071777344	0.029052734	-0.44604492	0.26538086	-31.94	0	3/4/2018	3	4	2018	10:30:51	37851	0.7	10	30	51	0	0.058837891	3.5803711	-0.002197266	1.0300293	-0.049560547	1.6743164	0.022216797	0	0	0	0	0	0	0	0	0	1.03125	0.03125	0.026123047	0.002197266	0.001708984	-0.021972656	0	44330	0	0	0
1064	7046	7046	Category A	0.011962891	1.0197754	-0.059814453	0.025878906	-0.4387207	0.26855469	-31.94	0	3/4/2018	3	4	2018	10:30:51	37851	0.8	10	30	51	0	0.058837891	3.5803711	-0.002197266	1.0300293	-0.049072266	1.4445801	0.020507813	0	0	0	0	0	0	0	0	0	1.03125	0.03125	0.03515625	0.014160156	-0.010253906	-0.010498047	0	44330	0	0	0
1065	7047	7047	Category A	0	1.0319824	-0.035888672	0.026611328	-0.43994141	0.2644043	-31.82	0	3/4/2018	3	4	2018	10:30:51	37851	0.9	10	30	51	0	0.058837891	3.5803711	-0.002197266	1.0302734	-0.049072266	1.3427734	0.013427734	0	0	0	0	0	0	0	0	0	1.0314941	0.031494141	0.017089844	0.002197266	0.001464844	0.013183594	0	44330	0	0	0
1066	7048	7048	Category A	0	1.0078125	-0.059814453	0.030273438	-0.44750977	0.26538086	-31.82	0	3/4/2018	3	4	2018	10:30:52	37852	0	10	30	52	0	0.058837891	3.5803711	-0.002197266	1.0300293	-0.049316406	1.6130371	0.024658203	0	0	0	0	0	0	0	0	0	1.03125	0.03125	0.03515625	0.002197266	-0.022216797	-0.010253906	0	44330	0	0	0
1067	7049	7049	Category A	-0.011962891	1.0439453	-0.083984375	0.024902344	-0.44165039	0.26049805	-31.57	0	3/4/2018	3	4	2018	10:30:52	37852	0.1	10	30	52	0	0.058837891	3.5803711	-0.002197266	1.0305176	-0.049316406	1.0622559	0.038085938	0	0	0	0	0	0	0	0	0	1.0317383	0.031738281	0.057373047	-0.009521484	0.013183594	-0.034423828	0	44330	0	0	0
1068	7050	7050	Category A	0.011962891	1.0319824	-0.047851563	0.027832031	-0.44580078	0.26538086	-31.57	0	3/4/2018	3	4	2018	10:30:52	37852	0.2	10	30	52	0	0.058837891	3.5803711	-0.002197266	1.0307617	-0.048828125	0.85522461	0.014404297	0	0	0	0	0	0	0	0	0	1.0319824	0.031982422	0.016357422	0.014160156	0.000976563	0.000976563	0	44330	0	0	0
1069	7051	7051	Category A	-0.011962891	1.0078125	-0.059814453	0.026611328	-0.44140625	0.25732422	-31.2	0	3/4/2018	3	4	2018	10:30:52	37852	0.3	10	30	52	0	0.058837891	3.5803711	-0.002197266	1.0305176	-0.049316406	1.9675293	0.026855469	0	0	0	0	0	0	0	0	0	1.0317383	0.031738281	0.04296875	-0.009521484	-0.022705078	-0.010253906	0	44330	0	0	0
1070	7052	7052	Category A	-0.011962891	1.0319824	-0.035888672	0.025634766	-0.43994141	0.27026367	-31.2	0	3/4/2018	3	4	2018	10:30:52	37852	0.4	10	30	52	0	0.058837891	3.5803711	-0.002197266	1.03125	-0.048828125	2.265625	0.016357422	0	0	0	0	0	0	0	0	0	1.0322266	0.032226563	0.0234375	-0.009521484	0.000488281	0.012939453	0	44330	0	0	0
1071	7053	7053	Category A	0.011962891	1.0319824	-0.071777344	0.025634766	-0.44482422	0.26904297	-31.2	0	3/4/2018	3	4	2018	10:30:52	37852	0.5	10	30	52	0	0.058837891	3.5803711	-0.001953125	1.03125	-0.048583984	3.1872559	0.026855469	0	0	0	0	0	0	0	0	0	1.0322266	0.032226563	0.037597656	0.013916016	0.000488281	-0.022949219	0	44330	0	0	0
1072	7054	7054	Category A	0	1.0078125	-0.059814453	0.03125	-0.44238281	0.26757813	-31.32	0	3/4/2018	3	4	2018	10:30:52	37852	0.6	10	30	52	0	0.058837891	3.5803711	-0.001464844	1.0310059	-0.048828125	4.8937988	0.025634766	0	0	0	0	0	0	0	0	0	1.0322266	0.032226563	0.035644531	0.001464844	-0.023193359	-0.010742188	0	44330	0	0	0
1073	7055	7055	Category A	-0.023925781	1.0197754	-0.023925781	0.026367188	-0.44238281	0.265625	-31.94	0	3/4/2018	3	4	2018	10:30:52	37852	0.7	10	30	52	0	0.058837891	3.5803711	-0.001220703	1.0310059	-0.048828125	5.8793945	0.035400391	0	0	0	0	0	0	0	0	0	1.0322266	0.032226563	0.058837891	-0.022460938	-0.011230469	0.024902344	0	44330	0	0	0
1074	7056	7056	Category A	-0.011962891	1.0197754	-0.035888672	0.028564453	-0.4387207	0.26831055	-31.94	0	3/4/2018	3	4	2018	10:30:52	37852	0.8	10	30	52	0	0.058837891	3.5803711	-0.001464844	1.03125	-0.048583984	5.8859863	0.020019531	0	0	0	0	0	0	0	0	0	1.0322266	0.032226563	0.034667969	-0.010253906	-0.011474609	0.012695313	0	44330	0	0	0
1075	7057	7057	Category A	0	1.0439453	-0.035888672	0.030273438	-0.44384766	0.26538086	-31.94	0	3/4/2018	3	4	2018	10:30:52	37852	0.9	10	30	52	0	0.058837891	3.5803711	-0.001464844	1.0310059	-0.048828125	6.1916504	0.018310547	0	0	0	0	0	0	0	0	0	1.0322266	0.032226563	0.027587891	0.001464844	0.012695313	0.012939453	0	44330	0	0	0
1076	7058	7058	Category A	-0.011962891	1.0078125	-0.035888672	0.029541016	-0.44750977	0.26635742	-31.94	0	3/4/2018	3	4	2018	10:30:53	37853	0	10	30	53	0	0.058837891	3.5803711	-0.001464844	1.0310059	-0.048583984	6.7766113	0.028320313	0	0	0	0	0	0	0	0	0	1.0322266	0.032226563	0.046142578	-0.010253906	-0.023193359	0.012695313	0	44330	0	0	0
1077	7059	7059	Category A	0.011962891	1.0439453	-0.059814453	0.027587891	-0.44140625	0.26538086	-31.69	0	3/4/2018	3	4	2018	10:30:53	37853	0.111	10	30	53	0	0.058837891	3.5803711	-0.001464844	1.0310059	-0.048339844	6.1987305	0.021728516	0	0	0	0	0	0	0	0	0	1.0322266	0.032226563	0.037597656	0.013427734	0.012695313	-0.011230469	0	44330	0	0	0
1078	7060	7060	Category A	-0.023925781	0.98388672	-0.047851563	0.023193359	-0.43798828	0.26757813	-31.69	0	3/4/2018	3	4	2018	10:30:53	37853	0.222	10	30	53	0	0.058837891	3.5803711	-0.001464844	1.03125	-0.048583984	4.2756348	0.052490234	0	0	0	0	0	0	0	0	0	1.0324707	0.032470703	0.070556641	-0.022216797	-0.047363281	0.000732422	0	44330	0	0	0
1079	7061	7061	Category A	0	1.0078125	-0.047851563	0.02734375	-0.44238281	0.26635742	-31.45	0	3/4/2018	3	4	2018	10:30:53	37853	0.333	10	30	53	0	0.058837891	3.5803711	-0.001464844	1.0314941	-0.048583984	3.0754395	0.023681641	0	0	0	0	0	0	0	0	0	1.0327148	0.032714844	0.026123047	0.001464844	-0.023681641	0.000732422	0	44330	0	0	0
1080	7062	7062	Category A	-0.011962891	1.0197754	-0.035888672	0.026611328	-0.43896484	0.26733398	-31.2	0	3/4/2018	3	4	2018	10:30:53	37853	0.444	10	30	53	0	0.058837891	3.5803711	-0.001220703	1.0317383	-0.049316406	2.3427734	0.020751953	0	0	0	0	0	0	0	0	0	1.0327148	0.032714844	0.035888672	-0.010498047	-0.011962891	0.013427734	0	44330	0	0	0
1081	7063	7063	Category A	0	1.0197754	-0.035888672	0.027587891	-0.44580078	0.26611328	-31.2	0	3/4/2018	3	4	2018	10:30:53	37853	0.555	10	30	53	0	0.058837891	3.5803711	-0.001464844	1.0319824	-0.050048828	1.1889648	0.018798828	0	0	0	0	0	0	0	0	0	1.0332031	0.033203125	0.027832031	0.001464844	-0.012207031	0.014160156	0	44330	0	0	0
1082	7064	7064	Category A	0	1.0319824	-0.047851563	0.030273438	-0.44384766	0.26538086	-31.45	0	3/4/2018	3	4	2018	10:30:53	37853	0.666	10	30	53	0	0.058837891	3.5803711	-0.001220703	1.0319824	-0.050292969	0.43969727	0.002685547	0	0	0	0	0	0	0	0	0	1.0332031	0.033203125	0.00390625	0.001220703	0	0.002441406	0	44330	0	0	0
1083	7065	7065	Category A	0	1.0078125	-0.071777344	0.029296875	-0.44311523	0.26757813	-31.69	0	3/4/2018	3	4	2018	10:30:53	37853	0.777	10	30	53	0	0.058837891	3.5803711	-0.000732422	1.0324707	-0.050292969	1.9699707	0.032470703	0	0	0	0	0	0	0	0	0	1.0336914	0.033691406	0.046630859	0.000732422	-0.024658203	-0.021240234	0	44330	0	0	0
1084	7066	7066	Category A	-0.011962891	1.0678711	-0.047851563	0.031738281	-0.44628906	0.26049805	-31.82	0	3/4/2018	3	4	2018	10:30:53	37853	0.888	10	30	53	0	0.058837891	3.5803711	-0.000732422	1.0324707	-0.050048828	2.7624512	0.036865234	0	0	0	0	0	0	0	0	0	1.0336914	0.033691406	0.048583984	-0.010986328	0.03515625	0.002197266	0	44330	0	0	0
1085	7067	7067	Category A	0	1.0439453	-0.071777344	0.029785156	-0.44165039	0.26342773	-31.69	0	3/4/2018	3	4	2018	10:30:54	37854	0	10	30	54	0	0.058837891	3.5803711	-0.000976563	1.0324707	-0.050048828	3.3703613	0.024169922	0	0	0	0	0	0	0	0	0	1.0336914	0.033691406	0.033935547	0.000976563	0.011230469	-0.021484375	0	44330	0	0	0
1086	7068	7068	Category A	-0.011962891	1.0319824	-0.071777344	0.025390625	-0.44702148	0.25927734	-31.57	0	3/4/2018	3	4	2018	10:30:54	37854	0.1	10	30	54	0	0.058837891	3.5803711	-0.000976563	1.0317383	-0.050537109	3.8862305	0.0234375	0	0	0	0	0	0	0	0	0	1.032959	0.032958984	0.031738281	-0.010742188	0	-0.020996094	0	44330	0	0	0
1087	7069	7069	Category A	0	1.0319824	-0.035888672	0.028808594	-0.44067383	0.265625	-31.57	0	3/4/2018	3	4	2018	10:30:54	37854	0.2	10	30	54	0	0.058837891	3.5803711	-0.001464844	1.0319824	-0.050537109	3.5603027	0.014892578	0	0	0	0	0	0	0	0	0	1.0332031	0.033203125	0.016357422	0.001464844	0	0.014648438	0	44330	0	0	0
1088	7070	7070	Category A	-0.011962891	1.0197754	-0.059814453	0.026611328	-0.44677734	0.2590332	-31.69	0	3/4/2018	3	4	2018	10:30:54	37854	0.3	10	30	54	0	0.058837891	3.5803711	-0.001708984	1.0314941	-0.05078125	2.6027832	0.017822266	0	0	0	0	0	0	0	0	0	1.0327148	0.032714844	0.030761719	-0.010009766	-0.01171875	-0.008789063	0	44330	0	0	0
1089	7071	7071	Category A	-0.011962891	1.0439453	-0.035888672	0.030029297	-0.44067383	0.26660156	-31.94	0	3/4/2018	3	4	2018	10:30:54	37854	0.4	10	30	54	0	0.058837891	3.5803711	-0.001708984	1.0317383	-0.05078125	2.1694336	0.021728516	0	0	0	0	0	0	0	0	0	1.032959	0.032958984	0.037109375	-0.010009766	0.011962891	0.014892578	0	44330	0	0	0
1090	7072	7072	Category A	0	1.0678711	-0.035888672	0.031005859	-0.44018555	0.26757813	-32.06	0	3/4/2018	3	4	2018	10:30:54	37854	0.5	10	30	54	0	0.058837891	3.5803711	-0.001464844	1.0317383	-0.050292969	0.98022461	0.038818359	0	0	0	0	0	0	0	0	0	1.032959	0.032958984	0.052246094	0.001464844	0.035888672	0.014404297	0	44330	0	0	0
1091	7073	7073	Category A	-0.011962891	1.0559082	-0.059814453	0.028320313	-0.44238281	0.26831055	-31.94	0	3/4/2018	3	4	2018	10:30:54	37854	0.6	10	30	54	0	0.058837891	3.5803711	-0.001708984	1.0314941	-0.051025391	0.35302734	0.027587891	0	0	0	0	0	0	0	0	0	1.0327148	0.032714844	0.04296875	-0.010009766	0.024169922	-0.008544922	0	44330	0	0	0
1092	7074	7074	Category A	0	1.0917969	-0.023925781	0.028320313	-0.43969727	0.26855469	-32.19	0	3/4/2018	3	4	2018	10:30:54	37854	0.7	10	30	54	0	0.058837891	3.5803711	-0.001708984	1.03125	-0.051025391	0.57373047	0.066162109	0	0	0	0	0	0	0	0	0	1.0327148	0.032714844	0.089355469	0.001708984	0.060302734	0.027099609	0	44330	0	0	0
1093	7075	7075	Category A	0	1.0559082	-0.035888672	0.026367188	-0.44238281	0.265625	-32.06	0	3/4/2018	3	4	2018	10:30:54	37854	0.8	10	30	54	0	0.058837891	3.5803711	-0.002197266	1.0314941	-0.051025391	1.9538574	0.028808594	0	0	0	0	0	0	0	0	0	1.0327148	0.032714844	0.041748047	0.002197266	0.024169922	0.015136719	0	44330	0	0	0
1094	7076	7076	Category A	0	1.0319824	-0.035888672	0.029296875	-0.44775391	0.26513672	-31.94	0	3/4/2018	3	4	2018	10:30:54	37854	0.9	10	30	54	0	0.058837891	3.5803711	-0.002441406	1.0314941	-0.052001953	3.119873	0.016357422	0	0	0	0	0	0	0	0	0	1.0327148	0.032714844	0.019042969	0.002441406	0.000244141	0.016113281	0	44330	0	0	0
1095	7077	7077	Category A	-0.023925781	1.0197754	-0.047851563	0.027587891	-0.44873047	0.25830078	-31.94	0	3/4/2018	3	4	2018	10:30:55	37855	0	10	30	55	0	0.058837891	3.5803711	-0.002685547	1.0314941	-0.051757813	4.1650391	0.024414063	0	0	0	0	0	0	0	0	0	1.0327148	0.032714844	0.036865234	-0.020996094	-0.01171875	0.00390625	0	44330	0	0	0
1096	7078	7078	Category A	-0.011962891	1.0319824	-0.035888672	0.028320313	-0.44042969	0.27026367	-31.82	0	3/4/2018	3	4	2018	10:30:55	37855	0.09	10	30	55	0	0.058837891	3.5803711	-0.002441406	1.0319824	-0.051757813	4.1904297	0.018310547	0	0	0	0	0	0	0	0	0	1.0332031	0.033203125	0.025146484	-0.009277344	0	0.015869141	0	44330	0	0	0
1097	7079	7079	Category A	-0.011962891	1.0439453	-0.035888672	0.028564453	-0.4440918	0.26831055	-31.82	0	3/4/2018	3	4	2018	10:30:55	37855	0.181	10	30	55	0	0.058837891	3.5803711	-0.002197266	1.0317383	-0.051269531	4.0183105	0.021728516	0	0	0	0	0	0	0	0	0	1.032959	0.032958984	0.037109375	-0.009521484	0.011962891	0.015380859	0	44330	0	0	0
1098	7080	7080	Category A	-0.011962891	1.0439453	-0.047851563	0.031005859	-0.43530273	0.26586914	-31.57	0	3/4/2018	3	4	2018	10:30:55	37855	0.272	10	30	55	0	0.058837891	3.5803711	-0.002197266	1.0317383	-0.051757813	3.2890625	0.015869141	0	0	0	0	0	0	0	0	0	1.0332031	0.033203125	0.025634766	-0.009521484	0.011962891	0.00390625	0	44330	0	0	0
1099	7081	7081	Category A	-0.011962891	1.0319824	-0.083984375	0.030029297	-0.43896484	0.26660156	-31.33	0	3/4/2018	3	4	2018	10:30:55	37855	0.363	10	30	55	0	0.058837891	3.5803711	-0.002197266	1.0319824	-0.052001953	3.1411133	0.032958984	0	0	0	0	0	0	0	0	0	1.0332031	0.033203125	0.041259766	-0.009521484	0	-0.031738281	0	44330	0	0	0
1100	7082	7082	Category A	0	1.0319824	-0.083984375	0.025878906	-0.43896484	0.26245117	-30.96	0	3/4/2018	3	4	2018	10:30:55	37855	0.454	10	30	55	0	0.058837891	3.5803711	-0.002441406	1.0317383	-0.051757813	2.7668457	0.031982422	0	0	0	0	0	0	0	0	0	1.0332031	0.033203125	0.034667969	0.002441406	0	-0.031982422	0	44330	0	0	0
1101	7083	7083	Category A	-0.011962891	1.0319824	-0.035888672	0.028564453	-0.43725586	0.26635742	-30.96	0	3/4/2018	3	4	2018	10:30:55	37855	0.545	10	30	55	0	0.058837891	3.5803711	-0.002197266	1.03125	-0.051269531	2.8146973	0.018066406	0	0	0	0	0	0	0	0	0	1.0327148	0.032714844	0.025634766	-0.009521484	0.000488281	0.015380859	0	44330	0	0	0
1102	7084	7084	Category A	-0.011962891	1.0319824	-0.047851563	0.028564453	-0.44775391	0.26538086	-31.08	0	3/4/2018	3	4	2018	10:30:55	37855	0.636	10	30	55	0	0.058837891	3.5803711	-0.002197266	1.0307617	-0.051025391	2.5085449	0.010009766	0	0	0	0	0	0	0	0	0	1.0322266	0.032226563	0.013671875	-0.009521484	0.000976563	0.003173828	0	44330	0	0	0
1103	7085	7085	Category A	-0.011962891	1.0319824	-0.023925781	0.029052734	-0.44140625	0.265625	-31.57	0	3/4/2018	3	4	2018	10:30:55	37855	0.727	10	30	55	0	0.058837891	3.5803711	-0.002197266	1.0302734	-0.05078125	1.5544434	0.028564453	0	0	0	0	0	0	0	0	0	1.0314941	0.031494141	0.038085938	-0.009521484	0.001464844	0.026855469	0	44330	0	0	0
1104	7086	7086	Category A	0	1.0439453	-0.059814453	0.02734375	-0.43896484	0.26660156	-31.94	0	3/4/2018	3	4	2018	10:30:55	37855	0.818	10	30	55	0	0.058837891	3.5803711	-0.002441406	1.0297852	-0.050537109	0.80541992	0.016845703	0	0	0	0	0	0	0	0	0	1.0310059	0.031005859	0.025634766	0.002441406	0.013916016	-0.009033203	0	44330	0	0	0
1105	7087	7087	Category A	0	0.99584961	-0.047851563	0.028320313	-0.43969727	0.26733398	-31.94	0	3/4/2018	3	4	2018	10:30:55	37855	0.909	10	30	55	0	0.058837891	3.5803711	-0.002685547	1.0292969	-0.050537109	0.74267578	0.033691406	0	0	0	0	0	0	0	0	0	1.0305176	0.030517578	0.0390625	0.002685547	-0.033447266	0.002685547	0	44330	0	0	0
1106	7088	7088	Category A	0	1.0439453	-0.047851563	0.026611328	-0.44311523	0.26928711	-31.82	0	3/4/2018	3	4	2018	10:30:56	37856	0	10	30	56	0	0.058837891	3.5803711	-0.002685547	1.0292969	-0.050537109	1.8820801	0.014892578	0	0	0	0	0	0	0	0	0	1.0305176	0.030517578	0.020019531	0.002685547	0.014404297	0.002685547	0	44330	0	0	0
1107	7089	7089	Category A	0	1.0197754	-0.047851563	0.027587891	-0.44238281	0.26416016	-31.69	0	3/4/2018	3	4	2018	10:30:56	37856	0.1	10	30	56	0	0.058837891	3.5803711	-0.002685547	1.0290527	-0.050048828	2.9304199	0.010009766	0	0	0	0	0	0	0	0	0	1.0302734	0.030273438	0.014404297	0.002685547	-0.009277344	0.002197266	0	44330	0	0	0
1108	7090	7090	Category A	0	1.0319824	-0.047851563	0.026611328	-0.44506836	0.26611328	-31.57	0	3/4/2018	3	4	2018	10:30:56	37856	0.2	10	30	56	0	0.058837891	3.5803711	-0.002441406	1.0290527	-0.049316406	3.1538086	0.004150391	0	0	0	0	0	0	0	0	0	1.0300293	0.030029297	0.006835938	0.002441406	0.002929688	0.001464844	0	44330	0	0	0
1109	7091	7091	Category A	0	1.0439453	-0.035888672	0.024902344	-0.44677734	0.26538086	-31.45	0	3/4/2018	3	4	2018	10:30:56	37856	0.3	10	30	56	0	0.058837891	3.5803711	-0.002441406	1.0290527	-0.049316406	3.498291	0.020263672	0	0	0	0	0	0	0	0	0	1.0300293	0.030029297	0.031005859	0.002441406	0.014892578	0.013427734	0	44330	0	0	0
1110	7092	7092	Category A	0.011962891	1.0439453	-0.023925781	0.025634766	-0.43798828	0.2644043	-31.57	0	3/4/2018	3	4	2018	10:30:56	37856	0.4	10	30	56	0	0.058837891	3.5803711	-0.001953125	1.0292969	-0.049316406	4.2687988	0.032470703	0	0	0	0	0	0	0	0	0	1.0305176	0.030517578	0.053955078	0.013916016	0.014404297	0.025390625	0	44330	0	0	0
1111	7093	7093	Category A	0.011962891	1.0319824	-0.083984375	0.02734375	-0.44067383	0.26635742	-31.69	0	3/4/2018	3	4	2018	10:30:56	37856	0.5	10	30	56	0	0.058837891	3.5803711	-0.001708984	1.029541	-0.050048828	4.3520508	0.036621094	0	0	0	0	0	0	0	0	0	1.0307617	0.030761719	0.050048828	0.013671875	0.002197266	-0.033691406	0	44330	0	0	0
1112	7094	7094	Category A	0.011962891	1.0197754	-0.071777344	0.028320313	-0.44506836	0.26416016	-31.45	0	3/4/2018	3	4	2018	10:30:56	37856	0.6	10	30	56	0	0.058837891	3.5803711	-0.001953125	1.029541	-0.049804688	4.3532715	0.027587891	0	0	0	0	0	0	0	0	0	1.0307617	0.030761719	0.045654297	0.013916016	-0.009765625	-0.021728516	0	44330	0	0	0
1113	7095	7095	Category A	-0.011962891	1.0439453	-0.047851563	0.028320313	-0.43920898	0.26660156	-31.57	0	3/4/2018	3	4	2018	10:30:56	37856	0.7	10	30	56	0	0.058837891	3.5803711	-0.001953125	1.029541	-0.049804688	3.8039551	0.017333984	0	0	0	0	0	0	0	0	0	1.0307617	0.030761719	0.026123047	-0.009765625	0.014160156	0.001953125	0	44330	0	0	0
1114	7096	7096	Category A	0	1.0319824	-0.095947266	0.025878906	-0.44042969	0.26733398	-31.69	0	3/4/2018	3	4	2018	10:30:56	37856	0.8	10	30	56	0	0.058837891	3.5803711	-0.001708984	1.0292969	-0.049804688	3.3535156	0.045898438	0	0	0	0	0	0	0	0	0	1.0305176	0.030517578	0.050292969	0.001708984	0.002441406	-0.045898438	0	44330	0	0	0
1115	7097	7097	Category A	0	1.0319824	-0.023925781	0.029052734	-0.44018555	0.26757813	-31.69	0	3/4/2018	3	4	2018	10:30:56	37856	0.9	10	30	56	0	0.058837891	3.5803711	-0.001708984	1.0297852	-0.049804688	1.8110352	0.026123047	0	0	0	0	0	0	0	0	0	1.0310059	0.031005859	0.029785156	0.001708984	0.001953125	0.025878906	0	44330	0	0	0
1116	7098	7098	Category A	0.011962891	1.0197754	-0.035888672	0.030029297	-0.43701172	0.26342773	-31.94	0	3/4/2018	3	4	2018	10:30:57	37857	0	10	30	57	0	0.058837891	3.5803711	-0.001708984	1.0292969	-0.049804688	0.21142578	0.021728516	0	0	0	0	0	0	0	0	0	1.0305176	0.030517578	0.037109375	0.013671875	-0.009521484	0.013916016	0	44330	0	0	0
1117	7099	7099	Category A	-0.011962891	1.0319824	-0.071777344	0.026367188	-0.44042969	0.26757813	-32.19	0	3/4/2018	3	4	2018	10:30:57	37857	0.111	10	30	57	0	0.058837891	3.5803711	-0.001464844	1.029541	-0.049804688	0.95654297	0.024169922	0	0	0	0	0	0	0	0	0	1.0307617	0.030761719	0.034423828	-0.010253906	0.002197266	-0.021728516	0	44330	0	0	0
1118	7100	7100	Category A	0	1.0439453	-0.071777344	0.022216797	-0.44042969	0.26318359	-31.94	0	3/4/2018	3	4	2018	10:30:57	37857	0.222	10	30	57	0	0.058837891	3.5803711	-0.001708984	1.0292969	-0.049560547	1.3330078	0.026367188	0	0	0	0	0	0	0	0	0	1.0305176	0.030517578	0.038330078	0.001708984	0.014404297	-0.021972656	0	44330	0	0	0
1119	7101	7101	Category A	0	1.0439453	-0.083984375	0.031005859	-0.43896484	0.26660156	-31.69	0	3/4/2018	3	4	2018	10:30:57	37857	0.333	10	30	57	0	0.058837891	3.5803711	-0.001464844	1.0292969	-0.049804688	1.1765137	0.037109375	0	0	0	0	0	0	0	0	0	1.0305176	0.030517578	0.050048828	0.001464844	0.014404297	-0.033935547	0	44330	0	0	0
1120	7102	7102	Category A	0	1.0439453	-0.095947266	0.030029297	-0.43994141	0.26757813	-31.57	0	3/4/2018	3	4	2018	10:30:57	37857	0.444	10	30	57	0	0.058837891	3.5803711	-0.001464844	1.0292969	-0.049804688	0.97216797	0.048339844	0	0	0	0	0	0	0	0	0	1.0305176	0.030517578	0.062011719	0.001464844	0.014404297	-0.045898438	0	44330	0	0	0
1121	7103	7103	Category A	0.011962891	1.0439453	-0.059814453	0.028564453	-0.44140625	0.26757813	-31.32	0	3/4/2018	3	4	2018	10:30:57	37857	0.555	10	30	57	0	0.058837891	3.5803711	-0.001220703	1.0297852	-0.050537109	0.22021484	0.021484375	0	0	0	0	0	0	0	0	0	1.0310059	0.031005859	0.036621094	0.013183594	0.013916016	-0.009033203	0	44330	0	0	0
1122	7104	7104	Category A	0.023925781	1.0439453	-0.035888672	0.029541016	-0.44750977	0.26635742	-31.32	0	3/4/2018	3	4	2018	10:30:57	37857	0.666	10	30	57	0	0.058837891	3.5771484	-0.001464844	1.0297852	-0.050537109	0.092529297	0.032470703	0	0	0	0	0	0	0	0	0	1.0310059	0.031005859	0.054199219	0.025390625	0.013916016	0.014648438	0	44330	0	0	0
1123	7105	7105	Category A	0	1.0439453	-0.035888672	0.024902344	-0.44482422	0.26245117	-31.69	0	3/4/2018	3	4	2018	10:30:57	37857	0.777	10	30	57	0	0.058837891	3.5771484	-0.001220703	1.029541	-0.050292969	0.12939453	0.020263672	0	0	0	0	0	0	0	0	0	1.0307617	0.030761719	0.030029297	0.001220703	0.014160156	0.014404297	0	44330	0	0	0
1124	7106	7106	Category A	-0.011962891	1.0319824	-0.059814453	0.030029297	-0.44165039	0.2644043	-31.57	0	3/4/2018	3	4	2018	10:30:57	37857	0.888	10	30	57	0	0.058837891	3.5771484	-0.000976563	1.0300293	-0.049804688	0.19213867	0.014648438	0	0	0	0	0	0	0	0	0	1.03125	0.03125	0.022460938	-0.010742188	0.001708984	-0.009765625	0	44330	0	0	0
1125	7107	7107	Category A	-0.011962891	1.0078125	-0.083984375	0.026367188	-0.44042969	0.26245117	-31.69	0	3/4/2018	3	4	2018	10:30:58	37858	0	10	30	58	0	0.058837891	3.5771484	-0.000732422	1.0297852	-0.050048828	0.052490234	0.041748047	0	0	0	0	0	0	0	0	0	1.0310059	0.031005859	0.066894531	-0.010986328	-0.021972656	-0.033691406	0	44330	0	0	0
1126	7108	7108	Category A	-0.011962891	1.0078125	-0.035888672	0.028320313	-0.44238281	0.26831055	-31.82	0	3/4/2018	3	4	2018	10:30:58	37858	0.1	10	30	58	0	0.058837891	3.5771484	-0.000732422	1.0300293	-0.049804688	0.88500977	0.028564453	0	0	0	0	0	0	0	0	0	1.03125	0.03125	0.047363281	-0.010986328	-0.022216797	0.013916016	0	44330	0	0	0
1127	7109	7109	Category A	0	1.0197754	-0.047851563	0.028564453	-0.4440918	0.26831055	-31.32	0	3/4/2018	3	4	2018	10:30:58	37858	0.2	10	30	58	0	0.058837891	3.5771484	-0.000732422	1.0300293	-0.049316406	0.50854492	0.010498047	0	0	0	0	0	0	0	0	0	1.03125	0.03125	0.012939453	0.000732422	-0.010253906	0.001464844	0	44330	0	0	0
1128	7110	7110	Category A	0	1.0559082	-0.047851563	0.027587891	-0.4440918	0.26928711	-31.57	0	3/4/2018	3	4	2018	10:30:58	37858	0.3	10	30	58	0	0.058837891	3.5771484	-0.000732422	1.0305176	-0.049804688	0.85864258	0.025390625	0	0	0	0	0	0	0	0	0	1.0317383	0.031738281	0.028076172	0.000732422	0.025146484	0.001953125	0	44330	0	0	0
1129	7111	7111	Category A	0	1.0319824	-0.011962891	0.030029297	-0.44873047	0.26635742	-31.57	0	3/4/2018	3	4	2018	10:30:58	37858	0.4	10	30	58	0	0.058837891	3.5771484	-0.000732422	1.0305176	-0.049804688	0.65356445	0.037841797	0	0	0	0	0	0	0	0	0	1.0317383	0.031738281	0.039794922	0.000732422	0.001220703	0.037841797	0	44330	0	0	0
1130	7112	7112	Category A	0.011962891	1.0078125	-0.071777344	0.026611328	-0.44311523	0.26831055	-31.57	0	3/4/2018	3	4	2018	10:30:58	37858	0.5	10	30	58	0	0.058837891	3.5771484	-0.000488281	1.0300293	-0.050048828	0.12280273	0.033447266	0	0	0	0	0	0	0	0	0	1.03125	0.03125	0.056396484	0.012451172	-0.022216797	-0.021484375	0	44330	0	0	0
1131	7113	7113	Category A	0	1.0319824	-0.047851563	0.024169922	-0.4387207	0.26757813	-31.94	0	3/4/2018	3	4	2018	10:30:58	37858	0.6	10	30	58	0	0.058837891	3.5771484	-0.000488281	1.029541	-0.050048828	0.53662109	0.003173828	0	0	0	0	0	0	0	0	0	1.0307617	0.030761719	0.005126953	0.000488281	0.002197266	0.002197266	0	44330	0	0	0
1132	7114	7114	Category A	0	1.0319824	-0.035888672	0.025634766	-0.44360352	0.25830078	-31.82	0	3/4/2018	3	4	2018	10:30:58	37858	0.7	10	30	58	0	0.058837891	3.5771484	-0.000244141	1.0290527	-0.049316406	1.0856934	0.013916016	0	0	0	0	0	0	0	0	0	1.0300293	0.030029297	0.016845703	0.000244141	0.002929688	0.013427734	0	44330	0	0	0
1133	7115	7115	Category A	0	1.0197754	-0.10791016	0.024169922	-0.44116211	0.26831055	-31.57	0	3/4/2018	3	4	2018	10:30:58	37858	0.8	10	30	58	0	0.058837891	3.5771484	0	1.027832	-0.049560547	0.95678711	0.05859375	0	0	0	0	0	0	0	0	0	1.0290527	0.029052734	0.06640625	0	-0.008056641	-0.058105469	0	44330	0	0	0
1134	7116	7116	Category A	-0.011962891	1.0439453	-0.035888672	0.03125	-0.44067383	0.26635742	-31.82	0	3/4/2018	3	4	2018	10:30:58	37858	0.9	10	30	58	0	0.058837891	3.5771484	0	1.0273438	-0.050048828	0.3359375	0.024658203	0	0	0	0	0	0	0	0	0	1.0285645	0.028564453	0.042724609	-0.011962891	0.016357422	0.014160156	0	44330	0	0	0
1135	7117	7117	Category A	0.011962891	1.0439453	-0.035888672	0.026611328	-0.43896484	0.26953125	-31.69	0	3/4/2018	3	4	2018	10:30:59	37859	0	10	30	59	0	0.058837891	3.5771484	0	1.0270996	-0.050048828	0.25048828	0.024902344	0	0	0	0	0	0	0	0	0	1.0283203	0.028320313	0.042724609	0.01171875	0.016601563	0.014160156	0	44330	0	0	0
1136	7118	7118	Category A	0.011962891	1.0078125	-0.035888672	0.029052734	-0.44433594	0.26733398	-31.33	0	3/4/2018	3	4	2018	10:30:59	37859	0.1	10	30	59	0	0.058837891	3.5771484	0.000244141	1.0270996	-0.049804688	0.52441406	0.026611328	0	0	0	0	0	0	0	0	0	1.0283203	0.028320313	0.045166016	0.011474609	-0.019287109	0.013916016	0	44330	0	0	0
1137	7119	7119	Category A	0	1.0197754	-0.059814453	0.030029297	-0.44165039	0.26635742	-31.45	0	3/4/2018	3	4	2018	10:30:59	37859	0.2	10	30	59	0	0.058837891	3.5771484	0.000244141	1.0270996	-0.050048828	0.56298828	0.012207031	0	0	0	0	0	0	0	0	0	1.0283203	0.028320313	0.017578125	-0.000244141	-0.007324219	-0.009521484	0	44330	0	0	0
1138	7120	7120	Category A	0	1.0319824	-0.047851563	0.030029297	-0.44067383	0.26660156	-31.32	0	3/4/2018	3	4	2018	10:30:59	37859	0.3	10	30	59	0	0.058837891	3.5771484	0.000488281	1.0268555	-0.050048828	0.12255859	0.005371094	0	0	0	0	0	0	0	0	0	1.0280762	0.028076172	0.0078125	-0.000488281	0.004882813	0.002197266	0	44330	0	0	0
1139	7121	7121	Category A	0	1.0439453	-0.035888672	0.028320313	-0.44262695	0.25732422	-31.32	0	3/4/2018	3	4	2018	10:30:59	37859	0.4	10	30	59	0	0.058837891	3.5771484	0.000244141	1.0266113	-0.050292969	0.39331055	0.022460938	0	0	0	0	0	0	0	0	0	1.027832	0.027832031	0.031982422	-0.000244141	0.017089844	0.014404297	0	44330	0	0	0
1140	7122	7122	Category A	0.011962891	1.0078125	-0.023925781	0.028564453	-0.44140625	0.2644043	-31.69	0	3/4/2018	3	4	2018	10:30:59	37859	0.5	10	30	59	0	0.058837891	3.5771484	0.000488281	1.0266113	-0.049804688	1.215332	0.033935547	0	0	0	0	0	0	0	0	0	1.027832	0.027832031	0.056152344	0.011230469	-0.018798828	0.025878906	0	44330	0	0	0
1141	7123	7123	Category A	-0.011962891	0.99584961	-0.035888672	0.03125	-0.44482422	0.26757813	-31.94	0	3/4/2018	3	4	2018	10:30:59	37859	0.6	10	30	59	0	0.058837891	3.5771484	0.000488281	1.026123	-0.049316406	2.1311035	0.035644531	0	0	0	0	0	0	0	0	0	1.0273438	0.02734375	0.056640625	-0.012451172	-0.030273438	0.013427734	0	44330	0	0	0
1142	7124	7124	Category A	0	0.99584961	-0.059814453	0.027587891	-0.44238281	0.265625	-31.94	0	3/4/2018	3	4	2018	10:30:59	37859	0.7	10	30	59	0	0.058837891	3.5771484	0.000732422	1.0263672	-0.049560547	2.2182617	0.032226563	0	0	0	0	0	0	0	0	0	1.0275879	0.027587891	0.041503906	-0.000732422	-0.030517578	-0.010009766	0	44330	0	0	0
1143	7125	7125	Category A	-0.011962891	0.99584961	-0.047851563	0.027587891	-0.44482422	0.26831055	-32.06	0	3/4/2018	3	4	2018	10:30:59	37859	0.8	10	30	59	0	0.058837891	3.5771484	0.000732422	1.0263672	-0.049804688	2.7993164	0.033203125	0	0	0	0	0	0	0	0	0	1.0275879	0.027587891	0.045410156	-0.012695313	-0.030517578	0.001953125	0	44330	0	0	0
1144	7126	7126	Category A	-0.011962891	0.98388672	-0.059814453	0.030761719	-0.43725586	0.2644043	-32.31	0	3/4/2018	3	4	2018	10:30:59	37859	0.9	10	30	59	0	0.058837891	3.5771484	0.000976563	1.026123	-0.050292969	3.6535645	0.045166016	0	0	0	0	0	0	0	0	0	1.0273438	0.02734375	0.064697266	-0.012939453	-0.042236328	-0.009277344	0	44330	0	0	0
1145	7127	7127	Category A	0	1.0319824	-0.047851563	0.032470703	-0.43896484	0.265625	-32.06	0	3/4/2018	3	4	2018	10:31:00	37860	0	10	31	0	0	0.058837891	3.5771484	0.000976563	1.0258789	-0.050537109	4.0041504	0.006591797	0	0	0	0	0	0	0	0	0	1.0270996	0.027099609	0.009765625	-0.000976563	0.005859375	0.002685547	0	44330	0	0	0
1146	7128	7128	Category A	0.011962891	0.98388672	-0.023925781	0.028564453	-0.43554688	0.2644043	-32.06	0	3/4/2018	3	4	2018	10:31:00	37860	0.1	10	31	0	0	0.058837891	3.5771484	0.000732422	1.0258789	-0.050537109	4.1398926	0.051025391	0	0	0	0	0	0	0	0	0	1.0270996	0.027099609	0.079833984	0.010986328	-0.041992188	0.026611328	0	44330	0	0	0
1147	7129	7129	Category A	0	1.0319824	-0.011962891	0.031494141	-0.43896484	0.26855469	-31.82	0	3/4/2018	3	4	2018	10:31:00	37860	0.2	10	31	0	0	0.058837891	3.5771484	0.000488281	1.0258789	-0.050048828	3.2958984	0.038574219	0	0	0	0	0	0	0	0	0	1.0270996	0.027099609	0.044921875	-0.000488281	0.005859375	0.038085938	0	44330	0	0	0
1148	7130	7130	Category A	0.011962891	1.0319824	-0.059814453	0.031738281	-0.43530273	0.26660156	-31.94	0	3/4/2018	3	4	2018	10:31:00	37860	0.3	10	31	0	0	0.058837891	3.5771484	0.000488281	1.0256348	-0.049804688	2.4450684	0.016113281	0	0	0	0	0	0	0	0	0	1.0268555	0.026855469	0.02734375	0.011230469	0.006103516	-0.009765625	0	44330	0	0	0
1149	7131	7131	Category A	0.023925781	1.0439453	-0.059814453	0.032714844	-0.43969727	0.265625	-31.94	0	3/4/2018	3	4	2018	10:31:00	37860	0.4	10	31	0	0	0.058837891	3.5771484	0.000732422	1.0256348	-0.049804688	1.5693359	0.031005859	0	0	0	0	0	0	0	0	0	1.0268555	0.026855469	0.051025391	0.022949219	0.018066406	-0.009765625	0	44330	0	0	0
1150	7132	7132	Category A	0	1.0439453	-0.083984375	0.029052734	-0.44042969	0.26855469	-31.94	0	3/4/2018	3	4	2018	10:31:00	37860	0.5	10	31	0	0	0.058837891	3.5771484	0.000732422	1.0253906	-0.050292969	0.35791016	0.038085938	0	0	0	0	0	0	0	0	0	1.0266113	0.026611328	0.052490234	-0.000732422	0.018310547	-0.033447266	0	44330	0	0	0
1151	7133	7133	Category A	0	1.0319824	-0.059814453	0.025390625	-0.44506836	0.26123047	-32.06	0	3/4/2018	3	4	2018	10:31:00	37860	0.6	10	31	0	0	0.058837891	3.5771484	0.000488281	1.0253906	-0.05078125	0.73608398	0.010986328	0	0	0	0	0	0	0	0	0	1.0266113	0.026611328	0.015869141	-0.000488281	0.006347656	-0.008789063	0	44330	0	0	0
1152	7134	7134	Category A	0	1.0078125	-0.047851563	0.028564453	-0.44604492	0.26831055	-31.81	0	3/4/2018	3	4	2018	10:31:00	37860	0.7	10	31	0	0	0.058837891	3.5771484	0.000244141	1.0256348	-0.050292969	1.611084	0.018066406	0	0	0	0	0	0	0	0	0	1.0268555	0.026855469	0.020751953	-0.000244141	-0.017822266	0.002441406	0	44330	0	0	0
1153	7135	7135	Category A	0	0.99584961	-0.035888672	0.025146484	-0.44067383	0.26416016	-32.06	0	3/4/2018	3	4	2018	10:31:00	37860	0.8	10	31	0	0	0.058837891	3.5771484	0	1.0258789	-0.049804688	1.9985352	0.033203125	0	0	0	0	0	0	0	0	0	1.0270996	0.027099609	0.044189453	0	-0.030029297	0.013916016	0	44330	0	0	0
1154	7136	7136	Category A	-0.011962891	1.0559082	-0.035888672	0.027587891	-0.44970703	0.26416016	-32.06	0	3/4/2018	3	4	2018	10:31:00	37860	0.9	10	31	0	0	0.058837891	3.5771484	0	1.0256348	-0.049560547	2.6379395	0.03515625	0	0	0	0	0	0	0	0	0	1.0268555	0.026855469	0.055664063	-0.01171875	0.030029297	0.013671875	0	44330	0	0	0
1155	7137	7137	Category A	0	1.0078125	-0.023925781	0.028320313	-0.43896484	0.26757813	-31.94	0	3/4/2018	3	4	2018	10:31:01	37861	0	10	31	1	0	0.058837891	3.5771484	-0.000244141	1.0258789	-0.049316406	3.1804199	0.031005859	0	0	0	0	0	0	0	0	0	1.0268555	0.026855469	0.043701172	0.000244141	-0.018066406	0.025390625	0	44330	0	0	0
1156	7138	7138	Category A	0	1.0319824	-0.035888672	0.027587891	-0.44238281	0.26831055	-31.69	0	3/4/2018	3	4	2018	10:31:01	37861	0.1	10	31	1	0	0.058837891	3.5771484	-0.000244141	1.0258789	-0.049560547	3.401123	0.014892578	0	0	0	0	0	0	0	0	0	1.0268555	0.026855469	0.020263672	0.000244141	0.005859375	0.013671875	0	44330	0	0	0
1157	7139	7139	Category A	0	1.0319824	-0.047851563	0.026611328	-0.44677734	0.26733398	-31.2	0	3/4/2018	3	4	2018	10:31:01	37861	0.2	10	31	1	0	0.058837891	3.5771484	-0.000488281	1.0258789	-0.049804688	3.0205078	0.006347656	0	0	0	0	0	0	0	0	0	1.0268555	0.026855469	0.008544922	0.000488281	0.005859375	0.001953125	0	44330	0	0	0
1158	7140	7140	Category A	-0.011962891	0.98388672	-0.059814453	0.027587891	-0.4440918	0.26635742	-31.33	0	3/4/2018	3	4	2018	10:31:01	37861	0.3	10	31	1	0	0.058837891	3.5771484	-0.000244141	1.0258789	-0.049316406	2.5981445	0.044677734	0	0	0	0	0	0	0	0	0	1.0268555	0.026855469	0.063964844	-0.011474609	-0.041992188	-0.010253906	0	44330	0	0	0
1159	7141	7141	Category A	0.011962891	1.0078125	-0.047851563	0.031005859	-0.43896484	0.26660156	-31.45	0	3/4/2018	3	4	2018	10:31:01	37861	0.4	10	31	1	0	0.058837891	3.5771484	-0.000244141	1.0256348	-0.048828125	2.0998535	0.021728516	0	0	0	0	0	0	0	0	0	1.0268555	0.026855469	0.03125	0.012207031	-0.017822266	0.000976563	0	44330	0	0	0
1160	7142	7142	Category A	0	1.0439453	-0.095947266	0.028320313	-0.44628906	0.26245117	-31.82	0	3/4/2018	3	4	2018	10:31:01	37861	0.5	10	31	1	0	0.058105469	3.5690918	-0.000488281	1.0258789	-0.048095703	1.6479492	0.05078125	0	0	0	0	0	0	0	0	0	1.0268555	0.026855469	0.066162109	0.000488281	0.017822266	-0.047607422	0	44330	0	0	0
1161	7143	7143	Category A	-0.011962891	1.0197754	-0.047851563	0.026855469	-0.43896484	0.26635742	-32.31	0	3/4/2018	3	4	2018	10:31:01	37861	0.6	10	31	1	0	0.058105469	3.5690918	-0.000488281	1.0253906	-0.047363281	1.7868652	0.012695313	0	0	0	0	0	0	0	0	0	1.0266113	0.026611328	0.017333984	-0.011230469	-0.005615234	-0.000244141	0	44330	0	0	0
1162	7144	7144	Category A	0.011962891	1.0197754	-0.023925781	0.027587891	-0.4387207	0.26831055	-32.31	0	3/4/2018	3	4	2018	10:31:01	37861	0.7	10	31	1	0	0.058105469	3.5690918	-0.000732422	1.0251465	-0.047363281	2.3562012	0.02734375	0	0	0	0	0	0	0	0	0	1.0263672	0.026367188	0.041748047	0.012695313	-0.005371094	0.0234375	0	44330	0	0	0
1163	7145	7145	Category A	0.011962891	1.0439453	-0.035888672	0.026611328	-0.44213867	0.26831055	-32.44	0	3/4/2018	3	4	2018	10:31:01	37861	0.8	10	31	1	0	0.058105469	3.5690918	-0.000976563	1.0249023	-0.047607422	3.3457031	0.025634766	0	0	0	0	0	0	0	0	0	1.026123	0.026123047	0.043701172	0.012939453	0.018798828	0.01171875	0	44330	0	0	0
1164	7146	7146	Category A	0.011962891	1.0559082	-0.059814453	0.027587891	-0.44873047	0.26220703	-32.31	0	3/4/2018	3	4	2018	10:31:01	37861	0.9	10	31	1	0	0.058105469	3.5690918	-0.000976563	1.0246582	-0.047851563	3.0910645	0.035644531	0	0	0	0	0	0	0	0	0	1.0258789	0.025878906	0.055908203	0.012939453	0.031005859	-0.01171875	0	44330	0	0	0
1165	7147	7147	Category A	0	1.0678711	-0.059814453	0.02734375	-0.44360352	0.26635742	-31.82	0	3/4/2018	3	4	2018	10:31:02	37862	0	10	31	2	0	0.058105469	3.5690918	-0.000732422	1.0251465	-0.047851563	3.0178223	0.044189453	0	0	0	0	0	0	0	0	0	1.0263672	0.026367188	0.055175781	0.000732422	0.042480469	-0.01171875	0	44330	0	0	0
1166	7148	7148	Category A	-0.011962891	1.0319824	-0.035888672	0.026611328	-0.44604492	0.26123047	-31.57	0	3/4/2018	3	4	2018	10:31:02	37862	0.1	10	31	2	0	0.058105469	3.5690918	-0.000244141	1.0253906	-0.047607422	3.2868652	0.017578125	0	0	0	0	0	0	0	0	0	1.0263672	0.026367188	0.029785156	-0.011474609	0.006347656	0.01171875	0	44330	0	0	0
1167	7149	7149	Category A	0	1.0559082	-0.059814453	0.026611328	-0.44604492	0.26733398	-31.08	0	3/4/2018	3	4	2018	10:31:02	37862	0.2	10	31	2	0	0.058105469	3.5690918	0	1.0253906	-0.047851563	3.1032715	0.032470703	0	0	0	0	0	0	0	0	0	1.0266113	0.026611328	0.042236328	0	0.030273438	-0.01171875	0	44330	0	0	0
1168	7150	7150	Category A	0	1.0197754	-0.059814453	0.024902344	-0.44384766	0.26416016	-30.96	0	3/4/2018	3	4	2018	10:31:02	37862	0.3	10	31	2	0	0.058105469	3.5690918	0	1.0253906	-0.047851563	2.2097168	0.012939453	0	0	0	0	0	0	0	0	0	1.0266113	0.026611328	0.017578125	0	-0.005615234	-0.01171875	0	44330	0	0	0
1169	7151	7151	Category A	0	1.0197754	-0.071777344	0.029296875	-0.43994141	0.2644043	-31.2	0	3/4/2018	3	4	2018	10:31:02	37862	0.4	10	31	2	0	0.058105469	3.5690918	-0.000244141	1.0253906	-0.047363281	1.7270508	0.024658203	0	0	0	0	0	0	0	0	0	1.0263672	0.026367188	0.030029297	0.000244141	-0.005615234	-0.024169922	0	44330	0	0	0
1170	7152	7152	Category A	0	1.0197754	-0.035888672	0.025634766	-0.4362793	0.26660156	-31.08	0	3/4/2018	3	4	2018	10:31:02	37862	0.5	10	31	2	0	0.058105469	3.5690918	-0.000244141	1.0253906	-0.047363281	2.1264648	0.012939453	0	0	0	0	0	0	0	0	0	1.0266113	0.026611328	0.017822266	0.000244141	-0.005615234	0.011474609	0	44330	0	0	0
1171	7153	7153	Category A	0.011962891	1.0078125	0	0.027587891	-0.44238281	0.26416016	-31.57	0	3/4/2018	3	4	2018	10:31:02	37862	0.6	10	31	2	0	0.058105469	3.5690918	-0.000732422	1.026123	-0.047363281	2.1313477	0.052246094	0	0	0	0	0	0	0	0	0	1.0270996	0.027099609	0.078369141	0.012695313	-0.018310547	0.047363281	0	44330	0	0	0
1172	7154	7154	Category A	0.011962891	1.0078125	-0.035888672	0.025878906	-0.43896484	0.26245117	-32.06	0	3/4/2018	3	4	2018	10:31:02	37862	0.7	10	31	2	0	0.058105469	3.5690918	-0.000732422	1.026123	-0.047363281	1.3637695	0.025146484	0	0	0	0	0	0	0	0	0	1.0273438	0.02734375	0.042724609	0.012695313	-0.018310547	0.011474609	0	44330	0	0	0
1173	7155	7155	Category A	0.011962891	1.0078125	-0.071777344	0.028320313	-0.43969727	0.26733398	-32.19	0	3/4/2018	3	4	2018	10:31:02	37862	0.8	10	31	2	0	0.058105469	3.5690918	-0.000976563	1.026123	-0.047363281	0.34082031	0.032958984	0	0	0	0	0	0	0	0	0	1.0270996	0.027099609	0.055664063	0.012939453	-0.018310547	-0.024169922	0	44330	0	0	0
1174	7156	7156	Category A	0.011962891	1.0197754	-0.047851563	0.029541016	-0.44946289	0.26806641	-32.43	0	3/4/2018	3	4	2018	10:31:02	37862	0.9	10	31	2	0	0.058105469	3.5690918	-0.001464844	1.026123	-0.046386719	0.43847656	0.014892578	0	0	0	0	0	0	0	0	0	1.0270996	0.027099609	0.020996094	0.013427734	-0.006347656	-0.001220703	0	44330	0	0	0
1175	7157	7157	Category A	-0.011962891	1.0197754	-0.023925781	0.029296875	-0.44946289	0.26318359	-32.31	0	3/4/2018	3	4	2018	10:31:03	37863	0	10	31	3	0	0.058105469	3.5690918	-0.000976563	1.0256348	-0.046630859	0.17626953	0.025878906	0	0	0	0	0	0	0	0	0	1.0268555	0.026855469	0.039550781	-0.010742188	-0.005859375	0.022705078	0	44330	0	0	0
1176	7158	7158	Category A	0	1.0319824	-0.047851563	0.029296875	-0.44238281	0.26733398	-32.06	0	3/4/2018	3	4	2018	10:31:03	37863	0.1	10	31	3	0	0.058105469	3.5690918	-0.001464844	1.0256348	-0.046630859	0.63623047	0.006347656	0	0	0	0	0	0	0	0	0	1.0266113	0.026611328	0.008789063	0.001464844	0.006103516	-0.000976563	0	44330	0	0	0
1177	7159	7159	Category A	0	1.0197754	-0.035888672	0.025390625	-0.44238281	0.2644043	-32.06	0	3/4/2018	3	4	2018	10:31:03	37863	0.2	10	31	3	0	0.058105469	3.5690918	-0.001464844	1.0256348	-0.046875	1.3493652	0.012451172	0	0	0	0	0	0	0	0	0	1.0266113	0.026611328	0.018554688	0.001464844	-0.005859375	0.010986328	0	44330	0	0	0
1178	7160	7160	Category A	-0.023925781	1.0319824	-0.071777344	0.027587891	-0.44238281	0.265625	-32.06	0	3/4/2018	3	4	2018	10:31:03	37863	0.3	10	31	3	0	0.058105469	3.5690918	-0.001464844	1.0249023	-0.046630859	1.4343262	0.033935547	0	0	0	0	0	0	0	0	0	1.026123	0.026123047	0.053955078	-0.022216797	0.006835938	-0.024902344	0	44330	0	0	0
1179	7161	7161	Category A	0	1.0197754	-0.047851563	0.024658203	-0.4440918	0.26025391	-32.06	0	3/4/2018	3	4	2018	10:31:03	37863	0.4	10	31	3	0	0.058105469	3.5690918	-0.001464844	1.0249023	-0.046875	1.3356934	0.005371094	0	0	0	0	0	0	0	0	0	1.0258789	0.025878906	0.007568359	0.001464844	-0.005126953	-0.000732422	0	44330	0	0	0
1180	7162	7162	Category A	0	1.0078125	-0.047851563	0.027587891	-0.44238281	0.26831055	-31.45	0	3/4/2018	3	4	2018	10:31:03	37863	0.5	10	31	3	0	0.058105469	3.5690918	-0.001464844	1.0246582	-0.047363281	1.7802734	0.016845703	0	0	0	0	0	0	0	0	0	1.0256348	0.025634766	0.018798828	0.001464844	-0.016845703	-0.000244141	0	44330	0	0	0
1181	7163	7163	Category A	0	1.0439453	-0.047851563	0.027587891	-0.44482422	0.26635742	-31.2	0	3/4/2018	3	4	2018	10:31:03	37863	0.6	10	31	3	0	0.058105469	3.5690918	-0.001708984	1.0246582	-0.047363281	2.6713867	0.019287109	0	0	0	0	0	0	0	0	0	1.0256348	0.025634766	0.021484375	0.001708984	0.019042969	-0.000244141	0	44330	0	0	0
1182	7164	7164	Category A	0	1.0319824	-0.059814453	0.029296875	-0.4465332	0.26733398	-30.96	0	3/4/2018	3	4	2018	10:31:03	37863	0.7	10	31	3	0	0.058105469	3.5690918	-0.001708984	1.0249023	-0.047851563	2.6696777	0.013916016	0	0	0	0	0	0	0	0	0	1.026123	0.026123047	0.020751953	0.001708984	0.006835938	-0.01171875	0	44330	0	0	0
1183	7165	7165	Category A	0	1.0078125	-0.071777344	0.030029297	-0.4440918	0.26855469	-30.83	0	3/4/2018	3	4	2018	10:31:03	37863	0.8	10	31	3	0	0.058105469	3.5690918	-0.001953125	1.0253906	-0.047851563	2.8278809	0.029541016	0	0	0	0	0	0	0	0	0	1.0266113	0.026611328	0.043457031	0.001953125	-0.017578125	-0.023681641	0	44330	0	0	0
1184	7166	7166	Category A	0	1.0197754	-0.071777344	0.026855469	-0.43969727	0.26757813	-31.45	0	3/4/2018	3	4	2018	10:31:03	37863	0.9	10	31	3	0	0.058105469	3.5690918	-0.001708984	1.0258789	-0.048339844	3.4384766	0.024169922	0	0	0	0	0	0	0	0	0	1.0270996	0.027099609	0.03125	0.001708984	-0.006103516	-0.023193359	0	44330	0	0	0
1185	7167	7167	Category A	-0.023925781	1.0078125	-0.047851563	0.025634766	-0.4440918	0.26538086	-31.45	0	3/4/2018	3	4	2018	10:31:04	37864	0	10	31	4	0	0.058105469	3.5690918	-0.001708984	1.0263672	-0.048095703	3.7763672	0.028808594	0	0	0	0	0	0	0	0	0	1.0275879	0.027587891	0.041015625	-0.021972656	-0.018554688	0.000244141	0	44330	0	0	0
1186	7168	7168	Category A	-0.011962891	1.0319824	-0.023925781	0.03125	-0.44384766	0.26928711	-31.82	0	3/4/2018	3	4	2018	10:31:04	37864	0.1	10	31	4	0	0.058105469	3.5690918	-0.001708984	1.0266113	-0.047851563	3.3132324	0.026367188	0	0	0	0	0	0	0	0	0	1.0275879	0.027587891	0.039306641	-0.010009766	0.005126953	0.023925781	0	44330	0	0	0
1187	7169	7169	Category A	0	1.0078125	-0.023925781	0.029052734	-0.43896484	0.26757813	-32.07	0	3/4/2018	3	4	2018	10:31:04	37864	0.2	10	31	4	0	0.058105469	3.5690918	-0.001953125	1.0273438	-0.047851563	2.3566895	0.030761719	0	0	0	0	0	0	0	0	0	1.0283203	0.028320313	0.045410156	0.001953125	-0.01953125	0.023925781	0	44330	0	0	0
1188	7170	7170	Category A	0.011962891	1.0319824	-0.047851563	0.031982422	-0.44604492	0.26318359	-31.94	0	3/4/2018	3	4	2018	10:31:04	37864	0.3	10	31	4	0	0.058105469	3.5690918	-0.001953125	1.0268555	-0.048095703	1.9909668	0.014892578	0	0	0	0	0	0	0	0	0	1.0280762	0.028076172	0.019287109	0.013916016	0.004882813	0.000244141	0	44330	0	0	0
1189	7171	7171	Category A	0	1.0319824	-0.071777344	0.029296875	-0.44604492	0.26611328	-31.94	0	3/4/2018	3	4	2018	10:31:04	37864	0.4	10	31	4	0	0.058105469	3.5690918	-0.002197266	1.0268555	-0.047851563	1.798584	0.024169922	0	0	0	0	0	0	0	0	0	1.0280762	0.028076172	0.030761719	0.002197266	0.004882813	-0.023681641	0	44330	0	0	0
1190	7172	7172	Category A	0	1.0439453	-0.059814453	0.02734375	-0.44189453	0.26147461	-31.69	0	3/4/2018	3	4	2018	10:31:04	37864	0.5	10	31	4	0	0.058105469	3.5690918	-0.002685547	1.0268555	-0.047363281	1.9604492	0.020996094	0	0	0	0	0	0	0	0	0	1.0280762	0.028076172	0.031738281	0.002685547	0.016845703	-0.012207031	0	44330	0	0	0
1191	7173	7173	Category A	-0.011962891	1.0439453	-0.047851563	0.027587891	-0.4440918	0.26635742	-31.57	0	3/4/2018	3	4	2018	10:31:04	37864	0.6	10	31	4	0	0.058105469	3.5690918	-0.002685547	1.0268555	-0.047119141	2.2211914	0.019287109	0	0	0	0	0	0	0	0	0	1.027832	0.027832031	0.026855469	-0.009033203	0.016845703	-0.000488281	0	44330	0	0	0
1192	7174	7174	Category A	-0.023925781	1.0439453	-0.035888672	0.026611328	-0.44677734	0.26635742	-31.82	0	3/4/2018	3	4	2018	10:31:04	37864	0.7	10	31	4	0	0.058105469	3.5690918	-0.002441406	1.0266113	-0.046875	3.1245117	0.029541016	0	0	0	0	0	0	0	0	0	1.027832	0.027832031	0.049560547	-0.021240234	0.017089844	0.010986328	0	44330	0	0	0
1193	7175	7175	Category A	-0.011962891	1.0197754	-0.023925781	0.028564453	-0.43725586	0.26635742	-31.82	0	3/4/2018	3	4	2018	10:31:04	37864	0.8	10	31	4	0	0.058105469	3.5690918	-0.002441406	1.0270996	-0.047363281	3.432373	0.026367188	0	0	0	0	0	0	0	0	0	1.0283203	0.028320313	0.040283203	-0.009277344	-0.007324219	0.0234375	0	44330	0	0	0
1194	7176	7176	Category A	-0.011962891	1.0439453	-0.071777344	0.032714844	-0.43701172	0.2644043	-31.82	0	3/4/2018	3	4	2018	10:31:04	37864	0.9	10	31	4	0	0.058105469	3.5690918	-0.002441406	1.0275879	-0.047119141	3.1308594	0.030761719	0	0	0	0	0	0	0	0	0	1.0285645	0.028564453	0.050048828	-0.009277344	0.016113281	-0.024414063	0	44330	0	0	0
1195	7177	7177	Category A	-0.011962891	1.0319824	-0.047851563	0.030029297	-0.44067383	0.27026367	-31.57	0	3/4/2018	3	4	2018	10:31:05	37865	0	10	31	5	0	0.058105469	3.5690918	-0.002197266	1.0273438	-0.047363281	2.3395996	0.010498047	0	0	0	0	0	0	0	0	0	1.0283203	0.028320313	0.014404297	-0.009521484	0.004394531	-0.000244141	0	44330	0	0	0
1196	7178	7178	Category A	0	1.0197754	-0.047851563	0.027587891	-0.44042969	0.26757813	-31.45	0	3/4/2018	3	4	2018	10:31:05	37865	0.1	10	31	5	0	0.058105469	3.5690918	-0.002197266	1.0273438	-0.048095703	2.0117188	0.008056641	0	0	0	0	0	0	0	0	0	1.0285645	0.028564453	0.010253906	0.002197266	-0.007568359	0.000244141	0	44330	0	0	0
1197	7179	7179	Category A	0.011962891	1.0319824	-0.047851563	0.033691406	-0.43701172	0.26757813	-31.33	0	3/4/2018	3	4	2018	10:31:05	37865	0.2	10	31	5	0	0.058105469	3.5690918	-0.001953125	1.0273438	-0.047607422	1.9401855	0.014648438	0	0	0	0	0	0	0	0	0	1.0283203	0.028320313	0.018798828	0.013916016	0.004394531	0	0	44330	0	0	0
1198	7180	7180	Category A	-0.011962891	1.0319824	-0.023925781	0.030029297	-0.4440918	0.26147461	-31.08	0	3/4/2018	3	4	2018	10:31:05	37865	0.3	10	31	5	0	0.05859375	3.5835937	-0.002685547	1.0270996	-0.047363281	1.614502	0.025634766	0	0	0	0	0	0	0	0	0	1.0283203	0.028320313	0.037597656	-0.009033203	0.004638672	0.0234375	0	44330	0	0	0
1199	7181	7181	Category A	-0.011962891	1.0559082	-0.035888672	0.030029297	-0.44335938	0.26416016	-31.2	0	3/4/2018	3	4	2018	10:31:05	37865	0.4	10	31	5	0	0.05859375	3.5835937	-0.002685547	1.027832	-0.047119141	1.2719727	0.031494141	0	0	0	0	0	0	0	0	0	1.0290527	0.029052734	0.048339844	-0.009033203	0.027832031	0.011230469	0	44330	0	0	0
1200	7182	7182	Category A	0	1.0197754	-0.035888672	0.026367188	-0.44506836	0.26318359	-30.71	0	3/4/2018	3	4	2018	10:31:05	37865	0.5	10	31	5	0	0.05859375	3.5835937	-0.002685547	1.0283203	-0.046875	0.79882813	0.014404297	0	0	0	0	0	0	0	0	0	1.0292969	0.029296875	0.022705078	0.002685547	-0.008544922	0.010986328	0	44330	0	0	0
1201	7183	7183	Category A	0	1.0197754	-0.059814453	0.030029297	-0.44165039	0.2644043	-30.96	0	3/4/2018	3	4	2018	10:31:05	37865	0.6	10	31	5	0	0.05859375	3.5835937	-0.002685547	1.0280762	-0.046386719	0.10498047	0.015869141	0	0	0	0	0	0	0	0	0	1.0292969	0.029296875	0.024414063	0.002685547	-0.008300781	-0.013183594	0	44330	0	0	0
1202	7184	7184	Category A	-0.011962891	1.0319824	-0.047851563	0.028320313	-0.43920898	0.26660156	-30.83	0	3/4/2018	3	4	2018	10:31:05	37865	0.7	10	31	5	0	0.05859375	3.5835937	-0.002685547	1.0280762	-0.046386719	1.2666016	0.009765625	0	0	0	0	0	0	0	0	0	1.0290527	0.029052734	0.014160156	-0.009033203	0.003662109	-0.001220703	0	44330	0	0	0
1203	7185	7185	Category A	0.011962891	1.0197754	-0.047851563	0.028320313	-0.44628906	0.26245117	-30.71	0	3/4/2018	3	4	2018	10:31:05	37865	0.8	10	31	5	0	0.05859375	3.5835937	-0.002929688	1.0280762	-0.046630859	2.7272949	0.017333984	0	0	0	0	0	0	0	0	0	1.0292969	0.029296875	0.024658203	0.014892578	-0.008300781	-0.000976563	0	44330	0	0	0
1204	7186	7186	Category A	0.011962891	1.0678711	-0.059814453	0.029296875	-0.44238281	0.26831055	-30.96	0	3/4/2018	3	4	2018	10:31:05	37865	0.9	10	31	5	0	0.05859375	3.5835937	-0.003173828	1.0280762	-0.046875	3.6474609	0.044433594	0	0	0	0	0	0	0	0	0	1.0290527	0.029052734	0.067626953	0.015136719	0.039550781	-0.012695313	0	44330	0	0	0
1205	7187	7187	Category A	0.011962891	1.0197754	-0.071777344	0.032714844	-0.43701172	0.2644043	-31.08	0	3/4/2018	3	4	2018	10:31:06	37866	0	10	31	6	0	0.05859375	3.5835937	-0.003417969	1.027832	-0.046630859	3.1115723	0.030517578	0	0	0	0	0	0	0	0	0	1.0288086	0.028808594	0.048828125	0.015380859	-0.008056641	-0.024902344	0	44330	0	0	0
1206	7188	7188	Category A	0.011962891	1.0197754	-0.059814453	0.023925781	-0.43798828	0.26538086	-31.32	0	3/4/2018	3	4	2018	10:31:06	37866	0.1	10	31	6	0	0.05859375	3.5835937	-0.003662109	1.0275879	-0.046142578	2.2563477	0.021972656	0	0	0	0	0	0	0	0	0	1.0285645	0.028564453	0.036865234	0.015625	-0.0078125	-0.013427734	0	44330	0	0	0
1207	7189	7189	Category A	0	1.0197754	-0.047851563	0.031738281	-0.4387207	0.265625	-31.57	0	3/4/2018	3	4	2018	10:31:06	37866	0.2	10	31	6	0	0.05859375	3.5835937	-0.003417969	1.0280762	-0.046630859	0.84472656	0.009033203	0	0	0	0	0	0	0	0	0	1.0290527	0.029052734	0.012939453	0.003417969	-0.008300781	-0.000976563	0	44330	0	0	0
1208	7190	7190	Category A	-0.011962891	1.0439453	-0.011962891	0.033691406	-0.4387207	0.26757813	-31.69	0	3/4/2018	3	4	2018	10:31:06	37866	0.3	10	31	6	0	0.05859375	3.5835937	-0.003173828	1.027832	-0.046630859	0.51635742	0.0390625	0	0	0	0	0	0	0	0	0	1.0288086	0.028808594	0.059326172	-0.008544922	0.015869141	0.034667969	0	44330	0	0	0
1209	7191	7191	Category A	-0.011962891	1.0439453	-0.011962891	0.028320313	-0.43798828	0.26928711	-31.45	0	3/4/2018	3	4	2018	10:31:06	37866	0.4	10	31	6	0	0.05859375	3.5835937	-0.003417969	1.0280762	-0.046875	1.6791992	0.039306641	0	0	0	0	0	0	0	0	0	1.0290527	0.029052734	0.059082031	-0.008300781	0.015625	0.034912109	0	44330	0	0	0
[truncated: 13,365 more rows]
[truncated: 29 more columns]
