# Supplementary material for: Development of a multisensor biologging collar and analytical techniques to describe high‐resolution spatial behavior in free‐ranging terrestrial mammals
Source: Ecol Evol. 2024 Sep 23;14(9):e70264. doi: 10.1002/ece3.70264 (PMC11420106; doi:10.1002/ece3.70264)
Supplement: Supplementary file 1 — Appendix S1 [file ECE3-14-e70264-s001.zip › doi_10_5061_dryad_jdfn2z3hv__v20240620/B5_S45_Header.csv]

Split no.	Bookmark number	Category	Pointer	Day#	Time(hh:mm:ss)	Total Event start	Event start	Number events	Duration(s)	Sum VeDBA	Mean VeDBA	Mean Dyn AccX	Mean Dyn AccY	Mean Dyn AccZ	Sum VeSBA	Mean VeSBA	Mean smth AccX	Mean smth AccY	Mean smth AccZ	VeDBA_Var	VeDBA_SD	VeSBA_Var	VeSBA_SD	Mean Animal g	Sum Animal g	Animal g_Var	Animal g_SD	Acc_x_Var	Acc_x_SD	Acc_y_Var	Acc_y_SD	Acc_z_Var	Acc_z_SD	Predominant freq, Hz	Smth press val	Max pressure val	Min pressure val	Grd air press	Altitude begin	Altitude end	Delta max/min altitude
1	1	Category M	0	5	17:05:23	1	1	47	4.6	0	0	0	0	0	0	0	0	0	0	0	0	0	0	0	0	0	0	0	0	0	0	0	0	0	7	0	0	1000	0	44330	44330
1	2	Category K	47	5	17:06:03	48	48	41	4	2.31152	0.28894	0.0496826	0.104279	0.18576	8.29199	1.0365	0.0970764	-0.0218506	-1.03168	0.306824	0.553917	0.00119019	0.0344991	0.036499	0.291992	0.00292969	0.0541266	0.033905	0.184133	0.0114136	0.106834	0.0392761	0.198182	0	7	0	0	1000	44330	44330	0
1	3	Category I	88	5	17:56:30	89	89	68	6.7	93.2393	1.37117	-0.0209674	-0.0403227	-0.0692893	74.5645	1.09654	0.0530072	-0.0423225	-1.09347	0.560339	0.748558	0.000890395	0.0298395	0.0965361	6.56445	0.000786276	0.0280406	0.592429	0.769694	0.150035	0.387344	1.68298	1.2973	0	7	0	0	1000	44330	44330	0
1	4	Category E	156	5	17:56:41	157	157	51	5	11.1445	0.21852	-0.000938266	-0.00364296	0.0219344	49.7292	0.975083	0.0889534	0.0149069	-0.969468	0.0612362	0.24746	0.000603171	0.0245595	0.0375833	1.91675	0.000919118	0.030317	0.0187605	0.136969	0.0110055	0.104907	0.0274203	0.165591	0	7	0	0	1000	44330	44330	0
1	5	Category L	207	5	17:56:49	208	208	30	2.9	3.39185	0.113062	0.0782552	0.031071	0.0654215	29.1924	0.973079	0.142969	0.0606283	-0.960522	0.0467285	0.216168	7.32E-05	0.00855816	0.0269206	0.807617	6.51E-05	0.00806872	0.0061849	0.0786441	0.00187988	0.0433576	0.00467936	0.0684059	0	7	0	0	1000	44330	44330	0
1	6	Category J	237	5	18:00:34	238	238	54	5.3	36.9138	0.683589	-0.0650228	0.00538918	-0.0530509	53.9338	0.998775	0.110903	0.0495153	-0.991152	0.134286	0.366451	4.52E-05	0.00672393	0.00489638	0.264404	1.81E-05	0.00425259	0.0590639	0.243031	0.0165292	0.128566	0.484741	0.696234	0	7	0	0	1000	44330	44330	0
1	7	Category L	291	5	18:24:12	292	292	231	23	10.0327	0.0434317	0.00923718	-0.00596295	0.00771738	217.154	0.940061	0.168552	-0.00961238	-0.924529	0.0114175	0.106853	1.16E-05	0.00340965	0.0599392	13.8459	1.27E-05	0.00356127	0.00126826	0.0356127	0.000824371	0.0287119	0.000677464	0.0260281	0	7	0	0	1000	44330	44330	0
1	8	Category J	522	5	18:24:41	523	523	35	3.4	27.4497	0.784277	0.0347796	0.034089	-0.0200893	33.6829	0.962367	0.0925851	0.025007	-0.957199	0.264097	0.513904	0	0	0.0376325	1.31714	0	0	0.0832589	0.288546	0.0242885	0.155848	0.633866	0.796157	0	7	0	0	1000	44330	44330	0
1	9	Category E	557	5	18:51:19	558	558	111	11	19.646	0.176991	-0.0215482	-0.00279332	0.00836677	106.99	0.963872	-0.0768757	0.00272074	-0.959589	0.0276715	0.166347	2.42E-05	0.00491875	0.0361284	4.01025	2.42E-05	0.00491875	0.0147892	0.121611	0.0057516	0.0758393	0.0193905	0.13925	0	7	0	0	1000	44330	44330	0
1	10	Category J	668	5	18:51:31	669	669	93	9.2	66.0071	0.709754	-0.00908833	-0.00344422	-0.0101121	89.1265	0.958349	0.00611139	-0.00258842	-0.957281	0.116838	0.341816	2.36E-05	0.00486071	0.0416509	3.87354	2.36E-05	0.00486071	0.0467542	0.216227	0.0174547	0.132116	0.534169	0.730869	0	7	0	0	1000	44330	44330	0
1	11	Category L	761	5	18:51:41	762	762	30	2.9	2.95093	0.0983643	0.0921549	0.0117513	0.0194987	28.2036	0.94012	0.0975179	0.0120117	-0.934912	0.115666	0.340097	3.26E-05	0.00570544	0.0598796	1.79639	3.26E-05	0.00570544	0.00959473	0.0979527	0.000349935	0.0187065	0.000610352	0.0247053	0	7	0	0	1000	44330	44330	0
1	12	Category J	791	5	18:51:45	792	792	37	3.601	21.3789	0.577808	-0.0626518	-0.01546	-0.0367729	35.021	0.946513	0.150094	0.00825459	-0.934326	0.1488	0.385747	0	0	0.0534866	1.979	0	0	0.0480825	0.219277	0.0152555	0.123513	0.349385	0.591088	0	7	0	0	1000	44330	44330	0
1	13	Category L	828	5	18:51:49	829	829	62	6.1	4.38232	0.0706826	0.0598893	0.0150737	0.0231146	57.6257	0.929447	0.172576	0.00982075	-0.912759	0.0157746	0.125597	7.88E-06	0.00280633	0.0705527	4.37427	7.88E-06	0.00280633	0.00428034	0.0654243	0.000366211	0.0191366	0.000716671	0.0267707	0	7	0	0	1000	44330	44330	0
1	14	Category E	890	5	18:56:01	891	891	50	4.9	9.09619	0.181924	-0.0409668	-0.0101563	-0.00103027	46.1611	0.923223	0.0206006	-0.0213867	-0.921548	0.00649902	0.0806165	0	0	0.0767773	3.83887	0	0	0.016626	0.128942	0.00591309	0.0768966	0.0165674	0.128714	0	7	0	0	1000	44330	44330	0
1	15	Category F	940	5	18:59:33	941	941	92	9.1	20.6833	0.224819	-0.0365203	-0.00763205	-0.00243345	86.0974	0.935841	-0.0698322	-0.0408591	-0.932039	0.0137037	0.117063	0	0	0.0641586	5.90259	0	0	0.0201761	0.142043	0.00934899	0.0966902	0.0346786	0.186222	0	7	0	0	1000	44330	44330	0
1	16	Category L	1032	5	19:03:48	1033	1033	36	3.601	4.30884	0.11969	0.110602	0.0268419	0.0173136	33.8948	0.941522	0.00844998	-0.0125936	-0.941128	0.0482517	0.219663	0.000101725	0.0100859	0.0584785	2.10522	0.000101725	0.0100859	0.0131904	0.114849	0.00080702	0.0284081	0.000773112	0.0278049	0	7	0	0	1000	44330	44330	0
1	17	Category J	1068	5	19:03:54	1069	1069	66	6.5	41.1833	0.62399	-0.0189616	-0.0214215	-0.0177483	64.6218	0.979119	0.0228937	0.0126176	-0.978386	0.0877205	0.296176	2.96E-05	0.00543993	0.0208814	1.37817	2.96E-05	0.00543993	0.0370687	0.192532	0.0231527	0.15216	0.397664	0.630606	0	7	0	0	1000	44330	44330	0
1	18	Category L	1134	5	19:14:30	1135	1135	66	6.5	2.78589	0.0422104	0.00846354	0.0281982	0.00241551	62.0176	0.93966	-0.0254276	0.0541992	-0.937648	0.0750917	0.274029	0.000129469	0.0113784	0.0603397	3.98242	0.000129469	0.0113784	0.00024784	0.0157429	0.00108014	0.0328654	0.000406901	0.0201718	0	7	0	0	1000	44330	44330	0
1	19	Category I	1200	5	19:14:39	1201	1201	43	4.2	49.0796	1.14139	-0.024045	0.00483171	0.0197016	41.1128	0.956111	0.0145065	0.0295864	-0.955248	0.438266	0.662017	4.54E-05	0.00673955	0.0438885	1.88721	3.97E-05	0.00630427	0.280574	0.529693	0.141062	0.375582	1.16778	1.08064	0	7	0	0	1000	44330	44330	0
1	20	Category J	1243	5	19:14:43	1244	1244	43	4.2	21.6394	0.503242	0.0647484	-0.0219556	-0.0268782	42.0784	0.978567	0.00690975	-0.0147393	-0.978095	0.0569926	0.238731	0.000181686	0.0134791	0.0223985	0.963135	0.000136265	0.0116732	0.0501453	0.223932	0.0180494	0.134348	0.261429	0.511301	0	7	0	0	1000	44330	44330	0
1	21	Category E	1286	5	19:25:06	1287	1287	149	14.8	29.0515	0.194977	-0.0279287	-0.00014419	0.00920033	141.227	0.947829	-0.102895	-0.0297458	-0.940862	0.0127822	0.113058	1.31E-05	0.00362053	0.0521707	7.77344	1.31E-05	0.00362053	0.0232032	0.152326	0.00840729	0.0916913	0.0173045	0.131547	0	7	0	0	1000	44330	44330	0
1	22	Category J	1435	5	20:45:36	1436	1436	34	3.3	19.8474	0.583747	0.0547737	0.00257784	-0.0327866	31.9106	0.938548	-0.0835607	-0.0462431	-0.932976	0.137961	0.371431	0	0	0.0614516	2.08936	0	0	0.101843	0.319128	0.0213695	0.146183	0.31176	0.558355	0	7	0	0	1000	44330	44330	0
1	23	Category E	1469	5	22:13:41	1470	1470	62	6.101	15.0371	0.242534	-0.0515137	-0.0128292	0.00746598	57.4849	0.927175	-0.0110926	-0.0465836	-0.925049	0.0207992	0.144219	1.97E-05	0.0044372	0.0728248	4.51514	1.97E-05	0.0044372	0.0430987	0.207602	0.0104587	0.102268	0.0174364	0.132047	0	7	0	0	1000	44330	44330	0
1	24	Category L	1531	5	22:16:40	1532	1532	26	2.5	2.89258	0.111253	0.103572	0.0146109	0.0177847	24.394	0.938232	0.0876183	0.0105919	-0.933791	0.110107	0.331824	0.00011268	0.0106151	0.0617676	1.60596	0.00010329	0.0101632	0.0109863	0.104816	0.000676082	0.0260016	0.000769982	0.0277485	0	7	0	0	1000	44330	44330	0
1	25	Category J	1557	5	22:17:01	1558	1558	110	10.9	88.5889	0.805353	0.0201283	-0.00292303	-0.00977006	108.988	0.990803	0.0454967	0.0104381	-0.984806	0.166821	0.408438	9.54E-05	0.00976918	0.0199929	2.19922	7.32E-05	0.00855816	0.122945	0.350635	0.0537953	0.231938	0.612092	0.782363	0	7	0	0	1000	44330	44330	0
1	26	Category E	1667	5	22:31:48	1668	1668	174	17.3	31.9702	0.183737	-0.023554	0.00363545	0.0023474	164.135	0.943303	-0.171175	-0.00558717	-0.925217	0.0164234	0.128154	2.24E-05	0.00473811	0.0566967	9.86523	2.24E-05	0.00473811	0.0176455	0.132836	0.011824	0.108738	0.015618	0.124972	0	7	0	0	1000	44330	44330	0
1	27	Category L	1841	5	22:32:13	1842	1842	62	6.1	5.09985	0.0822557	0.076479	0.00366605	0.00401257	57.9192	0.93418	0.0895996	-0.00919859	-0.929522	0.0054656	0.0739297	0	0	0.0658195	4.08081	0	0	0.0067178	0.0819622	0.00063004	0.0251006	0.000220514	0.0148497	0	7	0	0	1000	44330	44330	0
1	28	Category M	1903	6	2:34:45	1937	1937	170	17	90.8767	0.534569	0.00734863	0.0457132	0.00728832	178.402	1.04942	0.0529627	0.427131	-0.950758	0.0706198	0.265744	0.000225471	0.0150157	0.0673124	11.4431	0.000676413	0.0260079	0.0504524	0.224616	0.168667	0.410691	0.157373	0.396703	0	7	0	0	1000	44330	44330	0
1	29	Category E	2073	6	2:35:03	2107	2107	52	5.101	12.5557	0.241455	0.0249869	0.0289307	-0.0482647	46.478	0.893808	0.15132	-0.0319355	-0.858624	0.0147236	0.121341	9.39E-05	0.00969021	0.106192	5.52197	9.39E-05	0.00969021	0.0214421	0.146431	0.0396775	0.199192	0.0104323	0.102139	0	7	0	0	1000	44330	44330	0
1	30	Category M	2125	6	2:35:10	2159	2159	51	5	24.7751	0.485787	-0.057038	-0.168495	0.0758511	45.5449	0.893038	0.0931564	-0.465121	-0.754457	0.0665211	0.257917	0.000143612	0.0119838	0.106962	5.45508	0.000143612	0.0119838	0.0350557	0.187232	0.162219	0.402765	0.102032	0.319424	0	7	0	0	1000	44330	44330	0
1	31	Category N	2176	6	2:35:15	2210	2210	49	4.8	13.0427	0.266178	0.0254006	0.0733119	-0.0467704	45.9304	0.937356	0.0511201	-0.385378	-0.850267	0.0210459	0.145072	0.000388632	0.0197138	0.0626445	3.06958	0.000388632	0.0197138	0.0396255	0.199062	0.0353456	0.188004	0.0126305	0.112386	0	7	0	0	1000	44330	44330	0
1	32	Category M	2225	6	2:35:24	2259	2259	47	4.6	20.5547	0.437334	0.0856882	-0.163512	-0.0262062	43.467	0.924831	-0.136672	-0.261085	-0.865629	0.0785561	0.280279	0.00099734	0.0315807	0.0751693	3.53296	0.000992146	0.0314983	0.0254374	0.159491	0.164437	0.405508	0.0733824	0.270892	0	7	0	0	1000	44330	44330	0
1	33	Category N	2272	6	2:35:35	2306	2306	105	10.5	62.6838	0.596989	-0.0308152	0.0717262	-0.00330636	107.406	1.02291	-0.595798	0.365213	-0.71922	0.518178	0.719846	0.00148577	0.0385457	0.0761416	7.99487	0.00129743	0.0360199	0.217043	0.465879	0.595345	0.771586	0.0637533	0.252494	0	7	0	0	1000	44330	44330	0
1	34	Category M	2377	6	3:15:52	2411	2411	99	9.8	89.0176	0.899167	-0.0482757	0.0148433	0.038732	88.8809	0.897786	-0.4471	0.153557	-0.736587	0.926311	0.962451	0.000515408	0.0227026	0.113666	11.2529	0.000557331	0.0236079	0.634164	0.796344	0.911485	0.954717	0.231776	0.481431	0	7	0	0	1000	44330	44330	0
1	35	Category E	2476	6	3:18:27	2510	2510	94	9.4	23.8569	0.253797	-0.00588535	-0.0424259	-0.021287	85.5903	0.910535	-0.00983315	-0.0212454	-0.908203	0.0289878	0.170258	0.000233752	0.0152889	0.0894646	8.40967	0.000233752	0.0152889	0.0393872	0.198462	0.0107837	0.103845	0.0271542	0.164785	0	7	0	0	1000	44330	44330	0
1	36	Category L	2570	6	8:41:05	2604	2604	36	3.5	6.67578	0.185438	0.170078	0.06545	0.00753445	33.2896	0.92471	0.0322062	-0.0222371	-0.923645	0.0372586	0.193025	6.78E-05	0.0082351	0.0752903	2.71045	6.78E-05	0.0082351	0.0291612	0.170767	0.00493707	0.0702643	0.000427246	0.0206699	0	7	0	0	1000	44330	44330	0
1	37	Category J	2606	6	8:41:29	2640	2640	52	5.1	33.2356	0.639146	-0.0763972	-0.0104558	-0.0228084	49.739	0.956519	0.0795898	0.00845102	-0.953111	0.100422	0.316894	9.39E-06	0.00306431	0.0434805	2.26099	9.39E-06	0.00306431	0.042349	0.205789	0.0141179	0.118819	0.422213	0.649779	0	7	0	0	1000	44330	44330	0
1	38	Category L	2658	6	8:41:35	2692	2692	35	3.4	4.46704	0.12763	0.111928	-0.000174386	0.0588239	34.2773	0.979353	0.0882813	0.0185128	-0.97514	0.0927176	0.304496	7.67E-05	0.00875956	0.0206473	0.722656	7.67E-05	0.00875956	0.0125349	0.111959	6.28E-05	0.00792332	0.00359933	0.0599944	0	7	0	0	1000	44330	44330	0
1	39	Category J	2693	6	8:45:14	2727	2727	69	6.8	44.0508	0.638417	-0.0532863	-0.00529325	-0.0215728	66.0425	0.957137	0.0839702	-0.0212367	-0.95281	0.103565	0.321815	2.48E-05	0.00497673	0.0428626	2.95752	2.48E-05	0.00497673	0.0714412	0.267285	0.0291093	0.170615	0.401721	0.633815	0	7	0	0	1000	44330	44330	0
1	40	Category L	2762	6	8:59:03	2796	2796	137	13.601	9.66675	0.0705602	0.0567012	0.00395793	-0.00445156	126.624	0.924263	0.139059	-0.0238581	-0.91009	0.00453353	0.0673315	3.03E-05	0.00550407	0.0757371	10.376	3.03E-05	0.00550407	0.00880154	0.0938165	0.000523922	0.0228893	0.000399179	0.0199795	0	7	0	0	1000	44330	44330	0
1	41	Category C	2899	6	9:01:18	2933	2933	226	22.6	51.6704	0.22863	-0.0517686	-0.00391597	0.0108869	213.158	0.943177	-0.362559	-0.0468134	-0.862721	0.0446691	0.211351	0.000132873	0.0115271	0.0568232	12.842	7.78E-05	0.00881926	0.0378364	0.194516	0.0159534	0.126307	0.0240219	0.15499	0	7	0	0	1000	44330	44330	0
1	42	Category I	3125	6	9:03:18	3159	3159	80	7.901	114.282	1.42853	0.0658203	-0.00525818	-0.0296844	87.2188	1.09023	0.019165	0.0149323	-1.08722	0.463611	0.68089	0.000756836	0.0275107	0.0914856	7.31885	0.000778198	0.0278962	0.374615	0.612058	0.104288	0.322936	2.00043	1.41436	0	7	0	0	1000	44330	44330	0
1	43	Category J	3205	6	9:03:53	3239	3239	51	5	34.5706	0.677854	-0.00261374	0.0193541	0.00113932	50.7466	0.995031	0.109528	-0.00456208	-0.98842	0.0997626	0.315852	0.000387753	0.0196914	0.0251225	1.28125	0.000564874	0.0237671	0.0388279	0.197048	0.0290815	0.170533	0.489162	0.699401	0	7	0	0	1000	44330	44330	0
1	44	Category L	3256	6	9:05:13	3290	3290	77	7.7	6.57373	0.0853731	0.0757819	0.00938198	0.00387137	72.0542	0.935769	0.113589	0.0123909	-0.925271	0.0169789	0.130303	1.59E-05	0.00398162	0.0642312	4.9458	1.90E-05	0.00436164	0.0117536	0.108414	0.000206093	0.0143559	0.000412185	0.0203024	0	7	0	0	1000	44330	44330	0
1	45	Category C	3333	6	9:08:00	3367	3367	400	40	71.4028	0.178507	-0.0298236	-0.00362427	0.00580627	376.668	0.941671	-0.33052	-0.0246576	-0.877403	0.0198712	0.140965	1.53E-05	0.00390625	0.0583295	23.3318	1.34E-05	0.00366439	0.0273383	0.165343	0.00832703	0.0912525	0.00933838	0.0966353	0	7	0	0	1000	44330	44330	0
1	46	Category I	3733	6	9:13:04	3767	3767	84	8.4	63.4905	0.755839	0.103024	0.0240769	0.0213274	42.6682	0.507955	0.00608608	0.00957671	-0.506691	0.502965	0.7092	0.0473836	0.217678	0.0296021	2.48657	0.000392369	0.0198083	0.274007	0.523457	0.0660924	0.257084	1.06563	1.0323	0	7	0	0	1000	44330	0	44330
