# Supplementary material for: Development of a multisensor biologging collar and analytical techniques to describe high‐resolution spatial behavior in free‐ranging terrestrial mammals
Source: Ecol Evol. 2024 Sep 23;14(9):e70264. doi: 10.1002/ece3.70264 (PMC11420106; doi:10.1002/ece3.70264)
Supplement: Supplementary file 1 — Appendix S1 [file ECE3-14-e70264-s001.zip › doi_10_5061_dryad_jdfn2z3hv__v20240620/B5_S45_Master.csv]

Counter	Total Event no.	Event no.	Category	Acc_x	Acc_y	Acc_z	Mag_x	Mag_y	Mag_z	Temp C	Pressure hbar	Date	DD	MM	YY	Time_dd:hh:mm:ss	Total secs	Decimal secs	Hours	Minutes	Seconds	Anlg	Light	Battery V	Acc_x sm	Acc_y sm	Acc_z sm	Ang vel	VeDBA	Vel m/s	Vel/VEDBA	FFT cleaned	FFT stuff	FFT stuff	FFT stuff	FFT sweep	FFT zero crossings	FFT zero crossings manual	VeSBA	Animal g	ODBA	Dyn AccX	Dyn AccY	Dyn AccZ	Smth Press	Altitude smth	Pressure change	Altitude change	Median pressure
0	1	1	Category M	-0.0598145	0.0717773	-0.803955	-0.216797	-0.0124512	0.4729	-34.15	0	5/4/2018	5	4	2018	17:05:23	61523	0.3	17	5	23	0	0.0588379	3.55459	0	0	0	0	0	0	0	0	0	0	0	0	0	0	0	0	0	0	0	0	0	0	0	44330	0
1	2	2	Category M	-0.083984375	0.15576172	-0.77978516	-0.16210938	0.038330078	0.48999023	-33.78	0	5/4/2018	5	4	2018	17:05:23	61523	0.4	17	5	23	0	0.058837891	3.5545898	0	0	0	0	0	0	0	0	0	0	0	0	0	0	0	0	0	0	0	0	0	0	0	44330	0
2	3	3	Category M	-0.2878418	0.071777344	-1.1159668	-0.12963867	0.037353516	0.50073242	-33.66	0	5/4/2018	5	4	2018	17:05:23	61523	0.5	17	5	23	0	0.058837891	3.5545898	0	0	0	0	0	0	0	0	0	0	0	0	0	0	0	0	0	0	0	0	0	0	0	44330	0
3	4	4	Category M	-0.25195313	0.023925781	-1.0319824	-0.069335938	0.054199219	0.5078125	-33.54	0	5/4/2018	5	4	2018	17:05:23	61523	0.6	17	5	23	0	0.058837891	3.5545898	0	0	0	0	0	0	0	0	0	0	0	0	0	0	0	0	0	0	0	0	0	44330	0	0	0
4	5	5	Category M	-0.26391602	0.035888672	-1.0078125	-0.021728516	0.071777344	0.5090332	-33.66	0	5/4/2018	5	4	2018	17:05:23	61523	0.7	17	5	23	0	0.058837891	3.5545898	0	0	0	0	0	0	0	0	0	0	0	0	0	0	0	0	0	0	0	0	0	44330	0	0	0
5	6	6	Category M	-0.39599609	0.011962891	-0.85180664	-0.003662109	0.082519531	0.51293945	-33.91	0	5/4/2018	5	4	2018	17:05:23	61523	0.8	17	5	23	0	0.058837891	3.5545898	0	0	0	0	0	0	0	0	0	0	0	0	0	0	0	0	0	0	0	0	0	44330	0	0	0
6	7	7	Category M	-0.47998047	0.011962891	-0.94799805	-0.019287109	0.093505859	0.51367188	-34.03	0	5/4/2018	5	4	2018	17:05:23	61523	0.9	17	5	23	0	0.058837891	3.5545898	0	0	0	0	0	0	0	0	0	0	0	0	0	0	0	0	0	0	0	0	0	44330	0	0	0
7	8	8	Category M	-0.3359375	0.13183594	-0.73193359	-0.015869141	0.10009766	0.51098633	-33.91	0	5/4/2018	5	4	2018	17:05:24	61524	0	17	5	24	0	0.058837891	3.5545898	0	0	0	0	0	0	0	0	0	0	0	0	0	0	0	0	0	0	0	0	0	44330	0	0	0
8	9	9	Category M	-0.51586914	0.14379883	-0.95996094	-0.016113281	0.096679688	0.51098633	-33.66	0	5/4/2018	5	4	2018	17:05:24	61524	0.1	17	5	24	0	0.058837891	3.5545898	0	0	0	0	0	0	0	0	0	0	0	0	0	0	0	0	0	0	0	0	0	44330	0	0	0
9	10	10	Category M	-0.20385742	0.16796875	-0.80395508	-0.020019531	0.057373047	0.5078125	-33.54	0	5/4/2018	5	4	2018	17:05:24	61524	0.2	17	5	24	0	0.058837891	3.5545898	0	0	0	0	0	0	0	0	0	0	0	0	0	0	0	0	0	0	0	0	0	44330	0	0	0
10	11	11	Category M	-0.20385742	0.2277832	-0.82788086	-0.001220703	0.049804688	0.51123047	-33.54	0	5/4/2018	5	4	2018	17:05:24	61524	0.3	17	5	24	0	0.058837891	3.5545898	0	0	0	137.80786	0	0	0	0	0	0	0	0	0	0	0	0	0	0	0	0	0	44330	0	0	0
11	12	12	Category M	-0.37182617	0.29980469	-0.87597656	-0.025634766	0.038818359	0.51147461	-33.42	0	5/4/2018	5	4	2018	17:05:24	61524	0.4	17	5	24	0	0.058837891	3.5545898	0	0	0	132.82544	0	0	0	0	0	0	0	0	0	0	0	0	0	0	0	0	0	44330	0	0	0
12	13	13	Category M	-0.17993164	0.23999023	-0.81591797	0.011962891	0.019775391	0.51245117	-33.42	0	5/4/2018	5	4	2018	17:05:24	61524	0.5	17	5	24	0	0.058837891	3.5545898	0	0	0	129.90234	0	0	0	0	0	0	0	0	0	0	0	0	0	0	0	0	0	44330	0	0	0
13	14	14	Category M	-0.41992188	0.29980469	-0.76782227	0.021484375	0.001953125	0.51049805	-33.05	0	5/4/2018	5	4	2018	17:05:24	61524	0.6	17	5	24	0	0.058837891	3.5545898	0	0	0	126.81006	0	0	0	0	0	0	0	0	0	0	0	0	0	0	0	0	0	44330	0	0	0
14	15	15	Category M	-0.43188477	0.32397461	-0.75585938	0.040527344	0.003417969	0.51269531	-32.93	0	5/4/2018	5	4	2018	17:05:24	61524	0.7	17	5	24	0	0.058837891	3.5545898	0	0	0	121.41187	0	0	0	0	0	0	0	0	0	0	0	0	0	0	0	0	0	44330	0	0	0
15	16	16	Category M	-0.49194336	0.45581055	-0.69580078	0.081787109	-0.016601563	0.50415039	-33.05	0	5/4/2018	5	4	2018	17:05:24	61524	0.8	17	5	24	0	0.058837891	3.5545898	0	0	0	103.12085	0	0	0	0	0	0	0	0	0	0	0	0	0	0	0	0	0	44330	0	0	0
16	17	17	Category M	-0.25195313	0.2277832	-0.63598633	0.14404297	-0.062744141	0.48608398	-33.17	0	5/4/2018	5	4	2018	17:05:24	61524	0.9	17	5	24	0	0.058837891	3.5545898	0	0	0	41.260254	0	0	0	0	0	0	0	0	0	0	0	0	0	0	0	0	0	44330	0	0	0
17	18	18	Category M	-0.47998047	0.50390625	-1.0678711	0.17089844	-0.10302734	0.46582031	-33.54	0	5/4/2018	5	4	2018	17:05:25	61525	0	17	5	25	0	0.059082031	3.5626465	0	0	0	14.588867	0	0	0	0	0	0	0	0	0	0	0	0	0	0	0	0	0	44330	0	0	0
18	19	19	Category M	-0.61181641	0.50390625	-0.81591797	0.20532227	-0.072021484	0.46533203	-34.03	0	5/4/2018	5	4	2018	17:05:25	61525	0.1	17	5	25	0	0.059082031	3.5626465	0	0	0	31.896729	0	0	0	0	0	0	0	0	0	0	0	0	0	0	0	0	0	44330	0	0	0
19	20	20	Category M	-0.40795898	0.52783203	-0.45581055	0.15087891	-0.12060547	0.47314453	-34.03	0	5/4/2018	5	4	2018	17:05:25	61525	0.2	17	5	25	0	0.059082031	3.5626465	0	0	0	39.142578	0	0	0	0	0	0	0	0	0	0	0	0	0	0	0	0	0	44330	0	0	0
20	21	21	Category M	-0.34790039	0.63598633	-0.63598633	0.16748047	-0.15551758	0.45458984	-34.15	0	5/4/2018	5	4	2018	17:05:25	61525	0.3	17	5	25	0	0.059082031	3.5626465	0	0	0	31.669189	0	0	0	0	0	0	0	0	0	0	0	0	0	0	0	0	0	44330	0	0	0
21	22	22	Category M	-1.1398926	0.53979492	-0.86376953	0.24511719	-0.15185547	0.42089844	-33.91	0	5/4/2018	5	4	2018	17:05:25	61525	0.4	17	5	25	0	0.059082031	3.5626465	0	0	0	38.784912	0	0	0	0	0	0	0	0	0	0	0	0	0	0	0	0	0	44330	0	0	0
22	23	23	Category M	-0.20385742	0.25195313	-0.55175781	0.1796875	-0.18237305	0.44213867	-33.29	0	5/4/2018	5	4	2018	17:05:25	61525	0.5	17	5	25	0	0.059082031	3.5626465	0	0	0	47.077881	0	0	0	0	0	0	0	0	0	0	0	0	0	0	0	0	0	44330	0	0	0
23	24	24	Category M	0.3359375	0.31176758	-0.32397461	0.16186523	-0.23120117	0.43408203	-33.54	0	5/4/2018	5	4	2018	17:05:25	61525	0.6	17	5	25	0	0.059082031	3.5626465	0	0	0	44.790283	0	0	0	0	0	0	0	0	0	0	0	0	0	0	0	0	0	44330	0	0	0
24	25	25	Category M	-0.74389648	0.64794922	-0.55175781	0.25830078	-0.20654297	0.39697266	-33.66	0	5/4/2018	5	4	2018	17:05:25	61525	0.7	17	5	25	0	0.059082031	3.5626465	0	0	0	44.30957	0	0	0	0	0	0	0	0	0	0	0	0	0	0	0	0	0	44330	0	0	0
25	26	26	Category M	-0.79199219	0.40795898	-0.63598633	0.20825195	-0.21118164	0.42114258	-33.91	0	5/4/2018	5	4	2018	17:05:25	61525	0.8	17	5	25	0	0.059082031	3.5626465	0	0	0	46.869629	0	0	0	0	0	0	0	0	0	0	0	0	0	0	0	0	0	44330	0	0	0
26	27	27	Category M	-0.23999023	0.64794922	-0.32397461	0.13867188	-0.22729492	0.43701172	-34.03	0	5/4/2018	5	4	2018	17:05:25	61525	0.9	17	5	25	0	0.059082031	3.5626465	0	0	0	53.08667	0	0	0	0	0	0	0	0	0	0	0	0	0	0	0	0	0	44330	0	0	0
27	28	28	Category M	-0.77978516	0.57592773	-0.56396484	0.21972656	-0.22631836	0.41088867	-33.91	0	5/4/2018	5	4	2018	17:05:26	61526	0	17	5	26	0	0.059082031	3.5626465	0	0	0	53.841797	0	0	0	0	0	0	0	0	0	0	0	0	0	0	0	0	0	44330	0	0	0
28	29	29	Category M	-0.53979492	0.13183594	-1.2719727	0.22143555	-0.21850586	0.41113281	-33.66	0	5/4/2018	5	4	2018	17:05:26	61526	0.1	17	5	26	0	0.059082031	3.5626465	0	0	0	44.586426	0	0	0	0	0	0	0	0	0	0	0	0	0	0	0	0	0	44330	0	0	0
29	30	30	Category M	0.20385742	0.23999023	-0.21582031	0.14331055	-0.17871094	0.45410156	-34.03	0	5/4/2018	5	4	2018	17:05:26	61526	0.2	17	5	26	0	0.059082031	3.5626465	0	0	0	38.932129	0	0	0	0	0	0	0	0	0	0	0	0	0	0	0	0	0	44330	0	0	0
30	31	31	Category M	-0.55175781	0.61181641	-0.49194336	0.17553711	-0.15869141	0.45678711	-34.15	0	5/4/2018	5	4	2018	17:05:26	61526	0.3	17	5	26	0	0.059082031	3.5626465	0	0	0	28.731689	0	0	0	0	0	0	0	0	0	0	0	0	0	0	0	0	0	44330	0	0	0
31	32	32	Category M	-1.1757813	0.68383789	-0.70776367	0.18652344	-0.20385742	0.43457031	-33.91	0	5/4/2018	5	4	2018	17:05:26	61526	0.4	17	5	26	0	0.059082031	3.5626465	0	0	0	2.5256348	0	0	0	0	0	0	0	0	0	0	0	0	0	0	0	0	0	44330	0	0	0
32	33	33	Category M	-0.41992188	0.53979492	-0.3359375	0.15942383	-0.21337891	0.44091797	-34.15	0	5/4/2018	5	4	2018	17:05:26	61526	0.5	17	5	26	0	0.059082031	3.5626465	0	0	0	14.043701	0	0	0	0	0	0	0	0	0	0	0	0	0	0	0	0	0	44330	0	0	0
33	34	34	Category M	-0.59985352	0.45581055	-0.73193359	0.14770508	-0.2265625	0.43212891	-33.66	0	5/4/2018	5	4	2018	17:05:26	61526	0.6	17	5	26	0	0.059082031	3.5626465	0	0	0	29.925293	0	0	0	0	0	0	0	0	0	0	0	0	0	0	0	0	0	44330	0	0	0
34	35	35	Category M	-0.39599609	0.11987305	-0.671875	0.13842773	-0.20117188	0.44873047	-33.54	0	5/4/2018	5	4	2018	17:05:26	61526	0.7	17	5	26	0	0.059082031	3.5626465	0	0	0	41.615479	0	0	0	0	0	0	0	0	0	0	0	0	0	0	0	0	0	44330	0	0	0
35	36	36	Category M	-0.44384766	0.44384766	-0.85180664	0.040771484	-0.080078125	0.49658203	-34.03	0	5/4/2018	5	4	2018	17:05:26	61526	0.8	17	5	26	0	0.059082031	3.5626465	0	0	0	54.179932	0	0	0	0	0	0	0	0	0	0	0	0	0	0	0	0	0	44330	0	0	0
36	37	37	Category M	-0.39599609	0.3359375	-0.83984375	-0.019287109	0.017822266	0.51391602	-33.78	0	5/4/2018	5	4	2018	17:05:26	61526	0.9	17	5	26	0	0.059082031	3.5626465	0	0	0	71.147461	0	0	0	0	0	0	0	0	0	0	0	0	0	0	0	0	0	44330	0	0	0
37	38	38	Category M	-0.26391602	0.16796875	-0.81591797	-0.053955078	0.063720703	0.50927734	-33.78	0	5/4/2018	5	4	2018	17:05:27	61527	0	17	5	27	0	0.059082031	3.5626465	0	0	0	80.599609	0	0	0	0	0	0	0	0	0	0	0	0	0	0	0	0	0	44330	0	0	0
38	39	39	Category M	-0.19189453	0.047851563	-0.89990234	-0.057373047	0.066894531	0.5090332	-33.78	0	5/4/2018	5	4	2018	17:05:27	61527	0.1	17	5	27	0	0.059082031	3.5626465	0	0	0	80.018799	0	0	0	0	0	0	0	0	0	0	0	0	0	0	0	0	0	44330	0	0	0
39	40	40	Category M	-0.23999023	0.023925781	-0.93579102	-0.065917969	0.064697266	0.51025391	-33.42	0	5/4/2018	5	4	2018	17:05:27	61527	0.2	17	5	27	0	0.059082031	3.5626465	0	0	0	79.380127	0	0	0	0	0	0	0	0	0	0	0	0	0	0	0	0	0	44330	0	0	0
40	41	41	Category M	-0.2277832	0.011962891	-0.93579102	-0.072265625	0.067138672	0.50878906	-33.29	0	5/4/2018	5	4	2018	17:05:27	61527	0.3	17	5	27	0	0.059082031	3.5626465	-0.16064453	0.17382813	-0.82592773	70.304199	0.20678711	0	0	0	0	0	0	0	0	0	0.85913086	0.14086914	0.33886719	-0.066894531	-0.16186523	-0.10961914	0	44330	0	0	0
41	42	42	Category M	-0.16796875	0.071777344	-0.94799805	-0.077636719	0.082763672	0.50415039	-33.29	0	5/4/2018	5	4	2018	17:05:27	61527	0.4	17	5	27	0	0.059082031	3.5626465	-0.15649414	0.17382813	-0.82666016	57.611328	0.15869141	0	0	0	0	0	0	0	0	0	0.85913086	0.14086914	0.23461914	-0.011230469	-0.10205078	-0.12109375	0	44330	0	0	0
42	43	43	Category M	-0.17993164	0.035888672	-1.0319824	-0.095703125	0.099121094	0.49926758	-33.42	0	5/4/2018	5	4	2018	17:05:27	61527	0.5	17	5	27	0	0.059082031	3.5626465	-0.15161133	0.1730957	-0.82788086	53.980469	0.24755859	0	0	0	0	0	0	0	0	0	0.85913086	0.14086914	0.36962891	-0.028076172	-0.13720703	-0.20385742	0	44330	0	0	0
43	44	44	Category M	-0.17993164	-0.011962891	-1.0078125	-0.1262207	0.10644531	0.49560547	-33.78	0	5/4/2018	5	4	2018	17:05:27	61527	0.6	17	5	27	0	0.059082031	3.5626465	-0.14477539	0.17358398	-0.82470703	39.516357	0.26293945	0	0	0	0	0	0	0	0	0	0.85498047	0.14501953	0.40380859	-0.034912109	-0.18554688	-0.18286133	0	44330	0	0	0
44	45	45	Category M	-0.035888672	-0.071777344	-0.95996094	-0.1796875	0.10107422	0.48046875	-33.78	0	5/4/2018	5	4	2018	17:05:27	61527	0.7	17	5	27	0	0.059082031	3.5626465	-0.13818359	0.17431641	-0.82275391	27.620117	0.29980469	0	0	0	0	0	0	0	0	0	0.85229492	0.14770508	0.4855957	0.10229492	-0.24609375	-0.13696289	0	44330	0	0	0
45	46	46	Category M	-0.035888672	0.011962891	-0.89990234	-0.21386719	0.093261719	0.4675293	-33.91	0	5/4/2018	5	4	2018	17:05:27	61527	0.8	17	5	27	0	0.059082031	3.5626465	-0.1315918	0.17504883	-0.82128906	25.153076	0.20483398	0	0	0	0	0	0	0	0	0	0.84985352	0.15014648	0.33740234	0.095703125	-0.16308594	-0.078369141	0	44330	0	0	0
46	47	47	Category M	0.035888672	0.047851563	-0.82788086	-0.2578125	0.092773438	0.45458984	-34.03	0	5/4/2018	5	4	2018	17:05:27	61527	0.9	17	5	27	0	0.059082031	3.5626465	-0.12573242	0.17578125	-0.81958008	23.486328	0.20629883	0	0	0	0	0	0	0	0	0	0.84765625	0.15234375	0.2980957	0.16162109	-0.12792969	-0.008056641	0	44330	0	0	0
47	48	48	Category K	-0.3359375	-0.011962891	-0.77978516	-0.005126953	-0.083740234	0.49951172	-33.78	0	5/4/2018	5	4	2018	17:06:03	61563	0.7	17	6	3	0	0.059570313	3.5594238	-0.12109375	0.17602539	-0.81689453	21.06543	0.2878418	0	0	0	0	0	0	0	0	0	0.84423828	0.15576172	0.43994141	-0.21459961	-0.18798828	0.037109375	0	44330	0	0	0
48	49	49	Category K	-0.41992188	-0.035888672	-0.80395508	0.049560547	-0.077636719	0.49902344	-33.91	0	5/4/2018	5	4	2018	17:06:03	61563	0.8	17	6	3	0	0.059570313	3.5594238	-0.11889648	0.17578125	-0.81958008	24.540283	0.36816406	0	0	0	0	0	0	0	0	0	0.84667969	0.15332031	0.52807617	-0.30078125	-0.21166992	0.015625	0	44330	0	0	0
49	50	50	Category K	-0.41992188	-0.047851563	-0.93579102	0.06640625	-0.081298828	0.50024414	-33.91	0	5/4/2018	5	4	2018	17:06:03	61563	0.9	17	6	3	0	0.059570313	3.5594238	-0.11230469	0.17529297	-0.8190918	29.366943	0.3972168	0	0	0	0	0	0	0	0	0	0.84521484	0.15478516	0.6472168	-0.30737305	-0.22314453	-0.11645508	0	44330	0	0	0
50	51	51	Category K	-0.38378906	0.023925781	-0.95996094	0.045166016	-0.082519531	0.49780273	-34.15	0	5/4/2018	5	4	2018	17:06:04	61564	0	17	6	4	0	0.059570313	3.5594238	-0.10961914	0.17382813	-0.82055664	36.256348	0.34204102	0	0	0	0	0	0	0	0	0	0.84594727	0.15405273	0.56323242	-0.27392578	-0.14990234	-0.13916016	0	44330	0	0	0
51	52	52	Category K	-0.20385742	-0.023925781	-1.0319824	0.040283203	-0.092041016	0.49829102	-34.52	0	5/4/2018	5	4	2018	17:06:04	61564	0.1	17	6	4	0	0.059570313	3.5594238	-0.11767578	0.17822266	-0.81347656	38.711426	0.30981445	0	0	0	0	0	0	0	0	0	0.84106445	0.15893555	0.5065918	-0.0859375	-0.20214844	-0.21826172	0	44330	0	0	0
52	53	53	Category K	-0.19189453	0.011962891	-0.98388672	-0.014648438	-0.096679688	0.49804688	-34.64	0	5/4/2018	5	4	2018	17:06:04	61564	0.2	17	6	4	0	0.059570313	3.5594238	-0.099609375	0.16040039	-0.83398438	38.949951	0.22998047	0	0	0	0	0	0	0	0	0	0.85522461	0.14477539	0.39013672	-0.092041016	-0.1484375	-0.1496582	0	44330	0	0	0
53	54	54	Category K	-0.26391602	0.023925781	-0.86376953	-0.1159668	-0.089111328	0.48681641	-35.13	0	5/4/2018	5	4	2018	17:06:04	61564	0.3	17	6	4	0	0.059570313	3.5594238	-0.087402344	0.13427734	-0.86743164	38.917236	0.20800781	0	0	0	0	0	0	0	0	0	0.88208008	0.11791992	0.29052734	-0.17626953	-0.11035156	0.003662109	0	44330	0	0	0
54	55	55	Category K	-0.095947266	0.059814453	-0.89990234	-0.16772461	-0.083984375	0.47607422	-35.01	0	5/4/2018	5	4	2018	17:06:04	61564	0.4	17	6	4	0	0.059570313	3.5594238	-0.077880859	0.1328125	-0.859375	41.385986	0.085449219	0	0	0	0	0	0	0	0	0	0.87304688	0.12695313	0.1315918	-0.017822266	-0.072998047	-0.040283203	0	44330	0	0	0
55	56	56	Category K	0	0.071777344	-0.91186523	-0.19335938	-0.080810547	0.4675293	-34.89	0	5/4/2018	5	4	2018	17:06:04	61564	0.5	17	6	4	0	0.059570313	3.5594238	-0.0625	0.12524414	-0.85766602	37.732666	0.098388672	0	0	0	0	0	0	0	0	0	0.86889648	0.13110352	0.17016602	0.0625	-0.053466797	-0.053955078	0	44330	0	0	0
56	57	57	Category K	0.083984375	0.023925781	-0.95996094	-0.2277832	-0.083007813	0.45678711	-34.52	0	5/4/2018	5	4	2018	17:06:04	61564	0.6	17	6	4	0	0.059570313	3.5594238	-0.066894531	0.12451172	-0.84912109	29.38623	0.21240234	0	0	0	0	0	0	0	0	0	0.86083984	0.13916016	0.36206055	0.15087891	-0.10058594	-0.1105957	0	44330	0	0	0
57	58	58	Category K	0.15576172	0.071777344	-0.98388672	-0.24194336	-0.073486328	0.4465332	-34.27	0	5/4/2018	5	4	2018	17:06:04	61564	0.7	17	6	4	0	0.059570313	3.5594238	-0.077636719	0.11938477	-0.85107422	22.764893	0.27270508	0	0	0	0	0	0	0	0	0	0.86279297	0.13720703	0.4140625	0.23339844	-0.047607422	-0.13256836	0	44330	0	0	0
58	59	59	Category K	0.14379883	0	-0.92382813	-0.27294922	-0.064697266	0.43530273	-34.4	0	5/4/2018	5	4	2018	17:06:04	61564	0.8	17	6	4	0	0.059570313	3.5594238	-0.042480469	0.10424805	-0.86352539	18.098877	0.22167969	0	0	0	0	0	0	0	0	0	0.87084961	0.12915039	0.35058594	0.1862793	-0.10424805	-0.060058594	0	44330	0	0	0
59	60	60	Category K	0.17993164	0.047851563	-0.93579102	-0.31396484	-0.060546875	0.40625	-34.52	0	5/4/2018	5	4	2018	17:06:04	61564	0.9	17	6	4	0	0.059570313	3.5594238	-0.04296875	0.093505859	-0.85864258	12.220215	0.24023438	0	0	0	0	0	0	0	0	0	0.86474609	0.13525391	0.34594727	0.22290039	-0.045654297	-0.077148438	0	44330	0	0	0
60	61	61	Category K	0.29980469	0.011962891	-0.79199219	-0.33569336	-0.057373047	0.40112305	-34.4	0	5/4/2018	5	4	2018	17:06:05	61565	0	17	6	5	0	0.059570313	3.5594238	-0.027832031	0.088378906	-0.88696289	1.2736816	0.34960938	0	0	0	0	0	0	0	0	0	0.8918457	0.1081543	0.49926758	0.32763672	-0.076416016	0.094970703	0	44330	0	0	0
61	62	62	Category K	0.2277832	0.071777344	-0.82788086	-0.3449707	-0.048339844	0.39208984	-34.15	0	5/4/2018	5	4	2018	17:06:05	61565	0.1	17	6	5	0	0.059570313	3.5594238	-0.001708984	0.080322266	-0.88208008	4.4077148	0.23608398	0	0	0	0	0	0	0	0	0	0.88574219	0.11425781	0.29248047	0.22949219	-0.008544922	0.054199219	0	44330	0	0	0
62	63	63	Category K	0.2878418	0.047851563	-0.87597656	-0.35522461	-0.052734375	0.3828125	-34.15	0	5/4/2018	5	4	2018	17:06:05	61565	0.2	17	6	5	0	0.059570313	3.5594238	0.004150391	0.072998047	-0.86816406	7.4924316	0.28466797	0	0	0	0	0	0	0	0	0	0.87109375	0.12890625	0.31640625	0.28344727	-0.025146484	-0.007568359	0	44330	0	0	0
63	64	64	Category K	0.25195313	0.035888672	-0.85180664	-0.3605957	-0.047363281	0.38378906	-33.91	0	5/4/2018	5	4	2018	17:06:05	61565	0.3	17	6	5	0	0.059570313	3.5594238	-0.003417969	0.064941406	-0.89331055	9.6589355	0.26025391	0	0	0	0	0	0	0	0	0	0.89575195	0.10424805	0.32617188	0.25537109	-0.029052734	0.041503906	0	44330	0	0	0
64	65	65	Category K	0.25195313	0.047851563	-0.89990234	-0.34570313	-0.048339844	0.38696289	-33.91	0	5/4/2018	5	4	2018	17:06:05	61565	0.4	17	6	5	0	0.059570313	3.5594238	0.007568359	0.062744141	-0.92675781	12.352539	0.24609375	0	0	0	0	0	0	0	0	0	0.92895508	0.071044922	0.28588867	0.24414063	-0.014892578	0.026855469	0	44330	0	0	0
65	66	66	Category K	0.26391602	0.035888672	-0.91186523	-0.34204102	-0.051025391	0.39379883	-34.15	0	5/4/2018	5	4	2018	17:06:05	61565	0.5	17	6	5	0	0.059570313	3.5594238	0.015625	0.052978516	-0.9230957	13.554199	0.2487793	0	0	0	0	0	0	0	0	0	0.92480469	0.075195313	0.27636719	0.24804688	-0.017089844	0.011230469	0	44330	0	0	0
66	67	67	Category K	0.23999023	0.023925781	-0.91186523	-0.34228516	-0.044921875	0.39941406	-34.03	0	5/4/2018	5	4	2018	17:06:05	61565	0.6	17	6	5	0	0.059570313	3.5594238	0.016845703	0.046386719	-0.90722656	13.388672	0.22412109	0	0	0	0	0	0	0	0	0	0.90869141	0.091308594	0.25	0.22290039	-0.022460938	-0.004394531	0	44330	0	0	0
67	68	68	Category K	0.23999023	0.023925781	-0.82788086	-0.34008789	-0.046630859	0.39941406	-34.27	0	5/4/2018	5	4	2018	17:06:05	61565	0.7	17	6	5	0	0.059570313	3.5594238	0.013427734	0.040527344	-0.93237305	16.315674	0.24975586	0	0	0	0	0	0	0	0	0	0.93334961	0.066650391	0.34765625	0.22631836	-0.016601563	0.10449219	0	44330	0	0	0
68	69	69	Category K	0.27587891	0.14379883	-0.87597656	-0.34228516	-0.035400391	0.3984375	-34.64	0	5/4/2018	5	4	2018	17:06:05	61565	0.8	17	6	5	0	0.059570313	3.5594238	0.046875	0.037109375	-0.94506836	18.456299	0.26147461	0	0	0	0	0	0	0	0	0	0.94702148	0.052978516	0.40429688	0.22875977	0.10644531	0.069091797	0	44330	0	0	0
69	70	70	Category K	0.26391602	0.15576172	-0.92382813	-0.32324219	0.015869141	0.41430664	-34.15	0	5/4/2018	5	4	2018	17:06:05	61565	0.9	17	6	5	0	0.059570313	3.5594238	0.046875	0.029541016	-0.92724609	18.724609	0.25097656	0	0	0	0	0	0	0	0	0	0.92895508	0.071044922	0.34643555	0.21679688	0.12597656	0.003417969	0	44330	0	0	0
70	71	71	Category K	0.20385742	0.011962891	-0.98388672	-0.32519531	0.036865234	0.41503906	-34.03	0	5/4/2018	5	4	2018	17:06:06	61566	0	17	6	6	0	0.059570313	3.5594238	0.019775391	0.033447266	-0.95776367	17.45752	0.18676758	0	0	0	0	0	0	0	0	0	0.95874023	0.041259766	0.23120117	0.18383789	-0.021484375	-0.025878906	0	44330	0	0	0
71	72	72	Category K	0.23999023	0	-0.85180664	-0.32470703	0.035888672	0.41577148	-33.91	0	5/4/2018	5	4	2018	17:06:06	61566	0.1	17	6	6	0	0.059570313	3.5594238	0.029541016	0.018798828	-0.97680664	17.041992	0.24536133	0	0	0	0	0	0	0	0	0	0.97753906	0.022460938	0.35424805	0.21044922	-0.018798828	0.125	0	44330	0	0	0
72	73	73	Category K	0.32397461	0	-0.95996094	-0.32885742	0.023193359	0.40917969	-33.66	0	5/4/2018	5	4	2018	17:06:06	61566	0.2	17	6	6	0	0.059570313	3.5594238	0.048095703	0.015136719	-0.96899414	15.452148	0.27636719	0	0	0	0	0	0	0	0	0	0.97021484	0.029785156	0.30004883	0.27563477	-0.015136719	0.009033203	0	44330	0	0	0
73	74	74	Category K	0.2878418	0.059814453	-0.95996094	-0.33666992	0.020996094	0.40722656	-34.03	0	5/4/2018	5	4	2018	17:06:06	61566	0.3	17	6	6	0	0.059570313	3.5594238	0.050048828	0.009521484	-0.95458984	12.703613	0.24267578	0	0	0	0	0	0	0	0	0	0.95605469	0.043945313	0.29272461	0.23754883	0.050048828	-0.005126953	0	44330	0	0	0
74	75	75	Category K	0.25195313	0.035888672	-0.82788086	-0.36132813	-0.003173828	0.3828125	-33.78	0	5/4/2018	5	4	2018	17:06:06	61566	0.4	17	6	6	0	0.059570313	3.5594238	0.054443359	0.000976563	-0.97216797	12.044922	0.24682617	0	0	0	0	0	0	0	0	0	0.97363281	0.026367188	0.3762207	0.19726563	0.034667969	0.14428711	0	44330	0	0	0
75	76	76	Category K	0.2277832	0.10791016	-0.74389648	-0.38500977	-0.035644531	0.36254883	-33.66	0	5/4/2018	5	4	2018	17:06:06	61566	0.5	17	6	6	0	0.059570313	3.5594238	0.078369141	-0.000488281	-1.005127	12.254883	0.31982422	0	0	0	0	0	0	0	0	0	1.0080566	0.008056641	0.51904297	0.14916992	0.10839844	0.26123047	0	44330	0	0	0
76	77	77	Category K	0.37182617	0.15576172	-0.86376953	-0.37768555	-0.044189453	0.3684082	-33.78	0	5/4/2018	5	4	2018	17:06:06	61566	0.6	17	6	6	0	0.059570313	3.5594238	0.082763672	-0.010986328	-1.0002441	10.931396	0.36035156	0	0	0	0	0	0	0	0	0	1.0036621	0.003662109	0.59228516	0.28881836	0.16674805	0.13647461	0	44330	0	0	0
77	78	78	Category K	0.26391602	0.10791016	-0.87597656	-0.36621094	-0.030273438	0.37719727	-33.91	0	5/4/2018	5	4	2018	17:06:06	61566	0.7	17	6	6	0	0.059570313	3.5594238	0.083251953	-0.010742188	-0.98364258	7.6230469	0.24145508	0	0	0	0	0	0	0	0	0	0.98730469	0.012695313	0.40698242	0.18041992	0.11865234	0.10766602	0	44330	0	0	0
78	79	79	Category K	0.29980469	0.10791016	-0.87597656	-0.36914063	-0.033691406	0.37402344	-34.03	0	5/4/2018	5	4	2018	17:06:06	61566	0.8	17	6	6	0	0.059570313	3.5594238	0.079345703	-0.018066406	-1.0073242	4.8813477	0.28564453	0	0	0	0	0	0	0	0	0	1.0107422	0.010742188	0.4777832	0.22021484	0.12597656	0.13134766	0	44330	0	0	0
79	80	80	Category K	0.26391602	0.16796875	-0.87597656	-0.35473633	-0.035400391	0.38525391	-34.15	0	5/4/2018	5	4	2018	17:06:06	61566	0.9	17	6	6	0	0.05859375	3.5626465	0.093994141	-0.016113281	-1.0351563	2.840332	0.296875	0	0	0	0	0	0	0	0	0	1.0395508	0.039550781	0.51342773	0.16967773	0.18408203	0.15917969	0	44330	0	0	0
80	81	81	Category K	0.27587891	0.059814453	-0.87597656	-0.35913086	-0.038818359	0.38598633	-34.03	0	5/4/2018	5	4	2018	17:06:07	61567	0	17	6	7	0	0.05859375	3.5626465	0.094970703	-0.020996094	-1.0275879	0.62207031	0.24951172	0	0	0	0	0	0	0	0	0	1.0322266	0.032226563	0.41333008	0.18066406	0.080810547	0.15161133	0	44330	0	0	0
81	82	82	Category K	0.29980469	0.10791016	-0.86376953	-0.35473633	-0.033691406	0.38525391	-33.78	0	5/4/2018	5	4	2018	17:06:07	61567	0.1	17	6	7	0	0.05859375	3.5626465	0.095703125	-0.018554688	-1.0090332	1.6437988	0.28051758	0	0	0	0	0	0	0	0	0	1.0136719	0.013671875	0.47583008	0.20385742	0.12646484	0.14526367	0	44330	0	0	0
82	83	83	Category K	0.26391602	0.10791016	-0.86376953	-0.3581543	-0.035400391	0.38208008	-34.03	0	5/4/2018	5	4	2018	17:06:07	61567	0.2	17	6	7	0	0.05859375	3.5626465	0.087402344	-0.019042969	-1.0075684	0.82373047	0.26049805	0	0	0	0	0	0	0	0	0	1.0114746	0.011474609	0.44702148	0.17626953	0.12695313	0.14379883	0	44330	0	0	0
83	84	84	Category K	0.27587891	0.083984375	-0.88793945	-0.34863281	-0.031982422	0.38549805	-34.15	0	5/4/2018	5	4	2018	17:06:07	61567	0.3	17	6	7	0	0.05859375	3.5626465	0.10180664	-0.023681641	-1.0539551	2.1821289	0.26342773	0	0	0	0	0	0	0	0	0	1.059082	0.059082031	0.44775391	0.17382813	0.10766602	0.16601563	0	44330	0	0	0
84	85	85	Category K	0.26391602	0.083984375	-0.87597656	-0.35229492	-0.033447266	0.38549805	-34.4	0	5/4/2018	5	4	2018	17:06:07	61567	0.4	17	6	7	0	0.05859375	3.5626465	0.10620117	-0.024902344	-1.046875	3.2104492	0.25683594	0	0	0	0	0	0	0	0	0	1.0527344	0.052734375	0.4375	0.1574707	0.10888672	0.17089844	0	44330	0	0	0
85	86	86	Category K	0.071777344	0.083984375	-0.7199707	-0.35742188	-0.033691406	0.38427734	-34.4	0	5/4/2018	5	4	2018	17:06:07	61567	0.5	17	6	7	0	0.05859375	3.5626465	0.10131836	-0.025390625	-1.026123	4.5437012	0.32641602	0	0	0	0	0	0	0	0	0	1.0314941	0.031494141	0.4453125	-0.029541016	0.109375	0.30615234	0	44330	0	0	0
86	87	87	Category K	-0.10791016	0.023925781	-0.73193359	-0.31835938	-0.034423828	0.4140625	-34.03	0	5/4/2018	5	4	2018	17:06:07	61567	0.6	17	6	7	0	0.05859375	3.5626465	0.089599609	-0.024414063	-1.029541	7.748291	0.3605957	0	0	0	0	0	0	0	0	0	1.0336914	0.033691406	0.54394531	-0.19750977	0.048339844	0.29760742	0	44330	0	0	0
87	88	88	Category K	-0.16796875	0.10791016	-0.94799805	-0.20776367	-0.048339844	0.46801758	-33.54	0	5/4/2018	5	4	2018	17:06:07	61567	0.7	17	6	7	0	0.05859375	3.5626465	0.099609375	-0.017822266	-1.0527344	11.889893	0.3137207	0	0	0	0	0	0	0	0	0	1.0576172	0.057617188	0.49853516	-0.26757813	0.12573242	0.10473633	0	44330	0	0	0
88	89	89	Category I	0.011962891	0.10791016	-0.92382813	0.018798828	0.1965332	0.48925781	-31.81	0	5/4/2018	5	4	2018	17:56:30	64590	0.3	17	56	30	0	0.059082031	3.5368652	0.10522461	-0.020507813	-1.0488281	16.417969	0.20214844	0	0	0	0	0	0	0	0	0	1.0541992	0.054199219	0.34692383	-0.093261719	0.12841797	0.125	0	44330	0	0	0
89	90	90	Category I	0.011962891	0.059814453	-0.92382813	0.021484375	0.20141602	0.48364258	-31.81	0	5/4/2018	5	4	2018	17:56:30	64590	0.4	17	56	30	0	0.059082031	3.5368652	0.10864258	-0.014160156	-1.0319824	11.38501	0.16308594	0	0	0	0	0	0	0	0	0	1.0378418	0.037841797	0.27905273	-0.096679688	0.073974609	0.1081543	0	44330	0	0	0
90	91	91	Category I	-0.83984375	0.56396484	-0.25195313	0.024902344	0.19921875	0.48876953	-31.81	0	5/4/2018	5	4	2018	17:56:30	64590	0.5	17	56	30	0	0.059082031	3.5368652	0.10327148	-0.018066406	-1.036377	1.6875	1.357666	0	0	0	0	0	0	0	0	0	1.0415039	0.041503906	2.3095703	-0.94311523	0.58203125	0.78442383	0	44330	0	0	0
91	92	92	Category I	1.0678711	-1.1279297	-2.5319824	0.016601563	0.15917969	0.49511719	-31.2	0	5/4/2018	5	4	2018	17:56:30	64590	0.6	17	56	30	0	0.059082031	3.5368652	0.11694336	-0.022460938	-1.0612793	15.210938	2.0708008	0	0	0	0	0	0	0	0	0	1.0678711	0.067871094	3.5266113	0.95068359	-1.1052246	-1.470459	0	44330	0	0	0
92	93	93	Category I	0.79199219	-1.8359375	-3.4799805	-0.076660156	0.023925781	0.50561523	-31.2	0	5/4/2018	5	4	2018	17:56:30	64590	0.7	17	56	30	0	0.059082031	3.5368652	0.12207031	-0.022949219	-1.0541992	42.366699	3.1013184	0	0	0	0	0	0	0	0	0	1.0615234	0.061523438	4.9082031	0.66967773	-1.8127441	-2.4255371	0	44330	0	0	0
93	94	94	Category I	0.34790039	0.17993164	-0.11987305	-0.32666016	-0.10791016	0.39282227	-31.08	0	5/4/2018	5	4	2018	17:56:30	64590	0.8	17	56	30	0	0.059082031	3.5368652	0.11962891	-0.030029297	-1.0378418	48.043213	0.96899414	0	0	0	0	0	0	0	0	0	1.045166	0.045166016	1.3562012	0.22802734	0.20996094	0.91796875	0	44330	0	0	0
94	95	95	Category I	0.80395508	-0.2878418	-0.6237793	-0.27416992	-0.031494141	0.44091797	-31.2	0	5/4/2018	5	4	2018	17:56:30	64590	0.9	17	56	30	0	0.059082031	3.5368652	0.11035156	-0.026367188	-1.0666504	54.54541	0.86328125	0	0	0	0	0	0	0	0	0	1.0727539	0.072753906	1.3977051	0.69335938	-0.26123047	0.44287109	0	44330	0	0	0
95	96	96	Category I	-0.83984375	0.39599609	-0.023925781	-0.20336914	-0.072998047	0.45727539	-32.19	0	5/4/2018	5	4	2018	17:56:31	64591	0	17	56	31	0	0.059570313	3.5288086	0.12963867	-0.035400391	-1.0703125	74.269775	1.4902344	0	0	0	0	0	0	0	0	0	1.0786133	0.078613281	2.4472656	-0.96948242	0.43139648	1.0463867	0	44330	0	0	0
96	97	97	Category I	-1.1279297	-0.16796875	-0.77978516	-0.31030273	-0.16748047	0.38061523	-32.06	0	5/4/2018	5	4	2018	17:56:31	64591	0.1	17	56	31	0	0.059570313	3.5288086	0.13183594	-0.034667969	-1.0639648	82.267334	1.2983398	0	0	0	0	0	0	0	0	0	1.0725098	0.072509766	1.6772461	-1.2597656	-0.13305664	0.28417969	0	44330	0	0	0
97	98	98	Category I	2.3398438	-0.7199707	-2.0759277	-0.1796875	-0.073730469	0.47412109	-32.06	0	5/4/2018	5	4	2018	17:56:31	64591	0.2	17	56	31	0	0.059570313	3.5288086	0.12548828	-0.032714844	-1.0456543	72.515869	2.5368652	0	0	0	0	0	0	0	0	0	1.0537109	0.053710938	3.9313965	2.2141113	-0.68701172	-1.0300293	0	44330	0	0	0
98	99	99	Category I	-0.64794922	-0.34790039	-0.40795898	-0.25976563	-0.14697266	0.42431641	-31.94	0	5/4/2018	5	4	2018	17:56:31	64591	0.3	17	56	31	0	0.059570313	3.5288086	0.109375	-0.032226563	-1.0771484	77.219238	1.0588379	0	0	0	0	0	0	0	0	0	1.083252	0.083251953	1.7424316	-0.75732422	-0.31542969	0.66918945	0	44330	0	0	0
99	100	100	Category I	0.80395508	0.11987305	-2.7358398	-0.23681641	-0.16381836	0.4284668	-31.45	0	5/4/2018	5	4	2018	17:56:31	64591	0.4	17	56	31	0	0.059570313	3.5288086	0.10961914	-0.037353516	-1.0842285	96.96167	1.7983398	0	0	0	0	0	0	0	0	0	1.0905762	0.090576172	2.5029297	0.6940918	0.15722656	-1.6513672	0	44330	0	0	0
100	101	101	Category I	1.7399902	-0.011962891	-0.23999023	-0.17163086	-0.1640625	0.45458984	-31.69	0	5/4/2018	5	4	2018	17:56:31	64591	0.5	17	56	31	0	0.059570313	3.5288086	0.10961914	-0.036621094	-1.0759277	88.560791	1.8320313	0	0	0	0	0	0	0	0	0	1.0820313	0.08203125	2.4907227	1.630127	0.024658203	0.8359375	0	44330	0	0	0
101	102	102	Category I	-0.64794922	-0.047851563	0.25195313	-0.31811523	-0.22094727	0.35229492	-31.69	0	5/4/2018	5	4	2018	17:56:31	64591	0.6	17	56	31	0	0.059570313	3.5288086	0.10009766	-0.036865234	-1.0603027	63.008301	1.5107422	0	0	0	0	0	0	0	0	0	1.0656738	0.065673828	2.0712891	-0.74804688	-0.010742188	1.3122559	0	44330	0	0	0
102	103	103	Category I	-0.82788086	-0.38378906	-2.5678711	-0.25708008	-0.19189453	0.40527344	-31.82	0	5/4/2018	5	4	2018	17:56:31	64591	0.7	17	56	31	0	0.059570313	3.5288086	0.097412109	-0.040283203	-1.0874023	29.144287	1.7792969	0	0	0	0	0	0	0	0	0	1.0925293	0.092529297	2.7490234	-0.92529297	-0.34326172	-1.4802246	0	44330	0	0	0
103	104	104	Category I	1.2358398	0.11987305	-3	-0.25463867	-0.14770508	0.42431641	-31.57	0	5/4/2018	5	4	2018	17:56:31	64591	0.8	17	56	31	0	0.059570313	3.5288086	0.10009766	-0.045654297	-1.1064453	25.519775	2.2138672	0	0	0	0	0	0	0	0	0	1.1120605	0.11206055	3.1943359	1.135498	0.16552734	-1.8933105	0	44330	0	0	0
104	105	105	Category I	-0.10791016	-0.13183594	-0.25195313	-0.14624023	-0.21118164	0.44213867	-31.45	0	5/4/2018	5	4	2018	17:56:31	64591	0.9	17	56	31	0	0.059570313	3.5288086	0.097412109	-0.044677734	-1.0974121	4.2145996	0.87426758	0	0	0	0	0	0	0	0	0	1.1025391	0.10253906	1.1376953	-0.20532227	-0.086914063	0.84545898	0	44330	0	0	0
105	106	106	Category I	-0.69580078	-0.11987305	0.6237793	-0.28637695	-0.24511719	0.35742188	-31.57	0	5/4/2018	5	4	2018	17:56:32	64592	0	17	56	32	0	0.059570313	3.5288086	0.094726563	-0.047851563	-1.0837402	19.306152	1.8830566	0	0	0	0	0	0	0	0	0	1.0888672	0.088867188	2.5700684	-0.79052734	-0.071777344	1.7075195	0	44330	0	0	0
106	107	107	Category I	-0.50390625	0.19189453	-2.3278809	-0.27319336	-0.15380859	0.41113281	-31.32	0	5/4/2018	5	4	2018	17:56:32	64592	0.1	17	56	32	0	0.059570313	3.5288086	0.086669922	-0.049804688	-1.1022949	8.9934082	1.3815918	0	0	0	0	0	0	0	0	0	1.1069336	0.10693359	2.0576172	-0.59057617	0.24169922	-1.2253418	0	44330	0	0	0
107	108	108	Category I	1.8959961	0.29980469	-1.5839844	-0.21655273	-0.20874023	0.41381836	-31.69	0	5/4/2018	5	4	2018	17:56:32	64592	0.2	17	56	32	0	0.059570313	3.5288086	0.089599609	-0.048828125	-1.1137695	2.9533691	1.8986816	0	0	0	0	0	0	0	0	0	1.1184082	0.1184082	2.6252441	1.8061523	0.34863281	-0.4699707	0	44330	0	0	0
108	109	109	Category I	-0.55175781	-0.47998047	0.15576172	-0.10864258	-0.28833008	0.4050293	-31.57	0	5/4/2018	5	4	2018	17:56:32	64592	0.3	17	56	32	0	0.059570313	3.5288086	0.086181641	-0.047851563	-1.107666	3.9401855	1.4797363	0	0	0	0	0	0	0	0	0	1.1120605	0.11206055	2.3334961	-0.63793945	-0.43188477	1.2634277	0	44330	0	0	0
109	110	110	Category I	-1.9558105	0.55175781	-2.6638184	-0.22705078	-0.24584961	0.38647461	-31.45	0	5/4/2018	5	4	2018	17:56:32	64592	0.4	17	56	32	0	0.059570313	3.5288086	0.082519531	-0.049804688	-1.097168	22.792236	2.6401367	0	0	0	0	0	0	0	0	0	1.1013184	0.10131836	4.2062988	-2.0383301	0.6015625	-1.5664063	0	44330	0	0	0
110	111	111	Category I	0.21582031	-0.56396484	-2.0158691	-0.21875	-0.20678711	0.41870117	-31.57	0	5/4/2018	5	4	2018	17:56:32	64592	0.5	17	56	32	0	0.059570313	3.5288086	0.074462891	-0.055175781	-1.105957	28.378418	1.0517578	0	0	0	0	0	0	0	0	0	1.1098633	0.10986328	1.5595703	0.14111328	-0.50854492	-0.90966797	0	44330	0	0	0
111	112	112	Category I	0.31176758	0.39599609	-0.071777344	-0.17504883	-0.25610352	0.40844727	-31.32	0	5/4/2018	5	4	2018	17:56:32	64592	0.6	17	56	32	0	0.059570313	3.5288086	0.071533203	-0.054443359	-1.1108398	27.815186	1.1577148	0	0	0	0	0	0	0	0	0	1.114502	0.11450195	1.7299805	0.23999023	0.45043945	1.0390625	0	44330	0	0	0
112	113	113	Category I	-0.25195313	0.095947266	0.80395508	-0.26025391	-0.28710938	0.34985352	-31.57	0	5/4/2018	5	4	2018	17:56:32	64592	0.7	17	56	32	0	0.059570313	3.5288086	0.06640625	-0.055908203	-1.1157227	29.144287	1.9519043	0	0	0	0	0	0	0	0	0	1.1191406	0.11914063	2.3901367	-0.31835938	0.15185547	1.9196777	0	44330	0	0	0
113	114	114	Category I	-0.25195313	-0.2277832	-2.1237793	-0.22875977	-0.26123047	0.38305664	-31.69	0	5/4/2018	5	4	2018	17:56:32	64592	0.8	17	56	32	0	0.059570313	3.5288086	0.059082031	-0.055664063	-1.1149902	21.422119	1.0693359	0	0	0	0	0	0	0	0	0	1.1179199	0.11791992	1.4914551	-0.31103516	-0.171875	-1.0085449	0	44330	0	0	0
114	115	115	Category I	1.5119629	-0.023925781	-3.3117676	-0.16040039	-0.25	0.4206543	-31.69	0	5/4/2018	5	4	2018	17:56:32	64592	0.9	17	56	32	0	0.059570313	3.5288086	0.057373047	-0.055908203	-1.1137695	2.2194824	2.6357422	0	0	0	0	0	0	0	0	0	1.1166992	0.11669922	3.6845703	1.4543457	0.031982422	-2.1977539	0	44330	0	0	0
115	116	116	Category I	-0.083984375	-0.39599609	-0.45581055	-0.11254883	-0.14306641	0.46875	-32.06	0	5/4/2018	5	4	2018	17:56:33	64593	0	17	56	33	0	0.059570313	3.5288086	0.057128906	-0.055419922	-1.1147461	2.3825684	0.75512695	0	0	0	0	0	0	0	0	0	1.1176758	0.11767578	1.140625	-0.14111328	-0.34033203	0.65893555	0	44330	0	0	0
116	117	117	Category I	-0.35986328	0.35986328	0.47998047	-0.31713867	-0.15161133	0.38305664	-32.19	0	5/4/2018	5	4	2018	17:56:33	64593	0.1	17	56	33	0	0.059570313	3.5288086	0.056884766	-0.055175781	-1.1164551	8.1315918	1.701416	0	0	0	0	0	0	0	0	0	1.1193848	0.11938477	2.4287109	-0.41674805	0.41503906	1.5964355	0	44330	0	0	0
117	118	118	Category I	-0.57592773	-0.41992188	-2.7119141	-0.25195313	-0.20947266	0.40283203	-32.19	0	5/4/2018	5	4	2018	17:56:33	64593	0.2	17	56	33	0	0.059570313	3.5288086	0.053222656	-0.055175781	-1.1171875	1.2434082	1.7524414	0	0	0	0	0	0	0	0	0	1.119873	0.11987305	2.5883789	-0.62915039	-0.36450195	-1.5944824	0	44330	0	0	0
118	119	119	Category I	0.97192383	0.20385742	-3.1318359	-0.16821289	-0.2121582	0.43457031	-31.94	0	5/4/2018	5	4	2018	17:56:33	64593	0.3	17	56	33	0	0.059570313	3.5288086	0.051269531	-0.053222656	-1.1181641	0.35839844	2.2287598	0	0	0	0	0	0	0	0	0	1.1206055	0.12060547	3.190918	0.92041016	0.25708008	-2.0134277	0	44330	0	0	0
119	120	120	Category I	-0.15576172	-0.37182617	-0.32397461	-0.14428711	-0.11254883	0.46948242	-31.45	0	5/4/2018	5	4	2018	17:56:33	64593	0.4	17	56	33	0	0.059570313	3.5288086	0.046386719	-0.056640625	-1.1235352	21.940186	0.8828125	0	0	0	0	0	0	0	0	0	1.1257324	0.12573242	1.3168945	-0.20214844	-0.31494141	0.79956055	0	44330	0	0	0
120	121	121	Category I	-0.16796875	0.20385742	0.55175781	-0.34545898	-0.12817383	0.37402344	-31.08	0	5/4/2018	5	4	2018	17:56:33	64593	0.5	17	56	33	0	0.059570313	3.5288086	0.042480469	-0.061035156	-1.1237793	17.571045	1.7094727	0	0	0	0	0	0	0	0	0	1.1262207	0.1262207	2.151123	-0.21044922	0.26489258	1.6755371	0	44330	0	0	0
121	122	122	Category I	-0.82788086	0.047851563	-0.82788086	-0.29736328	-0.13745117	0.40161133	-30.71	0	5/4/2018	5	4	2018	17:56:33	64593	0.6	17	56	33	0	0.059570313	3.5288086	0.039794922	-0.062255859	-1.1235352	6.0566406	0.92333984	0	0	0	0	0	0	0	0	0	1.1259766	0.12597656	1.2736816	-0.86767578	0.11010742	0.2956543	0	44330	0	0	0
122	123	123	Category I	0.95996094	-0.3359375	-4.7399902	-0.25634766	-0.12133789	0.43115234	-30.71	0	5/4/2018	5	4	2018	17:56:33	64593	0.7	17	56	33	0	0.059570313	3.5288086	0.036865234	-0.063720703	-1.1247559	0.033203125	3.7409668	0	0	0	0	0	0	0	0	0	1.1269531	0.12695313	4.8103027	0.92285156	-0.27197266	-3.6149902	0	44330	0	0	0
123	124	124	Category I	0.17993164	-0.10791016	-0.45581055	-0.052734375	-0.22070313	0.45092773	-30.83	0	5/4/2018	5	4	2018	17:56:33	64593	0.8	17	56	33	0	0.059570313	3.5288086	0.033691406	-0.065917969	-1.1271973	16.113037	0.68847656	0	0	0	0	0	0	0	0	0	1.1296387	0.12963867	0.85913086	0.14599609	-0.041748047	0.67138672	0	44330	0	0	0
124	125	125	Category I	-0.41992188	-0.10791016	0.70776367	-0.28808594	-0.23266602	0.35766602	-30.83	0	5/4/2018	5	4	2018	17:56:33	64593	0.9	17	56	33	0	0.059570313	3.5288086	0.029785156	-0.067138672	-1.1271973	20.018311	1.8896484	0	0	0	0	0	0	0	0	0	1.1296387	0.12963867	2.3254395	-0.44970703	-0.040527344	1.8349609	0	44330	0	0	0
125	126	126	Category I	-0.97192383	0.071777344	-1.1757813	-0.26220703	-0.25634766	0.35864258	-30.96	0	5/4/2018	5	4	2018	17:56:34	64594	0	17	56	34	0	0.059570313	3.5288086	0.027587891	-0.067626953	-1.1254883	0.11328125	1.010498	0	0	0	0	0	0	0	0	0	1.1279297	0.12792969	1.189209	-0.99951172	0.1394043	-0.050048828	0	44330	0	0	0
126	127	127	Category I	0.82788086	0.57592773	-2.6879883	-0.18676758	-0.25732422	0.39819336	-31.08	0	5/4/2018	5	4	2018	17:56:34	64594	0.1	17	56	34	0	0.059570313	3.5288086	0.025634766	-0.068359375	-1.1274414	18.979492	1.8691406	0	0	0	0	0	0	0	0	0	1.1296387	0.12963867	3.0068359	0.80200195	0.64428711	-1.5603027	0	44330	0	0	0
127	128	128	Category I	0.11987305	-0.2277832	-0.45581055	-0.1340332	-0.15283203	0.47021484	-31.2	0	5/4/2018	5	4	2018	17:56:34	64594	0.2	17	56	34	0	0.059570313	3.5288086	0.028320313	-0.068359375	-1.1274414	31.473633	0.69628906	0	0	0	0	0	0	0	0	0	1.1298828	0.12988281	0.92236328	0.091308594	-0.15917969	0.67163086	0	44330	0	0	0
128	129	129	Category I	-0.14379883	0.47998047	0.53979492	-0.31030273	-0.17114258	0.37866211	-31.45	0	5/4/2018	5	4	2018	17:56:34	64594	0.3	17	56	34	0	0.059570313	3.5288086	0.031738281	-0.071289063	-1.1325684	24.974609	1.7695313	0	0	0	0	0	0	0	0	0	1.1352539	0.13525391	2.3991699	-0.17553711	0.55126953	1.6723633	0	44330	0	0	0
129	130	130	Category I	-0.86376953	-0.35986328	-1.2839355	-0.31762695	-0.15405273	0.38085938	-31.57	0	5/4/2018	5	4	2018	17:56:34	64594	0.4	17	56	34	0	0.059570313	3.5288086	0.032958984	-0.073486328	-1.1325684	2.3286133	0.95336914	0	0	0	0	0	0	0	0	0	1.135498	0.13549805	1.3342285	-0.89672852	-0.28613281	-0.15112305	0	44330	0	0	0
130	131	131	Category I	0.7199707	-0.32397461	-2.9519043	-0.26147461	-0.14428711	0.42114258	-31.82	0	5/4/2018	5	4	2018	17:56:34	64594	0.5	17	56	34	0	0.059570313	3.5288086	0.033691406	-0.076171875	-1.1323242	2.9665527	1.9602051	0	0	0	0	0	0	0	0	0	1.1352539	0.13525391	2.753418	0.68603516	-0.24755859	-1.8193359	0	44330	0	0	0
131	132	132	Category I	0.19189453	-0.071777344	-0.46777344	-0.10253906	-0.20361328	0.45629883	-32.06	0	5/4/2018	5	4	2018	17:56:34	64594	0.6	17	56	34	0	0.059570313	3.5288086	0.042724609	-0.083251953	-1.1396484	8.206543	0.68823242	0	0	0	0	0	0	0	0	0	1.1435547	0.14355469	0.83251953	0.14892578	0.011474609	0.671875	0	44330	0	0	0
132	133	133	Category I	-0.37182617	-0.55175781	0.32397461	-0.29223633	-0.21508789	0.37207031	-31.94	0	5/4/2018	5	4	2018	17:56:34	64594	0.7	17	56	34	0	0.059570313	3.5288086	0.029785156	-0.069091797	-1.1152344	4.6550293	1.5703125	0	0	0	0	0	0	0	0	0	1.1179199	0.11791992	2.3237305	-0.40161133	-0.48242188	1.439209	0	44330	0	0	0
133	134	134	Category I	-1.0078125	0.32397461	-3.1799316	-0.33935547	-0.20410156	0.34008789	-32.06	0	5/4/2018	5	4	2018	17:56:34	64594	0.8	17	56	34	0	0.059326172	3.4933594	0.021728516	-0.045410156	-1.0847168	22.015137	2.3635254	0	0	0	0	0	0	0	0	0	1.0856934	0.085693359	3.4943848	-1.029541	0.36938477	-2.0952148	0	44330	0	0	0
134	135	135	Category I	1.4399414	-0.65991211	-1.1757813	-0.15576172	-0.16894531	0.45996094	-31.82	0	5/4/2018	5	4	2018	17:56:34	64594	0.9	17	56	34	0	0.059326172	3.4933594	0.020019531	-0.045166016	-1.0993652	17.231934	1.5488281	0	0	0	0	0	0	0	0	0	1.1003418	0.1003418	2.1105957	1.4196777	-0.61450195	-0.076171875	0	44330	0	0	0
135	136	136	Category I	0.17993164	0.13183594	-0.40795898	-0.083007813	-0.22851563	0.44702148	-31.57	0	5/4/2018	5	4	2018	17:56:35	64595	0	17	56	35	0	0.059326172	3.4933594	0.005371094	-0.041015625	-1.104248	2.9152832	0.73828125	0	0	0	0	0	0	0	0	0	1.1049805	0.10498047	1.0439453	0.17431641	0.17285156	0.69628906	0	44330	0	0	0
136	137	137	Category I	-0.43188477	0.16796875	0.50390625	-0.24926758	-0.18847656	0.40332031	-31.57	0	5/4/2018	5	4	2018	17:56:35	64595	0.1	17	56	35	0	0.059326172	3.4933594	0.015380859	-0.044921875	-1.1123047	5.1379395	1.6904297	0	0	0	0	0	0	0	0	0	1.1132813	0.11328125	2.2766113	-0.44726563	0.21289063	1.6162109	0	44330	0	0	0
137	138	138	Category I	-1.1279297	0.11987305	-3.5158691	-0.3112793	-0.15942383	0.38085938	-31.45	0	5/4/2018	5	4	2018	17:56:35	64595	0.2	17	56	35	0	0.059326172	3.4933594	0.031738281	-0.04296875	-1.1171875	21.737061	2.6689453	0	0	0	0	0	0	0	0	0	1.1186523	0.11865234	3.7211914	-1.159668	0.1628418	-2.3984375	0	44330	0	0	0
138	139	139	Category I	0.15576172	-0.41992188	-1.487793	-0.082275391	-0.21606445	0.4543457	-31.69	0	5/4/2018	5	4	2018	17:56:35	64595	0.3	17	56	35	0	0.059326172	3.4933594	0.00390625	-0.034423828	-1.1040039	10.965576	0.56420898	0	0	0	0	0	0	0	0	0	1.1047363	0.10473633	0.92041016	0.15161133	-0.38525391	-0.38354492	0	44330	0	0	0
139	140	140	Category I	0.19189453	0.11987305	-0.26391602	-0.14770508	-0.23876953	0.43237305	-32.06	0	5/4/2018	5	4	2018	17:56:35	64595	0.4	17	56	35	0	0.059326172	3.4933594	0.010742188	-0.027832031	-1.1113281	5.855957	0.87915039	0	0	0	0	0	0	0	0	0	1.1118164	0.11181641	1.1762695	0.1809082	0.14770508	0.84741211	0	44330	0	0	0
140	141	141	Category I	-0.45581055	-0.023925781	0.45581055	-0.25268555	-0.23242188	0.38623047	-32.06	0	5/4/2018	5	4	2018	17:56:35	64595	0.5	17	56	35	0	0.059326172	3.4933594	0.000244141	-0.029785156	-1.0876465	5.0725098	1.609375	0	0	0	0	0	0	0	0	0	1.0878906	0.087890625	2.0056152	-0.45605469	0.005859375	1.543457	0	44330	0	0	0
141	142	142	Category I	0.011962891	-0.20385742	-2.987793	-0.29931641	-0.19628906	0.3815918	-32.06	0	5/4/2018	5	4	2018	17:56:35	64595	0.6	17	56	35	0	0.059326172	3.4933594	-0.018066406	-0.029052734	-1.0993652	20.169434	1.8964844	0	0	0	0	0	0	0	0	0	1.0998535	0.099853516	2.0930176	0.030029297	-0.17456055	-1.8881836	0	44330	0	0	0
142	143	143	Category I	0.50390625	-0.37182617	-2.4118652	-0.14868164	-0.23022461	0.43457031	-31.69	0	5/4/2018	5	4	2018	17:56:35	64595	0.7	17	56	35	0	0.059326172	3.4933594	-0.007568359	-0.026367188	-1.114502	18.726074	1.4365234	0	0	0	0	0	0	0	0	0	1.1149902	0.11499023	2.1540527	0.51147461	-0.34521484	-1.2971191	0	44330	0	0	0
143	144	144	Category I	0.023925781	0.10791016	-0.11987305	-0.023681641	-0.23706055	0.44628906	-31.69	0	5/4/2018	5	4	2018	17:56:35	64595	0.8	17	56	35	0	0.059326172	3.4933594	0.002929688	-0.021240234	-1.0944824	0.38305664	0.98339844	0	0	0	0	0	0	0	0	0	1.0947266	0.094726563	1.125	0.020751953	0.12915039	0.97460938	0	44330	0	0	0
144	145	145	Category I	0.047851563	-0.20385742	0.19189453	-0.09375	-0.22412109	0.44897461	-31.69	0	5/4/2018	5	4	2018	17:56:35	64595	0.9	17	56	35	0	0.059326172	3.4933594	-0.009521484	-0.021728516	-1.0646973	19.854736	1.2709961	0	0	0	0	0	0	0	0	0	1.0649414	0.064941406	1.4960938	0.057373047	-0.18188477	1.2565918	0	44330	0	0	0
145	146	146	Category I	-0.39599609	-0.10791016	-2.3999023	-0.20141602	-0.23168945	0.41259766	-31.82	0	5/4/2018	5	4	2018	17:56:36	64596	0	17	56	36	0	0.059326172	3.4933594	-0.003417969	-0.017822266	-1.0749512	36.432373	1.3845215	0	0	0	0	0	0	0	0	0	1.0751953	0.075195313	1.8071289	-0.39233398	-0.08984375	-1.324707	0	44330	0	0	0
146	147	147	Category I	0.47998047	0.083984375	-1.8239746	-0.10571289	-0.26757813	0.41943359	-31.94	0	5/4/2018	5	4	2018	17:56:36	64596	0.1	17	56	36	0	0.059326172	3.4933594	0.007568359	-0.017822266	-1.095459	36.222168	0.87402344	0	0	0	0	0	0	0	0	0	1.095459	0.095458984	1.3024902	0.47216797	0.10180664	-0.72827148	0	44330	0	0	0
147	148	148	Category I	-0.035888672	0.10791016	-0.34790039	0.019042969	-0.25073242	0.44384766	-31.32	0	5/4/2018	5	4	2018	17:56:36	64596	0.2	17	56	36	0	0.059326172	3.4933594	0.017333984	-0.021240234	-1.0776367	21.870605	0.74291992	0	0	0	0	0	0	0	0	0	1.078125	0.078125	0.91235352	-0.053222656	0.12915039	0.72973633	0	44330	0	0	0
148	149	149	Category I	-0.011962891	0	-0.035888672	-0.061279297	-0.22241211	0.45385742	-31.57	0	5/4/2018	5	4	2018	17:56:36	64596	0.3	17	56	36	0	0.059326172	3.4933594	-0.007080078	-0.025146484	-1.0681152	25.811768	1.0324707	0	0	0	0	0	0	0	0	0	1.0683594	0.068359375	1.0622559	-0.004638672	0.025146484	1.0322266	0	44330	0	0	0
149	150	150	Category I	-0.37182617	-0.27587891	-1.6318359	-0.12548828	-0.22705078	0.43115234	-31.94	0	5/4/2018	5	4	2018	17:56:36	64596	0.4	17	56	36	0	0.059326172	3.4933594	0.001464844	-0.020751953	-1.0788574	35.197998	0.71411133	0	0	0	0	0	0	0	0	0	1.0791016	0.079101563	1.1811523	-0.37329102	-0.25488281	-0.55273438	0	44330	0	0	0
150	151	151	Category I	-0.047851563	0.059814453	-1.3679199	-0.16088867	-0.25244141	0.41772461	-32.06	0	5/4/2018	5	4	2018	17:56:36	64596	0.5	17	56	36	0	0.059326172	3.4933594	0.02734375	-0.025878906	-1.0595703	18.841553	0.32861328	0	0	0	0	0	0	0	0	0	1.0603027	0.060302734	0.46923828	-0.075195313	0.085693359	-0.30810547	0	44330	0	0	0
151	152	152	Category I	-0.15576172	-0.10791016	-1.2478027	-0.099609375	-0.24682617	0.43554688	-32.31	0	5/4/2018	5	4	2018	17:56:36	64596	0.6	17	56	36	0	0.059326172	3.4933594	0.026611328	-0.020263672	-1.0461426	4.7800293	0.28564453	0	0	0	0	0	0	0	0	0	1.0466309	0.046630859	0.47143555	-0.18237305	-0.087402344	-0.20141602	0	44330	0	0	0
152	153	153	Category I	-0.27587891	0.011962891	-0.89990234	-0.082275391	-0.265625	0.42700195	-31.94	0	5/4/2018	5	4	2018	17:56:36	64596	0.7	17	56	36	0	0.059326172	3.4933594	0.020996094	-0.024658203	-1.0556641	0.73193359	0.33740234	0	0	0	0	0	0	0	0	0	1.0563965	0.056396484	0.48950195	-0.296875	0.036621094	0.15576172	0	44330	0	0	0
153	154	154	Category I	0.15576172	0.035888672	-0.85180664	-0.083984375	-0.25146484	0.43334961	-31.08	0	5/4/2018	5	4	2018	17:56:36	64596	0.8	17	56	36	0	0.059326172	3.4933594	0.025878906	-0.024902344	-1.0803223	9.2893066	0.26977539	0	0	0	0	0	0	0	0	0	1.0808105	0.080810547	0.41918945	0.12963867	0.060791016	0.22851563	0	44330	0	0	0
154	155	155	Category I	0.2277832	0.083984375	-0.91186523	-0.050537109	-0.23657227	0.44873047	-31.08	0	5/4/2018	5	4	2018	17:56:36	64596	0.9	17	56	36	0	0.059326172	3.4933594	0.03125	-0.021972656	-1.0673828	1.0351563	0.27197266	0	0	0	0	0	0	0	0	0	1.0681152	0.068115234	0.45800781	0.19628906	0.10595703	0.15551758	0	44330	0	0	0
155	156	156	Category I	0.21582031	0.11987305	-0.88793945	-0.063720703	-0.23217773	0.44628906	-31.08	0	5/4/2018	5	4	2018	17:56:37	64597	0	17	56	37	0	0.059326172	3.4933594	0.014404297	-0.021972656	-1.0371094	11.424072	0.2878418	0	0	0	0	0	0	0	0	0	1.0373535	0.037353516	0.4921875	0.20117188	0.1418457	0.14916992	0	44330	0	0	0
156	157	157	Category E	0.083984375	0.16796875	-0.92382813	-0.13134766	-0.14916992	0.47119141	-31.82	0	5/4/2018	5	4	2018	17:56:41	64601	0.7	17	56	41	0	0.059570313	3.5288086	0.013671875	-0.017822266	-1.0422363	10.58667	0.23120117	0	0	0	0	0	0	0	0	0	1.0424805	0.042480469	0.37451172	0.070068359	0.18579102	0.1184082	0	44330	0	0	0
157	158	158	Category E	0.10791016	0.26391602	-0.94799805	-0.12817383	-0.12036133	0.48071289	-31.82	0	5/4/2018	5	4	2018	17:56:41	64601	0.8	17	56	41	0	0.059570313	3.5288086	0.020019531	-0.023193359	-1.0578613	8.9616699	0.31958008	0	0	0	0	0	0	0	0	0	1.0583496	0.058349609	0.48461914	0.087646484	0.28710938	0.10986328	0	44330	0	0	0
158	159	159	Category E	-0.095947266	-0.16796875	-1.2958984	-0.12817383	-0.10644531	0.48022461	-31.57	0	5/4/2018	5	4	2018	17:56:41	64601	0.9	17	56	41	0	0.059570313	3.5288086	0.032226563	-0.019287109	-1.0390625	10.066406	0.32299805	0	0	0	0	0	0	0	0	0	1.0397949	0.039794922	0.53344727	-0.12817383	-0.1484375	-0.2565918	0	44330	0	0	0
159	160	160	Category E	-0.047851563	-0.19189453	-0.89990234	-0.15991211	-0.087890625	0.47924805	-31.32	0	5/4/2018	5	4	2018	17:56:42	64602	0	17	56	42	0	0.059570313	3.5288086	0.021728516	-0.020263672	-1.0114746	22.621094	0.21606445	0	0	0	0	0	0	0	0	0	1.0119629	0.011962891	0.3527832	-0.069580078	-0.17138672	0.11157227	0	44330	0	0	0
160	161	161	Category E	0.059814453	-0.035888672	-0.85180664	-0.19458008	-0.060791016	0.46606445	-31.08	0	5/4/2018	5	4	2018	17:56:42	64602	0.1	17	56	42	0	0.059570313	3.5288086	0.026367188	-0.015136719	-1.0187988	29.036377	0.17163086	0	0	0	0	0	0	0	0	0	1.0192871	0.019287109	0.22094727	0.033203125	-0.020507813	0.16699219	0	44330	0	0	0
161	162	162	Category E	0.059814453	0	-0.95996094	-0.2097168	-0.029785156	0.46850586	-31.2	0	5/4/2018	5	4	2018	17:56:42	64602	0.2	17	56	42	0	0.059570313	3.5288086	0.026611328	-0.018310547	-1.0366211	27.125244	0.085449219	0	0	0	0	0	0	0	0	0	1.0371094	0.037109375	0.12792969	0.032958984	0.018310547	0.076660156	0	44330	0	0	0
162	163	163	Category E	0.023925781	-0.083984375	-1.0678711	-0.23876953	-0.005126953	0.46044922	-31.32	0	5/4/2018	5	4	2018	17:56:42	64602	0.3	17	56	42	0	0.059570313	3.5288086	0.039550781	-0.017333984	-1.0390625	40.242676	0.07421875	0	0	0	0	0	0	0	0	0	1.0397949	0.039794922	0.11108398	-0.015625	-0.06640625	-0.028564453	0	44330	0	0	0
163	164	164	Category E	-0.047851563	0	-0.88793945	-0.25708008	0.004150391	0.45629883	-31.32	0	5/4/2018	5	4	2018	17:56:42	64602	0.4	17	56	42	0	0.059326172	3.5288086	0.030273438	-0.013671875	-0.99316406	52.586426	0.13183594	0	0	0	0	0	0	0	0	0	0.99389648	0.006103516	0.19726563	-0.078125	0.013671875	0.10522461	0	44330	0	0	0
164	165	165	Category E	0.095947266	0.035888672	-0.74389648	-0.27783203	-0.000244141	0.44482422	-31.45	0	5/4/2018	5	4	2018	17:56:42	64602	0.5	17	56	42	0	0.059326172	3.5288086	0.030761719	-0.012695313	-0.99853516	59.824219	0.26733398	0	0	0	0	0	0	0	0	0	0.99926758	0.000732422	0.36865234	0.064941406	0.048583984	0.25463867	0	44330	0	0	0
165	166	166	Category E	-0.083984375	0.023925781	-0.86376953	-0.2565918	-0.013427734	0.45507813	-31.45	0	5/4/2018	5	4	2018	17:56:42	64602	0.6	17	56	42	0	0.059326172	3.5288086	0.037353516	-0.009765625	-1.0187988	55.804688	0.19970703	0	0	0	0	0	0	0	0	0	1.0195313	0.01953125	0.31030273	-0.12133789	0.033691406	0.1550293	0	44330	0	0	0
166	167	167	Category E	0.095947266	0.023925781	-0.74389648	-0.24609375	-0.029541016	0.45581055	-31.69	0	5/4/2018	5	4	2018	17:56:42	64602	0.7	17	56	42	0	0.059326172	3.5288086	0.050292969	-0.010742188	-1.0134277	53.144775	0.27563477	0	0	0	0	0	0	0	0	0	1.0148926	0.014892578	0.34985352	0.045410156	0.034667969	0.26953125	0	44330	0	0	0
167	168	168	Category E	0.10791016	-0.11987305	-1.3439941	-0.20776367	-0.043701172	0.47119141	-31.94	0	5/4/2018	5	4	2018	17:56:42	64602	0.8	17	56	42	0	0.059326172	3.5288086	0.043212891	-0.017089844	-0.99267578	49.358643	0.37133789	0	0	0	0	0	0	0	0	0	0.99389648	0.006103516	0.51831055	0.064453125	-0.10253906	-0.35107422	0	44330	0	0	0
168	169	169	Category E	0.11987305	-0.071777344	-0.93579102	-0.18334961	-0.02734375	0.47900391	-31.94	0	5/4/2018	5	4	2018	17:56:42	64602	0.9	17	56	42	0	0.059326172	3.5288086	0.044189453	-0.014160156	-0.99829102	39.657959	0.11352539	0	0	0	0	0	0	0	0	0	0.99951172	0.000488281	0.19555664	0.075439453	-0.057373047	0.0625	0	44330	0	0	0
169	170	170	Category E	0.059814453	-0.14379883	-0.89990234	-0.17407227	-0.024902344	0.484375	-31.69	0	5/4/2018	5	4	2018	17:56:43	64603	0	17	56	43	0	0.059326172	3.5288086	0.048583984	-0.019775391	-1.0163574	27.94873	0.17041016	0	0	0	0	0	0	0	0	0	1.0178223	0.017822266	0.25146484	0.010986328	-0.1237793	0.11645508	0	44330	0	0	0
170	171	171	Category E	-0.11987305	-0.011962891	-0.83984375	-0.22729492	-0.018554688	0.46655273	-31.32	0	5/4/2018	5	4	2018	17:56:43	64603	0.1	17	56	43	0	0.059326172	3.5288086	0.062255859	-0.014892578	-1.0114746	19.280029	0.25024414	0	0	0	0	0	0	0	0	0	1.0134277	0.013427734	0.35693359	-0.18212891	0.002929688	0.17163086	0	44330	0	0	0
171	172	172	Category E	0.047851563	0	-0.58789063	-0.26049805	0.005615234	0.45214844	-31.2	0	5/4/2018	5	4	2018	17:56:43	64603	0.2	17	56	43	0	0.059326172	3.5288086	0.056152344	-0.009277344	-0.98583984	19.809814	0.39819336	0	0	0	0	0	0	0	0	0	0.98754883	0.012451172	0.41577148	-0.008300781	0.009277344	0.39794922	0	44330	0	0	0
172	173	173	Category E	0.14379883	0.059814453	-1.0197754	-0.25146484	0.009033203	0.45947266	-31.32	0	5/4/2018	5	4	2018	17:56:43	64603	0.3	17	56	43	0	0.059326172	3.5288086	0.056640625	-0.007324219	-0.9909668	17.619141	0.11352539	0	0	0	0	0	0	0	0	0	0.99267578	0.007324219	0.18286133	0.086914063	0.067138672	-0.028564453	0	44330	0	0	0
173	174	174	Category E	0.20385742	0.20385742	-1.2958984	-0.19726563	-0.029785156	0.47680664	-31.57	0	5/4/2018	5	4	2018	17:56:43	64603	0.4	17	56	43	0	0.059326172	3.5288086	0.063964844	0.000732422	-1.0063477	14.561035	0.38012695	0	0	0	0	0	0	0	0	0	1.0083008	0.008300781	0.63232422	0.13964844	0.20288086	-0.28930664	0	44330	0	0	0
174	175	175	Category E	-0.37182617	0.035888672	-1.0197754	-0.21777344	-0.031738281	0.46899414	-31.57	0	5/4/2018	5	4	2018	17:56:43	64603	0.5	17	56	43	0	0.059326172	3.5288086	0.079345703	-0.001953125	-0.9777832	11.462158	0.45458984	0	0	0	0	0	0	0	0	0	0.98095703	0.019042969	0.53100586	-0.45117188	0.037841797	-0.041748047	0	44330	0	0	0
175	176	176	Category E	-0.035888672	0.083984375	-0.671875	-0.25317383	-0.07421875	0.44750977	-31.57	0	5/4/2018	5	4	2018	17:56:43	64603	0.6	17	56	43	0	0.059326172	3.5288086	0.064208984	0.007080078	-0.97436523	10.224609	0.32763672	0	0	0	0	0	0	0	0	0	0.9765625	0.0234375	0.47949219	-0.10009766	0.076660156	0.30249023	0	44330	0	0	0
176	177	177	Category E	0.19189453	0	-1.1757813	-0.20532227	-0.090820313	0.46508789	-31.82	0	5/4/2018	5	4	2018	17:56:43	64603	0.7	17	56	43	0	0.059326172	3.5288086	0.065185547	0.007080078	-0.98022461	12.290283	0.23291016	0	0	0	0	0	0	0	0	0	0.98242188	0.017578125	0.3293457	0.12646484	-0.007080078	-0.1953125	0	44330	0	0	0
177	178	178	Category E	0.10791016	-0.047851563	-1.0197754	-0.20410156	-0.032226563	0.47753906	-31.69	0	5/4/2018	5	4	2018	17:56:43	64603	0.8	17	56	43	0	0.059326172	3.5288086	0.073242188	0.006835938	-0.99755859	13.912109	0.068359375	0	0	0	0	0	0	0	0	0	1.0002441	0.000244141	0.11132813	0.034423828	-0.0546875	-0.021972656	0	44330	0	0	0
178	179	179	Category E	-0.095947266	0.19189453	-0.99584961	-0.18896484	0.000244141	0.48168945	-31.57	0	5/4/2018	5	4	2018	17:56:43	64603	0.9	17	56	43	0	0.059326172	3.5288086	0.090332031	0.006591797	-0.96508789	15.814453	0.2644043	0	0	0	0	0	0	0	0	0	0.96923828	0.030761719	0.40209961	-0.1862793	0.18505859	-0.030517578	0	44330	0	0	0
179	180	180	Category E	-0.035888672	-0.035888672	-0.82788086	-0.2487793	0.062988281	0.45214844	-31.57	0	5/4/2018	5	4	2018	17:56:44	64604	0	17	56	44	0	0.059326172	3.5288086	0.091308594	0.013183594	-0.95776367	20.646484	0.18823242	0	0	0	0	0	0	0	0	0	0.9621582	0.037841797	0.30639648	-0.12719727	-0.049072266	0.12988281	0	44330	0	0	0
180	181	181	Category E	0.23999023	0.035888672	-1.1757813	-0.25634766	0.084228516	0.45166016	-31.32	0	5/4/2018	5	4	2018	17:56:44	64604	0.1	17	56	44	0	0.059326172	3.5288086	0.091796875	0.012939453	-0.96582031	24.616211	0.2578125	0	0	0	0	0	0	0	0	0	0.97021484	0.029785156	0.38061523	0.14794922	0.022705078	-0.2097168	0	44330	0	0	0
181	182	182	Category E	0.20385742	0.17993164	-0.97192383	-0.24584961	0.093017578	0.45288086	-31.69	0	5/4/2018	5	4	2018	17:56:44	64604	0.2	17	56	44	0	0.059326172	3.5288086	0.10058594	0.014404297	-0.98266602	25.82373	0.19506836	0	0	0	0	0	0	0	0	0	0.98803711	0.011962891	0.27929688	0.10302734	0.1652832	0.010742188	0	44330	0	0	0
182	183	183	Category E	0.023925781	0.011962891	-0.95996094	-0.2722168	0.091552734	0.44824219	-31.94	0	5/4/2018	5	4	2018	17:56:44	64604	0.3	17	56	44	0	0.059326172	3.5288086	0.10327148	0.018554688	-0.95654297	28.539307	0.079589844	0	0	0	0	0	0	0	0	0	0.96240234	0.037597656	0.089111328	-0.079345703	-0.006591797	-0.003173828	0	44330	0	0	0
183	184	184	Category E	0.2277832	0.083984375	-0.6237793	-0.3347168	0.060302734	0.40429688	-32.06	0	5/4/2018	5	4	2018	17:56:44	64604	0.4	17	56	44	0	0.059326172	3.5288086	0.10009766	0.024169922	-0.9375	27.372314	0.34399414	0	0	0	0	0	0	0	0	0	0.94311523	0.056884766	0.5012207	0.12744141	0.059570313	0.3137207	0	44330	0	0	0
184	185	185	Category E	0.38378906	0.17993164	-1.0678711	-0.31762695	0.039794922	0.41967773	-32.06	0	5/4/2018	5	4	2018	17:56:44	64604	0.5	17	56	44	0	0.059326172	3.5288086	0.10229492	0.023925781	-0.94726563	24.553711	0.34326172	0	0	0	0	0	0	0	0	0	0.95288086	0.047119141	0.55761719	0.28125	0.15576172	-0.12036133	0	44330	0	0	0
185	186	186	Category E	0.20385742	-0.11987305	-1.0078125	-0.31298828	0.038818359	0.42285156	-31.81	0	5/4/2018	5	4	2018	17:56:44	64604	0.6	17	56	44	0	0.059326172	3.5288086	0.10449219	0.028076172	-0.9609375	21.081787	0.18408203	0	0	0	0	0	0	0	0	0	0.96704102	0.032958984	0.29394531	0.099121094	-0.14794922	-0.046630859	0	44330	0	0	0
186	187	187	Category E	0.26391602	-0.071777344	-0.91186523	-0.29614258	0.045898438	0.43139648	-31.81	0	5/4/2018	5	4	2018	17:56:44	64604	0.7	17	56	44	0	0.059326172	3.5288086	0.11206055	0.031005859	-0.94238281	14.512451	0.18554688	0	0	0	0	0	0	0	0	0	0.94946289	0.050537109	0.28491211	0.15161133	-0.1027832	0.030517578	0	44330	0	0	0
187	188	188	Category E	-0.071777344	-0.011962891	-0.81591797	-0.32324219	0.087158203	0.41821289	-31.81	0	5/4/2018	5	4	2018	17:56:44	64604	0.8	17	56	44	0	0.059326172	3.5288086	0.10888672	0.031005859	-0.9309082	11.666992	0.21850586	0	0	0	0	0	0	0	0	0	0.93774414	0.062255859	0.33886719	-0.18066406	-0.04296875	0.11499023	0	44330	0	0	0
188	189	189	Category E	0.15576172	-0.14379883	-0.70776367	-0.3059082	0.098388672	0.42651367	-31.69	0	5/4/2018	5	4	2018	17:56:44	64604	0.9	17	56	44	0	0.059326172	3.5288086	0.11181641	0.031005859	-0.93774414	5.0036621	0.29223633	0	0	0	0	0	0	0	0	0	0.94506836	0.054931641	0.44897461	0.043701172	-0.17480469	0.22998047	0	44330	0	0	0
189	190	190	Category E	0.11987305	0.15576172	-1.1159668	-0.2668457	0.092285156	0.44238281	-31.45	0	5/4/2018	5	4	2018	17:56:45	64605	0	17	56	45	0	0.059326172	3.5288086	0.11474609	0.032714844	-0.94848633	3.510498	0.20751953	0	0	0	0	0	0	0	0	0	0.95605469	0.043945313	0.29516602	0.004882813	0.12280273	-0.16723633	0	44330	0	0	0
190	191	191	Category E	0.15576172	-0.11987305	-0.94799805	-0.23608398	0.030761719	0.46435547	-31.08	0	5/4/2018	5	4	2018	17:56:45	64605	0.1	17	56	45	0	0.059326172	3.5288086	0.12231445	0.037109375	-0.93945313	6.8515625	0.16088867	0	0	0	0	0	0	0	0	0	0.94824219	0.051757813	0.19873047	0.033203125	-0.15698242	-0.008300781	0	44330	0	0	0
191	192	192	Category E	-0.14379883	0.047851563	-0.83984375	-0.23901367	-0.010253906	0.46313477	-30.83	0	5/4/2018	5	4	2018	17:56:45	64605	0.2	17	56	45	0	0.059326172	3.5288086	0.12597656	0.037597656	-0.93334961	11.990967	0.28564453	0	0	0	0	0	0	0	0	0	0.94262695	0.057373047	0.37353516	-0.26977539	0.010009766	0.093505859	0	44330	0	0	0
192	193	193	Category E	0.13183594	0.071777344	-1.1518555	-0.265625	-0.062011719	0.44165039	-30.83	0	5/4/2018	5	4	2018	17:56:45	64605	0.3	17	56	45	0	0.059326172	3.5288086	0.13037109	0.039794922	-0.92871094	18.530762	0.22509766	0	0	0	0	0	0	0	0	0	0.9387207	0.061279297	0.25585938	0.001220703	0.031738281	-0.22290039	0	44330	0	0	0
193	194	194	Category E	0.19189453	0	-1.0917969	-0.24414063	-0.050048828	0.45336914	-31.08	0	5/4/2018	5	4	2018	17:56:45	64605	0.4	17	56	45	0	0.059326172	3.5288086	0.13647461	0.041015625	-0.92871094	24.140381	0.17675781	0	0	0	0	0	0	0	0	0	0.93969727	0.060302734	0.25927734	0.055175781	-0.041015625	-0.1628418	0	44330	0	0	0
194	195	195	Category E	0.15576172	-0.011962891	-0.88793945	-0.26513672	-0.048095703	0.44677734	-31.57	0	5/4/2018	5	4	2018	17:56:45	64605	0.5	17	56	45	0	0.059326172	3.5288086	0.13720703	0.041748047	-0.92944336	28.179932	0.0703125	0	0	0	0	0	0	0	0	0	0.94042969	0.059570313	0.11376953	0.018310547	-0.053710938	0.041503906	0	44330	0	0	0
195	196	196	Category E	-0.14379883	-0.059814453	-0.87597656	-0.29882813	-0.024658203	0.42675781	-31.69	0	5/4/2018	5	4	2018	17:56:45	64605	0.6	17	56	45	0	0.059326172	3.5288086	0.13696289	0.041748047	-0.92919922	30.825195	0.30322266	0	0	0	0	0	0	0	0	0	0.94018555	0.059814453	0.43603516	-0.28076172	-0.1015625	0.053222656	0	44330	0	0	0
196	197	197	Category E	0.15576172	-0.071777344	-0.76782227	-0.33081055	-0.012451172	0.41430664	-31.82	0	5/4/2018	5	4	2018	17:56:45	64605	0.7	17	56	45	0	0.059326172	3.5288086	0.13671875	0.041259766	-0.92895508	32.078369	0.19775391	0	0	0	0	0	0	0	0	0	0.93969727	0.060302734	0.29296875	0.018798828	-0.11303711	0.16113281	0	44330	0	0	0
197	198	198	Category E	0.39599609	-0.11987305	-1.2119141	-0.30200195	-0.002197266	0.42626953	-31.82	0	5/4/2018	5	4	2018	17:56:45	64605	0.8	17	56	45	0	0.059326172	3.5288086	0.13818359	0.039550781	-0.92822266	32.814697	0.41503906	0	0	0	0	0	0	0	0	0	0.93920898	0.060791016	0.70068359	0.25756836	-0.15942383	-0.28344727	0	44330	0	0	0
198	199	199	Category E	0.13183594	0.13183594	-0.92382813	-0.28100586	-0.030517578	0.44189453	-31.45	0	5/4/2018	5	4	2018	17:56:45	64605	0.9	17	56	45	0	0.059326172	3.5288086	0.13452148	0.038330078	-0.9284668	29.881592	0.093505859	0	0	0	0	0	0	0	0	0	0.93896484	0.061035156	0.10083008	-0.002685547	0.093261719	0.004638672	0	44330	0	0	0
199	200	200	Category E	0.21582031	0.035888672	-0.91186523	-0.28222656	-0.089355469	0.42749023	-31.45	0	5/4/2018	5	4	2018	17:56:46	64606	0	17	56	46	0	0.059326172	3.5288086	0.13671875	0.042236328	-0.92285156	27.485107	0.079833984	0	0	0	0	0	0	0	0	0	0.93383789	0.066162109	0.096435547	0.078857422	-0.006347656	0.010986328	0	44330	0	0	0
200	201	201	Category E	-0.14379883	-0.047851563	-0.86376953	-0.27319336	-0.14892578	0.41503906	-31.2	0	5/4/2018	5	4	2018	17:56:46	64606	0.1	17	56	46	0	0.059326172	3.5288086	0.14233398	0.042480469	-0.9296875	30.715332	0.30712891	0	0	0	0	0	0	0	0	0	0.94140625	0.05859375	0.44238281	-0.28613281	-0.090332031	0.065917969	0	44330	0	0	0
201	202	202	Category E	0.20385742	0.13183594	-1.0197754	-0.27392578	-0.17724609	0.39331055	-31.08	0	5/4/2018	5	4	2018	17:56:46	64606	0.2	17	56	46	0	0.059326172	3.4675781	0.13916016	0.044433594	-0.93041992	31.84668	0.14038086	0	0	0	0	0	0	0	0	0	0.94189453	0.058105469	0.2409668	0.064453125	0.087158203	-0.089111328	0	44330	0	0	0
202	203	203	Category E	0.21582031	-0.047851563	-1.079834	-0.20458984	-0.15942383	0.43725586	-31.32	0	5/4/2018	5	4	2018	17:56:46	64606	0.3	17	56	46	0	0.059326172	3.4675781	0.13769531	0.045898438	-0.91870117	33.016602	0.2019043	0	0	0	0	0	0	0	0	0	0.93017578	0.069824219	0.33251953	0.077880859	-0.09375	-0.16088867	0	44330	0	0	0
203	204	204	Category E	0.21582031	-0.035888672	-0.88793945	-0.19091797	-0.19042969	0.43383789	-31.32	0	5/4/2018	5	4	2018	17:56:46	64606	0.4	17	56	46	0	0.059326172	3.4675781	0.14038086	0.049072266	-0.92919922	32.202637	0.12084961	0	0	0	0	0	0	0	0	0	0.94116211	0.058837891	0.20166016	0.075195313	-0.084960938	0.041259766	0	44330	0	0	0
204	205	205	Category E	0.10791016	0.13183594	-0.89990234	-0.22192383	-0.19555664	0.41577148	-31.57	0	5/4/2018	5	4	2018	17:56:46	64606	0.5	17	56	46	0	0.059326172	3.4675781	0.14013672	0.051513672	-0.93408203	29.952393	0.093017578	0	0	0	0	0	0	0	0	0	0.94604492	0.053955078	0.14697266	-0.032226563	0.080078125	0.034179688	0	44330	0	0	0
205	206	206	Category E	0.071777344	-0.011962891	-0.75585938	-0.2578125	-0.1875	0.40332031	-31.69	0	5/4/2018	5	4	2018	17:56:46	64606	0.6	17	56	46	0	0.059326172	3.4675781	0.13916016	0.051513672	-0.92724609	26.2854	0.19482422	0	0	0	0	0	0	0	0	0	0.93920898	0.060791016	0.30249023	-0.067382813	-0.063476563	0.17138672	0	44330	0	0	0
206	207	207	Category E	0.25195313	0.071777344	-1.0319824	-0.24633789	-0.18823242	0.40551758	-31.57	0	5/4/2018	5	4	2018	17:56:46	64606	0.7	17	56	46	0	0.059326172	3.4675781	0.14477539	0.048339844	-0.94213867	20.404785	0.14160156	0	0	0	0	0	0	0	0	0	0.95458984	0.045410156	0.2199707	0.10693359	0.023193359	-0.089599609	0	44330	0	0	0
207	208	208	Category L	0.20385742	0.011962891	-0.89990234	-0.31640625	-0.074462891	0.40698242	-31.57	0	5/4/2018	5	4	2018	17:56:49	64609	0.8	17	56	49	0	0.059326172	3.4675781	0.14355469	0.048828125	-0.93945313	14.391357	0.081054688	0	0	0	0	0	0	0	0	0	0.95166016	0.048339844	0.13696289	0.060058594	-0.036865234	0.039550781	0	44330	0	0	0
208	209	209	Category L	0.20385742	0.023925781	-0.91186523	-0.32446289	-0.072998047	0.39501953	-31.45	0	5/4/2018	5	4	2018	17:56:49	64609	0.9	17	56	49	0	0.059326172	3.4675781	0.14233398	0.052734375	-0.94018555	8.8303223	0.073486328	0	0	0	0	0	0	0	0	0	0.95239258	0.047607422	0.1184082	0.061279297	-0.028808594	0.028320313	0	44330	0	0	0
209	210	210	Category L	0.2277832	0.035888672	-0.88793945	-0.32250977	-0.081542969	0.39941406	-31.45	0	5/4/2018	5	4	2018	17:56:50	64610	0	17	56	50	0	0.058837891	3.5288086	0.14208984	0.056640625	-0.94750977	4.4455566	0.10620117	0	0	0	0	0	0	0	0	0	0.95996094	0.040039063	0.16601563	0.085449219	-0.020751953	0.059570313	0	44330	0	0	0
210	211	211	Category L	0.2277832	0.11987305	-0.89990234	-0.31787109	-0.088623047	0.39648438	-31.57	0	5/4/2018	5	4	2018	17:56:50	64610	0.1	17	56	50	0	0.058837891	3.5288086	0.14135742	0.057861328	-0.93798828	2.4089355	0.11279297	0	0	0	0	0	0	0	0	0	0.95043945	0.049560547	0.1862793	0.086181641	0.061767578	0.038085938	0	44330	0	0	0
211	212	212	Category L	0.23999023	0.083984375	-0.87597656	-0.31103516	-0.086425781	0.40576172	-31.69	0	5/4/2018	5	4	2018	17:56:50	64610	0.2	17	56	50	0	0.058837891	3.5288086	0.14624023	0.055664063	-0.95581055	8.0466309	0.1262207	0	0	0	0	0	0	0	0	0	0.96850586	0.031494141	0.20166016	0.093505859	0.028076172	0.079833984	0	44330	0	0	0
212	213	213	Category L	0.20385742	0.10791016	-0.89990234	-0.31640625	-0.090332031	0.40258789	-31.57	0	5/4/2018	5	4	2018	17:56:50	64610	0.3	17	56	50	0	0.058837891	3.5288086	0.14941406	0.057373047	-0.95117188	12.980957	0.090087891	0	0	0	0	0	0	0	0	0	0.96459961	0.035400391	0.15600586	0.054199219	0.050292969	0.051269531	0	44330	0	0	0
213	214	214	Category L	0.2277832	0.095947266	-0.89990234	-0.31689453	-0.094238281	0.40649414	-31.57	0	5/4/2018	5	4	2018	17:56:50	64610	0.4	17	56	50	0	0.058837891	3.5288086	0.14453125	0.058349609	-0.94091797	17.916016	0.099853516	0	0	0	0	0	0	0	0	0	0.95385742	0.046142578	0.16162109	0.083007813	0.037353516	0.041015625	0	44330	0	0	0
214	215	215	Category L	0.23999023	0.083984375	-0.89990234	-0.31347656	-0.090332031	0.40454102	-31.69	0	5/4/2018	5	4	2018	17:56:50	64610	0.5	17	56	50	0	0.058837891	3.5288086	0.14477539	0.058105469	-0.94482422	21.655273	0.10839844	0	0	0	0	0	0	0	0	0	0.95776367	0.042236328	0.16577148	0.094970703	0.025634766	0.044921875	0	44330	0	0	0
215	216	216	Category L	0.23999023	0.13183594	-0.87597656	-0.31787109	-0.092041016	0.39941406	-31.69	0	5/4/2018	5	4	2018	17:56:50	64610	0.6	17	56	50	0	0.058837891	3.5288086	0.14794922	0.058349609	-0.93481445	24.116699	0.1315918	0	0	0	0	0	0	0	0	0	0.94824219	0.051757813	0.22436523	0.091796875	0.073242188	0.058837891	0	44330	0	0	0
216	217	217	Category L	0.2277832	0.15576172	-0.88793945	-0.31542969	-0.092041016	0.3984375	-31.82	0	5/4/2018	5	4	2018	17:56:50	64610	0.7	17	56	50	0	0.058837891	3.5288086	0.15087891	0.0546875	-0.95654297	23.260254	0.14404297	0	0	0	0	0	0	0	0	0	0.96972656	0.030273438	0.24633789	0.076660156	0.10083008	0.068603516	0	44330	0	0	0
217	218	218	Category L	0.2277832	0.095947266	-0.91186523	-0.3215332	-0.09375	0.40332031	-32.06	0	5/4/2018	5	4	2018	17:56:50	64610	0.8	17	56	50	0	0.058837891	3.5288086	0.15283203	0.056640625	-0.95239258	19.990723	0.093505859	0	0	0	0	0	0	0	0	0	0.96630859	0.033691406	0.15429688	0.074707031	0.0390625	0.040527344	0	44330	0	0	0
218	219	219	Category L	0.23999023	0.10791016	-0.89990234	-0.31005859	-0.09375	0.40356445	-32.19	0	5/4/2018	5	4	2018	17:56:50	64610	0.9	17	56	50	0	0.058837891	3.5288086	0.14648438	0.057373047	-0.94165039	17.406006	0.11401367	0	0	0	0	0	0	0	0	0	0.95483398	0.045166016	0.18579102	0.093261719	0.050292969	0.041748047	0	44330	0	0	0
219	220	220	Category L	0.23999023	0.095947266	-0.91186523	-0.31079102	-0.092041016	0.40356445	-32.06	0	5/4/2018	5	4	2018	17:56:51	64611	0	17	56	51	0	0.058837891	3.5288086	0.14892578	0.059326172	-0.95507813	14.874756	0.10693359	0	0	0	0	0	0	0	0	0	0.96850586	0.031494141	0.17041016	0.090820313	0.036376953	0.043212891	0	44330	0	0	0
220	221	221	Category L	0.23999023	0.095947266	-0.89990234	-0.31005859	-0.09375	0.40551758	-31.7	0	5/4/2018	5	4	2018	17:56:51	64611	0.1	17	56	51	0	0.058837891	3.5288086	0.1484375	0.059570313	-0.94750977	10.194336	0.10913086	0	0	0	0	0	0	0	0	0	0.9609375	0.0390625	0.17529297	0.091308594	0.036132813	0.047607422	0	44330	0	0	0
221	222	222	Category L	0.21582031	0.11987305	-0.89990234	-0.31274414	-0.093994141	0.40551758	-31.57	0	5/4/2018	5	4	2018	17:56:51	64611	0.2	17	56	51	0	0.058837891	3.5288086	0.15161133	0.057617188	-0.95996094	5.6437988	0.10766602	0	0	0	0	0	0	0	0	0	0.97363281	0.026367188	0.18652344	0.063964844	0.062011719	0.060058594	0	44330	0	0	0
222	223	223	Category L	0.25195313	0.083984375	-0.88793945	-0.31787109	-0.095703125	0.39550781	-31.32	0	5/4/2018	5	4	2018	17:56:51	64611	0.3	17	56	51	0	0.058837891	3.5288086	0.14990234	0.055664063	-0.95947266	2.6962891	0.12768555	0	0	0	0	0	0	0	0	0	0.97265625	0.02734375	0.20141602	0.10180664	0.028076172	0.071533203	0	44330	0	0	0
223	224	224	Category L	0.21582031	0.095947266	-0.88793945	-0.31518555	-0.098632813	0.40454102	-31.32	0	5/4/2018	5	4	2018	17:56:51	64611	0.4	17	56	51	0	0.058837891	3.5288086	0.15209961	0.060302734	-0.96459961	0.39770508	0.10595703	0	0	0	0	0	0	0	0	0	0.97851563	0.021484375	0.17602539	0.063476563	0.035400391	0.076660156	0	44330	0	0	0
224	225	225	Category L	0.21582031	0.11987305	-0.91186523	-0.31420898	-0.09375	0.40185547	-31.57	0	5/4/2018	5	4	2018	17:56:51	64611	0.5	17	56	51	0	0.058837891	3.5288086	0.14599609	0.060058594	-0.97241211	1.3984375	0.10986328	0	0	0	0	0	0	0	0	0	0.98535156	0.014648438	0.19018555	0.069580078	0.059570313	0.060546875	0	44330	0	0	0
225	226	226	Category L	0.21582031	0.11987305	-0.91186523	-0.31762695	-0.095703125	0.40332031	-31.32	0	5/4/2018	5	4	2018	17:56:51	64611	0.6	17	56	51	0	0.058837891	3.5288086	0.14355469	0.059082031	-0.9699707	2.2453613	0.1105957	0	0	0	0	0	0	0	0	0	0.98242188	0.017578125	0.19091797	0.072021484	0.060546875	0.058105469	0	44330	0	0	0
226	227	227	Category L	0.21582031	0.095947266	-0.91186523	-0.30712891	-0.097167969	0.40771484	-31.08	0	5/4/2018	5	4	2018	17:56:51	64611	0.7	17	56	51	0	0.058837891	3.5288086	0.13842773	0.061523438	-0.97631836	1.722168	0.10620117	0	0	0	0	0	0	0	0	0	0.98803711	0.011962891	0.17602539	0.077148438	0.034179688	0.064453125	0	44330	0	0	0
227	228	228	Category L	0.20385742	0.10791016	-0.89990234	-0.30761719	-0.098388672	0.40454102	-30.96	0	5/4/2018	5	4	2018	17:56:51	64611	0.8	17	56	51	0	0.058837891	3.5288086	0.13598633	0.063476563	-0.96582031	1.1374512	0.10424805	0	0	0	0	0	0	0	0	0	0.97753906	0.022460938	0.17797852	0.067626953	0.044189453	0.065917969	0	44330	0	0	0
228	229	229	Category L	0.2277832	0.13183594	-0.88793945	-0.31347656	-0.096435547	0.40161133	-30.83	0	5/4/2018	5	4	2018	17:56:51	64611	0.9	17	56	51	0	0.058837891	3.5288086	0.13525391	0.067138672	-0.98461914	1.6330566	0.1484375	0	0	0	0	0	0	0	0	0	0.99609375	0.00390625	0.25366211	0.092285156	0.064453125	0.096679688	0	44330	0	0	0
229	230	230	Category L	0.2277832	0.083984375	-0.91186523	-0.3125	-0.1015625	0.40234375	-30.96	0	5/4/2018	5	4	2018	17:56:52	64612	0	17	56	52	0	0.058837891	3.5288086	0.1394043	0.069580078	-0.98022461	2.3581543	0.11254883	0	0	0	0	0	0	0	0	0	0.99243164	0.007568359	0.17089844	0.088134766	0.014160156	0.068359375	0	44330	0	0	0
230	231	231	Category L	0.23999023	0.095947266	-0.87597656	-0.31152344	-0.098876953	0.40649414	-31.08	0	5/4/2018	5	4	2018	17:56:52	64612	0.1	17	56	52	0	0.058837891	3.5288086	0.13720703	0.067871094	-0.97290039	1.9543457	0.14404297	0	0	0	0	0	0	0	0	0	0.98486328	0.015136719	0.22753906	0.10253906	0.027832031	0.096923828	0	44330	0	0	0
231	232	232	Category L	0.20385742	0.071777344	-0.87597656	-0.31225586	-0.10058594	0.40649414	-31.45	0	5/4/2018	5	4	2018	17:56:52	64612	0.2	17	56	52	0	0.058837891	3.5288086	0.13891602	0.070556641	-0.97070313	1.453125	0.11474609	0	0	0	0	0	0	0	0	0	0.9831543	0.016845703	0.16064453	0.064697266	0.000976563	0.094726563	0	44330	0	0	0
232	233	233	Category L	0.20385742	0.095947266	-0.89990234	-0.31518555	-0.10327148	0.40136719	-31.69	0	5/4/2018	5	4	2018	17:56:52	64612	0.3	17	56	52	0	0.058837891	3.5288086	0.13916016	0.069091797	-0.97973633	2.3745117	0.10595703	0	0	0	0	0	0	0	0	0	0.99194336	0.008056641	0.17114258	0.064453125	0.026611328	0.079833984	0	44330	0	0	0
233	234	234	Category L	0.21582031	0.095947266	-0.91186523	-0.3125	-0.10083008	0.3984375	-31.94	0	5/4/2018	5	4	2018	17:56:52	64612	0.4	17	56	52	0	0.058837891	3.5288086	0.13500977	0.066894531	-0.98852539	3.5495605	0.11499023	0	0	0	0	0	0	0	0	0	1	0	0.1862793	0.080566406	0.028808594	0.076660156	0	44330	0	0	0
234	235	235	Category L	0.20385742	0.095947266	-0.89990234	-0.31103516	-0.098388672	0.40063477	-32.06	0	5/4/2018	5	4	2018	17:56:52	64612	0.5	17	56	52	0	0.058837891	3.5288086	0.1340332	0.067138672	-0.97705078	5.0556641	0.10791016	0	0	0	0	0	0	0	0	0	0.98852539	0.011474609	0.17553711	0.069580078	0.028564453	0.077148438	0	44330	0	0	0
235	236	236	Category L	0.20385742	0.071777344	-0.85180664	-0.31347656	-0.098876953	0.40869141	-31.82	0	5/4/2018	5	4	2018	17:56:52	64612	0.6	17	56	52	0	0.058837891	3.5288086	0.13085938	0.066650391	-0.96801758	3.5129395	0.13720703	0	0	0	0	0	0	0	0	0	0.97900391	0.020996094	0.1940918	0.072753906	0.004882813	0.11621094	0	44330	0	0	0
236	237	237	Category L	0.19189453	0.023925781	-0.86376953	-0.28051758	-0.11743164	0.41479492	-31.69	0	5/4/2018	5	4	2018	17:56:52	64612	0.7	17	56	52	0	0.058837891	3.5288086	0.13183594	0.064697266	-0.97949219	0.8515625	0.13647461	0	0	0	0	0	0	0	0	0	0.99047852	0.009521484	0.21630859	0.059814453	-0.040771484	0.11572266	0	44330	0	0	0
237	238	238	Category J	-0.17993164	0.16796875	-0.97192383	-0.18334961	-0.081542969	0.47363281	-31.94	0	5/4/2018	5	4	2018	18:00:34	64834	0.6	18	0	34	0	0.059082031	3.5304199	0.13500977	0.06640625	-0.97827148	2.1962891	0.33081055	0	0	0	0	0	0	0	0	0	0.98974609	0.010253906	0.42260742	-0.31494141	0.10131836	0.006347656	0	44330	0	0	0
238	239	239	Category J	0.083984375	0.14379883	-0.85180664	-0.20019531	-0.109375	0.45874023	-32.18	0	5/4/2018	5	4	2018	18:00:34	64834	0.7	18	0	34	0	0.059082031	3.5304199	0.13256836	0.067871094	-0.98364258	1.5683594	0.15991211	0	0	0	0	0	0	0	0	0	0.99487305	0.005126953	0.2565918	-0.048583984	0.075683594	0.13183594	0	44330	0	0	0
239	240	240	Category J	0.39599609	-0.16796875	-1.4399414	-0.17236328	-0.085449219	0.47192383	-32.31	0	5/4/2018	5	4	2018	18:00:34	64834	0.8	18	0	34	0	0.059570313	3.5288086	0.12646484	0.065917969	-0.98217773	4.3017578	0.58007813	0	0	0	0	0	0	0	0	0	0.99267578	0.007324219	0.96069336	0.26928711	-0.23388672	-0.45751953	0	44330	0	0	0
240	241	241	Category J	-0.19189453	0.13183594	-0.91186523	-0.18920898	-0.047363281	0.47753906	-32.55	0	5/4/2018	5	4	2018	18:00:34	64834	0.9	18	0	34	0	0.059570313	3.5288086	0.12719727	0.066162109	-0.98266602	10.802246	0.33325195	0	0	0	0	0	0	0	0	0	0.99316406	0.006835938	0.45556641	-0.3190918	0.065429688	0.070800781	0	44330	0	0	0
241	242	242	Category J	-0.047851563	0.10791016	-0.035888672	-0.29443359	0.031738281	0.43530273	-32.8	0	5/4/2018	5	4	2018	18:00:35	64835	0	18	0	35	0	0.059570313	3.5288086	0.12451172	0.066162109	-0.99414063	14.185791	0.97460938	0	0	0	0	0	0	0	0	0	1.0041504	0.004150391	1.1723633	-0.17236328	0.041503906	0.95825195	0	44330	0	0	0
242	243	243	Category J	0.2277832	0.16796875	-1.907959	-0.23681641	0.043457031	0.46459961	-32.8	0	5/4/2018	5	4	2018	18:00:35	64835	0.09	18	0	35	0	0.059570313	3.5288086	0.1262207	0.065429688	-0.98657227	17.359131	0.93237305	0	0	0	0	0	0	0	0	0	0.99658203	0.003417969	1.1252441	0.10131836	0.10229492	-0.92114258	0	44330	0	0	0
243	244	244	Category J	-0.059814453	0.19189453	-1.2719727	-0.21899414	0.018066406	0.47021484	-32.55	0	5/4/2018	5	4	2018	18:00:35	64835	0.181	18	0	35	0	0.059570313	3.5288086	0.12353516	0.066894531	-0.97900391	19.053223	0.3671875	0	0	0	0	0	0	0	0	0	0.98925781	0.010742188	0.60083008	-0.18334961	0.12475586	-0.29272461	0	44330	0	0	0
244	245	245	Category J	0.011962891	0.035888672	-0.20385742	-0.22436523	-0.054443359	0.46459961	-32.31	0	5/4/2018	5	4	2018	18:00:35	64835	0.272	18	0	35	0	0.059570313	3.5288086	0.11767578	0.069091797	-0.98754883	21.258789	0.79150391	0	0	0	0	0	0	0	0	0	0.99682617	0.003173828	0.92285156	-0.10571289	-0.033203125	0.78369141	0	44330	0	0	0
245	246	246	Category J	0.35986328	-0.2277832	-2.0517578	-0.15136719	-0.043212891	0.49047852	-32.31	0	5/4/2018	5	4	2018	18:00:35	64835	0.363	18	0	35	0	0.059570313	3.5288086	0.11938477	0.068603516	-0.98242188	20.747559	1.1352539	0	0	0	0	0	0	0	0	0	0.99194336	0.008056641	1.605957	0.24023438	-0.29638672	-1.0690918	0	44330	0	0	0
246	247	247	Category J	0	0.071777344	-0.52783203	-0.21826172	0.022460938	0.4765625	-32.19	0	5/4/2018	5	4	2018	18:00:35	64835	0.454	18	0	35	0	0.059570313	3.5288086	0.12011719	0.069091797	-0.99267578	18.920166	0.47998047	0	0	0	0	0	0	0	0	0	1.0021973	0.002197266	0.58764648	-0.12011719	0.002441406	0.46484375	0	44330	0	0	0
247	248	248	Category J	0.023925781	0.19189453	-1.3918457	-0.21728516	0.037109375	0.47509766	-32.43	0	5/4/2018	5	4	2018	18:00:35	64835	0.545	18	0	35	0	0.059570313	3.5288086	0.11254883	0.069824219	-0.99926758	20.616943	0.42016602	0	0	0	0	0	0	0	0	0	1.0080566	0.008056641	0.60302734	-0.088623047	0.12182617	-0.39233398	0	44330	0	0	0
248	249	249	Category J	0.095947266	0.2277832	-1.5358887	-0.20654297	0.009033203	0.47363281	-31.82	0	5/4/2018	5	4	2018	18:00:35	64835	0.636	18	0	35	0	0.059570313	3.5288086	0.11206055	0.070556641	-0.9909668	15.006348	0.56713867	0	0	0	0	0	0	0	0	0	0.99975586	0.000244141	0.71826172	-0.016113281	0.15698242	-0.54467773	0	44330	0	0	0
249	250	250	Category J	-0.011962891	-0.035888672	-0.13183594	-0.22265625	-0.051513672	0.46582031	-31.57	0	5/4/2018	5	4	2018	18:00:35	64835	0.727	18	0	35	0	0.059570313	3.5288086	0.11230469	0.071289063	-0.9987793	11.765137	0.88232422	0	0	0	0	0	0	0	0	0	1.0075684	0.007568359	1.0986328	-0.12426758	-0.10717773	0.86694336	0	44330	0	0	0
250	251	251	Category J	0.2878418	-0.19189453	-2.2678223	-0.203125	-0.030517578	0.47875977	-31.94	0	5/4/2018	5	4	2018	18:00:35	64835	0.818	18	0	35	0	0.059570313	3.5288086	0.10473633	0.068847656	-1.0026855	15.784668	1.3044434	0	0	0	0	0	0	0	0	0	1.010498	0.010498047	1.7087402	0.18286133	-0.26074219	-1.2648926	0	44330	0	0	0
251	252	252	Category J	0.29980469	0.14379883	-0.21582031	-0.23852539	0.024658203	0.46826172	-32.06	0	5/4/2018	5	4	2018	18:00:35	64835	0.909	18	0	35	0	0.059570313	3.5288086	0.10327148	0.069091797	-0.99536133	12.941895	0.80737305	0	0	0	0	0	0	0	0	0	1.0031738	0.003173828	1.0507813	0.19628906	0.074462891	0.77954102	0	44330	0	0	0
252	253	253	Category J	-0.25195313	0.13183594	-0.20385742	-0.25024414	0.033691406	0.45922852	-32.31	0	5/4/2018	5	4	2018	18:00:36	64836	0	18	0	36	0	0.059570313	3.5288086	0.10302734	0.068115234	-0.99584961	9.9089355	0.87011719	0	0	0	0	0	0	0	0	0	1.003418	0.003417969	1.2104492	-0.35498047	0.063476563	0.79199219	0	44330	0	0	0
253	254	254	Category J	0.21582031	0.19189453	-1.6079102	-0.24609375	-0.014160156	0.45288086	-32.19	0	5/4/2018	5	4	2018	18:00:36	64836	0.1	18	0	36	0	0.059570313	3.5288086	0.10327148	0.066650391	-0.99584961	5.4272461	0.63452148	0	0	0	0	0	0	0	0	0	1.003418	0.003417969	0.84960938	0.11230469	0.125	-0.61181641	0	44330	0	0	0
254	255	255	Category J	-0.11987305	0.047851563	-0.21582031	-0.21630859	-0.058837891	0.46264648	-32.06	0	5/4/2018	5	4	2018	18:00:36	64836	0.2	18	0	36	0	0.059570313	3.5288086	0.10327148	0.065429688	-0.99584961	7.1088867	0.81152344	0	0	0	0	0	0	0	0	0	1.0031738	0.003173828	1.0209961	-0.22314453	-0.017578125	0.7800293	0	44330	0	0	0
255	256	256	Category J	0.20385742	-0.20385742	-2.3999023	-0.26733398	-0.0078125	0.45263672	-31.82	0	5/4/2018	5	4	2018	18:00:36	64836	0.3	18	0	36	0	0.059570313	3.5288086	0.10302734	0.064208984	-0.99584961	9.9089355	1.4328613	0	0	0	0	0	0	0	0	0	1.0031738	0.003173828	1.7727051	0.10058594	-0.26806641	-1.4038086	0	44330	0	0	0
256	257	257	Category J	0.35986328	0.15576172	-0.85180664	-0.28735352	0.056884766	0.43603516	-32.19	0	5/4/2018	5	4	2018	18:00:36	64836	0.4	18	0	36	0	0.059570313	3.5288086	0.10302734	0.062255859	-0.99609375	3.0419922	0.30883789	0	0	0	0	0	0	0	0	0	1.003418	0.003417969	0.49438477	0.2565918	0.093261719	0.14428711	0	44330	0	0	0
257	258	258	Category J	-0.40795898	0	-0.16796875	-0.28735352	0.058105469	0.44018555	-32.43	0	5/4/2018	5	4	2018	18:00:36	64836	0.5	18	0	36	0	0.059570313	3.5288086	0.10302734	0.059814453	-0.99609375	2.0827637	0.97509766	0	0	0	0	0	0	0	0	0	1.003418	0.003417969	1.3991699	-0.51098633	-0.059814453	0.828125	0	44330	0	0	0
258	259	259	Category J	0.10791016	0.35986328	-2.0639648	-0.29882813	-0.019042969	0.43383789	-32.56	0	5/4/2018	5	4	2018	18:00:36	64836	0.6	18	0	36	0	0.059570313	3.5288086	0.10302734	0.05859375	-0.99633789	4.6381836	1.1091309	0	0	0	0	0	0	0	0	0	1.003418	0.003417969	1.373291	0.004638672	0.30102539	-1.0673828	0	44330	0	0	0
259	260	260	Category J	-0.083984375	-0.023925781	-0.21582031	-0.20068359	-0.060791016	0.46679688	-32.56	0	5/4/2018	5	4	2018	18:00:36	64836	0.7	18	0	36	0	0.059570313	3.5288086	0.1027832	0.057373047	-0.99609375	4.3239746	0.80639648	0	0	0	0	0	0	0	0	0	1.0029297	0.002929688	1.048584	-0.18676758	-0.081298828	0.78027344	0	44330	0	0	0
260	261	261	Category J	0.49194336	-0.11987305	-2.1838379	-0.27612305	-0.012451172	0.44335938	-32.43	0	5/4/2018	5	4	2018	18:00:36	64836	0.8	18	0	36	0	0.059570313	3.5288086	0.10253906	0.056152344	-0.99560547	1.1311035	1.2624512	0	0	0	0	0	0	0	0	0	1.0024414	0.002441406	1.753418	0.38916016	-0.17602539	-1.1879883	0	44330	0	0	0
261	262	262	Category J	0.071777344	0.035888672	-0.92382813	-0.26293945	0.052001953	0.45141602	-32.31	0	5/4/2018	5	4	2018	18:00:36	64836	0.9	18	0	36	0	0.059570313	3.5288086	0.10253906	0.054931641	-0.99560547	0.49194336	0.080322266	0	0	0	0	0	0	0	0	0	1.0024414	0.002441406	0.12158203	-0.030761719	-0.019042969	0.071777344	0	44330	0	0	0
262	263	263	Category J	0.19189453	0.37182617	-1.3798828	-0.25756836	0.062988281	0.44873047	-32.06	0	5/4/2018	5	4	2018	18:00:37	64837	0	18	0	37	0	0.059570313	3.5288086	0.10229492	0.053466797	-0.99584961	0.07421875	0.5065918	0	0	0	0	0	0	0	0	0	1.0024414	0.002441406	0.79174805	0.089355469	0.31811523	-0.38378906	0	44330	0	0	0
263	264	264	Category J	-0.25195313	0.059814453	-1.2478027	-0.27636719	0.009033203	0.44506836	-32.19	0	5/4/2018	5	4	2018	18:00:37	64837	0.1	18	0	37	0	0.059570313	3.5288086	0.1015625	0.052246094	-0.99584961	3.7006836	0.43432617	0	0	0	0	0	0	0	0	0	1.0021973	0.002197266	0.61303711	-0.35351563	0.007324219	-0.25170898	0	44330	0	0	0
264	265	265	Category J	0.17993164	0.10791016	-0.86376953	-0.25317383	-0.002685547	0.45727539	-32.55	0	5/4/2018	5	4	2018	18:00:37	64837	0.2	18	0	37	0	0.059570313	3.5288086	0.10180664	0.05078125	-0.99584961	4.765625	0.16357422	0	0	0	0	0	0	0	0	0	1.0024414	0.002441406	0.26708984	0.077880859	0.056884766	0.13208008	0	44330	0	0	0
265	266	266	Category J	-0.20385742	0.083984375	-1.5239258	-0.2355957	0.053466797	0.46508789	-32.68	0	5/4/2018	5	4	2018	18:00:37	64837	0.3	18	0	37	0	0.059570313	3.5288086	0.10180664	0.049072266	-0.99536133	4.8503418	0.61132813	0	0	0	0	0	0	0	0	0	1.0019531	0.001953125	0.86889648	-0.30566406	0.034667969	-0.52832031	0	44330	0	0	0
266	267	267	Category J	0.071777344	0.083984375	-0.071777344	-0.2878418	0.094970703	0.44116211	-32.93	0	5/4/2018	5	4	2018	18:00:37	64837	0.4	18	0	37	0	0.059570313	3.5288086	0.1015625	0.047607422	-0.99511719	11.11499	0.92456055	0	0	0	0	0	0	0	0	0	1.0014648	0.001464844	0.98974609	-0.029785156	0.036132813	0.92333984	0	44330	0	0	0
267	268	268	Category J	-0.13183594	0.27587891	-2.315918	-0.2902832	0.077880859	0.43334961	-32.93	0	5/4/2018	5	4	2018	18:00:37	64837	0.5	18	0	37	0	0.059570313	3.5288086	0.1015625	0.046386719	-0.99511719	18.817627	1.3605957	0	0	0	0	0	0	0	0	0	1.0014648	0.001464844	1.7834473	-0.23339844	0.22924805	-1.3205566	0	44330	0	0	0
268	269	269	Category J	0.49194336	0.047851563	-0.34790039	-0.29516602	0.025878906	0.43481445	-32.56	0	5/4/2018	5	4	2018	18:00:37	64837	0.6	18	0	37	0	0.059570313	3.5288086	0.10205078	0.044921875	-0.99511719	24.428467	0.75561523	0	0	0	0	0	0	0	0	0	1.0014648	0.001464844	1.0397949	0.38964844	0.002685547	0.6472168	0	44330	0	0	0
269	270	270	Category J	-0.059814453	0.023925781	-0.53979492	-0.24658203	0.048583984	0.46069336	-32.43	0	5/4/2018	5	4	2018	18:00:37	64837	0.7	18	0	37	0	0.059570313	3.5288086	0.10229492	0.043457031	-0.99487305	22.585205	0.48339844	0	0	0	0	0	0	0	0	0	1.0009766	0.000976563	0.63671875	-0.16210938	-0.01953125	0.45507813	0	44330	0	0	0
270	271	271	Category J	0.29980469	0.083984375	-0.76782227	-0.29077148	0.1003418	0.43530273	-32.06	0	5/4/2018	5	4	2018	18:00:37	64837	0.8	18	0	37	0	0.059570313	3.5288086	0.10205078	0.042236328	-0.99462891	15.84375	0.3034668	0	0	0	0	0	0	0	0	0	1.0007324	0.000732422	0.46582031	0.19750977	0.041503906	0.22680664	0	44330	0	0	0
271	272	272	Category J	-0.13183594	-0.059814453	-1.5598145	-0.25732422	0.11425781	0.453125	-31.82	0	5/4/2018	5	4	2018	18:00:37	64837	0.9	18	0	37	0	0.059570313	3.5288086	0.10180664	0.041015625	-0.99462891	11.604004	0.61962891	0	0	0	0	0	0	0	0	0	1.0007324	0.000732422	0.8996582	-0.23364258	-0.10083008	-0.56494141	0	44330	0	0	0
272	273	273	Category J	-0.20385742	-0.10791016	-1.8598633	-0.27148438	0.041503906	0.44506836	-31.94	0	5/4/2018	5	4	2018	18:00:38	64838	0	18	0	38	0	0.059570313	3.5288086	0.10180664	0.040283203	-0.99487305	6.9606934	0.92919922	0	0	0	0	0	0	0	0	0	1.0009766	0.000976563	1.3188477	-0.30566406	-0.14819336	-0.86474609	0	44330	0	0	0
273	274	274	Category J	0.11987305	0.011962891	-0.16796875	-0.21875	-0.000732422	0.47827148	-31.82	0	5/4/2018	5	4	2018	18:00:38	64838	0.111	18	0	38	0	0.059570313	3.5288086	0.10180664	0.038818359	-0.99487305	4.4775391	0.82763672	0	0	0	0	0	0	0	0	0	1.0007324	0.000732422	0.87182617	0.017822266	-0.026855469	0.8269043	0	44330	0	0	0
274	275	275	Category J	-0.10791016	-0.035888672	-0.16796875	-0.21240234	-0.002929688	0.47509766	-32.06	0	5/4/2018	5	4	2018	18:00:38	64838	0.222	18	0	38	0	0.059570313	3.5288086	0.10180664	0.037353516	-0.99462891	13.780518	0.85595703	0	0	0	0	0	0	0	0	0	1.0004883	0.000488281	1.1098633	-0.2097168	-0.073242188	0.82666016	0	44330	0	0	0
275	276	276	Category J	-0.047851563	-0.21582031	-1.7878418	-0.23828125	0.026855469	0.46630859	-32.06	0	5/4/2018	5	4	2018	18:00:38	64838	0.333	18	0	38	0	0.059570313	3.5288086	0.10205078	0.036132813	-0.99487305	19.220947	0.84521484	0	0	0	0	0	0	0	0	0	1.0007324	0.000732422	1.1948242	-0.14990234	-0.25195313	-0.79272461	0	44330	0	0	0
276	277	277	Category J	0.39599609	0.059814453	-0.671875	-0.18530273	0.056396484	0.47924805	-31.82	0	5/4/2018	5	4	2018	18:00:38	64838	0.444	18	0	38	0	0.059570313	3.5288086	0.10229492	0.034912109	-0.99536133	20.952881	0.4375	0	0	0	0	0	0	0	0	0	1.0012207	0.001220703	0.6418457	0.29345703	0.024658203	0.32348633	0	44330	0	0	0
277	278	278	Category J	0.20385742	-0.011962891	-1.6557617	-0.24047852	0.024658203	0.46020508	-32.06	0	5/4/2018	5	4	2018	18:00:38	64838	0.555	18	0	38	0	0.05859375	3.5513672	0.1027832	0.034423828	-0.99609375	29.064697	0.66870117	0	0	0	0	0	0	0	0	0	1.0019531	0.001953125	0.80712891	0.10083008	-0.046386719	-0.65942383	0	44330	0	0	0
278	279	279	Category J	-0.34790039	-0.023925781	-0.80395508	-0.29174805	-0.044433594	0.42724609	-31.94	0	5/4/2018	5	4	2018	18:00:38	64838	0.666	18	0	38	0	0.05859375	3.5513672	0.10766602	0.032226563	-0.99511719	32.224121	0.49731445	0	0	0	0	0	0	0	0	0	1.0014648	0.001464844	0.703125	-0.45556641	-0.056152344	0.19116211	0	44330	0	0	0
279	280	280	Category J	0.26391602	0.059814453	-0.94799805	-0.26391602	-0.080322266	0.43798828	-32.19	0	5/4/2018	5	4	2018	18:00:38	64838	0.777	18	0	38	0	0.05859375	3.5513672	0.10913086	0.030517578	-0.99584961	31.830566	0.16430664	0	0	0	0	0	0	0	0	0	1.0021973	0.002197266	0.23168945	0.15454102	0.029052734	0.047851563	0	44330	0	0	0
280	281	281	Category J	-0.34790039	-0.035888672	-1.7758789	-0.23486328	-0.037597656	0.46362305	-32.19	0	5/4/2018	5	4	2018	18:00:38	64838	0.888	18	0	38	0	0.05859375	3.5513672	0.10717773	0.032470703	-0.98876953	26.024902	0.91137695	0	0	0	0	0	0	0	0	0	0.99511719	0.004882813	1.3103027	-0.45507813	-0.068359375	-0.78686523	0	44330	0	0	0
281	282	282	Category J	0.3359375	0.059814453	-0.40795898	-0.28930664	-0.015869141	0.4362793	-32.06	0	5/4/2018	5	4	2018	18:00:39	64839	0	18	0	39	0	0.05859375	3.5513672	0.11206055	0.030761719	-0.98876953	23.19043	0.62304688	0	0	0	0	0	0	0	0	0	0.99560547	0.004394531	0.83349609	0.22363281	0.028808594	0.58081055	0	44330	0	0	0
282	283	283	Category J	-0.011962891	0.071777344	-0.49194336	-0.22583008	-0.001953125	0.46972656	-31.94	0	5/4/2018	5	4	2018	18:00:39	64839	0.1	18	0	39	0	0.05859375	3.5513672	0.11547852	0.029296875	-0.99951172	17.728271	0.52514648	0	0	0	0	0	0	0	0	0	1.0065918	0.006591797	0.67724609	-0.12744141	0.042236328	0.50756836	0	44330	0	0	0
283	284	284	Category J	-0.23999023	0.14379883	-1.5598145	-0.21826172	-0.047851563	0.47167969	-31.94	0	5/4/2018	5	4	2018	18:00:39	64839	0.2	18	0	39	0	0.05859375	3.5513672	0.11547852	0.027099609	-0.98754883	7.1362305	0.68359375	0	0	0	0	0	0	0	0	0	0.99462891	0.005371094	1.0441895	-0.35546875	0.11645508	-0.57202148	0	44330	0	0	0
284	285	285	Category J	0.23999023	0.083984375	-0.49194336	-0.23022461	-0.079589844	0.46069336	-32.06	0	5/4/2018	5	4	2018	18:00:39	64839	0.3	18	0	39	0	0.05859375	3.5513672	0.11889648	0.024414063	-0.98266602	1.7568359	0.50878906	0	0	0	0	0	0	0	0	0	0.98999023	0.010009766	0.67089844	0.12084961	0.059326172	0.49072266	0	44330	0	0	0
285	286	286	Category J	0.13183594	0.035888672	-1.5717773	-0.20288086	-0.1015625	0.46582031	-32.31	0	5/4/2018	5	4	2018	18:00:39	64839	0.4	18	0	39	0	0.05859375	3.5513672	0.12133789	0.023925781	-0.99121094	1.0649414	0.58056641	0	0	0	0	0	0	0	0	0	0.99902344	0.000976563	0.60253906	0.010253906	0.01171875	-0.58032227	0	44330	0	0	0
286	287	287	Category J	-0.35986328	0.11987305	-1.5717773	-0.22802734	-0.048828125	0.46459961	-32.56	0	5/4/2018	5	4	2018	18:00:39	64839	0.5	18	0	39	0	0.05859375	3.5513672	0.11987305	0.026367188	-0.97680664	2.3955078	0.76977539	0	0	0	0	0	0	0	0	0	0.98461914	0.015380859	1.1677246	-0.47973633	0.093261719	-0.59472656	0	44330	0	0	0
287	288	288	Category J	0.17993164	0.071777344	-0.2277832	-0.26123047	-0.012207031	0.4519043	-32.43	0	5/4/2018	5	4	2018	18:00:39	64839	0.6	18	0	39	0	0.05859375	3.5513672	0.12255859	0.025390625	-0.98071289	5.1174316	0.7565918	0	0	0	0	0	0	0	0	0	0.98876953	0.011230469	0.85668945	0.057128906	0.046142578	0.75292969	0	44330	0	0	0
288	289	289	Category J	0.21582031	0.083984375	-1.5358887	-0.25756836	-0.004150391	0.45703125	-32.68	0	5/4/2018	5	4	2018	18:00:39	64839	0.7	18	0	39	0	0.05859375	3.5513672	0.125	0.022949219	-0.97436523	7.5397949	0.57177734	0	0	0	0	0	0	0	0	0	0.98266602	0.017333984	0.71289063	0.090576172	0.060791016	-0.5612793	0	44330	0	0	0
289	290	290	Category J	-0.37182617	-0.14379883	-1.1999512	-0.25610352	-0.064697266	0.4465332	-32.68	0	5/4/2018	5	4	2018	18:00:39	64839	0.8	18	0	39	0	0.05859375	3.5513672	0.12646484	0.020019531	-0.96630859	12.735107	0.57421875	0	0	0	0	0	0	0	0	0	0.97485352	0.025146484	0.89575195	-0.49829102	-0.16381836	-0.23339844	0	44330	0	0	0
290	291	291	Category J	0.095947266	0.13183594	-0.32397461	-0.29638672	-0.098876953	0.41381836	-32.68	0	5/4/2018	5	4	2018	18:00:39	64839	0.9	18	0	39	0	0.05859375	3.5513672	0.12915039	0.020507813	-0.97607422	39.045898	0.66235352	0	0	0	0	0	0	0	0	0	0.98461914	0.015380859	0.79638672	-0.033203125	0.11108398	0.65209961	0	44330	0	0	0
291	292	292	Category L	0.2277832	0.011962891	-0.89990234	0.057128906	-0.065429688	0.49926758	-33.91	0	5/4/2018	5	4	2018	18:24:12	66252	0	18	24	12	0	0.059570313	3.5288086	0.12792969	0.022949219	-0.95898438	78.135986	0.11621094	0	0	0	0	0	0	0	0	0	0.96777344	0.032226563	0.16992188	0.099609375	-0.010986328	0.059082031	0	44330	0	0	0
292	293	293	Category L	0.21582031	-0.023925781	-0.89990234	0.063476563	-0.069580078	0.50439453	-34.89	0	5/4/2018	5	4	2018	18:24:12	66252	0.099	18	24	12	0	0.059570313	3.5288086	0.12719727	0.020751953	-0.96777344	115.79102	0.12036133	0	0	0	0	0	0	0	0	0	0.97631836	0.023681641	0.20141602	0.088378906	-0.044677734	0.067871094	0	44330	0	0	0
293	294	294	Category L	0.23999023	0	-0.89990234	0.062744141	-0.070556641	0.5012207	-35.38	0	5/4/2018	5	4	2018	18:24:12	66252	0.199	18	24	12	0	0.059570313	3.5288086	0.13305664	0.019042969	-0.97680664	136.51294	0.1328125	0	0	0	0	0	0	0	0	0	0.98608398	0.013916016	0.20288086	0.10668945	-0.019042969	0.076904297	0	44330	0	0	0
294	295	295	Category L	0.21582031	-0.011962891	-0.89990234	0.056640625	-0.069580078	0.50195313	-35.63	0	5/4/2018	5	4	2018	18:24:12	66252	0.3	18	24	12	0	0.059570313	3.5288086	0.13305664	0.016357422	-0.96777344	148.00488	0.1105957	0	0	0	0	0	0	0	0	0	0.97705078	0.022949219	0.17895508	0.082519531	-0.028320313	0.067871094	0	44330	0	0	0
295	296	296	Category L	0.23999023	-0.023925781	-0.89990234	0.057128906	-0.071533203	0.49707031	-37.59	0	5/4/2018	5	4	2018	18:24:12	66252	0.4	18	24	12	0	0.059570313	3.5288086	0.13745117	0.015625	-0.9765625	146.24731	0.13378906	0	0	0	0	0	0	0	0	0	0.98632813	0.013671875	0.21875	0.10229492	-0.039550781	0.076660156	0	44330	0	0	0
296	297	297	Category L	0.2277832	-0.035888672	-0.89990234	0.056396484	-0.062988281	0.49731445	-39.43	0	5/4/2018	5	4	2018	18:24:12	66252	0.5	18	24	12	0	0.059570313	3.5288086	0.13745117	0.018066406	-0.95751953	147.21191	0.11987305	0	0	0	0	0	0	0	0	0	0.9675293	0.032470703	0.2019043	0.090087891	-0.053955078	0.057617188	0	44330	0	0	0
297	298	298	Category L	0.2277832	0	-0.92382813	0.056396484	-0.069824219	0.49121094	-38.57	0	5/4/2018	5	4	2018	18:24:12	66252	0.6	18	24	12	0	0.059570313	3.5288086	0.13549805	0.016113281	-0.95825195	147.06274	0.099609375	0	0	0	0	0	0	0	0	0	0.96801758	0.031982422	0.14282227	0.092041016	-0.016113281	0.034423828	0	44330	0	0	0
298	299	299	Category L	0.21582031	0.011962891	-0.87597656	0.059082031	-0.069091797	0.50317383	-38.82	0	5/4/2018	5	4	2018	18:24:12	66252	0.7	18	24	12	0	0.059570313	3.5288086	0.14306641	0.015869141	-0.96777344	145.97925	0.1171875	0	0	0	0	0	0	0	0	0	0.97851563	0.021484375	0.16845703	0.072509766	-0.00390625	0.091796875	0	44330	0	0	0
299	300	300	Category L	0.2277832	0	-0.87597656	0.0625	-0.069335938	0.50341797	-37.59	0	5/4/2018	5	4	2018	18:24:12	66252	0.8	18	24	12	0	0.059570313	3.5288086	0.14428711	0.011230469	-0.95336914	141.95044	0.11425781	0	0	0	0	0	0	0	0	0	0.96435547	0.035644531	0.17211914	0.083251953	-0.011230469	0.077392578	0	44330	0	0	0
300	301	301	Category L	0.2277832	-0.011962891	-0.89990234	0.049804688	-0.068847656	0.50024414	-35.5	0	5/4/2018	5	4	2018	18:24:12	66252	0.9	18	24	12	0	0.059570313	3.5288086	0.14770508	0.011474609	-0.9621582	119.12769	0.10400391	0	0	0	0	0	0	0	0	0	0.97363281	0.026367188	0.16577148	0.079833984	-0.0234375	0.062255859	0	44330	0	0	0
301	302	302	Category L	0.20385742	0	-0.91186523	0.059082031	-0.067871094	0.49926758	-36.36	0	5/4/2018	5	4	2018	18:24:13	66253	0	18	24	13	0	0.059570313	3.5288086	0.14404297	0.012939453	-0.94604492	79.429688	0.070068359	0	0	0	0	0	0	0	0	0	0.95703125	0.04296875	0.10693359	0.059570313	-0.012939453	0.034179688	0	44330	0	0	0
302	303	303	Category L	0.20385742	-0.011962891	-0.88793945	0.059326172	-0.072509766	0.5012207	-35.63	0	5/4/2018	5	4	2018	18:24:13	66253	0.1	18	24	13	0	0.059570313	3.5288086	0.14550781	0.01171875	-0.94628906	42.342773	0.085693359	0	0	0	0	0	0	0	0	0	0.95751953	0.042480469	0.14038086	0.058105469	-0.023681641	0.058349609	0	44330	0	0	0
303	304	304	Category L	0.2277832	-0.011962891	-0.89990234	0.05859375	-0.072998047	0.50195313	-35.75	0	5/4/2018	5	4	2018	18:24:13	66253	0.2	18	24	13	0	0.059570313	3.5288086	0.14575195	0.006103516	-0.94067383	19.817383	0.093261719	0	0	0	0	0	0	0	0	0	0.9519043	0.048095703	0.140625	0.081787109	-0.018066406	0.040771484	0	44330	0	0	0
304	305	305	Category L	0.21582031	-0.023925781	-0.87597656	0.060791016	-0.072998047	0.50195313	-37.23	0	5/4/2018	5	4	2018	18:24:13	66253	0.3	18	24	13	0	0.059570313	3.5288086	0.15087891	0.003662109	-0.93701172	8.0859375	0.093261719	0	0	0	0	0	0	0	0	0	0.94921875	0.05078125	0.15380859	0.064697266	-0.027587891	0.061035156	0	44330	0	0	0
305	306	306	Category L	0.20385742	0	-0.88793945	0.057373047	-0.066162109	0.49829102	-38.7	0	5/4/2018	5	4	2018	18:24:13	66253	0.4	18	24	13	0	0.059570313	3.5288086	0.15087891	0.000244141	-0.93774414	11.233154	0.072509766	0	0	0	0	0	0	0	0	0	0.94970703	0.050292969	0.10302734	0.052734375	-0.000244141	0.049804688	0	44330	0	0	0
306	307	307	Category L	0.21582031	0	-0.91186523	0.0546875	-0.065429688	0.50146484	-40.17	0	5/4/2018	5	4	2018	18:24:13	66253	0.5	18	24	13	0	0.059570313	3.5288086	0.15551758	-0.001708984	-0.9309082	6.3679199	0.062988281	0	0	0	0	0	0	0	0	0	0.94384766	0.056152344	0.081054688	0.060058594	0.001708984	0.019042969	0	44330	0	0	0
307	308	308	Category L	0.2277832	0	-0.89990234	0.061767578	-0.069580078	0.50024414	-37.84	0	5/4/2018	5	4	2018	18:24:13	66253	0.6	18	24	13	0	0.059570313	3.5288086	0.15698242	-0.002929688	-0.94189453	3.4428711	0.082275391	0	0	0	0	0	0	0	0	0	0.95483398	0.045166016	0.1159668	0.070556641	0.002929688	0.041992188	0	44330	0	0	0
308	309	309	Category L	0.25195313	0	-0.86376953	0.062744141	-0.068115234	0.50244141	-37.35	0	5/4/2018	5	4	2018	18:24:13	66253	0.7	18	24	13	0	0.059570313	3.5288086	0.16088867	-0.006591797	-0.92456055	2.0007324	0.10961914	0	0	0	0	0	0	0	0	0	0.93847656	0.061523438	0.15844727	0.090820313	0.006591797	0.060791016	0	44330	0	0	0
309	310	310	Category L	0.21582031	0	-0.88793945	0.058349609	-0.067626953	0.50219727	-36.24	0	5/4/2018	5	4	2018	18:24:13	66253	0.8	18	24	13	0	0.059570313	3.5288086	0.15722656	-0.007568359	-0.93139648	1.2333984	0.073242188	0	0	0	0	0	0	0	0	0	0.94458008	0.055419922	0.10986328	0.058349609	0.007568359	0.043457031	0	44330	0	0	0
310	311	311	Category L	0.21582031	0	-0.88793945	0.053955078	-0.066894531	0.50439453	-36	0	5/4/2018	5	4	2018	18:24:13	66253	0.9	18	24	13	0	0.059570313	3.5288086	0.16015625	-0.008544922	-0.93603516	0.80053711	0.073974609	0	0	0	0	0	0	0	0	0	0.94970703	0.050292969	0.11230469	0.055419922	0.008544922	0.048095703	0	44330	0	0	0
311	312	312	Category L	0.20385742	0	-0.88793945	0.060058594	-0.072998047	0.5012207	-37.35	0	5/4/2018	5	4	2018	18:24:14	66254	0	18	24	14	0	0.059570313	3.5288086	0.15893555	-0.010009766	-0.9387207	0.26635742	0.068359375	0	0	0	0	0	0	0	0	0	0.95214844	0.047851563	0.10546875	0.044677734	0.010009766	0.05078125	0	44330	0	0	0
312	313	313	Category L	0.20385742	-0.011962891	-0.89990234	0.056640625	-0.069824219	0.49609375	-39.19	0	5/4/2018	5	4	2018	18:24:14	66254	0.1	18	24	14	0	0.059570313	3.5288086	0.1628418	-0.009277344	-0.93066406	0.31030273	0.051025391	0	0	0	0	0	0	0	0	0	0.94482422	0.055175781	0.073974609	0.040771484	-0.002441406	0.030761719	0	44330	0	0	0
313	314	314	Category L	0.21582031	-0.023925781	-0.88793945	0.0546875	-0.067871094	0.5012207	-39.19	0	5/4/2018	5	4	2018	18:24:14	66254	0.2	18	24	14	0	0.059570313	3.5288086	0.16796875	-0.008056641	-0.91870117	0.44360352	0.058837891	0	0	0	0	0	0	0	0	0	0.93383789	0.066162109	0.094238281	0.047607422	-0.015625	0.030761719	0	44330	0	0	0
314	315	315	Category L	0.21582031	0	-0.92382813	0.061767578	-0.06640625	0.49536133	-39.56	0	5/4/2018	5	4	2018	18:24:14	66254	0.3	18	24	14	0	0.059570313	3.5288086	0.16870117	-0.008300781	-0.92797852	0.082763672	0.047851563	0	0	0	0	0	0	0	0	0	0.94335938	0.056640625	0.059570313	0.046875	0.008300781	0.004150391	0	44330	0	0	0
315	316	316	Category L	0.2277832	-0.023925781	-0.89990234	0.057373047	-0.071289063	0.5012207	-39.07	0	5/4/2018	5	4	2018	18:24:14	66254	0.4	18	24	14	0	0.059570313	3.5288086	0.17260742	-0.008056641	-0.9375	0.2565918	0.068359375	0	0	0	0	0	0	0	0	0	0.953125	0.046875	0.10839844	0.054931641	-0.015625	0.037597656	0	44330	0	0	0
316	317	317	Category L	0.2277832	-0.011962891	-0.91186523	0.066894531	-0.069580078	0.50146484	-35.63	0	5/4/2018	5	4	2018	18:24:14	66254	0.5	18	24	14	0	0.059570313	3.5288086	0.17553711	-0.005371094	-0.92651367	0.6640625	0.054443359	0	0	0	0	0	0	0	0	0	0.94287109	0.057128906	0.073242188	0.052001953	-0.006347656	0.014648438	0	44330	0	0	0
317	318	318	Category L	0.21582031	-0.011962891	-0.88793945	0.064453125	-0.06640625	0.50048828	-35.51	0	5/4/2018	5	4	2018	18:24:14	66254	0.6	18	24	14	0	0.059570313	3.5288086	0.1730957	-0.006347656	-0.92944336	0.62988281	0.059814453	0	0	0	0	0	0	0	0	0	0.94555664	0.054443359	0.08984375	0.042480469	-0.005371094	0.041503906	0	44330	0	0	0
318	319	319	Category L	0.20385742	0	-0.91186523	0.066162109	-0.067138672	0.50048828	-35.01	0	5/4/2018	5	4	2018	18:24:14	66254	0.7	18	24	14	0	0.059570313	3.5288086	0.17285156	-0.006591797	-0.92041016	0.85888672	0.032714844	0	0	0	0	0	0	0	0	0	0.93652344	0.063476563	0.046142578	0.030761719	0.006591797	0.008544922	0	44330	0	0	0
319	320	320	Category L	0.2277832	0	-0.88793945	0.065185547	-0.067138672	0.50146484	-35.01	0	5/4/2018	5	4	2018	18:24:14	66254	0.8	18	24	14	0	0.059570313	3.5288086	0.1796875	-0.006347656	-0.92163086	1.0551758	0.059082031	0	0	0	0	0	0	0	0	0	0.93896484	0.061035156	0.088378906	0.047851563	0.006347656	0.033691406	0	44330	0	0	0
320	321	321	Category L	0.20385742	-0.011962891	-0.89990234	0.066162109	-0.071777344	0.49731445	-36.86	0	5/4/2018	5	4	2018	18:24:14	66254	0.9	18	24	14	0	0.059570313	3.5288086	0.17871094	-0.007568359	-0.92089844	0.79345703	0.032958984	0	0	0	0	0	0	0	0	0	0.93823242	0.061767578	0.050292969	0.024902344	-0.004150391	0.020996094	0	44330	0	0	0
321	322	322	Category L	0.2277832	0	-0.89990234	0.066162109	-0.067138672	0.50146484	-35.13	0	5/4/2018	5	4	2018	18:24:15	66255	0	18	24	15	0	0.059570313	3.5288086	0.18554688	-0.007080078	-0.91064453	0.56420898	0.043945313	0	0	0	0	0	0	0	0	0	0.92919922	0.070800781	0.060058594	0.041992188	0.007080078	0.010742188	0	44330	0	0	0
322	323	323	Category L	0.2277832	-0.023925781	-0.94799805	0.065429688	-0.073242188	0.49707031	-35.38	0	5/4/2018	5	4	2018	18:24:15	66255	0.1	18	24	15	0	0.059570313	3.5288086	0.18359375	-0.0078125	-0.91699219	0.22998047	0.056152344	0	0	0	0	0	0	0	0	0	0.93530273	0.064697266	0.090820313	0.043945313	-0.015869141	-0.030761719	0	44330	0	0	0
323	324	324	Category L	0.21582031	-0.011962891	-0.87597656	0.068603516	-0.071777344	0.49853516	-35.75	0	5/4/2018	5	4	2018	18:24:15	66255	0.2	18	24	15	0	0.059570313	3.5288086	0.18603516	-0.008789063	-0.921875	0.31103516	0.0546875	0	0	0	0	0	0	0	0	0	0.94042969	0.059570313	0.078613281	0.029541016	-0.002929688	0.045898438	0	44330	0	0	0
324	325	325	Category L	0.21582031	-0.011962891	-0.89990234	0.062744141	-0.070556641	0.49926758	-35.13	0	5/4/2018	5	4	2018	18:24:15	66255	0.3	18	24	15	0	0.059570313	3.5288086	0.19165039	-0.010742188	-0.91455078	0.24902344	0.028076172	0	0	0	0	0	0	0	0	0	0.93432617	0.065673828	0.039794922	0.023925781	-0.000976563	0.014648438	0	44330	0	0	0
325	326	326	Category L	0.2277832	-0.023925781	-0.89990234	0.060791016	-0.077636719	0.49707031	-36.36	0	5/4/2018	5	4	2018	18:24:15	66255	0.4	18	24	15	0	0.058837891	3.5288086	0.19116211	-0.012451172	-0.91992188	0.17749023	0.043212891	0	0	0	0	0	0	0	0	0	0.93969727	0.060302734	0.068115234	0.036376953	-0.011230469	0.020019531	0	44330	0	0	0
326	327	327	Category L	0.21582031	-0.011962891	-0.83984375	0.063476563	-0.075927734	0.49511719	-36.12	0	5/4/2018	5	4	2018	18:24:15	66255	0.5	18	24	15	0	0.058837891	3.5288086	0.19189453	-0.012939453	-0.91162109	0.13085938	0.075683594	0	0	0	0	0	0	0	0	0	0.93164063	0.068359375	0.096679688	0.023681641	0.000976563	0.071777344	0	44330	0	0	0
327	328	328	Category L	0.21582031	0	-0.88793945	0.063476563	-0.072265625	0.49731445	-36.61	0	5/4/2018	5	4	2018	18:24:15	66255	0.6	18	24	15	0	0.058837891	3.5288086	0.19873047	-0.014892578	-0.90332031	0.40307617	0.02734375	0	0	0	0	0	0	0	0	0	0.92504883	0.074951172	0.047363281	0.016845703	0.014892578	0.015380859	0	44330	0	0	0
328	329	329	Category L	0.21582031	0	-0.88793945	0.067871094	-0.068115234	0.4987793	-36.73	0	5/4/2018	5	4	2018	18:24:15	66255	0.7	18	24	15	0	0.058837891	3.5288086	0.19897461	-0.015625	-0.91210938	0.54614258	0.033447266	0	0	0	0	0	0	0	0	0	0.93359375	0.06640625	0.056640625	0.016601563	0.015625	0.024169922	0	44330	0	0	0
329	330	330	Category L	0.20385742	0	-0.89990234	0.069824219	-0.071777344	0.50146484	-36.61	0	5/4/2018	5	4	2018	18:24:15	66255	0.8	18	24	15	0	0.058837891	3.5288086	0.19848633	-0.016845703	-0.90405273	0.61425781	0.018310547	0	0	0	0	0	0	0	0	0	0.92578125	0.07421875	0.026611328	0.005126953	0.016845703	0.004150391	0	44330	0	0	0
330	331	331	Category L	0.20385742	0	-0.91186523	0.064453125	-0.072509766	0.50048828	-36.49	0	5/4/2018	5	4	2018	18:24:15	66255	0.9	18	24	15	0	0.058837891	3.5288086	0.20556641	-0.015136719	-0.90039063	0.69775391	0.019042969	0	0	0	0	0	0	0	0	0	0.92358398	0.076416016	0.028320313	-0.001708984	0.015136719	-0.011230469	0	44330	0	0	0
331	332	332	Category L	0.2277832	-0.023925781	-0.92382813	0.0625	-0.075195313	0.49633789	-36.86	0	5/4/2018	5	4	2018	18:24:16	66256	0	18	24	16	0	0.058837891	3.5288086	0.20654297	-0.016845703	-0.9074707	0.64135742	0.02734375	0	0	0	0	0	0	0	0	0	0.9309082	0.069091797	0.044189453	0.020996094	-0.006835938	-0.016113281	0	44330	0	0	0
332	333	333	Category L	0.2277832	-0.011962891	-0.92382813	0.060791016	-0.068115234	0.50024414	-36.86	0	5/4/2018	5	4	2018	18:24:16	66256	0.1	18	24	16	0	0.058837891	3.5288086	0.20605469	-0.017089844	-0.90771484	0.7487793	0.027099609	0	0	0	0	0	0	0	0	0	0.9309082	0.069091797	0.042724609	0.021484375	0.005126953	-0.015869141	0	44330	0	0	0
333	334	334	Category L	0.21582031	-0.023925781	-0.88793945	0.063476563	-0.075195313	0.50317383	-36.98	0	5/4/2018	5	4	2018	18:24:16	66256	0.2	18	24	16	0	0.058837891	3.5288086	0.20581055	-0.016845703	-0.90771484	0.20336914	0.023193359	0	0	0	0	0	0	0	0	0	0.9309082	0.069091797	0.036621094	0.009765625	-0.006835938	0.019775391	0	44330	0	0	0
334	335	335	Category L	0.2277832	-0.011962891	-0.91186523	0.064453125	-0.071533203	0.49926758	-36.86	0	5/4/2018	5	4	2018	18:24:16	66256	0.3	18	24	16	0	0.058837891	3.5288086	0.20507813	-0.017578125	-0.90795898	0.071289063	0.0234375	0	0	0	0	0	0	0	0	0	0.9309082	0.069091797	0.031982422	0.022460938	0.005615234	-0.003662109	0	44330	0	0	0
335	336	336	Category L	0.20385742	0	-0.87597656	0.060058594	-0.066894531	0.5012207	-36.37	0	5/4/2018	5	4	2018	18:24:16	66256	0.4	18	24	16	0	0.058837891	3.5288086	0.20458984	-0.017333984	-0.90795898	0.044921875	0.036376953	0	0	0	0	0	0	0	0	0	0.9309082	0.069091797	0.050048828	-0.000732422	0.017333984	0.031982422	0	44330	0	0	0
336	337	337	Category L	0.20385742	-0.011962891	-0.91186523	0.065185547	-0.067871094	0.49853516	-36.49	0	5/4/2018	5	4	2018	18:24:16	66256	0.5	18	24	16	0	0.058837891	3.5288086	0.20361328	-0.017333984	-0.90795898	0.62353516	0.006347656	0	0	0	0	0	0	0	0	0	0.93066406	0.069335938	0.009033203	0	0.005371094	-0.003662109	0	44330	0	0	0
337	338	338	Category L	0.20385742	-0.011962891	-0.93579102	0.071533203	-0.067382813	0.50170898	-36.24	0	5/4/2018	5	4	2018	18:24:16	66256	0.6	18	24	16	0	0.058837891	3.5288086	0.20214844	-0.017822266	-0.90820313	1.5578613	0.027832031	0	0	0	0	0	0	0	0	0	0.93066406	0.069335938	0.034912109	0.001464844	0.005859375	-0.02734375	0	44330	0	0	0
338	339	339	Category L	0.20385742	-0.011962891	-0.91186523	0.070556641	-0.06640625	0.49853516	-36.49	0	5/4/2018	5	4	2018	18:24:16	66256	0.7	18	24	16	0	0.058837891	3.5288086	0.20141602	-0.018066406	-0.90844727	2.8029785	0.007080078	0	0	0	0	0	0	0	0	0	0.93066406	0.069335938	0.011474609	0.002197266	0.006103516	-0.003173828	0	44330	0	0	0
339	340	340	Category L	0.19189453	0	-0.91186523	0.067871094	-0.071533203	0.50146484	-36.37	0	5/4/2018	5	4	2018	18:24:16	66256	0.8	18	24	16	0	0.058837891	3.5288086	0.19995117	-0.019775391	-0.90991211	5.423584	0.021484375	0	0	0	0	0	0	0	0	0	0.93188477	0.068115234	0.030029297	-0.008056641	0.019775391	-0.001708984	0	44330	0	0	0
340	341	341	Category L	0.19189453	-0.011962891	-0.89990234	0.068603516	-0.080322266	0.49707031	-36	0	5/4/2018	5	4	2018	18:24:16	66256	0.9	18	24	16	0	0.058837891	3.5288086	0.19897461	-0.020751953	-0.91113281	8.8408203	0.015869141	0	0	0	0	0	0	0	0	0	0.93286133	0.067138672	0.027099609	-0.007080078	0.008789063	0.011230469	0	44330	0	0	0
341	342	342	Category L	0.19189453	-0.059814453	-0.93579102	0.063720703	-0.09765625	0.49267578	-36.24	0	5/4/2018	5	4	2018	18:24:17	66257	0	18	24	17	0	0.058837891	3.5288086	0.19677734	-0.020507813	-0.91162109	13.017578	0.046142578	0	0	0	0	0	0	0	0	0	0.93286133	0.067138672	0.068115234	-0.004882813	-0.0390625	-0.023925781	0	44330	0	0	0
342	343	343	Category L	0.20385742	-0.083984375	-0.92382813	0.051513672	-0.11767578	0.49194336	-36.12	0	5/4/2018	5	4	2018	18:24:17	66257	0.1	18	24	17	0	0.058837891	3.5288086	0.19604492	-0.020019531	-0.91162109	17.763184	0.065185547	0	0	0	0	0	0	0	0	0	0.93261719	0.067382813	0.083496094	0.007568359	-0.063720703	-0.011962891	0	44330	0	0	0
343	344	344	Category L	0.15576172	-0.13183594	-0.97192383	0.037109375	-0.13574219	0.48608398	-35.99	0	5/4/2018	5	4	2018	18:24:17	66257	0.2	18	24	17	0	0.058837891	3.5288086	0.19555664	-0.01953125	-0.91162109	22.720215	0.13330078	0	0	0	0	0	0	0	0	0	0.93261719	0.067382813	0.2121582	-0.039794922	-0.11206055	-0.060058594	0	44330	0	0	0
344	345	345	Category L	0.19189453	-0.15576172	-0.91186523	0.020507813	-0.14794922	0.48632813	-36.24	0	5/4/2018	5	4	2018	18:24:17	66257	0.3	18	24	17	0	0.058837891	3.5288086	0.19433594	-0.018798828	-0.91210938	26.809814	0.13671875	0	0	0	0	0	0	0	0	0	0.93286133	0.067138672	0.1394043	-0.002441406	-0.13671875	0.000244141	0	44330	0	0	0
345	346	346	Category L	0.16796875	-0.10791016	-0.98388672	0.015380859	-0.15454102	0.48193359	-36.24	0	5/4/2018	5	4	2018	18:24:17	66257	0.4	18	24	17	0	0.058837891	3.5288086	0.19384766	-0.018554688	-0.91259766	29.113037	0.11694336	0	0	0	0	0	0	0	0	0	0.93310547	0.066894531	0.1862793	-0.025878906	-0.089111328	-0.071044922	0	44330	0	0	0
346	347	347	Category L	0.17993164	-0.011962891	-0.94799805	0.018554688	-0.1496582	0.47924805	-35.99	0	5/4/2018	5	4	2018	18:24:17	66257	0.5	18	24	17	0	0.058837891	3.5288086	0.19311523	-0.018798828	-0.91308594	30.389404	0.037841797	0	0	0	0	0	0	0	0	0	0.93334961	0.066650391	0.055175781	-0.013183594	0.006835938	-0.034912109	0	44330	0	0	0
347	348	348	Category L	0.17993164	-0.011962891	-0.92382813	0.020019531	-0.1574707	0.48413086	-35.99	0	5/4/2018	5	4	2018	18:24:17	66257	0.6	18	24	17	0	0.058837891	3.5288086	0.19262695	-0.018798828	-0.91308594	30.369629	0.018066406	0	0	0	0	0	0	0	0	0	0.93334961	0.066650391	0.030517578	-0.012695313	0.006835938	-0.010742188	0	44330	0	0	0
348	349	349	Category L	0.19189453	-0.035888672	-0.89990234	0.020263672	-0.15917969	0.48193359	-35.99	0	5/4/2018	5	4	2018	18:24:17	66257	0.7	18	24	17	0	0.058837891	3.5288086	0.19213867	-0.019042969	-0.91333008	29.009033	0.021484375	0	0	0	0	0	0	0	0	0	0.93334961	0.066650391	0.030273438	-0.000244141	-0.016601563	0.013427734	0	44330	0	0	0
349	350	350	Category L	0.19189453	-0.047851563	-0.91186523	0.023925781	-0.15454102	0.4831543	-35.75	0	5/4/2018	5	4	2018	18:24:17	66257	0.8	18	24	17	0	0.058837891	3.5288086	0.19140625	-0.019287109	-0.9140625	25.922852	0.028564453	0	0	0	0	0	0	0	0	0	0.93408203	0.065917969	0.03125	0.000244141	-0.028320313	0.002197266	0	44330	0	0	0
350	351	351	Category L	0.19189453	-0.023925781	-0.97192383	0.020019531	-0.1574707	0.48413086	-36	0	5/4/2018	5	4	2018	18:24:17	66257	0.9	18	24	17	0	0.058837891	3.5288086	0.19091797	-0.019287109	-0.91430664	22.032227	0.057617188	0	0	0	0	0	0	0	0	0	0.93432617	0.065673828	0.062744141	0.000732422	-0.004394531	-0.057373047	0	44330	0	0	0
351	352	352	Category L	0.19189453	-0.011962891	-0.92382813	0.018066406	-0.15405273	0.48413086	-36.49	0	5/4/2018	5	4	2018	18:24:18	66258	0	18	24	18	0	0.058837891	3.5288086	0.19042969	-0.019287109	-0.91455078	17.62793	0.01171875	0	0	0	0	0	0	0	0	0	0.93432617	0.065673828	0.017578125	0.001220703	0.007324219	-0.009033203	0	44330	0	0	0
352	353	353	Category L	0.19189453	-0.011962891	-0.89990234	0.016845703	-0.1496582	0.4831543	-36.12	0	5/4/2018	5	4	2018	18:24:18	66258	0.1	18	24	18	0	0.058837891	3.5288086	0.19042969	-0.019287109	-0.91479492	12.379883	0.016601563	0	0	0	0	0	0	0	0	0	0.93457031	0.065429688	0.023681641	0.001220703	0.007324219	0.014892578	0	44330	0	0	0
353	354	354	Category L	0.19189453	-0.011962891	-0.91186523	0.020507813	-0.15039063	0.48242188	-36.24	0	5/4/2018	5	4	2018	18:24:18	66258	0.2	18	24	18	0	0.058837891	3.5288086	0.19018555	-0.019287109	-0.9152832	6.9443359	0.008300781	0	0	0	0	0	0	0	0	0	0.93505859	0.064941406	0.012451172	0.001464844	0.007324219	0.003417969	0	44330	0	0	0
354	355	355	Category L	0.19189453	-0.011962891	-0.92382813	0.019775391	-0.15039063	0.4831543	-36.49	0	5/4/2018	5	4	2018	18:24:18	66258	0.3	18	24	18	0	0.058837891	3.5288086	0.18969727	-0.019287109	-0.91577148	2.2004395	0.010986328	0	0	0	0	0	0	0	0	0	0.93530273	0.064697266	0.017578125	0.001953125	0.007324219	-0.0078125	0	44330	0	0	0
355	356	356	Category L	0.19189453	0	-0.91186523	0.01953125	-0.15161133	0.48242188	-36.12	0	5/4/2018	5	4	2018	18:24:18	66258	0.4	18	24	18	0	0.058837891	3.5288086	0.18945313	-0.01953125	-0.9152832	0.42602539	0.020019531	0	0	0	0	0	0	0	0	0	0.93505859	0.064941406	0.025634766	0.002197266	0.01953125	0.003417969	0	44330	0	0	0
356	357	357	Category L	0.19189453	-0.011962891	-0.91186523	0.022705078	-0.15576172	0.484375	-36.37	0	5/4/2018	5	4	2018	18:24:18	66258	0.5	18	24	18	0	0.058837891	3.5288086	0.18896484	-0.019287109	-0.91552734	2.0112305	0.008789063	0	0	0	0	0	0	0	0	0	0.93505859	0.064941406	0.013916016	0.002685547	0.007324219	0.003662109	0	44330	0	0	0
357	358	358	Category L	0.19189453	-0.035888672	-0.92382813	0.022949219	-0.15356445	0.484375	-36.37	0	5/4/2018	5	4	2018	18:24:18	66258	0.6	18	24	18	0	0.058837891	3.5288086	0.18823242	-0.019287109	-0.91552734	2.5961914	0.018798828	0	0	0	0	0	0	0	0	0	0.93481445	0.065185547	0.028320313	0.003417969	-0.016357422	-0.008056641	0	44330	0	0	0
358	359	359	Category L	0.19189453	-0.011962891	-0.91186523	0.024902344	-0.15478516	0.48242188	-36	0	5/4/2018	5	4	2018	18:24:18	66258	0.7	18	24	18	0	0.058837891	3.5288086	0.18774414	-0.018798828	-0.91625977	2.3945313	0.009033203	0	0	0	0	0	0	0	0	0	0.93554688	0.064453125	0.015380859	0.00390625	0.006835938	0.004394531	0	44330	0	0	0
359	360	360	Category L	0.19189453	-0.023925781	-0.88793945	0.022949219	-0.15478516	0.4831543	-36.12	0	5/4/2018	5	4	2018	18:24:18	66258	0.8	18	24	18	0	0.058837891	3.5288086	0.1875	-0.018554688	-0.91601563	1.7580566	0.029052734	0	0	0	0	0	0	0	0	0	0.93530273	0.064697266	0.037841797	0.004150391	-0.005126953	0.028076172	0	44330	0	0	0
360	361	361	Category L	0.19189453	0	-0.94799805	0.024902344	-0.14892578	0.48242188	-36.24	0	5/4/2018	5	4	2018	18:24:18	66258	0.9	18	24	18	0	0.058837891	3.5288086	0.18701172	-0.018798828	-0.91650391	1.2392578	0.036865234	0	0	0	0	0	0	0	0	0	0.93554688	0.064453125	0.054931641	0.004638672	0.018798828	-0.03125	0	44330	0	0	0
361	362	362	Category L	0.17993164	0	-0.92382813	0.025146484	-0.15917969	0.4831543	-36.24	0	5/4/2018	5	4	2018	18:24:19	66259	0	18	24	19	0	0.058837891	3.5288086	0.18701172	-0.018554688	-0.91650391	1.3659668	0.021240234	0	0	0	0	0	0	0	0	0	0.93579102	0.064208984	0.032958984	-0.007080078	0.018554688	-0.007080078	0	44330	0	0	0
362	363	363	Category L	0.19189453	0	-0.87597656	0.022216797	-0.16040039	0.48193359	-36.61	0	5/4/2018	5	4	2018	18:24:19	66259	0.1	18	24	19	0	0.058837891	3.5288086	0.18676758	-0.018798828	-0.91674805	1.0144043	0.045166016	0	0	0	0	0	0	0	0	0	0.93579102	0.064208984	0.064453125	0.004882813	0.018798828	0.040771484	0	44330	0	0	0
363	364	364	Category L	0.20385742	-0.023925781	-0.97192383	0.021240234	-0.16308594	0.48217773	-36.73	0	5/4/2018	5	4	2018	18:24:19	66259	0.2	18	24	19	0	0.059570313	3.5175293	0.1862793	-0.018554688	-0.91650391	0.44702148	0.058105469	0	0	0	0	0	0	0	0	0	0.93554688	0.064453125	0.077636719	0.017333984	-0.005126953	-0.055175781	0	44330	0	0	0
364	365	365	Category L	0.20385742	-0.047851563	-0.93579102	0.025878906	-0.15307617	0.4831543	-36.61	0	5/4/2018	5	4	2018	18:24:19	66259	0.3	18	24	19	0	0.059570313	3.5175293	0.18554688	-0.018554688	-0.91723633	0.28344727	0.0390625	0	0	0	0	0	0	0	0	0	0.93603516	0.063964844	0.065917969	0.018066406	-0.029052734	-0.018310547	0	44330	0	0	0
365	366	366	Category L	0.19189453	0	-0.89990234	0.021972656	-0.15942383	0.48022461	-36.49	0	5/4/2018	5	4	2018	18:24:19	66259	0.4	18	24	19	0	0.059570313	3.5175293	0.18505859	-0.018798828	-0.91796875	0.57275391	0.026855469	0	0	0	0	0	0	0	0	0	0.93652344	0.063476563	0.043457031	0.006591797	0.018798828	0.018066406	0	44330	0	0	0
366	367	367	Category L	0.19189453	-0.035888672	-0.91186523	0.015380859	-0.15576172	0.48095703	-35.87	0	5/4/2018	5	4	2018	18:24:19	66259	0.5	18	24	19	0	0.059570313	3.5175293	0.18457031	-0.018798828	-0.91772461	0.64697266	0.019287109	0	0	0	0	0	0	0	0	0	0.9362793	0.063720703	0.030029297	0.007080078	-0.016845703	0.005859375	0	44330	0	0	0
367	368	368	Category L	0.19189453	0	-0.92382813	0.023925781	-0.15942383	0.48217773	-35.38	0	5/4/2018	5	4	2018	18:24:19	66259	0.6	18	24	19	0	0.059570313	3.5175293	0.18432617	-0.019042969	-0.91894531	0.66674805	0.020996094	0	0	0	0	0	0	0	0	0	0.9375	0.0625	0.03125	0.007324219	0.019042969	-0.004638672	0	44330	0	0	0
368	369	369	Category L	0.17993164	-0.011962891	-0.89990234	0.023925781	-0.15844727	0.47607422	-35.5	0	5/4/2018	5	4	2018	18:24:19	66259	0.7	18	24	19	0	0.059570313	3.5175293	0.18408203	-0.01953125	-0.91967773	0.3137207	0.021728516	0	0	0	0	0	0	0	0	0	0.93823242	0.061767578	0.031494141	-0.004150391	0.007568359	0.019775391	0	44330	0	0	0
369	370	370	Category L	0.19189453	0	-0.89990234	0.024902344	-0.15332031	0.48339844	-35.63	0	5/4/2018	5	4	2018	18:24:19	66259	0.8	18	24	19	0	0.059570313	3.5175293	0.18359375	-0.01953125	-0.91992188	0.084716797	0.029296875	0	0	0	0	0	0	0	0	0	0.93847656	0.061523438	0.047851563	0.008056641	0.01953125	0.020019531	0	44330	0	0	0
370	371	371	Category L	0.17993164	0	-0.88793945	0.023193359	-0.15942383	0.48120117	-35.63	0	5/4/2018	5	4	2018	18:24:19	66259	0.9	18	24	19	0	0.059570313	3.5175293	0.18334961	-0.01953125	-0.91992188	0.19775391	0.037597656	0	0	0	0	0	0	0	0	0	0.93823242	0.061767578	0.055175781	-0.003417969	0.01953125	0.031982422	0	44330	0	0	0
371	372	372	Category L	0.19189453	-0.011962891	-0.92382813	0.019775391	-0.15429688	0.48022461	-35.87	0	5/4/2018	5	4	2018	18:24:20	66260	0	18	24	20	0	0.059570313	3.5175293	0.18310547	-0.01953125	-0.91943359	0.22167969	0.012207031	0	0	0	0	0	0	0	0	0	0.93774414	0.062255859	0.020751953	0.008544922	0.007568359	-0.004150391	0	44330	0	0	0
372	373	373	Category L	0.19189453	-0.011962891	-0.89990234	0.025878906	-0.15209961	0.484375	-35.5	0	5/4/2018	5	4	2018	18:24:20	66260	0.1	18	24	20	0	0.059570313	3.5175293	0.18261719	-0.01953125	-0.91943359	0.70385742	0.022949219	0	0	0	0	0	0	0	0	0	0.9375	0.0625	0.036376953	0.009033203	0.007568359	0.01953125	0	44330	0	0	0
373	374	374	Category L	0.17993164	-0.047851563	-0.91186523	0.025878906	-0.15942383	0.47607422	-35.5	0	5/4/2018	5	4	2018	18:24:20	66260	0.2	18	24	20	0	0.059570313	3.5175293	0.18212891	-0.01953125	-0.91918945	1.7651367	0.029296875	0	0	0	0	0	0	0	0	0	0.93725586	0.062744141	0.038085938	-0.002197266	-0.028076172	0.007324219	0	44330	0	0	0
374	375	375	Category L	0.16796875	0	-0.89990234	0.029296875	-0.15698242	0.484375	-36	0	5/4/2018	5	4	2018	18:24:20	66260	0.3	18	24	20	0	0.059570313	3.5175293	0.18164063	-0.01953125	-0.91967773	2.314209	0.031005859	0	0	0	0	0	0	0	0	0	0.9375	0.0625	0.053222656	-0.013671875	0.01953125	0.019775391	0	44330	0	0	0
375	376	376	Category L	0.16796875	-0.011962891	-0.91186523	0.034667969	-0.1550293	0.48144531	-36.12	0	5/4/2018	5	4	2018	18:24:20	66260	0.4	18	24	20	0	0.059570313	3.5175293	0.1809082	-0.01953125	-0.91992188	3.760498	0.017089844	0	0	0	0	0	0	0	0	0	0.93774414	0.062255859	0.028808594	-0.012939453	0.007568359	0.008056641	0	44330	0	0	0
376	377	377	Category L	0.10791016	-0.083984375	-0.92382813	0.038818359	-0.15966797	0.48046875	-36.61	0	5/4/2018	5	4	2018	18:24:20	66260	0.5	18	24	20	0	0.059570313	3.5175293	0.1809082	-0.019775391	-0.92041016	5.4404297	0.097167969	0	0	0	0	0	0	0	0	0	0.93823242	0.061767578	0.14038086	-0.072998047	-0.063964844	-0.003173828	0	44330	0	0	0
377	378	378	Category L	0.17993164	-0.011962891	-0.93579102	0.070556641	-0.13793945	0.48364258	-36.36	0	5/4/2018	5	4	2018	18:24:20	66260	0.6	18	24	20	0	0.059570313	3.5175293	0.18066406	-0.019775391	-0.91992188	7.1806641	0.017578125	0	0	0	0	0	0	0	0	0	0.93774414	0.062255859	0.024414063	-0.000732422	0.0078125	-0.015625	0	44330	0	0	0
378	379	379	Category L	0.095947266	-0.13183594	-0.98388672	0.10595703	-0.1237793	0.48291016	-36.49	0	5/4/2018	5	4	2018	18:24:20	66260	0.7	18	24	20	0	0.059570313	3.5175293	0.18017578	-0.01953125	-0.91992188	10.091064	0.15405273	0	0	0	0	0	0	0	0	0	0.9375	0.0625	0.26025391	-0.084228516	-0.11206055	-0.063720703	0	44330	0	0	0
379	380	380	Category L	0.14379883	-0.071777344	-0.97192383	0.14257813	-0.099609375	0.48144531	-36.49	0	5/4/2018	5	4	2018	18:24:20	66260	0.8	18	24	20	0	0.059570313	3.5175293	0.17871094	-0.01953125	-0.92041016	14.754395	0.081054688	0	0	0	0	0	0	0	0	0	0.93774414	0.062255859	0.13867188	-0.034912109	-0.052001953	-0.051269531	0	44330	0	0	0
380	381	381	Category L	0.059814453	0	-0.94799805	0.14770508	-0.062988281	0.48535156	-35.99	0	5/4/2018	5	4	2018	18:24:20	66260	0.9	18	24	20	0	0.059570313	3.5175293	0.17700195	-0.020507813	-0.92041016	21.349854	0.12207031	0	0	0	0	0	0	0	0	0	0.9375	0.0625	0.1652832	-0.1171875	0.020507813	-0.02734375	0	44330	0	0	0
381	382	382	Category L	0.14379883	0.035888672	-0.91186523	0.14111328	-0.037597656	0.48876953	-36.12	0	5/4/2018	5	4	2018	18:24:21	66261	0	18	24	21	0	0.059570313	3.5175293	0.17602539	-0.020751953	-0.9206543	28.062744	0.065673828	0	0	0	0	0	0	0	0	0	0.93774414	0.062255859	0.097900391	-0.032226563	0.056640625	0.008789063	0	44330	0	0	0
382	383	383	Category L	0.16796875	0.023925781	-0.88793945	0.14086914	-0.009521484	0.49267578	-36	0	5/4/2018	5	4	2018	18:24:21	66261	0.1	18	24	21	0	0.059570313	3.5175293	0.17407227	-0.021728516	-0.9206543	34.640137	0.056640625	0	0	0	0	0	0	0	0	0	0.93725586	0.062744141	0.084716797	-0.006103516	0.045654297	0.032714844	0	44330	0	0	0
383	384	384	Category L	0.11987305	0.047851563	-0.93579102	0.12524414	0	0.49462891	-35.75	0	5/4/2018	5	4	2018	18:24:21	66261	0.2	18	24	21	0	0.059570313	3.5175293	0.17260742	-0.021728516	-0.92041016	39.996826	0.088623047	0	0	0	0	0	0	0	0	0	0.93676758	0.063232422	0.13769531	-0.052734375	0.069580078	-0.015136719	0	44330	0	0	0
384	385	385	Category L	0.17993164	0	-0.91186523	0.12524414	0.005371094	0.49780273	-36	0	5/4/2018	5	4	2018	18:24:21	66261	0.3	18	24	21	0	0.059570313	3.5175293	0.17211914	-0.020507813	-0.91992188	44.39624	0.0234375	0	0	0	0	0	0	0	0	0	0.93603516	0.063964844	0.036376953	0.007568359	0.020507813	0.008056641	0	44330	0	0	0
385	386	386	Category L	0.14379883	-0.023925781	-0.92382813	0.12670898	0.005371094	0.49462891	-36.12	0	5/4/2018	5	4	2018	18:24:21	66261	0.4	18	24	21	0	0.059570313	3.5175293	0.17138672	-0.018798828	-0.91992188	45.98999	0.028320313	0	0	0	0	0	0	0	0	0	0.93579102	0.064208984	0.036376953	-0.027587891	-0.004882813	-0.003662109	0	44330	0	0	0
386	387	387	Category L	0.17993164	0	-0.91186523	0.12304688	0.011230469	0.4909668	-35.63	0	5/4/2018	5	4	2018	18:24:21	66261	0.5	18	24	21	0	0.059570313	3.5175293	0.17163086	-0.018066406	-0.91918945	45.772461	0.020996094	0	0	0	0	0	0	0	0	0	0.93505859	0.064941406	0.033691406	0.008056641	0.018066406	0.007324219	0	44330	0	0	0
387	388	388	Category L	0.17993164	-0.011962891	-0.92382813	0.12426758	0.007080078	0.49560547	-35.75	0	5/4/2018	5	4	2018	18:24:21	66261	0.6	18	24	21	0	0.059570313	3.5175293	0.17089844	-0.017822266	-0.91870117	44.740234	0.01171875	0	0	0	0	0	0	0	0	0	0.93481445	0.065185547	0.019775391	0.008789063	0.005859375	-0.004882813	0	44330	0	0	0
388	389	389	Category L	0.19189453	-0.011962891	-0.92382813	0.11621094	0.003662109	0.49438477	-35.38	0	5/4/2018	5	4	2018	18:24:21	66261	0.7	18	24	21	0	0.059570313	3.5175293	0.17089844	-0.017578125	-0.91845703	41.930176	0.022216797	0	0	0	0	0	0	0	0	0	0.93432617	0.065673828	0.031982422	0.020996094	0.005615234	-0.005126953	0	44330	0	0	0
389	390	390	Category L	0.19189453	0	-0.91186523	0.12768555	0.00390625	0.49658203	-35.13	0	5/4/2018	5	4	2018	18:24:21	66261	0.8	18	24	21	0	0.059570313	3.5175293	0.16992188	-0.017333984	-0.91845703	37.789795	0.028564453	0	0	0	0	0	0	0	0	0	0.93432617	0.065673828	0.045654297	0.021728516	0.017333984	0.006591797	0	44330	0	0	0
390	391	391	Category L	0.17993164	0	-0.89990234	0.12524414	0.001220703	0.50048828	-35.5	0	5/4/2018	5	4	2018	18:24:21	66261	0.9	18	24	21	0	0.059570313	3.5175293	0.16943359	-0.016845703	-0.91870117	31.045898	0.02734375	0	0	0	0	0	0	0	0	0	0.93432617	0.065673828	0.046142578	0.010253906	0.016845703	0.018798828	0	44330	0	0	0
391	392	392	Category L	0.19189453	-0.011962891	-0.91186523	0.12524414	0.005371094	0.49780273	-35.38	0	5/4/2018	5	4	2018	18:24:22	66262	0	18	24	22	0	0.059570313	3.5175293	0.16918945	-0.016601563	-0.91796875	23.762939	0.023925781	0	0	0	0	0	0	0	0	0	0.93359375	0.06640625	0.033447266	0.022460938	0.004638672	0.006103516	0	44330	0	0	0
392	393	393	Category L	0.17993164	-0.011962891	-0.93579102	0.12524414	0.004638672	0.49951172	-35.75	0	5/4/2018	5	4	2018	18:24:22	66262	0.1	18	24	22	0	0.059570313	3.5175293	0.16894531	-0.016845703	-0.91772461	16.526855	0.021484375	0	0	0	0	0	0	0	0	0	0.93334961	0.066650391	0.033691406	0.010742188	0.004882813	-0.017822266	0	44330	0	0	0
393	394	394	Category L	0.17993164	-0.023925781	-0.92382813	0.12426758	0.002685547	0.49755859	-35.87	0	5/4/2018	5	4	2018	18:24:22	66262	0.2	18	24	22	0	0.059570313	3.5175293	0.16845703	-0.016845703	-0.91821289	9.8671875	0.014404297	0	0	0	0	0	0	0	0	0	0.93359375	0.06640625	0.023681641	0.011230469	-0.006835938	-0.005371094	0	44330	0	0	0
394	395	395	Category L	0.19189453	-0.011962891	-0.89990234	0.12304688	0.000976563	0.4934082	-35.63	0	5/4/2018	5	4	2018	18:24:22	66262	0.3	18	24	22	0	0.059570313	3.5175293	0.16796875	-0.016845703	-0.91845703	4.8352051	0.030517578	0	0	0	0	0	0	0	0	0	0.93383789	0.066162109	0.047363281	0.023681641	0.004882813	0.018554688	0	44330	0	0	0
395	396	396	Category L	0.19189453	-0.011962891	-0.91186523	0.12329102	0.001953125	0.49853516	-36.12	0	5/4/2018	5	4	2018	18:24:22	66262	0.4	18	24	22	0	0.059570313	3.5175293	0.16772461	-0.016845703	-0.91821289	2.28125	0.025146484	0	0	0	0	0	0	0	0	0	0.93359375	0.06640625	0.035400391	0.023925781	0.004882813	0.006347656	0	44330	0	0	0
396	397	397	Category L	0.16796875	0	-0.91186523	0.12329102	0.002685547	0.49243164	-35.99	0	5/4/2018	5	4	2018	18:24:22	66262	0.5	18	24	22	0	0.059570313	3.5175293	0.16723633	-0.017333984	-0.91796875	1.6032715	0.018310547	0	0	0	0	0	0	0	0	0	0.93334961	0.066650391	0.024169922	0.000488281	0.017333984	0.006103516	0	44330	0	0	0
397	398	398	Category L	0.17993164	0.023925781	-0.94799805	0.12426758	0.000976563	0.49755859	-35.87	0	5/4/2018	5	4	2018	18:24:22	66262	0.6	18	24	22	0	0.059570313	3.5175293	0.16699219	-0.017333984	-0.91821289	1.2949219	0.052490234	0	0	0	0	0	0	0	0	0	0.93334961	0.066650391	0.083740234	0.012695313	0.041259766	-0.029541016	0	44330	0	0	0
398	399	399	Category L	0.17993164	0.011962891	-0.89990234	0.12695313	0.001708984	0.49951172	-36.24	0	5/4/2018	5	4	2018	18:24:22	66262	0.7	18	24	22	0	0.059570313	3.5175293	0.16674805	-0.016845703	-0.91845703	0.99584961	0.036621094	0	0	0	0	0	0	0	0	0	0.93359375	0.06640625	0.060546875	0.012939453	0.028808594	0.018554688	0	44330	0	0	0
399	400	400	Category L	0.19189453	-0.011962891	-0.91186523	0.12573242	0.001953125	0.49462891	-35.99	0	5/4/2018	5	4	2018	18:24:22	66262	0.8	18	24	22	0	0.059570313	3.5175293	0.16674805	-0.017089844	-0.91845703	0.30957031	0.026367188	0	0	0	0	0	0	0	0	0	0.93359375	0.06640625	0.036865234	0.024902344	0.005126953	0.006591797	0	44330	0	0	0
400	401	401	Category L	0.21582031	0	-0.91186523	0.12768555	0.000976563	0.50170898	-36.49	0	5/4/2018	5	4	2018	18:24:22	66262	0.9	18	24	22	0	0.059570313	3.5175293	0.16625977	-0.017333984	-0.91894531	0.22924805	0.052734375	0	0	0	0	0	0	0	0	0	0.93408203	0.065917969	0.073974609	0.049316406	0.017333984	0.007080078	0	44330	0	0	0
401	402	402	Category L	0.20385742	-0.011962891	-0.91186523	0.12573242	-0.006103516	0.49243164	-36.86	0	5/4/2018	5	4	2018	18:24:23	66263	0	18	24	23	0	0.059082031	3.5175293	0.16601563	-0.017333984	-0.91870117	0.70849609	0.038574219	0	0	0	0	0	0	0	0	0	0.93383789	0.066162109	0.050048828	0.037597656	0.005371094	0.006835938	0	44330	0	0	0
402	403	403	Category L	0.19189453	-0.011962891	-0.93579102	0.12695313	-0.007568359	0.49633789	-36.49	0	5/4/2018	5	4	2018	18:24:23	66263	0.1	18	24	23	0	0.059082031	3.5175293	0.16577148	-0.017333984	-0.91870117	1.5068359	0.031494141	0	0	0	0	0	0	0	0	0	0.93359375	0.06640625	0.048339844	0.025878906	0.005371094	-0.016845703	0	44330	0	0	0
403	404	404	Category L	0.14379883	-0.011962891	-0.92382813	0.12768555	-0.0078125	0.49829102	-36.24	0	5/4/2018	5	4	2018	18:24:23	66263	0.2	18	24	23	0	0.059082031	3.5175293	0.16577148	-0.017333984	-0.91918945	2.1479492	0.022949219	0	0	0	0	0	0	0	0	0	0.93408203	0.065917969	0.031982422	-0.021972656	0.005371094	-0.004394531	0	44330	0	0	0
404	405	405	Category L	0.19189453	-0.023925781	-0.95996094	0.12426758	-0.008300781	0.49633789	-35.75	0	5/4/2018	5	4	2018	18:24:23	66263	0.3	18	24	23	0	0.059082031	3.5175293	0.1652832	-0.017333984	-0.91845703	2.6818848	0.049560547	0	0	0	0	0	0	0	0	0	0.93334961	0.066650391	0.074462891	0.026367188	-0.006347656	-0.041259766	0	44330	0	0	0
405	406	406	Category L	0.17993164	-0.035888672	-0.88793945	0.12182617	-0.006591797	0.49414063	-35.75	0	5/4/2018	5	4	2018	18:24:23	66263	0.4	18	24	23	0	0.059082031	3.5175293	0.16503906	-0.016601563	-0.91821289	3.6877441	0.038818359	0	0	0	0	0	0	0	0	0	0.93310547	0.066894531	0.064208984	0.014648438	-0.019042969	0.030273438	0	44330	0	0	0
406	407	407	Category L	0.19189453	-0.023925781	-0.93579102	0.12768555	-0.004394531	0.49536133	-35.62	0	5/4/2018	5	4	2018	18:24:23	66263	0.5	18	24	23	0	0.059082031	3.5175293	0.16479492	-0.016845703	-0.91894531	4.5236816	0.032470703	0	0	0	0	0	0	0	0	0	0.93383789	0.066162109	0.050537109	0.026855469	-0.006835938	-0.016601563	0	44330	0	0	0
407	408	408	Category L	0.19189453	-0.035888672	-0.94799805	0.12353516	-0.00390625	0.49511719	-35.26	0	5/4/2018	5	4	2018	18:24:23	66263	0.6	18	24	23	0	0.059082031	3.5175293	0.16455078	-0.016601563	-0.91918945	4.7473145	0.043945313	0	0	0	0	0	0	0	0	0	0.93408203	0.065917969	0.075195313	0.027099609	-0.019042969	-0.028564453	0	44330	0	0	0
408	409	409	Category L	0.17993164	0	-0.91186523	0.12451172	-0.005615234	0.49731445	-35.26	0	5/4/2018	5	4	2018	18:24:23	66263	0.7	18	24	23	0	0.059082031	3.5175293	0.16430664	-0.016845703	-0.91943359	4.659668	0.023925781	0	0	0	0	0	0	0	0	0	0.93408203	0.065917969	0.040039063	0.015380859	0.016845703	0.007568359	0	44330	0	0	0
409	410	410	Category L	0.19189453	-0.011962891	-0.88793945	0.12182617	-0.012451172	0.49487305	-34.89	0	5/4/2018	5	4	2018	18:24:23	66263	0.8	18	24	23	0	0.059082031	3.5175293	0.1640625	-0.016845703	-0.91967773	4.1274414	0.042236328	0	0	0	0	0	0	0	0	0	0.93432617	0.065673828	0.064453125	0.027587891	0.004882813	0.031738281	0	44330	0	0	0
410	411	411	Category L	0.17993164	0	-0.87597656	0.11914063	-0.005615234	0.49316406	-35.13	0	5/4/2018	5	4	2018	18:24:23	66263	0.9	18	24	23	0	0.059082031	3.5175293	0.16381836	-0.017089844	-0.91992188	3.4196777	0.049804688	0	0	0	0	0	0	0	0	0	0.93457031	0.065429688	0.076904297	0.015869141	0.017089844	0.043945313	0	44330	0	0	0
411	412	412	Category L	0.19189453	-0.011962891	-0.92382813	0.12451172	-0.0078125	0.49438477	-35.87	0	5/4/2018	5	4	2018	18:24:24	66264	0	18	24	24	0	0.059082031	3.5175293	0.16381836	-0.017089844	-0.91967773	2.6601563	0.028564453	0	0	0	0	0	0	0	0	0	0.93432617	0.065673828	0.037109375	0.027832031	0.005126953	-0.00390625	0	44330	0	0	0
412	413	413	Category L	0.19189453	-0.011962891	-0.91186523	0.12109375	-0.006347656	0.5012207	-36.12	0	5/4/2018	5	4	2018	18:24:24	66264	0.1	18	24	24	0	0.059082031	3.5175293	0.16308594	-0.017089844	-0.91992188	1.8942871	0.030029297	0	0	0	0	0	0	0	0	0	0.93457031	0.065429688	0.041992188	0.028564453	0.005126953	0.008056641	0	44330	0	0	0
413	414	414	Category L	0.17993164	-0.035888672	-0.91186523	0.11914063	-0.005615234	0.49389648	-36.37	0	5/4/2018	5	4	2018	18:24:24	66264	0.2	18	24	24	0	0.059082031	3.5175293	0.16235352	-0.017089844	-0.92041016	1.6474609	0.026855469	0	0	0	0	0	0	0	0	0	0.93457031	0.065429688	0.044433594	0.017333984	-0.018554688	0.008544922	0	44330	0	0	0
414	415	415	Category L	0.16796875	0	-0.93579102	0.12329102	-0.012939453	0.49414063	-36.24	0	5/4/2018	5	4	2018	18:24:24	66264	0.3	18	24	24	0	0.059082031	3.5175293	0.16235352	-0.016845703	-0.9206543	1.9831543	0.023193359	0	0	0	0	0	0	0	0	0	0.93505859	0.064941406	0.037353516	0.005615234	0.016845703	-0.014892578	0	44330	0	0	0
415	416	416	Category L	0.19189453	-0.023925781	-0.91186523	0.1262207	-0.011474609	0.49316406	-36	0	5/4/2018	5	4	2018	18:24:24	66264	0.4	18	24	24	0	0.059082031	3.5175293	0.16210938	-0.016845703	-0.92089844	2.4550781	0.031738281	0	0	0	0	0	0	0	0	0	0.93530273	0.064697266	0.045654297	0.029541016	-0.006835938	0.009033203	0	44330	0	0	0
416	417	417	Category L	0.19189453	-0.011962891	-0.88793945	0.11914063	-0.011962891	0.49707031	-35.75	0	5/4/2018	5	4	2018	18:24:24	66264	0.5	18	24	24	0	0.059082031	3.5175293	0.16210938	-0.017333984	-0.9206543	4.0737305	0.044433594	0	0	0	0	0	0	0	0	0	0.93505859	0.064941406	0.067871094	0.029541016	0.005371094	0.032714844	0	44330	0	0	0
417	418	418	Category L	0.15576172	0.011962891	-0.92382813	0.12817383	-0.018066406	0.49609375	-35.5	0	5/4/2018	5	4	2018	18:24:24	66264	0.6	18	24	24	0	0.059082031	3.5175293	0.1628418	-0.016601563	-0.9206543	8.1098633	0.029541016	0	0	0	0	0	0	0	0	0	0.93505859	0.064941406	0.038818359	-0.007080078	0.028564453	-0.002929688	0	44330	0	0	0
418	419	419	Category L	0.095947266	-0.011962891	-0.94799805	0.12719727	-0.033691406	0.49682617	-35.75	0	5/4/2018	5	4	2018	18:24:24	66264	0.7	18	24	24	0	0.059082031	3.5175293	0.16259766	-0.016357422	-0.9206543	13.003906	0.072021484	0	0	0	0	0	0	0	0	0	0.93505859	0.064941406	0.098388672	-0.066650391	0.004394531	-0.027099609	0	44330	0	0	0
419	420	420	Category L	0.047851563	-0.083984375	-0.92382813	0.11694336	-0.067626953	0.4934082	-35.62	0	5/4/2018	5	4	2018	18:24:24	66264	0.8	18	24	24	0	0.059082031	3.5175293	0.16357422	-0.014892578	-0.91992188	19.477539	0.13476563	0	0	0	0	0	0	0	0	0	0.93457031	0.065429688	0.18847656	-0.11572266	-0.068847656	-0.003662109	0	44330	0	0	0
420	421	421	Category L	0.11987305	-0.023925781	-0.92382813	0.10717773	-0.093261719	0.48876953	-35.75	0	5/4/2018	5	4	2018	18:24:24	66264	0.9	18	24	24	0	0.059082031	3.5175293	0.1640625	-0.013916016	-0.91943359	26.665771	0.045410156	0	0	0	0	0	0	0	0	0	0.93408203	0.065917969	0.058349609	-0.044189453	-0.009765625	-0.004150391	0	44330	0	0	0
421	422	422	Category L	0.035888672	-0.14379883	-0.92382813	0.097900391	-0.11132813	0.48583984	-36	0	5/4/2018	5	4	2018	18:24:25	66265	0	18	24	25	0	0.059082031	3.5175293	0.16577148	-0.014160156	-0.91918945	32.429443	0.18334961	0	0	0	0	0	0	0	0	0	0.93408203	0.065917969	0.26391602	-0.12988281	-0.12939453	-0.004394531	0	44330	0	0	0
422	423	423	Category L	0.095947266	-0.083984375	-0.91186523	0.076904297	-0.13110352	0.48901367	-35.87	0	5/4/2018	5	4	2018	18:24:25	66265	0.1	18	24	25	0	0.059082031	3.5175293	0.16601563	-0.014648438	-0.91943359	36.69458	0.098876953	0	0	0	0	0	0	0	0	0	0.93457031	0.065429688	0.1472168	-0.070068359	-0.069091797	0.007568359	0	44330	0	0	0
423	424	424	Category L	0.10791016	-0.035888672	-0.92382813	0.068359375	-0.12841797	0.48608398	-36	0	5/4/2018	5	4	2018	18:24:25	66265	0.2	18	24	25	0	0.059082031	3.5175293	0.16577148	-0.015136719	-0.92016602	37.969482	0.061523438	0	0	0	0	0	0	0	0	0	0.93505859	0.064941406	0.08203125	-0.057861328	-0.020507813	-0.003417969	0	44330	0	0	0
424	425	425	Category L	0.13183594	-0.023925781	-0.91186523	0.068359375	-0.13305664	0.48681641	-36	0	5/4/2018	5	4	2018	18:24:25	66265	0.3	18	24	25	0	0.059082031	3.5175293	0.16601563	-0.015869141	-0.92016602	38.178223	0.036132813	0	0	0	0	0	0	0	0	0	0.93505859	0.064941406	0.050537109	-0.034179688	-0.0078125	0.008300781	0	44330	0	0	0
425	426	426	Category L	0.17993164	-0.035888672	-0.92382813	0.069580078	-0.13623047	0.49072266	-35.88	0	5/4/2018	5	4	2018	18:24:25	66265	0.4	18	24	25	0	0.059082031	3.5175293	0.16577148	-0.016113281	-0.92041016	36.865234	0.024414063	0	0	0	0	0	0	0	0	0	0.93530273	0.064697266	0.037109375	0.013916016	-0.01953125	-0.003417969	0	44330	0	0	0
426	427	427	Category L	0.13183594	0	-0.92382813	0.0625	-0.1328125	0.48681641	-35.88	0	5/4/2018	5	4	2018	18:24:25	66265	0.5	18	24	25	0	0.059082031	3.5175293	0.16601563	-0.015625	-0.92041016	33.629395	0.037841797	0	0	0	0	0	0	0	0	0	0.93530273	0.064697266	0.053466797	-0.034179688	0.015625	-0.003417969	0	44330	0	0	0
427	428	428	Category L	0.16796875	0	-0.88793945	0.068115234	-0.13476563	0.48193359	-35.63	0	5/4/2018	5	4	2018	18:24:25	66265	0.6	18	24	25	0	0.059082031	3.5175293	0.16577148	-0.016113281	-0.9206543	29.630127	0.036621094	0	0	0	0	0	0	0	0	0	0.93554688	0.064453125	0.051025391	0.001953125	0.016113281	0.032714844	0	44330	0	0	0
428	429	429	Category L	0.13183594	0	-0.91186523	0.071777344	-0.13720703	0.48583984	-35.5	0	5/4/2018	5	4	2018	18:24:25	66265	0.7	18	24	25	0	0.059082031	3.5175293	0.1652832	-0.013671875	-0.92041016	24.961914	0.037353516	0	0	0	0	0	0	0	0	0	0.93530273	0.064697266	0.056152344	-0.033447266	0.013671875	0.008544922	0	44330	0	0	0
429	430	430	Category L	0.14379883	-0.011962891	-0.92382813	0.072509766	-0.13818359	0.48364258	-35.5	0	5/4/2018	5	4	2018	18:24:25	66265	0.8	18	24	25	0	0.059082031	3.5175293	0.1640625	-0.013916016	-0.92016602	19.057861	0.020751953	0	0	0	0	0	0	0	0	0	0.93481445	0.065185547	0.026123047	-0.020263672	0.001953125	-0.003417969	0	44330	0	0	0
430	431	431	Category L	0.16796875	-0.011962891	-0.91186523	0.066650391	-0.13623047	0.48364258	-35.38	0	5/4/2018	5	4	2018	18:24:25	66265	0.9	18	24	25	0	0.059082031	3.5175293	0.1640625	-0.014160156	-0.92041016	12.387451	0.009521484	0	0	0	0	0	0	0	0	0	0.93505859	0.064941406	0.014648438	0.003662109	0.002197266	0.008544922	0	44330	0	0	0
431	432	432	Category L	0.16796875	-0.023925781	-0.91186523	0.069335938	-0.13452148	0.48583984	-35.5	0	5/4/2018	5	4	2018	18:24:26	66266	0	18	24	26	0	0.059082031	3.5175293	0.1640625	-0.014404297	-0.92089844	6.776123	0.013427734	0	0	0	0	0	0	0	0	0	0.93554688	0.064453125	0.022216797	0.003662109	-0.009277344	0.009033203	0	44330	0	0	0
432	433	433	Category L	0.15576172	-0.023925781	-0.93579102	0.073486328	-0.13720703	0.48193359	-35.63	0	5/4/2018	5	4	2018	18:24:26	66266	0.1	18	24	26	0	0.059082031	3.5175293	0.16333008	-0.014404297	-0.92114258	2.2133789	0.018798828	0	0	0	0	0	0	0	0	0	0.93554688	0.064453125	0.031494141	-0.007568359	-0.009277344	-0.014404297	0	44330	0	0	0
433	434	434	Category L	0.16796875	-0.011962891	-0.92382813	0.063964844	-0.13354492	0.48266602	-35.75	0	5/4/2018	5	4	2018	18:24:26	66266	0.2	18	24	26	0	0.059082031	3.5175293	0.16308594	-0.014648438	-0.92114258	0.13012695	0.006103516	0	0	0	0	0	0	0	0	0	0.93554688	0.064453125	0.010009766	0.004638672	0.002685547	-0.002441406	0	44330	0	0	0
434	435	435	Category L	0.16796875	-0.011962891	-0.91186523	0.0703125	-0.13574219	0.48388672	-35.75	0	5/4/2018	5	4	2018	18:24:26	66266	0.3	18	24	26	0	0.059082031	3.5175293	0.16308594	-0.014160156	-0.92138672	1.0441895	0.010986328	0	0	0	0	0	0	0	0	0	0.93579102	0.064208984	0.016845703	0.004638672	0.002197266	0.009521484	0	44330	0	0	0
435	436	436	Category L	0.15576172	-0.023925781	-0.89990234	0.065673828	-0.13330078	0.48461914	-35.75	0	5/4/2018	5	4	2018	18:24:26	66266	0.4	18	24	26	0	0.059082031	3.5175293	0.16259766	-0.014160156	-0.92138672	0.87719727	0.024658203	0	0	0	0	0	0	0	0	0	0.93579102	0.064208984	0.038085938	-0.006835938	-0.009521484	0.021484375	0	44330	0	0	0
436	437	437	Category L	0.16796875	-0.023925781	-0.92382813	0.072021484	-0.13452148	0.48291016	-35.62	0	5/4/2018	5	4	2018	18:24:26	66266	0.5	18	24	26	0	0.059082031	3.5175293	0.16186523	-0.014160156	-0.92163086	0.21166992	0.011474609	0	0	0	0	0	0	0	0	0	0.93579102	0.064208984	0.017578125	0.005859375	-0.009521484	-0.001953125	0	44330	0	0	0
437	438	438	Category L	0.16796875	0	-0.93579102	0.064697266	-0.13598633	0.484375	-35.5	0	5/4/2018	5	4	2018	18:24:26	66266	0.6	18	24	26	0	0.059082031	3.5175293	0.16186523	-0.014404297	-0.921875	0.38183594	0.020751953	0	0	0	0	0	0	0	0	0	0.9362793	0.063720703	0.033935547	0.005859375	0.014404297	-0.013671875	0	44330	0	0	0
438	439	439	Category L	0.19189453	-0.023925781	-0.92382813	0.071044922	-0.14599609	0.48461914	-35.87	0	5/4/2018	5	4	2018	18:24:26	66266	0.7	18	24	26	0	0.059082031	3.5175293	0.16186523	-0.014648438	-0.92163086	0.62573242	0.03125	0	0	0	0	0	0	0	0	0	0.93579102	0.064208984	0.041015625	0.029785156	-0.009033203	-0.001953125	0	44330	0	0	0
439	440	440	Category L	0.15576172	-0.035888672	-0.92382813	0.06640625	-0.14428711	0.47558594	-36.12	0	5/4/2018	5	4	2018	18:24:26	66266	0.8	18	24	26	0	0.059326172	3.491748	0.16186523	-0.014892578	-0.92211914	0.28442383	0.021484375	0	0	0	0	0	0	0	0	0	0.93652344	0.063476563	0.028320313	-0.006103516	-0.020751953	-0.001464844	0	44330	0	0	0
440	441	441	Category L	0.16796875	0	-0.93579102	0.075439453	-0.14257813	0.48461914	-36.24	0	5/4/2018	5	4	2018	18:24:26	66266	0.9	18	24	26	0	0.059326172	3.491748	0.16162109	-0.014892578	-0.92236328	0.3972168	0.020751953	0	0	0	0	0	0	0	0	0	0.93652344	0.063476563	0.034423828	0.006103516	0.014892578	-0.013183594	0	44330	0	0	0
441	442	442	Category L	0.16796875	-0.011962891	-0.91186523	0.065917969	-0.13598633	0.48681641	-36.12	0	5/4/2018	5	4	2018	18:24:27	66267	0	18	24	27	0	0.059326172	3.491748	0.16088867	-0.015136719	-0.92260742	0.89746094	0.013183594	0	0	0	0	0	0	0	0	0	0.93652344	0.063476563	0.020996094	0.006835938	0.003173828	0.010742188	0	44330	0	0	0
442	443	443	Category L	0.17993164	0	-0.91186523	0.072753906	-0.13916016	0.48583984	-35.87	0	5/4/2018	5	4	2018	18:24:27	66267	0.1	18	24	27	0	0.059326172	3.491748	0.16015625	-0.014892578	-0.92285156	1.0410156	0.026855469	0	0	0	0	0	0	0	0	0	0.93676758	0.063232422	0.045654297	0.01953125	0.014892578	0.010986328	0	44330	0	0	0
443	444	444	Category L	0.16796875	-0.011962891	-0.91186523	0.071777344	-0.13818359	0.48193359	-36	0	5/4/2018	5	4	2018	18:24:27	66267	0.2	18	24	27	0	0.059326172	3.491748	0.15966797	-0.015136719	-0.92333984	1.4116211	0.014404297	0	0	0	0	0	0	0	0	0	0.93725586	0.062744141	0.022949219	0.008056641	0.003173828	0.011474609	0	44330	0	0	0
444	445	445	Category L	0.17993164	0	-0.92382813	0.071044922	-0.13476563	0.48706055	-36	0	5/4/2018	5	4	2018	18:24:27	66267	0.3	18	24	27	0	0.059326172	3.491748	0.15991211	-0.015380859	-0.92333984	1.8852539	0.024902344	0	0	0	0	0	0	0	0	0	0.93725586	0.062744141	0.035644531	0.019775391	0.015380859	-0.000244141	0	44330	0	0	0
445	446	446	Category L	0.17993164	-0.011962891	-0.95996094	0.066894531	-0.13427734	0.48364258	-36.24	0	5/4/2018	5	4	2018	18:24:27	66267	0.4	18	24	27	0	0.059326172	3.491748	0.15942383	-0.015380859	-0.92285156	1.8649902	0.042236328	0	0	0	0	0	0	0	0	0	0.93676758	0.063232422	0.060546875	0.020263672	0.003417969	-0.036865234	0	44330	0	0	0
446	447	447	Category L	0.16796875	-0.011962891	-0.93579102	0.0703125	-0.13696289	0.48461914	-36.37	0	5/4/2018	5	4	2018	18:24:27	66267	0.5	18	24	27	0	0.059326172	3.491748	0.15966797	-0.015136719	-0.92285156	1.3017578	0.015380859	0	0	0	0	0	0	0	0	0	0.93676758	0.063232422	0.024169922	0.008056641	0.003173828	-0.012695313	0	44330	0	0	0
447	448	448	Category L	0.17993164	-0.023925781	-0.93579102	0.072021484	-0.1328125	0.48388672	-36.24	0	5/4/2018	5	4	2018	18:24:27	66267	0.6	18	24	27	0	0.059326172	3.491748	0.15942383	-0.014892578	-0.92260742	1.1306152	0.025634766	0	0	0	0	0	0	0	0	0	0.93652344	0.063476563	0.042236328	0.020263672	-0.008789063	-0.012939453	0	44330	0	0	0
448	449	449	Category L	0.16796875	-0.023925781	-0.92382813	0.068359375	-0.13549805	0.48681641	-36.24	0	5/4/2018	5	4	2018	18:24:27	66267	0.7	18	24	27	0	0.059326172	3.491748	0.15942383	-0.014648438	-0.92236328	1.3894043	0.012451172	0	0	0	0	0	0	0	0	0	0.9362793	0.063720703	0.019042969	0.008300781	-0.009033203	-0.001220703	0	44330	0	0	0
449	450	450	Category L	0.16796875	-0.011962891	-0.91186523	0.072753906	-0.13574219	0.47998047	-36.12	0	5/4/2018	5	4	2018	18:24:27	66267	0.8	18	24	27	0	0.059326172	3.491748	0.15893555	-0.014892578	-0.92260742	0.86157227	0.014160156	0	0	0	0	0	0	0	0	0	0.9362793	0.063720703	0.022705078	0.008789063	0.002929688	0.010742188	0	44330	0	0	0
450	451	451	Category L	0.16796875	0	-0.87597656	0.071044922	-0.13720703	0.48071289	-36.12	0	5/4/2018	5	4	2018	18:24:27	66267	0.9	18	24	27	0	0.059326172	3.491748	0.15820313	-0.014892578	-0.92285156	0.15136719	0.050048828	0	0	0	0	0	0	0	0	0	0.93652344	0.063476563	0.071533203	0.009521484	0.014892578	0.046875	0	44330	0	0	0
451	452	452	Category L	0.14379883	-0.011962891	-0.94799805	0.065917969	-0.13452148	0.48779297	-35.87	0	5/4/2018	5	4	2018	18:24:28	66268	0	18	24	28	0	0.059326172	3.491748	0.15820313	-0.015380859	-0.92333984	0.8125	0.028564453	0	0	0	0	0	0	0	0	0	0.93701172	0.062988281	0.042480469	-0.014404297	0.003417969	-0.024414063	0	44330	0	0	0
452	453	453	Category L	0.13183594	-0.011962891	-0.92382813	0.071533203	-0.1394043	0.47851563	-35.63	0	5/4/2018	5	4	2018	18:24:28	66268	0.1	18	24	28	0	0.059326172	3.491748	0.15795898	-0.016113281	-0.92285156	1.0695801	0.026611328	0	0	0	0	0	0	0	0	0	0.93652344	0.063476563	0.03125	-0.026123047	0.004150391	-0.000732422	0	44330	0	0	0
453	454	454	Category L	0.16796875	-0.023925781	-0.94799805	0.063476563	-0.13647461	0.48266602	-35.75	0	5/4/2018	5	4	2018	18:24:28	66268	0.2	18	24	28	0	0.059326172	3.491748	0.15722656	-0.016357422	-0.9230957	1.7773438	0.027832031	0	0	0	0	0	0	0	0	0	0.93652344	0.063476563	0.042724609	0.010498047	-0.007324219	-0.024658203	0	44330	0	0	0
454	455	455	Category L	0.15576172	-0.011962891	-0.91186523	0.0703125	-0.13305664	0.48193359	-35.75	0	5/4/2018	5	4	2018	18:24:28	66268	0.3	18	24	28	0	0.059326172	3.491748	0.15722656	-0.016113281	-0.92333984	2.5441895	0.012207031	0	0	0	0	0	0	0	0	0	0.93676758	0.063232422	0.017333984	-0.001464844	0.004150391	0.011474609	0	44330	0	0	0
455	456	456	Category L	0.16796875	-0.035888672	-0.89990234	0.072998047	-0.14086914	0.48583984	-36.12	0	5/4/2018	5	4	2018	18:24:28	66268	0.4	18	24	28	0	0.059326172	3.491748	0.15722656	-0.016357422	-0.9230957	2.5668945	0.031982422	0	0	0	0	0	0	0	0	0	0.93652344	0.063476563	0.053466797	0.010498047	-0.019287109	0.023193359	0	44330	0	0	0
456	457	457	Category L	0.16796875	-0.023925781	-0.91186523	0.063964844	-0.13452148	0.48583984	-36.49	0	5/4/2018	5	4	2018	18:24:28	66268	0.5	18	24	28	0	0.059326172	3.491748	0.15649414	-0.016357422	-0.9230957	1.7819824	0.017578125	0	0	0	0	0	0	0	0	0	0.9362793	0.063720703	0.030029297	0.011230469	-0.007324219	0.011230469	0	44330	0	0	0
457	458	458	Category L	0.15576172	0	-0.93579102	0.064941406	-0.13208008	0.48876953	-36.49	0	5/4/2018	5	4	2018	18:24:28	66268	0.6	18	24	28	0	0.059326172	3.491748	0.15600586	-0.016601563	-0.92333984	0.87426758	0.020507813	0	0	0	0	0	0	0	0	0	0.93676758	0.063232422	0.029052734	-0.000244141	0.016601563	-0.012207031	0	44330	0	0	0
458	459	459	Category L	0.17993164	-0.011962891	-0.93579102	0.070068359	-0.14086914	0.48364258	-36.37	0	5/4/2018	5	4	2018	18:24:28	66268	0.7	18	24	28	0	0.059326172	3.491748	0.15625	-0.016601563	-0.9230957	0.32617188	0.027099609	0	0	0	0	0	0	0	0	0	0.93652344	0.063476563	0.040771484	0.0234375	0.004638672	-0.012451172	0	44330	0	0	0
459	460	460	Category L	0.17993164	0	-0.92382813	0.071044922	-0.13085938	0.48583984	-35.87	0	5/4/2018	5	4	2018	18:24:28	66268	0.8	18	24	28	0	0.059326172	3.491748	0.1574707	-0.016845703	-0.92285156	0.48095703	0.027832031	0	0	0	0	0	0	0	0	0	0.9362793	0.063720703	0.040039063	0.022216797	0.016845703	-0.000732422	0	44330	0	0	0
460	461	461	Category L	0.19189453	-0.011962891	-0.93579102	0.0703125	-0.13696289	0.48461914	-35.87	0	5/4/2018	5	4	2018	18:24:28	66268	0.9	18	24	28	0	0.059326172	3.491748	0.15893555	-0.015869141	-0.92260742	1.1054688	0.035400391	0	0	0	0	0	0	0	0	0	0.93652344	0.063476563	0.049804688	0.032714844	0.00390625	-0.012939453	0	44330	0	0	0
461	462	462	Category L	0.16796875	0	-0.93579102	0.071777344	-0.13647461	0.48486328	-35.75	0	5/4/2018	5	4	2018	18:24:29	66269	0	18	24	29	0	0.059326172	3.491748	0.15966797	-0.015625	-0.92236328	1.2370605	0.021972656	0	0	0	0	0	0	0	0	0	0.9362793	0.063720703	0.037109375	0.008056641	0.015625	-0.013183594	0	44330	0	0	0
462	463	463	Category L	0.14379883	-0.023925781	-0.93579102	0.069335938	-0.13842773	0.48364258	-35.63	0	5/4/2018	5	4	2018	18:24:29	66269	0.1	18	24	29	0	0.059326172	3.491748	0.16113281	-0.013671875	-0.92236328	1.1779785	0.023925781	0	0	0	0	0	0	0	0	0	0.93652344	0.063476563	0.040771484	-0.017333984	-0.010009766	-0.013183594	0	44330	0	0	0
463	464	464	Category L	0.15576172	-0.011962891	-0.93579102	0.072021484	-0.14233398	0.48364258	-35.87	0	5/4/2018	5	4	2018	18:24:29	66269	0.2	18	24	29	0	0.059326172	3.491748	0.16210938	-0.013183594	-0.92260742	1.1335449	0.014404297	0	0	0	0	0	0	0	0	0	0.93701172	0.062988281	0.020751953	-0.006347656	0.001220703	-0.012939453	0	44330	0	0	0
464	465	465	Category L	0.15576172	-0.011962891	-0.92382813	0.0703125	-0.13891602	0.48681641	-35.63	0	5/4/2018	5	4	2018	18:24:29	66269	0.3	18	24	29	0	0.059326172	3.491748	0.16308594	-0.012695313	-0.9230957	0.96166992	0.007324219	0	0	0	0	0	0	0	0	0	0.93725586	0.062744141	0.008789063	-0.007324219	0.000732422	-0.000488281	0	44330	0	0	0
465	466	466	Category L	0.16796875	0	-0.92382813	0.074707031	-0.13330078	0.48486328	-35.63	0	5/4/2018	5	4	2018	18:24:29	66269	0.4	18	24	29	0	0.059326172	3.491748	0.16333008	-0.012695313	-0.92333984	2.0666504	0.013427734	0	0	0	0	0	0	0	0	0	0.93774414	0.062255859	0.017578125	0.004394531	0.012695313	-0.000244141	0	44330	0	0	0
466	467	467	Category L	0.14379883	-0.035888672	-0.93579102	0.069335938	-0.13720703	0.48461914	-35.87	0	5/4/2018	5	4	2018	18:24:29	66269	0.5	18	24	29	0	0.059326172	3.491748	0.16308594	-0.012695313	-0.9230957	2.8388672	0.032714844	0	0	0	0	0	0	0	0	0	0.9375	0.0625	0.054931641	-0.019287109	-0.022949219	-0.012451172	0	44330	0	0	0
467	468	468	Category L	0.15576172	0.17993164	-0.91186523	0.071289063	-0.13793945	0.48461914	-35.87	0	5/4/2018	5	4	2018	18:24:29	66269	0.6	18	24	29	0	0.059326172	3.491748	0.16357422	-0.012939453	-0.92333984	1.973877	0.19335938	0	0	0	0	0	0	0	0	0	0.93774414	0.062255859	0.2121582	-0.0078125	0.19287109	0.011474609	0	44330	0	0	0
468	469	469	Category L	0.095947266	-0.023925781	-0.89990234	0.071044922	-0.13354492	0.48291016	-36	0	5/4/2018	5	4	2018	18:24:29	66269	0.7	18	24	29	0	0.059326172	3.491748	0.16381836	-0.012939453	-0.92358398	1.6164551	0.072509766	0	0	0	0	0	0	0	0	0	0.93798828	0.062011719	0.10229492	-0.067871094	-0.010742188	0.023681641	0	44330	0	0	0
469	470	470	Category L	0.17993164	-0.011962891	-0.93579102	0.067382813	-0.13891602	0.48583984	-36	0	5/4/2018	5	4	2018	18:24:29	66269	0.8	18	24	29	0	0.059326172	3.491748	0.16210938	-0.013183594	-0.92382813	0.75024414	0.021240234	0	0	0	0	0	0	0	0	0	0.93798828	0.062011719	0.030761719	0.017578125	0.001220703	-0.01171875	0	44330	0	0	0
470	471	471	Category L	0.17993164	-0.023925781	-0.93579102	0.0703125	-0.13989258	0.48461914	-35.75	0	5/4/2018	5	4	2018	18:24:29	66269	0.9	18	24	29	0	0.059326172	3.491748	0.16259766	-0.013183594	-0.92407227	0.45703125	0.023193359	0	0	0	0	0	0	0	0	0	0.93823242	0.061767578	0.039550781	0.017089844	-0.010498047	-0.011474609	0	44330	0	0	0
471	472	472	Category L	0.13183594	-0.011962891	-0.92382813	0.067382813	-0.13989258	0.48266602	-35.63	0	5/4/2018	5	4	2018	18:24:30	66270	0	18	24	30	0	0.059326172	3.491748	0.16259766	-0.012939453	-0.92431641	0.63232422	0.030761719	0	0	0	0	0	0	0	0	0	0.9387207	0.061279297	0.032470703	-0.030761719	0.000976563	0.000488281	0	44330	0	0	0
472	473	473	Category L	0.15576172	-0.023925781	-0.94799805	0.068603516	-0.13793945	0.48364258	-35.63	0	5/4/2018	5	4	2018	18:24:30	66270	0.1	18	24	30	0	0.059326172	3.491748	0.16259766	-0.012939453	-0.92456055	1.5153809	0.026367188	0	0	0	0	0	0	0	0	0	0.93896484	0.061035156	0.041015625	-0.006835938	-0.010742188	-0.023193359	0	44330	0	0	0
473	474	474	Category L	0.17993164	0	-0.93579102	0.066894531	-0.13427734	0.48461914	-35.63	0	5/4/2018	5	4	2018	18:24:30	66270	0.2	18	24	30	0	0.059326172	3.491748	0.16235352	-0.012695313	-0.92407227	1.0732422	0.024414063	0	0	0	0	0	0	0	0	0	0.93847656	0.061523438	0.041503906	0.017333984	0.012695313	-0.011474609	0	44330	0	0	0
474	475	475	Category L	0.15576172	-0.011962891	-0.91186523	0.072021484	-0.13647461	0.48388672	-35.87	0	5/4/2018	5	4	2018	18:24:30	66270	0.3	18	24	30	0	0.059326172	3.491748	0.16210938	-0.012695313	-0.92382813	0.70141602	0.013671875	0	0	0	0	0	0	0	0	0	0.93823242	0.061767578	0.019287109	-0.006347656	0.000732422	0.011962891	0	44330	0	0	0
475	476	476	Category L	0.13183594	-0.011962891	-0.92382813	0.072265625	-0.14208984	0.48657227	-35.87	0	5/4/2018	5	4	2018	18:24:30	66270	0.4	18	24	30	0	0.059326172	3.491748	0.16210938	-0.012451172	-0.92407227	1.1455078	0.030273438	0	0	0	0	0	0	0	0	0	0.93823242	0.061767578	0.03125	-0.030273438	0.000488281	0.000244141	0	44330	0	0	0
476	477	477	Category L	0.17993164	-0.011962891	-0.93579102	0.071044922	-0.13354492	0.48388672	-35.75	0	5/4/2018	5	4	2018	18:24:30	66270	0.5	18	24	30	0	0.059326172	3.491748	0.16259766	-0.012451172	-0.92456055	1.7587891	0.020507813	0	0	0	0	0	0	0	0	0	0.9387207	0.061279297	0.029052734	0.017089844	0.000488281	-0.010986328	0	44330	0	0	0
477	478	478	Category L	0.17993164	0	-0.92382813	0.072753906	-0.13916016	0.48388672	-35.75	0	5/4/2018	5	4	2018	18:24:30	66270	0.6	18	24	30	0	0.059570313	3.5304199	0.1628418	-0.012207031	-0.92431641	1.2963867	0.020751953	0	0	0	0	0	0	0	0	0	0.9387207	0.061279297	0.029785156	0.016845703	0.012207031	0.000488281	0	44330	0	0	0
478	479	479	Category L	0.16796875	-0.011962891	-0.94799805	0.070800781	-0.14086914	0.47973633	-35.63	0	5/4/2018	5	4	2018	18:24:30	66270	0.7	18	24	30	0	0.059570313	3.5304199	0.16259766	-0.012207031	-0.92407227	1.4985352	0.024169922	0	0	0	0	0	0	0	0	0	0.93823242	0.061767578	0.029296875	0.005126953	0.000244141	-0.023681641	0	44330	0	0	0
479	480	480	Category L	0.17993164	0	-0.92382813	0.076416016	-0.13696289	0.48803711	-35.5	0	5/4/2018	5	4	2018	18:24:30	66270	0.8	18	24	30	0	0.059570313	3.5304199	0.16235352	-0.011962891	-0.92407227	0.90039063	0.020996094	0	0	0	0	0	0	0	0	0	0.93823242	0.061767578	0.029785156	0.017333984	0.011962891	0.000244141	0	44330	0	0	0
480	481	481	Category L	0.15576172	-0.023925781	-0.92382813	0.07421875	-0.13842773	0.48486328	-35.5	0	5/4/2018	5	4	2018	18:24:30	66270	0.9	18	24	30	0	0.059570313	3.5304199	0.16259766	-0.01171875	-0.92407227	0.76831055	0.013671875	0	0	0	0	0	0	0	0	0	0.93823242	0.061767578	0.019042969	-0.006835938	-0.011962891	0.000244141	0	44330	0	0	0
481	482	482	Category L	0.15576172	0	-0.93579102	0.070556641	-0.13793945	0.48364258	-35.38	0	5/4/2018	5	4	2018	18:24:31	66271	0	18	24	31	0	0.059570313	3.5304199	0.16235352	-0.012207031	-0.92382813	0.000244141	0.018310547	0	0	0	0	0	0	0	0	0	0.93798828	0.062011719	0.031005859	-0.006591797	0.012207031	-0.01171875	0	44330	0	0	0
482	483	483	Category L	0.14379883	-0.023925781	-0.98388672	0.075195313	-0.1340332	0.48193359	-35.38	0	5/4/2018	5	4	2018	18:24:31	66271	0.1	18	24	31	0	0.059570313	3.5304199	0.16259766	-0.012207031	-0.92382813	0.7421875	0.063964844	0	0	0	0	0	0	0	0	0	0.93798828	0.062011719	0.090576172	-0.018798828	-0.011474609	-0.059814453	0	44330	0	0	0
483	484	484	Category L	0.16796875	-0.023925781	-0.91186523	0.072753906	-0.13916016	0.47753906	-35.5	0	5/4/2018	5	4	2018	18:24:31	66271	0.2	18	24	31	0	0.059570313	3.5304199	0.16064453	-0.011230469	-0.92089844	0.35546875	0.017089844	0	0	0	0	0	0	0	0	0	0.93481445	0.065185547	0.028808594	0.007080078	-0.012451172	0.009033203	0	44330	0	0	0
484	485	485	Category L	0.15576172	-0.023925781	-0.92382813	0.073730469	-0.13818359	0.48193359	-35.87	0	5/4/2018	5	4	2018	18:24:31	66271	0.3	18	24	31	0	0.059570313	3.5304199	0.15917969	-0.009033203	-0.91552734	0.91430664	0.017089844	0	0	0	0	0	0	0	0	0	0.92919922	0.070800781	0.026611328	-0.003417969	-0.014648438	-0.008056641	0	44330	0	0	0
485	486	486	Category L	0.19189453	-0.023925781	-0.88793945	0.072753906	-0.13500977	0.48461914	-36.12	0	5/4/2018	5	4	2018	18:24:31	66271	0.4	18	24	31	0	0.059570313	3.5304199	0.16381836	-0.009521484	-0.92675781	0.72583008	0.050048828	0	0	0	0	0	0	0	0	0	0.94116211	0.058837891	0.081298828	0.027832031	-0.014160156	0.038818359	0	44330	0	0	0
486	487	487	Category L	0.17993164	0	-0.92382813	0.066894531	-0.13427734	0.48461914	-36.12	0	5/4/2018	5	4	2018	18:24:31	66271	0.5	18	24	31	0	0.059570313	3.5304199	0.16137695	-0.008789063	-0.92041016	0.025878906	0.020507813	0	0	0	0	0	0	0	0	0	0.93457031	0.065429688	0.030517578	0.018310547	0.008789063	-0.003173828	0	44330	0	0	0
487	488	488	Category L	0.17993164	-0.011962891	-0.92382813	0.076171875	-0.13452148	0.48681641	-36	0	5/4/2018	5	4	2018	18:24:31	66271	0.6	18	24	31	0	0.059570313	3.5304199	0.16381836	-0.005859375	-0.93188477	0.59179688	0.018798828	0	0	0	0	0	0	0	0	0	0.94604492	0.053955078	0.030029297	0.015869141	-0.005859375	0.008056641	0	44330	0	0	0
488	489	489	Category L	0.14379883	-0.035888672	-0.92382813	0.072998047	-0.13208008	0.48608398	-35.75	0	5/4/2018	5	4	2018	18:24:31	66271	0.7	18	24	31	0	0.059570313	3.5304199	0.16479492	-0.002197266	-0.94360352	0.72143555	0.044433594	0	0	0	0	0	0	0	0	0	0.95776367	0.042236328	0.074707031	-0.020996094	-0.033447266	0.019775391	0	44330	0	0	0
489	490	490	Category L	0.14379883	-0.011962891	-0.91186523	0.056152344	-0.13085938	0.48364258	-35.87	0	5/4/2018	5	4	2018	18:24:31	66271	0.8	18	24	31	0	0.059570313	3.5304199	0.16259766	-0.000488281	-0.93017578	1.5510254	0.028564453	0	0	0	0	0	0	0	0	0	0.94433594	0.055664063	0.048583984	-0.018798828	-0.011230469	0.018310547	0	44330	0	0	0
490	491	491	Category L	0.17993164	-0.023925781	-0.92382813	0.061279297	-0.13452148	0.48876953	-35.87	0	5/4/2018	5	4	2018	18:24:31	66271	0.9	18	24	31	0	0.059570313	3.5304199	0.16088867	0.000732422	-0.93823242	2.8659668	0.034179688	0	0	0	0	0	0	0	0	0	0.9519043	0.048095703	0.058105469	0.018798828	-0.024658203	0.014404297	0	44330	0	0	0
491	492	492	Category L	0.16796875	-0.071777344	-0.87597656	0.057128906	-0.13525391	0.484375	-36	0	5/4/2018	5	4	2018	18:24:32	66272	0	18	24	32	0	0.059570313	3.5304199	0.16479492	0.001708984	-0.93701172	3.1828613	0.095458984	0	0	0	0	0	0	0	0	0	0.95141602	0.048583984	0.13769531	0.002929688	-0.073486328	0.061035156	0	44330	0	0	0
492	493	493	Category L	0.13183594	-0.035888672	-0.92382813	0.059570313	-0.13964844	0.48632813	-36	0	5/4/2018	5	4	2018	18:24:32	66272	0.1	18	24	32	0	0.059570313	3.5304199	0.16113281	0.002197266	-0.93554688	2.9133301	0.049560547	0	0	0	0	0	0	0	0	0	0.94946289	0.050537109	0.079345703	-0.029296875	-0.038085938	0.01171875	0	44330	0	0	0
493	494	494	Category L	0.17993164	-0.011962891	-0.93579102	0.063720703	-0.13818359	0.48583984	-35.63	0	5/4/2018	5	4	2018	18:24:32	66272	0.2	18	24	32	0	0.059570313	3.5304199	0.16259766	0.004150391	-0.94677734	2.8337402	0.025878906	0	0	0	0	0	0	0	0	0	0.96069336	0.039306641	0.044433594	0.017089844	-0.016113281	0.010986328	0	44330	0	0	0
494	495	495	Category L	0.15576172	-0.023925781	-0.92382813	0.063476563	-0.14428711	0.48144531	-35.63	0	5/4/2018	5	4	2018	18:24:32	66272	0.3	18	24	32	0	0.059570313	3.5304199	0.16210938	0.004882813	-0.93457031	3.5908203	0.031494141	0	0	0	0	0	0	0	0	0	0.94848633	0.051513672	0.046142578	-0.006347656	-0.028808594	0.010742188	0	44330	0	0	0
495	496	496	Category L	0.14379883	-0.023925781	-0.89990234	0.062255859	-0.13793945	0.48779297	-35.63	0	5/4/2018	5	4	2018	18:24:32	66272	0.4	18	24	32	0	0.059570313	3.5304199	0.16674805	0.002685547	-0.94482422	3.8098145	0.057128906	0	0	0	0	0	0	0	0	0	0.95947266	0.040527344	0.094726563	-0.022949219	-0.026611328	0.044921875	0	44330	0	0	0
496	497	497	Category L	0.15576172	-0.023925781	-0.92382813	0.063232422	-0.13891602	0.4855957	-35.38	0	5/4/2018	5	4	2018	18:24:32	66272	0.5	18	24	32	0	0.059570313	3.5304199	0.16894531	0.004150391	-0.93505859	2.8300781	0.033203125	0	0	0	0	0	0	0	0	0	0.95019531	0.049804688	0.052734375	-0.013183594	-0.028076172	0.011230469	0	44330	0	0	0
497	498	498	Category L	0.16796875	0	-0.89990234	0.063232422	-0.13891602	0.48168945	-35.38	0	5/4/2018	5	4	2018	18:24:32	66272	0.6	18	24	32	0	0.059570313	3.5304199	0.16845703	0.008544922	-0.94335938	2.1184082	0.044433594	0	0	0	0	0	0	0	0	0	0.95849609	0.041503906	0.052978516	-0.000488281	-0.008544922	0.043457031	0	44330	0	0	0
498	499	499	Category L	0.19189453	-0.023925781	-0.92382813	0.061279297	-0.13647461	0.484375	-35.25	0	5/4/2018	5	4	2018	18:24:32	66272	0.7	18	24	32	0	0.059570313	3.5304199	0.16967773	0.009277344	-0.94018555	1.6276855	0.043212891	0	0	0	0	0	0	0	0	0	0.95532227	0.044677734	0.071777344	0.021972656	-0.033203125	0.016357422	0	44330	0	0	0
499	500	500	Category L	0.16796875	-0.011962891	-0.91186523	0.063232422	-0.13720703	0.48364258	-35.01	0	5/4/2018	5	4	2018	18:24:32	66272	0.8	18	24	32	0	0.059570313	3.5304199	0.16650391	0.010009766	-0.92773438	0.375	0.02734375	0	0	0	0	0	0	0	0	0	0.94262695	0.057373047	0.039550781	0.001220703	-0.021972656	0.015869141	0	44330	0	0	0
500	501	501	Category L	0.17993164	0	-0.89990234	0.066894531	-0.13720703	0.48876953	-35.26	0	5/4/2018	5	4	2018	18:24:32	66272	0.9	18	24	32	0	0.059570313	3.5304199	0.16845703	0.008789063	-0.93701172	1.2790527	0.040039063	0	0	0	0	0	0	0	0	0	0.95214844	0.047851563	0.057617188	0.011230469	-0.008789063	0.037109375	0	44330	0	0	0
501	502	502	Category L	0.15576172	0	-0.92382813	0.062255859	-0.14941406	0.48046875	-35.38	0	5/4/2018	5	4	2018	18:24:33	66273	0	18	24	33	0	0.059570313	3.5304199	0.16503906	0.010742188	-0.92675781	2.2609863	0.014404297	0	0	0	0	0	0	0	0	0	0.94140625	0.05859375	0.022949219	-0.009277344	-0.010742188	0.002929688	0	44330	0	0	0
502	503	503	Category L	0.16796875	-0.035888672	-0.93579102	0.057128906	-0.13891602	0.484375	-35.63	0	5/4/2018	5	4	2018	18:24:33	66273	0.1	18	24	33	0	0.059570313	3.5304199	0.16577148	0.014648438	-0.93823242	2.1130371	0.05078125	0	0	0	0	0	0	0	0	0	0.95288086	0.047119141	0.055175781	0.001953125	-0.050537109	0.002441406	0	44330	0	0	0
503	504	504	Category L	0.17993164	0	-0.94799805	0.068359375	-0.14160156	0.4855957	-36	0	5/4/2018	5	4	2018	18:24:33	66273	0.2	18	24	33	0	0.059570313	3.5304199	0.16748047	0.014892578	-0.93237305	1.8635254	0.024658203	0	0	0	0	0	0	0	0	0	0.94750977	0.052490234	0.042724609	0.012207031	-0.014892578	-0.015380859	0	44330	0	0	0
504	505	505	Category L	0.15576172	-0.023925781	-0.94799805	0.063232422	-0.13720703	0.4855957	-35.87	0	5/4/2018	5	4	2018	18:24:33	66273	0.3	18	24	33	0	0.059570313	3.5304199	0.16992188	0.012695313	-0.9465332	1.890625	0.039306641	0	0	0	0	0	0	0	0	0	0.96166992	0.038330078	0.052246094	-0.014160156	-0.036621094	-0.001220703	0	44330	0	0	0
505	506	506	Category L	0.16796875	-0.023925781	-0.89990234	0.064208984	-0.140625	0.4855957	-35.75	0	5/4/2018	5	4	2018	18:24:33	66273	0.4	18	24	33	0	0.059570313	3.5304199	0.1640625	0.012207031	-0.9309082	1.5168457	0.047851563	0	0	0	0	0	0	0	0	0	0.9453125	0.0546875	0.071044922	0.003662109	-0.036132813	0.031005859	0	44330	0	0	0
506	507	507	Category L	0.16796875	-0.023925781	-0.93579102	0.065917969	-0.140625	0.48657227	-35.5	0	5/4/2018	5	4	2018	18:24:33	66273	0.5	18	24	33	0	0.059570313	3.5304199	0.15722656	0.014404297	-0.93408203	0.57397461	0.039794922	0	0	0	0	0	0	0	0	0	0.94726563	0.052734375	0.050537109	0.010498047	-0.038330078	-0.001464844	0	44330	0	0	0
507	508	508	Category L	0.17993164	-0.011962891	-0.91186523	0.065917969	-0.13598633	0.48461914	-35.38	0	5/4/2018	5	4	2018	18:24:33	66273	0.6	18	24	33	0	0.059570313	3.5304199	0.16308594	0.014648438	-0.93286133	2.3349609	0.037841797	0	0	0	0	0	0	0	0	0	0.94702148	0.052978516	0.064453125	0.016601563	-0.026611328	0.020996094	0	44330	0	0	0
508	509	509	Category L	0	-0.011962891	-0.93579102	0.059082031	-0.13696289	0.48657227	-35.62	0	5/4/2018	5	4	2018	18:24:33	66273	0.7	18	24	33	0	0.059570313	3.5304199	0.15771484	0.014892578	-0.93017578	2.4638672	0.16015625	0	0	0	0	0	0	0	0	0	0.94360352	0.056396484	0.19018555	-0.15771484	-0.026855469	-0.005371094	0	44330	0	0	0
509	510	510	Category L	0.17993164	-0.011962891	-0.93579102	0.061279297	-0.13696289	0.48852539	-35.62	0	5/4/2018	5	4	2018	18:24:33	66273	0.8	18	24	33	0	0.059570313	3.5304199	0.15966797	0.014892578	-0.92919922	2.7817383	0.034179688	0	0	0	0	0	0	0	0	0	0.94311523	0.056884766	0.053466797	0.020019531	-0.026855469	-0.006347656	0	44330	0	0	0
510	511	511	Category L	0.16796875	0	-0.93579102	0.068603516	-0.14160156	0.48364258	-35.75	0	5/4/2018	5	4	2018	18:24:33	66273	0.9	18	24	33	0	0.059570313	3.5304199	0.15136719	0.015136719	-0.91186523	2.907959	0.032714844	0	0	0	0	0	0	0	0	0	0.92431641	0.075683594	0.055419922	0.016357422	-0.015136719	-0.023681641	0	44330	0	0	0
511	512	512	Category L	0.16796875	-0.011962891	-0.93579102	0.066894531	-0.14086914	0.48583984	-35.87	0	5/4/2018	5	4	2018	18:24:34	66274	0	18	24	34	0	0.059570313	3.5304199	0.15136719	0.015869141	-0.92456055	3.1499023	0.034179688	0	0	0	0	0	0	0	0	0	0.93701172	0.062988281	0.055419922	0.016357422	-0.027832031	-0.010986328	0	44330	0	0	0
512	513	513	Category L	0.14379883	0	-0.89990234	0.065673828	-0.13916016	0.48364258	-36.12	0	5/4/2018	5	4	2018	18:24:34	66274	0.1	18	24	34	0	0.059570313	3.5304199	0.15283203	0.017089844	-0.93530273	1.5480957	0.040283203	0	0	0	0	0	0	0	0	0	0.94775391	0.052246094	0.061523438	-0.009033203	-0.017089844	0.035400391	0	44330	0	0	0
513	514	514	Category L	0.15576172	-0.011962891	-0.89990234	0.065917969	-0.14086914	0.48461914	-36.37	0	5/4/2018	5	4	2018	18:24:34	66274	0.2	18	24	34	0	0.059570313	3.5304199	0.15258789	0.019287109	-0.93432617	0.23999023	0.046630859	0	0	0	0	0	0	0	0	0	0.94677734	0.053222656	0.068847656	0.002929688	-0.03125	0.034423828	0	44330	0	0	0
514	515	515	Category L	0.16796875	0	-0.92382813	0.062988281	-0.14624023	0.47558594	-36.49	0	5/4/2018	5	4	2018	18:24:34	66274	0.3	18	24	34	0	0.059570313	3.5304199	0.14355469	0.013916016	-0.91650391	0.72583008	0.028808594	0	0	0	0	0	0	0	0	0	0.92773438	0.072265625	0.045410156	0.024169922	-0.013916016	-0.007080078	0	44330	0	0	0
515	516	516	Category L	0.17993164	-0.023925781	-0.93579102	0.059570313	-0.140625	0.48339844	-36.49	0	5/4/2018	5	4	2018	18:24:34	66274	0.4	18	24	34	0	0.058837891	3.5304199	0.13989258	0.017578125	-0.93237305	1.1137695	0.057617188	0	0	0	0	0	0	0	0	0	0.94311523	0.056884766	0.084716797	0.039794922	-0.041503906	-0.003173828	0	44330	0	0	0
516	517	517	Category L	0.19189453	0	-0.91186523	0.060791016	-0.13452148	0.48461914	-35.87	0	5/4/2018	5	4	2018	18:24:34	66274	0.5	18	24	34	0	0.058837891	3.5304199	0.14453125	0.018066406	-0.93896484	1.2893066	0.057373047	0	0	0	0	0	0	0	0	0	0.95019531	0.049804688	0.092529297	0.047119141	-0.018066406	0.027099609	0	44330	0	0	0
517	518	518	Category L	0.15576172	0	-0.91186523	0.063964844	-0.14526367	0.48046875	-35.63	0	5/4/2018	5	4	2018	18:24:34	66274	0.6	18	24	34	0	0.058837891	3.5304199	0.14746094	0.017089844	-0.94604492	0.32250977	0.0390625	0	0	0	0	0	0	0	0	0	0.95776367	0.042236328	0.059570313	0.008056641	-0.017089844	0.034179688	0	44330	0	0	0
518	519	519	Category L	0.16796875	-0.011962891	-0.92382813	0.065917969	-0.13696289	0.48754883	-35.38	0	5/4/2018	5	4	2018	18:24:34	66274	0.7	18	24	34	0	0.058837891	3.5304199	0.14697266	0.018310547	-0.94824219	3.5258789	0.044189453	0	0	0	0	0	0	0	0	0	0.9597168	0.040283203	0.075683594	0.020751953	-0.030273438	0.024414063	0	44330	0	0	0
519	520	520	Category L	0.16796875	-0.023925781	-0.92382813	0.065917969	-0.14233398	0.484375	-35.25	0	5/4/2018	5	4	2018	18:24:34	66274	0.8	18	24	34	0	0.058837891	3.5304199	0.14526367	0.017333984	-0.94848633	8.2775879	0.053222656	0	0	0	0	0	0	0	0	0	0.9597168	0.040283203	0.088867188	0.022460938	-0.041259766	0.024658203	0	44330	0	0	0
520	521	521	Category L	0.15576172	-0.035888672	-0.91186523	0.063964844	-0.14160156	0.4855957	-35.38	0	5/4/2018	5	4	2018	18:24:34	66274	0.9	18	24	34	0	0.058837891	3.5304199	0.14233398	0.016601563	-0.94848633	16.157227	0.065429688	0	0	0	0	0	0	0	0	0	0.95922852	0.040771484	0.10253906	0.013183594	-0.052490234	0.036621094	0	44330	0	0	0
521	522	522	Category L	0.19189453	0	-0.91186523	0.05859375	-0.13623047	0.48266602	-35.25	0	5/4/2018	5	4	2018	18:24:35	66275	0	18	24	35	0	0.058837891	3.5304199	0.13842773	0.016601563	-0.94726563	29.930908	0.066162109	0	0	0	0	0	0	0	0	0	0.95727539	0.042724609	0.10546875	0.053222656	-0.016601563	0.035400391	0	44330	0	0	0
522	523	523	Category J	0.023925781	0.071777344	-0.68383789	-0.19824219	-0.16210938	0.44238281	-35.63	0	5/4/2018	5	4	2018	18:24:41	66281	0.6	18	24	41	0	0.059326172	3.491748	0.13549805	0.015380859	-0.94555664	38.135498	0.29003906	0	0	0	0	0	0	0	0	0	0.95556641	0.044433594	0.4296875	-0.11157227	0.056152344	0.26171875	0	44330	0	0	0
523	524	524	Category J	0.047851563	0.16796875	-0.47998047	-0.2109375	-0.20678711	0.41699219	-34.89	0	5/4/2018	5	4	2018	18:24:41	66281	0.7	18	24	41	0	0.059326172	3.491748	0.1340332	0.015380859	-0.94873047	47.192871	0.50048828	0	0	0	0	0	0	0	0	0	0.95849609	0.041503906	0.70776367	-0.086181641	0.15234375	0.46875	0	44330	0	0	0
524	525	525	Category J	0.53979492	-0.035888672	-1.8239746	-0.1171875	-0.18212891	0.46533203	-34.76	0	5/4/2018	5	4	2018	18:24:41	66281	0.8	18	24	41	0	0.059326172	3.491748	0.13110352	0.016357422	-0.95019531	58.329102	0.96582031	0	0	0	0	0	0	0	0	0	0.95922852	0.040771484	1.3344727	0.40844727	-0.052246094	-0.87353516	0	44330	0	0	0
525	526	526	Category J	-0.011962891	0.047851563	-0.45581055	-0.16040039	-0.16552734	0.45825195	-34.89	0	5/4/2018	5	4	2018	18:24:41	66281	0.9	18	24	41	0	0.059326172	3.491748	0.12719727	0.017089844	-0.95141602	69.742432	0.515625	0	0	0	0	0	0	0	0	0	0.95996094	0.040039063	0.66552734	-0.13916016	0.030517578	0.49560547	0	44330	0	0	0
526	527	527	Category J	0.35986328	0.21582031	-1.8479004	-0.25830078	-0.12109375	0.42431641	-35.5	0	5/4/2018	5	4	2018	18:24:42	66282	0	18	24	42	0	0.059326172	3.5288086	0.12231445	0.017822266	-0.95239258	79.154297	0.94702148	0	0	0	0	0	0	0	0	0	0.96044922	0.039550781	1.3305664	0.23730469	0.19775391	-0.89526367	0	44330	0	0	0
527	528	528	Category J	0.27587891	0.27587891	-1.8718262	-0.14282227	-0.14404297	0.46606445	-35.87	0	5/4/2018	5	4	2018	18:24:42	66282	0.1	18	24	42	0	0.059326172	3.5288086	0.12060547	0.016601563	-0.95166016	79.666992	0.96826172	0	0	0	0	0	0	0	0	0	0.95947266	0.040527344	1.3342285	0.1550293	0.2590332	-0.91992188	0	44330	0	0	0
528	529	529	Category J	-0.023925781	0.10791016	0.14379883	-0.22412109	-0.20581055	0.41552734	-36	0	5/4/2018	5	4	2018	18:24:42	66282	0.2	18	24	42	0	0.059326172	3.5288086	0.1184082	0.017089844	-0.95605469	82.128174	1.112793	0	0	0	0	0	0	0	0	0	0.96362305	0.036376953	1.333252	-0.14233398	0.090576172	1.0998535	0	44330	0	0	0
529	530	530	Category J	0.035888672	0.095947266	-1.5598145	-0.26147461	-0.22363281	0.38330078	-36.12	0	5/4/2018	5	4	2018	18:24:42	66282	0.3	18	24	42	0	0.059326172	3.5288086	0.11303711	0.020263672	-0.95239258	82.141113	0.61669922	0	0	0	0	0	0	0	0	0	0.95922852	0.040771484	0.76000977	-0.077148438	0.075439453	-0.60717773	0	44330	0	0	0
530	531	531	Category J	0.47998047	0.083984375	-0.76782227	-0.21704102	-0.16748047	0.42749023	-35.63	0	5/4/2018	5	4	2018	18:24:42	66282	0.4	18	24	42	0	0.059326172	3.5288086	0.11083984	0.020507813	-0.95288086	76.581055	0.41748047	0	0	0	0	0	0	0	0	0	0.95947266	0.040527344	0.61743164	0.36889648	0.063232422	0.18505859	0	44330	0	0	0
531	532	532	Category J	-0.15576172	0.023925781	-0.83984375	-0.19384766	-0.13500977	0.45825195	-35.38	0	5/4/2018	5	4	2018	18:24:42	66282	0.5	18	24	42	0	0.059326172	3.5288086	0.10913086	0.01953125	-0.95654297	62.173828	0.28955078	0	0	0	0	0	0	0	0	0	0.96313477	0.036865234	0.38598633	-0.26489258	0.004150391	0.11669922	0	44330	0	0	0
532	533	533	Category J	0.26391602	0.15576172	-1.8117676	-0.17626953	-0.13574219	0.46142578	-35.38	0	5/4/2018	5	4	2018	18:24:42	66282	0.6	18	24	42	0	0.059326172	3.5288086	0.10644531	0.021728516	-0.95874023	45.972412	0.87744141	0	0	0	0	0	0	0	0	0	0.96508789	0.034912109	1.1437988	0.15722656	0.13378906	-0.8527832	0	44330	0	0	0
533	534	534	Category J	0.11987305	0.035888672	0.023925781	-0.17089844	-0.18237305	0.44628906	-35.63	0	5/4/2018	5	4	2018	18:24:42	66282	0.7	18	24	42	0	0.059326172	3.5288086	0.10253906	0.020751953	-0.95581055	26.892822	0.97998047	0	0	0	0	0	0	0	0	0	0.96166992	0.038330078	1.0119629	0.017089844	0.014892578	0.97973633	0	44330	0	0	0
534	535	535	Category J	0.53979492	-0.19189453	-1.7277832	-0.19482422	-0.18237305	0.43774414	-35.87	0	5/4/2018	5	4	2018	18:24:42	66282	0.8	18	24	42	0	0.059326172	3.5288086	0.10180664	0.021240234	-0.95654297	19.419434	0.91186523	0	0	0	0	0	0	0	0	0	0.9621582	0.037841797	1.4223633	0.43774414	-0.21313477	-0.77099609	0	44330	0	0	0
535	536	536	Category J	0.3359375	0.083984375	-0.11987305	-0.23364258	-0.13305664	0.44335938	-36.12	0	5/4/2018	5	4	2018	18:24:42	66282	0.9	18	24	42	0	0.059326172	3.5288086	0.10058594	0.021240234	-0.95849609	10.695557	0.87329102	0	0	0	0	0	0	0	0	0	0.96411133	0.035888672	1.1367188	0.23510742	0.0625	0.83862305	0	44330	0	0	0
536	537	537	Category J	0.13183594	0.32397461	-1.5839844	-0.18505859	-0.12719727	0.45556641	-36.36	0	5/4/2018	5	4	2018	18:24:43	66283	0	18	24	43	0	0.059326172	3.5288086	0.09765625	0.022460938	-0.95922852	2.4997559	0.6940918	0	0	0	0	0	0	0	0	0	0.96459961	0.035400391	0.95996094	0.033935547	0.30126953	-0.62451172	0	44330	0	0	0
537	538	538	Category J	0.25195313	0.059814453	-0.671875	-0.17602539	-0.16650391	0.45288086	-36.24	0	5/4/2018	5	4	2018	18:24:43	66283	0.1	18	24	43	0	0.059326172	3.5288086	0.095214844	0.023193359	-0.95605469	7.965332	0.32666016	0	0	0	0	0	0	0	0	0	0.9609375	0.0390625	0.47753906	0.15649414	0.036376953	0.28417969	0	44330	0	0	0
538	539	539	Category J	-0.083984375	0.047851563	0.047851563	-0.13964844	-0.1784668	0.45019531	-36.49	0	5/4/2018	5	4	2018	18:24:43	66283	0.2	18	24	43	0	0.059326172	3.5288086	0.094726563	0.023681641	-0.95776367	8.8095703	1.0214844	0	0	0	0	0	0	0	0	0	0.96264648	0.037353516	1.2084961	-0.17871094	0.023925781	1.0056152	0	44330	0	0	0
539	540	540	Category J	0.3359375	-0.095947266	-1.6679688	-0.19555664	-0.15942383	0.4453125	-36.24	0	5/4/2018	5	4	2018	18:24:43	66283	0.3	18	24	43	0	0.059326172	3.5288086	0.094238281	0.026123047	-0.95727539	1.6394043	0.76025391	0	0	0	0	0	0	0	0	0	0.96240234	0.037597656	1.0742188	0.24145508	-0.12207031	-0.71044922	0	44330	0	0	0
540	541	541	Category J	-0.083984375	0.13183594	-0.10791016	-0.16870117	-0.1105957	0.47021484	-35.75	0	5/4/2018	5	4	2018	18:24:43	66283	0.4	18	24	43	0	0.059326172	3.5288086	0.089599609	0.02734375	-0.95727539	8.1445313	0.87329102	0	0	0	0	0	0	0	0	0	0.96191406	0.038085938	1.1274414	-0.17358398	0.10424805	0.84936523	0	44330	0	0	0
541	542	542	Category J	0.23999023	0.32397461	-1.8479004	-0.23608398	-0.16015625	0.42871094	-35.63	0	5/4/2018	5	4	2018	18:24:43	66283	0.5	18	24	43	0	0.059326172	3.5288086	0.087646484	0.029541016	-0.95581055	14.692871	0.95141602	0	0	0	0	0	0	0	0	0	0.96044922	0.039550781	1.3381348	0.15209961	0.29418945	-0.8918457	0	44330	0	0	0
542	543	543	Category J	0.27587891	-0.011962891	-0.47998047	-0.10131836	-0.22924805	0.44384766	-35.5	0	5/4/2018	5	4	2018	18:24:43	66283	0.6	18	24	43	0	0.059326172	3.5288086	0.086425781	0.030029297	-0.95849609	6.6105957	0.51611328	0	0	0	0	0	0	0	0	0	0.96289063	0.037109375	0.7097168	0.18920898	-0.041992188	0.47851563	0	44330	0	0	0
543	544	544	Category J	0.34790039	-0.17993164	-2.0639648	-0.079589844	-0.21337891	0.45654297	-35.63	0	5/4/2018	5	4	2018	18:24:43	66283	0.7	18	24	43	0	0.059326172	3.5288086	0.084960938	0.029296875	-0.95825195	11.797852	1.1552734	0	0	0	0	0	0	0	0	0	0.96240234	0.037597656	1.5773926	0.26269531	-0.20922852	-1.1054688	0	44330	0	0	0
544	545	545	Category J	-0.29980469	-0.059814453	0.32397461	-0.23583984	-0.15844727	0.43066406	-36	0	5/4/2018	5	4	2018	18:24:43	66283	0.8	18	24	43	0	0.059326172	3.5288086	0.083496094	0.028564453	-0.95849609	8.722168	1.3415527	0	0	0	0	0	0	0	0	0	0.96264648	0.037353516	1.7543945	-0.38330078	-0.088378906	1.2824707	0	44330	0	0	0
545	546	546	Category J	-0.38378906	0.17993164	-1.1757813	-0.2409668	-0.19970703	0.40917969	-35.75	0	5/4/2018	5	4	2018	18:24:43	66283	0.9	18	24	43	0	0.059326172	3.5288086	0.079833984	0.029052734	-0.95776367	0.93920898	0.53393555	0	0	0	0	0	0	0	0	0	0.96166992	0.038330078	0.83227539	-0.46362305	0.15063477	-0.21777344	0	44330	0	0	0
546	547	547	Category J	0.59985352	-0.023925781	-0.82788086	-0.11572266	-0.21679688	0.44555664	-35.75	0	5/4/2018	5	4	2018	18:24:44	66284	0	18	24	44	0	0.059326172	3.5288086	0.077880859	0.029785156	-0.95996094	4.5927734	0.54077148	0	0	0	0	0	0	0	0	0	0.96362305	0.036376953	0.70751953	0.52172852	-0.053710938	0.13208008	0	44330	0	0	0
547	548	548	Category J	-0.26391602	0.20385742	-0.70776367	-0.072509766	-0.20043945	0.46411133	-35.75	0	5/4/2018	5	4	2018	18:24:44	66284	0.1	18	24	44	0	0.059326172	3.5288086	0.076416016	0.029785156	-0.95947266	15.308594	0.45776367	0	0	0	0	0	0	0	0	0	0.96289063	0.037109375	0.76611328	-0.34033203	0.17382813	0.25170898	0	44330	0	0	0
548	549	549	Category J	0.25195313	-0.023925781	-0.82788086	-0.15136719	-0.15087891	0.46459961	-35.75	0	5/4/2018	5	4	2018	18:24:44	66284	0.2	18	24	44	0	0.059326172	3.5288086	0.072998047	0.030029297	-0.95996094	14.532227	0.22875977	0	0	0	0	0	0	0	0	0	0.96313477	0.036865234	0.36499023	0.17871094	-0.053955078	0.13208008	0	44330	0	0	0
549	550	550	Category J	-0.47998047	0	0.46777344	-0.2043457	-0.15136719	0.44677734	-36	0	5/4/2018	5	4	2018	18:24:44	66284	0.3	18	24	44	0	0.059326172	3.5288086	0.071533203	0.030517578	-0.9597168	3.8317871	1.5305176	0	0	0	0	0	0	0	0	0	0.96289063	0.037109375	2.0095215	-0.55151367	-0.030517578	1.4274902	0	44330	0	0	0
550	551	551	Category J	0.16796875	0.047851563	-1.9677734	-0.23754883	-0.17333984	0.4230957	-35.87	0	5/4/2018	5	4	2018	18:24:44	66284	0.4	18	24	44	0	0.059326172	3.5288086	0.068359375	0.031738281	-0.96240234	0.55029297	1.0102539	0	0	0	0	0	0	0	0	0	0.96533203	0.034667969	1.1206055	0.099365234	0.015869141	-1.005127	0	44330	0	0	0
551	552	552	Category J	0.25195313	0.071777344	-1.7758789	-0.067382813	-0.21166992	0.45776367	-36.12	0	5/4/2018	5	4	2018	18:24:44	66284	0.5	18	24	44	0	0.059326172	3.5288086	0.066162109	0.031738281	-0.96191406	10.843018	0.83544922	0	0	0	0	0	0	0	0	0	0.96484375	0.03515625	1.0390625	0.18554688	0.039794922	-0.8137207	0	44330	0	0	0
552	553	553	Category J	0.13183594	0.15576172	-0.86376953	-0.071289063	-0.12646484	0.48999023	-36.12	0	5/4/2018	5	4	2018	18:24:44	66284	0.6	18	24	44	0	0.059326172	3.5288086	0.062988281	0.031738281	-0.9621582	13.612793	0.17236328	0	0	0	0	0	0	0	0	0	0.96484375	0.03515625	0.29101563	0.068603516	0.1237793	0.098388672	0	44330	0	0	0
553	554	554	Category J	-0.52783203	-0.43188477	0.49194336	-0.23608398	-0.14697266	0.42993164	-36.24	0	5/4/2018	5	4	2018	18:24:44	66284	0.7	18	24	44	0	0.059326172	3.5288086	0.059326172	0.03125	-0.96289063	3.362793	1.6359863	0	0	0	0	0	0	0	0	0	0.96533203	0.034667969	2.5053711	-0.5871582	-0.46313477	1.454834	0	44330	0	0	0
554	555	555	Category J	-0.14379883	0.2878418	-2.1958008	-0.22509766	-0.17431641	0.43237305	-36.37	0	5/4/2018	5	4	2018	18:24:44	66284	0.8	18	24	44	0	0.059326172	3.5288086	0.055419922	0.031982422	-0.96166992	6.376709	1.2756348	0	0	0	0	0	0	0	0	0	0.96386719	0.036132813	1.6889648	-0.19921875	0.25561523	-1.2338867	0	44330	0	0	0
555	556	556	Category J	0.50390625	0.023925781	-1.4519043	-0.09375	-0.20361328	0.45751953	-36.12	0	5/4/2018	5	4	2018	18:24:44	66284	0.9	18	24	44	0	0.059326172	3.5288086	0.052490234	0.032470703	-0.96313477	0.075927734	0.66503906	0	0	0	0	0	0	0	0	0	0.96508789	0.034912109	0.94848633	0.45117188	-0.008544922	-0.48852539	0	44330	0	0	0
556	557	557	Category J	0.40795898	-0.095947266	-1.5	-0.063476563	-0.13476563	0.48583984	-36.24	0	5/4/2018	5	4	2018	18:24:45	66285	0	18	24	45	0	0.059326172	3.5288086	0.049560547	0.033935547	-0.96484375	0.10253906	0.65673828	0	0	0	0	0	0	0	0	0	0.96679688	0.033203125	1.0229492	0.3581543	-0.12988281	-0.53491211	0	44330	0	0	0
557	558	558	Category E	0.14379883	0.10791016	-1.0917969	-0.20092773	-0.12597656	0.453125	-28.5	0	5/4/2018	5	4	2018	18:51:19	67879	0.8	18	51	19	0	0.059326172	3.5175293	0.044921875	0.033203125	-0.96557617	8.5803223	0.17651367	0	0	0	0	0	0	0	0	0	0.96728516	0.032714844	0.29931641	0.098632813	0.074462891	-0.12597656	0	44330	0	0	0
558	559	559	Category E	0.023925781	-0.083984375	-0.97192383	-0.16259766	-0.094970703	0.47607422	-28.25	0	5/4/2018	5	4	2018	18:51:19	67879	0.9	18	51	19	0	0.059326172	3.5175293	0.041015625	0.033203125	-0.96313477	13.057129	0.11865234	0	0	0	0	0	0	0	0	0	0.96459961	0.035400391	0.14306641	-0.017089844	-0.1171875	-0.008544922	0	44330	0	0	0
559	560	560	Category E	-0.047851563	-0.071777344	-0.92382813	-0.16943359	-0.11401367	0.47119141	-28.25	0	5/4/2018	5	4	2018	18:51:20	67880	0	18	51	20	0	0.059326172	3.5175293	0.038330078	0.032470703	-0.96484375	3.6672363	0.14135742	0	0	0	0	0	0	0	0	0	0.96630859	0.033691406	0.23168945	-0.086181641	-0.10424805	0.041015625	0	44330	0	0	0
560	561	561	Category E	-0.15576172	-0.011962891	-0.81591797	-0.1652832	-0.072021484	0.47338867	-28.01	0	5/4/2018	5	4	2018	18:51:20	67880	0.1	18	51	20	0	0.059326172	3.5175293	0.035888672	0.031494141	-0.96557617	5.8588867	0.24707031	0	0	0	0	0	0	0	0	0	0.96679688	0.033203125	0.38500977	-0.19165039	-0.043457031	0.1496582	0	44330	0	0	0
561	562	562	Category E	-0.071777344	-0.095947266	-0.81591797	-0.18579102	-0.054443359	0.47509766	-28.01	0	5/4/2018	5	4	2018	18:51:20	67880	0.2	18	51	20	0	0.059326172	3.5175293	0.03125	0.031494141	-0.96606445	7.3256836	0.22241211	0	0	0	0	0	0	0	0	0	0.96704102	0.032958984	0.38085938	-0.10302734	-0.12744141	0.15014648	0	44330	0	0	0
562	563	563	Category E	0.023925781	-0.035888672	-1.2358398	-0.1574707	-0.063232422	0.48266602	-28.13	0	5/4/2018	5	4	2018	18:51:20	67880	0.3	18	51	20	0	0.059326172	3.5175293	0.026855469	0.031494141	-0.96435547	9.4516602	0.27954102	0	0	0	0	0	0	0	0	0	0.96533203	0.034667969	0.34179688	-0.002929688	-0.067382813	-0.27124023	0	44330	0	0	0
563	564	564	Category E	-0.071777344	0.059814453	-1.0197754	-0.12231445	-0.082763672	0.48901367	-27.76	0	5/4/2018	5	4	2018	18:51:20	67880	0.4	18	51	20	0	0.059326172	3.5175293	0.026367188	0.030517578	-0.96826172	17.289551	0.11450195	0	0	0	0	0	0	0	0	0	0.96923828	0.030761719	0.1784668	-0.098144531	0.029052734	-0.051269531	0	44330	0	0	0
564	565	565	Category E	-0.15576172	0.035888672	-1.0197754	-0.090576172	-0.08203125	0.49487305	-27.52	0	5/4/2018	5	4	2018	18:51:20	67880	0.5	18	51	20	0	0.059326172	3.5175293	0.025878906	0.029785156	-0.97314453	27.715332	0.1875	0	0	0	0	0	0	0	0	0	0.97387695	0.026123047	0.23413086	-0.18164063	0.005859375	-0.046386719	0	44330	0	0	0
565	566	566	Category E	-0.20385742	0.035888672	-0.97192383	-0.10424805	-0.11450195	0.48364258	-27.27	0	5/4/2018	5	4	2018	18:51:20	67880	0.6	18	51	20	0	0.059326172	3.5175293	0.015869141	0.030761719	-0.96264648	27.869873	0.2199707	0	0	0	0	0	0	0	0	0	0.96313477	0.036865234	0.23388672	-0.21972656	0.004882813	-0.009033203	0	44330	0	0	0
566	567	567	Category E	0.047851563	-0.095947266	-0.86376953	-0.11230469	-0.11987305	0.48120117	-27.52	0	5/4/2018	5	4	2018	18:51:20	67880	0.7	18	51	20	0	0.059326172	3.5175293	0.012695313	0.030273438	-0.96801758	30.349854	0.16748047	0	0	0	0	0	0	0	0	0	0.96850586	0.031494141	0.265625	0.034912109	-0.1262207	0.10424805	0	44330	0	0	0
567	568	568	Category E	0	0.011962891	-1.2839355	-0.086669922	-0.10229492	0.49121094	-27.76	0	5/4/2018	5	4	2018	18:51:20	67880	0.8	18	51	20	0	0.059326172	3.5175293	0.0078125	0.029052734	-0.95874023	34.950195	0.32543945	0	0	0	0	0	0	0	0	0	0.95922852	0.040771484	0.34985352	-0.0078125	-0.017089844	-0.32495117	0	44330	0	0	0
568	569	569	Category E	-0.27587891	0.2277832	-0.6237793	-0.15820313	-0.052734375	0.48486328	-27.76	0	5/4/2018	5	4	2018	18:51:20	67880	0.9	18	51	20	0	0.059326172	3.5175293	0.00390625	0.025146484	-0.94750977	32.408203	0.47338867	0	0	0	0	0	0	0	0	0	0.94775391	0.052246094	0.80615234	-0.27978516	0.20239258	0.32373047	0	44330	0	0	0
569	570	570	Category E	-0.035888672	0	-0.94799805	-0.2097168	-0.012695313	0.47290039	-27.76	0	5/4/2018	5	4	2018	18:51:21	67881	0	18	51	21	0	0.059326172	3.5175293	0.002929688	0.023681641	-0.9609375	28.065674	0.047363281	0	0	0	0	0	0	0	0	0	0.96118164	0.038818359	0.075683594	-0.038818359	-0.023681641	0.012939453	0	44330	0	0	0
570	571	571	Category E	0.035888672	-0.095947266	-1.223877	-0.17529297	-0.045166016	0.4777832	-27.52	0	5/4/2018	5	4	2018	18:51:21	67881	0.1	18	51	21	0	0.059326172	3.5175293	-0.001708984	0.022460938	-0.953125	21.278076	0.29760742	0	0	0	0	0	0	0	0	0	0.95336914	0.046630859	0.42651367	0.037597656	-0.1184082	-0.27050781	0	44330	0	0	0
571	572	572	Category E	-0.035888672	0.10791016	-1.0559082	-0.13305664	-0.059082031	0.4921875	-27.76	0	5/4/2018	5	4	2018	18:51:21	67881	0.2	18	51	21	0	0.059326172	3.5175293	-0.008300781	0.021240234	-0.953125	17.933838	0.13696289	0	0	0	0	0	0	0	0	0	0.95336914	0.046630859	0.21655273	-0.02734375	0.086425781	-0.10253906	0	44330	0	0	0
572	573	573	Category E	-0.17993164	-0.10791016	-0.68383789	-0.17797852	-0.10424805	0.47143555	-27.76	0	5/4/2018	5	4	2018	18:51:21	67881	0.3	18	51	21	0	0.059326172	3.5175293	-0.006835938	0.020263672	-0.95727539	11.240234	0.34790039	0	0	0	0	0	0	0	0	0	0.95751953	0.042480469	0.57470703	-0.17285156	-0.12817383	0.2734375	0	44330	0	0	0
573	574	574	Category E	0.10791016	0.023925781	-0.99584961	-0.21313477	-0.13916016	0.44848633	-27.52	0	5/4/2018	5	4	2018	18:51:21	67881	0.4	18	51	21	0	0.059326172	3.5175293	-0.010986328	0.020019531	-0.94750977	4.6179199	0.12841797	0	0	0	0	0	0	0	0	0	0.94799805	0.052001953	0.17089844	0.11889648	0.003662109	-0.048095703	0	44330	0	0	0
574	575	575	Category E	0.059814453	-0.035888672	-1.079834	-0.18676758	-0.10766602	0.46777344	-27.76	0	5/4/2018	5	4	2018	18:51:21	67881	0.5	18	51	21	0	0.059326172	3.5175293	-0.017333984	0.018798828	-0.96044922	7.7873535	0.15209961	0	0	0	0	0	0	0	0	0	0.9609375	0.0390625	0.2512207	0.077148438	-0.0546875	-0.11914063	0	44330	0	0	0
575	576	576	Category E	-0.083984375	0.083984375	-0.95996094	-0.19873047	-0.087646484	0.46704102	-27.39	0	5/4/2018	5	4	2018	18:51:21	67881	0.6	18	51	21	0	0.059326172	3.5175293	-0.028076172	0.021240234	-0.94775391	10.658936	0.084472656	0	0	0	0	0	0	0	0	0	0.94848633	0.051513672	0.13012695	-0.055664063	0.0625	-0.011962891	0	44330	0	0	0
576	577	577	Category E	-0.047851563	0.023925781	-0.65991211	-0.24316406	-0.039550781	0.45458984	-27.52	0	5/4/2018	5	4	2018	18:51:21	67881	0.7	18	51	21	0	0.059326172	3.5175293	-0.039550781	0.020263672	-0.96240234	7.3674316	0.30249023	0	0	0	0	0	0	0	0	0	0.96337891	0.036621094	0.31420898	-0.008056641	0.003417969	0.30249023	0	44330	0	0	0
577	578	578	Category E	0.14379883	0.047851563	-1.0319824	-0.27148438	-0.012207031	0.44458008	-27.64	0	5/4/2018	5	4	2018	18:51:21	67881	0.8	18	51	21	0	0.059570313	3.5288086	-0.044189453	0.013916016	-0.95996094	7.2539063	0.20410156	0	0	0	0	0	0	0	0	0	0.96118164	0.038818359	0.29370117	0.18798828	0.033691406	-0.071777344	0	44330	0	0	0
578	579	579	Category E	0.14379883	0.16796875	-0.89990234	-0.23950195	-0.03515625	0.46069336	-27.03	0	5/4/2018	5	4	2018	18:51:21	67881	0.9	18	51	21	0	0.059570313	3.5288086	-0.050292969	0.010253906	-0.96362305	14.822998	0.25805664	0	0	0	0	0	0	0	0	0	0.96508789	0.034912109	0.41552734	0.1940918	0.1574707	0.063720703	0	44330	0	0	0
579	580	580	Category E	-0.19189453	0.095947266	-0.91186523	-0.24072266	-0.050048828	0.45727539	-27.03	0	5/4/2018	5	4	2018	18:51:22	67882	0	18	51	22	0	0.059570313	3.5288086	-0.055419922	0.009521484	-0.97607422	20.562744	0.17358398	0	0	0	0	0	0	0	0	0	0.97753906	0.022460938	0.28686523	-0.13623047	0.086181641	0.064208984	0	44330	0	0	0
580	581	581	Category E	0.023925781	0.16796875	-0.77978516	-0.24902344	-0.057617188	0.45068359	-26.9	0	5/4/2018	5	4	2018	18:51:22	67882	0.1	18	51	22	0	0.059570313	3.5288086	-0.0625	0.012207031	-0.96777344	19.220215	0.25878906	0	0	0	0	0	0	0	0	0	0.96972656	0.030273438	0.43017578	0.086425781	0.15551758	0.18798828	0	44330	0	0	0
581	582	582	Category E	0.059814453	0.035888672	-1.1279297	-0.22070313	-0.070800781	0.45922852	-27.15	0	5/4/2018	5	4	2018	18:51:22	67882	0.2	18	51	22	0	0.059570313	3.5288086	-0.061279297	0.011962891	-0.97753906	16.62793	0.19433594	0	0	0	0	0	0	0	0	0	0.97973633	0.020263672	0.29516602	0.12109375	0.023681641	-0.15014648	0	44330	0	0	0
582	583	583	Category E	0.047851563	-0.095947266	-0.92382813	-0.19995117	-0.033203125	0.47338867	-27.39	0	5/4/2018	5	4	2018	18:51:22	67882	0.3	18	51	22	0	0.059570313	3.5288086	-0.068115234	0.008056641	-0.96411133	19.210693	0.16088867	0	0	0	0	0	0	0	0	0	0.96655273	0.033447266	0.26049805	0.1159668	-0.10400391	0.040283203	0	44330	0	0	0
583	584	584	Category E	0.059814453	-0.059814453	-0.97192383	-0.19140625	-0.001953125	0.48071289	-27.15	0	5/4/2018	5	4	2018	18:51:22	67882	0.4	18	51	22	0	0.059570313	3.5288086	-0.07421875	0.008300781	-0.96777344	20.099365	0.15039063	0	0	0	0	0	0	0	0	0	0.97070313	0.029296875	0.20629883	0.1340332	-0.068115234	-0.00390625	0	44330	0	0	0
584	585	585	Category E	-0.13183594	0.023925781	-0.88793945	-0.20483398	0.035400391	0.48510742	-26.9	0	5/4/2018	5	4	2018	18:51:22	67882	0.5	18	51	22	0	0.059570313	3.5288086	-0.079589844	0.008544922	-0.95336914	13.439941	0.085205078	0	0	0	0	0	0	0	0	0	0.95678711	0.043212891	0.13305664	-0.052001953	0.015136719	0.065429688	0	44330	0	0	0
585	586	586	Category E	0.011962891	0.023925781	-1.0678711	-0.23461914	0.051757813	0.45898438	-26.9	0	5/4/2018	5	4	2018	18:51:22	67882	0.6	18	51	22	0	0.059570313	3.5288086	-0.075927734	0.0078125	-0.97070313	9.1569824	0.13183594	0	0	0	0	0	0	0	0	0	0.97363281	0.026367188	0.20092773	0.087890625	0.015869141	-0.096923828	0	44330	0	0	0
586	587	587	Category E	0.035888672	-0.023925781	-0.89990234	-0.21557617	0.021240234	0.47460938	-26.9	0	5/4/2018	5	4	2018	18:51:22	67882	0.7	18	51	22	0	0.059570313	3.5288086	-0.073730469	0.005371094	-0.96728516	7.793457	0.13208008	0	0	0	0	0	0	0	0	0	0.97021484	0.029785156	0.20654297	0.10961914	-0.029296875	0.067382813	0	44330	0	0	0
587	588	588	Category E	-0.083984375	0.011962891	-0.94799805	-0.19287109	-0.015869141	0.48120117	-27.39	0	5/4/2018	5	4	2018	18:51:22	67882	0.8	18	51	22	0	0.059570313	3.5288086	-0.082519531	0.005126953	-0.96826172	6.2333984	0.021240234	0	0	0	0	0	0	0	0	0	0.97167969	0.028320313	0.028076172	-0.001220703	0.006591797	0.020263672	0	44330	0	0	0
588	589	589	Category E	-0.11987305	0.023925781	-0.91186523	-0.18969727	-0.044921875	0.47241211	-27.64	0	5/4/2018	5	4	2018	18:51:22	67882	0.9	18	51	22	0	0.059570313	3.5288086	-0.080566406	0.003417969	-0.97045898	2.3447266	0.073486328	0	0	0	0	0	0	0	0	0	0.97387695	0.026123047	0.11816406	-0.0390625	0.020263672	0.05859375	0	44330	0	0	0
589	590	590	Category E	-0.071777344	0.095947266	-1.1518555	-0.1862793	-0.080566406	0.47167969	-27.39	0	5/4/2018	5	4	2018	18:51:23	67883	0	18	51	23	0	0.059570313	3.5288086	-0.085205078	0.003662109	-0.97314453	2.519043	0.20117188	0	0	0	0	0	0	0	0	0	0.97705078	0.022949219	0.28417969	0.013427734	0.092041016	-0.1784668	0	44330	0	0	0
590	591	591	Category E	-0.011962891	0	-0.91186523	-0.18457031	-0.080566406	0.47460938	-27.64	0	5/4/2018	5	4	2018	18:51:23	67883	0.1	18	51	23	0	0.059570313	3.5288086	-0.081542969	0.002929688	-0.99047852	3.4450684	0.10498047	0	0	0	0	0	0	0	0	0	0.99365234	0.006347656	0.15136719	0.069580078	-0.002929688	0.078613281	0	44330	0	0	0
591	592	592	Category E	-0.083984375	-0.011962891	-0.94799805	-0.16650391	-0.061767578	0.4765625	-27.52	0	5/4/2018	5	4	2018	18:51:23	67883	0.2	18	51	23	0	0.059570313	3.5288086	-0.085693359	0.002197266	-0.97802734	3.5422363	0.033203125	0	0	0	0	0	0	0	0	0	0.98193359	0.018066406	0.046142578	0.001708984	-0.014160156	0.030029297	0	44330	0	0	0
592	593	593	Category E	-0.14379883	-0.047851563	-0.95996094	-0.16894531	-0.038574219	0.48681641	-27.52	0	5/4/2018	5	4	2018	18:51:23	67883	0.3	18	51	23	0	0.059570313	3.5288086	-0.08984375	0	-0.96850586	3.435791	0.072509766	0	0	0	0	0	0	0	0	0	0.97265625	0.02734375	0.11035156	-0.053710938	-0.047851563	0.008544922	0	44330	0	0	0
593	594	594	Category E	-0.16796875	0.047851563	-0.80395508	-0.16455078	-0.000244141	0.48608398	-27.64	0	5/4/2018	5	4	2018	18:51:23	67883	0.4	18	51	23	0	0.059570313	3.5288086	-0.092773438	-0.002685547	-0.97094727	3.1464844	0.18994141	0	0	0	0	0	0	0	0	0	0.9753418	0.024658203	0.29272461	-0.074951172	0.050537109	0.16699219	0	44330	0	0	0
594	595	595	Category E	-0.059814453	0.047851563	-1.0319824	-0.18554688	0.023193359	0.48144531	-27.64	0	5/4/2018	5	4	2018	18:51:23	67883	0.5	18	51	23	0	0.059570313	3.5288086	-0.088623047	0.001953125	-0.98828125	2.0620117	0.069335938	0	0	0	0	0	0	0	0	0	0.9921875	0.0078125	0.11816406	0.028808594	0.045654297	-0.043457031	0	44330	0	0	0
595	596	596	Category E	-0.047851563	0.083984375	-1.079834	-0.13964844	0.002685547	0.49682617	-27.64	0	5/4/2018	5	4	2018	18:51:23	67883	0.6	18	51	23	0	0.059570313	3.5288086	-0.088378906	-0.000488281	-0.97485352	0.20825195	0.140625	0	0	0	0	0	0	0	0	0	0.97900391	0.020996094	0.22973633	0.040527344	0.084472656	-0.10473633	0	44330	0	0	0
596	597	597	Category E	-0.19189453	-0.047851563	-0.97192383	-0.13500977	-0.014648438	0.49755859	-27.64	0	5/4/2018	5	4	2018	18:51:23	67883	0.7	18	51	23	0	0.059570313	3.5288086	-0.095458984	-0.000732422	-0.9699707	1.4851074	0.10693359	0	0	0	0	0	0	0	0	0	0.97460938	0.025390625	0.14501953	-0.096191406	-0.046875	-0.001708984	0	44330	0	0	0
597	598	598	Category E	-0.14379883	-0.011962891	-0.7199707	-0.13964844	-0.069335938	0.48583984	-27.64	0	5/4/2018	5	4	2018	18:51:23	67883	0.8	18	51	23	0	0.059570313	3.5288086	-0.1015625	0.001220703	-0.96142578	6.6953125	0.24536133	0	0	0	0	0	0	0	0	0	0.96679688	0.033203125	0.296875	-0.041992188	-0.013183594	0.24145508	0	44330	0	0	0
598	599	599	Category E	-0.047851563	-0.071777344	-1.0559082	-0.16674805	-0.096191406	0.4777832	-27.76	0	5/4/2018	5	4	2018	18:51:23	67883	0.9	18	51	23	0	0.059570313	3.5288086	-0.10424805	-0.000732422	-0.95727539	10.300781	0.13378906	0	0	0	0	0	0	0	0	0	0.96313477	0.036865234	0.22583008	0.056396484	-0.070800781	-0.098388672	0	44330	0	0	0
599	600	600	Category E	-0.035888672	-0.095947266	-0.98388672	-0.15161133	-0.062255859	0.48291016	-27.76	0	5/4/2018	5	4	2018	18:51:24	67884	0	18	51	24	0	0.059570313	3.5288086	-0.10424805	-0.000732422	-0.95727539	11.08252	0.12011719	0	0	0	0	0	0	0	0	0	0.96313477	0.036865234	0.18994141	0.068359375	-0.094970703	-0.026367188	0	44330	0	0	0
600	601	601	Category E	-0.21582031	-0.035888672	-0.94799805	-0.13745117	-0.059814453	0.49243164	-27.76	0	5/4/2018	5	4	2018	18:51:24	67884	0.1	18	51	24	0	0.059570313	3.5288086	-0.10327148	-0.000976563	-0.95849609	11.859619	0.11791992	0	0	0	0	0	0	0	0	0	0.96411133	0.035888672	0.15771484	-0.11230469	-0.034667969	0.010498047	0	44330	0	0	0
601	602	602	Category E	-0.15576172	0	-0.77978516	-0.17895508	-0.017578125	0.48364258	-27.52	0	5/4/2018	5	4	2018	18:51:24	67884	0.2	18	51	24	0	0.059570313	3.5288086	-0.10058594	-0.002441406	-0.95996094	11.956055	0.18823242	0	0	0	0	0	0	0	0	0	0.96508789	0.034912109	0.23779297	-0.054931641	0.002441406	0.18017578	0	44330	0	0	0
602	603	603	Category E	-0.023925781	0	-0.99584961	-0.20605469	-0.004150391	0.47998047	-27.27	0	5/4/2018	5	4	2018	18:51:24	67884	0.3	18	51	24	0	0.059570313	3.5288086	-0.10229492	-0.002197266	-0.96069336	10.65332	0.0859375	0	0	0	0	0	0	0	0	0	0.96606445	0.033935547	0.11572266	0.078369141	0.002197266	-0.034912109	0	44330	0	0	0
603	604	604	Category E	0.011962891	0.10791016	-0.86376953	-0.16357422	-0.053466797	0.48583984	-27.64	0	5/4/2018	5	4	2018	18:51:24	67884	0.4	18	51	24	0	0.059570313	3.5288086	-0.10327148	-0.002929688	-0.95458984	7.970459	0.18383789	0	0	0	0	0	0	0	0	0	0.96020508	0.039794922	0.31713867	0.11523438	0.11083984	0.090820313	0	44330	0	0	0
604	605	605	Category E	-0.26391602	0.035888672	-0.98388672	-0.13012695	-0.068603516	0.49291992	-27.64	0	5/4/2018	5	4	2018	18:51:24	67884	0.5	18	51	24	0	0.059570313	3.5288086	-0.10180664	-0.002197266	-0.95654297	4.7001953	0.16845703	0	0	0	0	0	0	0	0	0	0.96191406	0.038085938	0.22753906	-0.16186523	0.038085938	-0.027099609	0	44330	0	0	0
605	606	606	Category E	-0.25195313	0.011962891	-0.88793945	-0.14306641	-0.093994141	0.484375	-28.01	0	5/4/2018	5	4	2018	18:51:24	67884	0.6	18	51	24	0	0.059570313	3.5288086	-0.098876953	-0.000732422	-0.95629883	4.1945801	0.16796875	0	0	0	0	0	0	0	0	0	0.96142578	0.038574219	0.23413086	-0.15283203	0.012695313	0.068359375	0	44330	0	0	0
606	607	607	Category E	-0.047851563	0.10791016	-1.1037598	-0.12353516	-0.11425781	0.48242188	-27.88	0	5/4/2018	5	4	2018	18:51:24	67884	0.7	18	51	24	0	0.059570313	3.5288086	-0.099365234	-0.001220703	-0.95581055	4.6308594	0.19091797	0	0	0	0	0	0	0	0	0	0.9609375	0.0390625	0.30883789	0.051513672	0.10913086	-0.14770508	0	44330	0	0	0
607	608	608	Category E	-0.023925781	-0.035888672	-0.97192383	-0.12353516	-0.099365234	0.48657227	-27.27	0	5/4/2018	5	4	2018	18:51:24	67884	0.8	18	51	24	0	0.059570313	3.5288086	-0.10131836	0	-0.95336914	2.498291	0.087158203	0	0	0	0	0	0	0	0	0	0.95874023	0.041259766	0.1315918	0.077392578	-0.035888672	-0.018310547	0	44330	0	0	0
608	609	609	Category E	-0.10791016	0	-0.92382813	-0.10888672	-0.079101563	0.49438477	-27.27	0	5/4/2018	5	4	2018	18:51:24	67884	0.9	18	51	24	0	0.059570313	3.5288086	-0.10131836	0.000244141	-0.95166016	1.5546875	0.028564453	0	0	0	0	0	0	0	0	0	0.95703125	0.04296875	0.034667969	-0.006347656	-0.000244141	0.027832031	0	44330	0	0	0
609	610	610	Category E	-0.34790039	-0.011962891	-0.94799805	-0.14501953	-0.049316406	0.49438477	-27.15	0	5/4/2018	5	4	2018	18:51:25	67885	0	18	51	25	0	0.059570313	3.5288086	-0.097900391	-0.002441406	-0.95654297	3.0959473	0.25	0	0	0	0	0	0	0	0	0	0.96166992	0.038330078	0.26782227	-0.24975586	-0.009277344	0.008544922	0	44330	0	0	0
610	611	611	Category E	-0.059814453	-0.011962891	-0.75585938	-0.1550293	-0.010009766	0.49511719	-27.27	0	5/4/2018	5	4	2018	18:51:25	67885	0.1	18	51	25	0	0.059570313	3.5288086	-0.098876953	-0.002929688	-0.95654297	3.5446777	0.20483398	0	0	0	0	0	0	0	0	0	0.96166992	0.038330078	0.24902344	0.0390625	-0.008789063	0.20068359	0	44330	0	0	0
611	612	612	Category E	-0.035888672	-0.047851563	-1.1757813	-0.14770508	-0.005859375	0.49438477	-27.39	0	5/4/2018	5	4	2018	18:51:25	67885	0.2	18	51	25	0	0.059570313	3.5288086	-0.10083008	-0.001464844	-0.95117188	3.0739746	0.23803711	0	0	0	0	0	0	0	0	0	0.95654297	0.043457031	0.33544922	0.064941406	-0.046142578	-0.22436523	0	44330	0	0	0
612	613	613	Category E	-0.071777344	0.14379883	-1.0439453	-0.11889648	-0.044189453	0.49902344	-27.64	0	5/4/2018	5	4	2018	18:51:25	67885	0.3	18	51	25	0	0.059570313	3.5288086	-0.10131836	-0.002929688	-0.94921875	3.1179199	0.17724609	0	0	0	0	0	0	0	0	0	0.95458984	0.045410156	0.27099609	0.029541016	0.14672852	-0.094482422	0	44330	0	0	0
613	614	614	Category E	-0.38378906	-0.071777344	-1.0078125	-0.081054688	-0.059326172	0.50024414	-27.64	0	5/4/2018	5	4	2018	18:51:25	67885	0.4	18	51	25	0	0.059570313	3.5288086	-0.098632813	-0.001464844	-0.95117188	4.4296875	0.29907227	0	0	0	0	0	0	0	0	0	0.95605469	0.043945313	0.41186523	-0.28491211	-0.070068359	-0.056396484	0	44330	0	0	0
614	615	615	Category E	-0.32397461	0.011962891	-0.70776367	-0.088623047	-0.10327148	0.48120117	-27.88	0	5/4/2018	5	4	2018	18:51:25	67885	0.5	18	51	25	0	0.059570313	3.5288086	-0.10327148	-0.001464844	-0.95117188	7.5993652	0.32885742	0	0	0	0	0	0	0	0	0	0.95678711	0.043212891	0.4777832	-0.22045898	0.013427734	0.2434082	0	44330	0	0	0
615	616	616	Category E	-0.56396484	0	-1.2839355	-0.039794922	-0.12597656	0.49169922	-28.13	0	5/4/2018	5	4	2018	18:51:25	67885	0.6	18	51	25	0	0.059326172	3.5255859	-0.10473633	-0.000976563	-0.94726563	9.463623	0.5690918	0	0	0	0	0	0	0	0	0	0.953125	0.046875	0.79663086	-0.45898438	0.000976563	-0.33642578	0	44330	0	0	0
616	617	617	Category E	-0.25195313	-0.19189453	-1.4038086	-0.008789063	-0.095947266	0.49511719	-28.13	0	5/4/2018	5	4	2018	18:51:25	67885	0.7	18	51	25	0	0.059326172	3.5255859	-0.10424805	-0.002197266	-0.94873047	10.131836	0.5144043	0	0	0	0	0	0	0	0	0	0.9543457	0.045654297	0.79199219	-0.14746094	-0.18945313	-0.45483398	0	44330	0	0	0
617	618	618	Category E	-0.2277832	-0.2277832	-0.95996094	0.065185547	-0.060058594	0.50268555	-28.13	0	5/4/2018	5	4	2018	18:51:25	67885	0.8	18	51	25	0	0.059326172	3.5255859	-0.10522461	-0.002685547	-0.95214844	9.588623	0.25610352	0	0	0	0	0	0	0	0	0	0.95800781	0.041992188	0.35498047	-0.12231445	-0.22485352	-0.007568359	0	44330	0	0	0
618	619	619	Category E	-0.49194336	-0.011962891	-0.93579102	-0.0390625	-0.045410156	0.50878906	-28.01	0	5/4/2018	5	4	2018	18:51:25	67885	0.9	18	51	25	0	0.059326172	3.5255859	-0.10864258	-0.003173828	-0.9519043	6.5751953	0.38354492	0	0	0	0	0	0	0	0	0	0.95800781	0.041992188	0.40771484	-0.38305664	-0.008544922	0.016113281	0	44330	0	0	0
619	620	620	Category E	-0.23999023	0.11987305	-1.0078125	-0.14477539	-0.030029297	0.49267578	-28.01	0	5/4/2018	5	4	2018	18:51:26	67886	0	18	51	26	0	0.059326172	3.5255859	-0.11279297	-0.005615234	-0.95117188	3.3034668	0.18725586	0	0	0	0	0	0	0	0	0	0.95800781	0.041992188	0.30908203	-0.12695313	0.12548828	-0.056396484	0	44330	0	0	0
620	621	621	Category E	0.011962891	0.10791016	-0.89990234	-0.12133789	-0.051513672	0.49951172	-27.76	0	5/4/2018	5	4	2018	18:51:26	67886	0.1	18	51	26	0	0.059326172	3.5255859	-0.11279297	-0.006835938	-0.95214844	0.70336914	0.17749023	0	0	0	0	0	0	0	0	0	0.95898438	0.041015625	0.29223633	0.12475586	0.11474609	0.052246094	0	44330	0	0	0
621	622	622	Category E	-0.29980469	0.011962891	-0.76782227	-0.10839844	-0.067382813	0.49365234	-28.01	0	5/4/2018	5	4	2018	18:51:26	67886	0.2	18	51	26	0	0.059326172	3.5255859	-0.11328125	-0.007568359	-0.95532227	3.2243652	0.26513672	0	0	0	0	0	0	0	0	0	0.9621582	0.037841797	0.39355469	-0.1862793	0.01953125	0.1875	0	44330	0	0	0
622	623	623	Category E	-0.21582031	0.011962891	-0.76782227	-0.16308594	-0.11035156	0.47558594	-28.01	0	5/4/2018	5	4	2018	18:51:26	67886	0.3	18	51	26	0	0.059326172	3.5255859	-0.11645508	-0.007324219	-0.95410156	0.46875	0.21191406	0	0	0	0	0	0	0	0	0	0.96118164	0.038818359	0.3046875	-0.099121094	0.019287109	0.1862793	0	44330	0	0	0
623	624	624	Category E	-0.071777344	-0.15576172	-0.92382813	-0.14648438	-0.10546875	0.47998047	-27.76	0	5/4/2018	5	4	2018	18:51:26	67886	0.4	18	51	26	0	0.059326172	3.5255859	-0.11962891	-0.005126953	-0.9519043	2.965332	0.16040039	0	0	0	0	0	0	0	0	0	0.95922852	0.040771484	0.2265625	0.047851563	-0.15039063	0.028076172	0	44330	0	0	0
624	625	625	Category E	-0.023925781	-0.11987305	-1.0559082	-0.12280273	-0.093994141	0.4855957	-27.64	0	5/4/2018	5	4	2018	18:51:26	67886	0.5	18	51	26	0	0.059326172	3.5255859	-0.12304688	-0.004638672	-0.94873047	4.3200684	0.18554688	0	0	0	0	0	0	0	0	0	0.95678711	0.043212891	0.32104492	0.099121094	-0.11499023	-0.10693359	0	44330	0	0	0
625	626	626	Category E	-0.20385742	-0.011962891	-0.89990234	-0.12866211	-0.064697266	0.49047852	-27.64	0	5/4/2018	5	4	2018	18:51:26	67886	0.6	18	51	26	0	0.059326172	3.5255859	-0.12231445	-0.006103516	-0.94897461	4.1113281	0.095214844	0	0	0	0	0	0	0	0	0	0.95678711	0.043212891	0.13623047	-0.081298828	-0.005615234	0.049072266	0	44330	0	0	0
626	627	627	Category E	-0.10791016	-0.047851563	-0.89990234	-0.16625977	-0.039550781	0.48608398	-27.52	0	5/4/2018	5	4	2018	18:51:26	67886	0.7	18	51	26	0	0.059326172	3.5255859	-0.12402344	-0.005859375	-0.94995117	3.8374023	0.067138672	0	0	0	0	0	0	0	0	0	0.95800781	0.041992188	0.1081543	0.016113281	-0.041748047	0.050048828	0	44330	0	0	0
627	628	628	Category E	-0.10791016	0.071777344	-0.89990234	-0.16015625	-0.04296875	0.48706055	-27.52	0	5/4/2018	5	4	2018	18:51:26	67886	0.8	18	51	26	0	0.059326172	3.5255859	-0.12646484	-0.005126953	-0.94824219	3.9775391	0.092773438	0	0	0	0	0	0	0	0	0	0.95678711	0.043212891	0.14404297	0.018554688	0.076904297	0.048339844	0	44330	0	0	0
628	629	629	Category E	-0.10791016	-0.011962891	-1.0439453	-0.10180664	-0.063720703	0.49707031	-27.64	0	5/4/2018	5	4	2018	18:51:26	67886	0.9	18	51	26	0	0.059326172	3.5255859	-0.12646484	-0.006103516	-0.94873047	2.7670898	0.097167969	0	0	0	0	0	0	0	0	0	0.95703125	0.04296875	0.11962891	0.018554688	-0.005615234	-0.094970703	0	44330	0	0	0
629	630	630	Category E	-0.19189453	-0.047851563	-0.89990234	-0.089599609	-0.073242188	0.49682617	-27.52	0	5/4/2018	5	4	2018	18:51:27	67887	0	18	51	27	0	0.059326172	3.5255859	-0.12353516	-0.0078125	-0.95703125	2.7282715	0.097412109	0	0	0	0	0	0	0	0	0	0.96508789	0.034912109	0.1652832	-0.068115234	-0.039794922	0.057128906	0	44330	0	0	0
630	631	631	Category E	-0.16796875	-0.023925781	-0.98388672	-0.11157227	-0.10986328	0.48461914	-27.39	0	5/4/2018	5	4	2018	18:51:27	67887	0.1	18	51	27	0	0.059326172	3.5255859	-0.12670898	-0.009277344	-0.95263672	6.6308594	0.053466797	0	0	0	0	0	0	0	0	0	0.96118164	0.038818359	0.086669922	-0.041015625	-0.014404297	-0.031005859	0	44330	0	0	0
631	632	632	Category E	-0.071777344	-0.095947266	-1.0078125	-0.1015625	-0.11254883	0.48461914	-27.52	0	5/4/2018	5	4	2018	18:51:27	67887	0.2	18	51	27	0	0.059326172	3.5255859	-0.12988281	-0.007324219	-0.9440918	10.414551	0.12353516	0	0	0	0	0	0	0	0	0	0.953125	0.046875	0.21044922	0.058105469	-0.088378906	-0.063476563	0	44330	0	0	0
632	633	633	Category E	-0.095947266	-0.083984375	-1.0559082	-0.089355469	-0.10595703	0.49121094	-27.39	0	5/4/2018	5	4	2018	18:51:27	67887	0.3	18	51	27	0	0.059326172	3.5255859	-0.12548828	-0.006347656	-0.95458984	8.9541016	0.13061523	0	0	0	0	0	0	0	0	0	0.96289063	0.037109375	0.20800781	0.029541016	-0.077392578	-0.10107422	0	44330	0	0	0
633	634	634	Category E	-0.20385742	-0.035888672	-0.89990234	-0.10913086	-0.079589844	0.49145508	-27.03	0	5/4/2018	5	4	2018	18:51:27	67887	0.4	18	51	27	0	0.059326172	3.5255859	-0.12792969	-0.0078125	-0.95019531	5.7392578	0.095214844	0	0	0	0	0	0	0	0	0	0.95898438	0.041015625	0.15429688	-0.075683594	-0.027832031	0.050292969	0	44330	0	0	0
634	635	635	Category E	-0.11987305	0.071777344	-1.1279297	-0.16015625	-0.041259766	0.48803711	-27.39	0	5/4/2018	5	4	2018	18:51:27	67887	0.5	18	51	27	0	0.059326172	3.5255859	-0.12182617	-0.010253906	-0.95849609	2.8918457	0.18823242	0	0	0	0	0	0	0	0	0	0.96630859	0.033691406	0.25341797	0.001953125	0.08203125	-0.16918945	0	44330	0	0	0
635	636	636	Category E	-0.071777344	0	-1.0559082	-0.16723633	-0.068359375	0.48022461	-27.39	0	5/4/2018	5	4	2018	18:51:27	67887	0.6	18	51	27	0	0.059326172	3.5255859	-0.12231445	-0.010253906	-0.95849609	0.50756836	0.11010742	0	0	0	0	0	0	0	0	0	0.96630859	0.033691406	0.15820313	0.050537109	0.010253906	-0.097167969	0	44330	0	0	0
636	637	637	Category E	-0.071777344	0.083984375	-0.81591797	-0.140625	-0.071533203	0.47998047	-27.52	0	5/4/2018	5	4	2018	18:51:27	67887	0.7	18	51	27	0	0.059326172	3.5255859	-0.12133789	-0.010009766	-0.94506836	0.62036133	0.16723633	0	0	0	0	0	0	0	0	0	0.95288086	0.047119141	0.27294922	0.049560547	0.093994141	0.12915039	0	44330	0	0	0
637	638	638	Category E	-0.083984375	-0.071777344	-0.76782227	-0.16333008	-0.096191406	0.47680664	-27.88	0	5/4/2018	5	4	2018	18:51:27	67887	0.8	18	51	27	0	0.059326172	3.5255859	-0.11865234	-0.007568359	-0.96044922	1.3444824	0.20581055	0	0	0	0	0	0	0	0	0	0.96777344	0.032226563	0.29125977	0.034667969	-0.063964844	0.19262695	0	44330	0	0	0
638	639	639	Category E	0.035888672	-0.071777344	-0.97192383	-0.17529297	-0.13330078	0.45947266	-27.88	0	5/4/2018	5	4	2018	18:51:27	67887	0.9	18	51	27	0	0.059326172	3.5255859	-0.11499023	-0.006591797	-0.96655273	8.3041992	0.16430664	0	0	0	0	0	0	0	0	0	0.97338867	0.026611328	0.22119141	0.15087891	-0.064941406	-0.005126953	0	44330	0	0	0
639	640	640	Category E	0.023925781	-0.095947266	-1.0197754	-0.17041016	-0.12304688	0.45678711	-28.13	0	5/4/2018	5	4	2018	18:51:28	67888	0	18	51	28	0	0.059326172	3.5255859	-0.11645508	-0.006103516	-0.95336914	10.819824	0.17919922	0	0	0	0	0	0	0	0	0	0.96044922	0.039550781	0.29638672	0.14038086	-0.089599609	-0.066162109	0	44330	0	0	0
640	641	641	Category E	0.059814453	-0.13183594	-0.92382813	-0.16772461	-0.10791016	0.47558594	-28.37	0	5/4/2018	5	4	2018	18:51:28	67888	0.1	18	51	28	0	0.059326172	3.5255859	-0.11572266	-0.007080078	-0.96533203	11.125732	0.21923828	0	0	0	0	0	0	0	0	0	0.97216797	0.027832031	0.34179688	0.17553711	-0.12451172	0.041503906	0	44330	0	0	0
641	642	642	Category E	-0.21582031	-0.071777344	-0.87597656	-0.16308594	-0.11499023	0.46923828	-28.37	0	5/4/2018	5	4	2018	18:51:28	67888	0.2	18	51	28	0	0.059326172	3.5255859	-0.10864258	-0.003417969	-0.95776367	12.268311	0.15087891	0	0	0	0	0	0	0	0	0	0.96386719	0.036132813	0.25708008	-0.10693359	-0.068115234	0.081787109	0	44330	0	0	0
642	643	643	Category E	-0.035888672	-0.095947266	-0.75585938	-0.18774414	-0.095214844	0.47021484	-28.13	0	5/4/2018	5	4	2018	18:51:28	67888	0.3	18	51	28	0	0.059326172	3.5255859	-0.10791016	-0.002929688	-0.96044922	11.169189	0.23608398	0	0	0	0	0	0	0	0	0	0.96655273	0.033447266	0.36962891	0.072021484	-0.092773438	0.20458984	0	44330	0	0	0
643	644	644	Category E	0.035888672	0.10791016	-1.1638184	-0.17700195	-0.079833984	0.47094727	-28.01	0	5/4/2018	5	4	2018	18:51:28	67888	0.4	18	51	28	0	0.059326172	3.5255859	-0.109375	-0.000732422	-0.96191406	9.5507813	0.27124023	0	0	0	0	0	0	0	0	0	0.96826172	0.031738281	0.45581055	0.14526367	0.10864258	-0.20166016	0	44330	0	0	0
644	645	645	Category E	0.083984375	0.15576172	-1.0078125	-0.12548828	-0.1159668	0.47900391	-27.88	0	5/4/2018	5	4	2018	18:51:28	67888	0.5	18	51	28	0	0.059326172	3.5255859	-0.10913086	-0.002929688	-0.9519043	6.8850098	0.25634766	0	0	0	0	0	0	0	0	0	0.95800781	0.041992188	0.40795898	0.19311523	0.15869141	-0.055664063	0	44330	0	0	0
645	646	646	Category E	-0.25195313	0	-0.92382813	-0.098388672	-0.12646484	0.484375	-27.88	0	5/4/2018	5	4	2018	18:51:28	67888	0.6	18	51	28	0	0.059326172	3.5255859	-0.10595703	-0.006591797	-0.96459961	7.4499512	0.15161133	0	0	0	0	0	0	0	0	0	0.97045898	0.029541016	0.19335938	-0.14575195	0.006591797	0.040771484	0	44330	0	0	0
646	647	647	Category E	-0.095947266	0.023925781	-0.68383789	-0.10351563	-0.16259766	0.47241211	-28.01	0	5/4/2018	5	4	2018	18:51:28	67888	0.7	18	51	28	0	0.059326172	3.5255859	-0.098876953	-0.006347656	-0.96240234	8.8308105	0.2800293	0	0	0	0	0	0	0	0	0	0.9675293	0.032470703	0.31201172	0.002929688	0.030273438	0.27856445	0	44330	0	0	0
647	648	648	Category E	-0.011962891	0.023925781	-1.1398926	-0.11645508	-0.19091797	0.46044922	-27.88	0	5/4/2018	5	4	2018	18:51:28	67888	0.8	18	51	28	0	0.059326172	3.5255859	-0.10180664	-0.006591797	-0.95141602	7.8752441	0.21069336	0	0	0	0	0	0	0	0	0	0.95703125	0.04296875	0.30859375	0.08984375	0.030517578	-0.18823242	0	44330	0	0	0
648	649	649	Category E	0	0	-1.0197754	-0.085205078	-0.15722656	0.47387695	-28.01	0	5/4/2018	5	4	2018	18:51:28	67888	0.9	18	51	28	0	0.059326172	3.5255859	-0.10058594	-0.005126953	-0.95776367	4.848877	0.11816406	0	0	0	0	0	0	0	0	0	0.96313477	0.036865234	0.16748047	0.10058594	0.005126953	-0.061767578	0	44330	0	0	0
649	650	650	Category E	-0.11987305	-0.035888672	-0.94799805	-0.088623047	-0.15966797	0.47583008	-27.88	0	5/4/2018	5	4	2018	18:51:29	67889	0	18	51	29	0	0.059326172	3.5255859	-0.10083008	-0.005371094	-0.94824219	4.2302246	0.035644531	0	0	0	0	0	0	0	0	0	0.95385742	0.046142578	0.049804688	-0.018798828	-0.030273438	0.000244141	0	44330	0	0	0
650	651	651	Category E	-0.10791016	0.011962891	-0.79199219	-0.12109375	-0.12841797	0.47290039	-27.88	0	5/4/2018	5	4	2018	18:51:29	67889	0.1	18	51	29	0	0.059326172	3.5255859	-0.097412109	-0.009277344	-0.96313477	4.796875	0.17285156	0	0	0	0	0	0	0	0	0	0.96826172	0.031738281	0.20288086	-0.010253906	0.021240234	0.17114258	0	44330	0	0	0
651	652	652	Category E	-0.071777344	-0.011962891	-0.88793945	-0.15649414	-0.08984375	0.48095703	-27.52	0	5/4/2018	5	4	2018	18:51:29	67889	0.2	18	51	29	0	0.059326172	3.5255859	-0.093017578	-0.007324219	-0.95581055	2.0412598	0.071289063	0	0	0	0	0	0	0	0	0	0.96044922	0.039550781	0.09375	0.021240234	-0.004394531	0.067871094	0	44330	0	0	0
652	653	653	Category E	0.035888672	0.023925781	-0.83984375	-0.14477539	-0.097412109	0.47924805	-27.27	0	5/4/2018	5	4	2018	18:51:29	67889	0.3	18	51	29	0	0.059326172	3.5255859	-0.094970703	-0.005371094	-0.96459961	0.64331055	0.18310547	0	0	0	0	0	0	0	0	0	0.96923828	0.030761719	0.28515625	0.13085938	0.029296875	0.12475586	0	44330	0	0	0
653	654	654	Category E	-0.26391602	0.011962891	-1.0078125	-0.11303711	-0.11230469	0.48144531	-27.27	0	5/4/2018	5	4	2018	18:51:29	67889	0.4	18	51	29	0	0.059814453	3.4853027	-0.094726563	-0.006347656	-0.96582031	1.7875977	0.17504883	0	0	0	0	0	0	0	0	0	0.97045898	0.029541016	0.22924805	-0.16894531	0.018310547	-0.041748047	0	44330	0	0	0
654	655	655	Category E	-0.071777344	0	-0.76782227	-0.12182617	-0.12817383	0.47875977	-27.52	0	5/4/2018	5	4	2018	18:51:29	67889	0.5	18	51	29	0	0.059814453	3.4853027	-0.090820313	-0.006835938	-0.95776367	4.3286133	0.19091797	0	0	0	0	0	0	0	0	0	0.96191406	0.038085938	0.21606445	0.019042969	0.006835938	0.18994141	0	44330	0	0	0
655	656	656	Category E	-0.035888672	-0.011962891	-1.0678711	-0.092773438	-0.15966797	0.47265625	-27.76	0	5/4/2018	5	4	2018	18:51:29	67889	0.6	18	51	29	0	0.059814453	3.4853027	-0.091064453	-0.010009766	-0.96875	2.9729004	0.11328125	0	0	0	0	0	0	0	0	0	0.97314453	0.026855469	0.15625	0.055175781	-0.001708984	-0.098876953	0	44330	0	0	0
656	657	657	Category E	-0.11987305	-0.011962891	-0.94799805	-0.091308594	-0.13012695	0.47924805	-27.88	0	5/4/2018	5	4	2018	18:51:29	67889	0.7	18	51	29	0	0.059814453	3.4853027	-0.081298828	-0.006835938	-0.95556641	1.5078125	0.039306641	0	0	0	0	0	0	0	0	0	0.95898438	0.041015625	0.051025391	-0.038330078	-0.004882813	0.007568359	0	44330	0	0	0
657	658	658	Category E	-0.14379883	0.011962891	-0.99584961	-0.072753906	-0.12426758	0.48901367	-27.88	0	5/4/2018	5	4	2018	18:51:29	67889	0.8	18	51	29	0	0.059814453	3.4853027	-0.080322266	-0.002441406	-0.96240234	3.7304688	0.072998047	0	0	0	0	0	0	0	0	0	0.96582031	0.034179688	0.11108398	-0.063232422	0.014404297	-0.033203125	0	44330	0	0	0
658	659	659	Category E	-0.19189453	-0.035888672	-0.85180664	-0.088867188	-0.083740234	0.49658203	-27.64	0	5/4/2018	5	4	2018	18:51:29	67889	0.9	18	51	29	0	0.059814453	3.4853027	-0.072753906	0.000244141	-0.95507813	6.1140137	0.16162109	0	0	0	0	0	0	0	0	0	0.95800781	0.041992188	0.25830078	-0.11889648	-0.036132813	0.10327148	0	44330	0	0	0
659	660	660	Category E	-0.19189453	0.011962891	-0.99584961	-0.11010742	-0.051513672	0.49511719	-27.76	0	5/4/2018	5	4	2018	18:51:30	67890	0	18	51	30	0	0.059814453	3.4853027	-0.069335938	-0.000244141	-0.94213867	11.728271	0.1340332	0	0	0	0	0	0	0	0	0	0.94458008	0.055419922	0.18823242	-0.12231445	0.012207031	-0.053466797	0	44330	0	0	0
660	661	661	Category E	0	0.10791016	-1.0319824	-0.12133789	-0.061523438	0.49658203	-27.52	0	5/4/2018	5	4	2018	18:51:30	67890	0.1	18	51	30	0	0.059814453	3.4853027	-0.066894531	-0.005371094	-0.953125	19.024902	0.15332031	0	0	0	0	0	0	0	0	0	0.95532227	0.044677734	0.2590332	0.066894531	0.11328125	-0.078613281	0	44330	0	0	0
661	662	662	Category E	-0.20385742	0.059814453	-1.0197754	-0.095947266	-0.065429688	0.49804688	-27.52	0	5/4/2018	5	4	2018	18:51:30	67890	0.2	18	51	30	0	0.059814453	3.4853027	-0.065185547	-0.008544922	-0.94799805	22.125977	0.17041016	0	0	0	0	0	0	0	0	0	0.95019531	0.049804688	0.27856445	-0.13842773	0.068359375	-0.071533203	0	44330	0	0	0
662	663	663	Category E	-0.20385742	0.071777344	-0.74389648	-0.12475586	-0.08203125	0.4909668	-27.39	0	5/4/2018	5	4	2018	18:51:30	67890	0.3	18	51	30	0	0.059814453	3.4853027	-0.061035156	-0.007324219	-0.96313477	20.679688	0.27319336	0	0	0	0	0	0	0	0	0	0.96508789	0.034912109	0.44116211	-0.14257813	0.079101563	0.21923828	0	44330	0	0	0
663	664	664	Category E	-0.20385742	-0.023925781	-0.73193359	-0.14892578	-0.12109375	0.47436523	-27.15	0	5/4/2018	5	4	2018	18:51:30	67890	0.4	18	51	30	0	0.059814453	3.4853027	-0.060791016	-0.009277344	-0.96655273	21.136475	0.27514648	0	0	0	0	0	0	0	0	0	0.96850586	0.031494141	0.39208984	-0.14282227	-0.014404297	0.23461914	0	44330	0	0	0
664	665	665	Category E	-0.083984375	-0.095947266	-0.89990234	-0.13525391	-0.099121094	0.48242188	-27.03	0	5/4/2018	5	4	2018	18:51:30	67890	0.5	18	51	30	0	0.059814453	3.4853027	-0.064208984	-0.007324219	-0.95410156	23.980957	0.10571289	0	0	0	0	0	0	0	0	0	0.95629883	0.043701172	0.16235352	-0.01953125	-0.088378906	0.054199219	0	44330	0	0	0
665	666	666	Category E	-0.11987305	0.047851563	-1.1518555	-0.11694336	-0.062744141	0.48852539	-27.15	0	5/4/2018	5	4	2018	18:51:30	67890	0.6	18	51	30	0	0.059814453	3.4853027	-0.068359375	-0.009277344	-0.96704102	23.704346	0.19995117	0	0	0	0	0	0	0	0	0	0.96948242	0.030517578	0.29321289	-0.051269531	0.057128906	-0.18457031	0	44330	0	0	0
666	667	667	Category E	-0.15576172	0.035888672	-0.76782227	-0.11962891	-0.010986328	0.5	-27.15	0	5/4/2018	5	4	2018	18:51:30	67890	0.7	18	51	30	0	0.059814453	3.4853027	-0.059570313	-0.008544922	-0.96850586	18.801025	0.22680664	0	0	0	0	0	0	0	0	0	0.97045898	0.029541016	0.34130859	-0.095947266	0.044433594	0.20068359	0	44330	0	0	0
667	668	668	Category E	-0.095947266	-0.059814453	-0.97192383	-0.17504883	0.02734375	0.48876953	-27.27	0	5/4/2018	5	4	2018	18:51:30	67890	0.8	18	51	30	0	0.059814453	3.4853027	-0.055419922	-0.004882813	-0.97998047	16.912598	0.068603516	0	0	0	0	0	0	0	0	0	0.98144531	0.018554688	0.10327148	-0.040283203	-0.0546875	0.008056641	0	44330	0	0	0
668	669	669	Category J	0.11987305	-0.11987305	-1.5839844	-0.098876953	-0.018066406	0.50219727	-27.76	0	5/4/2018	5	4	2018	18:51:31	67891	0.3	18	51	31	0	0.059814453	3.4853027	-0.058837891	-0.006103516	-0.9765625	20.936768	0.64306641	0	0	0	0	0	0	0	0	0	0.97827148	0.021728516	0.8996582	0.17871094	-0.11352539	-0.60717773	0	44330	0	0	0
669	670	670	Category J	-0.32397461	-0.011962891	-0.80395508	-0.12036133	-0.002197266	0.50219727	-27.76	0	5/4/2018	5	4	2018	18:51:31	67891	0.4	18	51	31	0	0.059814453	3.4853027	-0.059326172	-0.006835938	-0.96777344	22.557129	0.3112793	0	0	0	0	0	0	0	0	0	0.96972656	0.030273438	0.43359375	-0.2644043	-0.004882813	0.16381836	0	44330	0	0	0
670	671	671	Category J	-0.27587891	0.15576172	-0.2277832	-0.2421875	0.049804688	0.46704102	-28.13	0	5/4/2018	5	4	2018	18:51:31	67891	0.5	18	51	31	0	0.059814453	3.4853027	-0.058105469	-0.010009766	-0.98486328	17.485352	0.80493164	0	0	0	0	0	0	0	0	0	0.98657227	0.013427734	1.140625	-0.2175293	0.16577148	0.75708008	0	44330	0	0	0
671	672	672	Category J	0.27587891	0.047851563	-1.7878418	-0.12597656	0.041259766	0.50585938	-28.25	0	5/4/2018	5	4	2018	18:51:31	67891	0.6	18	51	31	0	0.059814453	3.4853027	-0.055419922	-0.009277344	-0.97314453	11.578125	0.88110352	0	0	0	0	0	0	0	0	0	0.97485352	0.025146484	1.2033691	0.33129883	0.057128906	-0.81445313	0	44330	0	0	0
672	673	673	Category J	-0.3359375	-0.15576172	-0.61181641	-0.20874023	-0.040527344	0.47143555	-28.25	0	5/4/2018	5	4	2018	18:51:31	67891	0.7	18	51	31	0	0.059814453	3.4853027	-0.058837891	-0.007324219	-0.96362305	11.369629	0.47167969	0	0	0	0	0	0	0	0	0	0.96557617	0.034423828	0.77734375	-0.27685547	-0.14819336	0.35180664	0	44330	0	0	0
673	674	674	Category J	0.31176758	-0.14379883	-1.4519043	-0.23095703	-0.090087891	0.44946289	-28.13	0	5/4/2018	5	4	2018	18:51:31	67891	0.8	18	51	31	0	0.059814453	3.4853027	-0.057373047	-0.004150391	-0.97436523	13.906494	0.61914063	0	0	0	0	0	0	0	0	0	0.97607422	0.023925781	0.98583984	0.36914063	-0.1394043	-0.47729492	0	44330	0	0	0
674	675	675	Category J	-0.083984375	0.035888672	-1.0319824	-0.1784668	-0.056884766	0.48022461	-27.64	0	5/4/2018	5	4	2018	18:51:31	67891	0.9	18	51	31	0	0.059814453	3.4853027	-0.052490234	-0.004150391	-0.96704102	10.427002	0.082275391	0	0	0	0	0	0	0	0	0	0.96850586	0.031494141	0.13623047	-0.03125	0.040039063	-0.064697266	0	44330	0	0	0
675	676	676	Category J	0.011962891	0.11987305	-0.011962891	-0.23144531	0.001953125	0.46484375	-27.64	0	5/4/2018	5	4	2018	18:51:32	67892	0	18	51	32	0	0.059814453	3.4853027	-0.052001953	-0.007324219	-0.9753418	6.7529297	0.97387695	0	0	0	0	0	0	0	0	0	0.97680664	0.023193359	1.1547852	0.063964844	0.12719727	0.96337891	0	44330	0	0	0
676	677	677	Category J	0.035888672	0.13183594	-2.1958008	-0.21948242	-0.001464844	0.47485352	-27.52	0	5/4/2018	5	4	2018	18:51:32	67892	0.1	18	51	32	0	0.059814453	3.4853027	-0.047851563	-0.005371094	-0.96313477	9.5615234	1.2426758	0	0	0	0	0	0	0	0	0	0.96435547	0.035644531	1.4533691	0.083740234	0.13720703	-1.2324219	0	44330	0	0	0
677	678	678	Category J	0.14379883	0.071777344	-1.2119141	-0.1862793	-0.049804688	0.47924805	-27.76	0	5/4/2018	5	4	2018	18:51:32	67892	0.2	18	51	32	0	0.059814453	3.4853027	-0.049072266	-0.006347656	-0.9621582	11.072021	0.32495117	0	0	0	0	0	0	0	0	0	0.96337891	0.036621094	0.52075195	0.19287109	0.078125	-0.24951172	0	44330	0	0	0
678	679	679	Category J	-0.15576172	-0.023925781	0	-0.15527344	-0.094726563	0.47802734	-28.13	0	5/4/2018	5	4	2018	18:51:32	67892	0.3	18	51	32	0	0.059814453	3.4853027	-0.048095703	-0.004638672	-0.96826172	7.7575684	0.97436523	0	0	0	0	0	0	0	0	0	0.96948242	0.030517578	1.0949707	-0.10742188	-0.019042969	0.96826172	0	44330	0	0	0
679	680	680	Category J	0.011962891	-0.17993164	-1.9438477	-0.20898438	-0.071777344	0.46435547	-28.01	0	5/4/2018	5	4	2018	18:51:32	67892	0.4	18	51	32	0	0.059814453	3.4853027	-0.046875	-0.003662109	-0.95581055	5.8569336	1.005127	0	0	0	0	0	0	0	0	0	0.95678711	0.043212891	1.2231445	0.058837891	-0.17602539	-0.98779297	0	44330	0	0	0
680	681	681	Category J	0.35986328	0.25195313	-0.3359375	-0.23144531	0.024658203	0.46826172	-27.88	0	5/4/2018	5	4	2018	18:51:32	67892	0.5	18	51	32	0	0.059814453	3.4853027	-0.049072266	-0.005126953	-0.96923828	6.5319824	0.79663086	0	0	0	0	0	0	0	0	0	0.97045898	0.029541016	1.2995605	0.40893555	0.25708008	0.63330078	0	44330	0	0	0
681	682	682	Category J	-0.10791016	0.035888672	-1.0078125	-0.19628906	0.038818359	0.48461914	-27.76	0	5/4/2018	5	4	2018	18:51:32	67892	0.6	18	51	32	0	0.059814453	3.4853027	-0.046386719	-0.002685547	-0.96850586	10.251465	0.082519531	0	0	0	0	0	0	0	0	0	0.96948242	0.030517578	0.1394043	-0.061279297	0.038574219	-0.0390625	0	44330	0	0	0
682	683	683	Category J	-0.14379883	0.19189453	-1.1159668	-0.22265625	-0.023681641	0.47143555	-27.64	0	5/4/2018	5	4	2018	18:51:32	67892	0.7	18	51	32	0	0.059814453	3.4853027	-0.044677734	-0.002685547	-0.96728516	6.1608887	0.26416016	0	0	0	0	0	0	0	0	0	0.96826172	0.031738281	0.44213867	-0.098876953	0.19458008	-0.1484375	0	44330	0	0	0
683	684	684	Category J	0.035888672	-0.083984375	-0.047851563	-0.20678711	-0.063964844	0.46972656	-27.76	0	5/4/2018	5	4	2018	18:51:32	67892	0.8	18	51	32	0	0.059814453	3.4853027	-0.047119141	-0.001953125	-0.97900391	2.2624512	0.93847656	0	0	0	0	0	0	0	0	0	0.98022461	0.019775391	1.0961914	0.083007813	-0.081787109	0.93115234	0	44330	0	0	0
684	685	685	Category J	0	-0.23999023	-2.0158691	-0.20800781	-0.041503906	0.47241211	-27.88	0	5/4/2018	5	4	2018	18:51:32	67892	0.9	18	51	32	0	0.059814453	3.4853027	-0.045654297	-0.003417969	-0.96557617	5.7304688	1.0773926	0	0	0	0	0	0	0	0	0	0.96655273	0.033447266	1.3322754	0.045654297	-0.23632813	-1.0500488	0	44330	0	0	0
685	686	686	Category J	0.29980469	0.023925781	-0.69580078	-0.22973633	0.021240234	0.46826172	-27.76	0	5/4/2018	5	4	2018	18:51:33	67893	0	18	51	33	0	0.059814453	3.4853027	-0.046875	-0.008544922	-0.97436523	3.9521484	0.44580078	0	0	0	0	0	0	0	0	0	0.97558594	0.024414063	0.65771484	0.34667969	0.032470703	0.27856445	0	44330	0	0	0
686	687	687	Category J	-0.27587891	0.095947266	-0.23999023	-0.23413086	0.025390625	0.46655273	-27.64	0	5/4/2018	5	4	2018	18:51:33	67893	0.1	18	51	33	0	0.059814453	3.4853027	-0.042724609	-0.0078125	-0.96582031	1.7922363	0.76928711	0	0	0	0	0	0	0	0	0	0.96679688	0.033203125	1.0627441	-0.23291016	0.10375977	0.72583008	0	44330	0	0	0
687	688	688	Category J	0.083984375	0.071777344	-1.4758301	-0.22338867	-0.016113281	0.46069336	-27.52	0	5/4/2018	5	4	2018	18:51:33	67893	0.2	18	51	33	0	0.059082031	3.5175293	-0.0390625	-0.006835938	-0.97412109	3.5656738	0.52246094	0	0	0	0	0	0	0	0	0	0.97485352	0.025146484	0.70361328	0.12304688	0.078613281	-0.50146484	0	44330	0	0	0
688	689	689	Category J	-0.14379883	-0.011962891	-0.16796875	-0.15820313	-0.064697266	0.48364258	-27.27	0	5/4/2018	5	4	2018	18:51:33	67893	0.3	18	51	33	0	0.059082031	3.5175293	-0.039306641	-0.008544922	-0.96826172	5.3618164	0.80688477	0	0	0	0	0	0	0	0	0	0.96899414	0.031005859	0.90795898	-0.10424805	-0.003173828	0.80029297	0	44330	0	0	0
689	690	690	Category J	-0.059814453	-0.32397461	-2.1359863	-0.19970703	-0.051025391	0.47509766	-27.39	0	5/4/2018	5	4	2018	18:51:33	67893	0.4	18	51	33	0	0.059082031	3.5175293	-0.038085938	-0.008789063	-0.96020508	4.1962891	1.2172852	0	0	0	0	0	0	0	0	0	0.9609375	0.0390625	1.512207	-0.021484375	-0.31494141	-1.1755371	0	44330	0	0	0
690	691	691	Category J	0.2878418	0.13183594	-0.16796875	-0.22900391	0.014648438	0.46923828	-27.52	0	5/4/2018	5	4	2018	18:51:33	67893	0.5	18	51	33	0	0.059082031	3.5175293	-0.039794922	-0.007080078	-0.96704102	6.2822266	0.87475586	0	0	0	0	0	0	0	0	0	0.96777344	0.032226563	1.2658691	0.32763672	0.13891602	0.79907227	0	44330	0	0	0
691	692	692	Category J	-0.19189453	0.10791016	-1.8718262	-0.21411133	-0.012207031	0.47070313	-27.52	0	5/4/2018	5	4	2018	18:51:33	67893	0.6	18	51	33	0	0.059082031	3.5175293	-0.036865234	-0.006835938	-0.96289063	10.327393	0.92895508	0	0	0	0	0	0	0	0	0	0.96362305	0.036376953	1.1787109	-0.15478516	0.11474609	-0.90893555	0	44330	0	0	0
692	693	693	Category J	-0.059814453	0.071777344	-1.1398926	-0.22167969	-0.049804688	0.46850586	-27.52	0	5/4/2018	5	4	2018	18:51:33	67893	0.7	18	51	33	0	0.059082031	3.5175293	-0.033203125	-0.005126953	-0.96826172	10.555176	0.18994141	0	0	0	0	0	0	0	0	0	0.96875	0.03125	0.27514648	-0.026367188	0.076904297	-0.17138672	0	44330	0	0	0
693	694	694	Category J	-0.071777344	-0.10791016	-0.35986328	-0.13183594	-0.073730469	0.49023438	-28.01	0	5/4/2018	5	4	2018	18:51:33	67893	0.8	18	51	33	0	0.059082031	3.5175293	-0.033935547	-0.004638672	-0.96875	8.4628906	0.61865234	0	0	0	0	0	0	0	0	0	0.96948242	0.030517578	0.74975586	-0.037597656	-0.10302734	0.60888672	0	44330	0	0	0
694	695	695	Category J	-0.34790039	-0.23999023	-1.5959473	-0.18920898	-0.071044922	0.47094727	-28.13	0	5/4/2018	5	4	2018	18:51:33	67893	0.9	18	51	33	0	0.059082031	3.5175293	-0.028564453	-0.004638672	-0.95727539	4.8662109	0.75146484	0	0	0	0	0	0	0	0	0	0.95776367	0.042236328	1.1928711	-0.3190918	-0.23510742	-0.63842773	0	44330	0	0	0
695	696	696	Category J	0.21582031	0.25195313	-0.2277832	-0.22436523	0.016113281	0.46850586	-28.13	0	5/4/2018	5	4	2018	18:51:34	67894	0	18	51	34	0	0.059082031	3.5175293	-0.027832031	-0.006591797	-0.96899414	2.2719727	0.82202148	0	0	0	0	0	0	0	0	0	0.96923828	0.030761719	1.2436523	0.24365234	0.25854492	0.74121094	0	44330	0	0	0
696	697	697	Category J	-0.15576172	0.15576172	-1.9558105	-0.14697266	0.019287109	0.49609375	-28.5	0	5/4/2018	5	4	2018	18:51:34	67894	0.1	18	51	34	0	0.059082031	3.5175293	-0.024414063	-0.005859375	-0.96118164	13.697266	1.0161133	0	0	0	0	0	0	0	0	0	0.96142578	0.038574219	1.2875977	-0.13110352	0.16162109	-0.99438477	0	44330	0	0	0
697	698	698	Category J	0.35986328	0	-0.37182617	-0.18457031	-0.071777344	0.47583008	-27.88	0	5/4/2018	5	4	2018	18:51:34	67894	0.2	18	51	34	0	0.059082031	3.5175293	-0.023193359	-0.004638672	-0.96582031	12.805908	0.70703125	0	0	0	0	0	0	0	0	0	0.96630859	0.033691406	0.98193359	0.38305664	0.004638672	0.59399414	0	44330	0	0	0
698	699	699	Category J	-0.21582031	-0.071777344	0.10791016	-0.13793945	-0.082763672	0.48461914	-27.52	0	5/4/2018	5	4	2018	18:51:34	67894	0.3	18	51	34	0	0.059082031	3.5175293	-0.020263672	-0.002929688	-0.97949219	15.771973	1.1069336	0	0	0	0	0	0	0	0	0	0.97973633	0.020263672	1.3515625	-0.1953125	-0.068603516	1.0874023	0	44330	0	0	0
699	700	700	Category J	-0.035888672	-0.27587891	-1.8837891	-0.17602539	-0.040283203	0.48388672	-27.39	0	5/4/2018	5	4	2018	18:51:34	67894	0.4	18	51	34	0	0.059082031	3.5175293	-0.017822266	-0.003662109	-0.96850586	22.472412	0.95483398	0	0	0	0	0	0	0	0	0	0.96875	0.03125	1.2050781	-0.017822266	-0.27197266	-0.91503906	0	44330	0	0	0
700	701	701	Category J	0.15576172	-0.14379883	-0.49194336	-0.20629883	0.027099609	0.46826172	-27.15	0	5/4/2018	5	4	2018	18:51:34	67894	0.5	18	51	34	0	0.059082031	3.5175293	-0.015625	-0.004638672	-0.96435547	25.667236	0.52124023	0	0	0	0	0	0	0	0	0	0.96435547	0.035644531	0.78271484	0.17138672	-0.13891602	0.47241211	0	44330	0	0	0
701	702	702	Category J	0.023925781	0.095947266	-1.9799805	-0.1887207	-0.017578125	0.48120117	-27.27	0	5/4/2018	5	4	2018	18:51:34	67894	0.6	18	51	34	0	0.059082031	3.5175293	-0.014648438	-0.005859375	-0.96948242	25.304199	1.0161133	0	0	0	0	0	0	0	0	0	0.96948242	0.030517578	1.151123	0.038574219	0.10180664	-1.0102539	0	44330	0	0	0
702	703	703	Category J	-0.20385742	-0.13183594	-1.0439453	-0.23217773	-0.080322266	0.45654297	-27.27	0	5/4/2018	5	4	2018	18:51:34	67894	0.7	18	51	34	0	0.059082031	3.5175293	-0.006835938	-0.004150391	-0.95947266	9.435791	0.24926758	0	0	0	0	0	0	0	0	0	0.95947266	0.040527344	0.40869141	-0.19677734	-0.12744141	-0.084228516	0	44330	0	0	0
703	704	704	Category J	-0.3359375	0	0.071777344	-0.1484375	-0.10107422	0.47802734	-27.15	0	5/4/2018	5	4	2018	18:51:34	67894	0.8	18	51	34	0	0.059082031	3.5175293	-0.003173828	-0.00390625	-0.97338867	10.451416	1.0966797	0	0	0	0	0	0	0	0	0	0.97338867	0.026611328	1.3818359	-0.33251953	0.00390625	1.045166	0	44330	0	0	0
704	705	705	Category J	-0.35986328	-0.2878418	-2.0878906	-0.22583008	-0.057617188	0.46337891	-27.03	0	5/4/2018	5	4	2018	18:51:34	67894	0.9	18	51	34	0	0.059082031	3.5175293	0	-0.004150391	-0.97021484	8.4174805	1.2075195	0	0	0	0	0	0	0	0	0	0.97021484	0.029785156	1.7607422	-0.35986328	-0.28344727	-1.1174316	0	44330	0	0	0
705	706	706	Category J	0.49194336	0.047851563	-1.0197754	-0.17480469	0.004394531	0.48535156	-27.03	0	5/4/2018	5	4	2018	18:51:35	67895	0	18	51	35	0	0.059082031	3.5175293	-0.000244141	-0.001464844	-0.9753418	2.9106445	0.49658203	0	0	0	0	0	0	0	0	0	0.9753418	0.024658203	0.58618164	0.4921875	0.049316406	-0.044189453	0	44330	0	0	0
706	707	707	Category J	0.23999023	0.25195313	-1.8117676	-0.078369141	0.017089844	0.50732422	-27.15	0	5/4/2018	5	4	2018	18:51:35	67895	0.1	18	51	35	0	0.059082031	3.5175293	0.002929688	-0.000976563	-0.97045898	10.253906	0.90966797	0	0	0	0	0	0	0	0	0	0.97045898	0.029541016	1.3310547	0.23681641	0.25292969	-0.84106445	0	44330	0	0	0
707	708	708	Category J	-0.38378906	-0.023925781	-0.63598633	-0.22167969	-0.037353516	0.4699707	-27.52	0	5/4/2018	5	4	2018	18:51:35	67895	0.2	18	51	35	0	0.059082031	3.5175293	0.004150391	-0.000244141	-0.96191406	12.670654	0.50732422	0	0	0	0	0	0	0	0	0	0.96191406	0.038085938	0.73754883	-0.38793945	-0.0234375	0.32592773	0	44330	0	0	0
708	709	709	Category J	-0.14379883	-0.071777344	-0.34790039	-0.24316406	-0.041015625	0.46044922	-27.52	0	5/4/2018	5	4	2018	18:51:35	67895	0.3	18	51	35	0	0.059082031	3.5175293	0.005126953	0.002197266	-0.96972656	14.615479	0.64355469	0	0	0	0	0	0	0	0	0	0.96972656	0.030273438	0.8449707	-0.14892578	-0.073974609	0.62182617	0	44330	0	0	0
709	710	710	Category J	-0.095947266	-0.29980469	-2.2558594	-0.20800781	-0.027099609	0.47265625	-27.52	0	5/4/2018	5	4	2018	18:51:35	67895	0.4	18	51	35	0	0.059082031	3.5175293	0.005126953	0.002441406	-0.9519043	22.907959	1.3422852	0	0	0	0	0	0	0	0	0	0.9519043	0.048095703	1.7075195	-0.10107422	-0.30224609	-1.3037109	0	44330	0	0	0
710	711	711	Category J	0.035888672	0.023925781	-0.047851563	-0.22631836	0.070068359	0.4699707	-27.52	0	5/4/2018	5	4	2018	18:51:35	67895	0.5	18	51	35	0	0.059082031	3.5175293	0.010742188	0.000244141	-0.96850586	26.260986	0.92114258	0	0	0	0	0	0	0	0	0	0.96850586	0.031494141	0.96899414	0.024902344	0.0234375	0.9206543	0	44330	0	0	0
711	712	712	Category J	-0.3359375	0.071777344	-0.25195313	-0.2109375	-0.014160156	0.47070313	-27.76	0	5/4/2018	5	4	2018	18:51:35	67895	0.6	18	51	35	0	0.059082031	3.5175293	0.014648438	0	-0.97900391	28.362305	0.81054688	0	0	0	0	0	0	0	0	0	0.97924805	0.020751953	1.1499023	-0.35058594	0.071777344	0.72705078	0	44330	0	0	0
712	713	713	Category J	0.023925781	0.16796875	-1.9199219	-0.18310547	-0.049072266	0.48144531	-27.88	0	5/4/2018	5	4	2018	18:51:35	67895	0.7	18	51	35	0	0.059082031	3.5175293	0.007568359	-0.000244141	-0.95654297	13.470215	0.97802734	0	0	0	0	0	0	0	0	0	0.95654297	0.043457031	1.1477051	0.016113281	0.16821289	-0.96313477	0	44330	0	0	0
713	714	714	Category J	0.17993164	-0.035888672	-0.29980469	-0.1081543	-0.080322266	0.49145508	-27.88	0	5/4/2018	5	4	2018	18:51:35	67895	0.8	18	51	35	0	0.059082031	3.5175293	0.008056641	0.002197266	-0.97436523	13.748535	0.69726563	0	0	0	0	0	0	0	0	0	0.97460938	0.025390625	0.88452148	0.17163086	-0.038085938	0.67456055	0	44330	0	0	0
714	715	715	Category J	-0.071777344	-0.19189453	-1.7998047	-0.16748047	-0.057373047	0.48168945	-28.25	0	5/4/2018	5	4	2018	18:51:35	67895	0.9	18	51	35	0	0.059082031	3.5175293	0.009521484	0.004394531	-0.96386719	12.361572	0.86230469	0	0	0	0	0	0	0	0	0	0.96386719	0.036132813	1.1135254	-0.081298828	-0.19628906	-0.83569336	0	44330	0	0	0
715	716	716	Category J	0.25195313	0.16796875	-0.083984375	-0.24609375	-0.006835938	0.45922852	-27.88	0	5/4/2018	5	4	2018	18:51:36	67896	0	18	51	36	0	0.059082031	3.5175293	0.008789063	0.002441406	-0.95410156	4.9919434	0.91845703	0	0	0	0	0	0	0	0	0	0.95410156	0.045898438	1.2783203	0.24291992	0.1652832	0.87011719	0	44330	0	0	0
716	717	717	Category J	-0.16796875	0	-0.73193359	-0.19848633	-0.001708984	0.47851563	-27.88	0	5/4/2018	5	4	2018	18:51:36	67896	0.1	18	51	36	0	0.059082031	3.5175293	0.005615234	-0.001708984	-0.97753906	3.0070801	0.30078125	0	0	0	0	0	0	0	0	0	0.97753906	0.022460938	0.42114258	-0.17358398	0.001708984	0.24560547	0	44330	0	0	0
717	718	718	Category J	-0.011962891	0.059814453	-1.2597656	-0.19970703	-0.026367188	0.47485352	-28.01	0	5/4/2018	5	4	2018	18:51:36	67896	0.2	18	51	36	0	0.059082031	3.5175293	0.004394531	-0.00390625	-0.95654297	0.006835938	0.31005859	0	0	0	0	0	0	0	0	0	0.95654297	0.043457031	0.38330078	-0.016357422	0.063720703	-0.30297852	0	44330	0	0	0
718	719	719	Category J	0.13183594	0.011962891	0.035888672	-0.16699219	-0.058837891	0.4855957	-27.64	0	5/4/2018	5	4	2018	18:51:36	67896	0.3	18	51	36	0	0.059082031	3.5175293	0.003173828	-0.005371094	-0.96166992	1.5595703	1.0058594	0	0	0	0	0	0	0	0	0	0.96166992	0.038330078	1.1433105	0.12841797	0.017333984	0.99755859	0	44330	0	0	0
719	720	720	Category J	-0.14379883	-0.21582031	-2.0998535	-0.2109375	-0.062011719	0.47070313	-27.39	0	5/4/2018	5	4	2018	18:51:36	67896	0.4	18	51	36	0	0.059082031	3.5175293	0.0078125	-0.005859375	-0.96557617	5.6740723	1.1630859	0	0	0	0	0	0	0	0	0	0.96557617	0.034423828	1.4956055	-0.15161133	-0.2097168	-1.1340332	0	44330	0	0	0
720	721	721	Category J	0.27587891	0.059814453	-0.86376953	-0.25390625	-0.008789063	0.45800781	-27.27	0	5/4/2018	5	4	2018	18:51:36	67896	0.5	18	51	36	0	0.059082031	3.5175293	0.008300781	-0.004394531	-0.94287109	9.6477051	0.28613281	0	0	0	0	0	0	0	0	0	0.94311523	0.056884766	0.41088867	0.26733398	0.064208984	0.079101563	0	44330	0	0	0
721	722	722	Category J	-0.083984375	-0.071777344	-0.77978516	-0.16674805	-0.000244141	0.4921875	-27.15	0	5/4/2018	5	4	2018	18:51:36	67896	0.6	18	51	36	0	0.059082031	3.5175293	-0.004638672	-0.009277344	-0.9597168	11.413086	0.20629883	0	0	0	0	0	0	0	0	0	0.9597168	0.040283203	0.3215332	-0.079101563	-0.062255859	0.17993164	0	44330	0	0	0
722	723	723	Category J	-0.23999023	-0.035888672	-1.6918945	-0.20874023	-0.051025391	0.46704102	-27.15	0	5/4/2018	5	4	2018	18:51:36	67896	0.7	18	51	36	0	0.059082031	3.5175293	-0.000732422	-0.009521484	-0.95825195	15.095459	0.77172852	0	0	0	0	0	0	0	0	0	0.95825195	0.041748047	0.9987793	-0.23901367	-0.026123047	-0.73339844	0	44330	0	0	0
723	724	724	Category J	0.16796875	0	-0.083984375	-0.17456055	-0.098144531	0.47558594	-27.27	0	5/4/2018	5	4	2018	18:51:36	67896	0.8	18	51	36	0	0.059082031	3.5175293	0.002929688	-0.011230469	-0.95581055	18.131592	0.88720703	0	0	0	0	0	0	0	0	0	0.95581055	0.044189453	1.0478516	0.16479492	0.011230469	0.87182617	0	44330	0	0	0
724	725	725	Category J	-0.011962891	-0.25195313	-1.7158203	-0.17895508	-0.11376953	0.46679688	-27.39	0	5/4/2018	5	4	2018	18:51:36	67896	0.9	18	51	36	0	0.059082031	3.5175293	0.004882813	-0.009765625	-0.96679688	24.989258	0.78710938	0	0	0	0	0	0	0	0	0	0.96679688	0.033203125	1.0078125	-0.016845703	-0.24194336	-0.7487793	0	44330	0	0	0
725	726	726	Category J	0.071777344	0.047851563	-0.23999023	-0.26049805	-0.075195313	0.44140625	-27.39	0	5/4/2018	5	4	2018	18:51:37	67897	0	18	51	37	0	0.059082031	3.5255859	0.007324219	-0.006591797	-0.95288086	22.692383	0.71777344	0	0	0	0	0	0	0	0	0	0.95288086	0.047119141	0.83203125	0.064208984	0.054443359	0.71289063	0	44330	0	0	0
726	727	727	Category J	0.19189453	0.095947266	-1.3439941	-0.22875977	-0.070068359	0.45898438	-27.39	0	5/4/2018	5	4	2018	18:51:37	67897	0.1	18	51	37	0	0.059082031	3.5255859	0.005615234	-0.006591797	-0.95556641	24.699707	0.44262695	0	0	0	0	0	0	0	0	0	0.95556641	0.044433594	0.67700195	0.18603516	0.10253906	-0.38818359	0	44330	0	0	0
727	728	728	Category J	-0.023925781	-0.095947266	-0.671875	-0.23999023	-0.12084961	0.43481445	-27.76	0	5/4/2018	5	4	2018	18:51:37	67897	0.2	18	51	37	0	0.059082031	3.5255859	0.011474609	-0.007568359	-0.96386719	20.034424	0.30712891	0	0	0	0	0	0	0	0	0	0.96411133	0.035888672	0.41577148	-0.035400391	-0.088134766	0.29199219	0	44330	0	0	0
728	729	729	Category J	0.095947266	-0.023925781	-0.38378906	-0.17529297	-0.13745117	0.45947266	-27.76	0	5/4/2018	5	4	2018	18:51:37	67897	0.3	18	51	37	0	0.059082031	3.5255859	0.012695313	-0.008056641	-0.95703125	16.186768	0.57958984	0	0	0	0	0	0	0	0	0	0.95727539	0.042724609	0.67236328	0.083007813	-0.015625	0.57324219	0	44330	0	0	0
729	730	730	Category J	-0.26391602	0.095947266	-1.487793	-0.21435547	-0.10131836	0.46240234	-27.88	0	5/4/2018	5	4	2018	18:51:37	67897	0.4	18	51	37	0	0.059082031	3.5255859	0.016845703	-0.007324219	-0.96655273	12.216064	0.60083008	0	0	0	0	0	0	0	0	0	0.96679688	0.033203125	0.90527344	-0.28076172	0.10327148	-0.52099609	0	44330	0	0	0
730	731	731	Category J	0.13183594	0.023925781	-0.45581055	-0.22143555	-0.060302734	0.46459961	-27.88	0	5/4/2018	5	4	2018	18:51:37	67897	0.5	18	51	37	0	0.059082031	3.5255859	0.019775391	-0.002929688	-0.95092773	4.6879883	0.50830078	0	0	0	0	0	0	0	0	0	0.95117188	0.048828125	0.6340332	0.11181641	0.026855469	0.49511719	0	44330	0	0	0
731	732	732	Category J	0.2277832	0.13183594	-1.3198242	-0.23974609	-0.040283203	0.45874023	-27.76	0	5/4/2018	5	4	2018	18:51:37	67897	0.6	18	51	37	0	0.059082031	3.5255859	0.018554688	-0.004150391	-0.96044922	0.46923828	0.43725586	0	0	0	0	0	0	0	0	0	0.96069336	0.039306641	0.7043457	0.20898438	0.13598633	-0.35913086	0	44330	0	0	0
732	733	733	Category J	-0.023925781	0.059814453	-0.88793945	-0.21728516	-0.070068359	0.46435547	-27.76	0	5/4/2018	5	4	2018	18:51:37	67897	0.7	18	51	37	0	0.059082031	3.5255859	0.0234375	-0.005126953	-0.94848633	8.0791016	0.10058594	0	0	0	0	0	0	0	0	0	0.94873047	0.051269531	0.17285156	-0.047363281	0.064941406	0.060546875	0	44330	0	0	0
733	734	734	Category J	0.16796875	0.023925781	-0.095947266	-0.18530273	-0.070800781	0.4777832	-27.76	0	5/4/2018	5	4	2018	18:51:37	67897	0.8	18	51	37	0	0.059082031	3.5255859	0.026611328	-0.005859375	-0.94580078	8.1096191	0.86206055	0	0	0	0	0	0	0	0	0	0.94628906	0.053710938	1.0209961	0.14111328	0.029785156	0.84985352	0	44330	0	0	0
734	735	735	Category J	-0.023925781	-0.16796875	-1.6918945	-0.17749023	-0.064941406	0.47924805	-27.76	0	5/4/2018	5	4	2018	18:51:37	67897	0.9	18	51	37	0	0.059082031	3.5255859	0.030029297	-0.004394531	-0.95263672	8.8359375	0.75878906	0	0	0	0	0	0	0	0	0	0.953125	0.046875	0.95654297	-0.053955078	-0.16333008	-0.73901367	0	44330	0	0	0
735	736	736	Category J	0.25195313	0.047851563	-0.44384766	-0.2512207	-0.010498047	0.45605469	-27.76	0	5/4/2018	5	4	2018	18:51:38	67898	0	18	51	38	0	0.059082031	3.5255859	0.036621094	-0.001220703	-0.9440918	12.112793	0.546875	0	0	0	0	0	0	0	0	0	0.94482422	0.055175781	0.76464844	0.21508789	0.049072266	0.50024414	0	44330	0	0	0
736	737	737	Category J	-0.035888672	0.095947266	-1.3317871	-0.25292969	-0.012939453	0.46191406	-27.88	0	5/4/2018	5	4	2018	18:51:38	67898	0.1	18	51	38	0	0.059082031	3.5255859	0.038330078	-0.004394531	-0.95239258	16.245117	0.39916992	0	0	0	0	0	0	0	0	0	0.953125	0.046875	0.55395508	-0.07421875	0.1003418	-0.37915039	0	44330	0	0	0
737	738	738	Category J	0.095947266	0.14379883	-2.0759277	-0.23657227	-0.055908203	0.45825195	-27.88	0	5/4/2018	5	4	2018	18:51:38	67898	0.2	18	51	38	0	0.059082031	3.5255859	0.042724609	-0.006103516	-0.93920898	12.178223	1.1474609	0	0	0	0	0	0	0	0	0	0.94018555	0.059814453	1.3395996	0.052978516	0.14990234	-1.1364746	0	44330	0	0	0
738	739	739	Category J	0	-0.095947266	0.023925781	-0.20922852	-0.079833984	0.46435547	-27.88	0	5/4/2018	5	4	2018	18:51:38	67898	0.3	18	51	38	0	0.059082031	3.5255859	0.040283203	-0.005859375	-0.94628906	10.952637	0.97509766	0	0	0	0	0	0	0	0	0	0.94726563	0.052734375	1.1005859	-0.040283203	-0.08984375	0.97021484	0	44330	0	0	0
739	740	740	Category J	-0.011962891	-0.071777344	-0.65991211	-0.26367188	-0.089355469	0.43798828	-27.64	0	5/4/2018	5	4	2018	18:51:38	67898	0.4	18	51	38	0	0.059082031	3.5255859	0.045166016	-0.004882813	-0.95898438	15.836182	0.31176758	0	0	0	0	0	0	0	0	0	0.96020508	0.039794922	0.4230957	-0.057128906	-0.066650391	0.29907227	0	44330	0	0	0
740	741	741	Category J	0.071777344	0.011962891	-1.4399414	-0.25634766	-0.013916016	0.45581055	-27.52	0	5/4/2018	5	4	2018	18:51:38	67898	0.5	18	51	38	0	0.059082031	3.5255859	0.047607422	-0.001220703	-0.94726563	19.615723	0.4934082	0	0	0	0	0	0	0	0	0	0.94848633	0.051513672	0.52978516	0.023925781	0.013183594	-0.49243164	0	44330	0	0	0
741	742	742	Category J	0.43188477	0.19189453	-0.2277832	-0.1965332	0.048339844	0.48266602	-27.27	0	5/4/2018	5	4	2018	18:51:38	67898	0.6	18	51	38	0	0.059082031	3.5255859	0.047851563	0.000976563	-0.95263672	18.050049	0.84204102	0	0	0	0	0	0	0	0	0	0.95385742	0.046142578	1.2993164	0.38378906	0.19067383	0.72485352	0	44330	0	0	0
742	743	743	Category J	0.083984375	0.095947266	-1.8479004	-0.24560547	0.036132813	0.46240234	-27.52	0	5/4/2018	5	4	2018	18:51:38	67898	0.7	18	51	38	0	0.059082031	3.5255859	0.050048828	0.000244141	-0.93920898	18.954834	0.9140625	0	0	0	0	0	0	0	0	0	0.94042969	0.059570313	1.0378418	0.033691406	0.095458984	-0.90844727	0	44330	0	0	0
743	744	744	Category J	0.059814453	-0.047851563	-0.49194336	-0.28833008	-0.012451172	0.4362793	-27.76	0	5/4/2018	5	4	2018	18:51:38	67898	0.8	18	51	38	0	0.059082031	3.5255859	0.054931641	0.002197266	-0.9375	28.478271	0.44848633	0	0	0	0	0	0	0	0	0	0.93920898	0.060791016	0.50048828	0.004638672	-0.050048828	0.44555664	0	44330	0	0	0
744	745	745	Category J	-0.10791016	0.11987305	-1.2958984	-0.2434082	0.000488281	0.46337891	-28.01	0	5/4/2018	5	4	2018	18:51:38	67898	0.9	18	51	38	0	0.059082031	3.5255859	0.061523438	0.002441406	-0.94995117	34.232422	0.40234375	0	0	0	0	0	0	0	0	0	0.9519043	0.048095703	0.63256836	-0.16943359	0.1171875	-0.34570313	0	44330	0	0	0
745	746	746	Category J	0.15576172	0.095947266	-0.76782227	-0.25976563	0.047607422	0.46020508	-28.25	0	5/4/2018	5	4	2018	18:51:39	67899	0	18	51	39	0	0.059082031	3.5255859	0.068359375	0.006103516	-0.93554688	32.35083	0.20922852	0	0	0	0	0	0	0	0	0	0.93823242	0.061767578	0.34472656	0.087158203	0.089599609	0.16772461	0	44330	0	0	0
746	747	747	Category J	-0.059814453	0.083984375	-0.083984375	-0.20239258	0.095947266	0.47875977	-28.01	0	5/4/2018	5	4	2018	18:51:39	67899	0.1	18	51	39	0	0.059082031	3.5255859	0.064453125	0.006103516	-0.93457031	30.212891	0.86303711	0	0	0	0	0	0	0	0	0	0.93676758	0.063232422	1.0524902	-0.12426758	0.077636719	0.85058594	0	44330	0	0	0
747	748	748	Category J	-0.023925781	0.16796875	-1.5959473	-0.22070313	0.077636719	0.47192383	-27.76	0	5/4/2018	5	4	2018	18:51:39	67899	0.2	18	51	39	0	0.059082031	3.5255859	0.063720703	0.003662109	-0.9230957	32.456543	0.69775391	0	0	0	0	0	0	0	0	0	0.92529297	0.074707031	0.92456055	-0.087646484	0.1640625	-0.67260742	0	44330	0	0	0
748	749	749	Category J	0.11987305	-0.095947266	-0.15576172	-0.26391602	0.0234375	0.45458984	-27.39	0	5/4/2018	5	4	2018	18:51:39	67899	0.3	18	51	39	0	0.059082031	3.5255859	0.070556641	0.004150391	-0.92675781	29.333496	0.77905273	0	0	0	0	0	0	0	0	0	0.92944336	0.070556641	0.92016602	0.049072266	-0.10009766	0.77099609	0	44330	0	0	0
749	750	750	Category J	0.13183594	-0.19189453	-2.1359863	-0.21166992	0.002197266	0.47924805	-27.27	0	5/4/2018	5	4	2018	18:51:39	67899	0.4	18	51	39	0	0.059082031	3.5255859	0.074707031	0.004882813	-0.93383789	21.189453	1.2192383	0	0	0	0	0	0	0	0	0	0.93676758	0.063232422	1.4558105	0.056884766	-0.19677734	-1.2019043	0	44330	0	0	0
750	751	751	Category J	0.035888672	0.10791016	-1.079834	-0.26049805	0.074462891	0.453125	-27.39	0	5/4/2018	5	4	2018	18:51:39	67899	0.5	18	51	39	0	0.059082031	3.5255859	0.078125	0.008789063	-0.91674805	11.686768	0.19506836	0	0	0	0	0	0	0	0	0	0.92016602	0.079833984	0.30395508	-0.042236328	0.098876953	-0.1628418	0	44330	0	0	0
751	752	752	Category J	-0.2878418	0.023925781	0.023925781	-0.20361328	0.10449219	0.46777344	-27.64	0	5/4/2018	5	4	2018	18:51:39	67899	0.6	18	51	39	0	0.059082031	3.5255859	0.080322266	0.009033203	-0.92773438	8.4772949	1.0205078	0	0	0	0	0	0	0	0	0	0.93115234	0.068847656	1.3344727	-0.36816406	0.014648438	0.95166016	0	44330	0	0	0
752	753	753	Category J	-0.31176758	0.059814453	-2.0517578	-0.28295898	0.059814453	0.44824219	-27.76	0	5/4/2018	5	4	2018	18:51:39	67899	0.7	18	51	39	0	0.059082031	3.5255859	0.085449219	0.006591797	-0.94018555	0.97363281	1.1813965	0	0	0	0	0	0	0	0	0	0.9440918	0.055908203	1.5617676	-0.3972168	0.052978516	-1.1113281	0	44330	0	0	0
753	754	754	Category J	0.44384766	0.035888672	-0.59985352	-0.23901367	0.004882813	0.46606445	-27.88	0	5/4/2018	5	4	2018	18:51:39	67899	0.8	18	51	39	0	0.059082031	3.5255859	0.083740234	0.003173828	-0.92895508	8.3210449	0.48876953	0	0	0	0	0	0	0	0	0	0.93286133	0.067138672	0.72192383	0.35986328	0.032470703	0.32910156	0	44330	0	0	0
754	755	755	Category J	-0.14379883	-0.10791016	-0.25195313	-0.21948242	-0.010009766	0.46459961	-27.88	0	5/4/2018	5	4	2018	18:51:39	67899	0.9	18	51	39	0	0.059082031	3.5255859	0.080566406	0.004394531	-0.93310547	18.800781	0.72583008	0	0	0	0	0	0	0	0	0	0.93652344	0.063476563	1.0180664	-0.22436523	-0.11230469	0.68115234	0	44330	0	0	0
755	756	756	Category J	-0.25195313	-0.23999023	-1.8837891	-0.23852539	0.018066406	0.4621582	-27.88	0	5/4/2018	5	4	2018	18:51:40	67900	0	18	51	40	0	0.059082031	3.5255859	0.082275391	0.006347656	-0.92358398	23.652588	1.0458984	0	0	0	0	0	0	0	0	0	0.92724609	0.072753906	1.5407715	-0.33422852	-0.24633789	-0.95996094	0	44330	0	0	0
756	757	757	Category J	-0.059814453	-0.035888672	-0.51586914	-0.22167969	0.030273438	0.47558594	-28.25	0	5/4/2018	5	4	2018	18:51:40	67900	0.1	18	51	40	0	0.059082031	3.5255859	0.078857422	0.005126953	-0.9362793	27.417969	0.44458008	0	0	0	0	0	0	0	0	0	0.93945313	0.060546875	0.6003418	-0.13867188	-0.041015625	0.42041016	0	44330	0	0	0
757	758	758	Category J	0.047851563	-0.047851563	-1.619873	-0.24365234	-0.000732422	0.46069336	-28.13	0	5/4/2018	5	4	2018	18:51:40	67900	0.2	18	51	40	0	0.059082031	3.5255859	0.078369141	0.004150391	-0.93286133	40.930908	0.68945313	0	0	0	0	0	0	0	0	0	0.9362793	0.063720703	0.76953125	-0.030517578	-0.052001953	-0.68676758	0	44330	0	0	0
758	759	759	Category J	0.21582031	-0.071777344	-0.32397461	-0.26855469	-0.067138672	0.43823242	-28.25	0	5/4/2018	5	4	2018	18:51:40	67900	0.3	18	51	40	0	0.059082031	3.5255859	0.083251953	0.004882813	-0.94067383	41.813232	0.63525391	0	0	0	0	0	0	0	0	0	0.94433594	0.055664063	0.82568359	0.13232422	-0.076660156	0.61669922	0	44330	0	0	0
759	760	760	Category J	0.047851563	-0.059814453	-0.13183594	-0.23999023	-0.10571289	0.44799805	-28.5	0	5/4/2018	5	4	2018	18:51:40	67900	0.4	18	51	40	0	0.059082031	3.5255859	0.079345703	0.005371094	-0.94726563	42.876465	0.81860352	0	0	0	0	0	0	0	0	0	0.95068359	0.049316406	0.91235352	-0.031494141	-0.065185547	0.81542969	0	44330	0	0	0
760	761	761	Category J	-0.68383789	-0.13183594	-1.6679688	-0.29174805	-0.071777344	0.42163086	-28.01	0	5/4/2018	5	4	2018	18:51:40	67900	0.5	18	51	40	0	0.059082031	3.5255859	0.080078125	0.009277344	-0.92407227	42.057861	1.0754395	0	0	0	0	0	0	0	0	0	0.92749023	0.072509766	1.6489258	-0.76391602	-0.14111328	-0.74365234	0	44330	0	0	0
761	762	762	Category L	0.19189453	0.011962891	-0.89990234	-0.23876953	-0.14013672	0.43286133	-27.15	0	5/4/2018	5	4	2018	18:51:41	67901	0.5	18	51	41	0	0.059326172	3.50625	0.077392578	0.011474609	-0.93432617	44.179688	0.11938477	0	0	0	0	0	0	0	0	0	0.9375	0.0625	0.14916992	0.11425781	0.000244141	0.034423828	0	44330	0	0	0
762	763	763	Category L	0.17993164	0.047851563	-0.91186523	-0.24389648	-0.13549805	0.43408203	-27.39	0	5/4/2018	5	4	2018	18:51:41	67901	0.6	18	51	41	0	0.059326172	3.50625	0.080322266	0.011474609	-0.92675781	41.72583	0.10693359	0	0	0	0	0	0	0	0	0	0.93041992	0.069580078	0.15087891	0.099365234	0.036132813	0.014892578	0	44330	0	0	0
763	764	764	Category L	0.19189453	0.035888672	-0.93579102	-0.24047852	-0.13208008	0.43310547	-27.64	0	5/4/2018	5	4	2018	18:51:41	67901	0.7	18	51	41	0	0.059326172	3.50625	0.0859375	0.012939453	-0.92773438	32.561523	0.10839844	0	0	0	0	0	0	0	0	0	0.93164063	0.068359375	0.13671875	0.10571289	0.022705078	-0.0078125	0	44330	0	0	0
764	765	765	Category L	0.17993164	0.011962891	-0.89990234	-0.2355957	-0.13574219	0.43432617	-28.01	0	5/4/2018	5	4	2018	18:51:41	67901	0.8	18	51	41	0	0.059326172	3.50625	0.087646484	0.012695313	-0.94213867	32.659668	0.10131836	0	0	0	0	0	0	0	0	0	0.94628906	0.053710938	0.13525391	0.092041016	-0.000732422	0.042236328	0	44330	0	0	0
765	766	766	Category L	0.17993164	0.023925781	-0.91186523	-0.24145508	-0.13208008	0.43823242	-28.13	0	5/4/2018	5	4	2018	18:51:41	67901	0.9	18	51	41	0	0.059326172	3.50625	0.085449219	0.016845703	-0.92236328	31.314697	0.094970703	0	0	0	0	0	0	0	0	0	0.92651367	0.073486328	0.11181641	0.094238281	0.006835938	0.010498047	0	44330	0	0	0
766	767	767	Category L	0.17993164	0.023925781	-0.91186523	-0.23876953	-0.13598633	0.43505859	-28.25	0	5/4/2018	5	4	2018	18:51:42	67902	0	18	51	42	0	0.059326172	3.50625	0.083984375	0.017578125	-0.94067383	27.189697	0.10009766	0	0	0	0	0	0	0	0	0	0.94458008	0.055419922	0.13085938	0.095703125	0.006103516	0.028808594	0	44330	0	0	0
767	768	768	Category L	0.17993164	0.035888672	-0.92382813	-0.24633789	-0.13305664	0.43530273	-28.25	0	5/4/2018	5	4	2018	18:51:42	67902	0.1	18	51	42	0	0.059326172	3.50625	0.084960938	0.016113281	-0.93139648	13.26416	0.097167969	0	0	0	0	0	0	0	0	0	0.93530273	0.064697266	0.12231445	0.094726563	0.01953125	0.007568359	0	44330	0	0	0
768	769	769	Category L	0.19189453	0.035888672	-0.92382813	-0.24169922	-0.13378906	0.4362793	-27.88	0	5/4/2018	5	4	2018	18:51:42	67902	0.2	18	51	42	0	0.059326172	3.50625	0.084716797	0.015625	-0.92749023	12.799805	0.10888672	0	0	0	0	0	0	0	0	0	0.93139648	0.068603516	0.13085938	0.10693359	0.020019531	0.003662109	0	44330	0	0	0
769	770	770	Category L	0.17993164	0.023925781	-0.88793945	-0.24243164	-0.13476563	0.43408203	-27.64	0	5/4/2018	5	4	2018	18:51:42	67902	0.3	18	51	42	0	0.059326172	3.50625	0.085449219	0.014648438	-0.93505859	11.456787	0.10595703	0	0	0	0	0	0	0	0	0	0.93896484	0.061035156	0.15063477	0.094238281	0.009033203	0.047119141	0	44330	0	0	0
770	771	771	Category L	0.19189453	0.035888672	-0.93579102	-0.2434082	-0.13354492	0.43212891	-27.39	0	5/4/2018	5	4	2018	18:51:42	67902	0.4	18	51	42	0	0.059326172	3.50625	0.090820313	0.015625	-0.91918945	7.8769531	0.10400391	0	0	0	0	0	0	0	0	0	0.92382813	0.076171875	0.13745117	0.10083008	0.020019531	-0.016357422	0	44330	0	0	0
771	772	772	Category L	0.19189453	0.035888672	-0.89990234	-0.24853516	-0.13110352	0.42919922	-27.52	0	5/4/2018	5	4	2018	18:51:42	67902	0.5	18	51	42	0	0.059326172	3.50625	0.093994141	0.016601563	-0.94091797	4.467041	0.10766602	0	0	0	0	0	0	0	0	0	0.94580078	0.054199219	0.15795898	0.09765625	0.019042969	0.041015625	0	44330	0	0	0
772	773	773	Category L	0.20385742	0.011962891	-0.93579102	-0.24511719	-0.12890625	0.43212891	-27.27	0	5/4/2018	5	4	2018	18:51:42	67902	0.6	18	51	42	0	0.059326172	3.50625	0.095458984	0.014892578	-0.92675781	2.375	0.10864258	0	0	0	0	0	0	0	0	0	0.93188477	0.068115234	0.12036133	0.1081543	-0.002929688	-0.008789063	0	44330	0	0	0
773	774	774	Category L	0.19189453	0.011962891	-0.91186523	-0.24511719	-0.13354492	0.42724609	-27.27	0	5/4/2018	5	4	2018	18:51:42	67902	0.7	18	51	42	0	0.059326172	3.50625	0.095947266	0.016357422	-0.92773438	12.109131	0.097167969	0	0	0	0	0	0	0	0	0	0.93286133	0.067138672	0.1159668	0.095703125	-0.004394531	0.015869141	0	44330	0	0	0
774	775	775	Category L	0.17993164	0.011962891	-0.91186523	-0.24267578	-0.13037109	0.43530273	-26.9	0	5/4/2018	5	4	2018	18:51:42	67902	0.8	18	51	42	0	0.059326172	3.50625	0.10009766	0.015380859	-0.93701172	10.469971	0.083740234	0	0	0	0	0	0	0	0	0	0.94238281	0.057617188	0.10839844	0.079589844	-0.003417969	0.025146484	0	44330	0	0	0
775	776	776	Category L	0.35986328	0	-0.88793945	-0.24658203	-0.13330078	0.43212891	-26.66	0	5/4/2018	5	4	2018	18:51:42	67902	0.9	18	51	42	0	0.059326172	3.50625	0.099365234	0.018554688	-0.91674805	7.4035645	0.26245117	0	0	0	0	0	0	0	0	0	0.92236328	0.077636719	0.30761719	0.26025391	-0.018554688	0.028808594	0	44330	0	0	0
776	777	777	Category L	0.17993164	0.023925781	-0.89990234	-0.24389648	-0.13549805	0.43408203	-26.9	0	5/4/2018	5	4	2018	18:51:43	67903	0	18	51	43	0	0.059326172	3.50625	0.099121094	0.020507813	-0.93676758	6.3803711	0.088623047	0	0	0	0	0	0	0	0	0	0.94238281	0.057617188	0.12084961	0.080566406	0.003173828	0.036865234	0	44330	0	0	0
777	778	778	Category L	0.16796875	0.011962891	-0.93579102	-0.24389648	-0.1328125	0.43603516	-27.03	0	5/4/2018	5	4	2018	18:51:43	67903	0.1	18	51	43	0	0.059326172	3.50625	0.10400391	0.019042969	-0.92919922	5.2619629	0.064453125	0	0	0	0	0	0	0	0	0	0.93505859	0.064941406	0.077636719	0.063720703	-0.007080078	-0.006347656	0	44330	0	0	0
778	779	779	Category L	0.17993164	0	-0.91186523	-0.24121094	-0.13452148	0.43603516	-27.03	0	5/4/2018	5	4	2018	18:51:43	67903	0.2	18	51	43	0	0.059326172	3.50625	0.10913086	0.017822266	-0.92431641	4.4753418	0.073974609	0	0	0	0	0	0	0	0	0	0.9309082	0.069091797	0.10107422	0.070556641	-0.017822266	0.012451172	0	44330	0	0	0
779	780	780	Category L	0.16796875	0.023925781	-0.93579102	-0.23168945	-0.13574219	0.43432617	-27.03	0	5/4/2018	5	4	2018	18:51:43	67903	0.3	18	51	43	0	0.059326172	3.50625	0.11254883	0.016601563	-0.94067383	2.3276367	0.055908203	0	0	0	0	0	0	0	0	0	0.94750977	0.052490234	0.067382813	0.055175781	0.007080078	0.004882813	0	44330	0	0	0
780	781	781	Category L	0.16796875	0.059814453	-0.92382813	-0.24584961	-0.13720703	0.43481445	-27.27	0	5/4/2018	5	4	2018	18:51:43	67903	0.4	18	51	43	0	0.059326172	3.50625	0.11181641	0.017333984	-0.93823242	0.92016602	0.071777344	0	0	0	0	0	0	0	0	0	0.94506836	0.054931641	0.11303711	0.055908203	0.042236328	0.014404297	0	44330	0	0	0
781	782	782	Category L	0.19189453	0.035888672	-0.91186523	-0.24926758	-0.13720703	0.43481445	-27.15	0	5/4/2018	5	4	2018	18:51:43	67903	0.5	18	51	43	0	0.059326172	3.50625	0.11083984	0.015136719	-0.94165039	1.1181641	0.088623047	0	0	0	0	0	0	0	0	0	0.94824219	0.051757813	0.13134766	0.080810547	0.020507813	0.029785156	0	44330	0	0	0
782	783	783	Category L	0.19189453	0.011962891	-0.91186523	-0.23657227	-0.14428711	0.43603516	-27.88	0	5/4/2018	5	4	2018	18:51:43	67903	0.6	18	51	43	0	0.059326172	3.50625	0.11010742	0.012939453	-0.94287109	1.0380859	0.087158203	0	0	0	0	0	0	0	0	0	0.94921875	0.05078125	0.11376953	0.081542969	-0.000976563	0.031005859	0	44330	0	0	0
783	784	784	Category L	0.19189453	0.023925781	-0.92382813	-0.23339844	-0.14624023	0.43579102	-28.25	0	5/4/2018	5	4	2018	18:51:43	67903	0.7	18	51	43	0	0.059326172	3.50625	0.10546875	0.008300781	-0.93432617	0.8996582	0.088134766	0	0	0	0	0	0	0	0	0	0.94042969	0.059570313	0.11206055	0.086181641	0.015380859	0.010498047	0	44330	0	0	0
784	785	785	Category L	0.17993164	0.011962891	-0.93579102	-0.23071289	-0.13818359	0.4362793	-28.25	0	5/4/2018	5	4	2018	18:51:43	67903	0.8	18	51	43	0	0.059326172	3.50625	0.10595703	0.007080078	-0.93554688	2.4221191	0.073730469	0	0	0	0	0	0	0	0	0	0.94140625	0.05859375	0.078613281	0.073730469	0.004638672	0	0	44330	0	0	0
785	786	786	Category L	0.17993164	0.047851563	-0.93579102	-0.23535156	-0.13989258	0.44018555	-28.37	0	5/4/2018	5	4	2018	18:51:43	67903	0.9	18	51	43	0	0.059326172	3.50625	0.10424805	0.003417969	-0.93701172	2.2182617	0.087646484	0	0	0	0	0	0	0	0	0	0.94262695	0.057373047	0.12109375	0.075439453	0.044189453	0.001220703	0	44330	0	0	0
786	787	787	Category L	0.19189453	0.047851563	-0.89990234	-0.23510742	-0.14086914	0.43603516	-28.01	0	5/4/2018	5	4	2018	18:51:44	67904	0	18	51	44	0	0.059326172	3.50625	0.10449219	0.000244141	-0.9375	2.8063965	0.10620117	0	0	0	0	0	0	0	0	0	0.94311523	0.056884766	0.17236328	0.087158203	0.047363281	0.037597656	0	44330	0	0	0
787	788	788	Category L	0.16796875	0.011962891	-0.92382813	-0.22851563	-0.13867188	0.4362793	-27.52	0	5/4/2018	5	4	2018	18:51:44	67904	0.1	18	51	44	0	0.059326172	3.50625	0.10302734	0.000244141	-0.94824219	4.1647949	0.070068359	0	0	0	0	0	0	0	0	0	0.95385742	0.046142578	0.10083008	0.064697266	0.011474609	0.024414063	0	44330	0	0	0
788	789	789	Category L	0.17993164	0	-0.91186523	-0.23046875	-0.13989258	0.43701172	-27.27	0	5/4/2018	5	4	2018	18:51:44	67904	0.2	18	51	44	0	0.059326172	3.50625	0.1027832	-0.003662109	-0.94726563	6.2634277	0.084716797	0	0	0	0	0	0	0	0	0	0.95288086	0.047119141	0.11621094	0.076904297	0.003662109	0.035400391	0	44330	0	0	0
789	790	790	Category L	0.17993164	0.011962891	-0.89990234	-0.23632813	-0.13818359	0.4362793	-27.15	0	5/4/2018	5	4	2018	18:51:44	67904	0.3	18	51	44	0	0.059326172	3.50625	0.10449219	-0.001953125	-0.95654297	6.5852051	0.095214844	0	0	0	0	0	0	0	0	0	0.9621582	0.037841797	0.14575195	0.075195313	0.013916016	0.056640625	0	44330	0	0	0
790	791	791	Category L	0.20385742	0.035888672	-0.91186523	-0.23632813	-0.13574219	0.43310547	-27.03	0	5/4/2018	5	4	2018	18:51:44	67904	0.4	18	51	44	0	0.059326172	3.50625	0.10595703	0.000488281	-0.94091797	8.0400391	0.10791016	0	0	0	0	0	0	0	0	0	0.94702148	0.052978516	0.16210938	0.09765625	0.03515625	0.029052734	0	44330	0	0	0
791	792	792	Category J	0.083984375	-0.11987305	-1.2478027	-0.15283203	0.004638672	0.49682617	-27.76	0	5/4/2018	5	4	2018	18:51:45	67905	0.199	18	51	45	0	0.059326172	3.4675781	0.10864258	-0.000244141	-0.9387207	13.459229	0.33203125	0	0	0	0	0	0	0	0	0	0.94506836	0.054931641	0.453125	-0.024658203	-0.11938477	-0.30883789	0	44330	0	0	0
792	793	793	Category J	-0.11987305	-0.10791016	-1.0319824	-0.17114258	0.032714844	0.49194336	-27.88	0	5/4/2018	5	4	2018	18:51:45	67905	0.3	18	51	45	0	0.059326172	3.4675781	0.11499023	0	-0.94970703	19.570068	0.27124023	0	0	0	0	0	0	0	0	0	0.95654297	0.043457031	0.42480469	-0.23486328	-0.10766602	-0.08203125	0	44330	0	0	0
793	794	794	Category J	-0.071777344	0.059814453	-0.6237793	-0.22973633	0.068115234	0.46142578	-27.88	0	5/4/2018	5	4	2018	18:51:45	67905	0.4	18	51	45	0	0.059326172	3.4675781	0.12182617	-0.000732422	-0.93505859	25.462402	0.37158203	0	0	0	0	0	0	0	0	0	0.94311523	0.056884766	0.56567383	-0.19360352	0.060546875	0.3112793	0	44330	0	0	0
794	795	795	Category J	0.071777344	-0.035888672	-1.0439453	-0.19018555	0.050048828	0.48291016	-27.64	0	5/4/2018	5	4	2018	18:51:45	67905	0.5	18	51	45	0	0.059326172	3.4675781	0.11938477	-0.000976563	-0.9387207	30.785156	0.12036133	0	0	0	0	0	0	0	0	0	0.94628906	0.053710938	0.18725586	-0.047607422	-0.034667969	-0.10498047	0	44330	0	0	0
795	796	796	Category J	-0.023925781	0.071777344	-1.0917969	-0.16210938	0.037841797	0.49243164	-27.52	0	5/4/2018	5	4	2018	18:51:45	67905	0.6	18	51	45	0	0.059326172	3.4675781	0.12402344	0.000488281	-0.94677734	36.817383	0.21899414	0	0	0	0	0	0	0	0	0	0.95483398	0.045166016	0.36401367	-0.14794922	0.071044922	-0.14477539	0	44330	0	0	0
796	797	797	Category J	-0.20385742	-0.071777344	-0.46777344	-0.20703125	-0.035644531	0.47436523	-27.27	0	5/4/2018	5	4	2018	18:51:45	67905	0.7	18	51	45	0	0.059326172	3.4675781	0.13037109	0.003662109	-0.93408203	42.68457	0.57861328	0	0	0	0	0	0	0	0	0	0.94311523	0.056884766	0.8762207	-0.33422852	-0.075439453	0.46630859	0	44330	0	0	0
797	798	798	Category J	0.37182617	0.10791016	-1.8718262	-0.16992188	-0.056396484	0.47875977	-27.27	0	5/4/2018	5	4	2018	18:51:45	67905	0.8	18	51	45	0	0.059326172	3.4675781	0.1340332	0.004394531	-0.9387207	45.794678	0.96826172	0	0	0	0	0	0	0	0	0	0.94824219	0.051757813	1.2741699	0.23754883	0.10327148	-0.93286133	0	44330	0	0	0
798	799	799	Category J	-0.17993164	0.059814453	-0.50390625	-0.18432617	0.000244141	0.48364258	-27.39	0	5/4/2018	5	4	2018	18:51:45	67905	0.9	18	51	45	0	0.059326172	3.4675781	0.13647461	0.005615234	-0.92919922	47.523438	0.53295898	0	0	0	0	0	0	0	0	0	0.93920898	0.060791016	0.79589844	-0.31640625	0.053955078	0.42529297	0	44330	0	0	0
799	800	800	Category J	-0.083984375	0.095947266	-0.23999023	-0.24780273	0.040283203	0.45947266	-27.52	0	5/4/2018	5	4	2018	18:51:46	67906	0	18	51	46	0	0.059326172	3.4675781	0.13696289	0.006835938	-0.9362793	47.966797	0.73583984	0	0	0	0	0	0	0	0	0	0.94628906	0.053710938	1.0063477	-0.22094727	0.088867188	0.69628906	0	44330	0	0	0
800	801	801	Category J	0.059814453	0.2277832	-1.6799316	-0.2043457	0.058837891	0.4777832	-27.64	0	5/4/2018	5	4	2018	18:51:46	67906	0.1	18	51	46	0	0.059326172	3.4675781	0.1394043	0.0078125	-0.94555664	46.772217	0.77050781	0	0	0	0	0	0	0	0	0	0.95581055	0.044189453	1.0336914	-0.079589844	0.21972656	-0.73413086	0	44330	0	0	0
801	802	802	Category J	0.14379883	-0.071777344	-0.17993164	-0.24975586	0.018310547	0.45703125	-27.39	0	5/4/2018	5	4	2018	18:51:46	67906	0.2	18	51	46	0	0.059326172	3.4675781	0.15087891	0.010009766	-0.93579102	43.11084	0.76049805	0	0	0	0	0	0	0	0	0	0.94799805	0.052001953	0.8449707	-0.007080078	-0.081787109	0.75585938	0	44330	0	0	0
802	803	803	Category J	0.21582031	0.083984375	-1.763916	-0.24975586	0.01171875	0.45947266	-27.27	0	5/4/2018	5	4	2018	18:51:46	67906	0.3	18	51	46	0	0.059326172	3.4675781	0.15185547	0.010009766	-0.93554688	36.905029	0.83374023	0	0	0	0	0	0	0	0	0	0.94799805	0.052001953	0.96606445	0.063720703	0.073730469	-0.828125	0	44330	0	0	0
803	804	804	Category J	0.29980469	-0.023925781	-1.2478027	-0.23535156	0.0546875	0.46313477	-27.39	0	5/4/2018	5	4	2018	18:51:46	67906	0.4	18	51	46	0	0.059326172	3.4675781	0.15258789	0.009521484	-0.93530273	30.361816	0.34667969	0	0	0	0	0	0	0	0	0	0.94775391	0.052246094	0.49267578	0.14697266	-0.033447266	-0.31225586	0	44330	0	0	0
804	805	805	Category J	-0.17993164	0.083984375	-0.13183594	-0.23999023	0.077148438	0.46337891	-27.27	0	5/4/2018	5	4	2018	18:51:46	67906	0.5	18	51	46	0	0.059326172	3.4675781	0.15356445	0.009521484	-0.93457031	23.198242	0.87255859	0	0	0	0	0	0	0	0	0	0.94726563	0.052734375	1.2106934	-0.33349609	0.07421875	0.80273438	0	44330	0	0	0
805	806	806	Category J	-0.047851563	0.10791016	-1.7038574	-0.28027344	0.063232422	0.44433594	-27.15	0	5/4/2018	5	4	2018	18:51:46	67906	0.6	18	51	46	0	0.059326172	3.4675781	0.15454102	0.010009766	-0.93432617	10.587646	0.80151367	0	0	0	0	0	0	0	0	0	0.94726563	0.052734375	1.0695801	-0.20239258	0.09765625	-0.76928711	0	44330	0	0	0
806	807	807	Category J	0.26391602	-0.023925781	-0.59985352	-0.24121094	0.01171875	0.46582031	-27.39	0	5/4/2018	5	4	2018	18:51:46	67906	0.7	18	51	46	0	0.059326172	3.4675781	0.15527344	0.010009766	-0.93457031	0.88916016	0.35351563	0	0	0	0	0	0	0	0	0	0.94750977	0.052490234	0.47729492	0.10839844	-0.033935547	0.3347168	0	44330	0	0	0
807	808	808	Category J	-0.035888672	-0.13183594	-0.35986328	-0.19824219	-0.033447266	0.47363281	-27.27	0	5/4/2018	5	4	2018	18:51:46	67906	0.8	18	51	46	0	0.059326172	3.4675781	0.15576172	0.010009766	-0.93432617	5.7558594	0.62207031	0	0	0	0	0	0	0	0	0	0.94726563	0.052734375	0.90820313	-0.19165039	-0.1418457	0.57446289	0	44330	0	0	0
808	809	809	Category J	0.14379883	-0.095947266	-0.98388672	-0.24536133	0.007568359	0.45947266	-27.64	0	5/4/2018	5	4	2018	18:51:46	67906	0.9	18	51	46	0	0.059326172	3.4675781	0.15649414	0.010009766	-0.93383789	9.6674805	0.11767578	0	0	0	0	0	0	0	0	0	0.94702148	0.052978516	0.16845703	-0.012695313	-0.10595703	-0.049804688	0	44330	0	0	0
809	810	810	Category J	0.17993164	0.16796875	-0.2277832	-0.25854492	0.005371094	0.46118164	-27.88	0	5/4/2018	5	4	2018	18:51:47	67907	0	18	51	47	0	0.059326172	3.4675781	0.15698242	0.009521484	-0.93359375	13.848877	0.72363281	0	0	0	0	0	0	0	0	0	0.94677734	0.053222656	0.88671875	0.022705078	0.15820313	0.70581055	0	44330	0	0	0
810	811	811	Category J	0.38378906	0.10791016	-2.1958008	-0.27197266	0.017333984	0.44946289	-27.76	0	5/4/2018	5	4	2018	18:51:47	67907	0.1	18	51	47	0	0.059326172	3.4675781	0.1574707	0.009521484	-0.93359375	13.189209	1.2858887	0	0	0	0	0	0	0	0	0	0.94677734	0.053222656	1.5866699	0.22607422	0.098144531	-1.2619629	0	44330	0	0	0
811	812	812	Category J	0.3359375	0	-0.17993164	-0.25463867	-0.053222656	0.44799805	-27.52	0	5/4/2018	5	4	2018	18:51:47	67907	0.2	18	51	47	0	0.059326172	3.4675781	0.15771484	0.009521484	-0.93310547	9.1435547	0.77392578	0	0	0	0	0	0	0	0	0	0.94628906	0.053710938	0.94067383	0.17797852	-0.009521484	0.75317383	0	44330	0	0	0
812	813	813	Category J	0.023925781	0.16796875	-0.95996094	-0.26757813	-0.062011719	0.4453125	-27.27	0	5/4/2018	5	4	2018	18:51:47	67907	0.3	18	51	47	0	0.059326172	3.4675781	0.15820313	0.009033203	-0.93286133	5.8876953	0.2097168	0	0	0	0	0	0	0	0	0	0.94604492	0.053955078	0.32006836	-0.13427734	0.15869141	-0.026855469	0	44330	0	0	0
813	814	814	Category J	0.49194336	-0.047851563	-0.83984375	-0.3125	0.014404297	0.42919922	-27.27	0	5/4/2018	5	4	2018	18:51:47	67907	0.4	18	51	47	0	0.059326172	3.4675781	0.15917969	0.009521484	-0.93237305	5.7556152	0.34985352	0	0	0	0	0	0	0	0	0	0.94580078	0.054199219	0.48266602	0.33251953	-0.057373047	0.092529297	0	44330	0	0	0
814	815	815	Category J	-0.071777344	0.071777344	-0.071777344	-0.30029297	0.019775391	0.4296875	-27.15	0	5/4/2018	5	4	2018	18:51:47	67907	0.5	18	51	47	0	0.059326172	3.4675781	0.15991211	0.009765625	-0.93237305	5.989502	0.89355469	0	0	0	0	0	0	0	0	0	0.94604492	0.053955078	1.1542969	-0.23168945	0.061767578	0.8605957	0	44330	0	0	0
815	816	816	Category J	0.2277832	0.21582031	-2.0517578	-0.32788086	0.010986328	0.4140625	-27.39	0	5/4/2018	5	4	2018	18:51:47	67907	0.6	18	51	47	0	0.059326172	3.4675781	0.16040039	0.010009766	-0.93237305	1.6696777	1.1398926	0	0	0	0	0	0	0	0	0	0.94628906	0.053710938	1.3920898	0.067138672	0.20556641	-1.1191406	0	44330	0	0	0
816	817	817	Category J	0.34790039	-0.023925781	-0.7199707	-0.27661133	-0.036621094	0.43969727	-27.76	0	5/4/2018	5	4	2018	18:51:47	67907	0.7	18	51	47	0	0.059326172	3.4675781	0.15893555	0.010742188	-0.93237305	3.1765137	0.28637695	0	0	0	0	0	0	0	0	0	0.94604492	0.053955078	0.43603516	0.1887207	-0.034667969	0.21240234	0	44330	0	0	0
817	818	818	Category J	0.50390625	0.047851563	-1.6799316	-0.26293945	-0.046142578	0.44580078	-27.88	0	5/4/2018	5	4	2018	18:51:47	67907	0.8	18	51	47	0	0.059326172	3.4675781	0.15966797	0.010986328	-0.93237305	7.6225586	0.82348633	0	0	0	0	0	0	0	0	0	0.94604492	0.053955078	1.1281738	0.34399414	0.036621094	-0.74731445	0	44330	0	0	0
818	819	819	Category J	0.2878418	-0.19189453	-1.2958984	-0.29663086	0.015136719	0.43481445	-28.13	0	5/4/2018	5	4	2018	18:51:47	67907	0.9	18	51	47	0	0.059326172	3.4675781	0.16040039	0.011230469	-0.93188477	10.962158	0.43579102	0	0	0	0	0	0	0	0	0	0.94555664	0.054443359	0.69458008	0.12719727	-0.203125	-0.36376953	0	44330	0	0	0
819	820	820	Category J	-0.083984375	-0.023925781	-0.46777344	-0.27709961	0.004882813	0.43896484	-28.25	0	5/4/2018	5	4	2018	18:51:48	67908	0	18	51	48	0	0.059326172	3.4675781	0.16064453	0.011474609	-0.93164063	15.989746	0.52587891	0	0	0	0	0	0	0	0	0	0.94555664	0.054443359	0.74414063	-0.24462891	-0.035400391	0.46386719	0	44330	0	0	0
820	821	821	Category J	0	-0.15576172	-1.7038574	-0.29956055	-0.045410156	0.42626953	-28.01	0	5/4/2018	5	4	2018	18:51:48	67908	0.1	18	51	48	0	0.059326172	3.4675781	0.16186523	0.011474609	-0.93115234	24.078857	0.80688477	0	0	0	0	0	0	0	0	0	0.94506836	0.054931641	1.1018066	-0.16186523	-0.16723633	-0.77246094	0	44330	0	0	0
821	822	822	Category J	0.38378906	0.023925781	-0.32397461	-0.2409668	-0.10229492	0.44287109	-27.76	0	5/4/2018	5	4	2018	18:51:48	67908	0.2	18	51	48	0	0.059326172	3.4675781	0.16259766	0.010986328	-0.93041992	32.991211	0.64575195	0	0	0	0	0	0	0	0	0	0.94458008	0.055419922	0.84033203	0.22094727	0.012695313	0.60644531	0	44330	0	0	0
822	823	823	Category J	-0.2878418	-0.27587891	-1.1757813	-0.22412109	-0.10766602	0.45117188	-27.64	0	5/4/2018	5	4	2018	18:51:48	67908	0.3	18	51	48	0	0.059326172	3.4675781	0.1628418	0.010742188	-0.93017578	38.0625	0.58789063	0	0	0	0	0	0	0	0	0	0.94433594	0.055664063	0.9831543	-0.45068359	-0.28662109	-0.24536133	0	44330	0	0	0
823	824	824	Category J	0.095947266	-0.15576172	-0.57592773	-0.2878418	-0.075439453	0.4206543	-27.27	0	5/4/2018	5	4	2018	18:51:48	67908	0.4	18	51	48	0	0.059326172	3.4933594	0.16308594	0.010986328	-0.93017578	40.894775	0.39746094	0	0	0	0	0	0	0	0	0	0.94458008	0.055419922	0.58862305	-0.067138672	-0.16674805	0.35424805	0	44330	0	0	0
824	825	825	Category J	-0.25195313	-0.17993164	-1.4157715	-0.26074219	-0.12866211	0.42382813	-27.15	0	5/4/2018	5	4	2018	18:51:48	67908	0.5	18	51	48	0	0.059326172	3.4933594	0.16333008	0.010986328	-0.93041992	41.906494	0.66674805	0	0	0	0	0	0	0	0	0	0.94482422	0.055175781	1.0917969	-0.4152832	-0.19091797	-0.48510742	0	44330	0	0	0
825	826	826	Category J	0.17993164	-0.15576172	-0.80395508	-0.17504883	-0.16479492	0.45068359	-27.64	0	5/4/2018	5	4	2018	18:51:48	67908	0.6	18	51	48	0	0.059326172	3.4933594	0.1640625	0.011230469	-0.9296875	40.265869	0.2097168	0	0	0	0	0	0	0	0	0	0.94433594	0.055664063	0.30859375	0.015625	-0.16699219	0.12573242	0	44330	0	0	0
826	827	827	Category J	-0.17993164	0.095947266	-0.94799805	-0.16577148	-0.21484375	0.43383789	-27.76	0	5/4/2018	5	4	2018	18:51:48	67908	0.7	18	51	48	0	0.059326172	3.4933594	0.16455078	0.010986328	-0.92944336	35.832031	0.35522461	0	0	0	0	0	0	0	0	0	0.94384766	0.056152344	0.44775391	-0.34448242	0.084716797	-0.018554688	0	44330	0	0	0
827	828	828	Category J	-0.035888672	-0.16796875	-1.5239258	-0.20239258	-0.16918945	0.43896484	-28.13	0	5/4/2018	5	4	2018	18:51:48	67908	0.8	18	51	48	0	0.059326172	3.4933594	0.16455078	0.010742188	-0.92895508	35.760498	0.65258789	0	0	0	0	0	0	0	0	0	0.94360352	0.056396484	0.97412109	-0.20043945	-0.17871094	-0.59472656	0	44330	0	0	0
828	829	829	Category L	0.25195313	0.047851563	-0.88793945	-0.2265625	-0.19189453	0.41699219	-28.25	0	5/4/2018	5	4	2018	18:51:49	67909	0.6	18	51	49	0	0.059326172	3.4933594	0.16577148	0.010986328	-0.9284668	38.141602	0.10180664	0	0	0	0	0	0	0	0	0	0.94311523	0.056884766	0.16333008	0.0859375	0.036621094	0.040527344	0	44330	0	0	0
829	830	830	Category L	0.25195313	0.011962891	-0.89990234	-0.22705078	-0.19262695	0.41992188	-28.13	0	5/4/2018	5	4	2018	18:51:49	67909	0.7	18	51	49	0	0.059326172	3.4933594	0.16650391	0.011230469	-0.92773438	34.811768	0.089599609	0	0	0	0	0	0	0	0	0	0.94262695	0.057373047	0.11376953	0.085205078	0.000488281	0.027832031	0	44330	0	0	0
830	831	831	Category L	0.25195313	0.035888672	-0.89990234	-0.22387695	-0.19287109	0.41699219	-28.01	0	5/4/2018	5	4	2018	18:51:49	67909	0.8	18	51	49	0	0.059326172	3.4933594	0.16723633	0.011230469	-0.92773438	31.911133	0.092285156	0	0	0	0	0	0	0	0	0	0.94262695	0.057373047	0.13671875	0.084472656	0.024414063	0.027832031	0	44330	0	0	0
831	832	832	Category L	0.21582031	0.035888672	-0.85180664	-0.22607422	-0.19775391	0.41894531	-27.76	0	5/4/2018	5	4	2018	18:51:49	67909	0.9	18	51	49	0	0.059326172	3.4933594	0.16772461	0.010986328	-0.92749023	31.999023	0.092773438	0	0	0	0	0	0	0	0	0	0.94238281	0.057617188	0.14819336	0.047851563	0.024658203	0.075683594	0	44330	0	0	0
832	833	833	Category L	0.2277832	0.011962891	-0.88793945	-0.22729492	-0.18969727	0.41113281	-27.76	0	5/4/2018	5	4	2018	18:51:50	67910	0	18	51	50	0	0.059326172	3.4933594	0.16918945	0.012695313	-0.92285156	30.969482	0.067871094	0	0	0	0	0	0	0	0	0	0.93847656	0.061523438	0.094238281	0.058349609	-0.000732422	0.034912109	0	44330	0	0	0
833	834	834	Category L	0.25195313	0	-0.88793945	-0.22729492	-0.19360352	0.41894531	-27.76	0	5/4/2018	5	4	2018	18:51:50	67910	0.1	18	51	50	0	0.059326172	3.4933594	0.17358398	0.014404297	-0.92114258	27.315918	0.086181641	0	0	0	0	0	0	0	0	0	0.9375	0.0625	0.12597656	0.078125	-0.014404297	0.033203125	0	44330	0	0	0
834	835	835	Category L	0.2277832	0.035888672	-0.88793945	-0.22802734	-0.19360352	0.41699219	-27.76	0	5/4/2018	5	4	2018	18:51:50	67910	0.2	18	51	50	0	0.059326172	3.4933594	0.17773438	0.013671875	-0.92456055	23.156494	0.065673828	0	0	0	0	0	0	0	0	0	0.94165039	0.058349609	0.10864258	0.049804688	0.021972656	0.036621094	0	44330	0	0	0
835	836	836	Category L	0.25195313	0.023925781	-0.87597656	-0.22631836	-0.19091797	0.41796875	-27.88	0	5/4/2018	5	4	2018	18:51:50	67910	0.3	18	51	50	0	0.059326172	3.4933594	0.1796875	0.014160156	-0.92260742	21.940918	0.086425781	0	0	0	0	0	0	0	0	0	0.94018555	0.059814453	0.12841797	0.072021484	0.009521484	0.046630859	0	44330	0	0	0
836	837	837	Category L	0.2277832	0.011962891	-0.87597656	-0.22729492	-0.19091797	0.41894531	-28.01	0	5/4/2018	5	4	2018	18:51:50	67910	0.4	18	51	50	0	0.059326172	3.4933594	0.18261719	0.013671875	-0.92016602	20.320557	0.062988281	0	0	0	0	0	0	0	0	0	0.93823242	0.061767578	0.091064453	0.044921875	-0.001708984	0.044189453	0	44330	0	0	0
837	838	838	Category L	0.25195313	0.047851563	-0.86376953	-0.23779297	-0.18481445	0.41894531	-27.88	0	5/4/2018	5	4	2018	18:51:50	67910	0.5	18	51	50	0	0.059326172	3.4933594	0.18798828	0.014648438	-0.92553711	15.643311	0.094726563	0	0	0	0	0	0	0	0	0	0.94433594	0.055664063	0.15869141	0.063720703	0.032958984	0.061767578	0	44330	0	0	0
838	839	839	Category L	0.26391602	0.023925781	-0.88793945	-0.23242188	-0.18310547	0.41821289	-27.76	0	5/4/2018	5	4	2018	18:51:50	67910	0.6	18	51	50	0	0.059326172	3.4933594	0.1862793	0.013916016	-0.91333008	10.481445	0.08203125	0	0	0	0	0	0	0	0	0	0.93212891	0.067871094	0.11254883	0.077392578	0.009765625	0.025390625	0	44330	0	0	0
839	840	840	Category L	0.2277832	0.023925781	-0.87597656	-0.23510742	-0.18579102	0.41894531	-27.64	0	5/4/2018	5	4	2018	18:51:50	67910	0.7	18	51	50	0	0.059326172	3.4933594	0.19140625	0.013427734	-0.91821289	7.1589355	0.056640625	0	0	0	0	0	0	0	0	0	0.93798828	0.062011719	0.089111328	0.036132813	0.010253906	0.042236328	0	44330	0	0	0
840	841	841	Category L	0.23999023	0.035888672	-0.89990234	-0.23242188	-0.19091797	0.41870117	-27.27	0	5/4/2018	5	4	2018	18:51:50	67910	0.8	18	51	50	0	0.059326172	3.4933594	0.19555664	0.012207031	-0.92626953	3.8901367	0.056640625	0	0	0	0	0	0	0	0	0	0.94677734	0.053222656	0.094238281	0.044189453	0.0234375	0.026367188	0	44330	0	0	0
841	842	842	Category L	0.26391602	0.011962891	-0.87597656	-0.22729492	-0.18554688	0.42211914	-27.27	0	5/4/2018	5	4	2018	18:51:50	67910	0.9	18	51	50	0	0.059326172	3.4933594	0.19799805	0.009521484	-0.91625977	0.18017578	0.077148438	0	0	0	0	0	0	0	0	0	0.9375	0.0625	0.10839844	0.065673828	0.002197266	0.040283203	0	44330	0	0	0
842	843	843	Category L	0.25195313	0.011962891	-0.88793945	-0.22729492	-0.18139648	0.42016602	-27.27	0	5/4/2018	5	4	2018	18:51:51	67911	0	18	51	51	0	0.059326172	3.4933594	0.19873047	0.010742188	-0.92504883	2.4536133	0.064697266	0	0	0	0	0	0	0	0	0	0.94628906	0.053710938	0.091064453	0.052978516	0.000976563	0.037109375	0	44330	0	0	0
843	844	844	Category L	0.26391602	0.047851563	-0.87597656	-0.24389648	-0.18408203	0.4128418	-27.52	0	5/4/2018	5	4	2018	18:51:51	67911	0.1	18	51	51	0	0.059326172	3.4933594	0.19873047	0.010009766	-0.91381836	2.239502	0.084228516	0	0	0	0	0	0	0	0	0	0.93530273	0.064697266	0.140625	0.064941406	0.037597656	0.037841797	0	44330	0	0	0
844	845	845	Category L	0.25195313	0.035888672	-0.88793945	-0.23144531	-0.19018555	0.41577148	-27.88	0	5/4/2018	5	4	2018	18:51:51	67911	0.2	18	51	51	0	0.059326172	3.4933594	0.19799805	0.010498047	-0.90917969	1.6914063	0.063232422	0	0	0	0	0	0	0	0	0	0.93066406	0.069335938	0.10058594	0.053710938	0.025146484	0.021240234	0	44330	0	0	0
845	846	846	Category L	0.23999023	0.023925781	-0.92382813	-0.23388672	-0.18310547	0.42089844	-27.64	0	5/4/2018	5	4	2018	18:51:51	67911	0.3	18	51	51	0	0.059326172	3.4933594	0.20288086	0.009521484	-0.91894531	1.9362793	0.039794922	0	0	0	0	0	0	0	0	0	0.94091797	0.059082031	0.055908203	0.036865234	0.014160156	-0.004638672	0	44330	0	0	0
846	847	847	Category L	0.2277832	0.023925781	-0.89990234	-0.23779297	-0.1809082	0.41479492	-27.76	0	5/4/2018	5	4	2018	18:51:51	67911	0.4	18	51	51	0	0.059326172	3.4933594	0.20605469	0.008789063	-0.90869141	2.8754883	0.027587891	0	0	0	0	0	0	0	0	0	0.93188477	0.068115234	0.045166016	0.021484375	0.014892578	0.008789063	0	44330	0	0	0
847	848	848	Category L	0.23999023	0.035888672	-0.88793945	-0.23706055	-0.17871094	0.41503906	-27.27	0	5/4/2018	5	4	2018	18:51:51	67911	0.5	18	51	51	0	0.059326172	3.4933594	0.20532227	0.009521484	-0.91235352	3.0632324	0.049560547	0	0	0	0	0	0	0	0	0	0.93530273	0.064697266	0.084960938	0.034423828	0.026123047	0.024414063	0	44330	0	0	0
848	849	849	Category L	0.2277832	0.011962891	-0.88793945	-0.23681641	-0.18334961	0.41479492	-27.27	0	5/4/2018	5	4	2018	18:51:51	67911	0.6	18	51	51	0	0.059326172	3.4933594	0.20849609	0.011474609	-0.91918945	3.1994629	0.036865234	0	0	0	0	0	0	0	0	0	0.94262695	0.057373047	0.051025391	0.019042969	0.000244141	0.03125	0	44330	0	0	0
849	850	850	Category L	0.21582031	0.011962891	-0.88793945	-0.23681641	-0.18334961	0.41796875	-27.76	0	5/4/2018	5	4	2018	18:51:51	67911	0.7	18	51	51	0	0.059326172	3.4933594	0.20922852	0.012939453	-0.91796875	3.611084	0.030761719	0	0	0	0	0	0	0	0	0	0.94165039	0.058349609	0.037597656	0.006347656	-0.000976563	0.030029297	0	44330	0	0	0
850	851	851	Category L	0.21582031	0.035888672	-0.89990234	-0.23608398	-0.18945313	0.41870117	-27.88	0	5/4/2018	5	4	2018	18:51:51	67911	0.8	18	51	51	0	0.059326172	3.4933594	0.2097168	0.011230469	-0.92602539	3.4475098	0.036376953	0	0	0	0	0	0	0	0	0	0.94946289	0.050537109	0.056640625	0.005859375	0.024414063	0.026123047	0	44330	0	0	0
851	852	852	Category L	0.2277832	0.011962891	-0.87597656	-0.23388672	-0.18408203	0.41894531	-28.37	0	5/4/2018	5	4	2018	18:51:51	67911	0.9	18	51	51	0	0.059326172	3.4933594	0.20556641	0.009521484	-0.90942383	3.2028809	0.040283203	0	0	0	0	0	0	0	0	0	0.93261719	0.067382813	0.057861328	0.021972656	0.002197266	0.033447266	0	44330	0	0	0
852	853	853	Category L	0.27587891	0.035888672	-0.89990234	-0.24023438	-0.18212891	0.42211914	-28.62	0	5/4/2018	5	4	2018	18:51:52	67912	0	18	51	52	0	0.059326172	3.4933594	0.20336914	0.009521484	-0.91918945	3.1328125	0.079101563	0	0	0	0	0	0	0	0	0	0.94140625	0.05859375	0.11791992	0.072265625	0.026123047	0.019287109	0	44330	0	0	0
853	854	854	Category L	0.25195313	0.035888672	-0.92382813	-0.23974609	-0.1796875	0.41601563	-28.74	0	5/4/2018	5	4	2018	18:51:52	67912	0.1	18	51	52	0	0.059326172	3.4933594	0.20507813	0.008300781	-0.91845703	3.1513672	0.054199219	0	0	0	0	0	0	0	0	0	0.94116211	0.058837891	0.079345703	0.046630859	0.02734375	-0.005126953	0	44330	0	0	0
854	855	855	Category L	0.21582031	0.035888672	-0.91186523	-0.23510742	-0.18701172	0.41699219	-28.5	0	5/4/2018	5	4	2018	18:51:52	67912	0.2	18	51	52	0	0.058837891	3.5255859	0.19750977	0.009521484	-0.91918945	3.0725098	0.032714844	0	0	0	0	0	0	0	0	0	0.94042969	0.059570313	0.051757813	0.018066406	0.026123047	0.007324219	0	44330	0	0	0
855	856	856	Category L	0.25195313	0.059814453	-0.88793945	-0.23754883	-0.18310547	0.41772461	-28.13	0	5/4/2018	5	4	2018	18:51:52	67912	0.3	18	51	52	0	0.058837891	3.5255859	0.19848633	0.010253906	-0.92773438	2.6359863	0.082763672	0	0	0	0	0	0	0	0	0	0.94873047	0.051269531	0.14257813	0.053222656	0.049316406	0.039794922	0	44330	0	0	0
856	857	857	Category L	0.2277832	0.047851563	-0.89990234	-0.24536133	-0.18115234	0.41772461	-27.88	0	5/4/2018	5	4	2018	18:51:52	67912	0.4	18	51	52	0	0.058837891	3.5255859	0.19604492	0.007568359	-0.91259766	2.3735352	0.052490234	0	0	0	0	0	0	0	0	0	0.93359375	0.06640625	0.084472656	0.031494141	0.040039063	0.012695313	0	44330	0	0	0
857	858	858	Category L	0.2277832	0.023925781	-0.88793945	-0.23413086	-0.18579102	0.41796875	-27.64	0	5/4/2018	5	4	2018	18:51:52	67912	0.5	18	51	52	0	0.058837891	3.5255859	0.1940918	0.006591797	-0.91772461	2.0737305	0.048095703	0	0	0	0	0	0	0	0	0	0.93798828	0.062011719	0.080566406	0.033447266	0.017089844	0.029785156	0	44330	0	0	0
858	859	859	Category L	0.21582031	0.011962891	-0.89990234	-0.23608398	-0.18139648	0.41699219	-27.52	0	5/4/2018	5	4	2018	18:51:52	67912	0.6	18	51	52	0	0.058837891	3.5255859	0.18701172	0.005126953	-0.91137695	1.1862793	0.031494141	0	0	0	0	0	0	0	0	0	0.93041992	0.069580078	0.046875	0.028564453	0.006591797	0.011474609	0	44330	0	0	0
859	860	860	Category L	0.25195313	0.023925781	-0.88793945	-0.234375	-0.18164063	0.41821289	-27.88	0	5/4/2018	5	4	2018	18:51:52	67912	0.7	18	51	52	0	0.058837891	3.5255859	0.18164063	0.008789063	-0.90429688	0.64111328	0.073486328	0	0	0	0	0	0	0	0	0	0.92236328	0.077636719	0.1015625	0.070068359	0.014892578	0.016357422	0	44330	0	0	0
860	861	861	Category L	0.2277832	0.035888672	-0.87597656	-0.24316406	-0.17944336	0.41577148	-28.01	0	5/4/2018	5	4	2018	18:51:52	67912	0.8	18	51	52	0	0.058837891	3.5255859	0.18286133	0.009033203	-0.91162109	0.84326172	0.062988281	0	0	0	0	0	0	0	0	0	0.9296875	0.0703125	0.10693359	0.044677734	0.026611328	0.035644531	0	44330	0	0	0
861	862	862	Category L	0.21582031	0.011962891	-0.87597656	-0.23876953	-0.18945313	0.41699219	-28.38	0	5/4/2018	5	4	2018	18:51:52	67912	0.9	18	51	52	0	0.058837891	3.5255859	0.18261719	0.011230469	-0.9050293	1.3278809	0.043945313	0	0	0	0	0	0	0	0	0	0.92333984	0.076660156	0.062744141	0.032958984	0.000488281	0.029052734	0	44330	0	0	0
862	863	863	Category L	0.21582031	0.035888672	-0.92382813	-0.23876953	-0.18237305	0.41113281	-28.5	0	5/4/2018	5	4	2018	18:51:53	67913	0	18	51	53	0	0.058837891	3.5255859	0.17700195	0.010253906	-0.91064453	1.1540527	0.047851563	0	0	0	0	0	0	0	0	0	0.92773438	0.072265625	0.077148438	0.038574219	0.025390625	-0.012939453	0	44330	0	0	0
863	864	864	Category L	0.21582031	0.023925781	-0.93579102	-0.23876953	-0.18115234	0.41577148	-28.25	0	5/4/2018	5	4	2018	18:51:53	67913	0.1	18	51	53	0	0.058837891	3.5255859	0.18066406	0.013671875	-0.90527344	1.0783691	0.047363281	0	0	0	0	0	0	0	0	0	0.92333984	0.076660156	0.075195313	0.034912109	0.010009766	-0.030273438	0	44330	0	0	0
864	865	865	Category L	0.2277832	0.023925781	-0.88793945	-0.23657227	-0.18481445	0.41796875	-27.76	0	5/4/2018	5	4	2018	18:51:53	67913	0.2	18	51	53	0	0.058837891	3.5255859	0.18139648	0.015625	-0.91064453	1.4907227	0.052001953	0	0	0	0	0	0	0	0	0	0.92871094	0.071289063	0.077148438	0.046142578	0.008056641	0.022705078	0	44330	0	0	0
865	866	866	Category L	0.21582031	0.023925781	-0.89990234	-0.23413086	-0.17871094	0.41821289	-27.39	0	5/4/2018	5	4	2018	18:51:53	67913	0.3	18	51	53	0	0.058837891	3.5255859	0.18359375	0.016845703	-0.90673828	1.4450684	0.033447266	0	0	0	0	0	0	0	0	0	0.92529297	0.074707031	0.045898438	0.031982422	0.006835938	0.006835938	0	44330	0	0	0
866	867	867	Category L	0.20385742	0.035888672	-0.87597656	-0.23071289	-0.18432617	0.41699219	-27.39	0	5/4/2018	5	4	2018	18:51:53	67913	0.4	18	51	53	0	0.058837891	3.5255859	0.18139648	0.018310547	-0.90698242	0.28540039	0.041992188	0	0	0	0	0	0	0	0	0	0.92504883	0.074951172	0.070800781	0.022216797	0.017333984	0.031005859	0	44330	0	0	0
867	868	868	Category L	0.25195313	0.035888672	-0.87597656	-0.24365234	-0.18334961	0.41674805	-27.76	0	5/4/2018	5	4	2018	18:51:53	67913	0.5	18	51	53	0	0.058837891	3.5255859	0.18432617	0.017333984	-0.90649414	0.89379883	0.076171875	0	0	0	0	0	0	0	0	0	0.92529297	0.074707031	0.11645508	0.067382813	0.018310547	0.030517578	0	44330	0	0	0
868	869	869	Category L	0.25195313	0.011962891	-0.86376953	-0.23608398	-0.17944336	0.41894531	-28.01	0	5/4/2018	5	4	2018	18:51:53	67913	0.6	18	51	53	0	0.058837891	3.5255859	0.18579102	0.019042969	-0.89990234	0.984375	0.075439453	0	0	0	0	0	0	0	0	0	0.91894531	0.081054688	0.109375	0.065917969	-0.007080078	0.036132813	0	44330	0	0	0
869	870	870	Category L	0.23999023	0.011962891	-0.88793945	-0.2409668	-0.1784668	0.41992188	-27.88	0	5/4/2018	5	4	2018	18:51:53	67913	0.7	18	51	53	0	0.058837891	3.5255859	0.18115234	0.016601563	-0.90136719	0.90112305	0.060302734	0	0	0	0	0	0	0	0	0	0.91943359	0.080566406	0.076904297	0.05859375	-0.004638672	0.013427734	0	44330	0	0	0
870	871	871	Category L	0.2277832	0.023925781	-0.88793945	-0.2409668	-0.17944336	0.41894531	-27.88	0	5/4/2018	5	4	2018	18:51:53	67913	0.8	18	51	53	0	0.058837891	3.5255859	0.1784668	0.016113281	-0.90014648	1.125	0.051025391	0	0	0	0	0	0	0	0	0	0.91772461	0.082275391	0.068847656	0.049072266	0.007568359	0.012207031	0	44330	0	0	0
871	872	872	Category L	0.21582031	0.011962891	-0.88793945	-0.23852539	-0.18212891	0.41699219	-27.64	0	5/4/2018	5	4	2018	18:51:53	67913	0.9	18	51	53	0	0.058837891	3.5255859	0.17529297	0.015625	-0.90136719	1.7973633	0.042724609	0	0	0	0	0	0	0	0	0	0.91821289	0.081787109	0.057617188	0.040283203	-0.003662109	0.013427734	0	44330	0	0	0
872	873	873	Category L	0.2277832	0.023925781	-0.89990234	-0.23657227	-0.18481445	0.41894531	-27.64	0	5/4/2018	5	4	2018	18:51:54	67914	0	18	51	54	0	0.058837891	3.5255859	0.17114258	0.012939453	-0.90405273	1.8022461	0.057617188	0	0	0	0	0	0	0	0	0	0.92016602	0.079833984	0.071533203	0.056396484	0.010742188	0.004150391	0	44330	0	0	0
873	874	874	Category L	0.25195313	0	-0.88793945	-0.23242188	-0.1796875	0.42236328	-27.64	0	5/4/2018	5	4	2018	18:51:54	67914	0.1	18	51	54	0	0.058837891	3.5255859	0.16699219	0.011474609	-0.90332031	1.4570313	0.086914063	0	0	0	0	0	0	0	0	0	0.91870117	0.081298828	0.11206055	0.084716797	-0.011474609	0.015380859	0	44330	0	0	0
874	875	875	Category L	0.2277832	0.011962891	-0.89990234	-0.23754883	-0.17675781	0.41796875	-27.52	0	5/4/2018	5	4	2018	18:51:54	67914	0.2	18	51	54	0	0.058837891	3.5255859	0.16137695	0.011474609	-0.90307617	1.6760254	0.06640625	0	0	0	0	0	0	0	0	0	0.91748047	0.082519531	0.069824219	0.066162109	0.000244141	0.003173828	0	44330	0	0	0
875	876	876	Category L	0.21582031	0.023925781	-0.88793945	-0.23852539	-0.17797852	0.41699219	-27.39	0	5/4/2018	5	4	2018	18:51:54	67914	0.3	18	51	54	0	0.058837891	3.5255859	0.15844727	0.012207031	-0.9050293	1.6533203	0.060791016	0	0	0	0	0	0	0	0	0	0.91894531	0.081054688	0.0859375	0.057128906	0.011474609	0.017089844	0	44330	0	0	0
876	877	877	Category L	0.21582031	0	-0.88793945	-0.23681641	-0.18603516	0.41186523	-27.39	0	5/4/2018	5	4	2018	18:51:54	67914	0.4	18	51	54	0	0.058837891	3.5255859	0.15527344	0.01171875	-0.90600586	0.73071289	0.064208984	0	0	0	0	0	0	0	0	0	0.91918945	0.080810547	0.090332031	0.060302734	-0.01171875	0.018066406	0	44330	0	0	0
877	878	878	Category L	0.25195313	0.059814453	-0.89990234	-0.23950195	-0.1809082	0.41699219	-27.52	0	5/4/2018	5	4	2018	18:51:54	67914	0.5	18	51	54	0	0.058837891	3.5255859	0.15039063	0.010498047	-0.90649414	0.52124023	0.11279297	0	0	0	0	0	0	0	0	0	0.91894531	0.081054688	0.15722656	0.10131836	0.049072266	0.006591797	0	44330	0	0	0
878	879	879	Category L	0.21582031	0.011962891	-0.89990234	-0.23657227	-0.17456055	0.42016602	-27.39	0	5/4/2018	5	4	2018	18:51:54	67914	0.6	18	51	54	0	0.058837891	3.5255859	0.14501953	0.0078125	-0.90429688	0.88208008	0.070800781	0	0	0	0	0	0	0	0	0	0.91577148	0.084228516	0.079101563	0.070556641	0.00390625	0.004394531	0	44330	0	0	0
879	880	880	Category L	0.25195313	0.011962891	-0.88793945	-0.24145508	-0.17529297	0.41699219	-27.27	0	5/4/2018	5	4	2018	18:51:54	67914	0.7	18	51	54	0	0.058837891	3.5255859	0.14135742	0.007324219	-0.90673828	0.90991211	0.11206055	0	0	0	0	0	0	0	0	0	0.91772461	0.082275391	0.13378906	0.11035156	0.004394531	0.018798828	0	44330	0	0	0
880	881	881	Category L	0.25195313	0.011962891	-0.87597656	-0.24584961	-0.17431641	0.40991211	-27.15	0	5/4/2018	5	4	2018	18:51:54	67914	0.8	18	51	54	0	0.058837891	3.5255859	0.13842773	0.004882813	-0.90673828	1.684082	0.11767578	0	0	0	0	0	0	0	0	0	0.91748047	0.082519531	0.15112305	0.11328125	0.006835938	0.030761719	0	44330	0	0	0
881	882	882	Category L	0.21582031	0.023925781	-0.87597656	-0.24731445	-0.17236328	0.42211914	-27.15	0	5/4/2018	5	4	2018	18:51:54	67914	0.9	18	51	54	0	0.058837891	3.5255859	0.13305664	0.003417969	-0.90649414	2.3291016	0.090332031	0	0	0	0	0	0	0	0	0	0.91625977	0.083740234	0.13354492	0.082519531	0.020263672	0.030517578	0	44330	0	0	0
882	883	883	Category L	0.20385742	0.023925781	-0.87597656	-0.24194336	-0.1784668	0.41894531	-27.39	0	5/4/2018	5	4	2018	18:51:55	67915	0	18	51	55	0	0.058837891	3.5255859	0.12695313	0.003173828	-0.90454102	2.1149902	0.084472656	0	0	0	0	0	0	0	0	0	0.91357422	0.086425781	0.1262207	0.076660156	0.020507813	0.028564453	0	44330	0	0	0
883	884	884	Category L	0.23999023	0.011962891	-0.87597656	-0.24462891	-0.17797852	0.41894531	-27.39	0	5/4/2018	5	4	2018	18:51:55	67915	0.1	18	51	55	0	0.058837891	3.5255859	0.12207031	0.002929688	-0.90600586	2.170166	0.12182617	0	0	0	0	0	0	0	0	0	0.9140625	0.0859375	0.15673828	0.11767578	0.008789063	0.030029297	0	44330	0	0	0
884	885	885	Category L	0.21582031	0.011962891	-0.89990234	-0.23754883	-0.17431641	0.41723633	-27.27	0	5/4/2018	5	4	2018	18:51:55	67915	0.2	18	51	55	0	0.058837891	3.5255859	0.11791992	0.001708984	-0.9074707	3.4104004	0.098632813	0	0	0	0	0	0	0	0	0	0.9152832	0.084716797	0.11572266	0.09765625	0.010009766	0.007568359	0	44330	0	0	0
885	886	886	Category L	0.21582031	0.047851563	-0.88793945	-0.24731445	-0.17431641	0.41796875	-27.15	0	5/4/2018	5	4	2018	18:51:55	67915	0.3	18	51	55	0	0.058837891	3.5255859	0.11376953	-0.000732422	-0.90771484	4.7734375	0.11450195	0	0	0	0	0	0	0	0	0	0.91479492	0.085205078	0.17041016	0.10180664	0.048583984	0.019775391	0	44330	0	0	0
886	887	887	Category L	0.20385742	0.035888672	-0.89990234	-0.25170898	-0.17578125	0.41552734	-27.15	0	5/4/2018	5	4	2018	18:51:55	67915	0.4	18	51	55	0	0.058837891	3.5255859	0.1081543	-0.004150391	-0.90551758	5.5522461	0.10375977	0	0	0	0	0	0	0	0	0	0.91186523	0.088134766	0.14135742	0.095458984	0.040039063	0.005615234	0	44330	0	0	0
887	888	888	Category L	0.20385742	0.023925781	-0.91186523	-0.24487305	-0.17700195	0.41992188	-27.39	0	5/4/2018	5	4	2018	18:51:55	67915	0.5	18	51	55	0	0.058837891	3.5255859	0.10351563	-0.003417969	-0.90917969	9.8632813	0.10375977	0	0	0	0	0	0	0	0	0	0.91503906	0.084960938	0.13012695	0.10009766	0.02734375	-0.002441406	0	44330	0	0	0
888	889	889	Category L	0.21582031	0.023925781	-0.87597656	-0.24389648	-0.17602539	0.41699219	-27.88	0	5/4/2018	5	4	2018	18:51:55	67915	0.6	18	51	55	0	0.058837891	3.5255859	0.10107422	-0.004882813	-0.90917969	22.546631	0.12255859	0	0	0	0	0	0	0	0	0	0.91479492	0.085205078	0.17675781	0.11450195	0.028808594	0.033203125	0	44330	0	0	0
889	890	890	Category L	0.20385742	0.023925781	-0.87597656	-0.23876953	-0.17626953	0.42114258	-27.88	0	5/4/2018	5	4	2018	18:51:55	67915	0.7	18	51	55	0	0.058837891	3.5255859	0.094970703	-0.005859375	-0.90942383	40.246826	0.11743164	0	0	0	0	0	0	0	0	0	0.91455078	0.085449219	0.17211914	0.10864258	0.029785156	0.033447266	0	44330	0	0	0
890	891	891	Category E	0.059814453	-0.023925781	-0.87597656	0.059326172	0.21533203	0.47045898	-22.73	0	5/4/2018	5	4	2018	18:56:01	68161	0.7	18	56	1	0	0.059570313	3.5175293	0.090576172	-0.007080078	-0.90966797	67.359619	0.048583984	0	0	0	0	0	0	0	0	0	0.91430664	0.085693359	0.081298828	-0.030761719	-0.016601563	0.033691406	0	44330	0	0	0
891	892	892	Category E	0.16796875	-0.011962891	-0.94799805	0.046630859	0.2253418	0.47485352	-22.6	0	5/4/2018	5	4	2018	18:56:01	68161	0.8	18	56	1	0	0.059570313	3.5175293	0.089111328	-0.007324219	-0.91210938	102.34814	0.086425781	0	0	0	0	0	0	0	0	0	0.91650391	0.083496094	0.11914063	0.078613281	-0.004394531	-0.035644531	0	44330	0	0	0
892	893	893	Category E	0.15576172	0.083984375	-0.89990234	0.078369141	0.20825195	0.47192383	-22.48	0	5/4/2018	5	4	2018	18:56:01	68161	0.9	18	56	1	0	0.059570313	3.5175293	0.087402344	-0.006835938	-0.91333008	122.86499	0.11450195	0	0	0	0	0	0	0	0	0	0.91748047	0.082519531	0.17260742	0.068115234	0.090820313	0.013427734	0	44330	0	0	0
893	894	894	Category E	-0.10791016	0.035888672	-0.91186523	0.086914063	0.22802734	0.46557617	-22.72	0	5/4/2018	5	4	2018	18:56:02	68162	0	18	56	2	0	0.059570313	3.5175293	0.084228516	-0.007080078	-0.91235352	135.86865	0.19702148	0	0	0	0	0	0	0	0	0	0.91625977	0.083740234	0.23583984	-0.19213867	0.04296875	0.000488281	0	44330	0	0	0
894	895	895	Category E	0	0.13183594	-0.74389648	0.069580078	0.21948242	0.47192383	-22.6	0	5/4/2018	5	4	2018	18:56:02	68162	0.1	18	56	2	0	0.059570313	3.5175293	0.079833984	-0.007080078	-0.91064453	144.65845	0.23144531	0	0	0	0	0	0	0	0	0	0.9140625	0.0859375	0.38574219	-0.079833984	0.13891602	0.16674805	0	44330	0	0	0
895	896	896	Category E	0.035888672	0.011962891	-0.85180664	0.045898438	0.19628906	0.48291016	-22.72	0	5/4/2018	5	4	2018	18:56:02	68162	0.2	18	56	2	0	0.059570313	3.5175293	0.078857422	-0.006591797	-0.91113281	148.4248	0.075439453	0	0	0	0	0	0	0	0	0	0.91455078	0.085449219	0.12084961	-0.04296875	0.018554688	0.059326172	0	44330	0	0	0
896	897	897	Category E	0.17993164	-0.10791016	-1.1159668	0.12231445	0.21191406	0.46606445	-22.72	0	5/4/2018	5	4	2018	18:56:02	68162	0.3	18	56	2	0	0.059570313	3.5175293	0.076904297	-0.008544922	-0.91333008	147.05981	0.24780273	0	0	0	0	0	0	0	0	0	0.91650391	0.083496094	0.40454102	0.1027832	-0.099121094	-0.20239258	0	44330	0	0	0
897	898	898	Category E	-0.059814453	-0.059814453	-1.1879883	0.18652344	0.16918945	0.45727539	-22.48	0	5/4/2018	5	4	2018	18:56:02	68162	0.4	18	56	2	0	0.059570313	3.5175293	0.076416016	-0.009521484	-0.91235352	145.28979	0.3112793	0	0	0	0	0	0	0	0	0	0.91552734	0.084472656	0.46191406	-0.13623047	-0.050048828	-0.27539063	0	44330	0	0	0
898	899	899	Category E	-0.14379883	0.095947266	-0.7199707	0.16577148	0.17260742	0.46289063	-22.35	0	5/4/2018	5	4	2018	18:56:02	68162	0.5	18	56	2	0	0.059570313	3.5175293	0.075683594	-0.009765625	-0.91210938	140.18091	0.31030273	0	0	0	0	0	0	0	0	0	0.9152832	0.084716797	0.51733398	-0.21948242	0.10571289	0.19213867	0	44330	0	0	0
899	900	900	Category E	0.023925781	0	-1.0439453	0.12524414	0.1875	0.47216797	-22.23	0	5/4/2018	5	4	2018	18:56:02	68162	0.6	18	56	2	0	0.059570313	3.5175293	0.073486328	-0.010009766	-0.91162109	126.85034	0.14135742	0	0	0	0	0	0	0	0	0	0.91455078	0.085449219	0.19189453	-0.049560547	0.010009766	-0.13208008	0	44330	0	0	0
900	901	901	Category E	-0.023925781	0.011962891	-1.1879883	0.1574707	0.2097168	0.4519043	-22.48	0	5/4/2018	5	4	2018	18:56:02	68162	0.7	18	56	2	0	0.059570313	3.5175293	0.071289063	-0.011230469	-0.91015625	99.049805	0.29443359	0	0	0	0	0	0	0	0	0	0.91308594	0.086914063	0.39648438	-0.095214844	0.023193359	-0.27758789	0	44330	0	0	0
901	902	902	Category E	-0.059814453	-0.047851563	-0.76782227	0.10986328	0.21118164	0.47070313	-22.48	0	5/4/2018	5	4	2018	18:56:02	68162	0.8	18	56	2	0	0.059570313	3.5175293	0.067626953	-0.014160156	-0.91333008	63.558594	0.1965332	0	0	0	0	0	0	0	0	0	0.91601563	0.083984375	0.30688477	-0.12744141	-0.033447266	0.14550781	0	44330	0	0	0
902	903	903	Category E	0	0	-0.75585938	0.073974609	0.17407227	0.47802734	-22.72	0	5/4/2018	5	4	2018	18:56:02	68162	0.9	18	56	2	0	0.059570313	3.5175293	0.063476563	-0.013916016	-0.91064453	44.810791	0.16796875	0	0	0	0	0	0	0	0	0	0.91308594	0.086914063	0.23266602	-0.063476563	0.013916016	0.15478516	0	44330	0	0	0
903	904	904	Category E	0.15576172	-0.011962891	-0.99584961	0.083496094	0.18603516	0.47851563	-22.85	0	5/4/2018	5	4	2018	18:56:03	68163	0	18	56	3	0	0.059570313	3.5175293	0.059570313	-0.014404297	-0.90844727	30.021729	0.12963867	0	0	0	0	0	0	0	0	0	0.91064453	0.089355469	0.18579102	0.095947266	0.002441406	-0.087158203	0	44330	0	0	0
904	905	905	Category E	-0.071777344	-0.083984375	-1.1037598	0.13793945	0.16381836	0.46484375	-22.23	0	5/4/2018	5	4	2018	18:56:03	68163	0.1	18	56	3	0	0.059570313	3.5175293	0.057373047	-0.013183594	-0.91235352	16.644287	0.24121094	0	0	0	0	0	0	0	0	0	0.91430664	0.085693359	0.39086914	-0.12915039	-0.070556641	-0.19116211	0	44330	0	0	0
905	906	906	Category E	0	-0.035888672	-0.82788086	0.12060547	0.15673828	0.48144531	-22.23	0	5/4/2018	5	4	2018	18:56:03	68163	0.2	18	56	3	0	0.059570313	3.5175293	0.052978516	-0.013427734	-0.91503906	10.124023	0.10424805	0	0	0	0	0	0	0	0	0	0.91650391	0.083496094	0.16259766	-0.052978516	-0.022216797	0.087158203	0	44330	0	0	0
906	907	907	Category E	0.059814453	0.011962891	-0.91186523	0.10961914	0.18237305	0.47802734	-22.11	0	5/4/2018	5	4	2018	18:56:03	68163	0.3	18	56	3	0	0.059570313	3.5175293	0.048828125	-0.013916016	-0.91455078	11.589844	0.028320313	0	0	0	0	0	0	0	0	0	0.91601563	0.083984375	0.039550781	0.010742188	0.025878906	0.002685547	0	44330	0	0	0
907	908	908	Category E	0.071777344	-0.023925781	-0.98388672	0.13110352	0.19213867	0.47143555	-22.11	0	5/4/2018	5	4	2018	18:56:03	68163	0.4	18	56	3	0	0.059570313	3.5175293	0.048095703	-0.014404297	-0.91625977	8.3586426	0.072021484	0	0	0	0	0	0	0	0	0	0.91772461	0.082275391	0.10058594	0.0234375	-0.009521484	-0.067382813	0	44330	0	0	0
908	909	909	Category E	-0.11987305	-0.14379883	-1.0078125	0.12109375	0.22680664	0.45336914	-22.48	0	5/4/2018	5	4	2018	18:56:03	68163	0.5	18	56	3	0	0.059570313	3.5175293	0.044921875	-0.014648438	-0.91723633	3.0439453	0.2277832	0	0	0	0	0	0	0	0	0	0.91845703	0.081542969	0.3840332	-0.16479492	-0.12890625	-0.090332031	0	44330	0	0	0
909	910	910	Category E	0.047851563	-0.023925781	-0.80395508	0.078369141	0.22387695	0.46606445	-22.6	0	5/4/2018	5	4	2018	18:56:03	68163	0.6	18	56	3	0	0.059326172	3.4853027	0.039794922	-0.015380859	-0.91674805	0.89624023	0.11328125	0	0	0	0	0	0	0	0	0	0.91772461	0.082275391	0.12890625	0.0078125	-0.008300781	0.11279297	0	44330	0	0	0
910	911	911	Category E	-0.011962891	-0.011962891	-0.99584961	0.071533203	0.21630859	0.46875	-22.35	0	5/4/2018	5	4	2018	18:56:03	68163	0.7	18	56	3	0	0.059326172	3.4853027	0.036621094	-0.017333984	-0.91552734	0.046630859	0.093994141	0	0	0	0	0	0	0	0	0	0.91650391	0.083496094	0.13427734	-0.048583984	0.005371094	-0.080078125	0	44330	0	0	0
911	912	912	Category E	-0.11987305	-0.16796875	-1.0678711	0.11376953	0.22314453	0.45288086	-22.11	0	5/4/2018	5	4	2018	18:56:03	68163	0.8	18	56	3	0	0.059326172	3.4853027	0.033935547	-0.019042969	-0.91650391	5.7692871	0.26220703	0	0	0	0	0	0	0	0	0	0.91723633	0.082763672	0.45410156	-0.15380859	-0.14868164	-0.15112305	0	44330	0	0	0
912	913	913	Category E	-0.10791016	-0.10791016	-0.83984375	0.12646484	0.20581055	0.46289063	-21.98	0	5/4/2018	5	4	2018	18:56:03	68163	0.9	18	56	3	0	0.059326172	3.4853027	0.032226563	-0.019042969	-0.91845703	13.70459	0.18359375	0	0	0	0	0	0	0	0	0	0.91918945	0.080810547	0.30786133	-0.14013672	-0.088623047	0.078613281	0	44330	0	0	0
913	914	914	Category E	-0.19189453	0	-0.86376953	0.12988281	0.22119141	0.45629883	-22.23	0	5/4/2018	5	4	2018	18:56:04	68164	0	18	56	4	0	0.059326172	3.4853027	0.027587891	-0.020019531	-0.92041016	18.094727	0.22753906	0	0	0	0	0	0	0	0	0	0.92114258	0.078857422	0.29638672	-0.21948242	0.020019531	0.056640625	0	44330	0	0	0
914	915	915	Category E	0	0.083984375	-1.0439453	0.10839844	0.23291016	0.45410156	-22.35	0	5/4/2018	5	4	2018	18:56:04	68164	0.1	18	56	4	0	0.059326172	3.4853027	0.024169922	-0.021484375	-0.91748047	22.164795	0.16625977	0	0	0	0	0	0	0	0	0	0.91796875	0.08203125	0.25610352	-0.024169922	0.10546875	-0.1262207	0	44330	0	0	0
915	916	916	Category E	-0.011962891	-0.011962891	-0.94799805	0.11108398	0.23876953	0.45532227	-22.23	0	5/4/2018	5	4	2018	18:56:04	68164	0.2	18	56	4	0	0.059326172	3.4853027	0.022949219	-0.021240234	-0.91796875	28.58667	0.046630859	0	0	0	0	0	0	0	0	0	0.91870117	0.081298828	0.073974609	-0.034912109	0.009277344	-0.029785156	0	44330	0	0	0
916	917	917	Category E	-0.15576172	-0.083984375	-0.92382813	0.046875	0.25585938	0.45654297	-22.23	0	5/4/2018	5	4	2018	18:56:04	68164	0.3	18	56	4	0	0.059326172	3.4853027	0.020019531	-0.022949219	-0.91772461	32.012451	0.1862793	0	0	0	0	0	0	0	0	0	0.91821289	0.081787109	0.24291992	-0.17578125	-0.060791016	-0.005859375	0	44330	0	0	0
917	918	918	Category E	-0.17993164	-0.16796875	-0.68383789	-0.014404297	0.24169922	0.47363281	-22.23	0	5/4/2018	5	4	2018	18:56:04	68164	0.4	18	56	4	0	0.059326172	3.4853027	0.014892578	-0.023925781	-0.91943359	29.797119	0.33789063	0	0	0	0	0	0	0	0	0	0.91992188	0.080078125	0.57446289	-0.19482422	-0.14379883	0.2355957	0	44330	0	0	0
918	919	919	Category E	-0.035888672	-0.011962891	-1.079834	-0.010498047	0.23022461	0.4675293	-22.35	0	5/4/2018	5	4	2018	18:56:04	68164	0.5	18	56	4	0	0.059326172	3.4853027	0.01171875	-0.025634766	-0.91918945	31.263428	0.16796875	0	0	0	0	0	0	0	0	0	0.91967773	0.080322266	0.22192383	-0.047607422	0.013671875	-0.16040039	0	44330	0	0	0
919	920	920	Category E	0	-0.16796875	-0.88793945	0.017333984	0.25952148	0.4609375	-22.6	0	5/4/2018	5	4	2018	18:56:04	68164	0.6	18	56	4	0	0.059326172	3.4853027	0.007324219	-0.026123047	-0.91967773	37.803711	0.14526367	0	0	0	0	0	0	0	0	0	0.91992188	0.080078125	0.18066406	-0.007324219	-0.14160156	0.031738281	0	44330	0	0	0
920	921	921	Category E	-0.19189453	-0.083984375	-0.87597656	0.038574219	0.24853516	0.46508789	-22.6	0	5/4/2018	5	4	2018	18:56:04	68164	0.7	18	56	4	0	0.059326172	3.4853027	0.00390625	-0.025878906	-0.92382813	41.388184	0.2097168	0	0	0	0	0	0	0	0	0	0.92407227	0.075927734	0.30175781	-0.19580078	-0.057861328	0.047851563	0	44330	0	0	0
921	922	922	Category E	-0.2277832	-0.011962891	-0.7199707	0.016845703	0.25878906	0.46484375	-22.6	0	5/4/2018	5	4	2018	18:56:04	68164	0.8	18	56	4	0	0.059326172	3.4853027	-0.001220703	-0.025878906	-0.92724609	37.897217	0.30737305	0	0	0	0	0	0	0	0	0	0.92749023	0.072509766	0.44775391	-0.22631836	0.013916016	0.20727539	0	44330	0	0	0
922	923	923	Category E	-0.13183594	0	-0.99584961	-0.008544922	0.26416016	0.46240234	-22.48	0	5/4/2018	5	4	2018	18:56:04	68164	0.9	18	56	4	0	0.059326172	3.4853027	-0.006347656	-0.027587891	-0.92529297	37.750977	0.14648438	0	0	0	0	0	0	0	0	0	0.92578125	0.07421875	0.22338867	-0.12524414	0.027587891	-0.0703125	0	44330	0	0	0
923	924	924	Category E	-0.071777344	-0.059814453	-1.0078125	-0.013427734	0.23632813	0.47045898	-22.85	0	5/4/2018	5	4	2018	18:56:05	68165	0	18	56	5	0	0.059326172	3.4853027	-0.008789063	-0.028320313	-0.92578125	46.054688	0.10791016	0	0	0	0	0	0	0	0	0	0.92626953	0.073730469	0.17626953	-0.062744141	-0.03125	-0.081787109	0	44330	0	0	0
924	925	925	Category E	-0.071777344	-0.16796875	-0.89990234	-0.034667969	0.21069336	0.48144531	-22.97	0	5/4/2018	5	4	2018	18:56:05	68165	0.1	18	56	5	0	0.059326172	3.4853027	-0.012695313	-0.029052734	-0.93066406	48.63916	0.15380859	0	0	0	0	0	0	0	0	0	0.93115234	0.068847656	0.22875977	-0.058837891	-0.13867188	0.030761719	0	44330	0	0	0
925	926	926	Category E	-0.21582031	-0.26391602	-0.74389648	-0.084472656	0.16674805	0.48828125	-23.09	0	5/4/2018	5	4	2018	18:56:05	68165	0.2	18	56	5	0	0.059326172	3.4853027	-0.015380859	-0.029296875	-0.93237305	44.124268	0.36132813	0	0	0	0	0	0	0	0	0	0.93286133	0.067138672	0.62329102	-0.20019531	-0.234375	0.18847656	0	44330	0	0	0
926	927	927	Category E	-0.13183594	0.095947266	-1.1879883	-0.12329102	0.13037109	0.48022461	-23.58	0	5/4/2018	5	4	2018	18:56:05	68165	0.3	18	56	5	0	0.059326172	3.4853027	-0.020507813	-0.029296875	-0.9309082	46.039551	0.30664063	0	0	0	0	0	0	0	0	0	0.93164063	0.068359375	0.49365234	-0.11108398	0.12524414	-0.25683594	0	44330	0	0	0
927	928	928	Category E	0.035888672	-0.083984375	-0.88793945	-0.10351563	0.13720703	0.48608398	-23.09	0	5/4/2018	5	4	2018	18:56:05	68165	0.4	18	56	5	0	0.059326172	3.4853027	-0.0234375	-0.030273438	-0.93164063	55.05127	0.091064453	0	0	0	0	0	0	0	0	0	0.93237305	0.067626953	0.15673828	0.059326172	-0.053710938	0.043701172	0	44330	0	0	0
928	929	929	Category E	-0.25195313	-0.071777344	-0.92382813	-0.13500977	0.13574219	0.48242188	-22.72	0	5/4/2018	5	4	2018	18:56:05	68165	0.5	18	56	5	0	0.059326172	3.4853027	-0.026611328	-0.029296875	-0.93432617	58.692627	0.22924805	0	0	0	0	0	0	0	0	0	0.93505859	0.064941406	0.27807617	-0.22509766	-0.042236328	0.010498047	0	44330	0	0	0
929	930	930	Category E	-0.14379883	-0.083984375	-0.89990234	-0.19116211	0.15014648	0.46362305	-22.23	0	5/4/2018	5	4	2018	18:56:05	68165	0.6	18	56	5	0	0.059326172	3.4853027	-0.030517578	-0.030273438	-0.93432617	50.5271	0.12988281	0	0	0	0	0	0	0	0	0	0.93530273	0.064697266	0.20117188	-0.11303711	-0.053466797	0.034423828	0	44330	0	0	0
930	931	931	Category E	0.095947266	0.023925781	-1.0917969	-0.2097168	0.15869141	0.453125	-21.74	0	5/4/2018	5	4	2018	18:56:05	68165	0.7	18	56	5	0	0.059326172	3.4853027	-0.033935547	-0.032714844	-0.93212891	47.433838	0.21337891	0	0	0	0	0	0	0	0	0	0.93334961	0.066650391	0.34619141	0.12988281	0.056640625	-0.15942383	0	44330	0	0	0
931	932	932	Category E	0.095947266	0.035888672	-0.97192383	-0.22387695	0.1081543	0.45874023	-22.11	0	5/4/2018	5	4	2018	18:56:05	68165	0.8	18	56	5	0	0.059326172	3.4853027	-0.03515625	-0.032714844	-0.93261719	51.783447	0.15307617	0	0	0	0	0	0	0	0	0	0.93383789	0.066162109	0.23901367	0.13110352	0.068603516	-0.0390625	0	44330	0	0	0
932	933	933	Category E	0.023925781	0.023925781	-0.82788086	-0.25830078	0.049072266	0.4465332	-22.72	0	5/4/2018	5	4	2018	18:56:05	68165	0.9	18	56	5	0	0.059326172	3.4853027	-0.039550781	-0.033203125	-0.93408203	50.314697	0.13647461	0	0	0	0	0	0	0	0	0	0.93554688	0.064453125	0.22729492	0.063476563	0.057128906	0.10620117	0	44330	0	0	0
933	934	934	Category E	-0.095947266	0.035888672	-0.77978516	-0.30029297	0.013427734	0.43066406	-23.22	0	5/4/2018	5	4	2018	18:56:06	68166	0	18	56	6	0	0.059326172	3.4853027	-0.043212891	-0.033691406	-0.93408203	41.549072	0.17724609	0	0	0	0	0	0	0	0	0	0.93579102	0.064208984	0.27661133	-0.052490234	0.069580078	0.15429688	0	44330	0	0	0
934	935	935	Category E	0.11987305	0.071777344	-0.94799805	-0.29248047	-0.004638672	0.42651367	-23.22	0	5/4/2018	5	4	2018	18:56:06	68166	0.1	18	56	6	0	0.059326172	3.4853027	-0.043701172	-0.033691406	-0.93408203	39.1604	0.19506836	0	0	0	0	0	0	0	0	0	0.93554688	0.064453125	0.28295898	0.16357422	0.10546875	-0.013671875	0	44330	0	0	0
935	936	936	Category E	0.10791016	-0.083984375	-1.0678711	-0.27685547	-0.011474609	0.43847656	-22.97	0	5/4/2018	5	4	2018	18:56:06	68166	0.2	18	56	6	0	0.059326172	3.4853027	-0.043212891	-0.034912109	-0.93896484	40.940186	0.20458984	0	0	0	0	0	0	0	0	0	0.94067383	0.059326172	0.32910156	0.15112305	-0.048828125	-0.12866211	0	44330	0	0	0
936	937	937	Category E	0.17993164	-0.035888672	-0.82788086	-0.28491211	-0.034423828	0.42773438	-22.6	0	5/4/2018	5	4	2018	18:56:06	68166	0.3	18	56	6	0	0.059326172	3.4853027	-0.045654297	-0.035400391	-0.9375	35.696289	0.25073242	0	0	0	0	0	0	0	0	0	0.93945313	0.060546875	0.33569336	0.22558594	-0.000244141	0.10961914	0	44330	0	0	0
937	938	938	Category E	0.16796875	0.011962891	-0.86376953	-0.31567383	-0.030761719	0.41333008	-22.11	0	5/4/2018	5	4	2018	18:56:06	68166	0.4	18	56	6	0	0.059326172	3.4853027	-0.047851563	-0.036376953	-0.93457031	25.236572	0.23217773	0	0	0	0	0	0	0	0	0	0.93652344	0.063476563	0.33520508	0.21582031	0.048339844	0.070800781	0	44330	0	0	0
938	939	939	Category E	0.047851563	-0.023925781	-0.86376953	-0.33178711	-0.029785156	0.40478516	-22.11	0	5/4/2018	5	4	2018	18:56:06	68166	0.5	18	56	6	0	0.059326172	3.4853027	-0.047119141	-0.036865234	-0.93212891	17.158203	0.11791992	0	0	0	0	0	0	0	0	0	0.93408203	0.065917969	0.17651367	0.094970703	0.012939453	0.068359375	0	44330	0	0	0
939	940	940	Category E	0.083984375	-0.071777344	-0.76782227	-0.32128906	-0.025634766	0.41113281	-22.23	0	5/4/2018	5	4	2018	18:56:06	68166	0.6	18	56	6	0	0.059326172	3.4853027	-0.046875	-0.039306641	-0.93505859	11.703125	0.21484375	0	0	0	0	0	0	0	0	0	0.93725586	0.062744141	0.33056641	0.13085938	-0.032226563	0.16723633	0	44330	0	0	0
940	941	941	Category F	-0.071777344	-0.19189453	-1.1398926	0.17260742	0.17993164	0.45141602	-22.6	0	5/4/2018	5	4	2018	18:59:33	68373	0.4	18	59	33	0	0.059814453	3.491748	-0.049072266	-0.039550781	-0.93212891	1.6516113	0.25830078	0	0	0	0	0	0	0	0	0	0.93432617	0.065673828	0.38232422	-0.022460938	-0.15209961	-0.20751953	0	44330	0	0	0
941	942	942	Category F	-0.11987305	0.023925781	-0.65991211	0.20458984	0.20751953	0.43896484	-22.48	0	5/4/2018	5	4	2018	18:59:33	68373	0.5	18	59	33	0	0.059814453	3.491748	-0.049560547	-0.037841797	-0.92822266	20.831055	0.28417969	0	0	0	0	0	0	0	0	0	0.93041992	0.069580078	0.40039063	-0.070068359	0.061767578	0.26831055	0	44330	0	0	0
942	943	943	Category F	-0.095947266	0	-0.74389648	0.10375977	0.2121582	0.46557617	-22.6	0	5/4/2018	5	4	2018	18:59:33	68373	0.6	18	59	33	0	0.059814453	3.491748	-0.047851563	-0.03515625	-0.93310547	37.760498	0.19848633	0	0	0	0	0	0	0	0	0	0.93505859	0.064941406	0.27246094	-0.047851563	0.03515625	0.18920898	0	44330	0	0	0
943	944	944	Category F	0.035888672	0.11987305	-1.2478027	0.14526367	0.21923828	0.46069336	-22.97	0	5/4/2018	5	4	2018	18:59:33	68373	0.7	18	59	33	0	0.059814453	3.491748	-0.048339844	-0.035644531	-0.93579102	54.911133	0.35864258	0	0	0	0	0	0	0	0	0	0.93774414	0.062255859	0.55200195	0.084228516	0.15551758	-0.31176758	0	44330	0	0	0
944	945	945	Category F	-0.11987305	0.011962891	-1.0917969	0.095947266	0.26708984	0.44970703	-23.46	0	5/4/2018	5	4	2018	18:59:33	68373	0.8	18	59	33	0	0.059814453	3.491748	-0.053466797	-0.035888672	-0.93017578	75.534912	0.1809082	0	0	0	0	0	0	0	0	0	0.93237305	0.067626953	0.27587891	-0.066162109	0.047851563	-0.16137695	0	44330	0	0	0
945	946	946	Category F	-0.10791016	-0.023925781	-0.86376953	0.052001953	0.23828125	0.4699707	-23.59	0	5/4/2018	5	4	2018	18:59:33	68373	0.9	18	59	33	0	0.059814453	3.491748	-0.051757813	-0.034912109	-0.9284668	91.91626	0.086425781	0	0	0	0	0	0	0	0	0	0.93066406	0.069335938	0.13183594	-0.055908203	0.010986328	0.064697266	0	44330	0	0	0
946	947	947	Category F	0.13183594	0.011962891	-1.0197754	0.059814453	0.23388672	0.46923828	-23.34	0	5/4/2018	5	4	2018	18:59:34	68374	0	18	59	34	0	0.059814453	3.491748	-0.053466797	-0.036132813	-0.93432617	99.946777	0.20947266	0	0	0	0	0	0	0	0	0	0.93676758	0.063232422	0.31860352	0.18530273	0.048095703	-0.085205078	0	44330	0	0	0
947	948	948	Category F	0	0	-0.95996094	0.14379883	0.21728516	0.45556641	-23.22	0	5/4/2018	5	4	2018	18:59:34	68374	0.1	18	59	34	0	0.059814453	3.491748	-0.054443359	-0.036132813	-0.93286133	100.78027	0.070800781	0	0	0	0	0	0	0	0	0	0.93505859	0.064941406	0.11767578	0.054443359	0.036132813	-0.026855469	0	44330	0	0	0
948	949	949	Category F	-0.14379883	-0.047851563	-0.81591797	0.13989258	0.17871094	0.4675293	-22.85	0	5/4/2018	5	4	2018	18:59:34	68374	0.2	18	59	34	0	0.059814453	3.491748	-0.05859375	-0.035644531	-0.93017578	102.59619	0.14306641	0	0	0	0	0	0	0	0	0	0.93286133	0.067138672	0.21142578	-0.084960938	-0.011962891	0.11425781	0	44330	0	0	0
949	950	950	Category F	-0.023925781	-0.14379883	-0.79199219	0.12841797	0.19018555	0.46948242	-22.85	0	5/4/2018	5	4	2018	18:59:34	68374	0.3	18	59	34	0	0.059814453	3.491748	-0.055908203	-0.033935547	-0.93237305	100.16919	0.18115234	0	0	0	0	0	0	0	0	0	0.93481445	0.065185547	0.2824707	0.031982422	-0.10961914	0.14038086	0	44330	0	0	0
950	951	951	Category F	0.011962891	-0.095947266	-0.95996094	0.1484375	0.19067383	0.46508789	-22.85	0	5/4/2018	5	4	2018	18:59:34	68374	0.4	18	59	34	0	0.059814453	3.491748	-0.060058594	-0.034667969	-0.93212891	90.166504	0.098388672	0	0	0	0	0	0	0	0	0	0.93457031	0.065429688	0.16088867	0.072021484	-0.061035156	-0.027587891	0	44330	0	0	0
951	952	952	Category F	0.083984375	0.011962891	-1.0559082	0.17626953	0.20410156	0.44799805	-22.85	0	5/4/2018	5	4	2018	18:59:34	68374	0.5	18	59	34	0	0.059814453	3.491748	-0.062744141	-0.036865234	-0.92724609	76.574951	0.20117188	0	0	0	0	0	0	0	0	0	0.93017578	0.069824219	0.32421875	0.14672852	0.048828125	-0.12841797	0	44330	0	0	0
952	953	953	Category F	-0.14379883	-0.059814453	-1.0559082	0.15332031	0.23266602	0.44628906	-22.72	0	5/4/2018	5	4	2018	18:59:34	68374	0.6	18	59	34	0	0.059814453	3.491748	-0.061279297	-0.036132813	-0.9284668	65.398438	0.15332031	0	0	0	0	0	0	0	0	0	0.93139648	0.068603516	0.23291016	-0.082275391	-0.0234375	-0.12719727	0	44330	0	0	0
953	954	954	Category F	-0.023925781	-0.11987305	-0.64794922	0.087158203	0.21850586	0.47338867	-22.6	0	5/4/2018	5	4	2018	18:59:34	68374	0.7	18	59	34	0	0.059814453	3.491748	-0.065673828	-0.041015625	-0.93164063	53.419922	0.29736328	0	0	0	0	0	0	0	0	0	0.93481445	0.065185547	0.40429688	0.041748047	-0.078613281	0.28369141	0	44330	0	0	0
954	955	955	Category F	0.11987305	0.023925781	-0.94799805	0.0625	0.20410156	0.46533203	-22.97	0	5/4/2018	5	4	2018	18:59:34	68374	0.8	18	59	34	0	0.059814453	3.491748	-0.067382813	-0.039550781	-0.92822266	35.581787	0.19873047	0	0	0	0	0	0	0	0	0	0.93164063	0.068359375	0.27050781	0.18725586	0.063476563	-0.01953125	0	44330	0	0	0
955	956	956	Category F	0	-0.10791016	-0.85180664	0.13134766	0.2175293	0.45141602	-23.09	0	5/4/2018	5	4	2018	18:59:34	68374	0.9	18	59	34	0	0.059814453	3.491748	-0.067871094	-0.040771484	-0.92871094	19.826172	0.12255859	0	0	0	0	0	0	0	0	0	0.93212891	0.067871094	0.21191406	0.067871094	-0.066894531	0.076904297	0	44330	0	0	0
956	957	957	Category F	-0.20385742	-0.083984375	-1.0319824	0.16381836	0.1965332	0.45532227	-23.34	0	5/4/2018	5	4	2018	18:59:35	68375	0	18	59	35	0	0.059814453	3.491748	-0.068847656	-0.039550781	-0.93115234	10.375977	0.17382813	0	0	0	0	0	0	0	0	0	0.93457031	0.065429688	0.27954102	-0.13476563	-0.044189453	-0.10058594	0	44330	0	0	0
957	958	958	Category F	0	-0.071777344	-0.87597656	0.16699219	0.21264648	0.44775391	-23.34	0	5/4/2018	5	4	2018	18:59:35	68375	0.1	18	59	35	0	0.059814453	3.491748	-0.068847656	-0.0390625	-0.93017578	5.7390137	0.09375	0	0	0	0	0	0	0	0	0	0.93359375	0.06640625	0.15600586	0.068847656	-0.032470703	0.054199219	0	44330	0	0	0
958	959	959	Category F	-0.14379883	-0.023925781	-0.93579102	0.15405273	0.22338867	0.45385742	-23.22	0	5/4/2018	5	4	2018	18:59:35	68375	0.2	18	59	35	0	0.059814453	3.491748	-0.068603516	-0.038818359	-0.93261719	1.1030273	0.076416016	0	0	0	0	0	0	0	0	0	0.93603516	0.063964844	0.092773438	-0.074951172	0.014892578	-0.002929688	0	44330	0	0	0
959	960	960	Category F	-0.011962891	0.023925781	-1.223877	0.17211914	0.21362305	0.44799805	-22.73	0	5/4/2018	5	4	2018	18:59:35	68375	0.3	18	59	35	0	0.059814453	3.491748	-0.068115234	-0.041015625	-0.93603516	9.1247559	0.30004883	0	0	0	0	0	0	0	0	0	0.93945313	0.060546875	0.40869141	0.056152344	0.064941406	-0.28759766	0	44330	0	0	0
960	961	961	Category F	-0.17993164	0.011962891	-1.1518555	0.14819336	0.27661133	0.42749023	-22.6	0	5/4/2018	5	4	2018	18:59:35	68375	0.4	18	59	35	0	0.059814453	3.491748	-0.069580078	-0.0390625	-0.93676758	10.26416	0.24682617	0	0	0	0	0	0	0	0	0	0.94018555	0.059814453	0.3762207	-0.11010742	0.051025391	-0.21484375	0	44330	0	0	0
961	962	962	Category F	-0.19189453	-0.10791016	-0.7199707	0.067138672	0.25	0.46069336	-22.6	0	5/4/2018	5	4	2018	18:59:35	68375	0.5	18	59	35	0	0.059814453	3.491748	-0.070068359	-0.037109375	-0.93310547	9.2329102	0.25537109	0	0	0	0	0	0	0	0	0	0.93652344	0.063476563	0.40551758	-0.12158203	-0.070556641	0.21313477	0	44330	0	0	0
962	963	963	Category F	0.011962891	-0.023925781	-0.91186523	0.050537109	0.22119141	0.47460938	-22.48	0	5/4/2018	5	4	2018	18:59:35	68375	0.6	18	59	35	0	0.059814453	3.491748	-0.065917969	-0.038574219	-0.93847656	12.236328	0.083496094	0	0	0	0	0	0	0	0	0	0.94165039	0.058349609	0.11914063	0.077880859	0.014648438	0.026611328	0	44330	0	0	0
963	964	964	Category F	-0.071777344	-0.047851563	-1.2719727	0.11987305	0.21972656	0.45825195	-22.85	0	5/4/2018	5	4	2018	18:59:35	68375	0.7	18	59	35	0	0.059814453	3.491748	-0.065429688	-0.039794922	-0.9387207	16.625488	0.33325195	0	0	0	0	0	0	0	0	0	0.94165039	0.058349609	0.34716797	-0.006103516	-0.0078125	-0.33300781	0	44330	0	0	0
964	965	965	Category F	-0.011962891	-0.011962891	-1.0319824	0.15673828	0.22705078	0.44750977	-22.97	0	5/4/2018	5	4	2018	18:59:35	68375	0.8	18	59	35	0	0.059814453	3.491748	-0.066162109	-0.041503906	-0.93432617	17.123779	0.11523438	0	0	0	0	0	0	0	0	0	0.93774414	0.062255859	0.18115234	0.054199219	0.029541016	-0.097412109	0	44330	0	0	0
965	966	966	Category F	-0.17993164	0.035888672	-0.77978516	0.13867188	0.24414063	0.4453125	-22.85	0	5/4/2018	5	4	2018	18:59:35	68375	0.9	18	59	35	0	0.059814453	3.491748	-0.065917969	-0.0390625	-0.93554688	13.547119	0.20703125	0	0	0	0	0	0	0	0	0	0.9387207	0.061279297	0.34472656	-0.11376953	0.074951172	0.15576172	0	44330	0	0	0
966	967	967	Category F	-0.035888672	-0.023925781	-0.94799805	0.12207031	0.24926758	0.4519043	-22.6	0	5/4/2018	5	4	2018	18:59:36	68376	0	18	59	36	0	0.059814453	3.491748	-0.063476563	-0.037353516	-0.94140625	12.436035	0.031494141	0	0	0	0	0	0	0	0	0	0.94433594	0.055664063	0.047607422	0.027587891	0.013427734	-0.006347656	0	44330	0	0	0
967	968	968	Category F	-0.047851563	0.083984375	-1.1279297	0.13232422	0.28808594	0.43041992	-22.35	0	5/4/2018	5	4	2018	18:59:36	68376	0.1	18	59	36	0	0.059814453	3.491748	-0.062988281	-0.0390625	-0.93579102	11.316895	0.22851563	0	0	0	0	0	0	0	0	0	0.9387207	0.061279297	0.33032227	0.015136719	0.12304688	-0.19189453	0	44330	0	0	0
968	969	969	Category F	-0.095947266	-0.047851563	-0.87597656	0.098388672	0.26586914	0.45068359	-22.11	0	5/4/2018	5	4	2018	18:59:36	68376	0.2	18	59	36	0	0.059814453	3.491748	-0.065429688	-0.037841797	-0.93505859	7.4760742	0.067382813	0	0	0	0	0	0	0	0	0	0.93823242	0.061767578	0.099609375	-0.030273438	-0.009765625	0.059082031	0	44330	0	0	0
969	970	970	Category F	-0.083984375	-0.16796875	-0.70776367	0.052246094	0.23071289	0.47290039	-22.23	0	5/4/2018	5	4	2018	18:59:36	68376	0.3	18	59	36	0	0.059814453	3.491748	-0.060546875	-0.037109375	-0.93896484	1.4619141	0.26660156	0	0	0	0	0	0	0	0	0	0.94165039	0.058349609	0.38500977	-0.023193359	-0.13061523	0.23120117	0	44330	0	0	0
970	971	971	Category F	-0.035888672	-0.023925781	-0.91186523	0.10058594	0.23388672	0.45996094	-22.6	0	5/4/2018	5	4	2018	18:59:36	68376	0.4	18	59	36	0	0.059814453	3.491748	-0.060058594	-0.037353516	-0.94140625	0.058837891	0.040527344	0	0	0	0	0	0	0	0	0	0.94384766	0.056152344	0.067138672	0.024169922	0.013427734	0.029541016	0	44330	0	0	0
971	972	972	Category F	-0.17993164	-0.059814453	-1.0678711	0.16943359	0.19775391	0.45874023	-22.97	0	5/4/2018	5	4	2018	18:59:36	68376	0.5	18	59	36	0	0.059814453	3.491748	-0.062744141	-0.039550781	-0.93408203	1.8752441	0.17895508	0	0	0	0	0	0	0	0	0	0.93701172	0.062988281	0.27099609	-0.11694336	-0.020019531	-0.13378906	0	44330	0	0	0
972	973	973	Category F	-0.13183594	0.059814453	-0.89990234	0.1652832	0.22851563	0.44262695	-23.34	0	5/4/2018	5	4	2018	18:59:36	68376	0.6	18	59	36	0	0.059814453	3.491748	-0.063232422	-0.0390625	-0.93261719	1.3688965	0.12475586	0	0	0	0	0	0	0	0	0	0.93554688	0.064453125	0.20019531	-0.068359375	0.098876953	0.032714844	0	44330	0	0	0
973	974	974	Category F	-0.14379883	0.023925781	-0.89990234	0.14599609	0.23535156	0.44897461	-23.46	0	5/4/2018	5	4	2018	18:59:36	68376	0.7	18	59	36	0	0.059814453	3.491748	-0.064697266	-0.042236328	-0.93774414	0.50439453	0.10986328	0	0	0	0	0	0	0	0	0	0.94116211	0.058837891	0.18334961	-0.078857422	0.066162109	0.037841797	0	44330	0	0	0
974	975	975	Category F	0.035888672	0.047851563	-1.1398926	0.16577148	0.25830078	0.43432617	-23.34	0	5/4/2018	5	4	2018	18:59:36	68376	0.8	18	59	36	0	0.059814453	3.491748	-0.063232422	-0.045166016	-0.93920898	3.4841309	0.2421875	0	0	0	0	0	0	0	0	0	0.94238281	0.057617188	0.39282227	0.099121094	0.093017578	-0.20043945	0	44330	0	0	0
975	976	976	Category F	-0.15576172	-0.035888672	-0.74389648	0.15429688	0.24755859	0.44189453	-22.72	0	5/4/2018	5	4	2018	18:59:36	68376	0.9	18	59	36	0	0.059326172	3.5384766	-0.066162109	-0.044677734	-0.93823242	5.782959	0.21411133	0	0	0	0	0	0	0	0	0	0.94165039	0.058349609	0.29272461	-0.089355469	0.008789063	0.19433594	0	44330	0	0	0
976	977	977	Category F	0	-0.17993164	-0.87597656	0.094482422	0.20483398	0.47680664	-22.97	0	5/4/2018	5	4	2018	18:59:37	68377	0	18	59	37	0	0.059326172	3.5384766	-0.067871094	-0.043212891	-0.93652344	9.5134277	0.1640625	0	0	0	0	0	0	0	0	0	0.93994141	0.060058594	0.26513672	0.067871094	-0.13647461	0.060546875	0	44330	0	0	0
977	978	978	Category F	-0.011962891	-0.095947266	-0.99584961	0.12963867	0.22753906	0.4597168	-23.21	0	5/4/2018	5	4	2018	18:59:37	68377	0.1	18	59	37	0	0.059326172	3.5384766	-0.073242188	-0.043457031	-0.93896484	11.249512	0.098388672	0	0	0	0	0	0	0	0	0	0.94287109	0.057128906	0.17041016	0.061279297	-0.052246094	-0.056640625	0	44330	0	0	0
978	979	979	Category F	-0.10791016	-0.10791016	-0.95996094	0.17236328	0.18969727	0.45629883	-23.58	0	5/4/2018	5	4	2018	18:59:37	68377	0.2	18	59	37	0	0.059326172	3.5384766	-0.073730469	-0.045898438	-0.93847656	9.1430664	0.073730469	0	0	0	0	0	0	0	0	0	0.94238281	0.057617188	0.1171875	-0.033935547	-0.061767578	-0.021240234	0	44330	0	0	0
979	980	980	Category F	-0.15576172	-0.023925781	-0.80395508	0.15429688	0.21142578	0.45654297	-24.08	0	5/4/2018	5	4	2018	18:59:37	68377	0.3	18	59	37	0	0.059326172	3.5384766	-0.075927734	-0.046630859	-0.94067383	7.7661133	0.15991211	0	0	0	0	0	0	0	0	0	0.94482422	0.055175781	0.23925781	-0.079589844	0.022705078	0.13671875	0	44330	0	0	0
980	981	981	Category F	-0.059814453	0.15576172	-0.87597656	0.12866211	0.22827148	0.45654297	-23.83	0	5/4/2018	5	4	2018	18:59:37	68377	0.4	18	59	37	0	0.059326172	3.5384766	-0.077392578	-0.046875	-0.94091797	7.1740723	0.21337891	0	0	0	0	0	0	0	0	0	0.9453125	0.0546875	0.28515625	0.017578125	0.20263672	0.064941406	0	44330	0	0	0
981	982	982	Category F	0.071777344	0.16796875	-1.1638184	0.16088867	0.23852539	0.44189453	-23.34	0	5/4/2018	5	4	2018	18:59:37	68377	0.5	18	59	37	0	0.059326172	3.5384766	-0.081298828	-0.046386719	-0.93701172	4.9768066	0.34741211	0	0	0	0	0	0	0	0	0	0.94189453	0.058105469	0.59423828	0.15307617	0.21435547	-0.2265625	0	44330	0	0	0
982	983	983	Category F	-0.047851563	-0.047851563	-0.95996094	0.14379883	0.24902344	0.44555664	-23.22	0	5/4/2018	5	4	2018	18:59:37	68377	0.6	18	59	37	0	0.059326172	3.5384766	-0.083251953	-0.046875	-0.93969727	3.3425293	0.040771484	0	0	0	0	0	0	0	0	0	0.94458008	0.055419922	0.056396484	0.035400391	-0.000732422	-0.020019531	0	44330	0	0	0
983	984	984	Category F	-0.23999023	-0.035888672	-0.55175781	0.091552734	0.21337891	0.47338867	-23.46	0	5/4/2018	5	4	2018	18:59:37	68377	0.7	18	59	37	0	0.059326172	3.5384766	-0.084472656	-0.047363281	-0.94482422	5.9211426	0.42285156	0	0	0	0	0	0	0	0	0	0.94970703	0.050292969	0.55981445	-0.15527344	0.011474609	0.39306641	0	44330	0	0	0
984	985	985	Category F	0.059814453	0.011962891	-0.97192383	0.082519531	0.21337891	0.46606445	-23.58	0	5/4/2018	5	4	2018	18:59:37	68377	0.8	18	59	37	0	0.059326172	3.5384766	-0.087402344	-0.050048828	-0.94091797	8.4838867	0.1628418	0	0	0	0	0	0	0	0	0	0.9465332	0.053466797	0.24023438	0.1472168	0.062011719	-0.030761719	0	44330	0	0	0
985	986	986	Category F	-0.13183594	-0.14379883	-1.2958984	0.18896484	0.1875	0.45556641	-23.71	0	5/4/2018	5	4	2018	18:59:37	68377	0.9	18	59	37	0	0.059326172	3.5384766	-0.088134766	-0.051025391	-0.9375	4.173584	0.37255859	0	0	0	0	0	0	0	0	0	0.94287109	0.057128906	0.49438477	-0.043457031	-0.092529297	-0.3581543	0	44330	0	0	0
986	987	987	Category F	-0.023925781	0.011962891	-0.77978516	0.21606445	0.17700195	0.43652344	-23.46	0	5/4/2018	5	4	2018	18:59:38	68378	0	18	59	38	0	0.059326172	3.5384766	-0.090820313	-0.05078125	-0.93603516	1.192627	0.18139648	0	0	0	0	0	0	0	0	0	0.94189453	0.058105469	0.28637695	0.066894531	0.062744141	0.15625	0	44330	0	0	0
987	988	988	Category F	-0.26391602	0.023925781	-0.77978516	0.2109375	0.19873047	0.43896484	-23.09	0	5/4/2018	5	4	2018	18:59:38	68378	0.1	18	59	38	0	0.059326172	3.5384766	-0.099365234	-0.049804688	-0.93237305	3.0749512	0.23632813	0	0	0	0	0	0	0	0	0	0.93896484	0.061035156	0.39111328	-0.16430664	0.073730469	0.15258789	0	44330	0	0	0
988	989	989	Category F	0.095947266	-0.011962891	-1.1879883	0.22167969	0.20263672	0.42895508	-22.85	0	5/4/2018	5	4	2018	18:59:38	68378	0.2	18	59	38	0	0.059326172	3.5384766	-0.1015625	-0.051269531	-0.93481445	4.2241211	0.32324219	0	0	0	0	0	0	0	0	0	0.94189453	0.058105469	0.48999023	0.19750977	0.039306641	-0.25292969	0	44330	0	0	0
989	990	990	Category F	-0.27587891	-0.083984375	-0.76782227	0.22216797	0.24023438	0.41625977	-22.85	0	5/4/2018	5	4	2018	18:59:38	68378	0.3	18	59	38	0	0.059326172	3.5384766	-0.10424805	-0.052001953	-0.93920898	6.1340332	0.24462891	0	0	0	0	0	0	0	0	0	0.9465332	0.053466797	0.375	-0.17138672	-0.031738281	0.17138672	0	44330	0	0	0
990	991	991	Category F	-0.23999023	-0.17993164	-0.61181641	0.1706543	0.20849609	0.44799805	-22.97	0	5/4/2018	5	4	2018	18:59:38	68378	0.4	18	59	38	0	0.059326172	3.5384766	-0.10791016	-0.052001953	-0.93945313	9.1977539	0.37573242	0	0	0	0	0	0	0	0	0	0.94702148	0.052978516	0.58764648	-0.13183594	-0.12768555	0.32763672	0	44330	0	0	0
991	992	992	Category F	0	-0.11987305	-1.1757813	0.17529297	0.21118164	0.44848633	-23.1	0	5/4/2018	5	4	2018	18:59:38	68378	0.5	18	59	38	0	0.059326172	3.5384766	-0.11303711	-0.052001953	-0.93701172	10.669922	0.27246094	0	0	0	0	0	0	0	0	0	0.9453125	0.0546875	0.41943359	0.11303711	-0.067626953	-0.23852539	0	44330	0	0	0
992	993	993	Category F	-0.45581055	-0.49194336	-1.079834	0.23974609	0.17675781	0.4309082	-23.1	0	5/4/2018	5	4	2018	18:59:38	68378	0.6	18	59	38	0	0.059326172	3.5384766	-0.1171875	-0.051757813	-0.93286133	9.1069336	0.57421875	0	0	0	0	0	0	0	0	0	0.94165039	0.058349609	0.92553711	-0.33837891	-0.43994141	-0.14672852	0	44330	0	0	0
993	994	994	Category F	-0.3359375	0.10791016	-0.59985352	0.1940918	0.19189453	0.44580078	-22.97	0	5/4/2018	5	4	2018	18:59:38	68378	0.7	18	59	38	0	0.059326172	3.5384766	-0.11352539	-0.05078125	-0.93115234	5.4953613	0.42944336	0	0	0	0	0	0	0	0	0	0.93945313	0.060546875	0.71240234	-0.22216797	0.15869141	0.33129883	0	44330	0	0	0
994	995	995	Category F	-0.035888672	-0.011962891	-1.079834	0.17895508	0.19799805	0.453125	-22.72	0	5/4/2018	5	4	2018	18:59:38	68378	0.8	18	59	38	0	0.059326172	3.5384766	-0.11181641	-0.049316406	-0.93457031	3.0568848	0.16796875	0	0	0	0	0	0	0	0	0	0.94262695	0.057373047	0.25854492	0.075927734	0.037353516	-0.14501953	0	44330	0	0	0
995	996	996	Category F	-0.095947266	0.083984375	-1.1518555	0.21240234	0.24438477	0.41601563	-22.85	0	5/4/2018	5	4	2018	18:59:38	68378	0.9	18	59	38	0	0.059326172	3.5384766	-0.11181641	-0.049072266	-0.93408203	1.5368652	0.25561523	0	0	0	0	0	0	0	0	0	0.94213867	0.057861328	0.36694336	0.015869141	0.13305664	-0.2175293	0	44330	0	0	0
996	997	997	Category F	-0.15576172	-0.035888672	-0.83984375	0.17211914	0.24267578	0.43701172	-22.72	0	5/4/2018	5	4	2018	18:59:39	68379	0	18	59	39	0	0.059326172	3.5384766	-0.10986328	-0.047607422	-0.93530273	0.22485352	0.10644531	0	0	0	0	0	0	0	0	0	0.94287109	0.057128906	0.15307617	-0.045654297	0.01171875	0.095458984	0	44330	0	0	0
997	998	998	Category F	-0.15576172	-0.14379883	-0.87597656	0.14379883	0.21020508	0.45532227	-22.85	0	5/4/2018	5	4	2018	18:59:39	68379	0.1	18	59	39	0	0.059326172	3.5384766	-0.10595703	-0.046386719	-0.93408203	2.6589355	0.1237793	0	0	0	0	0	0	0	0	0	0.94116211	0.058837891	0.20532227	-0.049560547	-0.097167969	0.058105469	0	44330	0	0	0
998	999	999	Category F	0.011962891	-0.19189453	-1.355957	0.18115234	0.21264648	0.44458008	-22.97	0	5/4/2018	5	4	2018	18:59:39	68379	0.2	18	59	39	0	0.059326172	3.5384766	-0.10449219	-0.045410156	-0.93505859	2.6696777	0.46044922	0	0	0	0	0	0	0	0	0	0.94189453	0.058105469	0.68359375	0.11645508	-0.14624023	-0.4206543	0	44330	0	0	0
999	1000	1000	Category F	-0.11987305	-0.011962891	-0.93579102	0.25097656	0.1796875	0.42626953	-22.85	0	5/4/2018	5	4	2018	18:59:39	68379	0.3	18	59	39	0	0.059326172	3.5384766	-0.10083008	-0.044921875	-0.93457031	1.041748	0.038085938	0	0	0	0	0	0	0	0	0	0.94116211	0.058837891	0.052978516	-0.018798828	0.032958984	-0.000976563	0	44330	0	0	0
1000	1001	1001	Category F	-0.2277832	0.059814453	-0.58789063	0.17236328	0.19750977	0.45654297	-22.6	0	5/4/2018	5	4	2018	18:59:39	68379	0.4	18	59	39	0	0.059326172	3.5384766	-0.099365234	-0.044921875	-0.93041992	1.0249023	0.38037109	0	0	0	0	0	0	0	0	0	0.93676758	0.063232422	0.57568359	-0.12817383	0.10473633	0.3425293	0	44330	0	0	0
1001	1002	1002	Category F	0.10791016	-0.11987305	-1.1518555	0.18823242	0.20288086	0.44628906	-22.72	0	5/4/2018	5	4	2018	18:59:39	68379	0.5	18	59	39	0	0.059326172	3.5384766	-0.095214844	-0.044921875	-0.92773438	4.4458008	0.3112793	0	0	0	0	0	0	0	0	0	0.93383789	0.066162109	0.50170898	0.203125	-0.074707031	-0.22387695	0	44330	0	0	0
1002	1003	1003	Category F	-0.10791016	-0.10791016	-1.0078125	0.19873047	0.24755859	0.421875	-22.72	0	5/4/2018	5	4	2018	18:59:39	68379	0.6	18	59	39	0	0.059326172	3.5384766	-0.091308594	-0.043457031	-0.93017578	5.5200195	0.10205078	0	0	0	0	0	0	0	0	0	0.93554688	0.064453125	0.15820313	-0.016357422	-0.064208984	-0.077392578	0	44330	0	0	0
1003	1004	1004	Category F	-0.11987305	-0.17993164	-0.671875	0.14038086	0.21777344	0.45751953	-22.35	0	5/4/2018	5	4	2018	18:59:39	68379	0.7	18	59	39	0	0.059326172	3.5384766	-0.090087891	-0.04296875	-0.93017578	5.565918	0.29370117	0	0	0	0	0	0	0	0	0	0.93554688	0.064453125	0.42480469	-0.029541016	-0.13671875	0.25830078	0	44330	0	0	0
1004	1005	1005	Category F	-0.059814453	0.011962891	-0.98388672	0.12060547	0.19824219	0.47363281	-22.48	0	5/4/2018	5	4	2018	18:59:39	68379	0.8	18	59	39	0	0.059326172	3.5384766	-0.088378906	-0.042236328	-0.92578125	7.9379883	0.084228516	0	0	0	0	0	0	0	0	0	0.93115234	0.068847656	0.140625	0.028564453	0.054199219	-0.057861328	0	44330	0	0	0
1005	1006	1006	Category F	-0.023925781	-0.11987305	-1.223877	0.18505859	0.17504883	0.45629883	-22.23	0	5/4/2018	5	4	2018	18:59:39	68379	0.9	18	59	39	0	0.059326172	3.5384766	-0.086914063	-0.041748047	-0.92431641	7.6357422	0.31567383	0	0	0	0	0	0	0	0	0	0.92944336	0.070556641	0.44018555	0.062988281	-0.077880859	-0.29931641	0	44330	0	0	0
1006	1007	1007	Category F	-0.083984375	-0.047851563	-0.73193359	0.18847656	0.19433594	0.44897461	-22.23	0	5/4/2018	5	4	2018	18:59:40	68380	0	18	59	40	0	0.059326172	3.5384766	-0.082763672	-0.042236328	-0.92626953	6.2412109	0.19433594	0	0	0	0	0	0	0	0	0	0.9309082	0.069091797	0.20092773	-0.000976563	-0.005371094	0.19433594	0	44330	0	0	0
1007	1008	1008	Category F	-0.15576172	0.023925781	-0.83984375	0.15356445	0.20288086	0.45849609	-22.6	0	5/4/2018	5	4	2018	18:59:40	68380	0.1	18	59	40	0	0.059326172	3.5384766	-0.081054688	-0.041748047	-0.92578125	0.019775391	0.13134766	0	0	0	0	0	0	0	0	0	0.93041992	0.069580078	0.22631836	-0.074462891	0.065673828	0.0859375	0	44330	0	0	0
1008	1009	1009	Category F	0.13183594	-0.023925781	-1.223877	0.17626953	0.20141602	0.44287109	-22.48	0	5/4/2018	5	4	2018	18:59:40	68380	0.2	18	59	40	0	0.059326172	3.5384766	-0.079345703	-0.042724609	-0.92358398	1.0595703	0.36743164	0	0	0	0	0	0	0	0	0	0.92797852	0.072021484	0.53027344	0.21118164	0.018798828	-0.30029297	0	44330	0	0	0
1009	1010	1010	Category F	-0.095947266	-0.095947266	-1.0917969	0.171875	0.23217773	0.44677734	-22.48	0	5/4/2018	5	4	2018	18:59:40	68380	0.3	18	59	40	0	0.059326172	3.5384766	-0.076416016	-0.041992188	-0.92456055	2.6647949	0.17651367	0	0	0	0	0	0	0	0	0	0.92871094	0.071289063	0.24023438	-0.019287109	-0.053710938	-0.16699219	0	44330	0	0	0
1010	1011	1011	Category F	-0.11987305	-0.14379883	-0.50390625	0.094482422	0.20239258	0.47705078	-22.72	0	5/4/2018	5	4	2018	18:59:40	68380	0.4	18	59	40	0	0.059326172	3.5384766	-0.073730469	-0.039794922	-0.92749023	6.9667969	0.43847656	0	0	0	0	0	0	0	0	0	0.93139648	0.068603516	0.57373047	-0.045898438	-0.10375977	0.42358398	0	44330	0	0	0
1011	1012	1012	Category F	0.059814453	0.071777344	-0.86376953	0.065185547	0.1784668	0.48901367	-22.48	0	5/4/2018	5	4	2018	18:59:40	68380	0.5	18	59	40	0	0.059326172	3.5384766	-0.071533203	-0.039306641	-0.92773438	6.3637695	0.18359375	0	0	0	0	0	0	0	0	0	0.93139648	0.068603516	0.30664063	0.13134766	0.11108398	0.063964844	0	44330	0	0	0
1012	1013	1013	Category F	-0.095947266	-0.23999023	-1.2478027	0.13891602	0.19799805	0.46484375	-23.21	0	5/4/2018	5	4	2018	18:59:40	68380	0.6	18	59	40	0	0.059326172	3.5384766	-0.067871094	-0.038330078	-0.92578125	8.2436523	0.38085938	0	0	0	0	0	0	0	0	0	0.92895508	0.071044922	0.55151367	-0.027832031	-0.20141602	-0.32177734	0	44330	0	0	0
1013	1014	1014	Category F	0.011962891	-0.19189453	-0.88793945	0.13745117	0.20336914	0.47192383	-23.58	0	5/4/2018	5	4	2018	18:59:40	68380	0.7	18	59	40	0	0.059570313	3.5288086	-0.064697266	-0.038818359	-0.92626953	13.653076	0.17529297	0	0	0	0	0	0	0	0	0	0.92919922	0.070800781	0.26806641	0.076660156	-0.15283203	0.038330078	0	44330	0	0	0
1014	1015	1015	Category F	-0.11987305	0.10791016	-0.87597656	0.069580078	0.22436523	0.47021484	-23.58	0	5/4/2018	5	4	2018	18:59:40	68380	0.8	18	59	40	0	0.059570313	3.5288086	-0.061523438	-0.0390625	-0.92651367	23.17627	0.16601563	0	0	0	0	0	0	0	0	0	0.92944336	0.070556641	0.25585938	-0.058105469	0.14697266	0.050537109	0	44330	0	0	0
1015	1016	1016	Category F	-0.023925781	0.035888672	-0.92382813	0.0625	0.23120117	0.47094727	-23.95	0	5/4/2018	5	4	2018	18:59:40	68380	0.9	18	59	40	0	0.059570313	3.5288086	-0.060058594	-0.039550781	-0.92382813	25.050781	0.083740234	0	0	0	0	0	0	0	0	0	0.92651367	0.073486328	0.11181641	0.036132813	0.075439453	0	0	44330	0	0	0
1016	1017	1017	Category F	-0.23999023	-0.047851563	-1.0319824	0.046142578	0.26171875	0.46362305	-23.71	0	5/4/2018	5	4	2018	18:59:41	68381	0	18	59	41	0	0.059570313	3.5288086	-0.056396484	-0.0390625	-0.92578125	25.829346	0.21191406	0	0	0	0	0	0	0	0	0	0.9284668	0.071533203	0.2980957	-0.18334961	-0.008544922	-0.10595703	0	44330	0	0	0
1017	1018	1018	Category F	0.11987305	-0.19189453	-0.81591797	0.009033203	0.23266602	0.47094727	-23.46	0	5/4/2018	5	4	2018	18:59:41	68381	0.1	18	59	41	0	0.059570313	3.5288086	-0.054931641	-0.036132813	-0.92626953	31.798096	0.25878906	0	0	0	0	0	0	0	0	0	0.92871094	0.071289063	0.44091797	0.17480469	-0.15551758	0.11035156	0	44330	0	0	0
1018	1019	1019	Category F	-0.11987305	-0.083984375	-1.0319824	-0.004394531	0.19702148	0.48974609	-23.46	0	5/4/2018	5	4	2018	18:59:41	68381	0.2	18	59	41	0	0.059570313	3.5288086	-0.053466797	-0.034667969	-0.92529297	38.42334	0.13452148	0	0	0	0	0	0	0	0	0	0.92749023	0.072509766	0.22192383	-0.066162109	-0.049072266	-0.10644531	0	44330	0	0	0
1019	1020	1020	Category F	-0.035888672	-0.083984375	-0.79199219	-0.033935547	0.21508789	0.47973633	-23.34	0	5/4/2018	5	4	2018	18:59:41	68381	0.3	18	59	41	0	0.059570313	3.5288086	-0.050292969	-0.033203125	-0.92480469	45.367188	0.14282227	0	0	0	0	0	0	0	0	0	0.92675781	0.073242188	0.19799805	0.014404297	-0.050537109	0.1328125	0	44330	0	0	0
1020	1021	1021	Category F	-0.39599609	-0.15576172	-0.83984375	-0.009765625	0.19213867	0.48168945	-23.09	0	5/4/2018	5	4	2018	18:59:41	68381	0.4	18	59	41	0	0.059570313	3.5288086	-0.046875	-0.032958984	-0.92626953	49.359863	0.37963867	0	0	0	0	0	0	0	0	0	0.92797852	0.072021484	0.55786133	-0.34887695	-0.12255859	0.086425781	0	44330	0	0	0
1021	1022	1022	Category F	-0.27587891	-0.023925781	-0.87597656	-0.010009766	0.21777344	0.48120117	-23.34	0	5/4/2018	5	4	2018	18:59:41	68381	0.5	18	59	41	0	0.059570313	3.5288086	-0.044921875	-0.034912109	-0.92700195	58.635254	0.23657227	0	0	0	0	0	0	0	0	0	0.92871094	0.071289063	0.29296875	-0.23071289	0.010986328	0.051025391	0	44330	0	0	0
1022	1023	1023	Category F	-0.19189453	-0.035888672	-1.1398926	0.047607422	0.23388672	0.46801758	-23.34	0	5/4/2018	5	4	2018	18:59:41	68381	0.6	18	59	41	0	0.059570313	3.5288086	-0.044677734	-0.036865234	-0.92407227	64.78418	0.26098633	0	0	0	0	0	0	0	0	0	0.92578125	0.07421875	0.36401367	-0.14697266	0.000976563	-0.21557617	0	44330	0	0	0
1023	1024	1024	Category F	-0.19189453	-0.095947266	-0.94799805	0.02734375	0.203125	0.48461914	-23.46	0	5/4/2018	5	4	2018	18:59:41	68381	0.7	18	59	41	0	0.059570313	3.5288086	-0.042724609	-0.036132813	-0.92382813	66.328857	0.16235352	0	0	0	0	0	0	0	0	0	0.92553711	0.074462891	0.23291016	-0.14892578	-0.059570313	-0.023925781	0	44330	0	0	0
1024	1025	1025	Category F	-0.17993164	-0.071777344	-0.80395508	-0.019775391	0.17285156	0.49487305	-23.59	0	5/4/2018	5	4	2018	18:59:41	68381	0.8	18	59	41	0	0.059570313	3.5288086	-0.038085938	-0.035400391	-0.92895508	64.112305	0.19238281	0	0	0	0	0	0	0	0	0	0.93041992	0.069580078	0.30297852	-0.14160156	-0.036132813	0.125	0	44330	0	0	0
1025	1026	1026	Category F	-0.32397461	0	-0.75585938	-0.081542969	0.13696289	0.49365234	-23.22	0	5/4/2018	5	4	2018	18:59:41	68381	0.9	18	59	41	0	0.059570313	3.5288086	-0.037353516	-0.03515625	-0.92797852	61.470459	0.33618164	0	0	0	0	0	0	0	0	0	0.92944336	0.070556641	0.49414063	-0.28637695	0.03515625	0.17211914	0	44330	0	0	0
1026	1027	1027	Category F	-0.53979492	0.095947266	-0.73193359	-0.094726563	0.11035156	0.50073242	-23.09	0	5/4/2018	5	4	2018	18:59:42	68382	0	18	59	42	0	0.059570313	3.5288086	-0.033935547	-0.033203125	-0.92333984	64.259033	0.5559082	0	0	0	0	0	0	0	0	0	0.92456055	0.075439453	0.82641602	-0.50561523	0.12915039	0.19140625	0	44330	0	0	0
1027	1028	1028	Category F	-0.17993164	-0.11987305	-1.1518555	-0.069335938	0.093505859	0.50439453	-22.97	0	5/4/2018	5	4	2018	18:59:42	68382	0.1	18	59	42	0	0.059570313	3.5288086	-0.032226563	-0.032958984	-0.92480469	65.770752	0.28417969	0	0	0	0	0	0	0	0	0	0.92602539	0.073974609	0.4609375	-0.14746094	-0.086669922	-0.22680664	0	44330	0	0	0
1028	1029	1029	Category F	-0.35986328	-0.095947266	-1.1638184	-0.050292969	0.10693359	0.49926758	-22.97	0	5/4/2018	5	4	2018	18:59:42	68382	0.2	18	59	42	0	0.059570313	3.5288086	-0.028320313	-0.033203125	-0.92626953	65.550537	0.41235352	0	0	0	0	0	0	0	0	0	0.92724609	0.072753906	0.63134766	-0.33129883	-0.0625	-0.23730469	0	44330	0	0	0
1029	1030	1030	Category F	-0.31176758	-0.15576172	-0.81591797	-0.013427734	0.088623047	0.50683594	-23.22	0	5/4/2018	5	4	2018	18:59:42	68382	0.3	18	59	42	0	0.059570313	3.5288086	-0.02734375	-0.034912109	-0.92919922	62.516357	0.32885742	0	0	0	0	0	0	0	0	0	0.93041992	0.069580078	0.51831055	-0.28417969	-0.12060547	0.11328125	0	44330	0	0	0
1030	1031	1031	Category F	-0.40795898	-0.095947266	-0.75585938	-0.040283203	0.091552734	0.50927734	-23.09	0	5/4/2018	5	4	2018	18:59:42	68382	0.4	18	59	42	0	0.059570313	3.5288086	-0.031005859	-0.032958984	-0.92602539	60.844482	0.41821289	0	0	0	0	0	0	0	0	0	0.92700195	0.072998047	0.60986328	-0.37670898	-0.062744141	0.17016602	0	44330	0	0	0
1031	1032	1032	Category F	-0.23999023	0.035888672	-0.7199707	-0.040283203	0.13427734	0.50341797	-23.22	0	5/4/2018	5	4	2018	18:59:42	68382	0.5	18	59	42	0	0.059570313	3.5288086	-0.029052734	-0.029785156	-0.9296875	58.638184	0.30444336	0	0	0	0	0	0	0	0	0	0.93066406	0.069335938	0.48608398	-0.21069336	0.065673828	0.2097168	0	44330	0	0	0
1032	1033	1033	Category L	0.14379883	0.011962891	-0.92382813	-0.2565918	-0.079589844	0.44213867	-21.25	0	5/4/2018	5	4	2018	19:03:48	68628	0.099	19	3	48	0	0.059326172	3.4869141	-0.026123047	-0.028564453	-0.93554688	52.871094	0.17504883	0	0	0	0	0	0	0	0	0	0.9362793	0.063720703	0.22241211	0.16992188	0.040527344	0.01171875	0	44330	0	0	0
1033	1034	1034	Category L	0.10791016	0	-0.92382813	-0.24902344	-0.073242188	0.44433594	-21.25	0	5/4/2018	5	4	2018	19:03:48	68628	0.199	19	3	48	0	0.059326172	3.4869141	-0.027099609	-0.024658203	-0.92626953	47.003906	0.13720703	0	0	0	0	0	0	0	0	0	0.92700195	0.072998047	0.16235352	0.13500977	0.024658203	0.002441406	0	44330	0	0	0
1034	1035	1035	Category L	0.11987305	0.035888672	-0.91186523	-0.25292969	-0.072998047	0.43652344	-21	0	5/4/2018	5	4	2018	19:03:48	68628	0.3	19	3	48	0	0.059326172	3.4869141	-0.019042969	-0.028320313	-0.94213867	44.427979	0.15600586	0	0	0	0	0	0	0	0	0	0.94262695	0.057373047	0.23339844	0.13891602	0.064208984	0.030273438	0	44330	0	0	0
1035	1036	1036	Category L	0.15576172	0.023925781	-0.94799805	-0.24560547	-0.073486328	0.44555664	-20.88	0	5/4/2018	5	4	2018	19:03:48	68628	0.4	19	3	48	0	0.059326172	3.4869141	-0.015136719	-0.028808594	-0.95092773	46.167969	0.17895508	0	0	0	0	0	0	0	0	0	0.95141602	0.048583984	0.22680664	0.17089844	0.052734375	0.002929688	0	44330	0	0	0
1036	1037	1037	Category L	0.11987305	0.011962891	-0.93579102	-0.24902344	-0.071044922	0.44458008	-20.76	0	5/4/2018	5	4	2018	19:03:48	68628	0.5	19	3	48	0	0.059326172	3.4869141	-0.016357422	-0.029296875	-0.93603516	45.143066	0.14233398	0	0	0	0	0	0	0	0	0	0.93676758	0.063232422	0.17797852	0.13623047	0.041259766	0.000244141	0	44330	0	0	0
1037	1038	1038	Category L	0.11987305	0.011962891	-0.94799805	-0.25439453	-0.070068359	0.44335938	-20.76	0	5/4/2018	5	4	2018	19:03:48	68628	0.6	19	3	48	0	0.059326172	3.4869141	-0.012695313	-0.02734375	-0.94458008	40.27832	0.13842773	0	0	0	0	0	0	0	0	0	0.94506836	0.054931641	0.17529297	0.13256836	0.039306641	-0.003173828	0	44330	0	0	0
1038	1039	1039	Category L	0.13183594	0	-0.89990234	-0.25439453	-0.074707031	0.4362793	-20.88	0	5/4/2018	5	4	2018	19:03:48	68628	0.7	19	3	48	0	0.059326172	3.4869141	-0.007324219	-0.023681641	-0.94238281	34.375488	0.14746094	0	0	0	0	0	0	0	0	0	0.94262695	0.057373047	0.20556641	0.13916016	0.023681641	0.042480469	0	44330	0	0	0
1039	1040	1040	Category L	0.11987305	0.023925781	-0.88793945	-0.25268555	-0.070068359	0.44262695	-20.88	0	5/4/2018	5	4	2018	19:03:48	68628	0.8	19	3	48	0	0.059326172	3.4869141	-0.009765625	-0.022705078	-0.92895508	30.329346	0.14379883	0	0	0	0	0	0	0	0	0	0.92944336	0.070556641	0.2175293	0.12963867	0.046630859	0.041015625	0	44330	0	0	0
1040	1041	1041	Category L	0.14379883	0.011962891	-0.94799805	-0.26123047	-0.069091797	0.44335938	-21	0	5/4/2018	5	4	2018	19:03:48	68628	0.9	19	3	48	0	0.059326172	3.4869141	-0.006835938	-0.022949219	-0.93408203	27.938965	0.15527344	0	0	0	0	0	0	0	0	0	0.93432617	0.065673828	0.19946289	0.15063477	0.034912109	-0.013916016	0	44330	0	0	0
1041	1042	1042	Category L	0.11987305	0.011962891	-0.89990234	-0.25683594	-0.07421875	0.44140625	-21.25	0	5/4/2018	5	4	2018	19:03:49	68629	0	19	3	49	0	0.059326172	3.4869141	-0.004638672	-0.021484375	-0.92504883	23.170654	0.13134766	0	0	0	0	0	0	0	0	0	0.92529297	0.074707031	0.18334961	0.12451172	0.033447266	0.025146484	0	44330	0	0	0
1042	1043	1043	Category L	0.10791016	0.023925781	-0.91186523	-0.25610352	-0.07421875	0.4440918	-21.49	0	5/4/2018	5	4	2018	19:03:49	68629	0.111	19	3	49	0	0.059326172	3.4869141	-0.006347656	-0.018310547	-0.93212891	19.084717	0.12353516	0	0	0	0	0	0	0	0	0	0.93237305	0.067626953	0.17700195	0.11425781	0.042236328	0.020263672	0	44330	0	0	0
1043	1044	1044	Category L	0.071777344	0.011962891	-0.93579102	-0.2578125	-0.072753906	0.43823242	-21.37	0	5/4/2018	5	4	2018	19:03:49	68629	0.222	19	3	49	0	0.059326172	3.4869141	-0.003417969	-0.019042969	-0.92382813	17.181641	0.082275391	0	0	0	0	0	0	0	0	0	0.92407227	0.075927734	0.11816406	0.075195313	0.031005859	-0.01171875	0	44330	0	0	0
1044	1045	1045	Category L	0.10791016	0.011962891	-0.91186523	-0.25073242	-0.072753906	0.44042969	-21.37	0	5/4/2018	5	4	2018	19:03:49	68629	0.333	19	3	49	0	0.059326172	3.4869141	0.001220703	-0.016601563	-0.93969727	15.568848	0.11352539	0	0	0	0	0	0	0	0	0	0.93969727	0.060302734	0.16308594	0.10644531	0.028564453	0.027832031	0	44330	0	0	0
1045	1046	1046	Category L	0.14379883	0.011962891	-0.92382813	-0.25537109	-0.074462891	0.44042969	-21.13	0	5/4/2018	5	4	2018	19:03:49	68629	0.444	19	3	49	0	0.059326172	3.4869141	-0.000488281	-0.014648438	-0.93286133	11.707275	0.14697266	0	0	0	0	0	0	0	0	0	0.93286133	0.067138672	0.18017578	0.14428711	0.026611328	0.009033203	0	44330	0	0	0
1046	1047	1047	Category L	0.095947266	0.011962891	-0.92382813	-0.25415039	-0.073486328	0.44360352	-20.88	0	5/4/2018	5	4	2018	19:03:49	68629	0.555	19	3	49	0	0.059326172	3.4853027	-0.001953125	-0.012207031	-0.91967773	7.1049805	0.10083008	0	0	0	0	0	0	0	0	0	0.91967773	0.080322266	0.1262207	0.097900391	0.024169922	-0.00390625	0	44330	0	0	0
1047	1048	1048	Category L	0.095947266	0.011962891	-0.93579102	-0.25878906	-0.07421875	0.44311523	-21	0	5/4/2018	5	4	2018	19:03:49	68629	0.666	19	3	49	0	0.059326172	3.4853027	0.000488281	-0.010742188	-0.92919922	4.3649902	0.098144531	0	0	0	0	0	0	0	0	0	0.92944336	0.070556641	0.12451172	0.095214844	0.022705078	-0.006347656	0	44330	0	0	0
1048	1049	1049	Category L	0.13183594	0	-0.95996094	-0.25537109	-0.071777344	0.44018555	-21.13	0	5/4/2018	5	4	2018	19:03:49	68629	0.777	19	3	49	0	0.059326172	3.4853027	0.003662109	-0.011962891	-0.91967773	2.4260254	0.13452148	0	0	0	0	0	0	0	0	0	0.91992188	0.080078125	0.18017578	0.12792969	0.011962891	-0.040039063	0	44330	0	0	0
1049	1050	1050	Category L	0.14379883	0.011962891	-0.94799805	-0.25073242	-0.070068359	0.44262695	-21	0	5/4/2018	5	4	2018	19:03:49	68629	0.888	19	3	49	0	0.059326172	3.4853027	0.005859375	-0.016113281	-0.92993164	0.53833008	0.14160156	0	0	0	0	0	0	0	0	0	0.93017578	0.069824219	0.18383789	0.13769531	0.028076172	-0.017822266	0	44330	0	0	0
1050	1051	1051	Category L	0.13183594	0.011962891	-0.93579102	-0.25537109	-0.070800781	0.44165039	-21.49	0	5/4/2018	5	4	2018	19:03:50	68630	0	19	3	50	0	0.059326172	3.4853027	0.009033203	-0.014160156	-0.92382813	0.11669922	0.12597656	0	0	0	0	0	0	0	0	0	0.92382813	0.076171875	0.16064453	0.12255859	0.026123047	-0.01171875	0	44330	0	0	0
1051	1052	1052	Category L	0.11987305	0.023925781	-0.89990234	-0.25439453	-0.078857422	0.43798828	-21.49	0	5/4/2018	5	4	2018	19:03:50	68630	0.1	19	3	50	0	0.059326172	3.4853027	0.006591797	-0.011962891	-0.92675781	0.42553711	0.12158203	0	0	0	0	0	0	0	0	0	0.92675781	0.073242188	0.17602539	0.11303711	0.035888672	0.026855469	0	44330	0	0	0
1052	1053	1053	Category L	0.10791016	0.011962891	-0.93579102	-0.25170898	-0.069091797	0.44262695	-21.25	0	5/4/2018	5	4	2018	19:03:50	68630	0.2	19	3	50	0	0.059326172	3.4853027	0.010498047	-0.011230469	-0.94018555	0.97241211	0.10009766	0	0	0	0	0	0	0	0	0	0.94018555	0.059814453	0.125	0.097167969	0.023193359	0.004394531	0	44330	0	0	0
1053	1054	1054	Category L	0.11987305	0	-0.92382813	-0.24926758	-0.069335938	0.44189453	-21.37	0	5/4/2018	5	4	2018	19:03:50	68630	0.3	19	3	50	0	0.059326172	3.4853027	0.010253906	-0.009521484	-0.92553711	0.96240234	0.10986328	0	0	0	0	0	0	0	0	0	0.92578125	0.07421875	0.12109375	0.109375	0.009521484	0.001708984	0	44330	0	0	0
1054	1055	1055	Category L	0.14379883	0.011962891	-0.92382813	-0.25439453	-0.067138672	0.44042969	-21	0	5/4/2018	5	4	2018	19:03:50	68630	0.4	19	3	50	0	0.059326172	3.4853027	0.011474609	-0.009765625	-0.93603516	0.50732422	0.13452148	0	0	0	0	0	0	0	0	0	0.93603516	0.063964844	0.16625977	0.13208008	0.021728516	0.012207031	0	44330	0	0	0
1055	1056	1056	Category L	0.14379883	0.011962891	-0.91186523	-0.25341797	-0.079833984	0.44018555	-20.76	0	5/4/2018	5	4	2018	19:03:50	68630	0.5	19	3	50	0	0.059326172	3.4853027	0.015380859	-0.009521484	-0.93066406	0.23730469	0.1315918	0	0	0	0	0	0	0	0	0	0.9309082	0.069091797	0.16894531	0.12817383	0.021484375	0.018798828	0	44330	0	0	0
1056	1057	1057	Category L	0.11987305	0.047851563	-0.91186523	-0.24902344	-0.069091797	0.44360352	-20.76	0	5/4/2018	5	4	2018	19:03:50	68630	0.6	19	3	50	0	0.059326172	3.4853027	0.019287109	-0.008056641	-0.94506836	0.17626953	0.11962891	0	0	0	0	0	0	0	0	0	0.9453125	0.0546875	0.18969727	0.1003418	0.055908203	0.033203125	0	44330	0	0	0
1057	1058	1058	Category L	0.10791016	0.023925781	-0.92382813	-0.25708008	-0.070800781	0.44262695	-21	0	5/4/2018	5	4	2018	19:03:50	68630	0.7	19	3	50	0	0.059326172	3.4853027	0.022705078	-0.006591797	-0.94750977	0.18310547	0.093505859	0	0	0	0	0	0	0	0	0	0.94775391	0.052246094	0.1394043	0.084960938	0.030517578	0.023681641	0	44330	0	0	0
1058	1059	1059	Category L	0.14379883	0	-0.91186523	-0.24902344	-0.071044922	0.44555664	-21.25	0	5/4/2018	5	4	2018	19:03:50	68630	0.8	19	3	50	0	0.059326172	3.4853027	0.021728516	-0.005859375	-0.95703125	0.64868164	0.13012695	0	0	0	0	0	0	0	0	0	0.95727539	0.042724609	0.1730957	0.12182617	0.005859375	0.045166016	0	44330	0	0	0
1059	1060	1060	Category L	0.10791016	0	-0.92382813	-0.25268555	-0.073486328	0.44238281	-21.62	0	5/4/2018	5	4	2018	19:03:50	68630	0.9	19	3	50	0	0.059326172	3.4853027	0.0234375	-0.005371094	-0.96508789	0.82397461	0.093994141	0	0	0	0	0	0	0	0	0	0.96533203	0.034667969	0.13110352	0.084228516	0.005371094	0.041259766	0	44330	0	0	0
1060	1061	1061	Category L	0.095947266	0	-0.93579102	-0.25610352	-0.068115234	0.4465332	-21.74	0	5/4/2018	5	4	2018	19:03:51	68631	0	19	3	51	0	0.059326172	3.4853027	0.022705078	-0.004150391	-0.9597168	0.50952148	0.076904297	0	0	0	0	0	0	0	0	0	0.95996094	0.040039063	0.10131836	0.072998047	0.004150391	0.023925781	0	44330	0	0	0
1061	1062	1062	Category L	0.10791016	0.011962891	-0.92382813	-0.25341797	-0.076904297	0.44433594	-21.25	0	5/4/2018	5	4	2018	19:03:51	68631	0.1	19	3	51	0	0.059326172	3.4853027	0.029296875	0.000244141	-0.97338867	0.37182617	0.093505859	0	0	0	0	0	0	0	0	0	0.97387695	0.026123047	0.13989258	0.078369141	0.011474609	0.049560547	0	44330	0	0	0
1062	1063	1063	Category L	0.10791016	0.011962891	-0.93579102	-0.25195313	-0.066894531	0.44287109	-20.88	0	5/4/2018	5	4	2018	19:03:51	68631	0.2	19	3	51	0	0.059326172	3.4853027	0.033935547	0.000244141	-0.96166992	1.8776855	0.078857422	0	0	0	0	0	0	0	0	0	0.96240234	0.037597656	0.11132813	0.073730469	0.011474609	0.025878906	0	44330	0	0	0
1063	1064	1064	Category L	0.13183594	0.023925781	-0.95996094	-0.25439453	-0.065673828	0.44238281	-20.76	0	5/4/2018	5	4	2018	19:03:51	68631	0.3	19	3	51	0	0.059326172	3.4853027	0.034912109	-0.000488281	-0.95678711	5.5505371	0.099853516	0	0	0	0	0	0	0	0	0	0.95751953	0.042480469	0.12426758	0.096679688	0.024414063	-0.002929688	0	44330	0	0	0
1064	1065	1065	Category L	0.11987305	0.023925781	-0.89990234	-0.24902344	-0.066650391	0.4465332	-20.76	0	5/4/2018	5	4	2018	19:03:51	68631	0.4	19	3	51	0	0.059326172	3.4853027	0.038330078	0.001220703	-0.95996094	12.147217	0.10375977	0	0	0	0	0	0	0	0	0	0.96069336	0.039306641	0.1640625	0.081542969	0.022460938	0.060058594	0	44330	0	0	0
1065	1066	1066	Category L	0.13183594	0.023925781	-0.92382813	-0.25219727	-0.071533203	0.44848633	-21	0	5/4/2018	5	4	2018	19:03:51	68631	0.5	19	3	51	0	0.059326172	3.4853027	0.041992188	0.00390625	-0.95410156	22.32251	0.096679688	0	0	0	0	0	0	0	0	0	0.95507813	0.044921875	0.13989258	0.089599609	0.019775391	0.030273438	0	44330	0	0	0
1066	1067	1067	Category L	0.10791016	0.023925781	-0.89990234	-0.24658203	-0.067382813	0.4465332	-21.13	0	5/4/2018	5	4	2018	19:03:51	68631	0.6	19	3	51	0	0.059326172	3.4853027	0.046386719	0.008300781	-0.96386719	35.421143	0.090087891	0	0	0	0	0	0	0	0	0	0.96508789	0.034912109	0.14086914	0.061279297	0.015380859	0.063964844	0	44330	0	0	0
1067	1068	1068	Category L	0.059814453	0.011962891	-0.89990234	-0.25073242	-0.06640625	0.44189453	-20.88	0	5/4/2018	5	4	2018	19:03:51	68631	0.7	19	3	51	0	0.059326172	3.4853027	0.052246094	0.006835938	-0.96044922	44.515381	0.061035156	0	0	0	0	0	0	0	0	0	0.96191406	0.038085938	0.072998047	0.007324219	0.004882813	0.060546875	0	44330	0	0	0
1068	1069	1069	Category J	0.16796875	-0.15576172	-1.4279785	0.15039063	0.22338867	0.45385742	-21.13	0	5/4/2018	5	4	2018	19:03:54	68634	0.3	19	3	54	0	0.059082031	3.5288086	0.055419922	0.009521484	-0.96557617	52.914307	0.50366211	0	0	0	0	0	0	0	0	0	0.96704102	0.032958984	0.73999023	0.11230469	-0.1652832	-0.4621582	0	44330	0	0	0
1069	1070	1070	Category J	-0.56396484	0.071777344	-0.50390625	0.12915039	0.25073242	0.44921875	-20.88	0	5/4/2018	5	4	2018	19:03:54	68634	0.4	19	3	54	0	0.059082031	3.5288086	0.058105469	0.010742188	-0.96850586	67.251465	0.77880859	0	0	0	0	0	0	0	0	0	0.97045898	0.029541016	1.1477051	-0.62207031	0.060791016	0.46459961	0	44330	0	0	0
1070	1071	1071	Category J	-0.095947266	0.083984375	-0.89990234	0.039306641	0.27148438	0.45947266	-20.76	0	5/4/2018	5	4	2018	19:03:54	68634	0.5	19	3	54	0	0.059082031	3.5288086	0.063964844	0.014892578	-0.9597168	75.523926	0.18432617	0	0	0	0	0	0	0	0	0	0.96191406	0.038085938	0.2890625	-0.15991211	0.068847656	0.059814453	0	44330	0	0	0
1071	1072	1072	Category J	0.25195313	-0.035888672	-1.6437988	0.11987305	0.30175781	0.42358398	-20.76	0	5/4/2018	5	4	2018	19:03:54	68634	0.6	19	3	54	0	0.059082031	3.5288086	0.068359375	0.018554688	-0.97143555	81.97168	0.69897461	0	0	0	0	0	0	0	0	0	0.97387695	0.026123047	0.91015625	0.18334961	-0.054443359	-0.67236328	0	44330	0	0	0
1072	1073	1073	Category J	-0.53979492	-0.17993164	-0.34790039	-0.035400391	0.25244141	0.47363281	-20.76	0	5/4/2018	5	4	2018	19:03:54	68634	0.7	19	3	54	0	0.059082031	3.5288086	0.070068359	0.021484375	-0.97265625	88.900635	0.89624023	0	0	0	0	0	0	0	0	0	0.9753418	0.024658203	1.4362793	-0.60986328	-0.20141602	0.62475586	0	44330	0	0	0
1073	1074	1074	Category J	0.31176758	-0.16796875	-1.8598633	-0.039306641	0.19287109	0.48706055	-20.88	0	5/4/2018	5	4	2018	19:03:54	68634	0.8	19	3	54	0	0.059082031	3.5288086	0.067626953	0.019042969	-0.96899414	94.934082	0.94213867	0	0	0	0	0	0	0	0	0	0.97167969	0.028320313	1.3217773	0.24389648	-0.18701172	-0.890625	0	44330	0	0	0
1074	1075	1075	Category J	0.26391602	-0.059814453	-1.7878418	0.048339844	0.20996094	0.48413086	-21.13	0	5/4/2018	5	4	2018	19:03:54	68634	0.9	19	3	54	0	0.059082031	3.5288086	0.069580078	0.019287109	-0.97973633	94.344971	0.8347168	0	0	0	0	0	0	0	0	0	0.98242188	0.017578125	1.0812988	0.1940918	-0.079101563	-0.80786133	0	44330	0	0	0
1075	1076	1076	Category J	-0.17993164	0.047851563	0.035888672	-0.020263672	0.27001953	0.45727539	-21.13	0	5/4/2018	5	4	2018	19:03:55	68635	0	19	3	55	0	0.059082031	3.5288086	0.066162109	0.021972656	-0.97314453	84.256348	1.0390625	0	0	0	0	0	0	0	0	0	0.97558594	0.024414063	1.28125	-0.24609375	0.025634766	1.0090332	0	44330	0	0	0
1076	1077	1077	Category J	0.13183594	0.11987305	-1.5119629	-0.088378906	0.27905273	0.45410156	-21.13	0	5/4/2018	5	4	2018	19:03:55	68635	0.1	19	3	55	0	0.059082031	3.5288086	0.064208984	0.021728516	-0.96826172	74.43335	0.55639648	0	0	0	0	0	0	0	0	0	0.97045898	0.029541016	0.70898438	0.067382813	0.097900391	-0.54345703	0	44330	0	0	0
1077	1078	1078	Category J	0.27587891	0.14379883	-0.70776367	-0.070068359	0.26464844	0.46020508	-21.25	0	5/4/2018	5	4	2018	19:03:55	68635	0.2	19	3	55	0	0.059082031	3.5288086	0.061523438	0.021240234	-0.97216797	64.15918	0.36157227	0	0	0	0	0	0	0	0	0	0.97436523	0.025634766	0.60107422	0.21411133	0.12231445	0.2644043	0	44330	0	0	0
1078	1079	1079	Category J	-0.17993164	-0.10791016	-0.2878418	-0.069580078	0.22265625	0.47998047	-21.25	0	5/4/2018	5	4	2018	19:03:55	68635	0.3	19	3	55	0	0.059082031	3.5288086	0.060302734	0.020751953	-0.96313477	52.016113	0.72827148	0	0	0	0	0	0	0	0	0	0.96508789	0.034912109	1.0444336	-0.24023438	-0.12866211	0.67529297	0	44330	0	0	0
1079	1080	1080	Category J	0.10791016	-0.023925781	-1.3317871	-0.012207031	0.23657227	0.47045898	-21.25	0	5/4/2018	5	4	2018	19:03:55	68635	0.4	19	3	55	0	0.059082031	3.5288086	0.059814453	0.015625	-0.97631836	34.773438	0.3605957	0	0	0	0	0	0	0	0	0	0.97827148	0.021728516	0.44287109	0.047851563	-0.039550781	-0.35522461	0	44330	0	0	0
1080	1081	1081	Category J	-0.047851563	0.16796875	0.11987305	-0.059814453	0.28198242	0.45361328	-21.25	0	5/4/2018	5	4	2018	19:03:55	68635	0.5	19	3	55	0	0.059082031	3.5288086	0.054199219	0.014404297	-0.97875977	26.840576	1.1140137	0	0	0	0	0	0	0	0	0	0.98022461	0.019775391	1.354248	-0.10205078	0.15332031	1.0986328	0	44330	0	0	0
1081	1082	1082	Category J	-0.035888672	0.13183594	-1.7158203	-0.11254883	0.28149414	0.44970703	-21.13	0	5/4/2018	5	4	2018	19:03:55	68635	0.6	19	3	55	0	0.059082031	3.5288086	0.053710938	0.014160156	-0.97607422	20.881348	0.75415039	0	0	0	0	0	0	0	0	0	0.97753906	0.022460938	0.94702148	-0.089599609	0.11743164	-0.73950195	0	44330	0	0	0
1082	1083	1083	Category J	0.13183594	-0.16796875	-0.34790039	-0.038330078	0.22045898	0.48193359	-21	0	5/4/2018	5	4	2018	19:03:55	68635	0.7	19	3	55	0	0.059082031	3.5288086	0.051513672	0.012695313	-0.97875977	11.537598	0.66113281	0	0	0	0	0	0	0	0	0	0.98022461	0.019775391	0.89208984	0.080078125	-0.18066406	0.63085938	0	44330	0	0	0
1083	1084	1084	Category J	0.27587891	0.011962891	-1.9318848	-0.009277344	0.20385742	0.48681641	-20.76	0	5/4/2018	5	4	2018	19:03:55	68635	0.8	19	3	55	0	0.059082031	3.5288086	0.050537109	0.011230469	-0.97045898	1.3408203	0.98730469	0	0	0	0	0	0	0	0	0	0.97167969	0.028320313	1.1870117	0.22509766	0.000488281	-0.96118164	0	44330	0	0	0
1084	1085	1085	Category J	-0.2277832	0.16796875	-0.43188477	0.001464844	0.26147461	0.46459961	-20.39	0	5/4/2018	5	4	2018	19:03:55	68635	0.9	19	3	55	0	0.059082031	3.5288086	0.049072266	0.006835938	-0.97729492	8.8083496	0.63256836	0	0	0	0	0	0	0	0	0	0.97851563	0.021484375	0.98339844	-0.27685547	0.16088867	0.54541016	0	44330	0	0	0
1085	1086	1086	Category J	-0.13183594	0.083984375	-0.16796875	-0.038574219	0.27148438	0.45996094	-20.15	0	5/4/2018	5	4	2018	19:03:56	68636	0	19	3	56	0	0.059082031	3.5288086	0.045410156	0.006591797	-0.97314453	6.2983398	0.828125	0	0	0	0	0	0	0	0	0	0.97436523	0.025634766	1.0598145	-0.17724609	0.077148438	0.80517578	0	44330	0	0	0
1086	1087	1087	Category J	0.13183594	0.059814453	-1.5119629	-0.036865234	0.28344727	0.44946289	-19.9	0	5/4/2018	5	4	2018	19:03:56	68636	0.1	19	3	56	0	0.059082031	3.5288086	0.046630859	0.007324219	-0.97875977	6.7387695	0.54223633	0	0	0	0	0	0	0	0	0	0.97998047	0.020019531	0.67041016	0.084960938	0.052246094	-0.53295898	0	44330	0	0	0
1087	1088	1088	Category J	0.095947266	-0.071777344	-0.071777344	-0.053710938	0.19799805	0.48461914	-19.78	0	5/4/2018	5	4	2018	19:03:56	68636	0.2	19	3	56	0	0.059082031	3.5288086	0.043701172	0.005371094	-0.98291016	5.7199707	0.91577148	0	0	0	0	0	0	0	0	0	0.98388672	0.016113281	1.0402832	0.052001953	-0.077148438	0.91113281	0	44330	0	0	0
1088	1089	1089	Category J	0.29980469	-0.34790039	-2.0397949	-0.040527344	0.19189453	0.48364258	-20.27	0	5/4/2018	5	4	2018	19:03:56	68636	0.3	19	3	56	0	0.059082031	3.5288086	0.043457031	0.002929688	-0.97509766	4.942627	1.1496582	0	0	0	0	0	0	0	0	0	0.97607422	0.023925781	1.6713867	0.25610352	-0.35083008	-1.0644531	0	44330	0	0	0
1089	1090	1090	Category J	0.15576172	0.059814453	-0.59985352	-0.062011719	0.265625	0.46020508	-20.64	0	5/4/2018	5	4	2018	19:03:56	68636	0.4	19	3	56	0	0.059082031	3.5288086	0.04296875	0.003417969	-0.98120117	1.848877	0.40161133	0	0	0	0	0	0	0	0	0	0.98217773	0.017822266	0.55029297	0.11254883	0.056152344	0.38134766	0	44330	0	0	0
1090	1091	1091	Category J	-0.31176758	0.035888672	-0.74389648	-0.10229492	0.25634766	0.4621582	-21	0	5/4/2018	5	4	2018	19:03:56	68636	0.5	19	3	56	0	0.059082031	3.5288086	0.037841797	0.000488281	-0.98339844	3.2941895	0.42529297	0	0	0	0	0	0	0	0	0	0.98413086	0.015869141	0.62451172	-0.34960938	0.03515625	0.23950195	0	44330	0	0	0
1091	1092	1092	Category J	0.37182617	0.11987305	-1.9318848	-0.091308594	0.25830078	0.46337891	-21.49	0	5/4/2018	5	4	2018	19:03:56	68636	0.6	19	3	56	0	0.059082031	3.5288086	0.033935547	-0.000488281	-0.9765625	1.1950684	1.0202637	0	0	0	0	0	0	0	0	0	0.97705078	0.022949219	1.4133301	0.33764648	0.12036133	-0.95507813	0	44330	0	0	0
1092	1093	1093	Category J	-0.11987305	-0.10791016	-0.083984375	-0.072998047	0.20629883	0.48657227	-21.62	0	5/4/2018	5	4	2018	19:03:56	68636	0.7	19	3	56	0	0.059082031	3.5288086	0.029785156	-0.000976563	-0.97998047	1.3398438	0.91455078	0	0	0	0	0	0	0	0	0	0.98022461	0.019775391	1.1523438	-0.1496582	-0.10668945	0.89599609	0	44330	0	0	0
1093	1094	1094	Category J	0.10791016	-0.20385742	-1.7158203	-0.075927734	0.20898438	0.48339844	-21.74	0	5/4/2018	5	4	2018	19:03:56	68636	0.8	19	3	56	0	0.059082031	3.5288086	0.028564453	-0.001708984	-0.98339844	2.4628906	0.76367188	0	0	0	0	0	0	0	0	0	0.98388672	0.016113281	1.0134277	0.079101563	-0.2019043	-0.73217773	0	44330	0	0	0
1094	1095	1095	Category J	0.19189453	0.11987305	-0.45581055	-0.038818359	0.27636719	0.45507813	-21.62	0	5/4/2018	5	4	2018	19:03:56	68636	0.9	19	3	56	0	0.059082031	3.5288086	0.0234375	-0.004150391	-0.98291016	7.7705078	0.56689453	0	0	0	0	0	0	0	0	0	0.9831543	0.016845703	0.81958008	0.16821289	0.12402344	0.52709961	0	44330	0	0	0
1095	1096	1096	Category J	0.29980469	0.15576172	-2.0759277	0.00390625	0.28515625	0.45336914	-21.37	0	5/4/2018	5	4	2018	19:03:57	68637	0	19	3	57	0	0.059082031	3.5288086	0.021728516	-0.003662109	-0.9831543	5.6237793	1.1386719	0	0	0	0	0	0	0	0	0	0.98339844	0.016601563	1.5300293	0.27807617	0.15942383	-1.0925293	0	44330	0	0	0
1096	1097	1097	Category J	0.023925781	0.083984375	-1.223877	-0.033935547	0.26245117	0.4597168	-21	0	5/4/2018	5	4	2018	19:03:57	68637	0.1	19	3	57	0	0.059082031	3.5288086	0.019775391	-0.002685547	-0.98364258	2.0651855	0.25512695	0	0	0	0	0	0	0	0	0	0.98388672	0.016113281	0.33081055	0.00390625	0.086669922	-0.23999023	0	44330	0	0	0
1097	1098	1098	Category J	0.047851563	-0.13183594	-1.5839844	-0.055419922	0.2355957	0.47070313	-20.76	0	5/4/2018	5	4	2018	19:03:57	68637	0.2	19	3	57	0	0.059326172	3.5336426	0.018066406	-0.001953125	-0.98388672	4.7609863	0.61450195	0	0	0	0	0	0	0	0	0	0.98388672	0.016113281	0.75927734	0.029541016	-0.12963867	-0.59985352	0	44330	0	0	0
1098	1099	1099	Category J	0.011962891	-0.059814453	-1.6679688	0.016845703	0.24707031	0.46777344	-20.51	0	5/4/2018	5	4	2018	19:03:57	68637	0.3	19	3	57	0	0.059326172	3.5336426	0.016601563	-0.001464844	-0.98388672	7.1533203	0.6862793	0	0	0	0	0	0	0	0	0	0.98413086	0.015869141	0.74682617	-0.004638672	-0.058105469	-0.68383789	0	44330	0	0	0
1099	1100	1100	Category J	-0.083984375	0.023925781	-0.37182617	0.043945313	0.28662109	0.44628906	-20.64	0	5/4/2018	5	4	2018	19:03:57	68637	0.4	19	3	57	0	0.059326172	3.5336426	0.014648438	-0.000732422	-0.98413086	2.9177246	0.62084961	0	0	0	0	0	0	0	0	0	0.984375	0.015625	0.73583984	-0.098632813	0.024658203	0.61230469	0	44330	0	0	0
1100	1101	1101	Category J	0.11987305	0.20385742	-1.9318848	-0.009277344	0.28881836	0.45019531	-21.13	0	5/4/2018	5	4	2018	19:03:57	68637	0.5	19	3	57	0	0.059326172	3.5336426	0.012939453	0.000244141	-0.98413086	0.051025391	0.97485352	0	0	0	0	0	0	0	0	0	0.984375	0.015625	1.2575684	0.10668945	0.20336914	-0.94750977	0	44330	0	0	0
1101	1102	1102	Category J	0.10791016	-0.011962891	0.059814453	-0.099609375	0.23339844	0.47070313	-21.37	0	5/4/2018	5	4	2018	19:03:57	68637	0.6	19	3	57	0	0.059326172	3.5336426	0.011474609	0.001464844	-0.984375	4.6828613	1.048584	0	0	0	0	0	0	0	0	0	0.984375	0.015625	1.1538086	0.096191406	-0.013427734	1.0441895	0	44330	0	0	0
1102	1103	1103	Category J	-0.11987305	-0.11987305	-0.74389648	-0.037109375	0.21337891	0.48657227	-21.62	0	5/4/2018	5	4	2018	19:03:57	68637	0.7	19	3	57	0	0.059326172	3.5336426	0.010009766	0.002197266	-0.98486328	8.8171387	0.29980469	0	0	0	0	0	0	0	0	0	0.98486328	0.015136719	0.49316406	-0.12988281	-0.12207031	0.2409668	0	44330	0	0	0
1103	1104	1104	Category J	0.071777344	0.059814453	-1.1999512	0.012695313	0.23022461	0.47802734	-21.49	0	5/4/2018	5	4	2018	19:03:57	68637	0.8	19	3	57	0	0.059326172	3.5336426	0.008544922	0.002441406	-0.98461914	10.723145	0.23120117	0	0	0	0	0	0	0	0	0	0.98461914	0.015380859	0.33520508	0.062988281	0.057128906	-0.21508789	0	44330	0	0	0
1104	1105	1105	Category J	0.13183594	0.14379883	-0.34790039	0.080078125	0.2800293	0.44555664	-21	0	5/4/2018	5	4	2018	19:03:57	68637	0.9	19	3	57	0	0.059326172	3.5336426	0.006835938	0.002929688	-0.98413086	6.5690918	0.66333008	0	0	0	0	0	0	0	0	0	0.98413086	0.015869141	0.90185547	0.12475586	0.140625	0.63623047	0	44330	0	0	0
1105	1106	1106	Category J	0.011962891	0.35986328	-1.5358887	0.046875	0.28222656	0.45214844	-20.64	0	5/4/2018	5	4	2018	19:03:58	68638	0	19	3	58	0	0.059326172	3.5336426	0.005371094	0.003173828	-0.984375	5.5922852	0.65649414	0	0	0	0	0	0	0	0	0	0.984375	0.015625	0.91430664	0.006347656	0.35644531	-0.55126953	0	44330	0	0	0
1106	1107	1107	Category J	-0.071777344	-0.023925781	-0.44384766	-0.031738281	0.24194336	0.47241211	-20.64	0	5/4/2018	5	4	2018	19:03:58	68638	0.1	19	3	58	0	0.059326172	3.5336426	0.003173828	0.003662109	-0.98486328	8.6577148	0.546875	0	0	0	0	0	0	0	0	0	0.98486328	0.015136719	0.64379883	-0.074951172	-0.027587891	0.54101563	0	44330	0	0	0
1107	1108	1108	Category J	0.083984375	0.083984375	-1.5598145	-0.000732422	0.22875977	0.47558594	-20.88	0	5/4/2018	5	4	2018	19:03:58	68638	0.2	19	3	58	0	0.059326172	3.5336426	0.001464844	0.004394531	-0.98535156	9.463623	0.58544922	0	0	0	0	0	0	0	0	0	0.98535156	0.014648438	0.73583984	0.082275391	0.079345703	-0.57421875	0	44330	0	0	0
1108	1109	1109	Category J	-0.15576172	0.011962891	-1.4157715	0.058837891	0.22924805	0.46801758	-21.13	0	5/4/2018	5	4	2018	19:03:58	68638	0.3	19	3	58	0	0.059326172	3.5336426	0.000732422	0.005615234	-0.98608398	11.070801	0.45727539	0	0	0	0	0	0	0	0	0	0.98608398	0.013916016	0.59204102	-0.15649414	0.006103516	-0.42944336	0	44330	0	0	0
1109	1110	1110	Category J	0.16796875	0.16796875	-0.10791016	0.085449219	0.25317383	0.45727539	-21.25	0	5/4/2018	5	4	2018	19:03:58	68638	0.4	19	3	58	0	0.059326172	3.5336426	-0.001708984	0.008789063	-0.97998047	11.822021	0.90234375	0	0	0	0	0	0	0	0	0	0.97998047	0.020019531	1.2006836	0.16967773	0.15893555	0.87207031	0	44330	0	0	0
1110	1111	1111	Category J	-0.059814453	0.19189453	-1.6799316	0.11547852	0.2644043	0.44628906	-21.37	0	5/4/2018	5	4	2018	19:03:58	68638	0.5	19	3	58	0	0.059326172	3.5336426	0.004882813	0.009277344	-0.98510742	15.384766	0.72119141	0	0	0	0	0	0	0	0	0	0.98510742	0.014892578	0.94189453	-0.064697266	0.18261719	-0.69458008	0	44330	0	0	0
1111	1112	1112	Category J	-0.095947266	0.27587891	-0.82788086	0.078857422	0.2421875	0.4597168	-21.13	0	5/4/2018	5	4	2018	19:03:58	68638	0.6	19	3	58	0	0.059326172	3.5336426	0.006103516	0.009033203	-0.98583984	20.642334	0.32641602	0	0	0	0	0	0	0	0	0	0.98583984	0.014160156	0.52685547	-0.10205078	0.26660156	0.15795898	0	44330	0	0	0
1112	1113	1113	Category J	-0.059814453	-0.17993164	-0.63598633	0.091552734	0.2109375	0.47119141	-21.13	0	5/4/2018	5	4	2018	19:03:58	68638	0.7	19	3	58	0	0.059326172	3.5336426	0.002685547	0.010498047	-0.97729492	22.167725	0.39599609	0	0	0	0	0	0	0	0	0	0.97729492	0.022705078	0.59448242	-0.0625	-0.19042969	0.34130859	0	44330	0	0	0
1113	1114	1114	Category J	0.26391602	0.023925781	-1.7758789	0.19042969	0.15380859	0.46166992	-21.37	0	5/4/2018	5	4	2018	19:03:58	68638	0.8	19	3	58	0	0.059326172	3.5336426	0.009521484	0.013671875	-0.98461914	20.012695	0.83081055	0	0	0	0	0	0	0	0	0	0.98486328	0.015136719	1.0554199	0.25415039	0.010009766	-0.79101563	0	44330	0	0	0
1114	1115	1115	Category J	-0.14379883	0.23999023	-0.38378906	0.17895508	0.16894531	0.46020508	-21.25	0	5/4/2018	5	4	2018	19:03:58	68638	0.9	19	3	58	0	0.059326172	3.5336426	0.005371094	0.016845703	-0.97338867	23.654785	0.64770508	0	0	0	0	0	0	0	0	0	0.97338867	0.026611328	0.96191406	-0.14916992	0.22290039	0.58959961	0	44330	0	0	0
1115	1116	1116	Category J	0	0.011962891	-0.55175781	0.19775391	0.19897461	0.44262695	-21.37	0	5/4/2018	5	4	2018	19:03:59	68639	0	19	3	59	0	0.059326172	3.5336426	0.001708984	0.018554688	-0.96289063	29.844727	0.41113281	0	0	0	0	0	0	0	0	0	0.96313477	0.036865234	0.41967773	-0.001708984	-0.006591797	0.41113281	0	44330	0	0	0
1116	1117	1117	Category J	-0.095947266	-0.035888672	-1.2597656	0.2109375	0.18554688	0.44042969	-21.13	0	5/4/2018	5	4	2018	19:03:59	68639	0.1	19	3	59	0	0.059326172	3.5336426	0.00390625	0.018798828	-0.9753418	36.906494	0.30639648	0	0	0	0	0	0	0	0	0	0.9753418	0.024658203	0.43896484	-0.099853516	-0.0546875	-0.28417969	0	44330	0	0	0
1117	1118	1118	Category J	0.023925781	-0.023925781	-0.21582031	0.15405273	0.16699219	0.46948242	-20.88	0	5/4/2018	5	4	2018	19:03:59	68639	0.2	19	3	59	0	0.059326172	3.5336426	0.001953125	0.018554688	-0.96801758	37.069824	0.75366211	0	0	0	0	0	0	0	0	0	0.96826172	0.031738281	0.81640625	0.021728516	-0.042480469	0.75219727	0	44330	0	0	0
1118	1119	1119	Category J	0.083984375	-0.40795898	-1.9558105	0.24707031	0.12207031	0.44238281	-21	0	5/4/2018	5	4	2018	19:03:59	68639	0.3	19	3	59	0	0.059326172	3.5336426	-0.001220703	0.017822266	-0.97094727	37.027344	1.0761719	0	0	0	0	0	0	0	0	0	0.97094727	0.029052734	1.4958496	0.085205078	-0.42578125	-0.98461914	0	44330	0	0	0
1119	1120	1120	Category J	-0.32397461	-0.071777344	-1.079834	0.19580078	0.12841797	0.45825195	-21.13	0	5/4/2018	5	4	2018	19:03:59	68639	0.4	19	3	59	0	0.059326172	3.5336426	0.000732422	0.020019531	-0.97875977	42.404297	0.35229492	0	0	0	0	0	0	0	0	0	0.97875977	0.021240234	0.51757813	-0.32470703	-0.091796875	-0.10083008	0	44330	0	0	0
1120	1121	1121	Category J	0.095947266	-0.011962891	-0.73193359	0.20947266	0.13867188	0.453125	-21.37	0	5/4/2018	5	4	2018	19:03:59	68639	0.5	19	3	59	0	0.059326172	3.5336426	-0.000976563	0.021240234	-0.97363281	42.909668	0.26245117	0	0	0	0	0	0	0	0	0	0.97387695	0.026123047	0.37207031	0.096923828	-0.033203125	0.24169922	0	44330	0	0	0
1121	1122	1122	Category J	-0.059814453	-0.095947266	-1.1279297	0.19140625	0.17822266	0.45263672	-21.86	0	5/4/2018	5	4	2018	19:03:59	68639	0.6	19	3	59	0	0.059326172	3.5336426	-0.000976563	0.019775391	-0.98681641	41.598877	0.19165039	0	0	0	0	0	0	0	0	0	0.98706055	0.012939453	0.31567383	-0.05859375	-0.11572266	-0.14086914	0	44330	0	0	0
1122	1123	1123	Category J	0.035888672	-0.095947266	-0.23999023	0.10742188	0.15966797	0.48730469	-21.74	0	5/4/2018	5	4	2018	19:03:59	68639	0.7	19	3	59	0	0.059326172	3.5336426	-0.000976563	0.01953125	-0.97729492	32.822021	0.74731445	0	0	0	0	0	0	0	0	0	0.97753906	0.022460938	0.88989258	0.036865234	-0.11547852	0.73730469	0	44330	0	0	0
1123	1124	1124	Category J	-0.047851563	-0.3359375	-1.487793	0.17797852	0.11767578	0.47143555	-21.86	0	5/4/2018	5	4	2018	19:03:59	68639	0.8	19	3	59	0	0.059326172	3.5336426	-0.002441406	0.022705078	-0.98461914	28.161133	0.61938477	0	0	0	0	0	0	0	0	0	0.98486328	0.015136719	0.90698242	-0.045166016	-0.35864258	-0.50292969	0	44330	0	0	0
1124	1125	1125	Category J	-0.17993164	-0.011962891	-0.58789063	0.089111328	0.15356445	0.48974609	-22.11	0	5/4/2018	5	4	2018	19:03:59	68639	0.9	19	3	59	0	0.059326172	3.5336426	-0.006103516	0.023925781	-0.97216797	23.571045	0.4230957	0	0	0	0	0	0	0	0	0	0.97241211	0.027587891	0.59375	-0.17358398	-0.035888672	0.38427734	0	44330	0	0	0
1125	1126	1126	Category J	0.23999023	0.071777344	-1.3679199	0.11279297	0.16137695	0.48339844	-22.11	0	5/4/2018	5	4	2018	19:04:00	68640	0	19	4	0	0	0.059326172	3.5336426	-0.003662109	0.022705078	-0.97851563	15.540283	0.46166992	0	0	0	0	0	0	0	0	0	0.97875977	0.021240234	0.68164063	0.24365234	0.048828125	-0.38916016	0	44330	0	0	0
1126	1127	1127	Category J	-0.13183594	-0.15576172	-1.2478027	0.1105957	0.21557617	0.46899414	-22.23	0	5/4/2018	5	4	2018	19:04:00	68640	0.1	19	4	0	0	0.059326172	3.5336426	-0.001953125	0.022705078	-0.98803711	3.0109863	0.34057617	0	0	0	0	0	0	0	0	0	0.98828125	0.01171875	0.56762695	-0.12963867	-0.1784668	-0.25952148	0	44330	0	0	0
1127	1128	1128	Category J	0.071777344	-0.17993164	-0.32397461	0.055175781	0.20922852	0.48120117	-22.23	0	5/4/2018	5	4	2018	19:04:00	68640	0.2	19	4	0	0	0.059326172	3.5336426	-0.003662109	0.023193359	-0.98095703	9.2192383	0.69189453	0	0	0	0	0	0	0	0	0	0.98120117	0.018798828	0.93579102	0.075439453	-0.203125	0.65698242	0	44330	0	0	0
1128	1129	1129	Category J	0.095947266	0.035888672	-1.4399414	0.10888672	0.17236328	0.48071289	-21.98	0	5/4/2018	5	4	2018	19:04:00	68640	0.3	19	4	0	0	0.059326172	3.5336426	-0.004882813	0.025634766	-0.99145508	22.097412	0.45947266	0	0	0	0	0	0	0	0	0	0.99194336	0.008056641	0.55932617	0.10083008	0.010009766	-0.44824219	0	44330	0	0	0
1129	1130	1130	Category J	-0.26391602	-0.21582031	-1.1159668	0.099609375	0.23803711	0.45605469	-21.74	0	5/4/2018	5	4	2018	19:04:00	68640	0.4	19	4	0	0	0.059326172	3.5336426	-0.008789063	0.03125	-0.97802734	40.188965	0.38085938	0	0	0	0	0	0	0	0	0	0.97851563	0.021484375	0.64013672	-0.25488281	-0.24707031	-0.13769531	0	44330	0	0	0
1130	1131	1131	Category J	-0.19189453	-0.083984375	-0.39599609	0.0625	0.22851563	0.47412109	-21.62	0	5/4/2018	5	4	2018	19:04:00	68640	0.5	19	4	0	0	0.059326172	3.5336426	-0.010742188	0.031738281	-0.98193359	53.888916	0.62402344	0	0	0	0	0	0	0	0	0	0.98242188	0.017578125	0.88256836	-0.1809082	-0.11572266	0.5859375	0	44330	0	0	0
1131	1132	1132	Category J	-0.21582031	-0.011962891	-1.1638184	0.055419922	0.24072266	0.47119141	-21.37	0	5/4/2018	5	4	2018	19:04:00	68640	0.6	19	4	0	0	0.059326172	3.5336426	-0.006835938	0.032226563	-0.98413086	74.834473	0.27880859	0	0	0	0	0	0	0	0	0	0.98461914	0.015380859	0.43261719	-0.20874023	-0.044189453	-0.17944336	0	44330	0	0	0
1132	1133	1133	Category J	0.011962891	-0.047851563	-1.223877	0.060302734	0.2578125	0.46191406	-21.37	0	5/4/2018	5	4	2018	19:04:00	68640	0.7	19	4	0	0	0.059326172	3.5336426	-0.011474609	0.031738281	-0.97167969	87.109375	0.26513672	0	0	0	0	0	0	0	0	0	0.97241211	0.027587891	0.35522461	0.0234375	-0.079589844	-0.25195313	0	44330	0	0	0
1133	1134	1134	Category J	-0.27587891	-0.20385742	-0.87597656	0.1027832	0.2590332	0.45556641	-21.25	0	5/4/2018	5	4	2018	19:04:00	68640	0.8	19	4	0	0	0.059326172	3.5336426	-0.010742188	0.033935547	-0.98217773	92.062256	0.37158203	0	0	0	0	0	0	0	0	0	0.98266602	0.017333984	0.60913086	-0.26489258	-0.23779297	0.10620117	0	44330	0	0	0
1134	1135	1135	Category L	-0.011962891	0.059814453	-0.94799805	-0.21166992	-0.022949219	0.47338867	-30.22	0	5/4/2018	5	4	2018	19:14:30	69270	0.3	19	14	30	0	0.059570313	3.5304199	-0.012695313	0.037597656	-0.97290039	94.400635	0.033203125	0	0	0	0	0	0	0	0	0	0.97363281	0.026367188	0.047851563	0.000732422	0.022216797	0.024902344	0	44330	0	0	0
1135	1136	1136	Category L	-0.011962891	0.095947266	-0.94799805	-0.20532227	-0.028076172	0.47338867	-29.98	0	5/4/2018	5	4	2018	19:14:30	69270	0.4	19	14	30	0	0.059570313	3.5304199	-0.015380859	0.037353516	-0.97875977	98.075195	0.066162109	0	0	0	0	0	0	0	0	0	0.97973633	0.020263672	0.093017578	0.003417969	0.058349609	0.030761719	0	44330	0	0	0
1136	1137	1137	Category L	0	0.095947266	-0.92382813	-0.21508789	-0.025634766	0.47143555	-30.1	0	5/4/2018	5	4	2018	19:14:30	69270	0.5	19	14	30	0	0.059570313	3.5304199	-0.019287109	0.036621094	-0.96459961	104.74634	0.074462891	0	0	0	0	0	0	0	0	0	0.96557617	0.034423828	0.11962891	0.019287109	0.059082031	0.040771484	0	44330	0	0	0
1137	1138	1138	Category L	-0.023925781	0.071777344	-0.93579102	-0.20581055	-0.032470703	0.47021484	-30.34	0	5/4/2018	5	4	2018	19:14:30	69270	0.6	19	14	30	0	0.059570313	3.5304199	-0.020263672	0.036621094	-0.96069336	101.47388	0.04296875	0	0	0	0	0	0	0	0	0	0.96166992	0.038330078	0.063476563	-0.003417969	0.034912109	0.024902344	0	44330	0	0	0
1138	1139	1139	Category L	-0.011962891	0.059814453	-0.93579102	-0.20361328	-0.029296875	0.47167969	-30.59	0	5/4/2018	5	4	2018	19:14:30	69270	0.7	19	14	30	0	0.059570313	3.5304199	-0.021240234	0.039794922	-0.95239258	93.577637	0.027587891	0	0	0	0	0	0	0	0	0	0.95336914	0.046630859	0.045898438	0.009277344	0.019775391	0.016601563	0	44330	0	0	0
1139	1140	1140	Category L	-0.023925781	0.095947266	-0.92382813	-0.20458984	-0.034179688	0.46948242	-30.59	0	5/4/2018	5	4	2018	19:14:30	69270	0.8	19	14	30	0	0.059570313	3.5304199	-0.021240234	0.041748047	-0.94311523	89.224854	0.057373047	0	0	0	0	0	0	0	0	0	0.94433594	0.055664063	0.075927734	-0.002441406	0.053955078	0.019287109	0	44330	0	0	0
1140	1141	1141	Category L	-0.011962891	0.083984375	-0.94799805	-0.20874023	-0.029052734	0.4753418	-30.47	0	5/4/2018	5	4	2018	19:14:30	69270	0.9	19	14	30	0	0.059570313	3.5304199	-0.020507813	0.042480469	-0.94995117	84.769287	0.042236328	0	0	0	0	0	0	0	0	0	0.95117188	0.048828125	0.052001953	0.008544922	0.041259766	0.001953125	0	44330	0	0	0
1141	1142	1142	Category L	-0.011962891	0.071777344	-0.95996094	-0.20703125	-0.028076172	0.47363281	-30.47	0	5/4/2018	5	4	2018	19:14:31	69271	0	19	14	31	0	0.059570313	3.5304199	-0.022216797	0.041015625	-0.9375	72.459473	0.039306641	0	0	0	0	0	0	0	0	0	0.9387207	0.061279297	0.063232422	0.010253906	0.030517578	-0.022216797	0	44330	0	0	0
1142	1143	1143	Category L	-0.011962891	0.047851563	-0.92382813	-0.21411133	-0.030761719	0.47436523	-30.34	0	5/4/2018	5	4	2018	19:14:31	69271	0.1	19	14	31	0	0.059570313	3.5304199	-0.023681641	0.042236328	-0.94995117	57.521484	0.029296875	0	0	0	0	0	0	0	0	0	0.95117188	0.048828125	0.043457031	0.01171875	0.005371094	0.026123047	0	44330	0	0	0
1143	1144	1144	Category L	0	0.047851563	-0.91186523	-0.21166992	-0.030761719	0.46655273	-30.71	0	5/4/2018	5	4	2018	19:14:31	69271	0.2	19	14	31	0	0.059570313	3.5304199	-0.022460938	0.044677734	-0.95263672	49.338379	0.046630859	0	0	0	0	0	0	0	0	0	0.95385742	0.046142578	0.06640625	0.022460938	0.002929688	0.040771484	0	44330	0	0	0
1144	1145	1145	Category L	-0.011962891	0.047851563	-0.92382813	-0.20678711	-0.032226563	0.47338867	-30.71	0	5/4/2018	5	4	2018	19:14:31	69271	0.3	19	14	31	0	0.059570313	3.5304199	-0.023925781	0.044921875	-0.94946289	47.0625	0.028564453	0	0	0	0	0	0	0	0	0	0.95092773	0.049072266	0.040527344	0.011962891	0.002685547	0.025634766	0	44330	0	0	0
1145	1146	1146	Category L	-0.035888672	0.059814453	-0.95996094	-0.20629883	-0.030761719	0.47363281	-30.47	0	5/4/2018	5	4	2018	19:14:31	69271	0.4	19	14	31	0	0.059570313	3.5304199	-0.025878906	0.044433594	-0.95727539	41.083008	0.018066406	0	0	0	0	0	0	0	0	0	0.95874023	0.041259766	0.02734375	-0.009765625	0.015136719	-0.002441406	0	44330	0	0	0
1146	1147	1147	Category L	-0.023925781	0.095947266	-0.94799805	-0.2097168	-0.031738281	0.47241211	-30.59	0	5/4/2018	5	4	2018	19:14:31	69271	0.5	19	14	31	0	0.059570313	3.5304199	-0.026123047	0.041503906	-0.94995117	30.227783	0.054199219	0	0	0	0	0	0	0	0	0	0.95117188	0.048828125	0.058837891	0.002197266	0.054199219	0.001953125	0	44330	0	0	0
1147	1148	1148	Category L	-0.011962891	0.10791016	-0.94799805	-0.20410156	-0.029785156	0.47338867	-30.34	0	5/4/2018	5	4	2018	19:14:31	69271	0.6	19	14	31	0	0.059570313	3.5304199	-0.025878906	0.043212891	-0.95605469	23.203369	0.06640625	0	0	0	0	0	0	0	0	0	0.95727539	0.042724609	0.086669922	0.013916016	0.064453125	0.008056641	0	44330	0	0	0
1148	1149	1149	Category L	-0.035888672	0.095947266	-0.93579102	-0.20336914	-0.033935547	0.47436523	-30.47	0	5/4/2018	5	4	2018	19:14:31	69271	0.7	19	14	31	0	0.059570313	3.5304199	-0.02734375	0.043212891	-0.94799805	18.358398	0.0546875	0	0	0	0	0	0	0	0	0	0.94946289	0.050537109	0.073486328	-0.008300781	0.052490234	0.012207031	0	44330	0	0	0
1149	1150	1150	Category L	-0.023925781	0.095947266	-0.92382813	-0.20703125	-0.034423828	0.47338867	-30.34	0	5/4/2018	5	4	2018	19:14:31	69271	0.8	19	14	31	0	0.059570313	3.5304199	-0.025634766	0.043701172	-0.94189453	9.9406738	0.055175781	0	0	0	0	0	0	0	0	0	0.94335938	0.056640625	0.072021484	0.001708984	0.052001953	0.018066406	0	44330	0	0	0
1150	1151	1151	Category L	0	0.071777344	-0.95996094	-0.21240234	-0.030761719	0.47143555	-30.1	0	5/4/2018	5	4	2018	19:14:31	69271	0.9	19	14	31	0	0.059570313	3.5304199	-0.027832031	0.04296875	-0.9519043	3.3859863	0.040771484	0	0	0	0	0	0	0	0	0	0.95336914	0.046630859	0.064453125	0.027832031	0.028564453	-0.0078125	0	44330	0	0	0
1151	1152	1152	Category L	-0.011962891	0.083984375	-0.95996094	-0.21313477	-0.029296875	0.47241211	-29.85	0	5/4/2018	5	4	2018	19:14:32	69272	0	19	14	32	0	0.059570313	3.5304199	-0.027099609	0.041503906	-0.94287109	0.46948242	0.048095703	0	0	0	0	0	0	0	0	0	0.9440918	0.055908203	0.074462891	0.015136719	0.042236328	-0.016845703	0	44330	0	0	0
1152	1153	1153	Category L	0	0.071777344	-0.93579102	-0.21069336	-0.027099609	0.47363281	-29.98	0	5/4/2018	5	4	2018	19:14:32	69272	0.1	19	14	32	0	0.059570313	3.5304199	-0.026123047	0.038818359	-0.9440918	1.9345703	0.042724609	0	0	0	0	0	0	0	0	0	0.9453125	0.0546875	0.067626953	0.026123047	0.032714844	0.008300781	0	44330	0	0	0
1153	1154	1154	Category L	-0.011962891	0.083984375	-0.94799805	-0.2043457	-0.029052734	0.47460938	-30.22	0	5/4/2018	5	4	2018	19:14:32	69272	0.2	19	14	32	0	0.059570313	3.5304199	-0.025634766	0.041748047	-0.94750977	2.2021484	0.044189453	0	0	0	0	0	0	0	0	0	0.94873047	0.051269531	0.056152344	0.013671875	0.041992188	-0.000244141	0	44330	0	0	0
1154	1155	1155	Category L	-0.035888672	0.071777344	-0.95996094	-0.21411133	-0.028076172	0.47143555	-30.22	0	5/4/2018	5	4	2018	19:14:32	69272	0.3	19	14	32	0	0.059570313	3.5304199	-0.029052734	0.042236328	-0.93676758	2.5913086	0.037841797	0	0	0	0	0	0	0	0	0	0.93823242	0.061767578	0.059082031	-0.006591797	0.029296875	-0.022949219	0	44330	0	0	0
1155	1156	1156	Category L	-0.011962891	0.083984375	-0.94799805	-0.20703125	-0.028076172	0.4765625	-30.22	0	5/4/2018	5	4	2018	19:14:32	69272	0.4	19	14	32	0	0.059570313	3.5304199	-0.02734375	0.040039063	-0.94335938	2.4299316	0.046630859	0	0	0	0	0	0	0	0	0	0.94458008	0.055419922	0.063720703	0.015380859	0.043701172	-0.004394531	0	44330	0	0	0
1156	1157	1157	Category L	-0.011962891	0.083984375	-0.93579102	-0.20898438	-0.030761719	0.47265625	-29.98	0	5/4/2018	5	4	2018	19:14:32	69272	0.5	19	14	32	0	0.059570313	3.5304199	-0.02734375	0.041015625	-0.94799805	1.7058105	0.047119141	0	0	0	0	0	0	0	0	0	0.94921875	0.05078125	0.070556641	0.015380859	0.042724609	0.012207031	0	44330	0	0	0
1157	1158	1158	Category L	0	0.095947266	-0.93579102	-0.2043457	-0.031005859	0.47338867	-29.85	0	5/4/2018	5	4	2018	19:14:32	69272	0.6	19	14	32	0	0.059570313	3.5304199	-0.026611328	0.042480469	-0.94384766	0.43115234	0.060058594	0	0	0	0	0	0	0	0	0	0.9453125	0.0546875	0.088134766	0.026611328	0.053222656	0.008056641	0	44330	0	0	0
1158	1159	1159	Category L	-0.011962891	0.071777344	-0.91186523	-0.20605469	-0.031738281	0.47167969	-29.98	0	5/4/2018	5	4	2018	19:14:32	69272	0.7	19	14	32	0	0.059570313	3.5304199	-0.026855469	0.043701172	-0.95288086	0.75366211	0.051757813	0	0	0	0	0	0	0	0	0	0.9543457	0.045654297	0.083984375	0.014892578	0.027832031	0.041015625	0	44330	0	0	0
1159	1160	1160	Category L	-0.047851563	0.059814453	-0.92382813	-0.20800781	-0.029052734	0.46948242	-30.22	0	5/4/2018	5	4	2018	19:14:32	69272	0.8	19	14	32	0	0.059570313	3.5304199	-0.028076172	0.049560547	-0.93994141	1.2250977	0.02734375	0	0	0	0	0	0	0	0	0	0.94165039	0.058349609	0.045898438	-0.01953125	0.010009766	0.016113281	0	44330	0	0	0
1160	1161	1161	Category L	-0.035888672	0.059814453	-0.93579102	-0.20800781	-0.033203125	0.47021484	-30.34	0	5/4/2018	5	4	2018	19:14:32	69272	0.9	19	14	32	0	0.059570313	3.5304199	-0.024169922	0.051269531	-0.93823242	1.1208496	0.014404297	0	0	0	0	0	0	0	0	0	0.93994141	0.060058594	0.022460938	-0.011474609	0.008300781	0.002441406	0	44330	0	0	0
1161	1162	1162	Category L	-0.035888672	0.10791016	-0.95996094	-0.20874023	-0.033203125	0.47241211	-30.47	0	5/4/2018	5	4	2018	19:14:33	69273	0	19	14	33	0	0.059570313	3.5304199	-0.024169922	0.049804688	-0.9375	0.57763672	0.062988281	0	0	0	0	0	0	0	0	0	0.93896484	0.061035156	0.091796875	-0.011474609	0.057861328	-0.022216797	0	44330	0	0	0
1162	1163	1163	Category L	0	0.083984375	-0.92382813	-0.20874023	-0.029052734	0.47265625	-30.34	0	5/4/2018	5	4	2018	19:14:33	69273	0.1	19	14	33	0	0.059570313	3.5304199	-0.022949219	0.057861328	-0.92578125	0.1015625	0.034667969	0	0	0	0	0	0	0	0	0	0.92773438	0.072265625	0.051025391	0.022949219	0.025878906	0.001953125	0	44330	0	0	0
1163	1164	1164	Category L	-0.011962891	0.10791016	-0.93579102	-0.21411133	-0.028076172	0.47021484	-30.22	0	5/4/2018	5	4	2018	19:14:33	69273	0.2	19	14	33	0	0.059570313	3.5513672	-0.030273438	0.057617188	-0.91943359	0.64672852	0.055664063	0	0	0	0	0	0	0	0	0	0.92163086	0.078369141	0.084716797	0.018310547	0.050048828	-0.016113281	0	44330	0	0	0
1164	1165	1165	Category L	-0.023925781	0.083984375	-0.94799805	-0.20703125	-0.031738281	0.47265625	-30.1	0	5/4/2018	5	4	2018	19:14:33	69273	0.3	19	14	33	0	0.059570313	3.5513672	-0.037597656	0.069335938	-0.93115234	1.2565918	0.025878906	0	0	0	0	0	0	0	0	0	0.93457031	0.065429688	0.044677734	0.013671875	0.014404297	-0.016601563	0	44330	0	0	0
1165	1166	1166	Category L	0	0.071777344	-0.93579102	-0.20629883	-0.026367188	0.46948242	-29.85	0	5/4/2018	5	4	2018	19:14:33	69273	0.4	19	14	33	0	0.059570313	3.5513672	-0.030029297	0.072509766	-0.94287109	1.6577148	0.030761719	0	0	0	0	0	0	0	0	0	0.94604492	0.053955078	0.038085938	0.030029297	-0.000732422	0.007080078	0	44330	0	0	0
1166	1167	1167	Category L	0	0.10791016	-0.93579102	-0.20581055	-0.034423828	0.47021484	-29.48	0	5/4/2018	5	4	2018	19:14:33	69273	0.5	19	14	33	0	0.059570313	3.5513672	-0.03515625	0.072509766	-0.92529297	1.7636719	0.051025391	0	0	0	0	0	0	0	0	0	0.92871094	0.071289063	0.081054688	0.03515625	0.03515625	-0.010253906	0	44330	0	0	0
1167	1168	1168	Category L	-0.011962891	0.11987305	-0.92382813	-0.20800781	-0.030761719	0.47338867	-29.48	0	5/4/2018	5	4	2018	19:14:33	69273	0.6	19	14	33	0	0.059570313	3.5513672	-0.036132813	0.076171875	-0.90380859	1.956543	0.053466797	0	0	0	0	0	0	0	0	0	0.90771484	0.092285156	0.087402344	0.024169922	0.043457031	-0.019775391	0	44330	0	0	0
1168	1169	1169	Category L	0	0.095947266	-0.94799805	-0.21069336	-0.029785156	0.47167969	-29.48	0	5/4/2018	5	4	2018	19:14:33	69273	0.7	19	14	33	0	0.059570313	3.5513672	-0.048339844	0.078125	-0.91210938	2.1972656	0.062744141	0	0	0	0	0	0	0	0	0	0.91674805	0.083251953	0.10180664	0.048339844	0.017578125	-0.035644531	0	44330	0	0	0
1169	1170	1170	Category L	-0.011962891	0.095947266	-0.92382813	-0.20629883	-0.036865234	0.47241211	-29.97	0	5/4/2018	5	4	2018	19:14:33	69273	0.8	19	14	33	0	0.059570313	3.5513672	-0.035400391	0.075439453	-0.92749023	2.0559082	0.03125	0	0	0	0	0	0	0	0	0	0.93115234	0.068847656	0.047363281	0.0234375	0.020263672	0.003662109	0	44330	0	0	0
1170	1171	1171	Category L	0	0.083984375	-0.91186523	-0.20581055	-0.032470703	0.47338867	-30.59	0	5/4/2018	5	4	2018	19:14:33	69273	0.9	19	14	33	0	0.059570313	3.5513672	-0.032226563	0.067382813	-0.9206543	1.3642578	0.037353516	0	0	0	0	0	0	0	0	0	0.92382813	0.076171875	0.057617188	0.032226563	0.016357422	0.008789063	0	44330	0	0	0
1171	1172	1172	Category L	0	0.071777344	-0.94799805	-0.20532227	-0.032470703	0.47436523	-30.96	0	5/4/2018	5	4	2018	19:14:34	69274	0	19	14	34	0	0.059570313	3.5513672	-0.037841797	0.061767578	-0.91088867	0.29223633	0.053710938	0	0	0	0	0	0	0	0	0	0.91381836	0.086181641	0.084716797	0.037841797	0.009765625	-0.036865234	0	44330	0	0	0
1172	1173	1173	Category L	-0.047851563	0.071777344	-0.91186523	-0.20336914	-0.032226563	0.47558594	-31.45	0	5/4/2018	5	4	2018	19:14:34	69274	0.1	19	14	34	0	0.059570313	3.5513672	-0.035644531	0.067626953	-0.90820313	0.35351563	0.013183594	0	0	0	0	0	0	0	0	0	0.91137695	0.088623047	0.01953125	-0.011962891	0.00390625	-0.003417969	0	44330	0	0	0
1173	1174	1174	Category L	-0.047851563	0.083984375	-0.97192383	-0.2019043	-0.033203125	0.47363281	-31.08	0	5/4/2018	5	4	2018	19:14:34	69274	0.2	19	14	34	0	0.059570313	3.5513672	-0.026123047	0.068847656	-0.91918945	0.51855469	0.05859375	0	0	0	0	0	0	0	0	0	0.92211914	0.077880859	0.088867188	-0.021484375	0.014892578	-0.052490234	0	44330	0	0	0
1174	1175	1175	Category L	-0.035888672	0.10791016	-0.93579102	-0.20947266	-0.036132813	0.47412109	-30.71	0	5/4/2018	5	4	2018	19:14:34	69274	0.3	19	14	34	0	0.059570313	3.5513672	-0.017089844	0.066894531	-0.91333008	1.1386719	0.050048828	0	0	0	0	0	0	0	0	0	0.91577148	0.084228516	0.081787109	-0.018554688	0.040771484	-0.022216797	0	44330	0	0	0
1175	1176	1176	Category L	-0.011962891	0.095947266	-0.94799805	-0.20605469	-0.037841797	0.47241211	-30.34	0	5/4/2018	5	4	2018	19:14:34	69274	0.4	19	14	34	0	0.059570313	3.5513672	-0.026367188	0.060058594	-0.90014648	1.3491211	0.061279297	0	0	0	0	0	0	0	0	0	0.90234375	0.09765625	0.098144531	0.014404297	0.035644531	-0.047607422	0	44330	0	0	0
1176	1177	1177	Category L	-0.047851563	0.095947266	-0.89990234	-0.20922852	-0.031005859	0.46923828	-29.73	0	5/4/2018	5	4	2018	19:14:34	69274	0.5	19	14	34	0	0.059570313	3.5513672	-0.029541016	0.057128906	-0.90698242	0.97509766	0.043212891	0	0	0	0	0	0	0	0	0	0.90917969	0.090820313	0.063964844	-0.018066406	0.038574219	0.007080078	0	44330	0	0	0
1177	1178	1178	Category L	-0.023925781	0.10791016	-0.92382813	-0.20776367	-0.032470703	0.47167969	-29.85	0	5/4/2018	5	4	2018	19:14:34	69274	0.6	19	14	34	0	0.059570313	3.5513672	-0.023193359	0.060302734	-0.92773438	0.63330078	0.047363281	0	0	0	0	0	0	0	0	0	0.93017578	0.069824219	0.052001953	-0.000488281	0.047363281	0.00390625	0	44330	0	0	0
1178	1179	1179	Category L	0	0.095947266	-0.92382813	-0.20678711	-0.03515625	0.47436523	-29.98	0	5/4/2018	5	4	2018	19:14:34	69274	0.7	19	14	34	0	0.059570313	3.5513672	-0.025634766	0.061523438	-0.92382813	0.70410156	0.042724609	0	0	0	0	0	0	0	0	0	0.92626953	0.073730469	0.059814453	0.025634766	0.034179688	0	0	44330	0	0	0
1179	1180	1180	Category L	-0.011962891	0.083984375	-0.92382813	-0.20288086	-0.035888672	0.47265625	-29.98	0	5/4/2018	5	4	2018	19:14:34	69274	0.8	19	14	34	0	0.059570313	3.5513672	-0.035400391	0.0546875	-0.91064453	0.8918457	0.039550781	0	0	0	0	0	0	0	0	0	0.9128418	0.087158203	0.065673828	0.0234375	0.029052734	-0.012939453	0	44330	0	0	0
1180	1181	1181	Category L	-0.023925781	0.083984375	-0.93579102	-0.20678711	-0.033203125	0.47241211	-29.98	0	5/4/2018	5	4	2018	19:14:34	69274	0.9	19	14	34	0	0.059570313	3.5513672	-0.028808594	0.062011719	-0.92529297	0.68530273	0.024658203	0	0	0	0	0	0	0	0	0	0.92773438	0.072265625	0.037109375	0.004882813	0.021728516	-0.010253906	0	44330	0	0	0
1181	1182	1182	Category L	-0.011962891	0.095947266	-0.93579102	-0.2043457	-0.03515625	0.47045898	-29.98	0	5/4/2018	5	4	2018	19:14:35	69275	0	19	14	35	0	0.059570313	3.5513672	-0.022216797	0.061523438	-0.93408203	0.31811523	0.035644531	0	0	0	0	0	0	0	0	0	0.93652344	0.063476563	0.046142578	0.010253906	0.034179688	-0.001464844	0	44330	0	0	0
1182	1183	1183	Category L	-0.023925781	0.071777344	-0.94799805	-0.2121582	-0.033203125	0.47021484	-30.1	0	5/4/2018	5	4	2018	19:14:35	69275	0.1	19	14	35	0	0.059570313	3.5513672	-0.017822266	0.064697266	-0.92358398	0.11816406	0.025878906	0	0	0	0	0	0	0	0	0	0.92602539	0.073974609	0.037109375	-0.005859375	0.006835938	-0.024169922	0	44330	0	0	0
1183	1184	1184	Category L	-0.047851563	0.083984375	-0.95996094	-0.20776367	-0.034423828	0.47338867	-30.22	0	5/4/2018	5	4	2018	19:14:35	69275	0.2	19	14	35	0	0.059570313	3.5513672	-0.015136719	0.053710938	-0.93896484	0.3215332	0.048828125	0	0	0	0	0	0	0	0	0	0.94067383	0.059326172	0.083496094	-0.032470703	0.030029297	-0.020751953	0	44330	0	0	0
1184	1185	1185	Category L	-0.023925781	0.10791016	-0.97192383	-0.20336914	-0.035888672	0.4765625	-30.34	0	5/4/2018	5	4	2018	19:14:35	69275	0.3	19	14	35	0	0.059570313	3.5513672	-0.023193359	0.056152344	-0.92895508	0.9543457	0.067138672	0	0	0	0	0	0	0	0	0	0.9309082	0.069091797	0.094970703	-0.000488281	0.051513672	-0.042724609	0	44330	0	0	0
1185	1186	1186	Category L	-0.011962891	0.11987305	-0.94799805	-0.20874023	-0.032470703	0.46948242	-30.34	0	5/4/2018	5	4	2018	19:14:35	69275	0.4	19	14	35	0	0.059570313	3.5513672	-0.018554688	0.057128906	-0.94091797	0.61279297	0.063232422	0	0	0	0	0	0	0	0	0	0.94287109	0.057128906	0.076171875	0.006591797	0.0625	-0.006835938	0	44330	0	0	0
1186	1187	1187	Category L	-0.035888672	0.10791016	-0.92382813	-0.20678711	-0.033203125	0.47436523	-30.22	0	5/4/2018	5	4	2018	19:14:35	69275	0.5	19	14	35	0	0.059570313	3.5513672	-0.009277344	0.061523438	-0.94824219	0.35888672	0.05859375	0	0	0	0	0	0	0	0	0	0.95019531	0.049804688	0.097167969	-0.026367188	0.046142578	0.024414063	0	44330	0	0	0
1187	1188	1188	Category L	-0.035888672	0.083984375	-0.92382813	-0.20605469	-0.033203125	0.47045898	-29.85	0	5/4/2018	5	4	2018	19:14:35	69275	0.6	19	14	35	0	0.059570313	3.5513672	-0.020019531	0.061523438	-0.92431641	0.51928711	0.02734375	0	0	0	0	0	0	0	0	0	0.92651367	0.073486328	0.038574219	-0.015625	0.022216797	0.000488281	0	44330	0	0	0
1188	1189	1189	Category L	-0.023925781	0.047851563	-0.92382813	-0.20947266	-0.036132813	0.47143555	-29.97	0	5/4/2018	5	4	2018	19:14:35	69275	0.7	19	14	35	0	0.059570313	3.5513672	-0.02734375	0.064697266	-0.92797852	0.12426758	0.017822266	0	0	0	0	0	0	0	0	0	0.93066406	0.069335938	0.024902344	0.003417969	-0.016845703	0.004150391	0	44330	0	0	0
1189	1190	1190	Category L	-0.011962891	0.10791016	-0.91186523	-0.21313477	-0.029785156	0.46728516	-29.97	0	5/4/2018	5	4	2018	19:14:35	69275	0.8	19	14	35	0	0.059570313	3.5513672	-0.027099609	0.059326172	-0.95654297	0.703125	0.067626953	0	0	0	0	0	0	0	0	0	0.95874023	0.041259766	0.10839844	0.015136719	0.048339844	0.044677734	0	44330	0	0	0
1190	1191	1191	Category L	0	0.083984375	-0.94799805	-0.20678711	-0.032226563	0.4765625	-30.1	0	5/4/2018	5	4	2018	19:14:35	69275	0.9	19	14	35	0	0.059570313	3.5513672	-0.026123047	0.064697266	-0.95532227	1.5092773	0.033203125	0	0	0	0	0	0	0	0	0	0.95776367	0.042236328	0.052734375	0.026123047	0.019042969	0.007324219	0	44330	0	0	0
1191	1192	1192	Category L	-0.023925781	0.059814453	-0.93579102	-0.20947266	-0.030761719	0.47436523	-30.22	0	5/4/2018	5	4	2018	19:14:36	69276	0	19	14	36	0	0.059570313	3.5513672	-0.032958984	0.062011719	-0.94116211	1.6413574	0.010742188	0	0	0	0	0	0	0	0	0	0.94384766	0.056152344	0.016845703	0.009033203	-0.002197266	0.005371094	0	44330	0	0	0
1192	1193	1193	Category L	-0.011962891	0.059814453	-0.89990234	-0.20849609	-0.032958984	0.47729492	-29.98	0	5/4/2018	5	4	2018	19:14:36	69276	0.1	19	14	36	0	0.059570313	3.5513672	-0.0390625	0.061523438	-0.92675781	1.4604492	0.038330078	0	0	0	0	0	0	0	0	0	0.9296875	0.0703125	0.056152344	0.027099609	-0.001708984	0.026855469	0	44330	0	0	0
1193	1194	1194	Category L	-0.011962891	0.059814453	-0.92382813	-0.20166016	-0.034423828	0.47265625	-29.85	0	5/4/2018	5	4	2018	19:14:36	69276	0.2	19	14	36	0	0.059570313	3.5513672	-0.023925781	0.055664063	-0.95458984	1.9748535	0.033203125	0	0	0	0	0	0	0	0	0	0.95654297	0.043457031	0.046875	0.011962891	0.00390625	0.030761719	0	44330	0	0	0
1194	1195	1195	Category L	0	0.059814453	-0.91186523	-0.20678711	-0.032226563	0.4765625	-29.85	0	5/4/2018	5	4	2018	19:14:36	69276	0.3	19	14	36	0	0.059570313	3.5513672	-0.018066406	0.056396484	-0.95239258	3.5737305	0.044433594	0	0	0	0	0	0	0	0	0	0.95410156	0.045898438	0.062011719	0.018066406	0.003173828	0.040527344	0	44330	0	0	0
1195	1196	1196	Category L	0	0.083984375	-0.91186523	-0.20800781	-0.034423828	0.46630859	-29.73	0	5/4/2018	5	4	2018	19:14:36	69276	0.4	19	14	36	0	0.059570313	3.5513672	-0.022216797	0.057617188	-0.93701172	4.8820801	0.042724609	0	0	0	0	0	0	0	0	0	0.93920898	0.060791016	0.073730469	0.022216797	0.026123047	0.025146484	0	44330	0	0	0
1196	1197	1197	Category L	-0.035888672	0.083984375	-0.93579102	-0.20678711	-0.029052734	0.47363281	-29.73	0	5/4/2018	5	4	2018	19:14:36	69276	0.5	19	14	36	0	0.059570313	3.5513672	-0.026123047	0.058349609	-0.921875	6.2236328	0.030517578	0	0	0	0	0	0	0	0	0	0.92407227	0.075927734	0.048828125	-0.009521484	0.025390625	-0.013671875	0	44330	0	0	0
1197	1198	1198	Category L	0	0.071777344	-0.93579102	-0.19995117	-0.031738281	0.47460938	-29.85	0	5/4/2018	5	4	2018	19:14:36	69276	0.6	19	14	36	0	0.059570313	3.5513672	-0.015625	0.057617188	-0.9440918	8.8376465	0.022705078	0	0	0	0	0	0	0	0	0	0.94580078	0.054199219	0.038085938	0.015625	0.013916016	0.008300781	0	44330	0	0	0
1198	1199	1199	Category L	-0.023925781	0.071777344	-0.92382813	-0.20336914	-0.030761719	0.4765625	-29.97	0	5/4/2018	5	4	2018	19:14:36	69276	0.7	19	14	36	0	0.059570313	3.5513672	-0.01171875	0.066650391	-0.94677734	15.26416	0.026367188	0	0	0	0	0	0	0	0	0	0.94921875	0.05078125	0.040039063	-0.011962891	0.004882813	0.022949219	0	44330	0	0	0
1199	1200	1200	Category L	0	0.059814453	-0.93579102	-0.20068359	-0.029052734	0.47387695	-30.47	0	5/4/2018	5	4	2018	19:14:36	69276	0.8	19	14	36	0	0.059570313	3.5513672	-0.013916016	0.062255859	-0.93432617	8.4868164	0.014160156	0	0	0	0	0	0	0	0	0	0.93652344	0.063476563	0.017578125	0.013916016	-0.002441406	-0.001220703	0	44330	0	0	0
1200	1201	1201	Category I	0.083984375	-0.11987305	-0.671875	-0.12060547	-0.19189453	0.45922852	-29.85	0	5/4/2018	5	4	2018	19:14:39	69279	0.3	19	14	39	0	0.059082031	3.4675781	-0.013671875	0.064697266	-0.93896484	1.5793457	0.33911133	0	0	0	0	0	0	0	0	0	0.94116211	0.058837891	0.54956055	0.09765625	-0.18457031	0.26708984	0	44330	0	0	0
1201	1202	1202	Category I	0.047851563	0.53979492	-0.19189453	-0.13037109	-0.15454102	0.46899414	-30.22	0	5/4/2018	5	4	2018	19:14:39	69279	0.4	19	14	39	0	0.059082031	3.4675781	-0.015380859	0.05859375	-0.94506836	2.6240234	0.89599609	0	0	0	0	0	0	0	0	0	0.94702148	0.052978516	1.2976074	0.063232422	0.48095703	0.75317383	0	44330	0	0	0
1202	1203	1203	Category I	-0.55175781	-0.10791016	0.26391602	-0.25830078	-0.15942383	0.4128418	-30.34	0	5/4/2018	5	4	2018	19:14:39	69279	0.5	19	14	39	0	0.059082031	3.4675781	-0.011962891	0.058105469	-0.94604492	2.3325195	1.3354492	0	0	0	0	0	0	0	0	0	0.94799805	0.052001953	1.9157715	-0.53955078	-0.16601563	1.2099609	0	44330	0	0	0
1203	1204	1204	Category I	-0.6237793	0.58789063	-2.435791	-0.12109375	-0.16113281	0.4699707	-30.22	0	5/4/2018	5	4	2018	19:14:39	69279	0.6	19	14	39	0	0.059082031	3.4675781	-0.012939453	0.058349609	-0.93408203	1.9907227	1.7053223	0	0	0	0	0	0	0	0	0	0.93579102	0.064208984	2.6416016	-0.6105957	0.52929688	-1.5014648	0	44330	0	0	0
1204	1205	1205	Category I	0.41992188	0.25195313	-1.5119629	-0.031005859	-0.14379883	0.48730469	-30.34	0	5/4/2018	5	4	2018	19:14:39	69279	0.7	19	14	39	0	0.059082031	3.4675781	-0.012939453	0.056884766	-0.92919922	6.6640625	0.75170898	0	0	0	0	0	0	0	0	0	0.9309082	0.069091797	1.2106934	0.43286133	0.19482422	-0.58251953	0	44330	0	0	0
1205	1206	1206	Category I	-0.17993164	0.059814453	0.035888672	-0.18920898	-0.14111328	0.44799805	-30.83	0	5/4/2018	5	4	2018	19:14:39	69279	0.8	19	14	39	0	0.059082031	3.4675781	-0.003662109	0.054443359	-0.93334961	1.4274902	0.98510742	0	0	0	0	0	0	0	0	0	0.93481445	0.065185547	1.1503906	-0.17602539	0.005126953	0.96923828	0	44330	0	0	0
1206	1207	1207	Category I	-0.20385742	0.15576172	0.46777344	-0.24853516	-0.13208008	0.43017578	-31.08	0	5/4/2018	5	4	2018	19:14:39	69279	0.9	19	14	39	0	0.059082031	3.4675781	-0.005615234	0.053466797	-0.92407227	17.630859	1.409668	0	0	0	0	0	0	0	0	0	0.92578125	0.07421875	1.6921387	-0.19799805	0.10205078	1.3918457	0	44330	0	0	0
1207	1208	1208	Category I	-0.89990234	-0.035888672	-0.98388672	-0.18139648	-0.13476563	0.46118164	-31.2	0	5/4/2018	5	4	2018	19:14:40	69280	0	19	14	40	0	0.059082031	3.4675781	-0.00390625	0.051513672	-0.92944336	29.667969	0.90161133	0	0	0	0	0	0	0	0	0	0.9309082	0.069091797	1.0375977	-0.89575195	-0.087402344	-0.054199219	0	44330	0	0	0
1208	1209	1209	Category I	1.1279297	-0.16796875	-2.6638184	-0.1003418	-0.12646484	0.48242188	-31.2	0	5/4/2018	5	4	2018	19:14:40	69280	0.1	19	14	40	0	0.059082031	3.4675781	-0.004882813	0.049072266	-0.9206543	32.53833	2.0900879	0	0	0	0	0	0	0	0	0	0.921875	0.078125	3.0930176	1.1328125	-0.21704102	-1.7429199	0	44330	0	0	0
1209	1210	1210	Category I	-0.011962891	-0.86376953	-0.58789063	0.017089844	-0.21411133	0.45361328	-30.96	0	5/4/2018	5	4	2018	19:14:40	69280	0.2	19	14	40	0	0.059082031	3.4675781	-0.003417969	0.044189453	-0.93481445	36.738281	0.97216797	0	0	0	0	0	0	0	0	0	0.93603516	0.063964844	1.2634277	-0.008300781	-0.90795898	0.34692383	0	44330	0	0	0
1210	1211	1211	Category I	-0.63598633	-0.53979492	0.39599609	-0.21411133	-0.28686523	0.37109375	-30.59	0	5/4/2018	5	4	2018	19:14:40	69280	0.3	19	14	40	0	0.059082031	3.4675781	0.000732422	0.04296875	-0.92700195	61.482666	1.579834	0	0	0	0	0	0	0	0	0	0.92797852	0.072021484	2.5427246	-0.63671875	-0.58276367	1.322998	0	44330	0	0	0
1211	1212	1212	Category I	-0.047851563	0.45581055	-0.94799805	-0.20800781	-0.26025391	0.39355469	-30.59	0	5/4/2018	5	4	2018	19:14:40	69280	0.4	19	14	40	0	0.059082031	3.4675781	0.001708984	0.045166016	-0.93432617	77.718262	0.41357422	0	0	0	0	0	0	0	0	0	0.93554688	0.064453125	0.47338867	-0.049560547	0.41040039	-0.013427734	0	44330	0	0	0
1212	1213	1213	Category I	0.76782227	0.059814453	-2.0998535	-0.090332031	-0.1887207	0.46289063	-30.34	0	5/4/2018	5	4	2018	19:14:40	69280	0.5	19	14	40	0	0.059082031	3.4675781	0.007568359	0.043212891	-0.93554688	77.78125	1.3903809	0	0	0	0	0	0	0	0	0	0.93652344	0.063476563	1.940918	0.76000977	0.016357422	-1.1640625	0	44330	0	0	0
1213	1214	1214	Category I	0.45581055	-0.35986328	-0.40795898	0.055664063	-0.22949219	0.44116211	-30.1	0	5/4/2018	5	4	2018	19:14:40	69280	0.6	19	14	40	0	0.059082031	3.4675781	0.008300781	0.036865234	-0.94677734	65.175537	0.80493164	0	0	0	0	0	0	0	0	0	0.94775391	0.052246094	1.3833008	0.44726563	-0.39672852	0.53881836	0	44330	0	0	0
[truncated: 2,603 more rows]
[truncated: 29 more columns]
