# Supplementary material for: Development of a multisensor biologging collar and analytical techniques to describe high‐resolution spatial behavior in free‐ranging terrestrial mammals
Source: Ecol Evol. 2024 Sep 23;14(9):e70264. doi: 10.1002/ece3.70264 (PMC11420106; doi:10.1002/ece3.70264)
Supplement: Supplementary file 1 — Appendix S1 [file ECE3-14-e70264-s001.zip › doi_10_5061_dryad_jdfn2z3hv__v20240620/B6_S65_Header.csv]

Split no.	Bookmark number	Category	Pointer	Day#	Time(hh:mm:ss)	Total Event start	Event start	Number events	Duration(s)	Sum VeDBA	Mean VeDBA	Mean Dyn AccX	Mean Dyn AccY	Mean Dyn AccZ	Sum VeSBA	Mean VeSBA	Mean smth AccX	Mean smth AccY	Mean smth AccZ	VeDBA_Var	VeDBA_SD	VeSBA_Var	VeSBA_SD	Mean Animal g	Sum Animal g	Animal g_Var	Animal g_SD	Acc_x_Var	Acc_x_SD	Acc_y_Var	Acc_y_SD	Acc_z_Var	Acc_z_SD	Predominant freq, Hz	Smth press val	Max pressure val	Min pressure val	Grd air press	Altitude begin	Altitude end	Delta max/min altitude
1	1	Category E	0	2	2:52:54	1	1	106	10.601	3.06055	0.117713	-0.00454477	-0.00960599	0.0219257	24.3315	0.935829	0.0353159	0.145968	-0.923546	0.0378418	0.19453	0	0	0.0641714	1.66846	0	0	0.00628193	0.0792586	0.00199069	0.0446171	0.00749324	0.0865635	0	7	0.011	0.011	1000	0	39282.2	39282.2
1	2	Category J	106	2	2:59:18	107	107	62	6.1	36.7217	0.592285	-0.0198345	-0.0325534	-0.0295095	58.8625	0.949396	-0.0481233	0.202873	-0.924612	0.0771327	0.277728	1.18E-05	0.00343704	0.0506041	3.13745	1.18E-05	0.00343704	0.0666898	0.258244	0.0169008	0.130003	0.323612	0.568869	0	7	0.011	0.011	1000	39282.2	39282.2	0
1	3	Category E	168	2	4:19:18	169	169	152	15.201	26.792	0.176263	-0.00822208	0.0201834	0.00766473	138.949	0.914141	0.0439196	0.428062	-0.802995	0.00850959	0.0922474	9.64E-06	0.00310437	0.0858588	13.0505	9.64E-06	0.00310437	0.0130326	0.11416	0.00708972	0.0842004	0.0164088	0.128097	0	7	0.012	0.012	1000	39282.2	39197.9	84.28
1	4	Category L	320	2	5:11:27	321	321	151	15	6.41406	0.0424772	0.010186	0.00227326	0.00501216	138.538	0.917469	0.185912	0.391839	-0.80785	0.0064867	0.0805401	0	0	0.0825308	12.4622	0	0	0.00114795	0.0338814	0.000434926	0.0208549	0.00050445	0.02246	0	7	0.013	0.013	1000	39197.9	39119.2	78.77
1	5	Category J	471	2	6:10:35	472	472	41	4	25.8557	0.630627	0.00119093	-0.00297732	-0.0422244	38.8882	0.948492	0.144144	0.321789	-0.880079	0.157024	0.396263	0	0	0.0515077	2.11182	0	0	0.0910942	0.301818	0.0566406	0.237993	0.335503	0.579226	0	7	0.014	0.014	1000	39119.2	39045.2	74
1	6	Category L	512	2	6:10:42	513	513	22	2.1	1.9375	0.0880682	0.0623446	-0.031139	0.0383967	20.6592	0.939054	0.0998646	0.283048	-0.889693	0.0684149	0.261562	0	0	0.0609464	1.34082	0	0	0.00416149	0.0645096	0.00119851	0.0346195	0.00326261	0.0571192	0	7	0.014	0.014	1000	39045.2	39045.2	0
1	7	Category E	534	2	6:10:45	535	535	41	4	7.76563	0.189405	-0.0366628	0.0073659	0.0340189	38.8821	0.948343	0.061714	0.265786	-0.908066	0.0271234	0.164692	0.000125048	0.0111825	0.0516566	2.11792	0.000125048	0.0111825	0.0114687	0.107092	0.00615115	0.0784293	0.0237233	0.154024	0	7	0.014	0.014	1000	39045.2	39045.2	69.85
1	8	Category J	575	2	9:00:07	576	576	63	6.3	39.9688	0.634425	-0.0479252	0.00690569	-0.0418217	60.8552	0.965956	0.156378	0.240083	-0.918515	0.089805	0.299675	0.000104632	0.010229	0.0340441	2.14478	0.000104632	0.010229	0.0927231	0.304505	0.0309051	0.175798	0.360107	0.60009	0	7	0.017	0.017	1000	38975.3	38846.3	129.06
1	9	Category L	638	2	9:00:16	639	639	64	6.3	7.30688	0.11417	0.0952721	-0.015667	0.0425644	57.6741	0.901157	0.35833	0.183647	-0.805168	0.0281372	0.167741	7.63E-05	0.00873464	0.0988426	6.32593	7.63E-05	0.00873464	0.0113029	0.106315	0.000865936	0.0294268	0.0029335	0.0541618	0	7	0.017	0.017	1000	38846.3	38846.3	0
1	10	Category J	702	2	9:24:58	703	703	77	7.6	53.8604	0.699485	-0.0229904	-0.00218775	-0.0222739	73.1431	0.94991	0.122635	0.19276	-0.916615	0.10076	0.317428	1.59E-05	0.00398162	0.05009	3.85693	1.59E-05	0.00398162	0.110593	0.332555	0.0280762	0.167559	0.433077	0.658086	0	7	0.017	0.017	1000	38846.3	38846.3	0
1	11	Category E	779	2	9:25:07	780	780	86	8.6	18.9468	0.220311	-0.0848843	0.0292231	-0.00297511	78.1025	0.908169	-0.085523	0.170904	-0.884499	0.0187279	0.13685	9.08E-05	0.00953116	0.0918309	7.89746	9.08E-05	0.00953116	0.0300605	0.17338	0.0109466	0.104626	0.0192105	0.138602	0	7	0.017	0.017	1000	38846.3	38846.3	0
1	12	Category A	865	2	10:27:59	866	866	1207	121.101	39.3679	0.0326163	0.00742495	-0.0041961	0.00173447	1076.16	0.891603	0.40507	-0.0128816	-0.793036	0.000829916	0.0288083	8.09E-06	0.00284444	0.108397	130.835	7.89E-06	0.00280866	0.00151723	0.0389517	0.00050244	0.0224152	0.000285404	0.0168939	0	7	0.019	0.018	1000	38846.3	38729	117.31
1	13	Category J	2072	2	10:55:24	2073	2073	101	10	75.2971	0.745516	-0.0342643	0.0338292	-0.0303049	100.112	0.991204	0.218885	0.264656	-0.928034	0.103223	0.321284	0.000210299	0.0145017	0.0275057	2.77808	0.000125696	0.0112114	0.106557	0.32643	0.0639455	0.252874	0.470945	0.686254	0	7	0.019	0.019	1000	38729	38729	0
1	14	Category E	2173	2	10:56:50	2174	2174	121	12.1	26.6204	0.220003	-0.00574437	-0.00835324	0.0167852	110.767	0.915433	0.130805	0.235545	-0.872744	0.0300676	0.1734	2.22E-05	0.00471111	0.0845675	10.2327	2.02E-05	0.00449187	0.0348193	0.186599	0.00499782	0.0706953	0.0232801	0.152578	0	7	0.019	0.019	1000	38729	38729	0
1	15	Category J	2294	2	10:57:04	2295	2295	77	7.6	53.3406	0.692735	0.0164018	0.00979733	-0.0111988	73.595	0.955779	0.131944	0.243846	-0.914278	0.0886674	0.297771	2.85E-05	0.0053419	0.0442212	3.40503	2.85E-05	0.0053419	0.0743361	0.272646	0.0363199	0.190578	0.464894	0.681832	0	7	0.019	0.019	1000	38729	38729	0
1	16	Category E	2371	2	10:57:13	2372	2372	122	12.201	21.3643	0.175117	0.00318784	-0.0111284	0.00359407	112.775	0.924388	0.110704	0.227307	-0.8889	0.0143763	0.119901	1.20E-05	0.0034651	0.0756116	9.22461	1.20E-05	0.0034651	0.0124512	0.111585	0.00481878	0.0694174	0.0203597	0.142688	0	7	0.019	0.019	1000	38729	38729	0
1	17	Category J	2493	2	11:04:00	2494	2494	111	11	76.188	0.686378	-0.0230702	0.0167665	-0.0102451	108.094	0.973815	0.128902	0.307978	-0.914153	0.0573159	0.239407	9.02E-05	0.00949621	0.0286304	3.17798	3.30E-05	0.00574386	0.0871098	0.295144	0.0525364	0.229208	0.385579	0.62095	0	7	0.019	0.019	1000	38729	38729	0
1	18	Category E	2604	2	11:07:06	2605	2605	89	8.8	15.9702	0.179441	0.0169499	-0.00816088	0.0114746	82.6208	0.928324	0.116853	0.227462	-0.892235	0.0260572	0.161422	3.02E-05	0.00549315	0.0716758	6.37915	3.29E-05	0.00573741	0.0139325	0.118036	0.00286111	0.0534893	0.0223128	0.149375	0	7	0.019	0.019	1000	38729	38729	0
1	19	Category J	2693	2	11:07:16	2694	2694	81	8.101	51.6624	0.637807	-0.0119086	0.00157938	-0.0168035	76.6694	0.946536	0.14602	0.23792	-0.903998	0.0711866	0.266808	7.23E-05	0.00850517	0.0534638	4.33057	7.23E-05	0.00850517	0.0944312	0.307297	0.0355933	0.188662	0.335027	0.578815	0	7	0.019	0.019	1000	38729	38729	0
1	20	Category E	2774	2	11:16:23	2775	2775	43	4.201	8.83789	0.205532	0.0601608	-0.0107819	0.0667583	40.4141	0.939862	0.194063	0.226301	-0.891233	0.0474598	0.217853	1.70E-05	0.00412711	0.0601381	2.58594	1.70E-05	0.00412711	0.0227562	0.150852	0.00461028	0.0678991	0.0210813	0.145194	0	7	0.019	0.019	1000	38729	38729	0
1	21	Category J	2817	2	11:18:51	2818	2818	55	5.4	34.4543	0.626443	-0.0275346	0.0231889	-0.037358	52.5217	0.954941	0.144585	0.217662	-0.918262	0.0853205	0.292097	3.55E-05	0.00595914	0.0450595	2.47827	3.55E-05	0.00595914	0.0578569	0.240535	0.0230602	0.151856	0.376034	0.613216	0	7	0.019	0.019	1000	38729	38729	0
1	22	Category E	2872	2	11:18:57	2873	2873	54	5.4	11.3181	0.209595	0.0279586	-0.0290301	0.0142732	50.1113	0.927988	0.174674	0.182622	-0.892736	0.0273528	0.165387	2.71E-05	0.00520833	0.0720124	3.88867	2.71E-05	0.00520833	0.0184462	0.135817	0.0065285	0.0807991	0.0262903	0.162143	0	7	0.019	0.019	1000	38729	38729	0
1	23	Category J	2926	2	11:26:33	2927	2927	103	10.2	67.2019	0.652446	-0.0210459	-0.0503783	-0.0433883	94.9521	0.921866	0.22072	0.246146	-0.854495	0.0699522	0.264485	0.000163551	0.0127887	0.0781345	8.04785	0.000163551	0.0127887	0.0875256	0.295847	0.0463488	0.215288	0.353079	0.594205	0	7	0.019	0.019	1000	38729	29930.2	10818.7
1	24	Category A	3029	2	11:59:26	3030	3030	1237	124.101	42.8354	0.0346285	-0.00074683	0.00900478	0.00483387	1175.97	0.950665	0.338699	0.752155	-0.468297	0.000524991	0.0229127	1.60E-05	0.00399832	0.0493348	61.0271	1.60E-05	0.00399832	0.000421374	0.0205274	0.00178517	0.0422512	0.000816697	0.0285779	0	7	16.322	16.198	1000	26597.3	23878.9	2903.95
1	25	Category B	4266	2	13:24:59	4267	4267	1392	139.6	42.7451	0.0307077	0.00742963	-0.00470164	0.000374279	1234.12	0.886578	0.589928	0.22045	-0.622081	0.000509328	0.0225683	1.82E-05	0.00427088	0.113422	157.884	1.82E-05	0.00427088	0.00172407	0.0415219	0.000792054	0.0281435	0.000327275	0.0180907	0	7	21.466	21.326	1000	23514.6	22830.5	836.98
1	26	Category L	5658	2	14:51:54	5659	5659	68	6.7	15.4785	0.227625	-0.209304	-0.0158979	-0.0660759	57.9143	0.851681	0.00380213	0.351329	-0.768781	0.0102539	0.101262	0.000315947	0.0177749	0.148319	10.0857	0.000315947	0.0177749	0.0517255	0.227432	0.00318819	0.0564641	0.00499052	0.0706436	0	7	26.547	26.541	1000	22529.3	22086.7	463.2
1	27	Category B	5726	2	15:05:03	5727	5727	1237	124.1	38.136	0.0308294	0.00899255	0.00337652	0.00383441	1141.78	0.923025	0.398794	0.570815	-0.604085	0.000429664	0.0207283	8.29E-06	0.00287912	0.076975	95.218	8.29E-06	0.00287912	0.00190043	0.0435939	0.000319337	0.01787	0.000446835	0.0211385	0	7	27.453	27.329	1000	22045.4	21561.9	858.69
1	28	Category E	6963	2	19:37:34	6964	6964	117	11.6	25.3896	0.217006	-0.0713224	-0.0164409	-0.014517	108.109	0.924012	-0.0887712	0.425967	-0.808932	0.0107881	0.103866	2.09E-05	0.00456801	0.0759882	8.89063	2.09E-05	0.00456801	0.026845	0.163845	0.00791892	0.0889883	0.0229826	0.1516	0	7	43.684	43.672	1000	20836	19897.5	939.07
1	29	Category J	7080	2	19:38:20	7081	7081	80	7.9	43.8545	0.548181	0.0409546	0.00762634	0.0209625	77.3831	0.967288	0.0430878	0.39653	-0.878546	0.051825	0.227651	0.000338745	0.018405	0.0471893	3.77515	0.00101929	0.0319263	0.0431549	0.207738	0.0549103	0.234329	0.255173	0.505146	0	7	43.726	43.719	1000	19896.3	19893.6	2.66
1	30	Category I	7160	2	19:38:29	7161	7161	74	7.3	85.7354	1.15859	-0.0221376	0.000712627	-0.0707117	86.0081	1.16227	0.112024	0.446866	-1.06662	0.329817	0.574297	0.00147804	0.0384453	0.162271	12.0081	0.00129658	0.0360081	0.442241	0.665012	0.400882	0.633153	0.850797	0.922387	0	7	43.735	43.728	1000	19893.5	19892.6	0.85
1	31	Category L	7234	2	19:38:38	7235	7235	70	6.9	5.47461	0.0782087	0.0450963	-0.0148124	0.0481131	66.5166	0.950237	0.1695	0.424236	-0.832781	0.0429792	0.207314	0.000861468	0.0293508	0.0627511	4.39258	0.00125558	0.0354342	0.00243443	0.04934	0.000673131	0.0259448	0.00576172	0.075906	0	7	43.743	43.737	1000	19892.5	19890.7	2.98
1	32	Category J	7304	2	19:39:48	7305	7305	62	6.1	38.8235	0.626185	-0.0115691	0.00904502	-0.000185074	60.0676	0.968833	0.140534	0.426431	-0.85815	0.097294	0.31192	7.88E-05	0.0088744	0.0346168	2.14624	9.06E-05	0.00951674	0.0887687	0.297941	0.112037	0.334719	0.276162	0.525512	0	7	43.812	43.806	1000	19888.5	19884.5	4.04
1	33	Category I	7366	2	19:39:54	7367	7367	44	4.3	50.6934	1.15212	-0.0423251	0.0092496	-0.0144598	45.0737	1.0244	0.109863	0.396107	-0.937994	0.244324	0.494291	0.000105424	0.0102676	0.0250577	1.10254	6.66E-05	0.00815989	0.247326	0.497318	0.330256	0.574679	0.948547	0.973934	0	7	43.817	43.813	1000	19884.5	19873.3	21.72
1	34	Category J	7410	2	19:49:59	7411	7411	82	8.101	52.8416	0.644409	0.0458597	-0.0115193	-0.000649057	81.0051	0.987867	0.0364841	0.353018	-0.919437	0.0735429	0.271188	9.23E-05	0.00960714	0.0296929	2.43481	9.83E-05	0.0099122	0.0962271	0.310205	0.0671149	0.259065	0.325323	0.570371	0	7	44.426	44.418	1000	19852.2	19787.4	96.85
1	35	Category E	7492	2	20:21:01	7493	7493	97	9.6	19.0408	0.196297	-0.0402228	0.00268555	0.00324682	90.9822	0.937961	-0.141272	0.297952	-0.87578	0.0206236	0.143609	2.52E-05	0.00501689	0.0620394	6.01782	2.52E-05	0.00501689	0.0149631	0.122324	0.00882682	0.0939511	0.0237068	0.15397	0	7	46.286	46.276	1000	19723.3	19620.9	109.34
1	36	Category J	7589	2	20:27:53	7590	7590	111	11.001	78.8186	0.710078	0.0120069	-0.000629047	-0.0100076	110.816	0.998344	0.0231098	0.296191	-0.952349	0.0678425	0.260466	6.38E-05	0.00798652	0.0192959	2.14185	9.24E-05	0.00961132	0.0999459	0.316142	0.0341599	0.184824	0.433422	0.658348	0	7	46.699	46.688	1000	19607.2	19560.1	72.61
1	37	Category E	7700	2	20:53:35	7701	7701	262	26.201	54.4194	0.207708	0.000679307	0.00138005	0.00305921	243.24	0.928398	-0.154224	0.248688	-0.878751	0.0143801	0.119917	2.80E-06	0.00167198	0.0716022	18.7598	9.32E-07	0.000965316	0.0205535	0.143365	0.0104813	0.102378	0.0227638	0.150877	0	7	48.257	48.231	1000	19509.1	19395.4	148.85
1	38	Category F	7962	2	21:30:11	7963	7963	210	21	48.1531	0.2293	-0.0286854	-0.00248326	-0.00235421	191.066	0.909838	-0.0383522	0.18173	-0.888321	0.0139869	0.118266	0	0	0.0901623	18.9341	0	0	0.041426	0.203534	0.00483747	0.0695519	0.022962	0.151532	0	7	50.447	50.426	1000	19325.3	19219.6	105.8
1	39	Category L	8172	2	21:30:35	8173	8173	97	9.6	12.886	0.132845	0.115146	0.000478214	0.0118219	85.574	0.882206	0.230695	0.173833	-0.829383	0.00299009	0.0546817	6.54E-05	0.00808948	0.117794	11.426	6.54E-05	0.00808948	0.0229945	0.151639	0.000732422	0.0270633	0.000674533	0.0259718	0	7	50.46	50.451	1000	19219.4	19140.7	155.27
1	40	Category E	8269	2	22:53:18	8270	8270	186	18.6	36.3955	0.195675	-0.0201889	0.000500095	-0.000534222	128.811	0.69253	0.046602	0.123882	-0.678433	0.00796345	0.0892381	0.0147823	0.121583	0.0924164	17.1895	7.88E-05	0.0088744	0.0421418	0.205285	0.00432759	0.0657844	0.0117293	0.108302	0	7	55.43	55.412	1000	18988.4	0	18988.4
