# Supplementary material for: Development of a multisensor biologging collar and analytical techniques to describe high‐resolution spatial behavior in free‐ranging terrestrial mammals
Source: Ecol Evol. 2024 Sep 23;14(9):e70264. doi: 10.1002/ece3.70264 (PMC11420106; doi:10.1002/ece3.70264)
Supplement: Supplementary file 1 — Appendix S1 [file ECE3-14-e70264-s001.zip › doi_10_5061_dryad_jdfn2z3hv__v20240620/B6_S65_Master.csv]

Counter	Total Event no.	Event no.	Category	Acc_x	Acc_y	Acc_z	Mag_x	Mag_y	Mag_z	Temp C	Pressure hbar	Date	DD	MM	YY	Time_dd:hh:mm:ss	Total secs	Decimal secs	Hours	Minutes	Seconds	Anlg	Light	Battery V	Acc_x sm	Acc_y sm	Acc_z sm	Ang vel	VeDBA	Vel m/s	Vel/VEDBA	FFT cleaned	FFT stuff	FFT stuff	FFT stuff	FFT sweep	FFT zero crossings	FFT zero crossings manual	VeSBA	Animal g	ODBA	Dyn AccX	Dyn AccY	Dyn AccZ	Smth Press	Altitude smth	Pressure change	Altitude change	Median pressure
0	1	1	Category E	-0.179932	0.227783	-0.851807	-0.0915527	0.133545	0.427246	0.41	0.011	2/6/2018	2	6	2018	2:52:54	10374	0.099	2	52	54	1658	0.0517578	3.49336	0	0	0	0	0	0	0	0	0	0	0	0	0	0	0	0	0	0	0	0	0	0	0.011	39282.2	0
1	2	2	Category E	-0.083984375	0.083984375	-1.0197754	-0.057617188	0.13378906	0.44018555	0.41	0.011	2/6/2018	2	6	2018	2:52:54	10374	0.199	2	52	54	1658	0.051757813	3.4933594	0	0	0	0	0	0	0	0	0	0	0	0	0	0	0	0	0	0	0	0	0	0	0.011	39282.23	0
2	3	3	Category E	-0.071777344	0.15576172	-0.85180664	-0.082519531	0.1628418	0.42797852	0.42	0.011	2/6/2018	2	6	2018	2:52:54	10374	0.3	2	52	54	1683	0.051757813	3.4933594	0	0	0	0	0	0	0	0	0	0	0	0	0	0	0	0	0	0	0	0	0	0	0.011	39282.23	0
3	4	4	Category E	-0.13183594	0.10791016	-0.83984375	-0.034912109	0.14038086	0.43383789	0.42	0.011	2/6/2018	2	6	2018	2:52:54	10374	0.4	2	52	54	1744	0.051757813	3.4933594	0	0	0	0	0	0	0	0	0	0	0	0	0	0	0	0	0	0	0	0	0.011	39282.23	0	0	0.011
4	5	5	Category E	-0.20385742	0.059814453	-0.85180664	-0.067138672	0.1730957	0.42480469	0.42	0.011	2/6/2018	2	6	2018	2:52:54	10374	0.5	2	52	54	1744	0.051757813	3.4933594	0	0	0	0	0	0	0	0	0	0	0	0	0	0	0	0	0	0	0	0	0.011	39282.23	0	0	0.011
5	6	6	Category E	0	0.11987305	-0.76782227	-0.030517578	0.20019531	0.421875	0.42	0.011	2/6/2018	2	6	2018	2:52:54	10374	0.6	2	52	54	1781	0.051757813	3.4933594	0	0	0	0	0	0	0	0	0	0	0	0	0	0	0	0	0	0	0	0	0.011	39282.23	0	0	0.011
6	7	7	Category E	-0.035888672	0.16796875	-1.0439453	0.001464844	0.21948242	0.4206543	0.42	0.011	2/6/2018	2	6	2018	2:52:54	10374	0.7	2	52	54	1756	0.051757813	3.4933594	0	0	0	0	0	0	0	0	0	0	0	0	0	0	0	0	0	0	0	0	0.011	39282.23	0	0	0.011
7	8	8	Category E	-0.047851563	0.095947266	-1.0197754	0.004882813	0.18188477	0.42675781	0.42	0.011	2/6/2018	2	6	2018	2:52:54	10374	0.8	2	52	54	1732	0.051757813	3.4933594	0	0	0	0	0	0	0	0	0	0	0	0	0	0	0	0	0	0	0	0	0.011	39282.23	0	0	0.011
8	9	9	Category E	-0.11987305	0.16796875	-0.92382813	-0.0234375	0.17382813	0.43188477	0.42	0.011	2/6/2018	2	6	2018	2:52:54	10374	0.9	2	52	54	1720	0.051757813	3.4933594	0	0	0	0	0	0	0	0	0	0	0	0	0	0	0	0	0	0	0	0	0.011	39282.23	0	0	0.011
9	10	10	Category E	-0.071777344	0.15576172	-0.80395508	-0.078125	0.16381836	0.43017578	0.42	0.011	2/6/2018	2	6	2018	2:52:55	10375	0	2	52	55	1707	0.051757813	3.4933594	0	0	0	0	0	0	0	0	0	0	0	0	0	0	0	0	0	0	0	0	0.011	39282.23	0	0	0.011
10	11	11	Category E	0.047851563	0.19189453	-0.76782227	-0.083740234	0.14648438	0.42163086	0.42	0.011	2/6/2018	2	6	2018	2:52:55	10375	0.1	2	52	55	1744	0.051757813	3.4933594	0	0	0	105.74438	0	0	0	0	0	0	0	0	0	0	0	0	0	0	0	0	0.011	39282.23	0	0	0.011
11	12	12	Category E	-0.035888672	0.095947266	-0.93579102	-0.098388672	0.15185547	0.41650391	0.42	0.011	2/6/2018	2	6	2018	2:52:55	10375	0.2	2	52	55	1707	0.051757813	3.4933594	0	0	0	105.57495	0	0	0	0	0	0	0	0	0	0	0	0	0	0	0	0	0.011	39282.23	0	0	0.011
12	13	13	Category E	0	0.17993164	-0.80395508	-0.090576172	0.16894531	0.41772461	0.43	0.011	2/6/2018	2	6	2018	2:52:55	10375	0.3	2	52	55	1695	0.051757813	3.4933594	0	0	0	107.18896	0	0	0	0	0	0	0	0	0	0	0	0	0	0	0	0	0.011	39282.23	0	0	0.011
13	14	14	Category E	-0.10791016	0.083984375	-0.89990234	-0.046386719	0.15795898	0.43115234	0.43	0.011	2/6/2018	2	6	2018	2:52:55	10375	0.4	2	52	55	1732	0.051757813	3.4933594	0	0	0	107.35547	0	0	0	0	0	0	0	0	0	0	0	0	0	0	0	0	0.011	39282.23	0	0	0.011
14	15	15	Category E	-0.3359375	0.10791016	-0.86376953	-0.056640625	0.18408203	0.42626953	0.43	0.011	2/6/2018	2	6	2018	2:52:55	10375	0.5	2	52	55	1720	0.051757813	3.4434082	0	0	0	95.928711	0	0	0	0	0	0	0	0	0	0	0	0	0	0	0	0	0.011	39282.23	0	0	0.011
15	16	16	Category E	-0.023925781	0.20385742	-0.82788086	0.001708984	0.21337891	0.41870117	0.43	0.011	2/6/2018	2	6	2018	2:52:55	10375	0.6	2	52	55	1732	0.051757813	3.4434082	0	0	0	78.411133	0	0	0	0	0	0	0	0	0	0	0	0	0	0	0	0	0.011	39282.23	0	0	0.011
16	17	17	Category E	-0.21582031	0.095947266	-1.223877	0.027587891	0.20556641	0.41503906	0.43	0.011	2/6/2018	2	6	2018	2:52:55	10375	0.7	2	52	55	1732	0.051757813	3.4434082	0	0	0	52.84668	0	0	0	0	0	0	0	0	0	0	0	0	0	0	0	0	0.011	39282.23	0	0	0.011
17	18	18	Category E	-0.035888672	0.16796875	-0.93579102	0.053710938	0.2043457	0.40771484	0.43	0.011	2/6/2018	2	6	2018	2:52:55	10375	0.8	2	52	55	1695	0.051757813	3.4434082	0	0	0	26.452881	0	0	0	0	0	0	0	0	0	0	0	0	0	0	0	0	0.011	39282.23	0	0	0.011
18	19	19	Category E	-0.17993164	0.2277832	-0.87597656	0.080810547	0.20141602	0.41381836	0.43	0.011	2/6/2018	2	6	2018	2:52:55	10375	0.9	2	52	55	1720	0.051757813	3.4434082	0	0	0	4.3095703	0	0	0	0	0	0	0	0	0	0	0	0	0	0	0	0	0.011	39282.23	0	0	0.011
19	20	20	Category E	-0.16796875	0.14379883	-0.97192383	0.044433594	0.19238281	0.42041016	0.43	0.011	2/6/2018	2	6	2018	2:52:56	10376	0	2	52	56	1732	0.051757813	3.4434082	0	0	0	11.34668	0	0	0	0	0	0	0	0	0	0	0	0	0	0	0	0	0.011	39282.23	0	0	0.011
20	21	21	Category E	-0.011962891	0.16796875	-0.81591797	0.034423828	0.16723633	0.42797852	0.43	0.011	2/6/2018	2	6	2018	2:52:56	10376	0.1	2	52	56	1732	0.051757813	3.4434082	0	0	0	15.239014	0	0	0	0	0	0	0	0	0	0	0	0	0	0	0	0	0.011	39282.23	0	0	0.011
21	22	22	Category E	-0.083984375	0.11987305	-0.88793945	0.051025391	0.17211914	0.41943359	0.43	0.011	2/6/2018	2	6	2018	2:52:56	10376	0.2	2	52	56	1732	0.051757813	3.4434082	0	0	0	18.020264	0	0	0	0	0	0	0	0	0	0	0	0	0	0	0	0	0.011	39282.23	0	0	0.011
22	23	23	Category E	-0.023925781	0.10791016	-0.89990234	0.064208984	0.17797852	0.42480469	0.44	0.011	2/6/2018	2	6	2018	2:52:56	10376	0.3	2	52	56	1707	0.051757813	3.4434082	0	0	0	21.264893	0	0	0	0	0	0	0	0	0	0	0	0	0	0	0	0	0.011	39282.23	0	0	0.011
23	24	24	Category E	-0.15576172	0.10791016	-0.91186523	0.087402344	0.15551758	0.42016602	0.44	0.011	2/6/2018	2	6	2018	2:52:56	10376	0.4	2	52	56	1695	0.051757813	3.4434082	0	0	0	24.82373	0	0	0	0	0	0	0	0	0	0	0	0	0	0	0	0	0.011	39282.23	0	0	0.011
24	25	25	Category E	-0.071777344	0.095947266	-0.88793945	0.081054688	0.16894531	0.43530273	0.44	0.011	2/6/2018	2	6	2018	2:52:56	10376	0.5	2	52	56	1707	0.051757813	3.4434082	0	0	0	26.913086	0	0	0	0	0	0	0	0	0	0	0	0	0	0	0	0	0.011	39282.23	0	0	0.011
25	26	26	Category E	-0.047851563	0.15576172	-1.1037598	0.12109375	0.1875	0.40429688	0.44	0.011	2/6/2018	2	6	2018	2:52:56	10376	0.6	2	52	56	1720	0.051757813	3.4434082	0	0	0	27.61084	0	0	0	0	0	0	0	0	0	0	0	0	0	0	0	0	0.011	39282.23	0	0	0.011
26	27	27	Category E	-0.035888672	0.083984375	-0.97192383	0.087890625	0.17016602	0.42041016	0.44	0.011	2/6/2018	2	6	2018	2:52:56	10376	0.7	2	52	56	1732	0.051757813	3.4434082	0	0	0	25.778076	0	0	0	0	0	0	0	0	0	0	0	0	0	0	0	0	0.011	39282.23	0	0	0.011
27	28	28	Category E	-0.035888672	0.17993164	-0.92382813	0.098876953	0.21337891	0.40014648	0.44	0.011	2/6/2018	2	6	2018	2:52:56	10376	0.8	2	52	56	1732	0.051757813	3.4434082	0	0	0	26.153564	0	0	0	0	0	0	0	0	0	0	0	0	0	0	0	0	0.011	39282.23	0	0	0.011
28	29	29	Category E	-0.14379883	0.20385742	-0.91186523	0.050537109	0.19116211	0.41772461	0.44	0.011	2/6/2018	2	6	2018	2:52:56	10376	0.9	2	52	56	1756	0.051757813	3.4434082	0	0	0	24.630615	0	0	0	0	0	0	0	0	0	0	0	0	0	0	0	0	0.011	39282.23	0	0	0.011
29	30	30	Category E	0.14379883	0.071777344	-0.86376953	0.048828125	0.16967773	0.42529297	0.44	0.011	2/6/2018	2	6	2018	2:52:57	10377	0	2	52	57	1732	0.051757813	3.4434082	0	0	0	20.687256	0	0	0	0	0	0	0	0	0	0	0	0	0	0	0	0	0.011	39282.23	0	0	0.011
30	31	31	Category E	0.035888672	0.15576172	-0.76782227	0.042724609	0.14868164	0.4309082	0.44	0.011	2/6/2018	2	6	2018	2:52:57	10377	0.1	2	52	57	1720	0.051757813	3.4434082	0	0	0	17.651611	0	0	0	0	0	0	0	0	0	0	0	0	0	0	0	0	0.011	39282.23	0	0	0.011
31	32	32	Category E	0.047851563	0.20385742	-0.92382813	0.057861328	0.14746094	0.4230957	0.44	0.011	2/6/2018	2	6	2018	2:52:57	10377	0.2	2	52	57	1744	0.051757813	3.4434082	0	0	0	16.786621	0	0	0	0	0	0	0	0	0	0	0	0	0	0	0	0	0.011	39282.23	0	0	0.011
32	33	33	Category E	0.035888672	0.071777344	-0.99584961	0.062255859	0.14306641	0.42016602	0.45	0.011	2/6/2018	2	6	2018	2:52:57	10377	0.3	2	52	57	1732	0.051757813	3.4434082	0	0	0	18.613525	0	0	0	0	0	0	0	0	0	0	0	0	0	0	0	0	0.011	39282.23	0	0	0.011
33	34	34	Category E	0.14379883	0.047851563	-0.74389648	0.068603516	0.17016602	0.42797852	0.45	0.011	2/6/2018	2	6	2018	2:52:57	10377	0.4	2	52	57	1732	0.051757813	3.4434082	0	0	0	16.090088	0	0	0	0	0	0	0	0	0	0	0	0	0	0	0	0	0.011	39282.23	0	0	0.011
34	35	35	Category E	0.083984375	0.13183594	-0.85180664	0.068115234	0.19238281	0.40917969	0.45	0.011	2/6/2018	2	6	2018	2:52:57	10377	0.5	2	52	57	1707	0.051757813	3.4434082	0	0	0	12.095459	0	0	0	0	0	0	0	0	0	0	0	0	0	0	0	0	0.011	39282.23	0	0	0.011
35	36	36	Category E	0.083984375	0.13183594	-0.97192383	0.071533203	0.17651367	0.41503906	0.45	0.011	2/6/2018	2	6	2018	2:52:57	10377	0.6	2	52	57	1695	0.051757813	3.4434082	0	0	0	10.873779	0	0	0	0	0	0	0	0	0	0	0	0	0	0	0	0	0.011	39282.23	0	0	0.011
36	37	37	Category E	-0.047851563	0.20385742	-0.94799805	0.056640625	0.19189453	0.41699219	0.45	0.011	2/6/2018	2	6	2018	2:52:57	10377	0.7	2	52	57	1683	0.051757813	3.4434082	0	0	0	12.528076	0	0	0	0	0	0	0	0	0	0	0	0	0	0	0	0	0.011	39282.23	0	0	0.011
37	38	38	Category E	0.095947266	0.095947266	-0.80395508	0.030273438	0.18017578	0.41210938	0.45	0.011	2/6/2018	2	6	2018	2:52:57	10377	0.8	2	52	57	1707	0.051757813	3.4434082	0	0	0	11.205566	0	0	0	0	0	0	0	0	0	0	0	0	0	0	0	0	0.011	39282.23	0	0	0.011
38	39	39	Category E	0.083984375	0.095947266	-1.1279297	0.028564453	0.15771484	0.41845703	0.45	0.011	2/6/2018	2	6	2018	2:52:57	10377	0.9	2	52	57	1732	0.051757813	3.4434082	0	0	0	6.4509277	0	0	0	0	0	0	0	0	0	0	0	0	0	0	0	0	0.011	39282.23	0	0	0.011
39	40	40	Category E	0.15576172	0.15576172	-0.86376953	0.037109375	0.15063477	0.421875	0.45	0.011	2/6/2018	2	6	2018	2:52:58	10378	0	2	52	58	1732	0.051757813	3.4434082	0	0	0	2.8662109	0	0	0	0	0	0	0	0	0	0	0	0	0	0	0	0	0.011	39282.23	0	0	0.011
40	41	41	Category E	-0.047851563	0.11987305	-0.89990234	0.079345703	0.14111328	0.41772461	0.45	0.011	2/6/2018	2	6	2018	2:52:58	10378	0.1	2	52	58	1732	0.051757813	3.4434082	0.03515625	0.13256836	-0.90283203	3.0593262	0.084228516	0	0	0	0	0	0	0	0	0	0.91308594	0.086914063	0.098876953	-0.083007813	-0.012695313	0.002929688	0.011	39282.23	0	0	0.011
41	42	42	Category E	-0.11987305	0.059814453	-1.0078125	0.065185547	0.12597656	0.41796875	0.45	0.011	2/6/2018	2	6	2018	2:52:58	10378	0.2	2	52	58	1707	0.051757813	3.4434082	0.038085938	0.13085938	-0.90429688	3.6293945	0.20166016	0	0	0	0	0	0	0	0	0	0.91455078	0.085449219	0.33251953	-0.15795898	-0.071044922	-0.10327148	0.011	39282.23	0	0	0.011
42	43	43	Category E	0.16796875	0.11987305	-0.80395508	0.072998047	0.14770508	0.4206543	0.46	0.011	2/6/2018	2	6	2018	2:52:58	10378	0.3	2	52	58	1695	0.051757813	3.4434082	0.039794922	0.13134766	-0.90283203	1.161377	0.16210938	0	0	0	0	0	0	0	0	0	0.91308594	0.086914063	0.23852539	0.12792969	-0.011474609	0.098876953	0.011	39282.23	0	0	0.011
43	44	44	Category E	0.11987305	0.17993164	-1.0559082	0.096435547	0.15136719	0.41137695	0.46	0.011	2/6/2018	2	6	2018	2:52:58	10378	0.4	2	52	58	1707	0.051757813	3.4434082	0.040039063	0.13183594	-0.90356445	0.053955078	0.1784668	0	0	0	0	0	0	0	0	0	0.9140625	0.0859375	0.2800293	0.079589844	0.047851563	-0.15209961	0.011	39282.23	0	0	0.011
44	45	45	Category E	0.15576172	0.15576172	-0.93579102	0.093017578	0.13500977	0.40869141	0.46	0.011	2/6/2018	2	6	2018	2:52:58	10378	0.5	2	52	58	1695	0.051757813	3.4434082	0.042724609	0.13134766	-0.90356445	2.3037109	0.11962891	0	0	0	0	0	0	0	0	0	0.91430664	0.085693359	0.16894531	0.11279297	0.024169922	-0.031982422	0.011	39282.23	0	0	0.011
45	46	46	Category E	-0.023925781	0.21582031	-0.93579102	0.09375	0.15576172	0.41015625	0.46	0.011	2/6/2018	2	6	2018	2:52:58	10378	0.6	2	52	58	1695	0.051757813	3.4434082	0.044921875	0.1315918	-0.90625	7.4777832	0.11254883	0	0	0	0	0	0	0	0	0	0.91699219	0.083007813	0.18212891	-0.068847656	0.083984375	-0.029296875	0.011	39282.23	0	0	0.011
46	47	47	Category E	0.083984375	0.14379883	-0.83984375	0.044189453	0.14501953	0.41162109	0.46	0.011	2/6/2018	2	6	2018	2:52:58	10378	0.7	2	52	58	1707	0.051757813	3.4434082	0.045166016	0.13183594	-0.90698242	9.951416	0.078369141	0	0	0	0	0	0	0	0	0	0.91772461	0.082275391	0.11767578	0.038574219	0.01171875	0.067138672	0.011	39282.23	0	0	0.011
47	48	48	Category E	0.19189453	0.16796875	-0.68383789	0.062744141	0.1262207	0.42895508	0.46	0.011	2/6/2018	2	6	2018	2:52:58	10378	0.8	2	52	58	1671	0.051757813	3.4434082	0.045410156	0.13012695	-0.90551758	10.858643	0.26831055	0	0	0	0	0	0	0	0	0	0.91601563	0.083984375	0.40576172	0.14624023	0.037597656	0.22167969	0.011	39282.23	0	0	0.011
48	49	49	Category E	0.16796875	0.095947266	-1.0078125	0.049560547	0.11376953	0.43383789	0.46	0.011	2/6/2018	2	6	2018	2:52:58	10378	0.9	2	52	58	1695	0.051757813	3.4434082	0.046386719	0.13110352	-0.90332031	11.340576	0.16381836	0	0	0	0	0	0	0	0	0	0.9140625	0.0859375	0.26098633	0.12133789	-0.03515625	-0.10424805	0.011	39282.23	0	0	0.011
49	50	50	Category E	0.083984375	0.16796875	-0.95996094	0.092285156	0.099609375	0.43041992	0.46	0.011	2/6/2018	2	6	2018	2:52:59	10379	0	2	52	59	1720	0.051757813	3.4434082	0.048828125	0.13085938	-0.90136719	15.047119	0.077636719	0	0	0	0	0	0	0	0	0	0.91210938	0.087890625	0.13061523	0.034912109	0.036865234	-0.058349609	0.011	39282.23	0	0	0.011
50	51	51	Category E	0	0.19189453	-0.92382813	0.1081543	0.078125	0.42529297	0.46	0.011	2/6/2018	2	6	2018	2:52:59	10379	0.1	2	52	59	1720	0.051757813	3.4434082	0.050048828	0.1315918	-0.90307617	17.856201	0.080810547	0	0	0	0	0	0	0	0	0	0.9140625	0.0859375	0.13085938	-0.050048828	0.060058594	-0.020507813	0.011	39282.23	0	0	0.011
51	52	52	Category E	0.14379883	0.083984375	-0.81591797	0.098876953	0.09765625	0.43969727	0.46	0.011	2/6/2018	2	6	2018	2:52:59	10379	0.2	2	52	59	1732	0.051757813	3.4434082	0.049560547	0.13110352	-0.90356445	17.194336	0.13720703	0	0	0	0	0	0	0	0	0	0.91455078	0.085449219	0.22924805	0.093994141	-0.047119141	0.087646484	0.011	39282.23	0	0	0.011
52	53	53	Category E	0.15576172	0.095947266	-0.97192383	0.08984375	0.10839844	0.43725586	0.47	0.011	2/6/2018	2	6	2018	2:52:59	10379	0.3	2	52	59	1720	0.051513672	3.4788574	0.048339844	0.13232422	-0.90380859	16.316895	0.13208008	0	0	0	0	0	0	0	0	0	0.91479492	0.085205078	0.21166992	0.10717773	-0.036376953	-0.067871094	0.011	39282.23	0	0	0.011
53	54	54	Category E	0.16796875	0.083984375	-0.86376953	0.11547852	0.10253906	0.43603516	0.47	0.011	2/6/2018	2	6	2018	2:52:59	10379	0.4	2	52	59	1720	0.051513672	3.4788574	0.050048828	0.13256836	-0.90380859	17.577148	0.13354492	0	0	0	0	0	0	0	0	0	0.91479492	0.085205078	0.20654297	0.11767578	-0.048583984	0.040039063	0.011	39282.23	0	0	0.011
54	55	55	Category E	0.059814453	0.16796875	-0.83984375	0.10351563	0.11499023	0.4309082	0.47	0.011	2/6/2018	2	6	2018	2:52:59	10379	0.5	2	52	59	1695	0.051513672	3.4788574	0.053710938	0.13330078	-0.90600586	21.056396	0.074707031	0	0	0	0	0	0	0	0	0	0.91723633	0.082763672	0.10668945	0.005859375	0.034423828	0.066162109	0.011	39282.23	0	0	0.011
55	56	56	Category E	0.20385742	0.10791016	-0.75585938	0.068603516	0.10180664	0.43579102	0.47	0.011	2/6/2018	2	6	2018	2:52:59	10379	0.6	2	52	59	1707	0.051513672	3.4788574	0.059082031	0.1340332	-0.90551758	18.871826	0.2097168	0	0	0	0	0	0	0	0	0	0.91723633	0.082763672	0.32055664	0.14453125	-0.026123047	0.1496582	0.011	39282.23	0	0	0.011
56	57	57	Category E	0.17993164	0.11987305	-1.1638184	0.065429688	0.081787109	0.43652344	0.47	0.011	2/6/2018	2	6	2018	2:52:59	10379	0.7	2	52	59	1720	0.051513672	3.4788574	0.059082031	0.13330078	-0.90673828	15.585205	0.28417969	0	0	0	0	0	0	0	0	0	0.91845703	0.081542969	0.39135742	0.12060547	-0.013427734	-0.25683594	0.011	39282.23	0	0	0.011
57	58	58	Category E	0.21582031	0.13183594	-0.88793945	0.064208984	0.070800781	0.4362793	0.47	0.011	2/6/2018	2	6	2018	2:52:59	10379	0.8	2	52	59	1695	0.051513672	3.4788574	0.061279297	0.13427734	-0.90332031	13.190918	0.1550293	0	0	0	0	0	0	0	0	0	0.9152832	0.084716797	0.17211914	0.15429688	-0.002441406	0.015380859	0.011	39282.23	0	0	0.011
58	59	59	Category E	0.11987305	0.11987305	-0.80395508	0.092773438	0.056152344	0.44604492	0.47	0.011	2/6/2018	2	6	2018	2:52:59	10379	0.9	2	52	59	1707	0.051513672	3.4788574	0.063232422	0.13305664	-0.90112305	15.520996	0.11303711	0	0	0	0	0	0	0	0	0	0.91308594	0.086914063	0.16699219	0.056396484	-0.013183594	0.097167969	0.011	39282.23	0	0	0.011
59	60	60	Category E	0.023925781	0.071777344	-0.87597656	0.086914063	0.055908203	0.43457031	0.47	0.011	2/6/2018	2	6	2018	2:53:00	10380	0	2	53	0	1707	0.051513672	3.4788574	0.065917969	0.1315918	-0.90356445	17.402588	0.078125	0	0	0	0	0	0	0	0	0	0.91552734	0.084472656	0.12939453	-0.041992188	-0.059814453	0.027587891	0.011	39282.23	0	0	0.011
60	61	61	Category E	0.19189453	-0.023925781	-0.79199219	0.062011719	0.065673828	0.44018555	0.47	0.011	2/6/2018	2	6	2018	2:53:00	10380	0.1	2	53	0	1695	0.051513672	3.4788574	0.069091797	0.1315918	-0.90185547	13.981201	0.2265625	0	0	0	0	0	0	0	0	0	0.9140625	0.0859375	0.38842773	0.12255859	-0.15551758	0.10986328	0.011	39282.23	0	0	0.011
61	62	62	Category E	0.2878418	0.047851563	-1.0559082	0.073486328	0.075683594	0.44165039	0.47	0.011	2/6/2018	2	6	2018	2:53:00	10380	0.2	2	53	0	1720	0.051513672	3.4788574	0.067871094	0.13134766	-0.90332031	11.419678	0.28027344	0	0	0	0	0	0	0	0	0	0.9152832	0.084716797	0.45581055	0.21972656	-0.083496094	-0.15234375	0.011	39282.23	0	0	0.011
62	63	63	Category E	0.21582031	0.15576172	-0.85180664	0.064453125	0.075439453	0.45239258	0.48	0.011	2/6/2018	2	6	2018	2:53:00	10380	0.3	2	53	0	1732	0.051513672	3.4788574	0.070068359	0.13061523	-0.90283203	9.5195313	0.15625	0	0	0	0	0	0	0	0	0	0.91503906	0.084960938	0.22167969	0.14550781	0.024902344	0.051025391	0.011	39282.23	0	0	0.011
63	64	64	Category E	0.11987305	0.059814453	-0.74389648	0.065185547	0.086181641	0.43359375	0.48	0.011	2/6/2018	2	6	2018	2:53:00	10380	0.4	2	53	0	1720	0.051513672	3.4788574	0.072265625	0.13110352	-0.90258789	7.0620117	0.18041992	0	0	0	0	0	0	0	0	0	0.91503906	0.084960938	0.27758789	0.047363281	-0.071289063	0.15869141	0.011	39282.23	0	0	0.011
64	65	65	Category E	0.023925781	0.059814453	-0.92382813	0.055664063	0.098632813	0.42944336	0.48	0.011	2/6/2018	2	6	2018	2:53:00	10380	0.5	2	53	0	1720	0.051513672	3.4788574	0.074707031	0.13134766	-0.90283203	0.55151367	0.090087891	0	0	0	0	0	0	0	0	0	0.9152832	0.084716797	0.14331055	-0.05078125	-0.071533203	-0.020751953	0.011	39282.23	0	0	0.011
65	66	66	Category E	0.14379883	0.15576172	-0.89990234	0.030761719	0.1081543	0.43725586	0.48	0.011	2/6/2018	2	6	2018	2:53:00	10380	0.6	2	53	0	1683	0.051513672	3.4788574	0.075927734	0.13232422	-0.90234375	6.5024414	0.071533203	0	0	0	0	0	0	0	0	0	0.91503906	0.084960938	0.093261719	0.067626953	0.023193359	0.002441406	0.011	39282.23	0	0	0.011
66	67	67	Category E	0.2277832	0.15576172	-0.92382813	0.0390625	0.10888672	0.44946289	0.48	0.011	2/6/2018	2	6	2018	2:53:00	10380	0.7	2	53	0	1683	0.051513672	3.4788574	0.075195313	0.13183594	-0.90087891	10.730713	0.15576172	0	0	0	0	0	0	0	0	0	0.91357422	0.086425781	0.19873047	0.15234375	0.023681641	-0.022705078	0.011	39282.23	0	0	0.011
67	68	68	Category E	0.19189453	0.14379883	-1.0559082	0.029785156	0.091552734	0.44067383	0.48	0.011	2/6/2018	2	6	2018	2:53:00	10380	0.8	2	53	0	1695	0.051513672	3.4788574	0.074462891	0.13256836	-0.88964844	14.306885	0.20361328	0	0	0	0	0	0	0	0	0	0.90258789	0.097412109	0.29467773	0.1171875	0.010986328	-0.16601563	0.011	39282.23	0	0	0.011
68	69	69	Category E	0.11987305	0.15576172	-0.81591797	0.028076172	0.082275391	0.44165039	0.48	0.011	2/6/2018	2	6	2018	2:53:00	10380	0.9	2	53	0	1683	0.051513672	3.4788574	0.072998047	0.13330078	-0.89941406	19.450928	0.098388672	0	0	0	0	0	0	0	0	0	0.91210938	0.087890625	0.15258789	0.046630859	0.022216797	0.083496094	0.011	39282.23	0	0	0.011
69	70	70	Category E	0.011962891	0.10791016	-0.95996094	0.030029297	0.090820313	0.44677734	0.48	0.011	2/6/2018	2	6	2018	2:53:01	10381	0	2	53	1	1707	0.051513672	3.4788574	0.075439453	0.13647461	-0.90454102	24.451904	0.089111328	0	0	0	0	0	0	0	0	0	0.91796875	0.08203125	0.14770508	-0.063476563	-0.028564453	-0.055175781	0.011	39282.23	0	0	0.011
70	71	71	Category E	0.16796875	0.15576172	-0.82788086	0.003173828	0.11206055	0.43945313	0.48	0.011	2/6/2018	2	6	2018	2:53:01	10381	0.1	2	53	1	1695	0.051513672	3.4788574	0.071533203	0.13720703	-0.89477539	28.129639	0.11865234	0	0	0	0	0	0	0	0	0	0.90820313	0.091796875	0.18164063	0.096191406	0.018310547	0.066894531	0.011	39282.23	0	0	0.011
71	72	72	Category E	0.095947266	0.13183594	-0.91186523	0.002441406	0.14453125	0.43310547	0.48	0.011	2/6/2018	2	6	2018	2:53:01	10381	0.2	2	53	1	1683	0.051513672	3.4788574	0.071777344	0.13842773	-0.90429688	30.938232	0.025878906	0	0	0	0	0	0	0	0	0	0.91772461	0.082275391	0.038085938	0.023925781	-0.006591797	-0.007324219	0.011	39282.23	0	0	0.011
72	73	73	Category E	0.16796875	0.16796875	-0.93579102	0	0.16137695	0.43725586	0.49	0.011	2/6/2018	2	6	2018	2:53:01	10381	0.3	2	53	1	1671	0.051513672	3.4788574	0.077148438	0.13916016	-0.90307617	32.460693	0.1003418	0	0	0	0	0	0	0	0	0	0.91699219	0.083007813	0.15161133	0.090576172	0.028564453	-0.032470703	0.011	39282.23	0	0	0.011
73	74	74	Category E	0.095947266	0.20385742	-0.89990234	0.019287109	0.18530273	0.421875	0.49	0.011	2/6/2018	2	6	2018	2:53:01	10381	0.4	2	53	1	1658	0.051513672	3.4788574	0.073974609	0.13891602	-0.89160156	31.233643	0.068847656	0	0	0	0	0	0	0	0	0	0.90527344	0.094726563	0.094970703	0.021728516	0.064941406	-0.008056641	0.011	39282.23	0	0	0.011
74	75	75	Category E	0.059814453	0.19189453	-0.92382813	-0.010498047	0.19726563	0.42138672	0.49	0.011	2/6/2018	2	6	2018	2:53:01	10381	0.5	2	53	1	1634	0.051513672	3.4788574	0.069091797	0.14233398	-0.89941406	28.789307	0.055664063	0	0	0	0	0	0	0	0	0	0.91308594	0.086914063	0.083007813	-0.009277344	0.049316406	-0.024169922	0.011	39282.23	0	0	0.011
75	76	76	Category E	0.16796875	0.071777344	-0.80395508	-0.019287109	0.17211914	0.43164063	0.49	0.011	2/6/2018	2	6	2018	2:53:01	10381	0.6	2	53	1	1658	0.051513672	3.4788574	0.069335938	0.14453125	-0.91357422	25.998047	0.16430664	0	0	0	0	0	0	0	0	0	0.92749023	0.072509766	0.28100586	0.098388672	-0.072753906	0.10961914	0.011	39282.23	0	0	0.011
76	77	77	Category E	0.047851563	0.16796875	-0.92382813	-0.026367188	0.15673828	0.42626953	0.49	0.011	2/6/2018	2	6	2018	2:53:01	10381	0.7	2	53	1	1683	0.051513672	3.4788574	0.066650391	0.14550781	-0.90722656	23.142578	0.033691406	0	0	0	0	0	0	0	0	0	0.92138672	0.078613281	0.057861328	-0.018798828	0.022216797	-0.016357422	0.011	39282.23	0	0	0.011
77	78	78	Category E	0.11987305	0.19189453	-0.99584961	0.028076172	0.14990234	0.42675781	0.49	0.011	2/6/2018	2	6	2018	2:53:01	10381	0.8	2	53	1	1658	0.051513672	3.4788574	0.066162109	0.14770508	-0.91577148	19.756348	0.10571289	0	0	0	0	0	0	0	0	0	0.92993164	0.070068359	0.17749023	0.053466797	0.043945313	-0.079833984	0.011	39282.23	0	0	0.011
78	79	79	Category E	0.023925781	0.083984375	-0.94799805	0.044677734	0.15942383	0.44213867	0.49	0.011	2/6/2018	2	6	2018	2:53:01	10381	0.9	2	53	1	1719	0.051513672	3.4788574	0.065429688	0.1484375	-0.91430664	16.361328	0.083740234	0	0	0	0	0	0	0	0	0	0.92871094	0.071289063	0.13989258	-0.041503906	-0.064453125	-0.033447266	0.011	39282.23	0	0	0.011
79	80	80	Category E	0.047851563	0.19189453	-0.74389648	0.024658203	0.18676758	0.43530273	0.49	0.011	2/6/2018	2	6	2018	2:53:02	10382	0	2	53	2	1732	0.051513672	3.4788574	0.064453125	0.1484375	-0.90063477	15.061035	0.16357422	0	0	0	0	0	0	0	0	0	0.91503906	0.084960938	0.21679688	-0.016601563	0.043212891	0.15673828	0.011	39282.23	0	0	0.011
80	81	81	Category E	0.047851563	0.095947266	-0.97192383	0.029052734	0.203125	0.42114258	0.49	0.011	2/6/2018	2	6	2018	2:53:02	10382	0.1	2	53	2	1768	0.051513672	3.4788574	0.055908203	0.1484375	-0.91064453	13.028564	0.081054688	0	0	0	0	0	0	0	0	0	0.92431641	0.075683594	0.12182617	-0.008056641	-0.052490234	-0.061035156	0.011	39282.23	0	0	0.011
81	82	82	Category E	0.047851563	0.13183594	-0.89990234	0.041503906	0.19506836	0.42138672	0.49	0.011	2/6/2018	2	6	2018	2:53:02	10382	0.2	2	53	2	1805	0.051513672	3.4788574	0.065429688	0.14794922	-0.90942383	9.7978516	0.025634766	0	0	0	0	0	0	0	0	0	0.92358398	0.076416016	0.043212891	-0.017578125	-0.016113281	0.009521484	0.011	39282.23	0	0	0.011
82	83	83	Category E	-0.047851563	0.17993164	-0.91186523	0.044677734	0.19921875	0.41455078	0.5	0.011	2/6/2018	2	6	2018	2:53:02	10382	0.3	2	53	2	1769	0.051513672	3.4788574	0.063232422	0.14941406	-0.90600586	6.6411133	0.11523438	0	0	0	0	0	0	0	0	0	0.92041016	0.079589844	0.1472168	-0.11108398	0.030273438	-0.005615234	0.011	39282.23	0	0	0.011
83	84	84	Category E	0.083984375	0.083984375	-0.85180664	0.014892578	0.18579102	0.41870117	0.5	0.011	2/6/2018	2	6	2018	2:53:02	10382	0.4	2	53	2	1732	0.051513672	3.4788574	0.057861328	0.1472168	-0.91552734	6.5166016	0.093505859	0	0	0	0	0	0	0	0	0	0.92919922	0.070800781	0.15307617	0.025878906	-0.063232422	0.063720703	0.011	39282.23	0	0	0.011
84	85	85	Category E	-0.035888672	0.071777344	-1.0678711	0.036376953	0.16455078	0.42993164	0.5	0.011	2/6/2018	2	6	2018	2:53:02	10382	0.5	2	53	2	1695	0.051513672	3.4788574	0.057373047	0.14428711	-0.91674805	6.5678711	0.19165039	0	0	0	0	0	0	0	0	0	0.9296875	0.0703125	0.31665039	-0.093261719	-0.072509766	-0.15087891	0.011	39282.23	0	0	0.011
85	86	86	Category E	0.023925781	0.13183594	-0.81591797	0.040283203	0.17260742	0.43017578	0.5	0.011	2/6/2018	2	6	2018	2:53:02	10382	0.6	2	53	2	1683	0.051513672	3.4788574	0.056396484	0.14282227	-0.90551758	5.894043	0.095947266	0	0	0	0	0	0	0	0	0	0.91845703	0.081542969	0.13305664	-0.032470703	-0.010986328	0.089599609	0.011	39282.23	0	0	0.011
86	87	87	Category E	-0.023925781	0.035888672	-0.92382813	0.052490234	0.15991211	0.44238281	0.5	0.011	2/6/2018	2	6	2018	2:53:02	10382	0.7	2	53	2	1683	0.051513672	3.4788574	0.046142578	0.14404297	-0.91577148	4.5429688	0.12915039	0	0	0	0	0	0	0	0	0	0.92822266	0.071777344	0.1862793	-0.070068359	-0.1081543	-0.0078125	0.011	39282.23	0	0	0.011
87	88	88	Category E	0.035888672	0.16796875	-0.85180664	0.029296875	0.16674805	0.42895508	0.5	0.011	2/6/2018	2	6	2018	2:53:02	10382	0.8	2	53	2	1671	0.051513672	3.4788574	0.046386719	0.14306641	-0.92114258	3.4692383	0.07421875	0	0	0	0	0	0	0	0	0	0.93334961	0.066650391	0.10473633	-0.010498047	0.024658203	0.069335938	0.011	39282.23	0	0	0.011
88	89	89	Category E	0.071777344	0.15576172	-0.75585938	0.030273438	0.18457031	0.41992188	0.5	0.011	2/6/2018	2	6	2018	2:53:02	10382	0.9	2	53	2	1671	0.051513672	3.4788574	0.043457031	0.140625	-0.91625977	4.6660156	0.16357422	0	0	0	0	0	0	0	0	0	0.92797852	0.072021484	0.20361328	0.028076172	0.014892578	0.16040039	0.011	39282.23	0	0	0.011
89	90	90	Category E	0.023925781	0.21582031	-0.94799805	0.015625	0.19995117	0.41796875	0.5	0.011	2/6/2018	2	6	2018	2:53:03	10383	0	2	53	3	1671	0.051513672	3.4788574	0.037841797	0.140625	-0.92236328	5.7597656	0.080322266	0	0	0	0	0	0	0	0	0	0.93359375	0.06640625	0.11450195	-0.013916016	0.074951172	-0.025390625	0.011	39282.23	0	0	0.011
90	91	91	Category E	0.011962891	0.15576172	-0.81591797	0.012939453	0.20532227	0.4230957	0.5	0.011	2/6/2018	2	6	2018	2:53:03	10383	0.111	2	53	3	1707	0.051513672	3.4659668	0.041259766	0.14208984	-0.921875	5.192627	0.11083984	0	0	0	0	0	0	0	0	0	0.93383789	0.066162109	0.14916992	-0.029296875	0.013427734	0.10595703	0.011	39282.23	0	0	0.011
91	92	92	Category E	-0.11987305	0.19189453	-0.94799805	-0.022216797	0.21484375	0.41625977	0.5	0.011	2/6/2018	2	6	2018	2:53:03	10383	0.222	2	53	3	1720	0.051513672	3.4659668	0.0390625	0.13989258	-0.91577148	2.8962402	0.17016602	0	0	0	0	0	0	0	0	0	0.92724609	0.072753906	0.24291992	-0.15893555	0.051757813	-0.031982422	0.011	39282.23	0	0	0.011
92	93	93	Category E	0.13183594	0.19189453	-0.80395508	-0.037109375	0.19702148	0.42675781	0.51	0.011	2/6/2018	2	6	2018	2:53:03	10383	0.333	2	53	3	1695	0.051513672	3.4659668	0.035644531	0.14135742	-0.92675781	1.3752441	0.16381836	0	0	0	0	0	0	0	0	0	0.93823242	0.061767578	0.26928711	0.095947266	0.050292969	0.12280273	0.011	39282.23	0	0	0.011
93	94	94	Category E	0.17993164	0.14379883	-1.0678711	0.000732422	0.17944336	0.4375	0.51	0.011	2/6/2018	2	6	2018	2:53:03	10383	0.444	2	53	3	1695	0.051513672	3.4659668	0.030761719	0.14233398	-0.93383789	0.86669922	0.20019531	0	0	0	0	0	0	0	0	0	0.94506836	0.054931641	0.28417969	0.14892578	0.001220703	-0.13378906	0.011	39282.23	0	0	0.011
94	95	95	Category E	0.095947266	0.16796875	-0.82788086	0.012207031	0.18432617	0.42871094	0.51	0.011	2/6/2018	2	6	2018	2:53:03	10383	0.555	2	53	3	1658	0.051513672	3.4659668	0.025878906	0.14233398	-0.9230957	0.24438477	0.12060547	0	0	0	0	0	0	0	0	0	0.93432617	0.065673828	0.19042969	0.069824219	0.025390625	0.095214844	0.011	39282.23	0	0	0.011
95	96	96	Category E	-0.023925781	0.15576172	-0.92382813	0.062744141	0.17358398	0.42456055	0.51	0.011	2/6/2018	2	6	2018	2:53:03	10383	0.666	2	53	3	1646	0.051513672	3.4659668	0.024169922	0.14355469	-0.92382813	3.7060547	0.049560547	0	0	0	0	0	0	0	0	0	0.93530273	0.064697266	0.060546875	-0.048095703	0.011962891	0	0.011	39282.23	0	0	0.011
96	97	97	Category E	-0.035888672	0.16796875	-0.94799805	0.065185547	0.17431641	0.43066406	0.51	0.011	2/6/2018	2	6	2018	2:53:03	10383	0.777	2	53	3	1695	0.051513672	3.4659668	0.022949219	0.14379883	-0.93334961	6.427002	0.065185547	0	0	0	0	0	0	0	0	0	0.94458008	0.055419922	0.097412109	-0.058837891	0.023925781	-0.014404297	0.011	39282.23	0	0	0.011
97	98	98	Category E	0.11987305	0.071777344	-0.76782227	0.072753906	0.18774414	0.41430664	0.51	0.011	2/6/2018	2	6	2018	2:53:03	10383	0.888	2	53	3	1732	0.051513672	3.4659668	0.026611328	0.14550781	-0.92431641	6.9035645	0.19628906	0	0	0	0	0	0	0	0	0	0.93603516	0.063964844	0.32324219	0.093017578	-0.073730469	0.15649414	0.011	39282.23	0	0	0.011
98	99	99	Category E	0.023925781	0.10791016	-1.0678711	0.070556641	0.19140625	0.41113281	0.51	0.011	2/6/2018	2	6	2018	2:53:04	10384	0	2	53	4	1744	0.051513672	3.4659668	0.0234375	0.14746094	-0.93261719	7.4274902	0.140625	0	0	0	0	0	0	0	0	0	0.94458008	0.055419922	0.17480469	0.000244141	-0.039550781	-0.13500977	0.011	39282.23	0	0	0.011
99	100	100	Category E	0.083984375	0.14379883	-0.83984375	0.092773438	0.18676758	0.42480469	0.51	0.011	2/6/2018	2	6	2018	2:53:04	10384	0.1	2	53	4	1756	0.051513672	3.4659668	0.018554688	0.14892578	-0.94018555	10.253174	0.11987305	0	0	0	0	0	0	0	0	0	0.95214844	0.047851563	0.17114258	0.065185547	-0.005126953	0.1003418	0.011	39282.23	0	0	0.011
100	101	101	Category E	-0.10791016	0.14379883	-0.93579102	0.087890625	0.19970703	0.41503906	0.51	0.011	2/6/2018	2	6	2018	2:53:04	10384	0.2	2	53	4	1707	0.051513672	3.4659668	0.020751953	0.14819336	-0.93041992	15.615234	0.12890625	0	0	0	0	0	0	0	0	0	0.94238281	0.057617188	0.13842773	-0.12866211	-0.004394531	-0.005126953	0.011	39282.23	0	0	0.011
101	102	102	Category E	0.095947266	0.071777344	-0.85180664	0.041015625	0.19287109	0.41333008	0.51	0.011	2/6/2018	2	6	2018	2:53:04	10384	0.3	2	53	4	1683	0.051513672	3.4659668	0.017333984	0.14990234	-0.93554688	16.488525	0.13867188	0	0	0	0	0	0	0	0	0	0.94750977	0.052490234	0.24023438	0.078369141	-0.078125	0.083740234	0.011	39282.23	0	0	0.011
102	103	103	Category E	0.15576172	0.14379883	-0.87597656	0.074707031	0.17333984	0.43310547	0.52	0.011	2/6/2018	2	6	2018	2:53:04	10384	0.4	2	53	4	1671	0.051513672	3.4659668	0.021484375	0.15136719	-0.93286133	16.176514	0.14575195	0	0	0	0	0	0	0	0	0	0.9453125	0.0546875	0.19848633	0.1340332	-0.007568359	0.056884766	0.011	39282.23	0	0	0.011
103	104	104	Category E	0.035888672	0.11987305	-0.92382813	0.066162109	0.16308594	0.43481445	0.52	0.011	2/6/2018	2	6	2018	2:53:04	10384	0.5	2	53	4	1658	0.051513672	3.4659668	0.018066406	0.15014648	-0.92504883	16.897461	0.034912109	0	0	0	0	0	0	0	0	0	0.9375	0.0625	0.049316406	0.017578125	-0.030273438	0.001220703	0.011	39282.23	0	0	0.011
104	105	105	Category E	0.035888672	0.17993164	-0.85180664	0.086914063	0.15283203	0.4230957	0.52	0.011	2/6/2018	2	6	2018	2:53:04	10384	0.6	2	53	4	1695	0.051513672	3.4659668	0.012207031	0.15332031	-0.93359375	9.7907715	0.089111328	0	0	0	0	0	0	0	0	0	0.94604492	0.053955078	0.1315918	0.0234375	0.026367188	0.081787109	0.011	39282.23	0	0	0.011
105	106	106	Category E	-0.10791016	0.11987305	-0.99584961	0.093505859	0.13525391	0.42993164	0.52	0.011	2/6/2018	2	6	2018	2:53:04	10384	0.7	2	53	4	1695	0.051513672	3.4659668	0.010009766	0.15649414	-0.93969727	3.3129883	0.13574219	0	0	0	0	0	0	0	0	0	0.95263672	0.047363281	0.21069336	-0.11791992	-0.036621094	-0.055908203	0.011	39282.23	0	0	0.011
106	107	107	Category J	-0.10791016	0.14379883	-0.059814453	-0.029541016	-0.22119141	0.40844727	0.05	0.011	2/6/2018	2	6	2018	2:59:18	10758	0	2	59	18	2346	0.051269531	3.5030273	0.008056641	0.15527344	-0.93237305	3.375	0.88037109	0	0	0	0	0	0	0	0	0	0.9453125	0.0546875	1.0002441	-0.1159668	-0.011474609	0.87255859	0.011	39282.23	0	0	0.011
107	108	108	Category J	-0.14379883	0.2277832	-1.7158203	-0.01171875	-0.24487305	0.39111328	0.05	0.011	2/6/2018	2	6	2018	2:59:18	10758	0.099	2	59	18	2359	0.051269531	3.5030273	0.004638672	0.15551758	-0.93701172	72.554199	0.79589844	0	0	0	0	0	0	0	0	0	0.94995117	0.050048828	0.99902344	-0.1484375	0.072021484	-0.77856445	0.011	39282.23	0	0	0.011
108	109	109	Category J	0.059814453	0.46777344	-1.3198242	-0.000244141	-0.23950195	0.39770508	0.05	0.011	2/6/2018	2	6	2018	2:59:18	10758	0.199	2	59	18	2346	0.051269531	3.5030273	0	0.15527344	-0.93994141	146.41919	0.49511719	0	0	0	0	0	0	0	0	0	0.95263672	0.047363281	0.75170898	0.059570313	0.31225586	-0.37963867	0.011	39282.23	0	0	0.011
109	110	110	Category J	-0.17993164	0.13183594	-0.083984375	0.10375977	-0.28198242	0.3581543	0.05	0.011	2/6/2018	2	6	2018	2:59:18	10758	0.3	2	59	18	2334	0.051269531	3.5030273	0.001464844	0.15527344	-0.93237305	169.1709	0.86791992	0	0	0	0	0	0	0	0	0	0.9453125	0.0546875	1.0532227	-0.18139648	-0.0234375	0.84838867	0.011	39282.23	0	0	0.011
110	111	111	Category J	0.059814453	0.23999023	-1.5239258	-0.014648438	-0.28808594	0.36206055	0.05	0.011	2/6/2018	2	6	2018	2:59:18	10758	0.4	2	59	18	2346	0.051269531	3.5030273	-0.006347656	0.15820313	-0.94018555	164.49976	0.59277344	0	0	0	0	0	0	0	0	0	0.95361328	0.046386719	0.73120117	0.066162109	0.081542969	-0.58349609	0.011	39282.23	0	0	0.011
111	112	112	Category J	0.47998047	0.27587891	-0.82788086	-0.025634766	-0.27148438	0.37304688	0.06	0.011	2/6/2018	2	6	2018	2:59:18	10758	0.5	2	59	18	2322	0.051269531	3.5030273	-0.010253906	0.15991211	-0.94506836	156.18506	0.51708984	0	0	0	0	0	0	0	0	0	0.95849609	0.041503906	0.72338867	0.49023438	0.11572266	0.1171875	0.011	39282.23	0	0	0.011
112	113	113	Category J	-0.2277832	0.035888672	-0.071777344	0.003417969	-0.23242188	0.40283203	0.06	0.011	2/6/2018	2	6	2018	2:59:18	10758	0.6	2	59	18	2346	0.051269531	3.5030273	-0.010986328	0.15893555	-0.93676758	159.76514	0.90014648	0	0	0	0	0	0	0	0	0	0.95019531	0.049804688	1.2045898	-0.21655273	-0.12304688	0.86499023	0.011	39282.23	0	0	0.011
113	114	114	Category J	-0.23999023	0.3359375	-1.3679199	-0.10766602	-0.27172852	0.35205078	0.06	0.011	2/6/2018	2	6	2018	2:59:18	10758	0.7	2	59	18	2346	0.051269531	3.5030273	-0.016357422	0.15966797	-0.9440918	153.06006	0.51025391	0	0	0	0	0	0	0	0	0	0.95776367	0.042236328	0.82324219	-0.22338867	0.17602539	-0.42358398	0.011	39282.23	0	0	0.011
114	115	115	Category J	0.10791016	0.31176758	-1.9919434	-0.048583984	-0.28540039	0.36938477	0.06	0.011	2/6/2018	2	6	2018	2:59:18	10758	0.8	2	59	18	2334	0.051269531	3.5030273	-0.018798828	0.15917969	-0.94555664	160.92578	1.0649414	0	0	0	0	0	0	0	0	0	0.95898438	0.041015625	1.3256836	0.12670898	0.15234375	-1.0461426	0.011	39282.23	0	0	0.011
115	116	116	Category J	-0.13183594	0.19189453	-0.46777344	0.18066406	-0.31201172	0.33422852	0.06	0.011	2/6/2018	2	6	2018	2:59:18	10758	0.9	2	59	18	2359	0.051269531	3.5030273	-0.01953125	0.1574707	-0.93920898	175.04663	0.48583984	0	0	0	0	0	0	0	0	0	0.95263672	0.047363281	0.61791992	-0.11206055	0.034179688	0.47143555	0.011	39282.23	0	0	0.011
116	117	117	Category J	-0.083984375	0.38378906	-1.6318359	-0.013916016	-0.26123047	0.37670898	0.06	0.011	2/6/2018	2	6	2018	2:59:19	10759	0	2	59	19	2322	0.051269531	3.5030273	-0.025634766	0.15844727	-0.94946289	174.00952	0.72070313	0	0	0	0	0	0	0	0	0	0.96289063	0.037109375	0.96582031	-0.058105469	0.22509766	-0.68212891	0.011	39282.23	0	0	0.011
117	118	118	Category J	0.035888672	0.16796875	-0.68383789	-0.058105469	-0.27099609	0.37231445	0.06	0.011	2/6/2018	2	6	2018	2:59:19	10759	0.1	2	59	19	2334	0.051269531	3.5030273	-0.024902344	0.15795898	-0.9465332	114.21265	0.26977539	0	0	0	0	0	0	0	0	0	0.95996094	0.040039063	0.33374023	0.060791016	0.009765625	0.26269531	0.011	39282.23	0	0	0.011
118	119	119	Category J	0	0.083984375	-0.035888672	-0.017822266	-0.22241211	0.40258789	0.06	0.011	2/6/2018	2	6	2018	2:59:19	10759	0.2	2	59	19	2346	0.051269531	3.5030273	-0.026611328	0.15600586	-0.93652344	42.27417	0.90380859	0	0	0	0	0	0	0	0	0	0.94970703	0.050292969	0.99951172	0.026611328	-0.072021484	0.90063477	0.011	39282.23	0	0	0.011
119	120	120	Category J	-0.52783203	0.15576172	-1.6557617	-0.075927734	-0.24609375	0.38037109	0.06	0.011	2/6/2018	2	6	2018	2:59:19	10759	0.3	2	59	19	2346	0.051269531	3.5030273	-0.03125	0.15917969	-0.94311523	25.818848	0.8684082	0	0	0	0	0	0	0	0	0	0.95703125	0.04296875	1.2124023	-0.49633789	-0.003417969	-0.71240234	0.011	39282.23	0	0	0.011
120	121	121	Category J	0.70776367	0.083984375	-0.80395508	0.008056641	-0.28710938	0.36376953	0.06	0.011	2/6/2018	2	6	2018	2:59:19	10759	0.4	2	59	19	2395	0.051269531	3.5030273	-0.03125	0.15942383	-0.9465332	4.795166	0.7565918	0	0	0	0	0	0	0	0	0	0.96044922	0.039550781	0.95727539	0.73901367	-0.075439453	0.14257813	0.011	39282.23	0	0	0.011
121	122	122	Category J	-0.29980469	0.17993164	-0.73193359	0.095214844	-0.28149414	0.36108398	0.07	0.011	2/6/2018	2	6	2018	2:59:19	10759	0.5	2	59	19	2395	0.051269531	3.5030273	-0.033935547	0.15869141	-0.93896484	0.12133789	0.33764648	0	0	0	0	0	0	0	0	0	0.95288086	0.047119141	0.49389648	-0.265625	0.020996094	0.20703125	0.011	39282.23	0	0	0.011
122	123	123	Category J	-0.25195313	-0.059814453	-1.5717773	-0.031982422	-0.21777344	0.40844727	0.07	0.011	2/6/2018	2	6	2018	2:59:19	10759	0.6	2	59	19	2395	0.051269531	3.5030273	-0.037841797	0.16015625	-0.94433594	7.5639648	0.69824219	0	0	0	0	0	0	0	0	0	0.95849609	0.041503906	1.0612793	-0.21386719	-0.2199707	-0.62719727	0.011	39282.23	0	0	0.011
123	124	124	Category J	0.071777344	-0.059814453	-1.1518555	0.013671875	-0.23291016	0.39306641	0.07	0.011	2/6/2018	2	6	2018	2:59:19	10759	0.7	2	59	19	2395	0.051269531	3.5030273	-0.037353516	0.16088867	-0.94360352	1.9060059	0.32226563	0	0	0	0	0	0	0	0	0	0.95800781	0.041992188	0.53808594	0.10913086	-0.22070313	-0.20800781	0.011	39282.23	0	0	0.011
124	125	125	Category J	0.083984375	0.035888672	-0.035888672	0.050537109	-0.23364258	0.40283203	0.07	0.011	2/6/2018	2	6	2018	2:59:19	10759	0.8	2	59	19	2359	0.051269531	3.5030273	-0.036621094	0.15917969	-0.93798828	0.23388672	0.91845703	0	0	0	0	0	0	0	0	0	0.95214844	0.047851563	1.1462402	0.12060547	-0.12329102	0.90209961	0.011	39282.23	0	0	0.011
125	126	126	Category J	-0.83984375	0.32397461	-1.763916	-0.000488281	-0.234375	0.39355469	0.07	0.011	2/6/2018	2	6	2018	2:59:19	10759	0.9	2	59	19	2359	0.051269531	3.5030273	-0.039550781	0.1628418	-0.94091797	2.7270508	1.1589355	0	0	0	0	0	0	0	0	0	0.95581055	0.044189453	1.7839355	-0.80004883	0.16088867	-0.82275391	0.011	39282.23	0	0	0.011
126	127	127	Category J	0.10791016	0.059814453	-1.2597656	0.029296875	-0.26318359	0.38085938	0.07	0.011	2/6/2018	2	6	2018	2:59:20	10760	0	2	59	20	2346	0.051269531	3.5030273	-0.041015625	0.16308594	-0.94433594	10.01416	0.36376953	0	0	0	0	0	0	0	0	0	0.95922852	0.040771484	0.56787109	0.14892578	-0.10327148	-0.31518555	0.011	39282.23	0	0	0.011
127	128	128	Category J	-0.047851563	-0.023925781	-0.29980469	0.18408203	-0.26660156	0.35620117	0.07	0.011	2/6/2018	2	6	2018	2:59:20	10760	0.1	2	59	20	2346	0.051269531	3.5030273	-0.041992188	0.16381836	-0.9362793	13.520508	0.66357422	0	0	0	0	0	0	0	0	0	0.95141602	0.048583984	0.83007813	-0.005615234	-0.18774414	0.63647461	0.011	39282.23	0	0	0.011
128	129	129	Category J	-0.2878418	0.095947266	-1.487793	0.16967773	-0.28344727	0.35449219	0.07	0.011	2/6/2018	2	6	2018	2:59:20	10760	0.2	2	59	20	2346	0.051269531	3.5030273	-0.044189453	0.16503906	-0.94140625	12.904053	0.60205078	0	0	0	0	0	0	0	0	0	0.95678711	0.043212891	0.85888672	-0.2434082	-0.069091797	-0.54614258	0.011	39282.23	0	0	0.011
129	130	130	Category J	0.37182617	0.2878418	-0.93579102	0.079833984	-0.24682617	0.39355469	0.07	0.011	2/6/2018	2	6	2018	2:59:20	10760	0.3	2	59	20	2346	0.051269531	3.5030273	-0.044433594	0.16870117	-0.93945313	11.380859	0.43286133	0	0	0	0	0	0	0	0	0	0.95556641	0.044433594	0.5390625	0.41625977	0.11889648	0.003662109	0.011	39282.23	0	0	0.011
130	131	131	Category J	-0.17993164	0.023925781	-0.43188477	0.055175781	-0.27197266	0.37719727	0.07	0.011	2/6/2018	2	6	2018	2:59:20	10760	0.4	2	59	20	2346	0.051269531	3.5030273	-0.045410156	0.1706543	-0.9387207	13.932861	0.54443359	0	0	0	0	0	0	0	0	0	0.95532227	0.044677734	0.78808594	-0.13427734	-0.14672852	0.50683594	0.011	39282.23	0	0	0.011
131	132	132	Category J	-0.14379883	0.19189453	-1.6918945	0.021972656	-0.25537109	0.37841797	0.08	0.011	2/6/2018	2	6	2018	2:59:20	10760	0.5	2	59	20	2346	0.051269531	3.5030273	-0.046142578	0.17358398	-0.93945313	7.9624023	0.75878906	0	0	0	0	0	0	0	0	0	0.95629883	0.043701172	0.86816406	-0.097412109	0.018310547	-0.75219727	0.011	39282.23	0.001	-84.28	0.011
132	133	133	Category J	-0.2277832	0.17993164	-1.5358887	0.0234375	-0.25585938	0.38574219	0.08	0.011	2/6/2018	2	6	2018	2:59:20	10760	0.6	2	59	20	2359	0.051269531	3.5030273	-0.045410156	0.17529297	-0.93896484	0.36157227	0.6237793	0	0	0	0	0	0	0	0	0	0.95629883	0.043701172	0.78344727	-0.18212891	0.004394531	-0.59667969	0.011	39282.23	0.001	-84.28	0.011
133	134	134	Category J	-0.21582031	0.083984375	0	0.086669922	-0.27197266	0.36401367	0.08	0.011	2/6/2018	2	6	2018	2:59:20	10760	0.7	2	59	20	2359	0.051269531	3.4901367	-0.047363281	0.17675781	-0.93847656	3.1235352	0.95800781	0	0	0	0	0	0	0	0	0	0.95605469	0.043945313	1.199707	-0.16821289	-0.092773438	0.93847656	0.011	39282.23	0.001	-84.28	0.011
134	135	135	Category J	-0.083984375	0.25195313	-0.91186523	-0.047363281	-0.28979492	0.35498047	0.08	0.011	2/6/2018	2	6	2018	2:59:20	10760	0.8	2	59	20	2359	0.051269531	3.4901367	-0.049560547	0.17822266	-0.93237305	0.61401367	0.083740234	0	0	0	0	0	0	0	0	0	0.95043945	0.049560547	0.12841797	-0.034179688	0.073486328	0.020507813	0.011	39282.23	0.001	-84.28	0.011
135	136	136	Category J	0.10791016	0.14379883	-1.5119629	-0.043945313	-0.24853516	0.38647461	0.08	0.011	2/6/2018	2	6	2018	2:59:20	10760	0.9	2	59	20	2334	0.051269531	3.4901367	-0.052246094	0.18212891	-0.93261719	4.1694336	0.60205078	0	0	0	0	0	0	0	0	0	0.95166016	0.048339844	0.77807617	0.16015625	-0.038330078	-0.57910156	0.011	39282.23	0.001	-84.28	0.011
136	137	137	Category J	0.47998047	0.23999023	-0.43188477	0.054931641	-0.22070313	0.40429688	0.08	0.011	2/6/2018	2	6	2018	2:59:21	10761	0	2	59	21	2346	0.051269531	3.4901367	-0.053955078	0.18652344	-0.93164063	1.9643555	0.7331543	0	0	0	0	0	0	0	0	0	0.95166016	0.048339844	1.0869141	0.53393555	0.053222656	0.49975586	0.011	39282.23	0.001	-84.28	0.011
137	138	138	Category J	-0.035888672	0.2878418	-1.5598145	-0.035644531	-0.23974609	0.39257813	0.08	0.011	2/6/2018	2	6	2018	2:59:21	10761	0.1	2	59	21	2321	0.051269531	3.4901367	-0.054199219	0.19067383	-0.9296875	5.017334	0.63745117	0	0	0	0	0	0	0	0	0	0.95068359	0.049316406	0.74536133	0.018310547	0.096923828	-0.62988281	0.011	39282.23	0.001	-84.28	0.011
138	139	139	Category J	-0.2878418	0.25195313	-1.4157715	-0.026367188	-0.24536133	0.37841797	0.08	0.011	2/6/2018	2	6	2018	2:59:21	10761	0.2	2	59	21	2297	0.051269531	3.4901367	-0.055908203	0.1940918	-0.92944336	1.0673828	0.54150391	0	0	0	0	0	0	0	0	0	0.95117188	0.048828125	0.77563477	-0.23168945	0.057617188	-0.48608398	0.011	39282.23	0.001	-84.28	0.011
139	140	140	Category J	0.20385742	0.011962891	-0.083984375	0.055664063	-0.26733398	0.38232422	0.08	0.011	2/6/2018	2	6	2018	2:59:21	10761	0.3	2	59	21	2309	0.051269531	3.4901367	-0.057128906	0.19873047	-0.92700195	1.8139648	0.90209961	0	0	0	0	0	0	0	0	0	0.94995117	0.050048828	1.2910156	0.26098633	-0.18676758	0.84301758	0.011	39282.23	0.001	-84.28	0.011
140	141	141	Category J	-0.071777344	0.10791016	-1.1999512	-0.015380859	-0.29638672	0.35888672	0.08	0.011	2/6/2018	2	6	2018	2:59:21	10761	0.4	2	59	21	2297	0.051269531	3.4901367	-0.061035156	0.20141602	-0.92871094	2.4277344	0.28686523	0	0	0	0	0	0	0	0	0	0.95239258	0.047607422	0.37524414	-0.010498047	-0.093505859	-0.27099609	0.011	39282.23	0.001	-84.28	0.011
141	142	142	Category J	0.6237793	0.15576172	-0.85180664	-0.086669922	-0.26147461	0.37475586	0.09	0.011	2/6/2018	2	6	2018	2:59:21	10761	0.5	2	59	21	2334	0.051269531	3.4901367	-0.062988281	0.2043457	-0.92724609	4.5615234	0.69262695	0	0	0	0	0	0	0	0	0	0.95166016	0.048339844	0.81103516	0.68676758	-0.048583984	0.075439453	0.011	39282.23	0.001	-84.28	0.011
142	143	143	Category J	-0.071777344	0.059814453	-0.2277832	0.006347656	-0.2487793	0.39160156	0.09	0.011	2/6/2018	2	6	2018	2:59:21	10761	0.6	2	59	21	2371	0.051269531	3.4901367	-0.065429688	0.20800781	-0.92529297	0.71630859	0.71313477	0	0	0	0	0	0	0	0	0	0.95068359	0.049316406	0.85205078	-0.006103516	-0.14819336	0.69750977	0.011	39282.23	0.001	-84.28	0.011
143	144	144	Category J	-0.3359375	0.32397461	-1.4157715	-0.078369141	-0.27246094	0.36279297	0.09	0.011	2/6/2018	2	6	2018	2:59:21	10761	0.7	2	59	21	2395	0.051269531	3.4901367	-0.069824219	0.21264648	-0.92797852	2.2241211	0.56616211	0	0	0	0	0	0	0	0	0	0.95483398	0.045166016	0.86450195	-0.26586914	0.11108398	-0.48754883	0.011	39282.23	0.001	-84.28	0.011
144	145	145	Category J	-0.15576172	0.31176758	-1.4157715	-0.046142578	-0.25976563	0.38525391	0.09	0.011	2/6/2018	2	6	2018	2:59:21	10761	0.8	2	59	21	2408	0.051269531	3.4901367	-0.0703125	0.21728516	-0.92602539	0.61987305	0.50585938	0	0	0	0	0	0	0	0	0	0.95385742	0.046142578	0.66918945	-0.085205078	0.094238281	-0.48950195	0.011	39282.23	0.001	-84.28	0.011
145	146	146	Category J	-0.023925781	0.059814453	-0.32397461	0.13818359	-0.30761719	0.34350586	0.09	0.011	2/6/2018	2	6	2018	2:59:21	10761	0.9	2	59	21	2383	0.051269531	3.4901367	-0.073242188	0.2199707	-0.92602539	7.1789551	0.625	0	0	0	0	0	0	0	0	0	0.95458984	0.045410156	0.81176758	0.049316406	-0.16015625	0.60205078	0.011	39282.23	0.001	-84.28	0.011
146	147	147	Category J	-0.047851563	0.16796875	-1.2958984	0.018554688	-0.28588867	0.3659668	0.09	0.011	2/6/2018	2	6	2018	2:59:22	10762	0	2	59	22	2359	0.051269531	3.4901367	-0.071533203	0.22387695	-0.9206543	7.9780273	0.37988281	0	0	0	0	0	0	0	0	0	0.95019531	0.049804688	0.45483398	0.023681641	-0.055908203	-0.375	0.011	39282.23	0.001	-84.28	0.011
147	148	148	Category J	-0.16796875	0.13183594	-1.2839355	-0.037109375	-0.25292969	0.37939453	0.09	0.011	2/6/2018	2	6	2018	2:59:22	10762	0.1	2	59	22	2346	0.051269531	3.4901367	-0.072021484	0.22631836	-0.93041992	7.0126953	0.37792969	0	0	0	0	0	0	0	0	0	0.96044922	0.039550781	0.54370117	-0.095703125	-0.094482422	-0.35327148	0.011	39282.23	0.001	-84.28	0.011
148	149	149	Category J	0.2277832	0.14379883	-0.21582031	0.022949219	-0.21557617	0.3996582	0.09	0.011	2/6/2018	2	6	2018	2:59:22	10762	0.2	2	59	22	2346	0.051269531	3.4901367	-0.071044922	0.23120117	-0.92016602	12.573242	0.77001953	0	0	0	0	0	0	0	0	0	0.95141602	0.048583984	1.0908203	0.29882813	-0.087402344	0.7043457	0.011	39282.23	0.001	-84.28	0.011
149	150	150	Category J	-0.6237793	0.35986328	-1.5839844	0.021240234	-0.22338867	0.40039063	0.09	0.011	2/6/2018	2	6	2018	2:59:22	10762	0.3	2	59	22	2371	0.051269531	3.4901367	-0.072021484	0.23095703	-0.91333008	13.371582	0.87768555	0	0	0	0	0	0	0	0	0	0.94482422	0.055175781	1.3508301	-0.55151367	0.12866211	-0.67041016	0.011	39282.23	0.001	-84.28	0.011
150	151	151	Category J	-0.14379883	0.27587891	-1.2119141	-0.041259766	-0.25463867	0.3840332	0.09	0.011	2/6/2018	2	6	2018	2:59:22	10762	0.4	2	59	22	2383	0.051269531	3.4901367	-0.072753906	0.234375	-0.92211914	14.55542	0.30102539	0	0	0	0	0	0	0	0	0	0.9543457	0.045654297	0.40185547	-0.070800781	0.041259766	-0.28955078	0.011	39282.23	0.001	-84.28	0.011
151	152	152	Category J	0.035888672	0.059814453	-0.23999023	0.16333008	-0.28588867	0.34228516	0.1	0.011	2/6/2018	2	6	2018	2:59:22	10762	0.5	2	59	22	2371	0.051269531	3.4901367	-0.072753906	0.23681641	-0.91088867	7.494873	0.70239258	0	0	0	0	0	0	0	0	0	0.9440918	0.055908203	0.95703125	0.10864258	-0.17700195	0.67089844	0.011	39282.23	0.001	-84.28	0.011
152	153	153	Category J	-0.26391602	0.2277832	-1.5358887	0.045898438	-0.26416016	0.38818359	0.1	0.011	2/6/2018	2	6	2018	2:59:22	10762	0.6	2	59	22	2359	0.051269531	3.4901367	-0.077880859	0.23950195	-0.91137695	8.0893555	0.65161133	0	0	0	0	0	0	0	0	0	0.94555664	0.054443359	0.82226563	-0.18579102	-0.01171875	-0.62426758	0.011	39282.23	0.001	-84.28	0.011
153	154	154	Category J	-0.095947266	0.15576172	-1.0078125	-0.014404297	-0.24731445	0.3828125	0.1	0.011	2/6/2018	2	6	2018	2:59:22	10762	0.7	2	59	22	2322	0.051269531	3.4901367	-0.074462891	0.24633789	-0.92333984	7.5004883	0.12548828	0	0	0	0	0	0	0	0	0	0.95849609	0.041503906	0.19628906	-0.021240234	-0.090576172	-0.084228516	0.011	39282.23	0.001	-84.28	0.011
154	155	155	Category J	0	0.071777344	-0.41992188	0.028076172	-0.21191406	0.40771484	0.1	0.011	2/6/2018	2	6	2018	2:59:22	10762	0.8	2	59	22	2309	0.051269531	3.4901367	-0.069824219	0.24829102	-0.91552734	3.3857422	0.53076172	0	0	0	0	0	0	0	0	0	0.95117188	0.048828125	0.7421875	0.069824219	-0.17651367	0.49560547	0.011	39282.23	0.001	-84.28	0.011
155	156	156	Category J	-0.31176758	0.14379883	-1.619873	0.029296875	-0.2409668	0.3972168	0.1	0.011	2/6/2018	2	6	2018	2:59:22	10762	0.9	2	59	22	2334	0.051269531	3.4901367	-0.071777344	0.25097656	-0.89990234	2.6882324	0.76611328	0	0	0	0	0	0	0	0	0	0.93701172	0.062988281	1.0668945	-0.23974609	-0.10717773	-0.71972656	0.011	39282.23	0.001	-84.28	0.011
156	157	157	Category J	0.095947266	0.11987305	-0.69580078	-0.014160156	-0.23852539	0.39404297	0.1	0.011	2/6/2018	2	6	2018	2:59:23	10763	0	2	59	23	2334	0.051269531	3.4901367	-0.069824219	0.25366211	-0.90332031	3.3898926	0.29736328	0	0	0	0	0	0	0	0	0	0.94067383	0.059326172	0.50732422	0.16577148	-0.13378906	0.20751953	0.011	39282.23	0.001	-84.28	0.011
157	158	158	Category J	-0.011962891	0.047851563	-0.19189453	0.059082031	-0.28100586	0.36303711	0.1	0.011	2/6/2018	2	6	2018	2:59:23	10763	0.1	2	59	23	2346	0.051269531	3.4901367	-0.067382813	0.25366211	-0.89111328	0.34008789	0.73120117	0	0	0	0	0	0	0	0	0	0.92919922	0.070800781	0.96069336	0.055419922	-0.20581055	0.69921875	0.011	39282.23	0.001	-84.28	0.011
158	159	159	Category J	-0.34790039	0.3359375	-1.4758301	-0.005126953	-0.28515625	0.36962891	0.1	0.011	2/6/2018	2	6	2018	2:59:23	10763	0.2	2	59	23	2346	0.051269531	3.4901367	-0.068359375	0.25830078	-0.89428711	1.390625	0.6496582	0	0	0	0	0	0	0	0	0	0.93334961	0.066650391	0.93847656	-0.27929688	0.077392578	-0.58129883	0.011	39282.23	0.001	-84.28	0.011
159	160	160	Category J	0.035888672	0.20385742	-1.0197754	-0.075195313	-0.25146484	0.36816406	0.1	0.011	2/6/2018	2	6	2018	2:59:23	10763	0.3	2	59	23	2322	0.051269531	3.4901367	-0.067382813	0.26245117	-0.90405273	5.9787598	0.16577148	0	0	0	0	0	0	0	0	0	0.94384766	0.056152344	0.27783203	0.10327148	-0.05859375	-0.11547852	0.011	39282.23	0.001	-84.28	0.011
160	161	161	Category J	-0.15576172	0.047851563	-0.37182617	0.019287109	-0.20947266	0.40332031	0.1	0.011	2/6/2018	2	6	2018	2:59:23	10763	0.4	2	59	23	2322	0.051269531	3.4901367	-0.063232422	0.2668457	-0.89428711	8.3364258	0.57397461	0	0	0	0	0	0	0	0	0	0.93530273	0.064697266	0.83374023	-0.092285156	-0.21899414	0.52246094	0.011	39282.23	0.001	-84.28	0.011
161	162	162	Category J	-0.27587891	0.23999023	-1.3198242	-0.057128906	-0.2277832	0.3984375	0.11	0.011	2/6/2018	2	6	2018	2:59:23	10763	0.5	2	59	23	2346	0.051269531	3.4901367	-0.072265625	0.27099609	-0.89379883	8.8723145	0.47290039	0	0	0	0	0	0	0	0	0	0.93676758	0.063232422	0.66040039	-0.20336914	-0.031005859	-0.42578125	0.011	39282.23	0.001	-84.28	0.011
162	163	163	Category J	0	0.23999023	-0.86376953	-0.060302734	-0.25317383	0.38476563	0.11	0.011	2/6/2018	2	6	2018	2:59:23	10763	0.6	2	59	23	2346	0.051269531	3.4901367	-0.068115234	0.2734375	-0.89306641	5.8320313	0.081298828	0	0	0	0	0	0	0	0	0	0.93652344	0.063476563	0.13085938	0.068115234	-0.033447266	0.029296875	0.011	39282.23	0.001	-84.28	0.011
163	164	164	Category J	0.14379883	-0.059814453	-0.39599609	0.081542969	-0.29272461	0.36132813	0.11	0.011	2/6/2018	2	6	2018	2:59:23	10763	0.7	2	59	23	2359	0.051269531	3.4901367	-0.064208984	0.28125	-0.88549805	7.9936523	0.63183594	0	0	0	0	0	0	0	0	0	0.93139648	0.068603516	1.0388184	0.20800781	-0.34106445	0.48950195	0.011	39282.23	0.001	-84.28	0.011
164	165	165	Category J	-0.26391602	0.37182617	-1.3078613	0.030273438	-0.2668457	0.37963867	0.11	0.011	2/6/2018	2	6	2018	2:59:23	10763	0.8	2	59	23	2359	0.051269531	3.4901367	-0.063964844	0.28662109	-0.88061523	12.304443	0.47900391	0	0	0	0	0	0	0	0	0	0.9284668	0.071533203	0.71191406	-0.19970703	0.084960938	-0.42700195	0.011	39282.23	0.001	-84.28	0.011
165	166	166	Category J	-0.10791016	0.15576172	-1.079834	-0.040527344	-0.23779297	0.3894043	0.11	0.011	2/6/2018	2	6	2018	2:59:23	10763	0.9	2	59	23	2346	0.051269531	3.4901367	-0.066162109	0.29296875	-0.890625	13.068848	0.23730469	0	0	0	0	0	0	0	0	0	0.93994141	0.060058594	0.36767578	-0.041503906	-0.13720703	-0.18896484	0.011	39282.23	0.001	-84.28	0.011
166	167	167	Category J	-0.095947266	0.083984375	-0.2878418	-0.073974609	-0.19604492	0.40136719	0.11	0.011	2/6/2018	2	6	2018	2:59:24	10764	0	2	59	24	2359	0.051269531	3.4901367	-0.055664063	0.29394531	-0.87719727	8.7470703	0.62695313	0	0	0	0	0	0	0	0	0	0.92700195	0.072998047	0.83984375	-0.040039063	-0.20996094	0.58935547	0.011	39282.23	0.001	-84.28	0.011
167	168	168	Category J	-0.14379883	0.27587891	-1.2478027	-0.055664063	-0.22094727	0.39941406	0.11	0.011	2/6/2018	2	6	2018	2:59:24	10764	0.1	2	59	24	2359	0.051269531	3.4901367	-0.056152344	0.296875	-0.86865234	9.9335938	0.3894043	0	0	0	0	0	0	0	0	0	0.91967773	0.080322266	0.48754883	-0.087402344	-0.020996094	-0.37890625	0.011	39282.23	0.001	-84.28	0.012
168	169	169	Category E	0.059814453	0.44384766	-0.61181641	-0.076171875	-0.37866211	0.28369141	0	0.012	2/6/2018	2	6	2018	4:19:18	15558	0.099	4	19	18	1584	0.051269531	3.5126953	-0.056152344	0.30419922	-0.87548828	7.2512207	0.3203125	0	0	0	0	0	0	0	0	0	0.92871094	0.071289063	0.51953125	0.1159668	0.1394043	0.26367188	0.011	39282.23	0.001	-84.28	0.012
169	170	170	Category E	-0.059814453	0.37182617	-0.88793945	-0.064697266	-0.35986328	0.31152344	0	0.012	2/6/2018	2	6	2018	4:19:18	15558	0.199	4	19	18	1547	0.051269531	3.5126953	-0.053466797	0.30834961	-0.86889648	1.8205566	0.06640625	0	0	0	0	0	0	0	0	0	0.92358398	0.076416016	0.088134766	-0.006103516	0.063232422	-0.018798828	0.011	39282.23	0.001	-84.28	0.012
170	171	171	Category E	-0.047851563	0.38378906	-0.86376953	-0.045166016	-0.37646484	0.29345703	0	0.012	2/6/2018	2	6	2018	4:19:18	15558	0.3	4	19	18	1535	0.051269531	3.5126953	-0.059570313	0.30981445	-0.86767578	3.809082	0.074707031	0	0	0	0	0	0	0	0	0	0.92333984	0.076660156	0.089599609	0.01171875	0.073730469	0.00390625	0.011	39282.23	0.001	-84.28	0.012
171	172	172	Category E	-0.059814453	0.3359375	-0.92382813	-0.004394531	-0.38696289	0.29711914	0	0.012	2/6/2018	2	6	2018	4:19:18	15558	0.4	4	19	18	1560	0.051269531	3.5126953	-0.057617188	0.31298828	-0.86987305	8.1306152	0.05859375	0	0	0	0	0	0	0	0	0	0.92626953	0.073730469	0.078857422	-0.001953125	0.022705078	-0.053710938	0.012	39197.95	0	0	0.012
172	173	173	Category E	-0.011962891	0.31176758	-0.75585938	0.030517578	-0.3972168	0.29101563	0	0.012	2/6/2018	2	6	2018	4:19:18	15558	0.5	4	19	18	1560	0.051269531	3.5126953	-0.057373047	0.31689453	-0.86010742	8.5998535	0.11376953	0	0	0	0	0	0	0	0	0	0.91845703	0.081542969	0.15478516	0.045410156	-0.005126953	0.10424805	0.012	39197.95	0	0	0.012
173	174	174	Category E	0	0.26391602	-0.57592773	0.045410156	-0.41845703	0.26464844	0.01	0.012	2/6/2018	2	6	2018	4:19:18	15558	0.6	4	19	18	1584	0.051269531	3.5126953	-0.054931641	0.32104492	-0.85058594	12.917969	0.28613281	0	0	0	0	0	0	0	0	0	0.91088867	0.089111328	0.38696289	0.054931641	-0.057128906	0.2746582	0.012	39197.95	0	0	0.012
174	175	175	Category E	-0.13183594	0.47998047	-0.85180664	0.042236328	-0.39672852	0.28613281	0.01	0.012	2/6/2018	2	6	2018	4:19:18	15558	0.7	4	19	18	1572	0.051269531	3.5126953	-0.0546875	0.32592773	-0.86157227	18.301514	0.17236328	0	0	0	0	0	0	0	0	0	0.92285156	0.077148438	0.2409668	-0.076904297	0.15380859	0.009765625	0.012	39197.95	0	0	0.012
175	176	176	Category E	-0.14379883	0.50390625	-0.83984375	0.067626953	-0.40917969	0.26953125	0.01	0.012	2/6/2018	2	6	2018	4:19:18	15558	0.8	4	19	18	1572	0.051269531	3.5126953	-0.052734375	0.32788086	-0.85766602	20.365234	0.19873047	0	0	0	0	0	0	0	0	0	0.91967773	0.080322266	0.28442383	-0.090820313	0.17578125	0.017822266	0.012	39197.95	0	0	0.012
176	177	177	Category E	-0.071777344	0.50390625	-0.80395508	0.041015625	-0.40527344	0.26391602	0.01	0.012	2/6/2018	2	6	2018	4:19:18	15558	0.9	4	19	18	1560	0.051269531	3.5126953	-0.0546875	0.33251953	-0.84985352	21.758545	0.17822266	0	0	0	0	0	0	0	0	0	0.91430664	0.085693359	0.23413086	-0.016845703	0.17114258	0.045898438	0.012	39197.95	0	0	0.012
177	178	178	Category E	-0.011962891	0.34790039	-0.74389648	0.040283203	-0.37573242	0.30175781	0.01	0.012	2/6/2018	2	6	2018	4:19:19	15559	0	4	19	19	1547	0.051269531	3.5126953	-0.060546875	0.33642578	-0.85620117	26.044434	0.12280273	0	0	0	0	0	0	0	0	0	0.921875	0.078125	0.17211914	0.048583984	0.011230469	0.11230469	0.012	39197.95	0	0	0.012
178	179	179	Category E	-0.071777344	0.46777344	-0.87597656	0.015869141	-0.38378906	0.296875	0.01	0.012	2/6/2018	2	6	2018	4:19:19	15559	0.1	4	19	19	1572	0.051269531	3.5126953	-0.061523438	0.34033203	-0.84667969	26.326172	0.13085938	0	0	0	0	0	0	0	0	0	0.91455078	0.085449219	0.16650391	-0.010009766	0.12719727	-0.029052734	0.012	39197.95	0	0	0.012
179	180	180	Category E	-0.2277832	0.37182617	-0.97192383	0.069580078	-0.39404297	0.29394531	0.01	0.012	2/6/2018	2	6	2018	4:19:19	15559	0.2	4	19	19	1560	0.051269531	3.5126953	-0.057373047	0.34155273	-0.83520508	24.763672	0.22021484	0	0	0	0	0	0	0	0	0	0.90405273	0.095947266	0.33691406	-0.17016602	0.030029297	-0.13647461	0.012	39197.95	0	0	0.012
180	181	181	Category E	-0.26391602	0.37182617	-0.82788086	0.076416016	-0.40478516	0.27905273	0.01	0.012	2/6/2018	2	6	2018	4:19:19	15559	0.3	4	19	19	1572	0.051269531	3.5126953	-0.060058594	0.34765625	-0.84521484	22.51001	0.20581055	0	0	0	0	0	0	0	0	0	0.91601563	0.083984375	0.24536133	-0.20361328	0.023925781	0.017333984	0.012	39197.95	0	0	0.012
181	182	182	Category E	-0.10791016	0.35986328	-0.69580078	0.10546875	-0.40405273	0.27441406	0.01	0.012	2/6/2018	2	6	2018	4:19:19	15559	0.4	4	19	19	1572	0.051269531	3.5126953	-0.057617188	0.35253906	-0.83984375	19.948486	0.15258789	0	0	0	0	0	0	0	0	0	0.91259766	0.087402344	0.20117188	-0.050048828	0.007080078	0.14404297	0.012	39197.95	0	0	0.012
182	183	183	Category E	-0.19189453	0.52783203	-1.0917969	0.12158203	-0.38842773	0.28320313	0.01	0.012	2/6/2018	2	6	2018	4:19:19	15559	0.5	4	19	19	1535	0.051269531	3.5126953	-0.066162109	0.35620117	-0.83984375	18.471191	0.32958984	0	0	0	0	0	0	0	0	0	0.91455078	0.085449219	0.54882813	-0.12548828	0.17138672	-0.25170898	0.012	39197.95	0	0	0.012
183	184	184	Category E	0	0.47998047	-0.75585938	0.12451172	-0.39208984	0.26708984	0.02	0.012	2/6/2018	2	6	2018	4:19:19	15559	0.6	4	19	19	1535	0.051269531	3.5126953	-0.064697266	0.36230469	-0.84570313	16.681885	0.16137695	0	0	0	0	0	0	0	0	0	0.92236328	0.077636719	0.2722168	0.064697266	0.11743164	0.08984375	0.012	39197.95	0	0	0.012
184	185	185	Category E	-0.20385742	0.39599609	-0.85180664	0.12011719	-0.41674805	0.26660156	0.02	0.012	2/6/2018	2	6	2018	4:19:19	15559	0.7	4	19	19	1523	0.051269531	3.5126953	-0.058105469	0.36254883	-0.83935547	14.389648	0.1496582	0	0	0	0	0	0	0	0	0	0.91625977	0.083740234	0.19091797	-0.14550781	0.033203125	-0.012207031	0.012	39197.95	0	0	0.012
185	186	186	Category E	0.035888672	0.43188477	-0.56396484	0.06640625	-0.40112305	0.28149414	0.02	0.012	2/6/2018	2	6	2018	4:19:19	15559	0.8	4	19	19	1510	0.051269531	3.5126953	-0.053955078	0.36450195	-0.83300781	11.626709	0.29150391	0	0	0	0	0	0	0	0	0	0.91088867	0.089111328	0.42602539	0.08984375	0.067138672	0.26904297	0.012	39197.95	0	0	0.012
186	187	187	Category E	-0.14379883	0.34790039	-0.85180664	0.038085938	-0.38793945	0.30444336	0.02	0.012	2/6/2018	2	6	2018	4:19:19	15559	0.9	4	19	19	1486	0.051269531	3.5126953	-0.054199219	0.36962891	-0.83959961	9.1787109	0.092773438	0	0	0	0	0	0	0	0	0	0.91894531	0.081054688	0.12329102	-0.089355469	-0.021728516	-0.011962891	0.012	39197.95	0	0	0.012
187	188	188	Category E	-0.071777344	0.61181641	-0.88793945	0.028320313	-0.40576172	0.27270508	0.02	0.012	2/6/2018	2	6	2018	4:19:20	15560	0	4	19	20	1523	0.051269531	3.5126953	-0.051025391	0.37133789	-0.83081055	6.1413574	0.24780273	0	0	0	0	0	0	0	0	0	0.91137695	0.088623047	0.31787109	-0.020507813	0.24023438	-0.056884766	0.012	39197.95	0	0	0.012
188	189	189	Category E	-0.023925781	0.44384766	-0.76782227	0.052001953	-0.39697266	0.2956543	0.02	0.012	2/6/2018	2	6	2018	4:19:20	15560	0.1	4	19	20	1486	0.051269531	3.5126953	-0.045654297	0.37524414	-0.82470703	3.3647461	0.091552734	0	0	0	0	0	0	0	0	0	0.90722656	0.092773438	0.1472168	0.021728516	0.068359375	0.056884766	0.012	39197.95	0	0	0.012
189	190	190	Category E	-0.2277832	0.40795898	-0.79199219	0.040283203	-0.40258789	0.27807617	0.02	0.012	2/6/2018	2	6	2018	4:19:20	15560	0.2	4	19	20	1498	0.051269531	3.5126953	-0.044677734	0.37963867	-0.83276367	0.42919922	0.18945313	0	0	0	0	0	0	0	0	0	0.91650391	0.083496094	0.25219727	-0.18286133	0.028076172	0.040771484	0.012	39197.95	0	0	0.012
190	191	191	Category E	0.059814453	0.44384766	-0.63598633	0.034423828	-0.3996582	0.28710938	0.02	0.012	2/6/2018	2	6	2018	4:19:20	15560	0.3	4	19	20	1511	0.051269531	3.5126953	-0.03515625	0.38061523	-0.82275391	2.4331055	0.21899414	0	0	0	0	0	0	0	0	0	0.90722656	0.092773438	0.3449707	0.094970703	0.062988281	0.18676758	0.012	39197.95	0	0	0.012
191	192	192	Category E	0.071777344	0.49194336	-0.85180664	0.051757813	-0.39916992	0.29052734	0.02	0.012	2/6/2018	2	6	2018	4:19:20	15560	0.4	4	19	20	1486	0.051269531	3.5126953	-0.034423828	0.38232422	-0.81665039	5.2404785	0.15649414	0	0	0	0	0	0	0	0	0	0.90234375	0.09765625	0.25097656	0.10620117	0.109375	-0.034912109	0.012	39197.95	0	0	0.012
192	193	193	Category E	0.047851563	0.56396484	-1.0319824	0.043945313	-0.39453125	0.28710938	0.02	0.012	2/6/2018	2	6	2018	4:19:20	15560	0.5	4	19	20	1535	0.051269531	3.5126953	-0.031982422	0.38574219	-0.8215332	8.6884766	0.28686523	0	0	0	0	0	0	0	0	0	0.90820313	0.091796875	0.46826172	0.079833984	0.17797852	-0.21020508	0.012	39197.95	0	0	0.012
193	194	194	Category E	0.13183594	0.49194336	-0.75585938	0.027587891	-0.39648438	0.28979492	0.03	0.012	2/6/2018	2	6	2018	4:19:20	15560	0.6	4	19	20	1535	0.051269531	3.5126953	-0.026611328	0.38818359	-0.8125	12.011963	0.19775391	0	0	0	0	0	0	0	0	0	0.90087891	0.099121094	0.31884766	0.15844727	0.10351563	0.056640625	0.012	39197.95	0	0	0.012
194	195	195	Category E	-0.059814453	0.53979492	-0.73193359	0.001708984	-0.4050293	0.27319336	0.03	0.012	2/6/2018	2	6	2018	4:19:20	15560	0.7	4	19	20	1547	0.051269531	3.5126953	-0.025146484	0.39086914	-0.80981445	15.302002	0.17138672	0	0	0	0	0	0	0	0	0	0.8996582	0.1003418	0.26123047	-0.034423828	0.14868164	0.077880859	0.012	39197.95	0	0	0.012
195	196	196	Category E	0.023925781	0.40795898	-0.73193359	-0.065673828	-0.39892578	0.27148438	0.03	0.012	2/6/2018	2	6	2018	4:19:20	15560	0.8	4	19	20	1559	0.051757813	3.5126953	-0.027099609	0.39501953	-0.81640625	18.241455	0.099609375	0	0	0	0	0	0	0	0	0	0.9074707	0.092529297	0.1484375	0.051025391	0.012695313	0.084472656	0.012	39197.95	0	0	0.012
196	197	197	Category E	0.11987305	0.38378906	-0.671875	-0.067871094	-0.38208008	0.28979492	0.03	0.012	2/6/2018	2	6	2018	4:19:20	15560	0.9	4	19	20	1584	0.051757813	3.5126953	-0.021728516	0.39794922	-0.80444336	20.965088	0.19458008	0	0	0	0	0	0	0	0	0	0.89794922	0.10205078	0.28857422	0.14160156	-0.014160156	0.13256836	0.012	39197.95	0	0	0.012
197	198	198	Category E	-0.047851563	0.52783203	-0.92382813	-0.062744141	-0.37231445	0.30419922	0.03	0.012	2/6/2018	2	6	2018	4:19:21	15561	0	4	19	21	1597	0.051757813	3.5126953	-0.022949219	0.40380859	-0.80859375	22.48584	0.17089844	0	0	0	0	0	0	0	0	0	0.90405273	0.095947266	0.26391602	-0.024658203	0.1237793	-0.11499023	0.012	39197.95	0	0	0.012
198	199	199	Category E	0.071777344	0.43188477	-0.81591797	-0.045898438	-0.38110352	0.28735352	0.03	0.012	2/6/2018	2	6	2018	4:19:21	15561	0.1	4	19	21	1609	0.051757813	3.5126953	-0.021240234	0.40893555	-0.81665039	23.436768	0.095703125	0	0	0	0	0	0	0	0	0	0.91357422	0.086425781	0.11669922	0.093017578	0.022705078	0.000732422	0.012	39197.95	0	0	0.012
199	200	200	Category E	-0.19189453	0.49194336	-0.87597656	-0.041259766	-0.38452148	0.29736328	0.03	0.012	2/6/2018	2	6	2018	4:19:21	15561	0.2	4	19	21	1597	0.051757813	3.5126953	-0.017822266	0.40869141	-0.80883789	23.543945	0.20410156	0	0	0	0	0	0	0	0	0	0.90649414	0.093505859	0.32421875	-0.17382813	0.083007813	-0.066894531	0.012	39197.95	0	0	0.012
200	201	201	Category E	-0.011962891	0.41992188	-0.76782227	-0.051269531	-0.38452148	0.27905273	0.03	0.012	2/6/2018	2	6	2018	4:19:21	15561	0.3	4	19	21	1584	0.051757813	3.5126953	-0.018554688	0.41040039	-0.80322266	23.390381	0.037109375	0	0	0	0	0	0	0	0	0	0.90209961	0.097900391	0.051269531	0.006591797	0.009277344	0.035400391	0.012	39197.95	0	0	0.012
201	202	202	Category E	0.035888672	0.37182617	-0.671875	-0.041748047	-0.39331055	0.27612305	0.03	0.012	2/6/2018	2	6	2018	4:19:21	15561	0.4	4	19	21	1572	0.051757813	3.5126953	-0.016845703	0.41943359	-0.81225586	22.534912	0.15722656	0	0	0	0	0	0	0	0	0	0.91430664	0.085693359	0.24072266	0.052734375	-0.047607422	0.14038086	0.012	39197.95	0	0	0.012
202	203	203	Category E	0.059814453	0.56396484	-0.97192383	-0.056640625	-0.39379883	0.29077148	0.03	0.012	2/6/2018	2	6	2018	4:19:21	15561	0.5	4	19	21	1560	0.051757813	3.5126953	-0.011230469	0.42333984	-0.80664063	20.631592	0.22802734	0	0	0	0	0	0	0	0	0	0.91113281	0.088867188	0.37670898	0.071044922	0.14038086	-0.16503906	0.012	39197.95	0	0	0.012
203	204	204	Category E	0.095947266	0.38378906	-0.76782227	-0.045898438	-0.40551758	0.27709961	0.04	0.012	2/6/2018	2	6	2018	4:19:21	15561	0.6	4	19	21	1547	0.051757813	3.5126953	-0.011962891	0.42675781	-0.80493164	18.746582	0.12182617	0	0	0	0	0	0	0	0	0	0.91113281	0.088867188	0.18798828	0.10791016	-0.04296875	0.037109375	0.012	39197.95	0	0	0.012
204	205	205	Category E	-0.10791016	0.52783203	-0.82788086	-0.047119141	-0.40820313	0.24951172	0.04	0.012	2/6/2018	2	6	2018	4:19:21	15561	0.7	4	19	21	1523	0.051757813	3.5126953	-0.014892578	0.43286133	-0.80908203	15.838867	0.1340332	0	0	0	0	0	0	0	0	0	0.91772461	0.082275391	0.20629883	-0.092773438	0.094726563	-0.018554688	0.012	39197.95	0	0	0.012
205	206	206	Category E	0.011962891	0.41992188	-0.69580078	-0.109375	-0.38476563	0.27758789	0.04	0.012	2/6/2018	2	6	2018	4:19:21	15561	0.8	4	19	21	1510	0.051757813	3.5126953	-0.009765625	0.43334961	-0.79931641	12.630615	0.10668945	0	0	0	0	0	0	0	0	0	0.90942383	0.090576172	0.13916016	0.021728516	-0.013427734	0.10351563	0.012	39197.95	0	0	0.012
206	207	207	Category E	0.071777344	0.27587891	-0.57592773	-0.094970703	-0.36206055	0.29760742	0.04	0.012	2/6/2018	2	6	2018	4:19:21	15561	0.9	4	19	21	1510	0.051757813	3.5126953	-0.006347656	0.43896484	-0.79858398	9.0861816	0.28686523	0	0	0	0	0	0	0	0	0	0.91137695	0.088623047	0.46411133	0.078125	-0.16308594	0.22265625	0.012	39197.95	0	0	0.012
207	208	208	Category E	-0.059814453	0.56396484	-0.85180664	-0.081298828	-0.36352539	0.29467773	0.04	0.012	2/6/2018	2	6	2018	4:19:22	15562	0	4	19	22	1535	0.051757813	3.5126953	-0.001953125	0.44360352	-0.80444336	5.2021484	0.14135742	0	0	0	0	0	0	0	0	0	0.91870117	0.081298828	0.22509766	-0.057617188	0.12011719	-0.047119141	0.012	39197.95	0	0	0.012
208	209	209	Category E	-0.071777344	0.43188477	-0.95996094	-0.022705078	-0.37792969	0.30273438	0.04	0.012	2/6/2018	2	6	2018	4:19:22	15562	0.1	4	19	22	1535	0.051757813	3.5126953	0.001220703	0.44580078	-0.79785156	1.2333984	0.17797852	0	0	0	0	0	0	0	0	0	0.9140625	0.0859375	0.2487793	-0.072998047	-0.013916016	-0.16186523	0.012	39197.95	0	0	0.012
209	210	210	Category E	-0.11987305	0.40795898	-0.82788086	0.008789063	-0.39550781	0.28540039	0.04	0.012	2/6/2018	2	6	2018	4:19:22	15562	0.2	4	19	22	1560	0.051757813	3.5126953	0	0.44555664	-0.80078125	2.5292969	0.12817383	0	0	0	0	0	0	0	0	0	0.91650391	0.083496094	0.18432617	-0.11962891	-0.037597656	-0.026855469	0.012	39197.95	0	0	0.012
210	211	211	Category E	-0.011962891	0.27587891	-0.59985352	0.025878906	-0.40283203	0.27148438	0.04	0.012	2/6/2018	2	6	2018	4:19:22	15562	0.3	4	19	22	1572	0.051757813	3.5126953	0.001464844	0.44604492	-0.79882813	5.9926758	0.26220703	0	0	0	0	0	0	0	0	0	0.91503906	0.084960938	0.38305664	-0.013427734	-0.17016602	0.19897461	0.012	39197.95	0	0	0.012
211	212	212	Category E	-0.11987305	0.50390625	-0.91186523	0.020996094	-0.40429688	0.28540039	0.04	0.012	2/6/2018	2	6	2018	4:19:22	15562	0.4	4	19	22	1572	0.051757813	3.5126953	0.002929688	0.44604492	-0.80029297	8.9938965	0.17553711	0	0	0	0	0	0	0	0	0	0.91625977	0.083740234	0.29199219	-0.12280273	0.057617188	-0.11132813	0.012	39197.95	0	0	0.012
212	213	213	Category E	-0.035888672	0.51586914	-0.79199219	0.039550781	-0.40063477	0.27490234	0.04	0.012	2/6/2018	2	6	2018	4:19:22	15562	0.5	4	19	22	1584	0.051757813	3.5126953	0.004150391	0.44799805	-0.80004883	11.442139	0.079101563	0	0	0	0	0	0	0	0	0	0.91699219	0.083007813	0.1159668	-0.040039063	0.067626953	0.008056641	0.012	39197.95	0	0	0.012
213	214	214	Category E	-0.19189453	0.46777344	-0.87597656	0.022460938	-0.39746094	0.27441406	0.05	0.012	2/6/2018	2	6	2018	4:19:22	15562	0.6	4	19	22	1559	0.051757813	3.5126953	0.00390625	0.45043945	-0.80126953	13.031494	0.20996094	0	0	0	0	0	0	0	0	0	0.91918945	0.080810547	0.28735352	-0.19580078	0.017089844	-0.074462891	0.012	39197.95	0	0	0.012
214	215	215	Category E	0.059814453	0.41992188	-0.58789063	-0.016845703	-0.38598633	0.29296875	0.05	0.012	2/6/2018	2	6	2018	4:19:22	15562	0.7	4	19	22	1572	0.051757813	3.5126953	0.001953125	0.45410156	-0.80566406	12.825439	0.2277832	0	0	0	0	0	0	0	0	0	0.92480469	0.075195313	0.30981445	0.057617188	-0.034179688	0.21777344	0.012	39197.95	0	0	0.012
215	216	216	Category E	-0.047851563	0.50390625	-0.89990234	-0.012451172	-0.37597656	0.29711914	0.05	0.012	2/6/2018	2	6	2018	4:19:22	15562	0.8	4	19	22	1547	0.051757813	3.5126953	0.004638672	0.4519043	-0.80371094	11.808594	0.12109375	0	0	0	0	0	0	0	0	0	0.92211914	0.077880859	0.20043945	-0.052490234	0.051757813	-0.095947266	0.012	39197.95	0	0	0.012
216	217	217	Category E	0.011962891	0.56396484	-0.92382813	0.00390625	-0.39453125	0.28613281	0.05	0.012	2/6/2018	2	6	2018	4:19:22	15562	0.9	4	19	22	1523	0.051757813	3.5126953	0.008056641	0.45043945	-0.80053711	9.0290527	0.16723633	0	0	0	0	0	0	0	0	0	0.91870117	0.081298828	0.24023438	0.003662109	0.11328125	-0.12304688	0.012	39197.95	0	0	0.012
217	218	218	Category E	-0.11987305	0.58789063	-0.80395508	-0.001464844	-0.39990234	0.27075195	0.05	0.012	2/6/2018	2	6	2018	4:19:23	15563	0	4	19	23	1535	0.051757813	3.5126953	0.010498047	0.45043945	-0.80322266	5.5239258	0.18920898	0	0	0	0	0	0	0	0	0	0.92114258	0.078857422	0.26806641	-0.13037109	0.13720703	-0.000488281	0.012	39197.95	0	0	0.012
218	219	219	Category E	0.047851563	0.35986328	-0.49194336	-0.060546875	-0.40795898	0.2644043	0.05	0.012	2/6/2018	2	6	2018	4:19:23	15563	0.1	4	19	23	1498	0.051757813	3.5126953	0.012207031	0.453125	-0.80395508	1.291748	0.32763672	0	0	0	0	0	0	0	0	0	0.9230957	0.076904297	0.44091797	0.035400391	-0.093261719	0.31201172	0.012	39197.95	0	0	0.012
219	220	220	Category E	0	0.49194336	-0.89990234	-0.067626953	-0.40185547	0.25830078	0.05	0.012	2/6/2018	2	6	2018	4:19:23	15563	0.2	4	19	23	1523	0.051757813	3.5126953	0.011474609	0.453125	-0.80297852	3.6865234	0.10473633	0	0	0	0	0	0	0	0	0	0.92211914	0.077880859	0.14697266	-0.011474609	0.038574219	-0.096679688	0.012	39197.95	0	0	0.012
220	221	221	Category E	0.10791016	0.50390625	-0.75585938	-0.064941406	-0.40893555	0.25415039	0.05	0.012	2/6/2018	2	6	2018	4:19:23	15563	0.3	4	19	23	1535	0.051757813	3.5126953	0.016601563	0.45288086	-0.79858398	8.7028809	0.11254883	0	0	0	0	0	0	0	0	0	0.91821289	0.081787109	0.18457031	0.091064453	0.05078125	0.042724609	0.012	39197.95	0	0	0.012
221	222	222	Category E	-0.059814453	0.44384766	-0.85180664	-0.071533203	-0.40234375	0.26513672	0.05	0.012	2/6/2018	2	6	2018	4:19:23	15563	0.4	4	19	23	1535	0.051757813	3.5126953	0.022949219	0.45458984	-0.79956055	13.256836	0.098388672	0	0	0	0	0	0	0	0	0	0.92016602	0.079833984	0.14599609	-0.082763672	-0.010742188	-0.052001953	0.012	39197.95	0	0	0.012
222	223	223	Category E	0.059814453	0.55175781	-0.70776367	-0.11132813	-0.37695313	0.27758789	0.05	0.012	2/6/2018	2	6	2018	4:19:23	15563	0.5	4	19	23	1559	0.051757813	3.5126953	0.027587891	0.45605469	-0.80151367	16.160645	0.13769531	0	0	0	0	0	0	0	0	0	0.92260742	0.077392578	0.22143555	0.032226563	0.095458984	0.09375	0.012	39197.95	0	0	0.012
223	224	224	Category E	0.17993164	0.34790039	-0.91186523	-0.12133789	-0.35546875	0.29907227	0.06	0.012	2/6/2018	2	6	2018	4:19:23	15563	0.6	4	19	23	1535	0.051757813	3.5126953	0.029541016	0.45556641	-0.79663086	19.296875	0.21777344	0	0	0	0	0	0	0	0	0	0.91821289	0.081787109	0.37304688	0.15014648	-0.10766602	-0.11499023	0.012	39197.95	0	0	0.012
224	225	225	Category E	0.19189453	0.46777344	-0.89990234	-0.12084961	-0.37695313	0.26806641	0.06	0.012	2/6/2018	2	6	2018	4:19:23	15563	0.7	4	19	23	1523	0.051757813	3.5126953	0.029052734	0.4543457	-0.79321289	21.772461	0.19482422	0	0	0	0	0	0	0	0	0	0.91479492	0.085205078	0.28222656	0.16259766	0.013183594	-0.10644531	0.012	39197.95	0	0	0.012
225	226	226	Category E	-0.059814453	0.46777344	-0.85180664	-0.12158203	-0.37866211	0.27734375	0.06	0.012	2/6/2018	2	6	2018	4:19:23	15563	0.8	4	19	23	1523	0.051757813	3.5126953	0.034179688	0.45703125	-0.79394531	22.814453	0.11083984	0	0	0	0	0	0	0	0	0	0.91699219	0.083007813	0.16235352	-0.093994141	0.010498047	-0.057617188	0.012	39197.95	0	0	0.012
226	227	227	Category E	0.20385742	0.29980469	-0.58789063	-0.16674805	-0.39477539	0.23388672	0.06	0.012	2/6/2018	2	6	2018	4:19:23	15563	0.9	4	19	23	1535	0.051757813	3.5126953	0.038330078	0.45776367	-0.79980469	21.753906	0.31176758	0	0	0	0	0	0	0	0	0	0.92260742	0.077392578	0.53540039	0.1652832	-0.15795898	0.21191406	0.012	39197.95	0	0	0.012
227	228	228	Category E	0.26391602	0.45581055	-0.79199219	-0.14501953	-0.41015625	0.22290039	0.06	0.012	2/6/2018	2	6	2018	4:19:24	15564	0	4	19	24	1560	0.051757813	3.5126953	0.042724609	0.45898438	-0.79882813	20.154785	0.22094727	0	0	0	0	0	0	0	0	0	0.92236328	0.077636719	0.23120117	0.22094727	-0.003173828	0.006835938	0.012	39197.95	0	0	0.012
228	229	229	Category E	0.31176758	0.47998047	-0.87597656	-0.14477539	-0.3996582	0.22924805	0.06	0.012	2/6/2018	2	6	2018	4:19:24	15564	0.1	4	19	24	1584	0.051757813	3.5126953	0.044921875	0.45751953	-0.79663086	18.705566	0.27880859	0	0	0	0	0	0	0	0	0	0.91992188	0.080078125	0.36791992	0.26660156	0.022216797	-0.079101563	0.012	39197.95	0	0	0.012
229	230	230	Category E	0.14379883	0.44384766	-0.77978516	-0.11499023	-0.40454102	0.24291992	0.06	0.012	2/6/2018	2	6	2018	4:19:24	15564	0.2	4	19	24	1572	0.051757813	3.5126953	0.048095703	0.45532227	-0.79345703	15.404541	0.097167969	0	0	0	0	0	0	0	0	0	0.91625977	0.083740234	0.12109375	0.095458984	-0.011474609	0.013671875	0.012	39197.95	0	0	0.012
230	231	231	Category E	-0.095947266	0.40795898	-0.7199707	-0.16503906	-0.3984375	0.22875977	0.06	0.012	2/6/2018	2	6	2018	4:19:24	15564	0.3	4	19	24	1535	0.051757813	3.5126953	0.054443359	0.45654297	-0.79418945	10.166748	0.17480469	0	0	0	0	0	0	0	0	0	0.91772461	0.082275391	0.2734375	-0.15039063	-0.048583984	0.07421875	0.012	39197.95	0	0	0.012
231	232	232	Category E	0.2277832	0.34790039	-0.63598633	-0.17016602	-0.37060547	0.25219727	0.06	0.012	2/6/2018	2	6	2018	4:19:24	15564	0.4	4	19	24	1523	0.051757813	3.5126953	0.057128906	0.45629883	-0.79614258	5.0217285	0.2578125	0	0	0	0	0	0	0	0	0	0.91943359	0.080566406	0.43896484	0.17041016	-0.10839844	0.16015625	0.012	39197.95	0	0	0.012
232	233	233	Category E	0.16796875	0.41992188	-0.80395508	-0.12597656	-0.36962891	0.27636719	0.06	0.012	2/6/2018	2	6	2018	4:19:24	15564	0.5	4	19	24	1523	0.051757813	3.5126953	0.055908203	0.45532227	-0.796875	0.69433594	0.11767578	0	0	0	0	0	0	0	0	0	0.91943359	0.080566406	0.15429688	0.11181641	-0.035400391	-0.006835938	0.012	39197.95	0	0	0.012
233	234	234	Category E	0.035888672	0.37182617	-0.79199219	-0.062988281	-0.39575195	0.28540039	0.07	0.012	2/6/2018	2	6	2018	4:19:24	15564	0.6	4	19	24	1523	0.051269531	3.5126953	0.058105469	0.45288086	-0.79248047	4.6032715	0.084228516	0	0	0	0	0	0	0	0	0	0.91479492	0.085205078	0.10424805	-0.022216797	-0.081054688	0.000488281	0.012	39197.95	0	0	0.012
234	235	235	Category E	-0.15576172	0.39599609	-0.95996094	-0.007568359	-0.40209961	0.2746582	0.07	0.012	2/6/2018	2	6	2018	4:19:24	15564	0.7	4	19	24	1547	0.051269531	3.5126953	0.057373047	0.45288086	-0.79296875	10.584961	0.27661133	0	0	0	0	0	0	0	0	0	0.91503906	0.084960938	0.43701172	-0.21313477	-0.056884766	-0.16674805	0.012	39197.95	0	0	0.012
235	236	236	Category E	0.11987305	0.38378906	-0.65991211	0.011474609	-0.41064453	0.26806641	0.07	0.012	2/6/2018	2	6	2018	4:19:24	15564	0.8	4	19	24	1572	0.051269531	3.5126953	0.059814453	0.453125	-0.79467773	16.196045	0.16308594	0	0	0	0	0	0	0	0	0	0.91674805	0.083251953	0.26416016	0.059814453	-0.069335938	0.13476563	0.012	39197.95	0	0	0.012
236	237	237	Category E	-0.011962891	0.57592773	-1.0197754	0.049560547	-0.41503906	0.26489258	0.07	0.012	2/6/2018	2	6	2018	4:19:24	15564	0.9	4	19	24	1547	0.051269531	3.5126953	0.060546875	0.45507813	-0.79638672	20.329102	0.26391602	0	0	0	0	0	0	0	0	0	0.91918945	0.080810547	0.41674805	-0.072509766	0.12060547	-0.22338867	0.012	39197.95	0	0	0.012
237	238	238	Category E	0.13183594	0.46777344	-0.83984375	0.057128906	-0.41479492	0.27319336	0.07	0.012	2/6/2018	2	6	2018	4:19:25	15565	0	4	19	25	1560	0.051269531	3.5126953	0.060302734	0.45703125	-0.79589844	23.886475	0.084472656	0	0	0	0	0	0	0	0	0	0.91967773	0.080322266	0.12597656	0.071289063	0.010498047	-0.043701172	0.012	39197.95	0	0	0.012
238	239	239	Category E	-0.071777344	0.31176758	-0.85180664	0.044677734	-0.42358398	0.25439453	0.07	0.012	2/6/2018	2	6	2018	4:19:25	15565	0.1	4	19	25	1560	0.051269531	3.5126953	0.060791016	0.45581055	-0.79394531	28.145508	0.20410156	0	0	0	0	0	0	0	0	0	0.91772461	0.082275391	0.33447266	-0.13256836	-0.14404297	-0.057617188	0.012	39197.95	0	0	0.012
239	240	240	Category E	-0.023925781	0.34790039	-0.56396484	0.012207031	-0.41333008	0.26782227	0.07	0.012	2/6/2018	2	6	2018	4:19:25	15565	0.2	4	19	25	1523	0.051269531	3.5126953	0.060546875	0.45703125	-0.79516602	30.290039	0.26928711	0	0	0	0	0	0	0	0	0	0.91918945	0.080810547	0.42504883	-0.084472656	-0.10913086	0.23120117	0.012	39197.95	0	0	0.012
240	241	241	Category E	-0.023925781	0.75585938	-1.0917969	0.014648438	-0.39282227	0.28369141	0.07	0.012	2/6/2018	2	6	2018	4:19:25	15565	0.3	4	19	25	1572	0.051269531	3.5126953	0.063476563	0.45703125	-0.79418945	29.914795	0.43041992	0	0	0	0	0	0	0	0	0	0.91845703	0.081542969	0.68359375	-0.087402344	0.29858398	-0.29736328	0.012	39197.95	0	0	0.012
241	242	242	Category E	0.17993164	0.56396484	-0.87597656	0.025146484	-0.41796875	0.26513672	0.07	0.012	2/6/2018	2	6	2018	4:19:25	15565	0.4	4	19	25	1584	0.051269531	3.5126953	0.062988281	0.45703125	-0.79321289	27.962158	0.1784668	0	0	0	0	0	0	0	0	0	0.91748047	0.082519531	0.30639648	0.11669922	0.10668945	-0.082519531	0.012	39197.95	0	0	0.012
242	243	243	Category E	-0.059814453	0.51586914	-0.7199707	0.040771484	-0.40844727	0.27807617	0.07	0.012	2/6/2018	2	6	2018	4:19:25	15565	0.5	4	19	25	1597	0.051269531	3.5126953	0.065185547	0.45703125	-0.79345703	24.700195	0.15649414	0	0	0	0	0	0	0	0	0	0.91821289	0.081787109	0.25732422	-0.125	0.05859375	0.073486328	0.012	39197.95	0	0	0.012
243	244	244	Category E	-0.095947266	0.43188477	-0.73193359	-0.005371094	-0.39941406	0.2890625	0.08	0.012	2/6/2018	2	6	2018	4:19:25	15565	0.6	4	19	25	1621	0.051269531	3.5126953	0.065917969	0.45556641	-0.79125977	20.799805	0.17407227	0	0	0	0	0	0	0	0	0	0.9152832	0.084716797	0.24487305	-0.16186523	-0.023681641	0.059326172	0.012	39197.95	0	0	0.012
244	245	245	Category E	0.14379883	0.40795898	-0.53979492	-0.015869141	-0.3984375	0.27954102	0.08	0.012	2/6/2018	2	6	2018	4:19:25	15565	0.7	4	19	25	1597	0.051269531	3.5126953	0.065673828	0.45605469	-0.79052734	15.655029	0.26708984	0	0	0	0	0	0	0	0	0	0.91503906	0.084960938	0.37695313	0.077880859	-0.048095703	0.25073242	0.012	39197.95	0	0	0.012
245	246	246	Category E	0.15576172	0.59985352	-1.0078125	0.001953125	-0.39428711	0.28930664	0.08	0.012	2/6/2018	2	6	2018	4:19:25	15565	0.8	4	19	25	1572	0.051269531	3.5126953	0.065429688	0.45581055	-0.79150391	10.108154	0.27490234	0	0	0	0	0	0	0	0	0	0.91577148	0.084228516	0.45043945	0.090087891	0.14379883	-0.21606445	0.012	39197.95	0	0	0.012
246	247	247	Category E	0.26391602	0.45581055	-0.75585938	0.008056641	-0.40527344	0.27709961	0.08	0.012	2/6/2018	2	6	2018	4:19:25	15565	0.9	4	19	25	1547	0.051269531	3.5126953	0.067382813	0.45605469	-0.79003906	4.8737793	0.19921875	0	0	0	0	0	0	0	0	0	0.91479492	0.085205078	0.23095703	0.19628906	-0.000244141	0.034179688	0.012	39197.95	0	0	0.012
247	248	248	Category E	0.13183594	0.44384766	-0.73193359	-0.010742188	-0.39672852	0.2890625	0.08	0.012	2/6/2018	2	6	2018	4:19:26	15566	0	4	19	26	1547	0.051269531	3.5126953	0.066894531	0.45751953	-0.79467773	0.74414063	0.091064453	0	0	0	0	0	0	0	0	0	0.91943359	0.080566406	0.14111328	0.064697266	-0.013671875	0.062744141	0.012	39197.95	0	0	0.012
248	249	249	Category E	-0.059814453	0.43188477	-0.83984375	-0.047607422	-0.4050293	0.26049805	0.08	0.012	2/6/2018	2	6	2018	4:19:26	15566	0.1	4	19	26	1572	0.051269531	3.5126953	0.068359375	0.45654297	-0.79492188	2.670166	0.13818359	0	0	0	0	0	0	0	0	0	0.91943359	0.080566406	0.19799805	-0.12817383	-0.024658203	-0.044677734	0.012	39197.95	0	0	0.012
249	250	250	Category E	0.083984375	0.41992188	-0.73193359	-0.060058594	-0.39599609	0.26660156	0.08	0.012	2/6/2018	2	6	2018	4:19:26	15566	0.2	4	19	26	1597	0.051269531	3.5126953	0.068115234	0.45654297	-0.79394531	5.6821289	0.073730469	0	0	0	0	0	0	0	0	0	0.91845703	0.081542969	0.11450195	0.015625	-0.036621094	0.062011719	0.012	39197.95	0	0	0.012
250	251	251	Category E	0.059814453	0.37182617	-0.98388672	-0.037841797	-0.37573242	0.30688477	0.08	0.012	2/6/2018	2	6	2018	4:19:26	15566	0.3	4	19	26	1597	0.051269531	3.5126953	0.071777344	0.45629883	-0.79199219	8.2714844	0.20996094	0	0	0	0	0	0	0	0	0	0.91674805	0.083251953	0.28833008	-0.011962891	-0.084472656	-0.19165039	0.012	39197.95	0	0	0.012
251	252	252	Category E	0.035888672	0.49194336	-0.89990234	-0.028808594	-0.39355469	0.2824707	0.08	0.012	2/6/2018	2	6	2018	4:19:26	15566	0.4	4	19	26	1597	0.051269531	3.5126953	0.071533203	0.45898438	-0.79638672	9.848877	0.11425781	0	0	0	0	0	0	0	0	0	0.921875	0.078125	0.17211914	-0.035644531	0.032714844	-0.10327148	0.012	39197.95	0	0	0.012
252	253	253	Category E	-0.035888672	0.50390625	-0.86376953	0.0078125	-0.38354492	0.29345703	0.08	0.012	2/6/2018	2	6	2018	4:19:26	15566	0.5	4	19	26	1560	0.051269531	3.5126953	0.073730469	0.45898438	-0.79589844	10.064697	0.13623047	0	0	0	0	0	0	0	0	0	0.92163086	0.078369141	0.22216797	-0.10961914	0.044677734	-0.067626953	0.012	39197.95	0	0	0.012
253	254	254	Category E	-0.15576172	0.56396484	-0.91186523	-0.000488281	-0.38720703	0.2956543	0.09	0.012	2/6/2018	2	6	2018	4:19:26	15566	0.6	4	19	26	1510	0.051269531	3.5126953	0.074707031	0.45825195	-0.79589844	9.8457031	0.27880859	0	0	0	0	0	0	0	0	0	0.92138672	0.078613281	0.45214844	-0.23046875	0.10546875	-0.11572266	0.012	39197.95	0	0	0.012
254	255	255	Category E	0.095947266	0.31176758	-0.70776367	0.011474609	-0.38745117	0.29248047	0.09	0.012	2/6/2018	2	6	2018	4:19:26	15566	0.7	4	19	26	1523	0.051269531	3.5126953	0.076171875	0.45776367	-0.79443359	10.358643	0.17114258	0	0	0	0	0	0	0	0	0	0.92016602	0.079833984	0.25244141	0.01953125	-0.14599609	0.086669922	0.012	39197.95	0	0	0.012
255	256	256	Category E	0.13183594	0.37182617	-0.58789063	-0.022460938	-0.38305664	0.29394531	0.09	0.012	2/6/2018	2	6	2018	4:19:26	15566	0.8	4	19	26	1523	0.051269531	3.5126953	0.075927734	0.45825195	-0.79541016	11.187744	0.23168945	0	0	0	0	0	0	0	0	0	0.92138672	0.078613281	0.35009766	0.055664063	-0.086425781	0.20751953	0.012	39197.95	0	0	0.012
256	257	257	Category E	0.11987305	0.51586914	-1.0197754	-0.040039063	-0.37915039	0.28857422	0.09	0.012	2/6/2018	2	6	2018	4:19:26	15566	0.9	4	19	26	1535	0.051269531	3.5126953	0.076416016	0.45849609	-0.79467773	12.645996	0.23583984	0	0	0	0	0	0	0	0	0	0.92089844	0.079101563	0.32519531	0.043212891	0.057128906	-0.22485352	0.012	39197.95	0	0	0.012
257	258	258	Category E	0.13183594	0.55175781	-0.80395508	-0.048095703	-0.39453125	0.28613281	0.09	0.012	2/6/2018	2	6	2018	4:19:27	15567	0	4	19	27	1609	0.051269531	3.5126953	0.076904297	0.45825195	-0.79272461	14.57251	0.10888672	0	0	0	0	0	0	0	0	0	0.91894531	0.081054688	0.15942383	0.0546875	0.093261719	-0.010986328	0.012	39197.95	0	0	0.012
258	259	259	Category E	-0.13183594	0.47998047	-0.79199219	-0.10180664	-0.38012695	0.26074219	0.09	0.012	2/6/2018	2	6	2018	4:19:27	15567	0.1	4	19	27	1609	0.051269531	3.5126953	0.075927734	0.45629883	-0.79272461	17.270752	0.20922852	0	0	0	0	0	0	0	0	0	0.91796875	0.08203125	0.23242188	-0.20776367	0.0234375	0.000732422	0.012	39197.95	0	0	0.012
259	260	260	Category E	0.17993164	0.34790039	-0.61181641	-0.15405273	-0.37011719	0.27490234	0.09	0.012	2/6/2018	2	6	2018	4:19:27	15567	0.2	4	19	27	1621	0.051269531	3.5126953	0.077148438	0.45654297	-0.79370117	20.688965	0.23535156	0	0	0	0	0	0	0	0	0	0.91894531	0.081054688	0.39331055	0.10253906	-0.10864258	0.18188477	0.012	39197.95	0	0	0.012
260	261	261	Category E	0.23999023	0.51586914	-0.91186523	-0.1484375	-0.34375	0.28540039	0.09	0.012	2/6/2018	2	6	2018	4:19:27	15567	0.3	4	19	27	1597	0.051269531	3.5126953	0.077880859	0.45629883	-0.79467773	24.033203	0.20849609	0	0	0	0	0	0	0	0	0	0.91967773	0.080322266	0.33837891	0.16186523	0.059326172	-0.11694336	0.012	39197.95	0	0	0.012
261	262	262	Category E	0.25195313	0.46777344	-0.85180664	-0.14331055	-0.35327148	0.29248047	0.09	0.012	2/6/2018	2	6	2018	4:19:27	15567	0.4	4	19	27	1547	0.051269531	3.5126953	0.077880859	0.45507813	-0.79467773	27.806396	0.18334961	0	0	0	0	0	0	0	0	0	0.91918945	0.080810547	0.2434082	0.17382813	0.012451172	-0.056884766	0.012	39197.95	0	0	0.012
262	263	263	Category E	-0.023925781	0.47998047	-0.69580078	-0.16381836	-0.37255859	0.26611328	0.09	0.012	2/6/2018	2	6	2018	4:19:27	15567	0.5	4	19	27	1535	0.051269531	3.5126953	0.077392578	0.45507813	-0.79467773	30.875488	0.14379883	0	0	0	0	0	0	0	0	0	0.91918945	0.080810547	0.2253418	-0.10131836	0.024658203	0.098876953	0.012	39197.95	0	0	0.012
263	264	264	Category E	-0.035888672	0.39599609	-0.49194336	-0.22241211	-0.36035156	0.22802734	0.1	0.012	2/6/2018	2	6	2018	4:19:27	15567	0.6	4	19	27	1523	0.051269531	3.5126953	0.076416016	0.453125	-0.79589844	32.69458	0.32910156	0	0	0	0	0	0	0	0	0	0.91894531	0.081054688	0.47363281	-0.11230469	-0.057128906	0.30395508	0.012	39197.95	0	0	0.012
264	265	265	Category E	0.20385742	0.61181641	-0.91186523	-0.20654297	-0.38183594	0.22558594	0.1	0.012	2/6/2018	2	6	2018	4:19:27	15567	0.7	4	19	27	1547	0.051269531	3.5126953	0.074951172	0.45385742	-0.79663086	32.982178	0.23388672	0	0	0	0	0	0	0	0	0	0.92016602	0.079833984	0.40161133	0.12866211	0.15771484	-0.11499023	0.012	39197.95	0	0	0.012
265	266	266	Category E	0.37182617	0.49194336	-1.0319824	-0.1809082	-0.38476563	0.22851563	0.1	0.012	2/6/2018	2	6	2018	4:19:27	15567	0.8	4	19	27	1559	0.051269531	3.5126953	0.072998047	0.45605469	-0.79663086	33.28833	0.3815918	0	0	0	0	0	0	0	0	0	0.92089844	0.079101563	0.56933594	0.29858398	0.035644531	-0.23510742	0.012	39197.95	0	0	0.012
266	267	267	Category E	0.20385742	0.44384766	-0.76782227	-0.16772461	-0.36572266	0.24902344	0.1	0.012	2/6/2018	2	6	2018	4:19:27	15567	0.9	4	19	27	1559	0.051269531	3.5126953	0.074951172	0.45507813	-0.7956543	31.312744	0.13232422	0	0	0	0	0	0	0	0	0	0.91967773	0.080322266	0.16796875	0.12890625	-0.011230469	0.027832031	0.012	39197.95	0	0	0.012
267	268	268	Category E	0.10791016	0.49194336	-0.7199707	-0.22583008	-0.36108398	0.23388672	0.1	0.012	2/6/2018	2	6	2018	4:19:28	15568	0	4	19	28	1547	0.051269531	3.5126953	0.071289063	0.45629883	-0.79785156	26.92749	0.093017578	0	0	0	0	0	0	0	0	0	0.921875	0.078125	0.14990234	0.036376953	0.035400391	0.077880859	0.012	39197.95	0	0	0.012
268	269	269	Category E	0.21582031	0.26391602	-0.51586914	-0.25268555	-0.34301758	0.22924805	0.1	0.012	2/6/2018	2	6	2018	4:19:28	15568	0.111	4	19	28	1535	0.051269531	3.5126953	0.067871094	0.45581055	-0.79589844	21.801758	0.37036133	0	0	0	0	0	0	0	0	0	0.91967773	0.080322266	0.61987305	0.14770508	-0.19189453	0.2800293	0.012	39197.95	0	0	0.012
269	270	270	Category E	0.2878418	0.51586914	-0.83984375	-0.25170898	-0.32983398	0.24560547	0.1	0.012	2/6/2018	2	6	2018	4:19:28	15568	0.222	4	19	28	1547	0.051269531	3.5126953	0.065917969	0.45458984	-0.79199219	16.459473	0.23486328	0	0	0	0	0	0	0	0	0	0.91552734	0.084472656	0.33056641	0.22167969	0.061035156	-0.047607422	0.012	39197.95	0	0	0.012
270	271	271	Category E	0.27587891	0.40795898	-0.79199219	-0.20556641	-0.36254883	0.23535156	0.1	0.012	2/6/2018	2	6	2018	4:19:28	15568	0.333	4	19	28	1584	0.051269531	3.5126953	0.06640625	0.4543457	-0.79394531	10.848389	0.21435547	0	0	0	0	0	0	0	0	0	0.91723633	0.082763672	0.2578125	0.20922852	-0.046386719	0.001953125	0.012	39197.95	0	0	0.012
271	272	272	Category E	-0.035888672	0.41992188	-0.91186523	-0.17626953	-0.37768555	0.23852539	0.1	0.012	2/6/2018	2	6	2018	4:19:28	15568	0.444	4	19	28	1584	0.051513672	3.4772461	0.069335938	0.4543457	-0.79492188	3.5019531	0.16088867	0	0	0	0	0	0	0	0	0	0.91821289	0.081787109	0.2565918	-0.10522461	-0.034423828	-0.11669922	0.012	39197.95	0	0	0.012
272	273	273	Category E	0.23999023	0.37182617	-0.68383789	-0.15014648	-0.39111328	0.25512695	0.1	0.012	2/6/2018	2	6	2018	4:19:28	15568	0.555	4	19	28	1584	0.051513672	3.4772461	0.066894531	0.45458984	-0.79638672	2.6340332	0.22216797	0	0	0	0	0	0	0	0	0	0.91943359	0.080566406	0.36816406	0.17285156	-0.082763672	0.11254883	0.012	39197.95	0	0	0.012
273	274	274	Category E	0.071777344	0.49194336	-0.79199219	-0.096679688	-0.3996582	0.25952148	0.11	0.012	2/6/2018	2	6	2018	4:19:28	15568	0.666	4	19	28	1535	0.051513672	3.4772461	0.064453125	0.4543457	-0.79516602	6.942627	0.038085938	0	0	0	0	0	0	0	0	0	0.91821289	0.081787109	0.047851563	0.007080078	0.037353516	0.003173828	0.012	39197.95	0	0	0.012
274	275	275	Category E	0.13183594	0.55175781	-0.87597656	-0.078613281	-0.39892578	0.26806641	0.11	0.012	2/6/2018	2	6	2018	4:19:28	15568	0.777	4	19	28	1498	0.051513672	3.4772461	0.066650391	0.45458984	-0.79272461	10.34668	0.14331055	0	0	0	0	0	0	0	0	0	0.91625977	0.083740234	0.24511719	0.064941406	0.096923828	-0.083007813	0.012	39197.95	0	0	0.012
275	276	276	Category E	0.083984375	0.56396484	-0.85180664	-0.028076172	-0.41674805	0.25512695	0.11	0.012	2/6/2018	2	6	2018	4:19:28	15568	0.888	4	19	28	1498	0.051513672	3.4772461	0.071044922	0.45605469	-0.79321289	14.383789	0.12304688	0	0	0	0	0	0	0	0	0	0.91772461	0.082275391	0.17895508	0.012695313	0.10766602	-0.058349609	0.012	39197.95	0	0	0.012
276	277	277	Category E	0.095947266	0.53979492	-0.63598633	-0.063476563	-0.40063477	0.26123047	0.11	0.012	2/6/2018	2	6	2018	4:19:29	15569	0	4	19	29	1486	0.051513672	3.4772461	0.071777344	0.45727539	-0.79589844	17.522949	0.18164063	0	0	0	0	0	0	0	0	0	0.92089844	0.079101563	0.26660156	0.023925781	0.082275391	0.15991211	0.012	39197.95	0	0	0.012
277	278	278	Category E	-0.011962891	0.44384766	-0.77978516	-0.076904297	-0.3659668	0.29980469	0.11	0.012	2/6/2018	2	6	2018	4:19:29	15569	0.1	4	19	29	1523	0.051513672	3.4772461	0.072021484	0.45532227	-0.79272461	18.344238	0.0859375	0	0	0	0	0	0	0	0	0	0.91699219	0.083007813	0.10864258	-0.083984375	-0.011474609	0.012939453	0.012	39197.95	0	0	0.012
278	279	279	Category E	0.059814453	0.51586914	-0.89990234	-0.088378906	-0.38793945	0.26879883	0.11	0.012	2/6/2018	2	6	2018	4:19:29	15569	0.2	4	19	29	1523	0.051513672	3.4772461	0.070556641	0.4543457	-0.7902832	18.419922	0.12597656	0	0	0	0	0	0	0	0	0	0.91430664	0.085693359	0.18164063	-0.010742188	0.061279297	-0.109375	0.012	39197.95	0	0	0.012
279	280	280	Category E	0.035888672	0.50390625	-0.80395508	-0.072509766	-0.38574219	0.28149414	0.11	0.012	2/6/2018	2	6	2018	4:19:29	15569	0.3	4	19	29	1523	0.051513672	3.4772461	0.072509766	0.45581055	-0.7890625	18.771484	0.062255859	0	0	0	0	0	0	0	0	0	0.9140625	0.0859375	0.099365234	-0.036621094	0.047851563	-0.014648438	0.012	39197.95	0	0	0.012
280	281	281	Category E	-0.047851563	0.40795898	-0.68383789	-0.10083008	-0.39941406	0.26342773	0.11	0.012	2/6/2018	2	6	2018	4:19:29	15569	0.4	4	19	29	1523	0.051513672	3.4772461	0.075195313	0.45825195	-0.79394531	19.644287	0.17260742	0	0	0	0	0	0	0	0	0	0.91967773	0.080322266	0.28344727	-0.12304688	-0.050292969	0.11010742	0.012	39197.95	0	0	0.012
281	282	282	Category E	0.20385742	0.38378906	-0.70776367	-0.082275391	-0.40600586	0.25390625	0.11	0.012	2/6/2018	2	6	2018	4:19:29	15569	0.5	4	19	29	1510	0.051513672	3.4772461	0.077880859	0.45361328	-0.79003906	18.591553	0.16577148	0	0	0	0	0	0	0	0	0	0.91455078	0.085449219	0.27807617	0.12573242	-0.069824219	0.082275391	0.012	39197.95	0	0	0.012
282	283	283	Category E	0.11987305	0.44384766	-0.77978516	-0.088867188	-0.39770508	0.26147461	0.11	0.012	2/6/2018	2	6	2018	4:19:29	15569	0.6	4	19	29	1510	0.051513672	3.4772461	0.078613281	0.45117188	-0.7890625	16.877686	0.042724609	0	0	0	0	0	0	0	0	0	0.91235352	0.087646484	0.058105469	0.041015625	-0.007324219	0.009277344	0.012	39197.95	0	0	0.012
283	284	284	Category E	0.083984375	0.41992188	-0.7199707	-0.041748047	-0.41113281	0.26269531	0.12	0.012	2/6/2018	2	6	2018	4:19:29	15569	0.7	4	19	29	1535	0.051513672	3.4772461	0.082275391	0.44946289	-0.79003906	15.139404	0.075927734	0	0	0	0	0	0	0	0	0	0.91259766	0.087402344	0.10131836	0.001464844	-0.029541016	0.070068359	0.012	39197.95	0.001	-78.77	0.012
284	285	285	Category E	-0.13183594	0.50390625	-0.89990234	-0.046630859	-0.41113281	0.25537109	0.12	0.012	2/6/2018	2	6	2018	4:19:29	15569	0.8	4	19	29	1535	0.051513672	3.4772461	0.086181641	0.44897461	-0.79077148	14.628906	0.24975586	0	0	0	0	0	0	0	0	0	0.91357422	0.086425781	0.38183594	-0.21801758	0.0546875	-0.10888672	0.012	39197.95	0.001	-78.77	0.012
285	286	286	Category E	0.16796875	0.44384766	-0.57592773	-0.058105469	-0.38964844	0.27441406	0.12	0.012	2/6/2018	2	6	2018	4:19:29	15569	0.9	4	19	29	1535	0.051513672	3.4772461	0.087158203	0.44848633	-0.79370117	14.036133	0.23242188	0	0	0	0	0	0	0	0	0	0.91601563	0.083984375	0.3034668	0.080566406	-0.004638672	0.21777344	0.012	39197.95	0.001	-78.77	0.012
286	287	287	Category E	0.035888672	0.38378906	-0.94799805	-0.057861328	-0.37695313	0.29321289	0.12	0.012	2/6/2018	2	6	2018	4:19:30	15570	0	4	19	30	1560	0.051513672	3.4772461	0.088134766	0.44580078	-0.79077148	12.702393	0.17675781	0	0	0	0	0	0	0	0	0	0.91210938	0.087890625	0.27148438	-0.052246094	-0.062011719	-0.15698242	0.012	39197.95	0.001	-78.77	0.012
287	288	288	Category E	0.059814453	0.50390625	-0.87597656	-0.057373047	-0.40991211	0.26220703	0.12	0.012	2/6/2018	2	6	2018	4:19:30	15570	0.1	4	19	30	1560	0.051513672	3.4772461	0.087890625	0.44506836	-0.79125977	11.602783	0.10668945	0	0	0	0	0	0	0	0	0	0.91210938	0.087890625	0.17163086	-0.028076172	0.05859375	-0.084472656	0.012	39197.95	0.001	-78.77	0.012
288	289	289	Category E	-0.095947266	0.41992188	-0.87597656	-0.036376953	-0.39453125	0.27514648	0.12	0.012	2/6/2018	2	6	2018	4:19:30	15570	0.2	4	19	30	1634	0.051513672	3.4772461	0.089111328	0.44384766	-0.79150391	10.774414	0.20483398	0	0	0	0	0	0	0	0	0	0.91210938	0.087890625	0.29345703	-0.18505859	-0.023925781	-0.084228516	0.012	39197.95	0.001	-78.77	0.012
289	290	290	Category E	0.16796875	0.38378906	-0.671875	-0.063476563	-0.39941406	0.26245117	0.12	0.012	2/6/2018	2	6	2018	4:19:30	15570	0.3	4	19	30	1646	0.051513672	3.4772461	0.092773438	0.44384766	-0.79101563	10.367188	0.15307617	0	0	0	0	0	0	0	0	0	0.91186523	0.088134766	0.25439453	0.074951172	-0.060058594	0.11914063	0.012	39197.95	0.001	-78.77	0.012
290	291	291	Category E	-0.023925781	0.49194336	-0.94799805	-0.041503906	-0.41650391	0.25952148	0.12	0.012	2/6/2018	2	6	2018	4:19:30	15570	0.4	4	19	30	1621	0.051513672	3.4772461	0.094970703	0.44335938	-0.79125977	9.0446777	0.20239258	0	0	0	0	0	0	0	0	0	0.91210938	0.087890625	0.32397461	-0.11889648	0.048339844	-0.15649414	0.012	39197.95	0.001	-78.77	0.012
291	292	292	Category E	0.047851563	0.51586914	-0.87597656	-0.03515625	-0.40722656	0.26098633	0.12	0.012	2/6/2018	2	6	2018	4:19:30	15570	0.5	4	19	30	1621	0.051513672	3.4772461	0.097412109	0.44360352	-0.78881836	8.4848633	0.12329102	0	0	0	0	0	0	0	0	0	0.91040039	0.089599609	0.20874023	-0.049560547	0.072021484	-0.086914063	0.012	39197.95	0.001	-78.77	0.012
292	293	293	Category E	0.047851563	0.44384766	-0.79199219	-0.001464844	-0.40771484	0.27294922	0.12	0.012	2/6/2018	2	6	2018	4:19:30	15570	0.6	4	19	30	1572	0.051513672	3.4772461	0.099609375	0.44213867	-0.78710938	8.7460938	0.052001953	0	0	0	0	0	0	0	0	0	0.90844727	0.091552734	0.058105469	-0.051757813	0.001464844	-0.004638672	0.012	39197.95	0.001	-78.77	0.012
293	294	294	Category E	-0.071777344	0.44384766	-0.76782227	-0.019287109	-0.40991211	0.27539063	0.13	0.012	2/6/2018	2	6	2018	4:19:30	15570	0.7	4	19	30	1560	0.051513672	3.4772461	0.10302734	0.44091797	-0.78588867	9.3708496	0.17578125	0	0	0	0	0	0	0	0	0	0.90698242	0.093017578	0.19580078	-0.17480469	0.002685547	0.018066406	0.012	39197.95	0.001	-78.77	0.012
294	295	295	Category E	0.035888672	0.45581055	-0.671875	-0.034912109	-0.38549805	0.28759766	0.13	0.012	2/6/2018	2	6	2018	4:19:30	15570	0.8	4	19	30	1560	0.051513672	3.4772461	0.10766602	0.4387207	-0.78417969	9.392334	0.13427734	0	0	0	0	0	0	0	0	0	0.9050293	0.094970703	0.20092773	-0.071777344	0.016845703	0.11230469	0.012	39197.95	0.001	-78.77	0.012
295	296	296	Category E	0	0.52783203	-0.83984375	-0.029785156	-0.3894043	0.27954102	0.13	0.012	2/6/2018	2	6	2018	4:19:30	15570	0.9	4	19	30	1535	0.051513672	3.4772461	0.109375	0.43969727	-0.78491211	9.5656738	0.15063477	0	0	0	0	0	0	0	0	0	0.90625	0.09375	0.25219727	-0.109375	0.087890625	-0.0546875	0.012	39197.95	0.001	-78.77	0.012
296	297	297	Category E	0.035888672	0.52783203	-0.76782227	0.001220703	-0.39868164	0.27832031	0.13	0.012	2/6/2018	2	6	2018	4:19:31	15571	0	4	19	31	1523	0.051513672	3.4772461	0.1105957	0.43994141	-0.78759766	9.6691895	0.11694336	0	0	0	0	0	0	0	0	0	0.90893555	0.091064453	0.18237305	-0.074707031	0.087646484	0.019775391	0.012	39197.95	0.001	-78.77	0.012
297	298	298	Category E	-0.17993164	0.44384766	-0.80395508	0.003662109	-0.40698242	0.26611328	0.13	0.012	2/6/2018	2	6	2018	4:19:31	15571	0.1	4	19	31	1523	0.051513672	3.4772461	0.11181641	0.43847656	-0.78466797	9.4807129	0.29248047	0	0	0	0	0	0	0	0	0	0.90576172	0.094238281	0.31640625	-0.29174805	0.005371094	-0.019042969	0.012	39197.95	0.001	-78.77	0.012
298	299	299	Category E	0.14379883	0.37182617	-0.56396484	-0.009765625	-0.40917969	0.2644043	0.13	0.012	2/6/2018	2	6	2018	4:19:31	15571	0.2	4	19	31	1547	0.051513672	3.4772461	0.11328125	0.43652344	-0.78417969	9.0749512	0.23168945	0	0	0	0	0	0	0	0	0	0.90478516	0.095214844	0.31542969	0.030273438	-0.064697266	0.22021484	0.012	39197.95	0.001	-78.77	0.012
299	300	300	Category E	0.059814453	0.46777344	-0.97192383	0.007324219	-0.40527344	0.27099609	0.13	0.012	2/6/2018	2	6	2018	4:19:31	15571	0.3	4	19	31	1523	0.051513672	3.4772461	0.11767578	0.43530273	-0.78417969	8.1169434	0.19897461	0	0	0	0	0	0	0	0	0	0.90454102	0.095458984	0.27783203	-0.057861328	0.032226563	-0.1875	0.012	39197.95	0.001	-78.77	0.012
300	301	301	Category E	0.10791016	0.41992188	-0.75585938	0.011962891	-0.40917969	0.26318359	0.13	0.012	2/6/2018	2	6	2018	4:19:31	15571	0.4	4	19	31	1523	0.051513672	3.4772461	0.1184082	0.43603516	-0.78613281	7.0231934	0.035888672	0	0	0	0	0	0	0	0	0	0.90673828	0.093261719	0.057128906	-0.010498047	-0.016113281	0.030273438	0.012	39197.95	0.001	-78.77	0.012
301	302	302	Category E	-0.10791016	0.43188477	-0.86376953	0.001953125	-0.41650391	0.26074219	0.13	0.012	2/6/2018	2	6	2018	4:19:31	15571	0.5	4	19	31	1523	0.051513672	3.4772461	0.1184082	0.43457031	-0.78466797	5.8837891	0.23950195	0	0	0	0	0	0	0	0	0	0.90478516	0.095214844	0.30786133	-0.22631836	-0.002685547	-0.078857422	0.012	39197.95	0.001	-78.77	0.012
302	303	303	Category E	-0.023925781	0.40795898	-0.79199219	-0.024169922	-0.41064453	0.27001953	0.13	0.012	2/6/2018	2	6	2018	4:19:31	15571	0.6	4	19	31	1510	0.051513672	3.4772461	0.1184082	0.43334961	-0.78393555	4.5654297	0.14477539	0	0	0	0	0	0	0	0	0	0.90332031	0.096679688	0.17578125	-0.14233398	-0.025390625	-0.0078125	0.012	39197.95	0.001	-78.77	0.012
303	304	304	Category E	0.059814453	0.40795898	-0.98388672	-0.033935547	-0.38500977	0.28125	0.14	0.012	2/6/2018	2	6	2018	4:19:31	15571	0.7	4	19	31	1535	0.051513672	3.4772461	0.12182617	0.43212891	-0.78491211	2.6022949	0.2097168	0	0	0	0	0	0	0	0	0	0.90429688	0.095703125	0.28515625	-0.062011719	-0.024169922	-0.19873047	0.012	39197.95	0.001	-78.77	0.012
304	305	305	Category E	0.047851563	0.63598633	-0.89990234	-0.038818359	-0.40307617	0.27905273	0.14	0.012	2/6/2018	2	6	2018	4:19:31	15571	0.8	4	19	31	1547	0.051513672	3.4772461	0.125	0.43212891	-0.7890625	0.43481445	0.24438477	0	0	0	0	0	0	0	0	0	0.90820313	0.091796875	0.39160156	-0.077148438	0.20361328	-0.1105957	0.012	39197.95	0.001	-78.77	0.012
305	306	306	Category E	0.083984375	0.38378906	-0.76782227	-0.017089844	-0.38916016	0.29174805	0.14	0.012	2/6/2018	2	6	2018	4:19:31	15571	0.9	4	19	31	1559	0.051513672	3.4772461	0.12573242	0.42944336	-0.78735352	2.1760254	0.064941406	0	0	0	0	0	0	0	0	0	0.90576172	0.094238281	0.10717773	-0.041748047	-0.045654297	0.01953125	0.012	39197.95	0.001	-78.77	0.012
306	307	307	Category E	-0.071777344	0.39599609	-0.76782227	-0.053955078	-0.38818359	0.27368164	0.14	0.012	2/6/2018	2	6	2018	4:19:32	15572	0	4	19	32	1559	0.051513672	3.4772461	0.12402344	0.42797852	-0.78417969	4.3061523	0.19897461	0	0	0	0	0	0	0	0	0	0.90185547	0.098144531	0.24438477	-0.19580078	-0.031982422	0.016357422	0.012	39197.95	0.001	-78.77	0.012
307	308	308	Category E	-0.023925781	0.41992188	-0.63598633	-0.08203125	-0.3828125	0.27905273	0.14	0.012	2/6/2018	2	6	2018	4:19:32	15572	0.1	4	19	32	1547	0.051513672	3.4772461	0.12451172	0.42797852	-0.78442383	5.939209	0.21020508	0	0	0	0	0	0	0	0	0	0.90234375	0.09765625	0.30517578	-0.1484375	-0.008056641	0.1484375	0.012	39197.95	0.001	-78.77	0.012
308	309	309	Category E	0.16796875	0.38378906	-0.55175781	-0.045654297	-0.39672852	0.28295898	0.14	0.012	2/6/2018	2	6	2018	4:19:32	15572	0.2	4	19	32	1535	0.051513672	3.4772461	0.1262207	0.42626953	-0.78540039	7.4619141	0.2409668	0	0	0	0	0	0	0	0	0	0.90258789	0.097412109	0.31811523	0.041503906	-0.042480469	0.23364258	0.012	39197.95	0.001	-78.77	0.012
309	310	310	Category E	0.17993164	0.41992188	-0.94799805	-0.034667969	-0.39086914	0.28955078	0.14	0.012	2/6/2018	2	6	2018	4:19:32	15572	0.3	4	19	32	1523	0.051513672	3.4337402	0.12646484	0.42797852	-0.78881836	8.956543	0.16796875	0	0	0	0	0	0	0	0	0	0.90625	0.09375	0.22045898	0.053222656	-0.008056641	-0.15893555	0.012	39197.95	0.001	-78.77	0.012
310	311	311	Category E	0.14379883	0.40795898	-0.79199219	-0.020019531	-0.40332031	0.28149414	0.14	0.012	2/6/2018	2	6	2018	4:19:32	15572	0.4	4	19	32	1523	0.051513672	3.4337402	0.12548828	0.42626953	-0.78808594	10.428955	0.025878906	0	0	0	0	0	0	0	0	0	0.90478516	0.095214844	0.040039063	0.018066406	-0.018310547	-0.003662109	0.012	39197.95	0.001	-78.77	0.012
311	312	312	Category E	0.023925781	0.37182617	-0.74389648	-0.040771484	-0.40112305	0.26708984	0.14	0.012	2/6/2018	2	6	2018	4:19:32	15572	0.5	4	19	32	1560	0.051513672	3.4337402	0.12451172	0.42602539	-0.78808594	11.608887	0.12280273	0	0	0	0	0	0	0	0	0	0.90454102	0.095458984	0.19946289	-0.10058594	-0.054199219	0.044189453	0.012	39197.95	0.001	-78.77	0.012
312	313	313	Category E	-0.035888672	0.40795898	-0.7199707	-0.076904297	-0.40063477	0.26000977	0.14	0.012	2/6/2018	2	6	2018	4:19:32	15572	0.6	4	19	32	1572	0.051513672	3.4337402	0.12768555	0.42578125	-0.78662109	12.387939	0.17773438	0	0	0	0	0	0	0	0	0	0.90356445	0.096435547	0.24829102	-0.16357422	-0.017822266	0.066650391	0.012	39197.95	0.001	-78.77	0.012
313	314	314	Category E	0.2277832	0.38378906	-0.58789063	-0.09765625	-0.37988281	0.28295898	0.15	0.012	2/6/2018	2	6	2018	4:19:32	15572	0.7	4	19	32	1560	0.051513672	3.4337402	0.12768555	0.42602539	-0.78808594	13.544434	0.2277832	0	0	0	0	0	0	0	0	0	0.9050293	0.094970703	0.34277344	0.099853516	-0.042236328	0.20019531	0.012	39197.95	0.001	-78.77	0.012
314	315	315	Category E	0.17993164	0.51586914	-1.0078125	-0.12036133	-0.3581543	0.28686523	0.15	0.012	2/6/2018	2	6	2018	4:19:32	15572	0.8	4	19	32	1523	0.051513672	3.4337402	0.12963867	0.42504883	-0.7878418	15.704834	0.24291992	0	0	0	0	0	0	0	0	0	0.90454102	0.095458984	0.3605957	0.050048828	0.090576172	-0.21972656	0.012	39197.95	0.001	-78.77	0.012
315	316	316	Category E	0.17993164	0.47998047	-0.87597656	-0.11474609	-0.38110352	0.2722168	0.15	0.012	2/6/2018	2	6	2018	4:19:32	15572	0.9	4	19	32	1510	0.051513672	3.4337402	0.13085938	0.4230957	-0.78662109	18.014893	0.11645508	0	0	0	0	0	0	0	0	0	0.90258789	0.097412109	0.19482422	0.048828125	0.056640625	-0.089111328	0.012	39197.95	0.001	-78.77	0.012
316	317	317	Category E	0.023925781	0.41992188	-0.75585938	-0.11987305	-0.38574219	0.26806641	0.15	0.012	2/6/2018	2	6	2018	4:19:33	15573	0	4	19	33	1510	0.051513672	3.4337402	0.13232422	0.42089844	-0.78588867	20.386719	0.11254883	0	0	0	0	0	0	0	0	0	0.90136719	0.098632813	0.13964844	-0.10839844	-0.000976563	0.030029297	0.012	39197.95	0.001	-78.77	0.012
317	318	318	Category E	0	0.39599609	-0.64794922	-0.15527344	-0.37158203	0.2746582	0.15	0.012	2/6/2018	2	6	2018	4:19:33	15573	0.1	4	19	33	1535	0.051513672	3.4337402	0.1340332	0.41894531	-0.7878418	23.144531	0.19506836	0	0	0	0	0	0	0	0	0	0.90234375	0.09765625	0.29711914	-0.1340332	-0.022949219	0.13989258	0.012	39197.95	0.001	-78.77	0.012
318	319	319	Category E	0.095947266	0.41992188	-0.75585938	-0.17163086	-0.35693359	0.28076172	0.15	0.012	2/6/2018	2	6	2018	4:19:33	15573	0.2	4	19	33	1572	0.051513672	3.4337402	0.13696289	0.41821289	-0.7878418	25.845459	0.052246094	0	0	0	0	0	0	0	0	0	0.90258789	0.097412109	0.074707031	-0.041015625	0.001464844	0.031982422	0.012	39197.95	0.001	-78.77	0.012
319	320	320	Category E	0.17993164	0.53979492	-0.94799805	-0.13208008	-0.3684082	0.28125	0.15	0.012	2/6/2018	2	6	2018	4:19:33	15573	0.3	4	19	33	1559	0.051513672	3.4337402	0.13916016	0.41699219	-0.78662109	27.497314	0.20654297	0	0	0	0	0	0	0	0	0	0.90112305	0.098876953	0.32470703	0.040527344	0.12255859	-0.16113281	0.012	39197.95	0.001	-78.77	0.013
320	321	321	Category L	0.20385742	0.39599609	-0.79199219	-0.23364258	-0.31494141	0.26538086	0.06	0.013	2/6/2018	2	6	2018	5:11:27	18687	0	5	11	27	786	0.051513672	3.4595215	0.14208984	0.41552734	-0.78637695	27.517578	0.064941406	0	0	0	0	0	0	0	0	0	0.90063477	0.099365234	0.086914063	0.061523438	-0.01953125	-0.005371094	0.012	39197.95	0.001	-78.77	0.013
321	322	322	Category L	0.2277832	0.37182617	-0.79199219	-0.2355957	-0.31835938	0.25927734	0.06	0.013	2/6/2018	2	6	2018	5:11:27	18687	0.099	5	11	27	786	0.051025391	3.4289062	0.14550781	0.41552734	-0.7878418	26.746582	0.093261719	0	0	0	0	0	0	0	0	0	0.90258789	0.097412109	0.12988281	0.08203125	-0.043701172	-0.00390625	0.012	39197.95	0.001	-78.77	0.013
322	323	323	Category L	0.23999023	0.37182617	-0.79199219	-0.22485352	-0.3190918	0.27294922	0.06	0.013	2/6/2018	2	6	2018	5:11:27	18687	0.199	5	11	27	798	0.051025391	3.4289062	0.14599609	0.41577148	-0.78881836	25.96582	0.10375977	0	0	0	0	0	0	0	0	0	0.90356445	0.096435547	0.14086914	0.09375	-0.043945313	-0.002929688	0.012	39197.95	0.001	-78.77	0.013
323	324	324	Category L	0.20385742	0.38378906	-0.80395508	-0.2175293	-0.32836914	0.25366211	0.06	0.013	2/6/2018	2	6	2018	5:11:27	18687	0.3	5	11	27	786	0.051025391	3.4289062	0.14697266	0.4152832	-0.7890625	24.559814	0.06640625	0	0	0	0	0	0	0	0	0	0.90380859	0.096191406	0.1027832	0.056640625	-0.031494141	-0.014648438	0.013	39119.18	0	0	0.013
324	325	325	Category L	0.2277832	0.38378906	-0.76782227	-0.22558594	-0.33349609	0.25537109	0.06	0.013	2/6/2018	2	6	2018	5:11:27	18687	0.4	5	11	27	786	0.051025391	3.4289062	0.14892578	0.41503906	-0.79003906	22.100098	0.087646484	0	0	0	0	0	0	0	0	0	0.90478516	0.095214844	0.13232422	0.078613281	-0.03125	0.022216797	0.013	39119.18	0	0	0.013
325	326	326	Category L	0.23999023	0.38378906	-0.77978516	-0.23168945	-0.33276367	0.25219727	0.07	0.013	2/6/2018	2	6	2018	5:11:27	18687	0.5	5	11	27	761	0.051025391	3.4289062	0.15380859	0.41357422	-0.78881836	19.229492	0.091552734	0	0	0	0	0	0	0	0	0	0.90405273	0.095947266	0.12524414	0.086181641	-0.029785156	0.009033203	0.013	39119.18	0	0	0.013
326	327	327	Category L	0.23999023	0.38378906	-0.77978516	-0.22973633	-0.32763672	0.24829102	0.07	0.013	2/6/2018	2	6	2018	5:11:27	18687	0.6	5	11	27	724	0.051025391	3.4289062	0.15405273	0.4128418	-0.79150391	16.460693	0.091308594	0	0	0	0	0	0	0	0	0	0.90600586	0.093994141	0.12670898	0.085693359	-0.029052734	0.01171875	0.013	39119.18	0	0	0.013
327	328	328	Category L	0.23999023	0.35986328	-0.76782227	-0.22167969	-0.3269043	0.25244141	0.07	0.013	2/6/2018	2	6	2018	5:11:27	18687	0.7	5	11	27	724	0.051025391	3.4289062	0.15649414	0.41308594	-0.79003906	13.68335	0.10131836	0	0	0	0	0	0	0	0	0	0.9050293	0.094970703	0.15893555	0.083251953	-0.053222656	0.022216797	0.013	39119.18	0	0	0.013
328	329	329	Category L	0.2277832	0.43188477	-0.79199219	-0.22851563	-0.33105469	0.25317383	0.07	0.013	2/6/2018	2	6	2018	5:11:27	18687	0.8	5	11	27	712	0.051025391	3.4289062	0.15893555	0.41162109	-0.78881836	10.317383	0.071533203	0	0	0	0	0	0	0	0	0	0.90405273	0.095947266	0.091796875	0.068603516	0.020019531	-0.002929688	0.013	39119.18	0	0	0.013
329	330	330	Category L	0.26391602	0.38378906	-0.75585938	-0.22827148	-0.33032227	0.25439453	0.07	0.013	2/6/2018	2	6	2018	5:11:27	18687	0.9	5	11	27	712	0.051025391	3.4289062	0.16308594	0.41113281	-0.78808594	7.2890625	0.10913086	0	0	0	0	0	0	0	0	0	0.90356445	0.096435547	0.16040039	0.10058594	-0.02734375	0.032226563	0.013	39119.18	0	0	0.013
330	331	331	Category L	0.25195313	0.38378906	-0.79199219	-0.2253418	-0.32324219	0.25756836	0.07	0.013	2/6/2018	2	6	2018	5:11:28	18688	0	5	11	28	724	0.051025391	3.4289062	0.16357422	0.41113281	-0.78955078	5.5266113	0.092285156	0	0	0	0	0	0	0	0	0	0.90527344	0.094726563	0.11791992	0.088134766	-0.02734375	-0.002197266	0.013	39119.18	0	0	0.013
331	332	332	Category L	0.21582031	0.38378906	-0.75585938	-0.22021484	-0.3269043	0.25561523	0.07	0.013	2/6/2018	2	6	2018	5:11:28	18688	0.1	5	11	28	700	0.051025391	3.4289062	0.16699219	0.40966797	-0.78759766	4.8374023	0.063720703	0	0	0	0	0	0	0	0	0	0.90332031	0.096679688	0.10644531	0.048583984	-0.025878906	0.031738281	0.013	39119.18	0	0	0.013
332	333	333	Category L	0.2277832	0.39599609	-0.76782227	-0.22241211	-0.3347168	0.25146484	0.07	0.013	2/6/2018	2	6	2018	5:11:28	18688	0.2	5	11	28	712	0.051025391	3.4289062	0.16918945	0.40820313	-0.78662109	4.0456543	0.0625	0	0	0	0	0	0	0	0	0	0.90234375	0.09765625	0.089355469	0.058349609	-0.012207031	0.018798828	0.013	39119.18	0	0	0.013
333	334	334	Category L	0.21582031	0.39599609	-0.76782227	-0.21972656	-0.33642578	0.25439453	0.07	0.013	2/6/2018	2	6	2018	5:11:28	18688	0.3	5	11	28	736	0.051025391	3.4289062	0.17163086	0.4074707	-0.78662109	2.7971191	0.049072266	0	0	0	0	0	0	0	0	0	0.90234375	0.09765625	0.07421875	0.043945313	-0.011474609	0.018798828	0.013	39119.18	0	0	0.013
334	335	335	Category L	0.23999023	0.38378906	-0.76782227	-0.2199707	-0.33203125	0.25146484	0.07	0.013	2/6/2018	2	6	2018	5:11:28	18688	0.4	5	11	28	749	0.051025391	3.4289062	0.17553711	0.40649414	-0.78710938	1.9614258	0.070800781	0	0	0	0	0	0	0	0	0	0.90332031	0.096679688	0.10644531	0.064208984	-0.022705078	0.019287109	0.013	39119.18	0	0	0.013
335	336	336	Category L	0.21582031	0.38378906	-0.80395508	-0.21875	-0.33374023	0.25244141	0.08	0.013	2/6/2018	2	6	2018	5:11:28	18688	0.5	5	11	28	761	0.051025391	3.4289062	0.17822266	0.40576172	-0.78881836	1.0751953	0.045654297	0	0	0	0	0	0	0	0	0	0.9050293	0.094970703	0.07421875	0.037353516	-0.021972656	-0.014892578	0.013	39119.18	0	0	0.013
336	337	337	Category L	0.2277832	0.39599609	-0.77978516	-0.22119141	-0.33447266	0.26367188	0.08	0.013	2/6/2018	2	6	2018	5:11:28	18688	0.6	5	11	28	749	0.051025391	3.4289062	0.1809082	0.40405273	-0.78857422	0.002441406	0.048339844	0	0	0	0	0	0	0	0	0	0.90429688	0.095703125	0.063720703	0.046630859	-0.008056641	0.008789063	0.013	39119.18	0	0	0.013
337	338	338	Category L	0.23999023	0.39599609	-0.77978516	-0.22241211	-0.33374023	0.25244141	0.08	0.013	2/6/2018	2	6	2018	5:11:28	18688	0.7	5	11	28	737	0.051025391	3.4289062	0.18334961	0.40234375	-0.78881836	0.87231445	0.057373047	0	0	0	0	0	0	0	0	0	0.90429688	0.095703125	0.072021484	0.056396484	-0.006347656	0.009033203	0.013	39119.18	0	0	0.013
338	339	339	Category L	0.2277832	0.39599609	-0.77978516	-0.22558594	-0.33886719	0.2512207	0.08	0.013	2/6/2018	2	6	2018	5:11:28	18688	0.8	5	11	28	737	0.051025391	3.4289062	0.1887207	0.40136719	-0.78881836	0.99853516	0.040283203	0	0	0	0	0	0	0	0	0	0.9050293	0.094970703	0.053710938	0.038818359	-0.005371094	0.009033203	0.013	39119.18	0	0	0.013
339	340	340	Category L	0.23999023	0.39599609	-0.77978516	-0.21630859	-0.33203125	0.25439453	0.08	0.013	2/6/2018	2	6	2018	5:11:28	18688	0.9	5	11	28	749	0.051025391	3.4289062	0.18969727	0.40161133	-0.79174805	0.88330078	0.051757813	0	0	0	0	0	0	0	0	0	0.90771484	0.092285156	0.067871094	0.050048828	-0.005615234	0.011962891	0.013	39119.18	0	0	0.013
340	341	341	Category L	0.2277832	0.39599609	-0.79199219	-0.22143555	-0.33374023	0.25219727	0.08	0.013	2/6/2018	2	6	2018	5:11:29	18689	0	5	11	29	761	0.051025391	3.4289062	0.19189453	0.40063477	-0.78930664	1.1240234	0.036132813	0	0	0	0	0	0	0	0	0	0.90576172	0.094238281	0.043212891	0.035644531	-0.004638672	-0.002441406	0.013	39119.18	0	0	0.013
341	342	342	Category L	0.25195313	0.37182617	-0.77978516	-0.2175293	-0.33300781	0.25244141	0.08	0.013	2/6/2018	2	6	2018	5:11:29	18689	0.1	5	11	29	761	0.051025391	3.4289062	0.19311523	0.40014648	-0.79003906	1.5444336	0.065917969	0	0	0	0	0	0	0	0	0	0.90649414	0.093505859	0.097412109	0.05859375	-0.028320313	0.010253906	0.013	39119.18	0	0	0.013
342	343	343	Category L	0.25195313	0.38378906	-0.77978516	-0.22241211	-0.33740234	0.25537109	0.08	0.013	2/6/2018	2	6	2018	5:11:29	18689	0.2	5	11	29	773	0.051025391	3.4289062	0.19750977	0.39941406	-0.78881836	1.5715332	0.057128906	0	0	0	0	0	0	0	0	0	0.90625	0.09375	0.079101563	0.054199219	-0.015625	0.009033203	0.013	39119.18	0	0	0.013
343	344	344	Category L	0.2277832	0.39599609	-0.82788086	-0.21801758	-0.33569336	0.25146484	0.08	0.013	2/6/2018	2	6	2018	5:11:29	18689	0.3	5	11	29	773	0.051025391	3.4289062	0.20092773	0.39916992	-0.78857422	1.2727051	0.047363281	0	0	0	0	0	0	0	0	0	0.90649414	0.093505859	0.069091797	0.026611328	-0.003173828	-0.0390625	0.013	39119.18	0	0	0.013
344	345	345	Category L	0.25195313	0.39599609	-0.77978516	-0.22753906	-0.33447266	0.25830078	0.08	0.013	2/6/2018	2	6	2018	5:11:29	18689	0.4	5	11	29	773	0.051025391	3.4289062	0.203125	0.39916992	-0.78588867	1.1445313	0.049316406	0	0	0	0	0	0	0	0	0	0.90454102	0.095458984	0.058349609	0.048583984	-0.003173828	0.006103516	0.013	39119.18	0	0	0.013
345	346	346	Category L	0.23999023	0.38378906	-0.76782227	-0.21557617	-0.32568359	0.25585938	0.09	0.013	2/6/2018	2	6	2018	5:11:29	18689	0.5	5	11	29	773	0.051025391	3.4289062	0.20556641	0.39624023	-0.78417969	0.96069336	0.040039063	0	0	0	0	0	0	0	0	0	0.90258789	0.097412109	0.063232422	0.034179688	-0.012451172	0.016357422	0.013	39119.18	0	0	0.013
346	347	347	Category L	0.25195313	0.43188477	-0.79199219	-0.22143555	-0.33935547	0.25244141	0.09	0.013	2/6/2018	2	6	2018	5:11:29	18689	0.6	5	11	29	749	0.051025391	3.4289062	0.20776367	0.39624023	-0.78466797	0.77978516	0.057128906	0	0	0	0	0	0	0	0	0	0.90332031	0.096679688	0.086914063	0.043945313	0.035400391	-0.007080078	0.013	39119.18	0	0	0.013
347	348	348	Category L	0.2277832	0.37182617	-0.79199219	-0.22216797	-0.33740234	0.25927734	0.09	0.013	2/6/2018	2	6	2018	5:11:29	18689	0.7	5	11	29	737	0.051025391	3.4289062	0.21118164	0.39575195	-0.78515625	0.53857422	0.029785156	0	0	0	0	0	0	0	0	0	0.90429688	0.095703125	0.047119141	0.016357422	-0.023925781	-0.006591797	0.013	39119.18	0	0	0.013
348	349	349	Category L	0.23999023	0.38378906	-0.79199219	-0.21899414	-0.33789063	0.25341797	0.09	0.013	2/6/2018	2	6	2018	5:11:29	18689	0.8	5	11	29	712	0.051025391	3.4289062	0.21386719	0.39501953	-0.78662109	0.36987305	0.028564453	0	0	0	0	0	0	0	0	0	0.90600586	0.093994141	0.042236328	0.025878906	-0.011230469	-0.005126953	0.013	39119.18	0	0	0.013
349	350	350	Category L	0.21582031	0.38378906	-0.79199219	-0.21386719	-0.33032227	0.26196289	0.09	0.013	2/6/2018	2	6	2018	5:11:29	18689	0.9	5	11	29	688	0.051025391	3.4289062	0.21435547	0.39477539	-0.78955078	0.24804688	0.011230469	0	0	0	0	0	0	0	0	0	0.90844727	0.091552734	0.014648438	0.001220703	-0.010986328	-0.002197266	0.013	39119.18	0	0	0.013
350	351	351	Category L	0.20385742	0.39599609	-0.79199219	-0.21728516	-0.33178711	0.25756836	0.09	0.013	2/6/2018	2	6	2018	5:11:30	18690	0	5	11	30	700	0.051025391	3.4289062	0.21484375	0.39526367	-0.7878418	0.31445313	0.01171875	0	0	0	0	0	0	0	0	0	0.90722656	0.092773438	0.015625	-0.010986328	0.000488281	-0.00390625	0.013	39119.18	0	0	0.013
351	352	352	Category L	0.21582031	0.39599609	-0.79199219	-0.22241211	-0.33544922	0.25561523	0.09	0.013	2/6/2018	2	6	2018	5:11:30	18690	0.1	5	11	30	724	0.051025391	3.4289062	0.21557617	0.39526367	-0.78857422	0.27783203	0.003417969	0	0	0	0	0	0	0	0	0	0.90795898	0.092041016	0.00390625	0	0.000488281	-0.003173828	0.013	39119.18	0	0	0.013
352	353	353	Category L	0.2277832	0.39599609	-0.80395508	-0.21899414	-0.33300781	0.2565918	0.09	0.013	2/6/2018	2	6	2018	5:11:30	18690	0.2	5	11	30	749	0.051025391	3.4289062	0.2175293	0.39550781	-0.7902832	0.053222656	0.016845703	0	0	0	0	0	0	0	0	0	0.91015625	0.08984375	0.024169922	0.010009766	0.000244141	-0.013427734	0.013	39119.18	0	0	0.013
353	354	354	Category L	0.2277832	0.40795898	-0.76782227	-0.21362305	-0.33203125	0.26489258	0.09	0.013	2/6/2018	2	6	2018	5:11:30	18690	0.3	5	11	30	773	0.051025391	3.4289062	0.2199707	0.39526367	-0.79150391	0.2199707	0.027832031	0	0	0	0	0	0	0	0	0	0.91162109	0.088378906	0.043945313	0.007568359	0.012451172	0.023681641	0.013	39119.18	0	0	0.013
354	355	355	Category L	0.23999023	0.39599609	-0.76782227	-0.20800781	-0.33227539	0.26000977	0.09	0.013	2/6/2018	2	6	2018	5:11:30	18690	0.4	5	11	30	786	0.051025391	3.4289062	0.21899414	0.39526367	-0.79418945	0.82617188	0.033447266	0	0	0	0	0	0	0	0	0	0.91381836	0.086181641	0.047851563	0.020751953	0.000488281	0.026367188	0.013	39119.18	0	0	0.013
355	356	356	Category L	0.20385742	0.38378906	-0.80395508	-0.21191406	-0.34448242	0.25756836	0.1	0.013	2/6/2018	2	6	2018	5:11:30	18690	0.5	5	11	30	798	0.051025391	3.4289062	0.21923828	0.39404297	-0.79150391	1.501709	0.022216797	0	0	0	0	0	0	0	0	0	0.91088867	0.089111328	0.038085938	-0.015380859	-0.010253906	-0.012207031	0.013	39119.18	0	0	0.013
356	357	357	Category L	0.2277832	0.38378906	-0.79199219	-0.20336914	-0.35253906	0.25561523	0.1	0.013	2/6/2018	2	6	2018	5:11:30	18690	0.6	5	11	30	786	0.051025391	3.4289062	0.21923828	0.39306641	-0.79003906	1.8417969	0.012695313	0	0	0	0	0	0	0	0	0	0.90942383	0.090576172	0.01953125	0.008300781	-0.009277344	-0.001708984	0.013	39119.18	0	0	0.013
357	358	358	Category L	0.2277832	0.39599609	-0.77978516	-0.20068359	-0.34985352	0.25463867	0.1	0.013	2/6/2018	2	6	2018	5:11:30	18690	0.7	5	11	30	786	0.051025391	3.4289062	0.22094727	0.39331055	-0.79077148	2.3972168	0.013183594	0	0	0	0	0	0	0	0	0	0.91064453	0.089355469	0.020263672	0.006591797	0.002441406	0.010986328	0.013	39119.18	0	0	0.013
358	359	359	Category L	0.2277832	0.40795898	-0.79199219	-0.19482422	-0.34399414	0.25805664	0.1	0.013	2/6/2018	2	6	2018	5:11:30	18690	0.8	5	11	30	773	0.051025391	3.4289062	0.22314453	0.39355469	-0.79248047	3.0668945	0.014648438	0	0	0	0	0	0	0	0	0	0.91259766	0.087402344	0.019042969	0.004394531	0.014160156	0.000488281	0.013	39119.18	0	0	0.013
359	360	360	Category L	0.26391602	0.39599609	-0.79199219	-0.19824219	-0.34545898	0.25366211	0.1	0.013	2/6/2018	2	6	2018	5:11:30	18690	0.9	5	11	30	737	0.051025391	3.5255859	0.22436523	0.39331055	-0.79394531	3.4343262	0.039550781	0	0	0	0	0	0	0	0	0	0.9140625	0.0859375	0.043945313	0.039306641	0.002441406	0.001953125	0.013	39119.18	0	0	0.013
360	361	361	Category L	0.2277832	0.40795898	-0.80395508	-0.19799805	-0.34545898	0.25878906	0.1	0.013	2/6/2018	2	6	2018	5:11:31	18691	0	5	11	31	737	0.051025391	3.5255859	0.22363281	0.39160156	-0.79199219	3.2907715	0.020263672	0	0	0	0	0	0	0	0	0	0.91162109	0.088378906	0.031982422	0.00390625	0.016113281	-0.01171875	0.013	39119.18	0	0	0.013
361	362	362	Category L	0.23999023	0.39599609	-0.77978516	-0.19873047	-0.34448242	0.26220703	0.1	0.013	2/6/2018	2	6	2018	5:11:31	18691	0.1	5	11	31	724	0.051025391	3.5255859	0.22265625	0.39208984	-0.79199219	3.293457	0.021240234	0	0	0	0	0	0	0	0	0	0.91137695	0.088623047	0.032958984	0.017089844	0.003662109	0.012207031	0.013	39119.18	0	0	0.013
362	363	363	Category L	0.21582031	0.40795898	-0.80395508	-0.19799805	-0.34814453	0.25878906	0.1	0.013	2/6/2018	2	6	2018	5:11:31	18691	0.2	5	11	31	737	0.051025391	3.5255859	0.22216797	0.39257813	-0.79174805	3.7145996	0.020263672	0	0	0	0	0	0	0	0	0	0.91137695	0.088623047	0.033447266	-0.006347656	0.015136719	-0.011962891	0.013	39119.18	0	0	0.013
363	364	364	Category L	0.2277832	0.39599609	-0.80395508	-0.19262695	-0.34643555	0.26708984	0.1	0.013	2/6/2018	2	6	2018	5:11:31	18691	0.3	5	11	31	761	0.051025391	3.5255859	0.22119141	0.39355469	-0.79199219	3.5673828	0.013427734	0	0	0	0	0	0	0	0	0	0.91186523	0.088134766	0.020263672	0.006347656	0.002197266	-0.01171875	0.013	39119.18	0	0	0.013
364	365	365	Category L	0.25195313	0.39599609	-0.80395508	-0.19970703	-0.34643555	0.26196289	0.1	0.013	2/6/2018	2	6	2018	5:11:31	18691	0.4	5	11	31	773	0.051025391	3.5255859	0.22070313	0.39404297	-0.79223633	3.0510254	0.033203125	0	0	0	0	0	0	0	0	0	0.91186523	0.088134766	0.044433594	0.031005859	0.001708984	-0.011474609	0.013	39119.18	0	0	0.013
365	366	366	Category L	0.20385742	0.38378906	-0.77978516	-0.19726563	-0.34301758	0.25878906	0.11	0.013	2/6/2018	2	6	2018	5:11:31	18691	0.5	5	11	31	786	0.051025391	3.5255859	0.2199707	0.39404297	-0.79248047	2.6843262	0.023193359	0	0	0	0	0	0	0	0	0	0.91210938	0.087890625	0.039306641	-0.016113281	-0.010253906	0.012695313	0.013	39119.18	0	0	0.013
366	367	367	Category L	0.21582031	0.39599609	-0.82788086	-0.20141602	-0.34912109	0.26391602	0.11	0.013	2/6/2018	2	6	2018	5:11:31	18691	0.6	5	11	31	773	0.051025391	3.5255859	0.21948242	0.39453125	-0.79296875	2.5588379	0.034912109	0	0	0	0	0	0	0	0	0	0.91259766	0.087402344	0.039794922	-0.003662109	0.001220703	-0.034667969	0.013	39119.18	0	0	0.013
367	368	368	Category L	0.26391602	0.38378906	-0.79199219	-0.19262695	-0.33935547	0.2722168	0.11	0.013	2/6/2018	2	6	2018	5:11:31	18691	0.7	5	11	31	736	0.051025391	3.5255859	0.21777344	0.39453125	-0.79345703	2.0290527	0.047363281	0	0	0	0	0	0	0	0	0	0.91259766	0.087402344	0.058349609	0.045898438	-0.010742188	0.001464844	0.013	39119.18	0	0	0.013
368	369	369	Category L	0.2277832	0.38378906	-0.80395508	-0.1940918	-0.33691406	0.25805664	0.11	0.013	2/6/2018	2	6	2018	5:11:31	18691	0.8	5	11	31	712	0.051025391	3.5255859	0.21704102	0.39526367	-0.79370117	1.3745117	0.018554688	0	0	0	0	0	0	0	0	0	0.9128418	0.087158203	0.032226563	0.010498047	-0.011474609	-0.010009766	0.013	39119.18	0	0	0.013
369	370	370	Category L	0.21582031	0.39599609	-0.79199219	-0.19848633	-0.33325195	0.26000977	0.11	0.013	2/6/2018	2	6	2018	5:11:31	18691	0.9	5	11	31	700	0.051025391	3.5255859	0.21606445	0.39477539	-0.79394531	1.0690918	0.002197266	0	0	0	0	0	0	0	0	0	0.9128418	0.087158203	0.003417969	-0.000244141	0.000976563	0.001953125	0.013	39119.18	0	0	0.013
370	371	371	Category L	0.25195313	0.37182617	-0.79199219	-0.19482422	-0.33422852	0.25830078	0.11	0.013	2/6/2018	2	6	2018	5:11:32	18692	0	5	11	32	724	0.051025391	3.5255859	0.21459961	0.39501953	-0.79492188	0.84570313	0.043945313	0	0	0	0	0	0	0	0	0	0.91333008	0.086669922	0.063476563	0.037109375	-0.023193359	0.002929688	0.013	39119.18	0	0	0.013
371	372	372	Category L	0.2277832	0.39599609	-0.79199219	-0.19995117	-0.33911133	0.25976563	0.11	0.013	2/6/2018	2	6	2018	5:11:32	18692	0.1	5	11	32	724	0.051025391	3.5255859	0.21362305	0.39526367	-0.79467773	0.59448242	0.014404297	0	0	0	0	0	0	0	0	0	0.91308594	0.086914063	0.017578125	0.013916016	0.000488281	0.002685547	0.013	39119.18	0	0	0.013
372	373	373	Category L	0.23999023	0.38378906	-0.79199219	-0.20092773	-0.33935547	0.25390625	0.11	0.013	2/6/2018	2	6	2018	5:11:32	18692	0.2	5	11	32	749	0.051025391	3.5255859	0.21240234	0.39526367	-0.79541016	0.16625977	0.029785156	0	0	0	0	0	0	0	0	0	0.91333008	0.086669922	0.042236328	0.02734375	-0.011474609	0.003417969	0.013	39119.18	0	0	0.013
373	374	374	Category L	0.23999023	0.37182617	-0.81591797	-0.19726563	-0.34106445	0.26098633	0.11	0.013	2/6/2018	2	6	2018	5:11:32	18692	0.3	5	11	32	761	0.051025391	3.5255859	0.21191406	0.39501953	-0.79638672	0.10546875	0.041259766	0	0	0	0	0	0	0	0	0	0.91381836	0.086181641	0.070800781	0.027832031	-0.023193359	-0.019287109	0.013	39119.18	0	0	0.013
374	375	375	Category L	0.25195313	0.38378906	-0.81591797	-0.19873047	-0.33764648	0.26098633	0.11	0.013	2/6/2018	2	6	2018	5:11:32	18692	0.4	5	11	32	749	0.051025391	3.5255859	0.21118164	0.39477539	-0.79711914	0.42358398	0.045898438	0	0	0	0	0	0	0	0	0	0.91430664	0.085693359	0.0703125	0.040527344	-0.010986328	-0.018554688	0.013	39119.18	0	0	0.013
375	376	376	Category L	0.20385742	0.39599609	-0.80395508	-0.20825195	-0.34350586	0.26367188	0.12	0.013	2/6/2018	2	6	2018	5:11:32	18692	0.5	5	11	32	786	0.051025391	3.5255859	0.20996094	0.39477539	-0.79785156	0.82324219	0.008544922	0	0	0	0	0	0	0	0	0	0.91479492	0.085205078	0.013183594	-0.006103516	0.000976563	-0.005859375	0.013	39119.18	0	0	0.013
376	377	377	Category L	0.23999023	0.38378906	-0.80395508	-0.21630859	-0.3425293	0.25830078	0.12	0.013	2/6/2018	2	6	2018	5:11:32	18692	0.6	5	11	32	773	0.051025391	3.5255859	0.20922852	0.39550781	-0.7980957	1.2307129	0.033203125	0	0	0	0	0	0	0	0	0	0.91503906	0.084960938	0.048095703	0.030517578	-0.01171875	-0.005615234	0.013	39119.18	0	0	0.013
377	378	378	Category L	0.23999023	0.38378906	-0.80395508	-0.21142578	-0.32495117	0.25683594	0.12	0.013	2/6/2018	2	6	2018	5:11:32	18692	0.7	5	11	32	761	0.051025391	3.5255859	0.20874023	0.39550781	-0.79858398	1.6884766	0.033691406	0	0	0	0	0	0	0	0	0	0.91552734	0.084472656	0.048095703	0.031005859	-0.01171875	-0.005126953	0.013	39119.18	0	0	0.013
378	379	379	Category L	0.2277832	0.38378906	-0.77978516	-0.21240234	-0.33398438	0.25463867	0.12	0.013	2/6/2018	2	6	2018	5:11:32	18692	0.8	5	11	32	749	0.051025391	3.5255859	0.20776367	0.39575195	-0.79931641	2.0793457	0.030517578	0	0	0	0	0	0	0	0	0	0.91577148	0.084228516	0.051513672	0.019775391	-0.011962891	0.01953125	0.013	39119.18	0	0	0.013
379	380	380	Category L	0.2277832	0.38378906	-0.77978516	-0.21533203	-0.33984375	0.25244141	0.12	0.013	2/6/2018	2	6	2018	5:11:32	18692	0.9	5	11	32	749	0.051025391	3.5255859	0.20703125	0.39575195	-0.79980469	2.2375488	0.03125	0	0	0	0	0	0	0	0	0	0.91601563	0.083984375	0.052734375	0.020507813	-0.011962891	0.020019531	0.013	39119.18	0	0	0.013
380	381	381	Category L	0.21582031	0.38378906	-0.81591797	-0.21166992	-0.33447266	0.25878906	0.12	0.013	2/6/2018	2	6	2018	5:11:33	18693	0	5	11	33	761	0.051025391	3.5255859	0.20581055	0.39599609	-0.80004883	2.2670898	0.022216797	0	0	0	0	0	0	0	0	0	0.91601563	0.083984375	0.037841797	0.009765625	-0.012207031	-0.015625	0.013	39119.18	0	0	0.013
381	382	382	Category L	0.25195313	0.38378906	-0.77978516	-0.21411133	-0.34082031	0.26367188	0.12	0.013	2/6/2018	2	6	2018	5:11:33	18693	0.1	5	11	33	736	0.051025391	3.5255859	0.20532227	0.39599609	-0.80029297	2.5839844	0.052246094	0	0	0	0	0	0	0	0	0	0.91625977	0.083740234	0.079345703	0.046386719	-0.012207031	0.020507813	0.013	39119.18	0	0	0.013
382	383	383	Category L	0.23999023	0.38378906	-0.76782227	-0.21533203	-0.34082031	0.25756836	0.12	0.013	2/6/2018	2	6	2018	5:11:33	18693	0.2	5	11	33	724	0.051025391	3.5255859	0.2043457	0.39624023	-0.80078125	2.8293457	0.050048828	0	0	0	0	0	0	0	0	0	0.91650391	0.083496094	0.081054688	0.035400391	-0.012451172	0.032958984	0.013	39119.18	0	0	0.013
383	384	384	Category L	0.2277832	0.40795898	-0.76782227	-0.20874023	-0.33203125	0.26049805	0.12	0.013	2/6/2018	2	6	2018	5:11:33	18693	0.3	5	11	33	712	0.051025391	3.5255859	0.20336914	0.39624023	-0.80126953	2.6184082	0.04296875	0	0	0	0	0	0	0	0	0	0.91699219	0.083007813	0.069335938	0.024169922	0.011474609	0.033447266	0.013	39119.18	0	0	0.013
384	385	385	Category L	0.25195313	0.39599609	-0.76782227	-0.21337891	-0.34521484	0.25537109	0.12	0.013	2/6/2018	2	6	2018	5:11:33	18693	0.4	5	11	33	700	0.051025391	3.5255859	0.203125	0.39599609	-0.80102539	2.0634766	0.059082031	0	0	0	0	0	0	0	0	0	0.91650391	0.083496094	0.082275391	0.048583984	0	0.033203125	0.013	39119.18	0	0	0.013
385	386	386	Category L	0.25195313	0.38378906	-0.79199219	-0.21386719	-0.34277344	0.25561523	0.13	0.013	2/6/2018	2	6	2018	5:11:33	18693	0.5	5	11	33	737	0.051025391	3.5255859	0.20214844	0.39599609	-0.80175781	1.6276855	0.052001953	0	0	0	0	0	0	0	0	0	0.91674805	0.083251953	0.071777344	0.049560547	-0.012207031	0.009765625	0.013	39119.18	0	0	0.013
386	387	387	Category L	0.20385742	0.35986328	-0.81591797	-0.2109375	-0.33203125	0.26586914	0.13	0.013	2/6/2018	2	6	2018	5:11:33	18693	0.6	5	11	33	761	0.051025391	3.5255859	0.20141602	0.39599609	-0.80249023	1.2141113	0.038574219	0	0	0	0	0	0	0	0	0	0.91748047	0.082519531	0.051757813	0.002197266	-0.036132813	-0.013183594	0.013	39119.18	0	0	0.013
387	388	388	Category L	0.20385742	0.35986328	-0.75585938	-0.2097168	-0.33203125	0.25073242	0.13	0.013	2/6/2018	2	6	2018	5:11:33	18693	0.7	5	11	33	761	0.051025391	3.5255859	0.20068359	0.39550781	-0.80249023	0.79125977	0.058837891	0	0	0	0	0	0	0	0	0	0.91699219	0.083007813	0.085693359	0.002929688	-0.035644531	0.046630859	0.013	39119.18	0	0	0.013
388	389	389	Category L	0.20385742	0.35986328	-0.77978516	-0.20849609	-0.33935547	0.26074219	0.13	0.013	2/6/2018	2	6	2018	5:11:33	18693	0.8	5	11	33	736	0.051025391	3.5255859	0.19946289	0.39575195	-0.80297852	0.42651367	0.04296875	0	0	0	0	0	0	0	0	0	0.91723633	0.082763672	0.063232422	0.004150391	-0.035888672	0.023193359	0.013	39119.18	0	0	0.013
389	390	390	Category L	0.21582031	0.46777344	-0.80395508	-0.19555664	-0.32714844	0.27148438	0.13	0.013	2/6/2018	2	6	2018	5:11:33	18693	0.9	5	11	33	736	0.051025391	3.5255859	0.19873047	0.39599609	-0.80297852	0.044189453	0.073486328	0	0	0	0	0	0	0	0	0	0.91699219	0.083007813	0.089355469	0.016845703	0.071533203	-0.000732422	0.013	39119.18	0	0	0.013
390	391	391	Category L	0.20385742	0.40795898	-0.85180664	-0.18676758	-0.31884766	0.29296875	0.13	0.013	2/6/2018	2	6	2018	5:11:34	18694	0	5	11	34	724	0.051025391	3.5255859	0.19799805	0.39624023	-0.80322266	0.11791992	0.050048828	0	0	0	0	0	0	0	0	0	0.91723633	0.082763672	0.065673828	0.005615234	0.011474609	-0.048339844	0.013	39119.18	0	0	0.013
391	392	392	Category L	0.16796875	0.38378906	-0.88793945	-0.18261719	-0.32641602	0.28466797	0.13	0.013	2/6/2018	2	6	2018	5:11:34	18694	0.1	5	11	34	724	0.051025391	3.5255859	0.19750977	0.39599609	-0.80371094	0.44213867	0.090087891	0	0	0	0	0	0	0	0	0	0.91748047	0.082519531	0.1262207	-0.029541016	-0.012207031	-0.083984375	0.013	39119.18	0	0	0.013
392	393	393	Category L	0.16796875	0.38378906	-0.81591797	-0.19213867	-0.328125	0.2824707	0.13	0.013	2/6/2018	2	6	2018	5:11:34	18694	0.2	5	11	34	761	0.051025391	3.5255859	0.19726563	0.39599609	-0.80419922	0.72314453	0.033691406	0	0	0	0	0	0	0	0	0	0.91772461	0.082275391	0.053222656	-0.029296875	-0.012207031	-0.011474609	0.013	39119.18	0	0	0.013
393	394	394	Category L	0.15576172	0.38378906	-0.80395508	-0.18334961	-0.33081055	0.28662109	0.13	0.013	2/6/2018	2	6	2018	5:11:34	18694	0.3	5	11	34	773	0.051025391	3.5255859	0.1965332	0.39599609	-0.80419922	1.1337891	0.042480469	0	0	0	0	0	0	0	0	0	0.91772461	0.082275391	0.053222656	-0.040771484	-0.012207031	0.000244141	0.013	39119.18	0	0	0.013
394	395	395	Category L	0.19189453	0.41992188	-0.79199219	-0.18652344	-0.32958984	0.28369141	0.13	0.013	2/6/2018	2	6	2018	5:11:34	18694	0.4	5	11	34	761	0.051025391	3.5255859	0.1953125	0.39648438	-0.80493164	1.5620117	0.026855469	0	0	0	0	0	0	0	0	0	0.91821289	0.081787109	0.039794922	-0.003417969	0.023193359	0.012939453	0.013	39119.18	0	0	0.013
395	396	396	Category L	0.17993164	0.40795898	-0.76782227	-0.18603516	-0.33056641	0.2824707	0.14	0.013	2/6/2018	2	6	2018	5:11:34	18694	0.5	5	11	34	736	0.051025391	3.5255859	0.19433594	0.39648438	-0.80566406	1.6230469	0.041992188	0	0	0	0	0	0	0	0	0	0.91870117	0.081298828	0.063476563	-0.014404297	0.011230469	0.037841797	0.013	39119.18	0	0	0.013
396	397	397	Category L	0.16796875	0.44384766	-0.81591797	-0.1887207	-0.32714844	0.2722168	0.14	0.013	2/6/2018	2	6	2018	5:11:34	18694	0.6	5	11	34	724	0.051025391	3.5255859	0.19360352	0.39648438	-0.8059082	2.2954102	0.0546875	0	0	0	0	0	0	0	0	0	0.91870117	0.081298828	0.082763672	-0.025634766	0.047119141	-0.009765625	0.013	39119.18	0	0	0.013
397	398	398	Category L	0.17993164	0.41992188	-0.77978516	-0.18310547	-0.34033203	0.26611328	0.14	0.013	2/6/2018	2	6	2018	5:11:34	18694	0.7	5	11	34	712	0.051025391	3.417627	0.19311523	0.39648438	-0.8059082	3.4787598	0.037353516	0	0	0	0	0	0	0	0	0	0.91870117	0.081298828	0.062744141	-0.013183594	0.023193359	0.026123047	0.013	39119.18	0	0	0.013
398	399	399	Category L	0.17993164	0.39599609	-0.87597656	-0.14941406	-0.35449219	0.2800293	0.14	0.013	2/6/2018	2	6	2018	5:11:34	18694	0.8	5	11	34	712	0.051025391	3.417627	0.19213867	0.39648438	-0.80615234	4.4699707	0.070800781	0	0	0	0	0	0	0	0	0	0.91870117	0.081298828	0.082519531	-0.012207031	-0.000488281	-0.069580078	0.013	39119.18	0	0	0.013
399	400	400	Category L	0.11987305	0.40795898	-0.79199219	-0.12915039	-0.36523438	0.26953125	0.14	0.013	2/6/2018	2	6	2018	5:11:34	18694	0.9	5	11	34	749	0.051025391	3.417627	0.19140625	0.39624023	-0.80639648	5.3774414	0.073974609	0	0	0	0	0	0	0	0	0	0.91870117	0.081298828	0.097900391	-0.071533203	0.011474609	0.014404297	0.013	39119.18	0	0	0.013
400	401	401	Category L	0.13183594	0.43188477	-0.77978516	-0.13647461	-0.36132813	0.27807617	0.14	0.013	2/6/2018	2	6	2018	5:11:35	18695	0	5	11	35	761	0.051025391	3.417627	0.19018555	0.39599609	-0.80688477	6.6066895	0.073730469	0	0	0	0	0	0	0	0	0	0.91870117	0.081298828	0.12133789	-0.058349609	0.035644531	0.027099609	0.013	39119.18	0	0	0.013
401	402	402	Category L	0.17993164	0.40795898	-0.77978516	-0.13671875	-0.35546875	0.27050781	0.14	0.013	2/6/2018	2	6	2018	5:11:35	18695	0.1	5	11	35	761	0.051025391	3.417627	0.18896484	0.39575195	-0.80712891	8.0166016	0.03125	0	0	0	0	0	0	0	0	0	0.91870117	0.081298828	0.048583984	-0.009033203	0.011962891	0.02734375	0.013	39119.18	0	0	0.013
402	403	403	Category L	0.16796875	0.45581055	-0.81591797	-0.13964844	-0.36132813	0.27905273	0.14	0.013	2/6/2018	2	6	2018	5:11:35	18695	0.2	5	11	35	786	0.051025391	3.417627	0.18774414	0.39575195	-0.80737305	9.0539551	0.063720703	0	0	0	0	0	0	0	0	0	0.91870117	0.081298828	0.088134766	-0.019775391	0.059814453	-0.008300781	0.013	39119.18	0	0	0.013
403	404	404	Category L	0.16796875	0.40795898	-0.81591797	-0.13916016	-0.35791016	0.27441406	0.14	0.013	2/6/2018	2	6	2018	5:11:35	18695	0.3	5	11	35	761	0.051025391	3.417627	0.1875	0.39599609	-0.80761719	9.4299316	0.024169922	0	0	0	0	0	0	0	0	0	0.91894531	0.081054688	0.039550781	-0.01953125	0.01171875	-0.008056641	0.013	39119.18	0	0	0.013
404	405	405	Category L	0.16796875	0.39599609	-0.79199219	-0.13647461	-0.36132813	0.27514648	0.15	0.013	2/6/2018	2	6	2018	5:11:35	18695	0.4	5	11	35	761	0.051025391	3.417627	0.18652344	0.39599609	-0.80834961	9.7719727	0.024658203	0	0	0	0	0	0	0	0	0	0.91918945	0.080810547	0.03515625	-0.018554688	0	0.016357422	0.013	39119.18	0	0	0.013
405	406	406	Category L	0.19189453	0.40795898	-0.81591797	-0.13647461	-0.35546875	0.27734375	0.15	0.013	2/6/2018	2	6	2018	5:11:35	18695	0.5	5	11	35	761	0.051025391	3.417627	0.18554688	0.39599609	-0.80834961	10.14917	0.015136719	0	0	0	0	0	0	0	0	0	0.91918945	0.080810547	0.025390625	0.006103516	0.01171875	-0.007324219	0.013	39119.18	0	0	0.013
406	407	407	Category L	0.10791016	0.39599609	-0.81591797	-0.13623047	-0.34765625	0.27539063	0.15	0.013	2/6/2018	2	6	2018	5:11:35	18695	0.6	5	11	35	761	0.051025391	3.417627	0.18554688	0.39599609	-0.80883789	9.6867676	0.077880859	0	0	0	0	0	0	0	0	0	0.91967773	0.080322266	0.084716797	-0.077636719	0	-0.006835938	0.013	39119.18	0	0	0.013
407	408	408	Category L	0.17993164	0.40795898	-0.79199219	-0.14233398	-0.36499023	0.27294922	0.15	0.013	2/6/2018	2	6	2018	5:11:35	18695	0.7	5	11	35	786	0.051025391	3.417627	0.18505859	0.39599609	-0.80883789	8.7890625	0.021240234	0	0	0	0	0	0	0	0	0	0.91943359	0.080566406	0.033935547	-0.005126953	0.01171875	0.016845703	0.013	39119.18	0	0	0.013
408	409	409	Category L	0.15576172	0.40795898	-0.81591797	-0.13378906	-0.35961914	0.28149414	0.15	0.013	2/6/2018	2	6	2018	5:11:35	18695	0.8	5	11	35	786	0.051025391	3.417627	0.18359375	0.39624023	-0.80908203	7.8381348	0.031005859	0	0	0	0	0	0	0	0	0	0.91943359	0.080566406	0.046386719	-0.027832031	0.011474609	-0.006591797	0.013	39119.18	0	0	0.013
409	410	410	Category L	0.14379883	0.39599609	-0.82788086	-0.13330078	-0.35302734	0.27636719	0.15	0.013	2/6/2018	2	6	2018	5:11:35	18695	0.9	5	11	35	761	0.051025391	3.417627	0.18286133	0.39648438	-0.80908203	6.6494141	0.043212891	0	0	0	0	0	0	0	0	0	0.91943359	0.080566406	0.058105469	-0.0390625	-0.000488281	-0.018554688	0.013	39119.18	0	0	0.013
410	411	411	Category L	0.16796875	0.39599609	-0.77978516	-0.140625	-0.36328125	0.27905273	0.15	0.013	2/6/2018	2	6	2018	5:11:36	18696	0	5	11	36	761	0.051025391	3.417627	0.18188477	0.39648438	-0.80957031	5.6516113	0.032714844	0	0	0	0	0	0	0	0	0	0.91967773	0.080322266	0.044433594	-0.013916016	-0.000488281	0.029785156	0.013	39119.18	0	0	0.013
411	412	412	Category L	0.13183594	0.38378906	-0.80395508	-0.13549805	-0.35766602	0.27807617	0.15	0.013	2/6/2018	2	6	2018	5:11:36	18696	0.1	5	11	36	761	0.051025391	3.417627	0.1809082	0.39648438	-0.81030273	4.8242188	0.051269531	0	0	0	0	0	0	0	0	0	0.92016602	0.079833984	0.068359375	-0.049072266	-0.012695313	0.006347656	0.013	39119.18	0	0	0.013
412	413	413	Category L	0.17993164	0.38378906	-0.83984375	-0.13818359	-0.36328125	0.27709961	0.15	0.013	2/6/2018	2	6	2018	5:11:36	18696	0.2	5	11	36	761	0.051025391	3.417627	0.18041992	0.39672852	-0.81030273	4.1838379	0.031982422	0	0	0	0	0	0	0	0	0	0.92016602	0.079833984	0.04296875	-0.000488281	-0.012939453	-0.029296875	0.013	39119.18	0	0	0.013
413	414	414	Category L	0.16796875	0.38378906	-0.82788086	-0.13574219	-0.35009766	0.28564453	0.15	0.013	2/6/2018	2	6	2018	5:11:36	18696	0.3	5	11	36	786	0.051025391	3.417627	0.18017578	0.39672852	-0.81030273	3.3330078	0.024902344	0	0	0	0	0	0	0	0	0	0.92016602	0.079833984	0.042724609	-0.012207031	-0.012939453	-0.017333984	0.013	39119.18	0	0	0.013
414	415	415	Category L	0.14379883	0.38378906	-0.83984375	-0.13818359	-0.35961914	0.27734375	0.16	0.013	2/6/2018	2	6	2018	5:11:36	18696	0.4	5	11	36	773	0.051025391	3.417627	0.17919922	0.39672852	-0.81005859	2.2233887	0.047851563	0	0	0	0	0	0	0	0	0	0.91967773	0.080322266	0.078125	-0.035400391	-0.012939453	-0.029541016	0.013	39119.18	0	0	0.013
415	416	416	Category L	0.15576172	0.43188477	-0.81591797	-0.13671875	-0.36254883	0.27636719	0.16	0.013	2/6/2018	2	6	2018	5:11:36	18696	0.5	5	11	36	761	0.051025391	3.417627	0.17822266	0.39648438	-0.80981445	1.6364746	0.041992188	0	0	0	0	0	0	0	0	0	0.91918945	0.080810547	0.063476563	-0.022460938	0.03515625	-0.005859375	0.013	39119.18	0	0	0.013
416	417	417	Category L	0.17993164	0.40795898	-0.82788086	-0.13037109	-0.35522461	0.27734375	0.16	0.013	2/6/2018	2	6	2018	5:11:36	18696	0.6	5	11	36	761	0.051025391	3.417627	0.17797852	0.39648438	-0.80981445	1.017334	0.021240234	0	0	0	0	0	0	0	0	0	0.91918945	0.080810547	0.031005859	0.001708984	0.011230469	-0.017822266	0.013	39119.18	0	0	0.013
417	418	418	Category L	0.15576172	0.40795898	-0.82788086	-0.12963867	-0.3527832	0.28076172	0.16	0.013	2/6/2018	2	6	2018	5:11:36	18696	0.7	5	11	36	761	0.051025391	3.417627	0.17724609	0.39648438	-0.80981445	0.37402344	0.030273438	0	0	0	0	0	0	0	0	0	0.91894531	0.081054688	0.05078125	-0.021484375	0.011230469	-0.017822266	0.013	39119.18	0	0	0.013
418	419	419	Category L	0.16796875	0.39599609	-0.81591797	-0.140625	-0.36035156	0.28125	0.16	0.013	2/6/2018	2	6	2018	5:11:36	18696	0.8	5	11	36	773	0.051025391	3.417627	0.17675781	0.39672852	-0.81005859	0.16967773	0.010498047	0	0	0	0	0	0	0	0	0	0.91918945	0.080810547	0.015380859	-0.008789063	-0.000732422	-0.005615234	0.013	39119.18	0	0	0.013
419	420	420	Category L	0.15576172	0.40795898	-0.80395508	-0.13964844	-0.36132813	0.27905273	0.16	0.013	2/6/2018	2	6	2018	5:11:36	18696	0.9	5	11	36	761	0.051025391	3.417627	0.17626953	0.39697266	-0.81030273	0.40527344	0.024169922	0	0	0	0	0	0	0	0	0	0.91943359	0.080566406	0.037841797	-0.020507813	0.010742188	0.006347656	0.013	39119.18	0	0	0.013
420	421	421	Category L	0.17993164	0.39599609	-0.81591797	-0.14355469	-0.35986328	0.27905273	0.16	0.013	2/6/2018	2	6	2018	5:11:37	18697	0	5	11	37	749	0.051025391	3.417627	0.17578125	0.3972168	-0.81054688	0.45483398	0.006591797	0	0	0	0	0	0	0	0	0	0.91967773	0.080322266	0.010498047	0.00390625	-0.001220703	-0.005126953	0.013	39119.18	0	0	0.013
421	422	422	Category L	0.17993164	0.39599609	-0.81591797	-0.1315918	-0.35449219	0.29052734	0.16	0.013	2/6/2018	2	6	2018	5:11:37	18697	0.1	5	11	37	749	0.051025391	3.417627	0.17529297	0.39697266	-0.81054688	0.16918945	0.006835938	0	0	0	0	0	0	0	0	0	0.91943359	0.080566406	0.010742188	0.004394531	-0.000976563	-0.005126953	0.013	39119.18	0	0	0.013
422	423	423	Category L	0.17993164	0.38378906	-0.82788086	-0.140625	-0.35791016	0.27905273	0.16	0.013	2/6/2018	2	6	2018	5:11:37	18697	0.2	5	11	37	737	0.051025391	3.417627	0.17456055	0.39746094	-0.81103516	0.063232422	0.022216797	0	0	0	0	0	0	0	0	0	0.91992188	0.080078125	0.035644531	0.005126953	-0.013671875	-0.016601563	0.013	39119.18	0	0	0.013
423	424	424	Category L	0.19189453	0.38378906	-0.80395508	-0.13720703	-0.35693359	0.28320313	0.16	0.013	2/6/2018	2	6	2018	5:11:37	18697	0.3	5	11	37	749	0.051025391	3.417627	0.17382813	0.39770508	-0.81152344	0.36352539	0.023925781	0	0	0	0	0	0	0	0	0	0.92041016	0.079589844	0.039550781	0.017822266	-0.013916016	0.007568359	0.013	39119.18	0	0	0.013
424	425	425	Category L	0.17993164	0.38378906	-0.82788086	-0.13476563	-0.35449219	0.28662109	0.16	0.013	2/6/2018	2	6	2018	5:11:37	18697	0.4	5	11	37	761	0.051025391	3.417627	0.17260742	0.3972168	-0.81176758	0.66845703	0.021972656	0	0	0	0	0	0	0	0	0	0.92016602	0.079833984	0.036621094	0.007080078	-0.013427734	-0.015869141	0.013	39119.18	0	0	0.013
425	426	426	Category L	0.17993164	0.38378906	-0.83984375	-0.13476563	-0.3527832	0.28662109	0.17	0.013	2/6/2018	2	6	2018	5:11:37	18697	0.5	5	11	37	761	0.051025391	3.417627	0.1706543	0.39672852	-0.81176758	0.48168945	0.031982422	0	0	0	0	0	0	0	0	0	0.91967773	0.080322266	0.050048828	0.009033203	-0.012939453	-0.027832031	0.013	39119.18	0	0	0.013
426	427	427	Category L	0.19189453	0.39599609	-0.79199219	-0.14086914	-0.35791016	0.28149414	0.17	0.013	2/6/2018	2	6	2018	5:11:37	18697	0.6	5	11	37	761	0.051025391	3.417627	0.16992188	0.3972168	-0.81225586	0.43554688	0.029785156	0	0	0	0	0	0	0	0	0	0.92016602	0.079833984	0.043457031	0.021728516	-0.001220703	0.020263672	0.013	39119.18	0	0	0.013
427	428	428	Category L	0.14379883	0.39599609	-0.81591797	-0.13427734	-0.34765625	0.27758789	0.17	0.013	2/6/2018	2	6	2018	5:11:37	18697	0.7	5	11	37	761	0.051025391	3.417627	0.16967773	0.39770508	-0.8137207	0.49682617	0.026123047	0	0	0	0	0	0	0	0	0	0.92163086	0.078369141	0.029785156	-0.025878906	-0.001708984	-0.001953125	0.013	39119.18	0	0	0.013
428	429	429	Category L	0.17993164	0.39599609	-0.79199219	-0.13891602	-0.3605957	0.28027344	0.17	0.013	2/6/2018	2	6	2018	5:11:37	18697	0.8	5	11	37	749	0.051025391	3.417627	0.16870117	0.3984375	-0.81469727	0.52416992	0.025146484	0	0	0	0	0	0	0	0	0	0.92236328	0.077636719	0.036132813	0.010986328	-0.002441406	0.022705078	0.013	39119.18	0	0	0.013
429	430	430	Category L	0.15576172	0.40795898	-0.81591797	-0.140625	-0.36035156	0.28125	0.17	0.013	2/6/2018	2	6	2018	5:11:37	18697	0.9	5	11	37	749	0.051025391	3.417627	0.16772461	0.39892578	-0.81494141	0.28198242	0.014892578	0	0	0	0	0	0	0	0	0	0.92260742	0.077392578	0.021728516	-0.011962891	0.008789063	-0.000732422	0.013	39119.18	0	0	0.013
430	431	431	Category L	0.16796875	0.38378906	-0.82788086	-0.13330078	-0.35546875	0.26928711	0.17	0.013	2/6/2018	2	6	2018	5:11:38	18698	0	5	11	38	749	0.051025391	3.417627	0.16625977	0.39794922	-0.81494141	0.19995117	0.019042969	0	0	0	0	0	0	0	0	0	0.92211914	0.077880859	0.028564453	0.001464844	-0.014160156	-0.012695313	0.013	39119.18	0	0	0.013
431	432	432	Category L	0.17993164	0.38378906	-0.82788086	-0.13623047	-0.36083984	0.2824707	0.17	0.013	2/6/2018	2	6	2018	5:11:38	18698	0.111	5	11	38	737	0.051025391	3.417627	0.16552734	0.39770508	-0.81494141	0.71435547	0.023681641	0	0	0	0	0	0	0	0	0	0.921875	0.078125	0.041015625	0.014160156	-0.013916016	-0.012695313	0.013	39119.18	0	0	0.013
432	433	433	Category L	0.16796875	0.40795898	-0.80395508	-0.13891602	-0.35083008	0.28149414	0.17	0.013	2/6/2018	2	6	2018	5:11:38	18698	0.222	5	11	38	737	0.051025391	3.417627	0.1652832	0.39819336	-0.81860352	1.1923828	0.017822266	0	0	0	0	0	0	0	0	0	0.92529297	0.074707031	0.026855469	0.002441406	0.009521484	0.014648438	0.013	39119.18	0	0	0.013
433	434	434	Category L	0.14379883	0.43188477	-0.82788086	-0.14257813	-0.35766602	0.28027344	0.17	0.013	2/6/2018	2	6	2018	5:11:38	18698	0.333	5	11	38	737	0.051025391	3.417627	0.16430664	0.3972168	-0.81616211	1.3901367	0.041748047	0	0	0	0	0	0	0	0	0	0.92236328	0.077636719	0.066650391	-0.020507813	0.034423828	-0.011474609	0.013	39119.18	0	0	0.013
434	435	435	Category L	0.15576172	0.40795898	-0.82788086	-0.13476563	-0.35620117	0.28857422	0.17	0.013	2/6/2018	2	6	2018	5:11:38	18698	0.444	5	11	38	749	0.051025391	3.417627	0.16235352	0.39648438	-0.81689453	1.5722656	0.016845703	0	0	0	0	0	0	0	0	0	0.92260742	0.077392578	0.028564453	-0.006591797	0.011230469	-0.010742188	0.013	39119.18	0.001	-74	0.013
435	436	436	Category L	0.14379883	0.37182617	-0.82788086	-0.1394043	-0.34912109	0.28051758	0.18	0.013	2/6/2018	2	6	2018	5:11:38	18698	0.555	5	11	38	749	0.051513672	3.4788574	0.16894531	0.39794922	-0.82348633	1.7561035	0.036621094	0	0	0	0	0	0	0	0	0	0.93017578	0.069824219	0.055664063	-0.025146484	-0.026123047	-0.004150391	0.013	39119.18	0.001	-74	0.013
436	437	437	Category L	0.19189453	0.39599609	-0.79199219	-0.13818359	-0.34887695	0.28662109	0.18	0.013	2/6/2018	2	6	2018	5:11:38	18698	0.666	5	11	38	737	0.051513672	3.4788574	0.16503906	0.39404297	-0.81762695	1.6159668	0.037109375	0	0	0	0	0	0	0	0	0	0.92260742	0.077392578	0.054443359	0.026611328	0.001708984	0.025634766	0.013	39119.18	0.001	-74	0.013
437	438	438	Category L	0.14379883	0.38378906	-0.79199219	-0.14233398	-0.35766602	0.28125	0.18	0.013	2/6/2018	2	6	2018	5:11:38	18698	0.777	5	11	38	724	0.051513672	3.4788574	0.16479492	0.39135742	-0.81713867	0.90478516	0.033691406	0	0	0	0	0	0	0	0	0	0.92089844	0.079101563	0.053955078	-0.020996094	-0.007568359	0.025146484	0.013	39119.18	0.001	-74	0.013
438	439	439	Category L	0.17993164	0.39599609	-0.82788086	-0.13623047	-0.35083008	0.28662109	0.18	0.013	2/6/2018	2	6	2018	5:11:38	18698	0.888	5	11	38	724	0.051513672	3.4788574	0.16601563	0.39599609	-0.8269043	0.4074707	0.013671875	0	0	0	0	0	0	0	0	0	0.93164063	0.068359375	0.014648438	0.013671875	0	-0.000732422	0.013	39119.18	0.001	-74	0.013
439	440	440	Category L	0.16796875	0.38378906	-0.81591797	-0.13647461	-0.35107422	0.27246094	0.18	0.013	2/6/2018	2	6	2018	5:11:39	18699	0	5	11	39	749	0.051513672	3.4788574	0.16479492	0.39086914	-0.8203125	0.49047852	0.009033203	0	0	0	0	0	0	0	0	0	0.92358398	0.076416016	0.014648438	0.002929688	-0.007080078	0.004394531	0.013	39119.18	0.001	-74	0.013
440	441	441	Category L	0.11987305	0.38378906	-0.83984375	-0.14453125	-0.35791016	0.28125	0.18	0.013	2/6/2018	2	6	2018	5:11:39	18699	0.09	5	11	39	761	0.051513672	3.4788574	0.16503906	0.38867188	-0.81616211	0.56445313	0.051269531	0	0	0	0	0	0	0	0	0	0.91894531	0.081054688	0.073974609	-0.045166016	-0.004882813	-0.0234375	0.013	39119.18	0.001	-74	0.013
441	442	442	Category L	0.15576172	0.39599609	-0.79199219	-0.14233398	-0.35888672	0.2824707	0.18	0.013	2/6/2018	2	6	2018	5:11:39	18699	0.181	5	11	39	761	0.051513672	3.4788574	0.17358398	0.38916016	-0.82250977	0.28881836	0.035888672	0	0	0	0	0	0	0	0	0	0.92651367	0.073486328	0.055175781	-0.017822266	0.006591797	0.030517578	0.013	39119.18	0.001	-74	0.013
442	443	443	Category L	0.17993164	0.41992188	-0.82788086	-0.1340332	-0.35131836	0.26953125	0.18	0.013	2/6/2018	2	6	2018	5:11:39	18699	0.272	5	11	39	749	0.051513672	3.4788574	0.16918945	0.38525391	-0.81811523	0.039550781	0.037353516	0	0	0	0	0	0	0	0	0	0.91992188	0.080078125	0.0546875	0.010498047	0.034423828	-0.009521484	0.013	39119.18	0.001	-74	0.013
443	444	444	Category L	0.15576172	0.40795898	-0.85180664	-0.1328125	-0.35375977	0.2878418	0.18	0.013	2/6/2018	2	6	2018	5:11:39	18699	0.363	5	11	39	749	0.051513672	3.4788574	0.16601563	0.3815918	-0.81689453	0.045654297	0.044433594	0	0	0	0	0	0	0	0	0	0.91699219	0.083007813	0.071044922	-0.010253906	0.026123047	-0.034667969	0.013	39119.18	0.001	-74	0.013
444	445	445	Category L	0.17993164	0.38378906	-0.81591797	-0.14086914	-0.35083008	0.29150391	0.19	0.013	2/6/2018	2	6	2018	5:11:39	18699	0.454	5	11	39	737	0.051513672	3.4788574	0.17016602	0.38452148	-0.83203125	0.00390625	0.018798828	0	0	0	0	0	0	0	0	0	0.93237305	0.067626953	0.026611328	0.009521484	-0.000732422	0.016113281	0.013	39119.18	0.001	-74	0.013
445	446	446	Category L	0.19189453	0.39599609	-0.81591797	-0.13916016	-0.3527832	0.2824707	0.19	0.013	2/6/2018	2	6	2018	5:11:39	18699	0.545	5	11	39	737	0.051513672	3.4788574	0.16772461	0.38110352	-0.82519531	0.36108398	0.029785156	0	0	0	0	0	0	0	0	0	0.92431641	0.075683594	0.048339844	0.023925781	0.014648438	0.009277344	0.013	39119.18	0.001	-74	0.013
446	447	447	Category L	0.17993164	0.39599609	-0.82788086	-0.13769531	-0.34741211	0.27758789	0.19	0.013	2/6/2018	2	6	2018	5:11:39	18699	0.636	5	11	39	737	0.051513672	3.4788574	0.1652832	0.37792969	-0.82299805	0.28198242	0.0234375	0	0	0	0	0	0	0	0	0	0.9206543	0.079345703	0.037109375	0.014404297	0.017822266	-0.004638672	0.013	39119.18	0.001	-74	0.013
447	448	448	Category L	0.15576172	0.39599609	-0.80395508	-0.14599609	-0.35961914	0.28027344	0.19	0.013	2/6/2018	2	6	2018	5:11:39	18699	0.727	5	11	39	749	0.051513672	3.4788574	0.17333984	0.37695313	-0.83129883	0.57250977	0.037597656	0	0	0	0	0	0	0	0	0	0.92895508	0.071044922	0.063964844	-0.017578125	0.018798828	0.02734375	0.013	39119.18	0.001	-74	0.013
448	449	449	Category L	0.15576172	0.40795898	-0.81591797	-0.13354492	-0.35449219	0.28930664	0.19	0.013	2/6/2018	2	6	2018	5:11:39	18699	0.818	5	11	39	761	0.051513672	3.4788574	0.16796875	0.37304688	-0.82666016	1.3828125	0.038330078	0	0	0	0	0	0	0	0	0	0.92236328	0.077636719	0.057861328	-0.012207031	0.034667969	0.010742188	0.013	39119.18	0.001	-74	0.013
449	450	450	Category L	0.14379883	0.39599609	-0.81591797	-0.13769531	-0.34667969	0.2824707	0.19	0.013	2/6/2018	2	6	2018	5:11:39	18699	0.909	5	11	39	749	0.051513672	3.4788574	0.16577148	0.37255859	-0.83203125	2.0058594	0.035888672	0	0	0	0	0	0	0	0	0	0.92675781	0.073242188	0.061523438	-0.021972656	0.023193359	0.016113281	0.013	39119.18	0.001	-74	0.013
450	451	451	Category L	0.17993164	0.37182617	-0.85180664	-0.13647461	-0.34204102	0.28369141	0.19	0.013	2/6/2018	2	6	2018	5:11:40	18700	0	5	11	40	761	0.051513672	3.4788574	0.17285156	0.37158203	-0.83764648	2.8913574	0.015625	0	0	0	0	0	0	0	0	0	0.93261719	0.067382813	0.020996094	0.006835938	0	-0.013916016	0.013	39119.18	0.001	-74	0.013
451	452	452	Category L	0.19189453	0.40795898	-0.80395508	-0.14941406	-0.35742188	0.27807617	0.19	0.013	2/6/2018	2	6	2018	5:11:40	18700	0.1	5	11	40	749	0.051513672	3.4788574	0.17089844	0.36791992	-0.83081055	3.9116211	0.052246094	0	0	0	0	0	0	0	0	0	0.92456055	0.075439453	0.087402344	0.020751953	0.039794922	0.026855469	0.013	39119.18	0.001	-74	0.013
452	453	453	Category L	0.20385742	0.39599609	-0.79199219	-0.16845703	-0.34838867	0.28076172	0.19	0.013	2/6/2018	2	6	2018	5:11:40	18700	0.2	5	11	40	749	0.051513672	3.4788574	0.16772461	0.3671875	-0.83520508	4.8476563	0.063232422	0	0	0	0	0	0	0	0	0	0.92773438	0.072265625	0.1081543	0.035888672	0.028564453	0.043212891	0.013	39119.18	0.001	-74	0.013
453	454	454	Category L	0.16796875	0.37182617	-0.79199219	-0.19360352	-0.32788086	0.28344727	0.19	0.013	2/6/2018	2	6	2018	5:11:40	18700	0.3	5	11	40	761	0.051513672	3.4788574	0.17382813	0.36743164	-0.8347168	5.6477051	0.043212891	0	0	0	0	0	0	0	0	0	0.9284668	0.071533203	0.052978516	-0.005859375	0.004150391	0.042724609	0.013	39119.18	0.001	-74	0.013
454	455	455	Category L	0.16796875	0.35986328	-0.80395508	-0.19140625	-0.32250977	0.27661133	0.2	0.013	2/6/2018	2	6	2018	5:11:40	18700	0.4	5	11	40	724	0.051513672	3.4788574	0.16967773	0.36108398	-0.82714844	6.8706055	0.023193359	0	0	0	0	0	0	0	0	0	0.91821289	0.081787109	0.026367188	-0.001708984	-0.001220703	0.023193359	0.013	39119.18	0.001	-74	0.013
455	456	456	Category L	0.19189453	0.38378906	-0.80395508	-0.19116211	-0.33081055	0.2734375	0.2	0.013	2/6/2018	2	6	2018	5:11:40	18700	0.5	5	11	40	712	0.051513672	3.4788574	0.16821289	0.36669922	-0.84765625	8.2675781	0.052490234	0	0	0	0	0	0	0	0	0	0.93896484	0.061035156	0.084228516	0.0234375	0.016845703	0.043701172	0.013	39119.18	0.001	-74	0.013
456	457	457	Category L	0.19189453	0.38378906	-0.80395508	-0.18945313	-0.32885742	0.2722168	0.2	0.013	2/6/2018	2	6	2018	5:11:40	18700	0.6	5	11	40	712	0.051513672	3.4788574	0.17553711	0.36499023	-0.84863281	9.269043	0.051025391	0	0	0	0	0	0	0	0	0	0.94042969	0.059570313	0.079589844	0.016113281	0.018554688	0.044677734	0.013	39119.18	0.001	-74	0.013
457	458	458	Category L	0.19189453	0.41992188	-0.81591797	-0.18676758	-0.32617188	0.27758789	0.2	0.013	2/6/2018	2	6	2018	5:11:40	18700	0.7	5	11	40	700	0.051513672	3.4788574	0.17211914	0.36083984	-0.83911133	9.8066406	0.066162109	0	0	0	0	0	0	0	0	0	0.9296875	0.0703125	0.10180664	0.01953125	0.058837891	0.023193359	0.013	39119.18	0.001	-74	0.013
458	459	459	Category L	0.19189453	0.39599609	-0.79199219	-0.18920898	-0.32519531	0.27832031	0.2	0.013	2/6/2018	2	6	2018	5:11:40	18700	0.8	5	11	40	724	0.051513672	3.4788574	0.17041016	0.36035156	-0.84692383	9.9931641	0.068847656	0	0	0	0	0	0	0	0	0	0.9362793	0.063720703	0.11181641	0.021240234	0.035400391	0.054931641	0.013	39119.18	0.001	-74	0.013
459	460	460	Category L	0.17993164	0.39599609	-0.80395508	-0.19506836	-0.33203125	0.28027344	0.2	0.013	2/6/2018	2	6	2018	5:11:40	18700	0.9	5	11	40	737	0.051513672	3.4788574	0.1730957	0.36132813	-0.84301758	9.7548828	0.052490234	0	0	0	0	0	0	0	0	0	0.93334961	0.066650391	0.080078125	0.006591797	0.034423828	0.0390625	0.013	39119.18	0.001	-74	0.013
460	461	461	Category L	0.17993164	0.37182617	-0.81591797	-0.1953125	-0.32861328	0.27441406	0.2	0.013	2/6/2018	2	6	2018	5:11:41	18701	0	5	11	41	737	0.051513672	3.4788574	0.16918945	0.35522461	-0.83666992	8.8061523	0.028564453	0	0	0	0	0	0	0	0	0	0.92480469	0.075195313	0.047851563	0.010498047	0.016357422	0.020751953	0.013	39119.18	0.001	-74	0.013
461	462	462	Category L	0.19189453	0.41992188	-0.81591797	-0.19360352	-0.33325195	0.2734375	0.2	0.013	2/6/2018	2	6	2018	5:11:41	18701	0.1	5	11	41	761	0.051513672	3.4788574	0.17163086	0.36108398	-0.84863281	7.1655273	0.070068359	0	0	0	0	0	0	0	0	0	0.93823242	0.061767578	0.11157227	0.020019531	0.05859375	0.032714844	0.013	39119.18	0.001	-74	0.013
462	463	463	Category L	0.17993164	0.39599609	-0.81591797	-0.1887207	-0.32714844	0.27661133	0.2	0.013	2/6/2018	2	6	2018	5:11:41	18701	0.2	5	11	41	773	0.051513672	3.4788574	0.17333984	0.35742188	-0.84179688	5.3171387	0.046630859	0	0	0	0	0	0	0	0	0	0.9309082	0.069091797	0.070800781	0.006347656	0.038330078	0.025878906	0.013	39119.18	0.001	-74	0.013
463	464	464	Category L	0.13183594	0.37182617	-0.77978516	-0.18896484	-0.32641602	0.27148438	0.2	0.013	2/6/2018	2	6	2018	5:11:41	18701	0.3	5	11	41	724	0.051513672	3.4788574	0.16870117	0.35375977	-0.83569336	3.265625	0.069335938	0	0	0	0	0	0	0	0	0	0.9230957	0.076904297	0.1105957	-0.036865234	0.017822266	0.055908203	0.013	39119.18	0.001	-74	0.013
464	465	465	Category L	0.10791016	0.37182617	-0.76782227	-0.18334961	-0.3269043	0.28955078	0.21	0.013	2/6/2018	2	6	2018	5:11:41	18701	0.4	5	11	41	699	0.051513672	3.4788574	0.17114258	0.35571289	-0.84814453	0.39526367	0.10351563	0	0	0	0	0	0	0	0	0	0.93554688	0.064453125	0.15966797	-0.063232422	0.015869141	0.080322266	0.013	39119.18	0.001	-74	0.013
465	466	466	Category L	0.17993164	0.40795898	-0.83984375	-0.16918945	-0.34155273	0.28100586	0.21	0.013	2/6/2018	2	6	2018	5:11:41	18701	0.5	5	11	41	650	0.051513672	3.4788574	0.17236328	0.35644531	-0.84301758	3.1103516	0.052001953	0	0	0	0	0	0	0	0	0	0.93139648	0.068603516	0.062011719	0.007324219	0.051269531	0.003173828	0.013	39119.18	0.001	-74	0.013
466	467	467	Category L	0.19189453	0.40795898	-0.92382813	-0.12670898	-0.35522461	0.28979492	0.21	0.013	2/6/2018	2	6	2018	5:11:41	18701	0.6	5	11	41	601	0.051513672	3.4788574	0.16918945	0.35546875	-0.84741211	6.6245117	0.095214844	0	0	0	0	0	0	0	0	0	0.93457031	0.065429688	0.15112305	0.022460938	0.052246094	-0.076171875	0.013	39119.18	0.001	-74	0.013
467	468	468	Category L	0.13183594	0.40795898	-0.82788086	-0.092529297	-0.36352539	0.28735352	0.21	0.013	2/6/2018	2	6	2018	5:11:41	18701	0.7	5	11	41	638	0.051513672	3.4788574	0.16723633	0.35791016	-0.85620117	11.418701	0.067382813	0	0	0	0	0	0	0	0	0	0.94287109	0.057128906	0.11376953	-0.035400391	0.049804688	0.028320313	0.013	39119.18	0.001	-74	0.013
468	469	469	Category L	0.10791016	0.40795898	-0.80395508	-0.10351563	-0.36914063	0.29003906	0.21	0.013	2/6/2018	2	6	2018	5:11:41	18701	0.8	5	11	41	663	0.051513672	3.4788574	0.16552734	0.35375977	-0.85180664	22.11084	0.092529297	0	0	0	0	0	0	0	0	0	0.93725586	0.062744141	0.15966797	-0.057617188	0.053955078	0.047851563	0.013	39119.18	0.001	-74	0.013
469	470	470	Category L	0.10791016	0.39599609	-0.81591797	-0.10644531	-0.35595703	0.28833008	0.21	0.013	2/6/2018	2	6	2018	5:11:41	18701	0.9	5	11	41	712	0.051513672	3.4788574	0.16137695	0.35473633	-0.86230469	37.209229	0.08203125	0	0	0	0	0	0	0	0	0	0.94628906	0.053710938	0.14111328	-0.053466797	0.041015625	0.046386719	0.013	39119.18	0.001	-74	0.013
470	471	471	Category L	0.14379883	0.38378906	-0.83984375	-0.10546875	-0.35522461	0.29418945	0.21	0.013	2/6/2018	2	6	2018	5:11:42	18702	0	5	11	42	749	0.051513672	3.4788574	0.16235352	0.35595703	-0.86450195	57.479248	0.041503906	0	0	0	0	0	0	0	0	0	0.94897461	0.051025391	0.070800781	-0.018554688	0.027587891	0.024658203	0.013	39119.18	0.001	-74	0.014
471	472	472	Category J	0.15576172	0.41992188	-1.1879883	0.15527344	0.051025391	0.44824219	0.12	0.014	2/6/2018	2	6	2018	6:10:35	22235	0.7	6	10	35	761	0.051025391	3.4562988	0.16064453	0.35253906	-0.86206055	85.070801	0.33251953	0	0	0	0	0	0	0	0	0	0.9453125	0.0546875	0.39770508	-0.004882813	0.067138672	-0.32568359	0.013	39119.18	0.001	-74	0.014
472	473	473	Category J	0.083984375	0.31176758	-0.61181641	0.16162109	0.048583984	0.4362793	0.12	0.014	2/6/2018	2	6	2018	6:10:35	22235	0.8	6	10	35	749	0.051025391	3.4562988	0.15478516	0.35571289	-0.87060547	113.0542	0.27172852	0	0	0	0	0	0	0	0	0	0.953125	0.046875	0.3737793	-0.070800781	-0.043945313	0.25878906	0.013	39119.18	0.001	-74	0.014
473	474	474	Category J	0	0.32397461	-0.87597656	0.13818359	-0.00390625	0.43920898	0.13	0.014	2/6/2018	2	6	2018	6:10:35	22235	0.9	6	10	35	749	0.051025391	3.4562988	0.15405273	0.35375977	-0.87182617	131.24683	0.15698242	0	0	0	0	0	0	0	0	0	0.95336914	0.046630859	0.18798828	-0.15405273	-0.029785156	-0.00390625	0.013	39119.18	0.001	-74	0.014
474	475	475	Category J	0.7199707	0.52783203	-1.3078613	0.16381836	-0.024169922	0.44848633	0.13	0.014	2/6/2018	2	6	2018	6:10:36	22236	0	6	10	36	761	0.051025391	3.4562988	0.15429688	0.35107422	-0.87255859	144.78003	0.73486328	0	0	0	0	0	0	0	0	0	0.953125	0.046875	1.1772461	0.56542969	0.17651367	-0.43505859	0.014	39045.18	0	0	0.014
475	476	476	Category J	-0.13183594	0.095947266	-0.31176758	0.09765625	0.001464844	0.45141602	0.13	0.014	2/6/2018	2	6	2018	6:10:36	22236	0.1	6	10	36	786	0.051025391	3.4562988	0.15454102	0.34936523	-0.87304688	152.11792	0.67895508	0	0	0	0	0	0	0	0	0	0.95288086	0.047119141	1.1010742	-0.28637695	-0.25341797	0.5612793	0.014	39045.18	0	0	0.014
476	477	477	Category J	0.14379883	0.23999023	-0.76782227	0	-0.011962891	0.47387695	0.13	0.014	2/6/2018	2	6	2018	6:10:36	22236	0.2	6	10	36	773	0.051025391	3.4562988	0.1550293	0.34790039	-0.87304688	155.08984	0.15112305	0	0	0	0	0	0	0	0	0	0.95263672	0.047363281	0.22460938	-0.011230469	-0.10791016	0.10522461	0.014	39045.18	0	0	0.014
477	478	478	Category J	0.27587891	0.77978516	-1.5598145	0.041259766	-0.002929688	0.45776367	0.13	0.014	2/6/2018	2	6	2018	6:10:36	22236	0.3	6	10	36	773	0.051025391	3.4562988	0.15478516	0.34643555	-0.8737793	150.6543	0.82006836	0	0	0	0	0	0	0	0	0	0.95263672	0.047363281	1.2397461	0.12084961	0.43310547	-0.68579102	0.014	39045.18	0	0	0.014
478	479	479	Category J	0.083984375	0	-0.34790039	0.079101563	-0.010009766	0.44946289	0.13	0.014	2/6/2018	2	6	2018	6:10:36	22236	0.4	6	10	36	773	0.051025391	3.4562988	0.15527344	0.34472656	-0.87475586	141.96509	0.63378906	0	0	0	0	0	0	0	0	0	0.953125	0.046875	0.94311523	-0.071289063	-0.34472656	0.52685547	0.014	39045.18	0	0	0.014
479	480	480	Category J	0.14379883	0.2277832	-0.45581055	0.036376953	-0.079589844	0.45166016	0.13	0.014	2/6/2018	2	6	2018	6:10:36	22236	0.5	6	10	36	761	0.051025391	3.4562988	0.1550293	0.34277344	-0.87475586	127.5105	0.43481445	0	0	0	0	0	0	0	0	0	0.95239258	0.047607422	0.5456543	-0.011230469	-0.11499023	0.41894531	0.014	39045.18	0	0	0.014
480	481	481	Category J	0.80395508	0.46777344	-1.2958984	0.11450195	-0.071289063	0.44335938	0.13	0.014	2/6/2018	2	6	2018	6:10:36	22236	0.6	6	10	36	761	0.051025391	3.4562988	0.15478516	0.34106445	-0.87573242	114.76685	0.78320313	0	0	0	0	0	0	0	0	0	0.95239258	0.047607422	1.1955566	0.64892578	0.12646484	-0.41992188	0.014	39045.18	0	0	0.014
481	482	482	Category J	-0.16796875	0.083984375	-0.43188477	0.093017578	-0.055908203	0.453125	0.13	0.014	2/6/2018	2	6	2018	6:10:36	22236	0.7	6	10	36	749	0.051025391	3.4562988	0.15551758	0.33959961	-0.87597656	83.270996	0.60595703	0	0	0	0	0	0	0	0	0	0.95239258	0.047607422	1.0234375	-0.32348633	-0.25561523	0.4440918	0.014	39045.18	0	0	0.014
482	483	483	Category J	-0.083984375	0.17993164	-0.7199707	0.009277344	-0.052490234	0.45605469	0.13	0.014	2/6/2018	2	6	2018	6:10:36	22236	0.8	6	10	36	737	0.051025391	3.4562988	0.15527344	0.33813477	-0.87670898	50.379395	0.32714844	0	0	0	0	0	0	0	0	0	0.95263672	0.047363281	0.5546875	-0.23925781	-0.15820313	0.15673828	0.014	39045.18	0	0	0.014
483	484	484	Category J	0.50390625	0.63598633	-2.0158691	0.069335938	-0.026123047	0.45605469	0.13	0.014	2/6/2018	2	6	2018	6:10:36	22236	0.9	6	10	36	749	0.051025391	3.4562988	0.15527344	0.33618164	-0.87768555	33.8125	1.2272949	0	0	0	0	0	0	0	0	0	0.95239258	0.047607422	1.786377	0.34838867	0.29956055	-1.1379395	0.014	39045.18	0	0	0.014
484	485	485	Category J	-0.035888672	0.11987305	-0.25195313	0.18457031	-0.0625	0.43017578	0.14	0.014	2/6/2018	2	6	2018	6:10:37	22237	0	6	10	37	761	0.051025391	3.4562988	0.15527344	0.33422852	-0.87768555	14.325928	0.68847656	0	0	0	0	0	0	0	0	0	0.9519043	0.048095703	1.03125	-0.19116211	-0.21435547	0.62573242	0.014	39045.18	0	0	0.014
485	486	486	Category J	0	0.15576172	-0.63598633	0.072021484	-0.065429688	0.46386719	0.14	0.014	2/6/2018	2	6	2018	6:10:37	22237	0.1	6	10	37	773	0.051025391	3.4562988	0.15527344	0.33227539	-0.87817383	1.307373	0.33764648	0	0	0	0	0	0	0	0	0	0.95166016	0.048339844	0.57421875	-0.15527344	-0.17651367	0.2421875	0.014	39045.18	0	0	0.014
486	487	487	Category J	0.75585938	0.31176758	-1.4758301	0.12988281	-0.079833984	0.4387207	0.14	0.014	2/6/2018	2	6	2018	6:10:37	22237	0.2	6	10	37	773	0.051025391	3.4562988	0.15478516	0.33081055	-0.87915039	7.2131348	0.84692383	0	0	0	0	0	0	0	0	0	0.9519043	0.048095703	1.2165527	0.60083008	-0.019042969	-0.59643555	0.014	39045.18	0	0	0.014
487	488	488	Category J	-0.25195313	0.095947266	-0.43188477	0.15112305	-0.045898438	0.43554688	0.14	0.014	2/6/2018	2	6	2018	6:10:37	22237	0.3	6	10	37	773	0.051025391	3.4562988	0.15478516	0.32885742	-0.87963867	5.0720215	0.64819336	0	0	0	0	0	0	0	0	0	0.9519043	0.048095703	1.0876465	-0.40673828	-0.23291016	0.44775391	0.014	39045.18	0	0	0.014
488	489	489	Category J	-0.011962891	0.38378906	-1.2358398	0.008056641	-0.054199219	0.4609375	0.14	0.014	2/6/2018	2	6	2018	6:10:37	22237	0.4	6	10	37	773	0.051025391	3.4562988	0.15478516	0.3269043	-0.88012695	6.4858398	0.39672852	0	0	0	0	0	0	0	0	0	0.95166016	0.048339844	0.57910156	-0.16674805	0.056640625	-0.35546875	0.014	39045.18	0	0	0.014
489	490	490	Category J	0.70776367	0.31176758	-1.2839355	0.061767578	0.004150391	0.46240234	0.14	0.014	2/6/2018	2	6	2018	6:10:37	22237	0.5	6	10	37	749	0.051025391	3.4562988	0.15478516	0.32495117	-0.88012695	2.6765137	0.68457031	0	0	0	0	0	0	0	0	0	0.95092773	0.049072266	0.96972656	0.55273438	-0.013183594	-0.40356445	0.014	39045.18	0	0	0.014
490	491	491	Category J	0.011962891	0.10791016	-0.2277832	0.085693359	-0.033691406	0.45825195	0.14	0.014	2/6/2018	2	6	2018	6:10:37	22237	0.6	6	10	37	761	0.051025391	3.4562988	0.15478516	0.32324219	-0.88037109	4.9309082	0.7019043	0	0	0	0	0	0	0	0	0	0.95043945	0.049560547	1.0109863	-0.14282227	-0.21533203	0.65258789	0.014	39045.18	0	0	0.014
491	492	492	Category J	-0.13183594	0.31176758	-1.1638184	0.055175781	-0.069580078	0.45507813	0.14	0.014	2/6/2018	2	6	2018	6:10:37	22237	0.7	6	10	37	761	0.051025391	3.4562988	0.15454102	0.32177734	-0.88061523	0.30200195	0.40283203	0	0	0	0	0	0	0	0	0	0.95019531	0.049804688	0.57958984	-0.28637695	-0.010009766	-0.28295898	0.014	39045.18	0	0	0.014
492	493	493	Category J	0.68383789	0.40795898	-0.79199219	0.10473633	-0.042724609	0.46582031	0.14	0.014	2/6/2018	2	6	2018	6:10:37	22237	0.8	6	10	37	761	0.051025391	3.4562988	0.15454102	0.31933594	-0.88085938	2.6411133	0.54370117	0	0	0	0	0	0	0	0	0	0.94970703	0.050292969	0.70654297	0.52905273	0.088378906	0.088867188	0.014	39045.18	0	0	0.014
493	494	494	Category J	-0.16796875	-0.11987305	-0.21582031	0.093017578	0.014892578	0.44506836	0.14	0.014	2/6/2018	2	6	2018	6:10:37	22237	0.9	6	10	37	773	0.051025391	3.4562988	0.15405273	0.31787109	-0.88134766	2.1494141	0.859375	0	0	0	0	0	0	0	0	0	0.94970703	0.050292969	1.4257813	-0.32202148	-0.43774414	0.66552734	0.014	39045.18	0	0	0.014
494	495	495	Category J	0.023925781	0.82788086	-2.4958496	0.036865234	-0.001953125	0.45776367	0.15	0.014	2/6/2018	2	6	2018	6:10:38	22238	0	6	10	38	761	0.051025391	3.4562988	0.15380859	0.31616211	-0.88012695	6.626709	1.6994629	0	0	0	0	0	0	0	0	0	0.94775391	0.052246094	2.2570801	-0.12988281	0.51147461	-1.6154785	0.014	39045.18	0	0	0.014
495	496	496	Category J	0.74389648	0.2878418	-0.88793945	0.067382813	0.021728516	0.46704102	0.15	0.014	2/6/2018	2	6	2018	6:10:38	22238	0.1	6	10	38	761	0.051025391	3.4562988	0.15209961	0.31518555	-0.87988281	9.3361816	0.59228516	0	0	0	0	0	0	0	0	0	0.94677734	0.053222656	0.62695313	0.59155273	-0.02734375	-0.0078125	0.014	39045.18	0	0	0.014
496	497	497	Category J	-0.095947266	0.083984375	-0.071777344	0.013671875	0.061767578	0.46313477	0.15	0.014	2/6/2018	2	6	2018	6:10:38	22238	0.2	6	10	38	761	0.051025391	3.4562988	0.14916992	0.31347656	-0.87866211	15.50415	0.87402344	0	0	0	0	0	0	0	0	0	0.94482422	0.055175781	1.2814941	-0.24511719	-0.22949219	0.80688477	0.014	39045.18	0	0	0.014
497	498	498	Category J	0.023925781	0.37182617	-1.4519043	0.042724609	-0.026611328	0.4675293	0.15	0.014	2/6/2018	2	6	2018	6:10:38	22238	0.3	6	10	38	773	0.051025391	3.4562988	0.14599609	0.31152344	-0.88110352	21.336182	0.58666992	0	0	0	0	0	0	0	0	0	0.94604492	0.053955078	0.75292969	-0.12207031	0.060058594	-0.57055664	0.014	39045.18	0	0	0.014
498	499	499	Category J	0.38378906	0.46777344	-0.49194336	0.13720703	0.004150391	0.43505859	0.15	0.014	2/6/2018	2	6	2018	6:10:38	22238	0.4	6	10	38	773	0.051025391	3.4562988	0.1418457	0.30932617	-0.8815918	21.337158	0.48510742	0	0	0	0	0	0	0	0	0	0.94506836	0.054931641	0.78979492	0.24169922	0.15820313	0.38964844	0.014	39045.18	0	0	0.014
499	500	500	Category J	-0.16796875	-0.071777344	-0.31176758	0.034912109	0.041259766	0.46948242	0.15	0.014	2/6/2018	2	6	2018	6:10:38	22238	0.5	6	10	38	761	0.051025391	3.4562988	0.13916016	0.30688477	-0.88134766	19.571533	0.75	0	0	0	0	0	0	0	0	0	0.94384766	0.056152344	1.2558594	-0.30712891	-0.37866211	0.56958008	0.014	39045.18	0	0	0.014
500	501	501	Category J	0.38378906	0.85180664	-1.763916	0.063720703	0.042236328	0.46191406	0.15	0.014	2/6/2018	2	6	2018	6:10:38	22238	0.6	6	10	38	761	0.051025391	3.4562988	0.13476563	0.30664063	-0.88256836	17.560303	1.0654297	0	0	0	0	0	0	0	0	0	0.9440918	0.055908203	1.6750488	0.2487793	0.54492188	-0.88110352	0.014	39045.18	0	0	0.014
501	502	502	Category J	0.31176758	0.11987305	-0.27587891	0.092041016	0.047119141	0.45483398	0.15	0.014	2/6/2018	2	6	2018	6:10:38	22238	0.7	6	10	38	737	0.051025391	3.4562988	0.13232422	0.3046875	-0.88208008	12.262695	0.65869141	0	0	0	0	0	0	0	0	0	0.94262695	0.057373047	0.97070313	0.17919922	-0.18481445	0.60620117	0.014	39045.18	0	0	0.014
502	503	503	Category J	-0.19189453	0.083984375	-0.32397461	-0.028076172	0.036132813	0.46289063	0.15	0.014	2/6/2018	2	6	2018	6:10:38	22238	0.8	6	10	38	724	0.051025391	3.4562988	0.12939453	0.30297852	-0.88818359	11.21582	0.68530273	0	0	0	0	0	0	0	0	0	0.94726563	0.052734375	1.1047363	-0.32128906	-0.21899414	0.56420898	0.014	39045.18	0	0	0.014
503	504	504	Category J	0.38378906	0.53979492	-1.8117676	0.053466797	-0.044433594	0.45874023	0.15	0.014	2/6/2018	2	6	2018	6:10:38	22238	0.9	6	10	38	724	0.051025391	3.4562988	0.12768555	0.30151367	-0.88671875	7.6853027	0.98876953	0	0	0	0	0	0	0	0	0	0.9453125	0.0546875	1.4189453	0.25585938	0.23803711	-0.92480469	0.014	39045.18	0	0	0.014
504	505	505	Category J	0.27587891	0.44384766	-0.41992188	0.18579102	0.015136719	0.43530273	0.16	0.014	2/6/2018	2	6	2018	6:10:39	22239	0	6	10	39	700	0.051025391	3.4562988	0.12402344	0.30004883	-0.88793945	5.6264648	0.51245117	0	0	0	0	0	0	0	0	0	0.9453125	0.0546875	0.76342773	0.15161133	0.14379883	0.46801758	0.014	39045.18	0	0	0.014
505	506	506	Category J	-0.059814453	0.29980469	-1.1879883	0.060791016	0.020996094	0.4597168	0.16	0.014	2/6/2018	2	6	2018	6:10:39	22239	0.1	6	10	39	712	0.051025391	3.4562988	0.12158203	0.29785156	-0.88720703	5.670166	0.35107422	0	0	0	0	0	0	0	0	0	0.94360352	0.056396484	0.48388672	-0.18139648	0.001708984	-0.30053711	0.014	39045.18	0	0	0.014
506	507	507	Category J	0.023925781	0.58789063	-1.487793	0.072021484	0.005859375	0.46582031	0.16	0.014	2/6/2018	2	6	2018	6:10:39	22239	0.2	6	10	39	761	0.051025391	3.4562988	0.1184082	0.29443359	-0.88500977	2.3842773	0.67700195	0	0	0	0	0	0	0	0	0	0.94018555	0.059814453	0.99072266	-0.094482422	0.29321289	-0.60253906	0.014	39045.18	0	0	0.014
507	508	508	Category J	0.011962891	0.071777344	-0.47998047	0.13378906	0.025390625	0.44628906	0.16	0.014	2/6/2018	2	6	2018	6:10:39	22239	0.3	6	10	39	736	0.051513672	3.4788574	0.11669922	0.29492188	-0.88720703	4.619873	0.47607422	0	0	0	0	0	0	0	0	0	0.94238281	0.057617188	0.73535156	-0.10473633	-0.22314453	0.40722656	0.014	39045.18	0	0	0.014
508	509	509	Category J	-0.14379883	0.47998047	-1.619873	0.11669922	-0.060058594	0.45263672	0.16	0.014	2/6/2018	2	6	2018	6:10:39	22239	0.4	6	10	39	736	0.051513672	3.4788574	0.1159668	0.29272461	-0.89111328	6.8132324	0.7956543	0	0	0	0	0	0	0	0	0	0.9453125	0.0546875	1.175293	-0.25976563	0.18701172	-0.72851563	0.014	39045.18	0	0	0.014
509	510	510	Category J	0.21582031	0.50390625	-0.99584961	0.10498047	-0.037841797	0.44750977	0.16	0.014	2/6/2018	2	6	2018	6:10:39	22239	0.5	6	10	39	736	0.051513672	3.4788574	0.11499023	0.2902832	-0.89160156	12.909424	0.25805664	0	0	0	0	0	0	0	0	0	0.94482422	0.055175781	0.41821289	0.10058594	0.21337891	-0.10400391	0.014	39045.18	0	0	0.014
510	511	511	Category J	0.035888672	0.10791016	-0.63598633	0.15332031	-0.002197266	0.4387207	0.16	0.014	2/6/2018	2	6	2018	6:10:39	22239	0.6	6	10	39	712	0.051513672	3.4788574	0.11279297	0.28833008	-0.89111328	23.948242	0.32177734	0	0	0	0	0	0	0	0	0	0.94335938	0.056640625	0.51245117	-0.076904297	-0.18041992	0.25512695	0.014	39045.18	0	0	0.014
511	512	512	Category J	-0.2878418	0.63598633	-1.5	0.11303711	-0.000244141	0.45556641	0.16	0.014	2/6/2018	2	6	2018	6:10:39	22239	0.7	6	10	39	737	0.051513672	3.4788574	0.11230469	0.28686523	-0.88916016	32.169189	0.80908203	0	0	0	0	0	0	0	0	0	0.94116211	0.058837891	1.3598633	-0.40014648	0.34887695	-0.6105957	0.014	39045.18	0	0	0.014
512	513	513	Category L	0.10791016	0.25195313	-0.89990234	0.10473633	-0.26049805	0.39086914	0.19	0.014	2/6/2018	2	6	2018	6:10:42	22242	0.9	6	10	42	724	0.051513672	3.4788574	0.11303711	0.28442383	-0.88500977	41.69458	0.036132813	0	0	0	0	0	0	0	0	0	0.93652344	0.063476563	0.052490234	-0.005126953	-0.032470703	-0.014648438	0.014	39045.18	0	0	0.014
513	514	514	Category L	0.16796875	0.21582031	-0.89990234	0.096923828	-0.26928711	0.38256836	0.2	0.014	2/6/2018	2	6	2018	6:10:43	22243	0	6	10	43	700	0.051513672	3.4788574	0.11328125	0.28515625	-0.88842773	52.771729	0.088867188	0	0	0	0	0	0	0	0	0	0.94018555	0.059814453	0.13525391	0.054443359	-0.069335938	-0.011230469	0.014	39045.18	0	0	0.014
514	515	515	Category L	0.16796875	0.26391602	-0.85180664	0.10302734	-0.26733398	0.38647461	0.2	0.014	2/6/2018	2	6	2018	6:10:43	22243	0.1	6	10	43	712	0.051269531	3.515918	0.11572266	0.28515625	-0.88720703	62.424561	0.06640625	0	0	0	0	0	0	0	0	0	0.93896484	0.061035156	0.10888672	0.052001953	-0.021240234	0.035400391	0.014	39045.18	0	0	0.014
515	516	516	Category L	0.19189453	0.25195313	-0.83984375	0.10253906	-0.25732422	0.37255859	0.2	0.014	2/6/2018	2	6	2018	6:10:43	22243	0.2	6	10	43	737	0.051269531	3.515918	0.10668945	0.28271484	-0.87988281	74.196045	0.099121094	0	0	0	0	0	0	0	0	0	0.93041992	0.069580078	0.15625	0.084960938	-0.030761719	0.040039063	0.014	39045.18	0	0	0.014
516	517	517	Category L	0.17993164	0.2878418	-0.85180664	0.1081543	-0.26025391	0.37988281	0.2	0.014	2/6/2018	2	6	2018	6:10:43	22243	0.3	6	10	43	724	0.051269531	3.515918	0.10864258	0.28466797	-0.88574219	82.133301	0.078857422	0	0	0	0	0	0	0	0	0	0.93676758	0.063232422	0.1081543	0.071044922	0.002929688	0.033935547	0.014	39045.18	0	0	0.014
517	518	518	Category L	0.17993164	0.25195313	-0.86376953	0.10327148	-0.26391602	0.37768555	0.2	0.014	2/6/2018	2	6	2018	6:10:43	22243	0.4	6	10	43	737	0.051269531	3.515918	0.10791016	0.28710938	-0.89086914	84.046143	0.084472656	0	0	0	0	0	0	0	0	0	0.94213867	0.057861328	0.13427734	0.071777344	-0.03515625	0.027099609	0.014	39045.18	0	0	0.014
518	519	519	Category L	0.15576172	0.23999023	-0.83984375	0.10595703	-0.26220703	0.38549805	0.2	0.014	2/6/2018	2	6	2018	6:10:43	22243	0.5	6	10	43	737	0.051269531	3.515918	0.10644531	0.28051758	-0.88427734	83.585205	0.077880859	0	0	0	0	0	0	0	0	0	0.93383789	0.066162109	0.13452148	0.049316406	-0.040527344	0.044433594	0.014	39045.18	0	0	0.014
519	520	520	Category L	0.15576172	0.23999023	-0.87597656	0.11083984	-0.26416016	0.38183594	0.2	0.014	2/6/2018	2	6	2018	6:10:43	22243	0.6	6	10	43	749	0.051269531	3.515918	0.10717773	0.28369141	-0.89111328	80.860107	0.066894531	0	0	0	0	0	0	0	0	0	0.94140625	0.05859375	0.10742188	0.048339844	-0.043701172	0.015136719	0.014	39045.18	0	0	0.014
520	521	521	Category L	0.16796875	0.27587891	-0.86376953	0.11181641	-0.26025391	0.38891602	0.2	0.014	2/6/2018	2	6	2018	6:10:43	22243	0.7	6	10	43	761	0.051269531	3.515918	0.10473633	0.28393555	-0.89648438	73.948242	0.071533203	0	0	0	0	0	0	0	0	0	0.94628906	0.053710938	0.10400391	0.062988281	-0.008056641	0.032714844	0.014	39045.18	0	0	0.014
521	522	522	Category L	0.14379883	0.27587891	-0.86376953	0.11254883	-0.2644043	0.37280273	0.2	0.014	2/6/2018	2	6	2018	6:10:43	22243	0.8	6	10	43	773	0.051269531	3.515918	0.094970703	0.28051758	-0.89160156	62.346436	0.056152344	0	0	0	0	0	0	0	0	0	0.93945313	0.060546875	0.081298828	0.048583984	-0.004638672	0.027832031	0.014	39045.18	0	0	0.014
522	523	523	Category L	0.16796875	0.25195313	-0.88793945	0.10986328	-0.26049805	0.37988281	0.21	0.014	2/6/2018	2	6	2018	6:10:43	22243	0.9	6	10	43	786	0.051269531	3.515918	0.098388672	0.28393555	-0.89941406	50.6875	0.077148438	0	0	0	0	0	0	0	0	0	0.94824219	0.051757813	0.11279297	0.069335938	-0.031982422	0.011474609	0.014	39045.18	0	0	0.014
523	524	524	Category L	0.15576172	0.25195313	-0.85180664	0.11010742	-0.26171875	0.37182617	0.21	0.014	2/6/2018	2	6	2018	6:10:44	22244	0	6	10	44	773	0.051269531	3.515918	0.10205078	0.28442383	-0.89941406	39.014648	0.078857422	0	0	0	0	0	0	0	0	0	0.94897461	0.051025391	0.1340332	0.053466797	-0.032470703	0.047607422	0.014	39045.18	0	0	0.014
524	525	525	Category L	0.17993164	0.23999023	-0.86376953	0.10571289	-0.26391602	0.38378906	0.21	0.014	2/6/2018	2	6	2018	6:10:44	22244	0.1	6	10	44	773	0.051269531	3.515918	0.097412109	0.28027344	-0.88378906	29.162354	0.093994141	0	0	0	0	0	0	0	0	0	0.93237305	0.067626953	0.14306641	0.082275391	-0.040283203	0.020019531	0.014	39045.18	0	0	0.014
525	526	526	Category L	0.16796875	0.27587891	-0.88793945	0.10961914	-0.26147461	0.37866211	0.21	0.014	2/6/2018	2	6	2018	6:10:44	22244	0.2	6	10	44	749	0.051269531	3.515918	0.099365234	0.28173828	-0.88916016	18.739502	0.068847656	0	0	0	0	0	0	0	0	0	0.93798828	0.062011719	0.075683594	0.068359375	-0.005859375	0.001220703	0.014	39045.18	0	0	0.014
526	527	527	Category L	0.16796875	0.23999023	-0.87597656	0.10668945	-0.2578125	0.38476563	0.21	0.014	2/6/2018	2	6	2018	6:10:44	22244	0.3	6	10	44	749	0.051269531	3.515918	0.099121094	0.28320313	-0.89453125	10.48584	0.083251953	0	0	0	0	0	0	0	0	0	0.94360352	0.056396484	0.13085938	0.068603516	-0.043212891	0.018554688	0.014	39045.18	0	0	0.014
527	528	528	Category L	0.15576172	0.23999023	-0.83984375	0.11035156	-0.265625	0.39160156	0.21	0.014	2/6/2018	2	6	2018	6:10:44	22244	0.4	6	10	44	761	0.051269531	3.515918	0.091064453	0.28198242	-0.88891602	6.2995605	0.091308594	0	0	0	0	0	0	0	0	0	0.93701172	0.062988281	0.15576172	0.064453125	-0.041992188	0.049072266	0.014	39045.18	0	0	0.014
528	529	529	Category L	0.15576172	0.25195313	-0.81591797	0.11303711	-0.25976563	0.37890625	0.21	0.014	2/6/2018	2	6	2018	6:10:44	22244	0.5	6	10	44	749	0.051269531	3.515918	0.095703125	0.28320313	-0.89306641	2.6784668	0.10253906	0	0	0	0	0	0	0	0	0	0.94165039	0.058349609	0.16845703	0.059814453	-0.03125	0.077148438	0.014	39045.18	0	0	0.014
529	530	530	Category L	0.14379883	0.26391602	-0.82788086	0.11401367	-0.26074219	0.37670898	0.21	0.014	2/6/2018	2	6	2018	6:10:44	22244	0.6	6	10	44	761	0.051269531	3.515918	0.094726563	0.28051758	-0.88867188	0.35766602	0.079833984	0	0	0	0	0	0	0	0	0	0.93676758	0.063232422	0.12670898	0.048828125	-0.016601563	0.060791016	0.014	39045.18	0	0	0.014
530	531	531	Category L	0.16796875	0.23999023	-0.87597656	0.11132813	-0.25952148	0.39501953	0.21	0.014	2/6/2018	2	6	2018	6:10:44	22244	0.7	6	10	44	761	0.051269531	3.515918	0.085693359	0.27978516	-0.88256836	3.1953125	0.091308594	0	0	0	0	0	0	0	0	0	0.92993164	0.070068359	0.12866211	0.08203125	-0.039794922	0.006591797	0.014	39045.18	0	0	0.014
531	532	532	Category L	0.17993164	0.2277832	-0.82788086	0.11010742	-0.26245117	0.38598633	0.21	0.014	2/6/2018	2	6	2018	6:10:44	22244	0.8	6	10	44	749	0.051269531	3.515918	0.086181641	0.28173828	-0.89160156	5.4528809	0.12548828	0	0	0	0	0	0	0	0	0	0.93896484	0.061035156	0.21142578	0.093505859	-0.053955078	0.063720703	0.014	39045.18	0	0	0.014
532	533	533	Category L	0.16796875	0.27587891	-0.83984375	0.11328125	-0.25805664	0.37670898	0.22	0.014	2/6/2018	2	6	2018	6:10:44	22244	0.9	6	10	44	737	0.051269531	3.515918	0.088134766	0.28442383	-0.89013672	6.951416	0.094482422	0	0	0	0	0	0	0	0	0	0.9387207	0.061279297	0.13867188	0.079589844	-0.008544922	0.050292969	0.014	39045.18	0	0	0.014
533	534	534	Category L	0.14379883	0.2277832	-0.68383789	0.11547852	-0.25756836	0.37695313	0.22	0.014	2/6/2018	2	6	2018	6:10:45	22245	0	6	10	45	749	0.051269531	3.515918	0.080566406	0.28393555	-0.89135742	7.4873047	0.22412109	0	0	0	0	0	0	0	0	0	0.93896484	0.061035156	0.3269043	0.062988281	-0.056152344	0.20751953	0.014	39045.18	0	0	0.014
534	535	535	Category E	0.035888672	0.27587891	-0.77978516	0.21313477	-0.19750977	0.39453125	0.22	0.014	2/6/2018	2	6	2018	6:10:45	22245	0.6	6	10	45	786	0.051269531	3.515918	0.081054688	0.28955078	-0.8996582	6.8618164	0.12890625	0	0	0	0	0	0	0	0	0	0.94848633	0.051513672	0.17895508	-0.045166016	-0.013671875	0.11987305	0.014	39045.18	0.001	-69.85	0.014
535	536	536	Category E	-0.047851563	0.25195313	-0.70776367	0.19238281	-0.22509766	0.38330078	0.22	0.014	2/6/2018	2	6	2018	6:10:45	22245	0.7	6	10	45	786	0.051269531	3.515918	0.080566406	0.2824707	-0.87841797	5.925293	0.21582031	0	0	0	0	0	0	0	0	0	0.92626953	0.073730469	0.32983398	-0.12841797	-0.030517578	0.1706543	0.014	39045.18	0.001	-69.85	0.014
536	537	537	Category E	-0.047851563	0.2277832	-1.0078125	0.19018555	-0.25366211	0.36962891	0.22	0.014	2/6/2018	2	6	2018	6:10:45	22245	0.8	6	10	45	798	0.051269531	3.515918	0.070800781	0.28222656	-0.88037109	4.4064941	0.18237305	0	0	0	0	0	0	0	0	0	0.92724609	0.072753906	0.30053711	-0.11865234	-0.054443359	-0.12719727	0.014	39045.18	0.002	-136.01	0.014
537	538	538	Category E	-0.14379883	0.25195313	-0.85180664	0.20776367	-0.2565918	0.34912109	0.23	0.014	2/6/2018	2	6	2018	6:10:45	22245	0.9	6	10	45	786	0.051269531	3.515918	0.073974609	0.28271484	-0.88842773	2.970459	0.22290039	0	0	0	0	0	0	0	0	0	0.93530273	0.064697266	0.28564453	-0.21777344	-0.030761719	0.036621094	0.014	39045.18	0.002	-136.01	0.014
538	539	539	Category E	-0.023925781	0.20385742	-0.77978516	0.21386719	-0.27539063	0.33959961	0.23	0.014	2/6/2018	2	6	2018	6:10:46	22246	0	6	10	46	773	0.051269531	3.515918	0.072509766	0.2800293	-0.88696289	1.1218262	0.16308594	0	0	0	0	0	0	0	0	0	0.93286133	0.067138672	0.2800293	-0.096435547	-0.076171875	0.10717773	0.014	39045.18	0.003	-198.91	0.014
539	540	540	Category E	-0.16796875	0.35986328	-0.89990234	0.23583984	-0.28564453	0.32788086	0.23	0.014	2/6/2018	2	6	2018	6:10:46	22246	0.1	6	10	46	773	0.051269531	3.515918	0.075195313	0.27880859	-0.8984375	1.2260742	0.25610352	0	0	0	0	0	0	0	0	0	0.94384766	0.056152344	0.32519531	-0.24316406	0.080810547	-0.001220703	0.014	39045.18	0.003	-198.91	0.014
540	541	541	Category E	-0.023925781	0.2277832	-0.77978516	0.21337891	-0.27050781	0.35693359	0.23	0.014	2/6/2018	2	6	2018	6:10:46	22246	0.2	6	10	46	773	0.051269531	3.515918	0.072021484	0.28027344	-0.89990234	2.5859375	0.16259766	0	0	0	0	0	0	0	0	0	0.9453125	0.0546875	0.26879883	-0.095947266	-0.052490234	0.12011719	0.014	39045.18	0.003	-198.91	0.014
541	542	542	Category E	-0.035888672	0.27587891	-1.2958984	0.21411133	-0.27441406	0.34985352	0.23	0.014	2/6/2018	2	6	2018	6:10:46	22246	0.3	6	10	46	761	0.051269531	3.515918	0.066650391	0.27026367	-0.88354492	4.0878906	0.42480469	0	0	0	0	0	0	0	0	0	0.92651367	0.073486328	0.52001953	-0.10253906	0.005371094	-0.41210938	0.014	39045.18	0.003	-198.91	0.014
542	543	543	Category E	0.047851563	0.27587891	-0.69580078	0.17675781	-0.29516602	0.34936523	0.23	0.014	2/6/2018	2	6	2018	6:10:46	22246	0.4	6	10	46	761	0.051269531	3.515918	0.063720703	0.27392578	-0.90380859	7.2685547	0.20874023	0	0	0	0	0	0	0	0	0	0.9465332	0.053466797	0.22583008	-0.015869141	0.001708984	0.20800781	0.014	39045.18	0.003	-198.91	0.014
543	544	544	Category E	-0.16796875	0.25195313	-0.87597656	0.17602539	-0.26171875	0.36523438	0.23	0.014	2/6/2018	2	6	2018	6:10:46	22246	0.5	6	10	46	737	0.051269531	3.515918	0.073486328	0.27490234	-0.90869141	11.095215	0.24462891	0	0	0	0	0	0	0	0	0	0.95214844	0.047851563	0.29711914	-0.24145508	-0.022949219	0.032714844	0.014	39045.18	0.003	-198.91	0.014
544	545	545	Category E	-0.095947266	0.20385742	-0.70776367	0.10986328	-0.2590332	0.38671875	0.23	0.014	2/6/2018	2	6	2018	6:10:46	22246	0.6	6	10	46	724	0.051269531	3.515918	0.066162109	0.26928711	-0.89404297	11.980469	0.25561523	0	0	0	0	0	0	0	0	0	0.93603516	0.063964844	0.4140625	-0.16210938	-0.065429688	0.1862793	0.014	39045.18	0.003	-198.91	0.014
545	546	546	Category E	-0.059814453	0.13183594	-0.65991211	0.12255859	-0.24487305	0.39477539	0.23	0.014	2/6/2018	2	6	2018	6:10:46	22246	0.7	6	10	46	737	0.051269531	3.515918	0.061279297	0.27050781	-0.9128418	11.763672	0.31298828	0	0	0	0	0	0	0	0	0	0.95410156	0.045898438	0.51293945	-0.12109375	-0.13867188	0.25292969	0.014	39045.18	0.003	-198.91	0.014
546	547	547	Category E	0.047851563	0.44384766	-1.1159668	0.13305664	-0.26123047	0.37719727	0.23	0.014	2/6/2018	2	6	2018	6:10:46	22246	0.8	6	10	46	749	0.051269531	3.515918	0.064697266	0.27075195	-0.90039063	13.052979	0.27661133	0	0	0	0	0	0	0	0	0	0.94238281	0.057617188	0.40527344	-0.016845703	0.17285156	-0.21533203	0.014	39045.18	0.003	-198.91	0.014
547	548	548	Category E	0.071777344	0.23999023	-1.1398926	0.17236328	-0.24755859	0.37841797	0.24	0.014	2/6/2018	2	6	2018	6:10:46	22246	0.9	6	10	46	736	0.051513672	3.4659668	0.063964844	0.26489258	-0.89233398	15.696045	0.24853516	0	0	0	0	0	0	0	0	0	0.93310547	0.066894531	0.27978516	0.007568359	-0.024902344	-0.24731445	0.014	39045.18	0.003	-198.91	0.014
548	549	549	Category E	0.035888672	0.20385742	-0.83984375	0.15283203	-0.29345703	0.36230469	0.24	0.014	2/6/2018	2	6	2018	6:10:47	22247	0	6	10	47	749	0.051513672	3.4659668	0.067871094	0.26928711	-0.90234375	15.794678	0.095947266	0	0	0	0	0	0	0	0	0	0.9440918	0.055908203	0.16015625	-0.031982422	-0.065429688	0.0625	0.014	39045.18	0.003	-198.91	0.014
549	550	550	Category E	-0.071777344	0.23999023	-0.76782227	0.10180664	-0.31005859	0.34741211	0.24	0.014	2/6/2018	2	6	2018	6:10:47	22247	0.1	6	10	47	749	0.051513672	3.4659668	0.071533203	0.26342773	-0.88330078	14.209961	0.18554688	0	0	0	0	0	0	0	0	0	0.92456055	0.075439453	0.2824707	-0.14331055	-0.0234375	0.11547852	0.014	39045.18	0.003	-198.91	0.014
550	551	551	Category E	0.10791016	0.27587891	-0.69580078	0.043945313	-0.31713867	0.35498047	0.24	0.014	2/6/2018	2	6	2018	6:10:47	22247	0.2	6	10	47	712	0.051513672	3.4659668	0.068603516	0.26293945	-0.89526367	16.14624	0.20361328	0	0	0	0	0	0	0	0	0	0.93554688	0.064453125	0.2512207	0.0390625	0.012695313	0.19946289	0.014	39045.18	0.003	-198.91	0.014
551	552	552	Category E	0.20385742	0.2277832	-0.85180664	0.028320313	-0.31005859	0.35913086	0.24	0.014	2/6/2018	2	6	2018	6:10:47	22247	0.3	6	10	47	749	0.051513672	3.4659668	0.071533203	0.265625	-0.90136719	18.708252	0.14624023	0	0	0	0	0	0	0	0	0	0.94262695	0.057373047	0.2199707	0.13208008	-0.037841797	0.049560547	0.014	39045.18	0.003	-198.91	0.014
552	553	553	Category E	0.11987305	0.37182617	-0.88793945	0.017089844	-0.30957031	0.3605957	0.24	0.014	2/6/2018	2	6	2018	6:10:47	22247	0.4	6	10	47	761	0.051513672	3.4659668	0.071777344	0.2578125	-0.88891602	19.289307	0.12353516	0	0	0	0	0	0	0	0	0	0.92822266	0.071777344	0.1628418	0.047851563	0.11376953	0.000976563	0.014	39045.18	0.003	-198.91	0.014
553	554	554	Category E	0.17993164	0.31176758	-0.76782227	0.036865234	-0.30493164	0.36621094	0.24	0.014	2/6/2018	2	6	2018	6:10:47	22247	0.5	6	10	47	749	0.051513672	3.4659668	0.069091797	0.26025391	-0.90258789	19.406982	0.18188477	0	0	0	0	0	0	0	0	0	0.94189453	0.058105469	0.29711914	0.1105957	0.051269531	0.13476563	0.014	39045.18	0.003	-198.91	0.014
554	555	555	Category E	0	0.34790039	-0.73193359	0.025146484	-0.31176758	0.35888672	0.24	0.014	2/6/2018	2	6	2018	6:10:47	22247	0.6	6	10	47	786	0.051513672	3.4659668	0.067138672	0.25683594	-0.89379883	22.092041	0.19750977	0	0	0	0	0	0	0	0	0	0.93237305	0.067626953	0.32006836	-0.067138672	0.090820313	0.16186523	0.014	39045.18	0.003	-198.91	0.014
555	556	556	Category E	0.035888672	0.23999023	-0.77978516	0.013183594	-0.30151367	0.37158203	0.24	0.014	2/6/2018	2	6	2018	6:10:47	22247	0.7	6	10	47	786	0.051513672	3.4659668	0.062011719	0.25488281	-0.88574219	25.978271	0.11010742	0	0	0	0	0	0	0	0	0	0.92358398	0.076416016	0.14697266	-0.026123047	-0.014892578	0.10595703	0.014	39045.18	0.003	-198.91	0.014
556	557	557	Category E	0.071777344	0.44384766	-1.1638184	0.009765625	-0.33081055	0.35107422	0.24	0.014	2/6/2018	2	6	2018	6:10:47	22247	0.8	6	10	47	749	0.051513672	3.4659668	0.05859375	0.25634766	-0.90161133	27.016113	0.32250977	0	0	0	0	0	0	0	0	0	0.93920898	0.060791016	0.46240234	0.012939453	0.18725586	-0.26196289	0.014	39045.18	0.003	-198.91	0.014
557	558	558	Category E	0.15576172	0.25195313	-1.0439453	-0.005126953	-0.30029297	0.35839844	0.25	0.014	2/6/2018	2	6	2018	6:10:47	22247	0.9	6	10	47	761	0.051513672	3.4659668	0.065185547	0.25634766	-0.89941406	27.701904	0.17041016	0	0	0	0	0	0	0	0	0	0.9375	0.0625	0.23950195	0.090332031	-0.004394531	-0.14428711	0.014	39045.18	0.003	-198.91	0.014
558	559	559	Category E	0.15576172	0.23999023	-0.89990234	0.016601563	-0.34472656	0.33984375	0.25	0.014	2/6/2018	2	6	2018	6:10:48	22248	0	6	10	48	761	0.051513672	3.4659668	0.062988281	0.25952148	-0.90893555	30.440186	0.094970703	0	0	0	0	0	0	0	0	0	0.94726563	0.052734375	0.12133789	0.092529297	-0.01953125	0.009033203	0.014	39045.18	0.003	-198.91	0.014
559	560	560	Category E	-0.059814453	0.25195313	-0.87597656	-0.011230469	-0.33789063	0.34545898	0.25	0.014	2/6/2018	2	6	2018	6:10:48	22248	0.1	6	10	48	761	0.051513672	3.4659668	0.060302734	0.26074219	-0.91308594	31.807373	0.12597656	0	0	0	0	0	0	0	0	0	0.95141602	0.048583984	0.16625977	-0.12011719	-0.008789063	0.037109375	0.014	39045.18	0.003	-198.91	0.014
560	561	561	Category E	0.023925781	0.20385742	-0.89990234	-0.068115234	-0.328125	0.33886719	0.25	0.014	2/6/2018	2	6	2018	6:10:48	22248	0.2	6	10	48	773	0.051513672	3.4659668	0.058837891	0.25952148	-0.90283203	30.006836	0.065673828	0	0	0	0	0	0	0	0	0	0.94140625	0.05859375	0.09375	-0.034912109	-0.055664063	0.002929688	0.014	39045.18	0.003	-198.91	0.014
561	562	562	Category E	0.10791016	0.34790039	-1.0559082	-0.063476563	-0.31591797	0.34448242	0.25	0.014	2/6/2018	2	6	2018	6:10:48	22248	0.3	6	10	48	736	0.051513672	3.4659668	0.05078125	0.26171875	-0.91918945	27.635254	0.17114258	0	0	0	0	0	0	0	0	0	0.95703125	0.04296875	0.27954102	0.056884766	0.0859375	-0.13647461	0.014	39045.18	0.003	-198.91	0.014
562	563	563	Category E	0.20385742	0.2277832	-0.73193359	-0.029052734	-0.32202148	0.33618164	0.25	0.014	2/6/2018	2	6	2018	6:10:48	22248	0.4	6	10	48	724	0.051513672	3.4659668	0.057861328	0.26220703	-0.91992188	26.13208	0.24047852	0	0	0	0	0	0	0	0	0	0.95849609	0.041503906	0.3684082	0.14575195	-0.034423828	0.18798828	0.014	39045.18	0.003	-198.91	0.014
563	564	564	Category E	0.13183594	0.29980469	-0.76782227	-0.016845703	-0.32128906	0.35546875	0.25	0.014	2/6/2018	2	6	2018	6:10:48	22248	0.5	6	10	48	724	0.051513672	3.4659668	0.050292969	0.25830078	-0.9128418	23.320557	0.17138672	0	0	0	0	0	0	0	0	0	0.95019531	0.049804688	0.26806641	0.081298828	0.041259766	0.14501953	0.014	39045.18	0.003	-198.91	0.014
564	565	565	Category E	0.11987305	0.23999023	-0.671875	-0.029052734	-0.30859375	0.34545898	0.25	0.014	2/6/2018	2	6	2018	6:10:48	22248	0.6	6	10	48	724	0.051513672	3.4659668	0.046142578	0.26147461	-0.92553711	18.151123	0.26513672	0	0	0	0	0	0	0	0	0	0.96289063	0.037109375	0.34912109	0.073486328	-0.021484375	0.25366211	0.014	39045.18	0.003	-198.91	0.014
565	566	566	Category E	-0.011962891	0.27587891	-1.079834	-0.01171875	-0.33618164	0.33520508	0.25	0.014	2/6/2018	2	6	2018	6:10:48	22248	0.7	6	10	48	761	0.051513672	3.4659668	0.055175781	0.2590332	-0.92822266	11.839844	0.16650391	0	0	0	0	0	0	0	0	0	0.96533203	0.034667969	0.23535156	-0.067138672	0.016601563	-0.15136719	0.014	39045.18	0.003	-198.91	0.014
566	567	567	Category E	0.11987305	0.21582031	-1.0197754	-0.009277344	-0.32495117	0.34155273	0.25	0.014	2/6/2018	2	6	2018	6:10:48	22248	0.8	6	10	48	761	0.051513672	3.4659668	0.05078125	0.25756836	-0.92041016	8.1960449	0.12768555	0	0	0	0	0	0	0	0	0	0.95727539	0.042724609	0.20996094	0.068847656	-0.041748047	-0.099121094	0.014	39045.18	0.003	-198.91	0.014
567	568	568	Category E	0.10791016	0.17993164	-0.75585938	0.020507813	-0.33129883	0.33398438	0.26	0.014	2/6/2018	2	6	2018	6:10:48	22248	0.9	6	10	48	761	0.051513672	3.4659668	0.046875	0.25878906	-0.93188477	4.5432129	0.20239258	0	0	0	0	0	0	0	0	0	0.96850586	0.031494141	0.31591797	0.060791016	-0.078857422	0.17602539	0.014	39045.18	0.003	-198.91	0.014
568	569	569	Category E	-0.095947266	0.17993164	-0.88793945	0.014892578	-0.33959961	0.33789063	0.26	0.014	2/6/2018	2	6	2018	6:10:49	22249	0	6	10	49	761	0.051513672	3.4659668	0.053466797	0.25976563	-0.92993164	0.19140625	0.17456055	0	0	0	0	0	0	0	0	0	0.96704102	0.032958984	0.27148438	-0.14941406	-0.079833984	0.041992188	0.014	39045.18	0.003	-198.91	0.014
569	570	570	Category E	0	0.25195313	-0.80395508	0.009521484	-0.32885742	0.34375	0.26	0.014	2/6/2018	2	6	2018	6:10:49	22249	0.1	6	10	49	761	0.051513672	3.4659668	0.046875	0.25561523	-0.9230957	5.1699219	0.12817383	0	0	0	0	0	0	0	0	0	0.95898438	0.041015625	0.16992188	-0.046875	-0.003662109	0.11914063	0.014	39045.18	0.003	-198.91	0.014
570	571	571	Category E	0.035888672	0.26391602	-0.93579102	0.025634766	-0.34008789	0.32080078	0.26	0.014	2/6/2018	2	6	2018	6:10:49	22249	0.2	6	10	49	773	0.051513672	3.4659668	0.043945313	0.26000977	-0.9362793	11.574463	0.009033203	0	0	0	0	0	0	0	0	0	0.97290039	0.027099609	0.012451172	-0.008056641	0.003662109	0.000488281	0.014	39045.18	0.003	-198.91	0.014
571	572	572	Category E	0.035888672	0.52783203	-1.0559082	0.063720703	-0.35668945	0.32348633	0.26	0.014	2/6/2018	2	6	2018	6:10:49	22249	0.3	6	10	49	761	0.051513672	3.4659668	0.049316406	0.25927734	-0.93725586	16.928711	0.29370117	0	0	0	0	0	0	0	0	0	0.97363281	0.026367188	0.40039063	-0.013427734	0.26831055	-0.1184082	0.014	39045.18	0.003	-198.91	0.014
572	573	573	Category E	0.083984375	0.37182617	-0.88793945	0.097412109	-0.33789063	0.32861328	0.26	0.014	2/6/2018	2	6	2018	6:10:49	22249	0.4	6	10	49	749	0.051513672	3.4659668	0.046142578	0.26245117	-0.94262695	24.903564	0.12768555	0	0	0	0	0	0	0	0	0	0.97973633	0.020263672	0.20166016	0.037597656	0.10913086	0.0546875	0.014	39045.18	0.003	-198.91	0.014
573	574	574	Category E	-0.13183594	0.32397461	-0.87597656	0.064941406	-0.32958984	0.33398438	0.26	0.014	2/6/2018	2	6	2018	6:10:49	22249	0.5	6	10	49	552	0.051513672	3.4659668	0.048095703	0.2644043	-0.95117188	34.324707	0.20385742	0	0	0	0	0	0	0	0	0	0.98828125	0.01171875	0.31445313	-0.17993164	0.059326172	0.075195313	0.014	39045.18	0.003	-198.91	0.014
574	575	575	Category E	-0.023925781	0.26391602	-0.80395508	0.004394531	-0.33227539	0.34594727	0.26	0.014	2/6/2018	2	6	2018	6:10:49	22249	0.6	6	10	49	528	0.051513672	3.4659668	0.04296875	0.26245117	-0.9453125	42.717773	0.15625	0	0	0	0	0	0	0	0	0	0.98193359	0.018066406	0.20947266	-0.066894531	0.001220703	0.14135742	0.015	38975.33	0.002	-129.06	0.017
575	576	576	Category J	-0.035888672	0.26391602	-1.0439453	0.22900391	-0.014160156	0.40991211	0.39	0.017	2/6/2018	2	6	2018	9:00:07	32407	0.7	9	0	7	761	0.051513672	3.4562988	0.04296875	0.26074219	-0.94335938	49.039795	0.12768555	0	0	0	0	0	0	0	0	0	0.97973633	0.020263672	0.18212891	-0.078857422	0.002929688	-0.1003418	0.015	38975.33	0.002	-129.06	0.017
576	577	577	Category J	0.15576172	0.13183594	-0.7199707	0.22558594	-0.026611328	0.40966797	0.39	0.017	2/6/2018	2	6	2018	9:00:07	32407	0.8	9	0	7	773	0.051513672	3.4562988	0.052001953	0.26147461	-0.95068359	57.104736	0.28442383	0	0	0	0	0	0	0	0	0	0.98754883	0.012451172	0.46435547	0.10351563	-0.12963867	0.23071289	0.016	38909.17	0.001	-62.9	0.017
577	578	578	Category J	-0.083984375	0.15576172	-1.3198242	0.23730469	-0.060302734	0.39941406	0.39	0.017	2/6/2018	2	6	2018	9:00:07	32407	0.9	9	0	7	786	0.051513672	3.4562988	0.053955078	0.25854492	-0.94091797	67.368896	0.41601563	0	0	0	0	0	0	0	0	0	0.97729492	0.022705078	0.61962891	-0.13793945	-0.1027832	-0.37866211	0.016	38909.17	0.001	-62.9	0.017
578	579	579	Category J	0.58789063	0.35986328	-1.4279785	0.24414063	-0.055175781	0.40380859	0.39	0.017	2/6/2018	2	6	2018	9:00:08	32408	0	9	0	8	798	0.051513672	3.4562988	0.059570313	0.25976563	-0.95141602	83.026123	0.71826172	0	0	0	0	0	0	0	0	0	0.98803711	0.011962891	1.1044922	0.52807617	0.099853516	-0.47631836	0.017	38846.27	0	0	0.017
579	580	580	Category J	-0.40795898	0.047851563	-0.41992188	0.22363281	-0.041259766	0.41259766	0.39	0.017	2/6/2018	2	6	2018	9:00:08	32408	0.1	9	0	8	798	0.051513672	3.4562988	0.059326172	0.2590332	-0.94506836	88.797607	0.73388672	0	0	0	0	0	0	0	0	0	0.98168945	0.018310547	1.2036133	-0.46728516	-0.21118164	0.52514648	0.017	38846.27	0	0	0.017
580	581	581	Category J	-0.059814453	0.059814453	-0.45581055	0.094482422	-0.062011719	0.4440918	0.39	0.017	2/6/2018	2	6	2018	9:00:08	32408	0.2	9	0	8	761	0.051513672	3.4562988	0.062255859	0.25708008	-0.94018555	89.608643	0.53710938	0	0	0	0	0	0	0	0	0	0.97680664	0.023193359	0.80419922	-0.12207031	-0.19726563	0.484375	0.017	38846.27	0	0	0.017
581	582	582	Category J	0.083984375	0.39599609	-1.8959961	0.19677734	0.016845703	0.41967773	0.39	0.017	2/6/2018	2	6	2018	9:00:08	32408	0.3	9	0	8	761	0.051513672	3.4562988	0.067626953	0.26196289	-0.94995117	90.146729	0.95532227	0	0	0	0	0	0	0	0	0	0.98779297	0.012207031	1.0959473	0.016113281	0.13378906	-0.94580078	0.017	38846.27	0	0	0.017
582	583	583	Category J	0.58789063	0.16796875	-0.70776367	0.23217773	0.020263672	0.40551758	0.39	0.017	2/6/2018	2	6	2018	9:00:08	32408	0.4	9	0	8	761	0.051513672	3.4562988	0.071777344	0.25952148	-0.93920898	89.866699	0.57299805	0	0	0	0	0	0	0	0	0	0.97705078	0.022949219	0.83935547	0.51586914	-0.091552734	0.23144531	0.017	38846.27	0	0	0.017
583	584	584	Category J	-0.19189453	0.083984375	-0.64794922	0.23168945	-0.026611328	0.40576172	0.39	0.017	2/6/2018	2	6	2018	9:00:08	32408	0.5	9	0	8	761	0.051513672	3.4562988	0.072021484	0.2590332	-0.94042969	86.239258	0.43115234	0	0	0	0	0	0	0	0	0	0.97802734	0.021972656	0.73168945	-0.26391602	-0.17504883	0.29248047	0.017	38846.27	0	0	0.017
584	585	585	Category J	-0.13183594	0.55175781	-1.9318848	0.19628906	-0.065673828	0.42138672	0.39	0.017	2/6/2018	2	6	2018	9:00:08	32408	0.6	9	0	8	773	0.051513672	3.4562988	0.082763672	0.26025391	-0.9465332	67.233398	1.0495605	0	0	0	0	0	0	0	0	0	0.98510742	0.014892578	1.4912109	-0.21459961	0.29125977	-0.98535156	0.017	38846.27	0	0	0.017
585	586	586	Category J	0.2277832	0.32397461	-0.17993164	0.23144531	-0.013916016	0.4050293	0.39	0.017	2/6/2018	2	6	2018	9:00:08	32408	0.7	9	0	8	773	0.051513672	3.4305176	0.083496094	0.26098633	-0.94140625	60.662598	0.77734375	0	0	0	0	0	0	0	0	0	0.98046875	0.01953125	0.96826172	0.14404297	0.062744141	0.76147461	0.017	38846.27	0	0	0.017
586	587	587	Category J	-0.035888672	0.10791016	-0.85180664	0.083984375	-0.016357422	0.44873047	0.39	0.017	2/6/2018	2	6	2018	9:00:08	32408	0.8	9	0	8	773	0.051513672	3.4305176	0.085205078	0.26171875	-0.94165039	54.513916	0.21557617	0	0	0	0	0	0	0	0	0	0.98120117	0.018798828	0.36523438	-0.12109375	-0.15380859	0.08984375	0.017	38846.27	0	0	0.017
587	588	588	Category J	0.32397461	0.41992188	-1.2719727	0.12402344	0.047119141	0.4465332	0.39	0.017	2/6/2018	2	6	2018	9:00:08	32408	0.9	9	0	8	761	0.051513672	3.4305176	0.083496094	0.26293945	-0.95043945	47.430664	0.4309082	0	0	0	0	0	0	0	0	0	0.98974609	0.010253906	0.71850586	0.24023438	0.15673828	-0.32128906	0.017	38846.27	0	0	0.017
588	589	589	Category J	0.14379883	0.023925781	-0.095947266	0.2277832	0.009033203	0.41723633	0.39	0.017	2/6/2018	2	6	2018	9:00:09	32409	0	9	0	9	786	0.051513672	3.4305176	0.084472656	0.26025391	-0.94287109	30.357422	0.88134766	0	0	0	0	0	0	0	0	0	0.98193359	0.018066406	1.1428223	0.059082031	-0.23632813	0.84692383	0.017	38846.27	0	0	0.017
589	590	590	Category J	-0.011962891	0.46777344	-1.9558105	0.17797852	-0.029052734	0.42871094	0.39	0.017	2/6/2018	2	6	2018	9:00:09	32409	0.1	9	0	9	773	0.051513672	3.4305176	0.084960938	0.26098633	-0.93798828	19.497559	1.0427246	0	0	0	0	0	0	0	0	0	0.97729492	0.022705078	1.3210449	-0.096923828	0.20654297	-1.0175781	0.017	38846.27	0	0	0.017
590	591	591	Category J	0.26391602	0.32397461	-1.1279297	0.21362305	-0.019287109	0.41772461	0.39	0.017	2/6/2018	2	6	2018	9:00:09	32409	0.2	9	0	9	761	0.051513672	3.4305176	0.086181641	0.26147461	-0.94726563	13.069824	0.26074219	0	0	0	0	0	0	0	0	0	0.98632813	0.013671875	0.4206543	0.17749023	0.062255859	-0.18041992	0.017	38846.27	0	0	0.017
591	592	592	Category J	-0.27587891	0	-0.49194336	0.24926758	0.034667969	0.40527344	0.39	0.017	2/6/2018	2	6	2018	9:00:09	32409	0.3	9	0	9	761	0.051513672	3.4305176	0.089355469	0.26147461	-0.94677734	7.2106934	0.6394043	0	0	0	0	0	0	0	0	0	0.98632813	0.013671875	1.0817871	-0.36523438	-0.26147461	0.45483398	0.017	38846.27	0	0	0.017
592	593	593	Category J	-0.10791016	0.44384766	-2.0039063	0.14770508	0.016113281	0.44946289	0.39	0.017	2/6/2018	2	6	2018	9:00:09	32409	0.4	9	0	9	737	0.051513672	3.4305176	0.088623047	0.26318359	-0.95141602	12.619385	1.0856934	0	0	0	0	0	0	0	0	0	0.99121094	0.008789063	1.4294434	-0.1965332	0.18041992	-1.0522461	0.017	38846.27	0	0	0.017
593	594	594	Category J	0.011962891	-0.059814453	-0.20385742	0.18139648	0.009277344	0.43530273	0.39	0.017	2/6/2018	2	6	2018	9:00:09	32409	0.5	9	0	9	749	0.051513672	3.4305176	0.088378906	0.26220703	-0.95117188	9.4084473	0.81738281	0	0	0	0	0	0	0	0	0	0.99047852	0.009521484	1.1459961	-0.076416016	-0.32202148	0.74731445	0.017	38846.27	0	0	0.017
594	595	595	Category J	-0.23999023	0.10791016	-0.19189453	0.10668945	0.00390625	0.44946289	0.39	0.017	2/6/2018	2	6	2018	9:00:09	32409	0.6	9	0	9	773	0.051513672	3.4305176	0.087890625	0.25830078	-0.94384766	17.402588	0.83398438	0	0	0	0	0	0	0	0	0	0.98242188	0.017578125	1.2304688	-0.32788086	-0.15039063	0.75195313	0.017	38846.27	0	0	0.017
595	596	596	Category J	-0.071777344	0.37182617	-2.1118164	0.15795898	-0.039306641	0.43481445	0.39	0.017	2/6/2018	2	6	2018	9:00:09	32409	0.7	9	0	9	798	0.051513672	3.4305176	0.090087891	0.25756836	-0.9519043	15.713135	1.1765137	0	0	0	0	0	0	0	0	0	0.99023438	0.009765625	1.435791	-0.16186523	0.11401367	-1.159668	0.017	38846.27	0	0	0.017
596	597	597	Category J	0.69580078	0.2878418	-0.671875	0.21923828	0.011230469	0.4152832	0.39	0.017	2/6/2018	2	6	2018	9:00:09	32409	0.8	9	0	9	810	0.051513672	3.4305176	0.092041016	0.25756836	-0.95532227	13.945313	0.66748047	0	0	0	0	0	0	0	0	0	0.99365234	0.006347656	0.91723633	0.60351563	0.030029297	0.28344727	0.017	38846.27	0	0	0.017
597	598	598	Category J	0.011962891	0.51586914	-1.6318359	0.25488281	-0.000244141	0.40258789	0.39	0.017	2/6/2018	2	6	2018	9:00:09	32409	0.9	9	0	9	798	0.051513672	3.4305176	0.093994141	0.25366211	-0.94555664	15.665283	0.73901367	0	0	0	0	0	0	0	0	0	0.98339844	0.016601563	1.0302734	-0.08203125	0.26196289	-0.68603516	0.017	38846.27	0	0	0.017
598	599	599	Category J	-0.059814453	0.32397461	-1.1757813	0.15356445	0.034179688	0.43579102	0.39	0.017	2/6/2018	2	6	2018	9:00:10	32410	0	9	0	10	786	0.051513672	3.4305176	0.095458984	0.25292969	-0.94384766	8.1804199	0.2878418	0	0	0	0	0	0	0	0	0	0.98193359	0.018066406	0.45800781	-0.15527344	0.070800781	-0.23168945	0.017	38846.27	0	0	0.017
599	600	600	Category J	0.035888672	0.14379883	-0.059814453	0.15844727	0.033935547	0.44311523	0.39	0.017	2/6/2018	2	6	2018	9:00:10	32410	0.1	9	0	10	773	0.051513672	3.4305176	0.099853516	0.25170898	-0.94189453	8.3662109	0.89111328	0	0	0	0	0	0	0	0	0	0.98022461	0.019775391	1.0541992	-0.063964844	-0.10791016	0.88208008	0.017	38846.27	0	0	0.017
600	601	601	Category J	-0.47998047	0.46777344	-2.1599121	0.15893555	-0.040039063	0.43896484	0.39	0.017	2/6/2018	2	6	2018	9:00:10	32410	0.2	9	0	10	773	0.051513672	3.4305176	0.10693359	0.25097656	-0.94042969	7.2338867	1.3703613	0	0	0	0	0	0	0	0	0	0.97924805	0.020751953	2.0231934	-0.58691406	0.21655273	-1.2192383	0.017	38846.27	0	0	0.017
601	602	602	Category J	0.7199707	0.31176758	-0.93579102	0.21484375	-0.021728516	0.41625977	0.39	0.017	2/6/2018	2	6	2018	9:00:10	32410	0.3	9	0	10	773	0.051513672	3.4305176	0.11254883	0.24975586	-0.93847656	14.570557	0.61035156	0	0	0	0	0	0	0	0	0	0.9777832	0.022216797	0.67163086	0.60717773	0.061767578	0.002685547	0.017	38846.27	0	0	0.017
602	603	603	Category J	-0.44384766	-0.071777344	-0.32397461	0.21728516	0.006835938	0.41503906	0.39	0.017	2/6/2018	2	6	2018	9:00:10	32410	0.4	9	0	10	773	0.051513672	3.4305176	0.11767578	0.24731445	-0.93457031	0.79199219	0.88891602	0	0	0	0	0	0	0	0	0	0.97387695	0.026123047	1.4914551	-0.56152344	-0.3190918	0.6105957	0.017	38846.27	0	0	0.017
603	604	604	Category J	-0.17993164	0.51586914	-1.8598633	0.078369141	-0.015380859	0.45532227	0.39	0.017	2/6/2018	2	6	2018	9:00:10	32410	0.5	9	0	10	761	0.051513672	3.4305176	0.12158203	0.24609375	-0.93481445	8.7641602	1.0095215	0	0	0	0	0	0	0	0	0	0.97436523	0.025634766	1.4960938	-0.30151367	0.26953125	-0.92480469	0.017	38846.27	0	0	0.017
604	605	605	Category J	0.91186523	0.047851563	-1.079834	0.089355469	0.024658203	0.45458984	0.39	0.017	2/6/2018	2	6	2018	9:00:10	32410	0.6	9	0	10	761	0.051513672	3.4305176	0.1262207	0.24462891	-0.93457031	6.2705078	0.82250977	0	0	0	0	0	0	0	0	0	0.97436523	0.025634766	1.1274414	0.78540039	-0.19677734	-0.14501953	0.017	38846.27	0	0	0.017
605	606	606	Category J	-0.19189453	0.14379883	-0.26391602	0.13256836	0.003417969	0.45117188	0.39	0.017	2/6/2018	2	6	2018	9:00:10	32410	0.7	9	0	10	773	0.051513672	3.4305176	0.13134766	0.24365234	-0.93530273	5.942627	0.75170898	0	0	0	0	0	0	0	0	0	0.9753418	0.024658203	1.0947266	-0.32324219	-0.099853516	0.67138672	0.017	38846.27	0	0	0.017
606	607	607	Category J	-0.13183594	0.3359375	-1.7998047	0.11083984	-0.044921875	0.44580078	0.39	0.017	2/6/2018	2	6	2018	9:00:10	32410	0.8	9	0	10	773	0.051513672	3.4305176	0.13745117	0.2421875	-0.93115234	4.6425781	0.9140625	0	0	0	0	0	0	0	0	0	0.97192383	0.028076172	1.2314453	-0.26928711	0.093505859	-0.8684082	0.017	38846.27	0	0	0.017
607	608	608	Category J	0.68383789	0.32397461	-0.671875	0.15234375	-0.029785156	0.42797852	0.39	0.017	2/6/2018	2	6	2018	9:00:10	32410	0.9	9	0	10	786	0.051513672	3.4305176	0.14208984	0.24145508	-0.92749023	6.7414551	0.60449219	0	0	0	0	0	0	0	0	0	0.96899414	0.031005859	0.87963867	0.54150391	0.082275391	0.25561523	0.017	38846.27	0	0	0.017
608	609	609	Category J	-0.38378906	-0.083984375	-0.27587891	0.13818359	0.016601563	0.45556641	0.39	0.017	2/6/2018	2	6	2018	9:00:11	32411	0	9	0	11	786	0.051513672	3.4305176	0.14697266	0.24121094	-0.92700195	5.4057617	0.90087891	0	0	0	0	0	0	0	0	0	0.96923828	0.030761719	1.5075684	-0.53076172	-0.32519531	0.65112305	0.017	38846.27	0	0	0.017
609	610	610	Category J	-0.083984375	0.6237793	-1.8837891	0.034912109	0.015380859	0.45507813	0.39	0.017	2/6/2018	2	6	2018	9:00:11	32411	0.1	9	0	11	786	0.051513672	3.4305176	0.15454102	0.24121094	-0.92529297	11.94043	1.0588379	0	0	0	0	0	0	0	0	0	0.96875	0.03125	1.5791016	-0.23852539	0.38232422	-0.95825195	0.017	38846.27	0	0	0.017
610	611	611	Category J	0.59985352	0.17993164	-0.94799805	0.072998047	0.021484375	0.45678711	0.39	0.017	2/6/2018	2	6	2018	9:00:11	32411	0.2	9	0	11	786	0.051513672	3.4305176	0.16088867	0.23999023	-0.92480469	11.812012	0.44360352	0	0	0	0	0	0	0	0	0	0.96899414	0.031005859	0.5222168	0.4387207	-0.060058594	-0.022949219	0.017	38846.27	0	0	0.017
611	612	612	Category J	-0.083984375	0.49194336	-1.2597656	0.10888672	-0.011962891	0.44799805	0.39	0.017	2/6/2018	2	6	2018	9:00:11	32411	0.3	9	0	11	786	0.051513672	3.4305176	0.16625977	0.23828125	-0.92236328	10.537842	0.49047852	0	0	0	0	0	0	0	0	0	0.96704102	0.032958984	0.84106445	-0.25024414	0.25341797	-0.3371582	0.017	38846.27	0	0	0.017
612	613	613	Category J	0.32397461	0.43188477	-1.5119629	0.092041016	0.003417969	0.44995117	0.39	0.017	2/6/2018	2	6	2018	9:00:11	32411	0.4	9	0	11	786	0.051513672	3.4305176	0.17211914	0.23339844	-0.91845703	28.576416	0.64379883	0	0	0	0	0	0	0	0	0	0.96313477	0.036865234	0.94360352	0.15161133	0.19824219	-0.59326172	0.017	38846.27	0	0	0.017
613	614	614	Category J	-0.26391602	0.071777344	-0.21582031	0.059570313	0.041259766	0.45385742	0.39	0.017	2/6/2018	2	6	2018	9:00:11	32411	0.5	9	0	11	786	0.051513672	3.4305176	0.17700195	0.23071289	-0.91674805	25.303955	0.84326172	0	0	0	0	0	0	0	0	0	0.96191406	0.038085938	1.3010254	-0.44091797	-0.15893555	0.70092773	0.017	38846.27	0	0	0.017
614	615	615	Category J	0.035888672	0.13183594	-0.63598633	-0.029785156	0.047363281	0.46313477	0.39	0.017	2/6/2018	2	6	2018	9:00:11	32411	0.6	9	0	11	786	0.051513672	3.4305176	0.18481445	0.22875977	-0.91577148	22.8396	0.33154297	0	0	0	0	0	0	0	0	0	0.96191406	0.038085938	0.52587891	-0.14892578	-0.096923828	0.27978516	0.017	38846.27	0	0	0.017
615	616	616	Category J	0.671875	0.31176758	-1.2958984	0.021728516	0.076904297	0.45361328	0.39	0.017	2/6/2018	2	6	2018	9:00:11	32411	0.7	9	0	11	786	0.051513672	3.4305176	0.19165039	0.22753906	-0.91479492	25.616943	0.6184082	0	0	0	0	0	0	0	0	0	0.9621582	0.037841797	0.94482422	0.47998047	0.083984375	-0.38085938	0.017	38846.27	0	0	0.017
616	617	617	Category J	0.11987305	-0.011962891	-0.21582031	0.088623047	0.008056641	0.45507813	0.39	0.017	2/6/2018	2	6	2018	9:00:11	32411	0.8	9	0	11	786	0.051513672	3.4305176	0.19848633	0.22631836	-0.91137695	28.637207	0.73950195	0	0	0	0	0	0	0	0	0	0.95996094	0.040039063	1.0129395	-0.078613281	-0.23828125	0.69555664	0.017	38846.27	0	0	0.017
617	618	618	Category J	0.29980469	0.35986328	-1.6918945	-0.046875	0.027587891	0.45507813	0.39	0.017	2/6/2018	2	6	2018	9:00:11	32411	0.9	9	0	11	786	0.051513672	3.4305176	0.20288086	0.22680664	-0.91186523	32.062256	0.79711914	0	0	0	0	0	0	0	0	0	0.96118164	0.038818359	1.0097656	0.096679688	0.1328125	-0.77978516	0.017	38846.27	0	0	0.017
618	619	619	Category J	-0.047851563	0.13183594	-0.27587891	-0.056152344	0.060058594	0.45019531	0.39	0.017	2/6/2018	2	6	2018	9:00:12	32412	0	9	0	12	786	0.051513672	3.4305176	0.20947266	0.22607422	-0.90429688	20.535645	0.68554688	0	0	0	0	0	0	0	0	0	0.95532227	0.044677734	0.98022461	-0.25732422	-0.094238281	0.62841797	0.017	38846.27	0	0	0.017
619	620	620	Category J	0.071777344	0.21582031	-0.51586914	-0.12280273	0.08984375	0.44287109	0.39	0.017	2/6/2018	2	6	2018	9:00:12	32412	0.111	9	0	12	786	0.051513672	3.4305176	0.20825195	0.22387695	-0.89575195	19.044678	0.40380859	0	0	0	0	0	0	0	0	0	0.94677734	0.053222656	0.52490234	-0.13647461	-0.008056641	0.37988281	0.017	38846.27	0	0	0.017
620	621	621	Category J	0.40795898	0.61181641	-1.5598145	-0.070068359	0.084472656	0.4465332	0.39	0.017	2/6/2018	2	6	2018	9:00:12	32412	0.222	9	0	12	786	0.051513672	3.4305176	0.21972656	0.22509766	-0.90014648	24.429443	0.78710938	0	0	0	0	0	0	0	0	0	0.95361328	0.046386719	1.2341309	0.18798828	0.38647461	-0.65942383	0.017	38846.27	0	0	0.017
621	622	622	Category J	0.2878418	0.083984375	-0.43188477	-0.020996094	0.0703125	0.4543457	0.39	0.017	2/6/2018	2	6	2018	9:00:12	32412	0.333	9	0	12	761	0.051513672	3.4305176	0.22631836	0.22631836	-0.90405273	18.181396	0.49707031	0	0	0	0	0	0	0	0	0	0.95922852	0.040771484	0.67602539	0.061279297	-0.14233398	0.47216797	0.017	38846.27	0	0	0.017
622	623	623	Category J	0.071777344	0.2277832	-0.79199219	-0.068847656	0.058837891	0.44897461	0.39	0.017	2/6/2018	2	6	2018	9:00:12	32412	0.444	9	0	12	773	0.051513672	3.4305176	0.23120117	0.22314453	-0.88964844	0.61132813	0.18701172	0	0	0	0	0	0	0	0	0	0.94604492	0.053955078	0.26147461	-0.15942383	0.004394531	0.09765625	0.017	38846.27	0	0	0.017
623	624	624	Category J	0.68383789	0.35986328	-1.355957	0.026123047	0.04296875	0.45629883	0.39	0.017	2/6/2018	2	6	2018	9:00:12	32412	0.555	9	0	12	786	0.051513672	3.4788574	0.22973633	0.22290039	-0.89013672	6.498291	0.66455078	0	0	0	0	0	0	0	0	0	0.94604492	0.053955078	1.0563965	0.45385742	0.13671875	-0.46557617	0.017	38846.27	0	0	0.017
624	625	625	Category J	-0.023925781	0.26391602	-0.29980469	0.094970703	0.089355469	0.44946289	0.39	0.017	2/6/2018	2	6	2018	9:00:12	32412	0.666	9	0	12	773	0.051513672	3.4788574	0.23828125	0.22412109	-0.89135742	9.7873535	0.64819336	0	0	0	0	0	0	0	0	0	0.94946289	0.050537109	0.89331055	-0.26220703	0.039550781	0.59155273	0.017	38846.27	0	0	0.017
625	626	626	Category J	0.071777344	0.19189453	-0.69580078	-0.036621094	0.081298828	0.4543457	0.39	0.017	2/6/2018	2	6	2018	9:00:12	32412	0.777	9	0	12	798	0.051513672	3.4788574	0.24560547	0.21923828	-0.87646484	9.2006836	0.25219727	0	0	0	0	0	0	0	0	0	0.9362793	0.063720703	0.38208008	-0.17382813	-0.02734375	0.18066406	0.017	38846.27	0	0	0.017
626	627	627	Category J	-0.095947266	0.53979492	-1.8117676	0.001953125	0.080810547	0.45800781	0.39	0.017	2/6/2018	2	6	2018	9:00:12	32412	0.888	9	0	12	786	0.051513672	3.4788574	0.24902344	0.21728516	-0.88354492	3.2382813	1.0412598	0	0	0	0	0	0	0	0	0	0.94335938	0.056640625	1.595459	-0.3449707	0.32226563	-0.92797852	0.017	38846.27	0	0	0.017
627	628	628	Category J	0.15576172	0.023925781	-0.53979492	0.071289063	0.076660156	0.45068359	0.39	0.017	2/6/2018	2	6	2018	9:00:13	32413	0	9	0	13	773	0.051513672	3.4788574	0.25585938	0.21777344	-0.88232422	0.037597656	0.40600586	0	0	0	0	0	0	0	0	0	0.9440918	0.055908203	0.63671875	-0.10009766	-0.19384766	0.3425293	0.017	38846.27	0	0	0.017
628	629	629	Category J	0.071777344	0.26391602	-0.44384766	0.017822266	0.059814453	0.45629883	0.39	0.017	2/6/2018	2	6	2018	9:00:13	32413	0.1	9	0	13	786	0.051513672	3.4788574	0.25756836	0.21459961	-0.87597656	7.3234863	0.47290039	0	0	0	0	0	0	0	0	0	0.93798828	0.062011719	0.66723633	-0.18579102	0.049072266	0.43212891	0.017	38846.27	0	0	0.017
629	630	630	Category J	0.035888672	0.26391602	-1.5	0.072265625	0.055908203	0.44628906	0.39	0.017	2/6/2018	2	6	2018	9:00:13	32413	0.2	9	0	13	786	0.051513672	3.4788574	0.26171875	0.21655273	-0.88427734	1.5456543	0.65722656	0	0	0	0	0	0	0	0	0	0.94726563	0.052734375	0.88867188	-0.22583008	0.047119141	-0.61547852	0.017	38846.27	0	0	0.017
630	631	631	Category J	0.35986328	0.2878418	-0.65991211	0.098144531	0.045166016	0.44580078	0.39	0.017	2/6/2018	2	6	2018	9:00:13	32413	0.3	9	0	13	773	0.051513672	3.4788574	0.26782227	0.21264648	-0.86938477	10.320068	0.24072266	0	0	0	0	0	0	0	0	0	0.93432617	0.065673828	0.37646484	0.091796875	0.074951172	0.20947266	0.017	38846.27	0	0	0.017
631	632	632	Category J	0.14379883	0.35986328	-1.223877	0.11108398	0.084228516	0.44262695	0.39	0.017	2/6/2018	2	6	2018	9:00:13	32413	0.4	9	0	13	773	0.051513672	3.4788574	0.27099609	0.21044922	-0.86474609	14.461914	0.40893555	0	0	0	0	0	0	0	0	0	0.93041992	0.069580078	0.63549805	-0.12719727	0.14916992	-0.35888672	0.017	38846.27	0	0	0.017
632	633	633	Category J	0.10791016	0.29980469	-0.86376953	0.068115234	0.069824219	0.44848633	0.39	0.017	2/6/2018	2	6	2018	9:00:13	32413	0.5	9	0	13	773	0.051513672	3.4788574	0.2800293	0.2121582	-0.86791992	12.414795	0.19335938	0	0	0	0	0	0	0	0	0	0.93652344	0.063476563	0.26416016	-0.17211914	0.087402344	0.004150391	0.017	38846.27	0	0	0.017
633	634	634	Category J	0.13183594	-0.011962891	-0.19189453	0.023925781	0.052734375	0.45727539	0.39	0.017	2/6/2018	2	6	2018	9:00:13	32413	0.6	9	0	13	773	0.051513672	3.4788574	0.28759766	0.20874023	-0.85229492	13.663818	0.71362305	0	0	0	0	0	0	0	0	0	0.92358398	0.076416016	1.0371094	-0.15576172	-0.22070313	0.66040039	0.017	38846.27	0	0	0.017
634	635	635	Category J	0.17993164	0.29980469	-1.3679199	0.008056641	0.031005859	0.46459961	0.39	0.017	2/6/2018	2	6	2018	9:00:13	32413	0.7	9	0	13	773	0.051513672	3.4788574	0.29272461	0.2109375	-0.85913086	17.97583	0.52832031	0	0	0	0	0	0	0	0	0	0.93188477	0.068115234	0.71020508	-0.11279297	0.088623047	-0.50854492	0.017	38846.27	0	0	0.017
635	636	636	Category J	0.19189453	0.2277832	-1.0559082	0.075927734	0.006347656	0.44970703	0.39	0.017	2/6/2018	2	6	2018	9:00:13	32413	0.8	9	0	13	786	0.051513672	3.4788574	0.30053711	0.21142578	-0.8659668	23.04126	0.21923828	0	0	0	0	0	0	0	0	0	0.94067383	0.059326172	0.31469727	-0.10864258	0.016113281	-0.18969727	0.017	38846.27	0	0	0.017
636	637	637	Category J	0.21582031	0.13183594	-0.38378906	0.057617188	0.024658203	0.46166992	0.39	0.017	2/6/2018	2	6	2018	9:00:13	32413	0.9	9	0	13	798	0.051513672	3.4788574	0.30664063	0.20922852	-0.8503418	27.201416	0.48144531	0	0	0	0	0	0	0	0	0	0.92773438	0.072265625	0.63476563	-0.090820313	-0.077392578	0.46655273	0.017	38846.27	0	0	0.017
637	638	638	Category J	0.27587891	0.19189453	-0.91186523	0.020263672	0.045898438	0.46118164	0.39	0.017	2/6/2018	2	6	2018	9:00:14	32414	0	9	0	14	810	0.051513672	3.4788574	0.3034668	0.20800781	-0.85229492	34.268311	0.067382813	0	0	0	0	0	0	0	0	0	0.9284668	0.071533203	0.10302734	-0.027587891	-0.016113281	-0.059326172	0.017	38846.27	0	0	0.017
638	639	639	Category L	0.51586914	0.15576172	-0.74389648	-0.069091797	-0.068603516	0.44165039	0.39	0.017	2/6/2018	2	6	2018	9:00:16	32416	0.3	9	0	16	773	0.051513672	3.4788574	0.30810547	0.20385742	-0.84130859	38.558594	0.234375	0	0	0	0	0	0	0	0	0	0.91894531	0.081054688	0.35327148	0.20751953	-0.048095703	0.097412109	0.017	38846.27	0	0	0.017
639	640	640	Category L	0.50390625	0.17993164	-0.75585938	-0.063232422	-0.065917969	0.44604492	0.39	0.017	2/6/2018	2	6	2018	9:00:16	32416	0.4	9	0	16	773	0.051513672	3.3950684	0.31396484	0.2019043	-0.83642578	39.50415	0.20751953	0	0	0	0	0	0	0	0	0	0.91601563	0.083984375	0.29272461	0.18969727	-0.021972656	0.080566406	0.017	38846.27	0	0	0.017
640	641	641	Category L	0.47998047	0.11987305	-0.74389648	-0.063964844	-0.059814453	0.44116211	0.39	0.017	2/6/2018	2	6	2018	9:00:16	32416	0.5	9	0	16	773	0.051513672	3.3950684	0.31835938	0.20263672	-0.84545898	40.606445	0.20776367	0	0	0	0	0	0	0	0	0	0.92578125	0.07421875	0.34570313	0.16137695	-0.082763672	0.1015625	0.017	38846.27	0	0	0.017
641	642	642	Category L	0.51586914	0.14379883	-0.74389648	-0.058837891	-0.060058594	0.44042969	0.39	0.017	2/6/2018	2	6	2018	9:00:16	32416	0.6	9	0	16	786	0.051513672	3.3950684	0.32983398	0.19897461	-0.828125	40.306396	0.21142578	0	0	0	0	0	0	0	0	0	0.91333008	0.086669922	0.32543945	0.18579102	-0.055175781	0.084228516	0.017	38846.27	0	0	0.017
642	643	643	Category L	0.51586914	0.14379883	-0.74389648	-0.058105469	-0.058349609	0.44628906	0.39	0.017	2/6/2018	2	6	2018	9:00:16	32416	0.7	9	0	16	786	0.051513672	3.3950684	0.32592773	0.19775391	-0.82641602	40.499023	0.21386719	0	0	0	0	0	0	0	0	0	0.91015625	0.08984375	0.32617188	0.18969727	-0.053955078	0.082519531	0.017	38846.27	0	0	0.017
643	644	644	Category L	0.50390625	0.16796875	-0.75585938	-0.056884766	-0.059082031	0.45751953	0.39	0.017	2/6/2018	2	6	2018	9:00:16	32416	0.8	9	0	16	798	0.051513672	3.3950684	0.33642578	0.20092773	-0.83276367	38.559082	0.18701172	0	0	0	0	0	0	0	0	0	0.92041016	0.079589844	0.27709961	0.16723633	-0.032958984	0.076904297	0.017	38846.27	0	0	0.017
644	645	645	Category L	0.51586914	0.16796875	-0.73193359	-0.057128906	-0.058349609	0.45361328	0.39	0.017	2/6/2018	2	6	2018	9:00:16	32416	0.9	9	0	16	798	0.051513672	3.3950684	0.34350586	0.19677734	-0.81933594	36.932129	0.19506836	0	0	0	0	0	0	0	0	0	0.91015625	0.08984375	0.28857422	0.17211914	-0.028808594	0.087402344	0.017	38846.27	0	0	0.017
645	646	646	Category L	0.47998047	0.15576172	-0.74389648	-0.062988281	-0.061767578	0.44799805	0.39	0.017	2/6/2018	2	6	2018	9:00:17	32417	0	9	0	17	798	0.051513672	3.3950684	0.33740234	0.19873047	-0.81567383	33.952881	0.16503906	0	0	0	0	0	0	0	0	0	0.90478516	0.095214844	0.25732422	0.14233398	-0.04296875	0.071777344	0.017	38846.27	0	0	0.017
646	647	647	Category L	0.50390625	0.15576172	-0.73193359	-0.060791016	-0.0625	0.4453125	0.39	0.017	2/6/2018	2	6	2018	9:00:17	32417	0.1	9	0	17	786	0.051513672	3.3950684	0.34521484	0.19921875	-0.82202148	27.289307	0.1875	0	0	0	0	0	0	0	0	0	0.91357422	0.086425781	0.29223633	0.15844727	-0.043457031	0.090087891	0.017	38846.27	0	0	0.017
647	648	648	Category L	0.49194336	0.16796875	-0.7199707	-0.063232422	-0.058105469	0.44433594	0.39	0.017	2/6/2018	2	6	2018	9:00:17	32417	0.2	9	0	17	786	0.051513672	3.3950684	0.35205078	0.19750977	-0.80932617	21.625244	0.16845703	0	0	0	0	0	0	0	0	0	0.90429688	0.095703125	0.25878906	0.13964844	-0.029541016	0.089355469	0.017	38846.27	0	0	0.017
648	649	649	Category L	0.50390625	0.17993164	-0.75585938	-0.060058594	-0.0546875	0.44042969	0.39	0.017	2/6/2018	2	6	2018	9:00:17	32417	0.3	9	0	17	786	0.051513672	3.3950684	0.34863281	0.19555664	-0.81030273	17.571777	0.16503906	0	0	0	0	0	0	0	0	0	0.90356445	0.096435547	0.2253418	0.1550293	-0.015625	0.054443359	0.017	38846.27	0	0	0.017
649	650	650	Category L	0.50390625	0.15576172	-0.75585938	-0.061279297	-0.058105469	0.44921875	0.39	0.017	2/6/2018	2	6	2018	9:00:17	32417	0.4	9	0	17	786	0.051513672	3.3950684	0.35864258	0.19873047	-0.81640625	11.892578	0.1628418	0	0	0	0	0	0	0	0	0	0.91381836	0.086181641	0.2487793	0.14501953	-0.04296875	0.060546875	0.017	38846.27	0	0	0.017
650	651	651	Category L	0.46777344	0.11987305	-0.73193359	-0.0625	-0.057373047	0.44238281	0.39	0.017	2/6/2018	2	6	2018	9:00:17	32417	0.5	9	0	17	798	0.051513672	3.3950684	0.36499023	0.19335938	-0.80273438	7.1296387	0.14477539	0	0	0	0	0	0	0	0	0	0.90283203	0.097167969	0.24707031	0.10253906	-0.073486328	0.070800781	0.017	38846.27	0	0	0.017
651	652	652	Category L	0.50390625	0.13183594	-0.74389648	-0.061523438	-0.052978516	0.45166016	0.39	0.017	2/6/2018	2	6	2018	9:00:17	32417	0.6	9	0	17	798	0.051513672	3.3950684	0.36254883	0.19335938	-0.80053711	3.2116699	0.16430664	0	0	0	0	0	0	0	0	0	0.89990234	0.10009766	0.25976563	0.14111328	-0.061523438	0.056640625	0.017	38846.27	0	0	0.017
652	653	653	Category L	0.47998047	0.15576172	-0.76782227	-0.059814453	-0.058349609	0.44628906	0.39	0.017	2/6/2018	2	6	2018	9:00:17	32417	0.7	9	0	17	798	0.051513672	3.3950684	0.36865234	0.18969727	-0.79418945	1.5341797	0.11914063	0	0	0	0	0	0	0	0	0	0.89599609	0.10400391	0.17163086	0.11108398	-0.033935547	0.026367188	0.017	38846.27	0	0	0.017
653	654	654	Category L	0.50390625	0.17993164	-0.77978516	-0.058105469	-0.052978516	0.45263672	0.39	0.017	2/6/2018	2	6	2018	9:00:17	32417	0.8	9	0	17	810	0.051513672	3.3950684	0.36987305	0.18676758	-0.78491211	0.61010742	0.1340332	0	0	0	0	0	0	0	0	0	0.88769531	0.11230469	0.14575195	0.13378906	-0.006835938	0.005126953	0.017	38846.27	0	0	0.017
654	655	655	Category L	0.51586914	0.16796875	-0.74389648	-0.060546875	-0.056152344	0.44628906	0.39	0.017	2/6/2018	2	6	2018	9:00:17	32417	0.9	9	0	17	822	0.051513672	3.3950684	0.37841797	0.18823242	-0.79174805	0.49194336	0.14672852	0	0	0	0	0	0	0	0	0	0.89746094	0.10253906	0.20556641	0.13720703	-0.020263672	0.047851563	0.017	38846.27	0	0	0.017
655	656	656	Category L	0.51586914	0.16796875	-0.76782227	-0.062744141	-0.052001953	0.44018555	0.39	0.017	2/6/2018	2	6	2018	9:00:18	32418	0	9	0	18	822	0.051513672	3.3950684	0.3828125	0.1887207	-0.79345703	0.46289063	0.13696289	0	0	0	0	0	0	0	0	0	0.90087891	0.099121094	0.17944336	0.1328125	-0.020751953	0.025634766	0.017	38846.27	0	0	0.017
656	657	657	Category L	0.49194336	0.15576172	-0.74389648	-0.056640625	-0.052246094	0.44335938	0.39	0.017	2/6/2018	2	6	2018	9:00:18	32418	0.1	9	0	18	822	0.051513672	3.3950684	0.37939453	0.18725586	-0.78662109	0.004394531	0.12426758	0	0	0	0	0	0	0	0	0	0.89331055	0.10668945	0.18676758	0.11230469	-0.031494141	0.042724609	0.017	38846.27	0	0	0.017
657	658	658	Category L	0.45581055	0.10791016	-0.7199707	-0.05859375	-0.053222656	0.44213867	0.39	0.017	2/6/2018	2	6	2018	9:00:18	32418	0.2	9	0	18	798	0.051513672	3.3950684	0.3828125	0.18969727	-0.79345703	0.63037109	0.13183594	0	0	0	0	0	0	0	0	0	0.90136719	0.098632813	0.22827148	0.072753906	-0.081787109	0.073486328	0.017	38846.27	0	0	0.017
658	659	659	Category L	0.49194336	0.17993164	-0.75585938	-0.061279297	-0.060791016	0.44311523	0.39	0.017	2/6/2018	2	6	2018	9:00:18	32418	0.3	9	0	18	786	0.051513672	3.3950684	0.3840332	0.1875	-0.78198242	0.60766602	0.11108398	0	0	0	0	0	0	0	0	0	0.89135742	0.10864258	0.14160156	0.10766602	-0.007568359	0.026123047	0.017	38846.27	0	0	0.017
659	660	660	Category L	0.50390625	0.14379883	-0.76782227	-0.058105469	-0.056396484	0.44116211	0.39	0.017	2/6/2018	2	6	2018	9:00:18	32418	0.4	9	0	18	773	0.051513672	3.3950684	0.38989258	0.18774414	-0.78833008	0.048828125	0.1237793	0	0	0	0	0	0	0	0	0	0.89941406	0.10058594	0.17871094	0.11376953	-0.043945313	0.020507813	0.017	38846.27	0	0	0.017
660	661	661	Category L	0.46777344	0.15576172	-0.76782227	-0.060791016	-0.049560547	0.4453125	0.39	0.017	2/6/2018	2	6	2018	9:00:18	32418	0.5	9	0	18	749	0.051513672	3.3950684	0.39379883	0.1875	-0.79223633	0.1081543	0.083984375	0	0	0	0	0	0	0	0	0	0.90429688	0.095703125	0.13012695	0.073730469	-0.031738281	0.024414063	0.017	38846.27	0	0	0.017
661	662	662	Category L	0.46777344	0.15576172	-0.74389648	-0.053466797	-0.057128906	0.44970703	0.39	0.017	2/6/2018	2	6	2018	9:00:18	32418	0.6	9	0	18	761	0.051513672	3.3950684	0.39404297	0.18237305	-0.78222656	0.37841797	0.087158203	0	0	0	0	0	0	0	0	0	0.89477539	0.10522461	0.13867188	0.073486328	-0.026611328	0.038330078	0.017	38846.27	0	0	0.017
662	663	663	Category L	0.47998047	0.14379883	-0.74389648	-0.052734375	-0.059326172	0.45361328	0.39	0.017	2/6/2018	2	6	2018	9:00:18	32418	0.7	9	0	18	761	0.051513672	3.3950684	0.39526367	0.18334961	-0.78613281	1.1169434	0.10253906	0	0	0	0	0	0	0	0	0	0.89892578	0.10107422	0.16674805	0.084472656	-0.039550781	0.042236328	0.017	38846.27	0	0	0.017
663	664	664	Category L	0.47998047	0.17993164	-0.74389648	-0.061279297	-0.060791016	0.4453125	0.39	0.017	2/6/2018	2	6	2018	9:00:18	32418	0.8	9	0	18	749	0.051513672	3.3950684	0.39306641	0.18188477	-0.77978516	1.1574707	0.09375	0	0	0	0	0	0	0	0	0	0.89208984	0.10791016	0.12475586	0.086669922	-0.001953125	0.035888672	0.017	38846.27	0	0	0.017
664	665	665	Category L	0.45581055	0.16796875	-0.74389648	-0.052001953	-0.053222656	0.44970703	0.39	0.017	2/6/2018	2	6	2018	9:00:18	32418	0.9	9	0	18	773	0.051513672	3.3950684	0.38818359	0.18041992	-0.78271484	0.61010742	0.078613281	0	0	0	0	0	0	0	0	0	0.89208984	0.10791016	0.11865234	0.067382813	-0.012451172	0.038818359	0.017	38846.27	0	0	0.017
665	666	666	Category L	0.50390625	0.15576172	-0.74389648	-0.058837891	-0.059326172	0.44335938	0.39	0.017	2/6/2018	2	6	2018	9:00:19	32419	0	9	0	19	761	0.051513672	3.3950684	0.39208984	0.17919922	-0.78833008	0.25341797	0.12231445	0	0	0	0	0	0	0	0	0	0.89868164	0.10131836	0.17993164	0.11157227	-0.0234375	0.044433594	0.017	38846.27	0	0	0.017
666	667	667	Category L	0.51586914	0.15576172	-0.74389648	-0.048583984	-0.055908203	0.45678711	0.39	0.017	2/6/2018	2	6	2018	9:00:19	32419	0.1	9	0	19	761	0.051513672	3.3950684	0.39086914	0.17797852	-0.77978516	0.53833008	0.13183594	0	0	0	0	0	0	0	0	0	0.89013672	0.10986328	0.18310547	0.12475586	-0.022216797	0.035888672	0.017	38846.27	0	0	0.017
667	668	668	Category L	0.46777344	0.15576172	-0.76782227	-0.047607422	-0.055908203	0.45776367	0.39	0.017	2/6/2018	2	6	2018	9:00:19	32419	0.2	9	0	19	773	0.051513672	3.3950684	0.3918457	0.17285156	-0.78198242	0.96362305	0.078857422	0	0	0	0	0	0	0	0	0	0.89160156	0.10839844	0.10717773	0.075683594	-0.017089844	0.014160156	0.017	38846.27	0	0	0.017
668	669	669	Category L	0.46777344	0.17993164	-0.76782227	-0.056396484	-0.057617188	0.44750977	0.39	0.017	2/6/2018	2	6	2018	9:00:19	32419	0.3	9	0	19	773	0.051513672	3.3950684	0.40185547	0.17382813	-0.7902832	0.74072266	0.069580078	0	0	0	0	0	0	0	0	0	0.90356445	0.096435547	0.093994141	0.065673828	0.005859375	0.022460938	0.017	38846.27	0	0	0.017
669	670	670	Category L	0.47998047	0.16796875	-0.76782227	-0.058105469	-0.056396484	0.44116211	0.39	0.017	2/6/2018	2	6	2018	9:00:19	32419	0.4	9	0	19	786	0.051513672	3.3950684	0.3996582	0.17114258	-0.78808594	0.37060547	0.082763672	0	0	0	0	0	0	0	0	0	0.90014648	0.099853516	0.10375977	0.080078125	-0.003173828	0.020263672	0.017	38846.27	0	0	0.017
670	671	671	Category L	0.51586914	0.13183594	-0.75585938	-0.050292969	-0.058349609	0.45581055	0.39	0.017	2/6/2018	2	6	2018	9:00:19	32419	0.5	9	0	19	773	0.051513672	3.3950684	0.39794922	0.16918945	-0.77783203	1.0234375	0.12548828	0	0	0	0	0	0	0	0	0	0.88989258	0.11010742	0.17724609	0.11767578	-0.037353516	0.021972656	0.017	38846.27	0	0	0.017
671	672	672	Category L	0.45581055	0.14379883	-0.74389648	-0.054931641	-0.053222656	0.44750977	0.39	0.017	2/6/2018	2	6	2018	9:00:19	32419	0.6	9	0	19	761	0.051513672	3.3950684	0.40161133	0.17041016	-0.79125977	0.69580078	0.076660156	0	0	0	0	0	0	0	0	0	0.90356445	0.096435547	0.12817383	0.053955078	-0.026611328	0.047363281	0.017	38846.27	0	0	0.017
672	673	673	Category L	0.47998047	0.16796875	-0.75585938	-0.052246094	-0.057373047	0.44335938	0.39	0.017	2/6/2018	2	6	2018	9:00:19	32419	0.7	9	0	19	749	0.051513672	3.3950684	0.40063477	0.1652832	-0.78027344	0.31469727	0.082763672	0	0	0	0	0	0	0	0	0	0.89257813	0.10742188	0.10620117	0.079101563	0.002441406	0.024414063	0.017	38846.27	0	0	0.017
673	674	674	Category L	0.43188477	0.11987305	-0.75585938	-0.051269531	-0.058349609	0.44458008	0.39	0.017	2/6/2018	2	6	2018	9:00:19	32419	0.8	9	0	19	749	0.051513672	3.3950684	0.39868164	0.1628418	-0.77416992	1.4372559	0.057373047	0	0	0	0	0	0	0	0	0	0.88598633	0.11401367	0.094482422	0.032958984	-0.04296875	0.018310547	0.017	38846.27	0	0	0.017
674	675	675	Category L	0.38378906	0.15576172	-0.7199707	-0.046875	-0.055908203	0.44775391	0.39	0.017	2/6/2018	2	6	2018	9:00:19	32419	0.9	9	0	19	761	0.051513672	3.3950684	0.39575195	0.16894531	-0.79785156	3.6704102	0.079833984	0	0	0	0	0	0	0	0	0	0.90649414	0.093505859	0.10327148	-0.011962891	-0.013183594	0.077880859	0.017	38846.27	0	0	0.017
675	676	676	Category L	0.41992188	0.17993164	-0.86376953	-0.023193359	-0.033447266	0.46289063	0.39	0.017	2/6/2018	2	6	2018	9:00:20	32420	0	9	0	20	773	0.051513672	3.3950684	0.39526367	0.16796875	-0.78271484	6.7268066	0.085449219	0	0	0	0	0	0	0	0	0	0.89282227	0.10717773	0.1171875	0.024414063	0.01171875	-0.080810547	0.017	38846.27	0	0	0.017
676	677	677	Category L	0.43188477	0.19189453	-0.83984375	-0.021240234	-0.008789063	0.45117188	0.39	0.017	2/6/2018	2	6	2018	9:00:20	32420	0.1	9	0	20	798	0.051513672	3.3950684	0.38989258	0.16503906	-0.77392578	8.7824707	0.082275391	0	0	0	0	0	0	0	0	0	0.88232422	0.11767578	0.13427734	0.041748047	0.026611328	-0.065673828	0.017	38846.27	0	0	0.017
677	678	678	Category L	0.39599609	0.19189453	-0.75585938	-0.032470703	0.005371094	0.45898438	0.39	0.017	2/6/2018	2	6	2018	9:00:20	32420	0.2	9	0	20	786	0.051513672	3.4788574	0.38818359	0.17089844	-0.7956543	11.247314	0.045654297	0	0	0	0	0	0	0	0	0	0.90161133	0.098388672	0.068359375	0.007568359	0.020751953	0.039794922	0.017	38846.27	0	0	0.017
678	679	679	Category L	0.39599609	0.16796875	-0.77978516	-0.04296875	0.015380859	0.45800781	0.39	0.017	2/6/2018	2	6	2018	9:00:20	32420	0.3	9	0	20	786	0.051513672	3.4788574	0.3918457	0.16918945	-0.79492188	14.466064	0.015625	0	0	0	0	0	0	0	0	0	0.90234375	0.09765625	0.020507813	0.00390625	-0.001220703	0.015136719	0.017	38846.27	0	0	0.017
679	680	680	Category L	0.39599609	0.19189453	-0.77978516	-0.040527344	0.014404297	0.44873047	0.39	0.017	2/6/2018	2	6	2018	9:00:20	32420	0.4	9	0	20	786	0.051513672	3.4788574	0.38354492	0.1706543	-0.79150391	16.818604	0.027099609	0	0	0	0	0	0	0	0	0	0.89599609	0.10400391	0.045166016	0.012207031	0.020996094	0.01171875	0.017	38846.27	0	0	0.017
680	681	681	Category L	0.43188477	0.17993164	-0.77978516	-0.036132813	0.018554688	0.46337891	0.39	0.017	2/6/2018	2	6	2018	9:00:20	32420	0.5	9	0	20	773	0.051513672	3.4788574	0.37817383	0.171875	-0.796875	18.155762	0.056884766	0	0	0	0	0	0	0	0	0	0.89868164	0.10131836	0.078613281	0.053466797	0.0078125	0.017089844	0.017	38846.27	0	0	0.017
681	682	682	Category L	0.41992188	0.21582031	-0.79199219	-0.037109375	0.015869141	0.453125	0.39	0.017	2/6/2018	2	6	2018	9:00:20	32420	0.6	9	0	20	786	0.051513672	3.4788574	0.36938477	0.1706543	-0.7902832	19.066406	0.067382813	0	0	0	0	0	0	0	0	0	0.88916016	0.11083984	0.096679688	0.050292969	0.044921875	-0.001464844	0.017	38846.27	0	0	0.017
682	683	683	Category L	0.39599609	0.17993164	-0.82788086	-0.042236328	0.013183594	0.45507813	0.39	0.017	2/6/2018	2	6	2018	9:00:20	32420	0.7	9	0	20	786	0.051513672	3.4788574	0.35986328	0.17431641	-0.80126953	19.91626	0.044921875	0	0	0	0	0	0	0	0	0	0.89575195	0.10424805	0.067871094	0.035888672	0.005371094	-0.026367188	0.017	38846.27	0	0	0.017
683	684	684	Category L	0.38378906	0.19189453	-0.79199219	-0.04296875	0.017089844	0.45483398	0.39	0.017	2/6/2018	2	6	2018	9:00:20	32420	0.8	9	0	20	786	0.051513672	3.4788574	0.36181641	0.17407227	-0.80175781	19.439941	0.029541016	0	0	0	0	0	0	0	0	0	0.89672852	0.10327148	0.049072266	0.021728516	0.017578125	0.009765625	0.017	38846.27	0	0	0.017
684	685	685	Category L	0.41992188	0.20385742	-0.77978516	-0.039794922	0.013183594	0.453125	0.39	0.017	2/6/2018	2	6	2018	9:00:20	32420	0.9	9	0	20	786	0.051513672	3.4788574	0.35253906	0.17431641	-0.79516602	17.644775	0.074951172	0	0	0	0	0	0	0	0	0	0.88696289	0.11303711	0.11206055	0.067138672	0.029296875	0.015380859	0.017	38846.27	0	0	0.017
685	686	686	Category L	0.43188477	0.17993164	-0.77978516	-0.040527344	0.024169922	0.46020508	0.39	0.017	2/6/2018	2	6	2018	9:00:21	32421	0	9	0	21	798	0.051513672	3.4788574	0.34716797	0.17578125	-0.80639648	14.826904	0.088623047	0	0	0	0	0	0	0	0	0	0.89550781	0.10449219	0.11523438	0.084472656	0.00390625	0.026611328	0.017	38846.27	0	0	0.017
686	687	687	Category L	0.40795898	0.19189453	-0.77978516	-0.037353516	0.025390625	0.45410156	0.39	0.017	2/6/2018	2	6	2018	9:00:21	32421	0.1	9	0	21	786	0.051513672	3.4788574	0.34472656	0.17724609	-0.79956055	11.891602	0.067626953	0	0	0	0	0	0	0	0	0	0.88867188	0.11132813	0.097412109	0.062988281	0.014404297	0.019775391	0.017	38846.27	0	0	0.017
687	688	688	Category L	0.41992188	0.17993164	-0.75585938	-0.036865234	0.01953125	0.46533203	0.39	0.017	2/6/2018	2	6	2018	9:00:21	32421	0.2	9	0	21	773	0.051513672	3.4788574	0.33837891	0.17700195	-0.80541992	8.6860352	0.095214844	0	0	0	0	0	0	0	0	0	0.89135742	0.10864258	0.13378906	0.081298828	0.002685547	0.049560547	0.017	38846.27	0	0	0.017
688	689	689	Category L	0.41992188	0.16796875	-0.76782227	-0.036376953	0.022949219	0.45019531	0.39	0.017	2/6/2018	2	6	2018	9:00:21	32421	0.3	9	0	21	773	0.051513672	3.4788574	0.34277344	0.18310547	-0.81982422	5.8740234	0.094238281	0	0	0	0	0	0	0	0	0	0.9074707	0.092529297	0.14453125	0.076904297	-0.015136719	0.052001953	0.017	38846.27	0	0	0.017
689	690	690	Category L	0.40795898	0.17993164	-0.79199219	-0.036376953	0.020507813	0.45507813	0.39	0.017	2/6/2018	2	6	2018	9:00:21	32421	0.4	9	0	21	761	0.051513672	3.4788574	0.33618164	0.18286133	-0.8137207	4.157959	0.074707031	0	0	0	0	0	0	0	0	0	0.89941406	0.10058594	0.096435547	0.071533203	-0.002929688	0.021728516	0.017	38846.27	0	0	0.017
690	691	691	Category L	0.40795898	0.19189453	-0.76782227	-0.037109375	0.021484375	0.46020508	0.39	0.017	2/6/2018	2	6	2018	9:00:21	32421	0.5	9	0	21	761	0.051513672	3.4788574	0.32885742	0.18139648	-0.8112793	2.5358887	0.090820313	0	0	0	0	0	0	0	0	0	0.89404297	0.10595703	0.13305664	0.078857422	0.010253906	0.043457031	0.017	38846.27	0	0	0.017
691	692	692	Category L	0.40795898	0.19189453	-0.74389648	-0.035888672	0.020263672	0.45141602	0.39	0.017	2/6/2018	2	6	2018	9:00:21	32421	0.6	9	0	21	773	0.051513672	3.4788574	0.33251953	0.18481445	-0.81884766	1.4082031	0.10644531	0	0	0	0	0	0	0	0	0	0.90307617	0.096923828	0.1574707	0.075195313	0.006835938	0.074951172	0.017	38846.27	0	0	0.017
692	693	693	Category L	0.43188477	0.19189453	-0.76782227	-0.036132813	0.021484375	0.46728516	0.39	0.017	2/6/2018	2	6	2018	9:00:21	32421	0.7	9	0	21	749	0.051513672	3.4788574	0.32421875	0.18212891	-0.81542969	0.74291992	0.11791992	0	0	0	0	0	0	0	0	0	0.89624023	0.10375977	0.16479492	0.10742188	0.009521484	0.047607422	0.017	38846.27	0	0	0.017
693	694	694	Category L	0.40795898	0.19189453	-0.76782227	-0.034667969	0.021240234	0.45727539	0.39	0.017	2/6/2018	2	6	2018	9:00:21	32421	0.8	9	0	21	749	0.051513672	3.4788574	0.32177734	0.18774414	-0.82763672	0.57641602	0.10473633	0	0	0	0	0	0	0	0	0	0.90771484	0.092285156	0.14990234	0.0859375	0.00390625	0.059814453	0.017	38846.27	0	0	0.017
694	695	695	Category L	0.38378906	0.17993164	-0.76782227	-0.038574219	0.025146484	0.45922852	0.39	0.017	2/6/2018	2	6	2018	9:00:21	32421	0.9	9	0	21	761	0.051513672	3.4788574	0.31835938	0.18481445	-0.82128906	0.27392578	0.084472656	0	0	0	0	0	0	0	0	0	0.90014648	0.099853516	0.12402344	0.065185547	-0.004882813	0.053466797	0.017	38846.27	0	0	0.017
695	696	696	Category L	0.40795898	0.19189453	-0.75585938	-0.033447266	0.01953125	0.46850586	0.39	0.017	2/6/2018	2	6	2018	9:00:22	32422	0	9	0	22	749	0.051513672	3.4788574	0.31054688	0.18481445	-0.82202148	0.24414063	0.11791992	0	0	0	0	0	0	0	0	0	0.89794922	0.10205078	0.17041016	0.097167969	0.006835938	0.066162109	0.017	38846.27	0	0	0.017
696	697	697	Category L	0.39599609	0.17993164	-0.76782227	-0.045654297	0.017089844	0.45483398	0.39	0.017	2/6/2018	2	6	2018	9:00:22	32422	0.1	9	0	22	786	0.051513672	3.4788574	0.31152344	0.18798828	-0.83496094	0.99462891	0.1081543	0	0	0	0	0	0	0	0	0	0.91088867	0.089111328	0.15966797	0.084228516	-0.008056641	0.067138672	0.017	38846.27	0	0	0.017
697	698	698	Category L	0.39599609	0.19189453	-0.76782227	-0.043457031	0.026611328	0.45410156	0.39	0.017	2/6/2018	2	6	2018	9:00:22	32422	0.2	9	0	22	798	0.051513672	3.4788574	0.30322266	0.1862793	-0.82836914	1.9707031	0.11083984	0	0	0	0	0	0	0	0	0	0.90161133	0.098388672	0.15893555	0.092529297	0.005371094	0.060546875	0.017	38846.27	0	0	0.017
698	699	699	Category L	0.40795898	0.15576172	-0.79199219	-0.045654297	0.018554688	0.45483398	0.39	0.017	2/6/2018	2	6	2018	9:00:22	32422	0.3	9	0	22	798	0.051513672	3.4788574	0.30078125	0.18994141	-0.84521484	3.0939941	0.12426758	0	0	0	0	0	0	0	0	0	0.91699219	0.083007813	0.19433594	0.10693359	-0.034179688	0.053222656	0.017	38846.27	0	0	0.017
699	700	700	Category L	0.39599609	0.19189453	-0.81591797	-0.037841797	0.018554688	0.453125	0.39	0.017	2/6/2018	2	6	2018	9:00:22	32422	0.4	9	0	22	810	0.051513672	3.4788574	0.29956055	0.18798828	-0.84057617	3.951416	0.099365234	0	0	0	0	0	0	0	0	0	0.91186523	0.088134766	0.12475586	0.096191406	0.003662109	0.024658203	0.017	38846.27	0	0	0.017
700	701	701	Category L	0.41992188	0.19189453	-0.76782227	-0.044921875	0.021240234	0.44604492	0.39	0.017	2/6/2018	2	6	2018	9:00:22	32422	0.5	9	0	22	798	0.051513672	3.4788574	0.29272461	0.18847656	-0.84448242	8.4023438	0.14819336	0	0	0	0	0	0	0	0	0	0.91333008	0.086669922	0.20678711	0.12695313	0.003173828	0.076660156	0.017	38846.27	0	0	0.017
701	702	702	Category L	0.38378906	0.16796875	-0.74389648	-0.038574219	0.017822266	0.453125	0.39	0.017	2/6/2018	2	6	2018	9:00:22	32422	0.6	9	0	22	773	0.051513672	3.4788574	0.29248047	0.18994141	-0.85717773	15.679932	0.1472168	0	0	0	0	0	0	0	0	0	0.92553711	0.074462891	0.2265625	0.091064453	-0.021972656	0.11328125	0.017	38846.27	0	0	0.017
702	703	703	Category J	-0.095947266	0.11987305	-0.27587891	-0.03515625	0.13500977	0.43701172	0.04	0.017	2/6/2018	2	6	2018	9:24:58	33898	0.8	9	24	58	1670	0.051269531	3.5126953	0.28369141	0.18798828	-0.8503418	19.984375	0.69213867	0	0	0	0	0	0	0	0	0	0.91601563	0.083984375	1.0227051	-0.37963867	-0.068115234	0.57446289	0.017	38846.27	0	0	0.017
703	704	704	Category J	0.29980469	0.23999023	-1.5839844	-0.014892578	0.1418457	0.4597168	0.04	0.017	2/6/2018	2	6	2018	9:24:58	33898	0.9	9	24	58	1707	0.051269531	3.5126953	0.27685547	0.1875	-0.85009766	24.259033	0.73583984	0	0	0	0	0	0	0	0	0	0.91357422	0.086425781	0.80883789	0.022705078	0.052246094	-0.73364258	0.017	38846.27	0	0	0.017
704	705	705	Category J	0.2878418	0.16796875	-0.76782227	-0.021240234	0.15673828	0.44750977	0.04	0.017	2/6/2018	2	6	2018	9:24:59	33899	0	9	24	59	1732	0.051269531	3.5126953	0.28125	0.18701172	-0.85327148	34.421143	0.087890625	0	0	0	0	0	0	0	0	0	0.91772461	0.082275391	0.11108398	0.006347656	-0.019042969	0.085449219	0.017	38846.27	0	0	0.017
705	706	706	Category J	-0.035888672	0.083984375	0	-0.088623047	0.098388672	0.44384766	0.04	0.017	2/6/2018	2	6	2018	9:24:59	33899	0.1	9	24	59	1695	0.051269531	3.5126953	0.27319336	0.18603516	-0.84667969	37.296631	0.90722656	0	0	0	0	0	0	0	0	0	0.90893555	0.091064453	1.2580566	-0.30908203	-0.10205078	0.84667969	0.017	38846.27	0	0	0.017
706	707	707	Category J	-0.011962891	0.13183594	-1.9919434	-0.083251953	0.084960938	0.44995117	0.04	0.017	2/6/2018	2	6	2018	9:24:59	33899	0.2	9	24	59	1683	0.051269531	3.5126953	0.26953125	0.18701172	-0.86425781	33.715332	1.1633301	0	0	0	0	0	0	0	0	0	0.92431641	0.075683594	1.4643555	-0.28149414	-0.055175781	-1.1274414	0.017	38846.27	0	0	0.017
707	708	708	Category J	0.95996094	0.10791016	-1.1999512	-0.045654297	0.10717773	0.4440918	0.04	0.017	2/6/2018	2	6	2018	9:24:59	33899	0.3	9	24	59	1658	0.051269531	3.5126953	0.27099609	0.18701172	-0.86376953	39.549316	0.77050781	0	0	0	0	0	0	0	0	0	0.92431641	0.075683594	1.104248	0.6887207	-0.079101563	-0.3359375	0.017	38846.27	0	0	0.017
708	709	709	Category J	-0.10791016	0.047851563	-0.27587891	-0.047607422	0.15014648	0.4387207	0.04	0.017	2/6/2018	2	6	2018	9:24:59	33899	0.4	9	24	59	1634	0.051269531	3.5126953	0.26342773	0.18530273	-0.85742188	41.051514	0.70361328	0	0	0	0	0	0	0	0	0	0.91601563	0.083984375	1.0905762	-0.37133789	-0.13745117	0.58154297	0.017	38846.27	0	0	0.017
709	710	710	Category J	-0.10791016	0.095947266	-0.671875	-0.14648438	0.1262207	0.42797852	0.04	0.017	2/6/2018	2	6	2018	9:24:59	33899	0.5	9	24	59	1671	0.051269531	3.5126953	0.2590332	0.19018555	-0.87939453	39.624268	0.43188477	0	0	0	0	0	0	0	0	0	0.9362793	0.063720703	0.66894531	-0.36694336	-0.094238281	0.20751953	0.017	38846.27	0	0	0.017
710	711	711	Category J	0.65991211	0.38378906	-1.7399902	-0.1081543	0.11425781	0.43969727	0.04	0.017	2/6/2018	2	6	2018	9:24:59	33899	0.6	9	24	59	1646	0.051269531	3.5126953	0.25366211	0.18774414	-0.87402344	36.123291	0.97607422	0	0	0	0	0	0	0	0	0	0.92944336	0.070556641	1.4675293	0.40600586	0.19580078	-0.86572266	0.017	38846.27	0	0	0.017
711	712	712	Category J	0.059814453	-0.035888672	-0.3359375	0.001464844	0.075195313	0.47021484	0.04	0.017	2/6/2018	2	6	2018	9:24:59	33899	0.7	9	24	59	1670	0.051269531	3.5126953	0.24633789	0.18701172	-0.86791992	38.545898	0.60620117	0	0	0	0	0	0	0	0	0	0.92138672	0.078613281	0.94165039	-0.18652344	-0.22290039	0.53198242	0.017	38846.27	0	0	0.017
712	713	713	Category J	-0.047851563	0.095947266	-0.38378906	-0.1796875	0.099121094	0.42456055	0.04	0.017	2/6/2018	2	6	2018	9:24:59	33899	0.8	9	24	59	1670	0.051269531	3.5126953	0.24365234	0.18994141	-0.88085938	43.760254	0.58398438	0	0	0	0	0	0	0	0	0	0.93359375	0.06640625	0.8828125	-0.29150391	-0.093994141	0.49707031	0.017	38846.27	0	0	0.017
713	714	714	Category J	-0.095947266	0.47998047	-2.0759277	-0.083740234	0.075683594	0.44873047	0.04	0.017	2/6/2018	2	6	2018	9:24:59	33899	0.9	9	24	59	1633	0.051269531	3.5126953	0.24145508	0.19091797	-0.87353516	36.750244	1.2817383	0	0	0	0	0	0	0	0	0	0.92626953	0.073730469	1.8286133	-0.33740234	0.28881836	-1.2021484	0.017	38846.27	0	0	0.017
714	715	715	Category J	0.14379883	0.21582031	-0.15576172	-0.00390625	0.13696289	0.43969727	0.04	0.017	2/6/2018	2	6	2018	9:25:00	33900	0	9	25	0	1621	0.051269531	3.5126953	0.23706055	0.19384766	-0.88208008	31.643066	0.73266602	0	0	0	0	0	0	0	0	0	0.93383789	0.066162109	0.84130859	-0.093261719	0.021728516	0.72631836	0.017	38846.27	0	0	0.017
715	716	716	Category J	-0.23999023	0	-0.35986328	-0.12524414	0.084960938	0.43676758	0.04	0.017	2/6/2018	2	6	2018	9:25:00	33900	0.1	9	25	0	1572	0.051269531	3.5126953	0.23754883	0.1940918	-0.88623047	30.791748	0.73681641	0	0	0	0	0	0	0	0	0	0.93798828	0.062011719	1.1982422	-0.47753906	-0.1940918	0.52636719	0.017	38846.27	0	0	0.017
716	717	717	Category J	0.071777344	0.59985352	-2.1237793	-0.084716797	0.109375	0.44042969	0.04	0.017	2/6/2018	2	6	2018	9:25:00	33900	0.2	9	25	0	1547	0.051269531	3.5126953	0.23095703	0.1940918	-0.87915039	26.866211	1.3186035	0	0	0	0	0	0	0	0	0	0.92944336	0.070556641	1.8095703	-0.15917969	0.40551758	-1.2443848	0.017	38846.27	0	0	0.017
717	718	718	Category J	0.57592773	0.059814453	-0.85180664	-0.010986328	0.090087891	0.45483398	0.04	0.017	2/6/2018	2	6	2018	9:25:00	33900	0.3	9	25	0	1547	0.051269531	3.5126953	0.22705078	0.19677734	-0.89404297	18.547607	0.37695313	0	0	0	0	0	0	0	0	0	0.94335938	0.056640625	0.52807617	0.34863281	-0.13696289	0.042236328	0.017	38846.27	0	0	0.017
718	719	719	Category J	-0.15576172	0.26391602	-0.46777344	-0.082519531	0.060546875	0.45263672	0.04	0.017	2/6/2018	2	6	2018	9:25:00	33900	0.4	9	25	0	1621	0.051269531	3.5126953	0.21923828	0.19482422	-0.88867188	17.429443	0.56787109	0	0	0	0	0	0	0	0	0	0.93579102	0.064208984	0.86499023	-0.375	0.068847656	0.42089844	0.017	38846.27	0	0	0.017
719	720	720	Category J	0.071777344	0.27587891	-1.1879883	-0.059814453	0.099121094	0.45483398	0.04	0.017	2/6/2018	2	6	2018	9:25:00	33900	0.5	9	25	0	1670	0.051025391	3.4434082	0.21484375	0.1940918	-0.88891602	18.705322	0.34106445	0	0	0	0	0	0	0	0	0	0.93505859	0.064941406	0.5234375	-0.14306641	0.081542969	-0.29882813	0.017	38846.27	0	0	0.017
720	721	721	Category J	-0.21582031	0.035888672	-0.2277832	-0.003417969	0.16577148	0.44628906	0.04	0.017	2/6/2018	2	6	2018	9:25:00	33900	0.6	9	25	0	1683	0.051025391	3.4434082	0.21923828	0.19458008	-0.8918457	12.827393	0.80981445	0	0	0	0	0	0	0	0	0	0.93896484	0.061035156	1.2580566	-0.43505859	-0.15869141	0.6640625	0.017	38846.27	0	0	0.017
721	722	722	Category J	-0.23999023	0.41992188	-1.619873	-0.11767578	0.14575195	0.42993164	0.04	0.017	2/6/2018	2	6	2018	9:25:00	33900	0.7	9	25	0	1720	0.051025391	3.4434082	0.21289063	0.19287109	-0.88378906	0.12158203	0.89355469	0	0	0	0	0	0	0	0	0	0.92919922	0.070800781	1.4157715	-0.45288086	0.22680664	-0.73583984	0.017	38846.27	0	0	0.017
722	723	723	Category J	0.671875	0.13183594	-0.76782227	-0.077392578	0.14501953	0.43212891	0.04	0.017	2/6/2018	2	6	2018	9:25:00	33900	0.8	9	25	0	1695	0.051025391	3.4434082	0.20751953	0.19506836	-0.8984375	3.0900879	0.48632813	0	0	0	0	0	0	0	0	0	0.94262695	0.057373047	0.65820313	0.46411133	-0.063232422	0.13061523	0.017	38846.27	0	0	0.017
723	724	724	Category J	-0.25195313	0.17993164	-0.2277832	0.018554688	0.12011719	0.45898438	0.04	0.017	2/6/2018	2	6	2018	9:25:00	33900	0.9	9	25	0	1671	0.051025391	3.4434082	0.21020508	0.19604492	-0.89990234	4.3066406	0.81591797	0	0	0	0	0	0	0	0	0	0.94482422	0.055175781	1.1503906	-0.4621582	-0.016113281	0.67211914	0.017	38846.27	0	0	0.017
724	725	725	Category J	0.095947266	0.29980469	-1.6437988	-0.060791016	0.099121094	0.44482422	0.04	0.017	2/6/2018	2	6	2018	9:25:01	33901	0	9	25	1	1683	0.051025391	3.4434082	0.20288086	0.1940918	-0.89819336	14.854004	0.76049805	0	0	0	0	0	0	0	0	0	0.94091797	0.059082031	0.95825195	-0.10693359	0.10546875	-0.74536133	0.017	38846.27	0	0	0.017
725	726	726	Category J	0.27587891	0.26391602	-0.19189453	-0.051269531	0.1640625	0.43481445	0.04	0.017	2/6/2018	2	6	2018	9:25:01	33901	0.1	9	25	1	1646	0.051025391	3.4434082	0.19799805	0.19677734	-0.90991211	24.792725	0.72509766	0	0	0	0	0	0	0	0	0	0.95166016	0.048339844	0.86254883	0.077636719	0.066894531	0.71801758	0.017	38846.27	0	0	0.017
726	727	727	Category J	0	0.14379883	-1.1999512	-0.10913086	0.14916992	0.43212891	0.04	0.017	2/6/2018	2	6	2018	9:25:01	33901	0.2	9	25	1	1621	0.051025391	3.4434082	0.19433594	0.19482422	-0.90283203	18.725342	0.35864258	0	0	0	0	0	0	0	0	0	0.94384766	0.056152344	0.54248047	-0.19433594	-0.051025391	-0.296875	0.017	38846.27	0	0	0.017
727	728	728	Category J	0.83984375	0.65991211	-1.8837891	-0.069091797	0.15698242	0.44262695	0.04	0.017	2/6/2018	2	6	2018	9:25:01	33901	0.3	9	25	1	1646	0.051025391	3.4434082	0.18847656	0.19335938	-0.89941406	7.4182129	1.2687988	0	0	0	0	0	0	0	0	0	0.93920898	0.060791016	2.1015625	0.65112305	0.46630859	-0.98413086	0.017	38846.27	0	0	0.017
728	729	729	Category J	-0.011962891	0.15576172	-0.26391602	-0.068603516	0.11035156	0.44873047	0.04	0.017	2/6/2018	2	6	2018	9:25:01	33901	0.4	9	25	1	1634	0.051025391	3.4434082	0.18334961	0.19360352	-0.91162109	14.639404	0.67749023	0	0	0	0	0	0	0	0	0	0.94970703	0.050292969	0.88110352	-0.1953125	-0.037841797	0.64770508	0.017	38846.27	0	0	0.017
729	730	730	Category J	-0.095947266	0.035888672	-0.56396484	-0.1784668	0.13378906	0.4140625	0.04	0.017	2/6/2018	2	6	2018	9:25:01	33901	0.5	9	25	1	1646	0.051025391	3.4434082	0.18457031	0.19580078	-0.90795898	16.636963	0.47192383	0	0	0	0	0	0	0	0	0	0.94702148	0.052978516	0.78466797	-0.28051758	-0.15991211	0.34399414	0.017	38846.27	0	0	0.017
730	731	731	Category J	0.76782227	0.38378906	-1.3317871	-0.088378906	0.13232422	0.44873047	0.04	0.017	2/6/2018	2	6	2018	9:25:01	33901	0.6	9	25	1	1646	0.051025391	3.4434082	0.17944336	0.19311523	-0.9074707	7.6359863	0.74975586	0	0	0	0	0	0	0	0	0	0.94506836	0.054931641	1.2028809	0.58813477	0.19042969	-0.42407227	0.017	38846.27	0	0	0.017
731	732	732	Category J	-0.15576172	-0.083984375	-0.46777344	-0.035888672	0.13500977	0.44897461	0.04	0.017	2/6/2018	2	6	2018	9:25:01	33901	0.7	9	25	1	1622	0.051025391	3.4434082	0.16723633	0.19604492	-0.91674805	2.5119629	0.61987305	0	0	0	0	0	0	0	0	0	0.95214844	0.047851563	1.0522461	-0.32299805	-0.2800293	0.44897461	0.017	38846.27	0	0	0.017
732	733	733	Category J	0.2878418	0.61181641	-1.7519531	-0.16259766	0.15356445	0.41088867	0.04	0.017	2/6/2018	2	6	2018	9:25:01	33901	0.8	9	25	1	1634	0.051025391	3.4434082	0.16552734	0.19311523	-0.91503906	3.2819824	0.94360352	0	0	0	0	0	0	0	0	0	0.94970703	0.050292969	1.3774414	0.12207031	0.41870117	-0.83666992	0.017	38846.27	0	0	0.017
733	734	734	Category J	0.21582031	-0.047851563	-0.26391602	-0.14306641	0.12890625	0.42700195	0.04	0.017	2/6/2018	2	6	2018	9:25:01	33901	0.9	9	25	1	1646	0.051025391	3.4434082	0.15551758	0.19360352	-0.92236328	3.9118652	0.70385742	0	0	0	0	0	0	0	0	0	0.95507813	0.044921875	0.95996094	0.060058594	-0.24145508	0.65844727	0.017	38846.27	0	0	0.017
734	735	735	Category J	-0.10791016	0.16796875	-0.80395508	-0.18994141	0.12695313	0.41357422	0.04	0.017	2/6/2018	2	6	2018	9:25:02	33902	0	9	25	2	1646	0.051025391	3.4434082	0.15087891	0.19311523	-0.92578125	3.7521973	0.28710938	0	0	0	0	0	0	0	0	0	0.95776367	0.042236328	0.40600586	-0.25878906	-0.025146484	0.12182617	0.017	38846.27	0	0	0.017
735	736	736	Category J	0.59985352	0.40795898	-1.7998047	-0.075927734	0.12792969	0.44287109	0.04	0.017	2/6/2018	2	6	2018	9:25:02	33902	0.1	9	25	2	1671	0.051025391	3.4434082	0.14257813	0.19335938	-0.92041016	16.694092	1.013916	0	0	0	0	0	0	0	0	0	0.95117188	0.048828125	1.5507813	0.45703125	0.21435547	-0.87915039	0.017	38846.27	0	0	0.017
736	737	737	Category J	-0.17993164	0.023925781	-0.21582031	-0.044433594	0.15722656	0.44604492	0.04	0.017	2/6/2018	2	6	2018	9:25:02	33902	0.2	9	25	2	1671	0.051025391	3.4434082	0.12890625	0.1940918	-0.92773438	14.424316	0.79443359	0	0	0	0	0	0	0	0	0	0.95654297	0.043457031	1.1911621	-0.30883789	-0.17016602	0.71191406	0.017	38846.27	0	0	0.017
737	738	738	Category J	0.27587891	0.39599609	-2.0639648	-0.14111328	0.15942383	0.42382813	0.04	0.017	2/6/2018	2	6	2018	9:25:02	33902	0.3	9	25	2	1646	0.051025391	3.4434082	0.12744141	0.19189453	-0.9284668	4.795166	1.1628418	0	0	0	0	0	0	0	0	0	0.95678711	0.043212891	1.4875488	0.14819336	0.20385742	-1.1352539	0.017	38846.27	0	0	0.017
738	739	739	Category J	0.39599609	0.023925781	-0.38378906	-0.1171875	0.13696289	0.44091797	0.04	0.017	2/6/2018	2	6	2018	9:25:02	33902	0.4	9	25	2	1621	0.051025391	3.4434082	0.12280273	0.19067383	-0.92626953	7.7631836	0.62963867	0	0	0	0	0	0	0	0	0	0.95361328	0.046386719	0.98217773	0.27294922	-0.16674805	0.54248047	0.017	38846.27	0	0	0.017
739	740	740	Category J	-0.047851563	0.19189453	-1.079834	-0.13500977	0.13476563	0.43237305	0.04	0.017	2/6/2018	2	6	2018	9:25:02	33902	0.5	9	25	2	1597	0.051025391	3.4434082	0.11083984	0.19018555	-0.93286133	9.3630371	0.21630859	0	0	0	0	0	0	0	0	0	0.95849609	0.041503906	0.30712891	-0.15869141	0.001464844	-0.14672852	0.017	38846.27	0	0	0.017
740	741	741	Category J	0.44384766	0.26391602	-1.7998047	-0.069580078	0.11035156	0.44677734	0.04	0.017	2/6/2018	2	6	2018	9:25:02	33902	0.6	9	25	2	1756	0.051025391	3.4434082	0.10253906	0.19262695	-0.93164063	12.902344	0.93530273	0	0	0	0	0	0	0	0	0	0.95678711	0.043212891	1.2802734	0.34106445	0.071044922	-0.86791992	0.017	38846.27	0	0	0.017
741	742	742	Category J	-0.2277832	0.011962891	-0.19189453	-0.011230469	0.1640625	0.43896484	0.04	0.017	2/6/2018	2	6	2018	9:25:02	33902	0.7	9	25	2	1756	0.051025391	3.4434082	0.09375	0.19213867	-0.93554688	2.5893555	0.83007813	0	0	0	0	0	0	0	0	0	0.9597168	0.040283203	1.2458496	-0.3215332	-0.18017578	0.74365234	0.017	38846.27	0	0	0.017
742	743	743	Category J	-0.071777344	0.10791016	-0.7199707	-0.14404297	0.14038086	0.42529297	0.04	0.017	2/6/2018	2	6	2018	9:25:02	33902	0.8	9	25	2	1781	0.051025391	3.4434082	0.086181641	0.19213867	-0.94042969	8.4089355	0.28393555	0	0	0	0	0	0	0	0	0	0.96362305	0.036376953	0.46264648	-0.15795898	-0.084228516	0.22045898	0.017	38846.27	0	0	0.017
743	744	744	Category J	0.82788086	0.14379883	-0.99584961	-0.094726563	0.16601563	0.43505859	0.04	0.017	2/6/2018	2	6	2018	9:25:02	33902	0.9	9	25	2	1793	0.051025391	3.4434082	0.086669922	0.19384766	-0.94750977	0.26660156	0.74438477	0	0	0	0	0	0	0	0	0	0.97119141	0.028808594	0.83935547	0.7409668	-0.050048828	-0.048095703	0.017	38846.27	0	0	0.017
744	745	745	Category J	-0.17993164	0.083984375	-0.21582031	-0.007324219	0.12768555	0.44946289	0.04	0.017	2/6/2018	2	6	2018	9:25:03	33903	0	9	25	3	1621	0.051025391	3.4434082	0.081542969	0.19360352	-0.94018555	6.1894531	0.77783203	0	0	0	0	0	0	0	0	0	0.96337891	0.036621094	1.0957031	-0.26147461	-0.10961914	0.72436523	0.017	38846.27	0	0	0.017
745	746	746	Category J	0.20385742	0.2277832	-2.1479492	-0.10400391	0.12548828	0.43896484	0.04	0.017	2/6/2018	2	6	2018	9:25:03	33903	0.1	9	25	3	1658	0.051025391	3.4434082	0.075927734	0.19287109	-0.94140625	19.070313	1.2133789	0	0	0	0	0	0	0	0	0	0.96411133	0.035888672	1.3686523	0.12768555	0.034667969	-1.2062988	0.017	38846.27	0	0	0.017
746	747	747	Category J	0.6237793	0.16796875	-0.70776367	-0.057617188	0.13720703	0.44433594	0.04	0.017	2/6/2018	2	6	2018	9:25:03	33903	0.2	9	25	3	1671	0.051025391	3.4434082	0.075927734	0.19384766	-0.95092773	19.200439	0.59985352	0	0	0	0	0	0	0	0	0	0.97338867	0.026611328	0.81665039	0.54760742	-0.025878906	0.24316406	0.017	38846.27	0	0	0.017
747	748	748	Category J	-0.13183594	0.011962891	-0.26391602	-0.094970703	0.171875	0.42089844	0.04	0.017	2/6/2018	2	6	2018	9:25:03	33903	0.3	9	25	3	1671	0.051025391	3.4434082	0.074462891	0.19628906	-0.93896484	12.055664	0.72949219	0	0	0	0	0	0	0	0	0	0.9621582	0.037841797	1.065918	-0.20629883	-0.18432617	0.67504883	0.017	38846.27	0	0	0.017
748	749	749	Category J	0.11987305	0.56396484	-2.5197754	-0.11083984	0.15332031	0.43115234	0.04	0.017	2/6/2018	2	6	2018	9:25:03	33903	0.4	9	25	3	1671	0.051025391	3.4434082	0.061767578	0.19726563	-0.93334961	0.88818359	1.6289063	0	0	0	0	0	0	0	0	0	0.95605469	0.043945313	2.0107422	0.057861328	0.36645508	-1.5861816	0.017	38846.27	0	0	0.017
749	750	750	Category J	0.059814453	-0.023925781	-0.34790039	-0.069580078	0.12304688	0.45092773	0.04	0.017	2/6/2018	2	6	2018	9:25:03	33903	0.5	9	25	3	1658	0.051025391	3.4434082	0.061035156	0.19897461	-0.9387207	1.3037109	0.63134766	0	0	0	0	0	0	0	0	0	0.96142578	0.038574219	0.81518555	-0.001220703	-0.22290039	0.59082031	0.017	38846.27	0	0	0.017
750	751	751	Category J	-0.083984375	0.071777344	-0.26391602	-0.14868164	0.13916016	0.41894531	0.04	0.017	2/6/2018	2	6	2018	9:25:03	33903	0.6	9	25	3	1634	0.051025391	3.4434082	0.060058594	0.20166016	-0.93969727	7.8049316	0.703125	0	0	0	0	0	0	0	0	0	0.96313477	0.036865234	0.94995117	-0.14404297	-0.12988281	0.67578125	0.017	38846.27	0	0	0.017
751	752	752	Category J	0.25195313	0.38378906	-1.7758789	-0.065429688	0.093261719	0.45556641	0.04	0.017	2/6/2018	2	6	2018	9:25:03	33903	0.7	9	25	3	1646	0.051025391	3.4434082	0.050537109	0.20068359	-0.93432617	4.4580078	0.88427734	0	0	0	0	0	0	0	0	0	0.95703125	0.04296875	1.2255859	0.20117188	0.18286133	-0.84130859	0.017	38846.27	0	0	0.017
752	753	753	Category J	0.29980469	0.25195313	-0.16796875	0	0.16308594	0.44628906	0.04	0.017	2/6/2018	2	6	2018	9:25:03	33903	0.8	9	25	3	1658	0.051025391	3.4434082	0.050048828	0.20361328	-0.94360352	5.6362305	0.81640625	0	0	0	0	0	0	0	0	0	0.96679688	0.033203125	1.0737305	0.24951172	0.048095703	0.77563477	0.017	38846.27	0	0	0.017
753	754	754	Category J	0.071777344	0.34790039	-1.4399414	-0.092285156	0.14624023	0.43774414	0.04	0.017	2/6/2018	2	6	2018	9:25:03	33903	0.9	9	25	3	1633	0.051025391	3.4434082	0.049316406	0.20507813	-0.95092773	1.1054688	0.50976563	0	0	0	0	0	0	0	0	0	0.97412109	0.025878906	0.65405273	0.022216797	0.14257813	-0.48876953	0.017	38846.27	0	0	0.017
754	755	755	Category J	0.41992188	0.17993164	-1.0559082	-0.088623047	0.15112305	0.42749023	0.04	0.017	2/6/2018	2	6	2018	9:25:04	33904	0	9	25	4	1621	0.051025391	3.4434082	0.047851563	0.20117188	-0.93676758	0.12280273	0.39086914	0	0	0	0	0	0	0	0	0	0.95947266	0.040527344	0.51220703	0.37182617	-0.021240234	-0.11889648	0.017	38846.27	0	0	0.017
755	756	756	Category J	-0.095947266	0.16796875	-0.2878418	-0.071777344	0.11621094	0.45483398	0.04	0.017	2/6/2018	2	6	2018	9:25:04	33904	0.1	9	25	4	1597	0.051025391	3.4434082	0.047363281	0.19995117	-0.94262695	9.7905273	0.67114258	0	0	0	0	0	0	0	0	0	0.96484375	0.03515625	0.83032227	-0.14331055	-0.031982422	0.65478516	0.017	38846.27	0	0	0.017
756	757	757	Category J	0.11987305	0.41992188	-2.0397949	-0.073974609	0.098632813	0.44628906	0.04	0.017	2/6/2018	2	6	2018	9:25:04	33904	0.2	9	25	4	1597	0.051025391	3.4434082	0.050048828	0.20117188	-0.94995117	21.57666	1.1135254	0	0	0	0	0	0	0	0	0	0.97216797	0.027832031	1.3779297	0.069580078	0.21850586	-1.0895996	0.017	38846.27	0	0	0.017
757	758	758	Category J	-0.2277832	0.035888672	-0.32397461	-0.039550781	0.13598633	0.43969727	0.04	0.017	2/6/2018	2	6	2018	9:25:04	33904	0.3	9	25	4	1646	0.051269531	3.5094727	0.049072266	0.19604492	-0.93457031	11.798096	0.68945313	0	0	0	0	0	0	0	0	0	0.95629883	0.043701172	1.0478516	-0.27685547	-0.16015625	0.6105957	0.017	38846.27	0	0	0.017
758	759	759	Category J	0.035888672	0.10791016	-0.80395508	-0.15649414	0.14550781	0.42480469	0.04	0.017	2/6/2018	2	6	2018	9:25:04	33904	0.4	9	25	4	1671	0.051269531	3.5094727	0.040771484	0.19750977	-0.93530273	3.8952637	0.15917969	0	0	0	0	0	0	0	0	0	0.95678711	0.043212891	0.22607422	-0.004882813	-0.089599609	0.13134766	0.017	38846.27	0	0	0.017
759	760	760	Category J	0.74389648	0.2277832	-1.0197754	-0.10742188	0.15673828	0.43334961	0.04	0.017	2/6/2018	2	6	2018	9:25:04	33904	0.5	9	25	4	1658	0.051269531	3.5094727	0.043457031	0.19604492	-0.93969727	3.3647461	0.70556641	0	0	0	0	0	0	0	0	0	0.9609375	0.0390625	0.81176758	0.70019531	0.031494141	-0.079833984	0.017	38846.27	0	0	0.017
760	761	761	Category J	-0.071777344	0.035888672	-0.11987305	-0.040283203	0.094726563	0.44335938	0.04	0.017	2/6/2018	2	6	2018	9:25:04	33904	0.6	9	25	4	1633	0.051269531	3.5094727	0.043212891	0.19384766	-0.93359375	0.21875	0.83691406	0	0	0	0	0	0	0	0	0	0.95458984	0.045410156	1.0869141	-0.11499023	-0.15795898	0.8137207	0.017	38846.27	0	0	0.017
761	762	762	Category J	0	0.39599609	-1.9677734	-0.12963867	0.099609375	0.42675781	0.04	0.017	2/6/2018	2	6	2018	9:25:04	33904	0.7	9	25	4	1572	0.051269531	3.5094727	0.043457031	0.1965332	-0.9440918	9.7424316	1.0437012	0	0	0	0	0	0	0	0	0	0.96533203	0.034667969	1.2663574	-0.043457031	0.19921875	-1.0234375	0.017	38846.27	0	0	0.017
762	763	763	Category J	0.59985352	0.25195313	-0.94799805	-0.071533203	0.1315918	0.43994141	0.04	0.017	2/6/2018	2	6	2018	9:25:04	33904	0.8	9	25	4	1584	0.051269531	3.5094727	0.045166016	0.19335938	-0.93579102	8.0412598	0.55761719	0	0	0	0	0	0	0	0	0	0.95654297	0.043457031	0.625	0.55444336	0.058349609	-0.011962891	0.017	38846.27	0	0	0.017
763	764	764	Category J	-0.19189453	0.035888672	-0.64794922	-0.035644531	0.16650391	0.44848633	0.04	0.017	2/6/2018	2	6	2018	9:25:04	33904	0.9	9	25	4	1621	0.051269531	3.5094727	0.034912109	0.1940918	-0.93774414	1.293457	0.40063477	0	0	0	0	0	0	0	0	0	0.95849609	0.041503906	0.67504883	-0.22680664	-0.15820313	0.28979492	0.017	38846.27	0	0	0.017
764	765	765	Category J	0.023925781	0.43188477	-1.7158203	-0.10205078	0.14477539	0.43334961	0.04	0.017	2/6/2018	2	6	2018	9:25:05	33905	0	9	25	5	1658	0.051269531	3.5094727	0.035888672	0.19335938	-0.94628906	10.261719	0.80541992	0	0	0	0	0	0	0	0	0	0.96655273	0.033447266	1.0197754	-0.011962891	0.23828125	-0.76928711	0.017	38846.27	0	0	0.017
765	766	766	Category J	0.14379883	0.011962891	-0.21582031	-0.10620117	0.11791992	0.4519043	0.04	0.017	2/6/2018	2	6	2018	9:25:05	33905	0.1	9	25	5	1695	0.051269531	3.5094727	0.029785156	0.19287109	-0.94165039	7.6384277	0.75683594	0	0	0	0	0	0	0	0	0	0.96166992	0.038330078	1.0209961	0.11376953	-0.1809082	0.72583008	0.017	38846.27	0	0	0.017
766	767	767	Category J	-0.059814453	0.083984375	-0.51586914	-0.13208008	0.1015625	0.43310547	0.04	0.017	2/6/2018	2	6	2018	9:25:05	33905	0.2	9	25	5	1683	0.051269531	3.5094727	0.026855469	0.19262695	-0.95166016	2.8664551	0.45751953	0	0	0	0	0	0	0	0	0	0.97143555	0.028564453	0.63134766	-0.086669922	-0.10864258	0.43579102	0.017	38846.27	0	0	0.017
767	768	768	Category J	0	0.19189453	-1.7277832	-0.066894531	0.091796875	0.45458984	0.04	0.017	2/6/2018	2	6	2018	9:25:05	33905	0.3	9	25	5	1658	0.051269531	3.5094727	0.022949219	0.19311523	-0.94750977	3.5192871	0.78051758	0	0	0	0	0	0	0	0	0	0.96728516	0.032714844	0.80444336	-0.022949219	-0.001220703	-0.7800293	0.017	38846.27	0	0	0.017
768	769	769	Category J	0.51586914	0.34790039	-0.47998047	-0.037353516	0.1418457	0.43481445	0.04	0.017	2/6/2018	2	6	2018	9:25:05	33905	0.4	9	25	5	1646	0.051269531	3.5094727	0.010498047	0.18725586	-0.93212891	2.5605469	0.69677734	0	0	0	0	0	0	0	0	0	0.95068359	0.049316406	1.1179199	0.50512695	0.16040039	0.45214844	0.017	38846.27	0	0	0.017
769	770	770	Category J	0	-0.035888672	-0.75585938	-0.079833984	0.15966797	0.43798828	0.04	0.017	2/6/2018	2	6	2018	9:25:05	33905	0.5	9	25	5	1646	0.051269531	3.5094727	0.009033203	0.18652344	-0.94091797	1.7224121	0.28955078	0	0	0	0	0	0	0	0	0	0.95922852	0.040771484	0.41674805	-0.009033203	-0.22241211	0.18505859	0.017	38846.27	0	0	0.017
770	771	771	Category J	-0.56396484	0.41992188	-1.5	-0.045410156	0.13110352	0.44873047	0.04	0.017	2/6/2018	2	6	2018	9:25:05	33905	0.6	9	25	5	1671	0.051269531	3.5094727	0.008056641	0.18896484	-0.9453125	0.62597656	0.82958984	0	0	0	0	0	0	0	0	0	0.96386719	0.036132813	1.3574219	-0.57202148	0.23071289	-0.55444336	0.017	38846.27	0	0	0.017
771	772	772	Category J	0.27587891	-0.047851563	-0.61181641	-0.009765625	0.1159668	0.44921875	0.04	0.017	2/6/2018	2	6	2018	9:25:05	33905	0.7	9	25	5	1683	0.051269531	3.5094727	-0.002929688	0.18530273	-0.94042969	4.6687012	0.49023438	0	0	0	0	0	0	0	0	0	0.95849609	0.041503906	0.84082031	0.27880859	-0.2331543	0.32861328	0.017	38846.27	0	0	0.017
772	773	773	Category J	-0.37182617	0.23999023	-1.3439941	0.12792969	0.074462891	0.43896484	0.04	0.017	2/6/2018	2	6	2018	9:25:05	33905	0.8	9	25	5	1683	0.051269531	3.5094727	-0.00390625	0.18847656	-0.9453125	11.382568	0.54467773	0	0	0	0	0	0	0	0	0	0.96411133	0.035888672	0.81762695	-0.36767578	0.051269531	-0.3984375	0.017	38846.27	0	0	0.017
773	774	774	Category J	0.035888672	0.15576172	-1.0439453	0.057861328	0.12402344	0.44189453	0.04	0.017	2/6/2018	2	6	2018	9:25:05	33905	0.9	9	25	5	1671	0.051269531	3.5094727	-0.008789063	0.18286133	-0.93286133	17.061279	0.12255859	0	0	0	0	0	0	0	0	0	0.95068359	0.049316406	0.18286133	0.044677734	-0.027099609	-0.11083984	0.017	38846.27	0	0	0.017
774	775	775	Category J	-0.2878418	0.20385742	-0.3359375	0.10791016	0.16113281	0.43603516	0.04	0.017	2/6/2018	2	6	2018	9:25:06	33906	0	9	25	6	1671	0.051269531	3.5094727	-0.016113281	0.18725586	-0.94555664	8.3642578	0.66748047	0	0	0	0	0	0	0	0	0	0.96411133	0.035888672	0.89746094	-0.27148438	0.016357422	0.60961914	0.017	38846.27	0	0	0.017
775	776	776	Category J	-0.671875	0.23999023	-1.3439941	0.022949219	0.16235352	0.4387207	0.04	0.017	2/6/2018	2	6	2018	9:25:06	33906	0.1	9	25	6	1671	0.051269531	3.5094727	-0.017578125	0.18823242	-0.94604492	0.44262695	0.76733398	0	0	0	0	0	0	0	0	0	0.96459961	0.035400391	1.1037598	-0.65405273	0.051513672	-0.39770508	0.017	38846.27	0	0	0.017
776	777	777	Category J	0.26391602	0	-0.83984375	-0.002197266	0.11572266	0.45068359	0.04	0.017	2/6/2018	2	6	2018	9:25:06	33906	0.2	9	25	6	1671	0.051269531	3.5094727	-0.02734375	0.18603516	-0.93310547	7.6306152	0.3581543	0	0	0	0	0	0	0	0	0	0.9519043	0.048095703	0.57080078	0.29125977	-0.18603516	0.093261719	0.017	38846.27	0	0	0.017
777	778	778	Category J	0.035888672	0.095947266	-0.57592773	-0.029296875	0.056640625	0.45605469	0.04	0.017	2/6/2018	2	6	2018	9:25:06	33906	0.3	9	25	6	1634	0.051269531	3.5094727	-0.026611328	0.18505859	-0.94067383	16.208252	0.38061523	0	0	0	0	0	0	0	0	0	0.95898438	0.041015625	0.51660156	0.0625	-0.089111328	0.36474609	0.017	38846.27	0	0	0.017
778	779	779	Category J	-0.55175781	0.13183594	-1.3198242	0.047607422	0.089355469	0.44824219	0.04	0.017	2/6/2018	2	6	2018	9:25:06	33906	0.4	9	25	6	1646	0.051269531	3.5094727	-0.034423828	0.18261719	-0.92480469	18.906738	0.65258789	0	0	0	0	0	0	0	0	0	0.94335938	0.056640625	0.96289063	-0.51708984	-0.05078125	-0.39477539	0.017	38846.27	0	0	0.017
779	780	780	Category E	-0.26391602	0.37182617	-0.7199707	-0.077880859	-0.040527344	0.44433594	0.04	0.017	2/6/2018	2	6	2018	9:25:07	33907	0.3	9	25	7	1621	0.051269531	3.5094727	-0.042236328	0.18530273	-0.93261719	16.511475	0.35913086	0	0	0	0	0	0	0	0	0	0.9519043	0.048095703	0.62060547	-0.22143555	0.1862793	0.21264648	0.017	38846.27	0	0	0.017
780	781	781	Category E	-0.2878418	0.16796875	-1.0917969	0.009277344	0.10888672	0.46069336	0.04	0.017	2/6/2018	2	6	2018	9:25:07	33907	0.4	9	25	7	1646	0.051269531	3.5094727	-0.045410156	0.18823242	-0.93212891	18.039063	0.29077148	0	0	0	0	0	0	0	0	0	0.9519043	0.048095703	0.42236328	-0.2421875	-0.020263672	-0.15942383	0.017	38846.27	0	0	0.017
781	782	782	Category E	-0.2277832	0.15576172	-1.1279297	-0.072021484	0.085449219	0.44921875	0.04	0.017	2/6/2018	2	6	2018	9:25:07	33907	0.5	9	25	7	1621	0.051269531	3.5094727	-0.051269531	0.18554688	-0.92114258	27.468506	0.27319336	0	0	0	0	0	0	0	0	0	0.94116211	0.058837891	0.41259766	-0.17626953	-0.029785156	-0.20654297	0.017	38846.27	0	0	0.017
782	783	783	Category E	-0.059814453	0.25195313	-0.85180664	0.001220703	0.10620117	0.45068359	0.04	0.017	2/6/2018	2	6	2018	9:25:07	33907	0.6	9	25	7	1634	0.051269531	3.5094727	-0.051025391	0.18847656	-0.93017578	21.457275	0.10107422	0	0	0	0	0	0	0	0	0	0.95043945	0.049560547	0.15039063	-0.008544922	0.063232422	0.078369141	0.017	38846.27	0	0	0.017
783	784	784	Category E	-0.095947266	0.2277832	-0.98388672	0.004882813	0.097167969	0.44946289	0.04	0.017	2/6/2018	2	6	2018	9:25:07	33907	0.7	9	25	7	1634	0.051269531	3.5094727	-0.052734375	0.18798828	-0.93286133	7.4328613	0.077392578	0	0	0	0	0	0	0	0	0	0.953125	0.046875	0.13354492	-0.04296875	0.039550781	-0.05078125	0.017	38846.27	0	0	0.017
784	785	785	Category E	-0.16796875	0.11987305	-0.87597656	0.000244141	0.1171875	0.46069336	0.04	0.017	2/6/2018	2	6	2018	9:25:07	33907	0.8	9	25	7	1634	0.051269531	3.5094727	-0.063720703	0.1887207	-0.92895508	7.4460449	0.13549805	0	0	0	0	0	0	0	0	0	0.94995117	0.050048828	0.22583008	-0.10400391	-0.068847656	0.052978516	0.017	38846.27	0	0	0.017
785	786	786	Category E	-0.035888672	0.14379883	-0.75585938	-0.042480469	0.12915039	0.45556641	0.04	0.017	2/6/2018	2	6	2018	9:25:07	33907	0.9	9	25	7	1634	0.051269531	3.5094727	-0.062744141	0.19042969	-0.93359375	13.271484	0.18579102	0	0	0	0	0	0	0	0	0	0.95507813	0.044921875	0.25146484	0.026855469	-0.046630859	0.17773438	0.017	38846.27	0	0	0.017
786	787	787	Category E	-0.13183594	0.3359375	-1.0319824	-0.067871094	0.13476563	0.43920898	0.04	0.017	2/6/2018	2	6	2018	9:25:08	33908	0	9	25	8	1621	0.051269531	3.5094727	-0.069824219	0.18945313	-0.91821289	6.7028809	0.19506836	0	0	0	0	0	0	0	0	0	0.94018555	0.059814453	0.3215332	-0.061767578	0.14624023	-0.11352539	0.017	38846.27	0	0	0.017
787	788	788	Category E	-0.047851563	0.17993164	-0.75585938	-0.10888672	0.10986328	0.42871094	0.04	0.017	2/6/2018	2	6	2018	9:25:08	33908	0.1	9	25	8	1609	0.051025391	3.5126953	-0.081542969	0.19091797	-0.92163086	3.3837891	0.16967773	0	0	0	0	0	0	0	0	0	0.94482422	0.055175781	0.21069336	0.033691406	-0.010986328	0.16577148	0.017	38846.27	0	0	0.017
788	789	789	Category E	-0.16796875	0.19189453	-0.69580078	-0.095214844	0.11816406	0.44628906	0.04	0.017	2/6/2018	2	6	2018	9:25:08	33908	0.2	9	25	8	1584	0.051025391	3.5126953	-0.083496094	0.1940918	-0.92993164	1.989502	0.2487793	0	0	0	0	0	0	0	0	0	0.95361328	0.046386719	0.32104492	-0.084228516	-0.002197266	0.23413086	0.017	38846.27	0	0	0.017
789	790	790	Category E	-0.19189453	0.29980469	-0.76782227	-0.077148438	0.12475586	0.43066406	0.04	0.017	2/6/2018	2	6	2018	9:25:08	33908	0.3	9	25	8	1597	0.051025391	3.5126953	-0.088134766	0.18994141	-0.90917969	4.2116699	0.20678711	0	0	0	0	0	0	0	0	0	0.93286133	0.067138672	0.35473633	-0.10351563	0.10961914	0.14135742	0.017	38846.27	0	0	0.017
790	791	791	Category E	-0.095947266	0.32397461	-1.2958984	0.000488281	0.10473633	0.46142578	0.04	0.017	2/6/2018	2	6	2018	9:25:08	33908	0.4	9	25	8	1609	0.051025391	3.5126953	-0.092041016	0.19287109	-0.91625977	6.9438477	0.40136719	0	0	0	0	0	0	0	0	0	0.94091797	0.059082031	0.51416016	-0.003662109	0.13085938	-0.37939453	0.017	38846.27	0	0	0.017
791	792	792	Category E	0.011962891	0.19189453	-1.0917969	0.042480469	0.12817383	0.44970703	0.04	0.017	2/6/2018	2	6	2018	9:25:08	33908	0.5	9	25	8	1622	0.051025391	3.5126953	-0.087158203	0.19165039	-0.92480469	14.313721	0.1940918	0	0	0	0	0	0	0	0	0	0.94848633	0.051513672	0.26635742	0.099121094	0	-0.16674805	0.017	38846.27	0	0	0.017
792	793	793	Category E	-0.10791016	0.20385742	-0.95996094	0.10449219	0.11889648	0.44897461	0.04	0.017	2/6/2018	2	6	2018	9:25:08	33908	0.6	9	25	8	1634	0.051025391	3.5126953	-0.08984375	0.18994141	-0.91186523	15.431396	0.052978516	0	0	0	0	0	0	0	0	0	0.93579102	0.064208984	0.079589844	-0.017822266	0.013671875	-0.047851563	0.017	38846.27	0	0	0.017
793	794	794	Category E	-0.20385742	0.17993164	-0.94799805	0.041748047	0.13012695	0.44580078	0.04	0.017	2/6/2018	2	6	2018	9:25:08	33908	0.7	9	25	8	1646	0.051025391	3.5126953	-0.095458984	0.18896484	-0.91796875	18.933105	0.11254883	0	0	0	0	0	0	0	0	0	0.94213867	0.057861328	0.1472168	-0.1081543	-0.009033203	-0.029785156	0.017	38846.27	0	0	0.017
794	795	795	Category E	0.095947266	0.10791016	-0.6237793	-0.014648438	0.16162109	0.43969727	0.04	0.017	2/6/2018	2	6	2018	9:25:08	33908	0.8	9	25	8	1658	0.051025391	3.5126953	-0.098144531	0.1862793	-0.91259766	19.427734	0.35668945	0	0	0	0	0	0	0	0	0	0.93652344	0.063476563	0.56152344	0.1940918	-0.078369141	0.28881836	0.017	38846.27	0	0	0.017
795	796	796	Category E	-0.011962891	0.10791016	-0.93579102	-0.007568359	0.17382813	0.4453125	0.04	0.017	2/6/2018	2	6	2018	9:25:08	33908	0.9	9	25	8	1671	0.051025391	3.5126953	-0.1027832	0.18652344	-0.91333008	15.890381	0.12207031	0	0	0	0	0	0	0	0	0	0.93798828	0.062011719	0.19165039	0.090820313	-0.078613281	-0.022216797	0.017	38846.27	0	0	0.017
796	797	797	Category E	-0.011962891	0.19189453	-0.89990234	-0.035644531	0.15185547	0.44506836	0.04	0.017	2/6/2018	2	6	2018	9:25:09	33909	0	9	25	9	1658	0.051025391	3.5126953	-0.1027832	0.18652344	-0.92114258	15.23291	0.093505859	0	0	0	0	0	0	0	0	0	0.9453125	0.0546875	0.11743164	0.090820313	0.005126953	0.021240234	0.017	38846.27	0	0	0.017
797	798	798	Category E	-0.083984375	0.16796875	-0.91186523	-0.038085938	0.16992188	0.43334961	0.04	0.017	2/6/2018	2	6	2018	9:25:09	33909	0.1	9	25	9	1646	0.051025391	3.5126953	-0.10742188	0.18261719	-0.90551758	20.052002	0.028320313	0	0	0	0	0	0	0	0	0	0.93017578	0.069824219	0.044189453	0.0234375	-0.014648438	-0.006103516	0.017	38846.27	0	0	0.017
798	799	799	Category E	0.047851563	0.14379883	-0.82788086	-0.073242188	0.14746094	0.44018555	0.04	0.017	2/6/2018	2	6	2018	9:25:09	33909	0.2	9	25	9	1634	0.051025391	3.5126953	-0.10913086	0.18359375	-0.91259766	17.367432	0.18286133	0	0	0	0	0	0	0	0	0	0.93725586	0.062744141	0.28173828	0.15698242	-0.039794922	0.084716797	0.017	38846.27	0	0	0.017
799	800	800	Category E	0.059814453	0.10791016	-0.69580078	-0.06640625	0.12011719	0.44897461	0.04	0.017	2/6/2018	2	6	2018	9:25:09	33909	0.3	9	25	9	1622	0.051025391	3.5126953	-0.11010742	0.18408203	-0.91113281	9.7634277	0.28466797	0	0	0	0	0	0	0	0	0	0.93603516	0.063964844	0.46166992	0.16992188	-0.076171875	0.21533203	0.017	38846.27	0	0	0.017
800	801	801	Category E	-0.19189453	0.25195313	-1.0559082	-0.061035156	0.11132813	0.44897461	0.04	0.017	2/6/2018	2	6	2018	9:25:09	33909	0.4	9	25	9	1609	0.051025391	3.5126953	-0.12158203	0.18383789	-0.90771484	5.3623047	0.17724609	0	0	0	0	0	0	0	0	0	0.93408203	0.065917969	0.28637695	-0.0703125	0.067871094	-0.14794922	0.017	38846.27	0	0	0.017
801	802	802	Category E	-0.10791016	0.16796875	-0.95996094	-0.034423828	0.11865234	0.45385742	0.04	0.017	2/6/2018	2	6	2018	9:25:09	33909	0.5	9	25	9	1584	0.051025391	3.5126953	-0.12304688	0.18798828	-0.91845703	3.1164551	0.048339844	0	0	0	0	0	0	0	0	0	0.94555664	0.054443359	0.076660156	0.015136719	-0.020019531	-0.041259766	0.017	38846.27	0	0	0.017
802	803	803	Category E	-0.15576172	0.17993164	-0.93579102	0.036132813	0.12036133	0.4465332	0.04	0.017	2/6/2018	2	6	2018	9:25:09	33909	0.6	9	25	9	1597	0.051025391	3.5126953	-0.12695313	0.18701172	-0.90600586	2.9609375	0.041748047	0	0	0	0	0	0	0	0	0	0.93383789	0.066162109	0.065185547	-0.028564453	-0.007080078	-0.029541016	0.017	38846.27	0	0	0.017
803	804	804	Category E	-0.16796875	0.11987305	-0.89990234	0.046875	0.15942383	0.44018555	0.04	0.017	2/6/2018	2	6	2018	9:25:09	33909	0.7	9	25	9	1597	0.051025391	3.5126953	-0.13769531	0.18701172	-0.90454102	12.392334	0.073974609	0	0	0	0	0	0	0	0	0	0.93383789	0.066162109	0.10229492	-0.030029297	-0.067138672	0.004638672	0.017	38846.27	0	0	0.017
804	805	805	Category E	-0.39599609	0.26391602	-1.2839355	0.045898438	0.16723633	0.4375	0.04	0.017	2/6/2018	2	6	2018	9:25:09	33909	0.8	9	25	9	1597	0.051025391	3.5126953	-0.140625	0.18896484	-0.90625	16.10376	0.46166992	0	0	0	0	0	0	0	0	0	0.93652344	0.063476563	0.70727539	-0.25512695	0.074707031	-0.37744141	0.017	38846.27	0	0	0.017
805	806	806	Category E	0.035888672	0.25195313	-0.98388672	-0.006347656	0.14477539	0.44580078	0.04	0.017	2/6/2018	2	6	2018	9:25:09	33909	0.9	9	25	9	1634	0.051025391	3.5126953	-0.14550781	0.1862793	-0.89428711	18.040283	0.21264648	0	0	0	0	0	0	0	0	0	0.92504883	0.074951172	0.33666992	0.18139648	0.065429688	-0.089355469	0.017	38846.27	0	0	0.017
806	807	807	Category E	-0.29980469	0.16796875	-0.86376953	0.013671875	0.13989258	0.45654297	0.04	0.017	2/6/2018	2	6	2018	9:25:10	33910	0	9	25	10	1658	0.051025391	3.5126953	-0.15087891	0.18774414	-0.90283203	19.13501	0.1550293	0	0	0	0	0	0	0	0	0	0.93457031	0.065429688	0.20776367	-0.14868164	-0.019775391	0.0390625	0.017	38846.27	0	0	0.017
807	808	808	Category E	-0.16796875	0.19189453	-0.64794922	-0.091796875	0.10668945	0.43408203	0.04	0.017	2/6/2018	2	6	2018	9:25:10	33910	0.1	9	25	10	1670	0.051025391	3.5126953	-0.15454102	0.19018555	-0.90893555	22.446777	0.26123047	0	0	0	0	0	0	0	0	0	0.94140625	0.05859375	0.27587891	-0.013183594	0.001464844	0.26098633	0.017	38846.27	0	0	0.017
808	809	809	Category E	-0.11987305	0.10791016	-0.97192383	-0.093994141	0.092041016	0.44091797	0.04	0.017	2/6/2018	2	6	2018	9:25:10	33910	0.2	9	25	10	1683	0.051025391	3.5126953	-0.1574707	0.18896484	-0.8972168	20.540039	0.11645508	0	0	0	0	0	0	0	0	0	0.93041992	0.069580078	0.19335938	0.037597656	-0.081054688	-0.074462891	0.017	38846.27	0	0	0.017
809	810	810	Category E	-0.17993164	0.2277832	-0.91186523	-0.11254883	0.11157227	0.42944336	0.04	0.017	2/6/2018	2	6	2018	9:25:10	33910	0.3	9	25	10	1658	0.051025391	3.5126953	-0.16772461	0.18676758	-0.90234375	17.14502	0.043457031	0	0	0	0	0	0	0	0	0	0.93652344	0.063476563	0.062255859	-0.011962891	0.040771484	-0.009277344	0.017	38846.27	0	0	0.017
810	811	811	Category E	-0.13183594	0.095947266	-0.94799805	-0.018066406	0.077148438	0.44946289	0.04	0.017	2/6/2018	2	6	2018	9:25:10	33910	0.4	9	25	10	1609	0.051025391	3.5126953	-0.17089844	0.19091797	-0.90625	15.705078	0.11083984	0	0	0	0	0	0	0	0	0	0.94189453	0.058105469	0.17578125	0.0390625	-0.094970703	-0.041503906	0.017	38846.27	0	0	0.017
811	812	812	Category E	-0.2277832	0.16796875	-0.86376953	0.004638672	0.10327148	0.44946289	0.04	0.017	2/6/2018	2	6	2018	9:25:10	33910	0.5	9	25	10	1584	0.051025391	3.5126953	-0.1652832	0.18969727	-0.89892578	12.639893	0.074707031	0	0	0	0	0	0	0	0	0	0.93334961	0.066650391	0.11938477	-0.062255859	-0.021728516	0.03515625	0.017	38846.27	0	0	0.017
812	813	813	Category E	-0.10791016	0.16796875	-0.75585938	0.040771484	0.1340332	0.44384766	0.04	0.017	2/6/2018	2	6	2018	9:25:10	33910	0.6	9	25	10	1584	0.051025391	3.5126953	-0.1706543	0.19677734	-0.89990234	9.548584	0.15991211	0	0	0	0	0	0	0	0	0	0.93701172	0.062988281	0.23583984	0.062744141	-0.028808594	0.14404297	0.017	38846.27	0	0	0.017
813	814	814	Category E	-0.37182617	0.29980469	-1.2719727	0.068847656	0.13842773	0.44750977	0.04	0.017	2/6/2018	2	6	2018	9:25:10	33910	0.7	9	25	10	1609	0.051025391	3.5126953	-0.16894531	0.19921875	-0.89306641	5.8740234	0.44091797	0	0	0	0	0	0	0	0	0	0.93066406	0.069335938	0.68188477	-0.20263672	0.1003418	-0.37866211	0.017	38846.27	0	0	0.017
814	815	815	Category E	-0.21582031	0.23999023	-0.83984375	0.037109375	0.10888672	0.45043945	0.04	0.017	2/6/2018	2	6	2018	9:25:10	33910	0.8	9	25	10	1646	0.051025391	3.5126953	-0.17114258	0.20043945	-0.88842773	5.2307129	0.076660156	0	0	0	0	0	0	0	0	0	0.92675781	0.073242188	0.13256836	-0.044433594	0.039306641	0.048583984	0.017	38846.27	0	0	0.017
815	816	816	Category E	-0.19189453	0.2277832	-0.77978516	0.049560547	0.11230469	0.45361328	0.04	0.017	2/6/2018	2	6	2018	9:25:10	33910	0.9	9	25	10	1658	0.051025391	3.5126953	-0.16967773	0.20068359	-0.8972168	5.279541	0.12255859	0	0	0	0	0	0	0	0	0	0.93481445	0.065185547	0.16674805	-0.021972656	0.026855469	0.11743164	0.017	38846.27	0	0	0.017
816	817	817	Category E	-0.11987305	-0.047851563	-0.80395508	0	0.1105957	0.44946289	0.04	0.017	2/6/2018	2	6	2018	9:25:11	33911	0	9	25	11	1658	0.051025391	3.5126953	-0.16308594	0.19824219	-0.89038086	5.9069824	0.2644043	0	0	0	0	0	0	0	0	0	0.92651367	0.073486328	0.37597656	0.043212891	-0.24609375	0.086425781	0.017	38846.27	0	0	0.017
817	818	818	Category E	-0.34790039	0.20385742	-0.80395508	-0.10546875	-0.027832031	0.44067383	0.04	0.017	2/6/2018	2	6	2018	9:25:11	33911	0.111	9	25	11	1658	0.051025391	3.5126953	-0.16918945	0.19897461	-0.89086914	6.2053223	0.19873047	0	0	0	0	0	0	0	0	0	0.92822266	0.071777344	0.27026367	-0.1784668	0.004638672	0.086914063	0.017	38846.27	0	0	0.017
818	819	819	Category E	-0.2277832	0.2277832	-1.0078125	0.002685547	0.055419922	0.45874023	0.04	0.017	2/6/2018	2	6	2018	9:25:11	33911	0.222	9	25	11	1634	0.051025391	3.5126953	-0.17163086	0.19921875	-0.89501953	7.1362305	0.12890625	0	0	0	0	0	0	0	0	0	0.93286133	0.067138672	0.19702148	-0.055908203	0.028320313	-0.11254883	0.017	38846.27	0	0	0.017
819	820	820	Category E	-0.2878418	0.44384766	-1.0319824	-0.047363281	0.077880859	0.44995117	0.04	0.017	2/6/2018	2	6	2018	9:25:11	33911	0.333	9	25	11	1646	0.051025391	3.5126953	-0.16723633	0.19995117	-0.89013672	7.689209	0.30664063	0	0	0	0	0	0	0	0	0	0.92749023	0.072509766	0.50585938	-0.12036133	0.24365234	-0.1418457	0.017	38846.27	0	0	0.017
820	821	821	Category E	-0.035888672	0.035888672	-0.93579102	0.036376953	0.076660156	0.45898438	0.04	0.017	2/6/2018	2	6	2018	9:25:11	33911	0.444	9	25	11	1634	0.051025391	3.5126953	-0.16577148	0.19677734	-0.89086914	9.2858887	0.21166992	0	0	0	0	0	0	0	0	0	0.92749023	0.072509766	0.33569336	0.12988281	-0.16088867	-0.044677734	0.017	38846.27	0	0	0.017
821	822	822	Category E	-0.21582031	0.25195313	-0.91186523	-0.016357422	0.066162109	0.45629883	0.04	0.017	2/6/2018	2	6	2018	9:25:11	33911	0.555	9	25	11	1621	0.051025391	3.5126953	-0.16430664	0.19580078	-0.88891602	9.0419922	0.079345703	0	0	0	0	0	0	0	0	0	0.92480469	0.075195313	0.13012695	-0.051269531	0.055908203	-0.022705078	0.017	38846.27	0	0	0.017
822	823	823	Category E	-0.20385742	0.071777344	-0.92382813	-0.049072266	0.062744141	0.45556641	0.04	0.017	2/6/2018	2	6	2018	9:25:11	33911	0.666	9	25	11	1621	0.051025391	3.5126953	-0.1640625	0.19726563	-0.88525391	6.0063477	0.13720703	0	0	0	0	0	0	0	0	0	0.92163086	0.078369141	0.20385742	-0.039550781	-0.12548828	-0.038330078	0.017	38846.27	0	0	0.017
823	824	824	Category E	-0.047851563	0.19189453	-0.68383789	-0.071777344	0.075439453	0.44628906	0.04	0.017	2/6/2018	2	6	2018	9:25:11	33911	0.777	9	25	11	1621	0.051025391	3.5126953	-0.16552734	0.19750977	-0.88574219	8.2060547	0.23388672	0	0	0	0	0	0	0	0	0	0.92260742	0.077392578	0.32568359	0.11767578	-0.005615234	0.2019043	0.017	38846.27	0	0	0.017
824	825	825	Category E	-0.095947266	0.2277832	-0.59985352	-0.052001953	0.097167969	0.44799805	0.04	0.017	2/6/2018	2	6	2018	9:25:11	33911	0.888	9	25	11	1658	0.051025391	3.5126953	-0.16772461	0.19775391	-0.88427734	11.477051	0.29492188	0	0	0	0	0	0	0	0	0	0.92163086	0.078369141	0.38623047	0.071777344	0.029785156	0.28442383	0.017	38846.27	0	0	0.017
825	826	826	Category E	-0.37182617	0.15576172	-0.91186523	-0.078369141	0.090087891	0.44506836	0.04	0.017	2/6/2018	2	6	2018	9:25:12	33912	0	9	25	12	1646	0.051513672	3.4337402	-0.16943359	0.19897461	-0.88330078	10.996094	0.20874023	0	0	0	0	0	0	0	0	0	0.92138672	0.078613281	0.27392578	-0.20214844	-0.043212891	-0.028320313	0.017	38846.27	0	0	0.017
826	827	827	Category E	-0.29980469	0.2878418	-0.98388672	-0.061767578	0.041992188	0.45703125	0.04	0.017	2/6/2018	2	6	2018	9:25:12	33912	0.1	9	25	12	1633	0.051513672	3.4337402	-0.1640625	0.19702148	-0.88378906	9.6809082	0.19116211	0	0	0	0	0	0	0	0	0	0.92041016	0.079589844	0.32617188	-0.13549805	0.090576172	-0.099853516	0.017	38846.27	0	0	0.017
827	828	828	Category E	-0.2878418	0.26391602	-0.92382813	-0.068115234	0.020996094	0.45141602	0.04	0.017	2/6/2018	2	6	2018	9:25:12	33912	0.2	9	25	12	1621	0.051513672	3.4337402	-0.15722656	0.19238281	-0.88085938	11.389404	0.15478516	0	0	0	0	0	0	0	0	0	0.9152832	0.084716797	0.24462891	-0.13037109	0.071289063	-0.042724609	0.017	38846.27	0	0	0.017
828	829	829	Category E	-0.26391602	0.21582031	-0.85180664	-0.04296875	0.010742188	0.45800781	0.04	0.017	2/6/2018	2	6	2018	9:25:12	33912	0.3	9	25	12	1609	0.051513672	3.4337402	-0.15136719	0.18969727	-0.88110352	11.982178	0.11914063	0	0	0	0	0	0	0	0	0	0.9140625	0.0859375	0.16796875	-0.11230469	0.025878906	0.029296875	0.017	38846.27	0.001	-59.98	0.017
829	830	830	Category E	-0.25195313	0.21582031	-0.92382813	-0.073242188	0.01171875	0.44604492	0.04	0.017	2/6/2018	2	6	2018	9:25:12	33912	0.4	9	25	12	1621	0.051513672	3.4337402	-0.14428711	0.18676758	-0.88256836	1.2685547	0.11865234	0	0	0	0	0	0	0	0	0	0.91357422	0.086425781	0.17749023	-0.10742188	0.028808594	-0.041015625	0.017	38846.27	0.001	-59.98	0.017
830	831	831	Category E	0.29980469	-0.023925781	-0.94799805	-0.076416016	0.022705078	0.45214844	0.04	0.017	2/6/2018	2	6	2018	9:25:12	33912	0.5	9	25	12	1634	0.051513672	3.4337402	-0.13647461	0.18286133	-0.88305664	6.3283691	0.48730469	0	0	0	0	0	0	0	0	0	0.91210938	0.087890625	0.70825195	0.4362793	-0.20678711	-0.064697266	0.017	38846.27	0.001	-59.98	0.017
831	832	832	Category E	0.047851563	0.25195313	-0.73193359	-0.037841797	0.081787109	0.44897461	0.04	0.017	2/6/2018	2	6	2018	9:25:12	33912	0.6	9	25	12	1609	0.051513672	3.4337402	-0.12988281	0.17871094	-0.87670898	6.2250977	0.24072266	0	0	0	0	0	0	0	0	0	0.90405273	0.095947266	0.39575195	0.17773438	0.072998047	0.14477539	0.017	38846.27	0.001	-59.98	0.017
832	833	833	Category E	-0.14379883	0.16796875	-0.671875	-0.075927734	0.12207031	0.44189453	0.04	0.017	2/6/2018	2	6	2018	9:25:12	33912	0.7	9	25	12	1597	0.051513672	3.4337402	-0.125	0.17626953	-0.87255859	7.2121582	0.2019043	0	0	0	0	0	0	0	0	0	0.89892578	0.10107422	0.22802734	-0.018554688	-0.008300781	0.20068359	0.017	38846.27	0.001	-59.98	0.017
833	834	834	Category E	-0.15576172	0.13183594	-0.99584961	-0.080322266	0.099609375	0.44213867	0.04	0.017	2/6/2018	2	6	2018	9:25:12	33912	0.8	9	25	12	1609	0.051513672	3.4337402	-0.11865234	0.17358398	-0.87060547	13.969482	0.13696289	0	0	0	0	0	0	0	0	0	0.89550781	0.10449219	0.20410156	-0.036865234	-0.041748047	-0.125	0.017	38846.27	0.001	-59.98	0.017
834	835	835	Category E	0.059814453	0.20385742	-1.1279297	-0.030761719	0.093017578	0.44750977	0.04	0.017	2/6/2018	2	6	2018	9:25:12	33912	0.9	9	25	12	1621	0.051513672	3.4337402	-0.11108398	0.17114258	-0.86865234	15.00415	0.31201172	0	0	0	0	0	0	0	0	0	0.89233398	0.10766602	0.46240234	0.17089844	0.032470703	-0.2590332	0.017	38846.27	0.001	-59.98	0.017
835	836	836	Category E	-0.10791016	0.16796875	-0.89990234	-0.040771484	0.10791016	0.43139648	0.04	0.017	2/6/2018	2	6	2018	9:25:13	33913	0	9	25	13	1634	0.051513672	3.4337402	-0.10742188	0.16992188	-0.87084961	5.9807129	0.028808594	0	0	0	0	0	0	0	0	0	0.89379883	0.10620117	0.03125	-0.000244141	-0.001953125	-0.028808594	0.017	38846.27	0.001	-59.98	0.017
836	837	837	Category E	-0.23999023	0.10791016	-0.80395508	-0.064941406	0.09765625	0.43847656	0.04	0.017	2/6/2018	2	6	2018	9:25:13	33913	0.1	9	25	13	1646	0.051513672	3.4337402	-0.10229492	0.16821289	-0.86938477	2.6652832	0.16381836	0	0	0	0	0	0	0	0	0	0.89135742	0.10864258	0.26342773	-0.13745117	-0.060302734	0.065429688	0.017	38846.27	0.001	-59.98	0.017
837	838	838	Category E	-0.35986328	0.11987305	-0.88793945	-0.12329102	0.10205078	0.43798828	0.04	0.017	2/6/2018	2	6	2018	9:25:13	33913	0.2	9	25	13	1646	0.051513672	3.4337402	-0.097167969	0.16577148	-0.86816406	5.7351074	0.26708984	0	0	0	0	0	0	0	0	0	0.88916016	0.11083984	0.328125	-0.26245117	-0.045898438	-0.01953125	0.017	38846.27	0.001	-59.98	0.017
838	839	839	Category E	-0.047851563	0.14379883	-0.68383789	-0.097412109	0.099121094	0.44189453	0.04	0.017	2/6/2018	2	6	2018	9:25:13	33913	0.3	9	25	13	1621	0.051513672	3.4337402	-0.091064453	0.16333008	-0.86694336	4.7514648	0.18920898	0	0	0	0	0	0	0	0	0	0.88696289	0.11303711	0.24609375	0.043212891	-0.01953125	0.18310547	0.017	38846.27	0.001	-59.98	0.017
839	840	840	Category E	-0.16796875	0.20385742	-0.74389648	-0.049316406	0.097412109	0.44799805	0.04	0.017	2/6/2018	2	6	2018	9:25:13	33913	0.4	9	25	13	1658	0.051513672	3.4337402	-0.086425781	0.16162109	-0.86645508	7.4187012	0.15307617	0	0	0	0	0	0	0	0	0	0.88574219	0.11425781	0.24609375	-0.081298828	0.041992188	0.12255859	0.017	38846.27	0.001	-59.98	0.017
840	841	841	Category E	-0.20385742	0.35986328	-0.97192383	-0.043457031	0.037841797	0.45727539	0.04	0.017	2/6/2018	2	6	2018	9:25:13	33913	0.5	9	25	13	1633	0.051513672	3.4337402	-0.081787109	0.15991211	-0.86767578	13.523682	0.25610352	0	0	0	0	0	0	0	0	0	0.88598633	0.11401367	0.42602539	-0.12182617	0.19970703	-0.10400391	0.017	38846.27	0.001	-59.98	0.017
841	842	842	Category E	-0.31176758	0.32397461	-0.98388672	0.022949219	0.0546875	0.45825195	0.04	0.017	2/6/2018	2	6	2018	9:25:13	33913	0.6	9	25	13	1621	0.051513672	3.4337402	-0.073974609	0.15625	-0.86450195	15.049072	0.31420898	0	0	0	0	0	0	0	0	0	0.8815918	0.1184082	0.52441406	-0.23754883	0.16748047	-0.11914063	0.017	38846.27	0.001	-59.98	0.017
842	843	843	Category E	-0.25195313	0.26391602	-0.82788086	-0.043945313	0.023925781	0.45703125	0.04	0.017	2/6/2018	2	6	2018	9:25:13	33913	0.7	9	25	13	1634	0.051513672	3.4337402	-0.067382813	0.15405273	-0.86254883	21.249268	0.21728516	0	0	0	0	0	0	0	0	0	0.87890625	0.12109375	0.32885742	-0.18432617	0.10961914	0.034667969	0.017	38846.27	0.001	-59.98	0.017
843	844	844	Category E	-0.43188477	0.19189453	-0.79199219	-0.066894531	0.003417969	0.44506836	0.04	0.017	2/6/2018	2	6	2018	9:25:13	33913	0.8	9	25	13	1609	0.051513672	3.4337402	-0.060546875	0.15185547	-0.8605957	31.537354	0.37963867	0	0	0	0	0	0	0	0	0	0.87597656	0.12402344	0.47998047	-0.37109375	0.039794922	0.068603516	0.017	38846.27	0.001	-59.98	0.017
844	845	845	Category E	-0.37182617	0.20385742	-0.74389648	-0.11401367	-0.026123047	0.43432617	0.04	0.017	2/6/2018	2	6	2018	9:25:13	33913	0.9	9	25	13	1646	0.051513672	3.4337402	-0.053466797	0.15014648	-0.85961914	33.86084	0.34277344	0	0	0	0	0	0	0	0	0	0.87426758	0.12573242	0.48754883	-0.31811523	0.053466797	0.11572266	0.017	38846.27	0.001	-59.98	0.017
845	846	846	Category E	-0.27587891	0.13183594	-0.91186523	-0.086914063	-0.042236328	0.45092773	0.04	0.017	2/6/2018	2	6	2018	9:25:14	33914	0	9	25	14	1646	0.051513672	3.4337402	-0.04296875	0.14672852	-0.85375977	27.470703	0.24023438	0	0	0	0	0	0	0	0	0	0.86743164	0.13256836	0.30566406	-0.23266602	-0.014892578	-0.057861328	0.017	38846.27	0.001	-59.98	0.017
846	847	847	Category E	-0.34790039	0.2878418	-0.99584961	-0.080078125	-0.059570313	0.44091797	0.04	0.017	2/6/2018	2	6	2018	9:25:14	33914	0.1	9	25	14	1658	0.051513672	3.4337402	-0.038574219	0.14331055	-0.85180664	28.169189	0.37011719	0	0	0	0	0	0	0	0	0	0.86474609	0.13525391	0.59741211	-0.30908203	0.14428711	-0.14379883	0.017	38846.27	0.001	-59.98	0.017
847	848	848	Category E	-0.23999023	0.095947266	-0.79199219	-0.069824219	-0.043457031	0.45751953	0.04	0.017	2/6/2018	2	6	2018	9:25:14	33914	0.2	9	25	14	1658	0.051513672	3.4337402	-0.029785156	0.14086914	-0.85083008	30.530273	0.22265625	0	0	0	0	0	0	0	0	0	0.86303711	0.13696289	0.31396484	-0.20996094	-0.044921875	0.058837891	0.017	38846.27	0.001	-59.98	0.017
848	849	849	Category E	-0.29980469	0.16796875	-0.88793945	-0.064453125	-0.049804688	0.44213867	0.04	0.017	2/6/2018	2	6	2018	9:25:14	33914	0.3	9	25	14	1621	0.051513672	3.4337402	-0.022949219	0.13818359	-0.85302734	26.019043	0.28051758	0	0	0	0	0	0	0	0	0	0.86450195	0.13549805	0.34106445	-0.27661133	0.029541016	-0.034667969	0.017	38846.27	0.001	-59.98	0.017
849	850	850	Category E	-0.26391602	0.2878418	-1.079834	-0.083007813	-0.052490234	0.4440918	0.04	0.017	2/6/2018	2	6	2018	9:25:14	33914	0.4	9	25	14	1609	0.051513672	3.4337402	-0.016601563	0.13696289	-0.85107422	16.047852	0.36889648	0	0	0	0	0	0	0	0	0	0.86206055	0.13793945	0.62646484	-0.24707031	0.15063477	-0.22851563	0.017	38846.27	0.001	-59.98	0.017
850	851	851	Category E	-0.10791016	0.32397461	-0.89990234	-0.075439453	-0.040771484	0.44116211	0.04	0.017	2/6/2018	2	6	2018	9:25:14	33914	0.5	9	25	14	1584	0.051513672	3.4337402	-0.009521484	0.1340332	-0.84960938	7.9748535	0.21948242	0	0	0	0	0	0	0	0	0	0.86035156	0.13964844	0.33813477	-0.098144531	0.18969727	-0.050048828	0.017	38846.27	0.001	-59.98	0.017
851	852	852	Category E	-0.15576172	0.52783203	-0.69580078	-0.055419922	0.014404297	0.44580078	0.04	0.017	2/6/2018	2	6	2018	9:25:14	33914	0.6	9	25	14	1596	0.051513672	3.4337402	-0.002929688	0.13232422	-0.84790039	0.052001953	0.45019531	0	0	0	0	0	0	0	0	0	0.8581543	0.1418457	0.70019531	-0.15258789	0.39526367	0.15209961	0.017	38846.27	0.001	-59.98	0.017
852	853	853	Category E	-0.23999023	0.41992188	-0.80395508	-0.052490234	0.082519531	0.44775391	0.04	0.017	2/6/2018	2	6	2018	9:25:14	33914	0.7	9	25	14	1633	0.051513672	3.4337402	0.004882813	0.13037109	-0.84692383	11.133057	0.3815918	0	0	0	0	0	0	0	0	0	0.85693359	0.14306641	0.57739258	-0.24487305	0.28930664	0.04296875	0.017	38846.27	0.001	-59.98	0.017
853	854	854	Category E	-0.14379883	0.26391602	-0.671875	-0.040527344	0.11083984	0.45043945	0.04	0.017	2/6/2018	2	6	2018	9:25:14	33914	0.8	9	25	14	1646	0.051513672	3.4337402	0.011230469	0.12817383	-0.84741211	22.986084	0.27075195	0	0	0	0	0	0	0	0	0	0.85717773	0.14282227	0.46630859	-0.1550293	0.13549805	0.17553711	0.017	38846.27	0.001	-59.98	0.017
854	855	855	Category E	-0.15576172	0.21582031	-1.0319824	-0.029052734	0.11450195	0.43603516	0.04	0.017	2/6/2018	2	6	2018	9:25:14	33914	0.9	9	25	14	1658	0.051513672	3.4337402	0.020996094	0.12402344	-0.84106445	30.695557	0.27563477	0	0	0	0	0	0	0	0	0	0.8503418	0.1496582	0.45922852	-0.17675781	0.091552734	-0.19067383	0.017	38846.27	0.001	-59.98	0.017
855	856	856	Category E	-0.15576172	0.047851563	-0.79199219	-0.014404297	0.125	0.45336914	0.04	0.017	2/6/2018	2	6	2018	9:25:15	33915	0	9	25	15	1646	0.051513672	3.4337402	0.028808594	0.12109375	-0.84033203	36.404785	0.2043457	0	0	0	0	0	0	0	0	0	0.84936523	0.15063477	0.30615234	-0.18457031	-0.073242188	0.048339844	0.017	38846.27	0.001	-59.98	0.017
856	857	857	Category E	-0.21582031	0.059814453	-0.87597656	0.026855469	0.1328125	0.44335938	0.04	0.017	2/6/2018	2	6	2018	9:25:15	33915	0.1	9	25	15	1634	0.051513672	3.4337402	0.036132813	0.1184082	-0.84008789	42.71875	0.26123047	0	0	0	0	0	0	0	0	0	0.84912109	0.15087891	0.34643555	-0.25195313	-0.05859375	-0.035644531	0.017	38846.27	0.001	-59.98	0.017
857	858	858	Category E	-0.15576172	0.11987305	-0.92382813	0.044921875	0.13916016	0.4440918	0.04	0.017	2/6/2018	2	6	2018	9:25:15	33915	0.2	9	25	15	1634	0.051513672	3.4337402	0.042724609	0.11889648	-0.83984375	46.844238	0.21557617	0	0	0	0	0	0	0	0	0	0.84912109	0.15087891	0.28344727	-0.19848633	0.000976563	-0.083740234	0.017	38846.27	0.001	-59.98	0.017
858	859	859	Category E	-0.21582031	0.17993164	-0.91186523	0.10644531	0.14892578	0.43579102	0.04	0.017	2/6/2018	2	6	2018	9:25:15	33915	0.3	9	25	15	1609	0.051513672	3.4337402	0.052001953	0.11621094	-0.83984375	47.486572	0.28442383	0	0	0	0	0	0	0	0	0	0.84960938	0.15039063	0.40307617	-0.26782227	0.063476563	-0.071777344	0.017	38846.27	0.001	-59.98	0.017
859	860	860	Category E	-0.13183594	0.13183594	-0.79199219	0.10766602	0.17163086	0.42602539	0.04	0.017	2/6/2018	2	6	2018	9:25:15	33915	0.4	9	25	15	1634	0.051513672	3.4337402	0.059814453	0.11328125	-0.83764648	42.252197	0.19775391	0	0	0	0	0	0	0	0	0	0.84716797	0.15283203	0.25585938	-0.19165039	0.018310547	0.045654297	0.017	38846.27	0.001	-59.98	0.017
860	861	861	Category E	-0.17993164	0.083984375	-0.92382813	0.099609375	0.17431641	0.41870117	0.04	0.017	2/6/2018	2	6	2018	9:25:15	33915	0.5	9	25	15	1646	0.051513672	3.4337402	0.068603516	0.10742188	-0.83520508	35.96875	0.26489258	0	0	0	0	0	0	0	0	0	0.84472656	0.15527344	0.36083984	-0.24853516	-0.0234375	-0.088378906	0.017	38846.27	0.001	-59.98	0.017
861	862	862	Category E	-0.20385742	0.27587891	-0.83984375	0.037597656	0.15185547	0.42871094	0.04	0.017	2/6/2018	2	6	2018	9:25:15	33915	0.6	9	25	15	1633	0.051513672	3.4337402	0.07421875	0.10693359	-0.83349609	25.622559	0.32519531	0	0	0	0	0	0	0	0	0	0.84350586	0.15649414	0.453125	-0.27807617	0.16870117	-0.006103516	0.017	38846.27	0.001	-59.98	0.017
862	863	863	Category E	-0.17993164	0.27587891	-0.89990234	0.056884766	0.16748047	0.43139648	0.04	0.017	2/6/2018	2	6	2018	9:25:15	33915	0.7	9	25	15	1646	0.051513672	3.4337402	0.081787109	0.10351563	-0.83251953	9.9919434	0.32055664	0	0	0	0	0	0	0	0	0	0.84301758	0.15698242	0.5012207	-0.26171875	0.17211914	-0.067138672	0.017	38846.27	0.001	-59.98	0.017
863	864	864	Category E	-0.27587891	0.23999023	-0.86376953	0.067626953	0.16674805	0.43164063	0.04	0.017	2/6/2018	2	6	2018	9:25:15	33915	0.8	9	25	15	1633	0.051513672	3.4562988	0.089355469	0.10253906	-0.83105469	7.2548828	0.39160156	0	0	0	0	0	0	0	0	0	0.84204102	0.15795898	0.53515625	-0.36523438	0.13720703	-0.032470703	0.017	38846.27	0.001	-59.98	0.017
864	865	865	Category E	-0.29980469	0.21582031	-0.80395508	0.032714844	0.14648438	0.43457031	0.04	0.017	2/6/2018	2	6	2018	9:25:15	33915	0.9	9	25	15	1584	0.051513672	3.4562988	0.094970703	0.099853516	-0.83203125	23.732422	0.41235352	0	0	0	0	0	0	0	0	0	0.84350586	0.15649414	0.53881836	-0.39477539	0.11572266	0.028076172	0.017	38846.27	0.001	-59.98	0.018
865	866	866	Category A	0.39599609	-0.011962891	-0.79199219	-0.3059082	-0.2121582	0.30078125	0.07	0.018	2/6/2018	2	6	2018	10:27:59	37679	0.199	10	27	59	478	0.05078125	3.4998047	0.10107422	0.096679688	-0.8347168	54.161621	0.31713867	0	0	0	0	0	0	0	0	0	0.84643555	0.15356445	0.44628906	0.29467773	-0.10864258	0.042724609	0.017	38846.27	0.001	-59.98	0.018
866	867	867	Category A	0.41992188	-0.035888672	-0.79199219	-0.30273438	-0.20483398	0.30712891	0.07	0.018	2/6/2018	2	6	2018	10:27:59	37679	0.3	10	27	59	491	0.05078125	3.4998047	0.11108398	0.094726563	-0.83325195	92.192383	0.33764648	0	0	0	0	0	0	0	0	0	0.84594727	0.15405273	0.48095703	0.30859375	-0.13061523	0.041259766	0.017	38846.27	0.001	-59.98	0.018
867	868	868	Category A	0.41992188	-0.035888672	-0.77978516	-0.30078125	-0.20605469	0.30883789	0.07	0.018	2/6/2018	2	6	2018	10:27:59	37679	0.4	10	27	59	515	0.05078125	3.4998047	0.11987305	0.090820313	-0.83105469	117.16479	0.32958984	0	0	0	0	0	0	0	0	0	0.84472656	0.15527344	0.47802734	0.29980469	-0.12670898	0.051269531	0.017	38846.27	0.001	-59.98	0.018
868	869	869	Category A	0.39599609	-0.035888672	-0.80395508	-0.30175781	-0.21118164	0.30395508	0.07	0.018	2/6/2018	2	6	2018	10:27:59	37679	0.5	10	27	59	527	0.05078125	3.4998047	0.12866211	0.087402344	-0.8293457	132.12646	0.29541016	0	0	0	0	0	0	0	0	0	0.84399414	0.15600586	0.41625977	0.26708984	-0.12329102	0.025390625	0.018	38786.29	0	0	0.018
869	870	870	Category A	0.41992188	-0.011962891	-0.80395508	-0.30322266	-0.20922852	0.30688477	0.07	0.018	2/6/2018	2	6	2018	10:27:59	37679	0.6	10	27	59	589	0.05078125	3.4998047	0.13745117	0.084228516	-0.82861328	140.32495	0.29931641	0	0	0	0	0	0	0	0	0	0.84423828	0.15576172	0.40332031	0.28222656	-0.096191406	0.024658203	0.018	38786.29	0	0	0.018
870	871	871	Category A	0.43188477	-0.011962891	-0.79199219	-0.30883789	-0.2175293	0.29345703	0.07	0.018	2/6/2018	2	6	2018	10:27:59	37679	0.7	10	27	59	613	0.05078125	3.4998047	0.14575195	0.081054688	-0.8269043	134.75903	0.30249023	0	0	0	0	0	0	0	0	0	0.84350586	0.15649414	0.41381836	0.28588867	-0.093017578	0.034912109	0.018	38786.29	0	0	0.018
871	872	872	Category A	0.41992188	0	-0.76782227	-0.30395508	-0.20605469	0.29370117	0.07	0.018	2/6/2018	2	6	2018	10:27:59	37679	0.8	10	27	59	589	0.05078125	3.4998047	0.14746094	0.081298828	-0.82519531	127.52246	0.29003906	0	0	0	0	0	0	0	0	0	0.84204102	0.15795898	0.41113281	0.27246094	-0.081298828	0.057373047	0.018	38786.29	0	0	0.018
872	873	873	Category A	0.39599609	-0.011962891	-0.79199219	-0.30786133	-0.21386719	0.3034668	0.07	0.018	2/6/2018	2	6	2018	10:27:59	37679	0.9	10	27	59	540	0.05078125	3.4998047	0.15136719	0.078125	-0.82592773	117.74634	0.26269531	0	0	0	0	0	0	0	0	0	0.84326172	0.15673828	0.36865234	0.24438477	-0.090087891	0.033935547	0.018	38786.29	0	0	0.018
873	874	874	Category A	0.39599609	-0.011962891	-0.80395508	-0.30932617	-0.21020508	0.30664063	0.07	0.018	2/6/2018	2	6	2018	10:28:00	37680	0	10	28	0	466	0.05078125	3.4998047	0.15820313	0.076171875	-0.82739258	108.20776	0.25439453	0	0	0	0	0	0	0	0	0	0.84594727	0.15405273	0.34936523	0.23754883	-0.088134766	0.0234375	0.018	38786.29	0	0	0.018
874	875	875	Category A	0.38378906	0	-0.79199219	-0.30517578	-0.21313477	0.30078125	0.07	0.018	2/6/2018	2	6	2018	10:28:00	37680	0.1	10	28	0	466	0.05078125	3.4998047	0.16552734	0.07421875	-0.82519531	96.523193	0.23266602	0	0	0	0	0	0	0	0	0	0.84472656	0.15527344	0.32568359	0.21801758	-0.07421875	0.033203125	0.018	38786.29	0	0	0.018
875	876	876	Category A	0.40795898	-0.023925781	-0.81591797	-0.30102539	-0.20483398	0.30395508	0.07	0.018	2/6/2018	2	6	2018	10:28:00	37680	0.2	10	28	0	503	0.05078125	3.4998047	0.16992188	0.071777344	-0.82104492	66.500244	0.25634766	0	0	0	0	0	0	0	0	0	0.84155273	0.15844727	0.33862305	0.23779297	-0.095703125	0.005126953	0.018	38786.29	0	0	0.018
876	877	877	Category A	0.39599609	-0.011962891	-0.80395508	-0.29956055	-0.21069336	0.296875	0.07	0.018	2/6/2018	2	6	2018	10:28:00	37680	0.3	10	28	0	527	0.05078125	3.4998047	0.17651367	0.069580078	-0.81982422	29.137207	0.23461914	0	0	0	0	0	0	0	0	0	0.84155273	0.15844727	0.31713867	0.21923828	-0.081542969	0.015869141	0.018	38786.29	0	0	0.018
877	878	878	Category A	0.40795898	-0.011962891	-0.81591797	-0.30029297	-0.20458984	0.30493164	0.07	0.018	2/6/2018	2	6	2018	10:28:00	37680	0.4	10	28	0	540	0.05078125	3.4998047	0.18457031	0.067871094	-0.82006836	6.7358398	0.23706055	0	0	0	0	0	0	0	0	0	0.84326172	0.15673828	0.30737305	0.22314453	-0.079833984	0.004150391	0.018	38786.29	0	0	0.018
878	879	879	Category A	0.41992188	0	-0.79199219	-0.30566406	-0.21118164	0.29663086	0.07	0.018	2/6/2018	2	6	2018	10:28:00	37680	0.5	10	28	0	540	0.05078125	3.4998047	0.1940918	0.065917969	-0.8190918	5.1169434	0.23657227	0	0	0	0	0	0	0	0	0	0.84448242	0.15551758	0.31884766	0.22558594	-0.065917969	0.027099609	0.018	38786.29	0	0	0.018
879	880	880	Category A	0.43188477	-0.035888672	-0.79199219	-0.30175781	-0.20947266	0.30273438	0.07	0.018	2/6/2018	2	6	2018	10:28:00	37680	0.6	10	28	0	503	0.05078125	3.4998047	0.20019531	0.063964844	-0.82055664	12.539795	0.25366211	0	0	0	0	0	0	0	0	0	0.84692383	0.15307617	0.36010742	0.23144531	-0.099853516	0.028564453	0.018	38786.29	0	0	0.018
880	881	881	Category A	0.43188477	-0.035888672	-0.80395508	-0.30444336	-0.21313477	0.30078125	0.07	0.018	2/6/2018	2	6	2018	10:28:00	37680	0.7	10	28	0	491	0.05078125	3.4998047	0.20727539	0.061035156	-0.82104492	6.0690918	0.24511719	0	0	0	0	0	0	0	0	0	0.84912109	0.15087891	0.33886719	0.22436523	-0.096923828	0.017089844	0.018	38786.29	0	0	0.018
881	882	882	Category A	0.40795898	-0.011962891	-0.80395508	-0.30957031	-0.20678711	0.30175781	0.07	0.018	2/6/2018	2	6	2018	10:28:00	37680	0.8	10	28	0	491	0.05078125	3.4998047	0.21484375	0.056396484	-0.81860352	2.1748047	0.20532227	0	0	0	0	0	0	0	0	0	0.84838867	0.15161133	0.27612305	0.19287109	-0.068359375	0.014648438	0.018	38786.29	0	0	0.018
882	883	883	Category A	0.39599609	0	-0.77978516	-0.30371094	-0.20776367	0.29785156	0.07	0.018	2/6/2018	2	6	2018	10:28:00	37680	0.9	10	28	0	478	0.05078125	3.4998047	0.22363281	0.052490234	-0.81591797	0.19091797	0.18359375	0	0	0	0	0	0	0	0	0	0.84765625	0.15234375	0.26098633	0.17211914	-0.052490234	0.036132813	0.018	38786.29	0	0	0.018
883	884	884	Category A	0.40795898	-0.011962891	-0.81591797	-0.30810547	-0.20458984	0.30273438	0.07	0.018	2/6/2018	2	6	2018	10:28:01	37681	0	10	28	1	478	0.05078125	3.4998047	0.23168945	0.049072266	-0.81542969	0.096191406	0.1862793	0	0	0	0	0	0	0	0	0	0.84936523	0.15063477	0.23730469	0.17602539	-0.061035156	-0.000244141	0.018	38786.29	0	0	0.018
884	885	885	Category A	0.43188477	0	-0.81591797	-0.30273438	-0.20874023	0.29785156	0.07	0.018	2/6/2018	2	6	2018	10:28:01	37681	0.1	10	28	1	466	0.05078125	3.4998047	0.2421875	0.046875	-0.81567383	0.27392578	0.1953125	0	0	0	0	0	0	0	0	0	0.85205078	0.14794922	0.23657227	0.18945313	-0.046875	0	0.018	38786.29	0	0	0.018
885	886	886	Category A	0.38378906	-0.023925781	-0.82788086	-0.30102539	-0.20874023	0.29858398	0.07	0.018	2/6/2018	2	6	2018	10:28:01	37681	0.2	10	28	1	466	0.05078125	3.4998047	0.25195313	0.044189453	-0.81616211	0.1796875	0.14868164	0	0	0	0	0	0	0	0	0	0.85546875	0.14453125	0.21118164	0.1315918	-0.068115234	-0.011474609	0.018	38786.29	0	0	0.018
886	887	887	Category A	0.40795898	-0.023925781	-0.79199219	-0.30615234	-0.20068359	0.30297852	0.07	0.018	2/6/2018	2	6	2018	10:28:01	37681	0.3	10	28	1	454	0.05078125	3.4998047	0.26074219	0.042480469	-0.81469727	0.38720703	0.1628418	0	0	0	0	0	0	0	0	0	0.85644531	0.14355469	0.23632813	0.14697266	-0.06640625	0.022705078	0.018	38786.29	0	0	0.018
887	888	888	Category A	0.38378906	-0.023925781	-0.81591797	-0.30615234	-0.21044922	0.30273438	0.07	0.018	2/6/2018	2	6	2018	10:28:01	37681	0.4	10	28	1	491	0.05078125	3.4998047	0.27026367	0.038818359	-0.81225586	1.0927734	0.12963867	0	0	0	0	0	0	0	0	0	0.85693359	0.14306641	0.1796875	0.11328125	-0.062744141	-0.003417969	0.018	38786.29	0	0	0.018
888	889	889	Category A	0.38378906	0	-0.81591797	-0.30273438	-0.20800781	0.30200195	0.07	0.018	2/6/2018	2	6	2018	10:28:01	37681	0.5	10	28	1	527	0.05078125	3.4998047	0.27832031	0.037597656	-0.81201172	1.9697266	0.11181641	0	0	0	0	0	0	0	0	0	0.859375	0.140625	0.14648438	0.10522461	-0.037597656	-0.003662109	0.018	38786.29	0	0	0.018
889	890	890	Category A	0.39599609	0	-0.80395508	-0.30200195	-0.20874023	0.29760742	0.07	0.018	2/6/2018	2	6	2018	10:28:01	37681	0.6	10	28	1	540	0.05078125	3.4998047	0.28735352	0.035400391	-0.81079102	2.2475586	0.11425781	0	0	0	0	0	0	0	0	0	0.86108398	0.13891602	0.15087891	0.10839844	-0.035400391	0.006835938	0.018	38786.29	0	0	0.018
890	891	891	Category A	0.39599609	-0.035888672	-0.80395508	-0.30908203	-0.21411133	0.29541016	0.07	0.018	2/6/2018	2	6	2018	10:28:01	37681	0.7	10	28	1	503	0.05078125	3.4998047	0.29589844	0.031738281	-0.80712891	2.1586914	0.12060547	0	0	0	0	0	0	0	0	0	0.86035156	0.13964844	0.17089844	0.099853516	-0.067626953	0.003173828	0.018	38786.29	0	0	0.018
891	892	892	Category A	0.40795898	0	-0.79199219	-0.30981445	-0.21557617	0.29443359	0.07	0.018	2/6/2018	2	6	2018	10:28:01	37681	0.8	10	28	1	454	0.05078125	3.4998047	0.30224609	0.027832031	-0.8059082	1.9035645	0.11010742	0	0	0	0	0	0	0	0	0	0.86108398	0.13891602	0.14746094	0.10546875	-0.027832031	0.013916016	0.018	38786.29	0	0	0.018
892	893	893	Category A	0.39599609	-0.011962891	-0.79199219	-0.30810547	-0.20068359	0.30273438	0.07	0.018	2/6/2018	2	6	2018	10:28:01	37681	0.9	10	28	1	405	0.05078125	3.4998047	0.30957031	0.020751953	-0.80712891	1.2941895	0.093505859	0	0	0	0	0	0	0	0	0	0.86474609	0.13525391	0.13427734	0.086425781	-0.032714844	0.015136719	0.018	38786.29	0	0	0.018
893	894	894	Category A	0.40795898	-0.023925781	-0.75585938	-0.30932617	-0.20678711	0.3046875	0.07	0.018	2/6/2018	2	6	2018	10:28:02	37682	0	10	28	2	405	0.05078125	3.4998047	0.31811523	0.015136719	-0.80688477	0.44921875	0.11035156	0	0	0	0	0	0	0	0	0	0.86743164	0.13256836	0.17993164	0.089599609	-0.0390625	0.051025391	0.018	38786.29	0	0	0.018
894	895	895	Category A	0.40795898	0	-0.77978516	-0.30273438	-0.20849609	0.3046875	0.07	0.018	2/6/2018	2	6	2018	10:28:02	37682	0.111	10	28	2	478	0.05078125	3.4998047	0.32495117	0.01171875	-0.80834961	0.35668945	0.088378906	0	0	0	0	0	0	0	0	0	0.87133789	0.12866211	0.12329102	0.082763672	-0.01171875	0.028564453	0.018	38786.29	0	0	0.018
895	896	896	Category A	0.40795898	0.011962891	-0.76782227	-0.30932617	-0.21386719	0.29638672	0.07	0.018	2/6/2018	2	6	2018	10:28:02	37682	0.222	10	28	2	503	0.05078125	3.4998047	0.33203125	0.008789063	-0.80541992	0.52441406	0.084716797	0	0	0	0	0	0	0	0	0	0.87133789	0.12866211	0.11645508	0.075683594	0.002929688	0.037597656	0.018	38786.29	0	0	0.018
896	897	897	Category A	0.40795898	-0.011962891	-0.77978516	-0.30200195	-0.20703125	0.30566406	0.07	0.018	2/6/2018	2	6	2018	10:28:02	37682	0.333	10	28	2	540	0.051757813	3.5126953	0.33886719	0.008056641	-0.80566406	0.59863281	0.076416016	0	0	0	0	0	0	0	0	0	0.87402344	0.12597656	0.11499023	0.068847656	-0.020019531	0.025878906	0.018	38786.29	0	0	0.018
897	898	898	Category A	0.38378906	0	-0.81591797	-0.30371094	-0.2043457	0.30273438	0.07	0.018	2/6/2018	2	6	2018	10:28:02	37682	0.444	10	28	2	540	0.051757813	3.5126953	0.34667969	0.007324219	-0.8046875	0.60571289	0.0390625	0	0	0	0	0	0	0	0	0	0.8762207	0.1237793	0.055175781	0.036865234	-0.007324219	-0.010986328	0.018	38786.29	0	0	0.018
898	899	899	Category A	0.39599609	-0.011962891	-0.81591797	-0.30810547	-0.21411133	0.2956543	0.07	0.018	2/6/2018	2	6	2018	10:28:02	37682	0.555	10	28	2	540	0.051757813	3.5126953	0.35400391	0.005859375	-0.80249023	0.5078125	0.047363281	0	0	0	0	0	0	0	0	0	0.87719727	0.12280273	0.072753906	0.041748047	-0.017822266	-0.013183594	0.018	38786.29	0	0	0.018
899	900	900	Category A	0.41992188	-0.011962891	-0.83984375	-0.30786133	-0.21386719	0.30175781	0.07	0.018	2/6/2018	2	6	2018	10:28:02	37682	0.666	10	28	2	589	0.051757813	3.5126953	0.36181641	0.003417969	-0.80102539	0.36645508	0.071044922	0	0	0	0	0	0	0	0	0	0.87915039	0.12084961	0.11181641	0.057861328	-0.015380859	-0.038574219	0.018	38786.29	0	0	0.018
900	901	901	Category A	0.40795898	-0.011962891	-0.80395508	-0.30224609	-0.2019043	0.30297852	0.07	0.018	2/6/2018	2	6	2018	10:28:02	37682	0.777	10	28	2	589	0.051757813	3.5126953	0.3684082	0.001464844	-0.80102539	0.14160156	0.041503906	0	0	0	0	0	0	0	0	0	0.88183594	0.11816406	0.055419922	0.039306641	-0.013427734	-0.002685547	0.018	38786.29	0	0	0.018
901	902	902	Category A	0.39599609	-0.023925781	-0.83984375	-0.30541992	-0.21191406	0.30371094	0.07	0.018	2/6/2018	2	6	2018	10:28:02	37682	0.888	10	28	2	626	0.051757813	3.5126953	0.37573242	0.000244141	-0.79931641	0.16186523	0.051269531	0	0	0	0	0	0	0	0	0	0.88330078	0.11669922	0.084716797	0.020019531	-0.024169922	-0.040283203	0.018	38786.29	0	0	0.018
902	903	903	Category A	0.39599609	-0.011962891	-0.80395508	-0.29956055	-0.20800781	0.30102539	0.07	0.018	2/6/2018	2	6	2018	10:28:03	37683	0	10	28	3	589	0.051757813	3.5126953	0.38305664	-0.003173828	-0.79858398	0.028320313	0.016113281	0	0	0	0	0	0	0	0	0	0.88574219	0.11425781	0.026611328	0.012695313	-0.008544922	-0.005126953	0.018	38786.29	0	0	0.018
903	904	904	Category A	0.40795898	-0.011962891	-0.76782227	-0.30957031	-0.2121582	0.2956543	0.07	0.018	2/6/2018	2	6	2018	10:28:03	37683	0.1	10	28	3	527	0.051757813	3.5126953	0.39013672	-0.006835938	-0.79711914	0.19213867	0.034667969	0	0	0	0	0	0	0	0	0	0.88769531	0.11230469	0.052246094	0.017578125	-0.004882813	0.029296875	0.018	38786.29	0	0	0.018
904	905	905	Category A	0.38378906	-0.035888672	-0.80395508	-0.30102539	-0.20874023	0.30175781	0.07	0.018	2/6/2018	2	6	2018	10:28:03	37683	0.2	10	28	3	527	0.051757813	3.5126953	0.3984375	-0.010009766	-0.79638672	0.21508789	0.030517578	0	0	0	0	0	0	0	0	0	0.890625	0.109375	0.048095703	-0.014648438	-0.025634766	-0.007324219	0.018	38786.29	0	0	0.018
905	906	906	Category A	0.43188477	0.011962891	-0.80395508	-0.30688477	-0.21386719	0.30688477	0.07	0.018	2/6/2018	2	6	2018	10:28:03	37683	0.3	10	28	3	491	0.051757813	3.5126953	0.4074707	-0.012695313	-0.79638672	0.14501953	0.035400391	0	0	0	0	0	0	0	0	0	0.89453125	0.10546875	0.056396484	0.024169922	0.024658203	-0.007324219	0.018	38786.29	0	0	0.018
906	907	907	Category A	0.40795898	-0.023925781	-0.80395508	-0.31054688	-0.20776367	0.30078125	0.07	0.018	2/6/2018	2	6	2018	10:28:03	37683	0.4	10	28	3	466	0.051757813	3.5126953	0.40722656	-0.012695313	-0.79614258	1.0476074	0.013427734	0	0	0	0	0	0	0	0	0	0.89428711	0.10571289	0.019287109	0.000488281	-0.010986328	-0.007568359	0.018	38786.29	0	0	0.018
907	908	908	Category A	0.40795898	-0.011962891	-0.79199219	-0.30786133	-0.21191406	0.30249023	0.07	0.018	2/6/2018	2	6	2018	10:28:03	37683	0.5	10	28	3	515	0.051757813	3.5126953	0.40698242	-0.012207031	-0.79589844	2.0092773	0.004150391	0	0	0	0	0	0	0	0	0	0.89428711	0.10571289	0.005126953	0.000732422	0.000244141	0.00390625	0.018	38786.29	0	0	0.018
908	909	909	Category A	0.44384766	-0.047851563	-0.79199219	-0.30273438	-0.21118164	0.30371094	0.07	0.018	2/6/2018	2	6	2018	10:28:03	37683	0.6	10	28	3	515	0.051757813	3.5126953	0.40698242	-0.012451172	-0.79614258	2.4255371	0.051025391	0	0	0	0	0	0	0	0	0	0.89428711	0.10571289	0.076171875	0.036621094	-0.03515625	0.004150391	0.018	38786.29	0	0	0.018
909	910	910	Category A	0.41992188	-0.035888672	-0.77978516	-0.30712891	-0.20605469	0.30200195	0.07	0.018	2/6/2018	2	6	2018	10:28:03	37683	0.7	10	28	3	527	0.051757813	3.5126953	0.40673828	-0.012451172	-0.79589844	2.2727051	0.03125	0	0	0	0	0	0	0	0	0	0.89404297	0.10595703	0.052490234	0.012939453	-0.023193359	0.016113281	0.018	38786.29	0	0	0.018
910	911	911	Category A	0.41992188	0	-0.80395508	-0.30712891	-0.21118164	0.30078125	0.07	0.018	2/6/2018	2	6	2018	10:28:03	37683	0.8	10	28	3	576	0.051757813	3.5126953	0.40625	-0.012695313	-0.79589844	2.1682129	0.020263672	0	0	0	0	0	0	0	0	0	0.89379883	0.10620117	0.034179688	0.013427734	0.012695313	-0.0078125	0.018	38786.29	0	0	0.018
911	912	912	Category A	0.37182617	0	-0.79199219	-0.30004883	-0.20776367	0.30883789	0.07	0.018	2/6/2018	2	6	2018	10:28:03	37683	0.9	10	28	3	552	0.051757813	3.5126953	0.40600586	-0.012939453	-0.79638672	1.8876953	0.036865234	0	0	0	0	0	0	0	0	0	0.89404297	0.10595703	0.051513672	-0.034179688	0.012939453	0.004394531	0.018	38786.29	0	0	0.018
912	913	913	Category A	0.40795898	0	-0.80395508	-0.30517578	-0.20678711	0.30761719	0.07	0.018	2/6/2018	2	6	2018	10:28:04	37684	0	10	28	4	564	0.051757813	3.5126953	0.40576172	-0.013427734	-0.79663086	1.0698242	0.015136719	0	0	0	0	0	0	0	0	0	0.89428711	0.10571289	0.022460938	0.001953125	0.013427734	-0.007080078	0.018	38786.29	0	0	0.018
913	914	914	Category A	0.41992188	-0.011962891	-0.80395508	-0.30615234	-0.21044922	0.30273438	0.07	0.018	2/6/2018	2	6	2018	10:28:04	37684	0.1	10	28	4	576	0.051757813	3.5126953	0.40576172	-0.013427734	-0.79663086	0.19897461	0.015625	0	0	0	0	0	0	0	0	0	0.89428711	0.10571289	0.022460938	0.013916016	0.001464844	-0.007080078	0.018	38786.29	0	0	0.018
914	915	915	Category A	0.41992188	0	-0.80395508	-0.30029297	-0.20629883	0.30200195	0.07	0.018	2/6/2018	2	6	2018	10:28:04	37684	0.2	10	28	4	601	0.051757813	3.5126953	0.40576172	-0.013671875	-0.79663086	0.22119141	0.020751953	0	0	0	0	0	0	0	0	0	0.89428711	0.10571289	0.034667969	0.013916016	0.013671875	-0.007080078	0.018	38786.29	0	0	0.018
915	916	916	Category A	0.40795898	0	-0.80395508	-0.30444336	-0.20849609	0.31201172	0.07	0.018	2/6/2018	2	6	2018	10:28:04	37684	0.3	10	28	4	601	0.051757813	3.5126953	0.40625	-0.013916016	-0.79638672	0.12280273	0.015869141	0	0	0	0	0	0	0	0	0	0.89428711	0.10571289	0.022949219	0.001464844	0.013916016	-0.007324219	0.018	38786.29	0	0	0.018
916	917	917	Category A	0.40795898	-0.023925781	-0.81591797	-0.30419922	-0.21289063	0.30957031	0.07	0.018	2/6/2018	2	6	2018	10:28:04	37684	0.4	10	28	4	613	0.051757813	3.5126953	0.40600586	-0.013671875	-0.79589844	0.23046875	0.022216797	0	0	0	0	0	0	0	0	0	0.89379883	0.10620117	0.031494141	0.001708984	-0.010009766	-0.019775391	0.018	38786.29	0	0	0.018
917	918	918	Category A	0.40795898	-0.035888672	-0.81591797	-0.30908203	-0.20166016	0.30371094	0.07	0.018	2/6/2018	2	6	2018	10:28:04	37684	0.5	10	28	4	613	0.051757813	3.5126953	0.40600586	-0.013671875	-0.79589844	0.70825195	0.029785156	0	0	0	0	0	0	0	0	0	0.89355469	0.10644531	0.043701172	0.001708984	-0.021972656	-0.019775391	0.018	38786.29	0	0	0.018
918	919	919	Category A	0.43188477	-0.023925781	-0.79199219	-0.30371094	-0.20336914	0.29882813	0.07	0.018	2/6/2018	2	6	2018	10:28:04	37684	0.6	10	28	4	564	0.051757813	3.5126953	0.40600586	-0.013427734	-0.7956543	0.90771484	0.027832031	0	0	0	0	0	0	0	0	0	0.89331055	0.10668945	0.039550781	0.025634766	-0.010253906	0.003662109	0.018	38786.29	0	0	0.018
919	920	920	Category A	0.39599609	-0.023925781	-0.79199219	-0.30102539	-0.20776367	0.29980469	0.07	0.018	2/6/2018	2	6	2018	10:28:04	37684	0.7	10	28	4	540	0.051757813	3.5126953	0.40576172	-0.013427734	-0.7956543	0.66137695	0.014648438	0	0	0	0	0	0	0	0	0	0.89331055	0.10668945	0.023925781	-0.009765625	-0.010253906	0.003662109	0.018	38786.29	0	0	0.018
920	921	921	Category A	0.40795898	-0.011962891	-0.77978516	-0.30688477	-0.21386719	0.30273438	0.07	0.018	2/6/2018	2	6	2018	10:28:04	37684	0.8	10	28	4	491	0.051757813	3.5126953	0.40551758	-0.013183594	-0.7956543	0.50097656	0.016113281	0	0	0	0	0	0	0	0	0	0.89331055	0.10668945	0.01953125	0.002197266	0.001220703	0.015869141	0.018	38786.29	0	0	0.018
921	922	922	Category A	0.39599609	0	-0.76782227	-0.3112793	-0.21044922	0.30273438	0.07	0.018	2/6/2018	2	6	2018	10:28:04	37684	0.9	10	28	4	478	0.051757813	3.5126953	0.4050293	-0.012939453	-0.79541016	0.8503418	0.031738281	0	0	0	0	0	0	0	0	0	0.89282227	0.10717773	0.049804688	-0.009033203	0.012939453	0.027587891	0.018	38786.29	0	0	0.018
922	923	923	Category A	0.39599609	0	-0.79199219	-0.30371094	-0.20605469	0.30078125	0.07	0.018	2/6/2018	2	6	2018	10:28:05	37685	0	10	28	5	515	0.051757813	3.5126953	0.4050293	-0.012939453	-0.7956543	0.84716797	0.016113281	0	0	0	0	0	0	0	0	0	0.89282227	0.10717773	0.025634766	-0.009033203	0.012939453	0.003662109	0.018	38786.29	0	0	0.018
923	924	924	Category A	0.39599609	0.011962891	-0.80395508	-0.30957031	-0.20825195	0.30541992	0.07	0.018	2/6/2018	2	6	2018	10:28:05	37685	0.09	10	28	5	552	0.051757813	3.5126953	0.4050293	-0.012939453	-0.79589844	0.15869141	0.027832031	0	0	0	0	0	0	0	0	0	0.89306641	0.10693359	0.041992188	-0.009033203	0.024902344	-0.0078125	0.018	38786.29	0	0	0.018
924	925	925	Category A	0.41992188	-0.011962891	-0.79199219	-0.30444336	-0.21118164	0.30175781	0.07	0.018	2/6/2018	2	6	2018	10:28:05	37685	0.181	10	28	5	564	0.051757813	3.5126953	0.4050293	-0.013183594	-0.7956543	0.16381836	0.015136719	0	0	0	0	0	0	0	0	0	0.89282227	0.10717773	0.01953125	0.014648438	0.001220703	0.003662109	0.018	38786.29	0	0	0.018
925	926	926	Category A	0.41992188	0	-0.77978516	-0.30273438	-0.20800781	0.30200195	0.07	0.018	2/6/2018	2	6	2018	10:28:05	37685	0.272	10	28	5	540	0.051757813	3.5126953	0.40478516	-0.013427734	-0.79516602	0.049560547	0.025634766	0	0	0	0	0	0	0	0	0	0.89233398	0.10766602	0.044189453	0.015136719	0.013427734	0.015380859	0.018	38786.29	0	0	0.018
926	927	927	Category A	0.41992188	0	-0.80395508	-0.30102539	-0.20703125	0.29956055	0.07	0.018	2/6/2018	2	6	2018	10:28:05	37685	0.363	10	28	5	515	0.051757813	3.5126953	0.4050293	-0.013427734	-0.79492188	0.27539063	0.021728516	0	0	0	0	0	0	0	0	0	0.89233398	0.10766602	0.037109375	0.014648438	0.013427734	-0.008789063	0.018	38786.29	0	0	0.018
927	928	928	Category A	0.40795898	-0.011962891	-0.77978516	-0.30688477	-0.21044922	0.30078125	0.07	0.018	2/6/2018	2	6	2018	10:28:05	37685	0.454	10	28	5	527	0.051757813	3.5126953	0.40551758	-0.013427734	-0.79516602	0.04296875	0.015625	0	0	0	0	0	0	0	0	0	0.89257813	0.10742188	0.019287109	0.002197266	0.001464844	0.015380859	0.018	38786.29	0	0	0.018
928	929	929	Category A	0.40795898	-0.011962891	-0.79199219	-0.30004883	-0.21557617	0.30957031	0.07	0.018	2/6/2018	2	6	2018	10:28:05	37685	0.545	10	28	5	552	0.051757813	3.5126953	0.40551758	-0.012939453	-0.79492188	0.13476563	0.00390625	0	0	0	0	0	0	0	0	0	0.89257813	0.10742188	0.006347656	0.002197266	0.000976563	0.002929688	0.018	38786.29	0	0	0.018
929	930	930	Category A	0.43188477	0.011962891	-0.77978516	-0.30444336	-0.21118164	0.29663086	0.07	0.018	2/6/2018	2	6	2018	10:28:05	37685	0.636	10	28	5	576	0.051757813	3.5126953	0.40551758	-0.012939453	-0.79467773	0.041992188	0.0390625	0	0	0	0	0	0	0	0	0	0.89233398	0.10766602	0.065917969	0.026123047	0.024902344	0.014892578	0.018	38786.29	0	0	0.018
930	931	931	Category A	0.39599609	0	-0.80395508	-0.30102539	-0.20703125	0.30102539	0.07	0.018	2/6/2018	2	6	2018	10:28:05	37685	0.727	10	28	5	601	0.051757813	3.5126953	0.40576172	-0.012939453	-0.79443359	0.73583984	0.018798828	0	0	0	0	0	0	0	0	0	0.89233398	0.10766602	0.032226563	-0.009765625	0.012939453	-0.009277344	0.018	38786.29	0	0	0.018
931	932	932	Category A	0.41992188	-0.035888672	-0.79199219	-0.30615234	-0.21313477	0.30175781	0.07	0.018	2/6/2018	2	6	2018	10:28:05	37685	0.818	10	28	5	589	0.051757813	3.5126953	0.40551758	-0.012939453	-0.79418945	1.4970703	0.026855469	0	0	0	0	0	0	0	0	0	0.8918457	0.1081543	0.039306641	0.014160156	-0.022705078	0.002197266	0.018	38786.29	0	0	0.018
932	933	933	Category A	0.44384766	-0.023925781	-0.77978516	-0.29907227	-0.20776367	0.31103516	0.07	0.018	2/6/2018	2	6	2018	10:28:05	37685	0.909	10	28	5	576	0.051757813	3.5126953	0.40576172	-0.013427734	-0.79443359	1.786377	0.041992188	0	0	0	0	0	0	0	0	0	0.89208984	0.10791016	0.062988281	0.037841797	-0.010253906	0.014648438	0.018	38786.29	0	0	0.018
933	934	934	Category A	0.40795898	-0.011962891	-0.79199219	-0.3059082	-0.2121582	0.30175781	0.07	0.018	2/6/2018	2	6	2018	10:28:06	37686	0	10	28	6	527	0.051757813	3.5126953	0.40576172	-0.013427734	-0.79418945	1.5895996	0.003417969	0	0	0	0	0	0	0	0	0	0.89208984	0.10791016	0.005859375	0.001953125	0.001464844	0.002197266	0.018	38786.29	0	0	0.018
934	935	935	Category A	0.40795898	-0.011962891	-0.80395508	-0.30712891	-0.20922852	0.30371094	0.07	0.018	2/6/2018	2	6	2018	10:28:06	37686	0.111	10	28	6	478	0.051513672	3.4562988	0.40527344	-0.013427734	-0.79467773	1.6025391	0.009277344	0	0	0	0	0	0	0	0	0	0.89233398	0.10766602	0.012939453	0.002441406	0.001464844	-0.009033203	0.018	38786.29	0	0	0.018
935	936	936	Category A	0.39599609	-0.011962891	-0.80395508	-0.30273438	-0.21118164	0.30175781	0.07	0.018	2/6/2018	2	6	2018	10:28:06	37686	0.222	10	28	6	478	0.051513672	3.4562988	0.40551758	-0.013427734	-0.79516602	1.6347656	0.012939453	0	0	0	0	0	0	0	0	0	0.89257813	0.10742188	0.019775391	-0.009521484	0.001464844	-0.008544922	0.018	38786.29	0	0	0.018
936	937	937	Category A	0.41992188	-0.011962891	-0.80395508	-0.30029297	-0.20507813	0.30200195	0.07	0.018	2/6/2018	2	6	2018	10:28:06	37686	0.333	10	28	6	466	0.051513672	3.4562988	0.40527344	-0.013671875	-0.79516602	0.97119141	0.016845703	0	0	0	0	0	0	0	0	0	0.89282227	0.10717773	0.024902344	0.014404297	0.001708984	-0.008544922	0.018	38786.29	0	0	0.018
937	938	938	Category A	0.41992188	0	-0.75585938	-0.30322266	-0.21044922	0.3046875	0.07	0.018	2/6/2018	2	6	2018	10:28:06	37686	0.444	10	28	6	527	0.051513672	3.4562988	0.40527344	-0.013427734	-0.79541016	0.14746094	0.044189453	0	0	0	0	0	0	0	0	0	0.89282227	0.10717773	0.067626953	0.014404297	0.013427734	0.039550781	0.018	38786.29	0	0	0.018
938	939	939	Category A	0.41992188	-0.011962891	-0.79199219	-0.30688477	-0.21044922	0.29956055	0.07	0.018	2/6/2018	2	6	2018	10:28:06	37686	0.555	10	28	6	540	0.051513672	3.4562988	0.40576172	-0.013671875	-0.79492188	0.063232422	0.014404297	0	0	0	0	0	0	0	0	0	0.89282227	0.10717773	0.018798828	0.013916016	0.001708984	0.002929688	0.018	38786.29	0	0	0.018
939	940	940	Category A	0.39599609	-0.023925781	-0.79199219	-0.3059082	-0.21411133	0.2956543	0.07	0.018	2/6/2018	2	6	2018	10:28:06	37686	0.666	10	28	6	552	0.051513672	3.4562988	0.40625	-0.013671875	-0.79443359	0.17895508	0.014648438	0	0	0	0	0	0	0	0	0	0.89257813	0.10742188	0.022949219	-0.010253906	-0.010009766	0.002441406	0.018	38786.29	0	0	0.018
940	941	941	Category A	0.39599609	-0.011962891	-0.77978516	-0.30102539	-0.21118164	0.31201172	0.07	0.018	2/6/2018	2	6	2018	10:28:06	37686	0.777	10	28	6	589	0.051513672	3.4562988	0.40625	-0.013916016	-0.79370117	0.54711914	0.017578125	0	0	0	0	0	0	0	0	0	0.8918457	0.1081543	0.026611328	-0.010253906	0.001953125	0.013916016	0.018	38786.29	0	0	0.018
941	942	942	Category A	0.38378906	-0.023925781	-0.77978516	-0.30932617	-0.21386719	0.2956543	0.07	0.018	2/6/2018	2	6	2018	10:28:06	37686	0.888	10	28	6	564	0.051513672	3.4562988	0.40649414	-0.013671875	-0.79345703	1.3903809	0.028320313	0	0	0	0	0	0	0	0	0	0.89160156	0.10839844	0.046386719	-0.022705078	-0.010009766	0.013671875	0.018	38786.29	0	0	0.018
942	943	943	Category A	0.38378906	0	-0.79199219	-0.30102539	-0.20703125	0.30371094	0.07	0.018	2/6/2018	2	6	2018	10:28:07	37687	0	10	28	7	564	0.051513672	3.4562988	0.40698242	-0.013671875	-0.79248047	1.675293	0.027099609	0	0	0	0	0	0	0	0	0	0.89111328	0.10888672	0.037597656	-0.023193359	0.013671875	0.000488281	0.018	38786.29	0	0	0.018
943	944	944	Category A	0.39599609	-0.011962891	-0.80395508	-0.30786133	-0.21386719	0.3034668	0.07	0.018	2/6/2018	2	6	2018	10:28:07	37687	0.1	10	28	7	527	0.051513672	3.4562988	0.4074707	-0.013671875	-0.79248047	1.6459961	0.016357422	0	0	0	0	0	0	0	0	0	0.89111328	0.10888672	0.024658203	-0.011474609	0.001708984	-0.011230469	0.018	38786.29	0	0	0.018
944	945	945	Category A	0.40795898	0	-0.79199219	-0.30078125	-0.21069336	0.30786133	0.07	0.018	2/6/2018	2	6	2018	10:28:07	37687	0.2	10	28	7	527	0.051513672	3.4562988	0.4074707	-0.013671875	-0.79272461	1.7373047	0.013916016	0	0	0	0	0	0	0	0	0	0.89135742	0.10864258	0.015136719	0.000244141	0.013671875	0.000732422	0.018	38786.29	0	0	0.018
945	946	946	Category A	0.38378906	-0.011962891	-0.77978516	-0.3059082	-0.21289063	0.3034668	0.07	0.018	2/6/2018	2	6	2018	10:28:07	37687	0.3	10	28	7	564	0.051513672	3.4562988	0.4074707	-0.013671875	-0.79248047	1.5922852	0.026855469	0	0	0	0	0	0	0	0	0	0.89111328	0.10888672	0.038085938	-0.023681641	0.001708984	0.012695313	0.018	38786.29	0	0	0.018
946	947	947	Category A	0.40795898	-0.011962891	-0.77978516	-0.30273438	-0.20874023	0.30078125	0.07	0.018	2/6/2018	2	6	2018	10:28:07	37687	0.4	10	28	7	589	0.051513672	3.4562988	0.4074707	-0.013916016	-0.79248047	0.890625	0.012695313	0	0	0	0	0	0	0	0	0	0.89111328	0.10888672	0.015136719	0.000244141	0.001953125	0.012695313	0.018	38786.29	0	0	0.018
947	948	948	Category A	0.40795898	-0.047851563	-0.79199219	-0.30810547	-0.20458984	0.30273438	0.07	0.018	2/6/2018	2	6	2018	10:28:07	37687	0.5	10	28	7	601	0.051513672	3.4562988	0.40722656	-0.013916016	-0.79248047	0.33276367	0.033691406	0	0	0	0	0	0	0	0	0	0.89111328	0.10888672	0.034912109	0.000488281	-0.033691406	0.000488281	0.018	38786.29	0	0	0.018
948	949	949	Category A	0.38378906	-0.035888672	-0.79199219	-0.30688477	-0.2121582	0.3034668	0.07	0.018	2/6/2018	2	6	2018	10:28:07	37687	0.6	10	28	7	564	0.051513672	3.4562988	0.40698242	-0.013671875	-0.79223633	0.26513672	0.031982422	0	0	0	0	0	0	0	0	0	0.89086914	0.10913086	0.045654297	-0.023193359	-0.021972656	0.000244141	0.018	38786.29	0	0	0.018
949	950	950	Category A	0.38378906	-0.035888672	-0.79199219	-0.30444336	-0.20947266	0.31201172	0.07	0.018	2/6/2018	2	6	2018	10:28:07	37687	0.7	10	28	7	552	0.051513672	3.4562988	0.40625	-0.013671875	-0.79248047	0.26391602	0.031494141	0	0	0	0	0	0	0	0	0	0.890625	0.109375	0.045166016	-0.022460938	-0.021972656	0.000488281	0.018	38786.29	0	0	0.018
950	951	951	Category A	0.40795898	-0.023925781	-0.82788086	-0.30200195	-0.20874023	0.29760742	0.07	0.018	2/6/2018	2	6	2018	10:28:07	37687	0.8	10	28	7	540	0.051513672	3.4562988	0.40600586	-0.013427734	-0.79248047	0.089599609	0.036621094	0	0	0	0	0	0	0	0	0	0.890625	0.109375	0.047363281	0.001708984	-0.010253906	-0.03515625	0.018	38786.29	0	0	0.018
951	952	952	Category A	0.39599609	-0.035888672	-0.80395508	-0.30957031	-0.20922852	0.30175781	0.07	0.018	2/6/2018	2	6	2018	10:28:07	37687	0.9	10	28	7	564	0.051513672	3.4562988	0.40600586	-0.013427734	-0.79248047	0.22143555	0.026855469	0	0	0	0	0	0	0	0	0	0.89038086	0.10961914	0.043701172	-0.010009766	-0.022216797	-0.011230469	0.018	38786.29	0	0	0.018
952	953	953	Category A	0.39599609	-0.011962891	-0.79199219	-0.30078125	-0.20874023	0.30566406	0.07	0.018	2/6/2018	2	6	2018	10:28:08	37688	0	10	28	8	601	0.051513672	3.4562988	0.40673828	-0.013427734	-0.79248047	0.67578125	0.010986328	0	0	0	0	0	0	0	0	0	0.89086914	0.10913086	0.013183594	-0.010742188	0.001464844	0.000488281	0.018	38786.29	0	0	0.018
953	954	954	Category A	0.40795898	-0.035888672	-0.80395508	-0.30615234	-0.21044922	0.30566406	0.07	0.018	2/6/2018	2	6	2018	10:28:08	37688	0.1	10	28	8	601	0.051513672	3.4562988	0.40649414	-0.013671875	-0.79223633	1.0290527	0.024902344	0	0	0	0	0	0	0	0	0	0.890625	0.109375	0.034912109	0.001220703	-0.021972656	-0.011474609	0.018	38786.29	0	0	0.018
954	955	955	Category A	0.40795898	-0.023925781	-0.76782227	-0.30615234	-0.21313477	0.30175781	0.07	0.018	2/6/2018	2	6	2018	10:28:08	37688	0.2	10	28	8	601	0.051513672	3.4562988	0.40600586	-0.013427734	-0.79199219	1.0065918	0.026367188	0	0	0	0	0	0	0	0	0	0.89013672	0.10986328	0.036376953	0.001708984	-0.010253906	0.024169922	0.018	38786.29	0	0	0.018
955	956	956	Category A	0.39599609	-0.011962891	-0.77978516	-0.30712891	-0.21118164	0.30078125	0.07	0.018	2/6/2018	2	6	2018	10:28:08	37688	0.3	10	28	8	576	0.051513672	3.4562988	0.40576172	-0.013671875	-0.79174805	0.61694336	0.015625	0	0	0	0	0	0	0	0	0	0.88989258	0.11010742	0.023681641	-0.009765625	0.001708984	0.011962891	0.018	38786.29	0	0	0.018
956	957	957	Category A	0.39599609	0	-0.79199219	-0.30102539	-0.20874023	0.30175781	0.07	0.018	2/6/2018	2	6	2018	10:28:08	37688	0.4	10	28	8	601	0.051513672	3.4562988	0.40600586	-0.013671875	-0.79199219	0.18774414	0.017089844	0	0	0	0	0	0	0	0	0	0.89013672	0.10986328	0.023925781	-0.010009766	0.013671875	0	0.018	38786.29	0	0	0.018
957	958	958	Category A	0.40795898	0	-0.79199219	-0.30419922	-0.20922852	0.31469727	0.07	0.018	2/6/2018	2	6	2018	10:28:08	37688	0.5	10	28	8	638	0.051513672	3.4562988	0.40625	-0.013427734	-0.79125977	0.21166992	0.013671875	0	0	0	0	0	0	0	0	0	0.88964844	0.11035156	0.015625	0.001464844	0.013427734	-0.000488281	0.018	38786.29	0	0	0.018
958	959	959	Category A	0.40795898	0	-0.79199219	-0.30541992	-0.21191406	0.29931641	0.07	0.018	2/6/2018	2	6	2018	10:28:08	37688	0.6	10	28	8	675	0.051513672	3.4562988	0.40600586	-0.012939453	-0.79125977	0.61376953	0.013183594	0	0	0	0	0	0	0	0	0	0.8894043	0.1105957	0.015625	0.001708984	0.012939453	-0.000488281	0.018	38786.29	0	0	0.018
959	960	960	Category A	0.40795898	-0.011962891	-0.80395508	-0.30615234	-0.21435547	0.29150391	0.07	0.018	2/6/2018	2	6	2018	10:28:08	37688	0.7	10	28	8	675	0.051513672	3.4562988	0.40576172	-0.012695313	-0.79077148	1.0056152	0.012939453	0	0	0	0	0	0	0	0	0	0.88891602	0.11108398	0.015869141	0.001953125	0.000732422	-0.012939453	0.018	38786.29	0	0	0.018
960	961	961	Category A	0.39599609	-0.011962891	-0.77978516	-0.30200195	-0.21044922	0.30273438	0.07	0.018	2/6/2018	2	6	2018	10:28:08	37688	0.8	10	28	8	614	0.051513672	3.4562988	0.40600586	-0.012695313	-0.79101563	1.1083984	0.015136719	0	0	0	0	0	0	0	0	0	0.88916016	0.11083984	0.022216797	-0.010009766	0.000732422	0.011230469	0.018	38786.29	0	0	0.018
961	962	962	Category A	0.39599609	-0.011962891	-0.81591797	-0.30932617	-0.21386719	0.2956543	0.07	0.018	2/6/2018	2	6	2018	10:28:08	37688	0.9	10	28	8	589	0.051513672	3.4562988	0.40625	-0.012207031	-0.79125977	0.76196289	0.026611328	0	0	0	0	0	0	0	0	0	0.8894043	0.1105957	0.03515625	-0.010253906	0.000244141	-0.024414063	0.018	38786.29	0	0	0.018
962	963	963	Category A	0.39599609	-0.011962891	-0.80395508	-0.30615234	-0.20849609	0.29956055	0.07	0.018	2/6/2018	2	6	2018	10:28:09	37689	0	10	28	9	540	0.051513672	3.4562988	0.40625	-0.012451172	-0.79150391	0.61499023	0.015869141	0	0	0	0	0	0	0	0	0	0.88964844	0.11035156	0.023193359	-0.010253906	0.000488281	-0.012207031	0.018	38786.29	0	0	0.018
963	964	964	Category A	0.41992188	-0.023925781	-0.79199219	-0.30395508	-0.20800781	0.29956055	0.07	0.018	2/6/2018	2	6	2018	10:28:09	37689	0.1	10	28	9	564	0.051513672	3.4562988	0.40625	-0.012695313	-0.79174805	0.58251953	0.017333984	0	0	0	0	0	0	0	0	0	0.89013672	0.10986328	0.024658203	0.013427734	-0.010986328	0	0.018	38786.29	0	0	0.018
964	965	965	Category A	0.39599609	-0.023925781	-0.79199219	-0.30224609	-0.20605469	0.29760742	0.07	0.018	2/6/2018	2	6	2018	10:28:09	37689	0.2	10	28	9	589	0.051513672	3.4562988	0.40649414	-0.012695313	-0.79199219	0.20874023	0.015136719	0	0	0	0	0	0	0	0	0	0.89038086	0.10961914	0.021484375	-0.010498047	-0.010986328	0	0.018	38786.29	0	0	0.018
965	966	966	Category A	0.41992188	-0.023925781	-0.80395508	-0.30932617	-0.21191406	0.30249023	0.07	0.018	2/6/2018	2	6	2018	10:28:09	37689	0.3	10	28	9	576	0.051513672	3.4562988	0.40576172	-0.012695313	-0.79199219	0.029785156	0.021240234	0	0	0	0	0	0	0	0	0	0.89013672	0.10986328	0.036865234	0.013916016	-0.010986328	-0.01171875	0.018	38786.29	0	0	0.018
966	967	967	Category A	0.43188477	-0.011962891	-0.80395508	-0.30249023	-0.21044922	0.30371094	0.07	0.018	2/6/2018	2	6	2018	10:28:09	37689	0.4	10	28	9	601	0.051513672	3.4562988	0.40551758	-0.012695313	-0.79223633	0.085205078	0.028564453	0	0	0	0	0	0	0	0	0	0.89013672	0.10986328	0.038574219	0.026123047	0.000732422	-0.011474609	0.018	38786.29	0	0	0.018
967	968	968	Category A	0.38378906	0.011962891	-0.80395508	-0.30664063	-0.21020508	0.30761719	0.07	0.018	2/6/2018	2	6	2018	10:28:09	37689	0.5	10	28	9	601	0.051513672	3.4562988	0.4050293	-0.012939453	-0.79199219	0.036621094	0.034912109	0	0	0	0	0	0	0	0	0	0.88989258	0.11010742	0.058105469	-0.021240234	0.024902344	-0.01171875	0.018	38786.29	0	0	0.018
968	969	969	Category A	0.39599609	0	-0.79199219	-0.29663086	-0.20507813	0.30908203	0.07	0.018	2/6/2018	2	6	2018	10:28:09	37689	0.6	10	28	9	601	0.051513672	3.4562988	0.40478516	-0.013183594	-0.79223633	0.17871094	0.015869141	0	0	0	0	0	0	0	0	0	0.88989258	0.11010742	0.022460938	-0.008789063	0.013183594	0.000244141	0.018	38786.29	0	0	0.018
969	970	970	Category A	0.40795898	-0.011962891	-0.79199219	-0.30664063	-0.21020508	0.30566406	0.07	0.018	2/6/2018	2	6	2018	10:28:09	37689	0.7	10	28	9	638	0.051513672	3.4562988	0.40454102	-0.013183594	-0.79248047	0.56860352	0.003417969	0	0	0	0	0	0	0	0	0	0.88989258	0.11010742	0.005126953	0.003173828	0.001220703	0.000488281	0.018	38786.29	0	0	0.018
970	971	971	Category A	0.38378906	-0.023925781	-0.77978516	-0.30078125	-0.21118164	0.31079102	0.07	0.018	2/6/2018	2	6	2018	10:28:09	37689	0.8	10	28	9	663	0.051513672	3.4562988	0.40380859	-0.013427734	-0.79223633	0.69580078	0.025878906	0	0	0	0	0	0	0	0	0	0.8894043	0.1105957	0.043212891	-0.020019531	-0.010253906	0.012451172	0.018	38786.29	0	0	0.018
971	972	972	Category A	0.41992188	-0.035888672	-0.80395508	-0.30078125	-0.21069336	0.30688477	0.07	0.018	2/6/2018	2	6	2018	10:28:09	37689	0.9	10	28	9	626	0.051513672	3.4562988	0.40429688	-0.013671875	-0.79199219	0.48266602	0.029296875	0	0	0	0	0	0	0	0	0	0.8894043	0.1105957	0.049316406	0.015380859	-0.021972656	-0.01171875	0.018	38786.29	0	0	0.018
972	973	973	Category A	0.39599609	-0.023925781	-0.77978516	-0.29980469	-0.20361328	0.29882813	0.07	0.018	2/6/2018	2	6	2018	10:28:10	37690	0	10	28	10	601	0.051025391	3.4498535	0.40380859	-0.013427734	-0.79223633	0.40795898	0.018066406	0	0	0	0	0	0	0	0	0	0.8894043	0.1105957	0.030761719	-0.0078125	-0.010253906	0.012451172	0.018	38786.29	0	0	0.018
973	974	974	Category A	0.37182617	-0.011962891	-0.80395508	-0.30981445	-0.19873047	0.3046875	0.07	0.018	2/6/2018	2	6	2018	10:28:10	37690	0.1	10	28	10	528	0.051025391	3.4498535	0.40356445	-0.013427734	-0.79223633	0.28320313	0.033935547	0	0	0	0	0	0	0	0	0	0.88916016	0.11083984	0.044921875	-0.031738281	0.001464844	-0.011474609	0.018	38786.29	0	0	0.018
974	975	975	Category A	0.41992188	-0.011962891	-0.80395508	-0.30175781	-0.20947266	0.30371094	0.07	0.018	2/6/2018	2	6	2018	10:28:10	37690	0.2	10	28	10	491	0.051025391	3.4498535	0.40356445	-0.013427734	-0.79223633	0.17602539	0.019775391	0	0	0	0	0	0	0	0	0	0.88916016	0.11083984	0.029052734	0.016113281	0.001464844	-0.011474609	0.018	38786.29	0	0	0.018
975	976	976	Category A	0.39599609	0	-0.77978516	-0.30786133	-0.21313477	0.3034668	0.07	0.018	2/6/2018	2	6	2018	10:28:10	37690	0.3	10	28	10	503	0.051025391	3.4498535	0.40332031	-0.013183594	-0.79248047	0.2277832	0.019775391	0	0	0	0	0	0	0	0	0	0.88916016	0.11083984	0.033447266	-0.007324219	0.013183594	0.012695313	0.018	38786.29	0	0	0.018
976	977	977	Category A	0.40795898	0	-0.79199219	-0.30200195	-0.20703125	0.30566406	0.07	0.018	2/6/2018	2	6	2018	10:28:10	37690	0.4	10	28	10	552	0.051025391	3.4498535	0.40356445	-0.013427734	-0.79223633	0.076171875	0.014160156	0	0	0	0	0	0	0	0	0	0.88916016	0.11083984	0.018310547	0.004150391	0.013427734	0.000244141	0.018	38786.29	0	0	0.018
977	978	978	Category A	0.43188477	-0.023925781	-0.77978516	-0.30639648	-0.20800781	0.30078125	0.07	0.018	2/6/2018	2	6	2018	10:28:10	37690	0.5	10	28	10	577	0.051025391	3.4498535	0.40332031	-0.013671875	-0.79223633	0.72900391	0.032470703	0	0	0	0	0	0	0	0	0	0.88916016	0.11083984	0.051025391	0.028320313	-0.010009766	0.012451172	0.018	38786.29	0	0	0.018
978	979	979	Category A	0.43188477	-0.011962891	-0.77978516	-0.30957031	-0.20849609	0.2956543	0.07	0.018	2/6/2018	2	6	2018	10:28:10	37690	0.6	10	28	10	589	0.051025391	3.4498535	0.40283203	-0.013916016	-0.79296875	1.2658691	0.031738281	0	0	0	0	0	0	0	0	0	0.8894043	0.1105957	0.044189453	0.028808594	0.001953125	0.013183594	0.018	38786.29	0	0	0.018
979	980	980	Category A	0.41992188	-0.023925781	-0.77978516	-0.30004883	-0.20605469	0.31494141	0.07	0.018	2/6/2018	2	6	2018	10:28:10	37690	0.7	10	28	10	626	0.051025391	3.4498535	0.40234375	-0.014160156	-0.79296875	1.578125	0.023681641	0	0	0	0	0	0	0	0	0	0.88916016	0.11083984	0.040283203	0.017333984	-0.009521484	0.013183594	0.018	38786.29	0	0	0.018
980	981	981	Category A	0.41992188	0	-0.77978516	-0.30200195	-0.2097168	0.30102539	0.07	0.018	2/6/2018	2	6	2018	10:28:10	37690	0.8	10	28	10	577	0.051025391	3.4498535	0.40258789	-0.014160156	-0.79296875	2.1826172	0.025878906	0	0	0	0	0	0	0	0	0	0.8894043	0.1105957	0.044433594	0.017089844	0.014160156	0.013183594	0.018	38786.29	0	0	0.018
981	982	982	Category A	0.44384766	-0.011962891	-0.76782227	-0.30517578	-0.20678711	0.30761719	0.07	0.018	2/6/2018	2	6	2018	10:28:10	37690	0.9	10	28	10	601	0.051025391	3.4498535	0.40283203	-0.014160156	-0.79296875	2.2148438	0.048095703	0	0	0	0	0	0	0	0	0	0.88964844	0.11035156	0.068359375	0.040771484	0.002197266	0.025146484	0.018	38786.29	0	0	0.018
982	983	983	Category A	0.43188477	-0.011962891	-0.79199219	-0.30688477	-0.21044922	0.30175781	0.07	0.018	2/6/2018	2	6	2018	10:28:11	37691	0	10	28	11	589	0.051025391	3.4498535	0.40307617	-0.014160156	-0.79321289	1.6130371	0.028564453	0	0	0	0	0	0	0	0	0	0.88989258	0.11010742	0.031982422	0.028564453	0.002197266	0.001220703	0.018	38786.29	0	0	0.018
983	984	984	Category A	0.39599609	-0.023925781	-0.79199219	-0.30517578	-0.20849609	0.30371094	0.07	0.018	2/6/2018	2	6	2018	10:28:11	37691	0.1	10	28	11	552	0.051025391	3.4498535	0.40332031	-0.014404297	-0.79321289	1.2670898	0.011962891	0	0	0	0	0	0	0	0	0	0.88989258	0.11010742	0.018066406	-0.007324219	-0.009277344	0.001220703	0.018	38786.29	0	0	0.018
984	985	985	Category A	0.38378906	-0.023925781	-0.77978516	-0.30810547	-0.20947266	0.29492188	0.07	0.018	2/6/2018	2	6	2018	10:28:11	37691	0.2	10	28	11	589	0.051025391	3.4498535	0.40356445	-0.014648438	-0.79296875	1.2875977	0.025390625	0	0	0	0	0	0	0	0	0	0.88964844	0.11035156	0.041992188	-0.019775391	-0.009033203	0.013183594	0.018	38786.29	0	0	0.018
985	986	986	Category A	0.43188477	-0.011962891	-0.80395508	-0.30200195	-0.21044922	0.30688477	0.07	0.018	2/6/2018	2	6	2018	10:28:11	37691	0.3	10	28	11	576	0.051025391	3.4498535	0.40332031	-0.014648438	-0.79321289	0.81884766	0.030517578	0	0	0	0	0	0	0	0	0	0.88989258	0.11010742	0.041748047	0.028320313	0.002685547	-0.010498047	0.018	38786.29	0	0	0.018
986	987	987	Category A	0.39599609	-0.023925781	-0.80395508	-0.30078125	-0.20874023	0.30712891	0.07	0.018	2/6/2018	2	6	2018	10:28:11	37691	0.4	10	28	11	576	0.051025391	3.4498535	0.40380859	-0.014648438	-0.79321289	0.058349609	0.015869141	0	0	0	0	0	0	0	0	0	0.89038086	0.10961914	0.027587891	-0.0078125	-0.009033203	-0.010498047	0.018	38786.29	0	0	0.018
987	988	988	Category A	0.39599609	0	-0.77978516	-0.30249023	-0.20800781	0.3046875	0.07	0.018	2/6/2018	2	6	2018	10:28:11	37691	0.5	10	28	11	576	0.051025391	3.4498535	0.40356445	-0.014160156	-0.79370117	0.73364258	0.021240234	0	0	0	0	0	0	0	0	0	0.89038086	0.10961914	0.035644531	-0.007568359	0.014160156	0.013916016	0.018	38786.29	0	0	0.018
988	989	989	Category A	0.38378906	-0.035888672	-0.80395508	-0.30932617	-0.21069336	0.30371094	0.07	0.018	2/6/2018	2	6	2018	10:28:11	37691	0.6	10	28	11	540	0.051025391	3.4498535	0.40332031	-0.014160156	-0.79394531	1.0524902	0.030761719	0	0	0	0	0	0	0	0	0	0.890625	0.109375	0.051025391	-0.01953125	-0.021484375	-0.009765625	0.018	38786.29	0	0	0.018
989	990	990	Category A	0.39599609	-0.011962891	-0.79199219	-0.30175781	-0.20947266	0.30371094	0.07	0.018	2/6/2018	2	6	2018	10:28:11	37691	0.7	10	28	11	540	0.051025391	3.4498535	0.40356445	-0.013671875	-0.79418945	1.3376465	0.008056641	0	0	0	0	0	0	0	0	0	0.89111328	0.10888672	0.011962891	-0.007568359	0.001708984	0.002197266	0.018	38786.29	0	0	0.018
990	991	991	Category A	0.41992188	-0.011962891	-0.79199219	-0.29882813	-0.20532227	0.29492188	0.07	0.018	2/6/2018	2	6	2018	10:28:11	37691	0.8	10	28	11	527	0.051025391	3.4498535	0.40380859	-0.013427734	-0.79394531	1.9992676	0.016113281	0	0	0	0	0	0	0	0	0	0.89111328	0.10888672	0.01953125	0.015869141	0.001464844	0.001953125	0.018	38786.29	0	0	0.018
991	992	992	Category A	0.43188477	0	-0.80395508	-0.29931641	-0.20410156	0.31005859	0.07	0.018	2/6/2018	2	6	2018	10:28:11	37691	0.9	10	28	11	552	0.051025391	3.4498535	0.40356445	-0.013427734	-0.79370117	2.0788574	0.032714844	0	0	0	0	0	0	0	0	0	0.89038086	0.10961914	0.052001953	0.028076172	0.013427734	-0.010009766	0.018	38786.29	0	0	0.018
992	993	993	Category A	0.38378906	-0.011962891	-0.77978516	-0.30273438	-0.21118164	0.30175781	0.07	0.018	2/6/2018	2	6	2018	10:28:12	37692	0	10	28	12	576	0.051025391	3.4498535	0.40332031	-0.013183594	-0.79321289	1.6157227	0.023925781	0	0	0	0	0	0	0	0	0	0.89013672	0.10986328	0.034423828	-0.01953125	0.001220703	0.013427734	0.018	38786.29	0	0	0.018
993	994	994	Category A	0.38378906	0	-0.77978516	-0.30444336	-0.20678711	0.30712891	0.07	0.018	2/6/2018	2	6	2018	10:28:12	37692	0.1	10	28	12	601	0.051025391	3.4498535	0.40307617	-0.013183594	-0.79321289	1.166748	0.027099609	0	0	0	0	0	0	0	0	0	0.88989258	0.11010742	0.046142578	-0.019287109	0.013183594	0.013427734	0.018	38786.29	0	0	0.018
994	995	995	Category A	0.39599609	-0.023925781	-0.79199219	-0.30761719	-0.20825195	0.31469727	0.07	0.018	2/6/2018	2	6	2018	10:28:12	37692	0.2	10	28	12	638	0.051025391	3.4498535	0.40307617	-0.012207031	-0.79370117	0.94091797	0.013671875	0	0	0	0	0	0	0	0	0	0.89013672	0.10986328	0.020507813	-0.007080078	-0.011474609	0.001708984	0.018	38786.29	0	0	0.018
995	996	996	Category A	0.43188477	0	-0.81591797	-0.29956055	-0.20800781	0.30102539	0.07	0.018	2/6/2018	2	6	2018	10:28:12	37692	0.3	10	28	12	626	0.051025391	3.4498535	0.40283203	-0.011474609	-0.79394531	0.70629883	0.037841797	0	0	0	0	0	0	0	0	0	0.890625	0.109375	0.062255859	0.028808594	0.011474609	-0.021728516	0.018	38786.29	0	0	0.018
996	997	997	Category A	0.41992188	0	-0.76782227	-0.30004883	-0.21069336	0.30371094	0.07	0.018	2/6/2018	2	6	2018	10:28:12	37692	0.4	10	28	12	601	0.051025391	3.4498535	0.40307617	-0.011474609	-0.79418945	0.24951172	0.033447266	0	0	0	0	0	0	0	0	0	0.890625	0.109375	0.054931641	0.016601563	0.011474609	0.026367188	0.018	38786.29	0	0	0.018
997	998	998	Category A	0.39599609	0	-0.80395508	-0.30419922	-0.2109375	0.30273438	0.07	0.018	2/6/2018	2	6	2018	10:28:12	37692	0.5	10	28	12	527	0.051025391	3.4498535	0.40332031	-0.011474609	-0.79443359	0.31445313	0.016601563	0	0	0	0	0	0	0	0	0	0.89086914	0.10913086	0.028320313	-0.007324219	0.011474609	-0.009277344	0.018	38786.29	0	0	0.018
998	999	999	Category A	0.40795898	0	-0.76782227	-0.30078125	-0.20776367	0.30981445	0.07	0.018	2/6/2018	2	6	2018	10:28:12	37692	0.6	10	28	12	478	0.051025391	3.4498535	0.40307617	-0.011474609	-0.79443359	0.35229492	0.029296875	0	0	0	0	0	0	0	0	0	0.89086914	0.10913086	0.04296875	0.004638672	0.011474609	0.026611328	0.018	38786.29	0	0	0.018
999	1000	1000	Category A	0.41992188	-0.011962891	-0.80395508	-0.30688477	-0.21289063	0.30273438	0.07	0.018	2/6/2018	2	6	2018	10:28:12	37692	0.7	10	28	12	466	0.051025391	3.4498535	0.40258789	-0.011474609	-0.79443359	0.090332031	0.01953125	0	0	0	0	0	0	0	0	0	0.890625	0.109375	0.026855469	0.017089844	-0.000244141	-0.009277344	0.018	38786.29	0	0	0.018
1000	1001	1001	Category A	0.41992188	0.011962891	-0.79199219	-0.30639648	-0.20678711	0.29760742	0.07	0.018	2/6/2018	2	6	2018	10:28:12	37692	0.8	10	28	12	503	0.051025391	3.4498535	0.40258789	-0.011474609	-0.79418945	0.1418457	0.029052734	0	0	0	0	0	0	0	0	0	0.890625	0.109375	0.04296875	0.017089844	0.0234375	0.002197266	0.018	38786.29	0	0	0.018
1001	1002	1002	Category A	0.39599609	-0.011962891	-0.79199219	-0.30786133	-0.20678711	0.3046875	0.07	0.018	2/6/2018	2	6	2018	10:28:12	37692	0.9	10	28	12	527	0.051025391	3.4498535	0.40258789	-0.011474609	-0.79467773	0.21655273	0.007324219	0	0	0	0	0	0	0	0	0	0.89086914	0.10913086	0.009765625	-0.006591797	-0.000244141	0.002685547	0.018	38786.29	0	0	0.018
1002	1003	1003	Category A	0.40795898	-0.011962891	-0.81591797	-0.30053711	-0.20751953	0.31103516	0.07	0.018	2/6/2018	2	6	2018	10:28:13	37693	0	10	28	13	576	0.051025391	3.4498535	0.40283203	-0.011230469	-0.79443359	0.49853516	0.021972656	0	0	0	0	0	0	0	0	0	0.89086914	0.10913086	0.026855469	0.004882813	-0.000488281	-0.021240234	0.018	38786.29	0	0	0.018
1003	1004	1004	Category A	0.40795898	0	-0.81591797	-0.30102539	-0.20776367	0.30297852	0.07	0.018	2/6/2018	2	6	2018	10:28:13	37693	0.1	10	28	13	576	0.051025391	3.4498535	0.40307617	-0.010986328	-0.79443359	1.1826172	0.024414063	0	0	0	0	0	0	0	0	0	0.89086914	0.10913086	0.037353516	0.004638672	0.010986328	-0.021240234	0.018	38786.29	0	0	0.018
1004	1005	1005	Category A	0.37182617	-0.011962891	-0.79199219	-0.30444336	-0.21313477	0.30688477	0.07	0.018	2/6/2018	2	6	2018	10:28:13	37693	0.2	10	28	13	540	0.051025391	3.4498535	0.40307617	-0.010986328	-0.79443359	1.6467285	0.03125	0	0	0	0	0	0	0	0	0	0.89086914	0.10913086	0.034667969	-0.03125	-0.000732422	0.002441406	0.018	38786.29	0	0	0.018
1005	1006	1006	Category A	0.39599609	0	-0.80395508	-0.30273438	-0.19750977	0.30175781	0.07	0.018	2/6/2018	2	6	2018	10:28:13	37693	0.3	10	28	13	564	0.051025391	3.4498535	0.40307617	-0.010742188	-0.79443359	1.4880371	0.015869141	0	0	0	0	0	0	0	0	0	0.89086914	0.10913086	0.02734375	-0.007080078	0.010742188	-0.009277344	0.018	38786.29	0	0	0.018
1006	1007	1007	Category A	0.38378906	-0.011962891	-0.79199219	-0.30566406	-0.20581055	0.30273438	0.07	0.018	2/6/2018	2	6	2018	10:28:13	37693	0.4	10	28	13	552	0.051025391	3.4498535	0.40307617	-0.010253906	-0.79443359	1.4516602	0.01953125	0	0	0	0	0	0	0	0	0	0.89086914	0.10913086	0.0234375	-0.019287109	-0.001464844	0.002441406	0.018	38786.29	0	0	0.018
1007	1008	1008	Category A	0.38378906	-0.035888672	-0.79199219	-0.30810547	-0.20678711	0.29882813	0.07	0.018	2/6/2018	2	6	2018	10:28:13	37693	0.5	10	28	13	589	0.051025391	3.4498535	0.40258789	-0.010253906	-0.79418945	1.8742676	0.031738281	0	0	0	0	0	0	0	0	0	0.890625	0.109375	0.046630859	-0.018798828	-0.025390625	0.002197266	0.018	38786.29	0	0	0.018
1008	1009	1009	Category A	0.38378906	-0.011962891	-0.80395508	-0.30200195	-0.20703125	0.31201172	0.07	0.018	2/6/2018	2	6	2018	10:28:13	37693	0.6	10	28	13	601	0.051025391	3.4498535	0.40307617	-0.010742188	-0.79418945	1.6767578	0.021728516	0	0	0	0	0	0	0	0	0	0.89086914	0.10913086	0.030029297	-0.019287109	-0.000976563	-0.009521484	0.018	38786.29	0	0	0.018
1009	1010	1010	Category A	0.38378906	0	-0.76782227	-0.30297852	-0.20092773	0.30297852	0.07	0.018	2/6/2018	2	6	2018	10:28:13	37693	0.7	10	28	13	552	0.051025391	3.4498535	0.40332031	-0.010742188	-0.79394531	1.052002	0.034667969	0	0	0	0	0	0	0	0	0	0.89086914	0.10913086	0.056884766	-0.01953125	0.010742188	0.026123047	0.018	38786.29	0	0	0.018
1010	1011	1011	Category A	0.41992188	-0.023925781	-0.79199219	-0.30371094	-0.20507813	0.30200195	0.07	0.018	2/6/2018	2	6	2018	10:28:13	37693	0.8	10	28	13	552	0.051269531	3.5030273	0.40356445	-0.010742188	-0.79418945	0.36987305	0.020996094	0	0	0	0	0	0	0	0	0	0.89086914	0.10913086	0.031494141	0.016113281	-0.012939453	0.002197266	0.018	38786.29	0	0	0.018
1011	1012	1012	Category A	0.39599609	-0.023925781	-0.80395508	-0.30249023	-0.21044922	0.31079102	0.07	0.018	2/6/2018	2	6	2018	10:28:13	37693	0.9	10	28	13	527	0.051269531	3.5030273	0.40380859	-0.010742188	-0.79394531	0.091064453	0.018066406	0	0	0	0	0	0	0	0	0	0.89086914	0.10913086	0.030761719	-0.0078125	-0.012939453	-0.009765625	0.018	38786.29	0	0	0.018
1012	1013	1013	Category A	0.41992188	-0.011962891	-0.77978516	-0.30297852	-0.20947266	0.29956055	0.07	0.018	2/6/2018	2	6	2018	10:28:14	37694	0	10	28	14	540	0.051269531	3.5030273	0.40356445	-0.010253906	-0.79370117	0.29956055	0.021484375	0	0	0	0	0	0	0	0	0	0.890625	0.109375	0.031738281	0.016113281	-0.001464844	0.013916016	0.018	38786.29	0	0	0.018
1013	1014	1014	Category A	0.40795898	-0.011962891	-0.79199219	-0.3034668	-0.21044922	0.29663086	0.07	0.018	2/6/2018	2	6	2018	10:28:14	37694	0.1	10	28	14	540	0.051269531	3.5030273	0.40380859	-0.010253906	-0.79394531	1.0224609	0.004638672	0	0	0	0	0	0	0	0	0	0.89086914	0.10913086	0.007568359	0.00390625	-0.001464844	0.001953125	0.018	38786.29	0	0	0.018
1014	1015	1015	Category A	0.38378906	0	-0.81591797	-0.30444336	-0.21118164	0.30175781	0.07	0.018	2/6/2018	2	6	2018	10:28:14	37694	0.2	10	28	14	540	0.051269531	3.5030273	0.40405273	-0.010742188	-0.79394531	1.6767578	0.031494141	0	0	0	0	0	0	0	0	0	0.89111328	0.10888672	0.052978516	-0.020263672	0.010742188	-0.021728516	0.018	38786.29	0	0	0.018
1015	1016	1016	Category A	0.40795898	-0.035888672	-0.79199219	-0.30957031	-0.21044922	0.29663086	0.07	0.018	2/6/2018	2	6	2018	10:28:14	37694	0.3	10	28	14	564	0.051269531	3.5030273	0.40405273	-0.010986328	-0.79370117	1.628418	0.024902344	0	0	0	0	0	0	0	0	0	0.89086914	0.10913086	0.030273438	0.003662109	-0.024658203	0.001708984	0.018	38786.29	0	0	0.018
1016	1017	1017	Category A	0.40795898	-0.035888672	-0.80395508	-0.30078125	-0.21069336	0.30688477	0.07	0.018	2/6/2018	2	6	2018	10:28:14	37694	0.4	10	28	14	552	0.051269531	3.5030273	0.40454102	-0.010986328	-0.79394531	1.4133301	0.026611328	0	0	0	0	0	0	0	0	0	0.89111328	0.10888672	0.037841797	0.003173828	-0.024658203	-0.009765625	0.018	38786.29	0	0	0.018
1017	1018	1018	Category A	0.38378906	-0.011962891	-0.80395508	-0.30371094	-0.20776367	0.30493164	0.07	0.018	2/6/2018	2	6	2018	10:28:14	37694	0.5	10	28	14	601	0.051269531	3.5030273	0.40454102	-0.010986328	-0.79394531	1.5395508	0.022949219	0	0	0	0	0	0	0	0	0	0.89111328	0.10888672	0.031494141	-0.020751953	-0.000732422	-0.009765625	0.018	38786.29	0	0	0.018
1018	1019	1019	Category A	0.38378906	-0.023925781	-0.79199219	-0.29931641	-0.20605469	0.30810547	0.07	0.018	2/6/2018	2	6	2018	10:28:14	37694	0.6	10	28	14	577	0.051269531	3.5030273	0.40429688	-0.010986328	-0.79394531	1.6333008	0.024169922	0	0	0	0	0	0	0	0	0	0.89111328	0.10888672	0.035400391	-0.020507813	-0.012695313	0.001953125	0.018	38786.29	0	0	0.018
1019	1020	1020	Category A	0.41992188	-0.035888672	-0.79199219	-0.30273438	-0.20703125	0.30566406	0.07	0.018	2/6/2018	2	6	2018	10:28:14	37694	0.7	10	28	14	540	0.051269531	3.5030273	0.40356445	-0.011230469	-0.79394531	1.3647461	0.029296875	0	0	0	0	0	0	0	0	0	0.89086914	0.10913086	0.042724609	0.016113281	-0.024414063	0.001953125	0.018	38786.29	0	0	0.018
1020	1021	1021	Category A	0.40795898	0	-0.79199219	-0.30004883	-0.20483398	0.30810547	0.07	0.018	2/6/2018	2	6	2018	10:28:14	37694	0.8	10	28	14	540	0.051269531	3.5030273	0.40307617	-0.010986328	-0.79394531	0.82421875	0.012207031	0	0	0	0	0	0	0	0	0	0.890625	0.109375	0.017822266	0.004638672	0.010986328	0.001953125	0.018	38786.29	0	0	0.018
1021	1022	1022	Category A	0.40795898	-0.023925781	-0.79199219	-0.3034668	-0.20947266	0.30371094	0.07	0.018	2/6/2018	2	6	2018	10:28:14	37694	0.9	10	28	14	515	0.051269531	3.5030273	0.40283203	-0.010986328	-0.79418945	0.75463867	0.013916016	0	0	0	0	0	0	0	0	0	0.890625	0.109375	0.020019531	0.004882813	-0.012695313	0.002197266	0.018	38786.29	0	0	0.018
1022	1023	1023	Category A	0.39599609	-0.023925781	-0.79199219	-0.30615234	-0.21044922	0.30078125	0.07	0.018	2/6/2018	2	6	2018	10:28:15	37695	0	10	28	15	552	0.051269531	3.5030273	0.40307617	-0.011230469	-0.79492188	0.98486328	0.014648438	0	0	0	0	0	0	0	0	0	0.89135742	0.10864258	0.022460938	-0.007080078	-0.012451172	0.002929688	0.018	38786.29	0	0	0.018
1023	1024	1024	Category A	0.40795898	-0.023925781	-0.77978516	-0.29980469	-0.21069336	0.3046875	0.07	0.018	2/6/2018	2	6	2018	10:28:15	37695	0.1	10	28	15	564	0.051269531	3.5030273	0.40258789	-0.011474609	-0.79516602	0.56616211	0.020507813	0	0	0	0	0	0	0	0	0	0.89160156	0.10839844	0.032958984	0.005126953	-0.012207031	0.015380859	0.018	38786.29	0	0	0.018
1024	1025	1025	Category A	0.39599609	0	-0.81591797	-0.30932617	-0.21191406	0.30664063	0.07	0.018	2/6/2018	2	6	2018	10:28:15	37695	0.2	10	28	15	540	0.051269531	3.5030273	0.40258789	-0.011474609	-0.79516602	0.046142578	0.024414063	0	0	0	0	0	0	0	0	0	0.89135742	0.10864258	0.038574219	-0.006591797	0.011474609	-0.020507813	0.018	38786.29	0	0	0.018
1025	1026	1026	Category A	0.41992188	-0.011962891	-0.79199219	-0.30566406	-0.20825195	0.31298828	0.07	0.018	2/6/2018	2	6	2018	10:28:15	37695	0.3	10	28	15	527	0.051269531	3.5030273	0.40307617	-0.011474609	-0.7956543	0.27905273	0.017089844	0	0	0	0	0	0	0	0	0	0.8918457	0.1081543	0.020751953	0.016601563	-0.000244141	0.003662109	0.018	38786.29	0	0	0.018
1026	1027	1027	Category A	0.38378906	0.011962891	-0.80395508	-0.30761719	-0.21289063	0.30273438	0.07	0.018	2/6/2018	2	6	2018	10:28:15	37695	0.4	10	28	15	466	0.051269531	3.5030273	0.40283203	-0.011474609	-0.7956543	0.14648438	0.031494141	0	0	0	0	0	0	0	0	0	0.8918457	0.1081543	0.051025391	-0.019042969	0.0234375	-0.008056641	0.018	38786.29	0	0	0.018
1027	1028	1028	Category A	0.39599609	-0.035888672	-0.81591797	-0.30004883	-0.20605469	0.30908203	0.07	0.018	2/6/2018	2	6	2018	10:28:15	37695	0.5	10	28	15	429	0.051269531	3.5030273	0.40307617	-0.011474609	-0.79541016	0.42431641	0.032470703	0	0	0	0	0	0	0	0	0	0.8918457	0.1081543	0.052001953	-0.007080078	-0.024169922	-0.020263672	0.018	38786.29	0	0	0.018
1028	1029	1029	Category A	0.40795898	-0.011962891	-0.81591797	-0.30322266	-0.20922852	0.30981445	0.07	0.018	2/6/2018	2	6	2018	10:28:15	37695	0.6	10	28	15	429	0.051269531	3.5030273	0.40332031	-0.011474609	-0.79589844	0.8515625	0.020263672	0	0	0	0	0	0	0	0	0	0.89233398	0.10766602	0.024414063	0.004394531	-0.000244141	-0.019775391	0.018	38786.29	0	0	0.018
1029	1030	1030	Category A	0.40795898	0	-0.77978516	-0.30029297	-0.20800781	0.3046875	0.07	0.018	2/6/2018	2	6	2018	10:28:15	37695	0.7	10	28	15	429	0.051269531	3.5030273	0.40380859	-0.011230469	-0.79589844	1.1831055	0.020019531	0	0	0	0	0	0	0	0	0	0.89257813	0.10742188	0.031494141	0.00390625	0.011230469	0.016113281	0.018	38786.29	0	0	0.018
1030	1031	1031	Category A	0.38378906	-0.035888672	-0.79199219	-0.30029297	-0.20800781	0.29980469	0.07	0.018	2/6/2018	2	6	2018	10:28:15	37695	0.8	10	28	15	466	0.051269531	3.5030273	0.40429688	-0.011474609	-0.7956543	1.2399902	0.031982422	0	0	0	0	0	0	0	0	0	0.89257813	0.10742188	0.048583984	-0.020507813	-0.024169922	0.003662109	0.018	38786.29	0	0	0.018
1031	1032	1032	Category A	0.37182617	-0.011962891	-0.77978516	-0.30639648	-0.20263672	0.30102539	0.07	0.018	2/6/2018	2	6	2018	10:28:15	37695	0.9	10	28	15	503	0.051269531	3.5030273	0.40429688	-0.011474609	-0.7956543	1.8129883	0.036132813	0	0	0	0	0	0	0	0	0	0.89257813	0.10742188	0.048828125	-0.032470703	-0.000244141	0.015869141	0.018	38786.29	0	0	0.018
1032	1033	1033	Category A	0.37182617	-0.011962891	-0.79199219	-0.3034668	-0.20263672	0.30297852	0.07	0.018	2/6/2018	2	6	2018	10:28:16	37696	0	10	28	16	540	0.051269531	3.5030273	0.40405273	-0.011962891	-0.79541016	2.6594238	0.032470703	0	0	0	0	0	0	0	0	0	0.89233398	0.10766602	0.035644531	-0.032226563	0	0.003417969	0.018	38786.29	0	0	0.018
1033	1034	1034	Category A	0.40795898	0.047851563	-0.82788086	-0.30908203	-0.2121582	0.29150391	0.07	0.018	2/6/2018	2	6	2018	10:28:16	37696	0.1	10	28	16	576	0.051269531	3.5030273	0.40405273	-0.011962891	-0.7956543	2.6577148	0.068115234	0	0	0	0	0	0	0	0	0	0.89233398	0.10766602	0.095947266	0.003662109	0.059814453	-0.031982422	0.018	38786.29	0	0	0.018
1034	1035	1035	Category A	0.39599609	0.023925781	-0.80395508	-0.30249023	-0.20800781	0.30297852	0.07	0.018	2/6/2018	2	6	2018	10:28:16	37696	0.2	10	28	16	564	0.051269531	3.5030273	0.40429688	-0.012451172	-0.79589844	2.3964844	0.038085938	0	0	0	0	0	0	0	0	0	0.89282227	0.10717773	0.052490234	-0.008300781	0.036376953	-0.0078125	0.018	38786.29	0	0	0.018
1035	1036	1036	Category A	0.40795898	-0.011962891	-0.79199219	-0.30712891	-0.21386719	0.30566406	0.07	0.018	2/6/2018	2	6	2018	10:28:16	37696	0.3	10	28	16	552	0.051269531	3.5030273	0.40454102	-0.012695313	-0.79589844	2.1459961	0.005371094	0	0	0	0	0	0	0	0	0	0.89306641	0.10693359	0.008056641	0.003173828	0.000732422	0.00390625	0.018	38786.29	0	0	0.018
1036	1037	1037	Category A	0.41992188	0.011962891	-0.80395508	-0.30200195	-0.21044922	0.30786133	0.07	0.018	2/6/2018	2	6	2018	10:28:16	37696	0.4	10	28	16	552	0.051269531	3.5030273	0.40429688	-0.012695313	-0.7956543	2.0219727	0.030273438	0	0	0	0	0	0	0	0	0	0.89257813	0.10742188	0.048339844	0.015380859	0.024658203	-0.008056641	0.018	38786.29	0	0	0.018
1037	1038	1038	Category A	0.38378906	0	-0.79199219	-0.3059082	-0.21411133	0.2956543	0.07	0.018	2/6/2018	2	6	2018	10:28:16	37696	0.5	10	28	16	552	0.051269531	3.5030273	0.40405273	-0.012939453	-0.79614258	1.2307129	0.024414063	0	0	0	0	0	0	0	0	0	0.89306641	0.10693359	0.037597656	-0.020263672	0.012939453	0.004150391	0.018	38786.29	0	0	0.018
1038	1039	1039	Category A	0.38378906	0	-0.79199219	-0.30200195	-0.20703125	0.30981445	0.07	0.018	2/6/2018	2	6	2018	10:28:16	37696	0.6	10	28	16	552	0.051269531	3.5030273	0.40429688	-0.012939453	-0.79589844	0.54614258	0.024658203	0	0	0	0	0	0	0	0	0	0.89306641	0.10693359	0.037841797	-0.020507813	0.012939453	0.00390625	0.018	38786.29	0	0	0.018
1039	1040	1040	Category A	0.40795898	-0.023925781	-0.79199219	-0.30712891	-0.20922852	0.29931641	0.07	0.018	2/6/2018	2	6	2018	10:28:16	37696	0.7	10	28	16	540	0.051269531	3.5030273	0.40429688	-0.012939453	-0.79663086	0.32666016	0.012207031	0	0	0	0	0	0	0	0	0	0.89331055	0.10668945	0.019042969	0.003417969	-0.010742188	0.004638672	0.018	38786.29	0	0	0.018
1040	1041	1041	Category A	0.39599609	-0.011962891	-0.81591797	-0.30444336	-0.20776367	0.30688477	0.07	0.018	2/6/2018	2	6	2018	10:28:16	37696	0.8	10	28	16	491	0.051269531	3.5030273	0.40405273	-0.012939453	-0.79638672	0.25488281	0.020996094	0	0	0	0	0	0	0	0	0	0.89306641	0.10693359	0.028564453	-0.008056641	0.000976563	-0.019287109	0.018	38786.29	0	0	0.018
1041	1042	1042	Category A	0.40795898	0.011962891	-0.79199219	-0.30688477	-0.21289063	0.30761719	0.07	0.018	2/6/2018	2	6	2018	10:28:16	37696	0.9	10	28	16	466	0.051269531	3.5030273	0.40136719	-0.013671875	-0.79638672	0.34423828	0.026855469	0	0	0	0	0	0	0	0	0	0.89208984	0.10791016	0.036621094	0.006347656	0.025634766	0.004394531	0.018	38786.29	0	0	0.018
1042	1043	1043	Category A	0.40795898	0	-0.81591797	-0.30224609	-0.20800781	0.29858398	0.07	0.018	2/6/2018	2	6	2018	10:28:17	37697	0	10	28	17	466	0.051269531	3.5030273	0.40136719	-0.013671875	-0.79663086	1.401123	0.024414063	0	0	0	0	0	0	0	0	0	0.89208984	0.10791016	0.039306641	0.006347656	0.013671875	-0.019042969	0.018	38786.29	0	0	0.018
1043	1044	1044	Category A	0.41992188	-0.011962891	-0.79199219	-0.29663086	-0.20507813	0.30395508	0.07	0.018	2/6/2018	2	6	2018	10:28:17	37697	0.1	10	28	17	478	0.051269531	3.5030273	0.40136719	-0.013916016	-0.79638672	1.692627	0.019042969	0	0	0	0	0	0	0	0	0	0.8918457	0.1081543	0.024902344	0.018310547	0.001953125	0.004394531	0.018	38786.29	0	0	0.018
1044	1045	1045	Category A	0.39599609	0	-0.77978516	-0.30249023	-0.20678711	0.30371094	0.07	0.018	2/6/2018	2	6	2018	10:28:17	37697	0.2	10	28	17	515	0.051269531	3.5030273	0.40112305	-0.014404297	-0.79589844	1.8278809	0.022216797	0	0	0	0	0	0	0	0	0	0.89135742	0.10864258	0.035888672	-0.005126953	0.014404297	0.016113281	0.018	38786.29	0	0	0.018
1045	1046	1046	Category A	0.43188477	0	-0.80395508	-0.30541992	-0.21191406	0.30249023	0.07	0.018	2/6/2018	2	6	2018	10:28:17	37697	0.3	10	28	17	515	0.051269531	3.5030273	0.40161133	-0.014648438	-0.79589844	2.2121582	0.034423828	0	0	0	0	0	0	0	0	0	0.89160156	0.10839844	0.052734375	0.030029297	0.014648438	-0.0078125	0.018	38786.29	0	0	0.018
1046	1047	1047	Category A	0.39599609	-0.011962891	-0.79199219	-0.3046875	-0.2043457	0.30175781	0.07	0.018	2/6/2018	2	6	2018	10:28:17	37697	0.4	10	28	17	552	0.051269531	3.5030273	0.40161133	-0.014892578	-0.79589844	2.668457	0.007568359	0	0	0	0	0	0	0	0	0	0.89160156	0.10839844	0.012695313	-0.005615234	0.002929688	0.00390625	0.018	38786.29	0	0	0.018
1047	1048	1048	Category A	0.41992188	-0.023925781	-0.80395508	-0.30541992	-0.21044922	0.30078125	0.07	0.018	2/6/2018	2	6	2018	10:28:17	37697	0.5	10	28	17	564	0.051269531	3.5030273	0.40185547	-0.014892578	-0.79589844	2.236084	0.021240234	0	0	0	0	0	0	0	0	0	0.8918457	0.1081543	0.034423828	0.017822266	-0.008789063	-0.0078125	0.018	38786.29	0	0	0.018
1048	1049	1049	Category A	0.41992188	0	-0.77978516	-0.3034668	-0.20849609	0.30566406	0.07	0.018	2/6/2018	2	6	2018	10:28:17	37697	0.6	10	28	17	564	0.051513672	3.4337402	0.40209961	-0.014648438	-0.79589844	1.7092285	0.028076172	0	0	0	0	0	0	0	0	0	0.89208984	0.10791016	0.048828125	0.017578125	0.014648438	0.016113281	0.018	38786.29	0	0	0.018
1049	1050	1050	Category A	0.41992188	0	-0.80395508	-0.30273438	-0.20703125	0.30566406	0.07	0.018	2/6/2018	2	6	2018	10:28:17	37697	0.7	10	28	17	601	0.051513672	3.4337402	0.40234375	-0.014160156	-0.79614258	1.7932129	0.023681641	0	0	0	0	0	0	0	0	0	0.89233398	0.10766602	0.039306641	0.017333984	0.014160156	-0.007568359	0.018	38786.29	0	0	0.018
1050	1051	1051	Category A	0.40795898	-0.023925781	-0.76782227	-0.29833984	-0.20776367	0.31201172	0.07	0.018	2/6/2018	2	6	2018	10:28:17	37697	0.8	10	28	17	601	0.051513672	3.4337402	0.40258789	-0.014160156	-0.796875	1.9436035	0.031005859	0	0	0	0	0	0	0	0	0	0.89282227	0.10717773	0.043701172	0.005126953	-0.009521484	0.029052734	0.018	38786.29	0	0	0.018
1051	1052	1052	Category A	0.39599609	-0.011962891	-0.77978516	-0.30102539	-0.20776367	0.30200195	0.07	0.018	2/6/2018	2	6	2018	10:28:17	37697	0.9	10	28	17	576	0.051513672	3.4337402	0.40258789	-0.013671875	-0.79663086	1.7468262	0.018310547	0	0	0	0	0	0	0	0	0	0.89257813	0.10742188	0.025390625	-0.006591797	0.001708984	0.016845703	0.018	38786.29	0	0	0.018
1052	1053	1053	Category A	0.40795898	-0.023925781	-0.80395508	-0.30810547	-0.21044922	0.29760742	0.07	0.018	2/6/2018	2	6	2018	10:28:18	37698	0	10	28	18	552	0.051513672	3.4337402	0.40234375	-0.013671875	-0.79638672	1.4904785	0.013671875	0	0	0	0	0	0	0	0	0	0.89233398	0.10766602	0.022949219	0.005371094	-0.010009766	-0.007324219	0.018	38786.29	0	0	0.018
1053	1054	1054	Category A	0.39599609	-0.047851563	-0.80395508	-0.30200195	-0.20703125	0.31201172	0.07	0.018	2/6/2018	2	6	2018	10:28:18	37698	0.1	10	28	18	503	0.051513672	3.4337402	0.40185547	-0.013671875	-0.79638672	1.6784668	0.035400391	0	0	0	0	0	0	0	0	0	0.89233398	0.10766602	0.047363281	-0.005859375	-0.033935547	-0.007324219	0.018	38786.29	0	0	0.018
1054	1055	1055	Category A	0.41992188	-0.035888672	-0.77978516	-0.30004883	-0.2043457	0.30297852	0.07	0.018	2/6/2018	2	6	2018	10:28:18	37698	0.2	10	28	18	478	0.051513672	3.4337402	0.40161133	-0.013671875	-0.796875	1.4824219	0.033203125	0	0	0	0	0	0	0	0	0	0.89233398	0.10766602	0.057373047	0.018066406	-0.021972656	0.017089844	0.018	38786.29	0	0	0.018
1055	1056	1056	Category A	0.43188477	0	-0.79199219	-0.30615234	-0.21582031	0.3034668	0.07	0.018	2/6/2018	2	6	2018	10:28:18	37698	0.3	10	28	18	515	0.051513672	3.4337402	0.40234375	-0.013427734	-0.79663086	1.001709	0.032714844	0	0	0	0	0	0	0	0	0	0.89257813	0.10742188	0.047851563	0.029296875	0.013427734	0.004638672	0.018	38786.29	0	0	0.018
1056	1057	1057	Category A	0.40795898	0	-0.79199219	-0.30053711	-0.20336914	0.30273438	0.07	0.018	2/6/2018	2	6	2018	10:28:18	37698	0.4	10	28	18	552	0.051513672	3.4337402	0.40209961	-0.013183594	-0.79663086	0.51708984	0.015136719	0	0	0	0	0	0	0	0	0	0.89257813	0.10742188	0.023681641	0.005615234	0.013183594	0.004638672	0.018	38786.29	0	0	0.018
1057	1058	1058	Category A	0.40795898	-0.023925781	-0.79199219	-0.30639648	-0.20507813	0.2956543	0.07	0.018	2/6/2018	2	6	2018	10:28:18	37698	0.5	10	28	18	576	0.051513672	3.4337402	0.40234375	-0.012939453	-0.79589844	0.040771484	0.012695313	0	0	0	0	0	0	0	0	0	0.89208984	0.10791016	0.020263672	0.005371094	-0.010742188	0.00390625	0.018	38786.29	0	0	0.018
1058	1059	1059	Category A	0.38378906	-0.023925781	-0.77978516	-0.30273438	-0.21118164	0.29980469	0.07	0.018	2/6/2018	2	6	2018	10:28:18	37698	0.6	10	28	18	601	0.051513672	3.4337402	0.40283203	-0.013183594	-0.7956543	0.77026367	0.026855469	0	0	0	0	0	0	0	0	0	0.8918457	0.1081543	0.045654297	-0.019042969	-0.010498047	0.015869141	0.018	38786.29	0	0	0.018
1059	1060	1060	Category A	0.38378906	0	-0.77978516	-0.30957031	-0.2121582	0.2956543	0.07	0.018	2/6/2018	2	6	2018	10:28:18	37698	0.7	10	28	18	552	0.051513672	3.4337402	0.40307617	-0.013427734	-0.79589844	1.1186523	0.028564453	0	0	0	0	0	0	0	0	0	0.89233398	0.10766602	0.049072266	-0.019287109	0.013427734	0.016113281	0.018	38786.29	0	0	0.018
1060	1061	1061	Category A	0.39599609	0	-0.79199219	-0.30224609	-0.20800781	0.30566406	0.07	0.018	2/6/2018	2	6	2018	10:28:18	37698	0.8	10	28	18	515	0.051513672	3.4337402	0.40332031	-0.013427734	-0.7956543	0.93579102	0.015625	0	0	0	0	0	0	0	0	0	0.89233398	0.10766602	0.024658203	-0.007324219	0.013427734	0.003662109	0.018	38786.29	0	0	0.018
1061	1062	1062	Category A	0.45581055	-0.035888672	-0.81591797	-0.30957031	-0.20605469	0.29956055	0.07	0.018	2/6/2018	2	6	2018	10:28:18	37698	0.9	10	28	18	515	0.051513672	3.4337402	0.40356445	-0.013427734	-0.7956543	1.1025391	0.060058594	0	0	0	0	0	0	0	0	0	0.89233398	0.10766602	0.094726563	0.052001953	-0.022216797	-0.020019531	0.018	38786.29	0	0	0.018
1062	1063	1063	Category A	0.40795898	-0.023925781	-0.82788086	-0.30444336	-0.20678711	0.30078125	0.07	0.018	2/6/2018	2	6	2018	10:28:19	37699	0	10	28	19	466	0.051513672	3.4337402	0.40356445	-0.013427734	-0.7956543	1.2333984	0.033935547	0	0	0	0	0	0	0	0	0	0.89233398	0.10766602	0.046630859	0.004150391	-0.010253906	-0.031982422	0.018	38786.29	0	0	0.018
1063	1064	1064	Category A	0.38378906	-0.023925781	-0.79199219	-0.30541992	-0.21191406	0.30078125	0.07	0.018	2/6/2018	2	6	2018	10:28:19	37699	0.1	10	28	19	491	0.051513672	3.4337402	0.40380859	-0.013427734	-0.79541016	1.0412598	0.022705078	0	0	0	0	0	0	0	0	0	0.89208984	0.10791016	0.033691406	-0.020019531	-0.010253906	0.003417969	0.018	38786.29	0	0	0.018
1064	1065	1065	Category A	0.41992188	-0.023925781	-0.80395508	-0.30126953	-0.21142578	0.30078125	0.07	0.018	2/6/2018	2	6	2018	10:28:19	37699	0.2	10	28	19	540	0.051513672	3.4337402	0.40380859	-0.013427734	-0.7956543	0.38378906	0.020751953	0	0	0	0	0	0	0	0	0	0.89233398	0.10766602	0.034423828	0.015869141	-0.010253906	-0.008056641	0.018	38786.29	0	0	0.018
1065	1066	1066	Category A	0.41992188	-0.023925781	-0.80395508	-0.30541992	-0.21044922	0.30078125	0.07	0.018	2/6/2018	2	6	2018	10:28:19	37699	0.3	10	28	19	540	0.051513672	3.4337402	0.40380859	-0.013671875	-0.79516602	0.23095703	0.020751953	0	0	0	0	0	0	0	0	0	0.89208984	0.10791016	0.034667969	0.015869141	-0.010009766	-0.008544922	0.018	38786.29	0	0	0.018
1066	1067	1067	Category A	0.41992188	-0.011962891	-0.79199219	-0.30102539	-0.20703125	0.30371094	0.07	0.018	2/6/2018	2	6	2018	10:28:19	37699	0.4	10	28	19	564	0.051513672	3.4337402	0.40380859	-0.013671875	-0.7956543	0.30859375	0.016357422	0	0	0	0	0	0	0	0	0	0.89233398	0.10766602	0.021484375	0.015869141	0.001708984	0.003662109	0.018	38786.29	0	0	0.018
1067	1068	1068	Category A	0.41992188	-0.011962891	-0.81591797	-0.30615234	-0.21582031	0.29345703	0.07	0.018	2/6/2018	2	6	2018	10:28:19	37699	0.5	10	28	19	576	0.051513672	3.4337402	0.40429688	-0.014160156	-0.7956543	0.59326172	0.025390625	0	0	0	0	0	0	0	0	0	0.89257813	0.10742188	0.037841797	0.015380859	0.002197266	-0.020019531	0.018	38786.29	0	0	0.018
1068	1069	1069	Category A	0.41992188	-0.011962891	-0.80395508	-0.29980469	-0.20849609	0.30200195	0.07	0.018	2/6/2018	2	6	2018	10:28:19	37699	0.6	10	28	19	527	0.051513672	3.4337402	0.40429688	-0.013671875	-0.79516602	1.6542969	0.017578125	0	0	0	0	0	0	0	0	0	0.89233398	0.10766602	0.025878906	0.015380859	0.001708984	-0.008544922	0.018	38786.29	0	0	0.018
1069	1070	1070	Category A	0.43188477	-0.035888672	-0.77978516	-0.30249023	-0.20922852	0.31079102	0.07	0.018	2/6/2018	2	6	2018	10:28:19	37699	0.7	10	28	19	540	0.051513672	3.4337402	0.40429688	-0.013916016	-0.79467773	1.8383789	0.038085938	0	0	0	0	0	0	0	0	0	0.89160156	0.10839844	0.064208984	0.02734375	-0.021728516	0.014892578	0.018	38786.29	0	0	0.018
1070	1071	1071	Category A	0.41992188	-0.011962891	-0.79199219	-0.30078125	-0.21069336	0.30297852	0.07	0.018	2/6/2018	2	6	2018	10:28:19	37699	0.8	10	28	19	503	0.051513672	3.4337402	0.40429688	-0.014160156	-0.79467773	1.4724121	0.015625	0	0	0	0	0	0	0	0	0	0.8918457	0.1081543	0.020263672	0.015380859	0.002197266	0.002685547	0.018	38786.29	0	0	0.018
1071	1072	1072	Category A	0.40795898	-0.023925781	-0.77978516	-0.30712891	-0.21118164	0.30371094	0.07	0.018	2/6/2018	2	6	2018	10:28:19	37699	0.9	10	28	19	478	0.051513672	3.4337402	0.40454102	-0.013671875	-0.79492188	1.4152832	0.018554688	0	0	0	0	0	0	0	0	0	0.89208984	0.10791016	0.028564453	0.003173828	-0.010009766	0.015136719	0.018	38786.29	0	0	0.018
1072	1073	1073	Category A	0.38378906	-0.023925781	-0.79199219	-0.30102539	-0.2043457	0.30688477	0.07	0.018	2/6/2018	2	6	2018	10:28:20	37700	0	10	28	20	503	0.051513672	3.4337402	0.40478516	-0.013427734	-0.79516602	1.5249023	0.023681641	0	0	0	0	0	0	0	0	0	0.89257813	0.10742188	0.034667969	-0.020996094	-0.010253906	0.003173828	0.018	38786.29	0	0	0.018
1073	1074	1074	Category A	0.39599609	-0.035888672	-0.81591797	-0.30932617	-0.20947266	0.30078125	0.07	0.018	2/6/2018	2	6	2018	10:28:20	37700	0.1	10	28	20	466	0.051513672	3.4337402	0.40527344	-0.013427734	-0.79516602	0.90332031	0.031494141	0	0	0	0	0	0	0	0	0	0.89257813	0.10742188	0.052001953	-0.009277344	-0.022216797	-0.020507813	0.018	38786.29	0	0	0.018
1074	1075	1075	Category A	0.41992188	-0.035888672	-0.79199219	-0.30688477	-0.2121582	0.29956055	0.07	0.018	2/6/2018	2	6	2018	10:28:20	37700	0.2	10	28	20	491	0.051513672	3.4337402	0.4050293	-0.014160156	-0.79467773	0.030517578	0.026123047	0	0	0	0	0	0	0	0	0	0.89233398	0.10766602	0.0390625	0.014648438	-0.021484375	0.002685547	0.018	38786.29	0	0	0.018
1075	1076	1076	Category A	0.40795898	-0.011962891	-0.79199219	-0.30688477	-0.2121582	0.3046875	0.07	0.018	2/6/2018	2	6	2018	10:28:20	37700	0.3	10	28	20	515	0.051513672	3.4337402	0.40527344	-0.014892578	-0.79467773	0.13964844	0.004882813	0	0	0	0	0	0	0	0	0	0.89233398	0.10766602	0.008544922	0.002441406	0.002929688	0.002685547	0.018	38786.29	0	0	0.018
1076	1077	1077	Category A	0.40795898	-0.011962891	-0.80395508	-0.30224609	-0.20507813	0.29980469	0.07	0.018	2/6/2018	2	6	2018	10:28:20	37700	0.4	10	28	20	491	0.051513672	3.4337402	0.40551758	-0.014892578	-0.79467773	0.1640625	0.009765625	0	0	0	0	0	0	0	0	0	0.89233398	0.10766602	0.014404297	0.002197266	0.002929688	-0.009033203	0.018	38786.29	0	0	0.018
1077	1078	1078	Category A	0.41992188	-0.011962891	-0.79199219	-0.29931641	-0.21044922	0.3059082	0.07	0.018	2/6/2018	2	6	2018	10:28:20	37700	0.5	10	28	20	527	0.051513672	3.4337402	0.40551758	-0.015380859	-0.79467773	0.84399414	0.014892578	0	0	0	0	0	0	0	0	0	0.89257813	0.10742188	0.020751953	0.014160156	0.003417969	0.002685547	0.018	38786.29	0	0	0.018
1078	1079	1079	Category A	0.39599609	0	-0.81591797	-0.30175781	-0.20947266	0.30493164	0.07	0.018	2/6/2018	2	6	2018	10:28:20	37700	0.6	10	28	20	552	0.051513672	3.4337402	0.40576172	-0.015625	-0.79516602	2.4304199	0.027832031	0	0	0	0	0	0	0	0	0	0.89282227	0.10717773	0.046386719	-0.009765625	0.015625	-0.020507813	0.018	38786.29	0	0	0.018
1079	1080	1080	Category A	0.40795898	0	-0.77978516	-0.30444336	-0.21655273	0.2956543	0.07	0.018	2/6/2018	2	6	2018	10:28:20	37700	0.7	10	28	20	515	0.051513672	3.4337402	0.40600586	-0.015869141	-0.79516602	3.6813965	0.022216797	0	0	0	0	0	0	0	0	0	0.89306641	0.10693359	0.033203125	0.001708984	0.015869141	0.015380859	0.018	38786.29	0	0	0.018
1080	1081	1081	Category A	0.20385742	-0.047851563	-0.80395508	-0.29956055	-0.2043457	0.30493164	0.07	0.018	2/6/2018	2	6	2018	10:28:20	37700	0.8	10	28	20	478	0.051513672	3.4337402	0.40600586	-0.015625	-0.79541016	3.4335938	0.20483398	0	0	0	0	0	0	0	0	0	0.89331055	0.10668945	0.24267578	-0.20214844	-0.031982422	-0.008300781	0.018	38786.29	0	0	0.018
1081	1082	1082	Category A	0.39599609	-0.011962891	-0.80395508	-0.3059082	-0.2121582	0.3034668	0.07	0.018	2/6/2018	2	6	2018	10:28:20	37700	0.9	10	28	20	490	0.051513672	3.4337402	0.40625	-0.015625	-0.79492188	3.0766602	0.013916016	0	0	0	0	0	0	0	0	0	0.89282227	0.10717773	0.022949219	-0.010253906	0.003662109	-0.008789063	0.018	38786.29	0	0	0.018
1082	1083	1083	Category A	0.40795898	-0.035888672	-0.79199219	-0.31152344	-0.20776367	0.2956543	0.07	0.018	2/6/2018	2	6	2018	10:28:21	37701	0	10	28	21	490	0.051513672	3.4337402	0.40625	-0.016113281	-0.79467773	2.8774414	0.020019531	0	0	0	0	0	0	0	0	0	0.89282227	0.10717773	0.024169922	0.001464844	-0.01953125	0.002685547	0.018	38786.29	0	0	0.018
1083	1084	1084	Category A	0.39599609	-0.035888672	-0.77978516	-0.3059082	-0.20776367	0.30566406	0.07	0.018	2/6/2018	2	6	2018	10:28:21	37701	0.1	10	28	21	527	0.051513672	3.4337402	0.40625	-0.016113281	-0.79418945	2.4680176	0.026367188	0	0	0	0	0	0	0	0	0	0.89233398	0.10766602	0.044433594	-0.010253906	-0.01953125	0.014404297	0.018	38786.29	0	0	0.018
1084	1085	1085	Category A	0.40795898	-0.023925781	-0.79199219	-0.29907227	-0.20678711	0.31201172	0.07	0.018	2/6/2018	2	6	2018	10:28:21	37701	0.2	10	28	21	613	0.051513672	3.4337402	0.40625	-0.016113281	-0.79418945	1.0788574	0.008056641	0	0	0	0	0	0	0	0	0	0.89233398	0.10766602	0.011230469	0.001464844	-0.007568359	0.002197266	0.018	38786.29	0	0	0.018
1085	1086	1086	Category A	0.39599609	-0.023925781	-0.80395508	-0.29858398	-0.21069336	0.30786133	0.07	0.018	2/6/2018	2	6	2018	10:28:21	37701	0.3	10	28	21	564	0.051513672	3.4337402	0.40649414	-0.016357422	-0.79467773	0.084228516	0.015869141	0	0	0	0	0	0	0	0	0	0.89282227	0.10717773	0.027099609	-0.010498047	-0.007324219	-0.009033203	0.018	38786.29	0	0	0.018
1086	1087	1087	Category A	0.40795898	-0.023925781	-0.80395508	-0.29956055	-0.20727539	0.30102539	0.07	0.018	2/6/2018	2	6	2018	10:28:21	37701	0.4	10	28	21	564	0.051757813	3.5126953	0.40625	-0.016357422	-0.79443359	0.1171875	0.011962891	0	0	0	0	0	0	0	0	0	0.89257813	0.10742188	0.018310547	0.001464844	-0.007324219	-0.009277344	0.018	38786.29	0	0	0.018
1087	1088	1088	Category A	0.39599609	-0.011962891	-0.79199219	-0.30761719	-0.20654297	0.31298828	0.07	0.018	2/6/2018	2	6	2018	10:28:21	37701	0.5	10	28	21	564	0.051757813	3.5126953	0.40600586	-0.016357422	-0.79418945	0.61669922	0.011230469	0	0	0	0	0	0	0	0	0	0.89208984	0.10791016	0.016845703	-0.010009766	0.004394531	0.002197266	0.018	38786.29	0	0	0.018
1088	1089	1089	Category A	0.40795898	0.023925781	-0.81591797	-0.30786133	-0.21044922	0.3046875	0.07	0.018	2/6/2018	2	6	2018	10:28:21	37701	0.6	10	28	21	540	0.051757813	3.5126953	0.40576172	-0.016113281	-0.79418945	0.18359375	0.045410156	0	0	0	0	0	0	0	0	0	0.89208984	0.10791016	0.063720703	0.001953125	0.040039063	-0.021484375	0.018	38786.29	0	0	0.018
1089	1090	1090	Category A	0.40795898	0.011962891	-0.81591797	-0.30126953	-0.20117188	0.296875	0.07	0.018	2/6/2018	2	6	2018	10:28:21	37701	0.7	10	28	21	576	0.051757813	3.5126953	0.40551758	-0.016357422	-0.79467773	1.2880859	0.035400391	0	0	0	0	0	0	0	0	0	0.89233398	0.10766602	0.051757813	0.002197266	0.028320313	-0.020996094	0.018	38786.29	0	0	0.018
1090	1091	1091	Category A	0.40795898	0	-0.77978516	-0.30273438	-0.21118164	0.30175781	0.07	0.018	2/6/2018	2	6	2018	10:28:21	37701	0.8	10	28	21	564	0.051757813	3.5126953	0.4050293	-0.016845703	-0.79443359	0.93530273	0.022705078	0	0	0	0	0	0	0	0	0	0.89208984	0.10791016	0.034423828	0.002685547	0.016845703	0.014648438	0.018	38786.29	0	0	0.018
1091	1092	1092	Category A	0.38378906	-0.011962891	-0.77978516	-0.29931641	-0.20703125	0.30371094	0.07	0.018	2/6/2018	2	6	2018	10:28:21	37701	0.9	10	28	21	540	0.051757813	3.5126953	0.4050293	-0.017089844	-0.79467773	0.40600586	0.026611328	0	0	0	0	0	0	0	0	0	0.89233398	0.10766602	0.041503906	-0.021240234	0.005126953	0.014892578	0.018	38786.29	0	0	0.018
1092	1093	1093	Category A	0.38378906	-0.011962891	-0.79199219	-0.30786133	-0.20849609	0.3046875	0.07	0.018	2/6/2018	2	6	2018	10:28:22	37702	0	10	28	22	515	0.051757813	3.5126953	0.4050293	-0.017333984	-0.79516602	0.14575195	0.022216797	0	0	0	0	0	0	0	0	0	0.89257813	0.10742188	0.030029297	-0.021240234	0.005371094	0.003173828	0.018	38786.29	0	0	0.018
1093	1094	1094	Category A	0.38378906	-0.011962891	-0.81591797	-0.30371094	-0.20776367	0.30371094	0.07	0.018	2/6/2018	2	6	2018	10:28:22	37702	0.1	10	28	22	503	0.051757813	3.5126953	0.40527344	-0.017333984	-0.79516602	0.24121094	0.030273438	0	0	0	0	0	0	0	0	0	0.89257813	0.10742188	0.047607422	-0.021484375	0.005371094	-0.020507813	0.018	38786.29	0	0	0.018
1094	1095	1095	Category A	0.43188477	0.011962891	-0.80395508	-0.30908203	-0.20776367	0.2956543	0.07	0.018	2/6/2018	2	6	2018	10:28:22	37702	0.2	10	28	22	491	0.051757813	3.5126953	0.40551758	-0.017089844	-0.79492188	0.34033203	0.040283203	0	0	0	0	0	0	0	0	0	0.89257813	0.10742188	0.064208984	0.026123047	0.029052734	-0.008789063	0.018	38786.29	0	0	0.018
1095	1096	1096	Category A	0.39599609	-0.011962891	-0.79199219	-0.30688477	-0.21289063	0.3034668	0.07	0.018	2/6/2018	2	6	2018	10:28:22	37702	0.3	10	28	22	491	0.051757813	3.5126953	0.4050293	-0.016845703	-0.79467773	0.67749023	0.010742188	0	0	0	0	0	0	0	0	0	0.89233398	0.10766602	0.017089844	-0.009033203	0.004882813	0.002685547	0.018	38786.29	0	0	0.018
1096	1097	1097	Category A	0.41992188	-0.023925781	-0.75585938	-0.30102539	-0.20776367	0.30371094	0.07	0.018	2/6/2018	2	6	2018	10:28:22	37702	0.4	10	28	22	527	0.051757813	3.5126953	0.40429688	-0.017333984	-0.79467773	0.31640625	0.042480469	0	0	0	0	0	0	0	0	0	0.8918457	0.1081543	0.061035156	0.015380859	-0.006347656	0.038818359	0.018	38786.29	0	0	0.018
1097	1098	1098	Category A	0.43188477	-0.023925781	-0.76782227	-0.29931641	-0.20874023	0.30175781	0.07	0.018	2/6/2018	2	6	2018	10:28:22	37702	0.5	10	28	22	515	0.051757813	3.5126953	0.40429688	-0.017822266	-0.79492188	1.6542969	0.0390625	0	0	0	0	0	0	0	0	0	0.89208984	0.10791016	0.060546875	0.02734375	-0.005859375	0.027099609	0.018	38786.29	0	0	0.018
1098	1099	1099	Category A	0.40795898	-0.047851563	-0.81591797	-0.29858398	-0.20727539	0.30200195	0.07	0.018	2/6/2018	2	6	2018	10:28:22	37702	0.6	10	28	22	540	0.051757813	3.5126953	0.40380859	-0.017822266	-0.79492188	2.5471191	0.036621094	0	0	0	0	0	0	0	0	0	0.8918457	0.1081543	0.054443359	0.00390625	-0.029785156	-0.020751953	0.018	38786.29	0	0	0.018
1099	1100	1100	Category A	0.43188477	-0.023925781	-0.77978516	-0.30273438	-0.20947266	0.30273438	0.07	0.018	2/6/2018	2	6	2018	10:28:22	37702	0.7	10	28	22	589	0.051757813	3.5126953	0.40405273	-0.017578125	-0.79516602	3.0429688	0.032226563	0	0	0	0	0	0	0	0	0	0.89208984	0.10791016	0.049072266	0.027587891	-0.006103516	0.015380859	0.018	38786.29	0	0	0.018
1100	1101	1101	Category A	0.41992188	0	-0.79199219	-0.30786133	-0.21386719	0.30249023	0.07	0.018	2/6/2018	2	6	2018	10:28:22	37702	0.8	10	28	22	589	0.051757813	3.5126953	0.40429688	-0.018066406	-0.79516602	3.4487305	0.023925781	0	0	0	0	0	0	0	0	0	0.89233398	0.10766602	0.036865234	0.015380859	0.018066406	0.003173828	0.018	38786.29	0	0	0.018
1101	1102	1102	Category A	0.41992188	-0.035888672	-0.77978516	-0.30957031	-0.20605469	0.29858398	0.07	0.018	2/6/2018	2	6	2018	10:28:22	37702	0.9	10	28	22	613	0.051757813	3.5126953	0.40429688	-0.018066406	-0.79541016	3.4152832	0.028076172	0	0	0	0	0	0	0	0	0	0.89257813	0.10742188	0.048583984	0.015380859	-0.017578125	0.015625	0.018	38786.29	0	0	0.018
1102	1103	1103	Category A	0.40795898	-0.023925781	-0.77978516	-0.3059082	-0.2121582	0.30175781	0.07	0.018	2/6/2018	2	6	2018	10:28:23	37703	0	10	28	23	564	0.051757813	3.5126953	0.40356445	-0.018066406	-0.7956543	2.9741211	0.017333984	0	0	0	0	0	0	0	0	0	0.89233398	0.10766602	0.025878906	0.004150391	-0.005615234	0.015869141	0.018	38786.29	0	0	0.018
1103	1104	1104	Category A	0.40795898	-0.023925781	-0.79199219	-0.30444336	-0.20581055	0.31079102	0.07	0.018	2/6/2018	2	6	2018	10:28:23	37703	0.1	10	28	23	515	0.051757813	3.5126953	0.40356445	-0.018066406	-0.79516602	2.34375	0.0078125	0	0	0	0	0	0	0	0	0	0.8918457	0.1081543	0.013427734	0.004150391	-0.005615234	0.003173828	0.018	38786.29	0	0	0.018
1104	1105	1105	Category A	0.39599609	-0.011962891	-0.79199219	-0.30102539	-0.20019531	0.30712891	0.07	0.018	2/6/2018	2	6	2018	10:28:23	37703	0.2	10	28	23	491	0.051757813	3.5126953	0.40380859	-0.017578125	-0.79492188	1.6933594	0.010253906	0	0	0	0	0	0	0	0	0	0.8918457	0.1081543	0.016601563	-0.0078125	0.005615234	0.002929688	0.018	38786.29	0	0	0.018
1105	1106	1106	Category A	0.43188477	-0.023925781	-0.81591797	-0.30371094	-0.20947266	0.296875	0.07	0.018	2/6/2018	2	6	2018	10:28:23	37703	0.3	10	28	23	454	0.051757813	3.5126953	0.40380859	-0.017089844	-0.79492188	0.75219727	0.035400391	0	0	0	0	0	0	0	0	0	0.8918457	0.1081543	0.055419922	0.027832031	-0.006591797	-0.020996094	0.018	38786.29	0	0	0.018
1106	1107	1107	Category A	0.40795898	-0.011962891	-0.81591797	-0.30175781	-0.20581055	0.30981445	0.07	0.018	2/6/2018	2	6	2018	10:28:23	37703	0.4	10	28	23	478	0.051757813	3.5126953	0.40356445	-0.016845703	-0.79443359	0.068359375	0.022216797	0	0	0	0	0	0	0	0	0	0.89111328	0.10888672	0.030517578	0.004150391	0.004882813	-0.021240234	0.018	38786.29	0	0	0.018
1107	1108	1108	Category A	0.40795898	-0.011962891	-0.77978516	-0.30224609	-0.20703125	0.30395508	0.07	0.018	2/6/2018	2	6	2018	10:28:23	37703	0.5	10	28	23	454	0.051757813	3.5126953	0.40307617	-0.016601563	-0.79443359	0.67871094	0.016113281	0	0	0	0	0	0	0	0	0	0.89111328	0.10888672	0.024169922	0.004638672	0.004638672	0.014648438	0.018	38786.29	0	0	0.018
1108	1109	1109	Category A	0.39599609	-0.023925781	-0.76782227	-0.30786133	-0.21313477	0.3034668	0.07	0.018	2/6/2018	2	6	2018	10:28:23	37703	0.6	10	28	23	478	0.051757813	3.5126953	0.40283203	-0.016357422	-0.79394531	1.208252	0.028076172	0	0	0	0	0	0	0	0	0	0.890625	0.109375	0.040283203	-0.006835938	-0.007324219	0.026123047	0.018	38786.29	0	0	0.018
1109	1110	1110	Category A	0.41992188	-0.011962891	-0.77978516	-0.3034668	-0.21118164	0.30371094	0.07	0.018	2/6/2018	2	6	2018	10:28:23	37703	0.7	10	28	23	491	0.051757813	3.5126953	0.40234375	-0.016601563	-0.79370117	1.8674316	0.022705078	0	0	0	0	0	0	0	0	0	0.89013672	0.10986328	0.036132813	0.017333984	0.004638672	0.013916016	0.018	38786.29	0	0	0.018
1110	1111	1111	Category A	0.39599609	0	-0.81591797	-0.3046875	-0.21337891	0.29345703	0.07	0.018	2/6/2018	2	6	2018	10:28:23	37703	0.8	10	28	23	454	0.051757813	3.5126953	0.40185547	-0.016113281	-0.79370117	2.1638184	0.028076172	0	0	0	0	0	0	0	0	0	0.88989258	0.11010742	0.044433594	-0.005859375	0.016113281	-0.021972656	0.018	38786.29	0	0	0.018
1111	1112	1112	Category A	0.39599609	0	-0.80395508	-0.29833984	-0.20874023	0.30908203	0.07	0.018	2/6/2018	2	6	2018	10:28:23	37703	0.9	10	28	23	528	0.051757813	3.5126953	0.40185547	-0.016357422	-0.79370117	1.8200684	0.020263672	0	0	0	0	0	0	0	0	0	0.88964844	0.11035156	0.032470703	-0.005859375	0.016357422	-0.010009766	0.018	38786.29	0	0	0.018
1112	1113	1113	Category A	0.40795898	-0.011962891	-0.79199219	-0.30615234	-0.20678711	0.30883789	0.07	0.018	2/6/2018	2	6	2018	10:28:24	37704	0	10	28	24	515	0.051757813	3.5126953	0.40209961	-0.016601563	-0.79345703	1.5241699	0.007568359	0	0	0	0	0	0	0	0	0	0.88964844	0.11035156	0.011962891	0.005615234	0.004638672	0.001464844	0.018	38786.29	0	0	0.018
1113	1114	1114	Category A	0.39599609	-0.011962891	-0.79199219	-0.30444336	-0.21411133	0.30151367	0.07	0.018	2/6/2018	2	6	2018	10:28:24	37704	0.1	10	28	24	515	0.051757813	3.5126953	0.40234375	-0.016845703	-0.79345703	1.2519531	0.008300781	0	0	0	0	0	0	0	0	0	0.88989258	0.11010742	0.013183594	-0.006347656	0.004882813	0.001464844	0.018	38786.29	0	0	0.018
1114	1115	1115	Category A	0.40795898	-0.035888672	-0.80395508	-0.30126953	-0.20629883	0.29882813	0.07	0.018	2/6/2018	2	6	2018	10:28:24	37704	0.2	10	28	24	564	0.051757813	3.5126953	0.40234375	-0.016601563	-0.79321289	0.65942383	0.022460938	0	0	0	0	0	0	0	0	0	0.88964844	0.11035156	0.03515625	0.005371094	-0.019042969	-0.010498047	0.018	38786.29	0	0	0.018
1115	1116	1116	Category A	0.41992188	-0.011962891	-0.79199219	-0.29931641	-0.20800781	0.30712891	0.07	0.018	2/6/2018	2	6	2018	10:28:24	37704	0.3	10	28	24	540	0.051757813	3.5126953	0.40234375	-0.016113281	-0.79321289	0.084716797	0.017822266	0	0	0	0	0	0	0	0	0	0.88964844	0.11035156	0.022949219	0.017333984	0.004150391	0.001220703	0.018	38786.29	0	0	0.018
1116	1117	1117	Category A	0.43188477	-0.023925781	-0.80395508	-0.30541992	-0.21020508	0.30175781	0.07	0.018	2/6/2018	2	6	2018	10:28:24	37704	0.4	10	28	24	540	0.051757813	3.5126953	0.40234375	-0.016113281	-0.79296875	0.32250977	0.031982422	0	0	0	0	0	0	0	0	0	0.8894043	0.1105957	0.047607422	0.029296875	-0.007568359	-0.010742188	0.018	38786.29	0	0	0.018
1117	1118	1118	Category A	0.40795898	-0.023925781	-0.81591797	-0.30004883	-0.20483398	0.30810547	0.07	0.018	2/6/2018	2	6	2018	10:28:24	37704	0.5	10	28	24	552	0.051757813	3.5126953	0.40234375	-0.016113281	-0.79272461	0.17553711	0.024658203	0	0	0	0	0	0	0	0	0	0.88916016	0.11083984	0.036132813	0.005371094	-0.007568359	-0.022949219	0.018	38786.29	0	0	0.018
1118	1119	1119	Category A	0.39599609	-0.011962891	-0.80395508	-0.30273438	-0.20849609	0.30273438	0.07	0.018	2/6/2018	2	6	2018	10:28:24	37704	0.6	10	28	24	540	0.051757813	3.5126953	0.40185547	-0.015869141	-0.79321289	0.1652832	0.012939453	0	0	0	0	0	0	0	0	0	0.8894043	0.1105957	0.020751953	-0.005859375	0.00390625	-0.010498047	0.018	38786.29	0	0	0.018
1119	1120	1120	Category A	0.40795898	-0.011962891	-0.80395508	-0.30053711	-0.20751953	0.31103516	0.07	0.018	2/6/2018	2	6	2018	10:28:24	37704	0.7	10	28	24	540	0.051757813	3.5126953	0.40209961	-0.016113281	-0.79272461	0.38549805	0.012939453	0	0	0	0	0	0	0	0	0	0.88916016	0.11083984	0.020751953	0.005615234	0.004150391	-0.010986328	0.018	38786.29	0	0	0.018
1120	1121	1121	Category A	0.40795898	-0.011962891	-0.77978516	-0.30688477	-0.20678711	0.30371094	0.07	0.018	2/6/2018	2	6	2018	10:28:24	37704	0.8	10	28	24	552	0.051757813	3.5126953	0.40185547	-0.016357422	-0.79272461	0.44897461	0.015136719	0	0	0	0	0	0	0	0	0	0.88916016	0.11083984	0.0234375	0.005859375	0.004394531	0.012939453	0.018	38786.29	0	0	0.018
1121	1122	1122	Category A	0.40795898	-0.011962891	-0.77978516	-0.30786133	-0.21313477	0.3034668	0.07	0.018	2/6/2018	2	6	2018	10:28:24	37704	0.9	10	28	24	552	0.051757813	3.5126953	0.40429688	-0.016357422	-0.79296875	0.50244141	0.014404297	0	0	0	0	0	0	0	0	0	0.89038086	0.10961914	0.021240234	0.003417969	0.004394531	0.013183594	0.018	38786.29	0	0	0.018
1122	1123	1123	Category A	0.41992188	-0.011962891	-0.76782227	-0.30273438	-0.20800781	0.30200195	0.07	0.018	2/6/2018	2	6	2018	10:28:25	37705	0	10	28	25	552	0.051757813	3.5126953	0.40478516	-0.016357422	-0.79321289	0.64404297	0.029785156	0	0	0	0	0	0	0	0	0	0.890625	0.109375	0.045166016	0.014892578	0.004394531	0.025390625	0.018	38786.29	0	0	0.018
1123	1124	1124	Category A	0.41992188	-0.011962891	-0.79199219	-0.30517578	-0.21313477	0.30175781	0.07	0.018	2/6/2018	2	6	2018	10:28:25	37705	0.1	10	28	25	552	0.051757813	3.5126953	0.4050293	-0.016113281	-0.79296875	0.59277344	0.015380859	0	0	0	0	0	0	0	0	0	0.890625	0.109375	0.020263672	0.014648438	0.004150391	0.000976563	0.018	38786.29	0	0	0.018
1124	1125	1125	Category A	0.40795898	-0.011962891	-0.81591797	-0.30395508	-0.2019043	0.29589844	0.07	0.018	2/6/2018	2	6	2018	10:28:25	37705	0.2	10	28	25	540	0.051025391	3.4417969	0.40576172	-0.016113281	-0.79296875	0.068359375	0.023193359	0	0	0	0	0	0	0	0	0	0.89086914	0.10913086	0.029052734	0.001953125	0.004150391	-0.022705078	0.018	38786.29	0	0	0.018
1125	1126	1126	Category A	0.40795898	0	-0.79199219	-0.30419922	-0.20751953	0.31591797	0.07	0.018	2/6/2018	2	6	2018	10:28:25	37705	0.3	10	28	25	540	0.051025391	3.4417969	0.40576172	-0.016113281	-0.79296875	0.74145508	0.016113281	0	0	0	0	0	0	0	0	0	0.89111328	0.10888672	0.019042969	0.001953125	0.016113281	0.000976563	0.018	38786.29	0	0	0.018
1126	1127	1127	Category A	0.38378906	-0.011962891	-0.76782227	-0.30688477	-0.20483398	0.30859375	0.07	0.018	2/6/2018	2	6	2018	10:28:25	37705	0.4	10	28	25	540	0.051025391	3.4417969	0.40576172	-0.015625	-0.79296875	1.2426758	0.033691406	0	0	0	0	0	0	0	0	0	0.89111328	0.10888672	0.051269531	-0.021972656	0.003662109	0.025146484	0.018	38786.29	0	0	0.018
1127	1128	1128	Category A	0.39599609	0	-0.80395508	-0.30444336	-0.21069336	0.2956543	0.07	0.018	2/6/2018	2	6	2018	10:28:25	37705	0.5	10	28	25	540	0.051025391	3.4417969	0.40576172	-0.015625	-0.79296875	1.3813477	0.021484375	0	0	0	0	0	0	0	0	0	0.89086914	0.10913086	0.036376953	-0.009765625	0.015625	-0.010742188	0.018	38786.29	0	0	0.018
1128	1129	1129	Category A	0.39599609	-0.023925781	-0.81591797	-0.30371094	-0.2043457	0.30273438	0.07	0.018	2/6/2018	2	6	2018	10:28:25	37705	0.6	10	28	25	491	0.051025391	3.4417969	0.40576172	-0.015625	-0.79321289	1.1721191	0.025878906	0	0	0	0	0	0	0	0	0	0.89111328	0.10888672	0.040527344	-0.009765625	-0.008056641	-0.022460938	0.018	38786.29	0	0	0.018
1129	1130	1130	Category A	0.39599609	-0.047851563	-0.79199219	-0.29931641	-0.20874023	0.30102539	0.07	0.018	2/6/2018	2	6	2018	10:28:25	37705	0.7	10	28	25	478	0.051025391	3.4417969	0.40576172	-0.016113281	-0.79296875	0.85864258	0.033203125	0	0	0	0	0	0	0	0	0	0.89086914	0.10913086	0.042480469	-0.009765625	-0.031494141	0.000976563	0.018	38786.29	0	0	0.018
1130	1131	1131	Category A	0.39599609	-0.035888672	-0.79199219	-0.30224609	-0.20703125	0.30175781	0.07	0.018	2/6/2018	2	6	2018	10:28:25	37705	0.8	10	28	25	491	0.051025391	3.4417969	0.40576172	-0.016357422	-0.79272461	0.47509766	0.021484375	0	0	0	0	0	0	0	0	0	0.89086914	0.10913086	0.030029297	-0.009765625	-0.019287109	0.000732422	0.018	38786.29	0	0	0.018
1131	1132	1132	Category A	0.39599609	-0.035888672	-0.80395508	-0.30078125	-0.20776367	0.31201172	0.07	0.018	2/6/2018	2	6	2018	10:28:25	37705	0.9	10	28	25	491	0.051025391	3.4417969	0.40551758	-0.016601563	-0.79296875	0.067626953	0.023925781	0	0	0	0	0	0	0	0	0	0.89086914	0.10913086	0.039306641	-0.009521484	-0.019042969	-0.010742188	0.018	38786.29	0	0	0.018
1132	1133	1133	Category A	0.43188477	-0.023925781	-0.80395508	-0.30810547	-0.21411133	0.2956543	0.07	0.018	2/6/2018	2	6	2018	10:28:26	37706	0	10	28	26	564	0.051025391	3.4417969	0.40576172	-0.016601563	-0.79321289	0.22949219	0.028808594	0	0	0	0	0	0	0	0	0	0.89111328	0.10888672	0.043701172	0.025878906	-0.007080078	-0.010498047	0.018	38786.29	0	0	0.018
1133	1134	1134	Category A	0.40795898	-0.023925781	-0.79199219	-0.3059082	-0.2109375	0.30249023	0.07	0.018	2/6/2018	2	6	2018	10:28:26	37706	0.1	10	28	26	564	0.051025391	3.4417969	0.40649414	-0.016845703	-0.79296875	0.14575195	0.007080078	0	0	0	0	0	0	0	0	0	0.89135742	0.10864258	0.009277344	0.001220703	-0.006835938	0.000976563	0.018	38786.29	0	0	0.018
1134	1135	1135	Category A	0.39599609	-0.023925781	-0.76782227	-0.30566406	-0.20581055	0.30273438	0.07	0.018	2/6/2018	2	6	2018	10:28:26	37706	0.2	10	28	26	515	0.051025391	3.4417969	0.40673828	-0.016845703	-0.79248047	0.044433594	0.027832031	0	0	0	0	0	0	0	0	0	0.89086914	0.10913086	0.042236328	-0.010742188	-0.006835938	0.024658203	0.018	38786.29	0	0	0.018
1135	1136	1136	Category A	0.35986328	-0.035888672	-0.79199219	-0.30957031	-0.20825195	0.30444336	0.07	0.018	2/6/2018	2	6	2018	10:28:26	37706	0.3	10	28	26	503	0.051025391	3.4417969	0.40625	-0.017333984	-0.79248047	0.30395508	0.049804688	0	0	0	0	0	0	0	0	0	0.890625	0.109375	0.065185547	-0.046386719	-0.018310547	0.000488281	0.018	38786.29	0	0	0.018
1136	1137	1137	Category A	0.40795898	-0.035888672	-0.80395508	-0.30615234	-0.20947266	0.30566406	0.07	0.018	2/6/2018	2	6	2018	10:28:26	37706	0.4	10	28	26	466	0.051025391	3.4417969	0.40625	-0.017333984	-0.79223633	0.44555664	0.021728516	0	0	0	0	0	0	0	0	0	0.89038086	0.10961914	0.031738281	0.001464844	-0.018310547	-0.011474609	0.018	38786.29	0	0	0.018
1137	1138	1138	Category A	0.38378906	-0.023925781	-0.79199219	-0.3046875	-0.20874023	0.30273438	0.07	0.018	2/6/2018	2	6	2018	10:28:26	37706	0.5	10	28	26	478	0.051025391	3.4417969	0.40600586	-0.017089844	-0.79272461	0.37475586	0.023193359	0	0	0	0	0	0	0	0	0	0.89086914	0.10913086	0.029785156	-0.022216797	-0.006591797	0.000732422	0.018	38786.29	0	0	0.018
1138	1139	1139	Category A	0.39599609	-0.011962891	-0.79199219	-0.30883789	-0.20922852	0.30541992	0.07	0.018	2/6/2018	2	6	2018	10:28:26	37706	0.6	10	28	26	540	0.051025391	3.4417969	0.40576172	-0.016601563	-0.79272461	0.083007813	0.010986328	0	0	0	0	0	0	0	0	0	0.89086914	0.10913086	0.015625	-0.009765625	0.004638672	0.000732422	0.018	38786.29	0	0	0.018
1139	1140	1140	Category A	0.39599609	-0.023925781	-0.79199219	-0.30810547	-0.21411133	0.29663086	0.07	0.018	2/6/2018	2	6	2018	10:28:26	37706	0.7	10	28	26	552	0.051025391	3.4417969	0.40576172	-0.016357422	-0.79248047	0.089599609	0.012207031	0	0	0	0	0	0	0	0	0	0.890625	0.109375	0.017822266	-0.009765625	-0.007324219	0.000488281	0.018	38786.29	0	0	0.018
1140	1141	1141	Category A	0.40795898	-0.011962891	-0.80395508	-0.3059082	-0.20825195	0.30981445	0.07	0.018	2/6/2018	2	6	2018	10:28:26	37706	0.8	10	28	26	564	0.051025391	3.4417969	0.4050293	-0.016357422	-0.79272461	0.36206055	0.012207031	0	0	0	0	0	0	0	0	0	0.89038086	0.10961914	0.018310547	0.002685547	0.004394531	-0.010986328	0.018	38786.29	0	0	0.018
1141	1142	1142	Category A	0.39599609	-0.023925781	-0.82788086	-0.29907227	-0.20874023	0.30981445	0.07	0.018	2/6/2018	2	6	2018	10:28:26	37706	0.9	10	28	26	552	0.051025391	3.4417969	0.40478516	-0.016601563	-0.79272461	0.74902344	0.036621094	0	0	0	0	0	0	0	0	0	0.89013672	0.10986328	0.051025391	-0.008789063	-0.007080078	-0.034912109	0.018	38786.29	0	0	0.018
1142	1143	1143	Category A	0.39599609	-0.023925781	-0.79199219	-0.30249023	-0.20800781	0.30297852	0.07	0.018	2/6/2018	2	6	2018	10:28:27	37707	0	10	28	27	540	0.051025391	3.4417969	0.40429688	-0.016357422	-0.79272461	0.96142578	0.011230469	0	0	0	0	0	0	0	0	0	0.89013672	0.10986328	0.016601563	-0.008300781	-0.007324219	0.000732422	0.018	38786.29	0	0	0.018
1143	1144	1144	Category A	0.41992188	0.011962891	-0.77978516	-0.30224609	-0.21411133	0.30371094	0.07	0.018	2/6/2018	2	6	2018	10:28:27	37707	0.1	10	28	27	552	0.051025391	3.4417969	0.40429688	-0.016113281	-0.79272461	0.82470703	0.034667969	0	0	0	0	0	0	0	0	0	0.88989258	0.11010742	0.056640625	0.015380859	0.028076172	0.012939453	0.018	38786.29	0	0	0.018
1144	1145	1145	Category A	0.41992188	0.011962891	-0.79199219	-0.30078125	-0.20776367	0.31201172	0.07	0.018	2/6/2018	2	6	2018	10:28:27	37707	0.2	10	28	27	540	0.051025391	3.4417969	0.40405273	-0.016113281	-0.79272461	0.80541992	0.031982422	0	0	0	0	0	0	0	0	0	0.88989258	0.11010742	0.044433594	0.015625	0.028076172	0.000732422	0.018	38786.29	0	0	0.018
1145	1146	1146	Category A	0.39599609	0	-0.76782227	-0.30639648	-0.21069336	0.29589844	0.07	0.018	2/6/2018	2	6	2018	10:28:27	37707	0.3	10	28	27	589	0.051025391	3.4417969	0.40429688	-0.015869141	-0.79272461	1.0078125	0.030761719	0	0	0	0	0	0	0	0	0	0.89013672	0.10986328	0.049316406	-0.008300781	0.015869141	0.024902344	0.018	38786.29	0	0	0.018
1146	1147	1147	Category A	0.38378906	0	-0.80395508	-0.30761719	-0.20825195	0.31201172	0.07	0.018	2/6/2018	2	6	2018	10:28:27	37707	0.4	10	28	27	589	0.051025391	3.4417969	0.40380859	-0.015625	-0.79272461	0.72607422	0.027832031	0	0	0	0	0	0	0	0	0	0.88989258	0.11010742	0.046875	-0.020019531	0.015625	-0.010986328	0.018	38786.29	0	0	0.018
1147	1148	1148	Category A	0.38378906	0	-0.77978516	-0.30200195	-0.20874023	0.30175781	0.07	0.018	2/6/2018	2	6	2018	10:28:27	37707	0.5	10	28	27	601	0.051025391	3.4417969	0.40356445	-0.015380859	-0.79272461	0.51245117	0.028320313	0	0	0	0	0	0	0	0	0	0.88989258	0.11010742	0.048583984	-0.019775391	0.015380859	0.012939453	0.018	38786.29	0	0	0.018
1148	1149	1149	Category A	0.39599609	-0.023925781	-0.77978516	-0.3034668	-0.20581055	0.3046875	0.07	0.018	2/6/2018	2	6	2018	10:28:27	37707	0.6	10	28	27	626	0.051025391	3.4417969	0.40356445	-0.015625	-0.79272461	0.375	0.017333984	0	0	0	0	0	0	0	0	0	0.88989258	0.11010742	0.029052734	-0.007568359	-0.008056641	0.012939453	0.018	38786.29	0	0	0.018
1149	1150	1150	Category A	0.39599609	0	-0.77978516	-0.30981445	-0.20703125	0.2956543	0.07	0.018	2/6/2018	2	6	2018	10:28:27	37707	0.7	10	28	27	613	0.051025391	3.4417969	0.40356445	-0.016113281	-0.79321289	0.19824219	0.022216797	0	0	0	0	0	0	0	0	0	0.89013672	0.10986328	0.037353516	-0.007568359	0.016113281	0.013427734	0.018	38786.29	0	0	0.018
1150	1151	1151	Category A	0.40795898	-0.023925781	-0.77978516	-0.30004883	-0.20605469	0.30810547	0.07	0.018	2/6/2018	2	6	2018	10:28:27	37707	0.8	10	28	27	613	0.051025391	3.4417969	0.40380859	-0.016113281	-0.79345703	1.0202637	0.016113281	0	0	0	0	0	0	0	0	0	0.890625	0.109375	0.025146484	0.00390625	-0.007568359	0.013671875	0.018	38786.29	0	0	0.018
1151	1152	1152	Category A	0.43188477	-0.047851563	-0.76782227	-0.30102539	-0.20507813	0.30297852	0.07	0.018	2/6/2018	2	6	2018	10:28:27	37707	0.9	10	28	27	589	0.051025391	3.4417969	0.40429688	-0.016357422	-0.79321289	1.4553223	0.048828125	0	0	0	0	0	0	0	0	0	0.89038086	0.10961914	0.084228516	0.02734375	-0.03125	0.025390625	0.018	38786.29	0	0	0.018
1152	1153	1153	Category A	0.40795898	-0.047851563	-0.79199219	-0.30444336	-0.21240234	0.2956543	0.07	0.018	2/6/2018	2	6	2018	10:28:28	37708	0	10	28	28	601	0.051025391	3.4417969	0.40454102	-0.016357422	-0.79272461	1.3879395	0.03125	0	0	0	0	0	0	0	0	0	0.89038086	0.10961914	0.035400391	0.003173828	-0.03125	0.000732422	0.018	38786.29	0	0	0.018
1153	1154	1154	Category A	0.39599609	-0.011962891	-0.79199219	-0.29907227	-0.20678711	0.31298828	0.07	0.018	2/6/2018	2	6	2018	10:28:28	37708	0.1	10	28	28	589	0.051025391	3.4417969	0.40454102	-0.016357422	-0.79272461	1.5395508	0.009765625	0	0	0	0	0	0	0	0	0	0.89038086	0.10961914	0.014160156	-0.008544922	0.004394531	0.000732422	0.018	38786.29	0	0	0.018
1154	1155	1155	Category A	0.41992188	0	-0.79199219	-0.30957031	-0.20605469	0.30151367	0.07	0.018	2/6/2018	2	6	2018	10:28:28	37708	0.2	10	28	28	564	0.051025391	3.4417969	0.4050293	-0.016845703	-0.79321289	1.7502441	0.022216797	0	0	0	0	0	0	0	0	0	0.89086914	0.10913086	0.032958984	0.014648438	0.016845703	0.001220703	0.018	38786.29	0	0	0.018
1155	1156	1156	Category A	0.40795898	-0.011962891	-0.77978516	-0.30102539	-0.20874023	0.3046875	0.07	0.018	2/6/2018	2	6	2018	10:28:28	37708	0.3	10	28	28	552	0.051025391	3.4417969	0.40551758	-0.016357422	-0.79345703	1.2114258	0.014648438	0	0	0	0	0	0	0	0	0	0.89135742	0.10864258	0.020507813	0.002197266	0.004394531	0.013671875	0.018	38786.29	0	0	0.018
1156	1157	1157	Category A	0.39599609	0	-0.79199219	-0.30029297	-0.2097168	0.30200195	0.07	0.018	2/6/2018	2	6	2018	10:28:28	37708	0.4	10	28	28	577	0.051025391	3.4417969	0.40576172	-0.016601563	-0.79345703	0.49438477	0.019287109	0	0	0	0	0	0	0	0	0	0.89135742	0.10864258	0.028076172	-0.009765625	0.016601563	0.001464844	0.018	38786.29	0	0	0.018
1157	1158	1158	Category A	0.39599609	0	-0.81591797	-0.30615234	-0.21044922	0.30371094	0.07	0.018	2/6/2018	2	6	2018	10:28:28	37708	0.5	10	28	28	601	0.051025391	3.4417969	0.40527344	-0.016357422	-0.79345703	0.54980469	0.029296875	0	0	0	0	0	0	0	0	0	0.89111328	0.10888672	0.048339844	-0.009277344	0.016357422	-0.022216797	0.018	38786.29	0	0	0.018
1158	1159	1159	Category A	0.40795898	-0.011962891	-0.79199219	-0.29858398	-0.20800781	0.30200195	0.07	0.018	2/6/2018	2	6	2018	10:28:28	37708	0.6	10	28	28	650	0.051025391	3.4417969	0.40551758	-0.016113281	-0.79321289	0.67041016	0.004882813	0	0	0	0	0	0	0	0	0	0.89086914	0.10913086	0.0078125	0.002197266	0.004150391	0.001220703	0.018	38786.29	0	0	0.018
1159	1160	1160	Category A	0.39599609	-0.035888672	-0.77978516	-0.30273438	-0.20947266	0.30273438	0.07	0.018	2/6/2018	2	6	2018	10:28:28	37708	0.7	10	28	28	663	0.051025391	3.4417969	0.40551758	-0.016357422	-0.79321289	0.025634766	0.025390625	0	0	0	0	0	0	0	0	0	0.89086914	0.10913086	0.042236328	-0.009521484	-0.019287109	0.013427734	0.018	38786.29	0	0	0.018
1160	1161	1161	Category A	0.39599609	-0.035888672	-0.81591797	-0.30078125	-0.20678711	0.30786133	0.07	0.018	2/6/2018	2	6	2018	10:28:28	37708	0.8	10	28	28	613	0.051025391	3.4417969	0.40551758	-0.016357422	-0.79296875	0.5246582	0.03125	0	0	0	0	0	0	0	0	0	0.89086914	0.10913086	0.051513672	-0.009521484	-0.019287109	-0.022705078	0.018	38786.29	0	0	0.018
1161	1162	1162	Category A	0.41992188	-0.023925781	-0.81591797	-0.30786133	-0.21313477	0.29858398	0.07	0.018	2/6/2018	2	6	2018	10:28:28	37708	0.9	10	28	28	613	0.051025391	3.4417969	0.40576172	-0.016601563	-0.79321289	0.12939453	0.027587891	0	0	0	0	0	0	0	0	0	0.89111328	0.10888672	0.043701172	0.013916016	-0.007080078	-0.022460938	0.018	38786.29	0	0	0.018
[truncated: 7,293 more rows]
[truncated: 29 more columns]
