# Supplementary material for: Development of a multisensor biologging collar and analytical techniques to describe high‐resolution spatial behavior in free‐ranging terrestrial mammals
Source: Ecol Evol. 2024 Sep 23;14(9):e70264. doi: 10.1002/ece3.70264 (PMC11420106; doi:10.1002/ece3.70264)
Supplement: Supplementary file 1 — Appendix S1 [file ECE3-14-e70264-s001.zip › doi_10_5061_dryad_jdfn2z3hv__v20240620/B6_S66_Header.csv]

Split no.	Bookmark number	Category	Pointer	Day#	Time(hh:mm:ss)	Total Event start	Event start	Number events	Duration(s)	Sum VeDBA	Mean VeDBA	Mean Dyn AccX	Mean Dyn AccY	Mean Dyn AccZ	Sum VeSBA	Mean VeSBA	Mean smth AccX	Mean smth AccY	Mean smth AccZ	VeDBA_Var	VeDBA_SD	VeSBA_Var	VeSBA_SD	Mean Animal g	Sum Animal g	Animal g_Var	Animal g_SD	Acc_x_Var	Acc_x_SD	Acc_y_Var	Acc_y_SD	Acc_z_Var	Acc_z_SD	Predominant freq, Hz	Smth press val	Max pressure val	Min pressure val	Grd air press	Altitude begin	Altitude end	Delta max/min altitude
1	1	Category J	0	3	4:31:53	1	1	113	11.2	16.175	0.490153	0.0428948	-0.0352894	-0.00401722	30.6836	0.929806	0.165956	0.297637	-0.864827	0.0660733	0.257047	0	0	0.0701941	2.31641	0	0	0.0330478	0.18179	0.0282315	0.168022	0.238303	0.488163	0	7	0.009	0.009	1000	0	39471.3	39471.3
1	2	Category L	113	3	4:32:35	114	114	41	4	2.01001	0.0490246	-0.00342988	0.0382527	0.00964653	37.7993	0.921935	0.170928	0.313798	-0.849723	0.0501917	0.224035	0	0	0.0780655	3.20068	0	0	0.000160776	0.0126797	0.00175067	0.041841	0.000452553	0.0212733	0	7	0.009	0.009	1000	39471.3	39471.3	0
1	3	Category J	154	3	4:32:47	155	155	143	14.2	92.2783	0.645303	-0.000525841	-0.00301164	-0.00946685	137.783	0.963521	0.116291	0.307911	-0.905065	0.0714	0.267208	3.59E-05	0.00598772	0.0367491	5.25513	2.73E-05	0.00522651	0.0740088	0.272046	0.0559389	0.236514	0.355969	0.596631	0	7	0.009	0.009	1000	39471.3	39471.3	0
1	4	Category E	297	3	4:33:01	298	298	71	7	14.1836	0.199769	-0.0115778	0.00106253	0.0266354	66.9714	0.94326	0.0286951	0.267107	-0.903932	0.0259786	0.161179	3.78E-05	0.00615017	0.0567403	4.02856	3.78E-05	0.00615017	0.0120523	0.109783	0.00920857	0.0959613	0.0310162	0.176114	0	7	0.009	0.009	1000	39471.3	39471.3	0
1	5	Category J	368	3	4:33:10	369	369	66	6.501	45.7825	0.693674	-0.0549057	0.0237519	-0.0250873	62.1643	0.941883	0.0426913	0.256936	-0.904345	0.0833814	0.288758	1.85E-05	0.00430064	0.0581166	3.83569	1.85E-05	0.00430064	0.113037	0.33621	0.0447776	0.211607	0.388935	0.623646	0	7	0.009	0.009	1000	39471.3	39471.3	0
1	6	Category L	434	3	5:13:34	435	435	143	14.2	8.15259	0.0570111	0.0358614	-0.0137572	0.0138324	129.595	0.906259	0.249546	0.149119	-0.856123	0.0134329	0.1159	1.54E-05	0.00391988	0.0937415	13.405	1.54E-05	0.00391988	0.00387552	0.0622537	0.000898028	0.0299671	0.000662424	0.0257376	0	7	0.009	0.009	1000	39471.3	39471.3	0
1	7	Category J	577	3	5:56:35	578	578	83	8.2	52.4082	0.631424	0.0216726	-0.00563288	-0.0117864	78.4292	0.94493	0.233593	0.146387	-0.9036	0.0854404	0.292302	7.06E-05	0.00840208	0.0550699	4.5708	7.06E-05	0.00840208	0.0694242	0.263485	0.0169663	0.130255	0.380309	0.616692	0	7	0.01	0.01	1000	39471.3	39372.9	98.4
1	8	Category E	660	3	6:04:57	661	661	125	12.4	29.0676	0.232541	-0.0345469	-0.00579297	0.0123086	114.939	0.919516	0.114846	0.160316	-0.894324	0.0354063	0.188165	0.000265625	0.016298	0.0812812	10.1602	0.000212891	0.0145908	0.0388555	0.197118	0.00620117	0.0787475	0.0231113	0.152024	0	7	0.01	0.01	1000	39372.9	39372.9	0
1	9	Category I	785	3	6:05:11	786	786	32	3.2	35.1233	1.0976	-0.0616226	0.0442047	-0.140984	31.6658	0.989555	0.10318	0.219566	-0.958298	0.496094	0.704339	2.29E-05	0.00478416	0.0104446	0.334229	4.58E-05	0.00676582	0.269905	0.519524	0.154533	0.393107	0.973053	0.986434	0	7	0.01	0.01	1000	39372.9	39372.9	0
1	10	Category L	817	3	6:05:17	818	818	54	5.3	7.30054	0.135195	0.104958	-0.00153266	0.0803132	51.0945	0.946194	0.208433	0.197736	-0.9011	0.0722114	0.268722	0.000316479	0.0177898	0.0538059	2.90552	0.000316479	0.0177898	0.0115831	0.107625	0.000289352	0.0170103	0.00726092	0.085211	0	7	0.01	0.01	1000	39372.9	39372.9	0
1	11	Category J	871	3	6:25:26	872	872	165	16.5	108.609	0.658237	-0.000377308	0.000149444	-0.016421	160.922	0.975284	0.0866226	0.19995	-0.948944	0.0721162	0.268545	3.85E-05	0.00620247	0.0251628	4.15186	2.52E-05	0.00501536	0.0926891	0.304449	0.0318285	0.178406	0.375542	0.612814	0	7	0.011	0.011	1000	39372.9	39282.2	90.72
1	12	Category E	1036	3	6:26:02	1037	1037	118	11.701	24.1497	0.204658	-0.0124698	-0.0151595	0.0179236	111.295	0.943179	-0.033648	0.172568	-0.926058	0.0171767	0.13106	0.00010138	0.0100688	0.0568206	6.70483	0.00010138	0.0100688	0.022974	0.151572	0.00520351	0.0721353	0.0221837	0.148942	0	7	0.011	0.011	1000	39282.2	39282.2	0
1	13	Category J	1154	3	6:36:47	1155	1155	48	4.7	29.4841	0.614253	-0.0691427	0.0456899	-0.0526479	46.4758	0.968246	0.0715841	0.231354	-0.935618	0.166743	0.408342	5.59E-05	0.0074799	0.0317535	1.52417	5.59E-05	0.0074799	0.0845032	0.290694	0.138433	0.372066	0.301956	0.549505	0	7	0.011	0.011	1000	39282.2	39282.2	0
1	14	Category L	1202	3	6:36:53	1203	1203	21	2	5.96118	0.283866	0.257196	-0.00963774	0.117036	19.4871	0.927955	0.151053	0.191174	-0.895159	0.0128348	0.113291	0.000197638	0.0140584	0.0720447	1.51294	0.000197638	0.0140584	0.066569	0.25801	0.000372024	0.0192879	0.014102	0.118752	0	7	0.011	0.011	1000	39282.2	39282.2	0
1	15	Category E	1223	3	6:36:56	1224	1224	131	13.1	27.8125	0.212309	-0.0522871	-3.73E-05	-0.00525741	120.209	0.917628	-0.0250142	0.19327	-0.891855	0.0143335	0.119723	6.34E-05	0.0079602	0.0823723	10.7908	6.34E-05	0.0079602	0.0200941	0.141754	0.00929225	0.0963963	0.0281433	0.16776	0	7	0.011	0.011	1000	39282.2	39282.2	0
1	16	Category J	1354	3	6:37:19	1355	1355	81	8	50.8267	0.62749	0.0667378	-0.0266445	0.0181448	76.7817	0.947923	0.149649	0.196826	-0.913035	0.0884874	0.297468	9.65E-05	0.00982093	0.0520773	4.21826	9.65E-05	0.00982093	0.089045	0.298404	0.0246672	0.157058	0.350194	0.591772	0	7	0.011	0.011	1000	39282.2	39282.2	0
1	17	Category I	1435	3	6:43:31	1436	1436	33	3.2	32.7083	0.991159	-0.0493238	0.0768303	-0.105299	32.1248	0.973477	0.109922	0.251687	-0.932994	0.290335	0.538827	0	0	0.0265225	0.875244	0	0	0.213882	0.462474	0.154215	0.392703	0.775642	0.880705	0	7	0.011	0.011	1000	39282.2	39282.2	0
1	18	Category E	1468	3	7:19:30	1469	1469	127	12.6	27.2756	0.214769	0.00350063	0.00453486	0.017359	117.697	0.92675	-0.0312577	0.267332	-0.886227	0.02298	0.151591	8.65E-05	0.00930089	0.0732499	9.30273	8.65E-05	0.00930089	0.0266459	0.163236	0.00601509	0.077557	0.0234048	0.152986	0	7	0.011	0.011	1000	39282.2	39282.2	0
1	19	Category F	1595	3	7:34:55	1596	1596	44	4.3	8.01196	0.18209	-0.0166959	-0.0391402	-0.0124623	40.6235	0.923262	-0.117537	0.196855	-0.894121	0.0117188	0.108253	0	0	0.0767378	3.37646	0	0	0.00792902	0.0890451	0.00540993	0.0735523	0.0310392	0.176179	0	7	0.012	0.012	1000	39282.2	39197.9	84.28
1	20	Category E	1639	3	7:35:01	1640	1640	134	13.4	23.4988	0.175364	-0.0342963	0.000828985	-0.00658997	121.858	0.909386	-0.0967161	0.181513	-0.884206	0.00903503	0.0950527	1.09E-05	0.00330631	0.0906144	12.1423	1.09E-05	0.00330631	0.0204331	0.142944	0.00403014	0.0634834	0.0155266	0.124606	0	7	0.012	0.012	1000	39197.9	39197.9	0
1	21	Category L	1773	3	8:47:01	1774	1774	46	4.5	9.06372	0.197037	0.155151	-0.0712731	0.00433084	40.1987	0.873885	0.173706	0.281584	-0.803684	0.0010031	0.0316717	0	0	0.126115	5.80127	0	0	0.0287927	0.169684	0.00966478	0.0983096	0.00155507	0.0394344	0	7	0.013	0.013	1000	39197.9	39119.2	78.77
1	22	Category J	1819	3	9:30:52	4060	4060	59	5.8	44.3521	0.75173	0.0399604	-0.0759733	-0.0146195	57.5657	0.975689	0.182568	0.254593	-0.92012	0.105696	0.32511	0.000206899	0.014384	0.03425	2.02075	0.000115863	0.010764	0.130864	0.361751	0.0570296	0.238809	0.470583	0.685991	0	7	0.014	0.014	1000	39045.2	39045.2	0
1	23	Category I	1878	3	9:30:58	4119	4119	42	4.1	46.9639	1.11819	-0.0511358	0.0302909	-0.0450091	43.137	1.02707	0.080456	0.228969	-0.997675	0.29516	0.543286	0.000104632	0.010229	0.0270705	1.13696	3.49E-05	0.00590569	0.218535	0.467477	0.117926	0.343403	1.18547	1.08879	0	7	0.014	0.014	1000	39045.2	39045.2	0
1	24	Category J	1920	3	9:46:13	4161	4161	35	3.401	23.6904	0.676869	0.0104771	-0.0922294	-0.0176409	34.9382	0.998235	0.0515137	0.297761	-0.950677	0.0588658	0.242623	0.00023019	0.015172	0.0227609	0.796631	0.000209263	0.0144659	0.178292	0.422247	0.0399484	0.199871	0.291518	0.539924	0	7	0.014	0.014	1000	39045.2	39045.2	0
1	25	Category E	1955	3	10:49:00	4196	4196	87	8.6	16.5811	0.190587	0.0031149	0.028643	0.0181338	81.3894	0.93551	0.00788266	0.416055	-0.836799	0.0190626	0.138067	3.93E-05	0.00626793	0.0644896	5.6106	1.68E-05	0.00410333	0.0165847	0.128782	0.0111042	0.105376	0.0149094	0.122104	0	7	0.015	0.015	1000	39045.2	38975.3	69.85
1	26	Category J	2042	3	10:49:10	4283	4283	47	4.601	26.1365	0.556095	-0.0502202	0.0140563	-0.0259101	43.7959	0.931828	0.0749148	0.441183	-0.816131	0.078099	0.279462	0	0	0.0681724	3.2041	0	0	0.0465529	0.215761	0.0627545	0.250509	0.251932	0.501929	0	7	0.015	0.015	1000	38975.3	38975.3	0
1	27	Category L	2089	3	10:49:15	4330	4330	41	4	5.40503	0.13183	0.115925	-0.0233839	0.0488162	38.064	0.928389	0.159138	0.442091	-0.800579	0.0501977	0.224048	0	0	0.0716106	2.93604	0	0	0.0155952	0.124881	0.00103611	0.0321886	0.00265577	0.0515342	0	7	0.015	0.015	1000	38975.3	38975.3	0
1	28	Category J	2130	3	10:49:21	4371	4371	49	4.8	29.5232	0.602514	-0.111996	0.0238361	-0.0542441	45.5874	0.930355	0.188581	0.449563	-0.791628	0.0963907	0.310469	0	0	0.0696449	3.4126	0	0	0.074996	0.273854	0.0810995	0.28478	0.267553	0.517255	0	7	0.015	0.015	1000	38975.3	38975.3	0
1	29	Category A	2179	3	11:11:56	6314	6314	1242	124.6	34.0156	0.0273878	-6.13E-05	-0.000108114	-4.68E-05	1122.23	0.903567	0.447976	0.357456	-0.696321	0.000186939	0.0136725	0	0	0.0964326	119.769	0	0	0.000276771	0.0166364	0.000264781	0.0162721	0.000300556	0.0173366	0	7	0.015	0.015	1000	38975.3	38975.3	0
1	30	Category I	3421	3	12:50:44	23178	23178	52	5.1	56.9783	1.09574	-0.112046	0.0367854	-0.116483	52.6084	1.0117	0.201045	0.241342	-0.960768	0.286494	0.535252	0.000497671	0.0223085	0.0210806	1.09619	0.000126765	0.011259	0.249723	0.499723	0.145597	0.381572	0.95798	0.978764	0	7	0.017	0.017	1000	38909.2	38846.3	62.9
1	31	Category L	3473	3	12:51:17	23230	23230	70	6.9	7.41357	0.105908	0.0258266	-0.0511719	0.0229283	65.1716	0.931023	0.271111	0.243209	-0.853275	0.0436872	0.209015	0.000132533	0.0115123	0.069186	4.84302	0.000223214	0.0149404	0.00253557	0.0503545	0.00490723	0.0700516	0.00501186	0.0707945	0	7	0.017	0.017	1000	38846.3	38846.3	0
1	32	Category A	3543	3	13:05:26	27130	27130	1241	124.423	43.157	0.034776	3.21E-05	2.11E-05	-3.27E-05	1161.53	0.935963	0.463299	0.639791	-0.494641	0.000443821	0.021067	0	0	0.0640374	79.4705	0	0	0.000506577	0.0225073	0.000600613	0.0245074	0.000682256	0.02612	0	7	0.017	0.017	1000	38846.3	38846.3	0
1	33	Category E	4784	3	19:19:33	30883	30883	63	6.3	14.4014	0.228593	-0.102818	-0.0803688	-0.0678595	56.7261	0.900414	0.0778305	0.307241	-0.835461	0.0226276	0.150425	0.000294519	0.0171616	0.0995861	6.27393	0.000294519	0.0171616	0.0221238	0.148741	0.0156909	0.125263	0.0254759	0.159612	0	7	28.651	28.645	1000	24567.3	21739.8	2870.11
1	34	Category J	4847	3	19:48:22	30946	30946	95	9.4	59.3865	0.625121	0.0223247	0.00363127	-0.00417609	90.4421	0.952023	0.0753598	0.232234	-0.919714	0.0644608	0.253891	0.000131065	0.0114484	0.0479775	4.55786	2.57E-06	0.00160309	0.0818205	0.286043	0.0311703	0.176551	0.328359	0.573026	0	7	30.382	30.373	1000	21655.1	21394.8	391.52
1	35	Category E	4942	3	21:24:01	31041	31041	44	4.301	9.61206	0.218456	0.0470415	-0.0321211	0.127441	45.7363	1.03946	0.000299627	0.232372	-1.01202	0.06336	0.251714	0.00243031	0.0492982	0.0761497	3.35059	0.0012207	0.0349386	0.0215399	0.146765	0.00723544	0.0850614	0.029591	0.17202	0	7	36.113	36.108	1000	21135.3	20766.9	368.63
1	36	Category M	4986	3	21:24:20	31085	31085	41	4	32.4426	0.791284	-0.122314	0.104379	-0.183028	46.9185	1.14435	-0.0580102	0.243718	-1.11628	0.84247	0.917862	0.00076815	0.0277155	0.144353	5.91846	0.000524009	0.0228912	0.200517	0.447791	0.488924	0.699231	0.72633	0.85225	0	7	36.131	36.127	1000	20766.3	20764.6	1.86
1	37	Category J	5027	3	21:24:37	31126	31126	82	8.1	56.2231	0.685648	0.00654416	-0.103048	-0.016414	80.553	0.982353	0.0851366	0.18153	-0.951398	0.0950273	0.308265	0.000896175	0.0299362	0.0738823	6.05835	0.00142614	0.0377642	0.0819777	0.286317	0.0354272	0.188221	0.435886	0.660217	0	7	36.153	36.145	1000	20764	20300.3	890.8
1	38	Category A	5109	4	4:00:03	35373	35373	1214	121.7	33.5276	0.0276175	0.000118652	-0.00014017	-0.000191451	1137.19	0.936727	0.446578	0.659208	-0.493078	7.10E-05	0.00842555	0	0	0.0632732	76.8137	0	0	0.000183407	0.0135428	0.000270284	0.0164403	0.000190044	0.0137856	0	7	59.989	59.868	1000	18388	18378	10.05
1	39	Category M	6323	4	4:57:12	65291	65291	45	4.4	19.4194	0.431543	-0.00601671	0.302072	0.0312988	35.8325	0.796278	0.111979	0.142453	-0.769477	0.0586697	0.242218	0.000808377	0.028432	0.203722	9.16748	0.000808377	0.028432	0.0268772	0.163943	0.181033	0.42548	0.0250543	0.158285	0	7	63.303	63.299	1000	18119	18111.1	7.96
1	40	Category N	6368	4	4:57:17	65336	65336	39	3.9	19.1978	0.49225	0.0324957	-0.13536	-0.0407715	35.3145	0.905499	0.0371908	0.176219	-0.886988	0.0506247	0.224999	0.000294221	0.0171529	0.0945012	3.68555	0.000294221	0.0171529	0.0547877	0.234068	0.125764	0.354632	0.100179	0.316511	0	7	63.307	63.303	1000	18111.1	18110.8	0.32
1	41	Category M	6407	4	4:57:22	65375	65375	145	14.5	30.3599	0.209378	-0.0190682	0.0304603	0.00466224	133.996	0.924109	-0.0117086	0.321006	-0.863716	0.0114325	0.106923	2.02E-05	0.00449497	0.0758907	11.0042	2.02E-05	0.00449497	0.0145525	0.120634	0.0241531	0.155413	0.013293	0.115295	0	7	63.323	63.309	1000	18110.7	18078.3	63.43
1	42	Category J	6552	4	5:37:19	65520	65520	45	4.401	23.1548	0.514551	0.112543	-0.0322917	-0.0288411	40.8496	0.907769	-0.0647515	0.214475	-0.877593	0.0957574	0.309447	5.43E-06	0.00232924	0.0922309	4.15039	5.43E-06	0.00232924	0.0789822	0.281038	0.0158908	0.126059	0.251899	0.501895	0	7	65.709	65.705	1000	18016.4	17924	92.67
1	43	Category G	6597	4	5:37:49	65565	65565	59	5.8	17.8713	0.302904	-0.156097	0.00496971	0.0428198	53.2908	0.903233	-0.257283	0.205281	-0.839674	0.0242941	0.155866	4.14E-06	0.0020342	0.0967666	5.70923	4.14E-06	0.0020342	0.0642504	0.253477	0.0052304	0.0723215	0.0390915	0.197716	0	7	65.741	65.735	1000	17923.3	17921.8	1.53
1	44	Category J	6656	4	5:37:59	65624	65624	44	4.3	29.8132	0.677573	0.151706	0.000149814	-0.0430076	40.3748	0.917608	-0.079318	0.225719	-0.883745	0.141135	0.37568	1.11E-05	0.00333126	0.0823919	3.62524	1.11E-05	0.00333126	0.204767	0.452512	0.029136	0.170693	0.330522	0.57491	0	7	65.749	65.745	1000	17921.7	17921.2	0.61
1	45	Category E	6700	4	5:38:09	65668	65668	56	5.5	13.6174	0.243168	0.0774187	-0.00109863	-0.0185285	50.9868	0.910479	-0.0716204	0.191136	-0.883148	0.0353132	0.187918	0.000152588	0.0123526	0.0895211	5.01318	0.000152588	0.0123526	0.0460292	0.214544	0.00619943	0.0787364	0.0231628	0.152193	0	7	65.761	65.755	1000	17921	17903.2	34.91
1	46	Category G	6756	4	6:00:45	65724	65724	290	29.1	54.3064	0.187263	-0.0429856	-0.00264514	0.00337672	266.895	0.920327	-0.334421	0.123623	-0.845653	0.0133629	0.115598	6.40E-05	0.00799885	0.0796732	23.1052	6.40E-05	0.00799885	0.0302111	0.173814	0.00549822	0.07415	0.0153219	0.123782	0	7	67.139	67.11	1000	17869	17815.9	53.14
1	47	Category L	7046	4	6:01:15	66014	66014	29	2.8	9.47534	0.326736	0.295318	0.0212992	0.0372441	24.9668	0.860924	0.0127711	0.125261	-0.849786	0.014741	0.121413	0.000143117	0.0119631	0.139076	4.0332	0.000143117	0.0119631	0.107978	0.328599	0.00191945	0.0438115	0.00900795	0.0949102	0	7	67.143	67.14	1000	17815.9	17814.9	1.65
