# Supplementary material for: Development of a multisensor biologging collar and analytical techniques to describe high‐resolution spatial behavior in free‐ranging terrestrial mammals
Source: Ecol Evol. 2024 Sep 23;14(9):e70264. doi: 10.1002/ece3.70264 (PMC11420106; doi:10.1002/ece3.70264)
Supplement: Supplementary file 1 — Appendix S1 [file ECE3-14-e70264-s001.zip › doi_10_5061_dryad_jdfn2z3hv__v20240620/B6_S66_Master.csv]

Counter	Total Event no.	Event no.	Category	Acc_x	Acc_y	Acc_z	Mag_x	Mag_y	Mag_z	Temp C	Pressure hbar	Date	DD	MM	YY	Time_dd:hh:mm:ss	Total secs	Decimal secs	Hours	Minutes	Seconds	Anlg	Light	Battery V	Acc_x sm	Acc_y sm	Acc_z sm	Ang vel	VeDBA	Vel m/s	Vel/VEDBA	FFT cleaned	FFT stuff	FFT stuff	FFT stuff	FFT sweep	FFT zero crossings	FFT zero crossings manual	VeSBA	Animal g	ODBA	Dyn AccX	Dyn AccY	Dyn AccZ	Smth Press	Altitude smth	Pressure change	Altitude change	Median pressure
0	1	1	Category J	0.275879	0.527832	-0.86377	0.00292969	0.0678711	0.438721	0.51	0.009	3/6/2018	3	6	2018	4:31:53	16313	0.5	4	31	53	761	0.0505371	3.51592	0	0	0	0	0	0	0	0	0	0	0	0	0	0	0	0	0	0	0	0	0	0	0.009	39471.3	0
1	2	2	Category J	0.26391602	0.23999023	-0.83984375	-0.004638672	0.040283203	0.44848633	0.51	0.009	3/6/2018	3	6	2018	4:31:53	16313	0.6	4	31	53	761	0.050537109	3.515918	0	0	0	0	0	0	0	0	0	0	0	0	0	0	0	0	0	0	0	0	0	0	0.009	39471.35	0
2	3	3	Category J	0.3359375	0.31176758	-0.97192383	0.056396484	0.029296875	0.44555664	0.51	0.009	3/6/2018	3	6	2018	4:31:53	16313	0.7	4	31	53	761	0.050537109	3.515918	0	0	0	0	0	0	0	0	0	0	0	0	0	0	0	0	0	0	0	0	0	0	0.009	39471.35	0
3	4	4	Category J	0.23999023	0.21582031	-0.64794922	0.086669922	0.018798828	0.44604492	0.51	0.009	3/6/2018	3	6	2018	4:31:53	16313	0.8	4	31	53	749	0.050537109	3.515918	0	0	0	0	0	0	0	0	0	0	0	0	0	0	0	0	0	0	0	0	0.009	39471.35	0	0	0.009
4	5	5	Category J	0.15576172	0.13183594	-0.26391602	0.036865234	0.041259766	0.46142578	0.51	0.009	3/6/2018	3	6	2018	4:31:53	16313	0.9	4	31	53	736	0.050537109	3.515918	0	0	0	0	0	0	0	0	0	0	0	0	0	0	0	0	0	0	0	0	0.009	39471.35	0	0	0.009
5	6	6	Category J	0.44384766	0.39599609	-1.7038574	0.060791016	0.04296875	0.43701172	0.51	0.009	3/6/2018	3	6	2018	4:31:54	16314	0	4	31	54	724	0.050537109	3.515918	0	0	0	0	0	0	0	0	0	0	0	0	0	0	0	0	0	0	0	0	0.009	39471.35	0	0	0.009
6	7	7	Category J	0.31176758	0.23999023	-0.76782227	0.067138672	0.085205078	0.43359375	0.52	0.009	3/6/2018	3	6	2018	4:31:54	16314	0.1	4	31	54	712	0.050537109	3.515918	0	0	0	0	0	0	0	0	0	0	0	0	0	0	0	0	0	0	0	0	0.009	39471.35	0	0	0.009
7	8	8	Category J	0.023925781	0.13183594	-0.38378906	-0.009521484	0.006591797	0.45458984	0.52	0.009	3/6/2018	3	6	2018	4:31:54	16314	0.2	4	31	54	737	0.050537109	3.515918	0	0	0	0	0	0	0	0	0	0	0	0	0	0	0	0	0	0	0	0	0.009	39471.35	0	0	0.009
8	9	9	Category J	0.095947266	0.39599609	-1.7277832	0.023925781	0.000732422	0.45629883	0.52	0.009	3/6/2018	3	6	2018	4:31:54	16314	0.3	4	31	54	737	0.050537109	3.515918	0	0	0	0	0	0	0	0	0	0	0	0	0	0	0	0	0	0	0	0	0.009	39471.35	0	0	0.009
9	10	10	Category J	0.26391602	0.25195313	-0.37182617	0.071777344	-0.002685547	0.44750977	0.52	0.009	3/6/2018	3	6	2018	4:31:54	16314	0.4	4	31	54	724	0.050537109	3.515918	0	0	0	0	0	0	0	0	0	0	0	0	0	0	0	0	0	0	0	0	0.009	39471.35	0	0	0.009
10	11	11	Category J	-0.11987305	-0.023925781	-0.35986328	0.025634766	0.025878906	0.46191406	0.52	0.009	3/6/2018	3	6	2018	4:31:54	16314	0.5	4	31	54	737	0.050537109	3.515918	0	0	0	59.881592	0	0	0	0	0	0	0	0	0	0	0	0	0	0	0	0	0.009	39471.35	0	0	0.009
11	12	12	Category J	0.16796875	0.64794922	-1.6679688	0.026855469	0.071777344	0.45239258	0.52	0.009	3/6/2018	3	6	2018	4:31:54	16314	0.6	4	31	54	749	0.050537109	3.515918	0	0	0	60.912598	0	0	0	0	0	0	0	0	0	0	0	0	0	0	0	0	0.009	39471.35	0	0	0.009
12	13	13	Category J	0.3359375	0.023925781	-0.55175781	0.031982422	0.062988281	0.44946289	0.52	0.009	3/6/2018	3	6	2018	4:31:54	16314	0.7	4	31	54	737	0.050537109	3.515918	0	0	0	59.38208	0	0	0	0	0	0	0	0	0	0	0	0	0	0	0	0	0.009	39471.35	0	0	0.009
13	14	14	Category J	0.19189453	0.45581055	-1.5358887	0.014404297	0.016357422	0.44848633	0.52	0.009	3/6/2018	3	6	2018	4:31:54	16314	0.8	4	31	54	724	0.050537109	3.515918	0	0	0	60.044189	0	0	0	0	0	0	0	0	0	0	0	0	0	0	0	0	0.009	39471.35	0	0	0.009
14	15	15	Category J	0.44384766	0.19189453	-1.3798828	0.017578125	0.060791016	0.45703125	0.52	0.009	3/6/2018	3	6	2018	4:31:54	16314	0.9	4	31	54	712	0.050537109	3.515918	0	0	0	63.189941	0	0	0	0	0	0	0	0	0	0	0	0	0	0	0	0	0.009	39471.35	0	0	0.009
15	16	16	Category J	-0.21582031	0.011962891	-0.20385742	0.002197266	0.078369141	0.45605469	0.52	0.009	3/6/2018	3	6	2018	4:31:55	16315	0	4	31	55	700	0.050537109	3.515918	0	0	0	52.370361	0	0	0	0	0	0	0	0	0	0	0	0	0	0	0	0	0.009	39471.35	0	0	0.009
16	17	17	Category J	-0.023925781	0.25195313	-1.0197754	-0.090087891	0.074462891	0.44067383	0.53	0.009	3/6/2018	3	6	2018	4:31:55	16315	0.1	4	31	55	700	0.050537109	3.515918	0	0	0	41.199219	0	0	0	0	0	0	0	0	0	0	0	0	0	0	0	0	0.009	39471.35	0	0	0.009
17	18	18	Category J	0.63598633	0.40795898	-0.91186523	-0.048583984	0.11694336	0.43920898	0.53	0.009	3/6/2018	3	6	2018	4:31:55	16315	0.2	4	31	55	737	0.050537109	3.515918	0	0	0	34.439941	0	0	0	0	0	0	0	0	0	0	0	0	0	0	0	0	0.009	39471.35	0	0	0.009
18	19	19	Category J	-0.095947266	0.059814453	-0.23999023	0.046386719	0.0703125	0.44604492	0.53	0.009	3/6/2018	3	6	2018	4:31:55	16315	0.3	4	31	55	761	0.050537109	3.515918	0	0	0	27.115967	0	0	0	0	0	0	0	0	0	0	0	0	0	0	0	0	0.009	39471.35	0	0	0.009
19	20	20	Category J	0.45581055	0.47998047	-1.5239258	-0.017089844	0.037109375	0.45605469	0.53	0.009	3/6/2018	3	6	2018	4:31:55	16315	0.4	4	31	55	761	0.050537109	3.515918	0	0	0	21.044189	0	0	0	0	0	0	0	0	0	0	0	0	0	0	0	0	0.009	39471.35	0	0	0.009
20	21	21	Category J	0.035888672	0.13183594	-0.20385742	0.003173828	0.10839844	0.43847656	0.53	0.009	3/6/2018	3	6	2018	4:31:55	16315	0.5	4	31	55	736	0.050537109	3.515918	0	0	0	11.62793	0	0	0	0	0	0	0	0	0	0	0	0	0	0	0	0	0.009	39471.35	0	0	0.009
21	22	22	Category J	-0.023925781	0.19189453	-0.87597656	-0.090087891	0.084960938	0.44702148	0.53	0.009	3/6/2018	3	6	2018	4:31:55	16315	0.6	4	31	55	724	0.050537109	3.515918	0	0	0	14.326416	0	0	0	0	0	0	0	0	0	0	0	0	0	0	0	0	0.009	39471.35	0	0	0.009
22	23	23	Category J	0.45581055	0.79199219	-1.8117676	-0.041992188	0.11865234	0.43847656	0.53	0.009	3/6/2018	3	6	2018	4:31:55	16315	0.7	4	31	55	687	0.050537109	3.515918	0	0	0	27.370361	0	0	0	0	0	0	0	0	0	0	0	0	0	0	0	0	0.009	39471.35	0	0	0.009
23	24	24	Category J	-0.23999023	0.14379883	-0.16796875	0.032714844	0.10742188	0.44213867	0.53	0.009	3/6/2018	3	6	2018	4:31:55	16315	0.8	4	31	55	687	0.050537109	3.515918	0	0	0	25.085205	0	0	0	0	0	0	0	0	0	0	0	0	0	0	0	0	0.009	39471.35	0	0	0.009
24	25	25	Category J	-0.023925781	0.059814453	-0.56396484	-0.081542969	0.088867188	0.453125	0.53	0.009	3/6/2018	3	6	2018	4:31:55	16315	0.9	4	31	55	712	0.050537109	3.515918	0	0	0	15.325195	0	0	0	0	0	0	0	0	0	0	0	0	0	0	0	0	0.009	39471.35	0	0	0.009
25	26	26	Category J	0.44384766	0.25195313	-1.5598145	0.013427734	0.059814453	0.453125	0.53	0.009	3/6/2018	3	6	2018	4:31:56	16316	0	4	31	56	700	0.050537109	3.515918	0	0	0	19.480713	0	0	0	0	0	0	0	0	0	0	0	0	0	0	0	0	0.009	39471.35	0	0	0.009
26	27	27	Category J	-0.059814453	0.17993164	-0.17993164	0.077636719	0.084228516	0.43896484	0.54	0.009	3/6/2018	3	6	2018	4:31:56	16316	0.1	4	31	56	724	0.050537109	3.515918	0	0	0	20.012451	0	0	0	0	0	0	0	0	0	0	0	0	0	0	0	0	0.009	39471.35	0	0	0.009
27	28	28	Category J	-0.23999023	0.671875	-1.4399414	-0.063232422	0.050537109	0.43774414	0.54	0.009	3/6/2018	3	6	2018	4:31:56	16316	0.2	4	31	56	737	0.050537109	3.515918	0	0	0	13.992676	0	0	0	0	0	0	0	0	0	0	0	0	0	0	0	0	0.009	39471.35	0	0	0.009
28	29	29	Category J	0.43188477	0.56396484	-1.1037598	-0.013183594	0.071777344	0.44238281	0.54	0.009	3/6/2018	3	6	2018	4:31:56	16316	0.3	4	31	56	749	0.050537109	3.515918	0	0	0	6.5852051	0	0	0	0	0	0	0	0	0	0	0	0	0	0	0	0	0.009	39471.35	0	0	0.009
29	30	30	Category J	0.047851563	0.61181641	-1.0559082	0.032958984	-0.011474609	0.44628906	0.54	0.009	3/6/2018	3	6	2018	4:31:56	16316	0.4	4	31	56	761	0.050537109	3.515918	0	0	0	4.9909668	0	0	0	0	0	0	0	0	0	0	0	0	0	0	0	0	0.009	39471.35	0	0	0.009
30	31	31	Category J	-0.44384766	0.65991211	-1.6437988	-0.018310547	0.096191406	0.43847656	0.54	0.009	3/6/2018	3	6	2018	4:31:56	16316	0.5	4	31	56	761	0.050537109	3.515918	0	0	0	13.864502	0	0	0	0	0	0	0	0	0	0	0	0	0	0	0	0	0.009	39471.35	0	0	0.009
31	32	32	Category J	0.32397461	0.16796875	-0.34790039	0.12939453	-0.015625	0.43554688	0.54	0.009	3/6/2018	3	6	2018	4:31:56	16316	0.6	4	31	56	749	0.050537109	3.515918	0	0	0	3.963623	0	0	0	0	0	0	0	0	0	0	0	0	0	0	0	0	0.009	39471.35	0	0	0.009
32	33	33	Category J	-0.26391602	0.47998047	-0.85180664	0.099853516	0.0546875	0.45214844	0.54	0.009	3/6/2018	3	6	2018	4:31:56	16316	0.7	4	31	56	761	0.050537109	3.515918	0	0	0	14.223389	0	0	0	0	0	0	0	0	0	0	0	0	0	0	0	0	0.009	39471.35	0	0	0.009
33	34	34	Category J	0.55175781	0.2277832	-1.1638184	0.036376953	0.091552734	0.43701172	0.54	0.009	3/6/2018	3	6	2018	4:31:56	16316	0.8	4	31	56	749	0.051269531	3.515918	0	0	0	13.297363	0	0	0	0	0	0	0	0	0	0	0	0	0	0	0	0	0.009	39471.35	0	0	0.009
34	35	35	Category J	0.44384766	0.26391602	-0.82788086	0.065185547	0.10302734	0.44604492	0.54	0.009	3/6/2018	3	6	2018	4:31:56	16316	0.9	4	31	56	737	0.051269531	3.515918	0	0	0	14.037354	0	0	0	0	0	0	0	0	0	0	0	0	0	0	0	0	0.009	39471.35	0	0	0.009
35	36	36	Category J	-0.14379883	0.25195313	-0.6237793	-0.049072266	0.12646484	0.43652344	0.54	0.009	3/6/2018	3	6	2018	4:31:57	16317	0	4	31	57	749	0.051269531	3.515918	0	0	0	18.284668	0	0	0	0	0	0	0	0	0	0	0	0	0	0	0	0	0.009	39471.35	0	0	0.009
36	37	37	Category J	0.035888672	0.37182617	-2.0759277	-0.004638672	0.056884766	0.46069336	0.55	0.009	3/6/2018	3	6	2018	4:31:57	16317	0.1	4	31	57	737	0.051269531	3.515918	0	0	0	21.835449	0	0	0	0	0	0	0	0	0	0	0	0	0	0	0	0	0.009	39471.35	0	0	0.009
37	38	38	Category J	0.35986328	0.39599609	-0.52783203	0.10302734	0.10205078	0.44580078	0.55	0.009	3/6/2018	3	6	2018	4:31:57	16317	0.2	4	31	57	737	0.051269531	3.515918	0	0	0	14.965332	0	0	0	0	0	0	0	0	0	0	0	0	0	0	0	0	0.009	39471.35	0	0	0.009
38	39	39	Category J	-0.14379883	-0.14379883	-0.26391602	-0.050537109	0.13110352	0.44750977	0.55	0.009	3/6/2018	3	6	2018	4:31:57	16317	0.3	4	31	57	724	0.051269531	3.515918	0	0	0	5.0739746	0	0	0	0	0	0	0	0	0	0	0	0	0	0	0	0	0.009	39471.35	0	0	0.009
39	40	40	Category J	0.14379883	0.70776367	-1.6079102	-0.052490234	0.125	0.44165039	0.55	0.009	3/6/2018	3	6	2018	4:31:57	16317	0.4	4	31	57	712	0.051269531	3.515918	0	0	0	10.332031	0	0	0	0	0	0	0	0	0	0	0	0	0	0	0	0	0.009	39471.35	0	0	0.009
40	41	41	Category J	0.57592773	0.27587891	-0.56396484	-0.026123047	0.11132813	0.4387207	0.55	0.009	3/6/2018	3	6	2018	4:31:57	16317	0.5	4	31	57	724	0.051269531	3.515918	0.11669922	0.31494141	-0.90893555	15.571533	0.57543945	0	0	0	0	0	0	0	0	0	0.96899414	0.031005859	0.84326172	0.45898438	-0.0390625	0.3449707	0.009	39471.35	0	0	0.009
41	42	42	Category J	0.047851563	0.3359375	-1.0197754	-0.038818359	0.091308594	0.44335938	0.55	0.009	3/6/2018	3	6	2018	4:31:57	16317	0.6	4	31	57	737	0.051269531	3.515918	0.11499023	0.31445313	-0.91259766	7.8425293	0.12792969	0	0	0	0	0	0	0	0	0	0.97216797	0.027832031	0.1953125	-0.067138672	0.021240234	-0.10693359	0.009	39471.35	0	0	0.009
42	43	43	Category J	0.45581055	0.69580078	-1.3198242	0.053710938	0.055419922	0.45800781	0.55	0.009	3/6/2018	3	6	2018	4:31:57	16317	0.7	4	31	57	749	0.051269531	3.515918	0.11474609	0.31616211	-0.92358398	6.6950684	0.64575195	0	0	0	0	0	0	0	0	0	0.98291016	0.017089844	1.1162109	0.34082031	0.37939453	-0.39599609	0.009	39471.35	0	0	0.009
43	44	44	Category J	-0.20385742	0.20385742	-0.17993164	0.001220703	0.13208008	0.44091797	0.55	0.009	3/6/2018	3	6	2018	4:31:57	16317	0.8	4	31	57	724	0.051269531	3.515918	0.10913086	0.31420898	-0.9140625	5.2050781	0.80566406	0	0	0	0	0	0	0	0	0	0.97265625	0.02734375	1.1574707	-0.31298828	-0.11035156	0.73413086	0.009	39471.35	0	0	0.009
44	45	45	Category J	-0.059814453	0.20385742	-0.81591797	-0.066894531	0.09765625	0.4284668	0.55	0.009	3/6/2018	3	6	2018	4:31:57	16317	0.9	4	31	57	712	0.051269531	3.515918	0.1081543	0.31445313	-0.91894531	7.7592773	0.22607422	0	0	0	0	0	0	0	0	0	0.97729492	0.022705078	0.38183594	-0.16796875	-0.1105957	0.10302734	0.009	39471.35	0	0	0.009
45	46	46	Category J	0.20385742	0.65991211	-1.3198242	-0.013427734	0.096435547	0.45288086	0.55	0.009	3/6/2018	3	6	2018	4:31:58	16318	0	4	31	58	712	0.051269531	3.515918	0.11108398	0.31616211	-0.92578125	14.919922	0.53076172	0	0	0	0	0	0	0	0	0	0.98461914	0.015380859	0.83007813	0.092529297	0.34350586	-0.39379883	0.009	39471.35	0	0	0.009
46	47	47	Category J	-0.023925781	0.20385742	-0.17993164	0.11083984	0.048339844	0.43920898	0.56	0.009	3/6/2018	3	6	2018	4:31:58	16318	0.1	4	31	58	712	0.051269531	3.515918	0.10595703	0.31176758	-0.90625	16.800781	0.74560547	0	0	0	0	0	0	0	0	0	0.96411133	0.035888672	0.96435547	-0.12988281	-0.10791016	0.72631836	0.009	39471.35	0	0	0.009
47	48	48	Category J	-0.083984375	0.83984375	-1.7878418	0.036376953	0.051269531	0.44116211	0.56	0.009	3/6/2018	3	6	2018	4:31:58	16318	0.2	4	31	58	737	0.051269531	3.515918	0.10375977	0.31420898	-0.9152832	9.8740234	1.0356445	0	0	0	0	0	0	0	0	0	0.97314453	0.026855469	1.5859375	-0.18774414	0.52539063	-0.87231445	0.009	39471.35	0	0	0.009
48	49	49	Category J	0.51586914	0.55175781	-0.49194336	0.069091797	0.037353516	0.44799805	0.56	0.009	3/6/2018	3	6	2018	4:31:58	16318	0.3	4	31	58	737	0.051269531	3.515918	0.10839844	0.31518555	-0.91845703	3.7355957	0.63549805	0	0	0	0	0	0	0	0	0	0.97705078	0.022949219	1.0703125	0.40722656	0.23632813	0.42651367	0.009	39471.35	0	0	0.009
49	50	50	Category J	-0.20385742	0.25195313	-0.27587891	0.14501953	0.082763672	0.4296875	0.56	0.009	3/6/2018	3	6	2018	4:31:58	16318	0.4	4	31	58	724	0.051269531	3.515918	0.10668945	0.31347656	-0.90966797	1.5241699	0.70849609	0	0	0	0	0	0	0	0	0	0.96801758	0.031982422	1.0061035	-0.31054688	-0.061523438	0.63378906	0.009	39471.35	0	0	0.009
50	51	51	Category J	-0.58789063	0.49194336	-1.7038574	0.024169922	0.074951172	0.44262695	0.56	0.009	3/6/2018	3	6	2018	4:31:58	16318	0.5	4	31	58	724	0.051269531	3.515918	0.10571289	0.31982422	-0.92480469	1.121582	1.0571289	0	0	0	0	0	0	0	0	0	0.984375	0.015625	1.6445313	-0.69360352	0.171875	-0.77880859	0.009	39471.35	0	0	0.009
51	52	52	Category J	0.35986328	0.39599609	-1.1159668	0.066650391	0.070556641	0.44042969	0.56	0.009	3/6/2018	3	6	2018	4:31:58	16318	0.6	4	31	58	712	0.051269531	3.515918	0.10766602	0.31982422	-0.92358398	2.9279785	0.32592773	0	0	0	0	0	0	0	0	0	0.9831543	0.016845703	0.52026367	0.25195313	0.075927734	-0.19213867	0.009	39471.35	0	0	0.009
52	53	53	Category J	-0.55175781	0.20385742	-1.1037598	0.29956055	0.018310547	0.38183594	0.56	0.009	3/6/2018	3	6	2018	4:31:58	16318	0.7	4	31	58	724	0.051269531	3.515918	0.10522461	0.31518555	-0.91113281	13.710449	0.69360352	0	0	0	0	0	0	0	0	0	0.9699707	0.030029297	0.9609375	-0.65698242	-0.11132813	-0.19238281	0.009	39471.35	0	0	0.009
53	54	54	Category J	-0.011962891	0.39599609	-1.4638672	0.13085938	0.061767578	0.43481445	0.56	0.009	3/6/2018	3	6	2018	4:31:58	16318	0.8	4	31	58	749	0.051269531	3.515918	0.10424805	0.31811523	-0.92285156	8.998291	0.55859375	0	0	0	0	0	0	0	0	0	0.98168945	0.018310547	0.73486328	-0.11621094	0.077636719	-0.54077148	0.009	39471.35	0	0	0.009
54	55	55	Category J	-0.11987305	0.17993164	-0.85180664	0.27563477	-0.009765625	0.36499023	0.56	0.009	3/6/2018	3	6	2018	4:31:58	16318	0.9	4	31	58	749	0.051269531	3.515918	0.10083008	0.3125	-0.90405273	19.145996	0.26293945	0	0	0	0	0	0	0	0	0	0.96191406	0.038085938	0.40576172	-0.22070313	-0.13256836	0.052246094	0.009	39471.35	0	0	0.009
55	56	56	Category J	-0.21582031	0.3359375	-0.50390625	0.16015625	0.006835938	0.43652344	0.56	0.009	3/6/2018	3	6	2018	4:31:59	16319	0	4	31	59	761	0.051269531	3.515918	0.096191406	0.31274414	-0.89941406	28.694824	0.50439453	0	0	0	0	0	0	0	0	0	0.95703125	0.04296875	0.73071289	-0.31201172	0.022949219	0.39550781	0.009	39471.35	0	0	0.009
56	57	57	Category J	0.20385742	0.41992188	-1.4399414	0.15673828	0.048095703	0.44555664	0.57	0.009	3/6/2018	3	6	2018	4:31:59	16319	0.1	4	31	59	761	0.051269531	3.515918	0.10668945	0.31835938	-0.91210938	31.339111	0.54589844	0	0	0	0	0	0	0	0	0	0.97192383	0.028076172	0.72607422	0.096923828	0.10131836	-0.52758789	0.009	39471.35	0	0	0.009
57	58	58	Category J	0.27587891	0.31176758	-0.88793945	0.11743164	0.017578125	0.43554688	0.57	0.009	3/6/2018	3	6	2018	4:31:59	16319	0.2	4	31	59	737	0.051269531	3.515918	0.10864258	0.31542969	-0.90307617	30.497314	0.16772461	0	0	0	0	0	0	0	0	0	0.96289063	0.037109375	0.1862793	0.16699219	-0.003662109	0.015136719	0.009	39471.35	0	0	0.009
58	59	59	Category J	-0.083984375	0.10791016	-0.41992188	0.043212891	-0.045898438	0.44604492	0.57	0.009	3/6/2018	3	6	2018	4:31:59	16319	0.3	4	31	59	737	0.051269531	3.515918	0.1027832	0.31469727	-0.90258789	29.562256	0.55737305	0	0	0	0	0	0	0	0	0	0.96142578	0.038574219	0.87646484	-0.18676758	-0.20678711	0.48266602	0.009	39471.35	0	0	0.009
59	60	60	Category J	0.023925781	0.59985352	-1.2478027	0.077880859	-0.063232422	0.45556641	0.57	0.009	3/6/2018	3	6	2018	4:31:59	16319	0.4	4	31	59	749	0.051269531	3.515918	0.1081543	0.31884766	-0.92236328	34.425049	0.43774414	0	0	0	0	0	0	0	0	0	0.98193359	0.018066406	0.69042969	-0.084228516	0.28076172	-0.32519531	0.009	39471.35	0	0	0.009
60	61	61	Category J	0.40795898	0.27587891	-0.83984375	0.12231445	-0.048828125	0.43579102	0.57	0.009	3/6/2018	3	6	2018	4:31:59	16319	0.5	4	31	59	749	0.051269531	3.515918	0.10327148	0.31665039	-0.90722656	33.900146	0.31445313	0	0	0	0	0	0	0	0	0	0.96655273	0.033447266	0.4128418	0.30444336	-0.040771484	0.067382813	0.009	39471.35	0	0	0.009
61	62	62	Category J	0.10791016	0.21582031	-1.1398926	0.18286133	0.018310547	0.42041016	0.57	0.009	3/6/2018	3	6	2018	4:31:59	16319	0.6	4	31	59	749	0.051269531	3.515918	0.10742188	0.31884766	-0.91772461	23.984131	0.24487305	0	0	0	0	0	0	0	0	0	0.97729492	0.022705078	0.32543945	0.000244141	-0.10302734	-0.22192383	0.009	39471.35	0	0	0.009
62	63	63	Category J	0.047851563	0.11987305	-0.82788086	0.096435547	0.032958984	0.44042969	0.57	0.009	3/6/2018	3	6	2018	4:31:59	16319	0.7	4	31	59	749	0.051269531	3.515918	0.11010742	0.32128906	-0.92016602	10.76123	0.23022461	0	0	0	0	0	0	0	0	0	0.98095703	0.019042969	0.35620117	-0.062255859	-0.20141602	0.092285156	0.009	39471.35	0	0	0.009
63	64	64	Category J	-0.083984375	0.10791016	-0.023925781	-0.051757813	-0.025390625	0.44628906	0.57	0.009	3/6/2018	3	6	2018	4:31:59	16319	0.8	4	31	59	737	0.051269531	3.515918	0.1081543	0.31201172	-0.8996582	15.524658	0.91943359	0	0	0	0	0	0	0	0	0	0.95849609	0.041503906	1.2722168	-0.19213867	-0.20410156	0.87573242	0.009	39471.35	0	0	0.009
64	65	65	Category J	-0.21582031	0.46777344	-1.7277832	-0.035644531	-0.018066406	0.44750977	0.57	0.009	3/6/2018	3	6	2018	4:31:59	16319	0.9	4	31	59	737	0.051269531	3.515918	0.11499023	0.31445313	-0.91186523	10.79248	0.89355469	0	0	0	0	0	0	0	0	0	0.97143555	0.028564453	1.2998047	-0.33081055	0.15307617	-0.81567383	0.009	39471.35	0	0	0.009
65	66	66	Category J	0.91186523	0.29980469	-1.3439941	0.011962891	-0.0078125	0.44116211	0.57	0.009	3/6/2018	3	6	2018	4:32:00	16320	0	4	32	0	712	0.051269531	3.515918	0.11914063	0.31518555	-0.91845703	2.2612305	0.89941406	0	0	0	0	0	0	0	0	0	0.97851563	0.021484375	1.2333984	0.79248047	-0.015380859	-0.42529297	0.009	39471.35	0	0	0.009
66	67	67	Category J	-0.16796875	-0.071777344	-0.32397461	0.10253906	0.030761719	0.44165039	0.58	0.009	3/6/2018	3	6	2018	4:32:00	16320	0.1	4	32	0	712	0.051269531	3.515918	0.11303711	0.31518555	-0.90185547	10.239258	0.75	0	0	0	0	0	0	0	0	0	0.96191406	0.038085938	1.2458496	-0.28100586	-0.38696289	0.57788086	0.009	39471.35	0	0	0.009
67	68	68	Category J	0.35986328	0.56396484	-1.3439941	-0.020751953	0.036376953	0.44580078	0.58	0.009	3/6/2018	3	6	2018	4:32:00	16320	0.2	4	32	0	712	0.051269531	3.515918	0.1159668	0.31274414	-0.90478516	6.994873	0.5612793	0	0	0	0	0	0	0	0	0	0.96435547	0.035644531	0.93359375	0.24365234	0.25097656	-0.43896484	0.009	39471.35	0	0	0.009
68	69	69	Category J	0.37182617	0.19189453	-0.58789063	-0.033691406	0.072509766	0.44213867	0.58	0.009	3/6/2018	3	6	2018	4:32:00	16320	0.3	4	32	0	675	0.051269531	3.515918	0.12329102	0.30981445	-0.90454102	5.4453125	0.41943359	0	0	0	0	0	0	0	0	0	0.96411133	0.035888672	0.68310547	0.24829102	-0.11791992	0.31665039	0.009	39471.35	0	0	0.009
69	70	70	Category J	0	0.023925781	0	-0.033935547	0.026367188	0.4543457	0.58	0.009	3/6/2018	3	6	2018	4:32:00	16320	0.4	4	32	0	724	0.051269531	3.515918	0.12451172	0.3059082	-0.90112305	19.108887	0.95239258	0	0	0	0	0	0	0	0	0	0.9597168	0.040283203	1.3078613	-0.12451172	-0.28198242	0.90112305	0.009	39471.35	0	0	0.009
70	71	71	Category J	0.071777344	0.55175781	-1.619873	-0.060302734	0.040039063	0.44482422	0.58	0.009	3/6/2018	3	6	2018	4:32:00	16320	0.5	4	32	0	724	0.051269531	3.515918	0.13037109	0.3034668	-0.90283203	29.504639	0.76074219	0	0	0	0	0	0	0	0	0	0.96142578	0.038574219	1.0236816	-0.05859375	0.24804688	-0.71679688	0.009	39471.35	0	0	0.009
71	72	72	Category J	0.13183594	0.19189453	-0.21582031	0.005615234	0.085449219	0.46337891	0.58	0.009	3/6/2018	3	6	2018	4:32:00	16320	0.6	4	32	0	687	0.05078125	3.4417969	0.14135742	0.29858398	-0.89501953	21.843262	0.6875	0	0	0	0	0	0	0	0	0	0.95410156	0.045898438	0.7956543	-0.009521484	-0.10668945	0.67919922	0.009	39471.35	0	0	0.009
72	73	73	Category J	0.15576172	0.43188477	-1.4279785	-0.0234375	0.10791016	0.45410156	0.58	0.009	3/6/2018	3	6	2018	4:32:00	16320	0.7	4	32	0	687	0.05078125	3.4417969	0.13989258	0.29858398	-0.89819336	13.688232	0.54614258	0	0	0	0	0	0	0	0	0	0.95703125	0.04296875	0.6784668	0.015625	0.13305664	-0.52954102	0.009	39471.35	0	0	0.009
73	74	74	Category J	0.29980469	0.40795898	-1.1279297	0.014648438	0.092041016	0.46166992	0.58	0.009	3/6/2018	3	6	2018	4:32:00	16320	0.8	4	32	0	675	0.05078125	3.4417969	0.14501953	0.29492188	-0.89550781	21.055176	0.30078125	0	0	0	0	0	0	0	0	0	0.95410156	0.045898438	0.49975586	0.15454102	0.11279297	-0.23217773	0.009	39471.35	0	0	0.009
74	75	75	Category J	-0.023925781	0.16796875	-0.49194336	0.054931641	0.039794922	0.44580078	0.58	0.009	3/6/2018	3	6	2018	4:32:00	16320	0.9	4	32	0	675	0.05078125	3.4417969	0.14013672	0.296875	-0.89111328	21.919922	0.45068359	0	0	0	0	0	0	0	0	0	0.94970703	0.050292969	0.69238281	-0.1640625	-0.12890625	0.39916992	0.009	39471.35	0	0	0.009
75	76	76	Category J	0.19189453	0.43188477	-1.5239258	0.043212891	0.02734375	0.4543457	0.58	0.009	3/6/2018	3	6	2018	4:32:01	16321	0	4	32	1	712	0.05078125	3.4417969	0.13696289	0.2980957	-0.89111328	17.752197	0.64892578	0	0	0	0	0	0	0	0	0	0.94946289	0.050537109	0.82128906	0.0546875	0.13354492	-0.63256836	0.009	39471.35	0	0	0.009
76	77	77	Category J	0.023925781	0.11987305	-0.17993164	0.063720703	0.071044922	0.45751953	0.59	0.009	3/6/2018	3	6	2018	4:32:01	16321	0.1	4	32	1	712	0.05078125	3.4417969	0.14086914	0.29931641	-0.89404297	12.418457	0.74560547	0	0	0	0	0	0	0	0	0	0.95336914	0.046630859	1.0109863	-0.11694336	-0.17944336	0.71411133	0.009	39471.35	0	0	0.009
77	78	78	Category J	-0.14379883	0.095947266	-0.43188477	0.001464844	0.062988281	0.45385742	0.59	0.009	3/6/2018	3	6	2018	4:32:01	16321	0.2	4	32	1	700	0.05078125	3.4417969	0.14282227	0.29882813	-0.87866211	14.205811	0.56835938	0	0	0	0	0	0	0	0	0	0.93920898	0.060791016	0.93652344	-0.28662109	-0.20288086	0.44677734	0.009	39471.35	0	0	0.009
78	79	79	Category J	0.3359375	0.59985352	-1.5119629	0.031738281	0.081054688	0.44775391	0.59	0.009	3/6/2018	3	6	2018	4:32:01	16321	0.3	4	32	1	687	0.05078125	3.4417969	0.14038086	0.2980957	-0.88305664	13.955811	0.72412109	0	0	0	0	0	0	0	0	0	0.94262695	0.057373047	1.1257324	0.1953125	0.30151367	-0.62866211	0.009	39471.35	0	0	0.009
79	80	80	Category J	0.16796875	0.011962891	-0.50390625	0.11132813	0.062988281	0.44140625	0.59	0.009	3/6/2018	3	6	2018	4:32:01	16321	0.4	4	32	1	675	0.05078125	3.4417969	0.14428711	0.30419922	-0.89013672	6.036377	0.48486328	0	0	0	0	0	0	0	0	0	0.95166016	0.048339844	0.7019043	0.0234375	-0.29223633	0.38623047	0.009	39471.35	0	0	0.009
80	81	81	Category J	0.13183594	0.49194336	-1.1638184	0.035400391	0.050048828	0.46142578	0.59	0.009	3/6/2018	3	6	2018	4:32:01	16321	0.5	4	32	1	675	0.05078125	3.4417969	0.14477539	0.29980469	-0.88037109	2.1091309	0.34228516	0	0	0	0	0	0	0	0	0	0.94140625	0.05859375	0.48828125	-0.012939453	0.19189453	-0.28320313	0.009	39471.35	0	0	0.009
81	82	82	Category J	0.25195313	0.38378906	-1.7158203	0.10424805	0.030761719	0.44482422	0.59	0.009	3/6/2018	3	6	2018	4:32:01	16321	0.6	4	32	1	700	0.05078125	3.4417969	0.1394043	0.30078125	-0.88378906	6.6691895	0.84350586	0	0	0	0	0	0	0	0	0	0.94384766	0.056152344	1.0270996	0.11230469	0.082763672	-0.83178711	0.009	39471.35	0	0	0.009
82	83	83	Category J	-0.11987305	0.14379883	-0.20385742	0.10205078	0.063476563	0.44116211	0.59	0.009	3/6/2018	3	6	2018	4:32:01	16321	0.7	4	32	1	724	0.05078125	3.4417969	0.14111328	0.30102539	-0.88134766	12.698242	0.74291992	0	0	0	0	0	0	0	0	0	0.94189453	0.058105469	1.0959473	-0.26098633	-0.15722656	0.67749023	0.009	39471.35	0	0	0.009
83	84	84	Category J	0.16796875	0.2277832	-1.0439453	-0.006103516	0.053466797	0.45458984	0.59	0.009	3/6/2018	3	6	2018	4:32:01	16321	0.8	4	32	1	724	0.05078125	3.4417969	0.13769531	0.29638672	-0.87524414	19.342773	0.18457031	0	0	0	0	0	0	0	0	0	0.93432617	0.065673828	0.26757813	0.030029297	-0.068603516	-0.16845703	0.009	39471.35	0	0	0.009
84	85	85	Category J	0.39599609	0.2878418	-0.80395508	0.016357422	0.052001953	0.45507813	0.59	0.009	3/6/2018	3	6	2018	4:32:01	16321	0.9	4	32	1	761	0.05078125	3.4417969	0.14257813	0.29833984	-0.88256836	15.937744	0.26538086	0	0	0	0	0	0	0	0	0	0.94262695	0.057373047	0.34277344	0.25317383	-0.010498047	0.078613281	0.009	39471.35	0	0	0.009
85	86	86	Category J	0.023925781	0.035888672	-0.14379883	0.056884766	0.020019531	0.44335938	0.59	0.009	3/6/2018	3	6	2018	4:32:02	16322	0	4	32	2	749	0.05078125	3.4417969	0.14550781	0.30004883	-0.88256836	21.564209	0.79418945	0	0	0	0	0	0	0	0	0	0.94360352	0.056396484	1.1247559	-0.12158203	-0.26416016	0.73876953	0.009	39471.35	0	0	0.009
86	87	87	Category J	0.14379883	0.43188477	-1.487793	0.057128906	0.010253906	0.44433594	0	0.009	3/6/2018	3	6	2018	4:32:02	16322	0.1	4	32	2	749	0.05078125	3.4417969	0.14526367	0.29638672	-0.87670898	22.531982	0.62573242	0	0	0	0	0	0	0	0	0	0.93676758	0.063232422	0.74780273	-0.001464844	0.13525391	-0.61083984	0.009	39471.35	0	0	0.009
87	88	88	Category J	0.38378906	0.20385742	-0.63598633	0.09765625	0.039306641	0.46069336	0	0.009	3/6/2018	3	6	2018	4:32:02	16322	0.2	4	32	2	761	0.05078125	3.4417969	0.14770508	0.29833984	-0.88500977	18.765869	0.35595703	0	0	0	0	0	0	0	0	0	0.94580078	0.054199219	0.57983398	0.23583984	-0.094482422	0.24902344	0.009	39471.35	0	0	0.009
88	89	89	Category J	-0.035888672	0.27587891	-1.0319824	0.061767578	0.072753906	0.44116211	0	0.009	3/6/2018	3	6	2018	4:32:02	16322	0.3	4	32	2	737	0.05078125	3.4417969	0.15087891	0.29248047	-0.87329102	12.568604	0.24560547	0	0	0	0	0	0	0	0	0	0.93334961	0.066650391	0.36206055	-0.18676758	-0.016601563	-0.15844727	0.009	39471.35	0	0	0.009
89	90	90	Category J	0.19189453	0.74389648	-1.5839844	0.074707031	0.081298828	0.44482422	0	0.009	3/6/2018	3	6	2018	4:32:02	16322	0.4	4	32	2	737	0.05078125	3.4417969	0.14672852	0.29052734	-0.87768555	4.9094238	0.84033203	0	0	0	0	0	0	0	0	0	0.93603516	0.063964844	1.2043457	0.044921875	0.453125	-0.70605469	0.009	39471.35	0	0	0.009
90	91	91	Category J	0.035888672	-0.011962891	-0.25195313	0.042480469	0.052001953	0.44946289	0	0.009	3/6/2018	3	6	2018	4:32:02	16322	0.5	4	32	2	712	0.05078125	3.4417969	0.15112305	0.29174805	-0.88427734	4.229248	0.7109375	0	0	0	0	0	0	0	0	0	0.94335938	0.056640625	1.0517578	-0.11523438	-0.30371094	0.63232422	0.009	39471.35	0	0	0.009
91	92	92	Category J	-0.023925781	0.26391602	-0.68383789	-0.005615234	0.024902344	0.46337891	0	0.009	3/6/2018	3	6	2018	4:32:02	16322	0.6	4	32	2	712	0.05078125	3.4417969	0.16064453	0.2902832	-0.87329102	2.6887207	0.26586914	0	0	0	0	0	0	0	0	0	0.93432617	0.065673828	0.40063477	-0.18457031	-0.026367188	0.18945313	0.009	39471.35	0	0	0.009
92	93	93	Category J	0.25195313	0.26391602	-1.487793	0.041015625	0.019042969	0.45922852	0	0.009	3/6/2018	3	6	2018	4:32:02	16322	0.7	4	32	2	712	0.05078125	3.4417969	0.15844727	0.28979492	-0.86987305	11.588135	0.62524414	0	0	0	0	0	0	0	0	0	0.93066406	0.069335938	0.73706055	0.093261719	-0.025878906	-0.61767578	0.009	39471.35	0	0	0.009
93	94	94	Category J	-0.071777344	0.011962891	-0.023925781	0.085205078	0.059326172	0.44677734	0	0.009	3/6/2018	3	6	2018	4:32:02	16322	0.8	4	32	2	724	0.05078125	3.4417969	0.16748047	0.29174805	-0.8671875	9.6845703	0.92016602	0	0	0	0	0	0	0	0	0	0.93017578	0.069824219	1.362793	-0.23925781	-0.27978516	0.84326172	0.009	39471.35	0	0	0.009
94	95	95	Category J	0.071777344	0.20385742	-1.0078125	-0.032958984	0.048828125	0.44165039	0	0.009	3/6/2018	3	6	2018	4:32:02	16322	0.9	4	32	2	749	0.05078125	3.4417969	0.16967773	0.29125977	-0.85986328	5.5229492	0.19775391	0	0	0	0	0	0	0	0	0	0.92358398	0.076416016	0.33325195	-0.097900391	-0.087402344	-0.14770508	0.009	39471.35	0	0	0.009
95	96	96	Category J	0.6237793	0.46777344	-1.223877	0.03515625	0.024414063	0.45800781	0	0.009	3/6/2018	3	6	2018	4:32:03	16323	0	4	32	3	749	0.05078125	3.4417969	0.17333984	0.29345703	-0.85961914	4.8017578	0.60449219	0	0	0	0	0	0	0	0	0	0.92480469	0.075195313	0.98828125	0.45019531	0.17407227	-0.36401367	0.009	39471.35	0	0	0.009
96	97	97	Category J	0.11987305	0.023925781	-0.29980469	0.020996094	0.020263672	0.45483398	0.01	0.009	3/6/2018	3	6	2018	4:32:03	16323	0.1	4	32	3	773	0.05078125	3.4417969	0.17797852	0.29370117	-0.86401367	7.9853516	0.62817383	0	0	0	0	0	0	0	0	0	0.9296875	0.0703125	0.89233398	-0.058105469	-0.26977539	0.56420898	0.009	39471.35	0	0	0.009
97	98	98	Category J	0.17993164	0.3359375	-0.87597656	-0.088867188	-0.005615234	0.44238281	0.01	0.009	3/6/2018	3	6	2018	4:32:03	16323	0.2	4	32	3	773	0.05078125	3.4417969	0.17749023	0.29296875	-0.85620117	10.329834	0.047119141	0	0	0	0	0	0	0	0	0	0.92236328	0.077636719	0.064697266	0.002197266	0.042724609	-0.01953125	0.009	39471.35	0	0	0.009
98	99	99	Category J	0.32397461	0.39599609	-1.8239746	-0.007080078	0.009033203	0.44970703	0.01	0.009	3/6/2018	3	6	2018	4:32:03	16323	0.3	4	32	3	761	0.05078125	3.4417969	0.17602539	0.29370117	-0.85546875	4.0749512	0.98461914	0	0	0	0	0	0	0	0	0	0.92163086	0.078369141	1.2180176	0.14770508	0.10205078	-0.96826172	0.009	39471.35	0	0	0.009
99	100	100	Category J	0.071777344	0.29980469	-0.31176758	0.046386719	0.046142578	0.45556641	0.01	0.009	3/6/2018	3	6	2018	4:32:03	16323	0.4	4	32	3	736	0.05078125	3.4417969	0.17895508	0.296875	-0.8605957	2.5212402	0.55932617	0	0	0	0	0	0	0	0	0	0.92773438	0.072265625	0.65917969	-0.10717773	0.002685547	0.54882813	0.009	39471.35	0	0	0.009
100	101	101	Category J	0.37182617	0.31176758	-1.0319824	-0.066650391	0.094970703	0.44360352	0.01	0.009	3/6/2018	3	6	2018	4:32:03	16323	0.5	4	32	3	687	0.05078125	3.4417969	0.1809082	0.29345703	-0.85595703	6.0009766	0.26000977	0	0	0	0	0	0	0	0	0	0.92285156	0.077148438	0.38476563	0.19067383	0.018066406	-0.17578125	0.009	39471.35	0	0	0.009
101	102	102	Category J	0.17993164	0.39599609	-1.079834	-0.020263672	0.049316406	0.45214844	0.01	0.009	3/6/2018	3	6	2018	4:32:03	16323	0.6	4	32	3	675	0.05078125	3.4417969	0.17773438	0.29418945	-0.85620117	4.112793	0.24536133	0	0	0	0	0	0	0	0	0	0.92260742	0.077392578	0.32714844	0.001953125	0.1015625	-0.22338867	0.009	39471.35	0	0	0.009
102	103	103	Category J	0.29980469	0.047851563	-0.16796875	-0.095458984	0.044921875	0.43188477	0.01	0.009	3/6/2018	3	6	2018	4:32:03	16323	0.7	4	32	3	675	0.05078125	3.4417969	0.17871094	0.2956543	-0.85229492	0.17089844	0.73779297	0	0	0	0	0	0	0	0	0	0.91967773	0.080322266	1.0532227	0.12084961	-0.24780273	0.68432617	0.009	39471.35	0	0	0.009
103	104	104	Category J	0.31176758	0.3359375	-1.1518555	-0.097412109	0.030273438	0.44677734	0.01	0.009	3/6/2018	3	6	2018	4:32:03	16323	0.8	4	32	3	700	0.05078125	3.4417969	0.18041992	0.29833984	-0.85253906	6.0883789	0.32885742	0	0	0	0	0	0	0	0	0	0.92114258	0.078857422	0.46777344	0.13110352	0.037353516	-0.29907227	0.009	39471.35	0	0	0.009
104	105	105	Category J	0.31176758	0.11987305	-1.0917969	-0.072265625	0.038085938	0.43823242	0.01	0.009	3/6/2018	3	6	2018	4:32:03	16323	0.9	4	32	3	749	0.05078125	3.4417969	0.18334961	0.30151367	-0.86279297	14.050293	0.3190918	0	0	0	0	0	0	0	0	0	0.93212891	0.067871094	0.53881836	0.12817383	-0.18164063	-0.22875977	0.009	39471.35	0	0	0.009
105	106	106	Category J	-0.059814453	0.23999023	-0.2277832	-0.073242188	0.054199219	0.44262695	0.01	0.009	3/6/2018	3	6	2018	4:32:04	16324	0	4	32	4	749	0.05078125	3.4417969	0.1875	0.30004883	-0.85180664	18.756104	0.67407227	0	0	0	0	0	0	0	0	0	0.92236328	0.077636719	0.93164063	-0.24731445	-0.060058594	0.62402344	0.009	39471.35	0	0	0.009
106	107	107	Category J	0.19189453	0	-0.40795898	-0.14501953	0.10449219	0.42773438	0.02	0.009	3/6/2018	3	6	2018	4:32:04	16324	0.1	4	32	4	773	0.05078125	3.4417969	0.17822266	0.30102539	-0.84545898	19.902832	0.53125	0	0	0	0	0	0	0	0	0	0.91503906	0.084960938	0.75219727	0.013427734	-0.30102539	0.4375	0.009	39471.35	0	0	0.009
107	108	108	Category J	0.3359375	0.43188477	-1.4279785	-0.10302734	0.039306641	0.44165039	0.02	0.009	3/6/2018	3	6	2018	4:32:04	16324	0.2	4	32	4	773	0.05078125	3.4417969	0.18212891	0.3059082	-0.85205078	18.919434	0.60888672	0	0	0	0	0	0	0	0	0	0.92358398	0.076416016	0.85522461	0.15356445	0.12573242	-0.57568359	0.009	39471.35	0	0	0.009
108	109	109	Category J	0.52783203	0.25195313	-0.82788086	-0.092285156	0.069824219	0.4543457	0.02	0.009	3/6/2018	3	6	2018	4:32:04	16324	0.3	4	32	4	724	0.05078125	3.4417969	0.17944336	0.3034668	-0.84594727	22.253174	0.35253906	0	0	0	0	0	0	0	0	0	0.91650391	0.083496094	0.41796875	0.34814453	-0.051513672	0.018066406	0.009	39471.35	0	0	0.009
109	110	110	Category J	0.51586914	0.40795898	-1.1999512	-0.12719727	0.053710938	0.44433594	0.02	0.009	3/6/2018	3	6	2018	4:32:04	16324	0.4	4	32	4	724	0.051025391	3.4853027	0.17675781	0.30517578	-0.84887695	18.943604	0.49853516	0	0	0	0	0	0	0	0	0	0.91918945	0.080810547	0.79248047	0.33886719	0.10253906	-0.35083008	0.009	39471.35	0	0	0.009
110	111	111	Category J	0.44384766	0.27587891	-1.0078125	-0.13525391	0.079833984	0.44165039	0.02	0.009	3/6/2018	3	6	2018	4:32:04	16324	0.5	4	32	4	700	0.051025391	3.4853027	0.1784668	0.30932617	-0.859375	24.228516	0.30541992	0	0	0	0	0	0	0	0	0	0.93066406	0.069335938	0.44677734	0.26513672	-0.033447266	-0.14819336	0.009	39471.35	0	0	0.009
111	112	112	Category J	0.20385742	0.16796875	-0.61181641	-0.14697266	0.077392578	0.42724609	0.02	0.009	3/6/2018	3	6	2018	4:32:04	16324	0.6	4	32	4	700	0.051025391	3.4853027	0.1796875	0.30615234	-0.84960938	38.57373	0.27612305	0	0	0	0	0	0	0	0	0	0.92089844	0.079101563	0.39990234	0.023925781	-0.13818359	0.23779297	0.009	39471.35	0	0	0.009
112	113	113	Category J	0.14379883	0.19189453	-0.63598633	-0.21655273	0.087646484	0.39013672	0.02	0.009	3/6/2018	3	6	2018	4:32:04	16324	0.7	4	32	4	737	0.051025391	3.4853027	0.18041992	0.30810547	-0.85742188	58.39209	0.25292969	0	0	0	0	0	0	0	0	0	0.92895508	0.071044922	0.37451172	-0.036621094	-0.11621094	0.22143555	0.009	39471.35	0	0	0.009
113	114	114	Category L	0.16796875	0.37182617	-0.81591797	-0.15673828	-0.32861328	0.27929688	0.33	0.009	3/6/2018	3	6	2018	4:32:35	16355	0.9	4	32	35	712	0.051025391	3.4498535	0.18066406	0.30712891	-0.8503418	81.438965	0.07421875	0	0	0	0	0	0	0	0	0	0.92211914	0.077880859	0.11181641	-0.012695313	0.064453125	0.034423828	0.009	39471.35	0	0	0.009
114	115	115	Category L	0.17993164	0.35986328	-0.81591797	-0.15844727	-0.32666016	0.28540039	0.33	0.009	3/6/2018	3	6	2018	4:32:36	16356	0	4	32	36	700	0.051025391	3.4498535	0.17895508	0.30664063	-0.84692383	100.39136	0.061523438	0	0	0	0	0	0	0	0	0	0.91845703	0.081542969	0.085205078	0.000732422	0.053222656	0.031005859	0.009	39471.35	0	0	0.009
115	116	116	Category L	0.17993164	0.35986328	-0.86376953	-0.16015625	-0.33129883	0.28393555	0.34	0.009	3/6/2018	3	6	2018	4:32:36	16356	0.1	4	32	36	700	0.051025391	3.4498535	0.17529297	0.31079102	-0.85595703	114.94873	0.049560547	0	0	0	0	0	0	0	0	0	0.92749023	0.072509766	0.061035156	0.004394531	0.048828125	-0.007568359	0.009	39471.35	0	0	0.009
116	117	117	Category L	0.17993164	0.32397461	-0.85180664	-0.16113281	-0.33203125	0.27905273	0.34	0.009	3/6/2018	3	6	2018	4:32:36	16356	0.2	4	32	36	688	0.051025391	3.4498535	0.17382813	0.30541992	-0.85107422	123.15601	0.019287109	0	0	0	0	0	0	0	0	0	0.92089844	0.079101563	0.024902344	0.005859375	0.018310547	-0.000488281	0.009	39471.35	0	0	0.009
117	118	118	Category L	0.16796875	0.3359375	-0.87597656	-0.15942383	-0.32568359	0.28149414	0.34	0.009	3/6/2018	3	6	2018	4:32:36	16356	0.3	4	32	36	712	0.051025391	3.4498535	0.17358398	0.30834961	-0.85498047	129.19287	0.034912109	0	0	0	0	0	0	0	0	0	0.92529297	0.074707031	0.053710938	-0.005615234	0.02734375	-0.020751953	0.009	39471.35	0	0	0.009
118	119	119	Category L	0.16796875	0.34790039	-0.81591797	-0.15429688	-0.33129883	0.28417969	0.34	0.009	3/6/2018	3	6	2018	4:32:36	16356	0.4	4	32	36	712	0.051025391	3.4498535	0.17797852	0.31201172	-0.86499023	132.17944	0.061523438	0	0	0	0	0	0	0	0	0	0.93652344	0.063476563	0.094970703	-0.010009766	0.035644531	0.049072266	0.009	39471.35	0	0	0.009
119	120	120	Category L	0.17993164	0.35986328	-0.83984375	-0.15600586	-0.32788086	0.28442383	0.34	0.009	3/6/2018	3	6	2018	4:32:36	16356	0.5	4	32	36	724	0.051025391	3.4498535	0.17578125	0.31005859	-0.8605957	132.05811	0.053955078	0	0	0	0	0	0	0	0	0	0.93164063	0.068359375	0.074462891	0.00390625	0.049560547	0.020751953	0.009	39471.35	0	0	0.009
120	121	121	Category L	0.15576172	0.34790039	-0.82788086	-0.15405273	-0.32958984	0.28857422	0.34	0.009	3/6/2018	3	6	2018	4:32:36	16356	0.6	4	32	36	749	0.051025391	3.4498535	0.17480469	0.31152344	-0.85961914	126.83228	0.051757813	0	0	0	0	0	0	0	0	0	0.9309082	0.069091797	0.086914063	-0.019042969	0.036132813	0.031738281	0.009	39471.35	0	0	0.009
121	122	122	Category L	0.17993164	0.35986328	-0.82788086	-0.15307617	-0.3269043	0.29956055	0.34	0.009	3/6/2018	3	6	2018	4:32:36	16356	0.7	4	32	36	724	0.051025391	3.4498535	0.17456055	0.30810547	-0.85375977	117.86719	0.058105469	0	0	0	0	0	0	0	0	0	0.92431641	0.075683594	0.083007813	0.005126953	0.051513672	0.025878906	0.009	39471.35	0	0	0.009
122	123	123	Category L	0.17993164	0.3359375	-0.82788086	-0.1550293	-0.32592773	0.27929688	0.34	0.009	3/6/2018	3	6	2018	4:32:36	16356	0.8	4	32	36	749	0.051025391	3.4498535	0.17773438	0.3046875	-0.84423828	101.10742	0.03515625	0	0	0	0	0	0	0	0	0	0.91503906	0.084960938	0.049804688	0.001953125	0.03125	0.016357422	0.009	39471.35	0	0	0.009
123	124	124	Category L	0.17993164	0.35986328	-0.77978516	-0.14868164	-0.32592773	0.29882813	0.34	0.009	3/6/2018	3	6	2018	4:32:36	16356	0.9	4	32	36	724	0.051025391	3.4498535	0.17773438	0.30273438	-0.84472656	77.609375	0.086425781	0	0	0	0	0	0	0	0	0	0.91479492	0.085205078	0.12402344	0.001953125	0.056884766	0.064941406	0.009	39471.35	0	0	0.009
124	125	125	Category L	0.17993164	0.3359375	-0.81591797	-0.15063477	-0.32592773	0.2902832	0.34	0.009	3/6/2018	3	6	2018	4:32:37	16357	0	4	32	37	712	0.051025391	3.4498535	0.18017578	0.30834961	-0.85180664	54.942139	0.045166016	0	0	0	0	0	0	0	0	0	0.92358398	0.076416016	0.063720703	-0.000244141	0.02734375	0.035888672	0.009	39471.35	0	0	0.009
125	126	126	Category L	0.17993164	0.35986328	-0.83984375	-0.15478516	-0.3293457	0.28955078	0.35	0.009	3/6/2018	3	6	2018	4:32:37	16357	0.1	4	32	37	712	0.051025391	3.4498535	0.17480469	0.30419922	-0.8449707	36.5979	0.055908203	0	0	0	0	0	0	0	0	0	0.91503906	0.084960938	0.065673828	0.004882813	0.055419922	0.005126953	0.009	39471.35	0	0	0.009
126	127	127	Category L	0.17993164	0.37182617	-0.85180664	-0.15966797	-0.32104492	0.28149414	0.35	0.009	3/6/2018	3	6	2018	4:32:37	16357	0.2	4	32	37	687	0.051025391	3.4498535	0.17407227	0.3059082	-0.84716797	24.369629	0.066162109	0	0	0	0	0	0	0	0	0	0.91748047	0.082519531	0.075927734	0.005615234	0.065673828	-0.004394531	0.009	39471.35	0	0	0.009
127	128	128	Category L	0.16796875	0.37182617	-0.85180664	-0.15185547	-0.32495117	0.29980469	0.35	0.009	3/6/2018	3	6	2018	4:32:37	16357	0.3	4	32	37	712	0.051025391	3.4498535	0.17504883	0.30664063	-0.84985352	14.081787	0.065429688	0	0	0	0	0	0	0	0	0	0.92041016	0.079589844	0.073974609	-0.007080078	0.064941406	-0.001708984	0.009	39471.35	0	0	0.009
128	129	129	Category L	0.19189453	0.38378906	-0.82788086	-0.15795898	-0.32421875	0.27929688	0.35	0.009	3/6/2018	3	6	2018	4:32:37	16357	0.4	4	32	37	687	0.051025391	3.4498535	0.17480469	0.30810547	-0.84716797	6.3395996	0.079833984	0	0	0	0	0	0	0	0	0	0.91821289	0.081787109	0.11181641	0.016845703	0.075439453	0.019287109	0.009	39471.35	0	0	0.009
129	130	130	Category L	0.14379883	0.35986328	-0.81591797	-0.15087891	-0.32250977	0.2824707	0.35	0.009	3/6/2018	3	6	2018	4:32:37	16357	0.5	4	32	37	700	0.051025391	3.4498535	0.17773438	0.31054688	-0.84960938	1.7700195	0.068603516	0	0	0	0	0	0	0	0	0	0.921875	0.078125	0.11694336	-0.033935547	0.049316406	0.033691406	0.009	39471.35	0	0	0.009
130	131	131	Category L	0.16796875	0.35986328	-0.82788086	-0.16015625	-0.33129883	0.28540039	0.35	0.009	3/6/2018	3	6	2018	4:32:37	16357	0.6	4	32	37	712	0.051025391	3.4498535	0.17700195	0.30761719	-0.84399414	0.33837891	0.055175781	0	0	0	0	0	0	0	0	0	0.91552734	0.084472656	0.077148438	-0.009033203	0.052001953	0.016113281	0.009	39471.35	0	0	0.009
131	132	132	Category L	0.19189453	0.37182617	-0.83984375	-0.1550293	-0.32226563	0.2824707	0.35	0.009	3/6/2018	3	6	2018	4:32:37	16357	0.7	4	32	37	712	0.051025391	3.4498535	0.17700195	0.30810547	-0.84155273	0.82177734	0.065185547	0	0	0	0	0	0	0	0	0	0.91357422	0.086425781	0.080322266	0.014648438	0.063476563	0.001708984	0.009	39471.35	0	0	0.009
132	133	133	Category L	0.16796875	0.35986328	-0.88793945	-0.15478516	-0.33496094	0.28417969	0.35	0.009	3/6/2018	3	6	2018	4:32:37	16357	0.8	4	32	37	737	0.051025391	3.4498535	0.17749023	0.31079102	-0.84838867	0.41845703	0.063476563	0	0	0	0	0	0	0	0	0	0.92089844	0.079101563	0.097900391	-0.009521484	0.048828125	-0.039306641	0.009	39471.35	0	0	0.009
133	134	134	Category L	0.16796875	0.34790039	-0.87597656	-0.15307617	-0.32958984	0.28735352	0.35	0.009	3/6/2018	3	6	2018	4:32:37	16357	0.9	4	32	37	749	0.051025391	3.4498535	0.18237305	0.31152344	-0.84375	0.3190918	0.050537109	0	0	0	0	0	0	0	0	0	0.91772461	0.082275391	0.082763672	-0.014404297	0.036132813	-0.031982422	0.009	39471.35	0	0	0.009
134	135	135	Category L	0.16796875	0.35986328	-0.83984375	-0.15161133	-0.328125	0.29052734	0.35	0.009	3/6/2018	3	6	2018	4:32:38	16358	0	4	32	38	724	0.051025391	3.4498535	0.18237305	0.31298828	-0.84570313	0.18359375	0.049316406	0	0	0	0	0	0	0	0	0	0.92016602	0.079833984	0.067382813	-0.014404297	0.046630859	0.005859375	0.009	39471.35	0	0	0.009
135	136	136	Category L	0.15576172	0.35986328	-0.83984375	-0.15771484	-0.32788086	0.28637695	0.36	0.009	3/6/2018	3	6	2018	4:32:38	16358	0.1	4	32	38	712	0.051025391	3.4498535	0.18041992	0.31445313	-0.84887695	0.11303711	0.052246094	0	0	0	0	0	0	0	0	0	0.9230957	0.076904297	0.079101563	-0.024658203	0.045166016	0.009033203	0.009	39471.35	0	0	0.009
136	137	137	Category L	0.15576172	0.35986328	-0.82788086	-0.1550293	-0.32226563	0.28564453	0.36	0.009	3/6/2018	3	6	2018	4:32:38	16358	0.2	4	32	38	700	0.051025391	3.4498535	0.1730957	0.31713867	-0.84960938	0.085449219	0.051025391	0	0	0	0	0	0	0	0	0	0.9230957	0.076904297	0.081787109	-0.017333984	0.042480469	0.021728516	0.009	39471.35	0	0	0.009
137	138	138	Category L	0.16796875	0.37182617	-0.82788086	-0.14990234	-0.32250977	0.28271484	0.36	0.009	3/6/2018	3	6	2018	4:32:38	16358	0.3	4	32	38	687	0.051025391	3.4498535	0.17260742	0.31640625	-0.84912109	0.45043945	0.059326172	0	0	0	0	0	0	0	0	0	0.92260742	0.077392578	0.081298828	-0.004638672	0.055175781	0.021240234	0.009	39471.35	0	0	0.009
138	139	139	Category L	0.15576172	0.34790039	-0.82788086	-0.15332031	-0.33398438	0.28833008	0.36	0.009	3/6/2018	3	6	2018	4:32:38	16358	0.4	4	32	38	749	0.051025391	3.4498535	0.171875	0.31860352	-0.85351563	0.93725586	0.041992188	0	0	0	0	0	0	0	0	0	0.92724609	0.072753906	0.071044922	-0.016113281	0.029052734	0.025634766	0.009	39471.35	0	0	0.009
139	140	140	Category L	0.16796875	0.3359375	-0.87597656	-0.14892578	-0.32885742	0.28637695	0.36	0.009	3/6/2018	3	6	2018	4:32:38	16358	0.5	4	32	38	749	0.051025391	3.4498535	0.17236328	0.31811523	-0.84399414	1.4836426	0.036376953	0	0	0	0	0	0	0	0	0	0.91845703	0.081542969	0.053710938	-0.004394531	0.017578125	-0.031738281	0.009	39471.35	0	0	0.009
140	141	141	Category L	0.16796875	0.32397461	-0.86376953	-0.15429688	-0.32226563	0.29370117	0.36	0.009	3/6/2018	3	6	2018	4:32:38	16358	0.6	4	32	38	749	0.051025391	3.4498535	0.17041016	0.31616211	-0.84179688	1.7897949	0.023193359	0	0	0	0	0	0	0	0	0	0.9152832	0.084716797	0.031738281	-0.002441406	0.007568359	-0.021728516	0.009	39471.35	0	0	0.009
141	142	142	Category L	0.17993164	0.34790039	-0.82788086	-0.15600586	-0.32592773	0.28540039	0.36	0.009	3/6/2018	3	6	2018	4:32:38	16358	0.7	4	32	38	737	0.051025391	3.4289062	0.16650391	0.31420898	-0.84106445	1.8198242	0.038330078	0	0	0	0	0	0	0	0	0	0.91333008	0.086669922	0.060058594	0.013183594	0.033447266	0.013183594	0.009	39471.35	0	0	0.009
142	143	143	Category L	0.17993164	0.3359375	-0.83984375	-0.15039063	-0.32958984	0.28735352	0.36	0.009	3/6/2018	3	6	2018	4:32:38	16358	0.8	4	32	38	688	0.051025391	3.4289062	0.16894531	0.31811523	-0.84960938	1.4604492	0.022705078	0	0	0	0	0	0	0	0	0	0.92285156	0.077148438	0.038330078	0.010742188	0.017578125	0.009765625	0.009	39471.35	0	0	0.009
143	144	144	Category L	0.14379883	0.34790039	-0.85180664	-0.15307617	-0.33032227	0.28857422	0.36	0.009	3/6/2018	3	6	2018	4:32:38	16358	0.9	4	32	38	688	0.051025391	3.4289062	0.16503906	0.31811523	-0.8503418	0.78613281	0.036376953	0	0	0	0	0	0	0	0	0	0.92285156	0.077148438	0.052246094	-0.021240234	0.029541016	-0.001220703	0.009	39471.35	0	0	0.009
144	145	145	Category L	0.13183594	0.35986328	-0.83984375	-0.15600586	-0.32324219	0.28930664	0.36	0.009	3/6/2018	3	6	2018	4:32:39	16359	0	4	32	39	688	0.051025391	3.4289062	0.16137695	0.31811523	-0.84643555	0.26953125	0.051513672	0	0	0	0	0	0	0	0	0	0.91870117	0.081298828	0.077880859	-0.029541016	0.041503906	0.006591797	0.009	39471.35	0	0	0.009
145	146	146	Category L	0.16796875	0.37182617	-0.83984375	-0.14990234	-0.3190918	0.29296875	0.37	0.009	3/6/2018	3	6	2018	4:32:39	16359	0.1	4	32	39	700	0.051025391	3.4289062	0.16479492	0.31982422	-0.84667969	0.00390625	0.052246094	0	0	0	0	0	0	0	0	0	0.91992188	0.080078125	0.061767578	0.002929688	0.051757813	0.006835938	0.009	39471.35	0	0	0.009
146	147	147	Category L	0.13183594	0.32397461	-0.85180664	-0.15234375	-0.33129883	0.28442383	0.37	0.009	3/6/2018	3	6	2018	4:32:39	16359	0.2	4	32	39	712	0.051025391	3.4289062	0.16430664	0.31982422	-0.84521484	0.22436523	0.033203125	0	0	0	0	0	0	0	0	0	0.91870117	0.081298828	0.04296875	-0.032470703	0.00390625	-0.006347656	0.009	39471.35	0	0	0.009
147	148	148	Category L	0.14379883	0.35986328	-0.85180664	-0.15673828	-0.31958008	0.28955078	0.37	0.009	3/6/2018	3	6	2018	4:32:39	16359	0.3	4	32	39	712	0.051025391	3.4289062	0.1640625	0.32958984	-0.86206055	0.45239258	0.037597656	0	0	0	0	0	0	0	0	0	0.9375	0.0625	0.060791016	-0.020263672	0.030029297	0.010253906	0.009	39471.35	0	0	0.009
148	149	149	Category L	0.16796875	0.3359375	-0.81591797	-0.15917969	-0.32543945	0.28833008	0.37	0.009	3/6/2018	3	6	2018	4:32:39	16359	0.4	4	32	39	724	0.051025391	3.4289062	0.16577148	0.32592773	-0.85058594	0.75708008	0.036132813	0	0	0	0	0	0	0	0	0	0.92602539	0.073974609	0.046630859	0.001953125	0.009765625	0.034667969	0.009	39471.35	0	0	0.009
149	150	150	Category L	0.14379883	0.34790039	-0.85180664	-0.15039063	-0.32421875	0.29174805	0.37	0.009	3/6/2018	3	6	2018	4:32:39	16359	0.5	4	32	39	700	0.051025391	3.4289062	0.1574707	0.32397461	-0.84716797	3.6557617	0.027832031	0	0	0	0	0	0	0	0	0	0.9206543	0.079345703	0.041992188	-0.013671875	0.023681641	-0.004394531	0.009	39471.35	0	0	0.009
150	151	151	Category L	0.16796875	0.29980469	-0.83984375	-0.15332031	-0.31738281	0.29272461	0.37	0.009	3/6/2018	3	6	2018	4:32:39	16359	0.6	4	32	39	700	0.051025391	3.4289062	0.15185547	0.32397461	-0.85375977	8.4543457	0.032226563	0	0	0	0	0	0	0	0	0	0.92553711	0.074462891	0.054199219	0.015869141	-0.024169922	0.013916016	0.009	39471.35	0	0	0.009
151	152	152	Category L	0.17993164	0.35986328	-0.83984375	-0.15063477	-0.32055664	0.29272461	0.37	0.009	3/6/2018	3	6	2018	4:32:39	16359	0.7	4	32	39	687	0.051025391	3.4289062	0.14941406	0.32177734	-0.8425293	16.459229	0.048583984	0	0	0	0	0	0	0	0	0	0.91430664	0.085693359	0.071044922	0.030273438	0.037841797	0.002685547	0.009	39471.35	0	0	0.009
152	153	153	Category L	0.17993164	0.34790039	-0.86376953	-0.15429688	-0.32592773	0.28417969	0.37	0.009	3/6/2018	3	6	2018	4:32:39	16359	0.8	4	32	39	687	0.051025391	3.4289062	0.14575195	0.32446289	-0.85717773	19.367432	0.041748047	0	0	0	0	0	0	0	0	0	0.92797852	0.072021484	0.063720703	0.033935547	0.023193359	-0.006347656	0.009	39471.35	0	0	0.009
153	154	154	Category L	0.15576172	0.35986328	-0.85180664	-0.15673828	-0.3215332	0.29272461	0.37	0.009	3/6/2018	3	6	2018	4:32:39	16359	0.9	4	32	39	712	0.051025391	3.4289062	0.14819336	0.32470703	-0.85791016	25.314941	0.036132813	0	0	0	0	0	0	0	0	0	0.92919922	0.070800781	0.048583984	0.007324219	0.034912109	0.006103516	0.009	39471.35	0	0	0.009
154	155	155	Category J	-0.31176758	0.51586914	-1.2119141	0.24707031	-0.1015625	0.39379883	0.44	0.009	3/6/2018	3	6	2018	4:32:47	16367	0	4	32	47	712	0.051025391	3.4417969	0.14355469	0.32080078	-0.85058594	38.747559	0.61303711	0	0	0	0	0	0	0	0	0	0.92041016	0.079589844	1.0114746	-0.45532227	0.19482422	-0.36108398	0.009	39471.35	0	0	0.009
155	156	156	Category J	0.083984375	-0.011962891	-1.1398926	0.22119141	-0.070068359	0.40771484	0.44	0.009	3/6/2018	3	6	2018	4:32:47	16367	0.099	4	32	47	736	0.051025391	3.4417969	0.14086914	0.31811523	-0.85913086	56.239258	0.43701172	0	0	0	0	0	0	0	0	0	0.92700195	0.072998047	0.66772461	-0.056884766	-0.33007813	-0.28051758	0.009	39471.35	0	0	0.009
156	157	157	Category J	-0.011962891	0.35986328	-0.49194336	0.17456055	-0.072021484	0.43164063	0.45	0.009	3/6/2018	3	6	2018	4:32:47	16367	0.199	4	32	47	724	0.051025391	3.4417969	0.14501953	0.3190918	-0.8581543	79.672607	0.40039063	0	0	0	0	0	0	0	0	0	0.92675781	0.073242188	0.56396484	-0.15698242	0.040771484	0.36621094	0.009	39471.35	0	0	0.009
157	158	158	Category J	0.21582031	0.38378906	-1.223877	0.10229492	0.003173828	0.44824219	0.45	0.009	3/6/2018	3	6	2018	4:32:47	16367	0.3	4	32	47	724	0.051025391	3.4417969	0.14257813	0.31591797	-0.85668945	105.61523	0.38012695	0	0	0	0	0	0	0	0	0	0.92431641	0.075683594	0.5078125	0.072998047	0.067626953	-0.36694336	0.009	39471.35	0	0	0.009
158	159	159	Category J	0.16796875	0.44384766	-1.1638184	0.10449219	0.01953125	0.4387207	0.45	0.009	3/6/2018	3	6	2018	4:32:47	16367	0.4	4	32	47	773	0.051025391	3.4417969	0.1394043	0.31567383	-0.86865234	127.12378	0.32275391	0	0	0	0	0	0	0	0	0	0.93481445	0.065185547	0.45141602	0.028320313	0.12792969	-0.29492188	0.009	39471.35	0	0	0.009
159	160	160	Category J	0.071777344	0.13183594	-0.41992188	0.082275391	0.014160156	0.45703125	0.45	0.009	3/6/2018	3	6	2018	4:32:47	16367	0.5	4	32	47	773	0.051025391	3.4417969	0.14257813	0.31030273	-0.86523438	135.19287	0.48510742	0	0	0	0	0	0	0	0	0	0.93017578	0.069824219	0.69482422	-0.070800781	-0.1784668	0.4453125	0.009	39471.35	0	0	0.009
160	161	161	Category J	0.11987305	0.21582031	-0.70776367	0.066894531	-0.047363281	0.44458008	0.45	0.009	3/6/2018	3	6	2018	4:32:47	16367	0.6	4	32	47	761	0.051025391	3.4417969	0.13720703	0.31079102	-0.86425781	135.52173	0.18383789	0	0	0	0	0	0	0	0	0	0.92871094	0.071289063	0.26904297	-0.017333984	-0.094970703	0.15649414	0.009	39471.35	0	0	0.009
161	162	162	Category J	0.50390625	0.10791016	-0.94799805	0.13964844	0.007080078	0.43432617	0.45	0.009	3/6/2018	3	6	2018	4:32:47	16367	0.7	4	32	47	761	0.051025391	3.4417969	0.14428711	0.31054688	-0.87036133	130.30713	0.41992188	0	0	0	0	0	0	0	0	0	0.93530273	0.064697266	0.63964844	0.359375	-0.20263672	-0.077392578	0.009	39471.35	0	0	0.009
162	163	163	Category J	-0.11987305	0	-0.23999023	0.062255859	-0.003662109	0.44238281	0.45	0.009	3/6/2018	3	6	2018	4:32:47	16367	0.8	4	32	47	737	0.051025391	3.4417969	0.14355469	0.30957031	-0.86352539	132.12085	0.74438477	0	0	0	0	0	0	0	0	0	0.92871094	0.071289063	1.1967773	-0.26342773	-0.30957031	0.62353516	0.009	39471.35	0	0	0.009
163	164	164	Category J	0.35986328	0.671875	-1.6079102	0.079345703	0.038574219	0.44213867	0.45	0.009	3/6/2018	3	6	2018	4:32:47	16367	0.9	4	32	47	724	0.051025391	3.4417969	0.14086914	0.30883789	-0.86157227	134.17993	0.8581543	0	0	0	0	0	0	0	0	0	0.92602539	0.073974609	1.328125	0.21875	0.36279297	-0.74609375	0.009	39471.35	0	0	0.009
164	165	165	Category J	-0.023925781	-0.035888672	-0.26391602	0.080322266	0.033447266	0.4440918	0.45	0.009	3/6/2018	3	6	2018	4:32:48	16368	0	4	32	48	700	0.051025391	3.4417969	0.14208984	0.31518555	-0.87451172	124.91626	0.72363281	0	0	0	0	0	0	0	0	0	0.94018555	0.059814453	1.1276855	-0.16601563	-0.35107422	0.6105957	0.009	39471.35	0	0	0.009
165	166	166	Category J	-0.035888672	0.16796875	-0.31176758	0.011474609	-0.001220703	0.45703125	0.45	0.009	3/6/2018	3	6	2018	4:32:48	16368	0.1	4	32	48	675	0.051025391	3.4417969	0.1394043	0.31152344	-0.86865234	112.06543	0.60107422	0	0	0	0	0	0	0	0	0	0.93334961	0.066650391	0.87597656	-0.17529297	-0.14355469	0.55688477	0.009	39471.35	0	0	0.009
166	167	167	Category J	0.21582031	0.47998047	-1.7158203	0.058105469	-0.033447266	0.44458008	0.46	0.009	3/6/2018	3	6	2018	4:32:48	16368	0.2	4	32	48	650	0.051025391	3.4417969	0.13720703	0.30908203	-0.86303711	94.386963	0.87304688	0	0	0	0	0	0	0	0	0	0.92700195	0.072998047	1.1018066	0.078369141	0.1706543	-0.85253906	0.009	39471.35	0	0	0.009
167	168	168	Category J	0.37182617	0.32397461	-0.40795898	0.12207031	0.020996094	0.44775391	0.46	0.009	3/6/2018	3	6	2018	4:32:48	16368	0.3	4	32	48	625	0.051025391	3.4417969	0.14013672	0.30859375	-0.87207031	68.913818	0.51879883	0	0	0	0	0	0	0	0	0	0.93554688	0.064453125	0.7109375	0.23144531	0.015136719	0.46411133	0.009	39471.35	0	0	0.009
168	169	169	Category J	0.19189453	0.46777344	-1.223877	0.071044922	0.037109375	0.44604492	0.46	0.009	3/6/2018	3	6	2018	4:32:48	16368	0.4	4	32	48	662	0.051025391	3.4417969	0.13989258	0.30615234	-0.8659668	46.699707	0.39599609	0	0	0	0	0	0	0	0	0	0.92895508	0.071044922	0.57104492	0.051757813	0.16137695	-0.35791016	0.009	39471.35	0	0	0.009
169	170	170	Category J	0.13183594	0.52783203	-1.1398926	0.082275391	0.061767578	0.43457031	0.46	0.009	3/6/2018	3	6	2018	4:32:48	16368	0.5	4	32	48	675	0.051025391	3.4417969	0.1394043	0.30566406	-0.86938477	32.402588	0.34960938	0	0	0	0	0	0	0	0	0	0.93212891	0.067871094	0.5	-0.007568359	0.22192383	-0.27026367	0.009	39471.35	0	0	0.009
170	171	171	Category J	0.035888672	0.011962891	-0.059814453	0.071289063	0.022949219	0.44067383	0.46	0.009	3/6/2018	3	6	2018	4:32:48	16368	0.6	4	32	48	700	0.051025391	3.4417969	0.14477539	0.30859375	-0.87866211	24.542969	0.87768555	0	0	0	0	0	0	0	0	0	0.94262695	0.057373047	1.2246094	-0.10888672	-0.29663086	0.81884766	0.009	39471.35	0	0	0.009
171	172	172	Category J	0.023925781	0.47998047	-1.2358398	0.059570313	-0.001220703	0.43823242	0.46	0.009	3/6/2018	3	6	2018	4:32:48	16368	0.7	4	32	48	737	0.051025391	3.4417969	0.1418457	0.3046875	-0.87011719	20.235352	0.42211914	0	0	0	0	0	0	0	0	0	0.93286133	0.067138672	0.65869141	-0.11791992	0.17504883	-0.36547852	0.009	39471.35	0	0	0.009
172	173	173	Category J	0.64794922	0.3359375	-1.1037598	0.063232422	0.004150391	0.45019531	0.46	0.009	3/6/2018	3	6	2018	4:32:48	16368	0.8	4	32	48	737	0.051025391	3.4417969	0.1394043	0.3034668	-0.88598633	21.542725	0.55395508	0	0	0	0	0	0	0	0	0	0.94702148	0.052978516	0.75830078	0.50830078	0.032226563	-0.2175293	0.009	39471.35	0	0	0.009
173	174	174	Category J	-0.071777344	0.11987305	-0.19189453	0.15185547	0.033935547	0.42480469	0.46	0.009	3/6/2018	3	6	2018	4:32:48	16368	0.9	4	32	48	749	0.051025391	3.4417969	0.14819336	0.30224609	-0.88818359	17.24707	0.75268555	0	0	0	0	0	0	0	0	0	0.94995117	0.050048828	1.098877	-0.2199707	-0.18237305	0.69628906	0.009	39471.35	0	0	0.009
174	175	175	Category J	-0.083984375	0.32397461	-1.2597656	0.024902344	0.0546875	0.45336914	0.46	0.009	3/6/2018	3	6	2018	4:32:49	16369	0	4	32	49	712	0.051025391	3.4417969	0.14428711	0.29711914	-0.88330078	14.222656	0.44091797	0	0	0	0	0	0	0	0	0	0.94311523	0.056884766	0.63110352	-0.22827148	0.026611328	-0.3762207	0.009	39471.35	0	0	0.009
175	176	176	Category J	0.035888672	0.671875	-1.2719727	0.022949219	0.026123047	0.45776367	0.46	0.009	3/6/2018	3	6	2018	4:32:49	16369	0.09	4	32	49	687	0.051025391	3.4417969	0.1418457	0.30151367	-0.89746094	7.4814453	0.53710938	0	0	0	0	0	0	0	0	0	0.95727539	0.042724609	0.85058594	-0.10595703	0.37011719	-0.37426758	0.009	39471.35	0	0	0.009
176	177	177	Category J	0.071777344	-0.023925781	-0.27587891	0.13867188	0.022460938	0.44458008	0.47	0.009	3/6/2018	3	6	2018	4:32:49	16369	0.181	4	32	49	650	0.051025391	3.4417969	0.14233398	0.29711914	-0.88989258	2.111084	0.69677734	0	0	0	0	0	0	0	0	0	0.94897461	0.051025391	1.0061035	-0.070556641	-0.32104492	0.61401367	0.009	39471.35	0	0	0.009
177	178	178	Category J	0.11987305	0.51586914	-1.223877	0.097167969	0.002441406	0.44213867	0.47	0.009	3/6/2018	3	6	2018	4:32:49	16369	0.272	4	32	49	650	0.051025391	3.4417969	0.14282227	0.29956055	-0.89697266	2.7932129	0.39233398	0	0	0	0	0	0	0	0	0	0.95629883	0.043701172	0.56591797	-0.022949219	0.21606445	-0.32666016	0.009	39471.35	0	0	0.009
178	179	179	Category J	0.35986328	0.35986328	-1.0678711	0.15625	-0.022460938	0.43115234	0.47	0.009	3/6/2018	3	6	2018	4:32:49	16369	0.363	4	32	49	687	0.051025391	3.4417969	0.14257813	0.29711914	-0.89013672	3.4274902	0.28735352	0	0	0	0	0	0	0	0	0	0.94921875	0.05078125	0.45751953	0.21704102	0.0625	-0.17749023	0.009	39471.35	0	0	0.009
179	180	180	Category J	-0.083984375	0.14379883	-0.13183594	0.084960938	0.02734375	0.45141602	0.47	0.009	3/6/2018	3	6	2018	4:32:49	16369	0.454	4	32	49	700	0.051025391	3.4417969	0.13891602	0.29418945	-0.88769531	6.4855957	0.80224609	0	0	0	0	0	0	0	0	0	0.9453125	0.0546875	1.1293945	-0.22290039	-0.15039063	0.75585938	0.009	39471.35	0	0	0.009
180	181	181	Category J	0.071777344	0.14379883	-0.97192383	0.030273438	0.007568359	0.44360352	0.47	0.009	3/6/2018	3	6	2018	4:32:49	16369	0.545	4	32	49	737	0.051025391	3.4417969	0.14111328	0.29296875	-0.88769531	7.3181152	0.18457031	0	0	0	0	0	0	0	0	0	0.94555664	0.054443359	0.30273438	-0.069335938	-0.14916992	-0.083984375	0.009	39471.35	0	0	0.009
181	182	182	Category J	0.37182617	0.7199707	-1.763916	0.10913086	0.010742188	0.44042969	0.47	0.009	3/6/2018	3	6	2018	4:32:49	16369	0.636	4	32	49	749	0.051025391	3.4417969	0.13989258	0.29223633	-0.88256836	4.5725098	1.0065918	0	0	0	0	0	0	0	0	0	0.94018555	0.059814453	1.5407715	0.23168945	0.42749023	-0.88110352	0.009	39471.35	0	0	0.009
182	183	183	Category J	-0.023925781	0.035888672	-0.2277832	0.18237305	0.001953125	0.42504883	0.47	0.009	3/6/2018	3	6	2018	4:32:49	16369	0.727	4	32	49	724	0.051025391	3.4417969	0.14013672	0.29321289	-0.88134766	11.027832	0.72143555	0	0	0	0	0	0	0	0	0	0.93945313	0.060546875	1.0751953	-0.1640625	-0.25732422	0.65356445	0.009	39471.35	0	0	0.009
183	184	184	Category J	0.035888672	0.34790039	-0.83984375	0.067382813	-0.021728516	0.45605469	0.47	0.009	3/6/2018	3	6	2018	4:32:49	16369	0.818	4	32	49	724	0.051025391	3.4417969	0.13745117	0.28833008	-0.87353516	14.6604	0.12255859	0	0	0	0	0	0	0	0	0	0.93017578	0.069824219	0.19506836	-0.1015625	0.059326172	0.033691406	0.009	39471.35	0	0	0.009
184	185	185	Category J	0.57592773	0.25195313	-1.1037598	0.12011719	-0.047119141	0.43066406	0.47	0.009	3/6/2018	3	6	2018	4:32:49	16369	0.909	4	32	49	736	0.051025391	3.4417969	0.14038086	0.29248047	-0.88476563	12.967773	0.48901367	0	0	0	0	0	0	0	0	0	0.94238281	0.057617188	0.69482422	0.43530273	-0.040527344	-0.21875	0.009	39471.35	0	0	0.009
185	186	186	Category J	-0.10791016	0.2277832	-0.11987305	0.13891602	0.005615234	0.43701172	0.47	0.009	3/6/2018	3	6	2018	4:32:50	16370	0	4	32	50	724	0.051025391	3.4417969	0.13549805	0.28979492	-0.87695313	10.065674	0.79760742	0	0	0	0	0	0	0	0	0	0.93359375	0.06640625	1.0627441	-0.2434082	-0.062011719	0.75708008	0.009	39471.35	0	0	0.009
186	187	187	Category J	0.17993164	0.79199219	-1.7519531	0.002929688	-0.002929688	0.45581055	0.48	0.009	3/6/2018	3	6	2018	4:32:50	16370	0.111	4	32	50	749	0.051513672	3.5030273	0.13110352	0.28662109	-0.87280273	13.557861	1.0148926	0	0	0	0	0	0	0	0	0	0.92797852	0.072021484	1.4328613	0.048583984	0.50512695	-0.87890625	0.009	39471.35	0	0	0.009
187	188	188	Category J	0.47998047	0.13183594	-0.51586914	0.056396484	0.003173828	0.4440918	0.48	0.009	3/6/2018	3	6	2018	4:32:50	16370	0.222	4	32	50	724	0.051513672	3.5030273	0.13867188	0.2902832	-0.88085938	15.457764	0.52416992	0	0	0	0	0	0	0	0	0	0.93774414	0.062255859	0.86499023	0.34106445	-0.15844727	0.36499023	0.009	39471.35	0	0	0.009
188	189	189	Category J	-0.14379883	0.095947266	-0.53979492	0.0703125	-0.037109375	0.44775391	0.48	0.009	3/6/2018	3	6	2018	4:32:50	16370	0.333	4	32	50	724	0.051513672	3.5030273	0.1340332	0.28466797	-0.87207031	9.8566895	0.47265625	0	0	0	0	0	0	0	0	0	0.92724609	0.072753906	0.79931641	-0.27783203	-0.1887207	0.33227539	0.009	39471.35	0	0	0.009
189	190	190	Category J	0.059814453	0.40795898	-1.7277832	0.036132813	-0.05078125	0.43969727	0.48	0.009	3/6/2018	3	6	2018	4:32:50	16370	0.444	4	32	50	699	0.051513672	3.5030273	0.12866211	0.28515625	-0.87890625	2.5041504	0.86010742	0	0	0	0	0	0	0	0	0	0.93310547	0.066894531	1.0402832	-0.068847656	0.12255859	-0.84863281	0.009	39471.35	0	0	0.009
190	191	191	Category J	0.26391602	0.10791016	-0.11987305	0.16796875	0.026855469	0.42700195	0.48	0.009	3/6/2018	3	6	2018	4:32:50	16370	0.555	4	32	50	699	0.051513672	3.5030273	0.13232422	0.28466797	-0.87915039	2.1281738	0.79052734	0	0	0	0	0	0	0	0	0	0.93359375	0.06640625	1.067627	0.13134766	-0.17675781	0.75927734	0.009	39471.35	0	0	0.009
191	192	192	Category J	-0.095947266	0.38378906	-1.7758789	0.073486328	0.029052734	0.4440918	0.48	0.009	3/6/2018	3	6	2018	4:32:50	16370	0.666	4	32	50	736	0.051513672	3.5030273	0.12890625	0.28173828	-0.87109375	1.717041	0.93774414	0	0	0	0	0	0	0	0	0	0.92456055	0.075439453	1.2314453	-0.22485352	0.10180664	-0.90454102	0.009	39471.35	0	0	0.009
192	193	193	Category J	0.34790039	0.20385742	-0.69580078	0.0625	0.04296875	0.44287109	0.48	0.009	3/6/2018	3	6	2018	4:32:50	16370	0.777	4	32	50	724	0.051513672	3.5030273	0.12744141	0.28564453	-0.88720703	11.73999	0.30322266	0	0	0	0	0	0	0	0	0	0.94091797	0.059082031	0.49365234	0.22021484	-0.081787109	0.19140625	0.009	39471.35	0	0	0.009
193	194	194	Category J	-0.20385742	0.059814453	-0.23999023	0.099121094	0.000488281	0.43896484	0.48	0.009	3/6/2018	3	6	2018	4:32:50	16370	0.888	4	32	50	761	0.051513672	3.5030273	0.13256836	0.2878418	-0.88208008	12.638916	0.76000977	0	0	0	0	0	0	0	0	0	0.9375	0.0625	1.2070313	-0.33642578	-0.22802734	0.64208984	0.009	39471.35	0	0	0.009
194	195	195	Category J	-0.047851563	0.15576172	-1.5	0.020507813	0.006835938	0.4440918	0.48	0.009	3/6/2018	3	6	2018	4:32:51	16371	0	4	32	51	736	0.051513672	3.5030273	0.12768555	0.28662109	-0.88525391	12.640137	0.65234375	0	0	0	0	0	0	0	0	0	0.93920898	0.060791016	0.92114258	-0.17553711	-0.13085938	-0.61450195	0.009	39471.35	0	0	0.009
195	196	196	Category J	0.51586914	0.41992188	-0.76782227	0.0859375	0.098144531	0.43945313	0.48	0.009	3/6/2018	3	6	2018	4:32:51	16371	0.1	4	32	51	736	0.051513672	3.5030273	0.13549805	0.29052734	-0.8918457	20.522949	0.42016602	0	0	0	0	0	0	0	0	0	0.94775391	0.052246094	0.63354492	0.38012695	0.12915039	0.12402344	0.009	39471.35	0	0	0.009
196	197	197	Category J	-0.011962891	0.083984375	-0.74389648	0.037597656	0.072265625	0.44067383	0.49	0.009	3/6/2018	3	6	2018	4:32:51	16371	0.2	4	32	51	749	0.051513672	3.5030273	0.13061523	0.29272461	-0.87988281	27.739258	0.28710938	0	0	0	0	0	0	0	0	0	0.93652344	0.063476563	0.48754883	-0.14257813	-0.20874023	0.13598633	0.009	39471.35	0	0	0.009
197	198	198	Category J	-0.095947266	0.31176758	-1.8359375	-0.003662109	0.078613281	0.45678711	0.49	0.009	3/6/2018	3	6	2018	4:32:51	16371	0.3	4	32	51	724	0.051513672	3.5030273	0.12866211	0.29272461	-0.88354492	34.759277	0.97851563	0	0	0	0	0	0	0	0	0	0.93969727	0.060302734	1.1958008	-0.22460938	0.018798828	-0.95214844	0.009	39471.35	0	0	0.009
198	199	199	Category J	0.43188477	-0.083984375	-0.53979492	-0.033691406	0.047363281	0.46289063	0.49	0.009	3/6/2018	3	6	2018	4:32:51	16371	0.4	4	32	51	749	0.051513672	3.5030273	0.13427734	0.29418945	-0.88134766	31.117432	0.58984375	0	0	0	0	0	0	0	0	0	0.9387207	0.061279297	1.0170898	0.29736328	-0.37817383	0.34155273	0.009	39471.35	0	0	0.009
199	200	200	Category J	-0.25195313	0.40795898	-0.75585938	-0.091552734	-0.022216797	0.43603516	0.49	0.009	3/6/2018	3	6	2018	4:32:51	16371	0.5	4	32	51	724	0.051513672	3.5030273	0.13085938	0.2902832	-0.86987305	31.066406	0.41650391	0	0	0	0	0	0	0	0	0	0.92626953	0.073730469	0.61450195	-0.3828125	0.11743164	0.11401367	0.009	39471.35	0	0	0.009
200	201	201	Category J	0.7199707	0.32397461	-1.3198242	-0.10717773	0.094970703	0.43457031	0.49	0.009	3/6/2018	3	6	2018	4:32:51	16371	0.6	4	32	51	700	0.051513672	3.5030273	0.13085938	0.29785156	-0.88549805	41.92041	0.73193359	0	0	0	0	0	0	0	0	0	0.94335938	0.056640625	1.0490723	0.58886719	0.025878906	-0.43408203	0.009	39471.35	0	0	0.009
201	202	202	Category J	0.11987305	0.27587891	-0.2878418	-0.082519531	0.094726563	0.44628906	0.49	0.009	3/6/2018	3	6	2018	4:32:51	16371	0.7	4	32	51	687	0.051513672	3.5030273	0.13525391	0.2956543	-0.88256836	41.079102	0.59545898	0	0	0	0	0	0	0	0	0	0.94067383	0.059326172	0.63037109	-0.015380859	-0.019775391	0.59472656	0.009	39471.35	0	0	0.009
202	203	203	Category J	-0.035888672	0.27587891	-0.65991211	-0.19604492	0.10986328	0.40332031	0.49	0.009	3/6/2018	3	6	2018	4:32:51	16371	0.8	4	32	51	675	0.051513672	3.5030273	0.12744141	0.30004883	-0.88256836	35.641357	0.27709961	0	0	0	0	0	0	0	0	0	0.94091797	0.059082031	0.41015625	-0.16333008	-0.024169922	0.22265625	0.009	39471.35	0	0	0.009
203	204	204	Category J	0.27587891	0.86376953	-1.8117676	-0.16235352	0.10717773	0.42138672	0.49	0.009	3/6/2018	3	6	2018	4:32:51	16371	0.9	4	32	51	663	0.051513672	3.5030273	0.13476563	0.30541992	-0.90136719	41.928955	1.0769043	0	0	0	0	0	0	0	0	0	0.96142578	0.038574219	1.6091309	0.14086914	0.55810547	-0.91015625	0.009	39471.35	0	0	0.009
204	205	205	Category J	-0.023925781	0.047851563	-0.34790039	-0.071533203	0.088623047	0.43725586	0.49	0.009	3/6/2018	3	6	2018	4:32:52	16372	0	4	32	52	663	0.051513672	3.5030273	0.12719727	0.29833984	-0.88378906	42.008545	0.6105957	0	0	0	0	0	0	0	0	0	0.94140625	0.05859375	0.93774414	-0.15112305	-0.25048828	0.53588867	0.009	39471.35	0	0	0.009
205	206	206	Category J	0	0.16796875	-0.39599609	-0.15527344	0.067138672	0.41674805	0.49	0.009	3/6/2018	3	6	2018	4:32:52	16372	0.1	4	32	52	687	0.051513672	3.5030273	0.12744141	0.30126953	-0.89379883	37.082275	0.53100586	0	0	0	0	0	0	0	0	0	0.9519043	0.048095703	0.75878906	-0.12744141	-0.13330078	0.49780273	0.009	39471.35	0	0	0.009
206	207	207	Category J	0.40795898	0.3359375	-1.5717773	-0.060302734	0.054199219	0.45214844	0.5	0.009	3/6/2018	3	6	2018	4:32:52	16372	0.2	4	32	52	700	0.051513672	3.5030273	0.13598633	0.3034668	-0.90209961	30.749756	0.72314453	0	0	0	0	0	0	0	0	0	0.96142578	0.038574219	0.97363281	0.27172852	0.032226563	-0.66943359	0.009	39471.35	0	0	0.009
207	208	208	Category J	0.15576172	0.17993164	-0.35986328	-0.022460938	0.091064453	0.43164063	0.5	0.009	3/6/2018	3	6	2018	4:32:52	16372	0.3	4	32	52	712	0.051513672	3.5030273	0.13134766	0.29882813	-0.8828125	19.841309	0.53686523	0	0	0	0	0	0	0	0	0	0.94116211	0.058837891	0.66601563	0.024169922	-0.11889648	0.52294922	0.009	39471.35	0	0	0.009
208	209	209	Category J	0.15576172	0.34790039	-1.1159668	-0.13061523	0.080566406	0.43652344	0.5	0.009	3/6/2018	3	6	2018	4:32:52	16372	0.4	4	32	52	749	0.051513672	3.5030273	0.12817383	0.30151367	-0.90014648	17.645264	0.22241211	0	0	0	0	0	0	0	0	0	0.95776367	0.042236328	0.28955078	0.02734375	0.046142578	-0.21557617	0.009	39471.35	0	0	0.009
209	210	210	Category J	0.56396484	0.57592773	-1.5598145	-0.084472656	0.10058594	0.44018555	0.5	0.009	3/6/2018	3	6	2018	4:32:52	16372	0.5	4	32	52	773	0.051513672	3.5030273	0.13183594	0.29956055	-0.88916016	16.054932	0.84399414	0	0	0	0	0	0	0	0	0	0.94775391	0.052246094	1.378418	0.43188477	0.27612305	-0.67041016	0.009	39471.35	0	0	0.009
210	211	211	Category J	-0.059814453	0.059814453	-0.14379883	-0.067871094	0.041015625	0.44677734	0.5	0.009	3/6/2018	3	6	2018	4:32:52	16372	0.6	4	32	52	761	0.051513672	3.5030273	0.12817383	0.29443359	-0.88232422	3.4414063	0.79736328	0	0	0	0	0	0	0	0	0	0.93896484	0.061035156	1.161377	-0.18798828	-0.23461914	0.73852539	0.009	39471.35	0	0	0.009
211	212	212	Category J	-0.011962891	0.26391602	-2.1118164	-0.099853516	0.016845703	0.45239258	0.5	0.009	3/6/2018	3	6	2018	4:32:52	16372	0.7	4	32	52	736	0.051513672	3.5030273	0.12890625	0.30395508	-0.90551758	4.0268555	1.2148438	0	0	0	0	0	0	0	0	0	0.96386719	0.036132813	1.3869629	-0.14086914	-0.040039063	-1.2060547	0.009	39471.35	0	0	0.009
212	213	213	Category J	0.87597656	0.27587891	-1.0559082	-0.044189453	0.021240234	0.44702148	0.5	0.009	3/6/2018	3	6	2018	4:32:52	16372	0.8	4	32	52	700	0.051513672	3.5030273	0.12866211	0.29907227	-0.89282227	4.4321289	0.76513672	0	0	0	0	0	0	0	0	0	0.95019531	0.049804688	0.93359375	0.74707031	-0.023193359	-0.1628418	0.009	39471.35	0	0	0.009
213	214	214	Category J	-0.14379883	-0.059814453	-0.49194336	-0.003417969	0.062011719	0.46484375	0.5	0.009	3/6/2018	3	6	2018	4:32:52	16372	0.9	4	32	52	675	0.051513672	3.5030273	0.11889648	0.29785156	-0.88647461	5.3752441	0.59399414	0	0	0	0	0	0	0	0	0	0.94287109	0.057128906	1.0151367	-0.26269531	-0.35766602	0.39453125	0.009	39471.35	0	0	0.009
214	215	215	Category J	-0.023925781	0.70776367	-1.9558105	-0.10766602	0.060302734	0.43920898	0.5	0.009	3/6/2018	3	6	2018	4:32:53	16373	0	4	32	53	700	0.051513672	3.5030273	0.12768555	0.30053711	-0.8984375	6.6479492	1.1430664	0	0	0	0	0	0	0	0	0	0.95605469	0.043945313	1.6162109	-0.15161133	0.40698242	-1.0571289	0.009	39471.35	0	0	0.009
215	216	216	Category J	0.19189453	0.011962891	-0.25195313	-0.095947266	0.027587891	0.44287109	0.5	0.009	3/6/2018	3	6	2018	4:32:53	16373	0.1	4	32	53	700	0.051513672	3.5030273	0.12719727	0.29711914	-0.88647461	16.815918	0.69873047	0	0	0	0	0	0	0	0	0	0.94360352	0.056396484	0.98461914	0.064453125	-0.28515625	0.63452148	0.009	39471.35	0	0	0.009
216	217	217	Category J	0.19189453	0.55175781	-1.3798828	-0.072998047	0.000244141	0.44287109	0.51	0.009	3/6/2018	3	6	2018	4:32:53	16373	0.2	4	32	53	687	0.051513672	3.5030273	0.12768555	0.30078125	-0.89624023	8.0405273	0.54833984	0	0	0	0	0	0	0	0	0	0.95385742	0.046142578	0.79833984	0.063964844	0.25073242	-0.48339844	0.009	39471.35	0	0	0.009
217	218	218	Category J	0.14379883	0.16796875	-0.2878418	-0.070556641	0.080810547	0.44335938	0.51	0.009	3/6/2018	3	6	2018	4:32:53	16373	0.3	4	32	53	687	0.051513672	3.5030273	0.13354492	0.30615234	-0.90454102	3.9960938	0.63208008	0	0	0	0	0	0	0	0	0	0.96435547	0.035644531	0.76513672	0.010009766	-0.13818359	0.61669922	0.009	39471.35	0	0	0.009
218	219	219	Category J	-0.11987305	0.10791016	-0.6237793	-0.094482422	0.086914063	0.44189453	0.51	0.009	3/6/2018	3	6	2018	4:32:53	16373	0.4	4	32	53	663	0.051513672	3.5030273	0.13061523	0.30175781	-0.89501953	1.0649414	0.41699219	0	0	0	0	0	0	0	0	0	0.95336914	0.046630859	0.71557617	-0.25048828	-0.19384766	0.27124023	0.009	39471.35	0	0	0.009
219	220	220	Category J	0.3359375	0.23999023	-0.88793945	-0.11499023	0.092529297	0.4440918	0.51	0.009	3/6/2018	3	6	2018	4:32:53	16373	0.5	4	32	53	700	0.051513672	3.5030273	0.12646484	0.30419922	-0.90673828	1.9233398	0.21972656	0	0	0	0	0	0	0	0	0	0.96459961	0.035400391	0.29248047	0.20922852	-0.064208984	0.018798828	0.009	39471.35	0	0	0.009
220	221	221	Category J	0.059814453	0.27587891	-0.44384766	-0.038574219	0.015869141	0.45410156	0.51	0.009	3/6/2018	3	6	2018	4:32:53	16373	0.6	4	32	53	712	0.051513672	3.5030273	0.12768555	0.3046875	-0.90673828	3.8078613	0.46875	0	0	0	0	0	0	0	0	0	0.96508789	0.034912109	0.56005859	-0.067871094	-0.028808594	0.46289063	0.009	39471.35	0	0	0.009
221	222	222	Category J	0.21582031	0.41992188	-0.73193359	-0.026123047	0.025146484	0.45166016	0.51	0.009	3/6/2018	3	6	2018	4:32:53	16373	0.7	4	32	53	724	0.051513672	3.5030273	0.12353516	0.3034668	-0.91064453	11.545654	0.23217773	0	0	0	0	0	0	0	0	0	0.96777344	0.032226563	0.38696289	0.092041016	0.11621094	0.17871094	0.009	39471.35	0	0	0.009
222	223	223	Category J	-0.035888672	-0.047851563	-0.2277832	-0.038574219	0.098388672	0.44824219	0.51	0.009	3/6/2018	3	6	2018	4:32:53	16373	0.8	4	32	53	712	0.051513672	3.5030273	0.1237793	0.30297852	-0.90673828	6.3903809	0.78076172	0	0	0	0	0	0	0	0	0	0.96411133	0.035888672	1.1896973	-0.15966797	-0.35083008	0.67895508	0.009	39471.35	0	0	0.009
223	224	224	Category J	0.37182617	0.671875	-1.7399902	-0.10913086	0.079833984	0.43920898	0.51	0.009	3/6/2018	3	6	2018	4:32:53	16373	0.9	4	32	53	712	0.051513672	3.5030273	0.12207031	0.30419922	-0.90600586	9.3515625	0.94482422	0	0	0	0	0	0	0	0	0	0.96337891	0.036621094	1.4511719	0.24951172	0.36743164	-0.83374023	0.009	39471.35	0	0	0.009
224	225	225	Category J	-0.26391602	0.15576172	-0.21582031	-0.084228516	0.034912109	0.43701172	0.51	0.009	3/6/2018	3	6	2018	4:32:54	16374	0	4	32	54	736	0.051025391	3.4337402	0.12207031	0.30615234	-0.91918945	10.002441	0.81640625	0	0	0	0	0	0	0	0	0	0.9765625	0.0234375	1.2402344	-0.38598633	-0.15039063	0.70336914	0.009	39471.35	0	0	0.009
225	226	226	Category J	-0.17993164	0.10791016	-0.50390625	-0.20727539	0.073242188	0.40209961	0.51	0.009	3/6/2018	3	6	2018	4:32:54	16374	0.1	4	32	54	724	0.051025391	3.4337402	0.12329102	0.30810547	-0.9128418	15.596191	0.54711914	0	0	0	0	0	0	0	0	0	0.97143555	0.028564453	0.9128418	-0.30322266	-0.20019531	0.40893555	0.009	39471.35	0	0	0.009
226	227	227	Category J	0.73193359	0.6237793	-1.5	-0.079345703	0.053710938	0.44433594	0.52	0.009	3/6/2018	3	6	2018	4:32:54	16374	0.2	4	32	54	724	0.051025391	3.4337402	0.12158203	0.30566406	-0.91967773	17.885742	0.89990234	0	0	0	0	0	0	0	0	0	0.97680664	0.023193359	1.5083008	0.61010742	0.31787109	-0.58007813	0.009	39471.35	0	0	0.009
227	228	228	Category J	-0.21582031	-0.083984375	-0.15576172	-0.046142578	0.18212891	0.42749023	0.52	0.009	3/6/2018	3	6	2018	4:32:54	16374	0.3	4	32	54	687	0.051025391	3.4337402	0.11962891	0.30761719	-0.92456055	12.400879	0.92578125	0	0	0	0	0	0	0	0	0	0.98193359	0.018066406	1.4963379	-0.33544922	-0.39160156	0.76879883	0.009	39471.35	0	0	0.009
228	229	229	Category J	-0.26391602	0.37182617	-1.355957	-0.19824219	0.075683594	0.4074707	0.52	0.009	3/6/2018	3	6	2018	4:32:54	16374	0.4	4	32	54	663	0.051025391	3.4337402	0.11254883	0.30615234	-0.921875	15.417725	0.578125	0	0	0	0	0	0	0	0	0	0.97802734	0.021972656	0.87573242	-0.37646484	0.065429688	-0.43383789	0.009	39471.35	0	0	0.009
229	230	230	Category J	0.43188477	0.31176758	-0.86376953	-0.13549805	0.10424805	0.42578125	0.52	0.009	3/6/2018	3	6	2018	4:32:54	16374	0.5	4	32	54	626	0.051025391	3.4337402	0.11230469	0.30737305	-0.91674805	12.101074	0.32373047	0	0	0	0	0	0	0	0	0	0.97338867	0.026611328	0.37646484	0.31933594	0.004150391	0.052978516	0.009	39471.35	0	0	0.009
230	231	231	Category J	-0.10791016	0.059814453	-0.20385742	-0.073974609	0.073242188	0.43896484	0.52	0.009	3/6/2018	3	6	2018	4:32:54	16374	0.6	4	32	54	650	0.051025391	3.4337402	0.11450195	0.30810547	-0.91992188	10.377686	0.79003906	0	0	0	0	0	0	0	0	0	0.97705078	0.022949219	1.1870117	-0.22241211	-0.24829102	0.71606445	0.009	39471.35	0	0	0.009
231	232	232	Category J	0.071777344	0.671875	-2.1359863	-0.08984375	0.029052734	0.45019531	0.52	0.009	3/6/2018	3	6	2018	4:32:54	16374	0.7	4	32	54	700	0.051025391	3.4337402	0.11743164	0.31323242	-0.92504883	9.9782715	1.2634277	0	0	0	0	0	0	0	0	0	0.98388672	0.016113281	1.6149902	-0.045654297	0.35839844	-1.2106934	0.009	39471.35	0	0	0.009
232	233	233	Category J	0.58789063	0.52783203	-0.45581055	-0.024902344	0.099853516	0.44775391	0.52	0.009	3/6/2018	3	6	2018	4:32:54	16374	0.8	4	32	54	712	0.051025391	3.4337402	0.12036133	0.3112793	-0.91967773	2.8303223	0.69287109	0	0	0	0	0	0	0	0	0	0.97827148	0.021728516	1.1474609	0.46728516	0.21630859	0.46386719	0.009	39471.35	0	0	0.009
233	234	234	Category J	-0.23999023	0.25195313	-1.0917969	-0.022216797	0.14038086	0.45556641	0.52	0.009	3/6/2018	3	6	2018	4:32:54	16374	0.9	4	32	54	737	0.051025391	3.4337402	0.12158203	0.31518555	-0.92773438	6.0744629	0.40185547	0	0	0	0	0	0	0	0	0	0.98754883	0.012451172	0.58862305	-0.36157227	-0.063232422	-0.16381836	0.009	39471.35	0	0	0.009
234	235	235	Category J	0.31176758	0.83984375	-1.7399902	-0.099609375	0.11035156	0.43774414	0.52	0.009	3/6/2018	3	6	2018	4:32:55	16375	0	4	32	55	712	0.051025391	3.4337402	0.12207031	0.31591797	-0.92602539	0.48535156	0.98608398	0	0	0	0	0	0	0	0	0	0.98608398	0.013916016	1.5270996	0.18945313	0.52368164	-0.8137207	0.009	39471.35	0	0	0.009
235	236	236	Category J	-0.29980469	0.15576172	-0.17993164	-0.008544922	0.090576172	0.44995117	0.52	0.009	3/6/2018	3	6	2018	4:32:55	16375	0.1	4	32	55	687	0.051025391	3.4337402	0.12036133	0.31713867	-0.92236328	5.2365723	0.8684082	0	0	0	0	0	0	0	0	0	0.98291016	0.017089844	1.3244629	-0.42016602	-0.16137695	0.74243164	0.009	39471.35	0	0	0.009
236	237	237	Category J	-0.16796875	0.35986328	-0.79199219	-0.12402344	0.11621094	0.4284668	0.53	0.009	3/6/2018	3	6	2018	4:32:55	16375	0.2	4	32	55	712	0.051025391	3.4337402	0.12231445	0.31665039	-0.92285156	17.527832	0.3215332	0	0	0	0	0	0	0	0	0	0.98339844	0.016601563	0.46459961	-0.2902832	0.04296875	0.13085938	0.009	39471.35	0	0	0.009
237	238	238	Category J	0.671875	0.49194336	-1.0439453	-0.005859375	0.086425781	0.44189453	0.53	0.009	3/6/2018	3	6	2018	4:32:55	16375	0.3	4	32	55	736	0.051025391	3.4337402	0.12084961	0.31616211	-0.91992188	18.292725	0.59130859	0	0	0	0	0	0	0	0	0	0.98046875	0.01953125	0.8503418	0.55078125	0.17553711	-0.1237793	0.009	39471.35	0	0	0.009
238	239	239	Category J	-0.10791016	0.14379883	-0.23999023	0.069580078	0.16455078	0.42797852	0.53	0.009	3/6/2018	3	6	2018	4:32:55	16375	0.4	4	32	55	773	0.051025391	3.4337402	0.1237793	0.32202148	-0.92041016	18.697021	0.74072266	0	0	0	0	0	0	0	0	0	0.9831543	0.016845703	1.0905762	-0.23168945	-0.17822266	0.68041992	0.009	39471.35	0	0	0.009
239	240	240	Category J	0.071777344	0.73193359	-1.6799316	-0.086181641	0.12060547	0.43457031	0.53	0.009	3/6/2018	3	6	2018	4:32:55	16375	0.5	4	32	55	773	0.051025391	3.4337402	0.11767578	0.32446289	-0.91650391	17.599854	0.86645508	0	0	0	0	0	0	0	0	0	0.97924805	0.020751953	1.2167969	-0.045898438	0.40722656	-0.76318359	0.009	39471.35	0	0	0.009
240	241	241	Category J	0.46777344	0.047851563	-0.47998047	-0.036132813	0.057617188	0.44970703	0.53	0.009	3/6/2018	3	6	2018	4:32:55	16375	0.6	4	32	55	737	0.051025391	3.4337402	0.12036133	0.32324219	-0.92016602	24.782227	0.62475586	0	0	0	0	0	0	0	0	0	0.98266602	0.017333984	1.0629883	0.34716797	-0.27539063	0.44018555	0.009	39471.35	0	0	0.009
241	242	242	Category J	-0.11987305	0.44384766	-0.93579102	-0.065673828	0.083251953	0.43041992	0.53	0.009	3/6/2018	3	6	2018	4:32:55	16375	0.7	4	32	55	724	0.051025391	3.4337402	0.11914063	0.32519531	-0.9152832	24.693359	0.26757813	0	0	0	0	0	0	0	0	0	0.97875977	0.021240234	0.37792969	-0.23901367	0.1184082	-0.020263672	0.009	39471.35	0	0	0.009
242	243	243	Category J	0.46777344	0.44384766	-1.7519531	-0.004638672	0.052001953	0.4362793	0.53	0.009	3/6/2018	3	6	2018	4:32:55	16375	0.8	4	32	55	700	0.051025391	3.4337402	0.11450195	0.32250977	-0.91430664	8.2937012	0.91674805	0	0	0	0	0	0	0	0	0	0.97631836	0.023681641	1.3117676	0.35302734	0.12109375	-0.83740234	0.009	39471.35	0	0	0.009
243	244	244	Category J	-0.25195313	0.10791016	-0.19189453	0.069580078	0.11621094	0.45141602	0.53	0.009	3/6/2018	3	6	2018	4:32:55	16375	0.9	4	32	55	687	0.051025391	3.4337402	0.11523438	0.33032227	-0.93286133	13.770508	0.85644531	0	0	0	0	0	0	0	0	0	0.99633789	0.003662109	1.3308105	-0.3671875	-0.22241211	0.7409668	0.009	39471.35	0	0	0.009
244	245	245	Category J	0	0.19189453	-1.0678711	-0.091064453	0.067626953	0.44067383	0.53	0.009	3/6/2018	3	6	2018	4:32:56	16376	0	4	32	56	675	0.051025391	3.4337402	0.12011719	0.32226563	-0.9206543	23.758057	0.23022461	0	0	0	0	0	0	0	0	0	0.98291016	0.017089844	0.39746094	-0.12011719	-0.13037109	-0.14697266	0.009	39471.35	0	0	0.009
245	246	246	Category J	0.63598633	0.34790039	-0.98388672	-0.034179688	0.074951172	0.44799805	0.53	0.009	3/6/2018	3	6	2018	4:32:56	16376	0.1	4	32	56	663	0.051025391	3.4337402	0.11987305	0.32446289	-0.9230957	13.789551	0.52001953	0	0	0	0	0	0	0	0	0	0.98583984	0.014160156	0.59985352	0.51586914	0.023193359	-0.060546875	0.009	39471.35	0	0	0.009
246	247	247	Category J	-0.14379883	0.095947266	-0.16796875	0.051025391	0.020996094	0.4453125	0.54	0.009	3/6/2018	3	6	2018	4:32:56	16376	0.2	4	32	56	638	0.051025391	3.4337402	0.11816406	0.32763672	-0.94116211	12.675537	0.84863281	0	0	0	0	0	0	0	0	0	1.003418	0.003417969	1.2668457	-0.26196289	-0.23168945	0.77319336	0.009	39471.35	0	0	0.009
247	248	248	Category J	0.10791016	0.53979492	-1.7878418	-0.043701172	0.01171875	0.45581055	0.54	0.009	3/6/2018	3	6	2018	4:32:56	16376	0.3	4	32	56	650	0.051025391	3.4337402	0.11767578	0.32739258	-0.92333984	17.406494	0.89013672	0	0	0	0	0	0	0	0	0	0.98681641	0.013183594	1.0866699	-0.009765625	0.2121582	-0.86425781	0.009	39471.35	0	0	0.009
248	249	249	Category J	0.49194336	0.32397461	-0.35986328	0.016601563	0.067626953	0.44921875	0.54	0.009	3/6/2018	3	6	2018	4:32:56	16376	0.4	4	32	56	663	0.051025391	3.4337402	0.11352539	0.32592773	-0.92724609	16.3479	0.68188477	0	0	0	0	0	0	0	0	0	0.98950195	0.010498047	0.94775391	0.37817383	-0.001953125	0.56738281	0.009	39471.35	0	0	0.009
249	250	250	Category J	-0.15576172	0.10791016	-0.58789063	-0.069091797	0.049804688	0.44165039	0.54	0.009	3/6/2018	3	6	2018	4:32:56	16376	0.5	4	32	56	663	0.051025391	3.4337402	0.11157227	0.3293457	-0.93066406	6.0097656	0.48779297	0	0	0	0	0	0	0	0	0	0.9934082	0.006591797	0.83154297	-0.26733398	-0.22143555	0.34277344	0.009	39471.35	0	0	0.009
250	251	251	Category J	0.083984375	0.77978516	-1.9199219	-0.043212891	0.0625	0.44946289	0.54	0.009	3/6/2018	3	6	2018	4:32:56	16376	0.6	4	32	56	663	0.051025391	3.4337402	0.10864258	0.32080078	-0.91772461	10.847656	1.1022949	0	0	0	0	0	0	0	0	0	0.97827148	0.021728516	1.4855957	-0.024658203	0.45874023	-1.0019531	0.009	39471.35	0	0	0.009
251	252	252	Category J	0	0.083984375	-0.20385742	0.036132813	0.031494141	0.45117188	0.54	0.009	3/6/2018	3	6	2018	4:32:56	16376	0.7	4	32	56	638	0.051025391	3.4337402	0.10986328	0.32299805	-0.92456055	5.0114746	0.76708984	0	0	0	0	0	0	0	0	0	0.9855957	0.014404297	1.0698242	-0.10986328	-0.23901367	0.72070313	0.009	39471.35	0	0	0.009
252	253	253	Category J	-0.13183594	0.25195313	-0.61181641	-0.077148438	0.035644531	0.43945313	0.54	0.009	3/6/2018	3	6	2018	4:32:56	16376	0.8	4	32	56	650	0.051025391	3.4337402	0.11303711	0.32250977	-0.90551758	5.6550293	0.38891602	0	0	0	0	0	0	0	0	0	0.96777344	0.032226563	0.609375	-0.24487305	-0.070556641	0.29370117	0.009	39471.35	0	0	0.009
253	254	254	Category J	0.64794922	0.32397461	-1.1398926	-0.0078125	0.03515625	0.45019531	0.54	0.009	3/6/2018	3	6	2018	4:32:56	16376	0.9	4	32	56	675	0.051025391	3.4337402	0.099853516	0.32128906	-0.91210938	7.6513672	0.59326172	0	0	0	0	0	0	0	0	0	0.97241211	0.027587891	0.77807617	0.54785156	0.002441406	-0.22753906	0.009	39471.35	0	0	0.009
254	255	255	Category J	-0.13183594	0.059814453	-0.31176758	0.037353516	0.090576172	0.44311523	0.54	0.009	3/6/2018	3	6	2018	4:32:57	16377	0	4	32	57	700	0.051025391	3.4337402	0.10083008	0.32788086	-0.92431641	7.5473633	0.70800781	0	0	0	0	0	0	0	0	0	0.98583984	0.014160156	1.1135254	-0.23266602	-0.26806641	0.61254883	0.009	39471.35	0	0	0.009
255	256	256	Category J	0.071777344	0.95996094	-2.0397949	-0.10571289	0.053222656	0.44799805	0.54	0.009	3/6/2018	3	6	2018	4:32:57	16377	0.1	4	32	57	737	0.051025391	3.4337402	0.10302734	0.31860352	-0.90698242	0.51660156	1.302002	0	0	0	0	0	0	0	0	0	0.96679688	0.033203125	1.8051758	-0.03125	0.64111328	-1.1325684	0.009	39471.35	0	0	0.009
256	257	257	Category J	0.55175781	0.40795898	-0.94799805	-0.080078125	0.054199219	0.4465332	0.55	0.009	3/6/2018	3	6	2018	4:32:57	16377	0.2	4	32	57	724	0.051025391	3.4337402	0.099365234	0.32250977	-0.92089844	1.9206543	0.4609375	0	0	0	0	0	0	0	0	0	0.98095703	0.019042969	0.56445313	0.45214844	0.085205078	-0.026855469	0.009	39471.35	0	0	0.009
257	258	258	Category J	-0.13183594	0.15576172	-0.45581055	-0.073242188	0.050537109	0.43359375	0.55	0.009	3/6/2018	3	6	2018	4:32:57	16377	0.3	4	32	57	712	0.051025391	3.4337402	0.098144531	0.31884766	-0.91723633	10.88208	0.54101563	0	0	0	0	0	0	0	0	0	0.97607422	0.023925781	0.85498047	-0.22998047	-0.16308594	0.46142578	0.009	39471.35	0	0	0.009
258	259	259	Category J	0.035888672	0.56396484	-2.0039063	-0.056884766	0.025878906	0.45263672	0.55	0.009	3/6/2018	3	6	2018	4:32:57	16377	0.4	4	32	57	712	0.051025391	3.4337402	0.099121094	0.31982422	-0.92333984	26.487061	1.109375	0	0	0	0	0	0	0	0	0	0.98242188	0.017578125	1.3876953	-0.063232422	0.24389648	-1.0803223	0.009	39471.35	0	0	0.009
259	260	260	Category J	0.023925781	0.17993164	-0.14379883	0.017089844	0.10400391	0.43261719	0.55	0.009	3/6/2018	3	6	2018	4:32:57	16377	0.5	4	32	57	724	0.051025391	3.4337402	0.1015625	0.32177734	-0.92431641	20.557617	0.79711914	0	0	0	0	0	0	0	0	0	0.98388672	0.016113281	1	-0.077636719	-0.1418457	0.78051758	0.009	39471.35	0	0	0.009
260	261	261	Category J	-0.26391602	0.047851563	-1.2719727	-0.13720703	0.067626953	0.43115234	0.55	0.009	3/6/2018	3	6	2018	4:32:57	16377	0.6	4	32	57	737	0.051025391	3.4337402	0.099365234	0.32299805	-0.9284668	12.309082	0.57055664	0	0	0	0	0	0	0	0	0	0.98803711	0.011962891	0.98193359	-0.36328125	-0.27514648	-0.34326172	0.009	39471.35	0	0	0.009
261	262	262	Category J	0.38378906	0.671875	-1.4638672	-0.072509766	0.097900391	0.43920898	0.55	0.009	3/6/2018	3	6	2018	4:32:57	16377	0.7	4	32	57	724	0.051025391	3.4337402	0.1015625	0.32348633	-0.93359375	22.629395	0.6940918	0	0	0	0	0	0	0	0	0	0.9934082	0.006591797	1.1604004	0.28198242	0.34814453	-0.5300293	0.009	39471.35	0	0	0.009
262	263	263	Category J	-0.16796875	0.13183594	-0.15576172	-0.005615234	0.075927734	0.44287109	0.55	0.009	3/6/2018	3	6	2018	4:32:57	16377	0.8	4	32	57	712	0.051269531	3.4853027	0.10058594	0.32299805	-0.93408203	18.02002	0.84521484	0	0	0	0	0	0	0	0	0	0.9934082	0.006591797	1.2382813	-0.26855469	-0.19116211	0.77832031	0.009	39471.35	0	0	0.009
263	264	264	Category J	0.047851563	0.51586914	-1.907959	-0.051025391	0.059814453	0.44946289	0.55	0.009	3/6/2018	3	6	2018	4:32:57	16377	0.9	4	32	57	675	0.051269531	3.4853027	0.10107422	0.32861328	-0.94140625	5.9892578	0.9855957	0	0	0	0	0	0	0	0	0	1.0024414	0.002441406	1.2067871	-0.053222656	0.18701172	-0.96630859	0.009	39471.35	0	0	0.009
264	265	265	Category J	0.671875	0.40795898	-0.59985352	0.004150391	0.12280273	0.4387207	0.55	0.009	3/6/2018	3	6	2018	4:32:58	16378	0	4	32	58	650	0.051269531	3.4853027	0.097167969	0.32519531	-0.92871094	4.020752	0.66723633	0	0	0	0	0	0	0	0	0	0.98876953	0.011230469	0.98632813	0.57446289	0.082519531	0.32885742	0.009	39471.35	0	0	0.009
265	266	266	Category J	-0.25195313	0.035888672	-0.65991211	-0.036865234	0.13427734	0.44213867	0.56	0.009	3/6/2018	3	6	2018	4:32:58	16378	0.1	4	32	58	662	0.051269531	3.4853027	0.10253906	0.32910156	-0.93481445	6.3171387	0.53588867	0	0	0	0	0	0	0	0	0	0.99633789	0.003662109	0.92285156	-0.35449219	-0.29321289	0.27490234	0.009	39471.35	0	0	0.009
266	267	267	Category J	0.035888672	0.93579102	-2.1479492	-0.046142578	0.10839844	0.44921875	0.56	0.009	3/6/2018	3	6	2018	4:32:58	16378	0.2	4	32	58	699	0.051269531	3.4853027	0.10668945	0.33032227	-0.94165039	13.325195	1.3513184	0	0	0	0	0	0	0	0	0	1.0036621	0.003662109	1.8823242	-0.070800781	0.60522461	-1.2060547	0.009	39471.35	0	0	0.009
267	268	268	Category J	-0.095947266	0.023925781	-0.29980469	0.017333984	0.099609375	0.43969727	0.56	0.009	3/6/2018	3	6	2018	4:32:58	16378	0.3	4	32	58	699	0.051269531	3.4853027	0.098144531	0.32470703	-0.93481445	4.2375488	0.72900391	0	0	0	0	0	0	0	0	0	0.99462891	0.005371094	1.130127	-0.1940918	-0.30078125	0.63500977	0.009	39471.35	0	0	0.009
268	269	269	Category J	-0.15576172	0.19189453	-0.11987305	-0.087890625	0.12646484	0.42944336	0.56	0.009	3/6/2018	3	6	2018	4:32:58	16378	0.4	4	32	58	687	0.051269531	3.4853027	0.10131836	0.3293457	-0.94287109	8.9526367	0.87329102	0	0	0	0	0	0	0	0	0	1.0039063	0.00390625	1.2177734	-0.25708008	-0.13745117	0.82299805	0.009	39471.35	0	0	0.009
269	270	270	Category J	0.2277832	0.45581055	-1.9919434	-0.000244141	0.067138672	0.44165039	0.56	0.009	3/6/2018	3	6	2018	4:32:58	16378	0.5	4	32	58	675	0.051269531	3.4853027	0.10473633	0.32739258	-0.93676758	9.609375	1.0698242	0	0	0	0	0	0	0	0	0	0.99780273	0.002197266	1.3061523	0.12280273	0.12817383	-1.0549316	0.009	39471.35	0	0	0.009
270	271	271	Category J	0.50390625	0.52783203	-0.52783203	0.10546875	0.12524414	0.42407227	0.56	0.009	3/6/2018	3	6	2018	4:32:58	16378	0.6	4	32	58	663	0.051269531	3.4853027	0.1015625	0.32666016	-0.93554688	17.525391	0.60693359	0	0	0	0	0	0	0	0	0	0.99609375	0.00390625	1.0109863	0.40209961	0.20092773	0.40771484	0.009	39471.35	0	0	0.009
271	272	272	Category J	0.14379883	0.2277832	-1.3317871	-0.019287109	0.12915039	0.42504883	0.56	0.009	3/6/2018	3	6	2018	4:32:58	16378	0.7	4	32	58	687	0.051269531	3.4853027	0.10375977	0.32836914	-0.94506836	26.879395	0.40136719	0	0	0	0	0	0	0	0	0	1.0058594	0.005859375	0.52709961	0.039794922	-0.10058594	-0.38647461	0.009	39471.35	0	0	0.009
272	273	273	Category J	0.43188477	0.51586914	-1.355957	-0.013183594	0.11181641	0.43896484	0.56	0.009	3/6/2018	3	6	2018	4:32:58	16378	0.8	4	32	58	724	0.051269531	3.4853027	0.10351563	0.32324219	-0.93017578	22.304932	0.57080078	0	0	0	0	0	0	0	0	0	0.99023438	0.009765625	0.94628906	0.328125	0.19238281	-0.42553711	0.009	39471.35	0	0	0.009
273	274	274	Category J	-0.15576172	0.11987305	-0.095947266	0.008544922	0.084228516	0.45336914	0.56	0.009	3/6/2018	3	6	2018	4:32:58	16378	0.9	4	32	58	749	0.051269531	3.4853027	0.095947266	0.32055664	-0.93505859	21.161133	0.89868164	0	0	0	0	0	0	0	0	0	0.99316406	0.006835938	1.291748	-0.25170898	-0.20068359	0.83911133	0.009	39471.35	0	0	0.009
274	275	275	Category J	-0.17993164	0.25195313	-1.2119141	-0.018798828	0.037353516	0.45581055	0.56	0.009	3/6/2018	3	6	2018	4:32:59	16379	0	4	32	59	737	0.051269531	3.4853027	0.098632813	0.32006836	-0.9309082	18.883789	0.40136719	0	0	0	0	0	0	0	0	0	0.98950195	0.010498047	0.62744141	-0.27856445	-0.068115234	-0.28076172	0.009	39471.35	0	0	0.009
275	276	276	Category J	0.671875	0.37182617	-0.80395508	0.061035156	0.056640625	0.44018555	0.56	0.009	3/6/2018	3	6	2018	4:32:59	16379	0.1	4	32	59	761	0.051269531	3.4853027	0.093994141	0.31152344	-0.92260742	13.979248	0.59277344	0	0	0	0	0	0	0	0	0	0.97827148	0.021728516	0.7565918	0.57763672	0.060058594	0.11865234	0.009	39471.35	0	0	0.009
276	277	277	Category J	-0.14379883	0.059814453	-0.51586914	0.033447266	0.092529297	0.45703125	0.57	0.009	3/6/2018	3	6	2018	4:32:59	16379	0.2	4	32	59	724	0.051269531	3.4853027	0.096679688	0.31298828	-0.93066406	17.080322	0.54223633	0	0	0	0	0	0	0	0	0	0.98657227	0.013427734	0.90869141	-0.24047852	-0.25317383	0.41479492	0.009	39471.35	0	0	0.009
277	278	278	Category J	0.14379883	0.77978516	-1.8718262	-0.017822266	0.074951172	0.44042969	0.57	0.009	3/6/2018	3	6	2018	4:32:59	16379	0.3	4	32	59	650	0.051269531	3.4853027	0.096435547	0.3112793	-0.93212891	10.169434	1.0507813	0	0	0	0	0	0	0	0	0	0.98754883	0.012451172	1.4550781	0.047119141	0.46826172	-0.93945313	0.009	39471.35	0	0	0.009
278	279	279	Category J	-0.059814453	0.095947266	-0.21582031	0.021484375	0.0703125	0.44335938	0.57	0.009	3/6/2018	3	6	2018	4:32:59	16379	0.4	4	32	59	650	0.051269531	3.4853027	0.086425781	0.30981445	-0.93066406	18.345947	0.76049805	0	0	0	0	0	0	0	0	0	0.98461914	0.015380859	1.0751953	-0.14624023	-0.21386719	0.71484375	0.009	39471.35	0	0	0.009
279	280	280	Category J	-0.023925781	0.32397461	-1.0559082	-0.030761719	0.081542969	0.44726563	0.57	0.009	3/6/2018	3	6	2018	4:32:59	16379	0.5	4	32	59	577	0.051269531	3.4853027	0.083984375	0.31176758	-0.9387207	17.284424	0.15966797	0	0	0	0	0	0	0	0	0	0.99267578	0.007324219	0.23730469	-0.10791016	0.011962891	-0.11694336	0.009	39471.35	0	0	0.009
280	281	281	Category J	0.6237793	0.47998047	-0.93579102	0.048583984	0.048583984	0.44482422	0.57	0.009	3/6/2018	3	6	2018	4:32:59	16379	0.6	4	32	59	601	0.051269531	3.4853027	0.083496094	0.30566406	-0.92749023	3.5378418	0.56738281	0	0	0	0	0	0	0	0	0	0.98022461	0.019775391	0.72241211	0.54003906	0.17407227	-0.008056641	0.009	39471.35	0	0	0.009
281	282	282	Category J	-0.25195313	0.047851563	-0.20385742	0.089355469	0.12670898	0.43066406	0.57	0.009	3/6/2018	3	6	2018	4:32:59	16379	0.7	4	32	59	663	0.051269531	3.4853027	0.075683594	0.30859375	-0.93359375	3.4284668	0.84155273	0	0	0	0	0	0	0	0	0	0.98632813	0.013671875	1.3186035	-0.32763672	-0.26074219	0.72973633	0.009	39471.35	0	0	0.009
282	283	283	Category J	0.023925781	0.89990234	-2.1479492	-0.053710938	0.089111328	0.44384766	0.57	0.009	3/6/2018	3	6	2018	4:32:59	16379	0.8	4	32	59	687	0.051269531	3.4853027	0.077636719	0.30541992	-0.92993164	7.8786621	1.3562012	0	0	0	0	0	0	0	0	0	0.98193359	0.018066406	1.8659668	-0.053710938	0.59423828	-1.2177734	0.009	39471.35	0	0	0.009
283	284	284	Category J	0.64794922	0.2277832	-0.83984375	0.007568359	0.086914063	0.45214844	0.57	0.009	3/6/2018	3	6	2018	4:32:59	16379	0.9	4	32	59	724	0.051269531	3.4853027	0.070800781	0.30224609	-0.91772461	4.4558105	0.58691406	0	0	0	0	0	0	0	0	0	0.96899414	0.031005859	0.72949219	0.5769043	-0.074462891	0.077880859	0.009	39471.35	0	0	0.009
284	285	285	Category J	-0.035888672	0.2277832	-0.52783203	0.03125	0.099365234	0.44921875	0.57	0.009	3/6/2018	3	6	2018	4:33:00	16380	0	4	33	0	749	0.051269531	3.4853027	0.072998047	0.30493164	-0.92700195	0.67797852	0.42089844	0	0	0	0	0	0	0	0	0	0.97851563	0.021484375	0.58544922	-0.10888672	-0.077148438	0.39916992	0.009	39471.35	0	0	0.009
285	286	286	Category J	-0.14379883	0.40795898	-1.8479004	0.033447266	0.072509766	0.4387207	0.57	0.009	3/6/2018	3	6	2018	4:33:00	16380	0.1	4	33	0	749	0.051269531	3.4853027	0.072509766	0.30419922	-0.92480469	5.0507813	0.95361328	0	0	0	0	0	0	0	0	0	0.97631836	0.023681641	1.2429199	-0.21630859	0.10351563	-0.92285156	0.009	39471.35	0	0	0.009
286	287	287	Category J	0.38378906	0.32397461	-0.14379883	0.10229492	0.080078125	0.4284668	0.58	0.009	3/6/2018	3	6	2018	4:33:00	16380	0.2	4	33	0	724	0.051269531	3.4853027	0.063964844	0.30200195	-0.92260742	10.447754	0.84228516	0	0	0	0	0	0	0	0	0	0.97290039	0.027099609	1.1206055	0.31958008	0.021728516	0.77880859	0.009	39471.35	0	0	0.009
287	288	288	Category J	-0.17993164	0.071777344	-0.671875	0.071044922	0.10424805	0.43676758	0.58	0.009	3/6/2018	3	6	2018	4:33:00	16380	0.3	4	33	0	749	0.051269531	3.4853027	0.064208984	0.30371094	-0.93334961	16.446045	0.42651367	0	0	0	0	0	0	0	0	0	0.98364258	0.016357422	0.73779297	-0.24414063	-0.23193359	0.26147461	0.009	39471.35	0	0	0.009
288	289	289	Category J	-0.011962891	0.61181641	-1.3918457	0.035888672	0.057617188	0.4597168	0.58	0.009	3/6/2018	3	6	2018	4:33:00	16380	0.4	4	33	0	737	0.051269531	3.4853027	0.063964844	0.29882813	-0.92114258	10.319092	0.57006836	0	0	0	0	0	0	0	0	0	0.97045898	0.029541016	0.859375	-0.075927734	0.31274414	-0.47045898	0.009	39471.35	0	0	0.009
289	290	290	Category J	0.34790039	-0.095947266	-0.52783203	0.078613281	0.082519531	0.43774414	0.58	0.009	3/6/2018	3	6	2018	4:33:00	16380	0.5	4	33	0	737	0.051269531	3.4853027	0.057373047	0.29907227	-0.92944336	17.112061	0.63378906	0	0	0	0	0	0	0	0	0	0.97802734	0.021972656	1.0869141	0.2902832	-0.39501953	0.40161133	0.009	39471.35	0	0	0.009
290	291	291	Category J	0.023925781	0.2277832	-0.68383789	0.065917969	0.049316406	0.453125	0.58	0.009	3/6/2018	3	6	2018	4:33:00	16380	0.6	4	33	0	749	0.051269531	3.4853027	0.059326172	0.29931641	-0.93212891	27.714844	0.26098633	0	0	0	0	0	0	0	0	0	0.98095703	0.019042969	0.35546875	-0.035400391	-0.071533203	0.24829102	0.009	39471.35	0	0	0.009
291	292	292	Category J	0.23999023	0.2277832	-0.58789063	0.14599609	0.056152344	0.42700195	0.58	0.009	3/6/2018	3	6	2018	4:33:00	16380	0.7	4	33	0	737	0.051269531	3.4853027	0.057128906	0.29370117	-0.9230957	23.388672	0.38720703	0	0	0	0	0	0	0	0	0	0.97021484	0.029785156	0.58374023	0.18261719	-0.065917969	0.33520508	0.009	39471.35	0	0	0.009
292	293	293	Category J	-0.17993164	0.17993164	-1.5959473	0.15991211	0.089355469	0.42089844	0.58	0.009	3/6/2018	3	6	2018	4:33:00	16380	0.8	4	33	0	737	0.051269531	3.4853027	0.057617188	0.29760742	-0.93237305	22.566895	0.71435547	0	0	0	0	0	0	0	0	0	0.98046875	0.01953125	1.0185547	-0.23754883	-0.11767578	-0.66333008	0.009	39471.35	0	0	0.009
293	294	294	Category J	-0.059814453	0.46777344	-1.4519043	0.16821289	0.081298828	0.42407227	0.58	0.009	3/6/2018	3	6	2018	4:33:00	16380	0.9	4	33	0	700	0.051269531	3.4853027	0.058837891	0.2956543	-0.93457031	22.441162	0.55786133	0	0	0	0	0	0	0	0	0	0.98193359	0.018066406	0.80786133	-0.11865234	0.171875	-0.51708984	0.009	39471.35	0	0	0.009
294	295	295	Category J	0.14379883	-0.047851563	-0.57592773	0.19287109	0.039794922	0.41821289	0.58	0.009	3/6/2018	3	6	2018	4:33:01	16381	0	4	33	1	675	0.051269531	3.4853027	0.050292969	0.29541016	-0.93041992	19.916016	0.50244141	0	0	0	0	0	0	0	0	0	0.97753906	0.022460938	0.79125977	0.093261719	-0.34326172	0.35449219	0.009	39471.35	0	0	0.009
295	296	296	Category J	-0.095947266	0.3359375	-1.3679199	0.14746094	0.011474609	0.43237305	0.58	0.009	3/6/2018	3	6	2018	4:33:01	16381	0.1	4	33	1	675	0.051269531	3.4853027	0.052978516	0.29907227	-0.9387207	21.075439	0.45556641	0	0	0	0	0	0	0	0	0	0.98657227	0.013427734	0.61474609	-0.14892578	0.036621094	-0.42895508	0.009	39471.35	0	0	0.009
296	297	297	Category J	0.10791016	0.25195313	-1.0917969	0.078613281	0.033447266	0.43994141	0.59	0.009	3/6/2018	3	6	2018	4:33:01	16381	0.2	4	33	1	663	0.051269531	3.4853027	0.0546875	0.29150391	-0.92456055	20.060059	0.1796875	0	0	0	0	0	0	0	0	0	0.97119141	0.028808594	0.25976563	0.052978516	-0.039550781	-0.16699219	0.009	39471.35	0	0	0.009
297	298	298	Category E	0.21582031	0.23999023	-0.77978516	0.010009766	0.033691406	0.45361328	0.59	0.009	3/6/2018	3	6	2018	4:33:01	16381	0.8	4	33	1	737	0.051757813	3.4417969	0.046386719	0.28979492	-0.921875	21.025879	0.2265625	0	0	0	0	0	0	0	0	0	0.9675293	0.032470703	0.36108398	0.16918945	-0.049804688	0.14208984	0.009	39471.35	0	0	0.009
298	299	299	Category E	0.071777344	0.26391602	-0.68383789	0.060058594	0.048339844	0.44775391	0.59	0.009	3/6/2018	3	6	2018	4:33:01	16381	0.9	4	33	1	712	0.051757813	3.4417969	0.050048828	0.29150391	-0.92358398	19.71167	0.24243164	0	0	0	0	0	0	0	0	0	0.9699707	0.030029297	0.2890625	0.021484375	-0.027587891	0.23974609	0.009	39471.35	0	0	0.009
299	300	300	Category E	0.15576172	0.34790039	-1.223877	0.080078125	0.057617188	0.44848633	0.59	0.009	3/6/2018	3	6	2018	4:33:02	16382	0	4	33	2	712	0.051757813	3.4417969	0.051513672	0.28735352	-0.91235352	13.032715	0.33374023	0	0	0	0	0	0	0	0	0	0.95800781	0.041992188	0.47583008	0.10400391	0.060302734	-0.3112793	0.009	39471.35	0	0	0.009
300	301	301	Category E	0.23999023	0.31176758	-0.86376953	0.12255859	0.010498047	0.44189453	0	0.009	3/6/2018	3	6	2018	4:33:02	16382	0.1	4	33	2	712	0.051757813	3.4417969	0.054199219	0.28930664	-0.9230957	9.9472656	0.19604492	0	0	0	0	0	0	0	0	0	0.96875	0.03125	0.26733398	0.18554688	0.022216797	0.059326172	0.009	39471.35	0	0	0.009
301	302	302	Category E	0.13183594	0.38378906	-0.76782227	0.16430664	-0.001953125	0.42773438	0	0.009	3/6/2018	3	6	2018	4:33:02	16382	0.2	4	33	2	712	0.051757813	3.4417969	0.057373047	0.29174805	-0.91821289	8.9824219	0.19116211	0	0	0	0	0	0	0	0	0	0.96508789	0.034912109	0.31665039	0.07421875	0.091796875	0.15039063	0.009	39471.35	0	0	0.009
302	303	303	Category E	0.011962891	0.40795898	-0.81591797	0.13818359	-0.026611328	0.43652344	0	0.009	3/6/2018	3	6	2018	4:33:02	16382	0.3	4	33	2	737	0.051757813	3.4417969	0.052490234	0.28637695	-0.90869141	3.7700195	0.15820313	0	0	0	0	0	0	0	0	0	0.9543457	0.045654297	0.25512695	-0.040527344	0.12133789	0.092773438	0.009	39471.35	0	0	0.009
303	304	304	Category E	0.047851563	0.38378906	-0.7199707	0.11401367	-0.030273438	0.43994141	0	0.009	3/6/2018	3	6	2018	4:33:02	16382	0.4	4	33	2	712	0.051757813	3.4417969	0.055419922	0.28710938	-0.91870117	7.0258789	0.22119141	0	0	0	0	0	0	0	0	0	0.96411133	0.035888672	0.30322266	-0.007568359	0.096435547	0.19873047	0.009	39471.35	0	0	0.009
304	305	305	Category E	0.16796875	0.47998047	-0.70776367	0.14111328	-0.071044922	0.4440918	0	0.009	3/6/2018	3	6	2018	4:33:02	16382	0.5	4	33	2	736	0.051757813	3.4417969	0.056152344	0.28564453	-0.90917969	18.109131	0.30102539	0	0	0	0	0	0	0	0	0	0.95458984	0.045410156	0.50708008	0.11157227	0.1940918	0.20141602	0.009	39471.35	0	0	0.009
305	306	306	Category E	0.15576172	0.19189453	-1.0439453	0.16186523	-0.082275391	0.42919922	0	0.009	3/6/2018	3	6	2018	4:33:02	16382	0.6	4	33	2	724	0.051757813	3.4417969	0.048828125	0.28515625	-0.91210938	24.911865	0.19335938	0	0	0	0	0	0	0	0	0	0.95703125	0.04296875	0.33154297	0.10668945	-0.093261719	-0.1315918	0.009	39471.35	0	0	0.009
306	307	307	Category E	0.047851563	0.19189453	-0.95996094	0.19726563	-0.10620117	0.4074707	0	0.009	3/6/2018	3	6	2018	4:33:02	16382	0.7	4	33	2	712	0.051757813	3.4417969	0.052490234	0.28759766	-0.91333008	33.442139	0.10644531	0	0	0	0	0	0	0	0	0	0.95898438	0.041015625	0.14697266	-0.004638672	-0.095703125	-0.046386719	0.009	39471.35	0	0	0.009
307	308	308	Category E	0.035888672	0.27587891	-0.80395508	0.20361328	-0.15722656	0.39282227	0	0.009	3/6/2018	3	6	2018	4:33:02	16382	0.8	4	33	2	737	0.051757813	3.4417969	0.052734375	0.27758789	-0.8984375	40.038086	0.095947266	0	0	0	0	0	0	0	0	0	0.94189453	0.058105469	0.11303711	-0.016845703	-0.001708984	0.094482422	0.009	39471.35	0	0	0.009
308	309	309	Category E	0.011962891	0.2277832	-0.85180664	0.17724609	-0.19165039	0.38842773	0	0.009	3/6/2018	3	6	2018	4:33:02	16382	0.9	4	33	2	724	0.051757813	3.4417969	0.055908203	0.2800293	-0.90869141	47.739014	0.088867188	0	0	0	0	0	0	0	0	0	0.95263672	0.047363281	0.15332031	-0.043945313	-0.052246094	0.056884766	0.009	39471.35	0	0	0.009
309	310	310	Category E	0.17993164	0.23999023	-0.76782227	0.15551758	-0.20166016	0.38793945	0	0.009	3/6/2018	3	6	2018	4:33:03	16383	0	4	33	3	737	0.051757813	3.4417969	0.057373047	0.28027344	-0.91870117	54.375	0.19848633	0	0	0	0	0	0	0	0	0	0.96240234	0.037597656	0.3137207	0.12231445	-0.040283203	0.15087891	0.009	39471.35	0	0	0.009
310	311	311	Category E	0.071777344	0.20385742	-0.97192383	0.14624023	-0.19799805	0.40283203	0.01	0.009	3/6/2018	3	6	2018	4:33:03	16383	0.1	4	33	3	724	0.051757813	3.4417969	0.054443359	0.27709961	-0.90283203	56.965576	0.10205078	0	0	0	0	0	0	0	0	0	0.94604492	0.053955078	0.15942383	0.017089844	-0.073242188	-0.068847656	0.009	39471.35	0	0	0.009
311	312	312	Category E	0.047851563	0.26391602	-0.93579102	0.16821289	-0.19555664	0.39013672	0.01	0.009	3/6/2018	3	6	2018	4:33:03	16383	0.2	4	33	3	737	0.051757813	3.4417969	0.048828125	0.27319336	-0.90649414	62.38208	0.030517578	0	0	0	0	0	0	0	0	0	0.94799805	0.052001953	0.039550781	-0.000976563	-0.009277344	-0.029052734	0.009	39471.35	0	0	0.009
312	313	313	Category E	-0.011962891	0.29980469	-0.85180664	0.16186523	-0.19116211	0.39331055	0.01	0.009	3/6/2018	3	6	2018	4:33:03	16383	0.3	4	33	3	712	0.051757813	3.4417969	0.047607422	0.2734375	-0.90209961	67.681885	0.082275391	0	0	0	0	0	0	0	0	0	0.94384766	0.056152344	0.13623047	-0.059570313	0.026123047	0.050292969	0.009	39471.35	0	0	0.009
313	314	314	Category E	-0.035888672	0.21582031	-0.76782227	0.16870117	-0.20849609	0.37084961	0.01	0.009	3/6/2018	3	6	2018	4:33:03	16383	0.4	4	33	3	700	0.051757813	3.4417969	0.04296875	0.27099609	-0.89697266	67.525879	0.16137695	0	0	0	0	0	0	0	0	0	0.93823242	0.061767578	0.26367188	-0.078857422	-0.055175781	0.12915039	0.009	39471.35	0	0	0.009
314	315	315	Category E	-0.047851563	0.15576172	-1.0678711	0.18115234	-0.23730469	0.36572266	0.01	0.009	3/6/2018	3	6	2018	4:33:03	16383	0.5	4	33	3	700	0.051757813	3.4417969	0.045654297	0.2722168	-0.90673828	63.125	0.21948242	0	0	0	0	0	0	0	0	0	0.94799805	0.052001953	0.37084961	-0.093505859	-0.11645508	-0.16088867	0.009	39471.35	0	0	0.009
315	316	316	Category E	-0.095947266	0.27587891	-0.82788086	0.20239258	-0.24975586	0.34277344	0.01	0.009	3/6/2018	3	6	2018	4:33:03	16383	0.6	4	33	3	687	0.051757813	3.4417969	0.048095703	0.27197266	-0.90209961	55.935059	0.16210938	0	0	0	0	0	0	0	0	0	0.94360352	0.056396484	0.22241211	-0.14404297	0.003662109	0.07421875	0.009	39471.35	0	0	0.009
316	317	317	Category E	-0.17993164	0.21582031	-0.91186523	0.2265625	-0.26977539	0.34228516	0.01	0.009	3/6/2018	3	6	2018	4:33:03	16383	0.7	4	33	3	700	0.051757813	3.4417969	0.0390625	0.27197266	-0.90258789	46.788574	0.22631836	0	0	0	0	0	0	0	0	0	0.94360352	0.056396484	0.28442383	-0.21899414	-0.056152344	-0.009033203	0.009	39471.35	0	0	0.009
317	318	318	Category E	-0.13183594	0.38378906	-0.92382813	0.24975586	-0.24291992	0.33300781	0.01	0.009	3/6/2018	3	6	2018	4:33:03	16383	0.8	4	33	3	700	0.051757813	3.4417969	0.039794922	0.27392578	-0.90869141	37.146973	0.2043457	0	0	0	0	0	0	0	0	0	0.94995117	0.050048828	0.29663086	-0.17163086	0.10961914	-0.014892578	0.009	39471.35	0	0	0.009
318	319	319	Category E	-0.29980469	0.29980469	-0.87597656	0.25366211	-0.24829102	0.34521484	0.01	0.009	3/6/2018	3	6	2018	4:33:03	16383	0.9	4	33	3	724	0.051757813	3.4417969	0.040039063	0.26782227	-0.89526367	25.93457	0.34179688	0	0	0	0	0	0	0	0	0	0.93530273	0.064697266	0.39111328	-0.33984375	0.031738281	0.019287109	0.009	39471.35	0	0	0.009
319	320	320	Category E	0.035888672	0.23999023	-0.79199219	0.30322266	-0.21508789	0.31176758	0.01	0.009	3/6/2018	3	6	2018	4:33:04	16384	0	4	33	4	749	0.051757813	3.4417969	0.0390625	0.27099609	-0.90356445	17.493652	0.1159668	0	0	0	0	0	0	0	0	0	0.94433594	0.055664063	0.14624023	-0.003173828	-0.031005859	0.11157227	0.009	39471.35	0	0	0.009
320	321	321	Category E	-0.15576172	0.2878418	-0.97192383	0.30004883	-0.19897461	0.34619141	0.01	0.009	3/6/2018	3	6	2018	4:33:04	16384	0.1	4	33	4	761	0.051757813	3.4417969	0.038330078	0.26977539	-0.90478516	13.470947	0.20605469	0	0	0	0	0	0	0	0	0	0.94506836	0.054931641	0.27880859	-0.1940918	0.017822266	-0.066894531	0.009	39471.35	0	0	0.009
321	322	322	Category E	0.023925781	0.17993164	-0.63598633	0.25390625	-0.20874023	0.34985352	0.02	0.009	3/6/2018	3	6	2018	4:33:04	16384	0.2	4	33	4	761	0.051757813	3.4417969	0.030517578	0.26953125	-0.90283203	8.9091797	0.28173828	0	0	0	0	0	0	0	0	0	0.94287109	0.057128906	0.36328125	-0.006591797	-0.089599609	0.2668457	0.009	39471.35	0	0	0.009
322	323	323	Category E	-0.071777344	0.20385742	-0.77978516	0.22241211	-0.22363281	0.35302734	0.02	0.009	3/6/2018	3	6	2018	4:33:04	16384	0.3	4	33	4	737	0.051757813	3.4417969	0.032714844	0.27246094	-0.90893555	3.3161621	0.1796875	0	0	0	0	0	0	0	0	0	0.94946289	0.050537109	0.30249023	-0.10449219	-0.068603516	0.12915039	0.009	39471.35	0	0	0.009
323	324	324	Category E	-0.071777344	0.31176758	-0.92382813	0.19628906	-0.22485352	0.36523438	0.02	0.009	3/6/2018	3	6	2018	4:33:04	16384	0.4	4	33	4	712	0.051757813	3.4417969	0.03125	0.26538086	-0.89428711	0.82397461	0.11694336	0	0	0	0	0	0	0	0	0	0.93334961	0.066650391	0.17895508	-0.10302734	0.046386719	-0.029296875	0.009	39471.35	0	0	0.009
324	325	325	Category E	-0.047851563	0.13183594	-0.89990234	0.22436523	-0.24682617	0.34033203	0.02	0.009	3/6/2018	3	6	2018	4:33:04	16384	0.5	4	33	4	712	0.051757813	3.4417969	0.025390625	0.26831055	-0.89941406	3.4614258	0.1550293	0	0	0	0	0	0	0	0	0	0.93896484	0.061035156	0.21020508	-0.073242188	-0.13647461	-0.000244141	0.009	39471.35	0	0	0.009
325	326	326	Category E	-0.047851563	0.17993164	-0.81591797	0.23461914	-0.23266602	0.35083008	0.02	0.009	3/6/2018	3	6	2018	4:33:04	16384	0.6	4	33	4	712	0.051757813	3.4417969	0.024414063	0.27026367	-0.90087891	4.5014648	0.14379883	0	0	0	0	0	0	0	0	0	0.94091797	0.059082031	0.24804688	-0.072265625	-0.090332031	0.084960938	0.009	39471.35	0	0	0.009
326	327	327	Category E	-0.11987305	0.23999023	-1.0197754	0.21972656	-0.20336914	0.3671875	0.02	0.009	3/6/2018	3	6	2018	4:33:04	16384	0.7	4	33	4	700	0.051757813	3.4417969	0.024169922	0.26757813	-0.88256836	6.2644043	0.20068359	0	0	0	0	0	0	0	0	0	0.92260742	0.077392578	0.30883789	-0.14404297	-0.027587891	-0.13696289	0.009	39471.35	0	0	0.009
327	328	328	Category E	0.083984375	0.14379883	-0.80395508	0.22875977	-0.19580078	0.36743164	0.02	0.009	3/6/2018	3	6	2018	4:33:04	16384	0.8	4	33	4	700	0.051757813	3.4417969	0.018798828	0.26733398	-0.89794922	7.5	0.16821289	0	0	0	0	0	0	0	0	0	0.93725586	0.062744141	0.28271484	0.064941406	-0.12353516	0.093994141	0.009	39471.35	0	0	0.009
328	329	329	Category E	-0.023925781	0.3359375	-1.0319824	0.28393555	-0.14208984	0.36987305	0.02	0.009	3/6/2018	3	6	2018	4:33:04	16384	0.9	4	33	4	700	0.051757813	3.4417969	0.021728516	0.26489258	-0.89453125	6.8234863	0.16113281	0	0	0	0	0	0	0	0	0	0.93310547	0.066894531	0.25366211	-0.045654297	0.070800781	-0.13720703	0.009	39471.35	0	0	0.009
329	330	330	Category E	0	0.13183594	-0.80395508	0.24829102	-0.13842773	0.37304688	0.02	0.009	3/6/2018	3	6	2018	4:33:05	16385	0	4	33	5	712	0.051757813	3.4417969	0.021240234	0.2578125	-0.88134766	9.2219238	0.1496582	0	0	0	0	0	0	0	0	0	0.91870117	0.081298828	0.22509766	-0.021240234	-0.12597656	0.077392578	0.009	39471.35	0	0	0.009
330	331	331	Category E	-0.095947266	0.32397461	-1.1879883	0.22509766	-0.17041016	0.37719727	0.02	0.009	3/6/2018	3	6	2018	4:33:05	16385	0.1	4	33	5	712	0.051757813	3.4417969	0.014160156	0.26489258	-0.89477539	11.076172	0.31860352	0	0	0	0	0	0	0	0	0	0.93334961	0.066650391	0.4621582	-0.11010742	0.058837891	-0.29296875	0.009	39471.35	0	0	0.009
331	332	332	Category E	0.035888672	0.39599609	-0.95996094	0.18847656	-0.14819336	0.39453125	0.03	0.009	3/6/2018	3	6	2018	4:33:05	16385	0.2	4	33	5	700	0.051757813	3.4417969	0.015380859	0.265625	-0.90332031	12.543945	0.14331055	0	0	0	0	0	0	0	0	0	0.94165039	0.058349609	0.20703125	0.020263672	0.13012695	-0.056396484	0.009	39471.35	0	0	0.009
332	333	333	Category E	-0.035888672	0.095947266	-0.77978516	0.22827148	-0.15454102	0.37426758	0.03	0.009	3/6/2018	3	6	2018	4:33:05	16385	0.3	4	33	5	675	0.051757813	3.4417969	0.013427734	0.26611328	-0.89990234	15.56958	0.21411133	0	0	0	0	0	0	0	0	0	0.93847656	0.061523438	0.33984375	-0.049316406	-0.17016602	0.12011719	0.009	39471.35	0	0	0.009
333	334	334	Category E	-0.035888672	0.31176758	-0.81591797	0.1875	-0.16064453	0.39233398	0.03	0.009	3/6/2018	3	6	2018	4:33:05	16385	0.4	4	33	5	663	0.051269531	3.4820801	0.016845703	0.26953125	-0.89990234	18.651611	0.10791016	0	0	0	0	0	0	0	0	0	0.93969727	0.060302734	0.17895508	-0.052734375	0.041992188	0.083984375	0.009	39471.35	0	0	0.009
334	335	335	Category E	0.083984375	0.35986328	-0.95996094	0.16503906	-0.13964844	0.40209961	0.03	0.009	3/6/2018	3	6	2018	4:33:05	16385	0.5	4	33	5	687	0.051269531	3.4820801	0.018310547	0.26806641	-0.89111328	21.443115	0.13183594	0	0	0	0	0	0	0	0	0	0.9309082	0.069091797	0.22583008	0.065429688	0.091552734	-0.068603516	0.009	39471.35	0	0	0.009
335	336	336	Category E	0.20385742	0.34790039	-0.92382813	0.21801758	-0.13549805	0.40844727	0.03	0.009	3/6/2018	3	6	2018	4:33:05	16385	0.6	4	33	5	687	0.051269531	3.4820801	0.015625	0.26879883	-0.88525391	22.320313	0.20751953	0	0	0	0	0	0	0	0	0	0.92529297	0.074707031	0.30541992	0.18798828	0.078857422	-0.038330078	0.009	39471.35	0	0	0.009
336	337	337	Category E	-0.10791016	0.26391602	-0.7199707	0.20483398	-0.15454102	0.39575195	0.03	0.009	3/6/2018	3	6	2018	4:33:05	16385	0.7	4	33	5	700	0.051269531	3.4820801	0.011962891	0.26806641	-0.88525391	20.999756	0.2043457	0	0	0	0	0	0	0	0	0	0.92504883	0.074951172	0.28955078	-0.11987305	-0.004150391	0.1652832	0.009	39471.35	0	0	0.009
337	338	338	Category E	0.16796875	0.29980469	-0.59985352	0.15405273	-0.16699219	0.4074707	0.03	0.009	3/6/2018	3	6	2018	4:33:05	16385	0.8	4	33	5	687	0.051269531	3.4820801	0.011474609	0.26708984	-0.89331055	19.402344	0.33398438	0	0	0	0	0	0	0	0	0	0.93237305	0.067626953	0.48242188	0.15625	0.032470703	0.29345703	0.009	39471.35	0	0	0.009
338	339	339	Category E	0.14379883	0.23999023	-1.1037598	0.15307617	-0.1574707	0.42089844	0.03	0.009	3/6/2018	3	6	2018	4:33:05	16385	0.9	4	33	5	712	0.051269531	3.4820801	0.007324219	0.26538086	-0.88964844	15.499756	0.25512695	0	0	0	0	0	0	0	0	0	0.92822266	0.071777344	0.37573242	0.13623047	-0.025390625	-0.21386719	0.009	39471.35	0	0	0.009
339	340	340	Category E	0.23999023	0.32397461	-0.99584961	0.19238281	-0.18139648	0.38305664	0.03	0.009	3/6/2018	3	6	2018	4:33:06	16386	0	4	33	6	724	0.051269531	3.4820801	0.010009766	0.26611328	-0.90380859	7.6760254	0.25415039	0	0	0	0	0	0	0	0	0	0.94238281	0.057617188	0.37939453	0.22973633	0.057617188	-0.091796875	0.009	39471.35	0	0	0.009
340	341	341	Category E	0	0.23999023	-0.88793945	0.20385742	-0.2109375	0.37670898	0.04	0.009	3/6/2018	3	6	2018	4:33:06	16386	0.1	4	33	6	699	0.051269531	3.4820801	0.008544922	0.26196289	-0.89697266	0.12084961	0.025390625	0	0	0	0	0	0	0	0	0	0.93457031	0.065429688	0.039794922	-0.008544922	-0.021972656	0.009033203	0.009	39471.35	0	0	0.009
341	342	342	Category E	-0.011962891	0.23999023	-0.70776367	0.1340332	-0.21459961	0.39404297	0.04	0.009	3/6/2018	3	6	2018	4:33:06	16386	0.2	4	33	6	699	0.051269531	3.4820801	0.003417969	0.25854492	-0.88842773	7.3500977	0.18237305	0	0	0	0	0	0	0	0	0	0.92553711	0.074462891	0.21508789	-0.015380859	-0.018554688	0.18066406	0.009	39471.35	0	0	0.009
342	343	343	Category E	0.071777344	0.19189453	-0.95996094	0.094482422	-0.19970703	0.3996582	0.04	0.009	3/6/2018	3	6	2018	4:33:06	16386	0.3	4	33	6	663	0.051269531	3.4820801	0.001464844	0.25952148	-0.90405273	12.820068	0.11230469	0	0	0	0	0	0	0	0	0	0.94067383	0.059326172	0.19360352	0.070068359	-0.067626953	-0.055664063	0.009	39471.35	0	0	0.009
343	344	344	Category E	0.10791016	0.40795898	-1.1279297	0.099609375	-0.23754883	0.39794922	0.04	0.009	3/6/2018	3	6	2018	4:33:06	16386	0.4	4	33	6	638	0.051269531	3.4820801	0.010498047	0.2578125	-0.90527344	18.210938	0.28515625	0	0	0	0	0	0	0	0	0	0.94140625	0.05859375	0.46948242	0.097167969	0.14990234	-0.22241211	0.009	39471.35	0	0	0.009
344	345	345	Category E	0.083984375	0.35986328	-0.85180664	0.15209961	-0.21655273	0.38549805	0.04	0.009	3/6/2018	3	6	2018	4:33:06	16386	0.5	4	33	6	687	0.051269531	3.4820801	0.008789063	0.25146484	-0.90063477	26.248779	0.14038086	0	0	0	0	0	0	0	0	0	0.93505859	0.064941406	0.23217773	0.074951172	0.1081543	0.048828125	0.009	39471.35	0	0	0.009
345	346	346	Category E	0.035888672	0.23999023	-0.75585938	0.13867188	-0.22827148	0.37915039	0.04	0.009	3/6/2018	3	6	2018	4:33:06	16386	0.6	4	33	6	712	0.051269531	3.4820801	0.005126953	0.25195313	-0.91333008	31.614014	0.16088867	0	0	0	0	0	0	0	0	0	0.94750977	0.052490234	0.20019531	0.030517578	-0.011962891	0.1574707	0.009	39471.35	0	0	0.009
346	347	347	Category E	0.047851563	0.13183594	-0.94799805	0.109375	-0.25561523	0.37890625	0.04	0.009	3/6/2018	3	6	2018	4:33:06	16386	0.7	4	33	6	699	0.051269531	3.4820801	0.009277344	0.25244141	-0.90698242	34.38916	0.13305664	0	0	0	0	0	0	0	0	0	0.94140625	0.05859375	0.19995117	0.038330078	-0.12060547	-0.040771484	0.009	39471.35	0	0	0.009
347	348	348	Category E	0.15576172	0.21582031	-1.1279297	0.11645508	-0.25927734	0.37304688	0.04	0.009	3/6/2018	3	6	2018	4:33:06	16386	0.8	4	33	6	736	0.051269531	3.4820801	0.008056641	0.2512207	-0.89868164	36.994873	0.27490234	0	0	0	0	0	0	0	0	0	0.93310547	0.066894531	0.41235352	0.14746094	-0.035400391	-0.22900391	0.009	39471.35	0	0	0.009
348	349	349	Category E	-0.023925781	0.21582031	-0.92382813	0.15063477	-0.28662109	0.34204102	0.04	0.009	3/6/2018	3	6	2018	4:33:06	16386	0.9	4	33	6	712	0.051269531	3.4820801	0.009765625	0.25463867	-0.90942383	37.772949	0.053466797	0	0	0	0	0	0	0	0	0	0.94433594	0.055664063	0.086914063	-0.033691406	-0.038818359	-0.014160156	0.009	39471.35	0	0	0.009
349	350	350	Category E	-0.011962891	0.20385742	-0.70776367	0.087402344	-0.27441406	0.36181641	0.04	0.009	3/6/2018	3	6	2018	4:33:07	16387	0	4	33	7	687	0.051269531	3.4820801	0.013671875	0.25488281	-0.90307617	36.306641	0.20361328	0	0	0	0	0	0	0	0	0	0.93847656	0.061523438	0.2722168	-0.025634766	-0.051025391	0.1953125	0.009	39471.35	0	0	0.009
350	351	351	Category E	0.047851563	0.21582031	-0.82788086	0.068603516	-0.24853516	0.38818359	0.05	0.009	3/6/2018	3	6	2018	4:33:07	16387	0.1	4	33	7	700	0.051269531	3.4820801	0.010009766	0.25244141	-0.90209961	30.303711	0.091064453	0	0	0	0	0	0	0	0	0	0.93701172	0.062988281	0.14892578	0.037597656	-0.036621094	0.07421875	0.009	39471.35	0	0	0.009
351	352	352	Category E	0.059814453	0.23999023	-0.97192383	0.098876953	-0.26660156	0.37426758	0.05	0.009	3/6/2018	3	6	2018	4:33:07	16387	0.2	4	33	7	663	0.051269531	3.4820801	0.009521484	0.25927734	-0.91259766	23.512695	0.079833984	0	0	0	0	0	0	0	0	0	0.94873047	0.051269531	0.12866211	0.050048828	-0.019287109	-0.059082031	0.009	39471.35	0	0	0.009
352	353	353	Category E	0.059814453	0.3359375	-0.95996094	0.16845703	-0.22753906	0.37475586	0.05	0.009	3/6/2018	3	6	2018	4:33:07	16387	0.3	4	33	7	675	0.051269531	3.4820801	0.008056641	0.2565918	-0.90356445	19.961182	0.10986328	0	0	0	0	0	0	0	0	0	0.93945313	0.060546875	0.18676758	0.051513672	0.079101563	-0.056152344	0.009	39471.35	0	0	0.009
353	354	354	Category E	0.047851563	0.20385742	-0.87597656	0.17358398	-0.23388672	0.36865234	0.05	0.009	3/6/2018	3	6	2018	4:33:07	16387	0.4	4	33	7	700	0.051269531	3.4820801	0.008789063	0.25634766	-0.90283203	14.809814	0.070556641	0	0	0	0	0	0	0	0	0	0.93847656	0.061523438	0.1184082	0.038818359	-0.052490234	0.026855469	0.009	39471.35	0	0	0.009
354	355	355	Category E	0.023925781	0.2277832	-0.83984375	0.15209961	-0.2565918	0.36669922	0.05	0.009	3/6/2018	3	6	2018	4:33:07	16387	0.5	4	33	7	724	0.051269531	3.4820801	0.015869141	0.2578125	-0.90795898	7.9060059	0.074951172	0	0	0	0	0	0	0	0	0	0.9440918	0.055908203	0.10620117	0.0078125	-0.030029297	0.068115234	0.009	39471.35	0	0	0.009
355	356	356	Category E	-0.047851563	0.38378906	-0.83984375	0.14624023	-0.24780273	0.3737793	0.05	0.009	3/6/2018	3	6	2018	4:33:07	16387	0.6	4	33	7	737	0.051269531	3.4820801	0.013916016	0.25512695	-0.90063477	1.527832	0.1550293	0	0	0	0	0	0	0	0	0	0.9362793	0.063720703	0.2512207	-0.061767578	0.12841797	0.060791016	0.009	39471.35	0	0	0.009
356	357	357	Category E	-0.083984375	0.20385742	-0.99584961	0.20092773	-0.27001953	0.33837891	0.05	0.009	3/6/2018	3	6	2018	4:33:07	16387	0.7	4	33	7	712	0.051269531	3.4820801	0.016113281	0.2590332	-0.91577148	3.7233887	0.1394043	0	0	0	0	0	0	0	0	0	0.95166016	0.048339844	0.23535156	-0.10009766	-0.055175781	-0.079833984	0.009	39471.35	0	0	0.009
357	358	358	Category E	0.15576172	0.29980469	-0.80395508	0.22705078	-0.24853516	0.34350586	0.05	0.009	3/6/2018	3	6	2018	4:33:07	16387	0.8	4	33	7	687	0.051269531	3.4820801	0.018554688	0.25756836	-0.90771484	6.965332	0.17700195	0	0	0	0	0	0	0	0	0	0.94384766	0.056152344	0.28320313	0.13696289	0.041992188	0.10375977	0.009	39471.35	0	0	0.009
358	359	359	Category E	-0.13183594	0.34790039	-0.88793945	0.20410156	-0.23535156	0.36328125	0.05	0.009	3/6/2018	3	6	2018	4:33:07	16387	0.9	4	33	7	675	0.051269531	3.4820801	0.018554688	0.25390625	-0.90014648	12.168457	0.17773438	0	0	0	0	0	0	0	0	0	0.93530273	0.064697266	0.2565918	-0.15039063	0.09375	0.012207031	0.009	39471.35	0	0	0.009
359	360	360	Category E	-0.095947266	0.2277832	-1.1518555	0.19628906	-0.2421875	0.35913086	0.05	0.009	3/6/2018	3	6	2018	4:33:08	16388	0	4	33	8	699	0.051269531	3.4820801	0.028320313	0.25561523	-0.91015625	16.630859	0.27319336	0	0	0	0	0	0	0	0	0	0.94580078	0.054199219	0.39404297	-0.12426758	-0.027832031	-0.24145508	0.009	39471.35	0	0	0.009
360	361	361	Category E	0	0.45581055	-0.77978516	0.23266602	-0.21948242	0.34814453	0.06	0.009	3/6/2018	3	6	2018	4:33:08	16388	0.1	4	33	8	724	0.051269531	3.4820801	0.025146484	0.25292969	-0.90258789	15.630371	0.23828125	0	0	0	0	0	0	0	0	0	0.93774414	0.062255859	0.35083008	-0.025146484	0.20263672	0.12280273	0.009	39471.35	0	0	0.009
361	362	362	Category E	-0.071777344	0.2878418	-0.68383789	0.21533203	-0.23828125	0.3605957	0.06	0.009	3/6/2018	3	6	2018	4:33:08	16388	0.2	4	33	8	749	0.051269531	3.4820801	0.029296875	0.25439453	-0.90551758	13.860107	0.24609375	0	0	0	0	0	0	0	0	0	0.94116211	0.058837891	0.35620117	-0.10107422	0.033203125	0.22167969	0.009	39471.35	0	0	0.009
362	363	363	Category E	-0.083984375	0.32397461	-0.97192383	0.18432617	-0.28417969	0.34106445	0.06	0.009	3/6/2018	3	6	2018	4:33:08	16388	0.3	4	33	8	724	0.051269531	3.4820801	0.036132813	0.25537109	-0.90576172	12.738525	0.15332031	0	0	0	0	0	0	0	0	0	0.94189453	0.058105469	0.25463867	-0.12011719	0.068359375	-0.065917969	0.009	39471.35	0	0	0.009
363	364	364	Category E	0.17993164	0.46777344	-1.2597656	0.19140625	-0.28466797	0.33300781	0.06	0.009	3/6/2018	3	6	2018	4:33:08	16388	0.4	4	33	8	724	0.051269531	3.4820801	0.036132813	0.25366211	-0.89746094	12.384033	0.44433594	0	0	0	0	0	0	0	0	0	0.93334961	0.066650391	0.71972656	0.14355469	0.21386719	-0.36206055	0.009	39471.35	0	0	0.009
364	365	365	Category E	-0.11987305	0.39599609	-0.64794922	0.18920898	-0.28613281	0.33398438	0.06	0.009	3/6/2018	3	6	2018	4:33:08	16388	0.5	4	33	8	724	0.051269531	3.4820801	0.033203125	0.2578125	-0.91162109	7.9555664	0.3347168	0	0	0	0	0	0	0	0	0	0.94799805	0.052001953	0.5546875	-0.15307617	0.13793945	0.26367188	0.009	39471.35	0	0	0.009
365	366	366	Category E	-0.16796875	0.17993164	-0.37182617	0.077148438	-0.25097656	0.38110352	0.06	0.009	3/6/2018	3	6	2018	4:33:08	16388	0.6	4	33	8	687	0.051269531	3.4820801	0.039794922	0.26147461	-0.9128418	0.38769531	0.58520508	0	0	0	0	0	0	0	0	0	0.95043945	0.049560547	0.83032227	-0.20776367	-0.081542969	0.54101563	0.009	39471.35	0	0	0.009
366	367	367	Category E	-0.035888672	0.31176758	-1.3798828	0.14770508	-0.29516602	0.34594727	0.06	0.009	3/6/2018	3	6	2018	4:33:08	16388	0.7	4	33	8	675	0.051269531	3.4820801	0.036376953	0.25976563	-0.90795898	6.1887207	0.48022461	0	0	0	0	0	0	0	0	0	0.94506836	0.054931641	0.59619141	-0.072265625	0.051757813	-0.47167969	0.009	39471.35	0	0	0.009
367	368	368	Category E	0.035888672	-0.11987305	-0.39599609	0.15014648	-0.27490234	0.36645508	0.06	0.009	3/6/2018	3	6	2018	4:33:08	16388	0.8	4	33	8	663	0.051269531	3.4820801	0.035400391	0.26489258	-0.91699219	9.5161133	0.64770508	0	0	0	0	0	0	0	0	0	0.95507813	0.044921875	0.90625	0.000244141	-0.38476563	0.52099609	0.009	39471.35	0	0	0.009
368	369	369	Category J	-0.035888672	0.047851563	-0.34790039	0.18457031	-0.24047852	0.35864258	0.07	0.009	3/6/2018	3	6	2018	4:33:10	16390	0.099	4	33	10	712	0.051269531	3.5126953	0.039550781	0.26391602	-0.90991211	14.994629	0.60668945	0	0	0	0	0	0	0	0	0	0.94824219	0.051757813	0.85351563	-0.075439453	-0.21606445	0.56201172	0.009	39471.35	0	0	0.009
369	370	370	Category J	-0.21582031	0.46777344	-1.5959473	0.17138672	-0.25366211	0.35717773	0.08	0.009	3/6/2018	3	6	2018	4:33:10	16390	0.199	4	33	10	712	0.051269531	3.5126953	0.037109375	0.26049805	-0.90136719	19.300781	0.76757813	0	0	0	0	0	0	0	0	0	0.93896484	0.061035156	1.154541	-0.25292969	0.20703125	-0.69433594	0.009	39471.35	0	0	0.009
370	371	371	Category J	0.10791016	0.2878418	-1.355957	0.171875	-0.30566406	0.32495117	0.08	0.009	3/6/2018	3	6	2018	4:33:10	16390	0.3	4	33	10	736	0.051269531	3.5126953	0.035400391	0.26391602	-0.91162109	17.903809	0.45068359	0	0	0	0	0	0	0	0	0	0.94970703	0.050292969	0.5402832	0.072265625	0.023681641	-0.4440918	0.009	39471.35	0	0	0.009
371	372	372	Category J	0.095947266	0.25195313	-0.32397461	0.19580078	-0.26342773	0.35546875	0.08	0.009	3/6/2018	3	6	2018	4:33:10	16390	0.4	4	33	10	749	0.051269531	3.5126953	0.043212891	0.25976563	-0.89892578	16.014404	0.57739258	0	0	0	0	0	0	0	0	0	0.93676758	0.063232422	0.63574219	0.052490234	-0.0078125	0.57495117	0.009	39471.35	0	0	0.009
372	373	373	Category J	0.095947266	0.46777344	-1.5959473	0.15454102	-0.25512695	0.3605957	0.08	0.009	3/6/2018	3	6	2018	4:33:10	16390	0.5	4	33	10	724	0.051269531	3.5126953	0.041015625	0.26098633	-0.90795898	12.99707	0.72021484	0	0	0	0	0	0	0	0	0	0.94555664	0.054443359	0.94921875	0.0546875	0.20654297	-0.68774414	0.009	39471.35	0	0	0.009
373	374	374	Category J	0.047851563	0.3359375	-0.75585938	0.13061523	-0.28393555	0.36694336	0.08	0.009	3/6/2018	3	6	2018	4:33:10	16390	0.6	4	33	10	724	0.051269531	3.5126953	0.045898438	0.26220703	-0.90283203	18.464111	0.16430664	0	0	0	0	0	0	0	0	0	0.94140625	0.05859375	0.22241211	0.001708984	0.073486328	0.14697266	0.009	39471.35	0	0	0.009
374	375	375	Category J	-0.071777344	0.023925781	-0.095947266	0.076660156	-0.27319336	0.3737793	0.08	0.009	3/6/2018	3	6	2018	4:33:10	16390	0.7	4	33	10	712	0.051269531	3.5126953	0.043212891	0.25854492	-0.89257813	17.462891	0.83837891	0	0	0	0	0	0	0	0	0	0.93041992	0.069580078	1.1464844	-0.11499023	-0.23461914	0.79663086	0.009	39471.35	0	0	0.009
375	376	376	Category J	-0.39599609	0.26391602	-1.3798828	0.072509766	-0.31982422	0.33154297	0.08	0.009	3/6/2018	3	6	2018	4:33:10	16390	0.8	4	33	10	712	0.051269531	3.5126953	0.038085938	0.2590332	-0.90332031	15.156982	0.64428711	0	0	0	0	0	0	0	0	0	0.94067383	0.059326172	0.9152832	-0.43408203	0.004638672	-0.47631836	0.009	39471.35	0	0	0.009
376	377	377	Category J	0.083984375	0.17993164	-1.7277832	0.096679688	-0.3371582	0.32275391	0.08	0.009	3/6/2018	3	6	2018	4:33:10	16390	0.9	4	33	10	737	0.051269531	3.5126953	0.042236328	0.25952148	-0.90283203	12.776611	0.82958984	0	0	0	0	0	0	0	0	0	0.94042969	0.059570313	0.94580078	0.041503906	-0.079589844	-0.82470703	0.009	39471.35	0	0	0.009
377	378	378	Category J	-0.13183594	0.095947266	-0.47998047	0.24926758	-0.29052734	0.29907227	0.08	0.009	3/6/2018	3	6	2018	4:33:11	16391	0	4	33	11	724	0.051269531	3.5126953	0.04296875	0.26342773	-0.91723633	10.358643	0.5	0	0	0	0	0	0	0	0	0	0.95532227	0.044677734	0.77978516	-0.17480469	-0.16748047	0.43725586	0.009	39471.35	0	0	0.009
378	379	379	Category J	0.2878418	0.3359375	-1.8239746	0.17407227	-0.28198242	0.34667969	0.08	0.009	3/6/2018	3	6	2018	4:33:11	16391	0.1	4	33	11	737	0.051269531	3.5126953	0.039794922	0.26318359	-0.91992188	10.200928	0.93994141	0	0	0	0	0	0	0	0	0	0.95776367	0.042236328	1.2243652	0.24780273	0.072509766	-0.90380859	0.009	39471.35	0	0	0.009
379	380	380	Category J	0.047851563	0.011962891	-0.68383789	0.21826172	-0.24829102	0.34448242	0.09	0.009	3/6/2018	3	6	2018	4:33:11	16391	0.2	4	33	11	761	0.051269531	3.5126953	0.033447266	0.26367188	-0.91503906	4.0776367	0.34204102	0	0	0	0	0	0	0	0	0	0.95288086	0.047119141	0.49731445	0.014160156	-0.25170898	0.23120117	0.009	39471.35	0	0	0.009
380	381	381	Category J	-0.16796875	0.047851563	-0.17993164	0.17333984	-0.2890625	0.33837891	0.09	0.009	3/6/2018	3	6	2018	4:33:11	16391	0.3	4	33	11	761	0.051269531	3.5126953	0.025878906	0.26611328	-0.92407227	0.58813477	0.79956055	0	0	0	0	0	0	0	0	0	0.96191406	0.038085938	1.1567383	-0.19384766	-0.21826172	0.74414063	0.009	39471.35	0	0	0.009
381	382	382	Category J	-0.035888672	0.45581055	-2.0158691	0.12890625	-0.28588867	0.36547852	0.09	0.009	3/6/2018	3	6	2018	4:33:11	16391	0.4	4	33	11	786	0.051269531	3.5126953	0.034179688	0.26733398	-0.91113281	2.2980957	1.1228027	0	0	0	0	0	0	0	0	0	0.95019531	0.049804688	1.3632813	-0.070068359	0.18823242	-1.1044922	0.009	39471.35	0	0	0.009
382	383	383	Category J	0.74389648	0.27587891	-0.91186523	0.1875	-0.2253418	0.37109375	0.09	0.009	3/6/2018	3	6	2018	4:33:11	16391	0.5	4	33	11	761	0.051269531	3.5126953	0.024414063	0.27075195	-0.92163086	0.073242188	0.71948242	0	0	0	0	0	0	0	0	0	0.9609375	0.0390625	0.73413086	0.71923828	0.004882813	0.009765625	0.009	39471.35	0	0	0.009
383	384	384	Category J	-0.095947266	-0.13183594	-0.3359375	0.13476563	-0.21459961	0.39648438	0.09	0.009	3/6/2018	3	6	2018	4:33:11	16391	0.6	4	33	11	724	0.051269531	3.5126953	0.025634766	0.27050781	-0.92041016	7.3669434	0.7199707	0	0	0	0	0	0	0	0	0	0.9597168	0.040283203	1.1088867	-0.12158203	-0.40234375	0.58447266	0.009	39471.35	0	0	0.009
384	385	385	Category J	-0.11987305	0.52783203	-1.7277832	0.12744141	-0.20141602	0.39135742	0.09	0.009	3/6/2018	3	6	2018	4:33:11	16391	0.7	4	33	11	724	0.051269531	3.5126953	0.025878906	0.26733398	-0.90966797	18.123535	0.87060547	0	0	0	0	0	0	0	0	0	0.94848633	0.051513672	1.2241211	-0.14575195	0.26025391	-0.81787109	0.009	39471.35	0	0	0.009
385	386	386	Category J	0.47998047	0.21582031	-0.53979492	0.17041016	-0.18432617	0.40161133	0.09	0.009	3/6/2018	3	6	2018	4:33:11	16391	0.8	4	33	11	663	0.051269531	3.5126953	0.019042969	0.26586914	-0.91674805	26.888672	0.59741211	0	0	0	0	0	0	0	0	0	0.95483398	0.045166016	0.88793945	0.46069336	-0.050048828	0.37695313	0.009	39471.35	0	0	0.009
386	387	387	Category J	-0.047851563	0.095947266	-0.2878418	0.21020508	-0.19458008	0.37207031	0.09	0.009	3/6/2018	3	6	2018	4:33:11	16391	0.9	4	33	11	638	0.051269531	3.5126953	0.021484375	0.27197266	-0.91772461	32.829834	0.65771484	0	0	0	0	0	0	0	0	0	0.95727539	0.042724609	0.87548828	-0.069335938	-0.17602539	0.62988281	0.009	39471.35	0	0	0.009
387	388	388	Category J	0.17993164	0.55175781	-1.6679688	0.18041992	-0.22436523	0.37182617	0.09	0.009	3/6/2018	3	6	2018	4:33:12	16392	0	4	33	12	650	0.051269531	3.5126953	0.015380859	0.27124023	-0.91625977	36.703369	0.81884766	0	0	0	0	0	0	0	0	0	0.95581055	0.044189453	1.1962891	0.16430664	0.28027344	-0.75146484	0.009	39471.35	0	0	0.009
388	389	389	Category J	0.32397461	0.23999023	-0.34790039	0.18188477	-0.17138672	0.39233398	0.09	0.009	3/6/2018	3	6	2018	4:33:12	16392	0.1	4	33	12	638	0.051269531	3.5126953	0.004638672	0.27490234	-0.91918945	45.856445	0.65527344	0	0	0	0	0	0	0	0	0	0.95947266	0.040527344	0.92578125	0.3190918	-0.034912109	0.57128906	0.009	39471.35	0	0	0.009
389	390	390	Category J	-0.11987305	0.059814453	-0.69580078	0.096679688	-0.17358398	0.4050293	0.1	0.009	3/6/2018	3	6	2018	4:33:12	16392	0.2	4	33	12	663	0.051269531	3.5126953	0.003417969	0.27490234	-0.91381836	45.385498	0.33032227	0	0	0	0	0	0	0	0	0	0.9543457	0.045654297	0.55688477	-0.12329102	-0.21508789	0.21801758	0.009	39471.35	0	0	0.009
390	391	391	Category J	0.047851563	0.74389648	-1.7998047	0.16625977	-0.13037109	0.42163086	0.1	0.009	3/6/2018	3	6	2018	4:33:12	16392	0.3	4	33	12	675	0.051269531	3.5126953	0	0.2734375	-0.90795898	40.408936	1.0090332	0	0	0	0	0	0	0	0	0	0.94824219	0.051757813	1.409668	0.047607422	0.47021484	-0.89160156	0.009	39471.35	0	0	0.009
391	392	392	Category J	-0.071777344	0.059814453	-0.21582031	0.27099609	-0.13842773	0.3737793	0.1	0.009	3/6/2018	3	6	2018	4:33:12	16392	0.4	4	33	12	675	0.051269531	3.5126953	-0.005615234	0.27587891	-0.91333008	36.942139	0.7331543	0	0	0	0	0	0	0	0	0	0.95410156	0.045898438	0.97973633	-0.065917969	-0.21606445	0.69750977	0.009	39471.35	0	0	0.009
392	393	393	Category J	0.047851563	0.27587891	-0.79199219	0.16577148	-0.1640625	0.40576172	0.1	0.009	3/6/2018	3	6	2018	4:33:12	16392	0.5	4	33	12	675	0.051269531	3.5126953	-0.009277344	0.27661133	-0.91235352	33.649902	0.13330078	0	0	0	0	0	0	0	0	0	0.95336914	0.046630859	0.1784668	0.057128906	-0.000732422	0.12036133	0.009	39471.35	0	0	0.009
393	394	394	Category J	0.51586914	0.32397461	-1.1879883	0.18066406	-0.18457031	0.390625	0.1	0.009	3/6/2018	3	6	2018	4:33:12	16392	0.6	4	33	12	700	0.051269531	3.5126953	-0.012695313	0.27783203	-0.91259766	27.566162	0.59765625	0	0	0	0	0	0	0	0	0	0.95410156	0.045898438	0.84960938	0.52856445	0.045898438	-0.27514648	0.009	39471.35	0	0	0.009
394	395	395	Category J	-0.20385742	-0.059814453	-0.47998047	0.19580078	-0.14379883	0.40405273	0.1	0.009	3/6/2018	3	6	2018	4:33:12	16392	0.7	4	33	12	700	0.051269531	3.5126953	-0.015380859	0.28149414	-0.91699219	18.314209	0.58544922	0	0	0	0	0	0	0	0	0	0.95922852	0.040771484	0.96655273	-0.18823242	-0.34130859	0.43701172	0.009	39471.35	0	0	0.009
395	396	396	Category J	0.083984375	0.58789063	-2.027832	0.097900391	-0.14941406	0.41845703	0.1	0.009	3/6/2018	3	6	2018	4:33:12	16392	0.8	4	33	12	700	0.051269531	3.5126953	-0.012207031	0.28051758	-0.91699219	9.6936035	1.15625	0	0	0	0	0	0	0	0	0	0.95898438	0.041015625	1.5144043	0.096191406	0.30712891	-1.1105957	0.009	39471.35	0	0	0.009
396	397	397	Category J	0.011962891	0.095947266	-0.27587891	0.14892578	-0.15478516	0.41552734	0.1	0.009	3/6/2018	3	6	2018	4:33:12	16392	0.9	4	33	12	724	0.051269531	3.5126953	-0.008056641	0.27734375	-0.91674805	4.7363281	0.66625977	0	0	0	0	0	0	0	0	0	0.95776367	0.042236328	0.8425293	0.020019531	-0.18139648	0.64086914	0.009	39471.35	0	0	0.009
397	398	398	Category J	-0.11987305	0.095947266	-0.31176758	0.1015625	-0.13769531	0.41992188	0.1	0.009	3/6/2018	3	6	2018	4:33:13	16393	0	4	33	13	687	0.051269531	3.5126953	-0.003417969	0.27636719	-0.91503906	0.14135742	0.64013672	0	0	0	0	0	0	0	0	0	0.95581055	0.044189453	0.89990234	-0.11621094	-0.18041992	0.60327148	0.009	39471.35	0	0	0.009
398	399	399	Category J	0.47998047	0.44384766	-1.6799316	0.14306641	-0.2097168	0.39355469	0.1	0.009	3/6/2018	3	6	2018	4:33:13	16393	0.1	4	33	13	700	0.051269531	3.4820801	-0.001708984	0.27416992	-0.9152832	5.3894043	0.91918945	0	0	0	0	0	0	0	0	0	0.95556641	0.044433594	1.4157715	0.48168945	0.16943359	-0.7644043	0.009	39471.35	0	0	0.009
399	400	400	Category J	-0.21582031	0.023925781	-0.17993164	0.22460938	-0.17089844	0.38378906	0.11	0.009	3/6/2018	3	6	2018	4:33:13	16393	0.2	4	33	13	724	0.051269531	3.4820801	0.003173828	0.27148438	-0.91503906	6.0961914	0.8059082	0	0	0	0	0	0	0	0	0	0.9543457	0.045654297	1.2016602	-0.21899414	-0.24755859	0.73510742	0.009	39471.35	0	0	0.009
400	401	401	Category J	0.16796875	0.40795898	-1.223877	0.099365234	-0.18823242	0.41088867	0.11	0.009	3/6/2018	3	6	2018	4:33:13	16393	0.3	4	33	13	687	0.051269531	3.4820801	0.007568359	0.27026367	-0.91088867	4.5910645	0.37744141	0	0	0	0	0	0	0	0	0	0.95019531	0.049804688	0.6105957	0.16015625	0.13745117	-0.31274414	0.009	39471.35	0	0	0.009
401	402	402	Category J	0.57592773	0.25195313	-0.64794922	0.14331055	-0.17504883	0.41113281	0.11	0.009	3/6/2018	3	6	2018	4:33:13	16393	0.4	4	33	13	675	0.051269531	3.4820801	0.010742188	0.26635742	-0.91186523	6.3781738	0.6237793	0	0	0	0	0	0	0	0	0	0.94995117	0.050048828	0.84350586	0.56494141	-0.014404297	0.26391602	0.009	39471.35	0	0	0.009
402	403	403	Category J	-0.071777344	0.071777344	-0.10791016	0.20263672	-0.19042969	0.38427734	0.11	0.009	3/6/2018	3	6	2018	4:33:13	16393	0.5	4	33	13	650	0.051269531	3.4820801	0.014892578	0.2644043	-0.91381836	3.4519043	0.83300781	0	0	0	0	0	0	0	0	0	0.95141602	0.048583984	1.0854492	-0.086669922	-0.19262695	0.8059082	0.009	39471.35	0	0	0.009
403	404	404	Category J	-0.31176758	0.64794922	-2.0639648	0.16552734	-0.23461914	0.35839844	0.11	0.009	3/6/2018	3	6	2018	4:33:13	16393	0.6	4	33	13	613	0.051269531	3.4820801	0.019287109	0.26220703	-0.91186523	1.0942383	1.2590332	0	0	0	0	0	0	0	0	0	0.94897461	0.051025391	1.8686523	-0.33105469	0.38549805	-1.1518555	0.009	39471.35	0	0	0.009
404	405	405	Category J	0.47998047	0.40795898	-0.99584961	0.203125	-0.20629883	0.38110352	0.11	0.009	3/6/2018	3	6	2018	4:33:13	16393	0.7	4	33	13	613	0.051269531	3.4820801	0.020263672	0.25805664	-0.90649414	1.375	0.49145508	0	0	0	0	0	0	0	0	0	0.94287109	0.057128906	0.69848633	0.45947266	0.1496582	-0.089111328	0.009	39471.35	0	0	0.009
405	406	406	Category J	-0.31176758	0.047851563	-0.41992188	0.29272461	-0.17700195	0.33544922	0.11	0.009	3/6/2018	3	6	2018	4:33:13	16393	0.8	4	33	13	601	0.051269531	3.4820801	0.025146484	0.25488281	-0.90893555	1.0627441	0.62915039	0	0	0	0	0	0	0	0	0	0.94433594	0.055664063	1.0334473	-0.33691406	-0.20703125	0.48901367	0.009	39471.35	0	0	0.009
406	407	407	Category J	-0.20385742	0.65991211	-1.7399902	0.19897461	-0.171875	0.38842773	0.11	0.009	3/6/2018	3	6	2018	4:33:13	16393	0.9	4	33	13	626	0.051269531	3.4820801	0.031005859	0.25439453	-0.91455078	0.59912109	0.94897461	0	0	0	0	0	0	0	0	0	0.94995117	0.050048828	1.4655762	-0.23486328	0.40527344	-0.82519531	0.009	39471.35	0	0	0.009
407	408	408	Category J	0.40795898	0.059814453	-0.23999023	0.26586914	-0.17480469	0.35961914	0.11	0.009	3/6/2018	3	6	2018	4:33:14	16394	0	4	33	14	626	0.051269531	3.4820801	0.034912109	0.25244141	-0.90795898	1.0952148	0.78881836	0	0	0	0	0	0	0	0	0	0.94311523	0.056884766	1.2336426	0.37280273	-0.19262695	0.66796875	0.009	39471.35	0	0	0.009
408	409	409	Category J	-0.21582031	0.059814453	-0.34790039	0.26269531	-0.18945313	0.35449219	0.11	0.009	3/6/2018	3	6	2018	4:33:14	16394	0.1	4	33	14	638	0.051269531	3.4820801	0.038085938	0.25585938	-0.91381836	0.47045898	0.65039063	0	0	0	0	0	0	0	0	0	0.94970703	0.050292969	1.0161133	-0.25390625	-0.19604492	0.56591797	0.009	39471.35	0	0	0.009
409	410	410	Category J	-0.14379883	0.40795898	-1.6318359	0.24804688	-0.21923828	0.34448242	0.12	0.009	3/6/2018	3	6	2018	4:33:14	16394	0.2	4	33	14	687	0.051269531	3.4820801	0.042236328	0.25756836	-0.91992188	2.0148926	0.75097656	0	0	0	0	0	0	0	0	0	0.95629883	0.043701172	1.0483398	-0.18603516	0.15014648	-0.71166992	0.009	39471.35	0	0	0.009
410	411	411	Category J	0.53979492	0	-0.17993164	0.31958008	-0.18823242	0.3215332	0.12	0.009	3/6/2018	3	6	2018	4:33:14	16394	0.3	4	33	14	712	0.051269531	3.4820801	0.048583984	0.25341797	-0.91064453	1.6420898	0.91625977	0	0	0	0	0	0	0	0	0	0.9465332	0.053466797	1.4753418	0.4909668	-0.25341797	0.73071289	0.009	39471.35	0	0	0.009
411	412	412	Category J	-0.13183594	0.47998047	-1.6679688	0.24975586	-0.171875	0.37158203	0.12	0.009	3/6/2018	3	6	2018	4:33:14	16394	0.4	4	33	14	712	0.051269531	3.4820801	0.05078125	0.25146484	-0.90405273	1.1213379	0.81787109	0	0	0	0	0	0	0	0	0	0.93969727	0.060302734	1.1748047	-0.18261719	0.22827148	-0.76367188	0.009	39471.35	0	0	0.009
412	413	413	Category J	0.34790039	0.20385742	-0.38378906	0.2097168	-0.17944336	0.37548828	0.12	0.009	3/6/2018	3	6	2018	4:33:14	16394	0.5	4	33	14	712	0.051269531	3.4820801	0.052734375	0.25024414	-0.91064453	1.4506836	0.60546875	0	0	0	0	0	0	0	0	0	0.94580078	0.054199219	0.86816406	0.29492188	-0.046386719	0.52685547	0.009	39471.35	0	0	0.009
413	414	414	Category J	-0.25195313	0.011962891	0.011962891	0.28491211	-0.16845703	0.36254883	0.12	0.009	3/6/2018	3	6	2018	4:33:14	16394	0.6	4	33	14	700	0.051269531	3.4820801	0.0546875	0.24633789	-0.90136719	0.53076172	0.99145508	0	0	0	0	0	0	0	0	0	0.93603516	0.063964844	1.4545898	-0.30664063	-0.234375	0.91333008	0.009	39471.35	0	0	0.009
414	415	415	Category J	-0.3359375	0.39599609	-1.8239746	0.20556641	-0.1965332	0.38208008	0.12	0.009	3/6/2018	3	6	2018	4:33:14	16394	0.7	4	33	14	687	0.051269531	3.4820801	0.057373047	0.24438477	-0.90209961	0.71435547	1.0134277	0	0	0	0	0	0	0	0	0	0.93652344	0.063476563	1.4667969	-0.39331055	0.15136719	-0.92163086	0.009	39471.35	0	0	0.009
415	416	416	Category J	0.53979492	0.38378906	-0.88793945	0.27392578	-0.18164063	0.34594727	0.12	0.009	3/6/2018	3	6	2018	4:33:14	16394	0.8	4	33	14	687	0.051269531	3.4820801	0.062011719	0.24584961	-0.91113281	0.77880859	0.49755859	0	0	0	0	0	0	0	0	0	0.94580078	0.054199219	0.63842773	0.47753906	0.13769531	0.023193359	0.009	39471.35	0	0	0.009
416	417	417	Category J	-0.047851563	0.57592773	-1.8718262	0.26660156	-0.15234375	0.36132813	0.12	0.009	3/6/2018	3	6	2018	4:33:14	16394	0.9	4	33	14	700	0.051269531	3.4820801	0.070556641	0.24438477	-0.90429688	1.7895508	1.0292969	0	0	0	0	0	0	0	0	0	0.93945313	0.060546875	1.4172363	-0.1184082	0.33154297	-0.96728516	0.009	39471.35	0	0	0.009
417	418	418	Category J	-0.083984375	0.2878418	-0.81591797	0.27392578	-0.19433594	0.35546875	0.12	0.009	3/6/2018	3	6	2018	4:33:15	16395	0	4	33	15	700	0.051269531	3.4820801	0.072998047	0.24389648	-0.89355469	2.4526367	0.18066406	0	0	0	0	0	0	0	0	0	0.92919922	0.070800781	0.27856445	-0.15698242	0.043701172	0.077636719	0.009	39471.35	0	0	0.009
418	419	419	Category J	-0.37182617	0.27587891	-0.70776367	0.25439453	-0.19995117	0.35205078	0.12	0.009	3/6/2018	3	6	2018	4:33:15	16395	0.1	4	33	15	712	0.051269531	3.4820801	0.077636719	0.24462891	-0.89819336	3.1955566	0.48925781	0	0	0	0	0	0	0	0	0	0.93432617	0.065673828	0.67138672	-0.44946289	0.031005859	0.19042969	0.009	39471.35	0	0	0.009
419	420	420	Category J	-0.34790039	0.52783203	-1.7158203	0.13598633	-0.25	0.37353516	0.13	0.009	3/6/2018	3	6	2018	4:33:15	16395	0.2	4	33	15	737	0.051269531	3.4820801	0.077636719	0.2421875	-0.88623047	5.7504883	0.97485352	0	0	0	0	0	0	0	0	0	0.92211914	0.077880859	1.5405273	-0.42553711	0.28540039	-0.8293457	0.009	39471.35	0	0	0.009
420	421	421	Category J	0.65991211	0.3359375	0.15576172	0.25292969	-0.18457031	0.34619141	0.13	0.009	3/6/2018	3	6	2018	4:33:15	16395	0.3	4	33	15	724	0.051269531	3.4820801	0.080322266	0.24389648	-0.88793945	0.57324219	1.1972656	0	0	0	0	0	0	0	0	0	0.92456055	0.075439453	1.7150879	0.5793457	0.091796875	1.0437012	0.009	39471.35	0	0	0.009
421	422	422	Category J	-0.80395508	0.51586914	-1.5478516	0.21582031	-0.22192383	0.36669922	0.13	0.009	3/6/2018	3	6	2018	4:33:15	16395	0.4	4	33	15	737	0.051269531	3.4820801	0.086181641	0.24536133	-0.89599609	2.4182129	1.1357422	0	0	0	0	0	0	0	0	0	0.93310547	0.066894531	1.8122559	-0.89013672	0.27026367	-0.65161133	0.009	39471.35	0	0	0.009
422	423	423	Category J	0.17993164	0.16796875	-0.87597656	0.21191406	-0.19775391	0.37841797	0.13	0.009	3/6/2018	3	6	2018	4:33:15	16395	0.5	4	33	15	724	0.051269531	3.4820801	0.090087891	0.24121094	-0.88110352	2.3962402	0.1159668	0	0	0	0	0	0	0	0	0	0.91796875	0.08203125	0.16821289	0.089599609	-0.073242188	0.005126953	0.009	39471.35	0	0	0.009
423	424	424	Category J	0.11987305	0.15576172	-0.26391602	0.38525391	-0.21386719	0.24414063	0.13	0.009	3/6/2018	3	6	2018	4:33:15	16395	0.6	4	33	15	712	0.051269531	3.4820801	0.084228516	0.23925781	-0.88037109	2.7331543	0.62304688	0	0	0	0	0	0	0	0	0	0.91601563	0.083984375	0.73535156	0.035400391	-0.083496094	0.61645508	0.009	39471.35	0	0	0.009
424	425	425	Category J	-0.46777344	0.23999023	-1.4157715	0.31982422	-0.19628906	0.31958008	0.13	0.009	3/6/2018	3	6	2018	4:33:15	16395	0.7	4	33	15	724	0.051269531	3.4820801	0.088867188	0.24243164	-0.88696289	6.1730957	0.76782227	0	0	0	0	0	0	0	0	0	0.92382813	0.076171875	1.0878906	-0.55664063	-0.002441406	-0.52856445	0.009	39471.35	0	0	0.009
425	426	426	Category J	0.23999023	0.73193359	-0.82788086	0.32446289	-0.21313477	0.31445313	0.13	0.009	3/6/2018	3	6	2018	4:33:15	16395	0.8	4	33	15	724	0.051269531	3.4820801	0.09375	0.23779297	-0.87573242	12.743896	0.51733398	0	0	0	0	0	0	0	0	0	0.91235352	0.087646484	0.68798828	0.14599609	0.49389648	0.047851563	0.009	39471.35	0	0	0.009
426	427	427	Category J	-0.44384766	0.071777344	-0.83984375	0.30004883	-0.29125977	0.28710938	0.13	0.009	3/6/2018	3	6	2018	4:33:15	16395	0.9	4	33	15	724	0.051269531	3.4820801	0.091552734	0.23657227	-0.87915039	11.385498	0.56176758	0	0	0	0	0	0	0	0	0	0.91503906	0.084960938	0.73999023	-0.53540039	-0.16479492	0.039306641	0.009	39471.35	0	0	0.009
427	428	428	Category J	-0.70776367	0.51586914	-1.355957	0.27563477	-0.29150391	0.28857422	0.13	0.009	3/6/2018	3	6	2018	4:33:16	16396	0	4	33	16	737	0.051269531	3.4820801	0.095947266	0.23754883	-0.88598633	9.652832	0.97167969	0	0	0	0	0	0	0	0	0	0.92236328	0.077636719	1.5517578	-0.80371094	0.27807617	-0.46972656	0.009	39471.35	0	0	0.009
428	429	429	Category J	-0.10791016	0.21582031	-0.50390625	0.35864258	-0.26953125	0.2565918	0.13	0.009	3/6/2018	3	6	2018	4:33:16	16396	0.1	4	33	16	749	0.051269531	3.4820801	0.097167969	0.23217773	-0.87548828	16.823486	0.42480469	0	0	0	0	0	0	0	0	0	0.91088867	0.089111328	0.59326172	-0.20507813	-0.016357422	0.37158203	0.009	39471.35	0	0	0.009
429	430	430	Category J	-0.29980469	0.083984375	-0.23999023	0.35400391	-0.2512207	0.26196289	0.14	0.009	3/6/2018	3	6	2018	4:33:16	16396	0.2	4	33	16	749	0.051269531	3.4820801	0.096679688	0.23071289	-0.88183594	22.748535	0.76855469	0	0	0	0	0	0	0	0	0	0.91650391	0.083496094	1.1853027	-0.39648438	-0.14672852	0.6418457	0.009	39471.35	0	0	0.009
430	431	431	Category J	-0.40795898	0.39599609	-1.2478027	0.27099609	-0.2578125	0.31542969	0.14	0.009	3/6/2018	3	6	2018	4:33:16	16396	0.3	4	33	16	761	0.051269531	3.4820801	0.10180664	0.23144531	-0.88378906	18.442871	0.64746094	0	0	0	0	0	0	0	0	0	0.91943359	0.080566406	1.0380859	-0.50976563	0.16430664	-0.36376953	0.009	39471.35	0	0	0.009
431	432	432	Category J	-0.23999023	0.31176758	-0.89990234	0.24853516	-0.27661133	0.31835938	0.14	0.009	3/6/2018	3	6	2018	4:33:16	16396	0.4	4	33	16	761	0.051269531	3.4820801	0.10449219	0.22363281	-0.87207031	5.3217773	0.35668945	0	0	0	0	0	0	0	0	0	0.90649414	0.093505859	0.46020508	-0.34448242	0.087890625	-0.027587891	0.009	39471.35	0	0	0.009
432	433	433	Category J	-0.20385742	0.43188477	-0.98388672	0.21459961	-0.29760742	0.31005859	0.14	0.009	3/6/2018	3	6	2018	4:33:16	16396	0.5	4	33	16	761	0.051269531	3.4820801	0.10888672	0.22485352	-0.88037109	11.237549	0.38916016	0	0	0	0	0	0	0	0	0	0.91503906	0.084960938	0.62329102	-0.31274414	0.20678711	-0.10327148	0.009	39471.35	0	0	0.009
433	434	434	Category J	-0.17993164	0.49194336	-1.2119141	0.14282227	-0.33056641	0.32397461	0.14	0.009	3/6/2018	3	6	2018	4:33:16	16396	0.6	4	33	16	749	0.051269531	3.4820801	0.11181641	0.22290039	-0.88110352	24.683105	0.51660156	0	0	0	0	0	0	0	0	0	0.91577148	0.084228516	0.89160156	-0.29174805	0.26879883	-0.33056641	0.009	39471.35	0	0	0.009
434	435	435	Category L	0.27587891	0.14379883	-0.85180664	-0.18945313	0.18286133	0.39746094	0.3	0.009	3/6/2018	3	6	2018	5:13:34	18814	0.6	5	13	34	822	0.051025391	3.3950684	0.10839844	0.22094727	-0.87670898	46.30249	0.18579102	0	0	0	0	0	0	0	0	0	0.91064453	0.089355469	0.26953125	0.16723633	-0.077148438	0.024902344	0.009	39471.35	0	0	0.009
435	436	436	Category L	0.2878418	0.14379883	-0.81591797	-0.19189453	0.18212891	0.40039063	0.3	0.009	3/6/2018	3	6	2018	5:13:34	18814	0.7	5	13	34	810	0.051025391	3.3950684	0.11450195	0.22290039	-0.88134766	71.849609	0.20117188	0	0	0	0	0	0	0	0	0	0.91650391	0.083496094	0.31787109	0.1730957	-0.079101563	0.065429688	0.009	39471.35	0	0	0.009
436	437	437	Category L	0.2878418	0.11987305	-0.85180664	-0.18212891	0.18725586	0.40673828	0.3	0.009	3/6/2018	3	6	2018	5:13:34	18814	0.8	5	13	34	822	0.051025391	3.3950684	0.11694336	0.21728516	-0.86645508	87.983887	0.19702148	0	0	0	0	0	0	0	0	0	0.90087891	0.099121094	0.28295898	0.1706543	-0.097412109	0.014648438	0.009	39471.35	0	0	0.009
437	438	438	Category L	0.2878418	0.13183594	-0.83984375	-0.18920898	0.18383789	0.40161133	0.3	0.009	3/6/2018	3	6	2018	5:13:34	18814	0.9	5	13	34	847	0.051025391	3.3950684	0.12036133	0.21777344	-0.87353516	96.3479	0.19116211	0	0	0	0	0	0	0	0	0	0.90820313	0.091796875	0.28710938	0.16723633	-0.0859375	0.033691406	0.009	39471.35	0	0	0.009
438	439	439	Category L	0.27587891	0.13183594	-0.85180664	-0.18774414	0.1887207	0.38867188	0.3	0.009	3/6/2018	3	6	2018	5:13:35	18815	0	5	13	35	847	0.051025391	3.3950684	0.12524414	0.21826172	-0.88037109	104.39087	0.17578125	0	0	0	0	0	0	0	0	0	0.91577148	0.084228516	0.265625	0.15039063	-0.086425781	0.028564453	0.009	39471.35	0	0	0.009
439	440	440	Category L	0.26391602	0.13183594	-0.82788086	-0.18408203	0.18603516	0.40771484	0.3	0.009	3/6/2018	3	6	2018	5:13:35	18815	0.1	5	13	35	847	0.051025391	3.3950684	0.12280273	0.21459961	-0.87011719	114.37793	0.16894531	0	0	0	0	0	0	0	0	0	0.90478516	0.095214844	0.26635742	0.14086914	-0.082763672	0.042236328	0.009	39471.35	0	0	0.009
440	441	441	Category L	0.25195313	0.13183594	-0.85180664	-0.18579102	0.18261719	0.3996582	0.3	0.009	3/6/2018	3	6	2018	5:13:35	18815	0.2	5	13	35	859	0.051025391	3.3950684	0.12866211	0.21630859	-0.87841797	117.32935	0.15161133	0	0	0	0	0	0	0	0	0	0.91381836	0.086181641	0.234375	0.12304688	-0.084472656	0.026611328	0.009	39471.35	0	0	0.009
441	442	442	Category L	0.26391602	0.14379883	-0.83984375	-0.18212891	0.18457031	0.40673828	0.3	0.009	3/6/2018	3	6	2018	5:13:35	18815	0.3	5	13	35	859	0.051513672	3.4788574	0.12963867	0.21289063	-0.8737793	113.46094	0.15454102	0	0	0	0	0	0	0	0	0	0.90869141	0.091308594	0.23730469	0.1340332	-0.069091797	0.033935547	0.009	39471.35	0	0	0.009
442	443	443	Category L	0.26391602	0.13183594	-0.82788086	-0.18920898	0.18286133	0.40258789	0.3	0.009	3/6/2018	3	6	2018	5:13:35	18815	0.4	5	13	35	859	0.051513672	3.4788574	0.12597656	0.21118164	-0.87597656	105.25903	0.16601563	0	0	0	0	0	0	0	0	0	0.90991211	0.090087891	0.26538086	0.13769531	-0.079345703	0.048095703	0.009	39471.35	0	0	0.009
443	444	444	Category L	0.25195313	0.14379883	-0.82788086	-0.18164063	0.1862793	0.41088867	0.31	0.009	3/6/2018	3	6	2018	5:13:35	18815	0.5	5	13	35	847	0.051513672	3.4788574	0.13037109	0.21191406	-0.88525391	94.297119	0.15063477	0	0	0	0	0	0	0	0	0	0.91967773	0.080322266	0.24707031	0.12133789	-0.068115234	0.057373047	0.009	39471.35	0	0	0.009
444	445	445	Category L	0.2878418	0.14379883	-0.83984375	-0.18652344	0.18579102	0.39746094	0.31	0.009	3/6/2018	3	6	2018	5:13:35	18815	0.6	5	13	35	822	0.051513672	3.4788574	0.13793945	0.20581055	-0.87036133	75.196289	0.16503906	0	0	0	0	0	0	0	0	0	0.9050293	0.094970703	0.24243164	0.1496582	-0.062011719	0.030517578	0.009	39471.35	0	0	0.009
445	446	446	Category L	0.2878418	0.13183594	-0.82788086	-0.18701172	0.18261719	0.40063477	0.31	0.009	3/6/2018	3	6	2018	5:13:35	18815	0.7	5	13	35	822	0.051513672	3.4788574	0.13549805	0.20214844	-0.86865234	55.1604	0.17260742	0	0	0	0	0	0	0	0	0	0.90209961	0.097900391	0.26367188	0.15209961	-0.0703125	0.040771484	0.009	39471.35	0	0	0.009
446	447	447	Category L	0.2878418	0.16796875	-0.83984375	-0.18310547	0.18554688	0.40966797	0.31	0.009	3/6/2018	3	6	2018	5:13:35	18815	0.8	5	13	35	872	0.051513672	3.4788574	0.14306641	0.20336914	-0.87402344	37.581299	0.15283203	0	0	0	0	0	0	0	0	0	0.90869141	0.091308594	0.21435547	0.14453125	-0.035400391	0.034179688	0.009	39471.35	0	0	0.009
447	448	448	Category L	0.27587891	0.15576172	-0.86376953	-0.19165039	0.18212891	0.40136719	0.31	0.009	3/6/2018	3	6	2018	5:13:35	18815	0.9	5	13	35	896	0.051513672	3.4788574	0.14916992	0.19677734	-0.86279297	27.325439	0.1328125	0	0	0	0	0	0	0	0	0	0.89746094	0.10253906	0.16821289	0.12646484	-0.041015625	-0.000732422	0.009	39471.35	0	0	0.009
448	449	449	Category L	0.31176758	0.16796875	-0.83984375	-0.18383789	0.18530273	0.38867188	0.31	0.009	3/6/2018	3	6	2018	5:13:36	18816	0	5	13	36	896	0.051513672	3.4788574	0.14770508	0.19799805	-0.87060547	18.410889	0.16943359	0	0	0	0	0	0	0	0	0	0.9050293	0.094970703	0.22485352	0.16381836	-0.030029297	0.030761719	0.009	39471.35	0	0	0.009
449	450	450	Category L	0.27587891	0.14379883	-0.85180664	-0.18798828	0.18554688	0.39672852	0.31	0.009	3/6/2018	3	6	2018	5:13:36	18816	0.1	5	13	36	896	0.051513672	3.4788574	0.15405273	0.19897461	-0.87719727	8.1132813	0.13598633	0	0	0	0	0	0	0	0	0	0.91259766	0.087402344	0.20263672	0.12158203	-0.055175781	0.025390625	0.009	39471.35	0	0	0.009
450	451	451	Category L	0.2878418	0.13183594	-0.82788086	-0.18164063	0.18530273	0.40869141	0.31	0.009	3/6/2018	3	6	2018	5:13:36	18816	0.2	5	13	36	847	0.051513672	3.4788574	0.15917969	0.19580078	-0.86767578	2.5429688	0.14892578	0	0	0	0	0	0	0	0	0	0.90356445	0.096435547	0.23217773	0.12841797	-0.063964844	0.039794922	0.009	39471.35	0	0	0.009
451	452	452	Category L	0.26391602	0.15576172	-0.85180664	-0.19360352	0.18359375	0.39355469	0.31	0.009	3/6/2018	3	6	2018	5:13:36	18816	0.3	5	13	36	835	0.051513672	3.4788574	0.15600586	0.19702148	-0.8762207	0.053466797	0.11791992	0	0	0	0	0	0	0	0	0	0.91162109	0.088378906	0.17358398	0.10766602	-0.041259766	0.024414063	0.009	39471.35	0	0	0.009
452	453	453	Category L	0.25195313	0.15576172	-0.85180664	-0.18554688	0.18603516	0.39648438	0.31	0.009	3/6/2018	3	6	2018	5:13:36	18816	0.4	5	13	36	835	0.051513672	3.4788574	0.16113281	0.19262695	-0.86572266	0.67651367	0.098876953	0	0	0	0	0	0	0	0	0	0.90161133	0.098388672	0.14160156	0.090576172	-0.036865234	0.013916016	0.009	39471.35	0	0	0.009
453	454	454	Category L	0.26391602	0.16796875	-0.82788086	-0.19042969	0.18188477	0.39550781	0.32	0.009	3/6/2018	3	6	2018	5:13:36	18816	0.5	5	13	36	835	0.051513672	3.4788574	0.16040039	0.19165039	-0.87158203	0.20117188	0.11474609	0	0	0	0	0	0	0	0	0	0.90673828	0.093261719	0.17089844	0.10327148	-0.023681641	0.043701172	0.009	39471.35	0	0	0.009
454	455	455	Category L	0.2878418	0.15576172	-0.80395508	-0.1887207	0.19165039	0.3984375	0.32	0.009	3/6/2018	3	6	2018	5:13:36	18816	0.6	5	13	36	847	0.051513672	3.4788574	0.16723633	0.19335938	-0.88232422	0.52832031	0.14868164	0	0	0	0	0	0	0	0	0	0.91870117	0.081298828	0.23657227	0.12036133	-0.037597656	0.078369141	0.009	39471.35	0	0	0.009
455	456	456	Category L	0.2878418	0.13183594	-0.85180664	-0.19384766	0.18798828	0.39746094	0.32	0.009	3/6/2018	3	6	2018	5:13:36	18816	0.7	5	13	36	859	0.051513672	3.4788574	0.17504883	0.19018555	-0.87011719	1.2922363	0.12792969	0	0	0	0	0	0	0	0	0	0.90771484	0.092285156	0.18920898	0.11254883	-0.058349609	0.018310547	0.009	39471.35	0	0	0.009
456	457	457	Category L	0.2878418	0.15576172	-0.85180664	-0.19018555	0.18530273	0.3984375	0.32	0.009	3/6/2018	3	6	2018	5:13:36	18816	0.8	5	13	36	859	0.051513672	3.4788574	0.17211914	0.18701172	-0.86962891	1.8864746	0.12084961	0	0	0	0	0	0	0	0	0	0.90600586	0.093994141	0.16455078	0.11547852	-0.03125	0.017822266	0.009	39471.35	0	0	0.009
457	458	458	Category L	0.23999023	0.14379883	-0.86376953	-0.19018555	0.18530273	0.39453125	0.32	0.009	3/6/2018	3	6	2018	5:13:36	18816	0.9	5	13	36	859	0.051513672	3.4788574	0.17626953	0.18139648	-0.85668945	2.1599121	0.073974609	0	0	0	0	0	0	0	0	0	0.89331055	0.10668945	0.1081543	0.063476563	-0.037597656	-0.006835938	0.009	39471.35	0	0	0.009
458	459	459	Category L	0.27587891	0.14379883	-0.86376953	-0.18920898	0.18383789	0.39746094	0.32	0.009	3/6/2018	3	6	2018	5:13:37	18817	0	5	13	37	835	0.051513672	3.4788574	0.1809082	0.17919922	-0.85693359	2.1584473	0.10131836	0	0	0	0	0	0	0	0	0	0.89404297	0.10595703	0.13696289	0.094726563	-0.035400391	-0.006591797	0.009	39471.35	0	0	0.009
459	460	460	Category L	0.27587891	0.15576172	-0.82788086	-0.18823242	0.18383789	0.39550781	0.32	0.009	3/6/2018	3	6	2018	5:13:37	18817	0.1	5	13	37	822	0.051513672	3.4788574	0.18896484	0.17724609	-0.85888672	1.8952637	0.094482422	0	0	0	0	0	0	0	0	0	0.89697266	0.10302734	0.13916016	0.086669922	-0.021484375	0.031005859	0.009	39471.35	0	0	0.009
460	461	461	Category L	0.2878418	0.15576172	-0.81591797	-0.1953125	0.1862793	0.39941406	0.32	0.009	3/6/2018	3	6	2018	5:13:37	18817	0.2	5	13	37	822	0.051513672	3.4788574	0.19726563	0.17236328	-0.84790039	1.1096191	0.097412109	0	0	0	0	0	0	0	0	0	0.88745117	0.11254883	0.13916016	0.090332031	-0.016601563	0.031982422	0.009	39471.35	0	0	0.009
461	462	462	Category L	0.27587891	0.11987305	-0.82788086	-0.18603516	0.18603516	0.38867188	0.32	0.009	3/6/2018	3	6	2018	5:13:37	18817	0.3	5	13	37	822	0.051513672	3.4788574	0.19262695	0.16992188	-0.86035156	0.45922852	0.10253906	0	0	0	0	0	0	0	0	0	0.89794922	0.10205078	0.16601563	0.083007813	-0.050048828	0.032470703	0.009	39471.35	0	0	0.009
462	463	463	Category L	0.2878418	0.11987305	-0.83984375	-0.18945313	0.18359375	0.40063477	0.32	0.009	3/6/2018	3	6	2018	5:13:37	18817	0.4	5	13	37	835	0.051513672	3.4788574	0.20629883	0.1652832	-0.85131836	0.077880859	0.09375	0	0	0	0	0	0	0	0	0	0.89160156	0.10839844	0.13842773	0.081298828	-0.045410156	0.011474609	0.009	39471.35	0	0	0.009
463	464	464	Category L	0.26391602	0.13183594	-0.86376953	-0.18334961	0.18896484	0.40600586	0.33	0.009	3/6/2018	3	6	2018	5:13:37	18817	0.5	5	13	37	835	0.051513672	3.4788574	0.20776367	0.16503906	-0.85107422	0.60546875	0.066162109	0	0	0	0	0	0	0	0	0	0.89135742	0.10864258	0.10180664	0.055908203	-0.033203125	-0.012451172	0.009	39471.35	0	0	0.009
464	465	465	Category L	0.27587891	0.15576172	-0.83984375	-0.18579102	0.1862793	0.40161133	0.33	0.009	3/6/2018	3	6	2018	5:13:37	18817	0.6	5	13	37	835	0.051513672	3.4788574	0.2097168	0.16479492	-0.85791016	1.0222168	0.068847656	0	0	0	0	0	0	0	0	0	0.89868164	0.10131836	0.093261719	0.065917969	-0.009033203	0.018066406	0.009	39471.35	0	0	0.009
465	466	466	Category L	0.31176758	0.11987305	-0.81591797	-0.18798828	0.1862793	0.39648438	0.33	0.009	3/6/2018	3	6	2018	5:13:37	18817	0.7	5	13	37	847	0.051513672	3.4788574	0.21899414	0.16357422	-0.85058594	1.5483398	0.1081543	0	0	0	0	0	0	0	0	0	0.89355469	0.10644531	0.17114258	0.092529297	-0.043701172	0.034667969	0.009	39471.35	0	0	0.009
466	467	467	Category L	0.2878418	0.16796875	-0.82788086	-0.18603516	0.19165039	0.39672852	0.33	0.009	3/6/2018	3	6	2018	5:13:37	18817	0.8	5	13	37	847	0.051513672	3.4788574	0.21972656	0.15649414	-0.85083008	1.8425293	0.072509766	0	0	0	0	0	0	0	0	0	0.89257813	0.10742188	0.10229492	0.067871094	0.011230469	0.022949219	0.009	39471.35	0	0	0.009
467	468	468	Category L	0.2878418	0.13183594	-0.82788086	-0.19189453	0.18212891	0.3996582	0.33	0.009	3/6/2018	3	6	2018	5:13:37	18817	0.9	5	13	37	847	0.051513672	3.4788574	0.22875977	0.1574707	-0.85083008	1.7937012	0.068359375	0	0	0	0	0	0	0	0	0	0.89501953	0.10498047	0.10766602	0.058837891	-0.025634766	0.022949219	0.009	39471.35	0	0	0.009
468	469	469	Category L	0.2878418	0.10791016	-0.85180664	-0.19189453	0.18212891	0.39746094	0.33	0.009	3/6/2018	3	6	2018	5:13:38	18818	0	5	13	38	847	0.051513672	3.4788574	0.24145508	0.15283203	-0.84448242	1.7531738	0.064697266	0	0	0	0	0	0	0	0	0	0.89135742	0.10864258	0.098388672	0.046142578	-0.044921875	-0.007080078	0.009	39471.35	0	0	0.009
469	470	470	Category L	0.2878418	0.11987305	-0.86376953	-0.18774414	0.18652344	0.40454102	0.33	0.009	3/6/2018	3	6	2018	5:13:38	18818	0.1	5	13	38	847	0.051513672	3.4788574	0.24658203	0.15161133	-0.84863281	1.2116699	0.053955078	0	0	0	0	0	0	0	0	0	0.89672852	0.10327148	0.087890625	0.041015625	-0.031738281	-0.014892578	0.009	39471.35	0	0	0.009
470	471	471	Category L	0.26391602	0.13183594	-0.86376953	-0.18798828	0.1862793	0.39868164	0.33	0.009	3/6/2018	3	6	2018	5:13:38	18818	0.2	5	13	38	847	0.051513672	3.4788574	0.25366211	0.15234375	-0.85620117	0.61938477	0.023925781	0	0	0	0	0	0	0	0	0	0.90600586	0.093994141	0.037841797	0.010009766	-0.020507813	-0.007324219	0.009	39471.35	0	0	0.009
471	472	472	Category L	0.27587891	0.14379883	-0.86376953	-0.18579102	0.18798828	0.40161133	0.33	0.009	3/6/2018	3	6	2018	5:13:38	18818	0.3	5	13	38	847	0.051513672	3.4788574	0.26220703	0.14941406	-0.85131836	0.20751953	0.019042969	0	0	0	0	0	0	0	0	0	0.90332031	0.096679688	0.031494141	0.013427734	-0.005615234	-0.012207031	0.009	39471.35	0	0	0.009
472	473	473	Category L	0.2878418	0.13183594	-0.85180664	-0.18603516	0.18725586	0.40258789	0.33	0.009	3/6/2018	3	6	2018	5:13:38	18818	0.4	5	13	38	847	0.051513672	3.4788574	0.26879883	0.1472168	-0.8503418	1.0424805	0.024414063	0	0	0	0	0	0	0	0	0	0.90405273	0.095947266	0.035644531	0.018798828	-0.015380859	-0.001220703	0.009	39471.35	0	0	0.009
473	474	474	Category L	0.23999023	0.15576172	-0.85180664	-0.18701172	0.18334961	0.39746094	0.34	0.009	3/6/2018	3	6	2018	5:13:38	18818	0.5	5	13	38	835	0.051513672	3.4788574	0.27490234	0.14379883	-0.84814453	1.421875	0.037109375	0	0	0	0	0	0	0	0	0	0.90332031	0.096679688	0.050292969	-0.034912109	0.01171875	-0.003417969	0.009	39471.35	0	0	0.009
474	475	475	Category L	0.2878418	0.095947266	-0.85180664	-0.18237305	0.18554688	0.38867188	0.34	0.009	3/6/2018	3	6	2018	5:13:38	18818	0.6	5	13	38	835	0.051513672	3.4788574	0.28100586	0.13916016	-0.84375	1.4873047	0.044433594	0	0	0	0	0	0	0	0	0	0.90014648	0.099853516	0.057861328	0.006591797	-0.043212891	-0.0078125	0.009	39471.35	0	0	0.009
475	476	476	Category L	0.27587891	0.14379883	-0.82788086	-0.18579102	0.18432617	0.39746094	0.34	0.009	3/6/2018	3	6	2018	5:13:38	18818	0.7	5	13	38	835	0.051513672	3.4788574	0.28125	0.13916016	-0.84375	1.4411621	0.017333984	0	0	0	0	0	0	0	0	0	0.90039063	0.099609375	0.026123047	-0.005371094	0.004394531	0.015869141	0.009	39471.35	0	0	0.009
476	477	477	Category L	0.27587891	0.14379883	-0.83984375	-0.19042969	0.18798828	0.39550781	0.34	0.009	3/6/2018	3	6	2018	5:13:38	18818	0.8	5	13	38	835	0.051513672	3.4788574	0.28125	0.13867188	-0.84448242	1.6799316	0.008544922	0	0	0	0	0	0	0	0	0	0.90087891	0.099121094	0.014892578	-0.005371094	0.004882813	0.004638672	0.009	39471.35	0	0	0.009
477	478	478	Category L	0.27587891	0.13183594	-0.86376953	-0.19287109	0.18359375	0.3984375	0.34	0.009	3/6/2018	3	6	2018	5:13:38	18818	0.9	5	13	38	847	0.051513672	3.4788574	0.28125	0.13891602	-0.84448242	1.690918	0.021240234	0	0	0	0	0	0	0	0	0	0.90087891	0.099121094	0.031982422	-0.005371094	-0.007080078	-0.019287109	0.009	39471.35	0	0	0.009
478	479	479	Category L	0.27587891	0.15576172	-0.86376953	-0.18408203	0.18554688	0.3996582	0.34	0.009	3/6/2018	3	6	2018	5:13:39	18819	0	5	13	39	835	0.051513672	3.4788574	0.28173828	0.13891602	-0.84448242	1.6875	0.025878906	0	0	0	0	0	0	0	0	0	0.90112305	0.098876953	0.041748047	-0.005859375	0.016601563	-0.019042969	0.009	39471.35	0	0	0.009
479	480	480	Category L	0.26391602	0.14379883	-0.83984375	-0.18408203	0.18945313	0.3984375	0.34	0.009	3/6/2018	3	6	2018	5:13:39	18819	0.1	5	13	39	835	0.051269531	3.515918	0.28198242	0.13891602	-0.84448242	1.3706055	0.019042969	0	0	0	0	0	0	0	0	0	0.90087891	0.099121094	0.02734375	-0.018066406	0.004638672	0.004638672	0.009	39471.35	0	0	0.009
480	481	481	Category L	0.25195313	0.14379883	-0.85180664	-0.18457031	0.19311523	0.38891602	0.34	0.009	3/6/2018	3	6	2018	5:13:39	18819	0.2	5	13	39	835	0.051269531	3.515918	0.28198242	0.13867188	-0.84448242	0.80786133	0.03125	0	0	0	0	0	0	0	0	0	0.90112305	0.098876953	0.042236328	-0.030029297	0.004882813	-0.007080078	0.009	39471.35	0	0	0.009
481	482	482	Category L	0.27587891	0.10791016	-0.82788086	-0.18237305	0.18334961	0.39770508	0.34	0.009	3/6/2018	3	6	2018	5:13:39	18819	0.3	5	13	39	822	0.051269531	3.515918	0.2824707	0.13891602	-0.84399414	0.10180664	0.035644531	0	0	0	0	0	0	0	0	0	0.90087891	0.099121094	0.053955078	-0.006591797	-0.031005859	0.016113281	0.009	39471.35	0	0	0.009
482	483	483	Category L	0.2878418	0.14379883	-0.85180664	-0.19360352	0.18212891	0.3972168	0.34	0.009	3/6/2018	3	6	2018	5:13:39	18819	0.4	5	13	39	835	0.051269531	3.515918	0.28320313	0.13867188	-0.84399414	0.49536133	0.010253906	0	0	0	0	0	0	0	0	0	0.90087891	0.099121094	0.017089844	0.004394531	0.004882813	-0.007568359	0.009	39471.35	0	0	0.009
483	484	484	Category L	0.27587891	0.15576172	-0.86376953	-0.18505859	0.18945313	0.40185547	0.35	0.009	3/6/2018	3	6	2018	5:13:39	18819	0.5	5	13	39	822	0.051269531	3.515918	0.28344727	0.13867188	-0.84399414	0.78149414	0.027099609	0	0	0	0	0	0	0	0	0	0.90112305	0.098876953	0.044433594	-0.007568359	0.016845703	-0.01953125	0.009	39471.35	0	0	0.009
484	485	485	Category L	0.2878418	0.11987305	-0.86376953	-0.18481445	0.18481445	0.40576172	0.35	0.009	3/6/2018	3	6	2018	5:13:39	18819	0.6	5	13	39	822	0.051269531	3.515918	0.28393555	0.13793945	-0.84399414	1.0822754	0.026855469	0	0	0	0	0	0	0	0	0	0.90112305	0.098876953	0.041503906	0.003662109	-0.018066406	-0.01953125	0.009	39471.35	0	0	0.009
485	486	486	Category L	0.29980469	0.14379883	-0.83984375	-0.18505859	0.18554688	0.40063477	0.35	0.009	3/6/2018	3	6	2018	5:13:39	18819	0.7	5	13	39	810	0.051269531	3.515918	0.28369141	0.13745117	-0.84375	1.1762695	0.017578125	0	0	0	0	0	0	0	0	0	0.90087891	0.099121094	0.026123047	0.015869141	0.006103516	0.00390625	0.009	39471.35	0	0	0.009
486	487	487	Category L	0.2878418	0.11987305	-0.85180664	-0.19287109	0.18115234	0.39550781	0.35	0.009	3/6/2018	3	6	2018	5:13:39	18819	0.8	5	13	39	822	0.051269531	3.515918	0.28369141	0.13720703	-0.84399414	1.2602539	0.01953125	0	0	0	0	0	0	0	0	0	0.90087891	0.099121094	0.029296875	0.00390625	-0.017333984	-0.007568359	0.009	39471.35	0	0	0.009
487	488	488	Category L	0.2878418	0.15576172	-0.86376953	-0.18701172	0.18603516	0.39453125	0.35	0.009	3/6/2018	3	6	2018	5:13:39	18819	0.9	5	13	39	835	0.051269531	3.515918	0.28344727	0.13696289	-0.84448242	0.98828125	0.027099609	0	0	0	0	0	0	0	0	0	0.90112305	0.098876953	0.041992188	0.004150391	0.018554688	-0.019042969	0.009	39471.35	0	0	0.009
488	489	489	Category L	0.2878418	0.15576172	-0.87597656	-0.18725586	0.19311523	0.38867188	0.35	0.009	3/6/2018	3	6	2018	5:13:40	18820	0	5	13	40	835	0.051269531	3.515918	0.28344727	0.13671875	-0.84423828	0.87451172	0.036865234	0	0	0	0	0	0	0	0	0	0.90112305	0.098876953	0.0546875	0.004150391	0.018798828	-0.031494141	0.009	39471.35	0	0	0.009
489	490	490	Category L	0.27587891	0.14379883	-0.86376953	-0.18969727	0.18432617	0.39746094	0.35	0.009	3/6/2018	3	6	2018	5:13:40	18820	0.1	5	13	40	859	0.051269531	3.515918	0.28295898	0.13647461	-0.84399414	0.81054688	0.021972656	0	0	0	0	0	0	0	0	0	0.90063477	0.099365234	0.033935547	-0.007080078	0.007080078	-0.01953125	0.009	39471.35	0	0	0.009
490	491	491	Category L	0.2878418	0.10791016	-0.86376953	-0.18408203	0.18603516	0.40576172	0.35	0.009	3/6/2018	3	6	2018	5:13:40	18820	0.2	5	13	40	847	0.051269531	3.515918	0.28295898	0.13647461	-0.84375	0.47143555	0.03515625	0	0	0	0	0	0	0	0	0	0.90039063	0.099609375	0.053222656	0.004638672	-0.028564453	-0.019775391	0.009	39471.35	0	0	0.009
491	492	492	Category L	0.27587891	0.11987305	-0.83984375	-0.18945313	0.18457031	0.39648438	0.35	0.009	3/6/2018	3	6	2018	5:13:40	18820	0.3	5	13	40	847	0.051269531	3.515918	0.28320313	0.13647461	-0.84399414	0.44970703	0.018554688	0	0	0	0	0	0	0	0	0	0.90063477	0.099365234	0.028076172	-0.007324219	-0.016601563	0.004150391	0.009	39471.35	0	0	0.009
492	493	493	Category L	0.27587891	0.13183594	-0.83984375	-0.19702148	0.18847656	0.40039063	0.35	0.009	3/6/2018	3	6	2018	5:13:40	18820	0.4	5	13	40	847	0.051269531	3.515918	0.28393555	0.13598633	-0.84399414	0.66943359	0.010009766	0	0	0	0	0	0	0	0	0	0.90087891	0.099121094	0.016601563	-0.008056641	-0.004150391	0.004150391	0.009	39471.35	0	0	0.009
493	494	494	Category L	0.29980469	0.14379883	-0.85180664	-0.18505859	0.18823242	0.40576172	0.36	0.009	3/6/2018	3	6	2018	5:13:40	18820	0.5	5	13	40	847	0.051269531	3.515918	0.28442383	0.13574219	-0.84375	0.76757813	0.018798828	0	0	0	0	0	0	0	0	0	0.90063477	0.099365234	0.031005859	0.015136719	0.0078125	-0.0078125	0.009	39471.35	0	0	0.009
494	495	495	Category L	0.29980469	0.13183594	-0.83984375	-0.18945313	0.18457031	0.39648438	0.36	0.009	3/6/2018	3	6	2018	5:13:40	18820	0.6	5	13	40	847	0.051269531	3.515918	0.28491211	0.13476563	-0.84350586	0.57177734	0.015380859	0	0	0	0	0	0	0	0	0	0.90063477	0.099365234	0.021484375	0.014648438	-0.002929688	0.003662109	0.009	39471.35	0	0	0.009
495	496	496	Category L	0.29980469	0.13183594	-0.85180664	-0.19140625	0.18359375	0.39453125	0.36	0.009	3/6/2018	3	6	2018	5:13:40	18820	0.7	5	13	40	847	0.051269531	3.515918	0.28491211	0.13452148	-0.84399414	0.59472656	0.016601563	0	0	0	0	0	0	0	0	0	0.90087891	0.099121094	0.024902344	0.014648438	-0.002685547	-0.007568359	0.009	39471.35	0	0	0.009
496	497	497	Category L	0.2878418	0.13183594	-0.83984375	-0.18237305	0.18603516	0.40185547	0.36	0.009	3/6/2018	3	6	2018	5:13:40	18820	0.8	5	13	40	847	0.051269531	3.515918	0.28515625	0.13452148	-0.84375	0.73071289	0.005371094	0	0	0	0	0	0	0	0	0	0.90087891	0.099121094	0.009277344	0.002441406	-0.002685547	0.00390625	0.009	39471.35	0	0	0.009
497	498	498	Category L	0.2878418	0.11987305	-0.83984375	-0.18334961	0.18603516	0.39672852	0.36	0.009	3/6/2018	3	6	2018	5:13:40	18820	0.9	5	13	40	835	0.051269531	3.515918	0.28540039	0.1340332	-0.84350586	0.81103516	0.014892578	0	0	0	0	0	0	0	0	0	0.90063477	0.099365234	0.020263672	0.002197266	-0.014160156	0.003662109	0.009	39471.35	0	0	0.009
498	499	499	Category L	0.27587891	0.11987305	-0.85180664	-0.18676758	0.1887207	0.3984375	0.36	0.009	3/6/2018	3	6	2018	5:13:41	18821	0	5	13	41	835	0.051269531	3.515918	0.28613281	0.13427734	-0.84350586	0.77172852	0.01953125	0	0	0	0	0	0	0	0	0	0.90087891	0.099121094	0.032958984	-0.010253906	-0.014404297	-0.008056641	0.009	39471.35	0	0	0.009
499	500	500	Category L	0.29980469	0.13183594	-0.83984375	-0.18530273	0.18847656	0.39746094	0.36	0.009	3/6/2018	3	6	2018	5:13:41	18821	0.1	5	13	41	847	0.051269531	3.515918	0.28613281	0.13378906	-0.84326172	1.0114746	0.013916016	0	0	0	0	0	0	0	0	0	0.90039063	0.099609375	0.018798828	0.013427734	-0.001953125	0.003417969	0.009	39471.35	0	0	0.009
500	501	501	Category L	0.2878418	0.14379883	-0.85180664	-0.19433594	0.1875	0.40649414	0.36	0.009	3/6/2018	3	6	2018	5:13:41	18821	0.2	5	13	41	847	0.051269531	3.515918	0.28637695	0.13354492	-0.84350586	1.5100098	0.012939453	0	0	0	0	0	0	0	0	0	0.90063477	0.099365234	0.01953125	0.001220703	0.010009766	-0.008056641	0.009	39471.35	0	0	0.009
501	502	502	Category L	0.29980469	0.13183594	-0.82788086	-0.18310547	0.18603516	0.40478516	0.36	0.009	3/6/2018	3	6	2018	5:13:41	18821	0.3	5	13	41	859	0.051269531	3.515918	0.28613281	0.13330078	-0.84350586	1.4023438	0.020507813	0	0	0	0	0	0	0	0	0	0.90063477	0.099365234	0.030761719	0.013427734	-0.001464844	0.015625	0.009	39471.35	0	0	0.009
502	503	503	Category L	0.29980469	0.15576172	-0.83984375	-0.18823242	0.19042969	0.38867188	0.36	0.009	3/6/2018	3	6	2018	5:13:41	18821	0.4	5	13	41	847	0.051269531	3.515918	0.28662109	0.13354492	-0.84350586	1.0441895	0.025878906	0	0	0	0	0	0	0	0	0	0.90087891	0.099121094	0.038818359	0.012939453	0.021972656	0.003662109	0.009	39471.35	0	0	0.009
503	504	504	Category L	0.27587891	0.13183594	-0.82788086	-0.19555664	0.18823242	0.39648438	0.37	0.009	3/6/2018	3	6	2018	5:13:41	18821	0.5	5	13	41	822	0.051269531	3.515918	0.28662109	0.1340332	-0.84301758	0.58447266	0.018798828	0	0	0	0	0	0	0	0	0	0.90039063	0.099609375	0.028320313	-0.010742188	-0.002197266	0.015136719	0.009	39471.35	0	0	0.009
504	505	505	Category L	0.27587891	0.15576172	-0.82788086	-0.19458008	0.18652344	0.38842773	0.37	0.009	3/6/2018	3	6	2018	5:13:41	18821	0.6	5	13	41	822	0.051269531	3.515918	0.28710938	0.13427734	-0.84277344	0.041015625	0.028320313	0	0	0	0	0	0	0	0	0	0.90039063	0.099609375	0.047607422	-0.011230469	0.021240234	0.014892578	0.009	39471.35	0	0	0.009
505	506	506	Category L	0.2878418	0.15576172	-0.83984375	-0.1953125	0.18457031	0.3972168	0.37	0.009	3/6/2018	3	6	2018	5:13:41	18821	0.7	5	13	41	822	0.051269531	3.515918	0.28759766	0.13452148	-0.84277344	0.31616211	0.021240234	0	0	0	0	0	0	0	0	0	0.90063477	0.099365234	0.024169922	0	0.020996094	0.002929688	0.009	39471.35	0	0	0.009
506	507	507	Category L	0.27587891	0.14379883	-0.83984375	-0.18530273	0.18798828	0.39160156	0.37	0.009	3/6/2018	3	6	2018	5:13:41	18821	0.8	5	13	41	835	0.051269531	3.515918	0.28710938	0.13500977	-0.84301758	0.47241211	0.014648438	0	0	0	0	0	0	0	0	0	0.90087891	0.099121094	0.023193359	-0.011230469	0.008544922	0.003173828	0.009	39471.35	0	0	0.009
507	508	508	Category L	0.31176758	0.14379883	-0.83984375	-0.19555664	0.18554688	0.39648438	0.37	0.009	3/6/2018	3	6	2018	5:13:41	18821	0.9	5	13	41	859	0.051269531	3.515918	0.28662109	0.13476563	-0.84326172	0.50878906	0.026855469	0	0	0	0	0	0	0	0	0	0.90063477	0.099365234	0.037353516	0.024902344	0.008789063	0.003417969	0.009	39471.35	0	0	0.009
508	509	509	Category L	0.29980469	0.11987305	-0.85180664	-0.18408203	0.18945313	0.40161133	0.37	0.009	3/6/2018	3	6	2018	5:13:42	18822	0	5	13	42	859	0.051269531	3.515918	0.28662109	0.13476563	-0.84350586	0.38085938	0.021484375	0	0	0	0	0	0	0	0	0	0.90112305	0.098876953	0.036376953	0.012939453	-0.014892578	-0.008056641	0.009	39471.35	0	0	0.009
509	510	510	Category L	0.27587891	0.14379883	-0.83984375	-0.18676758	0.18701172	0.39477539	0.37	0.009	3/6/2018	3	6	2018	5:13:42	18822	0.1	5	13	42	822	0.051269531	3.515918	0.28662109	0.13500977	-0.84350586	0.22436523	0.014404297	0	0	0	0	0	0	0	0	0	0.90112305	0.098876953	0.0234375	-0.010742188	0.008544922	0.003662109	0.009	39471.35	0	0	0.009
510	511	511	Category L	0.27587891	0.16796875	-0.85180664	-0.18408203	0.18823242	0.40185547	0.37	0.009	3/6/2018	3	6	2018	5:13:42	18822	0.2	5	13	42	822	0.051269531	3.515918	0.28662109	0.13476563	-0.84326172	0.12524414	0.035644531	0	0	0	0	0	0	0	0	0	0.90063477	0.099365234	0.052246094	-0.010742188	0.032958984	-0.008300781	0.009	39471.35	0	0	0.009
511	512	512	Category L	0.2878418	0.14379883	-0.82788086	-0.18676758	0.18554688	0.39453125	0.37	0.009	3/6/2018	3	6	2018	5:13:42	18822	0.3	5	13	42	810	0.051269531	3.515918	0.28662109	0.13500977	-0.84277344	0.028076172	0.017333984	0	0	0	0	0	0	0	0	0	0.90063477	0.099365234	0.024658203	0.000976563	0.008544922	0.014892578	0.009	39471.35	0	0	0.009
512	513	513	Category L	0.2878418	0.14379883	-0.81591797	-0.18798828	0.18457031	0.39135742	0.37	0.009	3/6/2018	3	6	2018	5:13:42	18822	0.4	5	13	42	810	0.051269531	3.515918	0.28686523	0.13476563	-0.8425293	0.083496094	0.028076172	0	0	0	0	0	0	0	0	0	0.90014648	0.099853516	0.036376953	0.000732422	0.008789063	0.026611328	0.009	39471.35	0	0	0.009
513	514	514	Category L	0.29980469	0.11987305	-0.85180664	-0.18774414	0.18969727	0.40185547	0.38	0.009	3/6/2018	3	6	2018	5:13:42	18822	0.5	5	13	42	835	0.051269531	3.515918	0.28662109	0.13500977	-0.84228516	0.014892578	0.022216797	0	0	0	0	0	0	0	0	0	0.89990234	0.10009766	0.037597656	0.012939453	-0.015136719	-0.009277344	0.009	39471.35	0	0	0.009
514	515	515	Category L	0.29980469	0.14379883	-0.85180664	-0.18798828	0.1887207	0.39355469	0.38	0.009	3/6/2018	3	6	2018	5:13:42	18822	0.6	5	13	42	835	0.051269531	3.515918	0.28735352	0.13452148	-0.84204102	0.18481445	0.018066406	0	0	0	0	0	0	0	0	0	0.89990234	0.10009766	0.031005859	0.012207031	0.009033203	-0.009521484	0.009	39471.35	0	0	0.009
515	516	516	Category L	0.2878418	0.11987305	-0.86376953	-0.19311523	0.19482422	0.39746094	0.38	0.009	3/6/2018	3	6	2018	5:13:42	18822	0.7	5	13	42	835	0.051269531	3.515918	0.28735352	0.13525391	-0.84204102	0.43237305	0.026367188	0	0	0	0	0	0	0	0	0	0.90014648	0.099853516	0.037353516	0.000244141	-0.015380859	-0.021484375	0.009	39471.35	0	0	0.009
516	517	517	Category L	0.2878418	0.13183594	-0.85180664	-0.19116211	0.18725586	0.40869141	0.38	0.009	3/6/2018	3	6	2018	5:13:42	18822	0.8	5	13	42	822	0.051269531	3.515918	0.28759766	0.13476563	-0.84228516	0.56762695	0.009765625	0	0	0	0	0	0	0	0	0	0.90014648	0.099853516	0.012451172	0	-0.002929688	-0.009277344	0.009	39471.35	0	0	0.009
517	518	518	Category L	0.32397461	0.13183594	-0.85180664	-0.19799805	0.18457031	0.3972168	0.38	0.009	3/6/2018	3	6	2018	5:13:42	18822	0.9	5	13	42	822	0.051269531	3.5126953	0.2878418	0.13452148	-0.8425293	0.35058594	0.037353516	0	0	0	0	0	0	0	0	0	0.90039063	0.099609375	0.047851563	0.035888672	-0.002685547	-0.009033203	0.009	39471.35	0	0	0.009
518	519	519	Category L	0.2878418	0.13183594	-0.83984375	-0.18920898	0.18896484	0.39575195	0.38	0.009	3/6/2018	3	6	2018	5:13:43	18823	0	5	13	43	822	0.051269531	3.5126953	0.28808594	0.13452148	-0.8425293	0.19213867	0.00390625	0	0	0	0	0	0	0	0	0	0.90039063	0.099609375	0.005615234	-0.000244141	-0.002685547	0.002685547	0.009	39471.35	0	0	0.009
519	520	520	Category L	0.27587891	0.11987305	-0.83984375	-0.18310547	0.18969727	0.40795898	0.38	0.009	3/6/2018	3	6	2018	5:13:43	18823	0.1	5	13	43	822	0.051269531	3.5126953	0.2878418	0.1340332	-0.84204102	0.43969727	0.018798828	0	0	0	0	0	0	0	0	0	0.90014648	0.099853516	0.028808594	-0.011962891	-0.014160156	0.002197266	0.009	39471.35	0	0	0.009
520	521	521	Category L	0.2878418	0.14379883	-0.81591797	-0.19189453	0.18554688	0.39453125	0.38	0.009	3/6/2018	3	6	2018	5:13:43	18823	0.2	5	13	43	835	0.051269531	3.5126953	0.28808594	0.1340332	-0.84155273	0.64086914	0.027587891	0	0	0	0	0	0	0	0	0	0.8996582	0.1003418	0.035888672	-0.000244141	0.009521484	0.025634766	0.009	39471.35	0	0	0.009
521	522	522	Category L	0.31176758	0.13183594	-0.82788086	-0.19116211	0.18554688	0.39746094	0.38	0.009	3/6/2018	3	6	2018	5:13:43	18823	0.3	5	13	43	835	0.051269531	3.5126953	0.28833008	0.1340332	-0.84155273	0.265625	0.027099609	0	0	0	0	0	0	0	0	0	0.8996582	0.1003418	0.039306641	0.023193359	-0.002197266	0.013671875	0.009	39471.35	0	0	0.009
522	523	523	Category L	0.29980469	0.11987305	-0.82788086	-0.18408203	0.18945313	0.39746094	0.38	0.009	3/6/2018	3	6	2018	5:13:43	18823	0.4	5	13	43	810	0.051269531	3.5126953	0.28833008	0.13427734	-0.84155273	0.2109375	0.022949219	0	0	0	0	0	0	0	0	0	0.8996582	0.1003418	0.039550781	0.011230469	-0.014404297	0.013671875	0.009	39471.35	0	0	0.009
523	524	524	Category L	0.27587891	0.083984375	-0.83984375	-0.19018555	0.18896484	0.40356445	0.39	0.009	3/6/2018	3	6	2018	5:13:43	18823	0.5	5	13	43	798	0.051269531	3.5126953	0.28833008	0.13452148	-0.84106445	0.31811523	0.052001953	0	0	0	0	0	0	0	0	0	0.89916992	0.10083008	0.064453125	-0.012451172	-0.050537109	0.001220703	0.009	39471.35	0	0	0.009
524	525	525	Category L	0.27587891	0.11987305	-0.81591797	-0.19433594	0.18359375	0.39941406	0.39	0.009	3/6/2018	3	6	2018	5:13:43	18823	0.6	5	13	43	773	0.051269531	3.5126953	0.28881836	0.1340332	-0.84057617	0.55517578	0.031494141	0	0	0	0	0	0	0	0	0	0.89892578	0.10107422	0.052001953	-0.012939453	-0.014160156	0.024658203	0.009	39471.35	0	0	0.009
525	526	526	Category L	0.2878418	0.10791016	-0.83984375	-0.19799805	0.18847656	0.40356445	0.39	0.009	3/6/2018	3	6	2018	5:13:43	18823	0.7	5	13	43	761	0.051269531	3.5126953	0.28881836	0.1340332	-0.84008789	1.5327148	0.026123047	0	0	0	0	0	0	0	0	0	0.8984375	0.1015625	0.027587891	-0.000976563	-0.026123047	0.000244141	0.009	39471.35	0	0	0.009
526	527	527	Category L	0.27587891	0.14379883	-0.87597656	-0.19360352	0.18359375	0.39453125	0.39	0.009	3/6/2018	3	6	2018	5:13:43	18823	0.8	5	13	43	786	0.051269531	3.5126953	0.28881836	0.13354492	-0.83984375	2.2646484	0.039550781	0	0	0	0	0	0	0	0	0	0.89819336	0.10180664	0.059082031	-0.012939453	0.010009766	-0.035888672	0.009	39471.35	0	0	0.009
527	528	528	Category L	0.26391602	0.14379883	-0.85180664	-0.18847656	0.18969727	0.40673828	0.39	0.009	3/6/2018	3	6	2018	5:13:43	18823	0.9	5	13	43	786	0.051269531	3.5126953	0.2890625	0.13330078	-0.83959961	2.0710449	0.029785156	0	0	0	0	0	0	0	0	0	0.89794922	0.10205078	0.047607422	-0.025146484	0.010253906	-0.011962891	0.009	39471.35	0	0	0.009
528	529	529	Category L	0.27587891	0.14379883	-0.81591797	-0.19335938	0.18701172	0.38842773	0.39	0.009	3/6/2018	3	6	2018	5:13:44	18824	0	5	13	44	798	0.051269531	3.5126953	0.28930664	0.13330078	-0.83959961	1.5693359	0.029052734	0	0	0	0	0	0	0	0	0	0.89794922	0.10205078	0.047607422	-0.013427734	0.010253906	0.023681641	0.009	39471.35	0	0	0.009
529	530	530	Category L	0.27587891	0.14379883	-0.83984375	-0.18701172	0.19165039	0.3984375	0.39	0.009	3/6/2018	3	6	2018	5:13:44	18824	0.1	5	13	44	810	0.051269531	3.5126953	0.28955078	0.1328125	-0.83911133	1.4584961	0.017333984	0	0	0	0	0	0	0	0	0	0.89770508	0.10229492	0.025146484	-0.013671875	0.010742188	-0.000488281	0.009	39471.35	0	0	0.009
530	531	531	Category L	0.31176758	0.11987305	-0.83984375	-0.18774414	0.18652344	0.40161133	0.39	0.009	3/6/2018	3	6	2018	5:13:44	18824	0.2	5	13	44	810	0.051269531	3.5126953	0.28955078	0.13256836	-0.83935547	1.4365234	0.025390625	0	0	0	0	0	0	0	0	0	0.89770508	0.10229492	0.035400391	0.021972656	-0.012695313	-0.000244141	0.009	39471.35	0	0	0.009
531	532	532	Category L	0.31176758	0.13183594	-0.86376953	-0.19360352	0.1862793	0.3972168	0.39	0.009	3/6/2018	3	6	2018	5:13:44	18824	0.3	5	13	44	822	0.051269531	3.5126953	0.28955078	0.1328125	-0.83935547	0.34912109	0.032714844	0	0	0	0	0	0	0	0	0	0.89794922	0.10205078	0.047119141	0.021972656	-0.000976563	-0.024169922	0.009	39471.35	0	0	0.009
532	533	533	Category L	0.29980469	0.13183594	-0.82788086	-0.19799805	0.1862793	0.39355469	0.39	0.009	3/6/2018	3	6	2018	5:13:44	18824	0.4	5	13	44	835	0.051269531	3.5126953	0.29003906	0.1328125	-0.83984375	0.72290039	0.015380859	0	0	0	0	0	0	0	0	0	0.8984375	0.1015625	0.022705078	0.009521484	-0.000976563	0.011962891	0.009	39471.35	0	0	0.009
533	534	534	Category L	0.31176758	0.095947266	-0.80395508	-0.18554688	0.19042969	0.39257813	0.4	0.009	3/6/2018	3	6	2018	5:13:44	18824	0.5	5	13	44	835	0.051269531	3.5126953	0.29052734	0.1328125	-0.83984375	0.93603516	0.055664063	0	0	0	0	0	0	0	0	0	0.8984375	0.1015625	0.093994141	0.020996094	-0.036865234	0.035888672	0.009	39471.35	0	0	0.009
534	535	535	Category L	0.2878418	0.11987305	-0.83984375	-0.18774414	0.18969727	0.40185547	0.4	0.009	3/6/2018	3	6	2018	5:13:44	18824	0.6	5	13	44	847	0.051269531	3.5126953	0.29052734	0.1328125	-0.83959961	1.3679199	0.013427734	0	0	0	0	0	0	0	0	0	0.8984375	0.1015625	0.015869141	-0.002685547	-0.012939453	0	0.009	39471.35	0	0	0.009
535	536	536	Category L	0.29980469	0.13183594	-0.83984375	-0.19458008	0.18652344	0.39550781	0.4	0.009	3/6/2018	3	6	2018	5:13:44	18824	0.7	5	13	44	859	0.051269531	3.5126953	0.29052734	0.1328125	-0.83984375	2.0292969	0.009277344	0	0	0	0	0	0	0	0	0	0.89868164	0.10131836	0.010253906	0.009033203	-0.000976563	0	0.009	39471.35	0	0	0.009
536	537	537	Category L	0.31176758	0.13183594	-0.83984375	-0.19628906	0.18920898	0.39624023	0.4	0.009	3/6/2018	3	6	2018	5:13:44	18824	0.8	5	13	44	847	0.051269531	3.5126953	0.29052734	0.13256836	-0.84008789	2.3984375	0.021240234	0	0	0	0	0	0	0	0	0	0.89892578	0.10107422	0.022460938	0.020996094	-0.000732422	0.000244141	0.009	39471.35	0	0	0.009
537	538	538	Category L	0.2878418	0.15576172	-0.85180664	-0.18945313	0.18798828	0.3984375	0.4	0.009	3/6/2018	3	6	2018	5:13:44	18824	0.9	5	13	44	835	0.051269531	3.5126953	0.29052734	0.13256836	-0.84008789	2.0217285	0.025878906	0	0	0	0	0	0	0	0	0	0.89868164	0.10131836	0.037597656	-0.002685547	0.022949219	-0.011474609	0.009	39471.35	0	0	0.009
538	539	539	Category L	0.2878418	0.10791016	-0.83984375	-0.19360352	0.1862793	0.39550781	0.4	0.009	3/6/2018	3	6	2018	5:13:45	18825	0	5	13	45	822	0.051269531	3.5126953	0.29052734	0.13378906	-0.85058594	1.4230957	0.028076172	0	0	0	0	0	0	0	0	0	0.90869141	0.091308594	0.039306641	-0.002685547	-0.025878906	0.010742188	0.009	39471.35	0	0	0.009
539	540	540	Category L	0.2878418	0.13183594	-0.85180664	-0.19018555	0.19189453	0.40161133	0.4	0.009	3/6/2018	3	6	2018	5:13:45	18825	0.1	5	13	45	810	0.051269531	3.5126953	0.28881836	0.13037109	-0.84521484	1.0964355	0.006591797	0	0	0	0	0	0	0	0	0	0.90283203	0.097167969	0.008544922	-0.000976563	0.001220703	-0.006347656	0.009	39471.35	0	0	0.009
540	541	541	Category L	0.27587891	0.14379883	-0.81591797	-0.18701172	0.19042969	0.3996582	0.4	0.009	3/6/2018	3	6	2018	5:13:45	18825	0.2	5	13	45	822	0.051269531	3.5126953	0.28686523	0.13061523	-0.83691406	0.66455078	0.027099609	0	0	0	0	0	0	0	0	0	0.89428711	0.10571289	0.045410156	-0.010986328	0.012939453	0.020996094	0.009	39471.35	0.001	-98.4	0.009
541	542	542	Category L	0.29980469	0.14379883	-0.83984375	-0.18945313	0.18457031	0.39550781	0.4	0.009	3/6/2018	3	6	2018	5:13:45	18825	0.3	5	13	45	822	0.051269531	3.5126953	0.28881836	0.12890625	-0.84643555	0.10229492	0.019287109	0	0	0	0	0	0	0	0	0	0.90356445	0.096435547	0.031982422	0.010742188	0.014648438	0.006591797	0.009	39471.35	0.001	-98.4	0.009
542	543	543	Category L	0.2878418	0.15576172	-0.79199219	-0.19140625	0.18969727	0.39355469	0.4	0.009	3/6/2018	3	6	2018	5:13:45	18825	0.4	5	13	45	810	0.051269531	3.5126953	0.2902832	0.12768555	-0.8425293	0.096191406	0.057617188	0	0	0	0	0	0	0	0	0	0.90014648	0.099853516	0.081054688	-0.002441406	0.027832031	0.050537109	0.009	39471.35	0.001	-98.4	0.009
543	544	544	Category L	0.31176758	0.14379883	-0.83984375	-0.18969727	0.19140625	0.3894043	0.41	0.009	3/6/2018	3	6	2018	5:13:45	18825	0.5	5	13	45	798	0.051269531	3.5126953	0.28735352	0.12744141	-0.83813477	0.20947266	0.029296875	0	0	0	0	0	0	0	0	0	0.89526367	0.10473633	0.041992188	0.024169922	0.016113281	-0.001464844	0.009	39471.35	0.001	-98.4	0.009
544	545	545	Category L	0.31176758	0.16796875	-0.83984375	-0.18310547	0.18432617	0.40698242	0.41	0.009	3/6/2018	3	6	2018	5:13:45	18825	0.6	5	13	45	786	0.051269531	3.5126953	0.28466797	0.12939453	-0.84814453	0.37011719	0.047607422	0	0	0	0	0	0	0	0	0	0.90405273	0.095947266	0.073730469	0.026855469	0.038330078	0.008300781	0.009	39471.35	0.001	-98.4	0.009
545	546	546	Category L	0.27587891	0.16796875	-0.83984375	-0.19360352	0.18359375	0.3972168	0.41	0.009	3/6/2018	3	6	2018	5:13:45	18825	0.7	5	13	45	761	0.051269531	3.5126953	0.28515625	0.12646484	-0.84155273	0.79589844	0.042236328	0	0	0	0	0	0	0	0	0	0.89746094	0.10253906	0.052490234	-0.009277344	0.041259766	0.001708984	0.009	39471.35	0.001	-98.4	0.009
546	547	547	Category L	0.23999023	0.14379883	-0.83984375	-0.19360352	0.1862793	0.3972168	0.41	0.009	3/6/2018	3	6	2018	5:13:45	18825	0.8	5	13	45	761	0.051269531	3.5126953	0.28295898	0.12744141	-0.85302734	0.86010742	0.047607422	0	0	0	0	0	0	0	0	0	0.90771484	0.092285156	0.072265625	-0.04296875	0.016113281	0.013183594	0.009	39471.35	0.001	-98.4	0.009
547	548	548	Category L	0.2878418	0.14379883	-0.85180664	-0.19555664	0.18798828	0.39355469	0.41	0.009	3/6/2018	3	6	2018	5:13:45	18825	0.9	5	13	45	786	0.051269531	3.5126953	0.28198242	0.1262207	-0.85327148	0.87011719	0.018310547	0	0	0	0	0	0	0	0	0	0.9074707	0.092529297	0.024658203	0.005615234	0.017333984	0.001464844	0.009	39471.35	0.001	-98.4	0.009
548	549	549	Category L	0.29980469	0.11987305	-0.86376953	-0.19287109	0.18896484	0.39453125	0.41	0.009	3/6/2018	3	6	2018	5:13:46	18826	0	5	13	46	798	0.051269531	3.5126953	0.27636719	0.12451172	-0.84350586	1.2470703	0.031005859	0	0	0	0	0	0	0	0	0	0.89648438	0.10351563	0.048095703	0.023193359	-0.004638672	-0.020019531	0.009	39471.35	0.001	-98.4	0.009
549	550	550	Category L	0.27587891	0.10791016	-0.82788086	-0.18847656	0.18969727	0.40576172	0.41	0.009	3/6/2018	3	6	2018	5:13:46	18826	0.1	5	13	46	835	0.051269531	3.5126953	0.27368164	0.12695313	-0.85693359	1.5939941	0.034667969	0	0	0	0	0	0	0	0	0	0.90844727	0.091552734	0.050292969	0.001953125	-0.019042969	0.029052734	0.009	39471.35	0.001	-98.4	0.009
550	551	551	Category L	0.27587891	0.14379883	-0.83984375	-0.19042969	0.19335938	0.3996582	0.41	0.009	3/6/2018	3	6	2018	5:13:46	18826	0.2	5	13	46	822	0.051269531	3.5126953	0.27832031	0.12866211	-0.8605957	1.3249512	0.025634766	0	0	0	0	0	0	0	0	0	0.91357422	0.086425781	0.038330078	-0.002441406	0.014892578	0.020751953	0.009	39471.35	0.001	-98.4	0.009
551	552	552	Category L	0.2878418	0.13183594	-0.83984375	-0.19482422	0.18896484	0.40063477	0.41	0.009	3/6/2018	3	6	2018	5:13:46	18826	0.3	5	13	46	810	0.051269531	3.5126953	0.2734375	0.12719727	-0.85302734	1.135498	0.019775391	0	0	0	0	0	0	0	0	0	0.90478516	0.095214844	0.031738281	0.014160156	0.004394531	0.013183594	0.009	39471.35	0.001	-98.4	0.009
552	553	553	Category L	0.26391602	0.14379883	-0.82788086	-0.18847656	0.18969727	0.39550781	0.41	0.009	3/6/2018	3	6	2018	5:13:46	18826	0.4	5	13	46	810	0.051269531	3.5126953	0.27246094	0.12963867	-0.86376953	1.5058594	0.039550781	0	0	0	0	0	0	0	0	0	0.91503906	0.084960938	0.05859375	-0.008544922	0.013916016	0.035888672	0.009	39471.35	0.001	-98.4	0.009
553	554	554	Category L	0.29980469	0.11987305	-0.83984375	-0.18652344	0.18798828	0.40649414	0.42	0.009	3/6/2018	3	6	2018	5:13:46	18826	0.5	5	13	46	810	0.051269531	3.5126953	0.27709961	0.13012695	-0.86035156	1.6633301	0.032226563	0	0	0	0	0	0	0	0	0	0.91308594	0.086914063	0.053466797	0.022460938	-0.010253906	0.020507813	0.009	39471.35	0.001	-98.4	0.009
554	555	555	Category L	0.2878418	0.14379883	-0.85180664	-0.18505859	0.1887207	0.40380859	0.42	0.009	3/6/2018	3	6	2018	5:13:46	18826	0.6	5	13	46	847	0.051269531	3.5126953	0.27050781	0.12988281	-0.85205078	1.1169434	0.021728516	0	0	0	0	0	0	0	0	0	0.90332031	0.096679688	0.031005859	0.017089844	0.013671875	0.000244141	0.009	39471.35	0.001	-98.4	0.009
555	556	556	Category L	0.29980469	0.10791016	-0.83984375	-0.1953125	0.18896484	0.39624023	0.42	0.009	3/6/2018	3	6	2018	5:13:46	18826	0.7	5	13	46	847	0.051025391	3.4562988	0.26611328	0.1328125	-0.86743164	0.48608398	0.050048828	0	0	0	0	0	0	0	0	0	0.91699219	0.083007813	0.086181641	0.033447266	-0.024902344	0.027587891	0.009	39471.35	0.001	-98.4	0.009
556	557	557	Category L	0.2878418	0.11987305	-0.86376953	-0.18701172	0.19213867	0.39746094	0.42	0.009	3/6/2018	3	6	2018	5:13:46	18826	0.8	5	13	46	847	0.051025391	3.4562988	0.2722168	0.13378906	-0.86962891	0.1262207	0.021484375	0	0	0	0	0	0	0	0	0	0.92114258	0.078857422	0.03515625	0.015380859	-0.013916016	0.005859375	0.009	39471.35	0.001	-98.4	0.009
557	558	558	Category L	0.29980469	0.14379883	-0.85180664	-0.19018555	0.18603516	0.39355469	0.42	0.009	3/6/2018	3	6	2018	5:13:46	18826	0.9	5	13	46	847	0.051025391	3.4562988	0.26708984	0.1340332	-0.86401367	0.15844727	0.036132813	0	0	0	0	0	0	0	0	0	0.91430664	0.085693359	0.054443359	0.032470703	0.009521484	0.012207031	0.009	39471.35	0.001	-98.4	0.009
558	559	559	Category L	0.26391602	0.11987305	-0.83984375	-0.19628906	0.18920898	0.39331055	0.42	0.009	3/6/2018	3	6	2018	5:13:47	18827	0	5	13	47	835	0.051025391	3.4562988	0.2644043	0.13500977	-0.87915039	0.58862305	0.042236328	0	0	0	0	0	0	0	0	0	0.92797852	0.072021484	0.055175781	-0.000488281	-0.015136719	0.039306641	0.009	39471.35	0.001	-98.4	0.009
559	560	560	Category L	0.27587891	0.13183594	-0.80395508	-0.19604492	0.1875	0.40039063	0.42	0.009	3/6/2018	3	6	2018	5:13:47	18827	0.1	5	13	47	847	0.051025391	3.4562988	0.26123047	0.13647461	-0.87255859	0.69995117	0.070068359	0	0	0	0	0	0	0	0	0	0.92089844	0.079101563	0.087646484	0.014404297	-0.004638672	0.068603516	0.009	39471.35	0.001	-98.4	0.009
560	561	561	Category L	0.27587891	0.14379883	-0.85180664	-0.18579102	0.18798828	0.40161133	0.42	0.009	3/6/2018	3	6	2018	5:13:47	18827	0.2	5	13	47	847	0.051025391	3.4562988	0.25610352	0.13476563	-0.86474609	0.52636719	0.025146484	0	0	0	0	0	0	0	0	0	0.91186523	0.088134766	0.041503906	0.01953125	0.008789063	0.012939453	0.009	39471.35	0.001	-98.4	0.009
561	562	562	Category L	0.27587891	0.13183594	-0.81591797	-0.18945313	0.18457031	0.3984375	0.42	0.009	3/6/2018	3	6	2018	5:13:47	18827	0.3	5	13	47	835	0.051025391	3.4562988	0.25341797	0.13696289	-0.87841797	0.50878906	0.06640625	0	0	0	0	0	0	0	0	0	0.92431641	0.075683594	0.08984375	0.022216797	-0.005126953	0.0625	0.009	39471.35	0.001	-98.4	0.009
562	563	563	Category L	0.2878418	0.15576172	-0.81591797	-0.18701172	0.18847656	0.39648438	0.42	0.009	3/6/2018	3	6	2018	5:13:47	18827	0.4	5	13	47	822	0.051025391	3.4562988	0.25732422	0.13525391	-0.87524414	0.9765625	0.069580078	0	0	0	0	0	0	0	0	0	0.92236328	0.077636719	0.10986328	0.030273438	0.020263672	0.059326172	0.009	39471.35	0.001	-98.4	0.009
563	564	564	Category L	0.31176758	0.13183594	-0.82788086	-0.19067383	0.18774414	0.39648438	0.43	0.009	3/6/2018	3	6	2018	5:13:47	18827	0.5	5	13	47	810	0.051025391	3.4562988	0.25708008	0.13598633	-0.88500977	1.3747559	0.079101563	0	0	0	0	0	0	0	0	0	0.93139648	0.068603516	0.1159668	0.054443359	-0.004150391	0.057128906	0.009	39471.35	0.001	-98.4	0.009
564	565	565	Category L	0.29980469	0.11987305	-0.81591797	-0.18457031	0.19042969	0.39770508	0.43	0.009	3/6/2018	3	6	2018	5:13:47	18827	0.6	5	13	47	822	0.051025391	3.4562988	0.2565918	0.13720703	-0.88696289	1.5385742	0.084960938	0	0	0	0	0	0	0	0	0	0.93359375	0.06640625	0.13183594	0.04296875	-0.017333984	0.071044922	0.009	39471.35	0.001	-98.4	0.009
565	566	566	Category L	0.29980469	0.095947266	-0.82788086	-0.18823242	0.1887207	0.4074707	0.43	0.009	3/6/2018	3	6	2018	5:13:47	18827	0.7	5	13	47	835	0.051025391	3.4562988	0.25146484	0.13525391	-0.88354492	1.8442383	0.083496094	0	0	0	0	0	0	0	0	0	0.92871094	0.071289063	0.14331055	0.048095703	-0.039306641	0.055664063	0.009	39471.35	0.001	-98.4	0.009
566	567	567	Category L	0.29980469	0.10791016	-0.82788086	-0.18774414	0.18701172	0.3984375	0.43	0.009	3/6/2018	3	6	2018	5:13:47	18827	0.8	5	13	47	663	0.051025391	3.4562988	0.24853516	0.13769531	-0.89916992	1.9504395	0.092529297	0	0	0	0	0	0	0	0	0	0.94311523	0.056884766	0.15234375	0.051025391	-0.029785156	0.071289063	0.009	39471.35	0.001	-98.4	0.009
567	568	568	Category L	0.31176758	0.15576172	-0.86376953	-0.18603516	0.18725586	0.39746094	0.43	0.009	3/6/2018	3	6	2018	5:13:47	18827	0.9	5	13	47	675	0.051025391	3.4562988	0.25048828	0.13598633	-0.89306641	1.5869141	0.070556641	0	0	0	0	0	0	0	0	0	0.9375	0.0625	0.11010742	0.061035156	0.01953125	0.029296875	0.009	39471.35	0.001	-98.4	0.009
568	569	569	Category L	0.29980469	0.10791016	-0.83984375	-0.19189453	0.18798828	0.39550781	0.43	0.009	3/6/2018	3	6	2018	5:13:48	18828	0	5	13	48	638	0.051025391	3.4562988	0.24462891	0.13671875	-0.8840332	1.0515137	0.076171875	0	0	0	0	0	0	0	0	0	0.92749023	0.072509766	0.12817383	0.054931641	-0.028808594	0.044189453	0.009	39471.35	0.001	-98.4	0.009
569	570	570	Category L	0.27587891	0.13183594	-0.87597656	-0.19458008	0.18725586	0.39624023	0.43	0.009	3/6/2018	3	6	2018	5:13:48	18828	0.1	5	13	48	638	0.051025391	3.4562988	0.24511719	0.13745117	-0.89697266	0.82128906	0.037597656	0	0	0	0	0	0	0	0	0	0.93994141	0.060058594	0.057373047	0.030517578	-0.005615234	0.020996094	0.009	39471.35	0.001	-98.4	0.009
570	571	571	Category L	0.29980469	0.11987305	-0.87597656	-0.19750977	0.19677734	0.39746094	0.43	0.009	3/6/2018	3	6	2018	5:13:48	18828	0.2	5	13	48	822	0.051025391	3.4562988	0.2487793	0.13720703	-0.89453125	0.64013672	0.056884766	0	0	0	0	0	0	0	0	0	0.9387207	0.061279297	0.087158203	0.05078125	-0.017333984	0.018554688	0.009	39471.35	0.001	-98.4	0.009
571	572	572	Category L	0.29980469	0.13183594	-0.86376953	-0.19262695	0.19067383	0.39550781	0.43	0.009	3/6/2018	3	6	2018	5:13:48	18828	0.3	5	13	48	810	0.051025391	3.4562988	0.24658203	0.13867188	-0.89697266	0.82641602	0.062988281	0	0	0	0	0	0	0	0	0	0.94042969	0.059570313	0.093261719	0.052978516	-0.006835938	0.033203125	0.009	39471.35	0.001	-98.4	0.009
572	573	573	Category L	0.31176758	0.13183594	-0.83984375	-0.19018555	0.18725586	0.3984375	0.43	0.009	3/6/2018	3	6	2018	5:13:48	18828	0.4	5	13	48	835	0.051025391	3.4562988	0.24658203	0.1418457	-0.90405273	1.0134277	0.091796875	0	0	0	0	0	0	0	0	0	0.94775391	0.052246094	0.13916016	0.064941406	-0.010009766	0.064208984	0.009	39471.35	0.001	-98.4	0.009
573	574	574	Category L	0.29980469	0.14379883	-0.83984375	-0.19287109	0.18823242	0.39355469	0.44	0.009	3/6/2018	3	6	2018	5:13:48	18828	0.5	5	13	48	835	0.051025391	3.4562988	0.24389648	0.1418457	-0.89453125	1.6811523	0.078125	0	0	0	0	0	0	0	0	0	0.93798828	0.062011719	0.11230469	0.055664063	0.001708984	0.0546875	0.009	39471.35	0.001	-98.4	0.009
574	575	575	Category L	0.29980469	0.11987305	-0.86376953	-0.18847656	0.19042969	0.39477539	0.44	0.009	3/6/2018	3	6	2018	5:13:48	18828	0.6	5	13	48	847	0.051025391	3.4562988	0.23999023	0.14282227	-0.89428711	3.0666504	0.070800781	0	0	0	0	0	0	0	0	0	0.93676758	0.063232422	0.11303711	0.059570313	-0.022949219	0.030517578	0.009	39471.35	0.001	-98.4	0.009
575	576	576	Category L	0.29980469	0.11987305	-0.87597656	-0.19482422	0.18798828	0.39355469	0.44	0.009	3/6/2018	3	6	2018	5:13:48	18828	0.7	5	13	48	847	0.051025391	3.4562988	0.24145508	0.14086914	-0.89868164	2.588623	0.065917969	0	0	0	0	0	0	0	0	0	0.94116211	0.058837891	0.10205078	0.058105469	-0.020996094	0.022705078	0.009	39471.35	0.001	-98.4	0.009
576	577	577	Category L	0.29980469	0.11987305	-0.82788086	-0.18823242	0.19067383	0.40356445	0.44	0.009	3/6/2018	3	6	2018	5:13:48	18828	0.8	5	13	48	847	0.051025391	3.4562988	0.24291992	0.14160156	-0.89257813	1.2111816	0.088867188	0	0	0	0	0	0	0	0	0	0.93603516	0.063964844	0.14331055	0.056640625	-0.021728516	0.064697266	0.009	39471.35	0.001	-98.4	0.01
577	578	578	Category J	0.27587891	0.2277832	-1.6799316	-0.022460938	0.19677734	0.43603516	0.26	0.01	3/6/2018	3	6	2018	5:56:35	21395	0	5	56	35	1044	0.051025391	3.4417969	0.24169922	0.14111328	-0.89892578	6.0187988	0.78637695	0	0	0	0	0	0	0	0	0	0.94140625	0.05859375	0.90161133	0.033935547	0.086425781	-0.78076172	0.009	39471.35	0.001	-98.4	0.01
578	579	579	Category J	0.14379883	-0.15576172	-0.43188477	-0.10302734	0.16625977	0.4284668	0.27	0.01	3/6/2018	3	6	2018	5:56:35	21395	0.099	5	56	35	1007	0.051025391	3.4417969	0.24267578	0.14404297	-0.90698242	8.3635254	0.57055664	0	0	0	0	0	0	0	0	0	0.94995117	0.050048828	0.87402344	-0.098876953	-0.29980469	0.47509766	0.009	39471.35	0.001	-98.4	0.01
579	580	580	Category J	0.15576172	0.14379883	-0.16796875	-0.14599609	0.081787109	0.43530273	0.27	0.01	3/6/2018	3	6	2018	5:56:35	21395	0.199	5	56	35	995	0.051025391	3.4417969	0.23852539	0.1418457	-0.90039063	12.612793	0.73706055	0	0	0	0	0	0	0	0	0	0.94213867	0.057861328	0.81689453	-0.082763672	0.001708984	0.73242188	0.009	39471.35	0.001	-98.4	0.01
580	581	581	Category J	0.44384766	0.023925781	-1.6079102	-0.12915039	0.12695313	0.43457031	0.27	0.01	3/6/2018	3	6	2018	5:56:35	21395	0.3	5	56	35	970	0.051025391	3.4417969	0.23657227	0.14233398	-0.89575195	16.793457	0.75097656	0	0	0	0	0	0	0	0	0	0.93725586	0.062744141	1.0375977	0.20703125	-0.1184082	-0.71191406	0.01	39372.95	0	0	0.01
581	582	582	Category J	0.40795898	0.023925781	-0.51586914	-0.085205078	0.16308594	0.43310547	0.27	0.01	3/6/2018	3	6	2018	5:56:35	21395	0.4	5	56	35	982	0.051025391	3.4417969	0.23779297	0.13891602	-0.90600586	15.294434	0.44067383	0	0	0	0	0	0	0	0	0	0.94677734	0.053222656	0.67504883	0.16992188	-0.11499023	0.39013672	0.01	39372.95	0	0	0.01
582	583	583	Category J	0.059814453	0.13183594	-0.50390625	-0.15673828	0.16381836	0.41503906	0.27	0.01	3/6/2018	3	6	2018	5:56:35	21395	0.5	5	56	35	982	0.051025391	3.4417969	0.24145508	0.13818359	-0.90454102	16.453613	0.43994141	0	0	0	0	0	0	0	0	0	0.94628906	0.053710938	0.58862305	-0.18164063	-0.006347656	0.40063477	0.01	39372.95	0	0	0.01
583	584	584	Category J	0.071777344	0.2878418	-1.619873	-0.11376953	0.2019043	0.41381836	0.27	0.01	3/6/2018	3	6	2018	5:56:35	21395	0.6	5	56	35	995	0.051025391	3.4417969	0.23901367	0.13647461	-0.90087891	10.929688	0.75341797	0	0	0	0	0	0	0	0	0	0.94189453	0.058105469	1.0375977	-0.16723633	0.15112305	-0.71875	0.01	39372.95	0	0	0.01
584	585	585	Category J	0.31176758	-0.071777344	-0.29980469	-0.098388672	0.15991211	0.42651367	0.27	0.01	3/6/2018	3	6	2018	5:56:35	21395	0.7	5	56	35	1019	0.051025391	3.4417969	0.23999023	0.13720703	-0.91210938	6.2976074	0.65112305	0	0	0	0	0	0	0	0	0	0.953125	0.046875	0.89331055	0.071533203	-0.20898438	0.61230469	0.01	39372.95	0	0	0.01
585	586	586	Category J	0.10791016	0.23999023	-1.7519531	-0.017578125	0.11376953	0.44921875	0.27	0.01	3/6/2018	3	6	2018	5:56:35	21395	0.8	5	56	35	1019	0.051025391	3.4417969	0.24072266	0.13525391	-0.90722656	0.097412109	0.86132813	0	0	0	0	0	0	0	0	0	0.94848633	0.051513672	1.0817871	-0.1328125	0.10449219	-0.84448242	0.01	39372.95	0	0	0.01
586	587	587	Category J	0.20385742	0.035888672	-0.86376953	-0.057617188	0.19824219	0.42529297	0.27	0.01	3/6/2018	3	6	2018	5:56:35	21395	0.9	5	56	35	1056	0.051025391	3.4417969	0.23754883	0.13574219	-0.89990234	6.6088867	0.11132813	0	0	0	0	0	0	0	0	0	0.94067383	0.059326172	0.16992188	-0.033691406	-0.099853516	0.036132813	0.01	39372.95	0	0	0.01
587	588	588	Category J	-0.13183594	0.011962891	-0.059814453	-0.093994141	0.17456055	0.43212891	0.27	0.01	3/6/2018	3	6	2018	5:56:36	21396	0	5	56	36	1068	0.051025391	3.4417969	0.23754883	0.13354492	-0.91015625	7.657959	0.93505859	0	0	0	0	0	0	0	0	0	0.95019531	0.049804688	1.3415527	-0.36938477	-0.12158203	0.8503418	0.01	39372.95	0	0	0.01
588	589	589	Category J	0.071777344	0.31176758	-1.9199219	-0.15234375	0.18017578	0.40429688	0.28	0.01	3/6/2018	3	6	2018	5:56:36	21396	0.1	5	56	36	1056	0.051025391	3.4417969	0.24462891	0.13354492	-0.90356445	6.2265625	1.0461426	0	0	0	0	0	0	0	0	0	0.94555664	0.054443359	1.3671875	-0.17285156	0.17797852	-1.0161133	0.01	39372.95	0	0	0.01
589	590	590	Category J	0.65991211	0.2878418	-1.1398926	-0.12402344	0.1875	0.41625977	0.28	0.01	3/6/2018	3	6	2018	5:56:36	21396	0.2	5	56	36	1044	0.051025391	3.4417969	0.24169922	0.13256836	-0.89746094	12.343506	0.50732422	0	0	0	0	0	0	0	0	0	0.93896484	0.061035156	0.81518555	0.41796875	0.1550293	-0.2421875	0.01	39372.95	0	0	0.01
590	591	591	Category J	-0.11987305	0.047851563	-0.23999023	-0.072021484	0.1237793	0.45605469	0.28	0.01	3/6/2018	3	6	2018	5:56:36	21396	0.3	5	56	36	1019	0.051025391	3.4417969	0.24438477	0.13574219	-0.90991211	12.445557	0.76757813	0	0	0	0	0	0	0	0	0	0.9519043	0.048095703	1.1223145	-0.36425781	-0.087890625	0.66992188	0.01	39372.95	0	0	0.01
591	592	592	Category J	0.21582031	0.3359375	-1.6918945	-0.13574219	0.14331055	0.42626953	0.28	0.01	3/6/2018	3	6	2018	5:56:36	21396	0.4	5	56	36	982	0.051025391	3.4417969	0.24780273	0.13256836	-0.9074707	4.7097168	0.81054688	0	0	0	0	0	0	0	0	0	0.95019531	0.049804688	1.0192871	-0.031982422	0.203125	-0.78417969	0.01	39372.95	0	0	0.01
592	593	593	Category J	0.64794922	0.19189453	-0.53979492	-0.10595703	0.17822266	0.42480469	0.28	0.01	3/6/2018	3	6	2018	5:56:36	21396	0.5	5	56	36	982	0.051025391	3.4417969	0.24536133	0.13378906	-0.90136719	7.1013184	0.54394531	0	0	0	0	0	0	0	0	0	0.94360352	0.056396484	0.82202148	0.40234375	0.057861328	0.36157227	0.01	39372.95	0	0	0.01
593	594	594	Category J	-0.21582031	0.095947266	-0.19189453	-0.075439453	0.2175293	0.41674805	0.28	0.01	3/6/2018	3	6	2018	5:56:36	21396	0.6	5	56	36	995	0.051025391	3.4417969	0.24633789	0.13500977	-0.91259766	2.6313477	0.85717773	0	0	0	0	0	0	0	0	0	0.95483398	0.045166016	1.2219238	-0.4621582	-0.0390625	0.72070313	0.01	39372.95	0	0	0.01
594	595	595	Category J	-0.059814453	0.37182617	-2.0878906	-0.14404297	0.22558594	0.39819336	0.28	0.01	3/6/2018	3	6	2018	5:56:36	21396	0.7	5	56	36	995	0.051025391	3.4417969	0.24731445	0.13500977	-0.90600586	1.3312988	1.2436523	0	0	0	0	0	0	0	0	0	0.94873047	0.051269531	1.7255859	-0.30712891	0.23657227	-1.1816406	0.01	39372.95	0	0	0.01
595	596	596	Category J	0.77978516	0.19189453	-1.0319824	-0.10009766	0.21191406	0.4152832	0.28	0.01	3/6/2018	3	6	2018	5:56:36	21396	0.8	5	56	36	1007	0.051025391	3.4417969	0.2434082	0.13378906	-0.89892578	8.2324219	0.55541992	0	0	0	0	0	0	0	0	0	0.94091797	0.059082031	0.72705078	0.53613281	0.057861328	-0.1328125	0.01	39372.95	0	0	0.01
596	597	597	Category J	-0.13183594	0.16796875	-0.40795898	-0.040039063	0.15161133	0.43994141	0.28	0.01	3/6/2018	3	6	2018	5:56:36	21396	0.9	5	56	36	1019	0.051025391	3.4417969	0.24365234	0.13720703	-0.90917969	13.206787	0.62695313	0	0	0	0	0	0	0	0	0	0.95117188	0.048828125	0.9074707	-0.37548828	0.030517578	0.5012207	0.01	39372.95	0	0	0.01
597	598	598	Category J	0.11987305	0.19189453	-2.0639648	-0.052246094	0.14819336	0.42236328	0.28	0.01	3/6/2018	3	6	2018	5:56:37	21397	0	5	56	37	1019	0.051025391	3.4417969	0.24829102	0.13647461	-0.90454102	2.3730469	1.1674805	0	0	0	0	0	0	0	0	0	0.94799805	0.052001953	1.3430176	-0.12841797	0.055175781	-1.1591797	0.01	39372.95	0	0	0.01
598	599	599	Category J	0.035888672	0.26391602	-0.29980469	-0.019287109	0.17724609	0.43579102	0.29	0.01	3/6/2018	3	6	2018	5:56:37	21397	0.1	5	56	37	1019	0.051025391	3.4417969	0.24584961	0.13720703	-0.90405273	1.8850098	0.65209961	0	0	0	0	0	0	0	0	0	0.94677734	0.053222656	0.94067383	-0.20996094	0.12646484	0.60424805	0.01	39372.95	0	0	0.01
599	600	600	Category J	-0.14379883	-0.023925781	-0.2277832	-0.10888672	0.17089844	0.42358398	0.29	0.01	3/6/2018	3	6	2018	5:56:37	21397	0.2	5	56	37	1032	0.051025391	3.4417969	0.24658203	0.13647461	-0.91601563	7.4440918	0.80737305	0	0	0	0	0	0	0	0	0	0.95849609	0.041503906	1.2392578	-0.39038086	-0.16040039	0.68823242	0.01	39372.95	0	0	0.01
600	601	601	Category J	0.071777344	0.31176758	-1.8959961	-0.070068359	0.17333984	0.4284668	0.29	0.01	3/6/2018	3	6	2018	5:56:37	21397	0.3	5	56	37	1019	0.051025391	3.4417969	0.24707031	0.13671875	-0.90795898	5.5166016	1.0183105	0	0	0	0	0	0	0	0	0	0.95092773	0.049072266	1.3378906	-0.17529297	0.17480469	-0.98779297	0.01	39372.95	0	0	0.01
601	602	602	Category J	0.63598633	0.011962891	-0.58789063	0.012451172	0.1418457	0.4440918	0.29	0.01	3/6/2018	3	6	2018	5:56:37	21397	0.4	5	56	37	1007	0.051025391	3.4417969	0.24414063	0.13793945	-0.91088867	3.3366699	0.52319336	0	0	0	0	0	0	0	0	0	0.953125	0.046875	0.84082031	0.39160156	-0.12597656	0.32299805	0.01	39372.95	0	0	0.01
602	603	603	Category J	0.26391602	0.16796875	-1.5959473	0.061523438	0.10742188	0.44604492	0.29	0.01	3/6/2018	3	6	2018	5:56:37	21397	0.5	5	56	37	1019	0.051025391	3.4417969	0.24511719	0.13867188	-0.91210938	4.1003418	0.68432617	0	0	0	0	0	0	0	0	0	0.95483398	0.045166016	0.73120117	0.018554688	0.029052734	-0.68359375	0.01	39372.95	0	0	0.01
603	604	604	Category J	0.23999023	0.19189453	-1.0078125	0.000488281	0.18286133	0.43432617	0.29	0.01	3/6/2018	3	6	2018	5:56:37	21397	0.6	5	56	37	1019	0.051025391	3.4417969	0.24389648	0.13818359	-0.90307617	5.2473145	0.11743164	0	0	0	0	0	0	0	0	0	0.94555664	0.054443359	0.16210938	-0.00390625	0.053466797	-0.10449219	0.01	39372.95	0	0	0.01
604	605	605	Category J	-0.13183594	-0.035888672	-0.53979492	-0.015136719	0.18334961	0.43798828	0.29	0.01	3/6/2018	3	6	2018	5:56:37	21397	0.7	5	56	37	1007	0.051025391	3.4417969	0.2421875	0.14038086	-0.91479492	8.2907715	0.55834961	0	0	0	0	0	0	0	0	0	0.95678711	0.043212891	0.92553711	-0.37402344	-0.17626953	0.375	0.01	39372.95	0	0	0.01
605	606	606	Category J	0.059814453	0.29980469	-2.0878906	-0.076171875	0.18579102	0.43579102	0.29	0.01	3/6/2018	3	6	2018	5:56:37	21397	0.8	5	56	37	1019	0.051025391	3.4417969	0.2512207	0.140625	-0.91992188	7.7382813	1.1940918	0	0	0	0	0	0	0	0	0	0.96386719	0.036132813	1.5183105	-0.19140625	0.15893555	-1.1677246	0.01	39372.95	0	0	0.01
606	607	607	Category J	0.43188477	0	-0.38378906	-0.044921875	0.15356445	0.43994141	0.29	0.01	3/6/2018	3	6	2018	5:56:37	21397	0.9	5	56	37	995	0.051025391	3.4417969	0.24658203	0.1394043	-0.91137695	3.4379883	0.57641602	0	0	0	0	0	0	0	0	0	0.95458984	0.045410156	0.85253906	0.18505859	-0.1394043	0.52758789	0.01	39372.95	0	0	0.01
607	608	608	Category J	-0.21582031	0.20385742	-0.13183594	-0.12231445	0.15966797	0.421875	0.29	0.01	3/6/2018	3	6	2018	5:56:38	21398	0	5	56	38	995	0.051025391	3.4417969	0.24487305	0.14160156	-0.91308594	11.609863	0.90917969	0	0	0	0	0	0	0	0	0	0.95605469	0.043945313	1.3041992	-0.46069336	0.062011719	0.78125	0.01	39372.95	0	0	0.01
608	609	609	Category J	0.31176758	0.20385742	-1.8479004	-0.0859375	0.15405273	0.44213867	0.3	0.01	3/6/2018	3	6	2018	5:56:38	21398	0.1	5	56	38	1031	0.051025391	3.4417969	0.25317383	0.14526367	-0.91625977	12.489746	0.93505859	0	0	0	0	0	0	0	0	0	0.96166992	0.038330078	1.0480957	0.058349609	0.058349609	-0.93139648	0.01	39372.95	0	0	0.01
609	610	610	Category J	0.57592773	0.13183594	-0.65991211	-0.024658203	0.19848633	0.44091797	0.3	0.01	3/6/2018	3	6	2018	5:56:38	21398	0.2	5	56	38	1031	0.051025391	3.4417969	0.25	0.14355469	-0.90869141	11.069336	0.41015625	0	0	0	0	0	0	0	0	0	0.95336914	0.046630859	0.58666992	0.32568359	-0.01171875	0.2487793	0.01	39372.95	0	0	0.01
610	611	611	Category J	0.13183594	0.2277832	-1.0197754	-0.12304688	0.20483398	0.41040039	0.3	0.01	3/6/2018	3	6	2018	5:56:38	21398	0.3	5	56	38	1019	0.051025391	3.4417969	0.24926758	0.14428711	-0.92114258	7.4980469	0.17456055	0	0	0	0	0	0	0	0	0	0.96533203	0.034667969	0.29931641	-0.11743164	0.083251953	-0.098388672	0.01	39372.95	0	0	0.01
611	612	612	Category J	0.32397461	0.38378906	-1.4279785	-0.1003418	0.18896484	0.42700195	0.3	0.01	3/6/2018	3	6	2018	5:56:38	21398	0.4	5	56	38	1007	0.051269531	3.5126953	0.25463867	0.14379883	-0.91992188	2.0073242	0.56591797	0	0	0	0	0	0	0	0	0	0.96533203	0.034667969	0.81689453	0.069091797	0.23974609	-0.5078125	0.01	39372.95	0	0	0.01
612	613	613	Category J	0.071777344	0.14379883	-0.071777344	-0.10498047	0.13500977	0.43603516	0.3	0.01	3/6/2018	3	6	2018	5:56:38	21398	0.5	5	56	38	970	0.051269531	3.5126953	0.25439453	0.14477539	-0.92456055	0.67041016	0.87231445	0	0	0	0	0	0	0	0	0	0.9699707	0.030029297	1.0366211	-0.18261719	-0.000976563	0.8527832	0.01	39372.95	0	0	0.01
613	614	614	Category J	0.011962891	0.15576172	-0.77978516	-0.19750977	0.1472168	0.40893555	0.3	0.01	3/6/2018	3	6	2018	5:56:38	21398	0.6	5	56	38	945	0.051269531	3.5126953	0.25366211	0.14550781	-0.93139648	2.3789063	0.28564453	0	0	0	0	0	0	0	0	0	0.97631836	0.023681641	0.40380859	-0.24169922	0.010009766	0.15161133	0.01	39372.95	0	0	0.01
614	615	615	Category J	0.39599609	-0.023925781	-1.1999512	-0.12963867	0.17553711	0.41918945	0.3	0.01	3/6/2018	3	6	2018	5:56:38	21398	0.7	5	56	38	970	0.051269531	3.5126953	0.25195313	0.14355469	-0.92333984	0.4309082	0.35375977	0	0	0	0	0	0	0	0	0	0.96777344	0.032226563	0.58813477	0.14379883	-0.16748047	-0.27636719	0.01	39372.95	0	0	0.01
615	616	616	Category J	0.41992188	0.17993164	-0.35986328	-0.003417969	0.17358398	0.44726563	0.3	0.01	3/6/2018	3	6	2018	5:56:38	21398	0.8	5	56	38	982	0.051269531	3.5126953	0.25244141	0.14404297	-0.9284668	2.4951172	0.59375	0	0	0	0	0	0	0	0	0	0.97290039	0.027099609	0.77172852	0.16723633	0.035644531	0.56860352	0.01	39372.95	0	0	0.01
616	617	617	Category J	0.21582031	0.095947266	-1.3317871	-0.009033203	0.20410156	0.42431641	0.3	0.01	3/6/2018	3	6	2018	5:56:38	21398	0.9	5	56	38	982	0.051269531	3.5126953	0.25292969	0.14282227	-0.92822266	10.953369	0.40795898	0	0	0	0	0	0	0	0	0	0.97265625	0.02734375	0.48754883	-0.037109375	-0.046875	-0.40332031	0.01	39372.95	0	0	0.01
617	618	618	Category J	0.37182617	0.39599609	-1.5	0.047119141	0.15942383	0.44921875	0.3	0.01	3/6/2018	3	6	2018	5:56:39	21399	0	5	56	39	995	0.051269531	3.5126953	0.25146484	0.14135742	-0.9230957	12.21875	0.64160156	0	0	0	0	0	0	0	0	0	0.96728516	0.032714844	0.95166016	0.12011719	0.25439453	-0.57666016	0.01	39372.95	0	0	0.01
618	619	619	Category J	-0.059814453	-0.059814453	-0.31176758	0.007568359	0.14086914	0.43212891	0.31	0.01	3/6/2018	3	6	2018	5:56:39	21399	0.1	5	56	39	995	0.051269531	3.5126953	0.25366211	0.1394043	-0.91064453	12.814453	0.70458984	0	0	0	0	0	0	0	0	0	0.95556641	0.044433594	1.1118164	-0.31347656	-0.19921875	0.59887695	0.01	39372.95	0	0	0.01
619	620	620	Category J	0.13183594	0.15576172	-0.47998047	-0.077880859	0.10913086	0.4375	0.31	0.01	3/6/2018	3	6	2018	5:56:39	21399	0.2	5	56	39	958	0.051269531	3.5126953	0.2565918	0.14233398	-0.9140625	13.373291	0.4519043	0	0	0	0	0	0	0	0	0	0.95996094	0.040039063	0.57202148	-0.12475586	0.013183594	0.43408203	0.01	39372.95	0	0	0.01
620	621	621	Category J	0.38378906	-0.13183594	-1.6318359	0.005859375	0.11645508	0.44555664	0.31	0.01	3/6/2018	3	6	2018	5:56:39	21399	0.3	5	56	39	945	0.051269531	3.5126953	0.25756836	0.14331055	-0.92114258	18.876709	0.7722168	0	0	0	0	0	0	0	0	0	0.96728516	0.032714844	1.1118164	0.12597656	-0.27514648	-0.71044922	0.01	39372.95	0	0	0.01
621	622	622	Category J	0.58789063	0.083984375	-0.73193359	0.036132813	0.11230469	0.4465332	0.31	0.01	3/6/2018	3	6	2018	5:56:39	21399	0.4	5	56	39	958	0.051269531	3.5126953	0.25512695	0.14819336	-0.91381836	25.323486	0.38452148	0	0	0	0	0	0	0	0	0	0.96044922	0.039550781	0.57910156	0.33251953	-0.064208984	0.18188477	0.01	39372.95	0	0	0.01
622	623	623	Category J	0.095947266	0.023925781	-0.49194336	-0.068603516	0.15332031	0.43310547	0.31	0.01	3/6/2018	3	6	2018	5:56:39	21399	0.5	5	56	39	958	0.051269531	3.5126953	0.25097656	0.14990234	-0.91723633	26.627686	0.4699707	0	0	0	0	0	0	0	0	0	0.96289063	0.037109375	0.70654297	-0.1550293	-0.12597656	0.42529297	0.01	39372.95	0	0	0.01
623	624	624	Category J	0.38378906	0.20385742	-1.7519531	-0.000488281	0.14941406	0.44091797	0.31	0.01	3/6/2018	3	6	2018	5:56:39	21399	0.6	5	56	39	982	0.051269531	3.5126953	0.25146484	0.15185547	-0.92016602	28.755615	0.84350586	0	0	0	0	0	0	0	0	0	0.96582031	0.034179688	1.015625	0.13208008	0.051757813	-0.83154297	0.01	39372.95	0	0	0.01
624	625	625	Category J	0.37182617	0.023925781	-0.44384766	-0.003417969	0.13525391	0.44580078	0.31	0.01	3/6/2018	3	6	2018	5:56:39	21399	0.7	5	56	39	995	0.051269531	3.5126953	0.24853516	0.15136719	-0.91137695	24.388428	0.5	0	0	0	0	0	0	0	0	0	0.95678711	0.043212891	0.71826172	0.12304688	-0.12744141	0.4675293	0.01	39372.95	0	0	0.01
625	626	626	Category J	0.023925781	0.19189453	-0.25195313	-0.073242188	0.079101563	0.44506836	0.31	0.01	3/6/2018	3	6	2018	5:56:39	21399	0.8	5	56	39	970	0.051269531	3.5126953	0.24511719	0.15454102	-0.91845703	22.365479	0.703125	0	0	0	0	0	0	0	0	0	0.96313477	0.036865234	0.92480469	-0.22119141	0.037109375	0.66650391	0.01	39372.95	0	0	0.01
626	627	627	Category J	0.23999023	-0.023925781	-1.6679688	-0.043945313	0.085693359	0.45092773	0.31	0.01	3/6/2018	3	6	2018	5:56:39	21399	0.9	5	56	39	970	0.051269531	3.5126953	0.24316406	0.15527344	-0.90576172	22.496338	0.78271484	0	0	0	0	0	0	0	0	0	0.95068359	0.049316406	0.94482422	-0.003173828	-0.17919922	-0.76196289	0.01	39372.95	0	0	0.01
627	628	628	Category J	0.85180664	0.14379883	-0.31176758	-0.017333984	0.088867188	0.46484375	0.31	0.01	3/6/2018	3	6	2018	5:56:40	21400	0	5	56	40	958	0.051269531	3.5126953	0.2409668	0.15795898	-0.90991211	19.971191	0.85498047	0	0	0	0	0	0	0	0	0	0.95458984	0.045410156	1.2231445	0.6105957	-0.014160156	0.59814453	0.01	39372.95	0	0	0.01
628	629	629	Category J	0.071777344	0.047851563	-0.38378906	-0.076171875	0.14135742	0.44213867	0.32	0.01	3/6/2018	3	6	2018	5:56:40	21400	0.1	5	56	40	958	0.051269531	3.5126953	0.24267578	0.16015625	-0.92041016	16.498535	0.57446289	0	0	0	0	0	0	0	0	0	0.96533203	0.034667969	0.82006836	-0.17089844	-0.11230469	0.53662109	0.01	39372.95	0	0	0.01
629	630	630	Category J	0.47998047	0.35986328	-1.8239746	-0.007568359	0.10205078	0.45727539	0.32	0.01	3/6/2018	3	6	2018	5:56:40	21400	0.2	5	56	40	945	0.051269531	3.5126953	0.23876953	0.15844727	-0.90576172	16.300293	0.97021484	0	0	0	0	0	0	0	0	0	0.94995117	0.050048828	1.3603516	0.2409668	0.20117188	-0.91796875	0.01	39372.95	0	0	0.01
630	631	631	Category J	0.56396484	-0.10791016	-0.64794922	0.001708984	0.11523438	0.4465332	0.32	0.01	3/6/2018	3	6	2018	5:56:40	21400	0.3	5	56	40	945	0.051269531	3.5126953	0.22753906	0.15722656	-0.90039063	11.118896	0.49731445	0	0	0	0	0	0	0	0	0	0.94213867	0.057861328	0.85424805	0.33618164	-0.26513672	0.25244141	0.01	39372.95	0	0	0.01
631	632	632	Category J	0.083984375	0.21582031	-0.3359375	-0.09375	0.065185547	0.45458984	0.32	0.01	3/6/2018	3	6	2018	5:56:40	21400	0.4	5	56	40	970	0.051269531	3.5126953	0.2277832	0.1574707	-0.90625	4.3532715	0.59106445	0	0	0	0	0	0	0	0	0	0.94775391	0.052246094	0.77246094	-0.14379883	0.058105469	0.5703125	0.01	39372.95	0	0	0.01
632	633	633	Category J	0.3359375	0.23999023	-1.7399902	-0.077392578	0.094970703	0.44335938	0.32	0.01	3/6/2018	3	6	2018	5:56:40	21400	0.5	5	56	40	945	0.051269531	3.5126953	0.22241211	0.15722656	-0.89941406	3.2695313	0.85205078	0	0	0	0	0	0	0	0	0	0.93969727	0.060302734	1.0366211	0.11328125	0.082519531	-0.84033203	0.01	39372.95	0	0	0.01
633	634	634	Category J	0.38378906	0.13183594	-0.29980469	-0.066894531	0.11035156	0.44775391	0.32	0.01	3/6/2018	3	6	2018	5:56:40	21400	0.6	5	56	40	982	0.051269531	3.5126953	0.21459961	0.15673828	-0.90649414	11.333008	0.63037109	0	0	0	0	0	0	0	0	0	0.94482422	0.055175781	0.80078125	0.16894531	-0.024902344	0.60668945	0.01	39372.95	0	0	0.01
634	635	635	Category J	-0.023925781	0.047851563	-0.2878418	-0.10107422	0.14916992	0.43334961	0.32	0.01	3/6/2018	3	6	2018	5:56:40	21400	0.7	5	56	40	1007	0.051269531	3.5126953	0.21582031	0.15795898	-0.91625977	10.015381	0.68164063	0	0	0	0	0	0	0	0	0	0.95458984	0.045410156	0.97851563	-0.23974609	-0.11010742	0.62841797	0.01	39372.95	0	0	0.01
635	636	636	Category J	0.32397461	0.37182617	-1.6557617	-0.10083008	0.12792969	0.43920898	0.32	0.01	3/6/2018	3	6	2018	5:56:40	21400	0.8	5	56	40	995	0.051269531	3.5126953	0.21435547	0.15722656	-0.90283203	12.57959	0.7902832	0	0	0	0	0	0	0	0	0	0.94116211	0.058837891	1.0766602	0.109375	0.21435547	-0.75268555	0.01	39372.95	0	0	0.01
636	637	637	Category J	0.65991211	0.059814453	-0.50390625	-0.073730469	0.1262207	0.4387207	0.32	0.01	3/6/2018	3	6	2018	5:56:40	21400	0.9	5	56	40	1032	0.051269531	3.5126953	0.20507813	0.15722656	-0.89941406	14.472412	0.6105957	0	0	0	0	0	0	0	0	0	0.93579102	0.064208984	0.94799805	0.45458984	-0.097412109	0.39550781	0.01	39372.95	0	0	0.01
637	638	638	Category J	0.095947266	0.20385742	-0.80395508	-0.094726563	0.097412109	0.44604492	0.32	0.01	3/6/2018	3	6	2018	5:56:41	21401	0	5	56	41	1032	0.051269531	3.5126953	0.20654297	0.15722656	-0.90576172	14.668945	0.1574707	0	0	0	0	0	0	0	0	0	0.94238281	0.057617188	0.25927734	-0.1105957	0.046386719	0.10180664	0.01	39372.95	0	0	0.01
638	639	639	Category J	0.32397461	0.059814453	-1.8117676	-0.063476563	0.10864258	0.44677734	0.33	0.01	3/6/2018	3	6	2018	5:56:41	21401	0.1	5	56	41	1019	0.051269531	3.5126953	0.20678711	0.1574707	-0.89013672	19.401611	0.93383789	0	0	0	0	0	0	0	0	0	0.92724609	0.072753906	1.1362305	0.11694336	-0.09765625	-0.92138672	0.01	39372.95	0	0	0.01
639	640	640	Category J	0.31176758	0.15576172	-0.15576172	-0.021972656	0.14794922	0.44946289	0.33	0.01	3/6/2018	3	6	2018	5:56:41	21401	0.2	5	56	41	1032	0.051269531	3.5126953	0.20483398	0.15722656	-0.89648438	21.067383	0.74829102	0	0	0	0	0	0	0	0	0	0.93286133	0.067138672	0.84912109	0.10668945	-0.001464844	0.74072266	0.01	39372.95	0	0	0.01
640	641	641	Category J	0.047851563	0.23999023	-1.079834	-0.055419922	0.1796875	0.42993164	0.33	0.01	3/6/2018	3	6	2018	5:56:41	21401	0.3	5	56	41	1044	0.051269531	3.5126953	0.20776367	0.16040039	-0.90209961	20.894775	0.25170898	0	0	0	0	0	0	0	0	0	0.93969727	0.060302734	0.41674805	-0.15991211	0.079345703	-0.17749023	0.01	39372.95	0	0	0.01
641	642	642	Category J	0.35986328	0.19189453	-0.92382813	-0.055908203	0.13745117	0.44750977	0.33	0.01	3/6/2018	3	6	2018	5:56:41	21401	0.4	5	56	41	1044	0.051269531	3.5126953	0.21118164	0.15649414	-0.89306641	22.95874	0.15551758	0	0	0	0	0	0	0	0	0	0.93115234	0.068847656	0.21435547	0.1484375	0.03515625	-0.030517578	0.01	39372.95	0	0	0.01
642	643	643	Category J	0.17993164	0.11987305	-0.083984375	-0.13671875	0.098388672	0.43676758	0.33	0.01	3/6/2018	3	6	2018	5:56:41	21401	0.5	5	56	41	1019	0.051269531	3.5126953	0.20654297	0.15673828	-0.89916992	17.487305	0.81640625	0	0	0	0	0	0	0	0	0	0.93579102	0.064208984	0.87890625	-0.026611328	-0.036865234	0.81518555	0.01	39372.95	0	0	0.01
643	644	644	Category J	0.17993164	0.31176758	-1.763916	-0.13330078	0.086669922	0.44067383	0.33	0.01	3/6/2018	3	6	2018	5:56:41	21401	0.6	5	56	41	1031	0.051269531	3.5126953	0.20605469	0.15576172	-0.88842773	11.480469	0.8894043	0	0	0	0	0	0	0	0	0	0.92529297	0.074707031	1.057373	-0.026123047	0.15576172	-0.87524414	0.01	39372.95	0	0	0.01
644	645	645	Category J	1.0197754	0.13183594	-1.223877	-0.087402344	0.11083984	0.43432617	0.33	0.01	3/6/2018	3	6	2018	5:56:41	21401	0.7	5	56	41	1019	0.051269531	3.5126953	0.20581055	0.15405273	-0.88452148	14.581787	0.88183594	0	0	0	0	0	0	0	0	0	0.92114258	0.078857422	1.175293	0.8137207	-0.022216797	-0.33911133	0.01	39372.95	0	0	0.01
645	646	646	Category J	-0.071777344	0	-0.15576172	-0.13476563	0.16503906	0.4128418	0.33	0.01	3/6/2018	3	6	2018	5:56:41	21401	0.8	5	56	41	1007	0.051269531	3.5126953	0.20947266	0.15454102	-0.88867188	9.7651367	0.80004883	0	0	0	0	0	0	0	0	0	0.92602539	0.073974609	1.1689453	-0.28125	-0.15454102	0.73291016	0.01	39372.95	0	0	0.01
646	647	647	Category J	0.16796875	0.2878418	-0.95996094	-0.17895508	0.17480469	0.39746094	0.33	0.01	3/6/2018	3	6	2018	5:56:41	21401	0.9	5	56	41	1044	0.051269531	3.5126953	0.21362305	0.15087891	-0.87158203	7.684082	0.16894531	0	0	0	0	0	0	0	0	0	0.90991211	0.090087891	0.27075195	-0.045654297	0.13671875	-0.088134766	0.01	39372.95	0	0	0.01
647	648	648	Category J	0.98388672	0.44384766	-1.1159668	-0.17285156	0.16308594	0.4128418	0.33	0.01	3/6/2018	3	6	2018	5:56:42	21402	0	5	56	42	1044	0.051269531	3.5126953	0.21191406	0.15258789	-0.87841797	9.5754395	0.85839844	0	0	0	0	0	0	0	0	0	0.91650391	0.083496094	1.300293	0.77172852	0.29101563	-0.23730469	0.01	39372.95	0	0	0.01
648	649	649	Category J	0.035888672	-0.023925781	-0.23999023	-0.12280273	0.12695313	0.44262695	0.34	0.01	3/6/2018	3	6	2018	5:56:42	21402	0.1	5	56	42	1032	0.051269531	3.5126953	0.21777344	0.15209961	-0.88891602	7.9023438	0.6965332	0	0	0	0	0	0	0	0	0	0.92773438	0.072265625	1.0070801	-0.18188477	-0.17602539	0.64892578	0.01	39372.95	0	0	0.01
649	650	650	Category J	0.2277832	0.17993164	-1.8718262	-0.18383789	0.13818359	0.41308594	0.34	0.01	3/6/2018	3	6	2018	5:56:42	21402	0.2	5	56	42	1032	0.051513672	3.4788574	0.21630859	0.15209961	-0.87719727	11.700195	0.99487305	0	0	0	0	0	0	0	0	0	0.91625977	0.083740234	1.0334473	0.011230469	0.027587891	-0.99438477	0.01	39372.95	0	0	0.01
650	651	651	Category J	0.7199707	0.083984375	-0.76782227	-0.10644531	0.16967773	0.43164063	0.34	0.01	3/6/2018	3	6	2018	5:56:42	21402	0.3	5	56	42	1007	0.051513672	3.4788574	0.21118164	0.15258789	-0.8815918	9.7802734	0.52563477	0	0	0	0	0	0	0	0	0	0.91943359	0.080566406	0.69116211	0.50854492	-0.068603516	0.11376953	0.01	39372.95	0	0	0.01
651	652	652	Category J	0.2878418	0.20385742	-1.2478027	-0.11474609	0.18994141	0.41381836	0.34	0.01	3/6/2018	3	6	2018	5:56:42	21402	0.4	5	56	42	958	0.051513672	3.4788574	0.21166992	0.15209961	-0.88110352	7.6850586	0.37768555	0	0	0	0	0	0	0	0	0	0.91894531	0.081054688	0.49414063	0.075927734	0.051513672	-0.36645508	0.01	39372.95	0	0	0.01
652	653	653	Category J	0.25195313	0.19189453	-1.3798828	-0.099121094	0.19873047	0.40600586	0.34	0.01	3/6/2018	3	6	2018	5:56:42	21402	0.5	5	56	42	945	0.051513672	3.4788574	0.20996094	0.15039063	-0.87255859	15.776611	0.51049805	0	0	0	0	0	0	0	0	0	0.91015625	0.08984375	0.59033203	0.041748047	0.041259766	-0.50708008	0.01	39372.95	0	0	0.01
653	654	654	Category J	0.15576172	0	-0.19189453	-0.13989258	0.18017578	0.421875	0.34	0.01	3/6/2018	3	6	2018	5:56:42	21402	0.6	5	56	42	945	0.051513672	3.4788574	0.20947266	0.15161133	-0.88208008	15.716797	0.70874023	0	0	0	0	0	0	0	0	0	0.91918945	0.080810547	0.89575195	-0.053710938	-0.15161133	0.69018555	0.01	39372.95	0	0	0.01
654	655	655	Category J	0.3359375	0.14379883	-1.2719727	-0.18579102	0.14990234	0.41210938	0.34	0.01	3/6/2018	3	6	2018	5:56:42	21402	0.7	5	56	42	945	0.051513672	3.4788574	0.21044922	0.15087891	-0.8840332	11.490723	0.4074707	0	0	0	0	0	0	0	0	0	0.92114258	0.078857422	0.52026367	0.12524414	-0.007080078	-0.38769531	0.01	39372.95	0	0	0.01
655	656	656	Category J	0.34790039	0.023925781	-0.85180664	-0.15698242	0.14575195	0.421875	0.34	0.01	3/6/2018	3	6	2018	5:56:42	21402	0.8	5	56	42	982	0.051513672	3.4788574	0.20776367	0.15356445	-0.88061523	13.861328	0.19287109	0	0	0	0	0	0	0	0	0	0.91772461	0.082275391	0.29833984	0.13989258	-0.12963867	0.028808594	0.01	39372.95	0	0	0.01
656	657	657	Category J	0.16796875	0	-0.43188477	-0.16943359	0.17431641	0.40795898	0.34	0.01	3/6/2018	3	6	2018	5:56:42	21402	0.9	5	56	42	1019	0.051513672	3.4788574	0.20507813	0.15332031	-0.88891602	9.3569336	0.48364258	0	0	0	0	0	0	0	0	0	0.92504883	0.074951172	0.64770508	-0.037109375	-0.15332031	0.45703125	0.01	39372.95	0	0	0.01
657	658	658	Category J	0.45581055	0.083984375	-0.671875	-0.21142578	0.20141602	0.38500977	0.34	0.01	3/6/2018	3	6	2018	5:56:43	21403	0	5	56	43	1019	0.051513672	3.4788574	0.20581055	0.15380859	-0.88183594	5.7998047	0.33374023	0	0	0	0	0	0	0	0	0	0.91845703	0.081542969	0.52978516	0.24975586	-0.069824219	0.20996094	0.01	39372.95	0	0	0.01
658	659	659	Category J	0.38378906	0.083984375	-0.70776367	-0.1862793	0.17578125	0.40966797	0.35	0.01	3/6/2018	3	6	2018	5:56:43	21403	0.1	5	56	43	1032	0.051513672	3.4788574	0.2043457	0.15112305	-0.87207031	5.7370605	0.25244141	0	0	0	0	0	0	0	0	0	0.90844727	0.091552734	0.41113281	0.17919922	-0.067138672	0.16430664	0.01	39372.95	0	0	0.01
659	660	660	Category J	0.23999023	0.21582031	-0.74389648	-0.15185547	0.17773438	0.41430664	0.35	0.01	3/6/2018	3	6	2018	5:56:43	21403	0.2	5	56	43	1007	0.051513672	3.4788574	0.20776367	0.15283203	-0.87744141	5.6965332	0.15112305	0	0	0	0	0	0	0	0	0	0.91455078	0.085449219	0.22851563	0.031982422	0.062744141	0.13354492	0.01	39372.95	0	0	0.01
660	661	661	Category E	0.23999023	0.41992188	-1.0197754	-0.24414063	-0.013427734	0.38793945	0.51	0.01	3/6/2018	3	6	2018	6:04:57	21897	0	6	4	57	-1768	0.051269531	3.4417969	0.21337891	0.15283203	-0.88305664	11.603271	0.30078125	0	0	0	0	0	0	0	0	0	0.92114258	0.078857422	0.42993164	0.026367188	0.2668457	-0.13647461	0.01	39372.95	0	0	0.01
661	662	662	Category E	0.071777344	0.15576172	-0.79199219	-0.22924805	-0.036376953	0.38916016	0.51	0.01	3/6/2018	3	6	2018	6:04:57	21897	0.099	6	4	57	-1584	0.051269531	3.4417969	0.21362305	0.15673828	-0.87255859	15.980713	0.16308594	0	0	0	0	0	0	0	0	0	0.91186523	0.088134766	0.22363281	-0.1418457	-0.000976563	0.080566406	0.01	39372.95	0	0	0.01
662	663	663	Category E	0.095947266	0.2878418	-0.73193359	-0.20117188	0.004150391	0.40551758	0.51	0.01	3/6/2018	3	6	2018	6:04:57	21897	0.199	6	4	57	-1437	0.051269531	3.4417969	0.21166992	0.1574707	-0.87182617	20.661865	0.22338867	0	0	0	0	0	0	0	0	0	0.91088867	0.089111328	0.38574219	-0.11572266	0.13012695	0.13989258	0.01	39372.95	0	0	0.01
663	664	664	Category E	-0.14379883	0.23999023	-0.92382813	-0.15698242	0.053955078	0.42163086	0.51	0.01	3/6/2018	3	6	2018	6:04:57	21897	0.3	6	4	57	-1486	0.051269531	3.4417969	0.21557617	0.15917969	-0.87304688	28.308105	0.37182617	0	0	0	0	0	0	0	0	0	0.91333008	0.086669922	0.49072266	-0.359375	0.080566406	-0.050537109	0.01	39372.95	0	0	0.01
664	665	665	Category E	0.023925781	0.19189453	-0.85180664	-0.15429688	0.073486328	0.42797852	0.51	0.01	3/6/2018	3	6	2018	6:04:57	21897	0.4	6	4	57	-1105	0.051269531	3.4417969	0.21606445	0.15698242	-0.85961914	29.846436	0.1953125	0	0	0	0	0	0	0	0	0	0.90014648	0.099853516	0.23486328	-0.19213867	0.034667969	0.0078125	0.01	39372.95	0	0	0.01
665	666	666	Category E	-0.035888672	0.29980469	-0.74389648	-0.049560547	0.11889648	0.45019531	0.51	0.01	3/6/2018	3	6	2018	6:04:57	21897	0.5	6	4	57	-921	0.051269531	3.4417969	0.21875	0.15820313	-0.85986328	30.116699	0.31347656	0	0	0	0	0	0	0	0	0	0.90136719	0.098632813	0.51196289	-0.25463867	0.14135742	0.1159668	0.01	39372.95	0	0	0.01
666	667	667	Category E	0.023925781	0.23999023	-1.1999512	-0.031494141	0.12451172	0.44067383	0.51	0.01	3/6/2018	3	6	2018	6:04:57	21897	0.6	6	4	57	-970	0.051269531	3.4417969	0.22583008	0.15551758	-0.87011719	35.197754	0.39575195	0	0	0	0	0	0	0	0	0	0.91235352	0.087646484	0.61621094	-0.2019043	0.084228516	-0.32958984	0.01	39372.95	0	0	0.01
667	668	668	Category E	0	0.19189453	-0.89990234	-0.014648438	0.12329102	0.44116211	0.51	0.01	3/6/2018	3	6	2018	6:04:57	21897	0.7	6	4	57	-847	0.051269531	3.4417969	0.22875977	0.15600586	-0.859375	36.237305	0.23486328	0	0	0	0	0	0	0	0	0	0.90283203	0.097167969	0.3046875	-0.22875977	0.035644531	-0.040283203	0.01	39372.95	0	0	0.01
668	669	669	Category E	-0.23999023	0.17993164	-0.74389648	-0.089111328	0.13916016	0.43676758	0.51	0.01	3/6/2018	3	6	2018	6:04:57	21897	0.8	6	4	57	-982	0.051269531	3.4417969	0.22265625	0.15600586	-0.86450195	32.748291	0.47875977	0	0	0	0	0	0	0	0	0	0.90625	0.09375	0.60717773	-0.46264648	0.023681641	0.12060547	0.01	39372.95	0	0	0.01
669	670	670	Category E	-0.23999023	0.19189453	-0.7199707	-0.14819336	0.12255859	0.42993164	0.51	0.01	3/6/2018	3	6	2018	6:04:57	21897	0.9	6	4	57	-1179	0.051269531	3.4417969	0.22412109	0.15795898	-0.87011719	28.204102	0.48901367	0	0	0	0	0	0	0	0	0	0.91235352	0.087646484	0.64794922	-0.46411133	0.033691406	0.15014648	0.01	39372.95	0	0	0.01
670	671	671	Category E	-0.095947266	0.071777344	-0.70776367	-0.10986328	0.1105957	0.43481445	0.52	0.01	3/6/2018	3	6	2018	6:04:58	21898	0	6	4	58	-1277	0.051269531	3.4417969	0.22338867	0.15600586	-0.86010742	21.471924	0.36376953	0	0	0	0	0	0	0	0	0	0.90234375	0.09765625	0.55639648	-0.31933594	-0.084228516	0.15234375	0.01	39372.95	0	0	0.01
671	672	672	Category E	-0.21582031	0.29980469	-1.1279297	-0.068115234	0.10205078	0.44262695	0.52	0.01	3/6/2018	3	6	2018	6:04:58	21898	0.1	6	4	58	-884	0.051269531	3.4417969	0.22167969	0.15869141	-0.86401367	11.113037	0.52978516	0	0	0	0	0	0	0	0	0	0.90600586	0.093994141	0.84204102	-0.4375	0.14086914	-0.26367188	0.01	39372.95	0	0	0.01
672	673	673	Category E	0.023925781	0.16796875	-1.1159668	0.01171875	0.12426758	0.44580078	0.52	0.01	3/6/2018	3	6	2018	6:04:58	21898	0.2	6	4	58	-1240	0.051025391	3.3950684	0.22387695	0.15795898	-0.87036133	0.61230469	0.31665039	0	0	0	0	0	0	0	0	0	0.91259766	0.087402344	0.45556641	-0.19995117	0.009765625	-0.24536133	0.01	39372.95	0	0	0.01
673	674	674	Category E	-0.11987305	0.17993164	-0.97192383	0.085205078	0.13916016	0.43994141	0.52	0.01	3/6/2018	3	6	2018	6:04:58	21898	0.3	6	4	58	-945	0.051025391	3.3950684	0.22094727	0.15698242	-0.86035156	9.8525391	0.35913086	0	0	0	0	0	0	0	0	0	0.90209961	0.097900391	0.47485352	-0.34082031	0.022705078	-0.11132813	0.01	39372.95	0	0	0.01
674	675	675	Category E	-0.17993164	0.32397461	-1.0078125	0.054443359	0.15917969	0.43725586	0.52	0.01	3/6/2018	3	6	2018	6:04:58	21898	0.4	6	4	58	-786	0.051025391	3.3950684	0.22192383	0.15649414	-0.86499023	16.353516	0.45800781	0	0	0	0	0	0	0	0	0	0.90673828	0.093261719	0.71191406	-0.40185547	0.16748047	-0.14257813	0.01	39372.95	0	0	0.01
675	676	676	Category E	0.035888672	0.19189453	-0.76782227	-0.002441406	0.19628906	0.43457031	0.52	0.01	3/6/2018	3	6	2018	6:04:58	21898	0.5	6	4	58	-859	0.051025391	3.3950684	0.22680664	0.15551758	-0.87402344	20.437744	0.22143555	0	0	0	0	0	0	0	0	0	0.91625977	0.083740234	0.33325195	-0.19091797	0.036132813	0.10620117	0.01	39372.95	0	0	0.01
676	677	677	Category E	0	0.15576172	-0.91186523	-0.028320313	0.18823242	0.42871094	0.52	0.01	3/6/2018	3	6	2018	6:04:58	21898	0.6	6	4	58	-442	0.051025391	3.3950684	0.22851563	0.15283203	-0.86352539	22.197021	0.23364258	0	0	0	0	0	0	0	0	0	0.90625	0.09375	0.27954102	-0.22851563	0.002685547	-0.048095703	0.01	39372.95	0	0	0.01
677	678	678	Category E	0.13183594	0.21582031	-0.81591797	-0.093505859	0.16430664	0.42700195	0.52	0.01	3/6/2018	3	6	2018	6:04:58	21898	0.7	6	4	58	-552	0.051025391	3.3950684	0.22216797	0.15283203	-0.8659668	22.418457	0.12109375	0	0	0	0	0	0	0	0	0	0.90698242	0.093017578	0.20361328	-0.090332031	0.062744141	0.050048828	0.01	39372.95	0	0	0.01
678	679	679	Category E	-0.11987305	0.25195313	-0.80395508	-0.11743164	0.19067383	0.41650391	0.52	0.01	3/6/2018	3	6	2018	6:04:58	21898	0.8	6	4	58	-589	0.051025391	3.3950684	0.22314453	0.15161133	-0.86474609	24.845459	0.36254883	0	0	0	0	0	0	0	0	0	0.90576172	0.094238281	0.50415039	-0.34301758	0.10009766	0.060791016	0.01	39372.95	0	0	0.01
679	680	680	Category E	0.083984375	0.2277832	-0.68383789	-0.17211914	0.18237305	0.40698242	0.53	0.01	3/6/2018	3	6	2018	6:04:58	21898	0.9	6	4	58	-638	0.051025391	3.3950684	0.22167969	0.15307617	-0.84863281	26.03418	0.22729492	0	0	0	0	0	0	0	0	0	0.89038086	0.10961914	0.37719727	-0.13769531	0.074462891	0.16479492	0.01	39372.95	0	0	0.01
680	681	681	Category E	0.34790039	-0.011962891	-1.1757813	-0.1159668	0.15893555	0.42919922	0.53	0.01	3/6/2018	3	6	2018	6:04:59	21899	0	6	4	59	-847	0.051025391	3.3950684	0.22363281	0.15356445	-0.8581543	24.480469	0.37890625	0	0	0	0	0	0	0	0	0	0.90014648	0.099853516	0.60717773	0.12402344	-0.16552734	-0.31738281	0.01	39372.95	0	0	0.01
681	682	682	Category E	0.26391602	0.047851563	-1.0678711	-0.096679688	0.16162109	0.43505859	0.53	0.01	3/6/2018	3	6	2018	6:04:59	21899	0.1	6	4	59	-1142	0.051025391	3.3950684	0.2265625	0.15112305	-0.85473633	22.980225	0.23950195	0	0	0	0	0	0	0	0	0	0.8972168	0.1027832	0.35351563	0.037109375	-0.10327148	-0.21289063	0.01	39372.95	0	0	0.01
682	683	683	Category E	0.2277832	0.083984375	-0.73193359	-0.10864258	0.16137695	0.42822266	0.53	0.01	3/6/2018	3	6	2018	6:04:59	21899	0.2	6	4	59	-847	0.051025391	3.3950684	0.22436523	0.15014648	-0.85302734	21.348145	0.13818359	0	0	0	0	0	0	0	0	0	0.89477539	0.10522461	0.19091797	0.003173828	-0.066162109	0.12109375	0.01	39372.95	0	0	0.01
683	684	684	Category E	0.21582031	0.047851563	-0.70776367	-0.13061523	0.1496582	0.42260742	0.53	0.01	3/6/2018	3	6	2018	6:04:59	21899	0.3	6	4	59	-1167	0.051025391	3.3950684	0.22143555	0.15087891	-0.86621094	21.566895	0.18896484	0	0	0	0	0	0	0	0	0	0.90673828	0.093261719	0.26708984	-0.005615234	-0.10302734	0.15844727	0.01	39372.95	0	0	0.01
684	685	685	Category E	0.16796875	0.011962891	-0.86376953	-0.13452148	0.14355469	0.42749023	0.53	0.01	3/6/2018	3	6	2018	6:04:59	21899	0.4	6	4	59	-946	0.051025391	3.3950684	0.22070313	0.14916992	-0.85595703	19.336914	0.1472168	0	0	0	0	0	0	0	0	0	0.89648438	0.10351563	0.19775391	-0.052734375	-0.13720703	-0.007568359	0.01	39372.95	0	0	0.01
685	686	686	Category E	0.39599609	0.011962891	-0.7199707	-0.14624023	0.15576172	0.4152832	0.53	0.01	3/6/2018	3	6	2018	6:04:59	21899	0.5	6	4	59	-859	0.051025391	3.3950684	0.20849609	0.14941406	-0.85302734	14.379639	0.26782227	0	0	0	0	0	0	0	0	0	0.89086914	0.10913086	0.45800781	0.18725586	-0.13745117	0.13305664	0.01	39372.95	0	0	0.01
686	687	687	Category E	0.2878418	0.13183594	-0.93579102	-0.14501953	0.19750977	0.41064453	0.53	0.01	3/6/2018	3	6	2018	6:04:59	21899	0.6	6	4	59	-1191	0.051025391	3.3950684	0.20947266	0.15063477	-0.86230469	11.538818	0.10888672	0	0	0	0	0	0	0	0	0	0.90014648	0.099853516	0.17041016	0.078125	-0.018798828	-0.073242188	0.01	39372.95	0	0	0.01
687	688	688	Category E	0.25195313	0.16796875	-0.95996094	-0.14282227	0.15600586	0.4296875	0.53	0.01	3/6/2018	3	6	2018	6:04:59	21899	0.7	6	4	59	-957	0.051025391	3.3950684	0.20727539	0.14868164	-0.86206055	8.0195313	0.10888672	0	0	0	0	0	0	0	0	0	0.89916992	0.10083008	0.16137695	0.044433594	0.019042969	-0.09765625	0.01	39372.95	0	0	0.01
688	689	689	Category E	0.20385742	0.19189453	-0.91186523	-0.13574219	0.14331055	0.42041016	0.53	0.01	3/6/2018	3	6	2018	6:04:59	21899	0.8	6	4	59	-749	0.051025391	3.3950684	0.19384766	0.14477539	-0.85839844	1.1252441	0.071533203	0	0	0	0	0	0	0	0	0	0.89208984	0.10791016	0.10986328	0.009765625	0.046875	-0.053222656	0.01	39372.95	0	0	0.01
689	690	690	Category E	0.15576172	0.17993164	-1.0197754	-0.13720703	0.11743164	0.43408203	0.54	0.01	3/6/2018	3	6	2018	6:04:59	21899	0.9	6	4	59	-454	0.051025391	3.3950684	0.19384766	0.14599609	-0.8659668	6.6306152	0.16162109	0	0	0	0	0	0	0	0	0	0.89941406	0.10058594	0.2253418	-0.038085938	0.033691406	-0.15356445	0.01	39372.95	0	0	0.01
690	691	691	Category E	0.16796875	0.19189453	-0.98388672	-0.18261719	0.072998047	0.4230957	0.54	0.01	3/6/2018	3	6	2018	6:05:00	21900	0	6	5	0	-270	0.051025391	3.3950684	0.18896484	0.14550781	-0.85449219	14.361572	0.13891602	0	0	0	0	0	0	0	0	0	0.88720703	0.11279297	0.1965332	-0.020996094	0.046142578	-0.12915039	0.01	39372.95	0	0	0.01
691	692	692	Category E	0.19189453	0.23999023	-0.74389648	-0.20751953	0.057373047	0.40527344	0.54	0.01	3/6/2018	3	6	2018	6:05:00	21900	0.1	6	5	0	86	0.051025391	3.3950684	0.17944336	0.14599609	-0.85571289	20.857422	0.14648438	0	0	0	0	0	0	0	0	0	0.88647461	0.11352539	0.21801758	0.012207031	0.09375	0.11181641	0.01	39372.95	0	0	0.01
692	693	693	Category E	0.035888672	0.23999023	-0.82788086	-0.19482422	0.087646484	0.40698242	0.54	0.01	3/6/2018	3	6	2018	6:05:00	21900	0.2	6	5	0	147	0.051025391	3.3950684	0.171875	0.14501953	-0.84960938	26.224854	0.16723633	0	0	0	0	0	0	0	0	0	0.87890625	0.12109375	0.25268555	-0.13598633	0.094726563	0.021728516	0.01	39372.95	0	0	0.01
693	694	694	Category E	0.095947266	0.10791016	-0.93579102	-0.1953125	0.093994141	0.4152832	0.54	0.01	3/6/2018	3	6	2018	6:05:00	21900	0.3	6	5	0	257	0.051025391	3.3950684	0.16601563	0.14453125	-0.84301758	33.759033	0.12182617	0	0	0	0	0	0	0	0	0	0.87133789	0.12866211	0.19946289	-0.070068359	-0.036621094	-0.092529297	0.01	39372.95	0	0	0.01
694	695	695	Category E	0.17993164	0.17993164	-0.92382813	-0.17382813	0.11889648	0.4140625	0.54	0.01	3/6/2018	3	6	2018	6:05:00	21900	0.4	6	5	0	380	0.051025391	3.3950684	0.16186523	0.14599609	-0.85693359	38.505859	0.076660156	0	0	0	0	0	0	0	0	0	0.88427734	0.11572266	0.1184082	0.017822266	0.033691406	-0.066650391	0.01	39372.95	0	0	0.01
695	696	696	Category E	0.20385742	0.15576172	-1.0319824	-0.21630859	0.13598633	0.40527344	0.54	0.01	3/6/2018	3	6	2018	6:05:00	21900	0.5	6	5	0	1007	0.051025391	3.3950684	0.15917969	0.14526367	-0.85546875	40.435059	0.18212891	0	0	0	0	0	0	0	0	0	0.88208008	0.11791992	0.23120117	0.044433594	0.010253906	-0.17626953	0.01	39372.95	0	0	0.01
696	697	697	Category E	0.26391602	0.14379883	-0.75585938	-0.27954102	0.13183594	0.36938477	0.54	0.01	3/6/2018	3	6	2018	6:05:00	21900	0.6	6	5	0	1044	0.051025391	3.3950684	0.15112305	0.14794922	-0.85717773	41.800293	0.15161133	0	0	0	0	0	0	0	0	0	0.8828125	0.1171875	0.21826172	0.11254883	-0.004150391	0.10131836	0.01	39372.95	0	0	0.01
697	698	698	Category E	0.25195313	0.17993164	-0.73193359	-0.30566406	0.11914063	0.34619141	0.54	0.01	3/6/2018	3	6	2018	6:05:00	21900	0.7	6	5	0	1228	0.051025391	3.3950684	0.1472168	0.14941406	-0.86083984	38.493164	0.16870117	0	0	0	0	0	0	0	0	0	0.88598633	0.11401367	0.26367188	0.10449219	0.030273438	0.12890625	0.01	39372.95	0	0	0.01
698	699	699	Category E	0.21582031	0.071777344	-0.73193359	-0.34521484	0.094970703	0.31054688	0.54	0.01	3/6/2018	3	6	2018	6:05:00	21900	0.8	6	5	0	1240	0.051025391	3.3950684	0.14282227	0.14916992	-0.86328125	34.908691	0.16894531	0	0	0	0	0	0	0	0	0	0.88769531	0.11230469	0.28173828	0.072753906	-0.077392578	0.13134766	0.01	39372.95	0	0	0.01
699	700	700	Category E	0.58789063	0.16796875	-0.92382813	-0.37548828	0.063232422	0.29321289	0.54	0.01	3/6/2018	3	6	2018	6:05:00	21900	0.9	6	5	0	516	0.051025391	3.3950684	0.13696289	0.15014648	-0.86743164	29.561768	0.4543457	0	0	0	0	0	0	0	0	0	0.89111328	0.10888672	0.52441406	0.45068359	0.017578125	-0.056152344	0.01	39372.95	0	0	0.01
700	701	701	Category E	0.39599609	0.17993164	-0.79199219	-0.36962891	0.079345703	0.30249023	0.55	0.01	3/6/2018	3	6	2018	6:05:01	21901	0	6	5	1	221	0.051025391	3.3950684	0.13500977	0.1496582	-0.8684082	21.510742	0.2734375	0	0	0	0	0	0	0	0	0	0.89160156	0.10839844	0.36743164	0.26074219	0.030029297	0.076416016	0.01	39372.95	0	0	0.01
701	702	702	Category E	0.43188477	0.14379883	-0.671875	-0.39575195	0.10253906	0.27001953	0.55	0.01	3/6/2018	3	6	2018	6:05:01	21901	0.1	6	5	1	-135	0.051025391	3.3950684	0.13061523	0.14624023	-0.86547852	15.343506	0.35791016	0	0	0	0	0	0	0	0	0	0.88745117	0.11254883	0.49707031	0.30102539	-0.002441406	0.19360352	0.01	39372.95	0	0	0.01
702	703	703	Category E	0.40795898	0.14379883	-0.59985352	-0.41088867	0.13745117	0.24194336	0.55	0.01	3/6/2018	3	6	2018	6:05:01	21901	0.2	6	5	1	-257	0.051025391	3.3950684	0.13085938	0.14331055	-0.86938477	5.4804688	0.38623047	0	0	0	0	0	0	0	0	0	0.89086914	0.10913086	0.54663086	0.27685547	0.000244141	0.26953125	0.01	39372.95	0	0	0.01
703	704	704	Category E	0.41992188	0.035888672	-0.68383789	-0.41577148	0.16357422	0.23291016	0.55	0.01	3/6/2018	3	6	2018	6:05:01	21901	0.3	6	5	1	-196	0.051025391	3.3950684	0.13183594	0.14086914	-0.87231445	1.4216309	0.35986328	0	0	0	0	0	0	0	0	0	0.89331055	0.10668945	0.58154297	0.2878418	-0.10498047	0.18847656	0.01	39372.95	0	0	0.01
704	705	705	Category E	0.58789063	0.13183594	-0.45581055	-0.39160156	0.19995117	0.25048828	0.55	0.01	3/6/2018	3	6	2018	6:05:01	21901	0.4	6	5	1	-196	0.051025391	3.3950684	0.13476563	0.13818359	-0.87060547	4.496582	0.61425781	0	0	0	0	0	0	0	0	0	0.8918457	0.1081543	0.87426758	0.45288086	-0.006347656	0.41479492	0.01	39372.95	0	0	0.01
705	706	706	Category E	0.59985352	-0.035888672	-1.0678711	-0.36254883	0.22827148	0.26293945	0.55	0.01	3/6/2018	3	6	2018	6:05:01	21901	0.5	6	5	1	-307	0.051025391	3.3950684	0.13305664	0.13574219	-0.87207031	9.7172852	0.53442383	0	0	0	0	0	0	0	0	0	0.89257813	0.10742188	0.83422852	0.46655273	-0.17163086	-0.19555664	0.01	39372.95	0	0	0.01
706	707	707	Category E	0.46777344	0.023925781	-0.81591797	-0.3215332	0.21777344	0.3059082	0.55	0.01	3/6/2018	3	6	2018	6:05:01	21901	0.6	6	5	1	-515	0.051025391	3.3950684	0.13623047	0.13256836	-0.87231445	13.484863	0.35327148	0	0	0	0	0	0	0	0	0	0.89282227	0.10717773	0.49658203	0.33129883	-0.10864258	0.056396484	0.01	39372.95	0	0	0.01
707	708	708	Category E	0.37182617	0.14379883	-0.7199707	-0.30053711	0.1940918	0.33422852	0.55	0.01	3/6/2018	3	6	2018	6:05:01	21901	0.7	6	5	1	-736	0.051025391	3.3950684	0.13671875	0.13232422	-0.86914063	14.926025	0.27856445	0	0	0	0	0	0	0	0	0	0.88964844	0.11035156	0.39575195	0.23486328	0.011230469	0.14916992	0.01	39372.95	0	0	0.01
708	709	709	Category E	0.17993164	0.20385742	-0.82788086	-0.28100586	0.18066406	0.35302734	0.55	0.01	3/6/2018	3	6	2018	6:05:01	21901	0.8	6	5	1	-798	0.051025391	3.3950684	0.13867188	0.13110352	-0.86865234	13.928955	0.092773438	0	0	0	0	0	0	0	0	0	0.8894043	0.1105957	0.15454102	0.041015625	0.072509766	0.040771484	0.01	39372.95	0	0	0.01
709	710	710	Category E	0.43188477	0.20385742	-1.0319824	-0.25732422	0.1394043	0.36914063	0.55	0.01	3/6/2018	3	6	2018	6:05:01	21901	0.9	6	5	1	-810	0.051025391	3.3950684	0.14086914	0.13110352	-0.86938477	14.032471	0.34082031	0	0	0	0	0	0	0	0	0	0.890625	0.109375	0.52563477	0.29077148	0.072509766	-0.16235352	0.01	39372.95	0	0	0.01
710	711	711	Category E	0.41992188	0.10791016	-0.95996094	-0.22070313	0.12744141	0.40087891	0.56	0.01	3/6/2018	3	6	2018	6:05:02	21902	0	6	5	2	-552	0.051269531	3.515918	0.14306641	0.13110352	-0.87084961	13.770752	0.29150391	0	0	0	0	0	0	0	0	0	0.89233398	0.10766602	0.38867188	0.27661133	-0.023193359	-0.088867188	0.01	39372.95	0	0	0.01
711	712	712	Category E	0.26391602	0.14379883	-0.83984375	-0.17944336	0.16430664	0.3996582	0.56	0.01	3/6/2018	3	6	2018	6:05:02	21902	0.1	6	5	2	-209	0.051269531	3.515918	0.14477539	0.13232422	-0.87133789	14.644043	0.12353516	0	0	0	0	0	0	0	0	0	0.89331055	0.10668945	0.16186523	0.11889648	0.011230469	0.031494141	0.01	39372.95	0	0	0.01
712	713	713	Category E	0.095947266	0.16796875	-0.94799805	-0.18579102	0.18188477	0.3984375	0.56	0.01	3/6/2018	3	6	2018	6:05:02	21902	0.2	6	5	2	73	0.051269531	3.515918	0.14550781	0.13183594	-0.87084961	13.404541	0.098388672	0	0	0	0	0	0	0	0	0	0.89257813	0.10742188	0.16259766	-0.049560547	0.035888672	-0.076904297	0.01	39372.95	0	0	0.01
713	714	714	Category E	0.45581055	0.083984375	-0.671875	-0.21850586	0.21191406	0.37695313	0.56	0.01	3/6/2018	3	6	2018	6:05:02	21902	0.3	6	5	2	306	0.051269531	3.515918	0.14599609	0.1328125	-0.87133789	13.334229	0.37133789	0	0	0	0	0	0	0	0	0	0.89331055	0.10668945	0.55786133	0.30957031	-0.048828125	0.19946289	0.01	39372.95	0	0	0.01
714	715	715	Category E	0.37182617	-0.011962891	-0.99584961	-0.19335938	0.23144531	0.38305664	0.56	0.01	3/6/2018	3	6	2018	6:05:02	21902	0.4	6	5	2	294	0.051269531	3.515918	0.14648438	0.13305664	-0.87207031	14.56543	0.29516602	0	0	0	0	0	0	0	0	0	0.89428711	0.10571289	0.49389648	0.22509766	-0.14501953	-0.12353516	0.01	39372.95	0	0	0.01
715	716	716	Category E	0.46777344	0.14379883	-0.82788086	-0.19946289	0.22094727	0.37670898	0.56	0.01	3/6/2018	3	6	2018	6:05:02	21902	0.5	6	5	2	196	0.051269531	3.515918	0.14648438	0.1315918	-0.87060547	12.251709	0.32421875	0	0	0	0	0	0	0	0	0	0.89257813	0.10742188	0.37597656	0.32104492	0.011962891	0.042724609	0.01	39372.95	0	0	0.01
716	717	717	Category E	0.15576172	0.059814453	-0.69580078	-0.23608398	0.21557617	0.36938477	0.56	0.01	3/6/2018	3	6	2018	6:05:02	21902	0.6	6	5	2	147	0.051269531	3.515918	0.14477539	0.13037109	-0.87109375	14.786865	0.18945313	0	0	0	0	0	0	0	0	0	0.89257813	0.10742188	0.25708008	0.010742188	-0.070556641	0.17529297	0.01	39372.95	0	0	0.01
717	718	718	Category E	0.16796875	0.10791016	-0.69580078	-0.2890625	0.19238281	0.34960938	0.56	0.01	3/6/2018	3	6	2018	6:05:02	21902	0.7	6	5	2	196	0.051269531	3.515918	0.14550781	0.13110352	-0.87060547	17.775391	0.17773438	0	0	0	0	0	0	0	0	0	0.89233398	0.10766602	0.22045898	0.022216797	-0.023193359	0.17480469	0.01	39372.95	0	0	0.01
718	719	719	Category E	0.20385742	0.17993164	-0.52783203	-0.27246094	0.18945313	0.359375	0.56	0.01	3/6/2018	3	6	2018	6:05:02	21902	0.8	6	5	2	232	0.051269531	3.515918	0.14404297	0.12963867	-0.87255859	21.543213	0.35327148	0	0	0	0	0	0	0	0	0	0.89379883	0.10620117	0.45458984	0.059570313	0.050048828	0.34472656	0.01	39372.95	0	0	0.01
719	720	720	Category E	0.46777344	0.19189453	-0.92382813	-0.24902344	0.18286133	0.37182617	0.57	0.01	3/6/2018	3	6	2018	6:05:02	21902	0.9	6	5	2	343	0.051269531	3.515918	0.14575195	0.12866211	-0.87182617	24.152588	0.33203125	0	0	0	0	0	0	0	0	0	0.89306641	0.10693359	0.43676758	0.32177734	0.062988281	-0.051757813	0.01	39372.95	0	0	0.01
720	721	721	Category E	0.2878418	0.047851563	-0.80395508	-0.14282227	0.18457031	0.41894531	0.57	0.01	3/6/2018	3	6	2018	6:05:03	21903	0	6	5	3	392	0.051269531	3.515918	0.14428711	0.12792969	-0.87475586	24.107422	0.17895508	0	0	0	0	0	0	0	0	0	0.89599609	0.10400391	0.29467773	0.14331055	-0.080078125	0.070800781	0.01	39372.95	0	0	0.01
721	722	722	Category E	0.17993164	0.11987305	-0.79199219	-0.039794922	0.17944336	0.43237305	0.57	0.01	3/6/2018	3	6	2018	6:05:03	21903	0.1	6	5	3	355	0.051269531	3.515918	0.14038086	0.12963867	-0.8737793	26.876465	0.091308594	0	0	0	0	0	0	0	0	0	0.89453125	0.10546875	0.13110352	0.039306641	-0.009765625	0.081787109	0.01	39372.95	0	0	0.01
722	723	723	Category E	-0.059814453	0.16796875	-1.1279297	0.041259766	0.16992188	0.43041992	0.57	0.01	3/6/2018	3	6	2018	6:05:03	21903	0.2	6	5	3	355	0.051269531	3.515918	0.13745117	0.13085938	-0.87255859	27.305908	0.32470703	0	0	0	0	0	0	0	0	0	0.89306641	0.10693359	0.48950195	-0.19726563	0.036865234	-0.25512695	0.01	39372.95	0	0	0.01
723	724	724	Category E	0.13183594	0.17993164	-0.94799805	0.10473633	0.15332031	0.44091797	0.57	0.01	3/6/2018	3	6	2018	6:05:03	21903	0.3	6	5	3	257	0.051269531	3.515918	0.13330078	0.13110352	-0.87255859	25.971191	0.089599609	0	0	0	0	0	0	0	0	0	0.89233398	0.10766602	0.12548828	-0.001464844	0.048583984	-0.075195313	0.01	39372.95	0	0	0.01
724	725	725	Category E	0.047851563	0.15576172	-0.98388672	0.14355469	0.15014648	0.41723633	0.57	0.01	3/6/2018	3	6	2018	6:05:03	21903	0.4	6	5	3	196	0.051269531	3.515918	0.12890625	0.13232422	-0.87402344	26.19873	0.13842773	0	0	0	0	0	0	0	0	0	0.89355469	0.10644531	0.21411133	-0.081054688	0.023193359	-0.10961914	0.01	39372.95	0	0	0.01
725	726	726	Category E	0	0.095947266	-0.89990234	0.12353516	0.15112305	0.43701172	0.57	0.01	3/6/2018	3	6	2018	6:05:03	21903	0.5	6	5	3	220	0.051269531	3.515918	0.12451172	0.13500977	-0.87524414	29.172119	0.1328125	0	0	0	0	0	0	0	0	0	0.89428711	0.10571289	0.18798828	-0.12451172	-0.0390625	-0.024414063	0.01	39372.95	0	0	0.01
726	727	727	Category E	-0.011962891	0.13183594	-0.94799805	0.12548828	0.17358398	0.42431641	0.57	0.01	3/6/2018	3	6	2018	6:05:03	21903	0.6	6	5	3	269	0.051269531	3.515918	0.11865234	0.13623047	-0.87817383	31.345215	0.14819336	0	0	0	0	0	0	0	0	0	0.89648438	0.10351563	0.20483398	-0.13061523	-0.004394531	-0.069580078	0.01	39372.95	0	0	0.01
727	728	728	Category E	-0.083984375	0.13183594	-0.82788086	0.11523438	0.15966797	0.42504883	0.57	0.01	3/6/2018	3	6	2018	6:05:03	21903	0.7	6	5	3	306	0.051269531	3.515918	0.11303711	0.13720703	-0.87695313	31.063232	0.203125	0	0	0	0	0	0	0	0	0	0.89477539	0.10522461	0.25195313	-0.19702148	-0.005371094	0.049072266	0.01	39372.95	0	0	0.01
728	729	729	Category E	0.023925781	0.071777344	-0.83984375	0.095703125	0.13964844	0.44018555	0.57	0.01	3/6/2018	3	6	2018	6:05:03	21903	0.8	6	5	3	356	0.051269531	3.515918	0.10571289	0.13891602	-0.87573242	29.095703	0.11181641	0	0	0	0	0	0	0	0	0	0.89282227	0.10717773	0.18481445	-0.081787109	-0.067138672	0.035888672	0.01	39372.95	0	0	0.01
729	730	730	Category E	-0.15576172	0.14379883	-0.94799805	0.1003418	0.13964844	0.43530273	0.58	0.01	3/6/2018	3	6	2018	6:05:03	21903	0.9	6	5	3	343	0.051269531	3.515918	0.10058594	0.13891602	-0.87866211	25.613037	0.265625	0	0	0	0	0	0	0	0	0	0.89550781	0.10449219	0.33032227	-0.25634766	0.004638672	-0.069091797	0.01	39372.95	0	0	0.01
730	731	731	Category E	-0.047851563	0.11987305	-0.86376953	0.12231445	0.11743164	0.43969727	0.58	0.01	3/6/2018	3	6	2018	6:05:04	21904	0	6	5	4	294	0.051269531	3.515918	0.098632813	0.14038086	-0.87866211	21.904297	0.14868164	0	0	0	0	0	0	0	0	0	0.89526367	0.10473633	0.18212891	-0.14648438	-0.020507813	0.014892578	0.01	39372.95	0	0	0.01
731	732	732	Category E	-0.31176758	0.11987305	-0.75585938	0.16625977	0.12451172	0.4206543	0.58	0.01	3/6/2018	3	6	2018	6:05:04	21904	0.1	6	5	4	282	0.051269531	3.515918	0.094482422	0.140625	-0.87768555	17.714111	0.42480469	0	0	0	0	0	0	0	0	0	0.89404297	0.10595703	0.54907227	-0.40625	-0.020751953	0.12182617	0.01	39372.95	0	0	0.01
732	733	733	Category E	-0.21582031	0.15576172	-0.86376953	0.18261719	0.13012695	0.41503906	0.58	0.01	3/6/2018	3	6	2018	6:05:04	21904	0.2	6	5	4	245	0.051269531	3.515918	0.091308594	0.13769531	-0.87573242	15.008301	0.30786133	0	0	0	0	0	0	0	0	0	0.89111328	0.10888672	0.33691406	-0.30712891	0.017822266	0.011962891	0.01	39372.95	0	0	0.01
733	734	734	Category E	-0.17993164	0.11987305	-1.3078613	0.2421875	0.13842773	0.38745117	0.58	0.01	3/6/2018	3	6	2018	6:05:04	21904	0.3	6	5	4	269	0.051269531	3.515918	0.090087891	0.13964844	-0.87670898	13.57666	0.5090332	0	0	0	0	0	0	0	0	0	0.89233398	0.10766602	0.72119141	-0.27001953	-0.019775391	-0.4309082	0.01	39372.95	0	0	0.01
734	735	735	Category E	0.13183594	0.083984375	-1.1398926	0.23022461	0.13891602	0.39233398	0.58	0.01	3/6/2018	3	6	2018	6:05:04	21904	0.4	6	5	4	306	0.051269531	3.515918	0.088378906	0.14013672	-0.87915039	9.4770508	0.27001953	0	0	0	0	0	0	0	0	0	0.89453125	0.10546875	0.36035156	0.043212891	-0.056152344	-0.26049805	0.01	39372.95	0	0	0.01
735	736	736	Category E	-0.31176758	0.23999023	-0.99584961	0.20849609	0.16259766	0.39916992	0.58	0.01	3/6/2018	3	6	2018	6:05:04	21904	0.5	6	5	4	343	0.051269531	3.515918	0.087646484	0.14086914	-0.87670898	10.750244	0.4284668	0	0	0	0	0	0	0	0	0	0.89233398	0.10766602	0.61743164	-0.39941406	0.098876953	-0.11889648	0.01	39372.95	0	0	0.01
736	737	737	Category E	-0.13183594	0.11987305	-0.7199707	0.10180664	0.14306641	0.43334961	0.58	0.01	3/6/2018	3	6	2018	6:05:04	21904	0.6	6	5	4	380	0.051269531	3.515918	0.083984375	0.14135742	-0.87329102	10.753418	0.265625	0	0	0	0	0	0	0	0	0	0.88867188	0.11132813	0.39086914	-0.21582031	-0.021484375	0.15332031	0.01	39372.95	0	0	0.01
737	738	738	Category E	0.095947266	0.059814453	-0.87597656	0.093505859	0.11010742	0.44067383	0.58	0.01	3/6/2018	3	6	2018	6:05:04	21904	0.7	6	5	4	405	0.051269531	3.515918	0.082519531	0.14111328	-0.87646484	7.8151855	0.082519531	0	0	0	0	0	0	0	0	0	0.89160156	0.10839844	0.095458984	0.013183594	-0.081298828	0.000488281	0.01	39372.95	0	0	0.01
738	739	739	Category E	-0.071777344	0.16796875	-1.0439453	0.065185547	0.12988281	0.44140625	0.58	0.01	3/6/2018	3	6	2018	6:05:04	21904	0.8	6	5	4	393	0.051269531	3.515918	0.080078125	0.14233398	-0.87963867	3.5715332	0.22509766	0	0	0	0	0	0	0	0	0	0.89477539	0.10522461	0.34155273	-0.15185547	0.025390625	-0.1640625	0.01	39372.95	0	0	0.01
739	740	740	Category E	0.071777344	0.17993164	-0.81591797	0.1262207	0.099609375	0.44335938	0.59	0.01	3/6/2018	3	6	2018	6:05:04	21904	0.9	6	5	4	368	0.051269531	3.515918	0.078125	0.14282227	-0.87915039	4.0048828	0.073730469	0	0	0	0	0	0	0	0	0	0.89428711	0.10571289	0.10693359	-0.006347656	0.036865234	0.063232422	0.01	39372.95	0	0	0.01
740	741	741	Category E	-0.10791016	0.13183594	-0.77978516	0.11523438	0.12255859	0.43823242	0.59	0.01	3/6/2018	3	6	2018	6:05:05	21905	0	6	5	5	343	0.051269531	3.515918	0.071777344	0.14282227	-0.87915039	12.985352	0.20556641	0	0	0	0	0	0	0	0	0	0.89355469	0.10644531	0.29003906	-0.1796875	-0.010986328	0.099365234	0.01	39372.95	0	0	0.01
741	742	742	Category E	0.095947266	-0.071777344	-1.1037598	0.086181641	0.13061523	0.44360352	0.59	0.01	3/6/2018	3	6	2018	6:05:05	21905	0.1	6	5	5	368	0.051269531	3.515918	0.067871094	0.14282227	-0.88134766	13.694336	0.31030273	0	0	0	0	0	0	0	0	0	0.89550781	0.10449219	0.46484375	0.027832031	-0.21459961	-0.22216797	0.01	39372.95	0	0	0.01
742	743	743	Category E	0.16796875	0.083984375	-0.97192383	0.11108398	0.12133789	0.44824219	0.59	0.01	3/6/2018	3	6	2018	6:05:05	21905	0.2	6	5	5	368	0.051269531	3.515918	0.063232422	0.14282227	-0.8840332	9.4216309	0.1484375	0	0	0	0	0	0	0	0	0	0.89770508	0.10229492	0.25097656	0.10449219	-0.058837891	-0.087646484	0.01	39372.95	0	0	0.01
743	744	744	Category E	0.095947266	0.035888672	-0.79199219	0.11425781	0.14404297	0.43066406	0.59	0.01	3/6/2018	3	6	2018	6:05:05	21905	0.3	6	5	5	331	0.051269531	3.515918	0.058837891	0.14404297	-0.88525391	8.6340332	0.14746094	0	0	0	0	0	0	0	0	0	0.89892578	0.10107422	0.23852539	0.036865234	-0.1081543	0.093261719	0.01	39372.95	0	0	0.01
744	745	745	Category E	-0.11987305	0	-0.95996094	0.05859375	0.15454102	0.42529297	0.59	0.01	3/6/2018	3	6	2018	6:05:05	21905	0.4	6	5	5	356	0.051269531	3.515918	0.053466797	0.14477539	-0.89086914	12.189453	0.23632813	0	0	0	0	0	0	0	0	0	0.90429688	0.095703125	0.38720703	-0.17333984	-0.14477539	-0.068847656	0.01	39372.95	0	0	0.01
745	746	746	Category E	0.21582031	0.035888672	-0.76782227	0.029052734	0.13549805	0.45849609	0.59	0.01	3/6/2018	3	6	2018	6:05:05	21905	0.5	6	5	5	319	0.051269531	3.515918	0.046875	0.14575195	-0.89770508	7.8010254	0.23974609	0	0	0	0	0	0	0	0	0	0.91088867	0.089111328	0.40893555	0.16870117	-0.10986328	0.12988281	0.01	39372.95	0	0	0.01
746	747	747	Category E	0.059814453	0.21582031	-0.94799805	0.001953125	0.11791992	0.45166016	0.59	0.01	3/6/2018	3	6	2018	6:05:05	21905	0.6	6	5	5	306	0.051269531	3.515918	0.044921875	0.14624023	-0.89282227	2.5002441	0.08984375	0	0	0	0	0	0	0	0	0	0.90600586	0.093994141	0.13916016	0.014648438	0.069335938	-0.054931641	0.01	39372.95	0	0	0.01
747	748	748	Category E	0.16796875	0.095947266	-0.86376953	-0.010253906	0.12548828	0.44433594	0.59	0.01	3/6/2018	3	6	2018	6:05:05	21905	0.7	6	5	5	306	0.051269531	3.515918	0.051513672	0.14648438	-0.90405273	10.502686	0.13305664	0	0	0	0	0	0	0	0	0	0.91748047	0.082519531	0.20727539	0.11621094	-0.050537109	0.040283203	0.01	39372.95	0	0	0.01
748	749	749	Category E	-0.059814453	0.19189453	-0.80395508	0.006347656	0.10717773	0.45458984	0.59	0.01	3/6/2018	3	6	2018	6:05:05	21905	0.8	6	5	5	282	0.051513672	3.4562988	0.047363281	0.14868164	-0.89599609	10.410156	0.14770508	0	0	0	0	0	0	0	0	0	0.90942383	0.090576172	0.24267578	-0.10717773	0.04296875	0.092041016	0.01	39372.95	0	0	0.01
749	750	750	Category E	-0.071777344	0.17993164	-0.83984375	-0.015625	0.12646484	0.44116211	0	0.01	3/6/2018	3	6	2018	6:05:05	21905	0.9	6	5	5	294	0.051513672	3.4562988	0.038330078	0.15161133	-0.89038086	14.942383	0.12451172	0	0	0	0	0	0	0	0	0	0.90405273	0.095947266	0.18896484	-0.11010742	0.028076172	0.050537109	0.01	39372.95	0	0	0.01
750	751	751	Category E	0.047851563	0.17993164	-0.74389648	0.039550781	0.14453125	0.44189453	0	0.01	3/6/2018	3	6	2018	6:05:06	21906	0	6	5	6	282	0.051513672	3.4562988	0.0390625	0.15844727	-0.90405273	25.344482	0.16162109	0	0	0	0	0	0	0	0	0	0.91870117	0.081298828	0.19018555	0.008544922	0.021240234	0.16015625	0.01	39372.95	0	0	0.01
751	752	752	Category E	-0.16796875	0.25195313	-1.079834	0.080810547	0.17138672	0.43310547	0	0.01	3/6/2018	3	6	2018	6:05:06	21906	0.1	6	5	6	294	0.051513672	3.4562988	0.043457031	0.17016602	-0.91674805	28.64624	0.27905273	0	0	0	0	0	0	0	0	0	0.93359375	0.06640625	0.45605469	-0.21142578	0.081542969	-0.1628418	0.01	39372.95	0	0	0.01
752	753	753	Category E	0.071777344	0.25195313	-1.1518555	0.109375	0.1574707	0.4309082	0	0.01	3/6/2018	3	6	2018	6:05:06	21906	0.2	6	5	6	331	0.051513672	3.4562988	0.03515625	0.17260742	-0.90869141	30.191162	0.25830078	0	0	0	0	0	0	0	0	0	0.92553711	0.074462891	0.35888672	0.036376953	0.079101563	-0.24291992	0.01	39372.95	0	0	0.01
753	754	754	Category E	-0.095947266	0.20385742	-1.0439453	0.12451172	0.17016602	0.42529297	0	0.01	3/6/2018	3	6	2018	6:05:06	21906	0.3	6	5	6	306	0.051513672	3.4562988	0.029296875	0.17382813	-0.89477539	31.313477	0.19702148	0	0	0	0	0	0	0	0	0	0.91186523	0.088134766	0.30444336	-0.12524414	0.029785156	-0.14892578	0.01	39372.95	0	0	0.01
754	755	755	Category E	-0.17993164	0.20385742	-0.87597656	0.034667969	0.14501953	0.4519043	0	0.01	3/6/2018	3	6	2018	6:05:06	21906	0.4	6	5	6	318	0.051513672	3.4562988	0.033203125	0.18408203	-0.92041016	32.267578	0.21850586	0	0	0	0	0	0	0	0	0	0.93920898	0.060791016	0.27734375	-0.21313477	0.01953125	0.044433594	0.01	39372.95	0	0	0.01
755	756	756	Category E	-0.095947266	0.095947266	-0.81591797	-0.020019531	0.11230469	0.44995117	0	0.01	3/6/2018	3	6	2018	6:05:06	21906	0.5	6	5	6	306	0.051513672	3.4562988	0.033203125	0.19677734	-0.93457031	29.058105	0.20239258	0	0	0	0	0	0	0	0	0	0.95556641	0.044433594	0.34887695	-0.12915039	-0.10083008	0.11865234	0.01	39372.95	0	0	0.01
756	757	757	Category E	0.059814453	0.21582031	-0.86376953	-0.017089844	0.12426758	0.44702148	0	0.01	3/6/2018	3	6	2018	6:05:06	21906	0.6	6	5	6	282	0.051513672	3.4562988	0.023925781	0.18847656	-0.92675781	23.567383	0.077392578	0	0	0	0	0	0	0	0	0	0.94604492	0.053955078	0.12597656	0.035644531	0.027099609	0.062988281	0.01	39372.95	0	0	0.01
757	758	758	Category E	0.011962891	0.083984375	-0.97192383	0.034667969	0.10375977	0.44921875	0	0.01	3/6/2018	3	6	2018	6:05:06	21906	0.7	6	5	6	319	0.051513672	3.4562988	0.019287109	0.19165039	-0.91601563	18.43457	0.12133789	0	0	0	0	0	0	0	0	0	0.9362793	0.063720703	0.1706543	-0.007324219	-0.10766602	-0.055664063	0.01	39372.95	0	0	0.01
758	759	759	Category E	0.023925781	0.19189453	-0.74389648	0.016845703	0.13378906	0.44799805	0	0.01	3/6/2018	3	6	2018	6:05:06	21906	0.8	6	5	6	319	0.051513672	3.4562988	0.017822266	0.19506836	-0.93530273	14.780029	0.19165039	0	0	0	0	0	0	0	0	0	0.95556641	0.044433594	0.20068359	0.005859375	-0.003173828	0.19140625	0.01	39372.95	0	0	0.01
759	760	760	Category E	-0.035888672	0.16796875	-0.93579102	0.020019531	0.17211914	0.43896484	0.01	0.01	3/6/2018	3	6	2018	6:05:06	21906	0.9	6	5	6	356	0.051513672	3.4562988	0.026611328	0.20361328	-0.94970703	7.527832	0.073242188	0	0	0	0	0	0	0	0	0	0.97167969	0.028320313	0.11230469	-0.0625	-0.035644531	0.013916016	0.01	39372.95	0	0	0.01
760	761	761	Category E	0.035888672	0.10791016	-1.0917969	0.011230469	0.14550781	0.44335938	0.01	0.01	3/6/2018	3	6	2018	6:05:07	21907	0	6	5	7	331	0.051513672	3.4562988	0.018066406	0.20385742	-0.9440918	4.0202637	0.17700195	0	0	0	0	0	0	0	0	0	0.96606445	0.033935547	0.26147461	0.017578125	-0.095947266	-0.14746094	0.01	39372.95	0	0	0.01
761	762	762	Category E	0.035888672	0.15576172	-0.97192383	0.040527344	0.18212891	0.44140625	0.01	0.01	3/6/2018	3	6	2018	6:05:07	21907	0.1	6	5	7	319	0.051513672	3.4562988	0.013671875	0.20385742	-0.93408203	5.253418	0.065185547	0	0	0	0	0	0	0	0	0	0.95605469	0.043945313	0.1081543	0.021972656	-0.048095703	-0.037597656	0.01	39372.95	0	0	0.01
762	763	763	Category E	-0.10791016	0.10791016	-0.7199707	-0.014892578	0.13623047	0.44555664	0.01	0.01	3/6/2018	3	6	2018	6:05:07	21907	0.2	6	5	7	356	0.051513672	3.4562988	0.014160156	0.20898438	-0.9543457	4.1970215	0.28320313	0	0	0	0	0	0	0	0	0	0.97705078	0.022949219	0.45800781	-0.12207031	-0.10107422	0.234375	0.01	39372.95	0	0	0.01
763	764	764	Category E	-0.13183594	0.13183594	-0.83984375	-0.035644531	0.11035156	0.4465332	0.01	0.01	3/6/2018	3	6	2018	6:05:07	21907	0.3	6	5	7	405	0.051513672	3.4562988	0.021972656	0.2121582	-0.97241211	3.072998	0.21850586	0	0	0	0	0	0	0	0	0	0.99560547	0.004394531	0.36694336	-0.15380859	-0.080322266	0.13256836	0.01	39372.95	0	0	0.01
764	765	765	Category E	-0.19189453	0.2277832	-0.95996094	-0.027587891	0.12939453	0.44506836	0.01	0.01	3/6/2018	3	6	2018	6:05:07	21907	0.4	6	5	7	429	0.051513672	3.4562988	0.023925781	0.21459961	-0.96118164	2.8427734	0.21630859	0	0	0	0	0	0	0	0	0	0.98510742	0.014892578	0.23022461	-0.21582031	0.012939453	0.001220703	0.01	39372.95	0	0	0.01
765	766	766	Category E	-0.071777344	0.11987305	-0.94799805	0.088623047	0.10327148	0.44946289	0.01	0.01	3/6/2018	3	6	2018	6:05:07	21907	0.5	6	5	7	417	0.051513672	3.4562988	0.016601563	0.21704102	-0.94726563	8.9023438	0.13134766	0	0	0	0	0	0	0	0	0	0.97192383	0.028076172	0.1862793	-0.088378906	-0.097167969	-0.000488281	0.01	39372.95	0	0	0.01
766	767	767	Category E	-0.15576172	0.21582031	-0.83984375	0.11914063	0.14233398	0.43286133	0.01	0.01	3/6/2018	3	6	2018	6:05:07	21907	0.6	6	5	7	405	0.051513672	3.4562988	0.010253906	0.21704102	-0.95874023	12.709961	0.20410156	0	0	0	0	0	0	0	0	0	0.9831543	0.016845703	0.28637695	-0.16601563	-0.001220703	0.11889648	0.01	39372.95	0	0	0.01
767	768	768	Category E	-0.3359375	0.2878418	-0.85180664	0.10107422	0.15942383	0.43188477	0.01	0.01	3/6/2018	3	6	2018	6:05:07	21907	0.7	6	5	7	356	0.051513672	3.4562988	0.018798828	0.22241211	-0.97021484	9.2124023	0.37963867	0	0	0	0	0	0	0	0	0	0.99536133	0.004638672	0.53857422	-0.35473633	0.065185547	0.1184082	0.01	39372.95	0	0	0.01
768	769	769	Category E	-0.20385742	0.20385742	-1.1638184	0.11303711	0.15625	0.42700195	0.01	0.01	3/6/2018	3	6	2018	6:05:07	21907	0.8	6	5	7	393	0.051513672	3.4562988	0.01953125	0.21826172	-0.96313477	7.8464355	0.30053711	0	0	0	0	0	0	0	0	0	0.98779297	0.012207031	0.43823242	-0.22338867	-0.014404297	-0.20043945	0.01	39372.95	0	0	0.01
769	770	770	Category E	0	0.29980469	-1.0078125	0.14892578	0.17822266	0.41699219	0.02	0.01	3/6/2018	3	6	2018	6:05:07	21907	0.9	6	5	7	393	0.051513672	3.4562988	0.016113281	0.21679688	-0.95068359	11.120117	0.10180664	0	0	0	0	0	0	0	0	0	0.97509766	0.024902344	0.15625	-0.016113281	0.082763672	-0.056884766	0.01	39372.95	0	0	0.01
770	771	771	Category E	-0.16796875	0.20385742	-0.91186523	0.083984375	0.14868164	0.4440918	0.02	0.01	3/6/2018	3	6	2018	6:05:08	21908	0	6	5	8	380	0.051513672	3.4562988	0.004638672	0.21777344	-0.97094727	10.245361	0.18286133	0	0	0	0	0	0	0	0	0	0.99511719	0.004882813	0.24584961	-0.17260742	-0.013916016	0.059082031	0.01	39372.95	0	0	0.01
771	772	772	Category E	-0.071777344	0	-0.57592773	-0.031005859	0.11035156	0.44970703	0.02	0.01	3/6/2018	3	6	2018	6:05:08	21908	0.1	6	5	8	368	0.051513672	3.4562988	0.013183594	0.20776367	-0.98974609	3.4125977	0.47094727	0	0	0	0	0	0	0	0	0	1.0114746	0.011474609	0.70678711	-0.084960938	-0.20776367	0.41381836	0.01	39372.95	0	0	0.01
772	773	773	Category E	-0.047851563	0.40795898	-0.91186523	-0.048339844	0.10473633	0.4440918	0.02	0.01	3/6/2018	3	6	2018	6:05:08	21908	0.2	6	5	8	270	0.051513672	3.4562988	0.016601563	0.20849609	-0.99145508	3.473877	0.22412109	0	0	0	0	0	0	0	0	0	1.0134277	0.013427734	0.34350586	-0.064453125	0.19921875	0.079589844	0.01	39372.95	0	0	0.01
773	774	774	Category E	-0.047851563	0.14379883	-1.1279297	0.002197266	0.13769531	0.43896484	0.02	0.01	3/6/2018	3	6	2018	6:05:08	21908	0.3	6	5	8	257	0.051513672	3.4562988	0.018310547	0.203125	-0.98364258	3.3442383	0.16943359	0	0	0	0	0	0	0	0	0	1.0046387	0.004638672	0.26977539	-0.066162109	-0.059326172	-0.14404297	0.01	39372.95	0	0	0.01
774	775	775	Category E	0.13183594	0.2277832	-0.74389648	0.031494141	0.16040039	0.44287109	0.02	0.01	3/6/2018	3	6	2018	6:05:08	21908	0.4	6	5	8	294	0.051513672	3.4562988	0.013183594	0.20263672	-0.98413086	1.8071289	0.26928711	0	0	0	0	0	0	0	0	0	1.0048828	0.004882813	0.3840332	0.1184082	0.024902344	0.24023438	0.01	39372.95	0	0	0.01
775	776	776	Category E	-0.095947266	0.20385742	-0.75585938	0.007080078	0.19946289	0.42578125	0.02	0.01	3/6/2018	3	6	2018	6:05:08	21908	0.5	6	5	8	319	0.051513672	3.4562988	0.008789063	0.20166016	-0.98242188	7.5041504	0.24951172	0	0	0	0	0	0	0	0	0	1.0029297	0.002929688	0.33349609	-0.10473633	0.001953125	0.2265625	0.01	39372.95	0	0	0.01
776	777	777	Category E	0.14379883	0.13183594	-1.0078125	-0.032714844	0.17333984	0.43359375	0.02	0.01	3/6/2018	3	6	2018	6:05:08	21908	0.6	6	5	8	368	0.051513672	3.4562988	0.009765625	0.20043945	-0.98022461	10.736328	0.15283203	0	0	0	0	0	0	0	0	0	1.0004883	0.000488281	0.22998047	0.13378906	-0.068603516	-0.02734375	0.01	39372.95	0	0	0.01
777	778	778	Category E	0.059814453	0.27587891	-0.98388672	-0.0078125	0.19018555	0.42944336	0.02	0.01	3/6/2018	3	6	2018	6:05:08	21908	0.7	6	5	8	392	0.051513672	3.4562988	0.008300781	0.20239258	-0.98364258	8.9921875	0.089599609	0	0	0	0	0	0	0	0	0	1.0041504	0.004150391	0.125	0.051269531	0.073242188	0	0.01	39372.95	0	0	0.01
778	779	779	Category E	0.059814453	0.095947266	-0.69580078	-0.057861328	0.15209961	0.43652344	0.02	0.01	3/6/2018	3	6	2018	6:05:08	21908	0.8	6	5	8	380	0.051513672	3.4562988	0.011230469	0.20385742	-0.98266602	6.0671387	0.31030273	0	0	0	0	0	0	0	0	0	1.0036621	0.003662109	0.44360352	0.048339844	-0.10791016	0.28686523	0.01	39372.95	0	0	0.01
779	780	780	Category E	0.071777344	0.16796875	-0.91186523	-0.074462891	0.11694336	0.44067383	0.03	0.01	3/6/2018	3	6	2018	6:05:08	21908	0.9	6	5	8	392	0.051513672	3.4562988	0.016113281	0.2043457	-0.97998047	7.3012695	0.094970703	0	0	0	0	0	0	0	0	0	1.0009766	0.000976563	0.15991211	0.055419922	-0.036376953	0.068115234	0.01	39372.95	0	0	0.01
780	781	781	Category E	0.095947266	0.19189453	-0.97192383	-0.038330078	0.12646484	0.44873047	0.03	0.01	3/6/2018	3	6	2018	6:05:09	21909	0	6	5	9	392	0.051513672	3.4562988	0.01953125	0.20458984	-0.97998047	7.9907227	0.077636719	0	0	0	0	0	0	0	0	0	1.0012207	0.001220703	0.096923828	0.076171875	-0.012695313	0.008056641	0.01	39372.95	0	0	0.01
781	782	782	Category E	0.059814453	0.13183594	-0.88793945	-0.010498047	0.14331055	0.43969727	0.03	0.01	3/6/2018	3	6	2018	6:05:09	21909	0.1	6	5	9	392	0.051513672	3.4562988	0.024902344	0.20532227	-0.98046875	3.71875	0.12329102	0	0	0	0	0	0	0	0	0	1.0019531	0.001953125	0.20092773	0.034667969	-0.073486328	0.092529297	0.01	39372.95	0	0	0.01
782	783	783	Category E	0.047851563	0.23999023	-0.70776367	-0.013671875	0.18164063	0.42382813	0.03	0.01	3/6/2018	3	6	2018	6:05:09	21909	0.2	6	5	9	405	0.051513672	3.4562988	0.027832031	0.20849609	-0.97631836	1.4729004	0.27124023	0	0	0	0	0	0	0	0	0	0.9987793	0.001220703	0.31982422	0.019775391	0.03125	0.26855469	0.01	39372.95	0	0	0.01
783	784	784	Category E	0	0.10791016	-1.1279297	-0.008300781	0.19287109	0.44360352	0.03	0.01	3/6/2018	3	6	2018	6:05:09	21909	0.3	6	5	9	368	0.051513672	3.4562988	0.029785156	0.20996094	-0.97412109	2.515625	0.18676758	0	0	0	0	0	0	0	0	0	0.99707031	0.002929688	0.28564453	-0.029785156	-0.10205078	-0.15356445	0.01	39372.95	0	0	0.01
784	785	785	Category E	0.047851563	0.20385742	-1.0078125	0.012451172	0.20117188	0.43505859	0.03	0.01	3/6/2018	3	6	2018	6:05:09	21909	0.4	6	5	9	392	0.051513672	3.4562988	0.032470703	0.21191406	-0.97485352	10.984619	0.037109375	0	0	0	0	0	0	0	0	0	0.99804688	0.001953125	0.056396484	0.015136719	-0.008056641	-0.032714844	0.01	39372.95	0	0	0.01
785	786	786	Category I	0.44384766	0	-0.671875	0.004394531	0.15869141	0.44213867	0.05	0.01	3/6/2018	3	6	2018	6:05:11	21911	0.7	6	5	11	343	0.051513672	3.4595215	0.038085938	0.21435547	-0.97290039	15.309814	0.54882813	0	0	0	0	0	0	0	0	0	0.99682617	0.003173828	0.92114258	0.40551758	-0.21435547	0.30102539	0.01	39372.95	0	0	0.01
786	787	787	Category I	0.99584961	0.047851563	-1.7158203	-0.1027832	0.13769531	0.43139648	0.05	0.01	3/6/2018	3	6	2018	6:05:11	21911	0.8	6	5	11	368	0.051513672	3.4595215	0.0390625	0.21630859	-0.97338867	10.639404	1.2226563	0	0	0	0	0	0	0	0	0	0.99780273	0.002197266	1.8676758	0.95654297	-0.16845703	-0.7421875	0.01	39372.95	0	0	0.01
787	788	788	Category I	0.047851563	0.31176758	-0.071777344	0.020019531	0.20263672	0.42724609	0.06	0.01	3/6/2018	3	6	2018	6:05:11	21911	0.9	6	5	11	380	0.051513672	3.4595215	0.042236328	0.21606445	-0.97167969	9.9138184	0.9050293	0	0	0	0	0	0	0	0	0	0.99633789	0.003662109	1.0009766	0.005371094	0.095458984	0.89990234	0.01	39372.95	0	0	0.01
788	789	789	Category I	-0.53979492	0.45581055	-0.37182617	-0.11035156	0.16137695	0.42626953	0.06	0.01	3/6/2018	3	6	2018	6:05:12	21912	0	6	5	12	343	0.051513672	3.4595215	0.043945313	0.2175293	-0.97094727	15.226318	0.86987305	0	0	0	0	0	0	0	0	0	0.99609375	0.00390625	1.4213867	-0.58374023	0.23803711	0.59912109	0.01	39372.95	0	0	0.01
789	790	790	Category I	0.47998047	0.74389648	-2.1237793	0.000732422	0.21704102	0.4230957	0.06	0.01	3/6/2018	3	6	2018	6:05:12	21912	0.1	6	5	12	343	0.051513672	3.4595215	0.048828125	0.2175293	-0.97167969	11.772217	1.3376465	0	0	0	0	0	0	0	0	0	0.99682617	0.003173828	2.1091309	0.4309082	0.52612305	-1.1518555	0.01	39372.95	0	0	0.01
790	791	791	Category I	0.77978516	1.0439453	-1.9919434	0.064697266	0.19287109	0.4230957	0.06	0.01	3/6/2018	3	6	2018	6:05:12	21912	0.2	6	5	12	368	0.051513672	3.4595215	0.053955078	0.21826172	-0.97167969	2.5197754	1.4995117	0	0	0	0	0	0	0	0	0	0.99755859	0.002441406	2.5712891	0.72558594	0.82543945	-1.0200195	0.01	39372.95	0	0	0.01
791	792	792	Category I	-0.40795898	0.3359375	-0.17993164	0.021484375	0.22753906	0.41430664	0.06	0.01	3/6/2018	3	6	2018	6:05:12	21912	0.3	6	5	12	380	0.051513672	3.4595215	0.057373047	0.21826172	-0.97290039	5.2597656	0.92675781	0	0	0	0	0	0	0	0	0	0.9987793	0.001220703	1.3757324	-0.46533203	0.11743164	0.79296875	0.01	39372.95	0	0	0.01
792	793	793	Category I	-0.35986328	0.26391602	0.16796875	-0.12158203	0.020019531	0.43823242	0.06	0.01	3/6/2018	3	6	2018	6:05:12	21912	0.4	6	5	12	380	0.051513672	3.4595215	0.062988281	0.2175293	-0.96972656	4.890625	1.2145996	0	0	0	0	0	0	0	0	0	0.99584961	0.004150391	1.6069336	-0.42285156	0.046142578	1.1376953	0.01	39372.95	0	0	0.01
793	794	794	Category I	0.75585938	0.91186523	-2.7358398	0.014648438	0.20458984	0.42089844	0.06	0.01	3/6/2018	3	6	2018	6:05:12	21912	0.5	6	5	12	417	0.051513672	3.4595215	0.06640625	0.21679688	-0.96582031	5.7055664	2.0224609	0	0	0	0	0	0	0	0	0	0.99194336	0.008056641	3.1540527	0.68920898	0.69482422	-1.7697754	0.01	39372.95	0	0	0.01
794	795	795	Category I	0.38378906	0.99584961	-2.1237793	0.19335938	0.15844727	0.40380859	0.06	0.01	3/6/2018	3	6	2018	6:05:12	21912	0.6	6	5	12	442	0.051513672	3.4595215	0.071533203	0.21679688	-0.96313477	7.6262207	1.4318848	0	0	0	0	0	0	0	0	0	0.98999023	0.010009766	2.2514648	0.31201172	0.77880859	-1.1604004	0.01	39372.95	0	0	0.01
795	796	796	Category I	-0.2878418	-0.51586914	-0.20385742	-0.005371094	0.16845703	0.43920898	0.06	0.01	3/6/2018	3	6	2018	6:05:12	21912	0.7	6	5	12	478	0.051513672	3.4595215	0.077636719	0.21679688	-0.96264648	14.590088	1.1164551	0	0	0	0	0	0	0	0	0	0.98974609	0.010253906	1.8571777	-0.36547852	-0.73266602	0.75878906	0.01	39372.95	0	0	0.01
796	797	797	Category I	-0.21582031	0.31176758	0.15576172	-0.034179688	0.032470703	0.45629883	0.06	0.01	3/6/2018	3	6	2018	6:05:12	21912	0.8	6	5	12	466	0.051513672	3.4595215	0.082519531	0.21826172	-0.96264648	7.0319824	1.161377	0	0	0	0	0	0	0	0	0	0.99072266	0.009277344	1.5102539	-0.29833984	0.093261719	1.1184082	0.01	39372.95	0	0	0.01
797	798	798	Category I	0.047851563	0.38378906	-2.2319336	0.022949219	0.10229492	0.45092773	0.07	0.01	3/6/2018	3	6	2018	6:05:12	21912	0.9	6	5	12	417	0.051513672	3.4595215	0.085449219	0.21801758	-0.96191406	14.233398	1.2810059	0	0	0	0	0	0	0	0	0	0.99023438	0.009765625	1.4731445	-0.037597656	0.16552734	-1.2697754	0.01	39372.95	0	0	0.01
798	799	799	Category I	0.91186523	0.86376953	-1.6799316	0.19824219	0.063232422	0.41943359	0.07	0.01	3/6/2018	3	6	2018	6:05:13	21913	0	6	5	13	392	0.051513672	3.4595215	0.089355469	0.21948242	-0.96020508	2.828125	1.2685547	0	0	0	0	0	0	0	0	0	0.98901367	0.010986328	2.1862793	0.82226563	0.64404297	-0.71948242	0.01	39372.95	0	0	0.01
799	800	800	Category I	-0.21582031	0.21582031	-0.46777344	0.19262695	0.093994141	0.42602539	0.07	0.01	3/6/2018	3	6	2018	6:05:13	21913	0.111	6	5	13	368	0.051513672	3.4595215	0.093017578	0.21948242	-0.96142578	5.8127441	0.58227539	0	0	0	0	0	0	0	0	0	0.99047852	0.009521484	0.80615234	-0.30883789	-0.003662109	0.49365234	0.01	39372.95	0	0	0.01
800	801	801	Category I	-0.059814453	0.047851563	0	0.055419922	0.007080078	0.45629883	0.07	0.01	3/6/2018	3	6	2018	6:05:13	21913	0.222	6	5	13	392	0.051513672	3.4595215	0.09765625	0.21972656	-0.96020508	27.178467	0.98803711	0	0	0	0	0	0	0	0	0	0.98999023	0.010009766	1.2897949	-0.1574707	-0.171875	0.96020508	0.01	39372.95	0	0	0.01
801	802	802	Category I	0.2277832	0.52783203	-2.4238281	0.036621094	0.054931641	0.45776367	0.07	0.01	3/6/2018	3	6	2018	6:05:13	21913	0.333	6	5	13	442	0.051513672	3.4595215	0.10107422	0.22070313	-0.95678711	41.656738	1.5039063	0	0	0	0	0	0	0	0	0	0.98706055	0.012939453	1.9003906	0.12646484	0.30688477	-1.4667969	0.01	39372.95	0	0	0.01
802	803	803	Category I	0.56396484	0.41992188	-2.5678711	0.18481445	-0.027832031	0.42529297	0.07	0.01	3/6/2018	3	6	2018	6:05:13	21913	0.444	6	5	13	442	0.051269531	3.4820801	0.10473633	0.22119141	-0.95483398	26.258301	1.6887207	0	0	0	0	0	0	0	0	0	0.9855957	0.014404297	2.2705078	0.45898438	0.19848633	-1.612793	0.01	39372.95	0	0	0.01
803	804	804	Category I	0.2878418	0.38378906	-0.047851563	0.089355469	-0.000488281	0.45605469	0.07	0.01	3/6/2018	3	6	2018	6:05:13	21913	0.555	6	5	13	405	0.051269531	3.4820801	0.11035156	0.22216797	-0.95605469	6.0046387	0.93945313	0	0	0	0	0	0	0	0	0	0.98779297	0.012207031	1.2473145	0.17724609	0.16137695	0.90820313	0.01	39372.95	0	0	0.01
804	805	805	Category I	-0.55175781	0.34790039	0.13183594	-0.001220703	-0.062011719	0.45068359	0.07	0.01	3/6/2018	3	6	2018	6:05:13	21913	0.666	6	5	13	417	0.051269531	3.4820801	0.11572266	0.22290039	-0.95581055	34.878906	1.2822266	0	0	0	0	0	0	0	0	0	0.98828125	0.01171875	1.8798828	-0.66748047	0.12475586	1.0876465	0.01	39372.95	0	0	0.01
805	806	806	Category I	-0.50390625	0.083984375	-1.8239746	0.017333984	-0.0546875	0.46362305	0.07	0.01	3/6/2018	3	6	2018	6:05:13	21913	0.777	6	5	13	368	0.051269531	3.4820801	0.12182617	0.22241211	-0.95361328	47.600342	1.0808105	0	0	0	0	0	0	0	0	0	0.98681641	0.013183594	1.6347656	-0.62573242	-0.13842773	-0.87011719	0.01	39372.95	0	0	0.01
806	807	807	Category I	0.671875	0.56396484	-1.8598633	0.1887207	-0.13720703	0.41015625	0.07	0.01	3/6/2018	3	6	2018	6:05:13	21913	0.888	6	5	13	355	0.051269531	3.4820801	0.12670898	0.22338867	-0.95214844	40.418945	1.1120605	0	0	0	0	0	0	0	0	0	0.98608398	0.013916016	1.7932129	0.54516602	0.34033203	-0.9074707	0.01	39372.95	0	0	0.01
807	808	808	Category I	-0.023925781	-0.20385742	-0.27587891	0.12744141	-0.071533203	0.44555664	0.08	0.01	3/6/2018	3	6	2018	6:05:14	21914	0	6	5	14	392	0.051269531	3.4820801	0.13208008	0.22314453	-0.9519043	147.53833	0.81469727	0	0	0	0	0	0	0	0	0	0.98657227	0.013427734	1.2592773	-0.15600586	-0.42700195	0.67602539	0.01	39372.95	0	0	0.01
808	809	809	Category I	-0.23999023	-0.035888672	0.16796875	0.034912109	-0.13574219	0.43823242	0.08	0.01	3/6/2018	3	6	2018	6:05:14	21914	0.1	6	5	14	368	0.051269531	3.4820801	0.13989258	0.22167969	-0.95117188	152.58887	1.2097168	0	0	0	0	0	0	0	0	0	0.98681641	0.013183594	1.7570801	-0.37988281	-0.25756836	1.1191406	0.01	39372.95	0	0	0.01
809	810	810	Category I	-1.0917969	0.2277832	-2.5678711	-0.031982422	-0.13427734	0.43188477	0.08	0.01	3/6/2018	3	6	2018	6:05:14	21914	0.2	6	5	14	393	0.051269531	3.4820801	0.14672852	0.22167969	-0.94726563	126.72412	2.0395508	0	0	0	0	0	0	0	0	0	0.98388672	0.016113281	2.8649902	-1.2385254	0.005859375	-1.6203613	0.01	39372.95	0	0	0.01
810	811	811	Category I	0.64794922	-0.69580078	-2.3759766	0.012451172	-0.13110352	0.43774414	0.08	0.01	3/6/2018	3	6	2018	6:05:14	21914	0.3	6	5	14	368	0.051269531	3.4820801	0.15039063	0.22045898	-0.94482422	137.05127	1.7705078	0	0	0	0	0	0	0	0	0	0.98168945	0.018310547	2.8449707	0.49731445	-0.91625977	-1.4309082	0.01	39372.95	0	0	0.01
811	812	812	Category I	-0.047851563	0.19189453	-0.89990234	0.2265625	-0.13989258	0.39868164	0.08	0.01	3/6/2018	3	6	2018	6:05:14	21914	0.4	6	5	14	356	0.051269531	3.4820801	0.15625	0.22045898	-0.9440918	145.76489	0.2109375	0	0	0	0	0	0	0	0	0	0.98217773	0.017822266	0.27734375	-0.20410156	-0.028564453	0.044189453	0.01	39372.95	0	0	0.01
812	813	813	Category I	-0.071777344	-0.27587891	-0.2277832	0.12939453	-0.15307617	0.42724609	0.08	0.01	3/6/2018	3	6	2018	6:05:14	21914	0.5	6	5	14	331	0.051269531	3.4820801	0.16088867	0.22290039	-0.94775391	160.5459	0.90625	0	0	0	0	0	0	0	0	0	0.98681641	0.013183594	1.4516602	-0.23266602	-0.4987793	0.7199707	0.01	39372.95	0	0	0.01
813	814	814	Category I	-0.59985352	0.071777344	-1.355957	0.063964844	-0.20166016	0.4128418	0.08	0.01	3/6/2018	3	6	2018	6:05:14	21914	0.6	6	5	14	306	0.051269531	3.4820801	0.16552734	0.22021484	-0.9465332	163.90894	0.88061523	0	0	0	0	0	0	0	0	0	0.98583984	0.014160156	1.3232422	-0.76538086	-0.1484375	-0.40917969	0.01	39372.95	0	0	0.01
814	815	815	Category I	-0.21582031	0.011962891	-0.99584961	0.075683594	-0.086425781	0.421875	0.08	0.01	3/6/2018	3	6	2018	6:05:14	21914	0.7	6	5	14	294	0.051269531	3.4820801	0.16992188	0.22094727	-0.94238281	173.21802	0.44189453	0	0	0	0	0	0	0	0	0	0.98266602	0.017333984	0.64819336	-0.38574219	-0.20898438	-0.053222656	0.01	39372.95	0	0	0.01
815	816	816	Category I	-0.2277832	0.13183594	-0.81591797	0.17944336	-0.034423828	0.42529297	0.08	0.01	3/6/2018	3	6	2018	6:05:14	21914	0.8	6	5	14	318	0.051269531	3.4820801	0.17211914	0.22045898	-0.94335938	169.00342	0.42895508	0	0	0	0	0	0	0	0	0	0.98388672	0.016113281	0.61621094	-0.39990234	-0.088623047	0.12744141	0.01	39372.95	0	0	0.01
816	817	817	Category I	-0.25195313	0.27587891	-0.99584961	0.21606445	0.056152344	0.40966797	0.08	0.01	3/6/2018	3	6	2018	6:05:14	21914	0.9	6	5	14	380	0.051269531	3.4820801	0.17749023	0.22021484	-0.9440918	147.34204	0.43603516	0	0	0	0	0	0	0	0	0	0.9855957	0.014404297	0.53662109	-0.42944336	0.055419922	-0.051513672	0.01	39372.95	0	0	0.01
817	818	818	Category L	0.32397461	0.19189453	-0.80395508	-0.36938477	-0.002929688	0.29736328	0.11	0.01	3/6/2018	3	6	2018	6:05:17	21917	0.6	6	5	17	368	0.051269531	3.515918	0.17944336	0.22094727	-0.94165039	42.77832	0.20166016	0	0	0	0	0	0	0	0	0	0.98388672	0.016113281	0.3112793	0.14428711	-0.029052734	0.13769531	0.01	39372.95	0	0	0.01
818	819	819	Category L	0.32397461	0.19189453	-0.81591797	-0.37060547	-0.009277344	0.29931641	0.11	0.01	3/6/2018	3	6	2018	6:05:17	21917	0.7	6	5	17	356	0.051269531	3.515918	0.18237305	0.22021484	-0.93945313	108.53345	0.18994141	0	0	0	0	0	0	0	0	0	0.98217773	0.017822266	0.29345703	0.14135742	-0.028320313	0.12353516	0.01	39372.95	0	0	0.01
819	820	820	Category L	0.34790039	0.20385742	-0.81591797	-0.36938477	-0.008300781	0.30029297	0.11	0.01	3/6/2018	3	6	2018	6:05:17	21917	0.8	6	5	17	380	0.051269531	3.515918	0.18554688	0.22143555	-0.94091797	143.82886	0.20556641	0	0	0	0	0	0	0	0	0	0.984375	0.015625	0.30517578	0.16210938	-0.017578125	0.125	0.01	39372.95	0	0	0.01
820	821	821	Category L	0.32397461	0.19189453	-0.82788086	-0.36621094	-0.005859375	0.29833984	0.11	0.01	3/6/2018	3	6	2018	6:05:17	21917	0.9	6	5	17	429	0.051269531	3.515918	0.18847656	0.22192383	-0.93994141	130.91138	0.17822266	0	0	0	0	0	0	0	0	0	0.98388672	0.016113281	0.27734375	0.13525391	-0.030029297	0.11206055	0.01	39372.95	0	0	0.01
821	822	822	Category L	0.32397461	0.19189453	-0.77978516	-0.36938477	-0.007568359	0.30004883	0.12	0.01	3/6/2018	3	6	2018	6:05:18	21918	0	6	5	18	478	0.051269531	3.515918	0.19091797	0.22216797	-0.93798828	105.29834	0.20874023	0	0	0	0	0	0	0	0	0	0.98266602	0.017333984	0.3215332	0.1328125	-0.030273438	0.15820313	0.01	39372.95	0	0	0.01
822	823	823	Category L	0.32397461	0.20385742	-0.79199219	-0.36303711	-0.008789063	0.31152344	0.12	0.01	3/6/2018	3	6	2018	6:05:18	21918	0.1	6	5	18	478	0.051269531	3.515918	0.19384766	0.22290039	-0.93701172	95.644775	0.19580078	0	0	0	0	0	0	0	0	0	0.98266602	0.017333984	0.29443359	0.12988281	-0.019042969	0.14501953	0.01	39372.95	0	0	0.01
823	824	824	Category L	0.31176758	0.19189453	-0.83984375	-0.36254883	-0.026855469	0.29418945	0.12	0.01	3/6/2018	3	6	2018	6:05:18	21918	0.2	6	5	18	466	0.051269531	3.515918	0.19702148	0.22241211	-0.9387207	89.980225	0.15429688	0	0	0	0	0	0	0	0	0	0.98461914	0.015380859	0.24414063	0.11450195	-0.030517578	0.098876953	0.01	39372.95	0	0	0.01
824	825	825	Category L	0.32397461	0.19189453	-0.80395508	-0.36523438	-0.039550781	0.30200195	0.12	0.01	3/6/2018	3	6	2018	6:05:18	21918	0.3	6	5	18	454	0.051269531	3.515918	0.20117188	0.22363281	-0.93481445	64.41626	0.18212891	0	0	0	0	0	0	0	0	0	0.98193359	0.018066406	0.28540039	0.12255859	-0.031738281	0.13085938	0.01	39372.95	0	0	0.01
825	826	826	Category L	0.29980469	0.19189453	-0.80395508	-0.36108398	-0.0390625	0.30688477	0.12	0.01	3/6/2018	3	6	2018	6:05:18	21918	0.4	6	5	18	442	0.051269531	3.515918	0.2043457	0.22363281	-0.93237305	36.544678	0.16308594	0	0	0	0	0	0	0	0	0	0.98046875	0.01953125	0.25561523	0.095214844	-0.031738281	0.12841797	0.01	39372.95	0	0	0.01
826	827	827	Category L	0.31176758	0.19189453	-0.81591797	-0.36474609	-0.041748047	0.296875	0.12	0.01	3/6/2018	3	6	2018	6:05:18	21918	0.5	6	5	18	442	0.051269531	3.515918	0.20263672	0.22607422	-0.93432617	12.480469	0.16455078	0	0	0	0	0	0	0	0	0	0.98266602	0.017333984	0.26171875	0.10888672	-0.034179688	0.1184082	0.01	39372.95	0	0	0.01
827	828	828	Category L	0.31176758	0.20385742	-0.81591797	-0.359375	-0.040771484	0.30322266	0.12	0.01	3/6/2018	3	6	2018	6:05:18	21918	0.6	6	5	18	392	0.051269531	3.515918	0.1940918	0.22802734	-0.9230957	4.394043	0.16088867	0	0	0	0	0	0	0	0	0	0.97045898	0.029541016	0.2487793	0.11743164	-0.024169922	0.10717773	0.01	39372.95	0	0	0.01
828	829	829	Category L	0.32397461	0.20385742	-0.85180664	-0.36791992	-0.043212891	0.30273438	0.12	0.01	3/6/2018	3	6	2018	6:05:18	21918	0.7	6	5	18	392	0.051269531	3.515918	0.19775391	0.22631836	-0.93237305	14.812256	0.15136719	0	0	0	0	0	0	0	0	0	0.97973633	0.020263672	0.22949219	0.12597656	-0.022460938	0.080566406	0.01	39372.95	0	0	0.01
829	830	830	Category L	0.3359375	0.2277832	-0.85180664	-0.35913086	-0.036376953	0.29907227	0.12	0.01	3/6/2018	3	6	2018	6:05:18	21918	0.8	6	5	18	417	0.051269531	3.515918	0.20825195	0.22314453	-0.93798828	21.174561	0.15405273	0	0	0	0	0	0	0	0	0	0.98657227	0.013427734	0.21826172	0.12744141	0.004394531	0.086181641	0.01	39372.95	0	0	0.01
830	831	831	Category L	0.32397461	0.19189453	-0.82788086	-0.36547852	-0.041748047	0.29174805	0.12	0.01	3/6/2018	3	6	2018	6:05:18	21918	0.9	6	5	18	405	0.051269531	3.515918	0.20654297	0.21606445	-0.92163086	21.529785	0.15209961	0	0	0	0	0	0	0	0	0	0.96875	0.03125	0.23535156	0.1171875	-0.024169922	0.09375	0.01	39372.95	0	0	0.01
831	832	832	Category L	0.2878418	0.19189453	-0.82788086	-0.3659668	-0.043212891	0.30175781	0.13	0.01	3/6/2018	3	6	2018	6:05:19	21919	0	6	5	19	417	0.051269531	3.515918	0.20068359	0.20532227	-0.90673828	19.425537	0.1184082	0	0	0	0	0	0	0	0	0	0.95117188	0.048828125	0.1796875	0.086914063	-0.013427734	0.078857422	0.01	39372.95	0	0	0.01
832	833	833	Category L	0.3359375	0.19189453	-0.83984375	-0.36254883	-0.0390625	0.29785156	0.13	0.01	3/6/2018	3	6	2018	6:05:19	21919	0.1	6	5	19	368	0.051269531	3.515918	0.2043457	0.20581055	-0.92041016	12.638916	0.15478516	0	0	0	0	0	0	0	0	0	0.96508789	0.034912109	0.22631836	0.13134766	-0.013916016	0.080566406	0.01	39372.95	0	0	0.01
833	834	834	Category L	0.31176758	0.20385742	-0.83984375	-0.36035156	-0.045410156	0.30078125	0.13	0.01	3/6/2018	3	6	2018	6:05:19	21919	0.2	6	5	19	331	0.051269531	3.515918	0.20898438	0.20629883	-0.93896484	7.7858887	0.14282227	0	0	0	0	0	0	0	0	0	0.98388672	0.016113281	0.2043457	0.10253906	-0.002441406	0.099121094	0.01	39372.95	0	0	0.01
834	835	835	Category L	0.31176758	0.20385742	-0.82788086	-0.35864258	-0.039794922	0.31201172	0.13	0.01	3/6/2018	3	6	2018	6:05:19	21919	0.3	6	5	19	331	0.051269531	3.515918	0.19897461	0.19702148	-0.91162109	4.6474609	0.14038086	0	0	0	0	0	0	0	0	0	0.95361328	0.046386719	0.203125	0.11254883	0.006591797	0.083740234	0.01	39372.95	0.001	-90.72	0.01
835	836	836	Category L	0.29980469	0.21582031	-0.82788086	-0.35961914	-0.041015625	0.30078125	0.13	0.01	3/6/2018	3	6	2018	6:05:19	21919	0.4	6	5	19	343	0.051269531	3.515918	0.19189453	0.18579102	-0.89233398	2.7897949	0.12915039	0	0	0	0	0	0	0	0	0	0.93164063	0.068359375	0.20214844	0.10766602	0.029785156	0.064453125	0.01	39372.95	0.001	-90.72	0.01
836	837	837	Category L	0.29980469	0.19189453	-0.80395508	-0.36523438	-0.039550781	0.30297852	0.13	0.01	3/6/2018	3	6	2018	6:05:19	21919	0.5	6	5	19	356	0.051269531	3.515918	0.19946289	0.19506836	-0.90795898	1.8930664	0.14428711	0	0	0	0	0	0	0	0	0	0.94970703	0.050292969	0.20751953	0.10009766	-0.003173828	0.10400391	0.01	39372.95	0.001	-90.72	0.01
837	838	838	Category L	0.31176758	0.19189453	-0.82788086	-0.36254883	-0.041259766	0.31176758	0.13	0.01	3/6/2018	3	6	2018	6:05:19	21919	0.6	6	5	19	380	0.051269531	3.515918	0.20166016	0.19042969	-0.90991211	1.3330078	0.13720703	0	0	0	0	0	0	0	0	0	0.95117188	0.048828125	0.19335938	0.10986328	0.001220703	0.08203125	0.01	39372.95	0.001	-90.72	0.01
838	839	839	Category L	0.32397461	0.19189453	-0.83984375	-0.36108398	-0.036132813	0.30810547	0.13	0.01	3/6/2018	3	6	2018	6:05:19	21919	0.7	6	5	19	380	0.051269531	3.515918	0.19946289	0.19116211	-0.90136719	1.052002	0.13867188	0	0	0	0	0	0	0	0	0	0.94287109	0.057128906	0.18652344	0.12426758	0.000488281	0.061523438	0.01	39372.95	0.001	-90.72	0.01
839	840	840	Category L	0.3359375	0.19189453	-0.83984375	-0.35791016	-0.039794922	0.2980957	0.13	0.01	3/6/2018	3	6	2018	6:05:19	21919	0.8	6	5	19	417	0.051269531	3.515918	0.19335938	0.18041992	-0.90283203	0.64013672	0.15625	0	0	0	0	0	0	0	0	0	0.94091797	0.059082031	0.21704102	0.14233398	0.011230469	0.062988281	0.01	39372.95	0.001	-90.72	0.01
840	841	841	Category L	0.31176758	0.19189453	-0.81591797	-0.35742188	-0.043212891	0.30419922	0.13	0.01	3/6/2018	3	6	2018	6:05:19	21919	0.9	6	5	19	429	0.051269531	3.515918	0.19238281	0.1796875	-0.90234375	0.34033203	0.14770508	0	0	0	0	0	0	0	0	0	0.93994141	0.060058594	0.21777344	0.11914063	0.011962891	0.086425781	0.01	39372.95	0.001	-90.72	0.01
841	842	842	Category L	0.32397461	0.19189453	-0.81591797	-0.35644531	-0.042480469	0.31103516	0.14	0.01	3/6/2018	3	6	2018	6:05:20	21920	0	6	5	20	454	0.051269531	3.515918	0.19360352	0.1784668	-0.91137695	0.043457031	0.16186523	0	0	0	0	0	0	0	0	0	0.94873047	0.051269531	0.23901367	0.13012695	0.013183594	0.095458984	0.01	39372.95	0.001	-90.72	0.01
842	843	843	Category L	0.3359375	0.19189453	-0.82788086	-0.36108398	-0.044189453	0.296875	0.14	0.01	3/6/2018	3	6	2018	6:05:20	21920	0.1	6	5	20	454	0.051269531	3.515918	0.19506836	0.17553711	-0.89892578	0.098144531	0.15844727	0	0	0	0	0	0	0	0	0	0.9362793	0.063720703	0.22827148	0.14086914	0.016113281	0.071044922	0.01	39372.95	0.001	-90.72	0.01
843	844	844	Category L	0.29980469	0.19189453	-0.80395508	-0.35742188	-0.037353516	0.30493164	0.14	0.01	3/6/2018	3	6	2018	6:05:20	21920	0.2	6	5	20	417	0.051269531	3.515918	0.18994141	0.16918945	-0.86987305	0.11303711	0.12988281	0	0	0	0	0	0	0	0	0	0.90649414	0.093505859	0.19824219	0.10961914	0.022460938	0.065917969	0.01	39372.95	0.001	-90.72	0.01
844	845	845	Category L	0.31176758	0.19189453	-0.79199219	-0.36328125	-0.041503906	0.31201172	0.14	0.01	3/6/2018	3	6	2018	6:05:20	21920	0.3	6	5	20	392	0.051269531	3.515918	0.1875	0.16870117	-0.88305664	0.072021484	0.15551758	0	0	0	0	0	0	0	0	0	0.91845703	0.081542969	0.23828125	0.12402344	0.022949219	0.091064453	0.01	39372.95	0.001	-90.72	0.01
845	846	846	Category L	0.29980469	0.19189453	-0.82788086	-0.35766602	-0.043457031	0.30200195	0.14	0.01	3/6/2018	3	6	2018	6:05:20	21920	0.4	6	5	20	343	0.051269531	3.515918	0.19970703	0.16772461	-0.90673828	0.19116211	0.12963867	0	0	0	0	0	0	0	0	0	0.94360352	0.056396484	0.203125	0.099853516	0.023925781	0.078857422	0.01	39372.95	0.001	-90.72	0.01
846	847	847	Category L	0.2878418	0.19189453	-0.81591797	-0.35449219	-0.034912109	0.30419922	0.14	0.01	3/6/2018	3	6	2018	6:05:20	21920	0.5	6	5	20	331	0.051269531	3.515918	0.20214844	0.16772461	-0.88720703	0.44116211	0.11401367	0	0	0	0	0	0	0	0	0	0.92529297	0.074707031	0.18115234	0.085449219	0.023925781	0.071289063	0.01	39372.95	0.001	-90.72	0.01
847	848	848	Category L	0.2878418	0.17993164	-0.80395508	-0.36523438	-0.034423828	0.3059082	0.14	0.01	3/6/2018	3	6	2018	6:05:20	21920	0.6	6	5	20	306	0.051269531	3.515918	0.1940918	0.16137695	-0.8737793	0.7409668	0.11816406	0	0	0	0	0	0	0	0	0	0.90942383	0.090576172	0.18164063	0.093505859	0.018310547	0.069824219	0.01	39372.95	0.001	-90.72	0.01
848	849	849	Category L	0.3359375	0.20385742	-0.83984375	-0.36450195	-0.048583984	0.29663086	0.14	0.01	3/6/2018	3	6	2018	6:05:20	21920	0.7	6	5	20	319	0.051269531	3.515918	0.20239258	0.16967773	-0.88696289	1.2062988	0.14550781	0	0	0	0	0	0	0	0	0	0.92529297	0.074707031	0.21459961	0.13330078	0.033935547	0.047119141	0.01	39372.95	0.001	-90.72	0.01
849	850	850	Category L	0.2878418	0.20385742	-0.81591797	-0.35571289	-0.041503906	0.31103516	0.14	0.01	3/6/2018	3	6	2018	6:05:20	21920	0.8	6	5	20	331	0.051269531	3.515918	0.20507813	0.16967773	-0.89233398	1.9731445	0.11767578	0	0	0	0	0	0	0	0	0	0.93115234	0.068847656	0.19311523	0.082519531	0.033935547	0.076416016	0.01	39372.95	0.001	-90.72	0.01
850	851	851	Category L	0.31176758	0.20385742	-0.86376953	-0.35913086	-0.041503906	0.3059082	0.14	0.01	3/6/2018	3	6	2018	6:05:20	21920	0.9	6	5	20	356	0.051269531	3.515918	0.21972656	0.17163086	-0.87573242	2.876709	0.097900391	0	0	0	0	0	0	0	0	0	0.91918945	0.080810547	0.13598633	0.091796875	0.031982422	0.011962891	0.01	39372.95	0.001	-90.72	0.01
851	852	852	Category L	0.29980469	0.17993164	-0.86376953	-0.34790039	-0.055175781	0.30615234	0.15	0.01	3/6/2018	3	6	2018	6:05:21	21921	0	6	5	21	380	0.051269531	3.515918	0.21606445	0.18334961	-0.8659668	3.7983398	0.083496094	0	0	0	0	0	0	0	0	0	0.91137695	0.088623047	0.089355469	0.083496094	-0.003417969	0.002197266	0.01	39372.95	0.001	-90.72	0.01
852	853	853	Category L	0.31176758	0.20385742	-0.80395508	-0.34643555	-0.073486328	0.30371094	0.15	0.01	3/6/2018	3	6	2018	6:05:21	21921	0.1	6	5	21	405	0.051025391	3.5126953	0.21240234	0.1809082	-0.85742188	5.0581055	0.11499023	0	0	0	0	0	0	0	0	0	0.90185547	0.098144531	0.17553711	0.099121094	0.022705078	0.053466797	0.01	39372.95	0.001	-90.72	0.01
853	854	854	Category L	0.31176758	0.20385742	-0.80395508	-0.34863281	-0.091064453	0.30541992	0.15	0.01	3/6/2018	3	6	2018	6:05:21	21921	0.2	6	5	21	429	0.051025391	3.5126953	0.21289063	0.19018555	-0.87792969	6.4682617	0.12402344	0	0	0	0	0	0	0	0	0	0.92333984	0.076660156	0.1862793	0.098632813	0.013427734	0.073974609	0.01	39372.95	0.001	-90.72	0.01
854	855	855	Category L	0.31176758	0.17993164	-0.81591797	-0.35766602	-0.092529297	0.28808594	0.15	0.01	3/6/2018	3	6	2018	6:05:21	21921	0.3	6	5	21	442	0.051025391	3.5126953	0.23120117	0.19116211	-0.87402344	7.6542969	0.099853516	0	0	0	0	0	0	0	0	0	0.92407227	0.075927734	0.14990234	0.080322266	-0.011230469	0.058105469	0.01	39372.95	0.001	-90.72	0.01
855	856	856	Category L	0.3359375	0.19189453	-0.81591797	-0.3581543	-0.094238281	0.2980957	0.15	0.01	3/6/2018	3	6	2018	6:05:21	21921	0.4	6	5	21	491	0.051025391	3.5126953	0.23144531	0.19335938	-0.86352539	8.3637695	0.11474609	0	0	0	0	0	0	0	0	0	0.91455078	0.085449219	0.15356445	0.10424805	-0.001464844	0.047607422	0.01	39372.95	0.001	-90.72	0.01
856	857	857	Category L	0.29980469	0.19189453	-0.81591797	-0.36352539	-0.093994141	0.29980469	0.15	0.01	3/6/2018	3	6	2018	6:05:21	21921	0.5	6	5	21	491	0.051025391	3.5126953	0.2355957	0.19580078	-0.87451172	8.8874512	0.086914063	0	0	0	0	0	0	0	0	0	0.92675781	0.073242188	0.12670898	0.063964844	-0.00390625	0.05859375	0.01	39372.95	0.001	-90.72	0.01
857	858	858	Category L	0.2878418	0.20385742	-0.81591797	-0.36035156	-0.09375	0.29199219	0.15	0.01	3/6/2018	3	6	2018	6:05:21	21921	0.6	6	5	21	466	0.051025391	3.5126953	0.24658203	0.19677734	-0.87060547	9.3481445	0.068603516	0	0	0	0	0	0	0	0	0	0.92602539	0.073974609	0.10253906	0.041015625	0.006835938	0.0546875	0.01	39372.95	0.001	-90.72	0.01
858	859	859	Category L	0.31176758	0.20385742	-0.81591797	-0.36010742	-0.086181641	0.30004883	0.15	0.01	3/6/2018	3	6	2018	6:05:21	21921	0.7	6	5	21	454	0.051025391	3.5126953	0.23901367	0.19360352	-0.86352539	9.2492676	0.087402344	0	0	0	0	0	0	0	0	0	0.91674805	0.083251953	0.13037109	0.072509766	0.010009766	0.047607422	0.01	39372.95	0.001	-90.72	0.01
859	860	860	Category L	0.31176758	0.20385742	-0.81591797	-0.35205078	-0.089111328	0.29931641	0.15	0.01	3/6/2018	3	6	2018	6:05:21	21921	0.8	6	5	21	405	0.051025391	3.5126953	0.23535156	0.19848633	-0.88208008	8.4794922	0.10107422	0	0	0	0	0	0	0	0	0	0.93432617	0.065673828	0.14746094	0.076171875	0.005126953	0.066162109	0.01	39372.95	0.001	-90.72	0.01
860	861	861	Category L	0.2878418	0.20385742	-0.82788086	-0.35473633	-0.090820313	0.29223633	0.15	0.01	3/6/2018	3	6	2018	6:05:21	21921	0.9	6	5	21	405	0.051025391	3.5126953	0.24145508	0.19702148	-0.88330078	7.5068359	0.072509766	0	0	0	0	0	0	0	0	0	0.93676758	0.063232422	0.10839844	0.046142578	0.006591797	0.055419922	0.01	39372.95	0.001	-90.72	0.01
861	862	862	Category L	0.2878418	0.20385742	-0.81591797	-0.35302734	-0.092529297	0.29833984	0.16	0.01	3/6/2018	3	6	2018	6:05:22	21922	0	6	5	22	380	0.051025391	3.5126953	0.23510742	0.19726563	-0.8737793	6.7211914	0.078369141	0	0	0	0	0	0	0	0	0	0.92626953	0.073730469	0.11694336	0.052490234	0.006347656	0.057861328	0.01	39372.95	0.001	-90.72	0.01
862	863	863	Category L	0.31176758	0.20385742	-0.82788086	-0.35498047	-0.093017578	0.29418945	0.16	0.01	3/6/2018	3	6	2018	6:05:22	21922	0.1	6	5	22	368	0.051025391	3.5126953	0.22875977	0.19799805	-0.88427734	5.6723633	0.1003418	0	0	0	0	0	0	0	0	0	0.93481445	0.065185547	0.14501953	0.082763672	0.005615234	0.056396484	0.01	39372.95	0.001	-90.72	0.01
863	864	864	Category L	0.32397461	0.19189453	-0.81591797	-0.35449219	-0.085693359	0.29760742	0.16	0.01	3/6/2018	3	6	2018	6:05:22	21922	0.2	6	5	22	405	0.051025391	3.5126953	0.234375	0.20043945	-0.88330078	4.3200684	0.11230469	0	0	0	0	0	0	0	0	0	0.93554688	0.064453125	0.1652832	0.089355469	-0.008544922	0.067382813	0.01	39372.95	0.001	-90.72	0.01
864	865	865	Category L	0.31176758	0.20385742	-0.82788086	-0.36132813	-0.090576172	0.29223633	0.16	0.01	3/6/2018	3	6	2018	6:05:22	21922	0.3	6	5	22	417	0.051025391	3.5126953	0.22705078	0.19726563	-0.87573242	3.1647949	0.097412109	0	0	0	0	0	0	0	0	0	0.92602539	0.073974609	0.13891602	0.084472656	0.006347656	0.047851563	0.01	39372.95	0.001	-90.72	0.01
865	866	866	Category L	0.31176758	0.20385742	-0.82788086	-0.35351563	-0.088378906	0.28637695	0.16	0.01	3/6/2018	3	6	2018	6:05:22	21922	0.4	6	5	22	454	0.051025391	3.5126953	0.22021484	0.20117188	-0.89257813	1.6799316	0.11181641	0	0	0	0	0	0	0	0	0	0.94116211	0.058837891	0.15869141	0.091308594	0.002441406	0.064697266	0.01	39372.95	0.001	-90.72	0.01
866	867	867	Category L	0.29980469	0.19189453	-0.80395508	-0.35229492	-0.090087891	0.29638672	0.16	0.01	3/6/2018	3	6	2018	6:05:22	21922	0.5	6	5	22	454	0.051025391	3.5126953	0.2265625	0.20043945	-0.89404297	1.1530762	0.11621094	0	0	0	0	0	0	0	0	0	0.94384766	0.056152344	0.171875	0.072998047	-0.008544922	0.090087891	0.01	39372.95	0.001	-90.72	0.01
867	868	868	Category L	0.3359375	0.19189453	-0.82788086	-0.36157227	-0.095947266	0.29101563	0.16	0.01	3/6/2018	3	6	2018	6:05:22	21922	0.6	6	5	22	454	0.051025391	3.5126953	0.22021484	0.20068359	-0.88696289	6.770752	0.13012695	0	0	0	0	0	0	0	0	0	0.93579102	0.064208984	0.18383789	0.11547852	-0.008789063	0.059082031	0.01	39372.95	0.001	-90.72	0.01
868	869	869	Category L	0.31176758	0.19189453	-0.81591797	-0.35913086	-0.090820313	0.29516602	0.16	0.01	3/6/2018	3	6	2018	6:05:22	21922	0.7	6	5	22	405	0.051025391	3.5126953	0.21630859	0.20239258	-0.8996582	15.800781	0.12719727	0	0	0	0	0	0	0	0	0	0.94726563	0.052734375	0.18969727	0.095214844	-0.010498047	0.083740234	0.01	39372.95	0.001	-90.72	0.01
869	870	870	Category L	0.3359375	0.17993164	-0.80395508	-0.3515625	-0.089111328	0.29858398	0.16	0.01	3/6/2018	3	6	2018	6:05:22	21922	0.8	6	5	22	392	0.051025391	3.5126953	0.21972656	0.203125	-0.89575195	23.638428	0.1496582	0	0	0	0	0	0	0	0	0	0.94458008	0.055419922	0.23120117	0.1159668	-0.023193359	0.091796875	0.01	39372.95	0.001	-90.72	0.01
870	871	871	Category L	0.31176758	0.19189453	-0.81591797	-0.35668945	-0.089111328	0.29223633	0.16	0.01	3/6/2018	3	6	2018	6:05:22	21922	0.9	6	5	22	417	0.051025391	3.5126953	0.2121582	0.20068359	-0.88769531	31.31958	0.12280273	0	0	0	0	0	0	0	0	0	0.93457031	0.065429688	0.17993164	0.099365234	-0.008789063	0.071777344	0.01	39372.95	0.001	-90.72	0.011
871	872	872	Category J	-0.11987305	0.37182617	-1.2719727	0.032714844	0.092529297	0.45703125	0.19	0.011	3/6/2018	3	6	2018	6:25:26	23126	0	6	25	26	933	0.051269531	3.515918	0.20703125	0.2043457	-0.90454102	39.697754	0.51928711	0	0	0	0	0	0	0	0	0	0.95019531	0.049804688	0.86157227	-0.3269043	0.16723633	-0.3671875	0.01	39372.95	0.001	-90.72	0.011
872	873	873	Category J	0.023925781	0.29980469	-1.3198242	0.048828125	0.13720703	0.42895508	0.19	0.011	3/6/2018	3	6	2018	6:25:26	23126	0.099	6	25	26	945	0.051269531	3.515918	0.21508789	0.20336914	-0.90576172	45.494385	0.46582031	0	0	0	0	0	0	0	0	0	0.95288086	0.047119141	0.70117188	-0.19116211	0.096191406	-0.41381836	0.01	39372.95	0.001	-90.72	0.011
873	874	874	Category J	-0.047851563	0.16796875	-0.53979492	0.068847656	0.16723633	0.42895508	0.19	0.011	3/6/2018	3	6	2018	6:25:26	23126	0.199	6	25	26	933	0.051269531	3.515918	0.20898438	0.20288086	-0.89770508	53.973389	0.44189453	0	0	0	0	0	0	0	0	0	0.94384766	0.056152344	0.64990234	-0.25683594	-0.034912109	0.35791016	0.01	39372.95	0.001	-90.72	0.011
874	875	875	Category J	-0.17993164	0.095947266	-0.58789063	-0.025390625	0.17651367	0.43774414	0.19	0.011	3/6/2018	3	6	2018	6:25:26	23126	0.3	6	25	26	908	0.051269531	3.515918	0.203125	0.20361328	-0.90600586	61.708008	0.50952148	0	0	0	0	0	0	0	0	0	0.95068359	0.049316406	0.80932617	-0.38305664	-0.10766602	0.31811523	0.011	39282.23	0	0	0.011
875	876	876	Category J	0.31176758	0.2277832	-1.4399414	-0.003173828	0.1875	0.4362793	0.19	0.011	3/6/2018	3	6	2018	6:25:26	23126	0.4	6	25	26	933	0.051269531	3.515918	0.20458984	0.20385742	-0.89941406	65.226807	0.55126953	0	0	0	0	0	0	0	0	0	0.94458008	0.055419922	0.67114258	0.10693359	0.023681641	-0.5402832	0.011	39282.23	0	0	0.011
876	877	877	Category J	-0.035888672	-0.059814453	0	-0.10229492	0.11401367	0.43798828	0.19	0.011	3/6/2018	3	6	2018	6:25:26	23126	0.5	6	25	26	933	0.051269531	3.515918	0.20385742	0.20458984	-0.90698242	69.562012	0.97485352	0	0	0	0	0	0	0	0	0	0.9519043	0.048095703	1.411377	-0.23974609	-0.2644043	0.90698242	0.011	39282.23	0	0	0.011
877	878	878	Category J	-0.13183594	0.44384766	-1.5598145	-0.13574219	0.12158203	0.44042969	0.19	0.011	3/6/2018	3	6	2018	6:25:26	23126	0.6	6	25	26	933	0.051269531	3.515918	0.19921875	0.2019043	-0.89916992	67.619385	0.77734375	0	0	0	0	0	0	0	0	0	0.94287109	0.057128906	1.2336426	-0.33105469	0.24169922	-0.66040039	0.011	39282.23	0	0	0.011
878	879	879	Category J	0.41992188	0	-1.7998047	-0.083984375	0.12915039	0.43652344	0.19	0.011	3/6/2018	3	6	2018	6:25:26	23126	0.7	6	25	26	933	0.051269531	3.515918	0.19384766	0.20239258	-0.89428711	58.728027	0.95458984	0	0	0	0	0	0	0	0	0	0.93725586	0.062744141	1.3334961	0.22583008	-0.20239258	-0.90527344	0.011	39282.23	0	0	0.011
879	880	880	Category J	-0.2878418	0.16796875	-0.41992188	0.044189453	0.19165039	0.43383789	0.19	0.011	3/6/2018	3	6	2018	6:25:26	23126	0.8	6	25	26	920	0.051269531	3.515918	0.19628906	0.20141602	-0.90551758	52.208252	0.68652344	0	0	0	0	0	0	0	0	0	0.94824219	0.051757813	1.003418	-0.48413086	-0.033447266	0.4855957	0.011	39282.23	0	0	0.011
880	881	881	Category J	0.035888672	-0.059814453	-0.7199707	-0.17358398	0.15991211	0.40161133	0.2	0.011	3/6/2018	3	6	2018	6:25:26	23126	0.9	6	25	26	933	0.051269531	3.515918	0.19458008	0.20239258	-0.90039063	44.31958	0.35571289	0	0	0	0	0	0	0	0	0	0.94311523	0.056884766	0.6015625	-0.15869141	-0.26220703	0.18041992	0.011	39282.23	0	0	0.011
881	882	882	Category J	0.3359375	0.2878418	-1.4279785	-0.11767578	0.15551758	0.43115234	0.2	0.011	3/6/2018	3	6	2018	6:25:27	23127	0	6	25	27	908	0.051269531	3.515918	0.19042969	0.19970703	-0.89746094	38.710938	0.55688477	0	0	0	0	0	0	0	0	0	0.9387207	0.061279297	0.76391602	0.14526367	0.087890625	-0.53027344	0.011	39282.23	0	0	0.011
882	883	883	Category J	0.16796875	-0.083984375	-0.25195313	-0.061523438	0.1015625	0.44873047	0.2	0.011	3/6/2018	3	6	2018	6:25:27	23127	0.1	6	25	27	908	0.051269531	3.515918	0.19238281	0.20117188	-0.90600586	32.76416	0.71386719	0	0	0	0	0	0	0	0	0	0.94775391	0.052246094	0.96386719	-0.024414063	-0.28515625	0.65405273	0.011	39282.23	0	0	0.011
883	884	884	Category J	0.095947266	0.34790039	-1.1037598	-0.18505859	0.091064453	0.41943359	0.2	0.011	3/6/2018	3	6	2018	6:25:27	23127	0.2	6	25	27	908	0.051269531	3.515918	0.19067383	0.19799805	-0.8996582	22.058594	0.27026367	0	0	0	0	0	0	0	0	0	0.94067383	0.059326172	0.44848633	-0.094726563	0.1496582	-0.20385742	0.011	39282.23	0	0	0.011
884	885	885	Category J	0.40795898	0.26391602	-1.763916	-0.099121094	0.11254883	0.44897461	0.2	0.011	3/6/2018	3	6	2018	6:25:27	23127	0.3	6	25	27	859	0.051269531	3.515918	0.18823242	0.19873047	-0.90454102	13.046387	0.88916016	0	0	0	0	0	0	0	0	0	0.94506836	0.054931641	1.1437988	0.21948242	0.064941406	-0.85913086	0.011	39282.23	0	0	0.011
885	886	886	Category J	-0.29980469	0.083984375	-0.26391602	-0.055419922	0.18334961	0.4362793	0.2	0.011	3/6/2018	3	6	2018	6:25:27	23127	0.4	6	25	27	921	0.051269531	3.515918	0.1887207	0.19824219	-0.91772461	10.039795	0.82421875	0	0	0	0	0	0	0	0	0	0.95751953	0.042480469	1.2568359	-0.48852539	-0.11425781	0.65380859	0.011	39282.23	0	0	0.011
886	887	887	Category J	0.035888672	0.059814453	-0.76782227	-0.20825195	0.16088867	0.40478516	0.2	0.011	3/6/2018	3	6	2018	6:25:27	23127	0.5	6	25	27	945	0.051269531	3.515918	0.18212891	0.19726563	-0.91064453	2.5581055	0.24658203	0	0	0	0	0	0	0	0	0	0.94946289	0.050537109	0.42675781	-0.14624023	-0.13745117	0.14282227	0.011	39282.23	0	0	0.011
887	888	888	Category J	0.6237793	0.46777344	-1.3317871	-0.15966797	0.1574707	0.40478516	0.2	0.011	3/6/2018	3	6	2018	6:25:27	23127	0.6	6	25	27	933	0.051269531	3.515918	0.17773438	0.19482422	-0.90527344	4.1181641	0.67456055	0	0	0	0	0	0	0	0	0	0.94287109	0.057128906	1.1450195	0.44580078	0.27270508	-0.42626953	0.011	39282.23	0	0	0.011
888	889	889	Category J	-0.023925781	-0.035888672	-0.26391602	-0.072509766	0.10302734	0.44238281	0.2	0.011	3/6/2018	3	6	2018	6:25:27	23127	0.7	6	25	27	970	0.051269531	3.515918	0.17749023	0.19873047	-0.91845703	5.0219727	0.72387695	0	0	0	0	0	0	0	0	0	0.95629883	0.043701172	1.0905762	-0.20141602	-0.23461914	0.65454102	0.011	39282.23	0	0	0.011
889	890	890	Category J	0.083984375	0.38378906	-1.2478027	-0.20458984	0.10986328	0.41113281	0.2	0.011	3/6/2018	3	6	2018	6:25:27	23127	0.8	6	25	27	933	0.051269531	3.515918	0.17871094	0.19506836	-0.91455078	6.3977051	0.39428711	0	0	0	0	0	0	0	0	0	0.95214844	0.047851563	0.61645508	-0.094726563	0.18847656	-0.33300781	0.011	39282.23	0	0	0.011
890	891	891	Category J	0.35986328	0.23999023	-1.5959473	-0.12109375	0.13452148	0.43847656	0.21	0.011	3/6/2018	3	6	2018	6:25:27	23127	0.9	6	25	27	908	0.051269531	3.515918	0.17529297	0.1965332	-0.91918945	3.9055176	0.70239258	0	0	0	0	0	0	0	0	0	0.95629883	0.043701172	0.90429688	0.18432617	0.043212891	-0.67651367	0.011	39282.23	0	0	0.011
891	892	892	Category J	-0.3359375	0	-0.21582031	-0.055419922	0.18432617	0.43212891	0.21	0.011	3/6/2018	3	6	2018	6:25:28	23128	0	6	25	28	933	0.051269531	3.515918	0.17138672	0.19677734	-0.93139648	7.1867676	0.89892578	0	0	0	0	0	0	0	0	0	0.96704102	0.032958984	1.4196777	-0.50732422	-0.19677734	0.71557617	0.011	39282.23	0	0	0.011
892	893	893	Category J	-0.035888672	0.45581055	-1.8718262	-0.21948242	0.15722656	0.3972168	0.21	0.011	3/6/2018	3	6	2018	6:25:28	23128	0.1	6	25	28	945	0.051269531	3.515918	0.16381836	0.19677734	-0.92504883	4.8474121	1.0014648	0	0	0	0	0	0	0	0	0	0.9597168	0.040283203	1.4052734	-0.19970703	0.25878906	-0.9465332	0.011	39282.23	0	0	0.011
893	894	894	Category J	0.86376953	0.15576172	-1.0319824	-0.15942383	0.16992188	0.42016602	0.21	0.011	3/6/2018	3	6	2018	6:25:28	23128	0.2	6	25	28	945	0.051269531	3.515918	0.15844727	0.19287109	-0.91992188	4.0744629	0.71484375	0	0	0	0	0	0	0	0	0	0.95336914	0.046630859	0.85400391	0.70507813	-0.037109375	-0.11181641	0.011	39282.23	0	0	0.011
894	895	895	Category J	-0.20385742	0.19189453	-0.15576172	-0.10864258	0.12255859	0.42480469	0.21	0.011	3/6/2018	3	6	2018	6:25:28	23128	0.3	6	25	28	958	0.051269531	3.515918	0.15185547	0.19580078	-0.92822266	0.97973633	0.8503418	0	0	0	0	0	0	0	0	0	0.96069336	0.039306641	1.1323242	-0.35571289	-0.00390625	0.77246094	0.011	39282.23	0	0	0.011
895	896	896	Category J	0.10791016	0.32397461	-1.7038574	-0.17089844	0.14135742	0.41357422	0.21	0.011	3/6/2018	3	6	2018	6:25:28	23128	0.4	6	25	28	921	0.051269531	3.515918	0.15283203	0.19189453	-0.92651367	3.6447754	0.78955078	0	0	0	0	0	0	0	0	0	0.95849609	0.041503906	0.95410156	-0.044921875	0.13183594	-0.77709961	0.011	39282.23	0	0	0.011
896	897	897	Category J	0.63598633	0.35986328	-0.671875	-0.10205078	0.14550781	0.43554688	0.21	0.011	3/6/2018	3	6	2018	6:25:28	23128	0.5	6	25	28	884	0.051269531	3.515918	0.1472168	0.19506836	-0.93969727	4.4230957	0.58105469	0	0	0	0	0	0	0	0	0	0.97094727	0.029052734	0.92114258	0.48852539	0.16455078	0.26782227	0.011	39282.23	0	0	0.011
897	898	898	Category J	-0.2878418	-0.071777344	-0.25195313	-0.088867188	0.17871094	0.42626953	0.21	0.011	3/6/2018	3	6	2018	6:25:28	23128	0.6	6	25	28	859	0.051269531	3.515918	0.14453125	0.19384766	-0.9440918	7.7194824	0.85839844	0	0	0	0	0	0	0	0	0	0.97460938	0.025390625	1.390625	-0.43237305	-0.265625	0.69213867	0.011	39282.23	0	0	0.011
898	899	899	Category J	0.035888672	0.58789063	-2.2919922	-0.18115234	0.14355469	0.41113281	0.21	0.011	3/6/2018	3	6	2018	6:25:28	23128	0.7	6	25	28	884	0.051269531	3.515918	0.13793945	0.19091797	-0.93823242	10.306885	1.4143066	0	0	0	0	0	0	0	0	0	0.96728516	0.032714844	1.8527832	-0.10205078	0.39672852	-1.3535156	0.011	39282.23	0	0	0.011
899	900	900	Category J	0.82788086	0.083984375	-0.91186523	-0.16723633	0.11010742	0.42407227	0.21	0.011	3/6/2018	3	6	2018	6:25:28	23128	0.8	6	25	28	896	0.051269531	3.515918	0.13061523	0.19140625	-0.94482422	10.385498	0.70605469	0	0	0	0	0	0	0	0	0	0.97290039	0.027099609	0.83789063	0.69702148	-0.10742188	0.032958984	0.011	39282.23	0	0	0.011
900	901	901	Category J	-0.17993164	0.21582031	-0.071777344	-0.19628906	0.14379883	0.40356445	0.22	0.011	3/6/2018	3	6	2018	6:25:28	23128	0.9	6	25	28	945	0.051269531	3.515918	0.13183594	0.19116211	-0.9465332	9.1408691	0.92895508	0	0	0	0	0	0	0	0	0	0.97460938	0.025390625	1.2114258	-0.31176758	0.024414063	0.87475586	0.011	39282.23	0	0	0.011
901	902	902	Category J	-0.17993164	0.23999023	-1.619873	-0.17773438	0.14233398	0.40917969	0.22	0.011	3/6/2018	3	6	2018	6:25:29	23129	0	6	25	29	945	0.051269531	3.515918	0.12939453	0.18847656	-0.94067383	12.904785	0.74804688	0	0	0	0	0	0	0	0	0	0.96801758	0.031982422	1.0400391	-0.30932617	0.051269531	-0.67895508	0.011	39282.23	0	0	0.011
902	903	903	Category J	0.76782227	0.39599609	-0.70776367	-0.085449219	0.14282227	0.42651367	0.22	0.011	3/6/2018	3	6	2018	6:25:29	23129	0.1	6	25	29	921	0.051269531	3.515918	0.12548828	0.18994141	-0.94750977	10.853271	0.71557617	0	0	0	0	0	0	0	0	0	0.97436523	0.025634766	1.0878906	0.64208984	0.20581055	0.23974609	0.011	39282.23	0	0	0.011
903	904	904	Category J	-0.27587891	-0.047851563	-0.23999023	-0.01171875	0.20678711	0.43457031	0.22	0.011	3/6/2018	3	6	2018	6:25:29	23129	0.2	6	25	29	958	0.051269531	3.515918	0.12011719	0.19042969	-0.94189453	12.098389	0.84033203	0	0	0	0	0	0	0	0	0	0.96850586	0.031494141	1.3361816	-0.39599609	-0.23828125	0.7019043	0.011	39282.23	0	0	0.011
904	905	905	Category J	-0.21582031	0.49194336	-2.1479492	-0.11499023	0.18066406	0.42358398	0.22	0.011	3/6/2018	3	6	2018	6:25:29	23129	0.3	6	25	29	945	0.051269531	3.515918	0.11523438	0.19165039	-0.94604492	9.5078125	1.2822266	0	0	0	0	0	0	0	0	0	0.97216797	0.027832031	1.8330078	-0.33105469	0.30004883	-1.2016602	0.011	39282.23	0	0	0.011
905	906	906	Category J	0.80395508	0.13183594	-0.92382813	-0.12670898	0.17138672	0.421875	0.22	0.011	3/6/2018	3	6	2018	6:25:29	23129	0.4	6	25	29	982	0.051269531	3.515918	0.11083984	0.19311523	-0.94970703	5.9106445	0.69604492	0	0	0	0	0	0	0	0	0	0.97558594	0.024414063	0.7800293	0.69287109	-0.061279297	0.025878906	0.011	39282.23	0	0	0.011
906	907	907	Category J	-0.20385742	0.2277832	-0.25195313	-0.04296875	0.13867188	0.45581055	0.22	0.011	3/6/2018	3	6	2018	6:25:29	23129	0.5	6	25	29	982	0.051269531	3.515918	0.10424805	0.19091797	-0.94848633	7.510498	0.76269531	0	0	0	0	0	0	0	0	0	0.97314453	0.026855469	1.0415039	-0.30810547	0.036621094	0.6965332	0.011	39282.23	0	0	0.011
907	908	908	Category J	0	0.3359375	-1.8239746	-0.087158203	0.1484375	0.42675781	0.22	0.011	3/6/2018	3	6	2018	6:25:29	23129	0.6	6	25	29	970	0.051269531	3.515918	0.10083008	0.19140625	-0.95581055	8.2631836	0.88574219	0	0	0	0	0	0	0	0	0	0.97998047	0.020019531	1.1135254	-0.10083008	0.14428711	-0.86791992	0.011	39282.23	0	0	0.011
908	909	909	Category J	0.61181641	0.26391602	-0.53979492	-0.041015625	0.15063477	0.44506836	0.22	0.011	3/6/2018	3	6	2018	6:25:29	23129	0.7	6	25	29	933	0.051269531	3.515918	0.096191406	0.19287109	-0.95117188	8.791748	0.66333008	0	0	0	0	0	0	0	0	0	0.97509766	0.024902344	0.99780273	0.51538086	0.070800781	0.41137695	0.011	39282.23	0	0	0.011
909	910	910	Category J	-0.27587891	0.023925781	-0.20385742	-0.029052734	0.19433594	0.43310547	0.22	0.011	3/6/2018	3	6	2018	6:25:29	23129	0.8	6	25	29	908	0.051269531	3.515918	0.089111328	0.19335938	-0.95068359	12.994141	0.84838867	0	0	0	0	0	0	0	0	0	0.97436523	0.025634766	1.2814941	-0.36499023	-0.16943359	0.74682617	0.011	39282.23	0	0	0.011
910	911	911	Category J	-0.095947266	0.47998047	-2.1838379	-0.083740234	0.17407227	0.42919922	0.23	0.011	3/6/2018	3	6	2018	6:25:29	23129	0.9	6	25	29	884	0.051269531	3.515918	0.086669922	0.19580078	-0.95507813	15.196289	1.2741699	0	0	0	0	0	0	0	0	0	0.97875977	0.021240234	1.6953125	-0.18261719	0.28393555	-1.2285156	0.011	39282.23	0	0	0.011
911	912	912	Category J	0.93579102	0.13183594	-0.92382813	-0.080810547	0.17797852	0.43554688	0.23	0.011	3/6/2018	3	6	2018	6:25:30	23130	0	6	25	30	871	0.051269531	3.515918	0.08203125	0.19335938	-0.95092773	11.563721	0.85620117	0	0	0	0	0	0	0	0	0	0.97387695	0.026123047	0.94238281	0.85351563	-0.061523438	0.027099609	0.011	39282.23	0	0	0.011
912	913	913	Category J	-0.15576172	0.14379883	-0.20385742	-0.061279297	0.14868164	0.43945313	0.23	0.011	3/6/2018	3	6	2018	6:25:30	23130	0.111	6	25	30	908	0.051269531	3.515918	0.083251953	0.19360352	-0.95385742	10.480957	0.78857422	0	0	0	0	0	0	0	0	0	0.97680664	0.023193359	1.0388184	-0.23901367	-0.049804688	0.75	0.011	39282.23	0	0	0.011
913	914	914	Category J	-0.14379883	0.26391602	-1.5	-0.05859375	0.13549805	0.44335938	0.23	0.011	3/6/2018	3	6	2018	6:25:30	23130	0.222	6	25	30	908	0.051269531	3.515918	0.084716797	0.19311523	-0.95092773	10.737061	0.59863281	0	0	0	0	0	0	0	0	0	0.97412109	0.025878906	0.84814453	-0.22851563	0.070556641	-0.54882813	0.011	39282.23	0	0	0.011
914	915	915	Category J	0.43188477	0.2277832	-0.2878418	-0.038574219	0.15600586	0.43920898	0.23	0.011	3/6/2018	3	6	2018	6:25:30	23130	0.333	6	25	30	908	0.05078125	3.5126953	0.083740234	0.19238281	-0.94702148	15.391357	0.74633789	0	0	0	0	0	0	0	0	0	0.9699707	0.030029297	1.0424805	0.34790039	0.03515625	0.65917969	0.011	39282.23	0	0	0.011
915	916	916	Category J	0.23999023	0.26391602	-1.4399414	0.021728516	0.22460938	0.41040039	0.23	0.011	3/6/2018	3	6	2018	6:25:30	23130	0.444	6	25	30	908	0.05078125	3.5126953	0.084228516	0.19287109	-0.95922852	4.5544434	0.51000977	0	0	0	0	0	0	0	0	0	0.98193359	0.018066406	0.70703125	0.15551758	0.070800781	-0.48046875	0.011	39282.23	0	0	0.011
916	917	917	Category J	-0.071777344	-0.023925781	-0.17993164	-0.081298828	0.14428711	0.45092773	0.23	0.011	3/6/2018	3	6	2018	6:25:30	23130	0.555	6	25	30	884	0.05078125	3.5126953	0.087402344	0.19360352	-0.95336914	2.4504395	0.8190918	0	0	0	0	0	0	0	0	0	0.97680664	0.023193359	1.1503906	-0.15917969	-0.2175293	0.7734375	0.011	39282.23	0	0	0.011
917	918	918	Category J	-0.11987305	0.2277832	-0.44384766	-0.10229492	0.16967773	0.42163086	0.23	0.011	3/6/2018	3	6	2018	6:25:30	23130	0.666	6	25	30	871	0.05078125	3.5126953	0.085449219	0.19458008	-0.95751953	5.1154785	0.55419922	0	0	0	0	0	0	0	0	0	0.98095703	0.019042969	0.75219727	-0.20532227	0.032958984	0.51367188	0.011	39282.23	0	0	0.011
918	919	919	Category J	0.50390625	0.11987305	-1.7399902	-0.047851563	0.13891602	0.44458008	0.23	0.011	3/6/2018	3	6	2018	6:25:30	23130	0.777	6	25	30	896	0.05078125	3.5126953	0.088134766	0.19335938	-0.95288086	3.8171387	0.89282227	0	0	0	0	0	0	0	0	0	0.97631836	0.023681641	1.2758789	0.41552734	-0.073486328	-0.78686523	0.011	39282.23	0	0	0.011
919	920	920	Category J	0.21582031	0.27587891	-0.41992188	0.069824219	0.18481445	0.42822266	0.23	0.011	3/6/2018	3	6	2018	6:25:30	23130	0.888	6	25	30	896	0.05078125	3.5126953	0.085449219	0.19506836	-0.95556641	1.4394531	0.55712891	0	0	0	0	0	0	0	0	0	0.97900391	0.020996094	0.74682617	0.13012695	0.080566406	0.53564453	0.011	39282.23	0	0	0.011
920	921	921	Category J	-0.035888672	-0.035888672	-0.57592773	-0.13793945	0.16430664	0.42285156	0.24	0.011	3/6/2018	3	6	2018	6:25:31	23131	0	6	25	31	908	0.05078125	3.5126953	0.088134766	0.19628906	-0.95507813	0.46850586	0.46142578	0	0	0	0	0	0	0	0	0	0.97900391	0.020996094	0.73535156	-0.12402344	-0.23217773	0.37915039	0.011	39282.23	0	0	0.011
921	922	922	Category J	0.49194336	0.32397461	-1.5	-0.088623047	0.15283203	0.43505859	0.24	0.011	3/6/2018	3	6	2018	6:25:31	23131	0.1	6	25	31	920	0.05078125	3.5126953	0.086181641	0.19702148	-0.95385742	6.2961426	0.69189453	0	0	0	0	0	0	0	0	0	0.9777832	0.022216797	1.0783691	0.40551758	0.12670898	-0.54589844	0.011	39282.23	0	0	0.011
922	923	923	Category J	0.19189453	-0.071777344	-0.32397461	-0.004882813	0.12646484	0.45581055	0.24	0.011	3/6/2018	3	6	2018	6:25:31	23131	0.2	6	25	31	896	0.05078125	3.5126953	0.082763672	0.19970703	-0.95825195	5.3522949	0.69848633	0	0	0	0	0	0	0	0	0	0.98242188	0.017578125	1.0148926	0.10888672	-0.27148438	0.63427734	0.011	39282.23	0	0	0.011
923	924	924	Category J	0.10791016	0.26391602	-1.1879883	-0.13256836	0.11474609	0.42407227	0.24	0.011	3/6/2018	3	6	2018	6:25:31	23131	0.3	6	25	31	884	0.05078125	3.5126953	0.087402344	0.19897461	-0.96166992	2.7038574	0.23608398	0	0	0	0	0	0	0	0	0	0.98608398	0.013916016	0.31103516	0.020263672	0.064697266	-0.22607422	0.011	39282.23	0	0	0.011
924	925	925	Category J	0.35986328	0.14379883	-1.8479004	-0.059082031	0.087158203	0.45581055	0.24	0.011	3/6/2018	3	6	2018	6:25:31	23131	0.4	6	25	31	859	0.05078125	3.5126953	0.086181641	0.19921875	-0.96166992	16.661377	0.92895508	0	0	0	0	0	0	0	0	0	0.98583984	0.014160156	1.2150879	0.2734375	-0.055419922	-0.88598633	0.011	39282.23	0	0	0.011
925	926	926	Category J	-0.23999023	0.11987305	-0.27587891	-0.047851563	0.13110352	0.4453125	0.24	0.011	3/6/2018	3	6	2018	6:25:31	23131	0.5	6	25	31	871	0.05078125	3.5126953	0.081787109	0.19995117	-0.95922852	13.554932	0.75952148	0	0	0	0	0	0	0	0	0	0.9831543	0.016845703	1.0854492	-0.32177734	-0.080078125	0.68334961	0.011	39282.23	0	0	0.011
926	927	927	Category J	-0.059814453	0	-0.37182617	-0.21337891	0.11425781	0.40405273	0.24	0.011	3/6/2018	3	6	2018	6:25:31	23131	0.6	6	25	31	908	0.05078125	3.5126953	0.084228516	0.20068359	-0.95800781	11.815674	0.63623047	0	0	0	0	0	0	0	0	0	0.98266602	0.017333984	0.93115234	-0.14404297	-0.20068359	0.58618164	0.011	39282.23	0	0	0.011
927	928	928	Category J	0.26391602	0.47998047	-1.8598633	-0.15332031	0.11425781	0.43383789	0.24	0.011	3/6/2018	3	6	2018	6:25:31	23131	0.7	6	25	31	921	0.05078125	3.5126953	0.084716797	0.19970703	-0.96704102	20.646973	0.95263672	0	0	0	0	0	0	0	0	0	0.9909668	0.009033203	1.3518066	0.17895508	0.2800293	-0.89257813	0.011	39282.23	0	0	0.011
928	929	929	Category J	0.44384766	-0.083984375	-0.53979492	-0.080810547	0.076660156	0.43408203	0.24	0.011	3/6/2018	3	6	2018	6:25:31	23131	0.8	6	25	31	933	0.05078125	3.5126953	0.078613281	0.19921875	-0.96582031	26.581299	0.62866211	0	0	0	0	0	0	0	0	0	0.98925781	0.010742188	1.074707	0.36523438	-0.28320313	0.42602539	0.011	39282.23	0	0	0.011
929	930	930	Category J	0	0.32397461	-1.1879883	-0.12475586	0.055175781	0.44140625	0.24	0.011	3/6/2018	3	6	2018	6:25:31	23131	0.9	6	25	31	933	0.05078125	3.5126953	0.078613281	0.19970703	-0.96704102	28.470215	0.26513672	0	0	0	0	0	0	0	0	0	0.99047852	0.009521484	0.42358398	-0.078613281	0.12402344	-0.22070313	0.011	39282.23	0	0	0.011
930	931	931	Category J	0	0.21582031	-1.8239746	-0.10302734	0.076416016	0.42016602	0.25	0.011	3/6/2018	3	6	2018	6:25:32	23132	0	6	25	32	908	0.05078125	3.5126953	0.078857422	0.19775391	-0.97119141	34.194336	0.85644531	0	0	0	0	0	0	0	0	0	0.99438477	0.005615234	0.94946289	-0.078857422	0.017822266	-0.85253906	0.011	39282.23	0	0	0.011
931	932	932	Category J	-0.29980469	0.17993164	-0.35986328	-0.054443359	0.12036133	0.44824219	0.25	0.011	3/6/2018	3	6	2018	6:25:32	23132	0.09	6	25	32	921	0.05078125	3.5126953	0.075927734	0.19604492	-0.96044922	44.420654	0.70849609	0	0	0	0	0	0	0	0	0	0.9831543	0.016845703	0.99267578	-0.37573242	-0.016113281	0.60058594	0.011	39282.23	0	0	0.011
932	933	933	Category J	-0.10791016	-0.10791016	-0.40795898	-0.21264648	0.090576172	0.40649414	0.25	0.011	3/6/2018	3	6	2018	6:25:32	23132	0.181	6	25	32	945	0.05078125	3.5126953	0.078857422	0.19555664	-0.95898438	47.558594	0.65625	0	0	0	0	0	0	0	0	0	0.98193359	0.018066406	1.0415039	-0.18676758	-0.3034668	0.55102539	0.011	39282.23	0	0	0.011
933	934	934	Category J	-0.21582031	0.44384766	-1.4519043	-0.15405273	0.068359375	0.43383789	0.25	0.011	3/6/2018	3	6	2018	6:25:32	23132	0.272	6	25	32	958	0.05078125	3.5126953	0.078125	0.19238281	-0.95605469	44.720703	0.62866211	0	0	0	0	0	0	0	0	0	0.97827148	0.021728516	1.0410156	-0.29394531	0.2512207	-0.49560547	0.011	39282.23	0	0	0.011
934	935	935	Category J	0.38378906	-0.13183594	-0.68383789	-0.10839844	0.065673828	0.45043945	0.25	0.011	3/6/2018	3	6	2018	6:25:32	23132	0.363	6	25	32	983	0.05078125	3.5126953	0.074951172	0.19555664	-0.9621582	36.023682	0.52905273	0	0	0	0	0	0	0	0	0	0.98461914	0.015380859	0.91455078	0.30859375	-0.32739258	0.27832031	0.011	39282.23	0	0	0.011
935	936	936	Category J	-0.10791016	0.43188477	-1.8718262	-0.017089844	0.020996094	0.46582031	0.25	0.011	3/6/2018	3	6	2018	6:25:32	23132	0.454	6	25	32	983	0.05078125	3.5126953	0.074951172	0.19384766	-0.96337891	33.754395	0.95654297	0	0	0	0	0	0	0	0	0	0.9855957	0.014404297	1.3291016	-0.18286133	0.23779297	-0.90820313	0.011	39282.23	0	0	0.011
936	937	937	Category J	0.083984375	0.10791016	-1.1757813	-0.076171875	0.10424805	0.44555664	0.25	0.011	3/6/2018	3	6	2018	6:25:32	23132	0.545	6	25	32	946	0.05078125	3.5126953	0.073974609	0.19262695	-0.94946289	29.996582	0.24169922	0	0	0	0	0	0	0	0	0	0.97167969	0.028320313	0.32080078	0.009765625	-0.084716797	-0.22607422	0.011	39282.23	0	0	0.011
937	938	938	Category J	-0.23999023	-0.035888672	-0.3359375	-0.11645508	0.11621094	0.4375	0.25	0.011	3/6/2018	3	6	2018	6:25:32	23132	0.636	6	25	32	946	0.05078125	3.5126953	0.067626953	0.19067383	-0.96142578	26.865723	0.73291016	0	0	0	0	0	0	0	0	0	0.98242188	0.017578125	1.1599121	-0.30761719	-0.2265625	0.62548828	0.011	39282.23	0	0	0.011
938	939	939	Category J	-0.27587891	0.25195313	-1.355957	-0.19238281	0.092041016	0.42016602	0.25	0.011	3/6/2018	3	6	2018	6:25:32	23132	0.727	6	25	32	933	0.05078125	3.5126953	0.077392578	0.1965332	-0.96289063	14.75708	0.53125	0	0	0	0	0	0	0	0	0	0.9855957	0.014404297	0.80151367	-0.35327148	0.055175781	-0.39306641	0.011	39282.23	0	0	0.011
939	940	940	Category J	0.40795898	0.16796875	-0.94799805	-0.21289063	0.064697266	0.40844727	0.25	0.011	3/6/2018	3	6	2018	6:25:32	23132	0.818	6	25	32	896	0.05078125	3.5126953	0.079345703	0.19140625	-0.95043945	12.509766	0.3293457	0	0	0	0	0	0	0	0	0	0.97290039	0.027099609	0.35473633	0.32836914	-0.0234375	0.002441406	0.011	39282.23	0	0	0.011
940	941	941	Category J	0.095947266	-0.011962891	-0.34790039	-0.033935547	-0.006591797	0.45581055	0.26	0.011	3/6/2018	3	6	2018	6:25:32	23132	0.909	6	25	32	896	0.05078125	3.5126953	0.0703125	0.19335938	-0.95336914	11.452881	0.63989258	0	0	0	0	0	0	0	0	0	0.9753418	0.024658203	0.83642578	0.025390625	-0.20532227	0.60546875	0.011	39282.23	0	0	0.011
941	942	942	Category J	-0.023925781	0.32397461	-1.3679199	-0.16381836	0.030517578	0.42480469	0.26	0.011	3/6/2018	3	6	2018	6:25:33	23133	0	6	25	33	896	0.05078125	3.5126953	0.073730469	0.19116211	-0.9543457	1.7944336	0.44506836	0	0	0	0	0	0	0	0	0	0.97607422	0.023925781	0.64379883	-0.09765625	0.13256836	-0.41333008	0.011	39282.23	0	0	0.011
942	943	943	Category J	-0.13183594	0.23999023	-0.38378906	-0.17431641	0.072021484	0.42236328	0.26	0.011	3/6/2018	3	6	2018	6:25:33	23133	0.1	6	25	33	872	0.05078125	3.5126953	0.076171875	0.19165039	-0.95532227	7.8999023	0.61010742	0	0	0	0	0	0	0	0	0	0.97729492	0.022705078	0.82788086	-0.20800781	0.048095703	0.5715332	0.011	39282.23	0	0	0.011
943	944	944	Category J	-0.059814453	0.29980469	-1.1398926	-0.17553711	0.10253906	0.421875	0.26	0.011	3/6/2018	3	6	2018	6:25:33	23133	0.2	6	25	33	884	0.05078125	3.5126953	0.072265625	0.1887207	-0.95800781	9.7792969	0.25048828	0	0	0	0	0	0	0	0	0	0.97924805	0.020751953	0.42456055	-0.13208008	0.11083984	-0.18164063	0.011	39282.23	0	0	0.011
944	945	945	Category J	-0.035888672	0.31176758	-1.1279297	-0.17919922	0.073974609	0.42724609	0.26	0.011	3/6/2018	3	6	2018	6:25:33	23133	0.3	6	25	33	921	0.05078125	3.5126953	0.07421875	0.19067383	-0.95703125	0.10839844	0.23657227	0	0	0	0	0	0	0	0	0	0.97851563	0.021484375	0.40185547	-0.11010742	0.12084961	-0.1706543	0.011	39282.23	0	0	0.011
945	946	946	Category J	-0.21582031	0.035888672	-0.73193359	-0.109375	0.071533203	0.4453125	0.26	0.011	3/6/2018	3	6	2018	6:25:33	23133	0.4	6	25	33	896	0.05078125	3.5126953	0.077392578	0.18725586	-0.94970703	3.9577637	0.39550781	0	0	0	0	0	0	0	0	0	0.97119141	0.028808594	0.66259766	-0.29321289	-0.15136719	0.21777344	0.011	39282.23	0	0	0.011
946	947	947	Category J	0.023925781	0.2277832	-1.3798828	-0.093017578	0.058837891	0.43945313	0.26	0.011	3/6/2018	3	6	2018	6:25:33	23133	0.5	6	25	33	933	0.05078125	3.5126953	0.072021484	0.19067383	-0.953125	4.0690918	0.43066406	0	0	0	0	0	0	0	0	0	0.97485352	0.025146484	0.51171875	-0.048095703	0.036865234	-0.42651367	0.011	39282.23	0	0	0.011
947	948	948	Category J	-0.035888672	0.31176758	-0.45581055	-0.03515625	0.10986328	0.45776367	0.26	0.011	3/6/2018	3	6	2018	6:25:33	23133	0.6	6	25	33	933	0.05078125	3.5126953	0.073486328	0.18847656	-0.95214844	3.9335938	0.52294922	0	0	0	0	0	0	0	0	0	0.97338867	0.026611328	0.72875977	-0.109375	0.12304688	0.49633789	0.011	39282.23	0	0	0.011
948	949	949	Category J	-0.25195313	0.2277832	-0.79199219	-0.11694336	0.14746094	0.43017578	0.26	0.011	3/6/2018	3	6	2018	6:25:33	23133	0.7	6	25	33	933	0.05078125	3.5126953	0.076416016	0.18994141	-0.95166016	0.42041016	0.3671875	0	0	0	0	0	0	0	0	0	0.97338867	0.026611328	0.52587891	-0.32836914	0.037597656	0.15966797	0.011	39282.23	0	0	0.011
949	950	950	Category J	0.14379883	0.38378906	-1.1518555	-0.13183594	0.096923828	0.43505859	0.26	0.011	3/6/2018	3	6	2018	6:25:33	23133	0.8	6	25	33	958	0.05078125	3.5126953	0.073730469	0.18994141	-0.94970703	5.1394043	0.28857422	0	0	0	0	0	0	0	0	0	0.97143555	0.028564453	0.46582031	0.069824219	0.19360352	-0.2019043	0.011	39282.23	0	0	0.011
950	951	951	Category J	-0.059814453	-0.011962891	-0.47998047	-0.12817383	0.096923828	0.43701172	0.27	0.011	3/6/2018	3	6	2018	6:25:33	23133	0.9	6	25	33	958	0.05078125	3.5126953	0.074462891	0.18969727	-0.94946289	10.826904	0.52856445	0	0	0	0	0	0	0	0	0	0.97119141	0.028808594	0.80566406	-0.13427734	-0.20166016	0.46948242	0.011	39282.23	0	0	0.011
951	952	952	Category J	-0.035888672	0.39599609	-1.5	-0.12353516	0.076171875	0.43896484	0.27	0.011	3/6/2018	3	6	2018	6:25:34	23134	0	6	25	34	958	0.05078125	3.5126953	0.082763672	0.19018555	-0.9387207	8.2287598	0.60913086	0	0	0	0	0	0	0	0	0	0.96142578	0.038574219	0.88549805	-0.11865234	0.20556641	-0.56103516	0.011	39282.23	0	0	0.011
952	953	953	Category J	0.14379883	0.25195313	-1.0917969	-0.076171875	0.11791992	0.4519043	0.27	0.011	3/6/2018	3	6	2018	6:25:34	23134	0.111	6	25	34	945	0.051513672	3.4788574	0.069824219	0.18920898	-0.93041992	3.1130371	0.18798828	0	0	0	0	0	0	0	0	0	0.95214844	0.047851563	0.29760742	0.073730469	0.0625	-0.16113281	0.011	39282.23	0	0	0.011
953	954	954	Category J	-0.11987305	0.11987305	-0.2277832	-0.087646484	0.23291016	0.40991211	0.27	0.011	3/6/2018	3	6	2018	6:25:34	23134	0.222	6	25	34	945	0.051513672	3.4788574	0.076660156	0.19189453	-0.95141602	9.1608887	0.75341797	0	0	0	0	0	0	0	0	0	0.97363281	0.026367188	0.99243164	-0.1965332	-0.072021484	0.72363281	0.011	39282.23	0	0	0.011
954	955	955	Category J	-0.14379883	0.13183594	-1.5598145	-0.13671875	0.18774414	0.4140625	0.27	0.011	3/6/2018	3	6	2018	6:25:34	23134	0.333	6	25	34	933	0.051513672	3.4788574	0.082519531	0.19189453	-0.93823242	23.275146	0.6640625	0	0	0	0	0	0	0	0	0	0.96118164	0.038818359	0.90820313	-0.22631836	-0.060058594	-0.62133789	0.011	39282.23	0	0	0.011
955	956	956	Category J	0.57592773	0.2878418	-0.97192383	-0.15478516	0.14819336	0.41992188	0.27	0.011	3/6/2018	3	6	2018	6:25:34	23134	0.444	6	25	34	945	0.051513672	3.4788574	0.074462891	0.19140625	-0.94482422	22.437988	0.51123047	0	0	0	0	0	0	0	0	0	0.96679688	0.033203125	0.62451172	0.5012207	0.096191406	-0.026855469	0.011	39282.23	0	0	0.011
956	957	957	Category J	-0.19189453	0.023925781	-0.3359375	-0.066162109	0.10302734	0.45581055	0.27	0.011	3/6/2018	3	6	2018	6:25:34	23134	0.555	6	25	34	958	0.051513672	3.4788574	0.074951172	0.19335938	-0.95214844	22.114746	0.69287109	0	0	0	0	0	0	0	0	0	0.97460938	0.025390625	1.0529785	-0.2668457	-0.16943359	0.61621094	0.011	39282.23	0	0	0.011
957	958	958	Category J	0.083984375	0.3359375	-1.1879883	-0.18896484	0.14453125	0.41113281	0.27	0.011	3/6/2018	3	6	2018	6:25:34	23134	0.666	6	25	34	970	0.051513672	3.4788574	0.073730469	0.19702148	-0.95410156	20.443848	0.27197266	0	0	0	0	0	0	0	0	0	0.97705078	0.022949219	0.38256836	0.010009766	0.13891602	-0.23364258	0.011	39282.23	0	0	0.011
958	959	959	Category J	0.19189453	0.13183594	-2.0158691	-0.10205078	0.14379883	0.4362793	0.27	0.011	3/6/2018	3	6	2018	6:25:34	23134	0.777	6	25	34	970	0.051513672	3.4788574	0.074462891	0.19458008	-0.95410156	18.674316	1.0698242	0	0	0	0	0	0	0	0	0	0.97680664	0.023193359	1.2416992	0.1171875	-0.062744141	-1.0615234	0.011	39282.23	0	0	0.011
959	960	960	Category J	-0.071777344	0.27587891	-0.37182617	0.018554688	0.22119141	0.43115234	0.27	0.011	3/6/2018	3	6	2018	6:25:34	23134	0.888	6	25	34	982	0.051513672	3.4788574	0.071044922	0.19433594	-0.953125	12.96167	0.60424805	0	0	0	0	0	0	0	0	0	0.9753418	0.024658203	0.80566406	-0.14282227	0.081298828	0.58129883	0.011	39282.23	0	0	0.011
960	961	961	Category J	-0.10791016	-0.011962891	-0.6237793	-0.19287109	0.18286133	0.3996582	0.28	0.011	3/6/2018	3	6	2018	6:25:35	23135	0	6	25	35	958	0.051513672	3.4788574	0.072265625	0.19555664	-0.95263672	7.652832	0.42871094	0	0	0	0	0	0	0	0	0	0.9753418	0.024658203	0.71679688	-0.18017578	-0.20751953	0.32885742	0.011	39282.23	0	0	0.011
961	962	962	Category J	0.047851563	0.50390625	-1.7878418	-0.12011719	0.17724609	0.42211914	0.28	0.011	3/6/2018	3	6	2018	6:25:35	23135	0.1	6	25	35	933	0.051513672	3.4788574	0.072998047	0.19824219	-0.95898438	13.164063	0.88354492	0	0	0	0	0	0	0	0	0	0.98193359	0.018066406	1.1594238	-0.025146484	0.30541992	-0.82861328	0.011	39282.23	0	0	0.011
962	963	963	Category J	0.55175781	-0.13183594	-0.52783203	-0.0859375	0.12768555	0.44458008	0.28	0.011	3/6/2018	3	6	2018	6:25:35	23135	0.2	6	25	35	908	0.051513672	3.4788574	0.069824219	0.20458984	-0.96435547	14.071045	0.73193359	0	0	0	0	0	0	0	0	0	0.98828125	0.01171875	1.2546387	0.48168945	-0.33642578	0.43652344	0.011	39282.23	0	0	0.011
963	964	964	Category J	0	0.37182617	-1.0917969	-0.11425781	0.12426758	0.44189453	0.28	0.011	3/6/2018	3	6	2018	6:25:35	23135	0.3	6	25	35	847	0.051513672	3.4788574	0.067626953	0.20727539	-0.96411133	10.211426	0.21875	0	0	0	0	0	0	0	0	0	0.98852539	0.011474609	0.35961914	-0.067626953	0.16430664	-0.12744141	0.011	39282.23	0	0	0.011
964	965	965	Category J	0.047851563	0.32397461	-1.5717773	-0.063720703	0.14257813	0.44140625	0.28	0.011	3/6/2018	3	6	2018	6:25:35	23135	0.4	6	25	35	835	0.051513672	3.4788574	0.070556641	0.20996094	-0.96826172	7.8823242	0.61450195	0	0	0	0	0	0	0	0	0	0.99316406	0.006835938	0.73999023	-0.022705078	0.11376953	-0.60327148	0.011	39282.23	0	0	0.011
965	966	966	Category J	-0.10791016	0.13183594	-0.17993164	-0.064208984	0.21411133	0.42236328	0.28	0.011	3/6/2018	3	6	2018	6:25:35	23135	0.5	6	25	35	822	0.051513672	3.4788574	0.066894531	0.21069336	-0.94677734	9.3842773	0.79052734	0	0	0	0	0	0	0	0	0	0.97241211	0.027587891	1.020752	-0.17480469	-0.078857422	0.7668457	0.011	39282.23	0	0	0.011
966	967	967	Category J	0.083984375	-0.011962891	-1.4758301	-0.15112305	0.19824219	0.40576172	0.28	0.011	3/6/2018	3	6	2018	6:25:35	23135	0.6	6	25	35	822	0.051513672	3.4788574	0.067871094	0.21044922	-0.95410156	6.3874512	0.56738281	0	0	0	0	0	0	0	0	0	0.97949219	0.020507813	0.76025391	0.015869141	-0.22241211	-0.52148438	0.011	39282.23	0	0	0.011
967	968	968	Category J	0.11987305	0.43188477	-1.2358398	-0.12426758	0.18847656	0.41357422	0.28	0.011	3/6/2018	3	6	2018	6:25:35	23135	0.7	6	25	35	859	0.051513672	3.4788574	0.071777344	0.21899414	-0.97119141	0.99414063	0.34277344	0	0	0	0	0	0	0	0	0	0.99804688	0.001953125	0.52514648	0.047851563	0.21264648	-0.2644043	0.011	39282.23	0	0	0.011
968	969	969	Category J	-0.023925781	-0.011962891	-0.35986328	-0.029296875	0.13232422	0.4440918	0.28	0.011	3/6/2018	3	6	2018	6:25:35	23135	0.8	6	25	35	884	0.051513672	3.4788574	0.072509766	0.21166992	-0.95385742	0.79907227	0.64208984	0	0	0	0	0	0	0	0	0	0.97973633	0.020263672	0.91430664	-0.096435547	-0.22363281	0.59399414	0.011	39282.23	0	0	0.011
969	970	970	Category J	0.10791016	0.23999023	-1.5839844	-0.033447266	0.10205078	0.44750977	0.28	0.011	3/6/2018	3	6	2018	6:25:35	23135	0.9	6	25	35	884	0.051513672	3.4788574	0.067871094	0.21606445	-0.96069336	3.2883301	0.62475586	0	0	0	0	0	0	0	0	0	0.98706055	0.012939453	0.68676758	0.039794922	0.023681641	-0.62304688	0.011	39282.23	0	0	0.011
970	971	971	Category J	0.13183594	0.095947266	-0.73193359	-0.023681641	0.1550293	0.44360352	0.29	0.011	3/6/2018	3	6	2018	6:25:36	23136	0	6	25	36	884	0.051513672	3.4788574	0.071533203	0.21166992	-0.96557617	1.138916	0.26757813	0	0	0	0	0	0	0	0	0	0.99121094	0.008789063	0.40966797	0.060058594	-0.11572266	0.23364258	0.011	39282.23	0	0	0.011
971	972	972	Category J	-0.095947266	-0.035888672	-0.095947266	-0.11816406	0.16186523	0.41821289	0.29	0.011	3/6/2018	3	6	2018	6:25:36	23136	0.1	6	25	36	884	0.051513672	3.4788574	0.071777344	0.21166992	-0.95336914	4.378418	0.90820313	0	0	0	0	0	0	0	0	0	0.97924805	0.020751953	1.2729492	-0.16772461	-0.24755859	0.85742188	0.011	39282.23	0	0	0.011
972	973	973	Category J	-0.095947266	0.20385742	-1.6437988	-0.15283203	0.1472168	0.41577148	0.29	0.011	3/6/2018	3	6	2018	6:25:36	23136	0.2	6	25	36	859	0.051513672	3.4788574	0.078613281	0.21411133	-0.96704102	2.2021484	0.69873047	0	0	0	0	0	0	0	0	0	0.99365234	0.006347656	0.86132813	-0.17456055	-0.010253906	-0.67651367	0.011	39282.23	0	0	0.011
973	974	974	Category J	0.59985352	0.40795898	-1.5239258	-0.13671875	0.15136719	0.42138672	0.29	0.011	3/6/2018	3	6	2018	6:25:36	23136	0.3	6	25	36	859	0.051513672	3.4788574	0.077636719	0.21777344	-0.96313477	4.848877	0.78930664	0	0	0	0	0	0	0	0	0	0.99072266	0.009277344	1.2727051	0.52197266	0.18994141	-0.56054688	0.011	39282.23	0	0	0.011
974	975	975	Category J	-0.19189453	0.059814453	-0.25195313	-0.041992188	0.069091797	0.45678711	0.29	0.011	3/6/2018	3	6	2018	6:25:36	23136	0.4	6	25	36	871	0.051513672	3.4788574	0.080566406	0.21582031	-0.95288086	8.684082	0.76806641	0	0	0	0	0	0	0	0	0	0.98046875	0.01953125	1.1296387	-0.27246094	-0.15600586	0.70092773	0.011	39282.23	0	0	0.011
975	976	976	Category J	0.023925781	0.2277832	-0.58789063	-0.19726563	0.097900391	0.40600586	0.29	0.011	3/6/2018	3	6	2018	6:25:36	23136	0.5	6	25	36	859	0.051513672	3.4788574	0.077636719	0.21972656	-0.94946289	6.0151367	0.36547852	0	0	0	0	0	0	0	0	0	0.97753906	0.022460938	0.42333984	-0.053710938	0.0078125	0.36157227	0.011	39282.23	0	0	0.011
976	977	977	Category J	0.13183594	0.19189453	-1.6318359	-0.11108398	0.095703125	0.44140625	0.29	0.011	3/6/2018	3	6	2018	6:25:36	23136	0.6	6	25	36	884	0.051513672	3.4788574	0.081054688	0.21630859	-0.94458008	5.029541	0.68920898	0	0	0	0	0	0	0	0	0	0.97241211	0.027587891	0.76220703	0.050537109	-0.024414063	-0.68701172	0.011	39282.23	0	0	0.011
977	978	978	Category J	0.47998047	0.39599609	-0.35986328	-0.048095703	0.14428711	0.44360352	0.29	0.011	3/6/2018	3	6	2018	6:25:36	23136	0.7	6	25	36	884	0.051513672	3.4788574	0.082275391	0.21704102	-0.93115234	7.8322754	0.71875	0	0	0	0	0	0	0	0	0	0.9597168	0.040283203	1.1477051	0.39746094	0.17871094	0.57128906	0.011	39282.23	0	0	0.011
978	979	979	Category J	0.19189453	0.19189453	-1.3078613	-0.11035156	0.16894531	0.41723633	0.29	0.011	3/6/2018	3	6	2018	6:25:36	23136	0.8	6	25	36	896	0.051513672	3.4788574	0.083740234	0.21972656	-0.95117188	3.796875	0.37353516	0	0	0	0	0	0	0	0	0	0.97973633	0.020263672	0.49243164	0.10791016	-0.027832031	-0.35644531	0.011	39282.23	0	0	0.011
979	980	980	Category J	0.11987305	0.2277832	-1.1518555	-0.12475586	0.13818359	0.43481445	0.29	0.011	3/6/2018	3	6	2018	6:25:36	23136	0.9	6	25	36	908	0.051513672	3.4788574	0.097167969	0.21826172	-0.94482422	5.5109863	0.20825195	0	0	0	0	0	0	0	0	0	0.97460938	0.025390625	0.23876953	0.022460938	0.009277344	-0.20678711	0.011	39282.23	0	0	0.011
980	981	981	Category J	0.083984375	0.035888672	-0.14379883	-0.1472168	0.10449219	0.43383789	0.3	0.011	3/6/2018	3	6	2018	6:25:37	23137	0	6	25	37	896	0.051513672	3.4788574	0.088134766	0.21533203	-0.93579102	9.5874023	0.81225586	0	0	0	0	0	0	0	0	0	0.96435547	0.035644531	0.97583008	-0.004150391	-0.17944336	0.79199219	0.011	39282.23	0	0	0.011
981	982	982	Category J	0.023925781	0.2878418	-1.6918945	-0.15087891	0.075195313	0.43310547	0.3	0.011	3/6/2018	3	6	2018	6:25:37	23137	0.1	6	25	37	884	0.051513672	3.4788574	0.08203125	0.22436523	-0.95800781	7.8151855	0.73852539	0	0	0	0	0	0	0	0	0	0.98754883	0.012451172	0.85522461	-0.058105469	0.063232422	-0.73364258	0.011	39282.23	0	0	0.011
982	983	983	Category J	0.45581055	0.16796875	-0.93579102	-0.12866211	0.11547852	0.43725586	0.3	0.011	3/6/2018	3	6	2018	6:25:37	23137	0.2	6	25	37	871	0.051513672	3.4788574	0.088134766	0.21875	-0.95117188	2.659668	0.37133789	0	0	0	0	0	0	0	0	0	0.97998047	0.020019531	0.43383789	0.36743164	-0.05078125	0.015380859	0.011	39282.23	0	0	0.011
983	984	984	Category J	-0.11987305	0.10791016	-0.14379883	-0.10253906	0.16186523	0.4296875	0.3	0.011	3/6/2018	3	6	2018	6:25:37	23137	0.3	6	25	37	884	0.051513672	3.4788574	0.085449219	0.22143555	-0.94873047	0.03125	0.83837891	0	0	0	0	0	0	0	0	0	0.9777832	0.022216797	1.1237793	-0.20532227	-0.11352539	0.80493164	0.011	39282.23	0	0	0.011
984	985	985	Category J	0.035888672	0.21582031	-1.5717773	-0.19677734	0.14599609	0.40356445	0.3	0.011	3/6/2018	3	6	2018	6:25:37	23137	0.4	6	25	37	896	0.051513672	3.4788574	0.080810547	0.21801758	-0.96459961	2.8701172	0.60839844	0	0	0	0	0	0	0	0	0	0.99243164	0.007568359	0.65405273	-0.044921875	-0.002197266	-0.60693359	0.011	39282.23	0	0	0.011
985	986	986	Category J	0.37182617	0.40795898	-1.1999512	-0.17700195	0.13305664	0.42138672	0.3	0.011	3/6/2018	3	6	2018	6:25:37	23137	0.5	6	25	37	896	0.051513672	3.4788574	0.090576172	0.21850586	-0.96459961	1.0910645	0.41259766	0	0	0	0	0	0	0	0	0	0.99316406	0.006835938	0.70581055	0.28100586	0.18920898	-0.23510742	0.011	39282.23	0	0	0.011
986	987	987	Category J	-0.095947266	0.047851563	-0.16796875	-0.1105957	0.086181641	0.44042969	0.3	0.011	3/6/2018	3	6	2018	6:25:37	23137	0.6	6	25	37	896	0.051513672	3.4788574	0.087402344	0.2175293	-0.96191406	7.625	0.83227539	0	0	0	0	0	0	0	0	0	0.98999023	0.010009766	1.1472168	-0.18334961	-0.16967773	0.79394531	0.011	39282.23	0	0	0.011
987	988	988	Category J	0.23999023	0.44384766	-1.7878418	-0.15234375	0.10107422	0.42919922	0.3	0.011	3/6/2018	3	6	2018	6:25:37	23137	0.7	6	25	37	871	0.051513672	3.4788574	0.082763672	0.21875	-0.96850586	5.46875	0.86376953	0	0	0	0	0	0	0	0	0	0.99633789	0.003662109	1.2011719	0.15698242	0.22485352	-0.8190918	0.011	39282.23	0	0	0.011
988	989	989	Category J	0.39599609	0.26391602	-0.38378906	-0.10961914	0.1652832	0.42333984	0.3	0.011	3/6/2018	3	6	2018	6:25:37	23137	0.8	6	25	37	847	0.051513672	3.4788574	0.096191406	0.21362305	-0.97167969	3.0983887	0.66162109	0	0	0	0	0	0	0	0	0	0.99951172	0.000488281	0.9375	0.29956055	0.050048828	0.58789063	0.011	39282.23	0	0	0.011
989	990	990	Category J	-0.21582031	0.011962891	-0.19189453	-0.12011719	0.19287109	0.41137695	0.3	0.011	3/6/2018	3	6	2018	6:25:37	23137	0.9	6	25	37	871	0.051513672	3.4788574	0.098388672	0.21459961	-0.96899414	5.1772461	0.86254883	0	0	0	0	0	0	0	0	0	0.99731445	0.002685547	1.2941895	-0.31420898	-0.20263672	0.77709961	0.011	39282.23	0	0	0.011
990	991	991	Category J	0.56396484	0.51586914	-1.3198242	-0.16479492	0.17089844	0.41210938	0.31	0.011	3/6/2018	3	6	2018	6:25:38	23138	0	6	25	38	847	0.051269531	3.4337402	0.091308594	0.2097168	-0.97509766	4.1882324	0.65991211	0	0	0	0	0	0	0	0	0	1.001709	0.001708984	1.1230469	0.47241211	0.3059082	-0.34448242	0.011	39282.23	0	0	0.011
991	992	992	Category J	-0.095947266	0.047851563	-0.26391602	-0.061523438	0.14233398	0.42236328	0.31	0.011	3/6/2018	3	6	2018	6:25:38	23138	0.1	6	25	38	859	0.051269531	3.4337402	0.10107422	0.21313477	-0.97973633	9.6638184	0.76049805	0	0	0	0	0	0	0	0	0	1.0078125	0.0078125	1.078125	-0.19702148	-0.1652832	0.71582031	0.011	39282.23	0	0	0.011
992	993	993	Category J	0.39599609	0.37182617	-1.8718262	-0.16137695	0.18041992	0.4050293	0.31	0.011	3/6/2018	3	6	2018	6:25:38	23138	0.2	6	25	38	871	0.051269531	3.4337402	0.098632813	0.20849609	-0.9765625	16.911865	0.95703125	0	0	0	0	0	0	0	0	0	1.003418	0.003417969	1.3552246	0.29711914	0.16308594	-0.89501953	0.011	39282.23	0	0	0.011
993	994	994	Category J	0.32397461	0.26391602	-0.44384766	-0.073730469	0.21484375	0.42211914	0.31	0.011	3/6/2018	3	6	2018	6:25:38	23138	0.3	6	25	38	847	0.051269531	3.4337402	0.094726563	0.20825195	-0.97949219	15.692871	0.58520508	0	0	0	0	0	0	0	0	0	1.0058594	0.005859375	0.82055664	0.22900391	0.055419922	0.53564453	0.011	39282.23	0	0	0.011
994	995	995	Category J	-0.21582031	0.19189453	-0.81591797	-0.09375	0.2565918	0.40087891	0.31	0.011	3/6/2018	3	6	2018	6:25:38	23138	0.4	6	25	38	884	0.051269531	3.4337402	0.095947266	0.20654297	-0.9855957	14.821533	0.35522461	0	0	0	0	0	0	0	0	0	1.0114746	0.011474609	0.49633789	-0.31176758	-0.014648438	0.16967773	0.011	39282.23	0	0	0.011
995	996	996	Category J	0.2878418	0.41992188	-2.0397949	-0.11206055	0.23071289	0.40429688	0.31	0.011	3/6/2018	3	6	2018	6:25:38	23138	0.5	6	25	38	896	0.051269531	3.4337402	0.098876953	0.20629883	-0.97045898	9.4580078	1.1064453	0	0	0	0	0	0	0	0	0	0.99707031	0.002929688	1.4714355	0.1887207	0.21337891	-1.0690918	0.011	39282.23	0	0	0.011
996	997	997	Category J	-0.16796875	0.25195313	-0.32397461	0.043945313	0.22290039	0.42504883	0.31	0.011	3/6/2018	3	6	2018	6:25:38	23138	0.6	6	25	38	908	0.051269531	3.4337402	0.090576172	0.20458984	-0.97314453	9.5390625	0.70043945	0	0	0	0	0	0	0	0	0	0.99853516	0.001464844	0.95507813	-0.25854492	0.047119141	0.64916992	0.011	39282.23	0	0	0.011
997	998	998	Category J	-0.071777344	0.047851563	-0.45581055	-0.095458984	0.22851563	0.40356445	0.31	0.011	3/6/2018	3	6	2018	6:25:38	23138	0.7	6	25	38	908	0.051269531	3.4337402	0.091552734	0.20703125	-0.97973633	11.609863	0.5715332	0	0	0	0	0	0	0	0	0	1.0056152	0.005615234	0.84692383	-0.16333008	-0.15917969	0.52392578	0.011	39282.23	0	0	0.011
998	999	999	Category J	0.2277832	0.095947266	-1.6557617	-0.009521484	0.16674805	0.44213867	0.31	0.011	3/6/2018	3	6	2018	6:25:38	23138	0.8	6	25	38	945	0.051269531	3.4337402	0.087402344	0.2043457	-0.97583008	10.529053	0.70239258	0	0	0	0	0	0	0	0	0	1.0009766	0.000976563	0.9284668	0.14013672	-0.10839844	-0.6796875	0.011	39282.23	0	0	0.011
999	1000	1000	Category J	0.31176758	0.37182617	-0.38378906	0.12426758	0.18237305	0.42480469	0.31	0.011	3/6/2018	3	6	2018	6:25:38	23138	0.9	6	25	38	945	0.051269531	3.4337402	0.080322266	0.20507813	-0.96435547	10.803223	0.64672852	0	0	0	0	0	0	0	0	0	0.98901367	0.010986328	0.97851563	0.23120117	0.16650391	0.58056641	0.011	39282.23	0	0	0.011
1000	1001	1001	Category J	0.035888672	0.17993164	-1.079834	-0.058105469	0.21411133	0.42431641	0.32	0.011	3/6/2018	3	6	2018	6:25:39	23139	0	6	25	39	945	0.051269531	3.4337402	0.079589844	0.20385742	-0.97045898	13.259277	0.12011719	0	0	0	0	0	0	0	0	0	0.99487305	0.005126953	0.17700195	-0.043701172	-0.023925781	-0.10913086	0.011	39282.23	0	0	0.011
1001	1002	1002	Category J	0.23999023	0.82788086	-1.9199219	0.018798828	0.18945313	0.43408203	0.32	0.011	3/6/2018	3	6	2018	6:25:39	23139	0.1	6	25	39	982	0.051269531	3.4337402	0.078613281	0.20703125	-0.97387695	16.43457	1.1425781	0	0	0	0	0	0	0	0	0	0.9987793	0.001220703	1.7277832	0.16113281	0.62060547	-0.94580078	0.011	39282.23	0	0	0.011
1002	1003	1003	Category J	0.011962891	0.14379883	-0.31176758	0.086914063	0.18945313	0.42993164	0.32	0.011	3/6/2018	3	6	2018	6:25:39	23139	0.2	6	25	39	945	0.051269531	3.4337402	0.074707031	0.20361328	-0.96240234	21.535889	0.65625	0	0	0	0	0	0	0	0	0	0.98632813	0.013671875	0.77319336	-0.062744141	-0.059814453	0.65063477	0.011	39282.23	0	0	0.011
1003	1004	1004	Category J	0.3359375	0.47998047	-1.5119629	0.036376953	0.14233398	0.44677734	0.32	0.011	3/6/2018	3	6	2018	6:25:39	23139	0.3	6	25	39	945	0.051269531	3.4337402	0.062988281	0.20654297	-0.96630859	20.741211	0.66821289	0	0	0	0	0	0	0	0	0	0.99023438	0.009765625	1.0913086	0.27270508	0.27319336	-0.54541016	0.011	39282.23	0	0	0.011
1004	1005	1005	Category J	0.059814453	0.20385742	-0.14379883	0.087402344	0.15209961	0.44311523	0.32	0.011	3/6/2018	3	6	2018	6:25:39	23139	0.4	6	25	39	945	0.051269531	3.4337402	0.060058594	0.20507813	-0.96386719	21.90625	0.82006836	0	0	0	0	0	0	0	0	0	0.98730469	0.012695313	0.82202148	-0.000244141	-0.001220703	0.82006836	0.011	39282.23	0	0	0.011
1005	1006	1006	Category J	-0.15576172	0.10791016	-0.85180664	0.029052734	0.15087891	0.4440918	0.32	0.011	3/6/2018	3	6	2018	6:25:39	23139	0.5	6	25	39	945	0.051269531	3.4337402	0.056396484	0.20410156	-0.95483398	32.217041	0.25463867	0	0	0	0	0	0	0	0	0	0.97827148	0.021728516	0.41162109	-0.2121582	-0.096191406	0.10302734	0.011	39282.23	0	0	0.011
1006	1007	1007	Category J	0.26391602	0.671875	-1.7399902	0.0546875	0.12060547	0.44506836	0.32	0.011	3/6/2018	3	6	2018	6:25:39	23139	0.6	6	25	39	933	0.051269531	3.4337402	0.053222656	0.20458984	-0.96264648	37.695068	0.93066406	0	0	0	0	0	0	0	0	0	0.9855957	0.014404297	1.454834	0.21044922	0.46704102	-0.77709961	0.011	39282.23	0	0	0.011
1007	1008	1008	Category J	0.31176758	-0.095947266	-0.47998047	0.20654297	0.082275391	0.42285156	0.32	0.011	3/6/2018	3	6	2018	6:25:39	23139	0.7	6	25	39	921	0.051269531	3.4337402	0.047607422	0.20727539	-0.95727539	41.355713	0.62402344	0	0	0	0	0	0	0	0	0	0.98046875	0.01953125	1.0446777	0.26391602	-0.30322266	0.47729492	0.011	39282.23	0	0	0.011
1008	1009	1009	Category J	0.083984375	0.26391602	-1.079834	0.060546875	0.058837891	0.45800781	0.32	0.011	3/6/2018	3	6	2018	6:25:39	23139	0.8	6	25	39	908	0.051269531	3.4337402	0.043945313	0.20385742	-0.95092773	42.924072	0.14746094	0	0	0	0	0	0	0	0	0	0.97338867	0.026611328	0.22875977	0.039794922	0.059814453	-0.12866211	0.011	39282.23	0	0	0.011
1009	1010	1010	Category J	0.2878418	-0.035888672	-1.5839844	0.16748047	0.047851563	0.43994141	0.32	0.011	3/6/2018	3	6	2018	6:25:39	23139	0.9	6	25	39	896	0.051269531	3.4337402	0.041503906	0.20532227	-0.95825195	46.909424	0.71411133	0	0	0	0	0	0	0	0	0	0.98095703	0.019042969	1.1130371	0.24609375	-0.24121094	-0.62548828	0.011	39282.23	0	0	0.011
1010	1011	1011	Category J	0.011962891	0.2277832	-0.85180664	0.20629883	0.074951172	0.41796875	0.33	0.011	3/6/2018	3	6	2018	6:25:40	23140	0	6	25	40	908	0.051269531	3.4337402	0.036865234	0.20458984	-0.94946289	47.379639	0.10327148	0	0	0	0	0	0	0	0	0	0.97192383	0.028076172	0.14575195	-0.024902344	0.022949219	0.09765625	0.011	39282.23	0	0	0.011
1011	1012	1012	Category J	0.25195313	0.35986328	-1.4519043	0.1730957	0.077636719	0.42016602	0.33	0.011	3/6/2018	3	6	2018	6:25:40	23140	0.1	6	25	40	933	0.051269531	3.4337402	0.032470703	0.20581055	-0.95141602	34.780273	0.56738281	0	0	0	0	0	0	0	0	0	0.97387695	0.026123047	0.87353516	0.21923828	0.15380859	-0.50024414	0.011	39282.23	0	0	0.011
1012	1013	1013	Category J	-0.19189453	0.20385742	-0.095947266	0.13549805	0.013916016	0.4453125	0.33	0.011	3/6/2018	3	6	2018	6:25:40	23140	0.2	6	25	40	933	0.051269531	3.4337402	0.031005859	0.20703125	-0.96069336	29.782227	0.89306641	0	0	0	0	0	0	0	0	0	0.98339844	0.016601563	1.0910645	-0.22290039	-0.003173828	0.86474609	0.011	39282.23	0	0	0.011
1013	1014	1014	Category J	0.023925781	0.2878418	-0.6237793	0.13134766	-0.056884766	0.44311523	0.33	0.011	3/6/2018	3	6	2018	6:25:40	23140	0.3	6	25	40	921	0.051269531	3.4337402	0.029541016	0.20532227	-0.95068359	34.950684	0.3371582	0	0	0	0	0	0	0	0	0	0.97314453	0.026855469	0.41503906	-0.005615234	0.082275391	0.3269043	0.011	39282.23	0	0	0.011
1014	1015	1015	Category J	0.14379883	0.16796875	-0.40795898	0.18676758	-0.011962891	0.42602539	0.33	0.011	3/6/2018	3	6	2018	6:25:40	23140	0.4	6	25	40	921	0.051269531	3.4337402	0.019042969	0.203125	-0.94604492	35.773438	0.5534668	0	0	0	0	0	0	0	0	0	0.96777344	0.032226563	0.69799805	0.12451172	-0.03515625	0.53808594	0.011	39282.23	0	0	0.011
1015	1016	1016	Category J	0.17993164	0.16796875	-1.487793	0.22973633	-0.000976563	0.41333008	0.33	0.011	3/6/2018	3	6	2018	6:25:40	23140	0.5	6	25	40	896	0.051269531	3.4337402	0.018066406	0.20532227	-0.95678711	34.222168	0.5559082	0	0	0	0	0	0	0	0	0	0.97900391	0.020996094	0.72998047	0.16162109	-0.037353516	-0.53076172	0.011	39282.23	0	0	0.011
1016	1017	1017	Category J	0.16796875	0.16796875	-0.10791016	0.22045898	-0.005126953	0.42114258	0.33	0.011	3/6/2018	3	6	2018	6:25:40	23140	0.6	6	25	40	908	0.051269531	3.4337402	0.017822266	0.20483398	-0.95678711	33.443848	0.86279297	0	0	0	0	0	0	0	0	0	0.97851563	0.021484375	1.0358887	0.14990234	-0.036865234	0.84887695	0.011	39282.23	0	0	0.011
1017	1018	1018	Category J	-0.11987305	0.16796875	-1.9199219	0.1315918	-0.046386719	0.44018555	0.33	0.011	3/6/2018	3	6	2018	6:25:40	23140	0.7	6	25	40	933	0.051269531	3.4337402	0.014648438	0.20385742	-0.94555664	38.823486	0.98413086	0	0	0	0	0	0	0	0	0	0.96728516	0.032714844	1.1447754	-0.13452148	-0.035888672	-0.97412109	0.011	39282.23	0	0	0.011
1018	1019	1019	Category J	0.80395508	0.14379883	-0.85180664	0.12963867	-0.072753906	0.42944336	0.33	0.011	3/6/2018	3	6	2018	6:25:40	23140	0.8	6	25	40	921	0.051269531	3.4337402	0.006591797	0.20019531	-0.95361328	29.430664	0.80541992	0	0	0	0	0	0	0	0	0	0.97436523	0.025634766	0.95556641	0.79711914	-0.056396484	0.10180664	0.011	39282.23	0	0	0.011
1019	1020	1020	Category J	-0.32397461	-0.071777344	-0.23999023	0.19018555	-0.054199219	0.41821289	0.33	0.011	3/6/2018	3	6	2018	6:25:40	23140	0.9	6	25	40	908	0.051269531	3.4337402	0.000976563	0.19946289	-0.95141602	22.134766	0.82788086	0	0	0	0	0	0	0	0	0	0.97216797	0.027832031	1.3078613	-0.32495117	-0.27124023	0.71142578	0.011	39282.23	0	0	0.011
1020	1021	1021	Category J	-0.38378906	0.70776367	-2.1237793	0.10058594	-0.063232422	0.44433594	0.34	0.011	3/6/2018	3	6	2018	6:25:41	23141	0	6	25	41	921	0.051269531	3.4337402	0.000732422	0.19775391	-0.94799805	17.477539	1.3378906	0	0	0	0	0	0	0	0	0	0.96850586	0.031494141	2.0700684	-0.38452148	0.51000977	-1.1755371	0.011	39282.23	0	0	0.011
1021	1022	1022	Category J	0.45581055	-0.11987305	-0.80395508	0.18823242	-0.025878906	0.43676758	0.34	0.011	3/6/2018	3	6	2018	6:25:41	23141	0.1	6	25	41	921	0.051269531	3.4337402	0	0.19848633	-0.95776367	18.92334	0.5769043	0	0	0	0	0	0	0	0	0	0.97802734	0.021972656	0.92797852	0.45556641	-0.31835938	0.15380859	0.011	39282.23	0	0	0.011
1022	1023	1023	Category J	-0.34790039	0.44384766	-0.19189453	0.14746094	0.010009766	0.44140625	0.34	0.011	3/6/2018	3	6	2018	6:25:41	23141	0.2	6	25	41	933	0.051269531	3.4337402	-0.002685547	0.19775391	-0.94848633	21.189453	0.8671875	0	0	0	0	0	0	0	0	0	0.96899414	0.031005859	1.3476563	-0.3449707	0.24609375	0.7565918	0.011	39282.23	0	0	0.011
1023	1024	1024	Category J	-0.43188477	0.035888672	-2.4238281	0.12402344	-0.056884766	0.44287109	0.34	0.011	3/6/2018	3	6	2018	6:25:41	23141	0.3	6	25	41	945	0.051269531	3.4337402	-0.008544922	0.19775391	-0.94677734	18.138184	1.5449219	0	0	0	0	0	0	0	0	0	0.96728516	0.032714844	2.0620117	-0.4230957	-0.16186523	-1.4768066	0.011	39282.23	0	0	0.011
1024	1025	1025	Category J	0.74389648	0.34790039	-1.1159668	0.16674805	-0.071044922	0.43164063	0.34	0.011	3/6/2018	3	6	2018	6:25:41	23141	0.4	6	25	41	933	0.051269531	3.4337402	-0.006103516	0.19775391	-0.95556641	33.667969	0.78149414	0	0	0	0	0	0	0	0	0	0.97583008	0.024169922	1.0605469	0.75	0.15014648	-0.16015625	0.011	39282.23	0	0	0.011
1025	1026	1026	Category J	-0.45581055	-0.035888672	-0.51586914	0.27758789	-0.081542969	0.37988281	0.34	0.011	3/6/2018	3	6	2018	6:25:41	23141	0.5	6	25	41	920	0.051269531	3.4337402	-0.004394531	0.19604492	-0.95117188	34.178223	0.66845703	0	0	0	0	0	0	0	0	0	0.97119141	0.028808594	1.1186523	-0.45117188	-0.23193359	0.43530273	0.011	39282.23	0	0	0.011
1026	1027	1027	Category J	-0.35986328	0.31176758	-1.9199219	0.10742188	-0.10717773	0.43579102	0.34	0.011	3/6/2018	3	6	2018	6:25:41	23141	0.6	6	25	41	920	0.051269531	3.4337402	-0.007080078	0.19311523	-0.94726563	32.26416	1.0412598	0	0	0	0	0	0	0	0	0	0.96679688	0.033203125	1.4436035	-0.35253906	0.1184082	-0.97241211	0.011	39282.23	0	0	0.011
1027	1028	1028	Category J	1.0559082	-0.083984375	-0.69580078	0.12646484	-0.083984375	0.43432617	0.34	0.011	3/6/2018	3	6	2018	6:25:41	23141	0.7	6	25	41	920	0.051269531	3.4337402	-0.004150391	0.19433594	-0.9543457	31.741943	1.1262207	0	0	0	0	0	0	0	0	0	0.97387695	0.026123047	1.597168	1.0600586	-0.27832031	0.25854492	0.011	39282.23	0	0	0.011
1028	1029	1029	Category J	-0.083984375	0.29980469	-0.58789063	0.24462891	-0.11254883	0.39453125	0.34	0.011	3/6/2018	3	6	2018	6:25:41	23141	0.8	6	25	41	945	0.051025391	3.5255859	-0.0078125	0.18994141	-0.94311523	38.178467	0.37939453	0	0	0	0	0	0	0	0	0	0.9621582	0.037841797	0.54101563	-0.075927734	0.10961914	0.35522461	0.011	39282.23	0	0	0.011
1029	1030	1030	Category J	-0.41992188	-0.011962891	-1.6437988	0.12963867	-0.12084961	0.42480469	0.35	0.011	3/6/2018	3	6	2018	6:25:41	23141	0.9	6	25	41	921	0.051025391	3.5255859	-0.010986328	0.18798828	-0.94726563	40.877686	0.83203125	0	0	0	0	0	0	0	0	0	0.96557617	0.034423828	1.3051758	-0.40869141	-0.19995117	-0.69628906	0.011	39282.23	0	0	0.011
1030	1031	1031	Category J	0.70776367	0.26391602	-0.83984375	0.12670898	-0.18554688	0.40869141	0.35	0.011	3/6/2018	3	6	2018	6:25:42	23142	0	6	25	42	908	0.051025391	3.5255859	-0.006347656	0.18896484	-0.95800781	40.933105	0.7277832	0	0	0	0	0	0	0	0	0	0.9765625	0.0234375	0.9074707	0.71411133	0.074707031	0.11816406	0.011	39282.23	0	0	0.011
1031	1032	1032	Category J	-0.21582031	0.035888672	-1.2478027	0.23364258	-0.14208984	0.39257813	0.35	0.011	3/6/2018	3	6	2018	6:25:42	23142	0.1	6	25	42	933	0.051025391	3.5255859	-0.011230469	0.18310547	-0.95507813	49.159668	0.38598633	0	0	0	0	0	0	0	0	0	0.97265625	0.02734375	0.64428711	-0.2043457	-0.1472168	-0.29248047	0.011	39282.23	0	0	0.011
1032	1033	1033	Category J	-0.17993164	0.21582031	-1.3317871	0.15209961	-0.16650391	0.40649414	0.35	0.011	3/6/2018	3	6	2018	6:25:42	23142	0.2	6	25	42	896	0.051025391	3.5255859	-0.008056641	0.18383789	-0.96191406	53.290527	0.40893555	0	0	0	0	0	0	0	0	0	0.97924805	0.020751953	0.57348633	-0.17163086	0.031738281	-0.36962891	0.011	39282.23	0	0	0.011
1033	1034	1034	Category J	-0.011962891	0	-0.70776367	0.1706543	-0.12573242	0.42089844	0.35	0.011	3/6/2018	3	6	2018	6:25:42	23142	0.3	6	25	42	933	0.051025391	3.5255859	-0.012207031	0.17797852	-0.94848633	54.244873	0.29956055	0	0	0	0	0	0	0	0	0	0.96508789	0.034912109	0.41918945	0.000244141	-0.17797852	0.24072266	0.011	39282.23	0	0	0.011
1034	1035	1035	Category J	0.083984375	0.095947266	-0.35986328	0.16186523	-0.13916016	0.41650391	0.35	0.011	3/6/2018	3	6	2018	6:25:42	23142	0.4	6	25	42	945	0.051025391	3.5255859	-0.016845703	0.17602539	-0.95336914	41.05542	0.60717773	0	0	0	0	0	0	0	0	0	0.96948242	0.030517578	0.7746582	0.10083008	-0.080078125	0.59350586	0.011	39282.23	0	0	0.011
1035	1036	1036	Category J	-0.095947266	0.15576172	-1.1879883	0.12768555	-0.14624023	0.42651367	0.35	0.011	3/6/2018	3	6	2018	6:25:42	23142	0.5	6	25	42	945	0.051025391	3.5255859	-0.014404297	0.17626953	-0.95239258	43.18042	0.24975586	0	0	0	0	0	0	0	0	0	0.96875	0.03125	0.33740234	-0.081298828	-0.020507813	-0.23535156	0.011	39282.23	0	0	0.011
1036	1037	1037	Category E	-0.10791016	0.2277832	-0.86376953	0.16601563	-0.27368164	0.35766602	0.55	0.011	3/6/2018	3	6	2018	6:26:02	23162	0.099	6	26	2	908	0.051025391	3.4998047	-0.018798828	0.17163086	-0.94042969	42.081543	0.13012695	0	0	0	0	0	0	0	0	0	0.95605469	0.043945313	0.22167969	-0.088867188	0.055908203	0.076660156	0.011	39282.23	0	0	0.011
1037	1038	1038	Category E	-0.23999023	0.11987305	-0.87597656	0.1394043	-0.27832031	0.35302734	0.55	0.011	3/6/2018	3	6	2018	6:26:02	23162	0.199	6	26	2	884	0.051025391	3.4998047	-0.019775391	0.17285156	-0.95068359	34.540283	0.23852539	0	0	0	0	0	0	0	0	0	0.96655273	0.033447266	0.34790039	-0.2199707	-0.052978516	0.074707031	0.011	39282.23	0	0	0.011
1038	1039	1039	Category E	-0.37182617	0.17993164	-1.079834	0.13647461	-0.27294922	0.3659668	0.55	0.011	3/6/2018	3	6	2018	6:26:02	23162	0.3	6	26	2	896	0.051025391	3.4998047	-0.020019531	0.17504883	-0.95800781	34.529785	0.37207031	0	0	0	0	0	0	0	0	0	0.97412109	0.025878906	0.47802734	-0.3515625	0.004638672	-0.12158203	0.011	39282.23	0	0	0.011
1039	1040	1040	Category E	-0.14379883	0.17993164	-0.86376953	0.15063477	-0.26538086	0.37060547	0.55	0.011	3/6/2018	3	6	2018	6:26:02	23162	0.4	6	26	2	921	0.051025391	3.4998047	-0.024658203	0.17578125	-0.94873047	34.213379	0.14624023	0	0	0	0	0	0	0	0	0	0.96533203	0.034667969	0.20800781	-0.11889648	0.00390625	0.084960938	0.011	39282.23	0	0	0.011
1040	1041	1041	Category E	-0.17993164	0.23999023	-0.91186523	0.22338867	-0.29589844	0.32348633	0.55	0.011	3/6/2018	3	6	2018	6:26:02	23162	0.5	6	26	2	945	0.051025391	3.4998047	-0.030273438	0.1730957	-0.95483398	39.204346	0.16918945	0	0	0	0	0	0	0	0	0	0.97094727	0.029052734	0.2590332	-0.14941406	0.066650391	0.04296875	0.011	39282.23	0	0	0.011
1041	1042	1042	Category E	-0.26391602	0.2277832	-0.85180664	0.19628906	-0.28955078	0.34521484	0.55	0.011	3/6/2018	3	6	2018	6:26:02	23162	0.6	6	26	2	982	0.051025391	3.4998047	-0.030273438	0.1730957	-0.9519043	35.567871	0.25976563	0	0	0	0	0	0	0	0	0	0.96801758	0.031982422	0.38818359	-0.23364258	0.054443359	0.10009766	0.011	39282.23	0	0	0.011
1042	1043	1043	Category E	-0.38378906	0.11987305	-0.85180664	0.17773438	-0.28125	0.34375	0.55	0.011	3/6/2018	3	6	2018	6:26:02	23162	0.7	6	26	2	982	0.051025391	3.4998047	-0.033935547	0.16552734	-0.94067383	27.259033	0.36352539	0	0	0	0	0	0	0	0	0	0.95581055	0.044189453	0.484375	-0.34960938	-0.045654297	0.088867188	0.011	39282.23	0	0	0.011
1043	1044	1044	Category E	-0.2277832	0.25195313	-0.89990234	0.19384766	-0.30126953	0.33178711	0.55	0.011	3/6/2018	3	6	2018	6:26:02	23162	0.8	6	26	2	958	0.051025391	3.4998047	-0.034667969	0.16577148	-0.94702148	25.914551	0.21630859	0	0	0	0	0	0	0	0	0	0.9621582	0.037841797	0.32617188	-0.19287109	0.0859375	0.047119141	0.011	39282.23	0	0	0.011
1044	1045	1045	Category E	-0.26391602	0.23999023	-0.85180664	0.21289063	-0.28930664	0.33227539	0.55	0.011	3/6/2018	3	6	2018	6:26:02	23162	0.9	6	26	2	945	0.051025391	3.4998047	-0.040527344	0.16235352	-0.93945313	23.196289	0.25195313	0	0	0	0	0	0	0	0	0	0.9543457	0.045654297	0.38842773	-0.22314453	0.077392578	0.087646484	0.011	39282.23	0	0	0.011
1045	1046	1046	Category E	-0.34790039	0.16796875	-0.80395508	0.21557617	-0.28857422	0.33056641	0.56	0.011	3/6/2018	3	6	2018	6:26:03	23163	0	6	26	3	945	0.051025391	3.4998047	-0.039550781	0.16210938	-0.94628906	16.671143	0.33935547	0	0	0	0	0	0	0	0	0	0.9609375	0.0390625	0.45629883	-0.30810547	0.005615234	0.14233398	0.011	39282.23	0	0	0.011
1046	1047	1047	Category E	-0.37182617	0.20385742	-1.0319824	0.20336914	-0.28125	0.33911133	0.56	0.011	3/6/2018	3	6	2018	6:26:03	23163	0.1	6	26	3	958	0.051025391	3.4998047	-0.037597656	0.16186523	-0.94677734	10.089111	0.34716797	0	0	0	0	0	0	0	0	0	0.96142578	0.038574219	0.4609375	-0.33398438	0.041748047	-0.084960938	0.011	39282.23	0	0	0.011
1047	1048	1048	Category E	-0.17993164	0.15576172	-0.73193359	0.21606445	-0.27929688	0.33569336	0.56	0.011	3/6/2018	3	6	2018	6:26:03	23163	0.2	6	26	3	958	0.051025391	3.4998047	-0.041015625	0.1550293	-0.93676758	4.5490723	0.24731445	0	0	0	0	0	0	0	0	0	0.95019531	0.049804688	0.34399414	-0.13867188	0.000488281	0.20483398	0.011	39282.23	0	0	0.011
1048	1049	1049	Category E	-0.20385742	0.10791016	-0.94799805	0.2644043	-0.27075195	0.31396484	0.56	0.011	3/6/2018	3	6	2018	6:26:03	23163	0.3	6	26	3	970	0.051025391	3.4998047	-0.045898438	0.15942383	-0.94287109	0.99780273	0.16601563	0	0	0	0	0	0	0	0	0	0.95751953	0.042480469	0.21435547	-0.15771484	-0.051513672	-0.004882813	0.011	39282.23	0	0	0.011
1049	1050	1050	Category E	-0.26391602	0.19189453	-0.87597656	0.21313477	-0.26879883	0.35180664	0.56	0.011	3/6/2018	3	6	2018	6:26:03	23163	0.4	6	26	3	958	0.051025391	3.4998047	-0.049072266	0.1574707	-0.94116211	3.1977539	0.22680664	0	0	0	0	0	0	0	0	0	0.95556641	0.044433594	0.31420898	-0.21459961	0.034179688	0.065185547	0.011	39282.23	0	0	0.011
1050	1051	1051	Category E	-0.21582031	0.19189453	-0.88793945	0.2097168	-0.26806641	0.34790039	0.56	0.011	3/6/2018	3	6	2018	6:26:03	23163	0.5	6	26	3	945	0.051025391	3.4998047	-0.052246094	0.15942383	-0.93041992	8.8334961	0.171875	0	0	0	0	0	0	0	0	0	0.9453125	0.0546875	0.23828125	-0.16333008	0.032226563	0.042480469	0.011	39282.23	0	0	0.011
1051	1052	1052	Category E	-0.2277832	0.047851563	-0.85180664	0.21118164	-0.24609375	0.36035156	0.56	0.011	3/6/2018	3	6	2018	6:26:03	23163	0.6	6	26	3	921	0.051025391	3.4998047	-0.053710938	0.15844727	-0.93261719	12.251465	0.22143555	0	0	0	0	0	0	0	0	0	0.94750977	0.052490234	0.36547852	-0.17382813	-0.1105957	0.080810547	0.011	39282.23	0	0	0.011
1052	1053	1053	Category E	-0.20385742	0.083984375	-0.83984375	0.25732422	-0.2265625	0.34057617	0.56	0.011	3/6/2018	3	6	2018	6:26:03	23163	0.7	6	26	3	908	0.051025391	3.4998047	-0.057373047	0.15625	-0.92626953	11.44458	0.18481445	0	0	0	0	0	0	0	0	0	0.94116211	0.058837891	0.30517578	-0.14624023	-0.072265625	0.086425781	0.011	39282.23	0	0	0.011
1053	1054	1054	Category E	-0.23999023	0.2277832	-1.1398926	0.26318359	-0.20898438	0.35424805	0.56	0.011	3/6/2018	3	6	2018	6:26:03	23163	0.8	6	26	3	884	0.051025391	3.4998047	-0.056884766	0.15527344	-0.93774414	13.831787	0.28198242	0	0	0	0	0	0	0	0	0	0.95214844	0.047851563	0.45727539	-0.18286133	0.072265625	-0.2019043	0.011	39282.23	0	0	0.011
1054	1055	1055	Category E	-0.27587891	0.23999023	-1.1279297	0.25195313	-0.20776367	0.36376953	0.56	0.011	3/6/2018	3	6	2018	6:26:03	23163	0.9	6	26	3	884	0.051025391	3.4998047	-0.056152344	0.15454102	-0.93945313	18.094238	0.30151367	0	0	0	0	0	0	0	0	0	0.95385742	0.046142578	0.49291992	-0.21948242	0.085205078	-0.18823242	0.011	39282.23	0	0	0.011
1055	1056	1056	Category E	0.011962891	0.17993164	-0.57592773	0.27246094	-0.20654297	0.34423828	0.57	0.011	3/6/2018	3	6	2018	6:26:04	23164	0	6	26	4	921	0.051025391	3.4998047	-0.058837891	0.15332031	-0.9453125	19.857178	0.37719727	0	0	0	0	0	0	0	0	0	0.95947266	0.040527344	0.46679688	0.070800781	0.026367188	0.36938477	0.011	39282.23	0	0	0.011
1056	1057	1057	Category E	-0.11987305	0.10791016	-0.73193359	0.24902344	-0.20922852	0.36181641	0.57	0.011	3/6/2018	3	6	2018	6:26:04	23164	0.1	6	26	4	933	0.051025391	3.4998047	-0.061279297	0.15332031	-0.94189453	18.73584	0.22265625	0	0	0	0	0	0	0	0	0	0.95629883	0.043701172	0.31396484	-0.058349609	-0.045410156	0.20996094	0.011	39282.23	0	0	0.011
1057	1058	1058	Category E	-0.16796875	0.10791016	-1.0078125	0.1965332	-0.22460938	0.37158203	0.57	0.011	3/6/2018	3	6	2018	6:26:04	23164	0.2	6	26	4	970	0.051025391	3.4998047	-0.063476563	0.15307617	-0.9519043	17.27124	0.12670898	0	0	0	0	0	0	0	0	0	0.96630859	0.033691406	0.20532227	-0.10424805	-0.045166016	-0.055664063	0.011	39282.23	0	0	0.011
1058	1059	1059	Category E	-0.26391602	0.14379883	-1.1279297	0.19165039	-0.18041992	0.39331055	0.57	0.011	3/6/2018	3	6	2018	6:26:04	23164	0.3	6	26	4	958	0.051025391	3.4998047	-0.061035156	0.15161133	-0.93359375	16.760254	0.28076172	0	0	0	0	0	0	0	0	0	0.94799805	0.052001953	0.40478516	-0.20263672	-0.0078125	-0.1940918	0.011	39282.23	0	0	0.011
1059	1060	1060	Category E	0.095947266	0.071777344	-0.88793945	0.23339844	-0.17456055	0.38208008	0.57	0.011	3/6/2018	3	6	2018	6:26:04	23164	0.4	6	26	4	921	0.051025391	3.4998047	-0.073242188	0.15209961	-0.93701172	12.67041	0.19384766	0	0	0	0	0	0	0	0	0	0.95214844	0.047851563	0.29907227	0.16918945	-0.080322266	0.049072266	0.011	39282.23	0	0	0.011
1060	1061	1061	Category E	0.023925781	0.10791016	-0.91186523	0.28735352	-0.19921875	0.34790039	0.57	0.011	3/6/2018	3	6	2018	6:26:04	23164	0.5	6	26	4	921	0.051025391	3.4998047	-0.070068359	0.15527344	-0.94873047	6.8330078	0.11157227	0	0	0	0	0	0	0	0	0	0.96386719	0.036132813	0.1784668	0.093994141	-0.047363281	0.036865234	0.011	39282.23	0	0	0.011
1061	1062	1062	Category E	-0.20385742	0.21582031	-0.95996094	0.2109375	-0.24609375	0.35229492	0.57	0.011	3/6/2018	3	6	2018	6:26:04	23164	0.6	6	26	4	884	0.051025391	3.4998047	-0.066162109	0.14868164	-0.93115234	2.9025879	0.15551758	0	0	0	0	0	0	0	0	0	0.9453125	0.0546875	0.23291016	-0.13745117	0.066894531	-0.028564453	0.011	39282.23	0	0	0.011
1062	1063	1063	Category E	-0.011962891	0.16796875	-0.79199219	0.10375977	-0.25366211	0.37573242	0.57	0.011	3/6/2018	3	6	2018	6:26:04	23164	0.7	6	26	4	884	0.051025391	3.4289062	-0.073974609	0.15454102	-0.93579102	0.83081055	0.15722656	0	0	0	0	0	0	0	0	0	0.95141602	0.048583984	0.21923828	0.062011719	0.013183594	0.14379883	0.011	39282.23	0	0	0.011
1063	1064	1064	Category E	0.071777344	0.10791016	-0.85180664	0.066162109	-0.25634766	0.38061523	0.57	0.011	3/6/2018	3	6	2018	6:26:04	23164	0.8	6	26	4	884	0.051025391	3.4289062	-0.070556641	0.15234375	-0.9453125	6.7387695	0.17602539	0	0	0	0	0	0	0	0	0	0.95996094	0.040039063	0.28027344	0.14233398	-0.044433594	0.093505859	0.011	39282.23	0	0	0.011
1064	1065	1065	Category E	0.16796875	0.095947266	-1.223877	0.018310547	-0.25219727	0.39086914	0.57	0.011	3/6/2018	3	6	2018	6:26:04	23164	0.9	6	26	4	859	0.051025391	3.4289062	-0.065429688	0.15405273	-0.92480469	13.460693	0.38378906	0	0	0	0	0	0	0	0	0	0.93994141	0.060058594	0.59082031	0.23339844	-0.058105469	-0.29882813	0.011	39282.23	0	0	0.011
1065	1066	1066	Category E	0.16796875	0.16796875	-0.87597656	0.028076172	-0.24658203	0.37988281	0.58	0.011	3/6/2018	3	6	2018	6:26:05	23165	0	6	26	5	896	0.051025391	3.4289062	-0.074462891	0.15161133	-0.91992188	20.028809	0.24707031	0	0	0	0	0	0	0	0	0	0.93530273	0.064697266	0.30273438	0.24243164	0.016113281	0.043945313	0.011	39282.23	0	0	0.011
1066	1067	1067	Category E	0.13183594	0.14379883	-0.74389648	0.015625	-0.25219727	0.38574219	0.58	0.011	3/6/2018	3	6	2018	6:26:05	23165	0.1	6	26	5	933	0.051025391	3.4289062	-0.068847656	0.15356445	-0.92578125	25.192139	0.27099609	0	0	0	0	0	0	0	0	0	0.94116211	0.058837891	0.39282227	0.20068359	-0.009765625	0.18188477	0.011	39282.23	0	0	0.011
1067	1068	1068	Category E	-0.047851563	0.095947266	-0.88793945	-0.030517578	-0.25317383	0.38647461	0.58	0.011	3/6/2018	3	6	2018	6:26:05	23165	0.2	6	26	5	958	0.051025391	3.4289062	-0.063964844	0.15209961	-0.91381836	28.369141	0.063964844	0	0	0	0	0	0	0	0	0	0.9284668	0.071533203	0.098388672	0.016113281	-0.056152344	0.025878906	0.011	39282.23	0	0	0.011
1068	1069	1069	Category E	0.14379883	0.095947266	-0.70776367	-0.053222656	-0.26757813	0.37768555	0.58	0.011	3/6/2018	3	6	2018	6:26:05	23165	0.3	6	26	5	970	0.051025391	3.4289062	-0.076660156	0.15405273	-0.91577148	30.412354	0.30859375	0	0	0	0	0	0	0	0	0	0.93188477	0.068115234	0.48681641	0.22045898	-0.058105469	0.20800781	0.011	39282.23	0	0	0.011
1069	1070	1070	Category E	0.14379883	0.095947266	-1.0678711	-0.028320313	-0.2734375	0.37719727	0.58	0.011	3/6/2018	3	6	2018	6:26:05	23165	0.4	6	26	5	957	0.051025391	3.4289062	-0.074951172	0.15234375	-0.91674805	27.523438	0.27172852	0	0	0	0	0	0	0	0	0	0.93237305	0.067626953	0.42626953	0.21875	-0.056396484	-0.15087891	0.011	39282.23	0	0	0.011
1070	1071	1071	Category E	0.17993164	0.047851563	-1.079834	-0.013427734	-0.23779297	0.39624023	0.58	0.011	3/6/2018	3	6	2018	6:26:05	23165	0.5	6	26	5	933	0.051025391	3.4289062	-0.070068359	0.15478516	-0.91210938	22.729492	0.31933594	0	0	0	0	0	0	0	0	0	0.92797852	0.072021484	0.5246582	0.25	-0.10693359	-0.16748047	0.011	39282.23	0	0	0.011
1071	1072	1072	Category E	0.16796875	0.10791016	-0.80395508	0.04296875	-0.23681641	0.40161133	0.58	0.011	3/6/2018	3	6	2018	6:26:05	23165	0.6	6	26	5	945	0.051025391	3.4289062	-0.078369141	0.15258789	-0.9140625	17.69043	0.27368164	0	0	0	0	0	0	0	0	0	0.92993164	0.070068359	0.40136719	0.24633789	-0.044677734	0.11010742	0.011	39282.23	0	0	0.011
1072	1073	1073	Category E	0.059814453	-0.095947266	-0.80395508	0.095214844	-0.25170898	0.38061523	0.58	0.011	3/6/2018	3	6	2018	6:26:05	23165	0.7	6	26	5	933	0.051025391	3.4289062	-0.076660156	0.15380859	-0.90820313	9.9824219	0.30322266	0	0	0	0	0	0	0	0	0	0.92456055	0.075439453	0.49072266	0.13647461	-0.24975586	0.10424805	0.011	39282.23	0	0	0.011
1073	1074	1074	Category E	-0.047851563	0.10791016	-0.82788086	0.12744141	-0.2355957	0.38647461	0.58	0.011	3/6/2018	3	6	2018	6:26:05	23165	0.8	6	26	5	945	0.051025391	3.4289062	-0.072998047	0.15258789	-0.90429688	2.473877	0.092041016	0	0	0	0	0	0	0	0	0	0.91992188	0.080078125	0.14648438	0.025146484	-0.044677734	0.076416016	0.011	39282.23	0	0	0.011
1074	1075	1075	Category E	-0.023925781	0.20385742	-0.74389648	0.17919922	-0.21875	0.38012695	0.58	0.011	3/6/2018	3	6	2018	6:26:05	23165	0.9	6	26	5	982	0.051025391	3.4289062	-0.071044922	0.15527344	-0.90673828	6.4001465	0.17626953	0	0	0	0	0	0	0	0	0	0.92260742	0.077392578	0.25854492	0.047119141	0.048339844	0.1628418	0.011	39282.23	0	0	0.011
1075	1076	1076	Category E	-0.059814453	0.047851563	-1.079834	0.20263672	-0.2019043	0.37597656	0.59	0.011	3/6/2018	3	6	2018	6:26:06	23166	0	6	26	6	982	0.051025391	3.4289062	-0.069335938	0.15551758	-0.91259766	17.456787	0.19897461	0	0	0	0	0	0	0	0	0	0.9284668	0.071533203	0.28442383	0.009521484	-0.10766602	-0.16699219	0.011	39282.23	0	0	0.011
1076	1077	1077	Category E	-0.23999023	0.34790039	-1.1518555	0.28710938	-0.18701172	0.34936523	0.59	0.011	3/6/2018	3	6	2018	6:26:06	23166	0.1	6	26	6	995	0.051025391	3.4289062	-0.069091797	0.1550293	-0.91113281	27.506348	0.35253906	0	0	0	0	0	0	0	0	0	0.92675781	0.073242188	0.60424805	-0.1706543	0.19262695	-0.24047852	0.011	39282.23	0	0	0.011
1077	1078	1078	Category E	-0.095947266	0.2277832	-1.0439453	0.33007813	-0.14697266	0.33862305	0.59	0.011	3/6/2018	3	6	2018	6:26:06	23166	0.2	6	26	6	982	0.051025391	3.4289062	-0.063964844	0.15478516	-0.90942383	36.250488	0.15625	0	0	0	0	0	0	0	0	0	0.92456055	0.075439453	0.23925781	-0.031738281	0.072753906	-0.13427734	0.011	39282.23	0	0	0.011
1078	1079	1079	Category E	-0.14379883	0.16796875	-0.91186523	0.30517578	-0.12011719	0.35546875	0.59	0.011	3/6/2018	3	6	2018	6:26:06	23166	0.3	6	26	6	958	0.051025391	3.4289062	-0.058349609	0.15576172	-0.91113281	42.250977	0.086181641	0	0	0	0	0	0	0	0	0	0.92602539	0.073974609	0.097900391	-0.085205078	0.011962891	-0.000488281	0.011	39282.23	0	0	0.011
1079	1080	1080	Category E	-0.14379883	0.15576172	-0.86376953	0.26464844	-0.10913086	0.38500977	0.59	0.011	3/6/2018	3	6	2018	6:26:06	23166	0.4	6	26	6	933	0.051025391	3.4289062	-0.052001953	0.15625	-0.90820313	46.593994	0.10180664	0	0	0	0	0	0	0	0	0	0.9230957	0.076904297	0.13671875	-0.091552734	-0.000488281	0.044433594	0.011	39282.23	0	0	0.011
1080	1081	1081	Category E	0.047851563	0.17993164	-0.83984375	0.21704102	-0.13818359	0.39648438	0.59	0.011	3/6/2018	3	6	2018	6:26:06	23166	0.5	6	26	6	908	0.051025391	3.4289062	-0.050292969	0.15600586	-0.90795898	49.517822	0.12182617	0	0	0	0	0	0	0	0	0	0.92260742	0.077392578	0.19018555	0.098144531	0.023681641	0.068115234	0.011	39282.23	0	0	0.011
1081	1082	1082	Category E	-0.071777344	0.21582031	-1.0319824	0.22143555	-0.12866211	0.39672852	0.59	0.011	3/6/2018	3	6	2018	6:26:06	23166	0.6	6	26	6	896	0.051025391	3.4289062	-0.047851563	0.1550293	-0.90673828	47.406982	0.14086914	0	0	0	0	0	0	0	0	0	0.92114258	0.078857422	0.20947266	-0.023681641	0.060546875	-0.125	0.011	39282.23	0	0	0.011
1082	1083	1083	Category E	-0.035888672	0.16796875	-0.81591797	0.2109375	-0.14892578	0.39819336	0.59	0.011	3/6/2018	3	6	2018	6:26:06	23166	0.7	6	26	6	896	0.051025391	3.4289062	-0.042724609	0.15454102	-0.90551758	43.452637	0.091064453	0	0	0	0	0	0	0	0	0	0.91967773	0.080322266	0.10986328	0.006835938	0.013183594	0.089599609	0.011	39282.23	0	0	0.011
1083	1084	1084	Category E	-0.14379883	0.19189453	-0.91186523	0.20532227	-0.15795898	0.40258789	0.59	0.011	3/6/2018	3	6	2018	6:26:06	23166	0.8	6	26	6	921	0.051025391	3.4289062	-0.037597656	0.15405273	-0.90649414	39.817383	0.11254883	0	0	0	0	0	0	0	0	0	0.92041016	0.079589844	0.14892578	-0.10595703	0.037597656	-0.005126953	0.011	39282.23	0	0	0.011
1084	1085	1085	Category E	0.14379883	0.19189453	-0.68383789	0.18359375	-0.14233398	0.41357422	0.59	0.011	3/6/2018	3	6	2018	6:26:06	23166	0.9	6	26	6	945	0.051025391	3.4289062	-0.033935547	0.15283203	-0.90576172	33.236328	0.28710938	0	0	0	0	0	0	0	0	0	0.91918945	0.080810547	0.4387207	0.17773438	0.038818359	0.22192383	0.011	39282.23	0	0	0.011
1085	1086	1086	Category E	0	0.083984375	-0.89990234	0.18676758	-0.13989258	0.41381836	0	0.011	3/6/2018	3	6	2018	6:26:07	23167	0	6	26	7	945	0.051025391	3.4289062	-0.032226563	0.15087891	-0.90625	25.978271	0.074707031	0	0	0	0	0	0	0	0	0	0.91918945	0.080810547	0.10571289	0.032226563	-0.066894531	0.006347656	0.011	39282.23	0	0	0.011
1086	1087	1087	Category E	-0.011962891	0.13183594	-0.92382813	0.19750977	-0.18017578	0.39746094	0	0.011	3/6/2018	3	6	2018	6:26:07	23167	0.1	6	26	7	933	0.051025391	3.4289062	-0.029296875	0.15087891	-0.90722656	18.114258	0.030761719	0	0	0	0	0	0	0	0	0	0.92016602	0.079833984	0.053222656	0.017333984	-0.019042969	-0.016357422	0.011	39282.23	0	0	0.011
1087	1088	1088	Category E	-0.071777344	0.26391602	-0.98388672	0.24194336	-0.14331055	0.39086914	0	0.011	3/6/2018	3	6	2018	6:26:07	23167	0.2	6	26	7	920	0.051025391	3.4289062	-0.026123047	0.15063477	-0.90551758	10.112549	0.14477539	0	0	0	0	0	0	0	0	0	0.91821289	0.081787109	0.23681641	-0.045410156	0.11303711	-0.078125	0.011	39282.23	0	0	0.011
1088	1089	1089	Category E	-0.17993164	0.095947266	-0.93579102	0.24707031	-0.16308594	0.3737793	0	0.011	3/6/2018	3	6	2018	6:26:07	23167	0.3	6	26	7	908	0.051025391	3.4289062	-0.025878906	0.15209961	-0.90966797	3.550293	0.16601563	0	0	0	0	0	0	0	0	0	0.92260742	0.077392578	0.23632813	-0.15380859	-0.056152344	-0.025878906	0.011	39282.23	0	0	0.011
1089	1090	1090	Category E	0.047851563	0.13183594	-0.7199707	0.24658203	-0.1706543	0.38037109	0	0.011	3/6/2018	3	6	2018	6:26:07	23167	0.4	6	26	7	920	0.051025391	3.4289062	-0.023193359	0.15307617	-0.91015625	2.3327637	0.2043457	0	0	0	0	0	0	0	0	0	0.92333984	0.076660156	0.28271484	0.071044922	-0.021240234	0.19018555	0.011	39282.23	0	0	0.011
1090	1091	1091	Category E	-0.10791016	0.14379883	-1.0319824	0.25146484	-0.16625977	0.37353516	0	0.011	3/6/2018	3	6	2018	6:26:07	23167	0.5	6	26	7	933	0.051025391	3.4289062	-0.023193359	0.15283203	-0.91113281	6.029541	0.14746094	0	0	0	0	0	0	0	0	0	0.92431641	0.075683594	0.21411133	-0.084472656	-0.009033203	-0.12060547	0.011	39282.23	0	0	0.011
1091	1092	1092	Category E	-0.035888672	0.17993164	-0.94799805	0.27026367	-0.17504883	0.36376953	0	0.011	3/6/2018	3	6	2018	6:26:07	23167	0.6	6	26	7	921	0.051025391	3.4289062	-0.020751953	0.15234375	-0.90820313	7.5588379	0.050537109	0	0	0	0	0	0	0	0	0	0.92114258	0.078857422	0.08203125	-0.014892578	0.02734375	-0.039550781	0.011	39282.23	0	0	0.011
1092	1093	1093	Category E	-0.15576172	0.13183594	-1.0078125	0.25854492	-0.18701172	0.36035156	0	0.011	3/6/2018	3	6	2018	6:26:07	23167	0.7	6	26	7	908	0.051025391	3.4289062	-0.019287109	0.15380859	-0.91113281	9.2792969	0.16821289	0	0	0	0	0	0	0	0	0	0.92431641	0.075683594	0.25488281	-0.13623047	-0.021972656	-0.096435547	0.011	39282.23	0	0	0.011
1093	1094	1094	Category E	0.071777344	0.2277832	-0.76782227	0.23144531	-0.18115234	0.37280273	0	0.011	3/6/2018	3	6	2018	6:26:07	23167	0.8	6	26	7	908	0.051025391	3.4289062	-0.017089844	0.15478516	-0.91186523	11.114014	0.18432617	0	0	0	0	0	0	0	0	0	0.92504883	0.074951172	0.30615234	0.088867188	0.072753906	0.14404297	0.011	39282.23	0	0	0.011
1094	1095	1095	Category E	-0.059814453	0.059814453	-0.87597656	0.18994141	-0.17089844	0.40234375	0	0.011	3/6/2018	3	6	2018	6:26:07	23167	0.9	6	26	7	908	0.051025391	3.4289062	-0.017822266	0.15307617	-0.90942383	10.233887	0.10766602	0	0	0	0	0	0	0	0	0	0.92260742	0.077392578	0.16894531	-0.041748047	-0.093261719	0.033447266	0.011	39282.23	0	0	0.011
1095	1096	1096	Category E	-0.011962891	0.16796875	-1.2119141	0.20581055	-0.17822266	0.39135742	0.01	0.011	3/6/2018	3	6	2018	6:26:08	23168	0	6	26	8	921	0.051025391	3.4289062	-0.014648438	0.15185547	-0.90600586	9.2539063	0.30615234	0	0	0	0	0	0	0	0	0	0.91870117	0.081298828	0.32470703	0.002685547	0.015869141	-0.30566406	0.011	39282.23	0	0	0.011
1096	1097	1097	Category E	-0.011962891	0.15576172	-0.91186523	0.21069336	-0.14916992	0.40429688	0.01	0.011	3/6/2018	3	6	2018	6:26:08	23168	0.1	6	26	8	933	0.051025391	3.4289062	-0.016113281	0.15063477	-0.90869141	8.3647461	0.007080078	0	0	0	0	0	0	0	0	0	0.92138672	0.078613281	0.012207031	0.004150391	0.005126953	-0.002929688	0.011	39282.23	0	0	0.011
1097	1098	1098	Category E	0.071777344	0.047851563	-0.45581055	0.18310547	-0.17504883	0.39306641	0.01	0.011	3/6/2018	3	6	2018	6:26:08	23168	0.2	6	26	8	921	0.051025391	3.4289062	-0.014892578	0.15332031	-0.91381836	8.4257813	0.47802734	0	0	0	0	0	0	0	0	0	0.92675781	0.073242188	0.65039063	0.086669922	-0.10546875	0.45800781	0.011	39282.23	0	0	0.011
1098	1099	1099	Category E	-0.17993164	0.19189453	-1.1279297	0.18310547	-0.17919922	0.39990234	0.01	0.011	3/6/2018	3	6	2018	6:26:08	23168	0.3	6	26	8	896	0.051025391	3.4289062	-0.012451172	0.15307617	-0.91259766	7.3444824	0.27514648	0	0	0	0	0	0	0	0	0	0.92553711	0.074462891	0.42114258	-0.16723633	0.038574219	-0.21508789	0.011	39282.23	0	0	0.011
1099	1100	1100	Category E	-0.059814453	0.16796875	-1.1757813	0.18945313	-0.19555664	0.3918457	0.01	0.011	3/6/2018	3	6	2018	6:26:08	23168	0.4	6	26	8	921	0.051025391	3.4289062	-0.013427734	0.15356445	-0.91015625	4.4907227	0.26977539	0	0	0	0	0	0	0	0	0	0.9230957	0.076904297	0.32592773	-0.046142578	0.014160156	-0.26538086	0.011	39282.23	0	0	0.011
1100	1101	1101	Category E	-0.083984375	0.19189453	-0.7199707	0.22216797	-0.17333984	0.39306641	0.01	0.011	3/6/2018	3	6	2018	6:26:08	23168	0.5	6	26	8	958	0.051513672	3.4788574	-0.013671875	0.15527344	-0.90820313	3.9941406	0.2043457	0	0	0	0	0	0	0	0	0	0.92163086	0.078369141	0.29492188	-0.070068359	0.036376953	0.18823242	0.011	39282.23	0	0	0.011
1101	1102	1102	Category E	-0.15576172	0.34790039	-1.1638184	0.18701172	-0.15820313	0.40356445	0.01	0.011	3/6/2018	3	6	2018	6:26:08	23168	0.6	6	26	8	958	0.051513672	3.4788574	-0.015380859	0.15600586	-0.91308594	4.2634277	0.34545898	0	0	0	0	0	0	0	0	0	0.92626953	0.073730469	0.58276367	-0.14013672	0.19165039	-0.25048828	0.011	39282.23	0	0	0.011
1102	1103	1103	Category E	-0.071777344	0.26391602	-0.94799805	0.18823242	-0.17871094	0.40112305	0.01	0.011	3/6/2018	3	6	2018	6:26:08	23168	0.7	6	26	8	958	0.051513672	3.4788574	-0.01171875	0.1550293	-0.91235352	4.8144531	0.12915039	0	0	0	0	0	0	0	0	0	0.92553711	0.074462891	0.20410156	-0.059814453	0.10864258	-0.035400391	0.011	39282.23	0	0	0.011
1103	1104	1104	Category E	-0.035888672	0.17993164	-0.79199219	0.19580078	-0.18603516	0.38720703	0.01	0.011	3/6/2018	3	6	2018	6:26:08	23168	0.8	6	26	8	933	0.051513672	3.4788574	-0.012695313	0.15551758	-0.91259766	5.2160645	0.12524414	0	0	0	0	0	0	0	0	0	0.92602539	0.073974609	0.16821289	-0.022949219	0.024169922	0.12060547	0.011	39282.23	0	0	0.011
1104	1105	1105	Category E	0.023925781	0.15576172	-0.7199707	0.15551758	-0.20581055	0.39990234	0.01	0.011	3/6/2018	3	6	2018	6:26:08	23168	0.9	6	26	8	896	0.051513672	3.4788574	-0.013671875	0.15698242	-0.91137695	7.0378418	0.19506836	0	0	0	0	0	0	0	0	0	0.92480469	0.075195313	0.23046875	0.037597656	-0.001220703	0.19140625	0.011	39282.23	0	0	0.011
1105	1106	1106	Category E	0	0.11987305	-0.99584961	0.12963867	-0.21289063	0.39306641	0.02	0.011	3/6/2018	3	6	2018	6:26:09	23169	0	6	26	9	884	0.051513672	3.4788574	-0.016113281	0.1574707	-0.90429688	10.766602	0.10009766	0	0	0	0	0	0	0	0	0	0.91796875	0.08203125	0.14526367	0.016113281	-0.037597656	-0.091308594	0.011	39282.23	0	0	0.011
1106	1107	1107	Category E	0.023925781	0.17993164	-0.94799805	0.12402344	-0.23486328	0.39160156	0.02	0.011	3/6/2018	3	6	2018	6:26:09	23169	0.1	6	26	9	871	0.051513672	3.4788574	-0.018066406	0.15673828	-0.90820313	13.353027	0.062011719	0	0	0	0	0	0	0	0	0	0.921875	0.078125	0.10449219	0.041992188	0.022949219	-0.039550781	0.011	39282.23	0	0	0.011
1107	1108	1108	Category E	0.047851563	0.071777344	-0.86376953	0.1328125	-0.2578125	0.37841797	0.02	0.011	3/6/2018	3	6	2018	6:26:09	23169	0.2	6	26	9	871	0.051513672	3.4788574	-0.017822266	0.15820313	-0.91186523	14.845703	0.11889648	0	0	0	0	0	0	0	0	0	0.92553711	0.074462891	0.20043945	0.065673828	-0.086425781	0.048095703	0.011	39282.23	0	0	0.011
1108	1109	1109	Category E	0.047851563	0.16796875	-0.671875	0.12402344	-0.23486328	0.38867188	0.02	0.011	3/6/2018	3	6	2018	6:26:09	23169	0.3	6	26	9	884	0.051513672	3.4788574	-0.018798828	0.15673828	-0.91381836	17.927246	0.2512207	0	0	0	0	0	0	0	0	0	0.92749023	0.072509766	0.32006836	0.066650391	0.010986328	0.24194336	0.011	39282.23	0	0	0.011
1109	1110	1110	Category E	-0.023925781	0.19189453	-1.2719727	0.061767578	-0.21972656	0.40844727	0.02	0.011	3/6/2018	3	6	2018	6:26:09	23169	0.4	6	26	9	884	0.051513672	3.4788574	-0.021484375	0.15795898	-0.91601563	23.031982	0.35717773	0	0	0	0	0	0	0	0	0	0.92993164	0.070068359	0.39160156	-0.002197266	0.033691406	-0.35571289	0.011	39282.23	0	0	0.011
1110	1111	1111	Category E	0.035888672	0.083984375	-0.98388672	0.11694336	-0.21923828	0.39868164	0.02	0.011	3/6/2018	3	6	2018	6:26:09	23169	0.5	6	26	9	921	0.051513672	3.4788574	-0.023193359	0.15869141	-0.91210938	26.356934	0.11938477	0	0	0	0	0	0	0	0	0	0.92602539	0.073974609	0.20581055	0.059082031	-0.074707031	-0.071533203	0.011	39282.23	0	0	0.011
1111	1112	1112	Category E	-0.071777344	0.13183594	-0.79199219	0.11303711	-0.22998047	0.3984375	0.02	0.011	3/6/2018	3	6	2018	6:26:09	23169	0.6	6	26	9	896	0.051513672	3.4788574	-0.0234375	0.16088867	-0.90991211	26.834229	0.13061523	0	0	0	0	0	0	0	0	0	0.92431641	0.075683594	0.1953125	-0.048095703	-0.029052734	0.11791992	0.011	39282.23	0	0	0.011
1112	1113	1113	Category E	0.10791016	0.10791016	-1.0078125	0.083984375	-0.25366211	0.39135742	0.02	0.011	3/6/2018	3	6	2018	6:26:09	23169	0.7	6	26	9	896	0.051513672	3.4788574	-0.022460938	0.16040039	-0.91113281	26.821533	0.17041016	0	0	0	0	0	0	0	0	0	0.92529297	0.074707031	0.27954102	0.13037109	-0.052490234	-0.096435547	0.011	39282.23	0	0	0.011
1113	1114	1114	Category E	0.14379883	0.21582031	-0.89990234	0.0859375	-0.24755859	0.38964844	0.02	0.011	3/6/2018	3	6	2018	6:26:09	23169	0.8	6	26	9	921	0.051513672	3.4788574	-0.019775391	0.16308594	-0.91186523	27.116455	0.17211914	0	0	0	0	0	0	0	0	0	0.92651367	0.073486328	0.22827148	0.16357422	0.052490234	0.011962891	0.011	39282.23	0	0	0.011
1114	1115	1115	Category E	0.21582031	0.11987305	-0.83984375	0.077636719	-0.26269531	0.3840332	0.02	0.011	3/6/2018	3	6	2018	6:26:09	23169	0.9	6	26	9	921	0.051513672	3.4788574	-0.015380859	0.16381836	-0.91259766	23.952881	0.24633789	0	0	0	0	0	0	0	0	0	0.92724609	0.072753906	0.34814453	0.23120117	-0.043945313	0.072753906	0.011	39282.23	0	0	0.011
1115	1116	1116	Category E	-0.059814453	0.11987305	-1.0559082	0.052734375	-0.2487793	0.39282227	0.03	0.011	3/6/2018	3	6	2018	6:26:10	23170	0	6	26	10	933	0.051513672	3.4788574	-0.01953125	0.16259766	-0.91381836	16.572021	0.15356445	0	0	0	0	0	0	0	0	0	0.92822266	0.071777344	0.22509766	-0.040039063	-0.042724609	-0.1418457	0.011	39282.23	0	0	0.011
1116	1117	1117	Category E	0.29980469	0.20385742	-0.73193359	-0.024414063	-0.22924805	0.39819336	0.03	0.011	3/6/2018	3	6	2018	6:26:10	23170	0.1	6	26	10	921	0.051513672	3.4788574	-0.01953125	0.16674805	-0.90917969	10.291748	0.3671875	0	0	0	0	0	0	0	0	0	0.92456055	0.075439453	0.53369141	0.31933594	0.036865234	0.17724609	0.011	39282.23	0	0	0.011
1117	1118	1118	Category E	0.20385742	0.20385742	-1.0078125	0.036865234	-0.25024414	0.37915039	0.03	0.011	3/6/2018	3	6	2018	6:26:10	23170	0.2	6	26	10	921	0.051513672	3.4788574	-0.021484375	0.16601563	-0.91113281	6.5895996	0.24804688	0	0	0	0	0	0	0	0	0	0.92651367	0.073486328	0.359375	0.2253418	0.037597656	-0.096435547	0.011	39282.23	0	0	0.011
1118	1119	1119	Category E	0.14379883	0.21582031	-0.85180664	0.072021484	-0.23583984	0.39746094	0.03	0.011	3/6/2018	3	6	2018	6:26:10	23170	0.3	6	26	10	896	0.051513672	3.4788574	-0.019775391	0.16796875	-0.91015625	4.1452637	0.17993164	0	0	0	0	0	0	0	0	0	0.92578125	0.07421875	0.26977539	0.16357422	0.047607422	0.058349609	0.011	39282.23	0	0	0.011
1119	1120	1120	Category E	-0.011962891	0.15576172	-0.85180664	0.12060547	-0.21704102	0.39770508	0.03	0.011	3/6/2018	3	6	2018	6:26:10	23170	0.4	6	26	10	884	0.051513672	3.4788574	-0.021972656	0.16918945	-0.90991211	1.809082	0.060546875	0	0	0	0	0	0	0	0	0	0.92578125	0.07421875	0.081787109	0.010009766	-0.013427734	0.058105469	0.011	39282.23	0	0	0.011
1120	1121	1121	Category E	0.011962891	0.16796875	-0.81591797	0.098632813	-0.23291016	0.39794922	0.03	0.011	3/6/2018	3	6	2018	6:26:10	23170	0.5	6	26	10	921	0.051513672	3.4788574	-0.020263672	0.16748047	-0.9074707	5.7165527	0.097167969	0	0	0	0	0	0	0	0	0	0.9230957	0.076904297	0.12426758	0.032226563	0.000244141	0.091552734	0.011	39282.23	0	0	0.011
1121	1122	1122	Category E	0.14379883	0.19189453	-0.75585938	0.12329102	-0.24194336	0.38745117	0.03	0.011	3/6/2018	3	6	2018	6:26:10	23170	0.6	6	26	10	921	0.051513672	3.4788574	-0.024414063	0.16943359	-0.91162109	5.4006348	0.23046875	0	0	0	0	0	0	0	0	0	0.92749023	0.072509766	0.34643555	0.16821289	0.022216797	0.15576172	0.011	39282.23	0	0	0.011
1122	1123	1123	Category E	0.023925781	0.071777344	-0.92382813	0.12670898	-0.21166992	0.41015625	0.03	0.011	3/6/2018	3	6	2018	6:26:10	23170	0.7	6	26	10	933	0.051513672	3.4788574	-0.021972656	0.16992188	-0.90917969	4.4255371	0.109375	0	0	0	0	0	0	0	0	0	0.92504883	0.074951172	0.15869141	0.045898438	-0.098144531	-0.014404297	0.011	39282.23	0	0	0.011
1123	1124	1124	Category E	0.071777344	0.16796875	-0.83984375	0.14331055	-0.24243164	0.37890625	0.03	0.011	3/6/2018	3	6	2018	6:26:10	23170	0.8	6	26	10	945	0.051513672	3.4788574	-0.022705078	0.17016602	-0.90942383	4.4084473	0.11767578	0	0	0	0	0	0	0	0	0	0.92553711	0.074462891	0.16674805	0.094482422	-0.002197266	0.069580078	0.011	39282.23	0	0	0.011
1124	1125	1125	Category E	-0.11987305	0.083984375	-0.88793945	0.14794922	-0.26855469	0.37646484	0.03	0.011	3/6/2018	3	6	2018	6:26:10	23170	0.9	6	26	10	896	0.051513672	3.4788574	-0.020751953	0.17041016	-0.90551758	4.078125	0.13232422	0	0	0	0	0	0	0	0	0	0.92163086	0.078369141	0.20288086	-0.098876953	-0.086425781	0.017578125	0.011	39282.23	0	0	0.011
1125	1126	1126	Category E	-0.13183594	0.16796875	-0.88793945	0.1394043	-0.26000977	0.36767578	0.04	0.011	3/6/2018	3	6	2018	6:26:11	23171	0	6	26	11	884	0.051513672	3.4788574	-0.023193359	0.171875	-0.90649414	0.62646484	0.11010742	0	0	0	0	0	0	0	0	0	0.92285156	0.077148438	0.13110352	-0.10839844	-0.00390625	0.018554688	0.011	39282.23	0	0	0.011
1126	1127	1127	Category E	-0.10791016	0.17993164	-0.88793945	0.12084961	-0.25854492	0.37231445	0.04	0.011	3/6/2018	3	6	2018	6:26:11	23171	0.1	6	26	11	859	0.051513672	3.4788574	-0.019775391	0.18017578	-0.91381836	3.7055664	0.091552734	0	0	0	0	0	0	0	0	0	0.93164063	0.068359375	0.11425781	-0.087890625	-0.000244141	0.025878906	0.011	39282.23	0	0	0.011
1127	1128	1128	Category E	-0.15576172	0.27587891	-1.0678711	0.16845703	-0.27832031	0.35888672	0.04	0.011	3/6/2018	3	6	2018	6:26:11	23171	0.2	6	26	11	847	0.051513672	3.4788574	-0.026611328	0.19458008	-0.92163086	5.1499023	0.2109375	0	0	0	0	0	0	0	0	0	0.94238281	0.057617188	0.35620117	-0.12890625	0.081054688	-0.14599609	0.011	39282.23	0	0	0.011
1128	1129	1129	Category E	0.011962891	0.17993164	-0.99584961	0.22021484	-0.24291992	0.35449219	0.04	0.011	3/6/2018	3	6	2018	6:26:11	23171	0.3	6	26	11	859	0.051513672	3.4788574	-0.024169922	0.1940918	-0.90844727	4.9719238	0.095458984	0	0	0	0	0	0	0	0	0	0.92944336	0.070556641	0.13769531	0.036132813	-0.014160156	-0.087158203	0.011	39282.23	0	0	0.011
1129	1130	1130	Category E	-0.27587891	0.16796875	-0.94799805	0.20703125	-0.25219727	0.35498047	0.04	0.011	3/6/2018	3	6	2018	6:26:11	23171	0.4	6	26	11	859	0.051513672	3.4788574	-0.029785156	0.19604492	-0.90942383	6.4326172	0.25048828	0	0	0	0	0	0	0	0	0	0.93066406	0.069335938	0.3125	-0.24584961	-0.028076172	-0.038330078	0.011	39282.23	0	0	0.011
1130	1131	1131	Category E	-0.023925781	0.15576172	-0.64794922	0.16674805	-0.27539063	0.35180664	0.04	0.011	3/6/2018	3	6	2018	6:26:11	23171	0.5	6	26	11	871	0.051513672	3.4788574	-0.027587891	0.21118164	-0.93115234	7.5644531	0.28857422	0	0	0	0	0	0	0	0	0	0.95507813	0.044921875	0.34228516	0.003662109	-0.055419922	0.28320313	0.011	39282.23	0	0	0.011
1131	1132	1132	Category E	-0.10791016	0.16796875	-1.0917969	0.13549805	-0.27807617	0.36376953	0.04	0.011	3/6/2018	3	6	2018	6:26:11	23171	0.6	6	26	11	884	0.051513672	3.4788574	-0.020751953	0.20532227	-0.93432617	8.0854492	0.18334961	0	0	0	0	0	0	0	0	0	0.95703125	0.04296875	0.28149414	-0.086914063	-0.037353516	-0.15722656	0.011	39282.23	0	0	0.011
1132	1133	1133	Category E	-0.023925781	0.15576172	-0.89990234	0.12548828	-0.26098633	0.38330078	0.04	0.011	3/6/2018	3	6	2018	6:26:11	23171	0.7	6	26	11	896	0.051513672	3.4788574	-0.023681641	0.20458984	-0.92724609	9.7302246	0.055908203	0	0	0	0	0	0	0	0	0	0.94970703	0.050292969	0.076171875	0	-0.048828125	0.02734375	0.011	39282.23	0	0	0.011
1133	1134	1134	Category E	-0.2878418	0.095947266	-0.94799805	0.13208008	-0.28759766	0.35473633	0.04	0.011	3/6/2018	3	6	2018	6:26:11	23171	0.8	6	26	11	921	0.051513672	3.4788574	-0.020507813	0.20654297	-0.93603516	8.9750977	0.28930664	0	0	0	0	0	0	0	0	0	0.95874023	0.041259766	0.3894043	-0.26708984	-0.1105957	-0.01171875	0.011	39282.23	0	0	0.011
1134	1135	1135	Category E	-0.035888672	0.14379883	-0.83984375	0.075683594	-0.28100586	0.36962891	0.04	0.011	3/6/2018	3	6	2018	6:26:11	23171	0.9	6	26	11	933	0.051513672	3.4788574	-0.013183594	0.22290039	-0.94873047	8.4621582	0.13647461	0	0	0	0	0	0	0	0	0	0.97460938	0.025390625	0.21044922	-0.022460938	-0.079101563	0.10888672	0.011	39282.23	0	0	0.011
1135	1136	1136	Category E	-0.095947266	0.071777344	-0.80395508	0.1003418	-0.27197266	0.36816406	0.05	0.011	3/6/2018	3	6	2018	6:26:12	23172	0	6	26	12	945	0.051513672	3.4788574	-0.013671875	0.22070313	-0.94360352	6.4438477	0.22021484	0	0	0	0	0	0	0	0	0	0.96923828	0.030761719	0.37109375	-0.08203125	-0.14892578	0.13964844	0.011	39282.23	0	0	0.011
1136	1137	1137	Category E	-0.023925781	0.32397461	-1.1398926	0.11010742	-0.29956055	0.35375977	0.05	0.011	3/6/2018	3	6	2018	6:26:12	23172	0.1	6	26	12	933	0.051513672	3.4788574	-0.016601563	0.21435547	-0.93334961	7.2983398	0.23364258	0	0	0	0	0	0	0	0	0	0.95776367	0.042236328	0.32324219	-0.007080078	0.109375	-0.20629883	0.011	39282.23	0	0	0.011
1137	1138	1138	Category E	0.023925781	0.095947266	-0.91186523	0.17163086	-0.27197266	0.35571289	0.05	0.011	3/6/2018	3	6	2018	6:26:12	23172	0.2	6	26	12	896	0.051513672	3.4788574	-0.016601563	0.21704102	-0.94360352	4.8564453	0.1315918	0	0	0	0	0	0	0	0	0	0.96850586	0.031494141	0.19360352	0.040527344	-0.12109375	0.031738281	0.011	39282.23	0	0	0.011
1138	1139	1139	Category E	-0.34790039	0.17993164	-0.92382813	0.17871094	-0.24804688	0.36254883	0.05	0.011	3/6/2018	3	6	2018	6:26:12	23172	0.3	6	26	12	884	0.051025391	3.515918	-0.013183594	0.22900391	-0.95898438	0.71875	0.33984375	0	0	0	0	0	0	0	0	0	0.98583984	0.014160156	0.41870117	-0.33447266	-0.049072266	0.03515625	0.011	39282.23	0	0	0.011
1139	1140	1140	Category E	0.083984375	0.21582031	-0.74389648	0.16259766	-0.25195313	0.37011719	0.05	0.011	3/6/2018	3	6	2018	6:26:12	23172	0.4	6	26	12	871	0.051025391	3.515918	-0.015136719	0.23339844	-0.95239258	0.58398438	0.23144531	0	0	0	0	0	0	0	0	0	0.98071289	0.019287109	0.32543945	0.099121094	-0.017578125	0.20849609	0.011	39282.23	0	0	0.011
1140	1141	1141	Category E	-0.10791016	0.15576172	-1.2839355	0.18823242	-0.23925781	0.37597656	0.05	0.011	3/6/2018	3	6	2018	6:26:12	23172	0.5	6	26	12	859	0.051025391	3.515918	-0.013427734	0.23266602	-0.93530273	0.057128906	0.36914063	0	0	0	0	0	0	0	0	0	0.96386719	0.036132813	0.51977539	-0.094238281	-0.076904297	-0.34838867	0.011	39282.23	0	0	0.011
1141	1142	1142	Category E	0.083984375	0.14379883	-0.91186523	0.17114258	-0.23413086	0.37670898	0.05	0.011	3/6/2018	3	6	2018	6:26:12	23172	0.6	6	26	12	884	0.051025391	3.515918	-0.020263672	0.23657227	-0.94726563	1.2827148	0.14404297	0	0	0	0	0	0	0	0	0	0.9765625	0.0234375	0.23266602	0.10424805	-0.092773438	0.035400391	0.011	39282.23	0	0	0.011
1142	1143	1143	Category E	-0.083984375	0.20385742	-0.81591797	0.18725586	-0.25854492	0.36035156	0.05	0.011	3/6/2018	3	6	2018	6:26:12	23172	0.7	6	26	12	896	0.051025391	3.515918	-0.013183594	0.2355957	-0.953125	4.842041	0.15771484	0	0	0	0	0	0	0	0	0	0.98193359	0.018066406	0.23974609	-0.070556641	-0.031738281	0.13720703	0.011	39282.23	0	0	0.011
1143	1144	1144	Category E	-0.011962891	0.2277832	-0.74389648	0.086181641	-0.26977539	0.37695313	0.05	0.011	3/6/2018	3	6	2018	6:26:12	23172	0.8	6	26	12	908	0.051025391	3.515918	-0.012451172	0.23510742	-0.96240234	3.8337402	0.21875	0	0	0	0	0	0	0	0	0	0.9909668	0.009033203	0.2265625	0.000488281	-0.007324219	0.21850586	0.011	39282.23	0	0	0.011
1144	1145	1145	Category E	-0.035888672	0.13183594	-0.65991211	0.050048828	-0.26367188	0.38330078	0.05	0.011	3/6/2018	3	6	2018	6:26:12	23172	0.9	6	26	12	933	0.051025391	3.515918	-0.013427734	0.23168945	-0.95336914	0.65844727	0.31103516	0	0	0	0	0	0	0	0	0	0.98144531	0.018554688	0.41577148	-0.022216797	-0.099853516	0.29345703	0.011	39282.23	0	0	0.011
1145	1146	1146	Category E	0.023925781	0.11987305	-1.1999512	-0.01171875	-0.27978516	0.37158203	0.06	0.011	3/6/2018	3	6	2018	6:26:13	23173	0	6	26	13	920	0.051025391	3.515918	-0.017089844	0.23168945	-0.94775391	3.8842773	0.27880859	0	0	0	0	0	0	0	0	0	0.97583008	0.024169922	0.4050293	0.041015625	-0.11181641	-0.25195313	0.011	39282.23	0	0	0.011
1146	1147	1147	Category E	0.15576172	0.26391602	-1.0197754	0.012207031	-0.26660156	0.36938477	0.06	0.011	3/6/2018	3	6	2018	6:26:13	23173	0.1	6	26	13	908	0.051025391	3.515918	-0.020019531	0.23120117	-0.9543457	9.4689941	0.19018555	0	0	0	0	0	0	0	0	0	0.98217773	0.017822266	0.27368164	0.17578125	0.032470703	-0.065185547	0.011	39282.23	0	0	0.011
1147	1148	1148	Category E	-0.14379883	-0.035888672	-1.0559082	0.0625	-0.24121094	0.39306641	0.06	0.011	3/6/2018	3	6	2018	6:26:13	23173	0.2	6	26	13	908	0.051025391	3.515918	-0.019287109	0.22802734	-0.94921875	16.868652	0.31054688	0	0	0	0	0	0	0	0	0	0.97631836	0.023681641	0.49487305	-0.12426758	-0.26391602	-0.10644531	0.011	39282.23	0	0	0.011
1148	1149	1149	Category E	-0.059814453	0.20385742	-0.88793945	0.004638672	-0.26245117	0.39160156	0.06	0.011	3/6/2018	3	6	2018	6:26:13	23173	0.3	6	26	13	908	0.051025391	3.515918	-0.017089844	0.22729492	-0.95849609	23.52417	0.085693359	0	0	0	0	0	0	0	0	0	0.98510742	0.014892578	0.13671875	-0.042480469	-0.0234375	0.070556641	0.011	39282.23	0	0	0.011
1149	1150	1150	Category E	0	0.15576172	-0.74389648	-0.012207031	-0.23999023	0.39501953	0.06	0.011	3/6/2018	3	6	2018	6:26:13	23173	0.4	6	26	13	920	0.051025391	3.515918	-0.013427734	0.22436523	-0.96704102	24.835449	0.23388672	0	0	0	0	0	0	0	0	0	0.99291992	0.007080078	0.30566406	0.013427734	-0.068603516	0.22314453	0.011	39282.23	0	0	0.011
1150	1151	1151	Category E	0.15576172	0.21582031	-0.91186523	-0.033203125	-0.22485352	0.40429688	0.06	0.011	3/6/2018	3	6	2018	6:26:13	23173	0.5	6	26	13	920	0.051025391	3.515918	-0.015380859	0.22045898	-0.95629883	25.354248	0.17675781	0	0	0	0	0	0	0	0	0	0.98168945	0.018310547	0.22045898	0.17114258	-0.004638672	0.044433594	0.011	39282.23	0	0	0.011
1151	1152	1152	Category E	0.26391602	0.071777344	-0.88793945	-0.028076172	-0.21435547	0.39941406	0.06	0.011	3/6/2018	3	6	2018	6:26:13	23173	0.6	6	26	13	920	0.051025391	3.515918	-0.020263672	0.22045898	-0.9621582	22.375488	0.3293457	0	0	0	0	0	0	0	0	0	0.98730469	0.012695313	0.50756836	0.28417969	-0.14868164	0.07421875	0.011	39282.23	0	0	0.011
1152	1153	1153	Category E	0.27587891	0.11987305	-0.87597656	-0.028076172	-0.22045898	0.40698242	0.06	0.011	3/6/2018	3	6	2018	6:26:13	23173	0.7	6	26	13	908	0.051025391	3.515918	-0.013427734	0.22021484	-0.96166992	26.998291	0.31811523	0	0	0	0	0	0	0	0	0	0.98681641	0.013183594	0.47558594	0.28930664	-0.1003418	0.085693359	0.011	39282.23	0	0	0.011
1153	1154	1154	Category E	0.2878418	0.15576172	-0.87597656	-0.041015625	-0.21557617	0.39892578	0.06	0.011	3/6/2018	3	6	2018	6:26:13	23173	0.8	6	26	13	908	0.051025391	3.515918	-0.015136719	0.22045898	-0.95849609	34.537842	0.32055664	0	0	0	0	0	0	0	0	0	0.98364258	0.016357422	0.45043945	0.30297852	-0.064697266	0.082519531	0.011	39282.23	0	0	0.011
1154	1155	1155	Category J	-0.34790039	0.11987305	-0.83984375	-0.14111328	-0.17163086	0.39819336	0.4	0.011	3/6/2018	3	6	2018	6:36:47	23807	0.9	6	36	47	1891	0.051269531	3.4901367	-0.018066406	0.22241211	-0.96191406	46.006836	0.36621094	0	0	0	0	0	0	0	0	0	0.98754883	0.012451172	0.55444336	-0.32958984	-0.10253906	0.12207031	0.011	39282.23	0	0	0.011
1155	1156	1156	Category J	-0.059814453	0.38378906	-0.7199707	-0.13525391	-0.16040039	0.39038086	0.4	0.011	3/6/2018	3	6	2018	6:36:48	23808	0	6	36	48	1854	0.051269531	3.4901367	-0.019775391	0.22143555	-0.96166992	59.321289	0.29370117	0	0	0	0	0	0	0	0	0	0.98706055	0.012939453	0.44360352	-0.039794922	0.16210938	0.24169922	0.011	39282.23	0	0	0.011
1156	1157	1157	Category J	-0.39599609	0.2878418	-1.3078613	-0.11816406	-0.13452148	0.41137695	0.4	0.011	3/6/2018	3	6	2018	6:36:48	23808	0.1	6	36	48	1854	0.051269531	3.4901367	-0.013427734	0.22436523	-0.953125	69.836426	0.52514648	0	0	0	0	0	0	0	0	0	0.97924805	0.020751953	0.80029297	-0.38232422	0.063232422	-0.35449219	0.011	39282.23	0	0	0.011
1157	1158	1158	Category J	0.047851563	0.37182617	-0.95996094	-0.080566406	-0.14624023	0.42016602	0.4	0.011	3/6/2018	3	6	2018	6:36:48	23808	0.2	6	36	48	1818	0.051269531	3.4901367	-0.013427734	0.22558594	-0.95800781	75.240234	0.15844727	0	0	0	0	0	0	0	0	0	0.984375	0.015625	0.20922852	0.061279297	0.14599609	-0.001708984	0.011	39282.23	0	0	0.011
1158	1159	1159	Category J	-0.3359375	0.26391602	-0.89990234	-0.068115234	-0.17651367	0.41918945	0.4	0.011	3/6/2018	3	6	2018	6:36:48	23808	0.3	6	36	48	1781	0.051269531	3.4901367	-0.012939453	0.2253418	-0.95727539	76.560547	0.33007813	0	0	0	0	0	0	0	0	0	0.98339844	0.016601563	0.41870117	-0.32275391	0.038574219	0.057373047	0.011	39282.23	0	0	0.011
1159	1160	1160	Category J	0	0.023925781	-0.65991211	-0.12573242	-0.20117188	0.38598633	0.4	0.011	3/6/2018	3	6	2018	6:36:48	23808	0.4	6	36	48	1842	0.051269531	3.4901367	-0.014648438	0.22607422	-0.95605469	77.102295	0.35913086	0	0	0	0	0	0	0	0	0	0.98266602	0.017333984	0.51318359	0.014648438	-0.20214844	0.29614258	0.011	39282.23	0	0	0.011
1160	1161	1161	Category J	-0.2878418	0.34790039	-1.1757813	-0.14868164	-0.20214844	0.38037109	0.41	0.011	3/6/2018	3	6	2018	6:36:48	23808	0.5	6	36	48	1818	0.051269531	3.4901367	-0.011962891	0.22729492	-0.95361328	76.744629	0.3737793	0	0	0	0	0	0	0	0	0	0.98046875	0.01953125	0.61816406	-0.27563477	0.12060547	-0.22192383	0.011	39282.23	0	0	0.011
1161	1162	1162	Category J	0.13183594	0.23999023	-0.82788086	-0.17822266	-0.17871094	0.38623047	0.41	0.011	3/6/2018	3	6	2018	6:36:48	23808	0.6	6	36	48	1855	0.051269531	3.4901367	-0.009521484	0.22753906	-0.95385742	81.497559	0.18969727	0	0	0	0	0	0	0	0	0	0.98071289	0.019287109	0.27978516	0.14135742	0.012207031	0.12597656	0.011	39282.23	0	0	0.011
1162	1163	1163	Category J	-0.10791016	0.19189453	-0.85180664	-0.12573242	-0.1796875	0.39648438	0.41	0.011	3/6/2018	3	6	2018	6:36:48	23808	0.7	6	36	48	1904	0.051269531	3.4901367	-0.007324219	0.22900391	-0.95874023	82.696777	0.15136719	0	0	0	0	0	0	0	0	0	0.98583984	0.014160156	0.24462891	-0.1003418	-0.037109375	0.10693359	0.011	39282.23	0	0	0.011
1163	1164	1164	Category J	0.011962891	0.20385742	-0.58789063	-0.18920898	-0.14892578	0.38842773	0.41	0.011	3/6/2018	3	6	2018	6:36:48	23808	0.8	6	36	48	1854	0.051269531	3.4901367	-0.002929688	0.23071289	-0.95703125	84.9104	0.37036133	0	0	0	0	0	0	0	0	0	0.984375	0.015625	0.41113281	0.014892578	-0.026855469	0.36914063	0.011	39282.23	0	0	0.011
1164	1165	1165	Category J	-0.035888672	0.31176758	-0.75585938	-0.17333984	-0.1027832	0.40258789	0.41	0.011	3/6/2018	3	6	2018	6:36:48	23808	0.9	6	36	48	1879	0.051269531	3.4901367	0.000976563	0.23095703	-0.95605469	83.704346	0.21899414	0	0	0	0	0	0	0	0	0	0.98364258	0.016357422	0.31787109	-0.036865234	0.080566406	0.20019531	0.011	39282.23	0	0	0.011
1165	1166	1166	Category J	0.26391602	0.75585938	-1.487793	-0.11767578	-0.068847656	0.42944336	0.41	0.011	3/6/2018	3	6	2018	6:36:49	23809	0	6	36	49	1867	0.051269531	3.4901367	0.0078125	0.23217773	-0.9543457	77.946533	0.78979492	0	0	0	0	0	0	0	0	0	0.98217773	0.017822266	1.3127441	0.25585938	0.5234375	-0.53320313	0.011	39282.23	0	0	0.011
1166	1167	1167	Category J	-0.55175781	1.2839355	-1.5598145	-0.038574219	-0.018554688	0.46362305	0.41	0.011	3/6/2018	3	6	2018	6:36:49	23809	0.1	6	36	49	1830	0.051269531	3.4901367	0.014648438	0.23242188	-0.95336914	69.013428	1.3391113	0	0	0	0	0	0	0	0	0	0.98144531	0.018554688	2.223877	-0.56640625	1.0512695	-0.60620117	0.011	39282.23	0	0	0.011
1167	1168	1168	Category J	0.11987305	0.2277832	0.071777344	-0.2175293	0.095947266	0.3984375	0.41	0.011	3/6/2018	3	6	2018	6:36:49	23809	0.2	6	36	49	1830	0.051269531	3.4901367	0.020996094	0.23242188	-0.95239258	65.425781	1.0288086	0	0	0	0	0	0	0	0	0	0.98046875	0.01953125	1.1276855	0.098632813	-0.004638672	1.0241699	0.011	39282.23	0	0	0.011
1168	1169	1169	Category J	-0.6237793	0.23999023	-1.0078125	-0.26196289	0.090576172	0.38305664	0.41	0.011	3/6/2018	3	6	2018	6:36:49	23809	0.3	6	36	49	1805	0.051269531	3.4901367	0.027832031	0.23144531	-0.94848633	68.177734	0.65454102	0	0	0	0	0	0	0	0	0	0.97680664	0.023193359	0.71948242	-0.65161133	0.008300781	-0.059082031	0.011	39282.23	0	0	0.011
1169	1170	1170	Category J	0.2277832	1.3439941	-2.4599609	-0.18603516	0.1784668	0.41162109	0.41	0.011	3/6/2018	3	6	2018	6:36:49	23809	0.4	6	36	49	1793	0.051513672	3.4659668	0.033203125	0.23144531	-0.94580078	68.118896	1.8886719	0	0	0	0	0	0	0	0	0	0.97436523	0.025634766	2.8208008	0.19433594	1.1123047	-1.513916	0.011	39282.23	0	0	0.011
1170	1171	1171	Category J	0.41992188	-0.32397461	-1.2958984	-0.20776367	0.25073242	0.36791992	0.42	0.011	3/6/2018	3	6	2018	6:36:49	23809	0.5	6	36	49	1830	0.051513672	3.4659668	0.041992188	0.23144531	-0.94360352	69.649658	0.75830078	0	0	0	0	0	0	0	0	0	0.97265625	0.02734375	1.2854004	0.37768555	-0.55541992	-0.35205078	0.011	39282.23	0	0	0.011
1171	1172	1172	Category J	-0.26391602	0.11987305	-0.37182617	-0.27832031	0.21020508	0.34228516	0.42	0.011	3/6/2018	3	6	2018	6:36:49	23809	0.6	6	36	49	1830	0.051513672	3.4659668	0.047363281	0.23193359	-0.9453125	71.771729	0.66210938	0	0	0	0	0	0	0	0	0	0.97436523	0.025634766	0.99682617	-0.3112793	-0.11206055	0.57348633	0.011	39282.23	0	0	0.011
1172	1173	1173	Category J	0.095947266	0.2878418	-1.7158203	-0.18823242	0.18457031	0.3996582	0.42	0.011	3/6/2018	3	6	2018	6:36:49	23809	0.7	6	36	49	1818	0.051513672	3.4659668	0.054443359	0.23193359	-0.94140625	75.588623	0.77734375	0	0	0	0	0	0	0	0	0	0.97094727	0.029052734	0.87133789	0.041259766	0.055664063	-0.77416992	0.011	39282.23	0	0	0.011
1173	1174	1174	Category J	0.65991211	1.5358887	-1.7758789	-0.020751953	0.29077148	0.39526367	0.42	0.011	3/6/2018	3	6	2018	6:36:49	23809	0.8	6	36	49	1842	0.051513672	3.4659668	0.060058594	0.23242188	-0.93969727	58.102539	1.6604004	0	0	0	0	0	0	0	0	0	0.9699707	0.030029297	2.7390137	0.59960938	1.3032227	-0.8359375	0.011	39282.23	0	0	0.011
1174	1175	1175	Category J	-0.095947266	-0.10791016	-0.47998047	-0.109375	0.30615234	0.36791992	0.42	0.011	3/6/2018	3	6	2018	6:36:49	23809	0.9	6	36	49	1818	0.051513672	3.4659668	0.069091797	0.23364258	-0.93774414	43.97583	0.59448242	0	0	0	0	0	0	0	0	0	0.96875	0.03125	0.96435547	-0.16503906	-0.34155273	0.45776367	0.011	39282.23	0	0	0.011
1175	1176	1176	Category J	-0.23999023	-0.34790039	-0.38378906	-0.16430664	0.28955078	0.35522461	0.42	0.011	3/6/2018	3	6	2018	6:36:50	23810	0	6	36	50	1842	0.051513672	3.4659668	0.074462891	0.23388672	-0.93676758	40.861572	0.86230469	0	0	0	0	0	0	0	0	0	0.96850586	0.031494141	1.449707	-0.31445313	-0.58178711	0.55297852	0.011	39282.23	0	0	0.011
1176	1177	1177	Category J	-0.011962891	0.38378906	-1.7277832	-0.050537109	0.14257813	0.45385742	0.42	0.011	3/6/2018	3	6	2018	6:36:50	23810	0.1	6	36	50	1854	0.051513672	3.4659668	0.080810547	0.23535156	-0.9362793	38.657715	0.81054688	0	0	0	0	0	0	0	0	0	0.96875	0.03125	1.0327148	-0.092773438	0.14819336	-0.79125977	0.011	39282.23	0	0	0.011
1177	1178	1178	Category J	0.3359375	0.99584961	-1.6799316	0.066162109	0.21337891	0.42456055	0.42	0.011	3/6/2018	3	6	2018	6:36:50	23810	0.2	6	36	50	1818	0.051513672	3.4659668	0.086425781	0.23339844	-0.93164063	28.63208	1.0966797	0	0	0	0	0	0	0	0	0	0.96435547	0.035644531	1.7597656	0.24926758	0.76220703	-0.74804688	0.011	39282.23	0	0	0.011
1178	1179	1179	Category J	-0.3359375	0.55175781	-0.59985352	0.076904297	0.21118164	0.41162109	0.42	0.011	3/6/2018	3	6	2018	6:36:50	23810	0.3	6	36	50	1818	0.051513672	3.4659668	0.091308594	0.23461914	-0.92993164	16.063721	0.62597656	0	0	0	0	0	0	0	0	0	0.96337891	0.036621094	1.0744629	-0.42724609	0.31689453	0.33007813	0.011	39282.23	0	0	0.011
[truncated: 5,896 more rows]
[truncated: 29 more columns]
