# Supplementary material for: Development of a multisensor biologging collar and analytical techniques to describe high‐resolution spatial behavior in free‐ranging terrestrial mammals
Source: Ecol Evol. 2024 Sep 23;14(9):e70264. doi: 10.1002/ece3.70264 (PMC11420106; doi:10.1002/ece3.70264)
Supplement: Supplementary file 1 — Appendix S1 [file ECE3-14-e70264-s001.zip › doi_10_5061_dryad_jdfn2z3hv__v20240620/B6_S67_Header.csv]

Split no.	Bookmark number	Category	Pointer	Day#	Time(hh:mm:ss)	Total Event start	Event start	Number events	Duration(s)	Sum VeDBA	Mean VeDBA	Mean Dyn AccX	Mean Dyn AccY	Mean Dyn AccZ	Sum VeSBA	Mean VeSBA	Mean smth AccX	Mean smth AccY	Mean smth AccZ	VeDBA_Var	VeDBA_SD	VeSBA_Var	VeSBA_SD	Mean Animal g	Sum Animal g	Animal g_Var	Animal g_SD	Acc_x_Var	Acc_x_SD	Acc_y_Var	Acc_y_SD	Acc_z_Var	Acc_z_SD	Predominant freq, Hz	Smth press val	Max pressure val	Min pressure val	Grd air press	Altitude begin	Altitude end	Delta max/min altitude
1	1	Category E	0	4	6:32:31	1	1	114	11.3	7.43823	0.218772	-0.0255199	0.00680722	-0.023933	30.5588	0.898789	0.246237	0.0755615	-0.85959	0.0128892	0.113531	0	0	0.101211	3.44116	0	0	0.0214844	0.146575	0.0037411	0.0611645	0.0325641	0.180455	0	7	0.007	0.007	1000	0	39698.2	39698.2
1	2	Category L	114	4	6:32:43	115	115	91	9	13.2544	0.145653	0.119146	0.00301286	0.0202288	78.929	0.867351	0.328868	0.0998374	-0.787005	0.00417722	0.0646314	0.000372918	0.0193111	0.132649	12.071	0.000372918	0.0193111	0.031022	0.176131	0.00177606	0.0421433	0.000804859	0.02837	0	7	0.007	0.007	1000	39698.2	39698.2	0
1	3	Category G	205	4	6:48:28	206	206	123	12.3	33.2217	0.270095	-0.108807	-0.00695503	0.00444812	112.359	0.913485	-0.301442	0.0940874	-0.848504	0.0250611	0.158307	0.000351324	0.0187436	0.0865151	10.6414	0.000351324	0.0187436	0.0554795	0.235541	0.0149958	0.122457	0.0226912	0.150636	0	7	0.007	0.007	1000	39698.2	39698.2	0
1	4	Category J	328	4	6:49:13	329	329	55	5.5	32.1289	0.584162	0.0897017	0.0185591	-0.0390891	52.7678	0.959415	-0.0290217	0.159233	-0.944007	0.0715909	0.267565	3.11E-05	0.00557427	0.040585	2.23218	3.11E-05	0.00557427	0.0852805	0.292028	0.0166193	0.128916	0.2981	0.545985	0	7	0.007	0.007	1000	39698.2	39698.2	0
1	5	Category E	383	4	7:20:37	384	384	109	10.9	20.2639	0.185907	-0.0285846	-0.00351428	0.00206736	99.6367	0.914098	0.0405363	0.116021	-0.903372	0.0143685	0.119869	0	0	0.0859017	9.36328	0	0	0.01711	0.130805	0.00533526	0.0730428	0.0223803	0.1496	0	7	0.008	0.008	1000	39698.2	39579	119.2
1	6	Category L	492	4	7:20:49	493	493	32	3.2	1.87915	0.0587234	0.0364532	-0.000267029	-0.00392914	28.3728	0.88665	0.261719	0.0622482	-0.843658	0.00336456	0.0580049	0	0	0.11335	3.6272	0	0	0.00353241	0.0594341	0.000366211	0.0191366	0.000305176	0.0174693	0	7	0.008	0.008	1000	39579	39579	0
1	7	Category A	524	4	8:27:35	8923	8923	1238	124.045	30.3809	0.0245403	-8.48E-06	4.93E-06	0.000134297	1184.05	0.956423	0.220096	0.782178	-0.503258	7.06E-05	0.00840236	0	0	0.0435769	53.9482	0	0	0.00018774	0.0137018	0.000107872	0.0103861	0.000291864	0.017084	0	7	0.009	0.009	1000	39471.3	39471.3	0
1	8	Category I	1762	4	9:03:11	20666	20666	50	4.9	59.4568	1.18914	-0.127637	-0.121577	-0.187974	50.4795	1.00959	0.0975635	0.330244	-0.940796	0.329121	0.573691	0.000996094	0.031561	0.0458496	2.29248	0.000639648	0.0252913	0.265679	0.51544	0.13689	0.369986	1.25993	1.12247	0	7	0.009	0.009	1000	39471.3	39471.3	0
1	9	Category J	1812	4	9:13:50	20716	20716	68	6.8	46.1504	0.678682	-0.0137724	0.0110581	-0.010078	67.8667	0.99804	0.14884	0.240543	-0.954809	0.0993114	0.315137	0.000150793	0.0122798	0.0364847	2.48096	0.000204647	0.0143055	0.123682	0.351685	0.0271822	0.16487	0.379186	0.615781	0	7	0.009	0.009	1000	39471.3	39471.3	0
1	10	Category L	1880	4	9:21:41	20784	20784	44	4.4	10.1646	0.231013	0.208402	0.0320102	0.0774758	39.1526	0.889832	0.163502	0.193237	-0.850808	0.031361	0.17709	0.00531561	0.0729082	0.110168	4.84741	3.88E-05	0.00623222	0.0462979	0.21517	0.00246915	0.0496905	0.00673606	0.0820735	0	7	0.01	0.01	1000	39471.3	39372.9	98.4
1	11	Category G	1924	4	9:22:01	20828	20828	46	4.5	23.1621	0.503524	-0.326984	-0.176827	0.235697	53.7278	1.168	0.0531961	0.263062	-1.13551	0.219949	0.468988	0.0187988	0.137109	0.247713	11.3948	0.00287661	0.0536341	0.124039	0.352192	0.040936	0.202327	0.1092	0.330454	0	7	0.01	0.01	1000	39372.9	39372.9	0
1	12	Category M	1970	4	9:23:48	20874	20874	18	1.7	56.3687	3.13159	0.733738	0.566678	-1.23244	24.8276	1.37931	0.0785455	0.351237	-1.33134	14.5329	3.8122	0.000935872	0.030592	0.379313	6.82764	0.000827365	0.028764	0.813639	0.90202	12.3767	3.51805	7.99999	2.82842	0	7	0.01	0.01	1000	39372.9	39372.9	0
1	13	Category I	1988	4	9:24:16	20892	20892	65	6.4	75.8704	1.16724	-0.141741	-0.0571852	0.0974835	79.7024	1.22619	0.164754	0.28463	-1.17895	0.28255	0.531554	0.0181904	0.134872	0.229796	14.9368	0.0211351	0.145379	0.278369	0.527607	0.0725098	0.269276	1.20282	1.09673	0	7	0.01	0.01	1000	39372.9	39372.9	0
1	14	Category L	2053	4	9:30:23	20957	20957	139	13.8	12.8699	0.092589	0.0699331	-0.00753674	0.0372657	126.206	0.907959	0.454198	0.196036	-0.755448	0.0161748	0.12718	0.000105384	0.0102657	0.092041	12.7937	0.000131731	0.0114774	0.010614	0.103024	0.000277512	0.0166587	0.00398002	0.0630874	0	7	0.01	0.01	1000	39372.9	39372.9	0
1	15	Category E	2192	4	9:37:33	21096	21096	93	9.3	21.8064	0.234477	-0.0399104	0.00515846	-0.0100675	83.7251	0.90027	0.175986	0.29782	-0.828545	0.0205813	0.143462	1.31E-05	0.00362296	0.0997301	9.2749	1.31E-05	0.00362296	0.0424673	0.206076	0.00762086	0.0872976	0.0198515	0.140895	0	7	0.01	0.01	1000	39372.9	39372.9	0
1	16	Category J	2285	4	9:37:45	21189	21189	57	5.6	31.2395	0.548061	-0.0882633	0.0292241	-0.0431915	53.0266	0.930291	0.153864	0.337458	-0.85086	0.0697129	0.264032	3.43E-05	0.00585366	0.0697086	3.97339	3.43E-05	0.00585366	0.0511111	0.226078	0.0412897	0.203199	0.268323	0.517999	0	7	0.01	0.01	1000	39372.9	39372.9	0
1	17	Category L	2342	4	9:37:52	21246	21246	50	4.901	11.147	0.222939	0.202319	-0.0349609	0.0806348	44.6514	0.893027	0.265776	0.287817	-0.799297	0.0118799	0.108995	0.000390625	0.0197642	0.106973	5.34863	0.000390625	0.0197642	0.0435205	0.208616	0.00152344	0.0390312	0.00726074	0.08521	0	7	0.01	0.01	1000	39372.9	39372.9	0
1	18	Category M	2392	4	9:44:50	21296	21296	42	4.1	25.6499	0.610712	-0.256685	0.0392078	-0.0890881	40.1731	0.956502	0.02106	0.295724	-0.908116	0.539493	0.734502	6.98E-05	0.00835191	0.0444045	1.86499	0.000174386	0.0132055	0.329357	0.573897	0.368867	0.607345	0.23856	0.488426	0	7	0.01	0.01	1000	39372.9	39372.9	0
1	19	Category J	2434	4	10:04:05	21338	21338	82	8.1	59.7788	0.72901	0.0283769	-0.00418612	0.00081281	81.4685	0.993518	0.0839308	0.283793	-0.945491	0.0564739	0.237642	0.000202458	0.0142288	0.018254	1.49683	5.36E-05	0.00732065	0.102441	0.320064	0.0577154	0.24024	0.43084	0.656384	0	7	0.01	0.01	1000	39372.9	39372.9	0
1	20	Category L	2516	4	10:04:14	21420	21420	45	4.5	4.13745	0.0919434	0.0754612	-0.024197	0.0388238	41.4646	0.921436	0.186089	0.245356	-0.868278	0.0229004	0.151329	3.26E-05	0.00570544	0.0785645	3.5354	3.26E-05	0.00570544	0.00606554	0.0778816	0.000737847	0.0271633	0.0019911	0.0446218	0	7	0.01	0.01	1000	39372.9	39372.9	0
1	21	Category E	2561	4	10:20:40	21465	21465	95	9.5	18.1721	0.191285	-0.0617624	-0.0171747	-0.0317126	84.6265	0.890805	0.17327	0.271872	-0.827747	0.010755	0.103706	0	0	0.109195	10.3735	0	0	0.0243909	0.156176	0.00719829	0.0848428	0.0165861	0.128787	0	7	0.011	0.011	1000	39372.9	39282.2	90.72
1	22	Category A	2656	4	11:06:16	33801	33801	1238	124.2	29.6973	0.0239881	-8.28E-06	3.16E-06	2.74E-05	1154.87	0.932854	0.638156	0.569921	-0.371207	0.000102547	0.0101265	0	0	0.0671456	83.1262	0	0	0.000186359	0.0136514	0.000133705	0.0115631	0.000194642	0.0139514	0	7	0.011	0.011	1000	39282.2	39282.2	0
1	23	Category L	3894	4	12:25:15	42903	42903	48	4.8	6.17017	0.128545	0.00152079	-0.0270233	-0.0610911	41.9722	0.87442	0.351735	0.429148	-0.66037	0.00546773	0.0739441	9.16E-05	0.00956832	0.12558	6.02783	9.16E-05	0.00956832	0.00773112	0.0879268	0.00228882	0.0478416	0.0101369	0.100682	0	7	0.013	0.013	1000	39197.9	39119.2	78.77
1	24	Category E	3942	4	12:25:22	42951	42951	92	9.101	14.4619	0.157195	-0.0375605	-0.00183105	-0.0148236	84.1624	0.914808	0.0815005	0.345815	-0.841622	0.00615394	0.078447	3.98E-05	0.00630916	0.0851918	7.83765	3.98E-05	0.00630916	0.01502	0.122556	0.00459091	0.0677562	0.0107926	0.103887	0	7	0.013	0.013	1000	39119.2	39119.2	0
1	25	Category L	4034	4	12:25:32	43043	43043	36	3.5	7.62109	0.211697	-0.148621	-0.0870022	-0.117961	31.0718	0.863105	0.199131	0.374864	-0.745992	0.00779215	0.0882732	0.000318739	0.0178533	0.136895	4.92822	0.000318739	0.0178533	0.0262248	0.161941	0.00878906	0.09375	0.0181071	0.134563	0	7	0.013	0.013	1000	39119.2	39119.2	0
1	26	Category J	4070	4	13:15:22	66765	66765	67	6.601	42.041	0.627478	-0.0941399	-0.0534595	-0.117151	60.4878	0.902803	0.264703	0.398022	-0.75465	0.0670111	0.258865	0.000236853	0.01539	0.0971971	6.51221	0.000236853	0.01539	0.0712672	0.266959	0.0626786	0.250357	0.315138	0.561372	0	7	0.014	0.014	1000	39119.2	39045.2	74
1	27	Category L	4137	4	13:15:30	66832	66832	83	8.2	7.54419	0.0908938	0.0712949	-0.0265878	0.026076	74.1416	0.893272	0.376544	0.272784	-0.760813	0.0140425	0.118501	8.82E-06	0.00297058	0.106728	8.8584	8.82E-06	0.00297058	0.00680946	0.0825195	0.00195607	0.0442274	0.00123247	0.0351065	0	7	0.014	0.014	1000	39045.2	39045.2	0
1	28	Category J	4220	4	13:15:40	66915	66915	48	4.7	24.9905	0.520635	-0.0315501	0.0504456	-0.00751241	43.8628	0.913808	0.178869	0.344549	-0.824514	0.0894877	0.299145	1.53E-05	0.00390625	0.0861918	4.13721	1.53E-05	0.00390625	0.0285645	0.16901	0.0487671	0.220833	0.256368	0.506328	0	7	0.014	0.014	1000	39045.2	39045.2	0
1	29	Category E	4268	4	13:17:03	66963	66963	54	5.3	9.71997	0.179999	-0.0714925	-0.0211046	-0.0284876	49.259	0.912204	0.116057	0.311334	-0.848823	0.0119855	0.109478	4.52E-06	0.00212629	0.0877957	4.74097	4.52E-06	0.00212629	0.0145309	0.120544	0.00538918	0.073411	0.0180664	0.134411	0	7	0.014	0.014	1000	39045.2	39045.2	0
1	30	Category L	4322	4	13:17:09	67017	67017	30	2.9	5.62549	0.187516	0.171395	-0.00616862	0.0640137	27.1433	0.904777	0.162646	0.294328	-0.839893	0.0121338	0.110153	0	0	0.095223	2.85669	0	0	0.0299886	0.173172	0.000878906	0.0296464	0.00446777	0.0668414	0	7	0.014	0.014	1000	39045.2	39045.2	0
1	31	Category J	4352	4	13:24:17	67047	67047	37	3.6	18.2654	0.493659	-0.120441	-0.0053447	-0.0474689	33.8411	0.914623	0.177767	0.308033	-0.842549	0.083892	0.289641	0	0	0.0853766	3.15894	0	0	0.0580791	0.240996	0.0272448	0.16506	0.215088	0.463776	0	7	0.014	0.014	1000	39045.2	39045.2	0
1	32	Category E	4389	4	13:24:52	67084	67084	112	11.1	24.665	0.220224	0.0304914	0.00254822	0.0139901	102.548	0.91561	0.21579	0.293995	-0.83907	0.0145024	0.120426	0	0	0.0843898	9.45166	0	0	0.0233132	0.152687	0.00449698	0.0670595	0.0293361	0.171278	0	7	0.014	0.014	1000	39045.2	39045.2	0
1	33	Category J	4501	4	13:33:09	67196	67196	76	7.5	46.521	0.612118	0.00427889	0.00147448	-0.00884367	71.1436	0.936099	0.0851537	0.286448	-0.885392	0.0695769	0.263774	6.42E-06	0.00253471	0.0639006	4.85645	6.42E-06	0.00253471	0.0614142	0.247819	0.0498015	0.223162	0.327971	0.572687	0	7	0.014	0.014	1000	39045.2	39045.2	0
1	34	Category E	4577	4	13:33:24	67272	67272	61	6	12.2124	0.200203	-0.0743268	0.00952549	-0.00539511	56.0313	0.918545	-0.0331031	0.273301	-0.875877	0.0168817	0.12993	4.00E-06	0.00200058	0.0814549	4.96875	4.00E-06	0.00200058	0.0178983	0.133785	0.0050309	0.0709288	0.0258389	0.160745	0	7	0.014	0.014	1000	39045.2	39045.2	0
1	35	Category L	4638	4	13:33:30	67333	67333	22	2.1	3.60522	0.163874	0.152588	-0.0045277	0.0287975	19.9075	0.904885	0.0613681	0.250344	-0.86701	0.000188654	0.0137351	0	0	0.095115	2.09253	0	0	0.0239258	0.15468	0.00172008	0.0414739	0.00138716	0.0372446	0	7	0.014	0.014	1000	39045.2	39045.2	0
1	36	Category E	4660	4	13:33:36	67355	67355	62	6.1	9.95825	0.160617	-0.0428427	-0.01025	-0.0135616	56.6331	0.913436	0.115093	0.225653	-0.877485	0.00656817	0.0810442	0	0	0.0865636	5.36694	0	0	0.0138373	0.117632	0.00365817	0.0604828	0.0154714	0.124384	0	7	0.014	0.014	1000	39045.2	39045.2	0
1	37	Category F	4722	4	13:42:40	67417	67417	128	12.701	22.8984	0.178894	0.00499535	0.00636673	0.000118256	117.024	0.914249	0.235319	0.222788	-0.853956	0.00927353	0.0962992	0	0	0.0857506	10.9761	0	0	0.0176334	0.132791	0.00511169	0.0714961	0.0178719	0.133686	0	7	0.014	0.014	1000	39045.2	39045.2	0
1	38	Category L	4850	4	13:42:54	67545	67545	68	6.801	5.46362	0.0803474	-0.01183	0.0130867	-0.00860955	61.1882	0.899827	0.2915	0.150254	-0.835	0.00219009	0.0467983	0	0	0.100173	6.81177	0	0	0.0047392	0.0688419	0.00193517	0.0439906	0.00113813	0.0337361	0	7	0.014	0.014	1000	39045.2	39045.2	0
1	39	Category A	4918	4	14:40:38	74049	74049	1303	130.6	29.4229	0.0225809	-4.80E-05	1.99E-05	-8.15E-05	1164.6	0.893786	0.389638	0.0143252	-0.803915	9.54E-05	0.00976577	0	0	0.106214	138.397	0	0	0.00020217	0.0142187	8.36E-05	0.00914145	0.000164509	0.0128261	0	7	0.015	0.015	1000	38975.3	38975.3	0
1	40	Category G	6221	4	16:50:42	84212	84212	92	9.1	24.2363	0.263438	-0.136	0.0261894	0.00609025	83.0061	0.90224	-0.296734	0.193086	-0.820801	0.0226334	0.150444	0.000652811	0.0255502	0.0977597	8.9939	0.000652811	0.0255502	0.0523469	0.228795	0.0196507	0.140181	0.0188519	0.137302	0	7	0.017	0.017	1000	38909.2	38846.3	62.9
1	41	Category E	6313	4	16:51:06	84304	84304	104	10.301	19.7214	0.189629	0.0182495	0.00294847	-0.0129089	94.4927	0.908583	0.0533776	0.246735	-0.86969	0.0078125	0.0883883	1.41E-05	0.003753	0.0914166	9.50732	1.41E-05	0.003753	0.0250432	0.15825	0.00453069	0.0673104	0.0154912	0.124464	0	7	0.017	0.017	1000	38846.3	38846.3	0
1	42	Category L	6417	4	16:52:27	84408	84408	97	9.601	7.12476	0.0734511	0.0356194	-0.0121038	0.0284462	88.3782	0.911115	0.324098	0.211222	-0.823403	0.0487123	0.220709	0.000188769	0.0137393	0.0888848	8.62183	0.000261759	0.016179	0.00608086	0.0779799	0.000427875	0.0206851	0.00162089	0.0402603	0	7	0.017	0.017	1000	38846.3	38846.3	0
1	43	Category I	6514	4	16:52:37	84505	84505	67	6.6	91.9473	1.37235	-0.0127864	-0.00725863	-0.0704364	72.4014	1.08062	0.225834	0.213813	-1.03359	0.65746	0.810839	0.00106402	0.0326193	0.0809308	5.42236	0.000794368	0.0281845	0.487042	0.697884	0.220423	0.469492	1.71233	1.30856	0	7	0.017	0.017	1000	38846.3	38846.3	0
1	44	Category E	6581	4	17:28:56	84572	84572	61	6	10.5208	0.172471	0.0247823	0.0158291	0.0476514	58.1448	0.953193	0.191943	0.175505	-0.91656	0.069376	0.263393	0.000800461	0.0282924	0.0652576	3.98071	0.000756436	0.0275034	0.0133237	0.115428	0.00436251	0.0660493	0.0181865	0.134857	0	7	0.018	0.018	1000	38846.3	38786.3	59.98
1	45	Category F	6642	4	17:29:06	84633	84633	75	7.4	15.5654	0.207539	0.0794434	0.00188151	0.00533854	67.031	0.893747	0.179971	0.193092	-0.850879	0.0105501	0.102714	5.21E-05	0.00721688	0.106253	7.96899	5.21E-05	0.00721688	0.0371452	0.192731	0.00361979	0.0601647	0.016429	0.128176	0	7	0.018	0.018	1000	38786.3	29871.2	10943.6
1	46	Category G	6717	4	19:50:14	84708	84708	139	13.8	33.6472	0.242066	-0.03748	0.00464043	-0.00654964	129.355	0.930615	-0.300604	0.190128	-0.854599	0.0171285	0.130876	9.48E-05	0.00973889	0.0693851	9.64453	9.48E-05	0.00973889	0.0380526	0.195071	0.0109266	0.10453	0.0275299	0.165921	0	7	16.569	16.555	1000	26523.9	24014	2509.91
1	47	Category H	6856	4	19:50:32	84847	84847	126	12.5	29.2192	0.231899	-0.0585821	-0.00647554	0.035009	120.244	0.954319	-0.339247	0.163001	-0.871863	0.031281	0.176864	8.33E-05	0.00912786	0.0505061	6.36377	0.000145322	0.0120549	0.034914	0.186853	0.00979856	0.0989877	0.0214669	0.146516	0	7	16.585	16.573	1000	24013.7	23954.2	115.03
1	48	Category I	6982	4	20:14:59	84973	84973	42	4.1	53.959	1.28474	0.15525	0.0187291	-0.161237	44.3271	1.05541	0.0195778	0.183669	-1.03627	0.442918	0.665521	0.000511533	0.0226171	0.0554083	2.32715	0.00012207	0.0110485	0.416888	0.645668	0.143706	0.379086	1.2951	1.13803	0	7	18.043	18.039	1000	23843.7	23681.6	162.3
1	49	Category E	7024	4	20:15:12	85015	85015	66	6.501	11.8711	0.179865	-0.0123106	-0.0160541	0.0455877	63.511	0.962288	0.0993837	0.181097	-0.939549	0.0712484	0.266924	0.000521573	0.022838	0.0542251	3.57886	0.000355114	0.0188445	0.0143044	0.119601	0.00509366	0.0713699	0.0203488	0.142649	0	7	18.058	18.051	1000	23680.9	23678.3	3.26
1	50	Category J	7090	4	20:15:31	85081	85081	33	3.2	18.145	0.549849	0.117513	0.000717625	-0.0387962	30.364	0.920122	-0.0571141	0.202703	-0.89368	0.132687	0.364262	0	0	0.0798784	2.63599	0	0	0.119518	0.345714	0.019546	0.139807	0.249726	0.499726	0	7	18.074	18.071	1000	23677.2	23622.3	107.37
1	51	Category G	7123	4	20:40:01	85114	85114	168	16.8	33.2214	0.197747	-0.0182452	0.00225539	0.00444539	157.56	0.937857	-0.367278	0.222581	-0.830276	0.0119222	0.109189	7.27E-06	0.00269557	0.0621425	10.4399	7.27E-06	0.00269557	0.0216646	0.147189	0.00659034	0.0811809	0.0200428	0.141573	0	7	19.559	19.542	1000	23518	23362.2	156.26
1	52	Category H	7291	4	20:40:29	85282	85282	260	26.001	45.4233	0.174705	0.00356821	-4.98E-05	0.000537109	244.938	0.942067	-0.325633	0.256525	-0.84432	0.00752047	0.0867206	0	0	0.0579327	15.0625	0	0	0.0149808	0.122396	0.0080989	0.0899939	0.0151433	0.123058	0	7	19.595	19.57	1000	23361.3	23320.3	75.5
1	53	Category G	7551	4	20:58:01	85542	85542	141	14.101	32.3267	0.229267	-0.01193	0.00107353	0.00233752	133.424	0.946272	-0.351575	0.177752	-0.859792	0.00976043	0.0987949	0	0	0.0537283	7.57568	0	0	0.0320448	0.17901	0.00820382	0.0905749	0.0215207	0.146699	0	7	20.635	20.621	1000	23251.6	23147.6	104.03
1	54	Category H	7692	4	20:58:17	85683	85683	157	15.601	38.8206	0.247265	-0.0329341	-0.00185671	0.00114451	146.902	0.935684	-0.340794	0.163139	-0.85159	0.0212402	0.14574	4.82E-05	0.00694306	0.0643163	10.0977	4.82E-05	0.00694306	0.0420622	0.205091	0.00760413	0.0872016	0.0336556	0.183455	0	7	20.653	20.637	1000	23147.4	23137.8	15.99
1	55	Category E	7849	4	21:01:48	85840	85840	148	14.7	25.9431	0.175291	0.035181	-0.000696131	-0.00198942	132.459	0.894993	0.158855	0.178503	-0.859906	0.00836017	0.0914339	8.25E-06	0.00287193	0.105007	15.541	8.25E-06	0.00287193	0.0246203	0.156908	0.00533315	0.0730284	0.0104024	0.101992	0	7	20.864	20.849	1000	23125	23102.5	23.28
1	56	Category L	7997	4	21:02:28	85988	85988	34	3.401	2.75171	0.0809326	0.0659539	0.00852338	0.0341653	31.2729	0.919793	0.18852	0.192045	-0.879301	0.0293759	0.171394	7.18E-06	0.00267967	0.0802074	2.72705	7.18E-06	0.00267967	0.00489717	0.0699798	0.00082577	0.0287362	0.00162282	0.0402842	0	7	20.891	20.888	1000	23100.9	23094.9	8.89
1	57	Category J	8031	4	21:04:02	86022	86022	52	5.101	34.4277	0.662072	-0.0961961	0.133484	-0.079679	46.7524	0.899085	0.146203	0.0685002	-0.87684	0.091163	0.301932	0.000389686	0.0197405	0.100915	5.24756	0.000389686	0.0197405	0.0847168	0.291062	0.0576876	0.240182	0.360868	0.600723	0	7	20.987	20.982	1000	23089.1	22520.7	1072.27
1	58	Category E	8083	5	4:28:31	99700	99700	226	22.6	38.5706	0.170666	-0.032085	0.03444	-0.0166113	203.382	0.899921	0.0842339	0.188282	-0.870237	0.00804692	0.0897046	8.64E-05	0.00929631	0.100079	22.6179	8.64E-05	0.00929631	0.0186573	0.136592	0.0121076	0.110035	0.00944046	0.0971621	0	7	47.662	47.639	1000	19843.8	19465	403.22
1	59	Category J	8309	5	5:20:27	105621	105621	90	8.9	56.3943	0.626603	-0.0567383	-0.00437554	-0.0308757	85.7532	0.952813	0.12586	0.301343	-0.893821	0.0566406	0.237993	4.61E-05	0.00679084	0.047187	4.24683	4.61E-05	0.00679084	0.0866021	0.294282	0.037481	0.1936	0.315009	0.561257	0	7	50.762	50.754	1000	19239.6	19182.1	65.22
1	60	Category L	8399	5	5:28:50	105711	105711	44	4.4	4.82104	0.109569	0.0939608	0.00446112	0.0413263	39.9771	0.908569	0.200473	0.269859	-0.843894	0.0229714	0.151563	5.55E-06	0.00235556	0.0914307	4.02295	5.55E-06	0.00235556	0.00985995	0.0992973	0.00119296	0.0345393	0.0018477	0.0429849	0	7	51.26	51.256	1000	19166.6	19143.1	23.61
1	61	Category E	8443	5	5:28:58	105755	105755	46	4.501	7.26367	0.157906	-0.00198497	-0.0169519	-0.0142769	41.5559	0.903389	0.138757	0.248376	-0.855755	0.00726584	0.0852399	0	0	0.0966107	4.44409	0	0	0.0171907	0.131113	0.00356127	0.0596764	0.0107316	0.103593	0	7	51.268	51.263	1000	19143	19121.9	41.55
1	62	Category F	8489	5	5:51:03	105801	105801	93	9.3	18.4348	0.198224	-0.0561051	0.0132939	-0.0134015	85.2202	0.916346	0.0510543	0.238596	-0.881048	0.0085633	0.0925381	1.05E-05	0.00324047	0.0836536	7.77979	1.05E-05	0.00324047	0.0189353	0.137606	0.00556011	0.0745661	0.0227445	0.150813	0	7	52.595	52.585	1000	19081.1	19019.6	61.49
1	63	Category L	8582	5	5:51:13	105894	105894	21	2	2.91528	0.138823	0.117443	0.0494908	0.0369931	18.5044	0.881162	0.247326	0.137591	-0.833473	0.000895182	0.0299196	0	0	0.118838	2.49561	0	0	0.015532	0.124627	0.00288318	0.0536953	0.00160435	0.0400544	0	7	52.597	52.595	1000	19019.6	18923.8	189.9
1	64	Category I	8603	5	8:25:53	121181	121181	78	7.7	93.0835	1.19338	-0.07302	0.0157565	-0.0812018	79.8635	1.02389	0.170297	-0.00528658	-1.00739	0.535932	0.732074	0.000945262	0.0307451	0.0399045	3.11255	0.000795022	0.0281961	0.376208	0.613358	0.120909	0.34772	1.40479	1.18524	0	7	61.88	61.872	1000	18282.7	18224.3	58.4
1	65	Category L	8681	5	8:26:03	121259	121259	29	2.801	7.21216	0.248695	0.173272	0.0416975	0.169695	29.0547	1.00189	0.181405	0.0560597	-0.983516	0.372365	0.610217	0.000168373	0.0129759	0.0086712	0.251465	0.000109442	0.0104615	0.030425	0.174428	0.00251717	0.0501714	0.029179	0.170819	0	7	61.885	61.882	1000	18224.2	18223.7	0.81
1	66	Category I	8710	5	8:26:26	121288	121288	860	86.1	1141.17	1.32694	-0.0021527	-0.00107535	-0.00347617	971.778	1.12997	0.0464537	0.146887	-1.11354	0.425549	0.652341	0.00114207	0.0337945	0.131562	113.143	0.00111737	0.0334271	0.435344	0.659806	0.21188	0.460304	1.5443	1.2427	0	7	61.991	61.905	1000	18223.1	18201.7	35.21
1	67	Category E	9570	5	8:45:01	122148	122148	90	9	17.9163	0.19907	-0.0621229	-0.0176948	-0.0214925	81.9448	0.910498	0.115609	0.20708	-0.87321	0.0541612	0.232726	0.000189887	0.01378	0.089502	8.05518	0.000301107	0.0173524	0.0182292	0.135015	0.00565321	0.0751878	0.0253906	0.159344	0	7	63.03	63.021	1000	18174.2	18124.7	57.54
1	68	Category A	9660	5	9:05:59	128624	128624	1889	189.4	50.2913	0.0266232	2.30E-05	-0.000140746	-4.60E-05	1777.13	0.940778	0.577436	0.534801	-0.513552	0.000223849	0.0149616	0	0	0.0592224	111.871	0	0	0.000150827	0.0122812	0.000436584	0.0208946	0.000229665	0.0151547	0	7	64.468	64.278	1000	18034.7	18020	14.7
