# Supplementary material for: Development of a multisensor biologging collar and analytical techniques to describe high‐resolution spatial behavior in free‐ranging terrestrial mammals
Source: Ecol Evol. 2024 Sep 23;14(9):e70264. doi: 10.1002/ece3.70264 (PMC11420106; doi:10.1002/ece3.70264)
Supplement: Supplementary file 1 — Appendix S1 [file ECE3-14-e70264-s001.zip › doi_10_5061_dryad_jdfn2z3hv__v20240620/B6_S67_Master.csv]

Counter	Total Event no.	Event no.	Category	Acc_x	Acc_y	Acc_z	Mag_x	Mag_y	Mag_z	Temp C	Pressure hbar	Date	DD	MM	YY	Time_dd:hh:mm:ss	Total secs	Decimal secs	Hours	Minutes	Seconds	Anlg	Light	Battery V	Acc_x sm	Acc_y sm	Acc_z sm	Ang vel	VeDBA	Vel m/s	Vel/VEDBA	FFT cleaned	FFT stuff	FFT stuff	FFT stuff	FFT sweep	FFT zero crossings	FFT zero crossings manual	VeSBA	Animal g	ODBA	Dyn AccX	Dyn AccY	Dyn AccZ	Smth Press	Altitude smth	Pressure change	Altitude change	Median pressure
0	1	1	Category E	-0.0478516	0.179932	-0.899902	-0.113525	-0.218018	0.375977	0.03	0.007	4/6/2018	4	6	2018	6:32:31	23551	0.4	6	32	31	69013	0.0515137	3.49014	0	0	0	0	0	0	0	0	0	0	0	0	0	0	0	0	0	0	0	0	0	0	0.007	39698.2	0
1	2	2	Category E	0.035888672	0.25195313	-0.93579102	-0.14282227	-0.25341797	0.3515625	0.03	0.007	4/6/2018	4	6	2018	6:32:31	23551	0.5	6	32	31	69013	0.051513672	3.4901367	0	0	0	0	0	0	0	0	0	0	0	0	0	0	0	0	0	0	0	0	0	0	0.007	39698.24	0
2	3	3	Category E	0.17993164	0.34790039	-1.0197754	-0.15869141	-0.26220703	0.33081055	0.03	0.007	4/6/2018	4	6	2018	6:32:31	23551	0.6	6	32	31	69014	0.051513672	3.4901367	0	0	0	0	0	0	0	0	0	0	0	0	0	0	0	0	0	0	0	0	0	0	0.007	39698.24	0
3	4	4	Category E	0.13183594	0.21582031	-0.95996094	-0.14916992	-0.26147461	0.34814453	0.03	0.007	4/6/2018	4	6	2018	6:32:31	23551	0.7	6	32	31	69014	0.051513672	3.4901367	0	0	0	0	0	0	0	0	0	0	0	0	0	0	0	0	0	0	0	0	0.007	39698.24	0	0	0.007
4	5	5	Category E	-0.095947266	0.011962891	-1.0197754	-0.20214844	-0.25097656	0.32275391	0.03	0.007	4/6/2018	4	6	2018	6:32:31	23551	0.8	6	32	31	69014	0.051513672	3.4901367	0	0	0	0	0	0	0	0	0	0	0	0	0	0	0	0	0	0	0	0	0.007	39698.24	0	0	0.007
5	6	6	Category E	0.26391602	0.21582031	-0.53979492	-0.24194336	-0.23339844	0.32104492	0.03	0.007	4/6/2018	4	6	2018	6:32:31	23551	0.9	6	32	31	69014	0.051513672	3.4901367	0	0	0	0	0	0	0	0	0	0	0	0	0	0	0	0	0	0	0	0	0.007	39698.24	0	0	0.007
6	7	7	Category E	0.23999023	0.16796875	-0.95996094	-0.20849609	-0.20385742	0.35473633	0.03	0.007	4/6/2018	4	6	2018	6:32:32	23552	0	6	32	32	69014	0.051513672	3.4901367	0	0	0	0	0	0	0	0	0	0	0	0	0	0	0	0	0	0	0	0	0.007	39698.24	0	0	0.007
7	8	8	Category E	0.31176758	0.17993164	-0.88793945	-0.20996094	-0.22949219	0.3371582	0.03	0.007	4/6/2018	4	6	2018	6:32:32	23552	0.1	6	32	32	69014	0.051513672	3.4901367	0	0	0	0	0	0	0	0	0	0	0	0	0	0	0	0	0	0	0	0	0.007	39698.24	0	0	0.007
8	9	9	Category E	0.20385742	0.19189453	-0.82788086	-0.18188477	-0.24145508	0.34960938	0.03	0.007	4/6/2018	4	6	2018	6:32:32	23552	0.2	6	32	32	69014	0.051513672	3.4901367	0	0	0	0	0	0	0	0	0	0	0	0	0	0	0	0	0	0	0	0	0.007	39698.24	0	0	0.007
9	10	10	Category E	-0.023925781	0.16796875	-0.86376953	-0.21069336	-0.25073242	0.32568359	0.03	0.007	4/6/2018	4	6	2018	6:32:32	23552	0.3	6	32	32	69014	0.051513672	3.4901367	0	0	0	0	0	0	0	0	0	0	0	0	0	0	0	0	0	0	0	0	0.007	39698.24	0	0	0.007
10	11	11	Category E	0.39599609	0.10791016	-0.61181641	-0.19287109	-0.28100586	0.31958008	0.04	0.007	4/6/2018	4	6	2018	6:32:32	23552	0.4	6	32	32	69014	0.051513672	3.4901367	0	0	0	123.0874	0	0	0	0	0	0	0	0	0	0	0	0	0	0	0	0	0.007	39698.24	0	0	0.007
11	12	12	Category E	0.10791016	0.37182617	-1.0917969	-0.14868164	-0.30493164	0.31811523	0.04	0.007	4/6/2018	4	6	2018	6:32:32	23552	0.5	6	32	32	69014	0.051513672	3.4901367	0	0	0	123.40259	0	0	0	0	0	0	0	0	0	0	0	0	0	0	0	0	0.007	39698.24	0	0	0.007
12	13	13	Category E	0.14379883	0.26391602	-0.81591797	-0.16113281	-0.28955078	0.32739258	0.04	0.007	4/6/2018	4	6	2018	6:32:32	23552	0.6	6	32	32	69015	0.051513672	3.4901367	0	0	0	123.54053	0	0	0	0	0	0	0	0	0	0	0	0	0	0	0	0	0.007	39698.24	0	0	0.007
13	14	14	Category E	-0.023925781	0.11987305	-0.89990234	-0.12744141	-0.28295898	0.33422852	0.04	0.007	4/6/2018	4	6	2018	6:32:32	23552	0.7	6	32	32	69015	0.051513672	3.4901367	0	0	0	119.69263	0	0	0	0	0	0	0	0	0	0	0	0	0	0	0	0	0.007	39698.24	0	0	0.007
14	15	15	Category E	-0.095947266	0.16796875	-0.94799805	-0.13989258	-0.27661133	0.33398438	0.04	0.007	4/6/2018	4	6	2018	6:32:32	23552	0.8	6	32	32	69015	0.051513672	3.4901367	0	0	0	104.84961	0	0	0	0	0	0	0	0	0	0	0	0	0	0	0	0	0.007	39698.24	0	0	0.007
15	16	16	Category E	0.23999023	0.10791016	-0.75585938	-0.082763672	-0.24951172	0.38134766	0.04	0.007	4/6/2018	4	6	2018	6:32:32	23552	0.9	6	32	32	69015	0.051513672	3.4901367	0	0	0	82.036621	0	0	0	0	0	0	0	0	0	0	0	0	0	0	0	0	0.007	39698.24	0	0	0.007
16	17	17	Category E	0.059814453	0.011962891	-1.1757813	-0.056884766	-0.26245117	0.37670898	0.04	0.007	4/6/2018	4	6	2018	6:32:33	23553	0	6	32	33	69015	0.051513672	3.4901367	0	0	0	45.220459	0	0	0	0	0	0	0	0	0	0	0	0	0	0	0	0	0.007	39698.24	0	0	0.007
17	18	18	Category E	0.13183594	0.31176758	-0.98388672	-0.033203125	-0.27661133	0.37182617	0.04	0.007	4/6/2018	4	6	2018	6:32:33	23553	0.1	6	32	33	69015	0.051513672	3.4901367	0	0	0	8.7128906	0	0	0	0	0	0	0	0	0	0	0	0	0	0	0	0	0.007	39698.24	0	0	0.007
18	19	19	Category E	0.15576172	0.071777344	-0.88793945	0.014160156	-0.25585938	0.38769531	0.04	0.007	4/6/2018	4	6	2018	6:32:33	23553	0.2	6	32	33	69015	0.051513672	3.4901367	0	0	0	12.871338	0	0	0	0	0	0	0	0	0	0	0	0	0	0	0	0	0.007	39698.24	0	0	0.007
19	20	20	Category E	-0.083984375	0.13183594	-0.91186523	-0.018066406	-0.24267578	0.39501953	0.04	0.007	4/6/2018	4	6	2018	6:32:33	23553	0.3	6	32	33	69015	0.051513672	3.4901367	0	0	0	26.821777	0	0	0	0	0	0	0	0	0	0	0	0	0	0	0	0	0.007	39698.24	0	0	0.007
20	21	21	Category E	0.14379883	0.32397461	-0.69580078	-0.031982422	-0.2565918	0.38037109	0.04	0.007	4/6/2018	4	6	2018	6:32:33	23553	0.4	6	32	33	69015	0.051513672	3.4901367	0	0	0	31.405029	0	0	0	0	0	0	0	0	0	0	0	0	0	0	0	0	0.007	39698.24	0	0	0.007
21	22	22	Category E	0.23999023	0.10791016	-1.1159668	-0.005859375	-0.22973633	0.3984375	0.05	0.007	4/6/2018	4	6	2018	6:32:33	23553	0.5	6	32	33	69015	0.051513672	3.4901367	0	0	0	36.030029	0	0	0	0	0	0	0	0	0	0	0	0	0	0	0	0	0.007	39698.24	0	0	0.007
22	23	23	Category E	0.32397461	0.071777344	-0.81591797	-0.009765625	-0.22705078	0.40161133	0.05	0.007	4/6/2018	4	6	2018	6:32:33	23553	0.6	6	32	33	69016	0.051513672	3.4901367	0	0	0	35.677246	0	0	0	0	0	0	0	0	0	0	0	0	0	0	0	0	0.007	39698.24	0	0	0.007
23	24	24	Category E	0.17993164	0.11987305	-0.77978516	-0.026611328	-0.23144531	0.38793945	0.05	0.007	4/6/2018	4	6	2018	6:32:33	23553	0.7	6	32	33	69016	0.051513672	3.4901367	0	0	0	31.527344	0	0	0	0	0	0	0	0	0	0	0	0	0	0	0	0	0.007	39698.24	0	0	0.007
24	25	25	Category E	0.059814453	0.083984375	-0.80395508	-0.11547852	-0.25390625	0.36523438	0.05	0.007	4/6/2018	4	6	2018	6:32:33	23553	0.8	6	32	33	69016	0.051513672	3.4901367	0	0	0	29.411377	0	0	0	0	0	0	0	0	0	0	0	0	0	0	0	0	0.007	39698.24	0	0	0.007
25	26	26	Category E	0.21582031	0.15576172	-0.88793945	-0.13354492	-0.25366211	0.359375	0.05	0.007	4/6/2018	4	6	2018	6:32:33	23553	0.9	6	32	33	69016	0.051513672	3.4901367	0	0	0	24.743652	0	0	0	0	0	0	0	0	0	0	0	0	0	0	0	0	0.007	39698.24	0	0	0.007
26	27	27	Category E	0.35986328	0.2277832	-1.1279297	-0.125	-0.23950195	0.37255859	0.05	0.007	4/6/2018	4	6	2018	6:32:34	23554	0	6	32	34	69016	0.051513672	3.4901367	0	0	0	12.62085	0	0	0	0	0	0	0	0	0	0	0	0	0	0	0	0	0.007	39698.24	0	0	0.007
27	28	28	Category E	0.27587891	0.11987305	-0.89990234	-0.10961914	-0.22583008	0.38500977	0.05	0.007	4/6/2018	4	6	2018	6:32:34	23554	0.1	6	32	34	69016	0.051513672	3.4901367	0	0	0	2.9731445	0	0	0	0	0	0	0	0	0	0	0	0	0	0	0	0	0.007	39698.24	0	0	0.007
28	29	29	Category E	-0.083984375	0.047851563	-0.77978516	-0.12792969	-0.22045898	0.37866211	0.05	0.007	4/6/2018	4	6	2018	6:32:34	23554	0.2	6	32	34	69016	0.051513672	3.4901367	0	0	0	1.001709	0	0	0	0	0	0	0	0	0	0	0	0	0	0	0	0	0.007	39698.24	0	0	0.007
29	30	30	Category E	0.3359375	0.13183594	-0.58789063	-0.15942383	-0.24804688	0.34790039	0.05	0.007	4/6/2018	4	6	2018	6:32:34	23554	0.3	6	32	34	69016	0.051513672	3.4901367	0	0	0	6.5317383	0	0	0	0	0	0	0	0	0	0	0	0	0	0	0	0	0.007	39698.24	0	0	0.007
30	31	31	Category E	0.15576172	0.071777344	-1.0197754	-0.11425781	-0.25317383	0.36132813	0.05	0.007	4/6/2018	4	6	2018	6:32:34	23554	0.4	6	32	34	69016	0.051513672	3.4901367	0	0	0	13.229004	0	0	0	0	0	0	0	0	0	0	0	0	0	0	0	0	0.007	39698.24	0	0	0.007
31	32	32	Category E	0.23999023	0.035888672	-0.95996094	-0.10668945	-0.25244141	0.37353516	0.06	0.007	4/6/2018	4	6	2018	6:32:34	23554	0.5	6	32	34	69016	0.051513672	3.4901367	0	0	0	21.040039	0	0	0	0	0	0	0	0	0	0	0	0	0	0	0	0	0.007	39698.24	0	0	0.007
32	33	33	Category E	0.047851563	0.083984375	-0.98388672	-0.1171875	-0.24780273	0.37353516	0.06	0.007	4/6/2018	4	6	2018	6:32:34	23554	0.6	6	32	34	69017	0.051513672	3.4901367	0	0	0	19.448242	0	0	0	0	0	0	0	0	0	0	0	0	0	0	0	0	0.007	39698.24	0	0	0.007
33	34	34	Category E	0.2277832	0.13183594	-0.61181641	-0.17114258	-0.20800781	0.36767578	0.06	0.007	4/6/2018	4	6	2018	6:32:34	23554	0.7	6	32	34	69017	0.051513672	3.4901367	0	0	0	18.412842	0	0	0	0	0	0	0	0	0	0	0	0	0	0	0	0	0.007	39698.24	0	0	0.007
34	35	35	Category E	0.17993164	0.059814453	-1.079834	-0.16186523	-0.19848633	0.38623047	0.06	0.007	4/6/2018	4	6	2018	6:32:34	23554	0.8	6	32	34	69017	0.051513672	3.4901367	0	0	0	22.338135	0	0	0	0	0	0	0	0	0	0	0	0	0	0	0	0	0.007	39698.24	0	0	0.007
35	36	36	Category E	0.25195313	0.11987305	-0.98388672	-0.14501953	-0.21728516	0.38037109	0.06	0.007	4/6/2018	4	6	2018	6:32:34	23554	0.9	6	32	34	69017	0.051513672	3.4901367	0	0	0	22.385498	0	0	0	0	0	0	0	0	0	0	0	0	0	0	0	0	0.007	39698.24	0	0	0.007
36	37	37	Category E	-0.011962891	0.071777344	-0.91186523	-0.11547852	-0.21240234	0.39208984	0.06	0.007	4/6/2018	4	6	2018	6:32:35	23555	0	6	32	35	69017	0.051513672	3.4901367	0	0	0	17.073242	0	0	0	0	0	0	0	0	0	0	0	0	0	0	0	0	0.007	39698.24	0	0	0.007
37	38	38	Category E	0.15576172	-0.011962891	-0.671875	-0.15087891	-0.23925781	0.36352539	0.06	0.007	4/6/2018	4	6	2018	6:32:35	23555	0.1	6	32	35	69017	0.051513672	3.4901367	0	0	0	9.8166504	0	0	0	0	0	0	0	0	0	0	0	0	0	0	0	0	0.007	39698.24	0	0	0.007
38	39	39	Category E	0.25195313	0.25195313	-1.0319824	-0.11157227	-0.2590332	0.36914063	0.06	0.007	4/6/2018	4	6	2018	6:32:35	23555	0.2	6	32	35	69017	0.051757813	3.4417969	0	0	0	7.9733887	0	0	0	0	0	0	0	0	0	0	0	0	0	0	0	0	0.007	39698.24	0	0	0.007
39	40	40	Category E	0.38378906	-0.035888672	-1.0197754	-0.1015625	-0.24316406	0.38696289	0.06	0.007	4/6/2018	4	6	2018	6:32:35	23555	0.3	6	32	35	69017	0.051757813	3.4417969	0	0	0	4.0581055	0	0	0	0	0	0	0	0	0	0	0	0	0	0	0	0	0.007	39698.24	0	0	0.007
40	41	41	Category E	0.21582031	-0.011962891	-0.87597656	-0.11523438	-0.25219727	0.37524414	0.07	0.007	4/6/2018	4	6	2018	6:32:35	23555	0.4	6	32	35	69017	0.051757813	3.4417969	0.14428711	0.12158203	-0.89038086	6.0949707	0.15209961	0	0	0	0	0	0	0	0	0	0.91015625	0.08984375	0.21948242	0.071289063	-0.13354492	0.014404297	0.007	39698.24	0	0	0.007
41	42	42	Category E	0.39599609	0.16796875	-0.39599609	-0.19775391	-0.22167969	0.36083984	0.07	0.007	4/6/2018	4	6	2018	6:32:35	23555	0.5	6	32	35	69017	0.051757813	3.4417969	0.14819336	0.12036133	-0.88696289	15.415283	0.55200195	0	0	0	0	0	0	0	0	0	0.90722656	0.092773438	0.78613281	0.24755859	0.047363281	0.4909668	0.007	39698.24	0	0	0.007
42	43	43	Category E	0.73193359	0.071777344	-1.2119141	-0.22558594	-0.1875	0.36645508	0.07	0.007	4/6/2018	4	6	2018	6:32:35	23555	0.6	6	32	35	69018	0.051757813	3.4417969	0.15112305	0.11791992	-0.88525391	16.569336	0.66772461	0	0	0	0	0	0	0	0	0	0.90576172	0.094238281	0.95336914	0.58056641	-0.046142578	-0.32641602	0.007	39698.24	0	0	0.007
43	44	44	Category E	0.49194336	0	-1.0559082	-0.18164063	-0.18066406	0.38305664	0.07	0.007	4/6/2018	4	6	2018	6:32:35	23555	0.7	6	32	35	69018	0.051757813	3.4417969	0.15161133	0.11547852	-0.88427734	13.766846	0.39794922	0	0	0	0	0	0	0	0	0	0.90454102	0.095458984	0.62719727	0.34008789	-0.11547852	-0.17138672	0.007	39698.24	0	0	0.007
44	45	45	Category E	0.15576172	0.095947266	-0.671875	-0.18164063	-0.18725586	0.38574219	0.07	0.007	4/6/2018	4	6	2018	6:32:35	23555	0.8	6	32	35	69018	0.051757813	3.4417969	0.15258789	0.11352539	-0.88305664	14.293701	0.21191406	0	0	0	0	0	0	0	0	0	0.90332031	0.096679688	0.23217773	0.002929688	-0.017578125	0.21118164	0.007	39698.24	0	0	0.007
45	46	46	Category E	0.14379883	0.023925781	-0.63598633	-0.20629883	-0.21801758	0.35961914	0.07	0.007	4/6/2018	4	6	2018	6:32:35	23555	0.9	6	32	35	69018	0.051757813	3.4417969	0.15185547	0.11474609	-0.88330078	15.287109	0.26367188	0	0	0	0	0	0	0	0	0	0.90356445	0.096435547	0.34619141	-0.008056641	-0.090820313	0.24731445	0.007	39698.24	0	0	0.007
46	47	47	Category E	0.2878418	0.17993164	-0.56396484	-0.18823242	-0.22094727	0.36816406	0.07	0.007	4/6/2018	4	6	2018	6:32:36	23556	0	6	32	36	69018	0.051757813	3.4417969	0.14990234	0.11352539	-0.88745117	11.320068	0.35766602	0	0	0	0	0	0	0	0	0	0.90722656	0.092773438	0.52734375	0.13769531	0.066162109	0.32348633	0.007	39698.24	0	0	0.007
47	48	48	Category E	0.46777344	0.083984375	-0.98388672	-0.17114258	-0.20361328	0.37573242	0.07	0.007	4/6/2018	4	6	2018	6:32:36	23556	0.1	6	32	36	69018	0.051757813	3.4417969	0.14770508	0.11328125	-0.88867188	4.6887207	0.33496094	0	0	0	0	0	0	0	0	0	0.90795898	0.092041016	0.44433594	0.31982422	-0.029296875	-0.094970703	0.007	39698.24	0	0	0.007
48	49	49	Category E	0.27587891	0.035888672	-0.91186523	-0.12353516	-0.20458984	0.38989258	0.07	0.007	4/6/2018	4	6	2018	6:32:36	23556	0.2	6	32	36	69018	0.051757813	3.4417969	0.14526367	0.11157227	-0.89111328	0.51806641	0.15234375	0	0	0	0	0	0	0	0	0	0.90966797	0.090332031	0.22680664	0.13037109	-0.075683594	-0.020507813	0.007	39698.24	0	0	0.007
49	50	50	Category E	0.14379883	0.083984375	-0.92382813	-0.11108398	-0.23461914	0.38476563	0.07	0.007	4/6/2018	4	6	2018	6:32:36	23556	0.3	6	32	36	69018	0.051757813	3.4417969	0.14477539	0.10913086	-0.89355469	2.7231445	0.0390625	0	0	0	0	0	0	0	0	0	0.91186523	0.088134766	0.056396484	-0.000976563	-0.025146484	-0.030029297	0.007	39698.24	0	0	0.007
50	51	51	Category E	0.059814453	0.071777344	-0.91186523	-0.14135742	-0.22338867	0.38842773	0.08	0.007	4/6/2018	4	6	2018	6:32:36	23556	0.4	6	32	36	69018	0.051757813	3.4417969	0.14526367	0.10668945	-0.89306641	9.0300293	0.094238281	0	0	0	0	0	0	0	0	0	0.91113281	0.088867188	0.13916016	-0.085449219	-0.034912109	-0.018554688	0.007	39698.24	0	0	0.007
51	52	52	Category E	0.32397461	0.11987305	-0.671875	-0.16137695	-0.20703125	0.38793945	0.08	0.007	4/6/2018	4	6	2018	6:32:36	23556	0.5	6	32	36	69018	0.051757813	3.4417969	0.14331055	0.10644531	-0.8918457	17.825439	0.28491211	0	0	0	0	0	0	0	0	0	0.90942383	0.090576172	0.41381836	0.18041992	0.013183594	0.2199707	0.007	39698.24	0	0	0.007
52	53	53	Category E	0.16796875	0.10791016	-1.1638184	-0.1796875	-0.20361328	0.37060547	0.08	0.007	4/6/2018	4	6	2018	6:32:36	23556	0.6	6	32	36	69019	0.051757813	3.4417969	0.14672852	0.10302734	-0.89208984	25.402588	0.2722168	0	0	0	0	0	0	0	0	0	0.90991211	0.090087891	0.29736328	0.020996094	0.004638672	-0.27148438	0.007	39698.24	0	0	0.007
53	54	54	Category E	0.21582031	0.17993164	-0.92382813	-0.13427734	-0.18115234	0.39794922	0.08	0.007	4/6/2018	4	6	2018	6:32:36	23556	0.7	6	32	36	69019	0.051757813	3.4417969	0.15063477	0.1003418	-0.89501953	27.588135	0.10644531	0	0	0	0	0	0	0	0	0	0.91333008	0.086669922	0.17285156	0.064941406	0.079345703	-0.028564453	0.007	39698.24	0	0	0.007
54	55	55	Category E	-0.21582031	0.14379883	-0.91186523	-0.14550781	-0.18115234	0.40283203	0.08	0.007	4/6/2018	4	6	2018	6:32:36	23556	0.8	6	32	36	69019	0.051757813	3.4417969	0.15405273	0.10009766	-0.89282227	26.01001	0.37304688	0	0	0	0	0	0	0	0	0	0.91162109	0.088378906	0.43237305	-0.36987305	0.043457031	-0.018798828	0.007	39698.24	0	0	0.007
55	56	56	Category E	0.023925781	0.059814453	-0.75585938	-0.20068359	-0.21020508	0.34985352	0.08	0.007	4/6/2018	4	6	2018	6:32:36	23556	0.9	6	32	36	69019	0.051757813	3.4417969	0.15649414	0.098388672	-0.88964844	27.264404	0.19213867	0	0	0	0	0	0	0	0	0	0.90869141	0.091308594	0.30493164	-0.13256836	-0.038574219	0.13378906	0.007	39698.24	0	0	0.007
56	57	57	Category E	0.035888672	0.071777344	-1.0197754	-0.12231445	-0.24389648	0.38134766	0.08	0.007	4/6/2018	4	6	2018	6:32:37	23557	0	6	32	37	69019	0.051757813	3.4417969	0.15771484	0.098876953	-0.88916016	26.610596	0.18066406	0	0	0	0	0	0	0	0	0	0.90844727	0.091552734	0.27954102	-0.12182617	-0.027099609	-0.13037109	0.007	39698.24	0	0	0.007
57	58	58	Category E	0.047851563	0.15576172	-0.92382813	-0.13549805	-0.203125	0.39599609	0.08	0.007	4/6/2018	4	6	2018	6:32:37	23557	0.1	6	32	37	69019	0.051757813	3.4417969	0.16015625	0.099609375	-0.88305664	25.351074	0.13183594	0	0	0	0	0	0	0	0	0	0.90307617	0.096923828	0.20898438	-0.11230469	0.055908203	-0.040527344	0.007	39698.24	0	0	0.007
58	59	59	Category E	-0.059814453	0.083984375	-0.85180664	-0.090576172	-0.21557617	0.40185547	0.08	0.007	4/6/2018	4	6	2018	6:32:37	23557	0.2	6	32	37	69019	0.051757813	3.4417969	0.16308594	0.097900391	-0.88378906	23.128906	0.22558594	0	0	0	0	0	0	0	0	0	0.90405273	0.095947266	0.26904297	-0.22290039	-0.013916016	0.031982422	0.007	39698.24	0	0	0.007
59	60	60	Category E	-0.29980469	0.16796875	-0.93579102	-0.1081543	-0.20898438	0.3984375	0.08	0.007	4/6/2018	4	6	2018	6:32:37	23557	0.3	6	32	37	69019	0.051757813	3.4417969	0.1652832	0.09765625	-0.88354492	22.760498	0.47314453	0	0	0	0	0	0	0	0	0	0.90429688	0.095703125	0.58740234	-0.46508789	0.070068359	-0.052001953	0.007	39698.24	0	0	0.007
60	61	61	Category E	-0.17993164	0.19189453	-0.63598633	-0.092041016	-0.17651367	0.41650391	0.09	0.007	4/6/2018	4	6	2018	6:32:37	23557	0.4	6	32	37	69019	0.051757813	3.4417969	0.16894531	0.097412109	-0.88256836	21.352051	0.43774414	0	0	0	0	0	0	0	0	0	0.90405273	0.095947266	0.69018555	-0.34887695	0.094238281	0.24658203	0.007	39698.24	0	0	0.007
61	62	62	Category E	-0.38378906	0.15576172	-1.4038086	-0.059570313	-0.20458984	0.41479492	0.09	0.007	4/6/2018	4	6	2018	6:32:37	23557	0.5	6	32	37	69019	0.051757813	3.4417969	0.16870117	0.095214844	-0.88525391	14.287354	0.76000977	0	0	0	0	0	0	0	0	0	0.90625	0.09375	1.1311035	-0.55249023	0.060302734	-0.51831055	0.007	39698.24	0	0	0.007
62	63	63	Category E	0.083984375	0.095947266	-1.0678711	0.04296875	-0.21411133	0.41235352	0.09	0.007	4/6/2018	4	6	2018	6:32:37	23557	0.6	6	32	37	69020	0.051757813	3.4417969	0.16650391	0.095214844	-0.88183594	6.7036133	0.203125	0	0	0	0	0	0	0	0	0	0.90258789	0.097412109	0.26904297	-0.082519531	0.000488281	-0.18579102	0.007	39698.24	0	0	0.007
63	64	64	Category E	-0.21582031	0.047851563	-0.95996094	0.065917969	-0.22143555	0.41088867	0.09	0.007	4/6/2018	4	6	2018	6:32:37	23557	0.7	6	32	37	69020	0.051757813	3.4417969	0.16577148	0.096435547	-0.87963867	1.9174805	0.39306641	0	0	0	0	0	0	0	0	0	0.90039063	0.099609375	0.51049805	-0.3815918	-0.048583984	-0.080078125	0.007	39698.24	0	0	0.007
64	65	65	Category E	-0.2277832	0.035888672	-0.92382813	0.009277344	-0.23730469	0.38671875	0.09	0.007	4/6/2018	4	6	2018	6:32:37	23557	0.8	6	32	37	69020	0.051757813	3.4417969	0.16772461	0.095214844	-0.88378906	8.8461914	0.40209961	0	0	0	0	0	0	0	0	0	0.90478516	0.095214844	0.49487305	-0.39550781	-0.059326172	-0.039794922	0.007	39698.24	0	0	0.007
65	66	66	Category E	-0.011962891	0.035888672	-0.7199707	-0.005859375	-0.27929688	0.3815918	0.09	0.007	4/6/2018	4	6	2018	6:32:37	23557	0.9	6	32	37	69020	0.051757813	3.4417969	0.16992188	0.095947266	-0.88769531	16.345215	0.25463867	0	0	0	0	0	0	0	0	0	0.90893555	0.091064453	0.40991211	-0.18188477	-0.060058594	0.16772461	0.007	39698.24	0	0	0.007
66	67	67	Category E	-0.047851563	0.20385742	-1.0559082	-0.030273438	-0.28222656	0.36572266	0.09	0.007	4/6/2018	4	6	2018	6:32:38	23558	0	6	32	38	69020	0.051757813	3.4417969	0.16894531	0.093261719	-0.88891602	20.682373	0.29492188	0	0	0	0	0	0	0	0	0	0.90966797	0.090332031	0.49414063	-0.21679688	0.11035156	-0.16674805	0.007	39698.24	0	0	0.007
67	68	68	Category E	0.11987305	0.071777344	-0.89990234	-0.041992188	-0.2800293	0.37255859	0.09	0.007	4/6/2018	4	6	2018	6:32:38	23558	0.1	6	32	38	69020	0.051757813	3.4417969	0.16333008	0.090820313	-0.88623047	21.514404	0.049560547	0	0	0	0	0	0	0	0	0	0.90576172	0.094238281	0.076171875	-0.043457031	-0.019042969	-0.013427734	0.007	39698.24	0	0	0.007
68	69	69	Category E	-0.10791016	0.059814453	-0.97192383	-0.0625	-0.28515625	0.37109375	0.09	0.007	4/6/2018	4	6	2018	6:32:38	23558	0.2	6	32	38	69020	0.051757813	3.4417969	0.16235352	0.090087891	-0.88330078	24.029541	0.28613281	0	0	0	0	0	0	0	0	0	0.90258789	0.097412109	0.38916016	-0.27026367	-0.030273438	-0.088378906	0.007	39698.24	0	0	0.007
69	70	70	Category E	0.023925781	0.16796875	-0.74389648	-0.14282227	-0.26928711	0.35302734	0.09	0.007	4/6/2018	4	6	2018	6:32:38	23558	0.3	6	32	38	69020	0.051757813	3.4417969	0.16625977	0.091308594	-0.88720703	24.437744	0.21606445	0	0	0	0	0	0	0	0	0	0.90722656	0.092773438	0.36230469	-0.14233398	0.076416016	0.14331055	0.007	39698.24	0	0	0.007
70	71	71	Category E	0.20385742	0.011962891	-1.1879883	-0.14477539	-0.23632813	0.37792969	0.1	0.007	4/6/2018	4	6	2018	6:32:38	23558	0.4	6	32	38	69020	0.051757813	3.4417969	0.16625977	0.090332031	-0.89135742	21.972168	0.30883789	0	0	0	0	0	0	0	0	0	0.91113281	0.088867188	0.41235352	0.037353516	-0.078369141	-0.29638672	0.007	39698.24	0	0	0.007
71	72	72	Category E	0.43188477	0.20385742	-1.079834	-0.18603516	-0.25097656	0.34643555	0.1	0.007	4/6/2018	4	6	2018	6:32:38	23558	0.5	6	32	38	69020	0.051757813	3.4417969	0.16723633	0.08984375	-0.88891602	15.987305	0.34521484	0	0	0	0	0	0	0	0	0	0.90917969	0.090820313	0.56884766	0.2644043	0.11376953	-0.19067383	0.007	39698.24	0	0	0.007
72	73	73	Category E	0.17993164	0.15576172	-0.74389648	-0.1628418	-0.23266602	0.36645508	0.1	0.007	4/6/2018	4	6	2018	6:32:38	23558	0.6	6	32	38	69021	0.051757813	3.4417969	0.16625977	0.089111328	-0.88818359	13.732422	0.15942383	0	0	0	0	0	0	0	0	0	0.90795898	0.092041016	0.22436523	0.013427734	0.06640625	0.14428711	0.007	39698.24	0	0	0.007
73	74	74	Category E	0.14379883	0.047851563	-0.75585938	-0.21557617	-0.23999023	0.33862305	0.1	0.007	4/6/2018	4	6	2018	6:32:38	23558	0.7	6	32	38	69021	0.051757813	3.4417969	0.17285156	0.090332031	-0.88256836	11.741943	0.13696289	0	0	0	0	0	0	0	0	0	0.90405273	0.095947266	0.19873047	-0.029052734	-0.042480469	0.12670898	0.007	39698.24	0	0	0.007
74	75	75	Category E	0.29980469	0.15576172	-0.57592773	-0.22949219	-0.24316406	0.32421875	0.1	0.007	4/6/2018	4	6	2018	6:32:38	23558	0.8	6	32	38	69021	0.051757813	3.4417969	0.17626953	0.090332031	-0.89013672	6.2033691	0.34399414	0	0	0	0	0	0	0	0	0	0.91186523	0.088134766	0.50317383	0.12329102	0.065185547	0.31420898	0.007	39698.24	0	0	0.007
75	76	76	Category E	0.27587891	0.071777344	-0.73193359	-0.20556641	-0.21923828	0.34838867	0.1	0.007	4/6/2018	4	6	2018	6:32:38	23558	0.9	6	32	38	69021	0.051757813	3.4417969	0.17944336	0.089599609	-0.88671875	0.58959961	0.18310547	0	0	0	0	0	0	0	0	0	0.90917969	0.090820313	0.26928711	0.096191406	-0.017822266	0.15478516	0.007	39698.24	0	0	0.007
76	77	77	Category E	0.41992188	0.011962891	-1.0197754	-0.18652344	-0.22436523	0.36206055	0.1	0.007	4/6/2018	4	6	2018	6:32:39	23559	0	6	32	39	69021	0.05078125	3.3918457	0.18164063	0.088378906	-0.8840332	2.2563477	0.28442383	0	0	0	0	0	0	0	0	0	0.90673828	0.093261719	0.45019531	0.23803711	-0.076416016	-0.13549805	0.007	39698.24	0	0	0.007
77	78	78	Category E	0.43188477	0.095947266	-0.98388672	-0.13793945	-0.23876953	0.3659668	0.1	0.007	4/6/2018	4	6	2018	6:32:39	23559	0.111	6	32	39	69021	0.05078125	3.3918457	0.18725586	0.087890625	-0.88232422	1.8823242	0.26489258	0	0	0	0	0	0	0	0	0	0.90625	0.09375	0.35400391	0.24438477	0.0078125	-0.10131836	0.007	39698.24	0	0	0.007
78	79	79	Category E	0.2277832	0.15576172	-0.87597656	-0.16821289	-0.24780273	0.35083008	0.1	0.007	4/6/2018	4	6	2018	6:32:39	23559	0.222	6	32	39	69021	0.05078125	3.3918457	0.19067383	0.088134766	-0.88378906	4.5146484	0.077392578	0	0	0	0	0	0	0	0	0	0.90844727	0.091552734	0.11230469	0.036865234	0.067382813	0.0078125	0.007	39698.24	0	0	0.007
79	80	80	Category E	0.10791016	0.095947266	-0.83984375	-0.21044922	-0.23193359	0.3449707	0.1	0.007	4/6/2018	4	6	2018	6:32:39	23559	0.333	6	32	39	69021	0.05078125	3.3918457	0.19311523	0.085205078	-0.88061523	5.6330566	0.094970703	0	0	0	0	0	0	0	0	0	0.90551758	0.094482422	0.13671875	-0.085205078	0.010498047	0.040771484	0.007	39698.24	0	0	0.007
80	81	81	Category E	0.26391602	0.083984375	-0.6237793	-0.23779297	-0.20898438	0.33056641	0.11	0.007	4/6/2018	4	6	2018	6:32:39	23559	0.444	6	32	39	69021	0.05078125	3.3918457	0.1940918	0.086425781	-0.87768555	5.7294922	0.26342773	0	0	0	0	0	0	0	0	0	0.90307617	0.096923828	0.32592773	0.069580078	-0.002441406	0.25390625	0.007	39698.24	0	0	0.007
81	82	82	Category E	0.26391602	0.047851563	-0.79199219	-0.23046875	-0.20288086	0.35009766	0.11	0.007	4/6/2018	4	6	2018	6:32:39	23559	0.555	6	32	39	69021	0.05078125	3.3918457	0.19677734	0.086669922	-0.87670898	4.0351563	0.11474609	0	0	0	0	0	0	0	0	0	0.90283203	0.097167969	0.19067383	0.066894531	-0.038818359	0.084716797	0.007	39698.24	0	0	0.007
82	83	83	Category E	0.2277832	0.16796875	-0.94799805	-0.21411133	-0.22314453	0.34814453	0.11	0.007	4/6/2018	4	6	2018	6:32:39	23559	0.666	6	32	39	69022	0.05078125	3.3918457	0.19750977	0.085205078	-0.88183594	3.9570313	0.10986328	0	0	0	0	0	0	0	0	0	0.90771484	0.092285156	0.17895508	0.030029297	0.082519531	-0.065917969	0.007	39698.24	0	0	0.007
83	84	84	Category E	0.20385742	0.059814453	-0.86376953	-0.15527344	-0.22509766	0.37304688	0.11	0.007	4/6/2018	4	6	2018	6:32:39	23559	0.777	6	32	39	69022	0.05078125	3.3918457	0.19384766	0.084472656	-0.87646484	5.1008301	0.029541016	0	0	0	0	0	0	0	0	0	0.90161133	0.098388672	0.047363281	0.009765625	-0.024658203	0.012695313	0.007	39698.24	0	0	0.007
84	85	85	Category E	-0.15576172	0.095947266	-1.0319824	-0.125	-0.234375	0.37841797	0.11	0.007	4/6/2018	4	6	2018	6:32:39	23559	0.888	6	32	39	69022	0.05078125	3.3918457	0.19335938	0.085205078	-0.87280273	4.5820313	0.38378906	0	0	0	0	0	0	0	0	0	0.89819336	0.10180664	0.51879883	-0.34912109	0.010498047	-0.15893555	0.007	39698.24	0	0	0.007
85	86	86	Category E	0.11987305	0.13183594	-0.87597656	-0.085449219	-0.25195313	0.37426758	0.11	0.007	4/6/2018	4	6	2018	6:32:40	23560	0	6	32	40	69022	0.05078125	3.3918457	0.1965332	0.083984375	-0.87451172	5.0791016	0.090332031	0	0	0	0	0	0	0	0	0	0.90039063	0.099609375	0.12573242	-0.076660156	0.047607422	-0.001220703	0.007	39698.24	0	0	0.007
86	87	87	Category E	0.059814453	0.13183594	-1.0559082	-0.027099609	-0.26464844	0.36938477	0.11	0.007	4/6/2018	4	6	2018	6:32:40	23560	0.1	6	32	40	69022	0.05078125	3.3918457	0.19995117	0.084228516	-0.87646484	2.4487305	0.23242188	0	0	0	0	0	0	0	0	0	0.90307617	0.096923828	0.36694336	-0.14013672	0.047363281	-0.17919922	0.007	39698.24	0	0	0.007
87	88	88	Category E	0.10791016	0.047851563	-1.079834	-0.015625	-0.25756836	0.37866211	0.11	0.007	4/6/2018	4	6	2018	6:32:40	23560	0.2	6	32	40	69022	0.05078125	3.3918457	0.20141602	0.082519531	-0.87915039	0.40014648	0.22387695	0	0	0	0	0	0	0	0	0	0.90576172	0.094238281	0.32861328	-0.093505859	-0.034667969	-0.20043945	0.007	39698.24	0	0	0.007
88	89	89	Category E	0.17993164	0	-1.0319824	-0.004394531	-0.2590332	0.38012695	0.11	0.007	4/6/2018	4	6	2018	6:32:40	23560	0.3	6	32	40	69022	0.05078125	3.3918457	0.20068359	0.081787109	-0.87670898	5.3508301	0.17651367	0	0	0	0	0	0	0	0	0	0.90307617	0.096923828	0.2578125	-0.020751953	-0.081787109	-0.1550293	0.007	39698.24	0	0	0.007
89	90	90	Category E	0.011962891	-0.023925781	-0.81591797	-0.0546875	-0.26245117	0.37060547	0.11	0.007	4/6/2018	4	6	2018	6:32:40	23560	0.4	6	32	40	69022	0.05078125	3.3918457	0.20263672	0.081787109	-0.87475586	11.004883	0.22583008	0	0	0	0	0	0	0	0	0	0.90185547	0.098144531	0.35546875	-0.19067383	-0.10571289	0.058837891	0.007	39698.24	0	0	0.007
90	91	91	Category E	0.23999023	0.083984375	-0.51586914	-0.13696289	-0.25512695	0.35864258	0.12	0.007	4/6/2018	4	6	2018	6:32:40	23560	0.5	6	32	40	69022	0.05078125	3.3918457	0.20605469	0.080810547	-0.87280273	15.935059	0.35864258	0	0	0	0	0	0	0	0	0	0.90063477	0.099365234	0.39379883	0.033691406	0.002929688	0.35693359	0.007	39698.24	0	0	0.007
91	92	92	Category E	0.37182617	0.10791016	-1.1159668	-0.17431641	-0.21240234	0.36938477	0.12	0.007	4/6/2018	4	6	2018	6:32:40	23560	0.6	6	32	40	69022	0.05078125	3.3918457	0.21069336	0.080322266	-0.87084961	20.649414	0.29418945	0	0	0	0	0	0	0	0	0	0.8996582	0.1003418	0.43334961	0.16088867	0.02734375	-0.24487305	0.007	39698.24	0	0	0.007
92	93	93	Category E	0.46777344	0.047851563	-1.0559082	-0.18115234	-0.21289063	0.36523438	0.12	0.007	4/6/2018	4	6	2018	6:32:40	23560	0.7	6	32	40	69023	0.05078125	3.3918457	0.21191406	0.079345703	-0.87255859	21.007568	0.31591797	0	0	0	0	0	0	0	0	0	0.90161133	0.098388672	0.47045898	0.25561523	-0.031494141	-0.18310547	0.007	39698.24	0	0	0.007
93	94	94	Category E	0.25195313	0.095947266	-0.7199707	-0.14599609	-0.21289063	0.38134766	0.12	0.007	4/6/2018	4	6	2018	6:32:40	23560	0.8	6	32	40	69023	0.05078125	3.3918457	0.21484375	0.078125	-0.86791992	20.481689	0.15356445	0	0	0	0	0	0	0	0	0	0.89770508	0.10229492	0.20263672	0.036865234	0.017578125	0.14794922	0.007	39698.24	0	0	0.007
94	95	95	Category E	0.083984375	0.023925781	-0.68383789	-0.16577148	-0.20629883	0.37890625	0.12	0.007	4/6/2018	4	6	2018	6:32:40	23560	0.9	6	32	40	69023	0.05078125	3.3918457	0.2175293	0.076171875	-0.86621094	20.397949	0.23217773	0	0	0	0	0	0	0	0	0	0.89624023	0.10375977	0.3684082	-0.13354492	-0.052246094	0.18237305	0.007	39698.24	0	0	0.007
95	96	96	Category E	0.34790039	0.14379883	-0.7199707	-0.17504883	-0.2175293	0.36938477	0.12	0.007	4/6/2018	4	6	2018	6:32:41	23561	0	6	32	41	69023	0.05078125	3.3918457	0.22558594	0.074707031	-0.86474609	19.110352	0.20166016	0	0	0	0	0	0	0	0	0	0.89697266	0.10302734	0.3359375	0.12207031	0.068847656	0.14477539	0.007	39698.24	0	0	0.007
96	97	97	Category E	0.25195313	0.083984375	-0.69580078	-0.13476563	-0.22192383	0.38037109	0.12	0.007	4/6/2018	4	6	2018	6:32:41	23561	0.09	6	32	41	69023	0.05078125	3.3918457	0.23144531	0.075439453	-0.86523438	15.890625	0.1706543	0	0	0	0	0	0	0	0	0	0.89868164	0.10131836	0.19799805	0.020263672	0.008300781	0.16943359	0.007	39698.24	0	0	0.007
97	98	98	Category E	0.37182617	0.16796875	-1.0319824	-0.10986328	-0.21191406	0.38110352	0.12	0.007	4/6/2018	4	6	2018	6:32:41	23561	0.181	6	32	41	69023	0.05078125	3.3918457	0.23657227	0.076660156	-0.86206055	12.021484	0.23535156	0	0	0	0	0	0	0	0	0	0.8972168	0.1027832	0.39624023	0.13500977	0.091064453	-0.16967773	0.007	39698.24	0	0	0.007
98	99	99	Category E	0.32397461	0.047851563	-0.87597656	-0.094238281	-0.23583984	0.38427734	0.12	0.007	4/6/2018	4	6	2018	6:32:41	23561	0.272	6	32	41	69023	0.05078125	3.3918457	0.24047852	0.075195313	-0.86083984	5.9963379	0.088867188	0	0	0	0	0	0	0	0	0	0.89697266	0.10302734	0.12573242	0.083251953	-0.02734375	-0.014892578	0.007	39698.24	0	0	0.007
99	100	100	Category E	0.21582031	0.11987305	-0.83984375	-0.10253906	-0.24560547	0.37475586	0.12	0.007	4/6/2018	4	6	2018	6:32:41	23561	0.363	6	32	41	69023	0.05078125	3.3918457	0.24584961	0.07421875	-0.86035156	3.9533691	0.058105469	0	0	0	0	0	0	0	0	0	0.89794922	0.10205078	0.096191406	-0.030029297	0.045410156	0.020507813	0.007	39698.24	0	0	0.007
100	101	101	Category E	0.11987305	0.15576172	-0.91186523	-0.13793945	-0.23242188	0.37304688	0.13	0.007	4/6/2018	4	6	2018	6:32:41	23561	0.454	6	32	41	69023	0.05078125	3.3918457	0.25488281	0.072021484	-0.8581543	12.18335	0.16772461	0	0	0	0	0	0	0	0	0	0.89794922	0.10205078	0.27246094	-0.13500977	0.083496094	-0.053466797	0.007	39698.24	0	0	0.007
101	102	102	Category E	0.059814453	0.095947266	-0.83984375	-0.203125	-0.21362305	0.34863281	0.13	0.007	4/6/2018	4	6	2018	6:32:41	23561	0.545	6	32	41	69023	0.05078125	3.3918457	0.26220703	0.0703125	-0.85961914	15.719727	0.20507813	0	0	0	0	0	0	0	0	0	0.90136719	0.098632813	0.24780273	-0.20239258	0.025390625	0.019775391	0.007	39698.24	0	0	0.007
102	103	103	Category E	0.27587891	0.16796875	-0.63598633	-0.20288086	-0.20141602	0.35253906	0.13	0.007	4/6/2018	4	6	2018	6:32:41	23561	0.636	6	32	41	69024	0.05078125	3.3918457	0.27197266	0.069580078	-0.8515625	16.699707	0.23706055	0	0	0	0	0	0	0	0	0	0.89672852	0.10327148	0.31762695	0.003662109	0.098144531	0.21557617	0.007	39698.24	0	0	0.007
103	104	104	Category E	0.3359375	0.023925781	-1.1159668	-0.18359375	-0.18676758	0.37695313	0.13	0.007	4/6/2018	4	6	2018	6:32:41	23561	0.727	6	32	41	69024	0.05078125	3.3918457	0.27636719	0.069335938	-0.84790039	18.519287	0.27807617	0	0	0	0	0	0	0	0	0	0.89453125	0.10546875	0.37255859	0.059326172	-0.045410156	-0.26782227	0.007	39698.24	0	0	0.007
104	105	105	Category E	0.2277832	0.15576172	-1.1037598	-0.15722656	-0.21459961	0.36889648	0.13	0.007	4/6/2018	4	6	2018	6:32:41	23561	0.818	6	32	41	69024	0.05078125	3.3918457	0.28417969	0.069335938	-0.84594727	19.920898	0.27734375	0	0	0	0	0	0	0	0	0	0.89526367	0.10473633	0.40039063	-0.056396484	0.086181641	-0.25756836	0.007	39698.24	0	0	0.007
105	106	106	Category E	0.14379883	-0.059814453	-0.99584961	-0.12133789	-0.19921875	0.38720703	0.13	0.007	4/6/2018	4	6	2018	6:32:41	23561	0.909	6	32	41	69024	0.05078125	3.3918457	0.29223633	0.069335938	-0.84423828	17.257813	0.24829102	0	0	0	0	0	0	0	0	0	0.89624023	0.10375977	0.42919922	-0.1484375	-0.12915039	-0.15136719	0.007	39698.24	0	0	0.007
106	107	107	Category E	-0.083984375	0.023925781	-0.91186523	-0.12426758	-0.20727539	0.3840332	0.13	0.007	4/6/2018	4	6	2018	6:32:42	23562	0	6	32	42	69024	0.05078125	3.3918457	0.29785156	0.069335938	-0.84472656	14.427979	0.39038086	0	0	0	0	0	0	0	0	0	0.8984375	0.1015625	0.49438477	-0.38183594	-0.045410156	-0.066894531	0.007	39698.24	0	0	0.007
107	108	108	Category E	0.19189453	0.059814453	-0.65991211	-0.13427734	-0.21679688	0.359375	0.13	0.007	4/6/2018	4	6	2018	6:32:42	23562	0.1	6	32	42	69024	0.05078125	3.3918457	0.30371094	0.067382813	-0.84082031	13.184082	0.21289063	0	0	0	0	0	0	0	0	0	0.89648438	0.10351563	0.30053711	-0.11181641	-0.007568359	0.1809082	0.007	39698.24	0	0	0.007
108	109	109	Category E	0.2277832	0.14379883	-1.0917969	-0.11303711	-0.23120117	0.37963867	0.13	0.007	4/6/2018	4	6	2018	6:32:42	23562	0.2	6	32	42	69024	0.05078125	3.3918457	0.30761719	0.066894531	-0.83911133	9.7651367	0.27587891	0	0	0	0	0	0	0	0	0	0.89624023	0.10375977	0.40942383	-0.079833984	0.076660156	-0.25244141	0.007	39698.24	0	0	0.007
109	110	110	Category E	0.32397461	0.047851563	-0.92382813	-0.1105957	-0.21728516	0.38916016	0.13	0.007	4/6/2018	4	6	2018	6:32:42	23562	0.3	6	32	42	69024	0.05078125	3.3918457	0.31396484	0.067626953	-0.8359375	5.079834	0.090332031	0	0	0	0	0	0	0	0	0	0.89550781	0.10449219	0.11743164	0.009765625	-0.019775391	-0.087646484	0.007	39698.24	0	0	0.007
110	111	111	Category E	0.25195313	0.047851563	-0.82788086	-0.10864258	-0.23925781	0.3815918	0.14	0.007	4/6/2018	4	6	2018	6:32:42	23562	0.4	6	32	42	69024	0.05078125	3.3918457	0.31982422	0.066894531	-0.83740234	4.8369141	0.071044922	0	0	0	0	0	0	0	0	0	0.89892578	0.10107422	0.096435547	-0.067871094	-0.019042969	0.009521484	0.007	39698.24	0	0	0.007
111	112	112	Category E	0.15576172	-0.023925781	-0.89990234	-0.14916992	-0.24121094	0.359375	0.14	0.007	4/6/2018	4	6	2018	6:32:42	23562	0.5	6	32	42	69024	0.05078125	3.3918457	0.32275391	0.067871094	-0.83276367	11.986816	0.20214844	0	0	0	0	0	0	0	0	0	0.89599609	0.10400391	0.32592773	-0.16699219	-0.091796875	-0.066894531	0.007	39698.24	0	0	0.007
112	113	113	Category E	0.57592773	0.17993164	-0.53979492	-0.21411133	-0.22680664	0.34204102	0.14	0.007	4/6/2018	4	6	2018	6:32:42	23562	0.6	6	32	42	69025	0.05078125	3.3918457	0.32202148	0.065673828	-0.82861328	16.97583	0.40087891	0	0	0	0	0	0	0	0	0	0.89160156	0.10839844	0.65649414	0.25366211	0.11401367	0.28881836	0.007	39698.24	0	0	0.007
113	114	114	Category E	0.49194336	0.11987305	-1.2119141	-0.26611328	-0.19848633	0.33007813	0.14	0.007	4/6/2018	4	6	2018	6:32:42	23562	0.7	6	32	42	69025	0.05078125	3.3918457	0.32470703	0.064208984	-0.82861328	23.022705	0.42163086	0	0	0	0	0	0	0	0	0	0.89233398	0.10766602	0.60571289	0.16699219	0.055419922	-0.38305664	0.007	39698.24	0	0	0.007
114	115	115	Category L	0.43188477	0.011962891	-0.80395508	-0.14575195	-0.20410156	0.39257813	0.15	0.007	4/6/2018	4	6	2018	6:32:43	23563	0.6	6	32	43	69025	0.051513672	3.4772461	0.32885742	0.064941406	-0.82861328	26.637939	0.11816406	0	0	0	0	0	0	0	0	0	0.89379883	0.10620117	0.18041992	0.1027832	-0.052978516	0.024658203	0.007	39698.24	0	0	0.007
115	116	116	Category L	0.43188477	0.023925781	-0.76782227	-0.14770508	-0.20751953	0.38623047	0.15	0.007	4/6/2018	4	6	2018	6:32:43	23563	0.7	6	32	43	69026	0.051513672	3.4772461	0.33105469	0.064208984	-0.83081055	30.297363	0.12548828	0	0	0	0	0	0	0	0	0	0.89672852	0.10327148	0.20410156	0.10058594	-0.040283203	0.062988281	0.007	39698.24	0	0	0.007
116	117	117	Category L	0.43188477	0.023925781	-0.76782227	-0.15283203	-0.20458984	0.3894043	0.15	0.007	4/6/2018	4	6	2018	6:32:43	23563	0.8	6	32	43	69026	0.051513672	3.4772461	0.33325195	0.065429688	-0.83056641	30.408936	0.1237793	0	0	0	0	0	0	0	0	0	0.89746094	0.10253906	0.20288086	0.098388672	-0.041503906	0.062744141	0.007	39698.24	0	0	0.007
117	118	118	Category L	0.43188477	0.011962891	-0.79199219	-0.15209961	-0.20727539	0.38427734	0.15	0.007	4/6/2018	4	6	2018	6:32:43	23563	0.9	6	32	43	69026	0.051513672	3.4772461	0.33422852	0.066894531	-0.82714844	32.5979	0.11743164	0	0	0	0	0	0	0	0	0	0.89477539	0.10522461	0.18774414	0.097412109	-0.054931641	0.03515625	0.007	39698.24	0	0	0.007
118	119	119	Category L	0.45581055	0.023925781	-0.77978516	-0.15039063	-0.20581055	0.38134766	0.15	0.007	4/6/2018	4	6	2018	6:32:44	23564	0	6	32	44	69026	0.051513672	3.4772461	0.33496094	0.067871094	-0.82421875	33.568359	0.13598633	0	0	0	0	0	0	0	0	0	0.89233398	0.10766602	0.20947266	0.12060547	-0.043945313	0.044433594	0.007	39698.24	0	0	0.007
119	120	120	Category L	0.46777344	0.047851563	-0.79199219	-0.15161133	-0.203125	0.37939453	0.15	0.007	4/6/2018	4	6	2018	6:32:44	23564	0.1	6	32	44	69026	0.051513672	3.4772461	0.33813477	0.067871094	-0.82275391	33.317627	0.13452148	0	0	0	0	0	0	0	0	0	0.89208984	0.10791016	0.18041992	0.12939453	-0.020019531	0.030761719	0.007	39698.24	0	0	0.007
120	121	121	Category L	0.43188477	0.023925781	-0.80395508	-0.14599609	-0.20483398	0.38745117	0.15	0.007	4/6/2018	4	6	2018	6:32:44	23564	0.2	6	32	44	69026	0.051513672	3.4772461	0.34228516	0.068847656	-0.8215332	27.784912	0.1015625	0	0	0	0	0	0	0	0	0	0.89257813	0.10742188	0.15209961	0.089355469	-0.044921875	0.017578125	0.007	39698.24	0	0	0.007
121	122	122	Category L	0.44384766	0.035888672	-0.79199219	-0.14575195	-0.20410156	0.39746094	0.15	0.007	4/6/2018	4	6	2018	6:32:44	23564	0.3	6	32	44	69026	0.051513672	3.4772461	0.34472656	0.069824219	-0.82324219	21.342041	0.109375	0	0	0	0	0	0	0	0	0	0.89526367	0.10473633	0.16455078	0.098876953	-0.033935547	0.03125	0.007	39698.24	0	0	0.007
122	123	123	Category L	0.43188477	0.023925781	-0.77978516	-0.14575195	-0.20458984	0.390625	0.15	0.007	4/6/2018	4	6	2018	6:32:44	23564	0.4	6	32	44	69026	0.051513672	3.4772461	0.34716797	0.071044922	-0.82299805	18.39209	0.10595703	0	0	0	0	0	0	0	0	0	0.89599609	0.10400391	0.17504883	0.084472656	-0.047119141	0.043212891	0.007	39698.24	0	0	0.007
123	124	124	Category L	0.45581055	0.047851563	-0.77978516	-0.15283203	-0.20581055	0.38720703	0.16	0.007	4/6/2018	4	6	2018	6:32:44	23564	0.5	6	32	44	69026	0.051513672	3.4772461	0.35058594	0.0703125	-0.82080078	13.415039	0.11499023	0	0	0	0	0	0	0	0	0	0.89526367	0.10473633	0.16870117	0.10498047	-0.022460938	0.041015625	0.007	39698.24	0	0	0.007
124	125	125	Category L	0.41992188	0.011962891	-0.80395508	-0.15234375	-0.20556641	0.38354492	0.16	0.007	4/6/2018	4	6	2018	6:32:44	23564	0.6	6	32	44	69026	0.051513672	3.4772461	0.35400391	0.071533203	-0.81958008	9.9587402	0.090087891	0	0	0	0	0	0	0	0	0	0.89575195	0.10424805	0.14111328	0.065673828	-0.059570313	0.015625	0.007	39698.24	0	0	0.007
125	126	126	Category L	0.41992188	0.035888672	-0.79199219	-0.15014648	-0.20214844	0.38867188	0.16	0.007	4/6/2018	4	6	2018	6:32:44	23564	0.7	6	32	44	69027	0.051513672	3.4772461	0.36206055	0.072509766	-0.81591797	5.6484375	0.072265625	0	0	0	0	0	0	0	0	0	0.89575195	0.10424805	0.1184082	0.057617188	-0.036621094	0.023925781	0.007	39698.24	0	0	0.007
126	127	127	Category L	0.39599609	0.035888672	-0.77978516	-0.14599609	-0.20483398	0.37548828	0.16	0.007	4/6/2018	4	6	2018	6:32:44	23564	0.8	6	32	44	69027	0.051513672	3.4772461	0.36669922	0.072753906	-0.81420898	4.404541	0.058349609	0	0	0	0	0	0	0	0	0	0.89599609	0.10400391	0.10058594	0.029052734	-0.036865234	0.034423828	0.007	39698.24	0	0	0.007
127	128	128	Category L	0.41992188	0.023925781	-0.77978516	-0.14331055	-0.203125	0.38867188	0.16	0.007	4/6/2018	4	6	2018	6:32:44	23564	0.9	6	32	44	69027	0.051513672	3.4772461	0.37207031	0.073242188	-0.81030273	3.4538574	0.074951172	0	0	0	0	0	0	0	0	0	0.89453125	0.10546875	0.12744141	0.047607422	-0.049316406	0.030517578	0.007	39698.24	0	0	0.007
128	129	129	Category L	0.41992188	0.035888672	-0.76782227	-0.14575195	-0.203125	0.38354492	0.16	0.007	4/6/2018	4	6	2018	6:32:45	23565	0	6	32	45	69027	0.051513672	3.4772461	0.37670898	0.07421875	-0.80639648	1.3356934	0.069335938	0	0	0	0	0	0	0	0	0	0.89331055	0.10668945	0.12011719	0.04296875	-0.038330078	0.038574219	0.007	39698.24	0	0	0.007
129	130	130	Category L	0.41992188	0.023925781	-0.76782227	-0.14550781	-0.20507813	0.38037109	0.16	0.007	4/6/2018	4	6	2018	6:32:45	23565	0.1	6	32	45	69027	0.051513672	3.4772461	0.38012695	0.076171875	-0.80322266	0.77099609	0.074462891	0	0	0	0	0	0	0	0	0	0.8918457	0.1081543	0.12719727	0.039550781	-0.052246094	0.035400391	0.007	39698.24	0	0	0.007
130	131	131	Category L	0.43188477	0.023925781	-0.75585938	-0.14501953	-0.20751953	0.38452148	0.16	0.007	4/6/2018	4	6	2018	6:32:45	23565	0.2	6	32	45	69027	0.051513672	3.4772461	0.38598633	0.078369141	-0.80273438	0.080078125	0.085205078	0	0	0	0	0	0	0	0	0	0.89428711	0.10571289	0.1472168	0.045654297	-0.054443359	0.046875	0.007	39698.24	0	0	0.007
131	132	132	Category L	0.41992188	0.035888672	-0.80395508	-0.15087891	-0.21191406	0.38720703	0.16	0.007	4/6/2018	4	6	2018	6:32:45	23565	0.3	6	32	45	69027	0.051513672	3.4772461	0.38916016	0.078857422	-0.8059082	1.0175781	0.052734375	0	0	0	0	0	0	0	0	0	0.8984375	0.1015625	0.075683594	0.030517578	-0.04296875	0.001953125	0.007	39698.24	0	0	0.007
132	133	133	Category L	0.40795898	0.011962891	-0.79199219	-0.14453125	-0.2043457	0.38647461	0.16	0.007	4/6/2018	4	6	2018	6:32:45	23565	0.4	6	32	45	69027	0.051513672	3.4772461	0.390625	0.079345703	-0.80126953	1.5529785	0.070068359	0	0	0	0	0	0	0	0	0	0.89501953	0.10498047	0.093994141	0.017089844	-0.067382813	0.009277344	0.007	39698.24	0	0	0.007
133	134	134	Category L	0.43188477	0.023925781	-0.77978516	-0.14331055	-0.20239258	0.38964844	0.17	0.007	4/6/2018	4	6	2018	6:32:45	23565	0.5	6	32	45	69027	0.051513672	3.4772461	0.390625	0.080810547	-0.79760742	0.90600586	0.072509766	0	0	0	0	0	0	0	0	0	0.8918457	0.1081543	0.1159668	0.041015625	-0.056884766	0.017822266	0.007	39698.24	0	0	0.007
134	135	135	Category L	0.43188477	0.023925781	-0.80395508	-0.15698242	-0.20629883	0.39013672	0.17	0.007	4/6/2018	4	6	2018	6:32:45	23565	0.6	6	32	45	69027	0.051513672	3.4772461	0.39331055	0.081787109	-0.7980957	0.59716797	0.069580078	0	0	0	0	0	0	0	0	0	0.89355469	0.10644531	0.10180664	0.038330078	-0.057861328	-0.005615234	0.007	39698.24	0	0	0.007
135	136	136	Category L	0.47998047	0.13183594	-0.77978516	-0.14160156	-0.20581055	0.39160156	0.17	0.007	4/6/2018	4	6	2018	6:32:45	23565	0.7	6	32	45	69028	0.051513672	3.4772461	0.39794922	0.083007813	-0.79907227	1.5393066	0.096923828	0	0	0	0	0	0	0	0	0	0.89648438	0.10351563	0.1496582	0.081787109	0.048583984	0.019287109	0.007	39698.24	0	0	0.007
136	137	137	Category L	0.44384766	0.15576172	-0.76782227	-0.14672852	-0.21069336	0.38232422	0.17	0.007	4/6/2018	4	6	2018	6:32:45	23565	0.8	6	32	45	69028	0.051513672	3.4772461	0.39990234	0.083251953	-0.79931641	2.6486816	0.090087891	0	0	0	0	0	0	0	0	0	0.89770508	0.10229492	0.14770508	0.043701172	0.072265625	0.031494141	0.007	39698.24	0	0	0.007
137	138	138	Category L	0.35986328	0.035888672	-0.83984375	-0.16430664	-0.2175293	0.3815918	0.17	0.007	4/6/2018	4	6	2018	6:32:45	23565	0.9	6	32	45	69028	0.051513672	3.4772461	0.40258789	0.083984375	-0.79980469	2.8408203	0.075683594	0	0	0	0	0	0	0	0	0	0.89941406	0.10058594	0.13085938	-0.042724609	-0.048095703	-0.039794922	0.007	39698.24	0	0	0.007
138	139	139	Category L	0.38378906	0.023925781	-0.80395508	-0.17822266	-0.20703125	0.35913086	0.17	0.007	4/6/2018	4	6	2018	6:32:46	23566	0	6	32	46	69028	0.051513672	3.4772461	0.40380859	0.083740234	-0.79638672	2.890625	0.063476563	0	0	0	0	0	0	0	0	0	0.89697266	0.10302734	0.087402344	-0.020019531	-0.059814453	-0.007324219	0.007	39698.24	0	0	0.007
139	140	140	Category L	0.41992188	-0.023925781	-0.75585938	-0.16918945	-0.21313477	0.3684082	0.17	0.007	4/6/2018	4	6	2018	6:32:46	23566	0.1	6	32	46	69028	0.051513672	3.4772461	0.40551758	0.084716797	-0.79492188	3.7231445	0.11621094	0	0	0	0	0	0	0	0	0	0.89648438	0.10351563	0.16210938	0.014160156	-0.10864258	0.0390625	0.007	39698.24	0	0	0.007
140	141	141	Category L	0.40795898	0.071777344	-0.75585938	-0.14746094	-0.23022461	0.3737793	0.17	0.007	4/6/2018	4	6	2018	6:32:46	23566	0.2	6	32	46	69028	0.051513672	3.4772461	0.40869141	0.084960938	-0.79394531	4.1049805	0.040283203	0	0	0	0	0	0	0	0	0	0.89697266	0.10302734	0.052246094	-0.000732422	-0.013183594	0.038085938	0.007	39698.24	0	0	0.007
141	142	142	Category L	0.39599609	0.095947266	-0.76782227	-0.13769531	-0.21899414	0.38452148	0.17	0.007	4/6/2018	4	6	2018	6:32:46	23566	0.3	6	32	46	69028	0.051513672	3.4772461	0.41308594	0.085205078	-0.79199219	3.2233887	0.031494141	0	0	0	0	0	0	0	0	0	0.8972168	0.1027832	0.052001953	-0.017089844	0.010498047	0.024169922	0.007	39698.24	0	0	0.007
142	143	143	Category L	0.43188477	0.059814453	-0.77978516	-0.13549805	-0.203125	0.39868164	0.17	0.007	4/6/2018	4	6	2018	6:32:46	23566	0.4	6	32	46	69028	0.051513672	3.4772461	0.41821289	0.086181641	-0.79077148	1.5727539	0.031738281	0	0	0	0	0	0	0	0	0	0.89892578	0.10107422	0.051025391	0.013427734	-0.026367188	0.010986328	0.007	39698.24	0	0	0.007
143	144	144	Category L	0.40795898	0.047851563	-0.80395508	-0.13720703	-0.20751953	0.39086914	0.18	0.007	4/6/2018	4	6	2018	6:32:46	23566	0.5	6	32	46	69028	0.051513672	3.4772461	0.42041016	0.086425781	-0.79223633	0.49902344	0.041992188	0	0	0	0	0	0	0	0	0	0.90112305	0.098876953	0.062744141	-0.012451172	-0.038574219	-0.011474609	0.007	39698.24	0	0	0.007
144	145	145	Category L	0.41992188	0.035888672	-0.77978516	-0.13818359	-0.20947266	0.38867188	0.18	0.007	4/6/2018	4	6	2018	6:32:46	23566	0.6	6	32	46	69028	0.051513672	3.4772461	0.42211914	0.088378906	-0.7878418	0.27319336	0.052978516	0	0	0	0	0	0	0	0	0	0.89819336	0.10180664	0.062988281	-0.002197266	-0.052490234	0.008056641	0.007	39698.24	0	0	0.007
145	146	146	Category L	0.43188477	0.047851563	-0.75585938	-0.13745117	-0.20581055	0.38232422	0.18	0.007	4/6/2018	4	6	2018	6:32:46	23566	0.7	6	32	46	69029	0.051269531	3.5094727	0.42504883	0.088378906	-0.78344727	1.880127	0.049560547	0	0	0	0	0	0	0	0	0	0.89575195	0.10424805	0.074951172	0.006591797	-0.040527344	0.027587891	0.007	39698.24	0	0	0.007
146	147	147	Category L	0.43188477	0.035888672	-0.74389648	-0.1328125	-0.20483398	0.40283203	0.18	0.007	4/6/2018	4	6	2018	6:32:46	23566	0.8	6	32	46	69029	0.051269531	3.5094727	0.42871094	0.090820313	-0.78027344	1.8059082	0.065917969	0	0	0	0	0	0	0	0	0	0.89501953	0.10498047	0.094482422	0.002929688	-0.054931641	0.036376953	0.007	39698.24	0	0	0.007
147	148	148	Category L	0.43188477	0.035888672	-0.75585938	-0.13354492	-0.20214844	0.39794922	0.18	0.007	4/6/2018	4	6	2018	6:32:46	23566	0.9	6	32	46	69029	0.051269531	3.5094727	0.43554688	0.092529297	-0.77880859	0.35913086	0.061279297	0	0	0	0	0	0	0	0	0	0.89697266	0.10302734	0.083496094	-0.003662109	-0.056640625	0.022949219	0.007	39698.24	0	0	0.007
148	149	149	Category L	0.38378906	0.13183594	-0.73193359	-0.14916992	-0.1940918	0.40185547	0.18	0.007	4/6/2018	4	6	2018	6:32:47	23567	0	6	32	47	69029	0.051269531	3.5094727	0.4387207	0.093994141	-0.77978516	3.6474609	0.082275391	0	0	0	0	0	0	0	0	0	0.89990234	0.10009766	0.14086914	-0.054931641	0.037597656	0.047851563	0.007	39698.24	0	0	0.007
149	150	150	Category L	0.49194336	0.095947266	-0.85180664	-0.17382813	-0.19628906	0.38378906	0.18	0.007	4/6/2018	4	6	2018	6:32:47	23567	0.1	6	32	47	69029	0.051269531	3.5094727	0.44140625	0.094238281	-0.77587891	7.840332	0.090820313	0	0	0	0	0	0	0	0	0	0.89770508	0.10229492	0.12768555	0.050292969	0.001464844	-0.075683594	0.007	39698.24	0	0	0.007
150	151	151	Category L	0.45581055	0.095947266	-0.82788086	-0.20800781	-0.21948242	0.35351563	0.18	0.007	4/6/2018	4	6	2018	6:32:47	23567	0.2	6	32	47	69029	0.051269531	3.5094727	0.44311523	0.095458984	-0.77368164	12.926758	0.055419922	0	0	0	0	0	0	0	0	0	0.89672852	0.10327148	0.066894531	0.012451172	0.000244141	-0.053955078	0.007	39698.24	0	0	0.007
151	152	152	Category L	0.37182617	0.035888672	-0.74389648	-0.26879883	-0.22241211	0.31347656	0.18	0.007	4/6/2018	4	6	2018	6:32:47	23567	0.3	6	32	47	69029	0.051269531	3.5094727	0.44580078	0.096435547	-0.77294922	18.916992	0.099853516	0	0	0	0	0	0	0	0	0	0.89746094	0.10253906	0.16381836	-0.073974609	-0.060546875	0.029052734	0.007	39698.24	0	0	0.007
152	153	153	Category L	0.38378906	0.035888672	-0.73193359	-0.2890625	-0.22485352	0.29882813	0.18	0.007	4/6/2018	4	6	2018	6:32:47	23567	0.4	6	32	47	69029	0.051269531	3.5094727	0.44921875	0.098144531	-0.77124023	24.451172	0.098632813	0	0	0	0	0	0	0	0	0	0.89819336	0.10180664	0.16748047	-0.065429688	-0.062255859	0.039306641	0.007	39698.24	0	0	0.007
153	154	154	Category L	0.47998047	0.095947266	-0.75585938	-0.29101563	-0.23144531	0.29663086	0.19	0.007	4/6/2018	4	6	2018	6:32:47	23567	0.5	6	32	47	69029	0.051269531	3.5094727	0.44775391	0.09765625	-0.77392578	29.419434	0.036865234	0	0	0	0	0	0	0	0	0	0.8996582	0.1003418	0.052246094	0.031982422	-0.001708984	0.018066406	0.007	39698.24	0	0	0.007
154	155	155	Category L	0.46777344	0.10791016	-0.75585938	-0.2980957	-0.24243164	0.28613281	0.19	0.007	4/6/2018	4	6	2018	6:32:47	23567	0.6	6	32	47	69029	0.051269531	3.5094727	0.44726563	0.097900391	-0.76831055	33.804199	0.025878906	0	0	0	0	0	0	0	0	0	0.89453125	0.10546875	0.04296875	0.020263672	0.009765625	0.012451172	0.007	39698.24	0	0	0.007
155	156	156	Category L	0.46777344	0.16796875	-0.7199707	-0.29174805	-0.23193359	0.28051758	0.19	0.007	4/6/2018	4	6	2018	6:32:47	23567	0.7	6	32	47	69030	0.051269531	3.5094727	0.44750977	0.099609375	-0.76782227	36.961182	0.085693359	0	0	0	0	0	0	0	0	0	0.89428711	0.10571289	0.13623047	0.020019531	0.068115234	0.047851563	0.007	39698.24	0	0	0.007
156	157	157	Category L	0.49194336	0.13183594	-0.74389648	-0.30078125	-0.24316406	0.28637695	0.19	0.007	4/6/2018	4	6	2018	6:32:47	23567	0.8	6	32	47	69030	0.051269531	3.5094727	0.44775391	0.10131836	-0.76782227	38.167969	0.05859375	0	0	0	0	0	0	0	0	0	0.89453125	0.10546875	0.098388672	0.043945313	0.030273438	0.023925781	0.007	39698.24	0	0	0.007
157	158	158	Category L	0.47998047	0.16796875	-0.75585938	-0.29199219	-0.24267578	0.28125	0.19	0.007	4/6/2018	4	6	2018	6:32:47	23567	0.9	6	32	47	69030	0.051269531	3.5094727	0.44824219	0.10302734	-0.76757813	38.071289	0.072998047	0	0	0	0	0	0	0	0	0	0.89501953	0.10498047	0.1081543	0.031494141	0.064697266	0.01171875	0.007	39698.24	0	0	0.007
158	159	159	Category L	0.47998047	0.15576172	-0.74389648	-0.29345703	-0.23046875	0.28222656	0.19	0.007	4/6/2018	4	6	2018	6:32:48	23568	0	6	32	48	69030	0.051269531	3.5094727	0.44897461	0.10498047	-0.76708984	36.861816	0.063720703	0	0	0	0	0	0	0	0	0	0.89501953	0.10498047	0.10498047	0.030761719	0.050537109	0.023193359	0.007	39698.24	0	0	0.007
159	160	160	Category L	0.45581055	0.17993164	-0.74389648	-0.2878418	-0.234375	0.29077148	0.19	0.007	4/6/2018	4	6	2018	6:32:48	23568	0.1	6	32	48	69030	0.051269531	3.5094727	0.44873047	0.10620117	-0.76660156	33.068115	0.077392578	0	0	0	0	0	0	0	0	0	0.89477539	0.10522461	0.10351563	0.006835938	0.073486328	0.022705078	0.007	39698.24	0	0	0.007
160	161	161	Category L	0.44384766	0.15576172	-0.76782227	-0.29223633	-0.24145508	0.28564453	0.19	0.007	4/6/2018	4	6	2018	6:32:48	23568	0.2	6	32	48	69030	0.051269531	3.5094727	0.44848633	0.10717773	-0.76660156	27.749756	0.048583984	0	0	0	0	0	0	0	0	0	0.89453125	0.10546875	0.054443359	-0.004638672	0.048339844	-0.000976563	0.007	39698.24	0	0	0.007
161	162	162	Category L	0.46777344	0.14379883	-0.76782227	-0.29980469	-0.23852539	0.28637695	0.19	0.007	4/6/2018	4	6	2018	6:32:48	23568	0.3	6	32	48	69030	0.051269531	3.5094727	0.44873047	0.10839844	-0.765625	22.559814	0.039794922	0	0	0	0	0	0	0	0	0	0.89404297	0.10595703	0.056152344	0.018798828	0.03515625	-0.001953125	0.007	39698.24	0	0	0.007
162	163	163	Category L	0.50390625	0.11987305	-0.76782227	-0.28881836	-0.23706055	0.28564453	0.19	0.007	4/6/2018	4	6	2018	6:32:48	23568	0.4	6	32	48	69030	0.051269531	3.5094727	0.44873047	0.10986328	-0.76513672	18.194824	0.055908203	0	0	0	0	0	0	0	0	0	0.89379883	0.10620117	0.067382813	0.054931641	0.009765625	-0.002441406	0.007	39698.24	0	0	0.007
163	164	164	Category L	0.47998047	0.15576172	-0.77978516	-0.28637695	-0.2355957	0.27954102	0.2	0.007	4/6/2018	4	6	2018	6:32:48	23568	0.5	6	32	48	69030	0.051269531	3.5094727	0.44897461	0.11108398	-0.76489258	13.671387	0.056152344	0	0	0	0	0	0	0	0	0	0.89379883	0.10620117	0.090087891	0.030761719	0.044433594	-0.014648438	0.007	39698.24	0	0	0.007
164	165	165	Category L	0.49194336	0.16796875	-0.73193359	-0.29467773	-0.24487305	0.28442383	0.2	0.007	4/6/2018	4	6	2018	6:32:48	23568	0.6	6	32	48	69030	0.051269531	3.5094727	0.44897461	0.11206055	-0.7644043	9.0478516	0.077636719	0	0	0	0	0	0	0	0	0	0.89355469	0.10644531	0.13134766	0.042724609	0.055664063	0.032470703	0.007	39698.24	0	0	0.007
165	166	166	Category L	0.47998047	0.15576172	-0.73193359	-0.29223633	-0.24145508	0.28442383	0.2	0.007	4/6/2018	4	6	2018	6:32:48	23568	0.7	6	32	48	69031	0.051269531	3.5094727	0.44921875	0.11352539	-0.76391602	5.5593262	0.061035156	0	0	0	0	0	0	0	0	0	0.89355469	0.10644531	0.10473633	0.030517578	0.041992188	0.031982422	0.007	39698.24	0	0	0.007
166	167	167	Category L	0.49194336	0.15576172	-0.74389648	-0.2878418	-0.23706055	0.28979492	0.2	0.007	4/6/2018	4	6	2018	6:32:48	23568	0.8	6	32	48	69031	0.051269531	3.5094727	0.43945313	0.11450195	-0.76586914	3.269043	0.070068359	0	0	0	0	0	0	0	0	0	0.89038086	0.10961914	0.11547852	0.052246094	0.041015625	0.021972656	0.007	39698.24	0	0	0.007
167	168	168	Category L	0.47998047	0.13183594	-0.77978516	-0.28662109	-0.23803711	0.29663086	0.2	0.007	4/6/2018	4	6	2018	6:32:48	23568	0.9	6	32	48	69031	0.051269531	3.5094727	0.42822266	0.11523438	-0.76879883	1.2294922	0.055175781	0	0	0	0	0	0	0	0	0	0.88745117	0.11254883	0.078857422	0.051513672	0.016357422	-0.010742188	0.007	39698.24	0	0	0.007
168	169	169	Category L	0.45581055	0.15576172	-0.76782227	-0.29150391	-0.24414063	0.28125	0.2	0.007	4/6/2018	4	6	2018	6:32:49	23569	0	6	32	49	69031	0.051269531	3.5094727	0.41943359	0.11499023	-0.76977539	1.1853027	0.054443359	0	0	0	0	0	0	0	0	0	0.88427734	0.11572266	0.079101563	0.036376953	0.040527344	0.001953125	0.007	39698.24	0	0	0.007
169	170	170	Category L	0.47998047	0.15576172	-0.77978516	-0.29711914	-0.24414063	0.28710938	0.2	0.007	4/6/2018	4	6	2018	6:32:49	23569	0.1	6	32	49	69031	0.051269531	3.5094727	0.40917969	0.11669922	-0.76977539	2.3664551	0.081298828	0	0	0	0	0	0	0	0	0	0.87939453	0.12060547	0.11962891	0.070556641	0.038818359	-0.009765625	0.007	39698.24	0	0	0.007
170	171	171	Category L	0.49194336	0.11987305	-0.76782227	-0.29125977	-0.24682617	0.28637695	0.2	0.007	4/6/2018	4	6	2018	6:32:49	23569	0.2	6	32	49	69031	0.051269531	3.5094727	0.39819336	0.11767578	-0.76831055	2.0373535	0.093505859	0	0	0	0	0	0	0	0	0	0.87329102	0.12670898	0.096191406	0.093505859	0.001953125	0.000488281	0.007	39698.24	0	0	0.007
171	172	172	Category L	0.47998047	0.14379883	-0.75585938	-0.29052734	-0.2434082	0.28222656	0.2	0.007	4/6/2018	4	6	2018	6:32:49	23569	0.3	6	32	49	69031	0.051269531	3.5094727	0.38623047	0.12011719	-0.76733398	1.265625	0.096923828	0	0	0	0	0	0	0	0	0	0.86767578	0.13232422	0.12866211	0.093505859	0.0234375	0.011474609	0.007	39698.24	0	0	0.007
172	173	173	Category L	0.47998047	0.17993164	-0.75585938	-0.28637695	-0.23974609	0.29077148	0.2	0.007	4/6/2018	4	6	2018	6:32:49	23569	0.4	6	32	49	69031	0.051269531	3.5094727	0.37426758	0.12231445	-0.76806641	1.1569824	0.12084961	0	0	0	0	0	0	0	0	0	0.86303711	0.13696289	0.17529297	0.10546875	0.057373047	0.012207031	0.007	39698.24	0	0	0.007
173	174	174	Category L	0.45581055	0.15576172	-0.76782227	-0.28540039	-0.23999023	0.28735352	0.21	0.007	4/6/2018	4	6	2018	6:32:49	23569	0.5	6	32	49	69031	0.051269531	3.5094727	0.36401367	0.12280273	-0.76953125	1.1052246	0.097167969	0	0	0	0	0	0	0	0	0	0.86010742	0.13989258	0.12597656	0.091552734	0.032714844	0.001708984	0.007	39698.24	0	0	0.007
174	175	175	Category L	0.46777344	0.13183594	-0.74389648	-0.29052734	-0.23632813	0.28759766	0.21	0.007	4/6/2018	4	6	2018	6:32:49	23569	0.6	6	32	49	69031	0.051269531	3.5094727	0.35791016	0.12548828	-0.76757813	0.44116211	0.11230469	0	0	0	0	0	0	0	0	0	0.85620117	0.14379883	0.13964844	0.10961914	0.006103516	0.023681641	0.007	39698.24	0	0	0.007
175	176	176	Category L	0.49194336	0.16796875	-0.74389648	-0.28710938	-0.23583984	0.27539063	0.21	0.007	4/6/2018	4	6	2018	6:32:49	23569	0.7	6	32	49	69032	0.051269531	3.5094727	0.34472656	0.12597656	-0.77001953	0.24731445	0.15527344	0	0	0	0	0	0	0	0	0	0.85302734	0.14697266	0.21533203	0.14697266	0.041748047	0.026123047	0.007	39698.24	0	0	0.007
176	177	177	Category L	0.47998047	0.13183594	-0.73193359	-0.28369141	-0.23901367	0.28759766	0.21	0.007	4/6/2018	4	6	2018	6:32:49	23569	0.8	6	32	49	69032	0.051269531	3.5094727	0.33496094	0.12451172	-0.77026367	0.36865234	0.15014648	0	0	0	0	0	0	0	0	0	0.84912109	0.15087891	0.19042969	0.14477539	0.007080078	0.038330078	0.007	39698.24	0	0	0.007
177	178	178	Category L	0.45581055	0.15576172	-0.76782227	-0.28442383	-0.23706055	0.29174805	0.21	0.007	4/6/2018	4	6	2018	6:32:49	23569	0.9	6	32	49	69032	0.051269531	3.5094727	0.31958008	0.12133789	-0.77441406	1.5541992	0.14038086	0	0	0	0	0	0	0	0	0	0.84643555	0.15356445	0.17700195	0.13598633	0.034179688	0.006591797	0.007	39698.24	0	0	0.007
178	179	179	Category L	0.46777344	0.11987305	-0.75585938	-0.28295898	-0.23803711	0.29272461	0.21	0.007	4/6/2018	4	6	2018	6:32:50	23570	0	6	32	50	69032	0.051269531	3.5094727	0.30957031	0.12109375	-0.77319336	1.2419434	0.15893555	0	0	0	0	0	0	0	0	0	0.84155273	0.15844727	0.17675781	0.15795898	-0.001220703	0.017333984	0.007	39698.24	0	0	0.007
179	180	180	Category L	0.46777344	0.14379883	-0.75585938	-0.28100586	-0.2409668	0.28857422	0.21	0.007	4/6/2018	4	6	2018	6:32:50	23570	0.1	6	32	50	69032	0.051269531	3.5094727	0.30004883	0.12207031	-0.77246094	0.5168457	0.16967773	0	0	0	0	0	0	0	0	0	0.83764648	0.16235352	0.20581055	0.16748047	0.021484375	0.016601563	0.007	39698.24	0	0	0.007
180	181	181	Category L	0.46777344	0.16796875	-0.75585938	-0.27587891	-0.24023438	0.29101563	0.21	0.007	4/6/2018	4	6	2018	6:32:50	23570	0.2	6	32	50	69032	0.051269531	3.5094727	0.28759766	0.12133789	-0.77197266	0.1003418	0.18652344	0	0	0	0	0	0	0	0	0	0.83276367	0.16723633	0.24243164	0.17993164	0.046386719	0.016113281	0.007	39698.24	0	0	0.007
181	182	182	Category L	0.47998047	0.17993164	-0.75585938	-0.28149414	-0.24707031	0.28979492	0.21	0.007	4/6/2018	4	6	2018	6:32:50	23570	0.3	6	32	50	69032	0.051269531	3.5094727	0.28344727	0.11621094	-0.77294922	0.11083984	0.20703125	0	0	0	0	0	0	0	0	0	0.83154297	0.16845703	0.27709961	0.19628906	0.063476563	0.017089844	0.007	39698.24	0	0	0.007
182	183	183	Category L	0.45581055	0.17993164	-0.75585938	-0.27832031	-0.24609375	0.29492188	0.21	0.007	4/6/2018	4	6	2018	6:32:50	23570	0.4	6	32	50	69032	0.051269531	3.5094727	0.2668457	0.11743164	-0.7746582	0.26123047	0.19970703	0	0	0	0	0	0	0	0	0	0.82763672	0.17236328	0.27001953	0.1887207	0.062255859	0.018798828	0.007	39698.24	0	0	0.007
183	184	184	Category L	0.46777344	0.17993164	-0.75585938	-0.28100586	-0.24169922	0.2878418	0.22	0.007	4/6/2018	4	6	2018	6:32:50	23570	0.5	6	32	50	69032	0.051513672	3.4788574	0.25756836	0.11669922	-0.7734375	0.96362305	0.2199707	0	0	0	0	0	0	0	0	0	0.82348633	0.17651367	0.29052734	0.20996094	0.062988281	0.017578125	0.007	39698.24	0	0	0.007
184	185	185	Category L	0.45581055	0.15576172	-0.75585938	-0.28100586	-0.2409668	0.28369141	0.22	0.007	4/6/2018	4	6	2018	6:32:50	23570	0.6	6	32	50	69032	0.051513672	3.4788574	0.24243164	0.11816406	-0.77905273	1.1340332	0.2175293	0	0	0	0	0	0	0	0	0	0.82446289	0.17553711	0.27392578	0.21313477	0.037353516	0.023193359	0.007	39698.24	0	0	0.007
185	186	186	Category L	0.44384766	0.14379883	-0.74389648	-0.28076172	-0.24536133	0.28857422	0.22	0.007	4/6/2018	4	6	2018	6:32:50	23570	0.7	6	32	50	69033	0.051513672	3.4788574	0.2331543	0.11889648	-0.77783203	1.0480957	0.21459961	0	0	0	0	0	0	0	0	0	0.82055664	0.17944336	0.26928711	0.21044922	0.024658203	0.033935547	0.007	39698.24	0	0	0.007
186	187	187	Category L	0.45581055	0.16796875	-0.77978516	-0.28515625	-0.24438477	0.28759766	0.22	0.007	4/6/2018	4	6	2018	6:32:50	23570	0.8	6	32	50	69033	0.051513672	3.4788574	0.22412109	0.11743164	-0.77783203	1.3837891	0.23681641	0	0	0	0	0	0	0	0	0	0.81787109	0.18212891	0.28369141	0.23144531	0.050292969	-0.001708984	0.007	39698.24	0	0	0.007
187	188	188	Category L	0.45581055	0.16796875	-0.75585938	-0.28198242	-0.24365234	0.28857422	0.22	0.007	4/6/2018	4	6	2018	6:32:50	23570	0.9	6	32	50	69033	0.051513672	3.4788574	0.21166992	0.11669922	-0.78027344	1.8994141	0.25024414	0	0	0	0	0	0	0	0	0	0.81689453	0.18310547	0.31958008	0.24389648	0.051025391	0.024414063	0.007	39698.24	0	0	0.007
188	189	189	Category L	0.44384766	0.16796875	-0.76782227	-0.27905273	-0.23901367	0.29077148	0.22	0.007	4/6/2018	4	6	2018	6:32:51	23571	0	6	32	51	69033	0.051513672	3.4788574	0.20019531	0.11743164	-0.78027344	1.5634766	0.2487793	0	0	0	0	0	0	0	0	0	0.81396484	0.18603516	0.30639648	0.2434082	0.050292969	0.012451172	0.007	39698.24	0	0	0.007
189	190	190	Category L	0.45581055	0.14379883	-0.75585938	-0.28149414	-0.24243164	0.29589844	0.22	0.007	4/6/2018	4	6	2018	6:32:51	23571	0.1	6	32	51	69033	0.051513672	3.4788574	0.1862793	0.1159668	-0.78271484	0.90527344	0.27197266	0	0	0	0	0	0	0	0	0	0.81298828	0.18701172	0.32421875	0.26928711	0.027587891	0.026855469	0.007	39698.24	0	0	0.007
190	191	191	Category L	0.45581055	0.13183594	-0.75585938	-0.27832031	-0.23706055	0.29272461	0.22	0.007	4/6/2018	4	6	2018	6:32:51	23571	0.2	6	32	51	69033	0.051513672	3.4788574	0.17602539	0.11669922	-0.77954102	0.036621094	0.28100586	0	0	0	0	0	0	0	0	0	0.80786133	0.19213867	0.31835938	0.27954102	0.014892578	0.023681641	0.007	39698.24	0	0	0.007
191	192	192	Category L	0.44384766	0.10791016	-0.77978516	-0.27807617	-0.24072266	0.29296875	0.22	0.007	4/6/2018	4	6	2018	6:32:51	23571	0.3	6	32	51	69033	0.051513672	3.4788574	0.16333008	0.11401367	-0.7824707	1.0239258	0.28027344	0	0	0	0	0	0	0	0	0	0.80761719	0.19238281	0.28930664	0.28027344	-0.006103516	0.002685547	0.007	39698.24	0	0	0.007
192	193	193	Category L	0.44384766	0.14379883	-0.75585938	-0.27734375	-0.23828125	0.29785156	0.22	0.007	4/6/2018	4	6	2018	6:32:51	23571	0.4	6	32	51	69033	0.051513672	3.4788574	0.15234375	0.1159668	-0.78295898	1.8730469	0.29394531	0	0	0	0	0	0	0	0	0	0.80615234	0.19384766	0.34643555	0.29125977	0.027587891	0.027099609	0.007	39698.24	0	0	0.007
193	194	194	Category L	0.45581055	0.13183594	-0.75585938	-0.28100586	-0.24365234	0.28466797	0.23	0.007	4/6/2018	4	6	2018	6:32:51	23571	0.5	6	32	51	69033	0.051513672	3.4788574	0.14013672	0.11621094	-0.78491211	2.3132324	0.31713867	0	0	0	0	0	0	0	0	0	0.8059082	0.1940918	0.36010742	0.31542969	0.015380859	0.029052734	0.007	39698.24	0	0	0.007
194	195	195	Category L	0.45581055	0.15576172	-0.75585938	-0.28491211	-0.24414063	0.29174805	0.23	0.007	4/6/2018	4	6	2018	6:32:51	23571	0.6	6	32	51	69033	0.051513672	3.4788574	0.12817383	0.11547852	-0.78564453	2.1501465	0.33105469	0	0	0	0	0	0	0	0	0	0.80444336	0.19555664	0.39746094	0.32739258	0.040039063	0.029785156	0.007	39698.24	0	0	0.007
195	196	196	Category L	0.45581055	0.15576172	-0.76782227	-0.27563477	-0.23925781	0.29003906	0.23	0.007	4/6/2018	4	6	2018	6:32:51	23571	0.7	6	32	51	69034	0.051513672	3.4788574	0.11645508	0.1159668	-0.78588867	1.9145508	0.34204102	0	0	0	0	0	0	0	0	0	0.80297852	0.19702148	0.39697266	0.33911133	0.039550781	0.018066406	0.007	39698.24	0	0	0.007
196	197	197	Category L	0.46777344	0.16796875	-0.75585938	-0.2800293	-0.24169922	0.28979492	0.23	0.007	4/6/2018	4	6	2018	6:32:51	23571	0.8	6	32	51	69034	0.051513672	3.4788574	0.10522461	0.1159668	-0.78588867	1.9873047	0.3671875	0	0	0	0	0	0	0	0	0	0.80126953	0.19873047	0.44433594	0.36230469	0.051757813	0.030029297	0.007	39698.24	0	0	0.007
197	198	198	Category L	0.47998047	0.15576172	-0.75585938	-0.27905273	-0.23632813	0.30102539	0.23	0.007	4/6/2018	4	6	2018	6:32:51	23571	0.9	6	32	51	69034	0.051513672	3.4788574	0.088867188	0.1171875	-0.78710938	1.9040527	0.39404297	0	0	0	0	0	0	0	0	0	0.80078125	0.19921875	0.46069336	0.39086914	0.038330078	0.03125	0.007	39698.24	0	0	0.007
198	199	199	Category L	0.44384766	0.11987305	-0.74389648	-0.27661133	-0.23632813	0.30297852	0.23	0.007	4/6/2018	4	6	2018	6:32:52	23572	0	6	32	52	69034	0.051513672	3.4788574	0.079101563	0.11621094	-0.78588867	1.6401367	0.36694336	0	0	0	0	0	0	0	0	0	0.79833984	0.20166016	0.40991211	0.36450195	0.003417969	0.041992188	0.007	39698.24	0	0	0.007
199	200	200	Category L	0.45581055	0.13183594	-0.77978516	-0.28149414	-0.23876953	0.29980469	0.23	0.007	4/6/2018	4	6	2018	6:32:52	23572	0.1	6	32	52	69034	0.051513672	3.4788574	0.065673828	0.11547852	-0.78881836	3.4919434	0.39038086	0	0	0	0	0	0	0	0	0	0.79980469	0.20019531	0.4152832	0.38989258	0.016113281	0.009033203	0.007	39698.24	0	0	0.007
200	201	201	Category L	0.44384766	0.13183594	-0.73193359	-0.28344727	-0.23901367	0.29785156	0.23	0.007	4/6/2018	4	6	2018	6:32:52	23572	0.2	6	32	52	69034	0.051513672	3.4788574	0.052978516	0.11547852	-0.79125977	8.1140137	0.39526367	0	0	0	0	0	0	0	0	0	0.80151367	0.19848633	0.46606445	0.390625	0.016113281	0.059326172	0.007	39698.24	0	0	0.007
201	202	202	Category L	0.44384766	0.14379883	-0.75585938	-0.28417969	-0.24267578	0.28662109	0.23	0.007	4/6/2018	4	6	2018	6:32:52	23572	0.3	6	32	52	69034	0.051513672	3.4788574	0.04296875	0.11425781	-0.79199219	16.093994	0.40332031	0	0	0	0	0	0	0	0	0	0.80126953	0.19873047	0.46630859	0.40063477	0.029296875	0.036132813	0.007	39698.24	0	0	0.007
202	203	203	Category L	0.44384766	0.13183594	-0.75585938	-0.27832031	-0.23925781	0.29174805	0.23	0.007	4/6/2018	4	6	2018	6:32:52	23572	0.4	6	32	52	69034	0.051513672	3.4788574	0.032714844	0.11474609	-0.79223633	26.893555	0.4128418	0	0	0	0	0	0	0	0	0	0.80102539	0.19897461	0.46435547	0.41088867	0.016845703	0.036376953	0.007	39698.24	0	0	0.007
203	204	204	Category L	0.45581055	0.10791016	-0.74389648	-0.27197266	-0.23706055	0.30322266	0.24	0.007	4/6/2018	4	6	2018	6:32:52	23572	0.5	6	32	52	69034	0.051513672	3.4788574	0.020507813	0.11547852	-0.79321289	36.733887	0.43798828	0	0	0	0	0	0	0	0	0	0.80175781	0.19824219	0.4921875	0.43505859	-0.007568359	0.049316406	0.007	39698.24	0	0	0.007
204	205	205	Category L	0.45581055	0.13183594	-0.75585938	-0.27563477	-0.23535156	0.30712891	0.24	0.007	4/6/2018	4	6	2018	6:32:52	23572	0.6	6	32	52	69034	0.051513672	3.4788574	0.007568359	0.11547852	-0.79321289	41.098877	0.44995117	0	0	0	0	0	0	0	0	0	0.80151367	0.19848633	0.50170898	0.44799805	0.016113281	0.037353516	0.007	39698.24	0	0	0.007
205	206	206	Category G	-0.37182617	0.11987305	-0.94799805	0.37475586	-0.053710938	0.3371582	0.59	0.007	4/6/2018	4	6	2018	6:48:28	24508	0.3	6	48	28	69970	0.051269531	3.5030273	-0.004638672	0.11401367	-0.79589844	47.782227	0.3972168	0	0	0	0	0	0	0	0	0	0.80395508	0.19604492	0.52490234	-0.36694336	0.005615234	-0.15185547	0.007	39698.24	0	0	0.007
206	207	207	Category G	-0.50390625	0.095947266	-1.0197754	0.33886719	-0.051025391	0.35961914	0.59	0.007	4/6/2018	4	6	2018	6:48:28	24508	0.4	6	48	28	69970	0.051269531	3.5030273	-0.013916016	0.11352539	-0.79467773	54.706787	0.53930664	0	0	0	0	0	0	0	0	0	0.80297852	0.19702148	0.73242188	-0.48974609	-0.017578125	-0.22485352	0.007	39698.24	0	0	0.007
207	208	208	Category G	-0.2878418	0	-0.86376953	0.37890625	-0.035644531	0.32739258	0.59	0.007	4/6/2018	4	6	2018	6:48:28	24508	0.5	6	48	28	69970	0.051269531	3.5030273	-0.027832031	0.11083984	-0.79711914	59.724854	0.29003906	0	0	0	0	0	0	0	0	0	0.80541992	0.19458008	0.43725586	-0.25976563	-0.11083984	-0.06640625	0.007	39698.24	0	0	0.007
208	209	209	Category G	-0.39599609	0.16796875	-0.75585938	0.42016602	-0.063476563	0.27758789	0.59	0.007	4/6/2018	4	6	2018	6:48:28	24508	0.6	6	48	28	69970	0.051269531	3.5030273	-0.039306641	0.11083984	-0.7980957	63.268311	0.36352539	0	0	0	0	0	0	0	0	0	0.80688477	0.19311523	0.45605469	-0.35644531	0.056884766	0.042236328	0.007	39698.24	0	0	0.007
209	210	210	Category G	-0.45581055	0.10791016	-0.64794922	0.43237305	-0.10791016	0.26733398	0.59	0.007	4/6/2018	4	6	2018	6:48:28	24508	0.7	6	48	28	69970	0.051269531	3.5030273	-0.051269531	0.11035156	-0.79882813	67.378662	0.43164063	0	0	0	0	0	0	0	0	0	0.80810547	0.19189453	0.55810547	-0.40429688	-0.002441406	0.15087891	0.007	39698.24	0	0	0.007
210	211	211	Category G	-0.51586914	0.2277832	-0.69580078	0.40673828	-0.13745117	0.28027344	0.59	0.007	4/6/2018	4	6	2018	6:48:28	24508	0.8	6	48	28	69970	0.051269531	3.5030273	-0.0625	0.10888672	-0.80078125	71.221436	0.48022461	0	0	0	0	0	0	0	0	0	0.81079102	0.18920898	0.67724609	-0.453125	0.11865234	0.10498047	0.007	39698.24	0	0	0.007
211	212	212	Category G	-0.55175781	0.20385742	-0.85180664	0.39233398	-0.18896484	0.27783203	0.59	0.007	4/6/2018	4	6	2018	6:48:28	24508	0.9	6	48	28	69971	0.051269531	3.5030273	-0.073486328	0.10571289	-0.80273438	69.267334	0.49047852	0	0	0	0	0	0	0	0	0	0.81323242	0.18676758	0.625	-0.47802734	0.097900391	-0.048828125	0.007	39698.24	0	0	0.007
212	213	213	Category G	-0.39599609	0.059814453	-0.91186523	0.39331055	-0.19604492	0.27612305	0.59	0.007	4/6/2018	4	6	2018	6:48:29	24509	0	6	48	29	69971	0.051269531	3.5030273	-0.085205078	0.10620117	-0.80249023	60.721924	0.33251953	0	0	0	0	0	0	0	0	0	0.81396484	0.18603516	0.46630859	-0.31054688	-0.046386719	-0.10913086	0.007	39698.24	0	0	0.007
213	214	214	Category G	-0.059814453	0.2277832	-0.6237793	0.39892578	-0.18286133	0.26806641	0.59	0.007	4/6/2018	4	6	2018	6:48:29	24509	0.111	6	48	29	69971	0.051269531	3.4772461	-0.094726563	0.10083008	-0.80273438	52.127197	0.22216797	0	0	0	0	0	0	0	0	0	0.81469727	0.18530273	0.34106445	0.034912109	0.12670898	0.17895508	0.007	39698.24	0	0	0.007
214	215	215	Category G	-0.63598633	0.059814453	-0.99584961	0.40087891	-0.15429688	0.27685547	0	0.007	4/6/2018	4	6	2018	6:48:29	24509	0.222	6	48	29	69971	0.051269531	3.4772461	-0.10595703	0.096435547	-0.80444336	46.918701	0.56445313	0	0	0	0	0	0	0	0	0	0.81713867	0.18286133	0.7578125	-0.52978516	-0.036621094	-0.19116211	0.007	39698.24	0	0	0.007
215	216	216	Category G	-0.29980469	0.023925781	-0.80395508	0.31884766	-0.16601563	0.35131836	0	0.007	4/6/2018	4	6	2018	6:48:29	24509	0.333	6	48	29	69971	0.051269531	3.4772461	-0.11767578	0.093261719	-0.8046875	36.055908	0.19482422	0	0	0	0	0	0	0	0	0	0.81860352	0.18139648	0.25244141	-0.18188477	-0.069335938	0.000732422	0.007	39698.24	0	0	0.007
216	217	217	Category G	-0.77978516	-0.10791016	-1.0917969	0.32104492	-0.17211914	0.35131836	0	0.007	4/6/2018	4	6	2018	6:48:29	24509	0.444	6	48	29	69971	0.051269531	3.4772461	-0.12988281	0.091796875	-0.8059082	27.119873	0.73730469	0	0	0	0	0	0	0	0	0	0.8215332	0.1784668	1.1352539	-0.6496582	-0.19970703	-0.28564453	0.007	39698.24	0	0	0.007
217	218	218	Category G	-0.44384766	0.023925781	-0.74389648	0.34082031	-0.15893555	0.32568359	0	0.007	4/6/2018	4	6	2018	6:48:29	24509	0.555	6	48	29	69971	0.051269531	3.4772461	-0.14233398	0.089355469	-0.80786133	17.428223	0.31494141	0	0	0	0	0	0	0	0	0	0.82519531	0.17480469	0.4309082	-0.30126953	-0.065429688	0.063964844	0.007	39698.24	0	0	0.007
218	219	219	Category G	-0.37182617	0.095947266	-0.75585938	0.41577148	-0.11938477	0.27978516	0	0.007	4/6/2018	4	6	2018	6:48:29	24509	0.666	6	48	29	69971	0.051269531	3.4772461	-0.15258789	0.087158203	-0.80786133	10.256104	0.2253418	0	0	0	0	0	0	0	0	0	0.8269043	0.1730957	0.27978516	-0.21899414	0.008544922	0.052001953	0.007	39698.24	0	0	0.007
219	220	220	Category G	-0.57592773	-0.071777344	-0.70776367	0.4440918	-0.099609375	0.24462891	0	0.007	4/6/2018	4	6	2018	6:48:29	24509	0.777	6	48	29	69971	0.051269531	3.4772461	-0.16308594	0.083496094	-0.80712891	3.420166	0.4519043	0	0	0	0	0	0	0	0	0	0.82763672	0.17236328	0.66748047	-0.41259766	-0.15527344	0.099365234	0.007	39698.24	0	0	0.007
220	221	221	Category G	0.071777344	-0.34790039	-0.83984375	0.46044922	-0.084472656	0.23803711	0	0.007	4/6/2018	4	6	2018	6:48:29	24509	0.888	6	48	29	69971	0.051269531	3.4772461	-0.18041992	0.084228516	-0.80957031	2.9968262	0.5012207	0	0	0	0	0	0	0	0	0	0.83374023	0.16625977	0.71459961	0.25219727	-0.43212891	-0.030029297	0.007	39698.24	0	0	0.007
221	222	222	Category G	-0.93579102	0.20385742	-0.89990234	0.43725586	-0.10620117	0.26220703	0	0.007	4/6/2018	4	6	2018	6:48:30	24510	0	6	48	30	69972	0.051269531	3.4772461	-0.18701172	0.083251953	-0.80712891	5.2868652	0.76367188	0	0	0	0	0	0	0	0	0	0.83276367	0.16723633	0.96166992	-0.74853516	0.12036133	-0.092529297	0.007	39698.24	0	0	0.007
222	223	223	Category G	-0.29980469	0	-0.68383789	0.40576172	-0.12329102	0.28442383	0	0.007	4/6/2018	4	6	2018	6:48:30	24510	0.1	6	48	30	69972	0.051269531	3.4772461	-0.20092773	0.083251953	-0.81103516	5.0483398	0.18115234	0	0	0	0	0	0	0	0	0	0.83959961	0.16040039	0.30932617	-0.098632813	-0.083251953	0.12719727	0.007	39698.24	0	0	0.007
223	224	224	Category G	-0.80395508	0.15576172	-1.2597656	0.37353516	-0.10986328	0.3203125	0	0.007	4/6/2018	4	6	2018	6:48:30	24510	0.2	6	48	30	69972	0.051269531	3.4772461	-0.21337891	0.081054688	-0.81616211	0.32250977	0.7421875	0	0	0	0	0	0	0	0	0	0.84741211	0.15258789	1.1086426	-0.59033203	0.074462891	-0.44335938	0.007	39698.24	0	0	0.007
224	225	225	Category G	-0.3359375	0.095947266	-0.671875	0.37255859	-0.11181641	0.31689453	0.01	0.007	4/6/2018	4	6	2018	6:48:30	24510	0.3	6	48	30	69972	0.051269531	3.4772461	-0.22192383	0.078369141	-0.81518555	6.392334	0.18383789	0	0	0	0	0	0	0	0	0	0.84838867	0.15161133	0.2746582	-0.11376953	0.017333984	0.14331055	0.007	39698.24	0	0	0.007
225	226	226	Category G	-0.2878418	-0.059814453	-0.75585938	0.45117188	-0.076416016	0.23461914	0.01	0.007	4/6/2018	4	6	2018	6:48:30	24510	0.4	6	48	30	69972	0.051269531	3.4772461	-0.22875977	0.077392578	-0.8137207	13.508545	0.16015625	0	0	0	0	0	0	0	0	0	0.84887695	0.15112305	0.25415039	-0.058837891	-0.13720703	0.057861328	0.007	39698.24	0	0	0.007
226	227	227	Category G	-0.55175781	-0.023925781	-0.94799805	0.47607422	-0.031005859	0.21411133	0.01	0.007	4/6/2018	4	6	2018	6:48:30	24510	0.5	6	48	30	69972	0.051269531	3.4772461	-0.24243164	0.075439453	-0.81494141	15.575928	0.35083008	0	0	0	0	0	0	0	0	0	0.85351563	0.14648438	0.54150391	-0.30908203	-0.099365234	-0.1328125	0.007	39698.24	0	0	0.007
227	228	228	Category G	-0.49194336	0.083984375	-0.74389648	0.42163086	-0.049804688	0.27783203	0.01	0.007	4/6/2018	4	6	2018	6:48:30	24510	0.6	6	48	30	69972	0.051269531	3.4772461	-0.24926758	0.073486328	-0.81494141	19.614502	0.25292969	0	0	0	0	0	0	0	0	0	0.85546875	0.14453125	0.32397461	-0.24243164	0.010253906	0.071044922	0.007	39698.24	0	0	0.007
228	229	229	Category G	-0.73193359	0.011962891	-0.93579102	0.41650391	-0.040771484	0.29711914	0.01	0.007	4/6/2018	4	6	2018	6:48:30	24510	0.7	6	48	30	69972	0.051269531	3.4772461	-0.26123047	0.072021484	-0.81835938	22.350342	0.48876953	0	0	0	0	0	0	0	0	0	0.86206055	0.13793945	0.64794922	-0.47045898	-0.060058594	-0.1171875	0.007	39698.24	0	0	0.007
229	230	230	Category G	-0.32397461	0.16796875	-0.59985352	0.42626953	-0.034179688	0.27124023	0.01	0.007	4/6/2018	4	6	2018	6:48:30	24510	0.8	6	48	30	69972	0.051269531	3.4772461	-0.27197266	0.068847656	-0.81982422	22.965576	0.24658203	0	0	0	0	0	0	0	0	0	0.86645508	0.13354492	0.37060547	-0.051757813	0.098876953	0.2199707	0.007	39698.24	0	0	0.007
230	231	231	Category G	-0.56396484	-0.13183594	-1.0678711	0.46972656	-0.011230469	0.22607422	0.01	0.007	4/6/2018	4	6	2018	6:48:30	24510	0.9	6	48	30	69972	0.051269531	3.4772461	-0.28125	0.068115234	-0.81811523	22.440918	0.42675781	0	0	0	0	0	0	0	0	0	0.86767578	0.13232422	0.73217773	-0.2824707	-0.19995117	-0.24951172	0.007	39698.24	0	0	0.007
231	232	232	Category G	-0.51586914	0.19189453	-0.77978516	0.41967773	-0.029296875	0.29345703	0.01	0.007	4/6/2018	4	6	2018	6:48:31	24511	0	6	48	31	69973	0.051269531	3.4772461	-0.28881836	0.06640625	-0.81933594	19.71167	0.26220703	0	0	0	0	0	0	0	0	0	0.87133789	0.12866211	0.3918457	-0.22680664	0.12524414	0.039550781	0.007	39698.24	0	0	0.007
232	233	233	Category G	-0.57592773	0.071777344	-0.88793945	0.43676758	-0.022216797	0.26245117	0.01	0.007	4/6/2018	4	6	2018	6:48:31	24511	0.1	6	48	31	69973	0.051269531	3.4772461	-0.29760742	0.063232422	-0.82080078	18.538574	0.28613281	0	0	0	0	0	0	0	0	0	0.87548828	0.12451172	0.35327148	-0.27807617	0.008300781	-0.066894531	0.007	39698.24	0	0	0.007
233	234	234	Category G	-0.47998047	0.023925781	-0.80395508	0.43579102	-0.031738281	0.27148438	0.01	0.007	4/6/2018	4	6	2018	6:48:31	24511	0.2	6	48	31	69973	0.051269531	3.4772461	-0.30664063	0.062744141	-0.82104492	16.539063	0.17822266	0	0	0	0	0	0	0	0	0	0.87890625	0.12109375	0.22924805	-0.1730957	-0.038818359	0.017089844	0.007	39698.24	0	0	0.007
234	235	235	Category G	-0.47998047	0.15576172	-0.77978516	0.44580078	-0.049072266	0.24951172	0.01	0.007	4/6/2018	4	6	2018	6:48:31	24511	0.3	6	48	31	69973	0.051269531	3.4772461	-0.31860352	0.060791016	-0.82348633	15.798584	0.19213867	0	0	0	0	0	0	0	0	0	0.88525391	0.11474609	0.29980469	-0.16113281	0.094726563	0.043701172	0.007	39698.24	0	0	0.007
235	236	236	Category G	-0.41992188	0.15576172	-0.7199707	0.45336914	-0.077148438	0.23876953	0.02	0.007	4/6/2018	4	6	2018	6:48:31	24511	0.4	6	48	31	69973	0.051269531	3.4772461	-0.32714844	0.057617188	-0.82299805	14.648193	0.16967773	0	0	0	0	0	0	0	0	0	0.88769531	0.11230469	0.29370117	-0.092529297	0.097900391	0.10302734	0.007	39698.24	0	0	0.007
236	237	237	Category G	-0.81591797	0.23999023	-0.83984375	0.45874023	-0.045166016	0.22851563	0.02	0.007	4/6/2018	4	6	2018	6:48:31	24511	0.5	6	48	31	69973	0.051269531	3.4772461	-0.33789063	0.055419922	-0.82421875	12.446533	0.51245117	0	0	0	0	0	0	0	0	0	0.89257813	0.10742188	0.67773438	-0.4777832	0.18432617	-0.015380859	0.007	39698.24	0	0	0.007
237	238	238	Category G	-0.29980469	0.095947266	-0.65991211	0.44506836	-0.040771484	0.25952148	0.02	0.007	4/6/2018	4	6	2018	6:48:31	24511	0.6	6	48	31	69973	0.051269531	3.4772461	-0.34960938	0.052734375	-0.828125	10.691895	0.18066406	0	0	0	0	0	0	0	0	0	0.90063477	0.099365234	0.26147461	0.049804688	0.04296875	0.16821289	0.007	39698.24	0	0	0.007
238	239	239	Category G	-0.59985352	0.083984375	-0.97192383	0.45605469	-0.04296875	0.26367188	0.02	0.007	4/6/2018	4	6	2018	6:48:31	24511	0.7	6	48	31	69973	0.051269531	3.4772461	-0.35913086	0.050292969	-0.82885742	9.6054688	0.28173828	0	0	0	0	0	0	0	0	0	0.90478516	0.095214844	0.41699219	-0.24047852	0.033447266	-0.14282227	0.007	39698.24	0	0	0.007
239	240	240	Category G	-0.55175781	0.19189453	-0.94799805	0.39208984	-0.031005859	0.31079102	0.02	0.007	4/6/2018	4	6	2018	6:48:31	24511	0.8	6	48	31	69973	0.051269531	3.4772461	-0.37255859	0.049560547	-0.83349609	7.2568359	0.25561523	0	0	0	0	0	0	0	0	0	0.91455078	0.085449219	0.43554688	-0.17895508	0.14208984	-0.11425781	0.007	39698.24	0	0	0.007
240	241	241	Category G	-0.37182617	0.047851563	-0.81591797	0.39477539	-0.036132813	0.31274414	0.02	0.007	4/6/2018	4	6	2018	6:48:31	24511	0.9	6	48	31	69973	0.051269531	3.4772461	-0.38134766	0.048339844	-0.83154297	3.3735352	0.018310547	0	0	0	0	0	0	0	0	0	0.91601563	0.083984375	0.025634766	0.009521484	-0.000488281	0.015625	0.007	39698.24	0	0	0.007
241	242	242	Category G	-0.34790039	0.17993164	-0.79199219	0.44189453	-0.065429688	0.24975586	0.02	0.007	4/6/2018	4	6	2018	6:48:32	24512	0	6	48	32	69974	0.051269531	3.4772461	-0.39111328	0.050048828	-0.83032227	1.1896973	0.14208984	0	0	0	0	0	0	0	0	0	0.91918945	0.080810547	0.21142578	0.043212891	0.12963867	0.038330078	0.007	39698.24	0	0	0.007
242	243	243	Category G	-0.47998047	0.19189453	-0.83984375	0.42504883	-0.091796875	0.26806641	0.02	0.007	4/6/2018	4	6	2018	6:48:32	24512	0.1	6	48	32	69974	0.051269531	3.4772461	-0.40234375	0.047363281	-0.83007813	1.2492676	0.1640625	0	0	0	0	0	0	0	0	0	0.92382813	0.076171875	0.23144531	-0.077392578	0.14428711	-0.009521484	0.007	39698.24	0	0	0.007
243	244	244	Category G	-0.55175781	0.14379883	-0.77978516	0.42553711	-0.10131836	0.2824707	0.02	0.007	4/6/2018	4	6	2018	6:48:32	24512	0.2	6	48	32	69974	0.051269531	3.4772461	-0.4128418	0.048583984	-0.8293457	3.5322266	0.17529297	0	0	0	0	0	0	0	0	0	0.92773438	0.072265625	0.28369141	-0.13867188	0.094970703	0.049560547	0.007	39698.24	0	0	0.007
244	245	245	Category G	-0.50390625	0.047851563	-0.94799805	0.38891602	-0.083251953	0.31201172	0.02	0.007	4/6/2018	4	6	2018	6:48:32	24512	0.3	6	48	32	69974	0.051269531	3.4772461	-0.42675781	0.049560547	-0.83398438	7.9304199	0.13745117	0	0	0	0	0	0	0	0	0	0.93823242	0.061767578	0.19262695	-0.076904297	-0.001708984	-0.11376953	0.007	39698.24	0	0	0.007
245	246	246	Category G	-0.25195313	0.11987305	-0.64794922	0.41259766	-0.094970703	0.28833008	0.03	0.007	4/6/2018	4	6	2018	6:48:32	24512	0.4	6	48	32	69974	0.051269531	3.4772461	-0.43896484	0.048828125	-0.83666992	12.23877	0.27514648	0	0	0	0	0	0	0	0	0	0.94628906	0.053710938	0.44702148	0.18701172	0.070800781	0.1887207	0.007	39698.24	0	0	0.007
246	247	247	Category G	-0.63598633	-0.047851563	-0.93579102	0.45483398	-0.096191406	0.25073242	0.03	0.007	4/6/2018	4	6	2018	6:48:32	24512	0.5	6	48	32	69974	0.051269531	3.4772461	-0.44335938	0.049560547	-0.83520508	13.796875	0.23779297	0	0	0	0	0	0	0	0	0	0.94702148	0.052978516	0.39013672	-0.19238281	-0.097412109	-0.1003418	0.007	39698.24	0	0	0.007
247	248	248	Category G	-0.41992188	0.13183594	-0.86376953	0.40429688	-0.083007813	0.29516602	0.03	0.007	4/6/2018	4	6	2018	6:48:32	24512	0.6	6	48	32	69974	0.051269531	3.4772461	-0.4387207	0.050048828	-0.82885742	16.503174	0.090576172	0	0	0	0	0	0	0	0	0	0.93920898	0.060791016	0.13500977	0.018798828	0.081542969	-0.034667969	0.007	39698.24	0	0	0.007
248	249	249	Category G	-0.50390625	0.10791016	-0.82788086	0.38720703	-0.13305664	0.29492188	0.03	0.007	4/6/2018	4	6	2018	6:48:32	24512	0.7	6	48	32	69974	0.051269531	3.4772461	-0.44506836	0.051025391	-0.83007813	18.408691	0.081542969	0	0	0	0	0	0	0	0	0	0.94335938	0.056640625	0.11743164	-0.05859375	0.056640625	0.002197266	0.007	39698.24	0	0	0.007
249	250	250	Category G	-0.41992188	0.035888672	-0.93579102	0.36694336	-0.13354492	0.31567383	0.03	0.007	4/6/2018	4	6	2018	6:48:32	24512	0.8	6	48	32	69974	0.051269531	3.4772461	-0.44311523	0.051757813	-0.82983398	19.479736	0.109375	0	0	0	0	0	0	0	0	0	0.94213867	0.057861328	0.14477539	0.023193359	-0.015869141	-0.10571289	0.007	39698.24	0	0	0.007
250	251	251	Category G	-0.39599609	-0.13183594	-0.92382813	0.34472656	-0.13964844	0.33544922	0.03	0.007	4/6/2018	4	6	2018	6:48:32	24512	0.9	6	48	32	69974	0.051269531	3.4772461	-0.44287109	0.052001953	-0.83544922	20.285645	0.20922852	0	0	0	0	0	0	0	0	0	0.94702148	0.052978516	0.3190918	0.046875	-0.18383789	-0.088134766	0.007	39698.24	0	0	0.007
251	252	252	Category G	-0.45581055	0.17993164	-0.7199707	0.33642578	-0.10961914	0.34667969	0.03	0.007	4/6/2018	4	6	2018	6:48:33	24513	0	6	48	33	69975	0.051513672	3.4595215	-0.4387207	0.049804688	-0.83911133	21.970947	0.17724609	0	0	0	0	0	0	0	0	0	0.94824219	0.051757813	0.26611328	-0.016845703	0.12988281	0.11914063	0.007	39698.24	0	0	0.007
252	253	253	Category G	-0.27587891	-0.25195313	-0.79199219	0.37841797	-0.089599609	0.32861328	0.03	0.007	4/6/2018	4	6	2018	6:48:33	24513	0.1	6	48	33	69975	0.051513672	3.4595215	-0.43530273	0.046386719	-0.83422852	25.189697	0.34106445	0	0	0	0	0	0	0	0	0	0.94213867	0.057861328	0.50048828	0.15942383	-0.29833984	0.042236328	0.007	39698.24	0	0	0.007
253	254	254	Category G	-0.44384766	-0.19189453	-0.89990234	0.36254883	-0.095703125	0.33837891	0.03	0.007	4/6/2018	4	6	2018	6:48:33	24513	0.2	6	48	33	69975	0.051513672	3.4595215	-0.43701172	0.046142578	-0.83496094	27.004395	0.24682617	0	0	0	0	0	0	0	0	0	0.94360352	0.056396484	0.30957031	-0.006591797	-0.23803711	-0.064697266	0.007	39698.24	0	0	0.007
254	255	255	Category G	-0.46777344	-0.11987305	-0.76782227	0.34448242	-0.092285156	0.34814453	0.04	0.007	4/6/2018	4	6	2018	6:48:33	24513	0.3	6	48	33	69975	0.051513672	3.4595215	-0.43920898	0.046386719	-0.83569336	25.873047	0.18188477	0	0	0	0	0	0	0	0	0	0.9453125	0.0546875	0.26269531	-0.028320313	-0.16625977	0.067871094	0.007	39698.24	0	0	0.007
255	256	256	Category G	-0.47998047	0.047851563	-0.83984375	0.33862305	-0.10058594	0.35571289	0.04	0.007	4/6/2018	4	6	2018	6:48:33	24513	0.4	6	48	33	69975	0.051513672	3.4595215	-0.43798828	0.048095703	-0.83569336	24.239502	0.041992188	0	0	0	0	0	0	0	0	0	0.94482422	0.055175781	0.046142578	-0.041748047	-0.000244141	-0.00390625	0.007	39698.24	0	0	0.007
256	257	257	Category G	-0.52783203	-0.059814453	-0.87597656	0.35009766	-0.094238281	0.3449707	0.04	0.007	4/6/2018	4	6	2018	6:48:33	24513	0.5	6	48	33	69975	0.051513672	3.4595215	-0.43823242	0.049804688	-0.83691406	23.440918	0.14672852	0	0	0	0	0	0	0	0	0	0.94604492	0.053955078	0.23803711	-0.089355469	-0.10961914	-0.038818359	0.007	39698.24	0	0	0.007
257	258	258	Category G	-0.35986328	-0.011962891	-0.77978516	0.37915039	-0.1472168	0.29858398	0.04	0.007	4/6/2018	4	6	2018	6:48:33	24513	0.6	6	48	33	69975	0.051513672	3.4595215	-0.43310547	0.053466797	-0.83398438	22.955078	0.11230469	0	0	0	0	0	0	0	0	0	0.94140625	0.05859375	0.19311523	0.073242188	-0.065429688	0.054199219	0.007	39698.24	0	0	0.007
258	259	259	Category G	-0.37182617	-0.17993164	-0.69580078	0.42138672	-0.16894531	0.25195313	0.04	0.007	4/6/2018	4	6	2018	6:48:33	24513	0.7	6	48	33	69975	0.051513672	3.4595215	-0.43139648	0.055419922	-0.8359375	18.182129	0.28051758	0	0	0	0	0	0	0	0	0	0.94238281	0.057617188	0.43530273	0.059570313	-0.23535156	0.14013672	0.007	39698.24	0	0	0.007
259	260	260	Category G	-0.92382813	0.20385742	-0.94799805	0.42749023	-0.17797852	0.23852539	0.04	0.007	4/6/2018	4	6	2018	6:48:33	24513	0.8	6	48	33	69975	0.051513672	3.4595215	-0.43188477	0.056396484	-0.83740234	13.458496	0.52514648	0	0	0	0	0	0	0	0	0	0.9440918	0.055908203	0.74951172	-0.49169922	0.1472168	-0.11035156	0.007	39698.24	0	0	0.007
260	261	261	Category G	-0.059814453	0.095947266	-0.55175781	0.37866211	-0.21484375	0.28540039	0.04	0.007	4/6/2018	4	6	2018	6:48:33	24513	0.9	6	48	33	69975	0.051513672	3.4595215	-0.43041992	0.058349609	-0.84033203	11.140381	0.47119141	0	0	0	0	0	0	0	0	0	0.94604492	0.053955078	0.69677734	0.37060547	0.037353516	0.28857422	0.007	39698.24	0	0	0.007
261	262	262	Category G	-0.63598633	0.17993164	-1.0678711	0.375	-0.19335938	0.28979492	0.04	0.007	4/6/2018	4	6	2018	6:48:34	24514	0	6	48	34	69976	0.051513672	3.4595215	-0.43530273	0.064697266	-0.83740234	8.0727539	0.32617188	0	0	0	0	0	0	0	0	0	0.94604492	0.053955078	0.54589844	-0.20043945	0.11499023	-0.23022461	0.007	39698.24	0	0	0.007
262	263	263	Category G	-0.52783203	-0.011962891	-1.1638184	0.29321289	-0.19140625	0.35546875	0.04	0.007	4/6/2018	4	6	2018	6:48:34	24514	0.1	6	48	34	69976	0.051513672	3.4595215	-0.43066406	0.063232422	-0.8347168	0.76245117	0.35107422	0	0	0	0	0	0	0	0	0	0.94165039	0.058349609	0.5012207	-0.096923828	-0.075195313	-0.32885742	0.007	39698.24	0	0	0.007
263	264	264	Category G	-0.21582031	-0.023925781	-0.68383789	0.34130859	-0.18505859	0.33227539	0.04	0.007	4/6/2018	4	6	2018	6:48:34	24514	0.2	6	48	34	69976	0.051513672	3.4595215	-0.43212891	0.065429688	-0.83813477	4.7331543	0.28051758	0	0	0	0	0	0	0	0	0	0.9453125	0.0546875	0.46020508	0.21630859	-0.089355469	0.15429688	0.007	39698.24	0	0	0.007
264	265	265	Category G	-0.095947266	0.083984375	-0.63598633	0.41772461	-0.11083984	0.27880859	0.05	0.007	4/6/2018	4	6	2018	6:48:34	24514	0.3	6	48	34	69976	0.051513672	3.4595215	-0.42602539	0.065917969	-0.83422852	4.8562012	0.38549805	0	0	0	0	0	0	0	0	0	0.93896484	0.061035156	0.54638672	0.33007813	0.017822266	0.19824219	0.007	39698.24	0	0	0.007
265	266	266	Category G	-0.64794922	-0.023925781	-0.83984375	0.3671875	-0.12597656	0.33496094	0.05	0.007	4/6/2018	4	6	2018	6:48:34	24514	0.4	6	48	34	69976	0.051513672	3.4595215	-0.42675781	0.067382813	-0.83740234	6.0390625	0.23901367	0	0	0	0	0	0	0	0	0	0.94238281	0.057617188	0.31469727	-0.22094727	-0.091308594	-0.002197266	0.007	39698.24	0	0	0.007
266	267	267	Category G	-0.095947266	0.011962891	-0.79199219	0.35205078	-0.11181641	0.33959961	0.05	0.007	4/6/2018	4	6	2018	6:48:34	24514	0.5	6	48	34	69976	0.051513672	3.4595215	-0.4296875	0.070068359	-0.84033203	7.3000488	0.34228516	0	0	0	0	0	0	0	0	0	0.94628906	0.053710938	0.44018555	0.33374023	-0.058105469	0.048339844	0.007	39698.24	0	0	0.007
267	268	268	Category G	-0.49194336	0.059814453	-1.0319824	0.31689453	-0.14038086	0.35449219	0.05	0.007	4/6/2018	4	6	2018	6:48:34	24514	0.6	6	48	34	69976	0.051513672	3.4595215	-0.42553711	0.072753906	-0.83740234	9.1677246	0.20581055	0	0	0	0	0	0	0	0	0	0.94213867	0.057861328	0.27368164	-0.066162109	-0.012939453	-0.19433594	0.007	39698.24	0	0	0.007
268	269	269	Category G	-0.43188477	-0.083984375	-0.87597656	0.30004883	-0.15576172	0.35498047	0.05	0.007	4/6/2018	4	6	2018	6:48:34	24514	0.7	6	48	34	69976	0.051513672	3.4595215	-0.42236328	0.073486328	-0.83544922	6.9018555	0.1628418	0	0	0	0	0	0	0	0	0	0.93920898	0.060791016	0.20727539	-0.009277344	-0.1574707	-0.040283203	0.007	39698.24	0	0	0.007
269	270	270	Category G	-0.2878418	0.083984375	-0.61181641	0.3425293	-0.1328125	0.32421875	0.05	0.007	4/6/2018	4	6	2018	6:48:34	24514	0.8	6	48	34	69976	0.051513672	3.4595215	-0.41845703	0.076416016	-0.83447266	5.7624512	0.25830078	0	0	0	0	0	0	0	0	0	0.93652344	0.063476563	0.36083984	0.13061523	0.007324219	0.22265625	0.007	39698.24	0	0	0.007
270	271	271	Category G	-0.14379883	-0.011962891	-0.86376953	0.38671875	-0.071289063	0.30395508	0.05	0.007	4/6/2018	4	6	2018	6:48:34	24514	0.9	6	48	34	69976	0.051513672	3.4595215	-0.41870117	0.077636719	-0.83813477	6.0444336	0.2902832	0	0	0	0	0	0	0	0	0	0.94018555	0.059814453	0.39013672	0.27490234	-0.089599609	-0.025390625	0.007	39698.24	0	0	0.007
271	272	272	Category G	-0.26391602	-0.14379883	-0.89990234	0.33520508	-0.10473633	0.36376953	0.05	0.007	4/6/2018	4	6	2018	6:48:35	24515	0	6	48	35	69977	0.051513672	3.4595215	-0.41650391	0.081298828	-0.83520508	5.0185547	0.27954102	0	0	0	0	0	0	0	0	0	0.93701172	0.062988281	0.44238281	0.15258789	-0.22509766	-0.064453125	0.007	39698.24	0	0	0.007
272	273	273	Category G	-0.27587891	0.095947266	-0.77978516	0.35522461	-0.10913086	0.34887695	0.05	0.007	4/6/2018	4	6	2018	6:48:35	24515	0.1	6	48	35	69977	0.051513672	3.4595215	-0.41381836	0.081542969	-0.8359375	2.0009766	0.1496582	0	0	0	0	0	0	0	0	0	0.9362793	0.063720703	0.20825195	0.13793945	0.014160156	0.056152344	0.007	39698.24	0	0	0.007
273	274	274	Category G	-0.49194336	-0.011962891	-0.94799805	0.30151367	-0.13378906	0.36352539	0.05	0.007	4/6/2018	4	6	2018	6:48:35	24515	0.2	6	48	35	69977	0.051513672	3.4595215	-0.4128418	0.083007813	-0.84008789	1.072998	0.16381836	0	0	0	0	0	0	0	0	0	0.93969727	0.060302734	0.28173828	-0.078857422	-0.094970703	-0.10766602	0.007	39698.24	0	0	0.007
274	275	275	Category G	-0.23999023	-0.10791016	-0.7199707	0.3359375	-0.15649414	0.34179688	0.06	0.007	4/6/2018	4	6	2018	6:48:35	24515	0.3	6	48	35	69977	0.051513672	3.4595215	-0.40844727	0.085205078	-0.83837891	2.5310059	0.2824707	0	0	0	0	0	0	0	0	0	0.93652344	0.063476563	0.48046875	0.16845703	-0.19311523	0.1184082	0.007	39698.24	0	0	0.007
275	276	276	Category G	-0.39599609	-0.011962891	-0.85180664	0.36816406	-0.13793945	0.31567383	0.06	0.007	4/6/2018	4	6	2018	6:48:35	24515	0.4	6	48	35	69977	0.051513672	3.4595215	-0.40600586	0.083740234	-0.83789063	3.9780273	0.097412109	0	0	0	0	0	0	0	0	0	0.93481445	0.065185547	0.11962891	0.010009766	-0.095703125	-0.013671875	0.007	39698.24	0	0	0.007
276	277	277	Category G	-0.46777344	-0.059814453	-1.079834	0.33544922	-0.13378906	0.34912109	0.06	0.007	4/6/2018	4	6	2018	6:48:35	24515	0.5	6	48	35	69977	0.051513672	3.4595215	-0.40649414	0.080566406	-0.84179688	6.2463379	0.28295898	0	0	0	0	0	0	0	0	0	0.93847656	0.061523438	0.43945313	-0.061035156	-0.14038086	-0.23779297	0.007	39698.24	0	0	0.007
277	278	278	Category G	-0.27587891	-0.023925781	-0.80395508	0.32421875	-0.11767578	0.35498047	0.06	0.007	4/6/2018	4	6	2018	6:48:35	24515	0.6	6	48	35	69977	0.051513672	3.4595215	-0.3996582	0.086669922	-0.84326172	9.3481445	0.1706543	0	0	0	0	0	0	0	0	0	0.93725586	0.062744141	0.27392578	0.1237793	-0.1105957	0.039306641	0.007	39698.24	0	0	0.007
278	279	279	Category G	-0.63598633	0.047851563	-1.1279297	0.32763672	-0.12695313	0.35913086	0.06	0.007	4/6/2018	4	6	2018	6:48:35	24515	0.7	6	48	35	69977	0.051513672	3.4595215	-0.3984375	0.090332031	-0.84448242	9.206543	0.37207031	0	0	0	0	0	0	0	0	0	0.93823242	0.061767578	0.56323242	-0.23730469	-0.042480469	-0.28320313	0.007	39698.24	0	0	0.007
279	280	280	Category G	-0.23999023	0.035888672	-0.61181641	0.33984375	-0.16503906	0.33154297	0.06	0.007	4/6/2018	4	6	2018	6:48:35	24515	0.8	6	48	35	69977	0.051513672	3.4595215	-0.39599609	0.091308594	-0.84448242	13.549072	0.28564453	0	0	0	0	0	0	0	0	0	0.93725586	0.062744141	0.44433594	0.15600586	-0.055419922	0.23266602	0.007	39698.24	0	0	0.007
280	281	281	Category G	-0.34790039	0.26391602	-0.63598633	0.34082031	-0.22949219	0.30639648	0.06	0.007	4/6/2018	4	6	2018	6:48:35	24515	0.9	6	48	35	69977	0.051513672	3.4595215	-0.39550781	0.090332031	-0.84692383	17.717285	0.27734375	0	0	0	0	0	0	0	0	0	0.93920898	0.060791016	0.43237305	0.047607422	0.17333984	0.2109375	0.007	39698.24	0	0	0.007
281	282	282	Category G	-0.44384766	-0.059814453	-0.74389648	0.27172852	-0.29272461	0.31738281	0.06	0.007	4/6/2018	4	6	2018	6:48:36	24516	0	6	48	36	69978	0.051513672	3.4595215	-0.39233398	0.090820313	-0.84448242	18.405273	0.18823242	0	0	0	0	0	0	0	0	0	0.93579102	0.064208984	0.30273438	-0.051269531	-0.15063477	0.10058594	0.007	39698.24	0	0	0.007
282	283	283	Category G	-0.39599609	0.2277832	-0.69580078	0.28051758	-0.27612305	0.33007813	0.06	0.007	4/6/2018	4	6	2018	6:48:36	24516	0.1	6	48	36	69978	0.051513672	3.4595215	-0.39038086	0.088867188	-0.84521484	20.385986	0.20385742	0	0	0	0	0	0	0	0	0	0.93530273	0.064697266	0.29370117	-0.005371094	0.13867188	0.14941406	0.007	39698.24	0	0	0.007
283	284	284	Category G	-0.65991211	0.19189453	-1.1159668	0.25634766	-0.28100586	0.32666016	0.06	0.007	4/6/2018	4	6	2018	6:48:36	24516	0.2	6	48	36	69978	0.051513672	3.4595215	-0.38818359	0.087890625	-0.84594727	23.641357	0.39648438	0	0	0	0	0	0	0	0	0	0.93505859	0.064941406	0.64526367	-0.27148438	0.10375977	-0.26977539	0.007	39698.24	0	0	0.007
284	285	285	Category G	-0.52783203	0.059814453	-0.97192383	0.18823242	-0.26293945	0.36035156	0.07	0.007	4/6/2018	4	6	2018	6:48:36	24516	0.3	6	48	36	69978	0.051513672	3.4595215	-0.38598633	0.088134766	-0.84692383	24.862549	0.19091797	0	0	0	0	0	0	0	0	0	0.93505859	0.064941406	0.29467773	-0.14160156	-0.028320313	-0.12475586	0.007	39698.24	0	0	0.007
285	286	286	Category G	-0.73193359	0.17993164	-0.82788086	0.25439453	-0.26318359	0.33496094	0.07	0.007	4/6/2018	4	6	2018	6:48:36	24516	0.4	6	48	36	69978	0.051513672	3.4595215	-0.3840332	0.089599609	-0.84570313	24.869629	0.35961914	0	0	0	0	0	0	0	0	0	0.93334961	0.066650391	0.45581055	-0.34765625	0.090087891	0.017822266	0.007	39698.24	0	0	0.007
286	287	287	Category G	-0.11987305	0.14379883	-0.51586914	0.28466797	-0.20678711	0.35473633	0.07	0.007	4/6/2018	4	6	2018	6:48:36	24516	0.5	6	48	36	69978	0.051513672	3.4595215	-0.38476563	0.088867188	-0.84912109	22.812012	0.42919922	0	0	0	0	0	0	0	0	0	0.93652344	0.063476563	0.65307617	0.26489258	0.0546875	0.33325195	0.007	39698.24	0	0	0.007
287	288	288	Category G	-0.80395508	0.083984375	-0.94799805	0.32275391	-0.26660156	0.30444336	0.07	0.007	4/6/2018	4	6	2018	6:48:36	24516	0.6	6	48	36	69978	0.051513672	3.4595215	-0.3815918	0.091552734	-0.84887695	19.439209	0.43383789	0	0	0	0	0	0	0	0	0	0.93505859	0.064941406	0.52880859	-0.42211914	-0.007568359	-0.098876953	0.007	39698.24	0	0	0.007
288	289	289	Category G	-0.2277832	0.21582031	-0.74389648	0.27075195	-0.27587891	0.32104492	0.07	0.007	4/6/2018	4	6	2018	6:48:36	24516	0.7	6	48	36	69978	0.051513672	3.4595215	-0.37841797	0.091308594	-0.84985352	18.197754	0.22216797	0	0	0	0	0	0	0	0	0	0.93481445	0.065185547	0.38110352	0.15063477	0.12426758	0.10595703	0.007	39698.24	0	0	0.007
289	290	290	Category G	-0.44384766	0.13183594	-1.0917969	0.24755859	-0.27685547	0.34448242	0.07	0.007	4/6/2018	4	6	2018	6:48:36	24516	0.8	6	48	36	69978	0.051025391	3.3950684	-0.3737793	0.095703125	-0.86352539	13.016602	0.24121094	0	0	0	0	0	0	0	0	0	0.94580078	0.054199219	0.33374023	-0.069824219	0.035888672	-0.22802734	0.007	39698.24	0	0	0.007
290	291	291	Category G	-0.17993164	0.047851563	-0.99584961	0.26416016	-0.27172852	0.32373047	0.07	0.007	4/6/2018	4	6	2018	6:48:36	24516	0.9	6	48	36	69978	0.051025391	3.3950684	-0.359375	0.095214844	-0.86157227	11.983398	0.22900391	0	0	0	0	0	0	0	0	0	0.93847656	0.061523438	0.36132813	0.17944336	-0.047363281	-0.1340332	0.007	39698.24	0	0	0.007
291	292	292	Category G	-0.2878418	-0.059814453	-0.45581055	0.25805664	-0.25463867	0.34008789	0.07	0.007	4/6/2018	4	6	2018	6:48:37	24517	0	6	48	37	69979	0.051025391	3.3950684	-0.35717773	0.10131836	-0.86694336	9.0524902	0.44702148	0	0	0	0	0	0	0	0	0	0.94335938	0.056640625	0.6418457	0.069335938	-0.16113281	0.41113281	0.007	39698.24	0	0	0.007
292	293	293	Category G	-0.52783203	0.035888672	-0.97192383	0.30419922	-0.24267578	0.32958984	0.07	0.007	4/6/2018	4	6	2018	6:48:37	24517	0.1	6	48	37	69979	0.051025391	3.3950684	-0.35083008	0.1003418	-0.87915039	4.875	0.2097168	0	0	0	0	0	0	0	0	0	0.9519043	0.048095703	0.33398438	-0.17675781	-0.064453125	-0.092529297	0.007	39698.24	0	0	0.007
293	294	294	Category G	-0.2277832	0.23999023	-0.68383789	0.23071289	-0.24682617	0.35668945	0.07	0.007	4/6/2018	4	6	2018	6:48:37	24517	0.2	6	48	37	69979	0.051025391	3.3950684	-0.34667969	0.10473633	-0.87060547	2.8234863	0.25927734	0	0	0	0	0	0	0	0	0	0.94287109	0.057128906	0.44091797	0.11889648	0.13500977	0.18676758	0.007	39698.24	0	0	0.007
294	295	295	Category G	-0.53979492	0.20385742	-0.99584961	0.26928711	-0.27441406	0.32788086	0.08	0.007	4/6/2018	4	6	2018	6:48:37	24517	0.3	6	48	37	69979	0.051025391	3.3950684	-0.34545898	0.10717773	-0.87329102	0.45458984	0.2487793	0	0	0	0	0	0	0	0	0	0.9453125	0.0546875	0.4128418	-0.1940918	0.096435547	-0.12231445	0.007	39698.24	0	0	0.007
295	296	296	Category G	-0.32397461	0.15576172	-0.89990234	0.20825195	-0.27856445	0.35571289	0.08	0.007	4/6/2018	4	6	2018	6:48:37	24517	0.4	6	48	37	69979	0.051025391	3.3950684	-0.33837891	0.11328125	-0.88818359	3.1970215	0.046142578	0	0	0	0	0	0	0	0	0	0.95703125	0.04296875	0.068603516	0.014404297	0.042236328	-0.01171875	0.007	39698.24	0	0	0.007
296	297	297	Category G	-0.37182617	0.17993164	-0.86376953	0.22094727	-0.27709961	0.34277344	0.08	0.007	4/6/2018	4	6	2018	6:48:37	24517	0.5	6	48	37	69979	0.051025391	3.3950684	-0.33227539	0.1159668	-0.88330078	6.6650391	0.077636719	0	0	0	0	0	0	0	0	0	0.95068359	0.049316406	0.12280273	-0.039306641	0.063720703	0.01953125	0.007	39698.24	0	0	0.007
297	298	298	Category G	-0.31176758	0.19189453	-0.88793945	0.23461914	-0.27832031	0.34008789	0.08	0.007	4/6/2018	4	6	2018	6:48:37	24517	0.6	6	48	37	69979	0.051025391	3.3950684	-0.32104492	0.11865234	-0.89111328	5.5456543	0.073486328	0	0	0	0	0	0	0	0	0	0.95483398	0.045166016	0.085693359	0.009277344	0.072998047	0.003173828	0.007	39698.24	0	0	0.007
298	299	299	Category G	-0.39599609	0.16796875	-0.88793945	0.21899414	-0.27026367	0.35009766	0.08	0.007	4/6/2018	4	6	2018	6:48:37	24517	0.7	6	48	37	69979	0.051025391	3.3950684	-0.31494141	0.12133789	-0.88378906	1.5720215	0.093261719	0	0	0	0	0	0	0	0	0	0.94604492	0.053955078	0.13134766	-0.080810547	0.046386719	-0.00390625	0.007	39698.24	0	0	0.007
299	300	300	Category G	-0.46777344	0.083984375	-0.93579102	0.24780273	-0.265625	0.3359375	0.08	0.007	4/6/2018	4	6	2018	6:48:37	24517	0.8	6	48	37	69979	0.051025391	3.3950684	-0.31323242	0.12573242	-0.88110352	3.7827148	0.16894531	0	0	0	0	0	0	0	0	0	0.94360352	0.056396484	0.25073242	-0.15429688	-0.041748047	-0.054443359	0.007	39698.24	0	0	0.007
300	301	301	Category G	-0.31176758	0.15576172	-0.61181641	0.24658203	-0.24951172	0.36621094	0.08	0.007	4/6/2018	4	6	2018	6:48:37	24517	0.9	6	48	37	69979	0.051025391	3.3950684	-0.29663086	0.12792969	-0.89160156	5.0900879	0.28173828	0	0	0	0	0	0	0	0	0	0.94848633	0.051513672	0.32250977	-0.014892578	0.027587891	0.27978516	0.007	39698.24	0	0	0.007
301	302	302	Category G	-0.57592773	0.095947266	-0.68383789	0.28393555	-0.2668457	0.31225586	0.08	0.007	4/6/2018	4	6	2018	6:48:38	24518	0	6	48	38	69980	0.051025391	3.3950684	-0.29296875	0.12744141	-0.88964844	7.6877441	0.35107422	0	0	0	0	0	0	0	0	0	0.9453125	0.0546875	0.52026367	-0.28271484	-0.031494141	0.20581055	0.007	39698.24	0	0	0.007
302	303	303	Category G	-0.41992188	0.16796875	-0.94799805	0.23608398	-0.27246094	0.33935547	0.08	0.007	4/6/2018	4	6	2018	6:48:38	24518	0.1	6	48	38	69980	0.051025391	3.3950684	-0.28588867	0.1262207	-0.89160156	9.8981934	0.15087891	0	0	0	0	0	0	0	0	0	0.94482422	0.055175781	0.23168945	-0.13378906	0.041503906	-0.056152344	0.007	39698.24	0	0	0.007
303	304	304	Category G	-0.31176758	0.19189453	-0.94799805	0.20507813	-0.29345703	0.34643555	0.08	0.007	4/6/2018	4	6	2018	6:48:38	24518	0.2	6	48	38	69980	0.051025391	3.3950684	-0.27001953	0.12963867	-0.88598633	8.4333496	0.097167969	0	0	0	0	0	0	0	0	0	0.93530273	0.064697266	0.16577148	-0.041503906	0.062011719	-0.061767578	0.007	39698.24	0	0	0.007
304	305	305	Category G	-0.39599609	0.2277832	-0.92382813	0.19555664	-0.30273438	0.3359375	0.09	0.007	4/6/2018	4	6	2018	6:48:38	24518	0.3	6	48	38	69980	0.051025391	3.3950684	-0.26953125	0.12988281	-0.87841797	7.2419434	0.16577148	0	0	0	0	0	0	0	0	0	0.92797852	0.072021484	0.26928711	-0.1262207	0.09765625	-0.045166016	0.007	39698.24	0	0	0.007
305	306	306	Category G	-0.51586914	0.14379883	-0.98388672	0.16796875	-0.29833984	0.35742188	0.09	0.007	4/6/2018	4	6	2018	6:48:38	24518	0.4	6	48	38	69980	0.051025391	3.3950684	-0.26855469	0.1315918	-0.89331055	4.9572754	0.26342773	0	0	0	0	0	0	0	0	0	0.94213867	0.057861328	0.34960938	-0.24707031	0.011962891	-0.090332031	0.007	39698.24	0	0	0.007
306	307	307	Category G	-0.2277832	0.19189453	-0.7199707	0.19628906	-0.29150391	0.34619141	0.09	0.007	4/6/2018	4	6	2018	6:48:38	24518	0.5	6	48	38	69980	0.051025391	3.3950684	-0.25219727	0.13305664	-0.89111328	6.2890625	0.18261719	0	0	0	0	0	0	0	0	0	0.93554688	0.064453125	0.25439453	0.024414063	0.05859375	0.17114258	0.007	39698.24	0	0	0.007
307	308	308	Category G	-0.23999023	0.14379883	-0.58789063	0.24511719	-0.26904297	0.33569336	0.09	0.007	4/6/2018	4	6	2018	6:48:38	24518	0.6	6	48	38	69980	0.051025391	3.3950684	-0.25244141	0.13476563	-0.89038086	5.885498	0.30273438	0	0	0	0	0	0	0	0	0	0.93530273	0.064697266	0.32397461	0.012451172	0.008789063	0.30249023	0.007	39698.24	0	0	0.007
308	309	309	Category G	-0.41992188	0.25195313	-0.85180664	0.22363281	-0.30981445	0.32446289	0.09	0.007	4/6/2018	4	6	2018	6:48:38	24518	0.7	6	48	38	69980	0.051025391	3.3950684	-0.24731445	0.13549805	-0.89550781	4.5380859	0.21240234	0	0	0	0	0	0	0	0	0	0.93896484	0.061035156	0.33251953	-0.17236328	0.11621094	0.043701172	0.007	39698.24	0	0	0.007
309	310	310	Category G	-0.3359375	0.25195313	-0.89990234	0.19824219	-0.31103516	0.33178711	0.09	0.007	4/6/2018	4	6	2018	6:48:38	24518	0.8	6	48	38	69980	0.051025391	3.3950684	-0.24072266	0.13769531	-0.88769531	0.69726563	0.14868164	0	0	0	0	0	0	0	0	0	0.93017578	0.069824219	0.22094727	-0.094970703	0.11401367	-0.011962891	0.007	39698.24	0	0	0.007
310	311	311	Category G	-0.39599609	0.16796875	-0.83984375	0.17407227	-0.31616211	0.34423828	0.09	0.007	4/6/2018	4	6	2018	6:48:38	24518	0.9	6	48	38	69980	0.051025391	3.3950684	-0.23779297	0.14013672	-0.89868164	3.2973633	0.17089844	0	0	0	0	0	0	0	0	0	0.94018555	0.059814453	0.24462891	-0.15795898	0.027587891	0.058837891	0.007	39698.24	0	0	0.007
311	312	312	Category G	-0.2878418	0.21582031	-0.82788086	0.17724609	-0.30859375	0.32519531	0.09	0.007	4/6/2018	4	6	2018	6:48:39	24519	0	6	48	39	69981	0.051025391	3.3950684	-0.234375	0.14501953	-0.90527344	4.9626465	0.11743164	0	0	0	0	0	0	0	0	0	0.94628906	0.053710938	0.20141602	-0.053222656	0.070556641	0.077392578	0.007	39698.24	0	0	0.007
312	313	313	Category G	-0.50390625	0.17993164	-1.223877	0.17895508	-0.30932617	0.33813477	0.09	0.007	4/6/2018	4	6	2018	6:48:39	24519	0.1	6	48	39	69981	0.051025391	3.3950684	-0.23168945	0.14770508	-0.89550781	7.201416	0.42749023	0	0	0	0	0	0	0	0	0	0.93676758	0.063232422	0.63232422	-0.27197266	0.031982422	-0.328125	0.007	39698.24	0	0	0.007
313	314	314	Category G	-0.13183594	0.21582031	-0.671875	0.18237305	-0.29785156	0.34570313	0.09	0.007	4/6/2018	4	6	2018	6:48:39	24519	0.2	6	48	39	69981	0.051025391	3.3950684	-0.22924805	0.14746094	-0.90063477	6.192627	0.2578125	0	0	0	0	0	0	0	0	0	0.94091797	0.059082031	0.39428711	0.097412109	0.068115234	0.22875977	0.007	39698.24	0	0	0.007
314	315	315	Category G	-0.27587891	0.035888672	-0.73193359	0.2746582	-0.25317383	0.33154297	0.1	0.007	4/6/2018	4	6	2018	6:48:39	24519	0.3	6	48	39	69981	0.051025391	3.3950684	-0.21582031	0.15063477	-0.90209961	9.1779785	0.21386719	0	0	0	0	0	0	0	0	0	0.93969727	0.060302734	0.34521484	-0.059814453	-0.11474609	0.17016602	0.007	39698.24	0	0	0.007
315	316	316	Category G	-0.46777344	-0.095947266	-1.0439453	0.24414063	-0.22631836	0.36450195	0.1	0.007	4/6/2018	4	6	2018	6:48:39	24519	0.4	6	48	39	69981	0.051025391	3.3950684	-0.21044922	0.15258789	-0.89599609	14.616211	0.38671875	0	0	0	0	0	0	0	0	0	0.93310547	0.066894531	0.65332031	-0.25708008	-0.24853516	-0.14770508	0.007	39698.24	0	0	0.007
316	317	317	Category G	-0.26391602	0.7199707	-0.94799805	0.26245117	-0.21240234	0.35693359	0.1	0.007	4/6/2018	4	6	2018	6:48:39	24519	0.5	6	48	39	69981	0.051025391	3.3950684	-0.20581055	0.15576172	-0.90576172	17.723877	0.56860352	0	0	0	0	0	0	0	0	0	0.94189453	0.058105469	0.6640625	-0.057861328	0.56396484	-0.041992188	0.007	39698.24	0	0	0.007
317	318	318	Category G	-0.20385742	0.38378906	-0.75585938	0.29125977	-0.20458984	0.34179688	0.1	0.007	4/6/2018	4	6	2018	6:48:39	24519	0.6	6	48	39	69981	0.051025391	3.3950684	-0.19848633	0.16015625	-0.90673828	18.791748	0.26953125	0	0	0	0	0	0	0	0	0	0.94213867	0.057861328	0.37963867	-0.005126953	0.22338867	0.15087891	0.007	39698.24	0	0	0.007
318	319	319	Category G	-0.40795898	0.16796875	-0.97192383	0.32080078	-0.2409668	0.31201172	0.1	0.007	4/6/2018	4	6	2018	6:48:39	24519	0.7	6	48	39	69981	0.051025391	3.3950684	-0.1965332	0.16186523	-0.90185547	20.313232	0.22241211	0	0	0	0	0	0	0	0	0	0.93725586	0.062744141	0.28710938	-0.21118164	0.005859375	-0.069824219	0.007	39698.24	0	0	0.007
319	320	320	Category G	-0.51586914	0.10791016	-1.1518555	0.20239258	-0.23168945	0.3684082	0.1	0.007	4/6/2018	4	6	2018	6:48:39	24519	0.8	6	48	39	69981	0.051025391	3.3950684	-0.19018555	0.1640625	-0.90722656	24.039063	0.41088867	0	0	0	0	0	0	0	0	0	0.94140625	0.05859375	0.6262207	-0.32543945	-0.056152344	-0.24438477	0.007	39698.24	0	0	0.007
320	321	321	Category G	-0.10791016	0.083984375	-0.6237793	0.24121094	-0.21435547	0.36474609	0.1	0.007	4/6/2018	4	6	2018	6:48:39	24519	0.9	6	48	39	69981	0.051025391	3.3950684	-0.18334961	0.16772461	-0.90795898	22.371338	0.3059082	0	0	0	0	0	0	0	0	0	0.94140625	0.05859375	0.44360352	0.075439453	-0.083740234	0.28417969	0.007	39698.24	0	0	0.007
321	322	322	Category G	-0.19189453	0.035888672	-0.83984375	0.32275391	-0.21459961	0.31518555	0.1	0.007	4/6/2018	4	6	2018	6:48:40	24520	0	6	48	40	69982	0.051025391	3.3950684	-0.18066406	0.16235352	-0.9074707	14.664551	0.14379883	0	0	0	0	0	0	0	0	0	0.93945313	0.060546875	0.20532227	-0.010986328	-0.12646484	0.067626953	0.007	39698.24	0	0	0.007
322	323	323	Category G	-0.29980469	0.10791016	-0.91186523	0.2487793	-0.19604492	0.37011719	0.1	0.007	4/6/2018	4	6	2018	6:48:40	24520	0.1	6	48	40	69982	0.051025391	3.3950684	-0.17749023	0.16796875	-0.91796875	8.989502	0.13647461	0	0	0	0	0	0	0	0	0	0.94995117	0.050048828	0.1887207	-0.12207031	-0.060058594	0.006103516	0.007	39698.24	0	0	0.007
323	324	324	Category G	-0.38378906	0.15576172	-0.85180664	0.28833008	-0.2421875	0.33105469	0.1	0.007	4/6/2018	4	6	2018	6:48:40	24520	0.2	6	48	40	69982	0.051025391	3.3950684	-0.16650391	0.16601563	-0.91577148	9.5124512	0.2265625	0	0	0	0	0	0	0	0	0	0.94555664	0.054443359	0.29174805	-0.21704102	-0.010253906	0.063964844	0.007	39698.24	0	0	0.007
324	325	325	Category G	-0.34790039	0.16796875	-0.85180664	0.21826172	-0.25219727	0.37475586	0.11	0.007	4/6/2018	4	6	2018	6:48:40	24520	0.3	6	48	40	69982	0.051025391	3.3950684	-0.16040039	0.16430664	-0.91479492	4.4265137	0.19775391	0	0	0	0	0	0	0	0	0	0.94335938	0.056640625	0.25415039	-0.18725586	0.003417969	0.062988281	0.007	39698.24	0	0	0.007
325	326	326	Category G	-0.31176758	0.071777344	-0.91186523	0.22729492	-0.24731445	0.3605957	0.11	0.007	4/6/2018	4	6	2018	6:48:40	24520	0.4	6	48	40	69982	0.051025391	3.3950684	-0.1574707	0.16552734	-0.92504883	6.1862793	0.1809082	0	0	0	0	0	0	0	0	0	0.95288086	0.047119141	0.26123047	-0.15405273	-0.09375	0.013183594	0.007	39698.24	0	0	0.007
326	327	327	Category G	-0.37182617	0.15576172	-0.91186523	0.23120117	-0.24584961	0.35498047	0.11	0.007	4/6/2018	4	6	2018	6:48:40	24520	0.5	6	48	40	69982	0.051025391	3.3950684	-0.14208984	0.1652832	-0.92163086	9.8789063	0.22973633	0	0	0	0	0	0	0	0	0	0.94702148	0.052978516	0.24902344	-0.22949219	-0.009521484	0.009765625	0.007	39698.24	0	0	0.007
327	328	328	Category G	-0.16796875	0.11987305	-0.94799805	0.234375	-0.26977539	0.34033203	0.11	0.007	4/6/2018	4	6	2018	6:48:40	24520	0.6	6	48	40	69982	0.051757813	3.4740234	-0.14379883	0.16259766	-0.91723633	7.1281738	0.057617188	0	0	0	0	0	0	0	0	0	0.94262695	0.057373047	0.097167969	-0.023925781	-0.042724609	-0.030517578	0.007	39698.24	0	0	0.007
328	329	329	Category J	-0.14379883	0.46777344	-1.9199219	0.14111328	-0.20483398	0.41381836	0.44	0.007	4/6/2018	4	6	2018	6:49:13	24553	0.6	6	49	13	70015	0.051025391	3.3950684	-0.14013672	0.16381836	-0.92578125	3.8632813	1.0393066	0	0	0	0	0	0	0	0	0	0.95043945	0.049560547	1.3015137	-0.003417969	0.30371094	-0.99389648	0.007	39698.24	0	0	0.007
329	330	330	Category J	0.73193359	-0.011962891	-0.77978516	0.17919922	-0.18701172	0.40991211	0.44	0.007	4/6/2018	4	6	2018	6:49:13	24553	0.7	6	49	13	70015	0.051025391	3.3950684	-0.13183594	0.16455078	-0.93237305	7.1337891	0.89477539	0	0	0	0	0	0	0	0	0	0.95581055	0.044189453	1.1933594	0.86376953	-0.17651367	0.15258789	0.007	39698.24	0	0	0.007
330	331	331	Category J	-0.21582031	0.34790039	-1.3679199	0.16870117	-0.22192383	0.39697266	0.44	0.007	4/6/2018	4	6	2018	6:49:13	24553	0.8	6	49	13	70015	0.051025391	3.3950684	-0.12890625	0.16430664	-0.92651367	3.6599121	0.4855957	0	0	0	0	0	0	0	0	0	0.94995117	0.050048828	0.71118164	-0.086669922	0.18334961	-0.44116211	0.007	39698.24	0	0	0.007
331	332	332	Category J	0.047851563	0.10791016	-1.6799316	0.10253906	-0.21191406	0.4128418	0.44	0.007	4/6/2018	4	6	2018	6:49:13	24553	0.9	6	49	13	70015	0.051025391	3.3950684	-0.12646484	0.16699219	-0.93164063	0.42333984	0.77026367	0	0	0	0	0	0	0	0	0	0.95507813	0.044921875	0.98168945	0.17431641	-0.059082031	-0.74804688	0.007	39698.24	0	0	0.007
332	333	333	Category J	0.059814453	0.095947266	-0.10791016	0.11743164	-0.20678711	0.41918945	0.44	0.007	4/6/2018	4	6	2018	6:49:14	24554	0	6	49	14	70016	0.051025391	3.3950684	-0.12329102	0.16943359	-0.93896484	1.0510254	0.85424805	0	0	0	0	0	0	0	0	0	0.9621582	0.037841797	1.0878906	0.18310547	-0.073486328	0.83105469	0.007	39698.24	0	0	0.007
333	334	334	Category J	-0.34790039	0.011962891	-1.1279297	-0.025146484	-0.21508789	0.41650391	0.44	0.007	4/6/2018	4	6	2018	6:49:14	24554	0.111	6	49	14	70016	0.051025391	3.3950684	-0.11669922	0.17089844	-0.93017578	0.71435547	0.34301758	0	0	0	0	0	0	0	0	0	0.95288086	0.047119141	0.58764648	-0.23095703	-0.15893555	-0.19750977	0.007	39698.24	0	0	0.007
334	335	335	Category J	0.095947266	0.35986328	-1.9438477	0.057373047	-0.22314453	0.41333008	0.44	0.007	4/6/2018	4	6	2018	6:49:14	24554	0.222	6	49	14	70016	0.051025391	3.3950684	-0.11401367	0.17163086	-0.94287109	2.3669434	1.0395508	0	0	0	0	0	0	0	0	0	0.96533203	0.034667969	1.3989258	0.20996094	0.18798828	-1.0007324	0.007	39698.24	0	0	0.007
335	336	336	Category J	0.023925781	0.26391602	-0.45581055	0.24072266	-0.20043945	0.36474609	0.45	0.007	4/6/2018	4	6	2018	6:49:14	24554	0.333	6	49	14	70016	0.051025391	3.3950684	-0.10864258	0.17382813	-0.94726563	7.2683105	0.51708984	0	0	0	0	0	0	0	0	0	0.96923828	0.030761719	0.71435547	0.13256836	0.08984375	0.49145508	0.007	39698.24	0	0	0.007
336	337	337	Category J	0.35986328	0.16796875	-1.5119629	0.10668945	-0.19726563	0.41601563	0.45	0.007	4/6/2018	4	6	2018	6:49:14	24554	0.444	6	49	14	70016	0.051025391	3.3950684	-0.10302734	0.17407227	-0.9387207	12.078613	0.73657227	0	0	0	0	0	0	0	0	0	0.96044922	0.039550781	1.0422363	0.46289063	-0.006103516	-0.57299805	0.007	39698.24	0	0	0.007
337	338	338	Category J	0.13183594	0.19189453	-0.19189453	0.10009766	-0.22436523	0.39819336	0.45	0.007	4/6/2018	4	6	2018	6:49:14	24554	0.555	6	49	14	70016	0.051025391	3.3950684	-0.099365234	0.17504883	-0.94262695	14.482422	0.78564453	0	0	0	0	0	0	0	0	0	0.96386719	0.036132813	0.9987793	0.23120117	0.016601563	0.75073242	0.007	39698.24	0	0	0.007
338	339	339	Category J	-0.2277832	0.16796875	-0.47998047	0.076171875	-0.19360352	0.43041992	0.45	0.007	4/6/2018	4	6	2018	6:49:14	24554	0.666	6	49	14	70016	0.051025391	3.3950684	-0.096679688	0.1730957	-0.94726563	14.939697	0.48535156	0	0	0	0	0	0	0	0	0	0.96777344	0.032226563	0.60375977	-0.13085938	-0.005126953	0.46728516	0.007	39698.24	0	0	0.007
339	340	340	Category J	0.39599609	0.38378906	-1.7878418	0.069335938	-0.21313477	0.41088867	0.45	0.007	4/6/2018	4	6	2018	6:49:14	24554	0.777	6	49	14	70016	0.051025391	3.3950684	-0.089111328	0.17382813	-0.94604492	10.227783	0.99389648	0	0	0	0	0	0	0	0	0	0.96606445	0.033935547	1.5366211	0.48510742	0.2097168	-0.84155273	0.007	39698.24	0	0	0.007
340	341	341	Category J	0.2277832	0.059814453	-0.39599609	0.19726563	-0.22290039	0.37670898	0.45	0.007	4/6/2018	4	6	2018	6:49:14	24554	0.888	6	49	14	70016	0.051025391	3.3950684	-0.080566406	0.17480469	-0.94873047	6.532959	0.64331055	0	0	0	0	0	0	0	0	0	0.96801758	0.031982422	0.97631836	0.30834961	-0.11499023	0.55273438	0.007	39698.24	0	0	0.007
341	342	342	Category J	-0.071777344	0.071777344	-1.223877	-0.011962891	-0.23364258	0.41235352	0.45	0.007	4/6/2018	4	6	2018	6:49:15	24555	0	6	49	15	70017	0.051269531	3.4772461	-0.075195313	0.17651367	-0.95263672	11.625977	0.29077148	0	0	0	0	0	0	0	0	0	0.97167969	0.028320313	0.37939453	0.003417969	-0.10473633	-0.27099609	0.007	39698.24	0	0	0.007
342	343	343	Category J	0.75585938	0.26391602	-0.70776367	0.004638672	-0.23681641	0.41088867	0.45	0.007	4/6/2018	4	6	2018	6:49:15	24555	0.09	6	49	15	70017	0.051269531	3.4772461	-0.065917969	0.17822266	-0.953125	2.4296875	0.86181641	0	0	0	0	0	0	0	0	0	0.97167969	0.028320313	1.152832	0.82177734	0.085449219	0.24536133	0.007	39698.24	0	0	0.007
343	344	344	Category J	-0.17993164	0.011962891	-0.083984375	0.027587891	-0.22607422	0.41162109	0.45	0.007	4/6/2018	4	6	2018	6:49:15	24555	0.181	6	49	15	70017	0.051269531	3.4772461	-0.059326172	0.17724609	-0.94995117	1.6074219	0.88989258	0	0	0	0	0	0	0	0	0	0.96826172	0.031738281	1.1520996	-0.12036133	-0.1652832	0.8659668	0.007	39698.24	0	0	0.007
344	345	345	Category J	-0.023925781	0.20385742	-1.8239746	0.013183594	-0.24414063	0.40185547	0.45	0.007	4/6/2018	4	6	2018	6:49:15	24555	0.272	6	49	15	70017	0.051269531	3.4772461	-0.055664063	0.17700195	-0.94946289	0.66967773	0.87524414	0	0	0	0	0	0	0	0	0	0.9675293	0.032470703	0.93261719	0.031738281	0.026611328	-0.87426758	0.007	39698.24	0	0	0.007
345	346	346	Category J	0.65991211	0.10791016	-0.65991211	0.057128906	-0.25488281	0.40087891	0.46	0.007	4/6/2018	4	6	2018	6:49:15	24555	0.363	6	49	15	70017	0.051269531	3.4772461	-0.052246094	0.17529297	-0.94726563	7.7351074	0.77099609	0	0	0	0	0	0	0	0	0	0.96459961	0.035400391	1.0671387	0.7121582	-0.067382813	0.28735352	0.007	39698.24	0	0	0.007
346	347	347	Category J	-0.11987305	0.14379883	-0.73193359	0.098144531	-0.28320313	0.37231445	0.46	0.007	4/6/2018	4	6	2018	6:49:15	24555	0.454	6	49	15	70017	0.051269531	3.4772461	-0.048095703	0.1730957	-0.94555664	19.959229	0.22729492	0	0	0	0	0	0	0	0	0	0.96240234	0.037597656	0.31494141	-0.071533203	-0.029296875	0.21362305	0.007	39698.24	0.001	-119.2	0.007
347	348	348	Category J	-0.071777344	0.11987305	-1.4519043	0.001464844	-0.28613281	0.38964844	0.46	0.007	4/6/2018	4	6	2018	6:49:15	24555	0.545	6	49	15	70017	0.051269531	3.4772461	-0.044433594	0.17285156	-0.94604492	33.063477	0.50927734	0	0	0	0	0	0	0	0	0	0.96264648	0.037353516	0.58618164	-0.027099609	-0.052978516	-0.50561523	0.007	39698.24	0.001	-119.2	0.007
348	349	349	Category J	0.083984375	0.095947266	-0.25195313	0.056396484	-0.25390625	0.40087891	0.46	0.007	4/6/2018	4	6	2018	6:49:15	24555	0.636	6	49	15	70017	0.051269531	3.4772461	-0.041259766	0.17089844	-0.94995117	33.733887	0.71313477	0	0	0	0	0	0	0	0	0	0.96606445	0.033935547	0.8984375	0.12524414	-0.074951172	0.69799805	0.007	39698.24	0.001	-119.2	0.007
349	350	350	Category J	-0.035888672	0.27587891	-1.487793	-0.025878906	-0.26635742	0.38549805	0.46	0.007	4/6/2018	4	6	2018	6:49:15	24555	0.727	6	49	15	70017	0.051269531	3.4772461	-0.035644531	0.16943359	-0.9519043	31.309082	0.54614258	0	0	0	0	0	0	0	0	0	0.9675293	0.032470703	0.64208984	0	0.10620117	-0.53564453	0.007	39698.24	0.001	-119.2	0.007
350	351	351	Category J	0.11987305	0.38378906	-1.3918457	0.038085938	-0.25610352	0.39624023	0.46	0.007	4/6/2018	4	6	2018	6:49:15	24555	0.818	6	49	15	70017	0.051269531	3.4772461	-0.031982422	0.16723633	-0.9519043	35.400146	0.51293945	0	0	0	0	0	0	0	0	0	0.96704102	0.032958984	0.80786133	0.15185547	0.21630859	-0.43969727	0.007	39698.24	0.001	-119.2	0.007
351	352	352	Category J	-0.047851563	0.059814453	-0.11987305	0.17504883	-0.26098633	0.37353516	0.46	0.007	4/6/2018	4	6	2018	6:49:15	24555	0.909	6	49	15	70018	0.051269531	3.4772461	-0.027099609	0.16577148	-0.95263672	31.168945	0.83959961	0	0	0	0	0	0	0	0	0	0.96728516	0.032714844	0.95922852	-0.020507813	-0.10595703	0.83276367	0.007	39698.24	0.001	-119.2	0.007
352	353	353	Category J	-0.071777344	0.083984375	-1.1757813	0.047363281	-0.2668457	0.40527344	0.46	0.007	4/6/2018	4	6	2018	6:49:16	24556	0	6	49	16	70018	0.051269531	3.4772461	-0.022216797	0.16333008	-0.95166016	12.522949	0.24267578	0	0	0	0	0	0	0	0	0	0.96582031	0.034179688	0.3527832	-0.049316406	-0.079345703	-0.22387695	0.007	39698.24	0.001	-119.2	0.007
353	354	354	Category J	0.57592773	0.23999023	-1.079834	0.036132813	-0.25268555	0.38720703	0.46	0.007	4/6/2018	4	6	2018	6:49:16	24556	0.1	6	49	16	70018	0.051269531	3.4772461	-0.014892578	0.16333008	-0.95166016	8.3649902	0.609375	0	0	0	0	0	0	0	0	0	0.96582031	0.034179688	0.79541016	0.59082031	0.076416016	-0.12792969	0.007	39698.24	0.001	-119.2	0.007
354	355	355	Category J	0.17993164	0.035888672	-0.2277832	0.1328125	-0.23388672	0.39501953	0.46	0.007	4/6/2018	4	6	2018	6:49:16	24556	0.2	6	49	16	70018	0.051269531	3.4772461	-0.01171875	0.16186523	-0.95776367	4.7192383	0.76513672	0	0	0	0	0	0	0	0	0	0.97143555	0.028564453	1.0478516	0.19165039	-0.12597656	0.72998047	0.007	39698.24	0.001	-119.2	0.007
355	356	356	Category J	-0.011962891	0.25195313	-1.6318359	0.029785156	-0.27001953	0.39672852	0.47	0.007	4/6/2018	4	6	2018	6:49:16	24556	0.3	6	49	16	70018	0.051269531	3.4772461	-0.010009766	0.16162109	-0.95751953	0.32250977	0.68017578	0	0	0	0	0	0	0	0	0	0.97119141	0.028808594	0.76611328	-0.001708984	0.090087891	-0.67407227	0.007	39698.24	0.001	-119.2	0.007
356	357	357	Category J	0.11987305	0.29980469	-1.1638184	0.093017578	-0.22314453	0.40820313	0.47	0.007	4/6/2018	4	6	2018	6:49:16	24556	0.4	6	49	16	70018	0.051269531	3.4772461	-0.004638672	0.16259766	-0.95117188	6.6826172	0.28173828	0	0	0	0	0	0	0	0	0	0.96508789	0.034912109	0.47412109	0.12451172	0.13696289	-0.21240234	0.007	39698.24	0.001	-119.2	0.007
357	358	358	Category J	-0.13183594	0.095947266	-0.40795898	0.18774414	-0.25952148	0.36645508	0.47	0.007	4/6/2018	4	6	2018	6:49:16	24556	0.5	6	49	16	70018	0.051269531	3.4772461	-0.003417969	0.15625	-0.95410156	15.064453	0.56420898	0	0	0	0	0	0	0	0	0	0.96679688	0.033203125	0.73486328	-0.12817383	-0.060302734	0.54614258	0.007	39698.24	0.001	-119.2	0.007
358	359	359	Category J	-0.13183594	0.2277832	-1.5478516	0.063964844	-0.25610352	0.39672852	0.47	0.007	4/6/2018	4	6	2018	6:49:16	24556	0.6	6	49	16	70018	0.051269531	3.4772461	-0.001953125	0.15258789	-0.95507813	9.0183105	0.61108398	0	0	0	0	0	0	0	0	0	0.96728516	0.032714844	0.79736328	-0.12963867	0.074951172	-0.5925293	0.007	39698.24	0.001	-119.2	0.007
359	360	360	Category J	0.31176758	0.32397461	-0.68383789	0.078369141	-0.25976563	0.39428711	0.47	0.007	4/6/2018	4	6	2018	6:49:16	24556	0.7	6	49	16	70018	0.051269531	3.4772461	0.001464844	0.15283203	-0.95092773	6.8225098	0.44335938	0	0	0	0	0	0	0	0	0	0.96313477	0.036865234	0.74804688	0.31005859	0.17089844	0.26708984	0.007	39698.24	0.001	-119.2	0.007
360	361	361	Category J	-0.11987305	-0.15576172	-0.58789063	0.077880859	-0.22094727	0.41381836	0.47	0.007	4/6/2018	4	6	2018	6:49:16	24556	0.8	6	49	16	70018	0.051269531	3.4772461	0.005126953	0.15136719	-0.95263672	13.82373	0.49291992	0	0	0	0	0	0	0	0	0	0.96459961	0.035400391	0.79711914	-0.125	-0.30712891	0.36474609	0.007	39698.24	0.001	-119.2	0.007
361	362	362	Category J	-0.19189453	0.39599609	-1.5839844	0.10107422	-0.24121094	0.39086914	0.47	0.007	4/6/2018	4	6	2018	6:49:16	24556	0.9	6	49	16	70018	0.051269531	3.4772461	0.005371094	0.15332031	-0.95532227	9.0976563	0.7019043	0	0	0	0	0	0	0	0	0	0.9675293	0.032470703	1.0683594	-0.19726563	0.24243164	-0.62841797	0.007	39698.24	0.001	-119.2	0.007
362	363	363	Category J	0.47998047	0.071777344	-0.52783203	0.09765625	-0.21875	0.41015625	0.47	0.007	4/6/2018	4	6	2018	6:49:17	24557	0	6	49	17	70019	0.051269531	3.4772461	0.008544922	0.15283203	-0.95410156	1.1972656	0.640625	0	0	0	0	0	0	0	0	0	0.96630859	0.033691406	0.97875977	0.47119141	-0.081054688	0.42626953	0.007	39698.24	0.001	-119.2	0.007
363	364	364	Category J	-0.16796875	0.047851563	-1.0439453	0.16748047	-0.26391602	0.38916016	0.47	0.007	4/6/2018	4	6	2018	6:49:17	24557	0.1	6	49	17	70019	0.051269531	3.4772461	0.012207031	0.15356445	-0.95458984	1.8293457	0.22729492	0	0	0	0	0	0	0	0	0	0.96679688	0.033203125	0.37524414	-0.18017578	-0.10571289	-0.089111328	0.007	39698.24	0.001	-119.2	0.007
364	365	365	Category J	-0.29980469	0.15576172	-1.7758789	0.035400391	-0.2644043	0.37890625	0.47	0.007	4/6/2018	4	6	2018	6:49:17	24557	0.2	6	49	17	70019	0.051269531	3.4772461	0.017089844	0.15356445	-0.95458984	1.0622559	0.88012695	0	0	0	0	0	0	0	0	0	0.96704102	0.032958984	1.1398926	-0.31689453	0.001953125	-0.82104492	0.007	39698.24	0.001	-119.2	0.007
365	366	366	Category J	0.49194336	0.16796875	-0.55175781	0.058105469	-0.25219727	0.40380859	0.48	0.007	4/6/2018	4	6	2018	6:49:17	24557	0.3	6	49	17	70019	0.051269531	3.4772461	0.019042969	0.15258789	-0.95556641	4.6337891	0.62182617	0	0	0	0	0	0	0	0	0	0.96777344	0.032226563	0.8918457	0.47265625	0.015136719	0.40380859	0.007	39698.24	0.001	-119.2	0.007
366	367	367	Category J	-0.25195313	-0.083984375	-0.17993164	0.052734375	-0.23803711	0.41210938	0.48	0.007	4/6/2018	4	6	2018	6:49:17	24557	0.4	6	49	17	70019	0.051269531	3.4772461	0.022216797	0.15332031	-0.95458984	6.3027344	0.85546875	0	0	0	0	0	0	0	0	0	0.96728516	0.032714844	1.286377	-0.27416992	-0.23730469	0.7746582	0.007	39698.24	0.001	-119.2	0.007
367	368	368	Category J	-0.50390625	0.17993164	-1.619873	0.061035156	-0.25170898	0.38793945	0.48	0.007	4/6/2018	4	6	2018	6:49:17	24557	0.5	6	49	17	70019	0.051269531	3.4772461	0.02734375	0.15161133	-0.95678711	4.3774414	0.84985352	0	0	0	0	0	0	0	0	0	0.96923828	0.030761719	1.222168	-0.53125	0.028076172	-0.6628418	0.007	39698.24	0.001	-119.2	0.007
368	369	369	Category J	0.41992188	0.2878418	-1.2719727	0.11010742	-0.19189453	0.42358398	0.48	0.007	4/6/2018	4	6	2018	6:49:17	24557	0.6	6	49	17	70019	0.051269531	3.4772461	0.029296875	0.15185547	-0.95751953	3.9279785	0.51928711	0	0	0	0	0	0	0	0	0	0.9699707	0.030029297	0.84057617	0.39038086	0.13574219	-0.31420898	0.007	39698.24	0.001	-119.2	0.007
369	370	370	Category J	-0.20385742	0.10791016	-0.63598633	0.30322266	-0.19921875	0.34033203	0.48	0.007	4/6/2018	4	6	2018	6:49:17	24557	0.7	6	49	17	70019	0.051269531	3.4772461	0.031005859	0.14648438	-0.94335938	8.8959961	0.38867188	0	0	0	0	0	0	0	0	0	0.95507813	0.044921875	0.58105469	-0.23486328	-0.038574219	0.30737305	0.007	39698.24	0.001	-119.2	0.007
370	371	371	Category J	0.011962891	0.26391602	-1.4038086	0.20043945	-0.19458008	0.39624023	0.48	0.007	4/6/2018	4	6	2018	6:49:17	24557	0.8	6	49	17	70019	0.051269531	3.4772461	0.020507813	0.14819336	-0.9453125	7.5197754	0.47290039	0	0	0	0	0	0	0	0	0	0.95703125	0.04296875	0.58251953	-0.008544922	0.11547852	-0.45825195	0.007	39698.24	0.001	-119.2	0.007
371	372	372	Category J	-0.023925781	0.13183594	-1.0319824	0.18920898	-0.24780273	0.36669922	0.48	0.007	4/6/2018	4	6	2018	6:49:17	24557	0.9	6	49	17	70019	0.051269531	3.4772461	0.024414063	0.14477539	-0.93823242	15.637451	0.10595703	0	0	0	0	0	0	0	0	0	0.94970703	0.050292969	0.1550293	-0.048339844	-0.012939453	-0.093505859	0.007	39698.24	0.001	-119.2	0.007
372	373	373	Category J	0	0.15576172	-0.27587891	0.1784668	-0.18603516	0.41186523	0.48	0.007	4/6/2018	4	6	2018	6:49:18	24558	0	6	49	18	70020	0.051269531	3.4772461	0.025634766	0.14550781	-0.9296875	18.135742	0.65454102	0	0	0	0	0	0	0	0	0	0.94140625	0.05859375	0.68969727	-0.025634766	0.010009766	0.65380859	0.007	39698.24	0.001	-119.2	0.007
373	374	374	Category J	-0.023925781	0.2878418	-1.7038574	0.1159668	-0.19921875	0.41699219	0.48	0.007	4/6/2018	4	6	2018	6:49:18	24558	0.111	6	49	18	70020	0.051269531	3.4772461	0.024414063	0.14550781	-0.94018555	20.275391	0.77807617	0	0	0	0	0	0	0	0	0	0.9519043	0.048095703	0.95410156	-0.048339844	0.14208984	-0.76342773	0.007	39698.24	0.001	-119.2	0.007
374	375	375	Category J	-0.10791016	0.38378906	-1.3439941	0.13769531	-0.18261719	0.41088867	0.48	0.007	4/6/2018	4	6	2018	6:49:18	24558	0.222	6	49	18	70020	0.051269531	3.4772461	0.029052734	0.14599609	-0.93701172	19.382813	0.49047852	0	0	0	0	0	0	0	0	0	0.94897461	0.051025391	0.78149414	-0.13696289	0.23754883	-0.40673828	0.007	39698.24	0.001	-119.2	0.007
375	376	376	Category J	0.13183594	0.17993164	-0.21582031	0.17675781	-0.18603516	0.41699219	0.49	0.007	4/6/2018	4	6	2018	6:49:18	24558	0.333	6	49	18	70020	0.051269531	3.4772461	0.027099609	0.14282227	-0.9230957	17.005371	0.71606445	0	0	0	0	0	0	0	0	0	0.93457031	0.065429688	0.84912109	0.10449219	0.036865234	0.70727539	0.007	39698.24	0.001	-119.2	0.007
376	377	377	Category J	-0.083984375	0.25195313	-1.1638184	0.024902344	-0.19848633	0.4230957	0.49	0.007	4/6/2018	4	6	2018	6:49:18	24558	0.444	6	49	18	70020	0.051269531	3.4772461	0.026367188	0.14160156	-0.92700195	12.102295	0.28344727	0	0	0	0	0	0	0	0	0	0.93798828	0.062011719	0.45727539	-0.11035156	0.11010742	-0.23657227	0.007	39698.24	0.001	-119.2	0.007
377	378	378	Category J	-0.083984375	0.047851563	-1.2719727	0	-0.27490234	0.38378906	0.49	0.007	4/6/2018	4	6	2018	6:49:18	24558	0.555	6	49	18	70020	0.051269531	3.4772461	0.021972656	0.14086914	-0.92041016	8.5966797	0.37866211	0	0	0	0	0	0	0	0	0	0.93139648	0.068603516	0.55053711	-0.10595703	-0.093017578	-0.35131836	0.007	39698.24	0.001	-119.2	0.007
378	379	379	Category J	0.19189453	0.2277832	-0.77978516	0.006835938	-0.23022461	0.39501953	0.49	0.007	4/6/2018	4	6	2018	6:49:18	24558	0.666	6	49	18	70020	0.051269531	3.4772461	0.021240234	0.13964844	-0.93041992	3.9614258	0.24365234	0	0	0	0	0	0	0	0	0	0.94116211	0.058837891	0.40893555	0.17041016	0.087890625	0.15063477	0.007	39698.24	0.001	-119.2	0.007
379	380	380	Category J	0.2277832	0.15576172	-1.1518555	0.021972656	-0.23339844	0.41333008	0.49	0.007	4/6/2018	4	6	2018	6:49:18	24558	0.777	6	49	18	70020	0.051757813	3.50625	0.022460938	0.13891602	-0.93554688	3.2470703	0.29858398	0	0	0	0	0	0	0	0	0	0.94604492	0.053955078	0.43798828	0.20507813	0.016601563	-0.21606445	0.007	39698.24	0.001	-119.2	0.007
380	381	381	Category J	0.11987305	0.29980469	-0.92382813	0.018066406	-0.27685547	0.38647461	0.49	0.007	4/6/2018	4	6	2018	6:49:18	24558	0.888	6	49	18	70020	0.051757813	3.50625	0.018066406	0.13476563	-0.92089844	5.7075195	0.19360352	0	0	0	0	0	0	0	0	0	0.9309082	0.069091797	0.26928711	0.1015625	0.16479492	-0.002685547	0.007	39698.24	0.001	-119.2	0.007
381	382	382	Category J	0.16796875	0.21582031	-0.7199707	-0.052246094	-0.25610352	0.39697266	0.49	0.007	4/6/2018	4	6	2018	6:49:19	24559	0	6	49	19	70021	0.051757813	3.50625	0.013671875	0.13696289	-0.9284668	4.2607422	0.27099609	0	0	0	0	0	0	0	0	0	0.9387207	0.061279297	0.44165039	0.15429688	0.078613281	0.20849609	0.007	39698.24	0.001	-119.2	0.007
382	383	383	Category J	0.10791016	0.095947266	-0.70776367	-0.046630859	-0.22167969	0.41259766	0.49	0.007	4/6/2018	4	6	2018	6:49:19	24559	0.1	6	49	19	70021	0.051757813	3.50625	0.014648438	0.13745117	-0.92578125	8.4958496	0.24047852	0	0	0	0	0	0	0	0	0	0.93603516	0.063964844	0.35253906	0.093017578	-0.041503906	0.21801758	0.007	39698.24	0.001	-119.2	0.008
383	384	384	Category E	-0.023925781	0.17993164	-0.91186523	0.31689453	-0.055419922	0.37524414	0.08	0.008	4/6/2018	4	6	2018	7:20:37	26437	0.7	7	20	37	71899	0.051513672	3.4289062	0.004150391	0.13623047	-0.92895508	5.6201172	0.054443359	0	0	0	0	0	0	0	0	0	0.9387207	0.061279297	0.088867188	-0.028076172	0.043457031	0.017089844	0.007	39698.24	0.001	-119.2	0.008
384	385	385	Category E	-0.13183594	0.083984375	-0.73193359	0.29541016	-0.065185547	0.37963867	0.08	0.008	4/6/2018	4	6	2018	7:20:37	26437	0.8	7	20	37	71899	0.051513672	3.4289062	0.007568359	0.13647461	-0.93920898	5.9067383	0.25537109	0	0	0	0	0	0	0	0	0	0.94921875	0.05078125	0.39941406	-0.1394043	-0.052490234	0.20727539	0.007	39698.24	0.001	-119.2	0.008
385	386	386	Category E	-0.16796875	-0.023925781	-0.85180664	0.26000977	-0.083496094	0.39233398	0.08	0.008	4/6/2018	4	6	2018	7:20:37	26437	0.9	7	20	37	71900	0.051513672	3.4289062	0.007324219	0.13574219	-0.92993164	12.471924	0.24975586	0	0	0	0	0	0	0	0	0	0.93969727	0.060302734	0.41333008	-0.17529297	-0.15966797	0.078125	0.007	39698.24	0.001	-119.2	0.008
386	387	387	Category E	0.059814453	0.16796875	-0.75585938	0.22509766	-0.084716797	0.4128418	0.08	0.008	4/6/2018	4	6	2018	7:20:38	26438	0	7	20	38	71900	0.051513672	3.4289062	-0.000244141	0.13623047	-0.93359375	19.726807	0.19018555	0	0	0	0	0	0	0	0	0	0.94360352	0.056396484	0.26953125	0.060058594	0.031494141	0.17773438	0.008	39579.04	0	0	0.008
387	388	388	Category E	0.011962891	-0.011962891	-0.89990234	0.23876953	-0.10888672	0.39550781	0.08	0.008	4/6/2018	4	6	2018	7:20:38	26438	0.1	7	20	38	71900	0.051513672	3.4289062	-0.000244141	0.13647461	-0.9362793	23.491943	0.15356445	0	0	0	0	0	0	0	0	0	0.94628906	0.053710938	0.19726563	0.012207031	-0.1484375	0.036376953	0.008	39579.04	0	0	0.008
388	389	389	Category E	0.023925781	0.13183594	-1.0078125	0.21704102	-0.12231445	0.4050293	0.08	0.008	4/6/2018	4	6	2018	7:20:38	26438	0.2	7	20	38	71900	0.051513672	3.4289062	0.000976563	0.13574219	-0.92700195	25.398193	0.083740234	0	0	0	0	0	0	0	0	0	0.93701172	0.062988281	0.10717773	0.022705078	-0.00390625	-0.080566406	0.008	39579.04	0	0	0.008
389	390	390	Category E	-0.035888672	0.083984375	-0.91186523	0.22851563	-0.1550293	0.39038086	0.08	0.008	4/6/2018	4	6	2018	7:20:38	26438	0.3	7	20	38	71900	0.051513672	3.4289062	-0.000244141	0.13647461	-0.93579102	29.647217	0.067871094	0	0	0	0	0	0	0	0	0	0.94580078	0.054199219	0.11230469	-0.035400391	-0.052490234	0.023925781	0.008	39579.04	0	0	0.008
390	391	391	Category E	-0.011962891	0.035888672	-0.88793945	0.22314453	-0.15283203	0.40625	0.08	0.008	4/6/2018	4	6	2018	7:20:38	26438	0.4	7	20	38	71900	0.051513672	3.4289062	-0.000732422	0.13427734	-0.9284668	29.412598	0.10693359	0	0	0	0	0	0	0	0	0	0.93823242	0.061767578	0.15014648	-0.010986328	-0.098388672	0.040527344	0.008	39579.04	0	0	0.008
391	392	392	Category E	0.10791016	0.035888672	-0.75585938	0.20776367	-0.13061523	0.40234375	0.09	0.008	4/6/2018	4	6	2018	7:20:38	26438	0.5	7	20	38	71900	0.051513672	3.4289062	-0.00390625	0.13061523	-0.92260742	22.479248	0.22216797	0	0	0	0	0	0	0	0	0	0.93188477	0.068115234	0.3737793	0.11181641	-0.094726563	0.16674805	0.008	39579.04	0	0	0.008
392	393	393	Category E	0.071777344	0.17993164	-1.223877	0.2199707	-0.10058594	0.40917969	0.09	0.008	4/6/2018	4	6	2018	7:20:38	26438	0.6	7	20	38	71900	0.051513672	3.4289062	-0.004394531	0.13256836	-0.93066406	16.628906	0.30639648	0	0	0	0	0	0	0	0	0	0.94018555	0.059814453	0.41625977	0.076171875	0.047119141	-0.29296875	0.008	39579.04	0	0	0.008
393	394	394	Category E	0.13183594	0.095947266	-1.1518555	0.26171875	-0.081054688	0.38842773	0.09	0.008	4/6/2018	4	6	2018	7:20:38	26438	0.7	7	20	38	71900	0.051513672	3.4289062	-0.006591797	0.1315918	-0.93041992	15.406982	0.26342773	0	0	0	0	0	0	0	0	0	0.93969727	0.060302734	0.39526367	0.13842773	-0.035644531	-0.22119141	0.008	39579.04	0	0	0.008
394	395	395	Category E	-0.14379883	0.011962891	-0.7199707	0.23754883	-0.065185547	0.4074707	0.09	0.008	4/6/2018	4	6	2018	7:20:38	26438	0.8	7	20	38	71900	0.051513672	3.4289062	-0.015136719	0.13061523	-0.9296875	14.744629	0.27319336	0	0	0	0	0	0	0	0	0	0.93896484	0.061035156	0.45703125	-0.12841797	-0.11865234	0.2097168	0.008	39579.04	0	0	0.008
395	396	396	Category E	-0.035888672	-0.023925781	-0.53979492	0.20532227	-0.12280273	0.41943359	0.09	0.008	4/6/2018	4	6	2018	7:20:38	26438	0.9	7	20	38	71901	0.051513672	3.4289062	-0.021484375	0.13256836	-0.93701172	15.935303	0.42724609	0	0	0	0	0	0	0	0	0	0.9465332	0.053466797	0.56811523	-0.014160156	-0.15649414	0.3972168	0.008	39579.04	0	0	0.008
396	397	397	Category E	-0.15576172	0.21582031	-1.1757813	0.24414063	-0.10717773	0.41064453	0.09	0.008	4/6/2018	4	6	2018	7:20:39	26439	0	7	20	39	71901	0.051513672	3.4289062	-0.022705078	0.12988281	-0.92602539	16.260986	0.29541016	0	0	0	0	0	0	0	0	0	0.93530273	0.064697266	0.46850586	-0.1328125	0.085693359	-0.24951172	0.008	39579.04	0	0	0.008
397	398	398	Category E	-0.095947266	0.095947266	-0.83984375	0.22387695	-0.12597656	0.39770508	0.09	0.008	4/6/2018	4	6	2018	7:20:39	26439	0.1	7	20	39	71901	0.051513672	3.4289062	-0.028320313	0.12963867	-0.92602539	13.144287	0.11450195	0	0	0	0	0	0	0	0	0	0.93554688	0.064453125	0.18725586	-0.067382813	-0.033691406	0.086181641	0.008	39579.04	0	0	0.008
398	399	399	Category E	-0.10791016	0.19189453	-0.63598633	0.24584961	-0.067626953	0.41357422	0.09	0.008	4/6/2018	4	6	2018	7:20:39	26439	0.2	7	20	39	71901	0.051513672	3.4289062	-0.027832031	0.13037109	-0.93212891	11.320068	0.31298828	0	0	0	0	0	0	0	0	0	0.94165039	0.058349609	0.43774414	-0.079833984	0.061279297	0.29614258	0.008	39579.04	0	0	0.008
399	400	400	Category E	-0.2277832	-0.011962891	-1.2839355	0.23095703	-0.068603516	0.40625	0.09	0.008	4/6/2018	4	6	2018	7:20:39	26439	0.3	7	20	39	71901	0.051513672	3.4289062	-0.027587891	0.12792969	-0.92578125	10.373047	0.43334961	0	0	0	0	0	0	0	0	0	0.93505859	0.064941406	0.69824219	-0.19995117	-0.13989258	-0.35791016	0.008	39579.04	0	0	0.008
400	401	401	Category E	-0.095947266	0.2277832	-0.83984375	0.23730469	-0.052001953	0.40454102	0.09	0.008	4/6/2018	4	6	2018	7:20:39	26439	0.4	7	20	39	71901	0.051513672	3.4289062	-0.031738281	0.12670898	-0.92895508	8.8745117	0.14892578	0	0	0	0	0	0	0	0	0	0.93798828	0.062011719	0.25390625	-0.063964844	0.10083008	0.089111328	0.008	39579.04	0	0	0.008
401	402	402	Category E	0.071777344	0	-0.75585938	0.25146484	-0.082519531	0.39404297	0.1	0.008	4/6/2018	4	6	2018	7:20:39	26439	0.5	7	20	39	71901	0.051513672	3.4289062	-0.032226563	0.13061523	-0.93286133	9.7973633	0.2434082	0	0	0	0	0	0	0	0	0	0.94238281	0.057617188	0.41162109	0.10400391	-0.13061523	0.17700195	0.008	39579.04	0	0	0.008
402	403	403	Category E	-0.011962891	0.16796875	-0.93579102	0.22753906	-0.090332031	0.40771484	0.1	0.008	4/6/2018	4	6	2018	7:20:39	26439	0.6	7	20	39	71901	0.051513672	3.4289062	-0.029052734	0.12670898	-0.92529297	10.376221	0.045654297	0	0	0	0	0	0	0	0	0	0.93457031	0.065429688	0.068603516	0.017089844	0.041015625	-0.010253906	0.008	39579.04	0	0	0.008
403	404	404	Category E	0.011962891	0.16796875	-0.86376953	0.22558594	-0.066894531	0.40600586	0.1	0.008	4/6/2018	4	6	2018	7:20:39	26439	0.7	7	20	39	71901	0.051513672	3.4289062	-0.034179688	0.12792969	-0.92871094	15.689453	0.089111328	0	0	0	0	0	0	0	0	0	0.93798828	0.062011719	0.15112305	0.046142578	0.039794922	0.064941406	0.008	39579.04	0	0	0.008
404	405	405	Category E	-0.19189453	0.071777344	-0.92382813	0.21630859	-0.082763672	0.4152832	0.1	0.008	4/6/2018	4	6	2018	7:20:39	26439	0.8	7	20	39	71901	0.051513672	3.4820801	-0.03125	0.12963867	-0.92626953	16.697266	0.1706543	0	0	0	0	0	0	0	0	0	0.93579102	0.064208984	0.22094727	-0.16040039	-0.057861328	0.002441406	0.008	39579.04	0	0	0.008
405	406	406	Category E	-0.071777344	0.14379883	-0.83984375	0.21948242	-0.066162109	0.41894531	0.1	0.008	4/6/2018	4	6	2018	7:20:39	26439	0.9	7	20	39	71902	0.051513672	3.4820801	-0.026611328	0.12988281	-0.9140625	15.165527	0.087890625	0	0	0	0	0	0	0	0	0	0.92358398	0.076416016	0.13305664	-0.044921875	0.013671875	0.07421875	0.008	39579.04	0	0	0.008
406	407	407	Category E	0.047851563	0.023925781	-1.0917969	0.25	-0.052490234	0.40112305	0.1	0.008	4/6/2018	4	6	2018	7:20:40	26440	0	7	20	40	71902	0.051513672	3.4820801	-0.028564453	0.12963867	-0.91577148	14.916748	0.21899414	0	0	0	0	0	0	0	0	0	0.92529297	0.074707031	0.3581543	0.076416016	-0.10571289	-0.17578125	0.008	39579.04	0	0	0.008
407	408	408	Category E	-0.011962891	0.13183594	-0.99584961	0.25585938	-0.039306641	0.40820313	0.1	0.008	4/6/2018	4	6	2018	7:20:40	26440	0.1	7	20	40	71902	0.051513672	3.4820801	-0.022216797	0.13183594	-0.92578125	15.537842	0.070556641	0	0	0	0	0	0	0	0	0	0.93554688	0.064453125	0.080078125	0.010253906	0	-0.069824219	0.008	39579.04	0	0	0.008
408	409	409	Category E	0	0.035888672	-0.77978516	0.24926758	-0.017578125	0.41357422	0.1	0.008	4/6/2018	4	6	2018	7:20:40	26440	0.2	7	20	40	71902	0.051513672	3.4820801	-0.013183594	0.12963867	-0.91650391	16.367188	0.16625977	0	0	0	0	0	0	0	0	0	0.92553711	0.074462891	0.24389648	0.013183594	-0.09375	0.13671875	0.008	39579.04	0	0	0.008
409	410	410	Category E	-0.11987305	0.11987305	-0.93579102	0.23999023	0.021972656	0.40380859	0.1	0.008	4/6/2018	4	6	2018	7:20:40	26440	0.3	7	20	40	71902	0.051513672	3.4820801	-0.015869141	0.12597656	-0.91259766	14.018311	0.10644531	0	0	0	0	0	0	0	0	0	0.92138672	0.078613281	0.13330078	-0.10375977	-0.006103516	-0.022949219	0.008	39579.04	0	0	0.008
410	411	411	Category E	0.095947266	0.083984375	-0.81591797	0.19995117	0.013671875	0.43896484	0.1	0.008	4/6/2018	4	6	2018	7:20:40	26440	0.4	7	20	40	71902	0.051513672	3.4820801	-0.013183594	0.12646484	-0.91601563	15.852295	0.15405273	0	0	0	0	0	0	0	0	0	0.92480469	0.075195313	0.25195313	0.10913086	-0.042480469	0.10009766	0.008	39579.04	0	0	0.008
411	412	412	Category E	0.14379883	0.15576172	-0.99584961	0.24145508	0.008056641	0.41381836	0.11	0.008	4/6/2018	4	6	2018	7:20:40	26440	0.5	7	20	40	71902	0.051513672	3.4820801	-0.013183594	0.12402344	-0.90844727	16.667725	0.18237305	0	0	0	0	0	0	0	0	0	0.91699219	0.083007813	0.27587891	0.15698242	0.031494141	-0.087158203	0.008	39579.04	0	0	0.008
412	413	413	Category E	-0.023925781	0.10791016	-0.94799805	0.20776367	0.019287109	0.4230957	0.11	0.008	4/6/2018	4	6	2018	7:20:40	26440	0.6	7	20	40	71902	0.051513672	3.4820801	-0.010253906	0.12207031	-0.90893555	18.875244	0.043457031	0	0	0	0	0	0	0	0	0	0.91723633	0.082763672	0.06640625	-0.013427734	-0.014160156	-0.038818359	0.008	39579.04	0	0	0.008
413	414	414	Category E	0.011962891	0.035888672	-0.87597656	0.23217773	-0.001220703	0.41943359	0.11	0.008	4/6/2018	4	6	2018	7:20:40	26440	0.7	7	20	40	71902	0.051513672	3.4820801	-0.007568359	0.12182617	-0.91796875	20.323242	0.09765625	0	0	0	0	0	0	0	0	0	0.92602539	0.073974609	0.14770508	0.01953125	-0.0859375	0.041992188	0.008	39579.04	0	0	0.008
414	415	415	Category E	-0.059814453	0.10791016	-0.82788086	0.19897461	-0.000244141	0.42871094	0.11	0.008	4/6/2018	4	6	2018	7:20:40	26440	0.8	7	20	40	71902	0.051513672	3.4820801	-0.004882813	0.11865234	-0.90625	21.186279	0.096191406	0	0	0	0	0	0	0	0	0	0.9140625	0.0859375	0.14404297	-0.0546875	-0.010742188	0.078369141	0.008	39579.04	0	0	0.008
415	416	416	Category E	-0.035888672	0.16796875	-0.75585938	0.20117188	0.018798828	0.42382813	0.11	0.008	4/6/2018	4	6	2018	7:20:40	26440	0.9	7	20	40	71903	0.051513672	3.4820801	-0.003662109	0.11523438	-0.90063477	22.229004	0.15722656	0	0	0	0	0	0	0	0	0	0.90795898	0.092041016	0.22949219	-0.031982422	0.052490234	0.14477539	0.008	39579.04	0	0	0.008
416	417	417	Category E	0.011962891	0.10791016	-0.98388672	0.19042969	0.037353516	0.42700195	0.11	0.008	4/6/2018	4	6	2018	7:20:41	26441	0	7	20	41	71903	0.051513672	3.4820801	-0.002929688	0.11523438	-0.90795898	22.09668	0.077636719	0	0	0	0	0	0	0	0	0	0.91503906	0.084960938	0.098144531	0.014892578	-0.007324219	-0.075683594	0.008	39579.04	0	0	0.008
417	418	418	Category E	0.083984375	0.10791016	-0.99584961	0.23120117	0.067626953	0.41210938	0.11	0.008	4/6/2018	4	6	2018	7:20:41	26441	0.1	7	20	41	71903	0.051513672	3.4820801	0.000732422	0.11425781	-0.90673828	23.844971	0.12182617	0	0	0	0	0	0	0	0	0	0.9140625	0.0859375	0.17871094	0.083007813	-0.006347656	-0.088867188	0.008	39579.04	0	0	0.008
418	419	419	Category E	-0.14379883	0.10791016	-0.88793945	0.21435547	0.077392578	0.41796875	0.11	0.008	4/6/2018	4	6	2018	7:20:41	26441	0.2	7	20	41	71903	0.051513672	3.4820801	0.003662109	0.1159668	-0.90283203	24.770508	0.1484375	0	0	0	0	0	0	0	0	0	0.91015625	0.08984375	0.1706543	-0.14746094	-0.008056641	0.014892578	0.008	39579.04	0	0	0.008
419	420	420	Category E	0.047851563	0.047851563	-0.6237793	0.17138672	0.058837891	0.43359375	0.11	0.008	4/6/2018	4	6	2018	7:20:41	26441	0.3	7	20	41	71903	0.051513672	3.4820801	0.001708984	0.11376953	-0.90356445	23.70874	0.29125977	0	0	0	0	0	0	0	0	0	0.91088867	0.089111328	0.39208984	0.045898438	-0.065917969	0.27978516	0.008	39579.04	0	0	0.008
420	421	421	Category E	-0.13183594	0.23999023	-1.0078125	0.17358398	0.067138672	0.42919922	0.11	0.008	4/6/2018	4	6	2018	7:20:41	26441	0.4	7	20	41	71903	0.051513672	3.4820801	0	0.11352539	-0.89916992	21.543213	0.2121582	0	0	0	0	0	0	0	0	0	0.90625	0.09375	0.36645508	-0.1315918	0.1262207	-0.10839844	0.008	39579.04	0	0	0.008
421	422	422	Category E	0.023925781	0.10791016	-0.99584961	0.19750977	0.050292969	0.42651367	0.12	0.008	4/6/2018	4	6	2018	7:20:41	26441	0.5	7	20	41	71903	0.051513672	3.4820801	0	0.11230469	-0.89916992	20.086182	0.099365234	0	0	0	0	0	0	0	0	0	0.90625	0.09375	0.12475586	0.023925781	-0.004394531	-0.096435547	0.008	39579.04	0	0	0.008
422	423	423	Category E	-0.083984375	0.16796875	-0.95996094	0.2331543	0.022949219	0.41259766	0.12	0.008	4/6/2018	4	6	2018	7:20:41	26441	0.6	7	20	41	71903	0.051513672	3.4820801	-0.000244141	0.11132813	-0.90136719	17.504883	0.11669922	0	0	0	0	0	0	0	0	0	0.90820313	0.091796875	0.19873047	-0.083496094	0.056396484	-0.058349609	0.008	39579.04	0	0	0.008
423	424	424	Category E	0.083984375	0.035888672	-0.91186523	0.21923828	0.044433594	0.41259766	0.12	0.008	4/6/2018	4	6	2018	7:20:41	26441	0.7	7	20	41	71903	0.051513672	3.4820801	-0.000732422	0.11254883	-0.90356445	13.840332	0.11450195	0	0	0	0	0	0	0	0	0	0.91064453	0.089355469	0.16943359	0.084716797	-0.076660156	-0.008056641	0.008	39579.04	0	0	0.008
424	425	425	Category E	-0.035888672	0.13183594	-1.079834	0.19140625	0.036376953	0.42993164	0.12	0.008	4/6/2018	4	6	2018	7:20:41	26441	0.8	7	20	41	71903	0.051513672	3.4820801	0	0.11206055	-0.90307617	10.568359	0.18115234	0	0	0	0	0	0	0	0	0	0.90991211	0.090087891	0.23193359	-0.035644531	0.01953125	-0.17651367	0.008	39579.04	0	0	0.008
425	426	426	Category E	0.035888672	0.15576172	-0.95996094	0.21728516	0.053222656	0.41259766	0.12	0.008	4/6/2018	4	6	2018	7:20:41	26441	0.9	7	20	41	71904	0.051513672	3.4820801	0.002685547	0.11352539	-0.90332031	7.5493164	0.077880859	0	0	0	0	0	0	0	0	0	0.91040039	0.089599609	0.13183594	0.033203125	0.041992188	-0.056396484	0.008	39579.04	0	0	0.008
426	427	427	Category E	-0.11987305	0.16796875	-0.94799805	0.20849609	0.075195313	0.41772461	0.12	0.008	4/6/2018	4	6	2018	7:20:42	26442	0	7	20	42	71904	0.051513672	3.4820801	0.004638672	0.11621094	-0.90478516	4.6022949	0.14160156	0	0	0	0	0	0	0	0	0	0.91210938	0.087890625	0.21948242	-0.12451172	0.051513672	-0.04296875	0.008	39579.04	0	0	0.008
427	428	428	Category E	0.047851563	0.047851563	-0.70776367	0.14990234	0.050048828	0.43920898	0.12	0.008	4/6/2018	4	6	2018	7:20:42	26442	0.1	7	20	42	71904	0.051513672	3.4820801	0.004394531	0.11621094	-0.9074707	2.4743652	0.21533203	0	0	0	0	0	0	0	0	0	0.91479492	0.085205078	0.31152344	0.043212891	-0.068359375	0.19970703	0.008	39579.04	0	0	0.008
428	429	429	Category E	-0.035888672	0.15576172	-0.95996094	0.14135742	0.023193359	0.44238281	0.12	0.008	4/6/2018	4	6	2018	7:20:42	26442	0.2	7	20	42	71904	0.051513672	3.4820801	0.005615234	0.11791992	-0.90673828	0.37255859	0.077148438	0	0	0	0	0	0	0	0	0	0.91455078	0.085449219	0.13208008	-0.041503906	0.037597656	-0.052978516	0.008	39579.04	0	0	0.008
429	430	430	Category E	-0.083984375	0.095947266	-0.89990234	0.17871094	0.014404297	0.43530273	0.12	0.008	4/6/2018	4	6	2018	7:20:42	26442	0.3	7	20	42	71904	0.051513672	3.4820801	0.006347656	0.1184082	-0.90429688	0.5012207	0.093261719	0	0	0	0	0	0	0	0	0	0.91210938	0.087890625	0.11743164	-0.090332031	-0.022460938	0.004394531	0.008	39579.04	0	0	0.008
430	431	431	Category E	-0.13183594	0.10791016	-0.92382813	0.22558594	0.016113281	0.40429688	0.12	0.008	4/6/2018	4	6	2018	7:20:42	26442	0.4	7	20	42	71904	0.051513672	3.4820801	0.008300781	0.1184082	-0.90795898	1.1418457	0.14160156	0	0	0	0	0	0	0	0	0	0.91577148	0.084228516	0.16650391	-0.14013672	-0.010498047	-0.015625	0.008	39579.04	0	0	0.008
431	432	432	Category E	-0.083984375	0.21582031	-0.75585938	0.25708008	0.038818359	0.40136719	0.13	0.008	4/6/2018	4	6	2018	7:20:42	26442	0.5	7	20	42	71904	0.051513672	3.4820801	0.008789063	0.12011719	-0.9074707	3.3813477	0.2019043	0	0	0	0	0	0	0	0	0	0.91552734	0.084472656	0.34008789	-0.092773438	0.095458984	0.15161133	0.008	39579.04	0	0	0.008
432	433	433	Category E	-0.25195313	-0.011962891	-1.1638184	0.26245117	0.041259766	0.39746094	0.13	0.008	4/6/2018	4	6	2018	7:20:42	26442	0.6	7	20	42	71904	0.051513672	3.4820801	0.008300781	0.12036133	-0.90600586	1.784668	0.3894043	0	0	0	0	0	0	0	0	0	0.9140625	0.0859375	0.65039063	-0.26025391	-0.13232422	-0.25756836	0.008	39579.04	0	0	0.008
433	434	434	Category E	-0.10791016	0.17993164	-1.0078125	0.27124023	0.043701172	0.40600586	0.13	0.008	4/6/2018	4	6	2018	7:20:42	26442	0.7	7	20	42	71904	0.051513672	3.4820801	0.008300781	0.1184082	-0.90454102	2.7404785	0.16699219	0	0	0	0	0	0	0	0	0	0.91235352	0.087646484	0.28076172	-0.11621094	0.061279297	-0.10302734	0.008	39579.04	0	0	0.008
434	435	435	Category E	-0.32397461	0.19189453	-0.81591797	0.28076172	0.048095703	0.39013672	0.13	0.008	4/6/2018	4	6	2018	7:20:42	26442	0.8	7	20	42	71904	0.051513672	3.4820801	0.009033203	0.11791992	-0.90087891	3.2602539	0.3515625	0	0	0	0	0	0	0	0	0	0.90869141	0.091308594	0.49194336	-0.33300781	0.073730469	0.084960938	0.008	39579.04	0	0	0.008
435	436	436	Category E	-0.10791016	0.023925781	-0.75585938	0.27612305	0.041015625	0.39477539	0.13	0.008	4/6/2018	4	6	2018	7:20:42	26442	0.9	7	20	42	71905	0.051513672	3.4820801	0.010742188	0.11816406	-0.90185547	3.6333008	0.21044922	0	0	0	0	0	0	0	0	0	0.90966797	0.090332031	0.35913086	-0.11865234	-0.094238281	0.14599609	0.008	39579.04	0	0	0.008
436	437	437	Category E	-0.3359375	0.27587891	-1.1638184	0.29199219	0.009765625	0.390625	0.13	0.008	4/6/2018	4	6	2018	7:20:43	26443	0	7	20	43	71905	0.051513672	3.4820801	0.014648438	0.11889648	-0.90356445	4.918457	0.46386719	0	0	0	0	0	0	0	0	0	0.91162109	0.088378906	0.76757813	-0.35058594	0.15673828	-0.26000977	0.008	39579.04	0	0	0.008
437	438	438	Category E	-0.083984375	0.15576172	-0.89990234	0.29223633	0.010009766	0.39892578	0.13	0.008	4/6/2018	4	6	2018	7:20:43	26443	0.1	7	20	43	71905	0.051513672	3.4820801	0.018066406	0.1171875	-0.90039063	6.1867676	0.10888672	0	0	0	0	0	0	0	0	0	0.90820313	0.091796875	0.14111328	-0.10205078	0.038330078	0.000488281	0.008	39579.04	0	0	0.008
438	439	439	Category E	-0.11987305	0.047851563	-1.0319824	0.3371582	-0.020263672	0.35717773	0.13	0.008	4/6/2018	4	6	2018	7:20:43	26443	0.2	7	20	43	71905	0.051513672	3.4820801	0.018798828	0.11767578	-0.90087891	9.1584473	0.203125	0	0	0	0	0	0	0	0	0	0.90893555	0.091064453	0.33959961	-0.13867188	-0.069824219	-0.13085938	0.008	39579.04	0	0	0.008
439	440	440	Category E	-0.023925781	0.2277832	-0.93579102	0.32763672	-0.018310547	0.36279297	0.13	0.008	4/6/2018	4	6	2018	7:20:43	26443	0.3	7	20	43	71905	0.051513672	3.4820801	0.020019531	0.11547852	-0.90429688	12.935303	0.12451172	0	0	0	0	0	0	0	0	0	0.91186523	0.088134766	0.18774414	-0.043945313	0.11206055	-0.03125	0.008	39579.04	0	0	0.008
440	441	441	Category E	-0.14379883	0.15576172	-0.89990234	0.2824707	-0.020263672	0.38989258	0.13	0.008	4/6/2018	4	6	2018	7:20:43	26443	0.4	7	20	43	71905	0.051513672	3.4820801	0.023681641	0.11694336	-0.89819336	14.564209	0.171875	0	0	0	0	0	0	0	0	0	0.90625	0.09375	0.20776367	-0.16748047	0.038574219	-0.001464844	0.008	39579.04	0	0	0.008
441	442	442	Category E	0.047851563	0.071777344	-0.99584961	0.19506836	-0.029296875	0.42895508	0.14	0.008	4/6/2018	4	6	2018	7:20:43	26443	0.5	7	20	43	71905	0.051513672	3.4820801	0.023193359	0.1159668	-0.90039063	15.13623	0.10791016	0	0	0	0	0	0	0	0	0	0.90820313	0.091796875	0.1640625	0.024414063	-0.044189453	-0.095214844	0.008	39579.04	0	0	0.008
442	443	443	Category E	0.083984375	0.16796875	-0.79199219	0.17163086	-0.051025391	0.42993164	0.14	0.008	4/6/2018	4	6	2018	7:20:43	26443	0.6	7	20	43	71905	0.051269531	3.5094727	0.020996094	0.11743164	-0.90478516	15.799072	0.13867188	0	0	0	0	0	0	0	0	0	0.91259766	0.087402344	0.22607422	0.062744141	0.050292969	0.11279297	0.008	39579.04	0	0	0.008
443	444	444	Category E	0.059814453	0.19189453	-0.85180664	0.15600586	-0.041748047	0.43798828	0.14	0.008	4/6/2018	4	6	2018	7:20:43	26443	0.7	7	20	43	71905	0.051269531	3.5094727	0.020019531	0.11767578	-0.90332031	15.642334	0.098388672	0	0	0	0	0	0	0	0	0	0.91113281	0.088867188	0.16503906	0.039550781	0.073974609	0.051513672	0.008	39579.04	0	0	0.008
444	445	445	Category E	0.071777344	0.17993164	-0.79199219	0.13525391	-0.046386719	0.43725586	0.14	0.008	4/6/2018	4	6	2018	7:20:43	26443	0.8	7	20	43	71905	0.051269531	3.5094727	0.018066406	0.11816406	-0.90209961	17.575684	0.13696289	0	0	0	0	0	0	0	0	0	0.91015625	0.08984375	0.22509766	0.053466797	0.061523438	0.11010742	0.008	39579.04	0	0	0.008
445	446	446	Category E	0.32397461	0.13183594	-0.68383789	0.11108398	-0.042236328	0.44775391	0.14	0.008	4/6/2018	4	6	2018	7:20:43	26443	0.9	7	20	43	71906	0.051269531	3.5094727	0.019287109	0.11816406	-0.90283203	18.561523	0.37524414	0	0	0	0	0	0	0	0	0	0.91088867	0.089111328	0.53710938	0.30444336	0.013427734	0.21899414	0.008	39579.04	0	0	0.008
446	447	447	Category E	0.26391602	0.095947266	-0.99584961	0.11645508	-0.057617188	0.44067383	0.14	0.008	4/6/2018	4	6	2018	7:20:44	26444	0	7	20	44	71906	0.051269531	3.5094727	0.020507813	0.11816406	-0.9050293	19.826172	0.26049805	0	0	0	0	0	0	0	0	0	0.9128418	0.087158203	0.35620117	0.24316406	-0.022216797	-0.090576172	0.008	39579.04	0	0	0.008
447	448	448	Category E	0.21582031	0.011962891	-0.86376953	0.10888672	-0.062988281	0.45654297	0.14	0.008	4/6/2018	4	6	2018	7:20:44	26444	0.1	7	20	44	71906	0.051269531	3.5094727	0.020019531	0.12060547	-0.90234375	22.932373	0.22729492	0	0	0	0	0	0	0	0	0	0.91064453	0.089355469	0.34326172	0.19555664	-0.10864258	0.038574219	0.008	39579.04	0	0	0.008
448	449	449	Category E	0.20385742	0	-0.95996094	0.14404297	-0.078125	0.43481445	0.14	0.008	4/6/2018	4	6	2018	7:20:44	26444	0.2	7	20	44	71906	0.051269531	3.5094727	0.018554688	0.12060547	-0.89892578	24.430664	0.22924805	0	0	0	0	0	0	0	0	0	0.90722656	0.092773438	0.36669922	0.18505859	-0.12060547	-0.060791016	0.008	39579.04	0	0	0.008
449	450	450	Category E	0.023925781	0.14379883	-0.91186523	0.15722656	-0.10229492	0.4296875	0.14	0.008	4/6/2018	4	6	2018	7:20:44	26444	0.3	7	20	44	71906	0.051269531	3.5094727	0.01953125	0.12182617	-0.89746094	26.267334	0.026367188	0	0	0	0	0	0	0	0	0	0.90600586	0.093994141	0.040283203	0.004150391	0.021728516	-0.014160156	0.008	39579.04	0	0	0.008
450	451	451	Category E	0.011962891	0.059814453	-0.80395508	0.12768555	-0.094482422	0.43847656	0.14	0.008	4/6/2018	4	6	2018	7:20:44	26444	0.4	7	20	44	71906	0.051269531	3.5094727	0.023925781	0.12084961	-0.89306641	25.713379	0.10864258	0	0	0	0	0	0	0	0	0	0.90136719	0.098632813	0.16210938	-0.011962891	-0.061035156	0.089111328	0.008	39579.04	0	0	0.008
451	452	452	Category E	0.20385742	-0.023925781	-1.079834	0.13037109	-0.095214844	0.43652344	0.15	0.008	4/6/2018	4	6	2018	7:20:44	26444	0.5	7	20	44	71906	0.051269531	3.5094727	0.025878906	0.12182617	-0.89941406	23.486816	0.29199219	0	0	0	0	0	0	0	0	0	0.90795898	0.092041016	0.50366211	0.17773438	-0.14575195	-0.18017578	0.008	39579.04	0	0	0.008
452	453	453	Category E	0.21582031	0.14379883	-0.98388672	0.13500977	-0.095458984	0.43554688	0.15	0.008	4/6/2018	4	6	2018	7:20:44	26444	0.6	7	20	44	71906	0.051269531	3.5094727	0.027099609	0.11865234	-0.90234375	23.096436	0.20703125	0	0	0	0	0	0	0	0	0	0.91040039	0.089599609	0.29492188	0.18847656	0.024902344	-0.081298828	0.008	39579.04	0	0	0.008
453	454	454	Category E	0.17993164	0.035888672	-0.77978516	0.15307617	-0.070556641	0.42724609	0.15	0.008	4/6/2018	4	6	2018	7:20:44	26444	0.7	7	20	44	71906	0.051269531	3.5094727	0.03125	0.11791992	-0.90087891	20.600342	0.20849609	0	0	0	0	0	0	0	0	0	0.90917969	0.090820313	0.35205078	0.1484375	-0.08203125	0.12109375	0.008	39579.04	0	0	0.008
454	455	455	Category E	0	0.10791016	-0.88793945	0.15966797	-0.037353516	0.43383789	0.15	0.008	4/6/2018	4	6	2018	7:20:44	26444	0.8	7	20	44	71906	0.051269531	3.5094727	0.034912109	0.11791992	-0.90087891	15.689453	0.038574219	0	0	0	0	0	0	0	0	0	0.90942383	0.090576172	0.058349609	-0.034912109	-0.010009766	0.012939453	0.008	39579.04	0	0	0.008
455	456	456	Category E	0.19189453	0.16796875	-0.79199219	0.15698242	-0.042724609	0.43579102	0.15	0.008	4/6/2018	4	6	2018	7:20:44	26444	0.9	7	20	44	71907	0.051269531	3.5094727	0.039550781	0.11767578	-0.90136719	9.3508301	0.1940918	0	0	0	0	0	0	0	0	0	0.90966797	0.090332031	0.31176758	0.15209961	0.050048828	0.109375	0.008	39579.04	0	0	0.008
456	457	457	Category E	0.21582031	0.19189453	-1.079834	0.18823242	-0.070556641	0.43310547	0.15	0.008	4/6/2018	4	6	2018	7:20:45	26445	0	7	20	45	71907	0.051269531	3.5094727	0.043701172	0.11669922	-0.90234375	3.8811035	0.25805664	0	0	0	0	0	0	0	0	0	0.91088867	0.089111328	0.42431641	0.171875	0.074951172	-0.17724609	0.008	39579.04	0	0	0.008
457	458	458	Category E	0.16796875	0.16796875	-0.94799805	0.17651367	-0.079589844	0.4296875	0.15	0.008	4/6/2018	4	6	2018	7:20:45	26445	0.1	7	20	45	71907	0.051269531	3.5094727	0.047363281	0.11621094	-0.90087891	1.3828125	0.13916016	0	0	0	0	0	0	0	0	0	0.90966797	0.090332031	0.21875	0.12036133	0.051513672	-0.046875	0.008	39579.04	0	0	0.008
458	459	459	Category E	0.023925781	0.059814453	-0.85180664	0.19873047	-0.092773438	0.41894531	0.15	0.008	4/6/2018	4	6	2018	7:20:45	26445	0.2	7	20	45	71907	0.051269531	3.5094727	0.050292969	0.11572266	-0.89892578	7.8754883	0.077636719	0	0	0	0	0	0	0	0	0	0.90771484	0.092285156	0.12939453	-0.026367188	-0.055908203	0.047119141	0.008	39579.04	0	0	0.008
459	460	460	Category E	0.071777344	0.14379883	-0.79199219	0.15283203	-0.077636719	0.4453125	0.15	0.008	4/6/2018	4	6	2018	7:20:45	26445	0.3	7	20	45	71907	0.051269531	3.5094727	0.055664063	0.11499023	-0.8984375	13.253174	0.11132813	0	0	0	0	0	0	0	0	0	0.9074707	0.092529297	0.15112305	0.015869141	0.028564453	0.10644531	0.008	39579.04	0	0	0.008
460	461	461	Category E	0.13183594	0.19189453	-0.92382813	0.15307617	-0.046630859	0.44262695	0.15	0.008	4/6/2018	4	6	2018	7:20:45	26445	0.4	7	20	45	71907	0.051269531	3.5094727	0.059326172	0.11474609	-0.90112305	15.200684	0.10791016	0	0	0	0	0	0	0	0	0	0.91040039	0.089599609	0.171875	0.072265625	0.076904297	-0.022460938	0.008	39579.04	0	0	0.008
461	462	462	Category E	0.14379883	0.14379883	-0.88793945	0.15722656	-0.048828125	0.44580078	0.16	0.008	4/6/2018	4	6	2018	7:20:45	26445	0.5	7	20	45	71907	0.051269531	3.5094727	0.065185547	0.11279297	-0.89916992	14.790527	0.085205078	0	0	0	0	0	0	0	0	0	0.90844727	0.091552734	0.12084961	0.078369141	0.030761719	0.011230469	0.008	39579.04	0	0	0.008
462	463	463	Category E	0.071777344	0.17993164	-0.89990234	0.20166016	-0.030029297	0.421875	0.16	0.008	4/6/2018	4	6	2018	7:20:45	26445	0.6	7	20	45	71907	0.051269531	3.5094727	0.068359375	0.11206055	-0.89697266	14.874756	0.067626953	0	0	0	0	0	0	0	0	0	0.90673828	0.093261719	0.073486328	0.003173828	0.067626953	-0.002685547	0.008	39579.04	0	0	0.008
463	464	464	Category E	0.023925781	0.15576172	-0.86376953	0.19213867	-0.035888672	0.42138672	0.16	0.008	4/6/2018	4	6	2018	7:20:45	26445	0.7	7	20	45	71907	0.051269531	3.5094727	0.072998047	0.11083984	-0.89550781	13.91748	0.073730469	0	0	0	0	0	0	0	0	0	0.90527344	0.094726563	0.12573242	-0.049072266	0.044677734	0.031738281	0.008	39579.04	0	0	0.008
464	465	465	Category E	0.095947266	0.19189453	-0.75585938	0.17016602	-0.065917969	0.42480469	0.16	0.008	4/6/2018	4	6	2018	7:20:45	26445	0.8	7	20	45	71907	0.051269531	3.5094727	0.075683594	0.11132813	-0.89477539	10.783447	0.16186523	0	0	0	0	0	0	0	0	0	0.9050293	0.094970703	0.23950195	0.020019531	0.080322266	0.13891602	0.008	39579.04	0	0	0.008
465	466	466	Category E	0	0.19189453	-0.95996094	0.16723633	-0.081542969	0.42749023	0.16	0.008	4/6/2018	4	6	2018	7:20:45	26445	0.9	7	20	45	71908	0.051269531	3.5094727	0.080078125	0.11035156	-0.8918457	5.7011719	0.1328125	0	0	0	0	0	0	0	0	0	0.90209961	0.097900391	0.22949219	-0.080078125	0.081298828	-0.067871094	0.008	39579.04	0	0	0.008
466	467	467	Category E	0.035888672	0.16796875	-0.97192383	0.21142578	-0.1171875	0.39746094	0.16	0.008	4/6/2018	4	6	2018	7:20:46	26446	0	7	20	46	71908	0.051269531	3.5094727	0.083007813	0.10888672	-0.890625	2.5339355	0.11083984	0	0	0	0	0	0	0	0	0	0.90112305	0.098876953	0.18725586	-0.047119141	0.058837891	-0.081054688	0.008	39579.04	0	0	0.008
467	468	468	Category E	0.10791016	0.13183594	-0.85180664	0.21044922	-0.12988281	0.40649414	0.16	0.008	4/6/2018	4	6	2018	7:20:46	26446	0.1	7	20	46	71908	0.051269531	3.5094727	0.088134766	0.10742188	-0.88916016	1.4516602	0.048583984	0	0	0	0	0	0	0	0	0	0.89990234	0.10009766	0.081298828	0.01953125	0.024169922	0.037353516	0.008	39579.04	0	0	0.008
468	469	469	Category E	0.083984375	0.16796875	-0.80395508	0.1784668	-0.10644531	0.41918945	0.16	0.008	4/6/2018	4	6	2018	7:20:46	26446	0.2	7	20	46	71908	0.051269531	3.5094727	0.091308594	0.10742188	-0.89111328	8.0571289	0.10620117	0	0	0	0	0	0	0	0	0	0.90209961	0.097900391	0.1550293	-0.007324219	0.060302734	0.087158203	0.008	39579.04	0	0	0.008
469	470	470	Category E	0.13183594	0.083984375	-1.2119141	0.18774414	-0.10571289	0.41845703	0.16	0.008	4/6/2018	4	6	2018	7:20:46	26446	0.3	7	20	46	71908	0.051269531	3.5094727	0.095458984	0.10620117	-0.8894043	12.572266	0.32519531	0	0	0	0	0	0	0	0	0	0.90087891	0.099121094	0.38110352	0.036132813	-0.022216797	-0.32226563	0.008	39579.04	0	0	0.008
470	471	471	Category E	0.023925781	0.17993164	-0.85180664	0.19848633	-0.090576172	0.41479492	0.16	0.008	4/6/2018	4	6	2018	7:20:46	26446	0.4	7	20	46	71908	0.051269531	3.5094727	0.10009766	0.10595703	-0.88891602	17.375488	0.11230469	0	0	0	0	0	0	0	0	0	0.90063477	0.099365234	0.18725586	-0.076171875	0.073730469	0.037109375	0.008	39579.04	0	0	0.008
471	472	472	Category E	0.071777344	0.047851563	-0.63598633	0.14135742	-0.11865234	0.42407227	0.17	0.008	4/6/2018	4	6	2018	7:20:46	26446	0.5	7	20	46	71908	0.051269531	3.5094727	0.10571289	0.10571289	-0.88793945	21.121582	0.26074219	0	0	0	0	0	0	0	0	0	0.90039063	0.099609375	0.34399414	-0.033935547	-0.057861328	0.25195313	0.008	39579.04	0	0	0.008
472	473	473	Category E	0.071777344	0.023925781	-1.1037598	0.11450195	-0.13647461	0.42236328	0.17	0.008	4/6/2018	4	6	2018	7:20:46	26446	0.6	7	20	46	71908	0.051269531	3.5094727	0.11010742	0.10375977	-0.88891602	25.406982	0.23217773	0	0	0	0	0	0	0	0	0	0.90185547	0.098144531	0.33325195	-0.038330078	-0.079833984	-0.21459961	0.008	39579.04	0	0	0.008
473	474	474	Category E	0.17993164	0.059814453	-0.86376953	0.12988281	-0.14892578	0.41943359	0.17	0.008	4/6/2018	4	6	2018	7:20:46	26446	0.7	7	20	46	71908	0.051269531	3.5094727	0.11669922	0.10498047	-0.88476563	27.526367	0.080322266	0	0	0	0	0	0	0	0	0	0.89868164	0.10131836	0.12939453	0.062988281	-0.045166016	0.020996094	0.008	39579.04	0	0	0.008
474	475	475	Category E	-0.011962891	0.035888672	-0.79199219	0.13818359	-0.13696289	0.42382813	0.17	0.008	4/6/2018	4	6	2018	7:20:46	26446	0.8	7	20	46	71908	0.051269531	3.5094727	0.12207031	0.10375977	-0.8828125	26.217041	0.17553711	0	0	0	0	0	0	0	0	0	0.8972168	0.1027832	0.29296875	-0.1340332	-0.067871094	0.090820313	0.008	39579.04	0	0	0.008
475	476	476	Category E	0.2878418	0.023925781	-0.68383789	0.081787109	-0.12988281	0.43579102	0.17	0.008	4/6/2018	4	6	2018	7:20:46	26446	0.9	7	20	46	71909	0.051269531	3.5094727	0.12963867	0.10229492	-0.88330078	24.203369	0.26611328	0	0	0	0	0	0	0	0	0	0.89868164	0.10131836	0.43579102	0.15795898	-0.078369141	0.19946289	0.008	39579.04	0	0	0.008
476	477	477	Category E	0.10791016	0.083984375	-0.92382813	0.077392578	-0.12353516	0.44165039	0.17	0.008	4/6/2018	4	6	2018	7:20:47	26447	0	7	20	47	71909	0.051269531	3.5094727	0.13452148	0.1027832	-0.88452148	20.640869	0.051025391	0	0	0	0	0	0	0	0	0	0.90063477	0.099365234	0.084716797	-0.026611328	-0.018798828	-0.0390625	0.008	39579.04	0	0	0.008
477	478	478	Category E	-0.023925781	0.13183594	-0.87597656	0.15893555	-0.09765625	0.43383789	0.17	0.008	4/6/2018	4	6	2018	7:20:47	26447	0.111	7	20	47	71909	0.051269531	3.5094727	0.14233398	0.099853516	-0.88061523	15.20874	0.16918945	0	0	0	0	0	0	0	0	0	0.89770508	0.10229492	0.20288086	-0.16625977	0.031738281	0.004638672	0.008	39579.04	0	0	0.008
478	479	479	Category E	-0.011962891	0.011962891	-0.89990234	0.19750977	-0.055419922	0.41430664	0.17	0.008	4/6/2018	4	6	2018	7:20:47	26447	0.222	7	20	47	71909	0.051269531	3.5094727	0.14697266	0.098388672	-0.87988281	7.3081055	0.18212891	0	0	0	0	0	0	0	0	0	0.89746094	0.10253906	0.26538086	-0.15893555	-0.086425781	-0.019775391	0.008	39579.04	0	0	0.008
479	480	480	Category E	0.059814453	0.10791016	-0.80395508	0.22216797	-0.048828125	0.41430664	0.17	0.008	4/6/2018	4	6	2018	7:20:47	26447	0.333	7	20	47	71909	0.051269531	3.5094727	0.15209961	0.098632813	-0.87744141	0.24511719	0.1184082	0	0	0	0	0	0	0	0	0	0.89599609	0.10400391	0.17504883	-0.092285156	0.009033203	0.073486328	0.008	39579.04	0	0	0.008
480	481	481	Category E	-0.13183594	0.15576172	-1.0078125	0.23730469	-0.043212891	0.41381836	0.18	0.008	4/6/2018	4	6	2018	7:20:47	26447	0.444	7	20	47	71909	0.051269531	3.515918	0.15600586	0.096435547	-0.8762207	9.1420898	0.32177734	0	0	0	0	0	0	0	0	0	0.89526367	0.10473633	0.47827148	-0.2878418	0.059082031	-0.13134766	0.008	39579.04	0	0	0.008
481	482	482	Category E	-0.10791016	0.11987305	-1.1159668	0.27050781	-0.050537109	0.39233398	0.18	0.008	4/6/2018	4	6	2018	7:20:47	26447	0.555	7	20	47	71909	0.051269531	3.515918	0.16162109	0.095703125	-0.87597656	18.817871	0.36157227	0	0	0	0	0	0	0	0	0	0.89599609	0.10400391	0.53320313	-0.26953125	0.023925781	-0.23974609	0.008	39579.04	0	0	0.008
482	483	483	Category E	-0.083984375	0.17993164	-0.80395508	0.25805664	-0.032714844	0.39746094	0.18	0.008	4/6/2018	4	6	2018	7:20:47	26447	0.666	7	20	47	71909	0.051269531	3.515918	0.16455078	0.095703125	-0.87451172	27.121826	0.27172852	0	0	0	0	0	0	0	0	0	0.89501953	0.10498047	0.40332031	-0.24853516	0.083984375	0.070556641	0.008	39579.04	0	0	0.008
483	484	484	Category E	-0.14379883	0.21582031	-0.77978516	0.26098633	-0.022949219	0.41381836	0.18	0.008	4/6/2018	4	6	2018	7:20:47	26447	0.777	7	20	47	71909	0.051269531	3.515918	0.16723633	0.094238281	-0.87524414	30.845703	0.34741211	0	0	0	0	0	0	0	0	0	0.89599609	0.10400391	0.52807617	-0.31103516	0.12133789	0.095458984	0.008	39579.04	0	0	0.008
484	485	485	Category E	-0.095947266	0.071777344	-0.98388672	0.22143555	-0.024414063	0.41259766	0.18	0.008	4/6/2018	4	6	2018	7:20:47	26447	0.888	7	20	47	71909	0.051269531	3.515918	0.17041016	0.092285156	-0.87475586	32.828613	0.28857422	0	0	0	0	0	0	0	0	0	0.89599609	0.10400391	0.39599609	-0.26635742	-0.020507813	-0.10888672	0.008	39579.04	0	0	0.008
485	486	486	Category E	0.011962891	0.13183594	-1.0078125	0.23168945	-0.015136719	0.41625977	0.18	0.008	4/6/2018	4	6	2018	7:20:48	26448	0	7	20	48	71910	0.051269531	3.515918	0.17504883	0.090087891	-0.87451172	35.567627	0.21459961	0	0	0	0	0	0	0	0	0	0.89648438	0.10351563	0.33789063	-0.16308594	0.041503906	-0.13305664	0.008	39579.04	0	0	0.008
486	487	487	Category E	0.011962891	0.2277832	-0.88793945	0.20874023	-0.016113281	0.42480469	0.18	0.008	4/6/2018	4	6	2018	7:20:48	26448	0.1	7	20	48	71910	0.051269531	3.515918	0.17626953	0.088623047	-0.87548828	34.35376	0.21533203	0	0	0	0	0	0	0	0	0	0.89746094	0.10253906	0.31542969	-0.16430664	0.13891602	-0.012207031	0.008	39579.04	0	0	0.008
487	488	488	Category E	-0.13183594	0.11987305	-0.7199707	0.16088867	-0.022460938	0.43920898	0.18	0.008	4/6/2018	4	6	2018	7:20:48	26448	0.2	7	20	48	71910	0.051269531	3.515918	0.1784668	0.087890625	-0.87280273	28.49292	0.34741211	0	0	0	0	0	0	0	0	0	0.89526367	0.10473633	0.49536133	-0.31030273	0.031738281	0.15283203	0.008	39579.04	0	0	0.008
488	489	489	Category E	0.095947266	0.13183594	-0.65991211	0.12475586	-0.034667969	0.44604492	0.18	0.008	4/6/2018	4	6	2018	7:20:48	26448	0.3	7	20	48	71910	0.051269531	3.515918	0.18164063	0.087646484	-0.87207031	21.209717	0.23291016	0	0	0	0	0	0	0	0	0	0.89501953	0.10498047	0.34204102	-0.085693359	0.043945313	0.2121582	0.008	39579.04	0	0	0.008
489	490	490	Category E	0.21582031	0.047851563	-0.57592773	0.10473633	-0.065917969	0.4453125	0.18	0.008	4/6/2018	4	6	2018	7:20:48	26448	0.4	7	20	48	71910	0.051269531	3.515918	0.18481445	0.087890625	-0.86987305	13.134033	0.29833984	0	0	0	0	0	0	0	0	0	0.89355469	0.10644531	0.36499023	0.030761719	-0.040039063	0.29394531	0.008	39579.04	0	0	0.008
490	491	491	Category E	0.26391602	0.15576172	-1.3317871	0.11572266	-0.056396484	0.44750977	0.18	0.008	4/6/2018	4	6	2018	7:20:48	26448	0.5	7	20	48	71910	0.051269531	3.515918	0.18994141	0.086181641	-0.86865234	1.8432617	0.47387695	0	0	0	0	0	0	0	0	0	0.89331055	0.10668945	0.60620117	0.073730469	0.069335938	-0.46289063	0.008	39579.04	0	0	0.008
491	492	492	Category E	0.2277832	-0.083984375	-1.223877	0.12744141	-0.054199219	0.43701172	0.19	0.008	4/6/2018	4	6	2018	7:20:48	26448	0.6	7	20	48	71910	0.051269531	3.515918	0.1953125	0.085205078	-0.86816406	11.548584	0.39501953	0	0	0	0	0	0	0	0	0	0.89379883	0.10620117	0.55712891	0.032226563	-0.16918945	-0.35546875	0.008	39579.04	0	0	0.008
492	493	493	Category L	0.31176758	0.047851563	-0.83984375	0.012939453	-0.14648438	0.43652344	0.19	0.008	4/6/2018	4	6	2018	7:20:49	26449	0.3	7	20	49	71911	0.051269531	3.515918	0.19799805	0.0859375	-0.86425781	22.89917	0.12231445	0	0	0	0	0	0	0	0	0	0.89086914	0.10913086	0.17651367	0.11352539	-0.038085938	0.024414063	0.008	39579.04	0	0	0.008
493	494	494	Category L	0.31176758	0.035888672	-0.87597656	0.010742188	-0.14672852	0.42358398	0.19	0.008	4/6/2018	4	6	2018	7:20:49	26449	0.4	7	20	49	71911	0.051269531	3.515918	0.20068359	0.084472656	-0.86181641	29.760742	0.12182617	0	0	0	0	0	0	0	0	0	0.88891602	0.11108398	0.17358398	0.11083984	-0.048583984	-0.013916016	0.008	39579.04	0	0	0.008
494	495	495	Category L	0.29980469	0.083984375	-0.85180664	0.010009766	-0.14648438	0.43261719	0.2	0.008	4/6/2018	4	6	2018	7:20:49	26449	0.5	7	20	49	71911	0.051269531	3.515918	0.20385742	0.084228516	-0.86206055	35.926758	0.096435547	0	0	0	0	0	0	0	0	0	0.88964844	0.11035156	0.10644531	0.095703125	-0.000244141	0.010253906	0.008	39579.04	0	0	0.008
495	496	496	Category L	0.31176758	0.095947266	-0.83984375	0.009033203	-0.14916992	0.4284668	0.2	0.008	4/6/2018	4	6	2018	7:20:49	26449	0.6	7	20	49	71911	0.051269531	3.515918	0.20898438	0.082763672	-0.8605957	41.429199	0.10546875	0	0	0	0	0	0	0	0	0	0.8894043	0.1105957	0.13647461	0.10253906	0.012939453	0.020751953	0.008	39579.04	0	0	0.008
496	497	497	Category L	0.29980469	0.071777344	-0.87597656	0.01171875	-0.14477539	0.44091797	0.2	0.008	4/6/2018	4	6	2018	7:20:49	26449	0.7	7	20	49	71911	0.051269531	3.515918	0.21240234	0.080566406	-0.8605957	43.443604	0.089111328	0	0	0	0	0	0	0	0	0	0.89013672	0.10986328	0.11157227	0.087158203	-0.008789063	-0.015136719	0.008	39579.04	0	0	0.008
497	498	498	Category L	0.31176758	0.059814453	-0.82788086	0.014892578	-0.14404297	0.43481445	0.2	0.008	4/6/2018	4	6	2018	7:20:49	26449	0.8	7	20	49	71911	0.051269531	3.515918	0.21508789	0.078369141	-0.85717773	42.418701	0.10253906	0	0	0	0	0	0	0	0	0	0.88720703	0.11279297	0.14453125	0.096435547	-0.018554688	0.029296875	0.008	39579.04	0	0	0.008
498	499	499	Category L	0.29980469	0.047851563	-0.85180664	0.012939453	-0.14331055	0.43994141	0.2	0.008	4/6/2018	4	6	2018	7:20:49	26449	0.9	7	20	49	71912	0.051269531	3.515918	0.21850586	0.076416016	-0.85522461	40.775635	0.086181641	0	0	0	0	0	0	0	0	0	0.88598633	0.11401367	0.11328125	0.081054688	-0.028564453	0.003417969	0.008	39579.04	0	0	0.008
499	500	500	Category L	0.3359375	0.035888672	-0.83984375	0.009277344	-0.14916992	0.43359375	0.2	0.008	4/6/2018	4	6	2018	7:20:50	26450	0	7	20	50	71912	0.051269531	3.515918	0.22387695	0.075683594	-0.85424805	38.147949	0.11962891	0	0	0	0	0	0	0	0	0	0.88623047	0.11376953	0.16625977	0.11181641	-0.039794922	0.014404297	0.008	39579.04	0	0	0.008
500	501	501	Category L	0.32397461	0.071777344	-0.85180664	0.010253906	-0.14648438	0.43457031	0.2	0.008	4/6/2018	4	6	2018	7:20:50	26450	0.1	7	20	50	71912	0.051269531	3.515918	0.22827148	0.073730469	-0.85424805	31.813232	0.095458984	0	0	0	0	0	0	0	0	0	0.88720703	0.11279297	0.099853516	0.095458984	-0.001953125	0.002441406	0.008	39579.04	0	0	0.008
501	502	502	Category L	0.2878418	0.059814453	-0.82788086	0.011474609	-0.14257813	0.42456055	0.2	0.008	4/6/2018	4	6	2018	7:20:50	26450	0.2	7	20	50	71912	0.051269531	3.515918	0.23168945	0.071533203	-0.85229492	24.006104	0.062255859	0	0	0	0	0	0	0	0	0	0.88598633	0.11401367	0.092041016	0.055908203	-0.01171875	0.024414063	0.008	39579.04	0	0	0.008
502	503	503	Category L	0.2878418	0.071777344	-0.83984375	0.019775391	-0.14599609	0.44091797	0.2	0.008	4/6/2018	4	6	2018	7:20:50	26450	0.3	7	20	50	71912	0.051269531	3.515918	0.23535156	0.069824219	-0.85083008	17.337402	0.053466797	0	0	0	0	0	0	0	0	0	0.88549805	0.11450195	0.065185547	0.052246094	0.001708984	0.010986328	0.008	39579.04	0	0	0.008
503	504	504	Category L	0.29980469	0.071777344	-0.85180664	0.014648438	-0.14379883	0.43994141	0.2	0.008	4/6/2018	4	6	2018	7:20:50	26450	0.4	7	20	50	71912	0.051269531	3.515918	0.23950195	0.067626953	-0.84936523	13.190918	0.060302734	0	0	0	0	0	0	0	0	0	0.88500977	0.11499023	0.06640625	0.060058594	0.00390625	-0.002197266	0.008	39579.04	0	0	0.008
504	505	505	Category L	0.31176758	0.047851563	-0.83984375	0.007568359	-0.15185547	0.43261719	0.21	0.008	4/6/2018	4	6	2018	7:20:50	26450	0.5	7	20	50	71912	0.051269531	3.515918	0.24462891	0.065917969	-0.84814453	9.8933105	0.069824219	0	0	0	0	0	0	0	0	0	0.88525391	0.11474609	0.093505859	0.066894531	-0.018066406	0.008300781	0.008	39579.04	0	0	0.008
505	506	506	Category L	0.27587891	0.047851563	-0.86376953	0.016845703	-0.14599609	0.42553711	0.21	0.008	4/6/2018	4	6	2018	7:20:50	26450	0.6	7	20	50	71912	0.051269531	3.515918	0.2487793	0.063720703	-0.84838867	8.0227051	0.034912109	0	0	0	0	0	0	0	0	0	0.88647461	0.11352539	0.058349609	0.026855469	-0.015869141	-0.015136719	0.008	39579.04	0	0	0.008
506	507	507	Category L	0.2878418	0.047851563	-0.82788086	0.01953125	-0.14331055	0.44091797	0.21	0.008	4/6/2018	4	6	2018	7:20:50	26450	0.7	7	20	50	71912	0.051269531	3.515918	0.25415039	0.061523438	-0.84619141	7.0078125	0.040527344	0	0	0	0	0	0	0	0	0	0.88574219	0.11425781	0.065673828	0.033447266	-0.013671875	0.018310547	0.008	39579.04	0	0	0.008
507	508	508	Category L	0.29980469	0.047851563	-0.86376953	0.021484375	-0.14672852	0.44189453	0.21	0.008	4/6/2018	4	6	2018	7:20:50	26450	0.8	7	20	50	71912	0.051269531	3.515918	0.25952148	0.059814453	-0.84375	4.7922363	0.046386719	0	0	0	0	0	0	0	0	0	0.88476563	0.11523438	0.072021484	0.040039063	-0.011962891	-0.019775391	0.008	39579.04	0	0	0.008
508	509	509	Category L	0.2878418	0.059814453	-0.82788086	0.016113281	-0.14672852	0.44189453	0.21	0.008	4/6/2018	4	6	2018	7:20:50	26450	0.9	7	20	50	71913	0.051269531	3.515918	0.26367188	0.058105469	-0.84277344	2.7880859	0.028320313	0	0	0	0	0	0	0	0	0	0.88500977	0.11499023	0.040527344	0.023925781	0.001464844	0.014892578	0.008	39579.04	0	0	0.008
509	510	510	Category L	0.29980469	0.071777344	-0.85180664	0.020263672	-0.14355469	0.43383789	0.21	0.008	4/6/2018	4	6	2018	7:20:51	26451	0	7	20	51	71913	0.051269531	3.515918	0.26782227	0.056152344	-0.8425293	0.41967773	0.036376953	0	0	0	0	0	0	0	0	0	0.88574219	0.11425781	0.056396484	0.031738281	0.015380859	-0.009033203	0.008	39579.04	0	0	0.008
510	511	511	Category L	0.31176758	0.083984375	-0.85180664	0.012695313	-0.14404297	0.43139648	0.21	0.008	4/6/2018	4	6	2018	7:20:51	26451	0.111	7	20	51	71913	0.051269531	3.515918	0.27148438	0.055175781	-0.8371582	1.2346191	0.051269531	0	0	0	0	0	0	0	0	0	0.88183594	0.11816406	0.083251953	0.040039063	0.028564453	-0.014404297	0.008	39579.04	0	0	0.008
511	512	512	Category L	0.27587891	0.071777344	-0.83984375	0.020996094	-0.13989258	0.44091797	0.21	0.008	4/6/2018	4	6	2018	7:20:51	26451	0.222	7	20	51	71913	0.051269531	3.515918	0.27661133	0.053222656	-0.83618164	1.8005371	0.018798828	0	0	0	0	0	0	0	0	0	0.88232422	0.11767578	0.022705078	-0.000732422	0.018310547	-0.003417969	0.008	39579.04	0	0	0.008
512	513	513	Category L	0.27587891	0.083984375	-0.82788086	0.023925781	-0.14526367	0.43310547	0.21	0.008	4/6/2018	4	6	2018	7:20:51	26451	0.333	7	20	51	71913	0.051269531	3.515918	0.28076172	0.052490234	-0.83813477	2.1162109	0.033203125	0	0	0	0	0	0	0	0	0	0.88574219	0.11425781	0.046875	-0.004882813	0.03125	0.010253906	0.008	39579.04	0	0	0.008
513	514	514	Category L	0.31176758	0.071777344	-0.85180664	0.018554688	-0.13867188	0.43676758	0.22	0.008	4/6/2018	4	6	2018	7:20:51	26451	0.444	7	20	51	71913	0.051269531	3.515918	0.28540039	0.052246094	-0.83447266	2.2399902	0.036621094	0	0	0	0	0	0	0	0	0	0.88354492	0.11645508	0.0625	0.026123047	0.019287109	-0.017089844	0.008	39579.04	0	0	0.008
514	515	515	Category L	0.2878418	0.071777344	-0.85180664	0.022216797	-0.14770508	0.43701172	0.22	0.008	4/6/2018	4	6	2018	7:20:51	26451	0.555	7	20	51	71913	0.051269531	3.515918	0.28857422	0.051757813	-0.83349609	2.1320801	0.026855469	0	0	0	0	0	0	0	0	0	0.88378906	0.11621094	0.038818359	-0.000732422	0.019775391	-0.018066406	0.008	39579.04	0	0	0.008
515	516	516	Category L	0.2878418	0.071777344	-0.86376953	0.024169922	-0.14599609	0.43676758	0.22	0.008	4/6/2018	4	6	2018	7:20:51	26451	0.666	7	20	51	71913	0.051269531	3.515918	0.29443359	0.051269531	-0.83374023	1.6313477	0.036621094	0	0	0	0	0	0	0	0	0	0.88574219	0.11425781	0.056640625	-0.006591797	0.020263672	-0.029785156	0.008	39579.04	0	0	0.008
516	517	517	Category L	0.27587891	0.047851563	-0.85180664	0.018554688	-0.14501953	0.42675781	0.22	0.008	4/6/2018	4	6	2018	7:20:51	26451	0.777	7	20	51	71913	0.051269531	3.515918	0.29614258	0.051269531	-0.83520508	1.3464355	0.026367188	0	0	0	0	0	0	0	0	0	0.88769531	0.11230469	0.040283203	-0.020263672	-0.003417969	-0.016357422	0.008	39579.04	0	0	0.008
517	518	518	Category L	0.2878418	0.035888672	-0.83984375	0.022949219	-0.14233398	0.43798828	0.22	0.008	4/6/2018	4	6	2018	7:20:51	26451	0.888	7	20	51	71913	0.051269531	3.515918	0.30029297	0.050292969	-0.83325195	0.85498047	0.020019531	0	0	0	0	0	0	0	0	0	0.88720703	0.11279297	0.033447266	-0.012451172	-0.014404297	-0.006347656	0.008	39579.04	0	0	0.008
518	519	519	Category L	0.2878418	0.071777344	-0.83984375	0.018554688	-0.14501953	0.42773438	0.22	0.008	4/6/2018	4	6	2018	7:20:52	26452	0	7	20	52	71914	0.051269531	3.515918	0.30639648	0.048583984	-0.83178711	0.92431641	0.030517578	0	0	0	0	0	0	0	0	0	0.88793945	0.11206055	0.049560547	-0.018554688	0.022949219	-0.0078125	0.008	39579.04	0	0	0.008
519	520	520	Category L	0.2878418	0.047851563	-0.82788086	0.017822266	-0.14746094	0.43383789	0.22	0.008	4/6/2018	4	6	2018	7:20:52	26452	0.1	7	20	52	71914	0.051269531	3.515918	0.31201172	0.048828125	-0.83007813	4.4589844	0.024414063	0	0	0	0	0	0	0	0	0	0.88818359	0.11181641	0.027587891	-0.024169922	-0.000976563	0.002197266	0.008	39579.04	0	0	0.008
520	521	521	Category L	0.31176758	0.095947266	-0.88793945	0.017089844	-0.14770508	0.43164063	0.22	0.008	4/6/2018	4	6	2018	7:20:52	26452	0.2	7	20	52	71914	0.051269531	3.515918	0.31640625	0.047607422	-0.8293457	9.5144043	0.075683594	0	0	0	0	0	0	0	0	0	0.88891602	0.11108398	0.11132813	-0.004638672	0.048095703	-0.058349609	0.008	39579.04	0	0	0.008
521	522	522	Category L	0.27587891	0.059814453	-0.87597656	0.021972656	-0.14257813	0.43408203	0.22	0.008	4/6/2018	4	6	2018	7:20:52	26452	0.3	7	20	52	71914	0.051269531	3.515918	0.32397461	0.045898438	-0.82617188	15.678223	0.070556641	0	0	0	0	0	0	0	0	0	0.88867188	0.11132813	0.11157227	-0.048095703	0.013671875	-0.049560547	0.008	39579.04	0	0	0.008
522	523	523	Category L	0.31176758	0.059814453	-0.83984375	0.022216797	-0.14404297	0.43603516	0.22	0.008	4/6/2018	4	6	2018	7:20:52	26452	0.4	7	20	52	71914	0.051269531	3.515918	0.33056641	0.044433594	-0.82202148	22.026367	0.030029297	0	0	0	0	0	0	0	0	0	0.88720703	0.11279297	0.051757813	-0.018798828	0.015136719	-0.017578125	0.008	39579.04	0	0	0.008
523	524	524	Category L	0.31176758	0.035888672	-0.82788086	0.026367188	-0.14501953	0.43310547	0.23	0.008	4/6/2018	4	6	2018	7:20:52	26452	0.5	7	20	52	71914	0.051269531	3.515918	0.3371582	0.042480469	-0.8215332	28.351074	0.026855469	0	0	0	0	0	0	0	0	0	0.88891602	0.11108398	0.038330078	-0.025390625	-0.006591797	-0.006103516	0.008	39579.04	0	0	0.008
524	8923	8923	Category A	0.23999023	0.76782227	-0.51586914	-0.10742188	-0.2199707	0.36816406	0.05	0.009	4/6/2018	4	6	2018	8:27:35	30455	0.555	8	27	35	700	0.051269531	3.5288086	0.22021484	0.77001953	-0.53051758	0.5625	0.024414063	0	0	0	0	0	0	0	0	0	0.96069336	0.039306641	0.036376953	0.01953125	-0.002197266	0.014648438	0.009	39471.35	0	0	0.009
525	8924	8924	Category A	0.2277832	0.76782227	-0.50390625	-0.10400391	-0.21679688	0.37329102	0.05	0.009	4/6/2018	4	6	2018	8:27:35	30455	0.666	8	27	35	700	0.051269531	3.5288086	0.2199707	0.77001953	-0.53076172	0.56274414	0.027832031	0	0	0	0	0	0	0	0	0	0.96069336	0.039306641	0.036621094	0.007568359	-0.002197266	0.026855469	0.009	39471.35	0	0	0.009
526	8925	8925	Category A	0.21582031	0.76782227	-0.52783203	-0.10302734	-0.21826172	0.38110352	0.05	0.009	4/6/2018	4	6	2018	8:27:35	30455	0.777	8	27	35	700	0.051269531	3.5288086	0.22021484	0.76977539	-0.53125	0.67895508	0.005859375	0	0	0	0	0	0	0	0	0	0.9609375	0.0390625	0.010009766	-0.004394531	-0.001953125	0.003417969	0.009	39471.35	0	0	0.009
527	8926	8926	Category A	0.21582031	0.74389648	-0.52783203	-0.10229492	-0.21923828	0.37329102	0.05	0.009	4/6/2018	4	6	2018	8:27:35	30455	0.888	8	27	35	700	0.051269531	3.5288086	0.22045898	0.76977539	-0.53076172	0.52709961	0.026611328	0	0	0	0	0	0	0	0	0	0.96069336	0.039306641	0.033691406	-0.004638672	-0.025878906	0.002929688	0.009	39471.35	0	0	0.009
528	8927	8927	Category A	0.20385742	0.76782227	-0.53979492	-0.10498047	-0.2175293	0.37524414	0.05	0.009	4/6/2018	4	6	2018	8:27:36	30456	0	8	27	36	687	0.051269531	3.5288086	0.22070313	0.77001953	-0.53051758	0.2199707	0.019287109	0	0	0	0	0	0	0	0	0	0.96069336	0.039306641	0.028076172	-0.016845703	-0.002197266	-0.009033203	0.009	39471.35	0	0	0.009
529	8928	8928	Category A	0.21582031	0.77978516	-0.52783203	-0.10693359	-0.21313477	0.36914063	0.05	0.009	4/6/2018	4	6	2018	8:27:36	30456	0.1	8	27	36	687	0.051269531	3.5288086	0.22070313	0.77001953	-0.53051758	0.22753906	0.010986328	0	0	0	0	0	0	0	0	0	0.9609375	0.0390625	0.017089844	-0.004882813	0.009521484	0.002685547	0.009	39471.35	0	0	0.009
530	8929	8929	Category A	0.23999023	0.76782227	-0.53979492	-0.10351563	-0.21362305	0.38549805	0.05	0.009	4/6/2018	4	6	2018	8:27:36	30456	0.2	8	27	36	737	0.051269531	3.5288086	0.22094727	0.77026367	-0.52978516	0.092529297	0.021484375	0	0	0	0	0	0	0	0	0	0.96069336	0.039306641	0.03125	0.019042969	-0.002441406	-0.009765625	0.009	39471.35	0	0	0.009
531	8930	8930	Category A	0.20385742	0.76782227	-0.53979492	-0.10766602	-0.21826172	0.37084961	0.06	0.009	4/6/2018	4	6	2018	8:27:36	30456	0.3	8	27	36	749	0.051269531	3.5288086	0.22094727	0.77026367	-0.52954102	0.41674805	0.020019531	0	0	0	0	0	0	0	0	0	0.96069336	0.039306641	0.029785156	-0.017089844	-0.002441406	-0.010009766	0.009	39471.35	0	0	0.009
532	8931	8931	Category A	0.23999023	0.76782227	-0.49194336	-0.11010742	-0.2175293	0.36889648	0.06	0.009	4/6/2018	4	6	2018	8:27:36	30456	0.4	8	27	36	712	0.051269531	3.5288086	0.22119141	0.77001953	-0.52905273	0.68896484	0.041748047	0	0	0	0	0	0	0	0	0	0.96020508	0.039794922	0.058349609	0.018554688	-0.002197266	0.037109375	0.009	39471.35	0	0	0.009
533	8932	8932	Category A	0.2277832	0.76782227	-0.50390625	-0.10205078	-0.21655273	0.37719727	0.06	0.009	4/6/2018	4	6	2018	8:27:36	30456	0.5	8	27	36	687	0.051269531	3.5288086	0.22143555	0.77001953	-0.52929688	0.55126953	0.026123047	0	0	0	0	0	0	0	0	0	0.96044922	0.039550781	0.033935547	0.006103516	-0.002197266	0.025390625	0.009	39471.35	0	0	0.009
534	8933	8933	Category A	0.20385742	0.76782227	-0.52783203	-0.10742188	-0.22094727	0.37597656	0.06	0.009	4/6/2018	4	6	2018	8:27:36	30456	0.6	8	27	36	663	0.051269531	3.5288086	0.22167969	0.76977539	-0.52929688	0.33129883	0.017822266	0	0	0	0	0	0	0	0	0	0.96020508	0.039794922	0.021240234	-0.017822266	-0.001953125	0.001464844	0.009	39471.35	0	0	0.009
535	8934	8934	Category A	0.21582031	0.76782227	-0.53979492	-0.10302734	-0.2199707	0.375	0.06	0.009	4/6/2018	4	6	2018	8:27:36	30456	0.7	8	27	36	675	0.051269531	3.5288086	0.22167969	0.76953125	-0.52954102	0.49389648	0.01171875	0	0	0	0	0	0	0	0	0	0.96020508	0.039794922	0.017822266	-0.005859375	-0.001708984	-0.010009766	0.009	39471.35	0	0	0.009
536	8935	8935	Category A	0.2277832	0.76782227	-0.53979492	-0.10913086	-0.21264648	0.38110352	0.06	0.009	4/6/2018	4	6	2018	8:27:36	30456	0.8	8	27	36	712	0.051269531	3.5288086	0.22192383	0.76953125	-0.52954102	0.74926758	0.01171875	0	0	0	0	0	0	0	0	0	0.96020508	0.039794922	0.017578125	0.005615234	-0.001708984	-0.010009766	0.009	39471.35	0	0	0.009
537	8936	8936	Category A	0.2277832	0.77978516	-0.51586914	-0.10571289	-0.21557617	0.37841797	0.06	0.009	4/6/2018	4	6	2018	8:27:36	30456	0.9	8	27	36	749	0.051269531	3.5288086	0.22192383	0.76953125	-0.52929688	0.55004883	0.017822266	0	0	0	0	0	0	0	0	0	0.96020508	0.039794922	0.029296875	0.005615234	0.010009766	0.013427734	0.009	39471.35	0	0	0.009
538	8937	8937	Category A	0.21582031	0.76782227	-0.50390625	-0.109375	-0.21459961	0.37304688	0.06	0.009	4/6/2018	4	6	2018	8:27:37	30457	0	8	27	37	761	0.051269531	3.5288086	0.22241211	0.76928711	-0.52954102	0.47875977	0.026611328	0	0	0	0	0	0	0	0	0	0.96020508	0.039794922	0.033935547	-0.006591797	-0.001464844	0.025634766	0.009	39471.35	0	0	0.009
539	8938	8938	Category A	0.21582031	0.75585938	-0.52783203	-0.10253906	-0.21459961	0.37939453	0.06	0.009	4/6/2018	4	6	2018	8:27:37	30457	0.1	8	27	37	724	0.051269531	3.5288086	0.22216797	0.76928711	-0.52954102	0.6965332	0.014892578	0	0	0	0	0	0	0	0	0	0.95996094	0.040039063	0.021728516	-0.006347656	-0.013427734	0.001708984	0.009	39471.35	0	0	0.009
540	8939	8939	Category A	0.2277832	0.76782227	-0.53979492	-0.10839844	-0.21630859	0.37304688	0.06	0.009	4/6/2018	4	6	2018	8:27:37	30457	0.2	8	27	37	736	0.051269531	3.5288086	0.22192383	0.76928711	-0.52929688	0.72680664	0.01171875	0	0	0	0	0	0	0	0	0	0.95996094	0.040039063	0.017333984	0.005615234	-0.001464844	-0.010253906	0.009	39471.35	0	0	0.009
541	8940	8940	Category A	0.23999023	0.77978516	-0.56396484	-0.10571289	-0.21362305	0.37915039	0.07	0.009	4/6/2018	4	6	2018	8:27:37	30457	0.3	8	27	37	724	0.051269531	3.5288086	0.22167969	0.76953125	-0.52954102	0.32373047	0.040039063	0	0	0	0	0	0	0	0	0	0.95996094	0.040039063	0.062744141	0.018066406	0.010009766	-0.034179688	0.009	39471.35	0	0	0.009
542	8941	8941	Category A	0.2277832	0.76782227	-0.53979492	-0.10742188	-0.21533203	0.37841797	0.07	0.009	4/6/2018	4	6	2018	8:27:37	30457	0.4	8	27	37	700	0.051269531	3.5288086	0.22143555	0.76953125	-0.52905273	0.12304688	0.012207031	0	0	0	0	0	0	0	0	0	0.9597168	0.040283203	0.018554688	0.006103516	-0.001708984	-0.010498047	0.009	39471.35	0	0	0.009
543	8942	8942	Category A	0.2277832	0.76782227	-0.53979492	-0.11181641	-0.21533203	0.37915039	0.07	0.009	4/6/2018	4	6	2018	8:27:37	30457	0.5	8	27	37	724	0.051269531	3.5288086	0.22143555	0.76977539	-0.52929688	0.23046875	0.012207031	0	0	0	0	0	0	0	0	0	0.95996094	0.040039063	0.018310547	0.006103516	-0.001953125	-0.010253906	0.009	39471.35	0	0	0.009
544	8943	8943	Category A	0.21582031	0.76782227	-0.55175781	-0.10229492	-0.21557617	0.37329102	0.07	0.009	4/6/2018	4	6	2018	8:27:37	30457	0.6	8	27	37	724	0.051269531	3.5288086	0.22143555	0.76953125	-0.52954102	0.11572266	0.022705078	0	0	0	0	0	0	0	0	0	0.95996094	0.040039063	0.029541016	-0.005615234	-0.001708984	-0.021972656	0.009	39471.35	0	0	0.009
545	8944	8944	Category A	0.20385742	0.79199219	-0.51586914	-0.1015625	-0.21923828	0.37207031	0.07	0.009	4/6/2018	4	6	2018	8:27:37	30457	0.7	8	27	37	724	0.051269531	3.5288086	0.22119141	0.76977539	-0.52978516	0.34423828	0.03125	0	0	0	0	0	0	0	0	0	0.96044922	0.039550781	0.053466797	-0.017333984	0.021972656	0.013916016	0.009	39471.35	0	0	0.009
546	8945	8945	Category A	0.21582031	0.77978516	-0.53979492	-0.11010742	-0.21533203	0.37329102	0.07	0.009	4/6/2018	4	6	2018	8:27:37	30457	0.8	8	27	37	737	0.051269531	3.5288086	0.22119141	0.77001953	-0.52929688	0.59155273	0.015136719	0	0	0	0	0	0	0	0	0	0.96020508	0.039794922	0.025390625	-0.005371094	0.009521484	-0.010253906	0.009	39471.35	0	0	0.009
547	8946	8946	Category A	0.20385742	0.77978516	-0.53979492	-0.10058594	-0.21484375	0.37207031	0.07	0.009	4/6/2018	4	6	2018	8:27:37	30457	0.9	8	27	37	724	0.051269531	3.5288086	0.22119141	0.77001953	-0.52954102	0.50024414	0.022216797	0	0	0	0	0	0	0	0	0	0.96044922	0.039550781	0.037109375	-0.017333984	0.009521484	-0.010009766	0.009	39471.35	0	0	0.009
548	8947	8947	Category A	0.20385742	0.77978516	-0.55175781	-0.1027832	-0.21972656	0.37426758	0.07	0.009	4/6/2018	4	6	2018	8:27:38	30458	0	8	27	38	712	0.051269531	3.5288086	0.22143555	0.77001953	-0.52880859	0.41699219	0.030273438	0	0	0	0	0	0	0	0	0	0.95996094	0.040039063	0.050048828	-0.017578125	0.009521484	-0.022705078	0.009	39471.35	0	0	0.009
549	8948	8948	Category A	0.21582031	0.76782227	-0.53979492	-0.10400391	-0.2175293	0.38208008	0.07	0.009	4/6/2018	4	6	2018	8:27:38	30458	0.09	8	27	38	712	0.051269531	3.5288086	0.22094727	0.77001953	-0.52880859	0.39697266	0.012207031	0	0	0	0	0	0	0	0	0	0.95996094	0.040039063	0.018310547	-0.005126953	-0.002197266	-0.010742188	0.009	39471.35	0	0	0.009
550	8949	8949	Category A	0.21582031	0.76782227	-0.52783203	-0.109375	-0.21459961	0.37304688	0.07	0.009	4/6/2018	4	6	2018	8:27:38	30458	0.181	8	27	38	700	0.051269531	3.5288086	0.22070313	0.77026367	-0.52856445	0.38891602	0.005615234	0	0	0	0	0	0	0	0	0	0.95996094	0.040039063	0.008544922	-0.004882813	-0.002441406	0.000732422	0.009	39471.35	0	0	0.009
551	8950	8950	Category A	0.21582031	0.76782227	-0.52783203	-0.10498047	-0.21557617	0.37915039	0.08	0.009	4/6/2018	4	6	2018	8:27:38	30458	0.272	8	27	38	712	0.051269531	3.5288086	0.22094727	0.77001953	-0.52832031	0.1484375	0.005615234	0	0	0	0	0	0	0	0	0	0.9597168	0.040283203	0.008056641	-0.005126953	-0.002197266	0.000488281	0.009	39471.35	0	0	0.009
552	8951	8951	Category A	0.21582031	0.76782227	-0.53979492	-0.10498047	-0.2175293	0.37402344	0.08	0.009	4/6/2018	4	6	2018	8:27:38	30458	0.363	8	27	38	737	0.051269531	3.5288086	0.22094727	0.76953125	-0.52807617	0.3684082	0.012695313	0	0	0	0	0	0	0	0	0	0.95922852	0.040771484	0.018554688	-0.005126953	-0.001708984	-0.011474609	0.009	39471.35	0	0	0.009
553	8952	8952	Category A	0.21582031	0.74389648	-0.50390625	-0.10595703	-0.20849609	0.37451172	0.08	0.009	4/6/2018	4	6	2018	8:27:38	30458	0.454	8	27	38	737	0.051269531	3.5288086	0.22070313	0.76928711	-0.52783203	0.64208984	0.035400391	0	0	0	0	0	0	0	0	0	0.95874023	0.041259766	0.054443359	-0.004882813	-0.025390625	0.023925781	0.009	39471.35	0	0	0.009
554	8953	8953	Category A	0.2277832	0.76782227	-0.53979492	-0.097167969	-0.21337891	0.37719727	0.08	0.009	4/6/2018	4	6	2018	8:27:38	30458	0.545	8	27	38	737	0.051269531	3.5288086	0.22070313	0.76977539	-0.52783203	0.68554688	0.013671875	0	0	0	0	0	0	0	0	0	0.95922852	0.040771484	0.020507813	0.006835938	-0.001953125	-0.01171875	0.009	39471.35	0	0	0.009
555	8954	8954	Category A	0.21582031	0.76782227	-0.51586914	-0.10400391	-0.21826172	0.37695313	0.08	0.009	4/6/2018	4	6	2018	8:27:38	30458	0.636	8	27	38	700	0.051269531	3.5288086	0.22021484	0.76977539	-0.52758789	0.86889648	0.012695313	0	0	0	0	0	0	0	0	0	0.95898438	0.041015625	0.018310547	-0.004394531	-0.001953125	0.01171875	0.009	39471.35	0	0	0.009
556	8955	8955	Category A	0.20385742	0.79199219	-0.53979492	-0.10913086	-0.20751953	0.37695313	0.08	0.009	4/6/2018	4	6	2018	8:27:38	30458	0.727	8	27	38	663	0.051269531	3.5288086	0.22021484	0.76977539	-0.52734375	1.0087891	0.030029297	0	0	0	0	0	0	0	0	0	0.95874023	0.041259766	0.05078125	-0.016357422	0.021972656	-0.012207031	0.009	39471.35	0	0	0.009
557	8956	8956	Category A	0.23999023	0.76782227	-0.51586914	-0.10913086	-0.21826172	0.37817383	0.08	0.009	4/6/2018	4	6	2018	8:27:38	30458	0.818	8	27	38	638	0.051269531	3.5288086	0.22045898	0.76977539	-0.52783203	0.89575195	0.022949219	0	0	0	0	0	0	0	0	0	0.95898438	0.041015625	0.033447266	0.019287109	-0.001953125	0.011962891	0.009	39471.35	0	0	0.009
558	8957	8957	Category A	0.20385742	0.75585938	-0.53979492	-0.10229492	-0.21557617	0.38037109	0.08	0.009	4/6/2018	4	6	2018	8:27:38	30458	0.909	8	27	38	650	0.051269531	3.5288086	0.22045898	0.76977539	-0.52783203	0.57519531	0.024658203	0	0	0	0	0	0	0	0	0	0.95898438	0.041015625	0.042480469	-0.016601563	-0.013916016	-0.01171875	0.009	39471.35	0	0	0.009
559	8958	8958	Category A	0.20385742	0.77978516	-0.53979492	-0.10302734	-0.22460938	0.37304688	0.08	0.009	4/6/2018	4	6	2018	8:27:39	30459	0	8	27	39	687	0.051269531	3.5288086	0.22045898	0.76977539	-0.52783203	0.35229492	0.022705078	0	0	0	0	0	0	0	0	0	0.95898438	0.041015625	0.038574219	-0.016601563	0.009765625	-0.01171875	0.009	39471.35	0	0	0.009
560	8959	8959	Category A	0.21582031	0.76782227	-0.52783203	-0.10693359	-0.2121582	0.37329102	0.08	0.009	4/6/2018	4	6	2018	8:27:39	30459	0.111	8	27	39	712	0.051269531	3.5288086	0.22045898	0.76977539	-0.52758789	0.16894531	0.004882813	0	0	0	0	0	0	0	0	0	0.95898438	0.041015625	0.006835938	-0.004638672	-0.001953125	0	0.009	39471.35	0	0	0.009
561	8960	8960	Category A	0.20385742	0.75585938	-0.50390625	-0.10327148	-0.21484375	0.37426758	0.09	0.009	4/6/2018	4	6	2018	8:27:39	30459	0.222	8	27	39	737	0.051025391	3.5255859	0.2199707	0.76977539	-0.52734375	0.1652832	0.031982422	0	0	0	0	0	0	0	0	0	0.95874023	0.041259766	0.053955078	-0.016113281	-0.013916016	0.0234375	0.009	39471.35	0	0	0.009
562	8961	8961	Category A	0.21582031	0.76782227	-0.51586914	-0.11206055	-0.21289063	0.375	0.09	0.009	4/6/2018	4	6	2018	8:27:39	30459	0.333	8	27	39	737	0.051025391	3.5255859	0.2199707	0.76977539	-0.52685547	0.64990234	0.011962891	0	0	0	0	0	0	0	0	0	0.95825195	0.041748047	0.017089844	-0.004150391	-0.001953125	0.010986328	0.009	39471.35	0	0	0.009
563	8962	8962	Category A	0.21582031	0.76782227	-0.51586914	-0.10839844	-0.21459961	0.37329102	0.09	0.009	4/6/2018	4	6	2018	8:27:39	30459	0.444	8	27	39	749	0.051025391	3.5255859	0.2199707	0.76928711	-0.52661133	0.82543945	0.01171875	0	0	0	0	0	0	0	0	0	0.95800781	0.041992188	0.016845703	-0.004150391	-0.001464844	0.010742188	0.009	39471.35	0	0	0.009
564	8963	8963	Category A	0.21582031	0.77978516	-0.53979492	-0.10302734	-0.2199707	0.37719727	0.09	0.009	4/6/2018	4	6	2018	8:27:39	30459	0.555	8	27	39	749	0.051025391	3.5255859	0.22021484	0.76928711	-0.52685547	0.85571289	0.017089844	0	0	0	0	0	0	0	0	0	0.95800781	0.041992188	0.027832031	-0.004394531	0.010253906	-0.012695313	0.009	39471.35	0	0	0.009
565	8964	8964	Category A	0.2277832	0.75585938	-0.53979492	-0.10400391	-0.21679688	0.37329102	0.09	0.009	4/6/2018	4	6	2018	8:27:39	30459	0.666	8	27	39	737	0.051025391	3.5255859	0.21972656	0.76928711	-0.52685547	0.93237305	0.020019531	0	0	0	0	0	0	0	0	0	0.95800781	0.041992188	0.033935547	0.0078125	-0.013427734	-0.012695313	0.009	39471.35	0	0	0.009
566	8965	8965	Category A	0.23999023	0.76782227	-0.52783203	-0.11132813	-0.20947266	0.36816406	0.09	0.009	4/6/2018	4	6	2018	8:27:39	30459	0.777	8	27	39	737	0.051025391	3.5255859	0.21972656	0.76928711	-0.52709961	0.90551758	0.020263672	0	0	0	0	0	0	0	0	0	0.95800781	0.041992188	0.022216797	0.020019531	-0.001464844	-0.000488281	0.009	39471.35	0	0	0.009
567	8966	8966	Category A	0.2277832	0.76782227	-0.52783203	-0.11035156	-0.20947266	0.37109375	0.09	0.009	4/6/2018	4	6	2018	8:27:39	30459	0.888	8	27	39	737	0.051025391	3.5255859	0.21972656	0.76928711	-0.52709961	0.6262207	0.008056641	0	0	0	0	0	0	0	0	0	0.95800781	0.041992188	0.010009766	0.0078125	-0.001464844	-0.000488281	0.009	39471.35	0	0	0.009
568	8967	8967	Category A	0.2277832	0.77978516	-0.51586914	-0.10302734	-0.21557617	0.37524414	0.09	0.009	4/6/2018	4	6	2018	8:27:40	30460	0	8	27	40	700	0.051025391	3.5255859	0.21948242	0.76928711	-0.52734375	0.35742188	0.017333984	0	0	0	0	0	0	0	0	0	0.95825195	0.041748047	0.029785156	0.008056641	0.010253906	0.011474609	0.009	39471.35	0	0	0.009
569	8968	8968	Category A	0.2277832	0.77978516	-0.51586914	-0.10498047	-0.21923828	0.37695313	0.09	0.009	4/6/2018	4	6	2018	8:27:40	30460	0.1	8	27	40	712	0.051025391	3.5255859	0.2199707	0.76928711	-0.52685547	0.18530273	0.017089844	0	0	0	0	0	0	0	0	0	0.95800781	0.041992188	0.029296875	0.007568359	0.010253906	0.010986328	0.009	39471.35	0	0	0.009
570	8969	8969	Category A	0.2277832	0.76782227	-0.52783203	-0.11010742	-0.2175293	0.36083984	0.09	0.009	4/6/2018	4	6	2018	8:27:40	30460	0.2	8	27	40	687	0.051025391	3.5255859	0.21972656	0.76904297	-0.52685547	0.066894531	0.008056641	0	0	0	0	0	0	0	0	0	0.95776367	0.042236328	0.010009766	0.0078125	-0.001220703	-0.000732422	0.009	39471.35	0	0	0.009
571	8970	8970	Category A	0.2277832	0.75585938	-0.51586914	-0.10375977	-0.21459961	0.38012695	0.1	0.009	4/6/2018	4	6	2018	8:27:40	30460	0.3	8	27	40	675	0.051025391	3.5255859	0.21923828	0.76879883	-0.52636719	0.26660156	0.018798828	0	0	0	0	0	0	0	0	0	0.95727539	0.042724609	0.031982422	0.008300781	-0.012939453	0.010498047	0.009	39471.35	0	0	0.009
572	8971	8971	Category A	0.23999023	0.76782227	-0.51586914	-0.10693359	-0.2121582	0.37329102	0.1	0.009	4/6/2018	4	6	2018	8:27:40	30460	0.4	8	27	40	712	0.051025391	3.5255859	0.21948242	0.76879883	-0.52612305	0.32348633	0.022949219	0	0	0	0	0	0	0	0	0	0.95727539	0.042724609	0.031982422	0.020263672	-0.000976563	0.010253906	0.009	39471.35	0	0	0.009
573	8972	8972	Category A	0.2277832	0.75585938	-0.52783203	-0.10571289	-0.21289063	0.37207031	0.1	0.009	4/6/2018	4	6	2018	8:27:40	30460	0.5	8	27	40	712	0.051025391	3.5255859	0.21899414	0.76879883	-0.52661133	0.081054688	0.015625	0	0	0	0	0	0	0	0	0	0.95727539	0.042724609	0.022705078	0.008544922	-0.012939453	-0.000976563	0.009	39471.35	0	0	0.009
574	8973	8973	Category A	0.2277832	0.76782227	-0.55175781	-0.11230469	-0.21557617	0.36889648	0.1	0.009	4/6/2018	4	6	2018	8:27:40	30460	0.6	8	27	40	737	0.051025391	3.5255859	0.21875	0.76855469	-0.52661133	0.10839844	0.026367188	0	0	0	0	0	0	0	0	0	0.95727539	0.042724609	0.034667969	0.008789063	-0.000732422	-0.024902344	0.009	39471.35	0	0	0.009
575	8974	8974	Category A	0.2277832	0.76782227	-0.55175781	-0.10131836	-0.21459961	0.38037109	0.1	0.009	4/6/2018	4	6	2018	8:27:40	30460	0.7	8	27	40	724	0.051025391	3.5255859	0.21875	0.76855469	-0.52685547	0.090820313	0.026367188	0	0	0	0	0	0	0	0	0	0.95703125	0.04296875	0.034423828	0.008789063	-0.000732422	-0.024658203	0.009	39471.35	0	0	0.009
576	8975	8975	Category A	0.2277832	0.77978516	-0.52783203	-0.10791016	-0.21899414	0.37915039	0.1	0.009	4/6/2018	4	6	2018	8:27:40	30460	0.8	8	27	40	712	0.051025391	3.5255859	0.21875	0.76855469	-0.52685547	0.099853516	0.014160156	0	0	0	0	0	0	0	0	0	0.95727539	0.042724609	0.020751953	0.008789063	0.010986328	-0.000732422	0.009	39471.35	0	0	0.009
577	8976	8976	Category A	0.23999023	0.76782227	-0.56396484	-0.11010742	-0.21289063	0.36914063	0.1	0.009	4/6/2018	4	6	2018	8:27:40	30460	0.9	8	27	40	700	0.051025391	3.5255859	0.21850586	0.76855469	-0.52661133	0.26538086	0.04296875	0	0	0	0	0	0	0	0	0	0.95678711	0.043212891	0.059326172	0.021240234	-0.000732422	-0.037109375	0.009	39471.35	0	0	0.009
578	8977	8977	Category A	0.2277832	0.75585938	-0.53979492	-0.099121094	-0.22021484	0.37231445	0.1	0.009	4/6/2018	4	6	2018	8:27:41	30461	0	8	27	41	700	0.051025391	3.5255859	0.21850586	0.76831055	-0.52685547	0.20849609	0.020019531	0	0	0	0	0	0	0	0	0	0.95703125	0.04296875	0.034423828	0.009033203	-0.012451172	-0.012695313	0.009	39471.35	0	0	0.009
579	8978	8978	Category A	0.2277832	0.76782227	-0.53979492	-0.10546875	-0.21972656	0.37695313	0.1	0.009	4/6/2018	4	6	2018	8:27:41	30461	0.1	8	27	41	687	0.051025391	3.5255859	0.21875	0.76831055	-0.52709961	0.17895508	0.015136719	0	0	0	0	0	0	0	0	0	0.95727539	0.042724609	0.021728516	0.008789063	-0.000488281	-0.012451172	0.009	39471.35	0	0	0.009
580	8979	8979	Category A	0.21582031	0.77978516	-0.53979492	-0.10400391	-0.21557617	0.36914063	0.1	0.009	4/6/2018	4	6	2018	8:27:41	30461	0.2	8	27	41	675	0.051025391	3.5255859	0.21875	0.76855469	-0.52734375	0.37182617	0.016845703	0	0	0	0	0	0	0	0	0	0.95751953	0.042480469	0.026611328	-0.002929688	0.010986328	-0.012207031	0.009	39471.35	0	0	0.009
581	8980	8980	Category A	0.21582031	0.76782227	-0.51586914	-0.10302734	-0.2199707	0.37329102	0.11	0.009	4/6/2018	4	6	2018	8:27:41	30461	0.3	8	27	41	687	0.051025391	3.5255859	0.21850586	0.76855469	-0.52758789	0.45581055	0.011962891	0	0	0	0	0	0	0	0	0	0.95751953	0.042480469	0.015380859	-0.002685547	-0.000732422	0.01171875	0.009	39471.35	0	0	0.009
582	8981	8981	Category A	0.21582031	0.77978516	-0.55175781	-0.10742188	-0.20849609	0.38110352	0.11	0.009	4/6/2018	4	6	2018	8:27:41	30461	0.4	8	27	41	675	0.051025391	3.5255859	0.21801758	0.76831055	-0.52709961	0.36352539	0.027099609	0	0	0	0	0	0	0	0	0	0.95703125	0.04296875	0.038085938	-0.002197266	0.011230469	-0.024414063	0.009	39471.35	0	0	0.009
583	8982	8982	Category A	0.21582031	0.75585938	-0.53979492	-0.109375	-0.21191406	0.37329102	0.11	0.009	4/6/2018	4	6	2018	8:27:41	30461	0.5	8	27	41	687	0.051025391	3.5255859	0.21777344	0.76806641	-0.52661133	0.021728516	0.018066406	0	0	0	0	0	0	0	0	0	0.95654297	0.043457031	0.027587891	-0.001953125	-0.012207031	-0.012939453	0.009	39471.35	0	0	0.009
584	8983	8983	Category A	0.21582031	0.76782227	-0.55175781	-0.10571289	-0.21557617	0.37524414	0.11	0.009	4/6/2018	4	6	2018	8:27:41	30461	0.6	8	27	41	700	0.051025391	3.5255859	0.21777344	0.76831055	-0.52636719	0.13256836	0.025146484	0	0	0	0	0	0	0	0	0	0.95654297	0.043457031	0.027832031	-0.001953125	-0.000488281	-0.025146484	0.009	39471.35	0	0	0.009
585	8984	8984	Category A	0.21582031	0.77978516	-0.50390625	-0.10693359	-0.21582031	0.36914063	0.11	0.009	4/6/2018	4	6	2018	8:27:41	30461	0.7	8	27	41	712	0.051025391	3.5255859	0.21801758	0.76855469	-0.52661133	0.41601563	0.025390625	0	0	0	0	0	0	0	0	0	0.95678711	0.043212891	0.036132813	-0.002197266	0.010986328	0.022705078	0.009	39471.35	0	0	0.009
586	8985	8985	Category A	0.21582031	0.77978516	-0.51586914	-0.10131836	-0.21728516	0.38134766	0.11	0.009	4/6/2018	4	6	2018	8:27:41	30461	0.8	8	27	41	712	0.051025391	3.5255859	0.21826172	0.76855469	-0.52685547	0.78100586	0.015869141	0	0	0	0	0	0	0	0	0	0.95703125	0.04296875	0.024902344	-0.002441406	0.010986328	0.010986328	0.009	39471.35	0	0	0.009
587	8986	8986	Category A	0.23999023	0.76782227	-0.50390625	-0.1081543	-0.21459961	0.37915039	0.11	0.009	4/6/2018	4	6	2018	8:27:41	30461	0.9	8	27	41	675	0.051025391	3.5255859	0.21826172	0.76831055	-0.52685547	1.0563965	0.031494141	0	0	0	0	0	0	0	0	0	0.95678711	0.043212891	0.045166016	0.021484375	-0.000488281	0.022949219	0.009	39471.35	0	0	0.009
588	8987	8987	Category A	0.20385742	0.76782227	-0.51586914	-0.10229492	-0.21899414	0.37817383	0.11	0.009	4/6/2018	4	6	2018	8:27:42	30462	0	8	27	42	650	0.051025391	3.5255859	0.21850586	0.76806641	-0.52685547	1.3757324	0.018310547	0	0	0	0	0	0	0	0	0	0.95678711	0.043212891	0.026123047	-0.014648438	-0.000244141	0.010986328	0.009	39471.35	0	0	0.009
589	8988	8988	Category A	0.21582031	0.77978516	-0.50390625	-0.10498047	-0.21386719	0.38330078	0.11	0.009	4/6/2018	4	6	2018	8:27:42	30462	0.1	8	27	42	626	0.051025391	3.5255859	0.21875	0.76782227	-0.52661133	1.4802246	0.025634766	0	0	0	0	0	0	0	0	0	0.95654297	0.043457031	0.037597656	-0.002929688	0.01171875	0.022705078	0.009	39471.35	0	0	0.009
590	8989	8989	Category A	0.23999023	0.75585938	-0.46777344	-0.10668945	-0.2175293	0.37695313	0.11	0.009	4/6/2018	4	6	2018	8:27:42	30462	0.2	8	27	42	626	0.051025391	3.5255859	0.21875	0.76782227	-0.52661133	1.347168	0.063720703	0	0	0	0	0	0	0	0	0	0.95654297	0.043457031	0.092285156	0.020996094	-0.011962891	0.058837891	0.009	39471.35	0	0	0.009
591	8990	8990	Category A	0.21582031	0.75585938	-0.52783203	-0.10766602	-0.21655273	0.36889648	0.12	0.009	4/6/2018	4	6	2018	8:27:42	30462	0.3	8	27	42	675	0.051025391	3.5255859	0.21875	0.76782227	-0.52661133	1.253418	0.012207031	0	0	0	0	0	0	0	0	0	0.95629883	0.043701172	0.016113281	-0.002929688	-0.011962891	-0.000976563	0.009	39471.35	0	0	0.009
592	8991	8991	Category A	0.20385742	0.76782227	-0.51586914	-0.10229492	-0.21313477	0.37841797	0.12	0.009	4/6/2018	4	6	2018	8:27:42	30462	0.4	8	27	42	712	0.051025391	3.5255859	0.21875	0.76782227	-0.52661133	1.1965332	0.018554688	0	0	0	0	0	0	0	0	0	0.95654297	0.043457031	0.026123047	-0.014892578	0	0.010742188	0.009	39471.35	0	0	0.009
593	8992	8992	Category A	0.21582031	0.79199219	-0.51586914	-0.10498047	-0.22094727	0.37426758	0.12	0.009	4/6/2018	4	6	2018	8:27:42	30462	0.5	8	27	42	724	0.051025391	3.5255859	0.21923828	0.76806641	-0.52612305	0.88598633	0.026123047	0	0	0	0	0	0	0	0	0	0.95654297	0.043457031	0.037841797	-0.003417969	0.023681641	0.010253906	0.009	39471.35	0	0	0.009
594	8993	8993	Category A	0.20385742	0.77978516	-0.50390625	-0.10229492	-0.22094727	0.38427734	0.12	0.009	4/6/2018	4	6	2018	8:27:42	30462	0.6	8	27	42	737	0.051025391	3.5255859	0.21948242	0.76855469	-0.52636719	0.30566406	0.029541016	0	0	0	0	0	0	0	0	0	0.95703125	0.04296875	0.049316406	-0.015625	0.010986328	0.022460938	0.009	39471.35	0	0	0.009
595	8994	8994	Category A	0.21582031	0.75585938	-0.53979492	-0.11010742	-0.21459961	0.375	0.12	0.009	4/6/2018	4	6	2018	8:27:42	30462	0.7	8	27	42	749	0.051025391	3.5255859	0.21972656	0.76879883	-0.52612305	0.17211914	0.019042969	0	0	0	0	0	0	0	0	0	0.95703125	0.04296875	0.030517578	-0.00390625	-0.012939453	-0.013427734	0.009	39471.35	0	0	0.009
596	8995	8995	Category A	0.2277832	0.76782227	-0.52783203	-0.10571289	-0.21289063	0.36914063	0.12	0.009	4/6/2018	4	6	2018	8:27:42	30462	0.8	8	27	42	761	0.051025391	3.5255859	0.21972656	0.76879883	-0.52612305	0.44921875	0.008056641	0	0	0	0	0	0	0	0	0	0.95727539	0.042724609	0.010742188	0.0078125	-0.000976563	-0.001464844	0.009	39471.35	0	0	0.009
597	8996	8996	Category A	0.2277832	0.76782227	-0.53979492	-0.1015625	-0.21923828	0.37426758	0.12	0.009	4/6/2018	4	6	2018	8:27:42	30462	0.9	8	27	42	773	0.051025391	3.5255859	0.2199707	0.76855469	-0.52587891	0.71728516	0.015625	0	0	0	0	0	0	0	0	0	0.95703125	0.04296875	0.022216797	0.007568359	-0.000732422	-0.013671875	0.009	39471.35	0	0	0.009
598	8997	8997	Category A	0.21582031	0.76782227	-0.52783203	-0.10400391	-0.21899414	0.37329102	0.12	0.009	4/6/2018	4	6	2018	8:27:43	30463	0	8	27	43	761	0.051025391	3.5255859	0.21972656	0.76879883	-0.52587891	1.2438965	0.004394531	0	0	0	0	0	0	0	0	0	0.95703125	0.04296875	0.006835938	-0.00390625	-0.000976563	-0.001708984	0.009	39471.35	0	0	0.009
599	8998	8998	Category A	0.21582031	0.77978516	-0.51586914	-0.109375	-0.21826172	0.36914063	0.12	0.009	4/6/2018	4	6	2018	8:27:43	30463	0.1	8	27	43	724	0.051025391	3.4853027	0.21972656	0.76879883	-0.52539063	1.3371582	0.014892578	0	0	0	0	0	0	0	0	0	0.95703125	0.04296875	0.024414063	-0.00390625	0.010742188	0.009521484	0.009	39471.35	0	0	0.009
600	8999	8999	Category A	0.21582031	0.77978516	-0.53979492	-0.10253906	-0.22094727	0.37597656	0.12	0.009	4/6/2018	4	6	2018	8:27:43	30463	0.2	8	27	43	724	0.051025391	3.4853027	0.2199707	0.76879883	-0.52539063	0.96142578	0.018310547	0	0	0	0	0	0	0	0	0	0.95678711	0.043212891	0.029296875	-0.004150391	0.010742188	-0.014160156	0.009	39471.35	0	0	0.009
601	9000	9000	Category A	0.2277832	0.77978516	-0.49194336	-0.10131836	-0.21484375	0.37939453	0.13	0.009	4/6/2018	4	6	2018	8:27:43	30463	0.3	8	27	43	712	0.051025391	3.4853027	0.21972656	0.76879883	-0.52539063	0.86352539	0.036132813	0	0	0	0	0	0	0	0	0	0.95678711	0.043212891	0.052246094	0.0078125	0.010742188	0.033447266	0.009	39471.35	0	0	0.009
602	9001	9001	Category A	0.21582031	0.75585938	-0.50390625	-0.10791016	-0.21484375	0.36914063	0.13	0.009	4/6/2018	4	6	2018	8:27:43	30463	0.4	8	27	43	712	0.051025391	3.4853027	0.22021484	0.76879883	-0.52587891	0.78051758	0.026123047	0	0	0	0	0	0	0	0	0	0.95727539	0.042724609	0.039794922	-0.004394531	-0.012939453	0.021972656	0.009	39471.35	0	0	0.009
603	9002	9002	Category A	0.21582031	0.76782227	-0.51586914	-0.10424805	-0.21777344	0.37207031	0.13	0.009	4/6/2018	4	6	2018	8:27:43	30463	0.5	8	27	43	749	0.051025391	3.4853027	0.22021484	0.76879883	-0.52587891	0.5715332	0.010986328	0	0	0	0	0	0	0	0	0	0.95727539	0.042724609	0.015869141	-0.004394531	-0.000976563	0.010009766	0.009	39471.35	0	0	0.009
604	9003	9003	Category A	0.20385742	0.76782227	-0.52783203	-0.10131836	-0.22094727	0.38330078	0.13	0.009	4/6/2018	4	6	2018	8:27:43	30463	0.6	8	27	43	724	0.051025391	3.4853027	0.22045898	0.76904297	-0.52587891	0.11132813	0.016601563	0	0	0	0	0	0	0	0	0	0.95751953	0.042480469	0.019775391	-0.016601563	-0.001220703	-0.001708984	0.009	39471.35	0	0	0.009
605	9004	9004	Category A	0.21582031	0.76782227	-0.51586914	-0.11254883	-0.21435547	0.36816406	0.13	0.009	4/6/2018	4	6	2018	8:27:43	30463	0.7	8	27	43	724	0.051025391	3.4853027	0.22070313	0.76904297	-0.52587891	0.086425781	0.011230469	0	0	0	0	0	0	0	0	0	0.95751953	0.042480469	0.016357422	-0.004882813	-0.001220703	0.010009766	0.009	39471.35	0	0	0.009
606	9005	9005	Category A	0.21582031	0.76782227	-0.52783203	-0.1015625	-0.21411133	0.37719727	0.13	0.009	4/6/2018	4	6	2018	8:27:43	30463	0.8	8	27	43	737	0.051025391	3.4853027	0.22070313	0.76928711	-0.52563477	0.16894531	0.005615234	0	0	0	0	0	0	0	0	0	0.95751953	0.042480469	0.008544922	-0.004882813	-0.001464844	-0.001953125	0.009	39471.35	0	0	0.009
607	9006	9006	Category A	0.20385742	0.75585938	-0.53979492	-0.10229492	-0.22436523	0.37329102	0.13	0.009	4/6/2018	4	6	2018	8:27:43	30463	0.9	8	27	43	712	0.051025391	3.4853027	0.22070313	0.76904297	-0.52587891	0.030761719	0.025634766	0	0	0	0	0	0	0	0	0	0.95751953	0.042480469	0.043945313	-0.016845703	-0.013183594	-0.013671875	0.009	39471.35	0	0	0.009
608	9007	9007	Category A	0.23999023	0.75585938	-0.51586914	-0.10913086	-0.21264648	0.38110352	0.13	0.009	4/6/2018	4	6	2018	8:27:44	30464	0	8	27	44	712	0.051025391	3.4853027	0.22070313	0.76928711	-0.52563477	0.10888672	0.025390625	0	0	0	0	0	0	0	0	0	0.95751953	0.042480469	0.042480469	0.019042969	-0.013427734	0.009765625	0.009	39471.35	0	0	0.009
609	9008	9008	Category A	0.20385742	0.76782227	-0.51586914	-0.10400391	-0.2175293	0.37597656	0.13	0.009	4/6/2018	4	6	2018	8:27:44	30464	0.1	8	27	44	712	0.051025391	3.4853027	0.22070313	0.76928711	-0.52587891	0.020996094	0.019775391	0	0	0	0	0	0	0	0	0	0.95751953	0.042480469	0.028564453	-0.016845703	-0.001464844	0.010009766	0.009	39471.35	0	0	0.009
610	9009	9009	Category A	0.20385742	0.75585938	-0.50390625	-0.10400391	-0.2175293	0.375	0.13	0.009	4/6/2018	4	6	2018	8:27:44	30464	0.2	8	27	44	700	0.051025391	3.4853027	0.22045898	0.76928711	-0.52612305	0.35839844	0.030761719	0	0	0	0	0	0	0	0	0	0.95776367	0.042236328	0.052490234	-0.016601563	-0.013427734	0.022216797	0.009	39471.35	0	0	0.009
611	9010	9010	Category A	0.21582031	0.76782227	-0.52783203	-0.11010742	-0.21899414	0.36889648	0.14	0.009	4/6/2018	4	6	2018	8:27:44	30464	0.3	8	27	44	700	0.051025391	3.4853027	0.22045898	0.76928711	-0.52612305	0.19897461	0.005126953	0	0	0	0	0	0	0	0	0	0.95776367	0.042236328	0.008056641	-0.004638672	-0.001464844	-0.001464844	0.009	39471.35	0	0	0.009
612	9011	9011	Category A	0.20385742	0.75585938	-0.52783203	-0.10302734	-0.2175293	0.38232422	0.14	0.009	4/6/2018	4	6	2018	8:27:44	30464	0.4	8	27	44	700	0.051025391	3.4853027	0.22021484	0.76977539	-0.52587891	0.30932617	0.021484375	0	0	0	0	0	0	0	0	0	0.95800781	0.041992188	0.031982422	-0.016357422	-0.013916016	-0.001708984	0.009	39471.35	0	0	0.009
613	9012	9012	Category A	0.21582031	0.75585938	-0.50390625	-0.1105957	-0.21435547	0.38208008	0.14	0.009	4/6/2018	4	6	2018	8:27:44	30464	0.5	8	27	44	688	0.051025391	3.4853027	0.2199707	0.76977539	-0.52636719	0.67285156	0.026855469	0	0	0	0	0	0	0	0	0	0.95825195	0.041748047	0.040771484	-0.004150391	-0.013916016	0.022460938	0.009	39471.35	0	0	0.009
614	9013	9013	Category A	0.19189453	0.75585938	-0.53979492	-0.10522461	-0.21411133	0.3762207	0.14	0.009	4/6/2018	4	6	2018	8:27:44	30464	0.6	8	27	44	675	0.051025391	3.4853027	0.2199707	0.77001953	-0.52661133	0.75	0.033935547	0	0	0	0	0	0	0	0	0	0.95849609	0.041503906	0.055175781	-0.028076172	-0.014160156	-0.012939453	0.009	39471.35	0	0	0.009
615	9014	9014	Category A	0.21582031	0.76782227	-0.55175781	-0.10986328	-0.21655273	0.37182617	0.14	0.009	4/6/2018	4	6	2018	8:27:44	30464	0.7	8	27	44	638	0.051025391	3.4853027	0.2199707	0.77001953	-0.52661133	0.4777832	0.025390625	0	0	0	0	0	0	0	0	0	0.95849609	0.041503906	0.031494141	-0.004150391	-0.002197266	-0.024902344	0.009	39471.35	0	0	0.009
616	9015	9015	Category A	0.21582031	0.76782227	-0.50390625	-0.10302734	-0.21679688	0.37329102	0.14	0.009	4/6/2018	4	6	2018	8:27:44	30464	0.8	8	27	44	638	0.051025391	3.4853027	0.21972656	0.77001953	-0.52612305	0.18115234	0.022705078	0	0	0	0	0	0	0	0	0	0.95825195	0.041748047	0.028564453	-0.00390625	-0.002197266	0.022216797	0.009	39471.35	0	0	0.009
617	9016	9016	Category A	0.2277832	0.76782227	-0.53979492	-0.10766602	-0.21386719	0.36914063	0.14	0.009	4/6/2018	4	6	2018	8:27:44	30464	0.9	8	27	44	638	0.051025391	3.4853027	0.2199707	0.77001953	-0.52587891	0.22192383	0.015625	0	0	0	0	0	0	0	0	0	0.95800781	0.041992188	0.0234375	0.007568359	-0.002197266	-0.013671875	0.009	39471.35	0	0	0.009
618	9017	9017	Category A	0.23999023	0.76782227	-0.52783203	-0.10083008	-0.21679688	0.37329102	0.14	0.009	4/6/2018	4	6	2018	8:27:45	30465	0	8	27	45	638	0.051025391	3.4853027	0.21972656	0.77001953	-0.52539063	0.328125	0.020507813	0	0	0	0	0	0	0	0	0	0.95776367	0.042236328	0.024658203	0.020019531	-0.002197266	-0.002197266	0.009	39471.35	0	0	0.009
619	9018	9018	Category A	0.21582031	0.76782227	-0.55175781	-0.10766602	-0.21386719	0.36914063	0.14	0.009	4/6/2018	4	6	2018	8:27:45	30465	0.1	8	27	45	687	0.051025391	3.4853027	0.21923828	0.77050781	-0.52539063	0.17944336	0.026611328	0	0	0	0	0	0	0	0	0	0.95800781	0.041992188	0.032470703	-0.003417969	-0.002685547	-0.026123047	0.009	39471.35	0	0	0.009
620	9019	9019	Category A	0.20385742	0.76782227	-0.55175781	-0.10253906	-0.21411133	0.37841797	0.14	0.009	4/6/2018	4	6	2018	8:27:45	30465	0.2	8	27	45	700	0.051025391	3.4853027	0.21923828	0.77026367	-0.52539063	0.008544922	0.030517578	0	0	0	0	0	0	0	0	0	0.95776367	0.042236328	0.044189453	-0.015380859	-0.002441406	-0.026123047	0.009	39471.35	0	0	0.009
621	9020	9020	Category A	0.20385742	0.76782227	-0.52783203	-0.10302734	-0.22094727	0.3762207	0.15	0.009	4/6/2018	4	6	2018	8:27:45	30465	0.3	8	27	45	687	0.051025391	3.4853027	0.21923828	0.77026367	-0.52490234	0.078125	0.015869141	0	0	0	0	0	0	0	0	0	0.95776367	0.042236328	0.020507813	-0.015380859	-0.002441406	-0.002685547	0.009	39471.35	0	0	0.009
622	9021	9021	Category A	0.20385742	0.75585938	-0.49194336	-0.10571289	-0.21386719	0.37109375	0.15	0.009	4/6/2018	4	6	2018	8:27:45	30465	0.4	8	27	45	712	0.051025391	3.4853027	0.21923828	0.77050781	-0.52490234	0.020263672	0.039306641	0	0	0	0	0	0	0	0	0	0.95776367	0.042236328	0.063232422	-0.015380859	-0.014648438	0.032958984	0.009	39471.35	0	0	0.009
623	9022	9022	Category A	0.2277832	0.77978516	-0.52783203	-0.10253906	-0.2175293	0.37207031	0.15	0.009	4/6/2018	4	6	2018	8:27:45	30465	0.5	8	27	45	724	0.051025391	3.4853027	0.21899414	0.77050781	-0.5246582	0.38598633	0.012939453	0	0	0	0	0	0	0	0	0	0.95751953	0.042480469	0.020996094	0.008544922	0.009033203	-0.002929688	0.009	39471.35	0	0	0.009
624	9023	9023	Category A	0.23999023	0.77978516	-0.56396484	-0.10400391	-0.21557617	0.37695313	0.15	0.009	4/6/2018	4	6	2018	8:27:45	30465	0.6	8	27	45	712	0.051025391	3.4853027	0.21923828	0.77075195	-0.52416992	0.54492188	0.045410156	0	0	0	0	0	0	0	0	0	0.95776367	0.042236328	0.069091797	0.020507813	0.008789063	-0.039550781	0.009	39471.35	0	0	0.009
625	9024	9024	Category A	0.21582031	0.79199219	-0.55175781	-0.10546875	-0.21289063	0.37329102	0.15	0.009	4/6/2018	4	6	2018	8:27:45	30465	0.7	8	27	45	737	0.051025391	3.4853027	0.21948242	0.77099609	-0.52368164	0.58300781	0.034912109	0	0	0	0	0	0	0	0	0	0.95751953	0.042480469	0.052490234	-0.003662109	0.020751953	-0.027832031	0.009	39471.35	0	0	0.009
626	9025	9025	Category A	0.21582031	0.76782227	-0.52783203	-0.10375977	-0.21557617	0.37329102	0.15	0.009	4/6/2018	4	6	2018	8:27:45	30465	0.8	8	27	45	724	0.051025391	3.4853027	0.21972656	0.77075195	-0.52368164	0.43505859	0.006347656	0	0	0	0	0	0	0	0	0	0.95751953	0.042480469	0.010986328	-0.00390625	-0.002929688	-0.00390625	0.009	39471.35	0	0	0.009
627	9026	9026	Category A	0.2277832	0.76782227	-0.53979492	-0.109375	-0.20947266	0.37329102	0.15	0.009	4/6/2018	4	6	2018	8:27:45	30465	0.9	8	27	45	724	0.051025391	3.4853027	0.21972656	0.77075195	-0.52392578	0.19750977	0.017822266	0	0	0	0	0	0	0	0	0	0.95751953	0.042480469	0.026367188	0.0078125	-0.002929688	-0.015625	0.009	39471.35	0	0	0.009
628	9027	9027	Category A	0.2277832	0.75585938	-0.52783203	-0.10253906	-0.22119141	0.37207031	0.15	0.009	4/6/2018	4	6	2018	8:27:46	30466	0	8	27	46	724	0.051025391	3.4853027	0.2199707	0.77050781	-0.52416992	0.075439453	0.017089844	0	0	0	0	0	0	0	0	0	0.95751953	0.042480469	0.026123047	0.007568359	-0.014648438	-0.003417969	0.009	39471.35	0	0	0.009
629	9028	9028	Category A	0.20385742	0.76782227	-0.55175781	-0.10327148	-0.21411133	0.37329102	0.15	0.009	4/6/2018	4	6	2018	8:27:46	30466	0.1	8	27	46	712	0.051025391	3.4853027	0.22021484	0.77050781	-0.52392578	0.097167969	0.032226563	0	0	0	0	0	0	0	0	0	0.95751953	0.042480469	0.047119141	-0.016357422	-0.002685547	-0.027587891	0.009	39471.35	0	0	0.009
630	9029	9029	Category A	0.21582031	0.75585938	-0.51586914	-0.10571289	-0.21923828	0.37207031	0.15	0.009	4/6/2018	4	6	2018	8:27:46	30466	0.2	8	27	46	700	0.051025391	3.4853027	0.2199707	0.77050781	-0.52392578	0.037597656	0.017333984	0	0	0	0	0	0	0	0	0	0.95751953	0.042480469	0.027099609	-0.004150391	-0.014648438	0.008056641	0.009	39471.35	0	0	0.009
631	9030	9030	Category A	0.2277832	0.77978516	-0.53979492	-0.10546875	-0.2175293	0.37597656	0.16	0.009	4/6/2018	4	6	2018	8:27:46	30466	0.3	8	27	46	700	0.051025391	3.4853027	0.2199707	0.77075195	-0.52490234	0.005859375	0.018798828	0	0	0	0	0	0	0	0	0	0.95825195	0.041748047	0.03125	0.007568359	0.008789063	-0.014648438	0.009	39471.35	0	0	0.009
632	9031	9031	Category A	0.25195313	0.77978516	-0.50390625	-0.10400391	-0.22119141	0.37329102	0.16	0.009	4/6/2018	4	6	2018	8:27:46	30466	0.4	8	27	46	663	0.051025391	3.4853027	0.2199707	0.77075195	-0.52514648	0.001220703	0.0390625	0	0	0	0	0	0	0	0	0	0.95849609	0.041503906	0.061767578	0.031738281	0.008789063	0.021240234	0.009	39471.35	0	0	0.009
633	9032	9032	Category A	0.2277832	0.79199219	-0.51586914	-0.10375977	-0.21459961	0.37109375	0.16	0.009	4/6/2018	4	6	2018	8:27:46	30466	0.5	8	27	46	663	0.051025391	3.4853027	0.22045898	0.77075195	-0.52539063	0.021484375	0.024169922	0	0	0	0	0	0	0	0	0	0.95849609	0.041503906	0.037841797	0.007080078	0.020996094	0.009521484	0.009	39471.35	0	0	0.009
634	9033	9033	Category A	0.23999023	0.77978516	-0.51586914	-0.1081543	-0.2121582	0.36499023	0.16	0.009	4/6/2018	4	6	2018	8:27:46	30466	0.6	8	27	46	675	0.051025391	3.4853027	0.22045898	0.77050781	-0.52514648	0.081787109	0.0234375	0	0	0	0	0	0	0	0	0	0.95825195	0.041748047	0.037841797	0.019287109	0.009033203	0.009277344	0.009	39471.35	0	0	0.009
635	9034	9034	Category A	0.21582031	0.77978516	-0.51586914	-0.10302734	-0.21679688	0.37011719	0.16	0.009	4/6/2018	4	6	2018	8:27:46	30466	0.7	8	27	46	651	0.051025391	3.4853027	0.22045898	0.77050781	-0.52539063	0.26635742	0.013916016	0	0	0	0	0	0	0	0	0	0.95825195	0.041748047	0.0234375	-0.004638672	0.009033203	0.009521484	0.009	39471.35	0	0	0.009
636	9035	9035	Category A	0.23999023	0.76782227	-0.52783203	-0.10668945	-0.21923828	0.36791992	0.16	0.009	4/6/2018	4	6	2018	8:27:46	30466	0.8	8	27	46	712	0.051025391	3.4853027	0.22070313	0.77075195	-0.5246582	0.52539063	0.01953125	0	0	0	0	0	0	0	0	0	0.95825195	0.041748047	0.025146484	0.019042969	-0.002929688	-0.002929688	0.009	39471.35	0	0	0.009
637	9036	9036	Category A	0.21582031	0.77978516	-0.50390625	-0.109375	-0.22021484	0.36474609	0.16	0.009	4/6/2018	4	6	2018	8:27:46	30466	0.9	8	27	46	712	0.051025391	3.4853027	0.22070313	0.77050781	-0.52416992	0.61230469	0.022949219	0	0	0	0	0	0	0	0	0	0.95776367	0.042236328	0.034667969	-0.004882813	0.009033203	0.020263672	0.009	39471.35	0	0	0.009
638	9037	9037	Category A	0.20385742	0.76782227	-0.51586914	-0.10864258	-0.21191406	0.37207031	0.16	0.009	4/6/2018	4	6	2018	8:27:47	30467	0	8	27	47	687	0.051025391	3.4853027	0.22045898	0.77050781	-0.52416992	0.72387695	0.018798828	0	0	0	0	0	0	0	0	0	0.95776367	0.042236328	0.027832031	-0.016601563	-0.002685547	0.008300781	0.009	39471.35	0	0	0.009
639	9038	9038	Category A	0.21582031	0.76782227	-0.52783203	-0.1027832	-0.21777344	0.36816406	0.16	0.009	4/6/2018	4	6	2018	8:27:47	30467	0.1	8	27	47	687	0.051025391	3.4853027	0.22094727	0.77050781	-0.52416992	0.90820313	0.006591797	0	0	0	0	0	0	0	0	0	0.95776367	0.042236328	0.011230469	-0.005126953	-0.002685547	-0.003417969	0.009	39471.35	0	0	0.009
640	9039	9039	Category A	0.20385742	0.76782227	-0.53979492	-0.11132813	-0.21118164	0.36914063	0.16	0.009	4/6/2018	4	6	2018	8:27:47	30467	0.2	8	27	47	638	0.051025391	3.4853027	0.22094727	0.77026367	-0.52441406	1.074707	0.022949219	0	0	0	0	0	0	0	0	0	0.95776367	0.042236328	0.034667969	-0.017089844	-0.002441406	-0.015136719	0.009	39471.35	0	0	0.009
641	9040	9040	Category A	0.23999023	0.76782227	-0.53979492	-0.10595703	-0.22119141	0.37182617	0.17	0.009	4/6/2018	4	6	2018	8:27:47	30467	0.3	8	27	47	638	0.051025391	3.4853027	0.22094727	0.77001953	-0.52416992	1.0842285	0.024414063	0	0	0	0	0	0	0	0	0	0.95727539	0.042724609	0.036621094	0.018798828	-0.002197266	-0.015380859	0.009	39471.35	0	0	0.009
642	9041	9041	Category A	0.21582031	0.76782227	-0.51586914	-0.10839844	-0.21459961	0.37207031	0.17	0.009	4/6/2018	4	6	2018	8:27:47	30467	0.4	8	27	47	675	0.051025391	3.4853027	0.22094727	0.77001953	-0.52490234	0.8371582	0.010742188	0	0	0	0	0	0	0	0	0	0.95776367	0.042236328	0.016601563	-0.005126953	-0.002197266	0.009033203	0.009	39471.35	0	0	0.009
643	9042	9042	Category A	0.2277832	0.77978516	-0.51586914	-0.10644531	-0.21533203	0.38134766	0.17	0.009	4/6/2018	4	6	2018	8:27:47	30467	0.5	8	27	47	687	0.051025391	3.4853027	0.22094727	0.77001953	-0.52490234	0.6159668	0.014892578	0	0	0	0	0	0	0	0	0	0.95800781	0.041992188	0.025390625	0.006591797	0.009521484	0.009033203	0.009	39471.35	0	0	0.009
644	9043	9043	Category A	0.25195313	0.77978516	-0.52783203	-0.10668945	-0.21923828	0.37304688	0.17	0.009	4/6/2018	4	6	2018	8:27:47	30467	0.6	8	27	47	724	0.051025391	3.4853027	0.22094727	0.77001953	-0.52490234	0.42675781	0.032470703	0	0	0	0	0	0	0	0	0	0.95776367	0.042236328	0.043212891	0.031005859	0.009521484	-0.002685547	0.009	39471.35	0	0	0.009
645	9044	9044	Category A	0.2277832	0.76782227	-0.52783203	-0.10913086	-0.2199707	0.37084961	0.17	0.009	4/6/2018	4	6	2018	8:27:47	30467	0.7	8	27	47	737	0.051025391	3.4853027	0.22119141	0.77001953	-0.52514648	0.054931641	0.007080078	0	0	0	0	0	0	0	0	0	0.95800781	0.041992188	0.011230469	0.006347656	-0.002197266	-0.002441406	0.009	39471.35	0	0	0.009
646	9045	9045	Category A	0.2277832	0.75585938	-0.53979492	-0.10375977	-0.22143555	0.37915039	0.17	0.009	4/6/2018	4	6	2018	8:27:47	30467	0.8	8	27	47	749	0.051025391	3.4853027	0.22119141	0.77026367	-0.52539063	0.42797852	0.021240234	0	0	0	0	0	0	0	0	0	0.95825195	0.041748047	0.03515625	0.006347656	-0.014404297	-0.014160156	0.009	39471.35	0	0	0.009
647	9046	9046	Category A	0.2277832	0.77978516	-0.51586914	-0.10327148	-0.21484375	0.37231445	0.17	0.009	4/6/2018	4	6	2018	8:27:47	30467	0.9	8	27	47	749	0.051025391	3.4853027	0.22119141	0.77001953	-0.52539063	0.6784668	0.014892578	0	0	0	0	0	0	0	0	0	0.95825195	0.041748047	0.025390625	0.006347656	0.009521484	0.009521484	0.009	39471.35	0	0	0.009
648	9047	9047	Category A	0.23999023	0.77978516	-0.52783203	-0.10571289	-0.21557617	0.37402344	0.17	0.009	4/6/2018	4	6	2018	8:27:48	30468	0	8	27	48	737	0.051025391	3.4853027	0.22119141	0.77026367	-0.52514648	0.80688477	0.020751953	0	0	0	0	0	0	0	0	0	0.95825195	0.041748047	0.030517578	0.018554688	0.009277344	-0.002441406	0.009	39471.35	0	0	0.009
649	9048	9048	Category A	0.20385742	0.77978516	-0.53979492	-0.10400391	-0.21484375	0.37207031	0.17	0.009	4/6/2018	4	6	2018	8:27:48	30468	0.1	8	27	48	724	0.051025391	3.4853027	0.22119141	0.77050781	-0.52539063	1.0405273	0.024414063	0	0	0	0	0	0	0	0	0	0.95849609	0.041503906	0.041015625	-0.017333984	0.009033203	-0.014160156	0.009	39471.35	0	0	0.009
650	9049	9049	Category A	0.2277832	0.77978516	-0.52783203	-0.10571289	-0.2175293	0.36914063	0.17	0.009	4/6/2018	4	6	2018	8:27:48	30468	0.2	8	27	48	712	0.051025391	3.4853027	0.22143555	0.77050781	-0.52539063	1.029541	0.011230469	0	0	0	0	0	0	0	0	0	0.95849609	0.041503906	0.017578125	0.006103516	0.009033203	-0.002197266	0.009	39471.35	0	0	0.009
651	9050	9050	Category A	0.20385742	0.77978516	-0.50390625	-0.10864258	-0.20703125	0.3762207	0.18	0.009	4/6/2018	4	6	2018	8:27:48	30468	0.3	8	27	48	724	0.051025391	3.4853027	0.22167969	0.77050781	-0.52587891	0.7890625	0.029785156	0	0	0	0	0	0	0	0	0	0.95898438	0.041015625	0.049072266	-0.017822266	0.009033203	0.021972656	0.009	39471.35	0	0	0.009
652	9051	9051	Category A	0.21582031	0.77978516	-0.55175781	-0.10571289	-0.22167969	0.36816406	0.18	0.009	4/6/2018	4	6	2018	8:27:48	30468	0.4	8	27	48	712	0.051025391	3.4853027	0.22192383	0.77075195	-0.52587891	0.35961914	0.027832031	0	0	0	0	0	0	0	0	0	0.95922852	0.040771484	0.040771484	-0.006103516	0.008789063	-0.025634766	0.009	39471.35	0	0	0.009
653	9052	9052	Category A	0.2277832	0.76782227	-0.55175781	-0.10668945	-0.21655273	0.37207031	0.18	0.009	4/6/2018	4	6	2018	8:27:48	30468	0.5	8	27	48	724	0.051025391	3.4853027	0.22192383	0.77099609	-0.52587891	0.1315918	0.026367188	0	0	0	0	0	0	0	0	0	0.95947266	0.040527344	0.034667969	0.005615234	-0.003173828	-0.025634766	0.009	39471.35	0	0	0.009
654	9053	9053	Category A	0.2277832	0.77978516	-0.55175781	-0.10693359	-0.21386719	0.37329102	0.18	0.009	4/6/2018	4	6	2018	8:27:48	30468	0.6	8	27	48	724	0.051025391	3.4853027	0.22192383	0.77124023	-0.52612305	0.18310547	0.02734375	0	0	0	0	0	0	0	0	0	0.9597168	0.040283203	0.039550781	0.005615234	0.008300781	-0.025390625	0.009	39471.35	0	0	0.009
655	9054	9054	Category A	0.21582031	0.76782227	-0.50390625	-0.1015625	-0.21411133	0.37133789	0.18	0.009	4/6/2018	4	6	2018	8:27:48	30468	0.7	8	27	48	675	0.051025391	3.4853027	0.22216797	0.77148438	-0.52612305	0.092529297	0.0234375	0	0	0	0	0	0	0	0	0	0.95996094	0.040039063	0.032470703	-0.006347656	-0.003662109	0.022216797	0.009	39471.35	0	0	0.009
656	9055	9055	Category A	0.25195313	0.76782227	-0.51586914	-0.11499023	-0.21801758	0.37304688	0.18	0.009	4/6/2018	4	6	2018	8:27:48	30468	0.8	8	27	48	700	0.051025391	3.4853027	0.22192383	0.77172852	-0.52587891	0.25317383	0.031494141	0	0	0	0	0	0	0	0	0	0.95996094	0.040039063	0.043701172	0.029785156	-0.00390625	0.010009766	0.009	39471.35	0	0	0.009
657	9056	9056	Category A	0.20385742	0.77978516	-0.52783203	-0.10302734	-0.21386719	0.38232422	0.18	0.009	4/6/2018	4	6	2018	8:27:48	30468	0.9	8	27	48	700	0.051025391	3.4853027	0.22192383	0.77172852	-0.52612305	0.11669922	0.019775391	0	0	0	0	0	0	0	0	0	0.96020508	0.039794922	0.02734375	-0.018066406	0.0078125	-0.001464844	0.009	39471.35	0	0	0.009
658	9057	9057	Category A	0.20385742	0.77978516	-0.52783203	-0.11108398	-0.21044922	0.37695313	0.18	0.009	4/6/2018	4	6	2018	8:27:49	30469	0	8	27	49	700	0.051025391	3.4853027	0.22167969	0.77172852	-0.52587891	0.14941406	0.01953125	0	0	0	0	0	0	0	0	0	0.95996094	0.040039063	0.027587891	-0.017822266	0.0078125	-0.001708984	0.009	39471.35	0	0	0.009
659	9058	9058	Category A	0.21582031	0.75585938	-0.53979492	-0.11010742	-0.21362305	0.37304688	0.18	0.009	4/6/2018	4	6	2018	8:27:49	30469	0.1	8	27	49	724	0.051025391	3.4853027	0.22119141	0.77197266	-0.52587891	0.24121094	0.021728516	0	0	0	0	0	0	0	0	0	0.95996094	0.040039063	0.035400391	-0.005371094	-0.016113281	-0.013671875	0.009	39471.35	0	0	0.009
660	9059	9059	Category A	0.21582031	0.77978516	-0.51586914	-0.10302734	-0.2175293	0.38549805	0.18	0.009	4/6/2018	4	6	2018	8:27:49	30469	0.2	8	27	49	737	0.051025391	3.4853027	0.22143555	0.77197266	-0.52539063	0.17871094	0.013671875	0	0	0	0	0	0	0	0	0	0.9597168	0.040283203	0.023193359	-0.005615234	0.007568359	0.009521484	0.009	39471.35	0	0	0.009
661	9060	9060	Category A	0.21582031	0.77978516	-0.51586914	-0.1015625	-0.21826172	0.37207031	0.19	0.009	4/6/2018	4	6	2018	8:27:49	30469	0.3	8	27	49	724	0.051025391	3.4853027	0.22167969	0.77197266	-0.52514648	0.33618164	0.013427734	0	0	0	0	0	0	0	0	0	0.9597168	0.040283203	0.022705078	-0.005859375	0.007568359	0.009277344	0.009	39471.35	0	0	0.009
662	9061	9061	Category A	0.20385742	0.77978516	-0.51586914	-0.10864258	-0.21118164	0.375	0.19	0.009	4/6/2018	4	6	2018	8:27:49	30469	0.4	8	27	49	724	0.051025391	3.4853027	0.22167969	0.7722168	-0.5246582	0.78369141	0.021240234	0	0	0	0	0	0	0	0	0	0.95947266	0.040527344	0.034179688	-0.017822266	0.007324219	0.008789063	0.009	39471.35	0	0	0.009
663	9062	9062	Category A	0.2277832	0.79199219	-0.50390625	-0.10571289	-0.21679688	0.37207031	0.19	0.009	4/6/2018	4	6	2018	8:27:49	30469	0.5	8	27	49	724	0.051025391	3.4853027	0.22192383	0.77246094	-0.52490234	1.0195313	0.029296875	0	0	0	0	0	0	0	0	0	0.96020508	0.039794922	0.046386719	0.005615234	0.019287109	0.020996094	0.009	39471.35	0	0	0.009
664	9063	9063	Category A	0.23999023	0.77978516	-0.51586914	-0.11132813	-0.21557617	0.36889648	0.19	0.009	4/6/2018	4	6	2018	8:27:49	30469	0.6	8	27	49	687	0.051025391	3.4853027	0.22192383	0.77270508	-0.52539063	0.83569336	0.021484375	0	0	0	0	0	0	0	0	0	0.96044922	0.039550781	0.034423828	0.017822266	0.006835938	0.009521484	0.009	39471.35	0	0	0.009
665	9064	9064	Category A	0.2277832	0.76782227	-0.50390625	-0.10229492	-0.21557617	0.37841797	0.19	0.009	4/6/2018	4	6	2018	8:27:49	30469	0.7	8	27	49	712	0.051025391	3.4853027	0.22167969	0.77246094	-0.52490234	0.85864258	0.022460938	0	0	0	0	0	0	0	0	0	0.95996094	0.040039063	0.031738281	0.005859375	-0.004638672	0.020996094	0.009	39471.35	0	0	0.009
666	9065	9065	Category A	0.2277832	0.76782227	-0.53979492	-0.10693359	-0.21582031	0.36499023	0.19	0.009	4/6/2018	4	6	2018	8:27:49	30469	0.8	8	27	49	712	0.051025391	3.4853027	0.22167969	0.7722168	-0.52441406	0.96435547	0.016845703	0	0	0	0	0	0	0	0	0	0.95947266	0.040527344	0.025634766	0.005859375	-0.004394531	-0.015136719	0.009	39471.35	0	0	0.009
667	9066	9066	Category A	0.25195313	0.75585938	-0.51586914	-0.1015625	-0.22192383	0.37109375	0.19	0.009	4/6/2018	4	6	2018	8:27:49	30469	0.9	8	27	49	749	0.051025391	3.4853027	0.22192383	0.7722168	-0.5246582	0.92163086	0.03515625	0	0	0	0	0	0	0	0	0	0.9597168	0.040283203	0.055175781	0.029785156	-0.016357422	0.008789063	0.009	39471.35	0	0	0.009
668	9067	9067	Category A	0.2277832	0.76782227	-0.49194336	-0.10473633	-0.21459961	0.38232422	0.19	0.009	4/6/2018	4	6	2018	8:27:50	30470	0	8	27	50	749	0.051025391	3.4853027	0.22167969	0.77246094	-0.52416992	0.57666016	0.033203125	0	0	0	0	0	0	0	0	0	0.95947266	0.040527344	0.04296875	0.005859375	-0.004638672	0.032226563	0.009	39471.35	0	0	0.009
669	9068	9068	Category A	0.20385742	0.76782227	-0.51586914	-0.10400391	-0.21679688	0.37426758	0.19	0.009	4/6/2018	4	6	2018	8:27:50	30470	0.1	8	27	50	736	0.051025391	3.4853027	0.22167969	0.77270508	-0.52416992	0.22412109	0.020263672	0	0	0	0	0	0	0	0	0	0.9597168	0.040283203	0.03125	-0.017822266	-0.004882813	0.008300781	0.009	39471.35	0	0	0.009
670	9069	9069	Category A	0.2277832	0.77978516	-0.55175781	-0.10375977	-0.21557617	0.37329102	0.19	0.009	4/6/2018	4	6	2018	8:27:50	30470	0.2	8	27	50	712	0.051025391	3.4853027	0.22192383	0.77270508	-0.52368164	0.30273438	0.029296875	0	0	0	0	0	0	0	0	0	0.95947266	0.040527344	0.040527344	0.005615234	0.006835938	-0.027832031	0.009	39471.35	0	0	0.009
671	9070	9070	Category A	0.2277832	0.76782227	-0.53979492	-0.10498047	-0.2199707	0.375	0.2	0.009	4/6/2018	4	6	2018	8:27:50	30470	0.3	8	27	50	662	0.051025391	3.4853027	0.22192383	0.77319336	-0.52368164	0.30004883	0.017822266	0	0	0	0	0	0	0	0	0	0.9597168	0.040283203	0.027099609	0.005615234	-0.005371094	-0.015869141	0.009	39471.35	0	0	0.009
672	9071	9071	Category A	0.2277832	0.76782227	-0.52783203	-0.10864258	-0.21118164	0.37329102	0.2	0.009	4/6/2018	4	6	2018	8:27:50	30470	0.4	8	27	50	675	0.051025391	3.4853027	0.22167969	0.77294922	-0.52319336	0.11425781	0.009033203	0	0	0	0	0	0	0	0	0	0.95922852	0.040771484	0.015625	0.005859375	-0.005126953	-0.004394531	0.009	39471.35	0	0	0.009
673	9072	9072	Category A	0.21582031	0.76782227	-0.50390625	-0.10302734	-0.2175293	0.37695313	0.2	0.009	4/6/2018	4	6	2018	8:27:50	30470	0.5	8	27	50	663	0.051025391	3.4853027	0.22119141	0.77294922	-0.52319336	0.27563477	0.020751953	0	0	0	0	0	0	0	0	0	0.95922852	0.040771484	0.030029297	-0.005371094	-0.005126953	0.019287109	0.009	39471.35	0	0	0.009
674	9073	9073	Category A	0.21582031	0.77978516	-0.51586914	-0.11132813	-0.21655273	0.36499023	0.2	0.009	4/6/2018	4	6	2018	8:27:50	30470	0.6	8	27	50	687	0.051025391	3.4853027	0.22094727	0.77270508	-0.52270508	0.15332031	0.010986328	0	0	0	0	0	0	0	0	0	0.95874023	0.041259766	0.019042969	-0.005126953	0.006835938	0.006835938	0.009	39471.35	0	0	0.009
675	9074	9074	Category A	0.23999023	0.76782227	-0.47998047	-0.1015625	-0.21411133	0.37451172	0.2	0.009	4/6/2018	4	6	2018	8:27:50	30470	0.7	8	27	50	712	0.051269531	3.4788574	0.22070313	0.77246094	-0.5222168	0.24584961	0.046630859	0	0	0	0	0	0	0	0	0	0.95825195	0.041748047	0.06640625	0.019042969	-0.004638672	0.042236328	0.009	39471.35	0	0	0.009
676	9075	9075	Category A	0.21582031	0.74389648	-0.50390625	-0.10253906	-0.2199707	0.37182617	0.2	0.009	4/6/2018	4	6	2018	8:27:50	30470	0.8	8	27	50	749	0.051269531	3.4788574	0.22070313	0.77246094	-0.5222168	0.46606445	0.034423828	0	0	0	0	0	0	0	0	0	0.95825195	0.041748047	0.052001953	-0.004882813	-0.028564453	0.018310547	0.009	39471.35	0	0	0.009
677	9076	9076	Category A	0.20385742	0.76782227	-0.53979492	-0.10546875	-0.21972656	0.37695313	0.2	0.009	4/6/2018	4	6	2018	8:27:50	30470	0.9	8	27	50	761	0.051269531	3.4788574	0.22070313	0.77246094	-0.52246094	0.57055664	0.024414063	0	0	0	0	0	0	0	0	0	0.95849609	0.041503906	0.038818359	-0.016845703	-0.004638672	-0.017089844	0.009	39471.35	0	0	0.009
678	9077	9077	Category A	0.25195313	0.76782227	-0.51586914	-0.10668945	-0.21557617	0.37109375	0.2	0.009	4/6/2018	4	6	2018	8:27:51	30471	0	8	27	51	749	0.051269531	3.4788574	0.22045898	0.77246094	-0.52270508	0.38769531	0.032226563	0	0	0	0	0	0	0	0	0	0.95849609	0.041503906	0.04296875	0.03125	-0.004638672	0.006835938	0.009	39471.35	0	0	0.009
679	9078	9078	Category A	0.21582031	0.76782227	-0.53979492	-0.10400391	-0.21289063	0.38110352	0.2	0.009	4/6/2018	4	6	2018	8:27:51	30471	0.1	8	27	51	724	0.051269531	3.4788574	0.22045898	0.77246094	-0.52270508	0.38110352	0.018066406	0	0	0	0	0	0	0	0	0	0.95849609	0.041503906	0.026367188	-0.004638672	-0.004638672	-0.016845703	0.009	39471.35	0	0	0.009
680	9079	9079	Category A	0.2277832	0.75585938	-0.51586914	-0.109375	-0.21826172	0.36914063	0.21	0.009	4/6/2018	4	6	2018	8:27:51	30471	0.2	8	27	51	675	0.051269531	3.4788574	0.22045898	0.77270508	-0.52319336	0.55737305	0.01953125	0	0	0	0	0	0	0	0	0	0.95874023	0.041259766	0.03125	0.007080078	-0.016845703	0.007324219	0.009	39471.35	0	0	0.009
681	9080	9080	Category A	0.2277832	0.77978516	-0.55175781	-0.10473633	-0.21801758	0.37695313	0.21	0.009	4/6/2018	4	6	2018	8:27:51	30471	0.3	8	27	51	663	0.051269531	3.4788574	0.22045898	0.77270508	-0.52294922	0.47924805	0.030273438	0	0	0	0	0	0	0	0	0	0.95874023	0.041259766	0.042724609	0.007080078	0.006835938	-0.028564453	0.009	39471.35	0	0	0.009
682	9081	9081	Category A	0.21582031	0.76782227	-0.51586914	-0.11035156	-0.21289063	0.36206055	0.21	0.009	4/6/2018	4	6	2018	8:27:51	30471	0.4	8	27	51	638	0.051269531	3.4788574	0.22021484	0.77270508	-0.52319336	0.29492188	0.009765625	0	0	0	0	0	0	0	0	0	0.95898438	0.041015625	0.016845703	-0.004394531	-0.004882813	0.007324219	0.009	39471.35	0	0	0.009
683	9082	9082	Category A	0.20385742	0.75585938	-0.51586914	-0.10375977	-0.21459961	0.38012695	0.21	0.009	4/6/2018	4	6	2018	8:27:51	30471	0.5	8	27	51	613	0.051269531	3.4788574	0.22021484	0.77246094	-0.52294922	0.43017578	0.024414063	0	0	0	0	0	0	0	0	0	0.95849609	0.041503906	0.040283203	-0.016357422	-0.016601563	0.007080078	0.009	39471.35	0	0	0.009
684	9083	9083	Category A	0.23999023	0.77978516	-0.53979492	-0.10742188	-0.2175293	0.36914063	0.21	0.009	4/6/2018	4	6	2018	8:27:51	30471	0.6	8	27	51	638	0.051269531	3.4788574	0.2199707	0.7722168	-0.52294922	0.63989258	0.026855469	0	0	0	0	0	0	0	0	0	0.95825195	0.041748047	0.043945313	0.019775391	0.007324219	-0.016601563	0.009	39471.35	0	0	0.009
685	9084	9084	Category A	0.21582031	0.77978516	-0.52783203	-0.10400391	-0.21557617	0.37109375	0.21	0.009	4/6/2018	4	6	2018	8:27:51	30471	0.7	8	27	51	626	0.051269531	3.4788574	0.21899414	0.7722168	-0.52294922	0.64355469	0.009277344	0	0	0	0	0	0	0	0	0	0.95800781	0.041992188	0.015380859	-0.003173828	0.007324219	-0.004638672	0.009	39471.35	0	0	0.009
686	9085	9085	Category A	0.21582031	0.75585938	-0.52783203	-0.10742188	-0.21289063	0.37329102	0.21	0.009	4/6/2018	4	6	2018	8:27:51	30471	0.8	8	27	51	650	0.051269531	3.4788574	0.21875	0.77246094	-0.52294922	0.49291992	0.017333984	0	0	0	0	0	0	0	0	0	0.95800781	0.041992188	0.024414063	-0.002929688	-0.016601563	-0.004638672	0.009	39471.35	0	0	0.009
687	9086	9086	Category A	0.20385742	0.76782227	-0.52783203	-0.10620117	-0.21435547	0.38549805	0.21	0.009	4/6/2018	4	6	2018	8:27:51	30471	0.9	8	27	51	675	0.051269531	3.4788574	0.21850586	0.77246094	-0.52246094	0.33398438	0.016357422	0	0	0	0	0	0	0	0	0	0.95800781	0.041992188	0.024658203	-0.014648438	-0.004638672	-0.005126953	0.009	39471.35	0	0	0.009
688	9087	9087	Category A	0.23999023	0.76782227	-0.52783203	-0.11206055	-0.20849609	0.37426758	0.21	0.009	4/6/2018	4	6	2018	8:27:52	30472	0	8	27	52	650	0.051269531	3.4788574	0.21850586	0.77246094	-0.52270508	0.27441406	0.022460938	0	0	0	0	0	0	0	0	0	0.95776367	0.042236328	0.031005859	0.021240234	-0.004638672	-0.004882813	0.009	39471.35	0	0	0.009
689	9088	9088	Category A	0.21582031	0.76782227	-0.52783203	-0.10839844	-0.21533203	0.37817383	0.21	0.009	4/6/2018	4	6	2018	8:27:52	30472	0.1	8	27	52	699	0.051269531	3.4788574	0.21826172	0.77197266	-0.52270508	0.024902344	0.007080078	0	0	0	0	0	0	0	0	0	0.95751953	0.042480469	0.011962891	-0.002441406	-0.004150391	-0.004882813	0.009	39471.35	0	0	0.009
690	9089	9089	Category A	0.21582031	0.76782227	-0.53979492	-0.10571289	-0.21459961	0.37719727	0.22	0.009	4/6/2018	4	6	2018	8:27:52	30472	0.2	8	27	52	724	0.051269531	3.4788574	0.21875	0.77197266	-0.52270508	0.30883789	0.017578125	0	0	0	0	0	0	0	0	0	0.95751953	0.042480469	0.024169922	-0.002929688	-0.004150391	-0.016845703	0.009	39471.35	0	0	0.009
691	9090	9090	Category A	0.23999023	0.77978516	-0.52783203	-0.10400391	-0.21557617	0.37109375	0.22	0.009	4/6/2018	4	6	2018	8:27:52	30472	0.3	8	27	52	736	0.051269531	3.4788574	0.21899414	0.77197266	-0.52270508	0.34155273	0.022949219	0	0	0	0	0	0	0	0	0	0.95751953	0.042480469	0.033691406	0.020996094	0.007568359	-0.004882813	0.009	39471.35	0	0	0.009
692	9091	9091	Category A	0.20385742	0.77978516	-0.52783203	-0.11132813	-0.21289063	0.37304688	0.22	0.009	4/6/2018	4	6	2018	8:27:52	30472	0.4	8	27	52	761	0.051269531	3.4788574	0.21923828	0.77172852	-0.52319336	0.2890625	0.018066406	0	0	0	0	0	0	0	0	0	0.95776367	0.042236328	0.028076172	-0.015380859	0.0078125	-0.004638672	0.009	39471.35	0	0	0.009
693	9092	9092	Category A	0.21582031	0.77978516	-0.51586914	-0.10498047	-0.21557617	0.37841797	0.22	0.009	4/6/2018	4	6	2018	8:27:52	30472	0.5	8	27	52	737	0.051269531	3.4788574	0.21972656	0.77124023	-0.52319336	0.22949219	0.01171875	0	0	0	0	0	0	0	0	0	0.95751953	0.042480469	0.01953125	-0.00390625	0.008300781	0.007324219	0.009	39471.35	0	0	0.009
694	9093	9093	Category A	0.21582031	0.77978516	-0.53979492	-0.10742188	-0.2175293	0.37402344	0.22	0.009	4/6/2018	4	6	2018	8:27:52	30472	0.6	8	27	52	712	0.051269531	3.4788574	0.2199707	0.77148438	-0.52319336	0.10180664	0.018798828	0	0	0	0	0	0	0	0	0	0.95776367	0.042236328	0.028808594	-0.004150391	0.008056641	-0.016601563	0.009	39471.35	0	0	0.009
695	9094	9094	Category A	0.20385742	0.77978516	-0.52783203	-0.10424805	-0.21777344	0.36816406	0.22	0.009	4/6/2018	4	6	2018	8:27:52	30472	0.7	8	27	52	724	0.051269531	3.4788574	0.21972656	0.77148438	-0.52319336	0.025634766	0.018554688	0	0	0	0	0	0	0	0	0	0.95776367	0.042236328	0.028564453	-0.015869141	0.008056641	-0.004394531	0.009	39471.35	0	0	0.009
696	9095	9095	Category A	0.20385742	0.76782227	-0.53979492	-0.10424805	-0.2121582	0.36914063	0.22	0.009	4/6/2018	4	6	2018	8:27:52	30472	0.8	8	27	52	724	0.051269531	3.4788574	0.21972656	0.77172852	-0.5234375	0.10498047	0.023193359	0	0	0	0	0	0	0	0	0	0.95800781	0.041992188	0.036376953	-0.015869141	-0.00390625	-0.016113281	0.009	39471.35	0	0	0.009
697	9096	9096	Category A	0.21582031	0.76782227	-0.51586914	-0.10058594	-0.21313477	0.37866211	0.22	0.009	4/6/2018	4	6	2018	8:27:52	30472	0.9	8	27	52	712	0.051269531	3.4788574	0.21923828	0.77197266	-0.5234375	0.19165039	0.009277344	0	0	0	0	0	0	0	0	0	0.95825195	0.041748047	0.015380859	-0.003417969	-0.004150391	0.007568359	0.009	39471.35	0	0	0.009
698	9097	9097	Category A	0.20385742	0.77978516	-0.52783203	-0.10766602	-0.21557617	0.36914063	0.22	0.009	4/6/2018	4	6	2018	8:27:53	30473	0	8	27	53	712	0.051269531	3.4788574	0.21923828	0.77197266	-0.5234375	0.12084961	0.017822266	0	0	0	0	0	0	0	0	0	0.95825195	0.041748047	0.02734375	-0.015380859	0.007568359	-0.004150391	0.009	39471.35	0	0	0.009
699	9098	9098	Category A	0.2277832	0.76782227	-0.51586914	-0.10424805	-0.21142578	0.38037109	0.22	0.009	4/6/2018	4	6	2018	8:27:53	30473	0.1	8	27	53	724	0.051269531	3.4788574	0.21948242	0.77197266	-0.52368164	0.021484375	0.011962891	0	0	0	0	0	0	0	0	0	0.95825195	0.041748047	0.020263672	0.008056641	-0.004150391	0.0078125	0.009	39471.35	0	0	0.009
700	9099	9099	Category A	0.21582031	0.77978516	-0.52783203	-0.10864258	-0.2175293	0.36474609	0.22	0.009	4/6/2018	4	6	2018	8:27:53	30473	0.2	8	27	53	737	0.051269531	3.4788574	0.21948242	0.77246094	-0.5234375	0.17016602	0.009033203	0	0	0	0	0	0	0	0	0	0.95849609	0.041503906	0.015136719	-0.003662109	0.007080078	-0.004150391	0.009	39471.35	0	0	0.009
701	9100	9100	Category A	0.21582031	0.77978516	-0.47998047	-0.10327148	-0.21826172	0.37109375	0.23	0.009	4/6/2018	4	6	2018	8:27:53	30473	0.3	8	27	53	761	0.051269531	3.4788574	0.21923828	0.7722168	-0.52368164	0.109375	0.044433594	0	0	0	0	0	0	0	0	0	0.95849609	0.041503906	0.0546875	-0.003417969	0.007324219	0.043701172	0.009	39471.35	0	0	0.009
702	9101	9101	Category A	0.21582031	0.77978516	-0.52783203	-0.10253906	-0.21411133	0.37719727	0.23	0.009	4/6/2018	4	6	2018	8:27:53	30473	0.4	8	27	53	761	0.051269531	3.4788574	0.21923828	0.77197266	-0.52392578	0.1015625	0.009033203	0	0	0	0	0	0	0	0	0	0.95849609	0.041503906	0.014892578	-0.003417969	0.007568359	-0.003662109	0.009	39471.35	0	0	0.009
703	9102	9102	Category A	0.2277832	0.79199219	-0.55175781	-0.10546875	-0.21826172	0.37109375	0.23	0.009	4/6/2018	4	6	2018	8:27:53	30473	0.5	8	27	53	749	0.051269531	3.4788574	0.21923828	0.77197266	-0.52416992	0.20800781	0.034912109	0	0	0	0	0	0	0	0	0	0.95849609	0.041503906	0.055664063	0.008300781	0.019775391	-0.02734375	0.009	39471.35	0	0	0.009
704	9103	9103	Category A	0.21582031	0.76782227	-0.52783203	-0.10766602	-0.21386719	0.37304688	0.23	0.009	4/6/2018	4	6	2018	8:27:53	30473	0.6	8	27	53	737	0.051269531	3.4788574	0.21923828	0.77148438	-0.52441406	0.37719727	0.006103516	0	0	0	0	0	0	0	0	0	0.95849609	0.041503906	0.010742188	-0.003417969	-0.003662109	-0.003173828	0.009	39471.35	0	0	0.009
705	9104	9104	Category A	0.2277832	0.76782227	-0.51586914	-0.10571289	-0.22094727	0.37597656	0.23	0.009	4/6/2018	4	6	2018	8:27:53	30473	0.7	8	27	53	712	0.051269531	3.4788574	0.21899414	0.77148438	-0.5246582	0.42431641	0.012939453	0	0	0	0	0	0	0	0	0	0.95849609	0.041503906	0.021240234	0.008544922	-0.003662109	0.008789063	0.009	39471.35	0	0	0.009
706	9105	9105	Category A	0.2277832	0.76782227	-0.53979492	-0.10498047	-0.2199707	0.37695313	0.23	0.009	4/6/2018	4	6	2018	8:27:53	30473	0.8	8	27	53	712	0.051269531	3.4788574	0.21899414	0.77148438	-0.52490234	0.48925781	0.017578125	0	0	0	0	0	0	0	0	0	0.95849609	0.041503906	0.02734375	0.008544922	-0.003662109	-0.014648438	0.009	39471.35	0	0	0.009
707	9106	9106	Category A	0.20385742	0.77978516	-0.51586914	-0.10913086	-0.21362305	0.37939453	0.23	0.009	4/6/2018	4	6	2018	8:27:53	30473	0.9	8	27	53	687	0.051269531	3.4788574	0.21875	0.77172852	-0.52490234	0.75439453	0.019042969	0	0	0	0	0	0	0	0	0	0.95874023	0.041259766	0.031982422	-0.014892578	0.0078125	0.009033203	0.009	39471.35	0	0	0.009
708	9107	9107	Category A	0.23999023	0.77978516	-0.51586914	-0.10400391	-0.21679688	0.37524414	0.23	0.009	4/6/2018	4	6	2018	8:27:54	30474	0	8	27	54	700	0.051269531	3.4788574	0.21826172	0.77197266	-0.52490234	0.91772461	0.024414063	0	0	0	0	0	0	0	0	0	0.95874023	0.041259766	0.038330078	0.021484375	0.007568359	0.009033203	0.009	39471.35	0	0	0.009
709	9108	9108	Category A	0.21582031	0.77978516	-0.51586914	-0.10913086	-0.20751953	0.38232422	0.23	0.009	4/6/2018	4	6	2018	8:27:54	30474	0.1	8	27	54	724	0.051269531	3.4788574	0.21801758	0.77197266	-0.52539063	0.9921875	0.012207031	0	0	0	0	0	0	0	0	0	0.95898438	0.041015625	0.019287109	-0.002197266	0.007568359	0.009521484	0.009	39471.35	0	0	0.009
710	9109	9109	Category A	0.21582031	0.77978516	-0.51586914	-0.10400391	-0.21826172	0.37524414	0.23	0.009	4/6/2018	4	6	2018	8:27:54	30474	0.2	8	27	54	749	0.051269531	3.4788574	0.21801758	0.77197266	-0.52563477	0.84179688	0.012695313	0	0	0	0	0	0	0	0	0	0.95922852	0.040771484	0.019775391	-0.002197266	0.007568359	0.009765625	0.009	39471.35	0	0	0.009
711	9110	9110	Category A	0.21582031	0.76782227	-0.49194336	-0.10375977	-0.21557617	0.37329102	0.24	0.009	4/6/2018	4	6	2018	8:27:54	30474	0.3	8	27	54	786	0.051269531	3.4788574	0.21777344	0.77197266	-0.52514648	1.036377	0.033447266	0	0	0	0	0	0	0	0	0	0.95874023	0.041259766	0.039550781	-0.001953125	-0.004150391	0.033203125	0.009	39471.35	0	0	0.009
712	9111	9111	Category A	0.20385742	0.77978516	-0.51586914	-0.10131836	-0.2199707	0.38134766	0.24	0.009	4/6/2018	4	6	2018	8:27:54	30474	0.4	8	27	54	773	0.051269531	3.4788574	0.21777344	0.77197266	-0.52539063	1.3088379	0.018554688	0	0	0	0	0	0	0	0	0	0.95874023	0.041259766	0.03125	-0.013916016	0.007568359	0.009521484	0.009	39471.35	0	0	0.009
713	9112	9112	Category A	0.21582031	0.76782227	-0.46777344	-0.10424805	-0.21044922	0.37329102	0.24	0.009	4/6/2018	4	6	2018	8:27:54	30474	0.5	8	27	54	749	0.050537109	3.5094727	0.21704102	0.77197266	-0.52514648	1.3581543	0.057617188	0	0	0	0	0	0	0	0	0	0.95874023	0.041259766	0.063232422	-0.001220703	-0.004150391	0.057373047	0.009	39471.35	0	0	0.009
714	9113	9113	Category A	0.21582031	0.76782227	-0.49194336	-0.10571289	-0.2121582	0.37719727	0.24	0.009	4/6/2018	4	6	2018	8:27:54	30474	0.6	8	27	54	737	0.050537109	3.5094727	0.21704102	0.7722168	-0.52587891	1.3601074	0.034179688	0	0	0	0	0	0	0	0	0	0.95922852	0.040771484	0.039550781	-0.001220703	-0.004394531	0.033935547	0.009	39471.35	0	0	0.009
715	9114	9114	Category A	0.2277832	0.76782227	-0.51586914	-0.1015625	-0.21655273	0.3762207	0.24	0.009	4/6/2018	4	6	2018	8:27:54	30474	0.7	8	27	54	724	0.050537109	3.5094727	0.21704102	0.77197266	-0.52612305	1.3212891	0.015136719	0	0	0	0	0	0	0	0	0	0.95898438	0.041015625	0.024902344	0.010498047	-0.004150391	0.010253906	0.009	39471.35	0	0	0.009
716	9115	9115	Category A	0.2277832	0.77978516	-0.53979492	-0.10766602	-0.21386719	0.37304688	0.24	0.009	4/6/2018	4	6	2018	8:27:54	30474	0.8	8	27	54	737	0.050537109	3.5094727	0.21655273	0.77172852	-0.52661133	1.1450195	0.018798828	0	0	0	0	0	0	0	0	0	0.95922852	0.040771484	0.031738281	0.010986328	0.0078125	-0.012939453	0.009	39471.35	0	0	0.009
717	9116	9116	Category A	0.20385742	0.77978516	-0.52783203	-0.10571289	-0.21459961	0.37597656	0.24	0.009	4/6/2018	4	6	2018	8:27:54	30474	0.9	8	27	54	724	0.050537109	3.5094727	0.21655273	0.77197266	-0.52685547	0.63916016	0.014648438	0	0	0	0	0	0	0	0	0	0.95947266	0.040527344	0.021240234	-0.012695313	0.007568359	-0.000732422	0.009	39471.35	0	0	0.009
718	9117	9117	Category A	0.20385742	0.76782227	-0.51586914	-0.10131836	-0.2199707	0.38452148	0.24	0.009	4/6/2018	4	6	2018	8:27:55	30475	0	8	27	55	712	0.050537109	3.5094727	0.21655273	0.77197266	-0.52612305	0.034423828	0.017089844	0	0	0	0	0	0	0	0	0	0.95898438	0.041015625	0.02734375	-0.012695313	-0.004150391	0.010253906	0.009	39471.35	0	0	0.009
719	9118	9118	Category A	0.21582031	0.77978516	-0.55175781	-0.10180664	-0.2121582	0.36523438	0.24	0.009	4/6/2018	4	6	2018	8:27:55	30475	0.1	8	27	55	675	0.050537109	3.5094727	0.21606445	0.77197266	-0.52661133	0.48706055	0.025878906	0	0	0	0	0	0	0	0	0	0.95922852	0.040771484	0.032958984	-0.000244141	0.007568359	-0.024902344	0.009	39471.35	0	0	0.009
720	9119	9119	Category A	0.20385742	0.76782227	-0.52783203	-0.10375977	-0.21557617	0.37817383	0.25	0.009	4/6/2018	4	6	2018	8:27:55	30475	0.2	8	27	55	638	0.050537109	3.5094727	0.21606445	0.7722168	-0.52661133	0.74316406	0.013183594	0	0	0	0	0	0	0	0	0	0.95947266	0.040527344	0.017822266	-0.012207031	-0.004394531	-0.000976563	0.009	39471.35	0	0	0.009
721	9120	9120	Category A	0.21582031	0.77978516	-0.55175781	-0.10668945	-0.2175293	0.3762207	0.25	0.009	4/6/2018	4	6	2018	8:27:55	30475	0.3	8	27	55	638	0.050537109	3.5094727	0.21606445	0.77197266	-0.52685547	1.0769043	0.025634766	0	0	0	0	0	0	0	0	0	0.95947266	0.040527344	0.032470703	-0.000244141	0.007568359	-0.024658203	0.009	39471.35	0	0	0.009
722	9121	9121	Category A	0.21582031	0.74389648	-0.50390625	-0.10400391	-0.2199707	0.37426758	0.25	0.009	4/6/2018	4	6	2018	8:27:55	30475	0.4	8	27	55	625	0.050537109	3.5094727	0.21606445	0.77197266	-0.52685547	1.4875488	0.036132813	0	0	0	0	0	0	0	0	0	0.95922852	0.040771484	0.051269531	-0.000244141	-0.028076172	0.022949219	0.009	39471.35	0	0	0.009
723	9122	9122	Category A	0.20385742	0.75585938	-0.51586914	-0.10229492	-0.21655273	0.37426758	0.25	0.009	4/6/2018	4	6	2018	8:27:55	30475	0.5	8	27	55	662	0.050537109	3.5094727	0.21606445	0.77197266	-0.52685547	1.7346191	0.023193359	0	0	0	0	0	0	0	0	0	0.95947266	0.040527344	0.039794922	-0.012207031	-0.016113281	0.010986328	0.009	39471.35	0	0	0.009
724	9123	9123	Category A	0.17993164	0.77978516	-0.52783203	-0.10546875	-0.21899414	0.37817383	0.25	0.009	4/6/2018	4	6	2018	8:27:55	30475	0.6	8	27	55	687	0.050537109	3.5094727	0.21606445	0.77197266	-0.52709961	1.7890625	0.037109375	0	0	0	0	0	0	0	0	0	0.95947266	0.040527344	0.044433594	-0.036132813	0.007568359	-0.000488281	0.009	39471.35	0	0	0.009
725	9124	9124	Category A	0.20385742	0.77978516	-0.52783203	-0.10205078	-0.21655273	0.37719727	0.25	0.009	4/6/2018	4	6	2018	8:27:55	30475	0.7	8	27	55	700	0.050537109	3.5094727	0.21582031	0.77197266	-0.52685547	1.6779785	0.014404297	0	0	0	0	0	0	0	0	0	0.95922852	0.040771484	0.020507813	-0.011962891	0.007568359	-0.000732422	0.009	39471.35	0	0	0.009
726	9125	9125	Category A	0.21582031	0.76782227	-0.50390625	-0.10327148	-0.21826172	0.37524414	0.25	0.009	4/6/2018	4	6	2018	8:27:55	30475	0.8	8	27	55	712	0.050537109	3.5094727	0.21606445	0.77172852	-0.52709961	1.640625	0.0234375	0	0	0	0	0	0	0	0	0	0.95922852	0.040771484	0.027587891	-0.000244141	-0.00390625	0.023193359	0.009	39471.35	0	0	0.009
727	9126	9126	Category A	0.21582031	0.76782227	-0.52783203	-0.11108398	-0.21801758	0.36083984	0.25	0.009	4/6/2018	4	6	2018	8:27:55	30475	0.9	8	27	55	687	0.050537109	3.5094727	0.21606445	0.77197266	-0.52709961	1.440918	0.004394531	0	0	0	0	0	0	0	0	0	0.95947266	0.040527344	0.005126953	-0.000244141	-0.004150391	-0.000488281	0.009	39471.35	0	0	0.009
728	9127	9127	Category A	0.2277832	0.75585938	-0.52783203	-0.10375977	-0.21557617	0.38232422	0.25	0.009	4/6/2018	4	6	2018	8:27:56	30476	0	8	27	56	675	0.050537109	3.5094727	0.21606445	0.77197266	-0.52661133	0.89672852	0.019775391	0	0	0	0	0	0	0	0	0	0.95922852	0.040771484	0.028808594	0.011474609	-0.016113281	-0.000976563	0.009	39471.35	0	0	0.009
729	9128	9128	Category A	0.23999023	0.76782227	-0.53979492	-0.10791016	-0.21484375	0.36914063	0.25	0.009	4/6/2018	4	6	2018	8:27:56	30476	0.1	8	27	56	663	0.050537109	3.5094727	0.21582031	0.7722168	-0.52685547	0.41308594	0.027587891	0	0	0	0	0	0	0	0	0	0.95947266	0.040527344	0.041503906	0.023925781	-0.004394531	-0.012695313	0.009	39471.35	0	0	0.009
730	9129	9129	Category A	0.23999023	0.77978516	-0.52783203	-0.10424805	-0.21826172	0.37207031	0.26	0.009	4/6/2018	4	6	2018	8:27:56	30476	0.2	8	27	56	650	0.050537109	3.5094727	0.21582031	0.7722168	-0.52685547	0.3190918	0.025146484	0	0	0	0	0	0	0	0	0	0.95947266	0.040527344	0.032226563	0.023925781	0.007324219	-0.000732422	0.009	39471.35	0	0	0.009
731	9130	9130	Category A	0.23999023	0.76782227	-0.53979492	-0.10668945	-0.2175293	0.36914063	0.26	0.009	4/6/2018	4	6	2018	8:27:56	30476	0.3	8	27	56	663	0.050537109	3.5094727	0.21582031	0.77197266	-0.52685547	0.17944336	0.02734375	0	0	0	0	0	0	0	0	0	0.95922852	0.040771484	0.041015625	0.023925781	-0.004150391	-0.012695313	0.009	39471.35	0	0	0.009
732	9131	9131	Category A	0.23999023	0.74389648	-0.55175781	-0.10375977	-0.21557617	0.37817383	0.26	0.009	4/6/2018	4	6	2018	8:27:56	30476	0.4	8	27	56	663	0.050537109	3.5094727	0.21557617	0.77148438	-0.52685547	0.073730469	0.044189453	0	0	0	0	0	0	0	0	0	0.95898438	0.041015625	0.076660156	0.024169922	-0.027587891	-0.024658203	0.009	39471.35	0	0	0.009
733	9132	9132	Category A	0.25195313	0.77978516	-0.55175781	-0.10546875	-0.2175293	0.37182617	0.26	0.009	4/6/2018	4	6	2018	8:27:56	30476	0.5	8	27	56	687	0.050537109	3.5094727	0.21582031	0.77148438	-0.52685547	0.004882813	0.044189453	0	0	0	0	0	0	0	0	0	0.95898438	0.041015625	0.068603516	0.035888672	0.008056641	-0.024658203	0.009	39471.35	0	0	0.009
734	9133	9133	Category A	0.21582031	0.77978516	-0.56396484	-0.10400391	-0.21899414	0.3762207	0.26	0.009	4/6/2018	4	6	2018	8:27:56	30476	0.6	8	27	56	687	0.050537109	3.5094727	0.21582031	0.77148438	-0.52734375	0.017578125	0.037353516	0	0	0	0	0	0	0	0	0	0.95922852	0.040771484	0.044677734	0	0.008056641	-0.036376953	0.009	39471.35	0	0	0.009
735	9134	9134	Category A	0.21582031	0.79199219	-0.51586914	-0.10400391	-0.21557617	0.37524414	0.26	0.009	4/6/2018	4	6	2018	8:27:56	30476	0.7	8	27	56	700	0.050537109	3.5094727	0.21606445	0.77124023	-0.52685547	0.003417969	0.023193359	0	0	0	0	0	0	0	0	0	0.95874023	0.041259766	0.031982422	-0.000244141	0.020507813	0.010986328	0.009	39471.35	0	0	0.009
736	9135	9135	Category A	0.20385742	0.77978516	-0.52783203	-0.10400391	-0.21679688	0.37207031	0.26	0.009	4/6/2018	4	6	2018	8:27:56	30476	0.8	8	27	56	712	0.050537109	3.5094727	0.21630859	0.77124023	-0.52709961	0.20361328	0.015136719	0	0	0	0	0	0	0	0	0	0.95898438	0.041015625	0.021484375	-0.012451172	0.008300781	-0.000488281	0.009	39471.35	0	0	0.009
737	9136	9136	Category A	0.21582031	0.77978516	-0.52783203	-0.10839844	-0.21289063	0.37329102	0.26	0.009	4/6/2018	4	6	2018	8:27:56	30476	0.9	8	27	56	712	0.050537109	3.5094727	0.21655273	0.77099609	-0.52685547	0.25878906	0.008544922	0	0	0	0	0	0	0	0	0	0.95874023	0.041259766	0.010253906	-0.000732422	0.008544922	-0.000732422	0.009	39471.35	0	0	0.009
738	9137	9137	Category A	0.21582031	0.77978516	-0.53979492	-0.10400391	-0.2175293	0.375	0.26	0.009	4/6/2018	4	6	2018	8:27:57	30477	0	8	27	57	700	0.050537109	3.5094727	0.21679688	0.77099609	-0.52734375	0.21679688	0.014892578	0	0	0	0	0	0	0	0	0	0.95898438	0.041015625	0.021972656	-0.000976563	0.008544922	-0.012207031	0.009	39471.35	0	0	0.009
739	9138	9138	Category A	0.21582031	0.79199219	-0.52783203	-0.10864258	-0.2175293	0.36889648	0.26	0.009	4/6/2018	4	6	2018	8:27:57	30477	0.1	8	27	57	687	0.050537109	3.5094727	0.21728516	0.77099609	-0.52734375	0.060546875	0.020751953	0	0	0	0	0	0	0	0	0	0.95922852	0.040771484	0.022705078	-0.001464844	0.020751953	-0.000244141	0.009	39471.35	0	0	0.009
740	9139	9139	Category A	0.20385742	0.76782227	-0.52783203	-0.097167969	-0.21484375	0.38549805	0.27	0.009	4/6/2018	4	6	2018	8:27:57	30477	0.2	8	27	57	700	0.050537109	3.5094727	0.21728516	0.77099609	-0.52734375	0.000488281	0.013671875	0	0	0	0	0	0	0	0	0	0.95922852	0.040771484	0.016845703	-0.013427734	-0.003173828	-0.000244141	0.009	39471.35	0	0	0.009
741	9140	9140	Category A	0.20385742	0.76782227	-0.52783203	-0.10302734	-0.2199707	0.375	0.27	0.009	4/6/2018	4	6	2018	8:27:57	30477	0.3	8	27	57	700	0.050537109	3.5094727	0.21704102	0.77075195	-0.52734375	0.090332031	0.013671875	0	0	0	0	0	0	0	0	0	0.95898438	0.041015625	0.016845703	-0.013183594	-0.002929688	-0.000244141	0.009	39471.35	0	0	0.009
742	9141	9141	Category A	0.21582031	0.76782227	-0.53979492	-0.1015625	-0.22094727	0.37524414	0.27	0.009	4/6/2018	4	6	2018	8:27:57	30477	0.4	8	27	57	773	0.050537109	3.5094727	0.21728516	0.77075195	-0.52783203	0.009765625	0.012207031	0	0	0	0	0	0	0	0	0	0.95922852	0.040771484	0.016601563	-0.001464844	-0.002929688	-0.01171875	0.009	39471.35	0	0	0.009
743	9142	9142	Category A	0.2277832	0.76782227	-0.52783203	-0.10693359	-0.21142578	0.36914063	0.27	0.009	4/6/2018	4	6	2018	8:27:57	30477	0.5	8	27	57	810	0.050537109	3.5094727	0.21777344	0.77050781	-0.52807617	0.10229492	0.010253906	0	0	0	0	0	0	0	0	0	0.95922852	0.040771484	0.012939453	0.009765625	-0.002685547	0.000244141	0.009	39471.35	0	0	0.009
744	9143	9143	Category A	0.21582031	0.77978516	-0.52783203	-0.10302734	-0.2175293	0.37426758	0.27	0.009	4/6/2018	4	6	2018	8:27:57	30477	0.6	8	27	57	786	0.050537109	3.5094727	0.21728516	0.77026367	-0.52783203	0.012939453	0.009521484	0	0	0	0	0	0	0	0	0	0.95874023	0.041259766	0.011230469	-0.001464844	0.009277344	0	0.009	39471.35	0	0	0.009
745	9144	9144	Category A	0.21582031	0.76782227	-0.52783203	-0.11206055	-0.21142578	0.37329102	0.27	0.009	4/6/2018	4	6	2018	8:27:57	30477	0.7	8	27	57	749	0.050537109	3.5094727	0.21728516	0.77026367	-0.52807617	0.006591797	0.002929688	0	0	0	0	0	0	0	0	0	0.95874023	0.041259766	0.004150391	-0.001464844	-0.002441406	0.000244141	0.009	39471.35	0	0	0.009
746	9145	9145	Category A	0.21582031	0.77978516	-0.53979492	-0.10498047	-0.2175293	0.37524414	0.27	0.009	4/6/2018	4	6	2018	8:27:57	30477	0.8	8	27	57	712	0.050537109	3.5094727	0.21704102	0.77050781	-0.52807617	0.12597656	0.014892578	0	0	0	0	0	0	0	0	0	0.95898438	0.041015625	0.022216797	-0.001220703	0.009033203	-0.011474609	0.009	39471.35	0	0	0.009
747	9146	9146	Category A	0.21582031	0.77978516	-0.51586914	-0.10986328	-0.22338867	0.37304688	0.27	0.009	4/6/2018	4	6	2018	8:27:57	30477	0.9	8	27	57	687	0.050537109	3.5094727	0.21679688	0.77050781	-0.52783203	0.30029297	0.015136719	0	0	0	0	0	0	0	0	0	0.95874023	0.041259766	0.022216797	-0.000976563	0.009033203	0.011962891	0.009	39471.35	0	0	0.009
748	9147	9147	Category A	0.20385742	0.76782227	-0.52783203	-0.10375977	-0.21459961	0.38012695	0.27	0.009	4/6/2018	4	6	2018	8:27:58	30478	0	8	27	58	700	0.050537109	3.5094727	0.21704102	0.77050781	-0.52783203	0.60449219	0.013427734	0	0	0	0	0	0	0	0	0	0.95898438	0.041015625	0.015869141	-0.013183594	-0.002685547	0	0.009	39471.35	0	0	0.009
749	9148	9148	Category A	0.21582031	0.76782227	-0.53979492	-0.10864258	-0.21020508	0.37719727	0.27	0.009	4/6/2018	4	6	2018	8:27:58	30478	0.1	8	27	58	737	0.050537109	3.5094727	0.21679688	0.77050781	-0.52783203	0.86108398	0.011962891	0	0	0	0	0	0	0	0	0	0.95898438	0.041015625	0.015625	-0.000976563	-0.002685547	-0.01171875	0.009	39471.35	0	0	0.009
750	9149	9149	Category A	0.20385742	0.76782227	-0.51586914	-0.10546875	-0.2175293	0.37329102	0.27	0.009	4/6/2018	4	6	2018	8:27:58	30478	0.2	8	27	58	749	0.050537109	3.5094727	0.21704102	0.77050781	-0.52807617	0.92089844	0.018310547	0	0	0	0	0	0	0	0	0	0.95922852	0.040771484	0.028564453	-0.013183594	-0.002685547	0.012207031	0.009	39471.35	0	0	0.009
751	9150	9150	Category A	0.21582031	0.76782227	-0.55175781	-0.11352539	-0.22265625	0.36865234	0.28	0.009	4/6/2018	4	6	2018	8:27:58	30478	0.3	8	27	58	737	0.051513672	3.4434082	0.21728516	0.77050781	-0.52880859	0.96386719	0.022949219	0	0	0	0	0	0	0	0	0	0.95947266	0.040527344	0.027099609	-0.001464844	-0.002685547	-0.022705078	0.009	39471.35	0	0	0.009
752	9151	9151	Category A	0.17993164	0.77978516	-0.51586914	-0.1027832	-0.21655273	0.38037109	0.28	0.009	4/6/2018	4	6	2018	8:27:58	30478	0.4	8	27	58	724	0.051513672	3.4434082	0.21728516	0.77075195	-0.52880859	1.0476074	0.040527344	0	0	0	0	0	0	0	0	0	0.9597168	0.040283203	0.059326172	-0.037353516	0.008789063	0.012939453	0.009	39471.35	0	0	0.009
753	9152	9152	Category A	0.20385742	0.77978516	-0.55175781	-0.10644531	-0.22094727	0.375	0.28	0.009	4/6/2018	4	6	2018	8:27:58	30478	0.5	8	27	58	700	0.051513672	3.4434082	0.2175293	0.77075195	-0.52880859	0.99658203	0.027832031	0	0	0	0	0	0	0	0	0	0.9597168	0.040283203	0.045410156	-0.013671875	0.008789063	-0.022705078	0.009	39471.35	0	0	0.009
754	9153	9153	Category A	0.2277832	0.75585938	-0.53979492	-0.10400391	-0.2199707	0.37329102	0.28	0.009	4/6/2018	4	6	2018	8:27:58	30478	0.6	8	27	58	687	0.051513672	3.4434082	0.21777344	0.77075195	-0.52978516	0.84130859	0.020507813	0	0	0	0	0	0	0	0	0	0.96044922	0.039550781	0.034667969	0.009765625	-0.014892578	-0.009765625	0.009	39471.35	0	0	0.009
755	9154	9154	Category A	0.20385742	0.75585938	-0.52783203	-0.10693359	-0.21386719	0.37329102	0.28	0.009	4/6/2018	4	6	2018	8:27:58	30478	0.7	8	27	58	663	0.051513672	3.4434082	0.21801758	0.77075195	-0.5300293	0.55419922	0.020751953	0	0	0	0	0	0	0	0	0	0.96069336	0.039306641	0.031738281	-0.014160156	-0.014892578	0.002197266	0.009	39471.35	0	0	0.009
756	9155	9155	Category A	0.20385742	0.76782227	-0.51586914	-0.10400391	-0.21484375	0.37207031	0.28	0.009	4/6/2018	4	6	2018	8:27:58	30478	0.8	8	27	58	650	0.051513672	3.4434082	0.21801758	0.77075195	-0.52978516	0.27197266	0.020263672	0	0	0	0	0	0	0	0	0	0.96044922	0.039550781	0.031494141	-0.014160156	-0.002929688	0.013916016	0.009	39471.35	0	0	0.009
757	9156	9156	Category A	0.21582031	0.75585938	-0.49194336	-0.11010742	-0.20581055	0.37329102	0.28	0.009	4/6/2018	4	6	2018	8:27:58	30478	0.9	8	27	58	663	0.051513672	3.4434082	0.21801758	0.77075195	-0.52978516	0.045898438	0.040771484	0	0	0	0	0	0	0	0	0	0.96044922	0.039550781	0.055175781	-0.002197266	-0.014892578	0.037841797	0.009	39471.35	0	0	0.009
758	9157	9157	Category A	0.21582031	0.77978516	-0.55175781	-0.10327148	-0.21484375	0.37524414	0.28	0.009	4/6/2018	4	6	2018	8:27:59	30479	0	8	27	59	650	0.051513672	3.4434082	0.21801758	0.77075195	-0.5300293	0.34936523	0.0234375	0	0	0	0	0	0	0	0	0	0.96069336	0.039306641	0.032714844	-0.002197266	0.008789063	-0.021484375	0.009	39471.35	0	0	0.009
759	9158	9158	Category A	0.21582031	0.77978516	-0.53979492	-0.10546875	-0.21044922	0.37329102	0.28	0.009	4/6/2018	4	6	2018	8:27:59	30479	0.1	8	27	59	675	0.051513672	3.4434082	0.21801758	0.77075195	-0.53027344	0.69946289	0.012939453	0	0	0	0	0	0	0	0	0	0.96069336	0.039306641	0.020507813	-0.002197266	0.008789063	-0.009277344	0.009	39471.35	0	0	0.009
760	9159	9159	Category A	0.21582031	0.74389648	-0.53979492	-0.10571289	-0.21459961	0.38134766	0.29	0.009	4/6/2018	4	6	2018	8:27:59	30479	0.2	8	27	59	663	0.051513672	3.4434082	0.21801758	0.77075195	-0.5300293	1.065918	0.028564453	0	0	0	0	0	0	0	0	0	0.96069336	0.039306641	0.038818359	-0.002197266	-0.026855469	-0.009521484	0.009	39471.35	0	0	0.009
761	9160	9160	Category A	0.2277832	0.76782227	-0.53979492	-0.10913086	-0.21899414	0.37182617	0.29	0.009	4/6/2018	4	6	2018	8:27:59	30479	0.3	8	27	59	650	0.051513672	3.4434082	0.21850586	0.77050781	-0.5300293	1.1171875	0.013671875	0	0	0	0	0	0	0	0	0	0.96044922	0.039550781	0.021728516	0.009033203	-0.002685547	-0.009521484	0.009	39471.35	0	0	0.009
762	9161	9161	Category A	0.2277832	0.76782227	-0.52783203	-0.10473633	-0.21459961	0.37841797	0.29	0.009	4/6/2018	4	6	2018	8:27:59	30479	0.4	8	27	59	650	0.051513672	3.4434082	0.21850586	0.77050781	-0.52954102	1.1535645	0.009765625	0	0	0	0	0	0	0	0	0	0.95996094	0.040039063	0.013671875	0.009033203	-0.002685547	0.001708984	0.009	39471.35	0	0	0.009
763	9162	9162	Category A	0.20385742	0.76782227	-0.52783203	-0.10302734	-0.22094727	0.37695313	0.29	0.009	4/6/2018	4	6	2018	8:27:59	30479	0.5	8	27	59	663	0.051513672	3.4434082	0.21826172	0.77075195	-0.52954102	1.1245117	0.014892578	0	0	0	0	0	0	0	0	0	0.96044922	0.039550781	0.01953125	-0.014404297	-0.002929688	0.001708984	0.009	39471.35	0	0	0.009
764	9163	9163	Category A	0.21582031	0.76782227	-0.52783203	-0.10498047	-0.22094727	0.375	0.29	0.009	4/6/2018	4	6	2018	8:27:59	30479	0.6	8	27	59	687	0.051513672	3.4434082	0.21850586	0.77099609	-0.52954102	1.0869141	0.004638672	0	0	0	0	0	0	0	0	0	0.96069336	0.039306641	0.0078125	-0.002685547	-0.003173828	0.001708984	0.009	39471.35	0	0	0.009
765	9164	9164	Category A	0.2277832	0.76782227	-0.53979492	-0.10766602	-0.21191406	0.38208008	0.29	0.009	4/6/2018	4	6	2018	8:27:59	30479	0.7	8	27	59	700	0.051513672	3.4434082	0.21899414	0.77075195	-0.52978516	0.9296875	0.013427734	0	0	0	0	0	0	0	0	0	0.96069336	0.039306641	0.021484375	0.008544922	-0.002929688	-0.009765625	0.009	39471.35	0	0	0.009
766	9165	9165	Category A	0.21582031	0.77978516	-0.52783203	-0.10400391	-0.21679688	0.37524414	0.29	0.009	4/6/2018	4	6	2018	8:27:59	30479	0.8	8	27	59	687	0.051513672	3.4434082	0.21899414	0.77075195	-0.52954102	0.53662109	0.009521484	0	0	0	0	0	0	0	0	0	0.96044922	0.039550781	0.013916016	-0.003173828	0.008789063	0.001708984	0.009	39471.35	0	0	0.009
767	9166	9166	Category A	0.21582031	0.76782227	-0.49194336	-0.11010742	-0.21362305	0.37109375	0.29	0.009	4/6/2018	4	6	2018	8:27:59	30479	0.9	8	27	59	675	0.051513672	3.4434082	0.21899414	0.77075195	-0.52978516	0.24731445	0.038085938	0	0	0	0	0	0	0	0	0	0.96069336	0.039306641	0.044189453	-0.003173828	-0.002929688	0.037841797	0.009	39471.35	0	0	0.009
768	9167	9167	Category A	0.20385742	0.77978516	-0.53979492	-0.10473633	-0.21459961	0.37695313	0.29	0.009	4/6/2018	4	6	2018	8:28:00	30480	0	8	28	0	675	0.051513672	3.4434082	0.21875	0.77075195	-0.52954102	0.098388672	0.020019531	0	0	0	0	0	0	0	0	0	0.96044922	0.039550781	0.033935547	-0.014892578	0.008789063	-0.010009766	0.009	39471.35	0	0	0.009
769	9168	9168	Category A	0.2277832	0.76782227	-0.52783203	-0.109375	-0.21459961	0.36914063	0.29	0.009	4/6/2018	4	6	2018	8:28:00	30480	0.1	8	28	0	687	0.051513672	3.4434082	0.21850586	0.77099609	-0.52929688	0.20703125	0.009765625	0	0	0	0	0	0	0	0	0	0.96044922	0.039550781	0.014160156	0.009033203	-0.003173828	0.001464844	0.009	39471.35	0	0	0.009
770	9169	9169	Category A	0.21582031	0.74389648	-0.53979492	-0.10986328	-0.21533203	0.38427734	0.3	0.009	4/6/2018	4	6	2018	8:28:00	30480	0.2	8	28	0	700	0.051513672	3.4434082	0.21826172	0.77099609	-0.52905273	0.46948242	0.029296875	0	0	0	0	0	0	0	0	0	0.96020508	0.039794922	0.040283203	-0.002441406	-0.027099609	-0.010498047	0.009	39471.35	0	0	0.009
771	9170	9170	Category A	0.21582031	0.75585938	-0.53979492	-0.10522461	-0.21582031	0.37329102	0.3	0.009	4/6/2018	4	6	2018	8:28:00	30480	0.3	8	28	0	675	0.051513672	3.4434082	0.21801758	0.77075195	-0.52905273	0.54833984	0.018554688	0	0	0	0	0	0	0	0	0	0.96020508	0.039794922	0.027832031	-0.002197266	-0.014892578	-0.010498047	0.009	39471.35	0	0	0.009
772	9171	9171	Category A	0.2277832	0.77978516	-0.52783203	-0.11523438	-0.20947266	0.37304688	0.3	0.009	4/6/2018	4	6	2018	8:28:00	30480	0.4	8	28	0	650	0.051513672	3.4434082	0.21777344	0.77075195	-0.52856445	0.52026367	0.013183594	0	0	0	0	0	0	0	0	0	0.9597168	0.040283203	0.01953125	0.009765625	0.008789063	0.000732422	0.009	39471.35	0	0	0.009
773	9172	9172	Category A	0.21582031	0.77978516	-0.53979492	-0.10571289	-0.21459961	0.36914063	0.3	0.009	4/6/2018	4	6	2018	8:28:00	30480	0.5	8	28	0	626	0.051513672	3.4434082	0.2175293	0.77124023	-0.52832031	0.43188477	0.014160156	0	0	0	0	0	0	0	0	0	0.9597168	0.040283203	0.021484375	-0.001708984	0.008300781	-0.011230469	0.009	39471.35	0	0	0.009
774	9173	9173	Category A	0.2277832	0.75585938	-0.51586914	-0.10058594	-0.2175293	0.3762207	0.3	0.009	4/6/2018	4	6	2018	8:28:00	30480	0.6	8	28	0	626	0.051513672	3.4434082	0.21728516	0.77099609	-0.52807617	0.42358398	0.022216797	0	0	0	0	0	0	0	0	0	0.95947266	0.040527344	0.038085938	0.010253906	-0.015136719	0.012207031	0.009	39471.35	0	0	0.009
775	9174	9174	Category A	0.2277832	0.76782227	-0.53979492	-0.1081543	-0.2121582	0.36499023	0.3	0.009	4/6/2018	4	6	2018	8:28:00	30480	0.7	8	28	0	650	0.051513672	3.4434082	0.21728516	0.77099609	-0.52783203	0.31713867	0.016113281	0	0	0	0	0	0	0	0	0	0.95922852	0.040771484	0.025634766	0.010253906	-0.003173828	-0.01171875	0.009	39471.35	0	0	0.009
776	9175	9175	Category A	0.2277832	0.75585938	-0.52783203	-0.10400391	-0.21679688	0.37524414	0.3	0.009	4/6/2018	4	6	2018	8:28:00	30480	0.8	8	28	0	700	0.051513672	3.4434082	0.21728516	0.77050781	-0.52807617	0.044921875	0.017822266	0	0	0	0	0	0	0	0	0	0.95922852	0.040771484	0.025390625	0.010253906	-0.014648438	0.000244141	0.009	39471.35	0	0	0.009
777	9176	9176	Category A	0.23999023	0.76782227	-0.55175781	-0.10131836	-0.21801758	0.37524414	0.3	0.009	4/6/2018	4	6	2018	8:28:00	30480	0.9	8	28	0	724	0.051513672	3.4434082	0.2175293	0.77050781	-0.52832031	0.20092773	0.032226563	0	0	0	0	0	0	0	0	0	0.95922852	0.040771484	0.048339844	0.022216797	-0.002685547	-0.023193359	0.009	39471.35	0	0	0.009
778	9177	9177	Category A	0.23999023	0.77978516	-0.52783203	-0.10498047	-0.21655273	0.3762207	0.3	0.009	4/6/2018	4	6	2018	8:28:01	30481	0	8	28	1	724	0.051513672	3.4434082	0.21777344	0.77050781	-0.52856445	0.22143555	0.023925781	0	0	0	0	0	0	0	0	0	0.95922852	0.040771484	0.031982422	0.021972656	0.009033203	0.000732422	0.009	39471.35	0	0	0.009
779	9178	9178	Category A	0.21582031	0.76782227	-0.51586914	-0.10327148	-0.2199707	0.37207031	0.3	0.009	4/6/2018	4	6	2018	8:28:01	30481	0.1	8	28	1	737	0.051513672	3.4434082	0.21801758	0.77050781	-0.52856445	0.42211914	0.013183594	0	0	0	0	0	0	0	0	0	0.95947266	0.040527344	0.017822266	-0.002197266	-0.002685547	0.012695313	0.009	39471.35	0	0	0.009
780	9179	9179	Category A	0.20385742	0.76782227	-0.51586914	-0.10571289	-0.21386719	0.37426758	0.31	0.009	4/6/2018	4	6	2018	8:28:01	30481	0.2	8	28	1	687	0.051513672	3.4434082	0.21801758	0.77026367	-0.52856445	0.58984375	0.019287109	0	0	0	0	0	0	0	0	0	0.95922852	0.040771484	0.029541016	-0.014160156	-0.002441406	0.012695313	0.009	39471.35	0	0	0.009
781	9180	9180	Category A	0.23999023	0.77978516	-0.52783203	-0.10253906	-0.2199707	0.37426758	0.31	0.009	4/6/2018	4	6	2018	8:28:01	30481	0.3	8	28	1	675	0.051513672	3.4434082	0.21801758	0.77001953	-0.52880859	0.65527344	0.023681641	0	0	0	0	0	0	0	0	0	0.95922852	0.040771484	0.032226563	0.021728516	0.009521484	0.000976563	0.009	39471.35	0	0	0.009
782	9181	9181	Category A	0.23999023	0.75585938	-0.53979492	-0.109375	-0.2175293	0.36889648	0.31	0.009	4/6/2018	4	6	2018	8:28:01	30481	0.4	8	28	1	663	0.051513672	3.4434082	0.21826172	0.77001953	-0.52856445	0.41381836	0.028076172	0	0	0	0	0	0	0	0	0	0.95922852	0.040771484	0.046875	0.021484375	-0.014160156	-0.010986328	0.009	39471.35	0	0	0.009
783	9182	9182	Category A	0.20385742	0.76782227	-0.53979492	-0.10302734	-0.21679688	0.37719727	0.31	0.009	4/6/2018	4	6	2018	8:28:01	30481	0.5	8	28	1	663	0.051513672	3.4434082	0.21801758	0.77001953	-0.52832031	0.13134766	0.018310547	0	0	0	0	0	0	0	0	0	0.95898438	0.041015625	0.027832031	-0.014160156	-0.002197266	-0.011230469	0.009	39471.35	0	0	0.009
784	9183	9183	Category A	0.20385742	0.76782227	-0.53979492	-0.11108398	-0.21801758	0.37304688	0.31	0.009	4/6/2018	4	6	2018	8:28:01	30481	0.6	8	28	1	700	0.051513672	3.4434082	0.21801758	0.77001953	-0.52807617	0.1027832	0.018310547	0	0	0	0	0	0	0	0	0	0.95898438	0.041015625	0.027832031	-0.014160156	-0.002197266	-0.011474609	0.009	39471.35	0	0	0.009
785	9184	9184	Category A	0.21582031	0.77978516	-0.51586914	-0.10302734	-0.2175293	0.37426758	0.31	0.009	4/6/2018	4	6	2018	8:28:01	30481	0.7	8	28	1	712	0.051513672	3.4434082	0.21801758	0.76977539	-0.52856445	0.17578125	0.016357422	0	0	0	0	0	0	0	0	0	0.95898438	0.041015625	0.024902344	-0.002197266	0.009765625	0.012695313	0.009	39471.35	0	0	0.009
786	9185	9185	Category A	0.20385742	0.76782227	-0.51586914	-0.10400391	-0.21557617	0.37524414	0.31	0.009	4/6/2018	4	6	2018	8:28:01	30481	0.8	8	28	1	737	0.051513672	3.4434082	0.21801758	0.76953125	-0.52880859	0.32421875	0.019287109	0	0	0	0	0	0	0	0	0	0.95898438	0.041015625	0.029052734	-0.014160156	-0.001708984	0.012939453	0.009	39471.35	0	0	0.009
787	9186	9186	Category A	0.21582031	0.79199219	-0.51586914	-0.10205078	-0.21630859	0.38134766	0.31	0.009	4/6/2018	4	6	2018	8:28:01	30481	0.9	8	28	1	724	0.051513672	3.4434082	0.21777344	0.76953125	-0.52856445	0.33666992	0.025634766	0	0	0	0	0	0	0	0	0	0.95874023	0.041259766	0.037109375	-0.001953125	0.022216797	0.012695313	0.009	39471.35	0	0	0.009
788	9187	9187	Category A	0.2277832	0.77978516	-0.52783203	-0.10839844	-0.21630859	0.36889648	0.31	0.009	4/6/2018	4	6	2018	8:28:02	30482	0	8	28	2	724	0.051513672	3.4434082	0.21777344	0.76928711	-0.52856445	0.1550293	0.014160156	0	0	0	0	0	0	0	0	0	0.95849609	0.041503906	0.020996094	0.009765625	0.010253906	0.000732422	0.009	39471.35	0	0	0.009
789	9188	9188	Category A	0.23999023	0.77978516	-0.53979492	-0.11157227	-0.21704102	0.38525391	0.31	0.009	4/6/2018	4	6	2018	8:28:02	30482	0.1	8	28	2	724	0.051269531	3.5046387	0.21777344	0.76953125	-0.52856445	0.049560547	0.026611328	0	0	0	0	0	0	0	0	0	0.95874023	0.041259766	0.043212891	0.021972656	0.010009766	-0.010986328	0.009	39471.35	0	0	0.009
790	9189	9189	Category A	0.2277832	0.76782227	-0.56396484	-0.10766602	-0.21118164	0.36816406	0.32	0.009	4/6/2018	4	6	2018	8:28:02	30482	0.2	8	28	2	712	0.051269531	3.5046387	0.21777344	0.76928711	-0.52856445	0.041992188	0.036621094	0	0	0	0	0	0	0	0	0	0.95849609	0.041503906	0.046630859	0.009765625	-0.001464844	-0.03515625	0.009	39471.35	0	0	0.009
791	9190	9190	Category A	0.2277832	0.79199219	-0.49194336	-0.10400391	-0.22119141	0.37084961	0.32	0.009	4/6/2018	4	6	2018	8:28:02	30482	0.3	8	28	2	687	0.051269531	3.5046387	0.21801758	0.76928711	-0.52856445	0.16308594	0.043945313	0	0	0	0	0	0	0	0	0	0.95849609	0.041503906	0.068603516	0.009521484	0.022460938	0.036621094	0.009	39471.35	0	0	0.009
792	9191	9191	Category A	0.21582031	0.77978516	-0.52783203	-0.1015625	-0.21411133	0.37548828	0.32	0.009	4/6/2018	4	6	2018	8:28:02	30482	0.4	8	28	2	663	0.051269531	3.5046387	0.21801758	0.76953125	-0.52807617	0.52099609	0.010253906	0	0	0	0	0	0	0	0	0	0.95849609	0.041503906	0.012695313	-0.002197266	0.010009766	0.000244141	0.009	39471.35	0	0	0.009
793	9192	9192	Category A	0.23999023	0.77978516	-0.53979492	-0.10424805	-0.21777344	0.37207031	0.32	0.009	4/6/2018	4	6	2018	8:28:02	30482	0.5	8	28	2	650	0.051269531	3.5046387	0.21850586	0.76928711	-0.52856445	0.85449219	0.026123047	0	0	0	0	0	0	0	0	0	0.95874023	0.041259766	0.042724609	0.021240234	0.010253906	-0.010986328	0.009	39471.35	0	0	0.009
794	9193	9193	Category A	0.23999023	0.76782227	-0.50390625	-0.10766602	-0.21923828	0.37182617	0.32	0.009	4/6/2018	4	6	2018	8:28:02	30482	0.6	8	28	2	663	0.051269531	3.5046387	0.21850586	0.76928711	-0.52856445	0.89746094	0.032714844	0	0	0	0	0	0	0	0	0	0.95874023	0.041259766	0.047607422	0.021240234	-0.001464844	0.024658203	0.009	39471.35	0	0	0.009
795	9194	9194	Category A	0.2277832	0.76782227	-0.50390625	-0.10498047	-0.21557617	0.37524414	0.32	0.009	4/6/2018	4	6	2018	8:28:02	30482	0.7	8	28	2	700	0.051269531	3.5046387	0.21850586	0.76953125	-0.52880859	0.84716797	0.026611328	0	0	0	0	0	0	0	0	0	0.95898438	0.041015625	0.036132813	0.009033203	-0.001708984	0.024902344	0.009	39471.35	0	0	0.009
796	9195	9195	Category A	0.21582031	0.77978516	-0.53979492	-0.10131836	-0.21801758	0.38452148	0.32	0.009	4/6/2018	4	6	2018	8:28:02	30482	0.8	8	28	2	712	0.051269531	3.5046387	0.21875	0.76977539	-0.52929688	0.57421875	0.014404297	0	0	0	0	0	0	0	0	0	0.95947266	0.040527344	0.022949219	-0.002929688	0.009765625	-0.010253906	0.009	39471.35	0	0	0.009
797	9196	9196	Category A	0.21582031	0.77978516	-0.53979492	-0.10400391	-0.21899414	0.37719727	0.32	0.009	4/6/2018	4	6	2018	8:28:02	30482	0.9	8	28	2	700	0.051269531	3.5046387	0.21923828	0.77001953	-0.52978516	0.29394531	0.014160156	0	0	0	0	0	0	0	0	0	0.95996094	0.040039063	0.022949219	-0.003417969	0.009521484	-0.009765625	0.009	39471.35	0	0	0.009
798	9197	9197	Category A	0.20385742	0.76782227	-0.53979492	-0.10522461	-0.21582031	0.37426758	0.32	0.009	4/6/2018	4	6	2018	8:28:03	30483	0	8	28	3	700	0.051269531	3.5046387	0.21923828	0.77001953	-0.53027344	0.076416016	0.018066406	0	0	0	0	0	0	0	0	0	0.96020508	0.039794922	0.026855469	-0.015380859	-0.002197266	-0.009277344	0.009	39471.35	0	0	0.009
799	9198	9198	Category A	0.21582031	0.76782227	-0.53979492	-0.10546875	-0.21826172	0.37304688	0.32	0.009	4/6/2018	4	6	2018	8:28:03	30483	0.1	8	28	3	687	0.051269531	3.5046387	0.21899414	0.76977539	-0.5300293	0.38574219	0.010253906	0	0	0	0	0	0	0	0	0	0.95996094	0.040039063	0.014892578	-0.003173828	-0.001953125	-0.009521484	0.009	39471.35	0	0	0.009
800	9199	9199	Category A	0.2277832	0.75585938	-0.51586914	-0.11035156	-0.21484375	0.36083984	0.33	0.009	4/6/2018	4	6	2018	8:28:03	30483	0.2	8	28	3	687	0.051269531	3.5046387	0.21923828	0.76977539	-0.5300293	0.62646484	0.021484375	0	0	0	0	0	0	0	0	0	0.95996094	0.040039063	0.036621094	0.008300781	-0.013916016	0.014160156	0.009	39471.35	0	0	0.009
801	9200	9200	Category A	0.21582031	0.76782227	-0.51586914	-0.10302734	-0.21899414	0.37719727	0.33	0.009	4/6/2018	4	6	2018	8:28:03	30483	0.3	8	28	3	700	0.051269531	3.5046387	0.21948242	0.77026367	-0.5300293	0.60107422	0.014892578	0	0	0	0	0	0	0	0	0	0.96044922	0.039550781	0.020507813	-0.003662109	-0.002441406	0.014160156	0.009	39471.35	0	0	0.009
802	9201	9201	Category A	0.20385742	0.77978516	-0.51586914	-0.10571289	-0.21386719	0.37329102	0.33	0.009	4/6/2018	4	6	2018	8:28:03	30483	0.4	8	28	3	688	0.051269531	3.5046387	0.21948242	0.77050781	-0.5300293	0.61376953	0.023193359	0	0	0	0	0	0	0	0	0	0.96069336	0.039306641	0.039306641	-0.015625	0.009033203	0.014160156	0.009	39471.35	0	0	0.009
803	9202	9202	Category A	0.2277832	0.76782227	-0.50390625	-0.10253906	-0.2175293	0.37329102	0.33	0.009	4/6/2018	4	6	2018	8:28:03	30483	0.5	8	28	3	663	0.051269531	3.5046387	0.21948242	0.77050781	-0.53051758	0.7409668	0.027832031	0	0	0	0	0	0	0	0	0	0.9609375	0.0390625	0.037597656	0.008056641	-0.002685547	0.026611328	0.009	39471.35	0	0	0.009
804	9203	9203	Category A	0.21582031	0.75585938	-0.55175781	-0.11450195	-0.21191406	0.37426758	0.33	0.009	4/6/2018	4	6	2018	8:28:03	30483	0.6	8	28	3	675	0.051269531	3.5046387	0.21948242	0.77050781	-0.5300293	0.8269043	0.026367188	0	0	0	0	0	0	0	0	0	0.96069336	0.039306641	0.040039063	-0.003662109	-0.014648438	-0.021484375	0.009	39471.35	0	0	0.009
805	9204	9204	Category A	0.20385742	0.77978516	-0.50390625	-0.10498047	-0.21557617	0.37597656	0.33	0.009	4/6/2018	4	6	2018	8:28:03	30483	0.7	8	28	3	687	0.051269531	3.5046387	0.22021484	0.77099609	-0.5300293	0.82250977	0.031982422	0	0	0	0	0	0	0	0	0	0.96118164	0.038818359	0.051269531	-0.016357422	0.008544922	0.026123047	0.009	39471.35	0	0	0.009
806	9205	9205	Category A	0.20385742	0.77978516	-0.52783203	-0.10522461	-0.21411133	0.37695313	0.33	0.009	4/6/2018	4	6	2018	8:28:03	30483	0.8	8	28	3	687	0.051269531	3.5046387	0.22021484	0.77124023	-0.52954102	0.5859375	0.018554688	0	0	0	0	0	0	0	0	0	0.96118164	0.038818359	0.026611328	-0.016357422	0.008300781	0.001708984	0.009	39471.35	0	0	0.009
807	9206	9206	Category A	0.20385742	0.76782227	-0.50390625	-0.10546875	-0.2175293	0.37841797	0.33	0.009	4/6/2018	4	6	2018	8:28:03	30483	0.9	8	28	3	724	0.051269531	3.5046387	0.22021484	0.77099609	-0.52954102	0.47851563	0.030517578	0	0	0	0	0	0	0	0	0	0.9609375	0.0390625	0.045410156	-0.016357422	-0.003173828	0.025634766	0.009	39471.35	0	0	0.009
808	9207	9207	Category A	0.20385742	0.76782227	-0.51586914	-0.10571289	-0.21459961	0.37524414	0.33	0.009	4/6/2018	4	6	2018	8:28:04	30484	0	8	28	4	724	0.051269531	3.5046387	0.22021484	0.77075195	-0.5300293	0.26831055	0.021972656	0	0	0	0	0	0	0	0	0	0.96118164	0.038818359	0.033691406	-0.016357422	-0.002929688	0.014160156	0.009	39471.35	0	0	0.009
809	9208	9208	Category A	0.2277832	0.76782227	-0.51586914	-0.10400391	-0.2199707	0.37182617	0.33	0.009	4/6/2018	4	6	2018	8:28:04	30484	0.1	8	28	4	700	0.051269531	3.5046387	0.22045898	0.77075195	-0.52978516	0.023681641	0.015869141	0	0	0	0	0	0	0	0	0	0.9609375	0.0390625	0.024169922	0.007080078	-0.002929688	0.013916016	0.009	39471.35	0	0	0.009
810	9209	9209	Category A	0.21582031	0.76782227	-0.52783203	-0.109375	-0.21655273	0.36474609	0.34	0.009	4/6/2018	4	6	2018	8:28:04	30484	0.2	8	28	4	700	0.051269531	3.5046387	0.2199707	0.77075195	-0.52954102	0.043457031	0.005615234	0	0	0	0	0	0	0	0	0	0.96069336	0.039306641	0.009277344	-0.004150391	-0.002929688	0.001708984	0.009	39471.35	0	0	0.009
811	9210	9210	Category A	0.21582031	0.76782227	-0.50390625	-0.10571289	-0.21679688	0.37207031	0.34	0.009	4/6/2018	4	6	2018	8:28:04	30484	0.3	8	28	4	712	0.051269531	3.5046387	0.2199707	0.77124023	-0.52978516	0.049316406	0.026367188	0	0	0	0	0	0	0	0	0	0.96118164	0.038818359	0.033691406	-0.004150391	-0.003417969	0.025878906	0.009	39471.35	0	0	0.009
812	9211	9211	Category A	0.2277832	0.76782227	-0.52783203	-0.11108398	-0.21362305	0.375	0.34	0.009	4/6/2018	4	6	2018	8:28:04	30484	0.4	8	28	4	712	0.051269531	3.5046387	0.2199707	0.77148438	-0.52978516	0.17041016	0.008544922	0	0	0	0	0	0	0	0	0	0.96142578	0.038574219	0.013427734	0.007568359	-0.003662109	0.001953125	0.009	39471.35	0	0	0.009
813	9212	9212	Category A	0.2277832	0.76782227	-0.53979492	-0.10522461	-0.21582031	0.37182617	0.34	0.009	4/6/2018	4	6	2018	8:28:04	30484	0.5	8	28	4	724	0.051269531	3.5046387	0.2199707	0.77148438	-0.52978516	0.26611328	0.013183594	0	0	0	0	0	0	0	0	0	0.96142578	0.038574219	0.021484375	0.007568359	-0.003662109	-0.009765625	0.009	39471.35	0	0	0.009
814	9213	9213	Category A	0.21582031	0.77978516	-0.52783203	-0.10693359	-0.21386719	0.36889648	0.34	0.009	4/6/2018	4	6	2018	8:28:04	30484	0.6	8	28	4	737	0.051269531	3.5046387	0.21972656	0.77148438	-0.52954102	0.34936523	0.009033203	0	0	0	0	0	0	0	0	0	0.96142578	0.038574219	0.013671875	-0.00390625	0.008056641	0.001708984	0.009	39471.35	0	0	0.009
815	9214	9214	Category A	0.2277832	0.75585938	-0.53979492	-0.1027832	-0.21972656	0.37426758	0.34	0.009	4/6/2018	4	6	2018	8:28:04	30484	0.7	8	28	4	700	0.051269531	3.5046387	0.21923828	0.77197266	-0.52954102	0.27978516	0.020751953	0	0	0	0	0	0	0	0	0	0.96166992	0.038330078	0.034667969	0.008300781	-0.016113281	-0.010009766	0.009	39471.35	0	0	0.009
816	9215	9215	Category A	0.21582031	0.76782227	-0.55175781	-0.10327148	-0.21826172	0.37109375	0.34	0.009	4/6/2018	4	6	2018	8:28:04	30484	0.8	8	28	4	712	0.051269531	3.5046387	0.21923828	0.7722168	-0.52978516	0.12670898	0.022460938	0	0	0	0	0	0	0	0	0	0.96166992	0.038330078	0.029785156	-0.003417969	-0.004394531	-0.021728516	0.009	39471.35	0	0	0.009
817	9216	9216	Category A	0.2277832	0.77978516	-0.53979492	-0.10546875	-0.2175293	0.37915039	0.34	0.009	4/6/2018	4	6	2018	8:28:04	30484	0.9	8	28	4	736	0.051269531	3.5046387	0.21923828	0.77246094	-0.52954102	0.10400391	0.014892578	0	0	0	0	0	0	0	0	0	0.96191406	0.038085938	0.025634766	0.008300781	0.007080078	-0.010009766	0.009	39471.35	0	0	0.009
818	9217	9217	Category A	0.25195313	0.77978516	-0.53979492	-0.10400391	-0.2175293	0.37817383	0.34	0.009	4/6/2018	4	6	2018	8:28:05	30485	0	8	28	5	736	0.051269531	3.5046387	0.21899414	0.77270508	-0.52905273	0.080566406	0.03515625	0	0	0	0	0	0	0	0	0	0.96166992	0.038330078	0.050292969	0.032714844	0.006835938	-0.010498047	0.009	39471.35	0	0	0.009
819	9218	9218	Category A	0.21582031	0.77978516	-0.52783203	-0.099365234	-0.22119141	0.37207031	0.34	0.009	4/6/2018	4	6	2018	8:28:05	30485	0.111	8	28	5	761	0.051269531	3.5046387	0.21875	0.77246094	-0.52929688	0.035644531	0.0078125	0	0	0	0	0	0	0	0	0	0.96166992	0.038330078	0.01171875	-0.002929688	0.007080078	0.001464844	0.009	39471.35	0	0	0.009
820	9219	9219	Category A	0.20385742	0.75585938	-0.55175781	-0.10864258	-0.21386719	0.37084961	0.35	0.009	4/6/2018	4	6	2018	8:28:05	30485	0.222	8	28	5	749	0.051269531	3.5046387	0.21875	0.77270508	-0.52929688	0.16577148	0.031494141	0	0	0	0	0	0	0	0	0	0.96191406	0.038085938	0.053955078	-0.014892578	-0.016845703	-0.022216797	0.009	39471.35	0	0	0.009
821	9220	9220	Category A	0.21582031	0.75585938	-0.51586914	-0.10400391	-0.21679688	0.37524414	0.35	0.009	4/6/2018	4	6	2018	8:28:05	30485	0.333	8	28	5	712	0.051269531	3.5046387	0.21875	0.77270508	-0.52978516	0.23364258	0.021972656	0	0	0	0	0	0	0	0	0	0.96191406	0.038085938	0.033691406	-0.002929688	-0.016845703	0.013916016	0.009	39471.35	0	0	0.009
822	9221	9221	Category A	0.20385742	0.76782227	-0.51586914	-0.10888672	-0.21020508	0.37109375	0.35	0.009	4/6/2018	4	6	2018	8:28:05	30485	0.444	8	28	5	687	0.051269531	3.5046387	0.21850586	0.77246094	-0.52978516	0.059814453	0.020751953	0	0	0	0	0	0	0	0	0	0.96191406	0.038085938	0.033447266	-0.014648438	-0.004638672	0.013916016	0.009	39471.35	0	0	0.009
823	9222	9222	Category A	0.21582031	0.76782227	-0.51586914	-0.10400391	-0.21386719	0.37329102	0.35	0.009	4/6/2018	4	6	2018	8:28:05	30485	0.555	8	28	5	675	0.051269531	3.5046387	0.21801758	0.77270508	-0.52954102	0.17456055	0.014648438	0	0	0	0	0	0	0	0	0	0.96191406	0.038085938	0.021240234	-0.002197266	-0.004882813	0.013671875	0.009	39471.35	0	0	0.009
824	9223	9223	Category A	0.21582031	0.76782227	-0.56396484	-0.11010742	-0.21191406	0.37329102	0.35	0.009	4/6/2018	4	6	2018	8:28:05	30485	0.666	8	28	5	650	0.051269531	3.5046387	0.21826172	0.77294922	-0.52929688	0.021484375	0.034912109	0	0	0	0	0	0	0	0	0	0.96191406	0.038085938	0.042236328	-0.002441406	-0.005126953	-0.034423828	0.009	39471.35	0	0	0.009
825	9224	9224	Category A	0.21582031	0.75585938	-0.53979492	-0.1015625	-0.21923828	0.3762207	0.35	0.009	4/6/2018	4	6	2018	8:28:05	30485	0.777	8	28	5	675	0.051269531	3.5046387	0.21850586	0.77319336	-0.52929688	0.085205078	0.020263672	0	0	0	0	0	0	0	0	0	0.9621582	0.037841797	0.030517578	-0.002685547	-0.017333984	-0.010253906	0.009	39471.35	0	0	0.009
826	9225	9225	Category A	0.20385742	0.76782227	-0.51586914	-0.10864258	-0.21386719	0.37329102	0.35	0.009	4/6/2018	4	6	2018	8:28:05	30485	0.888	8	28	5	687	0.051269531	3.5046387	0.21850586	0.77319336	-0.52880859	0.14038086	0.020263672	0	0	0	0	0	0	0	0	0	0.96191406	0.038085938	0.033203125	-0.014648438	-0.005371094	0.012939453	0.009	39471.35	0	0	0.009
827	9226	9226	Category A	0.20385742	0.76782227	-0.51586914	-0.11108398	-0.2199707	0.37817383	0.35	0.009	4/6/2018	4	6	2018	8:28:06	30486	0	8	28	6	712	0.051025391	3.515918	0.21850586	0.77319336	-0.52905273	0.3671875	0.020507813	0	0	0	0	0	0	0	0	0	0.96191406	0.038085938	0.033447266	-0.014648438	-0.005371094	0.013183594	0.009	39471.35	0	0	0.009
828	9227	9227	Category A	0.20385742	0.77978516	-0.53979492	-0.10400391	-0.21484375	0.37207031	0.35	0.009	4/6/2018	4	6	2018	8:28:06	30486	0.1	8	28	6	749	0.051025391	3.515918	0.21850586	0.77270508	-0.52905273	0.21875	0.019287109	0	0	0	0	0	0	0	0	0	0.96166992	0.038330078	0.032226563	-0.014648438	0.006835938	-0.010498047	0.009	39471.35	0	0	0.009
829	9228	9228	Category A	0.2277832	0.75585938	-0.52783203	-0.10327148	-0.21923828	0.37402344	0.35	0.009	4/6/2018	4	6	2018	8:28:06	30486	0.2	8	28	6	749	0.051025391	3.515918	0.21801758	0.77246094	-0.52929688	0.062011719	0.019287109	0	0	0	0	0	0	0	0	0	0.96142578	0.038574219	0.027587891	0.009521484	-0.016601563	0.001464844	0.009	39471.35	0	0	0.009
830	9229	9229	Category A	0.2277832	0.76782227	-0.51586914	-0.10327148	-0.2121582	0.37329102	0.36	0.009	4/6/2018	4	6	2018	8:28:06	30486	0.3	8	28	6	773	0.051025391	3.515918	0.21777344	0.7722168	-0.52905273	0.2644043	0.017089844	0	0	0	0	0	0	0	0	0	0.96118164	0.038818359	0.027587891	0.009765625	-0.004394531	0.013183594	0.009	39471.35	0	0	0.009
831	9230	9230	Category A	0.20385742	0.77978516	-0.52783203	-0.1015625	-0.22021484	0.37426758	0.36	0.009	4/6/2018	4	6	2018	8:28:06	30486	0.4	8	28	6	761	0.051025391	3.515918	0.2175293	0.7722168	-0.52856445	0.44848633	0.015625	0	0	0	0	0	0	0	0	0	0.96069336	0.039306641	0.021972656	-0.013671875	0.007324219	0.000732422	0.009	39471.35	0	0	0.009
832	9231	9231	Category A	0.21582031	0.76782227	-0.55175781	-0.10766602	-0.21826172	0.36914063	0.36	0.009	4/6/2018	4	6	2018	8:28:06	30486	0.5	8	28	6	724	0.051025391	3.515918	0.21728516	0.77172852	-0.52905273	0.30517578	0.022949219	0	0	0	0	0	0	0	0	0	0.96069336	0.039306641	0.028076172	-0.001464844	-0.00390625	-0.022460938	0.009	39471.35	0	0	0.009
833	9232	9232	Category A	0.21582031	0.76782227	-0.55175781	-0.10253906	-0.21801758	0.37109375	0.36	0.009	4/6/2018	4	6	2018	8:28:06	30486	0.6	8	28	6	699	0.051025391	3.515918	0.21728516	0.77148438	-0.52905273	0.11083984	0.022705078	0	0	0	0	0	0	0	0	0	0.96044922	0.039550781	0.027832031	-0.001464844	-0.003662109	-0.022460938	0.009	39471.35	0	0	0.009
834	9233	9233	Category A	0.21582031	0.77978516	-0.56396484	-0.109375	-0.21655273	0.36889648	0.36	0.009	4/6/2018	4	6	2018	8:28:06	30486	0.7	8	28	6	687	0.051025391	3.515918	0.21704102	0.77124023	-0.52905273	0.24023438	0.035644531	0	0	0	0	0	0	0	0	0	0.96020508	0.039794922	0.044433594	-0.001220703	0.008300781	-0.034667969	0.009	39471.35	0	0	0.009
835	9234	9234	Category A	0.2277832	0.77978516	-0.56396484	-0.10229492	-0.21655273	0.37841797	0.36	0.009	4/6/2018	4	6	2018	8:28:06	30486	0.8	8	28	6	662	0.051025391	3.515918	0.21655273	0.77124023	-0.52929688	0.34448242	0.037109375	0	0	0	0	0	0	0	0	0	0.96020508	0.039794922	0.053710938	0.010986328	0.008300781	-0.034423828	0.009	39471.35	0	0	0.009
836	9235	9235	Category A	0.23999023	0.77978516	-0.55175781	-0.10668945	-0.21386719	0.38012695	0.36	0.009	4/6/2018	4	6	2018	8:28:06	30486	0.9	8	28	6	675	0.051025391	3.515918	0.21655273	0.77124023	-0.52978516	0.21606445	0.032958984	0	0	0	0	0	0	0	0	0	0.96044922	0.039550781	0.053466797	0.023193359	0.008300781	-0.021728516	0.009	39471.35	0	0	0.009
837	9236	9236	Category A	0.21582031	0.75585938	-0.52783203	-0.10571289	-0.21459961	0.36914063	0.36	0.009	4/6/2018	4	6	2018	8:28:07	30487	0	8	28	7	687	0.051025391	3.515918	0.21655273	0.77099609	-0.52978516	0.10864258	0.015380859	0	0	0	0	0	0	0	0	0	0.96020508	0.039794922	0.018066406	-0.000732422	-0.015136719	0.001953125	0.009	39471.35	0	0	0.009
838	9237	9237	Category A	0.20385742	0.76782227	-0.53979492	-0.10058594	-0.22021484	0.37207031	0.36	0.009	4/6/2018	4	6	2018	8:28:07	30487	0.09	8	28	7	687	0.051025391	3.515918	0.21655273	0.77075195	-0.52954102	0.009521484	0.016357422	0	0	0	0	0	0	0	0	0	0.95996094	0.040039063	0.025878906	-0.012695313	-0.002929688	-0.010009766	0.009	39471.35	0	0	0.009
839	9238	9238	Category A	0.2277832	0.77978516	-0.52783203	-0.10327148	-0.22119141	0.36914063	0.36	0.009	4/6/2018	4	6	2018	8:28:07	30487	0.181	8	28	7	700	0.051025391	3.515918	0.21655273	0.77075195	-0.52929688	0.000976563	0.014404297	0	0	0	0	0	0	0	0	0	0.9597168	0.040283203	0.021484375	0.010986328	0.008789063	0.001464844	0.009	39471.35	0	0	0.009
840	9239	9239	Category A	0.23999023	0.77978516	-0.53979492	-0.098876953	-0.22094727	0.37402344	0.37	0.009	4/6/2018	4	6	2018	8:28:07	30487	0.272	8	28	7	675	0.051025391	3.515918	0.21630859	0.77050781	-0.52880859	0.021484375	0.02734375	0	0	0	0	0	0	0	0	0	0.95947266	0.040527344	0.043212891	0.0234375	0.009033203	-0.010742188	0.009	39471.35	0	0	0.009
841	9240	9240	Category A	0.2277832	0.77978516	-0.55175781	-0.10839844	-0.21630859	0.36889648	0.37	0.009	4/6/2018	4	6	2018	8:28:07	30487	0.363	8	28	7	687	0.051025391	3.515918	0.21606445	0.77075195	-0.52905273	0.22070313	0.026855469	0	0	0	0	0	0	0	0	0	0.95947266	0.040527344	0.04296875	0.011474609	0.008789063	-0.022460938	0.009	39471.35	0	0	0.009
842	9241	9241	Category A	0.2277832	0.77978516	-0.55175781	-0.10180664	-0.2121582	0.37109375	0.37	0.009	4/6/2018	4	6	2018	8:28:07	30487	0.454	8	28	7	663	0.051025391	3.515918	0.21606445	0.77075195	-0.52954102	0.59472656	0.026367188	0	0	0	0	0	0	0	0	0	0.95996094	0.040039063	0.042480469	0.011474609	0.008789063	-0.021972656	0.009	39471.35	0	0	0.009
843	9242	9242	Category A	0.20385742	0.76782227	-0.49194336	-0.10791016	-0.21655273	0.36474609	0.37	0.009	4/6/2018	4	6	2018	8:28:07	30487	0.545	8	28	7	638	0.051025391	3.515918	0.21606445	0.77075195	-0.52929688	1.0856934	0.039550781	0	0	0	0	0	0	0	0	0	0.95996094	0.040039063	0.052978516	-0.012207031	-0.002929688	0.037353516	0.009	39471.35	0	0	0.009
844	9243	9243	Category A	0.27587891	0.80395508	-0.52783203	-0.10327148	-0.21923828	0.37329102	0.37	0.009	4/6/2018	4	6	2018	8:28:07	30487	0.636	8	28	7	675	0.051025391	3.515918	0.21606445	0.77075195	-0.52929688	1.1904297	0.068115234	0	0	0	0	0	0	0	0	0	0.9597168	0.040283203	0.093994141	0.059570313	0.032958984	0.001464844	0.009	39471.35	0	0	0.009
845	9244	9244	Category A	0.2277832	0.77978516	-0.50390625	-0.10302734	-0.2175293	0.37841797	0.37	0.009	4/6/2018	4	6	2018	8:28:07	30487	0.727	8	28	7	663	0.051025391	3.515918	0.21606445	0.77075195	-0.52856445	1.2302246	0.028564453	0	0	0	0	0	0	0	0	0	0.95947266	0.040527344	0.044921875	0.011474609	0.008789063	0.024658203	0.009	39471.35	0	0	0.009
846	9245	9245	Category A	0.21582031	0.76782227	-0.52783203	-0.10473633	-0.21801758	0.37402344	0.37	0.009	4/6/2018	4	6	2018	8:28:07	30487	0.818	8	28	7	700	0.051025391	3.515918	0.21630859	0.77075195	-0.52856445	1.3493652	0.003173828	0	0	0	0	0	0	0	0	0	0.95922852	0.040771484	0.004394531	-0.000488281	-0.002929688	0.000732422	0.009	39471.35	0	0	0.009
847	9246	9246	Category A	0.21582031	0.75585938	-0.52783203	-0.10668945	-0.21044922	0.37329102	0.37	0.009	4/6/2018	4	6	2018	8:28:07	30487	0.909	8	28	7	749	0.051025391	3.515918	0.21630859	0.77075195	-0.52856445	1.3891602	0.014892578	0	0	0	0	0	0	0	0	0	0.95922852	0.040771484	0.016357422	-0.000488281	-0.014892578	0.000732422	0.009	39471.35	0	0	0.009
848	9247	9247	Category A	0.21582031	0.77978516	-0.51586914	-0.10229492	-0.21801758	0.37329102	0.37	0.009	4/6/2018	4	6	2018	8:28:08	30488	0	8	28	8	761	0.051025391	3.515918	0.21655273	0.77050781	-0.52905273	0.92163086	0.016113281	0	0	0	0	0	0	0	0	0	0.95947266	0.040527344	0.023193359	-0.000732422	0.009033203	0.013183594	0.009	39471.35	0	0	0.009
849	9248	9248	Category A	0.20385742	0.76782227	-0.51586914	-0.10571289	-0.21557617	0.38012695	0.37	0.009	4/6/2018	4	6	2018	8:28:08	30488	0.1	8	28	8	773	0.051025391	3.515918	0.21655273	0.77075195	-0.52929688	0.41040039	0.018798828	0	0	0	0	0	0	0	0	0	0.9597168	0.040283203	0.029296875	-0.012695313	-0.002929688	0.013427734	0.009	39471.35	0	0	0.009
850	9249	9249	Category A	0.20385742	0.77978516	-0.55175781	-0.10571289	-0.21923828	0.3762207	0.38	0.009	4/6/2018	4	6	2018	8:28:08	30488	0.2	8	28	8	749	0.051025391	3.515918	0.21655273	0.77075195	-0.52929688	0.47851563	0.027099609	0	0	0	0	0	0	0	0	0	0.9597168	0.040283203	0.043945313	-0.012695313	0.008789063	-0.022216797	0.009	39471.35	0	0	0.009
851	9250	9250	Category A	0.2277832	0.77978516	-0.53979492	-0.10424805	-0.21777344	0.37109375	0.38	0.009	4/6/2018	4	6	2018	8:28:08	30488	0.3	8	28	8	700	0.051025391	3.515918	0.21655273	0.77075195	-0.52929688	0.4675293	0.017333984	0	0	0	0	0	0	0	0	0	0.95996094	0.040039063	0.030029297	0.010986328	0.008789063	-0.010253906	0.009	39471.35	0	0	0.009
852	9251	9251	Category A	0.21582031	0.77978516	-0.52783203	-0.10498047	-0.21557617	0.37597656	0.38	0.009	4/6/2018	4	6	2018	8:28:08	30488	0.4	8	28	8	675	0.051025391	3.515918	0.21679688	0.77075195	-0.52954102	0.17358398	0.009033203	0	0	0	0	0	0	0	0	0	0.95996094	0.040039063	0.011474609	-0.000976563	0.008789063	0.001708984	0.009	39471.35	0	0	0.009
853	9252	9252	Category A	0.19189453	0.77978516	-0.52783203	-0.10375977	-0.21459961	0.37524414	0.38	0.009	4/6/2018	4	6	2018	8:28:08	30488	0.5	8	28	8	626	0.051025391	3.515918	0.21655273	0.77075195	-0.52905273	0.27270508	0.026367188	0	0	0	0	0	0	0	0	0	0.9597168	0.040283203	0.034912109	-0.024658203	0.008789063	0.001220703	0.009	39471.35	0	0	0.009
854	9253	9253	Category A	0.20385742	0.79199219	-0.51586914	-0.10229492	-0.2199707	0.37597656	0.38	0.009	4/6/2018	4	6	2018	8:28:08	30488	0.6	8	28	8	626	0.051025391	3.515918	0.21606445	0.77075195	-0.52880859	0.19946289	0.027587891	0	0	0	0	0	0	0	0	0	0.95947266	0.040527344	0.046386719	-0.012207031	0.020996094	0.012939453	0.009	39471.35	0	0	0.009
855	9254	9254	Category A	0.21582031	0.77978516	-0.55175781	-0.10498047	-0.21484375	0.37329102	0.38	0.009	4/6/2018	4	6	2018	8:28:08	30488	0.7	8	28	8	638	0.051025391	3.515918	0.21655273	0.77075195	-0.52905273	0.031494141	0.024169922	0	0	0	0	0	0	0	0	0	0.9597168	0.040283203	0.032226563	-0.000732422	0.008789063	-0.022460938	0.009	39471.35	0	0	0.009
856	9255	9255	Category A	0.2277832	0.77978516	-0.51586914	-0.10131836	-0.21801758	0.38110352	0.38	0.009	4/6/2018	4	6	2018	8:28:08	30488	0.8	8	28	8	626	0.051025391	3.515918	0.21630859	0.77075195	-0.52880859	0.090332031	0.019287109	0	0	0	0	0	0	0	0	0	0.9597168	0.040283203	0.033203125	0.011230469	0.008789063	0.012939453	0.009	39471.35	0	0	0.009
857	9256	9256	Category A	0.2277832	0.77978516	-0.51586914	-0.10327148	-0.21386719	0.38134766	0.38	0.009	4/6/2018	4	6	2018	8:28:08	30488	0.9	8	28	8	675	0.051025391	3.515918	0.21606445	0.77075195	-0.52856445	0.20922852	0.019287109	0	0	0	0	0	0	0	0	0	0.95922852	0.040771484	0.033203125	0.011474609	0.008789063	0.012695313	0.009	39471.35	0	0	0.009
858	9257	9257	Category A	0.2277832	0.76782227	-0.53979492	-0.10400391	-0.22167969	0.37207031	0.38	0.009	4/6/2018	4	6	2018	8:28:09	30489	0	8	28	9	687	0.051025391	3.515918	0.21606445	0.77050781	-0.52856445	0.043212891	0.016113281	0	0	0	0	0	0	0	0	0	0.95898438	0.041015625	0.025146484	0.011474609	-0.002685547	-0.010986328	0.009	39471.35	0	0	0.009
859	9258	9258	Category A	0.20385742	0.77978516	-0.52783203	-0.10400391	-0.21557617	0.37207031	0.38	0.009	4/6/2018	4	6	2018	8:28:09	30489	0.111	8	28	9	700	0.051025391	3.515918	0.21582031	0.77050781	-0.52832031	0.21435547	0.015136719	0	0	0	0	0	0	0	0	0	0.95874023	0.041259766	0.021972656	-0.011962891	0.009033203	0.000488281	0.009	39471.35	0	0	0.009
860	9259	9259	Category A	0.20385742	0.76782227	-0.53979492	-0.11450195	-0.21362305	0.37304688	0.39	0.009	4/6/2018	4	6	2018	8:28:09	30489	0.222	8	28	9	712	0.051025391	3.515918	0.21606445	0.77050781	-0.52807617	0.11254883	0.016845703	0	0	0	0	0	0	0	0	0	0.95874023	0.041259766	0.026367188	-0.012207031	-0.002685547	-0.011474609	0.009	39471.35	0	0	0.009
861	9260	9260	Category A	0.21582031	0.76782227	-0.53979492	-0.10229492	-0.21923828	0.37109375	0.39	0.009	4/6/2018	4	6	2018	8:28:09	30489	0.333	8	28	9	712	0.051025391	3.515918	0.21606445	0.77050781	-0.52807617	0.10839844	0.011962891	0	0	0	0	0	0	0	0	0	0.95874023	0.041259766	0.014892578	-0.000244141	-0.002685547	-0.011474609	0.009	39471.35	0	0	0.009
862	9261	9261	Category A	0.21582031	0.77978516	-0.51586914	-0.10058594	-0.21923828	0.37207031	0.39	0.009	4/6/2018	4	6	2018	8:28:09	30489	0.444	8	28	9	724	0.051025391	3.515918	0.21606445	0.77050781	-0.52807617	0.20874023	0.015380859	0	0	0	0	0	0	0	0	0	0.95898438	0.041015625	0.021972656	-0.000244141	0.009033203	0.012207031	0.009	39471.35	0	0	0.009
863	9262	9262	Category A	0.21582031	0.77978516	-0.51586914	-0.10229492	-0.21655273	0.37524414	0.39	0.009	4/6/2018	4	6	2018	8:28:09	30489	0.555	8	28	9	700	0.051025391	3.515918	0.21630859	0.77050781	-0.52856445	0.12817383	0.015625	0	0	0	0	0	0	0	0	0	0.95898438	0.041015625	0.022460938	-0.000488281	0.009033203	0.012695313	0.009	39471.35	0	0	0.009
864	9263	9263	Category A	0.2277832	0.77978516	-0.53979492	-0.10058594	-0.21655273	0.37939453	0.39	0.009	4/6/2018	4	6	2018	8:28:09	30489	0.666	8	28	9	675	0.051025391	3.515918	0.21606445	0.77050781	-0.52832031	0.11694336	0.018554688	0	0	0	0	0	0	0	0	0	0.95898438	0.041015625	0.031982422	0.011474609	0.009033203	-0.011230469	0.009	39471.35	0	0	0.009
865	9264	9264	Category A	0.20385742	0.77978516	-0.49194336	-0.10571289	-0.21289063	0.36914063	0.39	0.009	4/6/2018	4	6	2018	8:28:09	30489	0.777	8	28	9	638	0.051269531	3.5288086	0.21606445	0.77050781	-0.52783203	0.2668457	0.0390625	0	0	0	0	0	0	0	0	0	0.95874023	0.041259766	0.057373047	-0.012207031	0.009033203	0.035888672	0.009	39471.35	0	0	0.009
866	9265	9265	Category A	0.21582031	0.76782227	-0.52783203	-0.11035156	-0.21557617	0.36914063	0.39	0.009	4/6/2018	4	6	2018	8:28:09	30489	0.888	8	28	9	613	0.051269531	3.5288086	0.21606445	0.77050781	-0.52807617	0.3034668	0.002685547	0	0	0	0	0	0	0	0	0	0.95874023	0.041259766	0.003417969	-0.000244141	-0.002685547	0.000244141	0.009	39471.35	0	0	0.009
867	9266	9266	Category A	0.20385742	0.75585938	-0.51586914	-0.10546875	-0.21826172	0.38110352	0.39	0.009	4/6/2018	4	6	2018	8:28:10	30490	0	8	28	10	638	0.051269531	3.5288086	0.21606445	0.77050781	-0.52807617	0.39672852	0.022705078	0	0	0	0	0	0	0	0	0	0.95874023	0.041259766	0.0390625	-0.012207031	-0.014648438	0.012207031	0.009	39471.35	0	0	0.009
868	9267	9267	Category A	0.20385742	0.76782227	-0.53979492	-0.10375977	-0.22094727	0.37841797	0.39	0.009	4/6/2018	4	6	2018	8:28:10	30490	0.1	8	28	10	663	0.051269531	3.5288086	0.21606445	0.77050781	-0.52832031	0.41137695	0.016845703	0	0	0	0	0	0	0	0	0	0.95898438	0.041015625	0.026123047	-0.012207031	-0.002685547	-0.011230469	0.009	39471.35	0	0	0.009
869	9268	9268	Category A	0.20385742	0.75585938	-0.52783203	-0.10668945	-0.21044922	0.37329102	0.39	0.009	4/6/2018	4	6	2018	8:28:10	30490	0.2	8	28	10	688	0.051269531	3.5288086	0.21606445	0.77050781	-0.52807617	0.48535156	0.019042969	0	0	0	0	0	0	0	0	0	0.95874023	0.041259766	0.02734375	-0.012207031	-0.014648438	0.000244141	0.009	39471.35	0	0	0.009
870	9269	9269	Category A	0.21582031	0.76782227	-0.51586914	-0.10498047	-0.22094727	0.37426758	0.4	0.009	4/6/2018	4	6	2018	8:28:10	30490	0.3	8	28	10	688	0.051269531	3.5288086	0.21606445	0.77075195	-0.52807617	0.54101563	0.012451172	0	0	0	0	0	0	0	0	0	0.95898438	0.041015625	0.015380859	-0.000244141	-0.002929688	0.012207031	0.009	39471.35	0	0	0.009
871	9270	9270	Category A	0.20385742	0.75585938	-0.53979492	-0.10375977	-0.21386719	0.37719727	0.4	0.009	4/6/2018	4	6	2018	8:28:10	30490	0.4	8	28	10	700	0.051269531	3.5288086	0.21582031	0.77075195	-0.52783203	0.48852539	0.022460938	0	0	0	0	0	0	0	0	0	0.95898438	0.041015625	0.038818359	-0.011962891	-0.014892578	-0.01171875	0.009	39471.35	0	0	0.009
872	9271	9271	Category A	0.2277832	0.75585938	-0.52783203	-0.10302734	-0.2199707	0.37329102	0.4	0.009	4/6/2018	4	6	2018	8:28:10	30490	0.5	8	28	10	700	0.051269531	3.5288086	0.21606445	0.77124023	-0.52807617	0.48120117	0.019042969	0	0	0	0	0	0	0	0	0	0.95947266	0.040527344	0.02734375	0.011474609	-0.015380859	0.000244141	0.009	39471.35	0	0	0.009
873	9272	9272	Category A	0.21582031	0.76782227	-0.53979492	-0.10058594	-0.21923828	0.37426758	0.4	0.009	4/6/2018	4	6	2018	8:28:10	30490	0.6	8	28	10	712	0.051269531	3.5288086	0.21630859	0.77124023	-0.52783203	0.57080078	0.012207031	0	0	0	0	0	0	0	0	0	0.95947266	0.040527344	0.015869141	-0.000488281	-0.003417969	-0.01171875	0.009	39471.35	0	0	0.009
874	9273	9273	Category A	0.20385742	0.76782227	-0.52783203	-0.109375	-0.21557617	0.37329102	0.4	0.009	4/6/2018	4	6	2018	8:28:10	30490	0.7	8	28	10	724	0.051269531	3.5288086	0.21655273	0.77124023	-0.52783203	0.70288086	0.013183594	0	0	0	0	0	0	0	0	0	0.95947266	0.040527344	0.016357422	-0.012695313	-0.003417969	0	0.009	39471.35	0	0	0.009
875	9274	9274	Category A	0.21582031	0.76782227	-0.53979492	-0.10253906	-0.22119141	0.36914063	0.4	0.009	4/6/2018	4	6	2018	8:28:10	30490	0.8	8	28	10	724	0.051269531	3.5288086	0.21655273	0.77124023	-0.52734375	0.8046875	0.012695313	0	0	0	0	0	0	0	0	0	0.95922852	0.040771484	0.016601563	-0.000732422	-0.003417969	-0.012207031	0.009	39471.35	0	0	0.009
876	9275	9275	Category A	0.2277832	0.75585938	-0.52783203	-0.10864258	-0.21118164	0.37329102	0.4	0.009	4/6/2018	4	6	2018	8:28:10	30490	0.9	8	28	10	737	0.051269531	3.5288086	0.21655273	0.77099609	-0.52685547	0.89038086	0.018798828	0	0	0	0	0	0	0	0	0	0.95874023	0.041259766	0.027099609	0.010986328	-0.015136719	-0.000732422	0.009	39471.35	0	0	0.009
877	9276	9276	Category A	0.20385742	0.76782227	-0.52783203	-0.11181641	-0.21801758	0.37304688	0.4	0.009	4/6/2018	4	6	2018	8:28:11	30491	0	8	28	11	737	0.051269531	3.5288086	0.21606445	0.77075195	-0.52685547	0.85253906	0.012695313	0	0	0	0	0	0	0	0	0	0.95849609	0.041503906	0.016113281	-0.012207031	-0.002929688	-0.000732422	0.009	39471.35	0	0	0.009
878	9277	9277	Category A	0.20385742	0.75585938	-0.51586914	-0.10327148	-0.21484375	0.37719727	0.4	0.009	4/6/2018	4	6	2018	8:28:11	30491	0.1	8	28	11	724	0.051269531	3.5288086	0.21630859	0.77124023	-0.52709961	0.77880859	0.022705078	0	0	0	0	0	0	0	0	0	0.95898438	0.041015625	0.039306641	-0.012451172	-0.015380859	0.011230469	0.009	39471.35	0	0	0.009
879	9278	9278	Category A	0.20385742	0.75585938	-0.51586914	-0.10693359	-0.21679688	0.36914063	0.4	0.009	4/6/2018	4	6	2018	8:28:11	30491	0.2	8	28	11	724	0.051269531	3.5288086	0.21655273	0.77124023	-0.52709961	0.67675781	0.022949219	0	0	0	0	0	0	0	0	0	0.95898438	0.041015625	0.039306641	-0.012695313	-0.015380859	0.011230469	0.009	39471.35	0	0	0.009
880	9279	9279	Category A	0.21582031	0.76782227	-0.52783203	-0.10498047	-0.21923828	0.37695313	0.41	0.009	4/6/2018	4	6	2018	8:28:11	30491	0.3	8	28	11	724	0.051269531	3.5288086	0.21630859	0.77075195	-0.52734375	0.57080078	0.002929688	0	0	0	0	0	0	0	0	0	0.95874023	0.041259766	0.003662109	-0.000488281	-0.002929688	-0.000244141	0.009	39471.35	0	0	0.009
881	9280	9280	Category A	0.20385742	0.77978516	-0.55175781	-0.10864258	-0.20922852	0.36816406	0.41	0.009	4/6/2018	4	6	2018	8:28:11	30491	0.4	8	28	11	687	0.051269531	3.5288086	0.21606445	0.77050781	-0.52734375	0.25610352	0.028808594	0	0	0	0	0	0	0	0	0	0.95825195	0.041748047	0.045898438	-0.012207031	0.009033203	-0.024169922	0.009	39471.35	0	0	0.009
882	9281	9281	Category A	0.21582031	0.77978516	-0.50390625	-0.10498047	-0.21777344	0.36914063	0.41	0.009	4/6/2018	4	6	2018	8:28:11	30491	0.5	8	28	11	700	0.051269531	3.5288086	0.21606445	0.77050781	-0.52661133	0.065185547	0.024658203	0	0	0	0	0	0	0	0	0	0.95800781	0.041992188	0.032470703	-0.000244141	0.009033203	0.022705078	0.009	39471.35	0	0	0.009
883	9282	9282	Category A	0.2277832	0.76782227	-0.49194336	-0.10229492	-0.2199707	0.37524414	0.41	0.009	4/6/2018	4	6	2018	8:28:11	30491	0.6	8	28	11	712	0.051269531	3.5288086	0.21606445	0.77050781	-0.52612305	0.30761719	0.036376953	0	0	0	0	0	0	0	0	0	0.95776367	0.042236328	0.048583984	0.011474609	-0.002685547	0.034179688	0.009	39471.35	0	0	0.009
884	9283	9283	Category A	0.21582031	0.75585938	-0.50390625	-0.10400391	-0.22119141	0.37426758	0.41	0.009	4/6/2018	4	6	2018	8:28:11	30491	0.7	8	28	11	712	0.051269531	3.5288086	0.21606445	0.77050781	-0.52661133	0.44067383	0.027099609	0	0	0	0	0	0	0	0	0	0.95800781	0.041992188	0.037841797	-0.000244141	-0.014648438	0.022705078	0.009	39471.35	0	0	0.009
885	9284	9284	Category A	0.21582031	0.76782227	-0.50390625	-0.10766602	-0.21386719	0.37304688	0.41	0.009	4/6/2018	4	6	2018	8:28:11	30491	0.8	8	28	11	761	0.051269531	3.5288086	0.21533203	0.77026367	-0.52685547	0.54125977	0.023193359	0	0	0	0	0	0	0	0	0	0.95776367	0.042236328	0.026123047	0.000244141	-0.002441406	0.022949219	0.009	39471.35	0	0	0.009
886	9285	9285	Category A	0.20385742	0.77978516	-0.52783203	-0.099853516	-0.21923828	0.37231445	0.41	0.009	4/6/2018	4	6	2018	8:28:11	30491	0.9	8	28	11	749	0.051269531	3.5288086	0.21484375	0.77026367	-0.52734375	0.68408203	0.014404297	0	0	0	0	0	0	0	0	0	0.95800781	0.041992188	0.020751953	-0.010986328	0.009277344	-0.000244141	0.009	39471.35	0	0	0.009
887	9286	9286	Category A	0.21582031	0.75585938	-0.53979492	-0.11352539	-0.21728516	0.37182617	0.41	0.009	4/6/2018	4	6	2018	8:28:12	30492	0	8	28	12	737	0.051269531	3.5288086	0.21484375	0.77050781	-0.52734375	0.69262695	0.019042969	0	0	0	0	0	0	0	0	0	0.95800781	0.041992188	0.027587891	0.000732422	-0.014648438	-0.012207031	0.009	39471.35	0	0	0.009
888	9287	9287	Category A	0.21582031	0.77978516	-0.53979492	-0.1027832	-0.21655273	0.38134766	0.41	0.009	4/6/2018	4	6	2018	8:28:12	30492	0.1	8	28	12	700	0.051269531	3.5288086	0.21484375	0.77075195	-0.52734375	0.67407227	0.015136719	0	0	0	0	0	0	0	0	0	0.95825195	0.041748047	0.021972656	0.000732422	0.008789063	-0.012207031	0.009	39471.35	0	0	0.009
889	9288	9288	Category A	0.2277832	0.76782227	-0.51586914	-0.10864258	-0.21191406	0.36914063	0.41	0.009	4/6/2018	4	6	2018	8:28:12	30492	0.2	8	28	12	650	0.051269531	3.5288086	0.21484375	0.77075195	-0.52734375	0.76049805	0.017333984	0	0	0	0	0	0	0	0	0	0.95849609	0.041503906	0.02734375	0.012695313	-0.002929688	0.011474609	0.009	39471.35	0	0	0.009
890	9289	9289	Category A	0.21582031	0.77978516	-0.52783203	-0.10229492	-0.2175293	0.38037109	0.42	0.009	4/6/2018	4	6	2018	8:28:12	30492	0.3	8	28	12	675	0.051269531	3.5288086	0.21557617	0.77075195	-0.52783203	0.94604492	0.008789063	0	0	0	0	0	0	0	0	0	0.95874023	0.041259766	0.009033203	0	0.008789063	0	0.009	39471.35	0	0	0.009
891	9290	9290	Category A	0.2277832	0.76782227	-0.51586914	-0.11010742	-0.21362305	0.37304688	0.42	0.009	4/6/2018	4	6	2018	8:28:12	30492	0.4	8	28	12	663	0.051269531	3.5288086	0.21582031	0.77050781	-0.52734375	0.89794922	0.016845703	0	0	0	0	0	0	0	0	0	0.95849609	0.041503906	0.026367188	0.01171875	-0.002685547	0.011474609	0.009	39471.35	0	0	0.009
892	9291	9291	Category A	0.21582031	0.76782227	-0.49194336	-0.10400391	-0.21289063	0.37939453	0.42	0.009	4/6/2018	4	6	2018	8:28:12	30492	0.5	8	28	12	687	0.051269531	3.5288086	0.21533203	0.77050781	-0.52734375	0.70361328	0.035644531	0	0	0	0	0	0	0	0	0	0.95825195	0.041748047	0.038574219	0.000244141	-0.002685547	0.035400391	0.009	39471.35	0	0	0.009
893	9292	9292	Category A	0.19189453	0.76782227	-0.52783203	-0.11132813	-0.21118164	0.36914063	0.42	0.009	4/6/2018	4	6	2018	8:28:12	30492	0.6	8	28	12	700	0.051269531	3.5288086	0.21533203	0.77026367	-0.52758789	0.57763672	0.023681641	0	0	0	0	0	0	0	0	0	0.95825195	0.041748047	0.026123047	-0.0234375	-0.002441406	0	0.009	39471.35	0	0	0.009
894	9293	9293	Category A	0.23999023	0.76782227	-0.53979492	-0.10253906	-0.21801758	0.37695313	0.42	0.009	4/6/2018	4	6	2018	8:28:12	30492	0.7	8	28	12	687	0.051269531	3.5288086	0.21606445	0.77026367	-0.52758789	0.36816406	0.026855469	0	0	0	0	0	0	0	0	0	0.95825195	0.041748047	0.038330078	0.023681641	-0.002441406	-0.011962891	0.009	39471.35	0	0	0.009
895	9294	9294	Category A	0.21582031	0.76782227	-0.52783203	-0.10229492	-0.2199707	0.37524414	0.42	0.009	4/6/2018	4	6	2018	8:28:12	30492	0.8	8	28	12	712	0.051269531	3.5288086	0.21606445	0.77026367	-0.52783203	0.18920898	0.002441406	0	0	0	0	0	0	0	0	0	0.95849609	0.041503906	0.002929688	-0.000244141	-0.002441406	0	0.009	39471.35	0	0	0.009
896	9295	9295	Category A	0.20385742	0.75585938	-0.52783203	-0.10668945	-0.21386719	0.37524414	0.42	0.009	4/6/2018	4	6	2018	8:28:12	30492	0.9	8	28	12	736	0.051269531	3.5288086	0.21630859	0.77001953	-0.52685547	0.088623047	0.019042969	0	0	0	0	0	0	0	0	0	0.95800781	0.041992188	0.027587891	-0.012451172	-0.014160156	-0.000732422	0.009	39471.35	0	0	0.009
897	9296	9296	Category A	0.2277832	0.75585938	-0.53979492	-0.10668945	-0.21923828	0.37426758	0.42	0.009	4/6/2018	4	6	2018	8:28:13	30493	0	8	28	13	761	0.051269531	3.5288086	0.21655273	0.77001953	-0.52685547	0.32275391	0.021972656	0	0	0	0	0	0	0	0	0	0.95776367	0.042236328	0.038085938	0.010986328	-0.014160156	-0.012695313	0.009	39471.35	0	0	0.009
898	9297	9297	Category A	0.2277832	0.77978516	-0.51586914	-0.10058594	-0.21655273	0.37719727	0.42	0.009	4/6/2018	4	6	2018	8:28:13	30493	0.1	8	28	13	749	0.051269531	3.5288086	0.21630859	0.76977539	-0.52685547	0.40698242	0.018554688	0	0	0	0	0	0	0	0	0	0.95751953	0.042480469	0.032226563	0.011230469	0.009765625	0.010986328	0.009	39471.35	0	0	0.009
899	9298	9298	Category A	0.2277832	0.77978516	-0.51586914	-0.10766602	-0.21386719	0.36816406	0.42	0.009	4/6/2018	4	6	2018	8:28:13	30493	0.2	8	28	13	737	0.051269531	3.5288086	0.21655273	0.77001953	-0.52636719	0.27905273	0.018066406	0	0	0	0	0	0	0	0	0	0.95751953	0.042480469	0.031494141	0.010986328	0.009521484	0.010498047	0.009	39471.35	0	0	0.009
900	9299	9299	Category A	0.21582031	0.76782227	-0.53979492	-0.10375977	-0.21655273	0.37719727	0.43	0.009	4/6/2018	4	6	2018	8:28:13	30493	0.3	8	28	13	700	0.051269531	3.5288086	0.21655273	0.77001953	-0.52612305	0.14379883	0.013671875	0	0	0	0	0	0	0	0	0	0.95727539	0.042724609	0.016601563	-0.000732422	-0.002197266	-0.013427734	0.009	39471.35	0	0	0.009
901	9300	9300	Category A	0.21582031	0.75585938	-0.52783203	-0.10498047	-0.21923828	0.37304688	0.43	0.009	4/6/2018	4	6	2018	8:28:13	30493	0.4	8	28	13	712	0.051269531	3.5288086	0.21679688	0.77001953	-0.52612305	0.090332031	0.014404297	0	0	0	0	0	0	0	0	0	0.95751953	0.042480469	0.016845703	-0.000976563	-0.014160156	-0.001464844	0.009	39471.35	0	0	0.009
902	9301	9301	Category A	0.21582031	0.75585938	-0.53979492	-0.10229492	-0.21655273	0.37329102	0.43	0.009	4/6/2018	4	6	2018	8:28:13	30493	0.5	8	28	13	724	0.051269531	3.5288086	0.21679688	0.77001953	-0.52587891	0.037353516	0.019775391	0	0	0	0	0	0	0	0	0	0.95751953	0.042480469	0.029052734	-0.000976563	-0.014160156	-0.013671875	0.009	39471.35	0	0	0.009
903	9302	9302	Category A	0.20385742	0.76782227	-0.50390625	-0.10375977	-0.21972656	0.38012695	0.43	0.009	4/6/2018	4	6	2018	8:28:13	30493	0.6	8	28	13	724	0.051269531	3.5255859	0.21679688	0.77001953	-0.52612305	0.34375	0.025878906	0	0	0	0	0	0	0	0	0	0.95751953	0.042480469	0.037597656	-0.012939453	-0.002197266	0.022216797	0.009	39471.35	0	0	0.009
904	9303	9303	Category A	0.20385742	0.76782227	-0.52783203	-0.109375	-0.21386719	0.37304688	0.43	0.009	4/6/2018	4	6	2018	8:28:13	30493	0.7	8	28	13	749	0.051269531	3.5255859	0.21655273	0.77001953	-0.52636719	0.30883789	0.012939453	0	0	0	0	0	0	0	0	0	0.95776367	0.042236328	0.016601563	-0.012695313	-0.002197266	-0.001220703	0.009	39471.35	0	0	0.009
905	9304	9304	Category A	0.21582031	0.76782227	-0.55175781	-0.10253906	-0.21459961	0.37719727	0.43	0.009	4/6/2018	4	6	2018	8:28:13	30493	0.8	8	28	13	724	0.051269531	3.5255859	0.21630859	0.77001953	-0.52661133	0.19702148	0.025146484	0	0	0	0	0	0	0	0	0	0.95776367	0.042236328	0.028076172	-0.000488281	-0.002197266	-0.024902344	0.009	39471.35	0	0	0.009
906	9305	9305	Category A	0.20385742	0.75585938	-0.51586914	-0.1015625	-0.2175293	0.37329102	0.43	0.009	4/6/2018	4	6	2018	8:28:13	30493	0.9	8	28	13	700	0.051269531	3.5255859	0.21630859	0.77001953	-0.52734375	0.083984375	0.021972656	0	0	0	0	0	0	0	0	0	0.95800781	0.041992188	0.038085938	-0.012451172	-0.014160156	0.011474609	0.009	39471.35	0	0	0.009
907	9306	9306	Category A	0.20385742	0.76782227	-0.53979492	-0.10229492	-0.21801758	0.38110352	0.43	0.009	4/6/2018	4	6	2018	8:28:14	30494	0	8	28	14	663	0.051269531	3.5255859	0.21630859	0.77001953	-0.52758789	0.20996094	0.017578125	0	0	0	0	0	0	0	0	0	0.95825195	0.041748047	0.026855469	-0.012451172	-0.002197266	-0.011962891	0.009	39471.35	0	0	0.009
908	9307	9307	Category A	0.21582031	0.77978516	-0.52783203	-0.11108398	-0.21630859	0.36914063	0.43	0.009	4/6/2018	4	6	2018	8:28:14	30494	0.1	8	28	14	650	0.051269531	3.5255859	0.21655273	0.77026367	-0.52807617	0.095214844	0.009277344	0	0	0	0	0	0	0	0	0	0.95874023	0.041259766	0.010253906	-0.000732422	0.009277344	0.000244141	0.009	39471.35	0	0	0.009
909	9308	9308	Category A	0.21582031	0.77978516	-0.51586914	-0.10400391	-0.21484375	0.3762207	0.43	0.009	4/6/2018	4	6	2018	8:28:14	30494	0.2	8	28	14	638	0.051269531	3.5255859	0.21655273	0.77026367	-0.52783203	0.16821289	0.015136719	0	0	0	0	0	0	0	0	0	0.95874023	0.041259766	0.022216797	-0.000732422	0.009277344	0.011962891	0.009	39471.35	0	0	0.009
910	9309	9309	Category A	0.21582031	0.77978516	-0.50390625	-0.10571289	-0.21459961	0.38134766	0.44	0.009	4/6/2018	4	6	2018	8:28:14	30494	0.3	8	28	14	650	0.051269531	3.5255859	0.21728516	0.77050781	-0.52783203	0.24829102	0.025634766	0	0	0	0	0	0	0	0	0	0.95874023	0.041259766	0.034667969	-0.001464844	0.009033203	0.023925781	0.009	39471.35	0	0	0.009
911	9310	9310	Category A	0.2277832	0.80395508	-0.55175781	-0.10693359	-0.21313477	0.37329102	0.44	0.009	4/6/2018	4	6	2018	8:28:14	30494	0.4	8	28	14	687	0.051269531	3.5255859	0.21728516	0.77050781	-0.52758789	0.18725586	0.042236328	0	0	0	0	0	0	0	0	0	0.95874023	0.041259766	0.067626953	0.010253906	0.033203125	-0.023925781	0.009	39471.35	0	0	0.009
912	9311	9311	Category A	0.2277832	0.77978516	-0.52783203	-0.10473633	-0.21801758	0.38110352	0.44	0.009	4/6/2018	4	6	2018	8:28:14	30494	0.5	8	28	14	675	0.051269531	3.5255859	0.2175293	0.77050781	-0.52734375	0.28393555	0.013427734	0	0	0	0	0	0	0	0	0	0.95874023	0.041259766	0.01953125	0.010009766	0.009033203	-0.000244141	0.009	39471.35	0	0	0.009
913	9312	9312	Category A	0.2277832	0.76782227	-0.55175781	-0.10742188	-0.21289063	0.37329102	0.44	0.009	4/6/2018	4	6	2018	8:28:14	30494	0.6	8	28	14	712	0.051269531	3.5255859	0.2175293	0.77075195	-0.52685547	0.5078125	0.026611328	0	0	0	0	0	0	0	0	0	0.95874023	0.041259766	0.037597656	0.010009766	-0.002929688	-0.024658203	0.009	39471.35	0	0	0.009
914	9313	9313	Category A	0.2277832	0.76782227	-0.52783203	-0.10791016	-0.20922852	0.36914063	0.44	0.009	4/6/2018	4	6	2018	8:28:14	30494	0.7	8	28	14	736	0.051269531	3.5255859	0.21777344	0.77075195	-0.52685547	0.30444336	0.010253906	0	0	0	0	0	0	0	0	0	0.95874023	0.041259766	0.013671875	0.009765625	-0.002929688	-0.000732422	0.009	39471.35	0	0	0.009
915	9314	9314	Category A	0.21582031	0.76782227	-0.52783203	-0.10253906	-0.21801758	0.37426758	0.44	0.009	4/6/2018	4	6	2018	8:28:14	30494	0.8	8	28	14	712	0.051269531	3.5255859	0.21801758	0.77075195	-0.52661133	0.10546875	0.00390625	0	0	0	0	0	0	0	0	0	0.95874023	0.041259766	0.006591797	-0.002197266	-0.002929688	-0.000976563	0.009	39471.35	0	0	0.009
916	9315	9315	Category A	0.21582031	0.76782227	-0.55175781	-0.10400391	-0.21484375	0.37329102	0.44	0.009	4/6/2018	4	6	2018	8:28:14	30494	0.9	8	28	14	736	0.051269531	3.5255859	0.21850586	0.77099609	-0.52636719	0.06640625	0.025390625	0	0	0	0	0	0	0	0	0	0.95874023	0.041259766	0.03125	-0.002685547	-0.003173828	-0.025146484	0.009	39471.35	0	0	0.009
917	9316	9316	Category A	0.2277832	0.77978516	-0.53979492	-0.10302734	-0.2175293	0.37426758	0.44	0.009	4/6/2018	4	6	2018	8:28:15	30495	0	8	28	15	712	0.051269531	3.5255859	0.21850586	0.77124023	-0.52661133	0.25146484	0.017822266	0	0	0	0	0	0	0	0	0	0.95922852	0.040771484	0.030517578	0.009033203	0.008300781	-0.012939453	0.009	39471.35	0	0	0.009
918	9317	9317	Category A	0.21582031	0.76782227	-0.53979492	-0.10986328	-0.21728516	0.37304688	0.44	0.009	4/6/2018	4	6	2018	8:28:15	30495	0.1	8	28	15	675	0.051269531	3.5255859	0.21875	0.77124023	-0.52636719	0.50488281	0.013916016	0	0	0	0	0	0	0	0	0	0.95922852	0.040771484	0.019775391	-0.002929688	-0.003417969	-0.013183594	0.009	39471.35	0	0	0.009
919	9318	9318	Category A	0.21582031	0.74389648	-0.55175781	-0.10229492	-0.21655273	0.37524414	0.44	0.009	4/6/2018	4	6	2018	8:28:15	30495	0.2	8	28	15	687	0.051269531	3.5255859	0.21899414	0.77148438	-0.52636719	0.58740234	0.037597656	0	0	0	0	0	0	0	0	0	0.95922852	0.040771484	0.056152344	-0.003173828	-0.027587891	-0.025146484	0.009	39471.35	0	0	0.009
920	9319	9319	Category A	0.2277832	0.75585938	-0.52783203	-0.11376953	-0.21459961	0.37304688	0.45	0.009	4/6/2018	4	6	2018	8:28:15	30495	0.3	8	28	15	663	0.051269531	3.5255859	0.21923828	0.77172852	-0.52661133	0.46191406	0.018066406	0	0	0	0	0	0	0	0	0	0.9597168	0.040283203	0.025634766	0.008300781	-0.015869141	-0.000976563	0.009	39471.35	0	0	0.009
921	9320	9320	Category A	0.2277832	0.77978516	-0.50390625	-0.1015625	-0.21679688	0.37133789	0.45	0.009	4/6/2018	4	6	2018	8:28:15	30495	0.4	8	28	15	663	0.051269531	3.5255859	0.21923828	0.77197266	-0.52661133	0.3737793	0.025390625	0	0	0	0	0	0	0	0	0	0.95996094	0.040039063	0.038818359	0.008300781	0.007568359	0.022705078	0.009	39471.35	0	0	0.009
922	9321	9321	Category A	0.21582031	0.77978516	-0.51586914	-0.10253906	-0.21459961	0.37524414	0.45	0.009	4/6/2018	4	6	2018	8:28:15	30495	0.5	8	28	15	675	0.051269531	3.5255859	0.21923828	0.77197266	-0.52612305	0.44067383	0.013183594	0	0	0	0	0	0	0	0	0	0.9597168	0.040283203	0.021484375	-0.003417969	0.007568359	0.010253906	0.009	39471.35	0	0	0.009
923	9322	9322	Category A	0.21582031	0.76782227	-0.52783203	-0.1015625	-0.2175293	0.37524414	0.45	0.009	4/6/2018	4	6	2018	8:28:15	30495	0.6	8	28	15	687	0.051269531	3.5255859	0.21875	0.77197266	-0.52612305	0.42089844	0.005371094	0	0	0	0	0	0	0	0	0	0.95947266	0.040527344	0.008544922	-0.002929688	-0.004150391	-0.001464844	0.009	39471.35	0	0	0.009
924	9323	9323	Category A	0.20385742	0.79199219	-0.55175781	-0.10571289	-0.2121582	0.37329102	0.45	0.009	4/6/2018	4	6	2018	8:28:15	30495	0.7	8	28	15	700	0.051269531	3.5255859	0.21850586	0.77197266	-0.52661133	0.099365234	0.03515625	0	0	0	0	0	0	0	0	0	0.9597168	0.040283203	0.059570313	-0.014648438	0.019775391	-0.024902344	0.009	39471.35	0	0	0.009
925	9324	9324	Category A	0.19189453	0.77978516	-0.52783203	-0.10498047	-0.21557617	0.38012695	0.45	0.009	4/6/2018	4	6	2018	8:28:15	30495	0.8	8	28	15	700	0.051269531	3.5255859	0.21875	0.77246094	-0.52685547	0.081054688	0.028076172	0	0	0	0	0	0	0	0	0	0.96020508	0.039794922	0.03515625	-0.026855469	0.007080078	-0.000732422	0.009	39471.35	0	0	0.009
926	9325	9325	Category A	0.21582031	0.77978516	-0.53979492	-0.109375	-0.21044922	0.36914063	0.45	0.009	4/6/2018	4	6	2018	8:28:15	30495	0.9	8	28	15	687	0.051269531	3.5255859	0.21875	0.77246094	-0.52661133	0.24902344	0.015136719	0	0	0	0	0	0	0	0	0	0.96020508	0.039794922	0.023193359	-0.002929688	0.007080078	-0.012939453	0.009	39471.35	0	0	0.009
927	9326	9326	Category A	0.2277832	0.77978516	-0.51586914	-0.10253906	-0.2175293	0.37719727	0.45	0.009	4/6/2018	4	6	2018	8:28:16	30496	0	8	28	16	650	0.051269531	3.5255859	0.21875	0.7722168	-0.52685547	0.4987793	0.015869141	0	0	0	0	0	0	0	0	0	0.96020508	0.039794922	0.02734375	0.008789063	0.007324219	0.010986328	0.009	39471.35	0	0	0.009
928	9327	9327	Category A	0.21582031	0.77978516	-0.52783203	-0.11206055	-0.21630859	0.36889648	0.45	0.009	4/6/2018	4	6	2018	8:28:16	30496	0.1	8	28	16	663	0.051269531	3.5255859	0.21875	0.77246094	-0.52709961	0.82080078	0.0078125	0	0	0	0	0	0	0	0	0	0.96044922	0.039550781	0.010986328	-0.002929688	0.007080078	-0.000488281	0.009	39471.35	0	0	0.009
929	9328	9328	Category A	0.25195313	0.76782227	-0.53979492	-0.1027832	-0.21655273	0.37915039	0.45	0.009	4/6/2018	4	6	2018	8:28:16	30496	0.2	8	28	16	675	0.051269531	3.5255859	0.21923828	0.77246094	-0.52685547	0.81958008	0.03515625	0	0	0	0	0	0	0	0	0	0.96044922	0.039550781	0.049804688	0.032470703	-0.004638672	-0.012695313	0.009	39471.35	0	0	0.009
930	9329	9329	Category A	0.21582031	0.76782227	-0.52783203	-0.10131836	-0.21484375	0.38134766	0.46	0.009	4/6/2018	4	6	2018	8:28:16	30496	0.3	8	28	16	712	0.051269531	3.5255859	0.21923828	0.77246094	-0.52734375	0.57348633	0.005859375	0	0	0	0	0	0	0	0	0	0.96069336	0.039306641	0.008544922	-0.003417969	-0.004638672	-0.000244141	0.009	39471.35	0	0	0.009
931	9330	9330	Category A	0.19189453	0.76782227	-0.53979492	-0.10180664	-0.2175293	0.37133789	0.46	0.009	4/6/2018	4	6	2018	8:28:16	30496	0.4	8	28	16	724	0.051269531	3.5255859	0.21923828	0.77246094	-0.52734375	0.44799805	0.030273438	0	0	0	0	0	0	0	0	0	0.96069336	0.039306641	0.044433594	-0.02734375	-0.004638672	-0.012207031	0.009	39471.35	0	0	0.009
932	9331	9331	Category A	0.2277832	0.76782227	-0.53979492	-0.10400391	-0.21289063	0.3762207	0.46	0.009	4/6/2018	4	6	2018	8:28:16	30496	0.5	8	28	16	712	0.051269531	3.5255859	0.21899414	0.77270508	-0.52758789	0.55639648	0.015625	0	0	0	0	0	0	0	0	0	0.96118164	0.038818359	0.025634766	0.008544922	-0.004882813	-0.011962891	0.009	39471.35	0	0	0.009
933	9332	9332	Category A	0.23999023	0.77978516	-0.52783203	-0.10302734	-0.22167969	0.37402344	0.46	0.009	4/6/2018	4	6	2018	8:28:16	30496	0.6	8	28	16	700	0.051269531	3.5255859	0.21899414	0.77319336	-0.52832031	0.64575195	0.021972656	0	0	0	0	0	0	0	0	0	0.96166992	0.038330078	0.028076172	0.020996094	0.006347656	0.000488281	0.009	39471.35	0	0	0.009
934	9333	9333	Category A	0.21582031	0.79199219	-0.52783203	-0.10400391	-0.21826172	0.37841797	0.46	0.009	4/6/2018	4	6	2018	8:28:16	30496	0.7	8	28	16	687	0.051269531	3.5255859	0.21899414	0.77319336	-0.52832031	0.73022461	0.019042969	0	0	0	0	0	0	0	0	0	0.96166992	0.038330078	0.022460938	-0.003173828	0.018554688	0.000488281	0.009	39471.35	0	0	0.009
935	9334	9334	Category A	0.2277832	0.76782227	-0.49194336	-0.10473633	-0.21459961	0.38012695	0.46	0.009	4/6/2018	4	6	2018	8:28:16	30496	0.8	8	28	16	712	0.051269531	3.5255859	0.21875	0.77319336	-0.52807617	1.0400391	0.037597656	0	0	0	0	0	0	0	0	0	0.96166992	0.038330078	0.050537109	0.008789063	-0.005371094	0.036132813	0.009	39471.35	0	0	0.009
936	9335	9335	Category A	0.23999023	0.76782227	-0.51586914	-0.10229492	-0.21923828	0.37524414	0.46	0.009	4/6/2018	4	6	2018	8:28:16	30496	0.9	8	28	16	724	0.051269531	3.5255859	0.21875	0.77319336	-0.52832031	1.2946777	0.024902344	0	0	0	0	0	0	0	0	0	0.96191406	0.038085938	0.0390625	0.020996094	-0.005371094	0.012451172	0.009	39471.35	0	0	0.009
937	9336	9336	Category A	0.21582031	0.76782227	-0.50390625	-0.11010742	-0.21289063	0.37329102	0.46	0.009	4/6/2018	4	6	2018	8:28:17	30497	0	8	28	17	737	0.051269531	3.5255859	0.21923828	0.7734375	-0.52856445	1.3208008	0.025634766	0	0	0	0	0	0	0	0	0	0.9621582	0.037841797	0.033935547	-0.003417969	-0.005615234	0.024658203	0.009	39471.35	0	0	0.009
938	9337	9337	Category A	0.23999023	0.77978516	-0.50390625	-0.10571289	-0.21362305	0.3762207	0.46	0.009	4/6/2018	4	6	2018	8:28:17	30497	0.1	8	28	17	737	0.051269531	3.5255859	0.21899414	0.77368164	-0.52856445	0.98071289	0.032958984	0	0	0	0	0	0	0	0	0	0.96240234	0.037597656	0.051513672	0.020751953	0.005859375	0.024658203	0.009	39471.35	0	0	0.009
939	9338	9338	Category A	0.20385742	0.77978516	-0.50390625	-0.10229492	-0.21923828	0.36914063	0.46	0.009	4/6/2018	4	6	2018	8:28:17	30497	0.2	8	28	17	737	0.051269531	3.5255859	0.21899414	0.77368164	-0.52856445	0.73144531	0.029541016	0	0	0	0	0	0	0	0	0	0.96240234	0.037597656	0.045898438	-0.015136719	0.005859375	0.024658203	0.009	39471.35	0	0	0.009
940	9339	9339	Category A	0.2277832	0.77978516	-0.53979492	-0.10302734	-0.21679688	0.37719727	0.47	0.009	4/6/2018	4	6	2018	8:28:17	30497	0.3	8	28	17	737	0.051269531	3.5255859	0.21899414	0.7734375	-0.52880859	0.5246582	0.014892578	0	0	0	0	0	0	0	0	0	0.96240234	0.037597656	0.025390625	0.008544922	0.006103516	-0.010742188	0.009	39471.35	0	0	0.009
941	9340	9340	Category A	0.21582031	0.76782227	-0.52783203	-0.1015625	-0.21582031	0.38134766	0.47	0.009	4/6/2018	4	6	2018	8:28:17	30497	0.4	8	28	17	724	0.051513672	3.4788574	0.21923828	0.7734375	-0.52880859	0.28173828	0.006591797	0	0	0	0	0	0	0	0	0	0.9621582	0.037841797	0.010009766	-0.003417969	-0.005615234	0.000976563	0.009	39471.35	0	0	0.009
942	9341	9341	Category A	0.21582031	0.77978516	-0.52783203	-0.099121094	-0.21948242	0.37329102	0.47	0.009	4/6/2018	4	6	2018	8:28:17	30497	0.5	8	28	17	700	0.051513672	3.4788574	0.21923828	0.7734375	-0.52880859	0.12133789	0.007080078	0	0	0	0	0	0	0	0	0	0.96240234	0.037597656	0.010742188	-0.003417969	0.006103516	0.000976563	0.009	39471.35	0	0	0.009
943	9342	9342	Category A	0.20385742	0.77978516	-0.53979492	-0.1015625	-0.21923828	0.37426758	0.47	0.009	4/6/2018	4	6	2018	8:28:17	30497	0.6	8	28	17	700	0.051513672	3.4788574	0.21923828	0.7734375	-0.52905273	0.57080078	0.01953125	0	0	0	0	0	0	0	0	0	0.96240234	0.037597656	0.032226563	-0.015380859	0.006103516	-0.010498047	0.009	39471.35	0	0	0.009
944	9343	9343	Category A	0.20385742	0.77978516	-0.55175781	-0.10766602	-0.21386719	0.37304688	0.47	0.009	4/6/2018	4	6	2018	8:28:17	30497	0.7	8	28	17	700	0.051513672	3.4788574	0.21923828	0.77319336	-0.52954102	0.92797852	0.027587891	0	0	0	0	0	0	0	0	0	0.96240234	0.037597656	0.043945313	-0.015380859	0.006347656	-0.021972656	0.009	39471.35	0	0	0.009
945	9344	9344	Category A	0.20385742	0.76782227	-0.55175781	-0.10253906	-0.2175293	0.37084961	0.47	0.009	4/6/2018	4	6	2018	8:28:17	30497	0.8	8	28	17	700	0.051513672	3.4788574	0.21948242	0.77294922	-0.52954102	1.3779297	0.02734375	0	0	0	0	0	0	0	0	0	0.96240234	0.037597656	0.042724609	-0.015625	-0.005126953	-0.021972656	0.009	39471.35	0	0	0.009
946	9345	9345	Category A	0.21582031	0.76782227	-0.55175781	-0.10571289	-0.2121582	0.37329102	0.47	0.009	4/6/2018	4	6	2018	8:28:17	30497	0.9	8	28	17	700	0.051513672	3.4788574	0.21972656	0.77319336	-0.52954102	1.7565918	0.022949219	0	0	0	0	0	0	0	0	0	0.96240234	0.037597656	0.03125	-0.00390625	-0.005371094	-0.021972656	0.009	39471.35	0	0	0.009
947	9346	9346	Category A	0.21582031	0.77978516	-0.55175781	-0.1015625	-0.22021484	0.37329102	0.47	0.009	4/6/2018	4	6	2018	8:28:18	30498	0	8	28	18	700	0.051513672	3.4788574	0.21972656	0.7734375	-0.52978516	1.7158203	0.022949219	0	0	0	0	0	0	0	0	0	0.96289063	0.037109375	0.031982422	-0.00390625	0.006103516	-0.021728516	0.009	39471.35	0	0	0.009
948	9347	9347	Category A	0.21582031	0.76782227	-0.52783203	-0.1015625	-0.21484375	0.37524414	0.47	0.009	4/6/2018	4	6	2018	8:28:18	30498	0.1	8	28	18	687	0.051513672	3.4788574	0.21972656	0.7734375	-0.52954102	1.282959	0.007080078	0	0	0	0	0	0	0	0	0	0.96289063	0.037109375	0.011474609	-0.00390625	-0.005615234	0.001708984	0.009	39471.35	0	0	0.009
949	9348	9348	Category A	0.25195313	0.76782227	-0.51586914	-0.10229492	-0.22265625	0.37329102	0.47	0.009	4/6/2018	4	6	2018	8:28:18	30498	0.2	8	28	18	675	0.051513672	3.4788574	0.21972656	0.77319336	-0.52954102	0.8527832	0.035400391	0	0	0	0	0	0	0	0	0	0.96264648	0.037353516	0.051513672	0.031982422	-0.005371094	0.013671875	0.009	39471.35	0	0	0.009
950	9349	9349	Category A	0.21582031	0.77978516	-0.50390625	-0.10644531	-0.21459961	0.37329102	0.48	0.009	4/6/2018	4	6	2018	8:28:18	30498	0.3	8	28	18	687	0.051513672	3.4788574	0.21948242	0.77294922	-0.52929688	0.33618164	0.026611328	0	0	0	0	0	0	0	0	0	0.9621582	0.037841797	0.035888672	-0.003662109	0.006591797	0.025390625	0.009	39471.35	0	0	0.009
951	9350	9350	Category A	0.2277832	0.75585938	-0.51586914	-0.10498047	-0.2199707	0.37915039	0.48	0.009	4/6/2018	4	6	2018	8:28:18	30498	0.4	8	28	18	687	0.051513672	3.4788574	0.21972656	0.77246094	-0.52929688	0.16308594	0.022949219	0	0	0	0	0	0	0	0	0	0.96191406	0.038085938	0.038330078	0.0078125	-0.016601563	0.013427734	0.009	39471.35	0	0	0.009
952	9351	9351	Category A	0.2277832	0.76782227	-0.50390625	-0.10400391	-0.21679688	0.37524414	0.48	0.009	4/6/2018	4	6	2018	8:28:18	30498	0.5	8	28	18	675	0.051513672	3.4788574	0.21923828	0.7722168	-0.52929688	0.74951172	0.027099609	0	0	0	0	0	0	0	0	0	0.96166992	0.038330078	0.038085938	0.008300781	-0.004394531	0.025390625	0.009	39471.35	0	0	0.009
953	9352	9352	Category A	0.2277832	0.76782227	-0.52783203	-0.099609375	-0.2199707	0.3762207	0.48	0.009	4/6/2018	4	6	2018	8:28:18	30498	0.6	8	28	18	675	0.051513672	3.4788574	0.21923828	0.7722168	-0.52929688	1.1984863	0.009521484	0	0	0	0	0	0	0	0	0	0.96166992	0.038330078	0.014404297	0.008300781	-0.004394531	0.001464844	0.009	39471.35	0	0	0.009
954	9353	9353	Category A	0.23999023	0.77978516	-0.51586914	-0.10302734	-0.21557617	0.37939453	0.48	0.009	4/6/2018	4	6	2018	8:28:18	30498	0.7	8	28	18	662	0.051513672	3.4788574	0.21875	0.7722168	-0.52856445	1.3803711	0.025634766	0	0	0	0	0	0	0	0	0	0.96118164	0.038818359	0.041259766	0.020996094	0.007324219	0.012695313	0.009	39471.35	0	0	0.009
955	9354	9354	Category A	0.23999023	0.77978516	-0.51586914	-0.10644531	-0.21826172	0.37207031	0.48	0.009	4/6/2018	4	6	2018	8:28:18	30498	0.8	8	28	18	662	0.051513672	3.4788574	0.21875	0.7722168	-0.52880859	1.5180664	0.025878906	0	0	0	0	0	0	0	0	0	0.96118164	0.038818359	0.041748047	0.020996094	0.007324219	0.012939453	0.009	39471.35	0	0	0.009
956	9355	9355	Category A	0.23999023	0.77978516	-0.53979492	-0.10253906	-0.21484375	0.36914063	0.48	0.009	4/6/2018	4	6	2018	8:28:18	30498	0.9	8	28	18	699	0.051513672	3.4788574	0.21850586	0.7722168	-0.52880859	1.5847168	0.024902344	0	0	0	0	0	0	0	0	0	0.96118164	0.038818359	0.039306641	0.021240234	0.007324219	-0.010742188	0.009	39471.35	0	0	0.009
957	9356	9356	Category A	0.21582031	0.76782227	-0.51586914	-0.10229492	-0.21655273	0.37329102	0.48	0.009	4/6/2018	4	6	2018	8:28:19	30499	0	8	28	19	724	0.051513672	3.4788574	0.21850586	0.7722168	-0.52880859	1.34375	0.013916016	0	0	0	0	0	0	0	0	0	0.96118164	0.038818359	0.020263672	-0.002685547	-0.004394531	0.012939453	0.009	39471.35	0	0	0.009
958	9357	9357	Category A	0.2277832	0.76782227	-0.51586914	-0.10253906	-0.21459961	0.38012695	0.48	0.009	4/6/2018	4	6	2018	8:28:19	30499	0.1	8	28	19	761	0.051513672	3.4788574	0.21850586	0.77197266	-0.52856445	0.74121094	0.016113281	0	0	0	0	0	0	0	0	0	0.9609375	0.0390625	0.026123047	0.009033203	-0.004150391	0.012695313	0.009	39471.35	0	0	0.009
959	9358	9358	Category A	0.21582031	0.77978516	-0.52783203	-0.10742188	-0.21923828	0.37011719	0.48	0.009	4/6/2018	4	6	2018	8:28:19	30499	0.2	8	28	19	749	0.051513672	3.4788574	0.21850586	0.77197266	-0.52807617	0.17114258	0.008056641	0	0	0	0	0	0	0	0	0	0.96069336	0.039306641	0.010742188	-0.002685547	0.007568359	0.000244141	0.009	39471.35	0	0	0.009
960	9359	9359	Category A	0.21582031	0.79199219	-0.53979492	-0.10400391	-0.21557617	0.3762207	0.49	0.009	4/6/2018	4	6	2018	8:28:19	30499	0.3	8	28	19	737	0.051513672	3.4788574	0.21899414	0.7722168	-0.52783203	0.43457031	0.022949219	0	0	0	0	0	0	0	0	0	0.96069336	0.039306641	0.034423828	-0.003173828	0.01953125	-0.01171875	0.009	39471.35	0	0	0.009
961	9360	9360	Category A	0.20385742	0.77978516	-0.51586914	-0.10375977	-0.21557617	0.37939453	0.49	0.009	4/6/2018	4	6	2018	8:28:19	30499	0.4	8	28	19	700	0.051513672	3.4788574	0.21899414	0.77246094	-0.52807617	0.8972168	0.020751953	0	0	0	0	0	0	0	0	0	0.9609375	0.0390625	0.034423828	-0.015136719	0.007080078	0.012207031	0.009	39471.35	0	0	0.009
962	9361	9361	Category A	0.17993164	0.76782227	-0.50390625	-0.10546875	-0.2121582	0.36914063	0.49	0.009	4/6/2018	4	6	2018	8:28:19	30499	0.5	8	28	19	700	0.051513672	3.4788574	0.21899414	0.77270508	-0.52856445	1.2822266	0.046386719	0	0	0	0	0	0	0	0	0	0.96142578	0.038574219	0.068603516	-0.0390625	-0.004882813	0.024658203	0.009	39471.35	0	0	0.009
963	9362	9362	Category A	0.21582031	0.77978516	-0.51586914	-0.10400391	-0.22265625	0.37329102	0.49	0.009	4/6/2018	4	6	2018	8:28:19	30499	0.6	8	28	19	700	0.051513672	3.4788574	0.21899414	0.77270508	-0.52880859	1.3374023	0.014892578	0	0	0	0	0	0	0	0	0	0.96166992	0.038330078	0.023193359	-0.003173828	0.006835938	0.012939453	0.009	39471.35	0	0	0.009
964	9363	9363	Category A	0.23999023	0.77978516	-0.52783203	-0.1081543	-0.22509766	0.37158203	0.49	0.009	4/6/2018	4	6	2018	8:28:19	30499	0.7	8	28	19	700	0.051513672	3.4788574	0.21899414	0.77270508	-0.52880859	1.2619629	0.021972656	0	0	0	0	0	0	0	0	0	0.96166992	0.038330078	0.029052734	0.020996094	0.006835938	0.000976563	0.009	39471.35	0	0	0.009
965	9364	9364	Category A	0.21582031	0.77978516	-0.49194336	-0.10253906	-0.2175293	0.375	0.49	0.009	4/6/2018	4	6	2018	8:28:19	30499	0.8	8	28	19	737	0.051513672	3.4788574	0.21923828	0.7722168	-0.52832031	1.4855957	0.037353516	0	0	0	0	0	0	0	0	0	0.9609375	0.0390625	0.047363281	-0.003417969	0.007324219	0.036376953	0.009	39471.35	0	0	0.009
966	9365	9365	Category A	0.20385742	0.75585938	-0.55175781	-0.10888672	-0.21142578	0.37207031	0.49	0.009	4/6/2018	4	6	2018	8:28:19	30499	0.9	8	28	19	712	0.051513672	3.4788574	0.21972656	0.77197266	-0.52856445	1.4594727	0.032470703	0	0	0	0	0	0	0	0	0	0.96118164	0.038818359	0.055419922	-0.015869141	-0.016113281	-0.022949219	0.009	39471.35	0	0	0.009
967	9366	9366	Category A	0.21582031	0.76782227	-0.55175781	-0.10229492	-0.2199707	0.37597656	0.49	0.009	4/6/2018	4	6	2018	8:28:20	30500	0	8	28	20	724	0.051513672	3.4788574	0.21972656	0.7722168	-0.52856445	1.3835449	0.023925781	0	0	0	0	0	0	0	0	0	0.96118164	0.038818359	0.031738281	-0.00390625	-0.004394531	-0.022949219	0.009	39471.35	0	0	0.009
968	9367	9367	Category A	0.23999023	0.77978516	-0.52783203	-0.10424805	-0.21826172	0.37207031	0.49	0.009	4/6/2018	4	6	2018	8:28:20	30500	0.1	8	28	20	687	0.051513672	3.4788574	0.21972656	0.7722168	-0.52880859	1.1879883	0.021484375	0	0	0	0	0	0	0	0	0	0.96142578	0.038574219	0.028564453	0.020019531	0.007324219	0.000976563	0.009	39471.35	0	0	0.009
969	9368	9368	Category A	0.2277832	0.77978516	-0.55175781	-0.10400391	-0.21679688	0.37426758	0.49	0.009	4/6/2018	4	6	2018	8:28:20	30500	0.2	8	28	20	650	0.051513672	3.4788574	0.21923828	0.77197266	-0.52880859	1.0783691	0.025390625	0	0	0	0	0	0	0	0	0	0.96118164	0.038818359	0.038818359	0.008300781	0.007568359	-0.022705078	0.009	39471.35	0	0	0.009
970	9369	9369	Category A	0.21582031	0.76782227	-0.51586914	-0.10131836	-0.21801758	0.38110352	0.5	0.009	4/6/2018	4	6	2018	8:28:20	30500	0.3	8	28	20	626	0.051513672	3.4788574	0.21850586	0.7722168	-0.52880859	0.89086914	0.013916016	0	0	0	0	0	0	0	0	0	0.96118164	0.038818359	0.020263672	-0.002685547	-0.004394531	0.012939453	0.009	39471.35	0	0	0.009
971	9370	9370	Category A	0.21582031	0.80395508	-0.53979492	-0.10766602	-0.22094727	0.36987305	0.5	0.009	4/6/2018	4	6	2018	8:28:20	30500	0.4	8	28	20	626	0.051513672	3.4788574	0.21899414	0.77197266	-0.52880859	0.62963867	0.033691406	0	0	0	0	0	0	0	0	0	0.96118164	0.038818359	0.045654297	-0.003173828	0.031738281	-0.010742188	0.009	39471.35	0	0	0.009
972	9371	9371	Category A	0.20385742	0.79199219	-0.55175781	-0.10522461	-0.21655273	0.37207031	0.5	0.009	4/6/2018	4	6	2018	8:28:20	30500	0.5	8	28	20	650	0.051513672	3.4788574	0.21899414	0.77197266	-0.52880859	0.47265625	0.033691406	0	0	0	0	0	0	0	0	0	0.96118164	0.038818359	0.057861328	-0.015136719	0.019775391	-0.022705078	0.009	39471.35	0	0	0.009
973	9372	9372	Category A	0.20385742	0.76782227	-0.52783203	-0.11132813	-0.21191406	0.37109375	0.5	0.009	4/6/2018	4	6	2018	8:28:20	30500	0.6	8	28	20	687	0.051513672	3.4788574	0.21899414	0.7722168	-0.52880859	0.55273438	0.015869141	0	0	0	0	0	0	0	0	0	0.96118164	0.038818359	0.020751953	-0.015136719	-0.004394531	0.000976563	0.009	39471.35	0	0	0.009
974	9373	9373	Category A	0.2277832	0.77978516	-0.52783203	-0.10400391	-0.2175293	0.37597656	0.5	0.009	4/6/2018	4	6	2018	8:28:20	30500	0.7	8	28	20	687	0.051513672	3.4788574	0.21899414	0.7722168	-0.52807617	0.77294922	0.011474609	0	0	0	0	0	0	0	0	0	0.9609375	0.0390625	0.016601563	0.008789063	0.007324219	0.000244141	0.009	39471.35	0	0	0.009
975	9374	9374	Category A	0.21582031	0.76782227	-0.53979492	-0.109375	-0.21459961	0.37304688	0.5	0.009	4/6/2018	4	6	2018	8:28:20	30500	0.8	8	28	20	663	0.051513672	3.4788574	0.21899414	0.77197266	-0.52832031	0.70532227	0.012451172	0	0	0	0	0	0	0	0	0	0.9609375	0.0390625	0.018798828	-0.003173828	-0.004150391	-0.011230469	0.009	39471.35	0	0	0.009
976	9375	9375	Category A	0.2277832	0.77978516	-0.55175781	-0.10400391	-0.21484375	0.37207031	0.5	0.009	4/6/2018	4	6	2018	8:28:20	30500	0.9	8	28	20	663	0.051513672	3.4788574	0.21875	0.7722168	-0.52880859	0.67797852	0.025634766	0	0	0	0	0	0	0	0	0	0.96118164	0.038818359	0.0390625	0.008789063	0.007324219	-0.022705078	0.009	39471.35	0	0	0.009
977	9376	9376	Category A	0.21582031	0.76782227	-0.53979492	-0.109375	-0.21459961	0.36914063	0.5	0.009	4/6/2018	4	6	2018	8:28:21	30501	0	8	28	21	638	0.051513672	3.4788574	0.21850586	0.77197266	-0.52880859	0.54858398	0.01171875	0	0	0	0	0	0	0	0	0	0.96118164	0.038818359	0.017822266	-0.002685547	-0.004150391	-0.010742188	0.009	39471.35	0	0	0.009
978	9377	9377	Category A	0.2277832	0.77978516	-0.51586914	-0.1015625	-0.21582031	0.37939453	0.5	0.009	4/6/2018	4	6	2018	8:28:21	30501	0.1	8	28	21	650	0.051513672	3.4788574	0.21850586	0.77246094	-0.52880859	0.55322266	0.017578125	0	0	0	0	0	0	0	0	0	0.96142578	0.038574219	0.029541016	0.009033203	0.007080078	0.012939453	0.009	39471.35	0	0	0.009
979	9378	9378	Category A	0.2277832	0.76782227	-0.53979492	-0.11181641	-0.21899414	0.37304688	0.5	0.009	4/6/2018	4	6	2018	8:28:21	30501	0.2	8	28	21	675	0.051513672	3.4788574	0.21826172	0.77197266	-0.52954102	0.4831543	0.014404297	0	0	0	0	0	0	0	0	0	0.96142578	0.038574219	0.023681641	0.009277344	-0.004150391	-0.010009766	0.009	39471.35	0	0	0.009
980	9379	9379	Category A	0.2277832	0.75585938	-0.52783203	-0.10302734	-0.22363281	0.37207031	0.51	0.009	4/6/2018	4	6	2018	8:28:21	30501	0.3	8	28	21	662	0.051513672	3.4788574	0.21875	0.77197266	-0.5300293	0.47680664	0.018554688	0	0	0	0	0	0	0	0	0	0.96166992	0.038330078	0.02734375	0.008789063	-0.016113281	0.002197266	0.009	39471.35	0	0	0.009
981	9380	9380	Category A	0.21582031	0.76782227	-0.53979492	-0.11108398	-0.22119141	0.36889648	0.51	0.009	4/6/2018	4	6	2018	8:28:21	30501	0.4	8	28	21	687	0.051513672	3.4788574	0.21899414	0.77197266	-0.5300293	0.671875	0.010742188	0	0	0	0	0	0	0	0	0	0.96166992	0.038330078	0.017089844	-0.003173828	-0.004150391	-0.009521484	0.009	39471.35	0	0	0.009
982	9381	9381	Category A	0.21582031	0.74389648	-0.55175781	-0.10327148	-0.21484375	0.37597656	0.51	0.009	4/6/2018	4	6	2018	8:28:21	30501	0.5	8	28	21	700	0.051513672	3.4788574	0.21923828	0.77197266	-0.53027344	0.91723633	0.035400391	0	0	0	0	0	0	0	0	0	0.96191406	0.038085938	0.052978516	-0.003417969	-0.028076172	-0.021240234	0.009	39471.35	0	0	0.009
983	9382	9382	Category A	0.20385742	0.74389648	-0.53979492	-0.10742188	-0.2175293	0.36914063	0.51	0.009	4/6/2018	4	6	2018	8:28:21	30501	0.6	8	28	21	687	0.051513672	3.4788574	0.21923828	0.77172852	-0.53027344	0.94750977	0.033203125	0	0	0	0	0	0	0	0	0	0.96166992	0.038330078	0.052978516	-0.015380859	-0.027832031	-0.009277344	0.009	39471.35	0	0	0.009
984	9383	9383	Category A	0.2277832	0.75585938	-0.53979492	-0.10229492	-0.21655273	0.37329102	0.51	0.009	4/6/2018	4	6	2018	8:28:21	30501	0.7	8	28	21	687	0.051513672	3.4788574	0.21972656	0.77172852	-0.53051758	0.90600586	0.019775391	0	0	0	0	0	0	0	0	0	0.96191406	0.038085938	0.032958984	0.0078125	-0.015869141	-0.009033203	0.009	39471.35	0	0	0.009
985	9384	9384	Category A	0.2277832	0.77978516	-0.53979492	-0.10961914	-0.21557617	0.36499023	0.51	0.009	4/6/2018	4	6	2018	8:28:21	30501	0.8	8	28	21	663	0.051513672	3.4788574	0.22021484	0.77172852	-0.53051758	0.81347656	0.014160156	0	0	0	0	0	0	0	0	0	0.96191406	0.038085938	0.024658203	0.007324219	0.008056641	-0.009033203	0.009	39471.35	0	0	0.009
986	9385	9385	Category A	0.20385742	0.77978516	-0.53979492	-0.10302734	-0.2175293	0.37109375	0.51	0.009	4/6/2018	4	6	2018	8:28:21	30501	0.9	8	28	21	663	0.051513672	3.4788574	0.22070313	0.77172852	-0.5300293	0.71630859	0.020996094	0	0	0	0	0	0	0	0	0	0.96191406	0.038085938	0.034423828	-0.016845703	0.0078125	-0.009521484	0.009	39471.35	0	0	0.009
987	9386	9386	Category A	0.20385742	0.76782227	-0.52783203	-0.10644531	-0.2175293	0.37915039	0.51	0.009	4/6/2018	4	6	2018	8:28:22	30502	0	8	28	22	650	0.051513672	3.4788574	0.22070313	0.77172852	-0.52954102	0.64379883	0.017333984	0	0	0	0	0	0	0	0	0	0.96166992	0.038330078	0.022705078	-0.016845703	-0.00390625	0.001708984	0.009	39471.35	0	0	0.009
988	9387	9387	Category A	0.21582031	0.76782227	-0.51586914	-0.10913086	-0.21728516	0.37304688	0.51	0.009	4/6/2018	4	6	2018	8:28:22	30502	0.1	8	28	22	675	0.051513672	3.4788574	0.22094727	0.77172852	-0.52905273	0.35742188	0.014648438	0	0	0	0	0	0	0	0	0	0.96142578	0.038574219	0.022460938	-0.005126953	-0.00390625	0.013183594	0.009	39471.35	0	0	0.009
989	9388	9388	Category A	0.20385742	0.75585938	-0.50390625	-0.10253906	-0.22094727	0.37329102	0.51	0.009	4/6/2018	4	6	2018	8:28:22	30502	0.2	8	28	22	675	0.051513672	3.4788574	0.22094727	0.77172852	-0.52880859	0.23730469	0.034179688	0	0	0	0	0	0	0	0	0	0.96142578	0.038574219	0.058105469	-0.017089844	-0.015869141	0.024902344	0.009	39471.35	0	0	0.009
990	9389	9389	Category A	0.2277832	0.74389648	-0.50390625	-0.11108398	-0.21923828	0.36474609	0.52	0.009	4/6/2018	4	6	2018	8:28:22	30502	0.3	8	28	22	662	0.051513672	3.4788574	0.22021484	0.77197266	-0.52880859	0.11645508	0.038330078	0	0	0	0	0	0	0	0	0	0.96142578	0.038574219	0.060546875	0.007324219	-0.028076172	0.024902344	0.009	39471.35	0	0	0.009
991	9390	9390	Category A	0.20385742	0.77978516	-0.53979492	-0.10766602	-0.21655273	0.36889648	0.52	0.009	4/6/2018	4	6	2018	8:28:22	30502	0.4	8	28	22	699	0.051513672	3.4788574	0.22021484	0.77197266	-0.52929688	0.096191406	0.020996094	0	0	0	0	0	0	0	0	0	0.96142578	0.038574219	0.034667969	-0.016357422	0.007568359	-0.010253906	0.009	39471.35	0	0	0.009
992	9391	9391	Category A	0.21582031	0.77978516	-0.53979492	-0.1015625	-0.21655273	0.37426758	0.52	0.009	4/6/2018	4	6	2018	8:28:22	30502	0.5	8	28	22	687	0.051513672	3.4788574	0.22021484	0.77197266	-0.52954102	0.33984375	0.013183594	0	0	0	0	0	0	0	0	0	0.96191406	0.038085938	0.021972656	-0.004394531	0.007568359	-0.010009766	0.009	39471.35	0	0	0.009
993	9392	9392	Category A	0.20385742	0.76782227	-0.49194336	-0.11108398	-0.21630859	0.37329102	0.52	0.009	4/6/2018	4	6	2018	8:28:22	30502	0.6	8	28	22	700	0.051513672	3.4788574	0.22045898	0.77197266	-0.5300293	0.33349609	0.041748047	0	0	0	0	0	0	0	0	0	0.9621582	0.037841797	0.059082031	-0.016601563	-0.004150391	0.038085938	0.009	39471.35	0	0	0.009
994	9393	9393	Category A	0.21582031	0.76782227	-0.55175781	-0.10424805	-0.21484375	0.3684082	0.52	0.009	4/6/2018	4	6	2018	8:28:22	30502	0.7	8	28	22	712	0.051513672	3.4788574	0.22094727	0.77197266	-0.5300293	0.46972656	0.022460938	0	0	0	0	0	0	0	0	0	0.9621582	0.037841797	0.031005859	-0.005126953	-0.004150391	-0.021484375	0.009	39471.35	0	0	0.009
995	9394	9394	Category A	0.20385742	0.76782227	-0.52783203	-0.10522461	-0.21313477	0.36914063	0.52	0.009	4/6/2018	4	6	2018	8:28:22	30502	0.8	8	28	22	675	0.051513672	3.4788574	0.22094727	0.77197266	-0.53027344	0.72875977	0.017822266	0	0	0	0	0	0	0	0	0	0.96240234	0.037597656	0.023925781	-0.017089844	-0.004150391	0.002441406	0.009	39471.35	0	0	0.009
996	9395	9395	Category A	0.21582031	0.76782227	-0.53979492	-0.10400391	-0.21679688	0.37109375	0.52	0.009	4/6/2018	4	6	2018	8:28:22	30502	0.9	8	28	22	663	0.051513672	3.4788574	0.22045898	0.77172852	-0.53051758	0.95996094	0.010986328	0	0	0	0	0	0	0	0	0	0.9621582	0.037841797	0.017822266	-0.004638672	-0.00390625	-0.009033203	0.009	39471.35	0	0	0.009
997	9396	9396	Category A	0.2277832	0.76782227	-0.51586914	-0.11108398	-0.21923828	0.36914063	0.52	0.009	4/6/2018	4	6	2018	8:28:23	30503	0	8	28	23	663	0.051513672	3.4788574	0.2199707	0.77172852	-0.53027344	1.0620117	0.016845703	0	0	0	0	0	0	0	0	0	0.96191406	0.038085938	0.026123047	0.007568359	-0.00390625	0.014404297	0.009	39471.35	0	0	0.009
998	9397	9397	Category A	0.21582031	0.76782227	-0.50390625	-0.10253906	-0.21411133	0.37719727	0.52	0.009	4/6/2018	4	6	2018	8:28:23	30503	0.1	8	28	23	675	0.051513672	3.4788574	0.2199707	0.77197266	-0.5300293	1.0688477	0.026611328	0	0	0	0	0	0	0	0	0	0.96191406	0.038085938	0.034423828	-0.004150391	-0.004150391	0.026123047	0.009	39471.35	0	0	0.009
999	9398	9398	Category A	0.23999023	0.75585938	-0.53979492	-0.10571289	-0.21118164	0.37719727	0.52	0.009	4/6/2018	4	6	2018	8:28:23	30503	0.2	8	28	23	687	0.051513672	3.4788574	0.2199707	0.77197266	-0.5300293	1.3820801	0.02734375	0	0	0	0	0	0	0	0	0	0.9621582	0.037841797	0.045654297	0.019775391	-0.016113281	-0.009521484	0.009	39471.35	0	0	0.009
1000	9399	9399	Category A	0.2277832	0.77978516	-0.53979492	-0.10375977	-0.21655273	0.37719727	0.53	0.009	4/6/2018	4	6	2018	8:28:23	30503	0.3	8	28	23	675	0.051513672	3.4788574	0.2199707	0.77172852	-0.52978516	1.5170898	0.014648438	0	0	0	0	0	0	0	0	0	0.96166992	0.038330078	0.025146484	0.007568359	0.0078125	-0.009765625	0.009	39471.35	0	0	0.009
1001	9400	9400	Category A	0.2277832	0.79199219	-0.53979492	-0.10668945	-0.21386719	0.37695313	0.53	0.009	4/6/2018	4	6	2018	8:28:23	30503	0.4	8	28	23	687	0.051513672	3.4788574	0.22021484	0.77124023	-0.52954102	1.4475098	0.023925781	0	0	0	0	0	0	0	0	0	0.96118164	0.038818359	0.038085938	0.007324219	0.020507813	-0.010009766	0.009	39471.35	0	0	0.009
1002	9401	9401	Category A	0.21582031	0.77978516	-0.53979492	-0.10400391	-0.2175293	0.37915039	0.53	0.009	4/6/2018	4	6	2018	8:28:23	30503	0.5	8	28	23	700	0.051513672	3.4788574	0.22021484	0.77099609	-0.52905273	1.3669434	0.014404297	0	0	0	0	0	0	0	0	0	0.96069336	0.039306641	0.023681641	-0.004394531	0.008544922	-0.010498047	0.009	39471.35	0	0	0.009
1003	9402	9402	Category A	0.21582031	0.76782227	-0.53979492	-0.1015625	-0.21923828	0.37207031	0.53	0.009	4/6/2018	4	6	2018	8:28:23	30503	0.6	8	28	23	724	0.051513672	3.4788574	0.22094727	0.77099609	-0.52929688	1.4438477	0.011962891	0	0	0	0	0	0	0	0	0	0.9609375	0.0390625	0.018554688	-0.005126953	-0.003173828	-0.010253906	0.009	39471.35	0	0	0.009
1004	9403	9403	Category A	0.2277832	0.75585938	-0.50390625	-0.10839844	-0.21459961	0.36914063	0.53	0.009	4/6/2018	4	6	2018	8:28:23	30503	0.7	8	28	23	761	0.051513672	3.4788574	0.22070313	0.77075195	-0.52954102	1.3530273	0.030517578	0	0	0	0	0	0	0	0	0	0.9609375	0.0390625	0.047607422	0.006835938	-0.014892578	0.025634766	0.009	39471.35	0	0	0.009
1005	9404	9404	Category A	0.23999023	0.76782227	-0.53979492	-0.10375977	-0.21655273	0.38134766	0.53	0.009	4/6/2018	4	6	2018	8:28:23	30503	0.8	8	28	23	773	0.051513672	3.4788574	0.22045898	0.77050781	-0.52978516	0.97729492	0.021972656	0	0	0	0	0	0	0	0	0	0.96069336	0.039306641	0.031982422	0.019287109	-0.002685547	-0.009765625	0.009	39471.35	0	0	0.009
1006	9405	9405	Category A	0.21582031	0.79199219	-0.53979492	-0.10913086	-0.21728516	0.37402344	0.53	0.009	4/6/2018	4	6	2018	8:28:23	30503	0.9	8	28	23	736	0.051513672	3.4788574	0.22045898	0.77050781	-0.5300293	0.41040039	0.023925781	0	0	0	0	0	0	0	0	0	0.96069336	0.039306641	0.035644531	-0.004638672	0.021240234	-0.009521484	0.009	39471.35	0	0	0.009
1007	9406	9406	Category A	0.21582031	0.77978516	-0.53979492	-0.10400391	-0.21899414	0.37817383	0.53	0.009	4/6/2018	4	6	2018	8:28:24	30504	0	8	28	24	724	0.051513672	3.4788574	0.22045898	0.77050781	-0.52954102	0.17553711	0.014404297	0	0	0	0	0	0	0	0	0	0.96069336	0.039306641	0.023925781	-0.004638672	0.009033203	-0.010009766	0.009	39471.35	0	0	0.009
1008	9407	9407	Category A	0.19189453	0.76782227	-0.52783203	-0.10864258	-0.22119141	0.36474609	0.53	0.009	4/6/2018	4	6	2018	8:28:24	30504	0.1	8	28	24	687	0.051513672	3.4788574	0.22045898	0.77075195	-0.52929688	0.58520508	0.028808594	0	0	0	0	0	0	0	0	0	0.96069336	0.039306641	0.033203125	-0.028564453	-0.002929688	0.001464844	0.009	39471.35	0	0	0.009
1009	9408	9408	Category A	0.19189453	0.77978516	-0.53979492	-0.10473633	-0.21801758	0.37524414	0.53	0.009	4/6/2018	4	6	2018	8:28:24	30504	0.2	8	28	24	638	0.051513672	3.4788574	0.22045898	0.77050781	-0.52905273	1.1208496	0.031738281	0	0	0	0	0	0	0	0	0	0.96044922	0.039550781	0.048095703	-0.028564453	0.009033203	-0.010498047	0.009	39471.35	0	0	0.009
1010	9409	9409	Category A	0.23999023	0.75585938	-0.53979492	-0.10644531	-0.22265625	0.37109375	0.54	0.009	4/6/2018	4	6	2018	8:28:24	30504	0.3	8	28	24	650	0.051513672	3.4788574	0.22021484	0.77026367	-0.52856445	1.3317871	0.026611328	0	0	0	0	0	0	0	0	0	0.95996094	0.040039063	0.045166016	0.01953125	-0.014404297	-0.010986328	0.009	39471.35	0	0	0.009
1011	9410	9410	Category A	0.20385742	0.76782227	-0.52783203	-0.10400391	-0.2175293	0.37719727	0.54	0.009	4/6/2018	4	6	2018	8:28:24	30504	0.4	8	28	24	613	0.051513672	3.4788574	0.22045898	0.77026367	-0.52856445	1.1772461	0.016845703	0	0	0	0	0	0	0	0	0	0.95996094	0.040039063	0.020019531	-0.016601563	-0.002441406	0.000732422	0.009	39471.35	0	0	0.009
1012	9411	9411	Category A	0.2277832	0.77978516	-0.53979492	-0.10742188	-0.21118164	0.37695313	0.54	0.009	4/6/2018	4	6	2018	8:28:24	30504	0.5	8	28	24	626	0.051513672	3.4788574	0.22070313	0.76977539	-0.52856445	0.84228516	0.016357422	0	0	0	0	0	0	0	0	0	0.9597168	0.040283203	0.027832031	0.006835938	0.009765625	-0.010986328	0.009	39471.35	0	0	0.009
1013	9412	9412	Category A	0.2277832	0.77978516	-0.47998047	-0.10498047	-0.21484375	0.3762207	0.54	0.009	4/6/2018	4	6	2018	8:28:24	30504	0.6	8	28	24	613	0.051513672	3.4788574	0.22119141	0.76953125	-0.52807617	0.68920898	0.049560547	0	0	0	0	0	0	0	0	0	0.95922852	0.040771484	0.064941406	0.006347656	0.010009766	0.048095703	0.009	39471.35	0	0	0.009
1014	9413	9413	Category A	0.21582031	0.77978516	-0.53979492	-0.11279297	-0.21533203	0.375	0.54	0.009	4/6/2018	4	6	2018	8:28:24	30504	0.7	8	28	24	613	0.051513672	3.4788574	0.22119141	0.76953125	-0.52783203	0.46484375	0.016357422	0	0	0	0	0	0	0	0	0	0.95898438	0.041015625	0.02734375	-0.005371094	0.010009766	-0.01171875	0.009	39471.35	0	0	0.009
1015	9414	9414	Category A	0.21582031	0.77978516	-0.52783203	-0.10644531	-0.21459961	0.37329102	0.54	0.009	4/6/2018	4	6	2018	8:28:24	30504	0.8	8	28	24	650	0.051513672	3.4788574	0.22094727	0.76928711	-0.52783203	0.091552734	0.011474609	0	0	0	0	0	0	0	0	0	0.95898438	0.041015625	0.015625	-0.005126953	0.010253906	0	0.009	39471.35	0	0	0.009
1016	9415	9415	Category A	0.2277832	0.75585938	-0.52783203	-0.10424805	-0.21777344	0.37109375	0.54	0.009	4/6/2018	4	6	2018	8:28:24	30504	0.9	8	28	24	638	0.051513672	3.4788574	0.22094727	0.76953125	-0.52783203	0.14599609	0.015136719	0	0	0	0	0	0	0	0	0	0.95898438	0.041015625	0.020751953	0.006835938	-0.013671875	0	0.009	39471.35	0	0	0.009
1017	9416	9416	Category A	0.21582031	0.79199219	-0.50390625	-0.11425781	-0.21166992	0.37695313	0.54	0.009	4/6/2018	4	6	2018	8:28:25	30505	0	8	28	25	675	0.051025391	3.4853027	0.22045898	0.76928711	-0.52758789	0.22167969	0.032958984	0	0	0	0	0	0	0	0	0	0.95874023	0.041259766	0.051025391	-0.004638672	0.022460938	0.023681641	0.009	39471.35	0	0	0.009
1018	9417	9417	Category A	0.21582031	0.75585938	-0.55175781	-0.10083008	-0.21679688	0.37329102	0.54	0.009	4/6/2018	4	6	2018	8:28:25	30505	0.1	8	28	25	675	0.051025391	3.4853027	0.22045898	0.76953125	-0.52783203	0.31420898	0.027832031	0	0	0	0	0	0	0	0	0	0.95874023	0.041259766	0.042236328	-0.004638672	-0.013671875	-0.023925781	0.009	39471.35	0	0	0.009
1019	9418	9418	Category A	0.25195313	0.76782227	-0.55175781	-0.1081543	-0.21923828	0.37109375	0.55	0.009	4/6/2018	4	6	2018	8:28:25	30505	0.2	8	28	25	675	0.051025391	3.4853027	0.22021484	0.76953125	-0.52807617	0.64404297	0.039306641	0	0	0	0	0	0	0	0	0	0.95898438	0.041015625	0.056884766	0.031494141	-0.001708984	-0.0234375	0.009	39471.35	0	0	0.009
1020	9419	9419	Category A	0.23999023	0.77978516	-0.53979492	-0.10693359	-0.21313477	0.37329102	0.55	0.009	4/6/2018	4	6	2018	8:28:25	30505	0.3	8	28	25	724	0.051025391	3.4853027	0.2199707	0.76928711	-0.52783203	0.72192383	0.025146484	0	0	0	0	0	0	0	0	0	0.95849609	0.041503906	0.041992188	0.019775391	0.010253906	-0.01171875	0.009	39471.35	0	0	0.009
1021	9420	9420	Category A	0.23999023	0.76782227	-0.53979492	-0.10229492	-0.21923828	0.37329102	0.55	0.009	4/6/2018	4	6	2018	8:28:25	30505	0.4	8	28	25	712	0.051025391	3.4853027	0.2199707	0.76904297	-0.52783203	0.4921875	0.023193359	0	0	0	0	0	0	0	0	0	0.95849609	0.041503906	0.032958984	0.019775391	-0.001220703	-0.01171875	0.009	39471.35	0	0	0.009
1022	9421	9421	Category A	0.21582031	0.76782227	-0.52783203	-0.10693359	-0.2199707	0.37011719	0.55	0.009	4/6/2018	4	6	2018	8:28:25	30505	0.5	8	28	25	724	0.051025391	3.4853027	0.21972656	0.76904297	-0.52758789	0.33374023	0.004150391	0	0	0	0	0	0	0	0	0	0.95825195	0.041748047	0.005371094	-0.00390625	-0.001220703	0	0.009	39471.35	0	0	0.009
1023	9422	9422	Category A	0.23999023	0.76782227	-0.55175781	-0.10424805	-0.21411133	0.36816406	0.55	0.009	4/6/2018	4	6	2018	8:28:25	30505	0.6	8	28	25	712	0.051025391	3.4853027	0.2199707	0.76953125	-0.52734375	0.55566406	0.03125	0	0	0	0	0	0	0	0	0	0.95849609	0.041503906	0.045898438	0.019775391	-0.001708984	-0.024169922	0.009	39471.35	0	0	0.009
1024	9423	9423	Category A	0.23999023	0.77978516	-0.55175781	-0.10400391	-0.21679688	0.37207031	0.55	0.009	4/6/2018	4	6	2018	8:28:25	30505	0.7	8	28	25	700	0.051025391	3.4853027	0.22021484	0.76977539	-0.52685547	0.62670898	0.032958984	0	0	0	0	0	0	0	0	0	0.95849609	0.041503906	0.053955078	0.01953125	0.009765625	-0.024658203	0.009	39471.35	0	0	0.009
1025	9424	9424	Category A	0.23999023	0.77978516	-0.51586914	-0.10546875	-0.21899414	0.38037109	0.55	0.009	4/6/2018	4	6	2018	8:28:25	30505	0.8	8	28	25	712	0.051025391	3.4853027	0.2199707	0.77001953	-0.52661133	0.60449219	0.024414063	0	0	0	0	0	0	0	0	0	0.95849609	0.041503906	0.040283203	0.019775391	0.009521484	0.010742188	0.009	39471.35	0	0	0.009
1026	9425	9425	Category A	0.21582031	0.76782227	-0.52783203	-0.1015625	-0.21484375	0.37426758	0.55	0.009	4/6/2018	4	6	2018	8:28:25	30505	0.9	8	28	25	700	0.051025391	3.4853027	0.21972656	0.76953125	-0.52612305	0.79443359	0.004638672	0	0	0	0	0	0	0	0	0	0.95776367	0.042236328	0.007324219	-0.00390625	-0.001708984	-0.001464844	0.009	39471.35	0	0	0.009
1027	9426	9426	Category A	0.2277832	0.77978516	-0.50390625	-0.099853516	-0.21850586	0.37329102	0.55	0.009	4/6/2018	4	6	2018	8:28:26	30506	0	8	28	26	712	0.051025391	3.4853027	0.21972656	0.76904297	-0.52587891	1.1347656	0.025634766	0	0	0	0	0	0	0	0	0	0.95727539	0.042724609	0.040527344	0.0078125	0.010498047	0.021972656	0.009	39471.35	0	0	0.009
1028	9427	9427	Category A	0.21582031	0.76782227	-0.51586914	-0.099121094	-0.21655273	0.37133789	0.55	0.009	4/6/2018	4	6	2018	8:28:26	30506	0.1	8	28	26	712	0.051025391	3.4853027	0.2199707	0.76904297	-0.52587891	1.3210449	0.010986328	0	0	0	0	0	0	0	0	0	0.95727539	0.042724609	0.015869141	-0.004150391	-0.001220703	0.010009766	0.009	39471.35	0	0	0.009
1029	9428	9428	Category A	0.20385742	0.77978516	-0.51586914	-0.10302734	-0.21459961	0.38232422	0.55	0.009	4/6/2018	4	6	2018	8:28:26	30506	0.2	8	28	26	724	0.051025391	3.4853027	0.2199707	0.76879883	-0.52587891	1.0715332	0.021972656	0	0	0	0	0	0	0	0	0	0.95727539	0.042724609	0.037109375	-0.016113281	0.010742188	0.010009766	0.009	39471.35	0	0	0.009
1030	9429	9429	Category A	0.21582031	0.77978516	-0.52783203	-0.10668945	-0.21386719	0.37695313	0.56	0.009	4/6/2018	4	6	2018	8:28:26	30506	0.3	8	28	26	737	0.051025391	3.4853027	0.22045898	0.76928711	-0.52636719	1.0075684	0.011474609	0	0	0	0	0	0	0	0	0	0.95776367	0.042236328	0.016357422	-0.004638672	0.010253906	-0.001220703	0.009	39471.35	0	0	0.009
1031	9430	9430	Category A	0.2277832	0.76782227	-0.55175781	-0.109375	-0.21118164	0.36914063	0.56	0.009	4/6/2018	4	6	2018	8:28:26	30506	0.4	8	28	26	712	0.051025391	3.4853027	0.22021484	0.76977539	-0.52685547	1.1977539	0.025878906	0	0	0	0	0	0	0	0	0	0.95849609	0.041503906	0.034179688	0.007324219	-0.001953125	-0.024658203	0.009	39471.35	0	0	0.009
1032	9431	9431	Category A	0.23999023	0.76782227	-0.52783203	-0.10327148	-0.21923828	0.37109375	0.56	0.009	4/6/2018	4	6	2018	8:28:26	30506	0.5	8	28	26	663	0.051025391	3.4853027	0.22021484	0.76928711	-0.52685547	1.1279297	0.01953125	0	0	0	0	0	0	0	0	0	0.95825195	0.041748047	0.021972656	0.01953125	-0.001464844	-0.000732422	0.009	39471.35	0	0	0.009
1033	9432	9432	Category A	0.26391602	0.76782227	-0.53979492	-0.10327148	-0.21484375	0.37231445	0.56	0.009	4/6/2018	4	6	2018	8:28:26	30506	0.6	8	28	26	638	0.051025391	3.4853027	0.2199707	0.76928711	-0.52685547	0.69897461	0.045410156	0	0	0	0	0	0	0	0	0	0.95825195	0.041748047	0.058105469	0.043701172	-0.001464844	-0.012695313	0.009	39471.35	0	0	0.009
1034	9433	9433	Category A	0.25195313	0.77978516	-0.52783203	-0.10546875	-0.22094727	0.37915039	0.56	0.009	4/6/2018	4	6	2018	8:28:26	30506	0.7	8	28	26	638	0.051025391	3.4853027	0.22021484	0.76953125	-0.52734375	0.27319336	0.032958984	0	0	0	0	0	0	0	0	0	0.95849609	0.041503906	0.041992188	0.031494141	0.010009766	-0.000244141	0.009	39471.35	0	0	0.009
1035	9434	9434	Category A	0.20385742	0.75585938	-0.53979492	-0.10546875	-0.21655273	0.37329102	0.56	0.009	4/6/2018	4	6	2018	8:28:26	30506	0.8	8	28	26	650	0.051025391	3.4853027	0.22021484	0.76953125	-0.52734375	0.12036133	0.024658203	0	0	0	0	0	0	0	0	0	0.95849609	0.041503906	0.042480469	-0.016357422	-0.013671875	-0.012207031	0.009	39471.35	0	0	0.009
1036	9435	9435	Category A	0.19189453	0.77978516	-0.51586914	-0.10253906	-0.21313477	0.37524414	0.56	0.009	4/6/2018	4	6	2018	8:28:26	30506	0.9	8	28	26	712	0.051025391	3.4853027	0.2199707	0.76928711	-0.52758789	0.09765625	0.032226563	0	0	0	0	0	0	0	0	0	0.95849609	0.041503906	0.050292969	-0.028076172	0.010253906	0.01171875	0.009	39471.35	0	0	0.009
1037	9436	9436	Category A	0.21582031	0.77978516	-0.49194336	-0.10058594	-0.22021484	0.37719727	0.56	0.009	4/6/2018	4	6	2018	8:28:27	30507	0	8	28	27	737	0.051025391	3.4853027	0.21972656	0.76928711	-0.52783203	0.3828125	0.037597656	0	0	0	0	0	0	0	0	0	0.95849609	0.041503906	0.050292969	-0.00390625	0.010253906	0.035888672	0.009	39471.35	0	0	0.009
1038	9437	9437	Category A	0.2277832	0.77978516	-0.52783203	-0.11352539	-0.21801758	0.37182617	0.56	0.009	4/6/2018	4	6	2018	8:28:27	30507	0.1	8	28	27	749	0.051025391	3.4853027	0.21972656	0.76904297	-0.52807617	0.60180664	0.013183594	0	0	0	0	0	0	0	0	0	0.95849609	0.041503906	0.018554688	0.0078125	0.010498047	0.000244141	0.009	39471.35	0	0	0.009
1039	9438	9438	Category A	0.2277832	0.75585938	-0.50390625	-0.1027832	-0.21655273	0.38208008	0.56	0.009	4/6/2018	4	6	2018	8:28:27	30507	0.2	8	28	27	736	0.051025391	3.4853027	0.2199707	0.76904297	-0.52807617	0.38500977	0.028808594	0	0	0	0	0	0	0	0	0	0.95849609	0.041503906	0.045410156	0.007568359	-0.013183594	0.024169922	0.009	39471.35	0	0	0.009
1040	9439	9439	Category A	0.2277832	0.75585938	-0.51586914	-0.10571289	-0.21679688	0.36914063	0.57	0.009	4/6/2018	4	6	2018	8:28:27	30507	0.3	8	28	27	712	0.051025391	3.4853027	0.21972656	0.76953125	-0.52807617	0.18383789	0.020019531	0	0	0	0	0	0	0	0	0	0.95874023	0.041259766	0.033935547	0.0078125	-0.013671875	0.012207031	0.009	39471.35	0	0	0.009
1041	9440	9440	Category A	0.20385742	0.75585938	-0.47998047	-0.10253906	-0.2175293	0.37329102	0.57	0.009	4/6/2018	4	6	2018	8:28:27	30507	0.4	8	28	27	712	0.051025391	3.4853027	0.21972656	0.76953125	-0.52783203	0.52514648	0.052246094	0	0	0	0	0	0	0	0	0	0.95874023	0.041259766	0.077636719	-0.015869141	-0.013671875	0.047851563	0.009	39471.35	0	0	0.009
1042	9441	9441	Category A	0.2277832	0.76782227	-0.52783203	-0.10742188	-0.2175293	0.36914063	0.57	0.009	4/6/2018	4	6	2018	8:28:27	30507	0.5	8	28	27	712	0.051025391	3.4853027	0.21948242	0.76928711	-0.52783203	0.90917969	0.008300781	0	0	0	0	0	0	0	0	0	0.95849609	0.041503906	0.009765625	0.008056641	-0.001464844	0	0.009	39471.35	0	0	0.009
1043	9442	9442	Category A	0.20385742	0.75585938	-0.53979492	-0.10131836	-0.21801758	0.38110352	0.57	0.009	4/6/2018	4	6	2018	8:28:27	30507	0.6	8	28	27	724	0.051025391	3.4853027	0.21948242	0.76928711	-0.52783203	1.0495605	0.023925781	0	0	0	0	0	0	0	0	0	0.95849609	0.041503906	0.041259766	-0.015625	-0.013427734	-0.011962891	0.009	39471.35	0	0	0.009
1044	9443	9443	Category A	0.21582031	0.76782227	-0.53979492	-0.10742188	-0.2175293	0.36914063	0.57	0.009	4/6/2018	4	6	2018	8:28:27	30507	0.7	8	28	27	724	0.051025391	3.4853027	0.21972656	0.76977539	-0.52709961	1.0917969	0.013183594	0	0	0	0	0	0	0	0	0	0.95849609	0.041503906	0.018554688	-0.00390625	-0.001953125	-0.012451172	0.009	39471.35	0	0	0.009
1045	9444	9444	Category A	0.21582031	0.76782227	-0.50390625	-0.1015625	-0.21655273	0.37524414	0.57	0.009	4/6/2018	4	6	2018	8:28:27	30507	0.8	8	28	27	737	0.051025391	3.4853027	0.21972656	0.77001953	-0.52709961	1.3374023	0.023681641	0	0	0	0	0	0	0	0	0	0.95874023	0.041259766	0.029541016	-0.00390625	-0.002197266	0.023193359	0.009	39471.35	0	0	0.009
1046	9445	9445	Category A	0.20385742	0.75585938	-0.52783203	-0.11230469	-0.21459961	0.36499023	0.57	0.009	4/6/2018	4	6	2018	8:28:27	30507	0.9	8	28	27	724	0.051025391	3.4853027	0.21923828	0.77026367	-0.52685547	1.3720703	0.021240234	0	0	0	0	0	0	0	0	0	0.95874023	0.041259766	0.031005859	-0.015380859	-0.014404297	-0.000732422	0.009	39471.35	0	0	0.009
1047	9446	9446	Category A	0.2277832	0.79199219	-0.51586914	-0.10327148	-0.21923828	0.37207031	0.57	0.009	4/6/2018	4	6	2018	8:28:28	30508	0	8	28	28	737	0.051025391	3.4853027	0.21948242	0.77001953	-0.52661133	1.1765137	0.025634766	0	0	0	0	0	0	0	0	0	0.95849609	0.041503906	0.040771484	0.008056641	0.021728516	0.010742188	0.009	39471.35	0	0	0.009
1048	9447	9447	Category A	0.2277832	0.76782227	-0.51586914	-0.10864258	-0.21313477	0.36499023	0.57	0.009	4/6/2018	4	6	2018	8:28:28	30508	0.1	8	28	28	737	0.051025391	3.4853027	0.21948242	0.76977539	-0.52661133	0.81982422	0.013671875	0	0	0	0	0	0	0	0	0	0.95825195	0.041748047	0.020996094	0.008056641	-0.001953125	0.010742188	0.009	39471.35	0	0	0.009
1049	9448	9448	Category A	0.21582031	0.75585938	-0.51586914	-0.10058594	-0.21801758	0.37426758	0.57	0.009	4/6/2018	4	6	2018	8:28:28	30508	0.2	8	28	28	712	0.051025391	3.4853027	0.21972656	0.76977539	-0.52661133	0.86474609	0.018066406	0	0	0	0	0	0	0	0	0	0.95825195	0.041748047	0.028564453	-0.00390625	-0.013916016	0.010742188	0.009	39471.35	0	0	0.009
1050	9449	9449	Category A	0.23999023	0.76782227	-0.50390625	-0.11035156	-0.21679688	0.36083984	0.58	0.009	4/6/2018	4	6	2018	8:28:28	30508	0.3	8	28	28	675	0.051025391	3.4853027	0.21972656	0.76977539	-0.52612305	0.83374023	0.030029297	0	0	0	0	0	0	0	0	0	0.95800781	0.041992188	0.044189453	0.020019531	-0.001953125	0.022216797	0.009	39471.35	0	0	0.009
1051	9450	9450	Category A	0.2277832	0.76782227	-0.55175781	-0.10229492	-0.21655273	0.37426758	0.58	0.009	4/6/2018	4	6	2018	8:28:28	30508	0.4	8	28	28	675	0.051025391	3.4853027	0.21972656	0.76953125	-0.52587891	0.38793945	0.027099609	0	0	0	0	0	0	0	0	0	0.95751953	0.042480469	0.035644531	0.0078125	-0.001708984	-0.025634766	0.009	39471.35	0	0	0.009
1052	9451	9451	Category A	0.23999023	0.76782227	-0.51586914	-0.10595703	-0.21386719	0.36083984	0.58	0.009	4/6/2018	4	6	2018	8:28:28	30508	0.5	8	28	28	675	0.051025391	3.4853027	0.21972656	0.76953125	-0.52587891	0.026123047	0.022460938	0	0	0	0	0	0	0	0	0	0.95751953	0.042480469	0.031738281	0.020019531	-0.001708984	0.010009766	0.009	39471.35	0	0	0.009
1053	9452	9452	Category A	0.20385742	0.76782227	-0.50390625	-0.10400391	-0.21826172	0.37524414	0.58	0.009	4/6/2018	4	6	2018	8:28:28	30508	0.6	8	28	28	687	0.051025391	3.4853027	0.21972656	0.76977539	-0.52587891	0.31420898	0.027099609	0	0	0	0	0	0	0	0	0	0.95776367	0.042236328	0.039794922	-0.015869141	-0.001953125	0.021972656	0.009	39471.35	0	0	0.009
1054	9453	9453	Category A	0.21582031	0.76782227	-0.52783203	-0.10107422	-0.2121582	0.37353516	0.58	0.009	4/6/2018	4	6	2018	8:28:28	30508	0.7	8	28	28	700	0.051025391	3.4853027	0.21948242	0.76977539	-0.52661133	0.59057617	0.004150391	0	0	0	0	0	0	0	0	0	0.95825195	0.041748047	0.006591797	-0.003662109	-0.001953125	-0.000976563	0.009	39471.35	0	0	0.009
1055	9454	9454	Category A	0.20385742	0.77978516	-0.53979492	-0.10131836	-0.22094727	0.37695313	0.58	0.009	4/6/2018	4	6	2018	8:28:28	30508	0.8	8	28	28	687	0.051269531	3.5255859	0.21948242	0.76977539	-0.52661133	0.85083008	0.022705078	0	0	0	0	0	0	0	0	0	0.95800781	0.041992188	0.038818359	-0.015625	0.009765625	-0.012939453	0.009	39471.35	0	0	0.009
1056	9455	9455	Category A	0.20385742	0.76782227	-0.52783203	-0.10229492	-0.21557617	0.37524414	0.58	0.009	4/6/2018	4	6	2018	8:28:28	30508	0.9	8	28	28	687	0.051269531	3.5255859	0.21948242	0.76953125	-0.52661133	0.85864258	0.015869141	0	0	0	0	0	0	0	0	0	0.95800781	0.041992188	0.018554688	-0.015625	-0.001708984	-0.000976563	0.009	39471.35	0	0	0.009
1057	9456	9456	Category A	0.20385742	0.77978516	-0.55175781	-0.10058594	-0.21582031	0.38037109	0.58	0.009	4/6/2018	4	6	2018	8:28:29	30509	0	8	28	29	712	0.051269531	3.5255859	0.21948242	0.76977539	-0.52661133	0.79443359	0.031005859	0	0	0	0	0	0	0	0	0	0.95825195	0.041748047	0.050537109	-0.015625	0.009765625	-0.024902344	0.009	39471.35	0	0	0.009
1058	9457	9457	Category A	0.21582031	0.77978516	-0.53979492	-0.099853516	-0.21923828	0.37329102	0.58	0.009	4/6/2018	4	6	2018	8:28:29	30509	0.1	8	28	29	761	0.051269531	3.5255859	0.21972656	0.76928711	-0.52685547	0.56591797	0.016845703	0	0	0	0	0	0	0	0	0	0.95800781	0.041992188	0.027099609	-0.00390625	0.010253906	-0.012695313	0.009	39471.35	0	0	0.009
1059	9458	9458	Category A	0.21582031	0.74389648	-0.52783203	-0.10400391	-0.21899414	0.37524414	0.59	0.009	4/6/2018	4	6	2018	8:28:29	30509	0.2	8	28	29	773	0.051269531	3.5255859	0.21972656	0.76928711	-0.52636719	0.63842773	0.025878906	0	0	0	0	0	0	0	0	0	0.95776367	0.042236328	0.030761719	-0.00390625	-0.025390625	-0.001220703	0.009	39471.35	0	0	0.009
1060	9459	9459	Category A	0.21582031	0.74389648	-0.52783203	-0.10083008	-0.2175293	0.37231445	0.59	0.009	4/6/2018	4	6	2018	8:28:29	30509	0.3	8	28	29	786	0.051269531	3.5255859	0.21899414	0.76928711	-0.52612305	0.57495117	0.025634766	0	0	0	0	0	0	0	0	0	0.95751953	0.042480469	0.030517578	-0.003173828	-0.025390625	-0.001464844	0.009	39471.35	0	0	0.009
1061	9460	9460	Category A	0.20385742	0.76782227	-0.51586914	-0.10058594	-0.22119141	0.37207031	0.59	0.009	4/6/2018	4	6	2018	8:28:29	30509	0.4	8	28	29	749	0.051269531	3.5255859	0.21850586	0.76928711	-0.52587891	0.53051758	0.017822266	0	0	0	0	0	0	0	0	0	0.95727539	0.042724609	0.026367188	-0.014648438	-0.001464844	0.010009766	0.009	39471.35	0	0	0.009
1062	9461	9461	Category A	0.23999023	0.77978516	-0.52783203	-0.109375	-0.21459961	0.36914063	0.59	0.009	4/6/2018	4	6	2018	8:28:29	30509	0.5	8	28	29	712	0.051269531	3.5255859	0.21801758	0.76904297	-0.52587891	0.56542969	0.024169922	0	0	0	0	0	0	0	0	0	0.95703125	0.04296875	0.033935547	0.021728516	0.010498047	-0.001708984	0.009	39471.35	0	0	0.009
1063	9462	9462	Category A	0.21582031	0.76782227	-0.51586914	-0.10058594	-0.21484375	0.37719727	0.59	0.009	4/6/2018	4	6	2018	8:28:29	30509	0.6	8	28	29	700	0.051269531	3.5255859	0.21801758	0.76904297	-0.52587891	0.48071289	0.010498047	0	0	0	0	0	0	0	0	0	0.95703125	0.04296875	0.013916016	-0.002197266	-0.001220703	0.010009766	0.009	39471.35	0	0	0.009
1064	9463	9463	Category A	0.20385742	0.76782227	-0.50390625	-0.1015625	-0.22094727	0.37426758	0.59	0.009	4/6/2018	4	6	2018	8:28:29	30509	0.7	8	28	29	700	0.051269531	3.5255859	0.21777344	0.76904297	-0.52539063	0.35595703	0.025634766	0	0	0	0	0	0	0	0	0	0.95654297	0.043457031	0.036865234	-0.013916016	-0.001220703	0.021484375	0.009	39471.35	0	0	0.009
1065	9464	9464	Category A	0.21582031	0.74389648	-0.51586914	-0.10131836	-0.2199707	0.37695313	0.59	0.009	4/6/2018	4	6	2018	8:28:29	30509	0.8	8	28	29	712	0.051269531	3.5255859	0.2175293	0.76904297	-0.5246582	0.23388672	0.026855469	0	0	0	0	0	0	0	0	0	0.95605469	0.043945313	0.035888672	-0.001708984	-0.025146484	0.008789063	0.009	39471.35	0	0	0.009
1066	9465	9465	Category A	0.20385742	0.74389648	-0.51586914	-0.10668945	-0.21923828	0.37011719	0.59	0.009	4/6/2018	4	6	2018	8:28:29	30509	0.9	8	28	29	712	0.051269531	3.5255859	0.21728516	0.76904297	-0.52441406	0.14208984	0.029785156	0	0	0	0	0	0	0	0	0	0.95605469	0.043945313	0.047363281	-0.013427734	-0.025146484	0.008544922	0.009	39471.35	0	0	0.009
1067	9466	9466	Category A	0.2277832	0.76782227	-0.52783203	-0.10400391	-0.21386719	0.37939453	0.59	0.009	4/6/2018	4	6	2018	8:28:30	30510	0	8	28	30	700	0.051269531	3.5255859	0.21777344	0.76928711	-0.52416992	0.022216797	0.010498047	0	0	0	0	0	0	0	0	0	0.95605469	0.043945313	0.014892578	0.009765625	-0.001464844	-0.003417969	0.009	39471.35	0	0	0.009
1068	9467	9467	Category A	0.21582031	0.75585938	-0.51586914	-0.10595703	-0.20849609	0.37329102	0.59	0.009	4/6/2018	4	6	2018	8:28:30	30510	0.1	8	28	30	675	0.051269531	3.5255859	0.2175293	0.76928711	-0.52441406	0.18725586	0.016113281	0	0	0	0	0	0	0	0	0	0.95605469	0.043945313	0.023925781	-0.001708984	-0.013427734	0.008544922	0.009	39471.35	0	0	0.009
1069	9468	9468	Category A	0.2277832	0.77978516	-0.53979492	-0.10253906	-0.2175293	0.37426758	0	0.009	4/6/2018	4	6	2018	8:28:30	30510	0.2	8	28	30	675	0.051269531	3.5255859	0.21777344	0.76928711	-0.5246582	0.55908203	0.020751953	0	0	0	0	0	0	0	0	0	0.95629883	0.043701172	0.03515625	0.009765625	0.010253906	-0.014892578	0.009	39471.35	0	0	0.009
1070	9469	9469	Category A	0.21582031	0.77978516	-0.53979492	-0.11499023	-0.22338867	0.36889648	0	0.009	4/6/2018	4	6	2018	8:28:30	30510	0.3	8	28	30	675	0.051269531	3.5255859	0.21801758	0.76879883	-0.52514648	0.76489258	0.018066406	0	0	0	0	0	0	0	0	0	0.95629883	0.043701172	0.02734375	-0.002197266	0.010742188	-0.014404297	0.009	39471.35	0	0	0.009
1071	9470	9470	Category A	0.20385742	0.75585938	-0.53979492	-0.10546875	-0.21289063	0.37329102	0	0.009	4/6/2018	4	6	2018	8:28:30	30510	0.4	8	28	30	675	0.051269531	3.5255859	0.21801758	0.76855469	-0.52539063	1.0334473	0.023925781	0	0	0	0	0	0	0	0	0	0.95629883	0.043701172	0.041503906	-0.014160156	-0.012695313	-0.014160156	0.009	39471.35	0	0	0.009
1072	9471	9471	Category A	0.20385742	0.77978516	-0.53979492	-0.109375	-0.21386719	0.36889648	0	0.009	4/6/2018	4	6	2018	8:28:30	30510	0.5	8	28	30	700	0.051269531	3.5255859	0.21826172	0.76855469	-0.52514648	1.2697754	0.023193359	0	0	0	0	0	0	0	0	0	0.95605469	0.043945313	0.040039063	-0.014404297	0.010986328	-0.014404297	0.009	39471.35	0	0	0.009
1073	9472	9472	Category A	0.21582031	0.77978516	-0.53979492	-0.10253906	-0.21484375	0.3684082	0	0.009	4/6/2018	4	6	2018	8:28:30	30510	0.6	8	28	30	687	0.051269531	3.5255859	0.21777344	0.76806641	-0.5246582	1.4226074	0.018798828	0	0	0	0	0	0	0	0	0	0.95556641	0.044433594	0.028564453	-0.001953125	0.011474609	-0.014892578	0.009	39471.35	0	0	0.009
1074	9473	9473	Category A	0.21582031	0.76782227	-0.55175781	-0.10253906	-0.21459961	0.37719727	0	0.009	4/6/2018	4	6	2018	8:28:30	30510	0.7	8	28	30	700	0.051269531	3.5255859	0.2175293	0.76806641	-0.52441406	1.4274902	0.027099609	0	0	0	0	0	0	0	0	0	0.95532227	0.044677734	0.029296875	-0.001708984	-0.000244141	-0.027099609	0.009	39471.35	0	0	0.009
1075	9474	9474	Category A	0.19189453	0.75585938	-0.53979492	-0.10083008	-0.2175293	0.3684082	0	0.009	4/6/2018	4	6	2018	8:28:30	30510	0.8	8	28	30	737	0.051269531	3.5255859	0.21704102	0.76806641	-0.5246582	1.2077637	0.031738281	0	0	0	0	0	0	0	0	0	0.95507813	0.044921875	0.052490234	-0.025146484	-0.012207031	-0.014892578	0.009	39471.35	0	0	0.009
1076	9475	9475	Category A	0.19189453	0.75585938	-0.55175781	-0.10058594	-0.21801758	0.37426758	0	0.009	4/6/2018	4	6	2018	8:28:30	30510	0.9	8	28	30	737	0.051269531	3.5255859	0.21728516	0.76806641	-0.52441406	0.74511719	0.0390625	0	0	0	0	0	0	0	0	0	0.95532227	0.044677734	0.064941406	-0.025390625	-0.012207031	-0.027099609	0.009	39471.35	0	0	0.009
1077	9476	9476	Category A	0.2277832	0.75585938	-0.53979492	-0.1015625	-0.2175293	0.37524414	0	0.009	4/6/2018	4	6	2018	8:28:31	30511	0	8	28	31	761	0.051269531	3.5255859	0.21777344	0.76782227	-0.5246582	0.27758789	0.021484375	0	0	0	0	0	0	0	0	0	0.95507813	0.044921875	0.036621094	0.009765625	-0.011962891	-0.014892578	0.009	39471.35	0	0	0.009
1078	9477	9477	Category A	0.2277832	0.76782227	-0.51586914	-0.10180664	-0.2175293	0.37231445	0	0.009	4/6/2018	4	6	2018	8:28:31	30511	0.1	8	28	31	773	0.051269531	3.5255859	0.21826172	0.76782227	-0.52514648	0.16308594	0.013183594	0	0	0	0	0	0	0	0	0	0.95556641	0.044433594	0.018798828	0.009277344	0	0.009277344	0.009	39471.35	0	0	0.009
1079	9478	9478	Category A	0.21582031	0.79199219	-0.52783203	-0.10205078	-0.21557617	0.38525391	0.01	0.009	4/6/2018	4	6	2018	8:28:31	30511	0.2	8	28	31	761	0.051269531	3.5255859	0.21850586	0.76782227	-0.5246582	0.72338867	0.024414063	0	0	0	0	0	0	0	0	0	0.95532227	0.044677734	0.029785156	-0.002685547	0.023925781	-0.002929688	0.009	39471.35	0	0	0.009
1080	9479	9479	Category A	0.23999023	0.77978516	-0.52783203	-0.1015625	-0.22094727	0.37426758	0.01	0.009	4/6/2018	4	6	2018	8:28:31	30511	0.3	8	28	31	773	0.051269531	3.5255859	0.21850586	0.76782227	-0.52490234	0.99560547	0.024414063	0	0	0	0	0	0	0	0	0	0.95556641	0.044433594	0.035888672	0.021240234	0.01171875	-0.002685547	0.009	39471.35	0	0	0.009
1081	9480	9480	Category A	0.20385742	0.77978516	-0.52783203	-0.10571289	-0.21386719	0.37329102	0.01	0.009	4/6/2018	4	6	2018	8:28:31	30511	0.4	8	28	31	761	0.051269531	3.5255859	0.21850586	0.76782227	-0.52490234	1.3603516	0.019042969	0	0	0	0	0	0	0	0	0	0.95556641	0.044433594	0.029296875	-0.014648438	0.01171875	-0.002685547	0.009	39471.35	0	0	0.009
1082	9481	9481	Category A	0.21582031	0.77978516	-0.53979492	-0.10424805	-0.21777344	0.37402344	0.01	0.009	4/6/2018	4	6	2018	8:28:31	30511	0.5	8	28	31	786	0.051269531	3.5255859	0.21875	0.76806641	-0.52514648	1.5737305	0.018554688	0	0	0	0	0	0	0	0	0	0.95605469	0.043945313	0.028808594	-0.002929688	0.011474609	-0.014404297	0.009	39471.35	0	0	0.009
1083	9482	9482	Category A	0.23999023	0.79199219	-0.49194336	-0.10864258	-0.2175293	0.36889648	0.01	0.009	4/6/2018	4	6	2018	8:28:31	30511	0.6	8	28	31	798	0.051269531	3.5255859	0.21875	0.76806641	-0.5246582	1.6936035	0.045654297	0	0	0	0	0	0	0	0	0	0.95556641	0.044433594	0.077880859	0.020996094	0.023681641	0.032714844	0.009	39471.35	0	0	0.009
1084	9483	9483	Category A	0.21582031	0.79199219	-0.50390625	-0.10180664	-0.2175293	0.37231445	0.01	0.009	4/6/2018	4	6	2018	8:28:31	30511	0.7	8	28	31	786	0.051269531	3.5255859	0.21899414	0.76806641	-0.52490234	1.7644043	0.031982422	0	0	0	0	0	0	0	0	0	0.95581055	0.044189453	0.048095703	-0.003173828	0.023681641	0.020996094	0.009	39471.35	0	0	0.009
1085	9484	9484	Category A	0.21582031	0.77978516	-0.51586914	-0.10302734	-0.21679688	0.37011719	0.01	0.009	4/6/2018	4	6	2018	8:28:31	30511	0.8	8	28	31	798	0.051269531	3.5255859	0.21899414	0.76806641	-0.52490234	1.5556641	0.015136719	0	0	0	0	0	0	0	0	0	0.95581055	0.044189453	0.023925781	-0.003173828	0.011474609	0.009033203	0.009	39471.35	0	0	0.009
1086	9485	9485	Category A	0.2277832	0.77978516	-0.52783203	-0.10058594	-0.22021484	0.37207031	0.01	0.009	4/6/2018	4	6	2018	8:28:31	30511	0.9	8	28	31	761	0.051269531	3.5255859	0.21923828	0.76782227	-0.52539063	1.1862793	0.014404297	0	0	0	0	0	0	0	0	0	0.95605469	0.043945313	0.022216797	0.008300781	0.01171875	-0.002197266	0.009	39471.35	0	0	0.009
1087	9486	9486	Category A	0.21582031	0.75585938	-0.53979492	-0.099121094	-0.21435547	0.37426758	0.01	0.009	4/6/2018	4	6	2018	8:28:32	30512	0	8	28	32	724	0.051269531	3.5255859	0.21972656	0.76806641	-0.52587891	0.79101563	0.018798828	0	0	0	0	0	0	0	0	0	0.95654297	0.043457031	0.029785156	-0.00390625	-0.012207031	-0.013671875	0.009	39471.35	0	0	0.009
1088	9487	9487	Category A	0.20385742	0.76782227	-0.51586914	-0.10498047	-0.2199707	0.36914063	0.01	0.009	4/6/2018	4	6	2018	8:28:32	30512	0.1	8	28	32	712	0.051269531	3.5255859	0.21972656	0.76782227	-0.52612305	0.36352539	0.018798828	0	0	0	0	0	0	0	0	0	0.95629883	0.043701172	0.026367188	-0.015869141	0	0.010253906	0.009	39471.35	0	0	0.009
1089	9488	9488	Category A	0.20385742	0.76782227	-0.50390625	-0.10253906	-0.21411133	0.37841797	0.01	0.009	4/6/2018	4	6	2018	8:28:32	30512	0.2	8	28	32	687	0.051269531	3.5255859	0.21972656	0.76782227	-0.52612305	0.022949219	0.02734375	0	0	0	0	0	0	0	0	0	0.95629883	0.043701172	0.038330078	-0.015869141	0	0.022216797	0.009	39471.35	0	0	0.009
1090	9489	9489	Category A	0.2277832	0.74389648	-0.51586914	-0.10302734	-0.22167969	0.37915039	0.02	0.009	4/6/2018	4	6	2018	8:28:32	30512	0.3	8	28	32	675	0.051269531	3.5255859	0.21972656	0.76806641	-0.52661133	0.26757813	0.027587891	0	0	0	0	0	0	0	0	0	0.95703125	0.04296875	0.04296875	0.0078125	-0.024169922	0.010742188	0.009	39471.35	0	0	0.009
1091	9490	9490	Category A	0.21582031	0.76782227	-0.52783203	-0.10571289	-0.21386719	0.36914063	0.02	0.009	4/6/2018	4	6	2018	8:28:32	30512	0.4	8	28	32	688	0.051269531	3.5255859	0.21948242	0.76831055	-0.52709961	0.6315918	0.003662109	0	0	0	0	0	0	0	0	0	0.95727539	0.042724609	0.004882813	-0.003662109	-0.000488281	-0.000488281	0.009	39471.35	0	0	0.009
1092	9491	9491	Category A	0.21582031	0.79199219	-0.53979492	-0.10083008	-0.21679688	0.37451172	0.02	0.009	4/6/2018	4	6	2018	8:28:32	30512	0.5	8	28	32	688	0.051269531	3.5255859	0.21948242	0.76831055	-0.52685547	0.71459961	0.026855469	0	0	0	0	0	0	0	0	0	0.95727539	0.042724609	0.040039063	-0.003662109	0.0234375	-0.012695313	0.009	39471.35	0	0	0.009
1093	9492	9492	Category A	0.21582031	0.77978516	-0.55175781	-0.10302734	-0.21679688	0.3762207	0.02	0.009	4/6/2018	4	6	2018	8:28:32	30512	0.6	8	28	32	675	0.051269531	3.5255859	0.21923828	0.76806641	-0.52685547	0.78344727	0.027587891	0	0	0	0	0	0	0	0	0	0.95703125	0.04296875	0.039794922	-0.003417969	0.011474609	-0.024658203	0.009	39471.35	0	0	0.009
1094	9493	9493	Category A	0.21582031	0.77978516	-0.52783203	-0.10595703	-0.21313477	0.3671875	0.02	0.009	4/6/2018	4	6	2018	8:28:32	30512	0.7	8	28	32	675	0.051269531	3.5255859	0.21972656	0.76831055	-0.52685547	0.82177734	0.011962891	0	0	0	0	0	0	0	0	0	0.95727539	0.042724609	0.016113281	-0.00390625	0.011230469	-0.000732422	0.009	39471.35	0	0	0.009
1095	9494	9494	Category A	0.21582031	0.76782227	-0.53979492	-0.11083984	-0.21777344	0.37915039	0.02	0.009	4/6/2018	4	6	2018	8:28:32	30512	0.8	8	28	32	687	0.051269531	3.5255859	0.2199707	0.76855469	-0.52709961	0.66333008	0.013183594	0	0	0	0	0	0	0	0	0	0.95751953	0.042480469	0.017578125	-0.004150391	-0.000732422	-0.012451172	0.009	39471.35	0	0	0.009
1096	9495	9495	Category A	0.2277832	0.77978516	-0.51586914	-0.11621094	-0.20654297	0.375	0.02	0.009	4/6/2018	4	6	2018	8:28:32	30512	0.9	8	28	32	687	0.051269531	3.5255859	0.22045898	0.76831055	-0.52685547	0.65527344	0.017333984	0	0	0	0	0	0	0	0	0	0.95751953	0.042480469	0.029541016	0.007080078	0.011230469	0.010986328	0.009	39471.35	0	0	0.009
1097	9496	9496	Category A	0.23999023	0.75585938	-0.52783203	-0.10668945	-0.21289063	0.37915039	0.02	0.009	4/6/2018	4	6	2018	8:28:33	30513	0	8	28	33	700	0.051269531	3.5255859	0.22045898	0.76831055	-0.52709961	0.60449219	0.022949219	0	0	0	0	0	0	0	0	0	0.95751953	0.042480469	0.032470703	0.019287109	-0.012451172	-0.000488281	0.009	39471.35	0	0	0.009
1098	9497	9497	Category A	0.20385742	0.75585938	-0.51586914	-0.10766602	-0.21459961	0.37207031	0.02	0.009	4/6/2018	4	6	2018	8:28:33	30513	0.1	8	28	33	687	0.051269531	3.5255859	0.22070313	0.76831055	-0.52661133	0.56567383	0.023681641	0	0	0	0	0	0	0	0	0	0.95727539	0.042724609	0.040283203	-0.016845703	-0.012451172	0.010742188	0.009	39471.35	0	0	0.009
1099	9498	9498	Category A	0.20385742	0.76782227	-0.52783203	-0.10571289	-0.21118164	0.38110352	0.03	0.009	4/6/2018	4	6	2018	8:28:33	30513	0.2	8	28	33	663	0.051269531	3.5255859	0.22070313	0.76806641	-0.52636719	0.68383789	0.016845703	0	0	0	0	0	0	0	0	0	0.95703125	0.04296875	0.018554688	-0.016845703	-0.000244141	-0.001220703	0.009	39471.35	0	0	0.009
1100	9499	9499	Category A	0.20385742	0.76782227	-0.52783203	-0.10766602	-0.21459961	0.37109375	0.03	0.009	4/6/2018	4	6	2018	8:28:33	30513	0.3	8	28	33	650	0.051269531	3.5255859	0.22070313	0.76831055	-0.52612305	0.7097168	0.016845703	0	0	0	0	0	0	0	0	0	0.95703125	0.04296875	0.019042969	-0.016845703	-0.000488281	-0.001464844	0.009	39471.35	0	0	0.009
1101	9500	9500	Category A	0.20385742	0.75585938	-0.53979492	-0.10766602	-0.21386719	0.37695313	0.03	0.009	4/6/2018	4	6	2018	8:28:33	30513	0.4	8	28	33	625	0.051269531	3.5255859	0.22070313	0.76855469	-0.52612305	0.81591797	0.025146484	0	0	0	0	0	0	0	0	0	0.95727539	0.042724609	0.043212891	-0.016845703	-0.012695313	-0.013427734	0.009	39471.35	0	0	0.009
1102	9501	9501	Category A	0.21582031	0.76782227	-0.52783203	-0.11450195	-0.21191406	0.36889648	0.03	0.009	4/6/2018	4	6	2018	8:28:33	30513	0.5	8	28	33	638	0.051269531	3.5255859	0.22119141	0.76855469	-0.52612305	0.71655273	0.005615234	0	0	0	0	0	0	0	0	0	0.95751953	0.042480469	0.0078125	-0.005371094	-0.000732422	-0.001464844	0.009	39471.35	0	0	0.009
1103	9502	9502	Category A	0.21582031	0.76782227	-0.50390625	-0.10742188	-0.21533203	0.38110352	0.03	0.009	4/6/2018	4	6	2018	8:28:33	30513	0.6	8	28	33	675	0.051269531	3.5255859	0.22094727	0.76855469	-0.52612305	0.35058594	0.022705078	0	0	0	0	0	0	0	0	0	0.95727539	0.042724609	0.028076172	-0.005126953	-0.000732422	0.022216797	0.009	39471.35	0	0	0.009
1104	9503	9503	Category A	0.21582031	0.77978516	-0.50390625	-0.11108398	-0.21362305	0.37915039	0.03	0.009	4/6/2018	4	6	2018	8:28:33	30513	0.7	8	28	33	675	0.051269531	3.5255859	0.22094727	0.76855469	-0.52587891	0.059570313	0.025146484	0	0	0	0	0	0	0	0	0	0.95727539	0.042724609	0.038330078	-0.005126953	0.010986328	0.021972656	0.009	39471.35	0	0	0.009
1105	9504	9504	Category A	0.2277832	0.77978516	-0.49194336	-0.10864258	-0.21386719	0.37719727	0.03	0.009	4/6/2018	4	6	2018	8:28:33	30513	0.8	8	28	33	712	0.051269531	3.5255859	0.22119141	0.76879883	-0.52612305	0.2512207	0.036621094	0	0	0	0	0	0	0	0	0	0.95751953	0.042480469	0.051757813	0.006347656	0.010742188	0.034179688	0.009	39471.35	0	0	0.009
1106	9505	9505	Category A	0.23999023	0.77978516	-0.50390625	-0.10766602	-0.21557617	0.37719727	0.03	0.009	4/6/2018	4	6	2018	8:28:33	30513	0.9	8	28	33	712	0.051269531	3.5255859	0.22119141	0.76904297	-0.52612305	0.39257813	0.031005859	0	0	0	0	0	0	0	0	0	0.95776367	0.042236328	0.051757813	0.018554688	0.010498047	0.022216797	0.009	39471.35	0	0	0.009
1107	9506	9506	Category A	0.21582031	0.77978516	-0.52783203	-0.11230469	-0.21557617	0.3671875	0.03	0.009	4/6/2018	4	6	2018	8:28:34	30514	0	8	28	34	687	0.051269531	3.5255859	0.22143555	0.76928711	-0.52661133	0.44213867	0.011962891	0	0	0	0	0	0	0	0	0	0.95825195	0.041748047	0.017333984	-0.005615234	0.010253906	-0.000976563	0.009	39471.35	0	0	0.009
1108	9507	9507	Category A	0.2277832	0.76782227	-0.53979492	-0.10644531	-0.20776367	0.38427734	0.03	0.009	4/6/2018	4	6	2018	8:28:34	30514	0.1	8	28	34	700	0.051269531	3.5255859	0.22119141	0.76928711	-0.52661133	0.38110352	0.014404297	0	0	0	0	0	0	0	0	0	0.95825195	0.041748047	0.020996094	0.006347656	-0.001464844	-0.012939453	0.009	39471.35	0	0	0.009
1109	9508	9508	Category A	0.2277832	0.75585938	-0.55175781	-0.11206055	-0.20849609	0.375	0.04	0.009	4/6/2018	4	6	2018	8:28:34	30514	0.2	8	28	34	700	0.051269531	3.5255859	0.22143555	0.76977539	-0.52612305	0.39477539	0.029541016	0	0	0	0	0	0	0	0	0	0.95849609	0.041503906	0.045654297	0.006103516	-0.013916016	-0.025390625	0.009	39471.35	0	0	0.009
1110	9509	9509	Category A	0.2277832	0.75585938	-0.53979492	-0.11450195	-0.20825195	0.37329102	0.04	0.009	4/6/2018	4	6	2018	8:28:34	30514	0.3	8	28	34	712	0.051269531	3.5255859	0.22167969	0.76977539	-0.52612305	0.38037109	0.020263672	0	0	0	0	0	0	0	0	0	0.95849609	0.041503906	0.033447266	0.005859375	-0.013916016	-0.013427734	0.009	39471.35	0	0	0.009
1111	9510	9510	Category A	0.23999023	0.75585938	-0.53979492	-0.10498047	-0.21142578	0.37719727	0.04	0.009	4/6/2018	4	6	2018	8:28:34	30514	0.4	8	28	34	737	0.051269531	3.5255859	0.22192383	0.76977539	-0.52612305	0.62915039	0.026367188	0	0	0	0	0	0	0	0	0	0.95874023	0.041259766	0.045166016	0.017822266	-0.013916016	-0.013427734	0.009	39471.35	0	0	0.009
1112	9511	9511	Category A	0.20385742	0.74389648	-0.49194336	-0.11108398	-0.20214844	0.37719727	0.04	0.009	4/6/2018	4	6	2018	8:28:34	30514	0.5	8	28	34	724	0.051269531	3.5255859	0.22216797	0.77001953	-0.52612305	0.54272461	0.046875	0	0	0	0	0	0	0	0	0	0.95874023	0.041259766	0.078857422	-0.018310547	-0.026123047	0.034179688	0.009	39471.35	0	0	0.009
1113	9512	9512	Category A	0.23999023	0.76782227	-0.51586914	-0.109375	-0.21044922	0.36914063	0.04	0.009	4/6/2018	4	6	2018	8:28:34	30514	0.6	8	28	34	712	0.051269531	3.5255859	0.22241211	0.77001953	-0.52587891	0.30737305	0.020263672	0	0	0	0	0	0	0	0	0	0.95874023	0.041259766	0.029785156	0.017333984	-0.002197266	0.010009766	0.009	39471.35	0	0	0.009
1114	9513	9513	Category A	0.21582031	0.76782227	-0.53979492	-0.10913086	-0.21826172	0.37402344	0.04	0.009	4/6/2018	4	6	2018	8:28:34	30514	0.7	8	28	34	700	0.051269531	3.5255859	0.22265625	0.77001953	-0.52539063	0.072998047	0.015869141	0	0	0	0	0	0	0	0	0	0.95849609	0.041503906	0.0234375	-0.006835938	-0.002197266	-0.014160156	0.009	39471.35	0	0	0.009
1115	9514	9514	Category A	0.21582031	0.76782227	-0.52783203	-0.11303711	-0.20605469	0.36914063	0.04	0.009	4/6/2018	4	6	2018	8:28:34	30514	0.8	8	28	34	675	0.051269531	3.5255859	0.22290039	0.77001953	-0.52490234	0.065917969	0.0078125	0	0	0	0	0	0	0	0	0	0.95825195	0.041748047	0.011962891	-0.007080078	-0.002197266	-0.002685547	0.009	39471.35	0	0	0.009
1116	9515	9515	Category A	0.23999023	0.74389648	-0.53979492	-0.10668945	-0.21289063	0.37915039	0.04	0.009	4/6/2018	4	6	2018	8:28:34	30514	0.9	8	28	34	700	0.051269531	3.5255859	0.22290039	0.77001953	-0.52416992	0.002197266	0.034667969	0	0	0	0	0	0	0	0	0	0.95800781	0.041992188	0.05859375	0.016845703	-0.026123047	-0.015380859	0.009	39471.35	0	0	0.009
1117	9516	9516	Category A	0.25195313	0.77978516	-0.52783203	-0.10644531	-0.2175293	0.38305664	0.04	0.009	4/6/2018	4	6	2018	8:28:35	30515	0	8	28	35	700	0.051269531	3.5255859	0.22338867	0.77001953	-0.52392578	0.008300781	0.030029297	0	0	0	0	0	0	0	0	0	0.95776367	0.042236328	0.041748047	0.028320313	0.009521484	-0.003662109	0.009	39471.35	0	0	0.009
1118	9517	9517	Category A	0.25195313	0.77978516	-0.49194336	-0.109375	-0.21191406	0.37329102	0.04	0.009	4/6/2018	4	6	2018	8:28:35	30515	0.1	8	28	35	712	0.051269531	3.5255859	0.22314453	0.77026367	-0.52368164	0.13867188	0.043701172	0	0	0	0	0	0	0	0	0	0.95776367	0.042236328	0.069824219	0.028564453	0.009277344	0.031738281	0.009	39471.35	0	0	0.009
1119	9518	9518	Category A	0.21582031	0.76782227	-0.51586914	-0.10644531	-0.21459961	0.38134766	0.05	0.009	4/6/2018	4	6	2018	8:28:35	30515	0.2	8	28	35	712	0.051269531	3.5255859	0.22290039	0.77001953	-0.52392578	0.40161133	0.010986328	0	0	0	0	0	0	0	0	0	0.95776367	0.042236328	0.017578125	-0.007080078	-0.002197266	0.008056641	0.009	39471.35	0	0	0.009
1120	9519	9519	Category A	0.23999023	0.75585938	-0.52783203	-0.11279297	-0.21191406	0.36499023	0.05	0.009	4/6/2018	4	6	2018	8:28:35	30515	0.3	8	28	35	712	0.051269531	3.5255859	0.22290039	0.76977539	-0.52392578	0.68481445	0.022216797	0	0	0	0	0	0	0	0	0	0.95751953	0.042480469	0.034667969	0.016845703	-0.013916016	-0.003662109	0.009	39471.35	0	0	0.009
1121	9520	9520	Category A	0.21582031	0.77978516	-0.49194336	-0.10766602	-0.21044922	0.37109375	0.05	0.009	4/6/2018	4	6	2018	8:28:35	30515	0.4	8	28	35	700	0.051269531	3.5255859	0.22265625	0.76977539	-0.52392578	0.47045898	0.034179688	0	0	0	0	0	0	0	0	0	0.95751953	0.042480469	0.049072266	-0.006835938	0.009765625	0.031982422	0.009	39471.35	0	0	0.009
1122	9521	9521	Category A	0.2277832	0.75585938	-0.49194336	-0.109375	-0.21386719	0.37304688	0.05	0.009	4/6/2018	4	6	2018	8:28:35	30515	0.5	8	28	35	687	0.051269531	3.5255859	0.22265625	0.76977539	-0.52416992	0.031738281	0.035644531	0	0	0	0	0	0	0	0	0	0.95751953	0.042480469	0.051269531	0.004882813	-0.013916016	0.032226563	0.009	39471.35	0	0	0.009
1123	9522	9522	Category A	0.21582031	0.75585938	-0.55175781	-0.10766602	-0.21386719	0.37524414	0.05	0.009	4/6/2018	4	6	2018	8:28:35	30515	0.6	8	28	35	687	0.051269531	3.5255859	0.22265625	0.76977539	-0.52392578	0.26538086	0.031494141	0	0	0	0	0	0	0	0	0	0.95751953	0.042480469	0.048339844	-0.006835938	-0.013916016	-0.027587891	0.009	39471.35	0	0	0.009
1124	9523	9523	Category A	0.2277832	0.76782227	-0.53979492	-0.11206055	-0.20849609	0.36914063	0.05	0.009	4/6/2018	4	6	2018	8:28:35	30515	0.7	8	28	35	687	0.051269531	3.5255859	0.22241211	0.76953125	-0.52441406	0.50585938	0.016113281	0	0	0	0	0	0	0	0	0	0.95751953	0.042480469	0.022216797	0.005126953	-0.001708984	-0.015136719	0.009	39471.35	0	0	0.009
1125	9524	9524	Category A	0.23999023	0.75585938	-0.55175781	-0.10668945	-0.21655273	0.37304688	0.05	0.009	4/6/2018	4	6	2018	8:28:35	30515	0.8	8	28	35	687	0.051269531	3.5255859	0.22241211	0.76879883	-0.5246582	0.88623047	0.034667969	0	0	0	0	0	0	0	0	0	0.95703125	0.04296875	0.057617188	0.017333984	-0.012939453	-0.026855469	0.009	39471.35	0	0	0.009
1126	9525	9525	Category A	0.2277832	0.76782227	-0.56396484	-0.10571289	-0.2121582	0.3762207	0.05	0.009	4/6/2018	4	6	2018	8:28:35	30515	0.9	8	28	35	687	0.051269531	3.5255859	0.22241211	0.76904297	-0.5246582	1.2133789	0.039306641	0	0	0	0	0	0	0	0	0	0.95727539	0.042724609	0.045654297	0.005126953	-0.001220703	-0.0390625	0.009	39471.35	0	0	0.009
1127	9526	9526	Category A	0.2277832	0.76782227	-0.53979492	-0.109375	-0.21459961	0.37524414	0.05	0.009	4/6/2018	4	6	2018	8:28:36	30516	0	8	28	36	687	0.051269531	3.5255859	0.22241211	0.76928711	-0.5246582	1.2248535	0.015869141	0	0	0	0	0	0	0	0	0	0.95727539	0.042724609	0.021728516	0.005126953	-0.001464844	-0.014892578	0.009	39471.35	0	0	0.009
1128	9527	9527	Category A	0.23999023	0.76782227	-0.51586914	-0.11450195	-0.21142578	0.37207031	0.05	0.009	4/6/2018	4	6	2018	8:28:36	30516	0.111	8	28	36	700	0.051269531	3.5255859	0.22241211	0.76953125	-0.5246582	1.2329102	0.01953125	0	0	0	0	0	0	0	0	0	0.95776367	0.042236328	0.028076172	0.017333984	-0.001708984	0.008789063	0.009	39471.35	0	0	0.009
1129	9528	9528	Category A	0.21582031	0.79199219	-0.53979492	-0.10766602	-0.21459961	0.37817383	0.06	0.009	4/6/2018	4	6	2018	8:28:36	30516	0.222	8	28	36	724	0.051269531	3.5255859	0.22265625	0.76977539	-0.5246582	1.46875	0.027587891	0	0	0	0	0	0	0	0	0	0.95776367	0.042236328	0.044189453	-0.006835938	0.021972656	-0.014892578	0.009	39471.35	0	0	0.009
1130	9529	9529	Category A	0.21582031	0.77978516	-0.55175781	-0.11108398	-0.21166992	0.37524414	0.06	0.009	4/6/2018	4	6	2018	8:28:36	30516	0.333	8	28	36	700	0.051269531	3.5255859	0.22314453	0.76977539	-0.52490234	1.5842285	0.029296875	0	0	0	0	0	0	0	0	0	0.95800781	0.041992188	0.043945313	-0.007324219	0.009765625	-0.026611328	0.009	39471.35	0	0	0.009
1131	9530	9530	Category A	0.2277832	0.76782227	-0.53979492	-0.11572266	-0.21362305	0.37988281	0.06	0.009	4/6/2018	4	6	2018	8:28:36	30516	0.444	8	28	36	687	0.051513672	3.515918	0.22290039	0.77001953	-0.52490234	1.2856445	0.015380859	0	0	0	0	0	0	0	0	0	0.95849609	0.041503906	0.021728516	0.004638672	-0.002197266	-0.014648438	0.009	39471.35	0	0	0.009
1132	9531	9531	Category A	0.2277832	0.75585938	-0.50390625	-0.10766602	-0.21655273	0.37109375	0.06	0.009	4/6/2018	4	6	2018	8:28:36	30516	0.555	8	28	36	687	0.051513672	3.515918	0.22314453	0.77026367	-0.52539063	0.91577148	0.026367188	0	0	0	0	0	0	0	0	0	0.95874023	0.041259766	0.040527344	0.004394531	-0.014404297	0.021484375	0.009	39471.35	0	0	0.009
1133	9532	9532	Category A	0.23999023	0.77978516	-0.51586914	-0.11108398	-0.21557617	0.37109375	0.06	0.009	4/6/2018	4	6	2018	8:28:36	30516	0.666	8	28	36	675	0.051513672	3.515918	0.22290039	0.77026367	-0.52490234	0.68603516	0.021240234	0	0	0	0	0	0	0	0	0	0.95849609	0.041503906	0.035400391	0.016845703	0.009277344	0.009033203	0.009	39471.35	0	0	0.009
1134	9533	9533	Category A	0.23999023	0.77978516	-0.53979492	-0.10986328	-0.21826172	0.36987305	0.06	0.009	4/6/2018	4	6	2018	8:28:36	30516	0.777	8	28	36	724	0.051513672	3.515918	0.22265625	0.77001953	-0.52441406	0.54614258	0.024658203	0	0	0	0	0	0	0	0	0	0.95800781	0.041992188	0.041748047	0.017089844	0.009521484	-0.015136719	0.009	39471.35	0	0	0.009
1135	9534	9534	Category A	0.23999023	0.76782227	-0.52783203	-0.1081543	-0.21923828	0.37109375	0.06	0.009	4/6/2018	4	6	2018	8:28:36	30516	0.888	8	28	36	737	0.051513672	3.515918	0.22290039	0.76977539	-0.52441406	0.24291992	0.017333984	0	0	0	0	0	0	0	0	0	0.95776367	0.042236328	0.022216797	0.016845703	-0.001953125	-0.003173828	0.009	39471.35	0	0	0.009
1136	9535	9535	Category A	0.20385742	0.76782227	-0.53979492	-0.10766602	-0.21386719	0.37109375	0.06	0.009	4/6/2018	4	6	2018	8:28:37	30517	0	8	28	37	675	0.051513672	3.515918	0.22314453	0.77001953	-0.52416992	0.088623047	0.024658203	0	0	0	0	0	0	0	0	0	0.95800781	0.041992188	0.037109375	-0.019287109	-0.002197266	-0.015380859	0.009	39471.35	0	0	0.009
1137	9536	9536	Category A	0.21582031	0.77978516	-0.50390625	-0.109375	-0.21191406	0.37524414	0.06	0.009	4/6/2018	4	6	2018	8:28:37	30517	0.1	8	28	37	675	0.051513672	3.515918	0.22338867	0.77001953	-0.5246582	0.18994141	0.024169922	0	0	0	0	0	0	0	0	0	0.95825195	0.041748047	0.038085938	-0.007568359	0.009521484	0.020751953	0.009	39471.35	0	0	0.009
1138	9537	9537	Category A	0.21582031	0.76782227	-0.52783203	-0.109375	-0.2175293	0.37109375	0.06	0.009	4/6/2018	4	6	2018	8:28:37	30517	0.2	8	28	37	638	0.051513672	3.515918	0.22338867	0.77050781	-0.5246582	0.19970703	0.008544922	0	0	0	0	0	0	0	0	0	0.95874023	0.041259766	0.013427734	-0.007568359	-0.002685547	-0.002929688	0.009	39471.35	0	0	0.009
1139	9538	9538	Category A	0.21582031	0.75585938	-0.51586914	-0.10913086	-0.21728516	0.3762207	0.07	0.009	4/6/2018	4	6	2018	8:28:37	30517	0.3	8	28	37	650	0.051513672	3.515918	0.22387695	0.77075195	-0.52490234	0.051513672	0.019287109	0	0	0	0	0	0	0	0	0	0.95922852	0.040771484	0.032226563	-0.008056641	-0.014892578	0.009033203	0.009	39471.35	0	0	0.009
1140	9539	9539	Category A	0.21582031	0.76782227	-0.52783203	-0.11352539	-0.2121582	0.37304688	0.07	0.009	4/6/2018	4	6	2018	8:28:37	30517	0.4	8	28	37	687	0.051513672	3.515918	0.22387695	0.77075195	-0.52490234	0.32666016	0.009033203	0	0	0	0	0	0	0	0	0	0.95922852	0.040771484	0.013916016	-0.008056641	-0.002929688	-0.002685547	0.009	39471.35	0	0	0.009
1141	9540	9540	Category A	0.23999023	0.76782227	-0.51586914	-0.10571289	-0.2121582	0.37719727	0.07	0.009	4/6/2018	4	6	2018	8:28:37	30517	0.5	8	28	37	687	0.051513672	3.515918	0.22436523	0.77075195	-0.52490234	0.40356445	0.018310547	0	0	0	0	0	0	0	0	0	0.95922852	0.040771484	0.027832031	0.015380859	-0.002929688	0.009033203	0.009	39471.35	0	0	0.009
1142	9541	9541	Category A	0.21582031	0.76782227	-0.51586914	-0.10571289	-0.21557617	0.37524414	0.07	0.009	4/6/2018	4	6	2018	8:28:37	30517	0.6	8	28	37	700	0.051513672	3.515918	0.22485352	0.77075195	-0.5246582	0.63574219	0.012939453	0	0	0	0	0	0	0	0	0	0.95898438	0.041015625	0.020996094	-0.009033203	-0.002929688	0.008789063	0.009	39471.35	0	0	0.009
1143	9542	9542	Category A	0.2277832	0.77978516	-0.50390625	-0.10400391	-0.21679688	0.37207031	0.07	0.009	4/6/2018	4	6	2018	8:28:37	30517	0.7	8	28	37	700	0.051513672	3.515918	0.22509766	0.77050781	-0.5246582	0.81494141	0.022949219	0	0	0	0	0	0	0	0	0	0.95898438	0.041015625	0.032470703	0.002441406	0.009033203	0.020751953	0.009	39471.35	0	0	0.009
1144	9543	9543	Category A	0.21582031	0.77978516	-0.52783203	-0.109375	-0.21191406	0.37329102	0.07	0.009	4/6/2018	4	6	2018	8:28:37	30517	0.8	8	28	37	724	0.051513672	3.515918	0.22509766	0.77050781	-0.52441406	0.90136719	0.013427734	0	0	0	0	0	0	0	0	0	0.95898438	0.041015625	0.021484375	-0.009277344	0.009033203	-0.003173828	0.009	39471.35	0	0	0.009
1145	9544	9544	Category A	0.21582031	0.76782227	-0.51586914	-0.10693359	-0.21386719	0.37207031	0.07	0.009	4/6/2018	4	6	2018	8:28:37	30517	0.9	8	28	37	712	0.051513672	3.515918	0.22509766	0.77050781	-0.5246582	0.74584961	0.013183594	0	0	0	0	0	0	0	0	0	0.95922852	0.040771484	0.021240234	-0.009277344	-0.002685547	0.008789063	0.009	39471.35	0	0	0.009
1146	9545	9545	Category A	0.2277832	0.75585938	-0.53979492	-0.10913086	-0.21728516	0.3762207	0.07	0.009	4/6/2018	4	6	2018	8:28:38	30518	0	8	28	38	699	0.051513672	3.515918	0.2253418	0.77050781	-0.52539063	0.74267578	0.020751953	0	0	0	0	0	0	0	0	0	0.95947266	0.040527344	0.031494141	0.002197266	-0.014648438	-0.014160156	0.009	39471.35	0	0	0.009
1147	9546	9546	Category A	0.21582031	0.77978516	-0.53979492	-0.10644531	-0.21826172	0.37304688	0.07	0.009	4/6/2018	4	6	2018	8:28:38	30518	0.09	8	28	38	687	0.051513672	3.515918	0.22509766	0.77050781	-0.52587891	0.99926758	0.018798828	0	0	0	0	0	0	0	0	0	0.9597168	0.040283203	0.032226563	-0.009277344	0.009033203	-0.013671875	0.009	39471.35	0	0	0.009
1148	9547	9547	Category A	0.2277832	0.79199219	-0.47998047	-0.10644531	-0.21459961	0.37915039	0.07	0.009	4/6/2018	4	6	2018	8:28:38	30518	0.181	8	28	38	663	0.051513672	3.515918	0.22509766	0.77026367	-0.52612305	1.0444336	0.051025391	0	0	0	0	0	0	0	0	0	0.9597168	0.040283203	0.0703125	0.002441406	0.021484375	0.046142578	0.009	39471.35	0	0	0.009
1149	9548	9548	Category A	0.25195313	0.77978516	-0.53979492	-0.10302734	-0.2199707	0.37329102	0.08	0.009	4/6/2018	4	6	2018	8:28:38	30518	0.272	8	28	38	687	0.051513672	3.515918	0.22460938	0.77050781	-0.52587891	0.89135742	0.031738281	0	0	0	0	0	0	0	0	0	0.95947266	0.040527344	0.050048828	0.027099609	0.009033203	-0.013671875	0.009	39471.35	0	0	0.009
1150	9549	9549	Category A	0.23999023	0.77978516	-0.53979492	-0.11279297	-0.21655273	0.37084961	0.08	0.009	4/6/2018	4	6	2018	8:28:38	30518	0.363	8	28	38	724	0.051513672	3.515918	0.22436523	0.77050781	-0.52539063	0.57519531	0.022949219	0	0	0	0	0	0	0	0	0	0.95922852	0.040771484	0.038818359	0.015380859	0.009033203	-0.014160156	0.009	39471.35	0	0	0.009
1151	9550	9550	Category A	0.21582031	0.76782227	-0.52783203	-0.11010742	-0.20922852	0.37329102	0.08	0.009	4/6/2018	4	6	2018	8:28:38	30518	0.454	8	28	38	724	0.051513672	3.515918	0.22436523	0.77075195	-0.52514648	0.50683594	0.009277344	0	0	0	0	0	0	0	0	0	0.95922852	0.040771484	0.013916016	-0.008544922	-0.002929688	-0.002441406	0.009	39471.35	0	0	0.009
1152	9551	9551	Category A	0.2277832	0.77978516	-0.52783203	-0.10498047	-0.21826172	0.37109375	0.08	0.009	4/6/2018	4	6	2018	8:28:38	30518	0.545	8	28	38	700	0.051513672	3.515918	0.22387695	0.77099609	-0.52490234	0.30224609	0.009765625	0	0	0	0	0	0	0	0	0	0.95947266	0.040527344	0.014892578	0.003662109	0.008544922	-0.002685547	0.009	39471.35	0	0	0.009
1153	9552	9552	Category A	0.2277832	0.77978516	-0.49194336	-0.10302734	-0.2175293	0.37329102	0.08	0.009	4/6/2018	4	6	2018	8:28:38	30518	0.636	8	28	38	687	0.051513672	3.515918	0.22412109	0.77124023	-0.52587891	0.030761719	0.03515625	0	0	0	0	0	0	0	0	0	0.95996094	0.040039063	0.045898438	0.003417969	0.008300781	0.033935547	0.009	39471.35	0	0	0.009
1154	9553	9553	Category A	0.2277832	0.76782227	-0.51586914	-0.10546875	-0.2175293	0.375	0.08	0.009	4/6/2018	4	6	2018	8:28:38	30518	0.727	8	28	38	675	0.051513672	3.515918	0.22387695	0.77124023	-0.52587891	0.12451172	0.011230469	0	0	0	0	0	0	0	0	0	0.95996094	0.040039063	0.017089844	0.003662109	-0.003417969	0.010009766	0.009	39471.35	0	0	0.009
1155	9554	9554	Category A	0.20385742	0.76782227	-0.49194336	-0.10522461	-0.21582031	0.37011719	0.08	0.009	4/6/2018	4	6	2018	8:28:38	30518	0.818	8	28	38	687	0.051513672	3.515918	0.22436523	0.77124023	-0.52587891	0.048339844	0.040039063	0	0	0	0	0	0	0	0	0	0.96020508	0.039794922	0.058349609	-0.020507813	-0.003417969	0.033935547	0.009	39471.35	0	0	0.009
1156	9555	9555	Category A	0.2277832	0.75585938	-0.51586914	-0.10986328	-0.21728516	0.37304688	0.08	0.009	4/6/2018	4	6	2018	8:28:38	30518	0.909	8	28	38	737	0.051513672	3.515918	0.22485352	0.77124023	-0.52587891	0.14892578	0.018554688	0	0	0	0	0	0	0	0	0	0.96020508	0.039794922	0.028320313	0.002685547	-0.015380859	0.010009766	0.009	39471.35	0	0	0.009
1157	9556	9556	Category A	0.20385742	0.76782227	-0.52783203	-0.10522461	-0.21923828	0.36816406	0.08	0.009	4/6/2018	4	6	2018	8:28:39	30519	0	8	28	39	737	0.051513672	3.515918	0.22460938	0.77197266	-0.52539063	0.50341797	0.021240234	0	0	0	0	0	0	0	0	0	0.96069336	0.039306641	0.02734375	-0.020751953	-0.004150391	-0.002197266	0.009	39471.35	0	0	0.009
1158	9557	9557	Category A	0.21582031	0.75585938	-0.52783203	-0.109375	-0.2175293	0.36889648	0.08	0.009	4/6/2018	4	6	2018	8:28:39	30519	0.1	8	28	39	737	0.051513672	3.515918	0.22387695	0.77197266	-0.52514648	0.68579102	0.018310547	0	0	0	0	0	0	0	0	0	0.96020508	0.039794922	0.027099609	-0.008056641	-0.016113281	-0.002441406	0.009	39471.35	0	0	0.009
[truncated: 10,390 more rows]
[truncated: 29 more columns]
