# Supplementary material for: Development of a multisensor biologging collar and analytical techniques to describe high‐resolution spatial behavior in free‐ranging terrestrial mammals
Source: Ecol Evol. 2024 Sep 23;14(9):e70264. doi: 10.1002/ece3.70264 (PMC11420106; doi:10.1002/ece3.70264)
Supplement: Supplementary file 1 — Appendix S1 [file ECE3-14-e70264-s001.zip › doi_10_5061_dryad_jdfn2z3hv__v20240620/B6_S68_Header.csv]

Split no.	Bookmark number	Category	Pointer	Day#	Time(hh:mm:ss)	Total Event start	Event start	Number events	Duration(s)	Sum VeDBA	Mean VeDBA	Mean Dyn AccX	Mean Dyn AccY	Mean Dyn AccZ	Sum VeSBA	Mean VeSBA	Mean smth AccX	Mean smth AccY	Mean smth AccZ	VeDBA_Var	VeDBA_SD	VeSBA_Var	VeSBA_SD	Mean Animal g	Sum Animal g	Animal g_Var	Animal g_SD	Acc_x_Var	Acc_x_SD	Acc_y_Var	Acc_y_SD	Acc_z_Var	Acc_z_SD	Predominant freq, Hz	Smth press val	Max pressure val	Min pressure val	Grd air press	Altitude begin	Altitude end	Delta max/min altitude
1	1	Category J	0	5	13:15:20	1	1	44	4.3	0	0	0	0	0	0	0	0	0	0	0	0	0	0	0	0	0	0	0	0	0	0	0	0	0	7	0	0.01	1000	0	39372.9	39372.9
1	2	Category L	44	5	13:28:13	45	45	27	2.7	0	0	0	0	0	0	0	0	0	0	0	0	0	0	0	0	0	0	0	0	0	0	0	0	0	7	0	0.01	1000	39372.9	39372.9	0
1	3	Category J	71	5	13:28:21	72	72	67	6.6	38.4058	0.662168	-0.145289	-0.0501414	-0.0808821	51.8601	0.89414	0.227362	0.287888	-0.810172	0.0657538	0.256425	0.000353583	0.0188038	0.10586	6.13989	0.000353583	0.0188038	0.144232	0.379779	0.0439411	0.209621	0.306447	0.553577	0	7	0.01	0.01	1000	39372.9	39372.9	0
1	4	Category E	138	5	13:35:26	2624	2624	48	4.7	12.0403	0.250839	-0.0629425	-0.0609233	-0.0803324	41.6721	0.868169	0.302495	0.277481	-0.756627	0.0352275	0.18769	4.07E-05	0.00637888	0.131831	6.32788	4.07E-05	0.00637888	0.02506	0.158304	0.0147451	0.121429	0.0355428	0.188528	0	7	0.01	0.01	1000	39372.9	39372.9	0
1	5	Category J	186	5	13:35:32	2672	2672	74	7.3	47.6387	0.643766	-0.0312566	-0.000349715	-0.00671057	66.9094	0.904181	0.195689	0.210294	-0.856749	0.0651592	0.255263	1.98E-05	0.00444918	0.0958186	7.09058	1.98E-05	0.00444918	0.0689466	0.262577	0.0301085	0.173518	0.371523	0.609527	0	7	0.01	0.01	1000	39372.9	39372.9	0
1	6	Category L	260	5	13:42:51	2746	2746	29	2.8	3.05884	0.105477	0.0115588	-0.0811725	-0.0240942	25.856	0.891585	0.324193	0.260666	-0.787471	0.0279246	0.167107	0	0	0.108415	3.14404	0	0	0.00314857	0.0561121	0.0069538	0.0833894	0.00131331	0.0362396	0	7	0.01	0.01	1000	39372.9	39372.9	0
1	7	Category A	289	5	14:26:15	27612	27612	1551	155.5	34.8193	0.0224496	-3.49E-05	2.69E-05	-4.38E-05	1384.34	0.892545	0.418778	0.00101308	-0.788145	4.86E-05	0.00697418	0	0	0.107455	166.663	0	0	0.000175196	0.0132362	5.21E-05	0.00721819	0.000157094	0.0125337	0	7	0.011	0.011	1000	39282.2	39282.2	0
1	8	Category L	1840	5	14:52:28	42467	42467	112	11.1	6.177	0.0551518	0.00444031	0.0429382	0.00676182	99.3511	0.887063	0.363654	0.170127	-0.789775	0.000682286	0.0261206	0	0	0.112937	12.6489	0	0	0.000536237	0.0231568	0.00321524	0.0567031	0.000355312	0.0188497	0	7	0.011	0.011	1000	39282.2	39282.2	0
1	9	Category E	1952	5	18:48:26	99506	99506	116	11.6	20.5208	0.176903	-0.0483525	0.043678	0.0135961	107.772	0.929071	0.0090332	0.202047	-0.901378	0.0207057	0.143895	0.000237827	0.0154216	0.0784639	9.10181	0.000191524	0.0138392	0.0153598	0.123935	0.0104517	0.102234	0.0139581	0.118144	0	7	0.015	0.015	1000	39045.2	38975.3	69.85
1	10	Category I	2068	5	20:15:55	99622	99622	37	3.6	36.2976	0.981016	0.0508142	-0.0147144	-0.164571	38.5232	1.04117	0.00403822	0.314862	-0.991745	0.346528	0.588666	0.00020455	0.0143021	0.0411674	1.52319	6.60E-06	0.00256873	0.235121	0.484892	0.15846	0.398071	0.747961	0.864847	0	7	0.017	0.017	1000	38909.2	38846.3	62.9
1	11	Category E	2105	5	20:16:01	99659	99659	61	6	11.7217	0.192159	0.00319384	-0.00783651	0.0586018	59.0662	0.968298	0.0914247	0.362109	-0.89269	0.0430968	0.207598	0.000488281	0.0220971	0.04511	2.75171	0.000492284	0.0221875	0.0123271	0.111027	0.00862897	0.0928923	0.0219887	0.148286	0	7	0.017	0.017	1000	38846.3	38846.3	0
1	12	Category J	2166	5	20:16:08	99720	99720	48	4.7	24.7883	0.516424	0.0266673	0.0180766	-0.0098114	44.8604	0.934591	0.0357208	0.364929	-0.858938	0.0814006	0.285308	0	0	0.0654093	3.13965	0	0	0.0643972	0.253766	0.0595957	0.244122	0.204107	0.451782	0	7	0.017	0.017	1000	38846.3	38846.3	0
1	13	Category E	2214	5	20:18:08	99768	99768	60	5.9	11.0129	0.183549	0.0295654	-0.0067098	-0.00868734	55.8955	0.931592	-0.140177	0.351884	-0.846867	0.0119548	0.109338	0	0	0.0684082	4.10449	0	0	0.0144897	0.120373	0.00798747	0.0893726	0.0177083	0.133073	0	7	0.017	0.017	1000	38846.3	38846.3	0
1	14	Category G	2274	5	20:48:07	99828	99828	225	22.5	43.2869	0.192386	-0.0459842	0.00366862	0.0104449	213.952	0.950896	-0.47092	0.311619	-0.759119	0.0188661	0.137354	0.000135634	0.0116462	0.0491037	11.0483	0.000125868	0.0112191	0.0324034	0.18001	0.00776801	0.0881363	0.0154351	0.124238	0	7	0.017	0.017	1000	38846.3	38846.3	0
1	15	Category J	2499	5	21:53:37	100053	100053	34	3.301	23.5212	0.691801	0.168306	0.00185978	-0.00924862	32.5718	0.957993	-0.0211828	0.27641	-0.912038	0.118631	0.344428	0.000660616	0.0257024	0.0470761	1.60059	0.0012207	0.0349386	0.12602	0.354992	0.0762796	0.276188	0.353171	0.594282	0	7	0.018	0.018	1000	38846.3	38786.3	59.98
1	16	Category I	2533	5	21:54:10	100087	100087	77	7.6	97.4573	1.26568	0.012857	-0.0145216	-0.052059	83.4783	1.08413	0.150968	0.266196	-1.03898	0.436936	0.661011	0.00062462	0.0249924	0.0841334	6.47827	0.000564377	0.0237566	0.471096	0.686365	0.234499	0.484251	1.29193	1.13663	0	7	0.018	0.018	1000	38786.3	38786.3	0
1	17	Category L	2610	5	21:55:06	100164	100164	25	2.401	3.46851	0.13874	-0.0296094	-0.0533984	0.120547	26.156	1.04624	0.0880273	0.272588	-1.00604	0.584707	0.764661	0.000478516	0.021875	0.0462402	1.15601	0.000478516	0.021875	0.00144531	0.0380173	0.00317383	0.0563367	0.0149219	0.122155	0	7	0.018	0.018	1000	38786.3	38786.3	0
1	18	Category I	2635	5	21:55:40	100189	100189	64	6.3	82.8853	1.29508	-0.0207825	-0.0622292	-0.148441	66.5234	1.03943	0.126591	0.354038	-0.960613	0.516003	0.718333	0.001091	0.0330303	0.0523682	3.35156	0.000865936	0.0294268	0.396137	0.629394	0.358997	0.599164	1.32891	1.15278	0	7	0.018	0.018	1000	38786.3	29897	10914
1	19	Category M	2699	5	23:40:02	100253	100253	159	15.8	78.3948	0.493049	0.0176119	0.0434709	0.0671295	157.647	0.991489	0.0759032	0.88187	-0.399626	0.0740882	0.272192	0.000254889	0.0159652	0.038327	6.09399	0.000153548	0.0123914	0.026034	0.161351	0.171106	0.413649	0.108248	0.329011	0	7	16.415	16.399	1000	26555.9	24050	2505.86
1	20	Category N	2858	5	23:40:19	100412	100412	141	14.101	36.2285	0.25694	-0.0272139	0.0316309	-0.00015064	136.859	0.970632	0.0331702	0.795753	-0.526333	0.00959767	0.0979677	0.00010389	0.0101926	0.0369103	5.20435	9.52E-05	0.0097587	0.0256261	0.160082	0.0276294	0.166221	0.0212195	0.145669	0	7	16.431	16.417	1000	24049.8	23838.5	410.71
1	21	Category A	2999	6	3:16:51	175746	175746	1647	165.1	43.759	0.0265689	-8.89E-07	-3.35E-05	-7.26E-06	1522.1	0.924168	0.248662	-0.694217	-0.556872	8.33E-05	0.00912728	0	0	0.075832	124.895	0	0	0.000197595	0.0140569	0.000273639	0.016542	0.000159203	0.0126176	0	7	29.568	29.403	1000	21671.2	21647	24.14
1	22	Category E	4646	6	6:42:12	198847	198847	51	5	19.2314	0.377087	-0.193862	0.161013	-0.0883119	41.3687	0.81115	0.0095885	0.0825578	-0.790436	0.0193781	0.139205	0.00123506	0.0351435	0.18885	9.63135	0.00123506	0.0351435	0.0554103	0.235394	0.0753533	0.274506	0.0319537	0.178756	0	7	41.721	41.716	1000	20692.6	20110.8	581.96
1	23	Category L	4697	6	6:42:25	198898	198898	39	3.8	7.07983	0.181534	0.0759152	0.12746	0.0351187	34.4954	0.884496	0.212077	0.210938	-0.825133	0.00972806	0.098631	0.00013146	0.0114656	0.115504	4.50464	0.00013146	0.0114656	0.0156313	0.125025	0.0169083	0.130032	0.00185296	0.0430461	0	7	41.733	41.729	1000	20110.5	20108.9	2.32
1	24	Category M	4736	6	6:43:13	198937	198937	123	12.201	51.7744	0.42093	-0.0106866	-0.0474804	-0.0186103	113.136	0.919803	0.355538	0.0258432	-0.844167	0.0291976	0.170873	3.18E-05	0.00563544	0.0801972	9.86426	3.18E-05	0.00563544	0.0577919	0.240399	0.0642864	0.253548	0.0824699	0.287176	0	7	41.789	41.776	1000	20107.2	20103	4.74
1	25	Category E	4859	6	6:43:53	199060	199060	63	6.301	14.5696	0.231263	0.0627286	0.0328854	0.0335441	56.613	0.89862	0.290682	0.187779	-0.827993	0.0231895	0.152281	4.65E-05	0.00681931	0.10138	6.38696	4.65E-05	0.00681931	0.0264602	0.162666	0.00702582	0.0838202	0.0292736	0.171095	0	7	41.823	41.816	1000	20102	20099.7	2.21
1	26	Category J	4922	6	6:44:01	199123	199123	60	5.9	41.0391	0.683984	-0.0187419	0.00278727	-0.0198161	56.8643	0.947738	0.15341	0.264779	-0.895947	0.096696	0.31096	2.85E-05	0.00533695	0.0522624	3.13574	2.85E-05	0.00533695	0.0947103	0.30775	0.0352458	0.187739	0.420703	0.648616	0	7	41.83	41.824	1000	20099.6	20093.3	11.89
1	27	Category E	4982	6	6:49:10	199183	199183	60	5.9	10.7312	0.178853	-0.0378743	0.0113403	0.00253499	55.4348	0.923914	0.110331	0.294613	-0.867904	0.0200724	0.141677	2.85E-05	0.00533695	0.0760864	4.56519	2.85E-05	0.00533695	0.0142212	0.119253	0.00700684	0.0837068	0.015682	0.125228	0	7	42.14	42.134	1000	20082.1	20064.9	17.23
1	28	Category L	5042	6	6:49:17	199243	199243	49	4.8	5.00098	0.102061	0.0929229	-0.0228595	0.0257244	43.9316	0.896564	0.20449	0.248251	-0.83671	0.00134526	0.0366778	0	0	0.103436	5.06836	0	0	0.00925741	0.0962155	0.000807159	0.0284105	0.000896843	0.0299473	0	7	42.145	42.14	1000	20064.8	20064.2	0.55
1	29	Category E	5091	6	6:49:23	199292	199292	58	5.7	9.5249	0.164222	-0.0201163	0.0324454	0.000420932	52.574	0.906448	0.101032	0.25258	-0.862961	0.00690329	0.083086	0	0	0.0935522	5.42603	0	0	0.0126785	0.112599	0.00531637	0.0729135	0.0157765	0.125605	0	7	42.152	42.146	1000	20064.2	20045.2	37.35
1	30	Category F	5149	6	7:06:14	199350	199350	149	14.8	27.9312	0.187457	-0.0203145	-0.02737	0.00642958	138.543	0.92982	-0.0641287	0.183328	-0.905957	0.0249171	0.157851	0.000142552	0.0119395	0.070301	10.4749	0.000129444	0.0113773	0.0182385	0.13505	0.00799765	0.0894296	0.0158265	0.125804	0	7	43.172	43.157	1000	20008.7	19916.1	129.28
1	31	Category I	5298	6	7:40:54	199499	199499	33	3.201	36.2939	1.09982	-0.0531413	0.11812	-0.146433	31.897	0.966575	0.0890521	0.252575	-0.925737	0.45567	0.675033	4.44E-05	0.00666252	0.0334251	1.10303	4.44E-05	0.00666252	0.123676	0.351676	0.249053	0.499052	1.04552	1.02251	0	7	45.238	45.235	1000	19843.1	19735	108.3
1	32	Category L	5331	6	7:41:03	199532	199532	37	3.6	13.6997	0.370262	0.339349	-0.0464923	0.124155	33.5061	0.90557	0.12601	0.25066	-0.859936	0.0624274	0.249855	0.000910579	0.0301758	0.0944296	3.4939	0.000910579	0.0301758	0.123337	0.351194	0.00250739	0.0500738	0.0165554	0.128668	0	7	45.247	45.244	1000	19734.7	19720.2	28.28
1	33	Category G	5368	6	7:54:33	199569	199569	38	3.701	11.8625	0.312172	-0.236983	-0.037058	-0.0211953	33.7654	0.888563	-0.131926	0.277492	-0.827373	0.0405595	0.201394	0.00206235	0.0454131	0.111437	4.23462	0.00206235	0.0454131	0.102661	0.320408	0.00691303	0.0831447	0.0187153	0.136804	0	7	46.057	46.053	1000	19692.5	19651	41.65
1	34	Category M	5406	6	7:54:39	199607	199607	32	3.2	15.3027	0.47821	-0.0852127	0.114479	-0.0232544	31.0442	0.970131	-0.250191	0.320267	-0.879913	0.26915	0.518796	0.000762939	0.0276214	0.0298691	0.955811	0.000762939	0.0276214	0.136414	0.369342	0.12516	0.35378	0.213486	0.462045	0	7	46.062	46.059	1000	19650.9	19646.4	8.46
1	35	Category E	5438	6	7:58:39	199639	199639	110	10.901	20.5964	0.18724	0.0289173	-0.0191784	0.00116966	100.982	0.918022	0.0508301	0.239771	-0.878252	0.0133234	0.115427	5.33E-05	0.00729843	0.081978	9.01758	5.33E-05	0.00729843	0.0227939	0.150976	0.00684703	0.0827468	0.0172164	0.131211	0	7	46.309	46.298	1000	19638.3	19625.2	13.21
1	36	Category F	5548	6	7:58:52	199749	199749	59	5.9	10.9761	0.186035	-0.0542861	0.00347176	-0.0121781	53.4058	0.905182	0.0617262	0.209837	-0.87721	0.0115698	0.107563	0	0	0.0948176	5.59424	0	0	0.0231644	0.152199	0.00292969	0.0541266	0.0199575	0.141271	0	7	46.318	46.312	1000	19625.1	19624.3	0.91
1	37	Category L	5607	6	7:59:02	199808	199808	59	5.801	5.75146	0.0974825	0.0741112	-0.00566489	0.0227671	52.7937	0.894808	0.210731	0.235078	-0.836529	0.0181657	0.13478	8.28E-06	0.0028768	0.105192	6.2063	8.28E-06	0.0028768	0.0105891	0.102903	0.0006538	0.0255695	0.00137381	0.0370649	0	7	46.327	46.321	1000	19624.2	19623.4	0.92
1	38	Category J	5666	6	7:59:11	199867	199867	93	9.2	56.3491	0.605905	-0.0148532	0.00218939	-0.0128449	88.2786	0.949232	0.0796581	0.257461	-0.908468	0.0696851	0.263979	3.41E-05	0.00584185	0.0507681	4.72144	3.41E-05	0.00584185	0.111704	0.334221	0.0326361	0.180655	0.288012	0.536668	0	7	46.34	46.331	1000	19623.2	19620.1	5.17
1	39	Category E	5759	6	8:01:23	199960	199960	121	12.001	14.9727	0.123741	0.022699	0.00709824	0.00463665	111.365	0.920372	-0.00623668	0.264194	-0.879917	0.00889398	0.0943079	0	0	0.0796282	9.63501	0	0	0.00786092	0.0886619	0.002623	0.0512152	0.00833105	0.0912746	0	7	46.474	46.462	1000	19615.9	19604.9	14.68
1	40	Category G	5880	6	8:05:10	200081	200081	124	12.4	31.1426	0.25115	-0.0666799	-0.0180763	0.0056172	116.389	0.938624	-0.271274	0.188266	-0.875849	0.0178479	0.133596	7.88E-06	0.00280633	0.0613758	7.6106	7.88E-06	0.00280633	0.0379619	0.194838	0.0123842	0.111284	0.029413	0.171502	0	7	46.702	46.69	1000	19597.6	19585.5	12.11
1	41	Category J	6004	6	8:05:23	200205	200205	112	11.2	80.4995	0.718746	0.016268	0.0247323	-0.0195204	106.283	0.948959	0.0941053	0.24055	-0.908415	0.0539616	0.232296	6.10E-05	0.0078125	0.0510406	5.71655	6.10E-05	0.0078125	0.0925794	0.304269	0.0576564	0.240118	0.411451	0.641445	0	7	46.714	46.703	1000	19585.5	19537.8	93.91
1	42	Category L	6116	6	8:52:00	200317	200317	42	4.1	6.92212	0.164812	0.144764	-0.011277	0.0652902	38.0334	0.905558	0.276332	0.138201	-0.850034	0.0549956	0.234511	7.56E-05	0.00869295	0.0944417	3.96655	7.56E-05	0.00869295	0.0221935	0.148975	0.00150553	0.0388012	0.00473168	0.0687872	0	7	49.502	49.498	1000	19445.6	19309.8	135.92
1	43	Category J	6158	6	8:52:08	200359	200359	71	7.1	50.5273	0.711653	-0.0189261	-0.0221308	0.00917419	67.2661	0.94741	0.191007	0.045809	-0.924495	0.0880557	0.296742	0.000196	0.014	0.0591577	4.2002	0.000278527	0.0166891	0.106731	0.326697	0.0213262	0.146035	0.448308	0.669558	0	7	49.513	49.506	1000	19309.6	19273.3	71.41
1	44	Category I	6229	6	9:29:12	200430	200430	55	5.4	65.1299	1.18418	-0.0718306	0.0352761	-0.0920898	57.5549	1.04645	0.124791	0.0409091	-1.03767	0.292387	0.540728	0.000648082	0.0254575	0.0464533	2.55493	0.000284091	0.016855	0.275107	0.524506	0.0768066	0.27714	1.28321	1.13279	0	7	51.733	51.728	1000	19203.2	19072.8	156.51
