# Supplementary material for: Development of a multisensor biologging collar and analytical techniques to describe high‐resolution spatial behavior in free‐ranging terrestrial mammals
Source: Ecol Evol. 2024 Sep 23;14(9):e70264. doi: 10.1002/ece3.70264 (PMC11420106; doi:10.1002/ece3.70264)
Supplement: Supplementary file 1 — Appendix S1 [file ECE3-14-e70264-s001.zip › doi_10_5061_dryad_jdfn2z3hv__v20240620/B6_S68_Master.csv]

Counter	Total Event no.	Event no.	Category	Acc_x	Acc_y	Acc_z	Mag_x	Mag_y	Mag_z	Temp C	Pressure hbar	Date	DD	MM	YY	Time_dd:hh:mm:ss	Total secs	Decimal secs	Hours	Minutes	Seconds	Anlg	Light	Battery V	Acc_x sm	Acc_y sm	Acc_z sm	Ang vel	VeDBA	Vel m/s	Vel/VEDBA	FFT cleaned	FFT stuff	FFT stuff	FFT stuff	FFT sweep	FFT zero crossings	FFT zero crossings manual	VeSBA	Animal g	ODBA	Dyn AccX	Dyn AccY	Dyn AccZ	Smth Press	Altitude smth	Pressure change	Altitude change	Median pressure
0	1	1	Category J	-0.0358887	0.467773	-0.935791	0.083252	-0.292969	0.352295	0.27	0.01	5/6/2018	5	6	2018	13:15:20	47720	0.7	13	15	20	1756	0.0515137	3.43374	0	0	0	0	0	0	0	0	0	0	0	0	0	0	0	0	0	0	0	0	0	0	0.01	39372.9	0
1	2	2	Category J	-0.023925781	0.011962891	-0.46777344	0.018554688	-0.29492188	0.35058594	0.27	0.01	5/6/2018	5	6	2018	13:15:20	47720	0.8	13	15	20	1744	0.051513672	3.4337402	0	0	0	0	0	0	0	0	0	0	0	0	0	0	0	0	0	0	0	0	0	0	0.01	39372.95	0
2	3	3	Category J	-0.047851563	0.25195313	-0.91186523	0.012695313	-0.33251953	0.32763672	0.27	0.01	5/6/2018	5	6	2018	13:15:20	47720	0.9	13	15	20	1720	0.051513672	3.4337402	0	0	0	0	0	0	0	0	0	0	0	0	0	0	0	0	0	0	0	0	0	0	0.01	39372.95	0
3	4	4	Category J	0.095947266	0.2878418	-1.2358398	0.016113281	-0.3293457	0.32177734	0.27	0.01	5/6/2018	5	6	2018	13:15:21	47721	0	13	15	21	1707	0.051513672	3.4337402	0	0	0	0	0	0	0	0	0	0	0	0	0	0	0	0	0	0	0	0	0.01	39372.95	0	0	0.01
4	5	5	Category J	0.059814453	0.34790039	-0.57592773	-0.021484375	-0.3215332	0.33032227	0.27	0.01	5/6/2018	5	6	2018	13:15:21	47721	0.1	13	15	21	1720	0.051513672	3.4337402	0	0	0	0	0	0	0	0	0	0	0	0	0	0	0	0	0	0	0	0	0.01	39372.95	0	0	0.01
5	6	6	Category J	0.059814453	-0.011962891	-1.0439453	-0.063476563	-0.30078125	0.34936523	0.27	0.01	5/6/2018	5	6	2018	13:15:21	47721	0.2	13	15	21	1707	0.051513672	3.4337402	0	0	0	0	0	0	0	0	0	0	0	0	0	0	0	0	0	0	0	0	0.01	39372.95	0	0	0.01
6	7	7	Category J	0.14379883	0.43188477	-1.619873	-0.007080078	-0.33300781	0.31616211	0.27	0.01	5/6/2018	5	6	2018	13:15:21	47721	0.3	13	15	21	1744	0.051513672	3.4337402	0	0	0	0	0	0	0	0	0	0	0	0	0	0	0	0	0	0	0	0	0.01	39372.95	0	0	0.01
7	8	8	Category J	0.023925781	-0.11987305	-0.34790039	-0.023925781	-0.34008789	0.31176758	0.27	0.01	5/6/2018	5	6	2018	13:15:21	47721	0.4	13	15	21	1720	0.051513672	3.4337402	0	0	0	0	0	0	0	0	0	0	0	0	0	0	0	0	0	0	0	0	0.01	39372.95	0	0	0.01
8	9	9	Category J	-0.083984375	0.19189453	-0.26391602	-0.055664063	-0.36157227	0.28125	0.28	0.01	5/6/2018	5	6	2018	13:15:21	47721	0.5	13	15	21	1707	0.051513672	3.4337402	0	0	0	0	0	0	0	0	0	0	0	0	0	0	0	0	0	0	0	0	0.01	39372.95	0	0	0.01
9	10	10	Category J	0.023925781	0.2878418	-1.7758789	-0.054199219	-0.36328125	0.28515625	0.28	0.01	5/6/2018	5	6	2018	13:15:21	47721	0.6	13	15	21	1732	0.051513672	3.4337402	0	0	0	0	0	0	0	0	0	0	0	0	0	0	0	0	0	0	0	0	0.01	39372.95	0	0	0.01
10	11	11	Category J	0.14379883	0.3359375	-0.2878418	0.008544922	-0.3762207	0.28149414	0.28	0.01	5/6/2018	5	6	2018	13:15:21	47721	0.7	13	15	21	1720	0.051513672	3.4804688	0	0	0	88.787598	0	0	0	0	0	0	0	0	0	0	0	0	0	0	0	0	0.01	39372.95	0	0	0.01
11	12	12	Category J	0.095947266	0.16796875	-1.3078613	-0.038818359	-0.35742188	0.30004883	0.28	0.01	5/6/2018	5	6	2018	13:15:21	47721	0.8	13	15	21	1720	0.051513672	3.4804688	0	0	0	88.210938	0	0	0	0	0	0	0	0	0	0	0	0	0	0	0	0	0.01	39372.95	0	0	0.01
12	13	13	Category J	-0.17993164	0.23999023	-0.93579102	0.018554688	-0.31542969	0.33837891	0.28	0.01	5/6/2018	5	6	2018	13:15:21	47721	0.9	13	15	21	1781	0.051513672	3.4804688	0	0	0	80.757324	0	0	0	0	0	0	0	0	0	0	0	0	0	0	0	0	0.01	39372.95	0	0	0.01
13	14	14	Category J	-0.14379883	0.25195313	-0.82788086	0.092041016	-0.29321289	0.34960938	0.28	0.01	5/6/2018	5	6	2018	13:15:22	47722	0	13	15	22	1781	0.051513672	3.4804688	0	0	0	76.439941	0	0	0	0	0	0	0	0	0	0	0	0	0	0	0	0	0.01	39372.95	0	0	0.01
14	15	15	Category J	0.65991211	-0.011962891	0.071777344	0.098632813	-0.29052734	0.34667969	0.28	0.01	5/6/2018	5	6	2018	13:15:22	47722	0.1	13	15	22	1781	0.051513672	3.4804688	0	0	0	63.54126	0	0	0	0	0	0	0	0	0	0	0	0	0	0	0	0	0.01	39372.95	0	0	0.01
15	16	16	Category J	-0.23999023	0.26391602	-2.2319336	0.14160156	-0.31469727	0.32910156	0.28	0.01	5/6/2018	5	6	2018	13:15:22	47722	0.2	13	15	22	1781	0.051513672	3.4804688	0	0	0	47.889648	0	0	0	0	0	0	0	0	0	0	0	0	0	0	0	0	0.01	39372.95	0	0	0.01
16	17	17	Category J	0.35986328	0.34790039	-0.97192383	0.20483398	-0.29858398	0.30273438	0.28	0.01	5/6/2018	5	6	2018	13:15:22	47722	0.3	13	15	22	1744	0.051513672	3.4804688	0	0	0	31.662109	0	0	0	0	0	0	0	0	0	0	0	0	0	0	0	0	0.01	39372.95	0	0	0.01
17	18	18	Category J	-0.38378906	0.059814453	-0.25195313	0.099609375	-0.29492188	0.34057617	0.28	0.01	5/6/2018	5	6	2018	13:15:22	47722	0.4	13	15	22	1744	0.051513672	3.4804688	0	0	0	9.3376465	0	0	0	0	0	0	0	0	0	0	0	0	0	0	0	0	0.01	39372.95	0	0	0.01
18	19	19	Category J	-0.35986328	0.35986328	-1.2119141	-0.022216797	-0.34008789	0.31689453	0.29	0.01	5/6/2018	5	6	2018	13:15:22	47722	0.5	13	15	22	1732	0.051513672	3.4804688	0	0	0	3.6364746	0	0	0	0	0	0	0	0	0	0	0	0	0	0	0	0	0.01	39372.95	0	0	0.01
19	20	20	Category J	0.49194336	0.27587891	-0.64794922	-0.065673828	-0.30932617	0.32250977	0.29	0.01	5/6/2018	5	6	2018	13:15:22	47722	0.6	13	15	22	1769	0.051513672	3.4804688	0	0	0	9.2104492	0	0	0	0	0	0	0	0	0	0	0	0	0	0	0	0	0.01	39372.95	0	0	0.01
20	21	21	Category J	0.011962891	-0.011962891	-0.74389648	-0.058105469	-0.30639648	0.33251953	0.29	0.01	5/6/2018	5	6	2018	13:15:22	47722	0.7	13	15	22	1793	0.051513672	3.4804688	0	0	0	7.003418	0	0	0	0	0	0	0	0	0	0	0	0	0	0	0	0	0.01	39372.95	0	0	0.01
21	22	22	Category J	-0.2277832	0.40795898	-1.355957	-0.003417969	-0.30688477	0.34204102	0.29	0.01	5/6/2018	5	6	2018	13:15:22	47722	0.8	13	15	22	1769	0.051513672	3.4804688	0	0	0	6.128418	0	0	0	0	0	0	0	0	0	0	0	0	0	0	0	0	0.01	39372.95	0	0	0.01
22	23	23	Category J	0.39599609	0.023925781	-0.51586914	0.026123047	-0.30834961	0.3515625	0.29	0.01	5/6/2018	5	6	2018	13:15:22	47722	0.9	13	15	22	1781	0.051513672	3.4804688	0	0	0	1.2158203	0	0	0	0	0	0	0	0	0	0	0	0	0	0	0	0	0.01	39372.95	0	0	0.01
23	24	24	Category J	0.011962891	0.27587891	-1.1757813	0.045898438	-0.30249023	0.3503418	0.29	0.01	5/6/2018	5	6	2018	13:15:23	47723	0	13	15	23	1805	0.051513672	3.4804688	0	0	0	5.4089355	0	0	0	0	0	0	0	0	0	0	0	0	0	0	0	0	0.01	39372.95	0	0	0.01
24	25	25	Category J	0.011962891	0.16796875	-1.6318359	0.005859375	-0.31860352	0.3359375	0.29	0.01	5/6/2018	5	6	2018	13:15:23	47723	0.1	13	15	23	1781	0.051513672	3.4804688	0	0	0	11.226807	0	0	0	0	0	0	0	0	0	0	0	0	0	0	0	0	0.01	39372.95	0	0	0.01
25	26	26	Category J	-0.035888672	0.14379883	-0.43188477	0.036376953	-0.29370117	0.35424805	0.29	0.01	5/6/2018	5	6	2018	13:15:23	47723	0.2	13	15	23	1805	0.051513672	3.4804688	0	0	0	11.891357	0	0	0	0	0	0	0	0	0	0	0	0	0	0	0	0	0.01	39372.95	0	0	0.01
26	27	27	Category J	-0.083984375	0.11987305	-0.58789063	-0.065185547	-0.32836914	0.32080078	0.29	0.01	5/6/2018	5	6	2018	13:15:23	47723	0.3	13	15	23	1781	0.051513672	3.4804688	0	0	0	6.0656738	0	0	0	0	0	0	0	0	0	0	0	0	0	0	0	0	0.01	39372.95	0	0	0.01
27	28	28	Category J	-0.2878418	0.37182617	-1.5478516	-0.0078125	-0.31567383	0.33154297	0.29	0.01	5/6/2018	5	6	2018	13:15:23	47723	0.4	13	15	23	1756	0.051513672	3.4804688	0	0	0	5.5959473	0	0	0	0	0	0	0	0	0	0	0	0	0	0	0	0	0.01	39372.95	0	0	0.01
28	29	29	Category J	0.6237793	0.2277832	-0.88793945	0.051513672	-0.26586914	0.37207031	0.3	0.01	5/6/2018	5	6	2018	13:15:23	47723	0.5	13	15	23	1756	0.051513672	3.4804688	0	0	0	3.4069824	0	0	0	0	0	0	0	0	0	0	0	0	0	0	0	0	0.01	39372.95	0	0	0.01
29	30	30	Category J	-0.11987305	0.071777344	-0.31176758	0.19311523	-0.30541992	0.3125	0.3	0.01	5/6/2018	5	6	2018	13:15:23	47723	0.6	13	15	23	1769	0.051513672	3.4804688	0	0	0	0.078369141	0	0	0	0	0	0	0	0	0	0	0	0	0	0	0	0	0.01	39372.95	0	0	0.01
30	31	31	Category J	-0.095947266	0.50390625	-1.4399414	0.065673828	-0.2980957	0.34570313	0.3	0.01	5/6/2018	5	6	2018	13:15:23	47723	0.7	13	15	23	1805	0.051513672	3.4804688	0	0	0	0.24633789	0	0	0	0	0	0	0	0	0	0	0	0	0	0	0	0	0.01	39372.95	0	0	0.01
31	32	32	Category J	-0.2878418	0.2277832	-1.5239258	0.033447266	-0.33300781	0.32641602	0.3	0.01	5/6/2018	5	6	2018	13:15:23	47723	0.8	13	15	23	1805	0.051513672	3.4804688	0	0	0	1.3308105	0	0	0	0	0	0	0	0	0	0	0	0	0	0	0	0	0.01	39372.95	0	0	0.01
32	33	33	Category J	-0.25195313	0.059814453	-0.32397461	0.076660156	-0.30859375	0.33789063	0.3	0.01	5/6/2018	5	6	2018	13:15:23	47723	0.9	13	15	23	1830	0.051513672	3.4804688	0	0	0	2.605957	0	0	0	0	0	0	0	0	0	0	0	0	0	0	0	0	0.01	39372.95	0	0	0.01
33	34	34	Category J	-0.047851563	0.2878418	-1.079834	-0.021484375	-0.30566406	0.33862305	0.3	0.01	5/6/2018	5	6	2018	13:15:24	47724	0	13	15	24	1805	0.051513672	3.4804688	0	0	0	3.7927246	0	0	0	0	0	0	0	0	0	0	0	0	0	0	0	0	0.01	39372.95	0	0	0.01
34	35	35	Category J	-0.15576172	0.34790039	-1.1999512	0.032226563	-0.3137207	0.33886719	0.3	0.01	5/6/2018	5	6	2018	13:15:24	47724	0.1	13	15	24	1805	0.051513672	3.4804688	0	0	0	1.5275879	0	0	0	0	0	0	0	0	0	0	0	0	0	0	0	0	0.01	39372.95	0	0	0.01
35	36	36	Category J	0.13183594	-0.023925781	-0.61181641	0.10473633	-0.30786133	0.33178711	0.3	0.01	5/6/2018	5	6	2018	13:15:24	47724	0.2	13	15	24	1781	0.051513672	3.4804688	0	0	0	0.68139648	0	0	0	0	0	0	0	0	0	0	0	0	0	0	0	0	0.01	39372.95	0	0	0.01
36	37	37	Category J	-0.083984375	0.3359375	-1.1398926	0.071044922	-0.31738281	0.33544922	0.3	0.01	5/6/2018	5	6	2018	13:15:24	47724	0.3	13	15	24	1744	0.051513672	3.4804688	0	0	0	0.59008789	0	0	0	0	0	0	0	0	0	0	0	0	0	0	0	0	0.01	39372.95	0	0	0.01
37	38	38	Category J	-0.35986328	0.23999023	-1.3198242	0.040771484	-0.31054688	0.34008789	0.3	0.01	5/6/2018	5	6	2018	13:15:24	47724	0.4	13	15	24	1744	0.051513672	3.4804688	0	0	0	2.5749512	0	0	0	0	0	0	0	0	0	0	0	0	0	0	0	0	0.01	39372.95	0	0	0.01
38	39	39	Category J	0.19189453	0.29980469	-0.53979492	0.026367188	-0.3046875	0.3527832	0.31	0.01	5/6/2018	5	6	2018	13:15:24	47724	0.5	13	15	24	1707	0.051513672	3.4804688	0	0	0	6.8803711	0	0	0	0	0	0	0	0	0	0	0	0	0	0	0	0	0.01	39372.95	0	0	0.01
39	40	40	Category J	-0.14379883	0.34790039	-1.0319824	0.000488281	-0.31665039	0.3359375	0.31	0.01	5/6/2018	5	6	2018	13:15:24	47724	0.6	13	15	24	1707	0.051513672	3.4804688	0	0	0	11.73999	0	0	0	0	0	0	0	0	0	0	0	0	0	0	0	0	0.01	39372.95	0	0	0.01
40	41	41	Category J	-0.2277832	0.40795898	-1.1159668	0.021972656	-0.33496094	0.32006836	0.31	0.01	5/6/2018	5	6	2018	13:15:24	47724	0.7	13	15	24	1695	0.051513672	3.4804688	0.1940918	0.22729492	-0.86791992	16.262695	0.52148438	0	0	0	0	0	0	0	0	0	0.91796875	0.08203125	0.8503418	-0.421875	0.18041992	-0.24780273	0.01	39372.95	0	0	0.01
41	42	42	Category J	-0.095947266	0.27587891	-0.80395508	-0.013916016	-0.31445313	0.3347168	0.31	0.01	5/6/2018	5	6	2018	13:15:24	47724	0.8	13	15	24	1683	0.051513672	3.4804688	0.19360352	0.22290039	-0.85620117	17.576172	0.29907227	0	0	0	0	0	0	0	0	0	0.90576172	0.094238281	0.39477539	-0.28955078	0.052734375	0.052246094	0.01	39372.95	0	0	0.01
42	43	43	Category J	-0.023925781	0.20385742	-0.6237793	-0.013183594	-0.29516602	0.34692383	0.31	0.01	5/6/2018	5	6	2018	13:15:24	47724	0.9	13	15	24	1695	0.051513672	3.4804688	0.19311523	0.22509766	-0.86669922	9.8195801	0.32666016	0	0	0	0	0	0	0	0	0	0.91625977	0.083740234	0.48144531	-0.21704102	-0.021240234	0.24291992	0.01	39372.95	0	0	0.01
43	44	44	Category J	0.26391602	0.40795898	-0.88793945	-0.053710938	-0.2824707	0.34912109	0.31	0.01	5/6/2018	5	6	2018	13:15:25	47725	0	13	15	25	1683	0.051513672	3.4804688	0.19946289	0.22631836	-0.86376953	0.68286133	0.1940918	0	0	0	0	0	0	0	0	0	0.91503906	0.084960938	0.26977539	0.064208984	0.18139648	-0.023925781	0.01	39372.95	0	0	0.01
44	45	45	Category L	0.55175781	0.14379883	-0.69580078	-0.1105957	-0.11083984	0.41088867	0.19	0.01	5/6/2018	5	6	2018	13:28:13	48493	0.6	13	28	13	1634	0.051025391	3.4788574	0.19384766	0.22167969	-0.85571289	12.771729	0.3996582	0	0	0	0	0	0	0	0	0	0.9050293	0.094970703	0.59594727	0.35766602	-0.077880859	0.15991211	0.01	39372.95	0	0	0.01
45	46	46	Category L	0.55175781	0.13183594	-0.68383789	-0.11157227	-0.11303711	0.41918945	0.19	0.01	5/6/2018	5	6	2018	13:28:13	48493	0.7	13	28	13	1658	0.051025391	3.4788574	0.19873047	0.22485352	-0.8684082	30.962402	0.40893555	0	0	0	0	0	0	0	0	0	0.91894531	0.081054688	0.63061523	0.3527832	-0.093017578	0.18457031	0.01	39372.95	0	0	0.01
46	47	47	Category L	0.57592773	0.17993164	-0.69580078	-0.10693359	-0.1159668	0.42016602	0.2	0.01	5/6/2018	5	6	2018	13:28:13	48493	0.8	13	28	13	1670	0.051025391	3.4788574	0.19970703	0.22460938	-0.85913086	46.849121	0.41235352	0	0	0	0	0	0	0	0	0	0.91015625	0.08984375	0.58422852	0.37597656	-0.044677734	0.16333008	0.01	39372.95	0	0	0.01
47	48	48	Category L	0.57592773	0.16796875	-0.671875	-0.10717773	-0.11303711	0.41210938	0.2	0.01	5/6/2018	5	6	2018	13:28:13	48493	0.9	13	28	13	1720	0.051025391	3.4788574	0.19628906	0.22314453	-0.86230469	59.362793	0.42822266	0	0	0	0	0	0	0	0	0	0.91210938	0.087890625	0.62524414	0.37939453	-0.055175781	0.19042969	0.01	39372.95	0	0	0.01
48	49	49	Category L	0.57592773	0.16796875	-0.69580078	-0.10180664	-0.1171875	0.41308594	0.2	0.01	5/6/2018	5	6	2018	13:28:14	48494	0	13	28	14	1707	0.051025391	3.4788574	0.20166016	0.22631836	-0.86206055	69.16333	0.41357422	0	0	0	0	0	0	0	0	0	0.91381836	0.086181641	0.59887695	0.37402344	-0.058349609	0.16625977	0.01	39372.95	0	0	0.01
49	50	50	Category L	0.55175781	0.14379883	-0.68383789	-0.10864258	-0.10571289	0.40917969	0.2	0.01	5/6/2018	5	6	2018	13:28:14	48494	0.1	13	28	14	1707	0.051025391	3.4788574	0.19775391	0.22216797	-0.86279297	78.698975	0.40405273	0	0	0	0	0	0	0	0	0	0.9128418	0.087158203	0.61108398	0.35375977	-0.078369141	0.17895508	0.01	39372.95	0	0	0.01
50	51	51	Category L	0.53979492	0.14379883	-0.68383789	-0.1003418	-0.11083984	0.41943359	0.2	0.01	5/6/2018	5	6	2018	13:28:14	48494	0.2	13	28	14	1695	0.051025391	3.4788574	0.20019531	0.22802734	-0.86401367	87.44458	0.39355469	0	0	0	0	0	0	0	0	0	0.91577148	0.084228516	0.60400391	0.33935547	-0.084228516	0.18017578	0.01	39372.95	0	0	0.01
51	52	52	Category L	0.56396484	0.16796875	-0.69580078	-0.10107422	-0.11572266	0.41015625	0.2	0.01	5/6/2018	5	6	2018	13:28:14	48494	0.3	13	28	14	1658	0.051025391	3.4788574	0.203125	0.22314453	-0.86132813	89.708984	0.40039063	0	0	0	0	0	0	0	0	0	0.91259766	0.087402344	0.58129883	0.3605957	-0.055175781	0.16552734	0.01	39372.95	0	0	0.01
52	53	53	Category L	0.56396484	0.15576172	-0.69580078	-0.10400391	-0.11352539	0.41601563	0.2	0.01	5/6/2018	5	6	2018	13:28:14	48494	0.4	13	28	14	1646	0.051025391	3.4788574	0.19946289	0.2253418	-0.86157227	83.503418	0.40625	0	0	0	0	0	0	0	0	0	0.91259766	0.087402344	0.59985352	0.36425781	-0.069580078	0.16577148	0.01	39372.95	0	0	0.01
53	54	54	Category L	0.56396484	0.15576172	-0.68383789	-0.10107422	-0.11450195	0.41210938	0.2	0.01	5/6/2018	5	6	2018	13:28:14	48494	0.5	13	28	14	1609	0.051025391	3.4788574	0.21459961	0.22802734	-0.8581543	75.046387	0.39672852	0	0	0	0	0	0	0	0	0	0.91333008	0.086669922	0.59570313	0.34912109	-0.072265625	0.17431641	0.01	39372.95	0	0	0.01
54	55	55	Category L	0.53979492	0.15576172	-0.69580078	-0.10058594	-0.11206055	0.40698242	0.2	0.01	5/6/2018	5	6	2018	13:28:14	48494	0.6	13	28	14	1609	0.051025391	3.4788574	0.21069336	0.22509766	-0.8515625	60.154785	0.37036133	0	0	0	0	0	0	0	0	0	0.90551758	0.094482422	0.55395508	0.32885742	-0.069335938	0.15576172	0.01	39372.95	0	0	0.01
55	56	56	Category L	0.52783203	0.17993164	-0.69580078	-0.091552734	-0.109375	0.42553711	0.2	0.01	5/6/2018	5	6	2018	13:28:14	48494	0.7	13	28	14	1621	0.051025391	3.4788574	0.19970703	0.23291016	-0.87158203	41.317139	0.37573242	0	0	0	0	0	0	0	0	0	0.92407227	0.075927734	0.55688477	0.32788086	-0.052978516	0.17578125	0.01	39372.95	0	0	0.01
56	57	57	Category L	0.56396484	0.20385742	-0.70776367	-0.081298828	-0.12988281	0.40649414	0.21	0.01	5/6/2018	5	6	2018	13:28:14	48494	0.8	13	28	14	1646	0.051025391	3.4788574	0.20996094	0.23291016	-0.8605957	23.637207	0.38647461	0	0	0	0	0	0	0	0	0	0.91601563	0.083984375	0.53588867	0.35375977	-0.029052734	0.15283203	0.01	39372.95	0	0	0.01
57	58	58	Category L	0.53979492	0.20385742	-0.69580078	-0.087646484	-0.15429688	0.40966797	0.21	0.01	5/6/2018	5	6	2018	13:28:14	48494	0.9	13	28	14	1683	0.051025391	3.4788574	0.203125	0.23388672	-0.86108398	10.772217	0.3762207	0	0	0	0	0	0	0	0	0	0.9152832	0.084716797	0.53222656	0.33642578	-0.030029297	0.1652832	0.01	39372.95	0	0	0.01
58	59	59	Category L	0.55175781	0.19189453	-0.69580078	-0.083251953	-0.15625	0.40405273	0.21	0.01	5/6/2018	5	6	2018	13:28:15	48495	0	13	28	15	1683	0.051025391	3.4788574	0.21142578	0.23608398	-0.87817383	5.213623	0.38842773	0	0	0	0	0	0	0	0	0	0.93359375	0.06640625	0.56689453	0.34008789	-0.044189453	0.18237305	0.01	39372.95	0	0	0.01
59	60	60	Category L	0.55175781	0.20385742	-0.70776367	-0.082275391	-0.16064453	0.40380859	0.21	0.01	5/6/2018	5	6	2018	13:28:15	48495	0.111	13	28	15	1683	0.051025391	3.4788574	0.21240234	0.23022461	-0.86401367	0.84594727	0.37426758	0	0	0	0	0	0	0	0	0	0.91894531	0.081054688	0.52197266	0.33911133	-0.026367188	0.15625	0.01	39372.95	0	0	0.01
60	61	61	Category L	0.53979492	0.21582031	-0.65991211	-0.0859375	-0.16137695	0.40283203	0.21	0.01	5/6/2018	5	6	2018	13:28:15	48495	0.222	13	28	15	1683	0.051025391	3.4788574	0.20141602	0.22875977	-0.86132813	3.6882324	0.39379883	0	0	0	0	0	0	0	0	0	0.91381836	0.086181641	0.55273438	0.33813477	-0.012939453	0.20141602	0.01	39372.95	0	0	0.01
61	62	62	Category L	0.50390625	0.2277832	-0.7199707	-0.078857422	-0.16772461	0.39672852	0.21	0.01	5/6/2018	5	6	2018	13:28:15	48495	0.333	13	28	15	1658	0.051025391	3.4788574	0.21069336	0.23095703	-0.87011719	6.8591309	0.32910156	0	0	0	0	0	0	0	0	0	0.92456055	0.075439453	0.44628906	0.29296875	-0.003173828	0.15014648	0.01	39372.95	0	0	0.01
62	63	63	Category L	0.47998047	0.20385742	-0.70776367	-0.077880859	-0.18359375	0.38818359	0.21	0.01	5/6/2018	5	6	2018	13:28:15	48495	0.444	13	28	15	1671	0.051025391	3.4788574	0.21484375	0.22631836	-0.85595703	8.6186523	0.30444336	0	0	0	0	0	0	0	0	0	0.91113281	0.088867188	0.43603516	0.26489258	-0.022460938	0.14819336	0.01	39372.95	0	0	0.01
63	64	64	Category L	0.53979492	0.21582031	-0.73193359	-0.078369141	-0.17724609	0.40576172	0.21	0.01	5/6/2018	5	6	2018	13:28:15	48495	0.555	13	28	15	1658	0.051269531	3.5094727	0.21240234	0.23022461	-0.87158203	9.6135254	0.35620117	0	0	0	0	0	0	0	0	0	0.92626953	0.073730469	0.48168945	0.32714844	-0.014404297	0.13964844	0.01	39372.95	0	0	0.01
64	65	65	Category L	0.53979492	0.20385742	-0.7199707	-0.083984375	-0.17724609	0.39550781	0.21	0.01	5/6/2018	5	6	2018	13:28:15	48495	0.666	13	28	15	1646	0.051269531	3.5094727	0.22045898	0.23144531	-0.87036133	11.377441	0.35400391	0	0	0	0	0	0	0	0	0	0.92724609	0.072753906	0.49755859	0.3190918	-0.027587891	0.15039063	0.01	39372.95	0	0	0.01
65	66	66	Category L	0.55175781	0.20385742	-0.7199707	-0.092773438	-0.17700195	0.39111328	0.21	0.01	5/6/2018	5	6	2018	13:28:15	48495	0.777	13	28	15	1671	0.051269531	3.5094727	0.21777344	0.22827148	-0.85253906	11.661865	0.35986328	0	0	0	0	0	0	0	0	0	0.90893555	0.091064453	0.49072266	0.33374023	-0.024414063	0.13256836	0.01	39372.95	0	0	0.01
66	67	67	Category L	0.51586914	0.21582031	-0.7199707	-0.088134766	-0.17895508	0.3984375	0.22	0.01	5/6/2018	5	6	2018	13:28:15	48495	0.888	13	28	15	1695	0.051269531	3.5094727	0.21630859	0.2331543	-0.8671875	8.9692383	0.33398438	0	0	0	0	0	0	0	0	0	0.92382813	0.076171875	0.46411133	0.29931641	-0.017333984	0.1472168	0.01	39372.95	0	0	0.01
67	68	68	Category L	0.53979492	0.21582031	-0.70776367	-0.091796875	-0.17089844	0.38623047	0.22	0.01	5/6/2018	5	6	2018	13:28:16	48496	0	13	28	16	1720	0.051269531	3.5094727	0.22509766	0.23193359	-0.86816406	5.001709	0.35351563	0	0	0	0	0	0	0	0	0	0.92651367	0.073486328	0.49121094	0.31445313	-0.016113281	0.16040039	0.01	39372.95	0	0	0.01
68	69	69	Category L	0.56396484	0.20385742	-0.70776367	-0.090087891	-0.17431641	0.39135742	0.22	0.01	5/6/2018	5	6	2018	13:28:16	48496	0.1	13	28	16	1707	0.051269531	3.5094727	0.22705078	0.22900391	-0.85766602	0.20483398	0.36962891	0	0	0	0	0	0	0	0	0	0.91625977	0.083740234	0.51220703	0.33666992	-0.025146484	0.14990234	0.01	39372.95	0	0	0.01
69	70	70	Category L	0.53979492	0.19189453	-0.671875	-0.086425781	-0.17041016	0.3984375	0.22	0.01	5/6/2018	5	6	2018	13:28:16	48496	0.2	13	28	16	1658	0.051269531	3.5094727	0.22045898	0.22802734	-0.86376953	6.8742676	0.37402344	0	0	0	0	0	0	0	0	0	0.92016602	0.079833984	0.54736328	0.3190918	-0.036132813	0.19189453	0.01	39372.95	0	0	0.01
70	71	71	Category L	0.51586914	0.19189453	-0.70776367	-0.084228516	-0.16870117	0.39453125	0.22	0.01	5/6/2018	5	6	2018	13:28:16	48496	0.3	13	28	16	1621	0.051269531	3.5094727	0.22412109	0.23022461	-0.86352539	22.527588	0.33276367	0	0	0	0	0	0	0	0	0	0.92138672	0.078613281	0.48583984	0.29150391	-0.038330078	0.15576172	0.01	39372.95	0	0	0.01
71	72	72	Category J	0.29980469	0.41992188	-1.8239746	-0.20239258	0.002929688	0.40014648	0.27	0.01	5/6/2018	5	6	2018	13:28:21	48501	0.6	13	28	21	1707	0.051269531	3.515918	0.22583008	0.22998047	-0.85888672	75.878906	0.98632813	0	0	0	0	0	0	0	0	0	0.91723633	0.082763672	1.2287598	0.073730469	0.18969727	-0.96484375	0.01	39372.95	0	0	0.01
72	73	73	Category J	0.047851563	0.023925781	-0.16796875	-0.1965332	0.076171875	0.39648438	0.27	0.01	5/6/2018	5	6	2018	13:28:21	48501	0.7	13	28	21	1707	0.051269531	3.515918	0.23242188	0.23144531	-0.85302734	104.01587	0.73925781	0	0	0	0	0	0	0	0	0	0.9140625	0.0859375	1.0773926	-0.18457031	-0.20751953	0.68505859	0.01	39372.95	0	0	0.01
73	74	74	Category J	-0.29980469	0.34790039	-1.1999512	-0.32617188	0.040771484	0.32641602	0.27	0.01	5/6/2018	5	6	2018	13:28:21	48501	0.8	13	28	21	1658	0.051269531	3.515918	0.23388672	0.23217773	-0.85351563	107.56348	0.64672852	0	0	0	0	0	0	0	0	0	0.91479492	0.085205078	0.99560547	-0.53369141	0.11547852	-0.34643555	0.01	39372.95	0	0	0.01
74	75	75	Category J	0.57592773	0.52783203	-1.8117676	-0.24121094	0.039550781	0.38183594	0.28	0.01	5/6/2018	5	6	2018	13:28:21	48501	0.9	13	28	21	1634	0.051269531	3.515918	0.23291016	0.23339844	-0.85717773	109.56519	1.0559082	0	0	0	0	0	0	0	0	0	0.91845703	0.081542969	1.5915527	0.34301758	0.29418945	-0.9543457	0.01	39372.95	0	0	0.01
75	76	76	Category J	-0.25195313	0.17993164	-0.13183594	-0.20556641	0.01171875	0.39331055	0.28	0.01	5/6/2018	5	6	2018	13:28:22	48502	0	13	28	22	1597	0.051269531	3.515918	0.24316406	0.23193359	-0.8503418	109.11255	0.87426758	0	0	0	0	0	0	0	0	0	0.91455078	0.085449219	1.2661133	-0.49511719	-0.052001953	0.71850586	0.01	39372.95	0	0	0.01
76	77	77	Category J	0.035888672	0.52783203	-1.8239746	-0.27758789	0.047851563	0.35791016	0.28	0.01	5/6/2018	5	6	2018	13:28:22	48502	0.1	13	28	22	1597	0.051269531	3.515918	0.23974609	0.23266602	-0.84472656	105.55908	1.0424805	0	0	0	0	0	0	0	0	0	0.90869141	0.091308594	1.4780273	-0.20385742	0.29492188	-0.97900391	0.01	39372.95	0	0	0.01
77	78	78	Category J	0.64794922	0.35986328	-0.49194336	-0.17944336	0.090576172	0.4074707	0.28	0.01	5/6/2018	5	6	2018	13:28:22	48502	0.2	13	28	22	1609	0.051269531	3.515918	0.23974609	0.23657227	-0.85205078	102.22803	0.55786133	0	0	0	0	0	0	0	0	0	0.91625977	0.083740234	0.89135742	0.40795898	0.12304688	0.36010742	0.01	39372.95	0	0	0.01
78	79	79	Category J	-0.095947266	0.11987305	-0.88793945	-0.1550293	0.10400391	0.41137695	0.28	0.01	5/6/2018	5	6	2018	13:28:22	48502	0.3	13	28	22	1621	0.051269531	3.515918	0.24902344	0.23925781	-0.84619141	99.005371	0.36743164	0	0	0	0	0	0	0	0	0	0.9140625	0.0859375	0.50610352	-0.3449707	-0.11938477	-0.041503906	0.01	39372.95	0	0	0.01
79	80	80	Category J	0.083984375	0.53979492	-1.6318359	-0.20214844	0.076416016	0.39868164	0.28	0.01	5/6/2018	5	6	2018	13:28:22	48502	0.4	13	28	22	1658	0.051269531	3.515918	0.24511719	0.23730469	-0.84399414	102.12109	0.85888672	0	0	0	0	0	0	0	0	0	0.91040039	0.089599609	1.2514648	-0.16113281	0.30224609	-0.78759766	0.01	39372.95	0	0	0.01
80	81	81	Category J	-0.071777344	0.11987305	0	-0.15380859	0.034667969	0.41625977	0.28	0.01	5/6/2018	5	6	2018	13:28:22	48502	0.5	13	28	22	1683	0.051269531	3.515918	0.24682617	0.23730469	-0.85083008	96.477295	0.91601563	0	0	0	0	0	0	0	0	0	0.91723633	0.082763672	1.2871094	-0.31860352	-0.11743164	0.85083008	0.01	39372.95	0	0	0.01
81	82	82	Category J	-0.059814453	0.17993164	-1.3078613	-0.19140625	0.023193359	0.40405273	0.28	0.01	5/6/2018	5	6	2018	13:28:22	48502	0.6	13	28	22	1707	0.051269531	3.515918	0.25488281	0.23730469	-0.84326172	49.767334	0.56396484	0	0	0	0	0	0	0	0	0	0.91235352	0.087646484	0.83666992	-0.31469727	-0.057373047	-0.46435547	0.01	39372.95	0	0	0.01
82	83	83	Category J	0.45581055	0.34790039	-0.671875	-0.14868164	0.040771484	0.41845703	0.28	0.01	5/6/2018	5	6	2018	13:28:22	48502	0.7	13	28	22	1720	0.051269531	3.515918	0.25390625	0.234375	-0.83984375	9.9038086	0.28588867	0	0	0	0	0	0	0	0	0	0.90820313	0.091796875	0.4831543	0.20166016	0.11328125	0.16796875	0.01	39372.95	0	0	0.01
83	84	84	Category J	-0.35986328	-0.071777344	-0.59985352	-0.1550293	0.049316406	0.42431641	0.28	0.01	5/6/2018	5	6	2018	13:28:22	48502	0.8	13	28	22	1732	0.051269531	3.515918	0.25341797	0.23535156	-0.84790039	2.3867188	0.72949219	0	0	0	0	0	0	0	0	0	0.91577148	0.084228516	1.1687012	-0.61328125	-0.30712891	0.24804688	0.01	39372.95	0	0	0.01
84	85	85	Category J	0.45581055	0.58789063	-1.5839844	-0.22436523	-0.000488281	0.39257813	0.29	0.01	5/6/2018	5	6	2018	13:28:22	48502	0.9	13	28	22	1744	0.051269531	3.515918	0.25366211	0.23144531	-0.84204102	4.5610352	0.84716797	0	0	0	0	0	0	0	0	0	0.90942383	0.090576172	1.2998047	0.2019043	0.35620117	-0.74169922	0.01	39372.95	0	0	0.01
85	86	86	Category J	0.13183594	-0.023925781	-0.29980469	-0.18530273	-0.032714844	0.40625	0.29	0.01	5/6/2018	5	6	2018	13:28:23	48503	0	13	28	23	1744	0.051269531	3.515918	0.24487305	0.23486328	-0.84765625	2.651123	0.61645508	0	0	0	0	0	0	0	0	0	0.91308594	0.086914063	0.92016602	-0.11303711	-0.25878906	0.54785156	0.01	39372.95	0	0	0.01
86	87	87	Category J	-0.13183594	0.31176758	-1.8718262	-0.26513672	-0.063720703	0.359375	0.29	0.01	5/6/2018	5	6	2018	13:28:23	48503	0.1	13	28	23	1744	0.051269531	3.515918	0.24047852	0.23681641	-0.85498047	21.240234	1.0852051	0	0	0	0	0	0	0	0	0	0.91943359	0.080566406	1.463623	-0.37231445	0.074707031	-1.0166016	0.01	39372.95	0	0	0.01
87	88	88	Category J	0.45581055	0.13183594	-0.3359375	-0.22290039	-0.013671875	0.38867188	0.29	0.01	5/6/2018	5	6	2018	13:28:23	48503	0.2	13	28	23	1732	0.051513672	3.4659668	0.22998047	0.23583984	-0.84960938	26.886719	0.57055664	0	0	0	0	0	0	0	0	0	0.91113281	0.088867188	0.84350586	0.22558594	-0.10400391	0.51367188	0.01	39372.95	0	0	0.01
88	89	89	Category J	-0.38378906	-0.14379883	-0.32397461	-0.26074219	-0.028076172	0.36328125	0.29	0.01	5/6/2018	5	6	2018	13:28:23	48503	0.3	13	28	23	1683	0.051513672	3.4659668	0.22338867	0.23632813	-0.85644531	26.188721	0.89282227	0	0	0	0	0	0	0	0	0	0.91625977	0.083740234	1.5202637	-0.60717773	-0.38012695	0.5324707	0.01	39372.95	0	0	0.01
89	90	90	Category J	0.20385742	0.75585938	-1.8718262	-0.23754883	-0.010009766	0.38037109	0.29	0.01	5/6/2018	5	6	2018	13:28:23	48503	0.4	13	28	23	1634	0.051513672	3.4659668	0.21655273	0.23852539	-0.86181641	28.667969	1.1347656	0	0	0	0	0	0	0	0	0	0.92016602	0.079833984	1.5397949	-0.012695313	0.51708984	-1.0097656	0.01	39372.95	0	0	0.01
90	91	91	Category J	0.39599609	-0.047851563	-0.059814453	-0.18066406	-0.049316406	0.3972168	0.29	0.01	5/6/2018	5	6	2018	13:28:23	48503	0.5	13	28	23	1634	0.051513672	3.4659668	0.21362305	0.23657227	-0.85668945	23.325439	0.86547852	0	0	0	0	0	0	0	0	0	0.9140625	0.0859375	1.2636719	0.18212891	-0.28442383	0.796875	0.01	39372.95	0	0	0.01
91	92	92	Category J	-0.20385742	0.34790039	-1.3317871	-0.27978516	-0.024414063	0.36083984	0.29	0.01	5/6/2018	5	6	2018	13:28:23	48503	0.6	13	28	23	1634	0.051513672	3.4659668	0.20605469	0.23828125	-0.8671875	9.2060547	0.62890625	0	0	0	0	0	0	0	0	0	0.92260742	0.077392578	0.98388672	-0.40991211	0.109375	-0.46435547	0.01	39372.95	0	0	0.01
92	93	93	Category J	1.0319824	0.44384766	-0.65991211	-0.21630859	0.017333984	0.38818359	0.29	0.01	5/6/2018	5	6	2018	13:28:23	48503	0.7	13	28	23	1646	0.051513672	3.4659668	0.20458984	0.23925781	-0.86401367	2.0141602	0.8762207	0	0	0	0	0	0	0	0	0	0.91943359	0.080566406	1.2358398	0.82714844	0.2043457	0.20410156	0.01	39372.95	0	0	0.01
93	94	94	Category J	-0.45581055	0.023925781	-0.29980469	-0.13476563	0.043212891	0.4309082	0.29	0.01	5/6/2018	5	6	2018	13:28:23	48503	0.8	13	28	23	1671	0.051513672	3.4659668	0.19604492	0.23779297	-0.86816406	0.93701172	0.89086914	0	0	0	0	0	0	0	0	0	0.92114258	0.078857422	1.434082	-0.65185547	-0.21386719	0.56835938	0.01	39372.95	0	0	0.01
94	95	95	Category J	-0.21582031	0.6237793	-1.5358887	-0.29394531	-0.015380859	0.34130859	0.3	0.01	5/6/2018	5	6	2018	13:28:23	48503	0.9	13	28	23	1720	0.051513672	3.4659668	0.18334961	0.2421875	-0.88208008	3.4716797	0.85571289	0	0	0	0	0	0	0	0	0	0.93286133	0.067138672	1.4343262	-0.39916992	0.38134766	-0.65356445	0.01	39372.95	0	0	0.01
95	96	96	Category J	0.57592773	0.25195313	-1.355957	-0.22143555	0.005371094	0.3918457	0.3	0.01	5/6/2018	5	6	2018	13:28:24	48504	0	13	28	24	1707	0.051513672	3.4659668	0.18457031	0.24194336	-0.88305664	4.4975586	0.61352539	0	0	0	0	0	0	0	0	0	0.93408203	0.065917969	0.8737793	0.39111328	0.009765625	-0.47265625	0.01	39372.95	0	0	0.01
96	97	97	Category J	-0.19189453	0.43188477	-1.0197754	-0.10864258	-0.068603516	0.42602539	0.3	0.01	5/6/2018	5	6	2018	13:28:24	48504	0.1	13	28	24	1732	0.051513672	3.4659668	0.17407227	0.24243164	-0.88378906	3.5556641	0.43383789	0	0	0	0	0	0	0	0	0	0.93286133	0.067138672	0.69140625	-0.3659668	0.18920898	-0.13574219	0.01	39372.95	0	0	0.01
97	98	98	Category J	0.27587891	0.2277832	-1.6079102	-0.25024414	-0.021240234	0.37670898	0.3	0.01	5/6/2018	5	6	2018	13:28:24	48504	0.2	13	28	24	1720	0.051513672	3.4659668	0.16210938	0.24145508	-0.88842773	6.3725586	0.72827148	0	0	0	0	0	0	0	0	0	0.93505859	0.064941406	0.84667969	0.11352539	-0.013671875	-0.71923828	0.01	39372.95	0	0	0.01
98	99	99	Category J	-0.27587891	-0.095947266	-0.071777344	-0.27124023	-0.004150391	0.36401367	0.3	0.01	5/6/2018	5	6	2018	13:28:24	48504	0.3	13	28	24	1658	0.051513672	3.4659668	0.15917969	0.24389648	-0.88525391	11.338867	0.98339844	0	0	0	0	0	0	0	0	0	0.93212891	0.067871094	1.5888672	-0.43505859	-0.33984375	0.81347656	0.01	39372.95	0	0	0.01
99	100	100	Category J	-0.38378906	0.14379883	-0.44384766	-0.32885742	-0.047363281	0.31591797	0.3	0.01	5/6/2018	5	6	2018	13:28:24	48504	0.4	13	28	24	1683	0.051513672	3.4659668	0.16015625	0.24804688	-0.88232422	12.138184	0.70654297	0	0	0	0	0	0	0	0	0	0.93041992	0.069580078	1.0869141	-0.54394531	-0.10424805	0.43847656	0.01	39372.95	0	0	0.01
100	101	101	Category J	0.75585938	0.16796875	-1.4399414	-0.24267578	-0.062744141	0.3671875	0.3	0.01	5/6/2018	5	6	2018	13:28:24	48504	0.5	13	28	24	1658	0.051513672	3.4659668	0.16137695	0.25195313	-0.87915039	23.821533	0.8215332	0	0	0	0	0	0	0	0	0	0.92871094	0.071289063	1.2392578	0.59423828	-0.083984375	-0.56054688	0.01	39372.95	0	0	0.01
101	102	102	Category J	0.095947266	0.047851563	-0.2277832	-0.12207031	-0.10961914	0.40649414	0.3	0.01	5/6/2018	5	6	2018	13:28:24	48504	0.6	13	28	24	1683	0.051513672	3.4659668	0.16259766	0.25585938	-0.87646484	34.852295	0.68457031	0	0	0	0	0	0	0	0	0	0.92749023	0.072509766	0.92382813	-0.066650391	-0.20800781	0.64868164	0.01	39372.95	0	0	0.01
102	103	103	Category J	0.20385742	0.3359375	-1.7758789	-0.28149414	-0.067382813	0.33984375	0.3	0.01	5/6/2018	5	6	2018	13:28:24	48504	0.7	13	28	24	1670	0.051513672	3.4659668	0.1640625	0.25952148	-0.87280273	39.608887	0.90698242	0	0	0	0	0	0	0	0	0	0.92529297	0.074707031	1.0187988	0.039550781	0.076171875	-0.90283203	0.01	39372.95	0	0	0.01
103	104	104	Category J	0.64794922	0.37182617	-1.0678711	-0.25146484	-0.063232422	0.36181641	0.3	0.01	5/6/2018	5	6	2018	13:28:24	48504	0.8	13	28	24	1658	0.051513672	3.4659668	0.16601563	0.26318359	-0.86914063	40.190918	0.53222656	0	0	0	0	0	0	0	0	0	0.92333984	0.076660156	0.78881836	0.48168945	0.10839844	-0.19848633	0.01	39372.95	0	0	0.01
104	105	105	Category J	-0.19189453	-0.095947266	-0.20385742	-0.26757813	-0.03515625	0.35595703	0.31	0.01	5/6/2018	5	6	2018	13:28:24	48504	0.9	13	28	24	1646	0.051513672	3.4659668	0.16699219	0.2668457	-0.86499023	37.879639	0.83544922	0	0	0	0	0	0	0	0	0	0.9206543	0.079345703	1.3833008	-0.35888672	-0.36279297	0.66113281	0.01	39372.95	0	0	0.01
105	106	106	Category J	-0.15576172	0.53979492	-1.6079102	-0.31787109	-0.087158203	0.3112793	0.31	0.01	5/6/2018	5	6	2018	13:28:25	48505	0	13	28	25	1609	0.051513672	3.4659668	0.16821289	0.27099609	-0.86132813	38.636963	0.85693359	0	0	0	0	0	0	0	0	0	0.91845703	0.081542969	1.3391113	-0.32397461	0.26855469	-0.74633789	0.01	39372.95	0	0	0.01
106	107	107	Category J	0.61181641	0.011962891	-0.671875	-0.26318359	-0.10620117	0.34765625	0.31	0.01	5/6/2018	5	6	2018	13:28:25	48505	0.1	13	28	25	1609	0.051513672	3.4659668	0.16894531	0.27514648	-0.85791016	30.031006	0.54760742	0	0	0	0	0	0	0	0	0	0.91674805	0.083251953	0.89208984	0.44262695	-0.26318359	0.18603516	0.01	39372.95	0	0	0.01
107	108	108	Category J	-0.13183594	0.15576172	-0.69580078	-0.19433594	-0.14624023	0.37597656	0.31	0.01	5/6/2018	5	6	2018	13:28:25	48505	0.2	13	28	25	1621	0.051513672	3.4659668	0.17016602	0.27880859	-0.85449219	18.988281	0.36279297	0	0	0	0	0	0	0	0	0	0.91479492	0.085205078	0.58422852	-0.30200195	-0.12304688	0.15869141	0.01	39372.95	0	0	0.01
108	109	109	Category J	0.10791016	0.14379883	-1.3798828	-0.26660156	-0.093017578	0.34887695	0.31	0.01	5/6/2018	5	6	2018	13:28:25	48505	0.3	13	28	25	1633	0.051513672	3.4659668	0.17138672	0.28271484	-0.85107422	13.414551	0.55004883	0	0	0	0	0	0	0	0	0	0.91308594	0.086914063	0.73095703	-0.063476563	-0.13891602	-0.52856445	0.01	39372.95	0	0	0.01
109	110	110	Category J	0.16796875	0.23999023	-0.2878418	-0.19873047	-0.040283203	0.39868164	0.31	0.01	5/6/2018	5	6	2018	13:28:25	48505	0.4	13	28	25	1646	0.051513672	3.4659668	0.17236328	0.28662109	-0.84765625	5.8439941	0.56176758	0	0	0	0	0	0	0	0	0	0.91137695	0.088623047	0.61108398	-0.004394531	-0.046630859	0.55981445	0.01	39372.95	0	0	0.01
110	111	111	Category J	0.047851563	0.47998047	-1.0678711	-0.31420898	-0.070068359	0.32373047	0.31	0.01	5/6/2018	5	6	2018	13:28:25	48505	0.5	13	28	25	1634	0.051513672	3.4659668	0.17407227	0.29077148	-0.8449707	0.69726563	0.31835938	0	0	0	0	0	0	0	0	0	0.91040039	0.089599609	0.53833008	-0.1262207	0.18896484	-0.22265625	0.01	39372.95	0	0	0.01
111	112	112	Category J	0.2277832	0.34790039	-1.0678711	-0.2878418	-0.12182617	0.31958008	0.31	0.01	5/6/2018	5	6	2018	13:28:25	48505	0.6	13	28	25	1609	0.051513672	3.4659668	0.17578125	0.29467773	-0.84130859	4.9189453	0.23828125	0	0	0	0	0	0	0	0	0	0.90869141	0.091308594	0.33154297	0.051757813	0.052978516	-0.22631836	0.01	39372.95	0	0	0.01
112	113	113	Category J	-0.13183594	0.13183594	-0.34790039	-0.20263672	-0.12646484	0.36621094	0.31	0.01	5/6/2018	5	6	2018	13:28:25	48505	0.7	13	28	25	1584	0.051513672	3.4659668	0.1796875	0.2956543	-0.82324219	8.7341309	0.59155273	0	0	0	0	0	0	0	0	0	0.89306641	0.10693359	0.95092773	-0.31152344	-0.16381836	0.4753418	0.01	39372.95	0	0	0.01
113	114	114	Category J	-0.13183594	0.37182617	-1.3918457	-0.27734375	-0.1105957	0.33325195	0.31	0.01	5/6/2018	5	6	2018	13:28:25	48505	0.8	13	28	25	1572	0.051513672	3.4659668	0.18701172	0.30151367	-0.82617188	16.88623	0.65283203	0	0	0	0	0	0	0	0	0	0.89916992	0.10083008	0.95458984	-0.31884766	0.070068359	-0.56542969	0.01	39372.95	0	0	0.01
114	115	115	Category J	0.68383789	0.23999023	-0.64794922	-0.25073242	-0.091552734	0.35717773	0.32	0.01	5/6/2018	5	6	2018	13:28:25	48505	0.9	13	28	25	1572	0.051513672	3.4659668	0.19873047	0.3034668	-0.81665039	16.614502	0.51733398	0	0	0	0	0	0	0	0	0	0.89355469	0.10644531	0.71728516	0.48510742	-0.063476563	0.16870117	0.01	39372.95	0	0	0.01
115	116	116	Category J	-0.14379883	0.035888672	-0.16796875	-0.20458984	-0.029785156	0.38476563	0.32	0.01	5/6/2018	5	6	2018	13:28:26	48506	0	13	28	26	1584	0.051513672	3.4659668	0.19970703	0.30297852	-0.79980469	20.722412	0.76708984	0	0	0	0	0	0	0	0	0	0.87817383	0.12182617	1.2426758	-0.34350586	-0.26708984	0.63183594	0.01	39372.95	0	0	0.01
116	117	117	Category J	-0.083984375	0.63598633	-1.7158203	-0.23144531	-0.026855469	0.375	0.32	0.01	5/6/2018	5	6	2018	13:28:26	48506	0.1	13	28	26	1609	0.051513672	3.4659668	0.21069336	0.30712891	-0.80322266	27.730225	1.0134277	0	0	0	0	0	0	0	0	0	0.88549805	0.11450195	1.5358887	-0.29467773	0.32861328	-0.91235352	0.01	39372.95	0	0	0.01
117	118	118	Category J	0.38378906	0.45581055	-0.85180664	-0.23632813	-0.031982422	0.38183594	0.32	0.01	5/6/2018	5	6	2018	13:28:26	48506	0.2	13	28	26	1621	0.051513672	3.4659668	0.21826172	0.30688477	-0.78588867	30.932617	0.23193359	0	0	0	0	0	0	0	0	0	0.87158203	0.12841797	0.37988281	0.1652832	0.14868164	-0.065673828	0.01	39372.95	0	0	0.01
118	119	119	Category J	-0.11987305	0.14379883	-0.35986328	-0.20141602	-0.047119141	0.39453125	0.32	0.01	5/6/2018	5	6	2018	13:28:26	48506	0.3	13	28	26	1646	0.051513672	3.4659668	0.21777344	0.30859375	-0.78564453	31.290527	0.56787109	0	0	0	0	0	0	0	0	0	0.87182617	0.12817383	0.92822266	-0.33764648	-0.16479492	0.42578125	0.01	39372.95	0	0	0.01
119	120	120	Category J	-0.023925781	0.35986328	-1.5839844	-0.23242188	-0.053710938	0.37353516	0.32	0.01	5/6/2018	5	6	2018	13:28:26	48506	0.4	13	28	26	1634	0.051513672	3.4659668	0.22705078	0.31323242	-0.77978516	27.830811	0.84350586	0	0	0	0	0	0	0	0	0	0.87060547	0.12939453	1.1015625	-0.25097656	0.046386719	-0.80395508	0.01	39372.95	0	0	0.01
120	121	121	Category J	0.41992188	0.40795898	-0.50390625	-0.22387695	-0.010253906	0.38842773	0.32	0.01	5/6/2018	5	6	2018	13:28:26	48506	0.5	13	28	26	1609	0.051513672	3.4659668	0.23388672	0.3125	-0.76464844	26.558105	0.33398438	0	0	0	0	0	0	0	0	0	0.85864258	0.14135742	0.54199219	0.18579102	0.095214844	0.26074219	0.01	39372.95	0	0	0.01
121	122	122	Category J	-0.16796875	0.035888672	-0.53979492	-0.16699219	0.040283203	0.40893555	0.32	0.01	5/6/2018	5	6	2018	13:28:26	48506	0.6	13	28	26	1597	0.051513672	3.4659668	0.24267578	0.31738281	-0.77001953	22.529297	0.54858398	0	0	0	0	0	0	0	0	0	0.86767578	0.13232422	0.92260742	-0.41064453	-0.28149414	0.23022461	0.01	39372.95	0	0	0.01
122	123	123	Category J	-0.059814453	0.2878418	-1.2597656	-0.22338867	-0.023193359	0.39428711	0.32	0.01	5/6/2018	5	6	2018	13:28:26	48506	0.7	13	28	26	1609	0.051513672	3.4659668	0.25146484	0.32128906	-0.75952148	17.560059	0.59008789	0	0	0	0	0	0	0	0	0	0.86230469	0.13769531	0.8449707	-0.3112793	-0.033447266	-0.5	0.01	39372.95	0	0	0.01
123	124	124	Category J	0.2878418	0.083984375	-0.43188477	-0.22583008	-0.03125	0.38525391	0.32	0.01	5/6/2018	5	6	2018	13:28:26	48506	0.8	13	28	26	1646	0.051513672	3.4659668	0.25390625	0.32348633	-0.7565918	10.764404	0.4050293	0	0	0	0	0	0	0	0	0	0.86132813	0.13867188	0.59814453	0.033691406	-0.23950195	0.32470703	0.01	39372.95	0	0	0.01
124	125	125	Category J	-0.15576172	0.43188477	-1.1398926	-0.25390625	-0.052734375	0.37109375	0.33	0.01	5/6/2018	5	6	2018	13:28:26	48506	0.9	13	28	26	1658	0.051513672	3.4659668	0.26660156	0.33105469	-0.75415039	9.6584473	0.58056641	0	0	0	0	0	0	0	0	0	0.86572266	0.13427734	0.90869141	-0.42236328	0.10058594	-0.38549805	0.01	39372.95	0	0	0.01
125	126	126	Category J	0.19189453	0.2878418	-1.2719727	-0.23925781	-0.010009766	0.38110352	0.33	0.01	5/6/2018	5	6	2018	13:28:27	48507	0	13	28	27	1707	0.051513672	3.4788574	0.26904297	0.33032227	-0.73999023	2.3254395	0.5390625	0	0	0	0	0	0	0	0	0	0.85375977	0.14624023	0.65136719	-0.077148438	-0.042480469	-0.53173828	0.01	39372.95	0	0	0.01
126	127	127	Category J	-0.26391602	0.095947266	-0.25195313	-0.12866211	0.047363281	0.41723633	0.33	0.01	5/6/2018	5	6	2018	13:28:27	48507	0.1	13	28	27	1683	0.051513672	3.4788574	0.27539063	0.3371582	-0.74145508	1.0297852	0.76733398	0	0	0	0	0	0	0	0	0	0.85986328	0.14013672	1.2700195	-0.53930664	-0.24121094	0.48950195	0.01	39372.95	0	0	0.01
127	128	128	Category J	0.059814453	0.20385742	-1.2358398	-0.25683594	0.037353516	0.37036133	0.33	0.01	5/6/2018	5	6	2018	13:28:27	48507	0.2	13	28	27	1658	0.051513672	3.4788574	0.28491211	0.33959961	-0.72314453	0.28686523	0.57617188	0	0	0	0	0	0	0	0	0	0.84814453	0.15185547	0.8737793	-0.22509766	-0.13574219	-0.51245117	0.01	39372.95	0	0	0.01
128	129	129	Category J	0.011962891	0.3359375	-1.1159668	-0.22973633	0.014892578	0.38354492	0.33	0.01	5/6/2018	5	6	2018	13:28:27	48507	0.3	13	28	27	1683	0.051513672	3.4788574	0.28759766	0.34423828	-0.72387695	5.6350098	0.47900391	0	0	0	0	0	0	0	0	0	0.85180664	0.14819336	0.67602539	-0.27563477	-0.008300781	-0.3918457	0.01	39372.95	0	0	0.01
129	130	130	Category J	0.3359375	0	-0.27587891	-0.10888672	-0.047119141	0.42724609	0.33	0.01	5/6/2018	5	6	2018	13:28:27	48507	0.4	13	28	27	1621	0.051513672	3.4788574	0.30029297	0.35253906	-0.72509766	2.5100098	0.57202148	0	0	0	0	0	0	0	0	0	0.86035156	0.13964844	0.83740234	0.035400391	-0.35253906	0.44921875	0.01	39372.95	0	0	0.01
130	131	131	Category J	-0.083984375	0.27587891	-1.5239258	-0.1484375	-0.058837891	0.40673828	0.33	0.01	5/6/2018	5	6	2018	13:28:27	48507	0.5	13	28	27	1634	0.051513672	3.4788574	0.30566406	0.34960938	-0.70678711	2.1489258	0.90820313	0	0	0	0	0	0	0	0	0	0.84570313	0.15429688	1.2805176	-0.38964844	-0.073730469	-0.81689453	0.01	39372.95	0	0	0.01
131	132	132	Category J	0.45581055	0.23999023	-0.43188477	-0.20263672	0.011230469	0.39453125	0.33	0.01	5/6/2018	5	6	2018	13:28:27	48507	0.6	13	28	27	1609	0.051513672	3.4788574	0.30834961	0.35717773	-0.71142578	2.5087891	0.3371582	0	0	0	0	0	0	0	0	0	0.85375977	0.14624023	0.54418945	0.1472168	-0.1171875	0.27954102	0.01	39372.95	0	0	0.01
132	133	133	Category J	-0.11987305	0.035888672	-1.0319824	-0.23364258	0.016113281	0.38574219	0.33	0.01	5/6/2018	5	6	2018	13:28:27	48507	0.7	13	28	27	1584	0.051513672	3.4788574	0.31860352	0.35986328	-0.69970703	2.2421875	0.63842773	0	0	0	0	0	0	0	0	0	0.84887695	0.15112305	1.0947266	-0.43847656	-0.32397461	-0.33203125	0.01	39372.95	0	0	0.01
133	134	134	Category J	-0.45581055	0.51586914	-1.7998047	-0.23876953	-0.020263672	0.38500977	0.33	0.01	5/6/2018	5	6	2018	13:28:27	48507	0.8	13	28	27	1597	0.051513672	3.4788574	0.31347656	0.36108398	-0.6965332	8.2792969	1.3537598	0	0	0	0	0	0	0	0	0	0.8449707	0.1550293	2.0270996	-0.76928711	0.15454102	-1.1030273	0.01	39372.95	0	0	0.01
134	135	135	Category J	0.63598633	0.14379883	-0.77978516	-0.16650391	-0.070800781	0.3972168	0.34	0.01	5/6/2018	5	6	2018	13:28:27	48507	0.9	13	28	27	1609	0.051513672	3.4788574	0.3269043	0.36743164	-0.69824219	9.0959473	0.38989258	0	0	0	0	0	0	0	0	0	0.85424805	0.14575195	0.61401367	0.30883789	-0.22363281	-0.081298828	0.01	39372.95	0	0	0.01
135	136	136	Category J	-0.29980469	0.20385742	-0.75585938	-0.13891602	-0.089599609	0.40478516	0.34	0.01	5/6/2018	5	6	2018	13:28:28	48508	0	13	28	28	1621	0.051513672	3.4788574	0.33789063	0.36621094	-0.68432617	8.4135742	0.66186523	0	0	0	0	0	0	0	0	0	0.84643555	0.15356445	0.87158203	-0.63769531	-0.16235352	-0.071289063	0.01	39372.95	0	0	0.01
136	137	137	Category J	-0.39599609	0.14379883	-1.079834	-0.21362305	-0.077636719	0.38574219	0.34	0.01	5/6/2018	5	6	2018	13:28:28	48508	0.1	13	28	28	1646	0.051513672	3.4788574	0.33862305	0.36938477	-0.67260742	2.9211426	0.86962891	0	0	0	0	0	0	0	0	0	0.83886719	0.16113281	1.3676758	-0.73461914	-0.22558594	-0.40698242	0.01	39372.95	0	0	0.01
137	138	138	Category J	0.29980469	0.39599609	-0.44384766	-0.20288086	-0.054199219	0.39160156	0.34	0.01	5/6/2018	5	6	2018	13:28:28	48508	0.2	13	28	28	1671	0.051513672	3.4788574	0.34912109	0.37060547	-0.66479492	6.8503418	0.2277832	0	0	0	0	0	0	0	0	0	0.83740234	0.16259766	0.2956543	-0.049316406	0.025146484	0.22094727	0.01	39372.95	0	0	0.01
138	2624	2624	Category E	0.095947266	0.059814453	-0.63598633	-0.063964844	-0.28515625	0.34594727	0.32	0.01	5/6/2018	5	6	2018	13:35:26	48926	0.8	13	35	26	1449	0.051269531	3.4337402	0.42407227	0.37426758	-0.64208984	48.858643	0.45458984	0	0	0	0	0	0	0	0	0	0.85571289	0.14428711	0.64892578	-0.328125	-0.31445313	0.006103516	0.01	39372.95	0	0	0.01
139	2625	2625	Category E	0.25195313	0.39599609	-1.0559082	-0.10327148	-0.31103516	0.31323242	0.32	0.01	5/6/2018	5	6	2018	13:35:26	48926	0.9	13	35	26	1437	0.051269531	3.4337402	0.41967773	0.36938477	-0.64868164	73.516846	0.44116211	0	0	0	0	0	0	0	0	0	0.85644531	0.14355469	0.6015625	-0.16772461	0.026367188	-0.40698242	0.01	39372.95	0	0	0.01
140	2626	2626	Category E	0.20385742	0.20385742	-0.81591797	-0.079589844	-0.2824707	0.33447266	0.32	0.01	5/6/2018	5	6	2018	13:35:27	48927	0	13	35	27	1437	0.051269531	3.4337402	0.41650391	0.36376953	-0.65063477	86.452148	0.31323242	0	0	0	0	0	0	0	0	0	0.85400391	0.14599609	0.5378418	-0.21264648	-0.15991211	-0.16503906	0.01	39372.95	0	0	0.01
141	2627	2627	Category E	0.20385742	0.10791016	-0.65991211	-0.071289063	-0.2746582	0.3449707	0.33	0.01	5/6/2018	5	6	2018	13:35:27	48927	0.1	13	35	27	1449	0.051269531	3.4337402	0.41235352	0.35888672	-0.65771484	91.206787	0.32617188	0	0	0	0	0	0	0	0	0	0.85522461	0.14477539	0.46142578	-0.20849609	-0.25097656	-0.001953125	0.01	39372.95	0	0	0.01
142	2628	2628	Category E	0.2277832	0.059814453	-0.58789063	-0.083496094	-0.27783203	0.34765625	0.33	0.01	5/6/2018	5	6	2018	13:35:27	48927	0.2	13	35	27	1486	0.051269531	3.4337402	0.40795898	0.35400391	-0.66430664	93.911865	0.35351563	0	0	0	0	0	0	0	0	0	0.85644531	0.14355469	0.55126953	-0.18017578	-0.29418945	0.076416016	0.01	39372.95	0	0	0.01
143	2629	2629	Category E	0.29980469	0.19189453	-0.98388672	-0.088378906	-0.26806641	0.3425293	0.33	0.01	5/6/2018	5	6	2018	13:35:27	48927	0.3	13	35	27	1535	0.051269531	3.4337402	0.40380859	0.34912109	-0.66870117	95.66626	0.3671875	0	0	0	0	0	0	0	0	0	0.85571289	0.14428711	0.57641602	-0.10400391	-0.15722656	-0.31494141	0.01	39372.95	0	0	0.01
144	2630	2630	Category E	0.23999023	0.3359375	-0.81591797	-0.047607422	-0.27758789	0.34936523	0.33	0.01	5/6/2018	5	6	2018	13:35:27	48927	0.4	13	35	27	1547	0.051269531	3.4337402	0.39770508	0.3449707	-0.67358398	95.905273	0.21264648	0	0	0	0	0	0	0	0	0	0.85498047	0.14501953	0.30908203	-0.15771484	-0.009033203	-0.14208984	0.01	39372.95	0	0	0.01
145	2631	2631	Category E	0.26391602	0.15576172	-0.76782227	0.022216797	-0.27197266	0.36230469	0.33	0.01	5/6/2018	5	6	2018	13:35:27	48927	0.5	13	35	27	1511	0.051269531	3.4337402	0.39453125	0.34033203	-0.67700195	95.496338	0.24365234	0	0	0	0	0	0	0	0	0	0.85424805	0.14575195	0.40600586	-0.13061523	-0.18457031	-0.090576172	0.01	39372.95	0	0	0.01
146	2632	2632	Category E	0.23999023	0.21582031	-0.82788086	0.080078125	-0.24023438	0.37231445	0.33	0.01	5/6/2018	5	6	2018	13:35:27	48927	0.6	13	35	27	1474	0.051269531	3.4337402	0.39111328	0.33544922	-0.68359375	100.41309	0.24072266	0	0	0	0	0	0	0	0	0	0.85620117	0.14379883	0.41503906	-0.15112305	-0.11962891	-0.14404297	0.01	39372.95	0	0	0.01
147	2633	2633	Category E	0.16796875	0.17993164	-0.97192383	0.12915039	-0.19018555	0.39941406	0.33	0.01	5/6/2018	5	6	2018	13:35:27	48927	0.7	13	35	27	1461	0.051269531	3.4337402	0.39331055	0.328125	-0.68701172	110.92017	0.39208984	0	0	0	0	0	0	0	0	0	0.85693359	0.14306641	0.65820313	-0.2253418	-0.14819336	-0.28466797	0.01	39372.95	0	0	0.01
148	2634	2634	Category E	0.26391602	0.19189453	-0.7199707	0.12841797	-0.17016602	0.39990234	0.33	0.01	5/6/2018	5	6	2018	13:35:27	48927	0.8	13	35	27	1474	0.051269531	3.4337402	0.38476563	0.32226563	-0.68725586	112.74341	0.18066406	0	0	0	0	0	0	0	0	0	0.85107422	0.14892578	0.28393555	-0.12084961	-0.13037109	-0.032470703	0.01	39372.95	0	0	0.01
149	2635	2635	Category E	0.20385742	0.11987305	-1.1037598	0.12548828	-0.16601563	0.39770508	0.33	0.01	5/6/2018	5	6	2018	13:35:27	48927	0.9	13	35	27	1486	0.051269531	3.4337402	0.3828125	0.31860352	-0.70092773	94.955322	0.48339844	0	0	0	0	0	0	0	0	0	0.86010742	0.13989258	0.78051758	-0.17895508	-0.19873047	-0.40258789	0.01	39372.95	0	0	0.01
150	2636	2636	Category E	0.16796875	0.15576172	-0.94799805	0.11645508	-0.17700195	0.39550781	0.33	0.01	5/6/2018	5	6	2018	13:35:28	48928	0	13	35	28	1498	0.051269531	3.4337402	0.37353516	0.31225586	-0.69848633	75.75	0.35888672	0	0	0	0	0	0	0	0	0	0.8515625	0.1484375	0.61132813	-0.20556641	-0.15649414	-0.24926758	0.01	39372.95	0	0	0.01
151	2637	2637	Category E	0.071777344	0.095947266	-0.77978516	0.13720703	-0.16772461	0.4050293	0.34	0.01	5/6/2018	5	6	2018	13:35:28	48928	0.1	13	35	28	1523	0.051269531	3.4337402	0.36645508	0.30883789	-0.70922852	67.135498	0.37036133	0	0	0	0	0	0	0	0	0	0.85620117	0.14379883	0.57836914	-0.29467773	-0.21289063	-0.0703125	0.01	39372.95	0	0	0.01
152	2638	2638	Category E	0	0.15576172	-0.86376953	0.12670898	-0.17773438	0.39770508	0.34	0.01	5/6/2018	5	6	2018	13:35:28	48928	0.2	13	35	28	1511	0.051269531	3.4337402	0.3671875	0.30712891	-0.72070313	59.385498	0.42211914	0	0	0	0	0	0	0	0	0	0.86523438	0.13476563	0.66162109	-0.3671875	-0.15136719	-0.14282227	0.01	39372.95	0	0	0.01
153	2639	2639	Category E	0.21582031	0.095947266	-0.70776367	0.12231445	-0.16918945	0.40283203	0.34	0.01	5/6/2018	5	6	2018	13:35:28	48928	0.3	13	35	28	1498	0.051269531	3.4337402	0.3581543	0.30175781	-0.7175293	51.203857	0.25048828	0	0	0	0	0	0	0	0	0	0.85693359	0.14306641	0.3581543	-0.14233398	-0.20581055	0.009765625	0.01	39372.95	0	0	0.01
154	2640	2640	Category E	0.23999023	0.16796875	-1.0917969	0.14428711	-0.15820313	0.40332031	0.34	0.01	5/6/2018	5	6	2018	13:35:28	48928	0.4	13	35	28	1474	0.051269531	3.4337402	0.3527832	0.29956055	-0.73291016	45.452393	0.3984375	0	0	0	0	0	0	0	0	0	0.86694336	0.13305664	0.60327148	-0.11279297	-0.1315918	-0.35864258	0.01	39372.95	0	0	0.01
155	2641	2641	Category E	0.20385742	0.26391602	-0.89990234	0.16015625	-0.16235352	0.38842773	0.34	0.01	5/6/2018	5	6	2018	13:35:28	48928	0.5	13	35	28	1449	0.051269531	3.4337402	0.34814453	0.29516602	-0.73046875	42.508301	0.22460938	0	0	0	0	0	0	0	0	0	0.86157227	0.13842773	0.3449707	-0.14428711	-0.03125	-0.16918945	0.01	39372.95	0	0	0.01
156	2642	2642	Category E	0.13183594	0.23999023	-0.86376953	0.20556641	-0.11621094	0.40063477	0.34	0.01	5/6/2018	5	6	2018	13:35:28	48928	0.6	13	35	28	1449	0.051269531	3.4337402	0.33837891	0.28930664	-0.72973633	41.200928	0.25097656	0	0	0	0	0	0	0	0	0	0.85473633	0.14526367	0.38989258	-0.20654297	-0.049316406	-0.13378906	0.01	39372.95	0	0	0.01
157	2643	2643	Category E	0.035888672	0.2878418	-0.98388672	0.19360352	-0.087646484	0.41088867	0.34	0.01	5/6/2018	5	6	2018	13:35:28	48928	0.7	13	35	28	1461	0.051269531	3.4337402	0.33496094	0.28930664	-0.74291992	40.234619	0.3840332	0	0	0	0	0	0	0	0	0	0.86474609	0.13525391	0.54150391	-0.29907227	-0.001464844	-0.24072266	0.01	39372.95	0	0	0.01
158	2644	2644	Category E	0.2878418	0.23999023	-0.74389648	0.13452148	-0.079101563	0.42163086	0.34	0.01	5/6/2018	5	6	2018	13:35:28	48928	0.8	13	35	28	1486	0.051269531	3.4337402	0.32495117	0.28393555	-0.73852539	38.986328	0.057617188	0	0	0	0	0	0	0	0	0	0.85522461	0.14477539	0.086181641	-0.037109375	-0.043945313	-0.005126953	0.01	39372.95	0	0	0.01
159	2645	2645	Category E	0.2277832	0.35986328	-0.86376953	0.12719727	-0.1171875	0.41967773	0.34	0.01	5/6/2018	5	6	2018	13:35:28	48928	0.9	13	35	28	1461	0.051269531	3.4337402	0.31811523	0.28076172	-0.74975586	37.915771	0.1652832	0	0	0	0	0	0	0	0	0	0.86157227	0.13842773	0.28320313	-0.090332031	0.078857422	-0.11376953	0.01	39372.95	0	0	0.01
160	2646	2646	Category E	0.23999023	0.29980469	-1.0319824	0.090087891	-0.11108398	0.42089844	0.34	0.01	5/6/2018	5	6	2018	13:35:29	48929	0	13	35	29	1449	0.051269531	3.4337402	0.31738281	0.27880859	-0.75	37.356689	0.29296875	0	0	0	0	0	0	0	0	0	0.86083984	0.13916016	0.38012695	-0.077392578	0.020751953	-0.28173828	0.01	39372.95	0	0	0.01
161	2647	2647	Category E	0.071777344	0.37182617	-0.87597656	0.12182617	-0.15332031	0.40380859	0.35	0.01	5/6/2018	5	6	2018	13:35:29	48929	0.1	13	35	29	1449	0.051269531	3.4337402	0.30688477	0.27197266	-0.74853516	33.474854	0.28540039	0	0	0	0	0	0	0	0	0	0.85351563	0.14648438	0.46240234	-0.23510742	0.099609375	-0.12719727	0.01	39372.95	0	0	0.01
162	2648	2648	Category E	0.39599609	0.26391602	-0.58789063	0.065673828	-0.17163086	0.40332031	0.35	0.01	5/6/2018	5	6	2018	13:35:29	48929	0.2	13	35	29	1437	0.051269531	3.4337402	0.30175781	0.27197266	-0.76391602	27.075684	0.19995117	0	0	0	0	0	0	0	0	0	0.86523438	0.13476563	0.27832031	0.093994141	-0.008056641	0.17602539	0.01	39372.95	0	0	0.01
163	2649	2649	Category E	0.34790039	0.35986328	-1.0678711	0.028076172	-0.18237305	0.40112305	0.35	0.01	5/6/2018	5	6	2018	13:35:29	48929	0.3	13	35	29	1437	0.051269531	3.4337402	0.29248047	0.26660156	-0.75805664	16.985352	0.32788086	0	0	0	0	0	0	0	0	0	0.85522461	0.14477539	0.45800781	0.055175781	0.093017578	-0.30957031	0.01	39372.95	0	0	0.01
164	2650	2650	Category E	0.35986328	0.26391602	-0.87597656	0.012939453	-0.21313477	0.38012695	0.35	0.01	5/6/2018	5	6	2018	13:35:29	48929	0.4	13	35	29	1449	0.051269531	3.4337402	0.28515625	0.26367188	-0.76977539	5.5524902	0.12939453	0	0	0	0	0	0	0	0	0	0.86230469	0.13769531	0.18041992	0.074462891	0	-0.10595703	0.01	39372.95	0	0	0.01
165	2651	2651	Category E	0.14379883	0.21582031	-0.69580078	0.001953125	-0.22143555	0.37963867	0.35	0.01	5/6/2018	5	6	2018	13:35:29	48929	0.5	13	35	29	1461	0.051269531	3.4337402	0.28442383	0.26123047	-0.77124023	5.9316406	0.16601563	0	0	0	0	0	0	0	0	0	0.86254883	0.13745117	0.26171875	-0.140625	-0.045410156	0.075439453	0.01	39372.95	0	0	0.01
166	2652	2652	Category E	0.39599609	0.11987305	-0.50390625	-0.060546875	-0.20166016	0.38549805	0.35	0.01	5/6/2018	5	6	2018	13:35:29	48929	0.6	13	35	29	1474	0.051269531	3.4337402	0.27270508	0.25488281	-0.76904297	20.427979	0.32202148	0	0	0	0	0	0	0	0	0	0.85498047	0.14501953	0.5234375	0.12304688	-0.13500977	0.26513672	0.01	39372.95	0	0	0.01
167	2653	2653	Category E	0.41992188	0.25195313	-1.1037598	-0.055908203	-0.22363281	0.3762207	0.35	0.01	5/6/2018	5	6	2018	13:35:29	48929	0.7	13	35	29	1461	0.051269531	3.4337402	0.26928711	0.25561523	-0.78369141	32.531494	0.35351563	0	0	0	0	0	0	0	0	0	0.8671875	0.1328125	0.47412109	0.15039063	-0.003662109	-0.31982422	0.01	39372.95	0	0	0.01
168	2654	2654	Category E	0.43188477	0.10791016	-0.93579102	-0.030273438	-0.23657227	0.38085938	0.35	0.01	5/6/2018	5	6	2018	13:35:29	48929	0.8	13	35	29	1449	0.051269531	3.4337402	0.26147461	0.25097656	-0.78051758	41.720947	0.27099609	0	0	0	0	0	0	0	0	0	0.8605957	0.1394043	0.46826172	0.17016602	-0.14306641	-0.1550293	0.01	39372.95	0	0	0.01
169	2655	2655	Category E	0.2277832	0.16796875	-0.7199707	-0.012695313	-0.24389648	0.3737793	0.35	0.01	5/6/2018	5	6	2018	13:35:29	48929	0.9	13	35	29	1461	0.051269531	3.4337402	0.25244141	0.24780273	-0.7890625	46.512451	0.10839844	0	0	0	0	0	0	0	0	0	0.86474609	0.13525391	0.17382813	-0.024658203	-0.079833984	0.069091797	0.01	39372.95	0	0	0.01
170	2656	2656	Category E	0.17993164	0.071777344	-0.74389648	-0.015136719	-0.24731445	0.37792969	0.35	0.01	5/6/2018	5	6	2018	13:35:30	48930	0	13	35	30	1437	0.051269531	3.4337402	0.24829102	0.24633789	-0.80102539	48.517334	0.19604492	0	0	0	0	0	0	0	0	0	0.87402344	0.12597656	0.30004883	-0.068359375	-0.17456055	0.057128906	0.01	39372.95	0	0	0.01
171	2657	2657	Category E	0.39599609	0.17993164	-0.94799805	-0.018310547	-0.23071289	0.38305664	0.36	0.01	5/6/2018	5	6	2018	13:35:30	48930	0.1	13	35	30	1461	0.051513672	3.4804688	0.23803711	0.23999023	-0.80200195	46.265625	0.22314453	0	0	0	0	0	0	0	0	0	0.87036133	0.12963867	0.36401367	0.15771484	-0.060058594	-0.14575195	0.01	39372.95	0	0	0.01
172	2658	2658	Category E	0.29980469	0.32397461	-0.97192383	0.010742188	-0.2199707	0.39428711	0.36	0.01	5/6/2018	5	6	2018	13:35:30	48930	0.2	13	35	30	1474	0.051513672	3.4804688	0.23193359	0.23950195	-0.81762695	40.293457	0.18823242	0	0	0	0	0	0	0	0	0	0.88305664	0.11694336	0.30639648	0.067626953	0.084228516	-0.15405273	0.01	39372.95	0	0	0.01
173	2659	2659	Category E	0.27587891	0.25195313	-0.83984375	0.084228516	-0.19506836	0.40136719	0.36	0.01	5/6/2018	5	6	2018	13:35:30	48930	0.3	13	35	30	1461	0.051513672	3.4804688	0.22485352	0.23413086	-0.81152344	29.789795	0.060791016	0	0	0	0	0	0	0	0	0	0.87402344	0.12597656	0.096923828	0.05078125	0.017578125	-0.028076172	0.01	39372.95	0	0	0.01
174	2660	2660	Category E	0.15576172	0.21582031	-0.87597656	0.10766602	-0.17553711	0.40307617	0.36	0.01	5/6/2018	5	6	2018	13:35:30	48930	0.4	13	35	30	1486	0.051513672	3.4804688	0.21533203	0.22949219	-0.81689453	16.359375	0.084960938	0	0	0	0	0	0	0	0	0	0.87548828	0.12451172	0.13208008	-0.059570313	-0.013671875	-0.058837891	0.01	39372.95	0	0	0.01
175	2661	2661	Category E	0.43188477	0.21582031	-0.58789063	0.069335938	-0.16992188	0.41333008	0.36	0.01	5/6/2018	5	6	2018	13:35:30	48930	0.5	13	35	30	1461	0.051513672	3.4804688	0.21948242	0.22753906	-0.82299805	5.0095215	0.31689453	0	0	0	0	0	0	0	0	0	0.88183594	0.11816406	0.45922852	0.2121582	-0.01171875	0.23510742	0.01	39372.95	0	0	0.01
176	2662	2662	Category E	0.23999023	0.26391602	-0.69580078	0.073242188	-0.17651367	0.40649414	0.36	0.01	5/6/2018	5	6	2018	13:35:30	48930	0.6	13	35	30	1486	0.051513672	3.4804688	0.21020508	0.21923828	-0.82006836	5.9667969	0.13525391	0	0	0	0	0	0	0	0	0	0.87451172	0.12548828	0.19824219	0.029541016	0.044433594	0.12426758	0.01	39372.95	0	0	0.01
177	2663	2663	Category E	0.29980469	0.27587891	-1.0559082	0.066650391	-0.17626953	0.40917969	0.36	0.01	5/6/2018	5	6	2018	13:35:30	48930	0.7	13	35	30	1474	0.051513672	3.4804688	0.20385742	0.21972656	-0.84033203	15.251953	0.24243164	0	0	0	0	0	0	0	0	0	0.89208984	0.10791016	0.3671875	0.095703125	0.055908203	-0.21533203	0.01	39372.95	0	0	0.01
178	2664	2664	Category E	0.19189453	0.26391602	-0.89990234	0.11962891	-0.20800781	0.39892578	0.36	0.01	5/6/2018	5	6	2018	13:35:30	48930	0.8	13	35	30	1461	0.051513672	3.4804688	0.20361328	0.21484375	-0.84204102	23.29126	0.076416016	0	0	0	0	0	0	0	0	0	0.89257813	0.10742188	0.1184082	-0.01171875	0.048828125	-0.057617188	0.01	39372.95	0	0	0.01
179	2665	2665	Category E	0.2878418	0.20385742	-0.52783203	0.056640625	-0.2043457	0.3894043	0.36	0.01	5/6/2018	5	6	2018	13:35:30	48930	0.9	13	35	30	1461	0.051513672	3.4804688	0.20019531	0.21582031	-0.84472656	24.888916	0.32885742	0	0	0	0	0	0	0	0	0	0.89453125	0.10546875	0.41650391	0.087402344	-0.011962891	0.31689453	0.01	39372.95	0	0	0.01
180	2666	2666	Category E	0.23999023	0.26391602	-0.94799805	0.034179688	-0.17895508	0.41162109	0.36	0.01	5/6/2018	5	6	2018	13:35:31	48931	0	13	35	31	1449	0.051513672	3.4804688	0.19995117	0.21557617	-0.85400391	23.072998	0.11254883	0	0	0	0	0	0	0	0	0	0.90332031	0.096679688	0.18164063	0.039794922	0.048095703	-0.09375	0.01	39372.95	0	0	0.01
181	2667	2667	Category E	0.25195313	0.25195313	-0.92382813	0.046142578	-0.19677734	0.39648438	0.37	0.01	5/6/2018	5	6	2018	13:35:31	48931	0.1	13	35	31	1449	0.051513672	3.4804688	0.1953125	0.21191406	-0.84594727	20.82959	0.10400391	0	0	0	0	0	0	0	0	0	0.89379883	0.10620117	0.17407227	0.056396484	0.039794922	-0.077636719	0.01	39372.95	0	0	0.01
182	2668	2668	Category E	0.21582031	0.21582031	-0.70776367	0.071044922	-0.20605469	0.39086914	0.37	0.01	5/6/2018	5	6	2018	13:35:31	48931	0.2	13	35	31	1449	0.051513672	3.4804688	0.19262695	0.21313477	-0.8515625	18.978027	0.14575195	0	0	0	0	0	0	0	0	0	0.89892578	0.10107422	0.16943359	0.022949219	0.002441406	0.14379883	0.01	39372.95	0	0	0.01
183	2669	2669	Category E	0.10791016	0.25195313	-0.79199219	0.029541016	-0.20703125	0.40087891	0.37	0.01	5/6/2018	5	6	2018	13:35:31	48931	0.3	13	35	31	1474	0.051513672	3.4804688	0.19799805	0.21484375	-0.85424805	13.563721	0.11572266	0	0	0	0	0	0	0	0	0	0.90283203	0.097167969	0.18969727	-0.090087891	0.036865234	0.062255859	0.01	39372.95	0	0	0.01
184	2670	2670	Category E	0.32397461	0.25195313	-0.671875	0.033691406	-0.21411133	0.39770508	0.37	0.01	5/6/2018	5	6	2018	13:35:31	48931	0.4	13	35	31	1425	0.051513672	3.4804688	0.19238281	0.21313477	-0.84228516	4.9868164	0.21850586	0	0	0	0	0	0	0	0	0	0.88989258	0.11010742	0.34033203	0.13134766	0.038574219	0.17041016	0.01	39372.95	0	0	0.01
185	2671	2671	Category E	0.32397461	0.19189453	-0.89990234	0.031982422	-0.22216797	0.38964844	0.37	0.01	5/6/2018	5	6	2018	13:35:31	48931	0.5	13	35	31	1425	0.051513672	3.4804688	0.19042969	0.21313477	-0.85522461	0.82348633	0.14233398	0	0	0	0	0	0	0	0	0	0.90185547	0.098144531	0.19946289	0.13330078	-0.021240234	-0.044433594	0.01	39372.95	0	0	0.01
186	2672	2672	Category J	0.75585938	0.035888672	-0.671875	0.20068359	-0.16674805	0.38452148	0.38	0.01	5/6/2018	5	6	2018	13:35:32	48932	0.8	13	35	32	1498	0.051513672	3.4804688	0.19287109	0.21386719	-0.84960938	2.3105469	0.61645508	0	0	0	0	0	0	0	0	0	0.8972168	0.1027832	0.91894531	0.56274414	-0.17797852	0.17773438	0.01	39372.95	0	0	0.01
187	2673	2673	Category J	-0.095947266	0.13183594	-0.44384766	0.23535156	-0.23754883	0.33886719	0.38	0.01	5/6/2018	5	6	2018	13:35:32	48932	0.9	13	35	32	1523	0.051513672	3.4804688	0.18945313	0.21313477	-0.85498047	5.2194824	0.50708008	0	0	0	0	0	0	0	0	0	0.90136719	0.098632813	0.77807617	-0.28540039	-0.081298828	0.41113281	0.01	39372.95	0	0	0.01
188	2674	2674	Category J	0.44384766	0.29980469	-1.5239258	0.16064453	-0.25024414	0.35107422	0.38	0.01	5/6/2018	5	6	2018	13:35:33	48933	0	13	35	33	1486	0.051513672	3.4804688	0.18920898	0.21435547	-0.86035156	10.228271	0.71557617	0	0	0	0	0	0	0	0	0	0.90673828	0.093261719	1.0031738	0.25439453	0.085205078	-0.66333008	0.01	39372.95	0	0	0.01
189	2675	2675	Category J	-0.16796875	0.11987305	-0.2277832	0.1171875	-0.21972656	0.37353516	0.39	0.01	5/6/2018	5	6	2018	13:35:33	48933	0.1	13	35	33	1486	0.051513672	3.4804688	0.18554688	0.21240234	-0.85620117	8.6777344	0.72705078	0	0	0	0	0	0	0	0	0	0.90161133	0.098388672	1.074707	-0.35351563	-0.092529297	0.62841797	0.01	39372.95	0	0	0.01
190	2676	2676	Category J	0.011962891	0.3359375	-1.2478027	0.040283203	-0.22314453	0.39379883	0.39	0.01	5/6/2018	5	6	2018	13:35:33	48933	0.2	13	35	33	1498	0.051513672	3.4804688	0.18237305	0.21533203	-0.86669922	4.0146484	0.43432617	0	0	0	0	0	0	0	0	0	0.91162109	0.088378906	0.671875	-0.17041016	0.12036133	-0.38085938	0.01	39372.95	0	0	0.01
191	2677	2677	Category J	0.65991211	0.43188477	-1.3198242	0.11914063	-0.13745117	0.40917969	0.39	0.01	5/6/2018	5	6	2018	13:35:33	48933	0.3	13	35	33	1486	0.051513672	3.4804688	0.18212891	0.21386719	-0.85595703	3.8967285	0.70043945	0	0	0	0	0	0	0	0	0	0.90087891	0.099121094	1.1591797	0.47753906	0.21777344	-0.46362305	0.01	39372.95	0	0	0.01
192	2678	2678	Category J	-0.13183594	0.13183594	-0.20385742	0.18505859	-0.17163086	0.38500977	0.39	0.01	5/6/2018	5	6	2018	13:35:33	48933	0.4	13	35	33	1510	0.051513672	3.4804688	0.17797852	0.21435547	-0.85571289	2.84375	0.7265625	0	0	0	0	0	0	0	0	0	0.90014648	0.099853516	1.0444336	-0.30981445	-0.082519531	0.65185547	0.01	39372.95	0	0	0.01
193	2679	2679	Category J	0.17993164	0.35986328	-1.6799316	0.088134766	-0.21948242	0.40014648	0.39	0.01	5/6/2018	5	6	2018	13:35:33	48933	0.5	13	35	33	1486	0.051513672	3.4804688	0.18457031	0.21777344	-0.85791016	1.3366699	0.83398438	0	0	0	0	0	0	0	0	0	0.90429688	0.095703125	0.96826172	-0.004638672	0.1418457	-0.82177734	0.01	39372.95	0	0	0.01
194	2680	2680	Category J	0.27587891	0.13183594	-0.2878418	0.10473633	-0.19042969	0.39892578	0.39	0.01	5/6/2018	5	6	2018	13:35:33	48933	0.6	13	35	33	1449	0.051513672	3.4804688	0.18188477	0.2175293	-0.84912109	2.3032227	0.57568359	0	0	0	0	0	0	0	0	0	0.89526367	0.10473633	0.7409668	0.09375	-0.085693359	0.5612793	0.01	39372.95	0	0	0.01
195	2681	2681	Category J	-0.14379883	0	-0.39599609	0.090087891	-0.20141602	0.3894043	0.39	0.01	5/6/2018	5	6	2018	13:35:33	48933	0.7	13	35	33	1425	0.051513672	3.4804688	0.17919922	0.22192383	-0.86108398	2.6538086	0.6081543	0	0	0	0	0	0	0	0	0	0.90722656	0.092773438	1.0102539	-0.32299805	-0.22192383	0.46508789	0.01	39372.95	0	0	0.01
196	2682	2682	Category J	0.37182617	0.49194336	-1.5119629	0.13598633	-0.16137695	0.40844727	0.39	0.01	5/6/2018	5	6	2018	13:35:33	48933	0.8	13	35	33	1412	0.051513672	3.4804688	0.18017578	0.2199707	-0.85205078	0.13256836	0.73876953	0	0	0	0	0	0	0	0	0	0.8984375	0.1015625	1.1230469	0.19140625	0.27172852	-0.65966797	0.01	39372.95	0	0	0.01
197	2683	2683	Category J	-0.14379883	0.047851563	-0.095947266	0.18334961	-0.16723633	0.38916016	0.39	0.01	5/6/2018	5	6	2018	13:35:33	48933	0.9	13	35	33	1400	0.051269531	3.515918	0.18139648	0.22338867	-0.86230469	3.5129395	0.85107422	0	0	0	0	0	0	0	0	0	0.90917969	0.090820313	1.2675781	-0.32519531	-0.17553711	0.76635742	0.01	39372.95	0	0	0.01
198	2684	2684	Category J	0.13183594	0.21582031	-1.3439941	0.10913086	-0.21240234	0.39770508	0.39	0.01	5/6/2018	5	6	2018	13:35:34	48934	0	13	35	34	1400	0.051269531	3.515918	0.18481445	0.22216797	-0.85424805	7.7443848	0.49243164	0	0	0	0	0	0	0	0	0	0.90185547	0.098144531	0.54907227	-0.052978516	-0.006347656	-0.48950195	0.01	39372.95	0	0	0.01
199	2685	2685	Category J	0.52783203	0.2878418	-0.47998047	0.13989258	-0.18261719	0.39892578	0.4	0.01	5/6/2018	5	6	2018	13:35:34	48934	0.1	13	35	34	1400	0.051269531	3.515918	0.17895508	0.21948242	-0.8527832	6.8664551	0.51489258	0	0	0	0	0	0	0	0	0	0.89868164	0.10131836	0.78979492	0.34863281	0.068115234	0.37280273	0.01	39372.95	0	0	0.01
200	2686	2686	Category J	-0.21582031	-0.071777344	-0.3359375	0.1262207	-0.19824219	0.38916016	0.4	0.01	5/6/2018	5	6	2018	13:35:34	48934	0.2	13	35	34	1388	0.051269531	3.515918	0.17871094	0.22021484	-0.86547852	6.7814941	0.72216797	0	0	0	0	0	0	0	0	0	0.91088867	0.089111328	1.2165527	-0.39453125	-0.29199219	0.52954102	0.01	39372.95	0	0	0.01
201	2687	2687	Category J	0.17993164	0.49194336	-1.6799316	0.16357422	-0.15112305	0.39892578	0.4	0.01	5/6/2018	5	6	2018	13:35:34	48934	0.3	13	35	34	1412	0.051269531	3.515918	0.17675781	0.21533203	-0.85424805	5.2102051	0.87036133	0	0	0	0	0	0	0	0	0	0.89868164	0.10131836	1.1047363	0.002929688	0.27636719	-0.82543945	0.01	39372.95	0	0	0.01
202	2688	2688	Category J	-0.13183594	0.10791016	0.011962891	0.19384766	-0.15600586	0.40185547	0.4	0.01	5/6/2018	5	6	2018	13:35:34	48934	0.4	13	35	34	1425	0.051269531	3.515918	0.17944336	0.21630859	-0.85888672	7.6469727	0.93115234	0	0	0	0	0	0	0	0	0	0.90356445	0.096435547	1.2905273	-0.3112793	-0.10839844	0.87084961	0.01	39372.95	0	0	0.01
203	2689	2689	Category J	0.023925781	0.23999023	-1.3918457	0.11914063	-0.1940918	0.40136719	0.4	0.01	5/6/2018	5	6	2018	13:35:34	48934	0.5	13	35	34	1437	0.051269531	3.515918	0.1796875	0.21557617	-0.85864258	7.7158203	0.55566406	0	0	0	0	0	0	0	0	0	0.90332031	0.096679688	0.71313477	-0.15576172	0.024169922	-0.53295898	0.01	39372.95	0	0	0.01
204	2690	2690	Category J	0.55175781	0.2878418	-0.53979492	0.14941406	-0.18481445	0.39916992	0.4	0.01	5/6/2018	5	6	2018	13:35:34	48934	0.6	13	35	34	1461	0.051269531	3.515918	0.17504883	0.2109375	-0.84765625	4.0046387	0.49243164	0	0	0	0	0	0	0	0	0	0.89086914	0.10913086	0.76123047	0.37646484	0.076660156	0.30786133	0.01	39372.95	0	0	0.01
205	2691	2691	Category J	-0.2878418	-0.023925781	-0.2878418	0.18115234	-0.17602539	0.39697266	0.4	0.01	5/6/2018	5	6	2018	13:35:34	48934	0.7	13	35	34	1437	0.051269531	3.515918	0.17431641	0.21118164	-0.85986328	6.4020996	0.7722168	0	0	0	0	0	0	0	0	0	0.90258789	0.097412109	1.2697754	-0.4621582	-0.23510742	0.57202148	0.01	39372.95	0	0	0.01
206	2692	2692	Category J	0.35986328	0.53979492	-1.6437988	0.10766602	-0.14868164	0.41162109	0.4	0.01	5/6/2018	5	6	2018	13:35:34	48934	0.8	13	35	34	1437	0.051269531	3.515918	0.17626953	0.21044922	-0.85693359	6.8395996	0.87231445	0	0	0	0	0	0	0	0	0	0.89990234	0.10009766	1.2995605	0.18334961	0.32910156	-0.78662109	0.01	39372.95	0	0	0.01
207	2693	2693	Category J	0.023925781	0.10791016	-0.23999023	0.16796875	-0.16601563	0.39404297	0.4	0.01	5/6/2018	5	6	2018	13:35:34	48934	0.9	13	35	34	1474	0.051269531	3.515918	0.17504883	0.21313477	-0.86474609	4.4309082	0.65136719	0	0	0	0	0	0	0	0	0	0.90771484	0.092285156	0.88110352	-0.15112305	-0.10522461	0.62475586	0.01	39372.95	0	0	0.01
208	2694	2694	Category J	-0.071777344	0.21582031	-1.1879883	0.10107422	-0.20068359	0.39575195	0.4	0.01	5/6/2018	5	6	2018	13:35:35	48935	0	13	35	35	1461	0.051269531	3.515918	0.17504883	0.21362305	-0.86694336	0.22265625	0.40478516	0	0	0	0	0	0	0	0	0	0.90991211	0.090087891	0.56982422	-0.24682617	0.001953125	-0.32080078	0.01	39372.95	0	0	0.01
209	2695	2695	Category J	0.31176758	0.38378906	-1.4399414	0.14746094	-0.23217773	0.37792969	0.41	0.01	5/6/2018	5	6	2018	13:35:35	48935	0.1	13	35	35	1486	0.051269531	3.515918	0.17041016	0.21289063	-0.85839844	4.1584473	0.62207031	0	0	0	0	0	0	0	0	0	0.90063477	0.099365234	0.89331055	0.14111328	0.1706543	-0.58129883	0.01	39372.95	0	0	0.01
210	2696	2696	Category J	-0.17993164	-0.023925781	-0.58789063	0.22021484	-0.19042969	0.36132813	0.41	0.01	5/6/2018	5	6	2018	13:35:35	48935	0.2	13	35	35	1474	0.051269531	3.515918	0.16845703	0.21508789	-0.86279297	6.0209961	0.50415039	0	0	0	0	0	0	0	0	0	0.9050293	0.094970703	0.86254883	-0.34838867	-0.23901367	0.27490234	0.01	39372.95	0	0	0.01
211	2697	2697	Category J	0.16796875	0.44384766	-1.7158203	0.11987305	-0.17871094	0.39428711	0.41	0.01	5/6/2018	5	6	2018	13:35:35	48935	0.3	13	35	35	1412	0.051269531	3.515918	0.17211914	0.21606445	-0.86621094	8.1921387	0.87939453	0	0	0	0	0	0	0	0	0	0.90917969	0.090820313	1.0812988	-0.004150391	0.22753906	-0.84936523	0.01	39372.95	0	0	0.01
212	2698	2698	Category J	0.059814453	0.095947266	0.035888672	0.16430664	-0.18603516	0.3894043	0.41	0.01	5/6/2018	5	6	2018	13:35:35	48935	0.4	13	35	35	1400	0.051269531	3.515918	0.16845703	0.21435547	-0.85668945	9.8125	0.90673828	0	0	0	0	0	0	0	0	0	0.89892578	0.10107422	1.1196289	-0.10864258	-0.1184082	0.89257813	0.01	39372.95	0	0	0.01
213	2699	2699	Category J	-0.15576172	0.11987305	-0.89990234	0.12744141	-0.19799805	0.39331055	0.41	0.01	5/6/2018	5	6	2018	13:35:35	48935	0.5	13	35	35	1412	0.051269531	3.515918	0.16748047	0.21264648	-0.86328125	9.3876953	0.33813477	0	0	0	0	0	0	0	0	0	0.90454102	0.095458984	0.45263672	-0.32324219	-0.092773438	-0.036376953	0.01	39372.95	0	0	0.01
214	2700	2700	Category J	0.94799805	0.34790039	-0.97192383	0.14697266	-0.21899414	0.37524414	0.41	0.01	5/6/2018	5	6	2018	13:35:35	48935	0.6	13	35	35	1437	0.051269531	3.515918	0.16625977	0.2109375	-0.86230469	9.2705078	0.80078125	0	0	0	0	0	0	0	0	0	0.90332031	0.096679688	1.027832	0.78149414	0.13671875	-0.109375	0.01	39372.95	0	0	0.01
215	2701	2701	Category J	-0.17993164	-0.14379883	-0.19189453	0.19677734	-0.21166992	0.37158203	0.41	0.01	5/6/2018	5	6	2018	13:35:35	48935	0.7	13	35	35	1461	0.051269531	3.515918	0.16503906	0.20996094	-0.85791016	10.022705	0.8293457	0	0	0	0	0	0	0	0	0	0.89868164	0.10131836	1.3649902	-0.3449707	-0.35375977	0.66601563	0.01	39372.95	0	0	0.01
216	2702	2702	Category J	0.11987305	0.55175781	-2.0878906	0.10302734	-0.21313477	0.39453125	0.41	0.01	5/6/2018	5	6	2018	13:35:35	48935	0.8	13	35	35	1449	0.051269531	3.515918	0.16552734	0.21289063	-0.86645508	7.3061523	1.2680664	0	0	0	0	0	0	0	0	0	0.9074707	0.092529297	1.6057129	-0.045654297	0.33886719	-1.2211914	0.01	39372.95	0	0	0.01
217	2703	2703	Category J	0.59985352	0.10791016	-0.59985352	0.17138672	-0.16088867	0.3972168	0.41	0.01	5/6/2018	5	6	2018	13:35:35	48935	0.9	13	35	35	1437	0.051269531	3.515918	0.16577148	0.2109375	-0.86328125	6.5534668	0.51806641	0	0	0	0	0	0	0	0	0	0.90405273	0.095947266	0.80078125	0.43383789	-0.10302734	0.26342773	0.01	39372.95	0	0	0.01
218	2704	2704	Category J	-0.17993164	0.13183594	-0.85180664	0.14746094	-0.19799805	0.38671875	0.41	0.01	5/6/2018	5	6	2018	13:35:36	48936	0	13	35	36	1425	0.051269531	3.515918	0.16625977	0.2121582	-0.86230469	5.9873047	0.35571289	0	0	0	0	0	0	0	0	0	0.90356445	0.096435547	0.4375	-0.34619141	-0.080322266	0.010498047	0.01	39372.95	0	0	0.01
219	2705	2705	Category J	0.23999023	0.38378906	-1.7998047	0.14477539	-0.21777344	0.38232422	0.42	0.01	5/6/2018	5	6	2018	13:35:36	48936	0.1	13	35	36	1437	0.051269531	3.515918	0.17041016	0.21459961	-0.86499023	7.1674805	0.95239258	0	0	0	0	0	0	0	0	0	0.9074707	0.092529297	1.1730957	0.069335938	0.16894531	-0.93457031	0.01	39372.95	0	0	0.01
220	2706	2706	Category J	-0.16796875	-0.095947266	-0.16796875	0.20141602	-0.17651367	0.38330078	0.42	0.01	5/6/2018	5	6	2018	13:35:36	48936	0.2	13	35	36	1437	0.051269531	3.515918	0.17041016	0.21191406	-0.8605957	4.020752	0.83007813	0	0	0	0	0	0	0	0	0	0.90258789	0.097412109	1.3391113	-0.33837891	-0.30786133	0.69262695	0.01	39372.95	0	0	0.01
221	2707	2707	Category J	-0.023925781	0.21582031	-1.1159668	0.091796875	-0.19628906	0.39331055	0.42	0.01	5/6/2018	5	6	2018	13:35:36	48936	0.3	13	35	36	1461	0.051269531	3.515918	0.17211914	0.21069336	-0.85888672	3.0698242	0.32299805	0	0	0	0	0	0	0	0	0	0.90112305	0.098876953	0.45776367	-0.19604492	0.004882813	-0.25683594	0.01	39372.95	0	0	0.01
222	2708	2708	Category J	0.65991211	0.17993164	-0.80395508	0.17773438	-0.12060547	0.41186523	0.42	0.01	5/6/2018	5	6	2018	13:35:36	48936	0.4	13	35	36	1486	0.051269531	3.515918	0.17358398	0.20996094	-0.85742188	0.54394531	0.48999023	0	0	0	0	0	0	0	0	0	0.8996582	0.1003418	0.56982422	0.48608398	-0.030029297	0.053466797	0.01	39372.95	0	0	0.01
223	2709	2709	Category J	-0.14379883	0.071777344	-0.011962891	0.22827148	-0.14892578	0.38134766	0.42	0.01	5/6/2018	5	6	2018	13:35:36	48936	0.5	13	35	36	1474	0.051269531	3.515918	0.17504883	0.20947266	-0.85864258	2.5595703	0.91503906	0	0	0	0	0	0	0	0	0	0.90087891	0.099121094	1.3034668	-0.31884766	-0.13769531	0.84667969	0.01	39372.95	0	0	0.01
224	2710	2710	Category J	0.071777344	0.3359375	-1.8598633	0.12915039	-0.20166016	0.38720703	0.42	0.01	5/6/2018	5	6	2018	13:35:36	48936	0.6	13	35	36	1486	0.051269531	3.515918	0.1784668	0.20874023	-0.85839844	7.0839844	1.0148926	0	0	0	0	0	0	0	0	0	0.90136719	0.098632813	1.2351074	-0.10668945	0.12695313	-1.0012207	0.01	39372.95	0	0	0.01
225	2711	2711	Category J	0.46777344	0.21582031	-0.32397461	0.15307617	-0.17163086	0.40136719	0.42	0.01	5/6/2018	5	6	2018	13:35:36	48936	0.7	13	35	36	1449	0.051269531	3.515918	0.17895508	0.20776367	-0.85986328	8.954834	0.60888672	0	0	0	0	0	0	0	0	0	0.90258789	0.097412109	0.83251953	0.28857422	0.0078125	0.53588867	0.01	39372.95	0	0	0.01
226	2712	2712	Category J	-0.023925781	0.14379883	-1.2478027	0.11328125	-0.17651367	0.40014648	0.42	0.01	5/6/2018	5	6	2018	13:35:36	48936	0.8	13	35	36	1425	0.051269531	3.515918	0.17919922	0.20776367	-0.85839844	9.1376953	0.44360352	0	0	0	0	0	0	0	0	0	0.90112305	0.098876953	0.65649414	-0.203125	-0.063964844	-0.38916016	0.01	39372.95	0	0	0.01
227	2713	2713	Category J	0.13183594	0.2878418	-1.4157715	0.14648438	-0.12768555	0.41601563	0.42	0.01	5/6/2018	5	6	2018	13:35:36	48936	0.9	13	35	36	1425	0.051269531	3.515918	0.17431641	0.20947266	-0.8605957	4.4489746	0.56225586	0	0	0	0	0	0	0	0	0	0.90258789	0.097412109	0.67578125	-0.042480469	0.078125	-0.55517578	0.01	39372.95	0	0	0.01
228	2714	2714	Category J	-0.023925781	0.035888672	-0.38378906	0.25024414	-0.14282227	0.37402344	0.42	0.01	5/6/2018	5	6	2018	13:35:37	48937	0	13	35	37	1425	0.051269531	3.515918	0.17993164	0.21020508	-0.86474609	8.0581055	0.55078125	0	0	0	0	0	0	0	0	0	0.90795898	0.092041016	0.859375	-0.20385742	-0.17431641	0.48095703	0.01	39372.95	0	0	0.01
229	2715	2715	Category J	-0.047851563	0.34790039	-1.9438477	0.16259766	-0.18676758	0.38818359	0.43	0.01	5/6/2018	5	6	2018	13:35:37	48937	0.1	13	35	37	1437	0.051269531	3.515918	0.17895508	0.20874023	-0.85620117	11.260254	1.1193848	0	0	0	0	0	0	0	0	0	0.89941406	0.10058594	1.4533691	-0.22680664	0.13891602	-1.0874023	0.01	39372.95	0	0	0.01
230	2716	2716	Category J	0.15576172	0.035888672	-0.083984375	0.18383789	-0.14233398	0.39526367	0.43	0.01	5/6/2018	5	6	2018	13:35:37	48937	0.2	13	35	37	1425	0.051269531	3.515918	0.18505859	0.2097168	-0.86376953	9.3850098	0.79956055	0	0	0	0	0	0	0	0	0	0.90795898	0.092041016	0.9831543	-0.029296875	-0.17382813	0.77978516	0.01	39372.95	0	0	0.01
231	2717	2717	Category J	-0.26391602	0.13183594	-0.76782227	0.13745117	-0.15991211	0.41113281	0.43	0.01	5/6/2018	5	6	2018	13:35:37	48937	0.3	13	35	37	1449	0.051269531	3.515918	0.18920898	0.20776367	-0.8581543	12.570313	0.46826172	0	0	0	0	0	0	0	0	0	0.90307617	0.096923828	0.61962891	-0.453125	-0.075927734	0.090332031	0.01	39372.95	0	0	0.01
232	2718	2718	Category J	0.51586914	0.44384766	-1.0319824	0.16503906	-0.12719727	0.40649414	0.43	0.01	5/6/2018	5	6	2018	13:35:37	48937	0.4	13	35	37	1474	0.051269531	3.515918	0.18505859	0.2043457	-0.85205078	14.777588	0.44604492	0	0	0	0	0	0	0	0	0	0.89550781	0.10449219	0.74975586	0.33056641	0.23925781	-0.1796875	0.01	39372.95	0	0	0.01
233	2719	2719	Category J	0.011962891	0.071777344	-0.011962891	0.22875977	-0.12182617	0.38598633	0.43	0.01	5/6/2018	5	6	2018	13:35:37	48937	0.5	13	35	37	1486	0.051269531	3.515918	0.19067383	0.20507813	-0.86010742	14.505859	0.87695313	0	0	0	0	0	0	0	0	0	0.90454102	0.095458984	1.1604004	-0.17871094	-0.13330078	0.84814453	0.01	39372.95	0	0	0.01
234	2720	2720	Category J	0.023925781	0.51586914	-2.0397949	0.12988281	-0.16674805	0.38964844	0.43	0.01	5/6/2018	5	6	2018	13:35:37	48937	0.6	13	35	37	1498	0.051269531	3.515918	0.19262695	0.20288086	-0.84960938	13.468018	1.2419434	0	0	0	0	0	0	0	0	0	0.89453125	0.10546875	1.6716309	-0.16870117	0.31274414	-1.1899414	0.01	39372.95	0	0	0.01
235	2721	2721	Category J	0.2878418	0.10791016	-0.17993164	0.16943359	-0.14404297	0.40112305	0.43	0.01	5/6/2018	5	6	2018	13:35:37	48937	0.7	13	35	37	1461	0.051269531	3.5255859	0.19335938	0.20336914	-0.85620117	12.518066	0.68945313	0	0	0	0	0	0	0	0	0	0.90112305	0.098876953	0.86645508	0.094238281	-0.095458984	0.67626953	0.01	39372.95	0	0	0.01
236	2722	2722	Category J	0.2277832	0.51586914	-1.6918945	0.109375	-0.1418457	0.4140625	0.43	0.01	5/6/2018	5	6	2018	13:35:37	48937	0.8	13	35	37	1437	0.051269531	3.5255859	0.19921875	0.20581055	-0.86157227	10.005127	0.88647461	0	0	0	0	0	0	0	0	0	0.90820313	0.091796875	1.168457	0.028320313	0.30981445	-0.83007813	0.01	39372.95	0	0	0.01
237	2723	2723	Category J	0.31176758	0.17993164	-0.32397461	0.13452148	-0.15893555	0.41113281	0.43	0.01	5/6/2018	5	6	2018	13:35:37	48937	0.9	13	35	37	1425	0.051269531	3.5255859	0.19873047	0.20166016	-0.85302734	5.4829102	0.54150391	0	0	0	0	0	0	0	0	0	0.89892578	0.10107422	0.6640625	0.11279297	-0.021728516	0.52905273	0.01	39372.95	0	0	0.01
238	2724	2724	Category J	-0.17993164	0.023925781	-0.63598633	0.049072266	-0.15917969	0.41845703	0.43	0.01	5/6/2018	5	6	2018	13:35:38	48938	0	13	35	38	1412	0.051269531	3.5255859	0.20458984	0.203125	-0.86206055	0.55566406	0.48071289	0	0	0	0	0	0	0	0	0	0.90893555	0.091064453	0.79003906	-0.38452148	-0.17919922	0.22607422	0.01	39372.95	0	0	0.01
239	2725	2725	Category J	0.20385742	0.43188477	-1.8837891	0.095458984	-0.22875977	0.3737793	0.44	0.01	5/6/2018	5	6	2018	13:35:38	48938	0.1	13	35	38	1400	0.051269531	3.5255859	0.20776367	0.20239258	-0.85546875	0.87719727	1.0534668	0	0	0	0	0	0	0	0	0	0.90332031	0.096679688	1.2617188	-0.00390625	0.22949219	-1.0280762	0.01	39372.95	0	0	0.01
240	2726	2726	Category J	0.083984375	-0.095947266	-0.13183594	0.18212891	-0.18310547	0.37963867	0.44	0.01	5/6/2018	5	6	2018	13:35:38	48938	0.2	13	35	38	1388	0.051269531	3.5255859	0.20556641	0.20092773	-0.85961914	2.2404785	0.79541016	0	0	0	0	0	0	0	0	0	0.90649414	0.093505859	1.1467285	-0.12158203	-0.296875	0.7277832	0.01	39372.95	0	0	0.01
241	2727	2727	Category J	0.27587891	0.44384766	-1.2358398	0.063720703	-0.20532227	0.39355469	0.44	0.01	5/6/2018	5	6	2018	13:35:38	48938	0.3	13	35	38	1376	0.051269531	3.5255859	0.21240234	0.2043457	-0.86547852	10.365479	0.4453125	0	0	0	0	0	0	0	0	0	0.91430664	0.085693359	0.67285156	0.063232422	0.23925781	-0.37011719	0.01	39372.95	0	0	0.01
242	2728	2728	Category J	0.41992188	0.20385742	-0.57592773	0.1171875	-0.1862793	0.39331055	0.44	0.01	5/6/2018	5	6	2018	13:35:38	48938	0.4	13	35	38	1400	0.051269531	3.5255859	0.21435547	0.20068359	-0.85424805	15.590576	0.34594727	0	0	0	0	0	0	0	0	0	0.90332031	0.096679688	0.48706055	0.20532227	0.002929688	0.27832031	0.01	39372.95	0	0	0.01
243	2729	2729	Category J	-0.023925781	-0.011962891	-0.17993164	0.10522461	-0.20336914	0.38964844	0.44	0.01	5/6/2018	5	6	2018	13:35:38	48938	0.5	13	35	38	1412	0.051269531	3.5255859	0.21972656	0.20141602	-0.86474609	17.496094	0.75756836	0	0	0	0	0	0	0	0	0	0.91479492	0.085205078	1.1420898	-0.24365234	-0.21337891	0.68481445	0.01	39372.95	0	0	0.01
244	2730	2730	Category J	0.31176758	0.29980469	-1.8598633	0.069335938	-0.23535156	0.38720703	0.44	0.01	5/6/2018	5	6	2018	13:35:38	48938	0.6	13	35	38	1425	0.051269531	3.5255859	0.22363281	0.20043945	-0.85766602	18.297852	1.010498	0	0	0	0	0	0	0	0	0	0.90893555	0.091064453	1.189209	0.087890625	0.099121094	-1.0019531	0.01	39372.95	0	0	0.01
245	2731	2731	Category J	0.2878418	0.14379883	-0.45581055	0.12304688	-0.20068359	0.39135742	0.44	0.01	5/6/2018	5	6	2018	13:35:38	48938	0.7	13	35	38	1449	0.051269531	3.5255859	0.22094727	0.19921875	-0.86108398	23.063721	0.41455078	0	0	0	0	0	0	0	0	0	0.91113281	0.088867188	0.52734375	0.066650391	-0.055419922	0.40527344	0.01	39372.95	0	0	0.01
246	2732	2732	Category J	0.29980469	0.3359375	-1.1279297	0.027587891	-0.20141602	0.39770508	0.44	0.01	5/6/2018	5	6	2018	13:35:38	48938	0.8	13	35	38	1437	0.051269531	3.5255859	0.22875977	0.2019043	-0.86743164	23.49707	0.30102539	0	0	0	0	0	0	0	0	0	0.91967773	0.080322266	0.46508789	0.070800781	0.13378906	-0.26025391	0.01	39372.95	0	0	0.01
247	2733	2733	Category J	0.41992188	0.29980469	-1.2839355	0.082519531	-0.18798828	0.40454102	0.44	0.01	5/6/2018	5	6	2018	13:35:38	48938	0.9	13	35	38	1437	0.051269531	3.5255859	0.22851563	0.19726563	-0.85717773	19.902832	0.47851563	0	0	0	0	0	0	0	0	0	0.90869141	0.091308594	0.72021484	0.19116211	0.10229492	-0.42651367	0.01	39372.95	0	0	0.01
248	2734	2734	Category J	0.059814453	0.047851563	-0.25195313	0.069580078	-0.18139648	0.41845703	0.44	0.01	5/6/2018	5	6	2018	13:35:39	48939	0	13	35	39	1474	0.051269531	3.5255859	0.23144531	0.19824219	-0.86376953	14.706787	0.65307617	0	0	0	0	0	0	0	0	0	0.91601563	0.083984375	0.93408203	-0.17163086	-0.15039063	0.61181641	0.01	39372.95	0	0	0.01
249	2735	2735	Category J	0.071777344	0.34790039	-1.0678711	-0.034912109	-0.18725586	0.40576172	0.45	0.01	5/6/2018	5	6	2018	13:35:39	48939	0.1	13	35	39	1437	0.051269531	3.5255859	0.23510742	0.19775391	-0.85888672	12.340576	0.30444336	0	0	0	0	0	0	0	0	0	0.91210938	0.087890625	0.5222168	-0.16333008	0.14990234	-0.20874023	0.01	39372.95	0	0	0.01
250	2736	2736	Category J	0.46777344	0.14379883	-1.0197754	-0.002685547	-0.25341797	0.38232422	0.45	0.01	5/6/2018	5	6	2018	13:35:39	48939	0.2	13	35	39	1425	0.051269531	3.5255859	0.23681641	0.19824219	-0.84960938	14.966309	0.29174805	0	0	0	0	0	0	0	0	0	0.90405273	0.095947266	0.45532227	0.23071289	-0.054443359	-0.16992188	0.01	39372.95	0	0	0.01
251	2737	2737	Category J	0.10791016	0.035888672	-0.17993164	0.010742188	-0.21020508	0.3984375	0.45	0.01	5/6/2018	5	6	2018	13:35:39	48939	0.3	13	35	39	1449	0.051269531	3.5255859	0.24438477	0.20336914	-0.85107422	15.800293	0.70507813	0	0	0	0	0	0	0	0	0	0.90844727	0.091552734	0.9753418	-0.13647461	-0.16748047	0.67114258	0.01	39372.95	0	0	0.01
252	2738	2738	Category J	0.21582031	0.19189453	-1.5	0.001220703	-0.20800781	0.39208984	0.45	0.01	5/6/2018	5	6	2018	13:35:39	48939	0.4	13	35	39	1437	0.051269531	3.5255859	0.24755859	0.203125	-0.83837891	14.839355	0.66210938	0	0	0	0	0	0	0	0	0	0.89746094	0.10253906	0.70458984	-0.031738281	-0.011230469	-0.66137695	0.01	39372.95	0	0	0.01
253	2739	2739	Category J	0.19189453	0.11987305	-0.76782227	0.092041016	-0.16113281	0.4140625	0.45	0.01	5/6/2018	5	6	2018	13:35:39	48939	0.5	13	35	39	1449	0.051269531	3.5255859	0.25219727	0.20678711	-0.84765625	13.30835	0.13256836	0	0	0	0	0	0	0	0	0	0.90820313	0.091796875	0.22729492	-0.060302734	-0.086914063	0.079833984	0.01	39372.95	0	0	0.01
254	2740	2740	Category J	0.059814453	0.13183594	-0.52783203	0.080322266	-0.1706543	0.4128418	0.45	0.01	5/6/2018	5	6	2018	13:35:39	48939	0.6	13	35	39	1486	0.051269531	3.5255859	0.25927734	0.21044922	-0.84570313	12.151855	0.38330078	0	0	0	0	0	0	0	0	0	0.90917969	0.090820313	0.59594727	-0.19946289	-0.078613281	0.31787109	0.01	39372.95	0	0	0.01
255	2741	2741	Category J	0.45581055	0.44384766	-1.2719727	0.044677734	-0.18969727	0.40551758	0.45	0.01	5/6/2018	5	6	2018	13:35:39	48939	0.7	13	35	39	1498	0.051269531	3.5255859	0.25244141	0.2109375	-0.84179688	7.8413086	0.52929688	0	0	0	0	0	0	0	0	0	0.90380859	0.096191406	0.8659668	0.203125	0.23266602	-0.42993164	0.01	39372.95	0	0	0.01
256	2742	2742	Category J	0.26391602	0.11987305	-0.44384766	0.070556641	-0.19287109	0.40820313	0.45	0.01	5/6/2018	5	6	2018	13:35:39	48939	0.8	13	35	39	1461	0.051269531	3.5255859	0.25976563	0.21777344	-0.84838867	3.0773926	0.41625977	0	0	0	0	0	0	0	0	0	0.91357422	0.086425781	0.5065918	0.00390625	-0.097900391	0.40454102	0.01	39372.95	0	0	0.01
257	2743	2743	Category J	0.34790039	0.37182617	-0.98388672	-0.009765625	-0.18408203	0.40820313	0.45	0.01	5/6/2018	5	6	2018	13:35:39	48939	0.9	13	35	39	1474	0.051269531	3.5255859	0.26342773	0.21606445	-0.83105469	14.697754	0.23364258	0	0	0	0	0	0	0	0	0	0.89819336	0.10180664	0.39257813	0.084228516	0.15551758	-0.15258789	0.01	39372.95	0	0	0.01
258	2744	2744	Category J	0.52783203	0.45581055	-1.1037598	-0.003417969	-0.22338867	0.38549805	0.45	0.01	5/6/2018	5	6	2018	13:35:40	48940	0	13	35	40	1449	0.051269531	3.5255859	0.26123047	0.21972656	-0.83251953	17.442871	0.44726563	0	0	0	0	0	0	0	0	0	0.8996582	0.1003418	0.7734375	0.26635742	0.23583984	-0.27099609	0.01	39372.95	0	0	0.01
259	2745	2745	Category J	0.27587891	0	-0.16796875	-0.052734375	-0.20336914	0.3828125	0.46	0.01	5/6/2018	5	6	2018	13:35:40	48940	0.1	13	35	40	1449	0.051269531	3.5255859	0.26904297	0.22338867	-0.83032227	18.127197	0.69897461	0	0	0	0	0	0	0	0	0	0.90112305	0.098876953	0.89257813	0.006591797	-0.22338867	0.66235352	0.01	39372.95	0	0	0.01
260	2746	2746	Category L	0.37182617	0.15576172	-0.82788086	0.008789063	-0.13598633	0.42651367	0	0.01	5/6/2018	5	6	2018	13:42:51	49371	0.7	13	42	51	945	0.051025391	3.4337402	0.27148438	0.22363281	-0.81640625	21.726074	0.12158203	0	0	0	0	0	0	0	0	0	0.88891602	0.11108398	0.17944336	0.10009766	-0.067871094	-0.011230469	0.01	39372.95	0	0	0.01
261	2747	2747	Category L	0.37182617	0.19189453	-0.80395508	0.006103516	-0.140625	0.42333984	0	0.01	5/6/2018	5	6	2018	13:42:51	49371	0.8	13	42	51	945	0.051025391	3.4337402	0.27905273	0.22998047	-0.82275391	24.130371	0.10180664	0	0	0	0	0	0	0	0	0	0.89868164	0.10131836	0.14941406	0.092529297	-0.038085938	0.018798828	0.01	39372.95	0	0	0.01
262	2748	2748	Category L	0.34790039	0.17993164	-0.79199219	0.005615234	-0.14477539	0.42138672	0	0.01	5/6/2018	5	6	2018	13:42:51	49371	0.9	13	42	51	970	0.051025391	3.4337402	0.28466797	0.23217773	-0.81713867	24.227051	0.085693359	0	0	0	0	0	0	0	0	0	0.89599609	0.10400391	0.140625	0.062988281	-0.052246094	0.025146484	0.01	39372.95	0	0	0.01
263	2749	2749	Category L	0.37182617	0.19189453	-0.77978516	0.000244141	-0.14672852	0.41723633	0	0.01	5/6/2018	5	6	2018	13:42:52	49372	0	13	42	52	970	0.051025391	3.4337402	0.28125	0.23510742	-0.81591797	20.067871	0.10644531	0	0	0	0	0	0	0	0	0	0.89453125	0.10546875	0.16992188	0.090332031	-0.043212891	0.036132813	0.01	39372.95	0	0	0.01
264	2750	2750	Category L	0.35986328	0.17993164	-0.79199219	0.001464844	-0.14355469	0.42016602	0	0.01	5/6/2018	5	6	2018	13:42:52	49372	0.1	13	42	52	970	0.051025391	3.4337402	0.28808594	0.23925781	-0.82470703	17.962402	0.098632813	0	0	0	0	0	0	0	0	0	0.90576172	0.094238281	0.16381836	0.071533203	-0.059326172	0.032714844	0.01	39372.95	0	0	0.01
265	2751	2751	Category L	0.34790039	0.17993164	-0.77978516	-0.000488281	-0.14575195	0.41625977	0	0.01	5/6/2018	5	6	2018	13:42:52	49372	0.2	13	42	52	945	0.051025391	3.4337402	0.29272461	0.23999023	-0.81030273	15.673096	0.086914063	0	0	0	0	0	0	0	0	0	0.89428711	0.10571289	0.14575195	0.054931641	-0.060058594	0.030517578	0.01	39372.95	0	0	0.01
266	2752	2752	Category L	0.35986328	0.17993164	-0.83984375	0.009033203	-0.15209961	0.42431641	0	0.01	5/6/2018	5	6	2018	13:42:52	49372	0.3	13	42	52	933	0.051025391	3.4417969	0.29223633	0.24243164	-0.81445313	8.298584	0.095458984	0	0	0	0	0	0	0	0	0	0.89868164	0.10131836	0.15527344	0.067382813	-0.0625	-0.025146484	0.01	39372.95	0	0	0.01
267	2753	2753	Category L	0.35986328	0.19189453	-0.79199219	0.008300781	-0.16699219	0.41894531	0	0.01	5/6/2018	5	6	2018	13:42:52	49372	0.4	13	42	52	945	0.051025391	3.4417969	0.29760742	0.24560547	-0.80712891	0.1472168	0.083496094	0	0	0	0	0	0	0	0	0	0.89453125	0.10546875	0.13110352	0.062011719	-0.053710938	0.015136719	0.01	39372.95	0	0	0.01
268	2754	2754	Category L	0.35986328	0.17993164	-0.83984375	0.003173828	-0.17236328	0.41186523	0	0.01	5/6/2018	5	6	2018	13:42:52	49372	0.5	13	42	52	958	0.051025391	3.4417969	0.30102539	0.24707031	-0.79785156	4.8637695	0.098388672	0	0	0	0	0	0	0	0	0	0.88793945	0.11206055	0.16772461	0.05859375	-0.067138672	-0.041748047	0.01	39372.95	0	0	0.01
269	2755	2755	Category L	0.32397461	0.19189453	-0.82788086	0.005615234	-0.16943359	0.41479492	0.01	0.01	5/6/2018	5	6	2018	13:42:52	49372	0.6	13	42	52	982	0.051025391	3.4417969	0.30615234	0.25195313	-0.80126953	7.4445801	0.067871094	0	0	0	0	0	0	0	0	0	0.89404297	0.10595703	0.10400391	0.017578125	-0.060058594	-0.026367188	0.01	39372.95	0	0	0.01
270	2756	2756	Category L	0.3359375	0.17993164	-0.80395508	0.005615234	-0.17211914	0.41088867	0.01	0.01	5/6/2018	5	6	2018	13:42:52	49372	0.7	13	42	52	982	0.051025391	3.4417969	0.31201172	0.25219727	-0.78564453	8.5585938	0.078125	0	0	0	0	0	0	0	0	0	0.88232422	0.11767578	0.11425781	0.023681641	-0.072265625	-0.018066406	0.01	39372.95	0	0	0.01
271	2757	2757	Category L	0.3359375	0.16796875	-0.82788086	-0.000732422	-0.17626953	0.40551758	0.01	0.01	5/6/2018	5	6	2018	13:42:52	49372	0.8	13	42	52	945	0.051025391	3.4417969	0.31542969	0.25683594	-0.79296875	9.0864258	0.097412109	0	0	0	0	0	0	0	0	0	0.89111328	0.10888672	0.14404297	0.020263672	-0.088867188	-0.034667969	0.01	39372.95	0	0	0.01
272	2758	2758	Category L	0.32397461	0.17993164	-0.83984375	0.003173828	-0.17749023	0.40673828	0.01	0.01	5/6/2018	5	6	2018	13:42:52	49372	0.9	13	42	52	933	0.051025391	3.4417969	0.32373047	0.26000977	-0.79223633	8.2836914	0.093017578	0	0	0	0	0	0	0	0	0	0.89453125	0.10546875	0.12792969	0	-0.080078125	-0.047363281	0.01	39372.95	0	0	0.01
273	2759	2759	Category L	0.32397461	0.19189453	-0.83984375	-0.000732422	-0.17626953	0.40844727	0.01	0.01	5/6/2018	5	6	2018	13:42:53	49373	0	13	42	53	933	0.051025391	3.4417969	0.32226563	0.25976563	-0.78808594	7.6777344	0.085205078	0	0	0	0	0	0	0	0	0	0.89038086	0.10961914	0.12109375	0.001464844	-0.067871094	-0.051513672	0.01	39372.95	0	0	0.01
274	2760	2760	Category L	0.3359375	0.17993164	-0.82788086	0.005126953	-0.17651367	0.40673828	0.01	0.01	5/6/2018	5	6	2018	13:42:53	49373	0.1	13	42	53	945	0.051025391	3.4417969	0.32714844	0.26391602	-0.79614258	9.4064941	0.090087891	0	0	0	0	0	0	0	0	0	0.90039063	0.099609375	0.12426758	0.008544922	-0.083984375	-0.031494141	0.01	39372.95	0	0	0.01
275	2761	2761	Category L	0.3359375	0.17993164	-0.82788086	0.000732422	-0.18359375	0.40649414	0.01	0.01	5/6/2018	5	6	2018	13:42:53	49373	0.2	13	42	53	970	0.051025391	3.4417969	0.33227539	0.26269531	-0.77954102	10.738525	0.095703125	0	0	0	0	0	0	0	0	0	0.88720703	0.11279297	0.13427734	0.003417969	-0.082763672	-0.048095703	0.01	39372.95	0	0	0.01
276	2762	2762	Category L	0.32397461	0.16796875	-0.82788086	0.002685547	-0.18164063	0.40966797	0.01	0.01	5/6/2018	5	6	2018	13:42:53	49373	0.3	13	42	53	958	0.051025391	3.4417969	0.33422852	0.26611328	-0.78613281	10.866455	0.10717773	0	0	0	0	0	0	0	0	0	0.89477539	0.10522461	0.15014648	-0.010253906	-0.098144531	-0.041503906	0.01	39372.95	0	0	0.01
277	2763	2763	Category L	0.3359375	0.15576172	-0.80395508	0.001953125	-0.18359375	0.40454102	0.01	0.01	5/6/2018	5	6	2018	13:42:53	49373	0.4	13	42	53	945	0.051025391	3.4417969	0.33642578	0.26489258	-0.77392578	10.051025	0.11303711	0	0	0	0	0	0	0	0	0	0.88452148	0.11547852	0.13964844	-0.000488281	-0.10913086	-0.029785156	0.01	39372.95	0	0	0.01
278	2764	2764	Category L	0.37182617	0.15576172	-0.81591797	0.005859375	-0.18115234	0.40673828	0.01	0.01	5/6/2018	5	6	2018	13:42:53	49373	0.5	13	42	53	921	0.051025391	3.4417969	0.33764648	0.26782227	-0.77832031	8.5117188	0.12304688	0	0	0	0	0	0	0	0	0	0.88964844	0.11035156	0.18383789	0.033935547	-0.11206055	-0.037353516	0.01	39372.95	0	0	0.01
279	2765	2765	Category L	0.35986328	0.17993164	-0.82788086	0.0078125	-0.18188477	0.41186523	0.02	0.01	5/6/2018	5	6	2018	13:42:53	49373	0.6	13	42	53	957	0.051025391	3.4417969	0.3449707	0.2722168	-0.77880859	6.0668945	0.10546875	0	0	0	0	0	0	0	0	0	0.89428711	0.10571289	0.15576172	0.014648438	-0.092285156	-0.048828125	0.01	39372.95	0	0	0.01
280	2766	2766	Category L	0.32397461	0.20385742	-0.80395508	0.008544922	-0.17919922	0.40869141	0.02	0.01	5/6/2018	5	6	2018	13:42:53	49373	0.7	13	42	53	970	0.051025391	3.4417969	0.34765625	0.27148438	-0.76391602	3.9750977	0.08203125	0	0	0	0	0	0	0	0	0	0.88232422	0.11767578	0.13134766	-0.023681641	-0.067626953	-0.039794922	0.01	39372.95	0	0	0.01
281	2767	2767	Category L	0.3359375	0.19189453	-0.77978516	0.005615234	-0.17382813	0.40161133	0.02	0.01	5/6/2018	5	6	2018	13:42:53	49373	0.8	13	42	53	957	0.051025391	3.4417969	0.35205078	0.27783203	-0.77099609	2.1853027	0.087890625	0	0	0	0	0	0	0	0	0	0.89208984	0.10791016	0.11083984	-0.016113281	-0.0859375	-0.008544922	0.01	39372.95	0	0	0.01
282	2768	2768	Category L	0.29980469	0.16796875	-0.82788086	0.008300781	-0.17578125	0.40771484	0.02	0.01	5/6/2018	5	6	2018	13:42:53	49373	0.9	13	42	53	1007	0.051025391	3.4417969	0.35449219	0.27685547	-0.76416016	0.35302734	0.13745117	0	0	0	0	0	0	0	0	0	0.88671875	0.11328125	0.22729492	-0.0546875	-0.10888672	-0.063476563	0.01	39372.95	0	0	0.01
283	2769	2769	Category L	0.3359375	0.16796875	-0.82788086	0.009277344	-0.17675781	0.40380859	0.02	0.01	5/6/2018	5	6	2018	13:42:54	49374	0	13	42	54	970	0.051025391	3.4417969	0.35449219	0.27929688	-0.76538086	0.890625	0.12890625	0	0	0	0	0	0	0	0	0	0.88867188	0.11132813	0.19213867	-0.018554688	-0.11132813	-0.062255859	0.01	39372.95	0	0	0.01
284	2770	2770	Category L	0.34790039	0.17993164	-0.80395508	0.008789063	-0.17236328	0.40307617	0.02	0.01	5/6/2018	5	6	2018	13:42:54	49374	0.1	13	42	54	982	0.051025391	3.4417969	0.35986328	0.28442383	-0.77197266	4.3925781	0.10986328	0	0	0	0	0	0	0	0	0	0.89794922	0.10205078	0.14868164	-0.011962891	-0.10449219	-0.031738281	0.01	39372.95	0	0	0.01
285	2771	2771	Category L	0.3359375	0.19189453	-0.80395508	0.017089844	-0.17529297	0.41625977	0.02	0.01	5/6/2018	5	6	2018	13:42:54	49374	0.2	13	42	54	1032	0.051025391	3.4417969	0.36132813	0.28588867	-0.75732422	11.459961	0.10791016	0	0	0	0	0	0	0	0	0	0.88647461	0.11352539	0.16577148	-0.025390625	-0.093994141	-0.046386719	0.01	39372.95	0	0	0.01
286	2772	2772	Category L	0.32397461	0.17993164	-0.81591797	0.012207031	-0.1784668	0.4128418	0.02	0.01	5/6/2018	5	6	2018	13:42:54	49374	0.3	13	42	54	1019	0.051025391	3.4417969	0.36303711	0.2890625	-0.76049805	21.774902	0.12841797	0	0	0	0	0	0	0	0	0	0.89086914	0.10913086	0.20361328	-0.0390625	-0.10913086	-0.055175781	0.01	39372.95	0	0	0.01
287	2773	2773	Category L	0.27587891	0.17993164	-0.76782227	0.013916016	-0.17553711	0.41723633	0.02	0.01	5/6/2018	5	6	2018	13:42:54	49374	0.4	13	42	54	1032	0.051025391	3.4417969	0.36425781	0.28979492	-0.75512695	34.552246	0.14160156	0	0	0	0	0	0	0	0	0	0.88720703	0.11279297	0.2109375	-0.088378906	-0.10986328	-0.012451172	0.01	39372.95	0	0	0.01
288	2774	2774	Category L	0.20385742	0.17993164	-0.79199219	0.017333984	-0.17431641	0.41308594	0.02	0.01	5/6/2018	5	6	2018	13:42:54	49374	0.5	13	42	54	1044	0.051025391	3.4417969	0.36401367	0.29101563	-0.74755859	50.693115	0.20019531	0	0	0	0	0	0	0	0	0	0.88110352	0.11889648	0.31591797	-0.16015625	-0.11108398	-0.044189453	0.01	39372.95	0	0	0.01
289	27612	27612	Category A	0.43188477	0	-0.79199219	-0.34130859	-0.17626953	0.28198242	0.2	0.011	5/6/2018	5	6	2018	14:26:15	51975	0	14	26	15	1756	0.051269531	3.5030273	0.41748047	0.001708984	-0.78735352	1.2678223	0.014892578	0	0	0	0	0	0	0	0	0	0.89111328	0.10888672	0.020751953	0.014160156	-0.001708984	-0.004394531	0.011	39282.23	0	0	0.011
290	27613	27613	Category A	0.39599609	0	-0.79199219	-0.33398438	-0.1730957	0.27319336	0.2	0.011	5/6/2018	5	6	2018	14:26:15	51975	0.1	14	26	15	1769	0.051269531	3.5030273	0.41748047	0.001953125	-0.78735352	1.4858398	0.022216797	0	0	0	0	0	0	0	0	0	0.89135742	0.10864258	0.028076172	-0.021484375	-0.001953125	-0.004394531	0.011	39282.23	0	0	0.011
291	27614	27614	Category A	0.41992188	0.011962891	-0.77978516	-0.33520508	-0.17016602	0.26733398	0.2	0.011	5/6/2018	5	6	2018	14:26:15	51975	0.2	14	26	15	1756	0.051269531	3.5030273	0.41772461	0.002441406	-0.78735352	1.546875	0.012207031	0	0	0	0	0	0	0	0	0	0.89135742	0.10864258	0.019287109	0.001953125	0.009277344	0.007568359	0.011	39282.23	0	0	0.011
292	27615	27615	Category A	0.39599609	0.011962891	-0.80395508	-0.33325195	-0.17041016	0.27954102	0.21	0.011	5/6/2018	5	6	2018	14:26:15	51975	0.3	14	26	15	1744	0.051269531	3.5030273	0.41772461	0.002197266	-0.7878418	1.6833496	0.028808594	0	0	0	0	0	0	0	0	0	0.8918457	0.1081543	0.047607422	-0.021728516	0.009521484	-0.015869141	0.011	39282.23	0	0	0.011
293	27616	27616	Category A	0.41992188	0	-0.81591797	-0.3425293	-0.17285156	0.27514648	0.21	0.011	5/6/2018	5	6	2018	14:26:15	51975	0.4	14	26	15	1756	0.051269531	3.5030273	0.41870117	0.001708984	-0.7878418	1.6506348	0.027832031	0	0	0	0	0	0	0	0	0	0.89233398	0.10766602	0.031005859	0.000976563	-0.001708984	-0.027832031	0.011	39282.23	0	0	0.011
294	27617	27617	Category A	0.43188477	0.023925781	-0.77978516	-0.33813477	-0.17285156	0.27929688	0.21	0.011	5/6/2018	5	6	2018	14:26:15	51975	0.5	14	26	15	1756	0.051269531	3.5030273	0.41870117	0.001708984	-0.78857422	1.0131836	0.026855469	0	0	0	0	0	0	0	0	0	0.89282227	0.10717773	0.043945313	0.012939453	0.021972656	0.008789063	0.011	39282.23	0	0	0.011
295	27618	27618	Category A	0.41992188	0.011962891	-0.75585938	-0.33203125	-0.1730957	0.28125	0.21	0.011	5/6/2018	5	6	2018	14:26:15	51975	0.6	14	26	15	1781	0.051269531	3.5030273	0.41894531	0.001953125	-0.78833008	0.20019531	0.033935547	0	0	0	0	0	0	0	0	0	0.89282227	0.10717773	0.043212891	0.000732422	0.009765625	0.032470703	0.011	39282.23	0	0	0.011
296	27619	27619	Category A	0.41992188	0.011962891	-0.79199219	-0.33764648	-0.17358398	0.28417969	0.21	0.011	5/6/2018	5	6	2018	14:26:15	51975	0.7	14	26	15	1781	0.051269531	3.5030273	0.41870117	0.001708984	-0.78857422	0.24951172	0.010498047	0	0	0	0	0	0	0	0	0	0.89306641	0.10693359	0.014160156	0.000976563	0.010009766	-0.003173828	0.011	39282.23	0	0	0.011
297	27620	27620	Category A	0.41992188	-0.011962891	-0.74389648	-0.33789063	-0.17529297	0.27929688	0.21	0.011	5/6/2018	5	6	2018	14:26:15	51975	0.8	14	26	15	1756	0.051269531	3.5030273	0.41870117	0.001708984	-0.78881836	0.5222168	0.047119141	0	0	0	0	0	0	0	0	0	0.89331055	0.10668945	0.060058594	0.000976563	-0.013671875	0.044921875	0.011	39282.23	0	0	0.011
298	27621	27621	Category A	0.40795898	0	-0.77978516	-0.33984375	-0.17626953	0.27612305	0.21	0.011	5/6/2018	5	6	2018	14:26:15	51975	0.9	14	26	15	1756	0.051269531	3.5030273	0.41870117	0.001708984	-0.78881836	1.0693359	0.014160156	0	0	0	0	0	0	0	0	0	0.89306641	0.10693359	0.021728516	-0.010742188	-0.001708984	0.009033203	0.011	39282.23	0	0	0.011
299	27622	27622	Category A	0.43188477	-0.011962891	-0.79199219	-0.33203125	-0.16845703	0.27734375	0.21	0.011	5/6/2018	5	6	2018	14:26:16	51976	0	14	26	16	1744	0.051269531	3.5030273	0.41870117	0.001953125	-0.78881836	1.3999023	0.019287109	0	0	0	0	0	0	0	0	0	0.89306641	0.10693359	0.030029297	0.012939453	-0.013916016	-0.002929688	0.011	39282.23	0	0	0.011
300	27623	27623	Category A	0.41992188	-0.011962891	-0.79199219	-0.33789063	-0.17651367	0.27709961	0.21	0.011	5/6/2018	5	6	2018	14:26:16	51976	0.1	14	26	16	1732	0.051269531	3.5030273	0.41894531	0.001953125	-0.78857422	1.3747559	0.014404297	0	0	0	0	0	0	0	0	0	0.89306641	0.10693359	0.018066406	0.000732422	-0.013916016	-0.003173828	0.011	39282.23	0	0	0.011
301	27624	27624	Category A	0.44384766	0.011962891	-0.79199219	-0.33789063	-0.171875	0.27929688	0.21	0.011	5/6/2018	5	6	2018	14:26:16	51976	0.2	14	26	16	1756	0.051269531	3.5030273	0.41894531	0.001953125	-0.78881836	1.1677246	0.026855469	0	0	0	0	0	0	0	0	0	0.89306641	0.10693359	0.037597656	0.024658203	0.009765625	-0.002929688	0.011	39282.23	0	0	0.011
302	27625	27625	Category A	0.41992188	0.023925781	-0.79199219	-0.33398438	-0.17382813	0.27954102	0.22	0.011	5/6/2018	5	6	2018	14:26:16	51976	0.3	14	26	16	1756	0.051269531	3.5030273	0.41894531	0.001708984	-0.78857422	0.96411133	0.022216797	0	0	0	0	0	0	0	0	0	0.89306641	0.10693359	0.026123047	0.000732422	0.021972656	-0.003173828	0.011	39282.23	0	0	0.011
303	27626	27626	Category A	0.41992188	0	-0.81591797	-0.3347168	-0.16992188	0.27954102	0.22	0.011	5/6/2018	5	6	2018	14:26:16	51976	0.4	14	26	16	1732	0.051269531	3.5030273	0.41870117	0.001464844	-0.78808594	0.78662109	0.027587891	0	0	0	0	0	0	0	0	0	0.89257813	0.10742188	0.030273438	0.000976563	-0.001464844	-0.027587891	0.011	39282.23	0	0	0.011
304	27627	27627	Category A	0.41992188	0.011962891	-0.79199219	-0.33544922	-0.16870117	0.26635742	0.22	0.011	5/6/2018	5	6	2018	14:26:16	51976	0.5	14	26	16	1769	0.051269531	3.5030273	0.41870117	0.001708984	-0.78833008	0.2746582	0.010742188	0	0	0	0	0	0	0	0	0	0.89257813	0.10742188	0.014648438	0.000976563	0.010009766	-0.003417969	0.011	39282.23	0	0	0.011
305	27628	27628	Category A	0.39599609	-0.011962891	-0.77978516	-0.33203125	-0.17211914	0.27539063	0.22	0.011	5/6/2018	5	6	2018	14:26:16	51976	0.6	14	26	16	1781	0.051269531	3.5030273	0.41894531	0.001708984	-0.78857422	0.51245117	0.028076172	0	0	0	0	0	0	0	0	0	0.89282227	0.10717773	0.045654297	-0.022949219	-0.013671875	0.008789063	0.011	39282.23	0	0	0.011
306	27629	27629	Category A	0.39599609	0	-0.80395508	-0.34008789	-0.171875	0.27099609	0.22	0.011	5/6/2018	5	6	2018	14:26:16	51976	0.7	14	26	16	1830	0.051269531	3.5030273	0.41870117	0.001953125	-0.78857422	1.2109375	0.02734375	0	0	0	0	0	0	0	0	0	0.89306641	0.10693359	0.040039063	-0.022705078	-0.001953125	-0.015136719	0.011	39282.23	0	0	0.011
307	27630	27630	Category A	0.40795898	0.011962891	-0.79199219	-0.33300781	-0.16870117	0.28149414	0.22	0.011	5/6/2018	5	6	2018	14:26:16	51976	0.8	14	26	16	1928	0.051269531	3.5030273	0.41821289	0.002441406	-0.78833008	1.5849609	0.014404297	0	0	0	0	0	0	0	0	0	0.89233398	0.10766602	0.023193359	-0.010253906	0.009277344	-0.003417969	0.011	39282.23	0	0	0.011
308	27631	27631	Category A	0.41992188	0.011962891	-0.81591797	-0.33837891	-0.16845703	0.26733398	0.22	0.011	5/6/2018	5	6	2018	14:26:16	51976	0.9	14	26	16	1916	0.051269531	3.5030273	0.41821289	0.002685547	-0.78857422	1.8825684	0.028808594	0	0	0	0	0	0	0	0	0	0.89257813	0.10742188	0.038085938	0.001464844	0.009033203	-0.027099609	0.011	39282.23	0	0	0.011
309	27632	27632	Category A	0.41992188	-0.011962891	-0.81591797	-0.33300781	-0.17382813	0.28149414	0.22	0.011	5/6/2018	5	6	2018	14:26:17	51977	0	14	26	17	1904	0.051269531	3.5030273	0.41870117	0.002685547	-0.78833008	2.166748	0.031005859	0	0	0	0	0	0	0	0	0	0.89257813	0.10742188	0.04296875	0.000976563	-0.014648438	-0.02734375	0.011	39282.23	0	0	0.011
310	27633	27633	Category A	0.39599609	0.011962891	-0.76782227	-0.33374023	-0.17114258	0.28149414	0.22	0.011	5/6/2018	5	6	2018	14:26:17	51977	0.09	14	26	17	1891	0.051269531	3.5030273	0.41918945	0.002685547	-0.78808594	1.9423828	0.032226563	0	0	0	0	0	0	0	0	0	0.89282227	0.10717773	0.052978516	-0.023193359	0.009033203	0.020263672	0.011	39282.23	0	0	0.011
311	27634	27634	Category A	0.41992188	0.011962891	-0.80395508	-0.3347168	-0.16992188	0.2734375	0.22	0.011	5/6/2018	5	6	2018	14:26:17	51977	0.181	14	26	17	1854	0.051269531	3.5030273	0.41943359	0.002685547	-0.78808594	1.2871094	0.018066406	0	0	0	0	0	0	0	0	0	0.89282227	0.10717773	0.025146484	0.000244141	0.009033203	-0.015625	0.011	39282.23	0	0	0.011
312	27635	27635	Category A	0.43188477	0	-0.77978516	-0.33789063	-0.17382813	0.27319336	0.23	0.011	5/6/2018	5	6	2018	14:26:17	51977	0.272	14	26	17	1842	0.051269531	3.5030273	0.41894531	0.002685547	-0.78808594	0.96191406	0.015625	0	0	0	0	0	0	0	0	0	0.89257813	0.10742188	0.023925781	0.012695313	-0.002685547	0.008300781	0.011	39282.23	0	0	0.011
313	27636	27636	Category A	0.39599609	0	-0.76782227	-0.33300781	-0.16870117	0.27954102	0.23	0.011	5/6/2018	5	6	2018	14:26:17	51977	0.363	14	26	17	1867	0.051269531	3.5030273	0.41894531	0.002441406	-0.7878418	0.87963867	0.030517578	0	0	0	0	0	0	0	0	0	0.89233398	0.10766602	0.045654297	-0.022949219	-0.002441406	0.020019531	0.011	39282.23	0	0	0.011
314	27637	27637	Category A	0.37182617	0	-0.80395508	-0.3425293	-0.17553711	0.26586914	0.23	0.011	5/6/2018	5	6	2018	14:26:17	51977	0.454	14	26	17	1842	0.051269531	3.5030273	0.41894531	0.002685547	-0.78759766	0.48364258	0.050048828	0	0	0	0	0	0	0	0	0	0.89208984	0.10791016	0.06640625	-0.047119141	-0.002685547	-0.016113281	0.011	39282.23	0	0	0.011
315	27638	27638	Category A	0.40795898	0	-0.79199219	-0.33276367	-0.1730957	0.28369141	0.23	0.011	5/6/2018	5	6	2018	14:26:17	51977	0.545	14	26	17	1818	0.051269531	3.5030273	0.41894531	0.002685547	-0.78808594	0.03125	0.011962891	0	0	0	0	0	0	0	0	0	0.89257813	0.10742188	0.017578125	-0.010986328	-0.002685547	-0.003662109	0.011	39282.23	0	0	0.011
316	27639	27639	Category A	0.40795898	0.011962891	-0.77978516	-0.34155273	-0.17211914	0.26831055	0.23	0.011	5/6/2018	5	6	2018	14:26:17	51977	0.636	14	26	17	1842	0.051269531	3.5030273	0.41967773	0.002685547	-0.78808594	0.10986328	0.017089844	0	0	0	0	0	0	0	0	0	0.89306641	0.10693359	0.029541016	-0.01171875	0.009033203	0.008300781	0.011	39282.23	0	0	0.011
317	27640	27640	Category A	0.40795898	0.011962891	-0.76782227	-0.33740234	-0.17358398	0.27856445	0.23	0.011	5/6/2018	5	6	2018	14:26:17	51977	0.727	14	26	17	1830	0.051269531	3.5030273	0.41992188	0.002197266	-0.78833008	0.17700195	0.025634766	0	0	0	0	0	0	0	0	0	0.89331055	0.10668945	0.042236328	-0.011962891	0.009521484	0.020507813	0.011	39282.23	0	0	0.011
318	27641	27641	Category A	0.41992188	0.011962891	-0.79199219	-0.33569336	-0.17358398	0.27246094	0.23	0.011	5/6/2018	5	6	2018	14:26:17	51977	0.818	14	26	17	1830	0.051269531	3.5030273	0.42016602	0.002197266	-0.7890625	0.004882813	0.009765625	0	0	0	0	0	0	0	0	0	0.89404297	0.10595703	0.012695313	-0.000244141	0.009521484	-0.002685547	0.011	39282.23	0	0	0.011
319	27642	27642	Category A	0.43188477	0.023925781	-0.80395508	-0.33374023	-0.17578125	0.27539063	0.23	0.011	5/6/2018	5	6	2018	14:26:17	51977	0.909	14	26	17	1842	0.051269531	3.5030273	0.42016602	0.002685547	-0.78979492	0.50073242	0.027832031	0	0	0	0	0	0	0	0	0	0.89453125	0.10546875	0.046875	0.011474609	0.020996094	-0.013916016	0.011	39282.23	0	0	0.011
320	27643	27643	Category A	0.43188477	0.011962891	-0.77978516	-0.33154297	-0.17211914	0.27954102	0.23	0.011	5/6/2018	5	6	2018	14:26:18	51978	0	14	26	18	1830	0.051269531	3.5030273	0.42016602	0.002685547	-0.79003906	0.63525391	0.017822266	0	0	0	0	0	0	0	0	0	0.89477539	0.10522461	0.030761719	0.011474609	0.009033203	0.010253906	0.011	39282.23	0	0	0.011
321	27644	27644	Category A	0.44384766	0.011962891	-0.77978516	-0.3347168	-0.17114258	0.27514648	0.23	0.011	5/6/2018	5	6	2018	14:26:18	51978	0.111	14	26	18	1830	0.051269531	3.5030273	0.41967773	0.002929688	-0.78979492	0.53881836	0.02734375	0	0	0	0	0	0	0	0	0	0.89453125	0.10546875	0.04296875	0.023925781	0.008789063	0.010009766	0.011	39282.23	0	0	0.011
322	27645	27645	Category A	0.44384766	0	-0.79199219	-0.34008789	-0.1640625	0.27636719	0.24	0.011	5/6/2018	5	6	2018	14:26:18	51978	0.222	14	26	18	1879	0.051269531	3.515918	0.41967773	0.002929688	-0.79003906	0.75463867	0.024169922	0	0	0	0	0	0	0	0	0	0.89453125	0.10546875	0.028808594	0.023925781	-0.002929688	-0.001708984	0.011	39282.23	0	0	0.011
323	27646	27646	Category A	0.43188477	0	-0.80395508	-0.34179688	-0.16992188	0.2722168	0.24	0.011	5/6/2018	5	6	2018	14:26:18	51978	0.333	14	26	18	1928	0.051269531	3.515918	0.41967773	0.002441406	-0.79003906	1.2043457	0.018554688	0	0	0	0	0	0	0	0	0	0.89453125	0.10546875	0.028320313	0.011962891	-0.002441406	-0.013671875	0.011	39282.23	0	0	0.011
324	27647	27647	Category A	0.40795898	-0.035888672	-0.80395508	-0.3359375	-0.17211914	0.25805664	0.24	0.011	5/6/2018	5	6	2018	14:26:18	51978	0.444	14	26	18	1916	0.051269531	3.515918	0.41992188	0.002197266	-0.7902832	1.0883789	0.042236328	0	0	0	0	0	0	0	0	0	0.89501953	0.10498047	0.063720703	-0.011962891	-0.038085938	-0.013427734	0.011	39282.23	0	0	0.011
325	27648	27648	Category A	0.40795898	-0.011962891	-0.76782227	-0.33520508	-0.16845703	0.2734375	0.24	0.011	5/6/2018	5	6	2018	14:26:18	51978	0.555	14	26	18	1904	0.051269531	3.515918	0.41943359	0.002197266	-0.79003906	0.53295898	0.029052734	0	0	0	0	0	0	0	0	0	0.89453125	0.10546875	0.048339844	-0.011474609	-0.014160156	0.022216797	0.011	39282.23	0	0	0.011
326	27649	27649	Category A	0.38378906	0	-0.79199219	-0.33544922	-0.17236328	0.26000977	0.24	0.011	5/6/2018	5	6	2018	14:26:18	51978	0.666	14	26	18	1842	0.051269531	3.515918	0.41967773	0.002197266	-0.79003906	0.41186523	0.035888672	0	0	0	0	0	0	0	0	0	0.89477539	0.10522461	0.040039063	-0.035888672	-0.002197266	-0.001708984	0.011	39282.23	0	0	0.011
327	27650	27650	Category A	0.40795898	0.011962891	-0.79199219	-0.33862305	-0.16943359	0.26318359	0.24	0.011	5/6/2018	5	6	2018	14:26:18	51978	0.777	14	26	18	1805	0.051269531	3.515918	0.41943359	0.002197266	-0.78979492	0.58837891	0.015136719	0	0	0	0	0	0	0	0	0	0.89428711	0.10571289	0.023193359	-0.011474609	0.009521484	-0.001953125	0.011	39282.23	0	0	0.011
328	27651	27651	Category A	0.44384766	0	-0.77978516	-0.34326172	-0.17797852	0.27807617	0.24	0.011	5/6/2018	5	6	2018	14:26:18	51978	0.888	14	26	18	1793	0.051269531	3.515918	0.41943359	0.002197266	-0.79003906	0.18066406	0.026611328	0	0	0	0	0	0	0	0	0	0.89453125	0.10546875	0.037109375	0.024169922	-0.002197266	0.010253906	0.011	39282.23	0	0	0.011
329	27652	27652	Category A	0.40795898	0.011962891	-0.76782227	-0.33569336	-0.17358398	0.27246094	0.24	0.011	5/6/2018	5	6	2018	14:26:19	51979	0	14	26	19	1805	0.051269531	3.515918	0.41894531	0.002197266	-0.79003906	0.37451172	0.026855469	0	0	0	0	0	0	0	0	0	0.89453125	0.10546875	0.043212891	-0.010986328	0.009521484	0.022216797	0.011	39282.23	0	0	0.011
330	27653	27653	Category A	0.40795898	0	-0.77978516	-0.34155273	-0.17285156	0.26586914	0.24	0.011	5/6/2018	5	6	2018	14:26:19	51979	0.1	14	26	19	1805	0.051269531	3.515918	0.41870117	0.001953125	-0.79003906	0.39892578	0.015136719	0	0	0	0	0	0	0	0	0	0.89428711	0.10571289	0.0234375	-0.010742188	-0.001953125	0.010253906	0.011	39282.23	0	0	0.011
331	27654	27654	Category A	0.40795898	-0.011962891	-0.80395508	-0.33300781	-0.16943359	0.27954102	0.24	0.011	5/6/2018	5	6	2018	14:26:19	51979	0.2	14	26	19	1805	0.051269531	3.515918	0.41918945	0.001953125	-0.79003906	0.31176758	0.022705078	0	0	0	0	0	0	0	0	0	0.89428711	0.10571289	0.0390625	-0.011230469	-0.013916016	-0.013671875	0.011	39282.23	0	0	0.011
332	27655	27655	Category A	0.44384766	-0.011962891	-0.80395508	-0.33520508	-0.16845703	0.27124023	0.25	0.011	5/6/2018	5	6	2018	14:26:19	51979	0.3	14	26	19	1818	0.051269531	3.515918	0.41894531	0.001708984	-0.7902832	0.68359375	0.031494141	0	0	0	0	0	0	0	0	0	0.89453125	0.10546875	0.052246094	0.024658203	-0.013671875	-0.013427734	0.011	39282.23	0	0	0.011
333	27656	27656	Category A	0.41992188	0.011962891	-0.83984375	-0.33398438	-0.17382813	0.27514648	0.25	0.011	5/6/2018	5	6	2018	14:26:19	51979	0.4	14	26	19	1781	0.051269531	3.515918	0.41918945	0.001708984	-0.7902832	1.137207	0.050292969	0	0	0	0	0	0	0	0	0	0.89453125	0.10546875	0.060058594	0.000488281	0.010009766	-0.049316406	0.011	39282.23	0	0	0.011
334	27657	27657	Category A	0.41992188	0	-0.79199219	-0.34130859	-0.17211914	0.26611328	0.25	0.011	5/6/2018	5	6	2018	14:26:19	51979	0.5	14	26	19	1805	0.051269531	3.515918	0.41943359	0.001708984	-0.78979492	1.1496582	0.002685547	0	0	0	0	0	0	0	0	0	0.89428711	0.10571289	0.004150391	0.000244141	-0.001708984	-0.001953125	0.011	39282.23	0	0	0.011
335	27658	27658	Category A	0.40795898	-0.011962891	-0.81591797	-0.33203125	-0.16845703	0.26953125	0.25	0.011	5/6/2018	5	6	2018	14:26:19	51979	0.6	14	26	19	1805	0.051269531	3.515918	0.41894531	0.001464844	-0.79003906	0.89233398	0.031005859	0	0	0	0	0	0	0	0	0	0.89428711	0.10571289	0.050292969	-0.010986328	-0.013427734	-0.025634766	0.011	39282.23	0	0	0.011
336	27659	27659	Category A	0.39599609	0	-0.80395508	-0.33862305	-0.16723633	0.26318359	0.25	0.011	5/6/2018	5	6	2018	14:26:19	51979	0.7	14	26	19	1855	0.051269531	3.515918	0.41918945	0.001220703	-0.7902832	0.92333984	0.026855469	0	0	0	0	0	0	0	0	0	0.89453125	0.10546875	0.038085938	-0.023193359	-0.001220703	-0.013427734	0.011	39282.23	0	0	0.011
337	27660	27660	Category A	0.39599609	0	-0.77978516	-0.33520508	-0.16699219	0.26928711	0.25	0.011	5/6/2018	5	6	2018	14:26:19	51979	0.8	14	26	19	1879	0.051269531	3.515918	0.41943359	0.000976563	-0.79003906	0.85791016	0.025634766	0	0	0	0	0	0	0	0	0	0.89453125	0.10546875	0.03515625	-0.0234375	-0.000976563	0.010253906	0.011	39282.23	0	0	0.011
338	27661	27661	Category A	0.41992188	0.011962891	-0.77978516	-0.34155273	-0.17285156	0.27001953	0.25	0.011	5/6/2018	5	6	2018	14:26:19	51979	0.9	14	26	19	1842	0.051269531	3.515918	0.41967773	0.001220703	-0.79052734	0.54663086	0.015136719	0	0	0	0	0	0	0	0	0	0.89501953	0.10498047	0.021484375	0	0.010498047	0.010742188	0.011	39282.23	0	0	0.011
339	27662	27662	Category A	0.41992188	0	-0.77978516	-0.34008789	-0.17016602	0.27099609	0.25	0.011	5/6/2018	5	6	2018	14:26:20	51980	0	14	26	20	1818	0.051269531	3.515918	0.41967773	0.001220703	-0.79077148	0.2421875	0.011230469	0	0	0	0	0	0	0	0	0	0.89526367	0.10473633	0.012695313	0	-0.001220703	0.010986328	0.011	39282.23	0	0	0.011
340	27663	27663	Category A	0.40795898	0.011962891	-0.77978516	-0.33666992	-0.17211914	0.26831055	0.25	0.011	5/6/2018	5	6	2018	14:26:20	51980	0.1	14	26	20	1744	0.051269531	3.515918	0.41943359	0.001464844	-0.79077148	0.096191406	0.019042969	0	0	0	0	0	0	0	0	0	0.89501953	0.10498047	0.032958984	-0.011474609	0.010253906	0.010986328	0.011	39282.23	0	0	0.011
341	27664	27664	Category A	0.43188477	-0.011962891	-0.79199219	-0.33642578	-0.171875	0.27514648	0.25	0.011	5/6/2018	5	6	2018	14:26:20	51980	0.2	14	26	20	1732	0.051269531	3.515918	0.41943359	0.001464844	-0.79077148	0.015136719	0.018310547	0	0	0	0	0	0	0	0	0	0.89526367	0.10473633	0.026855469	0.012207031	-0.013427734	-0.000976563	0.011	39282.23	0	0	0.011
342	27665	27665	Category A	0.40795898	-0.011962891	-0.76782227	-0.33813477	-0.17089844	0.26733398	0.26	0.011	5/6/2018	5	6	2018	14:26:20	51980	0.3	14	26	20	1744	0.051269531	3.515918	0.41894531	0.001464844	-0.79077148	0.38208008	0.028808594	0	0	0	0	0	0	0	0	0	0.89501953	0.10498047	0.047607422	-0.010986328	-0.013427734	0.022949219	0.011	39282.23	0	0	0.011
343	27666	27666	Category A	0.43188477	0	-0.80395508	-0.33374023	-0.17480469	0.2734375	0.26	0.011	5/6/2018	5	6	2018	14:26:20	51980	0.4	14	26	20	1732	0.051269531	3.515918	0.41894531	0.000976563	-0.79052734	0.50854492	0.018310547	0	0	0	0	0	0	0	0	0	0.89477539	0.10522461	0.027099609	0.012695313	-0.000976563	-0.013183594	0.011	39282.23	0	0	0.011
344	27667	27667	Category A	0.43188477	0.011962891	-0.79199219	-0.33935547	-0.16870117	0.26318359	0.26	0.011	5/6/2018	5	6	2018	14:26:20	51980	0.5	14	26	20	1781	0.051269531	3.515918	0.41870117	0.001464844	-0.7902832	0.50268555	0.016601563	0	0	0	0	0	0	0	0	0	0.89428711	0.10571289	0.024902344	0.012939453	0.010253906	-0.001464844	0.011	39282.23	0	0	0.011
345	27668	27668	Category A	0.40795898	0.011962891	-0.79199219	-0.33154297	-0.17382813	0.27539063	0.26	0.011	5/6/2018	5	6	2018	14:26:20	51980	0.6	14	26	20	1805	0.051269531	3.515918	0.41870117	0.001464844	-0.79052734	0.61938477	0.014892578	0	0	0	0	0	0	0	0	0	0.89453125	0.10546875	0.022460938	-0.010742188	0.010253906	-0.001220703	0.011	39282.23	0	0	0.011
346	27669	27669	Category A	0.39599609	0.011962891	-0.77978516	-0.33569336	-0.17041016	0.26733398	0.26	0.011	5/6/2018	5	6	2018	14:26:20	51980	0.7	14	26	20	1842	0.051269531	3.515918	0.41894531	0.001708984	-0.79052734	0.89550781	0.02734375	0	0	0	0	0	0	0	0	0	0.89477539	0.10522461	0.043945313	-0.022949219	0.010009766	0.010742188	0.011	39282.23	0	0	0.011
347	27670	27670	Category A	0.41992188	0	-0.77978516	-0.33203125	-0.16845703	0.27954102	0.26	0.011	5/6/2018	5	6	2018	14:26:20	51980	0.8	14	26	20	1879	0.051269531	3.515918	0.41943359	0.001708984	-0.79003906	1.0915527	0.010498047	0	0	0	0	0	0	0	0	0	0.89453125	0.10546875	0.012695313	0.000244141	-0.001708984	0.010253906	0.011	39282.23	0	0	0.011
348	27671	27671	Category A	0.44384766	0	-0.79199219	-0.33837891	-0.1730957	0.26391602	0.26	0.011	5/6/2018	5	6	2018	14:26:20	51980	0.9	14	26	20	1842	0.051269531	3.515918	0.41992188	0.001708984	-0.78979492	1.1520996	0.023925781	0	0	0	0	0	0	0	0	0	0.89453125	0.10546875	0.027587891	0.023681641	-0.001708984	-0.001953125	0.011	39282.23	0	0	0.011
349	27672	27672	Category A	0.44384766	0	-0.77978516	-0.33642578	-0.17114258	0.27832031	0.26	0.011	5/6/2018	5	6	2018	14:26:21	51981	0	14	26	21	1830	0.051269531	3.515918	0.41992188	0.001708984	-0.78955078	1.1120605	0.025634766	0	0	0	0	0	0	0	0	0	0.89428711	0.10571289	0.035400391	0.023681641	-0.001708984	0.009765625	0.011	39282.23	0	0	0.011
350	27673	27673	Category A	0.41992188	0	-0.80395508	-0.33666992	-0.17041016	0.26831055	0.26	0.011	5/6/2018	5	6	2018	14:26:21	51981	0.1	14	26	21	1793	0.051269531	3.515918	0.41992188	0.001953125	-0.78930664	1.1325684	0.014648438	0	0	0	0	0	0	0	0	0	0.89404297	0.10595703	0.016845703	0	-0.001953125	-0.014404297	0.011	39282.23	0	0	0.011
351	27674	27674	Category A	0.40795898	0	-0.79199219	-0.33911133	-0.17480469	0.27612305	0.26	0.011	5/6/2018	5	6	2018	14:26:21	51981	0.2	14	26	21	1769	0.051269531	3.515918	0.4206543	0.001708984	-0.78955078	1.1538086	0.012939453	0	0	0	0	0	0	0	0	0	0.89453125	0.10546875	0.016845703	-0.012695313	-0.001708984	-0.002197266	0.011	39282.23	0	0	0.011
352	27675	27675	Category A	0.43188477	-0.011962891	-0.76782227	-0.3449707	-0.17700195	0.27612305	0.27	0.011	5/6/2018	5	6	2018	14:26:21	51981	0.3	14	26	21	1793	0.051269531	3.515918	0.4206543	0.001708984	-0.7890625	0.92138672	0.027587891	0	0	0	0	0	0	0	0	0	0.89428711	0.10571289	0.046142578	0.010986328	-0.013671875	0.021240234	0.011	39282.23	0	0	0.011
353	27676	27676	Category A	0.44384766	0.023925781	-0.76782227	-0.33374023	-0.17480469	0.2734375	0.27	0.011	5/6/2018	5	6	2018	14:26:21	51981	0.4	14	26	21	1756	0.051269531	3.515918	0.42016602	0.001708984	-0.78930664	1.0981445	0.038818359	0	0	0	0	0	0	0	0	0	0.89428711	0.10571289	0.067138672	0.0234375	0.021972656	0.021484375	0.011	39282.23	0	0	0.011
354	27677	27677	Category A	0.43188477	0	-0.80395508	-0.3347168	-0.17114258	0.27514648	0.27	0.011	5/6/2018	5	6	2018	14:26:21	51981	0.5	14	26	21	1744	0.051269531	3.515918	0.4206543	0.001708984	-0.78930664	1.734375	0.018310547	0	0	0	0	0	0	0	0	0	0.89453125	0.10546875	0.02734375	0.010986328	-0.001708984	-0.014404297	0.011	39282.23	0	0	0.011
355	27678	27678	Category A	0.47998047	0	-0.77978516	-0.33496094	-0.17211914	0.27514648	0.27	0.011	5/6/2018	5	6	2018	14:26:21	51981	0.6	14	26	21	1732	0.051269531	3.515918	0.42114258	0.001953125	-0.7890625	2.1818848	0.059326172	0	0	0	0	0	0	0	0	0	0.89453125	0.10546875	0.070068359	0.05859375	-0.001953125	0.009277344	0.011	39282.23	0	0	0.011
356	27679	27679	Category A	0.44384766	-0.023925781	-0.79199219	-0.33569336	-0.17041016	0.26733398	0.27	0.011	5/6/2018	5	6	2018	14:26:21	51981	0.7	14	26	21	1756	0.051269531	3.515918	0.42089844	0.002197266	-0.7890625	1.8742676	0.034667969	0	0	0	0	0	0	0	0	0	0.89428711	0.10571289	0.051513672	0.022705078	-0.026123047	-0.002685547	0.011	39282.23	0	0	0.011
357	27680	27680	Category A	0.44384766	0.011962891	-0.81591797	-0.33398438	-0.17211914	0.2734375	0.27	0.011	5/6/2018	5	6	2018	14:26:21	51981	0.8	14	26	21	1793	0.051269531	3.515918	0.42114258	0.001953125	-0.78881836	1.1586914	0.036376953	0	0	0	0	0	0	0	0	0	0.89428711	0.10571289	0.059082031	0.022460938	0.009765625	-0.026855469	0.011	39282.23	0	0	0.011
358	27681	27681	Category A	0.40795898	0.011962891	-0.81591797	-0.33251953	-0.17333984	0.26953125	0.27	0.011	5/6/2018	5	6	2018	14:26:21	51981	0.9	14	26	21	1793	0.051269531	3.515918	0.42138672	0.002197266	-0.78930664	0.84545898	0.031005859	0	0	0	0	0	0	0	0	0	0.89477539	0.10522461	0.049560547	-0.013427734	0.009521484	-0.026367188	0.011	39282.23	0	0	0.011
359	27682	27682	Category A	0.41992188	0.011962891	-0.79199219	-0.33520508	-0.16845703	0.27124023	0.27	0.011	5/6/2018	5	6	2018	14:26:22	51982	0	14	26	22	1805	0.051269531	3.515918	0.42138672	0.002197266	-0.7890625	0.4387207	0.010009766	0	0	0	0	0	0	0	0	0	0.89453125	0.10546875	0.014160156	-0.001464844	0.009521484	-0.002685547	0.011	39282.23	0	0	0.011
360	27683	27683	Category A	0.41992188	0	-0.77978516	-0.33642578	-0.1730957	0.27929688	0.27	0.011	5/6/2018	5	6	2018	14:26:22	51982	0.1	14	26	22	1756	0.05078125	3.5126953	0.42138672	0.001953125	-0.78881836	0.57080078	0.009521484	0	0	0	0	0	0	0	0	0	0.89453125	0.10546875	0.012939453	-0.001464844	-0.001953125	0.009033203	0.011	39282.23	0	0	0.011
361	27684	27684	Category A	0.43188477	0	-0.79199219	-0.33154297	-0.16772461	0.27539063	0.27	0.011	5/6/2018	5	6	2018	14:26:22	51982	0.2	14	26	22	1756	0.05078125	3.5126953	0.42089844	0.002197266	-0.7890625	1.083252	0.011230469	0	0	0	0	0	0	0	0	0	0.89428711	0.10571289	0.015869141	0.010742188	-0.002197266	-0.002685547	0.011	39282.23	0	0	0.011
362	27685	27685	Category A	0.41992188	-0.011962891	-0.79199219	-0.34741211	-0.17504883	0.27685547	0.28	0.011	5/6/2018	5	6	2018	14:26:22	51982	0.3	14	26	22	1793	0.05078125	3.5126953	0.4206543	0.002441406	-0.78930664	0.80175781	0.014648438	0	0	0	0	0	0	0	0	0	0.89428711	0.10571289	0.017822266	-0.000732422	-0.014404297	-0.002441406	0.011	39282.23	0	0	0.011
363	27686	27686	Category A	0.44384766	-0.011962891	-0.80395508	-0.33837891	-0.17114258	0.26318359	0.28	0.011	5/6/2018	5	6	2018	14:26:22	51982	0.4	14	26	22	1818	0.05078125	3.5126953	0.42041016	0.002197266	-0.78930664	0.78222656	0.030761719	0	0	0	0	0	0	0	0	0	0.89428711	0.10571289	0.052001953	0.023193359	-0.014160156	-0.014404297	0.011	39282.23	0	0	0.011
364	27687	27687	Category A	0.41992188	0	-0.79199219	-0.34155273	-0.17358398	0.27319336	0.28	0.011	5/6/2018	5	6	2018	14:26:22	51982	0.5	14	26	22	1842	0.05078125	3.5126953	0.4206543	0.002197266	-0.78955078	1.4187012	0.003417969	0	0	0	0	0	0	0	0	0	0.89453125	0.10546875	0.005371094	-0.000732422	-0.002197266	-0.002197266	0.011	39282.23	0	0	0.011
365	27688	27688	Category A	0.41992188	0	-0.80395508	-0.34179688	-0.16870117	0.26586914	0.28	0.011	5/6/2018	5	6	2018	14:26:22	51982	0.6	14	26	22	1842	0.05078125	3.5126953	0.4206543	0.002929688	-0.78930664	2.0158691	0.014892578	0	0	0	0	0	0	0	0	0	0.89428711	0.10571289	0.018310547	-0.000732422	-0.002929688	-0.014404297	0.011	39282.23	0	0	0.011
366	27689	27689	Category A	0.38378906	0	-0.75585938	-0.33935547	-0.16699219	0.26733398	0.28	0.011	5/6/2018	5	6	2018	14:26:22	51982	0.7	14	26	22	1818	0.05078125	3.5126953	0.4206543	0.002929688	-0.78930664	1.8535156	0.049804688	0	0	0	0	0	0	0	0	0	0.89453125	0.10546875	0.073486328	-0.036865234	-0.002929688	0.033447266	0.011	39282.23	0	0	0.011
367	27690	27690	Category A	0.41992188	0.011962891	-0.79199219	-0.33886719	-0.17553711	0.27929688	0.28	0.011	5/6/2018	5	6	2018	14:26:22	51982	0.8	14	26	22	1781	0.05078125	3.5126953	0.42089844	0.002929688	-0.78955078	1.4873047	0.009277344	0	0	0	0	0	0	0	0	0	0.89477539	0.10522461	0.012451172	-0.000976563	0.008789063	-0.002197266	0.011	39282.23	0	0	0.011
368	27691	27691	Category A	0.41992188	-0.011962891	-0.80395508	-0.33496094	-0.17480469	0.26611328	0.28	0.011	5/6/2018	5	6	2018	14:26:22	51982	0.9	14	26	22	1756	0.05078125	3.5126953	0.42089844	0.002685547	-0.7890625	1.3430176	0.020751953	0	0	0	0	0	0	0	0	0	0.89428711	0.10571289	0.030517578	-0.000976563	-0.014648438	-0.014648438	0.011	39282.23	0	0	0.011
369	27692	27692	Category A	0.40795898	-0.011962891	-0.79199219	-0.33959961	-0.17114258	0.2590332	0.28	0.011	5/6/2018	5	6	2018	14:26:23	51983	0	14	26	23	1769	0.05078125	3.5126953	0.4206543	0.002685547	-0.7890625	0.95751953	0.01953125	0	0	0	0	0	0	0	0	0	0.89428711	0.10571289	0.030273438	-0.012695313	-0.014648438	-0.002685547	0.011	39282.23	0	0	0.011
370	27693	27693	Category A	0.43188477	0	-0.77978516	-0.33544922	-0.1730957	0.27856445	0.28	0.011	5/6/2018	5	6	2018	14:26:23	51983	0.1	14	26	23	1781	0.05078125	3.5126953	0.42114258	0.002441406	-0.78930664	0.32519531	0.014404297	0	0	0	0	0	0	0	0	0	0.89477539	0.10522461	0.022705078	0.010498047	-0.002441406	0.009521484	0.011	39282.23	0	0	0.011
371	27694	27694	Category A	0.39599609	0	-0.80395508	-0.33154297	-0.1730957	0.28125	0.28	0.011	5/6/2018	5	6	2018	14:26:23	51983	0.2	14	26	23	1805	0.05078125	3.5126953	0.42089844	0.002197266	-0.78955078	0.067871094	0.028808594	0	0	0	0	0	0	0	0	0	0.89477539	0.10522461	0.041503906	-0.024902344	-0.002197266	-0.014160156	0.011	39282.23	0	0	0.011
372	27695	27695	Category A	0.41992188	0	-0.80395508	-0.33520508	-0.17211914	0.27246094	0.29	0.011	5/6/2018	5	6	2018	14:26:23	51983	0.3	14	26	23	1830	0.05078125	3.5126953	0.42089844	0.002197266	-0.78930664	0.076171875	0.014648438	0	0	0	0	0	0	0	0	0	0.89453125	0.10546875	0.017578125	-0.000976563	-0.002197266	-0.014404297	0.011	39282.23	0	0	0.011
373	27696	27696	Category A	0.43188477	0	-0.77978516	-0.33544922	-0.171875	0.27441406	0.29	0.011	5/6/2018	5	6	2018	14:26:23	51983	0.4	14	26	23	1818	0.05078125	3.5126953	0.42041016	0.002197266	-0.78930664	0.18603516	0.014892578	0	0	0	0	0	0	0	0	0	0.89428711	0.10571289	0.023193359	0.011230469	-0.002197266	0.009521484	0.011	39282.23	0	0	0.011
374	27697	27697	Category A	0.40795898	0	-0.79199219	-0.33740234	-0.1730957	0.2734375	0.29	0.011	5/6/2018	5	6	2018	14:26:23	51983	0.5	14	26	23	1818	0.05078125	3.5126953	0.42016602	0.002197266	-0.78857422	0.15551758	0.012695313	0	0	0	0	0	0	0	0	0	0.89355469	0.10644531	0.017822266	-0.012207031	-0.002197266	-0.003173828	0.011	39282.23	0	0	0.011
375	27698	27698	Category A	0.43188477	0	-0.77978516	-0.33520508	-0.16772461	0.26416016	0.29	0.011	5/6/2018	5	6	2018	14:26:23	51983	0.6	14	26	23	1805	0.05078125	3.5126953	0.41992188	0.002441406	-0.78857422	0.72314453	0.014892578	0	0	0	0	0	0	0	0	0	0.89355469	0.10644531	0.023193359	0.01171875	-0.002441406	0.008789063	0.011	39282.23	0	0	0.011
376	27699	27699	Category A	0.44384766	0	-0.77978516	-0.33154297	-0.17138672	0.2734375	0.29	0.011	5/6/2018	5	6	2018	14:26:23	51983	0.7	14	26	23	1805	0.05078125	3.5126953	0.41992188	0.002685547	-0.78833008	1.0148926	0.025390625	0	0	0	0	0	0	0	0	0	0.89331055	0.10668945	0.03515625	0.023681641	-0.002685547	0.008544922	0.011	39282.23	0	0	0.011
377	27700	27700	Category A	0.43188477	0	-0.77978516	-0.34033203	-0.16845703	0.26611328	0.29	0.011	5/6/2018	5	6	2018	14:26:23	51983	0.8	14	26	23	1830	0.05078125	3.5126953	0.42016602	0.002685547	-0.78808594	1.0014648	0.014404297	0	0	0	0	0	0	0	0	0	0.89306641	0.10693359	0.022460938	0.011474609	-0.002685547	0.008300781	0.011	39282.23	0	0	0.011
378	27701	27701	Category A	0.40795898	0	-0.80395508	-0.33300781	-0.16870117	0.27954102	0.29	0.011	5/6/2018	5	6	2018	14:26:23	51983	0.9	14	26	23	1805	0.05078125	3.5126953	0.4206543	0.002685547	-0.78808594	0.95385742	0.020263672	0	0	0	0	0	0	0	0	0	0.89331055	0.10668945	0.031005859	-0.012695313	-0.002685547	-0.015625	0.011	39282.23	0	0	0.011
379	27702	27702	Category A	0.40795898	0	-0.77978516	-0.33935547	-0.17382813	0.26611328	0.29	0.011	5/6/2018	5	6	2018	14:26:24	51984	0	14	26	24	1781	0.05078125	3.5126953	0.42089844	0.002441406	-0.78857422	0.92138672	0.016113281	0	0	0	0	0	0	0	0	0	0.89404297	0.10595703	0.024658203	-0.012939453	-0.002441406	0.008789063	0.011	39282.23	0	0	0.011
380	27703	27703	Category A	0.41992188	0	-0.80395508	-0.3347168	-0.17114258	0.28222656	0.29	0.011	5/6/2018	5	6	2018	14:26:24	51984	0.1	14	26	24	1781	0.05078125	3.5126953	0.42114258	0.002441406	-0.78930664	0.73095703	0.014648438	0	0	0	0	0	0	0	0	0	0.89453125	0.10546875	0.018310547	-0.001220703	-0.002441406	-0.014404297	0.011	39282.23	0	0	0.011
381	27704	27704	Category A	0.41992188	0	-0.77978516	-0.33642578	-0.17358398	0.27514648	0.29	0.011	5/6/2018	5	6	2018	14:26:24	51984	0.2	14	26	24	1756	0.05078125	3.5126953	0.42114258	0.002441406	-0.78979492	0.062744141	0.010253906	0	0	0	0	0	0	0	0	0	0.89501953	0.10498047	0.013671875	-0.001220703	-0.002441406	0.010009766	0.011	39282.23	0	0	0.011
382	27705	27705	Category A	0.41992188	0	-0.77978516	-0.33154297	-0.1730957	0.27954102	0.3	0.011	5/6/2018	5	6	2018	14:26:24	51984	0.3	14	26	24	1781	0.05078125	3.5126953	0.42089844	0.002685547	-0.78979492	0.40698242	0.010498047	0	0	0	0	0	0	0	0	0	0.89501953	0.10498047	0.014160156	-0.000976563	-0.002685547	0.010009766	0.011	39282.23	0	0	0.011
383	27706	27706	Category A	0.39599609	0.023925781	-0.79199219	-0.33227539	-0.17041016	0.27148438	0.3	0.011	5/6/2018	5	6	2018	14:26:24	51984	0.4	14	26	24	1805	0.05078125	3.5126953	0.42089844	0.002929688	-0.78979492	0.38256836	0.032714844	0	0	0	0	0	0	0	0	0	0.89501953	0.10498047	0.047851563	-0.024902344	0.020751953	-0.001953125	0.011	39282.23	0	0	0.011
384	27707	27707	Category A	0.40795898	0.011962891	-0.81591797	-0.3347168	-0.17382813	0.27636719	0.3	0.011	5/6/2018	5	6	2018	14:26:24	51984	0.5	14	26	24	1805	0.05078125	3.5126953	0.42089844	0.002685547	-0.78930664	0.35864258	0.030761719	0	0	0	0	0	0	0	0	0	0.89477539	0.10522461	0.048583984	-0.012939453	0.009033203	-0.026367188	0.011	39282.23	0	0	0.011
385	27708	27708	Category A	0.43188477	0.011962891	-0.76782227	-0.33129883	-0.16821289	0.27954102	0.3	0.011	5/6/2018	5	6	2018	14:26:24	51984	0.6	14	26	24	1818	0.05078125	3.5126953	0.42138672	0.002685547	-0.78881836	0.51147461	0.025390625	0	0	0	0	0	0	0	0	0	0.89453125	0.10546875	0.040771484	0.010253906	0.009033203	0.020996094	0.011	39282.23	0	0	0.011
386	27709	27709	Category A	0.43188477	0.011962891	-0.77978516	-0.33300781	-0.17114258	0.28369141	0.3	0.011	5/6/2018	5	6	2018	14:26:24	51984	0.7	14	26	24	1805	0.05078125	3.5126953	0.42163086	0.002441406	-0.78881836	0.7121582	0.016357422	0	0	0	0	0	0	0	0	0	0.89453125	0.10546875	0.028564453	0.010009766	0.009277344	0.009033203	0.011	39282.23	0	0	0.011
387	27710	27710	Category A	0.44384766	0.011962891	-0.76782227	-0.33862305	-0.17333984	0.25805664	0.3	0.011	5/6/2018	5	6	2018	14:26:24	51984	0.8	14	26	24	1793	0.05078125	3.5126953	0.42211914	0.002197266	-0.78881836	0.47387695	0.031738281	0	0	0	0	0	0	0	0	0	0.89477539	0.10522461	0.052246094	0.021484375	0.009521484	0.020996094	0.011	39282.23	0	0	0.011
388	27711	27711	Category A	0.41992188	0.011962891	-0.79199219	-0.33178711	-0.17041016	0.27539063	0.3	0.011	5/6/2018	5	6	2018	14:26:24	51984	0.9	14	26	24	1781	0.05078125	3.5126953	0.42163086	0.002197266	-0.78881836	0.049072266	0.010253906	0	0	0	0	0	0	0	0	0	0.89453125	0.10546875	0.014404297	-0.001708984	0.009521484	-0.002929688	0.011	39282.23	0	0	0.011
389	27712	27712	Category A	0.41992188	0	-0.79199219	-0.33227539	-0.16699219	0.27758789	0.3	0.011	5/6/2018	5	6	2018	14:26:25	51985	0	14	26	25	1769	0.05078125	3.5126953	0.421875	0.002197266	-0.7890625	0.23583984	0.00390625	0	0	0	0	0	0	0	0	0	0.89477539	0.10522461	0.007080078	-0.001953125	-0.002197266	-0.002685547	0.011	39282.23	0	0	0.011
390	27713	27713	Category A	0.44384766	0	-0.79199219	-0.33129883	-0.17456055	0.28344727	0.3	0.011	5/6/2018	5	6	2018	14:26:25	51985	0.1	14	26	25	1781	0.05078125	3.5126953	0.42211914	0.002197266	-0.7890625	0.14038086	0.021972656	0	0	0	0	0	0	0	0	0	0.89501953	0.10498047	0.026611328	0.021484375	-0.002197266	-0.002685547	0.011	39282.23	0	0	0.011
391	27714	27714	Category A	0.41992188	0	-0.76782227	-0.34130859	-0.1730957	0.2578125	0.3	0.011	5/6/2018	5	6	2018	14:26:25	51985	0.2	14	26	25	1818	0.05078125	3.5126953	0.42211914	0.002197266	-0.78881836	0.26879883	0.021240234	0	0	0	0	0	0	0	0	0	0.89477539	0.10522461	0.025634766	-0.002197266	-0.002197266	0.020996094	0.011	39282.23	0	0	0.011
392	27715	27715	Category A	0.40795898	0	-0.80395508	-0.33935547	-0.17114258	0.27124023	0.31	0.011	5/6/2018	5	6	2018	14:26:25	51985	0.3	14	26	25	1805	0.05078125	3.5126953	0.42211914	0.002197266	-0.78881836	0.4921875	0.020751953	0	0	0	0	0	0	0	0	0	0.89453125	0.10546875	0.031494141	-0.014160156	-0.002197266	-0.014892578	0.011	39282.23	0	0	0.011
393	27716	27716	Category A	0.43188477	0.011962891	-0.76782227	-0.34960938	-0.17016602	0.27685547	0.31	0.011	5/6/2018	5	6	2018	14:26:25	51985	0.4	14	26	25	1793	0.05078125	3.5126953	0.421875	0.002685547	-0.78881836	0.20849609	0.025146484	0	0	0	0	0	0	0	0	0	0.89477539	0.10522461	0.040283203	0.009765625	0.009033203	0.020996094	0.011	39282.23	0	0	0.011
394	27717	27717	Category A	0.40795898	0.011962891	-0.77978516	-0.33642578	-0.17358398	0.27416992	0.31	0.011	5/6/2018	5	6	2018	14:26:25	51985	0.5	14	26	25	1769	0.05078125	3.5126953	0.42163086	0.002685547	-0.78930664	0.27832031	0.019042969	0	0	0	0	0	0	0	0	0	0.89477539	0.10522461	0.032714844	-0.013671875	0.009033203	0.009521484	0.011	39282.23	0	0	0.011
395	27718	27718	Category A	0.39599609	0.011962891	-0.79199219	-0.33544922	-0.17333984	0.25805664	0.31	0.011	5/6/2018	5	6	2018	14:26:25	51985	0.6	14	26	25	1744	0.05078125	3.5126953	0.42163086	0.002197266	-0.7890625	0.71557617	0.02734375	0	0	0	0	0	0	0	0	0	0.89477539	0.10522461	0.037841797	-0.025634766	0.009521484	-0.002685547	0.011	39282.23	0	0	0.011
396	27719	27719	Category A	0.41992188	0	-0.76782227	-0.33300781	-0.17211914	0.28344727	0.31	0.011	5/6/2018	5	6	2018	14:26:25	51985	0.7	14	26	25	1769	0.05078125	3.5126953	0.4206543	0.002197266	-0.78881836	0.74291992	0.020996094	0	0	0	0	0	0	0	0	0	0.89404297	0.10595703	0.024169922	-0.000732422	-0.002197266	0.020996094	0.011	39282.23	0	0	0.011
397	27720	27720	Category A	0.41992188	0.023925781	-0.80395508	-0.34008789	-0.16577148	0.27636719	0.31	0.011	5/6/2018	5	6	2018	14:26:25	51985	0.8	14	26	25	1756	0.05078125	3.5126953	0.42016602	0.002685547	-0.7890625	0.70092773	0.025634766	0	0	0	0	0	0	0	0	0	0.89404297	0.10595703	0.036376953	-0.000244141	0.020996094	-0.014648438	0.011	39282.23	0	0	0.011
398	27721	27721	Category A	0.43188477	0.011962891	-0.76782227	-0.3371582	-0.1730957	0.27929688	0.31	0.011	5/6/2018	5	6	2018	14:26:25	51985	0.9	14	26	25	1744	0.051269531	3.4788574	0.42016602	0.002197266	-0.78857422	1.4033203	0.025634766	0	0	0	0	0	0	0	0	0	0.89355469	0.10644531	0.041992188	0.011474609	0.009521484	0.020751953	0.011	39282.23	0	0	0.011
399	27722	27722	Category A	0.43188477	0.011962891	-0.79199219	-0.33789063	-0.17895508	0.27319336	0.31	0.011	5/6/2018	5	6	2018	14:26:26	51986	0	14	26	26	1769	0.051269531	3.4788574	0.42089844	0.001953125	-0.78833008	1.7272949	0.014892578	0	0	0	0	0	0	0	0	0	0.89379883	0.10620117	0.024169922	0.010742188	0.009765625	-0.003417969	0.011	39282.23	0	0	0.011
400	27723	27723	Category A	0.39599609	0.035888672	-0.79199219	-0.33789063	-0.17382813	0.27612305	0.31	0.011	5/6/2018	5	6	2018	14:26:26	51986	0.1	14	26	26	1781	0.051269531	3.4788574	0.42138672	0.001708984	-0.78833008	1.407959	0.042724609	0	0	0	0	0	0	0	0	0	0.89404297	0.10595703	0.062988281	-0.025390625	0.033935547	-0.003417969	0.011	39282.23	0	0	0.011
401	27724	27724	Category A	0.41992188	0.023925781	-0.79199219	-0.33544922	-0.17333984	0.2590332	0.31	0.011	5/6/2018	5	6	2018	14:26:26	51986	0.2	14	26	26	1781	0.051269531	3.4788574	0.42138672	0.001708984	-0.78857422	0.90722656	0.022216797	0	0	0	0	0	0	0	0	0	0.89404297	0.10595703	0.027099609	-0.001464844	0.021972656	-0.003173828	0.011	39282.23	0	0	0.011
402	27725	27725	Category A	0.41992188	-0.011962891	-0.80395508	-0.33569336	-0.17041016	0.27319336	0.32	0.011	5/6/2018	5	6	2018	14:26:26	51986	0.3	14	26	26	1818	0.051269531	3.4788574	0.42138672	0.001708984	-0.78857422	0.64746094	0.020507813	0	0	0	0	0	0	0	0	0	0.89428711	0.10571289	0.030517578	-0.001464844	-0.013671875	-0.015136719	0.011	39282.23	0	0	0.011
403	27726	27726	Category A	0.44384766	0	-0.81591797	-0.33740234	-0.171875	0.27832031	0.32	0.011	5/6/2018	5	6	2018	14:26:26	51986	0.4	14	26	26	1781	0.051269531	3.4788574	0.42163086	0.001708984	-0.78833008	0.58691406	0.03515625	0	0	0	0	0	0	0	0	0	0.89404297	0.10595703	0.051269531	0.021972656	-0.001708984	-0.02734375	0.011	39282.23	0	0	0.011
404	27727	27727	Category A	0.40795898	0.011962891	-0.77978516	-0.33569336	-0.17358398	0.27539063	0.32	0.011	5/6/2018	5	6	2018	14:26:26	51986	0.5	14	26	26	1756	0.051269531	3.4788574	0.42163086	0.001708984	-0.78833008	0.008544922	0.019042969	0	0	0	0	0	0	0	0	0	0.89404297	0.10595703	0.032226563	-0.013671875	0.010009766	0.008544922	0.011	39282.23	0	0	0.011
405	27728	27728	Category A	0.40795898	0	-0.77978516	-0.33203125	-0.17016602	0.27441406	0.32	0.011	5/6/2018	5	6	2018	14:26:26	51986	0.6	14	26	26	1805	0.051269531	3.4788574	0.42163086	0.001708984	-0.78857422	0.86669922	0.016601563	0	0	0	0	0	0	0	0	0	0.89428711	0.10571289	0.024658203	-0.013671875	-0.001708984	0.008789063	0.011	39282.23	0	0	0.011
406	27729	27729	Category A	0.41992188	-0.011962891	-0.80395508	-0.33056641	-0.16699219	0.28173828	0.32	0.011	5/6/2018	5	6	2018	14:26:26	51986	0.7	14	26	26	1805	0.051269531	3.4788574	0.42211914	0.001708984	-0.78857422	1.171875	0.020507813	0	0	0	0	0	0	0	0	0	0.89453125	0.10546875	0.031005859	-0.002197266	-0.013671875	-0.015136719	0.011	39282.23	0	0	0.011
407	27730	27730	Category A	0.40795898	-0.011962891	-0.75585938	-0.33959961	-0.16943359	0.26318359	0.32	0.011	5/6/2018	5	6	2018	14:26:26	51986	0.8	14	26	26	1805	0.051269531	3.4788574	0.42211914	0.001708984	-0.78881836	1.1174316	0.038574219	0	0	0	0	0	0	0	0	0	0.89477539	0.10522461	0.061279297	-0.014160156	-0.013671875	0.032958984	0.011	39282.23	0	0	0.011
408	27731	27731	Category A	0.41992188	0	-0.77978516	-0.33276367	-0.1730957	0.27636719	0.32	0.011	5/6/2018	5	6	2018	14:26:26	51986	0.9	14	26	26	1805	0.051269531	3.4788574	0.42236328	0.001708984	-0.78857422	1.4750977	0.009277344	0	0	0	0	0	0	0	0	0	0.89453125	0.10546875	0.013427734	-0.002441406	-0.001708984	0.008789063	0.011	39282.23	0	0	0.011
409	27732	27732	Category A	0.44384766	0	-0.79199219	-0.33642578	-0.17358398	0.2734375	0.32	0.011	5/6/2018	5	6	2018	14:26:27	51987	0	14	26	27	1744	0.051269531	3.4788574	0.42211914	0.001953125	-0.78808594	1.6489258	0.021972656	0	0	0	0	0	0	0	0	0	0.89404297	0.10595703	0.02734375	0.021484375	-0.001953125	-0.003662109	0.011	39282.23	0	0	0.011
410	27733	27733	Category A	0.39599609	-0.023925781	-0.79199219	-0.33740234	-0.17358398	0.27416992	0.32	0.011	5/6/2018	5	6	2018	14:26:27	51987	0.1	14	26	27	1744	0.051269531	3.4788574	0.42211914	0.001953125	-0.78833008	1.3830566	0.037109375	0	0	0	0	0	0	0	0	0	0.89428711	0.10571289	0.055664063	-0.026123047	-0.025878906	-0.003417969	0.011	39282.23	0	0	0.011
411	27734	27734	Category A	0.39599609	-0.011962891	-0.79199219	-0.33520508	-0.16845703	0.27246094	0.32	0.011	5/6/2018	5	6	2018	14:26:27	51987	0.2	14	26	27	1793	0.051269531	3.4788574	0.421875	0.001708984	-0.78857422	0.75073242	0.029541016	0	0	0	0	0	0	0	0	0	0.89428711	0.10571289	0.04296875	-0.025878906	-0.013671875	-0.003173828	0.011	39282.23	0	0	0.011
412	27735	27735	Category A	0.40795898	0	-0.79199219	-0.34155273	-0.17358398	0.27929688	0.33	0.011	5/6/2018	5	6	2018	14:26:27	51987	0.3	14	26	27	1781	0.051269531	3.4788574	0.42260742	0.001464844	-0.78857422	0.14282227	0.014892578	0	0	0	0	0	0	0	0	0	0.89453125	0.10546875	0.01953125	-0.014648438	-0.001464844	-0.003173828	0.011	39282.23	0	0	0.011
413	27736	27736	Category A	0.39599609	0.011962891	-0.79199219	-0.33984375	-0.17626953	0.27612305	0.33	0.011	5/6/2018	5	6	2018	14:26:27	51987	0.4	14	26	27	1818	0.051269531	3.4788574	0.42236328	0.001220703	-0.78808594	0.14477539	0.028564453	0	0	0	0	0	0	0	0	0	0.89428711	0.10571289	0.040771484	-0.026367188	0.010498047	-0.003662109	0.011	39282.23	0	0	0.011
414	27737	27737	Category A	0.40795898	0.011962891	-0.79199219	-0.34130859	-0.16601563	0.26318359	0.33	0.011	5/6/2018	5	6	2018	14:26:27	51987	0.5	14	26	27	1793	0.051269531	3.4788574	0.42211914	0.000976563	-0.78808594	0.63476563	0.018310547	0	0	0	0	0	0	0	0	0	0.89428711	0.10571289	0.028808594	-0.014160156	0.010742188	-0.003662109	0.011	39282.23	0	0	0.011
415	27738	27738	Category A	0.40795898	0.011962891	-0.79199219	-0.33325195	-0.17041016	0.28125	0.33	0.011	5/6/2018	5	6	2018	14:26:27	51987	0.6	14	26	27	1744	0.051269531	3.4788574	0.42260742	0.000976563	-0.78833008	1.0737305	0.018554688	0	0	0	0	0	0	0	0	0	0.89453125	0.10546875	0.029052734	-0.014648438	0.010742188	-0.003417969	0.011	39282.23	0	0	0.011
416	27739	27739	Category A	0.41992188	-0.011962891	-0.77978516	-0.33959961	-0.16943359	0.26611328	0.33	0.011	5/6/2018	5	6	2018	14:26:27	51987	0.7	14	26	27	1769	0.051269531	3.4788574	0.42260742	0.000976563	-0.78833008	1.0749512	0.015625	0	0	0	0	0	0	0	0	0	0.89453125	0.10546875	0.024169922	-0.002685547	-0.012939453	0.008544922	0.011	39282.23	0	0	0.011
417	27740	27740	Category A	0.41992188	0	-0.79199219	-0.33520508	-0.17285156	0.28027344	0.33	0.011	5/6/2018	5	6	2018	14:26:27	51987	0.8	14	26	27	1732	0.051269531	3.4788574	0.42236328	0.000976563	-0.78857422	0.8815918	0.004150391	0	0	0	0	0	0	0	0	0	0.89453125	0.10546875	0.006835938	-0.002441406	-0.000976563	-0.003173828	0.011	39282.23	0	0	0.011
418	27741	27741	Category A	0.45581055	0	-0.81591797	-0.33496094	-0.17016602	0.27441406	0.33	0.011	5/6/2018	5	6	2018	14:26:27	51987	0.9	14	26	27	1732	0.051269531	3.4788574	0.42211914	0.000976563	-0.78881836	0.90673828	0.04296875	0	0	0	0	0	0	0	0	0	0.89477539	0.10522461	0.061523438	0.033447266	-0.000976563	-0.026855469	0.011	39282.23	0	0	0.011
419	27742	27742	Category A	0.43188477	0	-0.82788086	-0.3347168	-0.16992188	0.27636719	0.33	0.011	5/6/2018	5	6	2018	14:26:28	51988	0	14	26	28	1756	0.051269531	3.4788574	0.42211914	0.000976563	-0.78881836	1.0092773	0.040039063	0	0	0	0	0	0	0	0	0	0.89477539	0.10522461	0.049560547	0.009521484	-0.000976563	-0.038818359	0.011	39282.23	0	0	0.011
420	27743	27743	Category A	0.40795898	0.011962891	-0.81591797	-0.3359375	-0.17211914	0.26733398	0.33	0.011	5/6/2018	5	6	2018	14:26:28	51988	0.1	14	26	28	1720	0.051269531	3.4788574	0.42236328	0.000976563	-0.7890625	0.93212891	0.032226563	0	0	0	0	0	0	0	0	0	0.89501953	0.10498047	0.052001953	-0.014404297	0.010742188	-0.026611328	0.011	39282.23	0	0	0.011
421	27744	27744	Category A	0.41992188	0.011962891	-0.80395508	-0.33496094	-0.17211914	0.27734375	0.33	0.011	5/6/2018	5	6	2018	14:26:28	51988	0.2	14	26	28	1781	0.051269531	3.4788574	0.42236328	0.000976563	-0.7890625	0.49951172	0.018310547	0	0	0	0	0	0	0	0	0	0.89501953	0.10498047	0.028076172	-0.002441406	0.010742188	-0.014648438	0.011	39282.23	0	0	0.011
422	27745	27745	Category A	0.40795898	0	-0.76782227	-0.34594727	-0.17285156	0.27001953	0.34	0.011	5/6/2018	5	6	2018	14:26:28	51988	0.3	14	26	28	1818	0.051269531	3.4788574	0.42211914	0.000732422	-0.78930664	0.3137207	0.025878906	0	0	0	0	0	0	0	0	0	0.89501953	0.10498047	0.036621094	-0.014160156	-0.000732422	0.021484375	0.011	39282.23	0	0	0.011
423	27746	27746	Category A	0.43188477	-0.011962891	-0.76782227	-0.33764648	-0.17114258	0.27026367	0.34	0.011	5/6/2018	5	6	2018	14:26:28	51988	0.4	14	26	28	1818	0.051269531	3.4788574	0.42211914	0.000488281	-0.78930664	1.0393066	0.026611328	0	0	0	0	0	0	0	0	0	0.89501953	0.10498047	0.043457031	0.009521484	-0.012451172	0.021484375	0.011	39282.23	0	0	0.011
424	27747	27747	Category A	0.45581055	0	-0.75585938	-0.34082031	-0.17456055	0.26586914	0.34	0.011	5/6/2018	5	6	2018	14:26:28	51988	0.5	14	26	28	1842	0.051269531	3.4788574	0.42211914	0	-0.78930664	1.4953613	0.047363281	0	0	0	0	0	0	0	0	0	0.89501953	0.10498047	0.066894531	0.033447266	0	0.033447266	0.011	39282.23	0	0	0.011
425	27748	27748	Category A	0.43188477	0	-0.77978516	-0.33837891	-0.16699219	0.27124023	0.34	0.011	5/6/2018	5	6	2018	14:26:28	51988	0.6	14	26	28	1830	0.051269531	3.4788574	0.42211914	0	-0.78881836	1.6149902	0.013183594	0	0	0	0	0	0	0	0	0	0.89477539	0.10522461	0.018798828	0.009521484	0	0.009033203	0.011	39282.23	0	0	0.011
426	27749	27749	Category A	0.43188477	0	-0.79199219	-0.33837891	-0.17211914	0.25805664	0.34	0.011	5/6/2018	5	6	2018	14:26:28	51988	0.7	14	26	28	1842	0.051269531	3.4788574	0.42211914	-0.000244141	-0.78930664	1.5239258	0.010009766	0	0	0	0	0	0	0	0	0	0.89526367	0.10473633	0.012451172	0.009521484	0.000244141	-0.002441406	0.011	39282.23	0	0	0.011
427	27750	27750	Category A	0.39599609	-0.011962891	-0.77978516	-0.33666992	-0.17211914	0.26831055	0.34	0.011	5/6/2018	5	6	2018	14:26:28	51988	0.8	14	26	28	1867	0.051269531	3.4788574	0.42211914	-0.000244141	-0.78955078	1.4018555	0.030029297	0	0	0	0	0	0	0	0	0	0.89526367	0.10473633	0.047363281	-0.026123047	-0.011474609	0.009765625	0.011	39282.23	0	0	0.011
428	27751	27751	Category A	0.45581055	0	-0.80395508	-0.33227539	-0.16699219	0.27124023	0.34	0.011	5/6/2018	5	6	2018	14:26:28	51988	0.9	14	26	28	1891	0.051269531	3.4788574	0.42163086	-0.000244141	-0.78979492	1.1491699	0.036865234	0	0	0	0	0	0	0	0	0	0.89526367	0.10473633	0.048583984	0.033935547	0.000244141	-0.013916016	0.011	39282.23	0	0	0.011
429	27752	27752	Category A	0.45581055	0	-0.77978516	-0.33325195	-0.16748047	0.27954102	0.34	0.011	5/6/2018	5	6	2018	14:26:29	51989	0	14	26	29	1903	0.051269531	3.4788574	0.42138672	-0.000488281	-0.78979492	0.74121094	0.035644531	0	0	0	0	0	0	0	0	0	0.89526367	0.10473633	0.044677734	0.034179688	0.000488281	0.010009766	0.011	39282.23	0	0	0.011
430	27753	27753	Category A	0.43188477	0	-0.77978516	-0.33935547	-0.16870117	0.26733398	0.34	0.011	5/6/2018	5	6	2018	14:26:29	51989	0.1	14	26	29	1891	0.051269531	3.4788574	0.42138672	-0.000488281	-0.78979492	0.48486328	0.014160156	0	0	0	0	0	0	0	0	0	0.89526367	0.10473633	0.020751953	0.010253906	0.000488281	0.010009766	0.011	39282.23	0	0	0.011
431	27754	27754	Category A	0.39599609	0.011962891	-0.79199219	-0.33789063	-0.171875	0.27612305	0.34	0.011	5/6/2018	5	6	2018	14:26:29	51989	0.2	14	26	29	1867	0.051269531	3.4788574	0.42114258	-0.000244141	-0.78979492	0.32617188	0.028076172	0	0	0	0	0	0	0	0	0	0.89501953	0.10498047	0.039794922	-0.025146484	0.012207031	-0.001953125	0.011	39282.23	0	0	0.011
432	27755	27755	Category A	0.41992188	0.011962891	-0.77978516	-0.34204102	-0.16333008	0.26611328	0.35	0.011	5/6/2018	5	6	2018	14:26:29	51989	0.3	14	26	29	1818	0.051269531	3.4788574	0.42089844	-0.000244141	-0.79003906	0.008544922	0.015869141	0	0	0	0	0	0	0	0	0	0.89526367	0.10473633	0.023681641	-0.000976563	0.012207031	0.010253906	0.011	39282.23	0	0	0.011
433	27756	27756	Category A	0.43188477	0.023925781	-0.79199219	-0.33178711	-0.1730957	0.28637695	0.35	0.011	5/6/2018	5	6	2018	14:26:29	51989	0.4	14	26	29	1769	0.051269531	3.4788574	0.42138672	0	-0.78955078	0.40478516	0.026123047	0	0	0	0	0	0	0	0	0	0.89501953	0.10498047	0.036621094	0.010253906	0.023925781	-0.002197266	0.011	39282.23	0	0	0.011
434	27757	27757	Category A	0.41992188	-0.023925781	-0.79199219	-0.33789063	-0.16992188	0.28027344	0.35	0.011	5/6/2018	5	6	2018	14:26:29	51989	0.5	14	26	29	1756	0.051269531	3.4788574	0.42138672	0	-0.78979492	1.0134277	0.023681641	0	0	0	0	0	0	0	0	0	0.89526367	0.10473633	0.027099609	-0.001464844	-0.023681641	-0.001953125	0.011	39282.23	0	0	0.011
435	27758	27758	Category A	0.40795898	0	-0.75585938	-0.33837891	-0.16503906	0.27124023	0.35	0.011	5/6/2018	5	6	2018	14:26:29	51989	0.6	14	26	29	1769	0.051269531	3.4788574	0.42138672	-0.000244141	-0.79003906	1.0004883	0.036621094	0	0	0	0	0	0	0	0	0	0.89550781	0.10449219	0.048095703	-0.013427734	0.000244141	0.034179688	0.011	39282.23	0	0	0.011
436	27759	27759	Category A	0.40795898	0	-0.81591797	-0.35009766	-0.17773438	0.27050781	0.35	0.011	5/6/2018	5	6	2018	14:26:29	51989	0.7	14	26	29	1793	0.051513672	3.4788574	0.421875	-0.000488281	-0.79003906	0.29541016	0.029052734	0	0	0	0	0	0	0	0	0	0.89575195	0.10424805	0.040283203	-0.013916016	0.000488281	-0.025634766	0.011	39282.23	0	0	0.011
437	27760	27760	Category A	0.44384766	-0.011962891	-0.77978516	-0.33789063	-0.171875	0.27709961	0.35	0.011	5/6/2018	5	6	2018	14:26:29	51989	0.8	14	26	29	1805	0.051513672	3.4788574	0.42236328	-0.000488281	-0.7902832	0.26611328	0.026367188	0	0	0	0	0	0	0	0	0	0.89599609	0.10400391	0.043212891	0.021240234	-0.011230469	0.010498047	0.011	39282.23	0	0	0.011
438	27761	27761	Category A	0.46777344	-0.011962891	-0.79199219	-0.33129883	-0.16748047	0.28149414	0.35	0.011	5/6/2018	5	6	2018	14:26:29	51989	0.9	14	26	29	1781	0.051513672	3.4788574	0.42260742	-0.000488281	-0.78979492	0.65185547	0.046386719	0	0	0	0	0	0	0	0	0	0.89575195	0.10424805	0.058349609	0.044921875	-0.011230469	-0.001953125	0.011	39282.23	0	0	0.011
439	27762	27762	Category A	0.45581055	-0.011962891	-0.79199219	-0.33618164	-0.17456055	0.27612305	0.35	0.011	5/6/2018	5	6	2018	14:26:30	51990	0	14	26	30	1756	0.051513672	3.4788574	0.42260742	-0.000488281	-0.79003906	1.0212402	0.034912109	0	0	0	0	0	0	0	0	0	0.89599609	0.10400391	0.046142578	0.032958984	-0.011230469	-0.001708984	0.011	39282.23	0	0	0.011
440	27763	27763	Category A	0.41992188	0	-0.79199219	-0.33154297	-0.1730957	0.28125	0.35	0.011	5/6/2018	5	6	2018	14:26:30	51990	0.1	14	26	30	1769	0.051513672	3.4788574	0.42260742	-0.000732422	-0.79052734	1.7109375	0.002929688	0	0	0	0	0	0	0	0	0	0.89624023	0.10375977	0.004638672	-0.002685547	0.000732422	-0.001220703	0.011	39282.23	0	0	0.011
441	27764	27764	Category A	0.43188477	0	-0.80395508	-0.33300781	-0.17382813	0.27514648	0.35	0.011	5/6/2018	5	6	2018	14:26:30	51990	0.2	14	26	30	1805	0.051513672	3.4788574	0.42260742	-0.000976563	-0.79077148	2.0219727	0.015869141	0	0	0	0	0	0	0	0	0	0.89672852	0.10327148	0.023193359	0.009033203	0.000976563	-0.012939453	0.011	39282.23	0	0	0.011
442	27765	27765	Category A	0.43188477	-0.011962891	-0.76782227	-0.34765625	-0.16918945	0.27319336	0.36	0.011	5/6/2018	5	6	2018	14:26:30	51990	0.3	14	26	30	1818	0.051513672	3.4788574	0.42285156	-0.001464844	-0.7902832	1.6206055	0.026367188	0	0	0	0	0	0	0	0	0	0.89624023	0.10375977	0.041992188	0.008789063	-0.010253906	0.022460938	0.011	39282.23	0	0	0.011
443	27766	27766	Category A	0.44384766	0	-0.80395508	-0.34521484	-0.17456055	0.26806641	0.36	0.011	5/6/2018	5	6	2018	14:26:30	51990	0.4	14	26	30	1818	0.051513672	3.4788574	0.42285156	-0.001220703	-0.78955078	1.394043	0.025146484	0	0	0	0	0	0	0	0	0	0.89575195	0.10424805	0.036376953	0.020751953	0.001220703	-0.014160156	0.011	39282.23	0	0	0.011
444	27767	27767	Category A	0.43188477	-0.011962891	-0.81591797	-0.33984375	-0.17553711	0.28027344	0.36	0.011	5/6/2018	5	6	2018	14:26:30	51990	0.5	14	26	30	1805	0.051513672	3.4788574	0.42260742	-0.001220703	-0.78930664	1.4333496	0.029785156	0	0	0	0	0	0	0	0	0	0.89526367	0.10473633	0.046142578	0.009033203	-0.010498047	-0.026367188	0.011	39282.23	0	0	0.011
445	27768	27768	Category A	0.44384766	0	-0.80395508	-0.34155273	-0.17358398	0.27416992	0.36	0.011	5/6/2018	5	6	2018	14:26:30	51990	0.6	14	26	30	1793	0.051513672	3.4788574	0.42236328	-0.001708984	-0.78955078	1.0002441	0.025634766	0	0	0	0	0	0	0	0	0	0.89550781	0.10449219	0.037353516	0.021240234	0.001708984	-0.014160156	0.011	39282.23	0	0	0.011
446	27769	27769	Category A	0.39599609	0.011962891	-0.76782227	-0.33447266	-0.17089844	0.28344727	0.36	0.011	5/6/2018	5	6	2018	14:26:30	51990	0.7	14	26	30	1818	0.051513672	3.4788574	0.42211914	-0.001464844	-0.78955078	0.13867188	0.036621094	0	0	0	0	0	0	0	0	0	0.89526367	0.10473633	0.061523438	-0.026123047	0.013427734	0.021728516	0.011	39282.23	0	0	0.011
447	27770	27770	Category A	0.43188477	0.011962891	-0.77978516	-0.33837891	-0.17016602	0.26733398	0.36	0.011	5/6/2018	5	6	2018	14:26:30	51990	0.8	14	26	30	1818	0.051513672	3.4788574	0.42211914	-0.001220703	-0.78930664	1.1459961	0.019042969	0	0	0	0	0	0	0	0	0	0.89501953	0.10498047	0.032470703	0.009521484	0.013183594	0.009521484	0.011	39282.23	0	0	0.011
448	27771	27771	Category A	0.39599609	0	-0.76782227	-0.33496094	-0.17211914	0.27636719	0.36	0.011	5/6/2018	5	6	2018	14:26:30	51990	0.9	14	26	30	1805	0.051513672	3.4788574	0.42260742	-0.000976563	-0.78930664	1.4104004	0.034179688	0	0	0	0	0	0	0	0	0	0.89526367	0.10473633	0.049316406	-0.026611328	0.000976563	0.021484375	0.011	39282.23	0	0	0.011
449	27772	27772	Category A	0.41992188	-0.011962891	-0.80395508	-0.33325195	-0.16870117	0.2734375	0.36	0.011	5/6/2018	5	6	2018	14:26:31	51991	0	14	26	31	1744	0.051513672	3.4788574	0.42260742	-0.001220703	-0.78979492	1.2409668	0.017578125	0	0	0	0	0	0	0	0	0	0.89575195	0.10424805	0.02734375	-0.002685547	-0.010498047	-0.013916016	0.011	39282.23	0	0	0.011
450	27773	27773	Category A	0.40795898	-0.023925781	-0.79199219	-0.3359375	-0.16870117	0.26733398	0.36	0.011	5/6/2018	5	6	2018	14:26:31	51991	0.1	14	26	31	1707	0.051513672	3.4788574	0.42236328	-0.001464844	-0.78979492	1.286377	0.026611328	0	0	0	0	0	0	0	0	0	0.89550781	0.10449219	0.0390625	-0.014404297	-0.022216797	-0.001953125	0.011	39282.23	0	0	0.011
451	27774	27774	Category A	0.44384766	-0.011962891	-0.80395508	-0.33618164	-0.17553711	0.27612305	0.36	0.011	5/6/2018	5	6	2018	14:26:31	51991	0.2	14	26	31	1695	0.051513672	3.4788574	0.42260742	-0.000976563	-0.78979492	1.1335449	0.02734375	0	0	0	0	0	0	0	0	0	0.89575195	0.10424805	0.045654297	0.020996094	-0.010742188	-0.013916016	0.011	39282.23	0	0	0.011
452	27775	27775	Category A	0.40795898	-0.023925781	-0.77978516	-0.33569336	-0.17358398	0.27099609	0.37	0.011	5/6/2018	5	6	2018	14:26:31	51991	0.3	14	26	31	1707	0.051513672	3.4788574	0.42285156	-0.000976563	-0.78979492	0.53100586	0.029052734	0	0	0	0	0	0	0	0	0	0.89575195	0.10424805	0.047851563	-0.014892578	-0.022705078	0.010009766	0.011	39282.23	0	0	0.011
453	27776	27776	Category A	0.41992188	-0.011962891	-0.77978516	-0.33374023	-0.16943359	0.27246094	0.37	0.011	5/6/2018	5	6	2018	14:26:31	51991	0.4	14	26	31	1720	0.051513672	3.4788574	0.42285156	-0.000976563	-0.78979492	0.035888672	0.015136719	0	0	0	0	0	0	0	0	0	0.89575195	0.10424805	0.023925781	-0.002929688	-0.010742188	0.010009766	0.011	39282.23	0	0	0.011
454	27777	27777	Category A	0.43188477	-0.011962891	-0.80395508	-0.33886719	-0.17285156	0.28344727	0.37	0.011	5/6/2018	5	6	2018	14:26:31	51991	0.5	14	26	31	1732	0.051513672	3.4788574	0.42333984	-0.001220703	-0.78979492	0.39257813	0.019287109	0	0	0	0	0	0	0	0	0	0.89624023	0.10375977	0.032958984	0.008300781	-0.010498047	-0.013916016	0.011	39282.23	0	0	0.011
455	27778	27778	Category A	0.43188477	0	-0.77978516	-0.34008789	-0.17114258	0.26586914	0.37	0.011	5/6/2018	5	6	2018	14:26:31	51991	0.6	14	26	31	1732	0.051513672	3.4788574	0.42333984	-0.001220703	-0.78979492	0.26733398	0.013183594	0	0	0	0	0	0	0	0	0	0.89624023	0.10375977	0.020019531	0.008300781	0.001220703	0.010009766	0.011	39282.23	0	0	0.011
456	27779	27779	Category A	0.43188477	0	-0.79199219	-0.34350586	-0.17089844	0.27416992	0.37	0.011	5/6/2018	5	6	2018	14:26:31	51991	0.7	14	26	31	1720	0.051513672	3.4788574	0.42333984	-0.001464844	-0.79003906	0.22851563	0.008544922	0	0	0	0	0	0	0	0	0	0.89624023	0.10375977	0.01171875	0.008300781	0.001464844	-0.001708984	0.011	39282.23	0	0	0.011
457	27780	27780	Category A	0.40795898	0	-0.81591797	-0.3347168	-0.17651367	0.2824707	0.37	0.011	5/6/2018	5	6	2018	14:26:31	51991	0.8	14	26	31	1756	0.051513672	3.4788574	0.42333984	-0.001464844	-0.79003906	0.33154297	0.029785156	0	0	0	0	0	0	0	0	0	0.89648438	0.10351563	0.042480469	-0.015380859	0.001464844	-0.025634766	0.011	39282.23	0	0	0.011
458	27781	27781	Category A	0.41992188	0	-0.79199219	-0.33837891	-0.17211914	0.26220703	0.37	0.011	5/6/2018	5	6	2018	14:26:31	51991	0.9	14	26	31	1769	0.051513672	3.4788574	0.4230957	-0.001464844	-0.7902832	0.18041992	0.00390625	0	0	0	0	0	0	0	0	0	0.89648438	0.10351563	0.006347656	-0.003173828	0.001464844	-0.001464844	0.011	39282.23	0	0	0.011
459	27782	27782	Category A	0.41992188	0	-0.80395508	-0.33374023	-0.16943359	0.28125	0.37	0.011	5/6/2018	5	6	2018	14:26:32	51992	0	14	26	32	1793	0.051513672	3.4788574	0.42211914	-0.001464844	-0.79003906	0.031738281	0.013916016	0	0	0	0	0	0	0	0	0	0.89575195	0.10424805	0.017578125	-0.002197266	0.001464844	-0.013671875	0.011	39282.23	0	0	0.011
460	27783	27783	Category A	0.41992188	0	-0.80395508	-0.33789063	-0.17700195	0.27832031	0.37	0.011	5/6/2018	5	6	2018	14:26:32	51992	0.1	14	26	32	1805	0.051513672	3.4788574	0.42138672	-0.001708984	-0.78979492	0.26416016	0.014160156	0	0	0	0	0	0	0	0	0	0.89526367	0.10473633	0.017333984	-0.001464844	0.001708984	-0.013916016	0.011	39282.23	0	0	0.011
461	27784	27784	Category A	0.40795898	-0.011962891	-0.79199219	-0.33837891	-0.17407227	0.25830078	0.37	0.011	5/6/2018	5	6	2018	14:26:32	51992	0.2	14	26	32	1805	0.051513672	3.4788574	0.42138672	-0.001953125	-0.7890625	0.36352539	0.016845703	0	0	0	0	0	0	0	0	0	0.89453125	0.10546875	0.025878906	-0.013427734	-0.009765625	-0.002685547	0.011	39282.23	0	0	0.011
462	27785	27785	Category A	0.41992188	-0.023925781	-0.77978516	-0.33300781	-0.17211914	0.28564453	0.38	0.011	5/6/2018	5	6	2018	14:26:32	51992	0.3	14	26	32	1805	0.051513672	3.4788574	0.42138672	-0.002197266	-0.78881836	0.47851563	0.0234375	0	0	0	0	0	0	0	0	0	0.89428711	0.10571289	0.032226563	-0.001464844	-0.021484375	0.009033203	0.011	39282.23	0	0	0.011
463	27786	27786	Category A	0.39599609	-0.023925781	-0.79199219	-0.33276367	-0.17285156	0.28637695	0.38	0.011	5/6/2018	5	6	2018	14:26:32	51992	0.4	14	26	32	1781	0.051513672	3.4788574	0.42114258	-0.002197266	-0.78881836	0.65917969	0.033203125	0	0	0	0	0	0	0	0	0	0.89428711	0.10571289	0.049804688	-0.025146484	-0.021484375	-0.002929688	0.011	39282.23	0	0	0.011
464	27787	27787	Category A	0.40795898	0	-0.79199219	-0.33740234	-0.17553711	0.27416992	0.38	0.011	5/6/2018	5	6	2018	14:26:32	51992	0.5	14	26	32	1793	0.051513672	3.4788574	0.4206543	-0.001708984	-0.7890625	0.63134766	0.012939453	0	0	0	0	0	0	0	0	0	0.89428711	0.10571289	0.017333984	-0.012695313	0.001708984	-0.002685547	0.011	39282.23	0	0	0.011
465	27788	27788	Category A	0.41992188	-0.011962891	-0.80395508	-0.34130859	-0.17700195	0.28222656	0.38	0.011	5/6/2018	5	6	2018	14:26:32	51992	0.6	14	26	32	1781	0.051513672	3.4788574	0.42016602	-0.001708984	-0.78979492	0.44140625	0.017333984	0	0	0	0	0	0	0	0	0	0.89453125	0.10546875	0.024414063	-0.000244141	-0.010009766	-0.013916016	0.011	39282.23	0	0	0.011
466	27789	27789	Category A	0.43188477	0.011962891	-0.79199219	-0.34082031	-0.17358398	0.26586914	0.38	0.011	5/6/2018	5	6	2018	14:26:32	51992	0.7	14	26	32	1756	0.051513672	3.4788574	0.42041016	-0.001708984	-0.78979492	0.47241211	0.017822266	0	0	0	0	0	0	0	0	0	0.89477539	0.10522461	0.027099609	0.011230469	0.013671875	-0.001953125	0.011	39282.23	0	0	0.011
467	27790	27790	Category A	0.40795898	0.011962891	-0.77978516	-0.34765625	-0.16577148	0.27709961	0.38	0.011	5/6/2018	5	6	2018	14:26:32	51992	0.8	14	26	32	1769	0.051513672	3.4788574	0.42016602	-0.001708984	-0.78955078	0.54223633	0.020996094	0	0	0	0	0	0	0	0	0	0.89453125	0.10546875	0.036132813	-0.012207031	0.013671875	0.009765625	0.011	39282.23	0	0	0.011
468	27791	27791	Category A	0.40795898	0	-0.79199219	-0.33740234	-0.17822266	0.27099609	0.38	0.011	5/6/2018	5	6	2018	14:26:32	51992	0.9	14	26	32	1732	0.051513672	3.4788574	0.4206543	-0.001464844	-0.78930664	0.4453125	0.013183594	0	0	0	0	0	0	0	0	0	0.89428711	0.10571289	0.017089844	-0.012695313	0.001464844	-0.002441406	0.011	39282.23	0	0	0.011
469	27792	27792	Category A	0.41992188	0	-0.79199219	-0.33813477	-0.17724609	0.27416992	0.38	0.011	5/6/2018	5	6	2018	14:26:33	51993	0	14	26	33	1720	0.051513672	3.4788574	0.42041016	-0.001464844	-0.78930664	0.57836914	0.002929688	0	0	0	0	0	0	0	0	0	0.89428711	0.10571289	0.004638672	-0.000488281	0.001464844	-0.002441406	0.011	39282.23	0	0	0.011
470	27793	27793	Category A	0.41992188	0.011962891	-0.79199219	-0.33618164	-0.17553711	0.28027344	0.38	0.011	5/6/2018	5	6	2018	14:26:33	51993	0.1	14	26	33	1720	0.051513672	3.4788574	0.41992188	-0.001220703	-0.78930664	0.90869141	0.013427734	0	0	0	0	0	0	0	0	0	0.89428711	0.10571289	0.015869141	0	0.013183594	-0.002441406	0.011	39282.23	0	0	0.011
471	27794	27794	Category A	0.40795898	0.011962891	-0.79199219	-0.33789063	-0.16992188	0.27539063	0.38	0.011	5/6/2018	5	6	2018	14:26:33	51993	0.2	14	26	33	1732	0.051513672	3.4788574	0.41967773	-0.000976563	-0.7890625	1.0705566	0.017822266	0	0	0	0	0	0	0	0	0	0.89379883	0.10620117	0.027832031	-0.01171875	0.012939453	-0.002685547	0.011	39282.23	0	0	0.011
472	27795	27795	Category A	0.43188477	0.023925781	-0.76782227	-0.33520508	-0.1730957	0.26733398	0.39	0.011	5/6/2018	5	6	2018	14:26:33	51993	0.3	14	26	33	1769	0.051513672	3.4788574	0.42016602	-0.001220703	-0.7890625	0.99487305	0.034912109	0	0	0	0	0	0	0	0	0	0.89404297	0.10595703	0.058105469	0.011474609	0.025146484	0.021240234	0.011	39282.23	0	0	0.011
473	27796	27796	Category A	0.43188477	0	-0.79199219	-0.34130859	-0.16943359	0.26000977	0.39	0.011	5/6/2018	5	6	2018	14:26:33	51993	0.4	14	26	33	1805	0.051513672	3.4788574	0.42016602	-0.001220703	-0.7890625	0.86743164	0.01171875	0	0	0	0	0	0	0	0	0	0.89404297	0.10595703	0.015625	0.011474609	0.001220703	-0.002685547	0.011	39282.23	0	0	0.011
474	27797	27797	Category A	0.41992188	0	-0.79199219	-0.33642578	-0.16723633	0.27636719	0.39	0.011	5/6/2018	5	6	2018	14:26:33	51993	0.5	14	26	33	1793	0.051025391	3.5126953	0.41967773	-0.001708984	-0.7890625	0.63037109	0.003173828	0	0	0	0	0	0	0	0	0	0.89379883	0.10620117	0.004394531	0	0.001708984	-0.002685547	0.011	39282.23	0	0	0.011
475	27798	27798	Category A	0.43188477	-0.011962891	-0.80395508	-0.3449707	-0.17895508	0.27197266	0.39	0.011	5/6/2018	5	6	2018	14:26:33	51993	0.6	14	26	33	1769	0.051025391	3.5126953	0.41943359	-0.001464844	-0.78930664	0.090087891	0.021728516	0	0	0	0	0	0	0	0	0	0.89379883	0.10620117	0.037109375	0.012207031	-0.010253906	-0.014404297	0.011	39282.23	0	0	0.011
476	27799	27799	Category A	0.45581055	0	-0.77978516	-0.33837891	-0.17114258	0.26611328	0.39	0.011	5/6/2018	5	6	2018	14:26:33	51993	0.7	14	26	33	1793	0.051025391	3.5126953	0.41918945	-0.001464844	-0.78979492	0.40942383	0.037841797	0	0	0	0	0	0	0	0	0	0.89404297	0.10595703	0.047851563	0.036376953	0.001464844	0.010009766	0.011	39282.23	0	0	0.011
477	27800	27800	Category A	0.44384766	0.023925781	-0.75585938	-0.34130859	-0.17895508	0.27490234	0.39	0.011	5/6/2018	5	6	2018	14:26:33	51993	0.8	14	26	33	1793	0.051025391	3.5126953	0.41894531	-0.001464844	-0.78930664	0.47436523	0.048583984	0	0	0	0	0	0	0	0	0	0.89355469	0.10644531	0.083496094	0.024658203	0.025390625	0.033447266	0.011	39282.23	0	0	0.011
478	27801	27801	Category A	0.43188477	0.011962891	-0.79199219	-0.33374023	-0.17358398	0.28149414	0.39	0.011	5/6/2018	5	6	2018	14:26:33	51993	0.9	14	26	33	1805	0.051025391	3.5126953	0.41894531	-0.001220703	-0.7890625	0.25097656	0.018554688	0	0	0	0	0	0	0	0	0	0.89331055	0.10668945	0.028808594	0.012695313	0.013183594	-0.002685547	0.011	39282.23	0	0	0.011
479	27802	27802	Category A	0.41992188	0	-0.82788086	-0.34179688	-0.16870117	0.26733398	0.39	0.011	5/6/2018	5	6	2018	14:26:34	51994	0	14	26	34	1818	0.051025391	3.5126953	0.41821289	-0.000732422	-0.78930664	0.45605469	0.038330078	0	0	0	0	0	0	0	0	0	0.89331055	0.10668945	0.040771484	0.001464844	0.000732422	-0.038330078	0.011	39282.23	0	0	0.011
480	27803	27803	Category A	0.40795898	0	-0.81591797	-0.3359375	-0.16870117	0.26416016	0.39	0.011	5/6/2018	5	6	2018	14:26:34	51994	0.1	14	26	34	1756	0.051025391	3.5126953	0.41796875	-0.000732422	-0.7890625	0.83813477	0.028564453	0	0	0	0	0	0	0	0	0	0.89306641	0.10693359	0.037597656	-0.010009766	0.000732422	-0.026611328	0.011	39282.23	0	0	0.011
481	27804	27804	Category A	0.43188477	0	-0.75585938	-0.34106445	-0.16870117	0.26611328	0.39	0.011	5/6/2018	5	6	2018	14:26:34	51994	0.2	14	26	34	1707	0.051025391	3.5126953	0.41796875	-0.000732422	-0.78930664	0.69116211	0.036132813	0	0	0	0	0	0	0	0	0	0.89306641	0.10693359	0.047851563	0.013671875	0.000732422	0.033447266	0.011	39282.23	0	0	0.011
482	27805	27805	Category A	0.43188477	0	-0.74389648	-0.34008789	-0.16748047	0.26928711	0.4	0.011	5/6/2018	5	6	2018	14:26:34	51994	0.3	14	26	34	1707	0.051025391	3.5126953	0.41821289	-0.000488281	-0.78881836	0.39941406	0.047119141	0	0	0	0	0	0	0	0	0	0.89306641	0.10693359	0.059082031	0.013427734	0.000488281	0.044921875	0.011	39282.23	0	0	0.011
483	27806	27806	Category A	0.41992188	0	-0.79199219	-0.33129883	-0.17138672	0.27954102	0.4	0.011	5/6/2018	5	6	2018	14:26:34	51994	0.4	14	26	34	1707	0.051025391	3.5126953	0.41845703	-0.000244141	-0.78930664	0.15771484	0.002929688	0	0	0	0	0	0	0	0	0	0.89331055	0.10668945	0.004150391	0.001220703	0.000244141	-0.002441406	0.011	39282.23	0	0	0.011
484	27807	27807	Category A	0.38378906	-0.023925781	-0.80395508	-0.33642578	-0.16723633	0.28051758	0.4	0.011	5/6/2018	5	6	2018	14:26:34	51994	0.5	14	26	34	1695	0.051025391	3.5126953	0.41821289	-0.000244141	-0.78881836	0.16894531	0.044189453	0	0	0	0	0	0	0	0	0	0.89282227	0.10717773	0.072998047	-0.034423828	-0.0234375	-0.014892578	0.011	39282.23	0	0	0.011
485	27808	27808	Category A	0.39599609	0.011962891	-0.77978516	-0.33618164	-0.17553711	0.27612305	0.4	0.011	5/6/2018	5	6	2018	14:26:34	51994	0.6	14	26	34	1683	0.051025391	3.5126953	0.41772461	0	-0.78857422	0.51513672	0.026367188	0	0	0	0	0	0	0	0	0	0.89233398	0.10766602	0.042480469	-0.021728516	0.01171875	0.008789063	0.011	39282.23	0	0	0.011
486	27809	27809	Category A	0.40795898	0.011962891	-0.77978516	-0.33618164	-0.17456055	0.27441406	0.4	0.011	5/6/2018	5	6	2018	14:26:34	51994	0.7	14	26	34	1683	0.051025391	3.5126953	0.41748047	0	-0.78857422	0.78173828	0.017578125	0	0	0	0	0	0	0	0	0	0.89233398	0.10766602	0.030273438	-0.009521484	0.01171875	0.008789063	0.011	39282.23	0	0	0.011
487	27810	27810	Category A	0.44384766	0	-0.76782227	-0.34008789	-0.16845703	0.26733398	0.4	0.011	5/6/2018	5	6	2018	14:26:34	51994	0.8	14	26	34	1658	0.051025391	3.5126953	0.41748047	0	-0.78930664	0.59863281	0.033935547	0	0	0	0	0	0	0	0	0	0.89306641	0.10693359	0.047851563	0.026123047	0	0.021484375	0.011	39282.23	0	0	0.011
488	27811	27811	Category A	0.43188477	-0.011962891	-0.81591797	-0.34106445	-0.16918945	0.2722168	0.4	0.011	5/6/2018	5	6	2018	14:26:34	51994	0.9	14	26	34	1707	0.051025391	3.5126953	0.41723633	0	-0.78955078	0.065917969	0.032226563	0	0	0	0	0	0	0	0	0	0.89306641	0.10693359	0.052734375	0.014404297	-0.011962891	-0.026123047	0.011	39282.23	0	0	0.011
489	27812	27812	Category A	0.41992188	-0.011962891	-0.77978516	-0.33520508	-0.17651367	0.27514648	0.4	0.011	5/6/2018	5	6	2018	14:26:35	51995	0	14	26	35	1744	0.051025391	3.5126953	0.41748047	0.000244141	-0.79003906	0.19335938	0.016113281	0	0	0	0	0	0	0	0	0	0.89379883	0.10620117	0.024902344	0.002197266	-0.012207031	0.010253906	0.011	39282.23	0	0	0.011
490	27813	27813	Category A	0.41992188	0	-0.80395508	-0.33374023	-0.17480469	0.27514648	0.4	0.011	5/6/2018	5	6	2018	14:26:35	51995	0.1	14	26	35	1744	0.051025391	3.5126953	0.41748047	0.000488281	-0.78979492	0.29077148	0.014160156	0	0	0	0	0	0	0	0	0	0.89331055	0.10668945	0.016845703	0.002197266	-0.000488281	-0.013916016	0.011	39282.23	0	0	0.011
491	27814	27814	Category A	0.40795898	0	-0.77978516	-0.34106445	-0.1730957	0.26586914	0.4	0.011	5/6/2018	5	6	2018	14:26:35	51995	0.2	14	26	35	1769	0.051025391	3.5126953	0.41748047	0.000732422	-0.78979492	0.33276367	0.013916016	0	0	0	0	0	0	0	0	0	0.89355469	0.10644531	0.020751953	-0.009521484	-0.000732422	0.010009766	0.011	39282.23	0	0	0.011
492	27815	27815	Category A	0.41992188	0	-0.79199219	-0.34545898	-0.16503906	0.26586914	0.41	0.011	5/6/2018	5	6	2018	14:26:35	51995	0.3	14	26	35	1769	0.051025391	3.5126953	0.41723633	0.000732422	-0.78930664	0.15527344	0.003662109	0	0	0	0	0	0	0	0	0	0.89282227	0.10717773	0.005859375	0.002441406	-0.000732422	-0.002441406	0.011	39282.23	0	0	0.011
493	27816	27816	Category A	0.43188477	-0.011962891	-0.80395508	-0.33618164	-0.17553711	0.28125	0.41	0.011	5/6/2018	5	6	2018	14:26:35	51995	0.4	14	26	35	1793	0.051025391	3.5126953	0.41699219	0.000976563	-0.78955078	0.011962891	0.024169922	0	0	0	0	0	0	0	0	0	0.89306641	0.10693359	0.041992188	0.014648438	-0.012939453	-0.014160156	0.011	39282.23	0	0	0.011
494	27817	27817	Category A	0.39599609	0.011962891	-0.79199219	-0.33984375	-0.17626953	0.27709961	0.41	0.011	5/6/2018	5	6	2018	14:26:35	51995	0.5	14	26	35	1830	0.051025391	3.5126953	0.41699219	0.001220703	-0.78979492	0.12231445	0.023681641	0	0	0	0	0	0	0	0	0	0.89306641	0.10693359	0.033691406	-0.020996094	0.010498047	-0.001953125	0.011	39282.23	0	0	0.011
495	27818	27818	Category A	0.41992188	-0.011962891	-0.80395508	-0.33398438	-0.17382813	0.27734375	0.41	0.011	5/6/2018	5	6	2018	14:26:35	51995	0.6	14	26	35	1805	0.051025391	3.5126953	0.41674805	0.001464844	-0.78955078	0.29614258	0.019775391	0	0	0	0	0	0	0	0	0	0.89282227	0.10717773	0.030761719	0.002929688	-0.013427734	-0.014160156	0.011	39282.23	0	0	0.011
496	27819	27819	Category A	0.40795898	0	-0.79199219	-0.34130859	-0.17651367	0.2722168	0.41	0.011	5/6/2018	5	6	2018	14:26:35	51995	0.7	14	26	35	1793	0.051025391	3.5126953	0.41625977	0.001220703	-0.78979492	0.33105469	0.008544922	0	0	0	0	0	0	0	0	0	0.89257813	0.10742188	0.01171875	-0.008300781	-0.001220703	-0.001953125	0.011	39282.23	0	0	0.011
497	27820	27820	Category A	0.40795898	0	-0.80395508	-0.33911133	-0.16699219	0.26831055	0.41	0.011	5/6/2018	5	6	2018	14:26:35	51995	0.8	14	26	35	1744	0.051025391	3.5126953	0.41625977	0.001220703	-0.78979492	0.67529297	0.016357422	0	0	0	0	0	0	0	0	0	0.89282227	0.10717773	0.023681641	-0.008300781	-0.001220703	-0.013916016	0.011	39282.23	0	0	0.011
498	27821	27821	Category A	0.38378906	0	-0.79199219	-0.33300781	-0.17211914	0.27539063	0.41	0.011	5/6/2018	5	6	2018	14:26:35	51995	0.9	14	26	35	1695	0.051025391	3.5126953	0.41699219	0.000976563	-0.78930664	0.95556641	0.033203125	0	0	0	0	0	0	0	0	0	0.89257813	0.10742188	0.036865234	-0.033203125	-0.000976563	-0.002441406	0.011	39282.23	0	0	0.011
499	27822	27822	Category A	0.37182617	-0.023925781	-0.80395508	-0.33764648	-0.17358398	0.28051758	0.41	0.011	5/6/2018	5	6	2018	14:26:36	51996	0	14	26	36	1744	0.051025391	3.5126953	0.41674805	0.000976563	-0.78930664	1.0195313	0.053466797	0	0	0	0	0	0	0	0	0	0.89282227	0.10717773	0.084472656	-0.044921875	-0.024902344	-0.014404297	0.011	39282.23	0	0	0.011
500	27823	27823	Category A	0.39599609	-0.011962891	-0.76782227	-0.34350586	-0.17089844	0.2722168	0.41	0.011	5/6/2018	5	6	2018	14:26:36	51996	0.1	14	26	36	1756	0.051025391	3.5126953	0.41674805	0.000976563	-0.78930664	1.2971191	0.032714844	0	0	0	0	0	0	0	0	0	0.89257813	0.10742188	0.055419922	-0.020751953	-0.012939453	0.021484375	0.011	39282.23	0	0	0.011
501	27824	27824	Category A	0.41992188	0	-0.77978516	-0.33740234	-0.17553711	0.27514648	0.41	0.011	5/6/2018	5	6	2018	14:26:36	51996	0.2	14	26	36	1805	0.051025391	3.5126953	0.41674805	0.000732422	-0.78930664	1.4572754	0.010009766	0	0	0	0	0	0	0	0	0	0.89257813	0.10742188	0.013427734	0.002929688	-0.000732422	0.009521484	0.011	39282.23	0	0	0.011
502	27825	27825	Category A	0.39599609	0	-0.77978516	-0.33618164	-0.17456055	0.27709961	0.42	0.011	5/6/2018	5	6	2018	14:26:36	51996	0.3	14	26	36	1879	0.051025391	3.5126953	0.41674805	0.000976563	-0.78930664	1.324707	0.022949219	0	0	0	0	0	0	0	0	0	0.89282227	0.10717773	0.031494141	-0.020751953	-0.000976563	0.009521484	0.011	39282.23	0	0	0.011
503	27826	27826	Category A	0.38378906	0.011962891	-0.77978516	-0.33837891	-0.17016602	0.26416016	0.42	0.011	5/6/2018	5	6	2018	14:26:36	51996	0.4	14	26	36	1879	0.051025391	3.5126953	0.41699219	0.001464844	-0.78979492	0.72363281	0.036132813	0	0	0	0	0	0	0	0	0	0.89306641	0.10693359	0.053710938	-0.033203125	0.010253906	0.010009766	0.011	39282.23	0	0	0.011
504	27827	27827	Category A	0.41992188	0.011962891	-0.80395508	-0.33837891	-0.17016602	0.26318359	0.42	0.011	5/6/2018	5	6	2018	14:26:36	51996	0.5	14	26	36	1904	0.051025391	3.5126953	0.41748047	0.001708984	-0.78955078	0.23510742	0.017578125	0	0	0	0	0	0	0	0	0	0.89306641	0.10693359	0.026611328	0.002197266	0.010009766	-0.014160156	0.011	39282.23	0	0	0.011
505	27828	27828	Category A	0.45581055	0	-0.77978516	-0.34277344	-0.16577148	0.27612305	0.42	0.011	5/6/2018	5	6	2018	14:26:36	51996	0.6	14	26	36	1904	0.051025391	3.5126953	0.41772461	0.001708984	-0.78955078	0.018798828	0.039306641	0	0	0	0	0	0	0	0	0	0.89331055	0.10668945	0.049804688	0.037841797	-0.001708984	0.009765625	0.011	39282.23	0	0	0.011
506	27829	27829	Category A	0.41992188	-0.011962891	-0.77978516	-0.33935547	-0.17016602	0.26806641	0.42	0.011	5/6/2018	5	6	2018	14:26:36	51996	0.7	14	26	36	1854	0.051025391	3.5126953	0.41772461	0.001953125	-0.78955078	0.22998047	0.017089844	0	0	0	0	0	0	0	0	0	0.89331055	0.10668945	0.025878906	0.001953125	-0.013916016	0.009765625	0.011	39282.23	0	0	0.011
507	27830	27830	Category A	0.43188477	0.011962891	-0.75585938	-0.33911133	-0.17724609	0.27612305	0.42	0.011	5/6/2018	5	6	2018	14:26:36	51996	0.8	14	26	36	1854	0.051025391	3.5126953	0.41796875	0.001708984	-0.78930664	0.70092773	0.037597656	0	0	0	0	0	0	0	0	0	0.89331055	0.10668945	0.057373047	0.013671875	0.010009766	0.033447266	0.011	39282.23	0	0	0.011
508	27831	27831	Category A	0.43188477	0.011962891	-0.80395508	-0.33935547	-0.17016602	0.26806641	0.42	0.011	5/6/2018	5	6	2018	14:26:36	51996	0.9	14	26	36	1830	0.051025391	3.5126953	0.41870117	0.001708984	-0.78979492	0.97900391	0.021728516	0	0	0	0	0	0	0	0	0	0.89379883	0.10620117	0.037353516	0.012939453	0.010009766	-0.013916016	0.011	39282.23	0	0	0.011
509	27832	27832	Category A	0.41992188	0.011962891	-0.79199219	-0.33325195	-0.16699219	0.27539063	0.42	0.011	5/6/2018	5	6	2018	14:26:37	51997	0	14	26	37	1830	0.051025391	3.5126953	0.41870117	0.001464844	-0.78930664	0.75317383	0.010498047	0	0	0	0	0	0	0	0	0	0.89355469	0.10644531	0.013916016	0.000976563	0.010253906	-0.002441406	0.011	39282.23	0	0	0.011
510	27833	27833	Category A	0.41992188	0.011962891	-0.75585938	-0.33520508	-0.16967773	0.26342773	0.42	0.011	5/6/2018	5	6	2018	14:26:37	51997	0.1	14	26	37	1842	0.051025391	3.5126953	0.41821289	0.001464844	-0.78955078	0.56347656	0.03515625	0	0	0	0	0	0	0	0	0	0.89355469	0.10644531	0.045654297	0.001464844	0.010253906	0.033691406	0.011	39282.23	0	0	0.011
511	27834	27834	Category A	0.41992188	0	-0.79199219	-0.33325195	-0.17041016	0.28125	0.42	0.011	5/6/2018	5	6	2018	14:26:37	51997	0.2	14	26	37	1818	0.051025391	3.5126953	0.41772461	0.001464844	-0.78930664	0.54760742	0.003417969	0	0	0	0	0	0	0	0	0	0.89331055	0.10668945	0.005859375	0.001953125	-0.001464844	-0.002441406	0.011	39282.23	0	0	0.011
512	27835	27835	Category A	0.43188477	0.011962891	-0.77978516	-0.33666992	-0.16845703	0.27441406	0.43	0.011	5/6/2018	5	6	2018	14:26:37	51997	0.3	14	26	37	1818	0.051269531	3.5255859	0.41796875	0.001464844	-0.78930664	0.52929688	0.01953125	0	0	0	0	0	0	0	0	0	0.89306641	0.10693359	0.033691406	0.013671875	0.010253906	0.009521484	0.011	39282.23	0	0	0.011
513	27836	27836	Category A	0.39599609	-0.011962891	-0.79199219	-0.34765625	-0.16455078	0.27416992	0.43	0.011	5/6/2018	5	6	2018	14:26:37	51997	0.4	14	26	37	1805	0.051269531	3.5255859	0.41772461	0.000732422	-0.78930664	0.071044922	0.025390625	0	0	0	0	0	0	0	0	0	0.89306641	0.10693359	0.037109375	-0.021728516	-0.012695313	-0.002441406	0.011	39282.23	0	0	0.011
514	27837	27837	Category A	0.39599609	0	-0.80395508	-0.3425293	-0.16870117	0.26806641	0.43	0.011	5/6/2018	5	6	2018	14:26:37	51997	0.5	14	26	37	1805	0.051269531	3.5255859	0.41748047	0.000732422	-0.7890625	0.43774414	0.025878906	0	0	0	0	0	0	0	0	0	0.89282227	0.10717773	0.037109375	-0.021484375	-0.000732422	-0.014648438	0.011	39282.23	0	0	0.011
515	27838	27838	Category A	0.38378906	0	-0.79199219	-0.33374023	-0.1730957	0.27539063	0.43	0.011	5/6/2018	5	6	2018	14:26:37	51997	0.6	14	26	37	1830	0.051269531	3.5255859	0.41748047	0.000732422	-0.7890625	0.50854492	0.033691406	0	0	0	0	0	0	0	0	0	0.89282227	0.10717773	0.037109375	-0.033691406	-0.000732422	-0.002685547	0.011	39282.23	0	0	0.011
516	27839	27839	Category A	0.39599609	0	-0.77978516	-0.33300781	-0.17382813	0.27636719	0.43	0.011	5/6/2018	5	6	2018	14:26:37	51997	0.7	14	26	37	1818	0.051269531	3.5255859	0.41699219	0.000732422	-0.78881836	0.66137695	0.022949219	0	0	0	0	0	0	0	0	0	0.89233398	0.10766602	0.031005859	-0.020996094	-0.000732422	0.009033203	0.011	39282.23	0	0	0.011
517	27840	27840	Category A	0.43188477	0	-0.76782227	-0.33300781	-0.17211914	0.27539063	0.43	0.011	5/6/2018	5	6	2018	14:26:37	51997	0.8	14	26	37	1830	0.051269531	3.5255859	0.41674805	0.000732422	-0.78881836	0.77246094	0.025878906	0	0	0	0	0	0	0	0	0	0.89208984	0.10791016	0.036865234	0.014892578	-0.000732422	0.020996094	0.011	39282.23	0	0	0.011
518	27841	27841	Category A	0.41992188	0.023925781	-0.80395508	-0.33618164	-0.17089844	0.28540039	0.43	0.011	5/6/2018	5	6	2018	14:26:37	51997	0.9	14	26	37	1793	0.051269531	3.5255859	0.41625977	0.000244141	-0.78881836	0.70385742	0.027832031	0	0	0	0	0	0	0	0	0	0.89208984	0.10791016	0.041748047	0.003417969	0.0234375	-0.014892578	0.011	39282.23	0	0	0.011
519	27842	27842	Category A	0.43188477	0	-0.77978516	-0.34179688	-0.17211914	0.27319336	0.43	0.011	5/6/2018	5	6	2018	14:26:38	51998	0	14	26	38	1756	0.051269531	3.5255859	0.41650391	0	-0.78881836	0.14916992	0.017822266	0	0	0	0	0	0	0	0	0	0.89208984	0.10791016	0.024658203	0.015136719	0	0.009033203	0.011	39282.23	0	0	0.011
520	27843	27843	Category A	0.41992188	0	-0.80395508	-0.33740234	-0.16943359	0.27099609	0.43	0.011	5/6/2018	5	6	2018	14:26:38	51998	0.1	14	26	38	1781	0.051269531	3.5255859	0.41625977	0.000244141	-0.78833008	0.58105469	0.015869141	0	0	0	0	0	0	0	0	0	0.89160156	0.10839844	0.019042969	0.003417969	-0.000244141	-0.015380859	0.011	39282.23	0	0	0.011
521	27844	27844	Category A	0.45581055	0.011962891	-0.77978516	-0.3347168	-0.17456055	0.27612305	0.43	0.011	5/6/2018	5	6	2018	14:26:38	51998	0.2	14	26	38	1756	0.051269531	3.5255859	0.41650391	0.000244141	-0.7878418	0.86083984	0.041503906	0	0	0	0	0	0	0	0	0	0.89111328	0.10888672	0.058837891	0.0390625	0.011474609	0.008056641	0.011	39282.23	0	0	0.011
522	27845	27845	Category A	0.44384766	0.011962891	-0.79199219	-0.34204102	-0.17114258	0.26391602	0.44	0.011	5/6/2018	5	6	2018	14:26:38	51998	0.3	14	26	38	1818	0.051269531	3.5255859	0.41674805	0	-0.78808594	0.95654297	0.029541016	0	0	0	0	0	0	0	0	0	0.89160156	0.10839844	0.042480469	0.026855469	0.01171875	-0.003662109	0.011	39282.23	0	0	0.011
523	27846	27846	Category A	0.41992188	0	-0.76782227	-0.33496094	-0.17114258	0.27026367	0.44	0.011	5/6/2018	5	6	2018	14:26:38	51998	0.4	14	26	38	1830	0.051269531	3.5255859	0.41674805	0.000244141	-0.7878418	0.79492188	0.020263672	0	0	0	0	0	0	0	0	0	0.89135742	0.10864258	0.0234375	0.002929688	-0.000244141	0.020019531	0.011	39282.23	0	0	0.011
524	27847	27847	Category A	0.40795898	0.023925781	-0.79199219	-0.3449707	-0.17260742	0.27416992	0.44	0.011	5/6/2018	5	6	2018	14:26:38	51998	0.5	14	26	38	1769	0.051269531	3.5255859	0.41674805	0.000244141	-0.78759766	0.53149414	0.025390625	0	0	0	0	0	0	0	0	0	0.89111328	0.10888672	0.036621094	-0.008789063	0.0234375	-0.004150391	0.011	39282.23	0	0	0.011
525	27848	27848	Category A	0.40795898	0	-0.81591797	-0.33813477	-0.17675781	0.27514648	0.44	0.011	5/6/2018	5	6	2018	14:26:38	51998	0.6	14	26	38	1769	0.051269531	3.5255859	0.41748047	0.000732422	-0.78735352	0.025878906	0.029785156	0	0	0	0	0	0	0	0	0	0.89135742	0.10864258	0.038574219	-0.009521484	-0.000732422	-0.028320313	0.011	39282.23	0	0	0.011
526	27849	27849	Category A	0.40795898	0	-0.82788086	-0.33520508	-0.1730957	0.26806641	0.44	0.011	5/6/2018	5	6	2018	14:26:38	51998	0.7	14	26	38	1744	0.051269531	3.5255859	0.41772461	0.000488281	-0.78735352	0.57055664	0.041503906	0	0	0	0	0	0	0	0	0	0.89135742	0.10864258	0.05078125	-0.009765625	-0.000488281	-0.040283203	0.011	39282.23	0	0	0.011
527	27850	27850	Category A	0.40795898	0.011962891	-0.79199219	-0.33813477	-0.17211914	0.26806641	0.44	0.011	5/6/2018	5	6	2018	14:26:38	51998	0.8	14	26	38	1781	0.051269531	3.5255859	0.41796875	0.000732422	-0.78735352	1.0524902	0.015625	0	0	0	0	0	0	0	0	0	0.89160156	0.10839844	0.025634766	-0.010009766	0.010986328	-0.004394531	0.011	39282.23	0	0	0.011
528	27851	27851	Category A	0.41992188	0.023925781	-0.81591797	-0.34423828	-0.17651367	0.26904297	0.44	0.011	5/6/2018	5	6	2018	14:26:38	51998	0.9	14	26	38	1805	0.051269531	3.5255859	0.41748047	0.000732422	-0.7878418	1.3493652	0.036376953	0	0	0	0	0	0	0	0	0	0.89160156	0.10839844	0.053222656	0.002197266	0.022949219	-0.027832031	0.011	39282.23	0	0	0.011
529	27852	27852	Category A	0.40795898	0.011962891	-0.77978516	-0.33935547	-0.16772461	0.25805664	0.44	0.011	5/6/2018	5	6	2018	14:26:39	51999	0	14	26	39	1805	0.051269531	3.5255859	0.41772461	0.000976563	-0.78735352	1.4335938	0.016357422	0	0	0	0	0	0	0	0	0	0.89135742	0.10864258	0.028320313	-0.009765625	0.010742188	0.007568359	0.011	39282.23	0	0	0.011
530	27853	27853	Category A	0.41992188	0	-0.79199219	-0.34399414	-0.17114258	0.26586914	0.44	0.011	5/6/2018	5	6	2018	14:26:39	51999	0.1	14	26	39	1793	0.051269531	3.5255859	0.41772461	0.001464844	-0.78735352	1.7038574	0.005126953	0	0	0	0	0	0	0	0	0	0.89135742	0.10864258	0.0078125	0.001953125	-0.001464844	-0.004394531	0.011	39282.23	0	0	0.011
531	27854	27854	Category A	0.41992188	-0.011962891	-0.76782227	-0.33569336	-0.1730957	0.26318359	0.44	0.011	5/6/2018	5	6	2018	14:26:39	51999	0.2	14	26	39	1769	0.051269531	3.5255859	0.41748047	0.001464844	-0.78735352	1.7033691	0.023925781	0	0	0	0	0	0	0	0	0	0.89111328	0.10888672	0.035400391	0.002197266	-0.013427734	0.01953125	0.011	39282.23	0	0	0.011
532	27855	27855	Category A	0.39599609	0	-0.79199219	-0.33935547	-0.16699219	0.26318359	0.45	0.011	5/6/2018	5	6	2018	14:26:39	51999	0.3	14	26	39	1793	0.051269531	3.5255859	0.41748047	0.001708984	-0.78710938	1.4072266	0.022216797	0	0	0	0	0	0	0	0	0	0.89111328	0.10888672	0.028076172	-0.021484375	-0.001708984	-0.004638672	0.011	39282.23	0	0	0.011
533	27856	27856	Category A	0.40795898	0	-0.79199219	-0.33227539	-0.16943359	0.27539063	0.45	0.011	5/6/2018	5	6	2018	14:26:39	51999	0.4	14	26	39	1793	0.051269531	3.5255859	0.41748047	0.001953125	-0.78735352	0.87915039	0.010742188	0	0	0	0	0	0	0	0	0	0.89111328	0.10888672	0.016357422	-0.009521484	-0.001953125	-0.004394531	0.011	39282.23	0	0	0.011
534	27857	27857	Category A	0.40795898	0	-0.79199219	-0.34008789	-0.171875	0.26416016	0.45	0.011	5/6/2018	5	6	2018	14:26:39	51999	0.5	14	26	39	1781	0.051269531	3.5255859	0.41748047	0.002197266	-0.78710938	0.25292969	0.010742188	0	0	0	0	0	0	0	0	0	0.89111328	0.10888672	0.016601563	-0.009521484	-0.002197266	-0.004638672	0.011	39282.23	0	0	0.011
535	27858	27858	Category A	0.39599609	-0.011962891	-0.79199219	-0.3347168	-0.16992188	0.27636719	0.45	0.011	5/6/2018	5	6	2018	14:26:39	51999	0.6	14	26	39	1781	0.051269531	3.5255859	0.41772461	0.002197266	-0.78686523	0.62182617	0.026611328	0	0	0	0	0	0	0	0	0	0.89086914	0.10913086	0.041259766	-0.021728516	-0.014160156	-0.004882813	0.011	39282.23	0	0	0.011
536	27859	27859	Category A	0.44384766	0	-0.80395508	-0.33862305	-0.16943359	0.26318359	0.45	0.011	5/6/2018	5	6	2018	14:26:39	51999	0.7	14	26	39	1756	0.051269531	3.5255859	0.41796875	0.002197266	-0.78662109	1.659668	0.031005859	0	0	0	0	0	0	0	0	0	0.89086914	0.10913086	0.045166016	0.025634766	-0.002197266	-0.017089844	0.011	39282.23	0	0	0.011
537	27860	27860	Category A	0.45581055	-0.011962891	-0.76782227	-0.33154297	-0.17211914	0.27954102	0.45	0.011	5/6/2018	5	6	2018	14:26:39	51999	0.8	14	26	39	1756	0.051269531	3.5255859	0.41796875	0.002197266	-0.78686523	2.3164063	0.044433594	0	0	0	0	0	0	0	0	0	0.89111328	0.10888672	0.071044922	0.037597656	-0.014160156	0.019042969	0.011	39282.23	0	0	0.011
538	27861	27861	Category A	0.40795898	-0.011962891	-0.80395508	-0.33496094	-0.1730957	0.27514648	0.45	0.011	5/6/2018	5	6	2018	14:26:39	51999	0.9	14	26	39	1793	0.051269531	3.5255859	0.41772461	0.002197266	-0.78662109	2.5693359	0.024414063	0	0	0	0	0	0	0	0	0	0.890625	0.109375	0.041503906	-0.009765625	-0.014160156	-0.017089844	0.011	39282.23	0	0	0.011
539	27862	27862	Category A	0.40795898	0	-0.80395508	-0.33642578	-0.17919922	0.27441406	0.45	0.011	5/6/2018	5	6	2018	14:26:40	52000	0	14	26	40	1769	0.051269531	3.5255859	0.41845703	0.002197266	-0.78662109	2.3571777	0.020263672	0	0	0	0	0	0	0	0	0	0.89086914	0.10913086	0.030273438	-0.010498047	-0.002197266	-0.017089844	0.011	39282.23	0	0	0.011
540	27863	27863	Category A	0.43188477	-0.011962891	-0.79199219	-0.33618164	-0.17553711	0.28027344	0.45	0.011	5/6/2018	5	6	2018	14:26:40	52000	0.1	14	26	40	1793	0.051269531	3.5255859	0.41918945	0.002685547	-0.78662109	2.0039063	0.020019531	0	0	0	0	0	0	0	0	0	0.89135742	0.10864258	0.032470703	0.012451172	-0.014648438	-0.005126953	0.011	39282.23	0	0	0.011
541	27864	27864	Category A	0.40795898	0	-0.80395508	-0.33837891	-0.17114258	0.26416016	0.45	0.011	5/6/2018	5	6	2018	14:26:40	52000	0.2	14	26	40	1781	0.051269531	3.5255859	0.41943359	0.002685547	-0.78662109	1.5175781	0.020751953	0	0	0	0	0	0	0	0	0	0.89160156	0.10839844	0.031494141	-0.011474609	-0.002685547	-0.017089844	0.011	39282.23	0	0	0.011
542	27865	27865	Category A	0.43188477	0.011962891	-0.80395508	-0.3449707	-0.17529297	0.26586914	0.46	0.011	5/6/2018	5	6	2018	14:26:40	52000	0.3	14	26	40	1744	0.051269531	3.5255859	0.41943359	0.002685547	-0.78686523	1.0908203	0.022949219	0	0	0	0	0	0	0	0	0	0.89160156	0.10839844	0.038330078	0.012207031	0.009033203	-0.016845703	0.011	39282.23	0	0	0.011
543	27866	27866	Category A	0.43188477	0.011962891	-0.77978516	-0.33520508	-0.17016602	0.26733398	0.46	0.011	5/6/2018	5	6	2018	14:26:40	52000	0.4	14	26	40	1732	0.051269531	3.5255859	0.41943359	0.002685547	-0.78686523	0.96679688	0.016845703	0	0	0	0	0	0	0	0	0	0.89160156	0.10839844	0.028320313	0.012207031	0.009033203	0.007080078	0.011	39282.23	0	0	0.011
544	27867	27867	Category A	0.43188477	0	-0.79199219	-0.34204102	-0.17114258	0.26611328	0.46	0.011	5/6/2018	5	6	2018	14:26:40	52000	0.5	14	26	40	1744	0.051269531	3.5255859	0.41967773	0.002685547	-0.78662109	0.82983398	0.013183594	0	0	0	0	0	0	0	0	0	0.89160156	0.10839844	0.020019531	0.011962891	-0.002685547	-0.005126953	0.011	39282.23	0	0	0.011
545	27868	27868	Category A	0.41992188	0	-0.80395508	-0.33618164	-0.171875	0.27929688	0.46	0.011	5/6/2018	5	6	2018	14:26:40	52000	0.6	14	26	40	1756	0.051269531	3.5255859	0.41967773	0.002685547	-0.78613281	0.7409668	0.017822266	0	0	0	0	0	0	0	0	0	0.89135742	0.10864258	0.020507813	0	-0.002685547	-0.017578125	0.011	39282.23	0	0	0.011
546	27869	27869	Category A	0.45581055	0	-0.77978516	-0.33813477	-0.16918945	0.27929688	0.46	0.011	5/6/2018	5	6	2018	14:26:40	52000	0.7	14	26	40	1793	0.051269531	3.5255859	0.41894531	0.002929688	-0.78686523	0.61401367	0.037353516	0	0	0	0	0	0	0	0	0	0.89160156	0.10839844	0.046630859	0.036621094	-0.002929688	0.007080078	0.011	39282.23	0	0	0.011
547	27870	27870	Category A	0.45581055	0	-0.80395508	-0.33203125	-0.17358398	0.27539063	0.46	0.011	5/6/2018	5	6	2018	14:26:40	52000	0.8	14	26	40	1805	0.051269531	3.5255859	0.41894531	0.003173828	-0.78686523	0.30395508	0.040527344	0	0	0	0	0	0	0	0	0	0.89135742	0.10864258	0.056884766	0.036621094	-0.003173828	-0.016845703	0.011	39282.23	0	0	0.011
548	27871	27871	Category A	0.40795898	-0.011962891	-0.76782227	-0.33837891	-0.17407227	0.26000977	0.46	0.011	5/6/2018	5	6	2018	14:26:40	52000	0.9	14	26	40	1769	0.051269531	3.5255859	0.41870117	0.002929688	-0.78735352	0.35766602	0.026855469	0	0	0	0	0	0	0	0	0	0.89160156	0.10839844	0.045410156	-0.010742188	-0.014892578	0.01953125	0.011	39282.23	0	0	0.011
549	27872	27872	Category A	0.38378906	0	-0.80395508	-0.33569336	-0.17358398	0.27416992	0.46	0.011	5/6/2018	5	6	2018	14:26:41	52001	0	14	26	41	1781	0.051269531	3.5255859	0.41845703	0.002929688	-0.78686523	0.64941406	0.038574219	0	0	0	0	0	0	0	0	0	0.89135742	0.10864258	0.0546875	-0.034667969	-0.002929688	-0.016845703	0.011	39282.23	0	0	0.011
550	27873	27873	Category A	0.39599609	0.011962891	-0.77978516	-0.3449707	-0.17431641	0.27294922	0.46	0.011	5/6/2018	5	6	2018	14:26:41	52001	0.111	14	26	41	1781	0.051269531	3.515918	0.41845703	0.002929688	-0.78686523	0.50952148	0.025146484	0	0	0	0	0	0	0	0	0	0.89135742	0.10864258	0.038818359	-0.022460938	0.008789063	0.007080078	0.011	39282.23	0	0	0.011
551	27874	27874	Category A	0.41992188	0	-0.77978516	-0.33178711	-0.17041016	0.2734375	0.47	0.011	5/6/2018	5	6	2018	14:26:41	52001	0.222	14	26	41	1805	0.051269531	3.515918	0.41870117	0.002685547	-0.78735352	0.34716797	0.008056641	0	0	0	0	0	0	0	0	0	0.8918457	0.1081543	0.011474609	0.000976563	-0.002685547	0.007568359	0.011	39282.23	0	0	0.011
552	27875	27875	Category A	0.40795898	-0.023925781	-0.77978516	-0.34692383	-0.17529297	0.26977539	0.47	0.011	5/6/2018	5	6	2018	14:26:41	52001	0.333	14	26	41	1842	0.051269531	3.515918	0.41894531	0.002685547	-0.78710938	0.26660156	0.029785156	0	0	0	0	0	0	0	0	0	0.89160156	0.10839844	0.045166016	-0.010986328	-0.026611328	0.007324219	0.011	39282.23	0	0	0.011
553	27876	27876	Category A	0.40795898	0	-0.76782227	-0.33129883	-0.16943359	0.27954102	0.47	0.011	5/6/2018	5	6	2018	14:26:41	52001	0.444	14	26	41	1830	0.051269531	3.515918	0.41894531	0.002685547	-0.78710938	0.26513672	0.022460938	0	0	0	0	0	0	0	0	0	0.89160156	0.10839844	0.032958984	-0.010986328	-0.002685547	0.019287109	0.011	39282.23	0	0	0.011
554	27877	27877	Category A	0.41992188	-0.011962891	-0.79199219	-0.34106445	-0.17114258	0.26611328	0.47	0.011	5/6/2018	5	6	2018	14:26:41	52001	0.555	14	26	41	1805	0.051269531	3.515918	0.41967773	0.002685547	-0.78710938	0.04296875	0.015380859	0	0	0	0	0	0	0	0	0	0.89208984	0.10791016	0.01953125	0	-0.014648438	-0.004638672	0.011	39282.23	0	0	0.011
555	27878	27878	Category A	0.39599609	0	-0.77978516	-0.33447266	-0.17089844	0.28637695	0.47	0.011	5/6/2018	5	6	2018	14:26:41	52001	0.666	14	26	41	1793	0.051269531	3.515918	0.42016602	0.002685547	-0.78686523	0.058349609	0.025390625	0	0	0	0	0	0	0	0	0	0.89208984	0.10791016	0.034179688	-0.024169922	-0.002685547	0.007080078	0.011	39282.23	0	0	0.011
556	27879	27879	Category A	0.43188477	-0.011962891	-0.77978516	-0.3359375	-0.16748047	0.26318359	0.47	0.011	5/6/2018	5	6	2018	14:26:41	52001	0.777	14	26	41	1781	0.051269531	3.515918	0.4206543	0.002685547	-0.78686523	0.12426758	0.019775391	0	0	0	0	0	0	0	0	0	0.89233398	0.10766602	0.033203125	0.010986328	-0.014648438	0.007080078	0.011	39282.23	0	0	0.011
557	27880	27880	Category A	0.41992188	0	-0.76782227	-0.33789063	-0.17456055	0.27734375	0.47	0.011	5/6/2018	5	6	2018	14:26:41	52001	0.888	14	26	41	1793	0.051269531	3.515918	0.4206543	0.002685547	-0.78686523	0.029785156	0.019287109	0	0	0	0	0	0	0	0	0	0.89233398	0.10766602	0.022705078	-0.000732422	-0.002685547	0.019042969	0.011	39282.23	0	0	0.011
558	27881	27881	Category A	0.44384766	-0.011962891	-0.79199219	-0.34008789	-0.171875	0.26831055	0.47	0.011	5/6/2018	5	6	2018	14:26:42	52002	0	14	26	42	1793	0.051269531	3.515918	0.42041016	0.002929688	-0.78710938	0.26049805	0.028076172	0	0	0	0	0	0	0	0	0	0.89233398	0.10766602	0.04296875	0.023193359	-0.014892578	-0.004638672	0.011	39282.23	0	0	0.011
559	27882	27882	Category A	0.40795898	0.011962891	-0.77978516	-0.33154297	-0.1730957	0.28125	0.47	0.011	5/6/2018	5	6	2018	14:26:42	52002	0.09	14	26	42	1793	0.051269531	3.515918	0.4206543	0.002685547	-0.78686523	0.6965332	0.017333984	0	0	0	0	0	0	0	0	0	0.89233398	0.10766602	0.029052734	-0.012695313	0.009033203	0.007080078	0.011	39282.23	0	0	0.011
560	27883	27883	Category A	0.41992188	0	-0.77978516	-0.34008789	-0.16845703	0.26318359	0.47	0.011	5/6/2018	5	6	2018	14:26:42	52002	0.181	14	26	42	1781	0.051269531	3.515918	0.4206543	0.002929688	-0.78686523	1.0830078	0.0078125	0	0	0	0	0	0	0	0	0	0.89233398	0.10766602	0.010986328	-0.000732422	-0.002929688	0.007080078	0.011	39282.23	0	0	0.011
561	27884	27884	Category A	0.45581055	-0.011962891	-0.76782227	-0.33569336	-0.17358398	0.27001953	0.48	0.011	5/6/2018	5	6	2018	14:26:42	52002	0.272	14	26	42	1744	0.051269531	3.515918	0.42041016	0.002929688	-0.78662109	1.2067871	0.042724609	0	0	0	0	0	0	0	0	0	0.89208984	0.10791016	0.069091797	0.03515625	-0.014892578	0.018798828	0.011	39282.23	0	0	0.011
562	27885	27885	Category A	0.43188477	0.011962891	-0.73193359	-0.33862305	-0.17333984	0.26293945	0.48	0.011	5/6/2018	5	6	2018	14:26:42	52002	0.363	14	26	42	1744	0.051269531	3.515918	0.42016602	0.002685547	-0.78662109	1.0979004	0.056640625	0	0	0	0	0	0	0	0	0	0.8918457	0.1081543	0.075683594	0.011474609	0.009033203	0.0546875	0.011	39282.23	0	0	0.011
563	27886	27886	Category A	0.41992188	0.011962891	-0.76782227	-0.34008789	-0.16943359	0.26708984	0.48	0.011	5/6/2018	5	6	2018	14:26:42	52002	0.454	14	26	42	1744	0.051269531	3.515918	0.41943359	0.002441406	-0.78662109	0.97094727	0.020996094	0	0	0	0	0	0	0	0	0	0.89135742	0.10864258	0.028320313	0.000244141	0.009277344	0.018798828	0.011	39282.23	0	0	0.011
564	27887	27887	Category A	0.43188477	0	-0.79199219	-0.33813477	-0.17724609	0.27001953	0.48	0.011	5/6/2018	5	6	2018	14:26:42	52002	0.545	14	26	42	1744	0.051269531	3.515918	0.41967773	0.002685547	-0.78662109	0.58056641	0.013427734	0	0	0	0	0	0	0	0	0	0.89160156	0.10839844	0.020019531	0.011962891	-0.002685547	-0.005126953	0.011	39282.23	0	0	0.011
565	27888	27888	Category A	0.41992188	0	-0.76782227	-0.33813477	-0.17211914	0.26318359	0.48	0.011	5/6/2018	5	6	2018	14:26:42	52002	0.636	14	26	42	1781	0.051269531	3.515918	0.41943359	0.002441406	-0.78662109	0.28613281	0.018798828	0	0	0	0	0	0	0	0	0	0.89135742	0.10864258	0.021484375	0.000244141	-0.002441406	0.018798828	0.011	39282.23	0	0	0.011
566	27889	27889	Category A	0.43188477	0.023925781	-0.79199219	-0.33691406	-0.17333984	0.25805664	0.48	0.011	5/6/2018	5	6	2018	14:26:42	52002	0.727	14	26	42	1793	0.051269531	3.515918	0.41943359	0.002441406	-0.78637695	0.93481445	0.025146484	0	0	0	0	0	0	0	0	0	0.89135742	0.10864258	0.0390625	0.012207031	0.021240234	-0.005371094	0.011	39282.23	0	0	0.011
567	27890	27890	Category A	0.40795898	0.011962891	-0.79199219	-0.33837891	-0.1730957	0.26708984	0.48	0.011	5/6/2018	5	6	2018	14:26:42	52002	0.818	14	26	42	1793	0.051269531	3.515918	0.41943359	0.002441406	-0.78588867	0.96606445	0.015869141	0	0	0	0	0	0	0	0	0	0.890625	0.109375	0.026855469	-0.011474609	0.009277344	-0.006103516	0.011	39282.23	0	0	0.011
568	27891	27891	Category A	0.44384766	0.011962891	-0.79199219	-0.34179688	-0.16918945	0.27832031	0.48	0.011	5/6/2018	5	6	2018	14:26:42	52002	0.909	14	26	42	1842	0.051269531	3.515918	0.41918945	0.002197266	-0.78564453	1.048584	0.026855469	0	0	0	0	0	0	0	0	0	0.890625	0.109375	0.040283203	0.024414063	0.009521484	-0.006103516	0.011	39282.23	0	0	0.011
569	27892	27892	Category A	0.41992188	0.011962891	-0.77978516	-0.33764648	-0.16821289	0.28735352	0.48	0.011	5/6/2018	5	6	2018	14:26:43	52003	0	14	26	43	1855	0.051269531	3.515918	0.41894531	0.002197266	-0.78540039	1.5817871	0.011230469	0	0	0	0	0	0	0	0	0	0.89013672	0.10986328	0.016357422	0.000732422	0.009521484	0.005615234	0.011	39282.23	0	0	0.011
570	27893	27893	Category A	0.39599609	0.011962891	-0.79199219	-0.33984375	-0.17553711	0.27416992	0.48	0.011	5/6/2018	5	6	2018	14:26:43	52003	0.1	14	26	43	1830	0.051269531	3.515918	0.41894531	0.001464844	-0.78540039	2.0742188	0.025878906	0	0	0	0	0	0	0	0	0	0.89013672	0.10986328	0.039550781	-0.022949219	0.010253906	-0.006347656	0.011	39282.23	0	0	0.011
571	27894	27894	Category A	0.41992188	0.011962891	-0.76782227	-0.33496094	-0.16699219	0.27734375	0.48	0.011	5/6/2018	5	6	2018	14:26:43	52003	0.2	14	26	43	1842	0.051269531	3.515918	0.41870117	0.001464844	-0.78540039	1.9396973	0.020507813	0	0	0	0	0	0	0	0	0	0.89013672	0.10986328	0.029052734	0.000976563	0.010253906	0.017578125	0.011	39282.23	0	0	0.011
572	27895	27895	Category A	0.41992188	0.023925781	-0.80395508	-0.3347168	-0.17114258	0.28149414	0.49	0.011	5/6/2018	5	6	2018	14:26:43	52003	0.3	14	26	43	1793	0.051269531	3.515918	0.41894531	0.001464844	-0.78564453	1.6340332	0.028808594	0	0	0	0	0	0	0	0	0	0.89038086	0.10961914	0.041503906	0.000732422	0.022216797	-0.018066406	0.011	39282.23	0	0	0.011
573	27896	27896	Category A	0.41992188	0.011962891	-0.79199219	-0.33178711	-0.17041016	0.26928711	0.49	0.011	5/6/2018	5	6	2018	14:26:43	52003	0.4	14	26	43	1744	0.051269531	3.515918	0.41894531	0.001464844	-0.78540039	1.4931641	0.012207031	0	0	0	0	0	0	0	0	0	0.89013672	0.10986328	0.017578125	0.000732422	0.010253906	-0.006347656	0.011	39282.23	0	0	0.011
574	27897	27897	Category A	0.43188477	0.011962891	-0.76782227	-0.33642578	-0.17114258	0.27734375	0.49	0.011	5/6/2018	5	6	2018	14:26:43	52003	0.5	14	26	43	1744	0.051269531	3.515918	0.41894531	0.001464844	-0.78515625	1.3051758	0.023925781	0	0	0	0	0	0	0	0	0	0.89013672	0.10986328	0.040527344	0.012695313	0.010253906	0.017333984	0.011	39282.23	0	0	0.011
575	27898	27898	Category A	0.43188477	-0.011962891	-0.79199219	-0.33911133	-0.17480469	0.27416992	0.49	0.011	5/6/2018	5	6	2018	14:26:43	52003	0.6	14	26	43	1744	0.051269531	3.515918	0.41894531	0.001464844	-0.78515625	0.79003906	0.019775391	0	0	0	0	0	0	0	0	0	0.88989258	0.11010742	0.032958984	0.012695313	-0.013427734	-0.006591797	0.011	39282.23	0	0	0.011
576	27899	27899	Category A	0.40795898	0	-0.80395508	-0.34619141	-0.17211914	0.25976563	0.49	0.011	5/6/2018	5	6	2018	14:26:43	52003	0.7	14	26	43	1744	0.051269531	3.515918	0.41943359	0.001464844	-0.78515625	0.16040039	0.021972656	0	0	0	0	0	0	0	0	0	0.89013672	0.10986328	0.031494141	-0.011474609	-0.001464844	-0.018554688	0.011	39282.23	0	0	0.011
577	27900	27900	Category A	0.39599609	0	-0.77978516	-0.3425293	-0.17651367	0.27001953	0.49	0.011	5/6/2018	5	6	2018	14:26:43	52003	0.8	14	26	43	1769	0.051269531	3.515918	0.41894531	0.001464844	-0.78491211	0.16162109	0.023681641	0	0	0	0	0	0	0	0	0	0.88989258	0.11010742	0.029785156	-0.022949219	-0.001464844	0.005126953	0.011	39282.23	0	0	0.011
578	27901	27901	Category A	0.43188477	0	-0.79199219	-0.34179688	-0.17211914	0.2578125	0.49	0.011	5/6/2018	5	6	2018	14:26:43	52003	0.9	14	26	43	1756	0.051269531	3.515918	0.41821289	0.001464844	-0.78515625	0.38745117	0.015136719	0	0	0	0	0	0	0	0	0	0.88964844	0.11035156	0.021728516	0.013427734	-0.001464844	-0.006591797	0.011	39282.23	0	0	0.011
579	27902	27902	Category A	0.43188477	0	-0.80395508	-0.34399414	-0.17529297	0.27197266	0.49	0.011	5/6/2018	5	6	2018	14:26:44	52004	0	14	26	44	1756	0.051269531	3.515918	0.41821289	0.001708984	-0.78491211	0.33911133	0.023193359	0	0	0	0	0	0	0	0	0	0.8894043	0.1105957	0.034179688	0.013427734	-0.001708984	-0.018798828	0.011	39282.23	0	0	0.011
580	27903	27903	Category A	0.41992188	0	-0.77978516	-0.34008789	-0.1730957	0.26611328	0.49	0.011	5/6/2018	5	6	2018	14:26:44	52004	0.111	14	26	44	1769	0.051269531	3.515918	0.41821289	0.001464844	-0.78466797	0.34960938	0.005371094	0	0	0	0	0	0	0	0	0	0.88916016	0.11083984	0.008300781	0.001464844	-0.001464844	0.004882813	0.011	39282.23	0	0	0.011
581	27904	27904	Category A	0.40795898	0	-0.79199219	-0.33154297	-0.17236328	0.27124023	0.49	0.011	5/6/2018	5	6	2018	14:26:44	52004	0.222	14	26	44	1781	0.051269531	3.515918	0.41796875	0.001708984	-0.78491211	0.43847656	0.012207031	0	0	0	0	0	0	0	0	0	0.8894043	0.1105957	0.018798828	-0.010009766	-0.001708984	-0.006835938	0.011	39282.23	0	0	0.011
582	27905	27905	Category A	0.40795898	0	-0.77978516	-0.33813477	-0.16845703	0.2734375	0.5	0.011	5/6/2018	5	6	2018	14:26:44	52004	0.333	14	26	44	1793	0.051269531	3.515918	0.41821289	0.001464844	-0.78491211	0.30273438	0.011474609	0	0	0	0	0	0	0	0	0	0.8894043	0.1105957	0.016845703	-0.010253906	-0.001464844	0.005126953	0.011	39282.23	0	0	0.011
583	27906	27906	Category A	0.40795898	0.011962891	-0.75585938	-0.33789063	-0.17382813	0.25805664	0.5	0.011	5/6/2018	5	6	2018	14:26:44	52004	0.444	14	26	44	1744	0.051269531	3.515918	0.41796875	0.000976563	-0.78491211	0.17382813	0.032714844	0	0	0	0	0	0	0	0	0	0.88916016	0.11083984	0.050048828	-0.010009766	0.010742188	0.029052734	0.011	39282.23	0	0	0.011
584	27907	27907	Category A	0.40795898	0.011962891	-0.77978516	-0.33666992	-0.16845703	0.2734375	0.5	0.011	5/6/2018	5	6	2018	14:26:44	52004	0.555	14	26	44	1707	0.051269531	3.515918	0.41796875	0.000732422	-0.78466797	0.70581055	0.015625	0	0	0	0	0	0	0	0	0	0.88916016	0.11083984	0.026123047	-0.010009766	0.010986328	0.004882813	0.011	39282.23	0	0	0.011
585	27908	27908	Category A	0.40795898	0.011962891	-0.82788086	-0.33911133	-0.1730957	0.26831055	0.5	0.011	5/6/2018	5	6	2018	14:26:44	52004	0.666	14	26	44	1695	0.051269531	3.515918	0.41772461	0.000732422	-0.78491211	0.75585938	0.045166016	0	0	0	0	0	0	0	0	0	0.88916016	0.11083984	0.063720703	-0.009765625	0.010986328	-0.042724609	0.011	39282.23	0	0	0.011
586	27909	27909	Category A	0.40795898	0.011962891	-0.77978516	-0.33642578	-0.1730957	0.28125	0.5	0.011	5/6/2018	5	6	2018	14:26:44	52004	0.777	14	26	44	1732	0.051269531	3.515918	0.41748047	0.000488281	-0.78491211	0.85864258	0.015625	0	0	0	0	0	0	0	0	0	0.88916016	0.11083984	0.026123047	-0.009521484	0.011230469	0.005126953	0.011	39282.23	0	0	0.011
587	27910	27910	Category A	0.40795898	0	-0.79199219	-0.3371582	-0.17089844	0.27929688	0.5	0.011	5/6/2018	5	6	2018	14:26:44	52004	0.888	14	26	44	1769	0.051269531	3.515918	0.41748047	0.000244141	-0.78491211	1.0471191	0.01171875	0	0	0	0	0	0	0	0	0	0.88891602	0.11108398	0.016845703	-0.009521484	-0.000244141	-0.006835938	0.011	39282.23	0	0	0.011
588	27911	27911	Category A	0.41992188	0.011962891	-0.77978516	-0.33691406	-0.17041016	0.26220703	0.5	0.011	5/6/2018	5	6	2018	14:26:45	52005	0	14	26	45	1781	0.051025391	3.4337402	0.41699219	0.000244141	-0.78466797	0.7265625	0.012695313	0	0	0	0	0	0	0	0	0	0.88842773	0.11157227	0.019042969	0.002685547	0.011474609	0.004882813	0.011	39282.23	0	0	0.011
589	27912	27912	Category A	0.41992188	0	-0.79199219	-0.33544922	-0.17236328	0.25830078	0.5	0.011	5/6/2018	5	6	2018	14:26:45	52005	0.1	14	26	45	1793	0.051025391	3.4337402	0.41723633	0.000732422	-0.78491211	0.140625	0.007324219	0	0	0	0	0	0	0	0	0	0.88891602	0.11108398	0.010253906	0.002441406	-0.000732422	-0.006835938	0.011	39282.23	0	0	0.011
590	27913	27913	Category A	0.44384766	0	-0.77978516	-0.34106445	-0.16235352	0.27416992	0.5	0.011	5/6/2018	5	6	2018	14:26:45	52005	0.2	14	26	45	1805	0.051025391	3.4337402	0.41796875	0.000732422	-0.78417969	0.7734375	0.026123047	0	0	0	0	0	0	0	0	0	0.88867188	0.11132813	0.031005859	0.025634766	-0.000732422	0.004394531	0.011	39282.23	0	0	0.011
591	27914	27914	Category A	0.43188477	0	-0.77978516	-0.33569336	-0.171875	0.27929688	0.51	0.011	5/6/2018	5	6	2018	14:26:45	52005	0.3	14	26	45	1818	0.051025391	3.4337402	0.41845703	0.000488281	-0.78442383	1.0969238	0.013916016	0	0	0	0	0	0	0	0	0	0.88916016	0.11083984	0.018554688	0.013183594	-0.000488281	0.004638672	0.011	39282.23	0	0	0.011
592	27915	27915	Category A	0.43188477	0	-0.77978516	-0.34326172	-0.17895508	0.27294922	0.51	0.011	5/6/2018	5	6	2018	14:26:45	52005	0.4	14	26	45	1818	0.051025391	3.4337402	0.41870117	0.000732422	-0.78466797	1.4880371	0.013916016	0	0	0	0	0	0	0	0	0	0.8894043	0.1105957	0.018798828	0.012939453	-0.000732422	0.004882813	0.011	39282.23	0	0	0.011
593	27916	27916	Category A	0.45581055	0	-0.79199219	-0.33300781	-0.17211914	0.28125	0.51	0.011	5/6/2018	5	6	2018	14:26:45	52005	0.5	14	26	45	1805	0.051025391	3.4337402	0.41894531	0.000976563	-0.78466797	1.8913574	0.037353516	0	0	0	0	0	0	0	0	0	0.88964844	0.11035156	0.044921875	0.036621094	-0.000976563	-0.007080078	0.011	39282.23	0	0	0.011
594	27917	27917	Category A	0.43188477	0	-0.79199219	-0.33300781	-0.17211914	0.28125	0.51	0.011	5/6/2018	5	6	2018	14:26:45	52005	0.6	14	26	45	1744	0.051025391	3.4337402	0.41894531	0.000976563	-0.78466797	1.9494629	0.014648438	0	0	0	0	0	0	0	0	0	0.88964844	0.11035156	0.020996094	0.012695313	-0.000976563	-0.007080078	0.011	39282.23	0	0	0.011
595	27918	27918	Category A	0.41992188	0	-0.79199219	-0.33837891	-0.17211914	0.26220703	0.51	0.011	5/6/2018	5	6	2018	14:26:45	52005	0.7	14	26	45	1732	0.051025391	3.4337402	0.41870117	0.000976563	-0.78442383	1.6247559	0.007568359	0	0	0	0	0	0	0	0	0	0.88916016	0.11083984	0.009521484	0.000976563	-0.000976563	-0.007324219	0.011	39282.23	0	0	0.011
596	27919	27919	Category A	0.39599609	0	-0.77978516	-0.33813477	-0.17089844	0.26513672	0.51	0.011	5/6/2018	5	6	2018	14:26:45	52005	0.8	14	26	45	1744	0.051025391	3.4337402	0.41943359	0.000976563	-0.78442383	1.4104004	0.023925781	0	0	0	0	0	0	0	0	0	0.8894043	0.1105957	0.029052734	-0.0234375	-0.000976563	0.004638672	0.011	39282.23	0	0	0.011
597	27920	27920	Category A	0.41992188	0.011962891	-0.77978516	-0.34106445	-0.16870117	0.26611328	0.51	0.011	5/6/2018	5	6	2018	14:26:45	52005	0.9	14	26	45	1744	0.051025391	3.4337402	0.41943359	0.000976563	-0.78466797	1.0661621	0.011962891	0	0	0	0	0	0	0	0	0	0.88964844	0.11035156	0.016113281	0.000244141	0.010742188	0.004882813	0.011	39282.23	0	0	0.011
598	27921	27921	Category A	0.44384766	0.011962891	-0.79199219	-0.33813477	-0.16845703	0.27099609	0.51	0.011	5/6/2018	5	6	2018	14:26:46	52006	0	14	26	46	1756	0.051025391	3.4337402	0.41943359	0.000976563	-0.78491211	0.39770508	0.02734375	0	0	0	0	0	0	0	0	0	0.88989258	0.11010742	0.041992188	0.024169922	0.010742188	-0.006835938	0.011	39282.23	0	0	0.011
599	27922	27922	Category A	0.41992188	0.011962891	-0.77978516	-0.34008789	-0.1730957	0.26611328	0.51	0.011	5/6/2018	5	6	2018	14:26:46	52006	0.1	14	26	46	1756	0.051025391	3.4337402	0.41918945	0.000976563	-0.78466797	0.17871094	0.011962891	0	0	0	0	0	0	0	0	0	0.88964844	0.11035156	0.016357422	0.000488281	0.010742188	0.004882813	0.011	39282.23	0	0	0.011
600	27923	27923	Category A	0.40795898	0	-0.77978516	-0.33520508	-0.17211914	0.27124023	0.51	0.011	5/6/2018	5	6	2018	14:26:46	52006	0.2	14	26	46	1756	0.051025391	3.4337402	0.41943359	0.000732422	-0.78466797	0.60253906	0.012451172	0	0	0	0	0	0	0	0	0	0.88964844	0.11035156	0.017089844	-0.011474609	-0.000732422	0.004882813	0.011	39282.23	0	0	0.011
601	27924	27924	Category A	0.43188477	-0.011962891	-0.77978516	-0.34521484	-0.17553711	0.27392578	0.52	0.011	5/6/2018	5	6	2018	14:26:46	52006	0.3	14	26	46	1744	0.051025391	3.4337402	0.41943359	0.000732422	-0.78442383	0.98779297	0.018310547	0	0	0	0	0	0	0	0	0	0.8894043	0.1105957	0.029785156	0.012207031	-0.012695313	0.004638672	0.011	39282.23	0	0	0.011
602	27925	27925	Category A	0.39599609	0	-0.77978516	-0.34692383	-0.16723633	0.27319336	0.52	0.011	5/6/2018	5	6	2018	14:26:46	52006	0.4	14	26	46	1769	0.051025391	3.4337402	0.41943359	0.000732422	-0.78466797	1.4316406	0.023925781	0	0	0	0	0	0	0	0	0	0.88964844	0.11035156	0.029052734	-0.0234375	-0.000732422	0.004882813	0.011	39282.23	0	0	0.011
603	27926	27926	Category A	0.43188477	0.011962891	-0.76782227	-0.33300781	-0.17333984	0.27124023	0.52	0.011	5/6/2018	5	6	2018	14:26:46	52006	0.5	14	26	46	1781	0.051025391	3.4337402	0.41918945	0.000732422	-0.78515625	1.7768555	0.024169922	0	0	0	0	0	0	0	0	0	0.89013672	0.10986328	0.041015625	0.012451172	0.010986328	0.017333984	0.011	39282.23	0	0	0.011
604	27927	27927	Category A	0.39599609	0.011962891	-0.79199219	-0.33813477	-0.16918945	0.27929688	0.52	0.011	5/6/2018	5	6	2018	14:26:46	52006	0.6	14	26	46	1793	0.051025391	3.4337402	0.41894531	0.000732422	-0.78540039	1.5458984	0.026367188	0	0	0	0	0	0	0	0	0	0.89038086	0.10961914	0.040527344	-0.022949219	0.010986328	-0.006347656	0.011	39282.23	0	0	0.011
605	27928	27928	Category A	0.39599609	0	-0.80395508	-0.34204102	-0.17114258	0.26611328	0.52	0.011	5/6/2018	5	6	2018	14:26:46	52006	0.7	14	26	46	1830	0.051025391	3.4337402	0.41894531	0.000976563	-0.78540039	1.2780762	0.029296875	0	0	0	0	0	0	0	0	0	0.89013672	0.10986328	0.042236328	-0.022949219	-0.000976563	-0.018310547	0.011	39282.23	0	0	0.011
606	27929	27929	Category A	0.40795898	0	-0.77978516	-0.33154297	-0.17211914	0.2734375	0.52	0.011	5/6/2018	5	6	2018	14:26:46	52006	0.8	14	26	46	1818	0.051025391	3.4337402	0.41894531	0.000976563	-0.78588867	1.2814941	0.012695313	0	0	0	0	0	0	0	0	0	0.890625	0.109375	0.018310547	-0.010986328	-0.000976563	0.006103516	0.011	39282.23	0	0	0.011
607	27930	27930	Category A	0.39599609	0	-0.77978516	-0.34423828	-0.16845703	0.27319336	0.52	0.011	5/6/2018	5	6	2018	14:26:46	52006	0.9	14	26	46	1793	0.051025391	3.4337402	0.41943359	0.000732422	-0.78613281	0.89233398	0.024169922	0	0	0	0	0	0	0	0	0	0.89086914	0.10913086	0.030517578	-0.0234375	-0.000732422	0.006347656	0.011	39282.23	0	0	0.011
608	27931	27931	Category A	0.39599609	0.011962891	-0.80395508	-0.33642578	-0.17358398	0.27514648	0.52	0.011	5/6/2018	5	6	2018	14:26:47	52007	0	14	26	47	1805	0.051025391	3.4337402	0.41943359	0.000244141	-0.78637695	0.15527344	0.03125	0	0	0	0	0	0	0	0	0	0.89135742	0.10864258	0.052246094	-0.0234375	0.011474609	-0.017333984	0.011	39282.23	0	0	0.011
609	27932	27932	Category A	0.40795898	-0.035888672	-0.77978516	-0.33569336	-0.17041016	0.27319336	0.52	0.011	5/6/2018	5	6	2018	14:26:47	52007	0.1	14	26	47	1793	0.051025391	3.4337402	0.41894531	0	-0.78613281	0.39990234	0.038085938	0	0	0	0	0	0	0	0	0	0.89086914	0.10913086	0.053466797	-0.010986328	-0.035888672	0.006347656	0.011	39282.23	0	0	0.011
610	27933	27933	Category A	0.40795898	-0.011962891	-0.79199219	-0.3347168	-0.17578125	0.28125	0.52	0.011	5/6/2018	5	6	2018	14:26:47	52007	0.2	14	26	47	1793	0.051025391	3.4337402	0.41870117	0	-0.78613281	0.70483398	0.017089844	0	0	0	0	0	0	0	0	0	0.89086914	0.10913086	0.028320313	-0.010742188	-0.011962891	-0.005615234	0.011	39282.23	0	0	0.011
611	27934	27934	Category A	0.43188477	-0.011962891	-0.77978516	-0.33276367	-0.1730957	0.28125	0.53	0.011	5/6/2018	5	6	2018	14:26:47	52007	0.3	14	26	47	1818	0.051025391	3.4337402	0.41870117	0	-0.78613281	0.82202148	0.018554688	0	0	0	0	0	0	0	0	0	0.890625	0.109375	0.031005859	0.012939453	-0.01171875	0.006347656	0.011	39282.23	0	0	0.011
612	27935	27935	Category A	0.40795898	0	-0.76782227	-0.33789063	-0.17700195	0.27929688	0.53	0.011	5/6/2018	5	6	2018	14:26:47	52007	0.4	14	26	47	1769	0.051025391	3.4337402	0.41870117	-0.000244141	-0.78613281	1.1005859	0.021484375	0	0	0	0	0	0	0	0	0	0.89086914	0.10913086	0.029541016	-0.010742188	0.000244141	0.018310547	0.011	39282.23	0	0	0.011
613	27936	27936	Category A	0.40795898	0	-0.77978516	-0.33935547	-0.17114258	0.2722168	0.53	0.011	5/6/2018	5	6	2018	14:26:47	52007	0.5	14	26	47	1744	0.051025391	3.4337402	0.41894531	-0.000488281	-0.78613281	1.4768066	0.012939453	0	0	0	0	0	0	0	0	0	0.89086914	0.10913086	0.018310547	-0.010986328	0.000488281	0.006347656	0.011	39282.23	0	0	0.011
614	27937	27937	Category A	0.39599609	0	-0.79199219	-0.34228516	-0.17797852	0.27685547	0.53	0.011	5/6/2018	5	6	2018	14:26:47	52007	0.6	14	26	47	1732	0.051025391	3.4337402	0.41918945	-0.000732422	-0.78613281	1.4365234	0.023925781	0	0	0	0	0	0	0	0	0	0.89111328	0.10888672	0.029541016	-0.023193359	0.000732422	-0.005615234	0.011	39282.23	0	0	0.011
615	27938	27938	Category A	0.43188477	-0.011962891	-0.79199219	-0.33789063	-0.16699219	0.26635742	0.53	0.011	5/6/2018	5	6	2018	14:26:47	52007	0.7	14	26	47	1732	0.051025391	3.4337402	0.41870117	-0.000732422	-0.78662109	1.2709961	0.017822266	0	0	0	0	0	0	0	0	0	0.89111328	0.10888672	0.029296875	0.012939453	-0.010986328	-0.005126953	0.011	39282.23	0	0	0.011
616	27939	27939	Category A	0.40795898	0	-0.79199219	-0.33789063	-0.17382813	0.27832031	0.53	0.011	5/6/2018	5	6	2018	14:26:47	52007	0.8	14	26	47	1756	0.051025391	3.4337402	0.41870117	-0.000976563	-0.78662109	1.2895508	0.011962891	0	0	0	0	0	0	0	0	0	0.89111328	0.10888672	0.017089844	-0.010742188	0.000976563	-0.005126953	0.011	39282.23	0	0	0.011
617	27940	27940	Category A	0.39599609	0	-0.77978516	-0.33569336	-0.17114258	0.27416992	0.53	0.011	5/6/2018	5	6	2018	14:26:47	52007	0.9	14	26	47	1744	0.051025391	3.4337402	0.41870117	-0.000976563	-0.78686523	1.1894531	0.023925781	0	0	0	0	0	0	0	0	0	0.89135742	0.10864258	0.031005859	-0.022705078	0.000976563	0.007080078	0.011	39282.23	0	0	0.011
618	27941	27941	Category A	0.41992188	0	-0.77978516	-0.33740234	-0.16918945	0.28027344	0.53	0.011	5/6/2018	5	6	2018	14:26:48	52008	0	14	26	48	1744	0.051025391	3.4337402	0.41870117	-0.000732422	-0.78686523	0.84008789	0.007080078	0	0	0	0	0	0	0	0	0	0.89135742	0.10864258	0.009033203	0.000976563	0.000732422	0.007080078	0.011	39282.23	0	0	0.011
619	27942	27942	Category A	0.39599609	-0.011962891	-0.79199219	-0.33569336	-0.17114258	0.27832031	0.53	0.011	5/6/2018	5	6	2018	14:26:48	52008	0.1	14	26	48	1720	0.051025391	3.4337402	0.41870117	-0.000732422	-0.78686523	0.3671875	0.025634766	0	0	0	0	0	0	0	0	0	0.89135742	0.10864258	0.038818359	-0.022705078	-0.010986328	-0.004882813	0.011	39282.23	0	0	0.011
620	27943	27943	Category A	0.41992188	0	-0.81591797	-0.33178711	-0.17211914	0.28051758	0.53	0.011	5/6/2018	5	6	2018	14:26:48	52008	0.2	14	26	48	1732	0.051025391	3.4337402	0.41821289	-0.000976563	-0.78662109	0.16040039	0.029052734	0	0	0	0	0	0	0	0	0	0.89111328	0.10888672	0.031738281	0.001464844	0.000976563	-0.029052734	0.011	39282.23	0	0	0.011
621	27944	27944	Category A	0.41992188	-0.023925781	-0.79199219	-0.3347168	-0.17382813	0.27539063	0.54	0.011	5/6/2018	5	6	2018	14:26:48	52008	0.3	14	26	48	1769	0.051025391	3.4337402	0.41821289	-0.001220703	-0.78735352	0.41455078	0.022949219	0	0	0	0	0	0	0	0	0	0.89160156	0.10839844	0.028564453	0.001464844	-0.022460938	-0.004394531	0.011	39282.23	0	0	0.011
622	27945	27945	Category A	0.41992188	-0.023925781	-0.80395508	-0.33398438	-0.17382813	0.27514648	0.54	0.011	5/6/2018	5	6	2018	14:26:48	52008	0.4	14	26	48	1793	0.051025391	3.4337402	0.41821289	-0.001220703	-0.78735352	0.41308594	0.027832031	0	0	0	0	0	0	0	0	0	0.89160156	0.10839844	0.040283203	0.001464844	-0.022460938	-0.016357422	0.011	39282.23	0	0	0.011
623	27946	27946	Category A	0.41992188	-0.011962891	-0.76782227	-0.33789063	-0.17456055	0.27832031	0.54	0.011	5/6/2018	5	6	2018	14:26:48	52008	0.5	14	26	48	1805	0.051025391	3.4337402	0.41870117	-0.001220703	-0.78759766	0.28930664	0.022460938	0	0	0	0	0	0	0	0	0	0.8918457	0.1081543	0.031494141	0.000976563	-0.010498047	0.019775391	0.011	39282.23	0	0	0.011
624	27947	27947	Category A	0.41992188	0	-0.81591797	-0.33447266	-0.17089844	0.28564453	0.54	0.011	5/6/2018	5	6	2018	14:26:48	52008	0.6	14	26	48	1805	0.051025391	3.4337402	0.41894531	-0.001464844	-0.78759766	0.65795898	0.028076172	0	0	0	0	0	0	0	0	0	0.89233398	0.10766602	0.030273438	0.000732422	0.001464844	-0.028076172	0.011	39282.23	0	0	0.011
625	27948	27948	Category A	0.40795898	-0.011962891	-0.79199219	-0.33764648	-0.171875	0.28540039	0.54	0.011	5/6/2018	5	6	2018	14:26:48	52008	0.7	14	26	48	1769	0.051025391	3.4337402	0.41943359	-0.001708984	-0.78808594	1.0546875	0.015625	0	0	0	0	0	0	0	0	0	0.89282227	0.10717773	0.025146484	-0.011474609	-0.010009766	-0.003662109	0.011	39282.23	0	0	0.011
626	27949	27949	Category A	0.44384766	-0.011962891	-0.77978516	-0.34008789	-0.17089844	0.27612305	0.54	0.011	5/6/2018	5	6	2018	14:26:48	52008	0.8	14	26	48	1720	0.051513672	3.4659668	0.41943359	-0.001708984	-0.7878418	0.98266602	0.02734375	0	0	0	0	0	0	0	0	0	0.89257813	0.10742188	0.042236328	0.024169922	-0.010009766	0.008056641	0.011	39282.23	0	0	0.011
627	27950	27950	Category A	0.41992188	0	-0.77978516	-0.33569336	-0.17041016	0.26928711	0.54	0.011	5/6/2018	5	6	2018	14:26:48	52008	0.9	14	26	48	1720	0.051513672	3.4659668	0.41943359	-0.001708984	-0.78808594	0.82275391	0.008544922	0	0	0	0	0	0	0	0	0	0.89282227	0.10717773	0.010742188	0.000244141	0.001708984	0.008300781	0.011	39282.23	0	0	0.011
628	27951	27951	Category A	0.43188477	0.011962891	-0.79199219	-0.33837891	-0.17016602	0.26733398	0.54	0.011	5/6/2018	5	6	2018	14:26:49	52009	0	14	26	49	1707	0.051513672	3.4659668	0.41967773	-0.001708984	-0.78833008	0.91357422	0.018554688	0	0	0	0	0	0	0	0	0	0.89306641	0.10693359	0.029296875	0.011962891	0.013671875	-0.003417969	0.011	39282.23	0	0	0.011
629	27952	27952	Category A	0.44384766	0.011962891	-0.75585938	-0.34912109	-0.17504883	0.27563477	0.54	0.011	5/6/2018	5	6	2018	14:26:49	52009	0.1	14	26	49	1744	0.051513672	3.4659668	0.41943359	-0.001708984	-0.78857422	0.890625	0.04296875	0	0	0	0	0	0	0	0	0	0.89331055	0.10668945	0.070800781	0.024169922	0.013671875	0.032714844	0.011	39282.23	0	0	0.011
630	27953	27953	Category A	0.43188477	-0.011962891	-0.79199219	-0.34228516	-0.17529297	0.27685547	0.54	0.011	5/6/2018	5	6	2018	14:26:49	52009	0.2	14	26	49	1793	0.051513672	3.4659668	0.41943359	-0.001708984	-0.78857422	0.4140625	0.016113281	0	0	0	0	0	0	0	0	0	0.89306641	0.10693359	0.025634766	0.012207031	-0.010009766	-0.003173828	0.011	39282.23	0	0	0.011
631	27954	27954	Category A	0.43188477	0.011962891	-0.79199219	-0.33789063	-0.17456055	0.27099609	0.55	0.011	5/6/2018	5	6	2018	14:26:49	52009	0.3	14	26	49	1805	0.051513672	3.4659668	0.41918945	-0.001953125	-0.78857422	0.20800781	0.019042969	0	0	0	0	0	0	0	0	0	0.89306641	0.10693359	0.029785156	0.012451172	0.013916016	-0.003173828	0.011	39282.23	0	0	0.011
632	27955	27955	Category A	0.43188477	0.011962891	-0.79199219	-0.33618164	-0.17456055	0.27612305	0.55	0.011	5/6/2018	5	6	2018	14:26:49	52009	0.4	14	26	49	1793	0.051513672	3.4659668	0.41894531	-0.001953125	-0.78881836	0.21801758	0.019042969	0	0	0	0	0	0	0	0	0	0.89331055	0.10668945	0.029785156	0.012695313	0.013916016	-0.002929688	0.011	39282.23	0	0	0.011
633	27956	27956	Category A	0.40795898	-0.011962891	-0.76782227	-0.33618164	-0.17089844	0.27929688	0.55	0.011	5/6/2018	5	6	2018	14:26:49	52009	0.5	14	26	49	1744	0.051513672	3.4659668	0.41894531	-0.001953125	-0.78881836	0.092041016	0.025634766	0	0	0	0	0	0	0	0	0	0.89306641	0.10693359	0.041992188	-0.010986328	-0.009765625	0.020996094	0.011	39282.23	0	0	0.011
634	27957	27957	Category A	0.40795898	-0.011962891	-0.76782227	-0.33666992	-0.16943359	0.27954102	0.55	0.011	5/6/2018	5	6	2018	14:26:49	52009	0.6	14	26	49	1732	0.051513672	3.4659668	0.41870117	-0.001953125	-0.78857422	0.34863281	0.025390625	0	0	0	0	0	0	0	0	0	0.89282227	0.10717773	0.041503906	-0.010742188	-0.009765625	0.020751953	0.011	39282.23	0	0	0.011
635	27958	27958	Category A	0.44384766	0	-0.77978516	-0.33837891	-0.17114258	0.26220703	0.55	0.011	5/6/2018	5	6	2018	14:26:49	52009	0.7	14	26	49	1695	0.051513672	3.4659668	0.41821289	-0.001953125	-0.78857422	0.3190918	0.027099609	0	0	0	0	0	0	0	0	0	0.89257813	0.10742188	0.036376953	0.025390625	0.001953125	0.008789063	0.011	39282.23	0	0	0.011
636	27959	27959	Category A	0.43188477	-0.011962891	-0.79199219	-0.33618164	-0.17553711	0.27612305	0.55	0.011	5/6/2018	5	6	2018	14:26:49	52009	0.8	14	26	49	1683	0.051513672	3.4659668	0.41821289	-0.001953125	-0.78857422	0.14746094	0.017089844	0	0	0	0	0	0	0	0	0	0.89257813	0.10742188	0.026855469	0.013427734	-0.009765625	-0.003173828	0.011	39282.23	0	0	0.011
637	27960	27960	Category A	0.43188477	0	-0.79199219	-0.3425293	-0.17797852	0.27587891	0.55	0.011	5/6/2018	5	6	2018	14:26:49	52009	0.9	14	26	49	1695	0.051513672	3.4659668	0.41821289	-0.002197266	-0.78857422	0.41381836	0.014160156	0	0	0	0	0	0	0	0	0	0.89257813	0.10742188	0.019042969	0.013427734	0.002197266	-0.003173828	0.011	39282.23	0	0	0.011
638	27961	27961	Category A	0.41992188	-0.011962891	-0.77978516	-0.33789063	-0.17651367	0.28125	0.55	0.011	5/6/2018	5	6	2018	14:26:50	52010	0	14	26	50	1695	0.051513672	3.4659668	0.41796875	-0.002685547	-0.78857422	0.30786133	0.012695313	0	0	0	0	0	0	0	0	0	0.89257813	0.10742188	0.01953125	0.001708984	-0.009033203	0.008789063	0.011	39282.23	0	0	0.011
639	27962	27962	Category A	0.41992188	0	-0.76782227	-0.34594727	-0.16723633	0.27319336	0.55	0.011	5/6/2018	5	6	2018	14:26:50	52010	0.1	14	26	50	1720	0.051513672	3.4659668	0.41748047	-0.002929688	-0.78857422	0.38232422	0.020996094	0	0	0	0	0	0	0	0	0	0.89233398	0.10766602	0.025878906	0.002197266	0.002929688	0.020751953	0.011	39282.23	0	0	0.011
640	27963	27963	Category A	0.41992188	-0.011962891	-0.76782227	-0.33129883	-0.17114258	0.28344727	0.55	0.011	5/6/2018	5	6	2018	14:26:50	52010	0.2	14	26	50	1756	0.051513672	3.4659668	0.41748047	-0.002929688	-0.78857422	0.58105469	0.022460938	0	0	0	0	0	0	0	0	0	0.89233398	0.10766602	0.031738281	0.002197266	-0.008789063	0.020751953	0.011	39282.23	0	0	0.011
641	27964	27964	Category A	0.45581055	0	-0.77978516	-0.33764648	-0.17114258	0.27246094	0.56	0.011	5/6/2018	5	6	2018	14:26:50	52010	0.3	14	26	50	1781	0.051513672	3.4659668	0.41796875	-0.002929688	-0.78857422	0.4855957	0.038818359	0	0	0	0	0	0	0	0	0	0.89257813	0.10742188	0.049560547	0.037597656	0.002929688	0.008789063	0.011	39282.23	0	0	0.011
642	27965	27965	Category A	0.41992188	0.011962891	-0.77978516	-0.33544922	-0.16992188	0.25830078	0.56	0.011	5/6/2018	5	6	2018	14:26:50	52010	0.4	14	26	50	1744	0.051513672	3.4659668	0.41796875	-0.002685547	-0.78857422	0.069091797	0.017089844	0	0	0	0	0	0	0	0	0	0.89257813	0.10742188	0.025390625	0.001708984	0.014648438	0.008789063	0.011	39282.23	0	0	0.011
643	27966	27966	Category A	0.40795898	0.011962891	-0.79199219	-0.33325195	-0.17114258	0.27539063	0.56	0.011	5/6/2018	5	6	2018	14:26:50	52010	0.5	14	26	50	1732	0.051513672	3.4659668	0.41845703	-0.002685547	-0.78833008	0.1159668	0.018554688	0	0	0	0	0	0	0	0	0	0.89257813	0.10742188	0.028808594	-0.010498047	0.014648438	-0.003417969	0.011	39282.23	0	0	0.011
644	27967	27967	Category A	0.41992188	0.011962891	-0.79199219	-0.33227539	-0.17236328	0.27124023	0.56	0.011	5/6/2018	5	6	2018	14:26:50	52010	0.6	14	26	50	1720	0.051513672	3.4659668	0.41845703	-0.002929688	-0.78857422	0.13330078	0.015380859	0	0	0	0	0	0	0	0	0	0.89257813	0.10742188	0.01953125	0.001220703	0.014892578	-0.003173828	0.011	39282.23	0	0	0.011
645	27968	27968	Category A	0.43188477	0	-0.79199219	-0.33520508	-0.17651367	0.28051758	0.56	0.011	5/6/2018	5	6	2018	14:26:50	52010	0.7	14	26	50	1756	0.051513672	3.4659668	0.41870117	-0.003173828	-0.7878418	0.51489258	0.013916016	0	0	0	0	0	0	0	0	0	0.89233398	0.10766602	0.020263672	0.012939453	0.003173828	-0.00390625	0.011	39282.23	0	0	0.011
646	27969	27969	Category A	0.45581055	0	-0.81591797	-0.33520508	-0.17651367	0.27636719	0.56	0.011	5/6/2018	5	6	2018	14:26:50	52010	0.8	14	26	50	1793	0.051513672	3.4659668	0.41894531	-0.003173828	-0.78735352	0.86523438	0.046386719	0	0	0	0	0	0	0	0	0	0.8918457	0.1081543	0.068359375	0.036621094	0.003173828	-0.028320313	0.011	39282.23	0	0	0.011
647	27970	27970	Category A	0.40795898	-0.011962891	-0.81591797	-0.33496094	-0.1730957	0.27929688	0.56	0.011	5/6/2018	5	6	2018	14:26:50	52010	0.9	14	26	50	1793	0.051513672	3.4659668	0.41918945	-0.003173828	-0.78735352	0.79125977	0.031738281	0	0	0	0	0	0	0	0	0	0.89208984	0.10791016	0.048339844	-0.011230469	-0.008544922	-0.028320313	0.011	39282.23	0	0	0.011
648	27971	27971	Category A	0.40795898	-0.011962891	-0.77978516	-0.33520508	-0.17285156	0.28222656	0.56	0.011	5/6/2018	5	6	2018	14:26:51	52011	0	14	26	51	1805	0.051513672	3.4659668	0.41943359	-0.003417969	-0.7878418	0.74438477	0.016357422	0	0	0	0	0	0	0	0	0	0.89257813	0.10742188	0.028076172	-0.011474609	-0.008300781	0.008056641	0.011	39282.23	0	0	0.011
649	27972	27972	Category A	0.40795898	0	-0.77978516	-0.3425293	-0.17089844	0.26586914	0.56	0.011	5/6/2018	5	6	2018	14:26:51	52011	0.1	14	26	51	1781	0.051513672	3.4659668	0.41992188	-0.003417969	-0.78759766	0.97241211	0.014648438	0	0	0	0	0	0	0	0	0	0.89257813	0.10742188	0.0234375	-0.011962891	0.003417969	0.0078125	0.011	39282.23	0	0	0.011
650	27973	27973	Category A	0.39599609	0	-0.77978516	-0.33789063	-0.17456055	0.27832031	0.56	0.011	5/6/2018	5	6	2018	14:26:51	52011	0.2	14	26	51	1805	0.051513672	3.4659668	0.4206543	-0.002929688	-0.7878418	0.99169922	0.026123047	0	0	0	0	0	0	0	0	0	0.89306641	0.10693359	0.035888672	-0.024658203	0.002929688	0.008056641	0.011	39282.23	0	0	0.011
651	27974	27974	Category A	0.41992188	0	-0.77978516	-0.3347168	-0.17578125	0.27929688	0.57	0.011	5/6/2018	5	6	2018	14:26:51	52011	0.3	14	26	51	1830	0.051513672	3.4659668	0.42138672	-0.002929688	-0.7878418	0.68334961	0.008544922	0	0	0	0	0	0	0	0	0	0.89331055	0.10668945	0.012451172	-0.001464844	0.002929688	0.008056641	0.011	39282.23	0	0	0.011
652	27975	27975	Category A	0.44384766	0	-0.80395508	-0.34008789	-0.16845703	0.27026367	0.57	0.011	5/6/2018	5	6	2018	14:26:51	52011	0.4	14	26	51	1818	0.051513672	3.4659668	0.42089844	-0.002685547	-0.7878418	0.54638672	0.027832031	0	0	0	0	0	0	0	0	0	0.89331055	0.10668945	0.041503906	0.022705078	0.002685547	-0.015869141	0.011	39282.23	0	0	0.011
653	27976	27976	Category A	0.43188477	0	-0.79199219	-0.34008789	-0.17724609	0.26586914	0.57	0.011	5/6/2018	5	6	2018	14:26:51	52011	0.5	14	26	51	1818	0.051513672	3.4659668	0.42114258	-0.002685547	-0.78833008	0.52075195	0.011474609	0	0	0	0	0	0	0	0	0	0.89379883	0.10620117	0.016845703	0.010498047	0.002685547	-0.003417969	0.011	39282.23	0	0	0.011
654	27977	27977	Category A	0.39599609	0	-0.79199219	-0.33618164	-0.17456055	0.27441406	0.57	0.011	5/6/2018	5	6	2018	14:26:51	52011	0.6	14	26	51	1805	0.051513672	3.4659668	0.42114258	-0.002685547	-0.78833008	0.50073242	0.025634766	0	0	0	0	0	0	0	0	0	0.89379883	0.10620117	0.031494141	-0.025146484	0.002685547	-0.003417969	0.011	39282.23	0	0	0.011
655	27978	27978	Category A	0.41992188	-0.023925781	-0.79199219	-0.33642578	-0.16845703	0.27929688	0.57	0.011	5/6/2018	5	6	2018	14:26:51	52011	0.7	14	26	51	1769	0.051513672	3.4659668	0.42138672	-0.002685547	-0.78808594	0.51611328	0.021484375	0	0	0	0	0	0	0	0	0	0.89379883	0.10620117	0.026367188	-0.001464844	-0.020996094	-0.003662109	0.011	39282.23	0	0	0.011
656	27979	27979	Category A	0.41992188	0	-0.82788086	-0.34008789	-0.16943359	0.26831055	0.57	0.011	5/6/2018	5	6	2018	14:26:51	52011	0.8	14	26	51	1756	0.051513672	3.4659668	0.42089844	-0.002685547	-0.78808594	0.65258789	0.039550781	0	0	0	0	0	0	0	0	0	0.89355469	0.10644531	0.043212891	-0.000976563	0.002685547	-0.039550781	0.011	39282.23	0	0	0.011
657	27980	27980	Category A	0.39599609	0.011962891	-0.77978516	-0.33203125	-0.17114258	0.2734375	0.57	0.011	5/6/2018	5	6	2018	14:26:51	52011	0.9	14	26	51	1732	0.051513672	3.4659668	0.42089844	-0.002685547	-0.78833008	0.92163086	0.030029297	0	0	0	0	0	0	0	0	0	0.89355469	0.10644531	0.048095703	-0.024902344	0.014648438	0.008544922	0.011	39282.23	0	0	0.011
658	27981	27981	Category A	0.41992188	0	-0.79199219	-0.33813477	-0.17089844	0.26733398	0.57	0.011	5/6/2018	5	6	2018	14:26:52	52012	0	14	26	52	1720	0.051513672	3.4659668	0.42089844	-0.002685547	-0.78857422	0.99584961	0.004394531	0	0	0	0	0	0	0	0	0	0.89404297	0.10595703	0.007080078	-0.000976563	0.002685547	-0.003173828	0.011	39282.23	0	0	0.011
659	27982	27982	Category A	0.40795898	-0.023925781	-0.79199219	-0.33447266	-0.17016602	0.26831055	0.57	0.011	5/6/2018	5	6	2018	14:26:52	52012	0.1	14	26	52	1744	0.051513672	3.4659668	0.4206543	-0.002685547	-0.78857422	1.0651855	0.024902344	0	0	0	0	0	0	0	0	0	0.89379883	0.10620117	0.037109375	-0.012695313	-0.020996094	-0.003173828	0.011	39282.23	0	0	0.011
660	27983	27983	Category A	0.40795898	-0.011962891	-0.83984375	-0.33959961	-0.17211914	0.26000977	0.57	0.011	5/6/2018	5	6	2018	14:26:52	52012	0.2	14	26	52	1769	0.051513672	3.4659668	0.4206543	-0.002685547	-0.78857422	0.88574219	0.053466797	0	0	0	0	0	0	0	0	0	0.89379883	0.10620117	0.072998047	-0.012695313	-0.009033203	-0.051025391	0.011	39282.23	0	0	0.011
661	27984	27984	Category A	0.41992188	0	-0.79199219	-0.33642578	-0.1730957	0.27856445	0.58	0.011	5/6/2018	5	6	2018	14:26:52	52012	0.3	14	26	52	1793	0.051513672	3.4659668	0.42089844	-0.002685547	-0.7878418	0.33813477	0.005126953	0	0	0	0	0	0	0	0	0	0.89331055	0.10668945	0.008056641	-0.000976563	0.002685547	-0.00390625	0.011	39282.23	0	0	0.011
662	27985	27985	Category A	0.43188477	0	-0.79199219	-0.33740234	-0.16992188	0.2824707	0.58	0.011	5/6/2018	5	6	2018	14:26:52	52012	0.4	14	26	52	1793	0.051513672	3.4659668	0.42089844	-0.002441406	-0.78735352	0.23925781	0.011962891	0	0	0	0	0	0	0	0	0	0.89282227	0.10717773	0.017822266	0.010742188	0.002441406	-0.004394531	0.011	39282.23	0	0	0.011
663	27986	27986	Category A	0.44384766	0	-0.76782227	-0.33984375	-0.17553711	0.28125	0.58	0.011	5/6/2018	5	6	2018	14:26:52	52012	0.5	14	26	52	1830	0.051513672	3.4659668	0.42089844	-0.002197266	-0.78686523	0.32714844	0.029785156	0	0	0	0	0	0	0	0	0	0.89257813	0.10742188	0.044189453	0.022705078	0.002197266	0.019042969	0.011	39282.23	0	0	0.011
664	27987	27987	Category A	0.43188477	-0.011962891	-0.81591797	-0.34228516	-0.17529297	0.2800293	0.58	0.011	5/6/2018	5	6	2018	14:26:52	52012	0.6	14	26	52	1805	0.051269531	3.4820801	0.42114258	-0.001708984	-0.78710938	0.21386719	0.031982422	0	0	0	0	0	0	0	0	0	0.89282227	0.10717773	0.049072266	0.010498047	-0.010009766	-0.028564453	0.011	39282.23	0	0	0.011
665	27988	27988	Category A	0.41992188	0	-0.80395508	-0.33349609	-0.16894531	0.26342773	0.58	0.011	5/6/2018	5	6	2018	14:26:52	52012	0.7	14	26	52	1781	0.051269531	3.4820801	0.42114258	-0.001708984	-0.78686523	0.40917969	0.017089844	0	0	0	0	0	0	0	0	0	0.89257813	0.10742188	0.020019531	-0.001220703	0.001708984	-0.016845703	0.011	39282.23	0	0	0.011
666	27989	27989	Category A	0.40795898	0.011962891	-0.80395508	-0.33618164	-0.17724609	0.27612305	0.58	0.011	5/6/2018	5	6	2018	14:26:52	52012	0.8	14	26	52	1769	0.051269531	3.4820801	0.42138672	-0.001708984	-0.78686523	0.46459961	0.025634766	0	0	0	0	0	0	0	0	0	0.89257813	0.10742188	0.044189453	-0.013427734	0.013671875	-0.016845703	0.011	39282.23	0	0	0.011
667	27990	27990	Category A	0.41992188	0.011962891	-0.80395508	-0.33300781	-0.17382813	0.27929688	0.58	0.011	5/6/2018	5	6	2018	14:26:52	52012	0.9	14	26	52	1756	0.051269531	3.4820801	0.42138672	-0.001464844	-0.78686523	0.20605469	0.021728516	0	0	0	0	0	0	0	0	0	0.89257813	0.10742188	0.031982422	-0.001464844	0.013427734	-0.016845703	0.011	39282.23	0	0	0.011
668	27991	27991	Category A	0.40795898	0	-0.80395508	-0.34570313	-0.17089844	0.27832031	0.58	0.011	5/6/2018	5	6	2018	14:26:53	52013	0	14	26	53	1781	0.051269531	3.4820801	0.42138672	-0.001464844	-0.78686523	0.059814453	0.021484375	0	0	0	0	0	0	0	0	0	0.89257813	0.10742188	0.031738281	-0.013427734	0.001464844	-0.016845703	0.011	39282.23	0	0	0.011
669	27992	27992	Category A	0.41992188	0	-0.77978516	-0.33276367	-0.1730957	0.27954102	0.58	0.011	5/6/2018	5	6	2018	14:26:53	52013	0.1	14	26	53	1781	0.051269531	3.4820801	0.42114258	-0.001708984	-0.78735352	0.20556641	0.0078125	0	0	0	0	0	0	0	0	0	0.89282227	0.10717773	0.010742188	-0.001220703	0.001708984	0.007568359	0.011	39282.23	0	0	0.011
670	27993	27993	Category A	0.41992188	-0.011962891	-0.77978516	-0.34521484	-0.17285156	0.27001953	0.58	0.011	5/6/2018	5	6	2018	14:26:53	52013	0.2	14	26	53	1793	0.051269531	3.4820801	0.42089844	-0.002197266	-0.78759766	0.28173828	0.012451172	0	0	0	0	0	0	0	0	0	0.89306641	0.10693359	0.018554688	-0.000976563	-0.009521484	0.0078125	0.011	39282.23	0	0	0.011
671	27994	27994	Category A	0.41992188	0	-0.80395508	-0.33544922	-0.16845703	0.28344727	0.59	0.011	5/6/2018	5	6	2018	14:26:53	52013	0.3	14	26	53	1744	0.051269531	3.4820801	0.4206543	-0.001953125	-0.78735352	0.026367188	0.016357422	0	0	0	0	0	0	0	0	0	0.89282227	0.10717773	0.019042969	-0.000732422	0.001953125	-0.016357422	0.011	39282.23	0	0	0.011
672	27995	27995	Category A	0.41992188	0	-0.77978516	-0.34033203	-0.17211914	0.25805664	0.59	0.011	5/6/2018	5	6	2018	14:26:53	52013	0.4	14	26	53	1707	0.051269531	3.4820801	0.42016602	-0.002197266	-0.78710938	0.28344727	0.007568359	0	0	0	0	0	0	0	0	0	0.89233398	0.10766602	0.010009766	-0.000244141	0.002197266	0.007324219	0.011	39282.23	0	0	0.011
673	27996	27996	Category A	0.43188477	0	-0.77978516	-0.33935547	-0.171875	0.26708984	0.59	0.011	5/6/2018	5	6	2018	14:26:53	52013	0.5	14	26	53	1683	0.051269531	3.4820801	0.42016602	-0.002197266	-0.78735352	0.32055664	0.013916016	0	0	0	0	0	0	0	0	0	0.89257813	0.10742188	0.021240234	0.011474609	0.002197266	0.007568359	0.011	39282.23	0	0	0.011
674	27997	27997	Category A	0.39599609	0	-0.79199219	-0.3347168	-0.17382813	0.27832031	0.59	0.011	5/6/2018	5	6	2018	14:26:53	52013	0.6	14	26	53	1695	0.051269531	3.4820801	0.4206543	-0.001953125	-0.78759766	0.32983398	0.024902344	0	0	0	0	0	0	0	0	0	0.89306641	0.10693359	0.030761719	-0.024658203	0.001953125	-0.004150391	0.011	39282.23	0	0	0.011
675	27998	27998	Category A	0.41992188	0	-0.77978516	-0.33154297	-0.16772461	0.27539063	0.59	0.011	5/6/2018	5	6	2018	14:26:53	52013	0.7	14	26	53	1732	0.051269531	3.4820801	0.4206543	-0.001464844	-0.78759766	0.21044922	0.008056641	0	0	0	0	0	0	0	0	0	0.89306641	0.10693359	0.010498047	-0.000732422	0.001464844	0.0078125	0.011	39282.23	0	0	0.011
676	27999	27999	Category A	0.39599609	-0.023925781	-0.79199219	-0.33886719	-0.17944336	0.27319336	0.59	0.011	5/6/2018	5	6	2018	14:26:53	52013	0.8	14	26	53	1781	0.051269531	3.4820801	0.42016602	-0.001464844	-0.78808594	0.11083984	0.033203125	0	0	0	0	0	0	0	0	0	0.89306641	0.10693359	0.050292969	-0.024169922	-0.022216797	-0.003662109	0.011	39282.23	0	0	0.011
677	28000	28000	Category A	0.40795898	-0.023925781	-0.76782227	-0.34521484	-0.17114258	0.27001953	0.59	0.011	5/6/2018	5	6	2018	14:26:53	52013	0.9	14	26	53	1842	0.051269531	3.4820801	0.42016602	-0.001220703	-0.78808594	0.35327148	0.032714844	0	0	0	0	0	0	0	0	0	0.89306641	0.10693359	0.054931641	-0.012207031	-0.022460938	0.020263672	0.011	39282.23	0	0	0.011
678	28001	28001	Category A	0.40795898	0	-0.79199219	-0.34350586	-0.17626953	0.27587891	0.59	0.011	5/6/2018	5	6	2018	14:26:54	52014	0	14	26	54	1818	0.051269531	3.4820801	0.41943359	-0.001220703	-0.7878418	0.66308594	0.012207031	0	0	0	0	0	0	0	0	0	0.89257813	0.10742188	0.016845703	-0.011474609	0.001220703	-0.00390625	0.011	39282.23	0	0	0.011
679	28002	28002	Category A	0.41992188	0	-0.77978516	-0.33129883	-0.17211914	0.28149414	0.59	0.011	5/6/2018	5	6	2018	14:26:54	52014	0.1	14	26	54	1805	0.051269531	3.4820801	0.41943359	-0.000976563	-0.78759766	0.88134766	0.008056641	0	0	0	0	0	0	0	0	0	0.89233398	0.10766602	0.009521484	0.000244141	0.000976563	0.0078125	0.011	39282.23	0	0	0.011
680	28003	28003	Category A	0.44384766	0	-0.79199219	-0.34326172	-0.17626953	0.27294922	0.59	0.011	5/6/2018	5	6	2018	14:26:54	52014	0.2	14	26	54	1769	0.051269531	3.4820801	0.41918945	-0.000976563	-0.78808594	0.78515625	0.024658203	0	0	0	0	0	0	0	0	0	0.89257813	0.10742188	0.029541016	0.024414063	0.000976563	-0.003662109	0.011	39282.23	0	0	0.011
681	28004	28004	Category A	0.43188477	0.011962891	-0.76782227	-0.33935547	-0.17382813	0.26318359	0	0.011	5/6/2018	5	6	2018	14:26:54	52014	0.3	14	26	54	1744	0.051269531	3.4820801	0.41894531	-0.000976563	-0.78833008	0.5078125	0.02734375	0	0	0	0	0	0	0	0	0	0.89282227	0.10717773	0.046142578	0.012695313	0.012939453	0.020507813	0.011	39282.23	0	0	0.011
682	28005	28005	Category A	0.43188477	0	-0.76782227	-0.33325195	-0.17114258	0.27539063	0	0.011	5/6/2018	5	6	2018	14:26:54	52014	0.4	14	26	54	1756	0.051269531	3.4820801	0.41845703	-0.000976563	-0.78808594	0.45458984	0.024414063	0	0	0	0	0	0	0	0	0	0.89233398	0.10766602	0.034667969	0.013183594	0.000976563	0.020263672	0.011	39282.23	0	0	0.011
683	28006	28006	Category A	0.43188477	0	-0.77978516	-0.34155273	-0.17285156	0.27001953	0	0.011	5/6/2018	5	6	2018	14:26:54	52014	0.5	14	26	54	1769	0.051269531	3.4820801	0.41870117	-0.000976563	-0.78808594	0.57495117	0.015625	0	0	0	0	0	0	0	0	0	0.89233398	0.10766602	0.022705078	0.012939453	0.000976563	0.008300781	0.011	39282.23	0	0	0.011
684	28007	28007	Category A	0.40795898	-0.011962891	-0.74389648	-0.33959961	-0.17114258	0.25805664	0	0.011	5/6/2018	5	6	2018	14:26:54	52014	0.6	14	26	54	1769	0.051269531	3.4820801	0.41894531	-0.000976563	-0.78759766	0.5625	0.046386719	0	0	0	0	0	0	0	0	0	0.89208984	0.10791016	0.065429688	-0.010986328	-0.010742188	0.043701172	0.011	39282.23	0	0	0.011
685	28008	28008	Category A	0.41992188	0	-0.76782227	-0.33959961	-0.17211914	0.2590332	0	0.011	5/6/2018	5	6	2018	14:26:54	52014	0.7	14	26	54	1769	0.051269531	3.4820801	0.41894531	-0.000976563	-0.78759766	0.40795898	0.020019531	0	0	0	0	0	0	0	0	0	0.89233398	0.10766602	0.021972656	0.000732422	0.000976563	0.019775391	0.011	39282.23	0	0	0.011
686	28009	28009	Category A	0.43188477	0	-0.77978516	-0.33862305	-0.17333984	0.26293945	0	0.011	5/6/2018	5	6	2018	14:26:54	52014	0.8	14	26	54	1756	0.051269531	3.4820801	0.41894531	-0.000976563	-0.78759766	0.16796875	0.015136719	0	0	0	0	0	0	0	0	0	0.89208984	0.10791016	0.021728516	0.012695313	0.000976563	0.0078125	0.011	39282.23	0	0	0.011
687	28010	28010	Category A	0.41992188	-0.011962891	-0.80395508	-0.34423828	-0.17456055	0.26586914	0	0.011	5/6/2018	5	6	2018	14:26:54	52014	0.9	14	26	54	1732	0.051269531	3.4820801	0.41821289	-0.000976563	-0.78710938	0.31640625	0.020019531	0	0	0	0	0	0	0	0	0	0.89135742	0.10864258	0.029052734	0.001464844	-0.010742188	-0.016601563	0.011	39282.23	0	0	0.011
688	28011	28011	Category A	0.41992188	0	-0.79199219	-0.3347168	-0.16992188	0.27856445	0	0.011	5/6/2018	5	6	2018	14:26:55	52015	0	14	26	55	1732	0.051269531	3.4820801	0.41845703	-0.000732422	-0.78662109	0.38427734	0.005371094	0	0	0	0	0	0	0	0	0	0.89111328	0.10888672	0.007324219	0.001220703	0.000732422	-0.005126953	0.011	39282.23	0	0	0.011
689	28012	28012	Category A	0.47998047	0	-0.79199219	-0.34179688	-0.16601563	0.26733398	0	0.011	5/6/2018	5	6	2018	14:26:55	52015	0.1	14	26	55	1707	0.051269531	3.4820801	0.41821289	-0.000732422	-0.78662109	0.10913086	0.061767578	0	0	0	0	0	0	0	0	0	0.89111328	0.10888672	0.067382813	0.061523438	0.000732422	-0.005126953	0.011	39282.23	0	0	0.011
690	28013	28013	Category A	0.45581055	0	-0.79199219	-0.34033203	-0.171875	0.26586914	0	0.011	5/6/2018	5	6	2018	14:26:55	52015	0.2	14	26	55	1720	0.051269531	3.4820801	0.41845703	-0.000732422	-0.78686523	0.10791016	0.037353516	0	0	0	0	0	0	0	0	0	0.89111328	0.10888672	0.04296875	0.037109375	0.000732422	-0.004882813	0.011	39282.23	0	0	0.011
691	28014	28014	Category A	0.40795898	0	-0.79199219	-0.33789063	-0.17456055	0.28222656	0.01	0.011	5/6/2018	5	6	2018	14:26:55	52015	0.3	14	26	55	1720	0.051269531	3.4820801	0.41894531	-0.000732422	-0.78686523	0.25	0.011962891	0	0	0	0	0	0	0	0	0	0.89160156	0.10839844	0.016601563	-0.010986328	0.000732422	-0.004882813	0.011	39282.23	0	0	0.011
692	28015	28015	Category A	0.41992188	0	-0.80395508	-0.33374023	-0.17578125	0.27636719	0.01	0.011	5/6/2018	5	6	2018	14:26:55	52015	0.4	14	26	55	1732	0.051269531	3.4820801	0.41870117	-0.000244141	-0.78735352	0.42382813	0.016601563	0	0	0	0	0	0	0	0	0	0.8918457	0.1081543	0.017822266	0.000976563	0.000244141	-0.016357422	0.011	39282.23	0	0	0.011
693	28016	28016	Category A	0.40795898	0	-0.77978516	-0.34204102	-0.17114258	0.26611328	0.01	0.011	5/6/2018	5	6	2018	14:26:55	52015	0.5	14	26	55	1744	0.051269531	3.4820801	0.41821289	-0.000244141	-0.78710938	0.87915039	0.012695313	0	0	0	0	0	0	0	0	0	0.89135742	0.10864258	0.018066406	-0.010253906	0.000244141	0.007324219	0.011	39282.23	0	0	0.011
694	28017	28017	Category A	0.40795898	0.011962891	-0.77978516	-0.33227539	-0.16699219	0.27368164	0.01	0.011	5/6/2018	5	6	2018	14:26:55	52015	0.6	14	26	55	1756	0.051269531	3.4820801	0.41796875	-0.000244141	-0.78662109	1.3195801	0.017333984	0	0	0	0	0	0	0	0	0	0.89086914	0.10913086	0.029296875	-0.010009766	0.012207031	0.006835938	0.011	39282.23	0	0	0.011
695	28018	28018	Category A	0.39599609	-0.011962891	-0.79199219	-0.33764648	-0.16699219	0.26342773	0.01	0.011	5/6/2018	5	6	2018	14:26:55	52015	0.7	14	26	55	1781	0.051269531	3.4820801	0.41845703	0	-0.78662109	1.439209	0.025878906	0	0	0	0	0	0	0	0	0	0.89086914	0.10913086	0.039550781	-0.022460938	-0.01171875	-0.005126953	0.011	39282.23	0	0	0.011
696	28019	28019	Category A	0.40795898	0	-0.80395508	-0.33203125	-0.17675781	0.27636719	0.01	0.011	5/6/2018	5	6	2018	14:26:55	52015	0.8	14	26	55	1781	0.051269531	3.4820801	0.41821289	0	-0.78662109	1.3115234	0.020019531	0	0	0	0	0	0	0	0	0	0.89086914	0.10913086	0.027832031	-0.010253906	0	-0.017089844	0.011	39282.23	0	0	0.011
697	28020	28020	Category A	0.39599609	-0.011962891	-0.80395508	-0.33959961	-0.17114258	0.26000977	0.01	0.011	5/6/2018	5	6	2018	14:26:55	52015	0.9	14	26	55	1818	0.051269531	3.4820801	0.41821289	0	-0.78613281	1.3398438	0.030761719	0	0	0	0	0	0	0	0	0	0.890625	0.109375	0.052001953	-0.022216797	-0.011962891	-0.017578125	0.011	39282.23	0	0	0.011
698	28021	28021	Category A	0.40795898	0	-0.77978516	-0.33374023	-0.17114258	0.27734375	0.01	0.011	5/6/2018	5	6	2018	14:26:56	52016	0	14	26	56	1781	0.051269531	3.4820801	0.41870117	0	-0.78613281	1.2866211	0.012451172	0	0	0	0	0	0	0	0	0	0.890625	0.109375	0.017089844	-0.010742188	0	0.006347656	0.011	39282.23	0	0	0.011
699	28022	28022	Category A	0.39599609	-0.011962891	-0.77978516	-0.34033203	-0.17211914	0.2590332	0.01	0.011	5/6/2018	5	6	2018	14:26:56	52016	0.1	14	26	56	1781	0.051269531	3.4820801	0.41870117	0	-0.78613281	0.89697266	0.026367188	0	0	0	0	0	0	0	0	0	0.890625	0.109375	0.041015625	-0.022705078	-0.011962891	0.006347656	0.011	39282.23	0	0	0.011
700	28023	28023	Category A	0.44384766	0	-0.75585938	-0.33374023	-0.1730957	0.28051758	0.01	0.011	5/6/2018	5	6	2018	14:26:56	52016	0.2	14	26	56	1769	0.051269531	3.4820801	0.41870117	0.000244141	-0.78588867	0.55981445	0.0390625	0	0	0	0	0	0	0	0	0	0.890625	0.109375	0.055419922	0.024902344	-0.000244141	0.030029297	0.011	39282.23	0	0	0.011
701	28024	28024	Category A	0.40795898	0	-0.76782227	-0.3359375	-0.1652832	0.27124023	0.02	0.011	5/6/2018	5	6	2018	14:26:56	52016	0.3	14	26	56	1781	0.051269531	3.4820801	0.41894531	0	-0.78515625	0.13964844	0.020507813	0	0	0	0	0	0	0	0	0	0.88989258	0.11010742	0.028564453	-0.010986328	0	0.017333984	0.011	39282.23	0	0	0.011
702	28025	28025	Category A	0.43188477	0	-0.76782227	-0.33496094	-0.17016602	0.27539063	0.02	0.011	5/6/2018	5	6	2018	14:26:56	52016	0.4	14	26	56	1805	0.051025391	3.4804688	0.41870117	0	-0.78491211	0.037109375	0.021728516	0	0	0	0	0	0	0	0	0	0.88964844	0.11035156	0.030517578	0.012939453	0	0.017089844	0.011	39282.23	0	0	0.011
703	28026	28026	Category A	0.43188477	0.011962891	-0.77978516	-0.33569336	-0.16943359	0.26318359	0.02	0.011	5/6/2018	5	6	2018	14:26:56	52016	0.5	14	26	56	1805	0.051025391	3.4804688	0.41845703	0	-0.78491211	0.52416992	0.018554688	0	0	0	0	0	0	0	0	0	0.88964844	0.11035156	0.030517578	0.013183594	0.011962891	0.005126953	0.011	39282.23	0	0	0.011
704	28027	28027	Category A	0.41992188	0.011962891	-0.79199219	-0.33837891	-0.17016602	0.26318359	0.02	0.011	5/6/2018	5	6	2018	14:26:56	52016	0.6	14	26	56	1842	0.051025391	3.4804688	0.41821289	0	-0.78515625	1.1271973	0.013916016	0	0	0	0	0	0	0	0	0	0.88964844	0.11035156	0.020263672	0.001464844	0.011962891	-0.006591797	0.011	39282.23	0	0	0.011
705	28028	28028	Category A	0.43188477	-0.011962891	-0.79199219	-0.34838867	-0.17431641	0.27392578	0.02	0.011	5/6/2018	5	6	2018	14:26:56	52016	0.7	14	26	56	1818	0.051025391	3.4804688	0.41796875	0	-0.78491211	1.2570801	0.01953125	0	0	0	0	0	0	0	0	0	0.88916016	0.11083984	0.032714844	0.013671875	-0.011962891	-0.006835938	0.011	39282.23	0	0	0.011
706	28029	28029	Category A	0.43188477	0	-0.77978516	-0.34570313	-0.17773438	0.27319336	0.02	0.011	5/6/2018	5	6	2018	14:26:56	52016	0.8	14	26	56	1805	0.051025391	3.4804688	0.41821289	0.000244141	-0.78466797	1.1904297	0.014160156	0	0	0	0	0	0	0	0	0	0.88916016	0.11083984	0.018554688	0.013427734	-0.000244141	0.004882813	0.011	39282.23	0	0	0.011
707	28030	28030	Category A	0.41992188	0	-0.79199219	-0.33447266	-0.17358398	0.28149414	0.02	0.011	5/6/2018	5	6	2018	14:26:56	52016	0.9	14	26	56	1769	0.051025391	3.4804688	0.41870117	0	-0.78417969	1.1066895	0.0078125	0	0	0	0	0	0	0	0	0	0.88891602	0.11108398	0.009033203	0.000976563	0	-0.007568359	0.011	39282.23	0	0	0.011
708	28031	28031	Category A	0.41992188	-0.011962891	-0.81591797	-0.33129883	-0.16943359	0.27954102	0.02	0.011	5/6/2018	5	6	2018	14:26:57	52017	0	14	26	57	1744	0.051025391	3.4804688	0.41870117	0	-0.78344727	0.93798828	0.034423828	0	0	0	0	0	0	0	0	0	0.88842773	0.11157227	0.045410156	0.000976563	-0.011962891	-0.032226563	0.011	39282.23	0	0	0.011
709	28032	28032	Category A	0.41992188	-0.011962891	-0.77978516	-0.34106445	-0.171875	0.27099609	0.02	0.011	5/6/2018	5	6	2018	14:26:57	52017	0.1	14	26	57	1732	0.051025391	3.4804688	0.41870117	0	-0.78295898	0.53027344	0.012451172	0	0	0	0	0	0	0	0	0	0.88793945	0.11206055	0.016357422	0.000976563	-0.011962891	0.003173828	0.011	39282.23	0	0	0.011
710	28033	28033	Category A	0.40795898	0	-0.77978516	-0.3347168	-0.16992188	0.28369141	0.02	0.011	5/6/2018	5	6	2018	14:26:57	52017	0.2	14	26	57	1732	0.051025391	3.4804688	0.41845703	0	-0.78320313	0.097412109	0.010986328	0	0	0	0	0	0	0	0	0	0.88793945	0.11206055	0.014160156	-0.010498047	0	0.003417969	0.011	39282.23	0	0	0.011
711	28034	28034	Category A	0.40795898	0	-0.76782227	-0.33837891	-0.17211914	0.26416016	0.03	0.011	5/6/2018	5	6	2018	14:26:57	52017	0.3	14	26	57	1756	0.051025391	3.4804688	0.41845703	0	-0.78295898	0.34521484	0.018554688	0	0	0	0	0	0	0	0	0	0.88793945	0.11206055	0.026123047	-0.010498047	0	0.015136719	0.011	39282.23	0	0	0.011
712	28035	28035	Category A	0.43188477	0.011962891	-0.80395508	-0.34008789	-0.17114258	0.26000977	0.03	0.011	5/6/2018	5	6	2018	14:26:57	52017	0.4	14	26	57	1769	0.051025391	3.4804688	0.41870117	0	-0.78295898	0.51538086	0.02734375	0	0	0	0	0	0	0	0	0	0.88793945	0.11206055	0.045898438	0.012939453	0.011962891	-0.020751953	0.011	39282.23	0	0	0.011
713	28036	28036	Category A	0.43188477	0	-0.80395508	-0.34667969	-0.17431641	0.27392578	0.03	0.011	5/6/2018	5	6	2018	14:26:57	52017	0.5	14	26	57	1769	0.051025391	3.4804688	0.41870117	0	-0.78344727	1.0539551	0.024169922	0	0	0	0	0	0	0	0	0	0.88818359	0.11181641	0.033447266	0.012939453	0	-0.020263672	0.011	39282.23	0	0	0.011
714	28037	28037	Category A	0.41992188	0.023925781	-0.76782227	-0.34228516	-0.17529297	0.2800293	0.03	0.011	5/6/2018	5	6	2018	14:26:57	52017	0.6	14	26	57	1756	0.051025391	3.4804688	0.41821289	0	-0.78369141	1.3718262	0.028808594	0	0	0	0	0	0	0	0	0	0.88842773	0.11157227	0.041503906	0.001464844	0.023925781	0.015869141	0.011	39282.23	0	0	0.011
715	28038	28038	Category A	0.39599609	0.011962891	-0.81591797	-0.33569336	-0.17114258	0.27832031	0.03	0.011	5/6/2018	5	6	2018	14:26:57	52017	0.7	14	26	57	1744	0.051025391	3.4804688	0.41821289	0	-0.78344727	1.3791504	0.041015625	0	0	0	0	0	0	0	0	0	0.88818359	0.11181641	0.066894531	-0.022216797	0.011962891	-0.032226563	0.011	39282.23	0	0	0.011
716	28039	28039	Category A	0.43188477	0	-0.77978516	-0.33862305	-0.16943359	0.25805664	0.03	0.011	5/6/2018	5	6	2018	14:26:57	52017	0.8	14	26	57	1756	0.051025391	3.4804688	0.41845703	-0.000732422	-0.78344727	1.4118652	0.013671875	0	0	0	0	0	0	0	0	0	0.88818359	0.11181641	0.017822266	0.013183594	0.000732422	0.003662109	0.011	39282.23	0	0	0.011
717	28040	28040	Category A	0.38378906	0	-0.77978516	-0.34179688	-0.17089844	0.26806641	0.03	0.011	5/6/2018	5	6	2018	14:26:57	52017	0.9	14	26	57	1769	0.051025391	3.4804688	0.41870117	-0.000244141	-0.78344727	1.3820801	0.03515625	0	0	0	0	0	0	0	0	0	0.88842773	0.11157227	0.039306641	-0.034912109	0.000244141	0.003662109	0.011	39282.23	0	0	0.011
718	28041	28041	Category A	0.40795898	0	-0.76782227	-0.34033203	-0.17211914	0.25805664	0.03	0.011	5/6/2018	5	6	2018	14:26:58	52018	0	14	26	58	1781	0.051025391	3.4804688	0.41870117	0	-0.78320313	1.5300293	0.018798828	0	0	0	0	0	0	0	0	0	0.88818359	0.11181641	0.026123047	-0.010742188	0	0.015380859	0.011	39282.23	0	0	0.011
719	28042	28042	Category A	0.40795898	0	-0.79199219	-0.33959961	-0.17626953	0.28125	0.03	0.011	5/6/2018	5	6	2018	14:26:58	52018	0.1	14	26	58	1793	0.051025391	3.4804688	0.41845703	0	-0.78320313	1.2319336	0.013671875	0	0	0	0	0	0	0	0	0	0.88793945	0.11206055	0.019042969	-0.010498047	0	-0.008544922	0.011	39282.23	0	0	0.011
720	28043	28043	Category A	0.40795898	0	-0.79199219	-0.33325195	-0.17382813	0.27246094	0.03	0.011	5/6/2018	5	6	2018	14:26:58	52018	0.2	14	26	58	1756	0.051025391	3.4804688	0.41845703	0	-0.78344727	0.68920898	0.013427734	0	0	0	0	0	0	0	0	0	0.88818359	0.11181641	0.019042969	-0.010498047	0	-0.008300781	0.011	39282.23	0	0	0.011
721	28044	28044	Category A	0.40795898	0	-0.76782227	-0.33911133	-0.16699219	0.27099609	0.04	0.011	5/6/2018	5	6	2018	14:26:58	52018	0.3	14	26	58	1756	0.051025391	3.4804688	0.41796875	0	-0.78344727	0.24951172	0.018554688	0	0	0	0	0	0	0	0	0	0.88793945	0.11206055	0.025634766	-0.010009766	0	0.015625	0.011	39282.23	0	0	0.011
722	28045	28045	Category A	0.43188477	0	-0.76782227	-0.33325195	-0.17041016	0.27954102	0.04	0.011	5/6/2018	5	6	2018	14:26:58	52018	0.4	14	26	58	1744	0.051025391	3.4804688	0.41772461	0	-0.78369141	0.014648438	0.021240234	0	0	0	0	0	0	0	0	0	0.88818359	0.11181641	0.030029297	0.013916016	0	0.015869141	0.011	39282.23	0	0	0.011
723	28046	28046	Category A	0.43188477	0.011962891	-0.75585938	-0.34179688	-0.16918945	0.27001953	0.04	0.011	5/6/2018	5	6	2018	14:26:58	52018	0.5	14	26	58	1720	0.051025391	3.4804688	0.41796875	0	-0.78393555	0.53442383	0.033447266	0	0	0	0	0	0	0	0	0	0.88818359	0.11181641	0.053710938	0.013671875	0.011962891	0.028076172	0.011	39282.23	0	0	0.011
724	28047	28047	Category A	0.41992188	0.011962891	-0.80395508	-0.33520508	-0.17211914	0.26928711	0.04	0.011	5/6/2018	5	6	2018	14:26:58	52018	0.6	14	26	58	1756	0.051025391	3.4804688	0.41796875	0	-0.78393555	0.9465332	0.022949219	0	0	0	0	0	0	0	0	0	0.88842773	0.11157227	0.033447266	0.001708984	0.01171875	-0.019775391	0.011	39282.23	0	0	0.011
725	28048	28048	Category A	0.43188477	0	-0.77978516	-0.33837891	-0.16772461	0.26611328	0.04	0.011	5/6/2018	5	6	2018	14:26:58	52018	0.7	14	26	58	1744	0.051025391	3.4804688	0.41796875	0.000244141	-0.78466797	1.1611328	0.014648438	0	0	0	0	0	0	0	0	0	0.88891602	0.11108398	0.019042969	0.013671875	-0.000244141	0.004882813	0.011	39282.23	0	0	0.011
726	28049	28049	Category A	0.40795898	0.011962891	-0.77978516	-0.33227539	-0.16870117	0.2734375	0.04	0.011	5/6/2018	5	6	2018	14:26:58	52018	0.8	14	26	58	1756	0.051025391	3.4804688	0.41796875	0.000244141	-0.78491211	1.1943359	0.016113281	0	0	0	0	0	0	0	0	0	0.8894043	0.1105957	0.026855469	-0.010009766	0.011474609	0.005126953	0.011	39282.23	0	0	0.011
727	28050	28050	Category A	0.41992188	0	-0.77978516	-0.33813477	-0.16845703	0.26831055	0.04	0.011	5/6/2018	5	6	2018	14:26:58	52018	0.9	14	26	58	1793	0.051025391	3.4804688	0.41796875	0.000244141	-0.78491211	1.0908203	0.005371094	0	0	0	0	0	0	0	0	0	0.88916016	0.11083984	0.007324219	0.001708984	-0.000244141	0.005126953	0.011	39282.23	0	0	0.011
728	28051	28051	Category A	0.39599609	0	-0.77978516	-0.3371582	-0.17553711	0.28125	0.04	0.011	5/6/2018	5	6	2018	14:26:59	52019	0	14	26	59	1769	0.051025391	3.4804688	0.41772461	0.000244141	-0.78466797	1.2612305	0.022216797	0	0	0	0	0	0	0	0	0	0.88891602	0.11108398	0.027099609	-0.021728516	-0.000244141	0.004882813	0.011	39282.23	0	0	0.011
729	28052	28052	Category A	0.41992188	-0.011962891	-0.79199219	-0.33618164	-0.17724609	0.27612305	0.04	0.011	5/6/2018	5	6	2018	14:26:59	52019	0.1	14	26	59	1756	0.051025391	3.4804688	0.41748047	0.000244141	-0.78466797	0.89819336	0.014404297	0	0	0	0	0	0	0	0	0	0.88891602	0.11108398	0.021728516	0.002197266	-0.012207031	-0.007080078	0.011	39282.23	0	0	0.011
730	28053	28053	Category A	0.43188477	0.011962891	-0.79199219	-0.34008789	-0.17358398	0.27441406	0.04	0.011	5/6/2018	5	6	2018	14:26:59	52019	0.2	14	26	59	1769	0.051025391	3.4804688	0.41699219	0.000244141	-0.78466797	0.3828125	0.020019531	0	0	0	0	0	0	0	0	0	0.88867188	0.11132813	0.033447266	0.014648438	0.011474609	-0.007080078	0.011	39282.23	0	0	0.011
731	28054	28054	Category A	0.40795898	0.023925781	-0.80395508	-0.33618164	-0.17651367	0.28125	0.05	0.011	5/6/2018	5	6	2018	14:26:59	52019	0.3	14	26	59	1744	0.051025391	3.4804688	0.41650391	0.000244141	-0.78417969	0.13696289	0.031738281	0	0	0	0	0	0	0	0	0	0.88793945	0.11206055	0.051757813	-0.008544922	0.0234375	-0.01953125	0.011	39282.23	0	0	0.011
732	28055	28055	Category A	0.40795898	0.011962891	-0.79199219	-0.33032227	-0.17382813	0.27734375	0.05	0.011	5/6/2018	5	6	2018	14:26:59	52019	0.4	14	26	59	1744	0.051025391	3.4804688	0.41650391	0.000244141	-0.78417969	0.13720703	0.016357422	0	0	0	0	0	0	0	0	0	0.88793945	0.11206055	0.027832031	-0.008544922	0.011474609	-0.007568359	0.011	39282.23	0	0	0.011
733	28056	28056	Category A	0.40795898	0	-0.75585938	-0.34326172	-0.17456055	0.27807617	0.05	0.011	5/6/2018	5	6	2018	14:26:59	52019	0.5	14	26	59	1769	0.051025391	3.4804688	0.41674805	0.000244141	-0.78344727	0.066162109	0.029052734	0	0	0	0	0	0	0	0	0	0.88745117	0.11254883	0.036865234	-0.008789063	-0.000244141	0.027587891	0.011	39282.23	0	0	0.011
734	28057	28057	Category A	0.43188477	0.011962891	-0.77978516	-0.33642578	-0.17358398	0.27929688	0.05	0.011	5/6/2018	5	6	2018	14:26:59	52019	0.6	14	26	59	1793	0.051025391	3.4804688	0.41674805	0.000244141	-0.78369141	0.12597656	0.019287109	0	0	0	0	0	0	0	0	0	0.88769531	0.11230469	0.030761719	0.014892578	0.011474609	0.00390625	0.011	39282.23	0	0	0.011
735	28058	28058	Category A	0.40795898	0	-0.79199219	-0.33789063	-0.17285156	0.28198242	0.05	0.011	5/6/2018	5	6	2018	14:26:59	52019	0.7	14	26	59	1830	0.051025391	3.4804688	0.41699219	0	-0.78369141	0.034667969	0.012207031	0	0	0	0	0	0	0	0	0	0.88769531	0.11230469	0.017333984	-0.009033203	0	-0.008056641	0.011	39282.23	0	0	0.011
736	28059	28059	Category A	0.41992188	-0.011962891	-0.80395508	-0.33398438	-0.17382813	0.27514648	0.05	0.011	5/6/2018	5	6	2018	14:26:59	52019	0.8	14	26	59	1818	0.051025391	3.4804688	0.41723633	0.000244141	-0.78393555	0.44921875	0.0234375	0	0	0	0	0	0	0	0	0	0.88793945	0.11206055	0.034667969	0.002441406	-0.012207031	-0.019775391	0.011	39282.23	0	0	0.011
737	28060	28060	Category A	0.41992188	0.023925781	-0.76782227	-0.34521484	-0.171875	0.27514648	0.05	0.011	5/6/2018	5	6	2018	14:26:59	52019	0.9	14	26	59	1830	0.051025391	3.4804688	0.41772461	0.000244141	-0.78393555	0.77685547	0.028564453	0	0	0	0	0	0	0	0	0	0.88818359	0.11181641	0.041748047	0.001953125	0.0234375	0.016113281	0.011	39282.23	0	0	0.011
738	28061	28061	Category A	0.43188477	-0.011962891	-0.79199219	-0.33520508	-0.17016602	0.26245117	0.05	0.011	5/6/2018	5	6	2018	14:27:00	52020	0	14	27	0	1805	0.051025391	3.4804688	0.41821289	0.000244141	-0.78344727	0.72998047	0.020019531	0	0	0	0	0	0	0	0	0	0.88818359	0.11181641	0.034179688	0.013427734	-0.012207031	-0.008300781	0.011	39282.23	0	0	0.011
739	28062	28062	Category A	0.40795898	0	-0.77978516	-0.33398438	-0.17626953	0.27636719	0.05	0.011	5/6/2018	5	6	2018	14:27:00	52020	0.1	14	27	0	1781	0.051025391	3.4804688	0.41821289	0.000488281	-0.78344727	0.93823242	0.010986328	0	0	0	0	0	0	0	0	0	0.88818359	0.11181641	0.014892578	-0.010253906	-0.000488281	0.003662109	0.011	39282.23	0	0	0.011
740	28063	28063	Category A	0.41992188	-0.023925781	-0.77978516	-0.33178711	-0.17089844	0.28564453	0.05	0.011	5/6/2018	5	6	2018	14:27:00	52020	0.2	14	27	0	1781	0.051025391	3.4804688	0.41845703	0.000732422	-0.78369141	1.1005859	0.025146484	0	0	0	0	0	0	0	0	0	0.88842773	0.11157227	0.030029297	0.001220703	-0.024658203	0.00390625	0.011	39282.23	0	0	0.011
741	28064	28064	Category A	0.39599609	0	-0.77978516	-0.33569336	-0.171875	0.27929688	0.06	0.011	5/6/2018	5	6	2018	14:27:00	52020	0.3	14	27	0	1756	0.051025391	3.4804688	0.41821289	0.000488281	-0.78393555	1.2143555	0.022460938	0	0	0	0	0	0	0	0	0	0.88867188	0.11132813	0.027099609	-0.022216797	-0.000488281	0.004150391	0.011	39282.23	0	0	0.011
742	28065	28065	Category A	0.41992188	-0.011962891	-0.79199219	-0.33300781	-0.17211914	0.28344727	0.06	0.011	5/6/2018	5	6	2018	14:27:00	52020	0.4	14	27	0	1756	0.051025391	3.4804688	0.41845703	0.000488281	-0.78417969	1.0549316	0.014648438	0	0	0	0	0	0	0	0	0	0.88891602	0.11108398	0.021484375	0.001220703	-0.012451172	-0.007568359	0.011	39282.23	0	0	0.011
743	28066	28066	Category A	0.41992188	-0.011962891	-0.77978516	-0.33300781	-0.16870117	0.27954102	0.06	0.011	5/6/2018	5	6	2018	14:27:00	52020	0.5	14	27	0	1756	0.051025391	3.4804688	0.41870117	0.000488281	-0.78442383	0.90161133	0.013427734	0	0	0	0	0	0	0	0	0	0.88916016	0.11083984	0.018310547	0.000976563	-0.012451172	0.004638672	0.011	39282.23	0	0	0.011
744	28067	28067	Category A	0.41992188	0	-0.79199219	-0.33618164	-0.17553711	0.27612305	0.06	0.011	5/6/2018	5	6	2018	14:27:00	52020	0.6	14	27	0	1756	0.051025391	3.4804688	0.41845703	0.000732422	-0.78466797	0.89331055	0.007324219	0	0	0	0	0	0	0	0	0	0.88916016	0.11083984	0.009277344	0.001220703	-0.000732422	-0.007080078	0.011	39282.23	0	0	0.011
745	28068	28068	Category A	0.44384766	0.023925781	-0.77978516	-0.34521484	-0.16845703	0.27001953	0.06	0.011	5/6/2018	5	6	2018	14:27:00	52020	0.7	14	27	0	1769	0.051025391	3.4804688	0.41821289	0.000488281	-0.78417969	0.82080078	0.034667969	0	0	0	0	0	0	0	0	0	0.88891602	0.11108398	0.053222656	0.025390625	0.023193359	0.004394531	0.011	39282.23	0	0	0.011
746	28069	28069	Category A	0.43188477	0	-0.76782227	-0.33764648	-0.17211914	0.27099609	0.06	0.011	5/6/2018	5	6	2018	14:27:00	52020	0.8	14	27	0	1793	0.051025391	3.4804688	0.41796875	0.000244141	-0.78417969	0.50952148	0.021484375	0	0	0	0	0	0	0	0	0	0.88867188	0.11132813	0.030517578	0.013671875	-0.000244141	0.016357422	0.011	39282.23	0	0	0.011
747	28070	28070	Category A	0.43188477	0.011962891	-0.75585938	-0.33984375	-0.17724609	0.27099609	0.06	0.011	5/6/2018	5	6	2018	14:27:00	52020	0.9	14	27	0	1818	0.051025391	3.4804688	0.41796875	0.000244141	-0.78417969	0.039550781	0.033691406	0	0	0	0	0	0	0	0	0	0.88867188	0.11132813	0.053955078	0.013671875	0.011474609	0.028320313	0.011	39282.23	0	0	0.011
748	28071	28071	Category A	0.40795898	0	-0.76782227	-0.34838867	-0.17431641	0.27685547	0.06	0.011	5/6/2018	5	6	2018	14:27:01	52021	0	14	27	1	1830	0.051025391	3.4804688	0.41796875	0.000244141	-0.78417969	0.33105469	0.019287109	0	0	0	0	0	0	0	0	0	0.88867188	0.11132813	0.026855469	-0.010009766	-0.000244141	0.016357422	0.011	39282.23	0	0	0.011
749	28072	28072	Category A	0.39599609	0	-0.79199219	-0.33789063	-0.17651367	0.27832031	0.06	0.011	5/6/2018	5	6	2018	14:27:01	52021	0.1	14	27	1	1805	0.051025391	3.4804688	0.41796875	0.000244141	-0.78393555	0.12158203	0.023193359	0	0	0	0	0	0	0	0	0	0.88818359	0.11181641	0.030273438	-0.021972656	-0.000244141	-0.0078125	0.011	39282.23	0	0	0.011
750	28073	28073	Category A	0.41992188	-0.011962891	-0.76782227	-0.33642578	-0.171875	0.27514648	0.06	0.011	5/6/2018	5	6	2018	14:27:01	52021	0.2	14	27	1	1769	0.051025391	3.4804688	0.41796875	0.000732422	-0.78393555	0.068115234	0.020507813	0	0	0	0	0	0	0	0	0	0.88818359	0.11181641	0.030761719	0.001708984	-0.012695313	0.016113281	0.011	39282.23	0	0	0.011
751	28074	28074	Category A	0.44384766	-0.023925781	-0.79199219	-0.33740234	-0.17553711	0.27734375	0.07	0.011	5/6/2018	5	6	2018	14:27:01	52021	0.3	14	27	1	1732	0.051025391	3.4804688	0.41772461	0.000732422	-0.78393555	0.66455078	0.036621094	0	0	0	0	0	0	0	0	0	0.88818359	0.11181641	0.05859375	0.025878906	-0.024658203	-0.0078125	0.011	39282.23	0	0	0.011
752	28075	28075	Category A	0.41992188	0	-0.81591797	-0.34179688	-0.17089844	0.27001953	0.07	0.011	5/6/2018	5	6	2018	14:27:01	52021	0.4	14	27	1	1707	0.051025391	3.4804688	0.41821289	0.000732422	-0.78417969	0.94824219	0.031494141	0	0	0	0	0	0	0	0	0	0.88867188	0.11132813	0.034179688	0.001464844	-0.000732422	-0.031494141	0.011	39282.23	0	0	0.011
753	28076	28076	Category A	0.39599609	0	-0.80395508	-0.33813477	-0.17211914	0.26318359	0.07	0.011	5/6/2018	5	6	2018	14:27:01	52021	0.5	14	27	1	1732	0.051025391	3.4804688	0.41796875	0.000732422	-0.78417969	0.44140625	0.029296875	0	0	0	0	0	0	0	0	0	0.88867188	0.11132813	0.042236328	-0.021972656	-0.000732422	-0.01953125	0.011	39282.23	0	0	0.011
754	28077	28077	Category A	0.39599609	0	-0.76782227	-0.34521484	-0.17724609	0.26586914	0.07	0.011	5/6/2018	5	6	2018	14:27:01	52021	0.6	14	27	1	1756	0.051025391	3.4804688	0.41772461	0.000976563	-0.78417969	0.086914063	0.027099609	0	0	0	0	0	0	0	0	0	0.88842773	0.11157227	0.0390625	-0.021728516	-0.000976563	0.016357422	0.011	39282.23	0	0	0.011
755	28078	28078	Category A	0.43188477	-0.047851563	-0.79199219	-0.33203125	-0.17358398	0.27124023	0.07	0.011	5/6/2018	5	6	2018	14:27:01	52021	0.7	14	27	1	1805	0.051025391	3.4804688	0.41821289	0.000976563	-0.78417969	0.70825195	0.051269531	0	0	0	0	0	0	0	0	0	0.88891602	0.11108398	0.070068359	0.013427734	-0.048828125	-0.007568359	0.011	39282.23	0	0	0.011
756	28079	28079	Category A	0.41992188	0	-0.79199219	-0.33398438	-0.17211914	0.27124023	0.07	0.011	5/6/2018	5	6	2018	14:27:01	52021	0.8	14	27	1	1830	0.051025391	3.4804688	0.41870117	0.000732422	-0.78393555	1.1728516	0.0078125	0	0	0	0	0	0	0	0	0	0.88891602	0.11108398	0.009765625	0.000976563	-0.000732422	-0.0078125	0.011	39282.23	0	0	0.011
757	28080	28080	Category A	0.39599609	0.011962891	-0.74389648	-0.33178711	-0.17529297	0.28344727	0.07	0.011	5/6/2018	5	6	2018	14:27:01	52021	0.9	14	27	1	1818	0.051025391	3.4804688	0.41894531	0.000732422	-0.78393555	0.76538086	0.047607422	0	0	0	0	0	0	0	0	0	0.88891602	0.11108398	0.07421875	-0.022949219	0.010986328	0.040039063	0.011	39282.23	0	0	0.011
758	28081	28081	Category A	0.39599609	0	-0.79199219	-0.33935547	-0.16870117	0.26831055	0.07	0.011	5/6/2018	5	6	2018	14:27:02	52022	0	14	27	2	1793	0.051025391	3.4804688	0.41943359	0.000732422	-0.78417969	0.45483398	0.024658203	0	0	0	0	0	0	0	0	0	0.8894043	0.1105957	0.031982422	-0.0234375	-0.000732422	-0.007568359	0.011	39282.23	0	0	0.011
759	28082	28082	Category A	0.41992188	0	-0.79199219	-0.33862305	-0.16625977	0.26318359	0.07	0.011	5/6/2018	5	6	2018	14:27:02	52022	0.1	14	27	2	1744	0.051025391	3.4804688	0.41967773	0.000732422	-0.78466797	1.1337891	0.007324219	0	0	0	0	0	0	0	0	0	0.88989258	0.11010742	0.008300781	0	-0.000732422	-0.007080078	0.011	39282.23	0	0	0.011
760	28083	28083	Category A	0.40795898	0	-0.79199219	-0.34033203	-0.16943359	0.26000977	0.07	0.011	5/6/2018	5	6	2018	14:27:02	52022	0.2	14	27	2	1732	0.051025391	3.4804688	0.41992188	0.000976563	-0.78442383	1.4118652	0.013916016	0	0	0	0	0	0	0	0	0	0.88964844	0.11035156	0.020263672	-0.011962891	-0.000976563	-0.007324219	0.011	39282.23	0	0	0.011
761	28084	28084	Category A	0.40795898	0	-0.79199219	-0.33813477	-0.17211914	0.27099609	0.08	0.011	5/6/2018	5	6	2018	14:27:02	52022	0.3	14	27	2	1707	0.051025391	3.4804688	0.42016602	0.000732422	-0.78417969	0.84887695	0.014648438	0	0	0	0	0	0	0	0	0	0.88964844	0.11035156	0.020996094	-0.012207031	-0.000732422	-0.007568359	0.011	39282.23	0	0	0.011
762	28085	28085	Category A	0.44384766	0.011962891	-0.77978516	-0.34106445	-0.17944336	0.27319336	0.08	0.011	5/6/2018	5	6	2018	14:27:02	52022	0.4	14	27	2	1720	0.051025391	3.4804688	0.4206543	0.000732422	-0.78442383	0.45874023	0.025878906	0	0	0	0	0	0	0	0	0	0.89013672	0.10986328	0.038818359	0.022949219	0.010986328	0.004638672	0.011	39282.23	0	0	0.011
763	28086	28086	Category A	0.43188477	0.011962891	-0.79199219	-0.33764648	-0.17822266	0.27929688	0.08	0.011	5/6/2018	5	6	2018	14:27:02	52022	0.5	14	27	2	1732	0.051025391	3.4804688	0.42089844	0.000732422	-0.78491211	0.70849609	0.016845703	0	0	0	0	0	0	0	0	0	0.89086914	0.10913086	0.028564453	0.010742188	0.010986328	-0.006835938	0.011	39282.23	0	0	0.011
764	28087	28087	Category A	0.40795898	0	-0.79199219	-0.33813477	-0.17211914	0.27026367	0.08	0.011	5/6/2018	5	6	2018	14:27:02	52022	0.6	14	27	2	1732	0.051025391	3.4804688	0.42089844	0.000732422	-0.78540039	0.84985352	0.014404297	0	0	0	0	0	0	0	0	0	0.89111328	0.10888672	0.020019531	-0.012939453	-0.000732422	-0.006347656	0.011	39282.23	0	0	0.011
765	28088	28088	Category A	0.43188477	0	-0.79199219	-0.33813477	-0.17211914	0.26318359	0.08	0.011	5/6/2018	5	6	2018	14:27:02	52022	0.7	14	27	2	1756	0.051025391	3.4804688	0.42089844	0.000488281	-0.78515625	0.17993164	0.012451172	0	0	0	0	0	0	0	0	0	0.89086914	0.10913086	0.017822266	0.010742188	-0.000488281	-0.006591797	0.011	39282.23	0	0	0.011
766	28089	28089	Category A	0.41992188	0	-0.77978516	-0.34082031	-0.17358398	0.26586914	0.08	0.011	5/6/2018	5	6	2018	14:27:02	52022	0.8	14	27	2	1756	0.051025391	3.4804688	0.42041016	0.000488281	-0.78540039	0.17285156	0.005859375	0	0	0	0	0	0	0	0	0	0.89086914	0.10913086	0.006835938	-0.000488281	-0.000488281	0.005615234	0.011	39282.23	0	0	0.011
767	28090	28090	Category A	0.40795898	0	-0.77978516	-0.33154297	-0.17211914	0.2734375	0.08	0.011	5/6/2018	5	6	2018	14:27:02	52022	0.9	14	27	2	1769	0.051025391	3.4804688	0.42016602	0.000244141	-0.78540039	0.11523438	0.013427734	0	0	0	0	0	0	0	0	0	0.89086914	0.10913086	0.018310547	-0.012207031	-0.000244141	0.005615234	0.011	39282.23	0	0	0.011
768	28091	28091	Category A	0.40795898	0	-0.79199219	-0.33154297	-0.17211914	0.2734375	0.08	0.011	5/6/2018	5	6	2018	14:27:03	52023	0	14	27	3	1781	0.051025391	3.4804688	0.41992188	0.000488281	-0.78540039	0.28271484	0.013671875	0	0	0	0	0	0	0	0	0	0.890625	0.109375	0.019042969	-0.011962891	-0.000488281	-0.006347656	0.011	39282.23	0	0	0.011
769	28092	28092	Category A	0.43188477	0	-0.80395508	-0.3347168	-0.17114258	0.27929688	0.08	0.011	5/6/2018	5	6	2018	14:27:03	52023	0.1	14	27	3	1769	0.051025391	3.4804688	0.41992188	0.000244141	-0.78564453	0.78833008	0.021484375	0	0	0	0	0	0	0	0	0	0.89086914	0.10913086	0.030273438	0.01171875	-0.000244141	-0.018066406	0.011	39282.23	0	0	0.011
770	28093	28093	Category A	0.41992188	0	-0.74389648	-0.34423828	-0.17016602	0.27001953	0.08	0.011	5/6/2018	5	6	2018	14:27:03	52023	0.2	14	27	3	1756	0.051025391	3.4804688	0.41967773	0.000488281	-0.78564453	1.1228027	0.041748047	0	0	0	0	0	0	0	0	0	0.89086914	0.10913086	0.042236328	0	-0.000488281	0.041748047	0.011	39282.23	0	0	0.011
771	28094	28094	Category A	0.40795898	0	-0.79199219	-0.33154297	-0.16845703	0.2734375	0.09	0.011	5/6/2018	5	6	2018	14:27:03	52023	0.3	14	27	3	1744	0.051025391	3.4804688	0.41967773	0.000244141	-0.78540039	1.159668	0.013427734	0	0	0	0	0	0	0	0	0	0.890625	0.109375	0.018554688	-0.01171875	-0.000244141	-0.006347656	0.011	39282.23	0	0	0.011
772	28095	28095	Category A	0.43188477	0	-0.75585938	-0.33203125	-0.17382813	0.2734375	0.09	0.011	5/6/2018	5	6	2018	14:27:03	52023	0.4	14	27	3	1732	0.051025391	3.4804688	0.41992188	0	-0.78540039	1.1965332	0.031738281	0	0	0	0	0	0	0	0	0	0.890625	0.109375	0.041503906	0.01171875	0	0.029541016	0.011	39282.23	0	0	0.011
773	28096	28096	Category A	0.40795898	-0.011962891	-0.79199219	-0.33178711	-0.17480469	0.28125	0.09	0.011	5/6/2018	5	6	2018	14:27:03	52023	0.5	14	27	3	1744	0.051025391	3.4804688	0.41992188	0	-0.78515625	1.105957	0.018066406	0	0	0	0	0	0	0	0	0	0.89038086	0.10961914	0.030761719	-0.011962891	-0.011962891	-0.006591797	0.011	39282.23	0	0	0.011
774	28097	28097	Category A	0.43188477	0	-0.77978516	-0.33789063	-0.16992188	0.27539063	0.09	0.011	5/6/2018	5	6	2018	14:27:03	52023	0.6	14	27	3	1744	0.051025391	3.4804688	0.42016602	0	-0.78588867	0.82177734	0.012939453	0	0	0	0	0	0	0	0	0	0.89111328	0.10888672	0.017578125	0.011474609	0	0.006103516	0.011	39282.23	0	0	0.011
775	28098	28098	Category A	0.41992188	0	-0.80395508	-0.3347168	-0.17114258	0.27514648	0.09	0.011	5/6/2018	5	6	2018	14:27:03	52023	0.7	14	27	3	1756	0.051025391	3.4804688	0.42016602	0	-0.78588867	0.82226563	0.017822266	0	0	0	0	0	0	0	0	0	0.89135742	0.10864258	0.018310547	-0.000244141	0	-0.017822266	0.011	39282.23	0	0	0.011
776	28099	28099	Category A	0.44384766	0	-0.80395508	-0.33837891	-0.17016602	0.26611328	0.09	0.011	5/6/2018	5	6	2018	14:27:03	52023	0.8	14	27	3	1781	0.051025391	3.4804688	0.42016602	0	-0.78662109	0.75341797	0.029052734	0	0	0	0	0	0	0	0	0	0.8918457	0.1081543	0.040771484	0.0234375	0	-0.017089844	0.011	39282.23	0	0	0.011
777	28100	28100	Category A	0.44384766	0	-0.76782227	-0.33813477	-0.16918945	0.27929688	0.09	0.011	5/6/2018	5	6	2018	14:27:03	52023	0.9	14	27	3	1781	0.051025391	3.4804688	0.42041016	0	-0.78662109	0.25634766	0.029785156	0	0	0	0	0	0	0	0	0	0.8918457	0.1081543	0.042236328	0.023193359	0	0.018798828	0.011	39282.23	0	0	0.011
778	28101	28101	Category A	0.40795898	0.011962891	-0.79199219	-0.34692383	-0.171875	0.27099609	0.09	0.011	5/6/2018	5	6	2018	14:27:04	52024	0	14	27	4	1805	0.051269531	3.4788574	0.42016602	0	-0.78662109	0.14135742	0.017822266	0	0	0	0	0	0	0	0	0	0.8918457	0.1081543	0.029541016	-0.012207031	0.01171875	-0.005126953	0.011	39282.23	0	0	0.011
779	28102	28102	Category A	0.40795898	0.011962891	-0.79199219	-0.33642578	-0.16723633	0.2734375	0.09	0.011	5/6/2018	5	6	2018	14:27:04	52024	0.1	14	27	4	1805	0.051269531	3.4788574	0.41967773	0.000244141	-0.78613281	0.13110352	0.017333984	0	0	0	0	0	0	0	0	0	0.89135742	0.10864258	0.029052734	-0.01171875	0.011474609	-0.005615234	0.011	39282.23	0	0	0.011
780	28103	28103	Category A	0.41992188	-0.023925781	-0.77978516	-0.34057617	-0.17919922	0.27514648	0.09	0.011	5/6/2018	5	6	2018	14:27:04	52024	0.2	14	27	4	1793	0.051269531	3.4788574	0.41992188	0.000244141	-0.78637695	0.14257813	0.025146484	0	0	0	0	0	0	0	0	0	0.89160156	0.10839844	0.031005859	0	-0.024169922	0.006591797	0.011	39282.23	0	0	0.011
781	28104	28104	Category A	0.43188477	0	-0.77978516	-0.33544922	-0.17358398	0.27734375	0.1	0.011	5/6/2018	5	6	2018	14:27:04	52024	0.3	14	27	4	1805	0.051269531	3.4788574	0.42016602	0.000732422	-0.78613281	0.73193359	0.013183594	0	0	0	0	0	0	0	0	0	0.89135742	0.10864258	0.019042969	0.011474609	-0.000732422	0.006347656	0.011	39282.23	0	0	0.011
782	28105	28105	Category A	0.44384766	0	-0.79199219	-0.33789063	-0.17138672	0.25805664	0.1	0.011	5/6/2018	5	6	2018	14:27:04	52024	0.4	14	27	4	1781	0.051269531	3.4788574	0.42041016	0.000488281	-0.78637695	1.1230469	0.023925781	0	0	0	0	0	0	0	0	0	0.8918457	0.1081543	0.029296875	0.023193359	-0.000488281	-0.005371094	0.011	39282.23	0	0	0.011
783	28106	28106	Category A	0.41992188	0.023925781	-0.79199219	-0.33569336	-0.16870117	0.2590332	0.1	0.011	5/6/2018	5	6	2018	14:27:04	52024	0.5	14	27	4	1756	0.051269531	3.4788574	0.42016602	0.000732422	-0.78613281	0.76635742	0.023681641	0	0	0	0	0	0	0	0	0	0.89135742	0.10864258	0.029052734	-0.000244141	0.022949219	-0.005615234	0.011	39282.23	0	0	0.011
784	28107	28107	Category A	0.40795898	0	-0.76782227	-0.33911133	-0.17724609	0.27001953	0.1	0.011	5/6/2018	5	6	2018	14:27:04	52024	0.6	14	27	4	1744	0.051269531	3.4788574	0.42016602	0.000732422	-0.78613281	0.54174805	0.021972656	0	0	0	0	0	0	0	0	0	0.89135742	0.10864258	0.031494141	-0.012207031	-0.000732422	0.018310547	0.011	39282.23	0	0	0.011
785	28108	28108	Category A	0.40795898	-0.035888672	-0.79199219	-0.3425293	-0.17089844	0.26586914	0.1	0.011	5/6/2018	5	6	2018	14:27:04	52024	0.7	14	27	4	1744	0.051269531	3.4788574	0.42016602	0.000732422	-0.78637695	0.89794922	0.0390625	0	0	0	0	0	0	0	0	0	0.89160156	0.10839844	0.054443359	-0.012207031	-0.036621094	-0.005371094	0.011	39282.23	0	0	0.011
786	28109	28109	Category A	0.41992188	0	-0.77978516	-0.33837891	-0.16845703	0.25805664	0.1	0.011	5/6/2018	5	6	2018	14:27:04	52024	0.8	14	27	4	1781	0.051269531	3.4788574	0.41967773	0.000488281	-0.78662109	0.94213867	0.006835938	0	0	0	0	0	0	0	0	0	0.89160156	0.10839844	0.007324219	0	-0.000488281	0.006835938	0.011	39282.23	0	0	0.011
787	28110	28110	Category A	0.43188477	0	-0.79199219	-0.33935547	-0.17016602	0.26806641	0.1	0.011	5/6/2018	5	6	2018	14:27:04	52024	0.9	14	27	4	1781	0.051269531	3.4788574	0.41967773	0.000488281	-0.78686523	0.45361328	0.012939453	0	0	0	0	0	0	0	0	0	0.8918457	0.1081543	0.017578125	0.011962891	-0.000488281	-0.004882813	0.011	39282.23	0	0	0.011
788	28111	28111	Category A	0.40795898	0	-0.77978516	-0.33789063	-0.17529297	0.28222656	0.1	0.011	5/6/2018	5	6	2018	14:27:05	52025	0	14	27	5	1793	0.051269531	3.4788574	0.41943359	0.000244141	-0.78759766	0.35864258	0.013916016	0	0	0	0	0	0	0	0	0	0.89233398	0.10766602	0.019775391	-0.011474609	-0.000244141	0.0078125	0.011	39282.23	0	0	0.011
789	28112	28112	Category A	0.41992188	0.011962891	-0.77978516	-0.33618164	-0.17553711	0.27539063	0.1	0.011	5/6/2018	5	6	2018	14:27:05	52025	0.1	14	27	5	1793	0.051269531	3.4788574	0.41967773	0.000244141	-0.78808594	0.67382813	0.014404297	0	0	0	0	0	0	0	0	0	0.89306641	0.10693359	0.020019531	0	0.011474609	0.008300781	0.011	39282.23	0	0	0.011
790	28113	28113	Category A	0.39599609	0	-0.77978516	-0.33837891	-0.17211914	0.25805664	0.1	0.011	5/6/2018	5	6	2018	14:27:05	52025	0.2	14	27	5	1756	0.051269531	3.4788574	0.42016602	0.000244141	-0.78808594	0.96704102	0.025634766	0	0	0	0	0	0	0	0	0	0.89331055	0.10668945	0.032958984	-0.024169922	-0.000244141	0.008300781	0.011	39282.23	0	0	0.011
791	28114	28114	Category A	0.44384766	0.011962891	-0.79199219	-0.34838867	-0.17431641	0.27197266	0.11	0.011	5/6/2018	5	6	2018	14:27:05	52025	0.3	14	27	5	1781	0.051269531	3.4788574	0.42016602	0.000244141	-0.78833008	0.79833984	0.026367188	0	0	0	0	0	0	0	0	0	0.89331055	0.10668945	0.038574219	0.0234375	0.011474609	-0.003417969	0.011	39282.23	0	0	0.011
792	28115	28115	Category A	0.40795898	0.011962891	-0.81591797	-0.33300781	-0.16943359	0.27954102	0.11	0.011	5/6/2018	5	6	2018	14:27:05	52025	0.4	14	27	5	1769	0.051269531	3.4788574	0.42041016	0.000732422	-0.78857422	0.55029297	0.031982422	0	0	0	0	0	0	0	0	0	0.89355469	0.10644531	0.051025391	-0.012451172	0.010986328	-0.027099609	0.011	39282.23	0	0	0.011
793	28116	28116	Category A	0.41992188	0.011962891	-0.79199219	-0.33813477	-0.17211914	0.26318359	0.11	0.011	5/6/2018	5	6	2018	14:27:05	52025	0.5	14	27	5	1756	0.051269531	3.4788574	0.4206543	0.000732422	-0.78808594	0.66088867	0.01171875	0	0	0	0	0	0	0	0	0	0.89355469	0.10644531	0.015625	-0.000732422	0.010986328	-0.003662109	0.011	39282.23	0	0	0.011
794	28117	28117	Category A	0.45581055	0.023925781	-0.77978516	-0.34277344	-0.171875	0.27001953	0.11	0.011	5/6/2018	5	6	2018	14:27:05	52025	0.6	14	27	5	1805	0.051269531	3.4788574	0.42138672	0.000732422	-0.7878418	0.32299805	0.042236328	0	0	0	0	0	0	0	0	0	0.89355469	0.10644531	0.065673828	0.034179688	0.022949219	0.008056641	0.011	39282.23	0	0	0.011
795	28118	28118	Category A	0.44384766	0	-0.79199219	-0.33325195	-0.17041016	0.2734375	0.11	0.011	5/6/2018	5	6	2018	14:27:05	52025	0.7	14	27	5	1805	0.051269531	3.4788574	0.42138672	0.000732422	-0.78808594	0.19555664	0.022460938	0	0	0	0	0	0	0	0	0	0.89379883	0.10620117	0.026855469	0.022216797	-0.000732422	-0.003662109	0.011	39282.23	0	0	0.011
796	28119	28119	Category A	0.44384766	0	-0.77978516	-0.33789063	-0.171875	0.27514648	0.11	0.011	5/6/2018	5	6	2018	14:27:05	52025	0.8	14	27	5	1818	0.051269531	3.4788574	0.42114258	0.000976563	-0.78808594	0.50390625	0.023925781	0	0	0	0	0	0	0	0	0	0.89355469	0.10644531	0.031982422	0.022460938	-0.000976563	0.008300781	0.011	39282.23	0	0	0.011
797	28120	28120	Category A	0.43188477	-0.011962891	-0.79199219	-0.33496094	-0.17211914	0.26611328	0.11	0.011	5/6/2018	5	6	2018	14:27:05	52025	0.9	14	27	5	1805	0.051269531	3.4788574	0.42089844	0.000976563	-0.78808594	0.58251953	0.017333984	0	0	0	0	0	0	0	0	0	0.89331055	0.10668945	0.027832031	0.010742188	-0.012939453	-0.003662109	0.011	39282.23	0	0	0.011
798	28121	28121	Category A	0.41992188	0.011962891	-0.80395508	-0.33789063	-0.16992188	0.27832031	0.11	0.011	5/6/2018	5	6	2018	14:27:06	52026	0	14	27	6	1756	0.051269531	3.4788574	0.42089844	0.000976563	-0.78833008	0.80639648	0.018798828	0	0	0	0	0	0	0	0	0	0.89379883	0.10620117	0.02734375	-0.000976563	0.010742188	-0.015380859	0.011	39282.23	0	0	0.011
799	28122	28122	Category A	0.41992188	0.011962891	-0.77978516	-0.33886719	-0.17285156	0.28125	0.11	0.011	5/6/2018	5	6	2018	14:27:06	52026	0.1	14	27	6	1732	0.051269531	3.4788574	0.42163086	0.001464844	-0.78833008	1.2321777	0.013671875	0	0	0	0	0	0	0	0	0	0.89404297	0.10595703	0.020751953	-0.001708984	0.010253906	0.008544922	0.011	39282.23	0	0	0.011
800	28123	28123	Category A	0.44384766	-0.011962891	-0.76782227	-0.34155273	-0.17211914	0.26586914	0.11	0.011	5/6/2018	5	6	2018	14:27:06	52026	0.2	14	27	6	1744	0.051269531	3.4788574	0.42163086	0.001464844	-0.78808594	1.4719238	0.032958984	0	0	0	0	0	0	0	0	0	0.89379883	0.10620117	0.056152344	0.021972656	-0.013427734	0.020263672	0.011	39282.23	0	0	0.011
801	28124	28124	Category A	0.44384766	-0.011962891	-0.79199219	-0.34008789	-0.17114258	0.26416016	0.12	0.011	5/6/2018	5	6	2018	14:27:06	52026	0.3	14	27	6	1769	0.051269531	3.4788574	0.42163086	0.001464844	-0.78808594	1.494873	0.025878906	0	0	0	0	0	0	0	0	0	0.89404297	0.10595703	0.0390625	0.021972656	-0.013427734	-0.003662109	0.011	39282.23	0	0	0.011
802	28125	28125	Category A	0.45581055	0.011962891	-0.81591797	-0.33325195	-0.17114258	0.27539063	0.12	0.011	5/6/2018	5	6	2018	14:27:06	52026	0.4	14	27	6	1781	0.051269531	3.4788574	0.42163086	0.001464844	-0.78808594	1.5231934	0.044921875	0	0	0	0	0	0	0	0	0	0.89379883	0.10620117	0.072021484	0.033935547	0.010253906	-0.027587891	0.011	39282.23	0	0	0.011
803	28126	28126	Category A	0.41992188	0	-0.79199219	-0.34130859	-0.1652832	0.26611328	0.12	0.011	5/6/2018	5	6	2018	14:27:06	52026	0.5	14	27	6	1830	0.051269531	3.4788574	0.42138672	0.001464844	-0.78808594	1.2641602	0.004150391	0	0	0	0	0	0	0	0	0	0.89355469	0.10644531	0.006591797	-0.001464844	-0.001464844	-0.003662109	0.011	39282.23	0	0	0.011
804	28127	28127	Category A	0.43188477	0	-0.77978516	-0.33569336	-0.17578125	0.26611328	0.12	0.011	5/6/2018	5	6	2018	14:27:06	52026	0.6	14	27	6	1842	0.051269531	3.4788574	0.42114258	0.001464844	-0.7878418	0.29052734	0.013427734	0	0	0	0	0	0	0	0	0	0.89331055	0.10668945	0.020263672	0.010498047	-0.001464844	0.008056641	0.011	39282.23	0	0	0.011
805	28128	28128	Category A	0.38378906	0	-0.80395508	-0.33569336	-0.17358398	0.27246094	0.12	0.011	5/6/2018	5	6	2018	14:27:06	52026	0.7	14	27	6	1818	0.051269531	3.4788574	0.42114258	0.001464844	-0.7878418	0.66748047	0.040771484	0	0	0	0	0	0	0	0	0	0.89331055	0.10668945	0.054931641	-0.037353516	-0.001464844	-0.015869141	0.011	39282.23	0	0	0.011
806	28129	28129	Category A	0.38378906	0	-0.77978516	-0.33129883	-0.17382813	0.28051758	0.12	0.011	5/6/2018	5	6	2018	14:27:06	52026	0.8	14	27	6	1793	0.051269531	3.4788574	0.42089844	0.001464844	-0.7878418	1.1972656	0.038085938	0	0	0	0	0	0	0	0	0	0.89331055	0.10668945	0.046875	-0.037109375	-0.001464844	0.008056641	0.011	39282.23	0	0	0.011
807	28130	28130	Category A	0.40795898	0.011962891	-0.76782227	-0.33959961	-0.17211914	0.25830078	0.12	0.011	5/6/2018	5	6	2018	14:27:06	52026	0.9	14	27	6	1769	0.051269531	3.4788574	0.42041016	0.001464844	-0.78808594	1.3735352	0.026123047	0	0	0	0	0	0	0	0	0	0.89331055	0.10668945	0.043457031	-0.012451172	0.010253906	0.020263672	0.011	39282.23	0	0	0.011
808	28131	28131	Category A	0.39599609	-0.011962891	-0.80395508	-0.34936523	-0.17163086	0.27392578	0.12	0.011	5/6/2018	5	6	2018	14:27:07	52027	0	14	27	7	1744	0.051269531	3.4788574	0.42041016	0.001464844	-0.78857422	1.564209	0.031738281	0	0	0	0	0	0	0	0	0	0.89355469	0.10644531	0.053466797	-0.024414063	-0.013427734	-0.015136719	0.011	39282.23	0	0	0.011
809	28132	28132	Category A	0.40795898	0	-0.79199219	-0.33618164	-0.17553711	0.27416992	0.12	0.011	5/6/2018	5	6	2018	14:27:07	52027	0.111	14	27	7	1756	0.051269531	3.4788574	0.42016602	0.001464844	-0.78857422	1.5551758	0.012939453	0	0	0	0	0	0	0	0	0	0.89355469	0.10644531	0.017333984	-0.012207031	-0.001464844	-0.003173828	0.011	39282.23	0	0	0.011
810	28133	28133	Category A	0.43188477	0	-0.77978516	-0.33154297	-0.17016602	0.27954102	0.12	0.011	5/6/2018	5	6	2018	14:27:07	52027	0.222	14	27	7	1793	0.051269531	3.4788574	0.41992188	0.001464844	-0.78808594	1.2492676	0.014648438	0	0	0	0	0	0	0	0	0	0.89306641	0.10693359	0.021972656	0.01171875	-0.001464844	0.008300781	0.011	39282.23	0	0	0.011
811	28134	28134	Category A	0.41992188	0	-0.79199219	-0.34838867	-0.171875	0.26879883	0.13	0.011	5/6/2018	5	6	2018	14:27:07	52027	0.333	14	27	7	1781	0.051269531	3.4788574	0.41992188	0.001220703	-0.7890625	0.82543945	0.002929688	0	0	0	0	0	0	0	0	0	0.89379883	0.10620117	0.004150391	0	-0.001220703	-0.002685547	0.011	39282.23	0	0	0.011
812	28135	28135	Category A	0.40795898	0	-0.77978516	-0.3347168	-0.17651367	0.27709961	0.13	0.011	5/6/2018	5	6	2018	14:27:07	52027	0.444	14	27	7	1769	0.051269531	3.4788574	0.42041016	0.001464844	-0.7890625	0.61450195	0.015625	0	0	0	0	0	0	0	0	0	0.89404297	0.10595703	0.0234375	-0.012451172	-0.001464844	0.009277344	0.011	39282.23	0	0	0.011
813	28136	28136	Category A	0.43188477	0	-0.80395508	-0.33276367	-0.17089844	0.28735352	0.13	0.011	5/6/2018	5	6	2018	14:27:07	52027	0.555	14	27	7	1769	0.051269531	3.4788574	0.41992188	0.001708984	-0.78930664	0.73608398	0.018798828	0	0	0	0	0	0	0	0	0	0.89404297	0.10595703	0.028076172	0.01171875	-0.001708984	-0.014404297	0.011	39282.23	0	0	0.011
814	28137	28137	Category A	0.43188477	0	-0.79199219	-0.34008789	-0.16845703	0.27124023	0.13	0.011	5/6/2018	5	6	2018	14:27:07	52027	0.666	14	27	7	1781	0.051269531	3.4788574	0.41992188	0.001708984	-0.7890625	0.47607422	0.012207031	0	0	0	0	0	0	0	0	0	0.89379883	0.10620117	0.016357422	0.01171875	-0.001708984	-0.002685547	0.011	39282.23	0	0	0.011
815	28138	28138	Category A	0.40795898	0.011962891	-0.83984375	-0.34619141	-0.17724609	0.26391602	0.13	0.011	5/6/2018	5	6	2018	14:27:07	52027	0.777	14	27	7	1793	0.051269531	3.4788574	0.41967773	0.001708984	-0.78930664	0.03515625	0.052734375	0	0	0	0	0	0	0	0	0	0.89404297	0.10595703	0.072509766	-0.01171875	0.010009766	-0.050292969	0.011	39282.23	0	0	0.011
816	28139	28139	Category A	0.43188477	0	-0.80395508	-0.34130859	-0.1730957	0.27319336	0.13	0.011	5/6/2018	5	6	2018	14:27:07	52027	0.888	14	27	7	1769	0.051513672	3.3950684	0.41992188	0.001708984	-0.7890625	0.15332031	0.018798828	0	0	0	0	0	0	0	0	0	0.89379883	0.10620117	0.028320313	0.01171875	-0.001708984	-0.014648438	0.011	39282.23	0	0	0.011
817	28140	28140	Category A	0.40795898	0.023925781	-0.76782227	-0.34179688	-0.17211914	0.26318359	0.13	0.011	5/6/2018	5	6	2018	14:27:08	52028	0	14	27	8	1781	0.051513672	3.3950684	0.41967773	0.001708984	-0.78881836	0.14111328	0.032714844	0	0	0	0	0	0	0	0	0	0.89379883	0.10620117	0.054931641	-0.01171875	0.021972656	0.020996094	0.011	39282.23	0	0	0.011
818	28141	28141	Category A	0.39599609	0.011962891	-0.76782227	-0.33374023	-0.1730957	0.28125	0.13	0.011	5/6/2018	5	6	2018	14:27:08	52028	0.09	14	27	8	1756	0.051513672	3.3950684	0.41967773	0.001953125	-0.78930664	0.072509766	0.033447266	0	0	0	0	0	0	0	0	0	0.89404297	0.10595703	0.055175781	-0.023681641	0.009765625	0.021484375	0.011	39282.23	0	0	0.011
819	28142	28142	Category A	0.41992188	0	-0.79199219	-0.34472656	-0.17333984	0.27612305	0.13	0.011	5/6/2018	5	6	2018	14:27:08	52028	0.181	14	27	8	1732	0.051513672	3.3950684	0.41967773	0.001708984	-0.78930664	0.20825195	0.003173828	0	0	0	0	0	0	0	0	0	0.89379883	0.10620117	0.004638672	0	-0.001708984	-0.002441406	0.011	39282.23	0	0	0.011
820	28143	28143	Category A	0.43188477	0.011962891	-0.76782227	-0.33642578	-0.17358398	0.27514648	0.13	0.011	5/6/2018	5	6	2018	14:27:08	52028	0.272	14	27	8	1769	0.051513672	3.3950684	0.41967773	0.001708984	-0.78930664	0.19750977	0.026611328	0	0	0	0	0	0	0	0	0	0.89404297	0.10595703	0.043701172	0.011962891	0.010009766	0.021484375	0.011	39282.23	0	0	0.011
821	28144	28144	Category A	0.41992188	-0.023925781	-0.79199219	-0.34179688	-0.17382813	0.26611328	0.14	0.011	5/6/2018	5	6	2018	14:27:08	52028	0.363	14	27	8	1769	0.051513672	3.3950684	0.41992188	0.002197266	-0.78979492	0.18774414	0.026123047	0	0	0	0	0	0	0	0	0	0.89453125	0.10546875	0.028320313	0	-0.026123047	-0.001953125	0.011	39282.23	0	0	0.011
822	28145	28145	Category A	0.39599609	0	-0.77978516	-0.33447266	-0.17431641	0.28735352	0.14	0.011	5/6/2018	5	6	2018	14:27:08	52028	0.454	14	27	8	1756	0.051513672	3.3950684	0.41967773	0.002197266	-0.78979492	0.22607422	0.025878906	0	0	0	0	0	0	0	0	0	0.89453125	0.10546875	0.036132813	-0.023681641	-0.002197266	0.010009766	0.011	39282.23	0	0	0.011
823	28146	28146	Category A	0.43188477	0	-0.76782227	-0.34667969	-0.17089844	0.27416992	0.14	0.011	5/6/2018	5	6	2018	14:27:08	52028	0.545	14	27	8	1756	0.051513672	3.3950684	0.41894531	0.002441406	-0.78979492	0.39111328	0.025634766	0	0	0	0	0	0	0	0	0	0.89404297	0.10595703	0.037353516	0.012695313	-0.002441406	0.021972656	0.011	39282.23	0	0	0.011
824	28147	28147	Category A	0.40795898	0	-0.81591797	-0.33544922	-0.17089844	0.28222656	0.14	0.011	5/6/2018	5	6	2018	14:27:08	52028	0.636	14	27	8	1744	0.051513672	3.3950684	0.41894531	0.002197266	-0.78979492	0.59741211	0.028320313	0	0	0	0	0	0	0	0	0	0.89404297	0.10595703	0.039306641	-0.010986328	-0.002197266	-0.026123047	0.011	39282.23	0	0	0.011
825	28148	28148	Category A	0.41992188	0	-0.79199219	-0.34155273	-0.17651367	0.26806641	0.14	0.011	5/6/2018	5	6	2018	14:27:08	52028	0.727	14	27	8	1720	0.051513672	3.3950684	0.41918945	0.002685547	-0.79003906	0.59179688	0.003417969	0	0	0	0	0	0	0	0	0	0.89428711	0.10571289	0.005126953	0.000488281	-0.002685547	-0.001708984	0.011	39282.23	0	0	0.011
826	28149	28149	Category A	0.41992188	0	-0.80395508	-0.33813477	-0.17724609	0.2722168	0.14	0.011	5/6/2018	5	6	2018	14:27:08	52028	0.818	14	27	8	1720	0.051513672	3.3950684	0.41967773	0.002929688	-0.79003906	0.69580078	0.014160156	0	0	0	0	0	0	0	0	0	0.89453125	0.10546875	0.017089844	0	-0.002929688	-0.013671875	0.011	39282.23	0	0	0.011
827	28150	28150	Category A	0.41992188	-0.011962891	-0.80395508	-0.33789063	-0.17456055	0.27514648	0.14	0.011	5/6/2018	5	6	2018	14:27:08	52028	0.909	14	27	8	1744	0.051513672	3.3950684	0.41967773	0.002929688	-0.7902832	0.77758789	0.020263672	0	0	0	0	0	0	0	0	0	0.89477539	0.10522461	0.028808594	0	-0.014892578	-0.013427734	0.011	39282.23	0	0	0.011
828	28151	28151	Category A	0.43188477	0	-0.81591797	-0.33374023	-0.17480469	0.2734375	0.14	0.011	5/6/2018	5	6	2018	14:27:09	52029	0	14	27	9	1720	0.051513672	3.3950684	0.41943359	0.002929688	-0.79077148	0.80908203	0.028076172	0	0	0	0	0	0	0	0	0	0.89501953	0.10498047	0.040527344	0.012207031	-0.002929688	-0.024902344	0.011	39282.23	0	0	0.011
829	28152	28152	Category A	0.43188477	0	-0.79199219	-0.34008789	-0.16943359	0.27001953	0.14	0.011	5/6/2018	5	6	2018	14:27:09	52029	0.1	14	27	9	1707	0.051513672	3.3950684	0.41894531	0.002929688	-0.79077148	0.64331055	0.012939453	0	0	0	0	0	0	0	0	0	0.89501953	0.10498047	0.016845703	0.012695313	-0.002929688	-0.000976563	0.011	39282.23	0	0	0.011
830	28153	28153	Category A	0.40795898	0	-0.77978516	-0.33959961	-0.17211914	0.26000977	0.14	0.011	5/6/2018	5	6	2018	14:27:09	52029	0.2	14	27	9	1720	0.051513672	3.3950684	0.41894531	0.002929688	-0.79052734	0.67114258	0.015625	0	0	0	0	0	0	0	0	0	0.89477539	0.10522461	0.024902344	-0.010986328	-0.002929688	0.010742188	0.011	39282.23	0	0	0.011
831	28154	28154	Category A	0.46777344	0	-0.80395508	-0.3449707	-0.16992188	0.27099609	0.15	0.011	5/6/2018	5	6	2018	14:27:09	52029	0.3	14	27	9	1707	0.051513672	3.3950684	0.41918945	0.002685547	-0.79052734	0.69042969	0.050292969	0	0	0	0	0	0	0	0	0	0.89477539	0.10522461	0.064208984	0.048339844	-0.002685547	-0.013183594	0.011	39282.23	0	0	0.011
832	28155	28155	Category A	0.44384766	0	-0.79199219	-0.34008789	-0.16943359	0.26586914	0.15	0.011	5/6/2018	5	6	2018	14:27:09	52029	0.4	14	27	9	1732	0.051513672	3.3950684	0.41894531	0.001953125	-0.79101563	0.46777344	0.024902344	0	0	0	0	0	0	0	0	0	0.89501953	0.10498047	0.027587891	0.024658203	-0.001953125	-0.000732422	0.011	39282.23	0	0	0.011
833	28156	28156	Category A	0.44384766	0	-0.77978516	-0.33789063	-0.17651367	0.28125	0.15	0.011	5/6/2018	5	6	2018	14:27:09	52029	0.5	14	27	9	1756	0.051513672	3.3950684	0.41918945	0.001708984	-0.79077148	0.23730469	0.026855469	0	0	0	0	0	0	0	0	0	0.89501953	0.10498047	0.037353516	0.024414063	-0.001708984	0.010986328	0.011	39282.23	0	0	0.011
834	28157	28157	Category A	0.40795898	0	-0.77978516	-0.33203125	-0.17016602	0.27539063	0.15	0.011	5/6/2018	5	6	2018	14:27:09	52029	0.6	14	27	9	1732	0.051513672	3.3950684	0.41918945	0.001708984	-0.79052734	0.11401367	0.015625	0	0	0	0	0	0	0	0	0	0.89477539	0.10522461	0.024169922	-0.011230469	-0.001708984	0.010742188	0.011	39282.23	0	0	0.011
835	28158	28158	Category A	0.40795898	-0.011962891	-0.79199219	-0.34277344	-0.16748047	0.26611328	0.15	0.011	5/6/2018	5	6	2018	14:27:09	52029	0.7	14	27	9	1720	0.051513672	3.3950684	0.41943359	0.001464844	-0.79077148	0.060546875	0.017822266	0	0	0	0	0	0	0	0	0	0.89526367	0.10473633	0.025878906	-0.011474609	-0.013427734	-0.000976563	0.011	39282.23	0	0	0.011
836	28159	28159	Category A	0.39599609	0	-0.79199219	-0.33544922	-0.171875	0.28344727	0.15	0.011	5/6/2018	5	6	2018	14:27:09	52029	0.8	14	27	9	1707	0.051513672	3.3950684	0.41894531	0.001708984	-0.79101563	0.38549805	0.023193359	0	0	0	0	0	0	0	0	0	0.89526367	0.10473633	0.025634766	-0.022949219	-0.001708984	-0.000732422	0.011	39282.23	0	0	0.011
837	28160	28160	Category A	0.40795898	0.011962891	-0.76782227	-0.33837891	-0.16943359	0.27001953	0.15	0.011	5/6/2018	5	6	2018	14:27:09	52029	0.9	14	27	9	1720	0.051513672	3.3950684	0.41870117	0.001708984	-0.79101563	0.68017578	0.027587891	0	0	0	0	0	0	0	0	0	0.89501953	0.10498047	0.044189453	-0.010742188	0.010009766	0.023193359	0.011	39282.23	0	0	0.011
838	28161	28161	Category A	0.44384766	0.023925781	-0.79199219	-0.34008789	-0.171875	0.27514648	0.15	0.011	5/6/2018	5	6	2018	14:27:10	52030	0	14	27	10	1732	0.051513672	3.3950684	0.41870117	0.002197266	-0.79052734	0.80322266	0.032958984	0	0	0	0	0	0	0	0	0	0.89477539	0.10522461	0.047607422	0.024902344	0.021484375	-0.001220703	0.011	39282.23	0	0	0.011
839	28162	28162	Category A	0.41992188	0.011962891	-0.77978516	-0.34033203	-0.16503906	0.26611328	0.15	0.011	5/6/2018	5	6	2018	14:27:10	52030	0.1	14	27	10	1769	0.051513672	3.3950684	0.41894531	0.002197266	-0.79052734	0.9934082	0.014404297	0	0	0	0	0	0	0	0	0	0.89477539	0.10522461	0.021240234	0.000732422	0.009521484	0.010742188	0.011	39282.23	0	0	0.011
840	28163	28163	Category A	0.41992188	0	-0.79199219	-0.33496094	-0.17211914	0.27734375	0.15	0.011	5/6/2018	5	6	2018	14:27:10	52030	0.2	14	27	10	1793	0.051513672	3.3950684	0.41918945	0.001953125	-0.79052734	1.2585449	0.002441406	0	0	0	0	0	0	0	0	0	0.89477539	0.10522461	0.00390625	0.000488281	-0.001953125	-0.001220703	0.011	39282.23	0	0	0.011
841	28164	28164	Category A	0.40795898	0	-0.77978516	-0.34204102	-0.17016602	0.26611328	0.16	0.011	5/6/2018	5	6	2018	14:27:10	52030	0.3	14	27	10	1781	0.051513672	3.3950684	0.41870117	0.001953125	-0.79052734	1.3537598	0.015380859	0	0	0	0	0	0	0	0	0	0.89453125	0.10546875	0.023681641	-0.010742188	-0.001953125	0.010742188	0.011	39282.23	0	0	0.011
842	28165	28165	Category A	0.40795898	0	-0.77978516	-0.3359375	-0.17211914	0.26806641	0.16	0.011	5/6/2018	5	6	2018	14:27:10	52030	0.4	14	27	10	1793	0.051513672	3.3950684	0.41821289	0.001708984	-0.79077148	1.402832	0.015136719	0	0	0	0	0	0	0	0	0	0.89453125	0.10546875	0.0234375	-0.010253906	-0.001708984	0.010986328	0.011	39282.23	0	0	0.011
843	28166	28166	Category A	0.41992188	0.011962891	-0.77978516	-0.34423828	-0.17456055	0.27001953	0.16	0.011	5/6/2018	5	6	2018	14:27:10	52030	0.5	14	27	10	1769	0.051513672	3.3950684	0.41772461	0.001464844	-0.79003906	1.3022461	0.014648438	0	0	0	0	0	0	0	0	0	0.89379883	0.10620117	0.022705078	0.001953125	0.010253906	0.010253906	0.011	39282.23	0	0	0.011
844	28167	28167	Category A	0.40795898	0	-0.77978516	-0.33325195	-0.17041016	0.28125	0.16	0.011	5/6/2018	5	6	2018	14:27:10	52030	0.6	14	27	10	1769	0.051513672	3.3950684	0.41772461	0.001464844	-0.78979492	1.338623	0.014160156	0	0	0	0	0	0	0	0	0	0.89355469	0.10644531	0.021484375	-0.009765625	-0.001464844	0.010009766	0.011	39282.23	0	0	0.011
845	28168	28168	Category A	0.40795898	0.011962891	-0.80395508	-0.34155273	-0.16577148	0.27612305	0.16	0.011	5/6/2018	5	6	2018	14:27:10	52030	0.7	14	27	10	1781	0.051513672	3.3950684	0.41748047	0.001464844	-0.78979492	1.166748	0.019775391	0	0	0	0	0	0	0	0	0	0.89355469	0.10644531	0.033935547	-0.009521484	0.010253906	-0.013916016	0.011	39282.23	0	0	0.011
846	28169	28169	Category A	0.38378906	-0.011962891	-0.80395508	-0.34008789	-0.171875	0.27514648	0.16	0.011	5/6/2018	5	6	2018	14:27:10	52030	0.8	14	27	10	1769	0.051513672	3.3950684	0.41796875	0.001464844	-0.78955078	0.87597656	0.039306641	0	0	0	0	0	0	0	0	0	0.89355469	0.10644531	0.062011719	-0.034179688	-0.013427734	-0.014160156	0.011	39282.23	0	0	0.011
847	28170	28170	Category A	0.40795898	0.011962891	-0.80395508	-0.33569336	-0.171875	0.2722168	0.16	0.011	5/6/2018	5	6	2018	14:27:10	52030	0.9	14	27	10	1756	0.051513672	3.3950684	0.41845703	0.001464844	-0.79003906	0.50683594	0.020263672	0	0	0	0	0	0	0	0	0	0.89404297	0.10595703	0.034912109	-0.010498047	0.010253906	-0.013671875	0.011	39282.23	0	0	0.011
848	28171	28171	Category A	0.39599609	0	-0.79199219	-0.33789063	-0.17285156	0.28027344	0.16	0.011	5/6/2018	5	6	2018	14:27:11	52031	0	14	27	11	1781	0.051513672	3.3950684	0.41870117	0.001464844	-0.79052734	0.21044922	0.022705078	0	0	0	0	0	0	0	0	0	0.89453125	0.10546875	0.025634766	-0.022705078	-0.001464844	-0.001220703	0.011	39282.23	0	0	0.011
849	28172	28172	Category A	0.40795898	0	-0.77978516	-0.33300781	-0.17114258	0.27929688	0.16	0.011	5/6/2018	5	6	2018	14:27:11	52031	0.111	14	27	11	1781	0.051513672	3.3950684	0.41870117	0.001464844	-0.79003906	0.077880859	0.015136719	0	0	0	0	0	0	0	0	0	0.89428711	0.10571289	0.022949219	-0.010742188	-0.001464844	0.010253906	0.011	39282.23	0	0	0.011
850	28173	28173	Category A	0.41992188	-0.023925781	-0.81591797	-0.34179688	-0.16674805	0.26586914	0.16	0.011	5/6/2018	5	6	2018	14:27:11	52031	0.222	14	27	11	1818	0.051513672	3.3950684	0.41870117	0.001708984	-0.78979492	0.20776367	0.036376953	0	0	0	0	0	0	0	0	0	0.89404297	0.10595703	0.052734375	0.000976563	-0.025634766	-0.025878906	0.011	39282.23	0	0	0.011
851	28174	28174	Category A	0.44384766	0.011962891	-0.79199219	-0.33374023	-0.171875	0.28344727	0.17	0.011	5/6/2018	5	6	2018	14:27:11	52031	0.333	14	27	11	1830	0.051513672	3.3950684	0.41870117	0.001708984	-0.78955078	0.2355957	0.027099609	0	0	0	0	0	0	0	0	0	0.89379883	0.10620117	0.037353516	0.024902344	0.010009766	-0.002197266	0.011	39282.23	0	0	0.011
852	28175	28175	Category A	0.39599609	0.023925781	-0.76782227	-0.33129883	-0.16943359	0.28149414	0.17	0.011	5/6/2018	5	6	2018	14:27:11	52031	0.444	14	27	11	1756	0.051513672	3.3950684	0.41894531	0.001708984	-0.78930664	0.49951172	0.038330078	0	0	0	0	0	0	0	0	0	0.89355469	0.10644531	0.066650391	-0.022949219	0.021972656	0.021484375	0.011	39282.23	0	0	0.011
853	28176	28176	Category A	0.40795898	-0.011962891	-0.77978516	-0.33544922	-0.17456055	0.28027344	0.17	0.011	5/6/2018	5	6	2018	14:27:11	52031	0.555	14	27	11	1744	0.051513672	3.3950684	0.41918945	0.001708984	-0.78955078	0.68334961	0.020263672	0	0	0	0	0	0	0	0	0	0.89404297	0.10595703	0.034912109	-0.011230469	-0.013671875	0.009765625	0.011	39282.23	0	0	0.011
854	28177	28177	Category A	0.41992188	0	-0.79199219	-0.3503418	-0.17163086	0.27490234	0.17	0.011	5/6/2018	5	6	2018	14:27:11	52031	0.666	14	27	11	1707	0.051757813	3.417627	0.41918945	0.001953125	-0.78930664	0.89672852	0.003173828	0	0	0	0	0	0	0	0	0	0.89379883	0.10620117	0.005126953	0.000488281	-0.001953125	-0.002441406	0.011	39282.23	0	0	0.011
855	28178	28178	Category A	0.43188477	0	-0.79199219	-0.34033203	-0.17382813	0.26611328	0.17	0.011	5/6/2018	5	6	2018	14:27:11	52031	0.777	14	27	11	1732	0.051757813	3.417627	0.41943359	0.001708984	-0.78930664	0.89404297	0.012451172	0	0	0	0	0	0	0	0	0	0.89404297	0.10595703	0.016601563	0.012207031	-0.001708984	-0.002441406	0.011	39282.23	0	0	0.011
856	28179	28179	Category A	0.43188477	0.011962891	-0.79199219	-0.34130859	-0.16723633	0.26611328	0.17	0.011	5/6/2018	5	6	2018	14:27:11	52031	0.888	14	27	11	1781	0.051757813	3.417627	0.41967773	0.001708984	-0.78881836	1.0585938	0.015869141	0	0	0	0	0	0	0	0	0	0.89379883	0.10620117	0.024902344	0.011962891	0.010009766	-0.002929688	0.011	39282.23	0	0	0.011
857	28180	28180	Category A	0.43188477	0.011962891	-0.80395508	-0.33789063	-0.17456055	0.27734375	0.17	0.011	5/6/2018	5	6	2018	14:27:12	52032	0	14	27	12	1781	0.051757813	3.417627	0.41967773	0.001708984	-0.78881836	1.0290527	0.021728516	0	0	0	0	0	0	0	0	0	0.89355469	0.10644531	0.037109375	0.011962891	0.010009766	-0.014892578	0.011	39282.23	0	0	0.011
858	28181	28181	Category A	0.40795898	0	-0.77978516	-0.33618164	-0.171875	0.27929688	0.17	0.011	5/6/2018	5	6	2018	14:27:12	52032	0.1	14	27	12	1793	0.051757813	3.417627	0.41967773	0.001464844	-0.7890625	0.67041016	0.015136719	0	0	0	0	0	0	0	0	0	0.89379883	0.10620117	0.022705078	-0.01171875	-0.001464844	0.009277344	0.011	39282.23	0	0	0.011
859	28182	28182	Category A	0.41992188	0	-0.80395508	-0.34155273	-0.16845703	0.27709961	0.17	0.011	5/6/2018	5	6	2018	14:27:12	52032	0.2	14	27	12	1781	0.051757813	3.417627	0.42016602	0.001220703	-0.78955078	0.09375	0.014160156	0	0	0	0	0	0	0	0	0	0.89453125	0.10546875	0.015869141	-0.000244141	-0.001220703	-0.014160156	0.011	39282.23	0	0	0.011
860	28183	28183	Category A	0.43188477	0.011962891	-0.81591797	-0.34033203	-0.171875	0.26000977	0.17	0.011	5/6/2018	5	6	2018	14:27:12	52032	0.3	14	27	12	1769	0.051757813	3.417627	0.42016602	0.000976563	-0.78955078	0.39941406	0.030517578	0	0	0	0	0	0	0	0	0	0.89453125	0.10546875	0.048339844	0.011474609	0.010742188	-0.026123047	0.011	39282.23	0	0	0.011
861	28184	28184	Category A	0.40795898	0.011962891	-0.77978516	-0.33764648	-0.17358398	0.28344727	0.18	0.011	5/6/2018	5	6	2018	14:27:12	52032	0.4	14	27	12	1756	0.051757813	3.417627	0.42016602	0.000732422	-0.79003906	0.68774414	0.019287109	0	0	0	0	0	0	0	0	0	0.89477539	0.10522461	0.033447266	-0.012207031	0.010986328	0.010253906	0.011	39282.23	0	0	0.011
862	28185	28185	Category A	0.39599609	0.011962891	-0.79199219	-0.34423828	-0.17651367	0.26904297	0.18	0.011	5/6/2018	5	6	2018	14:27:12	52032	0.5	14	27	12	1781	0.051757813	3.417627	0.42016602	0.000976563	-0.79003906	1.1286621	0.026611328	0	0	0	0	0	0	0	0	0	0.89477539	0.10522461	0.036865234	-0.024169922	0.010742188	-0.001708984	0.011	39282.23	0	0	0.011
863	28186	28186	Category A	0.40795898	0	-0.77978516	-0.33837891	-0.16943359	0.26220703	0.18	0.011	5/6/2018	5	6	2018	14:27:12	52032	0.6	14	27	12	1793	0.051757813	3.417627	0.4206543	0.000976563	-0.79003906	1.1601563	0.016357422	0	0	0	0	0	0	0	0	0	0.89501953	0.10498047	0.024169922	-0.012695313	-0.000976563	0.010253906	0.011	39282.23	0	0	0.011
864	28187	28187	Category A	0.43188477	0.047851563	-0.79199219	-0.34423828	-0.17358398	0.27416992	0.18	0.011	5/6/2018	5	6	2018	14:27:12	52032	0.7	14	27	12	1818	0.051757813	3.417627	0.4206543	0.000976563	-0.79052734	0.81591797	0.047851563	0	0	0	0	0	0	0	0	0	0.89550781	0.10449219	0.059082031	0.010986328	0.046630859	-0.001220703	0.011	39282.23	0	0	0.011
865	28188	28188	Category A	0.44384766	-0.011962891	-0.79199219	-0.33496094	-0.17114258	0.27026367	0.18	0.011	5/6/2018	5	6	2018	14:27:12	52032	0.8	14	27	12	1818	0.051757813	3.417627	0.42089844	0.000976563	-0.7902832	0.54663086	0.026123047	0	0	0	0	0	0	0	0	0	0.89550781	0.10449219	0.037353516	0.022705078	-0.012939453	-0.001464844	0.011	39282.23	0	0	0.011
866	28189	28189	Category A	0.41992188	0	-0.80395508	-0.33447266	-0.17431641	0.28125	0.18	0.011	5/6/2018	5	6	2018	14:27:12	52032	0.9	14	27	12	1793	0.051757813	3.417627	0.42089844	0.000976563	-0.7902832	0.54370117	0.013427734	0	0	0	0	0	0	0	0	0	0.89550781	0.10449219	0.015869141	-0.000976563	-0.000976563	-0.013427734	0.011	39282.23	0	0	0.011
867	28190	28190	Category A	0.40795898	0	-0.82788086	-0.33300781	-0.17211914	0.27539063	0.18	0.011	5/6/2018	5	6	2018	14:27:13	52033	0	14	27	13	1769	0.051757813	3.417627	0.42089844	0.000976563	-0.79003906	0.38793945	0.039794922	0	0	0	0	0	0	0	0	0	0.89526367	0.10473633	0.051757813	-0.012939453	-0.000976563	-0.037597656	0.011	39282.23	0	0	0.011
868	28191	28191	Category A	0.38378906	0	-0.77978516	-0.33691406	-0.17382813	0.25830078	0.18	0.011	5/6/2018	5	6	2018	14:27:13	52033	0.1	14	27	13	1756	0.051757813	3.417627	0.42138672	0.001220703	-0.79003906	0.33374023	0.038818359	0	0	0	0	0	0	0	0	0	0.89526367	0.10473633	0.049072266	-0.037597656	-0.001220703	0.010253906	0.011	39282.23	0	0	0.011
869	28192	28192	Category A	0.40795898	0	-0.76782227	-0.33740234	-0.1730957	0.27026367	0.18	0.011	5/6/2018	5	6	2018	14:27:13	52033	0.2	14	27	13	1756	0.051757813	3.417627	0.42138672	0.001220703	-0.78955078	0.97460938	0.025634766	0	0	0	0	0	0	0	0	0	0.89501953	0.10498047	0.036621094	-0.013427734	-0.001220703	0.021728516	0.011	39282.23	0	0	0.011
870	28193	28193	Category A	0.41992188	-0.023925781	-0.77978516	-0.33569336	-0.17114258	0.27416992	0.18	0.011	5/6/2018	5	6	2018	14:27:13	52033	0.3	14	27	13	1732	0.051757813	3.417627	0.42089844	0.001220703	-0.78979492	1.3674316	0.027099609	0	0	0	0	0	0	0	0	0	0.89501953	0.10498047	0.036376953	-0.000976563	-0.025146484	0.010009766	0.011	39282.23	0	0	0.011
871	28194	28194	Category A	0.41992188	-0.035888672	-0.82788086	-0.33618164	-0.17724609	0.28344727	0.19	0.011	5/6/2018	5	6	2018	14:27:13	52033	0.4	14	27	13	1744	0.051757813	3.417627	0.42089844	0.001464844	-0.79003906	1.7792969	0.052978516	0	0	0	0	0	0	0	0	0	0.89526367	0.10473633	0.076171875	-0.000976563	-0.037353516	-0.037597656	0.011	39282.23	0	0	0.011
872	28195	28195	Category A	0.43188477	0	-0.79199219	-0.33374023	-0.1730957	0.28051758	0.19	0.011	5/6/2018	5	6	2018	14:27:13	52033	0.5	14	27	13	1744	0.051757813	3.417627	0.42041016	0.001464844	-0.79003906	2.4140625	0.011474609	0	0	0	0	0	0	0	0	0	0.89501953	0.10498047	0.014648438	0.011230469	-0.001464844	-0.001708984	0.011	39282.23	0	0	0.011
873	28196	28196	Category A	0.41992188	0.011962891	-0.77978516	-0.33276367	-0.17089844	0.28564453	0.19	0.011	5/6/2018	5	6	2018	14:27:13	52033	0.6	14	27	13	1732	0.051757813	3.417627	0.42016602	0.001708984	-0.78979492	2.5371094	0.014160156	0	0	0	0	0	0	0	0	0	0.89453125	0.10546875	0.020263672	-0.000244141	0.010009766	0.010009766	0.011	39282.23	0	0	0.011
874	28197	28197	Category A	0.46777344	0	-0.80395508	-0.34375	-0.17285156	0.26586914	0.19	0.011	5/6/2018	5	6	2018	14:27:13	52033	0.7	14	27	13	1744	0.051757813	3.417627	0.41967773	0.001464844	-0.78979492	1.8603516	0.049804688	0	0	0	0	0	0	0	0	0	0.89453125	0.10546875	0.063476563	0.047851563	-0.001464844	-0.013916016	0.011	39282.23	0	0	0.011
875	28198	28198	Category A	0.41992188	0.011962891	-0.80395508	-0.33496094	-0.17016602	0.27539063	0.19	0.011	5/6/2018	5	6	2018	14:27:13	52033	0.8	14	27	13	1732	0.051757813	3.417627	0.41992188	0.001464844	-0.78955078	1.4179688	0.017578125	0	0	0	0	0	0	0	0	0	0.89428711	0.10571289	0.024658203	0	0.010253906	-0.014160156	0.011	39282.23	0	0	0.011
876	28199	28199	Category A	0.40795898	0	-0.77978516	-0.33618164	-0.17553711	0.27929688	0.19	0.011	5/6/2018	5	6	2018	14:27:13	52033	0.9	14	27	13	1707	0.051757813	3.417627	0.42016602	0.001708984	-0.78930664	1.2043457	0.015625	0	0	0	0	0	0	0	0	0	0.89428711	0.10571289	0.023681641	-0.012207031	-0.001708984	0.009521484	0.011	39282.23	0	0	0.011
877	28200	28200	Category A	0.44384766	0.035888672	-0.75585938	-0.33569336	-0.17358398	0.27539063	0.19	0.011	5/6/2018	5	6	2018	14:27:14	52034	0	14	27	14	1720	0.051757813	3.417627	0.42041016	0.001708984	-0.78930664	1.0869141	0.053222656	0	0	0	0	0	0	0	0	0	0.89428711	0.10571289	0.091064453	0.023193359	0.033935547	0.033447266	0.011	39282.23	0	0	0.011
878	28201	28201	Category A	0.44384766	0	-0.80395508	-0.34228516	-0.17114258	0.25805664	0.19	0.011	5/6/2018	5	6	2018	14:27:14	52034	0.1	14	27	14	1732	0.051757813	3.417627	0.42041016	0.001464844	-0.78979492	0.42260742	0.027099609	0	0	0	0	0	0	0	0	0	0.89453125	0.10546875	0.0390625	0.023193359	-0.001464844	-0.013916016	0.011	39282.23	0	0	0.011
879	28202	28202	Category A	0.43188477	0	-0.77978516	-0.33837891	-0.1730957	0.26391602	0.19	0.011	5/6/2018	5	6	2018	14:27:14	52034	0.2	14	27	14	1732	0.051757813	3.417627	0.41992188	0.001464844	-0.78979492	0.03125	0.015380859	0	0	0	0	0	0	0	0	0	0.89453125	0.10546875	0.023193359	0.01171875	-0.001464844	0.010009766	0.011	39282.23	0	0	0.011
880	28203	28203	Category A	0.39599609	-0.011962891	-0.76782227	-0.34936523	-0.17431641	0.27294922	0.19	0.011	5/6/2018	5	6	2018	14:27:14	52034	0.3	14	27	14	1732	0.051757813	3.417627	0.41967773	0.001220703	-0.78979492	0.18701172	0.03515625	0	0	0	0	0	0	0	0	0	0.89453125	0.10546875	0.059326172	-0.023681641	-0.013183594	0.021972656	0.011	39282.23	0	0	0.011
881	28204	28204	Category A	0.41992188	-0.023925781	-0.80395508	-0.34692383	-0.171875	0.27587891	0.2	0.011	5/6/2018	5	6	2018	14:27:14	52034	0.4	14	27	14	1720	0.051757813	3.417627	0.41967773	0.001220703	-0.78979492	0.086425781	0.028808594	0	0	0	0	0	0	0	0	0	0.89428711	0.10571289	0.039306641	0	-0.025146484	-0.013916016	0.011	39282.23	0	0	0.011
882	28205	28205	Category A	0.41992188	-0.011962891	-0.76782227	-0.33642578	-0.17358398	0.2734375	0.2	0.011	5/6/2018	5	6	2018	14:27:14	52034	0.5	14	27	14	1707	0.051757813	3.417627	0.41967773	0.000976563	-0.78979492	0.41845703	0.025390625	0	0	0	0	0	0	0	0	0	0.89428711	0.10571289	0.034912109	0	-0.012939453	0.021972656	0.011	39282.23	0	0	0.011
883	28206	28206	Category A	0.40795898	0	-0.76782227	-0.33300781	-0.17480469	0.27539063	0.2	0.011	5/6/2018	5	6	2018	14:27:14	52034	0.6	14	27	14	1732	0.051757813	3.417627	0.41992188	0.000976563	-0.79003906	0.76123047	0.025146484	0	0	0	0	0	0	0	0	0	0.89477539	0.10522461	0.035400391	-0.011962891	-0.000976563	0.022216797	0.011	39282.23	0	0	0.011
884	28207	28207	Category A	0.41992188	0	-0.77978516	-0.34008789	-0.17553711	0.27319336	0.2	0.011	5/6/2018	5	6	2018	14:27:14	52034	0.7	14	27	14	1781	0.051757813	3.417627	0.41967773	0.000976563	-0.7902832	0.44824219	0.010498047	0	0	0	0	0	0	0	0	0	0.89501953	0.10498047	0.01171875	0	-0.000976563	0.010498047	0.011	39282.23	0	0	0.011
885	28208	28208	Category A	0.41992188	0	-0.79199219	-0.33789063	-0.17382813	0.27612305	0.2	0.011	5/6/2018	5	6	2018	14:27:14	52034	0.8	14	27	14	1793	0.051757813	3.417627	0.41943359	0.001220703	-0.79052734	0.1652832	0.001953125	0	0	0	0	0	0	0	0	0	0.89477539	0.10522461	0.002929688	0.000244141	-0.001220703	-0.001220703	0.011	39282.23	0	0	0.011
886	28209	28209	Category A	0.41992188	-0.011962891	-0.80395508	-0.33813477	-0.17211914	0.27099609	0.2	0.011	5/6/2018	5	6	2018	14:27:14	52034	0.9	14	27	14	1805	0.051757813	3.417627	0.41967773	0.001220703	-0.7902832	0.26831055	0.018798828	0	0	0	0	0	0	0	0	0	0.89477539	0.10522461	0.026855469	0	-0.013183594	-0.013427734	0.011	39282.23	0	0	0.011
887	28210	28210	Category A	0.41992188	0.011962891	-0.80395508	-0.33544922	-0.17358398	0.28540039	0.2	0.011	5/6/2018	5	6	2018	14:27:15	52035	0	14	27	15	1756	0.051757813	3.417627	0.42016602	0.001464844	-0.79003906	0.57641602	0.017089844	0	0	0	0	0	0	0	0	0	0.89501953	0.10498047	0.024169922	-0.000244141	0.010253906	-0.013671875	0.011	39282.23	0	0	0.011
888	28211	28211	Category A	0.40795898	0	-0.77978516	-0.33935547	-0.1730957	0.25805664	0.2	0.011	5/6/2018	5	6	2018	14:27:15	52035	0.1	14	27	15	1707	0.051757813	3.417627	0.42041016	0.001464844	-0.78979492	0.45898438	0.016113281	0	0	0	0	0	0	0	0	0	0.89477539	0.10522461	0.024169922	-0.012451172	-0.001464844	0.010009766	0.011	39282.23	0	0	0.011
889	28212	28212	Category A	0.39599609	0.011962891	-0.76782227	-0.34008789	-0.1730957	0.26391602	0.2	0.011	5/6/2018	5	6	2018	14:27:15	52035	0.2	14	27	15	1720	0.051757813	3.417627	0.4206543	0.001464844	-0.78930664	0.14355469	0.034423828	0	0	0	0	0	0	0	0	0	0.89428711	0.10571289	0.056640625	-0.024658203	0.010253906	0.021484375	0.011	39282.23	0	0	0.011
890	28213	28213	Category A	0.43188477	0	-0.76782227	-0.33789063	-0.17529297	0.28125	0.2	0.011	5/6/2018	5	6	2018	14:27:15	52035	0.3	14	27	15	1707	0.051757813	3.417627	0.42114258	0.001464844	-0.78930664	0.30273438	0.023925781	0	0	0	0	0	0	0	0	0	0.89453125	0.10546875	0.033691406	0.010498047	-0.001464844	0.021484375	0.011	39282.23	0	0	0.011
891	28214	28214	Category A	0.44384766	0.011962891	-0.76782227	-0.33496094	-0.17211914	0.27954102	0.21	0.011	5/6/2018	5	6	2018	14:27:15	52035	0.4	14	27	15	1732	0.051757813	3.417627	0.42138672	0.001708984	-0.78833008	0.4362793	0.031738281	0	0	0	0	0	0	0	0	0	0.89404297	0.10595703	0.052734375	0.022216797	0.010009766	0.020507813	0.011	39282.23	0	0	0.011
892	28215	28215	Category A	0.43188477	0	-0.79199219	-0.34472656	-0.17333984	0.28027344	0.21	0.011	5/6/2018	5	6	2018	14:27:15	52035	0.5	14	27	15	1732	0.051025391	3.515918	0.42089844	0.001708984	-0.78857422	0.087890625	0.011230469	0	0	0	0	0	0	0	0	0	0.89379883	0.10620117	0.015869141	0.010742188	-0.001708984	-0.003173828	0.011	39282.23	0	0	0.011
893	28216	28216	Category A	0.43188477	0.011962891	-0.79199219	-0.34448242	-0.16699219	0.26611328	0.21	0.011	5/6/2018	5	6	2018	14:27:15	52035	0.6	14	27	15	1720	0.051025391	3.515918	0.42163086	0.001464844	-0.7890625	0.46289063	0.014648438	0	0	0	0	0	0	0	0	0	0.89477539	0.10522461	0.023193359	0.010009766	0.010253906	-0.002685547	0.011	39282.23	0	0	0.011
894	28217	28217	Category A	0.45581055	-0.011962891	-0.79199219	-0.33789063	-0.17700195	0.28027344	0.21	0.011	5/6/2018	5	6	2018	14:27:15	52035	0.7	14	27	15	1744	0.051025391	3.515918	0.42163086	0.001464844	-0.78930664	0.48950195	0.036621094	0	0	0	0	0	0	0	0	0	0.89477539	0.10522461	0.050048828	0.033935547	-0.013427734	-0.002441406	0.011	39282.23	0	0	0.011
895	28218	28218	Category A	0.43188477	0	-0.80395508	-0.33618164	-0.17724609	0.27929688	0.21	0.011	5/6/2018	5	6	2018	14:27:15	52035	0.8	14	27	15	1744	0.051025391	3.515918	0.42163086	0.001464844	-0.78881836	0.25585938	0.018066406	0	0	0	0	0	0	0	0	0	0.89453125	0.10546875	0.026367188	0.010009766	-0.001464844	-0.014892578	0.011	39282.23	0	0	0.011
896	28219	28219	Category A	0.41992188	0	-0.80395508	-0.34130859	-0.17211914	0.26611328	0.21	0.011	5/6/2018	5	6	2018	14:27:15	52035	0.9	14	27	15	1744	0.051025391	3.515918	0.42163086	0.001464844	-0.78881836	0.37353516	0.014892578	0	0	0	0	0	0	0	0	0	0.89453125	0.10546875	0.018066406	-0.001708984	-0.001464844	-0.014892578	0.011	39282.23	0	0	0.011
897	28220	28220	Category A	0.40795898	0	-0.77978516	-0.33666992	-0.17211914	0.26611328	0.21	0.011	5/6/2018	5	6	2018	14:27:16	52036	0	14	27	16	1769	0.051025391	3.515918	0.42138672	0.001464844	-0.78881836	0.78320313	0.016357422	0	0	0	0	0	0	0	0	0	0.89453125	0.10546875	0.024169922	-0.013427734	-0.001464844	0.009033203	0.011	39282.23	0	0	0.011
898	28221	28221	Category A	0.44384766	0	-0.80395508	-0.34155273	-0.17529297	0.27709961	0.21	0.011	5/6/2018	5	6	2018	14:27:16	52036	0.1	14	27	16	1756	0.051025391	3.515918	0.42138672	0.001464844	-0.78881836	0.63134766	0.026611328	0	0	0	0	0	0	0	0	0	0.89453125	0.10546875	0.038574219	0.022216797	-0.001464844	-0.014892578	0.011	39282.23	0	0	0.011
899	28222	28222	Category A	0.41992188	-0.011962891	-0.79199219	-0.3449707	-0.17089844	0.2800293	0.21	0.011	5/6/2018	5	6	2018	14:27:16	52036	0.2	14	27	16	1769	0.051025391	3.515918	0.42114258	0.001464844	-0.7890625	0.15722656	0.013671875	0	0	0	0	0	0	0	0	0	0.89453125	0.10546875	0.017578125	-0.001220703	-0.013427734	-0.002685547	0.011	39282.23	0	0	0.011
900	28223	28223	Category A	0.41992188	-0.011962891	-0.80395508	-0.33496094	-0.17578125	0.2722168	0.22	0.011	5/6/2018	5	6	2018	14:27:16	52036	0.3	14	27	16	1818	0.051025391	3.515918	0.42089844	0.001464844	-0.78930664	0.073974609	0.019775391	0	0	0	0	0	0	0	0	0	0.89453125	0.10546875	0.029052734	-0.000976563	-0.013427734	-0.014404297	0.011	39282.23	0	0	0.011
901	28224	28224	Category A	0.43188477	0	-0.79199219	-0.33398438	-0.17382813	0.2734375	0.22	0.011	5/6/2018	5	6	2018	14:27:16	52036	0.4	14	27	16	1830	0.051025391	3.515918	0.42089844	0.001220703	-0.7890625	0.1628418	0.011230469	0	0	0	0	0	0	0	0	0	0.89428711	0.10571289	0.014892578	0.010742188	-0.001220703	-0.002685547	0.011	39282.23	0	0	0.011
902	28225	28225	Category A	0.41992188	0	-0.77978516	-0.34008789	-0.16699219	0.26611328	0.22	0.011	5/6/2018	5	6	2018	14:27:16	52036	0.5	14	27	16	1854	0.051025391	3.515918	0.42089844	0.000976563	-0.7890625	0.13378906	0.009521484	0	0	0	0	0	0	0	0	0	0.89428711	0.10571289	0.011474609	-0.000976563	-0.000976563	0.009277344	0.011	39282.23	0	0	0.011
903	28226	28226	Category A	0.44384766	0	-0.80395508	-0.33520508	-0.1730957	0.26391602	0.22	0.011	5/6/2018	5	6	2018	14:27:16	52036	0.6	14	27	16	1867	0.051025391	3.515918	0.42089844	0.000976563	-0.78881836	0.71850586	0.027099609	0	0	0	0	0	0	0	0	0	0.89404297	0.10595703	0.038818359	0.022705078	-0.000976563	-0.014892578	0.011	39282.23	0	0	0.011
904	28227	28227	Category A	0.43188477	0	-0.80395508	-0.34667969	-0.17089844	0.27514648	0.22	0.011	5/6/2018	5	6	2018	14:27:16	52036	0.7	14	27	16	1854	0.051025391	3.515918	0.42089844	0.000732422	-0.78930664	0.86035156	0.018066406	0	0	0	0	0	0	0	0	0	0.89453125	0.10546875	0.026123047	0.010742188	-0.000732422	-0.014404297	0.011	39282.23	0	0	0.011
905	28228	28228	Category A	0.41992188	0	-0.79199219	-0.33203125	-0.17211914	0.27539063	0.22	0.011	5/6/2018	5	6	2018	14:27:16	52036	0.8	14	27	16	1830	0.051025391	3.515918	0.42041016	0	-0.78955078	0.52880859	0.002197266	0	0	0	0	0	0	0	0	0	0.89453125	0.10546875	0.002929688	-0.000488281	0	-0.002197266	0.011	39282.23	0	0	0.011
906	28229	28229	Category A	0.40795898	0	-0.79199219	-0.33837891	-0.17211914	0.25805664	0.22	0.011	5/6/2018	5	6	2018	14:27:16	52036	0.9	14	27	16	1793	0.051025391	3.515918	0.41967773	0.000244141	-0.78979492	0.17114258	0.011962891	0	0	0	0	0	0	0	0	0	0.89428711	0.10571289	0.014404297	-0.01171875	-0.000244141	-0.001953125	0.011	39282.23	0	0	0.011
907	28230	28230	Category A	0.45581055	0	-0.79199219	-0.34008789	-0.16943359	0.26586914	0.22	0.011	5/6/2018	5	6	2018	14:27:17	52037	0	14	27	17	1732	0.051025391	3.515918	0.41992188	0.000244141	-0.78979492	0.3894043	0.035644531	0	0	0	0	0	0	0	0	0	0.89453125	0.10546875	0.038330078	0.035644531	-0.000244141	-0.001953125	0.011	39282.23	0	0	0.011
908	28231	28231	Category A	0.43188477	0	-0.77978516	-0.34155273	-0.17822266	0.27001953	0.22	0.011	5/6/2018	5	6	2018	14:27:17	52037	0.1	14	27	17	1707	0.051025391	3.515918	0.41992188	0.000244141	-0.78881836	0.52416992	0.014892578	0	0	0	0	0	0	0	0	0	0.89379883	0.10620117	0.021484375	0.01171875	-0.000244141	0.009033203	0.011	39282.23	0	0	0.011
909	28232	28232	Category A	0.40795898	0	-0.80395508	-0.33447266	-0.17456055	0.27734375	0.22	0.011	5/6/2018	5	6	2018	14:27:17	52037	0.2	14	27	17	1707	0.051025391	3.515918	0.42016602	0.000244141	-0.78881836	0.56298828	0.019287109	0	0	0	0	0	0	0	0	0	0.89379883	0.10620117	0.027587891	-0.012207031	-0.000244141	-0.014892578	0.011	39282.23	0	0	0.011
910	28233	28233	Category A	0.40795898	0.011962891	-0.81591797	-0.3347168	-0.16992188	0.28125	0.23	0.011	5/6/2018	5	6	2018	14:27:17	52037	0.3	14	27	17	1720	0.051025391	3.515918	0.42016602	0.000244141	-0.78930664	0.67749023	0.031494141	0	0	0	0	0	0	0	0	0	0.89428711	0.10571289	0.050292969	-0.012207031	0.011474609	-0.026367188	0.011	39282.23	0	0	0.011
911	28234	28234	Category A	0.41992188	0.011962891	-0.80395508	-0.34326172	-0.17016602	0.27709961	0.23	0.011	5/6/2018	5	6	2018	14:27:17	52037	0.4	14	27	17	1744	0.051025391	3.515918	0.42041016	0.000732422	-0.78930664	0.70751953	0.018066406	0	0	0	0	0	0	0	0	0	0.89428711	0.10571289	0.026123047	-0.000488281	0.010986328	-0.014404297	0.011	39282.23	0	0	0.011
912	28235	28235	Category A	0.41992188	0.023925781	-0.76782227	-0.33813477	-0.17675781	0.27514648	0.23	0.011	5/6/2018	5	6	2018	14:27:17	52037	0.5	14	27	17	1720	0.051025391	3.515918	0.42041016	0.000976563	-0.78881836	0.65576172	0.031005859	0	0	0	0	0	0	0	0	0	0.89404297	0.10595703	0.044433594	-0.000488281	0.022705078	0.020996094	0.011	39282.23	0	0	0.011
913	28236	28236	Category A	0.41992188	-0.023925781	-0.77978516	-0.34155273	-0.17285156	0.26586914	0.23	0.011	5/6/2018	5	6	2018	14:27:17	52037	0.6	14	27	17	1720	0.051025391	3.515918	0.42016602	0.000976563	-0.78857422	0.37426758	0.026367188	0	0	0	0	0	0	0	0	0	0.89355469	0.10644531	0.034179688	-0.000244141	-0.024902344	0.008789063	0.011	39282.23	0	0	0.011
914	28237	28237	Category A	0.41992188	0	-0.75585938	-0.3347168	-0.171875	0.28222656	0.23	0.011	5/6/2018	5	6	2018	14:27:17	52037	0.7	14	27	17	1720	0.051025391	3.515918	0.42016602	0.000976563	-0.78881836	0.052246094	0.032958984	0	0	0	0	0	0	0	0	0	0.89379883	0.10620117	0.034179688	-0.000244141	-0.000976563	0.032958984	0.011	39282.23	0	0	0.011
915	28238	28238	Category A	0.41992188	0.011962891	-0.77978516	-0.33300781	-0.17114258	0.28369141	0.23	0.011	5/6/2018	5	6	2018	14:27:17	52037	0.8	14	27	17	1756	0.051025391	3.515918	0.41943359	0.000976563	-0.78857422	0.32177734	0.013916016	0	0	0	0	0	0	0	0	0	0.89331055	0.10668945	0.020263672	0.000244141	0.010742188	0.008789063	0.011	39282.23	0	0	0.011
916	28239	28239	Category A	0.41992188	-0.011962891	-0.79199219	-0.34204102	-0.17114258	0.26611328	0.23	0.011	5/6/2018	5	6	2018	14:27:17	52037	0.9	14	27	17	1818	0.051025391	3.515918	0.41943359	0.000732422	-0.78833008	0.11669922	0.013183594	0	0	0	0	0	0	0	0	0	0.89306641	0.10693359	0.016601563	0.000244141	-0.012695313	-0.003417969	0.011	39282.23	0	0	0.011
917	28240	28240	Category A	0.40795898	0	-0.79199219	-0.33544922	-0.17553711	0.27514648	0.23	0.011	5/6/2018	5	6	2018	14:27:18	52038	0	14	27	18	1805	0.051025391	3.515918	0.41967773	0.000732422	-0.78857422	0.10131836	0.012207031	0	0	0	0	0	0	0	0	0	0.89331055	0.10668945	0.015869141	-0.01171875	-0.000732422	-0.003173828	0.011	39282.23	0	0	0.011
918	28241	28241	Category A	0.40795898	0.011962891	-0.79199219	-0.33398438	-0.17211914	0.27124023	0.23	0.011	5/6/2018	5	6	2018	14:27:18	52038	0.1	14	27	18	1781	0.051025391	3.515918	0.41918945	0.000488281	-0.7890625	0.17138672	0.016113281	0	0	0	0	0	0	0	0	0	0.89355469	0.10644531	0.025390625	-0.011230469	0.011230469	-0.002685547	0.011	39282.23	0	0	0.011
919	28242	28242	Category A	0.40795898	0	-0.79199219	-0.33789063	-0.16821289	0.27929688	0.23	0.011	5/6/2018	5	6	2018	14:27:18	52038	0.2	14	27	18	1769	0.051025391	3.515918	0.41870117	0.000244141	-0.78881836	0.030517578	0.011230469	0	0	0	0	0	0	0	0	0	0.89306641	0.10693359	0.014404297	-0.010742188	-0.000244141	-0.002929688	0.011	39282.23	0	0	0.011
920	28243	28243	Category A	0.41992188	0	-0.77978516	-0.34179688	-0.17211914	0.2578125	0.23	0.011	5/6/2018	5	6	2018	14:27:18	52038	0.3	14	27	18	1756	0.051025391	3.515918	0.41821289	0.000244141	-0.78881836	0.082275391	0.009033203	0	0	0	0	0	0	0	0	0	0.89282227	0.10717773	0.010986328	0.001464844	-0.000244141	0.009033203	0.011	39282.23	0	0	0.011
921	28244	28244	Category A	0.40795898	-0.011962891	-0.77978516	-0.33789063	-0.17382813	0.27929688	0.24	0.011	5/6/2018	5	6	2018	14:27:18	52038	0.4	14	27	18	1781	0.051025391	3.515918	0.41845703	0.000488281	-0.78930664	0.21557617	0.019042969	0	0	0	0	0	0	0	0	0	0.89355469	0.10644531	0.032714844	-0.010498047	-0.012451172	0.009521484	0.011	39282.23	0	0	0.011
922	28245	28245	Category A	0.41992188	0	-0.80395508	-0.3347168	-0.17651367	0.27709961	0.24	0.011	5/6/2018	5	6	2018	14:27:18	52038	0.5	14	27	18	1818	0.051025391	3.515918	0.41870117	0.000732422	-0.78881836	0.52709961	0.014892578	0	0	0	0	0	0	0	0	0	0.89306641	0.10693359	0.016845703	0.000976563	-0.000732422	-0.014892578	0.011	39282.23	0	0	0.011
923	28246	28246	Category A	0.40795898	0.011962891	-0.80395508	-0.33837891	-0.17211914	0.25805664	0.24	0.011	5/6/2018	5	6	2018	14:27:18	52038	0.6	14	27	18	1793	0.051025391	3.515918	0.41870117	0.000488281	-0.78930664	0.77880859	0.021240234	0	0	0	0	0	0	0	0	0	0.89331055	0.10668945	0.036621094	-0.010742188	0.011230469	-0.014404297	0.011	39282.23	0	0	0.011
924	28247	28247	Category A	0.38378906	0.011962891	-0.79199219	-0.34106445	-0.16333008	0.27026367	0.24	0.011	5/6/2018	5	6	2018	14:27:18	52038	0.7	14	27	18	1793	0.051025391	3.515918	0.41870117	0.000488281	-0.78930664	1.0852051	0.036865234	0	0	0	0	0	0	0	0	0	0.89355469	0.10644531	0.048828125	-0.034912109	0.011230469	-0.002441406	0.011	39282.23	0	0	0.011
925	28248	28248	Category A	0.41992188	0.011962891	-0.79199219	-0.33544922	-0.17480469	0.2734375	0.24	0.011	5/6/2018	5	6	2018	14:27:18	52038	0.8	14	27	18	1781	0.051025391	3.515918	0.41870117	0.000488281	-0.78930664	1.3564453	0.011474609	0	0	0	0	0	0	0	0	0	0.89355469	0.10644531	0.014892578	0.000976563	0.011230469	-0.002441406	0.011	39282.23	0	0	0.011
926	28249	28249	Category A	0.41992188	0.011962891	-0.79199219	-0.33496094	-0.17578125	0.2734375	0.24	0.011	5/6/2018	5	6	2018	14:27:18	52038	0.9	14	27	18	1769	0.051025391	3.515918	0.41894531	0.000488281	-0.78930664	1.1520996	0.011474609	0	0	0	0	0	0	0	0	0	0.89379883	0.10620117	0.014648438	0.000732422	0.011230469	-0.002441406	0.011	39282.23	0	0	0.011
927	28250	28250	Category A	0.43188477	0.011962891	-0.76782227	-0.33227539	-0.16870117	0.27124023	0.24	0.011	5/6/2018	5	6	2018	14:27:19	52039	0	14	27	19	1769	0.051025391	3.515918	0.41894531	0.000732422	-0.78930664	0.3425293	0.02734375	0	0	0	0	0	0	0	0	0	0.89355469	0.10644531	0.045410156	0.012695313	0.010986328	0.021484375	0.011	39282.23	0	0	0.011
928	28251	28251	Category A	0.41992188	0	-0.75585938	-0.33544922	-0.171875	0.28125	0.24	0.011	5/6/2018	5	6	2018	14:27:19	52039	0.1	14	27	19	1769	0.051025391	3.515918	0.41894531	0.000488281	-0.7890625	0.92553711	0.033203125	0	0	0	0	0	0	0	0	0	0.89355469	0.10644531	0.034667969	0.000732422	-0.000488281	0.033203125	0.011	39282.23	0	0	0.011
929	28252	28252	Category A	0.44384766	0	-0.77978516	-0.33544922	-0.17456055	0.27856445	0.24	0.011	5/6/2018	5	6	2018	14:27:19	52039	0.2	14	27	19	1793	0.051025391	3.515918	0.41943359	0.000488281	-0.7890625	1.5061035	0.026123047	0	0	0	0	0	0	0	0	0	0.89355469	0.10644531	0.034179688	0.024169922	-0.000488281	0.009277344	0.011	39282.23	0	0	0.011
930	28253	28253	Category A	0.44384766	0	-0.74389648	-0.34204102	-0.17895508	0.27514648	0.25	0.011	5/6/2018	5	6	2018	14:27:19	52039	0.3	14	27	19	1781	0.051025391	3.4498535	0.41967773	0.000244141	-0.78930664	1.6474609	0.051269531	0	0	0	0	0	0	0	0	0	0.89379883	0.10620117	0.069824219	0.023925781	-0.000244141	0.045410156	0.011	39282.23	0	0	0.011
931	28254	28254	Category A	0.40795898	0	-0.80395508	-0.33618164	-0.17553711	0.28027344	0.25	0.011	5/6/2018	5	6	2018	14:27:19	52039	0.4	14	27	19	1830	0.051025391	3.4498535	0.41943359	0.000244141	-0.78930664	1.9633789	0.018554688	0	0	0	0	0	0	0	0	0	0.89379883	0.10620117	0.026367188	-0.011474609	-0.000244141	-0.014404297	0.011	39282.23	0	0	0.011
932	28255	28255	Category A	0.44384766	0	-0.81591797	-0.33349609	-0.17285156	0.27636719	0.25	0.011	5/6/2018	5	6	2018	14:27:19	52039	0.5	14	27	19	1805	0.051025391	3.4498535	0.41918945	0	-0.78930664	2.1569824	0.035888672	0	0	0	0	0	0	0	0	0	0.89379883	0.10620117	0.05078125	0.024414063	0	-0.026367188	0.011	39282.23	0	0	0.011
933	28256	28256	Category A	0.40795898	-0.011962891	-0.79199219	-0.33959961	-0.17211914	0.26220703	0.25	0.011	5/6/2018	5	6	2018	14:27:19	52039	0.6	14	27	19	1781	0.051025391	3.4498535	0.41894531	0	-0.78955078	2.189209	0.016357422	0	0	0	0	0	0	0	0	0	0.89379883	0.10620117	0.025390625	-0.010986328	-0.011962891	-0.002197266	0.011	39282.23	0	0	0.011
934	28257	28257	Category A	0.41992188	0	-0.76782227	-0.33837891	-0.16845703	0.26733398	0.25	0.011	5/6/2018	5	6	2018	14:27:19	52039	0.7	14	27	19	1793	0.051025391	3.4498535	0.41821289	0.000244141	-0.78930664	1.7924805	0.021728516	0	0	0	0	0	0	0	0	0	0.89331055	0.10668945	0.0234375	0.001464844	-0.000244141	0.021484375	0.011	39282.23	0	0	0.011
935	28258	28258	Category A	0.43188477	0	-0.79199219	-0.33789063	-0.17529297	0.27929688	0.25	0.011	5/6/2018	5	6	2018	14:27:19	52039	0.8	14	27	19	1781	0.051025391	3.4498535	0.41723633	0.000488281	-0.7890625	1.5266113	0.014648438	0	0	0	0	0	0	0	0	0	0.89257813	0.10742188	0.017822266	0.014404297	-0.000488281	-0.002685547	0.011	39282.23	0	0	0.011
936	28259	28259	Category A	0.41992188	0.011962891	-0.79199219	-0.33374023	-0.17578125	0.27319336	0.25	0.011	5/6/2018	5	6	2018	14:27:19	52039	0.9	14	27	19	1805	0.051025391	3.4498535	0.41723633	0.000488281	-0.78881836	1.1547852	0.011962891	0	0	0	0	0	0	0	0	0	0.89233398	0.10766602	0.016845703	0.002441406	0.011230469	-0.002929688	0.011	39282.23	0	0	0.011
937	28260	28260	Category A	0.43188477	0.011962891	-0.80395508	-0.33154297	-0.17016602	0.28149414	0.25	0.011	5/6/2018	5	6	2018	14:27:20	52040	0	14	27	20	1781	0.051025391	3.4498535	0.41699219	0.000244141	-0.78857422	0.27905273	0.023925781	0	0	0	0	0	0	0	0	0	0.89208984	0.10791016	0.041503906	0.014648438	0.011474609	-0.015136719	0.011	39282.23	0	0	0.011
938	28261	28261	Category A	0.38378906	0	-0.79199219	-0.3371582	-0.17626953	0.27929688	0.25	0.011	5/6/2018	5	6	2018	14:27:20	52040	0.1	14	27	20	1781	0.051025391	3.4498535	0.41699219	0.000488281	-0.78881836	0.80493164	0.033203125	0	0	0	0	0	0	0	0	0	0.89233398	0.10766602	0.036865234	-0.033203125	-0.000488281	-0.002929688	0.011	39282.23	0	0	0.011
939	28262	28262	Category A	0.40795898	0	-0.81591797	-0.33569336	-0.171875	0.27734375	0.25	0.011	5/6/2018	5	6	2018	14:27:20	52040	0.2	14	27	20	1732	0.051025391	3.4498535	0.41650391	0.000488281	-0.78857422	1.4797363	0.028564453	0	0	0	0	0	0	0	0	0	0.8918457	0.1081543	0.036376953	-0.008544922	-0.000488281	-0.027099609	0.011	39282.23	0	0	0.011
940	28263	28263	Category A	0.41992188	0	-0.80395508	-0.33642578	-0.171875	0.27514648	0.26	0.011	5/6/2018	5	6	2018	14:27:20	52040	0.3	14	27	20	1732	0.051025391	3.4498535	0.41674805	0.000732422	-0.78857422	1.5922852	0.015625	0	0	0	0	0	0	0	0	0	0.8918457	0.1081543	0.019042969	0.002929688	-0.000732422	-0.015136719	0.011	39282.23	0	0	0.011
941	28264	28264	Category A	0.40795898	0	-0.77978516	-0.3347168	-0.17578125	0.27709961	0.26	0.011	5/6/2018	5	6	2018	14:27:20	52040	0.4	14	27	20	1781	0.051025391	3.4498535	0.41699219	0.000732422	-0.78833008	1.6706543	0.012451172	0	0	0	0	0	0	0	0	0	0.8918457	0.1081543	0.018554688	-0.009033203	-0.000732422	0.008544922	0.011	39282.23	0	0	0.011
942	28265	28265	Category A	0.40795898	0	-0.76782227	-0.33032227	-0.17016602	0.28149414	0.26	0.011	5/6/2018	5	6	2018	14:27:20	52040	0.5	14	27	20	1793	0.051025391	3.4498535	0.41699219	0.000976563	-0.78857422	1.6831055	0.022705078	0	0	0	0	0	0	0	0	0	0.89208984	0.10791016	0.031005859	-0.009033203	-0.000976563	0.020751953	0.011	39282.23	0	0	0.011
943	28266	28266	Category A	0.40795898	-0.011962891	-0.81591797	-0.34106445	-0.16748047	0.26611328	0.26	0.011	5/6/2018	5	6	2018	14:27:20	52040	0.6	14	27	20	1818	0.051025391	3.4498535	0.41699219	0.000976563	-0.78857422	1.651123	0.031494141	0	0	0	0	0	0	0	0	0	0.89208984	0.10791016	0.049316406	-0.009033203	-0.012939453	-0.027099609	0.011	39282.23	0	0	0.011
944	28267	28267	Category A	0.38378906	-0.011962891	-0.81591797	-0.33374023	-0.171875	0.28027344	0.26	0.011	5/6/2018	5	6	2018	14:27:20	52040	0.7	14	27	20	1830	0.051025391	3.4498535	0.41650391	0.000732422	-0.78808594	1.3486328	0.044677734	0	0	0	0	0	0	0	0	0	0.89160156	0.10839844	0.073242188	-0.032714844	-0.012695313	-0.027587891	0.011	39282.23	0	0	0.011
945	28268	28268	Category A	0.39599609	0	-0.80395508	-0.33544922	-0.1730957	0.27636719	0.26	0.011	5/6/2018	5	6	2018	14:27:20	52040	0.8	14	27	20	1805	0.051025391	3.4498535	0.41625977	0.000732422	-0.78833008	1.1879883	0.025390625	0	0	0	0	0	0	0	0	0	0.89160156	0.10839844	0.036376953	-0.020263672	-0.000732422	-0.015380859	0.011	39282.23	0	0	0.011
946	28269	28269	Category A	0.43188477	0.011962891	-0.80395508	-0.33178711	-0.17041016	0.27539063	0.26	0.011	5/6/2018	5	6	2018	14:27:20	52040	0.9	14	27	20	1818	0.051025391	3.4498535	0.41625977	0.000732422	-0.78833008	1.2321777	0.024414063	0	0	0	0	0	0	0	0	0	0.89160156	0.10839844	0.041992188	0.015380859	0.010986328	-0.015380859	0.011	39282.23	0	0	0.011
947	28270	28270	Category A	0.40795898	0	-0.76782227	-0.34936523	-0.16821289	0.27709961	0.26	0.011	5/6/2018	5	6	2018	14:27:21	52041	0	14	27	21	1842	0.051025391	3.4498535	0.41674805	0.000732422	-0.78808594	0.99560547	0.022216797	0	0	0	0	0	0	0	0	0	0.89160156	0.10839844	0.030029297	-0.008789063	-0.000732422	0.020263672	0.011	39282.23	0	0	0.011
948	28271	28271	Category A	0.39599609	0	-0.77978516	-0.33569336	-0.171875	0.27734375	0.26	0.011	5/6/2018	5	6	2018	14:27:21	52041	0.1	14	27	21	1830	0.051025391	3.4498535	0.41601563	0.000488281	-0.7878418	0.6184082	0.021728516	0	0	0	0	0	0	0	0	0	0.89086914	0.10913086	0.028808594	-0.020019531	-0.000488281	0.008056641	0.011	39282.23	0	0	0.011
949	28272	28272	Category A	0.41992188	0	-0.79199219	-0.33764648	-0.17211914	0.26733398	0.26	0.011	5/6/2018	5	6	2018	14:27:21	52041	0.2	14	27	21	1830	0.051025391	3.4498535	0.41577148	0.000488281	-0.7878418	0.16064453	0.005615234	0	0	0	0	0	0	0	0	0	0.89086914	0.10913086	0.008544922	0.00390625	-0.000488281	-0.00390625	0.011	39282.23	0	0	0.011
950	28273	28273	Category A	0.43188477	0	-0.79199219	-0.3359375	-0.17382813	0.26831055	0.27	0.011	5/6/2018	5	6	2018	14:27:21	52041	0.3	14	27	21	1818	0.051025391	3.4498535	0.41552734	0.000488281	-0.78759766	0.070800781	0.016601563	0	0	0	0	0	0	0	0	0	0.890625	0.109375	0.020996094	0.016113281	-0.000488281	-0.004150391	0.011	39282.23	0	0	0.011
951	28274	28274	Category A	0.41992188	0	-0.79199219	-0.34155273	-0.16894531	0.2722168	0.27	0.011	5/6/2018	5	6	2018	14:27:21	52041	0.4	14	27	21	1781	0.051025391	3.4498535	0.41601563	0.000244141	-0.78735352	0.069335938	0.005859375	0	0	0	0	0	0	0	0	0	0.89038086	0.10961914	0.008789063	0.003662109	-0.000244141	-0.004394531	0.011	39282.23	0	0	0.011
952	28275	28275	Category A	0.41992188	-0.011962891	-0.76782227	-0.34692383	-0.17919922	0.26977539	0.27	0.011	5/6/2018	5	6	2018	14:27:21	52041	0.5	14	27	21	1695	0.051025391	3.4498535	0.41601563	0.000244141	-0.78710938	0.033935547	0.023193359	0	0	0	0	0	0	0	0	0	0.89038086	0.10961914	0.035400391	0.003662109	-0.012207031	0.019287109	0.011	39282.23	0	0	0.011
953	28276	28276	Category A	0.40795898	0.011962891	-0.79199219	-0.34594727	-0.16918945	0.26977539	0.27	0.011	5/6/2018	5	6	2018	14:27:21	52041	0.6	14	27	21	1683	0.051025391	3.4498535	0.41577148	0	-0.78710938	0.22729492	0.014892578	0	0	0	0	0	0	0	0	0	0.89013672	0.10986328	0.024414063	-0.0078125	0.011962891	-0.004638672	0.011	39282.23	0	0	0.011
954	28277	28277	Category A	0.40795898	0	-0.79199219	-0.34350586	-0.17553711	0.2722168	0.27	0.011	5/6/2018	5	6	2018	14:27:21	52041	0.7	14	27	21	1658	0.051025391	3.4498535	0.41552734	0.000244141	-0.78686523	0.43457031	0.009033203	0	0	0	0	0	0	0	0	0	0.89013672	0.10986328	0.012939453	-0.007568359	-0.000244141	-0.004882813	0.011	39282.23	0	0	0.011
955	28278	28278	Category A	0.43188477	0	-0.77978516	-0.33154297	-0.1730957	0.28125	0.27	0.011	5/6/2018	5	6	2018	14:27:21	52041	0.8	14	27	21	1621	0.051025391	3.4498535	0.41552734	0.000488281	-0.78710938	0.38891602	0.017578125	0	0	0	0	0	0	0	0	0	0.89013672	0.10986328	0.024169922	0.016113281	-0.000488281	0.007324219	0.011	39282.23	0	0	0.011
956	28279	28279	Category A	0.41992188	0	-0.79199219	-0.33496094	-0.1730957	0.27929688	0.27	0.011	5/6/2018	5	6	2018	14:27:21	52041	0.9	14	27	21	1707	0.051025391	3.4498535	0.41601563	0.000732422	-0.78710938	0.44238281	0.006103516	0	0	0	0	0	0	0	0	0	0.89038086	0.10961914	0.009521484	0.003662109	-0.000732422	-0.004638672	0.011	39282.23	0	0	0.011
957	28280	28280	Category A	0.40795898	0.011962891	-0.80395508	-0.34350586	-0.17163086	0.2722168	0.27	0.011	5/6/2018	5	6	2018	14:27:22	52042	0	14	27	22	1707	0.051025391	3.4498535	0.41601563	0.000976563	-0.78686523	0.63623047	0.021484375	0	0	0	0	0	0	0	0	0	0.89013672	0.10986328	0.035644531	-0.008056641	0.010742188	-0.016845703	0.011	39282.23	0	0	0.011
958	28281	28281	Category A	0.40795898	-0.011962891	-0.77978516	-0.33666992	-0.17211914	0.26928711	0.27	0.011	5/6/2018	5	6	2018	14:27:22	52042	0.1	14	27	22	1744	0.051025391	3.4498535	0.41625977	0.001464844	-0.78686523	0.57421875	0.017333984	0	0	0	0	0	0	0	0	0	0.89038086	0.10961914	0.029052734	-0.008300781	-0.013427734	0.007080078	0.011	39282.23	0	0	0.011
959	28282	28282	Category A	0.39599609	0	-0.77978516	-0.33911133	-0.17285156	0.27612305	0.27	0.011	5/6/2018	5	6	2018	14:27:22	52042	0.2	14	27	22	1781	0.051025391	3.4498535	0.41650391	0.001464844	-0.78735352	0.43286133	0.021972656	0	0	0	0	0	0	0	0	0	0.890625	0.109375	0.029541016	-0.020507813	-0.001464844	0.007568359	0.011	39282.23	0	0	0.011
960	28283	28283	Category A	0.40795898	0	-0.81591797	-0.33178711	-0.17358398	0.27954102	0.28	0.011	5/6/2018	5	6	2018	14:27:22	52042	0.3	14	27	22	1793	0.051025391	3.4498535	0.41674805	0.001464844	-0.78735352	0.49194336	0.029541016	0	0	0	0	0	0	0	0	0	0.89086914	0.10913086	0.038574219	-0.008789063	-0.001464844	-0.028320313	0.011	39282.23	0	0	0.011
961	28284	28284	Category A	0.43188477	-0.011962891	-0.76782227	-0.33129883	-0.16943359	0.28149414	0.28	0.011	5/6/2018	5	6	2018	14:27:22	52042	0.4	14	27	22	1830	0.051025391	3.4498535	0.41650391	0.001220703	-0.78759766	0.84716797	0.028320313	0	0	0	0	0	0	0	0	0	0.89086914	0.10913086	0.048339844	0.015136719	-0.013183594	0.019775391	0.011	39282.23	0	0	0.011
962	28285	28285	Category A	0.41992188	-0.023925781	-0.79199219	-0.33203125	-0.17211914	0.28125	0.28	0.011	5/6/2018	5	6	2018	14:27:22	52042	0.5	14	27	22	1805	0.051025391	3.4498535	0.41650391	0.001464844	-0.7878418	1.1606445	0.025878906	0	0	0	0	0	0	0	0	0	0.89111328	0.10888672	0.032714844	0.003173828	-0.025390625	-0.00390625	0.011	39282.23	0	0	0.011
963	28286	28286	Category A	0.41992188	0	-0.77978516	-0.33886719	-0.17797852	0.27416992	0.28	0.011	5/6/2018	5	6	2018	14:27:22	52042	0.6	14	27	22	1781	0.051025391	3.4498535	0.41601563	0.001220703	-0.78759766	1.1416016	0.008789063	0	0	0	0	0	0	0	0	0	0.89086914	0.10913086	0.012939453	0.003662109	-0.001220703	0.0078125	0.011	39282.23	0	0	0.011
964	28287	28287	Category A	0.41992188	0	-0.77978516	-0.34155273	-0.17456055	0.27832031	0.28	0.011	5/6/2018	5	6	2018	14:27:22	52042	0.7	14	27	22	1769	0.051025391	3.4498535	0.41601563	0.000976563	-0.78735352	1.2524414	0.008544922	0	0	0	0	0	0	0	0	0	0.89038086	0.10961914	0.012451172	0.00390625	-0.000976563	0.007568359	0.011	39282.23	0	0	0.011
965	28288	28288	Category A	0.43188477	0	-0.79199219	-0.33789063	-0.17456055	0.27734375	0.28	0.011	5/6/2018	5	6	2018	14:27:22	52042	0.8	14	27	22	1744	0.051025391	3.4498535	0.41625977	0.000976563	-0.78759766	1.331543	0.015869141	0	0	0	0	0	0	0	0	0	0.89086914	0.10913086	0.020751953	0.015380859	-0.000976563	-0.004150391	0.011	39282.23	0	0	0.011
966	28289	28289	Category A	0.41992188	0	-0.79199219	-0.33935547	-0.17016602	0.27099609	0.28	0.011	5/6/2018	5	6	2018	14:27:22	52042	0.9	14	27	22	1756	0.051025391	3.4498535	0.41650391	0.000976563	-0.78735352	1.2775879	0.005615234	0	0	0	0	0	0	0	0	0	0.89086914	0.10913086	0.008789063	0.003173828	-0.000976563	-0.004394531	0.011	39282.23	0	0	0.011
967	28290	28290	Category A	0.43188477	0	-0.79199219	-0.33740234	-0.171875	0.27929688	0.28	0.011	5/6/2018	5	6	2018	14:27:23	52043	0	14	27	23	1818	0.051025391	3.4498535	0.41650391	0.000732422	-0.78735352	1.1118164	0.015869141	0	0	0	0	0	0	0	0	0	0.890625	0.109375	0.020507813	0.015136719	-0.000732422	-0.004394531	0.011	39282.23	0	0	0.011
968	28291	28291	Category A	0.43188477	0	-0.77978516	-0.34326172	-0.17626953	0.27685547	0.28	0.011	5/6/2018	5	6	2018	14:27:23	52043	0.1	14	27	23	1830	0.051269531	3.4788574	0.41625977	0.000488281	-0.78759766	1.026123	0.017333984	0	0	0	0	0	0	0	0	0	0.89086914	0.10913086	0.023925781	0.015380859	-0.000488281	0.0078125	0.011	39282.23	0	0	0.011
969	28292	28292	Category A	0.41992188	0	-0.77978516	-0.34350586	-0.17041016	0.26586914	0.28	0.011	5/6/2018	5	6	2018	14:27:23	52043	0.2	14	27	23	1818	0.051269531	3.4788574	0.41601563	0.000488281	-0.7878418	0.95385742	0.009033203	0	0	0	0	0	0	0	0	0	0.89086914	0.10913086	0.012695313	0.003662109	-0.000488281	0.008056641	0.011	39282.23	0	0	0.011
970	28293	28293	Category A	0.41992188	-0.011962891	-0.76782227	-0.3449707	-0.17700195	0.27929688	0.29	0.011	5/6/2018	5	6	2018	14:27:23	52043	0.3	14	27	23	1818	0.051269531	3.4788574	0.41552734	0.000976563	-0.7878418	0.51342773	0.024169922	0	0	0	0	0	0	0	0	0	0.890625	0.109375	0.037353516	0.004150391	-0.012939453	0.020019531	0.011	39282.23	0	0	0.011
971	28294	28294	Category A	0.41992188	-0.011962891	-0.77978516	-0.33300781	-0.17114258	0.27734375	0.29	0.011	5/6/2018	5	6	2018	14:27:23	52043	0.4	14	27	23	1793	0.051269531	3.4788574	0.41503906	0.000732422	-0.78808594	0.41357422	0.015869141	0	0	0	0	0	0	0	0	0	0.89086914	0.10913086	0.025878906	0.004638672	-0.012695313	0.008300781	0.011	39282.23	0	0	0.011
972	28295	28295	Category A	0.40795898	0.011962891	-0.80395508	-0.33203125	-0.17358398	0.27124023	0.29	0.011	5/6/2018	5	6	2018	14:27:23	52043	0.5	14	27	23	1744	0.051269531	3.4788574	0.4152832	0.000976563	-0.78808594	1.3186035	0.020507813	0	0	0	0	0	0	0	0	0	0.89086914	0.10913086	0.034179688	-0.007324219	0.010742188	-0.015625	0.011	39282.23	0	0	0.011
973	28296	28296	Category A	0.37182617	0.023925781	-0.77978516	-0.33813477	-0.17724609	0.2734375	0.29	0.011	5/6/2018	5	6	2018	14:27:23	52043	0.6	14	27	23	1744	0.051269531	3.4788574	0.41503906	0.000976563	-0.7878418	1.607666	0.049560547	0	0	0	0	0	0	0	0	0	0.89038086	0.10961914	0.07421875	-0.043212891	0.022705078	0.008056641	0.011	39282.23	0	0	0.011
974	28297	28297	Category A	0.38378906	0.011962891	-0.76782227	-0.3449707	-0.17626953	0.27416992	0.29	0.011	5/6/2018	5	6	2018	14:27:23	52043	0.7	14	27	23	1732	0.051269531	3.4788574	0.41503906	0.000976563	-0.7878418	1.7988281	0.038574219	0	0	0	0	0	0	0	0	0	0.890625	0.109375	0.062255859	-0.03125	0.010742188	0.020019531	0.011	39282.23	0	0	0.011
975	28298	28298	Category A	0.43188477	0	-0.77978516	-0.34326172	-0.17626953	0.27514648	0.29	0.011	5/6/2018	5	6	2018	14:27:23	52043	0.8	14	27	23	1732	0.051269531	3.4788574	0.41479492	0.001220703	-0.78857422	2.0925293	0.019287109	0	0	0	0	0	0	0	0	0	0.89111328	0.10888672	0.02734375	0.016845703	-0.001220703	0.008789063	0.011	39282.23	0	0	0.011
976	28299	28299	Category A	0.40795898	-0.011962891	-0.77978516	-0.33642578	-0.16723633	0.28369141	0.29	0.011	5/6/2018	5	6	2018	14:27:23	52043	0.9	14	27	23	1756	0.051269531	3.4788574	0.41430664	0.001220703	-0.78881836	2.060791	0.017333984	0	0	0	0	0	0	0	0	0	0.89086914	0.10913086	0.028808594	-0.006347656	-0.013183594	0.009033203	0.011	39282.23	0	0	0.011
977	28300	28300	Category A	0.39599609	0.011962891	-0.80395508	-0.3347168	-0.17114258	0.28149414	0.29	0.011	5/6/2018	5	6	2018	14:27:24	52044	0	14	27	24	1732	0.051269531	3.4788574	0.4140625	0.000976563	-0.78857422	1.3820801	0.026123047	0	0	0	0	0	0	0	0	0	0.890625	0.109375	0.044189453	-0.018066406	0.010742188	-0.015136719	0.011	39282.23	0	0	0.011
978	28301	28301	Category A	0.40795898	0	-0.77978516	-0.33837891	-0.16845703	0.26318359	0.29	0.011	5/6/2018	5	6	2018	14:27:24	52044	0.1	14	27	24	1720	0.051269531	3.4788574	0.4140625	0.000976563	-0.78833008	0.66821289	0.010498047	0	0	0	0	0	0	0	0	0	0.89038086	0.10961914	0.015625	-0.006103516	-0.000976563	0.008544922	0.011	39282.23	0	0	0.011
979	28302	28302	Category A	0.44384766	0	-0.79199219	-0.33276367	-0.1730957	0.28125	0.29	0.011	5/6/2018	5	6	2018	14:27:24	52044	0.2	14	27	24	1720	0.051269531	3.4788574	0.41455078	0.000976563	-0.78833008	0.55810547	0.029296875	0	0	0	0	0	0	0	0	0	0.890625	0.109375	0.033691406	0.029052734	-0.000976563	-0.003417969	0.011	39282.23	0	0	0.011
980	28303	28303	Category A	0.43188477	0	-0.79199219	-0.33886719	-0.17163086	0.28125	0.3	0.011	5/6/2018	5	6	2018	14:27:24	52044	0.3	14	27	24	1707	0.051269531	3.4788574	0.41479492	0.001220703	-0.78808594	0.5612793	0.017333984	0	0	0	0	0	0	0	0	0	0.890625	0.109375	0.022216797	0.016845703	-0.001220703	-0.003662109	0.011	39282.23	0	0	0.011
981	28304	28304	Category A	0.44384766	0.011962891	-0.80395508	-0.3347168	-0.17456055	0.2734375	0.3	0.011	5/6/2018	5	6	2018	14:27:24	52044	0.4	14	27	24	1744	0.051269531	3.4788574	0.41455078	0.001220703	-0.7878418	0.14013672	0.034667969	0	0	0	0	0	0	0	0	0	0.89038086	0.10961914	0.055664063	0.029052734	0.010498047	-0.015869141	0.011	39282.23	0	0	0.011
982	28305	28305	Category A	0.40795898	0	-0.77978516	-0.33935547	-0.171875	0.26416016	0.3	0.011	5/6/2018	5	6	2018	14:27:24	52044	0.5	14	27	24	1756	0.051269531	3.4788574	0.41479492	0.001220703	-0.7878418	1.0861816	0.010742188	0	0	0	0	0	0	0	0	0	0.89038086	0.10961914	0.016357422	-0.006835938	-0.001220703	0.008056641	0.011	39282.23	0	0	0.011
983	28306	28306	Category A	0.40795898	-0.011962891	-0.77978516	-0.33300781	-0.17480469	0.27929688	0.3	0.011	5/6/2018	5	6	2018	14:27:24	52044	0.6	14	27	24	1744	0.051269531	3.4788574	0.41479492	0.001464844	-0.78808594	1.1967773	0.017089844	0	0	0	0	0	0	0	0	0	0.890625	0.109375	0.028564453	-0.006835938	-0.013427734	0.008300781	0.011	39282.23	0	0	0.011
984	28307	28307	Category A	0.40795898	-0.011962891	-0.81591797	-0.3347168	-0.17114258	0.27929688	0.3	0.011	5/6/2018	5	6	2018	14:27:24	52044	0.7	14	27	24	1707	0.051269531	3.4788574	0.41479492	0.001708984	-0.78735352	1.1276855	0.032226563	0	0	0	0	0	0	0	0	0	0.89013672	0.10986328	0.049072266	-0.006835938	-0.013671875	-0.028320313	0.011	39282.23	0	0	0.011
985	28308	28308	Category A	0.43188477	0	-0.79199219	-0.33496094	-0.17578125	0.27514648	0.3	0.011	5/6/2018	5	6	2018	14:27:24	52044	0.8	14	27	24	1732	0.051269531	3.4788574	0.41552734	0.001953125	-0.78686523	1.5405273	0.016845703	0	0	0	0	0	0	0	0	0	0.88989258	0.11010742	0.022949219	0.016113281	-0.001953125	-0.004882813	0.011	39282.23	0	0	0.011
986	28309	28309	Category A	0.43188477	0	-0.77978516	-0.33520508	-0.17016602	0.26000977	0.3	0.011	5/6/2018	5	6	2018	14:27:24	52044	0.9	14	27	24	1732	0.051269531	3.4788574	0.41601563	0.001953125	-0.78662109	1.722168	0.017089844	0	0	0	0	0	0	0	0	0	0.88989258	0.11010742	0.024658203	0.015625	-0.001953125	0.006835938	0.011	39282.23	0	0	0.011
987	28310	28310	Category A	0.40795898	-0.011962891	-0.75585938	-0.33813477	-0.17089844	0.26733398	0.3	0.011	5/6/2018	5	6	2018	14:27:25	52045	0	14	27	25	1756	0.051269531	3.4788574	0.41552734	0.001708984	-0.78662109	0.921875	0.034423828	0	0	0	0	0	0	0	0	0	0.88964844	0.11035156	0.052246094	-0.007568359	-0.013671875	0.030761719	0.011	39282.23	0	0	0.011
988	28311	28311	Category A	0.40795898	0	-0.79199219	-0.33496094	-0.17211914	0.2734375	0.3	0.011	5/6/2018	5	6	2018	14:27:25	52045	0.1	14	27	25	1818	0.051269531	3.4788574	0.41601563	0.001708984	-0.78686523	0.053710938	0.009765625	0	0	0	0	0	0	0	0	0	0.89013672	0.10986328	0.014892578	-0.008056641	-0.001708984	-0.004882813	0.011	39282.23	0	0	0.011
989	28312	28312	Category A	0.39599609	0	-0.77978516	-0.33129883	-0.16821289	0.27954102	0.3	0.011	5/6/2018	5	6	2018	14:27:25	52045	0.2	14	27	25	1805	0.051269531	3.4788574	0.41650391	0.001708984	-0.78686523	0.17993164	0.021728516	0	0	0	0	0	0	0	0	0	0.89038086	0.10961914	0.029541016	-0.020507813	-0.001708984	0.007080078	0.011	39282.23	0	0	0.011
990	28313	28313	Category A	0.43188477	0	-0.79199219	-0.33862305	-0.17333984	0.26000977	0.31	0.011	5/6/2018	5	6	2018	14:27:25	52045	0.3	14	27	25	1805	0.051269531	3.4788574	0.41625977	0.001708984	-0.78662109	0.2331543	0.016357422	0	0	0	0	0	0	0	0	0	0.88989258	0.11010742	0.022460938	0.015380859	-0.001708984	-0.005126953	0.011	39282.23	0	0	0.011
991	28314	28314	Category A	0.41992188	0	-0.79199219	-0.33666992	-0.16943359	0.27514648	0.31	0.011	5/6/2018	5	6	2018	14:27:25	52045	0.4	14	27	25	1793	0.051269531	3.4788574	0.41625977	0.001708984	-0.78637695	0.65332031	0.006835938	0	0	0	0	0	0	0	0	0	0.88964844	0.11035156	0.010986328	0.003417969	-0.001708984	-0.005371094	0.011	39282.23	0	0	0.011
992	28315	28315	Category A	0.40795898	0	-0.76782227	-0.33862305	-0.17114258	0.25830078	0.31	0.011	5/6/2018	5	6	2018	14:27:25	52045	0.5	14	27	25	1756	0.051269531	3.4788574	0.41601563	0.001708984	-0.78637695	1.0146484	0.020263672	0	0	0	0	0	0	0	0	0	0.88964844	0.11035156	0.028564453	-0.008056641	-0.001708984	0.018554688	0.011	39282.23	0	0	0.011
993	28316	28316	Category A	0.40795898	0.011962891	-0.76782227	-0.3359375	-0.16870117	0.26635742	0.31	0.011	5/6/2018	5	6	2018	14:27:25	52045	0.6	14	27	25	1732	0.051269531	3.4788574	0.41601563	0.001953125	-0.78686523	0.81713867	0.022949219	0	0	0	0	0	0	0	0	0	0.89013672	0.10986328	0.036865234	-0.008056641	0.009765625	0.019042969	0.011	39282.23	0	0	0.011
994	28317	28317	Category A	0.41992188	0.011962891	-0.76782227	-0.3449707	-0.17431641	0.27612305	0.31	0.011	5/6/2018	5	6	2018	14:27:25	52045	0.7	14	27	25	1695	0.051269531	3.4788574	0.41625977	0.001708984	-0.78686523	0.67333984	0.021972656	0	0	0	0	0	0	0	0	0	0.89038086	0.10961914	0.032958984	0.003417969	0.010009766	0.019042969	0.011	39282.23	0	0	0.011
995	28318	28318	Category A	0.44384766	0.035888672	-0.77978516	-0.33618164	-0.17553711	0.27612305	0.31	0.011	5/6/2018	5	6	2018	14:27:25	52045	0.8	14	27	25	1707	0.051269531	3.4788574	0.41650391	0.001464844	-0.78686523	0.78515625	0.044189453	0	0	0	0	0	0	0	0	0	0.89038086	0.10961914	0.068603516	0.027099609	0.034179688	0.007080078	0.011	39282.23	0	0	0.011
996	28319	28319	Category A	0.43188477	0.011962891	-0.77978516	-0.3347168	-0.17382813	0.27734375	0.31	0.011	5/6/2018	5	6	2018	14:27:25	52045	0.9	14	27	25	1732	0.051269531	3.4788574	0.41625977	0.001464844	-0.78710938	0.87036133	0.020019531	0	0	0	0	0	0	0	0	0	0.89038086	0.10961914	0.033203125	0.015380859	0.010253906	0.007324219	0.011	39282.23	0	0	0.011
997	28320	28320	Category A	0.41992188	0.023925781	-0.79199219	-0.33544922	-0.17358398	0.27832031	0.31	0.011	5/6/2018	5	6	2018	14:27:26	52046	0	14	27	26	1744	0.051269531	3.4788574	0.41625977	0.001464844	-0.78662109	0.57470703	0.023193359	0	0	0	0	0	0	0	0	0	0.89013672	0.10986328	0.031005859	0.003417969	0.022216797	-0.005126953	0.011	39282.23	0	0	0.011
998	28321	28321	Category A	0.43188477	0.011962891	-0.81591797	-0.33276367	-0.17089844	0.28149414	0.31	0.011	5/6/2018	5	6	2018	14:27:26	52046	0.1	14	27	26	1793	0.051269531	3.4788574	0.41650391	0.001220703	-0.78637695	0.28564453	0.034667969	0	0	0	0	0	0	0	0	0	0.88989258	0.11010742	0.055175781	0.015136719	0.010498047	-0.029296875	0.011	39282.23	0	0	0.011
999	28322	28322	Category A	0.41992188	0	-0.80395508	-0.33325195	-0.17211914	0.27636719	0.31	0.011	5/6/2018	5	6	2018	14:27:26	52046	0.2	14	27	26	1769	0.051269531	3.4788574	0.41674805	0.001464844	-0.78637695	0.10717773	0.017822266	0	0	0	0	0	0	0	0	0	0.88989258	0.11010742	0.022216797	0.002929688	-0.001464844	-0.017333984	0.011	39282.23	0	0	0.011
1000	28323	28323	Category A	0.40795898	-0.011962891	-0.79199219	-0.33325195	-0.17041016	0.27954102	0.32	0.011	5/6/2018	5	6	2018	14:27:26	52046	0.3	14	27	26	1769	0.051269531	3.4788574	0.41674805	0.001464844	-0.78662109	0.035644531	0.016845703	0	0	0	0	0	0	0	0	0	0.89013672	0.10986328	0.027587891	-0.008789063	-0.013427734	-0.005126953	0.011	39282.23	0	0	0.011
1001	28324	28324	Category A	0.40795898	0	-0.79199219	-0.33642578	-0.17358398	0.27929688	0.32	0.011	5/6/2018	5	6	2018	14:27:26	52046	0.4	14	27	26	1756	0.051269531	3.4788574	0.41699219	0.001464844	-0.78613281	0.34448242	0.010742188	0	0	0	0	0	0	0	0	0	0.88989258	0.11010742	0.016357422	-0.009033203	-0.001464844	-0.005615234	0.011	39282.23	0	0	0.011
1002	28325	28325	Category A	0.38378906	-0.011962891	-0.79199219	-0.33374023	-0.1730957	0.27954102	0.32	0.011	5/6/2018	5	6	2018	14:27:26	52046	0.5	14	27	26	1756	0.051269531	3.4788574	0.41674805	0.001464844	-0.78613281	0.51855469	0.035888672	0	0	0	0	0	0	0	0	0	0.88989258	0.11010742	0.052001953	-0.032958984	-0.013427734	-0.005615234	0.011	39282.23	0	0	0.011
1003	28326	28326	Category A	0.39599609	-0.011962891	-0.77978516	-0.33789063	-0.17456055	0.28125	0.32	0.011	5/6/2018	5	6	2018	14:27:26	52046	0.6	14	27	26	1793	0.051269531	3.4788574	0.41674805	0.001464844	-0.78613281	0.35400391	0.025634766	0	0	0	0	0	0	0	0	0	0.88964844	0.11035156	0.040771484	-0.020751953	-0.013427734	0.006347656	0.011	39282.23	0	0	0.011
1004	28327	28327	Category A	0.41992188	0.011962891	-0.81591797	-0.33618164	-0.17456055	0.27514648	0.32	0.011	5/6/2018	5	6	2018	14:27:26	52046	0.7	14	27	26	1781	0.051269531	3.4788574	0.41699219	0.001708984	-0.78613281	0.36669922	0.031494141	0	0	0	0	0	0	0	0	0	0.88989258	0.11010742	0.042724609	0.002685547	0.010009766	-0.029541016	0.011	39282.23	0	0	0.011
1005	28328	28328	Category A	0.43188477	0.011962891	-0.77978516	-0.3347168	-0.17382813	0.2734375	0.32	0.011	5/6/2018	5	6	2018	14:27:26	52046	0.8	14	27	26	1818	0.051269531	3.4788574	0.41699219	0.001464844	-0.78613281	0.46655273	0.019042969	0	0	0	0	0	0	0	0	0	0.89013672	0.10986328	0.031494141	0.014648438	0.010253906	0.006347656	0.011	39282.23	0	0	0.011
1006	28329	28329	Category A	0.41992188	-0.011962891	-0.77978516	-0.33740234	-0.16845703	0.28540039	0.32	0.011	5/6/2018	5	6	2018	14:27:26	52046	0.9	14	27	26	1805	0.051513672	3.4788574	0.41699219	0.001708984	-0.78613281	0.52929688	0.015380859	0	0	0	0	0	0	0	0	0	0.88989258	0.11010742	0.022705078	0.002685547	-0.013671875	0.006347656	0.011	39282.23	0	0	0.011
1007	28330	28330	Category A	0.40795898	0	-0.79199219	-0.33325195	-0.17041016	0.27954102	0.32	0.011	5/6/2018	5	6	2018	14:27:27	52047	0	14	27	27	1769	0.051513672	3.4788574	0.41748047	0.001708984	-0.78613281	0.21948242	0.011230469	0	0	0	0	0	0	0	0	0	0.89013672	0.10986328	0.017089844	-0.009521484	-0.001708984	-0.005615234	0.011	39282.23	0	0	0.011
1008	28331	28331	Category A	0.39599609	0	-0.77978516	-0.34228516	-0.1796875	0.2722168	0.32	0.011	5/6/2018	5	6	2018	14:27:27	52047	0.1	14	27	27	1756	0.051513672	3.4788574	0.41748047	0.001708984	-0.78564453	0.001708984	0.022460938	0	0	0	0	0	0	0	0	0	0.88964844	0.11035156	0.029296875	-0.021484375	-0.001708984	0.005859375	0.011	39282.23	0	0	0.011
1009	28332	28332	Category A	0.40795898	0.035888672	-0.76782227	-0.34179688	-0.17553711	0.26196289	0.32	0.011	5/6/2018	5	6	2018	14:27:27	52047	0.2	14	27	27	1732	0.051513672	3.4788574	0.41748047	0.001708984	-0.78564453	0.065185547	0.039550781	0	0	0	0	0	0	0	0	0	0.88989258	0.11010742	0.061523438	-0.009521484	0.033935547	0.017822266	0.011	39282.23	0	0	0.011
1010	28333	28333	Category A	0.41992188	-0.011962891	-0.77978516	-0.33398438	-0.16992188	0.27539063	0.33	0.011	5/6/2018	5	6	2018	14:27:27	52047	0.3	14	27	27	1732	0.051513672	3.4788574	0.41699219	0.001708984	-0.78564453	0.21704102	0.015380859	0	0	0	0	0	0	0	0	0	0.88964844	0.11035156	0.022705078	0.002685547	-0.013671875	0.005859375	0.011	39282.23	0	0	0.011
1011	28334	28334	Category A	0.41992188	0.011962891	-0.79199219	-0.33789063	-0.17651367	0.27832031	0.33	0.011	5/6/2018	5	6	2018	14:27:27	52047	0.4	14	27	27	1732	0.051513672	3.4788574	0.41699219	0.002197266	-0.78588867	0.47680664	0.01171875	0	0	0	0	0	0	0	0	0	0.88964844	0.11035156	0.018310547	0.002685547	0.009521484	-0.005859375	0.011	39282.23	0	0	0.011
1012	28335	28335	Category A	0.43188477	0	-0.79199219	-0.33642578	-0.1730957	0.27929688	0.33	0.011	5/6/2018	5	6	2018	14:27:27	52047	0.5	14	27	27	1756	0.051513672	3.4788574	0.41699219	0.002197266	-0.78588867	0.86669922	0.016113281	0	0	0	0	0	0	0	0	0	0.88964844	0.11035156	0.022949219	0.014648438	-0.002197266	-0.005859375	0.011	39282.23	0	0	0.011
1013	28336	28336	Category A	0.39599609	0	-0.80395508	-0.34155273	-0.17285156	0.26586914	0.33	0.011	5/6/2018	5	6	2018	14:27:27	52047	0.6	14	27	27	1744	0.051513672	3.4788574	0.41699219	0.002197266	-0.78564453	0.95068359	0.027832031	0	0	0	0	0	0	0	0	0	0.88964844	0.11035156	0.041259766	-0.020996094	-0.002197266	-0.018066406	0.011	39282.23	0	0	0.011
1014	28337	28337	Category A	0.39599609	0.011962891	-0.82788086	-0.34765625	-0.17358398	0.27001953	0.33	0.011	5/6/2018	5	6	2018	14:27:27	52047	0.7	14	27	27	1744	0.051513672	3.4788574	0.41748047	0.001708984	-0.78588867	1.0686035	0.048095703	0	0	0	0	0	0	0	0	0	0.88989258	0.11010742	0.073242188	-0.021484375	0.010009766	-0.041748047	0.011	39282.23	0	0	0.011
1015	28338	28338	Category A	0.39599609	0	-0.80395508	-0.33496094	-0.17578125	0.27514648	0.33	0.011	5/6/2018	5	6	2018	14:27:27	52047	0.8	14	27	27	1756	0.051513672	3.4788574	0.41796875	0.001708984	-0.78662109	1.1542969	0.027832031	0	0	0	0	0	0	0	0	0	0.890625	0.109375	0.041015625	-0.021972656	-0.001708984	-0.017089844	0.011	39282.23	0	0	0.011
1016	28339	28339	Category A	0.40795898	0	-0.76782227	-0.33227539	-0.16870117	0.26733398	0.33	0.011	5/6/2018	5	6	2018	14:27:27	52047	0.9	14	27	27	1732	0.051513672	3.4788574	0.41772461	0.001708984	-0.78686523	1.1550293	0.021484375	0	0	0	0	0	0	0	0	0	0.89086914	0.10913086	0.030761719	-0.009765625	-0.001708984	0.019042969	0.011	39282.23	0	0	0.011
1017	28340	28340	Category A	0.41992188	0	-0.79199219	-0.33520508	-0.17211914	0.27124023	0.33	0.011	5/6/2018	5	6	2018	14:27:28	52048	0	14	27	28	1720	0.051513672	3.4788574	0.41772461	0.001953125	-0.78686523	0.90454102	0.005615234	0	0	0	0	0	0	0	0	0	0.89086914	0.10913086	0.009033203	0.001953125	-0.001953125	-0.004882813	0.011	39282.23	0	0	0.011
1018	28341	28341	Category A	0.43188477	0.011962891	-0.79199219	-0.33374023	-0.1730957	0.27539063	0.33	0.011	5/6/2018	5	6	2018	14:27:28	52048	0.1	14	27	28	1707	0.051513672	3.4788574	0.41723633	0.001708984	-0.78662109	0.56518555	0.018310547	0	0	0	0	0	0	0	0	0	0.89038086	0.10961914	0.029785156	0.014404297	0.010009766	-0.005126953	0.011	39282.23	0	0	0.011
1019	28342	28342	Category A	0.41992188	0.011962891	-0.79199219	-0.33374023	-0.17578125	0.27124023	0.33	0.011	5/6/2018	5	6	2018	14:27:28	52048	0.2	14	27	28	1707	0.051513672	3.4788574	0.41748047	0.001708984	-0.78662109	0.28198242	0.011474609	0	0	0	0	0	0	0	0	0	0.89038086	0.10961914	0.017578125	0.002197266	0.010009766	-0.005126953	0.011	39282.23	0	0	0.011
1020	28343	28343	Category A	0.40795898	0	-0.79199219	-0.33496094	-0.17211914	0.26611328	0.34	0.011	5/6/2018	5	6	2018	14:27:28	52048	0.3	14	27	28	1769	0.051513672	3.4788574	0.41723633	0.001708984	-0.78662109	0.026367188	0.010986328	0	0	0	0	0	0	0	0	0	0.89038086	0.10961914	0.016601563	-0.009277344	-0.001708984	-0.005126953	0.011	39282.23	0	0	0.011
1021	28344	28344	Category A	0.41992188	0	-0.77978516	-0.33544922	-0.16870117	0.26733398	0.34	0.011	5/6/2018	5	6	2018	14:27:28	52048	0.4	14	27	28	1805	0.051513672	3.4788574	0.41748047	0.001708984	-0.78662109	0.085449219	0.007568359	0	0	0	0	0	0	0	0	0	0.890625	0.109375	0.011230469	0.002197266	-0.001708984	0.006835938	0.011	39282.23	0	0	0.011
1022	28345	28345	Category A	0.40795898	0.011962891	-0.77978516	-0.33813477	-0.17089844	0.27709961	0.34	0.011	5/6/2018	5	6	2018	14:27:28	52048	0.5	14	27	28	1818	0.051513672	3.4788574	0.41723633	0.001708984	-0.78637695	0.48730469	0.015380859	0	0	0	0	0	0	0	0	0	0.89013672	0.10986328	0.026123047	-0.009277344	0.010009766	0.006591797	0.011	39282.23	0	0	0.011
1023	28346	28346	Category A	0.41992188	0.011962891	-0.76782227	-0.33618164	-0.17089844	0.2722168	0.34	0.011	5/6/2018	5	6	2018	14:27:28	52048	0.6	14	27	28	1805	0.051513672	3.4788574	0.41748047	0.001708984	-0.78613281	0.84912109	0.020996094	0	0	0	0	0	0	0	0	0	0.89013672	0.10986328	0.030761719	0.002197266	0.010009766	0.018310547	0.011	39282.23	0	0	0.011
1024	28347	28347	Category A	0.44384766	0.011962891	-0.77978516	-0.33544922	-0.16918945	0.27856445	0.34	0.011	5/6/2018	5	6	2018	14:27:28	52048	0.7	14	27	28	1756	0.051513672	3.4788574	0.41772461	0.001708984	-0.78613281	0.94750977	0.028564453	0	0	0	0	0	0	0	0	0	0.89038086	0.10961914	0.042480469	0.025878906	0.010009766	0.006347656	0.011	39282.23	0	0	0.011
1025	28348	28348	Category A	0.43188477	0	-0.77978516	-0.33496094	-0.16943359	0.27929688	0.34	0.011	5/6/2018	5	6	2018	14:27:28	52048	0.8	14	27	28	1732	0.051513672	3.4788574	0.41796875	0.001953125	-0.78613281	1.088623	0.015380859	0	0	0	0	0	0	0	0	0	0.89038086	0.10961914	0.022460938	0.013916016	-0.001953125	0.006347656	0.011	39282.23	0	0	0.011
1026	28349	28349	Category A	0.39599609	0	-0.79199219	-0.33935547	-0.17016602	0.26611328	0.34	0.011	5/6/2018	5	6	2018	14:27:28	52048	0.9	14	27	28	1707	0.051513672	3.4788574	0.41772461	0.002197266	-0.78613281	1.4677734	0.022460938	0	0	0	0	0	0	0	0	0	0.89038086	0.10961914	0.029785156	-0.021728516	-0.002197266	-0.005615234	0.011	39282.23	0	0	0.011
1027	28350	28350	Category A	0.44384766	-0.011962891	-0.79199219	-0.34326172	-0.17626953	0.27514648	0.34	0.011	5/6/2018	5	6	2018	14:27:29	52049	0	14	27	29	1744	0.051513672	3.4788574	0.41772461	0.002441406	-0.78613281	1.6567383	0.030273438	0	0	0	0	0	0	0	0	0	0.89038086	0.10961914	0.046142578	0.025878906	-0.014404297	-0.005615234	0.011	39282.23	0	0	0.011
1028	28351	28351	Category A	0.43188477	0	-0.77978516	-0.33911133	-0.17358398	0.27124023	0.34	0.011	5/6/2018	5	6	2018	14:27:29	52049	0.1	14	27	29	1744	0.051513672	3.4788574	0.41796875	0.002685547	-0.78662109	1.2971191	0.015625	0	0	0	0	0	0	0	0	0	0.890625	0.109375	0.0234375	0.013916016	-0.002685547	0.006835938	0.011	39282.23	0	0	0.011
1029	28352	28352	Category A	0.40795898	0	-0.76782227	-0.33764648	-0.17358398	0.28051758	0.34	0.011	5/6/2018	5	6	2018	14:27:29	52049	0.2	14	27	29	1756	0.051513672	3.4788574	0.41845703	0.002685547	-0.78613281	0.65234375	0.021240234	0	0	0	0	0	0	0	0	0	0.890625	0.109375	0.031738281	-0.010498047	-0.002685547	0.018310547	0.011	39282.23	0	0	0.011
1030	28353	28353	Category A	0.41992188	0.011962891	-0.77978516	-0.33544922	-0.17358398	0.27832031	0.35	0.011	5/6/2018	5	6	2018	14:27:29	52049	0.3	14	27	29	1793	0.051513672	3.4788574	0.41870117	0.002929688	-0.78662109	0.52148438	0.011230469	0	0	0	0	0	0	0	0	0	0.89111328	0.10888672	0.016845703	0.000976563	0.008789063	0.006835938	0.011	39282.23	0	0	0.011
1031	28354	28354	Category A	0.39599609	0	-0.79199219	-0.33496094	-0.17114258	0.2734375	0.35	0.011	5/6/2018	5	6	2018	14:27:29	52049	0.4	14	27	29	1769	0.051513672	3.4788574	0.41821289	0.002929688	-0.78662109	0.65991211	0.023193359	0	0	0	0	0	0	0	0	0	0.89111328	0.10888672	0.030761719	-0.022216797	-0.002929688	-0.005126953	0.011	39282.23	0	0	0.011
1032	28355	28355	Category A	0.41992188	0	-0.80395508	-0.33642578	-0.17016602	0.27954102	0.35	0.011	5/6/2018	5	6	2018	14:27:29	52049	0.5	14	27	29	1781	0.051513672	3.4788574	0.41821289	0.002929688	-0.78686523	0.54003906	0.017089844	0	0	0	0	0	0	0	0	0	0.89135742	0.10864258	0.021484375	0.001464844	-0.002929688	-0.016845703	0.011	39282.23	0	0	0.011
1033	28356	28356	Category A	0.43188477	-0.011962891	-0.80395508	-0.34350586	-0.17724609	0.27001953	0.35	0.011	5/6/2018	5	6	2018	14:27:29	52049	0.6	14	27	29	1793	0.051513672	3.4788574	0.41870117	0.002929688	-0.78735352	0.36621094	0.025634766	0	0	0	0	0	0	0	0	0	0.8918457	0.1081543	0.044433594	0.012939453	-0.014892578	-0.016357422	0.011	39282.23	0	0	0.011
1034	28357	28357	Category A	0.43188477	-0.011962891	-0.79199219	-0.33300781	-0.17114258	0.2824707	0.35	0.011	5/6/2018	5	6	2018	14:27:29	52049	0.7	14	27	29	1781	0.051513672	3.4788574	0.41894531	0.002685547	-0.78735352	0.40869141	0.020019531	0	0	0	0	0	0	0	0	0	0.8918457	0.1081543	0.031982422	0.012695313	-0.014648438	-0.004394531	0.011	39282.23	0	0	0.011
1035	28358	28358	Category A	0.41992188	-0.011962891	-0.79199219	-0.33740234	-0.17358398	0.27416992	0.35	0.011	5/6/2018	5	6	2018	14:27:29	52049	0.8	14	27	29	1781	0.051513672	3.4788574	0.41918945	0.002197266	-0.78759766	0.49389648	0.014648438	0	0	0	0	0	0	0	0	0	0.89233398	0.10766602	0.019042969	0.000488281	-0.014160156	-0.004150391	0.011	39282.23	0	0	0.011
1036	28359	28359	Category A	0.41992188	0	-0.75585938	-0.33813477	-0.17285156	0.27734375	0.35	0.011	5/6/2018	5	6	2018	14:27:29	52049	0.9	14	27	29	1756	0.051513672	3.4788574	0.41870117	0.001708984	-0.78759766	0.17504883	0.031738281	0	0	0	0	0	0	0	0	0	0.89208984	0.10791016	0.034667969	0.000976563	-0.001708984	0.031738281	0.011	39282.23	0	0	0.011
1037	28360	28360	Category A	0.41992188	0	-0.77978516	-0.33374023	-0.17114258	0.28051758	0.35	0.011	5/6/2018	5	6	2018	14:27:30	52050	0	14	27	30	1732	0.051513672	3.4788574	0.41821289	0.001464844	-0.7878418	0.22485352	0.008300781	0	0	0	0	0	0	0	0	0	0.89208984	0.10791016	0.010986328	0.001464844	-0.001464844	0.008056641	0.011	39282.23	0	0	0.011
1038	28361	28361	Category A	0.41992188	0.011962891	-0.77978516	-0.33837891	-0.16845703	0.26416016	0.35	0.011	5/6/2018	5	6	2018	14:27:30	52050	0.1	14	27	30	1744	0.051513672	3.4788574	0.41796875	0.000732422	-0.78759766	0.45214844	0.013671875	0	0	0	0	0	0	0	0	0	0.8918457	0.1081543	0.020751953	0.001708984	0.010986328	0.0078125	0.011	39282.23	0	0	0.011
1039	28362	28362	Category A	0.40795898	-0.011962891	-0.79199219	-0.34716797	-0.16308594	0.26904297	0.35	0.011	5/6/2018	5	6	2018	14:27:30	52050	0.2	14	27	30	1756	0.051513672	3.4788574	0.41796875	0.000732422	-0.78759766	0.32788086	0.016845703	0	0	0	0	0	0	0	0	0	0.89160156	0.10839844	0.027099609	-0.010009766	-0.012695313	-0.004150391	0.011	39282.23	0	0	0.011
1040	28363	28363	Category A	0.41992188	0	-0.77978516	-0.33862305	-0.17333984	0.26000977	0.36	0.011	5/6/2018	5	6	2018	14:27:30	52050	0.3	14	27	30	1756	0.051513672	3.4788574	0.41796875	0.000732422	-0.78735352	0.31225586	0.0078125	0	0	0	0	0	0	0	0	0	0.89160156	0.10839844	0.010253906	0.001708984	-0.000732422	0.007568359	0.011	39282.23	0	0	0.011
1041	28364	28364	Category A	0.40795898	-0.011962891	-0.77978516	-0.34179688	-0.1640625	0.27001953	0.36	0.011	5/6/2018	5	6	2018	14:27:30	52050	0.4	14	27	30	1756	0.051513672	3.4788574	0.41821289	0.000976563	-0.78735352	0.29760742	0.018310547	0	0	0	0	0	0	0	0	0	0.89160156	0.10839844	0.031005859	-0.010253906	-0.012939453	0.007568359	0.011	39282.23	0	0	0.011
1042	28365	28365	Category A	0.41992188	-0.011962891	-0.77978516	-0.33276367	-0.1730957	0.28125	0.36	0.011	5/6/2018	5	6	2018	14:27:30	52050	0.5	14	27	30	1732	0.051513672	3.4788574	0.41821289	0.001220703	-0.78759766	0.035644531	0.015380859	0	0	0	0	0	0	0	0	0	0.8918457	0.1081543	0.022705078	0.001464844	-0.013183594	0.0078125	0.011	39282.23	0	0	0.011
1043	28366	28366	Category A	0.44384766	0.011962891	-0.77978516	-0.3347168	-0.17382813	0.2734375	0.36	0.011	5/6/2018	5	6	2018	14:27:30	52050	0.6	14	27	30	1720	0.051513672	3.4788574	0.41845703	0.001464844	-0.7878418	0.11914063	0.028320313	0	0	0	0	0	0	0	0	0	0.89208984	0.10791016	0.043945313	0.025146484	0.010253906	0.008056641	0.011	39282.23	0	0	0.011
1044	28367	28367	Category A	0.43188477	-0.011962891	-0.79199219	-0.3425293	-0.17333984	0.27514648	0.36	0.011	5/6/2018	5	6	2018	14:27:30	52050	0.7	14	27	30	1744	0.051513672	3.4595215	0.41870117	0.001464844	-0.78808594	0.11181641	0.019042969	0	0	0	0	0	0	0	0	0	0.89233398	0.10766602	0.030273438	0.012939453	-0.013427734	-0.003662109	0.011	39282.23	0	0	0.011
1045	28368	28368	Category A	0.43188477	0.011962891	-0.77978516	-0.33374023	-0.17578125	0.27124023	0.36	0.011	5/6/2018	5	6	2018	14:27:30	52050	0.8	14	27	30	1756	0.051513672	3.4595215	0.41870117	0.001464844	-0.78735352	0.3190918	0.018310547	0	0	0	0	0	0	0	0	0	0.8918457	0.1081543	0.031005859	0.012939453	0.010253906	0.007568359	0.011	39282.23	0	0	0.011
1046	28369	28369	Category A	0.44384766	0.011962891	-0.79199219	-0.3359375	-0.17211914	0.26342773	0.36	0.011	5/6/2018	5	6	2018	14:27:30	52050	0.9	14	27	30	1769	0.051513672	3.4595215	0.41894531	0.000976563	-0.78735352	0.55688477	0.02734375	0	0	0	0	0	0	0	0	0	0.8918457	0.1081543	0.040039063	0.024658203	0.010742188	-0.004394531	0.011	39282.23	0	0	0.011
1047	28370	28370	Category A	0.44384766	-0.011962891	-0.75585938	-0.33642578	-0.17651367	0.27612305	0.36	0.011	5/6/2018	5	6	2018	14:27:31	52051	0	14	27	31	1744	0.051513672	3.4595215	0.41894531	0.001220703	-0.78759766	0.43896484	0.042480469	0	0	0	0	0	0	0	0	0	0.89208984	0.10791016	0.069824219	0.024658203	-0.013183594	0.031738281	0.011	39282.23	0	0	0.011
1048	28371	28371	Category A	0.41992188	0	-0.79199219	-0.33544922	-0.1730957	0.27416992	0.36	0.011	5/6/2018	5	6	2018	14:27:31	52051	0.1	14	27	31	1756	0.051513672	3.4595215	0.41894531	0.001464844	-0.7878418	0.33154297	0.004150391	0	0	0	0	0	0	0	0	0	0.89233398	0.10766602	0.006103516	0.000732422	-0.001464844	-0.00390625	0.011	39282.23	0	0	0.011
1049	28372	28372	Category A	0.38378906	0.011962891	-0.77978516	-0.33837891	-0.17016602	0.26831055	0.36	0.011	5/6/2018	5	6	2018	14:27:31	52051	0.2	14	27	31	1756	0.051513672	3.4595215	0.41943359	0.001464844	-0.78808594	0.34912109	0.038085938	0	0	0	0	0	0	0	0	0	0.89282227	0.10717773	0.054443359	-0.035644531	0.010253906	0.008300781	0.011	39282.23	0	0	0.011
1050	28373	28373	Category A	0.41992188	0.011962891	-0.77978516	-0.33544922	-0.17236328	0.26245117	0.37	0.011	5/6/2018	5	6	2018	14:27:31	52051	0.3	14	27	31	1769	0.051513672	3.4595215	0.41992188	0.000976563	-0.78857422	0.32446289	0.013916016	0	0	0	0	0	0	0	0	0	0.89355469	0.10644531	0.019775391	0	0.010742188	0.008789063	0.011	39282.23	0	0	0.011
1051	28374	28374	Category A	0.41992188	0	-0.77978516	-0.33447266	-0.17358398	0.28149414	0.37	0.011	5/6/2018	5	6	2018	14:27:31	52051	0.4	14	27	31	1818	0.051513672	3.4595215	0.41992188	0.001464844	-0.7890625	0.25756836	0.009521484	0	0	0	0	0	0	0	0	0	0.89379883	0.10620117	0.010986328	0	-0.001464844	0.009277344	0.011	39282.23	0	0	0.011
1052	28375	28375	Category A	0.40795898	0	-0.79199219	-0.33374023	-0.17480469	0.27514648	0.37	0.011	5/6/2018	5	6	2018	14:27:31	52051	0.5	14	27	31	1818	0.051513672	3.4595215	0.41967773	0.001220703	-0.78881836	0.97314453	0.012207031	0	0	0	0	0	0	0	0	0	0.89355469	0.10644531	0.015869141	-0.01171875	-0.001220703	-0.002929688	0.011	39282.23	0	0	0.011
1053	28376	28376	Category A	0.40795898	0	-0.79199219	-0.34448242	-0.16699219	0.26611328	0.37	0.011	5/6/2018	5	6	2018	14:27:31	52051	0.6	14	27	31	1818	0.051513672	3.4595215	0.41943359	0.000976563	-0.78881836	1.1201172	0.011962891	0	0	0	0	0	0	0	0	0	0.89331055	0.10668945	0.015625	-0.011474609	-0.000976563	-0.002929688	0.011	39282.23	0	0	0.011
1054	28377	28377	Category A	0.41992188	0	-0.81591797	-0.33813477	-0.17382813	0.26708984	0.37	0.011	5/6/2018	5	6	2018	14:27:31	52051	0.7	14	27	31	1818	0.051513672	3.4595215	0.41943359	0.001220703	-0.78857422	1.1525879	0.027099609	0	0	0	0	0	0	0	0	0	0.89331055	0.10668945	0.028808594	0.000244141	-0.001220703	-0.027099609	0.011	39282.23	0	0	0.011
1055	28378	28378	Category A	0.41992188	0	-0.80395508	-0.33740234	-0.17749023	0.26904297	0.37	0.011	5/6/2018	5	6	2018	14:27:31	52051	0.8	14	27	31	1793	0.051513672	3.4595215	0.41967773	0.001220703	-0.78808594	1.9567871	0.015625	0	0	0	0	0	0	0	0	0	0.89306641	0.10693359	0.016845703	0	-0.001220703	-0.015625	0.011	39282.23	0	0	0.011
1056	28379	28379	Category A	0.40795898	0.011962891	-0.77978516	-0.33300781	-0.17114258	0.28369141	0.37	0.011	5/6/2018	5	6	2018	14:27:31	52051	0.9	14	27	31	1769	0.051513672	3.4595215	0.42016602	0.001464844	-0.7878418	2.5756836	0.018066406	0	0	0	0	0	0	0	0	0	0.89282227	0.10717773	0.030761719	-0.012207031	0.010253906	0.008056641	0.011	39282.23	0	0	0.011
1057	28380	28380	Category A	0.35986328	0	-0.77978516	-0.34423828	-0.171875	0.26586914	0.37	0.011	5/6/2018	5	6	2018	14:27:32	52052	0	14	27	32	1781	0.051513672	3.4595215	0.42016602	0.001464844	-0.78833008	2.1508789	0.061035156	0	0	0	0	0	0	0	0	0	0.89331055	0.10668945	0.070556641	-0.060302734	-0.001464844	0.008544922	0.011	39282.23	0	0	0.011
1058	28381	28381	Category A	0.41992188	0	-0.77978516	-0.33862305	-0.17333984	0.25805664	0.37	0.011	5/6/2018	5	6	2018	14:27:32	52052	0.1	14	27	32	1793	0.051513672	3.4595215	0.42016602	0.001220703	-0.78857422	1.5500488	0.008789063	0	0	0	0	0	0	0	0	0	0.89355469	0.10644531	0.010498047	-0.000244141	-0.001220703	0.008789063	0.011	39282.23	0	0	0.011
1059	28382	28382	Category A	0.43188477	0	-0.79199219	-0.34521484	-0.17285156	0.27001953	0.37	0.011	5/6/2018	5	6	2018	14:27:32	52052	0.2	14	27	32	1805	0.051513672	3.4595215	0.42016602	0.000976563	-0.78857422	1.1750488	0.011962891	0	0	0	0	0	0	0	0	0	0.89355469	0.10644531	0.016113281	0.011474609	-0.000976563	-0.003173828	0.011	39282.23	0	0	0.011
1060	28383	28383	Category A	0.44384766	0	-0.80395508	-0.33520508	-0.17016602	0.26733398	0.38	0.011	5/6/2018	5	6	2018	14:27:32	52052	0.3	14	27	32	1818	0.051513672	3.4595215	0.41992188	0.000976563	-0.78881836	0.76367188	0.028076172	0	0	0	0	0	0	0	0	0	0.89355469	0.10644531	0.039794922	0.023681641	-0.000976563	-0.014892578	0.011	39282.23	0	0	0.011
1061	28384	28384	Category A	0.43188477	0	-0.77978516	-0.34179688	-0.16870117	0.26586914	0.38	0.011	5/6/2018	5	6	2018	14:27:32	52052	0.4	14	27	32	1793	0.051513672	3.4595215	0.42016602	0.000976563	-0.78857422	0.29833984	0.014404297	0	0	0	0	0	0	0	0	0	0.89355469	0.10644531	0.021484375	0.011474609	-0.000976563	0.008789063	0.011	39282.23	0	0	0.011
1062	28385	28385	Category A	0.43188477	0	-0.75585938	-0.34130859	-0.16894531	0.25805664	0.38	0.011	5/6/2018	5	6	2018	14:27:32	52052	0.5	14	27	32	1756	0.051513672	3.4595215	0.42016602	0.000976563	-0.78881836	1.0922852	0.034912109	0	0	0	0	0	0	0	0	0	0.89379883	0.10620117	0.045410156	0.011474609	-0.000976563	0.032958984	0.011	39282.23	0	0	0.011
1063	28386	28386	Category A	0.41992188	0	-0.79199219	-0.33813477	-0.17895508	0.27099609	0.38	0.011	5/6/2018	5	6	2018	14:27:32	52052	0.6	14	27	32	1744	0.051513672	3.4595215	0.42016602	0.000732422	-0.78857422	0.83349609	0.003173828	0	0	0	0	0	0	0	0	0	0.89355469	0.10644531	0.004394531	-0.000244141	-0.000732422	-0.003173828	0.011	39282.23	0	0	0.011
1064	28387	28387	Category A	0.41992188	0	-0.81591797	-0.34082031	-0.171875	0.27832031	0.38	0.011	5/6/2018	5	6	2018	14:27:32	52052	0.7	14	27	32	1732	0.051513672	3.4595215	0.42016602	0.000732422	-0.78881836	0.60571289	0.026855469	0	0	0	0	0	0	0	0	0	0.89379883	0.10620117	0.027832031	-0.000244141	-0.000732422	-0.026855469	0.011	39282.23	0	0	0.011
1065	28388	28388	Category A	0.41992188	0.023925781	-0.79199219	-0.33300781	-0.17480469	0.28149414	0.38	0.011	5/6/2018	5	6	2018	14:27:32	52052	0.8	14	27	32	1756	0.051513672	3.4595215	0.41992188	0.000488281	-0.78930664	1.0178223	0.0234375	0	0	0	0	0	0	0	0	0	0.89404297	0.10595703	0.025878906	0	0.023193359	-0.002441406	0.011	39282.23	0	0	0.011
1066	28389	28389	Category A	0.43188477	0.011962891	-0.77978516	-0.33300781	-0.17114258	0.27734375	0.38	0.011	5/6/2018	5	6	2018	14:27:32	52052	0.9	14	27	32	1793	0.051513672	3.4595215	0.41992188	0.000488281	-0.7890625	1.5109863	0.018798828	0	0	0	0	0	0	0	0	0	0.89379883	0.10620117	0.032470703	0.01171875	0.011230469	0.009277344	0.011	39282.23	0	0	0.011
1067	28390	28390	Category A	0.41992188	0	-0.77978516	-0.33178711	-0.17041016	0.2734375	0.38	0.011	5/6/2018	5	6	2018	14:27:33	52053	0	14	27	33	1781	0.051513672	3.4595215	0.4206543	0.000488281	-0.78881836	1.3325195	0.009033203	0	0	0	0	0	0	0	0	0	0.89404297	0.10595703	0.010253906	-0.000732422	-0.000488281	0.009033203	0.011	39282.23	0	0	0.011
1068	28391	28391	Category A	0.45581055	0.011962891	-0.75585938	-0.33203125	-0.17553711	0.28222656	0.38	0.011	5/6/2018	5	6	2018	14:27:33	52053	0.1	14	27	33	1781	0.051513672	3.4595215	0.4206543	0.000732422	-0.78857422	0.86938477	0.049316406	0	0	0	0	0	0	0	0	0	0.89379883	0.10620117	0.079101563	0.034912109	0.010986328	0.032714844	0.011	39282.23	0	0	0.011
1069	28392	28392	Category A	0.40795898	0.011962891	-0.81591797	-0.33862305	-0.16870117	0.26245117	0.38	0.011	5/6/2018	5	6	2018	14:27:33	52053	0.2	14	27	33	1732	0.051513672	3.4595215	0.4206543	0.000732422	-0.78857422	0.6237793	0.031982422	0	0	0	0	0	0	0	0	0	0.89379883	0.10620117	0.051025391	-0.012695313	0.010986328	-0.027099609	0.011	39282.23	0	0	0.011
1070	28393	28393	Category A	0.40795898	0.011962891	-0.80395508	-0.33300781	-0.16943359	0.27954102	0.39	0.011	5/6/2018	5	6	2018	14:27:33	52053	0.3	14	27	33	1695	0.051513672	3.4595215	0.42089844	0.000488281	-0.78857422	0.41723633	0.022949219	0	0	0	0	0	0	0	0	0	0.89404297	0.10595703	0.039550781	-0.012939453	0.011230469	-0.015136719	0.011	39282.23	0	0	0.011
1071	28394	28394	Category A	0.41992188	0	-0.81591797	-0.3449707	-0.17358398	0.27099609	0.39	0.011	5/6/2018	5	6	2018	14:27:33	52053	0.4	14	27	33	1695	0.051513672	3.4595215	0.42089844	0	-0.78857422	0.12915039	0.027099609	0	0	0	0	0	0	0	0	0	0.89404297	0.10595703	0.028320313	-0.000976563	0	-0.027099609	0.011	39282.23	0	0	0.011
1072	28395	28395	Category A	0.43188477	-0.011962891	-0.80395508	-0.33984375	-0.16699219	0.27539063	0.39	0.011	5/6/2018	5	6	2018	14:27:33	52053	0.5	14	27	33	1720	0.051513672	3.4595215	0.42163086	0	-0.78833008	0.013183594	0.021972656	0	0	0	0	0	0	0	0	0	0.89404297	0.10595703	0.037597656	0.010009766	-0.011962891	-0.015380859	0.011	39282.23	0	0	0.011
1073	28396	28396	Category A	0.44384766	0	-0.75585938	-0.33789063	-0.17529297	0.27929688	0.39	0.011	5/6/2018	5	6	2018	14:27:33	52053	0.6	14	27	33	1769	0.051513672	3.4595215	0.42138672	0	-0.7878418	0.35668945	0.0390625	0	0	0	0	0	0	0	0	0	0.89355469	0.10644531	0.054199219	0.022216797	0	0.031982422	0.011	39282.23	0	0	0.011
1074	28397	28397	Category A	0.43188477	-0.035888672	-0.79199219	-0.34033203	-0.16845703	0.26611328	0.39	0.011	5/6/2018	5	6	2018	14:27:33	52053	0.7	14	27	33	1781	0.051513672	3.4595215	0.42138672	0	-0.78735352	0.72314453	0.037597656	0	0	0	0	0	0	0	0	0	0.89306641	0.10693359	0.05078125	0.010253906	-0.035888672	-0.004394531	0.011	39282.23	0	0	0.011
1075	28398	28398	Category A	0.40795898	0	-0.77978516	-0.33496094	-0.16943359	0.27832031	0.39	0.011	5/6/2018	5	6	2018	14:27:33	52053	0.8	14	27	33	1805	0.051513672	3.4595215	0.42089844	0	-0.78759766	0.93994141	0.015136719	0	0	0	0	0	0	0	0	0	0.89306641	0.10693359	0.020996094	-0.012939453	0	0.0078125	0.011	39282.23	0	0	0.011
1076	28399	28399	Category A	0.39599609	-0.011962891	-0.80395508	-0.33154297	-0.17236328	0.27124023	0.39	0.011	5/6/2018	5	6	2018	14:27:33	52053	0.9	14	27	33	1781	0.051513672	3.4595215	0.42089844	0.000244141	-0.78735352	0.83300781	0.032226563	0	0	0	0	0	0	0	0	0	0.89282227	0.10717773	0.053710938	-0.024902344	-0.012207031	-0.016357422	0.011	39282.23	0	0	0.011
1077	28400	28400	Category A	0.39599609	-0.023925781	-0.77978516	-0.33740234	-0.17749023	0.27416992	0.39	0.011	5/6/2018	5	6	2018	14:27:34	52054	0	14	27	34	1744	0.051513672	3.4595215	0.4206543	0.000244141	-0.78759766	0.51953125	0.035400391	0	0	0	0	0	0	0	0	0	0.89306641	0.10693359	0.056884766	-0.024658203	-0.024169922	0.0078125	0.011	39282.23	0	0	0.011
1078	28401	28401	Category A	0.43188477	0.011962891	-0.80395508	-0.34082031	-0.17651367	0.27319336	0.39	0.011	5/6/2018	5	6	2018	14:27:34	52054	0.1	14	27	34	1732	0.051513672	3.4595215	0.4206543	0.000244141	-0.78759766	0.29614258	0.022705078	0	0	0	0	0	0	0	0	0	0.89282227	0.10717773	0.038818359	0.010986328	0.011474609	-0.016113281	0.011	39282.23	0	0	0.011
1079	28402	28402	Category A	0.41992188	0	-0.79199219	-0.33740234	-0.17553711	0.27734375	0.39	0.011	5/6/2018	5	6	2018	14:27:34	52054	0.2	14	27	34	1720	0.051513672	3.4595215	0.4206543	0.000244141	-0.78735352	0.065429688	0.004394531	0	0	0	0	0	0	0	0	0	0.89282227	0.10717773	0.005615234	-0.000732422	-0.000244141	-0.004394531	0.011	39282.23	0	0	0.011
1080	28403	28403	Category A	0.41992188	0.011962891	-0.79199219	-0.33325195	-0.16748047	0.28222656	0.4	0.011	5/6/2018	5	6	2018	14:27:34	52054	0.3	14	27	34	1732	0.051513672	3.4595215	0.4206543	0.000488281	-0.78710938	0.32543945	0.012207031	0	0	0	0	0	0	0	0	0	0.89257813	0.10742188	0.016845703	-0.000732422	0.011230469	-0.004638672	0.011	39282.23	0	0	0.011
1081	28404	28404	Category A	0.41992188	0.011962891	-0.80395508	-0.33764648	-0.17211914	0.27514648	0.4	0.011	5/6/2018	5	6	2018	14:27:34	52054	0.4	14	27	34	1720	0.051513672	3.4595215	0.42041016	0.000732422	-0.78710938	0.66040039	0.020019531	0	0	0	0	0	0	0	0	0	0.89233398	0.10766602	0.028320313	-0.000488281	0.010986328	-0.016601563	0.011	39282.23	0	0	0.011
1082	28405	28405	Category A	0.39599609	0	-0.81591797	-0.34399414	-0.17260742	0.28222656	0.4	0.011	5/6/2018	5	6	2018	14:27:34	52054	0.5	14	27	34	1707	0.05078125	3.4417969	0.42016602	0.000976563	-0.78735352	0.78491211	0.037353516	0	0	0	0	0	0	0	0	0	0.89257813	0.10742188	0.053710938	-0.024169922	-0.000976563	-0.028320313	0.011	39282.23	0	0	0.011
1083	28406	28406	Category A	0.41992188	-0.011962891	-0.79199219	-0.34033203	-0.16333008	0.27026367	0.4	0.011	5/6/2018	5	6	2018	14:27:34	52054	0.6	14	27	34	1707	0.05078125	3.4417969	0.42016602	0.000976563	-0.78759766	0.68139648	0.013671875	0	0	0	0	0	0	0	0	0	0.89282227	0.10717773	0.017822266	-0.000244141	-0.012939453	-0.004150391	0.011	39282.23	0	0	0.011
1084	28407	28407	Category A	0.41992188	0.011962891	-0.76782227	-0.33129883	-0.17114258	0.28344727	0.4	0.011	5/6/2018	5	6	2018	14:27:34	52054	0.7	14	27	34	1671	0.05078125	3.4417969	0.42016602	0.000976563	-0.78759766	0.64135742	0.022460938	0	0	0	0	0	0	0	0	0	0.89257813	0.10742188	0.031005859	-0.000244141	0.010742188	0.019775391	0.011	39282.23	0	0	0.011
1085	28408	28408	Category A	0.44384766	-0.011962891	-0.77978516	-0.34423828	-0.17358398	0.2722168	0.4	0.011	5/6/2018	5	6	2018	14:27:34	52054	0.8	14	27	34	1707	0.05078125	3.4417969	0.41967773	0.000976563	-0.78759766	0.80541992	0.028320313	0	0	0	0	0	0	0	0	0	0.89257813	0.10742188	0.044921875	0.023925781	-0.012939453	0.0078125	0.011	39282.23	0	0	0.011
1086	28409	28409	Category A	0.41992188	0	-0.79199219	-0.33300781	-0.17480469	0.27441406	0.4	0.011	5/6/2018	5	6	2018	14:27:34	52054	0.9	14	27	34	1707	0.05078125	3.4417969	0.41967773	0.000976563	-0.7878418	0.65820313	0.00390625	0	0	0	0	0	0	0	0	0	0.89257813	0.10742188	0.005126953	0	-0.000976563	-0.00390625	0.011	39282.23	0	0	0.011
1087	28410	28410	Category A	0.41992188	0.011962891	-0.81591797	-0.34155273	-0.17285156	0.27514648	0.4	0.011	5/6/2018	5	6	2018	14:27:35	52055	0	14	27	35	1695	0.05078125	3.4417969	0.41918945	0.000732422	-0.78808594	0.099121094	0.029541016	0	0	0	0	0	0	0	0	0	0.89282227	0.10717773	0.0390625	0.000488281	0.010986328	-0.027587891	0.011	39282.23	0	0	0.011
1088	28411	28411	Category A	0.43188477	0	-0.79199219	-0.33618164	-0.171875	0.27734375	0.4	0.011	5/6/2018	5	6	2018	14:27:35	52055	0.1	14	27	35	1720	0.05078125	3.4417969	0.41870117	0.001220703	-0.78857422	0.14990234	0.013427734	0	0	0	0	0	0	0	0	0	0.89282227	0.10717773	0.017822266	0.012939453	-0.001220703	-0.003173828	0.011	39282.23	0	0	0.011
1089	28412	28412	Category A	0.44384766	0.011962891	-0.81591797	-0.33154297	-0.17016602	0.27954102	0.4	0.011	5/6/2018	5	6	2018	14:27:35	52055	0.2	14	27	35	1695	0.05078125	3.4417969	0.41845703	0.000976563	-0.78833008	0.069091797	0.038818359	0	0	0	0	0	0	0	0	0	0.89257813	0.10742188	0.063476563	0.025146484	0.010742188	-0.02734375	0.011	39282.23	0	0	0.011
1090	28413	28413	Category A	0.41992188	0.011962891	-0.81591797	-0.33203125	-0.16845703	0.27734375	0.41	0.011	5/6/2018	5	6	2018	14:27:35	52055	0.3	14	27	35	1744	0.05078125	3.4417969	0.41894531	0.000976563	-0.78833008	0.091552734	0.029541016	0	0	0	0	0	0	0	0	0	0.89282227	0.10717773	0.0390625	0.000732422	0.010742188	-0.02734375	0.011	39282.23	0	0	0.011
1091	28414	28414	Category A	0.39599609	0	-0.77978516	-0.33496094	-0.17211914	0.27734375	0.41	0.011	5/6/2018	5	6	2018	14:27:35	52055	0.4	14	27	35	1756	0.05078125	3.4417969	0.41943359	0.000732422	-0.78808594	0.024902344	0.024902344	0	0	0	0	0	0	0	0	0	0.89282227	0.10717773	0.032714844	-0.0234375	-0.000732422	0.008300781	0.011	39282.23	0	0	0.011
1092	28415	28415	Category A	0.40795898	-0.011962891	-0.77978516	-0.33837891	-0.17211914	0.25805664	0.41	0.011	5/6/2018	5	6	2018	14:27:35	52055	0.5	14	27	35	1769	0.05078125	3.4417969	0.41943359	0.000732422	-0.78808594	0.13525391	0.019042969	0	0	0	0	0	0	0	0	0	0.89257813	0.10742188	0.032470703	-0.011474609	-0.012695313	0.008300781	0.011	39282.23	0	0	0.011
1093	28416	28416	Category A	0.40795898	0.011962891	-0.79199219	-0.33154297	-0.16748047	0.27954102	0.41	0.011	5/6/2018	5	6	2018	14:27:35	52055	0.6	14	27	35	1805	0.05078125	3.4417969	0.41943359	0.000732422	-0.78857422	0.53222656	0.016357422	0	0	0	0	0	0	0	0	0	0.89306641	0.10693359	0.026123047	-0.011474609	0.010986328	-0.003173828	0.011	39282.23	0	0	0.011
1094	28417	28417	Category A	0.41992188	0.011962891	-0.79199219	-0.34448242	-0.16772461	0.26611328	0.41	0.011	5/6/2018	5	6	2018	14:27:35	52055	0.7	14	27	35	1769	0.05078125	3.4417969	0.41894531	0.000732422	-0.78857422	0.73266602	0.011474609	0	0	0	0	0	0	0	0	0	0.89306641	0.10693359	0.015136719	0.000732422	0.010986328	-0.003173828	0.011	39282.23	0	0	0.011
1095	28418	28418	Category A	0.43188477	0.011962891	-0.76782227	-0.33520508	-0.16845703	0.2734375	0.41	0.011	5/6/2018	5	6	2018	14:27:35	52055	0.8	14	27	35	1756	0.05078125	3.4417969	0.41870117	0.000732422	-0.78833008	0.67724609	0.026855469	0	0	0	0	0	0	0	0	0	0.89257813	0.10742188	0.044921875	0.012939453	0.010986328	0.020507813	0.011	39282.23	0	0	0.011
1096	28419	28419	Category A	0.40795898	0	-0.81591797	-0.33911133	-0.17358398	0.27612305	0.41	0.011	5/6/2018	5	6	2018	14:27:35	52055	0.9	14	27	35	1744	0.05078125	3.4417969	0.41870117	0.000732422	-0.78857422	0.80419922	0.029296875	0	0	0	0	0	0	0	0	0	0.89282227	0.10717773	0.038818359	-0.010742188	-0.000732422	-0.027099609	0.011	39282.23	0	0	0.011
1097	28420	28420	Category A	0.41992188	-0.011962891	-0.80395508	-0.33496094	-0.17211914	0.27954102	0.41	0.011	5/6/2018	5	6	2018	14:27:36	52056	0	14	27	36	1756	0.05078125	3.4417969	0.41894531	0.000732422	-0.78881836	1.1037598	0.01953125	0	0	0	0	0	0	0	0	0	0.89306641	0.10693359	0.028564453	0.000732422	-0.012695313	-0.014892578	0.011	39282.23	0	0	0.011
1098	28421	28421	Category A	0.41992188	0	-0.80395508	-0.33544922	-0.1730957	0.27319336	0.41	0.011	5/6/2018	5	6	2018	14:27:36	52056	0.1	14	27	36	1781	0.05078125	3.4417969	0.41943359	0.000732422	-0.78881836	0.7355957	0.014892578	0	0	0	0	0	0	0	0	0	0.89355469	0.10644531	0.016113281	0.000244141	-0.000732422	-0.014892578	0.011	39282.23	0	0	0.011
1099	28422	28422	Category A	0.40795898	0	-0.80395508	-0.33740234	-0.17480469	0.27832031	0.41	0.011	5/6/2018	5	6	2018	14:27:36	52056	0.2	14	27	36	1769	0.05078125	3.4417969	0.41967773	0.000732422	-0.7890625	0.22900391	0.018798828	0	0	0	0	0	0	0	0	0	0.89379883	0.10620117	0.02734375	-0.01171875	-0.000732422	-0.014648438	0.011	39282.23	0	0	0.011
1100	28423	28423	Category A	0.43188477	0	-0.77978516	-0.34716797	-0.17285156	0.265625	0.42	0.011	5/6/2018	5	6	2018	14:27:36	52056	0.3	14	27	36	1805	0.05078125	3.4417969	0.41992188	0.000732422	-0.78930664	0.069580078	0.015136719	0	0	0	0	0	0	0	0	0	0.89428711	0.10571289	0.022216797	0.01171875	-0.000732422	0.009521484	0.011	39282.23	0	0	0.011
1101	28424	28424	Category A	0.41992188	0	-0.79199219	-0.33300781	-0.16870117	0.28149414	0.42	0.011	5/6/2018	5	6	2018	14:27:36	52056	0.4	14	27	36	1769	0.05078125	3.4417969	0.42016602	0.000732422	-0.7890625	0.086669922	0.002929688	0	0	0	0	0	0	0	0	0	0.89404297	0.10595703	0.00390625	-0.000244141	-0.000732422	-0.002685547	0.011	39282.23	0	0	0.011
1102	28425	28425	Category A	0.39599609	0	-0.76782227	-0.33935547	-0.17382813	0.26611328	0.42	0.011	5/6/2018	5	6	2018	14:27:36	52056	0.5	14	27	36	1756	0.05078125	3.4417969	0.41992188	0.000976563	-0.7890625	0.23974609	0.031982422	0	0	0	0	0	0	0	0	0	0.89379883	0.10620117	0.046386719	-0.023925781	-0.000976563	0.021240234	0.011	39282.23	0	0	0.011
1103	28426	28426	Category A	0.41992188	0	-0.79199219	-0.34179688	-0.16601563	0.26611328	0.42	0.011	5/6/2018	5	6	2018	14:27:36	52056	0.6	14	27	36	1793	0.05078125	3.4417969	0.41967773	0.000976563	-0.7890625	0.66625977	0.002929688	0	0	0	0	0	0	0	0	0	0.89379883	0.10620117	0.00390625	0	-0.000976563	-0.002685547	0.011	39282.23	0	0	0.011
1104	28427	28427	Category A	0.43188477	0	-0.80395508	-0.34179688	-0.17089844	0.26806641	0.42	0.011	5/6/2018	5	6	2018	14:27:36	52056	0.7	14	27	36	1781	0.05078125	3.4417969	0.41967773	0.001220703	-0.78881836	0.98754883	0.019287109	0	0	0	0	0	0	0	0	0	0.89355469	0.10644531	0.028320313	0.011962891	-0.001220703	-0.014892578	0.011	39282.23	0	0	0.011
1105	28428	28428	Category A	0.43188477	0	-0.76782227	-0.33642578	-0.17114258	0.27416992	0.42	0.011	5/6/2018	5	6	2018	14:27:36	52056	0.8	14	27	36	1781	0.05078125	3.4417969	0.41967773	0.001464844	-0.78857422	1.213623	0.024169922	0	0	0	0	0	0	0	0	0	0.89331055	0.10668945	0.034423828	0.011962891	-0.001464844	0.020751953	0.011	39282.23	0	0	0.011
1106	28429	28429	Category A	0.44384766	0	-0.76782227	-0.33789063	-0.17285156	0.28027344	0.42	0.011	5/6/2018	5	6	2018	14:27:36	52056	0.9	14	27	36	1781	0.05078125	3.4417969	0.41967773	0.001464844	-0.7890625	1.6206055	0.031982422	0	0	0	0	0	0	0	0	0	0.89379883	0.10620117	0.046630859	0.023925781	-0.001464844	0.021240234	0.011	39282.23	0	0	0.011
1107	28430	28430	Category A	0.44384766	0	-0.77978516	-0.33789063	-0.17700195	0.28100586	0.42	0.011	5/6/2018	5	6	2018	14:27:37	52057	0	14	27	37	1744	0.05078125	3.4417969	0.41967773	0.001464844	-0.78930664	2.2675781	0.025634766	0	0	0	0	0	0	0	0	0	0.89404297	0.10595703	0.034912109	0.023925781	-0.001464844	0.009521484	0.011	39282.23	0	0	0.011
1108	28431	28431	Category A	0.44384766	0	-0.77978516	-0.33642578	-0.17358398	0.28051758	0.42	0.011	5/6/2018	5	6	2018	14:27:37	52057	0.1	14	27	37	1720	0.05078125	3.4417969	0.41967773	0.000976563	-0.78955078	2.614502	0.025878906	0	0	0	0	0	0	0	0	0	0.89428711	0.10571289	0.034912109	0.023925781	-0.000976563	0.009765625	0.011	39282.23	0	0	0.011
1109	28432	28432	Category A	0.43188477	-0.011962891	-0.76782227	-0.33544922	-0.17553711	0.27709961	0.42	0.011	5/6/2018	5	6	2018	14:27:37	52057	0.2	14	27	37	1720	0.05078125	3.4417969	0.41967773	0.000732422	-0.78979492	3.0148926	0.028076172	0	0	0	0	0	0	0	0	0	0.89453125	0.10546875	0.046875	0.011962891	-0.012695313	0.021972656	0.011	39282.23	0	0	0.011
1110	28433	28433	Category A	0.41992188	-0.023925781	-0.77978516	-0.34057617	-0.17089844	0.28125	0.43	0.011	5/6/2018	5	6	2018	14:27:37	52057	0.3	14	27	37	1683	0.05078125	3.4417969	0.41992188	0.000732422	-0.78955078	3.0812988	0.026611328	0	0	0	0	0	0	0	0	0	0.89428711	0.10571289	0.034667969	0	-0.024658203	0.009765625	0.011	39282.23	0	0	0.011
1111	28434	28434	Category A	0.44384766	-0.011962891	-0.76782227	-0.33642578	-0.17651367	0.27539063	0.43	0.011	5/6/2018	5	6	2018	14:27:37	52057	0.4	14	27	37	1683	0.05078125	3.4417969	0.42016602	0.000732422	-0.78955078	2.9436035	0.034423828	0	0	0	0	0	0	0	0	0	0.89453125	0.10546875	0.058105469	0.0234375	-0.012695313	0.021728516	0.011	39282.23	0	0	0.011
1112	28435	28435	Category A	0.40795898	0	-0.76782227	-0.33129883	-0.17211914	0.28149414	0.43	0.011	5/6/2018	5	6	2018	14:27:37	52057	0.5	14	27	37	1683	0.05078125	3.4417969	0.42016602	0.000732422	-0.78930664	2.722168	0.024902344	0	0	0	0	0	0	0	0	0	0.89428711	0.10571289	0.034912109	-0.012207031	-0.000732422	0.021484375	0.011	39282.23	0	0	0.011
1113	28436	28436	Category A	0.43188477	0	-0.76782227	-0.3371582	-0.17553711	0.28222656	0.43	0.011	5/6/2018	5	6	2018	14:27:37	52057	0.6	14	27	37	1671	0.05078125	3.4417969	0.42041016	0.000976563	-0.78955078	1.9697266	0.024414063	0	0	0	0	0	0	0	0	0	0.89453125	0.10546875	0.034179688	0.011230469	-0.000976563	0.021728516	0.011	39282.23	0	0	0.011
1114	28437	28437	Category A	0.39599609	-0.011962891	-0.80395508	-0.33544922	-0.17456055	0.28125	0.43	0.011	5/6/2018	5	6	2018	14:27:37	52057	0.7	14	27	37	1695	0.05078125	3.4417969	0.41992188	0.000732422	-0.79003906	1.1174316	0.030517578	0	0	0	0	0	0	0	0	0	0.89477539	0.10522461	0.05078125	-0.023925781	-0.012695313	-0.013671875	0.011	39282.23	0	0	0.011
1115	28438	28438	Category A	0.41992188	0	-0.77978516	-0.33764648	-0.17822266	0.27490234	0.43	0.011	5/6/2018	5	6	2018	14:27:37	52057	0.8	14	27	37	1732	0.05078125	3.4417969	0.41967773	0.000976563	-0.78979492	0.25146484	0.010009766	0	0	0	0	0	0	0	0	0	0.89453125	0.10546875	0.011230469	0	-0.000976563	0.010009766	0.011	39282.23	0	0	0.011
1116	28439	28439	Category A	0.39599609	0	-0.77978516	-0.33837891	-0.1730957	0.26831055	0.43	0.011	5/6/2018	5	6	2018	14:27:37	52057	0.9	14	27	37	1756	0.05078125	3.4417969	0.41967773	0.001220703	-0.78979492	0.48413086	0.025878906	0	0	0	0	0	0	0	0	0	0.89453125	0.10546875	0.035400391	-0.023681641	-0.001220703	0.010009766	0.011	39282.23	0	0	0.011
1117	28440	28440	Category A	0.41992188	0	-0.76782227	-0.33374023	-0.171875	0.27954102	0.43	0.011	5/6/2018	5	6	2018	14:27:38	52058	0	14	27	38	1781	0.05078125	3.4417969	0.42016602	0.001464844	-0.78955078	1.2995605	0.021972656	0	0	0	0	0	0	0	0	0	0.89453125	0.10546875	0.023681641	-0.000244141	-0.001464844	0.021728516	0.011	39282.23	0	0	0.011
1118	28441	28441	Category A	0.41992188	0.011962891	-0.76782227	-0.33740234	-0.17553711	0.2722168	0.43	0.011	5/6/2018	5	6	2018	14:27:38	52058	0.111	14	27	38	1805	0.05078125	3.4417969	0.42016602	0.002197266	-0.78955078	2.1420898	0.023925781	0	0	0	0	0	0	0	0	0	0.89453125	0.10546875	0.031738281	-0.000244141	0.009521484	0.021728516	0.011	39282.23	0	0	0.011
1119	28442	28442	Category A	0.40795898	0.011962891	-0.76782227	-0.34130859	-0.16943359	0.26586914	0.43	0.011	5/6/2018	5	6	2018	14:27:38	52058	0.222	14	27	38	1793	0.05078125	3.4417969	0.42016602	0.001953125	-0.78955078	2.9499512	0.026855469	0	0	0	0	0	0	0	0	0	0.89453125	0.10546875	0.043945313	-0.012207031	0.009765625	0.021728516	0.011	39282.23	0	0	0.011
1120	28443	28443	Category A	0.39599609	0.011962891	-0.77978516	-0.34155273	-0.17285156	0.27319336	0.44	0.011	5/6/2018	5	6	2018	14:27:38	52058	0.333	14	27	38	1756	0.051025391	3.5126953	0.41967773	0.001953125	-0.78955078	3.2294922	0.027587891	0	0	0	0	0	0	0	0	0	0.89428711	0.10571289	0.043457031	-0.023681641	0.009765625	0.009765625	0.011	39282.23	0	0	0.011
1121	28444	28444	Category A	0.39599609	0.011962891	-0.80395508	-0.33544922	-0.17236328	0.26416016	0.44	0.011	5/6/2018	5	6	2018	14:27:38	52058	0.444	14	27	38	1756	0.051025391	3.5126953	0.41894531	0.001708984	-0.78955078	3.0834961	0.028808594	0	0	0	0	0	0	0	0	0	0.89404297	0.10595703	0.047119141	-0.022949219	0.010009766	-0.014160156	0.011	39282.23	0	0	0.011
1122	28445	28445	Category A	0.41992188	0	-0.79199219	-0.33789063	-0.17382813	0.27929688	0.44	0.011	5/6/2018	5	6	2018	14:27:38	52058	0.555	14	27	38	1744	0.051025391	3.5126953	0.41894531	0.001708984	-0.78955078	2.954834	0.002929688	0	0	0	0	0	0	0	0	0	0.89379883	0.10620117	0.004882813	0.000732422	-0.001708984	-0.002197266	0.011	39282.23	0	0	0.011
1123	28446	28446	Category A	0.43188477	0	-0.77978516	-0.33129883	-0.17114258	0.28344727	0.44	0.011	5/6/2018	5	6	2018	14:27:38	52058	0.666	14	27	38	1720	0.051025391	3.5126953	0.41967773	0.001464844	-0.78930664	2.5410156	0.015380859	0	0	0	0	0	0	0	0	0	0.89404297	0.10595703	0.0234375	0.011962891	-0.001464844	0.009521484	0.011	39282.23	0	0	0.011
1124	28447	28447	Category A	0.40795898	0	-0.79199219	-0.34155273	-0.171875	0.27514648	0.44	0.011	5/6/2018	5	6	2018	14:27:38	52058	0.777	14	27	38	1744	0.051025391	3.5126953	0.41943359	0.001464844	-0.7890625	1.9716797	0.011962891	0	0	0	0	0	0	0	0	0	0.89379883	0.10620117	0.015869141	-0.011474609	-0.001464844	-0.002685547	0.011	39282.23	0	0	0.011
1125	28448	28448	Category A	0.41992188	0	-0.80395508	-0.3347168	-0.17382813	0.27832031	0.44	0.011	5/6/2018	5	6	2018	14:27:38	52058	0.888	14	27	38	1769	0.051025391	3.5126953	0.41943359	0.001220703	-0.78955078	1.3334961	0.014160156	0	0	0	0	0	0	0	0	0	0.89404297	0.10595703	0.016113281	0.000244141	-0.001220703	-0.014160156	0.011	39282.23	0	0	0.011
1126	28449	28449	Category A	0.40795898	0	-0.81591797	-0.33813477	-0.17211914	0.26806641	0.44	0.011	5/6/2018	5	6	2018	14:27:39	52059	0	14	27	39	1769	0.051025391	3.5126953	0.41918945	0.001220703	-0.78955078	0.98022461	0.028320313	0	0	0	0	0	0	0	0	0	0.89404297	0.10595703	0.038818359	-0.011230469	-0.001220703	-0.026123047	0.011	39282.23	0	0	0.011
1127	28450	28450	Category A	0.39599609	0.023925781	-0.77978516	-0.33789063	-0.17456055	0.27026367	0.44	0.011	5/6/2018	5	6	2018	14:27:39	52059	0.1	14	27	39	1769	0.051025391	3.5126953	0.41918945	0.001220703	-0.78955078	0.65673828	0.033691406	0	0	0	0	0	0	0	0	0	0.89404297	0.10595703	0.055664063	-0.023193359	0.022460938	0.009765625	0.011	39282.23	0	0	0.011
1128	28451	28451	Category A	0.40795898	-0.011962891	-0.77978516	-0.33374023	-0.1730957	0.28125	0.44	0.011	5/6/2018	5	6	2018	14:27:39	52059	0.2	14	27	39	1756	0.051025391	3.5126953	0.41894531	0.000976563	-0.7890625	0.013916016	0.01953125	0	0	0	0	0	0	0	0	0	0.89355469	0.10644531	0.033447266	-0.010986328	-0.012939453	0.009277344	0.011	39282.23	0	0	0.011
1129	28452	28452	Category A	0.43188477	0	-0.77978516	-0.33618164	-0.17553711	0.27612305	0.44	0.011	5/6/2018	5	6	2018	14:27:39	52059	0.3	14	27	39	1732	0.051025391	3.5126953	0.41894531	0.000976563	-0.78857422	0.75170898	0.015625	0	0	0	0	0	0	0	0	0	0.89306641	0.10693359	0.022705078	0.012695313	-0.000976563	0.008789063	0.011	39282.23	0	0	0.011
1130	28453	28453	Category A	0.44384766	-0.011962891	-0.76782227	-0.34082031	-0.17358398	0.26586914	0.45	0.011	5/6/2018	5	6	2018	14:27:39	52059	0.4	14	27	39	1720	0.051025391	3.5126953	0.41845703	0.000732422	-0.78857422	1.0163574	0.034912109	0	0	0	0	0	0	0	0	0	0.89257813	0.10742188	0.058837891	0.025146484	-0.012695313	0.020751953	0.011	39282.23	0	0	0.011
1131	28454	28454	Category A	0.41992188	0	-0.76782227	-0.33105469	-0.17358398	0.28149414	0.45	0.011	5/6/2018	5	6	2018	14:27:39	52059	0.5	14	27	39	1756	0.051025391	3.5126953	0.41894531	0.000732422	-0.78833008	0.87451172	0.020507813	0	0	0	0	0	0	0	0	0	0.89282227	0.10717773	0.022216797	0.000732422	-0.000732422	0.020507813	0.011	39282.23	0	0	0.011
1132	28455	28455	Category A	0.40795898	0	-0.82788086	-0.34008789	-0.16748047	0.27026367	0.45	0.011	5/6/2018	5	6	2018	14:27:39	52059	0.6	14	27	39	1756	0.051025391	3.5126953	0.41894531	0.000732422	-0.78881836	0.66113281	0.040527344	0	0	0	0	0	0	0	0	0	0.89306641	0.10693359	0.05078125	-0.010986328	-0.000732422	-0.038818359	0.011	39282.23	0	0	0.011
1133	28456	28456	Category A	0.38378906	0	-0.80395508	-0.34130859	-0.16601563	0.26611328	0.45	0.011	5/6/2018	5	6	2018	14:27:39	52059	0.7	14	27	39	1756	0.051025391	3.5126953	0.41894531	0.000732422	-0.78881836	0.24414063	0.038085938	0	0	0	0	0	0	0	0	0	0.89331055	0.10668945	0.05078125	-0.03515625	-0.000732422	-0.014892578	0.011	39282.23	0	0	0.011
1134	28457	28457	Category A	0.38378906	0	-0.79199219	-0.33642578	-0.17553711	0.27124023	0.45	0.011	5/6/2018	5	6	2018	14:27:39	52059	0.8	14	27	39	1756	0.051025391	3.5126953	0.41894531	0.000488281	-0.78930664	0.38208008	0.03515625	0	0	0	0	0	0	0	0	0	0.89355469	0.10644531	0.038330078	-0.03515625	-0.000488281	-0.002441406	0.011	39282.23	0	0	0.011
1135	28458	28458	Category A	0.41992188	0	-0.81591797	-0.33276367	-0.1730957	0.27954102	0.45	0.011	5/6/2018	5	6	2018	14:27:39	52059	0.9	14	27	39	1720	0.051025391	3.5126953	0.41918945	0.000244141	-0.78930664	1.0419922	0.026367188	0	0	0	0	0	0	0	0	0	0.89379883	0.10620117	0.02734375	0.000488281	-0.000244141	-0.026367188	0.011	39282.23	0	0	0.011
1136	28459	28459	Category A	0.43188477	0.011962891	-0.80395508	-0.33789063	-0.17700195	0.27832031	0.45	0.011	5/6/2018	5	6	2018	14:27:40	52060	0	14	27	40	1720	0.051025391	3.5126953	0.41894531	0	-0.78955078	1.1594238	0.022460938	0	0	0	0	0	0	0	0	0	0.89404297	0.10595703	0.038818359	0.012695313	0.01171875	-0.014160156	0.011	39282.23	0	0	0.011
1137	28460	28460	Category A	0.40795898	0.011962891	-0.79199219	-0.34545898	-0.16870117	0.26586914	0.45	0.011	5/6/2018	5	6	2018	14:27:40	52060	0.09	14	27	40	1732	0.051025391	3.5126953	0.41894531	0	-0.78930664	0.63354492	0.016357422	0	0	0	0	0	0	0	0	0	0.89355469	0.10644531	0.025146484	-0.010986328	0.01171875	-0.002441406	0.011	39282.23	0	0	0.011
1138	28461	28461	Category A	0.43188477	0	-0.79199219	-0.34130859	-0.1730957	0.26000977	0.45	0.011	5/6/2018	5	6	2018	14:27:40	52060	0.181	14	27	40	1756	0.051025391	3.5126953	0.41870117	0.000244141	-0.7890625	0.23901367	0.013183594	0	0	0	0	0	0	0	0	0	0.89331055	0.10668945	0.016113281	0.012939453	-0.000244141	-0.002685547	0.011	39282.23	0	0	0.011
1139	28462	28462	Category A	0.45581055	-0.011962891	-0.81591797	-0.34594727	-0.171875	0.27392578	0.45	0.011	5/6/2018	5	6	2018	14:27:40	52060	0.272	14	27	40	1769	0.051025391	3.5126953	0.41894531	0.000244141	-0.7890625	0.26733398	0.046875	0	0	0	0	0	0	0	0	0	0.89331055	0.10668945	0.075683594	0.036621094	-0.012207031	-0.026611328	0.011	39282.23	0	0	0.011
1140	28463	28463	Category A	0.45581055	0.011962891	-0.77978516	-0.33520508	-0.16967773	0.26416016	0.46	0.011	5/6/2018	5	6	2018	14:27:40	52060	0.363	14	27	40	1769	0.051025391	3.5126953	0.41894531	0	-0.78881836	0.23486328	0.039550781	0	0	0	0	0	0	0	0	0	0.89331055	0.10668945	0.057861328	0.036621094	0.01171875	0.009033203	0.011	39282.23	0	0	0.011
1141	28464	28464	Category A	0.41992188	0.011962891	-0.77978516	-0.33203125	-0.1730957	0.28051758	0.46	0.011	5/6/2018	5	6	2018	14:27:40	52060	0.454	14	27	40	1744	0.051025391	3.5126953	0.41870117	0	-0.78881836	0.022216797	0.015136719	0	0	0	0	0	0	0	0	0	0.89331055	0.10668945	0.022216797	0.000976563	0.011962891	0.009033203	0.011	39282.23	0	0	0.011
1142	28465	28465	Category A	0.41992188	0.011962891	-0.75585938	-0.3371582	-0.17456055	0.28051758	0.46	0.011	5/6/2018	5	6	2018	14:27:40	52060	0.545	14	27	40	1720	0.051025391	3.5126953	0.41894531	0.000244141	-0.78881836	0.25048828	0.03515625	0	0	0	0	0	0	0	0	0	0.89331055	0.10668945	0.045654297	0.000732422	0.011474609	0.032958984	0.011	39282.23	0	0	0.011
1143	28466	28466	Category A	0.40795898	0.011962891	-0.76782227	-0.3347168	-0.16821289	0.27929688	0.46	0.011	5/6/2018	5	6	2018	14:27:40	52060	0.636	14	27	40	1744	0.051025391	3.5126953	0.41943359	0.000244141	-0.78930664	0.23266602	0.026855469	0	0	0	0	0	0	0	0	0	0.89379883	0.10620117	0.044677734	-0.011474609	0.011474609	0.021484375	0.011	39282.23	0	0	0.011
1144	28467	28467	Category A	0.41992188	0.011962891	-0.80395508	-0.3449707	-0.17626953	0.26977539	0.46	0.011	5/6/2018	5	6	2018	14:27:40	52060	0.727	14	27	40	1793	0.051025391	3.5126953	0.41992188	0.000244141	-0.78930664	0.3449707	0.018554688	0	0	0	0	0	0	0	0	0	0.89404297	0.10595703	0.026367188	0	0.011474609	-0.014404297	0.011	39282.23	0	0	0.011
1145	28468	28468	Category A	0.43188477	0.023925781	-0.82788086	-0.34008789	-0.17016602	0.26611328	0.46	0.011	5/6/2018	5	6	2018	14:27:40	52060	0.818	14	27	40	1830	0.051025391	3.5126953	0.42016602	0.000244141	-0.78955078	0.98022461	0.046142578	0	0	0	0	0	0	0	0	0	0.89453125	0.10546875	0.072998047	0.011474609	0.0234375	-0.038085938	0.011	39282.23	0	0	0.011
1146	28469	28469	Category A	0.43188477	0.011962891	-0.80395508	-0.33569336	-0.17016602	0.27709961	0.46	0.011	5/6/2018	5	6	2018	14:27:40	52060	0.909	14	27	40	1842	0.051025391	3.5126953	0.41992188	0.000244141	-0.79003906	1.4748535	0.021484375	0	0	0	0	0	0	0	0	0	0.89477539	0.10522461	0.037109375	0.01171875	0.011474609	-0.013671875	0.011	39282.23	0	0	0.011
1147	28470	28470	Category A	0.41992188	-0.023925781	-0.80395508	-0.33154297	-0.1730957	0.27954102	0.46	0.011	5/6/2018	5	6	2018	14:27:41	52061	0	14	27	41	1793	0.051025391	3.5126953	0.41967773	0.000732422	-0.78979492	1.1953125	0.028320313	0	0	0	0	0	0	0	0	0	0.89428711	0.10571289	0.038818359	0	-0.024658203	-0.014160156	0.011	39282.23	0	0	0.011
1148	28471	28471	Category A	0.44384766	-0.011962891	-0.76782227	-0.33618164	-0.17553711	0.27539063	0.46	0.011	5/6/2018	5	6	2018	14:27:41	52061	0.1	14	27	41	1744	0.051025391	3.5126953	0.41943359	0.000732422	-0.78955078	0.57543945	0.03515625	0	0	0	0	0	0	0	0	0	0.89404297	0.10595703	0.058837891	0.024169922	-0.012695313	0.021728516	0.011	39282.23	0	0	0.011
1149	28472	28472	Category A	0.43188477	0.011962891	-0.79199219	-0.33300781	-0.17016602	0.28222656	0.46	0.011	5/6/2018	5	6	2018	14:27:41	52061	0.2	14	27	41	1732	0.051025391	3.5126953	0.41870117	0.000732422	-0.78930664	0.43017578	0.017333984	0	0	0	0	0	0	0	0	0	0.89355469	0.10644531	0.026611328	0.012939453	0.010986328	-0.002441406	0.011	39282.23	0	0	0.011
1150	28473	28473	Category A	0.43188477	0.011962891	-0.81591797	-0.33276367	-0.17285156	0.28540039	0.47	0.011	5/6/2018	5	6	2018	14:27:41	52061	0.3	14	27	41	1720	0.051025391	3.5126953	0.41821289	0.000976563	-0.79003906	0.578125	0.031005859	0	0	0	0	0	0	0	0	0	0.89404297	0.10595703	0.050048828	0.013427734	0.010742188	-0.025634766	0.011	39282.23	0	0	0.011
1151	28474	28474	Category A	0.41992188	0	-0.79199219	-0.33935547	-0.16870117	0.26416016	0.47	0.011	5/6/2018	5	6	2018	14:27:41	52061	0.4	14	27	41	1744	0.051025391	3.5126953	0.41821289	0.001464844	-0.79003906	0.40820313	0.002685547	0	0	0	0	0	0	0	0	0	0.89404297	0.10595703	0.004882813	0.001464844	-0.001464844	-0.001708984	0.011	39282.23	0	0	0.011
1152	28475	28475	Category A	0.44384766	0	-0.81591797	-0.33837891	-0.17016602	0.26318359	0.47	0.011	5/6/2018	5	6	2018	14:27:41	52061	0.5	14	27	41	1781	0.051025391	3.5126953	0.41796875	0.001464844	-0.79003906	0.25097656	0.036376953	0	0	0	0	0	0	0	0	0	0.89379883	0.10620117	0.052978516	0.025634766	-0.001464844	-0.025634766	0.011	39282.23	0	0	0.011
1153	28476	28476	Category A	0.40795898	-0.011962891	-0.79199219	-0.34179688	-0.16772461	0.27416992	0.47	0.011	5/6/2018	5	6	2018	14:27:41	52061	0.6	14	27	41	1756	0.051025391	3.5126953	0.41821289	0.001464844	-0.79052734	0.48950195	0.017089844	0	0	0	0	0	0	0	0	0	0.89428711	0.10571289	0.025146484	-0.010253906	-0.013427734	-0.001220703	0.011	39282.23	0	0	0.011
1154	28477	28477	Category A	0.41992188	-0.011962891	-0.77978516	-0.3347168	-0.17578125	0.27709961	0.47	0.011	5/6/2018	5	6	2018	14:27:41	52061	0.7	14	27	41	1781	0.051025391	3.5126953	0.41821289	0.001464844	-0.79077148	0.796875	0.017333984	0	0	0	0	0	0	0	0	0	0.89453125	0.10546875	0.026123047	0.001464844	-0.013427734	0.010986328	0.011	39282.23	0	0	0.011
1155	28478	28478	Category A	0.40795898	0.011962891	-0.77978516	-0.33300781	-0.17333984	0.27539063	0.47	0.011	5/6/2018	5	6	2018	14:27:41	52061	0.8	14	27	41	1805	0.051025391	3.5126953	0.41845703	0.001708984	-0.7902832	0.5065918	0.018066406	0	0	0	0	0	0	0	0	0	0.89428711	0.10571289	0.03125	-0.010498047	0.010009766	0.010498047	0.011	39282.23	0	0	0.011
1156	28479	28479	Category A	0.41992188	0.011962891	-0.79199219	-0.33325195	-0.17382813	0.2734375	0.47	0.011	5/6/2018	5	6	2018	14:27:41	52061	0.9	14	27	41	1769	0.051025391	3.5126953	0.41870117	0.001708984	-0.79003906	0.1550293	0.010253906	0	0	0	0	0	0	0	0	0	0.89428711	0.10571289	0.012939453	0.000976563	0.010009766	-0.001708984	0.011	39282.23	0	0	0.011
1157	28480	28480	Category A	0.39599609	0.023925781	-0.77978516	-0.33154297	-0.17211914	0.27539063	0.47	0.011	5/6/2018	5	6	2018	14:27:42	52062	0	14	27	42	1781	0.051025391	3.5126953	0.41870117	0.001464844	-0.79052734	0.58032227	0.033447266	0	0	0	0	0	0	0	0	0	0.89453125	0.10546875	0.055664063	-0.022705078	0.022216797	0.010742188	0.011	39282.23	0	0	0.011
1158	28481	28481	Category A	0.43188477	0	-0.80395508	-0.33740234	-0.16918945	0.28344727	0.47	0.011	5/6/2018	5	6	2018	14:27:42	52062	0.111	14	27	42	1769	0.051025391	3.4562988	0.41870117	0.001464844	-0.79077148	1.1147461	0.018310547	0	0	0	0	0	0	0	0	0	0.89501953	0.10498047	0.02734375	0.012939453	-0.001464844	-0.012939453	0.011	39282.23	0	0	0.011
1159	28482	28482	Category A	0.38378906	0	-0.79199219	-0.34130859	-0.17651367	0.26977539	0.47	0.011	5/6/2018	5	6	2018	14:27:42	52062	0.222	14	27	42	1769	0.051025391	3.4562988	0.41894531	0.001220703	-0.79101563	1.4799805	0.03515625	0	0	0	0	0	0	0	0	0	0.89501953	0.10498047	0.037353516	-0.03515625	-0.001220703	-0.000732422	0.011	39282.23	0	0	0.011
1160	28483	28483	Category A	0.37182617	0	-0.79199219	-0.34082031	-0.17553711	0.27001953	0.48	0.011	5/6/2018	5	6	2018	14:27:42	52062	0.333	14	27	42	1781	0.051025391	3.4562988	0.41894531	0.000976563	-0.79125977	1.3137207	0.047119141	0	0	0	0	0	0	0	0	0	0.89550781	0.10449219	0.048828125	-0.047119141	-0.000976563	-0.000488281	0.011	39282.23	0	0	0.011
[truncated: 5,123 more rows]
[truncated: 29 more columns]
