# Supplementary material for: Development of a multisensor biologging collar and analytical techniques to describe high‐resolution spatial behavior in free‐ranging terrestrial mammals
Source: Ecol Evol. 2024 Sep 23;14(9):e70264. doi: 10.1002/ece3.70264 (PMC11420106; doi:10.1002/ece3.70264)
Supplement: Supplementary file 1 — Appendix S1 [file ECE3-14-e70264-s001.zip › doi_10_5061_dryad_jdfn2z3hv__v20240620/B6_S69_Header.csv]

Split no.	Bookmark number	Category	Pointer	Day#	Time(hh:mm:ss)	Total Event start	Event start	Number events	Duration(s)	Sum VeDBA	Mean VeDBA	Mean Dyn AccX	Mean Dyn AccY	Mean Dyn AccZ	Sum VeSBA	Mean VeSBA	Mean smth AccX	Mean smth AccY	Mean smth AccZ	VeDBA_Var	VeDBA_SD	VeSBA_Var	VeSBA_SD	Mean Animal g	Sum Animal g	Animal g_Var	Animal g_SD	Acc_x_Var	Acc_x_SD	Acc_y_Var	Acc_y_SD	Acc_z_Var	Acc_z_SD	Predominant freq, Hz	Smth press val	Max pressure val	Min pressure val	Grd air press	Altitude begin	Altitude end	Delta max/min altitude
1	1	Category J	0	6	23:00:51	1	1	56	5.5	0	0	0	0	0	0	0	0	0	0	0	0	0	0	0	0	0	0	0	0	0	0	0	0	0	7	0	0.016	1000	0	38909.2	38909.2
1	2	Category E	56	6	23:11:00	57	57	62	6.2	7.59229	0.199797	-0.0294189	0.0180921	-0.0253264	34.6404	0.911589	-0.0456479	0.157201	-0.895919	0.0146484	0.121031	0	0	0.088411	3.35962	0	0	0.0181178	0.134602	0.00488281	0.0698771	0.0306332	0.175023	0	7	0.016	0.016	1000	38909.2	38909.2	0
1	3	Category L	118	6	23:11:06	119	119	29	2.8	5.20215	0.179384	0.17371	0.0121818	0.0360739	26.259	0.905484	0.0419333	0.172052	-0.887906	0.000749259	0.0273726	0	0	0.0945161	2.74097	0	0	0.0310143	0.176109	0.000252559	0.0158921	0.0014901	0.0386018	0	7	0.016	0.016	1000	38909.2	38909.2	0
1	4	Category E	147	6	23:11:21	148	148	45	4.4	8.81934	0.195985	0.00103082	-0.00205078	-0.025689	40.5476	0.901058	-0.0870768	0.156999	-0.878044	0.0102105	0.101047	0	0	0.0989421	4.45239	0	0	0.0271539	0.164784	0.0046441	0.0681476	0.0168403	0.12977	0	7	0.016	0.016	1000	38909.2	38909.2	0
1	5	Category C	192	7	1:20:55	193	193	342	34.2	37.7605	0.110411	-0.00968282	-0.000575372	0.00286544	317.667	0.928852	-0.342841	0.131528	-0.851646	0.00282689	0.0531685	0	0	0.0711477	24.3325	0	0	0.006968	0.0834746	0.00254206	0.0504189	0.00593433	0.0770346	0	7	0.018	0.018	1000	38846.3	38786.3	59.98
1	6	Category D	534	7	1:21:34	535	535	211	21.1	26.6331	0.126223	-0.0185535	-0.00544977	0.00154468	196.394	0.930776	-0.346589	0.131473	-0.852269	0.0035383	0.0594836	0	0	0.0692237	14.6062	0	0	0.00896262	0.0946711	0.00274687	0.0524106	0.00835285	0.0913939	0	7	0.018	0.018	1000	38786.3	38786.3	0
1	7	Category E	745	7	1:22:49	746	746	133	13.3	24.687	0.185617	0.00588507	0.00681758	-0.0185492	118.504	0.891009	0.205331	0.155947	-0.84069	0.00820349	0.0905731	5.51E-06	0.00234669	0.108991	14.4958	5.51E-06	0.00234669	0.0219653	0.148207	0.0038163	0.0617762	0.016853	0.129819	0	7	0.018	0.018	1000	38786.3	38786.3	0
1	8	Category M	878	7	1:28:32	879	879	80	8.001	26.2397	0.327997	0.0256714	0.0207672	0.0239075	69.8013	0.872516	0.20441	0.123959	-0.830524	0.0197296	0.140462	9.16E-05	0.00956832	0.127484	10.1987	9.16E-05	0.00956832	0.0419281	0.204764	0.0618652	0.248727	0.0223297	0.149431	0	7	0.018	0.018	1000	38786.3	38786.3	0
1	9	Category N	958	7	1:28:40	959	959	58	5.7	17.0186	0.293423	0.0745976	-0.106567	0.00606984	51.8069	0.893222	0.122525	0.016248	-0.883301	0.0150146	0.122534	1.68E-05	0.00410333	0.106778	6.19312	1.68E-05	0.00410333	0.0309722	0.175989	0.0377281	0.194237	0.0328117	0.18114	0	7	0.018	0.018	1000	38786.3	38786.3	0
1	10	Category M	1016	7	1:28:46	1017	1017	117	11.6	21.2107	0.181288	-0.0241762	0.027471	-0.00742855	108.125	0.924143	0.0595474	0.280088	-0.876221	0.00569453	0.0754621	2.30E-05	0.00479097	0.0758568	8.87524	2.30E-05	0.00479097	0.0139577	0.118143	0.0183857	0.135594	0.00797109	0.0892809	0	7	0.018	0.018	1000	38786.3	38786.3	0
1	11	Category N	1133	7	1:29:03	1134	1134	69	6.8	20.1672	0.292279	-0.00275277	0.0607096	0.0243893	64.4294	0.93376	0.0224751	0.427204	-0.828857	0.0265795	0.163032	0	0	0.06624	4.57056	0	0	0.0212792	0.145874	0.0471758	0.2172	0.0459409	0.214338	0	7	0.018	0.018	1000	38786.3	38786.3	0
1	12	Category M	1202	7	1:29:11	1203	1203	133	13.2	25.1577	0.189156	-0.00399436	-0.0230997	-0.00999141	123.92	0.931729	0.00191641	0.30835	-0.876224	0.00673131	0.0820445	0	0	0.0682713	9.08008	0	0	0.0138866	0.117842	0.0163831	0.127997	0.0131102	0.1145	0	7	0.018	0.018	1000	38786.3	38786.3	0
1	13	Category L	1335	7	2:11:15	1336	1336	47	4.7	1.87158	0.0398209	0.0256503	0.013594	0.00145445	42.9407	0.913631	-0.0179729	0.186742	-0.89409	0.00229077	0.047862	0	0	0.0863686	4.05933	0	0	0.000960979	0.0309997	0.000145445	0.0120601	0.000342836	0.0185158	0	7	0.019	0.019	1000	38786.3	38729	57.33
1	14	Category E	1382	7	2:11:20	1383	1383	52	5.1	7.2937	0.140263	-0.0408184	-0.0111835	-0.000873272	46.8835	0.901607	0.0389029	0.179162	-0.881822	0.00624906	0.079051	2.82E-05	0.00530755	0.0983934	5.11646	2.82E-05	0.00530755	0.0113291	0.106438	0.00454947	0.0674497	0.00822566	0.0906954	0	7	0.019	0.019	1000	38729	38729	0
1	15	Category L	1434	7	2:11:26	1435	1435	41	4	8.51318	0.207639	0.0285109	0.185207	-0.0401403	35.0374	0.85457	0.170803	0.0179354	-0.829971	0.00700267	0.0836819	0.000238186	0.0154333	0.14543	5.96265	0.000238186	0.0154333	0.002626	0.0512445	0.0459818	0.214434	0.00301901	0.0549455	0	7	0.019	0.019	1000	38729	38729	0
1	16	Category A	1475	7	2:29:42	7313	7313	1394	139.9	33.1597	0.0237874	-2.99E-05	1.87E-05	-2.64E-05	1277.7	0.916569	0.195049	-0.522492	-0.727087	0.000136782	0.0116954	0	0	0.0834315	116.303	0	0	0.000132579	0.0115143	0.000247818	0.0157423	0.000177238	0.0133131	0	7	0.019	0.019	1000	38729	38729	0
1	17	Category B	2869	7	5:23:45	85783	85783	1278	128.1	36.6294	0.0286615	-2.60E-05	2.41E-05	-1.83E-05	1285.52	1.00589	0.0950253	0.957614	-0.284916	0.000261907	0.0161835	0	0	0.00590541	7.54712	0	0	0.000555143	0.0235615	0.000205552	0.0143371	0.000477774	0.0218581	0	7	23.208	23.08	1000	22691.4	22668.6	22.79
1	18	Category L	4147	7	7:55:16	126837	126837	28	2.7	5.93701	0.212036	0.158787	-0.127389	0.0178223	24.7078	0.88242	0.258283	0.331674	-0.774466	0.00447301	0.0668805	0	0	0.11758	3.29224	0	0	0.026219	0.161923	0.0184762	0.135927	0.00118583	0.0344358	0	7	32.173	32.17	1000	21617.6	21279.5	338.14
1	19	Category J	4175	7	7:55:20	126865	126865	33	3.1	13.3794	0.405436	-0.119836	-0.0114524	-0.0532005	29.6121	0.897335	0.240109	0.210153	-0.838201	0.0688477	0.262388	0	0	0.102665	3.38794	0	0	0.0530451	0.230315	0.0163352	0.127809	0.140418	0.374724	0	7	32.177	32.174	1000	21279.5	21278.8	0.82
1	20	Category L	4208	7	7:55:30	126898	126898	42	4.1	2.86963	0.0683245	0.0523507	-0.014445	0.0243501	38.6357	0.919899	0.19987	0.199736	-0.875314	0.0397717	0.199428	0	0	0.0801014	3.36426	0	0	0.00333078	0.0577129	0.0012207	0.0349386	0.000959124	0.0309697	0	7	32.189	32.184	1000	21278.5	21275.4	5.04
1	21	Category J	4250	7	7:57:03	126940	126940	49	4.8	28.2566	0.576665	-0.00791713	0.00152463	-0.0280263	45.8936	0.936603	0.175024	0.222811	-0.892294	0.0790517	0.281161	0	0	0.0633968	3.10645	0	0	0.0532526	0.230765	0.0174386	0.132055	0.306347	0.553486	0	7	32.282	32.277	1000	21271.4	20877.3	756.04
1	22	Category E	4299	7	12:52:31	126989	126989	102	10.1	14.6326	0.143457	-0.0204911	0.000720454	0.00583783	94.1116	0.922662	0.104779	0.279395	-0.872439	0.015783	0.12563	4.79E-06	0.00218794	0.0773375	7.88843	4.79E-06	0.00218794	0.00822419	0.0906873	0.00386795	0.0621929	0.0124536	0.111596	0	7	50.008	49.997	1000	20175.5	19261.4	914.14
1	23	Category J	4401	7	12:52:43	127091	127091	82	8.1	50.2698	0.613046	-0.0173518	0.0247475	-0.0149908	76.3743	0.931394	0.205397	0.303556	-0.854775	0.079968	0.282786	4.47E-05	0.0066828	0.0686065	5.62573	4.47E-05	0.0066828	0.0703661	0.265266	0.0410424	0.202589	0.325341	0.570387	0	7	50.017	50.009	1000	19261.3	19251.6	18.58
1	24	Category L	4483	7	13:02:10	127173	127173	76	7.501	6.32739	0.0832552	0.0584974	-0.0400712	0.0256733	68.9177	0.906812	0.334469	0.218393	-0.813268	0.0166658	0.129096	0	0	0.0931878	7.08228	0	0	0.00504022	0.0709945	0.00272088	0.0521621	0.00102154	0.0319615	0	7	50.584	50.576	1000	19233.9	19206.3	28.04
1	25	Category J	4559	7	13:02:44	127249	127249	50	4.901	28.8384	0.576768	-0.0373926	0.0212842	-0.02	46.0181	0.920361	0.199023	0.252563	-0.861006	0.082251	0.286794	0	0	0.0796387	3.98193	0	0	0.0800391	0.282912	0.0351709	0.187539	0.271318	0.520882	0	7	50.615	50.61	1000	19205.5	19200.7	7.93
1	26	Category E	4609	7	13:06:04	127299	127299	91	9	13.853	0.152231	-0.0245509	-1.88E-05	-0.0142004	82.6846	0.908622	0.204507	0.263514	-0.839007	0.0138785	0.117807	0	0	0.0913783	8.31543	0	0	0.0107422	0.103645	0.00398405	0.0631194	0.0128912	0.113539	0	7	50.82	50.81	1000	19194.5	19175.5	27.95
1	27	Category A	4700	7	13:33:31	138019	138019	1393	139.7	38.3748	0.0275483	4.85E-05	-1.47E-05	0.000126189	1283.15	0.921139	0.315724	0.493922	-0.710168	7.85E-05	0.00886102	0	0	0.0788609	109.853	0	0	0.000153705	0.0123978	0.00030075	0.0173422	0.000211542	0.0145445	0	7	52.596	52.456	1000	19032.3	19019.5	12.74
1	28	Category B	6093	6	15:33:41	205925	205925	1974	197.8	49.7407	0.0251979	-1.64E-05	-4.37E-05	1.14E-05	1878.46	0.951599	0.312403	0.710341	-0.548331	7.38E-05	0.00859278	0	0	0.0484006	95.5427	0	0	0.000182178	0.0134973	0.000228062	0.0151017	0.000132212	0.0114983	0	7	0.008	0.008	1000	39579	39579	0
1	29	Category E	8067	6	19:04:54	274264	274264	104	10.3	22.5544	0.21687	-0.000403771	0.0897522	0.019111	95.2891	0.916241	0.016726	0.216208	-0.879214	0.0296819	0.172284	0.00108924	0.0330037	0.114882	11.9478	0.00102351	0.0319924	0.0109863	0.104816	0.0279541	0.167195	0.020367	0.142713	0	7	0.012	0.012	1000	39282.2	39197.9	84.28
1	30	Category M	8171	6	19:16:53	274368	274368	54	5.301	54.8784	1.01627	-0.109927	-0.0182834	-0.163457	63.6279	1.17829	-0.0925067	0.22257	-1.15213	0.866704	0.930969	0.00249114	0.0499113	0.178295	9.62793	0.00180393	0.0424727	0.342855	0.585538	0.725455	0.851736	0.780499	0.883459	0	7	0.012	0.012	1000	39197.9	39197.9	0
1	31	Category K	8225	6	19:42:30	274422	274422	26	2.5	11.5513	0.44428	0.347393	-0.0721154	0.161997	26.8159	1.03138	-0.120361	0.180908	-1.00784	0.0460299	0.214546	0.000779372	0.0279172	0.0501239	1.30322	0.0046105	0.0679007	0.159396	0.399244	0.00961538	0.0980581	0.041025	0.202546	0	7	0.012	0.012	1000	39197.9	39197.9	0
1	32	Category M	8251	6	19:42:44	274448	274448	41	4.001	14.8813	0.36296	-0.198343	0.090999	0.0195372	36.917	0.900414	-0.0460652	0.226854	-0.869551	0.0513172	0.226533	0.00209008	0.0457174	0.0995856	4.08301	0.00130407	0.0361119	0.0810368	0.28467	0.0504478	0.224606	0.0218714	0.14789	0	7	0.012	0.012	1000	39197.9	39197.9	0
1	33	Category J	8292	6	19:43:16	274489	274489	55	5.4	43.2288	0.785977	0.0735485	-0.0313832	-0.0154741	51.4753	0.935915	0.0406738	0.22931	-0.904812	0.0797985	0.282486	3.11E-05	0.00557427	0.0640847	3.52466	3.11E-05	0.00557427	0.125289	0.353961	0.0455655	0.213461	0.497084	0.705042	0	7	0.012	0.012	1000	39197.9	39197.9	0
1	34	Category E	8347	6	20:00:37	274544	274544	90	9	15.7554	0.17506	0.0182943	0.00887858	0.00955946	83.4727	0.927474	-0.010631	0.217535	-0.900415	0.0212429	0.14575	1.09E-05	0.00329404	0.072526	6.52734	1.09E-05	0.00329404	0.0218831	0.14793	0.00453288	0.0673266	0.0119737	0.109425	0	7	0.013	0.013	1000	39197.9	39119.2	78.77
1	35	Category C	8437	6	20:08:53	274634	274634	70	6.901	12.8943	0.184204	-0.0663086	-0.0168666	0.00147182	65.3948	0.934211	-0.158855	0.222545	-0.891968	0.0140206	0.118409	1.74E-05	0.00417596	0.0657889	4.60522	1.74E-05	0.00417596	0.0154088	0.124132	0.013773	0.117359	0.0137939	0.117448	0	7	0.013	0.013	1000	39119.2	39119.2	0
1	36	Category M	8507	6	20:09:03	274704	274704	52	5.201	26.6003	0.511545	0.0353534	0.0130944	-0.0119629	48.9353	0.941064	0.00341797	0.200421	-0.917349	0.206473	0.454392	0	0	0.0589365	3.0647	0	0	0.071167	0.266771	0.306002	0.553175	0.0797448	0.282391	0	7	0.013	0.013	1000	39119.2	39119.2	0
1	37	Category E	8559	6	20:09:12	274756	274756	212	21.1	40.0544	0.188936	-0.0145241	0.00377727	-0.00132089	194.268	0.916357	0.00560487	0.178412	-0.896582	0.00966083	0.0982895	2.99E-05	0.00547191	0.0836435	17.7324	2.99E-05	0.00547191	0.0145068	0.120444	0.00515229	0.0717794	0.0240905	0.155211	0	7	0.013	0.013	1000	39119.2	39119.2	0
1	38	Category K	8771	6	20:21:48	274968	274968	54	5.3	14.4868	0.268274	0.12174	-0.028899	0.090436	50.5068	0.935312	0.292824	0.168516	-0.871401	0.0899342	0.29989	0.000614873	0.0247966	0.0665781	3.59521	0.000917788	0.030295	0.0475486	0.218057	0.00479239	0.0692271	0.034035	0.184486	0	7	0.013	0.013	1000	39119.2	39119.2	0
1	39	Category I	8825	6	20:21:54	275022	275022	56	5.501	67.9619	1.21361	-0.089325	0.0241002	-0.102727	57.7798	1.03178	0.163596	0.230539	-0.990195	0.634857	0.796779	0.000623431	0.0249686	0.0338309	1.89453	0.000353132	0.0187918	0.250828	0.500828	0.21174	0.460152	1.5196	1.23272	0	7	0.013	0.013	1000	39119.2	39119.2	0
1	40	Category L	8881	6	20:22:02	275078	275078	157	15.6	5.86353	0.0373473	0.0169965	-0.0067473	0.00788714	144.008	0.917247	0.181423	0.199219	-0.87625	0.0288101	0.169736	7.93E-05	0.00890544	0.0827808	12.9966	0.000108853	0.0104332	0.00100144	0.0316456	0.000466511	0.0215989	0.000758857	0.0275474	0	7	0.013	0.013	1000	39119.2	39119.2	0
1	41	Category J	9038	6	20:24:38	275235	275235	58	5.7	33.3464	0.574939	-0.0707966	0.0175739	-0.00758941	52.3821	0.903139	0.122453	0.220337	-0.866931	0.071449	0.267299	0	0	0.0968607	5.61792	0	0	0.0951643	0.308487	0.0283035	0.168236	0.248047	0.498043	0	7	0.013	0.013	1000	39119.2	39119.2	0
1	42	Category L	9096	6	20:24:49	275293	275293	68	6.7	6.37988	0.0938218	0.0888636	-0.0156896	0.0179264	61.1624	0.899446	0.184832	0.20846	-0.854747	0.00839413	0.0916195	0	0	0.100554	6.83765	0	0	0.0086993	0.0932701	0.000226189	0.0150396	0.00047392	0.0217697	0	7	0.013	0.013	1000	39119.2	39119.2	0
1	43	Category E	9164	6	20:25:23	275361	275361	104	10.3	18.9392	0.182108	-0.0274236	-0.0061669	0.0120873	97.8594	0.940956	-0.00133573	0.229912	-0.910929	0.0457646	0.213927	0.000147893	0.0121611	0.0633686	6.59033	0.000352126	0.018765	0.0138104	0.117518	0.00574669	0.075807	0.0219562	0.148176	0	7	0.013	0.013	1000	39119.2	39119.2	0
1	44	Category I	9268	6	20:27:45	275465	275465	52	5.1	66.5967	1.28071	-0.101741	0.047922	-0.12153	54.4182	1.0465	0.0913602	0.231591	-1.01228	0.469177	0.684965	0.000492976	0.0222031	0.0465041	2.41821	0.000300481	0.0173344	0.374469	0.611939	0.259648	0.509557	1.34289	1.15883	0	7	0.013	0.013	1000	39119.2	39119.2	0
1	45	Category L	9320	6	20:28:19	275517	275517	26	2.5	11.7808	0.453106	0.357431	-0.0597769	0.269775	25.9155	0.996751	0.207585	0.145498	-0.963773	0.242432	0.492373	0.0011268	0.0335679	0.013146	0.341797	0.000469501	0.021668	0.127864	0.357581	0.00400954	0.0633209	0.0734206	0.270962	0	7	0.013	0.013	1000	39119.2	39119.2	0
1	46	Category I	9346	6	20:28:27	275543	275543	732	73.4	942.228	1.2872	0.00103793	0.000950214	-0.0073419	866.391	1.18359	0.0275866	0.176405	-1.16236	0.370253	0.608484	0.00122304	0.034972	0.184288	134.899	0.00123404	0.035129	0.383573	0.619333	0.201597	0.448995	1.44178	1.20074	0	7	0.013	0.013	1000	39119.2	39119.2	0
1	47	Category G	10078	6	20:41:40	276275	276275	236	23.6	43.0579	0.182449	-0.0528337	-0.00857803	0.0113453	217.538	0.921769	-0.361606	0.0717908	-0.838597	0.0218382	0.147777	0.00012207	0.0110485	0.0782409	18.4648	0.000134484	0.0115967	0.0252148	0.158792	0.00479902	0.0692749	0.0136833	0.116975	0	7	0.013	0.013	1000	39119.2	39119.2	0
1	48	Category L	10314	6	20:45:39	276511	276511	22	2.101	8.4585	0.384477	0.376653	0.0591597	0.0443559	18.6802	0.849099	-0.0212291	0.151523	-0.833529	0.0175004	0.132289	0.000199751	0.0141333	0.150901	3.31982	0.000199751	0.0141333	0.145585	0.381557	0.00358443	0.0598701	0.00214178	0.0462794	0	7	0.013	0.013	1000	39119.2	39119.2	0
1	49	Category E	10336	6	20:52:32	276533	276533	126	12.5	17.4141	0.138207	-0.0190042	0.00318352	-0.0103353	114.86	0.911586	0.100545	0.19228	-0.884204	0.00585938	0.0765466	5.81E-06	0.00241099	0.0884138	11.1401	5.81E-06	0.00241099	0.00775437	0.0880589	0.00245109	0.0495085	0.0133483	0.115535	0	7	0.013	0.013	1000	39119.2	39119.2	0
1	50	Category L	10462	6	21:23:31	276659	276659	38	3.7	4.6499	0.122366	0.113365	-0.00315455	0.0174882	34.4666	0.907015	0.101607	0.161088	-0.886674	0.00091874	0.0303107	0	0	0.0929855	3.53345	0	0	0.0130166	0.11409	0.00151624	0.0389389	0.000674599	0.025973	0	7	0.014	0.014	1000	39119.2	39045.2	74
1	51	Category E	10500	6	21:23:35	276697	276697	58	5.8	11.6165	0.200284	-0.0605342	-0.0300756	-0.0114325	52.6177	0.907201	0.00723161	0.17925	-0.888537	0.00806085	0.0897822	0	0	0.0927987	5.38232	0	0	0.0250876	0.158391	0.0065497	0.0809302	0.0156124	0.124949	0	7	0.014	0.014	1000	39045.2	39045.2	0
1	52	Category F	10558	6	21:26:50	276755	276755	70	6.9	12.1611	0.17373	-0.0212681	0.0345075	0.0162005	64.4397	0.920567	0.0432582	0.279304	-0.875352	0.0112374	0.106007	0	0	0.0794329	5.5603	0	0	0.0175432	0.132451	0.00608956	0.0780357	0.013916	0.117966	0	7	0.014	0.014	1000	39045.2	39045.2	0
1	53	Category J	10628	6	21:49:51	276825	276825	51	5	30.2014	0.592185	0.00919118	-0.00774069	-0.0404938	47.5439	0.932234	0.175379	0.252212	-0.877403	0.0804324	0.283606	4.79E-06	0.00218794	0.0677658	3.45605	4.79E-06	0.00218794	0.0751666	0.274165	0.0275927	0.16611	0.306966	0.554045	0	7	0.014	0.014	1000	39045.2	39045.2	0
1	54	Category L	10679	6	21:49:58	276876	276876	39	3.801	5.78052	0.148218	0.12905	-0.0107484	0.0664313	35.4744	0.909599	0.254582	0.215802	-0.845991	0.0353315	0.187967	2.50E-05	0.005004	0.0904009	3.52563	2.50E-05	0.005004	0.0169208	0.13008	0.00015024	0.0122573	0.00485151	0.0696528	0	7	0.014	0.014	1000	39045.2	39045.2	0
1	55	Category J	10718	6	21:50:02	276915	276915	54	5.3	27.123	0.502279	0.0245949	0.00996455	-0.040351	49.4331	0.915428	0.0457809	0.214921	-0.879408	0.0462827	0.215134	0	0	0.0845721	4.56689	0	0	0.0385516	0.196346	0.0252866	0.159018	0.22408	0.473371	0	7	0.014	0.014	1000	39045.2	39045.2	0
1	56	Category C	10772	6	22:25:39	276969	276969	176	17.6	26.4104	0.150059	-0.0325082	-0.00641701	0.00596341	164.166	0.93276	-0.321723	0.19129	-0.852879	0.00596203	0.0772142	0	0	0.0672399	11.8342	0	0	0.0142281	0.119282	0.00291304	0.0539726	0.0114843	0.107165	0	7	0.015	0.015	1000	39045.2	38975.3	69.85
1	57	Category D	10948	6	22:29:43	277145	277145	267	26.7	33.083	0.123906	0.00534275	0.00130025	-0.000522113	247.993	0.928814	-0.325872	0.170446	-0.852407	0.00349478	0.0591166	0	0	0.0711857	19.0066	0	0	0.00702247	0.0838002	0.00260874	0.0510758	0.00935324	0.0967121	0	7	0.015	0.015	1000	38975.3	38975.3	0
1	58	Category C	11215	6	22:34:40	277412	277412	235	23.5	24.9692	0.106252	-0.00287982	0.000923579	0.000767744	219.154	0.932569	-0.361269	0.148894	-0.846337	0.00250374	0.0500374	0	0	0.0674306	15.8462	0	0	0.00570874	0.0755562	0.00161029	0.0401284	0.00639233	0.079952	0	7	0.015	0.015	1000	38975.3	38975.3	0
1	59	Category D	11450	6	22:35:06	277647	277647	107	10.7	15.7473	0.147171	-0.0516095	-0.00331073	0.00354802	98.6409	0.921877	-0.348485	0.146391	-0.836574	0.00479383	0.0692375	2.97E-05	0.00544628	0.0781227	8.35913	2.97E-05	0.00544628	0.0174709	0.132177	0.00251214	0.0501212	0.00777371	0.0881687	0	7	0.015	0.015	1000	38975.3	38975.3	0
1	60	Category L	11557	6	22:37:52	277754	277754	146	14.5	9.9563	0.0681938	0.0464386	0.00190463	-0.00294474	133.274	0.912838	0.0976211	0.187306	-0.88572	0.00230596	0.0480204	1.50E-05	0.0038794	0.0871615	12.7256	1.50E-05	0.0038794	0.0103275	0.101624	0.000230763	0.0151909	0.000294307	0.0171554	0	7	0.015	0.015	1000	38975.3	38975.3	0
1	61	Category E	11703	6	22:38:07	277900	277900	54	5.4	10.5691	0.195724	-0.0157064	-0.0050727	-0.00349935	50.3308	0.932052	0.121085	0.219293	-0.897601	0.0174108	0.13195	4.52E-06	0.00212629	0.067948	3.66919	4.52E-06	0.00212629	0.0149604	0.122313	0.00321452	0.0566967	0.0306577	0.175093	0	7	0.015	0.015	1000	38975.3	38975.3	0
1	62	Category J	11757	6	22:47:06	277954	277954	92	9.1	56.0774	0.609537	-0.0191438	0.00444495	-0.00864576	87.9106	0.95555	0.11555	0.224753	-0.921243	0.0674996	0.259807	1.33E-05	0.0036426	0.0444495	4.08936	1.33E-05	0.0036426	0.0587556	0.242396	0.0213066	0.145968	0.347794	0.589741	0	7	0.015	0.015	1000	38975.3	38975.3	0
1	63	Category L	11849	6	22:47:17	278046	278046	62	6.2	3.48608	0.0562272	0.0407203	-0.00574518	0.0215749	57.4023	0.925844	0.158105	0.207421	-0.888125	0.0321596	0.179331	3.15E-05	0.00561267	0.0741557	4.59766	3.15E-05	0.00561267	0.00292181	0.0540538	0.000161448	0.0127062	0.000956874	0.0309334	0	7	0.015	0.015	1000	38975.3	38975.3	0
1	64	Category J	11911	6	22:49:55	278108	278108	45	4.5	25.8416	0.574257	0.0522949	0.0231554	-0.0157769	41.772	0.928266	0.0340007	0.200342	-0.902924	0.121126	0.348032	0	0	0.0717339	3.22803	0	0	0.0694607	0.263554	0.0293837	0.171417	0.302848	0.550317	0	7	0.015	0.015	1000	38975.3	38975.3	0
1	65	Category C	11956	6	22:55:02	278153	278153	258	25.8	52.7703	0.204536	-0.0122714	-0.00453837	-0.000518562	242.414	0.93959	-0.327894	0.146685	-0.865482	0.0160877	0.126837	0.000536542	0.0231634	0.0604097	15.5857	0	0	0.0240876	0.155202	0.010147	0.100732	0.0227846	0.150946	0	7	0.015	0.015	1000	38975.3	38975.3	0
1	66	Category D	12214	6	22:55:31	278411	278411	65	6.4	2.3501	0.0361553	-0.00234751	0.00654297	0.00740309	23.4614	0.360945	-0.126055	0.0610915	-0.332613	0.000758714	0.0275448	0.0403208	0.2008	0.0236704	1.53857	0.000202825	0.0142416	0.00124324	0.0352596	0.000627254	0.025045	0.00227239	0.0476695	0	7	0.015	0.015	1000	38975.3	0	38975.3
