# Supplementary material for: Development of a multisensor biologging collar and analytical techniques to describe high‐resolution spatial behavior in free‐ranging terrestrial mammals
Source: Ecol Evol. 2024 Sep 23;14(9):e70264. doi: 10.1002/ece3.70264 (PMC11420106; doi:10.1002/ece3.70264)
Supplement: Supplementary file 1 — Appendix S1 [file ECE3-14-e70264-s001.zip › doi_10_5061_dryad_jdfn2z3hv__v20240620/B6_S69_Master.csv]

Counter	Total Event no.	Event no.	Category	Acc_x	Acc_y	Acc_z	Mag_x	Mag_y	Mag_z	Temp C	Pressure hbar	Date	DD	MM	YY	Time_dd:hh:mm:ss	Total secs	Decimal secs	Hours	Minutes	Seconds	Anlg	Light	Battery V	Acc_x sm	Acc_y sm	Acc_z sm	Ang vel	VeDBA	Vel m/s	Vel/VEDBA	FFT cleaned	FFT stuff	FFT stuff	FFT stuff	FFT sweep	FFT zero crossings	FFT zero crossings manual	VeSBA	Animal g	ODBA	Dyn AccX	Dyn AccY	Dyn AccZ	Smth Press	Altitude smth	Pressure change	Altitude change	Median pressure
0	1	1	Category J	-0.407959	0.383789	-1.6438	0.275635	-0.0551758	0.392334	0.1	0.016	6/6/2018	6	6	2018	23:00:51	82851	0.9	23	0	51	786	0.0515137	3.46597	0	0	0	0	0	0	0	0	0	0	0	0	0	0	0	0	0	0	0	0	0	0	0.016	38909.2	0
1	2	2	Category J	0.37182617	0.10791016	-1.1159668	0.21826172	0	0.41796875	0.1	0.016	6/6/2018	6	6	2018	23:00:52	82852	0	23	0	52	1118	0.051513672	3.4659668	0	0	0	0	0	0	0	0	0	0	0	0	0	0	0	0	0	0	0	0	0	0	0.016	38909.17	0
2	3	3	Category J	-0.095947266	0.29980469	-0.32397461	0.25415039	0.038085938	0.40527344	0.1	0.016	6/6/2018	6	6	2018	23:00:52	82852	0.1	23	0	52	614	0.051513672	3.4659668	0	0	0	0	0	0	0	0	0	0	0	0	0	0	0	0	0	0	0	0	0	0	0.016	38909.17	0
3	4	4	Category J	0.21582031	0.13183594	-1.5119629	0.12451172	0.011474609	0.44995117	0.1	0.016	6/6/2018	6	6	2018	23:00:52	82852	0.2	23	0	52	1781	0.051513672	3.4659668	0	0	0	0	0	0	0	0	0	0	0	0	0	0	0	0	0	0	0	0	0.016	38909.17	0	0	0.016
4	5	5	Category J	0.071777344	0.35986328	-1.4758301	0.18066406	0.099365234	0.43359375	0.1	0.016	6/6/2018	6	6	2018	23:00:52	82852	0.3	23	0	52	774	0.051513672	3.4659668	0	0	0	0	0	0	0	0	0	0	0	0	0	0	0	0	0	0	0	0	0.016	38909.17	0	0	0.016
5	6	6	Category J	0.19189453	-0.11987305	-0.047851563	0.17602539	0.030029297	0.44775391	0.1	0.016	6/6/2018	6	6	2018	23:00:52	82852	0.4	23	0	52	1351	0.051513672	3.4659668	0	0	0	0	0	0	0	0	0	0	0	0	0	0	0	0	0	0	0	0	0.016	38909.17	0	0	0.016
6	7	7	Category J	-0.16796875	0.26391602	-1.8837891	0.14599609	-0.001953125	0.43701172	0.1	0.016	6/6/2018	6	6	2018	23:00:52	82852	0.5	23	0	52	921	0.051025391	3.4772461	0	0	0	0	0	0	0	0	0	0	0	0	0	0	0	0	0	0	0	0	0.016	38909.17	0	0	0.016
7	8	8	Category J	0.39599609	0.13183594	-1.0197754	0.13671875	0.047119141	0.44775391	0.1	0.016	6/6/2018	6	6	2018	23:00:52	82852	0.6	23	0	52	565	0.051025391	3.4772461	0	0	0	0	0	0	0	0	0	0	0	0	0	0	0	0	0	0	0	0	0.016	38909.17	0	0	0.016
8	9	9	Category J	-0.27587891	-0.095947266	-0.50390625	0.14916992	0.086669922	0.43066406	0.1	0.016	6/6/2018	6	6	2018	23:00:52	82852	0.7	23	0	52	442	0.051025391	3.4772461	0	0	0	0	0	0	0	0	0	0	0	0	0	0	0	0	0	0	0	0	0.016	38909.17	0	0	0.016
9	10	10	Category J	0.095947266	0.25195313	-1.4758301	0.092285156	0.1262207	0.45385742	0.1	0.016	6/6/2018	6	6	2018	23:00:52	82852	0.8	23	0	52	-454	0.051025391	3.4772461	0	0	0	0	0	0	0	0	0	0	0	0	0	0	0	0	0	0	0	0	0.016	38909.17	0	0	0.016
10	11	11	Category J	0.41992188	0.035888672	-0.19189453	0.13208008	0.10253906	0.43823242	0.1	0.016	6/6/2018	6	6	2018	23:00:52	82852	0.9	23	0	52	467	0.051025391	3.4772461	0	0	0	35.671387	0	0	0	0	0	0	0	0	0	0	0	0	0	0	0	0	0.016	38909.17	0	0	0.016
11	12	12	Category J	-0.15576172	0.16796875	-1.619873	0.1262207	0.0859375	0.43798828	0.1	0.016	6/6/2018	6	6	2018	23:00:53	82853	0	23	0	53	-405	0.051025391	3.4772461	0	0	0	38.915283	0	0	0	0	0	0	0	0	0	0	0	0	0	0	0	0	0.016	38909.17	0	0	0.016
12	13	13	Category J	0.26391602	0.27587891	-1.6918945	0.13427734	0.060058594	0.44287109	0.1	0.016	6/6/2018	6	6	2018	23:00:53	82853	0.1	23	0	53	786	0.051025391	3.4772461	0	0	0	44.93457	0	0	0	0	0	0	0	0	0	0	0	0	0	0	0	0	0.016	38909.17	0	0	0.016
13	14	14	Category J	-0.21582031	0.071777344	-0.23999023	0.21508789	0.12963867	0.40478516	0.1	0.016	6/6/2018	6	6	2018	23:00:53	82853	0.2	23	0	53	639	0.051025391	3.4772461	0	0	0	42.294678	0	0	0	0	0	0	0	0	0	0	0	0	0	0	0	0	0.016	38909.17	0	0	0.016
14	15	15	Category J	0.011962891	-0.023925781	-1.3918457	0.040527344	0.089111328	0.45703125	0.1	0.016	6/6/2018	6	6	2018	23:00:53	82853	0.3	23	0	53	356	0.051025391	3.4772461	0	0	0	38.946289	0	0	0	0	0	0	0	0	0	0	0	0	0	0	0	0	0.016	38909.17	0	0	0.016
15	16	16	Category J	0.50390625	0.23999023	-0.93579102	0.090820313	0.13378906	0.43408203	0.1	0.016	6/6/2018	6	6	2018	23:00:53	82853	0.4	23	0	53	1363	0.051025391	3.4772461	0	0	0	39.964355	0	0	0	0	0	0	0	0	0	0	0	0	0	0	0	0	0.016	38909.17	0	0	0.016
16	17	17	Category J	-0.071777344	0.071777344	-0.13183594	0.18237305	0.10449219	0.42993164	0.1	0.016	6/6/2018	6	6	2018	23:00:53	82853	0.5	23	0	53	282	0.051025391	3.4772461	0	0	0	35.947998	0	0	0	0	0	0	0	0	0	0	0	0	0	0	0	0	0.016	38909.17	0	0	0.016
17	18	18	Category J	-0.37182617	0.29980469	-2.1479492	0.056640625	0.054443359	0.45703125	0.1	0.016	6/6/2018	6	6	2018	23:00:53	82853	0.6	23	0	53	958	0.051025391	3.4772461	0	0	0	26.526123	0	0	0	0	0	0	0	0	0	0	0	0	0	0	0	0	0.016	38909.17	0	0	0.016
18	19	19	Category J	0.44384766	0.26391602	-1.4399414	0.12036133	0.055175781	0.45874023	0.1	0.016	6/6/2018	6	6	2018	23:00:53	82853	0.7	23	0	53	479	0.051025391	3.4772461	0	0	0	23.595215	0	0	0	0	0	0	0	0	0	0	0	0	0	0	0	0	0.016	38909.17	0	0	0.016
19	20	20	Category J	-0.34790039	-0.011962891	-0.50390625	0.28027344	0.10961914	0.38574219	0.1	0.016	6/6/2018	6	6	2018	23:00:53	82853	0.8	23	0	53	-86	0.051025391	3.4772461	0	0	0	18.173096	0	0	0	0	0	0	0	0	0	0	0	0	0	0	0	0	0.016	38909.17	0	0	0.016
20	21	21	Category J	-0.083984375	0.41992188	-1.6079102	0.052490234	0.1015625	0.44946289	0.1	0.016	6/6/2018	6	6	2018	23:00:53	82853	0.9	23	0	53	614	0.051025391	3.4772461	0	0	0	12.335693	0	0	0	0	0	0	0	0	0	0	0	0	0	0	0	0	0.016	38909.17	0	0	0.016
21	22	22	Category J	0.50390625	-0.10791016	-0.34790039	0.12451172	0.073242188	0.4296875	0.1	0.016	6/6/2018	6	6	2018	23:00:54	82854	0	23	0	54	-196	0.051025391	3.4772461	0	0	0	3.4445801	0	0	0	0	0	0	0	0	0	0	0	0	0	0	0	0	0.016	38909.17	0	0	0.016
22	23	23	Category J	-0.13183594	0.14379883	-1.3918457	0.20605469	0.031738281	0.42944336	0.1	0.016	6/6/2018	6	6	2018	23:00:54	82854	0.1	23	0	54	810	0.051025391	3.4772461	0	0	0	4.5478516	0	0	0	0	0	0	0	0	0	0	0	0	0	0	0	0	0.016	38909.17	0	0	0.016
23	24	24	Category J	0.13183594	0.15576172	-1.2958984	0.1328125	0.053710938	0.44091797	0.1	0.016	6/6/2018	6	6	2018	23:00:54	82854	0.2	23	0	54	381	0.051025391	3.4772461	0	0	0	0.41503906	0	0	0	0	0	0	0	0	0	0	0	0	0	0	0	0	0.016	38909.17	0	0	0.016
24	25	25	Category J	0.083984375	0.071777344	-0.059814453	0.15844727	0.085205078	0.42602539	0.1	0.016	6/6/2018	6	6	2018	23:00:54	82854	0.3	23	0	54	233	0.051025391	3.4772461	0	0	0	7.5170898	0	0	0	0	0	0	0	0	0	0	0	0	0	0	0	0	0.016	38909.17	0	0	0.016
25	26	26	Category J	-0.059814453	0.29980469	-1.6918945	0.084472656	0.099121094	0.45141602	0.1	0.016	6/6/2018	6	6	2018	23:00:54	82854	0.4	23	0	54	884	0.051025391	3.4772461	0	0	0	12.44873	0	0	0	0	0	0	0	0	0	0	0	0	0	0	0	0	0.016	38909.17	0	0	0.016
26	27	27	Category J	0.45581055	0.11987305	-0.6237793	0.070800781	0.063720703	0.45654297	0.1	0.016	6/6/2018	6	6	2018	23:00:54	82854	0.5	23	0	54	307	0.051025391	3.4772461	0	0	0	6.6442871	0	0	0	0	0	0	0	0	0	0	0	0	0	0	0	0	0.016	38909.17	0	0	0.016
27	28	28	Category J	-0.19189453	0.3359375	-1.3078613	0.16040039	0.055419922	0.43359375	0.1	0.016	6/6/2018	6	6	2018	23:00:54	82854	0.6	23	0	54	933	0.051025391	3.4772461	0	0	0	5.2634277	0	0	0	0	0	0	0	0	0	0	0	0	0	0	0	0	0.016	38909.17	0	0	0.016
28	29	29	Category J	0.035888672	0.14379883	-1.3198242	0.10888672	0.059814453	0.4543457	0.1	0.016	6/6/2018	6	6	2018	23:00:54	82854	0.7	23	0	54	675	0.051025391	3.4772461	0	0	0	6.2851563	0	0	0	0	0	0	0	0	0	0	0	0	0	0	0	0	0.016	38909.17	0	0	0.016
29	30	30	Category J	0.083984375	0.035888672	-0.11987305	0.14990234	0.086669922	0.45288086	0.1	0.016	6/6/2018	6	6	2018	23:00:54	82854	0.8	23	0	54	663	0.051025391	3.4772461	0	0	0	8.1008301	0	0	0	0	0	0	0	0	0	0	0	0	0	0	0	0	0.016	38909.17	0	0	0.016
30	31	31	Category J	0.035888672	0.20385742	-1.4638672	0.16894531	0.10351563	0.44458008	0.1	0.016	6/6/2018	6	6	2018	23:00:54	82854	0.9	23	0	54	626	0.051025391	3.4772461	0	0	0	5.0073242	0	0	0	0	0	0	0	0	0	0	0	0	0	0	0	0	0.016	38909.17	0	0	0.016
31	32	32	Category J	0.21582031	0.2878418	-0.93579102	0.1237793	0.11108398	0.43725586	0.1	0.016	6/6/2018	6	6	2018	23:00:55	82855	0	23	0	55	638	0.051025391	3.4772461	0	0	0	1.6867676	0	0	0	0	0	0	0	0	0	0	0	0	0	0	0	0	0.016	38909.17	0	0	0.016
32	33	33	Category J	0.095947266	0.011962891	-0.023925781	0.20019531	0.096191406	0.42407227	0.1	0.016	6/6/2018	6	6	2018	23:00:55	82855	0.1	23	0	55	761	0.051025391	3.4772461	0	0	0	2.2619629	0	0	0	0	0	0	0	0	0	0	0	0	0	0	0	0	0.016	38909.17	0	0	0.016
33	34	34	Category J	-0.035888672	0.35986328	-1.8598633	0.11572266	0.061523438	0.45678711	0.1	0.016	6/6/2018	6	6	2018	23:00:55	82855	0.2	23	0	55	565	0.051025391	3.4772461	0	0	0	3.0771484	0	0	0	0	0	0	0	0	0	0	0	0	0	0	0	0	0.016	38909.17	0	0	0.016
34	35	35	Category J	0.17993164	0.26391602	-0.82788086	0.14916992	0.10424805	0.43701172	0.1	0.016	6/6/2018	6	6	2018	23:00:55	82855	0.3	23	0	55	724	0.051025391	3.4772461	0	0	0	13.124512	0	0	0	0	0	0	0	0	0	0	0	0	0	0	0	0	0.016	38909.17	0	0	0.016
35	36	36	Category J	-0.2277832	0.023925781	-0.51586914	0.19604492	0.11889648	0.41821289	0.1	0.016	6/6/2018	6	6	2018	23:00:55	82855	0.4	23	0	55	884	0.051025391	3.4772461	0	0	0	10.703613	0	0	0	0	0	0	0	0	0	0	0	0	0	0	0	0	0.016	38909.17	0	0	0.016
36	37	37	Category J	-0.2277832	0.3359375	-1.8239746	0.094238281	0.10327148	0.4375	0.1	0.016	6/6/2018	6	6	2018	23:00:55	82855	0.5	23	0	55	1228	0.051025391	3.4772461	0	0	0	4.1367188	0	0	0	0	0	0	0	0	0	0	0	0	0	0	0	0	0.016	38909.17	0	0	0.016
37	38	38	Category J	0.50390625	0.047851563	-0.46777344	0.14599609	0.084960938	0.44433594	0.1	0.016	6/6/2018	6	6	2018	23:00:55	82855	0.6	23	0	55	1572	0.051025391	3.4772461	0	0	0	4.2631836	0	0	0	0	0	0	0	0	0	0	0	0	0	0	0	0	0.016	38909.17	0	0	0.016
38	39	39	Category J	-0.23999023	0.14379883	-0.43188477	0.18334961	0.055175781	0.42919922	0.1	0.016	6/6/2018	6	6	2018	23:00:55	82855	0.7	23	0	55	1707	0.051025391	3.4772461	0	0	0	0.60083008	0	0	0	0	0	0	0	0	0	0	0	0	0	0	0	0	0.016	38909.17	0	0	0.016
39	40	40	Category J	0.23999023	0.19189453	-1.4279785	0.13916016	0.043212891	0.44360352	0.1	0.016	6/6/2018	6	6	2018	23:00:55	82855	0.8	23	0	55	1720	0.051025391	3.4772461	0	0	0	0.85791016	0	0	0	0	0	0	0	0	0	0	0	0	0	0	0	0	0.016	38909.17	0	0	0.016
40	41	41	Category J	0.19189453	0.15576172	-0.14379883	0.16015625	0.063720703	0.44384766	0.1	0.016	6/6/2018	6	6	2018	23:00:55	82855	0.9	23	0	55	1670	0.051025391	3.4772461	-0.029785156	0.14770508	-0.95483398	6.3383789	0.84082031	0	0	0	0	0	0	0	0	0	0.96655273	0.033447266	1.0407715	0.22167969	0.0078125	0.81103516	0.016	38909.17	0	0	0.016
41	42	42	Category J	-0.095947266	0.011962891	-0.79199219	0.0546875	0.043212891	0.45288086	0.1	0.016	6/6/2018	6	6	2018	23:00:56	82856	0	23	0	56	1633	0.051025391	3.4772461	-0.028564453	0.1418457	-0.94848633	9.9272461	0.21411133	0	0	0	0	0	0	0	0	0	0.95947266	0.040527344	0.35375977	-0.067138672	-0.12988281	0.15649414	0.016	38909.17	0	0	0.016
42	43	43	Category J	0.25195313	0.39599609	-1.3439941	0.11279297	0.088134766	0.44384766	0.1	0.016	6/6/2018	6	6	2018	23:00:56	82856	0.1	23	0	56	1596	0.051025391	3.4772461	-0.035888672	0.14257813	-0.94482422	8.7126465	0.5534668	0	0	0	0	0	0	0	0	0	0.95605469	0.043945313	0.94042969	0.2878418	0.25317383	-0.39892578	0.016	38909.17	0	0	0.016
43	44	44	Category J	0.43188477	-0.13183594	-0.20385742	0.20825195	0.044677734	0.42553711	0.1	0.016	6/6/2018	6	6	2018	23:00:56	82856	0.2	23	0	56	1596	0.051025391	3.4772461	-0.039550781	0.14135742	-0.9519043	12.115723	0.92553711	0	0	0	0	0	0	0	0	0	0.96313477	0.036865234	1.4926758	0.47143555	-0.27319336	0.74804688	0.016	38909.17	0	0	0.016
44	45	45	Category J	0.15576172	0.69580078	-1.7519531	0.15649414	0.016845703	0.4375	0.1	0.016	6/6/2018	6	6	2018	23:00:56	82856	0.3	23	0	56	1621	0.051513672	3.4289062	-0.045654297	0.14257813	-0.94506836	15.290771	0.99853516	0	0	0	0	0	0	0	0	0	0.95678711	0.043212891	1.5612793	0.20141602	0.55297852	-0.80664063	0.016	38909.17	0	0	0.016
45	46	46	Category J	0.34790039	0.21582031	-0.47998047	0.1862793	0.030517578	0.4206543	0.1	0.016	6/6/2018	6	6	2018	23:00:56	82856	0.4	23	0	56	1670	0.051513672	3.4289062	-0.050292969	0.13891602	-0.93920898	13.253174	0.61279297	0	0	0	0	0	0	0	0	0	0.95068359	0.049316406	0.93432617	0.39819336	0.076660156	0.45922852	0.016	38909.17	0	0	0.016
46	47	47	Category J	-0.10791016	0.095947266	-0.14379883	0.20507813	0.077880859	0.42797852	0.1	0.016	6/6/2018	6	6	2018	23:00:56	82856	0.5	23	0	56	1683	0.051513672	3.4289062	-0.058105469	0.14233398	-0.94824219	14.261963	0.80737305	0	0	0	0	0	0	0	0	0	0.96069336	0.039306641	0.90087891	-0.049560547	-0.046386719	0.80444336	0.016	38909.17	0	0	0.016
47	48	48	Category J	0.011962891	0.34790039	-1.6679688	0.13183594	0.073974609	0.45703125	0.1	0.016	6/6/2018	6	6	2018	23:00:56	82856	0.6	23	0	56	1671	0.051513672	3.4289062	-0.056884766	0.14086914	-0.93505859	13.53833	0.7644043	0	0	0	0	0	0	0	0	0	0.94750977	0.052490234	1.0085449	0.068847656	0.20678711	-0.73266602	0.016	38909.17	0	0	0.016
48	49	49	Category J	0.49194336	0.11987305	-0.49194336	0.19335938	0.023193359	0.4309082	0.1	0.016	6/6/2018	6	6	2018	23:00:56	82856	0.7	23	0	56	1671	0.051513672	3.4289062	-0.065917969	0.14306641	-0.9387207	11.743896	0.71508789	0	0	0	0	0	0	0	0	0	0.9519043	0.048095703	1.0280762	0.55786133	-0.023193359	0.44677734	0.016	38909.17	0	0	0.016
49	50	50	Category J	0	0.29980469	-1.619873	0.18920898	-0.029541016	0.43579102	0.1	0.016	6/6/2018	6	6	2018	23:00:56	82856	0.8	23	0	56	1621	0.051513672	3.4289062	-0.064453125	0.14624023	-0.94213867	11.181885	0.69775391	0	0	0	0	0	0	0	0	0	0.95556641	0.044433594	0.89526367	0.064453125	0.15332031	-0.67749023	0.016	38909.17	0	0	0.016
50	51	51	Category J	0.35986328	0.25195313	-1.1999512	0.171875	-0.011474609	0.43554688	0.1	0.016	6/6/2018	6	6	2018	23:00:56	82856	0.9	23	0	56	1670	0.051513672	3.4289062	-0.067871094	0.14550781	-0.93310547	9.2270508	0.51513672	0	0	0	0	0	0	0	0	0	0.94677734	0.053222656	0.80078125	0.42773438	0.10620117	-0.26660156	0.016	38909.17	0	0	0.016
51	52	52	Category J	-0.21582031	-0.023925781	-0.15576172	0.16821289	0.051025391	0.43164063	0.1	0.016	6/6/2018	6	6	2018	23:00:57	82857	0	23	0	57	1658	0.051513672	3.4289062	-0.075439453	0.14599609	-0.94238281	12.57251	0.81689453	0	0	0	0	0	0	0	0	0	0.95654297	0.043457031	1.0969238	-0.14013672	-0.16992188	0.78662109	0.016	38909.17	0	0	0.016
52	53	53	Category J	-0.11987305	0.13183594	-1.4399414	0.079833984	0.032470703	0.4543457	0.1	0.016	6/6/2018	6	6	2018	23:00:57	82857	0.1	23	0	57	1597	0.051513672	3.4289062	-0.074462891	0.14550781	-0.93310547	17.067383	0.50878906	0	0	0	0	0	0	0	0	0	0.94726563	0.052734375	0.56567383	-0.045166016	-0.013671875	-0.5065918	0.016	38909.17	0	0	0.016
53	54	54	Category J	0.57592773	0.2277832	-0.85180664	0.19628906	0.0859375	0.42285156	0.1	0.016	6/6/2018	6	6	2018	23:00:57	82857	0.2	23	0	57	1683	0.051513672	3.4289062	-0.077880859	0.14428711	-0.9230957	22.526123	0.66308594	0	0	0	0	0	0	0	0	0	0.93774414	0.062255859	0.80859375	0.65380859	0.083251953	0.071289063	0.016	38909.17	0	0	0.016
54	55	55	Category J	-0.059814453	0.071777344	-1.4758301	0.14648438	-0.020263672	0.44287109	0.1	0.016	6/6/2018	6	6	2018	23:00:57	82857	0.3	23	0	57	1769	0.051513672	3.4289062	-0.076660156	0.14648438	-0.93505859	29.912842	0.54589844	0	0	0	0	0	0	0	0	0	0.94970703	0.050292969	0.63208008	0.016845703	-0.074707031	-0.54052734	0.016	38909.17	0	0	0.016
55	56	56	Category J	0.671875	0.011962891	-0.75585938	0.10107422	-0.028564453	0.45581055	0.1	0.016	6/6/2018	6	6	2018	23:00:57	82857	0.4	23	0	57	1793	0.051513672	3.4289062	-0.076660156	0.14892578	-0.92822266	42.5896	0.78027344	0	0	0	0	0	0	0	0	0	0.94311523	0.056884766	1.0581055	0.74853516	-0.13696289	0.17236328	0.016	38909.17	0	0	0.016
56	57	57	Category E	-0.38378906	0.29980469	-1.0439453	0.16503906	-0.25292969	0.36499023	0.2	0.016	6/6/2018	6	6	2018	23:11:00	83460	0.4	23	11	0	2641	0.05078125	3.5030273	-0.084228516	0.1484375	-0.92529297	52.050049	0.35571289	0	0	0	0	0	0	0	0	0	0.94116211	0.058837891	0.56884766	-0.29931641	0.15112305	-0.1184082	0.016	38909.17	0	0	0.016
57	58	58	Category E	-0.40795898	0.19189453	-0.95996094	0.19335938	-0.26269531	0.3503418	0.2	0.016	6/6/2018	6	6	2018	23:11:00	83460	0.5	23	11	0	2740	0.05078125	3.5030273	-0.085449219	0.14916992	-0.93505859	64.028564	0.32617188	0	0	0	0	0	0	0	0	0	0.95068359	0.049316406	0.38989258	-0.32250977	0.042480469	-0.024658203	0.016	38909.17	0	0	0.016
58	59	59	Category E	-0.32397461	0.2277832	-0.85180664	0.22802734	-0.26635742	0.33813477	0.2	0.016	6/6/2018	6	6	2018	23:11:00	83460	0.6	23	11	0	2801	0.05078125	3.5030273	-0.079589844	0.14746094	-0.91723633	74.087646	0.26513672	0	0	0	0	0	0	0	0	0	0.93237305	0.067626953	0.38989258	-0.24414063	0.080078125	0.065429688	0.016	38909.17	0	0	0.016
59	60	60	Category E	-0.31176758	0.059814453	-0.82788086	0.24536133	-0.27734375	0.33154297	0.2	0.016	6/6/2018	6	6	2018	23:11:00	83460	0.7	23	11	0	2825	0.05078125	3.5030273	-0.085449219	0.14697266	-0.9140625	80.10791	0.25732422	0	0	0	0	0	0	0	0	0	0.92993164	0.070068359	0.39990234	-0.22631836	-0.087158203	0.086181641	0.016	38909.17	0	0	0.016
60	61	61	Category E	-0.23999023	0	-0.81591797	0.24316406	-0.23828125	0.3449707	0.2	0.016	6/6/2018	6	6	2018	23:11:00	83460	0.8	23	11	0	2850	0.05078125	3.5030273	-0.081298828	0.14892578	-0.91992188	87.089111	0.24121094	0	0	0	0	0	0	0	0	0	0.93530273	0.064697266	0.41162109	-0.15844727	-0.14892578	0.10400391	0.016	38909.17	0	0	0.016
61	62	62	Category E	-0.23999023	0.023925781	-0.64794922	0.23535156	-0.22607422	0.35717773	0.2	0.016	6/6/2018	6	6	2018	23:11:00	83460	0.9	23	11	0	2862	0.05078125	3.5030273	-0.080322266	0.14575195	-0.91015625	82.709717	0.33032227	0	0	0	0	0	0	0	0	0	0.92529297	0.074707031	0.54370117	-0.15942383	-0.12182617	0.26220703	0.016	38909.17	0	0	0.016
62	63	63	Category E	-0.49194336	-0.035888672	-1.0678711	0.23388672	-0.22753906	0.35498047	0.2	0.016	6/6/2018	6	6	2018	23:11:01	83461	0	23	11	1	2887	0.05078125	3.5030273	-0.088867188	0.14868164	-0.91796875	76.309814	0.46777344	0	0	0	0	0	0	0	0	0	0.93408203	0.065917969	0.73730469	-0.40283203	-0.18457031	-0.1496582	0.016	38909.17	0	0	0.016
63	64	64	Category E	-0.34790039	0.25195313	-0.95996094	0.23583984	-0.23608398	0.36108398	0.2	0.016	6/6/2018	6	6	2018	23:11:01	83461	0.1	23	11	1	2825	0.05078125	3.5030273	-0.086669922	0.1484375	-0.90942383	66.05835	0.28515625	0	0	0	0	0	0	0	0	0	0.92553711	0.074462891	0.41479492	-0.26098633	0.10327148	-0.050292969	0.016	38909.17	0	0	0.016
64	65	65	Category E	-0.47998047	0.21582031	-0.89990234	0.26000977	-0.23022461	0.34350586	0.2	0.016	6/6/2018	6	6	2018	23:11:01	83461	0.2	23	11	1	2715	0.05078125	3.5030273	-0.087890625	0.14770508	-0.90405273	56.15918	0.39770508	0	0	0	0	0	0	0	0	0	0.92016602	0.079833984	0.46386719	-0.3918457	0.067871094	0.004150391	0.016	38909.17	0	0	0.016
65	66	66	Category E	-0.35986328	0.17993164	-0.75585938	0.27612305	-0.22875977	0.33178711	0.2	0.016	6/6/2018	6	6	2018	23:11:01	83461	0.3	23	11	1	2641	0.05078125	3.5030273	-0.088378906	0.15014648	-0.91674805	43.38208	0.31665039	0	0	0	0	0	0	0	0	0	0.93310547	0.066894531	0.46191406	-0.27124023	0.029541016	0.16088867	0.016	38909.17	0	0	0.016
66	67	67	Category E	-0.43188477	-0.011962891	-1.0678711	0.32519531	-0.19165039	0.33056641	0.2	0.016	6/6/2018	6	6	2018	23:11:01	83461	0.4	23	11	1	2592	0.05078125	3.5030273	-0.085693359	0.14868164	-0.90600586	28.014893	0.41430664	0	0	0	0	0	0	0	0	0	0.92211914	0.077880859	0.66845703	-0.34594727	-0.16064453	-0.16162109	0.016	38909.17	0	0	0.016
67	68	68	Category E	-0.41992188	-0.011962891	-0.79199219	0.31884766	-0.15258789	0.3515625	0.2	0.016	6/6/2018	6	6	2018	23:11:01	83461	0.5	23	11	1	2727	0.05078125	3.5030273	-0.093994141	0.1496582	-0.91015625	13.530762	0.38232422	0	0	0	0	0	0	0	0	0	0.92724609	0.072753906	0.60571289	-0.32568359	-0.16162109	0.11816406	0.016	38909.17	0	0	0.016
68	69	69	Category E	-0.26391602	0.10791016	-0.77978516	0.36547852	-0.12963867	0.31469727	0.2	0.016	6/6/2018	6	6	2018	23:11:01	83461	0.6	23	11	1	2813	0.05078125	3.5030273	-0.092041016	0.14770508	-0.90356445	2.9423828	0.21533203	0	0	0	0	0	0	0	0	0	0.92016602	0.079833984	0.33544922	-0.17163086	-0.039794922	0.1237793	0.016	38909.17	0	0	0.016
69	70	70	Category E	-0.21582031	-0.059814453	-0.85180664	0.3581543	-0.10180664	0.32373047	0.2	0.016	6/6/2018	6	6	2018	23:11:01	83461	0.7	23	11	1	2801	0.05078125	3.5030273	-0.092041016	0.14794922	-0.89624023	5.8725586	0.24584961	0	0	0	0	0	0	0	0	0	0.91308594	0.086914063	0.37597656	-0.12353516	-0.20776367	0.044433594	0.016	38909.17	0	0	0.016
70	71	71	Category E	-0.31176758	0.071777344	-0.75585938	0.32373047	-0.13208008	0.34106445	0.2	0.016	6/6/2018	6	6	2018	23:11:01	83461	0.8	23	11	1	2801	0.05078125	3.5030273	-0.091796875	0.15014648	-0.90917969	16.302246	0.27929688	0	0	0	0	0	0	0	0	0	0.92602539	0.073974609	0.4519043	-0.21972656	-0.078369141	0.15332031	0.016	38909.17	0	0	0.016
71	72	72	Category E	-0.38378906	0.16796875	-0.88793945	0.29296875	-0.203125	0.33496094	0.2	0.016	6/6/2018	6	6	2018	23:11:01	83461	0.9	23	11	1	2776	0.05078125	3.5030273	-0.091552734	0.14990234	-0.90380859	20.798096	0.29296875	0	0	0	0	0	0	0	0	0	0.9206543	0.079345703	0.32592773	-0.29199219	0.018066406	0.015869141	0.016	38909.17	0	0	0.016
72	73	73	Category E	-0.19189453	0.047851563	-1.0319824	0.24609375	-0.20117188	0.36499023	0.2	0.016	6/6/2018	6	6	2018	23:11:02	83462	0	23	11	2	2826	0.05078125	3.5030273	-0.093994141	0.14868164	-0.90307617	20.107178	0.19067383	0	0	0	0	0	0	0	0	0	0.92016602	0.079833984	0.32763672	-0.09765625	-0.10083008	-0.12866211	0.016	38909.17	0	0	0.016
73	74	74	Category E	-0.20385742	-0.023925781	-0.93579102	0.29833984	-0.20141602	0.34814453	0.2	0.016	6/6/2018	6	6	2018	23:11:02	83462	0.111	23	11	2	2887	0.05078125	3.5030273	-0.096679688	0.15063477	-0.91479492	16.808594	0.20581055	0	0	0	0	0	0	0	0	0	0.93212891	0.067871094	0.30249023	-0.10693359	-0.17456055	-0.020751953	0.016	38909.17	0	0	0.016
74	75	75	Category E	-0.2277832	0.095947266	-0.82788086	0.28808594	-0.19873047	0.33886719	0.2	0.016	6/6/2018	6	6	2018	23:11:02	83462	0.222	23	11	2	2936	0.05078125	3.5030273	-0.095458984	0.1484375	-0.90039063	13.367188	0.15966797	0	0	0	0	0	0	0	0	0	0.91748047	0.082519531	0.25732422	-0.13208008	-0.052490234	0.072509766	0.016	38909.17	0	0	0.016
75	76	76	Category E	-0.23999023	0.15576172	-0.85180664	0.28076172	-0.20336914	0.3425293	0.2	0.016	6/6/2018	6	6	2018	23:11:02	83462	0.333	23	11	2	2936	0.05078125	3.5030273	-0.096679688	0.14746094	-0.89794922	10.248291	0.15063477	0	0	0	0	0	0	0	0	0	0.91503906	0.084960938	0.19750977	-0.14306641	0.008056641	0.046142578	0.016	38909.17	0	0	0.016
76	77	77	Category E	-0.2277832	0.023925781	-0.95996094	0.25976563	-0.22387695	0.34375	0.2	0.016	6/6/2018	6	6	2018	23:11:02	83462	0.444	23	11	2	2973	0.05078125	3.5030273	-0.091552734	0.14990234	-0.90942383	5.1311035	0.19213867	0	0	0	0	0	0	0	0	0	0.92626953	0.073730469	0.31225586	-0.13598633	-0.12597656	-0.050292969	0.016	38909.17	0	0	0.016
77	78	78	Category E	-0.23999023	0.10791016	-0.92382813	0.26489258	-0.23632813	0.34155273	0.2	0.016	6/6/2018	6	6	2018	23:11:02	83462	0.555	23	11	2	2985	0.05078125	3.5030273	-0.086669922	0.14990234	-0.89941406	1.4345703	0.16064453	0	0	0	0	0	0	0	0	0	0.91601563	0.083984375	0.21923828	-0.15307617	-0.041992188	-0.024169922	0.016	38909.17	0	0	0.016
78	79	79	Category E	-0.3359375	0.095947266	-0.86376953	0.2590332	-0.2265625	0.34057617	0.2	0.016	6/6/2018	6	6	2018	23:11:02	83462	0.666	23	11	2	2973	0.05078125	3.5030273	-0.093505859	0.15283203	-0.90527344	0.40551758	0.25219727	0	0	0	0	0	0	0	0	0	0.92285156	0.077148438	0.34082031	-0.2421875	-0.056884766	0.041503906	0.016	38909.17	0	0	0.016
79	80	80	Category E	-0.23999023	0.16796875	-0.671875	0.25073242	-0.22802734	0.34960938	0.2	0.016	6/6/2018	6	6	2018	23:11:02	83462	0.777	23	11	2	3010	0.05078125	3.5030273	-0.087402344	0.15332031	-0.91015625	1.3586426	0.28320313	0	0	0	0	0	0	0	0	0	0.92724609	0.072753906	0.40527344	-0.15234375	0.014404297	0.23828125	0.016	38909.17	0	0	0.016
80	81	81	Category E	-0.32397461	-0.083984375	-1.1398926	0.27001953	-0.21875	0.34619141	0.2	0.016	6/6/2018	6	6	2018	23:11:02	83462	0.888	23	11	2	2997	0.05078125	3.5030273	-0.087646484	0.15283203	-0.90332031	1.8620605	0.40942383	0	0	0	0	0	0	0	0	0	0.92016602	0.079833984	0.70947266	-0.23608398	-0.23681641	-0.23632813	0.016	38909.17	0	0	0.016
81	82	82	Category E	-0.21582031	0.16796875	-0.81591797	0.27001953	-0.21484375	0.35205078	0.2	0.016	6/6/2018	6	6	2018	23:11:03	83463	0	23	11	3	3034	0.051025391	3.5126953	-0.087402344	0.15307617	-0.91186523	2.0800781	0.16088867	0	0	0	0	0	0	0	0	0	0.92871094	0.071289063	0.23901367	-0.12817383	0.014648438	0.095947266	0.016	38909.17	0	0	0.016
82	83	83	Category E	-0.37182617	0.19189453	-0.89990234	0.30810547	-0.19921875	0.32226563	0.2	0.016	6/6/2018	6	6	2018	23:11:03	83463	0.1	23	11	3	3083	0.051025391	3.5126953	-0.083496094	0.15527344	-0.91210938	0.93457031	0.29077148	0	0	0	0	0	0	0	0	0	0.92919922	0.070800781	0.3371582	-0.28808594	0.036376953	0.012207031	0.016	38909.17	0	0	0.016
83	84	84	Category E	-0.2878418	0.23999023	-0.95996094	0.30029297	-0.18408203	0.34350586	0.2	0.016	6/6/2018	6	6	2018	23:11:03	83463	0.2	23	11	3	3083	0.051025391	3.5126953	-0.083740234	0.15258789	-0.90600586	0.41625977	0.22827148	0	0	0	0	0	0	0	0	0	0.92260742	0.077392578	0.3449707	-0.20385742	0.087158203	-0.053710938	0.016	38909.17	0	0	0.016
84	85	85	Category E	-0.29980469	0.071777344	-1.0078125	0.32446289	-0.16699219	0.34033203	0.2	0.016	6/6/2018	6	6	2018	23:11:03	83463	0.3	23	11	3	3108	0.051025391	3.5126953	-0.0859375	0.15649414	-0.9140625	2.4003906	0.24829102	0	0	0	0	0	0	0	0	0	0.93139648	0.068603516	0.39208984	-0.21362305	-0.084716797	-0.093505859	0.016	38909.17	0	0	0.016
85	86	86	Category E	-0.41992188	0.15576172	-0.77978516	0.32641602	-0.1706543	0.32617188	0.2	0.016	6/6/2018	6	6	2018	23:11:03	83463	0.4	23	11	3	3108	0.051025391	3.5126953	-0.084716797	0.15014648	-0.90258789	6.9423828	0.35693359	0	0	0	0	0	0	0	0	0	0.91894531	0.081054688	0.46337891	-0.33496094	0.005371094	0.12280273	0.016	38909.17	0	0	0.016
86	87	87	Category E	-0.071777344	0.13183594	-0.82788086	0.36962891	-0.16162109	0.30126953	0.2	0.016	6/6/2018	6	6	2018	23:11:03	83463	0.5	23	11	3	3096	0.051025391	3.5126953	-0.085693359	0.14990234	-0.90722656	9.5021973	0.082519531	0	0	0	0	0	0	0	0	0	0.92358398	0.076416016	0.11157227	0.013916016	-0.018066406	0.079345703	0.016	38909.17	0	0	0.016
87	88	88	Category E	-0.3359375	0.32397461	-1.2958984	0.32739258	-0.17431641	0.33544922	0.2	0.016	6/6/2018	6	6	2018	23:11:03	83463	0.6	23	11	3	3083	0.051025391	3.5126953	-0.081298828	0.15087891	-0.91601563	10.009766	0.48852539	0	0	0	0	0	0	0	0	0	0.93212891	0.067871094	0.80688477	-0.25439453	0.17285156	-0.37963867	0.016	38909.17	0	0	0.016
88	89	89	Category E	-0.14379883	0.15576172	-0.77978516	0.28808594	-0.18505859	0.35546875	0.2	0.016	6/6/2018	6	6	2018	23:11:03	83463	0.7	23	11	3	3059	0.051025391	3.5126953	-0.078369141	0.14892578	-0.90600586	9.4584961	0.14233398	0	0	0	0	0	0	0	0	0	0.92163086	0.078369141	0.19799805	-0.065185547	0.006591797	0.1262207	0.016	38909.17	0	0	0.016
89	90	90	Category E	-0.17993164	0.19189453	-0.75585938	0.24731445	-0.21899414	0.36376953	0.2	0.016	6/6/2018	6	6	2018	23:11:03	83463	0.8	23	11	3	3059	0.051025391	3.5126953	-0.081787109	0.14990234	-0.91040039	9.5012207	0.18774414	0	0	0	0	0	0	0	0	0	0.92626953	0.073730469	0.29443359	-0.097900391	0.041992188	0.15454102	0.016	38909.17	0	0	0.016
90	91	91	Category E	-0.19189453	0.071777344	-0.93579102	0.19116211	-0.26391602	0.35839844	0.2	0.016	6/6/2018	6	6	2018	23:11:03	83463	0.9	23	11	3	3071	0.051025391	3.5126953	-0.079101563	0.1484375	-0.90087891	6.3234863	0.140625	0	0	0	0	0	0	0	0	0	0.91650391	0.083496094	0.22436523	-0.11254883	-0.076660156	-0.034667969	0.016	38909.17	0	0	0.016
91	92	92	Category E	-0.083984375	0.13183594	-0.87597656	0.18603516	-0.25952148	0.3671875	0.2	0.016	6/6/2018	6	6	2018	23:11:04	83464	0	23	11	4	3096	0.051025391	3.5126953	-0.080810547	0.14794922	-0.89648438	0.97583008	0.026367188	0	0	0	0	0	0	0	0	0	0.91235352	0.087646484	0.039794922	-0.002929688	-0.016113281	0.020507813	0.016	38909.17	0	0	0.016
92	93	93	Category E	-0.011962891	0.17993164	-0.89990234	0.16796875	-0.24829102	0.36621094	0.2	0.016	6/6/2018	6	6	2018	23:11:04	83464	0.1	23	11	4	3108	0.051025391	3.5126953	-0.075683594	0.15063477	-0.90551758	3.9460449	0.0703125	0	0	0	0	0	0	0	0	0	0.92114258	0.078857422	0.098632813	0.063720703	0.029052734	0.005615234	0.016	38909.17	0	0	0.016
93	94	94	Category E	-0.10791016	0.23999023	-1.1999512	0.15771484	-0.25317383	0.37304688	0.2	0.016	6/6/2018	6	6	2018	23:11:04	83464	0.2	23	11	4	3083	0.051025391	3.5126953	-0.071533203	0.15136719	-0.89819336	6.7614746	0.31616211	0	0	0	0	0	0	0	0	0	0.91381836	0.086181641	0.42602539	-0.036132813	0.088378906	-0.30151367	0.016	38909.17	0	0	0.016
94	95	95	Category E	0	0.16796875	-0.82788086	0.15014648	-0.26635742	0.37280273	0.2	0.016	6/6/2018	6	6	2018	23:11:04	83464	0.3	23	11	4	3083	0.051025391	3.5126953	-0.076171875	0.15087891	-0.8984375	11.132568	0.10522461	0	0	0	0	0	0	0	0	0	0.91430664	0.085693359	0.16357422	0.076171875	0.016845703	0.070556641	0.016	38909.17	0	0	0.016
95	96	96	Category E	-0.095947266	0.20385742	-0.7199707	0.15014648	-0.25537109	0.37768555	0.2	0.016	6/6/2018	6	6	2018	23:11:04	83464	0.4	23	11	4	3047	0.051025391	3.5126953	-0.072753906	0.15258789	-0.89086914	14.480225	0.1796875	0	0	0	0	0	0	0	0	0	0.90673828	0.093261719	0.24511719	-0.022949219	0.051025391	0.17089844	0.016	38909.17	0	0	0.016
96	97	97	Category E	-0.15576172	0.13183594	-0.89990234	0.10791016	-0.2434082	0.38427734	0.2	0.016	6/6/2018	6	6	2018	23:11:04	83464	0.5	23	11	4	3071	0.051025391	3.5126953	-0.078369141	0.15454102	-0.8918457	15.487305	0.080810547	0	0	0	0	0	0	0	0	0	0.90869141	0.091308594	0.10766602	-0.077148438	-0.022705078	-0.0078125	0.016	38909.17	0	0	0.016
97	98	98	Category E	0.095947266	0.16796875	-0.7199707	0.14086914	-0.25268555	0.37573242	0.2	0.016	6/6/2018	6	6	2018	23:11:04	83464	0.6	23	11	4	3108	0.051025391	3.5126953	-0.071044922	0.15307617	-0.88964844	15.98584	0.23852539	0	0	0	0	0	0	0	0	0	0.90551758	0.094482422	0.3515625	0.16699219	0.014648438	0.16967773	0.016	38909.17	0	0	0.016
98	99	99	Category E	-0.023925781	0.2277832	-1.1999512	0.18310547	-0.23803711	0.38012695	0.2	0.016	6/6/2018	6	6	2018	23:11:04	83464	0.7	23	11	4	3083	0.051025391	3.5126953	-0.063476563	0.15307617	-0.88842773	14.852783	0.32250977	0	0	0	0	0	0	0	0	0	0.90380859	0.096191406	0.42553711	0.039550781	0.074462891	-0.3112793	0.016	38909.17	0	0	0.016
99	100	100	Category E	-0.023925781	0.14379883	-0.95996094	0.18481445	-0.234375	0.37402344	0.2	0.016	6/6/2018	6	6	2018	23:11:04	83464	0.8	23	11	4	3108	0.051025391	3.5126953	-0.056640625	0.15258789	-0.88867188	15.533936	0.078857422	0	0	0	0	0	0	0	0	0	0.90356445	0.096435547	0.11303711	0.032714844	-0.008789063	-0.071044922	0.016	38909.17	0	0	0.016
100	101	101	Category E	-0.011962891	0.15576172	-0.83984375	0.19604492	-0.24633789	0.37280273	0.2	0.016	6/6/2018	6	6	2018	23:11:04	83464	0.9	23	11	4	3096	0.051025391	3.5126953	-0.050292969	0.15429688	-0.88916016	13.849365	0.0625	0	0	0	0	0	0	0	0	0	0.90380859	0.096191406	0.089111328	0.038330078	0.001220703	0.049316406	0.016	38909.17	0	0	0.016
101	102	102	Category E	-0.16796875	0.11987305	-0.95996094	0.15185547	-0.26806641	0.37670898	0.2	0.016	6/6/2018	6	6	2018	23:11:05	83465	0	23	11	5	3096	0.051025391	3.5126953	-0.044677734	0.15673828	-0.88989258	10.376953	0.14624023	0	0	0	0	0	0	0	0	0	0.90478516	0.095214844	0.22998047	-0.12304688	-0.036865234	-0.069824219	0.016	38909.17	0	0	0.016
102	103	103	Category E	0.035888672	0.13183594	-0.70776367	0.11743164	-0.25048828	0.38305664	0.2	0.016	6/6/2018	6	6	2018	23:11:05	83465	0.1	23	11	5	3120	0.051025391	3.5126953	-0.0390625	0.15869141	-0.89257813	7.5214844	0.20141602	0	0	0	0	0	0	0	0	0	0.9074707	0.092529297	0.28710938	0.074951172	-0.026855469	0.18481445	0.016	38909.17	0	0	0.016
103	104	104	Category E	0.035888672	0.10791016	-0.86376953	0.14086914	-0.24145508	0.3828125	0.2	0.016	6/6/2018	6	6	2018	23:11:05	83465	0.2	23	11	5	3132	0.051025391	3.5126953	-0.030517578	0.16137695	-0.88989258	3.2387695	0.089355469	0	0	0	0	0	0	0	0	0	0.90478516	0.095214844	0.14624023	0.06640625	-0.053466797	0.026123047	0.016	38909.17	0	0	0.016
104	105	105	Category E	0.035888672	0.25195313	-1.079834	0.13647461	-0.26416016	0.37011719	0.2	0.016	6/6/2018	6	6	2018	23:11:05	83465	0.3	23	11	5	3132	0.051025391	3.5126953	-0.023925781	0.16064453	-0.88842773	0.46337891	0.2199707	0	0	0	0	0	0	0	0	0	0.90332031	0.096679688	0.34228516	0.059814453	0.091064453	-0.19116211	0.016	38909.17	0	0	0.016
105	106	106	Category E	0.15576172	0.17993164	-0.82788086	0.17456055	-0.23095703	0.38183594	0.2	0.016	6/6/2018	6	6	2018	23:11:05	83465	0.4	23	11	5	3132	0.051025391	3.5126953	-0.015625	0.16040039	-0.88769531	0.62597656	0.18261719	0	0	0	0	0	0	0	0	0	0.90234375	0.09765625	0.25097656	0.17138672	0.019287109	0.059814453	0.016	38909.17	0	0	0.016
106	107	107	Category E	-0.20385742	0.20385742	-0.95996094	0.14819336	-0.22167969	0.38745117	0.2	0.016	6/6/2018	6	6	2018	23:11:05	83465	0.5	23	11	5	3145	0.051025391	3.5126953	-0.008789063	0.15991211	-0.88891602	3.0727539	0.21191406	0	0	0	0	0	0	0	0	0	0.90332031	0.096679688	0.30957031	-0.19482422	0.043701172	-0.070800781	0.016	38909.17	0	0	0.016
107	108	108	Category E	-0.035888672	0.17993164	-0.77978516	0.11230469	-0.23242188	0.40063477	0.2	0.016	6/6/2018	6	6	2018	23:11:05	83465	0.6	23	11	5	3145	0.051025391	3.5126953	-0.000976563	0.16186523	-0.88549805	4.8740234	0.11254883	0	0	0	0	0	0	0	0	0	0.90014648	0.099853516	0.15820313	-0.034667969	0.017822266	0.10571289	0.016	38909.17	0	0	0.016
108	109	109	Category E	0.035888672	0.16796875	-0.74389648	0.13989258	-0.22290039	0.39111328	0.2	0.016	6/6/2018	6	6	2018	23:11:05	83465	0.7	23	11	5	3132	0.051025391	3.5126953	0.000976563	0.16357422	-0.88745117	5.6535645	0.14770508	0	0	0	0	0	0	0	0	0	0.90234375	0.09765625	0.18261719	0.034667969	0.004150391	0.14355469	0.016	38909.17	0	0	0.016
109	110	110	Category E	0.10791016	0.21582031	-1.1518555	0.16479492	-0.21386719	0.39624023	0.2	0.016	6/6/2018	6	6	2018	23:11:05	83465	0.8	23	11	5	3132	0.051025391	3.5126953	0.001220703	0.16137695	-0.89038086	5.7282715	0.28735352	0	0	0	0	0	0	0	0	0	0.90478516	0.095214844	0.42211914	0.10644531	0.054199219	-0.26123047	0.016	38909.17	0	0	0.016
110	111	111	Category E	0.047851563	0.16796875	-1.0319824	0.17163086	-0.20263672	0.39746094	0.2	0.016	6/6/2018	6	6	2018	23:11:05	83465	0.9	23	11	5	3132	0.051025391	3.5126953	0.001708984	0.1640625	-0.88867188	3.5224609	0.15039063	0	0	0	0	0	0	0	0	0	0.90380859	0.096191406	0.19287109	0.045898438	0.003662109	-0.14306641	0.016	38909.17	0	0	0.016
111	112	112	Category E	0.035888672	0.20385742	-0.87597656	0.17944336	-0.21362305	0.39331055	0.2	0.016	6/6/2018	6	6	2018	23:11:06	83466	0	23	11	6	3083	0.051025391	3.5126953	0.002441406	0.16601563	-0.89038086	1.8293457	0.052246094	0	0	0	0	0	0	0	0	0	0.90576172	0.094238281	0.085693359	0.033203125	0.037597656	0.014404297	0.016	38909.17	0	0	0.016
112	113	113	Category E	-0.13183594	0.16796875	-0.95996094	0.12744141	-0.24462891	0.38647461	0.2	0.016	6/6/2018	6	6	2018	23:11:06	83466	0.1	23	11	6	3083	0.051025391	3.5126953	0.005615234	0.16381836	-0.890625	0.28686523	0.15380859	0	0	0	0	0	0	0	0	0	0.90576172	0.094238281	0.21069336	-0.13745117	0.00390625	-0.069091797	0.016	38909.17	0	0	0.016
113	114	114	Category E	0.071777344	0.17993164	-0.70776367	0.073974609	-0.25097656	0.38696289	0.2	0.016	6/6/2018	6	6	2018	23:11:06	83466	0.2	23	11	6	3083	0.051025391	3.5126953	0.00390625	0.16577148	-0.88720703	5.4538574	0.19238281	0	0	0	0	0	0	0	0	0	0.90258789	0.097412109	0.26147461	0.067626953	0.013916016	0.17944336	0.016	38909.17	0	0	0.016
114	115	115	Category E	0.083984375	0.19189453	-0.63598633	0.065429688	-0.25170898	0.39111328	0.2	0.016	6/6/2018	6	6	2018	23:11:06	83466	0.3	23	11	6	3096	0.051025391	3.5126953	0.005371094	0.16870117	-0.88989258	10.584961	0.2668457	0	0	0	0	0	0	0	0	0	0.90576172	0.094238281	0.35546875	0.078369141	0.022949219	0.25390625	0.016	38909.17	0	0	0.016
115	116	116	Category E	0.16796875	0.21582031	-1.4399414	0.028320313	-0.28417969	0.36938477	0.2	0.016	6/6/2018	6	6	2018	23:11:06	83466	0.4	23	11	6	3157	0.051025391	3.5126953	0.006591797	0.16992188	-0.890625	17.223145	0.57421875	0	0	0	0	0	0	0	0	0	0.90673828	0.093261719	0.75610352	0.16113281	0.045654297	-0.54907227	0.016	38909.17	0	0	0.016
116	117	117	Category E	0.16796875	0.32397461	-1.0197754	0.049316406	-0.28051758	0.36889648	0.2	0.016	6/6/2018	6	6	2018	23:11:06	83466	0.5	23	11	6	3169	0.051025391	3.5126953	0.008300781	0.16992188	-0.88989258	24.263672	0.25683594	0	0	0	0	0	0	0	0	0	0.90600586	0.093994141	0.44311523	0.15942383	0.15380859	-0.12963867	0.016	38909.17	0	0	0.016
117	118	118	Category E	-0.035888672	0.2878418	-0.92382813	0.009033203	-0.25634766	0.38745117	0.2	0.016	6/6/2018	6	6	2018	23:11:06	83466	0.6	23	11	6	3157	0.051025391	3.5126953	0.008789063	0.17138672	-0.88916016	28.584473	0.12915039	0	0	0	0	0	0	0	0	0	0.90576172	0.094238281	0.1953125	-0.044677734	0.11621094	-0.034423828	0.016	38909.17	0	0	0.016
118	119	119	Category L	0.23999023	0.19189453	-0.83984375	-0.11010742	-0.29223633	0.33959961	0.2	0.016	6/6/2018	6	6	2018	23:11:06	83466	0.9	23	11	6	3096	0.051025391	3.4530762	0.012451172	0.17236328	-0.88696289	34.361084	0.23291016	0	0	0	0	0	0	0	0	0	0.90380859	0.096191406	0.29394531	0.22729492	0.019287109	0.047119141	0.016	38909.17	0	0	0.016
119	120	120	Category L	0.21582031	0.14379883	-0.86376953	-0.10839844	-0.28417969	0.34692383	0.2	0.016	6/6/2018	6	6	2018	23:11:07	83467	0	23	11	7	3108	0.051025391	3.4530762	0.018066406	0.17358398	-0.88696289	36.92627	0.20092773	0	0	0	0	0	0	0	0	0	0.90405273	0.095947266	0.25073242	0.19750977	-0.029785156	0.023193359	0.016	38909.17	0	0	0.016
120	121	121	Category L	0.2277832	0.17993164	-0.82788086	-0.097900391	-0.28808594	0.35522461	0.2	0.016	6/6/2018	6	6	2018	23:11:07	83467	0.1	23	11	7	3132	0.051025391	3.4530762	0.020751953	0.17236328	-0.89038086	38.589844	0.21630859	0	0	0	0	0	0	0	0	0	0.90722656	0.092773438	0.27685547	0.20678711	0.007324219	0.0625	0.016	38909.17	0	0	0.016
121	122	122	Category L	0.21582031	0.17993164	-0.82788086	-0.094482422	-0.28344727	0.35546875	0.2	0.016	6/6/2018	6	6	2018	23:11:07	83467	0.2	23	11	7	3132	0.051025391	3.4530762	0.025634766	0.17553711	-0.88647461	38.906738	0.19873047	0	0	0	0	0	0	0	0	0	0.90405273	0.095947266	0.25292969	0.18994141	0.004150391	0.05859375	0.016	38909.17	0	0	0.016
122	123	123	Category L	0.2277832	0.19189453	-0.85180664	-0.10498047	-0.28442383	0.35595703	0.2	0.016	6/6/2018	6	6	2018	23:11:07	83467	0.3	23	11	7	3108	0.051025391	3.4530762	0.024169922	0.17480469	-0.88916016	37.731201	0.20751953	0	0	0	0	0	0	0	0	0	0.90649414	0.093505859	0.2578125	0.20336914	0.016845703	0.037353516	0.016	38909.17	0	0	0.016
123	124	124	Category L	0.25195313	0.17993164	-0.83984375	-0.087402344	-0.28442383	0.36767578	0.2	0.016	6/6/2018	6	6	2018	23:11:07	83467	0.4	23	11	7	3108	0.051025391	3.4530762	0.02734375	0.17456055	-0.88842773	35.631592	0.22973633	0	0	0	0	0	0	0	0	0	0.90576172	0.094238281	0.27807617	0.22436523	0.005126953	0.048583984	0.016	38909.17	0	0	0.016
124	125	125	Category L	0.25195313	0.17993164	-0.83984375	-0.091064453	-0.28369141	0.35546875	0.2	0.016	6/6/2018	6	6	2018	23:11:07	83467	0.5	23	11	7	3108	0.051025391	3.4530762	0.030029297	0.17260742	-0.88574219	32.078613	0.2265625	0	0	0	0	0	0	0	0	0	0.90307617	0.096923828	0.27490234	0.22167969	0.007080078	0.045898438	0.016	38909.17	0	0	0.016
125	126	126	Category L	0.26391602	0.19189453	-0.85180664	-0.084228516	-0.27758789	0.35351563	0.2	0.016	6/6/2018	6	6	2018	23:11:07	83467	0.6	23	11	7	3132	0.051025391	3.4530762	0.033935547	0.17358398	-0.88793945	26.418945	0.23339844	0	0	0	0	0	0	0	0	0	0.90551758	0.094482422	0.28417969	0.22973633	0.018066406	0.036132813	0.016	38909.17	0	0	0.016
126	127	127	Category L	0.25195313	0.19189453	-0.85180664	-0.081787109	-0.27758789	0.3605957	0.2	0.016	6/6/2018	6	6	2018	23:11:07	83467	0.7	23	11	7	3157	0.051025391	3.4530762	0.039794922	0.1730957	-0.88989258	21.199707	0.21630859	0	0	0	0	0	0	0	0	0	0.9074707	0.092529297	0.26879883	0.21191406	0.018554688	0.038085938	0.016	38909.17	0	0	0.016
127	128	128	Category L	0.23999023	0.19189453	-0.86376953	-0.082763672	-0.27929688	0.35351563	0.2	0.016	6/6/2018	6	6	2018	23:11:07	83467	0.8	23	11	7	3157	0.051025391	3.4530762	0.039794922	0.17333984	-0.88989258	17.324951	0.20239258	0	0	0	0	0	0	0	0	0	0.9074707	0.092529297	0.24462891	0.19995117	0.018310547	0.026123047	0.016	38909.17	0	0	0.016
128	129	129	Category L	0.21582031	0.17993164	-0.83984375	-0.079345703	-0.28051758	0.35351563	0.2	0.016	6/6/2018	6	6	2018	23:11:07	83467	0.9	23	11	7	3182	0.051025391	3.4530762	0.042236328	0.17138672	-0.88500977	11.802002	0.17919922	0	0	0	0	0	0	0	0	0	0.90258789	0.097412109	0.22705078	0.17333984	0.008300781	0.045166016	0.016	38909.17	0	0	0.016
129	130	130	Category L	0.2277832	0.19189453	-0.85180664	-0.086181641	-0.28295898	0.35229492	0.2	0.016	6/6/2018	6	6	2018	23:11:08	83468	0	23	11	8	3133	0.051025391	3.4530762	0.044189453	0.171875	-0.88500977	8.0710449	0.1875	0	0	0	0	0	0	0	0	0	0.90258789	0.097412109	0.23681641	0.18334961	0.019775391	0.033203125	0.016	38909.17	0	0	0.016
130	131	131	Category L	0.21582031	0.20385742	-0.86376953	-0.075683594	-0.28222656	0.36279297	0.2	0.016	6/6/2018	6	6	2018	23:11:08	83468	0.1	23	11	8	3133	0.051025391	3.4530762	0.047363281	0.171875	-0.88989258	4.8266602	0.17333984	0	0	0	0	0	0	0	0	0	0.9074707	0.092529297	0.22631836	0.16845703	0.031738281	0.026123047	0.016	38909.17	0	0	0.016
131	132	132	Category L	0.20385742	0.20385742	-0.87597656	-0.075439453	-0.28125	0.3605957	0.2	0.016	6/6/2018	6	6	2018	23:11:08	83468	0.2	23	11	8	3133	0.051025391	3.4530762	0.049560547	0.17236328	-0.88989258	3.4243164	0.15771484	0	0	0	0	0	0	0	0	0	0.90771484	0.092285156	0.19946289	0.15405273	0.03125	0.013916016	0.016	38909.17	0	0	0.016
132	133	133	Category L	0.20385742	0.19189453	-0.85180664	-0.077392578	-0.28051758	0.35864258	0.2	0.016	6/6/2018	6	6	2018	23:11:08	83468	0.3	23	11	8	3096	0.051025391	3.4530762	0.050292969	0.17260742	-0.88842773	2.8376465	0.15893555	0	0	0	0	0	0	0	0	0	0.90649414	0.093505859	0.20922852	0.15332031	0.019042969	0.036621094	0.016	38909.17	0	0	0.016
133	134	134	Category L	0.21582031	0.19189453	-0.86376953	-0.069824219	-0.27270508	0.36303711	0.2	0.016	6/6/2018	6	6	2018	23:11:08	83468	0.4	23	11	8	3120	0.051025391	3.4530762	0.050048828	0.17236328	-0.88842773	0.8215332	0.16870117	0	0	0	0	0	0	0	0	0	0.90649414	0.093505859	0.2097168	0.16552734	0.019287109	0.024658203	0.016	38909.17	0	0	0.016
134	135	135	Category L	0.20385742	0.19189453	-0.86376953	-0.071289063	-0.28393555	0.35766602	0.2	0.016	6/6/2018	6	6	2018	23:11:08	83468	0.5	23	11	8	3132	0.051025391	3.4530762	0.05078125	0.17163086	-0.88378906	0.48779297	0.15551758	0	0	0	0	0	0	0	0	0	0.90161133	0.098388672	0.19311523	0.15283203	0.020019531	0.020019531	0.016	38909.17	0	0	0.016
135	136	136	Category L	0.21582031	0.17993164	-0.85180664	-0.070556641	-0.28662109	0.35693359	0.2	0.016	6/6/2018	6	6	2018	23:11:08	83468	0.6	23	11	8	3132	0.051025391	3.4530762	0.051757813	0.17138672	-0.88305664	1.4694824	0.16699219	0	0	0	0	0	0	0	0	0	0.90087891	0.099121094	0.20361328	0.16381836	0.008300781	0.03125	0.016	38909.17	0	0	0.016
136	137	137	Category L	0.20385742	0.17993164	-0.85180664	-0.068603516	-0.28393555	0.36499023	0.2	0.016	6/6/2018	6	6	2018	23:11:08	83468	0.7	23	11	8	3132	0.051025391	3.4530762	0.052734375	0.17163086	-0.88916016	2.0083008	0.15551758	0	0	0	0	0	0	0	0	0	0.90698242	0.093017578	0.19628906	0.15087891	0.008056641	0.037353516	0.016	38909.17	0	0	0.016
137	138	138	Category L	0.20385742	0.19189453	-0.87597656	-0.066162109	-0.28710938	0.3527832	0.2	0.016	6/6/2018	6	6	2018	23:11:08	83468	0.8	23	11	8	3145	0.051025391	3.4530762	0.0546875	0.17260742	-0.88891602	2.2575684	0.15063477	0	0	0	0	0	0	0	0	0	0.90698242	0.093017578	0.1809082	0.14892578	0.019042969	0.012939453	0.016	38909.17	0	0	0.016
138	139	139	Category L	0.21582031	0.19189453	-0.86376953	-0.057373047	-0.27709961	0.37231445	0.2	0.016	6/6/2018	6	6	2018	23:11:08	83468	0.9	23	11	8	3145	0.051025391	3.4530762	0.051757813	0.171875	-0.89111328	2.8203125	0.16723633	0	0	0	0	0	0	0	0	0	0.90893555	0.091064453	0.2109375	0.16381836	0.019775391	0.02734375	0.016	38909.17	0	0	0.016
139	140	140	Category L	0.20385742	0.19189453	-0.86376953	-0.055664063	-0.27636719	0.37353516	0.2	0.016	6/6/2018	6	6	2018	23:11:09	83469	0	23	11	9	3132	0.051025391	3.4530762	0.049316406	0.16992188	-0.88720703	3.5463867	0.1574707	0	0	0	0	0	0	0	0	0	0.90478516	0.095214844	0.19946289	0.15429688	0.021728516	0.0234375	0.016	38909.17	0	0	0.016
140	141	141	Category L	0.20385742	0.19189453	-0.87597656	-0.058349609	-0.28515625	0.3659668	0.2	0.016	6/6/2018	6	6	2018	23:11:09	83469	0.1	23	11	9	3145	0.051025391	3.4530762	0.049316406	0.16967773	-0.88647461	4.3037109	0.15625	0	0	0	0	0	0	0	0	0	0.90380859	0.096191406	0.18701172	0.15454102	0.021972656	0.010498047	0.016	38909.17	0	0	0.016
141	142	142	Category L	0.20385742	0.19189453	-0.86376953	-0.054443359	-0.2722168	0.36352539	0.2	0.016	6/6/2018	6	6	2018	23:11:09	83469	0.2	23	11	9	3157	0.051025391	3.4530762	0.049804688	0.16870117	-0.88500977	6.494873	0.15698242	0	0	0	0	0	0	0	0	0	0.90234375	0.09765625	0.19824219	0.15380859	0.022949219	0.021240234	0.016	38909.17	0	0	0.016
142	143	143	Category L	0.19189453	0.16796875	-0.85180664	-0.059326172	-0.28588867	0.36108398	0.2	0.016	6/6/2018	6	6	2018	23:11:09	83469	0.3	23	11	9	3157	0.051025391	3.4530762	0.051513672	0.1706543	-0.88745117	9.9987793	0.14453125	0	0	0	0	0	0	0	0	0	0.90527344	0.094726563	0.1784668	0.14013672	-0.002685547	0.035644531	0.016	38909.17	0	0	0.016
143	144	144	Category L	0.19189453	0.19189453	-0.85180664	-0.048828125	-0.28344727	0.36621094	0.2	0.016	6/6/2018	6	6	2018	23:11:09	83469	0.4	23	11	9	3157	0.051025391	3.4530762	0.051757813	0.17114258	-0.89038086	14.486816	0.14648438	0	0	0	0	0	0	0	0	0	0.90820313	0.091796875	0.19921875	0.13989258	0.020507813	0.038574219	0.016	38909.17	0	0	0.016
144	145	145	Category L	0.17993164	0.19189453	-0.83984375	-0.048339844	-0.28198242	0.36767578	0.2	0.016	6/6/2018	6	6	2018	23:11:09	83469	0.5	23	11	9	3145	0.051025391	3.4530762	0.051513672	0.17211914	-0.89086914	19.916016	0.13916016	0	0	0	0	0	0	0	0	0	0.90869141	0.091308594	0.19873047	0.12817383	0.01953125	0.051025391	0.016	38909.17	0	0	0.016
145	146	146	Category L	0.19189453	0.14379883	-0.85180664	-0.056640625	-0.28198242	0.36816406	0.2	0.016	6/6/2018	6	6	2018	23:11:09	83469	0.6	23	11	9	3157	0.051025391	3.4530762	0.049560547	0.17016602	-0.88818359	23.412842	0.14916992	0	0	0	0	0	0	0	0	0	0.90576172	0.094238281	0.20507813	0.14208984	-0.026367188	0.036376953	0.016	38909.17	0	0	0.016
146	147	147	Category L	0.17993164	0.15576172	-0.79199219	-0.037841797	-0.28710938	0.3605957	0.2	0.016	6/6/2018	6	6	2018	23:11:09	83469	0.7	23	11	9	3120	0.051025391	3.4530762	0.045898438	0.16967773	-0.88916016	23.983887	0.16601563	0	0	0	0	0	0	0	0	0	0.90649414	0.093505859	0.24536133	0.13378906	-0.013916016	0.097167969	0.016	38909.17	0	0	0.016
147	148	148	Category E	-0.2277832	0.11987305	-0.94799805	0.31225586	-0.18798828	0.33032227	0.2	0.016	6/6/2018	6	6	2018	23:11:21	83481	0.6	23	11	21	3219	0.051269531	3.4659668	0.051025391	0.16894531	-0.88647461	23.773193	0.28979492	0	0	0	0	0	0	0	0	0	0.90380859	0.096191406	0.3894043	-0.27880859	-0.049072266	-0.061279297	0.016	38909.17	0	0	0.016
148	149	149	Category E	-0.25195313	-0.059814453	-1.0078125	0.31494141	-0.19238281	0.32250977	0.2	0.016	6/6/2018	6	6	2018	23:11:21	83481	0.7	23	11	21	3231	0.051269531	3.4659668	0.049316406	0.16992188	-0.88574219	24.32959	0.39794922	0	0	0	0	0	0	0	0	0	0.90332031	0.096679688	0.65283203	-0.30126953	-0.22973633	-0.12182617	0.016	38909.17	0	0	0.016
149	150	150	Category E	-0.17993164	0.15576172	-0.7199707	0.28173828	-0.19995117	0.34277344	0.2	0.016	6/6/2018	6	6	2018	23:11:21	83481	0.8	23	11	21	3244	0.051269531	3.4659668	0.046142578	0.17041016	-0.88891602	23.952637	0.28271484	0	0	0	0	0	0	0	0	0	0.90625	0.09375	0.40991211	-0.22607422	-0.014648438	0.16894531	0.016	38909.17	0	0	0.016
150	151	151	Category E	-0.25195313	0.21582031	-0.89990234	0.24755859	-0.23583984	0.35107422	0.2	0.016	6/6/2018	6	6	2018	23:11:21	83481	0.9	23	11	21	3231	0.051269531	3.4659668	0.041503906	0.17041016	-0.88793945	22.650635	0.29711914	0	0	0	0	0	0	0	0	0	0.90527344	0.094726563	0.3503418	-0.29345703	0.045166016	-0.01171875	0.016	38909.17	0	0	0.016
151	152	152	Category E	-0.13183594	-0.011962891	-0.91186523	0.20068359	-0.25683594	0.35180664	0.21	0.016	6/6/2018	6	6	2018	23:11:22	83482	0	23	11	22	3243	0.051269531	3.4659668	0.038085938	0.17211914	-0.88769531	22.673828	0.25170898	0	0	0	0	0	0	0	0	0	0.9050293	0.094970703	0.37817383	-0.16992188	-0.18408203	-0.023925781	0.016	38909.17	0	0	0.016
152	153	153	Category E	-0.32397461	0.20385742	-0.75585938	0.19677734	-0.26342773	0.34936523	0.21	0.016	6/6/2018	6	6	2018	23:11:22	83482	0.1	23	11	22	3243	0.05078125	3.5030273	0.033691406	0.17114258	-0.88818359	24.293457	0.3828125	0	0	0	0	0	0	0	0	0	0.90527344	0.094726563	0.52294922	-0.35766602	0.032470703	0.13232422	0.016	38909.17	0.001	-62.9	0.016
153	154	154	Category E	-0.095947266	0.21582031	-1.1398926	0.13452148	-0.26904297	0.37109375	0.21	0.016	6/6/2018	6	6	2018	23:11:22	83482	0.2	23	11	22	3256	0.05078125	3.5030273	0.029785156	0.16992188	-0.88696289	23.45459	0.28613281	0	0	0	0	0	0	0	0	0	0.90356445	0.096435547	0.42431641	-0.12573242	0.045654297	-0.25268555	0.016	38909.17	0.001	-62.9	0.016
154	155	155	Category E	-0.11987305	0.19189453	-0.88793945	0.15820313	-0.26708984	0.36669922	0.21	0.016	6/6/2018	6	6	2018	23:11:22	83482	0.3	23	11	22	3268	0.05078125	3.5030273	0.024902344	0.16870117	-0.88671875	18.305908	0.14672852	0	0	0	0	0	0	0	0	0	0.90307617	0.096923828	0.16894531	-0.14477539	0.022949219	-0.000976563	0.016	38909.17	0.001	-62.9	0.016
155	156	156	Category E	-0.10791016	0.15576172	-0.80395508	0.1784668	-0.25024414	0.37060547	0.21	0.016	6/6/2018	6	6	2018	23:11:22	83482	0.4	23	11	22	3231	0.05078125	3.5030273	0.017333984	0.16967773	-0.88989258	16.311768	0.15258789	0	0	0	0	0	0	0	0	0	0.90600586	0.093994141	0.22509766	-0.12524414	-0.013916016	0.0859375	0.016	38909.17	0.002	-122.88	0.016
156	157	157	Category E	-0.19189453	0.14379883	-0.89990234	0.16601563	-0.22021484	0.38964844	0.21	0.016	6/6/2018	6	6	2018	23:11:22	83482	0.5	23	11	22	3219	0.05078125	3.5030273	0.009765625	0.16772461	-0.88232422	18.870605	0.20385742	0	0	0	0	0	0	0	0	0	0.89819336	0.10180664	0.24316406	-0.20166016	-0.023925781	-0.017333984	0.016	38909.17	0.002	-122.88	0.016
157	158	158	Category E	0.059814453	0.19189453	-0.74389648	0.17114258	-0.22290039	0.39379883	0.21	0.016	6/6/2018	6	6	2018	23:11:22	83482	0.6	23	11	22	3194	0.05078125	3.5030273	0.002685547	0.16601563	-0.88110352	19.68457	0.15063477	0	0	0	0	0	0	0	0	0	0.89648438	0.10351563	0.2199707	0.056884766	0.025634766	0.13720703	0.016	38909.17	0.002	-122.88	0.016
158	159	159	Category E	0.11987305	0.19189453	-0.86376953	0.21264648	-0.22045898	0.3840332	0.21	0.016	6/6/2018	6	6	2018	23:11:22	83482	0.7	23	11	22	3181	0.05078125	3.5030273	-0.000976563	0.16503906	-0.87963867	18.921875	0.125	0	0	0	0	0	0	0	0	0	0.89501953	0.10498047	0.16357422	0.12084961	0.026611328	0.015869141	0.016	38909.17	0.002	-122.88	0.016
159	160	160	Category E	-0.035888672	0.071777344	-0.94799805	0.20556641	-0.20703125	0.38305664	0.21	0.016	6/6/2018	6	6	2018	23:11:22	83482	0.8	23	11	22	3194	0.05078125	3.5030273	-0.009033203	0.16357422	-0.87866211	18.066895	0.11791992	0	0	0	0	0	0	0	0	0	0.89379883	0.10620117	0.18774414	-0.026611328	-0.091796875	-0.069091797	0.016	38909.17	0.002	-122.88	0.016
160	161	161	Category E	0.071777344	0.16796875	-0.81591797	0.21069336	-0.21826172	0.36474609	0.21	0.016	6/6/2018	6	6	2018	23:11:22	83482	0.9	23	11	22	3194	0.05078125	3.5030273	-0.015136719	0.16430664	-0.87792969	17.69458	0.10668945	0	0	0	0	0	0	0	0	0	0.89331055	0.10668945	0.15234375	0.086914063	0.003417969	0.062011719	0.016	38909.17	0.002	-122.88	0.016
161	162	162	Category E	-0.3359375	0.10791016	-1.0439453	0.19213867	-0.23144531	0.36938477	0.21	0.016	6/6/2018	6	6	2018	23:11:23	83483	0	23	11	23	3194	0.05078125	3.5030273	-0.022949219	0.16333008	-0.87915039	14.678955	0.35791016	0	0	0	0	0	0	0	0	0	0.89453125	0.10546875	0.53320313	-0.31298828	-0.055419922	-0.16455078	0.016	38909.17	0.002	-122.88	0.016
162	163	163	Category E	-0.11987305	0.17993164	-0.82788086	0.125	-0.23999023	0.38964844	0.21	0.016	6/6/2018	6	6	2018	23:11:23	83483	0.1	23	11	23	3206	0.05078125	3.5030273	-0.030273438	0.16430664	-0.87988281	7.1665039	0.10473633	0	0	0	0	0	0	0	0	0	0.89575195	0.10424805	0.15722656	-0.089355469	0.015380859	0.052001953	0.016	38909.17	0.002	-122.88	0.016
163	164	164	Category E	-0.071777344	0.083984375	-0.75585938	0.16430664	-0.2175293	0.39819336	0.21	0.016	6/6/2018	6	6	2018	23:11:23	83483	0.2	23	11	23	3206	0.05078125	3.5030273	-0.038330078	0.16259766	-0.87939453	2.6108398	0.15014648	0	0	0	0	0	0	0	0	0	0.89501953	0.10498047	0.2355957	-0.033203125	-0.078613281	0.12353516	0.016	38909.17	0.002	-122.88	0.016
164	165	165	Category E	0.011962891	0.14379883	-1.1879883	0.13891602	-0.22973633	0.38305664	0.21	0.016	6/6/2018	6	6	2018	23:11:23	83483	0.3	23	11	23	3219	0.05078125	3.5030273	-0.045166016	0.16162109	-0.87768555	1.3916016	0.31567383	0	0	0	0	0	0	0	0	0	0.89355469	0.10644531	0.38525391	0.057128906	-0.017822266	-0.31005859	0.016	38909.17	0.002	-122.88	0.016
165	166	166	Category E	0.047851563	0.11987305	-0.93579102	0.17602539	-0.23364258	0.37792969	0.21	0.016	6/6/2018	6	6	2018	23:11:23	83483	0.4	23	11	23	3256	0.05078125	3.5030273	-0.054199219	0.16210938	-0.87817383	0.47216797	0.12451172	0	0	0	0	0	0	0	0	0	0.89453125	0.10546875	0.2019043	0.10205078	-0.042236328	-0.057373047	0.016	38909.17	0.002	-122.88	0.016
166	167	167	Category E	-0.059814453	0.14379883	-0.81591797	0.1809082	-0.21435547	0.38549805	0.21	0.016	6/6/2018	6	6	2018	23:11:23	83483	0.5	23	11	23	3231	0.05078125	3.5030273	-0.061035156	0.16137695	-0.87841797	1.8479004	0.064941406	0	0	0	0	0	0	0	0	0	0.89526367	0.10473633	0.081787109	0.001220703	-0.017578125	0.0625	0.016	38909.17	0.002	-122.88	0.016
167	168	168	Category E	-0.14379883	0.16796875	-0.91186523	0.13671875	-0.2019043	0.3996582	0.21	0.016	6/6/2018	6	6	2018	23:11:23	83483	0.6	23	11	23	3194	0.05078125	3.5030273	-0.067626953	0.16088867	-0.87817383	1.3730469	0.083251953	0	0	0	0	0	0	0	0	0	0.89526367	0.10473633	0.11621094	-0.075927734	0.006835938	-0.033447266	0.016	38909.17	0.002	-122.88	0.016
168	169	169	Category E	0	0.19189453	-0.77978516	0.14208984	-0.22973633	0.38696289	0.21	0.016	6/6/2018	6	6	2018	23:11:23	83483	0.7	23	11	23	3133	0.05078125	3.5030273	-0.076416016	0.15991211	-0.87939453	1.0256348	0.12963867	0	0	0	0	0	0	0	0	0	0.89697266	0.10302734	0.20800781	0.076416016	0.031738281	0.099609375	0.016	38909.17	0.002	-122.88	0.016
169	170	170	Category E	0.071777344	0.20385742	-1.1398926	0.18237305	-0.22094727	0.37304688	0.21	0.016	6/6/2018	6	6	2018	23:11:23	83483	0.8	23	11	23	3071	0.05078125	3.5030273	-0.083251953	0.16015625	-0.87817383	0.65722656	0.30712891	0	0	0	0	0	0	0	0	0	0.89648438	0.10351563	0.46020508	0.1550293	0.043457031	-0.26147461	0.016	38909.17	0.002	-122.88	0.016
170	171	171	Category E	0	0.095947266	-0.93579102	0.1784668	-0.21679688	0.38623047	0.21	0.016	6/6/2018	6	6	2018	23:11:23	83483	0.9	23	11	23	3071	0.05078125	3.5030273	-0.092529297	0.15893555	-0.87915039	0.35351563	0.12548828	0	0	0	0	0	0	0	0	0	0.89819336	0.10180664	0.2121582	0.092529297	-0.062988281	-0.056396484	0.016	38909.17	0.002	-122.88	0.016
171	172	172	Category E	-0.035888672	0.16796875	-0.76782227	0.17016602	-0.22753906	0.38183594	0.21	0.016	6/6/2018	6	6	2018	23:11:24	83484	0	23	11	24	3096	0.05078125	3.5030273	-0.098144531	0.15820313	-0.87646484	2.0864258	0.12573242	0	0	0	0	0	0	0	0	0	0.89599609	0.10400391	0.18066406	0.062255859	0.009521484	0.10864258	0.016	38909.17	0.002	-122.88	0.016
172	173	173	Category E	-0.035888672	0.15576172	-0.89990234	0.14477539	-0.24511719	0.38183594	0.21	0.016	6/6/2018	6	6	2018	23:11:24	83484	0.1	23	11	24	3108	0.05078125	3.5030273	-0.10913086	0.15820313	-0.87841797	5.3981934	0.076171875	0	0	0	0	0	0	0	0	0	0.89916992	0.10083008	0.097412109	0.073242188	-0.002441406	-0.021240234	0.016	38909.17	0.002	-122.88	0.016
173	174	174	Category E	-0.047851563	0.17993164	-0.81591797	0.1394043	-0.22290039	0.39819336	0.21	0.016	6/6/2018	6	6	2018	23:11:24	83484	0.2	23	11	24	3132	0.05078125	3.5030273	-0.11621094	0.15625	-0.87719727	5.7685547	0.094726563	0	0	0	0	0	0	0	0	0	0.8984375	0.1015625	0.15307617	0.068359375	0.0234375	0.061279297	0.016	38909.17	0.002	-122.88	0.016
174	175	175	Category E	0.083984375	0.14379883	-0.76782227	0.15112305	-0.22314453	0.39160156	0.21	0.016	6/6/2018	6	6	2018	23:11:24	83484	0.3	23	11	24	3157	0.05078125	3.5030273	-0.12304688	0.15527344	-0.875	6.6352539	0.23364258	0	0	0	0	0	0	0	0	0	0.8972168	0.1027832	0.32592773	0.20703125	-0.011474609	0.10717773	0.016	38909.17	0.002	-122.88	0.016
175	176	176	Category E	-0.011962891	0.2277832	-1.2119141	0.14282227	-0.22949219	0.39916992	0.21	0.016	6/6/2018	6	6	2018	23:11:24	83484	0.4	23	11	24	3145	0.05078125	3.5030273	-0.13134766	0.15429688	-0.87524414	6.4633789	0.36425781	0	0	0	0	0	0	0	0	0	0.8984375	0.1015625	0.52905273	0.11938477	0.073242188	-0.33642578	0.016	38909.17	0.002	-122.88	0.016
176	177	177	Category E	0	0.20385742	-0.87597656	0.15673828	-0.21972656	0.39672852	0.21	0.016	6/6/2018	6	6	2018	23:11:24	83484	0.5	23	11	24	3194	0.05078125	3.5030273	-0.14111328	0.15332031	-0.87524414	1.395752	0.14990234	0	0	0	0	0	0	0	0	0	0.89990234	0.10009766	0.19213867	0.14111328	0.050292969	-0.000488281	0.016	38909.17	0.002	-122.88	0.016
177	178	178	Category E	-0.14379883	0.11987305	-0.89990234	0.17797852	-0.21606445	0.38916016	0.21	0.016	6/6/2018	6	6	2018	23:11:24	83484	0.6	23	11	24	3219	0.05078125	3.5030273	-0.1484375	0.15185547	-0.87451172	1.8955078	0.041015625	0	0	0	0	0	0	0	0	0	0.89990234	0.10009766	0.061767578	0.004638672	-0.031982422	-0.025146484	0.016	38909.17	0.002	-122.88	0.016
178	179	179	Category E	-0.21582031	0.071777344	-0.88793945	0.13427734	-0.20727539	0.39233398	0.21	0.016	6/6/2018	6	6	2018	23:11:24	83484	0.7	23	11	24	3194	0.05078125	3.5030273	-0.15673828	0.15014648	-0.87353516	3.1916504	0.099121094	0	0	0	0	0	0	0	0	0	0.90014648	0.099853516	0.15161133	-0.058837891	-0.078369141	-0.014160156	0.016	38909.17	0.002	-122.88	0.016
179	180	180	Category E	-0.035888672	0.11987305	-0.89990234	0.16699219	-0.20727539	0.38916016	0.21	0.016	6/6/2018	6	6	2018	23:11:24	83484	0.8	23	11	24	3243	0.05078125	3.5030273	-0.16552734	0.14892578	-0.87255859	2.5827637	0.13574219	0	0	0	0	0	0	0	0	0	0.90039063	0.099609375	0.18603516	0.12963867	-0.029052734	-0.027099609	0.016	38909.17	0.002	-122.88	0.016
180	181	181	Category E	0.035888672	0.083984375	-0.73193359	0.17797852	-0.18969727	0.38769531	0.21	0.016	6/6/2018	6	6	2018	23:11:24	83484	0.9	23	11	24	3219	0.05078125	3.5030273	-0.17211914	0.1472168	-0.87280273	1.9526367	0.2590332	0	0	0	0	0	0	0	0	0	0.90161133	0.098388672	0.41210938	0.20800781	-0.063232422	0.14086914	0.016	38909.17	0.002	-122.88	0.016
181	182	182	Category E	-0.023925781	0.26391602	-1.1518555	0.16992188	-0.16162109	0.40405273	0.21	0.016	6/6/2018	6	6	2018	23:11:25	83485	0	23	11	25	3182	0.05078125	3.5030273	-0.18017578	0.14624023	-0.87280273	1.5214844	0.34057617	0	0	0	0	0	0	0	0	0	0.90332031	0.096679688	0.55273438	0.15625	0.11743164	-0.27880859	0.016	38909.17	0.002	-122.88	0.016
182	183	183	Category E	0.047851563	0.16796875	-0.93579102	0.18945313	-0.19946289	0.39282227	0.21	0.016	6/6/2018	6	6	2018	23:11:25	83485	0.1	23	11	25	3182	0.05078125	3.5030273	-0.1875	0.14428711	-0.87158203	0.068115234	0.24511719	0	0	0	0	0	0	0	0	0	0.90307617	0.096923828	0.32299805	0.23535156	0.0234375	-0.063964844	0.016	38909.17	0.002	-122.88	0.016
183	184	184	Category E	0.023925781	0.19189453	-0.89990234	0.17944336	-0.22216797	0.37597656	0.21	0.016	6/6/2018	6	6	2018	23:11:25	83485	0.2	23	11	25	3145	0.05078125	3.5030273	-0.19360352	0.14379883	-0.86987305	0.4597168	0.22485352	0	0	0	0	0	0	0	0	0	0.90258789	0.097412109	0.2956543	0.2175293	0.047851563	-0.029785156	0.016	38909.17	0.002	-122.88	0.016
184	185	185	Category E	-0.13183594	0.095947266	-0.87597656	0.16503906	-0.23974609	0.37329102	0.21	0.016	6/6/2018	6	6	2018	23:11:25	83485	0.3	23	11	25	3157	0.05078125	3.5030273	-0.20117188	0.14233398	-0.87109375	0.94799805	0.083496094	0	0	0	0	0	0	0	0	0	0.90527344	0.094726563	0.12060547	0.069335938	-0.046386719	-0.004638672	0.016	38909.17	0.002	-122.88	0.016
185	186	186	Category E	-0.13183594	0.14379883	-0.91186523	0.13867188	-0.24926758	0.37548828	0.21	0.016	6/6/2018	6	6	2018	23:11:25	83485	0.4	23	11	25	3157	0.05078125	3.5030273	-0.20703125	0.13989258	-0.87133789	2.421875	0.085449219	0	0	0	0	0	0	0	0	0	0.90649414	0.093505859	0.11962891	0.075195313	0.003662109	-0.040283203	0.016	38909.17	0.002	-122.88	0.016
186	187	187	Category E	0.20385742	0.14379883	-0.73193359	0.14111328	-0.24023438	0.38696289	0.21	0.016	6/6/2018	6	6	2018	23:11:25	83485	0.5	23	11	25	3169	0.05078125	3.5030273	-0.21435547	0.14086914	-0.87207031	4.6296387	0.44116211	0	0	0	0	0	0	0	0	0	0.90917969	0.090820313	0.56152344	0.41821289	0.002685547	0.14013672	0.016	38909.17	0.002	-122.88	0.016
187	188	188	Category E	-0.17993164	0.25195313	-0.73193359	0.13891602	-0.26049805	0.37963867	0.21	0.016	6/6/2018	6	6	2018	23:11:25	83485	0.6	23	11	25	3181	0.05078125	3.5030273	-0.22167969	0.13891602	-0.87329102	5.0715332	0.18554688	0	0	0	0	0	0	0	0	0	0.91162109	0.088378906	0.29589844	0.041748047	0.11279297	0.14135742	0.016	38909.17	0.002	-122.88	0.016
188	189	189	Category E	-0.20385742	0.20385742	-0.99584961	0.19921875	-0.24755859	0.36181641	0.21	0.016	6/6/2018	6	6	2018	23:11:25	83485	0.7	23	11	25	3181	0.05078125	3.5030273	-0.22192383	0.13916016	-0.87060547	7.9370117	0.1418457	0	0	0	0	0	0	0	0	0	0.90917969	0.090820313	0.20800781	0.018066406	0.064453125	-0.125	0.016	38909.17	0.002	-122.88	0.016
189	190	190	Category E	-0.27587891	0.2277832	-1.079834	0.24584961	-0.23583984	0.34106445	0.21	0.016	6/6/2018	6	6	2018	23:11:25	83485	0.8	23	11	25	3194	0.05078125	3.5030273	-0.22338867	0.14257813	-0.87011719	10.565186	0.23217773	0	0	0	0	0	0	0	0	0	0.90966797	0.090332031	0.34692383	-0.052246094	0.084960938	-0.20947266	0.016	38909.17	0.002	-122.88	0.016
190	191	191	Category E	-0.21582031	0.29980469	-1.0078125	0.30175781	-0.20239258	0.34228516	0.21	0.016	6/6/2018	6	6	2018	23:11:25	83485	0.9	23	11	25	3194	0.051025391	3.50625	-0.22509766	0.14038086	-0.87133789	0.43139648	0.2097168	0	0	0	0	0	0	0	0	0	0.91088867	0.089111328	0.30493164	0.009277344	0.15917969	-0.13623047	0.016	38909.17	0.002	-122.88	0.016
191	192	192	Category E	-0.31176758	0.11987305	-0.91186523	0.359375	-0.17260742	0.32080078	0.21	0.016	6/6/2018	6	6	2018	23:11:26	83486	0	23	11	26	3218	0.051025391	3.50625	-0.22802734	0.13964844	-0.87109375	19.040283	0.094970703	0	0	0	0	0	0	0	0	0	0.91113281	0.088867188	0.14404297	-0.083496094	-0.019775391	-0.040527344	0.016	38909.17	0.002	-122.88	0.018
192	193	193	Category C	-0.45581055	0.083984375	-0.85180664	0.028808594	0.016357422	0.45678711	0.3	0.018	7/6/2018	7	6	2018	1:20:55	4855	0.9	1	20	55	417	0.051513672	3.5030273	-0.22949219	0.14111328	-0.86767578	43.929688	0.23388672	0	0	0	0	0	0	0	0	0	0.90844727	0.091552734	0.29931641	-0.22607422	-0.057128906	0.015869141	0.017	38846.27	0.001	-59.98	0.018
193	194	194	Category C	-0.31176758	0.071777344	-0.69580078	0.027587891	0.022949219	0.44458008	0.3	0.018	7/6/2018	7	6	2018	1:20:56	4856	0	1	20	56	442	0.051513672	3.5030273	-0.23071289	0.14160156	-0.86987305	87.663574	0.20410156	0	0	0	0	0	0	0	0	0	0.91088867	0.089111328	0.32470703	-0.080810547	-0.069824219	0.17407227	0.017	38846.27	0.001	-59.98	0.018
194	195	195	Category C	-0.52783203	0.26391602	-0.88793945	0.052246094	0.029052734	0.44360352	0.3	0.018	7/6/2018	7	6	2018	1:20:56	4856	0.1	1	20	56	454	0.051513672	3.5030273	-0.23388672	0.13964844	-0.86694336	124.54102	0.31958008	0	0	0	0	0	0	0	0	0	0.90869141	0.091308594	0.4387207	-0.29370117	0.12402344	-0.020751953	0.017	38846.27	0.001	-59.98	0.018
195	196	196	Category C	-0.43188477	0.071777344	-0.83984375	0.009277344	0.029296875	0.43920898	0.3	0.018	7/6/2018	7	6	2018	1:20:56	4856	0.2	1	20	56	454	0.051513672	3.5030273	-0.23681641	0.13916016	-0.86547852	144.10132	0.20776367	0	0	0	0	0	0	0	0	0	0.90795898	0.092041016	0.28808594	-0.19482422	-0.067382813	0.025634766	0.018	38786.29	0	0	0.018
196	197	197	Category C	-0.40795898	0.19189453	-0.91186523	0.021240234	0.000976563	0.44311523	0.3	0.018	7/6/2018	7	6	2018	1:20:56	4856	0.3	1	20	56	491	0.051513672	3.5030273	-0.24121094	0.13818359	-0.86743164	156.56177	0.18041992	0	0	0	0	0	0	0	0	0	0.91088867	0.089111328	0.26464844	-0.16650391	0.053466797	-0.044189453	0.018	38786.29	0	0	0.018
197	198	198	Category C	-0.34790039	0.20385742	-0.81591797	0.002197266	0.031494141	0.45629883	0.3	0.018	7/6/2018	7	6	2018	1:20:56	4856	0.4	1	20	56	491	0.051513672	3.5030273	-0.2421875	0.13720703	-0.86645508	161.34961	0.13452148	0	0	0	0	0	0	0	0	0	0.91015625	0.08984375	0.22265625	-0.10546875	0.06640625	0.050537109	0.018	38786.29	0	0	0.018
198	199	199	Category C	-0.39599609	0.071777344	-0.76782227	-0.002197266	0.013916016	0.44799805	0.3	0.018	7/6/2018	7	6	2018	1:20:56	4856	0.5	1	20	56	491	0.051513672	3.5030273	-0.24804688	0.13696289	-0.86816406	161.92651	0.19018555	0	0	0	0	0	0	0	0	0	0.91333008	0.086669922	0.3137207	-0.14770508	-0.065185547	0.1003418	0.018	38786.29	0	0	0.018
199	200	200	Category C	-0.26391602	0.20385742	-0.79199219	0.004394531	0.004150391	0.43579102	0.3	0.018	7/6/2018	7	6	2018	1:20:56	4856	0.6	1	20	56	478	0.051513672	3.5030273	-0.25537109	0.13574219	-0.86938477	162.12622	0.10327148	0	0	0	0	0	0	0	0	0	0.91625977	0.083740234	0.15380859	-0.008300781	0.067871094	0.077392578	0.018	38786.29	0	0	0.018
200	201	201	Category C	-0.39599609	0.10791016	-0.92382813	-0.005859375	0.012451172	0.44970703	0.3	0.018	7/6/2018	7	6	2018	1:20:56	4856	0.7	1	20	56	466	0.051513672	3.5030273	-0.25878906	0.13623047	-0.8659668	149.87109	0.15136719	0	0	0	0	0	0	0	0	0	0.9140625	0.0859375	0.22338867	-0.13696289	-0.028320313	-0.057617188	0.018	38786.29	0	0	0.018
201	202	202	Category C	-0.37182617	0.25195313	-0.89990234	-0.016845703	0.024169922	0.44360352	0.3	0.018	7/6/2018	7	6	2018	1:20:56	4856	0.8	1	20	56	491	0.051513672	3.5030273	-0.26367188	0.13623047	-0.86547852	130.23779	0.16186523	0	0	0	0	0	0	0	0	0	0.91503906	0.084960938	0.2578125	-0.10791016	0.11547852	-0.034179688	0.018	38786.29	0	0	0.018
202	203	203	Category C	-0.41992188	0.047851563	-0.80395508	-0.007568359	0.033447266	0.45581055	0.3	0.018	7/6/2018	7	6	2018	1:20:56	4856	0.9	1	20	56	527	0.051513672	3.5030273	-0.265625	0.13598633	-0.86303711	110.40039	0.18725586	0	0	0	0	0	0	0	0	0	0.91308594	0.086914063	0.30151367	-0.15405273	-0.088134766	0.059082031	0.018	38786.29	0	0	0.018
203	204	204	Category C	-0.29980469	0.10791016	-0.70776367	0.014892578	0.025878906	0.44873047	0.3	0.018	7/6/2018	7	6	2018	1:20:57	4857	0	1	20	57	576	0.051513672	3.5030273	-0.27075195	0.13354492	-0.86352539	71.644775	0.16040039	0	0	0	0	0	0	0	0	0	0.91479492	0.085205078	0.21044922	-0.028808594	-0.025634766	0.15576172	0.018	38786.29	0	0	0.018
204	205	205	Category C	-0.46777344	0.21582031	-0.87597656	0.019042969	0.034423828	0.44384766	0.3	0.018	7/6/2018	7	6	2018	1:20:57	4857	0.1	1	20	57	589	0.051513672	3.5030273	-0.27490234	0.13427734	-0.86303711	39.625732	0.20947266	0	0	0	0	0	0	0	0	0	0.91577148	0.084228516	0.28710938	-0.19262695	0.081542969	-0.012695313	0.018	38786.29	0	0	0.018
205	206	206	Category C	-0.2878418	0.14379883	-0.87597656	-0.001220703	0.027832031	0.44921875	0.3	0.018	7/6/2018	7	6	2018	1:20:57	4857	0.2	1	20	57	589	0.051513672	3.5030273	-0.28100586	0.13378906	-0.8581543	23.08667	0.021240234	0	0	0	0	0	0	0	0	0	0.9128418	0.087158203	0.034179688	-0.006591797	0.009765625	-0.017578125	0.018	38786.29	0	0	0.018
206	207	207	Category C	-0.27587891	0.15576172	-0.82788086	-0.015136719	0.0234375	0.44873047	0.3	0.018	7/6/2018	7	6	2018	1:20:57	4857	0.3	1	20	57	552	0.051513672	3.5030273	-0.28735352	0.13232422	-0.8581543	11.791016	0.040039063	0	0	0	0	0	0	0	0	0	0.91479492	0.085205078	0.065185547	0.011474609	0.023193359	0.030273438	0.018	38786.29	0	0	0.018
207	208	208	Category C	-0.46777344	0.10791016	-0.95996094	0.014160156	0.0234375	0.44335938	0.3	0.018	7/6/2018	7	6	2018	1:20:57	4857	0.4	1	20	57	552	0.051513672	3.5030273	-0.29394531	0.13110352	-0.85888672	6.0148926	0.20214844	0	0	0	0	0	0	0	0	0	0.91723633	0.082763672	0.2980957	-0.17358398	-0.023193359	-0.10083008	0.018	38786.29	0	0	0.018
208	209	209	Category C	-0.32397461	0.20385742	-0.74389648	-0.002685547	0.039550781	0.45629883	0.3	0.018	7/6/2018	7	6	2018	1:20:57	4857	0.5	1	20	57	552	0.051513672	3.5030273	-0.29614258	0.13085938	-0.85595703	5.1911621	0.13647461	0	0	0	0	0	0	0	0	0	0.9152832	0.084716797	0.21264648	-0.027587891	0.072753906	0.11206055	0.018	38786.29	0	0	0.018
209	210	210	Category C	-0.51586914	0.083984375	-0.92382813	0.029785156	0.05078125	0.45019531	0.3	0.018	7/6/2018	7	6	2018	1:20:57	4857	0.6	1	20	57	540	0.051513672	3.5030273	-0.30029297	0.12915039	-0.85571289	4.6601563	0.23022461	0	0	0	0	0	0	0	0	0	0.91601563	0.083984375	0.32836914	-0.21533203	-0.045166016	-0.067871094	0.018	38786.29	0	0	0.018
210	211	211	Category C	-0.2277832	0.14379883	-0.65991211	0.046142578	0.057373047	0.44897461	0.3	0.018	7/6/2018	7	6	2018	1:20:57	4857	0.7	1	20	57	527	0.051513672	3.5030273	-0.30712891	0.12792969	-0.85253906	2.7912598	0.20898438	0	0	0	0	0	0	0	0	0	0.9152832	0.084716797	0.2878418	0.079345703	0.015625	0.19262695	0.018	38786.29	0	0	0.018
211	212	212	Category C	-0.671875	0.21582031	-1.0197754	0.057128906	0.061523438	0.44604492	0.3	0.018	7/6/2018	7	6	2018	1:20:57	4857	0.8	1	20	57	515	0.051513672	3.5030273	-0.31298828	0.12719727	-0.85180664	5.2277832	0.40576172	0	0	0	0	0	0	0	0	0	0.91625977	0.083740234	0.61499023	-0.35864258	0.088378906	-0.16772461	0.018	38786.29	0	0	0.018
212	213	213	Category C	-0.37182617	0.035888672	-0.75585938	0.014160156	0.064453125	0.4519043	0.3	0.018	7/6/2018	7	6	2018	1:20:57	4857	0.9	1	20	57	527	0.051513672	3.5030273	-0.31713867	0.12719727	-0.8527832	5.5166016	0.14379883	0	0	0	0	0	0	0	0	0	0.91870117	0.081298828	0.24291992	-0.054443359	-0.091308594	0.096923828	0.018	38786.29	0	0	0.018
213	214	214	Category C	-0.3359375	0.095947266	-0.69580078	0.055664063	0.075927734	0.44506836	0.3	0.018	7/6/2018	7	6	2018	1:20:58	4858	0	1	20	58	527	0.051513672	3.5030273	-0.32177734	0.12670898	-0.8515625	4.9663086	0.15942383	0	0	0	0	0	0	0	0	0	0.91918945	0.080810547	0.20043945	-0.013916016	-0.030761719	0.15576172	0.018	38786.29	0	0	0.018
214	215	215	Category C	-0.44384766	0.13183594	-0.88793945	0.046386719	0.086669922	0.4309082	0.3	0.018	7/6/2018	7	6	2018	1:20:58	4858	0.1	1	20	58	515	0.051513672	3.5030273	-0.32714844	0.125	-0.85229492	3.6704102	0.12207031	0	0	0	0	0	0	0	0	0	0.92163086	0.078369141	0.15869141	-0.11645508	0.006591797	-0.035400391	0.018	38786.29	0	0	0.018
215	216	216	Category C	-0.57592773	0.083984375	-0.85180664	0.047363281	0.065917969	0.43969727	0.3	0.018	7/6/2018	7	6	2018	1:20:58	4858	0.2	1	20	58	527	0.051513672	3.5030273	-0.33300781	0.125	-0.85351563	2.9033203	0.24633789	0	0	0	0	0	0	0	0	0	0.92480469	0.075195313	0.28588867	-0.24267578	-0.041015625	0.001708984	0.018	38786.29	0	0	0.018
216	217	217	Category C	-0.37182617	0.071777344	-0.79199219	0.030029297	0.072753906	0.45166016	0.3	0.018	7/6/2018	7	6	2018	1:20:58	4858	0.3	1	20	58	503	0.051513672	3.5030273	-0.33764648	0.1237793	-0.84960938	1.9716797	0.084716797	0	0	0	0	0	0	0	0	0	0.92260742	0.077392578	0.14355469	-0.033935547	-0.052001953	0.057617188	0.018	38786.29	0	0	0.018
217	218	218	Category C	-0.46777344	0.059814453	-0.79199219	0.051513672	0.080322266	0.45019531	0.3	0.018	7/6/2018	7	6	2018	1:20:58	4858	0.4	1	20	58	491	0.051513672	3.5030273	-0.34155273	0.12182617	-0.85058594	0.6628418	0.15209961	0	0	0	0	0	0	0	0	0	0.92480469	0.075195313	0.24682617	-0.12597656	-0.062011719	0.05859375	0.018	38786.29	0	0	0.018
218	219	219	Category C	-0.49194336	0.083984375	-0.77978516	0.048583984	0.083984375	0.44213867	0.3	0.018	7/6/2018	7	6	2018	1:20:58	4858	0.5	1	20	58	515	0.051513672	3.5030273	-0.34277344	0.12207031	-0.84912109	0.40844727	0.16870117	0	0	0	0	0	0	0	0	0	0.92382813	0.076171875	0.2565918	-0.14892578	-0.038085938	0.069335938	0.018	38786.29	0	0	0.018
219	220	220	Category C	-0.31176758	0.059814453	-0.88793945	0.060546875	0.088134766	0.44067383	0.3	0.018	7/6/2018	7	6	2018	1:20:58	4858	0.6	1	20	58	491	0.051513672	3.5030273	-0.34423828	0.12329102	-0.84765625	0.004882813	0.081787109	0	0	0	0	0	0	0	0	0	0.9230957	0.076904297	0.13623047	0.032470703	-0.063476563	-0.040039063	0.018	38786.29	0	0	0.018
220	221	221	Category C	-0.45581055	0.10791016	-0.88793945	0.050048828	0.083007813	0.43310547	0.3	0.018	7/6/2018	7	6	2018	1:20:58	4858	0.7	1	20	58	503	0.051513672	3.5030273	-0.34765625	0.12231445	-0.84863281	2.4313965	0.11572266	0	0	0	0	0	0	0	0	0	0.92529297	0.074707031	0.16162109	-0.10791016	-0.014404297	-0.0390625	0.018	38786.29	0	0	0.018
221	222	222	Category C	-0.37182617	0.035888672	-0.75585938	0.051757813	0.09375	0.44042969	0.3	0.018	7/6/2018	7	6	2018	1:20:58	4858	0.8	1	20	58	540	0.051513672	3.5030273	-0.35302734	0.12255859	-0.85083008	3.809082	0.12988281	0	0	0	0	0	0	0	0	0	0.92944336	0.070556641	0.20043945	-0.018554688	-0.086669922	0.094970703	0.018	38786.29	0	0	0.018
222	223	223	Category C	-0.29980469	0.13183594	-0.70776367	0.059570313	0.083007813	0.44140625	0.3	0.018	7/6/2018	7	6	2018	1:20:58	4858	0.9	1	20	58	589	0.051513672	3.5030273	-0.35839844	0.12060547	-0.84838867	3.7746582	0.15283203	0	0	0	0	0	0	0	0	0	0.92895508	0.071044922	0.21044922	0.05859375	0.010986328	0.140625	0.018	38786.29	0	0	0.018
223	224	224	Category C	-0.40795898	0.083984375	-0.95996094	0.020019531	0.092773438	0.44384766	0.3	0.018	7/6/2018	7	6	2018	1:20:59	4859	0	1	20	59	626	0.051513672	3.5030273	-0.36401367	0.11962891	-0.84667969	4.3710938	0.12646484	0	0	0	0	0	0	0	0	0	0.92944336	0.070556641	0.19262695	-0.043701172	-0.035644531	-0.11303711	0.018	38786.29	0	0	0.018
224	225	225	Category C	-0.29980469	-0.011962891	-0.85180664	-0.0078125	0.080078125	0.44189453	0.3	0.018	7/6/2018	7	6	2018	1:20:59	4859	0.1	1	20	59	601	0.051513672	3.5030273	-0.36865234	0.11767578	-0.84448242	4.2871094	0.14697266	0	0	0	0	0	0	0	0	0	0.92895508	0.071044922	0.20605469	0.068847656	-0.12963867	-0.007080078	0.018	38786.29	0	0	0.018
225	226	226	Category C	-0.39599609	0.21582031	-0.92382813	-0.00390625	0.078369141	0.44897461	0.3	0.018	7/6/2018	7	6	2018	1:20:59	4859	0.2	1	20	59	564	0.051513672	3.5030273	-0.37231445	0.11816406	-0.84423828	5.267334	0.12792969	0	0	0	0	0	0	0	0	0	0.93017578	0.069824219	0.20043945	-0.0234375	0.097412109	-0.079345703	0.018	38786.29	0	0	0.018
226	227	227	Category C	-0.39599609	0.011962891	-0.87597656	-0.036132813	0.10009766	0.44238281	0.3	0.018	7/6/2018	7	6	2018	1:20:59	4859	0.3	1	20	59	503	0.051513672	3.5030273	-0.37646484	0.11743164	-0.84423828	6.5107422	0.11181641	0	0	0	0	0	0	0	0	0	0.93188477	0.068115234	0.15625	-0.019287109	-0.10546875	-0.031494141	0.018	38786.29	0	0	0.018
227	228	228	Category C	-0.25195313	0.13183594	-0.73193359	0.024414063	0.077636719	0.44335938	0.3	0.018	7/6/2018	7	6	2018	1:20:59	4859	0.4	1	20	59	442	0.051513672	3.5030273	-0.38378906	0.11621094	-0.84619141	5.2810059	0.17529297	0	0	0	0	0	0	0	0	0	0.93652344	0.063476563	0.26171875	0.13183594	0.015380859	0.11425781	0.018	38786.29	0	0	0.018
228	229	229	Category C	-0.37182617	0.21582031	-0.97192383	0.032226563	0.08984375	0.44677734	0.3	0.018	7/6/2018	7	6	2018	1:20:59	4859	0.5	1	20	59	454	0.051513672	3.5030273	-0.38745117	0.11523438	-0.84790039	4.3713379	0.16015625	0	0	0	0	0	0	0	0	0	0.93945313	0.060546875	0.23999023	0.015625	0.1003418	-0.1237793	0.018	38786.29	0	0	0.018
229	230	230	Category C	-0.31176758	-0.011962891	-0.81591797	-0.002929688	0.091552734	0.44384766	0.3	0.018	7/6/2018	7	6	2018	1:20:59	4859	0.6	1	20	59	491	0.051513672	3.5030273	-0.38964844	0.11303711	-0.84521484	3.6030273	0.15039063	0	0	0	0	0	0	0	0	0	0.93774414	0.062255859	0.23266602	0.077880859	-0.125	0.029296875	0.018	38786.29	0	0	0.018
230	231	231	Category C	-0.47998047	0.14379883	-0.88793945	-0.002441406	0.059326172	0.45263672	0.3	0.018	7/6/2018	7	6	2018	1:20:59	4859	0.7	1	20	59	540	0.051513672	3.4337402	-0.39160156	0.11206055	-0.84179688	3.5056152	0.10424805	0	0	0	0	0	0	0	0	0	0.93530273	0.064697266	0.16577148	-0.088134766	0.031494141	-0.045898438	0.018	38786.29	0	0	0.018
231	232	232	Category C	-0.25195313	0.10791016	-0.63598633	0.039550781	0.079345703	0.43969727	0.3	0.018	7/6/2018	7	6	2018	1:20:59	4859	0.8	1	20	59	576	0.051513672	3.4337402	-0.39501953	0.10791016	-0.83935547	2.9604492	0.2487793	0	0	0	0	0	0	0	0	0	0.93383789	0.066162109	0.34667969	0.14306641	0	0.20336914	0.018	38786.29	0	0	0.018
232	233	233	Category C	-0.43188477	0.25195313	-0.92382813	0.050048828	0.072998047	0.44702148	0.3	0.018	7/6/2018	7	6	2018	1:20:59	4859	0.9	1	20	59	589	0.051513672	3.4337402	-0.39453125	0.10644531	-0.83666992	0.8503418	0.17333984	0	0	0	0	0	0	0	0	0	0.93139648	0.068603516	0.26953125	-0.037109375	0.14526367	-0.086914063	0.018	38786.29	0	0	0.018
233	234	234	Category C	-0.3359375	0.059814453	-0.91186523	0.000488281	0.077636719	0.4519043	0.3	0.018	7/6/2018	7	6	2018	1:21:00	4860	0	1	21	0	576	0.051513672	3.4337402	-0.39624023	0.10571289	-0.83837891	0.21948242	0.10546875	0	0	0	0	0	0	0	0	0	0.93334961	0.066650391	0.1796875	0.060302734	-0.045898438	-0.073242188	0.018	38786.29	0	0	0.018
234	235	235	Category C	-0.35986328	0.15576172	-0.76782227	0.010498047	0.071289063	0.44824219	0.3	0.018	7/6/2018	7	6	2018	1:21:00	4860	0.1	1	21	0	552	0.051513672	3.4337402	-0.39672852	0.10473633	-0.83935547	1.2297363	0.095214844	0	0	0	0	0	0	0	0	0	0.93432617	0.065673828	0.15917969	0.036865234	0.05078125	0.071533203	0.018	38786.29	0	0	0.018
235	236	236	Category C	-0.45581055	0.071777344	-0.95996094	-0.006347656	0.075927734	0.45068359	0.3	0.018	7/6/2018	7	6	2018	1:21:00	4860	0.2	1	21	0	564	0.051513672	3.4337402	-0.39404297	0.10180664	-0.83642578	2.2182617	0.14111328	0	0	0	0	0	0	0	0	0	0.93041992	0.069580078	0.21484375	-0.061523438	-0.030029297	-0.12329102	0.018	38786.29	0	0	0.018
236	237	237	Category C	-0.27587891	0.059814453	-0.82788086	-0.010498047	0.0703125	0.44750977	0.3	0.018	7/6/2018	7	6	2018	1:21:00	4860	0.3	1	21	0	552	0.051513672	3.4337402	-0.39453125	0.1027832	-0.83666992	0.33544922	0.12646484	0	0	0	0	0	0	0	0	0	0.9309082	0.069091797	0.1706543	0.11865234	-0.04296875	0.008789063	0.018	38786.29	0	0	0.018
237	238	238	Category C	-0.40795898	0.17993164	-0.88793945	0.034912109	0.077392578	0.44165039	0.3	0.018	7/6/2018	7	6	2018	1:21:00	4860	0.4	1	21	0	503	0.051513672	3.4337402	-0.39550781	0.10083008	-0.83618164	1.0649414	0.094970703	0	0	0	0	0	0	0	0	0	0.93041992	0.069580078	0.14282227	-0.012207031	0.078857422	-0.051513672	0.018	38786.29	0	0	0.018
238	239	239	Category C	-0.46777344	0.083984375	-0.94799805	0.039306641	0.096679688	0.45629883	0.3	0.018	7/6/2018	7	6	2018	1:21:00	4860	0.5	1	21	0	503	0.051513672	3.4337402	-0.39575195	0.098632813	-0.83496094	4.2475586	0.13452148	0	0	0	0	0	0	0	0	0	0.92919922	0.070800781	0.19946289	-0.071777344	-0.014648438	-0.11279297	0.018	38786.29	0	0	0.018
239	240	240	Category C	-0.29980469	0.11987305	-0.671875	0.060058594	0.11010742	0.43896484	0.3	0.018	7/6/2018	7	6	2018	1:21:00	4860	0.6	1	21	0	515	0.051513672	3.4337402	-0.39526367	0.099365234	-0.8347168	6.5024414	0.18994141	0	0	0	0	0	0	0	0	0	0.92895508	0.071044922	0.27905273	0.095458984	0.020263672	0.1628418	0.018	38786.29	0	0	0.018
240	241	241	Category C	-0.32397461	0.16796875	-0.79199219	0.12036133	0.11035156	0.43017578	0.3	0.018	7/6/2018	7	6	2018	1:21:00	4860	0.7	1	21	0	515	0.051513672	3.4337402	-0.3972168	0.097900391	-0.83520508	4.689209	0.11010742	0	0	0	0	0	0	0	0	0	0.92993164	0.070068359	0.18652344	0.073242188	0.069824219	0.043212891	0.018	38786.29	0	0	0.018
241	242	242	Category C	-0.49194336	0.083984375	-0.83984375	0.072021484	0.090576172	0.43383789	0.3	0.018	7/6/2018	7	6	2018	1:21:00	4860	0.8	1	21	0	552	0.051513672	3.4337402	-0.39990234	0.097167969	-0.8371582	2.4604492	0.092773438	0	0	0	0	0	0	0	0	0	0.93286133	0.067138672	0.10766602	-0.091796875	-0.013183594	-0.002441406	0.018	38786.29	0	0	0.018
242	243	243	Category C	-0.52783203	-0.011962891	-0.86376953	0.081787109	0.098876953	0.44726563	0.3	0.018	7/6/2018	7	6	2018	1:21:00	4860	0.9	1	21	0	540	0.051513672	3.4337402	-0.39990234	0.09375	-0.83398438	4.376709	0.16845703	0	0	0	0	0	0	0	0	0	0.9296875	0.0703125	0.26342773	-0.12768555	-0.10571289	-0.029541016	0.018	38786.29	0	0	0.018
243	244	244	Category C	-0.40795898	0.13183594	-0.7199707	0.10424805	0.12841797	0.44628906	0.3	0.018	7/6/2018	7	6	2018	1:21:01	4861	0	1	21	1	527	0.051513672	3.4337402	-0.39941406	0.094482422	-0.83276367	4.1865234	0.11914063	0	0	0	0	0	0	0	0	0	0.9284668	0.071533203	0.15844727	-0.008300781	0.037109375	0.11279297	0.018	38786.29	0	0	0.018
244	245	245	Category C	-0.47998047	0.10791016	-0.80395508	0.0859375	0.12231445	0.43579102	0.3	0.018	7/6/2018	7	6	2018	1:21:01	4861	0.1	1	21	1	577	0.051513672	3.4337402	-0.40063477	0.094482422	-0.8347168	0.32568359	0.0859375	0	0	0	0	0	0	0	0	0	0.9309082	0.069091797	0.12329102	-0.079101563	0.013183594	0.030761719	0.018	38786.29	0	0	0.018
245	246	246	Category C	-0.45581055	0.011962891	-0.93579102	0.054443359	0.088378906	0.44458008	0.3	0.018	7/6/2018	7	6	2018	1:21:01	4861	0.2	1	21	1	577	0.051513672	3.4337402	-0.40136719	0.093017578	-0.8359375	2.8979492	0.1394043	0	0	0	0	0	0	0	0	0	0.93188477	0.068115234	0.23510742	-0.054199219	-0.081054688	-0.099609375	0.018	38786.29	0	0	0.018
246	247	247	Category C	-0.58789063	0.047851563	-0.86376953	0.034912109	0.079101563	0.44482422	0.3	0.018	7/6/2018	7	6	2018	1:21:01	4861	0.3	1	21	1	552	0.051513672	3.4337402	-0.40307617	0.093017578	-0.8347168	0.14160156	0.19213867	0	0	0	0	0	0	0	0	0	0.93164063	0.068359375	0.25854492	-0.18457031	-0.045166016	-0.028808594	0.018	38786.29	0	0	0.018
247	248	248	Category C	-0.32397461	0.14379883	-0.68383789	0.038085938	0.091308594	0.44189453	0.3	0.018	7/6/2018	7	6	2018	1:21:01	4861	0.4	1	21	1	515	0.051513672	3.4337402	-0.40527344	0.091308594	-0.83447266	0.032470703	0.17895508	0	0	0	0	0	0	0	0	0	0.93212891	0.067871094	0.28417969	0.081298828	0.052246094	0.15063477	0.018	38786.29	0	0	0.018
248	249	249	Category C	-0.32397461	0.047851563	-0.76782227	0.090332031	0.1027832	0.44750977	0.3	0.018	7/6/2018	7	6	2018	1:21:01	4861	0.5	1	21	1	417	0.051513672	3.4337402	-0.40258789	0.091796875	-0.83081055	4.0456543	0.10986328	0	0	0	0	0	0	0	0	0	0.92773438	0.072265625	0.18579102	0.078613281	-0.043945313	0.062988281	0.018	38786.29	0	0	0.018
249	250	250	Category C	-0.47998047	0.10791016	-0.87597656	0.059570313	0.091552734	0.44360352	0.3	0.018	7/6/2018	7	6	2018	1:21:01	4861	0.6	1	21	1	405	0.051513672	3.4337402	-0.40429688	0.090332031	-0.83227539	5.8393555	0.088867188	0	0	0	0	0	0	0	0	0	0.9296875	0.0703125	0.13647461	-0.075439453	0.017333984	-0.043457031	0.018	38786.29	0	0	0.018
250	251	251	Category C	-0.46777344	0.047851563	-0.87597656	0.064208984	0.077636719	0.43945313	0.3	0.018	7/6/2018	7	6	2018	1:21:01	4861	0.7	1	21	1	417	0.051513672	3.4337402	-0.40380859	0.089355469	-0.83129883	3.4304199	0.088134766	0	0	0	0	0	0	0	0	0	0.9284668	0.071533203	0.14990234	-0.063720703	-0.041503906	-0.044433594	0.018	38786.29	0	0	0.018
251	252	252	Category C	-0.35986328	0.15576172	-0.83984375	0.036865234	0.08984375	0.45703125	0.3	0.018	7/6/2018	7	6	2018	1:21:01	4861	0.8	1	21	1	429	0.051513672	3.4337402	-0.40576172	0.089355469	-0.8347168	2.9008789	0.080566406	0	0	0	0	0	0	0	0	0	0.93237305	0.067626953	0.1171875	0.045898438	0.066162109	-0.004882813	0.018	38786.29	0	0	0.018
252	253	253	Category C	-0.41992188	0.11987305	-0.80395508	0.044433594	0.082275391	0.44702148	0.3	0.018	7/6/2018	7	6	2018	1:21:01	4861	0.9	1	21	1	503	0.051513672	3.4337402	-0.40454102	0.088378906	-0.83325195	5.3425293	0.045410156	0	0	0	0	0	0	0	0	0	0.93041992	0.069580078	0.075927734	-0.015136719	0.03125	0.029296875	0.018	38786.29	0	0	0.018
253	254	254	Category C	-0.46777344	0.047851563	-0.88793945	0.046386719	0.078125	0.4440918	0.3	0.018	7/6/2018	7	6	2018	1:21:02	4862	0	1	21	2	515	0.051513672	3.4337402	-0.40307617	0.088867188	-0.83129883	4.984375	0.094970703	0	0	0	0	0	0	0	0	0	0.92822266	0.071777344	0.16210938	-0.064453125	-0.041015625	-0.056396484	0.018	38786.29	0	0	0.018
254	255	255	Category C	-0.38378906	0.14379883	-0.86376953	-0.007324219	0.080322266	0.44482422	0.3	0.018	7/6/2018	7	6	2018	1:21:02	4862	0.1	1	21	2	540	0.051513672	3.4337402	-0.4074707	0.089355469	-0.83544922	1.6149902	0.065429688	0	0	0	0	0	0	0	0	0	0.93383789	0.066162109	0.10620117	0.023681641	0.054199219	-0.028076172	0.018	38786.29	0	0	0.018
255	256	256	Category C	-0.39599609	0.13183594	-0.88793945	0.010253906	0.073730469	0.44677734	0.3	0.018	7/6/2018	7	6	2018	1:21:02	4862	0.2	1	21	2	540	0.051513672	3.4337402	-0.4074707	0.087890625	-0.83325195	0.34741211	0.070800781	0	0	0	0	0	0	0	0	0	0.93188477	0.068115234	0.10986328	0.011474609	0.043701172	-0.054443359	0.018	38786.29	0	0	0.018
256	257	257	Category C	-0.31176758	0.047851563	-0.95996094	0.002929688	0.067871094	0.44482422	0.3	0.018	7/6/2018	7	6	2018	1:21:02	4862	0.3	1	21	2	503	0.051513672	3.4337402	-0.4050293	0.088623047	-0.83129883	2.6171875	0.16381836	0	0	0	0	0	0	0	0	0	0.92895508	0.071044922	0.26245117	0.093261719	-0.040771484	-0.12841797	0.018	38786.29	0	0	0.018
257	258	258	Category C	-0.2277832	0.13183594	-0.77978516	0.004394531	0.077148438	0.45800781	0.3	0.018	7/6/2018	7	6	2018	1:21:02	4862	0.4	1	21	2	478	0.051513672	3.4337402	-0.40576172	0.089111328	-0.83227539	2.7441406	0.19042969	0	0	0	0	0	0	0	0	0	0.93017578	0.069824219	0.27319336	0.17797852	0.042480469	0.052490234	0.018	38786.29	0	0	0.018
258	259	259	Category C	-0.3359375	0.16796875	-0.76782227	-0.002685547	0.073486328	0.44482422	0.3	0.018	7/6/2018	7	6	2018	1:21:02	4862	0.5	1	21	2	466	0.051513672	3.4337402	-0.4050293	0.08984375	-0.83349609	1.5759277	0.12304688	0	0	0	0	0	0	0	0	0	0.9309082	0.069091797	0.21289063	0.069091797	0.077880859	0.065673828	0.018	38786.29	0	0	0.018
259	260	260	Category C	-0.32397461	0.047851563	-0.98388672	-0.052734375	0.070800781	0.45776367	0.3	0.018	7/6/2018	7	6	2018	1:21:02	4862	0.6	1	21	2	528	0.051513672	3.4337402	-0.40380859	0.090332031	-0.83300781	2.5559082	0.17578125	0	0	0	0	0	0	0	0	0	0.93017578	0.069824219	0.27294922	0.079833984	-0.042480469	-0.15063477	0.018	38786.29	0	0	0.018
260	261	261	Category C	-0.38378906	0.095947266	-0.91186523	-0.053466797	0.059326172	0.44311523	0.3	0.018	7/6/2018	7	6	2018	1:21:02	4862	0.7	1	21	2	564	0.051513672	3.4337402	-0.40576172	0.092529297	-0.83422852	4.9570313	0.080566406	0	0	0	0	0	0	0	0	0	0.93237305	0.067626953	0.10302734	0.021972656	0.003173828	-0.077392578	0.018	38786.29	0	0	0.018
261	262	262	Category C	-0.45581055	0.11987305	-0.94799805	0.000976563	0.062744141	0.44262695	0.3	0.018	7/6/2018	7	6	2018	1:21:02	4862	0.8	1	21	2	552	0.051513672	3.4337402	-0.40405273	0.090332031	-0.83227539	6.1936035	0.12988281	0	0	0	0	0	0	0	0	0	0.9296875	0.0703125	0.1965332	-0.051513672	0.029296875	-0.11547852	0.018	38786.29	0	0	0.018
262	263	263	Category C	-0.40795898	0.083984375	-0.80395508	-0.014160156	0.074951172	0.44360352	0.3	0.018	7/6/2018	7	6	2018	1:21:02	4862	0.9	1	21	2	589	0.051513672	3.4337402	-0.40380859	0.092529297	-0.83276367	6.0598145	0.030517578	0	0	0	0	0	0	0	0	0	0.93017578	0.069824219	0.041503906	-0.00390625	-0.008544922	0.028808594	0.018	38786.29	0	0	0.018
263	264	264	Category C	-0.34790039	0.035888672	-0.7199707	0.052246094	0.075927734	0.44702148	0.3	0.018	7/6/2018	7	6	2018	1:21:03	4863	0	1	21	3	552	0.051513672	3.4337402	-0.40429688	0.092041016	-0.83398438	6.7092285	0.13916016	0	0	0	0	0	0	0	0	0	0.93139648	0.068603516	0.22680664	0.056396484	-0.056152344	0.11401367	0.018	38786.29	0	0	0.018
264	265	265	Category C	-0.40795898	0.14379883	-0.86376953	0.042236328	0.074462891	0.43994141	0.3	0.018	7/6/2018	7	6	2018	1:21:03	4863	0.1	1	21	3	540	0.051513672	3.4337402	-0.4050293	0.092285156	-0.83349609	7.4941406	0.059570313	0	0	0	0	0	0	0	0	0	0.93139648	0.068603516	0.084228516	-0.002685547	0.051269531	-0.030029297	0.018	38786.29	0	0	0.018
265	266	266	Category C	-0.47998047	0.071777344	-0.91186523	0.012939453	0.064453125	0.45092773	0.3	0.018	7/6/2018	7	6	2018	1:21:03	4863	0.2	1	21	3	552	0.051513672	3.4337402	-0.40649414	0.09375	-0.83276367	7.1298828	0.10986328	0	0	0	0	0	0	0	0	0	0.93139648	0.068603516	0.17431641	-0.073242188	-0.021972656	-0.078857422	0.018	38786.29	0	0	0.018
266	267	267	Category C	-0.37182617	0.047851563	-0.88793945	0.001953125	0.063720703	0.43969727	0.3	0.018	7/6/2018	7	6	2018	1:21:03	4863	0.3	1	21	3	527	0.051513672	3.4337402	-0.40600586	0.092041016	-0.83129883	6.5004883	0.079345703	0	0	0	0	0	0	0	0	0	0.92993164	0.070068359	0.13476563	0.034179688	-0.044189453	-0.056396484	0.018	38786.29	0	0	0.018
267	268	268	Category C	-0.47998047	0.17993164	-0.87597656	0.014892578	0.064208984	0.44506836	0.3	0.018	7/6/2018	7	6	2018	1:21:03	4863	0.4	1	21	3	515	0.051513672	3.4337402	-0.40698242	0.09375	-0.83178711	6.0964355	0.12084961	0	0	0	0	0	0	0	0	0	0.9309082	0.069091797	0.20288086	-0.072753906	0.0859375	-0.043945313	0.018	38786.29	0	0	0.018
268	269	269	Category C	-0.38378906	0.035888672	-0.77978516	-0.011962891	0.066894531	0.45629883	0.3	0.018	7/6/2018	7	6	2018	1:21:03	4863	0.5	1	21	3	515	0.051025391	3.4659668	-0.40893555	0.092773438	-0.83251953	6.4494629	0.081542969	0	0	0	0	0	0	0	0	0	0.93212891	0.067871094	0.13476563	0.025146484	-0.056884766	0.052734375	0.018	38786.29	0	0	0.018
269	270	270	Category C	-0.43188477	0.13183594	-0.80395508	0.034423828	0.073242188	0.43676758	0.3	0.018	7/6/2018	7	6	2018	1:21:03	4863	0.6	1	21	3	540	0.051025391	3.4659668	-0.40893555	0.091064453	-0.82983398	7.1767578	0.053222656	0	0	0	0	0	0	0	0	0	0.92944336	0.070556641	0.089355469	-0.022705078	0.040527344	0.025878906	0.018	38786.29	0	0	0.018
270	271	271	Category C	-0.47998047	-0.023925781	-0.80395508	0.047363281	0.084472656	0.45727539	0.3	0.018	7/6/2018	7	6	2018	1:21:03	4863	0.7	1	21	3	527	0.051025391	3.4659668	-0.41137695	0.091796875	-0.83251953	7.2827148	0.13745117	0	0	0	0	0	0	0	0	0	0.93310547	0.066894531	0.21289063	-0.068359375	-0.11572266	0.028564453	0.018	38786.29	0	0	0.018
271	272	272	Category C	-0.27587891	0	-0.70776367	0.058105469	0.085449219	0.43945313	0.3	0.018	7/6/2018	7	6	2018	1:21:03	4863	0.8	1	21	3	527	0.051025391	3.4659668	-0.40844727	0.091796875	-0.83007813	7.1811523	0.20263672	0	0	0	0	0	0	0	0	0	0.92993164	0.070068359	0.34716797	0.13256836	-0.091796875	0.12231445	0.018	38786.29	0	0	0.018
272	273	273	Category C	-0.59985352	0.023925781	-0.98388672	0.05078125	0.0546875	0.44067383	0.3	0.018	7/6/2018	7	6	2018	1:21:03	4863	0.9	1	21	3	478	0.051025391	3.4659668	-0.41088867	0.092041016	-0.83398438	6.2817383	0.25024414	0	0	0	0	0	0	0	0	0	0.93432617	0.065673828	0.40649414	-0.1887207	-0.068115234	-0.1496582	0.018	38786.29	0	0	0.018
273	274	274	Category C	-0.3359375	0	-0.76782227	0.01953125	0.062255859	0.44116211	0.3	0.018	7/6/2018	7	6	2018	1:21:04	4864	0	1	21	4	454	0.051025391	3.4659668	-0.41088867	0.089599609	-0.83203125	4.8569336	0.13330078	0	0	0	0	0	0	0	0	0	0.93212891	0.067871094	0.22875977	0.074951172	-0.089599609	0.064208984	0.018	38786.29	0	0	0.018
274	275	275	Category C	-0.32397461	0.023925781	-0.65991211	0.062011719	0.062988281	0.44702148	0.3	0.018	7/6/2018	7	6	2018	1:21:04	4864	0.1	1	21	4	454	0.051025391	3.4659668	-0.41088867	0.091064453	-0.83007813	3.262207	0.20263672	0	0	0	0	0	0	0	0	0	0.93066406	0.069335938	0.32421875	0.086914063	-0.067138672	0.17016602	0.018	38786.29	0	0	0.018
275	276	276	Category C	-0.45581055	0.15576172	-0.86376953	0.011230469	0.076416016	0.44433594	0.3	0.018	7/6/2018	7	6	2018	1:21:04	4864	0.2	1	21	4	442	0.051025391	3.4659668	-0.41113281	0.091308594	-0.83178711	2.9814453	0.084472656	0	0	0	0	0	0	0	0	0	0.93237305	0.067626953	0.140625	-0.044433594	0.064208984	-0.031738281	0.018	38786.29	0	0	0.018
276	277	277	Category C	-0.49194336	0.035888672	-0.86376953	0.040527344	0.064208984	0.44140625	0.3	0.018	7/6/2018	7	6	2018	1:21:04	4864	0.3	1	21	4	503	0.051025391	3.4659668	-0.40966797	0.091796875	-0.82983398	1.6123047	0.10498047	0	0	0	0	0	0	0	0	0	0.92993164	0.070068359	0.17211914	-0.08203125	-0.055908203	-0.033691406	0.018	38786.29	0	0	0.018
277	278	278	Category C	-0.37182617	0.023925781	-0.7199707	0.0390625	0.062011719	0.44970703	0.3	0.018	7/6/2018	7	6	2018	1:21:04	4864	0.4	1	21	4	540	0.051025391	3.4659668	-0.41186523	0.093261719	-0.8293457	0.30957031	0.13574219	0	0	0	0	0	0	0	0	0	0.93066406	0.069335938	0.21923828	0.040039063	-0.069335938	0.109375	0.018	38786.29	0	0	0.018
278	279	279	Category C	-0.35986328	0.13183594	-0.75585938	0.077636719	0.071533203	0.4387207	0.3	0.018	7/6/2018	7	6	2018	1:21:04	4864	0.5	1	21	4	552	0.051025391	3.4659668	-0.41064453	0.093017578	-0.82836914	1.5476074	0.096679688	0	0	0	0	0	0	0	0	0	0.92919922	0.070800781	0.16210938	0.05078125	0.038574219	0.072509766	0.018	38786.29	0	0	0.018
279	280	280	Category C	-0.41992188	0.083984375	-0.81591797	0.042236328	0.068847656	0.44165039	0.3	0.018	7/6/2018	7	6	2018	1:21:04	4864	0.6	1	21	4	540	0.051025391	3.4659668	-0.40917969	0.09375	-0.82739258	1.717041	0.018310547	0	0	0	0	0	0	0	0	0	0.92773438	0.072265625	0.031982422	-0.010498047	-0.009765625	0.011474609	0.018	38786.29	0	0	0.018
280	281	281	Category C	-0.61181641	0.047851563	-1.079834	0.018554688	0.064941406	0.45532227	0.3	0.018	7/6/2018	7	6	2018	1:21:04	4864	0.7	1	21	4	515	0.051025391	3.4659668	-0.41088867	0.094726563	-0.83081055	2.5061035	0.32324219	0	0	0	0	0	0	0	0	0	0.93164063	0.068359375	0.49682617	-0.20092773	-0.046875	-0.2487793	0.018	38786.29	0	0	0.018
281	282	282	Category C	-0.35986328	-0.011962891	-0.64794922	0.041748047	0.086669922	0.44628906	0.3	0.018	7/6/2018	7	6	2018	1:21:04	4864	0.8	1	21	4	491	0.051025391	3.4659668	-0.41113281	0.094238281	-0.83105469	6.8737793	0.21801758	0	0	0	0	0	0	0	0	0	0.93212891	0.067871094	0.34106445	0.051269531	-0.10620117	0.18310547	0.018	38786.29	0	0	0.018
282	283	283	Category C	-0.38378906	0.10791016	-0.7199707	0.076660156	0.10180664	0.43994141	0.3	0.018	7/6/2018	7	6	2018	1:21:04	4864	0.9	1	21	4	478	0.051025391	3.4659668	-0.40966797	0.094726563	-0.8293457	8.3435059	0.11328125	0	0	0	0	0	0	0	0	0	0.92993164	0.070068359	0.1484375	0.025878906	0.012939453	0.109375	0.018	38786.29	0	0	0.018
283	284	284	Category C	-0.40795898	0.095947266	-0.86376953	0.086425781	0.076171875	0.43920898	0.3	0.018	7/6/2018	7	6	2018	1:21:05	4865	0	1	21	5	503	0.051025391	3.4659668	-0.40893555	0.097167969	-0.83007813	7.5541992	0.033447266	0	0	0	0	0	0	0	0	0	0.93041992	0.069580078	0.035888672	0.000976563	-0.001220703	-0.033447266	0.018	38786.29	0	0	0.018
284	285	285	Category C	-0.52783203	0.10791016	-0.95996094	0.042236328	0.066894531	0.43774414	0.3	0.018	7/6/2018	7	6	2018	1:21:05	4865	0.1	1	21	5	564	0.051025391	3.4659668	-0.40795898	0.097412109	-0.83276367	7.3740234	0.17456055	0	0	0	0	0	0	0	0	0	0.93261719	0.067382813	0.25683594	-0.11962891	0.010253906	-0.12695313	0.018	38786.29	0	0	0.018
285	286	286	Category C	-0.41992188	0.13183594	-0.79199219	0.035888672	0.072998047	0.44384766	0.3	0.018	7/6/2018	7	6	2018	1:21:05	4865	0.2	1	21	5	577	0.051025391	3.4659668	-0.40649414	0.097412109	-0.83325195	8.8647461	0.055175781	0	0	0	0	0	0	0	0	0	0.93212891	0.067871094	0.088623047	-0.013183594	0.034179688	0.041259766	0.018	38786.29	0	0	0.018
286	287	287	Category C	-0.44384766	0.035888672	-0.79199219	0.051757813	0.077392578	0.45727539	0.3	0.018	7/6/2018	7	6	2018	1:21:05	4865	0.3	1	21	5	552	0.051025391	3.4659668	-0.40527344	0.098876953	-0.83056641	8.7873535	0.083251953	0	0	0	0	0	0	0	0	0	0.9296875	0.0703125	0.13989258	-0.038330078	-0.062988281	0.038574219	0.018	38786.29	0	0	0.018
287	288	288	Category C	-0.26391602	0.13183594	-0.671875	0.066894531	0.068359375	0.44140625	0.3	0.018	7/6/2018	7	6	2018	1:21:05	4865	0.4	1	21	5	552	0.051025391	3.4659668	-0.40380859	0.099121094	-0.83105469	4.8317871	0.21435547	0	0	0	0	0	0	0	0	0	0.92919922	0.070800781	0.33154297	0.13989258	0.032470703	0.15917969	0.018	38786.29	0	0	0.018
288	289	289	Category C	-0.45581055	0.083984375	-0.86376953	0.068115234	0.085693359	0.45776367	0.3	0.018	7/6/2018	7	6	2018	1:21:05	4865	0.5	1	21	5	503	0.051025391	3.4659668	-0.40429688	0.098876953	-0.83422852	4.432373	0.061035156	0	0	0	0	0	0	0	0	0	0.93237305	0.067626953	0.095703125	-0.051269531	-0.014892578	-0.029296875	0.018	38786.29	0	0	0.018
289	290	290	Category C	-0.46777344	0.011962891	-0.85180664	0.032714844	0.074951172	0.44165039	0.3	0.018	7/6/2018	7	6	2018	1:21:05	4865	0.6	1	21	5	503	0.051025391	3.4659668	-0.40551758	0.099853516	-0.83520508	6.6269531	0.10888672	0	0	0	0	0	0	0	0	0	0.93383789	0.066162109	0.16650391	-0.062011719	-0.087890625	-0.016357422	0.018	38786.29	0	0	0.018
290	291	291	Category C	-0.39599609	0.15576172	-0.92382813	0.022216797	0.074951172	0.44116211	0.3	0.018	7/6/2018	7	6	2018	1:21:05	4865	0.7	1	21	5	527	0.051025391	3.4659668	-0.40332031	0.1003418	-0.83618164	7.4992676	0.10375977	0	0	0	0	0	0	0	0	0	0.93383789	0.066162109	0.15039063	0.007324219	0.055175781	-0.087402344	0.018	38786.29	0	0	0.018
291	292	292	Category C	-0.57592773	0.11987305	-0.89990234	0.041748047	0.088867188	0.4453125	0.3	0.018	7/6/2018	7	6	2018	1:21:05	4865	0.8	1	21	5	527	0.051025391	3.4659668	-0.40356445	0.10107422	-0.83642578	5.1201172	0.18432617	0	0	0	0	0	0	0	0	0	0.93432617	0.065673828	0.25390625	-0.17211914	0.018554688	-0.063232422	0.018	38786.29	0	0	0.018
292	293	293	Category C	-0.25195313	0.083984375	-0.59985352	0.089599609	0.094238281	0.4362793	0.3	0.018	7/6/2018	7	6	2018	1:21:05	4865	0.9	1	21	5	527	0.051025391	3.4659668	-0.40405273	0.10107422	-0.8371582	2.8859863	0.2824707	0	0	0	0	0	0	0	0	0	0.93505859	0.064941406	0.40673828	0.15209961	-0.017089844	0.23730469	0.018	38786.29	0	0	0.018
293	294	294	Category C	-0.68383789	0.14379883	-1.0319824	0.081542969	0.090820313	0.43505859	0.3	0.018	7/6/2018	7	6	2018	1:21:06	4866	0	1	21	6	564	0.051025391	3.4659668	-0.40454102	0.10180664	-0.83789063	3.7341309	0.34228516	0	0	0	0	0	0	0	0	0	0.93603516	0.063964844	0.51489258	-0.27905273	0.041748047	-0.19384766	0.018	38786.29	0	0	0.018
294	295	295	Category C	-0.44384766	0	-0.7199707	0.052734375	0.079345703	0.43847656	0.3	0.018	7/6/2018	7	6	2018	1:21:06	4866	0.1	1	21	6	577	0.051025391	3.4659668	-0.40454102	0.10351563	-0.83740234	3.7736816	0.16137695	0	0	0	0	0	0	0	0	0	0.93579102	0.064208984	0.26025391	-0.0390625	-0.10351563	0.11743164	0.018	38786.29	0	0	0.018
295	296	296	Category C	-0.37182617	0.14379883	-0.69580078	0.092041016	0.088134766	0.43530273	0.3	0.018	7/6/2018	7	6	2018	1:21:06	4866	0.2	1	21	6	577	0.051025391	3.4659668	-0.40478516	0.10302734	-0.83740234	1.7607422	0.15112305	0	0	0	0	0	0	0	0	0	0.93603516	0.063964844	0.21533203	0.032958984	0.040527344	0.14160156	0.018	38786.29	0	0	0.018
296	297	297	Category C	-0.44384766	0.11987305	-0.86376953	0.070800781	0.088867188	0.4387207	0.3	0.018	7/6/2018	7	6	2018	1:21:06	4866	0.3	1	21	6	589	0.051025391	3.4659668	-0.40527344	0.1015625	-0.83618164	0.35766602	0.050537109	0	0	0	0	0	0	0	0	0	0.93481445	0.065185547	0.084228516	-0.038330078	0.018066406	-0.02734375	0.018	38786.29	0	0	0.018
297	298	298	Category C	-0.39599609	0.10791016	-0.88793945	0.057617188	0.072753906	0.4453125	0.3	0.018	7/6/2018	7	6	2018	1:21:06	4866	0.4	1	21	6	552	0.051025391	3.4659668	-0.40600586	0.10253906	-0.83447266	2.6914063	0.054443359	0	0	0	0	0	0	0	0	0	0.93383789	0.066162109	0.068603516	0.010009766	0.005126953	-0.053222656	0.018	38786.29	0	0	0.018
298	299	299	Category C	-0.39599609	0.11987305	-0.74389648	0.03515625	0.073242188	0.44897461	0.3	0.018	7/6/2018	7	6	2018	1:21:06	4866	0.5	1	21	6	552	0.051025391	3.4659668	-0.40673828	0.10107422	-0.83544922	3.7478027	0.093994141	0	0	0	0	0	0	0	0	0	0.93481445	0.065185547	0.12084961	0.010742188	0.018554688	0.091552734	0.018	38786.29	0	0	0.018
299	300	300	Category C	-0.47998047	0.23999023	-0.98388672	0.030761719	0.082519531	0.44384766	0.3	0.018	7/6/2018	7	6	2018	1:21:06	4866	0.6	1	21	6	576	0.051025391	3.4659668	-0.40771484	0.098876953	-0.83862305	3.7963867	0.21459961	0	0	0	0	0	0	0	0	0	0.93798828	0.062011719	0.35791016	-0.072021484	0.14086914	-0.14501953	0.018	38786.29	0	0	0.018
300	301	301	Category C	-0.32397461	-0.071777344	-0.73193359	0.027587891	0.072998047	0.45776367	0.3	0.018	7/6/2018	7	6	2018	1:21:06	4866	0.7	1	21	6	589	0.051025391	3.4659668	-0.40893555	0.099853516	-0.83789063	3.8449707	0.21899414	0	0	0	0	0	0	0	0	0	0.93774414	0.062255859	0.36279297	0.084960938	-0.17163086	0.10595703	0.018	38786.29	0	0	0.018
301	302	302	Category C	-0.34790039	0.21582031	-0.80395508	0.072998047	0.076660156	0.44165039	0.3	0.018	7/6/2018	7	6	2018	1:21:06	4866	0.8	1	21	6	626	0.051025391	3.4659668	-0.4074707	0.10009766	-0.83569336	3.2536621	0.13378906	0	0	0	0	0	0	0	0	0	0.93505859	0.064941406	0.20703125	0.059570313	0.11572266	0.031738281	0.018	38786.29	0	0	0.018
302	303	303	Category C	-0.3359375	0.095947266	-0.79199219	0.04296875	0.085449219	0.45410156	0.3	0.018	7/6/2018	7	6	2018	1:21:06	4866	0.9	1	21	6	663	0.051025391	3.4659668	-0.40649414	0.1003418	-0.8347168	4.3398438	0.082763672	0	0	0	0	0	0	0	0	0	0.93383789	0.066162109	0.11791992	0.070556641	-0.004394531	0.042724609	0.018	38786.29	0	0	0.018
303	304	304	Category C	-0.46777344	0.095947266	-0.92382813	0.038574219	0.076171875	0.44165039	0.3	0.018	7/6/2018	7	6	2018	1:21:07	4867	0	1	21	7	663	0.051025391	3.4659668	-0.40527344	0.10083008	-0.83520508	2.6303711	0.10839844	0	0	0	0	0	0	0	0	0	0.93383789	0.066162109	0.15576172	-0.062255859	-0.004882813	-0.088378906	0.018	38786.29	0	0	0.018
304	305	305	Category C	-0.40795898	0.10791016	-0.80395508	0.009521484	0.086181641	0.44824219	0.3	0.018	7/6/2018	7	6	2018	1:21:07	4867	0.1	1	21	7	663	0.051025391	3.4659668	-0.40551758	0.10058594	-0.8371582	1.9645996	0.034179688	0	0	0	0	0	0	0	0	0	0.93579102	0.064208984	0.042724609	-0.002197266	0.007080078	0.033203125	0.018	38786.29	0	0	0.018
305	306	306	Category C	-0.35986328	0.083984375	-0.80395508	0.043212891	0.092041016	0.44946289	0.3	0.018	7/6/2018	7	6	2018	1:21:07	4867	0.2	1	21	7	626	0.051025391	3.4659668	-0.40380859	0.099121094	-0.83666992	1.0041504	0.056884766	0	0	0	0	0	0	0	0	0	0.93457031	0.065429688	0.092041016	0.043945313	-0.015136719	0.032714844	0.018	38786.29	0	0	0.018
306	307	307	Category C	-0.46777344	0.15576172	-0.91186523	0.057373047	0.10717773	0.43286133	0.3	0.018	7/6/2018	7	6	2018	1:21:07	4867	0.3	1	21	7	576	0.051025391	3.4804688	-0.40234375	0.099365234	-0.8371582	2.145752	0.11376953	0	0	0	0	0	0	0	0	0	0.93432617	0.065673828	0.19604492	-0.065185547	0.056152344	-0.074462891	0.018	38786.29	0	0	0.018
307	308	308	Category C	-0.40795898	0.047851563	-0.77978516	0.029785156	0.10302734	0.45605469	0.3	0.018	7/6/2018	7	6	2018	1:21:07	4867	0.4	1	21	7	552	0.051025391	3.4804688	-0.40161133	0.10009766	-0.83764648	4.8198242	0.078369141	0	0	0	0	0	0	0	0	0	0.93432617	0.065673828	0.11645508	-0.006103516	-0.052246094	0.057861328	0.018	38786.29	0	0	0.018
308	309	309	Category C	-0.37182617	0.083984375	-0.75585938	0.019042969	0.096923828	0.44873047	0.3	0.018	7/6/2018	7	6	2018	1:21:07	4867	0.5	1	21	7	540	0.051025391	3.4804688	-0.39941406	0.098876953	-0.83666992	6.6279297	0.086914063	0	0	0	0	0	0	0	0	0	0.93261719	0.067382813	0.1237793	0.027587891	-0.014892578	0.080810547	0.018	38786.29	0	0	0.018
309	310	310	Category C	-0.51586914	0.035888672	-1.0439453	-0.028808594	0.079833984	0.43725586	0.3	0.018	7/6/2018	7	6	2018	1:21:07	4867	0.6	1	21	7	552	0.051025391	3.4804688	-0.39794922	0.098876953	-0.83691406	7.2526855	0.24609375	0	0	0	0	0	0	0	0	0	0.93212891	0.067871094	0.38769531	-0.11767578	-0.062988281	-0.20678711	0.018	38786.29	0	0	0.018
310	311	311	Category C	-0.25195313	0.15576172	-0.69580078	-0.013183594	0.062744141	0.44165039	0.3	0.018	7/6/2018	7	6	2018	1:21:07	4867	0.7	1	21	7	564	0.051025391	3.4804688	-0.39746094	0.098632813	-0.83837891	10.069092	0.21166992	0	0	0	0	0	0	0	0	0	0.93310547	0.066894531	0.34521484	0.14550781	0.056884766	0.14257813	0.018	38786.29	0	0	0.018
311	312	312	Category C	-0.44384766	0.11987305	-0.94799805	0.019042969	0.048583984	0.45410156	0.3	0.018	7/6/2018	7	6	2018	1:21:07	4867	0.8	1	21	7	576	0.051025391	3.4804688	-0.39526367	0.10083008	-0.83935547	10.291016	0.12036133	0	0	0	0	0	0	0	0	0	0.93310547	0.066894531	0.17578125	-0.048339844	0.018798828	-0.10839844	0.018	38786.29	0	0	0.018
312	313	313	Category C	-0.41992188	0.059814453	-0.75585938	0.010986328	0.034912109	0.46069336	0.3	0.018	7/6/2018	7	6	2018	1:21:07	4867	0.9	1	21	7	564	0.051025391	3.4804688	-0.39526367	0.10180664	-0.84130859	8.4599609	0.098388672	0	0	0	0	0	0	0	0	0	0.93530273	0.064697266	0.15234375	-0.024414063	-0.041992188	0.085449219	0.018	38786.29	0	0	0.018
313	314	314	Category C	-0.34790039	0.16796875	-0.75585938	0.026611328	0.038818359	0.45117188	0.3	0.018	7/6/2018	7	6	2018	1:21:08	4868	0	1	21	8	540	0.051025391	3.4804688	-0.39160156	0.10327148	-0.84033203	6.5424805	0.11499023	0	0	0	0	0	0	0	0	0	0.93286133	0.067138672	0.19287109	0.043701172	0.064453125	0.084472656	0.018	38786.29	0	0	0.018
314	315	315	Category C	-0.37182617	0.19189453	-0.89990234	0.020507813	0.035888672	0.4465332	0.3	0.018	7/6/2018	7	6	2018	1:21:08	4868	0.1	1	21	8	540	0.051025391	3.4804688	-0.39135742	0.10546875	-0.84130859	7.4187012	0.10595703	0	0	0	0	0	0	0	0	0	0.93383789	0.066162109	0.1640625	0.01953125	0.086181641	-0.058349609	0.018	38786.29	0	0	0.018
315	316	316	Category C	-0.3359375	0.10791016	-0.80395508	0.026855469	0.022949219	0.44873047	0.3	0.018	7/6/2018	7	6	2018	1:21:08	4868	0.2	1	21	8	515	0.051025391	3.4804688	-0.39086914	0.10668945	-0.84423828	7.7531738	0.068115234	0	0	0	0	0	0	0	0	0	0.93652344	0.063476563	0.096435547	0.054931641	0.000976563	0.040283203	0.018	38786.29	0	0	0.018
316	317	317	Category C	-0.45581055	0.17993164	-0.80395508	0.016113281	0.020019531	0.45263672	0.3	0.018	7/6/2018	7	6	2018	1:21:08	4868	0.3	1	21	8	491	0.051025391	3.4804688	-0.38891602	0.10668945	-0.84423828	3.8544922	0.10668945	0	0	0	0	0	0	0	0	0	0.93554688	0.064453125	0.18017578	-0.066650391	0.072998047	0.040283203	0.018	38786.29	0	0	0.018
317	318	318	Category C	-0.31176758	0.14379883	-0.80395508	0.009765625	0.019775391	0.44824219	0.3	0.018	7/6/2018	7	6	2018	1:21:08	4868	0.4	1	21	8	515	0.051025391	3.4804688	-0.38623047	0.10766602	-0.84472656	1.4724121	0.092285156	0	0	0	0	0	0	0	0	0	0.93505859	0.064941406	0.15136719	0.074462891	0.035888672	0.040771484	0.018	38786.29	0	0	0.018
318	319	319	Category C	-0.34790039	0.14379883	-0.86376953	0.01953125	0.018554688	0.45678711	0.3	0.018	7/6/2018	7	6	2018	1:21:08	4868	0.5	1	21	8	503	0.051025391	3.4804688	-0.38452148	0.10961914	-0.8449707	1.6027832	0.053222656	0	0	0	0	0	0	0	0	0	0.93481445	0.065185547	0.089355469	0.036621094	0.033935547	-0.018554688	0.018	38786.29	0	0	0.018
319	320	320	Category C	-0.43188477	0.20385742	-0.94799805	0.009765625	0.022216797	0.44726563	0.3	0.018	7/6/2018	7	6	2018	1:21:08	4868	0.6	1	21	8	515	0.051025391	3.4804688	-0.3840332	0.10766602	-0.84667969	2.2058105	0.14746094	0	0	0	0	0	0	0	0	0	0.93603516	0.063964844	0.24487305	-0.047607422	0.095947266	-0.10107422	0.018	38786.29	0	0	0.018
320	321	321	Category C	-0.35986328	0.13183594	-0.81591797	-0.002197266	0.034667969	0.44604492	0.3	0.018	7/6/2018	7	6	2018	1:21:08	4868	0.7	1	21	8	527	0.051025391	3.4804688	-0.3828125	0.10839844	-0.84667969	0.025146484	0.044921875	0	0	0	0	0	0	0	0	0	0.93554688	0.064453125	0.077148438	0.022949219	0.023193359	0.030761719	0.018	38786.29	0	0	0.018
321	322	322	Category C	-0.35986328	0.11987305	-0.70776367	0.017089844	0.029296875	0.44970703	0.3	0.018	7/6/2018	7	6	2018	1:21:08	4868	0.8	1	21	8	527	0.051025391	3.4804688	-0.37646484	0.10961914	-0.84277344	1.4016113	0.13647461	0	0	0	0	0	0	0	0	0	0.92944336	0.070556641	0.16186523	0.016601563	0.010009766	0.13500977	0.018	38786.29	0	0	0.018
322	323	323	Category C	-0.47998047	0.17993164	-0.91186523	0.014892578	0.037109375	0.45288086	0.3	0.018	7/6/2018	7	6	2018	1:21:08	4868	0.9	1	21	8	552	0.051025391	3.4804688	-0.37646484	0.11010742	-0.84643555	0.74121094	0.140625	0	0	0	0	0	0	0	0	0	0.93310547	0.066894531	0.23828125	-0.10327148	0.069580078	-0.065185547	0.018	38786.29	0	0	0.018
323	324	324	Category C	-0.3359375	0.15576172	-0.94799805	-0.002197266	0.059082031	0.43847656	0.3	0.018	7/6/2018	7	6	2018	1:21:09	4869	0	1	21	9	540	0.051025391	3.4804688	-0.37524414	0.11035156	-0.84838867	0.21411133	0.11621094	0	0	0	0	0	0	0	0	0	0.93432617	0.065673828	0.18408203	0.039306641	0.045166016	-0.099365234	0.018	38786.29	0	0	0.018
324	325	325	Category C	-0.35986328	0.10791016	-0.82788086	0.005859375	0.064453125	0.45385742	0.3	0.018	7/6/2018	7	6	2018	1:21:09	4869	0.1	1	21	9	503	0.051025391	3.4804688	-0.37426758	0.11132813	-0.84814453	0.031494141	0.024902344	0	0	0	0	0	0	0	0	0	0.93359375	0.06640625	0.038085938	0.014404297	-0.003417969	0.020263672	0.018	38786.29	0	0	0.018
325	326	326	Category C	-0.35986328	0.11987305	-0.73193359	0.028564453	0.06640625	0.44628906	0.3	0.018	7/6/2018	7	6	2018	1:21:09	4869	0.2	1	21	9	478	0.051025391	3.4804688	-0.36987305	0.11132813	-0.84521484	1.2758789	0.11425781	0	0	0	0	0	0	0	0	0	0.92944336	0.070556641	0.13208008	0.010009766	0.008300781	0.11328125	0.018	38786.29	0	0	0.018
326	327	327	Category C	-0.45581055	0.083984375	-0.89990234	0.032714844	0.066650391	0.44458008	0.3	0.018	7/6/2018	7	6	2018	1:21:09	4869	0.3	1	21	9	491	0.051025391	3.4804688	-0.37011719	0.1105957	-0.84692383	0.70483398	0.10400391	0	0	0	0	0	0	0	0	0	0.9309082	0.069091797	0.16503906	-0.085449219	-0.026611328	-0.052734375	0.018	38786.29	0	0	0.018
327	328	328	Category C	-0.37182617	0.11987305	-0.93579102	-0.002197266	0.059082031	0.43969727	0.3	0.018	7/6/2018	7	6	2018	1:21:09	4869	0.4	1	21	9	478	0.051025391	3.4804688	-0.36914063	0.11230469	-0.84790039	0.52954102	0.088134766	0	0	0	0	0	0	0	0	0	0.93164063	0.068359375	0.09765625	-0.002441406	0.007324219	-0.087646484	0.018	38786.29	0	0	0.018
328	329	329	Category C	-0.41992188	0.11987305	-0.85180664	0.016601563	0.068847656	0.45214844	0.3	0.018	7/6/2018	7	6	2018	1:21:09	4869	0.5	1	21	9	503	0.051025391	3.4804688	-0.37036133	0.11181641	-0.85009766	1.4272461	0.050048828	0	0	0	0	0	0	0	0	0	0.93408203	0.065917969	0.058837891	-0.049316406	0.0078125	-0.001464844	0.018	38786.29	0	0	0.018
329	330	330	Category C	-0.31176758	0.14379883	-0.94799805	0.030761719	0.053466797	0.44628906	0.3	0.018	7/6/2018	7	6	2018	1:21:09	4869	0.6	1	21	9	515	0.051025391	3.4804688	-0.36889648	0.11279297	-0.84985352	2.1450195	0.11743164	0	0	0	0	0	0	0	0	0	0.93334961	0.066650391	0.18603516	0.057128906	0.030761719	-0.097900391	0.018	38786.29	0	0	0.018
330	331	331	Category C	-0.47998047	0.11987305	-0.89990234	0.038574219	0.050537109	0.44726563	0.3	0.018	7/6/2018	7	6	2018	1:21:09	4869	0.7	1	21	9	491	0.051025391	3.4804688	-0.36621094	0.11474609	-0.85058594	2.9848633	0.1237793	0	0	0	0	0	0	0	0	0	0.93310547	0.066894531	0.16772461	-0.11352539	0.004882813	-0.049072266	0.018	38786.29	0	0	0.018
331	332	332	Category C	-0.40795898	0.14379883	-0.88793945	0.029541016	0.045166016	0.43505859	0.3	0.018	7/6/2018	7	6	2018	1:21:09	4869	0.8	1	21	9	527	0.051025391	3.4804688	-0.36572266	0.11425781	-0.85009766	3.3383789	0.063476563	0	0	0	0	0	0	0	0	0	0.93261719	0.067382813	0.10888672	-0.041992188	0.029296875	-0.037597656	0.018	38786.29	0	0	0.018
332	333	333	Category C	-0.45581055	0.17993164	-0.87597656	0.016601563	0.0625	0.44287109	0.3	0.018	7/6/2018	7	6	2018	1:21:09	4869	0.9	1	21	9	552	0.051025391	3.4804688	-0.36181641	0.11547852	-0.84838867	2.6640625	0.11694336	0	0	0	0	0	0	0	0	0	0.9296875	0.0703125	0.18554688	-0.09375	0.064208984	-0.02734375	0.018	38786.29	0	0	0.018
333	334	334	Category C	-0.46777344	0.19189453	-0.83984375	0.032470703	0.067871094	0.43261719	0.3	0.018	7/6/2018	7	6	2018	1:21:10	4870	0	1	21	10	552	0.051025391	3.4804688	-0.36401367	0.1171875	-0.85229492	0.28759766	0.12817383	0	0	0	0	0	0	0	0	0	0.93408203	0.065917969	0.19067383	-0.10351563	0.074462891	0.012451172	0.018	38786.29	0	0	0.018
334	335	335	Category C	-0.39599609	0.10791016	-0.87597656	0.026855469	0.063232422	0.44848633	0.3	0.018	7/6/2018	7	6	2018	1:21:10	4870	0.1	1	21	10	515	0.051025391	3.4804688	-0.3581543	0.11767578	-0.85107422	2.8100586	0.046142578	0	0	0	0	0	0	0	0	0	0.9309082	0.069091797	0.072265625	-0.037597656	-0.009765625	-0.024658203	0.018	38786.29	0	0	0.018
335	336	336	Category C	-0.43188477	0	-0.77978516	0.028320313	0.063964844	0.44726563	0.3	0.018	7/6/2018	7	6	2018	1:21:10	4870	0.2	1	21	10	491	0.051025391	3.4804688	-0.35839844	0.11889648	-0.8527832	5.0529785	0.1574707	0	0	0	0	0	0	0	0	0	0.93261719	0.067382813	0.26513672	-0.073242188	-0.11889648	0.072998047	0.018	38786.29	0	0	0.018
336	337	337	Category C	-0.38378906	0.13183594	-0.82788086	0	0.053222656	0.44750977	0.3	0.018	7/6/2018	7	6	2018	1:21:10	4870	0.3	1	21	10	478	0.051025391	3.4804688	-0.35791016	0.11914063	-0.85375977	10.491211	0.038574219	0	0	0	0	0	0	0	0	0	0.93359375	0.06640625	0.064208984	-0.025634766	0.012451172	0.025878906	0.018	38786.29	0	0	0.018
337	338	338	Category C	-0.27587891	0.023925781	-0.85180664	0.005126953	0.022705078	0.45532227	0.3	0.018	7/6/2018	7	6	2018	1:21:10	4870	0.4	1	21	10	491	0.051025391	3.4804688	-0.35644531	0.11987305	-0.85229492	15.585938	0.12548828	0	0	0	0	0	0	0	0	0	0.93164063	0.068359375	0.17749023	0.080566406	-0.095947266	0.000488281	0.018	38786.29	0	0	0.018
338	339	339	Category C	-0.41992188	-0.011962891	-1.0319824	-0.030517578	-0.008300781	0.45483398	0.3	0.018	7/6/2018	7	6	2018	1:21:10	4870	0.5	1	21	10	503	0.051025391	3.4804688	-0.35546875	0.12060547	-0.8515625	18.452393	0.23266602	0	0	0	0	0	0	0	0	0	0.93066406	0.069335938	0.37719727	-0.064208984	-0.13256836	-0.18017578	0.018	38786.29	0	0	0.018
339	340	340	Category C	-0.40795898	0.11987305	-0.92382813	-0.055419922	-0.020263672	0.43896484	0.3	0.018	7/6/2018	7	6	2018	1:21:10	4870	0.6	1	21	10	540	0.051025391	3.4804688	-0.35327148	0.12182617	-0.85302734	19.308105	0.089111328	0	0	0	0	0	0	0	0	0	0.93139648	0.068603516	0.12695313	-0.054443359	-0.001953125	-0.070556641	0.018	38786.29	0	0	0.018
340	341	341	Category C	-0.27587891	0.10791016	-0.7199707	-0.03515625	-0.026367188	0.43725586	0.3	0.018	7/6/2018	7	6	2018	1:21:10	4870	0.7	1	21	10	540	0.051025391	3.4804688	-0.35205078	0.12133789	-0.8515625	21.737793	0.15258789	0	0	0	0	0	0	0	0	0	0.92944336	0.070556641	0.22143555	0.076171875	-0.013427734	0.1315918	0.018	38786.29	0	0	0.018
341	342	342	Category C	-0.38378906	0.15576172	-0.87597656	-0.000976563	-0.037597656	0.44702148	0.3	0.018	7/6/2018	7	6	2018	1:21:10	4870	0.8	1	21	10	491	0.051025391	3.4804688	-0.35302734	0.12426758	-0.85424805	26.377441	0.048828125	0	0	0	0	0	0	0	0	0	0.93261719	0.067382813	0.083496094	-0.030517578	0.03125	-0.021484375	0.018	38786.29	0	0	0.018
342	343	343	Category C	-0.31176758	0.11987305	-0.83984375	-0.015136719	-0.036376953	0.43969727	0.3	0.018	7/6/2018	7	6	2018	1:21:10	4870	0.9	1	21	10	515	0.051025391	3.4804688	-0.3515625	0.12402344	-0.85424805	29.060059	0.042724609	0	0	0	0	0	0	0	0	0	0.93212891	0.067871094	0.05859375	0.039794922	-0.004150391	0.014404297	0.018	38786.29	0	0	0.018
343	344	344	Category C	-0.35986328	0.011962891	-0.88793945	-0.009277344	-0.045166016	0.45483398	0.3	0.018	7/6/2018	7	6	2018	1:21:11	4871	0	1	21	11	491	0.051025391	3.4804688	-0.3515625	0.12524414	-0.85595703	28.897461	0.11791992	0	0	0	0	0	0	0	0	0	0.93383789	0.066162109	0.15307617	-0.008056641	-0.11328125	-0.031738281	0.018	38786.29	0	0	0.018
344	345	345	Category C	-0.27587891	0.023925781	-0.82788086	-0.055175781	-0.047119141	0.43969727	0.3	0.018	7/6/2018	7	6	2018	1:21:11	4871	0.1	1	21	11	503	0.051025391	3.4804688	-0.34960938	0.1262207	-0.85546875	29.514893	0.12915039	0	0	0	0	0	0	0	0	0	0.93286133	0.067138672	0.20385742	0.073730469	-0.10229492	0.027587891	0.018	38786.29	0	0	0.018
345	346	346	Category C	-0.35986328	0.095947266	-0.94799805	-0.028808594	-0.079101563	0.43457031	0.3	0.018	7/6/2018	7	6	2018	1:21:11	4871	0.2	1	21	11	552	0.051025391	3.4804688	-0.34838867	0.12695313	-0.85546875	31.609863	0.097900391	0	0	0	0	0	0	0	0	0	0.93261719	0.067382813	0.13452148	-0.011230469	-0.031005859	-0.092285156	0.018	38786.29	0	0	0.018
346	347	347	Category C	-0.31176758	0.10791016	-0.92382813	-0.041992188	-0.091308594	0.43701172	0.3	0.018	7/6/2018	7	6	2018	1:21:11	4871	0.3	1	21	11	540	0.051025391	3.4804688	-0.34790039	0.12817383	-0.85620117	31.421875	0.079345703	0	0	0	0	0	0	0	0	0	0.93310547	0.066894531	0.12402344	0.036132813	-0.020263672	-0.067382813	0.018	38786.29	0	0	0.018
347	348	348	Category C	-0.31176758	0.083984375	-0.80395508	-0.026367188	-0.089111328	0.43383789	0.3	0.018	7/6/2018	7	6	2018	1:21:11	4871	0.4	1	21	11	540	0.051025391	3.4804688	-0.34570313	0.12841797	-0.85473633	29.522217	0.075683594	0	0	0	0	0	0	0	0	0	0.9309082	0.069091797	0.12939453	0.033935547	-0.044433594	0.05078125	0.018	38786.29	0	0	0.018
348	349	349	Category C	-0.26391602	0.035888672	-0.79199219	-0.014892578	-0.091064453	0.43310547	0.3	0.018	7/6/2018	7	6	2018	1:21:11	4871	0.5	1	21	11	552	0.051025391	3.4804688	-0.34448242	0.13037109	-0.85595703	27.013184	0.13989258	0	0	0	0	0	0	0	0	0	0.93188477	0.068115234	0.23925781	0.080566406	-0.094482422	0.063964844	0.018	38786.29	0	0	0.018
349	350	350	Category C	-0.38378906	0.10791016	-0.92382813	-0.011230469	-0.10400391	0.42871094	0.3	0.018	7/6/2018	7	6	2018	1:21:11	4871	0.6	1	21	11	515	0.051025391	3.4804688	-0.34350586	0.1315918	-0.85742188	27.630127	0.081054688	0	0	0	0	0	0	0	0	0	0.93286133	0.067138672	0.13012695	-0.040039063	-0.023681641	-0.066162109	0.018	38786.29	0	0	0.018
350	351	351	Category C	-0.29980469	0.15576172	-0.87597656	-0.028076172	-0.11254883	0.43505859	0.3	0.018	7/6/2018	7	6	2018	1:21:11	4871	0.7	1	21	11	552	0.051025391	3.4804688	-0.34130859	0.13354492	-0.85498047	28.601074	0.051513672	0	0	0	0	0	0	0	0	0	0.93041992	0.069580078	0.084472656	0.041503906	0.022216797	-0.020751953	0.018	38786.29	0	0	0.018
351	352	352	Category C	-0.2878418	0.083984375	-0.87597656	-0.015625	-0.12207031	0.43432617	0.3	0.018	7/6/2018	7	6	2018	1:21:11	4871	0.8	1	21	11	576	0.051025391	3.4804688	-0.34057617	0.13378906	-0.85571289	25.528076	0.075439453	0	0	0	0	0	0	0	0	0	0.93066406	0.069335938	0.12304688	0.052734375	-0.049804688	-0.020019531	0.018	38786.29	0	0	0.018
352	353	353	Category C	-0.31176758	0.13183594	-0.88793945	-0.022460938	-0.13354492	0.42797852	0.3	0.018	7/6/2018	7	6	2018	1:21:11	4871	0.9	1	21	11	589	0.051025391	3.4804688	-0.33959961	0.13500977	-0.85571289	22.297852	0.042480469	0	0	0	0	0	0	0	0	0	0.93066406	0.069335938	0.062988281	0.027832031	-0.003173828	-0.031982422	0.018	38786.29	0	0	0.018
353	354	354	Category C	-0.29980469	0.16796875	-0.86376953	-0.030273438	-0.13256836	0.42675781	0.3	0.018	7/6/2018	7	6	2018	1:21:12	4872	0	1	21	12	625	0.051025391	3.4804688	-0.33740234	0.13623047	-0.85717773	19.3125	0.049560547	0	0	0	0	0	0	0	0	0	0.93115234	0.068847656	0.075683594	0.037597656	0.031494141	-0.006347656	0.018	38786.29	0	0	0.018
354	355	355	Category C	-0.29980469	0.13183594	-0.87597656	-0.031982422	-0.12719727	0.4296875	0.3	0.018	7/6/2018	7	6	2018	1:21:12	4872	0.1	1	21	12	638	0.051025391	3.4804688	-0.33764648	0.13647461	-0.85864258	16.797852	0.041992188	0	0	0	0	0	0	0	0	0	0.93286133	0.067138672	0.060058594	0.037841797	-0.004638672	-0.017089844	0.018	38786.29	0	0	0.018
355	356	356	Category C	-0.2878418	0.15576172	-0.86376953	-0.027832031	-0.13354492	0.42700195	0.3	0.018	7/6/2018	7	6	2018	1:21:12	4872	0.2	1	21	12	613	0.051025391	3.4804688	-0.33642578	0.13623047	-0.85839844	13.195313	0.052490234	0	0	0	0	0	0	0	0	0	0.93188477	0.068115234	0.073242188	0.048583984	0.019287109	-0.005126953	0.018	38786.29	0	0	0.018
356	357	357	Category C	-0.2878418	0.11987305	-0.91186523	-0.029052734	-0.12646484	0.42480469	0.3	0.018	7/6/2018	7	6	2018	1:21:12	4872	0.3	1	21	12	650	0.051025391	3.4804688	-0.33618164	0.13671875	-0.8581543	10.084473	0.07421875	0	0	0	0	0	0	0	0	0	0.93164063	0.068359375	0.11889648	0.048339844	-0.016845703	-0.053466797	0.018	38786.29	0	0	0.018
357	358	358	Category C	-0.2277832	0.16796875	-0.74389648	-0.014648438	-0.12939453	0.43603516	0.3	0.018	7/6/2018	7	6	2018	1:21:12	4872	0.4	1	21	12	614	0.051025391	3.4804688	-0.33398438	0.13647461	-0.85913086	9.9943848	0.15991211	0	0	0	0	0	0	0	0	0	0.93188477	0.068115234	0.25292969	0.10620117	0.03125	0.11523438	0.018	38786.29	0	0	0.018
358	359	359	Category C	-0.32397461	-0.023925781	-0.88793945	-0.013427734	-0.13476563	0.42504883	0.3	0.018	7/6/2018	7	6	2018	1:21:12	4872	0.5	1	21	12	601	0.051025391	3.4804688	-0.33422852	0.13574219	-0.86010742	11.297363	0.16235352	0	0	0	0	0	0	0	0	0	0.93286133	0.067138672	0.19775391	0.010253906	-0.15966797	-0.027587891	0.018	38786.29	0	0	0.018
359	360	360	Category C	-0.31176758	0.14379883	-0.81591797	-0.039550781	-0.13598633	0.42529297	0.3	0.018	7/6/2018	7	6	2018	1:21:12	4872	0.6	1	21	12	626	0.051025391	3.4804688	-0.33300781	0.13623047	-0.859375	13.124268	0.049072266	0	0	0	0	0	0	0	0	0	0.93188477	0.068115234	0.072265625	0.021240234	0.007324219	0.043457031	0.018	38786.29	0	0	0.018
360	361	361	Category C	-0.10791016	0.14379883	-0.76782227	0.015380859	-0.1171875	0.43017578	0.3	0.018	7/6/2018	7	6	2018	1:21:12	4872	0.7	1	21	12	540	0.051025391	3.4804688	-0.33056641	0.13574219	-0.85839844	12.930176	0.24072266	0	0	0	0	0	0	0	0	0	0.92993164	0.070068359	0.3215332	0.22265625	0.0078125	0.090576172	0.018	38786.29	0	0	0.018
361	362	362	Category C	-0.35986328	0.023925781	-0.94799805	-0.014892578	-0.14331055	0.41992188	0.3	0.018	7/6/2018	7	6	2018	1:21:12	4872	0.8	1	21	12	576	0.051025391	3.4804688	-0.33032227	0.13598633	-0.86035156	12.990479	0.14526367	0	0	0	0	0	0	0	0	0	0.93164063	0.068359375	0.22900391	-0.029296875	-0.11206055	-0.087402344	0.018	38786.29	0	0	0.018
362	363	363	Category C	-0.29980469	0.14379883	-0.86376953	-0.025634766	-0.14233398	0.42773438	0.3	0.018	7/6/2018	7	6	2018	1:21:12	4872	0.9	1	21	12	564	0.051025391	3.4804688	-0.32910156	0.13647461	-0.86230469	13.740479	0.030273438	0	0	0	0	0	0	0	0	0	0.93310547	0.066894531	0.037841797	0.029296875	0.007080078	-0.001220703	0.018	38786.29	0	0	0.018
363	364	364	Category C	-0.31176758	0.16796875	-0.83984375	-0.031005859	-0.15258789	0.42431641	0.3	0.018	7/6/2018	7	6	2018	1:21:13	4873	0	1	21	13	503	0.051025391	3.4804688	-0.32788086	0.13647461	-0.86206055	15.016846	0.041748047	0	0	0	0	0	0	0	0	0	0.93237305	0.067626953	0.070068359	0.016113281	0.03125	0.022216797	0.018	38786.29	0	0	0.018
364	365	365	Category C	-0.19189453	0.095947266	-0.74389648	0.024902344	-0.1496582	0.41381836	0.3	0.018	7/6/2018	7	6	2018	1:21:13	4873	0.1	1	21	13	540	0.051025391	3.4804688	-0.32666016	0.13671875	-0.86035156	14.987305	0.18286133	0	0	0	0	0	0	0	0	0	0.93066406	0.069335938	0.29248047	0.13476563	-0.040771484	0.11645508	0.018	38786.29	0	0	0.018
365	366	366	Category C	-0.43188477	0.083984375	-0.92382813	0.026123047	-0.16479492	0.41259766	0.3	0.018	7/6/2018	7	6	2018	1:21:13	4873	0.2	1	21	13	491	0.051025391	3.4804688	-0.32739258	0.13696289	-0.86206055	14.127686	0.13208008	0	0	0	0	0	0	0	0	0	0.93237305	0.067626953	0.21899414	-0.10424805	-0.052978516	-0.061523438	0.018	38786.29	0	0	0.018
366	367	367	Category C	-0.37182617	0.16796875	-0.86376953	-0.01171875	-0.18847656	0.40429688	0.3	0.018	7/6/2018	7	6	2018	1:21:13	4873	0.3	1	21	13	442	0.051025391	3.4804688	-0.32641602	0.13745117	-0.86352539	13.202637	0.054443359	0	0	0	0	0	0	0	0	0	0.93334961	0.066650391	0.075683594	-0.045166016	0.030273438	0	0.018	38786.29	0	0	0.018
367	368	368	Category C	-0.34790039	0.095947266	-0.85180664	0.020507813	-0.17578125	0.41040039	0.3	0.018	7/6/2018	7	6	2018	1:21:13	4873	0.4	1	21	13	454	0.051025391	3.4804688	-0.32324219	0.13867188	-0.86328125	12.952637	0.050537109	0	0	0	0	0	0	0	0	0	0.93212891	0.067871094	0.079101563	-0.024414063	-0.042724609	0.011474609	0.018	38786.29	0	0	0.018
368	369	369	Category C	-0.34790039	0.16796875	-0.83984375	0.034423828	-0.18139648	0.41748047	0.3	0.018	7/6/2018	7	6	2018	1:21:13	4873	0.5	1	21	13	429	0.051025391	3.4804688	-0.32250977	0.13964844	-0.86303711	13.192139	0.044433594	0	0	0	0	0	0	0	0	0	0.93188477	0.068115234	0.076660156	-0.025146484	0.028076172	0.023193359	0.018	38786.29	0	0	0.018
369	370	370	Category C	-0.25195313	0.16796875	-0.91186523	0.034423828	-0.18139648	0.41040039	0.3	0.018	7/6/2018	7	6	2018	1:21:13	4873	0.6	1	21	13	454	0.051025391	3.4804688	-0.32104492	0.13916016	-0.86230469	9.9528809	0.089599609	0	0	0	0	0	0	0	0	0	0.93066406	0.069335938	0.1472168	0.069091797	0.028564453	-0.049316406	0.018	38786.29	0	0	0.018
370	371	371	Category C	-0.35986328	0.11987305	-0.88793945	0.031005859	-0.18408203	0.41943359	0.3	0.018	7/6/2018	7	6	2018	1:21:13	4873	0.7	1	21	13	466	0.051025391	3.4804688	-0.32177734	0.13964844	-0.86132813	7.1970215	0.050292969	0	0	0	0	0	0	0	0	0	0.93017578	0.069824219	0.084228516	-0.037841797	-0.019775391	-0.026367188	0.018	38786.29	0	0	0.018
371	372	372	Category C	-0.26391602	0.20385742	-0.76782227	-0.003662109	-0.18945313	0.40942383	0.3	0.018	7/6/2018	7	6	2018	1:21:13	4873	0.8	1	21	13	454	0.051025391	3.4804688	-0.31884766	0.14038086	-0.86083984	6.2497559	0.12524414	0	0	0	0	0	0	0	0	0	0.92871094	0.071289063	0.21142578	0.054931641	0.063232422	0.093017578	0.018	38786.29	0	0	0.018
372	373	373	Category C	-0.41992188	0.2277832	-0.89990234	-0.002441406	-0.17016602	0.41064453	0.3	0.018	7/6/2018	7	6	2018	1:21:13	4873	0.9	1	21	13	478	0.051025391	3.4804688	-0.31762695	0.140625	-0.86083984	5.9255371	0.13964844	0	0	0	0	0	0	0	0	0	0.92822266	0.071777344	0.22802734	-0.10205078	0.086914063	-0.038818359	0.018	38786.29	0	0	0.018
373	374	374	Category C	-0.2277832	0.17993164	-0.93579102	-0.008056641	-0.17602539	0.41650391	0.3	0.018	7/6/2018	7	6	2018	1:21:14	4874	0	1	21	14	478	0.051025391	3.4804688	-0.31640625	0.14038086	-0.86083984	3.2163086	0.12231445	0	0	0	0	0	0	0	0	0	0.92797852	0.072021484	0.20263672	0.088623047	0.039306641	-0.074707031	0.018	38786.29	0	0	0.018
374	375	375	Category C	-0.45581055	0.095947266	-0.85180664	-0.008056641	-0.18676758	0.41137695	0.3	0.018	7/6/2018	7	6	2018	1:21:14	4874	0.1	1	21	14	491	0.051025391	3.4804688	-0.31420898	0.14038086	-0.86132813	0.72753906	0.1484375	0	0	0	0	0	0	0	0	0	0.92749023	0.072509766	0.19555664	-0.14135742	-0.044433594	0.009521484	0.018	38786.29	0	0	0.018
375	376	376	Category C	-0.3359375	0.16796875	-0.79199219	-0.017089844	-0.18652344	0.40185547	0.3	0.018	7/6/2018	7	6	2018	1:21:14	4874	0.2	1	21	14	503	0.051025391	3.4804688	-0.31420898	0.14086914	-0.86083984	1.9348145	0.076904297	0	0	0	0	0	0	0	0	0	0.92724609	0.072753906	0.11743164	-0.021484375	0.026855469	0.068847656	0.018	38786.29	0	0	0.018
376	377	377	Category C	-0.32397461	0.17993164	-0.74389648	0.009277344	-0.17285156	0.41503906	0.3	0.018	7/6/2018	7	6	2018	1:21:14	4874	0.3	1	21	14	540	0.051025391	3.4804688	-0.31225586	0.14306641	-0.86157227	1.769043	0.1237793	0	0	0	0	0	0	0	0	0	0.92773438	0.072265625	0.16601563	-0.011474609	0.036621094	0.11767578	0.018	38786.29	0	0	0.018
377	378	378	Category C	-0.32397461	0.16796875	-0.82788086	0.010986328	-0.16357422	0.41308594	0.3	0.018	7/6/2018	7	6	2018	1:21:14	4874	0.4	1	21	14	589	0.051025391	3.4804688	-0.31079102	0.14379883	-0.86254883	5.1523438	0.044189453	0	0	0	0	0	0	0	0	0	0.92797852	0.072021484	0.072021484	-0.012939453	0.023925781	0.034667969	0.018	38786.29	0	0	0.018
378	379	379	Category C	-0.21582031	0.20385742	-0.86376953	0.030029297	-0.16821289	0.421875	0.3	0.018	7/6/2018	7	6	2018	1:21:14	4874	0.5	1	21	14	601	0.051025391	3.4804688	-0.31152344	0.14526367	-0.86254883	8.671875	0.11206055	0	0	0	0	0	0	0	0	0	0.9284668	0.071533203	0.15527344	0.095703125	0.058349609	-0.000976563	0.018	38786.29	0	0	0.018
379	380	380	Category C	-0.37182617	0.21582031	-0.85180664	-0.01953125	-0.16479492	0.41235352	0.3	0.018	7/6/2018	7	6	2018	1:21:14	4874	0.6	1	21	14	626	0.051025391	3.4804688	-0.30932617	0.14770508	-0.85986328	8.7729492	0.092529297	0	0	0	0	0	0	0	0	0	0.92578125	0.07421875	0.13842773	-0.062255859	0.067871094	0.008056641	0.018	38786.29	0	0	0.018
380	381	381	Category C	-0.40795898	0.15576172	-0.94799805	-0.013427734	-0.16088867	0.41577148	0.3	0.018	7/6/2018	7	6	2018	1:21:14	4874	0.7	1	21	14	540	0.051025391	3.4804688	-0.30737305	0.14819336	-0.85961914	7.8078613	0.1340332	0	0	0	0	0	0	0	0	0	0.92480469	0.075195313	0.19628906	-0.1003418	0.007324219	-0.088134766	0.018	38786.29	0	0	0.018
381	382	382	Category C	-0.23999023	0.19189453	-0.81591797	-0.019042969	-0.16015625	0.41064453	0.3	0.018	7/6/2018	7	6	2018	1:21:14	4874	0.8	1	21	14	527	0.051025391	3.4804688	-0.30761719	0.14892578	-0.86083984	7.6640625	0.091796875	0	0	0	0	0	0	0	0	0	0.92626953	0.073730469	0.15551758	0.067626953	0.042724609	0.044921875	0.018	38786.29	0	0	0.018
382	383	383	Category C	-0.3359375	0.19189453	-0.92382813	0.006835938	-0.16430664	0.41992188	0.3	0.018	7/6/2018	7	6	2018	1:21:14	4874	0.9	1	21	14	503	0.051025391	3.4337402	-0.30566406	0.14892578	-0.85986328	8.9794922	0.082519531	0	0	0	0	0	0	0	0	0	0.92456055	0.075439453	0.13671875	-0.030029297	0.042724609	-0.063720703	0.018	38786.29	0	0	0.018
383	384	384	Category C	-0.29980469	0.17993164	-0.88793945	-0.007568359	-0.16308594	0.41455078	0.3	0.018	7/6/2018	7	6	2018	1:21:15	4875	0	1	21	15	515	0.051025391	3.4337402	-0.3059082	0.1496582	-0.86035156	7.9060059	0.041015625	0	0	0	0	0	0	0	0	0	0.92553711	0.074462891	0.063720703	0.006103516	0.030029297	-0.02734375	0.018	38786.29	0	0	0.018
384	385	385	Category C	-0.32397461	0.16796875	-0.80395508	-0.022949219	-0.16870117	0.41333008	0.3	0.018	7/6/2018	7	6	2018	1:21:15	4875	0.1	1	21	15	540	0.051025391	3.4337402	-0.30419922	0.15161133	-0.85961914	5.3317871	0.061279297	0	0	0	0	0	0	0	0	0	0.92431641	0.075683594	0.091552734	-0.01953125	0.016113281	0.055664063	0.018	38786.29	0	0	0.018
385	386	386	Category C	-0.31176758	0.17993164	-0.85180664	-0.023193359	-0.1628418	0.41235352	0.3	0.018	7/6/2018	7	6	2018	1:21:15	4875	0.2	1	21	15	515	0.051025391	3.4337402	-0.30419922	0.15356445	-0.859375	4.5332031	0.028076172	0	0	0	0	0	0	0	0	0	0.92456055	0.075439453	0.041259766	-0.007324219	0.026123047	0.007568359	0.018	38786.29	0	0	0.018
386	387	387	Category C	-0.2878418	0.17993164	-0.80395508	-0.012939453	-0.16479492	0.41943359	0.3	0.018	7/6/2018	7	6	2018	1:21:15	4875	0.3	1	21	15	527	0.051025391	3.4337402	-0.30395508	0.15454102	-0.859375	5.6811523	0.062988281	0	0	0	0	0	0	0	0	0	0.92456055	0.075439453	0.097167969	0.016113281	0.025146484	0.055419922	0.018	38786.29	0	0	0.018
387	388	388	Category C	-0.31176758	0.20385742	-0.87597656	-0.019042969	-0.16210938	0.41137695	0.3	0.018	7/6/2018	7	6	2018	1:21:15	4875	0.4	1	21	15	515	0.051025391	3.4337402	-0.3034668	0.15527344	-0.85791016	4.8742676	0.052246094	0	0	0	0	0	0	0	0	0	0.9230957	0.076904297	0.074462891	-0.008056641	0.048339844	-0.017822266	0.018	38786.29	0	0	0.018
388	389	389	Category C	-0.29980469	0.17993164	-0.86376953	-0.01171875	-0.16577148	0.41772461	0.3	0.018	7/6/2018	7	6	2018	1:21:15	4875	0.5	1	21	15	527	0.051025391	3.4337402	-0.30419922	0.15649414	-0.859375	3.295166	0.023925781	0	0	0	0	0	0	0	0	0	0.92504883	0.074951172	0.031982422	0.004394531	0.023193359	-0.004150391	0.018	38786.29	0	0	0.018
389	390	390	Category C	-0.3359375	0.17993164	-0.86376953	-0.010253906	-0.16381836	0.40966797	0.3	0.018	7/6/2018	7	6	2018	1:21:15	4875	0.6	1	21	15	491	0.051025391	3.4337402	-0.30541992	0.15820313	-0.86010742	3.3730469	0.037353516	0	0	0	0	0	0	0	0	0	0.92626953	0.073730469	0.055419922	-0.030273438	0.021484375	-0.003417969	0.018	38786.29	0	0	0.018
390	391	391	Category C	-0.20385742	0.19189453	-0.74389648	0.003662109	-0.15454102	0.4140625	0.3	0.018	7/6/2018	7	6	2018	1:21:15	4875	0.7	1	21	15	454	0.051025391	3.4337402	-0.30493164	0.15917969	-0.85888672	3.5183105	0.15649414	0	0	0	0	0	0	0	0	0	0.92529297	0.074707031	0.2487793	0.10107422	0.032470703	0.11499023	0.018	38786.29	0	0	0.018
391	392	392	Category C	-0.35986328	0.20385742	-0.95996094	-0.006103516	-0.15087891	0.4230957	0.3	0.018	7/6/2018	7	6	2018	1:21:15	4875	0.8	1	21	15	442	0.051025391	3.4337402	-0.3046875	0.15917969	-0.85864258	3.7607422	0.12329102	0	0	0	0	0	0	0	0	0	0.92504883	0.074951172	0.20068359	-0.054931641	0.044433594	-0.10107422	0.018	38786.29	0	0	0.018
392	393	393	Category C	-0.23999023	0.16796875	-0.86376953	0	-0.15795898	0.4230957	0.3	0.018	7/6/2018	7	6	2018	1:21:15	4875	0.9	1	21	15	417	0.051025391	3.4337402	-0.30639648	0.16040039	-0.85888672	3.1203613	0.066894531	0	0	0	0	0	0	0	0	0	0.92578125	0.07421875	0.078613281	0.06640625	0.007324219	-0.004638672	0.018	38786.29	0	0	0.018
393	394	394	Category C	-0.37182617	0.19189453	-0.87597656	-0.020507813	-0.15307617	0.41357422	0.3	0.018	7/6/2018	7	6	2018	1:21:16	4876	0	1	21	16	442	0.051025391	3.4337402	-0.30664063	0.16064453	-0.8581543	2.824707	0.07421875	0	0	0	0	0	0	0	0	0	0.92529297	0.074707031	0.11401367	-0.064941406	0.031005859	-0.017578125	0.018	38786.29	0	0	0.018
394	395	395	Category C	-0.26391602	0.16796875	-0.87597656	-0.021484375	-0.15136719	0.42456055	0.3	0.018	7/6/2018	7	6	2018	1:21:16	4876	0.1	1	21	16	491	0.051025391	3.4337402	-0.30786133	0.16015625	-0.8581543	2.4213867	0.047851563	0	0	0	0	0	0	0	0	0	0.92578125	0.07421875	0.069335938	0.043945313	0.007568359	-0.017578125	0.018	38786.29	0	0	0.018
395	396	396	Category C	-0.32397461	0.14379883	-0.77978516	-0.010498047	-0.14550781	0.42919922	0.3	0.018	7/6/2018	7	6	2018	1:21:16	4876	0.2	1	21	16	503	0.051025391	3.4337402	-0.30908203	0.16064453	-0.85717773	0.36157227	0.080566406	0	0	0	0	0	0	0	0	0	0.92529297	0.074707031	0.10913086	-0.014648438	-0.016845703	0.077392578	0.018	38786.29	0	0	0.018
396	397	397	Category C	-0.27587891	0.15576172	-0.88793945	-0.023925781	-0.16088867	0.4140625	0.3	0.018	7/6/2018	7	6	2018	1:21:16	4876	0.3	1	21	16	552	0.051025391	3.4337402	-0.31030273	0.16137695	-0.85742188	0.31030273	0.046386719	0	0	0	0	0	0	0	0	0	0.92602539	0.073974609	0.070556641	0.034423828	-0.005615234	-0.030273438	0.018	38786.29	0	0	0.018
397	398	398	Category C	-0.3359375	0.095947266	-0.88793945	-0.014648438	-0.14892578	0.42602539	0.3	0.018	7/6/2018	7	6	2018	1:21:16	4876	0.4	1	21	16	552	0.051025391	3.4337402	-0.31201172	0.16186523	-0.85693359	1.1152344	0.076660156	0	0	0	0	0	0	0	0	0	0.92626953	0.073730469	0.12060547	-0.023681641	-0.065917969	-0.030761719	0.018	38786.29	0	0	0.018
398	399	399	Category C	-0.25195313	0.17993164	-0.80395508	-0.017822266	-0.15209961	0.4296875	0.3	0.018	7/6/2018	7	6	2018	1:21:16	4876	0.5	1	21	16	527	0.051025391	3.4337402	-0.31347656	0.16186523	-0.8581543	2.557373	0.083984375	0	0	0	0	0	0	0	0	0	0.92797852	0.072021484	0.13378906	0.061523438	0.017822266	0.054199219	0.018	38786.29	0	0	0.018
399	400	400	Category C	-0.23999023	0.15576172	-0.87597656	0.011474609	-0.14160156	0.41845703	0.3	0.018	7/6/2018	7	6	2018	1:21:16	4876	0.6	1	21	16	478	0.051025391	3.4337402	-0.31494141	0.1640625	-0.85888672	3.5031738	0.077392578	0	0	0	0	0	0	0	0	0	0.92944336	0.070556641	0.1003418	0.074951172	-0.008300781	-0.016845703	0.018	38786.29	0	0	0.018
400	401	401	Category C	-0.3359375	0.15576172	-0.95996094	-0.007080078	-0.15795898	0.41870117	0.3	0.018	7/6/2018	7	6	2018	1:21:16	4876	0.7	1	21	16	429	0.051025391	3.4337402	-0.31420898	0.1640625	-0.85888672	3.0541992	0.10327148	0	0	0	0	0	0	0	0	0	0.92919922	0.070800781	0.13085938	-0.021484375	-0.008300781	-0.10083008	0.018	38786.29	0	0	0.018
401	402	402	Category C	-0.26391602	0.15576172	-0.87597656	-0.029296875	-0.15771484	0.41235352	0.3	0.018	7/6/2018	7	6	2018	1:21:16	4876	0.8	1	21	16	417	0.051025391	3.4337402	-0.31713867	0.16333008	-0.86083984	1.6101074	0.055908203	0	0	0	0	0	0	0	0	0	0.93188477	0.068115234	0.075927734	0.053222656	-0.007568359	-0.014892578	0.018	38786.29	0	0	0.018
402	403	403	Category C	-0.38378906	0.17993164	-0.88793945	-0.025146484	-0.15625	0.43164063	0.3	0.018	7/6/2018	7	6	2018	1:21:16	4876	0.9	1	21	16	442	0.051025391	3.4337402	-0.31591797	0.1652832	-0.86108398	1.7529297	0.07421875	0	0	0	0	0	0	0	0	0	0.93188477	0.068115234	0.10913086	-0.067626953	0.014404297	-0.026611328	0.018	38786.29	0	0	0.018
403	404	404	Category C	-0.23999023	0.17993164	-0.81591797	-0.023193359	-0.15234375	0.41650391	0.3	0.018	7/6/2018	7	6	2018	1:21:17	4877	0	1	21	17	515	0.051025391	3.4337402	-0.31665039	0.16503906	-0.86132813	1.8278809	0.090332031	0	0	0	0	0	0	0	0	0	0.93237305	0.067626953	0.13696289	0.076660156	0.014648438	0.045410156	0.018	38786.29	0	0	0.018
404	405	405	Category C	-0.40795898	0.11987305	-0.95996094	-0.008789063	-0.15527344	0.41870117	0.3	0.018	7/6/2018	7	6	2018	1:21:17	4877	0.1	1	21	17	527	0.051025391	3.4337402	-0.31518555	0.16503906	-0.86035156	1.1286621	0.14306641	0	0	0	0	0	0	0	0	0	0.93115234	0.068847656	0.23730469	-0.092529297	-0.045166016	-0.099365234	0.018	38786.29	0	0	0.018
405	406	406	Category C	-0.27587891	0.16796875	-0.85180664	-0.035888672	-0.16186523	0.41918945	0.3	0.018	7/6/2018	7	6	2018	1:21:17	4877	0.2	1	21	17	540	0.051025391	3.4337402	-0.31713867	0.16503906	-0.86303711	0.62744141	0.04296875	0	0	0	0	0	0	0	0	0	0.93432617	0.065673828	0.055419922	0.041259766	0.002685547	0.011230469	0.018	38786.29	0	0	0.018
406	407	407	Category C	-0.20385742	0.17993164	-0.87597656	-0.017578125	-0.14868164	0.42480469	0.3	0.018	7/6/2018	7	6	2018	1:21:17	4877	0.3	1	21	17	515	0.051025391	3.4337402	-0.31445313	0.1652832	-0.86230469	0.31079102	0.11230469	0	0	0	0	0	0	0	0	0	0.93261719	0.067382813	0.13891602	0.1105957	0.014404297	-0.013427734	0.018	38786.29	0	0	0.018
407	408	408	Category C	-0.32397461	0.19189453	-0.91186523	-0.026611328	-0.16186523	0.41552734	0.3	0.018	7/6/2018	7	6	2018	1:21:17	4877	0.4	1	21	17	491	0.051025391	3.4337402	-0.31518555	0.1652832	-0.86376953	0.22143555	0.055419922	0	0	0	0	0	0	0	0	0	0.93432617	0.065673828	0.083251953	-0.008544922	0.026367188	-0.047851563	0.018	38786.29	0	0	0.018
408	409	409	Category C	-0.29980469	0.083984375	-0.79199219	-0.031738281	-0.15551758	0.41625977	0.3	0.018	7/6/2018	7	6	2018	1:21:17	4877	0.5	1	21	17	466	0.051025391	3.4337402	-0.31298828	0.16601563	-0.86206055	2.1513672	0.10864258	0	0	0	0	0	0	0	0	0	0.93212891	0.067871094	0.16552734	0.013183594	-0.08203125	0.070068359	0.018	38786.29	0	0	0.018
409	410	410	Category C	-0.37182617	0.19189453	-0.87597656	-0.044433594	-0.16015625	0.41381836	0.3	0.018	7/6/2018	7	6	2018	1:21:17	4877	0.6	1	21	17	478	0.051025391	3.4337402	-0.31030273	0.16552734	-0.86206055	3.1091309	0.068115234	0	0	0	0	0	0	0	0	0	0.93115234	0.068847656	0.10131836	-0.061279297	0.026123047	-0.013671875	0.018	38786.29	0	0	0.018
410	411	411	Category C	-0.23999023	0.17993164	-0.86376953	-0.023193359	-0.15893555	0.41845703	0.3	0.018	7/6/2018	7	6	2018	1:21:17	4877	0.7	1	21	17	466	0.051025391	3.4337402	-0.31079102	0.1652832	-0.86132813	3.5952148	0.072265625	0	0	0	0	0	0	0	0	0	0.93041992	0.069580078	0.087646484	0.070800781	0.014404297	-0.002197266	0.018	38786.29	0	0	0.018
411	412	412	Category C	-0.31176758	0.15576172	-0.87597656	-0.009521484	-0.15405273	0.42089844	0.3	0.018	7/6/2018	7	6	2018	1:21:17	4877	0.8	1	21	17	429	0.051025391	3.4337402	-0.30883789	0.16601563	-0.86132813	2.9772949	0.018066406	0	0	0	0	0	0	0	0	0	0.92993164	0.070068359	0.027587891	-0.002685547	-0.010253906	-0.014404297	0.018	38786.29	0	0	0.018
412	413	413	Category C	-0.35986328	0.16796875	-0.88793945	-0.004638672	-0.14453125	0.41992188	0.3	0.018	7/6/2018	7	6	2018	1:21:17	4877	0.9	1	21	17	466	0.051025391	3.4337402	-0.30908203	0.16479492	-0.86157227	4.1191406	0.056884766	0	0	0	0	0	0	0	0	0	0.93017578	0.069824219	0.079589844	-0.050537109	0.002929688	-0.026123047	0.018	38786.29	0	0	0.018
413	414	414	Category C	-0.2878418	0.17993164	-0.86376953	-0.027587891	-0.14160156	0.42675781	0.3	0.018	7/6/2018	7	6	2018	1:21:18	4878	0	1	21	18	491	0.051025391	3.4337402	-0.30664063	0.16357422	-0.86083984	5.1135254	0.024902344	0	0	0	0	0	0	0	0	0	0.9284668	0.071533203	0.037841797	0.018798828	0.016113281	-0.002685547	0.018	38786.29	0	0	0.018
414	415	415	Category C	-0.39599609	0.15576172	-0.83984375	-0.018066406	-0.14160156	0.42578125	0.3	0.018	7/6/2018	7	6	2018	1:21:18	4878	0.111	1	21	18	552	0.051025391	3.4337402	-0.30834961	0.16357422	-0.86035156	4.822998	0.090087891	0	0	0	0	0	0	0	0	0	0.9284668	0.071533203	0.1159668	-0.087402344	-0.0078125	0.020507813	0.018	38786.29	0	0	0.018
415	416	416	Category C	-0.27587891	0.17993164	-0.85180664	-0.027832031	-0.140625	0.41845703	0.3	0.018	7/6/2018	7	6	2018	1:21:18	4878	0.222	1	21	18	540	0.051025391	3.4337402	-0.30322266	0.16381836	-0.85888672	4.8369141	0.032470703	0	0	0	0	0	0	0	0	0	0.92553711	0.074462891	0.050537109	0.02734375	0.015869141	0.007080078	0.018	38786.29	0	0	0.018
416	417	417	Category C	-0.26391602	0.17993164	-0.89990234	-0.013671875	-0.14013672	0.43017578	0.3	0.018	7/6/2018	7	6	2018	1:21:18	4878	0.333	1	21	18	503	0.051025391	3.4337402	-0.3046875	0.16381836	-0.86083984	5.8623047	0.058349609	0	0	0	0	0	0	0	0	0	0.92773438	0.072265625	0.095458984	0.040771484	0.015869141	-0.038818359	0.018	38786.29	0	0	0.018
417	418	418	Category C	-0.3359375	0.14379883	-0.85180664	-0.020507813	-0.14306641	0.42480469	0.3	0.018	7/6/2018	7	6	2018	1:21:18	4878	0.444	1	21	18	442	0.051025391	3.4337402	-0.3034668	0.16357422	-0.86157227	5.9399414	0.0390625	0	0	0	0	0	0	0	0	0	0.92797852	0.072021484	0.062011719	-0.032226563	-0.019775391	0.009765625	0.018	38786.29	0	0	0.018
418	419	419	Category C	-0.25195313	0.17993164	-0.81591797	-0.0390625	-0.14208984	0.41235352	0.3	0.018	7/6/2018	7	6	2018	1:21:18	4878	0.555	1	21	18	393	0.051025391	3.4337402	-0.30444336	0.1628418	-0.86157227	4.5170898	0.071777344	0	0	0	0	0	0	0	0	0	0.92822266	0.071777344	0.11523438	0.052490234	0.016845703	0.045654297	0.018	38786.29	0	0	0.018
419	420	420	Category C	-0.23999023	0.15576172	-0.89990234	-0.021728516	-0.14526367	0.41772461	0.3	0.018	7/6/2018	7	6	2018	1:21:18	4878	0.666	1	21	18	417	0.051025391	3.4337402	-0.30444336	0.16259766	-0.86206055	3.8947754	0.074951172	0	0	0	0	0	0	0	0	0	0.9284668	0.071533203	0.10913086	0.064453125	-0.006835938	-0.037597656	0.018	38786.29	0	0	0.018
420	421	421	Category C	-0.29980469	0.16796875	-0.81591797	-0.043212891	-0.13769531	0.4140625	0.3	0.018	7/6/2018	7	6	2018	1:21:18	4878	0.777	1	21	18	405	0.051025391	3.4305176	-0.30395508	0.16137695	-0.86328125	3.1420898	0.047851563	0	0	0	0	0	0	0	0	0	0.92944336	0.070556641	0.057861328	0.004150391	0.006347656	0.047363281	0.018	38786.29	0	0	0.018
421	422	422	Category C	-0.2277832	0.15576172	-0.80395508	-0.022705078	-0.14892578	0.41967773	0.3	0.018	7/6/2018	7	6	2018	1:21:18	4878	0.888	1	21	18	442	0.051025391	3.4305176	-0.30151367	0.16137695	-0.86328125	2.6542969	0.094726563	0	0	0	0	0	0	0	0	0	0.9284668	0.071533203	0.13891602	0.073730469	-0.005615234	0.059326172	0.018	38786.29	0	0	0.018
422	423	423	Category C	-0.3359375	0.17993164	-0.88793945	-0.041259766	-0.14208984	0.41552734	0.3	0.018	7/6/2018	7	6	2018	1:21:19	4879	0	1	21	19	466	0.051025391	3.4305176	-0.30224609	0.16137695	-0.86352539	1.4780273	0.045166016	0	0	0	0	0	0	0	0	0	0.92919922	0.070800781	0.076171875	-0.033447266	0.018310547	-0.024169922	0.018	38786.29	0	0	0.018
423	424	424	Category C	-0.21582031	0.17993164	-0.81591797	-0.01953125	-0.1496582	0.41943359	0.3	0.018	7/6/2018	7	6	2018	1:21:19	4879	0.1	1	21	19	466	0.051025391	3.4305176	-0.30151367	0.16015625	-0.86132813	0.90380859	0.098876953	0	0	0	0	0	0	0	0	0	0.92651367	0.073486328	0.15087891	0.085693359	0.01953125	0.045410156	0.018	38786.29	0	0	0.018
424	425	425	Category C	-0.2878418	0.17993164	-0.81591797	-0.018310547	-0.13647461	0.42602539	0.3	0.018	7/6/2018	7	6	2018	1:21:19	4879	0.2	1	21	19	454	0.051025391	3.4305176	-0.30175781	0.16015625	-0.8605957	1.0646973	0.05078125	0	0	0	0	0	0	0	0	0	0.92602539	0.073974609	0.078369141	0.013916016	0.01953125	0.044677734	0.018	38786.29	0	0	0.018
425	426	426	Category C	-0.3359375	0.15576172	-0.94799805	-0.004150391	-0.14208984	0.42626953	0.3	0.018	7/6/2018	7	6	2018	1:21:19	4879	0.3	1	21	19	478	0.051025391	3.4305176	-0.30175781	0.16040039	-0.86157227	1.0795898	0.092773438	0	0	0	0	0	0	0	0	0	0.92700195	0.072998047	0.125	-0.033935547	-0.004638672	-0.086181641	0.018	38786.29	0	0	0.018
426	427	427	Category C	-0.26391602	0.17993164	-0.80395508	-0.021728516	-0.14404297	0.42163086	0.3	0.018	7/6/2018	7	6	2018	1:21:19	4879	0.4	1	21	19	478	0.051025391	3.4305176	-0.30175781	0.16015625	-0.86230469	1.1152344	0.072265625	0	0	0	0	0	0	0	0	0	0.92749023	0.072509766	0.11572266	0.037841797	0.01953125	0.058349609	0.018	38786.29	0	0	0.018
427	428	428	Category C	-0.38378906	0.17993164	-0.92382813	0.000244141	-0.13891602	0.41918945	0.3	0.018	7/6/2018	7	6	2018	1:21:19	4879	0.5	1	21	19	490	0.051025391	3.4305176	-0.30224609	0.16015625	-0.86401367	2.1325684	0.1027832	0	0	0	0	0	0	0	0	0	0.92944336	0.070556641	0.16064453	-0.081298828	0.01953125	-0.059570313	0.018	38786.29	0	0	0.018
428	429	429	Category C	-0.35986328	0.16796875	-0.83984375	-0.005126953	-0.1328125	0.4362793	0.3	0.018	7/6/2018	7	6	2018	1:21:19	4879	0.6	1	21	19	527	0.051025391	3.4305176	-0.30273438	0.15869141	-0.86303711	2.623291	0.062011719	0	0	0	0	0	0	0	0	0	0.92822266	0.071777344	0.089355469	-0.056884766	0.009033203	0.023193359	0.018	38786.29	0	0	0.018
429	430	430	Category C	-0.34790039	0.17993164	-0.82788086	-0.004638672	-0.13696289	0.42333984	0.3	0.018	7/6/2018	7	6	2018	1:21:19	4879	0.7	1	21	19	527	0.051025391	3.4305176	-0.30322266	0.15869141	-0.86376953	3.5625	0.061035156	0	0	0	0	0	0	0	0	0	0.92919922	0.070800781	0.1015625	-0.044433594	0.020996094	0.035888672	0.018	38786.29	0	0	0.018
430	431	431	Category C	-0.27587891	0.15576172	-0.86376953	-0.020507813	-0.13891602	0.43310547	0.3	0.018	7/6/2018	7	6	2018	1:21:19	4879	0.8	1	21	19	503	0.051025391	3.4305176	-0.30224609	0.15673828	-0.86254883	4.5332031	0.026611328	0	0	0	0	0	0	0	0	0	0.92749023	0.072509766	0.028808594	0.026367188	-0.000976563	-0.000976563	0.018	38786.29	0	0	0.018
431	432	432	Category C	-0.41992188	0.19189453	-0.88793945	-0.014892578	-0.13916016	0.4230957	0.3	0.018	7/6/2018	7	6	2018	1:21:19	4879	0.9	1	21	19	515	0.051025391	3.4305176	-0.30297852	0.15600586	-0.86523438	4.052002	0.12402344	0	0	0	0	0	0	0	0	0	0.92993164	0.070068359	0.17504883	-0.11669922	0.035644531	-0.022460938	0.018	38786.29	0	0	0.018
432	433	433	Category C	-0.3359375	0.14379883	-0.82788086	-0.007080078	-0.13818359	0.42431641	0.3	0.018	7/6/2018	7	6	2018	1:21:20	4880	0	1	21	20	503	0.051025391	3.4305176	-0.30273438	0.15478516	-0.86450195	4.5036621	0.050537109	0	0	0	0	0	0	0	0	0	0.92895508	0.071044922	0.080810547	-0.032958984	-0.010986328	0.036621094	0.018	38786.29	0	0	0.018
433	434	434	Category C	-0.39599609	0.13183594	-0.87597656	-0.008789063	-0.13476563	0.42407227	0.3	0.018	7/6/2018	7	6	2018	1:21:20	4880	0.09	1	21	20	478	0.051025391	3.4305176	-0.30322266	0.15380859	-0.86474609	5.3012695	0.095703125	0	0	0	0	0	0	0	0	0	0.92944336	0.070556641	0.12573242	-0.092529297	-0.021972656	-0.010986328	0.018	38786.29	0	0	0.018
434	435	435	Category C	-0.39599609	0.17993164	-0.79199219	0.012939453	-0.12939453	0.42285156	0.3	0.018	7/6/2018	7	6	2018	1:21:20	4880	0.181	1	21	20	503	0.051025391	3.4305176	-0.30102539	0.15258789	-0.86425781	6.3791504	0.12231445	0	0	0	0	0	0	0	0	0	0.92773438	0.072265625	0.19433594	-0.094726563	0.02734375	0.072265625	0.018	38786.29	0	0	0.018
435	436	436	Category C	-0.39599609	0.20385742	-0.88793945	-0.015380859	-0.11010742	0.42944336	0.3	0.018	7/6/2018	7	6	2018	1:21:20	4880	0.272	1	21	20	478	0.051025391	3.4305176	-0.30224609	0.15258789	-0.86499023	6.5268555	0.10888672	0	0	0	0	0	0	0	0	0	0.92895508	0.071044922	0.16748047	-0.093505859	0.051269531	-0.022705078	0.018	38786.29	0	0	0.018
436	437	437	Category C	-0.40795898	0.15576172	-0.86376953	0.004150391	-0.11499023	0.43164063	0.3	0.018	7/6/2018	7	6	2018	1:21:20	4880	0.363	1	21	20	515	0.051025391	3.4305176	-0.30102539	0.15332031	-0.86669922	6.0979004	0.10668945	0	0	0	0	0	0	0	0	0	0.93017578	0.069824219	0.11206055	-0.10668945	0.002197266	0.002929688	0.018	38786.29	0	0	0.018
437	438	438	Category C	-0.35986328	0.17993164	-0.85180664	-0.006347656	-0.11474609	0.4375	0.3	0.018	7/6/2018	7	6	2018	1:21:20	4880	0.454	1	21	20	515	0.051025391	3.4305176	-0.30102539	0.15258789	-0.86669922	5.4904785	0.06640625	0	0	0	0	0	0	0	0	0	0.93017578	0.069824219	0.10083008	-0.05859375	0.027099609	0.014892578	0.018	38786.29	0	0	0.018
438	439	439	Category C	-0.43188477	0.14379883	-0.93579102	-0.006835938	-0.12524414	0.42651367	0.3	0.018	7/6/2018	7	6	2018	1:21:20	4880	0.545	1	21	20	515	0.051025391	3.4305176	-0.30126953	0.15307617	-0.86767578	4.0319824	0.1472168	0	0	0	0	0	0	0	0	0	0.93115234	0.068847656	0.20776367	-0.13037109	-0.009277344	-0.067871094	0.018	38786.29	0	0	0.018
439	440	440	Category C	-0.25195313	0.14379883	-0.82788086	-0.021240234	-0.12060547	0.42578125	0.3	0.018	7/6/2018	7	6	2018	1:21:20	4880	0.636	1	21	20	503	0.051025391	3.4305176	-0.30297852	0.15307617	-0.86914063	0.71484375	0.06640625	0	0	0	0	0	0	0	0	0	0.93310547	0.066894531	0.10180664	0.051025391	-0.009277344	0.041259766	0.018	38786.29	0	0	0.018
440	441	441	Category C	-0.34790039	0.095947266	-0.92382813	-0.020019531	-0.12841797	0.42822266	0.3	0.018	7/6/2018	7	6	2018	1:21:20	4880	0.727	1	21	20	515	0.051025391	3.4305176	-0.3046875	0.15136719	-0.86865234	2.1635742	0.089111328	0	0	0	0	0	0	0	0	0	0.93310547	0.066894531	0.15356445	-0.04296875	-0.055419922	-0.054931641	0.018	38786.29	0	0	0.018
441	442	442	Category C	-0.25195313	0.16796875	-0.95996094	-0.048828125	-0.14355469	0.43139648	0.3	0.018	7/6/2018	7	6	2018	1:21:20	4880	0.818	1	21	20	515	0.051025391	3.4305176	-0.30273438	0.15136719	-0.86547852	3.2910156	0.1081543	0	0	0	0	0	0	0	0	0	0.92944336	0.070556641	0.16137695	0.05078125	0.016357422	-0.094238281	0.018	38786.29	0	0	0.018
442	443	443	Category C	-0.35986328	0.11987305	-0.87597656	-0.023193359	-0.13793945	0.43408203	0.3	0.018	7/6/2018	7	6	2018	1:21:20	4880	0.909	1	21	20	503	0.051025391	3.4305176	-0.30541992	0.15087891	-0.86743164	5.4943848	0.062988281	0	0	0	0	0	0	0	0	0	0.93212891	0.067871094	0.09375	-0.054199219	-0.031005859	-0.008300781	0.018	38786.29	0	0	0.018
443	444	444	Category C	-0.19189453	0.17993164	-0.77978516	-0.018554688	-0.13305664	0.42382813	0.3	0.018	7/6/2018	7	6	2018	1:21:21	4881	0	1	21	21	552	0.051025391	3.4305176	-0.30419922	0.15014648	-0.86621094	8.8776855	0.14477539	0	0	0	0	0	0	0	0	0	0.93041992	0.069580078	0.22851563	0.11230469	0.029541016	0.086425781	0.018	38786.29	0	0	0.018
444	445	445	Category C	-0.35986328	0.095947266	-0.94799805	0	-0.1394043	0.4387207	0.3	0.018	7/6/2018	7	6	2018	1:21:21	4881	0.1	1	21	21	552	0.051025391	3.4305176	-0.30737305	0.14990234	-0.86645508	10.835938	0.11083984	0	0	0	0	0	0	0	0	0	0.93164063	0.068359375	0.18774414	-0.052246094	-0.053955078	-0.081298828	0.018	38786.29	0	0	0.018
445	446	446	Category C	-0.21582031	0.095947266	-0.86376953	-0.038330078	-0.14892578	0.42724609	0.3	0.018	7/6/2018	7	6	2018	1:21:21	4881	0.2	1	21	21	515	0.051025391	3.4305176	-0.30566406	0.1496582	-0.86401367	11.231934	0.10473633	0	0	0	0	0	0	0	0	0	0.9284668	0.071533203	0.14379883	0.08984375	-0.053710938	0.000244141	0.018	38786.29	0	0	0.018
446	447	447	Category C	-0.41992188	0.16796875	-0.98388672	-0.041748047	-0.15551758	0.40991211	0.3	0.018	7/6/2018	7	6	2018	1:21:21	4881	0.3	1	21	21	540	0.051025391	3.4305176	-0.30688477	0.15112305	-0.86474609	13.370361	0.16479492	0	0	0	0	0	0	0	0	0	0.93017578	0.069824219	0.24829102	-0.11279297	0.016601563	-0.11889648	0.018	38786.29	0	0	0.018
447	448	448	Category C	-0.17993164	0.15576172	-0.7199707	-0.061035156	-0.15063477	0.41235352	0.3	0.018	7/6/2018	7	6	2018	1:21:21	4881	0.4	1	21	21	478	0.051025391	3.4305176	-0.30786133	0.15112305	-0.86376953	15.812744	0.19262695	0	0	0	0	0	0	0	0	0	0.92944336	0.070556641	0.27636719	0.12792969	0.004394531	0.14379883	0.018	38786.29	0	0	0.018
448	449	449	Category C	-0.13183594	0.13183594	-0.83984375	0.021240234	-0.14233398	0.43676758	0.3	0.018	7/6/2018	7	6	2018	1:21:21	4881	0.5	1	21	21	417	0.051025391	3.4305176	-0.30810547	0.15112305	-0.86279297	15.381104	0.17871094	0	0	0	0	0	0	0	0	0	0.92871094	0.071289063	0.21875	0.17626953	-0.019287109	0.022949219	0.018	38786.29	0	0	0.018
449	450	450	Category C	-0.2878418	0.14379883	-0.85180664	-0.017089844	-0.16552734	0.41650391	0.3	0.018	7/6/2018	7	6	2018	1:21:21	4881	0.6	1	21	21	392	0.051025391	3.4305176	-0.30834961	0.15258789	-0.86328125	13.003174	0.025146484	0	0	0	0	0	0	0	0	0	0.92919922	0.070800781	0.041015625	0.020507813	-0.008789063	0.011474609	0.018	38786.29	0	0	0.018
450	451	451	Category C	-0.21582031	0.17993164	-0.87597656	0.006835938	-0.15625	0.42504883	0.3	0.018	7/6/2018	7	6	2018	1:21:21	4881	0.7	1	21	21	356	0.051025391	3.4305176	-0.30810547	0.15161133	-0.86279297	12.46167	0.097412109	0	0	0	0	0	0	0	0	0	0.92871094	0.071289063	0.13354492	0.092285156	0.028076172	-0.012939453	0.018	38786.29	0	0	0.018
451	452	452	Category C	-0.27587891	0.11987305	-0.80395508	-0.033935547	-0.16748047	0.41699219	0.3	0.018	7/6/2018	7	6	2018	1:21:21	4881	0.8	1	21	21	392	0.051025391	3.4305176	-0.30834961	0.15136719	-0.86328125	12.649658	0.074707031	0	0	0	0	0	0	0	0	0	0.92895508	0.071044922	0.12353516	0.032470703	-0.031494141	0.059326172	0.018	38786.29	0	0	0.018
452	453	453	Category C	-0.2277832	0.11987305	-0.82788086	-0.019042969	-0.15771484	0.41455078	0.3	0.018	7/6/2018	7	6	2018	1:21:21	4881	0.9	1	21	21	441	0.051025391	3.4305176	-0.30883789	0.15209961	-0.86254883	11.257813	0.093994141	0	0	0	0	0	0	0	0	0	0.92871094	0.071289063	0.14819336	0.081054688	-0.032226563	0.034667969	0.018	38786.29	0	0	0.018
453	454	454	Category C	-0.35986328	0.17993164	-0.89990234	-0.037597656	-0.17797852	0.40258789	0.3	0.018	7/6/2018	7	6	2018	1:21:22	4882	0	1	21	22	503	0.051025391	3.4305176	-0.30883789	0.15283203	-0.86303711	8.9338379	0.068359375	0	0	0	0	0	0	0	0	0	0.92919922	0.070800781	0.11474609	-0.05078125	0.026855469	-0.036621094	0.018	38786.29	0	0	0.018
454	455	455	Category C	-0.047851563	0.11987305	-0.73193359	0.006347656	-0.15771484	0.43432617	0.3	0.018	7/6/2018	7	6	2018	1:21:22	4882	0.111	1	21	22	527	0.051025391	3.4305176	-0.30981445	0.15332031	-0.86425781	7.6694336	0.29541016	0	0	0	0	0	0	0	0	0	0.9309082	0.069091797	0.42797852	0.26196289	-0.033447266	0.13232422	0.018	38786.29	0	0	0.018
455	456	456	Category C	-0.44384766	0.16796875	-0.95996094	0.005126953	-0.17382813	0.40380859	0.3	0.018	7/6/2018	7	6	2018	1:21:22	4882	0.222	1	21	22	552	0.051025391	3.4305176	-0.30883789	0.15405273	-0.86328125	7.140625	0.16650391	0	0	0	0	0	0	0	0	0	0.9296875	0.0703125	0.24536133	-0.13476563	0.013671875	-0.096435547	0.018	38786.29	0	0	0.018
456	457	457	Category C	-0.23999023	0.15576172	-0.79199219	-0.039306641	-0.17553711	0.41259766	0.3	0.018	7/6/2018	7	6	2018	1:21:22	4882	0.333	1	21	22	527	0.051025391	3.4305176	-0.30908203	0.15332031	-0.86157227	4.1264648	0.098144531	0	0	0	0	0	0	0	0	0	0.92822266	0.071777344	0.14111328	0.069091797	0.002197266	0.069580078	0.018	38786.29	0	0	0.018
457	458	458	Category C	-0.39599609	0.11987305	-0.83984375	-0.025390625	-0.16455078	0.41210938	0.3	0.018	7/6/2018	7	6	2018	1:21:22	4882	0.444	1	21	22	503	0.051025391	3.4305176	-0.3112793	0.15258789	-0.86132813	1.7553711	0.093017578	0	0	0	0	0	0	0	0	0	0.9284668	0.071533203	0.13891602	-0.084472656	-0.032714844	0.021484375	0.018	38786.29	0	0	0.018
458	459	459	Category C	-0.21582031	0.16796875	-0.88793945	-0.036132813	-0.15869141	0.41113281	0.3	0.018	7/6/2018	7	6	2018	1:21:22	4882	0.555	1	21	22	491	0.051025391	3.4417969	-0.31030273	0.15283203	-0.86083984	0.17749023	0.099365234	0	0	0	0	0	0	0	0	0	0.92773438	0.072265625	0.13647461	0.094482422	0.014892578	-0.026855469	0.018	38786.29	0	0	0.018
459	460	460	Category C	-0.3359375	0.13183594	-0.94799805	-0.028076172	-0.1652832	0.4152832	0.3	0.018	7/6/2018	7	6	2018	1:21:22	4882	0.666	1	21	22	478	0.051025391	3.4417969	-0.31323242	0.15234375	-0.86279297	1.201416	0.090332031	0	0	0	0	0	0	0	0	0	0.93041992	0.069580078	0.12817383	-0.022460938	-0.020507813	-0.084960938	0.018	38786.29	0	0	0.018
460	461	461	Category C	-0.21582031	0.15576172	-0.94799805	-0.050537109	-0.15698242	0.41162109	0.3	0.018	7/6/2018	7	6	2018	1:21:22	4882	0.777	1	21	22	478	0.051025391	3.4417969	-0.31274414	0.15209961	-0.86083984	3.0915527	0.13037109	0	0	0	0	0	0	0	0	0	0.92871094	0.071289063	0.1875	0.096923828	0.003417969	-0.086914063	0.018	38786.29	0	0	0.018
461	462	462	Category C	-0.2878418	0.17993164	-0.85180664	-0.027587891	-0.14648438	0.42675781	0.3	0.018	7/6/2018	7	6	2018	1:21:22	4882	0.888	1	21	22	503	0.051025391	3.4417969	-0.31420898	0.15209961	-0.86230469	5.8271484	0.039794922	0	0	0	0	0	0	0	0	0	0.93017578	0.069824219	0.064697266	0.026367188	0.027587891	0.010498047	0.018	38786.29	0	0	0.018
462	463	463	Category C	-0.27587891	0.095947266	-0.74389648	-0.008789063	-0.14550781	0.42211914	0.3	0.018	7/6/2018	7	6	2018	1:21:23	4883	0	1	21	23	478	0.051025391	3.4417969	-0.31347656	0.15258789	-0.86376953	8.6088867	0.13769531	0	0	0	0	0	0	0	0	0	0.93139648	0.068603516	0.21411133	0.037597656	-0.056640625	0.11987305	0.018	38786.29	0	0	0.018
463	464	464	Category C	-0.32397461	0.17993164	-0.82788086	-0.006347656	-0.1340332	0.42626953	0.3	0.018	7/6/2018	7	6	2018	1:21:23	4883	0.1	1	21	23	466	0.051025391	3.4417969	-0.31323242	0.15283203	-0.86206055	11.407227	0.044677734	0	0	0	0	0	0	0	0	0	0.9296875	0.0703125	0.071777344	-0.010498047	0.026855469	0.034179688	0.018	38786.29	0	0	0.018
464	465	465	Category C	-0.32397461	0.19189453	-0.88793945	-0.030273438	-0.13427734	0.42773438	0.3	0.018	7/6/2018	7	6	2018	1:21:23	4883	0.2	1	21	23	478	0.051025391	3.4417969	-0.31225586	0.15283203	-0.8605957	13.532715	0.048583984	0	0	0	0	0	0	0	0	0	0.92822266	0.071777344	0.077392578	-0.011474609	0.038818359	-0.027099609	0.018	38786.29	0	0	0.018
465	466	466	Category C	-0.31176758	0.16796875	-0.89990234	-0.024414063	-0.125	0.42602539	0.3	0.018	7/6/2018	7	6	2018	1:21:23	4883	0.3	1	21	23	491	0.051025391	3.4417969	-0.31274414	0.15307617	-0.86157227	14.199951	0.041015625	0	0	0	0	0	0	0	0	0	0.92919922	0.070800781	0.053955078	0.000976563	0.014648438	-0.038085938	0.018	38786.29	0	0	0.018
466	467	467	Category C	-0.32397461	0.16796875	-0.94799805	-0.045166016	-0.12695313	0.4206543	0.3	0.018	7/6/2018	7	6	2018	1:21:23	4883	0.4	1	21	23	540	0.051025391	3.4417969	-0.31298828	0.15332031	-0.86035156	14.331543	0.089111328	0	0	0	0	0	0	0	0	0	0.9284668	0.071533203	0.11279297	-0.010742188	0.014404297	-0.087402344	0.018	38786.29	0	0	0.018
467	468	468	Category C	-0.35986328	0.095947266	-0.79199219	-0.036621094	-0.1171875	0.43383789	0.3	0.018	7/6/2018	7	6	2018	1:21:23	4883	0.5	1	21	23	552	0.051025391	3.4417969	-0.31396484	0.15307617	-0.86035156	14.205811	0.1003418	0	0	0	0	0	0	0	0	0	0.92871094	0.071289063	0.17163086	-0.045654297	-0.057128906	0.068359375	0.018	38786.29	0	0	0.018
468	469	469	Category C	-0.3359375	0.16796875	-0.92382813	-0.045898438	-0.12353516	0.42675781	0.3	0.018	7/6/2018	7	6	2018	1:21:23	4883	0.6	1	21	23	576	0.051025391	3.4417969	-0.31274414	0.15234375	-0.85742188	11.644531	0.071777344	0	0	0	0	0	0	0	0	0	0.92553711	0.074462891	0.10473633	-0.022949219	0.015380859	-0.066162109	0.018	38786.29	0	0	0.018
469	470	470	Category C	-0.26391602	0.035888672	-0.76782227	-0.012695313	-0.11352539	0.44165039	0.3	0.018	7/6/2018	7	6	2018	1:21:23	4883	0.7	1	21	23	589	0.051025391	3.4417969	-0.31225586	0.15332031	-0.85717773	9.4921875	0.15527344	0	0	0	0	0	0	0	0	0	0.92504883	0.074951172	0.25537109	0.048339844	-0.11743164	0.089355469	0.018	38786.29	0	0	0.018
470	471	471	Category C	-0.26391602	0.13183594	-0.94799805	-0.017578125	-0.12060547	0.43237305	0.3	0.018	7/6/2018	7	6	2018	1:21:23	4883	0.8	1	21	23	589	0.051025391	3.4417969	-0.31225586	0.15356445	-0.85839844	8.1113281	0.10400391	0	0	0	0	0	0	0	0	0	0.92626953	0.073730469	0.15966797	0.048339844	-0.021728516	-0.089355469	0.018	38786.29	0	0	0.018
471	472	472	Category C	-0.3359375	0.10791016	-0.91186523	-0.027832031	-0.12475586	0.4309082	0.3	0.018	7/6/2018	7	6	2018	1:21:23	4883	0.9	1	21	23	576	0.051025391	3.4417969	-0.31225586	0.15356445	-0.85791016	5.6384277	0.074462891	0	0	0	0	0	0	0	0	0	0.92578125	0.07421875	0.12304688	-0.0234375	-0.045654297	-0.053710938	0.018	38786.29	0	0	0.018
472	473	473	Category C	-0.27587891	0.083984375	-0.88793945	-0.035400391	-0.12548828	0.4296875	0.3	0.018	7/6/2018	7	6	2018	1:21:24	4884	0	1	21	24	564	0.051025391	3.4417969	-0.31201172	0.15356445	-0.85888672	3.1186523	0.083496094	0	0	0	0	0	0	0	0	0	0.92675781	0.073242188	0.13476563	0.036132813	-0.069580078	-0.028808594	0.018	38786.29	0	0	0.018
473	474	474	Category C	-0.20385742	0.083984375	-0.82788086	-0.022216797	-0.11621094	0.42626953	0.3	0.018	7/6/2018	7	6	2018	1:21:24	4884	0.1	1	21	24	540	0.051025391	3.4417969	-0.31079102	0.15405273	-0.859375	2.5102539	0.13183594	0	0	0	0	0	0	0	0	0	0.92675781	0.073242188	0.20874023	0.10693359	-0.070068359	0.031494141	0.018	38786.29	0	0	0.018
474	475	475	Category C	-0.35986328	0.16796875	-0.93579102	-0.03515625	-0.11254883	0.4230957	0.3	0.018	7/6/2018	7	6	2018	1:21:24	4884	0.2	1	21	24	540	0.051025391	3.4417969	-0.31103516	0.15478516	-0.85961914	2.0285645	0.091064453	0	0	0	0	0	0	0	0	0	0.92724609	0.072753906	0.13769531	-0.048583984	0.012939453	-0.075927734	0.018	38786.29	0	0	0.018
475	476	476	Category C	-0.2277832	0.20385742	-0.91186523	-0.021728516	-0.10864258	0.44140625	0.3	0.018	7/6/2018	7	6	2018	1:21:24	4884	0.3	1	21	24	527	0.051025391	3.4417969	-0.30957031	0.15454102	-0.85961914	1.3525391	0.10864258	0	0	0	0	0	0	0	0	0	0.92675781	0.073242188	0.18286133	0.081787109	0.049072266	-0.052001953	0.018	38786.29	0	0	0.018
476	477	477	Category C	-0.26391602	0.10791016	-0.89990234	-0.025146484	-0.08984375	0.43554688	0.3	0.018	7/6/2018	7	6	2018	1:21:24	4884	0.4	1	21	24	540	0.051025391	3.4417969	-0.30957031	0.15454102	-0.85986328	2.3603516	0.076416016	0	0	0	0	0	0	0	0	0	0.92700195	0.072998047	0.13208008	0.045654297	-0.046630859	-0.039794922	0.018	38786.29	0	0	0.018
477	478	478	Category C	-0.35986328	0.13183594	-0.95996094	-0.01953125	-0.10180664	0.44482422	0.3	0.018	7/6/2018	7	6	2018	1:21:24	4884	0.5	1	21	24	564	0.051025391	3.4417969	-0.30908203	0.15478516	-0.85961914	4.439209	0.11450195	0	0	0	0	0	0	0	0	0	0.92651367	0.073486328	0.17407227	-0.050537109	-0.022949219	-0.10009766	0.018	38786.29	0	0	0.018
478	479	479	Category C	-0.38378906	0.17993164	-0.92382813	-0.066894531	-0.10205078	0.42504883	0.3	0.018	7/6/2018	7	6	2018	1:21:24	4884	0.6	1	21	24	540	0.051025391	3.4417969	-0.30908203	0.15478516	-0.85961914	6.3269043	0.10131836	0	0	0	0	0	0	0	0	0	0.92651367	0.073486328	0.16381836	-0.074462891	0.024902344	-0.063964844	0.018	38786.29	0	0	0.018
479	480	480	Category C	-0.37182617	0.023925781	-0.83984375	-0.031982422	-0.1027832	0.43017578	0.3	0.018	7/6/2018	7	6	2018	1:21:24	4884	0.7	1	21	24	589	0.051025391	3.4417969	-0.30834961	0.15527344	-0.85864258	6.5578613	0.14697266	0	0	0	0	0	0	0	0	0	0.92553711	0.074462891	0.21362305	-0.063232422	-0.13134766	0.018798828	0.018	38786.29	0	0	0.018
480	481	481	Category C	-0.17993164	0.15576172	-0.70776367	0.004638672	-0.090576172	0.43432617	0.3	0.018	7/6/2018	7	6	2018	1:21:24	4884	0.8	1	21	24	564	0.051025391	3.4417969	-0.31030273	0.1550293	-0.85913086	6.8793945	0.19970703	0	0	0	0	0	0	0	0	0	0.92651367	0.073486328	0.2824707	0.13037109	0.000488281	0.15136719	0.018	38786.29	0	0	0.018
481	482	482	Category C	-0.47998047	0.10791016	-1.0319824	0.003173828	-0.088623047	0.44238281	0.3	0.018	7/6/2018	7	6	2018	1:21:24	4884	0.9	1	21	24	527	0.051025391	3.4417969	-0.31005859	0.15527344	-0.85644531	9.0751953	0.24853516	0	0	0	0	0	0	0	0	0	0.92407227	0.075927734	0.39257813	-0.16967773	-0.047363281	-0.17529297	0.018	38786.29	0	0	0.018
482	483	483	Category C	-0.29980469	0.11987305	-0.77978516	-0.040283203	-0.10620117	0.42382813	0.3	0.018	7/6/2018	7	6	2018	1:21:25	4885	0	1	21	25	552	0.051025391	3.4417969	-0.31201172	0.15527344	-0.85449219	8.3881836	0.083496094	0	0	0	0	0	0	0	0	0	0.92285156	0.077148438	0.12255859	0.012207031	-0.035400391	0.074707031	0.018	38786.29	0	0	0.018
483	484	484	Category C	-0.49194336	0.16796875	-0.83984375	-0.025634766	-0.10791016	0.42626953	0.3	0.018	7/6/2018	7	6	2018	1:21:25	4885	0.1	1	21	25	540	0.051025391	3.4417969	-0.31274414	0.15478516	-0.85424805	6.953125	0.17993164	0	0	0	0	0	0	0	0	0	0.92285156	0.077148438	0.20654297	-0.17895508	0.012939453	0.014404297	0.018	38786.29	0	0	0.018
484	485	485	Category C	-0.26391602	0.095947266	-0.75585938	-0.023681641	-0.12963867	0.41772461	0.3	0.018	7/6/2018	7	6	2018	1:21:25	4885	0.2	1	21	25	503	0.051025391	3.4417969	-0.31518555	0.15405273	-0.85498047	6.519043	0.12597656	0	0	0	0	0	0	0	0	0	0.92431641	0.075683594	0.20898438	0.051269531	-0.058105469	0.099121094	0.018	38786.29	0	0	0.018
485	486	486	Category C	-0.38378906	0.2878418	-0.92382813	0.007568359	-0.12646484	0.42382813	0.3	0.018	7/6/2018	7	6	2018	1:21:25	4885	0.3	1	21	25	503	0.051025391	3.4417969	-0.31518555	0.15454102	-0.85327148	4.9865723	0.16552734	0	0	0	0	0	0	0	0	0	0.92260742	0.077392578	0.27197266	-0.068359375	0.13330078	-0.0703125	0.018	38786.29	0	0	0.018
486	487	487	Category C	-0.27587891	0.17993164	-0.79199219	-0.004638672	-0.1315918	0.41918945	0.3	0.018	7/6/2018	7	6	2018	1:21:25	4885	0.4	1	21	25	503	0.051025391	3.4417969	-0.31738281	0.15405273	-0.85302734	2.4240723	0.078125	0	0	0	0	0	0	0	0	0	0.92333984	0.076660156	0.12841797	0.041503906	0.025634766	0.061035156	0.018	38786.29	0	0	0.018
487	488	488	Category C	-0.3359375	0.19189453	-0.83984375	-0.013183594	-0.14282227	0.42382813	0.3	0.018	7/6/2018	7	6	2018	1:21:25	4885	0.5	1	21	25	478	0.051025391	3.4417969	-0.31616211	0.15380859	-0.85180664	2.2077637	0.044189453	0	0	0	0	0	0	0	0	0	0.92163086	0.078369141	0.069580078	-0.01953125	0.037841797	0.011962891	0.018	38786.29	0	0	0.018
488	489	489	Category C	-0.3359375	0.19189453	-0.81591797	-0.016601563	-0.14526367	0.42285156	0.3	0.018	7/6/2018	7	6	2018	1:21:25	4885	0.6	1	21	25	503	0.051025391	3.4417969	-0.31933594	0.15307617	-0.85498047	5.7387695	0.057373047	0	0	0	0	0	0	0	0	0	0.92553711	0.074462891	0.093994141	-0.016357422	0.038574219	0.0390625	0.018	38786.29	0	0	0.018
489	490	490	Category C	-0.3359375	0.11987305	-0.85180664	-0.005859375	-0.16821289	0.41967773	0.3	0.018	7/6/2018	7	6	2018	1:21:25	4885	0.7	1	21	25	515	0.051025391	3.4417969	-0.32177734	0.15307617	-0.85473633	8.6560059	0.036132813	0	0	0	0	0	0	0	0	0	0.92602539	0.073974609	0.050292969	-0.013916016	-0.033203125	0.002929688	0.018	38786.29	0	0	0.018
490	491	491	Category C	-0.26391602	0.16796875	-0.88793945	-0.001464844	-0.17700195	0.41455078	0.3	0.018	7/6/2018	7	6	2018	1:21:25	4885	0.8	1	21	25	478	0.051025391	3.4417969	-0.3215332	0.15283203	-0.85302734	12.009521	0.068847656	0	0	0	0	0	0	0	0	0	0.92431641	0.075683594	0.10742188	0.057617188	0.014892578	-0.034667969	0.018	38786.29	0	0	0.018
491	492	492	Category C	-0.35986328	0.20385742	-0.82788086	-0.008544922	-0.18310547	0.40527344	0.3	0.018	7/6/2018	7	6	2018	1:21:25	4885	0.9	1	21	25	528	0.051025391	3.4417969	-0.32275391	0.15161133	-0.8527832	16.217041	0.068359375	0	0	0	0	0	0	0	0	0	0.92431641	0.075683594	0.11401367	-0.036865234	0.052001953	0.024902344	0.018	38786.29	0	0	0.018
492	493	493	Category C	-0.34790039	0.2277832	-0.92382813	-0.007080078	-0.18408203	0.41430664	0.3	0.018	7/6/2018	7	6	2018	1:21:26	4886	0	1	21	26	540	0.051025391	3.4417969	-0.32373047	0.15185547	-0.85351563	18.75293	0.10595703	0	0	0	0	0	0	0	0	0	0.92553711	0.074462891	0.16992188	-0.024169922	0.075683594	-0.070068359	0.018	38786.29	0	0	0.018
493	494	494	Category C	-0.37182617	0.21582031	-0.97192383	0	-0.1887207	0.3984375	0.3	0.018	7/6/2018	7	6	2018	1:21:26	4886	0.1	1	21	26	503	0.051025391	3.4417969	-0.32641602	0.15136719	-0.85522461	22.120605	0.140625	0	0	0	0	0	0	0	0	0	0.92773438	0.072265625	0.22631836	-0.045166016	0.064208984	-0.11645508	0.018	38786.29	0	0	0.018
494	495	495	Category C	-0.31176758	0.21582031	-0.74389648	0.009765625	-0.1940918	0.41064453	0.3	0.018	7/6/2018	7	6	2018	1:21:26	4886	0.2	1	21	26	540	0.051025391	3.4417969	-0.32592773	0.15063477	-0.85375977	25.777832	0.12841797	0	0	0	0	0	0	0	0	0	0.92626953	0.073730469	0.18920898	0.014160156	0.064941406	0.10986328	0.018	38786.29	0	0	0.018
495	496	496	Category C	-0.29980469	0.13183594	-0.73193359	0.051513672	-0.19433594	0.40258789	0.3	0.018	7/6/2018	7	6	2018	1:21:26	4886	0.3	1	21	26	454	0.051025391	3.4417969	-0.32910156	0.15063477	-0.85839844	28.533691	0.13134766	0	0	0	0	0	0	0	0	0	0.93164063	0.068359375	0.17480469	0.029296875	-0.018798828	0.12646484	0.018	38786.29	0	0	0.018
496	497	497	Category C	-0.44384766	0.10791016	-0.87597656	0.092041016	-0.2097168	0.40234375	0.3	0.018	7/6/2018	7	6	2018	1:21:26	4886	0.4	1	21	26	478	0.051269531	3.4788574	-0.32861328	0.14990234	-0.85620117	31.910889	0.12402344	0	0	0	0	0	0	0	0	0	0.92919922	0.070800781	0.17700195	-0.11499023	-0.041992188	-0.01953125	0.018	38786.29	0	0	0.018
497	498	498	Category C	-0.25195313	0.16796875	-0.80395508	0.068847656	-0.21142578	0.40356445	0.3	0.018	7/6/2018	7	6	2018	1:21:26	4886	0.5	1	21	26	540	0.051269531	3.4788574	-0.32885742	0.14892578	-0.85766602	32.603027	0.095703125	0	0	0	0	0	0	0	0	0	0.93066406	0.069335938	0.14990234	0.076904297	0.018798828	0.053710938	0.018	38786.29	0	0	0.018
498	499	499	Category C	-0.49194336	0.14379883	-0.97192383	0.064697266	-0.20800781	0.39770508	0.3	0.018	7/6/2018	7	6	2018	1:21:26	4886	0.6	1	21	26	491	0.051269531	3.4788574	-0.32836914	0.14892578	-0.85888672	33.115967	0.19848633	0	0	0	0	0	0	0	0	0	0.93164063	0.068359375	0.28125	-0.16333008	-0.005126953	-0.11279297	0.018	38786.29	0	0	0.018
499	500	500	Category C	-0.20385742	0.14379883	-0.75585938	0.062744141	-0.2121582	0.38964844	0.3	0.018	7/6/2018	7	6	2018	1:21:26	4886	0.7	1	21	26	503	0.051269531	3.4788574	-0.33056641	0.1484375	-0.85839844	33.584229	0.16308594	0	0	0	0	0	0	0	0	0	0.93188477	0.068115234	0.23413086	0.12670898	-0.004638672	0.10253906	0.018	38786.29	0	0	0.018
500	501	501	Category C	-0.40795898	0.15576172	-0.92382813	0.065185547	-0.22094727	0.3984375	0.3	0.018	7/6/2018	7	6	2018	1:21:26	4886	0.8	1	21	26	478	0.051269531	3.4788574	-0.32958984	0.14868164	-0.85644531	32.759766	0.10327148	0	0	0	0	0	0	0	0	0	0.9296875	0.0703125	0.15234375	-0.078125	0.006835938	-0.067138672	0.018	38786.29	0	0	0.018
501	502	502	Category C	-0.16796875	0.19189453	-0.92382813	0.046630859	-0.22949219	0.38671875	0.3	0.018	7/6/2018	7	6	2018	1:21:26	4886	0.9	1	21	26	454	0.051269531	3.4788574	-0.33227539	0.14819336	-0.85644531	30.445801	0.18261719	0	0	0	0	0	0	0	0	0	0.93041992	0.069580078	0.27490234	0.16430664	0.043457031	-0.067138672	0.018	38786.29	0	0	0.018
502	503	503	Category C	-0.31176758	0.20385742	-0.74389648	0.024902344	-0.2277832	0.40332031	0.3	0.018	7/6/2018	7	6	2018	1:21:27	4887	0	1	21	27	503	0.051269531	3.4788574	-0.33154297	0.14770508	-0.85546875	28.472656	0.12646484	0	0	0	0	0	0	0	0	0	0.92944336	0.070556641	0.1875	0.019775391	0.055908203	0.11157227	0.018	38786.29	0	0	0.018
503	504	504	Category C	-0.15576172	0.19189453	-0.70776367	0.068847656	-0.19140625	0.38916016	0.3	0.018	7/6/2018	7	6	2018	1:21:27	4887	0.1	1	21	27	540	0.051269531	3.4788574	-0.33203125	0.1484375	-0.85693359	24.920166	0.23510742	0	0	0	0	0	0	0	0	0	0.9309082	0.069091797	0.36889648	0.17626953	0.043212891	0.14916992	0.018	38786.29	0	0	0.018
504	505	505	Category C	-0.31176758	0.19189453	-0.88793945	0.037353516	-0.21337891	0.39575195	0.3	0.018	7/6/2018	7	6	2018	1:21:27	4887	0.2	1	21	27	564	0.051269531	3.4788574	-0.33227539	0.14770508	-0.8581543	20.105713	0.056884766	0	0	0	0	0	0	0	0	0	0.93188477	0.068115234	0.094238281	0.020507813	0.043945313	-0.029541016	0.018	38786.29	0	0	0.018
505	506	506	Category C	-0.35986328	0.16796875	-0.86376953	0.041503906	-0.21435547	0.39672852	0.3	0.018	7/6/2018	7	6	2018	1:21:27	4887	0.3	1	21	27	552	0.051269531	3.4788574	-0.33154297	0.14697266	-0.85717773	12.541016	0.035400391	0	0	0	0	0	0	0	0	0	0.93066406	0.069335938	0.055419922	-0.028076172	0.020751953	-0.006347656	0.018	38786.29	0	0	0.018
506	507	507	Category C	-0.3359375	0.16796875	-0.80395508	0.025878906	-0.18847656	0.40795898	0.3	0.018	7/6/2018	7	6	2018	1:21:27	4887	0.4	1	21	27	540	0.051269531	3.4788574	-0.33227539	0.14672852	-0.85717773	3.8300781	0.057373047	0	0	0	0	0	0	0	0	0	0.9309082	0.069091797	0.078125	-0.003417969	0.021240234	0.053222656	0.018	38786.29	0	0	0.018
507	508	508	Category C	-0.29980469	0.11987305	-0.68383789	0.039794922	-0.19506836	0.40625	0.3	0.018	7/6/2018	7	6	2018	1:21:27	4887	0.5	1	21	27	577	0.051269531	3.4788574	-0.33105469	0.14624023	-0.85620117	3.435791	0.17724609	0	0	0	0	0	0	0	0	0	0.9296875	0.0703125	0.23022461	0.03125	-0.026367188	0.17236328	0.018	38786.29	0	0	0.018
508	509	509	Category C	-0.31176758	0.25195313	-0.81591797	0.032714844	-0.17089844	0.41357422	0.3	0.018	7/6/2018	7	6	2018	1:21:27	4887	0.6	1	21	27	515	0.051269531	3.4788574	-0.33129883	0.14550781	-0.85766602	10.785889	0.11572266	0	0	0	0	0	0	0	0	0	0.9309082	0.069091797	0.16748047	0.01953125	0.10620117	0.041748047	0.018	38786.29	0	0	0.018
509	510	510	Category C	-0.34790039	0.19189453	-0.92382813	0.03515625	-0.16650391	0.41772461	0.31	0.018	7/6/2018	7	6	2018	1:21:27	4887	0.7	1	21	27	552	0.051269531	3.4788574	-0.33129883	0.14550781	-0.85668945	17.337646	0.083007813	0	0	0	0	0	0	0	0	0	0.93017578	0.069824219	0.12939453	-0.016357422	0.046142578	-0.066894531	0.018	38786.29	0	0	0.018
510	511	511	Category C	-0.27587891	0.15576172	-0.82788086	0.010986328	-0.16699219	0.4140625	0.31	0.018	7/6/2018	7	6	2018	1:21:27	4887	0.8	1	21	27	528	0.051269531	3.4788574	-0.33129883	0.14697266	-0.85717773	22.208496	0.063232422	0	0	0	0	0	0	0	0	0	0.93066406	0.069335938	0.093505859	0.055419922	0.008544922	0.029296875	0.018	38786.29	0	0	0.018
511	512	512	Category C	-0.40795898	0.19189453	-0.97192383	0.002441406	-0.16577148	0.42578125	0.31	0.018	7/6/2018	7	6	2018	1:21:27	4887	0.9	1	21	27	466	0.051269531	3.4788574	-0.33178711	0.14746094	-0.85546875	24.94043	0.14599609	0	0	0	0	0	0	0	0	0	0.92919922	0.070800781	0.23681641	-0.075927734	0.044189453	-0.11621094	0.018	38786.29	0	0	0.018
512	513	513	Category C	-0.23999023	0.17993164	-0.86376953	-0.025634766	-0.16625977	0.41723633	0.31	0.018	7/6/2018	7	6	2018	1:21:28	4888	0	1	21	28	515	0.051269531	3.4788574	-0.33178711	0.1484375	-0.85400391	27.375244	0.097412109	0	0	0	0	0	0	0	0	0	0.92822266	0.071777344	0.1328125	0.091796875	0.03125	-0.009521484	0.018	38786.29	0	0	0.018
513	514	514	Category C	-0.40795898	0.19189453	-0.89990234	-0.000976563	-0.16699219	0.40869141	0.31	0.018	7/6/2018	7	6	2018	1:21:28	4888	0.1	1	21	28	466	0.051269531	3.4788574	-0.33227539	0.14916992	-0.85375977	26.966064	0.098144531	0	0	0	0	0	0	0	0	0	0.92822266	0.071777344	0.1640625	-0.075683594	0.042480469	-0.045898438	0.018	38786.29	0	0	0.018
514	515	515	Category C	-0.27587891	0.16796875	-0.79199219	0.007568359	-0.16894531	0.41918945	0.31	0.018	7/6/2018	7	6	2018	1:21:28	4888	0.2	1	21	28	466	0.051269531	3.4788574	-0.3347168	0.14916992	-0.85424805	25.99707	0.087646484	0	0	0	0	0	0	0	0	0	0.9296875	0.0703125	0.13989258	0.058837891	0.018554688	0.062255859	0.018	38786.29	0	0	0.018
515	516	516	Category C	-0.39599609	0.19189453	-0.89990234	0.019775391	-0.17553711	0.41503906	0.31	0.018	7/6/2018	7	6	2018	1:21:28	4888	0.3	1	21	28	466	0.051269531	3.4788574	-0.33569336	0.14746094	-0.85351563	22.5	0.087646484	0	0	0	0	0	0	0	0	0	0.92895508	0.071044922	0.15039063	-0.060058594	0.044189453	-0.046142578	0.018	38786.29	0	0	0.018
516	517	517	Category C	-0.37182617	0.19189453	-0.83984375	0.011962891	-0.17041016	0.41723633	0.31	0.018	7/6/2018	7	6	2018	1:21:28	4888	0.4	1	21	28	466	0.051269531	3.4788574	-0.33764648	0.14648438	-0.85180664	17.857178	0.057861328	0	0	0	0	0	0	0	0	0	0.92797852	0.072021484	0.091308594	-0.033935547	0.045166016	0.011962891	0.018	38786.29	0	0	0.018
517	518	518	Category C	-0.35986328	0.16796875	-0.85180664	0.015380859	-0.1784668	0.41723633	0.31	0.018	7/6/2018	7	6	2018	1:21:28	4888	0.5	1	21	28	442	0.051269531	3.4788574	-0.33886719	0.14575195	-0.8503418	13.303223	0.030273438	0	0	0	0	0	0	0	0	0	0.92675781	0.073242188	0.044189453	-0.020751953	0.021972656	-0.001220703	0.018	38786.29	0	0	0.018
518	519	519	Category C	-0.38378906	0.19189453	-0.86376953	0.014648438	-0.17431641	0.41113281	0.31	0.018	7/6/2018	7	6	2018	1:21:28	4888	0.6	1	21	28	442	0.051269531	3.4788574	-0.33984375	0.14575195	-0.84912109	8.3979492	0.064941406	0	0	0	0	0	0	0	0	0	0.92626953	0.073730469	0.10400391	-0.043701172	0.045898438	-0.014404297	0.018	38786.29	0	0	0.018
519	520	520	Category C	-0.39599609	0.11987305	-0.86376953	0.030029297	-0.17724609	0.40844727	0.31	0.018	7/6/2018	7	6	2018	1:21:28	4888	0.7	1	21	28	417	0.051269531	3.4788574	-0.34057617	0.14501953	-0.84838867	5.4726563	0.062744141	0	0	0	0	0	0	0	0	0	0.92553711	0.074462891	0.095947266	-0.055175781	-0.025146484	-0.015136719	0.018	38786.29	0	0	0.018
520	521	521	Category C	-0.3359375	0.11987305	-0.70776367	0.044433594	-0.17651367	0.41479492	0.31	0.018	7/6/2018	7	6	2018	1:21:28	4888	0.8	1	21	28	405	0.051269531	3.4788574	-0.34033203	0.14624023	-0.84814453	2.6474609	0.14306641	0	0	0	0	0	0	0	0	0	0.92553711	0.074462891	0.17163086	0.004394531	-0.026367188	0.14038086	0.018	38786.29	0	0	0.018
521	522	522	Category C	-0.40795898	0.15576172	-0.80395508	0.056396484	-0.17260742	0.40991211	0.31	0.018	7/6/2018	7	6	2018	1:21:28	4888	0.9	1	21	28	417	0.051269531	3.4788574	-0.34301758	0.14501953	-0.8503418	0.1965332	0.080322266	0	0	0	0	0	0	0	0	0	0.92822266	0.071777344	0.12182617	-0.064697266	0.010498047	0.046386719	0.018	38786.29	0	0	0.018
522	523	523	Category C	-0.41992188	0.083984375	-0.85180664	0.044433594	-0.16772461	0.41479492	0.31	0.018	7/6/2018	7	6	2018	1:21:29	4889	0	1	21	29	429	0.051269531	3.4788574	-0.34375	0.14550781	-0.84887695	1.9597168	0.097900391	0	0	0	0	0	0	0	0	0	0.92724609	0.072753906	0.14038086	-0.075927734	-0.061523438	-0.002685547	0.018	38786.29	0	0	0.018
523	524	524	Category C	-0.38378906	0.13183594	-0.85180664	0.0625	-0.16162109	0.42749023	0.31	0.018	7/6/2018	7	6	2018	1:21:29	4889	0.1	1	21	29	478	0.051269531	3.4788574	-0.34423828	0.14526367	-0.84863281	3.3918457	0.041748047	0	0	0	0	0	0	0	0	0	0.92749023	0.072509766	0.055908203	-0.039306641	-0.013427734	-0.002929688	0.018	38786.29	0	0	0.018
524	525	525	Category C	-0.35986328	0.11987305	-0.80395508	0.064208984	-0.15673828	0.41870117	0.31	0.018	7/6/2018	7	6	2018	1:21:29	4889	0.2	1	21	29	466	0.051269531	3.4788574	-0.3425293	0.14501953	-0.84814453	5.7910156	0.053710938	0	0	0	0	0	0	0	0	0	0.92626953	0.073730469	0.086669922	-0.017089844	-0.025146484	0.044189453	0.018	38786.29	0	0	0.018
525	526	526	Category C	-0.38378906	0.071777344	-0.85180664	0.058837891	-0.16088867	0.42553711	0.31	0.018	7/6/2018	7	6	2018	1:21:29	4889	0.3	1	21	29	478	0.051269531	3.4788574	-0.34399414	0.14575195	-0.84741211	7.6071777	0.083984375	0	0	0	0	0	0	0	0	0	0.92626953	0.073730469	0.11791992	-0.039550781	-0.073974609	-0.004150391	0.018	38786.29	0	0	0.018
526	527	527	Category C	-0.3359375	0.14379883	-0.88793945	0.032958984	-0.1550293	0.41992188	0.31	0.018	7/6/2018	7	6	2018	1:21:29	4889	0.4	1	21	29	515	0.051269531	3.4788574	-0.34423828	0.14306641	-0.84692383	8.534668	0.041503906	0	0	0	0	0	0	0	0	0	0.92529297	0.074707031	0.049560547	0.008300781	0.000488281	-0.040771484	0.018	38786.29	0	0	0.018
527	528	528	Category C	-0.43188477	0.095947266	-0.95996094	0.012695313	-0.17138672	0.41113281	0.31	0.018	7/6/2018	7	6	2018	1:21:29	4889	0.5	1	21	29	491	0.051269531	3.4788574	-0.34570313	0.14111328	-0.84863281	7.8771973	0.14746094	0	0	0	0	0	0	0	0	0	0.92724609	0.072753906	0.2421875	-0.0859375	-0.045166016	-0.11108398	0.018	38786.29	0	0	0.018
528	529	529	Category C	-0.31176758	0.13183594	-0.81591797	0.008300781	-0.15991211	0.42016602	0.31	0.018	7/6/2018	7	6	2018	1:21:29	4889	0.6	1	21	29	515	0.051269531	3.4788574	-0.34619141	0.140625	-0.84765625	7.0146484	0.047607422	0	0	0	0	0	0	0	0	0	0.92626953	0.073730469	0.075195313	0.034423828	-0.008789063	0.031738281	0.018	38786.29	0	0	0.018
529	530	530	Category C	-0.27587891	0.11987305	-0.7199707	0.035644531	-0.15966797	0.41381836	0.31	0.018	7/6/2018	7	6	2018	1:21:29	4889	0.7	1	21	29	515	0.051269531	3.4788574	-0.34692383	0.13989258	-0.84814453	6.1774902	0.14794922	0	0	0	0	0	0	0	0	0	0.92700195	0.072998047	0.21972656	0.071044922	-0.020019531	0.12817383	0.018	38786.29	0	0	0.018
530	531	531	Category C	-0.31176758	0.095947266	-0.86376953	0.028808594	-0.1574707	0.41796875	0.31	0.018	7/6/2018	7	6	2018	1:21:29	4889	0.8	1	21	29	478	0.051269531	3.4788574	-0.34643555	0.13989258	-0.84692383	4.1293945	0.058349609	0	0	0	0	0	0	0	0	0	0.92553711	0.074462891	0.095458984	0.034667969	-0.043945313	-0.016845703	0.018	38786.29	0	0	0.018
531	532	532	Category C	-0.34790039	0.13183594	-0.86376953	0.021484375	-0.16333008	0.42163086	0.31	0.018	7/6/2018	7	6	2018	1:21:29	4889	0.9	1	21	29	466	0.051269531	3.4788574	-0.34790039	0.13916016	-0.84692383	2.1682129	0.018310547	0	0	0	0	0	0	0	0	0	0.92626953	0.073730469	0.024169922	0	-0.007324219	-0.016601563	0.018	38786.29	0	0	0.018
532	533	533	Category C	-0.44384766	0.071777344	-0.95996094	0.020751953	-0.16259766	0.42041016	0.31	0.018	7/6/2018	7	6	2018	1:21:30	4890	0	1	21	30	442	0.051269531	3.4788574	-0.34643555	0.13769531	-0.84692383	1.9873047	0.1628418	0	0	0	0	0	0	0	0	0	0.92529297	0.074707031	0.27612305	-0.097167969	-0.065917969	-0.11303711	0.018	38786.29	0	0	0.018
533	534	534	Category C	-0.32397461	0.13183594	-0.79199219	0.024414063	-0.15893555	0.41064453	0.31	0.018	7/6/2018	7	6	2018	1:21:30	4890	0.1	1	21	30	454	0.051269531	3.4788574	-0.34570313	0.13696289	-0.84667969	1.2844238	0.059082031	0	0	0	0	0	0	0	0	0	0.92480469	0.075195313	0.081787109	0.021728516	-0.005126953	0.0546875	0.018	38786.29	0	0	0.018
534	535	535	Category D	-0.29980469	0.10791016	-1.1037598	0.004150391	-0.16333008	0.41918945	0.31	0.018	7/6/2018	7	6	2018	1:21:34	4894	0.5	1	21	34	552	0.051269531	3.4788574	-0.34545898	0.13696289	-0.84570313	0.26733398	0.26342773	0	0	0	0	0	0	0	0	0	0.92382813	0.076171875	0.33251953	0.045654297	-0.029052734	-0.2578125	0.018	38786.29	0	0	0.018
535	536	536	Category D	-0.40795898	0.11987305	-0.76782227	-0.03515625	-0.1730957	0.40405273	0.31	0.018	7/6/2018	7	6	2018	1:21:34	4894	0.6	1	21	34	564	0.051269531	3.4788574	-0.34399414	0.13598633	-0.84692383	0.030517578	0.1027832	0	0	0	0	0	0	0	0	0	0.92407227	0.075927734	0.15893555	-0.063720703	-0.016113281	0.079101563	0.018	38786.29	0	0	0.018
536	537	537	Category D	-0.26391602	0.071777344	-0.92382813	0.041015625	-0.14672852	0.41821289	0.31	0.018	7/6/2018	7	6	2018	1:21:34	4894	0.7	1	21	34	552	0.051269531	3.4788574	-0.34472656	0.13647461	-0.84716797	0.72705078	0.12866211	0	0	0	0	0	0	0	0	0	0.92480469	0.075195313	0.22192383	0.080810547	-0.064697266	-0.076416016	0.018	38786.29	0	0	0.018
537	538	538	Category D	-0.35986328	0.11987305	-0.93579102	-0.002441406	-0.17211914	0.41259766	0.31	0.018	7/6/2018	7	6	2018	1:21:34	4894	0.8	1	21	34	540	0.051269531	3.4788574	-0.34326172	0.13769531	-0.84667969	0.88110352	0.092041016	0	0	0	0	0	0	0	0	0	0.92407227	0.075927734	0.12329102	-0.016357422	-0.017822266	-0.088867188	0.018	38786.29	0	0	0.018
538	539	539	Category D	-0.38378906	0.13183594	-0.85180664	0.024658203	-0.16943359	0.41943359	0.31	0.018	7/6/2018	7	6	2018	1:21:34	4894	0.9	1	21	34	503	0.051269531	3.4788574	-0.34350586	0.13769531	-0.84643555	2.7993164	0.041015625	0	0	0	0	0	0	0	0	0	0.92382813	0.076171875	0.051269531	-0.040039063	-0.005859375	-0.005126953	0.018	38786.29	0	0	0.018
539	540	540	Category D	-0.26391602	0.14379883	-0.79199219	-0.0078125	-0.15942383	0.4128418	0.31	0.018	7/6/2018	7	6	2018	1:21:35	4895	0	1	21	35	466	0.051269531	3.4788574	-0.34204102	0.13842773	-0.84594727	3.0686035	0.095214844	0	0	0	0	0	0	0	0	0	0.9230957	0.076904297	0.13769531	0.078125	0.005126953	0.053955078	0.018	38786.29	0	0	0.018
540	541	541	Category D	-0.41992188	0.13183594	-0.93579102	0.009277344	-0.1652832	0.42919922	0.31	0.018	7/6/2018	7	6	2018	1:21:35	4895	0.1	1	21	35	466	0.051269531	3.4788574	-0.34350586	0.13842773	-0.84790039	2.6704102	0.11645508	0	0	0	0	0	0	0	0	0	0.92529297	0.074707031	0.17089844	-0.076171875	-0.006591797	-0.087646484	0.018	38786.29	0	0	0.018
541	542	542	Category D	-0.23999023	0.13183594	-0.77978516	0.017089844	-0.16894531	0.41308594	0.31	0.018	7/6/2018	7	6	2018	1:21:35	4895	0.2	1	21	35	503	0.051269531	3.4788574	-0.34301758	0.13818359	-0.84643555	3.4541016	0.12280273	0	0	0	0	0	0	0	0	0	0.92382813	0.076171875	0.17626953	0.10302734	-0.006347656	0.066650391	0.018	38786.29	0	0	0.018
542	543	543	Category D	-0.31176758	0.15576172	-0.86376953	0.043701172	-0.15869141	0.4362793	0.31	0.018	7/6/2018	7	6	2018	1:21:35	4895	0.3	1	21	35	577	0.051269531	3.4788574	-0.34545898	0.13769531	-0.84594727	4.2919922	0.041992188	0	0	0	0	0	0	0	0	0	0.92407227	0.075927734	0.069335938	0.033691406	0.017822266	-0.017578125	0.018	38786.29	0	0	0.018
543	544	544	Category D	-0.3359375	0.11987305	-0.91186523	0.019042969	-0.15698242	0.41357422	0.31	0.018	7/6/2018	7	6	2018	1:21:35	4895	0.4	1	21	35	564	0.051269531	3.4788574	-0.34643555	0.13769531	-0.84741211	4.8696289	0.067626953	0	0	0	0	0	0	0	0	0	0.92578125	0.07421875	0.092773438	0.010498047	-0.017822266	-0.064208984	0.018	38786.29	0	0	0.018
544	545	545	Category D	-0.27587891	0.14379883	-0.81591797	0	-0.14990234	0.42602539	0.31	0.018	7/6/2018	7	6	2018	1:21:35	4895	0.5	1	21	35	552	0.051269531	3.4788574	-0.34887695	0.13647461	-0.84912109	4.5595703	0.080566406	0	0	0	0	0	0	0	0	0	0.92822266	0.071777344	0.11352539	0.072998047	0.007080078	0.033203125	0.018	38786.29	0	0	0.018
545	546	546	Category D	-0.35986328	0.13183594	-0.89990234	0.001464844	-0.15966797	0.41918945	0.31	0.018	7/6/2018	7	6	2018	1:21:35	4895	0.6	1	21	35	503	0.051269531	3.4788574	-0.34838867	0.13720703	-0.84790039	5.088623	0.053222656	0	0	0	0	0	0	0	0	0	0.92700195	0.072998047	0.068359375	-0.011230469	-0.005371094	-0.051757813	0.018	38786.29	0	0	0.018
546	547	547	Category D	-0.2277832	0.14379883	-0.87597656	-0.006835938	-0.15234375	0.42504883	0.31	0.018	7/6/2018	7	6	2018	1:21:35	4895	0.7	1	21	35	466	0.051269531	3.4788574	-0.34887695	0.13769531	-0.84863281	5.7211914	0.12426758	0	0	0	0	0	0	0	0	0	0.92797852	0.072021484	0.15454102	0.12109375	0.005859375	-0.027099609	0.018	38786.29	0	0	0.018
547	548	548	Category D	-0.38378906	0.035888672	-0.89990234	-0.025634766	-0.15234375	0.41357422	0.31	0.018	7/6/2018	7	6	2018	1:21:35	4895	0.8	1	21	35	491	0.051269531	3.4788574	-0.34887695	0.13647461	-0.85058594	7.1977539	0.1171875	0	0	0	0	0	0	0	0	0	0.92944336	0.070556641	0.18457031	-0.034667969	-0.10058594	-0.049072266	0.018	38786.29	0	0	0.018
548	549	549	Category D	-0.34790039	0.16796875	-0.85180664	-0.020507813	-0.15136719	0.42358398	0.31	0.018	7/6/2018	7	6	2018	1:21:35	4895	0.9	1	21	35	491	0.051269531	3.4788574	-0.3503418	0.13720703	-0.8527832	7.5605469	0.030517578	0	0	0	0	0	0	0	0	0	0.93212891	0.067871094	0.034179688	0.002441406	0.030517578	0.000976563	0.018	38786.29	0	0	0.018
549	550	550	Category D	-0.25195313	0.14379883	-0.80395508	-0.016601563	-0.13916016	0.43017578	0.31	0.018	7/6/2018	7	6	2018	1:21:36	4896	0	1	21	36	478	0.051269531	3.4788574	-0.35009766	0.13549805	-0.85058594	9.7810059	0.10913086	0	0	0	0	0	0	0	0	0	0.9296875	0.0703125	0.15307617	0.098144531	0.008056641	0.046630859	0.018	38786.29	0	0	0.018
550	551	551	Category D	-0.29980469	0.16796875	-0.80395508	-0.000488281	-0.13720703	0.42333984	0.31	0.018	7/6/2018	7	6	2018	1:21:36	4896	0.1	1	21	36	478	0.051269531	3.4788574	-0.35131836	0.13647461	-0.85107422	12.286133	0.076416016	0	0	0	0	0	0	0	0	0	0.93066406	0.069335938	0.13012695	0.051513672	0.03125	0.047119141	0.018	38786.29	0	0	0.018
551	552	552	Category D	-0.3359375	0.19189453	-0.80395508	0.03515625	-0.12719727	0.42944336	0.31	0.018	7/6/2018	7	6	2018	1:21:36	4896	0.2	1	21	36	478	0.051269531	3.4788574	-0.35229492	0.13574219	-0.8515625	13.079834	0.075195313	0	0	0	0	0	0	0	0	0	0.93139648	0.068603516	0.12011719	0.016357422	0.055908203	0.047607422	0.018	38786.29	0	0	0.018
552	553	553	Category D	-0.31176758	0.14379883	-0.87597656	0.014404297	-0.125	0.42602539	0.31	0.018	7/6/2018	7	6	2018	1:21:36	4896	0.3	1	21	36	491	0.051269531	3.4788574	-0.35302734	0.13549805	-0.85009766	13.652344	0.049316406	0	0	0	0	0	0	0	0	0	0.93041992	0.069580078	0.075195313	0.041259766	0.008056641	-0.025634766	0.018	38786.29	0	0	0.018
553	554	554	Category D	-0.40795898	0.083984375	-0.86376953	0.008544922	-0.11865234	0.43017578	0.31	0.018	7/6/2018	7	6	2018	1:21:36	4896	0.4	1	21	36	540	0.051269531	3.4788574	-0.35473633	0.13574219	-0.85107422	13.385742	0.075195313	0	0	0	0	0	0	0	0	0	0.93188477	0.068115234	0.11743164	-0.052978516	-0.051757813	-0.012451172	0.018	38786.29	0	0	0.018
554	555	555	Category D	-0.44384766	0.035888672	-0.87597656	0.001220703	-0.11572266	0.43774414	0.31	0.018	7/6/2018	7	6	2018	1:21:36	4896	0.5	1	21	36	564	0.051269531	3.4788574	-0.35229492	0.13476563	-0.8503418	13.640869	0.13696289	0	0	0	0	0	0	0	0	0	0.93017578	0.069824219	0.21582031	-0.091308594	-0.098876953	-0.025390625	0.018	38786.29	0	0	0.018
555	556	556	Category D	-0.37182617	0.11987305	-0.76782227	0.016845703	-0.10375977	0.43457031	0.31	0.018	7/6/2018	7	6	2018	1:21:36	4896	0.6	1	21	36	576	0.051269531	3.4788574	-0.35351563	0.13500977	-0.85107422	12.911377	0.086669922	0	0	0	0	0	0	0	0	0	0.93139648	0.068603516	0.11669922	-0.018066406	-0.015136719	0.083251953	0.018	38786.29	0	0	0.018
556	557	557	Category D	-0.35986328	0.059814453	-0.77978516	0.048095703	-0.094238281	0.42944336	0.31	0.018	7/6/2018	7	6	2018	1:21:36	4896	0.7	1	21	36	589	0.051269531	3.4788574	-0.35205078	0.13500977	-0.8503418	12.110107	0.10327148	0	0	0	0	0	0	0	0	0	0.93017578	0.069824219	0.15356445	-0.007568359	-0.075195313	0.070556641	0.018	38786.29	0	0	0.018
557	558	558	Category D	-0.45581055	0.11987305	-0.87597656	0.030517578	-0.10961914	0.42382813	0.31	0.018	7/6/2018	7	6	2018	1:21:36	4896	0.8	1	21	36	552	0.051269531	3.4788574	-0.35131836	0.13452148	-0.85058594	11.549561	0.1081543	0	0	0	0	0	0	0	0	0	0.93017578	0.069824219	0.14428711	-0.10424805	-0.014648438	-0.025146484	0.018	38786.29	0	0	0.018
558	559	559	Category D	-0.43188477	0.13183594	-0.85180664	0.017333984	-0.11328125	0.4440918	0.31	0.018	7/6/2018	7	6	2018	1:21:36	4896	0.9	1	21	36	564	0.051269531	3.4788574	-0.3503418	0.13500977	-0.85107422	10.032715	0.081298828	0	0	0	0	0	0	0	0	0	0.93041992	0.069580078	0.084960938	-0.081298828	-0.003173828	-0.000488281	0.018	38786.29	0	0	0.018
559	560	560	Category D	-0.35986328	0.11987305	-0.82788086	0.013916016	-0.11425781	0.43530273	0.31	0.018	7/6/2018	7	6	2018	1:21:37	4897	0	1	21	37	552	0.051269531	3.4788574	-0.34863281	0.13500977	-0.85058594	7.5195313	0.029541016	0	0	0	0	0	0	0	0	0	0.92919922	0.070800781	0.049072266	-0.010986328	-0.015136719	0.022705078	0.018	38786.29	0	0	0.018
560	561	561	Category D	-0.38378906	0.059814453	-0.87597656	0.019042969	-0.11865234	0.43945313	0.31	0.018	7/6/2018	7	6	2018	1:21:37	4897	0.1	1	21	37	527	0.051269531	3.4788574	-0.34765625	0.13574219	-0.85058594	5.2490234	0.087646484	0	0	0	0	0	0	0	0	0	0.92895508	0.071044922	0.13696289	-0.035888672	-0.075927734	-0.025146484	0.018	38786.29	0	0	0.018
561	562	562	Category D	-0.53979492	0.13183594	-0.92382813	0.022460938	-0.11352539	0.43237305	0.31	0.018	7/6/2018	7	6	2018	1:21:37	4897	0.2	1	21	37	527	0.051269531	3.4788574	-0.34741211	0.13647461	-0.85229492	3.550293	0.20507813	0	0	0	0	0	0	0	0	0	0.93041992	0.069580078	0.26855469	-0.19213867	-0.004638672	-0.071289063	0.018	38786.29	0	0	0.018
562	563	563	Category D	-0.3359375	0.10791016	-0.76782227	-0.000732422	-0.11499023	0.42651367	0.31	0.018	7/6/2018	7	6	2018	1:21:37	4897	0.3	1	21	37	515	0.051269531	3.4788574	-0.34643555	0.13696289	-0.85302734	3.6491699	0.090820313	0	0	0	0	0	0	0	0	0	0.9309082	0.069091797	0.125	0.010498047	-0.029052734	0.085205078	0.018	38786.29	0	0	0.018
563	564	564	Category D	-0.35986328	0.14379883	-0.79199219	0.0625	-0.10058594	0.43579102	0.31	0.018	7/6/2018	7	6	2018	1:21:37	4897	0.4	1	21	37	540	0.051269531	3.4788574	-0.34545898	0.13818359	-0.85351563	3.1647949	0.063476563	0	0	0	0	0	0	0	0	0	0.93115234	0.068847656	0.081542969	-0.014160156	0.005371094	0.061523438	0.018	38786.29	0	0	0.018
564	565	565	Category D	-0.38378906	0.15576172	-0.69580078	0.058837891	-0.1171875	0.43017578	0.31	0.018	7/6/2018	7	6	2018	1:21:37	4897	0.5	1	21	37	564	0.051269531	3.4788574	-0.34399414	0.13842773	-0.85253906	1.6833496	0.16259766	0	0	0	0	0	0	0	0	0	0.92993164	0.070068359	0.21362305	-0.039550781	0.017089844	0.15673828	0.018	38786.29	0	0	0.018
565	566	566	Category D	-0.39599609	0.083984375	-0.88793945	0.018798828	-0.11621094	0.43432617	0.31	0.018	7/6/2018	7	6	2018	1:21:37	4897	0.6	1	21	37	576	0.051269531	3.4788574	-0.34301758	0.13745117	-0.85253906	1.8337402	0.083007813	0	0	0	0	0	0	0	0	0	0.92919922	0.070800781	0.14160156	-0.052734375	-0.053466797	-0.03515625	0.018	38786.29	0	0	0.018
566	567	567	Category D	-0.40795898	0.023925781	-0.93579102	0.010986328	-0.12475586	0.41967773	0.31	0.018	7/6/2018	7	6	2018	1:21:37	4897	0.7	1	21	37	552	0.051269531	3.4788574	-0.34228516	0.13769531	-0.85327148	1.6420898	0.15478516	0	0	0	0	0	0	0	0	0	0.9296875	0.0703125	0.26147461	-0.065429688	-0.11376953	-0.082275391	0.018	38786.29	0	0	0.018
567	568	568	Category D	-0.37182617	0.14379883	-0.74389648	0.001953125	-0.12451172	0.43579102	0.31	0.018	7/6/2018	7	6	2018	1:21:37	4897	0.8	1	21	37	552	0.051269531	3.4788574	-0.34277344	0.13793945	-0.85327148	0.5090332	0.11328125	0	0	0	0	0	0	0	0	0	0.92993164	0.070068359	0.14404297	-0.028808594	0.005615234	0.109375	0.018	38786.29	0	0	0.018
568	569	569	Category D	-0.39599609	0.14379883	-0.86376953	0.033447266	-0.11645508	0.4296875	0.31	0.018	7/6/2018	7	6	2018	1:21:37	4897	0.9	1	21	37	564	0.051269531	3.4788574	-0.34130859	0.13916016	-0.85253906	3.2819824	0.055664063	0	0	0	0	0	0	0	0	0	0.92895508	0.071044922	0.070068359	-0.054443359	0.004394531	-0.010986328	0.018	38786.29	0	0	0.018
569	570	570	Category D	-0.2878418	0.10791016	-0.74389648	0.043457031	-0.12475586	0.42578125	0.31	0.018	7/6/2018	7	6	2018	1:21:38	4898	0	1	21	38	552	0.051269531	3.4788574	-0.34228516	0.13964844	-0.8527832	5.6774902	0.12573242	0	0	0	0	0	0	0	0	0	0.92944336	0.070556641	0.19506836	0.054443359	-0.031738281	0.10888672	0.018	38786.29	0	0	0.018
570	571	571	Category D	-0.38378906	0.11987305	-0.89990234	0.025634766	-0.11987305	0.42431641	0.31	0.018	7/6/2018	7	6	2018	1:21:38	4898	0.1	1	21	38	564	0.051269531	3.4788574	-0.34350586	0.14038086	-0.85375977	6.1413574	0.064453125	0	0	0	0	0	0	0	0	0	0.9309082	0.069091797	0.10668945	-0.040039063	-0.020507813	-0.045898438	0.018	38786.29	0	0	0.018
571	572	572	Category D	-0.25195313	0.071777344	-0.81591797	0.021728516	-0.13452148	0.42578125	0.31	0.018	7/6/2018	7	6	2018	1:21:38	4898	0.2	1	21	38	576	0.051269531	3.4788574	-0.34350586	0.14160156	-0.85327148	5.2797852	0.12109375	0	0	0	0	0	0	0	0	0	0.93066406	0.069335938	0.19897461	0.091552734	-0.069824219	0.037353516	0.018	38786.29	0	0	0.018
572	573	573	Category D	-0.27587891	0.17993164	-0.91186523	-0.011962891	-0.15527344	0.41870117	0.31	0.018	7/6/2018	7	6	2018	1:21:38	4898	0.3	1	21	38	515	0.051269531	3.4788574	-0.34448242	0.14086914	-0.85400391	6.4145508	0.09765625	0	0	0	0	0	0	0	0	0	0.93164063	0.068359375	0.1652832	0.068603516	0.038818359	-0.057617188	0.018	38786.29	0	0	0.018
573	574	574	Category D	-0.35986328	0.20385742	-0.89990234	-0.036132813	-0.14941406	0.41723633	0.31	0.018	7/6/2018	7	6	2018	1:21:38	4898	0.4	1	21	38	503	0.051269531	3.4788574	-0.34301758	0.14111328	-0.85229492	5.1035156	0.080078125	0	0	0	0	0	0	0	0	0	0.92944336	0.070556641	0.12670898	-0.016601563	0.0625	-0.047363281	0.018	38786.29	0	0	0.018
574	575	575	Category D	-0.19189453	0.14379883	-0.82788086	-0.007324219	-0.12890625	0.42626953	0.31	0.018	7/6/2018	7	6	2018	1:21:38	4898	0.5	1	21	38	540	0.051269531	3.4788574	-0.34228516	0.1418457	-0.85302734	1.2600098	0.15258789	0	0	0	0	0	0	0	0	0	0.93017578	0.069824219	0.17749023	0.15039063	0.001708984	0.025146484	0.018	38786.29	0	0	0.018
575	576	576	Category D	-0.34790039	0.17993164	-0.76782227	-0.021728516	-0.14282227	0.42285156	0.31	0.018	7/6/2018	7	6	2018	1:21:38	4898	0.6	1	21	38	515	0.051269531	3.4788574	-0.34350586	0.14306641	-0.8503418	3.0263672	0.090332031	0	0	0	0	0	0	0	0	0	0.92822266	0.071777344	0.12353516	-0.004150391	0.036621094	0.082519531	0.018	38786.29	0	0	0.018
576	577	577	Category D	-0.3359375	0.20385742	-0.83984375	-0.012695313	-0.12084961	0.4284668	0.31	0.018	7/6/2018	7	6	2018	1:21:38	4898	0.7	1	21	38	552	0.051269531	3.4788574	-0.34228516	0.14379883	-0.85131836	6.3864746	0.061279297	0	0	0	0	0	0	0	0	0	0.92871094	0.071289063	0.077880859	0.006347656	0.059814453	0.011474609	0.018	38786.29	0	0	0.018
577	578	578	Category D	-0.26391602	0.16796875	-0.77978516	-0.01953125	-0.10546875	0.44165039	0.31	0.018	7/6/2018	7	6	2018	1:21:38	4898	0.8	1	21	38	589	0.051269531	3.4788574	-0.34326172	0.14477539	-0.85131836	8.5539551	0.109375	0	0	0	0	0	0	0	0	0	0.92919922	0.070800781	0.17407227	0.079345703	0.022949219	0.071533203	0.018	38786.29	0	0	0.018
578	579	579	Category D	-0.38378906	0.19189453	-0.93579102	-0.012451172	-0.11743164	0.43261719	0.31	0.018	7/6/2018	7	6	2018	1:21:38	4898	0.9	1	21	38	540	0.051269531	3.4788574	-0.34545898	0.14550781	-0.85131836	12.534912	0.10351563	0	0	0	0	0	0	0	0	0	0.93017578	0.069824219	0.16870117	-0.038085938	0.046142578	-0.084228516	0.018	38786.29	0	0	0.018
579	580	580	Category D	-0.31176758	0.15576172	-0.89990234	-0.024169922	-0.10131836	0.42944336	0.31	0.018	7/6/2018	7	6	2018	1:21:39	4899	0	1	21	39	527	0.051269531	3.4788574	-0.34204102	0.14599609	-0.84912109	16.243408	0.059814453	0	0	0	0	0	0	0	0	0	0.92700195	0.072998047	0.090576172	0.030273438	0.009521484	-0.050537109	0.018	38786.29	0	0	0.018
580	581	581	Category D	-0.37182617	0.13183594	-0.81591797	-0.020751953	-0.10131836	0.43139648	0.31	0.018	7/6/2018	7	6	2018	1:21:39	4899	0.1	1	21	39	515	0.051269531	3.4788574	-0.34423828	0.14550781	-0.85083008	17.327148	0.046630859	0	0	0	0	0	0	0	0	0	0.92944336	0.070556641	0.076416016	-0.02734375	-0.013671875	0.034912109	0.018	38786.29	0	0	0.018
581	582	582	Category D	-0.35986328	0.15576172	-0.87597656	-0.033203125	-0.10449219	0.4362793	0.31	0.018	7/6/2018	7	6	2018	1:21:39	4899	0.2	1	21	39	515	0.051269531	3.4788574	-0.34228516	0.14624023	-0.84863281	16.782959	0.033447266	0	0	0	0	0	0	0	0	0	0.92675781	0.073242188	0.053955078	-0.017333984	0.009277344	-0.027099609	0.018	38786.29	0	0	0.018
582	583	583	Category D	-0.40795898	0.19189453	-0.86376953	-0.074707031	-0.087890625	0.4284668	0.31	0.018	7/6/2018	7	6	2018	1:21:39	4899	0.3	1	21	39	527	0.051269531	3.4788574	-0.34448242	0.14624023	-0.84960938	19.330322	0.079101563	0	0	0	0	0	0	0	0	0	0.9284668	0.071533203	0.12280273	-0.063232422	0.045410156	-0.013916016	0.018	38786.29	0	0	0.018
583	584	584	Category D	-0.34790039	0.10791016	-0.85180664	-0.060302734	-0.081054688	0.4440918	0.31	0.018	7/6/2018	7	6	2018	1:21:39	4899	0.4	1	21	39	552	0.051269531	3.4788574	-0.34741211	0.14575195	-0.84960938	21.595215	0.038085938	0	0	0	0	0	0	0	0	0	0.92944336	0.070556641	0.040283203	-0.000244141	-0.037841797	-0.001953125	0.018	38786.29	0	0	0.018
584	585	585	Category D	-0.27587891	0.25195313	-0.79199219	-0.033691406	-0.074707031	0.44189453	0.31	0.018	7/6/2018	7	6	2018	1:21:39	4899	0.5	1	21	39	540	0.051269531	3.4788574	-0.34814453	0.14624023	-0.84814453	19.766357	0.13964844	0	0	0	0	0	0	0	0	0	0.9284668	0.071533203	0.23413086	0.072265625	0.10546875	0.056152344	0.018	38786.29	0	0	0.018
585	586	586	Category D	-0.39599609	0.19189453	-0.91186523	0.007324219	-0.077392578	0.4519043	0.31	0.018	7/6/2018	7	6	2018	1:21:39	4899	0.6	1	21	39	503	0.051269531	3.4788574	-0.34838867	0.14501953	-0.84814453	16.856689	0.092041016	0	0	0	0	0	0	0	0	0	0.9284668	0.071533203	0.15771484	-0.047363281	0.046630859	-0.063476563	0.018	38786.29	0	0	0.018
586	587	587	Category D	-0.3359375	0.083984375	-0.95996094	-0.032226563	-0.066650391	0.4375	0.31	0.018	7/6/2018	7	6	2018	1:21:39	4899	0.7	1	21	39	503	0.051269531	3.4788574	-0.34814453	0.14477539	-0.84765625	14.196045	0.12792969	0	0	0	0	0	0	0	0	0	0.92773438	0.072265625	0.18530273	0.012207031	-0.060791016	-0.11206055	0.018	38786.29	0	0	0.018
587	588	588	Category D	-0.40795898	0.17993164	-0.86376953	-0.021972656	-0.075927734	0.43579102	0.31	0.018	7/6/2018	7	6	2018	1:21:39	4899	0.8	1	21	39	491	0.051269531	3.4788574	-0.34985352	0.14501953	-0.84765625	15.121094	0.069335938	0	0	0	0	0	0	0	0	0	0.9284668	0.071533203	0.10864258	-0.057861328	0.034667969	-0.015869141	0.018	38786.29	0	0	0.018
588	589	589	Category D	-0.29980469	0.10791016	-0.63598633	0.003417969	-0.064941406	0.44091797	0.31	0.018	7/6/2018	7	6	2018	1:21:39	4899	0.9	1	21	39	527	0.051269531	3.4788574	-0.35009766	0.14672852	-0.84863281	13.999756	0.22216797	0	0	0	0	0	0	0	0	0	0.92993164	0.070068359	0.30224609	0.050292969	-0.038818359	0.21264648	0.018	38786.29	0	0	0.018
589	590	590	Category D	-0.43188477	0.26391602	-0.95996094	0.0546875	-0.065429688	0.45117188	0.31	0.018	7/6/2018	7	6	2018	1:21:40	4900	0	1	21	40	564	0.051269531	3.4788574	-0.35058594	0.14624023	-0.84643555	10.857422	0.18212891	0	0	0	0	0	0	0	0	0	0.92797852	0.072021484	0.31176758	-0.081054688	0.11743164	-0.11328125	0.018	38786.29	0	0	0.018
590	591	591	Category D	-0.37182617	0.10791016	-0.86376953	-0.03515625	-0.060546875	0.43994141	0.31	0.018	7/6/2018	7	6	2018	1:21:40	4900	0.1	1	21	40	589	0.051269531	3.4788574	-0.34912109	0.14672852	-0.84741211	11.33667	0.047607422	0	0	0	0	0	0	0	0	0	0.92822266	0.071777344	0.077636719	-0.022460938	-0.038818359	-0.016113281	0.018	38786.29	0	0	0.018
591	592	592	Category D	-0.45581055	0.16796875	-0.86376953	-0.010253906	-0.066650391	0.43432617	0.31	0.018	7/6/2018	7	6	2018	1:21:40	4900	0.2	1	21	40	601	0.051269531	3.4788574	-0.3503418	0.14697266	-0.84838867	11.553467	0.10839844	0	0	0	0	0	0	0	0	0	0.92944336	0.070556641	0.14135742	-0.10522461	0.020751953	-0.015136719	0.018	38786.29	0	0	0.018
592	593	593	Category D	-0.37182617	0.19189453	-0.93579102	-0.046875	-0.062988281	0.43530273	0.31	0.018	7/6/2018	7	6	2018	1:21:40	4900	0.3	1	21	40	564	0.051269531	3.4788574	-0.35205078	0.14672852	-0.84863281	9.5483398	0.099853516	0	0	0	0	0	0	0	0	0	0.93041992	0.069580078	0.15185547	-0.01953125	0.044921875	-0.086914063	0.018	38786.29	0	0	0.018
593	594	594	Category D	-0.21582031	0.11987305	-0.83984375	-0.002197266	-0.065673828	0.44970703	0.31	0.018	7/6/2018	7	6	2018	1:21:40	4900	0.4	1	21	40	552	0.051269531	3.4788574	-0.35131836	0.14624023	-0.84692383	6.2277832	0.13818359	0	0	0	0	0	0	0	0	0	0.9284668	0.071533203	0.16918945	0.13549805	-0.026367188	0.007080078	0.018	38786.29	0	0	0.018
594	595	595	Category D	-0.37182617	0.17993164	-0.86376953	-0.018798828	-0.060058594	0.44238281	0.31	0.018	7/6/2018	7	6	2018	1:21:40	4900	0.5	1	21	40	540	0.051269531	3.4788574	-0.3503418	0.14599609	-0.84790039	5.4382324	0.042724609	0	0	0	0	0	0	0	0	0	0.92919922	0.070800781	0.070800781	-0.021240234	0.033691406	-0.015625	0.018	38786.29	0	0	0.018
595	596	596	Category D	-0.27587891	0.19189453	-0.82788086	-0.051025391	-0.063720703	0.44946289	0.31	0.018	7/6/2018	7	6	2018	1:21:40	4900	0.6	1	21	40	515	0.051269531	3.4788574	-0.34912109	0.14819336	-0.84741211	5.7041016	0.087402344	0	0	0	0	0	0	0	0	0	0.9284668	0.071533203	0.13647461	0.073242188	0.043457031	0.01953125	0.018	38786.29	0	0	0.018
596	597	597	Category D	-0.32397461	0.16796875	-0.87597656	-0.038085938	-0.068603516	0.44165039	0.31	0.018	7/6/2018	7	6	2018	1:21:40	4900	0.7	1	21	40	527	0.051269531	3.4788574	-0.34960938	0.14819336	-0.84887695	5.4633789	0.042236328	0	0	0	0	0	0	0	0	0	0.92993164	0.070068359	0.072509766	0.025634766	0.01953125	-0.027099609	0.018	38786.29	0	0	0.018
597	598	598	Category D	-0.27587891	0.19189453	-0.88793945	-0.055419922	-0.07421875	0.43408203	0.31	0.018	7/6/2018	7	6	2018	1:21:40	4900	0.8	1	21	40	527	0.051269531	3.4788574	-0.34960938	0.14941406	-0.84887695	4.1333008	0.093505859	0	0	0	0	0	0	0	0	0	0.93017578	0.069824219	0.15478516	0.073730469	0.042236328	-0.038818359	0.018	38786.29	0	0	0.018
598	599	599	Category D	-0.25195313	0.19189453	-0.82788086	-0.032958984	-0.069335938	0.44360352	0.31	0.018	7/6/2018	7	6	2018	1:21:40	4900	0.9	1	21	40	527	0.051269531	3.4788574	-0.34814453	0.15039063	-0.84765625	4.1472168	0.10668945	0	0	0	0	0	0	0	0	0	0.92871094	0.071289063	0.1574707	0.096191406	0.041259766	0.019775391	0.018	38786.29	0	0	0.018
599	600	600	Category D	-0.32397461	0.19189453	-0.86376953	-0.036376953	-0.072998047	0.44165039	0.31	0.018	7/6/2018	7	6	2018	1:21:41	4901	0	1	21	41	527	0.051269531	3.4788574	-0.34887695	0.15014648	-0.84863281	5.0004883	0.05078125	0	0	0	0	0	0	0	0	0	0.9296875	0.0703125	0.081542969	0.024902344	0.041503906	-0.014892578	0.018	38786.29	0	0	0.018
600	601	601	Category D	-0.31176758	0.17993164	-0.82788086	-0.038085938	-0.070068359	0.44165039	0.31	0.018	7/6/2018	7	6	2018	1:21:41	4901	0.1	1	21	41	515	0.051269531	3.4788574	-0.34887695	0.15014648	-0.84765625	2.6003418	0.051513672	0	0	0	0	0	0	0	0	0	0.92895508	0.071044922	0.086669922	0.037109375	0.029541016	0.019775391	0.018	38786.29	0	0	0.018
601	602	602	Category D	-0.32397461	0.17993164	-0.87597656	-0.040527344	-0.070800781	0.44555664	0.31	0.018	7/6/2018	7	6	2018	1:21:41	4901	0.2	1	21	41	503	0.051269531	3.4788574	-0.35083008	0.15063477	-0.84741211	0.43457031	0.048828125	0	0	0	0	0	0	0	0	0	0.92944336	0.070556641	0.084716797	0.026855469	0.029296875	-0.028320313	0.018	38786.29	0	0	0.018
602	603	603	Category D	-0.3359375	0.19189453	-0.88793945	-0.032226563	-0.069824219	0.44482422	0.31	0.018	7/6/2018	7	6	2018	1:21:41	4901	0.3	1	21	41	454	0.051269531	3.4788574	-0.34814453	0.1496582	-0.8449707	3.6013184	0.061035156	0	0	0	0	0	0	0	0	0	0.92602539	0.073974609	0.096923828	0.012207031	0.041992188	-0.042724609	0.018	38786.29	0	0	0.018
603	604	604	Category D	-0.27587891	0.15576172	-0.77978516	-0.031982422	-0.072753906	0.44580078	0.31	0.018	7/6/2018	7	6	2018	1:21:41	4901	0.4	1	21	41	454	0.051269531	3.4788574	-0.34936523	0.15014648	-0.84887695	8.9362793	0.10083008	0	0	0	0	0	0	0	0	0	0.92993164	0.070068359	0.14794922	0.073486328	0.005371094	0.069091797	0.018	38786.29	0	0	0.018
604	605	605	Category D	-0.2878418	0.035888672	-0.79199219	0.013183594	-0.084472656	0.44091797	0.31	0.018	7/6/2018	7	6	2018	1:21:41	4901	0.5	1	21	41	466	0.051269531	3.4788574	-0.34814453	0.15039063	-0.84692383	13.326416	0.140625	0	0	0	0	0	0	0	0	0	0.92797852	0.072021484	0.22998047	0.060302734	-0.11450195	0.054931641	0.018	38786.29	0	0	0.018
605	606	606	Category D	-0.32397461	0.083984375	-0.91186523	-0.001464844	-0.11035156	0.43188477	0.31	0.018	7/6/2018	7	6	2018	1:21:41	4901	0.6	1	21	41	491	0.051269531	3.5126953	-0.34936523	0.15087891	-0.84985352	17.281494	0.094482422	0	0	0	0	0	0	0	0	0	0.93115234	0.068847656	0.15429688	0.025390625	-0.066894531	-0.061767578	0.018	38786.29	0	0	0.018
606	607	607	Category D	-0.37182617	0.16796875	-0.88793945	0.000488281	-0.13964844	0.4284668	0.31	0.018	7/6/2018	7	6	2018	1:21:41	4901	0.7	1	21	41	540	0.051269531	3.5126953	-0.34887695	0.15185547	-0.84887695	21.263428	0.047607422	0	0	0	0	0	0	0	0	0	0.93041992	0.069580078	0.077636719	-0.022705078	0.015869141	-0.038818359	0.018	38786.29	0	0	0.018
607	608	608	Category D	-0.31176758	0.20385742	-0.89990234	-0.020019531	-0.13818359	0.42285156	0.31	0.018	7/6/2018	7	6	2018	1:21:41	4901	0.8	1	21	41	552	0.051269531	3.5126953	-0.34887695	0.15332031	-0.84741211	25.16626	0.081542969	0	0	0	0	0	0	0	0	0	0.92919922	0.070800781	0.13989258	0.037109375	0.050292969	-0.052246094	0.018	38786.29	0	0	0.018
608	609	609	Category D	-0.38378906	0.15576172	-0.83984375	-0.0078125	-0.15332031	0.421875	0.31	0.018	7/6/2018	7	6	2018	1:21:41	4901	0.9	1	21	41	540	0.051269531	3.5126953	-0.34716797	0.15429688	-0.84814453	26.539551	0.037353516	0	0	0	0	0	0	0	0	0	0.92944336	0.070556641	0.046142578	-0.036376953	0.001220703	0.008300781	0.018	38786.29	0	0	0.018
609	610	610	Category D	-0.37182617	0.19189453	-0.80395508	-0.007080078	-0.15869141	0.41577148	0.31	0.018	7/6/2018	7	6	2018	1:21:42	4902	0	1	21	42	515	0.051269531	3.5126953	-0.34814453	0.15478516	-0.84985352	27.179199	0.063476563	0	0	0	0	0	0	0	0	0	0.93164063	0.068359375	0.10644531	-0.0234375	0.036865234	0.045898438	0.018	38786.29	0	0	0.018
610	611	611	Category D	-0.31176758	0.19189453	-0.81591797	-0.005859375	-0.15258789	0.43505859	0.31	0.018	7/6/2018	7	6	2018	1:21:42	4902	0.1	1	21	42	491	0.051269531	3.5126953	-0.34765625	0.15454102	-0.84960938	29.439209	0.061523438	0	0	0	0	0	0	0	0	0	0.9309082	0.069091797	0.10668945	0.035888672	0.037109375	0.033691406	0.018	38786.29	0	0	0.018
611	612	612	Category D	-0.43188477	0.059814453	-0.92382813	-0.003173828	-0.16503906	0.41870117	0.31	0.018	7/6/2018	7	6	2018	1:21:42	4902	0.2	1	21	42	491	0.051269531	3.5126953	-0.34716797	0.15722656	-0.85009766	32.300049	0.1484375	0	0	0	0	0	0	0	0	0	0.93164063	0.068359375	0.25561523	-0.084472656	-0.097412109	-0.073486328	0.018	38786.29	0	0	0.018
612	613	613	Category D	-0.3359375	0.10791016	-0.81591797	0.000976563	-0.17382813	0.41601563	0.31	0.018	7/6/2018	7	6	2018	1:21:42	4902	0.3	1	21	42	478	0.051269531	3.5126953	-0.34985352	0.15820313	-0.85058594	30.958984	0.062744141	0	0	0	0	0	0	0	0	0	0.93334961	0.066650391	0.099121094	0.013916016	-0.050292969	0.034667969	0.018	38786.29	0	0	0.018
613	614	614	Category D	-0.26391602	0.19189453	-0.86376953	0.048095703	-0.16870117	0.41821289	0.31	0.018	7/6/2018	7	6	2018	1:21:42	4902	0.4	1	21	42	491	0.051269531	3.5126953	-0.35009766	0.15795898	-0.85107422	28.133301	0.093505859	0	0	0	0	0	0	0	0	0	0.93383789	0.066162109	0.13256836	0.086181641	0.033691406	-0.012451172	0.018	38786.29	0	0	0.018
614	615	615	Category D	-0.38378906	0.19189453	-0.87597656	0.022216797	-0.1796875	0.40087891	0.31	0.018	7/6/2018	7	6	2018	1:21:42	4902	0.5	1	21	42	491	0.051269531	3.5126953	-0.3503418	0.1574707	-0.84912109	27.765381	0.0546875	0	0	0	0	0	0	0	0	0	0.93212891	0.067871094	0.094238281	-0.033203125	0.034179688	-0.026611328	0.018	38786.29	0	0	0.018
615	616	616	Category D	-0.32397461	0.17993164	-0.85180664	0.022460938	-0.17773438	0.42529297	0.31	0.018	7/6/2018	7	6	2018	1:21:42	4902	0.6	1	21	42	429	0.051269531	3.5126953	-0.35327148	0.15844727	-0.85107422	26.157227	0.036376953	0	0	0	0	0	0	0	0	0	0.93505859	0.064941406	0.051269531	0.029296875	0.021240234	-0.000488281	0.018	38786.29	0	0	0.018
616	617	617	Category D	-0.3359375	0.15576172	-0.92382813	-0.000488281	-0.19067383	0.39941406	0.31	0.018	7/6/2018	7	6	2018	1:21:42	4902	0.7	1	21	42	441	0.051269531	3.5126953	-0.35327148	0.15771484	-0.85180664	24.229248	0.073974609	0	0	0	0	0	0	0	0	0	0.93554688	0.064453125	0.091308594	0.017333984	-0.001953125	-0.071777344	0.018	38786.29	0	0	0.018
617	618	618	Category D	-0.53979492	0.16796875	-0.93579102	-0.013671875	-0.20043945	0.40991211	0.31	0.018	7/6/2018	7	6	2018	1:21:42	4902	0.8	1	21	42	454	0.051269531	3.5126953	-0.35375977	0.15625	-0.85253906	24.079346	0.20385742	0	0	0	0	0	0	0	0	0	0.9362793	0.063720703	0.28027344	-0.18579102	0.011474609	-0.083007813	0.018	38786.29	0	0	0.018
618	619	619	Category D	-0.10791016	0.17993164	-0.671875	0.028564453	-0.19384766	0.41015625	0.31	0.018	7/6/2018	7	6	2018	1:21:42	4902	0.9	1	21	42	478	0.051269531	3.5126953	-0.35449219	0.15722656	-0.85546875	25.933594	0.30834961	0	0	0	0	0	0	0	0	0	0.93920898	0.060791016	0.45288086	0.24658203	0.022460938	0.18359375	0.018	38786.29	0	0	0.018
619	620	620	Category D	-0.43188477	0.10791016	-0.93579102	0.082519531	-0.19482422	0.40942383	0.31	0.018	7/6/2018	7	6	2018	1:21:43	4903	0	1	21	43	515	0.051269531	3.5126953	-0.35327148	0.15722656	-0.85644531	27.39502	0.12182617	0	0	0	0	0	0	0	0	0	0.93994141	0.060058594	0.20678711	-0.078369141	-0.049316406	-0.079101563	0.018	38786.29	0	0	0.018
620	621	621	Category D	-0.27587891	0.17993164	-0.75585938	0.073242188	-0.19604492	0.39794922	0.31	0.018	7/6/2018	7	6	2018	1:21:43	4903	0.1	1	21	43	552	0.051269531	3.5126953	-0.35791016	0.15625	-0.85742188	24.757324	0.13256836	0	0	0	0	0	0	0	0	0	0.94213867	0.057861328	0.20703125	0.08203125	0.0234375	0.1015625	0.018	38786.29	0	0	0.018
621	622	622	Category D	-0.40795898	0.13183594	-0.86376953	0.065185547	-0.19360352	0.39794922	0.31	0.018	7/6/2018	7	6	2018	1:21:43	4903	0.2	1	21	43	540	0.051269531	3.5126953	-0.35595703	0.15625	-0.85546875	22.027588	0.058105469	0	0	0	0	0	0	0	0	0	0.93969727	0.060302734	0.084716797	-0.051757813	-0.024414063	-0.008056641	0.018	38786.29	0	0	0.018
622	623	623	Category D	-0.55175781	0.13183594	-0.86376953	0.065429688	-0.20874023	0.40356445	0.31	0.018	7/6/2018	7	6	2018	1:21:43	4903	0.3	1	21	43	540	0.051269531	3.5126953	-0.35595703	0.15673828	-0.85571289	21.873291	0.19750977	0	0	0	0	0	0	0	0	0	0.93994141	0.060058594	0.22851563	-0.19555664	-0.024902344	-0.0078125	0.018	38786.29	0	0	0.018
623	624	624	Category D	-0.38378906	0.14379883	-0.79199219	0.059570313	-0.21020508	0.3984375	0.31	0.018	7/6/2018	7	6	2018	1:21:43	4903	0.4	1	21	43	564	0.051269531	3.5126953	-0.35595703	0.15600586	-0.85571289	20.981445	0.070556641	0	0	0	0	0	0	0	0	0	0.93969727	0.060302734	0.10375977	-0.027587891	-0.012207031	0.063720703	0.018	38786.29	0	0	0.018
624	625	625	Category D	-0.29980469	0.047851563	-0.81591797	0.10400391	-0.20410156	0.40356445	0.31	0.018	7/6/2018	7	6	2018	1:21:43	4903	0.5	1	21	43	564	0.051269531	3.5126953	-0.35717773	0.15625	-0.85522461	19.305176	0.12890625	0	0	0	0	0	0	0	0	0	0.93994141	0.060058594	0.20532227	0.057373047	-0.10839844	0.039306641	0.018	38786.29	0	0	0.018
625	626	626	Category D	-0.34790039	0.10791016	-0.86376953	0.10449219	-0.19555664	0.39501953	0.31	0.018	7/6/2018	7	6	2018	1:21:43	4903	0.6	1	21	43	552	0.051269531	3.5126953	-0.35864258	0.15527344	-0.85571289	19.711914	0.049072266	0	0	0	0	0	0	0	0	0	0.94091797	0.059082031	0.065917969	0.010742188	-0.047363281	-0.0078125	0.018	38786.29	0	0	0.018
626	627	627	Category D	-0.35986328	0.16796875	-0.87597656	0.080566406	-0.22119141	0.40380859	0.31	0.018	7/6/2018	7	6	2018	1:21:43	4903	0.7	1	21	43	564	0.051269531	3.5126953	-0.35717773	0.1550293	-0.85375977	20.216064	0.025390625	0	0	0	0	0	0	0	0	0	0.93847656	0.061523438	0.037353516	-0.002441406	0.012695313	-0.021972656	0.018	38786.29	0	0	0.018
627	628	628	Category D	-0.40795898	0.17993164	-0.98388672	0.051025391	-0.21533203	0.39526367	0.31	0.018	7/6/2018	7	6	2018	1:21:43	4903	0.8	1	21	43	540	0.051269531	3.5126953	-0.359375	0.15551758	-0.85498047	21.491455	0.13964844	0	0	0	0	0	0	0	0	0	0.94042969	0.059570313	0.20141602	-0.048339844	0.024169922	-0.12866211	0.018	38786.29	0	0	0.018
628	629	629	Category D	-0.38378906	0.13183594	-0.671875	0.048583984	-0.23095703	0.40112305	0.31	0.018	7/6/2018	7	6	2018	1:21:43	4903	0.9	1	21	43	527	0.051269531	3.5126953	-0.36035156	0.15551758	-0.85498047	21.123291	0.1862793	0	0	0	0	0	0	0	0	0	0.94091797	0.059082031	0.23046875	-0.023193359	-0.023681641	0.18310547	0.018	38786.29	0	0	0.018
629	630	630	Category D	-0.13183594	0.16796875	-0.87597656	0.097167969	-0.22729492	0.38916016	0.31	0.018	7/6/2018	7	6	2018	1:21:44	4904	0	1	21	44	503	0.051269531	3.5126953	-0.35986328	0.1550293	-0.85546875	16.499512	0.22924805	0	0	0	0	0	0	0	0	0	0.94091797	0.059082031	0.26098633	0.22802734	0.012695313	-0.020263672	0.018	38786.29	0	0	0.018
630	631	631	Category D	-0.39599609	0.20385742	-0.87597656	0.072021484	-0.23364258	0.39208984	0.31	0.018	7/6/2018	7	6	2018	1:21:44	4904	0.1	1	21	44	442	0.051269531	3.5126953	-0.35986328	0.15234375	-0.85498047	14.994873	0.066162109	0	0	0	0	0	0	0	0	0	0.94018555	0.059814453	0.1081543	-0.035888672	0.051269531	-0.020751953	0.018	38786.29	0	0	0.018
631	632	632	Category D	-0.46777344	0.15576172	-0.82788086	0.061523438	-0.22900391	0.38330078	0.31	0.018	7/6/2018	7	6	2018	1:21:44	4904	0.2	1	21	44	442	0.051269531	3.5126953	-0.3605957	0.15234375	-0.85424805	15.069824	0.11035156	0	0	0	0	0	0	0	0	0	0.93969727	0.060302734	0.13671875	-0.10693359	0.003173828	0.026367188	0.018	38786.29	0	0	0.018
632	633	633	Category D	-0.26391602	0.11987305	-0.73193359	0.055419922	-0.22094727	0.38916016	0.31	0.018	7/6/2018	7	6	2018	1:21:44	4904	0.3	1	21	44	417	0.051269531	3.5126953	-0.36010742	0.15209961	-0.85180664	14.384766	0.15722656	0	0	0	0	0	0	0	0	0	0.93725586	0.062744141	0.24853516	0.096191406	-0.032226563	0.11987305	0.018	38786.29	0	0	0.018
633	634	634	Category D	-0.32397461	0.059814453	-0.95996094	0.11010742	-0.21679688	0.38842773	0.31	0.018	7/6/2018	7	6	2018	1:21:44	4904	0.4	1	21	44	442	0.051269531	3.5126953	-0.36132813	0.14941406	-0.85253906	10.802734	0.14453125	0	0	0	0	0	0	0	0	0	0.93798828	0.062011719	0.23413086	0.037353516	-0.089599609	-0.10717773	0.018	38786.29	0	0	0.018
634	635	635	Category D	-0.34790039	0.20385742	-0.82788086	0.060546875	-0.22338867	0.39550781	0.31	0.018	7/6/2018	7	6	2018	1:21:44	4904	0.5	1	21	44	478	0.051269531	3.5126953	-0.36206055	0.15039063	-0.85180664	6.4509277	0.060058594	0	0	0	0	0	0	0	0	0	0.93774414	0.062255859	0.091552734	0.014160156	0.053222656	0.023925781	0.018	38786.29	0	0	0.018
635	636	636	Category D	-0.40795898	0.11987305	-0.87597656	0.071533203	-0.2109375	0.39672852	0.31	0.018	7/6/2018	7	6	2018	1:21:44	4904	0.6	1	21	44	503	0.051269531	3.5126953	-0.36303711	0.14941406	-0.85375977	5.7919922	0.057861328	0	0	0	0	0	0	0	0	0	0.93994141	0.060058594	0.096191406	-0.044677734	-0.029541016	-0.021972656	0.018	38786.29	0	0	0.018
636	637	637	Category D	-0.35986328	0.16796875	-0.79199219	0.064941406	-0.22192383	0.39453125	0.31	0.018	7/6/2018	7	6	2018	1:21:44	4904	0.7	1	21	44	503	0.051269531	3.5126953	-0.36474609	0.14892578	-0.85351563	4.5083008	0.064697266	0	0	0	0	0	0	0	0	0	0.94018555	0.059814453	0.085449219	0.004882813	0.018798828	0.061523438	0.018	38786.29	0	0	0.018
637	638	638	Category D	-0.34790039	0.19189453	-0.76782227	0.098144531	-0.2199707	0.40039063	0.31	0.018	7/6/2018	7	6	2018	1:21:44	4904	0.8	1	21	44	491	0.051269531	3.5126953	-0.36376953	0.14746094	-0.85058594	1.6491699	0.095214844	0	0	0	0	0	0	0	0	0	0.93676758	0.063232422	0.14306641	0.015869141	0.044189453	0.082763672	0.018	38786.29	0	0	0.018
638	639	639	Category D	-0.47998047	0.10791016	-0.93579102	0.091308594	-0.22192383	0.38916016	0.31	0.018	7/6/2018	7	6	2018	1:21:44	4904	0.9	1	21	44	478	0.051269531	3.5126953	-0.3671875	0.14672852	-0.85107422	6.579834	0.14599609	0	0	0	0	0	0	0	0	0	0.9387207	0.061279297	0.23583984	-0.11254883	-0.038818359	-0.084472656	0.018	38786.29	0	0	0.018
639	640	640	Category D	-0.37182617	0.11987305	-0.74389648	0.088623047	-0.21289063	0.39428711	0.31	0.018	7/6/2018	7	6	2018	1:21:45	4905	0	1	21	45	466	0.051269531	3.5126953	-0.36889648	0.14648438	-0.85131836	5.6181641	0.11083984	0	0	0	0	0	0	0	0	0	0.93945313	0.060546875	0.13696289	-0.002685547	-0.026611328	0.10742188	0.018	38786.29	0	0	0.018
640	641	641	Category D	-0.53979492	0.095947266	-0.86376953	0.11352539	-0.2043457	0.41210938	0.31	0.018	7/6/2018	7	6	2018	1:21:45	4905	0.1	1	21	45	478	0.051269531	3.5126953	-0.36987305	0.14526367	-0.85083008	4.0466309	0.17700195	0	0	0	0	0	0	0	0	0	0.93920898	0.060791016	0.23168945	-0.16967773	-0.049316406	-0.012695313	0.018	38786.29	0	0	0.018
641	642	642	Category D	-0.31176758	0.071777344	-0.73193359	0.095458984	-0.21655273	0.39208984	0.31	0.018	7/6/2018	7	6	2018	1:21:45	4905	0.2	1	21	45	466	0.051269531	3.5126953	-0.37036133	0.14501953	-0.8503418	5.1271973	0.15112305	0	0	0	0	0	0	0	0	0	0.9387207	0.061279297	0.25048828	0.05859375	-0.073242188	0.1184082	0.018	38786.29	0	0	0.018
642	643	643	Category D	-0.43188477	0.13183594	-1.0678711	0.1171875	-0.19433594	0.40332031	0.31	0.018	7/6/2018	7	6	2018	1:21:45	4905	0.3	1	21	45	478	0.051269531	3.5126953	-0.37207031	0.14404297	-0.85083008	8.2290039	0.22509766	0	0	0	0	0	0	0	0	0	0.93969727	0.060302734	0.28881836	-0.059570313	-0.012207031	-0.21679688	0.018	38786.29	0	0	0.018
643	644	644	Category D	-0.27587891	0.16796875	-0.63598633	0.086181641	-0.19848633	0.41455078	0.31	0.018	7/6/2018	7	6	2018	1:21:45	4905	0.4	1	21	45	491	0.051269531	3.5126953	-0.37084961	0.14208984	-0.84912109	7.0974121	0.23486328	0	0	0	0	0	0	0	0	0	0.9375	0.0625	0.33398438	0.094970703	0.025634766	0.21313477	0.018	38786.29	0	0	0.018
644	645	645	Category D	-0.47998047	0.19189453	-0.93579102	0.06640625	-0.21923828	0.39453125	0.31	0.018	7/6/2018	7	6	2018	1:21:45	4905	0.5	1	21	45	491	0.051269531	3.5126953	-0.37280273	0.14306641	-0.85131836	4.5300293	0.14453125	0	0	0	0	0	0	0	0	0	0.94042969	0.059570313	0.23999023	-0.10693359	0.048583984	-0.084228516	0.018	38786.29	0	0	0.018
645	646	646	Category D	-0.35986328	0.16796875	-0.81591797	0.030517578	-0.21923828	0.39868164	0.31	0.018	7/6/2018	7	6	2018	1:21:45	4905	0.6	1	21	45	527	0.051269531	3.5126953	-0.37426758	0.14379883	-0.8527832	5.4660645	0.046142578	0	0	0	0	0	0	0	0	0	0.94213867	0.057861328	0.075195313	0.014404297	0.023925781	0.036865234	0.018	38786.29	0	0	0.018
646	647	647	Category D	-0.39599609	0.14379883	-0.81591797	0.057128906	-0.22436523	0.39428711	0.31	0.018	7/6/2018	7	6	2018	1:21:45	4905	0.7	1	21	45	527	0.051269531	3.5126953	-0.3737793	0.14428711	-0.85083008	7.6699219	0.041259766	0	0	0	0	0	0	0	0	0	0.94042969	0.059570313	0.057373047	-0.021972656	-0.000488281	0.034912109	0.018	38786.29	0	0	0.018
647	648	648	Category D	-0.23999023	0.21582031	-0.80395508	0.045166016	-0.21606445	0.40087891	0.31	0.018	7/6/2018	7	6	2018	1:21:45	4905	0.8	1	21	45	515	0.051269531	3.5126953	-0.37573242	0.14453125	-0.85107422	7.0625	0.16040039	0	0	0	0	0	0	0	0	0	0.94140625	0.05859375	0.25415039	0.13574219	0.071044922	0.047119141	0.018	38786.29	0	0	0.018
648	649	649	Category D	-0.47998047	0.19189453	-1.0078125	0.058349609	-0.21801758	0.40649414	0.31	0.018	7/6/2018	7	6	2018	1:21:45	4905	0.9	1	21	45	515	0.051269531	3.5126953	-0.37670898	0.14355469	-0.85083008	4.3120117	0.19360352	0	0	0	0	0	0	0	0	0	0.94165039	0.058349609	0.30810547	-0.10302734	0.048095703	-0.15673828	0.018	38786.29	0	0	0.018
649	650	650	Category D	-0.23999023	0.083984375	-0.70776367	0.040039063	-0.22485352	0.39892578	0.31	0.018	7/6/2018	7	6	2018	1:21:46	4906	0	1	21	46	491	0.051269531	3.5126953	-0.37646484	0.14379883	-0.84912109	4.7746582	0.20532227	0	0	0	0	0	0	0	0	0	0.93994141	0.060058594	0.33764648	0.13647461	-0.059814453	0.14135742	0.018	38786.29	0	0	0.018
650	651	651	Category D	-0.34790039	0.32397461	-0.94799805	0.070068359	-0.22387695	0.39770508	0.31	0.018	7/6/2018	7	6	2018	1:21:46	4906	0.1	1	21	46	515	0.051269531	3.5126953	-0.3762207	0.14331055	-0.8503418	6.170166	0.20703125	0	0	0	0	0	0	0	0	0	0.94091797	0.059082031	0.30615234	0.028320313	0.18041992	-0.097412109	0.018	38786.29	0	0	0.018
651	652	652	Category D	-0.46777344	0.15576172	-0.85180664	0.003662109	-0.21069336	0.40014648	0.31	0.018	7/6/2018	7	6	2018	1:21:46	4906	0.2	1	21	46	564	0.051269531	3.5126953	-0.37744141	0.14306641	-0.85131836	7.4118652	0.090820313	0	0	0	0	0	0	0	0	0	0.94213867	0.057861328	0.10302734	-0.090087891	0.012451172	-0.000244141	0.018	38786.29	0	0	0.018
652	653	653	Category D	-0.29980469	0.16796875	-0.95996094	0.016845703	-0.2121582	0.40039063	0.31	0.018	7/6/2018	7	6	2018	1:21:46	4906	0.3	1	21	46	552	0.051269531	3.5126953	-0.37719727	0.14477539	-0.85083008	8.0151367	0.13574219	0	0	0	0	0	0	0	0	0	0.94189453	0.058105469	0.2097168	0.077392578	0.022949219	-0.10888672	0.018	38786.29	0	0	0.018
653	654	654	Category D	-0.37182617	0.15576172	-0.74389648	0.024414063	-0.20361328	0.39868164	0.31	0.018	7/6/2018	7	6	2018	1:21:46	4906	0.4	1	21	46	601	0.051269531	3.5126953	-0.37646484	0.14428711	-0.84863281	8.1657715	0.10546875	0	0	0	0	0	0	0	0	0	0.93945313	0.060546875	0.12060547	0.004638672	0.011230469	0.10473633	0.018	38786.29	0	0	0.018
654	655	655	Category D	-0.43188477	0.2277832	-0.97192383	0.076904297	-0.20629883	0.40698242	0.31	0.018	7/6/2018	7	6	2018	1:21:46	4906	0.5	1	21	46	601	0.051269531	3.5126953	-0.37915039	0.14282227	-0.84912109	8.8195801	0.15795898	0	0	0	0	0	0	0	0	0	0.94091797	0.059082031	0.26000977	-0.052490234	0.084716797	-0.12255859	0.018	38786.29	0	0	0.018
655	656	656	Category D	-0.3359375	0.11987305	-0.82788086	0.008789063	-0.20825195	0.39599609	0.31	0.018	7/6/2018	7	6	2018	1:21:46	4906	0.6	1	21	46	552	0.051269531	3.5126953	-0.37768555	0.14282227	-0.84838867	7.0332031	0.052001953	0	0	0	0	0	0	0	0	0	0.93969727	0.060302734	0.085449219	0.041748047	-0.022949219	0.020507813	0.018	38786.29	0	0	0.018
656	657	657	Category D	-0.38378906	0.095947266	-0.91186523	0.041259766	-0.19921875	0.4074707	0.31	0.018	7/6/2018	7	6	2018	1:21:46	4906	0.7	1	21	46	589	0.051269531	3.5126953	-0.37915039	0.14086914	-0.84887695	2.619873	0.077392578	0	0	0	0	0	0	0	0	0	0.94042969	0.059570313	0.11230469	-0.004394531	-0.044921875	-0.062744141	0.018	38786.29	0	0	0.018
657	658	658	Category D	-0.32397461	0.2277832	-0.99584961	-0.005371094	-0.20727539	0.39599609	0.31	0.018	7/6/2018	7	6	2018	1:21:46	4906	0.8	1	21	46	540	0.051269531	3.5126953	-0.37963867	0.140625	-0.84887695	0.69775391	0.17944336	0	0	0	0	0	0	0	0	0	0.94042969	0.059570313	0.28955078	0.055664063	0.086914063	-0.14672852	0.018	38786.29	0	0	0.018
658	659	659	Category D	-0.2878418	0.19189453	-1.0319824	0.0546875	-0.21020508	0.40942383	0.31	0.018	7/6/2018	7	6	2018	1:21:46	4906	0.9	1	21	46	491	0.051269531	3.5126953	-0.37719727	0.14086914	-0.84863281	0.054931641	0.20996094	0	0	0	0	0	0	0	0	0	0.93920898	0.060791016	0.32348633	0.089355469	0.05078125	-0.18310547	0.018	38786.29	0	0	0.018
659	660	660	Category D	-0.671875	0.083984375	-0.95996094	0.035644531	-0.22558594	0.39282227	0.31	0.018	7/6/2018	7	6	2018	1:21:47	4907	0	1	21	47	503	0.051269531	3.5126953	-0.38061523	0.14038086	-0.85327148	4.2944336	0.31494141	0	0	0	0	0	0	0	0	0	0.94482422	0.055175781	0.45410156	-0.29101563	-0.056396484	-0.10644531	0.018	38786.29	0	0	0.018
660	661	661	Category D	-0.21582031	0.14379883	-0.65991211	0.11010742	-0.20629883	0.40478516	0.31	0.018	7/6/2018	7	6	2018	1:21:47	4907	0.1	1	21	47	466	0.051269531	3.5126953	-0.37963867	0.13989258	-0.85009766	6.3769531	0.25097656	0	0	0	0	0	0	0	0	0	0.94140625	0.05859375	0.35791016	0.16381836	0.003662109	0.19018555	0.018	38786.29	0	0	0.018
661	662	662	Category D	-0.35986328	0.17993164	-0.91186523	0.12963867	-0.19995117	0.38330078	0.31	0.018	7/6/2018	7	6	2018	1:21:47	4907	0.2	1	21	47	466	0.051269531	3.5126953	-0.37841797	0.13696289	-0.84936523	7.401123	0.077880859	0	0	0	0	0	0	0	0	0	0.93994141	0.060058594	0.1237793	0.018554688	0.042724609	-0.062255859	0.018	38786.29	0	0	0.018
662	663	663	Category D	-0.40795898	0.14379883	-0.85180664	0.10253906	-0.21801758	0.4074707	0.31	0.018	7/6/2018	7	6	2018	1:21:47	4907	0.3	1	21	47	466	0.051269531	3.5126953	-0.37890625	0.13623047	-0.85131836	8.0092773	0.029785156	0	0	0	0	0	0	0	0	0	0.94165039	0.058349609	0.036621094	-0.028808594	0.007324219	-0.000244141	0.018	38786.29	0	0	0.018
663	664	664	Category D	-0.44384766	0.13183594	-0.81591797	0.085205078	-0.22167969	0.38574219	0.31	0.018	7/6/2018	7	6	2018	1:21:47	4907	0.4	1	21	47	466	0.051269531	3.5126953	-0.37817383	0.13647461	-0.85083008	12.064209	0.074462891	0	0	0	0	0	0	0	0	0	0.94116211	0.058837891	0.10522461	-0.065429688	-0.004638672	0.034912109	0.018	38786.29	0	0	0.018
664	665	665	Category D	-0.40795898	0.15576172	-0.83984375	0.08203125	-0.2277832	0.390625	0.31	0.018	7/6/2018	7	6	2018	1:21:47	4907	0.5	1	21	47	491	0.051269531	3.5126953	-0.37719727	0.13427734	-0.84960938	16.092041	0.038574219	0	0	0	0	0	0	0	0	0	0.93920898	0.060791016	0.061767578	-0.030517578	0.021240234	0.009765625	0.018	38786.29	0	0	0.018
665	666	666	Category D	-0.26391602	0.17993164	-0.75585938	0.088867188	-0.22192383	0.39526367	0.31	0.018	7/6/2018	7	6	2018	1:21:47	4907	0.6	1	21	47	503	0.051269531	3.5126953	-0.37915039	0.13476563	-0.85180664	13.834473	0.15673828	0	0	0	0	0	0	0	0	0	0.94238281	0.057617188	0.2565918	0.11523438	0.044921875	0.095947266	0.018	38786.29	0	0	0.018
666	667	667	Category D	-0.51586914	0.13183594	-1.0439453	0.089111328	-0.22412109	0.39794922	0.31	0.018	7/6/2018	7	6	2018	1:21:47	4907	0.7	1	21	47	491	0.051269531	3.5126953	-0.38110352	0.1340332	-0.85229492	12.442627	0.23388672	0	0	0	0	0	0	0	0	0	0.94311523	0.056884766	0.32836914	-0.13452148	-0.002197266	-0.19140625	0.018	38786.29	0	0	0.018
667	668	668	Category D	-0.49194336	0.17993164	-0.87597656	0.070068359	-0.22509766	0.38525391	0.31	0.018	7/6/2018	7	6	2018	1:21:47	4907	0.8	1	21	47	491	0.051269531	3.5126953	-0.3815918	0.13232422	-0.84936523	14.252197	0.12280273	0	0	0	0	0	0	0	0	0	0.94067383	0.059326172	0.18408203	-0.11010742	0.047363281	-0.026367188	0.018	38786.29	0	0	0.018
668	669	669	Category D	-0.25195313	0.059814453	-0.671875	0.14794922	-0.21801758	0.37426758	0.31	0.018	7/6/2018	7	6	2018	1:21:47	4907	0.9	1	21	47	491	0.051269531	3.5126953	-0.38232422	0.13183594	-0.84741211	14.029053	0.23046875	0	0	0	0	0	0	0	0	0	0.93896484	0.061035156	0.37841797	0.13037109	-0.072021484	0.17553711	0.018	38786.29	0	0	0.018
669	670	670	Category D	-0.43188477	0.047851563	-0.92382813	0.16430664	-0.21435547	0.37402344	0.31	0.018	7/6/2018	7	6	2018	1:21:48	4908	0	1	21	48	503	0.051269531	3.5126953	-0.38354492	0.13085938	-0.85083008	8.505127	0.12060547	0	0	0	0	0	0	0	0	0	0.94238281	0.057617188	0.20410156	-0.048095703	-0.083007813	-0.072753906	0.018	38786.29	0	0	0.018
670	671	671	Category D	-0.43188477	0.11987305	-0.80395508	0.12915039	-0.22875977	0.39282227	0.31	0.018	7/6/2018	7	6	2018	1:21:48	4908	0.1	1	21	48	552	0.051269531	3.5126953	-0.38891602	0.13037109	-0.85083008	5.574707	0.064208984	0	0	0	0	0	0	0	0	0	0.94458008	0.055419922	0.10009766	-0.042724609	-0.010498047	0.046875	0.018	38786.29	0	0	0.018
671	672	672	Category D	-0.43188477	0.14379883	-0.65991211	0.11621094	-0.22314453	0.39160156	0.31	0.018	7/6/2018	7	6	2018	1:21:48	4908	0.2	1	21	48	576	0.051269531	3.5126953	-0.38793945	0.12792969	-0.84765625	7.3413086	0.19335938	0	0	0	0	0	0	0	0	0	0.94091797	0.059082031	0.24731445	-0.043701172	0.015625	0.18774414	0.018	38786.29	0	0	0.018
672	673	673	Category D	-0.45581055	-0.035888672	-0.99584961	0.1003418	-0.22192383	0.38525391	0.31	0.018	7/6/2018	7	6	2018	1:21:48	4908	0.3	1	21	48	601	0.051269531	3.5126953	-0.38842773	0.12597656	-0.84838867	9.541748	0.22900391	0	0	0	0	0	0	0	0	0	0.94165039	0.058349609	0.37670898	-0.067138672	-0.16186523	-0.1472168	0.018	38786.29	0	0	0.018
673	674	674	Category D	-0.2878418	0.21582031	-0.77978516	0.077880859	-0.20214844	0.39892578	0.31	0.018	7/6/2018	7	6	2018	1:21:48	4908	0.4	1	21	48	613	0.051269531	3.5126953	-0.38916016	0.12524414	-0.8503418	5.6611328	0.15307617	0	0	0	0	0	0	0	0	0	0.94360352	0.056396484	0.26245117	0.10131836	0.090332031	0.070556641	0.018	38786.29	0	0	0.018
674	675	675	Category D	-0.44384766	0.083984375	-1.0319824	0.10058594	-0.19360352	0.41308594	0.31	0.018	7/6/2018	7	6	2018	1:21:48	4908	0.5	1	21	48	613	0.051269531	3.5126953	-0.39208984	0.12451172	-0.84985352	2.2214355	0.19335938	0	0	0	0	0	0	0	0	0	0.94433594	0.055664063	0.27392578	-0.051513672	-0.040527344	-0.18188477	0.018	38786.29	0	0	0.018
675	676	676	Category D	-0.40795898	0.15576172	-0.80395508	0.061279297	-0.20776367	0.40576172	0.31	0.018	7/6/2018	7	6	2018	1:21:48	4908	0.6	1	21	48	589	0.051269531	3.5126953	-0.39355469	0.1237793	-0.85009766	3.0668945	0.057861328	0	0	0	0	0	0	0	0	0	0.94506836	0.054931641	0.092041016	-0.014160156	0.031738281	0.046142578	0.018	38786.29	0	0	0.018
676	677	677	Category D	-0.23999023	0.047851563	-0.63598633	0.13183594	-0.20361328	0.39331055	0.31	0.018	7/6/2018	7	6	2018	1:21:48	4908	0.7	1	21	48	589	0.051269531	3.5126953	-0.39453125	0.12329102	-0.84936523	0.9597168	0.27392578	0	0	0	0	0	0	0	0	0	0.94458008	0.055419922	0.44335938	0.15454102	-0.075439453	0.21337891	0.018	38786.29	0	0	0.018
677	678	678	Category D	-0.56396484	0.14379883	-0.93579102	0.15307617	-0.22070313	0.37939453	0.31	0.018	7/6/2018	7	6	2018	1:21:48	4908	0.8	1	21	48	601	0.051269531	3.5126953	-0.39306641	0.12060547	-0.84790039	3.3686523	0.19335938	0	0	0	0	0	0	0	0	0	0.94238281	0.057617188	0.28149414	-0.1706543	0.022949219	-0.087646484	0.018	38786.29	0	0	0.018
678	679	679	Category D	-0.38378906	0.16796875	-0.83984375	0.10302734	-0.21313477	0.40258789	0.31	0.018	7/6/2018	7	6	2018	1:21:48	4908	0.9	1	21	48	589	0.051269531	3.5126953	-0.39550781	0.11938477	-0.84960938	6.4169922	0.05078125	0	0	0	0	0	0	0	0	0	0.94482422	0.055175781	0.0703125	0.01171875	0.048339844	0.009765625	0.018	38786.29	0	0	0.018
679	680	680	Category D	-0.40795898	0.095947266	-0.82788086	0.091796875	-0.2097168	0.39428711	0.31	0.018	7/6/2018	7	6	2018	1:21:49	4909	0	1	21	49	589	0.051269531	3.5126953	-0.39355469	0.11914063	-0.84765625	4.3203125	0.033691406	0	0	0	0	0	0	0	0	0	0.94213867	0.057861328	0.057617188	-0.014160156	-0.023193359	0.019775391	0.018	38786.29	0	0	0.018
680	681	681	Category D	-0.34790039	0.16796875	-0.77978516	0.086181641	-0.20947266	0.39624023	0.31	0.018	7/6/2018	7	6	2018	1:21:49	4909	0.111	1	21	49	576	0.051269531	3.5126953	-0.39208984	0.11791992	-0.84887695	2.6535645	0.095947266	0	0	0	0	0	0	0	0	0	0.94238281	0.057617188	0.16333008	0.044189453	0.049804688	0.069091797	0.018	38786.29	0	0	0.018
681	682	682	Category D	-0.45581055	0.095947266	-0.92382813	0.077392578	-0.21508789	0.39697266	0.31	0.018	7/6/2018	7	6	2018	1:21:49	4909	0.222	1	21	49	576	0.051025391	3.4482422	-0.39086914	0.11743164	-0.85083008	3.5693359	0.099853516	0	0	0	0	0	0	0	0	0	0.94360352	0.056396484	0.15917969	-0.064697266	-0.021484375	-0.072753906	0.018	38786.29	0	0	0.018
682	683	683	Category D	-0.23999023	0.035888672	-0.74389648	0.090087891	-0.21630859	0.39111328	0.31	0.018	7/6/2018	7	6	2018	1:21:49	4909	0.333	1	21	49	576	0.051025391	3.4482422	-0.39160156	0.11743164	-0.85083008	4.295166	0.20288086	0	0	0	0	0	0	0	0	0	0.9440918	0.055908203	0.34033203	0.15161133	-0.081542969	0.10693359	0.018	38786.29	0	0	0.018
683	684	684	Category D	-0.43188477	0.23999023	-0.95996094	0.070800781	-0.21166992	0.39575195	0.31	0.018	7/6/2018	7	6	2018	1:21:49	4909	0.444	1	21	49	589	0.051025391	3.4482422	-0.38891602	0.11621094	-0.84521484	3.1796875	0.17382813	0	0	0	0	0	0	0	0	0	0.93774414	0.062255859	0.28100586	-0.042724609	0.12353516	-0.11450195	0.018	38786.29	0	0	0.018
684	685	685	Category D	-0.39599609	0.083984375	-0.89990234	0.072998047	-0.20556641	0.39794922	0.31	0.018	7/6/2018	7	6	2018	1:21:49	4909	0.555	1	21	49	601	0.051025391	3.4482422	-0.39233398	0.11474609	-0.84960938	4.3972168	0.058837891	0	0	0	0	0	0	0	0	0	0.94287109	0.057128906	0.084472656	-0.003417969	-0.030761719	-0.050048828	0.018	38786.29	0	0	0.018
685	686	686	Category D	-0.2878418	0.11987305	-0.75585938	0.080322266	-0.21069336	0.40112305	0.31	0.018	7/6/2018	7	6	2018	1:21:49	4909	0.666	1	21	49	601	0.051025391	3.4482422	-0.38989258	0.11352539	-0.84887695	6.3122559	0.13842773	0	0	0	0	0	0	0	0	0	0.94116211	0.058837891	0.20141602	0.10205078	0.006103516	0.093017578	0.018	38786.29	0	0	0.018
686	687	687	Category D	-0.53979492	0.19189453	-0.91186523	0.0859375	-0.20947266	0.3972168	0.31	0.018	7/6/2018	7	6	2018	1:21:49	4909	0.777	1	21	49	613	0.051025391	3.4482422	-0.39086914	0.11206055	-0.84912109	6.7944336	0.17993164	0	0	0	0	0	0	0	0	0	0.94165039	0.058349609	0.29101563	-0.14868164	0.079589844	-0.0625	0.018	38786.29	0	0	0.018
687	688	688	Category D	-0.38378906	0.13183594	-0.88793945	0.061279297	-0.21118164	0.3984375	0.31	0.018	7/6/2018	7	6	2018	1:21:49	4909	0.888	1	21	49	601	0.051025391	3.4482422	-0.390625	0.11035156	-0.84838867	5.2351074	0.045166016	0	0	0	0	0	0	0	0	0	0.94067383	0.059326172	0.067382813	0.006835938	0.021240234	-0.039306641	0.018	38786.29	0	0	0.018
688	689	689	Category D	-0.35986328	0.16796875	-0.69580078	0.083496094	-0.21630859	0.39599609	0.31	0.018	7/6/2018	7	6	2018	1:21:50	4910	0	1	21	50	601	0.051025391	3.4482422	-0.39135742	0.10864258	-0.85083008	2.3288574	0.16894531	0	0	0	0	0	0	0	0	0	0.94287109	0.057128906	0.24584961	0.031494141	0.059082031	0.1550293	0.018	38786.29	0	0	0.018
689	690	690	Category D	-0.34790039	0.15576172	-0.91186523	0.096923828	-0.21020508	0.39648438	0.31	0.018	7/6/2018	7	6	2018	1:21:50	4910	0.1	1	21	50	601	0.051025391	3.4482422	-0.39135742	0.10693359	-0.84960938	2.1220703	0.08984375	0	0	0	0	0	0	0	0	0	0.94165039	0.058349609	0.15405273	0.043457031	0.048583984	-0.062011719	0.018	38786.29	0	0	0.018
690	691	691	Category D	-0.41992188	0.17993164	-0.88793945	0.079589844	-0.21777344	0.40600586	0.31	0.018	7/6/2018	7	6	2018	1:21:50	4910	0.2	1	21	50	601	0.051025391	3.4482422	-0.39355469	0.10668945	-0.8527832	0.97290039	0.085205078	0	0	0	0	0	0	0	0	0	0.9453125	0.0546875	0.13427734	-0.026123047	0.072998047	-0.034912109	0.018	38786.29	0	0	0.018
691	692	692	Category D	-0.40795898	0.17993164	-0.87597656	0.079101563	-0.22509766	0.38867188	0.31	0.018	7/6/2018	7	6	2018	1:21:50	4910	0.3	1	21	50	625	0.051025391	3.4482422	-0.39355469	0.10375977	-0.85083008	0.66430664	0.081298828	0	0	0	0	0	0	0	0	0	0.94335938	0.056640625	0.11523438	-0.014160156	0.075927734	-0.024902344	0.018	38786.29	0	0	0.018
692	693	693	Category D	-0.27587891	0.083984375	-0.64794922	0.092041016	-0.22265625	0.38793945	0.31	0.018	7/6/2018	7	6	2018	1:21:50	4910	0.4	1	21	50	613	0.051025391	3.4482422	-0.39086914	0.10205078	-0.85131836	0.006591797	0.234375	0	0	0	0	0	0	0	0	0	0.94238281	0.057617188	0.33666992	0.11499023	-0.018066406	0.20336914	0.018	38786.29	0	0	0.018
693	694	694	Category D	-0.47998047	0.071777344	-0.89990234	0.12084961	-0.21972656	0.38085938	0.31	0.018	7/6/2018	7	6	2018	1:21:50	4910	0.5	1	21	50	589	0.051025391	3.4482422	-0.39306641	0.10107422	-0.85131836	0.60083008	0.10351563	0	0	0	0	0	0	0	0	0	0.94311523	0.056884766	0.16455078	-0.086669922	-0.029296875	-0.048339844	0.018	38786.29	0	0	0.018
694	695	695	Category D	-0.27587891	0.17993164	-0.82788086	0.08203125	-0.22583008	0.38867188	0.31	0.018	7/6/2018	7	6	2018	1:21:50	4910	0.6	1	21	50	613	0.051025391	3.4482422	-0.39282227	0.10009766	-0.8527832	2.2807617	0.14379883	0	0	0	0	0	0	0	0	0	0.9440918	0.055908203	0.22167969	0.11694336	0.079589844	0.024902344	0.018	38786.29	0	0	0.018
695	696	696	Category D	-0.43188477	0.035888672	-0.88793945	0.095214844	-0.22729492	0.38183594	0.31	0.018	7/6/2018	7	6	2018	1:21:50	4910	0.7	1	21	50	601	0.051025391	3.4482422	-0.39257813	0.098632813	-0.85009766	5.9077148	0.083007813	0	0	0	0	0	0	0	0	0	0.94165039	0.058349609	0.13964844	-0.039306641	-0.062744141	-0.037597656	0.018	38786.29	0	0	0.018
696	697	697	Category D	-0.37182617	0.13183594	-0.92382813	0.064941406	-0.22363281	0.39038086	0.31	0.018	7/6/2018	7	6	2018	1:21:50	4910	0.8	1	21	50	601	0.051025391	3.4482422	-0.39086914	0.098388672	-0.84912109	9.9768066	0.083740234	0	0	0	0	0	0	0	0	0	0.94018555	0.059814453	0.12695313	0.019042969	0.033203125	-0.074462891	0.018	38786.29	0	0	0.018
697	698	698	Category D	-0.34790039	0.17993164	-0.91186523	0.094726563	-0.22338867	0.3972168	0.31	0.018	7/6/2018	7	6	2018	1:21:50	4910	0.9	1	21	50	613	0.051025391	3.4482422	-0.39086914	0.098876953	-0.84887695	12.663086	0.11108398	0	0	0	0	0	0	0	0	0	0.93969727	0.060302734	0.18701172	0.04296875	0.080810547	-0.062744141	0.018	38786.29	0	0	0.018
698	699	699	Category D	-0.38378906	0.14379883	-1.0439453	0.07421875	-0.22900391	0.39550781	0.31	0.018	7/6/2018	7	6	2018	1:21:51	4911	0	1	21	51	589	0.051025391	3.4482422	-0.390625	0.09765625	-0.84790039	14.334473	0.20117188	0	0	0	0	0	0	0	0	0	0.9387207	0.061279297	0.24853516	0.006835938	0.045898438	-0.19580078	0.018	38786.29	0	0	0.018
699	700	700	Category D	-0.34790039	0.071777344	-0.68383789	0.083007813	-0.23901367	0.38452148	0.31	0.018	7/6/2018	7	6	2018	1:21:51	4911	0.09	1	21	51	576	0.051025391	3.4482422	-0.390625	0.096679688	-0.84521484	17.099365	0.16894531	0	0	0	0	0	0	0	0	0	0.9362793	0.063720703	0.22924805	0.042724609	-0.024902344	0.16137695	0.018	38786.29	0	0	0.018
700	701	701	Category D	-0.17993164	-0.047851563	-0.69580078	0.17675781	-0.22583008	0.38183594	0.31	0.018	7/6/2018	7	6	2018	1:21:51	4911	0.181	1	21	51	540	0.051025391	3.4482422	-0.38574219	0.096191406	-0.84350586	16.841064	0.29150391	0	0	0	0	0	0	0	0	0	0.93261719	0.067382813	0.49755859	0.20581055	-0.14404297	0.14770508	0.018	38786.29	0	0	0.018
701	702	702	Category D	-0.44384766	0.071777344	-1.0197754	0.16625977	-0.19482422	0.38232422	0.31	0.018	7/6/2018	7	6	2018	1:21:51	4911	0.272	1	21	51	491	0.051025391	3.4482422	-0.38793945	0.096191406	-0.84594727	15.477539	0.18408203	0	0	0	0	0	0	0	0	0	0.93554688	0.064453125	0.25390625	-0.055664063	-0.024414063	-0.17358398	0.018	38786.29	0	0	0.018
702	703	703	Category D	-0.49194336	0.14379883	-0.82788086	0.15136719	-0.22509766	0.37817383	0.31	0.018	7/6/2018	7	6	2018	1:21:51	4911	0.363	1	21	51	429	0.051025391	3.4482422	-0.38867188	0.095458984	-0.84545898	14.624268	0.11523438	0	0	0	0	0	0	0	0	0	0.93530273	0.064697266	0.16894531	-0.10302734	0.048095703	0.017578125	0.018	38786.29	0	0	0.018
703	704	704	Category D	-0.31176758	-0.023925781	-0.69580078	0.18164063	-0.22265625	0.3659668	0.31	0.018	7/6/2018	7	6	2018	1:21:51	4911	0.454	1	21	51	442	0.051025391	3.4482422	-0.38671875	0.094238281	-0.84570313	14.352295	0.20507813	0	0	0	0	0	0	0	0	0	0.93457031	0.065429688	0.34301758	0.074951172	-0.11816406	0.14990234	0.018	38786.29	0	0	0.018
704	705	705	Category D	-0.46777344	0.083984375	-0.99584961	0.17700195	-0.23706055	0.37158203	0.31	0.018	7/6/2018	7	6	2018	1:21:51	4911	0.545	1	21	51	454	0.051025391	3.4482422	-0.38598633	0.094482422	-0.84741211	12.656494	0.16943359	0	0	0	0	0	0	0	0	0	0.93603516	0.063964844	0.24047852	-0.081542969	-0.010498047	-0.14819336	0.018	38786.29	0	0	0.018
705	706	706	Category D	-0.50390625	0.047851563	-0.88793945	0.13232422	-0.22436523	0.38500977	0.31	0.018	7/6/2018	7	6	2018	1:21:51	4911	0.636	1	21	51	528	0.051025391	3.4482422	-0.38378906	0.093017578	-0.84619141	9.4675293	0.13452148	0	0	0	0	0	0	0	0	0	0.93383789	0.066162109	0.20678711	-0.11987305	-0.045166016	-0.041503906	0.018	38786.29	0	0	0.018
706	707	707	Category D	-0.39599609	0.023925781	-0.64794922	0.16625977	-0.2121582	0.38696289	0.31	0.018	7/6/2018	7	6	2018	1:21:51	4911	0.727	1	21	51	601	0.051025391	3.4482422	-0.37963867	0.093261719	-0.84741211	8.244873	0.21191406	0	0	0	0	0	0	0	0	0	0.93334961	0.066650391	0.28515625	-0.016113281	-0.069335938	0.19946289	0.018	38786.29	0	0	0.018
707	708	708	Category D	-0.46777344	0.15576172	-0.82788086	0.18823242	-0.21582031	0.37646484	0.31	0.018	7/6/2018	7	6	2018	1:21:51	4911	0.818	1	21	51	589	0.051025391	3.4482422	-0.37304688	0.094238281	-0.84570313	6.4223633	0.11401367	0	0	0	0	0	0	0	0	0	0.92919922	0.070800781	0.17358398	-0.094482422	0.061279297	0.017822266	0.018	38786.29	0	0	0.018
708	709	709	Category D	-0.46777344	0.047851563	-0.94799805	0.15966797	-0.21435547	0.38378906	0.31	0.018	7/6/2018	7	6	2018	1:21:51	4911	0.909	1	21	51	577	0.051025391	3.4482422	-0.36572266	0.094970703	-0.84448242	2.6462402	0.15258789	0	0	0	0	0	0	0	0	0	0.92529297	0.074707031	0.25244141	-0.10180664	-0.047119141	-0.10327148	0.018	38786.29	0	0	0.018
709	710	710	Category D	-0.57592773	0.11987305	-0.87597656	0.16235352	-0.22045898	0.38085938	0.31	0.018	7/6/2018	7	6	2018	1:21:52	4912	0	1	21	52	577	0.051025391	3.4482422	-0.36279297	0.097167969	-0.84887695	0.13330078	0.21582031	0	0	0	0	0	0	0	0	0	0.92822266	0.071777344	0.26245117	-0.21289063	0.022460938	-0.026855469	0.018	38786.29	0	0	0.018
710	711	711	Category D	-0.31176758	0.011962891	-0.61181641	0.19067383	-0.20898438	0.37036133	0.31	0.018	7/6/2018	7	6	2018	1:21:52	4912	0.1	1	21	52	626	0.051025391	3.4482422	-0.35620117	0.098388672	-0.84838867	0.91088867	0.25561523	0	0	0	0	0	0	0	0	0	0.92529297	0.074707031	0.36767578	0.044433594	-0.086425781	0.23657227	0.018	38786.29	0	0	0.018
711	712	712	Category D	-0.50390625	0.011962891	-0.88793945	0.23364258	-0.20019531	0.37475586	0.31	0.018	7/6/2018	7	6	2018	1:21:52	4912	0.2	1	21	52	626	0.051025391	3.4482422	-0.35058594	0.098632813	-0.8503418	2.0871582	0.17993164	0	0	0	0	0	0	0	0	0	0.92504883	0.074951172	0.27734375	-0.15307617	-0.086669922	-0.037353516	0.018	38786.29	0	0	0.018
712	713	713	Category D	-0.32397461	0.059814453	-0.89990234	0.17553711	-0.20385742	0.3762207	0.31	0.018	7/6/2018	7	6	2018	1:21:52	4912	0.3	1	21	52	663	0.051025391	3.4482422	-0.34375	0.099121094	-0.85327148	0.47241211	0.063964844	0	0	0	0	0	0	0	0	0	0.92529297	0.074707031	0.10571289	0.019775391	-0.039306641	-0.046386719	0.018	38786.29	0	0	0.018
713	714	714	Category D	-0.56396484	-0.011962891	-0.92382813	0.16577148	-0.20166016	0.3972168	0.31	0.018	7/6/2018	7	6	2018	1:21:52	4912	0.4	1	21	52	675	0.051025391	3.4482422	-0.3371582	0.10131836	-0.85205078	0.060058594	0.26318359	0	0	0	0	0	0	0	0	0	0.921875	0.078125	0.41162109	-0.2265625	-0.11328125	-0.071533203	0.018	38786.29	0	0	0.018
714	715	715	Category D	-0.46777344	0.15576172	-0.83984375	0.13623047	-0.2175293	0.38305664	0.31	0.018	7/6/2018	7	6	2018	1:21:52	4912	0.5	1	21	52	663	0.051025391	3.4482422	-0.33422852	0.1003418	-0.85351563	2.1523438	0.14501953	0	0	0	0	0	0	0	0	0	0.92211914	0.077880859	0.20239258	-0.13330078	0.055175781	0.013671875	0.018	38786.29	0	0	0.018
715	716	716	Category D	-0.46777344	0.071777344	-0.81591797	0.16625977	-0.2121582	0.38598633	0.31	0.018	7/6/2018	7	6	2018	1:21:52	4912	0.6	1	21	52	724	0.051025391	3.4482422	-0.3269043	0.1015625	-0.84936523	2.7387695	0.14770508	0	0	0	0	0	0	0	0	0	0.91577148	0.084228516	0.20410156	-0.140625	-0.029785156	0.033447266	0.018	38786.29	0	0	0.018
716	717	717	Category D	-0.25195313	-0.035888672	-0.671875	0.19946289	-0.21606445	0.36254883	0.31	0.018	7/6/2018	7	6	2018	1:21:52	4912	0.7	1	21	52	749	0.051025391	3.4482422	-0.32006836	0.10058594	-0.85351563	0.10498047	0.23730469	0	0	0	0	0	0	0	0	0	0.91723633	0.082763672	0.38671875	0.068115234	-0.13647461	0.18164063	0.018	38786.29	0	0	0.018
717	718	718	Category D	-0.55175781	0.083984375	-0.91186523	0.17431641	-0.19677734	0.37524414	0.31	0.018	7/6/2018	7	6	2018	1:21:52	4912	0.8	1	21	52	761	0.051025391	3.4482422	-0.31689453	0.10351563	-0.85913086	0.83227539	0.24121094	0	0	0	0	0	0	0	0	0	0.92163086	0.078369141	0.30688477	-0.23461914	-0.01953125	-0.052490234	0.018	38786.29	0	0	0.018
718	719	719	Category D	-0.31176758	0.095947266	-0.77978516	0.14331055	-0.19677734	0.39599609	0.31	0.018	7/6/2018	7	6	2018	1:21:52	4912	0.9	1	21	52	749	0.051025391	3.4482422	-0.30932617	0.10424805	-0.85839844	4.1149902	0.079101563	0	0	0	0	0	0	0	0	0	0.91845703	0.081542969	0.089599609	-0.002197266	-0.008300781	0.078613281	0.018	38786.29	0	0	0.018
719	720	720	Category D	-0.26391602	0.023925781	-0.82788086	0.13891602	-0.19604492	0.38476563	0.31	0.018	7/6/2018	7	6	2018	1:21:53	4913	0	1	21	53	773	0.05078125	3.4417969	-0.30395508	0.10498047	-0.85888672	4.8361816	0.095703125	0	0	0	0	0	0	0	0	0	0.91723633	0.082763672	0.15234375	0.040039063	-0.081054688	0.031005859	0.018	38786.29	0	0	0.018
720	721	721	Category D	-0.43188477	0.047851563	-1.0197754	0.12719727	-0.19799805	0.38720703	0.31	0.018	7/6/2018	7	6	2018	1:21:53	4913	0.111	1	21	53	786	0.05078125	3.4417969	-0.29785156	0.10620117	-0.85839844	2.8364258	0.21728516	0	0	0	0	0	0	0	0	0	0.91503906	0.084960938	0.35327148	-0.13378906	-0.058349609	-0.16113281	0.018	38786.29	0	0	0.018
721	722	722	Category D	-0.37182617	0.083984375	-0.74389648	0.12866211	-0.20703125	0.3972168	0.31	0.018	7/6/2018	7	6	2018	1:21:53	4913	0.222	1	21	53	798	0.05078125	3.4417969	-0.29345703	0.10644531	-0.86010742	1.9013672	0.14208984	0	0	0	0	0	0	0	0	0	0.91503906	0.084960938	0.21728516	-0.078125	-0.022460938	0.11621094	0.018	38786.29	0	0	0.018
722	723	723	Category D	-0.2277832	0.023925781	-0.61181641	0.17089844	-0.19775391	0.37207031	0.31	0.018	7/6/2018	7	6	2018	1:21:53	4913	0.333	1	21	53	822	0.05078125	3.4417969	-0.28710938	0.10742188	-0.85864258	3.479248	0.26733398	0	0	0	0	0	0	0	0	0	0.91186523	0.088134766	0.38964844	0.059326172	-0.083496094	0.24682617	0.018	38786.29	0	0	0.018
723	724	724	Category D	-0.53979492	0.047851563	-0.99584961	0.17138672	-0.20898438	0.38037109	0.31	0.018	7/6/2018	7	6	2018	1:21:53	4913	0.444	1	21	53	798	0.05078125	3.4417969	-0.28417969	0.10888672	-0.86035156	1.5869141	0.29541016	0	0	0	0	0	0	0	0	0	0.9128418	0.087158203	0.4519043	-0.25537109	-0.061035156	-0.13525391	0.018	38786.29	0	0	0.018
724	725	725	Category D	-0.2878418	0.095947266	-0.87597656	0.12109375	-0.22338867	0.38964844	0.31	0.018	7/6/2018	7	6	2018	1:21:53	4913	0.555	1	21	53	810	0.05078125	3.4417969	-0.27661133	0.10888672	-0.86230469	1.9875488	0.021728516	0	0	0	0	0	0	0	0	0	0.91210938	0.087890625	0.037597656	-0.010986328	-0.012939453	-0.013427734	0.018	38786.29	0	0	0.018
725	726	726	Category D	-0.44384766	0.047851563	-0.83984375	0.12670898	-0.22021484	0.37890625	0.31	0.018	7/6/2018	7	6	2018	1:21:53	4913	0.666	1	21	53	786	0.05078125	3.4417969	-0.27026367	0.1081543	-0.86279297	0.95800781	0.18505859	0	0	0	0	0	0	0	0	0	0.91064453	0.089355469	0.2565918	-0.17333984	-0.060302734	0.022949219	0.018	38786.29	0	0	0.018
726	727	727	Category D	-0.35986328	0.011962891	-0.75585938	0.14550781	-0.22338867	0.375	0.31	0.018	7/6/2018	7	6	2018	1:21:53	4913	0.777	1	21	53	773	0.05078125	3.4417969	-0.26611328	0.10888672	-0.86401367	0.88378906	0.17285156	0	0	0	0	0	0	0	0	0	0.91064453	0.089355469	0.29882813	-0.093505859	-0.096923828	0.1081543	0.018	38786.29	0	0	0.018
727	728	728	Category D	-0.31176758	0.083984375	-0.99584961	0.16723633	-0.2097168	0.38378906	0.31	0.018	7/6/2018	7	6	2018	1:21:53	4913	0.888	1	21	53	736	0.05078125	3.4417969	-0.25830078	0.10693359	-0.86401367	0.80151367	0.14379883	0	0	0	0	0	0	0	0	0	0.90820313	0.091796875	0.20800781	-0.053222656	-0.022949219	-0.1315918	0.018	38786.29	0	0	0.018
728	729	729	Category D	-0.46777344	0.059814453	-0.91186523	0.10839844	-0.22216797	0.38647461	0.31	0.018	7/6/2018	7	6	2018	1:21:54	4914	0	1	21	54	749	0.05078125	3.4417969	-0.25439453	0.10668945	-0.86376953	3.2502441	0.22338867	0	0	0	0	0	0	0	0	0	0.90673828	0.093261719	0.30810547	-0.21313477	-0.046875	-0.047851563	0.018	38786.29	0	0	0.018
729	730	730	Category D	-0.43188477	0.059814453	-0.94799805	0.12646484	-0.21191406	0.40014648	0.31	0.018	7/6/2018	7	6	2018	1:21:54	4914	0.1	1	21	54	761	0.05078125	3.4417969	-0.2487793	0.10595703	-0.86547852	2.7990723	0.20581055	0	0	0	0	0	0	0	0	0	0.90673828	0.093261719	0.31152344	-0.18286133	-0.046142578	-0.082275391	0.018	38786.29	0	0	0.018
730	731	731	Category D	-0.34790039	0.083984375	-0.80395508	0.12084961	-0.21362305	0.39282227	0.31	0.018	7/6/2018	7	6	2018	1:21:54	4914	0.2	1	21	54	712	0.05078125	3.4417969	-0.24316406	0.10546875	-0.86401367	1.4003906	0.12231445	0	0	0	0	0	0	0	0	0	0.90380859	0.096191406	0.18603516	-0.10449219	-0.021484375	0.060058594	0.018	38786.29	0	0	0.018
731	732	732	Category D	-0.23999023	0.023925781	-0.88793945	0.17504883	-0.21533203	0.37280273	0.31	0.018	7/6/2018	7	6	2018	1:21:54	4914	0.3	1	21	54	650	0.05078125	3.4417969	-0.23706055	0.10473633	-0.86425781	3.4699707	0.084228516	0	0	0	0	0	0	0	0	0	0.90234375	0.09765625	0.10693359	-0.002685547	-0.080810547	-0.0234375	0.018	38786.29	0	0	0.018
732	733	733	Category D	-0.47998047	0.083984375	-0.95996094	0.12792969	-0.22290039	0.38085938	0.31	0.018	7/6/2018	7	6	2018	1:21:54	4914	0.4	1	21	54	552	0.05078125	3.4417969	-0.23046875	0.10644531	-0.86743164	5.5505371	0.2668457	0	0	0	0	0	0	0	0	0	0.90380859	0.096191406	0.36425781	-0.24926758	-0.022460938	-0.092285156	0.018	38786.29	0	0	0.018
733	734	734	Category D	-0.35986328	0.083984375	-0.85180664	0.12060547	-0.22143555	0.38989258	0.31	0.018	7/6/2018	7	6	2018	1:21:54	4914	0.5	1	21	54	515	0.05078125	3.4417969	-0.22729492	0.10864258	-0.87133789	2.8493652	0.13598633	0	0	0	0	0	0	0	0	0	0.90698242	0.093017578	0.17651367	-0.13232422	-0.024658203	0.01953125	0.018	38786.29	0	0	0.018
734	735	735	Category D	-0.39599609	0.10791016	-0.76782227	0.11132813	-0.22363281	0.3984375	0.31	0.018	7/6/2018	7	6	2018	1:21:54	4914	0.6	1	21	54	478	0.05078125	3.4417969	-0.22192383	0.11035156	-0.87060547	0.55615234	0.20214844	0	0	0	0	0	0	0	0	0	0.9050293	0.094970703	0.27954102	-0.17382813	-0.002441406	0.1027832	0.018	38786.29	0	0	0.018
735	736	736	Category D	-0.21582031	0.10791016	-0.75585938	0.13427734	-0.23144531	0.39526367	0.31	0.018	7/6/2018	7	6	2018	1:21:54	4914	0.7	1	21	54	466	0.05078125	3.4417969	-0.21972656	0.11035156	-0.87084961	1.5395508	0.11523438	0	0	0	0	0	0	0	0	0	0.9050293	0.094970703	0.12182617	0.00390625	-0.002441406	0.11499023	0.018	38786.29	0	0	0.018
736	737	737	Category D	-0.37182617	0.11987305	-0.87597656	0.10839844	-0.22900391	0.3894043	0.31	0.018	7/6/2018	7	6	2018	1:21:54	4914	0.8	1	21	54	528	0.05078125	3.4417969	-0.21484375	0.11279297	-0.87011719	1.7355957	0.15698242	0	0	0	0	0	0	0	0	0	0.90356445	0.096435547	0.16918945	-0.15673828	0.006835938	-0.005615234	0.018	38786.29	0	0	0.018
737	738	738	Category D	-0.31176758	0.14379883	-0.93579102	0.095703125	-0.22241211	0.38916016	0.31	0.018	7/6/2018	7	6	2018	1:21:54	4914	0.9	1	21	54	565	0.05078125	3.4417969	-0.20922852	0.11303711	-0.86914063	0.30712891	0.12573242	0	0	0	0	0	0	0	0	0	0.90112305	0.098876953	0.19946289	-0.10229492	0.030517578	-0.06640625	0.018	38786.29	0	0	0.018
738	739	739	Category D	-0.27587891	0.10791016	-0.81591797	0.091796875	-0.22167969	0.40405273	0.31	0.018	7/6/2018	7	6	2018	1:21:55	4915	0	1	21	55	614	0.05078125	3.4417969	-0.2043457	0.11328125	-0.87133789	0.24243164	0.090332031	0	0	0	0	0	0	0	0	0	0.90209961	0.097900391	0.13208008	-0.071289063	-0.005371094	0.055419922	0.018	38786.29	0	0	0.018
739	740	740	Category D	-0.2878418	0.035888672	-0.81591797	0.11938477	-0.21948242	0.38378906	0.31	0.018	7/6/2018	7	6	2018	1:21:55	4915	0.1	1	21	55	700	0.05078125	3.4417969	-0.19824219	0.11230469	-0.87060547	4.2119141	0.12988281	0	0	0	0	0	0	0	0	0	0.90014648	0.099853516	0.22094727	-0.089355469	-0.076416016	0.0546875	0.018	38786.29	0	0	0.018
740	741	741	Category D	-0.39599609	0.15576172	-0.85180664	0.099853516	-0.23217773	0.39013672	0.31	0.018	7/6/2018	7	6	2018	1:21:55	4915	0.2	1	21	55	675	0.05078125	3.4417969	-0.19189453	0.11352539	-0.87329102	10.097412	0.20922852	0	0	0	0	0	0	0	0	0	0.90136719	0.098632813	0.26733398	-0.20385742	0.041992188	0.021484375	0.018	38786.29	0	0	0.018
741	742	742	Category D	-0.40795898	0.11987305	-0.87597656	0.083251953	-0.22070313	0.38989258	0.31	0.018	7/6/2018	7	6	2018	1:21:55	4915	0.3	1	21	55	675	0.05078125	3.4417969	-0.18994141	0.1159668	-0.87524414	13.087158	0.21777344	0	0	0	0	0	0	0	0	0	0.90307617	0.096923828	0.22216797	-0.21777344	0.003662109	-0.000488281	0.018	38786.29	0	0	0.018
742	743	743	Category D	-0.25195313	0.047851563	-0.86376953	0.10888672	-0.21679688	0.39257813	0.31	0.018	7/6/2018	7	6	2018	1:21:55	4915	0.4	1	21	55	675	0.05078125	3.4417969	-0.18530273	0.11669922	-0.87329102	18.562012	0.096191406	0	0	0	0	0	0	0	0	0	0.90039063	0.099609375	0.14501953	-0.06640625	-0.068847656	0.009521484	0.018	38786.29	0	0	0.018
743	744	744	Category D	-0.39599609	0.14379883	-0.95996094	0.11352539	-0.22363281	0.39453125	0.31	0.018	7/6/2018	7	6	2018	1:21:55	4915	0.5	1	21	55	675	0.05078125	3.4417969	-0.17602539	0.1171875	-0.87060547	25.6604	0.23852539	0	0	0	0	0	0	0	0	0	0.89599609	0.10400391	0.33544922	-0.21972656	0.026611328	-0.089111328	0.018	38786.29	0	0	0.018
744	745	745	Category D	-0.23999023	0.047851563	-0.74389648	0.10229492	-0.22973633	0.3894043	0.31	0.018	7/6/2018	7	6	2018	1:21:55	4915	0.6	1	21	55	712	0.05078125	3.4417969	-0.16943359	0.11938477	-0.87280273	33.161865	0.16333008	0	0	0	0	0	0	0	0	0	0.89697266	0.10302734	0.27075195	-0.0703125	-0.071533203	0.12890625	0.018	38786.29	0	0	0.018
745	746	746	Category E	0.071777344	0.20385742	-0.85180664	-0.2512207	-0.097412109	0.36547852	0.32	0.018	7/6/2018	7	6	2018	1:22:49	4969	0.8	1	22	49	405	0.051025391	3.4337402	-0.15991211	0.12182617	-0.8737793	38.109863	0.24658203	0	0	0	0	0	0	0	0	0	0.89648438	0.10351563	0.33544922	0.23168945	0.081787109	0.021972656	0.018	38786.29	0	0	0.018
746	747	747	Category E	0.011962891	0.20385742	-0.89990234	-0.25048828	-0.09765625	0.35913086	0.32	0.018	7/6/2018	7	6	2018	1:22:49	4969	0.9	1	22	49	442	0.051025391	3.4337402	-0.15087891	0.12402344	-0.87426758	45.99292	0.18310547	0	0	0	0	0	0	0	0	0	0.89575195	0.10424805	0.26806641	0.1628418	0.079589844	-0.025390625	0.018	38786.29	0	0	0.018
747	748	748	Category E	0.10791016	0.23999023	-0.79199219	-0.23510742	-0.090576172	0.37402344	0.32	0.018	7/6/2018	7	6	2018	1:22:50	4970	0	1	22	50	478	0.051025391	3.4337402	-0.14355469	0.1262207	-0.87695313	53.55835	0.28881836	0	0	0	0	0	0	0	0	0	0.89746094	0.10253906	0.45019531	0.25146484	0.11352539	0.084960938	0.018	38786.29	0	0	0.018
748	749	749	Category E	-0.023925781	0.23999023	-1.0197754	-0.22265625	-0.10058594	0.37524414	0.32	0.018	7/6/2018	7	6	2018	1:22:50	4970	0.111	1	22	50	540	0.051025391	3.4337402	-0.13696289	0.12670898	-0.8762207	58.753662	0.21484375	0	0	0	0	0	0	0	0	0	0.89599609	0.10400391	0.36962891	0.11303711	0.11303711	-0.14331055	0.018	38786.29	0	0	0.018
749	750	750	Category E	0.083984375	0.13183594	-0.87597656	-0.22485352	-0.088378906	0.37915039	0.32	0.018	7/6/2018	7	6	2018	1:22:50	4970	0.222	1	22	50	564	0.051025391	3.4595215	-0.12866211	0.12866211	-0.87280273	60.852051	0.21264648	0	0	0	0	0	0	0	0	0	0.89160156	0.10839844	0.21899414	0.21264648	0.002929688	-0.002929688	0.018	38786.29	0	0	0.018
750	751	751	Category E	0.023925781	0.14379883	-0.95996094	-0.2121582	-0.11035156	0.38330078	0.32	0.018	7/6/2018	7	6	2018	1:22:50	4970	0.333	1	22	50	540	0.051025391	3.4595215	-0.11865234	0.12963867	-0.87231445	60.957275	0.16796875	0	0	0	0	0	0	0	0	0	0.88989258	0.11010742	0.24414063	0.14257813	0.013916016	-0.087402344	0.018	38786.29	0	0	0.018
751	752	752	Category E	0.11987305	0.17993164	-0.89990234	-0.21777344	-0.090332031	0.38452148	0.32	0.018	7/6/2018	7	6	2018	1:22:50	4970	0.444	1	22	50	515	0.051025391	3.4595215	-0.11132813	0.13134766	-0.87841797	58.0979	0.23706055	0	0	0	0	0	0	0	0	0	0.89526367	0.10473633	0.30078125	0.23120117	0.048339844	-0.021240234	0.018	38786.29	0	0	0.018
752	753	753	Category E	0.071777344	0.14379883	-0.89990234	-0.2109375	-0.078613281	0.39892578	0.32	0.018	7/6/2018	7	6	2018	1:22:50	4970	0.555	1	22	50	503	0.051025391	3.4595215	-0.10205078	0.13305664	-0.87939453	52.077148	0.17553711	0	0	0	0	0	0	0	0	0	0.89550781	0.10449219	0.20483398	0.17382813	0.010498047	-0.020263672	0.018	38786.29	0	0	0.018
753	754	754	Category E	-0.047851563	0.14379883	-0.88793945	-0.22045898	-0.076904297	0.38964844	0.32	0.018	7/6/2018	7	6	2018	1:22:50	4970	0.666	1	22	50	478	0.051025391	3.4595215	-0.095458984	0.13330078	-0.87890625	46.854492	0.049560547	0	0	0	0	0	0	0	0	0	0.89404297	0.10595703	0.066650391	0.047607422	0.010253906	-0.008789063	0.018	38786.29	0	0	0.018
754	755	755	Category E	0.13183594	0.17993164	-0.70776367	-0.23608398	-0.060546875	0.38647461	0.32	0.018	7/6/2018	7	6	2018	1:22:50	4970	0.777	1	22	50	466	0.051025391	3.4595215	-0.085205078	0.13549805	-0.87646484	41.992188	0.27856445	0	0	0	0	0	0	0	0	0	0.89111328	0.10888672	0.43017578	0.21704102	0.044189453	0.16870117	0.018	38786.29	0	0	0.018
755	756	756	Category E	0.13183594	0.071777344	-1.1398926	-0.24438477	-0.05078125	0.38037109	0.32	0.018	7/6/2018	7	6	2018	1:22:50	4970	0.888	1	22	50	478	0.051025391	3.4595215	-0.077392578	0.13549805	-0.87597656	37.670898	0.3425293	0	0	0	0	0	0	0	0	0	0.88964844	0.11035156	0.53686523	0.20922852	-0.063720703	-0.26367188	0.018	38786.29	0	0	0.018
756	757	757	Category E	0.023925781	0.27587891	-1.079834	-0.22583008	-0.073974609	0.3762207	0.32	0.018	7/6/2018	7	6	2018	1:22:51	4971	0	1	22	51	454	0.051025391	3.4595215	-0.068359375	0.13598633	-0.87646484	30.984375	0.26342773	0	0	0	0	0	0	0	0	0	0.8894043	0.1105957	0.43530273	0.092285156	0.13964844	-0.203125	0.018	38786.29	0	0	0.018
757	758	758	Category E	0.047851563	0.21582031	-0.88793945	-0.2253418	-0.055664063	0.39013672	0.32	0.018	7/6/2018	7	6	2018	1:22:51	4971	0.1	1	22	51	466	0.051025391	3.4595215	-0.060546875	0.13891602	-0.87524414	25.439209	0.13354492	0	0	0	0	0	0	0	0	0	0.88842773	0.11157227	0.19799805	0.10839844	0.076660156	-0.012451172	0.018	38786.29	0	0	0.018
758	759	759	Category E	0.035888672	0.21582031	-0.87597656	-0.24194336	-0.073730469	0.37890625	0.32	0.018	7/6/2018	7	6	2018	1:22:51	4971	0.2	1	22	51	478	0.051025391	3.4595215	-0.048095703	0.13793945	-0.87548828	19.734131	0.11425781	0	0	0	0	0	0	0	0	0	0.88769531	0.11230469	0.16186523	0.083984375	0.077636719	-0.000244141	0.018	38786.29	0	0	0.018
759	760	760	Category E	0.083984375	0.19189453	-0.79199219	-0.24047852	-0.088867188	0.36352539	0.32	0.018	7/6/2018	7	6	2018	1:22:51	4971	0.3	1	22	51	478	0.051025391	3.4595215	-0.038330078	0.13793945	-0.87792969	13.497803	0.15893555	0	0	0	0	0	0	0	0	0	0.8894043	0.1105957	0.26220703	0.12231445	0.053710938	0.0859375	0.018	38786.29	0	0	0.018
760	761	761	Category E	0.011962891	0.19189453	-0.91186523	-0.23168945	-0.086425781	0.37524414	0.32	0.018	7/6/2018	7	6	2018	1:22:51	4971	0.4	1	22	51	466	0.051025391	3.4595215	-0.029296875	0.13916016	-0.87841797	7.4831543	0.074707031	0	0	0	0	0	0	0	0	0	0.88989258	0.11010742	0.12719727	0.041259766	0.052490234	-0.033203125	0.018	38786.29	0	0	0.018
761	762	762	Category E	0.047851563	0.16796875	-0.80395508	-0.23535156	-0.10791016	0.36938477	0.32	0.018	7/6/2018	7	6	2018	1:22:51	4971	0.5	1	22	51	442	0.051025391	3.4595215	-0.019287109	0.14086914	-0.875	2.1787109	0.1015625	0	0	0	0	0	0	0	0	0	0.88647461	0.11352539	0.1652832	0.067138672	0.026855469	0.071044922	0.018	38786.29	0	0	0.018
762	763	763	Category E	-0.011962891	0.16796875	-0.88793945	-0.23535156	-0.11865234	0.36914063	0.32	0.018	7/6/2018	7	6	2018	1:22:51	4971	0.6	1	22	51	454	0.051025391	3.4595215	-0.009521484	0.14135742	-0.87426758	3.9250488	0.029785156	0	0	0	0	0	0	0	0	0	0.88574219	0.11425781	0.042236328	-0.002197266	0.026367188	-0.013427734	0.018	38786.29	0	0	0.018
763	764	764	Category E	0.17993164	0.2277832	-1.1037598	-0.22998047	-0.12841797	0.37451172	0.32	0.018	7/6/2018	7	6	2018	1:22:51	4971	0.7	1	22	51	466	0.051025391	3.4595215	-0.001220703	0.14355469	-0.87475586	8.730957	0.30371094	0	0	0	0	0	0	0	0	0	0.88647461	0.11352539	0.49414063	0.18115234	0.083984375	-0.22875977	0.018	38786.29	0	0	0.018
764	765	765	Category E	0.10791016	0.023925781	-0.93579102	-0.20654297	-0.1496582	0.36865234	0.32	0.018	7/6/2018	7	6	2018	1:22:51	4971	0.8	1	22	51	478	0.051025391	3.4595215	0.011474609	0.14477539	-0.87109375	13.256836	0.16748047	0	0	0	0	0	0	0	0	0	0.88305664	0.11694336	0.28173828	0.096191406	-0.12084961	-0.064453125	0.018	38786.29	0	0	0.018
765	766	766	Category E	0.047851563	0.17993164	-0.85180664	-0.19702148	-0.15673828	0.36352539	0.32	0.018	7/6/2018	7	6	2018	1:22:51	4971	0.9	1	22	51	503	0.051025391	3.4595215	0.020263672	0.14550781	-0.86987305	18.176758	0.047363281	0	0	0	0	0	0	0	0	0	0.88208008	0.11791992	0.079589844	0.02734375	0.034179688	0.018066406	0.018	38786.29	0	0	0.018
766	767	767	Category E	0.071777344	0.035888672	-0.91186523	-0.20043945	-0.13964844	0.38916016	0.32	0.018	7/6/2018	7	6	2018	1:22:52	4972	0	1	22	52	503	0.051025391	3.4595215	0.032470703	0.14648438	-0.86914063	21.906738	0.125	0	0	0	0	0	0	0	0	0	0.88208008	0.11791992	0.19238281	0.0390625	-0.1105957	-0.042480469	0.018	38786.29	0	0	0.018
767	768	768	Category E	-0.071777344	0.11987305	-0.87597656	-0.20214844	-0.15063477	0.37670898	0.32	0.018	7/6/2018	7	6	2018	1:22:52	4972	0.09	1	22	52	478	0.051025391	3.4595215	0.042236328	0.14819336	-0.86791992	25.662842	0.11767578	0	0	0	0	0	0	0	0	0	0.88134766	0.11865234	0.15039063	-0.11401367	-0.028320313	-0.0078125	0.018	38786.29	0	0	0.018
768	769	769	Category E	0.10791016	0.10791016	-0.83984375	-0.20800781	-0.12817383	0.36987305	0.32	0.018	7/6/2018	7	6	2018	1:22:52	4972	0.181	1	22	52	442	0.051025391	3.4595215	0.050292969	0.15014648	-0.86328125	25.817871	0.074951172	0	0	0	0	0	0	0	0	0	0.87768555	0.12231445	0.12304688	0.057373047	-0.042236328	0.0234375	0.018	38786.29	0	0	0.018
769	770	770	Category E	0.083984375	0.11987305	-0.77978516	-0.1965332	-0.12426758	0.38867188	0.32	0.018	7/6/2018	7	6	2018	1:22:52	4972	0.272	1	22	52	442	0.051025391	3.4595215	0.062255859	0.15161133	-0.86035156	25.508545	0.089355469	0	0	0	0	0	0	0	0	0	0.87573242	0.12426758	0.1340332	0.021484375	-0.031738281	0.080566406	0.018	38786.29	0	0	0.018
770	771	771	Category E	0.071777344	0.11987305	-0.92382813	-0.24291992	-0.13793945	0.35083008	0.32	0.018	7/6/2018	7	6	2018	1:22:52	4972	0.363	1	22	52	417	0.051025391	3.4595215	0.074707031	0.15405273	-0.86035156	22.974365	0.072021484	0	0	0	0	0	0	0	0	0	0.87719727	0.12280273	0.10058594	-0.002929688	-0.034179688	-0.063232422	0.018	38786.29	0	0	0.018
771	772	772	Category E	0.11987305	0.31176758	-1.1159668	-0.22119141	-0.15112305	0.36328125	0.32	0.018	7/6/2018	7	6	2018	1:22:52	4972	0.454	1	22	52	429	0.051025391	3.4595215	0.086181641	0.15429688	-0.86254883	18.089111	0.29980469	0	0	0	0	0	0	0	0	0	0.88061523	0.11938477	0.4440918	0.033447266	0.15722656	-0.25317383	0.018	38786.29	0	0	0.018
772	773	773	Category E	-0.023925781	0.26391602	-0.95996094	-0.16577148	-0.14746094	0.39501953	0.32	0.018	7/6/2018	7	6	2018	1:22:52	4972	0.545	1	22	52	466	0.051025391	3.4595215	0.094238281	0.15551758	-0.86206055	12.399414	0.18774414	0	0	0	0	0	0	0	0	0	0.88110352	0.11889648	0.32421875	-0.11816406	0.1081543	-0.09765625	0.018	38786.29	0	0	0.018
773	774	774	Category E	-0.035888672	0.21582031	-0.83984375	-0.16577148	-0.15600586	0.38769531	0.32	0.018	7/6/2018	7	6	2018	1:22:52	4972	0.636	1	22	52	442	0.051025391	3.4595215	0.10595703	0.15454102	-0.8605957	6.2619629	0.15600586	0	0	0	0	0	0	0	0	0	0.88085938	0.11914063	0.22387695	-0.1418457	0.061035156	0.020751953	0.018	38786.29	0	0	0.018
774	775	775	Category E	-0.10791016	0.17993164	-0.86376953	-0.16943359	-0.16333008	0.38134766	0.32	0.018	7/6/2018	7	6	2018	1:22:52	4972	0.727	1	22	52	454	0.051025391	3.4595215	0.11523438	0.15478516	-0.85864258	2.3557129	0.22460938	0	0	0	0	0	0	0	0	0	0.88012695	0.11987305	0.25317383	-0.22314453	0.024902344	-0.004882813	0.018	38786.29	0	0	0.018
775	776	776	Category E	-0.047851563	0.2277832	-0.82788086	-0.1784668	-0.17382813	0.36181641	0.32	0.018	7/6/2018	7	6	2018	1:22:52	4972	0.818	1	22	52	454	0.051025391	3.4595215	0.12426758	0.15405273	-0.85693359	1.2260742	0.18945313	0	0	0	0	0	0	0	0	0	0.87963867	0.12036133	0.27490234	-0.17211914	0.073486328	0.029052734	0.018	38786.29	0	0	0.018
776	777	777	Category E	0.083984375	0.14379883	-0.83984375	-0.15869141	-0.18261719	0.37866211	0.32	0.018	7/6/2018	7	6	2018	1:22:52	4972	0.909	1	22	52	454	0.051025391	3.4595215	0.1328125	0.15429688	-0.8581543	2.6750488	0.053222656	0	0	0	0	0	0	0	0	0	0.88183594	0.11816406	0.077880859	-0.048828125	-0.010498047	0.018310547	0.018	38786.29	0	0	0.018
777	778	778	Category E	0.035888672	0.20385742	-1.079834	-0.15136719	-0.17236328	0.37670898	0.32	0.018	7/6/2018	7	6	2018	1:22:53	4973	0	1	22	53	466	0.051025391	3.4595215	0.14355469	0.1550293	-0.86083984	4.3500977	0.2487793	0	0	0	0	0	0	0	0	0	0.88623047	0.11376953	0.37548828	-0.10766602	0.048583984	-0.21875	0.018	38786.29	0	0	0.018
778	779	779	Category E	0.10791016	0.071777344	-0.99584961	-0.15625	-0.17578125	0.37548828	0.32	0.018	7/6/2018	7	6	2018	1:22:53	4973	0.1	1	22	53	466	0.051025391	3.4595215	0.15209961	0.15551758	-0.859375	5.9780273	0.16601563	0	0	0	0	0	0	0	0	0	0.88647461	0.11352539	0.26464844	-0.044189453	-0.083740234	-0.13647461	0.018	38786.29	0	0	0.018
779	780	780	Category E	0.15576172	0.16796875	-0.88793945	-0.15771484	-0.19799805	0.37329102	0.32	0.018	7/6/2018	7	6	2018	1:22:53	4973	0.2	1	22	53	478	0.051025391	3.4595215	0.15869141	0.15698242	-0.85766602	7.8334961	0.031982422	0	0	0	0	0	0	0	0	0	0.88647461	0.11352539	0.043945313	-0.002929688	0.010742188	-0.030029297	0.018	38786.29	0	0	0.018
780	781	781	Category E	-0.023925781	0.13183594	-0.85180664	-0.18701172	-0.20092773	0.3581543	0.32	0.018	7/6/2018	7	6	2018	1:22:53	4973	0.3	1	22	53	466	0.051025391	3.4595215	0.16650391	0.15893555	-0.85644531	9.7072754	0.19262695	0	0	0	0	0	0	0	0	0	0.88696289	0.11303711	0.22265625	-0.19042969	-0.027099609	0.004638672	0.018	38786.29	0	0	0.018
781	782	782	Category E	-0.059814453	0.13183594	-0.87597656	-0.24023438	-0.18359375	0.33618164	0.32	0.018	7/6/2018	7	6	2018	1:22:53	4973	0.4	1	22	53	503	0.051025391	3.4595215	0.17480469	0.15991211	-0.85595703	11.905029	0.23730469	0	0	0	0	0	0	0	0	0	0.88818359	0.11181641	0.28271484	-0.23461914	-0.028076172	-0.019775391	0.018	38786.29	0	0	0.018
782	783	783	Category E	0.23999023	0.17993164	-0.61181641	-0.25317383	-0.15698242	0.3503418	0.32	0.018	7/6/2018	7	6	2018	1:22:53	4973	0.5	1	22	53	503	0.051025391	3.4595215	0.18310547	0.16088867	-0.85449219	11.966309	0.25	0	0	0	0	0	0	0	0	0	0.88867188	0.11132813	0.31835938	0.056640625	0.018798828	0.24267578	0.018	38786.29	0	0	0.018
783	784	784	Category E	0.21582031	0.15576172	-0.86376953	-0.27441406	-0.14648438	0.3269043	0.32	0.018	7/6/2018	7	6	2018	1:22:53	4973	0.6	1	22	53	503	0.051025391	3.4595215	0.18945313	0.1628418	-0.85693359	11.554199	0.027832031	0	0	0	0	0	0	0	0	0	0.89282227	0.10717773	0.040039063	0.026123047	-0.007080078	-0.006591797	0.018	38786.29	0	0	0.018
784	785	785	Category E	0.29980469	0.2878418	-1.0678711	-0.27294922	-0.16918945	0.32641602	0.32	0.018	7/6/2018	7	6	2018	1:22:53	4973	0.7	1	22	53	527	0.051025391	3.4595215	0.19873047	0.1628418	-0.85693359	11.329102	0.26489258	0	0	0	0	0	0	0	0	0	0.89453125	0.10546875	0.43676758	0.10083008	0.12475586	-0.21069336	0.018	38786.29	0	0	0.018
785	786	786	Category E	0.21582031	0.2277832	-0.93579102	-0.25097656	-0.17602539	0.33789063	0.32	0.018	7/6/2018	7	6	2018	1:22:53	4973	0.8	1	22	53	478	0.051025391	3.4595215	0.20507813	0.1640625	-0.8581543	9.0234375	0.10083008	0	0	0	0	0	0	0	0	0	0.89746094	0.10253906	0.15185547	0.010498047	0.063476563	-0.077392578	0.018	38786.29	0	0	0.018
786	787	787	Category E	0.19189453	0.19189453	-0.86376953	-0.23828125	-0.1887207	0.33203125	0.32	0.018	7/6/2018	7	6	2018	1:22:53	4973	0.9	1	22	53	491	0.051025391	3.4595215	0.20825195	0.1628418	-0.85742188	4.6013184	0.033691406	0	0	0	0	0	0	0	0	0	0.8972168	0.1027832	0.051513672	-0.016357422	0.028808594	-0.006103516	0.018	38786.29	0	0	0.018
787	788	788	Category E	0.059814453	0.20385742	-0.76782227	-0.25268555	-0.21020508	0.32324219	0.32	0.018	7/6/2018	7	6	2018	1:22:54	4974	0	1	22	54	454	0.051269531	3.5126953	0.21118164	0.16210938	-0.85546875	0.32568359	0.1796875	0	0	0	0	0	0	0	0	0	0.89599609	0.10400391	0.28076172	-0.15136719	0.041503906	0.087646484	0.018	38786.29	0	0	0.018
788	789	789	Category E	0.19189453	0.19189453	-0.671875	-0.26293945	-0.20410156	0.31396484	0.32	0.018	7/6/2018	7	6	2018	1:22:54	4974	0.111	1	22	54	417	0.051269531	3.5126953	0.21264648	0.16137695	-0.85546875	1.3781738	0.18725586	0	0	0	0	0	0	0	0	0	0.89624023	0.10375977	0.23486328	-0.020751953	0.030273438	0.18359375	0.018	38786.29	0	0	0.018
789	790	790	Category E	0.2277832	0.20385742	-0.83984375	-0.24316406	-0.21166992	0.32324219	0.32	0.018	7/6/2018	7	6	2018	1:22:54	4974	0.222	1	22	54	417	0.051269531	3.5126953	0.21679688	0.15893555	-0.85229492	0.57397461	0.047607422	0	0	0	0	0	0	0	0	0	0.89379883	0.10620117	0.068115234	0.010742188	0.044677734	0.012451172	0.018	38786.29	0	0	0.018
790	791	791	Category E	0.27587891	0.15576172	-1.1037598	-0.21704102	-0.20288086	0.34619141	0.32	0.018	7/6/2018	7	6	2018	1:22:54	4974	0.333	1	22	54	380	0.051269531	3.5126953	0.22143555	0.15771484	-0.85498047	1.1928711	0.25439453	0	0	0	0	0	0	0	0	0	0.8972168	0.1027832	0.30493164	0.054199219	-0.001953125	-0.24853516	0.018	38786.29	0	0	0.018
791	792	792	Category E	0.2277832	0.14379883	-0.97192383	-0.20703125	-0.20117188	0.34985352	0.32	0.018	7/6/2018	7	6	2018	1:22:54	4974	0.444	1	22	54	393	0.051269531	3.5126953	0.22509766	0.15795898	-0.85620117	3.0612793	0.11645508	0	0	0	0	0	0	0	0	0	0.89916992	0.10083008	0.13256836	0.002441406	-0.014160156	-0.11547852	0.018	38786.29	0	0	0.018
792	793	793	Category E	0.21582031	0.083984375	-0.85180664	-0.22241211	-0.21191406	0.32885742	0.32	0.018	7/6/2018	7	6	2018	1:22:54	4974	0.555	1	22	54	417	0.051269531	3.5126953	0.22680664	0.1574707	-0.85498047	5.041748	0.07421875	0	0	0	0	0	0	0	0	0	0.89868164	0.10131836	0.087890625	-0.010986328	-0.073486328	0.003173828	0.018	38786.29	0	0	0.018
793	794	794	Category E	0.25195313	0.15576172	-0.73193359	-0.25268555	-0.2199707	0.31323242	0.32	0.018	7/6/2018	7	6	2018	1:22:54	4974	0.666	1	22	54	429	0.051269531	3.5126953	0.22802734	0.15698242	-0.85424805	6.9599609	0.12475586	0	0	0	0	0	0	0	0	0	0.89819336	0.10180664	0.14746094	0.023681641	-0.001220703	0.12231445	0.018	38786.29	0	0	0.018
794	795	795	Category E	0.16796875	0.15576172	-0.79199219	-0.27514648	-0.20776367	0.3034668	0.32	0.018	7/6/2018	7	6	2018	1:22:54	4974	0.777	1	22	54	442	0.051269531	3.5126953	0.23022461	0.1574707	-0.85351563	6.3435059	0.087402344	0	0	0	0	0	0	0	0	0	0.89794922	0.10205078	0.12573242	-0.062255859	-0.001708984	0.061523438	0.018	38786.29	0	0	0.018
795	796	796	Category E	0.25195313	0.10791016	-0.85180664	-0.30786133	-0.19482422	0.28393555	0.32	0.018	7/6/2018	7	6	2018	1:22:54	4974	0.888	1	22	54	442	0.051269531	3.5126953	0.23046875	0.15600586	-0.85473633	6.6264648	0.052734375	0	0	0	0	0	0	0	0	0	0.89892578	0.10107422	0.072509766	0.021240234	-0.048095703	0.002929688	0.018	38786.29	0	0	0.018
796	797	797	Category E	0.35986328	0.19189453	-0.58789063	-0.328125	-0.17211914	0.28369141	0.32	0.018	7/6/2018	7	6	2018	1:22:55	4975	0	1	22	55	442	0.051269531	3.5126953	0.23144531	0.15722656	-0.8503418	7.326416	0.29418945	0	0	0	0	0	0	0	0	0	0.89526367	0.10473633	0.42529297	0.12817383	0.034423828	0.26245117	0.018	38786.29	0	0	0.018
797	798	798	Category E	0.45581055	0.023925781	-0.92382813	-0.33740234	-0.16064453	0.27636719	0.32	0.018	7/6/2018	7	6	2018	1:22:55	4975	0.1	1	22	55	429	0.051269531	3.5126953	0.23486328	0.15698242	-0.8503418	7.3510742	0.26806641	0	0	0	0	0	0	0	0	0	0.89624023	0.10375977	0.42724609	0.22070313	-0.13305664	-0.073242188	0.018	38786.29	0	0	0.018
798	799	799	Category E	0.46777344	0.083984375	-0.97192383	-0.32885742	-0.14575195	0.2980957	0.32	0.018	7/6/2018	7	6	2018	1:22:55	4975	0.2	1	22	55	454	0.051269531	3.5126953	0.23632813	0.15673828	-0.85083008	5.8356934	0.27075195	0	0	0	0	0	0	0	0	0	0.89697266	0.10302734	0.42504883	0.23120117	-0.072753906	-0.12084961	0.018	38786.29	0	0	0.018
799	800	800	Category E	0.45581055	0.13183594	-0.86376953	-0.32641602	-0.13793945	0.29321289	0.32	0.018	7/6/2018	7	6	2018	1:22:55	4975	0.3	1	22	55	466	0.051269531	3.5126953	0.23779297	0.15673828	-0.85009766	3.1477051	0.21948242	0	0	0	0	0	0	0	0	0	0.89672852	0.10327148	0.25634766	0.21777344	-0.024902344	-0.013427734	0.018	38786.29	0	0	0.018
800	801	801	Category E	0.37182617	0.16796875	-0.75585938	-0.34423828	-0.17285156	0.26904297	0.32	0.018	7/6/2018	7	6	2018	1:22:55	4975	0.4	1	22	55	478	0.051269531	3.5126953	0.23608398	0.15673828	-0.85131836	0.4230957	0.16601563	0	0	0	0	0	0	0	0	0	0.8972168	0.1027832	0.2421875	0.13549805	0.010986328	0.095458984	0.018	38786.29	0	0	0.018
801	802	802	Category E	0.40795898	0.13183594	-0.68383789	-0.35668945	-0.1965332	0.23803711	0.32	0.018	7/6/2018	7	6	2018	1:22:55	4975	0.5	1	22	55	540	0.051269531	3.5126953	0.23632813	0.15673828	-0.85058594	3.8015137	0.24047852	0	0	0	0	0	0	0	0	0	0.89672852	0.10327148	0.36328125	0.17138672	-0.024902344	0.16674805	0.018	38786.29	0	0	0.018
802	803	803	Category E	0.43188477	0.19189453	-0.65991211	-0.36889648	-0.19824219	0.21655273	0.32	0.018	7/6/2018	7	6	2018	1:22:55	4975	0.6	1	22	55	527	0.051269531	3.5126953	0.23803711	0.1574707	-0.84960938	6.7128906	0.27319336	0	0	0	0	0	0	0	0	0	0.89624023	0.10375977	0.41772461	0.19360352	0.034179688	0.18969727	0.018	38786.29	0	0	0.018
803	804	804	Category E	0.49194336	0.15576172	-0.69580078	-0.37329102	-0.19116211	0.20751953	0.32	0.018	7/6/2018	7	6	2018	1:22:55	4975	0.7	1	22	55	503	0.051269531	3.5126953	0.24169922	0.15795898	-0.85180664	7.1691895	0.29492188	0	0	0	0	0	0	0	0	0	0.89941406	0.10058594	0.40844727	0.25	-0.002197266	0.15600586	0.018	38786.29	0	0	0.018
804	805	805	Category E	0.41992188	0.15576172	-0.76782227	-0.36645508	-0.19311523	0.21777344	0.32	0.018	7/6/2018	7	6	2018	1:22:55	4975	0.8	1	22	55	441	0.051269531	3.5126953	0.24194336	0.15869141	-0.85009766	5.5974121	0.19580078	0	0	0	0	0	0	0	0	0	0.89819336	0.10180664	0.26318359	0.17773438	-0.002929688	0.082275391	0.018	38786.29	0	0	0.018
805	806	806	Category E	0.53979492	0.13183594	-0.79199219	-0.36962891	-0.18432617	0.22558594	0.32	0.018	7/6/2018	7	6	2018	1:22:55	4975	0.9	1	22	55	368	0.051269531	3.5126953	0.24389648	0.16088867	-0.84912109	6.3649902	0.30249023	0	0	0	0	0	0	0	0	0	0.89794922	0.10205078	0.38183594	0.2956543	-0.029052734	0.057128906	0.018	38786.29	0	0	0.018
806	807	807	Category E	0.40795898	0.14379883	-0.64794922	-0.3671875	-0.18261719	0.22094727	0.32	0.018	7/6/2018	7	6	2018	1:22:56	4976	0	1	22	56	380	0.051269531	3.5126953	0.24462891	0.16088867	-0.84790039	7.5751953	0.25854492	0	0	0	0	0	0	0	0	0	0.89697266	0.10302734	0.38037109	0.16308594	-0.017089844	0.19995117	0.018	38786.29	0	0	0.018
807	808	808	Category E	0.34790039	0.2277832	-0.63598633	-0.37255859	-0.17895508	0.22680664	0.32	0.018	7/6/2018	7	6	2018	1:22:56	4976	0.1	1	22	56	417	0.051269531	3.5126953	0.24560547	0.16235352	-0.84643555	7.5864258	0.24291992	0	0	0	0	0	0	0	0	0	0.89624023	0.10375977	0.37817383	0.10229492	0.065185547	0.21044922	0.018	38786.29	0	0	0.018
808	809	809	Category E	0.47998047	0.19189453	-0.671875	-0.35913086	-0.18261719	0.24438477	0.32	0.018	7/6/2018	7	6	2018	1:22:56	4976	0.2	1	22	56	491	0.051269531	3.5126953	0.2487793	0.16357422	-0.84423828	7.5959473	0.28955078	0	0	0	0	0	0	0	0	0	0.89526367	0.10473633	0.43164063	0.23095703	0.028076172	0.17236328	0.018	38786.29	0	0	0.018
809	810	810	Category E	0.57592773	0.23999023	-0.94799805	-0.33422852	-0.16577148	0.27563477	0.32	0.018	7/6/2018	7	6	2018	1:22:56	4976	0.3	1	22	56	527	0.051269531	3.5126953	0.25097656	0.16552734	-0.84448242	7.5708008	0.34887695	0	0	0	0	0	0	0	0	0	0.89648438	0.10351563	0.50244141	0.32470703	0.07421875	-0.10327148	0.018	38786.29	0	0	0.018
810	811	811	Category E	0.55175781	0.11987305	-0.98388672	-0.31738281	-0.14501953	0.28735352	0.32	0.018	7/6/2018	7	6	2018	1:22:56	4976	0.4	1	22	56	552	0.051269531	3.5126953	0.25341797	0.16577148	-0.84887695	7.3120117	0.33032227	0	0	0	0	0	0	0	0	0	0.90136719	0.098632813	0.47900391	0.2980957	-0.045898438	-0.13476563	0.018	38786.29	0	0	0.018
811	812	812	Category E	0.40795898	0.10791016	-0.85180664	-0.32788086	-0.1484375	0.29199219	0.32	0.018	7/6/2018	7	6	2018	1:22:56	4976	0.5	1	22	56	527	0.051269531	3.5126953	0.25634766	0.16650391	-0.84887695	4.5117188	0.16235352	0	0	0	0	0	0	0	0	0	0.90234375	0.09765625	0.21289063	0.15136719	-0.05859375	-0.002685547	0.018	38786.29	0	0	0.018
812	813	813	Category E	0.46777344	0.011962891	-0.83984375	-0.34741211	-0.14404297	0.27050781	0.32	0.018	7/6/2018	7	6	2018	1:22:56	4976	0.6	1	22	56	515	0.051269531	3.5126953	0.25756836	0.16503906	-0.8449707	2.3339844	0.26000977	0	0	0	0	0	0	0	0	0	0.8984375	0.1015625	0.3684082	0.20996094	-0.15307617	0.005126953	0.018	38786.29	0	0	0.018
813	814	814	Category E	0.37182617	0.095947266	-0.69580078	-0.36938477	-0.14160156	0.25585938	0.32	0.018	7/6/2018	7	6	2018	1:22:56	4976	0.7	1	22	56	527	0.051269531	3.5126953	0.2590332	0.1640625	-0.84350586	2.010498	0.19775391	0	0	0	0	0	0	0	0	0	0.89746094	0.10253906	0.32836914	0.11254883	-0.068115234	0.14770508	0.018	38786.29	0	0	0.018
814	815	815	Category E	0.3359375	0.059814453	-0.63598633	-0.39208984	-0.12548828	0.24633789	0.32	0.018	7/6/2018	7	6	2018	1:22:56	4976	0.8	1	22	56	503	0.051269531	3.5126953	0.26342773	0.16259766	-0.84057617	3.6162109	0.24023438	0	0	0	0	0	0	0	0	0	0.89599609	0.10400391	0.37988281	0.072265625	-0.1027832	0.20458984	0.018	38786.29	0	0	0.018
815	816	816	Category E	0.46777344	0.11987305	-0.83984375	-0.38598633	-0.10229492	0.24169922	0.32	0.018	7/6/2018	7	6	2018	1:22:56	4976	0.9	1	22	56	491	0.051269531	3.5126953	0.26831055	0.16210938	-0.84082031	4.7648926	0.20361328	0	0	0	0	0	0	0	0	0	0.89746094	0.10253906	0.24243164	0.19921875	-0.042236328	0.000976563	0.018	38786.29	0	0	0.018
816	817	817	Category E	0.49194336	0.17993164	-1.0917969	-0.38256836	-0.095458984	0.24707031	0.32	0.018	7/6/2018	7	6	2018	1:22:57	4977	0	1	22	57	466	0.051269531	3.5126953	0.27514648	0.16137695	-0.84179688	6.6574707	0.33105469	0	0	0	0	0	0	0	0	0	0.90039063	0.099609375	0.48486328	0.21655273	0.018310547	-0.24975586	0.018	38786.29	0	0	0.018
817	818	818	Category E	0.35986328	0.19189453	-0.81591797	-0.36645508	-0.11547852	0.26025391	0.32	0.018	7/6/2018	7	6	2018	1:22:57	4977	0.1	1	22	57	442	0.051269531	3.5126953	0.27807617	0.16210938	-0.84033203	9.2651367	0.090332031	0	0	0	0	0	0	0	0	0	0.89990234	0.10009766	0.13598633	0.081542969	0.029541016	0.024414063	0.018	38786.29	0	0	0.018
818	819	819	Category E	0.26391602	0.2277832	-0.69580078	-0.37011719	-0.13842773	0.25488281	0.32	0.018	7/6/2018	7	6	2018	1:22:57	4977	0.2	1	22	57	442	0.051269531	3.5126953	0.2800293	0.16186523	-0.83618164	11.194336	0.15576172	0	0	0	0	0	0	0	0	0	0.89672852	0.10327148	0.22241211	-0.016113281	0.065673828	0.14038086	0.018	38786.29	0	0	0.018
819	820	820	Category E	0.3359375	0.19189453	-0.7199707	-0.35888672	-0.13061523	0.27246094	0.32	0.018	7/6/2018	7	6	2018	1:22:57	4977	0.3	1	22	57	478	0.051269531	3.5126953	0.28320313	0.16333008	-0.83251953	12.899902	0.12744141	0	0	0	0	0	0	0	0	0	0.89453125	0.10546875	0.19360352	0.052490234	0.028320313	0.11254883	0.018	38786.29	0	0	0.018
820	821	821	Category E	0.26391602	0.2277832	-0.80395508	-0.35107422	-0.13208008	0.27368164	0.32	0.018	7/6/2018	7	6	2018	1:22:57	4977	0.4	1	22	57	491	0.051269531	3.5126953	0.28466797	0.1640625	-0.82885742	13.855713	0.071289063	0	0	0	0	0	0	0	0	0	0.89160156	0.10839844	0.109375	-0.020751953	0.063476563	0.024902344	0.018	38786.29	0	0	0.018
821	822	822	Category E	0.25195313	0.19189453	-0.75585938	-0.33227539	-0.13842773	0.29614258	0.32	0.018	7/6/2018	7	6	2018	1:22:57	4977	0.5	1	22	57	478	0.051269531	3.5126953	0.2902832	0.1652832	-0.83154297	15.132324	0.089111328	0	0	0	0	0	0	0	0	0	0.89624023	0.10375977	0.14086914	-0.038330078	0.026367188	0.075683594	0.018	38786.29	0	0	0.018
822	823	823	Category E	0.26391602	0.21582031	-1.0678711	-0.32836914	-0.13525391	0.29833984	0.32	0.018	7/6/2018	7	6	2018	1:22:57	4977	0.6	1	22	57	503	0.051269531	3.5126953	0.29711914	0.1640625	-0.83203125	15.219482	0.24365234	0	0	0	0	0	0	0	0	0	0.89868164	0.10131836	0.32080078	-0.033203125	0.051513672	-0.2355957	0.018	38786.29	0	0	0.018
823	824	824	Category E	0.3359375	0.13183594	-0.94799805	-0.30053711	-0.11254883	0.32763672	0.32	0.018	7/6/2018	7	6	2018	1:22:57	4977	0.7	1	22	57	491	0.051269531	3.5126953	0.2980957	0.16259766	-0.83544922	14.620361	0.12231445	0	0	0	0	0	0	0	0	0	0.90185547	0.098144531	0.1809082	0.037597656	-0.030761719	-0.11230469	0.018	38786.29	0	0	0.018
824	825	825	Category E	0.26391602	0.14379883	-0.83984375	-0.30932617	-0.11621094	0.31713867	0.32	0.018	7/6/2018	7	6	2018	1:22:57	4977	0.8	1	22	57	478	0.051269531	3.5126953	0.29858398	0.16137695	-0.8359375	13.659912	0.0390625	0	0	0	0	0	0	0	0	0	0.90209961	0.097900391	0.056396484	-0.034667969	-0.017578125	-0.003662109	0.018	38786.29	0	0	0.018
825	826	826	Category E	0.3359375	0.10791016	-0.80395508	-0.32104492	-0.094238281	0.30688477	0.32	0.018	7/6/2018	7	6	2018	1:22:57	4977	0.9	1	22	57	491	0.051269531	3.515918	0.296875	0.15795898	-0.83129883	12.885254	0.069091797	0	0	0	0	0	0	0	0	0	0.89697266	0.10302734	0.11645508	0.038818359	-0.050048828	0.02734375	0.018	38786.29	0	0	0.018
826	827	827	Category E	0.23999023	0.15576172	-0.74389648	-0.3503418	-0.08203125	0.28857422	0.32	0.018	7/6/2018	7	6	2018	1:22:58	4978	0	1	22	58	466	0.051269531	3.515918	0.29760742	0.15771484	-0.83203125	10.891846	0.10522461	0	0	0	0	0	0	0	0	0	0.89770508	0.10229492	0.14794922	-0.057617188	-0.001953125	0.088134766	0.018	38786.29	0	0	0.018
827	828	828	Category E	0.2277832	0.16796875	-0.79199219	-0.36621094	-0.068359375	0.28320313	0.32	0.018	7/6/2018	7	6	2018	1:22:58	4978	0.1	1	22	58	454	0.051269531	3.515918	0.29907227	0.15771484	-0.83227539	7.746582	0.082519531	0	0	0	0	0	0	0	0	0	0.8984375	0.1015625	0.12182617	-0.071289063	0.010009766	0.040283203	0.018	38786.29	0	0	0.018
828	829	829	Category E	0.31176758	0.059814453	-0.76782227	-0.37475586	-0.054931641	0.2800293	0.32	0.018	7/6/2018	7	6	2018	1:22:58	4978	0.2	1	22	58	442	0.051269531	3.515918	0.30151367	0.1574707	-0.83251953	6.1838379	0.11767578	0	0	0	0	0	0	0	0	0	0.89941406	0.10058594	0.17260742	0.010009766	-0.09765625	0.064697266	0.018	38786.29	0	0	0.018
829	830	830	Category E	0.44384766	0.023925781	-1.0917969	-0.35522461	-0.040039063	0.30102539	0.32	0.018	7/6/2018	7	6	2018	1:22:58	4978	0.3	1	22	58	429	0.051269531	3.515918	0.30175781	0.1574707	-0.83447266	5.265625	0.32275391	0	0	0	0	0	0	0	0	0	0.90112305	0.098876953	0.53295898	0.1418457	-0.13354492	-0.25708008	0.018	38786.29	0	0	0.018
830	831	831	Category E	0.32397461	0.16796875	-1.0439453	-0.33764648	-0.037597656	0.32080078	0.32	0.018	7/6/2018	7	6	2018	1:22:58	4978	0.4	1	22	58	417	0.051269531	3.515918	0.29980469	0.15722656	-0.83374023	4.5427246	0.21166992	0	0	0	0	0	0	0	0	0	0.89990234	0.10009766	0.24438477	0.023925781	0.010498047	-0.20996094	0.018	38786.29	0	0	0.018
831	832	832	Category E	0.26391602	0.13183594	-0.81591797	-0.32592773	-0.022949219	0.32421875	0.32	0.018	7/6/2018	7	6	2018	1:22:58	4978	0.5	1	22	58	442	0.051269531	3.515918	0.29907227	0.15722656	-0.82885742	3.878418	0.045410156	0	0	0	0	0	0	0	0	0	0.89526367	0.10473633	0.073730469	-0.03515625	-0.025390625	0.012939453	0.018	38786.29	0	0	0.018
832	833	833	Category E	0.16796875	0.11987305	-0.83984375	-0.32885742	-0.053466797	0.31860352	0.32	0.018	7/6/2018	7	6	2018	1:22:58	4978	0.6	1	22	58	466	0.051269531	3.515918	0.29931641	0.15844727	-0.83154297	3.7539063	0.13720703	0	0	0	0	0	0	0	0	0	0.89794922	0.10205078	0.17822266	-0.13134766	-0.038574219	-0.008056641	0.018	38786.29	0	0	0.018
833	834	834	Category E	0.11987305	0.17993164	-0.81591797	-0.32666016	-0.073730469	0.3215332	0.32	0.018	7/6/2018	7	6	2018	1:22:58	4978	0.7	1	22	58	466	0.051269531	3.515918	0.29785156	0.15795898	-0.83276367	4.1508789	0.18017578	0	0	0	0	0	0	0	0	0	0.89868164	0.10131836	0.21704102	-0.17797852	0.021728516	0.016845703	0.018	38786.29	0	0	0.018
834	835	835	Category E	0.15576172	0.059814453	-0.81591797	-0.31396484	-0.098388672	0.32128906	0.32	0.018	7/6/2018	7	6	2018	1:22:58	4978	0.8	1	22	58	478	0.051269531	3.515918	0.29443359	0.15795898	-0.83447266	3.4501953	0.17089844	0	0	0	0	0	0	0	0	0	0.89892578	0.10107422	0.25537109	-0.13867188	-0.098144531	0.018554688	0.018	38786.29	0	0	0.018
835	836	836	Category E	0.20385742	0.16796875	-0.77978516	-0.29370117	-0.12060547	0.32568359	0.32	0.018	7/6/2018	7	6	2018	1:22:58	4978	0.9	1	22	58	466	0.051269531	3.515918	0.29125977	0.15722656	-0.83569336	0.45141602	0.10424805	0	0	0	0	0	0	0	0	0	0.89892578	0.10107422	0.15405273	-0.087402344	0.010498047	0.055908203	0.018	38786.29	0	0	0.018
836	837	837	Category E	0.29980469	0.25195313	-1.0917969	-0.27612305	-0.12768555	0.33789063	0.32	0.018	7/6/2018	7	6	2018	1:22:59	4979	0	1	22	59	478	0.051269531	3.515918	0.28881836	0.15698242	-0.83544922	2.1606445	0.2734375	0	0	0	0	0	0	0	0	0	0.89770508	0.10229492	0.36181641	0.010742188	0.094726563	-0.25610352	0.018	38786.29	0	0	0.018
837	838	838	Category E	0.16796875	0.19189453	-0.92382813	-0.23413086	-0.16308594	0.35473633	0.32	0.018	7/6/2018	7	6	2018	1:22:59	4979	0.1	1	22	59	491	0.051269531	3.515918	0.28540039	0.15673828	-0.83862305	3.9621582	0.14916992	0	0	0	0	0	0	0	0	0	0.8996582	0.1003418	0.23754883	-0.11743164	0.034912109	-0.084960938	0.018	38786.29	0	0	0.018
838	839	839	Category E	0.15576172	0.2277832	-0.81591797	-0.2019043	-0.17773438	0.37011719	0.32	0.018	7/6/2018	7	6	2018	1:22:59	4979	0.2	1	22	59	491	0.051269531	3.515918	0.28149414	0.15869141	-0.84130859	6.0083008	0.14550781	0	0	0	0	0	0	0	0	0	0.90136719	0.098632813	0.22021484	-0.12573242	0.068847656	0.025390625	0.018	38786.29	0	0	0.018
839	840	840	Category E	-0.047851563	0.17993164	-0.88793945	-0.2199707	-0.17114258	0.35498047	0.32	0.018	7/6/2018	7	6	2018	1:22:59	4979	0.3	1	22	59	503	0.051269531	3.515918	0.28344727	0.15893555	-0.83862305	7.8574219	0.33544922	0	0	0	0	0	0	0	0	0	0.89941406	0.10058594	0.40136719	-0.33129883	0.020751953	-0.049072266	0.018	38786.29	0	0	0.018
840	841	841	Category E	0.023925781	0.20385742	-0.85180664	-0.25219727	-0.17529297	0.34301758	0.32	0.018	7/6/2018	7	6	2018	1:22:59	4979	0.4	1	22	59	503	0.051269531	3.515918	0.28540039	0.15942383	-0.83520508	10.606445	0.265625	0	0	0	0	0	0	0	0	0	0.89697266	0.10302734	0.32202148	-0.26147461	0.044189453	-0.016357422	0.018	38786.29	0	0	0.018
841	842	842	Category E	0.17993164	0.2277832	-0.73193359	-0.24389648	-0.14868164	0.35375977	0.32	0.018	7/6/2018	7	6	2018	1:22:59	4979	0.5	1	22	59	527	0.051269531	3.515918	0.28833008	0.16064453	-0.83251953	11.801514	0.16235352	0	0	0	0	0	0	0	0	0	0.89550781	0.10449219	0.27612305	-0.10839844	0.066894531	0.10058594	0.018	38786.29	0	0	0.018
842	843	843	Category E	0.27587891	0.20385742	-1.0559082	-0.25341797	-0.15258789	0.34228516	0.32	0.018	7/6/2018	7	6	2018	1:22:59	4979	0.6	1	22	59	491	0.051269531	3.515918	0.29101563	0.16210938	-0.83154297	12.378418	0.22827148	0	0	0	0	0	0	0	0	0	0.89599609	0.10400391	0.28076172	-0.015136719	0.041503906	-0.22412109	0.018	38786.29	0	0	0.018
843	844	844	Category E	0.21582031	0.2878418	-0.97192383	-0.24169922	-0.16918945	0.34838867	0.32	0.018	7/6/2018	7	6	2018	1:22:59	4979	0.7	1	22	59	429	0.051269531	3.515918	0.29248047	0.16381836	-0.83007813	13.520264	0.203125	0	0	0	0	0	0	0	0	0	0.89526367	0.10473633	0.34228516	-0.076660156	0.1237793	-0.14160156	0.018	38786.29	0	0	0.018
844	845	845	Category E	0.26391602	0.19189453	-0.85180664	-0.24975586	-0.16821289	0.33691406	0.32	0.018	7/6/2018	7	6	2018	1:22:59	4979	0.8	1	22	59	405	0.051269531	3.515918	0.29394531	0.16772461	-0.83007813	13.924072	0.044189453	0	0	0	0	0	0	0	0	0	0.89648438	0.10351563	0.075683594	-0.030029297	0.023925781	-0.021484375	0.018	38786.29	0	0	0.018
845	846	846	Category E	0.095947266	0.19189453	-0.75585938	-0.2722168	-0.1550293	0.32861328	0.32	0.018	7/6/2018	7	6	2018	1:22:59	4979	0.9	1	22	59	392	0.051269531	3.515918	0.29858398	0.16918945	-0.83422852	12.8396	0.21850586	0	0	0	0	0	0	0	0	0	0.90209961	0.097900391	0.30371094	-0.20263672	0.022460938	0.078369141	0.018	38786.29	0	0	0.018
846	847	847	Category E	0.14379883	0.14379883	-0.80395508	-0.30004883	-0.16430664	0.30761719	0.32	0.018	7/6/2018	7	6	2018	1:23:00	4980	0	1	23	0	429	0.051269531	3.515918	0.30029297	0.17285156	-0.82861328	9.9321289	0.16113281	0	0	0	0	0	0	0	0	0	0.89819336	0.10180664	0.21020508	-0.15649414	-0.029052734	0.024658203	0.018	38786.29	0	0	0.018
847	848	848	Category E	0.19189453	0.2277832	-0.69580078	-0.2980957	-0.17626953	0.29150391	0.32	0.018	7/6/2018	7	6	2018	1:23:00	4980	0.1	1	23	0	466	0.051269531	3.515918	0.30322266	0.17382813	-0.82910156	8.2612305	0.18188477	0	0	0	0	0	0	0	0	0	0.89990234	0.10009766	0.29858398	-0.11132813	0.053710938	0.13330078	0.018	38786.29	0	0	0.018
848	849	849	Category E	0.27587891	0.26391602	-0.85180664	-0.27661133	-0.17749023	0.31689453	0.32	0.018	7/6/2018	7	6	2018	1:23:00	4980	0.2	1	23	0	466	0.051269531	3.515918	0.30664063	0.17529297	-0.82739258	7.5688477	0.096679688	0	0	0	0	0	0	0	0	0	0.8996582	0.1003418	0.14355469	-0.030761719	0.088378906	-0.024169922	0.018	38786.29	0	0	0.018
849	850	850	Category E	0.2878418	0.13183594	-1.1398926	-0.24780273	-0.16992188	0.34692383	0.32	0.018	7/6/2018	7	6	2018	1:23:00	4980	0.3	1	23	0	454	0.051269531	3.515918	0.3034668	0.17895508	-0.82495117	6.3793945	0.31860352	0	0	0	0	0	0	0	0	0	0.8972168	0.1027832	0.37744141	-0.015625	-0.047119141	-0.31469727	0.018	38786.29	0	0	0.018
850	851	851	Category E	0.29980469	0.17993164	-0.92382813	-0.24975586	-0.18066406	0.33178711	0.32	0.018	7/6/2018	7	6	2018	1:23:00	4980	0.4	1	23	0	466	0.051269531	3.515918	0.30761719	0.17602539	-0.82373047	2.5913086	0.1003418	0	0	0	0	0	0	0	0	0	0.89672852	0.10327148	0.11181641	-0.0078125	0.003662109	-0.099853516	0.018	38786.29	0	0	0.018
851	852	852	Category E	0.21582031	0.19189453	-0.79199219	-0.28271484	-0.1550293	0.31616211	0.32	0.018	7/6/2018	7	6	2018	1:23:00	4980	0.5	1	23	0	515	0.051269531	3.515918	0.30810547	0.17529297	-0.81787109	0.23461914	0.097167969	0	0	0	0	0	0	0	0	0	0.89135742	0.10864258	0.13476563	-0.092285156	0.016357422	0.025878906	0.018	38786.29	0	0	0.018
852	853	853	Category E	0.10791016	0.17993164	-0.85180664	-0.32324219	-0.14331055	0.29223633	0.32	0.018	7/6/2018	7	6	2018	1:23:00	4980	0.6	1	23	0	540	0.051269531	3.515918	0.31274414	0.17602539	-0.81445313	1.5319824	0.20825195	0	0	0	0	0	0	0	0	0	0.89013672	0.10986328	0.24584961	-0.20483398	0.003662109	-0.037109375	0.018	38786.29	0	0	0.018
853	854	854	Category E	0.31176758	0.10791016	-0.61181641	-0.36328125	-0.11083984	0.28588867	0.32	0.018	7/6/2018	7	6	2018	1:23:00	4980	0.7	1	23	0	552	0.051269531	3.515918	0.31494141	0.17651367	-0.81176758	4.4602051	0.21142578	0	0	0	0	0	0	0	0	0	0.88867188	0.11132813	0.27197266	-0.003173828	-0.068603516	0.19995117	0.018	38786.29	0	0	0.018
854	855	855	Category E	0.2878418	0.13183594	-0.87597656	-0.36425781	-0.064697266	0.28320313	0.32	0.018	7/6/2018	7	6	2018	1:23:00	4980	0.8	1	23	0	540	0.051269531	3.515918	0.31811523	0.17553711	-0.81054688	8.0771484	0.083984375	0	0	0	0	0	0	0	0	0	0.88842773	0.11157227	0.13916016	-0.030273438	-0.043701172	-0.065185547	0.018	38786.29	0	0	0.018
855	856	856	Category E	0.49194336	0.16796875	-0.91186523	-0.3605957	-0.061767578	0.28857422	0.32	0.018	7/6/2018	7	6	2018	1:23:00	4980	0.9	1	23	0	491	0.051269531	3.515918	0.32177734	0.17504883	-0.81079102	11.256592	0.19775391	0	0	0	0	0	0	0	0	0	0.88964844	0.11035156	0.27783203	0.16992188	-0.007080078	-0.10083008	0.018	38786.29	0	0	0.018
856	857	857	Category E	0.31176758	0.20385742	-0.7199707	-0.36865234	-0.055664063	0.28051758	0.32	0.018	7/6/2018	7	6	2018	1:23:01	4981	0	1	23	1	454	0.051269531	3.515918	0.32397461	0.17382813	-0.80981445	11.602051	0.095458984	0	0	0	0	0	0	0	0	0	0.8894043	0.1105957	0.13208008	-0.012207031	0.029785156	0.08984375	0.018	38786.29	0	0	0.018
857	858	858	Category E	0.20385742	0.19189453	-0.74389648	-0.39038086	-0.081298828	0.25024414	0.32	0.018	7/6/2018	7	6	2018	1:23:01	4981	0.1	1	23	1	442	0.051269531	3.515918	0.32617188	0.16845703	-0.80541992	14.230713	0.13891602	0	0	0	0	0	0	0	0	0	0.88525391	0.11474609	0.20727539	-0.12231445	0.023193359	0.061523438	0.018	38786.29	0	0	0.018
858	859	859	Category E	0.35986328	0.17993164	-0.70776367	-0.39892578	-0.10375977	0.23730469	0.32	0.018	7/6/2018	7	6	2018	1:23:01	4981	0.2	1	23	1	417	0.051269531	3.515918	0.328125	0.16357422	-0.80419922	17.347412	0.1027832	0	0	0	0	0	0	0	0	0	0.88378906	0.11621094	0.14428711	0.031494141	0.016113281	0.096435547	0.018	38786.29	0	0	0.018
859	860	860	Category E	0.26391602	0.2277832	-0.58789063	-0.38378906	-0.10473633	0.25708008	0.32	0.018	7/6/2018	7	6	2018	1:23:01	4981	0.3	1	23	1	405	0.051269531	3.515918	0.33129883	0.15942383	-0.80175781	17.404297	0.234375	0	0	0	0	0	0	0	0	0	0.88208008	0.11791992	0.34960938	-0.067382813	0.068115234	0.21386719	0.018	38786.29	0	0	0.018
860	861	861	Category E	0.43188477	0.2277832	-1.079834	-0.36425781	-0.10644531	0.27050781	0.32	0.018	7/6/2018	7	6	2018	1:23:01	4981	0.4	1	23	1	429	0.051269531	3.515918	0.33251953	0.15332031	-0.79907227	14.973633	0.30688477	0	0	0	0	0	0	0	0	0	0.87890625	0.12109375	0.45410156	0.099121094	0.07421875	-0.28051758	0.018	38786.29	0	0	0.018
861	862	862	Category E	0.49194336	0.035888672	-0.89990234	-0.34912109	-0.088378906	0.28930664	0.32	0.018	7/6/2018	7	6	2018	1:23:01	4981	0.5	1	23	1	454	0.051269531	3.515918	0.33569336	0.14770508	-0.79760742	12.657227	0.2175293	0	0	0	0	0	0	0	0	0	0.87792969	0.12207031	0.37011719	0.15600586	-0.11181641	-0.10205078	0.018	38786.29	0	0	0.018
862	863	863	Category E	0.31176758	0.059814453	-0.88793945	-0.32641602	-0.084228516	0.31616211	0.32	0.018	7/6/2018	7	6	2018	1:23:01	4981	0.6	1	23	1	478	0.051269531	3.515918	0.33886719	0.14233398	-0.79785156	11.535156	0.125	0	0	0	0	0	0	0	0	0	0.87841797	0.12158203	0.19970703	-0.027099609	-0.082519531	-0.08984375	0.018	38786.29	0	0	0.018
863	864	864	Category E	0.25195313	0.071777344	-0.89990234	-0.34423828	-0.063720703	0.30932617	0.32	0.018	7/6/2018	7	6	2018	1:23:01	4981	0.7	1	23	1	503	0.05078125	3.5126953	0.33886719	0.13842773	-0.7956543	9.1508789	0.15112305	0	0	0	0	0	0	0	0	0	0.87597656	0.12402344	0.2578125	-0.086914063	-0.066650391	-0.10400391	0.018	38786.29	0	0	0.018
864	865	865	Category E	0.16796875	0.011962891	-0.70776367	-0.36376953	-0.046875	0.28857422	0.32	0.018	7/6/2018	7	6	2018	1:23:01	4981	0.8	1	23	1	503	0.05078125	3.5126953	0.34057617	0.13696289	-0.79663086	7.3076172	0.23095703	0	0	0	0	0	0	0	0	0	0.87719727	0.12280273	0.38696289	-0.17260742	-0.125	0.088867188	0.018	38786.29	0	0	0.018
865	866	866	Category E	0.27587891	0.20385742	-0.98388672	-0.36010742	-0.006591797	0.29858398	0.32	0.018	7/6/2018	7	6	2018	1:23:01	4981	0.9	1	23	1	466	0.05078125	3.5126953	0.34033203	0.13842773	-0.79785156	7.5554199	0.20703125	0	0	0	0	0	0	0	0	0	0.87841797	0.12158203	0.31542969	-0.064453125	0.065185547	-0.18579102	0.018	38786.29	0	0	0.018
866	867	867	Category E	0.31176758	0.19189453	-0.88793945	-0.34667969	-0.008300781	0.31787109	0.32	0.018	7/6/2018	7	6	2018	1:23:02	4982	0	1	23	2	454	0.05078125	3.5126953	0.33935547	0.13964844	-0.79663086	9.5517578	0.10864258	0	0	0	0	0	0	0	0	0	0.87719727	0.12280273	0.17089844	-0.027587891	0.052001953	-0.091064453	0.018	38786.29	0	0	0.018
867	868	868	Category E	0.23999023	0.17993164	-0.79199219	-0.31958008	-0.034423828	0.32543945	0.32	0.018	7/6/2018	7	6	2018	1:23:02	4982	0.1	1	23	2	442	0.05078125	3.5126953	0.33911133	0.13720703	-0.79663086	9.8684082	0.10791016	0	0	0	0	0	0	0	0	0	0.87670898	0.12329102	0.14648438	-0.099121094	0.042480469	0.004638672	0.018	38786.29	0	0	0.018
868	869	869	Category E	0.21582031	0.20385742	-0.81591797	-0.30639648	-0.037841797	0.33886719	0.32	0.018	7/6/2018	7	6	2018	1:23:02	4982	0.2	1	23	2	429	0.05078125	3.5126953	0.33886719	0.13964844	-0.79711914	10.083252	0.13989258	0	0	0	0	0	0	0	0	0	0.87744141	0.12255859	0.20581055	-0.12304688	0.063964844	-0.018554688	0.018	38786.29	0	0	0.018
869	870	870	Category E	0.083984375	0.17993164	-0.79199219	-0.28540039	-0.047607422	0.35302734	0.32	0.018	7/6/2018	7	6	2018	1:23:02	4982	0.3	1	23	2	442	0.05078125	3.5126953	0.33886719	0.14404297	-0.79858398	10.85376	0.25756836	0	0	0	0	0	0	0	0	0	0.87963867	0.12036133	0.29736328	-0.25488281	0.035644531	0.006591797	0.018	38786.29	0	0	0.018
870	871	871	Category E	0.20385742	0.15576172	-0.7199707	-0.28295898	-0.069091797	0.34887695	0.32	0.018	7/6/2018	7	6	2018	1:23:02	4982	0.4	1	23	2	417	0.05078125	3.5126953	0.33691406	0.14990234	-0.7956543	10.920898	0.15332031	0	0	0	0	0	0	0	0	0	0.87695313	0.12304688	0.21459961	-0.13305664	0.005615234	0.075683594	0.018	38786.29	0	0	0.018
871	872	872	Category E	0.25195313	0.23999023	-1.1757813	-0.2824707	-0.059570313	0.35522461	0.32	0.018	7/6/2018	7	6	2018	1:23:02	4982	0.5	1	23	2	417	0.05078125	3.5126953	0.33569336	0.15332031	-0.79174805	10.625732	0.40234375	0	0	0	0	0	0	0	0	0	0.87353516	0.12646484	0.55444336	-0.083740234	0.086425781	-0.38378906	0.018	38786.29	0	0	0.018
872	873	873	Category E	0.10791016	0.035888672	-0.95996094	-0.23999023	-0.060546875	0.38354492	0.32	0.018	7/6/2018	7	6	2018	1:23:02	4982	0.6	1	23	2	429	0.05078125	3.5126953	0.33422852	0.16064453	-0.78955078	11.102783	0.30957031	0	0	0	0	0	0	0	0	0	0.87255859	0.12744141	0.52148438	-0.22631836	-0.12475586	-0.17016602	0.018	38786.29	0	0	0.018
873	874	874	Category E	-0.023925781	0.15576172	-0.85180664	-0.23535156	-0.066650391	0.38354492	0.32	0.018	7/6/2018	7	6	2018	1:23:02	4982	0.7	1	23	2	392	0.05078125	3.5126953	0.33618164	0.16723633	-0.79150391	11.561279	0.36523438	0	0	0	0	0	0	0	0	0	0.87597656	0.12402344	0.43188477	-0.36010742	-0.011474609	-0.060058594	0.018	38786.29	0	0	0.018
874	875	875	Category E	-0.095947266	0.10791016	-0.89990234	-0.23828125	-0.044433594	0.38671875	0.32	0.018	7/6/2018	7	6	2018	1:23:02	4982	0.8	1	23	2	429	0.05078125	3.5126953	0.3371582	0.17016602	-0.78759766	11.980713	0.45166016	0	0	0	0	0	0	0	0	0	0.87353516	0.12646484	0.60766602	-0.43310547	-0.062255859	-0.11206055	0.018	38786.29	0	0	0.018
875	876	876	Category E	0.059814453	0.083984375	-0.82788086	-0.27124023	-0.035644531	0.36376953	0.32	0.018	7/6/2018	7	6	2018	1:23:02	4982	0.9	1	23	2	441	0.05078125	3.5126953	0.33618164	0.17553711	-0.78540039	11.988281	0.29418945	0	0	0	0	0	0	0	0	0	0.87231445	0.12768555	0.41040039	-0.27636719	-0.091552734	-0.042236328	0.018	38786.29	0	0	0.018
876	877	877	Category E	0.083984375	0.16796875	-0.85180664	-0.2512207	-0.008056641	0.3828125	0.32	0.018	7/6/2018	7	6	2018	1:23:03	4983	0	1	23	3	429	0.05078125	3.5126953	0.33691406	0.17944336	-0.78588867	15.960938	0.26171875	0	0	0	0	0	0	0	0	0	0.8737793	0.1262207	0.33032227	-0.25292969	-0.011474609	-0.065673828	0.018	38786.29	0	0	0.018
877	878	878	Category E	0.14379883	0.19189453	-1.1398926	-0.24169922	-0.007080078	0.39013672	0.32	0.018	7/6/2018	7	6	2018	1:23:03	4983	0.1	1	23	3	429	0.05078125	3.5126953	0.33642578	0.18139648	-0.78344727	28.0625	0.40527344	0	0	0	0	0	0	0	0	0	0.87158203	0.12841797	0.55957031	-0.19262695	0.010253906	-0.35620117	0.018	38786.29	0	0	0.018
878	879	879	Category M	0.6237793	0.10791016	-0.74389648	-0.18505859	0.11181641	0.41064453	0.38	0.018	7/6/2018	7	6	2018	1:28:32	5312	0.199	1	28	32	98	0.051269531	3.4788574	0.33642578	0.18334961	-0.78271484	45.829102	0.29956055	0	0	0	0	0	0	0	0	0	0.87133789	0.12866211	0.40161133	0.28710938	-0.075439453	0.038818359	0.018	38786.29	0	0	0.018
879	880	880	Category M	0.61181641	0.16796875	-0.59985352	-0.21484375	0.10717773	0.40478516	0.38	0.018	7/6/2018	7	6	2018	1:28:32	5312	0.3	1	28	32	98	0.051269531	3.4788574	0.33666992	0.18408203	-0.78295898	66.520996	0.33081055	0	0	0	0	0	0	0	0	0	0.87182617	0.12817383	0.47412109	0.27490234	-0.016113281	0.18310547	0.018	38786.29	0	0	0.018
880	881	881	Category M	0.61181641	0.25195313	-0.52783203	-0.23974609	0.094726563	0.38574219	0.38	0.018	7/6/2018	7	6	2018	1:28:32	5312	0.4	1	28	32	73	0.051269531	3.4788574	0.33813477	0.18481445	-0.78222656	84.476074	0.37939453	0	0	0	0	0	0	0	0	0	0.87207031	0.12792969	0.5949707	0.2734375	0.066894531	0.25439453	0.018	38786.29	0	0	0.018
881	882	882	Category M	0.61181641	0.25195313	-0.6237793	-0.2409668	0.066162109	0.38720703	0.38	0.018	7/6/2018	7	6	2018	1:28:32	5312	0.5	1	28	32	73	0.051269531	3.4788574	0.33911133	0.18554688	-0.78149414	97.134521	0.32177734	0	0	0	0	0	0	0	0	0	0.87207031	0.12792969	0.49658203	0.27246094	0.066162109	0.15771484	0.018	38786.29	0	0	0.018
882	883	883	Category M	0.56396484	0.3359375	-0.53979492	-0.23754883	0.017578125	0.3815918	0.38	0.018	7/6/2018	7	6	2018	1:28:32	5312	0.6	1	28	32	61	0.051269531	3.4788574	0.3371582	0.18554688	-0.78344727	105.28247	0.36499023	0	0	0	0	0	0	0	0	0	0.87280273	0.12719727	0.62036133	0.2265625	0.15014648	0.24365234	0.018	38786.29	0	0	0.018
883	884	884	Category M	0.59985352	0.46777344	-0.68383789	-0.24072266	-0.017822266	0.38696289	0.38	0.018	7/6/2018	7	6	2018	1:28:32	5312	0.7	1	28	32	49	0.051269531	3.4788574	0.3359375	0.18579102	-0.78320313	102.70898	0.3984375	0	0	0	0	0	0	0	0	0	0.87231445	0.12768555	0.64501953	0.26367188	0.28173828	0.099365234	0.018	38786.29	0	0	0.018
884	885	885	Category M	0.79199219	0.27587891	-1.1037598	-0.26489258	0.000244141	0.38476563	0.38	0.018	7/6/2018	7	6	2018	1:28:32	5312	0.8	1	28	32	61	0.051269531	3.4788574	0.3347168	0.18457031	-0.78271484	99.773682	0.56591797	0	0	0	0	0	0	0	0	0	0.87109375	0.12890625	0.86914063	0.45703125	0.091308594	-0.32080078	0.018	38786.29	0	0	0.018
885	886	886	Category M	0.671875	0.41992188	-0.3359375	-0.27441406	-0.008544922	0.37109375	0.38	0.018	7/6/2018	7	6	2018	1:28:32	5312	0.9	1	28	32	61	0.051269531	3.4788574	0.33178711	0.18432617	-0.78271484	96.022461	0.60864258	0	0	0	0	0	0	0	0	0	0.86987305	0.13012695	1.0222168	0.33984375	0.23535156	0.44677734	0.018	38786.29	0	0	0.018
886	887	887	Category M	0.64794922	0.21582031	-0.69580078	-0.24462891	0.050537109	0.38793945	0.38	0.018	7/6/2018	7	6	2018	1:28:33	5313	0	1	28	33	73	0.051269531	3.4788574	0.33203125	0.18505859	-0.78466797	83.663818	0.3293457	0	0	0	0	0	0	0	0	0	0.87182617	0.12817383	0.43530273	0.31567383	0.030517578	0.088867188	0.018	38786.29	0	0	0.018
887	888	888	Category M	0.6237793	0.34790039	-0.50390625	-0.2512207	0.046386719	0.38769531	0.38	0.018	7/6/2018	7	6	2018	1:28:33	5313	0.111	1	28	33	110	0.051269531	3.4788574	0.33227539	0.18481445	-0.78662109	67.571533	0.4375	0	0	0	0	0	0	0	0	0	0.8737793	0.1262207	0.73706055	0.29125977	0.1628418	0.28271484	0.018	38786.29	0	0	0.018
888	889	889	Category M	0.2277832	0.47998047	-0.47998047	-0.24389648	0.023193359	0.39355469	0.38	0.018	7/6/2018	7	6	2018	1:28:33	5313	0.222	1	28	33	85	0.051269531	3.4788574	0.33081055	0.18554688	-0.78955078	51.422852	0.43920898	0	0	0	0	0	0	0	0	0	0.87597656	0.12402344	0.70678711	-0.10302734	0.29418945	0.30957031	0.018	38786.29	0	0	0.018
889	890	890	Category M	0.91186523	0.011962891	-0.83984375	-0.26318359	0.029052734	0.38037109	0.38	0.018	7/6/2018	7	6	2018	1:28:33	5313	0.333	1	28	33	73	0.051269531	3.4788574	0.32836914	0.18359375	-0.79125977	31.540283	0.61010742	0	0	0	0	0	0	0	0	0	0.87597656	0.12402344	0.80371094	0.58325195	-0.17163086	-0.048339844	0.018	38786.29	0	0	0.018
890	891	891	Category M	0.57592773	0.059814453	-0.51586914	-0.30639648	0.094726563	0.35400391	0.38	0.018	7/6/2018	7	6	2018	1:28:33	5313	0.444	1	28	33	85	0.051025391	3.4417969	0.32519531	0.18164063	-0.78930664	17.835938	0.39038086	0	0	0	0	0	0	0	0	0	0.87280273	0.12719727	0.64599609	0.25048828	-0.12182617	0.2734375	0.018	38786.29	0	0	0.018
891	892	892	Category M	0.79199219	0.16796875	-0.58789063	-0.28564453	0.11694336	0.35253906	0.38	0.018	7/6/2018	7	6	2018	1:28:33	5313	0.555	1	28	33	61	0.051025391	3.4417969	0.32299805	0.17822266	-0.78686523	11.101563	0.50952148	0	0	0	0	0	0	0	0	0	0.86914063	0.13085938	0.6784668	0.46875	-0.010253906	0.19897461	0.018	38786.29	0	0	0.018
892	893	893	Category M	0.63598633	0.047851563	-0.6237793	-0.21826172	0.13793945	0.39306641	0.38	0.018	7/6/2018	7	6	2018	1:28:33	5313	0.666	1	28	33	98	0.051025391	3.4417969	0.32177734	0.17382813	-0.78613281	10.675781	0.37548828	0	0	0	0	0	0	0	0	0	0.86694336	0.13305664	0.60253906	0.31396484	-0.12597656	0.16235352	0.018	38786.29	0	0	0.018
893	894	894	Category M	0.6237793	0.023925781	-0.59985352	-0.21582031	0.14331055	0.40039063	0.38	0.018	7/6/2018	7	6	2018	1:28:33	5313	0.777	1	28	33	122	0.051025391	3.4417969	0.32080078	0.17163086	-0.78662109	14.987061	0.38525391	0	0	0	0	0	0	0	0	0	0.86694336	0.13305664	0.63745117	0.30273438	-0.14770508	0.18676758	0.018	38786.29	0	0	0.018
894	895	895	Category M	0.63598633	0.011962891	-0.64794922	-0.20483398	0.17749023	0.38598633	0.38	0.018	7/6/2018	7	6	2018	1:28:33	5313	0.888	1	28	33	110	0.051025391	3.4417969	0.31811523	0.16552734	-0.78881836	13.540039	0.37988281	0	0	0	0	0	0	0	0	0	0.86645508	0.13354492	0.61206055	0.31762695	-0.15356445	0.14086914	0.018	38786.29	0	0	0.018
895	896	896	Category M	0.64794922	0.023925781	-0.75585938	-0.17553711	0.20141602	0.38916016	0.38	0.018	7/6/2018	7	6	2018	1:28:34	5314	0	1	28	34	98	0.051025391	3.4417969	0.31616211	0.15942383	-0.7890625	12.547852	0.35961914	0	0	0	0	0	0	0	0	0	0.86499023	0.13500977	0.50048828	0.33154297	-0.13549805	0.033203125	0.018	38786.29	0	0	0.018
896	897	897	Category M	0.65991211	-0.23999023	-0.74389648	-0.16113281	0.19018555	0.40234375	0.38	0.018	7/6/2018	7	6	2018	1:28:34	5314	0.1	1	28	34	61	0.051025391	3.4417969	0.31274414	0.15576172	-0.79052734	15.174072	0.52832031	0	0	0	0	0	0	0	0	0	0.86425781	0.13574219	0.78930664	0.34692383	-0.39575195	0.046630859	0.018	38786.29	0	0	0.018
897	898	898	Category M	0.51586914	-0.20385742	-0.7199707	-0.17163086	0.22412109	0.38647461	0.38	0.018	7/6/2018	7	6	2018	1:28:34	5314	0.2	1	28	34	73	0.051025391	3.4417969	0.3046875	0.14599609	-0.79296875	15.780029	0.41503906	0	0	0	0	0	0	0	0	0	0.86206055	0.13793945	0.6340332	0.2109375	-0.34985352	0.072998047	0.018	38786.29	0	0	0.018
898	899	899	Category M	0.51586914	-0.10791016	-0.49194336	-0.17871094	0.33569336	0.32373047	0.38	0.018	7/6/2018	7	6	2018	1:28:34	5314	0.3	1	28	34	61	0.051025391	3.4417969	0.30322266	0.13891602	-0.79492188	12.051025	0.44482422	0	0	0	0	0	0	0	0	0	0.86206055	0.13793945	0.76245117	0.21240234	-0.24682617	0.30297852	0.018	38786.29	0	0	0.018
899	900	900	Category M	0.43188477	-0.2878418	-0.50390625	-0.18066406	0.31591797	0.33325195	0.38	0.018	7/6/2018	7	6	2018	1:28:34	5314	0.4	1	28	34	85	0.051025391	3.4417969	0.29785156	0.13598633	-0.79711914	11.430908	0.53222656	0	0	0	0	0	0	0	0	0	0.86181641	0.13818359	0.85083008	0.13378906	-0.42382813	0.29321289	0.018	38786.29	0	0	0.018
900	901	901	Category M	0.51586914	-0.2277832	-0.69580078	-0.12792969	0.26464844	0.38037109	0.38	0.018	7/6/2018	7	6	2018	1:28:34	5314	0.5	1	28	34	110	0.051025391	3.4417969	0.29418945	0.13012695	-0.80126953	9.5720215	0.43408203	0	0	0	0	0	0	0	0	0	0.86328125	0.13671875	0.68505859	0.22143555	-0.35791016	0.10546875	0.018	38786.29	0	0	0.018
901	902	902	Category M	0.50390625	-0.2277832	-0.77978516	-0.090576172	0.21801758	0.41552734	0.38	0.018	7/6/2018	7	6	2018	1:28:34	5314	0.6	1	28	34	85	0.051025391	3.4417969	0.28930664	0.12695313	-0.79907227	7.2663574	0.41503906	0	0	0	0	0	0	0	0	0	0.859375	0.140625	0.58862305	0.21435547	-0.35473633	0.019287109	0.018	38786.29	0	0	0.018
902	903	903	Category M	0.26391602	-0.095947266	-0.88793945	-0.061767578	0.20483398	0.42919922	0.38	0.018	7/6/2018	7	6	2018	1:28:34	5314	0.7	1	28	34	98	0.051025391	3.4417969	0.2824707	0.12866211	-0.79980469	1.8479004	0.24194336	0	0	0	0	0	0	0	0	0	0.8581543	0.1418457	0.33129883	-0.018554688	-0.22460938	-0.087890625	0.018	38786.29	0	0	0.018
903	904	904	Category M	0.47998047	0.011962891	-1.0319824	-0.048095703	0.17114258	0.43701172	0.38	0.018	7/6/2018	7	6	2018	1:28:34	5314	0.8	1	28	34	61	0.051025391	3.4417969	0.27783203	0.13208008	-0.80175781	2.3928223	0.32885742	0	0	0	0	0	0	0	0	0	0.85864258	0.14135742	0.55224609	0.2019043	-0.12011719	-0.22998047	0.018	38786.29	0	0	0.018
904	905	905	Category M	0.23999023	0.26391602	-0.93579102	0.011230469	0.13208008	0.42871094	0.38	0.018	7/6/2018	7	6	2018	1:28:34	5314	0.9	1	28	34	49	0.051025391	3.4417969	0.27392578	0.13037109	-0.80297852	0.24169922	0.19091797	0	0	0	0	0	0	0	0	0	0.85839844	0.14160156	0.30004883	-0.033935547	0.13330078	-0.13256836	0.018	38786.29	0	0	0.018
905	906	906	Category M	0.26391602	0.20385742	-0.69580078	-0.026855469	0.042480469	0.44873047	0.38	0.018	7/6/2018	7	6	2018	1:28:35	5315	0	1	28	35	61	0.051025391	3.4417969	0.2734375	0.13110352	-0.80639648	2.1962891	0.1328125	0	0	0	0	0	0	0	0	0	0.86157227	0.13842773	0.19287109	-0.009521484	0.072509766	0.1105957	0.018	38786.29	0	0	0.018
906	907	907	Category M	0.21582031	-0.047851563	-0.75585938	-0.030517578	-0.034667969	0.44335938	0.38	0.018	7/6/2018	7	6	2018	1:28:35	5315	0.1	1	28	35	49	0.051025391	3.4417969	0.26757813	0.13549805	-0.80322266	4.1208496	0.1965332	0	0	0	0	0	0	0	0	0	0.85742188	0.14257813	0.28295898	-0.051757813	-0.18334961	0.047363281	0.018	38786.29	0	0	0.018
907	908	908	Category M	0.21582031	0.37182617	-0.81591797	-0.007568359	-0.021728516	0.45532227	0.38	0.018	7/6/2018	7	6	2018	1:28:35	5315	0.2	1	28	35	85	0.051025391	3.4417969	0.26538086	0.13745117	-0.80200195	5.8078613	0.23974609	0	0	0	0	0	0	0	0	0	0.85595703	0.14404297	0.29736328	-0.049560547	0.23413086	-0.013671875	0.018	38786.29	0	0	0.018
908	909	909	Category M	0.31176758	0.40795898	-0.89990234	0.011474609	0.030273438	0.44750977	0.38	0.018	7/6/2018	7	6	2018	1:28:35	5315	0.3	1	28	35	98	0.051025391	3.4417969	0.26098633	0.13842773	-0.80297852	6.9760742	0.29052734	0	0	0	0	0	0	0	0	0	0.85571289	0.14428711	0.41650391	0.050537109	0.26928711	-0.096679688	0.018	38786.29	0	0	0.018
909	910	910	Category M	0.2878418	0.49194336	-0.85180664	0.04296875	-0.037841797	0.45825195	0.38	0.018	7/6/2018	7	6	2018	1:28:35	5315	0.4	1	28	35	98	0.051025391	3.4417969	0.25732422	0.13891602	-0.80371094	5.496582	0.35742188	0	0	0	0	0	0	0	0	0	0.85546875	0.14453125	0.43115234	0.030273438	0.3527832	-0.047851563	0.018	38786.29	0	0	0.018
910	911	911	Category M	0.2277832	0.43188477	-0.73193359	0.059082031	-0.11694336	0.43212891	0.38	0.018	7/6/2018	7	6	2018	1:28:35	5315	0.5	1	28	35	110	0.051025391	3.4417969	0.25415039	0.14208984	-0.80566406	3.0258789	0.29980469	0	0	0	0	0	0	0	0	0	0.85668945	0.14331055	0.38964844	-0.026367188	0.28955078	0.073730469	0.018	38786.29	0	0	0.018
911	912	912	Category M	0.14379883	0.7199707	-0.64794922	0.072509766	-0.16821289	0.41455078	0.38	0.018	7/6/2018	7	6	2018	1:28:35	5315	0.6	1	28	35	122	0.051025391	3.4417969	0.2512207	0.14404297	-0.80664063	2.7441406	0.60668945	0	0	0	0	0	0	0	0	0	0.85717773	0.14282227	0.84204102	-0.10742188	0.57568359	0.15869141	0.018	38786.29	0	0	0.018
912	913	913	Category M	0.31176758	0.65991211	-0.98388672	0.11889648	-0.26196289	0.37402344	0.38	0.018	7/6/2018	7	6	2018	1:28:35	5315	0.7	1	28	35	122	0.051025391	3.4417969	0.24707031	0.14379883	-0.80297852	3.8798828	0.55029297	0	0	0	0	0	0	0	0	0	0.85229492	0.14770508	0.76123047	0.064453125	0.51586914	-0.18066406	0.018	38786.29	0	0	0.018
913	914	914	Category M	0.20385742	0.40795898	-0.50390625	0.13671875	-0.31884766	0.33911133	0.38	0.018	7/6/2018	7	6	2018	1:28:35	5315	0.8	1	28	35	110	0.051025391	3.4417969	0.24389648	0.14501953	-0.80126953	7.4377441	0.39892578	0	0	0	0	0	0	0	0	0	0.85009766	0.14990234	0.60058594	-0.040039063	0.26269531	0.29736328	0.018	38786.29	0	0	0.018
914	915	915	Category M	0.083984375	0.49194336	-0.64794922	0.058837891	-0.2331543	0.39599609	0.38	0.018	7/6/2018	7	6	2018	1:28:35	5315	0.9	1	28	35	110	0.051025391	3.4417969	0.24194336	0.14331055	-0.80297852	9.3950195	0.41259766	0	0	0	0	0	0	0	0	0	0.85083008	0.14916992	0.66137695	-0.15795898	0.34838867	0.1550293	0.018	38786.29	0	0	0.018
915	916	916	Category M	0.26391602	0.47998047	-0.81591797	0.000488281	-0.076416016	0.44580078	0.38	0.018	7/6/2018	7	6	2018	1:28:36	5316	0	1	28	36	73	0.051025391	3.4417969	0.2409668	0.14404297	-0.80322266	14.677979	0.33666992	0	0	0	0	0	0	0	0	0	0.85083008	0.14916992	0.37109375	0.022705078	0.33569336	-0.012451172	0.018	38786.29	0	0	0.018
916	917	917	Category M	0.26391602	0.39599609	-0.88793945	0.070800781	-0.033691406	0.44482422	0.38	0.018	7/6/2018	7	6	2018	1:28:36	5316	0.1	1	28	36	61	0.051025391	3.4417969	0.23779297	0.14526367	-0.80639648	17.821289	0.26464844	0	0	0	0	0	0	0	0	0	0.85327148	0.14672852	0.35791016	0.025878906	0.25048828	-0.081298828	0.018	38786.29	0	0	0.018
917	918	918	Category M	0.15576172	0.35986328	-0.86376953	0.072998047	-0.013183594	0.44946289	0.38	0.018	7/6/2018	7	6	2018	1:28:36	5316	0.2	1	28	36	61	0.051025391	3.4417969	0.23461914	0.14501953	-0.81030273	15.824463	0.23486328	0	0	0	0	0	0	0	0	0	0.85620117	0.14379883	0.34692383	-0.078857422	0.21459961	-0.053222656	0.018	38786.29	0	0	0.018
918	919	919	Category M	0.17993164	0.27587891	-0.83984375	0.072509766	-0.014160156	0.45947266	0.38	0.018	7/6/2018	7	6	2018	1:28:36	5316	0.3	1	28	36	49	0.051025391	3.4417969	0.22998047	0.14477539	-0.80664063	12.662354	0.14404297	0	0	0	0	0	0	0	0	0	0.85131836	0.14868164	0.21435547	-0.050048828	0.13085938	-0.032958984	0.018	38786.29	0	0	0.018
919	920	920	Category M	0.071777344	0.25195313	-0.83984375	0.078857422	-0.025390625	0.43725586	0.38	0.018	7/6/2018	7	6	2018	1:28:36	5316	0.4	1	28	36	49	0.051025391	3.4417969	0.22436523	0.14233398	-0.80834961	10.41333	0.19042969	0	0	0	0	0	0	0	0	0	0.85083008	0.14916992	0.29345703	-0.15258789	0.109375	-0.03125	0.018	38786.29	0	0	0.018
920	921	921	Category M	0.095947266	0.26391602	-0.79199219	0.084228516	-0.020507813	0.45849609	0.38	0.018	7/6/2018	7	6	2018	1:28:36	5316	0.5	1	28	36	73	0.051025391	3.4417969	0.21826172	0.13745117	-0.81054688	10.205566	0.17675781	0	0	0	0	0	0	0	0	0	0.85083008	0.14916992	0.26733398	-0.12231445	0.1262207	0.018554688	0.018	38786.29	0	0	0.018
921	922	922	Category M	0.035888672	0.21582031	-0.87597656	0.12866211	-0.000732422	0.43896484	0.38	0.018	7/6/2018	7	6	2018	1:28:36	5316	0.6	1	28	36	85	0.051025391	3.4417969	0.2109375	0.13574219	-0.81396484	7.4189453	0.20214844	0	0	0	0	0	0	0	0	0	0.85180664	0.14819336	0.31689453	-0.17504883	0.079833984	-0.061767578	0.018	38786.29	0	0	0.018
922	923	923	Category M	0.16796875	0.2277832	-1.0439453	0.16577148	0.026611328	0.43432617	0.38	0.018	7/6/2018	7	6	2018	1:28:36	5316	0.7	1	28	36	98	0.051025391	3.4417969	0.2043457	0.13232422	-0.81689453	3.4819336	0.24853516	0	0	0	0	0	0	0	0	0	0.85253906	0.14746094	0.35864258	-0.036376953	0.095214844	-0.22680664	0.018	38786.29	0	0	0.018
923	924	924	Category M	0.11987305	0.17993164	-0.93579102	0.15649414	0.073730469	0.43261719	0.38	0.018	7/6/2018	7	6	2018	1:28:36	5316	0.8	1	28	36	110	0.051025391	3.4417969	0.19897461	0.12939453	-0.8203125	0	0.1484375	0	0	0	0	0	0	0	0	0	0.85400391	0.14599609	0.24462891	-0.079101563	0.050292969	-0.11523438	0.018	38786.29	0	0	0.018
924	925	925	Category M	0.023925781	0.17993164	-0.83984375	0.065185547	0.10083008	0.43798828	0.38	0.018	7/6/2018	7	6	2018	1:28:36	5316	0.9	1	28	36	98	0.051025391	3.4417969	0.19262695	0.125	-0.82543945	3.0888672	0.17797852	0	0	0	0	0	0	0	0	0	0.85693359	0.14306641	0.23779297	-0.16870117	0.0546875	-0.014160156	0.018	38786.29	0	0	0.018
925	926	926	Category M	0.11987305	0.25195313	-0.91186523	0.058837891	0.083007813	0.44140625	0.38	0.018	7/6/2018	7	6	2018	1:28:37	5317	0	1	28	37	98	0.051025391	3.4417969	0.18530273	0.12109375	-0.82348633	10.460938	0.1706543	0	0	0	0	0	0	0	0	0	0.8527832	0.1472168	0.28442383	-0.065429688	0.13061523	-0.088134766	0.018	38786.29	0	0	0.018
926	927	927	Category M	0.16796875	0.13183594	-0.97192383	0.0625	0.11083984	0.44702148	0.38	0.018	7/6/2018	7	6	2018	1:28:37	5317	0.1	1	28	37	98	0.051025391	3.4417969	0.17626953	0.11743164	-0.83032227	19.000732	0.14233398	0	0	0	0	0	0	0	0	0	0.85693359	0.14306641	0.1640625	-0.008300781	0.014160156	-0.14135742	0.018	38786.29	0	0	0.018
927	928	928	Category M	0.071777344	0.2878418	-0.92382813	0.054443359	0.1640625	0.43237305	0.38	0.018	7/6/2018	7	6	2018	1:28:37	5317	0.2	1	28	37	85	0.051025391	3.4417969	0.16821289	0.11425781	-0.83325195	24.965088	0.21801758	0	0	0	0	0	0	0	0	0	0.85791016	0.14208984	0.36035156	-0.096435547	0.17333984	-0.090332031	0.018	38786.29	0	0	0.018
928	929	929	Category M	0.071777344	0.095947266	-0.98388672	0.064453125	0.171875	0.43066406	0.38	0.018	7/6/2018	7	6	2018	1:28:37	5317	0.3	1	28	37	73	0.051025391	3.4434082	0.15771484	0.11035156	-0.83666992	27.821777	0.17089844	0	0	0	0	0	0	0	0	0	0.85864258	0.14135742	0.24731445	-0.0859375	-0.014404297	-0.14697266	0.018	38786.29	0	0	0.018
929	930	930	Category M	0.047851563	-0.023925781	-0.99584961	0.068847656	0.16577148	0.43261719	0.38	0.018	7/6/2018	7	6	2018	1:28:37	5317	0.4	1	28	37	73	0.051025391	3.4434082	0.15209961	0.1027832	-0.84057617	27.169189	0.22583008	0	0	0	0	0	0	0	0	0	0.86035156	0.13964844	0.38623047	-0.10424805	-0.12670898	-0.1550293	0.018	38786.29	0	0	0.018
930	931	931	Category M	0.11987305	-0.083984375	-0.73193359	0.043945313	0.22680664	0.40209961	0.38	0.018	7/6/2018	7	6	2018	1:28:37	5317	0.5	1	28	37	61	0.051025391	3.4434082	0.14282227	0.10229492	-0.84960938	27.056885	0.22143555	0	0	0	0	0	0	0	0	0	0.86743164	0.13256836	0.3269043	-0.022949219	-0.1862793	0.11767578	0.018	38786.29	0	0	0.018
931	932	932	Category M	0.10791016	-0.16796875	-0.7199707	0.034667969	0.28271484	0.390625	0.38	0.018	7/6/2018	7	6	2018	1:28:37	5317	0.6	1	28	37	61	0.051025391	3.4434082	0.13452148	0.10375977	-0.85644531	25.018066	0.30541992	0	0	0	0	0	0	0	0	0	0.87304688	0.12695313	0.43505859	-0.026611328	-0.27172852	0.13647461	0.018	38786.29	0	0	0.018
932	933	933	Category M	0.047851563	0.011962891	-0.89990234	0.037597656	0.29638672	0.37768555	0.38	0.018	7/6/2018	7	6	2018	1:28:37	5317	0.7	1	28	37	73	0.051025391	3.4434082	0.12231445	0.10083008	-0.85693359	18.723389	0.12353516	0	0	0	0	0	0	0	0	0	0.87158203	0.12841797	0.20605469	-0.074462891	-0.088867188	-0.042724609	0.018	38786.29	0	0	0.018
933	934	934	Category M	0.095947266	-0.39599609	-0.77978516	0.040283203	0.30102539	0.39013672	0.38	0.018	7/6/2018	7	6	2018	1:28:37	5317	0.8	1	28	37	73	0.051025391	3.4434082	0.11376953	0.098144531	-0.8605957	13.734375	0.5012207	0	0	0	0	0	0	0	0	0	0.8737793	0.1262207	0.59326172	-0.017822266	-0.49414063	0.080810547	0.018	38786.29	0	0	0.018
934	935	935	Category M	0.13183594	-0.34790039	-0.89990234	0.06640625	0.33837891	0.35571289	0.38	0.018	7/6/2018	7	6	2018	1:28:37	5317	0.9	1	28	37	85	0.051025391	3.4434082	0.11108398	0.093261719	-0.86962891	13.224121	0.44262695	0	0	0	0	0	0	0	0	0	0.8815918	0.1184082	0.4921875	0.020507813	-0.44116211	-0.030029297	0.018	38786.29	0	0	0.018
935	936	936	Category M	0.20385742	-0.13183594	-1.0197754	0.12329102	0.40576172	0.27148438	0.38	0.018	7/6/2018	7	6	2018	1:28:38	5318	0	1	28	38	98	0.051025391	3.4434082	0.10131836	0.091796875	-0.87670898	10.297852	0.28442383	0	0	0	0	0	0	0	0	0	0.88720703	0.11279297	0.46899414	0.10229492	-0.22363281	-0.14282227	0.018	38786.29	0	0	0.018
936	937	937	Category M	-0.32397461	-0.56396484	-0.92382813	0.13305664	0.37524414	0.30566406	0.38	0.018	7/6/2018	7	6	2018	1:28:38	5318	0.1	1	28	38	85	0.051025391	3.4434082	0.095947266	0.086669922	-0.87768555	4.1828613	0.77587891	0	0	0	0	0	0	0	0	0	0.88696289	0.11303711	1.1169434	-0.41992188	-0.65063477	-0.046142578	0.018	38786.29	0	0	0.018
937	938	938	Category M	0.083984375	-0.38378906	-0.89990234	0.079589844	0.29736328	0.37280273	0.38	0.018	7/6/2018	7	6	2018	1:28:38	5318	0.2	1	28	38	85	0.051025391	3.4434082	0.086914063	0.08984375	-0.87548828	1.3166504	0.47412109	0	0	0	0	0	0	0	0	0	0.88427734	0.11572266	0.50073242	-0.002929688	-0.47363281	-0.024169922	0.018	38786.29	0	0	0.018
938	939	939	Category M	-0.059814453	-0.059814453	-0.87597656	0.085449219	0.29711914	0.37597656	0.38	0.018	7/6/2018	7	6	2018	1:28:38	5318	0.3	1	28	38	98	0.051025391	3.4434082	0.080810547	0.091308594	-0.8737793	4.4602051	0.20654297	0	0	0	0	0	0	0	0	0	0.88232422	0.11767578	0.29394531	-0.140625	-0.15112305	-0.001953125	0.018	38786.29	0	0	0.018
939	940	940	Category M	-0.047851563	-0.2277832	-0.92382813	0.10351563	0.28173828	0.36914063	0.38	0.018	7/6/2018	7	6	2018	1:28:38	5318	0.4	1	28	38	122	0.051025391	3.4434082	0.078613281	0.097900391	-0.8815918	5.8146973	0.35180664	0	0	0	0	0	0	0	0	0	0.890625	0.109375	0.49438477	-0.12646484	-0.32568359	-0.041992188	0.018	38786.29	0	0	0.018
940	941	941	Category M	0.059814453	-0.023925781	-0.91186523	0.14648438	0.22851563	0.39868164	0.38	0.018	7/6/2018	7	6	2018	1:28:38	5318	0.5	1	28	38	122	0.051025391	3.4434082	0.073486328	0.1003418	-0.88842773	9.3278809	0.12719727	0	0	0	0	0	0	0	0	0	0.89697266	0.10302734	0.16137695	-0.013671875	-0.12426758	-0.023193359	0.018	38786.29	0	0	0.018
941	942	942	Category M	-0.059814453	0.16796875	-0.95996094	0.22119141	0.15942383	0.38208008	0.38	0.018	7/6/2018	7	6	2018	1:28:38	5318	0.6	1	28	38	147	0.051025391	3.4434082	0.070556641	0.099609375	-0.89282227	10.656006	0.16162109	0	0	0	0	0	0	0	0	0	0.90112305	0.098876953	0.265625	-0.13037109	0.068115234	-0.066894531	0.018	38786.29	0	0	0.018
942	943	943	Category M	-0.059814453	0.3359375	-1.0319824	0.22119141	0.097412109	0.41552734	0.38	0.018	7/6/2018	7	6	2018	1:28:38	5318	0.7	1	28	38	134	0.051025391	3.4434082	0.066162109	0.10107422	-0.89038086	13.495117	0.30151367	0	0	0	0	0	0	0	0	0	0.89868164	0.10131836	0.50195313	-0.12597656	0.23461914	-0.14135742	0.018	38786.29	0	0	0.018
943	944	944	Category M	-0.059814453	-0.059814453	-1.0078125	0.18847656	0.060791016	0.42114258	0.38	0.018	7/6/2018	7	6	2018	1:28:38	5318	0.8	1	28	38	61	0.051025391	3.4434082	0.063720703	0.10058594	-0.89013672	13.785645	0.234375	0	0	0	0	0	0	0	0	0	0.89794922	0.10205078	0.40185547	-0.12353516	-0.16040039	-0.11767578	0.018	38786.29	0	0	0.018
944	945	945	Category M	0.11987305	0.059814453	-0.98388672	0.18725586	-0.015869141	0.41479492	0.38	0.018	7/6/2018	7	6	2018	1:28:38	5318	0.9	1	28	38	49	0.051025391	3.4434082	0.060791016	0.095458984	-0.8894043	13.27417	0.11669922	0	0	0	0	0	0	0	0	0	0.89672852	0.10327148	0.1887207	0.058837891	-0.035644531	-0.094238281	0.018	38786.29	0	0	0.018
945	946	946	Category M	-0.17993164	0.56396484	-0.7199707	0.16064453	0.027099609	0.43408203	0.38	0.018	7/6/2018	7	6	2018	1:28:39	5319	0	1	28	39	0	0.051025391	3.4434082	0.060791016	0.088867188	-0.88964844	14.888184	0.55883789	0	0	0	0	0	0	0	0	0	0.89599609	0.10400391	0.88549805	-0.24072266	0.47485352	0.16967773	0.018	38786.29	0	0	0.018
946	947	947	Category M	0.11987305	0.34790039	-0.79199219	0.15380859	0.012207031	0.43481445	0.38	0.018	7/6/2018	7	6	2018	1:28:39	5319	0.1	1	28	39	-12	0.051025391	3.4434082	0.060546875	0.08203125	-0.89257813	16.028809	0.29003906	0	0	0	0	0	0	0	0	0	0.8984375	0.1015625	0.42553711	0.059082031	0.265625	0.10058594	0.018	38786.29	0	0	0.018
947	948	948	Category M	-0.095947266	0.25195313	-0.87597656	0.16455078	-0.062255859	0.41845703	0.38	0.018	7/6/2018	7	6	2018	1:28:39	5319	0.2	1	28	39	36	0.051025391	3.4434082	0.060791016	0.079345703	-0.89257813	14.50293	0.23388672	0	0	0	0	0	0	0	0	0	0.89819336	0.10180664	0.34619141	-0.15673828	0.17260742	0.016601563	0.018	38786.29	0	0	0.018
948	949	949	Category M	-0.083984375	0.23999023	-0.87597656	0.15405273	-0.051269531	0.44360352	0.38	0.018	7/6/2018	7	6	2018	1:28:39	5319	0.3	1	28	39	61	0.051025391	3.4434082	0.060791016	0.072753906	-0.8918457	8.40625	0.22167969	0	0	0	0	0	0	0	0	0	0.89697266	0.10302734	0.328125	-0.14477539	0.16699219	0.015869141	0.018	38786.29	0	0	0.018
949	950	950	Category M	-0.17993164	0.44384766	-0.93579102	0.14160156	-0.024658203	0.43994141	0.38	0.018	7/6/2018	7	6	2018	1:28:39	5319	0.4	1	28	39	98	0.051025391	3.4434082	0.059082031	0.065673828	-0.89038086	7.9296875	0.44946289	0	0	0	0	0	0	0	0	0	0.89477539	0.10522461	0.66235352	-0.23901367	0.37792969	-0.045166016	0.018	38786.29	0	0	0.018
950	951	951	Category M	-0.023925781	0.31176758	-0.81591797	0.18017578	0.040039063	0.4296875	0.38	0.018	7/6/2018	7	6	2018	1:28:39	5319	0.5	1	28	39	110	0.051025391	3.4434082	0.058105469	0.056396484	-0.89111328	8.6594238	0.27856445	0	0	0	0	0	0	0	0	0	0.89477539	0.10522461	0.4128418	-0.08203125	0.25512695	0.075195313	0.018	38786.29	0	0	0.018
951	952	952	Category M	-0.083984375	0.21582031	-0.87597656	0.23852539	0.072265625	0.3984375	0.38	0.018	7/6/2018	7	6	2018	1:28:39	5319	0.6	1	28	39	147	0.051025391	3.4434082	0.058105469	0.049804688	-0.89404297	7.3867188	0.21899414	0	0	0	0	0	0	0	0	0	0.89746094	0.10253906	0.32617188	-0.14208984	0.16577148	0.018066406	0.018	38786.29	0	0	0.018
952	953	953	Category M	-0.13183594	0.13183594	-0.82788086	0.22509766	0.11108398	0.40478516	0.38	0.018	7/6/2018	7	6	2018	1:28:39	5319	0.7	1	28	39	159	0.051025391	3.4434082	0.058837891	0.041015625	-0.89648438	0.32983398	0.22192383	0	0	0	0	0	0	0	0	0	0.89941406	0.10058594	0.34985352	-0.19067383	0.090576172	0.068603516	0.018	38786.29	0	0	0.018
953	954	954	Category M	-0.19189453	0.023925781	-0.97192383	0.21582031	0.10522461	0.39941406	0.38	0.018	7/6/2018	7	6	2018	1:28:39	5319	0.8	1	28	39	159	0.051025391	3.4434082	0.058105469	0.033935547	-0.8984375	4.4072266	0.26074219	0	0	0	0	0	0	0	0	0	0.90087891	0.099121094	0.33349609	-0.25	-0.010009766	-0.073242188	0.018	38786.29	0	0	0.018
954	955	955	Category M	-0.16796875	0.16796875	-0.92382813	0.22387695	0.11474609	0.39868164	0.38	0.018	7/6/2018	7	6	2018	1:28:39	5319	0.9	1	28	39	147	0.051025391	3.4434082	0.059814453	0.027587891	-0.90576172	6.1691895	0.26806641	0	0	0	0	0	0	0	0	0	0.90820313	0.091796875	0.38598633	-0.2277832	0.14013672	-0.017822266	0.018	38786.29	0	0	0.018
955	956	956	Category M	-0.20385742	0.16796875	-1.0917969	0.21533203	0.12182617	0.40161133	0.38	0.018	7/6/2018	7	6	2018	1:28:40	5320	0	1	28	40	98	0.051025391	3.4434082	0.061035156	0.022949219	-0.90771484	14.892334	0.35351563	0	0	0	0	0	0	0	0	0	0.91015625	0.08984375	0.59399414	-0.26489258	0.14477539	-0.18383789	0.018	38786.29	0	0	0.018
956	957	957	Category M	-0.15576172	0.15576172	-1.1638184	0.21850586	0.16210938	0.38208008	0.38	0.018	7/6/2018	7	6	2018	1:28:40	5320	0.1	1	28	40	73	0.051025391	3.4434082	0.061279297	0.015625	-0.90844727	22.589111	0.36303711	0	0	0	0	0	0	0	0	0	0.91064453	0.089355469	0.61230469	-0.21704102	0.13989258	-0.25512695	0.018	38786.29	0	0	0.018
957	958	958	Category M	-0.2277832	0.16796875	-0.83984375	0.18115234	0.19970703	0.38989258	0.38	0.018	7/6/2018	7	6	2018	1:28:40	5320	0.2	1	28	40	49	0.051025391	3.4434082	0.0625	0.008789063	-0.90820313	22.162109	0.33789063	0	0	0	0	0	0	0	0	0	0.91040039	0.089599609	0.51782227	-0.2902832	0.15893555	0.068359375	0.018	38786.29	0	0	0.018
958	959	959	Category N	0.16796875	-0.083984375	-0.87597656	0.004638672	0.29663086	0.39233398	0.38	0.018	7/6/2018	7	6	2018	1:28:40	5320	0.7	1	28	40	134	0.051025391	3.4434082	0.065429688	0.002441406	-0.90625	18.491943	0.13745117	0	0	0	0	0	0	0	0	0	0.90869141	0.091308594	0.21948242	0.10229492	-0.086425781	0.030273438	0.018	38786.29	0	0	0.018
959	960	960	Category N	0.11987305	-0.21582031	-0.79199219	-0.034667969	0.25415039	0.40332031	0.38	0.018	7/6/2018	7	6	2018	1:28:40	5320	0.8	1	28	40	122	0.051025391	3.4434082	0.069091797	-0.002197266	-0.90332031	20.746338	0.24584961	0	0	0	0	0	0	0	0	0	0.90576172	0.094238281	0.37524414	0.050537109	-0.21337891	0.11132813	0.018	38786.29	0	0	0.018
960	961	961	Category N	0.023925781	0.10791016	-0.79199219	-0.063964844	0.23828125	0.41479492	0.38	0.018	7/6/2018	7	6	2018	1:28:40	5320	0.9	1	28	40	98	0.051025391	3.4434082	0.071289063	-0.004882813	-0.89941406	23.35791	0.1628418	0	0	0	0	0	0	0	0	0	0.90209961	0.097900391	0.26757813	-0.047363281	0.11279297	0.10742188	0.018	38786.29	0	0	0.018
961	962	962	Category N	0.095947266	-0.011962891	-0.86376953	-0.072021484	0.21679688	0.4152832	0.38	0.018	7/6/2018	7	6	2018	1:28:41	5321	0	1	28	41	98	0.051025391	3.4434082	0.074951172	-0.012207031	-0.89916992	22.35376	0.041015625	0	0	0	0	0	0	0	0	0	0.90234375	0.09765625	0.056640625	0.020751953	0.000244141	0.035400391	0.018	38786.29	0	0	0.018
962	963	963	Category N	0.11987305	0.095947266	-0.81591797	-0.042724609	0.17578125	0.42529297	0.38	0.018	7/6/2018	7	6	2018	1:28:41	5321	0.1	1	28	41	73	0.051025391	3.4998047	0.081054688	-0.012695313	-0.90234375	20.910889	0.14428711	0	0	0	0	0	0	0	0	0	0.90625	0.09375	0.23388672	0.038574219	0.10864258	0.086425781	0.018	38786.29	0	0	0.018
963	964	964	Category N	0.10791016	0.11987305	-1.0917969	-0.006347656	0.18896484	0.41333008	0.38	0.018	7/6/2018	7	6	2018	1:28:41	5321	0.2	1	28	41	73	0.051025391	3.4998047	0.083007813	-0.016601563	-0.90136719	24.169434	0.23535156	0	0	0	0	0	0	0	0	0	0.90551758	0.094482422	0.35131836	0.024658203	0.13647461	-0.19018555	0.018	38786.29	0	0	0.018
964	965	965	Category N	0.19189453	-0.035888672	-0.93579102	0.02734375	0.18676758	0.42602539	0.38	0.018	7/6/2018	7	6	2018	1:28:41	5321	0.3	1	28	41	73	0.051025391	3.4998047	0.087158203	-0.020019531	-0.90014648	24.683105	0.11157227	0	0	0	0	0	0	0	0	0	0.90454102	0.095458984	0.15551758	0.10449219	-0.015625	-0.035400391	0.018	38786.29	0	0	0.018
965	966	966	Category N	-0.047851563	0.11987305	-0.88793945	0.058105469	0.22485352	0.41552734	0.38	0.018	7/6/2018	7	6	2018	1:28:41	5321	0.4	1	28	41	61	0.051025391	3.4998047	0.091308594	-0.021972656	-0.89892578	21.42627	0.19897461	0	0	0	0	0	0	0	0	0	0.90380859	0.096191406	0.29223633	-0.13916016	0.1418457	0.010986328	0.018	38786.29	0	0	0.018
966	967	967	Category N	0.011962891	-0.047851563	-0.93579102	0.001953125	0.23168945	0.40991211	0.38	0.018	7/6/2018	7	6	2018	1:28:41	5321	0.5	1	28	41	61	0.051025391	3.4998047	0.093994141	-0.025878906	-0.89697266	22.506104	0.093261719	0	0	0	0	0	0	0	0	0	0.90209961	0.097900391	0.14257813	-0.08203125	-0.021728516	-0.038574219	0.018	38786.29	0	0	0.018
967	968	968	Category N	-0.21582031	0.035888672	-0.77978516	0.023681641	0.22680664	0.41455078	0.38	0.018	7/6/2018	7	6	2018	1:28:41	5321	0.6	1	28	41	85	0.051025391	3.4998047	0.096679688	-0.029785156	-0.89428711	23.074463	0.33911133	0	0	0	0	0	0	0	0	0	0.89990234	0.10009766	0.49291992	-0.3125	0.065673828	0.11450195	0.018	38786.29	0	0	0.018
968	969	969	Category N	-0.2277832	-0.11987305	-0.77978516	0.044433594	0.20019531	0.41967773	0.38	0.018	7/6/2018	7	6	2018	1:28:41	5321	0.7	1	28	41	73	0.051025391	3.4998047	0.10009766	-0.035888672	-0.89233398	22.131836	0.35668945	0	0	0	0	0	0	0	0	0	0.89868164	0.10131836	0.52441406	-0.32788086	-0.083740234	0.11254883	0.018	38786.29	0	0	0.018
969	970	970	Category N	0.16796875	-0.023925781	-1.5598145	0.10717773	0.23413086	0.40185547	0.38	0.018	7/6/2018	7	6	2018	1:28:41	5321	0.8	1	28	41	98	0.051025391	3.4998047	0.1027832	-0.039794922	-0.8894043	23.729492	0.67358398	0	0	0	0	0	0	0	0	0	0.89624023	0.10375977	0.75146484	0.064941406	0.015869141	-0.67016602	0.018	38786.29	0	0	0.018
970	971	971	Category N	-0.083984375	0.17993164	-1.0678711	0.062011719	0.20141602	0.42138672	0.38	0.018	7/6/2018	7	6	2018	1:28:41	5321	0.9	1	28	41	122	0.051025391	3.4998047	0.10644531	-0.042480469	-0.88696289	24.851563	0.34423828	0	0	0	0	0	0	0	0	0	0.89428711	0.10571289	0.59375	-0.19042969	0.22241211	-0.18066406	0.018	38786.29	0	0	0.018
971	972	972	Category N	-0.19189453	-0.071777344	-0.63598633	0.006591797	0.31567383	0.37841797	0.38	0.018	7/6/2018	7	6	2018	1:28:42	5322	0	1	28	42	98	0.051025391	3.4998047	0.10986328	-0.04296875	-0.88891602	20.805176	0.39477539	0	0	0	0	0	0	0	0	0	0.89672852	0.10327148	0.58349609	-0.30175781	-0.028564453	0.25292969	0.018	38786.29	0	0	0.018
972	973	973	Category N	-0.035888672	-0.15576172	-0.91186523	-0.026123047	0.30004883	0.38525391	0.38	0.018	7/6/2018	7	6	2018	1:28:42	5322	0.1	1	28	42	110	0.051025391	3.4998047	0.11206055	-0.042480469	-0.89111328	14.625977	0.18725586	0	0	0	0	0	0	0	0	0	0.89916992	0.10083008	0.28173828	-0.14794922	-0.11303711	-0.020507813	0.018	38786.29	0	0	0.018
973	974	974	Category N	0.39599609	-0.37182617	-1.3198242	-0.001708984	0.25830078	0.39428711	0.38	0.018	7/6/2018	7	6	2018	1:28:42	5322	0.2	1	28	42	85	0.051025391	3.4998047	0.11425781	-0.043701172	-0.89135742	9.5615234	0.60839844	0	0	0	0	0	0	0	0	0	0.8996582	0.1003418	1.0378418	0.28149414	-0.32788086	-0.42822266	0.018	38786.29	0	0	0.018
974	975	975	Category N	-0.13183594	-0.10791016	-1.2119141	0.072509766	0.22338867	0.3996582	0.38	0.018	7/6/2018	7	6	2018	1:28:42	5322	0.3	1	28	42	61	0.051025391	3.4998047	0.11523438	-0.040527344	-0.89282227	7.1813965	0.40917969	0	0	0	0	0	0	0	0	0	0.90112305	0.098876953	0.63330078	-0.24707031	-0.067138672	-0.31884766	0.018	38786.29	0	0	0.018
975	976	976	Category N	0.21582031	-0.38378906	-0.82788086	-0.039550781	0.27978516	0.39257813	0.38	0.018	7/6/2018	7	6	2018	1:28:42	5322	0.4	1	28	42	61	0.051025391	3.4998047	0.11645508	-0.036132813	-0.89111328	3.6989746	0.36694336	0	0	0	0	0	0	0	0	0	0.89941406	0.10058594	0.51025391	0.099121094	-0.34741211	0.063232422	0.018	38786.29	0	0	0.018
976	977	977	Category N	-0.071777344	0	-0.57592773	-0.039794922	0.33740234	0.36035156	0.38	0.018	7/6/2018	7	6	2018	1:28:42	5322	0.5	1	28	42	49	0.051025391	3.4998047	0.1184082	-0.034912109	-0.88891602	5.1325684	0.36791992	0	0	0	0	0	0	0	0	0	0.89746094	0.10253906	0.53833008	-0.19018555	0.034912109	0.31298828	0.018	38786.29	0	0	0.018
977	978	978	Category N	0.035888672	-0.071777344	-0.58789063	-0.0546875	0.33422852	0.36303711	0.38	0.018	7/6/2018	7	6	2018	1:28:42	5322	0.6	1	28	42	49	0.051025391	3.4998047	0.12426758	-0.024658203	-0.88647461	3.2973633	0.31494141	0	0	0	0	0	0	0	0	0	0.89550781	0.10449219	0.43408203	-0.088378906	-0.046875	0.29858398	0.018	38786.29	0	0	0.018
978	979	979	Category N	0.3359375	0.40795898	-1.1159668	-0.041992188	0.26733398	0.39355469	0.38	0.018	7/6/2018	7	6	2018	1:28:42	5322	0.7	1	28	42	61	0.051025391	3.4998047	0.1237793	-0.016845703	-0.88525391	1.9196777	0.52783203	0	0	0	0	0	0	0	0	0	0.89428711	0.10571289	0.8671875	0.21191406	0.42480469	-0.23046875	0.018	38786.29	0	0	0.018
979	980	980	Category N	0.023925781	-0.095947266	-1.0439453	0.00390625	0.28955078	0.38793945	0.38	0.018	7/6/2018	7	6	2018	1:28:42	5322	0.8	1	28	42	85	0.051025391	3.4998047	0.12304688	-0.010009766	-0.88842773	5.5134277	0.203125	0	0	0	0	0	0	0	0	0	0.89697266	0.10302734	0.34033203	-0.099121094	-0.085693359	-0.15527344	0.018	38786.29	0	0	0.018
980	981	981	Category N	0.27587891	-0.27587891	-1.0559082	-0.039550781	0.32592773	0.35522461	0.38	0.018	7/6/2018	7	6	2018	1:28:42	5322	0.9	1	28	42	85	0.051025391	3.4998047	0.12231445	0.000244141	-0.88964844	6.4140625	0.35693359	0	0	0	0	0	0	0	0	0	0.89794922	0.10205078	0.59570313	0.15332031	-0.27612305	-0.16601563	0.018	38786.29	0	0	0.018
981	982	982	Category N	0.15576172	-0.10791016	-0.58789063	-0.036376953	0.3190918	0.36401367	0.38	0.018	7/6/2018	7	6	2018	1:28:43	5323	0	1	28	43	110	0.051025391	3.4998047	0.12353516	0.000732422	-0.88647461	2.2629395	0.31958008	0	0	0	0	0	0	0	0	0	0.89526367	0.10473633	0.43945313	0.031982422	-0.10864258	0.29858398	0.018	38786.29	0	0	0.018
982	983	983	Category N	0.071777344	-0.13183594	-0.85180664	-0.075927734	0.35693359	0.3293457	0.38	0.018	7/6/2018	7	6	2018	1:28:43	5323	0.1	1	28	43	110	0.051025391	3.4998047	0.12451172	0.004150391	-0.88500977	5.6862793	0.1496582	0	0	0	0	0	0	0	0	0	0.89379883	0.10620117	0.22216797	-0.052734375	-0.13598633	0.033203125	0.018	38786.29	0	0	0.018
983	984	984	Category N	0.25195313	-0.40795898	-0.98388672	-0.072021484	0.33740234	0.3503418	0.38	0.018	7/6/2018	7	6	2018	1:28:43	5323	0.2	1	28	43	98	0.051025391	3.4998047	0.12426758	0.006591797	-0.88452148	7.154541	0.44506836	0	0	0	0	0	0	0	0	0	0.89331055	0.10668945	0.64135742	0.12744141	-0.41455078	-0.099121094	0.018	38786.29	0	0	0.018
984	985	985	Category N	0.2277832	-0.26391602	-0.94799805	-0.0625	0.33618164	0.34228516	0.38	0.018	7/6/2018	7	6	2018	1:28:43	5323	0.3	1	28	43	98	0.051025391	3.4998047	0.1237793	0.013183594	-0.88305664	7.2412109	0.30297852	0	0	0	0	0	0	0	0	0	0.8918457	0.1081543	0.44580078	0.10375977	-0.27709961	-0.064697266	0.018	38786.29	0	0	0.018
985	986	986	Category N	0.25195313	-0.3359375	-0.93579102	-0.086181641	0.3515625	0.34106445	0.38	0.018	7/6/2018	7	6	2018	1:28:43	5323	0.4	1	28	43	110	0.051025391	3.4998047	0.12426758	0.015380859	-0.87939453	9.0932617	0.37817383	0	0	0	0	0	0	0	0	0	0.88818359	0.11181641	0.53540039	0.12744141	-0.35131836	-0.056152344	0.018	38786.29	0	0	0.018
986	987	987	Category N	0.23999023	-0.27587891	-0.75585938	-0.11669922	0.35473633	0.33032227	0.38	0.018	7/6/2018	7	6	2018	1:28:43	5323	0.5	1	28	43	110	0.051025391	3.4998047	0.12890625	0.011474609	-0.87915039	12.536133	0.33178711	0	0	0	0	0	0	0	0	0	0.88842773	0.11157227	0.52172852	0.11083984	-0.28735352	0.12329102	0.018	38786.29	0	0	0.018
987	988	988	Category N	0.21582031	-0.14379883	-0.76782227	-0.13452148	0.375	0.30786133	0.38	0.018	7/6/2018	7	6	2018	1:28:43	5323	0.6	1	28	43	85	0.051025391	3.4998047	0.12768555	0.011474609	-0.88085938	10.235596	0.21118164	0	0	0	0	0	0	0	0	0	0.89013672	0.10986328	0.35620117	0.087890625	-0.15527344	0.11303711	0.018	38786.29	0	0	0.018
988	989	989	Category N	0.16796875	-0.16796875	-0.77978516	-0.11352539	0.37231445	0.32568359	0.38	0.018	7/6/2018	7	6	2018	1:28:43	5323	0.7	1	28	43	73	0.051025391	3.4998047	0.12768555	0.014892578	-0.88183594	8.0927734	0.21313477	0	0	0	0	0	0	0	0	0	0.89111328	0.10888672	0.32495117	0.040039063	-0.18286133	0.10205078	0.018	38786.29	0	0	0.018
989	990	990	Category N	0.21582031	-0.25195313	-0.89990234	-0.075195313	0.32958984	0.35424805	0.38	0.018	7/6/2018	7	6	2018	1:28:43	5323	0.8	1	28	43	49	0.051025391	3.4998047	0.12841797	0.016357422	-0.88183594	7.6757813	0.2824707	0	0	0	0	0	0	0	0	0	0.89135742	0.10864258	0.37329102	0.087158203	-0.26831055	-0.017822266	0.018	38786.29	0	0	0.018
990	991	991	Category N	0.21582031	-0.083984375	-0.97192383	-0.084960938	0.26831055	0.38745117	0.38	0.018	7/6/2018	7	6	2018	1:28:43	5323	0.9	1	28	43	36	0.051025391	3.4998047	0.13305664	0.013183594	-0.87890625	5.3415527	0.15771484	0	0	0	0	0	0	0	0	0	0.88891602	0.11108398	0.27270508	0.082519531	-0.097167969	-0.092773438	0.018	38786.29	0	0	0.018
991	992	992	Category N	0.20385742	0.023925781	-0.83984375	-0.072998047	0.24365234	0.40209961	0.38	0.018	7/6/2018	7	6	2018	1:28:44	5324	0	1	28	44	49	0.051025391	3.4998047	0.13354492	0.014648438	-0.88037109	4.5727539	0.081542969	0	0	0	0	0	0	0	0	0	0.89038086	0.10961914	0.11962891	0.070068359	0.009033203	0.040527344	0.018	38786.29	0	0	0.018
992	993	993	Category N	0.26391602	0.083984375	-1.1398926	-0.075683594	0.22290039	0.40795898	0.38	0.018	7/6/2018	7	6	2018	1:28:44	5324	0.1	1	28	44	49	0.051025391	3.4998047	0.13452148	0.016845703	-0.88183594	1.2822266	0.29614258	0	0	0	0	0	0	0	0	0	0.89208984	0.10791016	0.45410156	0.12915039	0.066894531	-0.2578125	0.018	38786.29	0	0	0.018
993	994	994	Category N	0.32397461	-0.10791016	-1.0917969	-0.049804688	0.22338867	0.41259766	0.38	0.018	7/6/2018	7	6	2018	1:28:44	5324	0.2	1	28	44	73	0.051025391	3.4998047	0.13500977	0.019775391	-0.88232422	1.3193359	0.30932617	0	0	0	0	0	0	0	0	0	0.89282227	0.10717773	0.52587891	0.1887207	-0.12768555	-0.20947266	0.018	38786.29	0	0	0.018
994	995	995	Category N	0.19189453	0.11987305	-0.80395508	-0.082763672	0.27148438	0.38525391	0.38	0.018	7/6/2018	7	6	2018	1:28:44	5324	0.3	1	28	44	85	0.051025391	3.4998047	0.13623047	0.024414063	-0.88110352	2.4733887	0.13452148	0	0	0	0	0	0	0	0	0	0.89208984	0.10791016	0.22802734	0.055419922	0.095214844	0.077148438	0.018	38786.29	0	0	0.018
995	996	996	Category N	0.27587891	-0.095947266	-0.87597656	-0.10717773	0.29052734	0.37280273	0.38	0.018	7/6/2018	7	6	2018	1:28:44	5324	0.4	1	28	44	98	0.051025391	3.4998047	0.14086914	0.0234375	-0.87963867	4.2053223	0.18017578	0	0	0	0	0	0	0	0	0	0.89111328	0.10888672	0.25805664	0.13476563	-0.11938477	0.003662109	0.018	38786.29	0	0	0.018
996	997	997	Category N	0.35986328	-0.15576172	-0.87597656	-0.11547852	0.30786133	0.36401367	0.38	0.018	7/6/2018	7	6	2018	1:28:44	5324	0.5	1	28	44	122	0.051025391	3.4998047	0.14233398	0.026367188	-0.87792969	6.5087891	0.28344727	0	0	0	0	0	0	0	0	0	0.88964844	0.11035156	0.40136719	0.21728516	-0.18212891	0.001953125	0.018	38786.29	0	0	0.018
997	998	998	Category N	0.39599609	-0.14379883	-0.70776367	-0.17578125	0.34619141	0.32763672	0.38	0.018	7/6/2018	7	6	2018	1:28:44	5324	0.6	1	28	44	110	0.051025391	3.4998047	0.14428711	0.029785156	-0.87402344	8.4138184	0.34790039	0	0	0	0	0	0	0	0	0	0.88623047	0.11376953	0.59155273	0.25146484	-0.17358398	0.16625977	0.018	38786.29	0	0	0.018
998	999	999	Category N	0.47998047	-0.11987305	-0.58789063	-0.203125	0.34667969	0.31298828	0.38	0.018	7/6/2018	7	6	2018	1:28:44	5324	0.7	1	28	44	98	0.051025391	3.4998047	0.1472168	0.033447266	-0.875	7.4145508	0.46533203	0	0	0	0	0	0	0	0	0	0.88793945	0.11206055	0.77319336	0.33251953	-0.15332031	0.28710938	0.018	38786.29	0	0	0.018
999	1000	1000	Category N	0.23999023	0.047851563	-0.52783203	-0.23095703	0.33007813	0.30615234	0.38	0.018	7/6/2018	7	6	2018	1:28:44	5324	0.8	1	28	44	98	0.051025391	3.4998047	0.14746094	0.035888672	-0.87353516	6.9348145	0.3581543	0	0	0	0	0	0	0	0	0	0.88671875	0.11328125	0.45019531	0.092285156	0.01171875	0.34570313	0.018	38786.29	0	0	0.018
1000	1001	1001	Category N	0.39599609	-0.32397461	-0.77978516	-0.21630859	0.30639648	0.32006836	0.38	0.018	7/6/2018	7	6	2018	1:28:44	5324	0.9	1	28	44	73	0.051513672	3.4772461	0.14550781	0.043212891	-0.87451172	6.0187988	0.4543457	0	0	0	0	0	0	0	0	0	0.88745117	0.11254883	0.7121582	0.25024414	-0.3671875	0.094726563	0.018	38786.29	0	0	0.018
1001	1002	1002	Category N	0.51586914	0.17993164	-1.1398926	-0.16210938	0.20483398	0.40844727	0.38	0.018	7/6/2018	7	6	2018	1:28:45	5325	0	1	28	45	49	0.051513672	3.4772461	0.14453125	0.045898438	-0.87646484	4.6030273	0.47436523	0	0	0	0	0	0	0	0	0	0.88964844	0.11035156	0.76831055	0.37109375	0.13378906	-0.26318359	0.018	38786.29	0	0	0.018
1002	1003	1003	Category N	0.3359375	-0.083984375	-0.95996094	-0.090820313	0.22338867	0.41381836	0.38	0.018	7/6/2018	7	6	2018	1:28:45	5325	0.1	1	28	45	61	0.051513672	3.4772461	0.14306641	0.049804688	-0.87646484	2.7175293	0.24902344	0	0	0	0	0	0	0	0	0	0.8894043	0.1105957	0.41015625	0.19262695	-0.13378906	-0.083251953	0.018	38786.29	0	0	0.018
1003	1004	1004	Category N	0.44384766	-0.10791016	-0.83984375	-0.14648438	0.25683594	0.38964844	0.38	0.018	7/6/2018	7	6	2018	1:28:45	5325	0.2	1	28	45	73	0.051513672	3.4772461	0.14086914	0.054443359	-0.87866211	0.80322266	0.34570313	0	0	0	0	0	0	0	0	0	0.89160156	0.10839844	0.50415039	0.30273438	-0.16235352	0.038818359	0.018	38786.29	0	0	0.018
1004	1005	1005	Category N	0.35986328	0.035888672	-0.73193359	-0.15087891	0.27905273	0.35864258	0.38	0.018	7/6/2018	7	6	2018	1:28:45	5325	0.3	1	28	45	85	0.051513672	3.4772461	0.1418457	0.055175781	-0.8737793	1.7407227	0.26074219	0	0	0	0	0	0	0	0	0	0.88696289	0.11303711	0.37915039	0.21777344	-0.019287109	0.1418457	0.018	38786.29	0	0	0.018
1005	1006	1006	Category N	0.32397461	-0.059814453	-0.75585938	-0.14135742	0.3046875	0.35327148	0.38	0.018	7/6/2018	7	6	2018	1:28:45	5325	0.4	1	28	45	98	0.051513672	3.4772461	0.13891602	0.060791016	-0.87304688	0.92553711	0.25	0	0	0	0	0	0	0	0	0	0.88623047	0.11376953	0.42285156	0.18481445	-0.12060547	0.1171875	0.018	38786.29	0	0	0.018
1006	1007	1007	Category N	0.38378906	-0.19189453	-0.75585938	-0.11621094	0.32592773	0.34716797	0.38	0.018	7/6/2018	7	6	2018	1:28:45	5325	0.5	1	28	45	98	0.051513672	3.4772461	0.13867188	0.063964844	-0.87402344	2.8166504	0.37353516	0	0	0	0	0	0	0	0	0	0.88720703	0.11279297	0.61938477	0.24487305	-0.25585938	0.11816406	0.018	38786.29	0	0	0.018
1007	1008	1008	Category N	0.34790039	-0.19189453	-0.77978516	-0.12329102	0.32788086	0.34814453	0.38	0.018	7/6/2018	7	6	2018	1:28:45	5325	0.6	1	28	45	85	0.051513672	3.4772461	0.13720703	0.070068359	-0.87329102	6.8327637	0.34887695	0	0	0	0	0	0	0	0	0	0.88696289	0.11303711	0.56616211	0.21044922	-0.26196289	0.093505859	0.018	38786.29	0	0	0.018
1008	1009	1009	Category N	0.2878418	-0.2277832	-0.74389648	-0.13232422	0.32568359	0.34960938	0.38	0.018	7/6/2018	7	6	2018	1:28:45	5325	0.7	1	28	45	110	0.051513672	3.4772461	0.13916016	0.07421875	-0.8762207	8.6655273	0.36157227	0	0	0	0	0	0	0	0	0	0.89038086	0.10961914	0.58276367	0.1484375	-0.30200195	0.13232422	0.018	38786.29	0	0	0.018
1009	1010	1010	Category N	0.3359375	-0.23999023	-0.79199219	-0.16674805	0.31225586	0.34057617	0.38	0.018	7/6/2018	7	6	2018	1:28:45	5325	0.8	1	28	45	110	0.051513672	3.4772461	0.14453125	0.078125	-0.87548828	11.254883	0.38061523	0	0	0	0	0	0	0	0	0	0.89086914	0.10913086	0.59326172	0.19116211	-0.31811523	0.083496094	0.018	38786.29	0	0	0.018
1010	1011	1011	Category N	0.39599609	-0.11987305	-0.89990234	-0.18286133	0.31176758	0.34106445	0.38	0.018	7/6/2018	7	6	2018	1:28:45	5325	0.9	1	28	45	110	0.051513672	3.4772461	0.1418457	0.082275391	-0.86791992	14.539063	0.32641602	0	0	0	0	0	0	0	0	0	0.88330078	0.11669922	0.48828125	0.25390625	-0.20214844	-0.031738281	0.018	38786.29	0	0	0.018
1011	1012	1012	Category N	0.2878418	-0.13183594	-0.88793945	-0.1965332	0.31201172	0.32568359	0.38	0.018	7/6/2018	7	6	2018	1:28:46	5326	0	1	28	46	98	0.051513672	3.4772461	0.14257813	0.084960938	-0.86547852	17.33252	0.26196289	0	0	0	0	0	0	0	0	0	0.88134766	0.11865234	0.38452148	0.14501953	-0.21679688	-0.022216797	0.018	38786.29	0	0	0.018
1012	1013	1013	Category N	0.2277832	-0.071777344	-0.92382813	-0.22900391	0.30566406	0.32275391	0.38	0.018	7/6/2018	7	6	2018	1:28:46	5326	0.1	1	28	46	61	0.051513672	3.4772461	0.14355469	0.091552734	-0.86889648	18.167725	0.19189453	0	0	0	0	0	0	0	0	0	0.88549805	0.11450195	0.30249023	0.083984375	-0.16333008	-0.0546875	0.018	38786.29	0	0	0.018
1013	1014	1014	Category N	0.17993164	-0.15576172	-0.88793945	-0.23120117	0.27392578	0.34228516	0.38	0.018	7/6/2018	7	6	2018	1:28:46	5326	0.2	1	28	46	36	0.051513672	3.4772461	0.14648438	0.096679688	-0.86743164	15.684326	0.25561523	0	0	0	0	0	0	0	0	0	0.88525391	0.11474609	0.30615234	0.033203125	-0.25244141	-0.020263672	0.018	38786.29	0	0	0.018
1014	1015	1015	Category N	0.21582031	0.011962891	-0.77978516	-0.19433594	0.23779297	0.37304688	0.38	0.018	7/6/2018	7	6	2018	1:28:46	5326	0.3	1	28	46	24	0.051513672	3.4772461	0.14331055	0.10400391	-0.86035156	16.097656	0.14233398	0	0	0	0	0	0	0	0	0	0.87841797	0.12158203	0.24536133	0.072265625	-0.092041016	0.080566406	0.018	38786.29	0	0	0.018
1015	1016	1016	Category N	0.37182617	-0.035888672	-0.82788086	-0.15380859	0.19213867	0.3984375	0.38	0.018	7/6/2018	7	6	2018	1:28:46	5326	0.4	1	28	46	24	0.051513672	3.4772461	0.14379883	0.10913086	-0.85766602	17.417969	0.27172852	0	0	0	0	0	0	0	0	0	0.87646484	0.12353516	0.40283203	0.2277832	-0.14501953	0.029785156	0.018	38786.29	0	0	0.018
1016	1017	1017	Category M	0.13183594	0.26391602	-0.74389648	-0.1472168	0.045410156	0.42358398	0.38	0.018	7/6/2018	7	6	2018	1:28:46	5326	0.8	1	28	46	98	0.051513672	3.4772461	0.14208984	0.1184082	-0.8581543	18.096191	0.18530273	0	0	0	0	0	0	0	0	0	0.87792969	0.12207031	0.27001953	-0.010253906	0.14526367	0.11425781	0.018	38786.29	0	0	0.018
1017	1018	1018	Category M	0.059814453	0.2277832	-0.80395508	-0.10229492	0.046142578	0.44775391	0.38	0.018	7/6/2018	7	6	2018	1:28:46	5326	0.9	1	28	46	85	0.051513672	3.4772461	0.14135742	0.12280273	-0.86425781	17.281494	0.14575195	0	0	0	0	0	0	0	0	0	0.88427734	0.11572266	0.24658203	-0.081542969	0.10473633	0.060302734	0.018	38786.29	0	0	0.018
1018	1019	1019	Category M	-0.11987305	0.49194336	-1.1279297	-0.12792969	0.0546875	0.43847656	0.38	0.018	7/6/2018	7	6	2018	1:28:47	5327	0	1	28	47	122	0.051513672	3.4772461	0.14257813	0.12768555	-0.86694336	16.115967	0.51928711	0	0	0	0	0	0	0	0	0	0.88793945	0.11206055	0.88769531	-0.26245117	0.36401367	-0.26074219	0.018	38786.29	0	0	0.018
1019	1020	1020	Category M	-0.10791016	0.61181641	-1.0078125	-0.1550293	0.089599609	0.42114258	0.38	0.018	7/6/2018	7	6	2018	1:28:47	5327	0.1	1	28	47	134	0.051513672	3.4772461	0.13818359	0.125	-0.86523438	17.657959	0.56347656	0	0	0	0	0	0	0	0	0	0.88525391	0.11474609	0.87524414	-0.24609375	0.48657227	-0.14233398	0.018	38786.29	0	0	0.018
1020	1021	1021	Category M	0.15576172	0.023925781	-0.671875	-0.11572266	-0.023681641	0.42749023	0.38	0.018	7/6/2018	7	6	2018	1:28:47	5327	0.2	1	28	47	147	0.051513672	3.4772461	0.13696289	0.13061523	-0.86450195	18.977539	0.22094727	0	0	0	0	0	0	0	0	0	0.88500977	0.11499023	0.31811523	0.018554688	-0.10668945	0.19262695	0.018	38786.29	0	0	0.018
1021	1022	1022	Category M	0.011962891	0.43188477	-0.83984375	-0.071044922	-0.10888672	0.43237305	0.38	0.018	7/6/2018	7	6	2018	1:28:47	5327	0.3	1	28	47	171	0.051513672	3.4772461	0.13208008	0.13867188	-0.86206055	18.303711	0.31762695	0	0	0	0	0	0	0	0	0	0.88305664	0.11694336	0.43554688	-0.12011719	0.29296875	0.022216797	0.018	38786.29	0	0	0.018
1022	1023	1023	Category M	-0.083984375	0.53979492	-0.99584961	-0.15405273	0.001464844	0.421875	0.38	0.018	7/6/2018	7	6	2018	1:28:47	5327	0.4	1	28	47	134	0.051513672	3.4772461	0.12939453	0.14477539	-0.86791992	16.898682	0.46655273	0	0	0	0	0	0	0	0	0	0.8894043	0.1105957	0.73608398	-0.21337891	0.39477539	-0.12768555	0.018	38786.29	0	0	0.018
1023	1024	1024	Category M	-0.083984375	0.46777344	-0.87597656	-0.18408203	0.049560547	0.42382813	0.38	0.018	7/6/2018	7	6	2018	1:28:47	5327	0.5	1	28	47	122	0.051513672	3.4772461	0.13232422	0.14868164	-0.86621094	16.281006	0.38549805	0	0	0	0	0	0	0	0	0	0.88867188	0.11132813	0.54516602	-0.21630859	0.31884766	-0.009521484	0.018	38786.29	0	0	0.018
1024	1025	1025	Category M	0.14379883	0.23999023	-0.69580078	-0.19921875	0.026855469	0.41430664	0.38	0.018	7/6/2018	7	6	2018	1:28:47	5327	0.6	1	28	47	98	0.051513672	3.4772461	0.12915039	0.15625	-0.86621094	16.753418	0.19042969	0	0	0	0	0	0	0	0	0	0.88964844	0.11035156	0.26855469	0.014404297	0.083496094	0.17041016	0.018	38786.29	0	0	0.018
1025	1026	1026	Category M	0.19189453	0.23999023	-0.69580078	-0.12231445	-0.069824219	0.42041016	0.38	0.018	7/6/2018	7	6	2018	1:28:47	5327	0.7	1	28	47	73	0.051513672	3.4772461	0.12524414	0.1640625	-0.86523438	16.075195	0.19726563	0	0	0	0	0	0	0	0	0	0.88964844	0.11035156	0.31176758	0.06640625	0.075683594	0.16943359	0.018	38786.29	0	0	0.018
1026	1027	1027	Category M	0.035888672	0.34790039	-0.93579102	-0.13671875	-0.031738281	0.4206543	0.38	0.018	7/6/2018	7	6	2018	1:28:47	5327	0.8	1	28	47	73	0.051513672	3.4772461	0.12084961	0.1730957	-0.86547852	14.451172	0.20654297	0	0	0	0	0	0	0	0	0	0.89086914	0.10913086	0.32983398	-0.084960938	0.17456055	-0.070068359	0.018	38786.29	0	0	0.018
1027	1028	1028	Category M	-0.095947266	0.52783203	-0.94799805	-0.15332031	0.033203125	0.43237305	0.38	0.018	7/6/2018	7	6	2018	1:28:47	5327	0.9	1	28	47	61	0.051513672	3.4772461	0.11987305	0.17944336	-0.86621094	12.125	0.41772461	0	0	0	0	0	0	0	0	0	0.89257813	0.10742188	0.64575195	-0.21582031	0.34814453	-0.081542969	0.018	38786.29	0	0	0.018
1028	1029	1029	Category M	-0.023925781	0.34790039	-0.88793945	-0.19335938	0.072998047	0.4128418	0.38	0.018	7/6/2018	7	6	2018	1:28:48	5328	0	1	28	48	85	0.051513672	3.4772461	0.11816406	0.18457031	-0.86743164	9.4089355	0.21728516	0	0	0	0	0	0	0	0	0	0.89477539	0.10522461	0.32568359	-0.14208984	0.16308594	-0.020263672	0.018	38786.29	0	0	0.018
1029	1030	1030	Category M	0.17993164	0.20385742	-0.69580078	-0.15429688	-0.003417969	0.43896484	0.38	0.018	7/6/2018	7	6	2018	1:28:48	5328	0.1	1	28	48	73	0.051513672	3.4772461	0.11474609	0.19116211	-0.87011719	7.6176758	0.18652344	0	0	0	0	0	0	0	0	0	0.8984375	0.1015625	0.25195313	0.064941406	0.012451172	0.17431641	0.018	38786.29	0	0	0.018
1030	1031	1031	Category M	0.011962891	0.43188477	-0.92382813	-0.10327148	-0.027832031	0.44384766	0.38	0.018	7/6/2018	7	6	2018	1:28:48	5328	0.2	1	28	48	98	0.051513672	3.4772461	0.1105957	0.19921875	-0.87036133	4.2509766	0.25805664	0	0	0	0	0	0	0	0	0	0.8996582	0.1003418	0.38452148	-0.098632813	0.23242188	-0.053222656	0.018	38786.29	0	0	0.018
1031	1032	1032	Category M	0	0.38378906	-0.99584961	-0.11791992	0.030761719	0.44726563	0.38	0.018	7/6/2018	7	6	2018	1:28:48	5328	0.3	1	28	48	98	0.051513672	3.4772461	0.10717773	0.20385742	-0.87060547	1.7592773	0.24365234	0	0	0	0	0	0	0	0	0	0.90063477	0.099365234	0.41210938	-0.10717773	0.1796875	-0.125	0.018	38786.29	0	0	0.018
1032	1033	1033	Category M	-0.083984375	0.35986328	-0.86376953	-0.15771484	0.063720703	0.42260742	0.38	0.018	7/6/2018	7	6	2018	1:28:48	5328	0.4	1	28	48	73	0.051513672	3.4772461	0.10766602	0.20629883	-0.86889648	0.93994141	0.24560547	0	0	0	0	0	0	0	0	0	0.89941406	0.10058594	0.3503418	-0.19165039	0.15332031	0.005126953	0.018	38786.29	0	0	0.018
1033	1034	1034	Category M	-0.095947266	0.39599609	-0.88793945	-0.16748047	0.077880859	0.43066406	0.38	0.018	7/6/2018	7	6	2018	1:28:48	5328	0.5	1	28	48	110	0.051513672	3.4772461	0.10449219	0.20849609	-0.86669922	3.8203125	0.27514648	0	0	0	0	0	0	0	0	0	0.89746094	0.10253906	0.40893555	-0.20043945	0.18725586	-0.020996094	0.018	38786.29	0	0	0.018
1034	1035	1035	Category M	0.19189453	0.095947266	-0.80395508	-0.13671875	-0.016845703	0.43701172	0.38	0.018	7/6/2018	7	6	2018	1:28:48	5328	0.6	1	28	48	98	0.051513672	3.4772461	0.099853516	0.21557617	-0.86474609	5.2539063	0.16259766	0	0	0	0	0	0	0	0	0	0.89672852	0.10327148	0.2722168	0.091796875	-0.11962891	0.060791016	0.018	38786.29	0	0	0.018
1035	1036	1036	Category M	-0.083984375	0.39599609	-0.94799805	-0.10571289	-0.021728516	0.4440918	0.38	0.018	7/6/2018	7	6	2018	1:28:48	5328	0.7	1	28	48	98	0.051269531	3.4659668	0.095947266	0.21728516	-0.86621094	3.6975098	0.26635742	0	0	0	0	0	0	0	0	0	0.89819336	0.10180664	0.44018555	-0.17993164	0.1784668	-0.081542969	0.018	38786.29	0	0	0.018
1036	1037	1037	Category M	0	0.44384766	-0.85180664	-0.17529297	0.049316406	0.42797852	0.38	0.018	7/6/2018	7	6	2018	1:28:48	5328	0.8	1	28	48	98	0.051269531	3.4659668	0.094726563	0.22387695	-0.86523438	1.2827148	0.23974609	0	0	0	0	0	0	0	0	0	0.89892578	0.10107422	0.328125	-0.094726563	0.21972656	0.013427734	0.018	38786.29	0	0	0.018
1037	1038	1038	Category M	0	0.44384766	-0.92382813	-0.16430664	0.080322266	0.41235352	0.38	0.018	7/6/2018	7	6	2018	1:28:48	5328	0.9	1	28	48	98	0.051269531	3.4659668	0.091064453	0.22900391	-0.86572266	0.88818359	0.24023438	0	0	0	0	0	0	0	0	0	0.90014648	0.099853516	0.36376953	-0.091064453	0.21459961	-0.057861328	0.018	38786.29	0	0	0.018
1038	1039	1039	Category M	0.19189453	0.11987305	-0.76782227	-0.1340332	0.010986328	0.43554688	0.38	0.018	7/6/2018	7	6	2018	1:28:49	5329	0	1	28	49	73	0.051269531	3.4659668	0.087402344	0.23413086	-0.86816406	2.8706055	0.18457031	0	0	0	0	0	0	0	0	0	0.90332031	0.096679688	0.3190918	0.10424805	-0.11425781	0.1003418	0.018	38786.29	0	0	0.018
1039	1040	1040	Category M	-0.023925781	0.37182617	-0.85180664	-0.090087891	-0.057861328	0.42333984	0.38	0.018	7/6/2018	7	6	2018	1:28:49	5329	0.1	1	28	49	98	0.051269531	3.4659668	0.080078125	0.23925781	-0.87182617	1.6572266	0.16943359	0	0	0	0	0	0	0	0	0	0.90771484	0.092285156	0.2565918	-0.10400391	0.13232422	0.020019531	0.018	38786.29	0	0	0.018
1040	1041	1041	Category M	-0.059814453	0.31176758	-0.95996094	-0.13989258	-0.002929688	0.43237305	0.38	0.018	7/6/2018	7	6	2018	1:28:49	5329	0.2	1	28	49	122	0.051269531	3.4659668	0.076171875	0.24365234	-0.87670898	1.0253906	0.17333984	0	0	0	0	0	0	0	0	0	0.91333008	0.086669922	0.28710938	-0.13598633	0.067871094	-0.083007813	0.018	38786.29	0	0	0.018
1041	1042	1042	Category M	-0.023925781	0.31176758	-0.85180664	-0.16235352	0.034912109	0.42114258	0.38	0.018	7/6/2018	7	6	2018	1:28:49	5329	0.3	1	28	49	110	0.051269531	3.4659668	0.074462891	0.25073242	-0.87646484	1.0263672	0.11816406	0	0	0	0	0	0	0	0	0	0.91479492	0.085205078	0.18408203	-0.098388672	0.060791016	0.024658203	0.018	38786.29	0	0	0.018
1042	1043	1043	Category M	-0.059814453	0.46777344	-0.99584961	-0.15698242	0.060302734	0.42260742	0.38	0.018	7/6/2018	7	6	2018	1:28:49	5329	0.4	1	28	49	110	0.051269531	3.4659668	0.068359375	0.25219727	-0.87402344	1.9238281	0.27856445	0	0	0	0	0	0	0	0	0	0.91210938	0.087890625	0.46533203	-0.12817383	0.21533203	-0.12158203	0.018	38786.29	0	0	0.018
1043	1044	1044	Category M	0.17993164	0.16796875	-0.70776367	-0.12255859	-0.014404297	0.42529297	0.38	0.018	7/6/2018	7	6	2018	1:28:49	5329	0.5	1	28	49	98	0.051269531	3.4659668	0.065429688	0.25634766	-0.87231445	2.5749512	0.21899414	0	0	0	0	0	0	0	0	0	0.91162109	0.088378906	0.36743164	0.11425781	-0.088378906	0.16455078	0.018	38786.29	0	0	0.018
1044	1045	1045	Category M	-0.035888672	0.41992188	-0.87597656	-0.098876953	-0.047363281	0.42333984	0.38	0.018	7/6/2018	7	6	2018	1:28:49	5329	0.6	1	28	49	85	0.051269531	3.4659668	0.058837891	0.26196289	-0.87280273	1.5002441	0.18408203	0	0	0	0	0	0	0	0	0	0.91333008	0.086669922	0.25561523	-0.094726563	0.15795898	-0.002929688	0.018	38786.29	0	0	0.018
1045	1046	1046	Category M	-0.071777344	0.38378906	-0.95996094	-0.15576172	0.005126953	0.4309082	0.38	0.018	7/6/2018	7	6	2018	1:28:49	5329	0.7	1	28	49	61	0.051269531	3.4659668	0.053466797	0.26611328	-0.87573242	1.7861328	0.19140625	0	0	0	0	0	0	0	0	0	0.91674805	0.083251953	0.32714844	-0.12524414	0.11743164	-0.084228516	0.018	38786.29	0	0	0.018
1046	1047	1047	Category M	-0.095947266	0.43188477	-0.88793945	-0.17285156	0.05078125	0.41894531	0.38	0.018	7/6/2018	7	6	2018	1:28:49	5329	0.8	1	28	49	61	0.051269531	3.4659668	0.052001953	0.26928711	-0.875	3.0915527	0.22021484	0	0	0	0	0	0	0	0	0	0.91699219	0.083007813	0.32348633	-0.14794922	0.16235352	-0.012695313	0.018	38786.29	0	0	0.018
1047	1048	1048	Category M	-0.059814453	0.35986328	-1.0078125	-0.1887207	0.055664063	0.41577148	0.38	0.018	7/6/2018	7	6	2018	1:28:49	5329	0.9	1	28	49	73	0.051269531	3.4659668	0.048828125	0.27514648	-0.87524414	4.8000488	0.19091797	0	0	0	0	0	0	0	0	0	0.91894531	0.081054688	0.32568359	-0.10864258	0.084472656	-0.13232422	0.018	38786.29	0	0	0.018
1048	1049	1049	Category M	0.19189453	0.20385742	-0.73193359	-0.11181641	-0.03125	0.43041992	0.38	0.018	7/6/2018	7	6	2018	1:28:50	5330	0	1	28	50	85	0.051269531	3.4659668	0.045654297	0.28173828	-0.87792969	5.6672363	0.22070313	0	0	0	0	0	0	0	0	0	0.9230957	0.076904297	0.37011719	0.14599609	-0.077880859	0.14599609	0.018	38786.29	0	0	0.018
1049	1050	1050	Category M	-0.047851563	0.31176758	-0.93579102	-0.11572266	-0.0390625	0.43603516	0.38	0.018	7/6/2018	7	6	2018	1:28:50	5330	0.1	1	28	50	98	0.051269531	3.4659668	0.041259766	0.28930664	-0.88110352	4.3032227	0.10668945	0	0	0	0	0	0	0	0	0	0.9284668	0.071533203	0.16577148	-0.089111328	0.022216797	-0.054443359	0.018	38786.29	0	0	0.018
1050	1051	1051	Category M	-0.023925781	0.39599609	-0.88793945	-0.18041992	0.025634766	0.41137695	0.38	0.018	7/6/2018	7	6	2018	1:28:50	5330	0.2	1	28	50	85	0.051269531	3.4659668	0.036376953	0.29858398	-0.88232422	2.1599121	0.11450195	0	0	0	0	0	0	0	0	0	0.93212891	0.067871094	0.16308594	-0.060302734	0.097167969	-0.005371094	0.018	38786.29	0	0	0.018
1051	1052	1052	Category M	-0.10791016	0.45581055	-0.89990234	-0.17602539	0.074707031	0.41918945	0.38	0.018	7/6/2018	7	6	2018	1:28:50	5330	0.3	1	28	50	73	0.051269531	3.4659668	0.033935547	0.3034668	-0.88061523	1.6916504	0.20874023	0	0	0	0	0	0	0	0	0	0.93212891	0.067871094	0.31298828	-0.1418457	0.15209961	-0.019042969	0.018	38786.29	0	0	0.018
1052	1053	1053	Category M	0.20385742	0.25195313	-0.80395508	-0.17089844	0.038818359	0.42602539	0.38	0.018	7/6/2018	7	6	2018	1:28:50	5330	0.4	1	28	50	61	0.051269531	3.4659668	0.030517578	0.3112793	-0.88061523	1.4567871	0.19848633	0	0	0	0	0	0	0	0	0	0.93457031	0.065429688	0.30932617	0.1730957	-0.059326172	0.076660156	0.018	38786.29	0	0	0.018
1053	1054	1054	Category M	0.13183594	0.21582031	-0.74389648	-0.061767578	-0.036865234	0.44580078	0.38	0.018	7/6/2018	7	6	2018	1:28:50	5330	0.5	1	28	50	85	0.051269531	3.4659668	0.029541016	0.31665039	-0.87988281	2.0095215	0.19775391	0	0	0	0	0	0	0	0	0	0.93554688	0.064453125	0.33911133	0.10205078	-0.10083008	0.13598633	0.018	38786.29	0	0	0.018
1054	1055	1055	Category M	-0.083984375	0.2878418	-1.0078125	-0.15258789	-0.010498047	0.42773438	0.38	0.018	7/6/2018	7	6	2018	1:28:50	5330	0.6	1	28	50	98	0.051269531	3.4659668	0.025634766	0.32275391	-0.87988281	2.6633301	0.171875	0	0	0	0	0	0	0	0	0	0.93774414	0.062255859	0.27246094	-0.10961914	-0.034912109	-0.12768555	0.018	38786.29	0	0	0.018
1055	1056	1056	Category M	0.071777344	0.35986328	-0.86376953	-0.18994141	0.044189453	0.42041016	0.38	0.018	7/6/2018	7	6	2018	1:28:50	5330	0.7	1	28	50	110	0.051269531	3.4659668	0.023681641	0.3293457	-0.88037109	2.7834473	0.059082031	0	0	0	0	0	0	0	0	0	0.94018555	0.059814453	0.094726563	0.047851563	0.030273438	0.016601563	0.018	38786.29	0	0	0.018
1056	1057	1057	Category M	-0.13183594	0.35986328	-1.0559082	-0.16967773	0.069091797	0.42431641	0.38	0.018	7/6/2018	7	6	2018	1:28:50	5330	0.8	1	28	50	122	0.051269531	3.4659668	0.021240234	0.33251953	-0.87939453	2.1640625	0.23510742	0	0	0	0	0	0	0	0	0	0.94042969	0.059570313	0.35668945	-0.15307617	0.027099609	-0.17626953	0.018	38786.29	0	0	0.018
1057	1058	1058	Category M	0.14379883	0.31176758	-0.80395508	-0.16894531	0.033935547	0.42016602	0.38	0.018	7/6/2018	7	6	2018	1:28:50	5330	0.9	1	28	50	110	0.051269531	3.4659668	0.020019531	0.33496094	-0.88110352	1.5544434	0.14746094	0	0	0	0	0	0	0	0	0	0.94287109	0.057128906	0.22412109	0.12353516	-0.023193359	0.077148438	0.018	38786.29	0	0	0.018
1058	1059	1059	Category M	-0.011962891	0.20385742	-0.98388672	-0.035888672	-0.025634766	0.43725586	0.38	0.018	7/6/2018	7	6	2018	1:28:51	5331	0	1	28	51	134	0.051269531	3.4659668	0.020751953	0.33544922	-0.88183594	0.17797852	0.16967773	0	0	0	0	0	0	0	0	0	0.94384766	0.056152344	0.26635742	-0.032714844	-0.1315918	-0.10180664	0.018	38786.29	0	0	0.018
1059	1060	1060	Category M	-0.071777344	0.34790039	-0.98388672	-0.16674805	0.008789063	0.42333984	0.38	0.018	7/6/2018	7	6	2018	1:28:51	5331	0.1	1	28	51	122	0.051269531	3.4659668	0.021240234	0.33325195	-0.87963867	0.39038086	0.14038086	0	0	0	0	0	0	0	0	0	0.94091797	0.059082031	0.21142578	-0.093017578	0.014404297	-0.10400391	0.018	38786.29	0	0	0.018
1060	1061	1061	Category M	-0.13183594	0.35986328	-0.86376953	-0.14306641	0.064453125	0.42993164	0.38	0.018	7/6/2018	7	6	2018	1:28:51	5331	0.2	1	28	51	110	0.051269531	3.4659668	0.023681641	0.33105469	-0.87841797	0.52172852	0.15869141	0	0	0	0	0	0	0	0	0	0.93920898	0.060791016	0.19897461	-0.15551758	0.028564453	0.014648438	0.018	38786.29	0	0	0.018
1061	1062	1062	Category M	-0.059814453	0.39599609	-1.0439453	-0.21801758	0.092529297	0.39038086	0.38	0.018	7/6/2018	7	6	2018	1:28:51	5331	0.3	1	28	51	98	0.051269531	3.4659668	0.023925781	0.33325195	-0.87988281	0.77856445	0.19433594	0	0	0	0	0	0	0	0	0	0.94116211	0.058837891	0.31030273	-0.083740234	0.0625	-0.16381836	0.018	38786.29	0	0	0.018
1062	1063	1063	Category M	0.32397461	0.16796875	-0.7199707	-0.10766602	0.011230469	0.44116211	0.38	0.018	7/6/2018	7	6	2018	1:28:51	5331	0.4	1	28	51	85	0.051269531	3.4659668	0.024169922	0.33325195	-0.88012695	1.7285156	0.37792969	0	0	0	0	0	0	0	0	0	0.94140625	0.05859375	0.62524414	0.29956055	-0.1652832	0.16015625	0.018	38786.29	0	0	0.018
1063	1064	1064	Category M	-0.011962891	0.19189453	-0.98388672	-0.10693359	-0.021484375	0.43457031	0.38	0.018	7/6/2018	7	6	2018	1:28:51	5331	0.5	1	28	51	85	0.051269531	3.4659668	0.025390625	0.32983398	-0.87817383	0.16870117	0.17773438	0	0	0	0	0	0	0	0	0	0.93847656	0.061523438	0.28100586	-0.037353516	-0.13793945	-0.10546875	0.018	38786.29	0	0	0.018
1064	1065	1065	Category M	-0.083984375	0.37182617	-0.87597656	-0.15795898	0.065917969	0.41259766	0.38	0.018	7/6/2018	7	6	2018	1:28:51	5331	0.6	1	28	51	73	0.051269531	3.4659668	0.024414063	0.3269043	-0.87817383	0.36450195	0.11743164	0	0	0	0	0	0	0	0	0	0.9375	0.0625	0.15551758	-0.10839844	0.044677734	0.002197266	0.018	38786.29	0	0	0.018
1065	1066	1066	Category M	-0.095947266	0.38378906	-0.95996094	-0.18164063	0.095458984	0.41943359	0.38	0.018	7/6/2018	7	6	2018	1:28:51	5331	0.7	1	28	51	85	0.051269531	3.4659668	0.0234375	0.32836914	-0.88061523	1.979248	0.15356445	0	0	0	0	0	0	0	0	0	0.94018555	0.059814453	0.25366211	-0.11938477	0.055175781	-0.079101563	0.018	38786.29	0	0	0.018
1066	1067	1067	Category M	0.15576172	0.2277832	-0.80395508	-0.16186523	0.044433594	0.42041016	0.38	0.018	7/6/2018	7	6	2018	1:28:51	5331	0.8	1	28	51	49	0.051269531	3.4659668	0.0234375	0.32836914	-0.88208008	0.77099609	0.18359375	0	0	0	0	0	0	0	0	0	0.94165039	0.058349609	0.31103516	0.13208008	-0.10058594	0.078125	0.018	38786.29	0	0	0.018
1067	1068	1068	Category M	0.083984375	0.27587891	-0.87597656	-0.083496094	-0.042724609	0.43310547	0.38	0.018	7/6/2018	7	6	2018	1:28:51	5331	0.9	1	28	51	24	0.051269531	3.4659668	0.024169922	0.32788086	-0.88134766	0.39550781	0.079345703	0	0	0	0	0	0	0	0	0	0.94067383	0.059326172	0.1171875	0.059570313	-0.052001953	0.005371094	0.018	38786.29	0	0	0.018
1068	1069	1069	Category M	-0.10791016	0.35986328	-0.99584961	-0.14013672	-0.018310547	0.42993164	0.38	0.018	7/6/2018	7	6	2018	1:28:52	5332	0	1	28	52	36	0.051269531	3.4659668	0.025878906	0.32421875	-0.88037109	0.94458008	0.18017578	0	0	0	0	0	0	0	0	0	0.9387207	0.061279297	0.28466797	-0.13378906	0.035400391	-0.11523438	0.018	38786.29	0	0	0.018
1069	1070	1070	Category M	-0.10791016	0.39599609	-0.91186523	-0.18652344	0.048583984	0.41992188	0.38	0.018	7/6/2018	7	6	2018	1:28:52	5332	0.1	1	28	52	24	0.051269531	3.4659668	0.025390625	0.32299805	-0.88110352	1.5004883	0.1550293	0	0	0	0	0	0	0	0	0	0.9387207	0.061279297	0.23681641	-0.13330078	0.072753906	-0.030517578	0.018	38786.29	0	0	0.018
1070	1071	1071	Category M	-0.071777344	0.2878418	-0.98388672	-0.19702148	0.062988281	0.39428711	0.38	0.018	7/6/2018	7	6	2018	1:28:52	5332	0.2	1	28	52	73	0.051269531	3.4659668	0.024169922	0.32373047	-0.88452148	5.0302734	0.14257813	0	0	0	0	0	0	0	0	0	0.94213867	0.057861328	0.23120117	-0.095947266	-0.035888672	-0.099121094	0.018	38786.29	0	0	0.018
1071	1072	1072	Category M	0.23999023	0.20385742	-0.70776367	-0.15234375	-0.022949219	0.42333984	0.38	0.018	7/6/2018	7	6	2018	1:28:52	5332	0.3	1	28	52	85	0.051269531	3.4659668	0.026855469	0.3203125	-0.88305664	10.807617	0.29956055	0	0	0	0	0	0	0	0	0	0.93969727	0.060302734	0.50488281	0.21313477	-0.11645508	0.17529297	0.018	38786.29	0	0	0.018
1072	1073	1073	Category M	0.011962891	0.26391602	-0.95996094	-0.109375	-0.06640625	0.42260742	0.38	0.018	7/6/2018	7	6	2018	1:28:52	5332	0.4	1	28	52	85	0.051269531	3.4659668	0.027587891	0.31884766	-0.88232422	11.160156	0.096191406	0	0	0	0	0	0	0	0	0	0.9387207	0.061279297	0.14819336	-0.015625	-0.054931641	-0.077392578	0.018	38786.29	0	0	0.018
1073	1074	1074	Category M	-0.035888672	0.45581055	-0.93579102	-0.20605469	-0.003417969	0.41113281	0.38	0.018	7/6/2018	7	6	2018	1:28:52	5332	0.5	1	28	52	110	0.051025391	3.4289062	0.029052734	0.31787109	-0.88256836	12.502441	0.16113281	0	0	0	0	0	0	0	0	0	0.9387207	0.061279297	0.25585938	-0.064941406	0.13769531	-0.052978516	0.018	38786.29	0	0	0.018
1074	1075	1075	Category M	-0.13183594	0.26391602	-0.92382813	-0.22802734	0.029052734	0.39306641	0.38	0.018	7/6/2018	7	6	2018	1:28:52	5332	0.6	1	28	52	98	0.051025391	3.4289062	0.029785156	0.31542969	-0.88330078	12.612305	0.17456055	0	0	0	0	0	0	0	0	0	0.93847656	0.061523438	0.25366211	-0.16162109	-0.051513672	-0.040283203	0.018	38786.29	0	0	0.018
1075	1076	1076	Category M	0.19189453	0.43188477	-0.80395508	-0.20556641	-0.027832031	0.40698242	0.38	0.018	7/6/2018	7	6	2018	1:28:52	5332	0.7	1	28	52	110	0.051025391	3.4289062	0.030761719	0.31689453	-0.88427734	16.793945	0.21337891	0	0	0	0	0	0	0	0	0	0.93994141	0.060058594	0.35620117	0.16088867	0.11474609	0.080322266	0.018	38786.29	0	0	0.018
1076	1077	1077	Category M	0.059814453	0.25195313	-0.91186523	-0.15063477	-0.069335938	0.41870117	0.38	0.018	7/6/2018	7	6	2018	1:28:52	5332	0.8	1	28	52	110	0.051025391	3.4289062	0.033447266	0.31420898	-0.88256836	16.564697	0.073730469	0	0	0	0	0	0	0	0	0	0.9375	0.0625	0.11791992	0.026123047	-0.062255859	-0.029052734	0.018	38786.29	0	0	0.018
1077	1078	1078	Category M	0.095947266	0.26391602	-0.89990234	-0.18920898	-0.054443359	0.40185547	0.38	0.018	7/6/2018	7	6	2018	1:28:52	5332	0.9	1	28	52	110	0.051025391	3.4289062	0.034179688	0.31152344	-0.88452148	14.26123	0.079345703	0	0	0	0	0	0	0	0	0	0.93847656	0.061523438	0.12451172	0.061523438	-0.047607422	-0.015136719	0.018	38786.29	0	0	0.018
1078	1079	1079	Category M	-0.095947266	0.29980469	-0.88793945	-0.23217773	0.008300781	0.40063477	0.38	0.018	7/6/2018	7	6	2018	1:28:53	5333	0	1	28	53	122	0.051025391	3.4289062	0.034179688	0.30957031	-0.8840332	13.02124	0.13037109	0	0	0	0	0	0	0	0	0	0.93725586	0.062744141	0.14355469	-0.13012695	-0.009765625	-0.003662109	0.018	38786.29	0	0	0.018
1079	1080	1080	Category M	-0.071777344	0.39599609	-0.92382813	-0.24707031	0.009521484	0.38427734	0.38	0.018	7/6/2018	7	6	2018	1:28:53	5333	0.1	1	28	53	122	0.051025391	3.4289062	0.031738281	0.31054688	-0.88623047	13.081055	0.1394043	0	0	0	0	0	0	0	0	0	0.93969727	0.060302734	0.22631836	-0.10351563	0.085205078	-0.037353516	0.018	38786.29	0	0	0.018
1080	1081	1081	Category M	0.25195313	0.23999023	-0.75585938	-0.18725586	-0.033447266	0.42041016	0.38	0.018	7/6/2018	7	6	2018	1:28:53	5333	0.2	1	28	53	110	0.051025391	3.4289062	0.034179688	0.30761719	-0.88574219	14.673828	0.26245117	0	0	0	0	0	0	0	0	0	0.93847656	0.061523438	0.41552734	0.2175293	-0.067626953	0.12988281	0.018	38786.29	0	0	0.018
1081	1082	1082	Category M	0.023925781	0.29980469	-0.93579102	-0.15185547	-0.060546875	0.41088867	0.38	0.018	7/6/2018	7	6	2018	1:28:53	5333	0.3	1	28	53	85	0.051025391	3.4289062	0.036132813	0.30615234	-0.8840332	11.87793	0.053466797	0	0	0	0	0	0	0	0	0	0.9362793	0.063720703	0.0703125	-0.012207031	-0.006347656	-0.051513672	0.018	38786.29	0	0	0.018
1082	1083	1083	Category M	0.10791016	0.25195313	-0.82788086	-0.20581055	-0.029541016	0.40380859	0.38	0.018	7/6/2018	7	6	2018	1:28:53	5333	0.4	1	28	53	61	0.051025391	3.4289062	0.037353516	0.30517578	-0.88500977	10.561035	0.10498047	0	0	0	0	0	0	0	0	0	0.93676758	0.063232422	0.1809082	0.0703125	-0.053222656	0.057128906	0.018	38786.29	0	0	0.018
1083	1084	1084	Category M	-0.083984375	0.32397461	-0.88793945	-0.22143555	0.003417969	0.39379883	0.38	0.018	7/6/2018	7	6	2018	1:28:53	5333	0.5	1	28	53	49	0.051025391	3.4289062	0.038818359	0.30200195	-0.88354492	11.050049	0.12475586	0	0	0	0	0	0	0	0	0	0.93457031	0.065429688	0.14916992	-0.12280273	0.021728516	-0.004150391	0.018	38786.29	0	0	0.018
1084	1085	1085	Category M	-0.059814453	0.38378906	-0.94799805	-0.25268555	-0.014160156	0.39086914	0.38	0.018	7/6/2018	7	6	2018	1:28:53	5333	0.6	1	28	53	73	0.051025391	3.4289062	0.035400391	0.30249023	-0.88696289	14.237549	0.13916016	0	0	0	0	0	0	0	0	0	0.93798828	0.062011719	0.23730469	-0.095214844	0.081054688	-0.060791016	0.018	38786.29	0	0	0.018
1085	1086	1086	Category M	0.20385742	0.17993164	-0.70776367	-0.19580078	-0.056884766	0.40771484	0.38	0.018	7/6/2018	7	6	2018	1:28:53	5333	0.7	1	28	53	61	0.051025391	3.4289062	0.037597656	0.30029297	-0.88818359	14.737549	0.27319336	0	0	0	0	0	0	0	0	0	0.93823242	0.061767578	0.46704102	0.16601563	-0.12036133	0.18041992	0.018	38786.29	0	0	0.018
1086	1087	1087	Category M	0.13183594	0.2878418	-0.77978516	-0.13696289	-0.11889648	0.41430664	0.38	0.018	7/6/2018	7	6	2018	1:28:53	5333	0.8	1	28	53	61	0.051025391	3.4289062	0.040283203	0.29760742	-0.88647461	14.368652	0.140625	0	0	0	0	0	0	0	0	0	0.93603516	0.063964844	0.20800781	0.091308594	-0.009765625	0.10668945	0.018	38786.29	0	0	0.018
1087	1088	1088	Category M	0.083984375	0.3359375	-0.98388672	-0.21899414	-0.11010742	0.39208984	0.38	0.018	7/6/2018	7	6	2018	1:28:53	5333	0.9	1	28	53	73	0.051025391	3.4289062	0.042236328	0.2956543	-0.88818359	14.441162	0.11157227	0	0	0	0	0	0	0	0	0	0.93701172	0.062988281	0.17724609	0.041503906	0.040039063	-0.095458984	0.018	38786.29	0	0	0.018
1088	1089	1089	Category M	-0.059814453	0.38378906	-1.0078125	-0.25219727	-0.082275391	0.37866211	0.38	0.018	7/6/2018	7	6	2018	1:28:54	5334	0	1	28	54	36	0.051025391	3.4289062	0.044189453	0.29492188	-0.88623047	16.133545	0.18261719	0	0	0	0	0	0	0	0	0	0.93505859	0.064941406	0.31396484	-0.10400391	0.088623047	-0.12133789	0.018	38786.29	0	0	0.018
1089	1090	1090	Category M	-0.059814453	0.49194336	-0.88793945	-0.27148438	-0.081054688	0.36206055	0.38	0.018	7/6/2018	7	6	2018	1:28:54	5334	0.1	1	28	54	49	0.051025391	3.4289062	0.040771484	0.29541016	-0.88842773	16.918945	0.22070313	0	0	0	0	0	0	0	0	0	0.93725586	0.062744141	0.29760742	-0.10058594	0.19628906	0.000488281	0.018	38786.29	0	0	0.018
1090	1091	1091	Category M	0.20385742	0.27587891	-0.76782227	-0.23046875	-0.12719727	0.3503418	0.38	0.018	7/6/2018	7	6	2018	1:28:54	5334	0.2	1	28	54	61	0.051025391	3.4289062	0.043457031	0.29443359	-0.88769531	15.874756	0.20092773	0	0	0	0	0	0	0	0	0	0.9362793	0.063720703	0.29882813	0.16015625	-0.018554688	0.11987305	0.018	38786.29	0	0	0.018
1091	1092	1092	Category M	0.023925781	0.49194336	-0.88793945	-0.19995117	-0.17773438	0.36401367	0.38	0.018	7/6/2018	7	6	2018	1:28:54	5334	0.3	1	28	54	49	0.051025391	3.4289062	0.045898438	0.29174805	-0.88720703	17.304688	0.20117188	0	0	0	0	0	0	0	0	0	0.93530273	0.064697266	0.22265625	-0.021972656	0.19995117	-0.000488281	0.018	38786.29	0	0	0.018
1092	1093	1093	Category M	0.13183594	0.34790039	-0.86376953	-0.23486328	-0.13085938	0.37524414	0.38	0.018	7/6/2018	7	6	2018	1:28:54	5334	0.4	1	28	54	73	0.051025391	3.4289062	0.047607422	0.28930664	-0.88818359	16.743408	0.10522461	0	0	0	0	0	0	0	0	0	0.93530273	0.064697266	0.16699219	0.083984375	0.058349609	0.024414063	0.018	38786.29	0	0	0.018
1093	1094	1094	Category M	-0.13183594	0.34790039	-0.88793945	-0.25756836	-0.11108398	0.36499023	0.38	0.018	7/6/2018	7	6	2018	1:28:54	5334	0.5	1	28	54	73	0.051025391	3.4289062	0.045654297	0.28881836	-0.88916016	16.56958	0.18701172	0	0	0	0	0	0	0	0	0	0.93603516	0.063964844	0.23779297	-0.17749023	0.058837891	0.001220703	0.018	38786.29	0	0	0.018
1094	1095	1095	Category M	0.059814453	0.53979492	-0.80395508	-0.2878418	-0.1003418	0.33911133	0.38	0.018	7/6/2018	7	6	2018	1:28:54	5334	0.6	1	28	54	73	0.051025391	3.4289062	0.044677734	0.28979492	-0.89038086	15.959717	0.26464844	0	0	0	0	0	0	0	0	0	0.9375	0.0625	0.35131836	0.014892578	0.24975586	0.086425781	0.018	38786.29	0	0	0.018
1095	1096	1096	Category M	0.17993164	0.20385742	-0.75585938	-0.20581055	-0.15551758	0.36669922	0.38	0.018	7/6/2018	7	6	2018	1:28:54	5334	0.7	1	28	54	73	0.051025391	3.4289062	0.046875	0.2890625	-0.88769531	14.285156	0.20581055	0	0	0	0	0	0	0	0	0	0.93481445	0.065185547	0.35009766	0.1328125	-0.085205078	0.13183594	0.018	38786.29	0	0	0.018
1096	1097	1097	Category M	0.047851563	0.46777344	-0.88793945	-0.20458984	-0.17041016	0.37158203	0.38	0.018	7/6/2018	7	6	2018	1:28:54	5334	0.8	1	28	54	73	0.051025391	3.4289062	0.047851563	0.2902832	-0.8894043	13.879883	0.17724609	0	0	0	0	0	0	0	0	0	0.93676758	0.063232422	0.17895508	0	0.17724609	0.001464844	0.018	38786.29	0	0	0.018
1097	1098	1098	Category M	0.10791016	0.26391602	-0.86376953	-0.23486328	-0.12670898	0.35644531	0.38	0.018	7/6/2018	7	6	2018	1:28:54	5334	0.9	1	28	54	85	0.051025391	3.4289062	0.049316406	0.2902832	-0.88574219	11.931152	0.067871094	0	0	0	0	0	0	0	0	0	0.93334961	0.066650391	0.10693359	0.05859375	-0.026367188	0.021972656	0.018	38786.29	0	0	0.018
1098	1099	1099	Category M	-0.083984375	0.32397461	-0.94799805	-0.25366211	-0.10961914	0.37133789	0.38	0.018	7/6/2018	7	6	2018	1:28:55	5335	0	1	28	55	98	0.051025391	3.4289062	0.048339844	0.28833008	-0.88500977	11.643555	0.15087891	0	0	0	0	0	0	0	0	0	0.93212891	0.067871094	0.23071289	-0.13232422	0.035400391	-0.062744141	0.018	38786.29	0	0	0.018
1099	1100	1100	Category M	0.083984375	0.43188477	-0.91186523	-0.26782227	-0.090087891	0.36914063	0.38	0.018	7/6/2018	7	6	2018	1:28:55	5335	0.1	1	28	55	134	0.051025391	3.4289062	0.048828125	0.29052734	-0.88671875	10.359863	0.14746094	0	0	0	0	0	0	0	0	0	0.93432617	0.065673828	0.20092773	0.034912109	0.14111328	-0.024902344	0.018	38786.29	0	0	0.018
1100	1101	1101	Category M	0.19189453	0.19189453	-0.79199219	-0.19555664	-0.13305664	0.38525391	0.38	0.018	7/6/2018	7	6	2018	1:28:55	5335	0.2	1	28	55	159	0.051025391	3.4289062	0.05078125	0.29150391	-0.88476563	7.5332031	0.19604492	0	0	0	0	0	0	0	0	0	0.93286133	0.067138672	0.33349609	0.14086914	-0.099609375	0.092773438	0.018	38786.29	0	0	0.018
1101	1102	1102	Category M	0.023925781	0.44384766	-0.85180664	-0.19555664	-0.13916016	0.38427734	0.38	0.018	7/6/2018	7	6	2018	1:28:55	5335	0.3	1	28	55	183	0.051025391	3.4289062	0.051513672	0.29052734	-0.88330078	5.8989258	0.15869141	0	0	0	0	0	0	0	0	0	0.93115234	0.068847656	0.21240234	-0.027587891	0.15307617	0.031494141	0.018	38786.29	0	0	0.018
1102	1103	1103	Category M	0.011962891	0.25195313	-0.83984375	-0.23681641	-0.097900391	0.35839844	0.38	0.018	7/6/2018	7	6	2018	1:28:55	5335	0.4	1	28	55	183	0.051025391	3.4289062	0.050048828	0.29345703	-0.87988281	4.1135254	0.069091797	0	0	0	0	0	0	0	0	0	0.92895508	0.071044922	0.11962891	-0.038085938	-0.041503906	0.040039063	0.018	38786.29	0	0	0.018
1103	1104	1104	Category M	-0.15576172	0.23999023	-0.87597656	-0.26708984	-0.0703125	0.3503418	0.38	0.018	7/6/2018	7	6	2018	1:28:55	5335	0.5	1	28	55	147	0.051025391	3.4289062	0.044189453	0.29711914	-0.88232422	1.7199707	0.20800781	0	0	0	0	0	0	0	0	0	0.93212891	0.067871094	0.26367188	-0.19995117	-0.057128906	0.006347656	0.018	38786.29	0	0	0.018
1104	1105	1105	Category M	0.059814453	0.35986328	-0.89990234	-0.26464844	-0.065673828	0.36938477	0.38	0.018	7/6/2018	7	6	2018	1:28:55	5335	0.6	1	28	55	134	0.051025391	3.4289062	0.043701172	0.30053711	-0.88110352	1.845459	0.063964844	0	0	0	0	0	0	0	0	0	0.93188477	0.068115234	0.093994141	0.015869141	0.059082031	-0.018554688	0.018	38786.29	0	0	0.018
1105	1106	1106	Category M	0.19189453	0.23999023	-0.80395508	-0.19677734	-0.10009766	0.39086914	0.38	0.018	7/6/2018	7	6	2018	1:28:55	5335	0.7	1	28	55	98	0.051025391	3.4289062	0.044433594	0.30224609	-0.87817383	3.890625	0.17626953	0	0	0	0	0	0	0	0	0	0.92993164	0.070068359	0.28393555	0.1472168	-0.062255859	0.07421875	0.018	38786.29	0	0	0.018
1106	1107	1107	Category M	0.095947266	0.31176758	-0.87597656	-0.19946289	-0.076904297	0.39990234	0.38	0.018	7/6/2018	7	6	2018	1:28:55	5335	0.8	1	28	55	98	0.051025391	3.4289062	0.045654297	0.30151367	-0.87817383	5.826416	0.051269531	0	0	0	0	0	0	0	0	0	0.9296875	0.0703125	0.062744141	0.050048828	0.010009766	0.002197266	0.018	38786.29	0	0	0.018
1107	1108	1108	Category M	0.047851563	0.2277832	-0.87597656	-0.23876953	-0.051757813	0.38867188	0.38	0.018	7/6/2018	7	6	2018	1:28:55	5335	0.9	1	28	55	98	0.051025391	3.4289062	0.046142578	0.30102539	-0.88183594	7.0463867	0.073486328	0	0	0	0	0	0	0	0	0	0.93310547	0.066894531	0.080810547	0.001464844	-0.073242188	0.005859375	0.018	38786.29	0	0	0.018
1108	1109	1109	Category M	-0.071777344	0.25195313	-0.93579102	-0.26025391	-0.026123047	0.38037109	0.38	0.018	7/6/2018	7	6	2018	1:28:56	5336	0	1	28	56	73	0.051025391	3.4289062	0.045898438	0.30175781	-0.88061523	9.2963867	0.13916016	0	0	0	0	0	0	0	0	0	0.93212891	0.067871094	0.22265625	-0.11767578	-0.049804688	-0.054931641	0.018	38786.29	0	0	0.018
1109	1110	1110	Category M	0.083984375	0.25195313	-0.97192383	-0.265625	-0.018798828	0.37841797	0.38	0.018	7/6/2018	7	6	2018	1:28:56	5336	0.1	1	28	56	61	0.051025391	3.4289062	0.048339844	0.30175781	-0.87719727	10.323242	0.11254883	0	0	0	0	0	0	0	0	0	0.92895508	0.071044922	0.17993164	0.035400391	-0.049804688	-0.094482422	0.018	38786.29	0	0	0.018
1110	1111	1111	Category M	0.21582031	0.16796875	-0.80395508	-0.20751953	-0.061035156	0.39819336	0.38	0.018	7/6/2018	7	6	2018	1:28:56	5336	0.2	1	28	56	61	0.051025391	3.4289062	0.051513672	0.29980469	-0.87597656	10.179688	0.22241211	0	0	0	0	0	0	0	0	0	0.92749023	0.072509766	0.36816406	0.1640625	-0.13183594	0.072021484	0.018	38786.29	0	0	0.018
1111	1112	1112	Category M	0.059814453	0.27587891	-0.94799805	-0.20068359	-0.060302734	0.40527344	0.38	0.018	7/6/2018	7	6	2018	1:28:56	5336	0.3	1	28	56	49	0.051513672	3.4337402	0.053466797	0.29882813	-0.87426758	11.561035	0.077392578	0	0	0	0	0	0	0	0	0	0.92553711	0.074462891	0.10302734	0.006103516	-0.022949219	-0.073486328	0.018	38786.29	0	0	0.018
1112	1113	1113	Category M	0.047851563	0.27587891	-0.88793945	-0.24414063	-0.015625	0.39526367	0.38	0.018	7/6/2018	7	6	2018	1:28:56	5336	0.4	1	28	56	49	0.051513672	3.4337402	0.051025391	0.29956055	-0.87670898	11.657227	0.026367188	0	0	0	0	0	0	0	0	0	0.92773438	0.072265625	0.038085938	-0.003173828	-0.023681641	-0.010986328	0.018	38786.29	0	0	0.018
1113	1114	1114	Category M	-0.035888672	0.20385742	-0.94799805	-0.27490234	0.008789063	0.36450195	0.38	0.018	7/6/2018	7	6	2018	1:28:56	5336	0.5	1	28	56	98	0.051513672	3.4337402	0.052978516	0.29882813	-0.87597656	12.86792	0.14868164	0	0	0	0	0	0	0	0	0	0.92700195	0.072998047	0.25610352	-0.088867188	-0.094970703	-0.071777344	0.018	38786.29	0	0	0.018
1114	1115	1115	Category M	0.26391602	0.20385742	-0.87597656	-0.25390625	0.002441406	0.38793945	0.38	0.018	7/6/2018	7	6	2018	1:28:56	5336	0.6	1	28	56	61	0.051513672	3.4337402	0.054931641	0.296875	-0.87573242	12.125732	0.22851563	0	0	0	0	0	0	0	0	0	0.92626953	0.073730469	0.30200195	0.20874023	-0.093017578	0	0.018	38786.29	0	0	0.018
1115	1116	1116	Category M	0.11987305	0.19189453	-0.80395508	-0.18237305	-0.031005859	0.41650391	0.38	0.018	7/6/2018	7	6	2018	1:28:56	5336	0.7	1	28	56	85	0.051513672	3.4337402	0.058105469	0.29760742	-0.87548828	11.973145	0.1418457	0	0	0	0	0	0	0	0	0	0.92651367	0.073486328	0.23901367	0.061523438	-0.10571289	0.071533203	0.018	38786.29	0	0	0.018
1116	1117	1117	Category M	0.059814453	0.21582031	-1.0197754	-0.22363281	-0.006347656	0.40380859	0.38	0.018	7/6/2018	7	6	2018	1:28:56	5336	0.8	1	28	56	110	0.051513672	3.4337402	0.056152344	0.30029297	-0.87670898	12.546387	0.16601563	0	0	0	0	0	0	0	0	0	0.9284668	0.071533203	0.23095703	0.003417969	-0.084472656	-0.14282227	0.018	38786.29	0	0	0.018
1117	1118	1118	Category M	0	0.2878418	-0.87597656	-0.2434082	0.025634766	0.38671875	0.38	0.018	7/6/2018	7	6	2018	1:28:56	5336	0.9	1	28	56	98	0.051513672	3.4337402	0.059082031	0.30786133	-0.87963867	11.601318	0.0625	0	0	0	0	0	0	0	0	0	0.93383789	0.066162109	0.083007813	-0.059082031	-0.020019531	0.003662109	0.018	38786.29	0	0	0.018
1118	1119	1119	Category M	0.011962891	0.20385742	-0.94799805	-0.25585938	0.037353516	0.38549805	0.38	0.018	7/6/2018	7	6	2018	1:28:57	5337	0	1	28	57	122	0.051513672	3.4337402	0.058349609	0.31274414	-0.87670898	11.391846	0.13818359	0	0	0	0	0	0	0	0	0	0.93261719	0.067382813	0.2265625	-0.046386719	-0.10888672	-0.071044922	0.018	38786.29	0	0	0.018
1119	1120	1120	Category M	0.15576172	0.14379883	-0.81591797	-0.23364258	0.019287109	0.38476563	0.38	0.018	7/6/2018	7	6	2018	1:28:57	5337	0.1	1	28	57	110	0.051513672	3.4337402	0.060546875	0.31542969	-0.87524414	10.471436	0.20483398	0	0	0	0	0	0	0	0	0	0.93237305	0.067626953	0.32617188	0.094970703	-0.17163086	0.059326172	0.018	38786.29	0	0	0.018
1120	1121	1121	Category M	0.10791016	0.17993164	-0.81591797	-0.17358398	-0.031982422	0.42089844	0.38	0.018	7/6/2018	7	6	2018	1:28:57	5337	0.2	1	28	57	85	0.051513672	3.4337402	0.062011719	0.31738281	-0.86938477	10.376465	0.15454102	0	0	0	0	0	0	0	0	0	0.92749023	0.072509766	0.23681641	0.045654297	-0.13745117	0.053466797	0.018	38786.29	0	0	0.018
1121	1122	1122	Category M	0.071777344	0.23999023	-0.92382813	-0.20336914	-0.017333984	0.40600586	0.38	0.018	7/6/2018	7	6	2018	1:28:57	5337	0.3	1	28	57	73	0.051513672	3.4337402	0.061279297	0.31933594	-0.86669922	9.1467285	0.098388672	0	0	0	0	0	0	0	0	0	0.92578125	0.07421875	0.14697266	0.010253906	-0.079345703	-0.056884766	0.018	38786.29	0	0	0.018
1122	1123	1123	Category M	0.059814453	0.21582031	-0.87597656	-0.2097168	0.004394531	0.40527344	0.38	0.018	7/6/2018	7	6	2018	1:28:57	5337	0.4	1	28	57	73	0.051513672	3.4337402	0.064453125	0.32104492	-0.86474609	7.2861328	0.10595703	0	0	0	0	0	0	0	0	0	0.92480469	0.075195313	0.12109375	-0.004638672	-0.10522461	-0.010986328	0.018	38786.29	0	0	0.018
1123	1124	1124	Category M	-0.095947266	0.20385742	-0.99584961	-0.24511719	0.029541016	0.39355469	0.38	0.018	7/6/2018	7	6	2018	1:28:57	5337	0.5	1	28	57	85	0.051513672	3.4337402	0.067138672	0.32324219	-0.86328125	5.8652344	0.24169922	0	0	0	0	0	0	0	0	0	0.92431641	0.075683594	0.41503906	-0.16308594	-0.11938477	-0.13232422	0.018	38786.29	0	0	0.018
1124	1125	1125	Category M	0.13183594	0.25195313	-0.95996094	-0.24780273	0.036376953	0.38574219	0.38	0.018	7/6/2018	7	6	2018	1:28:57	5337	0.6	1	28	57	85	0.051513672	3.4337402	0.070068359	0.32470703	-0.85961914	4.9377441	0.13842773	0	0	0	0	0	0	0	0	0	0.92163086	0.078369141	0.23461914	0.061523438	-0.072753906	-0.10009766	0.018	38786.29	0	0	0.018
1125	1126	1126	Category M	0.15576172	0.16796875	-0.82788086	-0.17211914	-0.026611328	0.41918945	0.38	0.018	7/6/2018	7	6	2018	1:28:57	5337	0.7	1	28	57	73	0.051513672	3.4337402	0.072753906	0.32275391	-0.85839844	4.4934082	0.17822266	0	0	0	0	0	0	0	0	0	0.91992188	0.080078125	0.26831055	0.082763672	-0.15478516	0.030517578	0.018	38786.29	0	0	0.018
1126	1127	1127	Category M	0.059814453	0.27587891	-1.0197754	-0.21240234	-0.005126953	0.40600586	0.38	0.018	7/6/2018	7	6	2018	1:28:57	5337	0.8	1	28	57	61	0.051513672	3.4337402	0.072753906	0.32617188	-0.86157227	3.7397461	0.16625977	0	0	0	0	0	0	0	0	0	0.92431641	0.075683594	0.22143555	-0.012939453	-0.050292969	-0.15795898	0.018	38786.29	0	0	0.018
1127	1128	1128	Category M	0.083984375	0.29980469	-0.86376953	-0.23632813	0.022216797	0.40209961	0.38	0.018	7/6/2018	7	6	2018	1:28:57	5337	0.9	1	28	57	49	0.051513672	3.4337402	0.072021484	0.32763672	-0.86279297	3.4904785	0.030273438	0	0	0	0	0	0	0	0	0	0.92578125	0.07421875	0.040283203	0.01171875	-0.027832031	-0.000732422	0.018	38786.29	0	0	0.018
1128	1129	1129	Category M	-0.071777344	0.23999023	-0.91186523	-0.2590332	0.034179688	0.38549805	0.38	0.018	7/6/2018	7	6	2018	1:28:58	5338	0	1	28	58	61	0.051513672	3.4337402	0.070068359	0.33056641	-0.86108398	2.9362793	0.17602539	0	0	0	0	0	0	0	0	0	0.92504883	0.074951172	0.28344727	-0.1418457	-0.090576172	-0.050537109	0.018	38786.29	0	0	0.018
1129	1130	1130	Category M	0.16796875	0.23999023	-0.86376953	-0.25097656	0.021728516	0.38134766	0.38	0.018	7/6/2018	7	6	2018	1:28:58	5338	0.1	1	28	58	61	0.051513672	3.4337402	0.071777344	0.33105469	-0.86157227	0.45654297	0.13256836	0	0	0	0	0	0	0	0	0	0.92578125	0.07421875	0.18945313	0.096191406	-0.091064453	-0.001953125	0.018	38786.29	0	0	0.018
1130	1131	1131	Category M	0.16796875	0.16796875	-0.86376953	-0.19433594	-0.040527344	0.40820313	0.38	0.018	7/6/2018	7	6	2018	1:28:58	5338	0.2	1	28	58	73	0.051513672	3.4337402	0.068359375	0.33447266	-0.85668945	7.4382324	0.1940918	0	0	0	0	0	0	0	0	0	0.92236328	0.077636719	0.27294922	0.099365234	-0.16650391	-0.006835938	0.018	38786.29	0	0	0.018
1131	1132	1132	Category M	0.035888672	0.26391602	-0.97192383	-0.20629883	-0.060302734	0.39916992	0.38	0.018	7/6/2018	7	6	2018	1:28:58	5338	0.3	1	28	58	85	0.051513672	3.4337402	0.068603516	0.3371582	-0.86547852	21.044678	0.13305664	0	0	0	0	0	0	0	0	0	0.93139648	0.068603516	0.21240234	-0.032714844	-0.073242188	-0.10620117	0.018	38786.29	0	0	0.018
1132	1133	1133	Category M	0.035888672	0.21582031	-0.88793945	-0.23071289	-0.031738281	0.38793945	0.38	0.018	7/6/2018	7	6	2018	1:28:58	5338	0.4	1	28	58	98	0.051513672	3.4337402	0.068359375	0.34350586	-0.86157227	38.105713	0.13427734	0	0	0	0	0	0	0	0	0	0.93017578	0.069824219	0.1862793	-0.032470703	-0.12768555	-0.026123047	0.018	38786.29	0	0	0.018
1133	1134	1134	Category N	0.059814453	0.29980469	-0.83984375	0.19287109	-0.21850586	0.37939453	0.38	0.018	7/6/2018	7	6	2018	1:29:03	5343	0.8	1	29	3	61	0.051513672	3.4337402	0.066650391	0.34619141	-0.8605957	72.2229	0.051513672	0	0	0	0	0	0	0	0	0	0.93017578	0.069824219	0.074462891	-0.006835938	-0.046386719	0.020751953	0.018	38786.29	0	0	0.018
1134	1135	1135	Category N	0.083984375	0.2277832	-0.77978516	0.18481445	-0.25610352	0.36035156	0.38	0.018	7/6/2018	7	6	2018	1:29:03	5343	0.9	1	29	3	49	0.051513672	3.4337402	0.068847656	0.34936523	-0.85546875	124.54468	0.14404297	0	0	0	0	0	0	0	0	0	0.92651367	0.073486328	0.2121582	0.014892578	-0.12158203	0.075683594	0.018	38786.29	0	0	0.018
1135	1136	1136	Category N	0.15576172	0.45581055	-1.0078125	0.20361328	-0.25219727	0.3581543	0.38	0.018	7/6/2018	7	6	2018	1:29:04	5344	0	1	29	4	36	0.051513672	3.4562988	0.070068359	0.34887695	-0.85058594	152.8562	0.20825195	0	0	0	0	0	0	0	0	0	0.92211914	0.077880859	0.34936523	0.085449219	0.10668945	-0.15698242	0.018	38786.29	0	0	0.018
1136	1137	1137	Category N	-0.023925781	0.35986328	-0.75585938	0.13208008	-0.27392578	0.35693359	0.38	0.018	7/6/2018	7	6	2018	1:29:04	5344	0.1	1	29	4	61	0.051513672	3.4562988	0.069580078	0.35742188	-0.84716797	165.9541	0.13085938	0	0	0	0	0	0	0	0	0	0.92211914	0.077880859	0.1875	-0.093505859	0.002197266	0.091308594	0.018	38786.29	0	0	0.018
1137	1138	1138	Category N	0.083984375	0.15576172	-0.75585938	0.17260742	-0.29370117	0.33129883	0.38	0.018	7/6/2018	7	6	2018	1:29:04	5344	0.2	1	29	4	61	0.051513672	3.4562988	0.072265625	0.36230469	-0.84790039	172.00757	0.2265625	0	0	0	0	0	0	0	0	0	0.92504883	0.074951172	0.31054688	0.011474609	-0.20654297	0.092041016	0.018	38786.29	0	0	0.018
1138	1139	1139	Category N	0.023925781	0.38378906	-1.1159668	0.16967773	-0.24389648	0.37744141	0.38	0.018	7/6/2018	7	6	2018	1:29:04	5344	0.3	1	29	4	61	0.051513672	3.4562988	0.073974609	0.36962891	-0.84643555	168.42871	0.27416992	0	0	0	0	0	0	0	0	0	0.92675781	0.073242188	0.33325195	-0.050048828	0.013916016	-0.26928711	0.018	38786.29	0	0	0.018
1139	1140	1140	Category N	0.083984375	0.41992188	-0.82788086	0.18774414	-0.16821289	0.38916016	0.38	0.018	7/6/2018	7	6	2018	1:29:04	5344	0.4	1	29	4	61	0.051513672	3.4562988	0.069824219	0.3737793	-0.83959961	169.71167	0.049560547	0	0	0	0	0	0	0	0	0	0.92163086	0.078369141	0.071777344	0.013916016	0.045898438	0.01171875	0.018	38786.29	0	0	0.018
1140	1141	1141	Category N	-0.083984375	0.27587891	-0.74389648	0.29345703	-0.22192383	0.33056641	0.38	0.018	7/6/2018	7	6	2018	1:29:04	5344	0.5	1	29	4	24	0.051513672	3.4562988	0.066650391	0.37426758	-0.8359375	169.38843	0.20214844	0	0	0	0	0	0	0	0	0	0.91845703	0.081542969	0.34130859	-0.15063477	-0.098388672	0.092041016	0.018	38786.29	0	0	0.018
1141	1142	1142	Category N	-0.17993164	0.63598633	-0.76782227	0.30102539	-0.25512695	0.31103516	0.38	0.018	7/6/2018	7	6	2018	1:29:04	5344	0.6	1	29	4	0	0.051513672	3.4562988	0.064208984	0.38037109	-0.83398438	159.51831	0.359375	0	0	0	0	0	0	0	0	0	0.91894531	0.081054688	0.56591797	-0.24414063	0.25537109	0.066162109	0.018	38786.29	0	0	0.018
1142	1143	1143	Category N	-0.14379883	0.46777344	-0.92382813	0.33227539	-0.30004883	0.24047852	0.38	0.018	7/6/2018	7	6	2018	1:29:04	5344	0.7	1	29	4	-12	0.051513672	3.4562988	0.064208984	0.38354492	-0.83447266	145.64331	0.24145508	0	0	0	0	0	0	0	0	0	0.9206543	0.079345703	0.3815918	-0.20800781	0.083984375	-0.089111328	0.018	38786.29	0	0	0.018
1143	1144	1144	Category N	-0.047851563	0.45581055	-0.87597656	0.3137207	-0.32788086	0.22460938	0.38	0.018	7/6/2018	7	6	2018	1:29:04	5344	0.8	1	29	4	-24	0.051513672	3.4562988	0.061279297	0.38818359	-0.83251953	113.61987	0.13549805	0	0	0	0	0	0	0	0	0	0.9206543	0.079345703	0.2199707	-0.10913086	0.067382813	-0.043212891	0.018	38786.29	0	0	0.018
1144	1145	1145	Category N	-0.011962891	0.51586914	-0.64794922	0.23876953	-0.3293457	0.28808594	0.38	0.018	7/6/2018	7	6	2018	1:29:04	5344	0.9	1	29	4	12	0.051513672	3.4562988	0.062744141	0.39746094	-0.8347168	59.596924	0.23339844	0	0	0	0	0	0	0	0	0	0.92651367	0.073486328	0.37988281	-0.074707031	0.11816406	0.18676758	0.018	38786.29	0	0	0.018
1145	1146	1146	Category N	-0.011962891	0.31176758	-0.95996094	0.18774414	-0.23852539	0.36694336	0.38	0.018	7/6/2018	7	6	2018	1:29:05	5345	0	1	29	5	12	0.051513672	3.4562988	0.062988281	0.40039063	-0.84033203	27.869629	0.16650391	0	0	0	0	0	0	0	0	0	0.93310547	0.066894531	0.28320313	-0.074951172	-0.088623047	-0.11938477	0.018	38786.29	0	0	0.018
1146	1147	1147	Category N	0.19189453	0.19189453	-1.1037598	0.18212891	-0.22509766	0.35888672	0.38	0.018	7/6/2018	7	6	2018	1:29:05	5345	0.1	1	29	5	36	0.051513672	3.4562988	0.056396484	0.41162109	-0.83447266	11.61084	0.37280273	0	0	0	0	0	0	0	0	0	0.93237305	0.067626953	0.62426758	0.13525391	-0.21972656	-0.26904297	0.018	38786.29	0	0	0.018
1147	1148	1148	Category N	0.071777344	0.34790039	-0.77978516	0.1640625	-0.27905273	0.34545898	0.38	0.018	7/6/2018	7	6	2018	1:29:05	5345	0.2	1	29	5	61	0.051513672	3.4562988	0.051513672	0.41455078	-0.83349609	1.5656738	0.088134766	0	0	0	0	0	0	0	0	0	0.93261719	0.067382813	0.14086914	0.020019531	-0.066650391	0.053710938	0.018	38786.29	0	0	0.018
1148	1149	1149	Category N	0.083984375	0.34790039	-0.70776367	0.11157227	-0.26806641	0.36938477	0.38	0.018	7/6/2018	7	6	2018	1:29:05	5345	0.3	1	29	5	36	0.051513672	3.4562988	0.050292969	0.41772461	-0.83276367	9.1147461	0.1472168	0	0	0	0	0	0	0	0	0	0.93310547	0.066894531	0.22875977	0.033447266	-0.069824219	0.125	0.018	38786.29	0	0	0.018
1149	1150	1150	Category N	0.15576172	0.23999023	-0.82788086	0.090087891	-0.25244141	0.38256836	0.38	0.018	7/6/2018	7	6	2018	1:29:05	5345	0.4	1	29	5	49	0.051513672	3.4562988	0.050292969	0.42016602	-0.82910156	13.630859	0.20849609	0	0	0	0	0	0	0	0	0	0.9309082	0.069091797	0.28662109	0.10522461	-0.18017578	0.001220703	0.018	38786.29	0	0	0.018
1150	1151	1151	Category N	0.071777344	0.21582031	-0.83984375	0.083251953	-0.25073242	0.38525391	0.38	0.018	7/6/2018	7	6	2018	1:29:05	5345	0.5	1	29	5	36	0.051513672	3.4562988	0.049560547	0.42211914	-0.82739258	14.941162	0.20776367	0	0	0	0	0	0	0	0	0	0.93041992	0.069580078	0.24072266	0.021972656	-0.20629883	-0.012207031	0.018	38786.29	0	0	0.018
1151	1152	1152	Category N	0.059814453	0.25195313	-0.89990234	0.055664063	-0.21875	0.3972168	0.38	0.018	7/6/2018	7	6	2018	1:29:05	5345	0.6	1	29	5	36	0.051513672	3.4562988	0.045166016	0.42553711	-0.82543945	17.570313	0.18920898	0	0	0	0	0	0	0	0	0	0.9296875	0.0703125	0.26245117	0.014404297	-0.17358398	-0.07421875	0.018	38786.29	0	0	0.018
1152	1153	1153	Category N	0.16796875	0.21582031	-0.89990234	0.067382813	-0.21508789	0.40380859	0.38	0.018	7/6/2018	7	6	2018	1:29:05	5345	0.7	1	29	5	36	0.051513672	3.4562988	0.042724609	0.42895508	-0.82568359	24.281006	0.25805664	0	0	0	0	0	0	0	0	0	0.93139648	0.068603516	0.41259766	0.125	-0.21313477	-0.073974609	0.018	38786.29	0	0	0.018
1153	1154	1154	Category N	0.11987305	0.29980469	-0.91186523	0.097167969	-0.24560547	0.36450195	0.38	0.018	7/6/2018	7	6	2018	1:29:05	5345	0.8	1	29	5	36	0.051513672	3.4562988	0.041748047	0.43481445	-0.8269043	27.327637	0.17749023	0	0	0	0	0	0	0	0	0	0.93530273	0.064697266	0.29785156	0.077880859	-0.13500977	-0.084716797	0.018	38786.29	0	0	0.018
1154	1155	1155	Category N	0.10791016	0.31176758	-0.91186523	0.12939453	-0.26416016	0.37011719	0.38	0.018	7/6/2018	7	6	2018	1:29:05	5345	0.9	1	29	5	36	0.051513672	3.4562988	0.042480469	0.44042969	-0.82666016	25.924316	0.16748047	0	0	0	0	0	0	0	0	0	0.9375	0.0625	0.27929688	0.065185547	-0.12866211	-0.084960938	0.018	38786.29	0	0	0.018
1155	1156	1156	Category N	0.047851563	0.64794922	-0.89990234	0.16186523	-0.2902832	0.34838867	0.38	0.018	7/6/2018	7	6	2018	1:29:06	5346	0	1	29	6	36	0.051513672	3.4562988	0.036865234	0.44213867	-0.82763672	23.120117	0.21801758	0	0	0	0	0	0	0	0	0	0.93920898	0.060791016	0.28857422	0.010742188	0.20556641	-0.072021484	0.018	38786.29	0	0	0.018
1156	1157	1157	Category N	0.2878418	0.86376953	-1.1518555	0.21557617	-0.35913086	0.28173828	0.38	0.018	7/6/2018	7	6	2018	1:29:06	5346	0.1	1	29	6	49	0.051513672	3.4562988	0.034423828	0.44458008	-0.82470703	22.241211	0.58886719	0	0	0	0	0	0	0	0	0	0.9375	0.0625	0.99926758	0.25317383	0.41894531	-0.3269043	0.018	38786.29	0	0	0.018
1157	1158	1158	Category N	0.035888672	0.64794922	-0.65991211	0.21313477	-0.42871094	0.18310547	0.38	0.018	7/6/2018	7	6	2018	1:29:06	5346	0.2	1	29	6	49	0.051513672	3.4562988	0.031738281	0.44750977	-0.8203125	21.994141	0.2565918	0	0	0	0	0	0	0	0	0	0.93505859	0.064941406	0.36474609	0.00390625	0.20019531	0.16040039	0.018	38786.29	0	0	0.018
1158	1159	1159	Category N	0.083984375	0.51586914	-0.77978516	0.10766602	-0.4921875	0.11083984	0.38	0.018	7/6/2018	7	6	2018	1:29:06	5346	0.3	1	29	6	36	0.051513672	3.4562988	0.032470703	0.44897461	-0.8190918	18.677002	0.092773438	0	0	0	0	0	0	0	0	0	0.93457031	0.065429688	0.15722656	0.051269531	0.066650391	0.039306641	0.018	38786.29	0	0	0.018
1159	1160	1160	Category N	0.047851563	0.56396484	-0.44384766	0.004638672	-0.43554688	0.22119141	0.38	0.018	7/6/2018	7	6	2018	1:29:06	5346	0.4	1	29	6	24	0.051513672	3.4562988	0.031494141	0.44848633	-0.82128906	17.860352	0.39501953	0	0	0	0	0	0	0	0	0	0.9362793	0.063720703	0.5090332	0.016113281	0.11523438	0.37744141	0.018	38786.29	0	0	0.018
1160	1161	1161	Category N	0.17993164	0.39599609	-0.53979492	-0.030029297	-0.41601563	0.24975586	0.38	0.018	7/6/2018	7	6	2018	1:29:06	5346	0.5	1	29	6	24	0.051513672	3.4562988	0.027099609	0.44702148	-0.82421875	20.389648	0.3269043	0	0	0	0	0	0	0	0	0	0.93823242	0.061767578	0.48852539	0.15258789	-0.051025391	0.28442383	0.018	38786.29	0	0	0.018
1161	1162	1162	Category N	0.2878418	0.43188477	-0.79199219	-0.012939453	-0.38208008	0.26879883	0.38	0.018	7/6/2018	7	6	2018	1:29:06	5346	0.6	1	29	6	61	0.051513672	3.4562988	0.026855469	0.45336914	-0.82006836	21.735107	0.26318359	0	0	0	0	0	0	0	0	0	0.93725586	0.062744141	0.31054688	0.26074219	-0.021484375	0.028076172	0.018	38786.29	0	0	0.018
1162	1163	1163	Category N	0.32397461	0.41992188	-0.70776367	0.013427734	-0.34667969	0.31958008	0.38	0.018	7/6/2018	7	6	2018	1:29:06	5346	0.7	1	29	6	73	0.051513672	3.4562988	0.026123047	0.45263672	-0.81933594	19.383301	0.31958008	0	0	0	0	0	0	0	0	0	0.93652344	0.063476563	0.44213867	0.29760742	-0.032714844	0.11157227	0.018	38786.29	0	0	0.018
1163	1164	1164	Category N	0.14379883	0.44384766	-0.58789063	0.029052734	-0.31616211	0.34765625	0.38	0.018	7/6/2018	7	6	2018	1:29:06	5346	0.8	1	29	6	73	0.051513672	3.4562988	0.025146484	0.45288086	-0.81689453	17.198486	0.25805664	0	0	0	0	0	0	0	0	0	0.93457031	0.065429688	0.35693359	0.1184082	-0.009033203	0.22900391	0.018	38786.29	0	0	0.018
1164	1165	1165	Category N	0.15576172	0.23999023	-0.85180664	0.044921875	-0.29174805	0.36157227	0.38	0.018	7/6/2018	7	6	2018	1:29:06	5346	0.9	1	29	6	73	0.051513672	3.4562988	0.025146484	0.45410156	-0.81713867	15.415771	0.25317383	0	0	0	0	0	0	0	0	0	0.93530273	0.064697266	0.37915039	0.13037109	-0.21411133	-0.034423828	0.018	38786.29	0	0	0.018
1165	1166	1166	Category N	0.21582031	0.44384766	-0.97192383	0.093994141	-0.32202148	0.34082031	0.38	0.018	7/6/2018	7	6	2018	1:29:07	5347	0	1	29	7	85	0.051513672	3.4562988	0.021972656	0.45458984	-0.81713867	11.484619	0.24804688	0	0	0	0	0	0	0	0	0	0.93554688	0.064453125	0.35913086	0.19360352	-0.010742188	-0.15454102	0.018	38786.29	0	0	0.018
1166	1167	1167	Category N	0.071777344	0.40795898	-0.87597656	0.11279297	-0.31030273	0.34057617	0.38	0.018	7/6/2018	7	6	2018	1:29:07	5347	0.1	1	29	7	85	0.051513672	3.4562988	0.018798828	0.45703125	-0.8190918	6.729248	0.091552734	0	0	0	0	0	0	0	0	0	0.93823242	0.061767578	0.15844727	0.052734375	-0.049072266	-0.056640625	0.018	38786.29	0	0	0.018
1167	1168	1168	Category N	-0.071777344	0.57592773	-0.83984375	0.15014648	-0.30053711	0.34667969	0.38	0.018	7/6/2018	7	6	2018	1:29:07	5347	0.2	1	29	7	98	0.051513672	3.4562988	0.017333984	0.45727539	-0.81713867	0.70678711	0.14990234	0	0	0	0	0	0	0	0	0	0.93676758	0.063232422	0.22998047	-0.089111328	0.1184082	-0.022460938	0.018	38786.29	0	0	0.018
1168	1169	1169	Category N	0.059814453	0.41992188	-1.0439453	0.19311523	-0.32470703	0.30639648	0.38	0.018	7/6/2018	7	6	2018	1:29:07	5347	0.3	1	29	7	98	0.051513672	3.4562988	0.013183594	0.45605469	-0.81738281	3.3417969	0.23388672	0	0	0	0	0	0	0	0	0	0.9362793	0.063720703	0.30908203	0.046386719	-0.036132813	-0.22631836	0.018	38786.29	0	0	0.018
1169	1170	1170	Category N	-0.32397461	0.76782227	-0.50390625	0.21850586	-0.33398438	0.29467773	0.38	0.018	7/6/2018	7	6	2018	1:29:07	5347	0.4	1	29	7	49	0.051513672	3.4562988	0.011474609	0.45703125	-0.81689453	8.5554199	0.55419922	0	0	0	0	0	0	0	0	0	0.93603516	0.063964844	0.95922852	-0.33544922	0.31054688	0.31298828	0.018	38786.29	0	0	0.018
1170	1171	1171	Category N	0.21582031	0.47998047	-1.4638672	0.24365234	-0.37695313	0.23999023	0.38	0.018	7/6/2018	7	6	2018	1:29:07	5347	0.5	1	29	7	49	0.051513672	3.4562988	0.009277344	0.45410156	-0.81762695	14.964844	0.67871094	0	0	0	0	0	0	0	0	0	0.93530273	0.064697266	0.87841797	0.20629883	0.025634766	-0.64599609	0.018	38786.29	0	0	0.018
[truncated: 11,108 more rows]
[truncated: 29 more columns]
