# Supplementary material for: Development of a multisensor biologging collar and analytical techniques to describe high‐resolution spatial behavior in free‐ranging terrestrial mammals
Source: Ecol Evol. 2024 Sep 23;14(9):e70264. doi: 10.1002/ece3.70264 (PMC11420106; doi:10.1002/ece3.70264)
Supplement: Supplementary file 1 — Appendix S1 [file ECE3-14-e70264-s001.zip › doi_10_5061_dryad_jdfn2z3hv__v20240620/B6_S70_Header.csv]

Split no.	Bookmark number	Category	Pointer	Day#	Time(hh:mm:ss)	Total Event start	Event start	Number events	Duration(s)	Sum VeDBA	Mean VeDBA	Mean Dyn AccX	Mean Dyn AccY	Mean Dyn AccZ	Sum VeSBA	Mean VeSBA	Mean smth AccX	Mean smth AccY	Mean smth AccZ	VeDBA_Var	VeDBA_SD	VeSBA_Var	VeSBA_SD	Mean Animal g	Sum Animal g	Animal g_Var	Animal g_SD	Acc_x_Var	Acc_x_SD	Acc_y_Var	Acc_y_SD	Acc_z_Var	Acc_z_SD	Predominant freq, Hz	Smth press val	Max pressure val	Min pressure val	Grd air press	Altitude begin	Altitude end	Delta max/min altitude
1	1	Category L	11956	7	18:05:21	1	1	26	2.5	0	0	0	0	0	0	0	0	0	0	0	0	0	0	0	0	0	0	0	0	0	0	0	0	0	7	0	0.007	1000	0	39698.2	39698.2
1	2	Category E	11982	7	18:33:04	27	27	86	8.5	4.65234	0.145386	-0.0307312	-0.00279236	0.0533524	31.6045	0.98764	0.0422363	0.252701	-0.953537	0.140366	0.374654	0.000541687	0.0232742	0.0407257	1.30322	0.000854492	0.0292317	0.0091095	0.0954437	0.00301361	0.0548964	0.0130768	0.114354	0	7	0.007	0.007	1000	39698.2	39698.2	0
1	3	Category I	12068	7	19:05:27	113	113	69	6.8	91.6086	1.32766	0.0296825	-0.0271704	-0.0651679	75.7209	1.09741	0.090562	0.191247	-1.07656	0.678407	0.823654	0.000895182	0.0299196	0.097405	6.72095	0.000810264	0.0284651	0.339072	0.582299	0.19354	0.439932	1.80488	1.34346	0	7	0.008	0.008	1000	39698.2	39579	119.2
1	4	Category E	12137	7	19:16:01	182	182	71	7	12.5479	0.17673	-0.0323228	0.0424839	0.0332306	67.5732	0.951736	0.0551827	0.263981	-0.911741	0.0583118	0.241478	0.000230386	0.0151785	0.0537247	3.81445	0.000794317	0.0281836	0.0099857	0.0999285	0.00880282	0.0938233	0.0201811	0.14206	0	7	0.008	0.008	1000	39579	39579	0
1	5	Category F	12208	7	19:17:22	253	253	149	14.9	25.2283	0.169317	-0.00736846	-0.00402259	-0.000909383	136.258	0.914485	0.0723557	0.239217	-0.878582	0.00585118	0.076493	0	0	0.0855148	12.7417	0	0	0.0127707	0.113007	0.00457805	0.0676613	0.0168539	0.129823	0	7	0.008	0.008	1000	39579	39579	0
1	6	Category L	12357	7	19:17:43	402	402	34	3.3	3.9646	0.116606	0.10819	0.0162928	0.0285645	31.1545	0.91631	0.0975414	0.199011	-0.888909	0.0341222	0.184722	0	0	0.08369	2.84546	0	0	0.0119054	0.109112	0.000603171	0.0245595	0.00102683	0.0320441	0	7	0.008	0.008	1000	39579	39579	0
1	7	Category J	12391	7	19:46:08	436	436	36	3.501	23.0232	0.639533	-0.0923394	-0.0422635	-0.0488417	33.0552	0.918199	0.166599	0.175408	-0.885586	0.135688	0.368358	0	0	0.0818007	2.94482	0	0	0.0948622	0.307997	0.0179443	0.133956	0.345283	0.587608	0	7	0.008	0.008	1000	39579	39579	0
1	8	Category L	12427	7	19:46:33	472	472	109	10.8	6.07324	0.0557178	0.0414613	0.00795585	0.0146619	98.5959	0.90455	0.225324	0.193097	-0.853341	0.00748549	0.0865187	0	0	0.09545	10.4041	0	0	0.00339333	0.0582523	0.000197104	0.0140394	0.000671947	0.0259219	0	7	0.008	0.008	1000	39579	39579	0
1	9	Category E	12536	7	20:18:36	581	581	131	13.1	19.8604	0.151606	0.00872197	-0.00181894	-0.00445044	119.663	0.913461	0.0191399	0.190443	-0.89157	0.00502445	0.0708834	0	0	0.0865395	11.3367	0	0	0.0133495	0.11554	0.00251036	0.0501035	0.012235	0.110612	0	7	0.009	0.009	1000	39579	39471.3	107.69
1	10	Category C	12667	7	20:19:18	712	712	166	16.501	30.7505	0.185244	-0.0587938	-0.00276791	-0.0026076	151.786	0.914371	-0.237605	0.18447	-0.860209	0.00700654	0.0837051	6.77E-05	0.00822517	0.0856286	14.2144	6.77E-05	0.00822517	0.0203034	0.14249	0.00769484	0.0877202	0.0139513	0.118116	0	7	0.009	0.009	1000	39471.3	39471.3	0
1	11	Category E	12833	7	20:27:00	878	878	125	12.5	30.8108	0.246486	0.018209	0.00512109	-0.000787109	111.249	0.889994	0.0399961	0.177094	-0.869609	0.0128437	0.11333	1.76E-05	0.00419263	0.110006	13.7507	1.76E-05	0.00419263	0.0554062	0.235385	0.00400977	0.0633227	0.0150273	0.122586	0	7	0.009	0.009	1000	39471.3	39471.3	0
1	12	Category L	12958	7	20:27:14	1003	1003	38	3.8	5.39844	0.142064	0.119847	-0.024806	0.0520469	34.8599	0.917365	0.175646	0.19237	-0.878636	0.0335115	0.183062	0.00012207	0.0110485	0.0826352	3.14014	0.00012207	0.0110485	0.0166337	0.128972	0.000815944	0.0285647	0.00366853	0.0605684	0	7	0.009	0.009	1000	39471.3	39471.3	0
1	13	Category J	12996	7	21:02:07	1041	1041	36	3.501	23.2771	0.646586	-0.0137193	0.0272963	-0.070421	34.2971	0.952698	0.244907	0.209452	-0.896349	0.198988	0.446081	0.000305176	0.0174693	0.0473022	1.70288	0	0	0.101264	0.31822	0.0189684	0.137726	0.415968	0.644956	0	7	0.01	0.01	1000	39471.3	39372.9	98.4
1	14	Category L	13032	7	21:02:54	1077	1077	33	3.3	4.94092	0.149725	0.0466752	0.0186435	0.13896	33.9575	1.02902	0.180183	0.190807	-0.994806	0.222849	0.472068	0.000199751	0.0141333	0.0356889	1.17773	0.000628847	0.0250768	0.00224165	0.0473461	0.000503078	0.0224294	0.0206262	0.143618	0	7	0.01	0.01	1000	39372.9	39372.9	0
1	15	Category I	13065	7	21:13:26	1110	1110	984	98.701	1349.52	1.37146	0.00191616	-0.000367948	-0.00710191	1186.05	1.20534	0.0712117	0.29962	-1.15995	0.419601	0.647766	0.00115098	0.0339262	0.205396	202.11	0.00117629	0.0342971	0.421114	0.648933	0.350132	0.59172	1.52828	1.23623	0	7	0.01	0.01	1000	39372.9	39372.9	0
1	16	Category C	14049	7	21:33:33	2094	2094	216	21.601	31.1968	0.14443	-0.0242468	-0.00420125	0.0178019	203.944	0.944183	-0.39327	0.206252	-0.830516	0.0210922	0.145231	0.000106246	0.0103076	0.05706	12.325	0.000310827	0.0176303	0.00999281	0.0999641	0.00304611	0.0551915	0.0147219	0.121334	0	7	0.01	0.01	1000	39372.9	39372.9	0
1	17	Category D	14265	7	21:34:03	2310	2310	253	25.3	37.3035	0.147445	0.00582367	0.00339577	-0.00130369	236.054	0.933021	-0.313322	0.19708	-0.856282	0.00500923	0.0707759	0	0	0.0669794	16.9458	0	0	0.0114206	0.106867	0.00346043	0.0588254	0.0120584	0.109811	0	7	0.01	0.01	1000	39372.9	39372.9	0
1	18	Category C	14518	7	21:35:23	2563	2563	200	20	28.9138	0.144569	-0.0253882	-0.0018811	-0.000809326	184.302	0.921508	-0.264231	0.209656	-0.854718	0.00671875	0.081968	8.54E-06	0.00292317	0.0784924	15.6985	8.54E-06	0.00292317	0.0139648	0.118173	0.00363159	0.0602627	0.0105859	0.102888	0	7	0.01	0.01	1000	39372.9	39372.9	0
1	19	Category L	14718	7	21:35:46	2763	2763	39	3.801	12.2693	0.314597	0.311592	0.0185234	-0.00508313	33.8376	0.867632	-0.080028	0.150729	-0.850336	0.000726162	0.0269474	9.39E-05	0.00969021	0.132368	5.16235	9.39E-05	0.00969021	0.0977063	0.31258	0.000982823	0.03135	0.000669822	0.0258809	0	7	0.01	0.01	1000	39372.9	39372.9	0
1	20	Category G	14757	7	21:51:57	2802	2802	89	8.9	21.8301	0.245282	-0.11634	-0.0124128	0.00791674	80.7288	0.907065	-0.258177	0.150259	-0.852794	0.0143193	0.119663	0.000115212	0.0107337	0.0929353	8.27124	0.000115212	0.0107337	0.0479969	0.219082	0.00837759	0.0915292	0.0208754	0.144483	0	7	0.011	0.011	1000	39372.9	39282.2	90.72
1	21	Category E	14846	7	22:19:44	2891	2891	143	14.2	34.0476	0.238095	0.0326705	-0.0197805	0.0125382	130.992	0.916031	0.0698208	0.172281	-0.890932	0.0273694	0.165437	0.000196337	0.014012	0.0874689	12.5081	0.000389259	0.0197297	0.040343	0.200856	0.00979465	0.0989679	0.0192752	0.138835	0	7	0.011	0.011	1000	39282.2	39282.2	0
1	22	Category I	14989	7	23:10:36	3034	3034	53	5.201	58.3545	1.10103	-0.0738042	0.120163	-0.0898806	57.6772	1.08825	0.0171267	0.36441	-1.02498	0.337347	0.580816	0.0010733	0.0327612	0.0882499	4.67725	0.000589623	0.0242821	0.206935	0.454901	0.339586	0.58274	0.908516	0.953161	0	7	0.012	0.012	1000	39282.2	39197.9	84.28
1	23	Category L	15042	7	23:36:35	3087	3087	97	9.7	7.3125	0.0753866	0.0264175	-0.0279554	0.0321913	91.9968	0.948421	0.109644	0.23592	-0.910738	0.0425585	0.206297	0.000332233	0.0182272	0.063172	6.12769	0.000591475	0.0243203	0.00377034	0.0614031	0.00332233	0.0576396	0.00285921	0.0534716	0	7	0.012	0.012	1000	39197.9	39197.9	0
1	24	Category J	15139	7	23:36:47	3184	3184	46	4.5	37.4888	0.814973	-0.0236498	-0.0114003	-0.0352199	44.1396	0.959558	0.0799136	0.188901	-0.93733	0.217853	0.466747	2.12E-05	0.00460756	0.0404424	1.86035	2.12E-05	0.00460756	0.153373	0.391629	0.0830609	0.288203	0.543017	0.736897	0	7	0.012	0.012	1000	39197.9	39197.9	0
1	25	Category L	15185	7	23:49:24	3230	3230	328	32.9	13.5999	0.041463	-0.00398068	0.0136615	0.0010108	301.355	0.918766	0.0166946	0.187658	-0.897812	0.0062762	0.0792225	1.34E-05	0.00366032	0.0812341	26.6448	1.34E-05	0.00366032	0.00122294	0.0349705	0.00198736	0.0445799	0.000529219	0.0230048	0	7	0.012	0.012	1000	39197.9	39197.9	78.77
1	26	Category A	15513	8	3:24:05	28576	28576	1385	138.844	34.3767	0.0248207	7.14E-05	1.11E-05	-2.84E-05	1234.05	0.891009	0.242729	-0.414841	-0.750095	4.37E-05	0.00661182	0	0	0.108991	150.953	0	0	0.000169048	0.0130018	0.000167461	0.0129407	0.000151773	0.0123196	0	7	0.016	0.016	1000	38909.2	38909.2	0
1	27	Category M	16898	8	4:11:19	55157	55157	17	1.601	40.9641	2.40965	0.249095	0.976218	-1.39111	18.9177	1.11281	0.229262	-0.107996	-1.08206	9.69988	3.11446	0.000100528	0.0100264	0.112807	1.91772	0.000244141	0.015625	0.287511	0.536201	6.58444	2.56602	6.3185	2.51366	0	7	0.017	0.017	1000	38846.3	38846.3	0
1	28	Category N	16915	8	4:11:35	55174	55174	128	12.7	42.4031	0.331274	-0.0059948	-0.0858135	0.0488434	124.149	0.969917	0.120111	0.0705318	-0.952564	0.0627575	0.250514	0.006464	0.080399	0.129005	16.5127	0.00238228	0.0488086	0.0294514	0.171614	0.0529079	0.230017	0.0451832	0.212563	0	7	0.017	0.017	1000	38846.3	38846.3	0
1	29	Category M	17043	8	4:12:18	55302	55302	249	24.9	71.2742	0.286242	-0.0108814	0.0377388	0.026779	240.089	0.964213	0.00020198	0.482724	-0.824304	0.0350386	0.187186	0.000724578	0.026918	0.0520804	12.968	0.000361799	0.019021	0.0236963	0.153936	0.0459053	0.214255	0.0445287	0.211018	0	7	0.017	0.017	1000	38846.3	38846.3	0
1	30	Category N	17292	8	4:13:01	55551	55551	33	3.2	46.0776	1.39629	-0.159601	-0.0813136	-0.320727	35.6768	1.08111	0.103227	0.294996	-1.03434	1.85254	1.36108	0.000421697	0.0205353	0.0811139	2.67676	8.88E-05	0.00942223	0.791378	0.889594	1.19011	1.09092	1.36674	1.16907	0	7	0.017	0.017	1000	38846.3	38846.3	0
1	31	Category B	17325	8	4:50:52	73900	73900	1385	138.8	34.8154	0.0251375	4.94E-06	-5.99E-06	-7.03E-05	1249.15	0.901911	0.426768	0.415872	-0.676904	4.55E-05	0.0067438	0	0	0.098089	135.853	0	0	0.00019214	0.0138614	0.000146837	0.0121176	0.000192492	0.0138742	0	7	0.018	0.017	1000	38846.3	38786.3	59.98
1	32	Category E	18710	8	5:28:25	91441	91441	73	7.301	13.283	0.181958	0.0144712	-0.0404136	-0.0199593	66.031	0.904534	0.06351	0.255575	-0.860893	0.0096285	0.0981249	3.34E-06	0.00182877	0.0954657	6.96899	3.34E-06	0.00182877	0.0259157	0.160984	0.00483265	0.0695172	0.013294	0.115299	0	7	0.018	0.018	1000	38786.3	38786.3	0
1	33	Category M	18783	8	5:29:09	91514	91514	34	3.3	13.3826	0.393605	-0.211555	0.0792954	-0.00489717	31.2625	0.919484	-0.0556784	0.252894	-0.882159	0.0814424	0.285381	0.000107709	0.0103783	0.0805161	2.73755	0.000107709	0.0103783	0.0911937	0.301983	0.0672033	0.259236	0.0740105	0.272049	0	7	0.018	0.018	1000	38786.3	38786.3	0
1	34	Category J	18817	8	8:10:10	158465	158465	105	10.5	70.3154	0.669671	-0.0267508	-0.0540086	-0.0545666	98.2927	0.936121	0.12228	0.239074	-0.886786	0.0591402	0.243187	0.000353423	0.0187995	0.0638788	6.70728	0.000353423	0.0187995	0.0808617	0.284362	0.0356283	0.188754	0.384468	0.620055	0	7	19.157	19.147	1000	23573.7	23430.8	157.18
1	35	Category E	18922	8	8:17:16	158570	158570	69	6.8	11.8911	0.172335	-0.0257692	-0.00248387	0.00734191	64.29	0.93174	0.0463938	0.175272	-0.913719	0.029311	0.171205	1.42E-05	0.00376206	0.0682603	4.70996	1.42E-05	0.00376206	0.0226591	0.150529	0.00378595	0.0615301	0.0106113	0.103011	0	7	19.58	19.573	1000	23402.1	23358.3	44.02
1	36	Category J	18991	8	8:17:25	158639	158639	122	12.2	72.1089	0.591056	-0.00212923	0.00133477	-0.00376817	114.209	0.936141	0.122096	0.179643	-0.910054	0.0651555	0.255256	8.00E-06	0.00282924	0.0638588	7.79077	8.00E-06	0.00282924	0.0578773	0.240577	0.0255227	0.159758	0.325652	0.570659	0	7	19.594	19.581	1000	23358.1	23304.3	104.06
1	37	Category L	19113	8	8:42:48	158761	158761	97	9.6	4.14771	0.0427598	0.0304094	0.0011754	0.00868839	88.6602	0.914022	0.189315	0.164088	-0.878665	0.00719837	0.0848432	0	0	0.0859778	8.33984	0	0	0.00142206	0.0377102	0.000178701	0.0133679	0.00030203	0.017379	0	7	21.114	21.104	1000	23204	23054.9	149.28
1	38	Category E	19210	8	8:43:03	158858	158858	72	7.1	16.9172	0.234962	-0.0820618	-0.00306193	-0.0169915	64.9177	0.901635	0.120477	0.190321	-0.872104	0.0112779	0.106198	0	0	0.0983649	7.08228	0	0	0.0384386	0.196058	0.0052219	0.0722627	0.021698	0.147302	0	7	21.126	21.119	1000	23054.5	23049.9	7.47
1	39	Category L	19282	8	8:44:38	158930	158930	93	9.2	7.29541	0.0784453	0.0686035	0.00203713	0.0182213	82.9207	0.89162	0.271458	0.200274	-0.823623	0.00116032	0.0340635	0	0	0.10838	10.0793	0	0	0.00869456	0.0932446	3.94E-05	0.00627515	0.000740297	0.0272084	0	7	21.223	21.214	1000	23044.2	23034	10.14
1	40	Category E	19375	8	8:44:49	159023	159023	50	4.9	6.38037	0.127607	-0.0391162	-0.00462402	-0.0142529	45.4524	0.909048	0.101621	0.204326	-0.878066	0.00434082	0.0658849	0	0	0.0909521	4.54761	0	0	0.00582031	0.076291	0.0042041	0.064839	0.00925781	0.0962175	0	7	21.229	21.225	1000	23033.8	23032.5	1.71
1	41	Category L	19425	8	8:45:05	159073	159073	61	6	2.30762	0.0378298	-0.0232974	0.00569528	0.0110063	56.5493	0.927038	0.0263992	0.205686	-0.903364	0.0212082	0.14563	4.00E-06	0.00200058	0.072962	4.45068	4.00E-06	0.00200058	0.000736424	0.0271371	0.000192111	0.0138604	0.000528304	0.0229849	0	7	21.247	21.241	1000	23031.7	22959.9	140.4
1	42	Category J	19486	8	9:21:55	159134	159134	50	4.901	32.7029	0.654058	-0.0180029	0.00148438	-0.0358545	46.9722	0.939443	0.133555	0.185249	-0.909761	0.127314	0.356812	9.77E-06	0.003125	0.0605566	3.02783	9.77E-06	0.003125	0.0875586	0.295903	0.015874	0.125992	0.401616	0.633732	0	7	23.454	23.449	1000	22823.7	22625.3	198.43
1	43	Category L	19536	8	9:22:01	159184	159184	42	4.1	5.25659	0.125157	0.105835	0.00956217	0.059954	38.7759	0.923235	0.212356	0.152693	-0.885266	0.0623721	0.249744	8.72E-05	0.00933772	0.0767648	3.22412	8.72E-05	0.00933772	0.0117129	0.108226	0.000406901	0.0201718	0.0038365	0.0619395	0	7	23.459	23.455	1000	22625.1	22624.2	0.88
1	44	Category J	19578	8	9:22:07	159226	159226	85	8.4	58.302	0.685906	-0.0421042	-0.0148265	-0.0257726	81.8411	0.962836	0.131784	0.112354	-0.946427	0.0758387	0.275388	9.19E-05	0.00958706	0.0371639	3.15894	9.19E-05	0.00958706	0.098337	0.313587	0.031609	0.177789	0.407287	0.63819	0	7	23.47	23.461	1000	22624	22439.7	360.96
1	45	Category E	19663	8	11:08:04	159311	159311	119	11.9	24.3291	0.204446	-0.00839721	0.0218701	0.00284352	109.275	0.918281	0.120952	0.138604	-0.897574	0.013836	0.117627	8.21E-06	0.00286468	0.0817194	9.72461	8.21E-06	0.00286468	0.0162036	0.127293	0.0081346	0.090192	0.0266093	0.163124	0	7	29.825	29.814	1000	22092.4	21225.5	1225.55
1	46	Category A	19782	8	15:55:59	167270	167270	1298	130.1	33.1819	0.0255639	-7.73E-05	1.22E-05	1.26E-05	1184.79	0.912783	-0.0555388	-0.204915	-0.887696	0.000102885	0.0101432	0	0	0.0872165	113.207	0	0	0.000239062	0.0154616	0.00014972	0.012236	0.000180942	0.0134515	0	7	47.219	47.089	1000	19546.6	19533.6	13
1	47	Category B	21080	8	17:14:14	189997	189997	1209	121.2	31.3826	0.0259575	1.92E-05	0.000121565	7.07E-05	1153.61	0.954187	-0.0149295	-0.877279	-0.374854	9.31E-05	0.00964845	0	0	0.045813	55.3879	0	0	0.000130451	0.0114215	0.000270796	0.0164559	0.000199109	0.0141106	0	7	51.905	51.784	1000	19094.4	19083.2	11.21
1	48	Category C	22289	8	19:36:32	229129	229129	80	7.901	19.1743	0.239679	-0.0331726	-0.0463837	-0.0242523	75.0994	0.938742	-0.245587	0.217169	-0.874445	0.0493958	0.222252	1.83E-05	0.00427908	0.0612579	4.90063	1.83E-05	0.00427908	0.0296906	0.172309	0.0508514	0.225503	0.0232819	0.152584	0	7	60.332	60.325	1000	18520.3	18349.7	170.68
1	49	Category D	22369	8	19:36:47	229209	229209	67	6.7	13.9063	0.207556	-0.0496917	0.00813681	0.0136792	62.2375	0.928919	-0.28121	0.166081	-0.868124	0.0148671	0.121931	0	0	0.0710814	4.76245	0	0	0.0271288	0.164708	0.0137448	0.117238	0.0156724	0.125189	0	7	60.347	60.34	1000	18349.5	18346	6.14
1	50	Category E	22436	8	19:40:09	229276	229276	74	7.3	12.6094	0.170397	0.036598	0.00914208	0.00582968	68.9373	0.931585	-0.0564889	0.189928	-0.907395	0.0217912	0.147618	6.60E-06	0.00256873	0.0684155	5.06274	6.60E-06	0.00256873	0.0140018	0.118329	0.00459248	0.0677679	0.0153842	0.124033	0	7	60.549	60.542	1000	18340.7	18324.5	23.76
1	51	Category J	22510	8	19:49:34	229350	229350	103	10.3	75.8699	0.736601	0.0461876	-0.0114414	-0.0207946	98.3462	0.954817	0.0417101	0.159234	-0.937472	0.116071	0.340692	7.82E-05	0.0088442	0.0451826	4.65381	7.82E-05	0.0088442	0.118622	0.344415	0.042343	0.205774	0.472697	0.687529	0	7	61.117	61.107	1000	18309.3	18285.8	23.64
1	52	Category C	22613	8	19:49:51	229453	229453	47	4.6	13.2646	0.282227	-0.200128	0.00628532	0.040626	43.4285	0.92401	-0.173065	0.181106	-0.889093	0.0543966	0.233231	0.000223363	0.0149453	0.0759901	3.57153	0.000223363	0.0149453	0.0670244	0.258891	0.00523084	0.0723246	0.0266633	0.163289	0	7	61.128	61.124	1000	18285.6	18284	2.6
1	53	Category J	22660	8	19:51:08	229500	229500	148	14.8	111.998	0.756745	0.0410783	0.00611341	-0.00750073	147.141	0.994198	0.0799478	0.248664	-0.957061	0.0695223	0.263671	6.93E-05	0.00832365	0.0240693	3.56226	8.74E-05	0.00935033	0.106498	0.32634	0.0320666	0.179071	0.500308	0.707325	0	7	61.215	61.201	1000	18282	18264.7	30.48
1	54	Category E	22808	8	20:07:42	229648	229648	112	11.2	23.5015	0.209835	-0.0292075	-0.0150866	-0.00190735	103.704	0.925927	0.00419835	0.184705	-0.905801	0.0125623	0.112082	4.36E-06	0.00208798	0.0740727	8.29614	4.36E-06	0.00208798	0.0227312	0.150769	0.00671605	0.0819515	0.0206212	0.143601	0	7	62.205	62.194	1000	18238.4	18158.7	119.05
1	55	Category F	22920	8	20:57:33	229760	229760	147	14.601	23.8262	0.162083	0.0379597	0.012408	0.001043	135.175	0.919556	-0.0373801	0.239417	-0.882698	0.00750193	0.0866137	0	0	0.0804435	11.8252	0	0	0.0184036	0.13566	0.00345949	0.0588174	0.0118832	0.10901	0	7	65.201	65.186	1000	18080.3	17946.3	151.07
1	56	Category C	23067	8	21:20:03	229907	229907	396	39.6	51.1838	0.129252	-0.00816946	-0.00276261	0.000588157	369.456	0.932969	-0.368035	0.19655	-0.833436	0.00394139	0.0627805	0	0	0.0670314	26.5444	0	0	0.00810904	0.0900502	0.00252217	0.0502212	0.0100233	0.100117	0	7	66.575	66.536	1000	17912.2	17858.3	53.88
1	57	Category D	23463	8	21:20:50	230303	230303	104	10.3	14.1401	0.135963	-0.0198998	0.0150639	0.0118361	96.875	0.93149	-0.418774	0.214529	-0.803274	0.00355412	0.0596165	0	0	0.0685096	7.125	0	0	0.00848858	0.0921335	0.00306819	0.0553912	0.0102563	0.101273	0	7	66.592	66.582	1000	17858.2	17856.6	2.2
1	58	Category G	23567	8	21:21:47	230407	230407	206	20.6	33.0508	0.160441	-0.0150976	-0.0111013	-0.00458534	190.535	0.924929	-0.347213	0.156217	-0.840219	0.00567094	0.0753056	1.42E-05	0.00377118	0.0750709	15.4646	1.42E-05	0.00377118	0.0150834	0.122814	0.0049314	0.070224	0.0113798	0.106676	0	7	66.66	66.639	1000	17855.4	17850	7.41
1	59	Category E	23773	8	21:24:49	230613	230613	58	5.7	10.4863	0.180799	0.101672	0.0115714	0.0133941	52.6963	0.908557	0.0673281	0.228987	-0.873459	0.00708008	0.0841432	0.0310564	0.176228	0.0914433	5.30371	0.00012207	0.0110485	0.0244099	0.156237	0.00319067	0.056486	0.0133646	0.115605	0	7	66.827	66.821	1000	17846	17839.5	6.57
1	60	Category J	23831	8	21:24:56	230671	230671	46	4.5	3.16162	0.0687309	-0.0172119	-0.000456437	-0.00417693	5.61938	0.122161	0.0185069	0.0314729	-0.116572	0.0283097	0.168255	0.0247272	0.157249	0.00827424	0.380615	4.25E-05	0.00651608	0.00701108	0.0837322	0.00271739	0.0521286	0.0327785	0.181048	0	7	66.832	66.828	1000	17839.4	0	17839.4
