# Supplementary material for: Development of a multisensor biologging collar and analytical techniques to describe high‐resolution spatial behavior in free‐ranging terrestrial mammals
Source: Ecol Evol. 2024 Sep 23;14(9):e70264. doi: 10.1002/ece3.70264 (PMC11420106; doi:10.1002/ece3.70264)
Supplement: Supplementary file 1 — Appendix S1 [file ECE3-14-e70264-s001.zip › doi_10_5061_dryad_jdfn2z3hv__v20240620/B6_S70_Master.csv]

Counter	Total Event no.	Event no.	Category	Acc_x	Acc_y	Acc_z	Mag_x	Mag_y	Mag_z	Temp C	Pressure hbar	Date	DD	MM	YY	Time_dd:hh:mm:ss	Total secs	Decimal secs	Hours	Minutes	Seconds	Anlg	Light	Battery V	Acc_x sm	Acc_y sm	Acc_z sm	Ang vel	VeDBA	Vel m/s	Vel/VEDBA	FFT cleaned	FFT stuff	FFT stuff	FFT stuff	FFT sweep	FFT zero crossings	FFT zero crossings manual	VeSBA	Animal g	ODBA	Dyn AccX	Dyn AccY	Dyn AccZ	Smth Press	Altitude smth	Pressure change	Altitude change	Median pressure
11956	1	1	Category L	0.275879	0.179932	-0.839844	0.0114746	0.048584	0.427734	0.01	0.007	7/6/2018	7	6	2018	18:05:21	65121	0	18	5	21	68772	0.0515137	3.45952	0	0	0	0	0	0	0	0	0	0	0	0	0	0	0	0	0	0	0	0	0	0	0.007	39698.2	0
11957	2	2	Category L	0.29980469	0.16796875	-0.82788086	0.014160156	0.053710938	0.43383789	0.01	0.007	7/6/2018	7	6	2018	18:05:21	65121	0.099	18	5	21	68772	0.051513672	3.4595215	0	0	0	0	0	0	0	0	0	0	0	0	0	0	0	0	0	0	0	0	0	0	0.007	39698.24	0
11958	3	3	Category L	0.29980469	0.19189453	-0.83984375	0.009277344	0.055419922	0.44042969	0.01	0.007	7/6/2018	7	6	2018	18:05:21	65121	0.199	18	5	21	68772	0.051513672	3.4595215	0	0	0	0	0	0	0	0	0	0	0	0	0	0	0	0	0	0	0	0	0	0	0.007	39698.24	0
11959	4	4	Category L	0.31176758	0.17993164	-0.81591797	0.013916016	0.050048828	0.42675781	0.01	0.007	7/6/2018	7	6	2018	18:05:21	65121	0.3	18	5	21	68772	0.051513672	3.4595215	0	0	0	0	0	0	0	0	0	0	0	0	0	0	0	0	0	0	0	0	0.007	39698.24	0	0	0.007
11960	5	5	Category L	0.29980469	0.19189453	-0.83984375	0.01953125	0.051025391	0.44311523	0.02	0.007	7/6/2018	7	6	2018	18:05:21	65121	0.4	18	5	21	68772	0.051513672	3.4595215	0	0	0	0	0	0	0	0	0	0	0	0	0	0	0	0	0	0	0	0	0.007	39698.24	0	0	0.007
11961	6	6	Category L	0.29980469	0.20385742	-0.86376953	0.019042969	0.05078125	0.42773438	0.02	0.007	7/6/2018	7	6	2018	18:05:21	65121	0.5	18	5	21	68772	0.051513672	3.4595215	0	0	0	0	0	0	0	0	0	0	0	0	0	0	0	0	0	0	0	0	0.007	39698.24	0	0	0.007
11962	7	7	Category L	0.2878418	0.19189453	-0.82788086	0.016601563	0.051757813	0.44189453	0.02	0.007	7/6/2018	7	6	2018	18:05:21	65121	0.6	18	5	21	68772	0.051513672	3.4595215	0	0	0	0	0	0	0	0	0	0	0	0	0	0	0	0	0	0	0	0	0.007	39698.24	0	0	0.007
11963	8	8	Category L	0.31176758	0.19189453	-0.81591797	0.017578125	0.048828125	0.42553711	0.02	0.007	7/6/2018	7	6	2018	18:05:21	65121	0.7	18	5	21	68773	0.051513672	3.4595215	0	0	0	0	0	0	0	0	0	0	0	0	0	0	0	0	0	0	0	0	0.007	39698.24	0	0	0.007
11964	9	9	Category L	0.2878418	0.19189453	-0.83984375	0.020019531	0.048095703	0.4296875	0.02	0.007	7/6/2018	7	6	2018	18:05:21	65121	0.8	18	5	21	68773	0.051513672	3.4595215	0	0	0	0	0	0	0	0	0	0	0	0	0	0	0	0	0	0	0	0	0.007	39698.24	0	0	0.007
11965	10	10	Category L	0.2878418	0.19189453	-0.83984375	0.016357422	0.050048828	0.42773438	0.02	0.007	7/6/2018	7	6	2018	18:05:21	65121	0.9	18	5	21	68773	0.051513672	3.4595215	0	0	0	0	0	0	0	0	0	0	0	0	0	0	0	0	0	0	0	0	0.007	39698.24	0	0	0.007
11966	11	11	Category L	0.2878418	0.19189453	-0.81591797	0.010253906	0.048583984	0.43676758	0.02	0.007	7/6/2018	7	6	2018	18:05:22	65122	0	18	5	22	68773	0.051513672	3.4595215	0	0	0	42.682373	0	0	0	0	0	0	0	0	0	0	0	0	0	0	0	0	0.007	39698.24	0	0	0.007
11967	12	12	Category L	0.27587891	0.17993164	-0.85180664	0.023681641	0.046386719	0.44213867	0.02	0.007	7/6/2018	7	6	2018	18:05:22	65122	0.1	18	5	22	68773	0.051513672	3.4595215	0	0	0	43.280273	0	0	0	0	0	0	0	0	0	0	0	0	0	0	0	0	0.007	39698.24	0	0	0.007
11968	13	13	Category L	0.27587891	0.21582031	-0.87597656	0.01953125	0.051513672	0.43383789	0.02	0.007	7/6/2018	7	6	2018	18:05:22	65122	0.2	18	5	22	68773	0.05078125	3.515918	0	0	0	43.962402	0	0	0	0	0	0	0	0	0	0	0	0	0	0	0	0	0.007	39698.24	0	0	0.007
11969	14	14	Category L	0.26391602	0.21582031	-0.83984375	0.022460938	0.045410156	0.4296875	0.02	0.007	7/6/2018	7	6	2018	18:05:22	65122	0.3	18	5	22	68773	0.05078125	3.515918	0	0	0	44.362793	0	0	0	0	0	0	0	0	0	0	0	0	0	0	0	0	0.007	39698.24	0	0	0.007
11970	15	15	Category L	0.25195313	0.20385742	-0.85180664	0.025390625	0.049072266	0.43725586	0.03	0.007	7/6/2018	7	6	2018	18:05:22	65122	0.4	18	5	22	68773	0.05078125	3.515918	0	0	0	37.546387	0	0	0	0	0	0	0	0	0	0	0	0	0	0	0	0	0.007	39698.24	0	0	0.007
11971	16	16	Category L	0.26391602	0.20385742	-0.85180664	0.028076172	0.048339844	0.44116211	0.03	0.007	7/6/2018	7	6	2018	18:05:22	65122	0.5	18	5	22	68773	0.05078125	3.515918	0	0	0	30.343506	0	0	0	0	0	0	0	0	0	0	0	0	0	0	0	0	0.007	39698.24	0	0	0.007
11972	17	17	Category L	0.27587891	0.19189453	-0.88793945	0.026855469	0.046142578	0.42700195	0.03	0.007	7/6/2018	7	6	2018	18:05:22	65122	0.6	18	5	22	68773	0.05078125	3.515918	0	0	0	22.733887	0	0	0	0	0	0	0	0	0	0	0	0	0	0	0	0	0.007	39698.24	0	0	0.007
11973	18	18	Category L	0.27587891	0.20385742	-0.83984375	0.021240234	0.045654297	0.44091797	0.03	0.007	7/6/2018	7	6	2018	18:05:22	65122	0.7	18	5	22	68774	0.05078125	3.515918	0	0	0	14.791748	0	0	0	0	0	0	0	0	0	0	0	0	0	0	0	0	0.007	39698.24	0	0	0.007
11974	19	19	Category L	0.27587891	0.20385742	-0.87597656	0.025146484	0.048095703	0.43188477	0.03	0.007	7/6/2018	7	6	2018	18:05:22	65122	0.8	18	5	22	68774	0.05078125	3.515918	0	0	0	7.2385254	0	0	0	0	0	0	0	0	0	0	0	0	0	0	0	0	0.007	39698.24	0	0	0.007
11975	20	20	Category L	0.26391602	0.20385742	-0.82788086	0.029541016	0.043457031	0.42895508	0.03	0.007	7/6/2018	7	6	2018	18:05:22	65122	0.9	18	5	22	68774	0.05078125	3.515918	0	0	0	0.62939453	0	0	0	0	0	0	0	0	0	0	0	0	0	0	0	0	0.007	39698.24	0	0	0.007
11976	21	21	Category L	0.26391602	0.20385742	-0.83984375	0.025390625	0.048339844	0.43920898	0.03	0.007	7/6/2018	7	6	2018	18:05:23	65123	0	18	5	23	68774	0.05078125	3.515918	0	0	0	1.732666	0	0	0	0	0	0	0	0	0	0	0	0	0	0	0	0	0.007	39698.24	0	0	0.007
11977	22	22	Category L	0.23999023	0.20385742	-0.85180664	0.030273438	0.040771484	0.42700195	0.03	0.007	7/6/2018	7	6	2018	18:05:23	65123	0.1	18	5	23	68774	0.05078125	3.515918	0	0	0	3.326416	0	0	0	0	0	0	0	0	0	0	0	0	0	0	0	0	0.007	39698.24	0	0	0.007
11978	23	23	Category L	0.25195313	0.20385742	-0.85180664	0.033203125	0.045166016	0.43115234	0.03	0.007	7/6/2018	7	6	2018	18:05:23	65123	0.2	18	5	23	68774	0.05078125	3.515918	0	0	0	5.9741211	0	0	0	0	0	0	0	0	0	0	0	0	0	0	0	0	0.007	39698.24	0	0	0.007
11979	24	24	Category L	0.23999023	0.19189453	-0.82788086	0.031982422	0.041503906	0.42797852	0.03	0.007	7/6/2018	7	6	2018	18:05:23	65123	0.3	18	5	23	68774	0.05078125	3.515918	0	0	0	10.337646	0	0	0	0	0	0	0	0	0	0	0	0	0	0	0	0	0.007	39698.24	0	0	0.007
11980	25	25	Category L	0.25195313	0.19189453	-0.83984375	0.033935547	0.045166016	0.43310547	0.04	0.007	7/6/2018	7	6	2018	18:05:23	65123	0.4	18	5	23	68774	0.05078125	3.515918	0	0	0	18.275146	0	0	0	0	0	0	0	0	0	0	0	0	0	0	0	0	0.007	39698.24	0	0	0.007
11981	26	26	Category L	0.25195313	0.20385742	-0.88793945	0.035644531	0.045166016	0.44238281	0.04	0.007	7/6/2018	7	6	2018	18:05:23	65123	0.5	18	5	23	68774	0.05078125	3.515918	0	0	0	28.620117	0	0	0	0	0	0	0	0	0	0	0	0	0	0	0	0	0.007	39698.24	0	0	0.007
11982	27	27	Category E	0.16796875	0.3359375	-0.85180664	-0.25878906	0.028320313	0.35205078	0.46	0.007	7/6/2018	7	6	2018	18:33:04	66784	0.9	18	33	4	70437	0.051025391	3.515918	0	0	0	40.140381	0	0	0	0	0	0	0	0	0	0	0	0	0	0	0	0	0.007	39698.24	0	0	0.007
11983	28	28	Category E	0.17993164	0.14379883	-0.88793945	-0.25952148	-0.001220703	0.35766602	0.46	0.007	7/6/2018	7	6	2018	18:33:05	66785	0	18	33	5	70437	0.051025391	3.515918	0	0	0	54.503174	0	0	0	0	0	0	0	0	0	0	0	0	0	0	0	0	0.007	39698.24	0	0	0.007
11984	29	29	Category E	0.15576172	0.20385742	-0.74389648	-0.23925781	-0.002441406	0.35986328	0.46	0.007	7/6/2018	7	6	2018	18:33:05	66785	0.1	18	33	5	70438	0.051025391	3.515918	0	0	0	68.731934	0	0	0	0	0	0	0	0	0	0	0	0	0	0	0	0	0.007	39698.24	0	0	0.007
11985	30	30	Category E	-0.071777344	0.13183594	-0.91186523	-0.20483398	-0.006347656	0.38720703	0.46	0.007	7/6/2018	7	6	2018	18:33:05	66785	0.2	18	33	5	70438	0.051025391	3.515918	0	0	0	79.310547	0	0	0	0	0	0	0	0	0	0	0	0	0	0	0	0	0.007	39698.24	0	0	0.007
11986	31	31	Category E	0.10791016	0.21582031	-0.83984375	-0.22338867	0.004150391	0.38378906	0.46	0.007	7/6/2018	7	6	2018	18:33:05	66785	0.3	18	33	5	70438	0.051025391	3.515918	0	0	0	85.12207	0	0	0	0	0	0	0	0	0	0	0	0	0	0	0	0	0.007	39698.24	0	0	0.007
11987	32	32	Category E	0.10791016	0.21582031	-0.74389648	-0.1706543	0.036376953	0.390625	0.46	0.007	7/6/2018	7	6	2018	18:33:05	66785	0.4	18	33	5	70438	0.051025391	3.515918	0	0	0	86.973389	0	0	0	0	0	0	0	0	0	0	0	0	0	0	0	0	0.007	39698.24	0	0	0.007
11988	33	33	Category E	0.047851563	0.35986328	-1.1279297	-0.1875	0.059570313	0.39550781	0.47	0.007	7/6/2018	7	6	2018	18:33:05	66785	0.5	18	33	5	70438	0.051025391	3.515918	0	0	0	86.752197	0	0	0	0	0	0	0	0	0	0	0	0	0	0	0	0	0.007	39698.24	0	0	0.007
11989	34	34	Category E	0.095947266	0.34790039	-0.83984375	-0.15087891	0.038818359	0.39697266	0.47	0.007	7/6/2018	7	6	2018	18:33:05	66785	0.6	18	33	5	70438	0.051025391	3.515918	0	0	0	81.534912	0	0	0	0	0	0	0	0	0	0	0	0	0	0	0	0	0.007	39698.24	0	0	0.007
11990	35	35	Category E	-0.14379883	0.26391602	-0.87597656	-0.14306641	0.050048828	0.40356445	0.47	0.007	7/6/2018	7	6	2018	18:33:05	66785	0.7	18	33	5	70438	0.051025391	3.515918	0	0	0	70.835205	0	0	0	0	0	0	0	0	0	0	0	0	0	0	0	0	0.007	39698.24	0	0	0.007
11991	36	36	Category E	0.13183594	0.23999023	-0.68383789	-0.16137695	0.046875	0.39111328	0.47	0.007	7/6/2018	7	6	2018	18:33:05	66785	0.8	18	33	5	70438	0.051025391	3.515918	0	0	0	61.048096	0	0	0	0	0	0	0	0	0	0	0	0	0	0	0	0	0.007	39698.24	0	0	0.007
11992	37	37	Category E	-0.023925781	0.3359375	-0.81591797	-0.1496582	0.026611328	0.40209961	0.47	0.007	7/6/2018	7	6	2018	18:33:05	66785	0.9	18	33	5	70438	0.051025391	3.515918	0	0	0	49.631836	0	0	0	0	0	0	0	0	0	0	0	0	0	0	0	0	0.007	39698.24	0	0	0.007
11993	38	38	Category E	0.023925781	0.15576172	-1.0678711	-0.19702148	0.013427734	0.39160156	0.47	0.007	7/6/2018	7	6	2018	18:33:06	66786	0	18	33	6	70438	0.051025391	3.515918	0	0	0	36.700928	0	0	0	0	0	0	0	0	0	0	0	0	0	0	0	0	0.007	39698.24	0	0	0.007
11994	39	39	Category E	0.13183594	0.26391602	-0.80395508	-0.16088867	-0.004638672	0.40625	0.47	0.007	7/6/2018	7	6	2018	18:33:06	66786	0.1	18	33	6	70439	0.051025391	3.515918	0	0	0	23.340332	0	0	0	0	0	0	0	0	0	0	0	0	0	0	0	0	0.007	39698.24	0	0	0.007
11995	40	40	Category E	-0.14379883	0.19189453	-0.87597656	-0.16552734	0.001464844	0.39916992	0.47	0.007	7/6/2018	7	6	2018	18:33:06	66786	0.2	18	33	6	70439	0.051025391	3.515918	0	0	0	14.176758	0	0	0	0	0	0	0	0	0	0	0	0	0	0	0	0	0.007	39698.24	0	0	0.007
11996	41	41	Category E	0	0.29980469	-0.82788086	-0.1809082	0.028564453	0.39331055	0.47	0.007	7/6/2018	7	6	2018	18:33:06	66786	0.3	18	33	6	70439	0.051025391	3.515918	0.097412109	0.22485352	-0.86889648	10.775391	0.12963867	0	0	0	0	0	0	0	0	0	0.90283203	0.097167969	0.21362305	-0.097412109	0.074707031	0.041015625	0.007	39698.24	0	0	0.007
11997	42	42	Category E	0.047851563	0.071777344	-1.1279297	-0.1730957	0.063720703	0.39697266	0.47	0.007	7/6/2018	7	6	2018	18:33:06	66786	0.4	18	33	6	70439	0.051025391	3.515918	0.094970703	0.22509766	-0.87207031	8.2736816	0.30175781	0	0	0	0	0	0	0	0	0	0.90551758	0.094482422	0.45654297	-0.047119141	-0.15332031	-0.25561523	0.007	39698.24	0	0	0.007
11998	43	43	Category E	-0.095947266	0.37182617	-0.99584961	-0.16723633	0.046875	0.39672852	0.48	0.007	7/6/2018	7	6	2018	18:33:06	66786	0.5	18	33	6	70439	0.051025391	3.515918	0.092041016	0.2265625	-0.87329102	8.9436035	0.26733398	0	0	0	0	0	0	0	0	0	0.90673828	0.093261719	0.45581055	-0.18798828	0.14501953	-0.12231445	0.007	39698.24	0	0	0.007
11999	44	44	Category E	0.035888672	0.083984375	-0.85180664	-0.15771484	0.060791016	0.39526367	0.48	0.007	7/6/2018	7	6	2018	18:33:06	66786	0.6	18	33	6	70439	0.051025391	3.515918	0.089355469	0.2265625	-0.87280273	12.273438	0.15380859	0	0	0	0	0	0	0	0	0	0.90625	0.09375	0.21728516	-0.053466797	-0.14257813	0.020996094	0.007	39698.24	0	0	0.007
12000	45	45	Category E	-0.2878418	0.23999023	-0.94799805	-0.17651367	0.037597656	0.40234375	0.48	0.007	7/6/2018	7	6	2018	18:33:06	66786	0.7	18	33	6	70439	0.051025391	3.515918	0.083740234	0.22753906	-0.875	15.681885	0.37890625	0	0	0	0	0	0	0	0	0	0.90795898	0.092041016	0.45678711	-0.37158203	0.012207031	-0.072753906	0.007	39698.24	0	0	0.007
12001	46	46	Category E	0.059814453	0.16796875	-0.87597656	-0.27514648	-0.051513672	0.34326172	0.48	0.007	7/6/2018	7	6	2018	18:33:06	66786	0.8	18	33	6	70439	0.051025391	3.515918	0.082519531	0.22827148	-0.87402344	13.622803	0.064453125	0	0	0	0	0	0	0	0	0	0.90698242	0.093017578	0.084960938	-0.022705078	-0.060302734	-0.001708984	0.007	39698.24	0	0	0.007
12002	47	47	Category E	-0.011962891	0.31176758	-0.93579102	-0.1496582	-0.049316406	0.39575195	0.48	0.007	7/6/2018	7	6	2018	18:33:06	66786	0.9	18	33	6	70439	0.051025391	3.515918	0.078369141	0.22900391	-0.87402344	11.3125	0.13696289	0	0	0	0	0	0	0	0	0	0.90698242	0.093017578	0.23461914	-0.090332031	0.082519531	-0.061523438	0.007	39698.24	0	0	0.007
12003	48	48	Category E	-0.011962891	0.40795898	-1.0439453	-0.16894531	-0.034179688	0.3894043	0.48	0.007	7/6/2018	7	6	2018	18:33:07	66787	0	18	33	7	70439	0.051025391	3.515918	0.075683594	0.22973633	-0.87597656	8.8657227	0.25976563	0	0	0	0	0	0	0	0	0	0.90893555	0.091064453	0.43334961	-0.087646484	0.17797852	-0.16772461	0.007	39698.24	0	0	0.007
12004	49	49	Category E	-0.071777344	0.32397461	-0.82788086	-0.14379883	-0.006835938	0.40063477	0.48	0.007	7/6/2018	7	6	2018	18:33:07	66787	0.1	18	33	7	70440	0.051025391	3.515918	0.072265625	0.23168945	-0.87646484	5.7463379	0.17773438	0	0	0	0	0	0	0	0	0	0.90942383	0.090576172	0.28491211	-0.14404297	0.092041016	0.048583984	0.007	39698.24	0	0	0.007
12005	50	50	Category E	-0.13183594	0.2878418	-0.77978516	-0.16162109	0.019042969	0.40161133	0.48	0.007	7/6/2018	7	6	2018	18:33:07	66787	0.2	18	33	7	70440	0.051025391	3.515918	0.067382813	0.23071289	-0.87768555	1.5935059	0.22924805	0	0	0	0	0	0	0	0	0	0.91015625	0.08984375	0.35424805	-0.19921875	0.056884766	0.097900391	0.007	39698.24	0	0	0.007
12006	51	51	Category E	-0.035888672	0.15576172	-0.77978516	-0.14892578	0.029296875	0.40209961	0.48	0.007	7/6/2018	7	6	2018	18:33:07	66787	0.3	18	33	7	70440	0.051025391	3.515918	0.064697266	0.23144531	-0.87695313	3.2485352	0.15917969	0	0	0	0	0	0	0	0	0	0.90942383	0.090576172	0.27368164	-0.10058594	-0.075683594	0.097167969	0.007	39698.24	0	0	0.007
12007	52	52	Category E	-0.047851563	0.27587891	-0.87597656	-0.13598633	0.077148438	0.41210938	0.48	0.007	7/6/2018	7	6	2018	18:33:07	66787	0.4	18	33	7	70440	0.051025391	3.515918	0.059814453	0.23193359	-0.87988281	4.7355957	0.11621094	0	0	0	0	0	0	0	0	0	0.91210938	0.087890625	0.15551758	-0.10766602	0.043701172	0.00390625	0.007	39698.24	0	0	0.007
12008	53	53	Category E	-0.059814453	0.2878418	-1.0917969	-0.14526367	0.10424805	0.41162109	0.49	0.007	7/6/2018	7	6	2018	18:33:07	66787	0.5	18	33	7	70440	0.051269531	3.4788574	0.056884766	0.23266602	-0.8815918	8.4787598	0.24633789	0	0	0	0	0	0	0	0	0	0.91357422	0.086425781	0.38183594	-0.11669922	0.054931641	-0.20996094	0.007	39698.24	0	0	0.007
12009	54	54	Category E	-0.047851563	0.21582031	-0.82788086	-0.15014648	0.086425781	0.41015625	0.49	0.007	7/6/2018	7	6	2018	18:33:07	66787	0.6	18	33	7	70440	0.051269531	3.4788574	0.052734375	0.23291016	-0.88085938	11.515381	0.11499023	0	0	0	0	0	0	0	0	0	0.91259766	0.087402344	0.1706543	-0.10058594	-0.017089844	0.052978516	0.007	39698.24	0	0	0.007
12010	55	55	Category E	0.059814453	0.15576172	-0.75585938	-0.15600586	0.064941406	0.39331055	0.49	0.007	7/6/2018	7	6	2018	18:33:07	66787	0.7	18	33	7	70440	0.051269531	3.4788574	0.047607422	0.23266602	-0.87939453	14.260498	0.14599609	0	0	0	0	0	0	0	0	0	0.91088867	0.089111328	0.21264648	0.011962891	-0.076904297	0.12353516	0.007	39698.24	0	0	0.007
12011	56	56	Category E	-0.14379883	0.2878418	-0.88793945	-0.17797852	0.047119141	0.3918457	0.49	0.007	7/6/2018	7	6	2018	18:33:07	66787	0.8	18	33	7	70440	0.051269531	3.4788574	0.044433594	0.23339844	-0.88037109	14.358398	0.19604492	0	0	0	0	0	0	0	0	0	0.91186523	0.088134766	0.24975586	-0.18823242	0.054199219	-0.007324219	0.007	39698.24	0	0	0.007
12012	57	57	Category E	0.16796875	0.2878418	-0.80395508	-0.19873047	0.040527344	0.39111328	0.49	0.007	7/6/2018	7	6	2018	18:33:07	66787	0.9	18	33	7	70440	0.051269531	3.4788574	0.040527344	0.23608398	-0.88110352	12.234131	0.1574707	0	0	0	0	0	0	0	0	0	0.91308594	0.086914063	0.25610352	0.12719727	0.051513672	0.077148438	0.007	39698.24	0	0	0.007
12013	58	58	Category E	0.023925781	0.11987305	-0.97192383	-0.16845703	0.009521484	0.39428711	0.49	0.007	7/6/2018	7	6	2018	18:33:08	66788	0	18	33	8	70440	0.051269531	3.4788574	0.037109375	0.23632813	-0.88183594	12.112061	0.14770508	0	0	0	0	0	0	0	0	0	0.91357422	0.086425781	0.21972656	-0.013183594	-0.11645508	-0.08984375	0.007	39698.24	0	0	0.007
12014	59	59	Category E	0.035888672	0.2878418	-0.86376953	-0.1875	0.028320313	0.40112305	0.49	0.007	7/6/2018	7	6	2018	18:33:08	66788	0.1	18	33	8	70441	0.051269531	3.4788574	0.031982422	0.23657227	-0.8828125	9.3032227	0.0546875	0	0	0	0	0	0	0	0	0	0.91455078	0.085449219	0.073974609	0.003662109	0.051025391	0.019042969	0.007	39698.24	0	0	0.007
12015	60	60	Category E	0.059814453	0.17993164	-0.83984375	-0.13671875	0.013916016	0.40307617	0.49	0.007	7/6/2018	7	6	2018	18:33:08	66788	0.2	18	33	8	70441	0.051269531	3.4788574	0.029296875	0.23803711	-0.88354492	6.8237305	0.078857422	0	0	0	0	0	0	0	0	0	0.91552734	0.084472656	0.13208008	0.030273438	-0.058105469	0.043701172	0.007	39698.24	0	0	0.007
12016	61	61	Category E	-0.16796875	0.2277832	-0.82788086	-0.16357422	0.050537109	0.41015625	0.49	0.007	7/6/2018	7	6	2018	18:33:08	66788	0.3	18	33	8	70441	0.051269531	3.4788574	0.024414063	0.23852539	-0.88549805	5.592041	0.20117188	0	0	0	0	0	0	0	0	0	0.91748047	0.082519531	0.26098633	-0.19238281	-0.010742188	0.057617188	0.007	39698.24	0	0	0.007
12017	62	62	Category E	0.16796875	0.095947266	-0.75585938	-0.16918945	0.083984375	0.39135742	0.49	0.007	7/6/2018	7	6	2018	18:33:08	66788	0.4	18	33	8	70441	0.051269531	3.4788574	0.022460938	0.23876953	-0.88500977	5.3156738	0.24145508	0	0	0	0	0	0	0	0	0	0.91699219	0.083007813	0.41748047	0.14526367	-0.14282227	0.12915039	0.007	39698.24	0	0	0.007
12018	63	63	Category E	-0.011962891	0.29980469	-1.0078125	-0.15551758	0.10083008	0.40917969	0.5	0.007	7/6/2018	7	6	2018	18:33:08	66788	0.5	18	33	8	70441	0.051269531	3.4788574	0.019042969	0.23999023	-0.88623047	6.0385742	0.13867188	0	0	0	0	0	0	0	0	0	0.91845703	0.081542969	0.2121582	-0.031005859	0.059570313	-0.12133789	0.007	39698.24	0	0	0.007
12019	64	64	Category E	0.11987305	0.20385742	-0.97192383	-0.1418457	0.0859375	0.40014648	0.5	0.007	7/6/2018	7	6	2018	18:33:08	66788	0.6	18	33	8	70441	0.051269531	3.4788574	0.017333984	0.24023438	-0.88525391	4.5380859	0.13867188	0	0	0	0	0	0	0	0	0	0.91748047	0.082519531	0.22509766	0.10229492	-0.036376953	-0.086425781	0.007	39698.24	0	0	0.007
12020	65	65	Category E	-0.023925781	0.20385742	-0.80395508	-0.14770508	0.091796875	0.40112305	0.5	0.007	7/6/2018	7	6	2018	18:33:08	66788	0.7	18	33	8	70441	0.051269531	3.4788574	0.014160156	0.24023438	-0.88720703	2.3764648	0.098632813	0	0	0	0	0	0	0	0	0	0.91918945	0.080810547	0.15795898	-0.038085938	-0.036376953	0.083251953	0.007	39698.24	0	0	0.007
12021	66	66	Category E	-0.083984375	0.20385742	-0.75585938	-0.19042969	0.062011719	0.38745117	0.5	0.007	7/6/2018	7	6	2018	18:33:08	66788	0.8	18	33	8	70441	0.051269531	3.4788574	0.010253906	0.24145508	-0.88720703	1.7775879	0.16625977	0	0	0	0	0	0	0	0	0	0.91967773	0.080322266	0.26367188	-0.094238281	-0.037597656	0.13134766	0.007	39698.24	0	0	0.007
12022	67	67	Category E	-0.011962891	0.19189453	-1.0319824	-0.20361328	0.018798828	0.390625	0.5	0.007	7/6/2018	7	6	2018	18:33:08	66788	0.9	18	33	8	70441	0.051269531	3.4788574	0.008544922	0.24194336	-0.88745117	2.0646973	0.15405273	0	0	0	0	0	0	0	0	0	0.91992188	0.080078125	0.21508789	-0.020507813	-0.050048828	-0.14428711	0.007	39698.24	0	0	0.007
12023	68	68	Category E	0.035888672	0.23999023	-0.86376953	-0.16699219	0.033935547	0.39868164	0.5	0.007	7/6/2018	7	6	2018	18:33:09	66789	0	18	33	9	70441	0.051269531	3.4788574	0.006835938	0.24023438	-0.88720703	0.64916992	0.037109375	0	0	0	0	0	0	0	0	0	0.91918945	0.080810547	0.052978516	0.028808594	-0.000244141	0.0234375	0.007	39698.24	0	0	0.007
12024	69	69	Category E	0.011962891	0.21582031	-0.87597656	-0.11425781	0.024169922	0.41210938	0.5	0.007	7/6/2018	7	6	2018	18:33:09	66789	0.1	18	33	9	70442	0.051269531	3.4788574	0.006347656	0.24072266	-0.88525391	0.81445313	0.027099609	0	0	0	0	0	0	0	0	0	0.91748047	0.082519531	0.039794922	0.005371094	-0.024902344	0.009277344	0.007	39698.24	0	0	0.007
12025	70	70	Category E	-0.023925781	0.20385742	-0.87597656	-0.10351563	0.054443359	0.42993164	0.5	0.007	7/6/2018	7	6	2018	18:33:09	66789	0.2	18	33	9	70442	0.051269531	3.4788574	0.00390625	0.24145508	-0.88842773	1.6230469	0.048339844	0	0	0	0	0	0	0	0	0	0.9206543	0.079345703	0.078125	-0.027832031	-0.037597656	0.012451172	0.007	39698.24	0	0	0.007
12026	71	71	Category E	-0.035888672	0.2878418	-1.0439453	-0.15161133	0.10546875	0.40112305	0.5	0.007	7/6/2018	7	6	2018	18:33:09	66789	0.3	18	33	9	70442	0.051269531	3.4788574	0.005371094	0.24316406	-0.88793945	2.6384277	0.16723633	0	0	0	0	0	0	0	0	0	0.9206543	0.079345703	0.24169922	-0.041259766	0.044433594	-0.15576172	0.007	39698.24	0	0	0.007
12027	72	72	Category E	-0.035888672	0.3359375	-1.1159668	-0.1184082	0.096191406	0.39672852	0.5	0.007	7/6/2018	7	6	2018	18:33:09	66789	0.4	18	33	9	70442	0.051269531	3.4788574	0.00390625	0.24462891	-0.88916016	2.621582	0.24755859	0	0	0	0	0	0	0	0	0	0.92211914	0.077880859	0.35766602	-0.039794922	0.091064453	-0.2265625	0.007	39698.24	0	0	0.007
12028	73	73	Category E	-0.035888672	0.21582031	-0.80395508	-0.13964844	0.095458984	0.41162109	0.51	0.007	7/6/2018	7	6	2018	18:33:09	66789	0.5	18	33	9	70442	0.051269531	3.4788574	0.004150391	0.24536133	-0.89233398	1.5822754	0.1015625	0	0	0	0	0	0	0	0	0	0.92553711	0.074462891	0.15820313	-0.040039063	-0.029541016	0.088378906	0.007	39698.24	0	0	0.007
12029	74	74	Category E	-0.011962891	0.21582031	-0.83984375	-0.14526367	0.068603516	0.40893555	0.51	0.007	7/6/2018	7	6	2018	18:33:09	66789	0.6	18	33	9	70442	0.051269531	3.4788574	0.006835938	0.2434082	-0.87890625	4.9035645	0.051513672	0	0	0	0	0	0	0	0	0	0.91210938	0.087890625	0.085693359	-0.018798828	-0.027587891	0.0390625	0.007	39698.24	0	0	0.007
12030	75	75	Category E	0.047851563	0.2277832	-0.79199219	-0.17797852	0.047851563	0.38867188	0.51	0.007	7/6/2018	7	6	2018	18:33:09	66789	0.7	18	33	9	70442	0.051269531	3.4788574	0.024658203	0.25439453	-0.89135742	7.8305664	0.10546875	0	0	0	0	0	0	0	0	0	0.92724609	0.072753906	0.14916992	0.022949219	-0.026611328	0.099365234	0.007	39698.24	0	0	0.007
12031	76	76	Category E	0.19189453	0.35986328	-0.97192383	-0.19018555	0.014892578	0.38696289	0.51	0.007	7/6/2018	7	6	2018	18:33:09	66789	0.8	18	33	9	70442	0.051269531	3.4788574	0.029785156	0.25244141	-0.88012695	8.4382324	0.21484375	0	0	0	0	0	0	0	0	0	0.91601563	0.083984375	0.36108398	0.16186523	0.10717773	-0.091552734	0.007	39698.24	0.001	-119.2	0.007
12032	77	77	Category E	0.10791016	0.23999023	-0.79199219	-0.19873047	0.038085938	0.39208984	0.51	0.007	7/6/2018	7	6	2018	18:33:09	66789	0.9	18	33	9	70442	0.051269531	3.4788574	0.026367188	0.25048828	-0.86938477	7.7375488	0.11279297	0	0	0	0	0	0	0	0	0	0.9050293	0.094970703	0.16943359	0.081298828	-0.010498047	0.077392578	0.007	39698.24	0.001	-119.2	0.007
12033	78	78	Category E	0.047851563	0.26391602	-0.80395508	-0.16577148	0.048583984	0.39306641	0.51	0.007	7/6/2018	7	6	2018	18:33:10	66790	0	18	33	10	70442	0.051269531	3.4788574	0.023925781	0.24780273	-0.86279297	8.3962402	0.065429688	0	0	0	0	0	0	0	0	0	0.89794922	0.10205078	0.098388672	0.023681641	0.015869141	0.058837891	0.007	39698.24	0.001	-119.2	0.007
12034	79	79	Category E	-0.13183594	0.2277832	-0.92382813	-0.15527344	0.068115234	0.41772461	0.51	0.007	7/6/2018	7	6	2018	18:33:10	66790	0.1	18	33	10	70443	0.051269531	3.4788574	0.030029297	0.26489258	-0.90722656	10.296875	0.16699219	0	0	0	0	0	0	0	0	0	0.94555664	0.054443359	0.21582031	-0.16186523	-0.037109375	-0.016357422	0.007	39698.24	0.001	-119.2	0.007
12035	80	80	Category E	0.15576172	0.20385742	-0.7199707	-0.16674805	0.094726563	0.39868164	0.51	0.007	7/6/2018	7	6	2018	18:33:10	66790	0.2	18	33	10	70443	0.051269531	3.4788574	0.031494141	0.2644043	-0.91259766	8.6765137	0.23706055	0	0	0	0	0	0	0	0	0	0.95068359	0.049316406	0.37744141	0.12402344	-0.060546875	0.19262695	0.007	39698.24	0.001	-119.2	0.007
12036	81	81	Category E	0.095947266	0.20385742	-1.079834	-0.125	0.11499023	0.41503906	0.51	0.007	7/6/2018	7	6	2018	18:33:10	66790	0.3	18	33	10	70443	0.051269531	3.4788574	0.026367188	0.26342773	-0.90405273	6.6054688	0.19775391	0	0	0	0	0	0	0	0	0	0.94213867	0.057861328	0.30444336	0.069335938	-0.059570313	-0.17553711	0.007	39698.24	0.001	-119.2	0.007
12037	82	82	Category E	0.059814453	0.2878418	-0.92382813	-0.14526367	0.096923828	0.40405273	0.51	0.007	7/6/2018	7	6	2018	18:33:10	66790	0.4	18	33	10	70443	0.051269531	3.4788574	0.019775391	0.26196289	-0.89819336	5.4726563	0.053955078	0	0	0	0	0	0	0	0	0	0.93603516	0.063964844	0.091064453	0.039794922	0.025634766	-0.025390625	0.007	39698.24	0.001	-119.2	0.007
12038	83	83	Category E	0.071777344	0.19189453	-0.81591797	-0.13061523	0.10131836	0.40966797	0.52	0.007	7/6/2018	7	6	2018	18:33:10	66790	0.5	18	33	10	70443	0.051269531	3.4788574	0.025390625	0.26342773	-0.92211914	7.3876953	0.13623047	0	0	0	0	0	0	0	0	0	0.95947266	0.040527344	0.22412109	0.046142578	-0.071533203	0.10620117	0.007	39698.24	0.001	-119.2	0.007
12039	84	84	Category E	-0.11987305	0.26391602	-0.98388672	-0.13378906	0.090820313	0.40649414	0.52	0.007	7/6/2018	7	6	2018	18:33:10	66790	0.6	18	33	10	70443	0.051269531	3.4788574	0.032958984	0.26171875	-0.91845703	7.1337891	0.16601563	0	0	0	0	0	0	0	0	0	0.95581055	0.044189453	0.2199707	-0.15283203	0.001953125	-0.065185547	0.007	39698.24	0.001	-119.2	0.007
12040	85	85	Category E	0.19189453	0.23999023	-0.75585938	-0.17211914	0.077880859	0.3984375	0.52	0.007	7/6/2018	7	6	2018	18:33:10	66790	0.7	18	33	10	70443	0.051269531	3.4788574	0.029785156	0.25683594	-0.91259766	2.4248047	0.22607422	0	0	0	0	0	0	0	0	0	0.94848633	0.051513672	0.33569336	0.16186523	-0.016845703	0.15673828	0.007	39698.24	0.001	-119.2	0.007
12041	86	86	Category E	-0.023925781	0.27587891	-0.87597656	-0.13818359	0.023193359	0.41845703	0.52	0.007	7/6/2018	7	6	2018	18:33:10	66790	0.8	18	33	10	70443	0.051269531	3.4788574	0.028808594	0.25390625	-0.90405273	0.28564453	0.063476563	0	0	0	0	0	0	0	0	0	0.93945313	0.060546875	0.10253906	-0.052734375	0.021728516	0.028076172	0.007	39698.24	0.001	-119.2	0.007
12042	87	87	Category E	0.059814453	0.25195313	-0.98388672	-0.16625977	0.035644531	0.40087891	0.52	0.007	7/6/2018	7	6	2018	18:33:10	66790	0.9	18	33	10	70443	0.051269531	3.4788574	0.027587891	0.25976563	-0.92700195	2.0834961	0.065673828	0	0	0	0	0	0	0	0	0	0.96313477	0.036865234	0.096923828	0.031982422	-0.0078125	-0.056640625	0.007	39698.24	0.001	-119.2	0.007
12043	88	88	Category E	0.035888672	0.3359375	-0.85180664	-0.1184082	0.003417969	0.41455078	0.52	0.007	7/6/2018	7	6	2018	18:33:11	66791	0	18	33	11	70443	0.051269531	3.4788574	0.036376953	0.26660156	-0.91845703	4.5014648	0.095947266	0	0	0	0	0	0	0	0	0	0.95703125	0.04296875	0.13623047	-0.000488281	0.069091797	0.066650391	0.007	39698.24	0.001	-119.2	0.007
12044	89	89	Category E	-0.083984375	0.11987305	-0.93579102	-0.13134766	0.015869141	0.41333008	0.52	0.007	7/6/2018	7	6	2018	18:33:11	66791	0.1	18	33	11	70444	0.051269531	3.4788574	0.037841797	0.2578125	-0.90942383	9.0114746	0.18579102	0	0	0	0	0	0	0	0	0	0.94604492	0.053955078	0.28588867	-0.12182617	-0.13793945	-0.026123047	0.007	39698.24	0.001	-119.2	0.007
12045	90	90	Category E	0.071777344	0.23999023	-0.77978516	-0.16650391	0.046142578	0.41210938	0.52	0.007	7/6/2018	7	6	2018	18:33:11	66791	0.2	18	33	11	70444	0.051269531	3.4788574	0.034912109	0.25488281	-0.90014648	12.693359	0.12670898	0	0	0	0	0	0	0	0	0	0.93603516	0.063964844	0.17211914	0.036621094	-0.014892578	0.12036133	0.007	39698.24	0.001	-119.2	0.007
12046	91	91	Category E	-0.11987305	0.23999023	-1.0559082	-0.17163086	0.083740234	0.40454102	0.52	0.007	7/6/2018	7	6	2018	18:33:11	66791	0.3	18	33	11	70444	0.05078125	3.515918	0.036132813	0.25756836	-0.91552734	13.581055	0.21044922	0	0	0	0	0	0	0	0	0	0.9519043	0.048095703	0.31396484	-0.15600586	-0.017578125	-0.14013672	0.007	39698.24	0.001	-119.2	0.007
12047	92	92	Category E	0.047851563	0.23999023	-0.98388672	-0.17749023	0.043701172	0.40380859	0.53	0.007	7/6/2018	7	6	2018	18:33:11	66791	0.4	18	33	11	70444	0.05078125	3.515918	0.045898438	0.26220703	-0.91479492	15.551758	0.072509766	0	0	0	0	0	0	0	0	0	0.95263672	0.047363281	0.093017578	0.001708984	-0.022216797	-0.068847656	0.007	39698.24	0.001	-119.2	0.007
12048	93	93	Category E	-0.059814453	0.2277832	-0.81591797	-0.13378906	0.020996094	0.41259766	0.53	0.007	7/6/2018	7	6	2018	18:33:11	66791	0.5	18	33	11	70444	0.05078125	3.515918	0.049560547	0.25634766	-0.90478516	18.046875	0.14404297	0	0	0	0	0	0	0	0	0	0.94189453	0.058105469	0.22729492	-0.109375	-0.028564453	0.088867188	0.007	39698.24	0.001	-119.2	0.007
12049	94	94	Category E	-0.14379883	0.19189453	-0.7199707	-0.19140625	-0.009521484	0.38647461	0.53	0.007	7/6/2018	7	6	2018	18:33:11	66791	0.6	18	33	11	70444	0.05078125	3.515918	0.043945313	0.25366211	-0.89306641	18.368896	0.26293945	0	0	0	0	0	0	0	0	0	0.92944336	0.070556641	0.42285156	-0.18774414	-0.061767578	0.1730957	0.007	39698.24	0.001	-119.2	0.007
12050	95	95	Category E	0	0.27587891	-0.93579102	-0.18994141	-0.035644531	0.39208984	0.53	0.007	7/6/2018	7	6	2018	18:33:11	66791	0.7	18	33	11	70444	0.05078125	3.515918	0.051269531	0.27246094	-0.94042969	15.605957	0.051757813	0	0	0	0	0	0	0	0	0	0.98046875	0.01953125	0.059326172	-0.051269531	0.003173828	0.004638672	0.007	39698.24	0.001	-119.2	0.007
12051	96	96	Category E	-0.047851563	0.40795898	-0.89990234	-0.171875	0.000488281	0.38989258	0.53	0.007	7/6/2018	7	6	2018	18:33:11	66791	0.8	18	33	11	70444	0.05078125	3.515918	0.052490234	0.265625	-0.94848633	14.680664	0.18066406	0	0	0	0	0	0	0	0	0	0.98632813	0.013671875	0.29101563	-0.1003418	0.14208984	0.048583984	0.007	39698.24	0.001	-119.2	0.007
12052	97	97	Category E	0	0.21582031	-0.94799805	-0.1015625	0.001220703	0.41894531	0.53	0.007	7/6/2018	7	6	2018	18:33:11	66791	0.9	18	33	11	70444	0.05078125	3.515918	0.049316406	0.25878906	-0.93945313	11.147461	0.066162109	0	0	0	0	0	0	0	0	0	0.97558594	0.024414063	0.10107422	-0.049316406	-0.04296875	-0.008300781	0.007	39698.24	0.001	-119.2	0.007
12053	98	98	Category E	-0.13183594	0.2277832	-0.92382813	-0.10717773	0.041503906	0.4152832	0.53	0.007	7/6/2018	7	6	2018	18:33:12	66792	0	18	33	12	70444	0.05078125	3.515918	0.040527344	0.25097656	-0.93017578	7.2851563	0.17407227	0	0	0	0	0	0	0	0	0	0.96435547	0.035644531	0.20214844	-0.17236328	-0.023193359	0.006347656	0.007	39698.24	0.001	-119.2	0.007
12054	99	99	Category E	0.071777344	0.31176758	-0.93579102	-0.12719727	0.090576172	0.4128418	0.53	0.007	7/6/2018	7	6	2018	18:33:12	66792	0.1	18	33	12	70445	0.05078125	3.515918	0.044677734	0.25634766	-0.96118164	2.6796875	0.06640625	0	0	0	0	0	0	0	0	0	0.99584961	0.004150391	0.10766602	0.026855469	0.055175781	0.025390625	0.007	39698.24	0.001	-119.2	0.007
12055	100	100	Category E	-0.14379883	0.25195313	-0.98388672	-0.12866211	0.081054688	0.40844727	0.53	0.007	7/6/2018	7	6	2018	18:33:12	66792	0.2	18	33	12	70445	0.05078125	3.515918	0.053222656	0.24902344	-0.97729492	3.3364258	0.19702148	0	0	0	0	0	0	0	0	0	1.0100098	0.010009766	0.20629883	-0.19702148	0.002685547	-0.006347656	0.007	39698.24	0.001	-119.2	0.007
12056	101	101	Category E	0.11987305	0.2277832	-0.80395508	-0.13891602	0.074462891	0.40917969	0.53	0.007	7/6/2018	7	6	2018	18:33:12	66792	0.3	18	33	12	70445	0.05078125	3.515918	0.051757813	0.24731445	-0.96801758	7.1262207	0.17871094	0	0	0	0	0	0	0	0	0	1.0004883	0.000488281	0.25170898	0.067871094	-0.01953125	0.1640625	0.007	39698.24	0.001	-119.2	0.007
12057	102	102	Category E	-0.035888672	0.29980469	-0.94799805	-0.11352539	0.060546875	0.40429688	0.54	0.007	7/6/2018	7	6	2018	18:33:12	66792	0.4	18	33	12	70445	0.05078125	3.515918	0.046630859	0.24047852	-0.95776367	13.094238	0.10205078	0	0	0	0	0	0	0	0	0	0.98852539	0.011474609	0.15161133	-0.082519531	0.059082031	0.009765625	0.007	39698.24	0.001	-119.2	0.007
12058	103	103	Category E	0.11987305	0.21582031	-0.77978516	-0.16088867	0.04296875	0.4152832	0.54	0.007	7/6/2018	7	6	2018	18:33:12	66792	0.5	18	33	12	70445	0.05078125	3.515918	0.033691406	0.25244141	-0.99438477	14.339355	0.23413086	0	0	0	0	0	0	0	0	0	1.0263672	0.026367188	0.33740234	0.0859375	-0.036621094	0.21459961	0.007	39698.24	0.001	-119.2	0.007
12059	104	104	Category E	-0.023925781	0.19189453	-0.97192383	-0.15893555	0.008300781	0.40356445	0.54	0.007	7/6/2018	7	6	2018	18:33:12	66792	0.6	18	33	12	70445	0.05078125	3.515918	0.041015625	0.24829102	-1.0004883	14.090576	0.090576172	0	0	0	0	0	0	0	0	0	1.0317383	0.031738281	0.15014648	-0.064941406	-0.056396484	0.028564453	0.007	39698.24	0.001	-119.2	0.007
12060	105	105	Category E	-0.047851563	0.29980469	-0.85180664	-0.17480469	0.040283203	0.40258789	0.54	0.007	7/6/2018	7	6	2018	18:33:12	66792	0.7	18	33	12	70445	0.05078125	3.515918	0.047363281	0.24780273	-0.99121094	13.873291	0.17651367	0	0	0	0	0	0	0	0	0	1.0229492	0.022949219	0.28662109	-0.095214844	0.051757813	0.1394043	0.007	39698.24	0.001	-119.2	0.007
12061	106	106	Category E	0.10791016	0.23999023	-0.89990234	-0.11816406	0.024658203	0.40380859	0.54	0.007	7/6/2018	7	6	2018	18:33:12	66792	0.8	18	33	12	70445	0.05078125	3.515918	0.044677734	0.24951172	-1.0090332	12.890137	0.12646484	0	0	0	0	0	0	0	0	0	1.0402832	0.040283203	0.18188477	0.062988281	-0.009521484	0.10913086	0.007	39698.24	0.001	-119.2	0.007
12062	107	107	Category E	0.023925781	0.20385742	-0.82788086	-0.15063477	0.070800781	0.40161133	0.54	0.007	7/6/2018	7	6	2018	18:33:12	66792	0.9	18	33	12	70445	0.05078125	3.515918	0.046142578	0.23681641	-1.0285645	9.3583984	0.20458984	0	0	0	0	0	0	0	0	0	1.0563965	0.056396484	0.25585938	-0.022216797	-0.032958984	0.20068359	0.007	39698.24	0.001	-119.2	0.007
12063	108	108	Category E	0.14379883	0.16796875	-0.73193359	-0.14453125	0.10400391	0.41162109	0.54	0.007	7/6/2018	7	6	2018	18:33:13	66793	0	18	33	13	70445	0.05078125	3.515918	0.050292969	0.24243164	-1.0234375	4.0715332	0.31518555	0	0	0	0	0	0	0	0	0	1.0529785	0.052978516	0.4597168	0.093261719	-0.074462891	0.29150391	0.007	39698.24	0.001	-119.2	0.007
12064	109	109	Category E	-0.035888672	0.26391602	-0.99584961	-0.16162109	0.084960938	0.38964844	0.54	0.007	7/6/2018	7	6	2018	18:33:13	66793	0.1	18	33	13	70446	0.05078125	3.515918	0.045654297	0.23657227	-1.0141602	0.16479492	0.087890625	0	0	0	0	0	0	0	0	0	1.0424805	0.042480469	0.12719727	-0.081542969	0.027099609	0.018310547	0.007	39698.24	0.001	-119.2	0.007
12065	110	110	Category E	0.035888672	0.26391602	-0.87597656	-0.13793945	0.089111328	0.41259766	0.54	0.007	7/6/2018	7	6	2018	18:33:13	66793	0.2	18	33	13	70446	0.05078125	3.515918	0.040527344	0.23706055	-1.0073242	7.2724609	0.1340332	0	0	0	0	0	0	0	0	0	1.0356445	0.035644531	0.1628418	-0.004638672	0.026611328	0.13134766	0.007	39698.24	0.001	-119.2	0.007
12066	111	111	Category E	0	0.34790039	-0.93579102	-0.14868164	0.0546875	0.40454102	0.54	0.007	7/6/2018	7	6	2018	18:33:13	66793	0.3	18	33	13	70446	0.05078125	3.515918	0.069091797	0.23388672	-1.0402832	12.211914	0.16918945	0	0	0	0	0	0	0	0	0	1.0683594	0.068359375	0.28759766	-0.069091797	0.11376953	0.10449219	0.007	39698.24	0.001	-119.2	0.007
12067	112	112	Category E	0.13183594	0.27587891	-0.99584961	-0.18041992	0.031494141	0.40234375	0.55	0.007	7/6/2018	7	6	2018	18:33:13	66793	0.4	18	33	13	70446	0.05078125	3.515918	0.067871094	0.23046875	-1.0388184	12.174316	0.089355469	0	0	0	0	0	0	0	0	0	1.0661621	0.066162109	0.15234375	0.063720703	0.045166016	0.04296875	0.007	39698.24	0.001	-119.2	0.008
12068	113	113	Category I	0.25195313	0.20385742	-0.059814453	-0.17895508	-0.33740234	0.23803711	0.1	0.008	7/6/2018	7	6	2018	19:05:27	68727	0	19	5	27	72382	0.05078125	3.4933594	0.059326172	0.22509766	-1.0222168	11.266357	0.98193359	0	0	0	0	0	0	0	0	0	1.048584	0.048583984	1.1765137	0.19238281	-0.021240234	0.96240234	0.007	39698.24	0.001	-119.2	0.008
12069	114	114	Category I	1.5358887	1.223877	-1.8359375	-0.084716797	-0.27514648	0.33959961	0.1	0.008	7/6/2018	7	6	2018	19:05:27	68727	0.099	19	5	27	72382	0.051025391	3.4675781	0.056152344	0.22412109	-1.0107422	16.468994	1.9667969	0	0	0	0	0	0	0	0	0	1.0368652	0.036865234	3.3041992	1.4794922	0.99951172	-0.82495117	0.007	39698.24	0.001	-119.2	0.008
12070	115	115	Category I	0.25195313	0.095947266	0.023925781	-0.20996094	-0.21948242	0.30883789	0.1	0.008	7/6/2018	7	6	2018	19:05:27	68727	0.199	19	5	27	72382	0.051025391	3.4675781	0.076904297	0.21899414	-1.0456543	16.810303	1.0908203	0	0	0	0	0	0	0	0	0	1.0712891	0.071289063	1.3676758	0.17480469	-0.12304688	1.0695801	0.007	39698.24	0.001	-119.2	0.008
12071	116	116	Category I	-0.14379883	0.083984375	0.17993164	-0.29663086	-0.22241211	0.25732422	0.11	0.008	7/6/2018	7	6	2018	19:05:27	68727	0.3	19	5	27	72382	0.051025391	3.4675781	0.080078125	0.21459961	-1.0422363	24.525635	1.2495117	0	0	0	0	0	0	0	0	0	1.0671387	0.067138672	1.5769043	-0.22387695	-0.13061523	1.222168	0.008	39579.04	0	0	0.008
12072	117	117	Category I	-0.20385742	0.13183594	-0.2878418	-0.25634766	-0.23364258	0.28833008	0.11	0.008	7/6/2018	7	6	2018	19:05:27	68727	0.4	19	5	27	72382	0.051025391	3.4675781	0.078857422	0.20996094	-1.0241699	36.394043	0.79272461	0	0	0	0	0	0	0	0	0	1.048584	0.048583984	1.0976563	-0.28271484	-0.078125	0.73632813	0.008	39579.04	0	0	0.008
12073	118	118	Category I	0.50390625	1.5239258	-4.619873	-0.21191406	-0.29174805	0.26855469	0.11	0.008	7/6/2018	7	6	2018	19:05:27	68727	0.5	19	5	27	72383	0.051025391	3.4675781	0.072998047	0.20776367	-1.012207	53.675293	3.8640137	0	0	0	0	0	0	0	0	0	1.0361328	0.036132813	5.3540039	0.43066406	1.315918	-3.6074219	0.008	39579.04	0	0	0.008
12074	119	119	Category I	0.23999023	0.21582031	-1.2358398	-0.084472656	-0.32714844	0.30297852	0.11	0.008	7/6/2018	7	6	2018	19:05:27	68727	0.6	19	5	27	72383	0.051025391	3.4675781	0.082275391	0.20996094	-1.0410156	64.837402	0.25048828	0	0	0	0	0	0	0	0	0	1.0651855	0.065185547	0.35791016	0.1574707	0.005615234	-0.19458008	0.008	39579.04	0	0	0.008
12075	120	120	Category I	-0.53979492	0.10791016	-0.20385742	-0.22558594	-0.2890625	0.26000977	0.11	0.008	7/6/2018	7	6	2018	19:05:27	68727	0.7	19	5	27	72383	0.051025391	3.4675781	0.093994141	0.20703125	-1.0507813	69.908447	1.0625	0	0	0	0	0	0	0	0	0	1.0749512	0.074951172	1.5800781	-0.63378906	-0.099121094	0.84692383	0.008	39579.04	0	0	0.008
12076	121	121	Category I	-0.53979492	0.19189453	-0.35986328	-0.22900391	-0.33227539	0.21606445	0.11	0.008	7/6/2018	7	6	2018	19:05:27	68727	0.8	19	5	27	72383	0.051025391	3.4675781	0.088867188	0.20361328	-1.0429688	80.453613	0.92871094	0	0	0	0	0	0	0	0	0	1.0664063	0.06640625	1.3239746	-0.62866211	-0.01171875	0.68310547	0.008	39579.04	0	0	0.008
12077	122	122	Category I	0.50390625	0.19189453	-3.0358887	-0.21875	-0.27050781	0.27978516	0.11	0.008	7/6/2018	7	6	2018	19:05:27	68727	0.9	19	5	27	72383	0.051025391	3.4675781	0.08203125	0.20019531	-1.0266113	85.732666	2.0529785	0	0	0	0	0	0	0	0	0	1.0490723	0.049072266	2.4394531	0.42163086	-0.008300781	-2.0090332	0.008	39579.04	0	0	0.008
12078	123	123	Category I	0.50390625	0.23999023	-0.70776367	-0.085205078	-0.33544922	0.29516602	0.11	0.008	7/6/2018	7	6	2018	19:05:28	68728	0	19	5	28	72383	0.051025391	3.4675781	0.077148438	0.19628906	-1.0227051	83.36792	0.53198242	0	0	0	0	0	0	0	0	0	1.0441895	0.044189453	0.78515625	0.42651367	0.043457031	0.31494141	0.008	39579.04	0	0	0.008
12079	124	124	Category I	-0.21582031	-0.31176758	-0.37182617	-0.25366211	-0.26586914	0.25268555	0.11	0.008	7/6/2018	7	6	2018	19:05:28	68728	0.1	19	5	28	72383	0.051025391	3.4675781	0.082519531	0.2019043	-1.0541992	77.826172	0.90478516	0	0	0	0	0	0	0	0	0	1.076416	0.076416016	1.4946289	-0.29833984	-0.51367188	0.68237305	0.008	39579.04	0	0	0.008
12080	125	125	Category I	-0.35986328	0.011962891	-0.26391602	-0.27978516	-0.25366211	0.26025391	0.11	0.008	7/6/2018	7	6	2018	19:05:28	68728	0.2	19	5	28	72383	0.051025391	3.4675781	0.0859375	0.19458008	-1.0500488	83.400391	0.92211914	0	0	0	0	0	0	0	0	0	1.0715332	0.071533203	1.4145508	-0.44580078	-0.18261719	0.78613281	0.008	39579.04	0	0	0.008
12081	126	126	Category I	-0.047851563	0.63598633	-2.7119141	-0.23974609	-0.24536133	0.28857422	0.12	0.008	7/6/2018	7	6	2018	19:05:28	68728	0.3	19	5	28	72383	0.051025391	3.4675781	0.082519531	0.19775391	-1.0429688	69.791748	1.7299805	0	0	0	0	0	0	0	0	0	1.0649414	0.064941406	2.2370605	-0.13037109	0.43798828	-1.6687012	0.008	39579.04	0	0	0.008
12082	127	127	Category I	0.69580078	0.85180664	-0.25195313	-0.090087891	-0.34863281	0.28271484	0.12	0.008	7/6/2018	7	6	2018	19:05:28	68728	0.4	19	5	28	72383	0.051025391	3.4675781	0.081787109	0.20581055	-1.060791	52.809814	1.2033691	0	0	0	0	0	0	0	0	0	1.0837402	0.083740234	2.0683594	0.61376953	0.64575195	0.80883789	0.008	39579.04	0	0	0.008
12083	128	128	Category I	0.10791016	-0.29980469	-0.3359375	-0.30395508	-0.20751953	0.25415039	0.12	0.008	7/6/2018	7	6	2018	19:05:28	68728	0.5	19	5	28	72384	0.051025391	3.4675781	0.096923828	0.2043457	-1.0854492	27.297363	0.90332031	0	0	0	0	0	0	0	0	0	1.1088867	0.10888672	1.2646484	0.010742188	-0.50415039	0.74951172	0.008	39579.04	0	0	0.008
12084	129	129	Category I	-0.31176758	0.095947266	-0.071777344	-0.26098633	-0.22558594	0.28466797	0.12	0.008	7/6/2018	7	6	2018	19:05:28	68728	0.6	19	5	28	72384	0.051025391	3.4675781	0.095947266	0.20141602	-1.0817871	13.073242	1.0942383	0	0	0	0	0	0	0	0	0	1.1044922	0.10449219	1.5234375	-0.40771484	-0.10546875	1.0100098	0.008	39579.04	0	0	0.008
12085	130	130	Category I	-0.035888672	0.50390625	-2.0158691	-0.24194336	-0.22680664	0.2878418	0.12	0.008	7/6/2018	7	6	2018	19:05:28	68728	0.7	19	5	28	72384	0.051025391	3.4675781	0.096435547	0.20117188	-1.0700684	9.119873	1.0014648	0	0	0	0	0	0	0	0	0	1.0932617	0.093261719	1.3803711	-0.13232422	0.30249023	-0.94555664	0.008	39579.04	0	0	0.008
12086	131	131	Category I	0.75585938	0.51586914	-0.7199707	-0.077636719	-0.31689453	0.30957031	0.12	0.008	7/6/2018	7	6	2018	19:05:28	68728	0.8	19	5	28	72384	0.051025391	3.4675781	0.08984375	0.19897461	-1.0671387	3.2775879	0.81518555	0	0	0	0	0	0	0	0	0	1.0893555	0.089355469	1.3300781	0.66577148	0.31665039	0.34716797	0.008	39579.04	0	0	0.008
12087	132	132	Category I	0.25195313	-0.17993164	-0.083984375	-0.24487305	-0.22216797	0.30493164	0.12	0.008	7/6/2018	7	6	2018	19:05:28	68728	0.9	19	5	28	72384	0.051025391	3.4675781	0.09765625	0.19335938	-1.0942383	2.9951172	1.0881348	0	0	0	0	0	0	0	0	0	1.1157227	0.11572266	1.5380859	0.15405273	-0.37329102	1.0102539	0.008	39579.04	0	0	0.008
12088	133	133	Category I	-0.51586914	0.059814453	-0.15576172	-0.25024414	-0.23901367	0.29052734	0.12	0.008	7/6/2018	7	6	2018	19:05:29	68729	0	19	5	29	72384	0.051025391	3.4675781	0.099121094	0.18579102	-1.0930176	0.091308594	1.1281738	0	0	0	0	0	0	0	0	0	1.1132813	0.11328125	1.6787109	-0.61499023	-0.12597656	0.93725586	0.008	39579.04	0	0	0.008
12089	134	134	Category I	0.53979492	1.7277832	-4.6079102	-0.23168945	-0.28881836	0.25488281	0.12	0.008	7/6/2018	7	6	2018	19:05:29	68729	0.1	19	5	29	72384	0.051025391	3.4675781	0.096435547	0.18579102	-1.0839844	4.5117188	3.871582	0	0	0	0	0	0	0	0	0	1.1040039	0.10400391	5.5087891	0.44311523	1.541748	-3.5236816	0.008	39579.04	0	0	0.008
12090	135	135	Category I	0.15576172	-0.38378906	-1.3918457	-0.10791016	-0.28833008	0.32543945	0.12	0.008	7/6/2018	7	6	2018	19:05:29	68729	0.2	19	5	29	72384	0.051025391	3.4675781	0.091064453	0.18457031	-1.0766602	4.0957031	0.65307617	0	0	0	0	0	0	0	0	0	1.0961914	0.096191406	0.94799805	0.064453125	-0.56835938	-0.31494141	0.008	39579.04	0	0	0.008
12091	136	136	Category I	-0.39599609	-0.26391602	-0.16796875	-0.21801758	-0.34326172	0.21508789	0.13	0.008	7/6/2018	7	6	2018	19:05:29	68729	0.3	19	5	29	72384	0.051025391	3.4675781	0.090576172	0.18457031	-1.0939941	6.1413574	1.1381836	0	0	0	0	0	0	0	0	0	1.1130371	0.11303711	1.8613281	-0.48657227	-0.44848633	0.92602539	0.008	39579.04	0	0	0.008
12092	137	137	Category I	-0.53979492	-0.3359375	-0.059814453	-0.18066406	-0.34985352	0.23095703	0.13	0.008	7/6/2018	7	6	2018	19:05:29	68729	0.4	19	5	29	72384	0.051025391	3.4675781	0.095458984	0.18725586	-1.1052246	14.73999	1.3305664	0	0	0	0	0	0	0	0	0	1.125	0.125	2.2041016	-0.63525391	-0.52319336	1.0454102	0.008	39579.04	0	0	0.008
12093	138	138	Category I	0.35986328	0.55175781	-3.4677734	-0.15698242	-0.31713867	0.28051758	0.13	0.008	7/6/2018	7	6	2018	19:05:29	68729	0.5	19	5	29	72385	0.051025391	3.4675781	0.095703125	0.18310547	-1.0991211	27.512695	2.411377	0	0	0	0	0	0	0	0	0	1.1184082	0.1184082	3.0009766	0.26391602	0.3684082	-2.3684082	0.008	39579.04	0	0	0.008
12094	139	139	Category I	0.70776367	-0.31176758	-2.1479492	-0.072265625	-0.32055664	0.3137207	0.13	0.008	7/6/2018	7	6	2018	19:05:29	68729	0.6	19	5	29	72385	0.051025391	3.4675781	0.096191406	0.1796875	-1.0830078	25.227295	1.3225098	0	0	0	0	0	0	0	0	0	1.1020508	0.10205078	2.1677246	0.61132813	-0.49145508	-1.0646973	0.008	39579.04	0	0	0.008
12095	140	140	Category I	-0.047851563	0.047851563	-0.095947266	-0.11743164	-0.40942383	0.19921875	0.13	0.008	7/6/2018	7	6	2018	19:05:29	68729	0.7	19	5	29	72385	0.051025391	3.4675781	0.08984375	0.17407227	-1.0725098	18.275635	0.99414063	0	0	0	0	0	0	0	0	0	1.0900879	0.090087891	1.2407227	-0.13769531	-0.1262207	0.9765625	0.008	39579.04	0	0	0.008
12096	141	141	Category I	-0.58789063	-0.32397461	0	-0.171875	-0.37573242	0.21875	0.13	0.008	7/6/2018	7	6	2018	19:05:29	68729	0.8	19	5	29	72385	0.051025391	3.4675781	0.10668945	0.17871094	-1.1000977	23.006592	1.3950195	0	0	0	0	0	0	0	0	0	1.1196289	0.11962891	2.2978516	-0.69458008	-0.50268555	1.1000977	0.008	39579.04	0	0	0.008
12097	142	142	Category I	-0.86376953	1.0559082	-3.6838379	-0.15625	-0.35717773	0.24438477	0.13	0.008	7/6/2018	7	6	2018	19:05:29	68729	0.9	19	5	29	72385	0.051025391	3.4675781	0.10888672	0.17602539	-1.1074219	25.467041	2.8908691	0	0	0	0	0	0	0	0	0	1.126709	0.12670898	4.4287109	-0.97265625	0.87963867	-2.5761719	0.008	39579.04	0	0	0.008
12098	143	143	Category I	0.57592773	-0.035888672	-1.5119629	-0.075195313	-0.3527832	0.27709961	0.13	0.008	7/6/2018	7	6	2018	19:05:30	68730	0	19	5	30	72385	0.051025391	3.4675781	0.11181641	0.1796875	-1.109375	25.649658	0.65063477	0	0	0	0	0	0	0	0	0	1.1296387	0.12963867	1.0817871	0.46386719	-0.21557617	-0.40234375	0.008	39579.04	0	0	0.008
12099	144	144	Category I	0.6237793	0.17993164	-0.2277832	-0.006591797	-0.41259766	0.22216797	0.13	0.008	7/6/2018	7	6	2018	19:05:30	68730	0.1	19	5	30	72385	0.051025391	3.4675781	0.11279297	0.18115234	-1.1103516	20.638184	1.0197754	0	0	0	0	0	0	0	0	0	1.1306152	0.13061523	1.3947754	0.51074219	-0.001220703	0.88256836	0.008	39579.04	0	0	0.008
12100	145	145	Category I	-0.23999023	0.3359375	-2.2199707	0.027099609	-0.39892578	0.25561523	0.13	0.008	7/6/2018	7	6	2018	19:05:30	68730	0.2	19	5	30	72385	0.051025391	3.4675781	0.11376953	0.18212891	-1.1079102	28.767334	1.1767578	0	0	0	0	0	0	0	0	0	1.1286621	0.12866211	1.6193848	-0.35375977	0.15356445	-1.1118164	0.008	39579.04	0	0	0.008
12101	146	146	Category I	0.035888672	-0.81591797	-2.315918	-0.056884766	-0.37402344	0.26196289	0.14	0.008	7/6/2018	7	6	2018	19:05:30	68730	0.3	19	5	30	72385	0.051025391	3.4675781	0.11376953	0.18212891	-1.1081543	35.411133	1.5686035	0	0	0	0	0	0	0	0	0	1.1289063	0.12890625	2.2836914	-0.077880859	-0.99804688	-1.2075195	0.008	39579.04	0	0	0.008
12102	147	147	Category I	0.32397461	0.64794922	-0.63598633	0.014648438	-0.41479492	0.22558594	0.14	0.008	7/6/2018	7	6	2018	19:05:30	68730	0.4	19	5	30	72385	0.051025391	3.4675781	0.11376953	0.18334961	-1.1054688	28.676514	0.69287109	0	0	0	0	0	0	0	0	0	1.1264648	0.12646484	1.1437988	0.20996094	0.46435547	0.46948242	0.008	39579.04	0	0	0.008
12103	148	148	Category I	-0.32397461	-0.2277832	-0.11987305	0.022705078	-0.3828125	0.27270508	0.14	0.008	7/6/2018	7	6	2018	19:05:30	68730	0.5	19	5	30	72386	0.051025391	3.4675781	0.11523438	0.18457031	-1.1083984	22.581787	1.1574707	0	0	0	0	0	0	0	0	0	1.1293945	0.12939453	1.8400879	-0.43920898	-0.41235352	0.98852539	0.008	39579.04	0	0	0.008
12104	149	149	Category I	-0.40795898	0.23999023	-0.32397461	-0.042480469	-0.34863281	0.29614258	0.14	0.008	7/6/2018	7	6	2018	19:05:30	68730	0.6	19	5	30	72386	0.051025391	3.4675781	0.11425781	0.18847656	-1.1118164	27.754639	0.94677734	0	0	0	0	0	0	0	0	0	1.1335449	0.13354492	1.3615723	-0.5222168	0.051269531	0.7878418	0.008	39579.04	0	0	0.008
12105	150	150	Category I	2.2558594	-0.047851563	-3.5039063	-0.018310547	-0.34448242	0.29858398	0.14	0.008	7/6/2018	7	6	2018	19:05:30	68730	0.7	19	5	30	72386	0.051025391	3.4675781	0.11547852	0.18896484	-1.1091309	22.70752	3.220459	0	0	0	0	0	0	0	0	0	1.1308594	0.13085938	4.7717285	2.1401367	-0.23681641	-2.3945313	0.008	39579.04	0	0	0.008
12106	151	151	Category I	-0.13183594	0.011962891	-0.93579102	0.16381836	-0.32983398	0.28930664	0.14	0.008	7/6/2018	7	6	2018	19:05:30	68730	0.8	19	5	30	72386	0.051025391	3.4675781	0.11376953	0.1887207	-1.1098633	10.278564	0.34936523	0	0	0	0	0	0	0	0	0	1.1315918	0.1315918	0.59692383	-0.24560547	-0.17675781	0.17407227	0.008	39579.04	0	0	0.008
12107	152	152	Category I	-0.7199707	-0.083984375	0.20385742	-0.072753906	-0.26318359	0.35107422	0.14	0.008	7/6/2018	7	6	2018	19:05:30	68730	0.9	19	5	30	72386	0.051757813	3.5255859	0.11303711	0.18896484	-1.1079102	6.8261719	1.5776367	0	0	0	0	0	0	0	0	0	1.1296387	0.12963867	2.4179688	-0.83300781	-0.27294922	1.3117676	0.008	39579.04	0	0	0.008
12108	153	153	Category I	-0.27587891	0.13183594	0.11987305	-0.12353516	-0.28588867	0.31811523	0.14	0.008	7/6/2018	7	6	2018	19:05:31	68731	0	19	5	31	72386	0.051757813	3.5255859	0.11303711	0.18945313	-1.1047363	15.231201	1.2861328	0	0	0	0	0	0	0	0	0	1.1264648	0.12646484	1.6711426	-0.38891602	-0.057617188	1.2246094	0.008	39579.04	0	0	0.008
12109	154	154	Category I	1.6437988	-0.19189453	-3.6359863	-0.07421875	-0.30615234	0.32006836	0.14	0.008	7/6/2018	7	6	2018	19:05:31	68731	0.1	19	5	31	72386	0.051757813	3.5255859	0.11132813	0.19262695	-1.1179199	19.79126	2.9724121	0	0	0	0	0	0	0	0	0	1.1398926	0.13989258	4.4348145	1.5322266	-0.38452148	-2.5178223	0.008	39579.04	0	0	0.008
12110	155	155	Category I	0.29980469	-0.11987305	-0.51586914	0.13745117	-0.33276367	0.29150391	0.14	0.008	7/6/2018	7	6	2018	19:05:31	68731	0.2	19	5	31	72386	0.051757813	3.5255859	0.093994141	0.1809082	-1.1054688	2.1162109	0.69311523	0	0	0	0	0	0	0	0	0	1.1242676	0.12426758	1.0961914	0.20556641	-0.30078125	0.58959961	0.008	39579.04	0	0	0.008
12111	156	156	Category I	0.095947266	-0.011962891	0.46777344	-0.068359375	-0.28173828	0.33984375	0.15	0.008	7/6/2018	7	6	2018	19:05:31	68731	0.3	19	5	31	72386	0.051757813	3.5255859	0.090332031	0.18334961	-1.1159668	4.9040527	1.5957031	0	0	0	0	0	0	0	0	0	1.1345215	0.13452148	1.784668	0.005371094	-0.1953125	1.5837402	0.008	39579.04	0	0	0.008
12112	157	157	Category I	-0.35986328	0.071777344	0.16796875	-0.096923828	-0.27050781	0.33618164	0.15	0.008	7/6/2018	7	6	2018	19:05:31	68731	0.4	19	5	31	72386	0.051757813	3.5255859	0.090576172	0.18652344	-1.128418	18.154785	1.3774414	0	0	0	0	0	0	0	0	0	1.1474609	0.14746094	1.8620605	-0.45043945	-0.11474609	1.2963867	0.008	39579.04	0	0	0.008
12113	158	158	Category I	0.79199219	0.43188477	-3.0959473	-0.041015625	-0.25952148	0.34985352	0.15	0.008	7/6/2018	7	6	2018	19:05:31	68731	0.5	19	5	31	72387	0.051757813	3.5255859	0.09375	0.18798828	-1.1345215	17.891602	2.0959473	0	0	0	0	0	0	0	0	0	1.1538086	0.15380859	2.9030762	0.69799805	0.24365234	-1.9611816	0.008	39579.04	0	0	0.008
12114	159	159	Category I	0.80395508	-0.011962891	-1.7038574	0.12988281	-0.27124023	0.34570313	0.15	0.008	7/6/2018	7	6	2018	19:05:31	68731	0.6	19	5	31	72387	0.051757813	3.5255859	0.088134766	0.17285156	-1.0891113	2.2141113	0.96118164	0	0	0	0	0	0	0	0	0	1.1064453	0.10644531	1.5148926	0.71557617	-0.18481445	-0.61450195	0.008	39579.04	0	0	0.008
12115	160	160	Category I	-0.25195313	-0.059814453	-0.10791016	-0.020263672	-0.28808594	0.34082031	0.15	0.008	7/6/2018	7	6	2018	19:05:31	68731	0.7	19	5	31	72387	0.051757813	3.5255859	0.084960938	0.17407227	-1.0849609	8.286377	1.0598145	0	0	0	0	0	0	0	0	0	1.1022949	0.10229492	1.5483398	-0.33691406	-0.23388672	0.97705078	0.008	39579.04	0	0	0.008
12116	161	161	Category I	-0.46777344	-0.071777344	0.23999023	-0.09375	-0.26196289	0.33837891	0.15	0.008	7/6/2018	7	6	2018	19:05:31	68731	0.8	19	5	31	72387	0.051757813	3.5255859	0.092285156	0.17553711	-1.0930176	6.9333496	1.4667969	0	0	0	0	0	0	0	0	0	1.1108398	0.11083984	2.140625	-0.56005859	-0.24731445	1.3330078	0.008	39579.04	0	0	0.008
12117	162	162	Category I	-0.32397461	-0.023925781	-0.61181641	-0.080322266	-0.24462891	0.34814453	0.15	0.008	7/6/2018	7	6	2018	19:05:31	68731	0.9	19	5	31	72387	0.051757813	3.5255859	0.096923828	0.17675781	-1.0998535	7.6723633	0.67504883	0	0	0	0	0	0	0	0	0	1.1181641	0.11816406	1.1098633	-0.42089844	-0.20068359	0.48803711	0.008	39579.04	0	0	0.008
12118	163	163	Category I	0.50390625	0.63598633	-3.3359375	0.025146484	-0.29418945	0.34399414	0.15	0.008	7/6/2018	7	6	2018	19:05:32	68732	0	19	5	32	72387	0.051757813	3.5255859	0.091308594	0.17871094	-1.0720215	2.0039063	2.3459473	0	0	0	0	0	0	0	0	0	1.0905762	0.090576172	3.1335449	0.41235352	0.45703125	-2.2636719	0.008	39579.04	0	0	0.008
12119	164	164	Category I	0.14379883	-0.32397461	-0.65991211	0.25219727	-0.30175781	0.27148438	0.15	0.008	7/6/2018	7	6	2018	19:05:32	68732	0.1	19	5	32	72387	0.051757813	3.5255859	0.084228516	0.17993164	-1.0759277	4.5917969	0.65625	0	0	0	0	0	0	0	0	0	1.0939941	0.093994141	0.97949219	0.059326172	-0.50390625	0.41601563	0.008	39579.04	0	0	0.008
12120	165	165	Category I	-0.071777344	0.50390625	-0.19189453	0.041503906	-0.2578125	0.35498047	0.15	0.008	7/6/2018	7	6	2018	19:05:32	68732	0.2	19	5	32	72387	0.051757813	3.5255859	0.086669922	0.18823242	-1.0825195	18.500977	0.95825195	0	0	0	0	0	0	0	0	0	1.1022949	0.10229492	1.3647461	-0.15844727	0.31542969	0.890625	0.008	39579.04	0	0	0.008
12121	166	166	Category I	-0.083984375	0.92382813	-2.2919922	0.034179688	-0.29003906	0.34423828	0.16	0.008	7/6/2018	7	6	2018	19:05:32	68732	0.3	19	5	32	72387	0.051757813	3.5255859	0.090576172	0.19116211	-1.090332	24.335205	1.4179688	0	0	0	0	0	0	0	0	0	1.1108398	0.11083984	2.1083984	-0.17456055	0.73242188	-1.201416	0.008	39579.04	0	0	0.008
12122	167	167	Category I	1.2719727	0.11987305	-2.9638672	0.041503906	-0.23120117	0.37158203	0.16	0.008	7/6/2018	7	6	2018	19:05:32	68732	0.4	19	5	32	72387	0.051757813	3.5255859	0.091552734	0.18652344	-1.0651855	16.267334	2.2363281	0	0	0	0	0	0	0	0	0	1.0852051	0.085205078	3.1455078	1.1801758	-0.066650391	-1.8984375	0.008	39579.04	0	0	0.008
12123	168	168	Category I	-0.047851563	0.10791016	-0.55175781	0.20947266	-0.23071289	0.33642578	0.16	0.008	7/6/2018	7	6	2018	19:05:32	68732	0.5	19	5	32	72388	0.051757813	3.5255859	0.082275391	0.17944336	-1.0737305	6.6887207	0.54272461	0	0	0	0	0	0	0	0	0	1.0917969	0.091796875	0.72412109	-0.13012695	-0.071533203	0.52197266	0.008	39579.04	0	0	0.008
12124	169	169	Category I	-0.035888672	0.10791016	-0.011962891	0.033447266	-0.20629883	0.38574219	0.16	0.008	7/6/2018	7	6	2018	19:05:32	68732	0.6	19	5	32	72388	0.051757813	3.5255859	0.080810547	0.18798828	-1.0825195	17.980225	1.079834	0	0	0	0	0	0	0	0	0	1.1018066	0.10180664	1.2675781	-0.11669922	-0.080078125	1.0705566	0.008	39579.04	0	0	0.008
12125	170	170	Category I	-0.46777344	0.047851563	-0.53979492	-0.007568359	-0.24584961	0.37109375	0.16	0.008	7/6/2018	7	6	2018	19:05:32	68732	0.7	19	5	32	72388	0.051757813	3.5255859	0.084960938	0.18969727	-1.0922852	31.163574	0.79443359	0	0	0	0	0	0	0	0	0	1.1120605	0.11206055	1.2475586	-0.55273438	-0.1418457	0.55249023	0.008	39579.04	0	0	0.008
12126	171	171	Category I	0.50390625	-0.19189453	-3.2277832	0.047119141	-0.20581055	0.38500977	0.16	0.008	7/6/2018	7	6	2018	19:05:32	68732	0.8	19	5	32	72388	0.051757813	3.5255859	0.084228516	0.18725586	-1.0771484	20.123779	2.2233887	0	0	0	0	0	0	0	0	0	1.0966797	0.096679688	2.9492188	0.41943359	-0.37915039	-2.1503906	0.008	39579.04	0	0	0.008
12127	172	172	Category I	0.17993164	-0.37182617	-0.88793945	0.25927734	-0.22509766	0.31933594	0.16	0.008	7/6/2018	7	6	2018	19:05:32	68732	0.9	19	5	32	72388	0.051757813	3.5255859	0.076171875	0.18432617	-1.0771484	5.050293	0.59667969	0	0	0	0	0	0	0	0	0	1.095459	0.095458984	0.84912109	0.10351563	-0.55615234	0.18920898	0.008	39579.04	0	0	0.008
12128	173	173	Category I	-0.2878418	0.2277832	-0.083984375	0.023193359	-0.21069336	0.3815918	0.16	0.008	7/6/2018	7	6	2018	19:05:33	68733	0	19	5	33	72388	0.051757813	3.5255859	0.073486328	0.18969727	-1.088623	7.185791	1.0683594	0	0	0	0	0	0	0	0	0	1.1074219	0.10742188	1.4040527	-0.36132813	0.037841797	1.0046387	0.008	39579.04	0	0	0.008
12129	174	174	Category I	-0.56396484	0.083984375	-0.13183594	-0.011962891	-0.18432617	0.39526367	0.16	0.008	7/6/2018	7	6	2018	19:05:33	68733	0.1	19	5	33	72388	0.051757813	3.5255859	0.081054688	0.19311523	-1.0974121	14.995361	1.1665039	0	0	0	0	0	0	0	0	0	1.1174316	0.11743164	1.7199707	-0.64501953	-0.10913086	0.96557617	0.008	39579.04	0	0	0.008
12130	175	175	Category I	-0.035888672	0.2878418	-2.315918	0.061523438	-0.13842773	0.40673828	0.16	0.008	7/6/2018	7	6	2018	19:05:33	68733	0.2	19	5	33	72388	0.051757813	3.5255859	0.073242188	0.17553711	-1.0500488	15.67749	1.2753906	0	0	0	0	0	0	0	0	0	1.0671387	0.067138672	1.4873047	-0.10913086	0.11206055	-1.265625	0.008	39579.04	0	0	0.008
12131	176	176	Category I	0.3359375	0.6237793	-1.7998047	0.20776367	-0.10571289	0.38964844	0.17	0.008	7/6/2018	7	6	2018	19:05:33	68733	0.3	19	5	33	72388	0.051757813	3.5255859	0.0703125	0.18481445	-1.0432129	9.7202148	0.91381836	0	0	0	0	0	0	0	0	0	1.0617676	0.061767578	1.4609375	0.26538086	0.4387207	-0.75634766	0.008	39579.04	0	0	0.008
12132	177	177	Category I	0.023925781	-0.11987305	-0.46777344	0.040527344	-0.099609375	0.4230957	0.17	0.008	7/6/2018	7	6	2018	19:05:33	68733	0.4	19	5	33	72388	0.051757813	3.5255859	0.076904297	0.19067383	-1.0510254	29.256348	0.66308594	0	0	0	0	0	0	0	0	0	1.0710449	0.071044922	0.94702148	-0.052978516	-0.31054688	0.58325195	0.008	39579.04	0	0	0.008
12133	178	178	Category I	-0.095947266	-0.047851563	0.37182617	-0.028320313	-0.076171875	0.42480469	0.17	0.008	7/6/2018	7	6	2018	19:05:33	68733	0.5	19	5	33	72389	0.051757813	3.5255859	0.083740234	0.19873047	-1.0649414	0.52929688	1.46875	0	0	0	0	0	0	0	0	0	1.0866699	0.086669922	1.8632813	-0.1796875	-0.24658203	1.4367676	0.008	39579.04	0	0	0.008
12134	179	179	Category I	-0.43188477	-0.14379883	-0.095947266	-0.007568359	-0.13574219	0.41308594	0.17	0.008	7/6/2018	7	6	2018	19:05:33	68733	0.6	19	5	33	72389	0.051757813	3.5255859	0.079101563	0.19628906	-1.0327148	18.10376	1.1201172	0	0	0	0	0	0	0	0	0	1.0541992	0.054199219	1.7880859	-0.51098633	-0.34008789	0.93676758	0.008	39579.04	0	0	0.008
12135	180	180	Category I	1.1999512	0.63598633	-3.2038574	0.087890625	-0.13867188	0.39916992	0.17	0.008	7/6/2018	7	6	2018	19:05:33	68733	0.7	19	5	33	72389	0.051757813	3.5255859	0.068603516	0.20336914	-1.015625	25.658203	2.5007324	0	0	0	0	0	0	0	0	0	1.0380859	0.038085938	3.751709	1.1311035	0.43237305	-2.1879883	0.008	39579.04	0	0	0.008
12136	181	181	Category I	0.29980469	0.011962891	-1.3798828	0.28027344	-0.140625	0.34155273	0.17	0.008	7/6/2018	7	6	2018	19:05:33	68733	0.8	19	5	33	72389	0.051757813	3.5255859	0.068359375	0.20581055	-1.0251465	33.881104	0.46557617	0	0	0	0	0	0	0	0	0	1.0478516	0.047851563	0.7800293	0.23120117	-0.19384766	-0.35449219	0.008	39579.04	0	0	0.008
12137	182	182	Category E	0.20385742	0.58789063	-1.1159668	-0.23657227	-0.025878906	0.37304688	0.45	0.008	7/6/2018	7	6	2018	19:16:01	69361	0.8	19	16	1	159	0.051513672	3.4788574	0.077392578	0.21289063	-1.0341797	141.24121	0.40380859	0	0	0	0	0	0	0	0	0	1.0585938	0.05859375	0.58276367	0.1262207	0.37475586	-0.081542969	0.008	39579.04	0	0	0.008
12138	183	183	Category E	0.19189453	0.32397461	-0.85180664	-0.21850586	-0.059570313	0.36962891	0.45	0.008	7/6/2018	7	6	2018	19:16:01	69361	0.9	19	16	1	134	0.051513672	3.4788574	0.088623047	0.20288086	-1.001709	140.13135	0.21850586	0	0	0	0	0	0	0	0	0	1.0258789	0.025878906	0.37426758	0.10302734	0.12084961	0.14990234	0.008	39579.04	0	0	0.008
12139	184	184	Category E	0.059814453	0.2878418	-0.77978516	-0.19604492	-0.063476563	0.38232422	0.45	0.008	7/6/2018	7	6	2018	19:16:02	69362	0	19	16	2	110	0.051513672	3.4788574	0.082275391	0.20678711	-0.99365234	154.32935	0.22973633	0	0	0	0	0	0	0	0	0	1.0183105	0.018310547	0.31738281	-0.022460938	0.080810547	0.21386719	0.008	39579.04	0	0	0.008
12140	185	185	Category E	-0.059814453	0.29980469	-0.86376953	-0.21533203	-0.036865234	0.38134766	0.46	0.008	7/6/2018	7	6	2018	19:16:02	69362	0.1	19	16	2	110	0.051513672	3.4788574	0.073486328	0.20776367	-1.0021973	157.14502	0.21289063	0	0	0	0	0	0	0	0	0	1.026123	0.026123047	0.36352539	-0.13330078	0.091796875	0.13842773	0.008	39579.04	0	0	0.008
12141	186	186	Category E	0.11987305	0.3359375	-0.68383789	-0.21118164	0.010253906	0.39038086	0.46	0.008	7/6/2018	7	6	2018	19:16:02	69362	0.2	19	16	2	85	0.051513672	3.4788574	0.075683594	0.20654297	-0.98535156	136.32471	0.33081055	0	0	0	0	0	0	0	0	0	1.0095215	0.009521484	0.47460938	0.043945313	0.12915039	0.30151367	0.008	39579.04	0	0	0.008
12142	187	187	Category E	0.13183594	0.2878418	-1.0559082	-0.21166992	0.010009766	0.3762207	0.46	0.008	7/6/2018	7	6	2018	19:16:02	69362	0.3	19	16	2	98	0.051513672	3.4788574	0.075927734	0.2199707	-0.96655273	109.43262	0.125	0	0	0	0	0	0	0	0	0	0.99414063	0.005859375	0.21264648	0.055664063	0.067626953	-0.089111328	0.008	39579.04	0	0	0.008
12143	188	188	Category E	0.071777344	0.49194336	-1.0197754	-0.19165039	-0.026123047	0.39013672	0.46	0.008	7/6/2018	7	6	2018	19:16:02	69362	0.4	19	16	2	110	0.051513672	3.4788574	0.071044922	0.21630859	-0.97265625	136.11011	0.27954102	0	0	0	0	0	0	0	0	0	0.99902344	0.000976563	0.32299805	0.000488281	0.27539063	-0.046875	0.008	39579.04	0	0	0.008
12144	189	189	Category E	0.047851563	0.2878418	-0.76782227	-0.17626953	-0.016601563	0.3996582	0.46	0.008	7/6/2018	7	6	2018	19:16:02	69362	0.5	19	16	2	85	0.051513672	3.4788574	0.076171875	0.22216797	-0.98168945	155.96777	0.22558594	0	0	0	0	0	0	0	0	0	1.0095215	0.009521484	0.30786133	-0.028320313	0.065429688	0.21386719	0.008	39579.04	0	0	0.008
12145	190	190	Category E	-0.083984375	0.25195313	-0.94799805	-0.18457031	-0.034423828	0.39233398	0.46	0.008	7/6/2018	7	6	2018	19:16:02	69362	0.6	19	16	2	85	0.051513672	3.4788574	0.080322266	0.22265625	-0.98803711	163.54224	0.17163086	0	0	0	0	0	0	0	0	0	1.0158691	0.015869141	0.23364258	-0.16430664	0.029052734	0.040039063	0.008	39579.04	0	0	0.008
12146	191	191	Category E	-0.059814453	0.37182617	-0.76782227	-0.22412109	-0.024414063	0.38330078	0.46	0.008	7/6/2018	7	6	2018	19:16:02	69362	0.7	19	16	2	61	0.051513672	3.4788574	0.052246094	0.22680664	-0.95410156	167.3728	0.26123047	0	0	0	0	0	0	0	0	0	0.98217773	0.017822266	0.44311523	-0.11206055	0.14477539	0.1862793	0.008	39579.04	0	0	0.008
12147	192	192	Category E	0.11987305	0.31176758	-0.74389648	-0.2043457	-0.036865234	0.38330078	0.46	0.008	7/6/2018	7	6	2018	19:16:02	69362	0.8	19	16	2	61	0.051513672	3.4788574	0.054199219	0.23071289	-0.95385742	65.247559	0.234375	0	0	0	0	0	0	0	0	0	0.98291016	0.017089844	0.35620117	0.065429688	0.080810547	0.20996094	0.008	39579.04	0	0	0.008
12148	193	193	Category E	0.11987305	0.45581055	-1.1159668	-0.20214844	-0.049072266	0.38745117	0.46	0.008	7/6/2018	7	6	2018	19:16:02	69362	0.9	19	16	2	73	0.051513672	3.4788574	0.063476563	0.23608398	-0.96630859	57.920166	0.27148438	0	0	0	0	0	0	0	0	0	0.99682617	0.003173828	0.42529297	0.056152344	0.21948242	-0.14941406	0.008	39579.04	0	0	0.008
12149	194	194	Category E	0.15576172	0.2878418	-0.85180664	-0.19458008	-0.056396484	0.38061523	0.46	0.008	7/6/2018	7	6	2018	19:16:03	69363	0	19	16	3	61	0.051513672	3.4788574	0.067382813	0.23803711	-0.97802734	31.044189	0.16162109	0	0	0	0	0	0	0	0	0	1.0087891	0.008789063	0.26391602	0.088134766	0.049560547	0.1262207	0.008	39579.04	0	0	0.008
12150	195	195	Category E	-0.047851563	0.29980469	-0.80395508	-0.1652832	-0.043701172	0.40161133	0.47	0.008	7/6/2018	7	6	2018	19:16:03	69363	0.1	19	16	3	73	0.051513672	3.4788574	0.045410156	0.24462891	-0.94287109	17.84375	0.17602539	0	0	0	0	0	0	0	0	0	0.97509766	0.024902344	0.28735352	-0.093261719	0.054931641	0.13891602	0.008	39579.04	0	0	0.008
12151	196	196	Category E	-0.11987305	0.3359375	-0.82788086	-0.17382813	-0.040039063	0.39746094	0.47	0.008	7/6/2018	7	6	2018	19:16:03	69363	0.2	19	16	3	73	0.051513672	3.4788574	0.042236328	0.24975586	-0.94604492	8.7595215	0.21826172	0	0	0	0	0	0	0	0	0	0.97924805	0.020751953	0.36645508	-0.16210938	0.0859375	0.11816406	0.008	39579.04	0	0	0.008
12152	197	197	Category E	0.047851563	0.23999023	-0.76782227	-0.18139648	-0.019287109	0.38745117	0.47	0.008	7/6/2018	7	6	2018	19:16:03	69363	0.3	19	16	3	49	0.051513672	3.4788574	0.041259766	0.25415039	-0.96508789	4.2602539	0.19775391	0	0	0	0	0	0	0	0	0	0.9987793	0.001220703	0.21777344	0.006347656	-0.014160156	0.19726563	0.008	39579.04	0	0	0.008
12153	198	198	Category E	0.059814453	0.31176758	-0.99584961	-0.15454102	0.013427734	0.40576172	0.47	0.008	7/6/2018	7	6	2018	19:16:03	69363	0.4	19	16	3	61	0.051513672	3.4788574	0.046142578	0.25610352	-0.97705078	1.5551758	0.060058594	0	0	0	0	0	0	0	0	0	1.0109863	0.010986328	0.087646484	0.013427734	0.055419922	-0.018554688	0.008	39579.04	0	0	0.008
12154	199	199	Category E	-0.011962891	0.32397461	-0.89990234	-0.13427734	0.0078125	0.41625977	0.47	0.008	7/6/2018	7	6	2018	19:16:03	69363	0.5	19	16	3	49	0.051025391	3.4434082	0.034179688	0.25317383	-0.94848633	2.7722168	0.097412109	0	0	0	0	0	0	0	0	0	0.98242188	0.017578125	0.16552734	-0.046142578	0.070556641	0.048583984	0.008	39579.04	0	0	0.008
12155	200	200	Category E	0.035888672	0.2277832	-0.83984375	-0.12451172	-0.018310547	0.41088867	0.47	0.008	7/6/2018	7	6	2018	19:16:03	69363	0.6	19	16	3	36	0.051025391	3.4434082	0.022705078	0.25610352	-0.93774414	3.322998	0.1027832	0	0	0	0	0	0	0	0	0	0.97241211	0.027587891	0.1394043	0.012939453	-0.028320313	0.097900391	0.008	39579.04	0	0	0.008
12156	201	201	Category E	-0.16796875	0.27587891	-0.91186523	-0.15087891	-0.028076172	0.40942383	0.47	0.008	7/6/2018	7	6	2018	19:16:03	69363	0.7	19	16	3	61	0.051025391	3.4434082	0.026367188	0.25976563	-0.94677734	4.4196777	0.19799805	0	0	0	0	0	0	0	0	0	0.98217773	0.017822266	0.24511719	-0.19433594	0.015869141	0.034912109	0.008	39579.04	0	0	0.008
12157	202	202	Category E	0.047851563	0.34790039	-0.80395508	-0.16821289	-0.069335938	0.39086914	0.47	0.008	7/6/2018	7	6	2018	19:16:03	69363	0.8	19	16	3	61	0.051025391	3.4434082	0.032470703	0.26733398	-0.96582031	6.9802246	0.18139648	0	0	0	0	0	0	0	0	0	1.0026855	0.002685547	0.25756836	0.015136719	0.080322266	0.16186523	0.008	39579.04	0	0	0.008
12158	203	203	Category E	-0.047851563	0.34790039	-1.0197754	-0.16455078	-0.10546875	0.38745117	0.47	0.008	7/6/2018	7	6	2018	19:16:03	69363	0.9	19	16	3	49	0.051025391	3.4434082	0.036376953	0.27148438	-0.96948242	8.9836426	0.12426758	0	0	0	0	0	0	0	0	0	1.0075684	0.007568359	0.21069336	-0.084228516	0.076171875	-0.050048828	0.008	39579.04	0	0	0.008
12159	204	204	Category E	-0.035888672	0.34790039	-0.91186523	-0.17553711	-0.10400391	0.38525391	0.47	0.008	7/6/2018	7	6	2018	19:16:04	69364	0	19	16	4	73	0.051025391	3.4434082	0.029052734	0.26635742	-0.9375	11.9104	0.10717773	0	0	0	0	0	0	0	0	0	0.97485352	0.025146484	0.171875	-0.064941406	0.081298828	0.025634766	0.008	39579.04	0	0	0.008
12160	205	205	Category E	-0.047851563	0.23999023	-0.88793945	-0.14868164	-0.11401367	0.3918457	0.48	0.008	7/6/2018	7	6	2018	19:16:04	69364	0.1	19	16	4	61	0.051025391	3.4434082	0.026367188	0.27392578	-0.94018555	13.416016	0.096923828	0	0	0	0	0	0	0	0	0	0.97949219	0.020507813	0.16040039	-0.07421875	-0.033935547	0.052246094	0.008	39579.04	0	0	0.008
12161	206	206	Category E	0.047851563	0.27587891	-0.68383789	-0.17749023	-0.097167969	0.37719727	0.48	0.008	7/6/2018	7	6	2018	19:16:04	69364	0.2	19	16	4	61	0.051025391	3.4434082	0.028320313	0.27124023	-0.94677734	14.944092	0.26367188	0	0	0	0	0	0	0	0	0	0.98510742	0.014892578	0.28686523	0.019287109	0.004638672	0.26293945	0.008	39579.04	0	0	0.008
12162	207	207	Category E	-0.047851563	0.2878418	-0.94799805	-0.20581055	-0.041503906	0.38549805	0.48	0.008	7/6/2018	7	6	2018	19:16:04	69364	0.3	19	16	4	85	0.051025391	3.4434082	0.030029297	0.26611328	-0.93310547	16.654297	0.08203125	0	0	0	0	0	0	0	0	0	0.97094727	0.029052734	0.11401367	-0.077880859	0.021484375	-0.014648438	0.008	39579.04	0	0	0.008
12163	208	208	Category E	-0.011962891	0.38378906	-1.0319824	-0.19726563	-0.048339844	0.38549805	0.48	0.008	7/6/2018	7	6	2018	19:16:04	69364	0.4	19	16	4	61	0.051025391	3.4434082	0.015625	0.26953125	-0.90795898	16.809082	0.1706543	0	0	0	0	0	0	0	0	0	0.94726563	0.052734375	0.265625	-0.027587891	0.11401367	-0.1237793	0.008	39579.04	0	0	0.008
12164	209	209	Category E	0.023925781	0.2277832	-0.86376953	-0.18066406	-0.055664063	0.39477539	0.48	0.008	7/6/2018	7	6	2018	19:16:04	69364	0.5	19	16	4	49	0.051025391	3.4434082	0.016113281	0.27172852	-0.91064453	14.194092	0.064697266	0	0	0	0	0	0	0	0	0	0.95043945	0.049560547	0.098388672	0.007568359	-0.043945313	0.046875	0.008	39579.04	0	0	0.008
12165	210	210	Category E	-0.10791016	0.31176758	-0.80395508	-0.18237305	-0.081787109	0.39160156	0.48	0.008	7/6/2018	7	6	2018	19:16:04	69364	0.6	19	16	4	49	0.051025391	3.4434082	0.016845703	0.27368164	-0.91943359	13.322021	0.17431641	0	0	0	0	0	0	0	0	0	0.95947266	0.040527344	0.27832031	-0.12475586	0.037841797	0.11547852	0.008	39579.04	0	0	0.008
12166	211	211	Category E	0.11987305	0.27587891	-0.7199707	-0.23999023	-0.072509766	0.36499023	0.48	0.008	7/6/2018	7	6	2018	19:16:04	69364	0.7	19	16	4	36	0.051025391	3.4434082	0.026123047	0.27661133	-0.9206543	12.525391	0.22143555	0	0	0	0	0	0	0	0	0	0.96166992	0.038330078	0.29516602	0.093505859	-0.000732422	0.20068359	0.008	39579.04	0	0	0.008
12167	212	212	Category E	0.035888672	0.25195313	-0.99584961	-0.24682617	-0.099609375	0.34716797	0.48	0.008	7/6/2018	7	6	2018	19:16:04	69364	0.8	19	16	4	36	0.051025391	3.4434082	0.0234375	0.28344727	-0.89086914	9.1477051	0.11010742	0	0	0	0	0	0	0	0	0	0.93530273	0.064697266	0.14868164	0.012207031	-0.031494141	-0.10473633	0.008	39579.04	0	0	0.008
12168	213	213	Category E	0.083984375	0.3359375	-0.86376953	-0.25488281	-0.072021484	0.35351563	0.48	0.008	7/6/2018	7	6	2018	19:16:04	69364	0.9	19	16	4	49	0.051025391	3.4434082	0.025878906	0.29150391	-0.89355469	4.9375	0.078857422	0	0	0	0	0	0	0	0	0	0.94018555	0.059814453	0.13208008	0.057861328	0.044189453	0.029785156	0.008	39579.04	0	0	0.008
12169	214	214	Category E	-0.083984375	0.31176758	-0.80395508	-0.20385742	-0.072998047	0.375	0.48	0.008	7/6/2018	7	6	2018	19:16:05	69365	0	19	16	5	49	0.051025391	3.4434082	0.030517578	0.29003906	-0.90600586	0.89355469	0.1550293	0	0	0	0	0	0	0	0	0	0.9519043	0.048095703	0.23828125	-0.11450195	0.021484375	0.10205078	0.008	39579.04	0	0	0.008
12170	215	215	Category E	-0.083984375	0.35986328	-0.85180664	-0.21875	-0.032226563	0.37939453	0.49	0.008	7/6/2018	7	6	2018	19:16:05	69365	0.1	19	16	5	61	0.051025391	3.4434082	0.039550781	0.29174805	-0.91625977	0.000976563	0.1550293	0	0	0	0	0	0	0	0	0	0.96240234	0.037597656	0.25610352	-0.12353516	0.067871094	0.064453125	0.008	39579.04	0	0	0.008
12171	216	216	Category E	0.13183594	0.21582031	-0.80395508	-0.1965332	-0.004150391	0.38916016	0.49	0.008	7/6/2018	7	6	2018	19:16:05	69365	0.2	19	16	5	61	0.051025391	3.4434082	0.041748047	0.28930664	-0.89599609	3.4245605	0.1484375	0	0	0	0	0	0	0	0	0	0.94262695	0.057373047	0.25585938	0.08984375	-0.073486328	0.092041016	0.008	39579.04	0	0	0.008
12172	217	217	Category E	0.011962891	0.29980469	-1.1638184	-0.1965332	0.001220703	0.38647461	0.49	0.008	7/6/2018	7	6	2018	19:16:05	69365	0.3	19	16	5	49	0.051025391	3.4434082	0.038330078	0.28393555	-0.8828125	7.7839355	0.2824707	0	0	0	0	0	0	0	0	0	0.92822266	0.071777344	0.32299805	-0.026367188	0.015625	-0.28076172	0.008	39579.04	0	0	0.008
12173	218	218	Category E	-0.011962891	0.35986328	-0.89990234	-0.18164063	-0.005126953	0.39086914	0.49	0.008	7/6/2018	7	6	2018	19:16:05	69365	0.4	19	16	5	61	0.051025391	3.4434082	0.039794922	0.2878418	-0.88671875	9.8037109	0.089599609	0	0	0	0	0	0	0	0	0	0.93310547	0.066894531	0.13671875	-0.051757813	0.071777344	-0.012939453	0.008	39579.04	0	0	0.008
12174	219	219	Category E	-0.11987305	0.25195313	-0.76782227	-0.18017578	0	0.40307617	0.49	0.008	7/6/2018	7	6	2018	19:16:05	69365	0.5	19	16	5	49	0.051025391	3.4434082	0.043701172	0.29199219	-0.90014648	10.903076	0.21435547	0	0	0	0	0	0	0	0	0	0.94750977	0.052490234	0.33618164	-0.16357422	-0.040039063	0.13232422	0.008	39579.04	0	0	0.008
12175	220	220	Category E	-0.071777344	0.25195313	-0.85180664	-0.19775391	-0.012695313	0.39135742	0.49	0.008	7/6/2018	7	6	2018	19:16:05	69365	0.6	19	16	5	85	0.051025391	3.4434082	0.052246094	0.29785156	-0.9128418	12.345459	0.14575195	0	0	0	0	0	0	0	0	0	0.96166992	0.038330078	0.23095703	-0.12402344	-0.045898438	0.061035156	0.008	39579.04	0	0	0.008
12176	221	221	Category E	0.13183594	0.2277832	-0.73193359	-0.19213867	-0.023681641	0.40258789	0.49	0.008	7/6/2018	7	6	2018	19:16:05	69365	0.7	19	16	5	110	0.051025391	3.4434082	0.039794922	0.29223633	-0.8840332	14.20752	0.18896484	0	0	0	0	0	0	0	0	0	0.93188477	0.068115234	0.30859375	0.091796875	-0.064453125	0.15209961	0.008	39579.04	0	0	0.008
12177	222	222	Category E	0.023925781	0.26391602	-1.0917969	-0.19238281	-0.034667969	0.38598633	0.49	0.008	7/6/2018	7	6	2018	19:16:05	69365	0.8	19	16	5	98	0.051025391	3.4434082	0.0390625	0.29541016	-0.87670898	14.144043	0.2175293	0	0	0	0	0	0	0	0	0	0.92602539	0.073974609	0.26147461	-0.015136719	-0.031494141	-0.21484375	0.008	39579.04	0	0	0.008
12178	223	223	Category E	0.071777344	0.27587891	-0.86376953	-0.1953125	-0.023925781	0.38525391	0.49	0.008	7/6/2018	7	6	2018	19:16:05	69365	0.9	19	16	5	98	0.051025391	3.4434082	0.037597656	0.28979492	-0.8737793	12.848145	0.038085938	0	0	0	0	0	0	0	0	0	0.92138672	0.078613281	0.058105469	0.033935547	-0.013916016	0.010009766	0.008	39579.04	0	0	0.008
12179	224	224	Category E	-0.071777344	0.26391602	-0.89990234	-0.15625	-0.017578125	0.41137695	0.49	0.008	7/6/2018	7	6	2018	19:16:06	69366	0	19	16	6	49	0.051025391	3.4434082	0.036621094	0.28881836	-0.87255859	12.737305	0.11474609	0	0	0	0	0	0	0	0	0	0.91967773	0.080322266	0.16088867	-0.10839844	-0.024902344	-0.027099609	0.008	39579.04	0	0	0.008
12180	225	225	Category E	-0.071777344	0.23999023	-0.87597656	-0.15429688	-0.006591797	0.40234375	0.5	0.008	7/6/2018	7	6	2018	19:16:06	69366	0.1	19	16	6	36	0.051025391	3.4434082	0.038085938	0.28735352	-0.87133789	13.519043	0.11987305	0	0	0	0	0	0	0	0	0	0.91845703	0.081542969	0.16186523	-0.10986328	-0.047363281	-0.004394531	0.008	39579.04	0	0	0.008
12181	226	226	Category E	0.059814453	0.25195313	-0.81591797	-0.15429688	0.048583984	0.41552734	0.5	0.008	7/6/2018	7	6	2018	19:16:06	69366	0.2	19	16	6	49	0.051025391	3.4434082	0.04296875	0.28613281	-0.87426758	12.953125	0.069824219	0	0	0	0	0	0	0	0	0	0.92089844	0.079101563	0.10961914	0.016601563	-0.034179688	0.058349609	0.008	39579.04	0	0	0.008
12182	227	227	Category E	-0.071777344	0.34790039	-1.1279297	-0.15112305	0.067138672	0.41577148	0.5	0.008	7/6/2018	7	6	2018	19:16:06	69366	0.3	19	16	6	49	0.051025391	3.4434082	0.044433594	0.28515625	-0.87719727	12.234131	0.28320313	0	0	0	0	0	0	0	0	0	0.92358398	0.076416016	0.42944336	-0.11621094	0.0625	-0.25048828	0.008	39579.04	0	0	0.008
12183	228	228	Category E	0.095947266	0.23999023	-0.83984375	-0.16064453	0.046630859	0.40429688	0.5	0.008	7/6/2018	7	6	2018	19:16:06	69366	0.4	19	16	6	85	0.051025391	3.4434082	0.045166016	0.28417969	-0.87451172	12.719971	0.075683594	0	0	0	0	0	0	0	0	0	0.9206543	0.079345703	0.12963867	0.050537109	-0.044189453	0.034667969	0.008	39579.04	0	0	0.008
12184	229	229	Category E	-0.083984375	0.27587891	-0.82788086	-0.14550781	0.031005859	0.41333008	0.5	0.008	7/6/2018	7	6	2018	19:16:06	69366	0.5	19	16	6	122	0.051025391	3.4434082	0.046142578	0.28051758	-0.87182617	13.571777	0.13720703	0	0	0	0	0	0	0	0	0	0.91699219	0.083007813	0.17871094	-0.13012695	-0.004638672	0.043945313	0.008	39579.04	0	0	0.008
12185	230	230	Category E	0.011962891	0.29980469	-0.79199219	-0.1784668	0.008544922	0.40014648	0.5	0.008	7/6/2018	7	6	2018	19:16:06	69366	0.6	19	16	6	110	0.051025391	3.4434082	0.046875	0.27978516	-0.87158203	13.675537	0.089111328	0	0	0	0	0	0	0	0	0	0.91650391	0.083496094	0.13452148	-0.034912109	0.019775391	0.079589844	0.008	39579.04	0	0	0.008
12186	231	231	Category E	0.035888672	0.31176758	-0.91186523	-0.1862793	-0.023925781	0.40039063	0.5	0.008	7/6/2018	7	6	2018	19:16:06	69366	0.7	19	16	6	110	0.051025391	3.4434082	0.050537109	0.28100586	-0.87133789	12.882568	0.052734375	0	0	0	0	0	0	0	0	0	0.91699219	0.083007813	0.085693359	-0.014648438	0.030517578	-0.040283203	0.008	39579.04	0	0	0.008
12187	232	232	Category E	0.011962891	0.34790039	-0.80395508	-0.18896484	-0.026367188	0.39208984	0.5	0.008	7/6/2018	7	6	2018	19:16:06	69366	0.8	19	16	6	98	0.051025391	3.4434082	0.053466797	0.27856445	-0.87451172	11.601807	0.10717773	0	0	0	0	0	0	0	0	0	0.91943359	0.080566406	0.18139648	-0.041503906	0.069091797	0.070556641	0.008	39579.04	0	0	0.008
12188	233	233	Category E	0.035888672	0.29980469	-0.80395508	-0.16308594	-0.021728516	0.40185547	0.5	0.008	7/6/2018	7	6	2018	19:16:06	69366	0.9	19	16	6	61	0.051025391	3.4434082	0.054443359	0.27807617	-0.87548828	11.333252	0.076904297	0	0	0	0	0	0	0	0	0	0.92016602	0.079833984	0.11181641	-0.018554688	0.021484375	0.071533203	0.008	39579.04	0	0	0.008
12189	234	234	Category E	-0.11987305	0.32397461	-0.82788086	-0.15258789	-0.023193359	0.40209961	0.5	0.008	7/6/2018	7	6	2018	19:16:07	69367	0	19	16	7	73	0.051025391	3.4434082	0.0546875	0.27539063	-0.87084961	10.059326	0.18603516	0	0	0	0	0	0	0	0	0	0.91503906	0.084960938	0.26611328	-0.17456055	0.048339844	0.04296875	0.008	39579.04	0	0	0.008
12190	235	235	Category E	0.059814453	0.2878418	-0.76782227	-0.15795898	0.019775391	0.40258789	0.51	0.008	7/6/2018	7	6	2018	19:16:07	69367	0.1	19	16	7	73	0.051025391	3.4434082	0.052734375	0.27441406	-0.87133789	8.4499512	0.10449219	0	0	0	0	0	0	0	0	0	0.91503906	0.084960938	0.1237793	0.006835938	0.013183594	0.10351563	0.008	39579.04	0	0	0.008
12191	236	236	Category E	0.011962891	0.3359375	-1.0559082	-0.14770508	0.058837891	0.41674805	0.51	0.008	7/6/2018	7	6	2018	19:16:07	69367	0.2	19	16	7	73	0.051025391	3.4434082	0.057617188	0.27319336	-0.86938477	5.3554688	0.20166016	0	0	0	0	0	0	0	0	0	0.91333008	0.086669922	0.29443359	-0.045654297	0.0625	-0.1862793	0.008	39579.04	0	0	0.008
12192	237	237	Category E	0.035888672	0.2277832	-0.79199219	-0.1496582	0.033691406	0.41137695	0.51	0.008	7/6/2018	7	6	2018	19:16:07	69367	0.3	19	16	7	110	0.051025391	3.4417969	0.0625	0.27197266	-0.87329102	1.0583496	0.096435547	0	0	0	0	0	0	0	0	0	0.91699219	0.083007813	0.15234375	-0.026611328	-0.044189453	0.081298828	0.008	39579.04	0	0	0.008
12193	238	238	Category E	-0.16796875	0.21582031	-0.81591797	-0.14770508	0.036865234	0.41235352	0.51	0.008	7/6/2018	7	6	2018	19:16:07	69367	0.4	19	16	7	110	0.051025391	3.4417969	0.066650391	0.2722168	-0.87451172	1.0537109	0.24829102	0	0	0	0	0	0	0	0	0	0.91821289	0.081787109	0.34985352	-0.23461914	-0.056396484	0.05859375	0.008	39579.04	0	0	0.008
12194	239	239	Category E	-0.10791016	0.20385742	-0.85180664	-0.15673828	0.010253906	0.41259766	0.51	0.008	7/6/2018	7	6	2018	19:16:07	69367	0.5	19	16	7	98	0.051025391	3.4417969	0.068847656	0.27148438	-0.87109375	2.8728027	0.19018555	0	0	0	0	0	0	0	0	0	0.91503906	0.084960938	0.26391602	-0.17675781	-0.067626953	0.019287109	0.008	39579.04	0	0	0.008
12195	240	240	Category E	0.023925781	0.25195313	-0.81591797	-0.12744141	-0.038330078	0.41186523	0.51	0.008	7/6/2018	7	6	2018	19:16:07	69367	0.6	19	16	7	85	0.051025391	3.4417969	0.070800781	0.27001953	-0.86987305	5.1062012	0.073730469	0	0	0	0	0	0	0	0	0	0.91357422	0.086425781	0.11914063	-0.046875	-0.018066406	0.053955078	0.008	39579.04	0	0	0.008
12196	241	241	Category E	0.023925781	0.52783203	-1.2839355	-0.10546875	-0.051025391	0.41625977	0.51	0.008	7/6/2018	7	6	2018	19:16:07	69367	0.7	19	16	7	36	0.051025391	3.4417969	0.072998047	0.27026367	-0.8684082	8.6481934	0.4909668	0	0	0	0	0	0	0	0	0	0.91235352	0.087646484	0.72192383	-0.049072266	0.25732422	-0.4152832	0.008	39579.04	0	0	0.008
12197	242	242	Category E	-0.011962891	0.29980469	-0.91186523	-0.11865234	-0.051025391	0.41357422	0.51	0.008	7/6/2018	7	6	2018	19:16:07	69367	0.8	19	16	7	24	0.051025391	3.4417969	0.078369141	0.26953125	-0.86621094	10.231934	0.10546875	0	0	0	0	0	0	0	0	0	0.91064453	0.089355469	0.16601563	-0.090332031	0.030029297	-0.045410156	0.008	39579.04	0	0	0.008
12198	243	243	Category E	-0.083984375	0.2277832	-0.76782227	-0.11914063	-0.070068359	0.41455078	0.51	0.008	7/6/2018	7	6	2018	19:16:07	69367	0.9	19	16	7	12	0.051025391	3.4417969	0.083496094	0.26953125	-0.86889648	9.578125	0.19995117	0	0	0	0	0	0	0	0	0	0.91357422	0.086425781	0.31054688	-0.16748047	-0.041748047	0.10107422	0.008	39579.04	0	0	0.008
12199	244	244	Category E	-0.071777344	0.2878418	-0.87597656	-0.17138672	-0.063232422	0.38525391	0.51	0.008	7/6/2018	7	6	2018	19:16:08	69368	0	19	16	8	0	0.051025391	3.4417969	0.087646484	0.26782227	-0.86621094	9.560791	0.16113281	0	0	0	0	0	0	0	0	0	0.91113281	0.088867188	0.18896484	-0.15942383	0.019775391	-0.009521484	0.008	39579.04	0	0	0.008
12200	245	245	Category E	0.095947266	0.27587891	-0.7199707	-0.18603516	-0.031005859	0.39624023	0.52	0.008	7/6/2018	7	6	2018	19:16:08	69368	0.1	19	16	8	24	0.051025391	3.4417969	0.091064453	0.26635742	-0.86474609	10.586426	0.14501953	0	0	0	0	0	0	0	0	0	0.90942383	0.090576172	0.15869141	0.004638672	0.009277344	0.14477539	0.008	39579.04	0	0	0.008
12201	246	246	Category E	0.047851563	0.52783203	-1.2119141	-0.19824219	-0.000488281	0.38623047	0.52	0.008	7/6/2018	7	6	2018	19:16:08	69368	0.2	19	16	8	36	0.051025391	3.4417969	0.094238281	0.26586914	-0.86401367	10.029541	0.43774414	0	0	0	0	0	0	0	0	0	0.90893555	0.091064453	0.65600586	-0.046386719	0.26171875	-0.34765625	0.008	39579.04	0	0	0.008
12202	247	247	Category E	0.11987305	0.38378906	-0.94799805	-0.22070313	-0.012939453	0.37866211	0.52	0.008	7/6/2018	7	6	2018	19:16:08	69368	0.3	19	16	8	73	0.051025391	3.4417969	0.09375	0.265625	-0.86645508	7.1496582	0.14550781	0	0	0	0	0	0	0	0	0	0.91113281	0.088867188	0.2253418	0.025878906	0.11791992	-0.081298828	0.008	39579.04	0	0	0.008
12203	248	248	Category E	0	0.2878418	-0.75585938	-0.22949219	0.006835938	0.37451172	0.52	0.008	7/6/2018	7	6	2018	19:16:08	69368	0.4	19	16	8	110	0.051025391	3.4417969	0.098144531	0.26489258	-0.86230469	4.59375	0.14672852	0	0	0	0	0	0	0	0	0	0.9074707	0.092529297	0.22753906	-0.098144531	0.022705078	0.10644531	0.008	39579.04	0	0	0.008
12204	249	249	Category E	0.023925781	0.26391602	-0.7199707	-0.2902832	0.018554688	0.33886719	0.52	0.008	7/6/2018	7	6	2018	19:16:08	69368	0.5	19	16	8	98	0.051025391	3.4417969	0.10131836	0.26245117	-0.86328125	3.7788086	0.1628418	0	0	0	0	0	0	0	0	0	0.90795898	0.092041016	0.22192383	-0.077392578	0.001220703	0.14331055	0.008	39579.04	0	0	0.008
12205	250	250	Category E	0.26391602	0.27587891	-0.63598633	-0.31835938	0.017089844	0.31494141	0.52	0.008	7/6/2018	7	6	2018	19:16:08	69368	0.6	19	16	8	98	0.051025391	3.4417969	0.10424805	0.26293945	-0.86401367	5.0710449	0.27856445	0	0	0	0	0	0	0	0	0	0.90893555	0.091064453	0.40039063	0.15942383	0.012695313	0.22802734	0.008	39579.04	0	0	0.008
12206	251	251	Category E	0.2878418	0.37182617	-0.85180664	-0.30786133	0.000732422	0.32226563	0.52	0.008	7/6/2018	7	6	2018	19:16:08	69368	0.7	19	16	8	85	0.051025391	3.4417969	0.10791016	0.26171875	-0.86474609	7.9233398	0.21118164	0	0	0	0	0	0	0	0	0	0.90991211	0.090087891	0.30273438	0.1796875	0.10986328	0.012939453	0.008	39579.04	0	0	0.008
12207	252	252	Category E	0.37182617	0.26391602	-1.0917969	-0.31420898	-0.017089844	0.31958008	0.52	0.008	7/6/2018	7	6	2018	19:16:08	69368	0.8	19	16	8	61	0.051025391	3.4417969	0.10668945	0.26098633	-0.86572266	11.72876	0.34814453	0	0	0	0	0	0	0	0	0	0.91064453	0.089355469	0.49365234	0.26489258	0.002685547	-0.22583008	0.008	39579.04	0	0	0.008
12208	253	253	Category F	0.083984375	0.10791016	-1.0917969	-0.2355957	-0.071533203	0.37231445	0.06	0.008	7/6/2018	7	6	2018	19:17:22	69442	0.4	19	17	22	85	0.051269531	3.4417969	0.10742188	0.26123047	-0.86279297	17.153076	0.27636719	0	0	0	0	0	0	0	0	0	0.90795898	0.092041016	0.40551758	-0.0234375	-0.15332031	-0.22875977	0.008	39579.04	0	0	0.008
12209	254	254	Category F	0.15576172	0.21582031	-0.94799805	-0.24047852	-0.095947266	0.35668945	0.06	0.008	7/6/2018	7	6	2018	19:17:22	69442	0.5	19	17	22	98	0.051269531	3.4417969	0.10961914	0.25976563	-0.86352539	24.015869	0.10571289	0	0	0	0	0	0	0	0	0	0.90844727	0.091552734	0.17456055	0.045898438	-0.043945313	-0.084228516	0.008	39579.04	0	0	0.008
12210	255	255	Category F	0.14379883	0.10791016	-0.69580078	-0.25708008	-0.094726563	0.35107422	0.06	0.008	7/6/2018	7	6	2018	19:17:22	69442	0.6	19	17	22	85	0.051269531	3.4417969	0.11450195	0.25854492	-0.86499023	29.255127	0.22851563	0	0	0	0	0	0	0	0	0	0.91015625	0.08984375	0.34912109	0.029052734	-0.15063477	0.16918945	0.008	39579.04	0	0	0.008
12211	256	256	Category F	0.059814453	0.17993164	-0.74389648	-0.27661133	-0.11083984	0.32104492	0.06	0.008	7/6/2018	7	6	2018	19:17:22	69442	0.7	19	17	22	73	0.051269531	3.4417969	0.11816406	0.2565918	-0.86523438	31.632813	0.1550293	0	0	0	0	0	0	0	0	0	0.91040039	0.089599609	0.25683594	-0.058349609	-0.076660156	0.12133789	0.008	39579.04	0	0	0.008
12212	257	257	Category F	0.15576172	0.20385742	-0.77978516	-0.29785156	-0.10839844	0.31860352	0.06	0.008	7/6/2018	7	6	2018	19:17:22	69442	0.8	19	17	22	122	0.051269531	3.4417969	0.11669922	0.25610352	-0.86621094	31.95166	0.1081543	0	0	0	0	0	0	0	0	0	0.91088867	0.089111328	0.17749023	0.038818359	-0.052246094	0.086425781	0.008	39579.04	0	0	0.008
12213	258	258	Category F	0.21582031	0.27587891	-0.70776367	-0.28271484	-0.11669922	0.31982422	0.06	0.008	7/6/2018	7	6	2018	19:17:22	69442	0.9	19	17	22	122	0.051269531	3.4417969	0.1159668	0.25488281	-0.86230469	33.993652	0.18505859	0	0	0	0	0	0	0	0	0	0.90649414	0.093505859	0.27539063	0.099609375	0.020996094	0.15454102	0.008	39579.04	0	0	0.008
12214	259	259	Category F	0.23999023	0.32397461	-1.1037598	-0.26513672	-0.13525391	0.32104492	0.06	0.008	7/6/2018	7	6	2018	19:17:23	69443	0	19	17	23	122	0.051269531	3.4417969	0.11816406	0.25268555	-0.86254883	35.706299	0.27905273	0	0	0	0	0	0	0	0	0	0.90649414	0.093505859	0.43383789	0.12158203	0.071044922	-0.2409668	0.008	39579.04	0	0	0.008
12215	260	260	Category F	0.21582031	0.19189453	-0.89990234	-0.27905273	-0.12646484	0.31982422	0.07	0.008	7/6/2018	7	6	2018	19:17:23	69443	0.111	19	17	23	159	0.051269531	3.4417969	0.12036133	0.25488281	-0.86694336	33.891602	0.11889648	0	0	0	0	0	0	0	0	0	0.91162109	0.088378906	0.19140625	0.095214844	-0.062988281	-0.032714844	0.008	39579.04	0	0	0.008
12216	261	261	Category F	0.2277832	0.26391602	-0.80395508	-0.28295898	-0.109375	0.32006836	0.07	0.008	7/6/2018	7	6	2018	19:17:23	69443	0.222	19	17	23	147	0.051269531	3.4417969	0.12255859	0.25512695	-0.86669922	29.340332	0.12280273	0	0	0	0	0	0	0	0	0	0.91186523	0.088134766	0.17675781	0.10498047	0.008544922	0.062744141	0.008	39579.04	0	0	0.008
12217	262	262	Category F	0.083984375	0.14379883	-0.86376953	-0.29736328	-0.12329102	0.30419922	0.07	0.008	7/6/2018	7	6	2018	19:17:23	69443	0.333	19	17	23	159	0.051269531	3.4417969	0.12109375	0.25512695	-0.86743164	24.651367	0.11743164	0	0	0	0	0	0	0	0	0	0.91210938	0.087890625	0.15234375	-0.037109375	-0.11132813	0.003662109	0.008	39579.04	0	0	0.008
12218	263	263	Category F	0.13183594	0.23999023	-0.75585938	-0.33959961	-0.11328125	0.27099609	0.07	0.008	7/6/2018	7	6	2018	19:17:23	69443	0.444	19	17	23	159	0.051269531	3.4417969	0.11987305	0.25512695	-0.86425781	21.243652	0.11010742	0	0	0	0	0	0	0	0	0	0.90893555	0.091064453	0.13549805	0.01171875	-0.015136719	0.10839844	0.008	39579.04	0	0	0.008
12219	264	264	Category F	0.16796875	0.17993164	-0.69580078	-0.31665039	-0.066894531	0.31665039	0.07	0.008	7/6/2018	7	6	2018	19:17:23	69443	0.555	19	17	23	134	0.051269531	3.5030273	0.12036133	0.25488281	-0.86157227	15.574463	0.18823242	0	0	0	0	0	0	0	0	0	0.90673828	0.093261719	0.28833008	0.047363281	-0.074951172	0.16577148	0.008	39579.04	0	0	0.008
12220	265	265	Category F	0.32397461	0.20385742	-1.0917969	-0.30786133	-0.063476563	0.32006836	0.07	0.008	7/6/2018	7	6	2018	19:17:23	69443	0.666	19	17	23	110	0.051269531	3.5030273	0.12158203	0.25488281	-0.86401367	9.2397461	0.30883789	0	0	0	0	0	0	0	0	0	0.90893555	0.091064453	0.48095703	0.20214844	-0.051025391	-0.22753906	0.008	39579.04	0	0	0.008
12221	266	266	Category F	0.25195313	0.25195313	-0.92382813	-0.2722168	-0.080810547	0.33789063	0.07	0.008	7/6/2018	7	6	2018	19:17:23	69443	0.777	19	17	23	85	0.051269531	3.5030273	0.12402344	0.25561523	-0.86352539	5.9365234	0.14111328	0	0	0	0	0	0	0	0	0	0.90917969	0.090820313	0.19165039	0.12768555	-0.003662109	-0.060058594	0.008	39579.04	0	0	0.008
12222	267	267	Category F	0.17993164	0.20385742	-0.82788086	-0.26147461	-0.086914063	0.34204102	0.07	0.008	7/6/2018	7	6	2018	19:17:23	69443	0.888	19	17	23	73	0.051269531	3.5030273	0.12231445	0.25561523	-0.86425781	5.670166	0.085449219	0	0	0	0	0	0	0	0	0	0.90942383	0.090576172	0.14550781	0.057373047	-0.051757813	0.036376953	0.008	39579.04	0	0	0.008
12223	268	268	Category F	0.14379883	0.19189453	-0.80395508	-0.26928711	-0.11157227	0.3293457	0.07	0.008	7/6/2018	7	6	2018	19:17:24	69444	0	19	17	24	85	0.051269531	3.5030273	0.12255859	0.25366211	-0.86083984	5.4892578	0.086425781	0	0	0	0	0	0	0	0	0	0.90576172	0.094238281	0.13964844	0.020996094	-0.061767578	0.056884766	0.008	39579.04	0	0	0.008
12224	269	269	Category F	0.11987305	0.23999023	-0.75585938	-0.26855469	-0.13330078	0.32275391	0.08	0.008	7/6/2018	7	6	2018	19:17:24	69444	0.09	19	17	24	73	0.051269531	3.5030273	0.12158203	0.25317383	-0.85888672	6.1491699	0.10375977	0	0	0	0	0	0	0	0	0	0.90356445	0.096435547	0.11791992	-0.001708984	-0.013183594	0.10302734	0.008	39579.04	0	0	0.008
12225	270	270	Category F	0.20385742	0.34790039	-0.92382813	-0.25756836	-0.16235352	0.32788086	0.08	0.008	7/6/2018	7	6	2018	19:17:24	69444	0.181	19	17	24	73	0.051269531	3.5030273	0.12304688	0.25317383	-0.86279297	7.7524414	0.13842773	0	0	0	0	0	0	0	0	0	0.9074707	0.092529297	0.23632813	0.080566406	0.094482422	-0.060791016	0.008	39579.04	0	0	0.008
12226	271	271	Category F	0.16796875	0.16796875	-1.0319824	-0.24462891	-0.18652344	0.32177734	0.08	0.008	7/6/2018	7	6	2018	19:17:24	69444	0.272	19	17	24	110	0.051269531	3.5030273	0.12426758	0.25244141	-0.86499023	8.53125	0.19189453	0	0	0	0	0	0	0	0	0	0.90966797	0.090332031	0.29492188	0.043457031	-0.084472656	-0.16674805	0.008	39579.04	0	0	0.008
12227	272	272	Category F	0.20385742	0.27587891	-0.81591797	-0.22802734	-0.20849609	0.30859375	0.08	0.008	7/6/2018	7	6	2018	19:17:24	69444	0.363	19	17	24	98	0.051269531	3.5030273	0.12451172	0.2512207	-0.86352539	9.253418	0.095703125	0	0	0	0	0	0	0	0	0	0.90795898	0.092041016	0.15161133	0.079101563	0.024414063	0.047607422	0.008	39579.04	0	0	0.008
12228	273	273	Category F	0.13183594	0.23999023	-0.75585938	-0.2487793	-0.19213867	0.30639648	0.08	0.008	7/6/2018	7	6	2018	19:17:24	69444	0.454	19	17	24	110	0.051269531	3.5030273	0.12255859	0.24926758	-0.86474609	9.8444824	0.10986328	0	0	0	0	0	0	0	0	0	0.90844727	0.091552734	0.12768555	0.009033203	-0.009277344	0.10888672	0.008	39579.04	0	0	0.008
12229	274	274	Category F	0	0.21582031	-0.87597656	-0.27880859	-0.18432617	0.28857422	0.08	0.008	7/6/2018	7	6	2018	19:17:24	69444	0.545	19	17	24	122	0.051269531	3.5030273	0.12231445	0.24853516	-0.86474609	12.439209	0.12695313	0	0	0	0	0	0	0	0	0	0.90795898	0.092041016	0.16625977	-0.12231445	-0.032714844	-0.010986328	0.008	39579.04	0	0	0.008
12230	275	275	Category F	0.34790039	0.20385742	-0.65991211	-0.30737305	-0.15917969	0.28735352	0.08	0.008	7/6/2018	7	6	2018	19:17:24	69444	0.636	19	17	24	85	0.051269531	3.5030273	0.12402344	0.25	-0.86816406	13.307129	0.30908203	0	0	0	0	0	0	0	0	0	0.91210938	0.087890625	0.47827148	0.22363281	-0.046142578	0.20825195	0.008	39579.04	0	0	0.008
12231	276	276	Category F	0.26391602	0.23999023	-1.1398926	-0.31079102	-0.12939453	0.29370117	0.08	0.008	7/6/2018	7	6	2018	19:17:24	69444	0.727	19	17	24	73	0.051269531	3.5030273	0.1237793	0.24951172	-0.87060547	12.546875	0.3034668	0	0	0	0	0	0	0	0	0	0.9140625	0.0859375	0.41870117	0.13989258	-0.009521484	-0.26904297	0.008	39579.04	0	0	0.008
12232	277	277	Category F	0.38378906	0.26391602	-0.85180664	-0.30688477	-0.13989258	0.29174805	0.08	0.008	7/6/2018	7	6	2018	19:17:24	69444	0.818	19	17	24	61	0.051269531	3.5030273	0.12402344	0.24902344	-0.86694336	12.51416	0.26049805	0	0	0	0	0	0	0	0	0	0.91040039	0.089599609	0.28955078	0.25952148	0.014648438	0.015136719	0.008	39579.04	0	0	0.008
12233	278	278	Category F	0.23999023	0.23999023	-0.73193359	-0.30932617	-0.15039063	0.28320313	0.08	0.008	7/6/2018	7	6	2018	19:17:24	69444	0.909	19	17	24	36	0.051269531	3.5030273	0.12158203	0.24902344	-0.86816406	11.892578	0.18066406	0	0	0	0	0	0	0	0	0	0.91137695	0.088623047	0.26367188	0.11816406	-0.009033203	0.13623047	0.008	39579.04	0	0	0.008
12234	279	279	Category F	0.14379883	0.21582031	-0.80395508	-0.33349609	-0.1628418	0.26147461	0.09	0.008	7/6/2018	7	6	2018	19:17:25	69445	0	19	17	25	49	0.051269531	3.5030273	0.12451172	0.24926758	-0.86694336	10.413574	0.073974609	0	0	0	0	0	0	0	0	0	0.91064453	0.089355469	0.11572266	0.019042969	-0.033447266	0.062988281	0.008	39579.04	0	0	0.008
12235	280	280	Category F	0.20385742	0.23999023	-0.7199707	-0.32958984	-0.18481445	0.23999023	0.09	0.008	7/6/2018	7	6	2018	19:17:25	69445	0.1	19	17	25	49	0.051269531	3.5030273	0.12670898	0.25048828	-0.86889648	8.0817871	0.16821289	0	0	0	0	0	0	0	0	0	0.91333008	0.086669922	0.23681641	0.076904297	-0.010498047	0.14892578	0.008	39579.04	0	0	0.008
12236	281	281	Category F	0.27587891	0.2277832	-0.73193359	-0.3059082	-0.19067383	0.25756836	0.09	0.008	7/6/2018	7	6	2018	19:17:25	69445	0.2	19	17	25	61	0.051269531	3.5030273	0.12695313	0.25097656	-0.87133789	6.909668	0.20532227	0	0	0	0	0	0	0	0	0	0.91577148	0.084228516	0.31176758	0.14868164	-0.023193359	0.1394043	0.008	39579.04	0	0	0.008
12237	282	282	Category F	0.44384766	0.3359375	-1.0319824	-0.29125977	-0.1953125	0.28100586	0.09	0.008	7/6/2018	7	6	2018	19:17:25	69445	0.3	19	17	25	85	0.051269531	3.5030273	0.12744141	0.24755859	-0.86499023	6.3937988	0.36816406	0	0	0	0	0	0	0	0	0	0.90893555	0.091064453	0.57128906	0.31616211	0.088134766	-0.16674805	0.008	39579.04	0	0	0.008
12238	283	283	Category F	0.29980469	0.21582031	-0.80395508	-0.27172852	-0.1953125	0.29174805	0.09	0.008	7/6/2018	7	6	2018	19:17:25	69445	0.4	19	17	25	73	0.051269531	3.5030273	0.12597656	0.24707031	-0.86474609	4.9831543	0.18652344	0	0	0	0	0	0	0	0	0	0.90820313	0.091796875	0.26586914	0.17358398	-0.03125	0.060791016	0.008	39579.04	0	0	0.008
12239	284	284	Category F	0.23999023	0.2277832	-0.77978516	-0.26928711	-0.17895508	0.30102539	0.09	0.008	7/6/2018	7	6	2018	19:17:25	69445	0.5	19	17	25	85	0.051269531	3.5030273	0.1262207	0.24853516	-0.86499023	1.5927734	0.14355469	0	0	0	0	0	0	0	0	0	0.90869141	0.091308594	0.21972656	0.11376953	-0.020751953	0.085205078	0.008	39579.04	0	0	0.008
12240	285	285	Category F	0.19189453	0.20385742	-0.83984375	-0.26757813	-0.17919922	0.29638672	0.09	0.008	7/6/2018	7	6	2018	19:17:25	69445	0.6	19	17	25	85	0.051269531	3.5030273	0.12792969	0.24853516	-0.86425781	0.91064453	0.081542969	0	0	0	0	0	0	0	0	0	0.90844727	0.091552734	0.13305664	0.063720703	-0.044677734	0.024414063	0.008	39579.04	0	0	0.008
12241	286	286	Category F	0.011962891	0.26391602	-0.87597656	-0.27685547	-0.16772461	0.30810547	0.09	0.008	7/6/2018	7	6	2018	19:17:25	69445	0.7	19	17	25	85	0.051269531	3.5030273	0.12719727	0.24755859	-0.86816406	1.6394043	0.11669922	0	0	0	0	0	0	0	0	0	0.91186523	0.088134766	0.13916016	-0.11523438	0.016113281	-0.007568359	0.008	39579.04	0	0	0.008
12242	287	287	Category F	0.29980469	0.21582031	-0.6237793	-0.28173828	-0.14135742	0.30615234	0.09	0.008	7/6/2018	7	6	2018	19:17:25	69445	0.8	19	17	25	110	0.051269531	3.5030273	0.12768555	0.24511719	-0.86401367	3.5136719	0.296875	0	0	0	0	0	0	0	0	0	0.90722656	0.092773438	0.44165039	0.171875	-0.029296875	0.24023438	0.008	39579.04	0	0	0.008
12243	288	288	Category F	0.23999023	0.20385742	-1.1037598	-0.27050781	-0.097167969	0.34350586	0.09	0.008	7/6/2018	7	6	2018	19:17:25	69445	0.9	19	17	25	110	0.051269531	3.5030273	0.12524414	0.24316406	-0.86352539	5.5400391	0.26904297	0	0	0	0	0	0	0	0	0	0.90576172	0.094238281	0.39404297	0.11450195	-0.039306641	-0.23999023	0.008	39579.04	0	0	0.008
12244	289	289	Category F	0.26391602	0.25195313	-0.91186523	-0.25952148	-0.091552734	0.34692383	0.1	0.008	7/6/2018	7	6	2018	19:17:26	69446	0	19	17	26	110	0.051269531	3.5030273	0.12524414	0.24194336	-0.86401367	7.2148438	0.14672852	0	0	0	0	0	0	0	0	0	0.90600586	0.093994141	0.19604492	0.13842773	0.009765625	-0.047607422	0.008	39579.04	0	0	0.008
12245	290	290	Category F	0.17993164	0.2277832	-0.86376953	-0.24902344	-0.099365234	0.35107422	0.1	0.008	7/6/2018	7	6	2018	19:17:26	69446	0.1	19	17	26	134	0.051269531	3.5030273	0.1262207	0.24121094	-0.86938477	8.3459473	0.055664063	0	0	0	0	0	0	0	0	0	0.91113281	0.088867188	0.072753906	0.053710938	-0.013427734	0.005615234	0.008	39579.04	0	0	0.008
12246	291	291	Category F	0.023925781	0.21582031	-0.80395508	-0.27685547	-0.10107422	0.33154297	0.1	0.008	7/6/2018	7	6	2018	19:17:26	69446	0.2	19	17	26	134	0.051269531	3.5030273	0.12451172	0.24047852	-0.87280273	8.8410645	0.12426758	0	0	0	0	0	0	0	0	0	0.91381836	0.086181641	0.19433594	-0.10058594	-0.024658203	0.068847656	0.008	39579.04	0	0	0.008
12247	292	292	Category F	0.095947266	0.26391602	-0.76782227	-0.29394531	-0.11914063	0.31738281	0.1	0.008	7/6/2018	7	6	2018	19:17:26	69446	0.3	19	17	26	122	0.051269531	3.5030273	0.12133789	0.23852539	-0.87158203	9.3859863	0.10986328	0	0	0	0	0	0	0	0	0	0.91162109	0.088378906	0.15478516	-0.025390625	0.025146484	0.10375977	0.008	39579.04	0	0	0.008
12248	293	293	Category F	0.26391602	0.2277832	-0.91186523	-0.26782227	-0.14672852	0.31884766	0.1	0.008	7/6/2018	7	6	2018	19:17:26	69446	0.4	19	17	26	122	0.051269531	3.5030273	0.11645508	0.23803711	-0.86767578	9.4577637	0.15405273	0	0	0	0	0	0	0	0	0	0.90722656	0.092773438	0.20166016	0.1472168	-0.010253906	-0.043945313	0.008	39579.04	0	0	0.008
12249	294	294	Category F	0.31176758	0.20385742	-0.93579102	-0.27124023	-0.14501953	0.31762695	0.1	0.008	7/6/2018	7	6	2018	19:17:26	69446	0.5	19	17	26	98	0.051269531	3.5030273	0.11816406	0.23925781	-0.86401367	8.2644043	0.20922852	0	0	0	0	0	0	0	0	0	0.90429688	0.095703125	0.30053711	0.19335938	-0.035400391	-0.071533203	0.008	39579.04	0	0	0.008
12250	295	295	Category F	0.20385742	0.21582031	-0.86376953	-0.22314453	-0.14111328	0.35107422	0.1	0.008	7/6/2018	7	6	2018	19:17:26	69446	0.6	19	17	26	98	0.051269531	3.5030273	0.11694336	0.23974609	-0.86694336	5.7424316	0.090087891	0	0	0	0	0	0	0	0	0	0.90722656	0.092773438	0.11401367	0.086669922	-0.023925781	0.003173828	0.008	39579.04	0	0	0.008
12251	296	296	Category F	0.023925781	0.16796875	-0.87597656	-0.22265625	-0.14697266	0.34399414	0.1	0.008	7/6/2018	7	6	2018	19:17:26	69446	0.7	19	17	26	110	0.051269531	3.5030273	0.1159668	0.24121094	-0.86987305	2.6330566	0.11767578	0	0	0	0	0	0	0	0	0	0.90991211	0.090087891	0.17138672	-0.092041016	-0.073242188	-0.005859375	0.008	39579.04	0	0	0.008
12252	297	297	Category F	-0.059814453	0.19189453	-0.85180664	-0.2590332	-0.15844727	0.32202148	0.1	0.008	7/6/2018	7	6	2018	19:17:26	69446	0.8	19	17	26	159	0.051269531	3.5030273	0.1159668	0.24145508	-0.87036133	0.12866211	0.18359375	0	0	0	0	0	0	0	0	0	0.91064453	0.089355469	0.24414063	-0.17578125	-0.049560547	0.018554688	0.008	39579.04	0	0	0.008
12253	298	298	Category F	0.16796875	0.19189453	-0.92382813	-0.26147461	-0.1394043	0.32983398	0.1	0.008	7/6/2018	7	6	2018	19:17:26	69446	0.9	19	17	26	171	0.051269531	3.5030273	0.11450195	0.24145508	-0.87060547	1.015625	0.090332031	0	0	0	0	0	0	0	0	0	0.91064453	0.089355469	0.15625	0.053222656	-0.049560547	-0.052978516	0.008	39579.04	0	0	0.008
12254	299	299	Category F	0.047851563	0.43188477	-1.1159668	-0.2512207	-0.13696289	0.33862305	0.11	0.008	7/6/2018	7	6	2018	19:17:27	69447	0	19	17	27	208	0.051269531	3.5030273	0.11230469	0.24072266	-0.87280273	3.1484375	0.31567383	0	0	0	0	0	0	0	0	0	0.91235352	0.087646484	0.49853516	-0.064453125	0.19091797	-0.24291992	0.008	39579.04	0	0	0.008
12255	300	300	Category F	0.10791016	0.26391602	-0.83984375	-0.2097168	-0.15087891	0.34960938	0.11	0.008	7/6/2018	7	6	2018	19:17:27	69447	0.111	19	17	27	232	0.051269531	3.5030273	0.11010742	0.23999023	-0.87207031	5.0480957	0.040039063	0	0	0	0	0	0	0	0	0	0.91113281	0.088867188	0.058105469	-0.002197266	0.023681641	0.032226563	0.008	39579.04	0	0	0.008
12256	301	301	Category F	0.023925781	0.2277832	-0.77978516	-0.17871094	-0.18286133	0.35253906	0.11	0.008	7/6/2018	7	6	2018	19:17:27	69447	0.222	19	17	27	159	0.051269531	3.5030273	0.1081543	0.24047852	-0.87060547	5.4177246	0.12451172	0	0	0	0	0	0	0	0	0	0.90966797	0.090332031	0.18798828	-0.084228516	-0.012695313	0.090820313	0.008	39579.04	0	0	0.008
12257	302	302	Category F	-0.083984375	0.26391602	-0.83984375	-0.19873047	-0.18676758	0.33886719	0.11	0.008	7/6/2018	7	6	2018	19:17:27	69447	0.333	19	17	27	171	0.051513672	3.4417969	0.10449219	0.24023438	-0.87036133	5.8374023	0.19238281	0	0	0	0	0	0	0	0	0	0.90893555	0.091064453	0.24267578	-0.18847656	0.0234375	0.030517578	0.008	39579.04	0	0	0.008
12258	303	303	Category F	0.11987305	0.26391602	-0.65991211	-0.19677734	-0.21166992	0.33178711	0.11	0.008	7/6/2018	7	6	2018	19:17:27	69447	0.444	19	17	27	134	0.051513672	3.4417969	0.10668945	0.2409668	-0.86767578	6.6052246	0.20947266	0	0	0	0	0	0	0	0	0	0.90673828	0.093261719	0.24365234	0.012939453	0.022705078	0.20776367	0.008	39579.04	0	0	0.008
12259	304	304	Category F	0.023925781	0.26391602	-1.079834	-0.1706543	-0.21166992	0.35253906	0.11	0.008	7/6/2018	7	6	2018	19:17:27	69447	0.555	19	17	27	134	0.051513672	3.4417969	0.10693359	0.23950195	-0.87329102	6.598877	0.22387695	0	0	0	0	0	0	0	0	0	0.91186523	0.088134766	0.3137207	-0.083007813	0.024169922	-0.20629883	0.008	39579.04	0	0	0.008
12260	305	305	Category F	0.11987305	0.29980469	-0.85180664	-0.17944336	-0.19140625	0.35668945	0.11	0.008	7/6/2018	7	6	2018	19:17:27	69447	0.666	19	17	27	147	0.051513672	3.4417969	0.10717773	0.24023438	-0.87695313	5.4074707	0.065673828	0	0	0	0	0	0	0	0	0	0.91552734	0.084472656	0.097167969	0.012451172	0.059326172	0.025146484	0.008	39579.04	0	0	0.008
12261	306	306	Category F	-0.071777344	0.23999023	-0.86376953	-0.16870117	-0.18481445	0.35302734	0.11	0.008	7/6/2018	7	6	2018	19:17:27	69447	0.777	19	17	27	110	0.051513672	3.4417969	0.10229492	0.23999023	-0.87329102	3.1962891	0.17431641	0	0	0	0	0	0	0	0	0	0.91162109	0.088378906	0.18383789	-0.17407227	0	0.009521484	0.008	39579.04	0	0	0.008
12262	307	307	Category F	-0.047851563	0.19189453	-0.85180664	-0.20239258	-0.17480469	0.34521484	0.11	0.008	7/6/2018	7	6	2018	19:17:27	69447	0.888	19	17	27	98	0.051513672	3.4417969	0.098144531	0.23950195	-0.87207031	2.4633789	0.1550293	0	0	0	0	0	0	0	0	0	0.90966797	0.090332031	0.21411133	-0.14599609	-0.047607422	0.020263672	0.008	39579.04	0	0	0.008
12263	308	308	Category F	0.011962891	0.20385742	-0.68383789	-0.21484375	-0.13574219	0.35327148	0.11	0.008	7/6/2018	7	6	2018	19:17:28	69448	0	19	17	28	85	0.051513672	3.4417969	0.098144531	0.23828125	-0.87011719	3.2363281	0.20825195	0	0	0	0	0	0	0	0	0	0.90771484	0.092285156	0.30712891	-0.086181641	-0.034423828	0.1862793	0.008	39579.04	0	0	0.008
12264	309	309	Category F	0.023925781	0.27587891	-1.1398926	-0.2265625	-0.099853516	0.35473633	0.12	0.008	7/6/2018	7	6	2018	19:17:28	69448	0.1	19	17	28	85	0.051513672	3.4417969	0.097167969	0.23754883	-0.875	3.0722656	0.27734375	0	0	0	0	0	0	0	0	0	0.91186523	0.088134766	0.37597656	-0.073242188	0.038085938	-0.26464844	0.008	39579.04	0	0	0.008
12265	310	310	Category F	0.10791016	0.23999023	-0.97192383	-0.19775391	-0.1315918	0.36816406	0.12	0.008	7/6/2018	7	6	2018	19:17:28	69448	0.2	19	17	28	98	0.051513672	3.4417969	0.097412109	0.23925781	-0.87646484	3.0668945	0.095703125	0	0	0	0	0	0	0	0	0	0.91381836	0.086181641	0.10595703	0.010253906	0.000488281	-0.095214844	0.008	39579.04	0	0	0.008
12266	311	311	Category F	0.059814453	0.21582031	-0.80395508	-0.16772461	-0.1328125	0.37304688	0.12	0.008	7/6/2018	7	6	2018	19:17:28	69448	0.3	19	17	28	110	0.051513672	3.4417969	0.095458984	0.23754883	-0.87475586	2.9680176	0.082275391	0	0	0	0	0	0	0	0	0	0.91162109	0.088378906	0.12841797	-0.035644531	-0.021728516	0.070800781	0.008	39579.04	0	0	0.008
12267	312	312	Category F	-0.14379883	0.20385742	-0.89990234	-0.19726563	-0.15258789	0.36181641	0.12	0.008	7/6/2018	7	6	2018	19:17:28	69448	0.4	19	17	28	85	0.051513672	3.4417969	0.092285156	0.23828125	-0.87329102	1.4577637	0.24023438	0	0	0	0	0	0	0	0	0	0.90991211	0.090087891	0.29711914	-0.23608398	-0.034423828	-0.026367188	0.008	39579.04	0	0	0.008
12268	313	313	Category F	0.011962891	0.2277832	-0.79199219	-0.20532227	-0.18017578	0.33398438	0.12	0.008	7/6/2018	7	6	2018	19:17:28	69448	0.5	19	17	28	98	0.051513672	3.4417969	0.089599609	0.23730469	-0.87255859	0.26586914	0.11230469	0	0	0	0	0	0	0	0	0	0.90869141	0.091308594	0.16796875	-0.077636719	-0.009521484	0.080566406	0.008	39579.04	0	0	0.008
12269	314	314	Category F	0.023925781	0.44384766	-1.1159668	-0.1875	-0.20703125	0.3371582	0.12	0.008	7/6/2018	7	6	2018	19:17:28	69448	0.6	19	17	28	85	0.051513672	3.4417969	0.089111328	0.23779297	-0.87280273	1.9394531	0.32495117	0	0	0	0	0	0	0	0	0	0.90917969	0.090820313	0.51416016	-0.065185547	0.20581055	-0.24291992	0.008	39579.04	0	0	0.008
12270	315	315	Category F	0.047851563	0.25195313	-0.94799805	-0.18847656	-0.19506836	0.34130859	0.12	0.008	7/6/2018	7	6	2018	19:17:28	69448	0.7	19	17	28	73	0.051513672	3.4417969	0.090332031	0.23950195	-0.87475586	3.1755371	0.085449219	0	0	0	0	0	0	0	0	0	0.91137695	0.088623047	0.12817383	-0.042480469	0.012207031	-0.072998047	0.008	39579.04	0	0	0.008
12271	316	316	Category F	0.023925781	0.29980469	-0.76782227	-0.16162109	-0.18823242	0.36230469	0.12	0.008	7/6/2018	7	6	2018	19:17:28	69448	0.8	19	17	28	61	0.051513672	3.4417969	0.086914063	0.23852539	-0.87670898	3.760498	0.13989258	0	0	0	0	0	0	0	0	0	0.9128418	0.087158203	0.2331543	-0.062988281	0.061035156	0.10888672	0.008	39579.04	0	0	0.008
12272	317	317	Category F	-0.15576172	0.2277832	-0.89990234	-0.18334961	-0.18457031	0.34350586	0.12	0.008	7/6/2018	7	6	2018	19:17:28	69448	0.9	19	17	28	36	0.051513672	3.4417969	0.083007813	0.23925781	-0.87255859	4.5820313	0.24072266	0	0	0	0	0	0	0	0	0	0.90869141	0.091308594	0.27758789	-0.23876953	-0.011474609	-0.027099609	0.008	39579.04	0	0	0.008
12273	318	318	Category F	0.059814453	0.23999023	-0.70776367	-0.21386719	-0.16552734	0.34399414	0.12	0.008	7/6/2018	7	6	2018	19:17:29	69449	0	19	17	29	61	0.051513672	3.4417969	0.076171875	0.24023438	-0.87329102	3.9418945	0.16650391	0	0	0	0	0	0	0	0	0	0.90893555	0.091064453	0.18237305	-0.016357422	-0.000244141	0.16552734	0.008	39579.04	0	0	0.008
12274	319	319	Category F	0.071777344	0.29980469	-1.0197754	-0.20458984	-0.13476563	0.35473633	0.13	0.008	7/6/2018	7	6	2018	19:17:29	69449	0.1	19	17	29	61	0.051513672	3.4417969	0.072265625	0.23999023	-0.87451172	4.2282715	0.15698242	0	0	0	0	0	0	0	0	0	0.90966797	0.090332031	0.20532227	-0.000488281	0.059570313	-0.14501953	0.008	39579.04	0	0	0.008
12275	320	320	Category F	0.035888672	0.2878418	-1.0078125	-0.19189453	-0.13964844	0.35522461	0.13	0.008	7/6/2018	7	6	2018	19:17:29	69449	0.2	19	17	29	73	0.051513672	3.4417969	0.071289063	0.23999023	-0.87792969	5.7021484	0.14282227	0	0	0	0	0	0	0	0	0	0.9128418	0.087158203	0.21313477	-0.035400391	0.047607422	-0.12963867	0.008	39579.04	0	0	0.008
12276	321	321	Category F	0.071777344	0.25195313	-0.77978516	-0.18237305	-0.13891602	0.35913086	0.13	0.008	7/6/2018	7	6	2018	19:17:29	69449	0.3	19	17	29	98	0.051513672	3.4417969	0.067871094	0.24145508	-0.88330078	7.4558105	0.10400391	0	0	0	0	0	0	0	0	0	0.91821289	0.081787109	0.11743164	0.003662109	0.010253906	0.10351563	0.008	39579.04	0	0	0.008
12277	322	322	Category F	-0.13183594	0.26391602	-0.87597656	-0.20996094	-0.12744141	0.35473633	0.13	0.008	7/6/2018	7	6	2018	19:17:29	69449	0.4	19	17	29	122	0.051513672	3.4417969	0.064697266	0.24194336	-0.88452148	9.4545898	0.19799805	0	0	0	0	0	0	0	0	0	0.91943359	0.080566406	0.22705078	-0.1965332	0.021728516	0.008544922	0.008	39579.04	0	0	0.008
12278	323	323	Category F	-0.071777344	0.3359375	-0.79199219	-0.23168945	-0.13012695	0.35424805	0.13	0.008	7/6/2018	7	6	2018	19:17:29	69449	0.5	19	17	29	147	0.051513672	3.4417969	0.057861328	0.24072266	-0.8815918	10.273193	0.18408203	0	0	0	0	0	0	0	0	0	0.91577148	0.084228516	0.31445313	-0.12963867	0.094970703	0.089599609	0.008	39579.04	0	0	0.008
12279	324	324	Category F	0.083984375	0.29980469	-0.81591797	-0.21923828	-0.15209961	0.34936523	0.13	0.008	7/6/2018	7	6	2018	19:17:29	69449	0.6	19	17	29	147	0.051513672	3.4417969	0.053710938	0.24121094	-0.88085938	11.564453	0.092529297	0	0	0	0	0	0	0	0	0	0.91479492	0.085205078	0.15356445	0.030029297	0.058349609	0.064941406	0.008	39579.04	0	0	0.008
12280	325	325	Category F	0.035888672	0.19189453	-1.0439453	-0.2199707	-0.14526367	0.35009766	0.13	0.008	7/6/2018	7	6	2018	19:17:29	69449	0.7	19	17	29	134	0.051513672	3.4417969	0.051513672	0.24169922	-0.88134766	13.101318	0.1706543	0	0	0	0	0	0	0	0	0	0.9152832	0.084716797	0.22802734	-0.015625	-0.049804688	-0.16235352	0.008	39579.04	0	0	0.008
12281	326	326	Category F	0.083984375	0.3359375	-0.87597656	-0.18652344	-0.13134766	0.3737793	0.13	0.008	7/6/2018	7	6	2018	19:17:29	69449	0.8	19	17	29	110	0.051513672	3.4417969	0.050292969	0.2409668	-0.88427734	14.064453	0.10083008	0	0	0	0	0	0	0	0	0	0.91796875	0.08203125	0.13696289	0.033447266	0.094726563	0.008300781	0.008	39579.04	0	0	0.008
12282	327	327	Category F	-0.083984375	0.21582031	-0.89990234	-0.19067383	-0.11230469	0.37670898	0.13	0.008	7/6/2018	7	6	2018	19:17:29	69449	0.9	19	17	29	73	0.051513672	3.4417969	0.051269531	0.23999023	-0.88452148	13.693604	0.13818359	0	0	0	0	0	0	0	0	0	0.91796875	0.08203125	0.17456055	-0.13525391	-0.024169922	-0.015136719	0.008	39579.04	0	0	0.008
12283	328	328	Category F	0.011962891	0.19189453	-0.80395508	-0.22900391	-0.076171875	0.35717773	0.13	0.008	7/6/2018	7	6	2018	19:17:30	69450	0	19	17	30	98	0.051513672	3.4417969	0.046386719	0.23828125	-0.88696289	13.798096	0.10131836	0	0	0	0	0	0	0	0	0	0.91967773	0.080322266	0.1640625	-0.034423828	-0.046386719	0.083007813	0.008	39579.04	0	0	0.008
12284	329	329	Category F	0.083984375	0.20385742	-1.1518555	-0.22509766	-0.040283203	0.37597656	0.14	0.008	7/6/2018	7	6	2018	19:17:30	69450	0.1	19	17	30	110	0.051513672	3.4417969	0.042480469	0.23706055	-0.88330078	15.725342	0.2734375	0	0	0	0	0	0	0	0	0	0.91552734	0.084472656	0.34301758	0.041259766	-0.033203125	-0.26831055	0.008	39579.04	0	0	0.008
12285	330	330	Category F	0.13183594	0.2277832	-0.89990234	-0.23876953	-0.042480469	0.37255859	0.14	0.008	7/6/2018	7	6	2018	19:17:30	69450	0.2	19	17	30	98	0.051513672	3.4417969	0.041259766	0.23486328	-0.88330078	16.1604	0.092041016	0	0	0	0	0	0	0	0	0	0.91479492	0.085205078	0.11401367	0.090332031	-0.007080078	-0.016357422	0.008	39579.04	0	0	0.008
12286	331	331	Category F	0.047851563	0.20385742	-0.75585938	-0.2199707	-0.045410156	0.37304688	0.14	0.008	7/6/2018	7	6	2018	19:17:30	69450	0.3	19	17	30	98	0.051513672	3.4417969	0.038574219	0.23632813	-0.88598633	14.92334	0.13452148	0	0	0	0	0	0	0	0	0	0.91772461	0.082275391	0.17211914	0.009033203	-0.032470703	0.13012695	0.008	39579.04	0	0	0.008
12287	332	332	Category F	-0.035888672	0.2277832	-0.77978516	-0.25415039	-0.052001953	0.36206055	0.14	0.008	7/6/2018	7	6	2018	19:17:30	69450	0.4	19	17	30	98	0.051513672	3.4417969	0.0390625	0.23632813	-0.88696289	12.666992	0.13110352	0	0	0	0	0	0	0	0	0	0.91894531	0.081054688	0.19116211	-0.074951172	-0.008544922	0.10717773	0.008	39579.04	0	0	0.008
12288	333	333	Category F	0.2277832	0.20385742	-0.80395508	-0.2722168	-0.062255859	0.35131836	0.14	0.008	7/6/2018	7	6	2018	19:17:30	69450	0.5	19	17	30	122	0.051513672	3.4417969	0.037109375	0.2355957	-0.88818359	12.142334	0.21069336	0	0	0	0	0	0	0	0	0	0.91967773	0.080322266	0.30664063	0.19042969	-0.031738281	0.084228516	0.008	39579.04	0	0	0.008
12289	334	334	Category F	0.059814453	0.26391602	-1.1879883	-0.25170898	-0.090576172	0.35620117	0.14	0.008	7/6/2018	7	6	2018	19:17:30	69450	0.6	19	17	30	134	0.051513672	3.4417969	0.032470703	0.23583984	-0.88793945	10.738525	0.30224609	0	0	0	0	0	0	0	0	0	0.91918945	0.080810547	0.35498047	0.027099609	0.027832031	-0.29980469	0.008	39579.04	0	0	0.008
12290	335	335	Category F	0.059814453	0.21582031	-0.91186523	-0.22387695	-0.091064453	0.3671875	0.14	0.008	7/6/2018	7	6	2018	19:17:30	69450	0.7	19	17	30	147	0.051513672	3.4417969	0.029052734	0.23632813	-0.88818359	7.8212891	0.043701172	0	0	0	0	0	0	0	0	0	0.91967773	0.080322266	0.074707031	0.030517578	-0.020507813	-0.0234375	0.008	39579.04	0	0	0.008
12291	336	336	Category F	0.071777344	0.20385742	-0.79199219	-0.21606445	-0.10498047	0.36401367	0.14	0.008	7/6/2018	7	6	2018	19:17:30	69450	0.8	19	17	30	122	0.051513672	3.4417969	0.026855469	0.23754883	-0.89135742	5.7651367	0.11401367	0	0	0	0	0	0	0	0	0	0.92285156	0.077148438	0.17797852	0.044677734	-0.033691406	0.099365234	0.008	39579.04	0	0	0.008
12292	337	337	Category F	0.023925781	0.21582031	-0.79199219	-0.22167969	-0.10107422	0.35888672	0.14	0.008	7/6/2018	7	6	2018	19:17:30	69450	0.9	19	17	30	85	0.051513672	3.4417969	0.02734375	0.23950195	-0.89038086	4.8737793	0.10131836	0	0	0	0	0	0	0	0	0	0.92236328	0.077636719	0.12548828	-0.003417969	-0.023681641	0.098388672	0.008	39579.04	0	0	0.008
12293	338	338	Category F	0.047851563	0.20385742	-0.88793945	-0.23828125	-0.073242188	0.36376953	0.14	0.008	7/6/2018	7	6	2018	19:17:31	69451	0	19	17	31	73	0.051513672	3.4417969	0.027099609	0.23876953	-0.89038086	5.4243164	0.040771484	0	0	0	0	0	0	0	0	0	0.92211914	0.077880859	0.058349609	0.020507813	-0.034912109	0.002441406	0.008	39579.04	0	0	0.008
12294	339	339	Category F	0.059814453	0.27587891	-1.0439453	-0.2409668	-0.063476563	0.36816406	0.15	0.008	7/6/2018	7	6	2018	19:17:31	69451	0.1	19	17	31	36	0.051513672	3.4417969	0.024169922	0.23925781	-0.88916016	3.8068848	0.16259766	0	0	0	0	0	0	0	0	0	0.92114258	0.078857422	0.2265625	0.035400391	0.036376953	-0.15454102	0.008	39579.04	0	0	0.008
12295	340	340	Category F	0.059814453	0.2277832	-0.77978516	-0.22192383	-0.070556641	0.37280273	0.15	0.008	7/6/2018	7	6	2018	19:17:31	69451	0.2	19	17	31	61	0.051513672	3.4788574	0.023925781	0.2355957	-0.88696289	3.1137695	0.11328125	0	0	0	0	0	0	0	0	0	0.91796875	0.08203125	0.15087891	0.035644531	-0.0078125	0.10717773	0.008	39579.04	0	0	0.008
12296	341	341	Category F	-0.059814453	0.23999023	-0.79199219	-0.23583984	-0.065673828	0.37255859	0.15	0.008	7/6/2018	7	6	2018	19:17:31	69451	0.3	19	17	31	85	0.051513672	3.4788574	0.023681641	0.23730469	-0.89038086	1.4492188	0.12915039	0	0	0	0	0	0	0	0	0	0.92163086	0.078369141	0.18457031	-0.083496094	0.002441406	0.098388672	0.008	39579.04	0	0	0.008
12297	342	342	Category F	0.26391602	0.20385742	-0.64794922	-0.26098633	-0.0703125	0.34838867	0.15	0.008	7/6/2018	7	6	2018	19:17:31	69451	0.4	19	17	31	85	0.051513672	3.4788574	0.023925781	0.23754883	-0.89086914	0.048339844	0.34301758	0	0	0	0	0	0	0	0	0	0.92236328	0.077636719	0.51660156	0.23974609	-0.033691406	0.24291992	0.008	39579.04	0	0	0.008
12298	343	343	Category F	0.14379883	0.13183594	-1.1999512	-0.26464844	-0.092285156	0.34179688	0.15	0.008	7/6/2018	7	6	2018	19:17:31	69451	0.5	19	17	31	134	0.051513672	3.4788574	0.025146484	0.23632813	-0.89038086	0.20556641	0.34741211	0	0	0	0	0	0	0	0	0	0.92163086	0.078369141	0.5324707	0.1184082	-0.10449219	-0.30932617	0.008	39579.04	0	0	0.008
12299	344	344	Category F	0.19189453	0.2277832	-0.99584961	-0.24926758	-0.089599609	0.35546875	0.15	0.008	7/6/2018	7	6	2018	19:17:31	69451	0.6	19	17	31	110	0.051513672	3.4788574	0.022705078	0.23608398	-0.89428711	0.4152832	0.19726563	0	0	0	0	0	0	0	0	0	0.92529297	0.074707031	0.27880859	0.16894531	-0.008300781	-0.10131836	0.008	39579.04	0	0	0.008
12300	345	345	Category F	-0.071777344	0.19189453	-0.80395508	-0.23852539	-0.071533203	0.36401367	0.15	0.008	7/6/2018	7	6	2018	19:17:31	69451	0.7	19	17	31	98	0.051513672	3.4788574	0.024658203	0.2355957	-0.89013672	0.061523438	0.13647461	0	0	0	0	0	0	0	0	0	0.92114258	0.078857422	0.2265625	-0.096435547	-0.043701172	0.086181641	0.008	39579.04	0	0	0.008
12301	346	346	Category F	-0.071777344	0.20385742	-0.81591797	-0.25244141	-0.046630859	0.35986328	0.15	0.008	7/6/2018	7	6	2018	19:17:31	69451	0.8	19	17	31	110	0.051513672	3.4788574	0.024169922	0.23608398	-0.89355469	0.76879883	0.12768555	0	0	0	0	0	0	0	0	0	0.92456055	0.075439453	0.20605469	-0.095947266	-0.032226563	0.077636719	0.008	39579.04	0	0	0.008
12302	347	347	Category F	0.16796875	0.10791016	-0.68383789	-0.27197266	-0.025390625	0.35302734	0.15	0.008	7/6/2018	7	6	2018	19:17:31	69451	0.9	19	17	31	98	0.051513672	3.4788574	0.025390625	0.23681641	-0.89306641	2.4260254	0.28417969	0	0	0	0	0	0	0	0	0	0.92456055	0.075439453	0.48095703	0.14233398	-0.12890625	0.20922852	0.008	39579.04	0	0	0.008
12303	348	348	Category F	0.071777344	0.14379883	-1.1879883	-0.25488281	-0.014404297	0.36352539	0.15	0.008	7/6/2018	7	6	2018	19:17:32	69452	0	19	17	32	98	0.051513672	3.4788574	0.025146484	0.23657227	-0.89355469	6.1064453	0.31201172	0	0	0	0	0	0	0	0	0	0.92480469	0.075195313	0.43359375	0.046386719	-0.092773438	-0.29418945	0.008	39579.04	0	0	0.008
12304	349	349	Category F	0.14379883	0.37182617	-0.87597656	-0.23754883	-0.017333984	0.37304688	0.16	0.008	7/6/2018	7	6	2018	19:17:32	69452	0.1	19	17	32	85	0.051513672	3.4788574	0.023193359	0.23657227	-0.89550781	6.5588379	0.18188477	0	0	0	0	0	0	0	0	0	0.92651367	0.073486328	0.27490234	0.12036133	0.13500977	0.01953125	0.008	39579.04	0	0	0.008
12305	350	350	Category F	0.047851563	0.20385742	-0.79199219	-0.21020508	-0.013183594	0.38598633	0.16	0.008	7/6/2018	7	6	2018	19:17:32	69452	0.2	19	17	32	61	0.051513672	3.4788574	0.022460938	0.23583984	-0.89038086	6.5424805	0.10668945	0	0	0	0	0	0	0	0	0	0.92138672	0.078613281	0.15576172	0.025146484	-0.031982422	0.098388672	0.008	39579.04	0	0	0.008
12306	351	351	Category F	-0.083984375	0.2277832	-0.91186523	-0.23120117	-0.034912109	0.36791992	0.16	0.008	7/6/2018	7	6	2018	19:17:32	69452	0.3	19	17	32	49	0.051513672	3.4788574	0.021728516	0.234375	-0.89013672	9.9064941	0.1081543	0	0	0	0	0	0	0	0	0	0.92089844	0.079101563	0.1340332	-0.10571289	-0.006591797	-0.021484375	0.008	39579.04	0	0	0.008
12307	352	352	Category F	-0.023925781	0.20385742	-0.75585938	-0.25854492	-0.051025391	0.3527832	0.16	0.008	7/6/2018	7	6	2018	19:17:32	69452	0.4	19	17	32	49	0.051513672	3.4788574	0.018554688	0.23754883	-0.89233398	15.174805	0.14697266	0	0	0	0	0	0	0	0	0	0.92358398	0.076416016	0.21289063	-0.042480469	-0.033691406	0.13647461	0.008	39579.04	0	0	0.008
12308	353	353	Category F	0.10791016	0.27587891	-0.77978516	-0.24560547	-0.053466797	0.36230469	0.16	0.008	7/6/2018	7	6	2018	19:17:32	69452	0.5	19	17	32	61	0.051513672	3.4788574	0.020263672	0.23925781	-0.89404297	16.430176	0.1484375	0	0	0	0	0	0	0	0	0	0.92553711	0.074462891	0.23828125	0.087402344	0.036376953	0.11425781	0.008	39579.04	0	0	0.008
12309	354	354	Category F	0.095947266	0.34790039	-1.0197754	-0.21948242	-0.062255859	0.37084961	0.16	0.008	7/6/2018	7	6	2018	19:17:32	69452	0.6	19	17	32	73	0.051513672	3.4788574	0.018066406	0.23925781	-0.89599609	16.453369	0.18188477	0	0	0	0	0	0	0	0	0	0.92773438	0.072265625	0.30981445	0.077636719	0.10839844	-0.12353516	0.008	39579.04	0	0	0.008
12310	355	355	Category F	0.071777344	0.13183594	-0.81591797	-0.22021484	-0.027099609	0.37524414	0.16	0.008	7/6/2018	7	6	2018	19:17:32	69452	0.7	19	17	32	73	0.051513672	3.4788574	0.014648438	0.23730469	-0.89282227	19.35083	0.14233398	0	0	0	0	0	0	0	0	0	0.92382813	0.076171875	0.23925781	0.056884766	-0.10546875	0.076904297	0.008	39579.04	0	0	0.008
12311	356	356	Category F	-0.047851563	0.2878418	-0.81591797	-0.17431641	-0.021728516	0.3996582	0.16	0.008	7/6/2018	7	6	2018	19:17:32	69452	0.8	19	17	32	85	0.051513672	3.4788574	0.012939453	0.23730469	-0.8894043	23.981689	0.1081543	0	0	0	0	0	0	0	0	0	0.9206543	0.079345703	0.18505859	-0.060791016	0.050292969	0.073486328	0.008	39579.04	0	0	0.008
12312	357	357	Category F	-0.16796875	0.34790039	-0.91186523	-0.1730957	-0.001464844	0.40722656	0.16	0.008	7/6/2018	7	6	2018	19:17:32	69452	0.9	19	17	32	85	0.051513672	3.4788574	0.011962891	0.23828125	-0.89404297	24.222656	0.21118164	0	0	0	0	0	0	0	0	0	0.92529297	0.074707031	0.30712891	-0.17993164	0.109375	-0.017578125	0.008	39579.04	0	0	0.008
12313	358	358	Category F	-0.071777344	0.2277832	-0.81591797	-0.15869141	0.036132813	0.40917969	0.16	0.008	7/6/2018	7	6	2018	19:17:33	69453	0	19	17	33	73	0.051513672	3.4788574	0.013916016	0.23681641	-0.89526367	22.724854	0.1171875	0	0	0	0	0	0	0	0	0	0.92626953	0.073730469	0.17431641	-0.085693359	-0.009033203	0.079345703	0.008	39579.04	0	0	0.008
12314	359	359	Category F	0.071777344	0.20385742	-1.079834	-0.13110352	0.051757813	0.42236328	0.17	0.008	7/6/2018	7	6	2018	19:17:33	69453	0.1	19	17	33	73	0.051513672	3.4788574	0.013183594	0.23657227	-0.89550781	25.38501	0.19604492	0	0	0	0	0	0	0	0	0	0.92626953	0.073730469	0.27539063	0.058349609	-0.032714844	-0.18408203	0.008	39579.04	0	0	0.008
12315	360	360	Category F	-0.071777344	0.37182617	-1.1518555	-0.11352539	0.052246094	0.42773438	0.17	0.008	7/6/2018	7	6	2018	19:17:33	69453	0.2	19	17	33	85	0.051513672	3.4788574	0.010742188	0.2355957	-0.89428711	27.974609	0.30249023	0	0	0	0	0	0	0	0	0	0.92504883	0.074951172	0.47583008	-0.082519531	0.13598633	-0.25732422	0.008	39579.04	0	0	0.008
12316	361	361	Category F	0.023925781	0.26391602	-0.83984375	-0.11816406	0.088867188	0.4230957	0.17	0.008	7/6/2018	7	6	2018	19:17:33	69453	0.3	19	17	33	85	0.051513672	3.4788574	0.009277344	0.23461914	-0.89160156	27.866699	0.061279297	0	0	0	0	0	0	0	0	0	0.92211914	0.077880859	0.095703125	0.014404297	0.029052734	0.051757813	0.008	39579.04	0	0	0.008
12317	362	362	Category F	-0.10791016	0.23999023	-0.79199219	-0.13037109	0.088867188	0.4128418	0.17	0.008	7/6/2018	7	6	2018	19:17:33	69453	0.4	19	17	33	98	0.051513672	3.4788574	0.006591797	0.23364258	-0.89160156	26.542969	0.15185547	0	0	0	0	0	0	0	0	0	0.92163086	0.078369141	0.22021484	-0.11450195	0.006103516	0.099609375	0.008	39579.04	0	0	0.008
12318	363	363	Category F	-0.023925781	0.23999023	-0.74389648	-0.15991211	0.088623047	0.39550781	0.17	0.008	7/6/2018	7	6	2018	19:17:33	69453	0.5	19	17	33	122	0.051513672	3.4788574	0.010986328	0.23291016	-0.89111328	27.112549	0.15136719	0	0	0	0	0	0	0	0	0	0.92114258	0.078857422	0.18896484	-0.034912109	0.006835938	0.1472168	0.008	39579.04	0	0	0.008
12319	364	364	Category F	0.047851563	0.27587891	-0.81591797	-0.16699219	0.071289063	0.40209961	0.17	0.008	7/6/2018	7	6	2018	19:17:33	69453	0.6	19	17	33	110	0.051513672	3.4788574	0.014404297	0.23144531	-0.8918457	27.83252	0.093994141	0	0	0	0	0	0	0	0	0	0.92138672	0.078613281	0.15356445	0.033203125	0.044189453	0.075927734	0.008	39579.04	0	0	0.008
12320	365	365	Category F	0.095947266	0.14379883	-1.079834	-0.18066406	0.065673828	0.39672852	0.17	0.008	7/6/2018	7	6	2018	19:17:33	69453	0.7	19	17	33	110	0.051513672	3.4788574	0.016113281	0.23046875	-0.89233398	23.690674	0.22119141	0	0	0	0	0	0	0	0	0	0.921875	0.078125	0.35375977	0.079589844	-0.086669922	-0.18725586	0.008	39579.04	0	0	0.008
12321	366	366	Category F	0.095947266	0.17993164	-0.89990234	-0.16430664	0.064453125	0.40454102	0.17	0.008	7/6/2018	7	6	2018	19:17:33	69453	0.8	19	17	33	98	0.051513672	3.4788574	0.018554688	0.23071289	-0.88964844	17.731689	0.092773438	0	0	0	0	0	0	0	0	0	0.91943359	0.080566406	0.13793945	0.077148438	-0.05078125	-0.010009766	0.008	39579.04	0	0	0.008
12322	367	367	Category F	-0.083984375	0.095947266	-0.80395508	-0.15673828	0.072265625	0.40332031	0.17	0.008	7/6/2018	7	6	2018	19:17:33	69453	0.9	19	17	33	73	0.051513672	3.4788574	0.020019531	0.22900391	-0.88964844	13.179443	0.18945313	0	0	0	0	0	0	0	0	0	0.91894531	0.081054688	0.32299805	-0.10400391	-0.13305664	0.085693359	0.008	39579.04	0	0	0.008
12323	368	368	Category F	-0.071777344	0.095947266	-0.81591797	-0.19018555	0.079345703	0.39990234	0.17	0.008	7/6/2018	7	6	2018	19:17:34	69454	0	19	17	34	61	0.051513672	3.4788574	0.023681641	0.22900391	-0.88916016	8.8881836	0.17944336	0	0	0	0	0	0	0	0	0	0.91870117	0.081298828	0.30200195	-0.095458984	-0.13305664	0.073242188	0.008	39579.04	0	0	0.008
12324	369	369	Category F	0.15576172	0.071777344	-0.91186523	-0.17504883	0.092529297	0.39746094	0.18	0.008	7/6/2018	7	6	2018	19:17:34	69454	0.1	19	17	34	49	0.051513672	3.4788574	0.026367188	0.22924805	-0.88964844	3.1743164	0.20507813	0	0	0	0	0	0	0	0	0	0.91918945	0.080810547	0.30883789	0.12915039	-0.1574707	-0.021972656	0.008	39579.04	0	0	0.008
12325	370	370	Category F	-0.035888672	0.35986328	-1.079834	-0.16333008	0.084228516	0.40161133	0.18	0.008	7/6/2018	7	6	2018	19:17:34	69454	0.2	19	17	34	49	0.051513672	3.4788574	0.027832031	0.22924805	-0.88623047	3.3234863	0.24169922	0	0	0	0	0	0	0	0	0	0.91601563	0.083984375	0.38745117	-0.063720703	0.13037109	-0.19335938	0.008	39579.04	0	0	0.008
12326	371	371	Category F	0.071777344	0.21582031	-0.88793945	-0.15869141	0.051513672	0.40722656	0.18	0.008	7/6/2018	7	6	2018	19:17:34	69454	0.3	19	17	34	73	0.051513672	3.4788574	0.028808594	0.22900391	-0.88598633	8.3317871	0.044921875	0	0	0	0	0	0	0	0	0	0.91552734	0.084472656	0.057861328	0.042724609	-0.013183594	-0.001708984	0.008	39579.04	0	0	0.008
12327	372	372	Category F	-0.059814453	0.20385742	-0.86376953	-0.17138672	0.029541016	0.39453125	0.18	0.008	7/6/2018	7	6	2018	19:17:34	69454	0.4	19	17	34	85	0.051513672	3.4788574	0.030517578	0.22924805	-0.88696289	12.676514	0.096679688	0	0	0	0	0	0	0	0	0	0.91674805	0.083251953	0.1394043	-0.090332031	-0.025390625	0.023193359	0.008	39579.04	0	0	0.008
12328	373	373	Category F	-0.11987305	0.23999023	-0.88793945	-0.19873047	-0.007080078	0.39746094	0.18	0.008	7/6/2018	7	6	2018	19:17:34	69454	0.5	19	17	34	85	0.051513672	3.4788574	0.033691406	0.22900391	-0.88793945	16.891357	0.15380859	0	0	0	0	0	0	0	0	0	0.91772461	0.082275391	0.16455078	-0.15356445	0.010742188	0	0.008	39579.04	0	0	0.008
12329	374	374	Category F	0.047851563	0.23999023	-0.95996094	-0.20117188	-0.055175781	0.38647461	0.18	0.008	7/6/2018	7	6	2018	19:17:34	69454	0.6	19	17	34	98	0.051513672	3.4788574	0.033447266	0.22900391	-0.88842773	20.557129	0.073486328	0	0	0	0	0	0	0	0	0	0.91821289	0.081787109	0.096435547	0.014160156	0.010742188	-0.071289063	0.008	39579.04	0	0	0.008
12330	375	375	Category F	0.023925781	0.31176758	-1.1159668	-0.18481445	-0.073974609	0.38330078	0.18	0.008	7/6/2018	7	6	2018	19:17:34	69454	0.7	19	17	34	61	0.051513672	3.4788574	0.03515625	0.22827148	-0.88452148	23.322266	0.24584961	0	0	0	0	0	0	0	0	0	0.91430664	0.085693359	0.32592773	-0.011230469	0.083251953	-0.23120117	0.008	39579.04	0	0	0.008
12331	376	376	Category F	0.059814453	0.32397461	-0.79199219	-0.18383789	-0.055664063	0.38598633	0.18	0.008	7/6/2018	7	6	2018	19:17:34	69454	0.8	19	17	34	61	0.051513672	3.4788574	0.037109375	0.22827148	-0.8840332	24.743164	0.13452148	0	0	0	0	0	0	0	0	0	0.91381836	0.086181641	0.21044922	0.022460938	0.095458984	0.092041016	0.008	39579.04	0	0	0.008
12332	377	377	Category F	-0.083984375	0.14379883	-0.85180664	-0.18920898	-0.073242188	0.38549805	0.18	0.008	7/6/2018	7	6	2018	19:17:34	69454	0.9	19	17	34	73	0.051513672	3.4788574	0.038818359	0.22851563	-0.88452148	26.140137	0.15283203	0	0	0	0	0	0	0	0	0	0.91455078	0.085449219	0.24047852	-0.12280273	-0.084716797	0.032714844	0.008	39579.04	0	0	0.008
12333	378	378	Category F	-0.047851563	0.2277832	-0.82788086	-0.22070313	-0.080566406	0.36328125	0.18	0.008	7/6/2018	7	6	2018	19:17:35	69455	0	19	17	35	61	0.051513672	3.4788574	0.041015625	0.22851563	-0.88549805	26.904785	0.10595703	0	0	0	0	0	0	0	0	0	0.91552734	0.084472656	0.14746094	-0.088867188	-0.000732422	0.057617188	0.008	39579.04	0	0	0.008
12334	379	379	Category F	0.023925781	0.14379883	-0.93579102	-0.22167969	-0.039306641	0.37182617	0.19	0.008	7/6/2018	7	6	2018	19:17:35	69455	0.1	19	17	35	73	0.051513672	3.4788574	0.043212891	0.22875977	-0.88525391	27.116699	0.10058594	0	0	0	0	0	0	0	0	0	0.91552734	0.084472656	0.15454102	-0.019287109	-0.084960938	-0.050292969	0.008	39579.04	0	0	0.008
12335	380	380	Category F	0.083984375	0.39599609	-1.1159668	-0.2253418	-0.031494141	0.37597656	0.19	0.008	7/6/2018	7	6	2018	19:17:35	69455	0.2	19	17	35	73	0.051513672	3.4788574	0.044921875	0.2277832	-0.88330078	28.540527	0.28930664	0	0	0	0	0	0	0	0	0	0.91333008	0.086669922	0.43920898	0.038818359	0.16796875	-0.23242188	0.008	39579.04	0	0	0.008
12336	381	381	Category F	0.047851563	0.23999023	-0.82788086	-0.20751953	-0.041259766	0.38452148	0.19	0.008	7/6/2018	7	6	2018	19:17:35	69455	0.3	19	17	35	73	0.051513672	3.4788574	0.046875	0.2277832	-0.88452148	29.213867	0.058105469	0	0	0	0	0	0	0	0	0	0.91479492	0.085205078	0.069580078	0.000732422	0.011962891	0.056640625	0.008	39579.04	0	0	0.008
12337	382	382	Category F	0.011962891	0.16796875	-0.79199219	-0.21142578	-0.075439453	0.36767578	0.19	0.008	7/6/2018	7	6	2018	19:17:35	69455	0.4	19	17	35	73	0.051513672	3.4788574	0.050292969	0.22753906	-0.88525391	29.667236	0.1171875	0	0	0	0	0	0	0	0	0	0.91552734	0.084472656	0.19140625	-0.038330078	-0.059570313	0.093261719	0.008	39579.04	0	0	0.008
12338	383	383	Category F	-0.071777344	0.25195313	-0.97192383	-0.24047852	-0.11376953	0.3449707	0.19	0.008	7/6/2018	7	6	2018	19:17:35	69455	0.5	19	17	35	73	0.051513672	3.4788574	0.049316406	0.22802734	-0.88769531	28.907715	0.14941406	0	0	0	0	0	0	0	0	0	0.91772461	0.082275391	0.22900391	-0.12109375	0.023681641	-0.083984375	0.008	39579.04	0	0	0.008
12339	384	384	Category F	0.16796875	0.2277832	-0.74389648	-0.22924805	-0.14453125	0.34179688	0.19	0.008	7/6/2018	7	6	2018	19:17:35	69455	0.6	19	17	35	85	0.051513672	3.4788574	0.050292969	0.22924805	-0.88305664	27.765869	0.18212891	0	0	0	0	0	0	0	0	0	0.91357422	0.086425781	0.25830078	0.11743164	-0.001464844	0.13916016	0.008	39579.04	0	0	0.008
12340	385	385	Category F	0.083984375	0.3359375	-1.1279297	-0.22558594	-0.16455078	0.35400391	0.19	0.008	7/6/2018	7	6	2018	19:17:35	69455	0.7	19	17	35	61	0.051513672	3.4788574	0.050292969	0.22900391	-0.88134766	26.914795	0.27050781	0	0	0	0	0	0	0	0	0	0.91210938	0.087890625	0.38671875	0.033447266	0.10668945	-0.24633789	0.008	39579.04	0	0	0.008
12341	386	386	Category F	0.023925781	0.29980469	-0.83984375	-0.22924805	-0.1394043	0.34521484	0.19	0.008	7/6/2018	7	6	2018	19:17:35	69455	0.8	19	17	35	61	0.051513672	3.4788574	0.053710938	0.22949219	-0.88183594	24.832764	0.086914063	0	0	0	0	0	0	0	0	0	0.9128418	0.087158203	0.14208984	-0.029785156	0.070068359	0.041992188	0.008	39579.04	0	0	0.008
12342	387	387	Category F	-0.059814453	0.16796875	-0.88793945	-0.19824219	-0.13598633	0.36816406	0.19	0.008	7/6/2018	7	6	2018	19:17:35	69455	0.9	19	17	35	85	0.051513672	3.4788574	0.057373047	0.22973633	-0.88256836	22.504639	0.13256836	0	0	0	0	0	0	0	0	0	0.91381836	0.086181641	0.18432617	-0.1171875	-0.061767578	-0.005126953	0.008	39579.04	0	0	0.008
12343	388	388	Category F	-0.14379883	0.20385742	-0.82788086	-0.23193359	-0.13818359	0.34985352	0.19	0.008	7/6/2018	7	6	2018	19:17:36	69456	0	19	17	36	85	0.051513672	3.4788574	0.057617188	0.23095703	-0.88452148	22.908447	0.21118164	0	0	0	0	0	0	0	0	0	0.91625977	0.083740234	0.28564453	-0.20141602	-0.027099609	0.056640625	0.008	39579.04	0	0	0.008
12344	389	389	Category F	-0.035888672	0.21582031	-0.74389648	-0.23461914	-0.11279297	0.36328125	0.2	0.008	7/6/2018	7	6	2018	19:17:36	69456	0.1	19	17	36	110	0.051513672	3.4788574	0.059326172	0.23168945	-0.88085938	21.734375	0.16772461	0	0	0	0	0	0	0	0	0	0.9128418	0.087158203	0.24853516	-0.095214844	-0.015869141	0.13696289	0.008	39579.04	0	0	0.008
12345	390	390	Category F	0.047851563	0.11987305	-0.94799805	-0.20385742	-0.11450195	0.36743164	0.2	0.008	7/6/2018	7	6	2018	19:17:36	69456	0.2	19	17	36	122	0.051513672	3.4788574	0.060058594	0.22973633	-0.88085938	16.979004	0.12915039	0	0	0	0	0	0	0	0	0	0.91235352	0.087646484	0.18920898	-0.012207031	-0.10986328	-0.066894531	0.008	39579.04	0	0	0.008
12346	391	391	Category F	-0.19189453	0.46777344	-0.97192383	-0.11645508	-0.13842773	0.39428711	0.2	0.008	7/6/2018	7	6	2018	19:17:36	69456	0.3	19	17	36	110	0.051513672	3.4788574	0.062011719	0.22973633	-0.88208008	13.959961	0.359375	0	0	0	0	0	0	0	0	0	0.91357422	0.086425781	0.58178711	-0.25390625	0.23779297	-0.089599609	0.008	39579.04	0	0	0.008
12347	392	392	Category F	-0.011962891	0.3359375	-1.0319824	-0.067626953	-0.12158203	0.40991211	0.2	0.008	7/6/2018	7	6	2018	19:17:36	69456	0.4	19	17	36	98	0.051513672	3.4788574	0.065673828	0.22949219	-0.8815918	11.825439	0.19970703	0	0	0	0	0	0	0	0	0	0.91333008	0.086669922	0.33422852	-0.077636719	0.10620117	-0.15014648	0.008	39579.04	0	0	0.008
12348	393	393	Category F	-0.16796875	0.23999023	-0.95996094	-0.071289063	-0.15820313	0.40332031	0.2	0.008	7/6/2018	7	6	2018	19:17:36	69456	0.5	19	17	36	110	0.051513672	3.4788574	0.068603516	0.22973633	-0.88256836	9.8828125	0.24902344	0	0	0	0	0	0	0	0	0	0.91455078	0.085449219	0.32373047	-0.23657227	0.010009766	-0.077148438	0.008	39579.04	0	0	0.008
12349	394	394	Category F	-0.23999023	0.27587891	-0.85180664	-0.14575195	-0.16772461	0.375	0.2	0.008	7/6/2018	7	6	2018	19:17:36	69456	0.6	19	17	36	134	0.051513672	3.4788574	0.069580078	0.22900391	-0.88354492	5.628418	0.31469727	0	0	0	0	0	0	0	0	0	0.91552734	0.084472656	0.38818359	-0.30957031	0.046630859	0.031738281	0.008	39579.04	0	0	0.008
12350	395	395	Category F	-0.083984375	0.25195313	-0.68383789	-0.19702148	-0.16040039	0.359375	0.2	0.008	7/6/2018	7	6	2018	19:17:36	69456	0.7	19	17	36	134	0.051513672	3.4788574	0.070800781	0.22753906	-0.88183594	3.982666	0.25244141	0	0	0	0	0	0	0	0	0	0.91333008	0.086669922	0.37695313	-0.15478516	0.024169922	0.19799805	0.008	39579.04	0	0	0.008
12351	396	396	Category F	-0.071777344	0.38378906	-1.1279297	-0.17407227	-0.15991211	0.36523438	0.2	0.008	7/6/2018	7	6	2018	19:17:36	69456	0.8	19	17	36	134	0.051513672	3.4788574	0.072021484	0.22875977	-0.88256836	5.2851563	0.32373047	0	0	0	0	0	0	0	0	0	0.91455078	0.085449219	0.54418945	-0.14379883	0.15478516	-0.24511719	0.008	39579.04	0	0	0.008
12352	397	397	Category F	0.011962891	0.10791016	-1.0078125	-0.19360352	-0.12890625	0.37426758	0.2	0.008	7/6/2018	7	6	2018	19:17:36	69456	0.9	19	17	36	110	0.051513672	3.4788574	0.074951172	0.22753906	-0.88012695	3.9555664	0.18603516	0	0	0	0	0	0	0	0	0	0.91210938	0.087890625	0.31030273	-0.062988281	-0.11962891	-0.12744141	0.008	39579.04	0	0	0.008
12353	398	398	Category F	0	0.2277832	-0.7199707	-0.16381836	-0.13012695	0.38305664	0.2	0.008	7/6/2018	7	6	2018	19:17:37	69457	0	19	17	37	85	0.051513672	3.4788574	0.075927734	0.22509766	-0.87597656	0.81201172	0.17358398	0	0	0	0	0	0	0	0	0	0.9074707	0.092529297	0.23461914	-0.075927734	0.002441406	0.15600586	0.008	39579.04	0	0	0.008
12354	399	399	Category F	-0.13183594	0.21582031	-0.93579102	-0.19140625	-0.12524414	0.37353516	0.21	0.008	7/6/2018	7	6	2018	19:17:37	69457	0.1	19	17	37	73	0.051513672	3.4788574	0.076416016	0.22607422	-0.89111328	0.43212891	0.21337891	0	0	0	0	0	0	0	0	0	0.92260742	0.077392578	0.26342773	-0.20825195	-0.010253906	-0.044433594	0.008	39579.04	0	0	0.008
12355	400	400	Category F	-0.083984375	0.20385742	-0.79199219	-0.21875	-0.10961914	0.35961914	0.21	0.008	7/6/2018	7	6	2018	19:17:37	69457	0.2	19	17	37	73	0.051513672	3.4788574	0.078857422	0.22583008	-0.88232422	1.869873	0.1875	0	0	0	0	0	0	0	0	0	0.9140625	0.0859375	0.27539063	-0.1628418	-0.021972656	0.090332031	0.008	39579.04	0	0	0.008
12356	401	401	Category F	-0.13183594	0.19189453	-0.76782227	-0.1940918	-0.088867188	0.37597656	0.21	0.008	7/6/2018	7	6	2018	19:17:37	69457	0.3	19	17	37	85	0.051513672	3.4788574	0.077392578	0.22143555	-0.87402344	1.046875	0.23657227	0	0	0	0	0	0	0	0	0	0.9050293	0.094970703	0.34521484	-0.20922852	-0.029541016	0.10620117	0.008	39579.04	0	0	0.008
12357	402	402	Category L	0.21582031	0.20385742	-0.83984375	-0.29663086	-0.11987305	0.31445313	0.27	0.008	7/6/2018	7	6	2018	19:17:43	69463	0.4	19	17	43	61	0.051025391	3.5255859	0.076904297	0.22192383	-0.88305664	0.39990234	0.14624023	0	0	0	0	0	0	0	0	0	0.91381836	0.086181641	0.19995117	0.13867188	-0.018066406	0.043212891	0.008	39579.04	0	0	0.008
12358	403	403	Category L	0.20385742	0.20385742	-0.85180664	-0.29150391	-0.12548828	0.31152344	0.27	0.008	7/6/2018	7	6	2018	19:17:43	69463	0.5	19	17	43	73	0.051025391	3.5255859	0.084228516	0.21972656	-0.87768555	1.7702637	0.12329102	0	0	0	0	0	0	0	0	0	0.90869141	0.091308594	0.16137695	0.11938477	-0.015869141	0.025878906	0.008	39579.04	0	0	0.008
12359	404	404	Category L	0.21582031	0.2277832	-0.86376953	-0.30029297	-0.12329102	0.31030273	0.27	0.008	7/6/2018	7	6	2018	19:17:43	69463	0.6	19	17	43	61	0.051025391	3.5255859	0.086181641	0.21801758	-0.89160156	5.0307617	0.13256836	0	0	0	0	0	0	0	0	0	0.921875	0.078125	0.16699219	0.12939453	0.009521484	0.027832031	0.008	39579.04	0	0	0.008
12360	405	405	Category L	0.23999023	0.20385742	-0.82788086	-0.29321289	-0.12158203	0.30639648	0.27	0.008	7/6/2018	7	6	2018	19:17:43	69463	0.7	19	17	43	85	0.051025391	3.5255859	0.088134766	0.21484375	-0.89746094	4.4099121	0.16723633	0	0	0	0	0	0	0	0	0	0.92700195	0.072998047	0.23242188	0.15161133	-0.010986328	0.069580078	0.008	39579.04	0	0	0.008
12361	406	406	Category L	0.20385742	0.21582031	-0.86376953	-0.29418945	-0.12084961	0.30737305	0.27	0.008	7/6/2018	7	6	2018	19:17:43	69463	0.8	19	17	43	110	0.051025391	3.5255859	0.083740234	0.21191406	-0.88549805	1.4960938	0.12207031	0	0	0	0	0	0	0	0	0	0.91430664	0.085693359	0.14550781	0.11987305	0.003662109	0.021728516	0.008	39579.04	0	0	0.008
12362	407	407	Category L	0.20385742	0.20385742	-0.87597656	-0.29516602	-0.12182617	0.30615234	0.27	0.008	7/6/2018	7	6	2018	19:17:43	69463	0.9	19	17	43	73	0.051025391	3.5255859	0.081787109	0.21289063	-0.89331055	1.5368652	0.12329102	0	0	0	0	0	0	0	0	0	0.92211914	0.077880859	0.1484375	0.12182617	-0.009033203	0.017333984	0.008	39579.04	0	0	0.008
12363	408	408	Category L	0.21582031	0.21582031	-0.83984375	-0.29296875	-0.12158203	0.31958008	0.27	0.008	7/6/2018	7	6	2018	19:17:44	69464	0	19	17	44	85	0.051025391	3.5255859	0.092773438	0.21337891	-0.89160156	1.6616211	0.13330078	0	0	0	0	0	0	0	0	0	0.92138672	0.078613281	0.17700195	0.12280273	0.002197266	0.051757813	0.008	39579.04	0	0	0.008
12364	409	409	Category L	0.20385742	0.20385742	-0.87597656	-0.29248047	-0.12109375	0.30859375	0.28	0.008	7/6/2018	7	6	2018	19:17:44	69464	0.1	19	17	44	61	0.051025391	3.5255859	0.091552734	0.21289063	-0.88256836	1.1352539	0.11254883	0	0	0	0	0	0	0	0	0	0.91259766	0.087402344	0.12792969	0.11206055	-0.009033203	0.006591797	0.008	39579.04	0	0	0.008
12365	410	410	Category L	0.21582031	0.21582031	-0.87597656	-0.29516602	-0.12792969	0.30322266	0.28	0.008	7/6/2018	7	6	2018	19:17:44	69464	0.2	19	17	44	61	0.051025391	3.5255859	0.087646484	0.21264648	-0.89379883	0.23046875	0.12939453	0	0	0	0	0	0	0	0	0	0.9230957	0.076904297	0.14916992	0.12792969	0.002929688	0.017822266	0.008	39579.04	0	0	0.008
12366	411	411	Category L	0.19189453	0.21582031	-0.83984375	-0.29760742	-0.12060547	0.30932617	0.28	0.008	7/6/2018	7	6	2018	19:17:44	69464	0.3	19	17	44	85	0.051025391	3.5255859	0.096923828	0.21166992	-0.88720703	0.92236328	0.10595703	0	0	0	0	0	0	0	0	0	0.91723633	0.082763672	0.14599609	0.094726563	0.00390625	0.047363281	0.008	39579.04	0	0	0.008
12367	412	412	Category L	0.20385742	0.20385742	-0.85180664	-0.29077148	-0.12182617	0.30541992	0.28	0.008	7/6/2018	7	6	2018	19:17:44	69464	0.4	19	17	44	49	0.051025391	3.5255859	0.092773438	0.20751953	-0.88232422	2.409668	0.11499023	0	0	0	0	0	0	0	0	0	0.91113281	0.088867188	0.14526367	0.11083984	-0.003662109	0.030517578	0.008	39579.04	0	0	0.008
12368	413	413	Category L	0.21582031	0.20385742	-0.85180664	-0.29931641	-0.12158203	0.30517578	0.28	0.008	7/6/2018	7	6	2018	19:17:44	69464	0.5	19	17	44	49	0.051025391	3.5255859	0.09375	0.20800781	-0.88769531	2.2536621	0.12719727	0	0	0	0	0	0	0	0	0	0.91650391	0.083496094	0.16210938	0.12182617	-0.004150391	0.035888672	0.008	39579.04	0	0	0.008
12369	414	414	Category L	0.20385742	0.21582031	-0.87597656	-0.28808594	-0.12280273	0.30932617	0.28	0.008	7/6/2018	7	6	2018	19:17:44	69464	0.6	19	17	44	36	0.051025391	3.5255859	0.096191406	0.20483398	-0.87695313	1.7597656	0.10791016	0	0	0	0	0	0	0	0	0	0.90576172	0.094238281	0.11914063	0.10742188	0.010742188	0.000976563	0.008	39579.04	0	0	0.008
12370	415	415	Category L	0.20385742	0.20385742	-0.86376953	-0.28808594	-0.12548828	0.31152344	0.28	0.008	7/6/2018	7	6	2018	19:17:44	69464	0.7	19	17	44	49	0.051025391	3.5255859	0.095458984	0.20458984	-0.87939453	0.95874023	0.10913086	0	0	0	0	0	0	0	0	0	0.90795898	0.092041016	0.12475586	0.1081543	-0.000732422	0.015625	0.008	39579.04	0	0	0.008
12371	416	416	Category L	0.20385742	0.2277832	-0.83984375	-0.29248047	-0.12695313	0.30029297	0.28	0.008	7/6/2018	7	6	2018	19:17:44	69464	0.8	19	17	44	61	0.051025391	3.5255859	0.095458984	0.20166016	-0.88305664	0.5246582	0.11938477	0	0	0	0	0	0	0	0	0	0.91064453	0.089355469	0.17724609	0.1081543	0.025878906	0.043212891	0.008	39579.04	0	0	0.008
12372	417	417	Category L	0.21582031	0.21582031	-0.86376953	-0.29443359	-0.11987305	0.30957031	0.28	0.008	7/6/2018	7	6	2018	19:17:44	69464	0.9	19	17	44	61	0.051025391	3.5255859	0.098876953	0.19946289	-0.87744141	0.60717773	0.1184082	0	0	0	0	0	0	0	0	0	0.90527344	0.094726563	0.14648438	0.11669922	0.016113281	0.013671875	0.008	39579.04	0	0	0.008
12373	418	418	Category L	0.21582031	0.21582031	-0.87597656	-0.29589844	-0.12182617	0.30639648	0.28	0.008	7/6/2018	7	6	2018	19:17:45	69465	0	19	17	45	85	0.051025391	3.5255859	0.099365234	0.19946289	-0.88769531	0.19750977	0.11791992	0	0	0	0	0	0	0	0	0	0.9152832	0.084716797	0.14428711	0.11621094	0.016113281	0.01171875	0.008	39579.04	0	0	0.008
12374	419	419	Category L	0.20385742	0.20385742	-0.88793945	-0.29248047	-0.12304688	0.30249023	0.29	0.008	7/6/2018	7	6	2018	19:17:45	69465	0.1	19	17	45	73	0.051025391	3.5255859	0.098144531	0.19873047	-0.89086914	0.16601563	0.10571289	0	0	0	0	0	0	0	0	0	0.91796875	0.08203125	0.11352539	0.10546875	0.004882813	0.002929688	0.008	39579.04	0	0	0.008
12375	420	420	Category L	0.20385742	0.23999023	-0.87597656	-0.29321289	-0.12084961	0.31152344	0.29	0.008	7/6/2018	7	6	2018	19:17:45	69465	0.2	19	17	45	85	0.051025391	3.5255859	0.1003418	0.19628906	-0.87939453	0.47241211	0.11206055	0	0	0	0	0	0	0	0	0	0.90673828	0.093261719	0.15039063	0.10327148	0.043457031	0.003417969	0.008	39579.04	0	0	0.008
12376	421	421	Category L	0.21582031	0.20385742	-0.85180664	-0.29589844	-0.12329102	0.30932617	0.29	0.008	7/6/2018	7	6	2018	19:17:45	69465	0.3	19	17	45	110	0.051025391	3.5255859	0.095947266	0.1940918	-0.88232422	0.96679688	0.1237793	0	0	0	0	0	0	0	0	0	0.90869141	0.091308594	0.15991211	0.11962891	0.009521484	0.030517578	0.008	39579.04	0	0	0.008
12377	422	422	Category L	0.19189453	0.25195313	-0.82788086	-0.29174805	-0.12890625	0.30639648	0.29	0.008	7/6/2018	7	6	2018	19:17:45	69465	0.4	19	17	45	98	0.051025391	3.5255859	0.098144531	0.19165039	-0.88769531	1.1665039	0.1262207	0	0	0	0	0	0	0	0	0	0.91357422	0.086425781	0.21362305	0.093505859	0.060058594	0.059814453	0.008	39579.04	0	0	0.008
12378	423	423	Category L	0.21582031	0.2277832	-0.82788086	-0.29296875	-0.12158203	0.31542969	0.29	0.008	7/6/2018	7	6	2018	19:17:45	69465	0.5	19	17	45	110	0.051025391	3.5255859	0.10131836	0.19165039	-0.88427734	1.5932617	0.13232422	0	0	0	0	0	0	0	0	0	0.91040039	0.089599609	0.20654297	0.11425781	0.035888672	0.056396484	0.008	39579.04	0	0	0.008
12379	424	424	Category L	0.20385742	0.20385742	-0.86376953	-0.29150391	-0.12280273	0.31054688	0.29	0.008	7/6/2018	7	6	2018	19:17:45	69465	0.6	19	17	45	98	0.051025391	3.5255859	0.1015625	0.18896484	-0.88012695	1.6645508	0.10449219	0	0	0	0	0	0	0	0	0	0.90600586	0.093994141	0.13330078	0.10205078	0.014648438	0.016357422	0.008	39579.04	0	0	0.008
12380	425	425	Category L	0.19189453	0.23999023	-0.85180664	-0.29199219	-0.12329102	0.31542969	0.29	0.008	7/6/2018	7	6	2018	19:17:45	69465	0.7	19	17	45	73	0.051025391	3.5255859	0.095458984	0.19067383	-0.89306641	1.5673828	0.11547852	0	0	0	0	0	0	0	0	0	0.91821289	0.081787109	0.18652344	0.096191406	0.049072266	0.041259766	0.008	39579.04	0	0	0.008
12381	426	426	Category L	0.21582031	0.21582031	-0.86376953	-0.28637695	-0.12207031	0.3125	0.29	0.008	7/6/2018	7	6	2018	19:17:45	69465	0.8	19	17	45	61	0.051025391	3.5255859	0.10424805	0.1862793	-0.88818359	1.3266602	0.11767578	0	0	0	0	0	0	0	0	0	0.91357422	0.086425781	0.16552734	0.11132813	0.029296875	0.024414063	0.008	39579.04	0	0	0.008
12382	427	427	Category L	0.20385742	0.21582031	-0.85180664	-0.29223633	-0.11645508	0.31054688	0.29	0.008	7/6/2018	7	6	2018	19:17:45	69465	0.9	19	17	45	49	0.051025391	3.5255859	0.10131836	0.18603516	-0.8996582	0.69067383	0.11669922	0	0	0	0	0	0	0	0	0	0.92431641	0.075683594	0.17993164	0.10229492	0.029541016	0.047851563	0.008	39579.04	0	0	0.008
12383	428	428	Category L	0.20385742	0.20385742	-0.88793945	-0.29370117	-0.12158203	0.31958008	0.29	0.008	7/6/2018	7	6	2018	19:17:46	69466	0	19	17	46	49	0.051025391	3.5255859	0.10205078	0.18774414	-0.9050293	0.34375	0.10424805	0	0	0	0	0	0	0	0	0	0.92993164	0.070068359	0.13476563	0.1015625	0.015869141	0.017089844	0.008	39579.04	0	0	0.008
12384	429	429	Category L	0.20385742	0.20385742	-0.87597656	-0.28588867	-0.12207031	0.31176758	0.3	0.008	7/6/2018	7	6	2018	19:17:46	69466	0.1	19	17	46	73	0.051025391	3.5255859	0.10595703	0.18676758	-0.89697266	0.054443359	0.1015625	0	0	0	0	0	0	0	0	0	0.92236328	0.077636719	0.13598633	0.09765625	0.016845703	0.020996094	0.008	39579.04	0	0	0.008
12385	430	430	Category L	0.20385742	0.20385742	-0.88793945	-0.28393555	-0.12011719	0.31176758	0.3	0.008	7/6/2018	7	6	2018	19:17:46	69466	0.2	19	17	46	98	0.051025391	3.5255859	0.10205078	0.18432617	-0.89746094	0.50756836	0.10375977	0	0	0	0	0	0	0	0	0	0.921875	0.078125	0.13061523	0.1015625	0.019287109	0.009521484	0.008	39579.04	0	0	0.008
12386	431	431	Category L	0.20385742	0.21582031	-0.87597656	-0.2824707	-0.11987305	0.31665039	0.3	0.008	7/6/2018	7	6	2018	19:17:46	69466	0.3	19	17	46	110	0.051025391	3.5255859	0.10058594	0.1875	-0.90234375	0.97167969	0.11010742	0	0	0	0	0	0	0	0	0	0.92700195	0.072998047	0.15771484	0.10302734	0.028076172	0.026367188	0.008	39579.04	0	0	0.008
12387	432	432	Category L	0.20385742	0.21582031	-0.83984375	-0.28613281	-0.11914063	0.3125	0.3	0.008	7/6/2018	7	6	2018	19:17:46	69466	0.4	19	17	46	110	0.051757813	3.515918	0.109375	0.18188477	-0.89697266	2.0793457	0.11523438	0	0	0	0	0	0	0	0	0	0.921875	0.078125	0.18530273	0.094238281	0.033691406	0.057128906	0.008	39579.04	0	0	0.008
12388	433	433	Category L	0.19189453	0.2277832	-0.85180664	-0.29199219	-0.12451172	0.31762695	0.3	0.008	7/6/2018	7	6	2018	19:17:46	69466	0.5	19	17	46	85	0.051757813	3.515918	0.11328125	0.17993164	-0.89428711	6.097168	0.10107422	0	0	0	0	0	0	0	0	0	0.91943359	0.080566406	0.16870117	0.078369141	0.047607422	0.042480469	0.008	39579.04	0	0	0.008
12389	434	434	Category L	0.19189453	0.2277832	-0.87597656	-0.28857422	-0.12280273	0.32177734	0.3	0.008	7/6/2018	7	6	2018	19:17:46	69466	0.6	19	17	46	61	0.051757813	3.515918	0.11914063	0.1796875	-0.89306641	18.512695	0.088623047	0	0	0	0	0	0	0	0	0	0.91870117	0.081298828	0.13769531	0.072509766	0.047851563	0.017089844	0.008	39579.04	0	0	0.008
12390	435	435	Category L	0.17993164	0.2277832	-0.87597656	-0.29125977	-0.11914063	0.32080078	0.3	0.008	7/6/2018	7	6	2018	19:17:46	69466	0.7	19	17	46	61	0.051757813	3.515918	0.12573242	0.17871094	-0.89282227	37.378906	0.074707031	0	0	0	0	0	0	0	0	0	0.91918945	0.080810547	0.11987305	0.053955078	0.048828125	0.016845703	0.008	39579.04	0	0	0.008
12391	436	436	Category J	0.17993164	0.19189453	-0.6237793	0.17724609	-0.074462891	0.40356445	0.52	0.008	7/6/2018	7	6	2018	19:46:08	71168	0.199	19	46	8	-24	0.051025391	3.515918	0.13037109	0.17822266	-0.89453125	59.65332	0.27563477	0	0	0	0	0	0	0	0	0	0.92138672	0.078613281	0.33374023	0.049316406	0.013427734	0.27075195	0.008	39579.04	0	0	0.008
12392	437	437	Category J	-0.083984375	0.14379883	-0.57592773	0.1640625	-0.087646484	0.40087891	0.52	0.008	7/6/2018	7	6	2018	19:46:08	71168	0.3	19	46	8	0	0.051025391	3.515918	0.13476563	0.17602539	-0.89086914	87.413574	0.38476563	0	0	0	0	0	0	0	0	0	0.91796875	0.08203125	0.56616211	-0.21875	-0.032226563	0.31494141	0.008	39579.04	0	0	0.008
12393	438	438	Category J	-0.035888672	0.31176758	-2.027832	0.17114258	-0.1496582	0.38891602	0.52	0.008	7/6/2018	7	6	2018	19:46:08	71168	0.4	19	46	8	12	0.051025391	3.515918	0.13818359	0.17724609	-0.88867188	111.06372	1.1599121	0	0	0	0	0	0	0	0	0	0.91674805	0.083251953	1.4477539	-0.17407227	0.13427734	-1.138916	0.008	39579.04	0	0	0.008
12394	439	439	Category J	0.26391602	0.19189453	-0.37182617	0.19702148	-0.12744141	0.37597656	0.52	0.008	7/6/2018	7	6	2018	19:46:08	71168	0.5	19	46	8	-12	0.051025391	3.515918	0.14160156	0.17700195	-0.88989258	124.70532	0.53271484	0	0	0	0	0	0	0	0	0	0.91845703	0.081542969	0.6550293	0.12207031	0.014648438	0.51806641	0.008	39579.04	0	0	0.008
12395	440	440	Category J	-0.19189453	0.011962891	-0.50390625	0.12841797	-0.13232422	0.40136719	0.52	0.008	7/6/2018	7	6	2018	19:46:08	71168	0.6	19	46	8	0	0.051025391	3.515918	0.14672852	0.17700195	-0.88842773	131.28052	0.53833008	0	0	0	0	0	0	0	0	0	0.91772461	0.082275391	0.88842773	-0.33862305	-0.16503906	0.38452148	0.008	39579.04	0	0	0.008
12396	441	441	Category J	-0.011962891	0.29980469	-1.5478516	0.18823242	-0.090332031	0.3996582	0.52	0.008	7/6/2018	7	6	2018	19:46:08	71168	0.7	19	46	8	-12	0.051025391	3.515918	0.15136719	0.17700195	-0.88916016	135.51196	0.68945313	0	0	0	0	0	0	0	0	0	0.91918945	0.080810547	0.94458008	-0.16333008	0.12255859	-0.65844727	0.008	39579.04	0	0	0.008
12397	442	442	Category J	0.46777344	0.059814453	-0.37182617	0.20239258	-0.10742188	0.37939453	0.52	0.008	7/6/2018	7	6	2018	19:46:08	71168	0.8	19	46	8	-36	0.051025391	3.515918	0.15698242	0.17700195	-0.88989258	139.79492	0.61547852	0	0	0	0	0	0	0	0	0	0.92089844	0.079101563	0.94628906	0.31054688	-0.1171875	0.51806641	0.008	39579.04	0	0	0.008
12398	443	443	Category J	0.14379883	0.10791016	-1.8479004	0.20996094	-0.15234375	0.37084961	0.52	0.008	7/6/2018	7	6	2018	19:46:08	71168	0.9	19	46	8	-12	0.051025391	3.515918	0.15820313	0.17700195	-0.88989258	133.57739	0.96044922	0	0	0	0	0	0	0	0	0	0.92114258	0.078857422	1.0415039	-0.014404297	-0.069091797	-0.95776367	0.008	39579.04	0	0	0.008
12399	444	444	Category J	0.19189453	0.023925781	-1.2839355	0.16088867	-0.14819336	0.39404297	0.53	0.008	7/6/2018	7	6	2018	19:46:09	71169	0	19	46	9	-12	0.051025391	3.515918	0.15966797	0.17700195	-0.8894043	118.16138	0.42431641	0	0	0	0	0	0	0	0	0	0.92089844	0.079101563	0.57958984	0.031982422	-0.15307617	-0.39428711	0.008	39579.04	0	0	0.008
12400	445	445	Category J	-0.25195313	-0.083984375	-0.13183594	0.16088867	-0.16601563	0.38256836	0.53	0.008	7/6/2018	7	6	2018	19:46:09	71169	0.1	19	46	9	-12	0.051025391	3.515918	0.16113281	0.17675781	-0.88891602	102.8916	0.90112305	0	0	0	0	0	0	0	0	0	0.9206543	0.079345703	1.4311523	-0.41308594	-0.26074219	0.75708008	0.008	39579.04	0	0	0.008
12401	446	446	Category J	-0.047851563	0.25195313	-1.5239258	0.10009766	-0.12646484	0.41162109	0.53	0.008	7/6/2018	7	6	2018	19:46:09	71169	0.2	19	46	9	0	0.051025391	3.515918	0.16186523	0.17675781	-0.88891602	82.565918	0.67260742	0	0	0	0	0	0	0	0	0	0.9206543	0.079345703	0.91967773	-0.2097168	0.074951172	-0.63476563	0.008	39579.04	0	0	0.008
12402	447	447	Category J	0.79199219	0.13183594	-0.65991211	0.16723633	-0.090820313	0.39599609	0.53	0.008	7/6/2018	7	6	2018	19:46:09	71169	0.3	19	46	9	0	0.051025391	3.515918	0.16259766	0.17651367	-0.88842773	49.669922	0.67089844	0	0	0	0	0	0	0	0	0	0.92041016	0.079589844	0.90258789	0.62915039	-0.044677734	0.22851563	0.008	39579.04	0	0	0.008
12403	448	448	Category J	-0.16796875	0.059814453	-0.10791016	0.22949219	-0.10375977	0.37597656	0.53	0.008	7/6/2018	7	6	2018	19:46:09	71169	0.4	19	46	9	0	0.051025391	3.515918	0.16357422	0.17651367	-0.88793945	26.846436	0.85571289	0	0	0	0	0	0	0	0	0	0.92016602	0.079833984	1.2287598	-0.33154297	-0.11669922	0.7800293	0.008	39579.04	0	0	0.008
12404	449	449	Category J	-0.16796875	0.047851563	-1.8117676	0.14282227	-0.13476563	0.38964844	0.53	0.008	7/6/2018	7	6	2018	19:46:09	71169	0.5	19	46	9	-12	0.051025391	3.515918	0.16455078	0.17651367	-0.88793945	17.453613	0.99023438	0	0	0	0	0	0	0	0	0	0.92016602	0.079833984	1.3850098	-0.33251953	-0.12866211	-0.92358398	0.008	39579.04	0	0	0.008
12405	450	450	Category J	0.7199707	0.2878418	-0.53979492	0.13500977	-0.13891602	0.39746094	0.53	0.008	7/6/2018	7	6	2018	19:46:09	71169	0.6	19	46	9	-24	0.051025391	3.515918	0.16552734	0.17651367	-0.88696289	11.287109	0.66333008	0	0	0	0	0	0	0	0	0	0.91943359	0.080566406	1.0126953	0.55419922	0.11108398	0.34716797	0.008	39579.04	0	0	0.008
12406	451	451	Category J	-0.26391602	-0.11987305	-0.50390625	0.23608398	-0.10400391	0.3762207	0.53	0.008	7/6/2018	7	6	2018	19:46:09	71169	0.7	19	46	9	-24	0.051025391	3.515918	0.16650391	0.17626953	-0.88623047	6.5878906	0.64746094	0	0	0	0	0	0	0	0	0	0.91894531	0.081054688	1.1091309	-0.43041992	-0.29614258	0.38232422	0.008	39579.04	0	0	0.008
12407	452	452	Category J	0.011962891	0.25195313	-1.2839355	0.14550781	-0.094482422	0.4074707	0.53	0.008	7/6/2018	7	6	2018	19:46:09	71169	0.8	19	46	9	-12	0.051513672	3.4659668	0.16772461	0.17578125	-0.88574219	0.64648438	0.43408203	0	0	0	0	0	0	0	0	0	0.91845703	0.081542969	0.62963867	-0.15576172	0.075927734	-0.39794922	0.008	39579.04	0	0	0.008
12408	453	453	Category J	0.083984375	-0.011962891	-0.035888672	0.20361328	-0.082763672	0.38696289	0.53	0.008	7/6/2018	7	6	2018	19:46:09	71169	0.9	19	46	9	-12	0.051513672	3.4659668	0.16870117	0.17578125	-0.88549805	8.1625977	0.87426758	0	0	0	0	0	0	0	0	0	0.91845703	0.081542969	1.1223145	-0.084716797	-0.18774414	0.84960938	0.008	39579.04	0	0	0.008
12409	454	454	Category J	-0.011962891	0.20385742	-1.1638184	0.17626953	-0.12255859	0.38964844	0.54	0.008	7/6/2018	7	6	2018	19:46:10	71170	0	19	46	10	-12	0.051513672	3.4659668	0.16967773	0.17578125	-0.88500977	13.827881	0.33374023	0	0	0	0	0	0	0	0	0	0.91821289	0.081787109	0.48828125	-0.18164063	0.027832031	-0.27856445	0.008	39579.04	0	0	0.008
12410	455	455	Category J	0.023925781	0.083984375	-1.3918457	0.16943359	-0.10473633	0.40185547	0.54	0.008	7/6/2018	7	6	2018	19:46:10	71170	0.1	19	46	10	0	0.051513672	3.4659668	0.17089844	0.17578125	-0.88427734	11.294189	0.53613281	0	0	0	0	0	0	0	0	0	0.91772461	0.082275391	0.74633789	-0.14697266	-0.091796875	-0.50732422	0.008	39579.04	0	0	0.008
12411	456	456	Category J	0.3359375	0.15576172	-0.34790039	0.25683594	-0.079345703	0.37524414	0.54	0.008	7/6/2018	7	6	2018	19:46:10	71170	0.2	19	46	10	0	0.051513672	3.4659668	0.17211914	0.17578125	-0.8840332	11.716064	0.56079102	0	0	0	0	0	0	0	0	0	0.91772461	0.082275391	0.7199707	0.16357422	-0.020019531	0.53613281	0.008	39579.04	0	0	0.008
12412	457	457	Category J	-0.059814453	0.14379883	-1.6679688	0.16748047	-0.10644531	0.39892578	0.54	0.008	7/6/2018	7	6	2018	19:46:10	71170	0.3	19	46	10	12	0.051513672	3.4659668	0.1730957	0.17578125	-0.8840332	14.621094	0.81835938	0	0	0	0	0	0	0	0	0	0.91772461	0.082275391	1.0488281	-0.23291016	-0.031982422	-0.78369141	0.008	39579.04	0	0	0.008
12413	458	458	Category J	-0.14379883	0.16796875	-1.079834	0.19091797	-0.056396484	0.38696289	0.54	0.008	7/6/2018	7	6	2018	19:46:10	71170	0.4	19	46	10	24	0.051513672	3.4659668	0.17407227	0.17529297	-0.88427734	11.248535	0.37329102	0	0	0	0	0	0	0	0	0	0.91821289	0.081787109	0.52099609	-0.31787109	-0.007324219	-0.1953125	0.008	39579.04	0	0	0.008
12414	459	459	Category J	0.20385742	-0.047851563	-0.035888672	0.25	-0.10327148	0.35571289	0.54	0.008	7/6/2018	7	6	2018	19:46:10	71170	0.5	19	46	10	-12	0.051513672	3.4659668	0.17504883	0.17480469	-0.88330078	5.2502441	0.87670898	0	0	0	0	0	0	0	0	0	0.91723633	0.082763672	1.098877	0.028564453	-0.22265625	0.84741211	0.008	39579.04	0	0	0.008
12415	460	460	Category J	-0.26391602	0.21582031	-1.3439941	0.19287109	-0.14257813	0.3828125	0.54	0.008	7/6/2018	7	6	2018	19:46:10	71170	0.6	19	46	10	0	0.051513672	3.4659668	0.17553711	0.17480469	-0.88232422	3.5031738	0.63867188	0	0	0	0	0	0	0	0	0	0.91650391	0.083496094	0.94213867	-0.43945313	0.040771484	-0.46142578	0.008	39579.04	0	0	0.008
12416	461	461	Category J	0.2277832	0.035888672	-1.2597656	0.17333984	-0.1418457	0.38500977	0.54	0.008	7/6/2018	7	6	2018	19:46:10	71170	0.7	19	46	10	0	0.051513672	3.4659668	0.17651367	0.17431641	-0.88183594	3.9750977	0.40551758	0	0	0	0	0	0	0	0	0	0.91601563	0.083984375	0.56762695	0.051025391	-0.13842773	-0.37768555	0.008	39579.04	0	0	0.008
12417	462	462	Category J	0.26391602	0.16796875	-0.50390625	0.28955078	-0.11181641	0.34033203	0.54	0.008	7/6/2018	7	6	2018	19:46:10	71170	0.8	19	46	10	-12	0.051513672	3.4659668	0.17700195	0.17456055	-0.88183594	6.1037598	0.38793945	0	0	0	0	0	0	0	0	0	0.91625977	0.083740234	0.47143555	0.086669922	-0.006591797	0.37792969	0.008	39579.04	0	0	0.008
12418	463	463	Category J	-0.059814453	0.035888672	-0.64794922	0.1315918	-0.11938477	0.41503906	0.54	0.008	7/6/2018	7	6	2018	19:46:10	71170	0.9	19	46	10	12	0.051513672	3.4659668	0.17822266	0.17382813	-0.88232422	2.7001953	0.36132813	0	0	0	0	0	0	0	0	0	0.91674805	0.083251953	0.6105957	-0.23803711	-0.13793945	0.234375	0.008	39579.04	0	0	0.008
12419	464	464	Category J	-0.31176758	0.37182617	-1.7758789	0.21923828	-0.098876953	0.38696289	0.55	0.008	7/6/2018	7	6	2018	19:46:11	71171	0	19	46	11	-12	0.051513672	3.4659668	0.17871094	0.17358398	-0.88256836	3.229248	1.0380859	0	0	0	0	0	0	0	0	0	0.91699219	0.083007813	1.5817871	-0.49047852	0.19799805	-0.89306641	0.008	39579.04	0	0	0.008
12420	465	465	Category J	0.77978516	-0.023925781	-0.74389648	0.2434082	-0.030761719	0.39477539	0.55	0.008	7/6/2018	7	6	2018	19:46:11	71171	0.1	19	46	11	-12	0.051513672	3.4659668	0.17944336	0.17333984	-0.88232422	5.5358887	0.64672852	0	0	0	0	0	0	0	0	0	0.91699219	0.083007813	0.93603516	0.60009766	-0.19726563	0.13842773	0.008	39579.04	0	0	0.008
12421	466	466	Category J	-0.20385742	0.2878418	-1.763916	0.33374023	-0.083740234	0.32568359	0.55	0.008	7/6/2018	7	6	2018	19:46:11	71171	0.2	19	46	11	-12	0.051513672	3.4659668	0.18066406	0.17285156	-0.88232422	6.8098145	0.96850586	0	0	0	0	0	0	0	0	0	0.91699219	0.083007813	1.3811035	-0.38452148	0.11474609	-0.88134766	0.008	39579.04	0	0	0.008
12422	467	467	Category J	-0.011962891	0.31176758	-1.3078613	0.22045898	-0.065917969	0.39794922	0.55	0.008	7/6/2018	7	6	2018	19:46:11	71171	0.3	19	46	11	-12	0.051513672	3.4659668	0.18139648	0.17260742	-0.88134766	8.59375	0.48828125	0	0	0	0	0	0	0	0	0	0.91650391	0.083496094	0.75854492	-0.19335938	0.13891602	-0.42626953	0.008	39579.04	0	0	0.008
12423	468	468	Category J	0.16796875	0.10791016	-0.19189453	0.23095703	-0.12744141	0.36572266	0.55	0.008	7/6/2018	7	6	2018	19:46:11	71171	0.4	19	46	11	-36	0.051513672	3.4659668	0.18212891	0.17260742	-0.88134766	22.314941	0.69262695	0	0	0	0	0	0	0	0	0	0.91650391	0.083496094	0.76855469	-0.014160156	-0.064697266	0.68945313	0.008	39579.04	0	0	0.008
12424	469	469	Category J	-0.3359375	0.023925781	-0.76782227	0.20727539	-0.088134766	0.39941406	0.55	0.008	7/6/2018	7	6	2018	19:46:11	71171	0.5	19	46	11	-49	0.051513672	3.4659668	0.18310547	0.17260742	-0.88061523	29.267334	0.55151367	0	0	0	0	0	0	0	0	0	0.91577148	0.084228516	0.78076172	-0.51904297	-0.14868164	0.11279297	0.008	39579.04	0	0	0.008
12425	470	470	Category J	-0.071777344	0.37182617	-1.3439941	0.171875	-0.093261719	0.40795898	0.55	0.008	7/6/2018	7	6	2018	19:46:11	71171	0.6	19	46	11	-24	0.051513672	3.4659668	0.18432617	0.17260742	-0.88037109	34.553711	0.56567383	0	0	0	0	0	0	0	0	0	0.91577148	0.084228516	0.91870117	-0.25610352	0.19897461	-0.46337891	0.008	39579.04	0	0	0.008
12426	471	471	Category J	0.51586914	0.023925781	-0.55175781	0.23071289	-0.09375	0.37133789	0.55	0.008	7/6/2018	7	6	2018	19:46:11	71171	0.7	19	46	11	-12	0.051513672	3.4659668	0.18554688	0.17285156	-0.87963867	47.765625	0.48852539	0	0	0	0	0	0	0	0	0	0.91552734	0.084472656	0.80712891	0.33007813	-0.14892578	0.32788086	0.008	39579.04	0	0	0.008
12427	472	472	Category L	0.2878418	0.19189453	-0.81591797	-0.30541992	0.073486328	0.33544922	0.17	0.008	7/6/2018	7	6	2018	19:46:33	71193	0.3	19	46	33	-24	0.05078125	3.5255859	0.1862793	0.17260742	-0.87915039	63.873291	0.12109375	0	0	0	0	0	0	0	0	0	0.9152832	0.084716797	0.18383789	0.10131836	0.019042969	0.063232422	0.008	39579.04	0	0	0.008
12428	473	473	Category L	0.31176758	0.20385742	-0.85180664	-0.3046875	0.070800781	0.3425293	0.17	0.008	7/6/2018	7	6	2018	19:46:33	71193	0.4	19	46	33	-36	0.05078125	3.5255859	0.18725586	0.17260742	-0.87915039	84.462891	0.13085938	0	0	0	0	0	0	0	0	0	0.9152832	0.084716797	0.18286133	0.12426758	0.031005859	0.02734375	0.008	39579.04	0	0	0.008
12429	474	474	Category L	0.27587891	0.20385742	-0.83984375	-0.30200195	0.070800781	0.33227539	0.17	0.008	7/6/2018	7	6	2018	19:46:33	71193	0.5	19	46	33	-49	0.05078125	3.5255859	0.1887207	0.17236328	-0.87890625	92.554443	0.1003418	0	0	0	0	0	0	0	0	0	0.9152832	0.084716797	0.1574707	0.086914063	0.03125	0.0390625	0.008	39579.04	0	0	0.008
12430	475	475	Category L	0.2878418	0.21582031	-0.81591797	-0.30273438	0.067138672	0.33544922	0.17	0.008	7/6/2018	7	6	2018	19:46:33	71193	0.6	19	46	33	-24	0.05078125	3.5255859	0.18994141	0.17211914	-0.87841797	111.95313	0.1237793	0	0	0	0	0	0	0	0	0	0.91503906	0.084960938	0.20385742	0.09765625	0.043457031	0.0625	0.008	39579.04	0	0	0.008
12431	476	476	Category L	0.2878418	0.20385742	-0.82788086	-0.30883789	0.069580078	0.33935547	0.17	0.008	7/6/2018	7	6	2018	19:46:33	71193	0.7	19	46	33	-36	0.05078125	3.5255859	0.19140625	0.171875	-0.87817383	125.84033	0.11303711	0	0	0	0	0	0	0	0	0	0.91503906	0.084960938	0.1784668	0.096191406	0.031738281	0.050292969	0.008	39579.04	0	0	0.008
12432	477	477	Category L	0.2878418	0.20385742	-0.83984375	-0.30126953	0.072753906	0.33642578	0.17	0.008	7/6/2018	7	6	2018	19:46:33	71193	0.8	19	46	33	-36	0.05078125	3.5255859	0.19287109	0.171875	-0.88110352	136.12891	0.1081543	0	0	0	0	0	0	0	0	0	0.91821289	0.081787109	0.16772461	0.094726563	0.031738281	0.041259766	0.008	39579.04	0	0	0.008
12433	478	478	Category L	0.26391602	0.21582031	-0.82788086	-0.30151367	0.075195313	0.33642578	0.17	0.008	7/6/2018	7	6	2018	19:46:33	71193	0.9	19	46	33	-12	0.05078125	3.5255859	0.19726563	0.1730957	-0.88452148	128.90991	0.097167969	0	0	0	0	0	0	0	0	0	0.92260742	0.077392578	0.16577148	0.06640625	0.042480469	0.056640625	0.008	39579.04	0	0	0.008
12434	479	479	Category L	0.2878418	0.20385742	-0.81591797	-0.29980469	0.072509766	0.33032227	0.17	0.008	7/6/2018	7	6	2018	19:46:34	71194	0	19	46	34	0	0.05078125	3.5255859	0.20092773	0.17163086	-0.86987305	124.47876	0.10693359	0	0	0	0	0	0	0	0	0	0.90917969	0.090820313	0.17285156	0.086669922	0.031982422	0.053955078	0.008	39579.04	0	0	0.008
12435	480	480	Category L	0.2878418	0.20385742	-0.85180664	-0.29760742	0.073486328	0.33666992	0.18	0.008	7/6/2018	7	6	2018	19:46:34	71194	0.1	19	46	34	-12	0.05078125	3.5255859	0.20117188	0.17163086	-0.87548828	119.58203	0.095214844	0	0	0	0	0	0	0	0	0	0.91455078	0.085449219	0.14208984	0.086425781	0.031982422	0.023681641	0.008	39579.04	0	0	0.008
12436	481	481	Category L	0.31176758	0.20385742	-0.82788086	-0.29956055	0.072753906	0.33129883	0.18	0.008	7/6/2018	7	6	2018	19:46:34	71194	0.2	19	46	34	0	0.05078125	3.5255859	0.20703125	0.17407227	-0.87988281	104.04517	0.12060547	0	0	0	0	0	0	0	0	0	0.9206543	0.079345703	0.18652344	0.10449219	0.029541016	0.052001953	0.008	39579.04	0	0	0.008
12437	482	482	Category L	0.31176758	0.20385742	-0.82788086	-0.30908203	0.074462891	0.33642578	0.18	0.008	7/6/2018	7	6	2018	19:46:34	71194	0.3	19	46	34	0	0.05078125	3.5255859	0.21020508	0.17260742	-0.87084961	85.963623	0.11450195	0	0	0	0	0	0	0	0	0	0.91259766	0.087402344	0.17553711	0.10131836	0.031005859	0.04296875	0.008	39579.04	0	0	0.008
12438	483	483	Category L	0.32397461	0.20385742	-0.81591797	-0.30712891	0.077880859	0.34130859	0.18	0.008	7/6/2018	7	6	2018	19:46:34	71194	0.4	19	46	34	-12	0.05078125	3.5255859	0.20776367	0.17456055	-0.87670898	62.82666	0.13427734	0	0	0	0	0	0	0	0	0	0.91796875	0.08203125	0.20605469	0.1159668	0.029052734	0.060791016	0.008	39579.04	0	0	0.008
12439	484	484	Category L	0.32397461	0.20385742	-0.82788086	-0.30126953	0.072753906	0.34057617	0.18	0.008	7/6/2018	7	6	2018	19:46:34	71194	0.5	19	46	34	-36	0.05078125	3.5255859	0.20947266	0.17578125	-0.86425781	51.872314	0.12329102	0	0	0	0	0	0	0	0	0	0.90649414	0.093505859	0.17895508	0.11425781	0.027832031	0.036376953	0.008	39579.04	0	0	0.008
12440	485	485	Category L	0.29980469	0.20385742	-0.82788086	-0.29858398	0.072753906	0.33642578	0.18	0.008	7/6/2018	7	6	2018	19:46:34	71194	0.6	19	46	34	-49	0.05078125	3.5255859	0.21044922	0.17797852	-0.85864258	31.833008	0.09765625	0	0	0	0	0	0	0	0	0	0.90185547	0.098144531	0.14575195	0.089111328	0.025634766	0.030761719	0.008	39579.04	0	0	0.008
12441	486	486	Category L	0.27587891	0.20385742	-0.82788086	-0.30444336	0.078369141	0.34472656	0.18	0.008	7/6/2018	7	6	2018	19:46:34	71194	0.7	19	46	34	-49	0.05078125	3.5255859	0.21704102	0.18164063	-0.86743164	16.761475	0.07421875	0	0	0	0	0	0	0	0	0	0.91259766	0.087402344	0.12060547	0.05859375	0.021972656	0.039550781	0.008	39579.04	0	0	0.008
12442	487	487	Category L	0.27587891	0.20385742	-0.83984375	-0.30493164	0.0703125	0.33007813	0.18	0.008	7/6/2018	7	6	2018	19:46:34	71194	0.8	19	46	34	-61	0.05078125	3.5255859	0.22119141	0.1809082	-0.85888672	7.3989258	0.062011719	0	0	0	0	0	0	0	0	0	0.90527344	0.094726563	0.096435547	0.054443359	0.022705078	0.019042969	0.008	39579.04	0	0	0.008
12443	488	488	Category L	0.29980469	0.20385742	-0.82788086	-0.29956055	0.069824219	0.33666992	0.18	0.008	7/6/2018	7	6	2018	19:46:34	71194	0.9	19	46	34	-49	0.05078125	3.5255859	0.21435547	0.18188477	-0.86132813	2.7463379	0.094238281	0	0	0	0	0	0	0	0	0	0.90600586	0.093994141	0.140625	0.085205078	0.021728516	0.033447266	0.008	39579.04	0	0	0.008
12444	489	489	Category L	0.27587891	0.20385742	-0.80395508	-0.29785156	0.071777344	0.33764648	0.18	0.008	7/6/2018	7	6	2018	19:46:35	71195	0	19	46	35	-36	0.05078125	3.5255859	0.21948242	0.18359375	-0.87036133	0.74267578	0.089355469	0	0	0	0	0	0	0	0	0	0.91625977	0.083740234	0.14282227	0.056152344	0.020019531	0.06640625	0.008	39579.04	0	0	0.008
12445	490	490	Category L	0.2878418	0.20385742	-0.81591797	-0.30102539	0.069091797	0.3425293	0.19	0.008	7/6/2018	7	6	2018	19:46:35	71195	0.1	19	46	35	-61	0.05078125	3.5255859	0.22485352	0.18554688	-0.8581543	0.12231445	0.077880859	0	0	0	0	0	0	0	0	0	0.90649414	0.093505859	0.12353516	0.062744141	0.018066406	0.042236328	0.008	39579.04	0	0	0.008
12446	491	491	Category L	0.2878418	0.17993164	-0.80395508	-0.30639648	0.071044922	0.33740234	0.19	0.008	7/6/2018	7	6	2018	19:46:35	71195	0.2	19	46	35	-49	0.05078125	3.5255859	0.21899414	0.18432617	-0.86230469	0.45849609	0.090332031	0	0	0	0	0	0	0	0	0	0.90869141	0.091308594	0.1315918	0.068603516	-0.004394531	0.058349609	0.008	39579.04	0	0	0.008
12447	492	492	Category L	0.2878418	0.19189453	-0.82788086	-0.29589844	0.073242188	0.33984375	0.19	0.008	7/6/2018	7	6	2018	19:46:35	71195	0.3	19	46	35	-49	0.05078125	3.5255859	0.22558594	0.18823242	-0.86669922	0.77490234	0.073242188	0	0	0	0	0	0	0	0	0	0.9152832	0.084716797	0.10449219	0.062011719	0.003417969	0.038818359	0.008	39579.04	0	0	0.008
12448	493	493	Category L	0.2878418	0.20385742	-0.81591797	-0.30639648	0.076171875	0.33227539	0.19	0.008	7/6/2018	7	6	2018	19:46:35	71195	0.4	19	46	35	-61	0.05078125	3.5255859	0.22851563	0.1875	-0.86132813	0.86914063	0.076416016	0	0	0	0	0	0	0	0	0	0.91064453	0.089355469	0.12084961	0.059082031	0.016113281	0.045410156	0.008	39579.04	0	0	0.008
12449	494	494	Category L	0.31176758	0.21582031	-0.81591797	-0.30737305	0.0703125	0.34033203	0.19	0.008	7/6/2018	7	6	2018	19:46:35	71195	0.5	19	46	35	-24	0.05078125	3.5255859	0.23071289	0.18994141	-0.87158203	0.79858398	0.1015625	0	0	0	0	0	0	0	0	0	0.92138672	0.078613281	0.16235352	0.080810547	0.025634766	0.055664063	0.008	39579.04	0	0	0.008
12450	495	495	Category L	0.29980469	0.21582031	-0.83984375	-0.2956543	0.071777344	0.34790039	0.19	0.008	7/6/2018	7	6	2018	19:46:35	71195	0.6	19	46	35	-24	0.05078125	3.5255859	0.23388672	0.18969727	-0.86743164	0.67138672	0.075683594	0	0	0	0	0	0	0	0	0	0.91821289	0.081787109	0.11938477	0.065673828	0.025878906	0.027587891	0.008	39579.04	0	0	0.008
12451	496	496	Category L	0.2878418	0.21582031	-0.83984375	-0.30322266	0.076904297	0.32861328	0.19	0.008	7/6/2018	7	6	2018	19:46:35	71195	0.7	19	46	35	-12	0.05078125	3.5255859	0.23681641	0.19140625	-0.8605957	0.40966797	0.060058594	0	0	0	0	0	0	0	0	0	0.9128418	0.087158203	0.095947266	0.05078125	0.024169922	0.020751953	0.008	39579.04	0	0	0.008
12452	497	497	Category L	0.2878418	0.19189453	-0.87597656	-0.2980957	0.076904297	0.33154297	0.19	0.008	7/6/2018	7	6	2018	19:46:35	71195	0.8	19	46	35	-12	0.05078125	3.5255859	0.23608398	0.19189453	-0.86669922	0.15673828	0.052490234	0	0	0	0	0	0	0	0	0	0.91845703	0.081542969	0.061035156	0.051513672	0	-0.009033203	0.008	39579.04	0	0	0.008
12453	498	498	Category L	0.2878418	0.16796875	-0.80395508	-0.2956543	0.071777344	0.34692383	0.19	0.008	7/6/2018	7	6	2018	19:46:35	71195	0.9	19	46	35	-24	0.05078125	3.5255859	0.23974609	0.19262695	-0.85595703	0.092285156	0.074951172	0	0	0	0	0	0	0	0	0	0.90966797	0.090332031	0.12475586	0.047851563	-0.024658203	0.052001953	0.008	39579.04	0	0	0.008
12454	499	499	Category L	0.25195313	0.20385742	-0.80395508	-0.29541016	0.071533203	0.34057617	0.19	0.008	7/6/2018	7	6	2018	19:46:36	71196	0	19	46	36	-49	0.05078125	3.5255859	0.24462891	0.19335938	-0.8527832	0.30200195	0.050537109	0	0	0	0	0	0	0	0	0	0.90795898	0.092041016	0.066650391	0.007080078	0.010253906	0.048828125	0.008	39579.04	0	0	0.008
12455	500	500	Category L	0.27587891	0.20385742	-0.83984375	-0.30102539	0.073486328	0.33862305	0.2	0.008	7/6/2018	7	6	2018	19:46:36	71196	0.1	19	46	36	-49	0.05078125	3.5255859	0.24511719	0.19628906	-0.86230469	0.45898438	0.038574219	0	0	0	0	0	0	0	0	0	0.91796875	0.08203125	0.060546875	0.030517578	0.007324219	0.022460938	0.008	39579.04	0	0	0.008
12456	501	501	Category L	0.26391602	0.21582031	-0.86376953	-0.29956055	0.074462891	0.33642578	0.2	0.008	7/6/2018	7	6	2018	19:46:36	71196	0.2	19	46	36	-36	0.05078125	3.5255859	0.25146484	0.19604492	-0.85620117	0.70385742	0.024414063	0	0	0	0	0	0	0	0	0	0.91381836	0.086181641	0.039306641	0.012207031	0.01953125	-0.007324219	0.008	39579.04	0	0	0.008
12457	502	502	Category L	0.27587891	0.20385742	-0.85180664	-0.28930664	0.071777344	0.34692383	0.2	0.008	7/6/2018	7	6	2018	19:46:36	71196	0.3	19	46	36	-49	0.05078125	3.5255859	0.25195313	0.19775391	-0.8515625	1.0300293	0.024414063	0	0	0	0	0	0	0	0	0	0.90966797	0.090332031	0.030029297	0.023681641	0.005859375	0	0.008	39579.04	0	0	0.008
12458	503	503	Category L	0.25195313	0.20385742	-0.85180664	-0.29345703	0.07421875	0.34082031	0.2	0.008	7/6/2018	7	6	2018	19:46:36	71196	0.4	19	46	36	-36	0.05078125	3.5255859	0.25170898	0.19824219	-0.85571289	1.2666016	0.006591797	0	0	0	0	0	0	0	0	0	0.91357422	0.086425781	0.009521484	0	0.005371094	0.00390625	0.008	39579.04	0	0	0.008
12459	504	504	Category L	0.27587891	0.19189453	-0.83984375	-0.29467773	0.07421875	0.32641602	0.2	0.008	7/6/2018	7	6	2018	19:46:36	71196	0.5	19	46	36	-24	0.051269531	3.5030273	0.25561523	0.20019531	-0.8581543	1.1730957	0.028320313	0	0	0	0	0	0	0	0	0	0.91748047	0.082519531	0.046875	0.020019531	-0.008300781	0.018310547	0.008	39579.04	0	0	0.008
12460	505	505	Category L	0.2878418	0.19189453	-0.85180664	-0.29418945	0.0703125	0.34570313	0.2	0.008	7/6/2018	7	6	2018	19:46:36	71196	0.6	19	46	36	-24	0.051269531	3.5030273	0.26293945	0.19824219	-0.84643555	0.8125	0.026123047	0	0	0	0	0	0	0	0	0	0.90820313	0.091796875	0.036376953	0.024658203	-0.006347656	-0.005126953	0.008	39579.04	0	0	0.008
12461	506	506	Category L	0.27587891	0.20385742	-0.80395508	-0.29150391	0.073730469	0.34594727	0.2	0.008	7/6/2018	7	6	2018	19:46:36	71196	0.7	19	46	36	-12	0.051269531	3.5030273	0.25634766	0.20092773	-0.84765625	0.56811523	0.047851563	0	0	0	0	0	0	0	0	0	0.90820313	0.091796875	0.065917969	0.019287109	0.002685547	0.043701172	0.008	39579.04	0	0	0.008
12462	507	507	Category L	0.26391602	0.20385742	-0.83984375	-0.29223633	0.073486328	0.35302734	0.2	0.008	7/6/2018	7	6	2018	19:46:36	71196	0.8	19	46	36	-12	0.051269531	3.5030273	0.26196289	0.19995117	-0.8359375	0.050537109	0.005615234	0	0	0	0	0	0	0	0	0	0.8984375	0.1015625	0.009521484	0.001708984	0.003662109	-0.003662109	0.008	39579.04	0	0	0.008
12463	508	508	Category L	0.27587891	0.20385742	-0.82788086	-0.29443359	0.075195313	0.33691406	0.2	0.008	7/6/2018	7	6	2018	19:46:36	71196	0.9	19	46	36	-12	0.051269531	3.5030273	0.26538086	0.19873047	-0.83007813	0.97460938	0.01171875	0	0	0	0	0	0	0	0	0	0.89404297	0.10595703	0.017578125	0.010253906	0.004882813	0.002197266	0.008	39579.04	0	0	0.008
12464	509	509	Category L	0.29980469	0.21582031	-0.85180664	-0.29174805	0.073730469	0.34765625	0.21	0.008	7/6/2018	7	6	2018	19:46:37	71197	0	19	46	37	-12	0.051269531	3.5030273	0.26635742	0.19995117	-0.83813477	1.7143555	0.0390625	0	0	0	0	0	0	0	0	0	0.90209961	0.097900391	0.0625	0.033203125	0.015625	-0.013427734	0.008	39579.04	0	0	0.008
12465	510	510	Category L	0.29980469	0.21582031	-0.83984375	-0.29345703	0.076904297	0.33666992	0.21	0.008	7/6/2018	7	6	2018	19:46:37	71197	0.1	19	46	37	-12	0.051269531	3.5030273	0.27416992	0.20214844	-0.83911133	1.9577637	0.028808594	0	0	0	0	0	0	0	0	0	0.90551758	0.094482422	0.039550781	0.025390625	0.013427734	-0.000488281	0.008	39579.04	0	0	0.008
12466	511	511	Category L	0.26391602	0.20385742	-0.83984375	-0.29760742	0.073486328	0.34570313	0.21	0.008	7/6/2018	7	6	2018	19:46:37	71197	0.2	19	46	37	0	0.051269531	3.5030273	0.27832031	0.19995117	-0.83276367	2.2709961	0.016357422	0	0	0	0	0	0	0	0	0	0.90063477	0.099365234	0.025146484	-0.014404297	0.003662109	-0.006835938	0.008	39579.04	0	0	0.008
12467	512	512	Category L	0.2878418	0.20385742	-0.82788086	-0.29418945	0.075195313	0.34375	0.21	0.008	7/6/2018	7	6	2018	19:46:37	71197	0.3	19	46	37	-12	0.051269531	3.5030273	0.27539063	0.2019043	-0.83666992	2.6254883	0.015380859	0	0	0	0	0	0	0	0	0	0.90380859	0.096191406	0.022949219	0.012207031	0.001708984	0.008789063	0.008	39579.04	0	0	0.008
12468	513	513	Category L	0.29980469	0.21582031	-0.83984375	-0.30371094	0.074707031	0.34667969	0.21	0.008	7/6/2018	7	6	2018	19:46:37	71197	0.4	19	46	37	-12	0.051269531	3.5030273	0.2746582	0.2019043	-0.83740234	2.6362305	0.028564453	0	0	0	0	0	0	0	0	0	0.90405273	0.095947266	0.041015625	0.024902344	0.013671875	-0.002197266	0.008	39579.04	0	0	0.008
12469	514	514	Category L	0.29980469	0.20385742	-0.83984375	-0.29199219	0.074951172	0.33569336	0.21	0.008	7/6/2018	7	6	2018	19:46:37	71197	0.5	19	46	37	-24	0.051269531	3.5030273	0.27392578	0.2019043	-0.83691406	2.1398926	0.025878906	0	0	0	0	0	0	0	0	0	0.90356445	0.096435547	0.030273438	0.025634766	0.001708984	-0.002685547	0.008	39579.04	0	0	0.008
12470	515	515	Category L	0.29980469	0.20385742	-0.85180664	-0.29907227	0.070068359	0.34960938	0.21	0.008	7/6/2018	7	6	2018	19:46:37	71197	0.6	19	46	37	-36	0.051269531	3.5030273	0.27368164	0.2019043	-0.83691406	1.8449707	0.029785156	0	0	0	0	0	0	0	0	0	0.90332031	0.096679688	0.042724609	0.025878906	0.001708984	-0.014648438	0.008	39579.04	0	0	0.008
12471	516	516	Category L	0.2878418	0.20385742	-0.85180664	-0.29614258	0.076904297	0.34277344	0.21	0.008	7/6/2018	7	6	2018	19:46:37	71197	0.7	19	46	37	-24	0.051269531	3.5030273	0.27319336	0.20141602	-0.8371582	1.4707031	0.020507813	0	0	0	0	0	0	0	0	0	0.90332031	0.096679688	0.03125	0.014648438	0.002197266	-0.014404297	0.008	39579.04	0	0	0.008
12472	517	517	Category L	0.27587891	0.2277832	-0.85180664	-0.29516602	0.072509766	0.34887695	0.21	0.008	7/6/2018	7	6	2018	19:46:37	71197	0.8	19	46	37	-12	0.051269531	3.5030273	0.27270508	0.20141602	-0.83740234	0.59521484	0.030029297	0	0	0	0	0	0	0	0	0	0.90332031	0.096679688	0.043701172	0.002929688	0.026123047	-0.014160156	0.008	39579.04	0	0	0.008
12473	518	518	Category L	0.25195313	0.20385742	-0.86376953	-0.29516602	0.076416016	0.34082031	0.21	0.008	7/6/2018	7	6	2018	19:46:37	71197	0.9	19	46	37	12	0.051269531	3.5030273	0.2722168	0.20117188	-0.83740234	0.45385742	0.033203125	0	0	0	0	0	0	0	0	0	0.90332031	0.096679688	0.049072266	-0.020263672	0.002441406	-0.026123047	0.008	39579.04	0	0	0.008
12474	519	519	Category L	0.2878418	0.19189453	-0.81591797	-0.28710938	0.071777344	0.35205078	0.22	0.008	7/6/2018	7	6	2018	19:46:38	71198	0	19	46	38	36	0.051269531	3.5030273	0.27197266	0.20092773	-0.83740234	1.2453613	0.028076172	0	0	0	0	0	0	0	0	0	0.90332031	0.096679688	0.046386719	0.015625	-0.009033203	0.021484375	0.008	39579.04	0	0	0.008
12475	520	520	Category L	0.26391602	0.20385742	-0.86376953	-0.29882813	0.076416016	0.32958984	0.22	0.008	7/6/2018	7	6	2018	19:46:38	71198	0.1	19	46	38	36	0.051269531	3.5030273	0.27124023	0.20068359	-0.83764648	1.4575195	0.027099609	0	0	0	0	0	0	0	0	0	0.90307617	0.096923828	0.036376953	-0.007324219	0.002929688	-0.025878906	0.008	39579.04	0	0	0.008
12476	521	521	Category L	0.25195313	0.19189453	-0.82788086	-0.29077148	0.07421875	0.34179688	0.22	0.008	7/6/2018	7	6	2018	19:46:38	71198	0.2	19	46	38	24	0.051269531	3.5030273	0.27001953	0.20068359	-0.83764648	1.8088379	0.022460938	0	0	0	0	0	0	0	0	0	0.90283203	0.097167969	0.036865234	-0.018066406	-0.008789063	0.009765625	0.008	39579.04	0	0	0.008
12477	522	522	Category L	0.27587891	0.20385742	-0.83984375	-0.29833984	0.076660156	0.32543945	0.22	0.008	7/6/2018	7	6	2018	19:46:38	71198	0.3	19	46	38	12	0.051269531	3.5030273	0.26928711	0.20019531	-0.83813477	1.9782715	0.007324219	0	0	0	0	0	0	0	0	0	0.90283203	0.097167969	0.011474609	0.006347656	0.003417969	-0.001464844	0.008	39579.04	0	0	0.008
12478	523	523	Category L	0.27587891	0.20385742	-0.85180664	-0.29077148	0.072753906	0.3449707	0.22	0.008	7/6/2018	7	6	2018	19:46:38	71198	0.4	19	46	38	-12	0.051269531	3.5030273	0.26806641	0.20019531	-0.83862305	1.9157715	0.015380859	0	0	0	0	0	0	0	0	0	0.90283203	0.097167969	0.024169922	0.007568359	0.003417969	-0.012939453	0.008	39579.04	0	0	0.008
12479	524	524	Category L	0.27587891	0.20385742	-0.82788086	-0.29345703	0.072509766	0.34057617	0.22	0.008	7/6/2018	7	6	2018	19:46:38	71198	0.5	19	46	38	-12	0.051269531	3.5030273	0.26708984	0.19995117	-0.83886719	1.5461426	0.014648438	0	0	0	0	0	0	0	0	0	0.90283203	0.097167969	0.0234375	0.008544922	0.003662109	0.010986328	0.008	39579.04	0	0	0.008
12480	525	525	Category L	0.26391602	0.20385742	-0.83984375	-0.29077148	0.070800781	0.34350586	0.22	0.008	7/6/2018	7	6	2018	19:46:38	71198	0.6	19	46	38	0	0.051269531	3.5030273	0.26611328	0.19995117	-0.83886719	1.3706055	0.004394531	0	0	0	0	0	0	0	0	0	0.90258789	0.097412109	0.006835938	-0.002197266	0.003662109	-0.000732422	0.008	39579.04	0	0	0.008
12481	526	526	Category L	0.2878418	0.20385742	-0.83984375	-0.28662109	0.073242188	0.34619141	0.22	0.008	7/6/2018	7	6	2018	19:46:38	71198	0.7	19	46	38	12	0.051269531	3.5030273	0.26513672	0.19970703	-0.83935547	1.3574219	0.022949219	0	0	0	0	0	0	0	0	0	0.90258789	0.097412109	0.026855469	0.022460938	0.00390625	-0.000244141	0.008	39579.04	0	0	0.008
12482	527	527	Category L	0.23999023	0.20385742	-0.85180664	-0.28930664	0.071777344	0.34375	0.22	0.008	7/6/2018	7	6	2018	19:46:38	71198	0.8	19	46	38	24	0.051269531	3.5030273	0.26489258	0.19970703	-0.83935547	1.1333008	0.028076172	0	0	0	0	0	0	0	0	0	0.90258789	0.097412109	0.041259766	-0.024902344	0.00390625	-0.012207031	0.008	39579.04	0	0	0.008
12483	528	528	Category L	0.23999023	0.20385742	-0.82788086	-0.28808594	0.072753906	0.34594727	0.22	0.008	7/6/2018	7	6	2018	19:46:38	71198	0.9	19	46	38	36	0.051269531	3.5030273	0.26489258	0.19995117	-0.83935547	1.0351563	0.027587891	0	0	0	0	0	0	0	0	0	0.90258789	0.097412109	0.040283203	-0.024902344	0.003662109	0.011474609	0.008	39579.04	0	0	0.008
12484	529	529	Category L	0.26391602	0.19189453	-0.83984375	-0.28710938	0.070800781	0.35205078	0.22	0.008	7/6/2018	7	6	2018	19:46:39	71199	0	19	46	39	12	0.051269531	3.5030273	0.2644043	0.19995117	-0.83984375	0.78222656	0.008056641	0	0	0	0	0	0	0	0	0	0.90283203	0.097167969	0.008544922	-0.000488281	-0.008056641	0	0.008	39579.04	0	0	0.008
12485	530	530	Category L	0.26391602	0.19189453	-0.87597656	-0.29223633	0.073242188	0.33569336	0.23	0.008	7/6/2018	7	6	2018	19:46:39	71199	0.1	19	46	39	0	0.051269531	3.5030273	0.26391602	0.19995117	-0.84008789	0.93652344	0.036621094	0	0	0	0	0	0	0	0	0	0.90307617	0.096923828	0.043945313	0	-0.008056641	-0.035644531	0.008	39579.04	0	0	0.008
12486	531	531	Category L	0.26391602	0.19189453	-0.85180664	-0.29663086	0.0703125	0.34570313	0.23	0.008	7/6/2018	7	6	2018	19:46:39	71199	0.2	19	46	39	0	0.051269531	3.5030273	0.26342773	0.19995117	-0.84057617	1.0930176	0.013671875	0	0	0	0	0	0	0	0	0	0.90332031	0.096679688	0.019287109	0.000244141	-0.008056641	-0.010986328	0.008	39579.04	0	0	0.008
12487	532	532	Category L	0.23999023	0.19189453	-0.85180664	-0.28564453	0.073486328	0.35205078	0.23	0.008	7/6/2018	7	6	2018	19:46:39	71199	0.3	19	46	39	-12	0.051269531	3.5030273	0.26269531	0.20019531	-0.84082031	1.309082	0.026367188	0	0	0	0	0	0	0	0	0	0.90356445	0.096435547	0.041992188	-0.022705078	-0.008300781	-0.010742188	0.008	39579.04	0	0	0.008
12488	533	533	Category L	0.25195313	0.19189453	-0.85180664	-0.28833008	0.070068359	0.34375	0.23	0.008	7/6/2018	7	6	2018	19:46:39	71199	0.4	19	46	39	0	0.051269531	3.5030273	0.26196289	0.20043945	-0.84082031	1.4055176	0.017089844	0	0	0	0	0	0	0	0	0	0.90332031	0.096679688	0.029541016	-0.010009766	-0.008544922	-0.010742188	0.008	39579.04	0	0	0.008
12489	534	534	Category L	0.25195313	0.17993164	-0.82788086	-0.29345703	0.072509766	0.34277344	0.23	0.008	7/6/2018	7	6	2018	19:46:39	71199	0.5	19	46	39	0	0.051269531	3.5030273	0.26147461	0.20043945	-0.84130859	1.1901855	0.026367188	0	0	0	0	0	0	0	0	0	0.90356445	0.096435547	0.043945313	-0.009521484	-0.020507813	0.013427734	0.008	39579.04	0	0	0.008
12490	535	535	Category L	0.25195313	0.2277832	-0.85180664	-0.28955078	0.073242188	0.33764648	0.23	0.008	7/6/2018	7	6	2018	19:46:39	71199	0.6	19	46	39	-12	0.051269531	3.5030273	0.26074219	0.20019531	-0.84179688	1.0192871	0.030273438	0	0	0	0	0	0	0	0	0	0.90356445	0.096435547	0.046142578	-0.008789063	0.02734375	-0.010009766	0.008	39579.04	0	0	0.008
12491	536	536	Category L	0.27587891	0.19189453	-0.82788086	-0.29223633	0.075439453	0.3527832	0.23	0.008	7/6/2018	7	6	2018	19:46:39	71199	0.7	19	46	39	-24	0.051269531	3.5030273	0.26000977	0.20019531	-0.84179688	0.59716797	0.022460938	0	0	0	0	0	0	0	0	0	0.90356445	0.096435547	0.038085938	0.015625	-0.008300781	0.013916016	0.008	39579.04	0	0	0.008
12492	537	537	Category L	0.23999023	0.20385742	-0.81591797	-0.2890625	0.072753906	0.34960938	0.23	0.008	7/6/2018	7	6	2018	19:46:39	71199	0.8	19	46	39	-12	0.051269531	3.5030273	0.25976563	0.19995117	-0.84179688	0.031982422	0.032958984	0	0	0	0	0	0	0	0	0	0.90356445	0.096435547	0.049560547	-0.019775391	0.003662109	0.025878906	0.008	39579.04	0	0	0.008
12493	538	538	Category L	0.23999023	0.21582031	-0.82788086	-0.28393555	0.072509766	0.34399414	0.23	0.008	7/6/2018	7	6	2018	19:46:39	71199	0.9	19	46	39	-24	0.051269531	3.5030273	0.2590332	0.20019531	-0.84130859	0.41552734	0.028076172	0	0	0	0	0	0	0	0	0	0.90283203	0.097167969	0.048095703	-0.019042969	0.015380859	0.013427734	0.008	39579.04	0	0	0.008
12494	539	539	Category L	0.25195313	0.19189453	-0.80395508	-0.28686523	0.072265625	0.33666992	0.23	0.008	7/6/2018	7	6	2018	19:46:40	71200	0	19	46	40	-12	0.051269531	3.5030273	0.25878906	0.20068359	-0.84179688	0.53125	0.039550781	0	0	0	0	0	0	0	0	0	0.90332031	0.096679688	0.053466797	-0.006835938	-0.008789063	0.037841797	0.008	39579.04	0	0	0.008
12495	540	540	Category L	0.23999023	0.19189453	-0.85180664	-0.28417969	0.076660156	0.34912109	0.24	0.008	7/6/2018	7	6	2018	19:46:40	71200	0.1	19	46	40	0	0.051269531	3.5030273	0.25878906	0.20068359	-0.8425293	0.60205078	0.022460938	0	0	0	0	0	0	0	0	0	0.90405273	0.095947266	0.036621094	-0.018798828	-0.008789063	-0.009033203	0.008	39579.04	0	0	0.008
12496	541	541	Category L	0.26391602	0.17993164	-0.87597656	-0.28930664	0.075195313	0.3449707	0.24	0.008	7/6/2018	7	6	2018	19:46:40	71200	0.2	19	46	40	-12	0.051269531	3.5030273	0.25830078	0.20068359	-0.84277344	0.80566406	0.039306641	0	0	0	0	0	0	0	0	0	0.90405273	0.095947266	0.059326172	0.005371094	-0.020751953	-0.032958984	0.008	39579.04	0	0	0.008
12497	542	542	Category L	0.23999023	0.20385742	-0.83984375	-0.29589844	0.071044922	0.3425293	0.24	0.008	7/6/2018	7	6	2018	19:46:40	71200	0.3	19	46	40	0	0.051269531	3.4788574	0.25610352	0.19970703	-0.84179688	0.99414063	0.016601563	0	0	0	0	0	0	0	0	0	0.90234375	0.09765625	0.022216797	-0.016113281	0.00390625	0.001953125	0.008	39579.04	0	0	0.008
12498	543	543	Category L	0.26391602	0.20385742	-0.83984375	-0.28491211	0.072509766	0.34887695	0.24	0.008	7/6/2018	7	6	2018	19:46:40	71200	0.4	19	46	40	0	0.051269531	3.4788574	0.25244141	0.19897461	-0.84179688	1.0075684	0.012207031	0	0	0	0	0	0	0	0	0	0.90112305	0.098876953	0.017822266	0.011230469	0.004638672	0.001953125	0.008	39579.04	0	0	0.008
12499	544	544	Category L	0.26391602	0.20385742	-0.85180664	-0.28369141	0.071533203	0.34790039	0.24	0.008	7/6/2018	7	6	2018	19:46:40	71200	0.5	19	46	40	-12	0.051269531	3.4788574	0.24902344	0.19897461	-0.84228516	0.85205078	0.017822266	0	0	0	0	0	0	0	0	0	0.90063477	0.099365234	0.028564453	0.014648438	0.004638672	-0.009277344	0.008	39579.04	0.001	-107.69	0.008
12500	545	545	Category L	0.25195313	0.20385742	-0.83984375	-0.28442383	0.073486328	0.35302734	0.24	0.008	7/6/2018	7	6	2018	19:46:40	71200	0.6	19	46	40	-12	0.051269531	3.4788574	0.24658203	0.19897461	-0.84204102	0.97387695	0.007324219	0	0	0	0	0	0	0	0	0	0.89990234	0.10009766	0.012207031	0.005126953	0.004638672	0.002197266	0.008	39579.04	0.001	-107.69	0.008
12501	546	546	Category L	0.25195313	0.19189453	-0.81591797	-0.28735352	0.075195313	0.34082031	0.24	0.008	7/6/2018	7	6	2018	19:46:40	71200	0.7	19	46	40	-24	0.051269531	3.4788574	0.2434082	0.19921875	-0.84545898	1.1027832	0.031494141	0	0	0	0	0	0	0	0	0	0.90209961	0.097900391	0.045410156	0.008300781	-0.007324219	0.029541016	0.008	39579.04	0.001	-107.69	0.008
12502	547	547	Category L	0.25195313	0.2277832	-0.85180664	-0.28491211	0.073242188	0.34619141	0.24	0.008	7/6/2018	7	6	2018	19:46:40	71200	0.8	19	46	40	-24	0.051269531	3.4788574	0.2409668	0.19946289	-0.84472656	1.0561523	0.030761719	0	0	0	0	0	0	0	0	0	0.90087891	0.099121094	0.045898438	0.010742188	0.028076172	-0.006835938	0.008	39579.04	0.001	-107.69	0.008
12503	548	548	Category L	0.25195313	0.20385742	-0.83984375	-0.28564453	0.073486328	0.3449707	0.24	0.008	7/6/2018	7	6	2018	19:46:40	71200	0.9	19	46	40	-24	0.051269531	3.4788574	0.23779297	0.19873047	-0.84472656	1.0681152	0.015625	0	0	0	0	0	0	0	0	0	0.8996582	0.1003418	0.024169922	0.013916016	0.004882813	0.004882813	0.008	39579.04	0.001	-107.69	0.008
12504	549	549	Category L	0.2878418	0.20385742	-0.82788086	-0.28491211	0.071533203	0.34814453	0.25	0.008	7/6/2018	7	6	2018	19:46:41	71201	0	19	46	41	0	0.051269531	3.4788574	0.234375	0.19824219	-0.84521484	1.2026367	0.056396484	0	0	0	0	0	0	0	0	0	0.89941406	0.10058594	0.076416016	0.053466797	0.005371094	0.017333984	0.008	39579.04	0.001	-107.69	0.008
12505	550	550	Category L	0.26391602	0.17993164	-0.85180664	-0.28222656	0.074951172	0.34619141	0.25	0.008	7/6/2018	7	6	2018	19:46:41	71201	0.1	19	46	41	12	0.051269531	3.4788574	0.23120117	0.19775391	-0.84448242	1.4326172	0.037597656	0	0	0	0	0	0	0	0	0	0.89770508	0.10229492	0.057617188	0.032470703	-0.017822266	-0.007080078	0.008	39579.04	0.001	-107.69	0.008
12506	551	551	Category L	0.27587891	0.19189453	-0.86376953	-0.28125	0.073242188	0.35009766	0.25	0.008	7/6/2018	7	6	2018	19:46:41	71201	0.2	19	46	41	0	0.051269531	3.4788574	0.22851563	0.1965332	-0.84716797	1.3217773	0.050292969	0	0	0	0	0	0	0	0	0	0.89916992	0.10083008	0.068359375	0.047119141	-0.004638672	-0.016357422	0.008	39579.04	0.001	-107.69	0.008
12507	552	552	Category L	0.23999023	0.19189453	-0.86376953	-0.28759766	0.076171875	0.34082031	0.25	0.008	7/6/2018	7	6	2018	19:46:41	71201	0.3	19	46	41	12	0.051269531	3.4788574	0.22607422	0.19750977	-0.84887695	1.1640625	0.020996094	0	0	0	0	0	0	0	0	0	0.90039063	0.099609375	0.034179688	0.013671875	-0.005615234	-0.014648438	0.008	39579.04	0.001	-107.69	0.008
12508	553	553	Category L	0.25195313	0.19189453	-0.81591797	-0.2824707	0.076660156	0.34008789	0.25	0.008	7/6/2018	7	6	2018	19:46:41	71201	0.4	19	46	41	-24	0.051269531	3.4788574	0.22338867	0.19750977	-0.84838867	0.82299805	0.043701172	0	0	0	0	0	0	0	0	0	0.89941406	0.10058594	0.066894531	0.028320313	-0.005615234	0.032470703	0.008	39579.04	0.001	-107.69	0.008
12509	554	554	Category L	0.25195313	0.20385742	-0.83984375	-0.28930664	0.076660156	0.34301758	0.25	0.008	7/6/2018	7	6	2018	19:46:41	71201	0.5	19	46	41	-24	0.051269531	3.4788574	0.2175293	0.19726563	-0.84936523	0.36767578	0.036132813	0	0	0	0	0	0	0	0	0	0.89868164	0.10131836	0.050292969	0.034179688	0.006347656	0.009521484	0.008	39579.04	0.001	-107.69	0.008
12510	555	555	Category L	0.23999023	0.19189453	-0.83984375	-0.28637695	0.080322266	0.34399414	0.25	0.008	7/6/2018	7	6	2018	19:46:41	71201	0.6	19	46	41	0	0.051269531	3.4788574	0.21289063	0.19726563	-0.84936523	0.007080078	0.029052734	0	0	0	0	0	0	0	0	0	0.89770508	0.10229492	0.041992188	0.026855469	-0.005371094	0.009521484	0.008	39579.04	0.001	-107.69	0.008
12511	556	556	Category L	0.25195313	0.19189453	-0.83984375	-0.28662109	0.076904297	0.35205078	0.25	0.008	7/6/2018	7	6	2018	19:46:41	71201	0.7	19	46	41	-12	0.051269531	3.4788574	0.20922852	0.19726563	-0.84912109	0.2331543	0.043945313	0	0	0	0	0	0	0	0	0	0.89648438	0.10351563	0.057128906	0.042480469	-0.005371094	0.009277344	0.008	39579.04	0.001	-107.69	0.008
12512	557	557	Category L	0.26391602	0.19189453	-0.85180664	-0.28100586	0.075195313	0.36010742	0.25	0.008	7/6/2018	7	6	2018	19:46:41	71201	0.8	19	46	41	-12	0.051269531	3.4788574	0.20605469	0.19750977	-0.85253906	0.59887695	0.057861328	0	0	0	0	0	0	0	0	0	0.89916992	0.10083008	0.064208984	0.057617188	-0.005615234	0.000732422	0.008	39579.04	0.001	-107.69	0.008
12513	558	558	Category L	0.23999023	0.19189453	-0.82788086	-0.28564453	0.073486328	0.35107422	0.25	0.008	7/6/2018	7	6	2018	19:46:41	71201	0.9	19	46	41	-36	0.051269531	3.4788574	0.20141602	0.1965332	-0.85327148	1.2905273	0.046142578	0	0	0	0	0	0	0	0	0	0.8984375	0.1015625	0.068603516	0.038330078	-0.004638672	0.025390625	0.008	39579.04	0.001	-107.69	0.008
12514	559	559	Category L	0.2277832	0.19189453	-0.82788086	-0.28515625	0.075927734	0.34521484	0.26	0.008	7/6/2018	7	6	2018	19:46:42	71202	0	19	46	42	-49	0.051269531	3.4788574	0.19799805	0.1965332	-0.85253906	1.6970215	0.038818359	0	0	0	0	0	0	0	0	0	0.89697266	0.10302734	0.059082031	0.029541016	-0.004638672	0.024658203	0.008	39579.04	0.001	-107.69	0.008
12515	560	560	Category L	0.19189453	0.19189453	-0.85180664	-0.28027344	0.072998047	0.35229492	0.26	0.008	7/6/2018	7	6	2018	19:46:42	71202	0.1	19	46	42	-73	0.051269531	3.4788574	0.1940918	0.19604492	-0.85351563	1.8840332	0.005126953	0	0	0	0	0	0	0	0	0	0.89697266	0.10302734	0.008300781	-0.002197266	-0.004150391	0.001708984	0.008	39579.04	0.001	-107.69	0.008
12516	561	561	Category L	0.25195313	0.17993164	-0.86376953	-0.28076172	0.075927734	0.34301758	0.26	0.008	7/6/2018	7	6	2018	19:46:42	71202	0.2	19	46	42	-85	0.051269531	3.4788574	0.18920898	0.19604492	-0.85449219	2.1203613	0.065185547	0	0	0	0	0	0	0	0	0	0.89697266	0.10302734	0.087890625	0.0625	-0.016113281	-0.009033203	0.008	39579.04	0.001	-107.69	0.008
12517	562	562	Category L	0.21582031	0.19189453	-0.86376953	-0.28491211	0.072509766	0.34814453	0.26	0.008	7/6/2018	7	6	2018	19:46:42	71202	0.3	19	46	42	-61	0.051269531	3.4788574	0.18603516	0.1953125	-0.85473633	2.2578125	0.031005859	0	0	0	0	0	0	0	0	0	0.89624023	0.10375977	0.041992188	0.029541016	-0.003417969	-0.008789063	0.008	39579.04	0.001	-107.69	0.008
12518	563	563	Category L	0.23999023	0.19189453	-0.85180664	-0.28051758	0.076660156	0.33911133	0.26	0.008	7/6/2018	7	6	2018	19:46:42	71202	0.4	19	46	42	-85	0.051269531	3.4788574	0.18334961	0.1953125	-0.85742188	2.0124512	0.056884766	0	0	0	0	0	0	0	0	0	0.89819336	0.10180664	0.065673828	0.056396484	-0.003417969	0.005615234	0.008	39579.04	0.001	-107.69	0.008
12519	564	564	Category L	0.23999023	0.19189453	-0.82788086	-0.27929688	0.072509766	0.35498047	0.26	0.008	7/6/2018	7	6	2018	19:46:42	71202	0.5	19	46	42	-61	0.051269531	3.4788574	0.17993164	0.19360352	-0.85888672	1.3557129	0.067626953	0	0	0	0	0	0	0	0	0	0.89868164	0.10131836	0.092773438	0.059814453	-0.001708984	0.031005859	0.008	39579.04	0.001	-107.69	0.008
12520	565	565	Category L	0.2277832	0.19189453	-0.85180664	-0.28564453	0.07421875	0.34985352	0.26	0.008	7/6/2018	7	6	2018	19:46:42	71202	0.6	19	46	42	-49	0.051269531	3.4788574	0.17626953	0.19311523	-0.85888672	0.59008789	0.051757813	0	0	0	0	0	0	0	0	0	0.89794922	0.10205078	0.059814453	0.051269531	-0.001220703	0.007080078	0.008	39579.04	0.001	-107.69	0.008
12521	566	566	Category L	0.25195313	0.20385742	-0.82788086	-0.27783203	0.072753906	0.34716797	0.26	0.008	7/6/2018	7	6	2018	19:46:42	71202	0.7	19	46	42	-49	0.051269531	3.4788574	0.17163086	0.19213867	-0.86010742	0.047363281	0.086914063	0	0	0	0	0	0	0	0	0	0.89770508	0.10229492	0.12402344	0.080078125	0.011474609	0.032226563	0.008	39579.04	0.001	-107.69	0.008
12522	567	567	Category L	0.27587891	0.21582031	-0.85180664	-0.28369141	0.072509766	0.34521484	0.26	0.008	7/6/2018	7	6	2018	19:46:42	71202	0.8	19	46	42	-24	0.051269531	3.4788574	0.16748047	0.19140625	-0.86010742	0.67285156	0.11108398	0	0	0	0	0	0	0	0	0	0.89697266	0.10302734	0.14086914	0.1081543	0.024169922	0.008300781	0.008	39579.04	0.001	-107.69	0.008
12523	568	568	Category L	0.26391602	0.20385742	-0.85180664	-0.27758789	0.072509766	0.35009766	0.26	0.008	7/6/2018	7	6	2018	19:46:42	71202	0.9	19	46	42	-12	0.051269531	3.4788574	0.16601563	0.19042969	-0.86035156	1.4362793	0.098876953	0	0	0	0	0	0	0	0	0	0.89672852	0.10327148	0.11938477	0.09765625	0.013183594	0.008544922	0.008	39579.04	0.001	-107.69	0.008
12524	569	569	Category L	0.23999023	0.20385742	-0.82788086	-0.28027344	0.071289063	0.35717773	0.27	0.008	7/6/2018	7	6	2018	19:46:43	71203	0	19	46	43	0	0.051269531	3.4788574	0.16357422	0.18969727	-0.86376953	2.0825195	0.085449219	0	0	0	0	0	0	0	0	0	0.89941406	0.10058594	0.12597656	0.076171875	0.013916016	0.035888672	0.008	39579.04	0.001	-107.69	0.008
12525	570	570	Category L	0.25195313	0.20385742	-0.86376953	-0.27685547	0.070068359	0.35717773	0.27	0.008	7/6/2018	7	6	2018	19:46:43	71203	0.1	19	46	43	-36	0.051269531	3.4788574	0.16040039	0.19018555	-0.86376953	2.463623	0.092285156	0	0	0	0	0	0	0	0	0	0.89892578	0.10107422	0.10522461	0.091308594	0.013427734	0	0.008	39579.04	0.001	-107.69	0.008
12526	571	571	Category L	0.21582031	0.21582031	-0.82788086	-0.27514648	0.072998047	0.35131836	0.27	0.008	7/6/2018	7	6	2018	19:46:43	71203	0.2	19	46	43	-49	0.051269531	3.4788574	0.15576172	0.18920898	-0.86352539	2.6594238	0.074707031	0	0	0	0	0	0	0	0	0	0.89770508	0.10229492	0.12231445	0.059814453	0.026367188	0.035644531	0.008	39579.04	0.001	-107.69	0.008
12527	572	572	Category L	0.23999023	0.20385742	-0.82788086	-0.27758789	0.071533203	0.35400391	0.27	0.008	7/6/2018	7	6	2018	19:46:43	71203	0.3	19	46	43	-49	0.051269531	3.4788574	0.15185547	0.18945313	-0.86352539	2.5187988	0.095947266	0	0	0	0	0	0	0	0	0	0.8972168	0.1027832	0.13793945	0.087890625	0.014160156	0.035644531	0.008	39579.04	0.001	-107.69	0.008
12528	573	573	Category L	0.25195313	0.20385742	-0.85180664	-0.28027344	0.072998047	0.34814453	0.27	0.008	7/6/2018	7	6	2018	19:46:43	71203	0.4	19	46	43	-61	0.051269531	3.4788574	0.15112305	0.18969727	-0.86206055	2.5583496	0.10205078	0	0	0	0	0	0	0	0	0	0.89550781	0.10449219	0.12475586	0.10058594	0.013916016	0.010253906	0.008	39579.04	0.001	-107.69	0.008
12529	574	574	Category L	0.23999023	0.20385742	-0.83984375	-0.27514648	0.068847656	0.35229492	0.27	0.008	7/6/2018	7	6	2018	19:46:43	71203	0.5	19	46	43	-49	0.051269531	3.4788574	0.14916992	0.19091797	-0.86425781	2.3395996	0.094726563	0	0	0	0	0	0	0	0	0	0.89746094	0.10253906	0.12792969	0.090576172	0.012695313	0.024414063	0.008	39579.04	0.001	-107.69	0.008
12530	575	575	Category L	0.25195313	0.21582031	-0.83984375	-0.27783203	0.068847656	0.34521484	0.27	0.008	7/6/2018	7	6	2018	19:46:43	71203	0.6	19	46	43	-61	0.051269531	3.4788574	0.14550781	0.19140625	-0.86547852	1.3044434	0.11181641	0	0	0	0	0	0	0	0	0	0.89819336	0.10180664	0.15625	0.10620117	0.024169922	0.025634766	0.008	39579.04	0.001	-107.69	0.008
12531	576	576	Category L	0.26391602	0.19189453	-0.85180664	-0.27685547	0.070068359	0.35424805	0.27	0.008	7/6/2018	7	6	2018	19:46:43	71203	0.7	19	46	43	-110	0.051269531	3.4788574	0.140625	0.19116211	-0.86499023	0.071289063	0.1237793	0	0	0	0	0	0	0	0	0	0.89697266	0.10302734	0.13696289	0.12304688	0.000488281	0.013183594	0.008	39579.04	0.001	-107.69	0.008
12532	577	577	Category L	0.23999023	0.20385742	-0.82788086	-0.27514648	0.071777344	0.34912109	0.27	0.008	7/6/2018	7	6	2018	19:46:43	71203	0.8	19	46	43	-110	0.051269531	3.4788574	0.13623047	0.19165039	-0.86523438	1.8205566	0.11083984	0	0	0	0	0	0	0	0	0	0.89672852	0.10327148	0.15307617	0.10351563	0.011962891	0.037353516	0.008	39579.04	0.001	-107.69	0.008
12533	578	578	Category L	0.25195313	0.20385742	-0.85180664	-0.27246094	0.068847656	0.35742188	0.27	0.008	7/6/2018	7	6	2018	19:46:43	71203	0.9	19	46	43	-122	0.051269531	3.4788574	0.13427734	0.19189453	-0.86645508	3.9470215	0.11889648	0	0	0	0	0	0	0	0	0	0.89746094	0.10253906	0.14404297	0.11743164	0.01171875	0.014648438	0.008	39579.04	0.001	-107.69	0.008
12534	579	579	Category L	0.25195313	0.20385742	-0.86376953	-0.28515625	0.069091797	0.35498047	0.28	0.008	7/6/2018	7	6	2018	19:46:44	71204	0	19	46	44	-85	0.051269531	3.4788574	0.1315918	0.19067383	-0.86816406	8.0466309	0.12084961	0	0	0	0	0	0	0	0	0	0.8984375	0.1015625	0.13769531	0.12011719	0.012939453	0.004394531	0.008	39579.04	0.001	-107.69	0.008
12535	580	580	Category L	0.23999023	0.20385742	-0.85180664	-0.27441406	0.072509766	0.35522461	0.28	0.008	7/6/2018	7	6	2018	19:46:44	71204	0.1	19	46	44	-24	0.051269531	3.5094727	0.12939453	0.19140625	-0.86816406	13.902344	0.11230469	0	0	0	0	0	0	0	0	0	0.8984375	0.1015625	0.13916016	0.11035156	0.012207031	0.016357422	0.008	39579.04	0.001	-107.69	0.009
12536	581	581	Category E	0.083984375	0.14379883	-0.79199219	-0.23364258	-0.071289063	0.36914063	0.22	0.009	7/6/2018	7	6	2018	20:18:36	73116	0.8	20	18	36	12	0.051025391	3.5255859	0.12451172	0.19018555	-0.86938477	19.685059	0.098876953	0	0	0	0	0	0	0	0	0	0.89868164	0.10131836	0.16455078	-0.040527344	-0.046386719	0.077392578	0.008	39579.04	0.001	-107.69	0.009
12537	582	582	Category E	0	0.15576172	-0.85180664	-0.22509766	-0.083007813	0.36621094	0.22	0.009	7/6/2018	7	6	2018	20:18:36	73116	0.9	20	18	36	-12	0.051025391	3.5255859	0.12133789	0.18994141	-0.86865234	25.594482	0.12719727	0	0	0	0	0	0	0	0	0	0.89746094	0.10253906	0.17260742	-0.12133789	-0.034179688	0.016845703	0.008	39579.04	0.001	-107.69	0.009
12538	583	583	Category E	-0.023925781	0.20385742	-0.88793945	-0.22680664	-0.078613281	0.37255859	0.22	0.009	7/6/2018	7	6	2018	20:18:37	73117	0	20	18	37	0	0.051025391	3.5255859	0.11938477	0.18920898	-0.86987305	32.546875	0.14526367	0	0	0	0	0	0	0	0	0	0.89819336	0.10180664	0.17578125	-0.14331055	0.014404297	-0.017822266	0.008	39579.04	0.001	-107.69	0.009
12539	584	584	Category E	0.071777344	0.19189453	-0.82788086	-0.22094727	-0.12426758	0.34960938	0.22	0.009	7/6/2018	7	6	2018	20:18:37	73117	0.111	20	18	37	12	0.051025391	3.5255859	0.11791992	0.18945313	-0.87280273	39.186523	0.064453125	0	0	0	0	0	0	0	0	0	0.90087891	0.099121094	0.093261719	-0.046142578	0.002197266	0.044921875	0.009	39471.35	0	0	0.009
12540	585	585	Category E	0.035888672	0.20385742	-1.1159668	-0.20336914	-0.16625977	0.3503418	0.22	0.009	7/6/2018	7	6	2018	20:18:37	73117	0.222	20	18	37	-12	0.051025391	3.5255859	0.11694336	0.18920898	-0.87207031	43.799072	0.25732422	0	0	0	0	0	0	0	0	0	0.89990234	0.10009766	0.33959961	-0.081054688	0.014404297	-0.24365234	0.009	39471.35	0	0	0.009
12541	586	586	Category E	0.083984375	0.2277832	-0.74389648	-0.20678711	-0.15576172	0.35327148	0.22	0.009	7/6/2018	7	6	2018	20:18:37	73117	0.333	20	18	37	0	0.051269531	3.4562988	0.11230469	0.19018555	-0.87353516	46.964355	0.13793945	0	0	0	0	0	0	0	0	0	0.90112305	0.098876953	0.19555664	-0.028320313	0.037353516	0.12963867	0.009	39471.35	0	0	0.009
12542	587	587	Category E	0	0.13183594	-0.83984375	-0.21557617	-0.15380859	0.35546875	0.22	0.009	7/6/2018	7	6	2018	20:18:37	73117	0.444	20	18	37	-12	0.051269531	3.4562988	0.10913086	0.19067383	-0.87353516	48.98877	0.12841797	0	0	0	0	0	0	0	0	0	0.90087891	0.099121094	0.2019043	-0.10913086	-0.058837891	0.033691406	0.009	39471.35	0	0	0.009
12543	588	588	Category E	0	0.16796875	-0.87597656	-0.22875977	-0.15283203	0.34301758	0.23	0.009	7/6/2018	7	6	2018	20:18:37	73117	0.555	20	18	37	-24	0.051269531	3.4562988	0.1081543	0.19140625	-0.87475586	50.854004	0.1105957	0	0	0	0	0	0	0	0	0	0.90185547	0.098144531	0.1328125	-0.1081543	-0.0234375	-0.000976563	0.009	39471.35	0	0	0.009
12544	589	589	Category E	0.059814453	0.17993164	-0.79199219	-0.22314453	-0.13476563	0.3605957	0.23	0.009	7/6/2018	7	6	2018	20:18:37	73117	0.666	20	18	37	-12	0.051269531	3.4562988	0.10717773	0.19018555	-0.87792969	49.265869	0.098632813	0	0	0	0	0	0	0	0	0	0.90454102	0.095458984	0.14379883	-0.047363281	-0.010253906	0.0859375	0.009	39471.35	0	0	0.009
12545	590	590	Category E	0.071777344	0.11987305	-1.0559082	-0.22045898	-0.10351563	0.36206055	0.23	0.009	7/6/2018	7	6	2018	20:18:37	73117	0.777	20	18	37	-12	0.051269531	3.4562988	0.10522461	0.19018555	-0.87792969	44.547363	0.1940918	0	0	0	0	0	0	0	0	0	0.90454102	0.095458984	0.28173828	-0.033447266	-0.0703125	-0.17773438	0.009	39471.35	0	0	0.009
12546	591	591	Category E	0.071777344	0.27587891	-0.97192383	-0.20581055	-0.1262207	0.38110352	0.23	0.009	7/6/2018	7	6	2018	20:18:37	73117	0.888	20	18	37	-36	0.051269531	3.4562988	0.1027832	0.19018555	-0.87841797	39.422363	0.13012695	0	0	0	0	0	0	0	0	0	0.90478516	0.095214844	0.20996094	-0.031005859	0.085449219	-0.093261719	0.009	39471.35	0	0	0.009
12547	592	592	Category E	0.071777344	0.21582031	-0.79199219	-0.17944336	-0.11914063	0.38793945	0.23	0.009	7/6/2018	7	6	2018	20:18:38	73118	0	20	18	38	-49	0.051269531	3.4562988	0.099365234	0.19018555	-0.87768555	33.285889	0.093505859	0	0	0	0	0	0	0	0	0	0.90356445	0.096435547	0.13891602	-0.027587891	0.025390625	0.085693359	0.009	39471.35	0	0	0.009
12548	593	593	Category E	-0.16796875	0.19189453	-0.91186523	-0.16210938	-0.13989258	0.38183594	0.23	0.009	7/6/2018	7	6	2018	20:18:38	73118	0.1	20	18	38	-49	0.051269531	3.4562988	0.098388672	0.18896484	-0.87646484	26.591553	0.26879883	0	0	0	0	0	0	0	0	0	0.90209961	0.097900391	0.30444336	-0.26635742	0.002685547	-0.03515625	0.009	39471.35	0	0	0.009
12549	594	594	Category E	-0.071777344	0.19189453	-0.85180664	-0.18969727	-0.15893555	0.36694336	0.23	0.009	7/6/2018	7	6	2018	20:18:38	73118	0.2	20	18	38	-36	0.051269531	3.4562988	0.095458984	0.19116211	-0.88085938	20.21167	0.16992188	0	0	0	0	0	0	0	0	0	0.90649414	0.093505859	0.19702148	-0.16723633	0.000488281	0.029052734	0.009	39471.35	0	0	0.009
12550	595	595	Category E	0.011962891	0.20385742	-0.81591797	-0.15356445	-0.18017578	0.37133789	0.23	0.009	7/6/2018	7	6	2018	20:18:38	73118	0.3	20	18	38	0	0.051269531	3.4562988	0.094482422	0.19189453	-0.87963867	16.158691	0.10498047	0	0	0	0	0	0	0	0	0	0.90527344	0.094726563	0.15820313	-0.082519531	0.01171875	0.063720703	0.009	39471.35	0	0	0.009
12551	596	596	Category E	0.035888672	0.2277832	-1.1398926	-0.13452148	-0.19384766	0.37280273	0.23	0.009	7/6/2018	7	6	2018	20:18:38	73118	0.4	20	18	38	12	0.051269531	3.4562988	0.091552734	0.19213867	-0.87988281	13.661133	0.26806641	0	0	0	0	0	0	0	0	0	0.90527344	0.094726563	0.35107422	-0.055664063	0.035400391	-0.25976563	0.009	39471.35	0	0	0.009
12552	597	597	Category E	-0.095947266	0.15576172	-0.89990234	-0.14526367	-0.16625977	0.37792969	0.23	0.009	7/6/2018	7	6	2018	20:18:38	73118	0.5	20	18	38	12	0.051269531	3.4562988	0.087646484	0.19262695	-0.88012695	11.642822	0.18847656	0	0	0	0	0	0	0	0	0	0.90527344	0.094726563	0.24047852	-0.18359375	-0.036865234	-0.01953125	0.009	39471.35	0	0	0.009
12553	598	598	Category E	-0.023925781	0.20385742	-0.80395508	-0.14697266	-0.17602539	0.36547852	0.24	0.009	7/6/2018	7	6	2018	20:18:38	73118	0.6	20	18	38	-12	0.051269531	3.4562988	0.085449219	0.19287109	-0.87792969	8.784668	0.13256836	0	0	0	0	0	0	0	0	0	0.90307617	0.096923828	0.19433594	-0.109375	0.010742188	0.073974609	0.009	39471.35	0	0	0.009
12554	599	599	Category E	-0.023925781	0.15576172	-0.89990234	-0.1484375	-0.17333984	0.37670898	0.24	0.009	7/6/2018	7	6	2018	20:18:38	73118	0.7	20	18	38	-36	0.051269531	3.4562988	0.081787109	0.19287109	-0.8815918	7.1640625	0.11352539	0	0	0	0	0	0	0	0	0	0.90625	0.09375	0.16113281	-0.10571289	-0.037109375	-0.018066406	0.009	39471.35	0	0	0.009
12555	600	600	Category E	-0.11987305	0.19189453	-0.93579102	-0.14453125	-0.15991211	0.37695313	0.24	0.009	7/6/2018	7	6	2018	20:18:38	73118	0.8	20	18	38	-24	0.051269531	3.4562988	0.080566406	0.19287109	-0.88256836	6.6247559	0.20727539	0	0	0	0	0	0	0	0	0	0.90698242	0.093017578	0.25463867	-0.20043945	-0.000976563	-0.052978516	0.009	39471.35	0	0	0.009
12556	601	601	Category E	0	0.14379883	-0.85180664	-0.17211914	-0.13085938	0.39013672	0.24	0.009	7/6/2018	7	6	2018	20:18:38	73118	0.9	20	18	38	-12	0.051269531	3.4562988	0.077392578	0.19165039	-0.88354492	6.6916504	0.096435547	0	0	0	0	0	0	0	0	0	0.9074707	0.092529297	0.15722656	-0.077392578	-0.047851563	0.031738281	0.009	39471.35	0	0	0.009
12557	602	602	Category E	0.047851563	0.19189453	-1.0559082	-0.17089844	-0.10766602	0.39331055	0.24	0.009	7/6/2018	7	6	2018	20:18:39	73119	0	20	18	39	-24	0.051269531	3.4562988	0.073242188	0.19091797	-0.88354492	7.6665039	0.17407227	0	0	0	0	0	0	0	0	0	0.90698242	0.093017578	0.19873047	-0.025390625	0.000732422	-0.17211914	0.009	39471.35	0	0	0.009
12558	603	603	Category E	0	0.071777344	-0.97192383	-0.19555664	-0.11108398	0.36547852	0.24	0.009	7/6/2018	7	6	2018	20:18:39	73119	0.1	20	18	39	-24	0.051269531	3.4562988	0.071289063	0.18994141	-0.88330078	7.3100586	0.1640625	0	0	0	0	0	0	0	0	0	0.90649414	0.093505859	0.27807617	-0.071289063	-0.11816406	-0.088378906	0.009	39471.35	0	0	0.009
12559	604	604	Category E	-0.011962891	0.16796875	-0.82788086	-0.17578125	-0.13696289	0.38476563	0.24	0.009	7/6/2018	7	6	2018	20:18:39	73119	0.2	20	18	39	-61	0.051269531	3.4562988	0.068115234	0.19116211	-0.88696289	7.2746582	0.10229492	0	0	0	0	0	0	0	0	0	0.90991211	0.090087891	0.16259766	-0.080078125	-0.023193359	0.059082031	0.009	39471.35	0	0	0.009
12560	605	605	Category E	-0.095947266	0.11987305	-0.92382813	-0.17651367	-0.14135742	0.38378906	0.24	0.009	7/6/2018	7	6	2018	20:18:39	73119	0.3	20	18	39	-61	0.051269531	3.4562988	0.065917969	0.19067383	-0.88696289	7.4230957	0.18066406	0	0	0	0	0	0	0	0	0	0.90966797	0.090332031	0.26953125	-0.16186523	-0.070800781	-0.036621094	0.009	39471.35	0	0	0.009
12561	606	606	Category E	-0.047851563	0.14379883	-0.85180664	-0.18432617	-0.15966797	0.37719727	0.24	0.009	7/6/2018	7	6	2018	20:18:39	73119	0.4	20	18	39	-24	0.051269531	3.4562988	0.063720703	0.19091797	-0.88696289	7.2687988	0.1262207	0	0	0	0	0	0	0	0	0	0.90942383	0.090576172	0.19384766	-0.11157227	-0.047119141	0.03515625	0.009	39471.35	0	0	0.009
12562	607	607	Category E	0.11987305	0.14379883	-0.86376953	-0.16430664	-0.17260742	0.37109375	0.24	0.009	7/6/2018	7	6	2018	20:18:39	73119	0.5	20	18	39	0	0.051269531	3.4562988	0.059814453	0.19067383	-0.88793945	5.3527832	0.079833984	0	0	0	0	0	0	0	0	0	0.91015625	0.08984375	0.13110352	0.059814453	-0.046875	0.024169922	0.009	39471.35	0	0	0.009
12563	608	608	Category E	0.047851563	0.14379883	-1.1037598	-0.1652832	-0.16918945	0.3684082	0.25	0.009	7/6/2018	7	6	2018	20:18:39	73119	0.6	20	18	39	36	0.051269531	3.4562988	0.056884766	0.19042969	-0.88647461	3.2849121	0.22216797	0	0	0	0	0	0	0	0	0	0.90869141	0.091308594	0.27294922	-0.009033203	-0.046630859	-0.21704102	0.009	39471.35	0	0	0.009
12564	609	609	Category E	0	0.21582031	-0.85180664	-0.16113281	-0.19604492	0.3671875	0.25	0.009	7/6/2018	7	6	2018	20:18:39	73119	0.7	20	18	39	36	0.051269531	3.4562988	0.053222656	0.19042969	-0.88964844	2.5031738	0.070068359	0	0	0	0	0	0	0	0	0	0.91137695	0.088623047	0.11645508	-0.053222656	0.025146484	0.037841797	0.009	39471.35	0	0	0.009
12565	610	610	Category E	-0.10791016	0.11987305	-0.85180664	-0.15771484	-0.19018555	0.37524414	0.25	0.009	7/6/2018	7	6	2018	20:18:39	73119	0.8	20	18	39	49	0.051269531	3.4562988	0.049804688	0.19140625	-0.890625	1.6369629	0.17749023	0	0	0	0	0	0	0	0	0	0.91235352	0.087646484	0.26831055	-0.15771484	-0.071533203	0.038818359	0.009	39471.35	0	0	0.009
12566	611	611	Category E	-0.035888672	0.20385742	-0.85180664	-0.18847656	-0.1640625	0.35864258	0.25	0.009	7/6/2018	7	6	2018	20:18:39	73119	0.9	20	18	39	49	0.051269531	3.4562988	0.046875	0.19091797	-0.88989258	0.55419922	0.092041016	0	0	0	0	0	0	0	0	0	0.91137695	0.088623047	0.13354492	-0.082763672	0.012695313	0.038085938	0.009	39471.35	0	0	0.009
12567	612	612	Category E	0.17993164	0.2277832	-0.73193359	-0.18798828	-0.11865234	0.38378906	0.25	0.009	7/6/2018	7	6	2018	20:18:40	73120	0	20	18	40	36	0.051269531	3.4562988	0.04296875	0.19042969	-0.89160156	4.0493164	0.21337891	0	0	0	0	0	0	0	0	0	0.91259766	0.087402344	0.33349609	0.13671875	0.037109375	0.15966797	0.009	39471.35	0	0	0.009
12568	613	613	Category E	0.083984375	0.2878418	-1.0197754	-0.20556641	-0.13378906	0.36206055	0.25	0.009	7/6/2018	7	6	2018	20:18:40	73120	0.09	20	18	40	36	0.051269531	3.4562988	0.041503906	0.19067383	-0.89135742	5.8964844	0.16625977	0	0	0	0	0	0	0	0	0	0.91259766	0.087402344	0.26757813	0.042236328	0.096923828	-0.12817383	0.009	39471.35	0	0	0.009
12569	614	614	Category E	-0.035888672	0.21582031	-0.92382813	-0.17919922	-0.13964844	0.37768555	0.25	0.009	7/6/2018	7	6	2018	20:18:40	73120	0.181	20	18	40	0	0.051269531	3.4562988	0.038574219	0.19042969	-0.89501953	7.876709	0.083740234	0	0	0	0	0	0	0	0	0	0.91577148	0.084228516	0.12841797	-0.074462891	0.025146484	-0.028564453	0.009	39471.35	0	0	0.009
12570	615	615	Category E	-0.14379883	0.20385742	-0.81591797	-0.1809082	-0.1340332	0.38574219	0.25	0.009	7/6/2018	7	6	2018	20:18:40	73120	0.272	20	18	40	0	0.051269531	3.4562988	0.036376953	0.19018555	-0.89575195	10.319824	0.19750977	0	0	0	0	0	0	0	0	0	0.91650391	0.083496094	0.27392578	-0.18017578	0.013427734	0.079833984	0.009	39471.35	0	0	0.009
12571	616	616	Category E	-0.071777344	0.23999023	-0.85180664	-0.19067383	-0.15795898	0.35180664	0.25	0.009	7/6/2018	7	6	2018	20:18:40	73120	0.363	20	18	40	-12	0.051269531	3.4562988	0.034179688	0.18969727	-0.89526367	11.063232	0.125	0	0	0	0	0	0	0	0	0	0.91577148	0.084228516	0.19970703	-0.10595703	0.050048828	0.043457031	0.009	39471.35	0	0	0.009
12572	617	617	Category E	0.083984375	0.21582031	-0.91186523	-0.17456055	-0.17773438	0.36083984	0.25	0.009	7/6/2018	7	6	2018	20:18:40	73120	0.454	20	18	40	-24	0.051269531	3.4562988	0.028320313	0.19018555	-0.89575195	10.473389	0.062988281	0	0	0	0	0	0	0	0	0	0.91601563	0.083984375	0.096923828	0.055419922	0.025390625	-0.015869141	0.009	39471.35	0	0	0.009
12573	618	618	Category E	0.023925781	0.11987305	-0.95996094	-0.18139648	-0.15161133	0.37426758	0.26	0.009	7/6/2018	7	6	2018	20:18:40	73120	0.545	20	18	40	0	0.051269531	3.4562988	0.027099609	0.19018555	-0.89404297	9.7114258	0.096435547	0	0	0	0	0	0	0	0	0	0.91455078	0.085449219	0.1394043	-0.003173828	-0.0703125	-0.065673828	0.009	39471.35	0	0	0.009
12574	619	619	Category E	0.083984375	0.23999023	-0.80395508	-0.16992188	-0.1730957	0.3762207	0.26	0.009	7/6/2018	7	6	2018	20:18:40	73120	0.636	20	18	40	0	0.051269531	3.4562988	0.024169922	0.18896484	-0.89672852	8.9304199	0.12133789	0	0	0	0	0	0	0	0	0	0.91674805	0.083251953	0.20336914	0.059570313	0.05078125	0.092773438	0.009	39471.35	0	0	0.009
12575	620	620	Category E	-0.15576172	0.095947266	-0.95996094	-0.19384766	-0.14550781	0.37011719	0.26	0.009	7/6/2018	7	6	2018	20:18:40	73120	0.727	20	18	40	0	0.051269531	3.4562988	0.021728516	0.18994141	-0.8972168	6.8125	0.21020508	0	0	0	0	0	0	0	0	0	0.91748047	0.082519531	0.33422852	-0.17749023	-0.093994141	-0.0625	0.009	39471.35	0	0	0.009
12576	621	621	Category E	0.011962891	0.16796875	-0.81591797	-0.23364258	-0.12988281	0.36132813	0.26	0.009	7/6/2018	7	6	2018	20:18:40	73120	0.818	20	18	40	24	0.051269531	3.4562988	0.018554688	0.18969727	-0.89746094	4.1108398	0.084716797	0	0	0	0	0	0	0	0	0	0.91748047	0.082519531	0.11010742	-0.006591797	-0.021728516	0.081542969	0.009	39471.35	0	0	0.009
12577	622	622	Category E	0.083984375	0.14379883	-0.93579102	-0.21020508	-0.096435547	0.36328125	0.26	0.009	7/6/2018	7	6	2018	20:18:40	73120	0.909	20	18	40	24	0.051269531	3.4562988	0.017333984	0.19018555	-0.8984375	2.2280273	0.089111328	0	0	0	0	0	0	0	0	0	0.91870117	0.081298828	0.14990234	0.06640625	-0.046386719	-0.037109375	0.009	39471.35	0	0	0.009
12578	623	623	Category E	0.14379883	0.2277832	-1.0678711	-0.22680664	-0.092773438	0.35595703	0.26	0.009	7/6/2018	7	6	2018	20:18:41	73121	0	20	18	41	-12	0.051269531	3.4562988	0.018066406	0.19091797	-0.90161133	1.8955078	0.21118164	0	0	0	0	0	0	0	0	0	0.921875	0.078125	0.32836914	0.12548828	0.036621094	-0.16601563	0.009	39471.35	0	0	0.009
12579	624	624	Category E	0.19189453	0.17993164	-0.79199219	-0.1965332	-0.11669922	0.38134766	0.26	0.009	7/6/2018	7	6	2018	20:18:41	73121	0.111	20	18	41	0	0.051513672	3.4788574	0.018554688	0.19140625	-0.90307617	1.736084	0.20605469	0	0	0	0	0	0	0	0	0	0.92333984	0.076660156	0.29589844	0.1730957	-0.011474609	0.11108398	0.009	39471.35	0	0	0.009
12580	625	625	Category E	-0.13183594	0.2878418	-0.97192383	-0.22460938	-0.13330078	0.34204102	0.26	0.009	7/6/2018	7	6	2018	20:18:41	73121	0.222	20	18	41	0	0.051513672	3.4788574	0.018066406	0.19091797	-0.90185547	1.9008789	0.19165039	0	0	0	0	0	0	0	0	0	0.92211914	0.077880859	0.31665039	-0.14990234	0.096679688	-0.069824219	0.009	39471.35	0	0	0.009
12581	626	626	Category E	0	0.2277832	-0.81591797	-0.27441406	-0.14990234	0.31738281	0.26	0.009	7/6/2018	7	6	2018	20:18:41	73121	0.333	20	18	41	0	0.051513672	3.4788574	0.016113281	0.19067383	-0.89916992	2.0952148	0.092529297	0	0	0	0	0	0	0	0	0	0.91943359	0.080566406	0.13647461	-0.016113281	0.036865234	0.083251953	0.009	39471.35	0	0	0.009
12582	627	627	Category E	0.17993164	0.27587891	-0.93579102	-0.21679688	-0.17407227	0.34765625	0.26	0.009	7/6/2018	7	6	2018	20:18:41	73121	0.444	20	18	41	24	0.051513672	3.4788574	0.016113281	0.19018555	-0.89990234	1.2683105	0.18798828	0	0	0	0	0	0	0	0	0	0.91992188	0.080078125	0.28491211	0.16357422	0.085449219	-0.035644531	0.009	39471.35	0	0	0.009
12583	628	628	Category E	0.16796875	0.11987305	-1.0917969	-0.24536133	-0.1550293	0.34326172	0.27	0.009	7/6/2018	7	6	2018	20:18:41	73121	0.555	20	18	41	12	0.051513672	3.4788574	0.016113281	0.19140625	-0.90112305	1.1201172	0.25366211	0	0	0	0	0	0	0	0	0	0.92138672	0.078613281	0.41357422	0.15161133	-0.071533203	-0.19042969	0.009	39471.35	0	0	0.009
12584	629	629	Category E	0.14379883	0.19189453	-0.83984375	-0.2199707	-0.16235352	0.3359375	0.27	0.009	7/6/2018	7	6	2018	20:18:41	73121	0.666	20	18	41	-12	0.051513672	3.4788574	0.015380859	0.19140625	-0.90209961	0.55664063	0.14233398	0	0	0	0	0	0	0	0	0	0.92236328	0.077636719	0.19067383	0.12817383	0.000244141	0.062255859	0.009	39471.35	0	0	0.009
12585	630	630	Category E	0.059814453	0.19189453	-0.88793945	-0.21044922	-0.16040039	0.3503418	0.27	0.009	7/6/2018	7	6	2018	20:18:41	73121	0.777	20	18	41	-24	0.051513672	3.4788574	0.015136719	0.19213867	-0.90234375	0.73071289	0.046875	0	0	0	0	0	0	0	0	0	0.92285156	0.077148438	0.059570313	0.044677734	-0.000244141	0.014404297	0.009	39471.35	0	0	0.009
12586	631	631	Category E	0	0.17993164	-0.80395508	-0.22241211	-0.14868164	0.35009766	0.27	0.009	7/6/2018	7	6	2018	20:18:41	73121	0.888	20	18	41	-12	0.051513672	3.4788574	0.013427734	0.19042969	-0.90087891	0.84130859	0.098632813	0	0	0	0	0	0	0	0	0	0.92089844	0.079101563	0.12133789	-0.013427734	-0.010498047	0.096923828	0.009	39471.35	0	0	0.009
12587	632	632	Category E	0.16796875	0.10791016	-0.76782227	-0.23681641	-0.12451172	0.34179688	0.27	0.009	7/6/2018	7	6	2018	20:18:42	73122	0	20	18	42	12	0.051513672	3.4788574	0.01171875	0.18847656	-0.89941406	0.36767578	0.21948242	0	0	0	0	0	0	0	0	0	0.91918945	0.080810547	0.36865234	0.15600586	-0.080566406	0.1315918	0.009	39471.35	0	0	0.009
12588	633	633	Category E	0.023925781	0.35986328	-1.1638184	-0.24511719	-0.12231445	0.35083008	0.27	0.009	7/6/2018	7	6	2018	20:18:42	73122	0.1	20	18	42	12	0.051513672	3.4788574	0.010742188	0.18823242	-0.90234375	0.85717773	0.31274414	0	0	0	0	0	0	0	0	0	0.921875	0.078125	0.44580078	0.012939453	0.17138672	-0.26123047	0.009	39471.35	0	0	0.009
12589	634	634	Category E	0.16796875	0.26391602	-0.74389648	-0.20043945	-0.12548828	0.3762207	0.27	0.009	7/6/2018	7	6	2018	20:18:42	73122	0.2	20	18	42	12	0.051513672	3.4788574	0.013183594	0.18847656	-0.90283203	0.092041016	0.23413086	0	0	0	0	0	0	0	0	0	0.92236328	0.077636719	0.38867188	0.15454102	0.075195313	0.15893555	0.009	39471.35	0	0	0.009
12590	635	635	Category E	0	0.21582031	-0.85180664	-0.18164063	-0.14648438	0.37866211	0.27	0.009	7/6/2018	7	6	2018	20:18:42	73122	0.3	20	18	42	12	0.051513672	3.4788574	0.013671875	0.18847656	-0.90258789	1.013916	0.059082031	0	0	0	0	0	0	0	0	0	0.92211914	0.077880859	0.091796875	-0.013671875	0.027099609	0.05078125	0.009	39471.35	0	0	0.009
12591	636	636	Category E	-0.047851563	0.2277832	-0.86376953	-0.20849609	-0.1550293	0.359375	0.27	0.009	7/6/2018	7	6	2018	20:18:42	73122	0.4	20	18	42	12	0.051513672	3.4788574	0.012207031	0.18847656	-0.90307617	0.22631836	0.081787109	0	0	0	0	0	0	0	0	0	0.92260742	0.077392578	0.13867188	-0.060058594	0.0390625	0.039306641	0.009	39471.35	0	0	0.009
12592	637	637	Category E	0.071777344	0.21582031	-0.68383789	-0.18334961	-0.18457031	0.35253906	0.27	0.009	7/6/2018	7	6	2018	20:18:42	73122	0.5	20	18	42	24	0.051513672	3.4788574	0.011230469	0.18798828	-0.89916992	0.50439453	0.2253418	0	0	0	0	0	0	0	0	0	0.91870117	0.081298828	0.3034668	0.060302734	0.027587891	0.21533203	0.009	39471.35	0	0	0.009
12593	638	638	Category E	-0.035888672	0.17993164	-1.1159668	-0.19189453	-0.19580078	0.33911133	0.28	0.009	7/6/2018	7	6	2018	20:18:42	73122	0.6	20	18	42	24	0.051513672	3.4788574	0.013183594	0.1887207	-0.8984375	3.2111816	0.22290039	0	0	0	0	0	0	0	0	0	0.91821289	0.081787109	0.27514648	-0.049072266	-0.008789063	-0.21728516	0.009	39471.35	0	0	0.009
12594	639	639	Category E	0.11987305	0.20385742	-0.91186523	-0.17822266	-0.16503906	0.37304688	0.28	0.009	7/6/2018	7	6	2018	20:18:42	73122	0.7	20	18	42	0	0.051513672	3.4788574	0.013671875	0.18823242	-0.90136719	4.2578125	0.10766602	0	0	0	0	0	0	0	0	0	0.92089844	0.079101563	0.13183594	0.10595703	0.015380859	-0.010498047	0.009	39471.35	0	0	0.009
12595	640	640	Category E	-0.059814453	0.095947266	-0.92382813	-0.1652832	-0.15844727	0.3684082	0.28	0.009	7/6/2018	7	6	2018	20:18:42	73122	0.8	20	18	42	-24	0.051513672	3.4788574	0.014648438	0.1887207	-0.90014648	3.8015137	0.12133789	0	0	0	0	0	0	0	0	0	0.91992188	0.080078125	0.19091797	-0.074462891	-0.092773438	-0.0234375	0.009	39471.35	0	0	0.009
12596	641	641	Category E	-0.071777344	0.10791016	-0.86376953	-0.18847656	-0.16235352	0.36376953	0.28	0.009	7/6/2018	7	6	2018	20:18:42	73122	0.9	20	18	42	-24	0.051513672	3.4788574	0.014892578	0.1887207	-0.8996582	3.9448242	0.1237793	0	0	0	0	0	0	0	0	0	0.91943359	0.080566406	0.20361328	-0.086669922	-0.080810547	0.035888672	0.009	39471.35	0	0	0.009
12597	642	642	Category E	0.059814453	0.11987305	-0.85180664	-0.19702148	-0.13256836	0.36425781	0.28	0.009	7/6/2018	7	6	2018	20:18:43	73123	0	20	18	43	-24	0.051513672	3.4788574	0.014160156	0.18920898	-0.90014648	5.8347168	0.095947266	0	0	0	0	0	0	0	0	0	0.91992188	0.080078125	0.16308594	0.045410156	-0.069335938	0.048339844	0.009	39471.35	0	0	0.009
12598	643	643	Category E	-0.023925781	0.2878418	-1.1398926	-0.20141602	-0.10302734	0.37866211	0.28	0.009	7/6/2018	7	6	2018	20:18:43	73123	0.1	20	18	43	0	0.051513672	3.4788574	0.014648438	0.18920898	-0.89770508	7.7800293	0.26391602	0	0	0	0	0	0	0	0	0	0.91772461	0.082275391	0.37915039	-0.038574219	0.098388672	-0.24194336	0.009	39471.35	0	0	0.009
12599	644	644	Category E	0.071777344	0.15576172	-0.82788086	-0.19677734	-0.12402344	0.36621094	0.28	0.009	7/6/2018	7	6	2018	20:18:43	73123	0.2	20	18	43	0	0.051513672	3.4788574	0.014648438	0.19189453	-0.8996582	7.3381348	0.098632813	0	0	0	0	0	0	0	0	0	0.92016602	0.079833984	0.1652832	0.056884766	-0.036132813	0.071777344	0.009	39471.35	0	0	0.009
12600	645	645	Category E	0.047851563	0.20385742	-0.83984375	-0.15869141	-0.14257813	0.38183594	0.28	0.009	7/6/2018	7	6	2018	20:18:43	73123	0.3	20	18	43	0	0.051513672	3.4788574	0.015136719	0.19116211	-0.90014648	6.5449219	0.069824219	0	0	0	0	0	0	0	0	0	0.92041016	0.079589844	0.10546875	0.032470703	0.012451172	0.060302734	0.009	39471.35	0	0	0.009
12601	646	646	Category E	-0.059814453	0.19189453	-0.91186523	-0.18261719	-0.14477539	0.3684082	0.28	0.009	7/6/2018	7	6	2018	20:18:43	73123	0.4	20	18	43	-12	0.051513672	3.4788574	0.015625	0.19213867	-0.89941406	5.8137207	0.076416016	0	0	0	0	0	0	0	0	0	0.91967773	0.080322266	0.088378906	-0.075439453	-0.000244141	-0.012207031	0.009	39471.35	0	0	0.009
12602	647	647	Category E	0.035888672	0.20385742	-0.74389648	-0.16845703	-0.17504883	0.36206055	0.28	0.009	7/6/2018	7	6	2018	20:18:43	73123	0.5	20	18	43	-24	0.051513672	3.4788574	0.015869141	0.19287109	-0.89868164	3.8295898	0.15649414	0	0	0	0	0	0	0	0	0	0.91943359	0.080566406	0.18554688	0.019775391	0.010742188	0.15478516	0.009	39471.35	0	0	0.009
12603	648	648	Category E	-0.023925781	0.19189453	-1.0917969	-0.16137695	-0.20581055	0.3527832	0.29	0.009	7/6/2018	7	6	2018	20:18:43	73123	0.6	20	18	43	-12	0.051513672	3.4788574	0.014648438	0.1940918	-0.89868164	0.064697266	0.19677734	0	0	0	0	0	0	0	0	0	0.91967773	0.080322266	0.23388672	-0.038574219	-0.002197266	-0.19287109	0.009	39471.35	0	0	0.009
12604	649	649	Category E	-0.035888672	0.2878418	-0.91186523	-0.17724609	-0.17675781	0.35791016	0.29	0.009	7/6/2018	7	6	2018	20:18:43	73123	0.7	20	18	43	-24	0.051513672	3.4788574	0.014404297	0.1953125	-0.89916992	3.298584	0.10595703	0	0	0	0	0	0	0	0	0	0.92016602	0.079833984	0.15551758	-0.050292969	0.092285156	-0.012451172	0.009	39471.35	0	0	0.009
12605	650	650	Category E	0.011962891	0.16796875	-0.80395508	-0.1574707	-0.16479492	0.36865234	0.29	0.009	7/6/2018	7	6	2018	20:18:43	73123	0.8	20	18	43	-24	0.051513672	3.4788574	0.015380859	0.19482422	-0.89941406	6.246582	0.099365234	0	0	0	0	0	0	0	0	0	0.92041016	0.079589844	0.12597656	-0.003417969	-0.026855469	0.095458984	0.009	39471.35	0	0	0.009
12606	651	651	Category E	-0.095947266	0.17993164	-0.95996094	-0.15869141	-0.15332031	0.36962891	0.29	0.009	7/6/2018	7	6	2018	20:18:43	73123	0.9	20	18	43	-24	0.051513672	3.4788574	0.017578125	0.19580078	-0.89794922	7.9816895	0.13037109	0	0	0	0	0	0	0	0	0	0.91918945	0.080810547	0.19140625	-0.11352539	-0.015869141	-0.061767578	0.009	39471.35	0	0	0.009
12607	652	652	Category E	0.13183594	0.21582031	-0.81591797	-0.18310547	-0.10742188	0.38525391	0.29	0.009	7/6/2018	7	6	2018	20:18:44	73124	0	20	18	44	-24	0.051513672	3.4788574	0.018066406	0.1940918	-0.89794922	8.7861328	0.1418457	0	0	0	0	0	0	0	0	0	0.91894531	0.081054688	0.21728516	0.11352539	0.021484375	0.08203125	0.009	39471.35	0	0	0.009
12608	653	653	Category E	0.011962891	0.19189453	-1.1398926	-0.19555664	-0.072998047	0.38720703	0.29	0.009	7/6/2018	7	6	2018	20:18:44	73124	0.1	20	18	44	-24	0.051513672	3.4788574	0.016113281	0.19360352	-0.89990234	9.5761719	0.23974609	0	0	0	0	0	0	0	0	0	0.9206543	0.079345703	0.24609375	-0.004150391	-0.001708984	-0.23974609	0.009	39471.35	0	0	0.009
12609	654	654	Category E	0.059814453	0.16796875	-0.91186523	-0.18823242	-0.087890625	0.39404297	0.29	0.009	7/6/2018	7	6	2018	20:18:44	73124	0.2	20	18	44	-12	0.051513672	3.4788574	0.016113281	0.19165039	-0.89868164	10.085449	0.051269531	0	0	0	0	0	0	0	0	0	0.91918945	0.080810547	0.080322266	0.043457031	-0.023681641	-0.012939453	0.009	39471.35	0	0	0.009
12610	655	655	Category E	0.083984375	0.19189453	-0.79199219	-0.16845703	-0.093505859	0.40063477	0.29	0.009	7/6/2018	7	6	2018	20:18:44	73124	0.3	20	18	44	0	0.051513672	3.4788574	0.018554688	0.19116211	-0.90136719	11.86499	0.12744141	0	0	0	0	0	0	0	0	0	0.92163086	0.078369141	0.17529297	0.065185547	0.000488281	0.109375	0.009	39471.35	0	0	0.009
12611	656	656	Category E	-0.20385742	0.21582031	-0.88793945	-0.20849609	-0.095947266	0.37255859	0.29	0.009	7/6/2018	7	6	2018	20:18:44	73124	0.4	20	18	44	12	0.051513672	3.4788574	0.021972656	0.19165039	-0.90185547	12.148682	0.22753906	0	0	0	0	0	0	0	0	0	0.92236328	0.077636719	0.26416016	-0.22583008	0.023925781	0.013916016	0.009	39471.35	0	0	0.009
12612	657	657	Category E	0.13183594	0.21582031	-0.69580078	-0.22265625	-0.11474609	0.36279297	0.29	0.009	7/6/2018	7	6	2018	20:18:44	73124	0.5	20	18	44	36	0.051513672	3.4788574	0.023925781	0.19091797	-0.90136719	13.418213	0.23339844	0	0	0	0	0	0	0	0	0	0.92163086	0.078369141	0.33789063	0.10766602	0.024658203	0.20556641	0.009	39471.35	0	0	0.009
12613	658	658	Category E	0.023925781	0.10791016	-1.0678711	-0.21386719	-0.12988281	0.36083984	0.3	0.009	7/6/2018	7	6	2018	20:18:44	73124	0.6	20	18	44	61	0.051513672	3.4788574	0.022705078	0.19091797	-0.90014648	15.580811	0.18676758	0	0	0	0	0	0	0	0	0	0.92041016	0.079589844	0.25146484	0.000976563	-0.083007813	-0.16748047	0.009	39471.35	0	0	0.009
12614	659	659	Category E	0.047851563	0.27587891	-0.89990234	-0.20288086	-0.12817383	0.36108398	0.3	0.009	7/6/2018	7	6	2018	20:18:44	73124	0.7	20	18	44	61	0.051513672	3.4788574	0.023925781	0.19189453	-0.89746094	16.672607	0.087158203	0	0	0	0	0	0	0	0	0	0.91796875	0.08203125	0.10986328	0.023681641	0.083740234	-0.002197266	0.009	39471.35	0	0	0.009
12615	660	660	Category E	-0.011962891	0.17993164	-0.87597656	-0.21142578	-0.096435547	0.37841797	0.3	0.009	7/6/2018	7	6	2018	20:18:44	73124	0.8	20	18	44	61	0.051513672	3.4788574	0.023925781	0.19165039	-0.90087891	16.543457	0.045166016	0	0	0	0	0	0	0	0	0	0.92138672	0.078613281	0.072753906	-0.035888672	-0.01171875	0.024902344	0.009	39471.35	0	0	0.009
12616	661	661	Category E	0	0.19189453	-0.87597656	-0.21435547	-0.080322266	0.37646484	0.3	0.009	7/6/2018	7	6	2018	20:18:44	73124	0.9	20	18	44	61	0.051513672	3.4788574	0.028076172	0.19311523	-0.89916992	16.283936	0.036376953	0	0	0	0	0	0	0	0	0	0.92016602	0.079833984	0.052734375	-0.028076172	-0.001220703	0.023193359	0.009	39471.35	0	0	0.009
12617	662	662	Category E	0.059814453	0.20385742	-1.1037598	-0.23901367	-0.03125	0.37670898	0.3	0.009	7/6/2018	7	6	2018	20:18:45	73125	0	20	18	45	49	0.051513672	3.4305176	0.029785156	0.19311523	-0.89868164	17.326416	0.20727539	0	0	0	0	0	0	0	0	0	0.91967773	0.080322266	0.24536133	0.029785156	0.010498047	-0.20483398	0.009	39471.35	0	0	0.009
12618	663	663	Category E	0	0.23999023	-0.99584961	-0.22753906	-0.024169922	0.38110352	0.3	0.009	7/6/2018	7	6	2018	20:18:45	73125	0.1	20	18	45	36	0.051513672	3.4305176	0.028564453	0.19335938	-0.89794922	17.615234	0.11181641	0	0	0	0	0	0	0	0	0	0.91894531	0.081054688	0.17260742	-0.028564453	0.046386719	-0.09765625	0.009	39471.35	0	0	0.009
12619	664	664	Category E	0.035888672	0.15576172	-0.73193359	-0.20068359	-0.031005859	0.40405273	0.3	0.009	7/6/2018	7	6	2018	20:18:45	73125	0.2	20	18	45	12	0.051513672	3.4305176	0.028076172	0.19165039	-0.89379883	15.954346	0.16601563	0	0	0	0	0	0	0	0	0	0.91479492	0.085205078	0.20581055	0.007568359	-0.035888672	0.16186523	0.009	39471.35	0	0	0.009
12620	665	665	Category E	-0.10791016	0.19189453	-0.89990234	-0.19799805	-0.040527344	0.39355469	0.3	0.009	7/6/2018	7	6	2018	20:18:45	73125	0.3	20	18	45	0	0.051513672	3.4305176	0.027832031	0.19091797	-0.89648438	13.520264	0.13574219	0	0	0	0	0	0	0	0	0	0.91723633	0.082763672	0.13964844	-0.13574219	0.000732422	-0.003173828	0.009	39471.35	0	0	0.009
12621	666	666	Category E	0.083984375	0.17993164	-0.80395508	-0.21801758	-0.086181641	0.36523438	0.3	0.009	7/6/2018	7	6	2018	20:18:45	73125	0.4	20	18	45	-24	0.051513672	3.4305176	0.032226563	0.19067383	-0.8972168	12.437256	0.10717773	0	0	0	0	0	0	0	0	0	0.91772461	0.082275391	0.15551758	0.051513672	-0.010742188	0.093261719	0.009	39471.35	0	0	0.009
12622	667	667	Category E	0	0.2277832	-0.93579102	-0.19018555	-0.10888672	0.37670898	0.3	0.009	7/6/2018	7	6	2018	20:18:45	73125	0.5	20	18	45	-24	0.051513672	3.4305176	0.034423828	0.19067383	-0.89794922	10.467773	0.062988281	0	0	0	0	0	0	0	0	0	0.91870117	0.081298828	0.109375	-0.034423828	0.036865234	-0.037597656	0.009	39471.35	0	0	0.009
12623	668	668	Category E	-0.059814453	0.17993164	-0.94799805	-0.18969727	-0.11157227	0.38476563	0.31	0.009	7/6/2018	7	6	2018	20:18:45	73125	0.6	20	18	45	-12	0.051513672	3.4305176	0.033203125	0.18945313	-0.89575195	4.6540527	0.10693359	0	0	0	0	0	0	0	0	0	0.91625977	0.083740234	0.15478516	-0.093017578	-0.009521484	-0.052001953	0.009	39471.35	0	0	0.009
12624	669	669	Category E	0.023925781	0.2277832	-0.82788086	-0.17700195	-0.10107422	0.3984375	0.31	0.009	7/6/2018	7	6	2018	20:18:45	73125	0.7	20	18	45	-24	0.051513672	3.4305176	0.030761719	0.19067383	-0.89135742	0.6940918	0.073730469	0	0	0	0	0	0	0	0	0	0.91210938	0.087890625	0.10742188	-0.006835938	0.036865234	0.063476563	0.009	39471.35	0	0	0.009
12625	670	670	Category E	-0.047851563	-0.011962891	-0.93579102	-0.17260742	-0.10498047	0.38842773	0.31	0.009	7/6/2018	7	6	2018	20:18:45	73125	0.8	20	18	45	-12	0.051513672	3.4305176	0.031494141	0.19067383	-0.89208984	3.3361816	0.22192383	0	0	0	0	0	0	0	0	0	0.9128418	0.087158203	0.32568359	-0.079345703	-0.20263672	-0.043457031	0.009	39471.35	0	0	0.009
12626	671	671	Category E	-0.071777344	0.13183594	-0.85180664	-0.1875	-0.10107422	0.39038086	0.31	0.009	7/6/2018	7	6	2018	20:18:45	73125	0.9	20	18	45	-24	0.051513672	3.4305176	0.032958984	0.19091797	-0.89501953	5.2416992	0.12768555	0	0	0	0	0	0	0	0	0	0.91577148	0.084228516	0.20727539	-0.10473633	-0.059082031	0.043212891	0.009	39471.35	0	0	0.009
12627	672	672	Category E	0	0.17993164	-1.0197754	-0.20092773	-0.065673828	0.3984375	0.31	0.009	7/6/2018	7	6	2018	20:18:46	73126	0	20	18	46	-24	0.051513672	3.4305176	0.034423828	0.19091797	-0.89550781	8.001709	0.12939453	0	0	0	0	0	0	0	0	0	0.91625977	0.083740234	0.16967773	-0.034423828	-0.010986328	-0.12402344	0.009	39471.35	0	0	0.009
12628	673	673	Category E	0.023925781	0.2277832	-0.94799805	-0.1940918	-0.0625	0.390625	0.31	0.009	7/6/2018	7	6	2018	20:18:46	73126	0.1	20	18	46	-24	0.051513672	3.4305176	0.02734375	0.19287109	-0.89746094	10.219971	0.061279297	0	0	0	0	0	0	0	0	0	0.91821289	0.081787109	0.088623047	-0.003417969	0.034667969	-0.050292969	0.009	39471.35	0	0	0.009
12629	674	674	Category E	-0.035888672	0.19189453	-0.83984375	-0.19848633	-0.079101563	0.3840332	0.31	0.009	7/6/2018	7	6	2018	20:18:46	73126	0.2	20	18	46	-24	0.051513672	3.4305176	0.0234375	0.18896484	-0.89306641	9.2658691	0.079833984	0	0	0	0	0	0	0	0	0	0.91308594	0.086914063	0.11547852	-0.059326172	0.002685547	0.053222656	0.009	39471.35	0	0	0.009
12630	675	675	Category E	-0.095947266	0.20385742	-0.85180664	-0.21875	-0.097167969	0.35913086	0.31	0.009	7/6/2018	7	6	2018	20:18:46	73126	0.3	20	18	46	-36	0.051513672	3.4305176	0.019287109	0.18579102	-0.89624023	8.3171387	0.12475586	0	0	0	0	0	0	0	0	0	0.91552734	0.084472656	0.17749023	-0.11523438	0.017822266	0.044433594	0.009	39471.35	0	0	0.009
12631	676	676	Category E	-0.059814453	0.17993164	-0.82788086	-0.19360352	-0.12524414	0.38134766	0.31	0.009	7/6/2018	7	6	2018	20:18:46	73126	0.4	20	18	46	-36	0.051513672	3.4305176	0.013916016	0.1875	-0.89648438	9.144043	0.10107422	0	0	0	0	0	0	0	0	0	0.91601563	0.083984375	0.15014648	-0.073730469	-0.007568359	0.068603516	0.009	39471.35	0	0	0.009
12632	677	677	Category E	0.059814453	0.21582031	-0.85180664	-0.20654297	-0.14355469	0.35498047	0.31	0.009	7/6/2018	7	6	2018	20:18:46	73126	0.5	20	18	46	-24	0.051513672	3.4305176	0.012695313	0.18774414	-0.89770508	10.35083	0.071289063	0	0	0	0	0	0	0	0	0	0.91723633	0.082763672	0.12084961	0.046875	0.027832031	0.045898438	0.009	39471.35	0	0	0.009
12633	678	678	Category E	0.023925781	0.16796875	-1.0197754	-0.18188477	-0.14135742	0.37451172	0.32	0.009	7/6/2018	7	6	2018	20:18:46	73126	0.6	20	18	46	-36	0.051513672	3.4305176	0.006103516	0.1862793	-0.90234375	8.751709	0.11987305	0	0	0	0	0	0	0	0	0	0.92138672	0.078613281	0.15332031	0.017578125	-0.018310547	-0.1171875	0.009	39471.35	0	0	0.009
12634	679	679	Category E	0.059814453	0.19189453	-0.81591797	-0.17578125	-0.13769531	0.38769531	0.32	0.009	7/6/2018	7	6	2018	20:18:46	73126	0.7	20	18	46	0	0.051513672	3.4305176	0.004882813	0.18554688	-0.8972168	6.1149902	0.098144531	0	0	0	0	0	0	0	0	0	0.91625977	0.083740234	0.14233398	0.0546875	0.006103516	0.081298828	0.009	39471.35	0	0	0.009
12635	680	680	Category E	-0.10791016	0.17993164	-0.89990234	-0.18115234	-0.14208984	0.37255859	0.32	0.009	7/6/2018	7	6	2018	20:18:46	73126	0.8	20	18	46	0	0.051513672	3.4305176	-0.000244141	0.1875	-0.8972168	4.2492676	0.10766602	0	0	0	0	0	0	0	0	0	0.91650391	0.083496094	0.11767578	-0.10742188	-0.007568359	-0.002441406	0.009	39471.35	0	0	0.009
12636	681	681	Category E	-0.047851563	0.19189453	-0.87597656	-0.19702148	-0.12451172	0.36523438	0.32	0.009	7/6/2018	7	6	2018	20:18:46	73126	0.9	20	18	46	12	0.051513672	3.4305176	-0.002929688	0.18823242	-0.89575195	1.6577148	0.048828125	0	0	0	0	0	0	0	0	0	0.9152832	0.084716797	0.067871094	-0.044677734	0.003417969	0.019775391	0.009	39471.35	0	0	0.009
12637	682	682	Category E	0.083984375	0.19189453	-0.87597656	-0.19946289	-0.090332031	0.38769531	0.32	0.009	7/6/2018	7	6	2018	20:18:47	73127	0	20	18	47	36	0.051513672	3.4305176	-0.006103516	0.18945313	-0.89575195	0.27124023	0.092285156	0	0	0	0	0	0	0	0	0	0.91552734	0.084472656	0.11230469	0.090087891	0.002197266	0.019775391	0.009	39471.35	0	0	0.009
12638	683	683	Category E	-0.011962891	0.2878418	-1.1279297	-0.20898438	-0.047363281	0.39135742	0.32	0.009	7/6/2018	7	6	2018	20:18:47	73127	0.1	20	18	47	24	0.051513672	3.4305176	-0.010498047	0.19067383	-0.89257813	2.3505859	0.25439453	0	0	0	0	0	0	0	0	0	0.9128418	0.087158203	0.33349609	-0.001220703	0.096923828	-0.23510742	0.009	39471.35	0	0	0.009
12639	684	684	Category E	0.035888672	0.10791016	-0.86376953	-0.20068359	-0.077148438	0.39013672	0.32	0.009	7/6/2018	7	6	2018	20:18:47	73127	0.2	20	18	47	24	0.051513672	3.4305176	-0.012451172	0.19018555	-0.88964844	3.1850586	0.098876953	0	0	0	0	0	0	0	0	0	0.90966797	0.090332031	0.15649414	0.048339844	-0.082275391	0.025878906	0.009	39471.35	0	0	0.009
12640	685	685	Category E	-0.059814453	0.20385742	-0.85180664	-0.20141602	-0.072021484	0.38525391	0.32	0.009	7/6/2018	7	6	2018	20:18:47	73127	0.3	20	18	47	12	0.051513672	3.4305176	-0.014648438	0.19067383	-0.88989258	3.6599121	0.060546875	0	0	0	0	0	0	0	0	0	0.91040039	0.089599609	0.096435547	-0.044921875	0.012939453	0.038085938	0.009	39471.35	0	0	0.009
12641	686	686	Category E	-0.035888672	0.20385742	-0.80395508	-0.20336914	-0.069335938	0.38623047	0.32	0.009	7/6/2018	7	6	2018	20:18:47	73127	0.4	20	18	47	-24	0.051513672	3.4305176	-0.019287109	0.19067383	-0.89013672	5.6430664	0.088867188	0	0	0	0	0	0	0	0	0	0.91064453	0.089355469	0.1159668	-0.016357422	0.012939453	0.086181641	0.009	39471.35	0	0	0.009
12642	687	687	Category E	0.023925781	0.23999023	-0.86376953	-0.19506836	-0.073242188	0.38720703	0.32	0.009	7/6/2018	7	6	2018	20:18:47	73127	0.5	20	18	47	-24	0.051513672	3.4305176	-0.020996094	0.19189453	-0.88867188	6.9836426	0.0703125	0	0	0	0	0	0	0	0	0	0.90942383	0.090576172	0.11791992	0.044921875	0.047851563	0.024902344	0.009	39471.35	0	0	0.009
12643	688	688	Category E	0.035888672	0.2277832	-1.1398926	-0.20019531	-0.10864258	0.37841797	0.33	0.009	7/6/2018	7	6	2018	20:18:47	73127	0.6	20	18	47	0	0.051513672	3.4305176	-0.024902344	0.19262695	-0.88916016	9.7189941	0.26000977	0	0	0	0	0	0	0	0	0	0.91015625	0.08984375	0.34643555	0.060791016	0.034912109	-0.25048828	0.009	39471.35	0	0	0.009
12644	689	689	Category E	0.083984375	0.17993164	-0.87597656	-0.20898438	-0.11035156	0.37329102	0.33	0.009	7/6/2018	7	6	2018	20:18:47	73127	0.7	20	18	47	-12	0.051513672	3.4305176	-0.026855469	0.19165039	-0.88769531	11.414063	0.11206055	0	0	0	0	0	0	0	0	0	0.90844727	0.091552734	0.13452148	0.11083984	-0.01171875	0.01171875	0.009	39471.35	0	0	0.009
12645	690	690	Category E	0.059814453	0.20385742	-0.73193359	-0.21875	-0.093505859	0.37524414	0.33	0.009	7/6/2018	7	6	2018	20:18:47	73127	0.8	20	18	47	0	0.051513672	3.4305176	-0.029541016	0.19091797	-0.88525391	11.1604	0.17797852	0	0	0	0	0	0	0	0	0	0.90600586	0.093994141	0.25537109	0.089355469	0.012695313	0.15332031	0.009	39471.35	0	0	0.009
12646	691	691	Category E	0	0.071777344	-0.85180664	-0.24145508	-0.078369141	0.37084961	0.33	0.009	7/6/2018	7	6	2018	20:18:47	73127	0.9	20	18	47	0	0.051513672	3.4305176	-0.034179688	0.19116211	-0.88818359	9.8825684	0.12939453	0	0	0	0	0	0	0	0	0	0.90917969	0.090820313	0.19018555	0.034179688	-0.11938477	0.036376953	0.009	39471.35	0	0	0.009
12647	692	692	Category E	0.035888672	0.19189453	-0.88793945	-0.23754883	-0.064453125	0.37011719	0.33	0.009	7/6/2018	7	6	2018	20:18:48	73128	0	20	18	48	-36	0.051513672	3.4305176	-0.036376953	0.19140625	-0.88793945	8.5219727	0.072265625	0	0	0	0	0	0	0	0	0	0.90893555	0.091064453	0.072998047	0.072265625	0.000244141	0	0.009	39471.35	0	0	0.009
12648	693	693	Category E	0.071777344	0.11987305	-0.92382813	-0.23925781	-0.020507813	0.36987305	0.33	0.009	7/6/2018	7	6	2018	20:18:48	73128	0.1	20	18	48	-24	0.051513672	3.4305176	-0.042236328	0.19116211	-0.88916016	8.8637695	0.13891602	0	0	0	0	0	0	0	0	0	0.91040039	0.089599609	0.2199707	0.11401367	-0.071289063	-0.034423828	0.009	39471.35	0	0	0.009
12649	694	694	Category E	0.16796875	0.17993164	-1.1398926	-0.23364258	0.004638672	0.37744141	0.33	0.009	7/6/2018	7	6	2018	20:18:48	73128	0.2	20	18	48	-12	0.051513672	3.4305176	-0.047363281	0.19140625	-0.88818359	8.2653809	0.33154297	0	0	0	0	0	0	0	0	0	0.90966797	0.090332031	0.47851563	0.21533203	-0.011474609	-0.25146484	0.009	39471.35	0	0	0.009
12650	695	695	Category E	0.13183594	0.23999023	-0.85180664	-0.22290039	-0.013916016	0.37744141	0.33	0.009	7/6/2018	7	6	2018	20:18:48	73128	0.3	20	18	48	-24	0.051513672	3.4305176	-0.049804688	0.19213867	-0.88305664	7.8811035	0.19042969	0	0	0	0	0	0	0	0	0	0.9050293	0.094970703	0.26049805	0.18164063	0.047607422	0.03125	0.009	39471.35	0	0	0.009
12651	696	696	Category E	0.071777344	0.19189453	-0.80395508	-0.23120117	-0.030273438	0.37695313	0.33	0.009	7/6/2018	7	6	2018	20:18:48	73128	0.4	20	18	48	0	0.051513672	3.4305176	-0.055664063	0.19018555	-0.88623047	8.7722168	0.15161133	0	0	0	0	0	0	0	0	0	0.90795898	0.092041016	0.21118164	0.12744141	0.001464844	0.082275391	0.009	39471.35	0	0	0.009
12652	697	697	Category E	0	0.20385742	-0.82788086	-0.26391602	-0.050048828	0.35546875	0.33	0.009	7/6/2018	7	6	2018	20:18:48	73128	0.5	20	18	48	0	0.051513672	3.4305176	-0.054931641	0.18920898	-0.88574219	10.118896	0.081298828	0	0	0	0	0	0	0	0	0	0.9074707	0.092529297	0.12744141	0.054931641	0.014404297	0.057861328	0.009	39471.35	0	0	0.009
12653	698	698	Category E	0.11987305	0.20385742	-0.73193359	-0.27075195	-0.064941406	0.3503418	0.34	0.009	7/6/2018	7	6	2018	20:18:48	73128	0.6	20	18	48	0	0.051513672	3.4305176	-0.059570313	0.18920898	-0.88818359	10.190918	0.23828125	0	0	0	0	0	0	0	0	0	0.90991211	0.090087891	0.35009766	0.17944336	0.014404297	0.15625	0.009	39471.35	0	0	0.009
12654	699	699	Category E	0.071777344	0.21582031	-1.0917969	-0.26513672	-0.087890625	0.34301758	0.34	0.009	7/6/2018	7	6	2018	20:18:48	73128	0.7	20	18	48	12	0.051513672	3.4305176	-0.065185547	0.19067383	-0.88769531	10.526611	0.24682617	0	0	0	0	0	0	0	0	0	0.91040039	0.089599609	0.3659668	0.13696289	0.024902344	-0.20385742	0.009	39471.35	0	0	0.009
12655	700	700	Category E	0.17993164	0.21582031	-0.81591797	-0.25634766	-0.059814453	0.3659668	0.34	0.009	7/6/2018	7	6	2018	20:18:48	73128	0.8	20	18	48	-12	0.051025391	3.4788574	-0.068359375	0.18823242	-0.88574219	10.749023	0.25927734	0	0	0	0	0	0	0	0	0	0.90795898	0.092041016	0.34570313	0.24829102	0.02734375	0.069824219	0.009	39471.35	0	0	0.009
12656	701	701	Category E	0.15576172	0.16796875	-0.77978516	-0.25463867	-0.02734375	0.37426758	0.34	0.009	7/6/2018	7	6	2018	20:18:48	73128	0.9	20	18	48	0	0.051025391	3.4788574	-0.070800781	0.18798828	-0.88647461	10.975586	0.2512207	0	0	0	0	0	0	0	0	0	0.90917969	0.090820313	0.35375977	0.2265625	-0.020019531	0.10668945	0.009	39471.35	0	0	0.009
12657	702	702	Category E	-0.023925781	0.16796875	-0.87597656	-0.26196289	-0.030761719	0.36401367	0.34	0.009	7/6/2018	7	6	2018	20:18:49	73129	0	20	18	49	12	0.051025391	3.4788574	-0.076660156	0.18798828	-0.88818359	10.397705	0.057861328	0	0	0	0	0	0	0	0	0	0.91113281	0.088867188	0.085205078	0.052734375	-0.020019531	0.012207031	0.009	39471.35	0	0	0.009
12658	703	703	Category E	0.10791016	0.095947266	-0.74389648	-0.28466797	0	0.35595703	0.34	0.009	7/6/2018	7	6	2018	20:18:49	73129	0.1	20	18	49	12	0.051025391	3.4788574	-0.079101563	0.18701172	-0.88720703	9.901123	0.25268555	0	0	0	0	0	0	0	0	0	0.91015625	0.08984375	0.42138672	0.18701172	-0.091064453	0.14331055	0.009	39471.35	0	0	0.009
12659	704	704	Category E	0.16796875	0.10791016	-1.0078125	-0.25439453	0.026123047	0.37841797	0.34	0.009	7/6/2018	7	6	2018	20:18:49	73129	0.2	20	18	49	36	0.051025391	3.4788574	-0.083740234	0.18505859	-0.88598633	10.791992	0.29003906	0	0	0	0	0	0	0	0	0	0.90893555	0.091064453	0.45068359	0.25170898	-0.077148438	-0.12158203	0.009	39471.35	0	0	0.009
12660	705	705	Category E	0.2277832	0.26391602	-1.0197754	-0.24072266	0.024658203	0.37768555	0.34	0.009	7/6/2018	7	6	2018	20:18:49	73129	0.3	20	18	49	36	0.051025391	3.4788574	-0.085693359	0.18652344	-0.88696289	9.9101563	0.34887695	0	0	0	0	0	0	0	0	0	0.91040039	0.089599609	0.5234375	0.31347656	0.077148438	-0.13256836	0.009	39471.35	0	0	0.009
12661	706	706	Category E	0.17993164	0.2277832	-0.87597656	-0.23510742	0.032470703	0.38110352	0.34	0.009	7/6/2018	7	6	2018	20:18:49	73129	0.4	20	18	49	24	0.051025391	3.4788574	-0.088378906	0.1887207	-0.88549805	9.84375	0.27148438	0	0	0	0	0	0	0	0	0	0.90966797	0.090332031	0.31689453	0.26831055	0.038818359	0.009521484	0.009	39471.35	0	0	0.009
12662	707	707	Category E	0.071777344	0.19189453	-0.75585938	-0.26928711	0.006347656	0.35424805	0.34	0.009	7/6/2018	7	6	2018	20:18:49	73129	0.5	20	18	49	24	0.051025391	3.4788574	-0.092041016	0.19018555	-0.88696289	12.82251	0.2097168	0	0	0	0	0	0	0	0	0	0.91186523	0.088134766	0.29663086	0.16381836	0.001464844	0.13110352	0.009	39471.35	0	0	0.009
12663	708	708	Category E	-0.023925781	0.20385742	-0.74389648	-0.28759766	-0.009521484	0.34155273	0.35	0.009	7/6/2018	7	6	2018	20:18:49	73129	0.6	20	18	49	0	0.051025391	3.4788574	-0.096435547	0.18896484	-0.88818359	18.106445	0.16210938	0	0	0	0	0	0	0	0	0	0.91308594	0.086914063	0.23168945	0.072509766	0.014648438	0.14428711	0.009	39471.35	0	0	0.009
12664	709	709	Category E	0.20385742	0.20385742	-0.89990234	-0.2956543	-0.0234375	0.33520508	0.35	0.009	7/6/2018	7	6	2018	20:18:49	73129	0.7	20	18	49	-12	0.051025391	3.4788574	-0.098876953	0.18969727	-0.88500977	24.002441	0.3034668	0	0	0	0	0	0	0	0	0	0.91040039	0.089599609	0.33154297	0.30273438	0.013916016	-0.014648438	0.009	39471.35	0	0	0.009
12665	710	710	Category E	0.16796875	0.20385742	-1.1279297	-0.26904297	-0.038574219	0.35961914	0.35	0.009	7/6/2018	7	6	2018	20:18:49	73129	0.8	20	18	49	-12	0.051025391	3.4788574	-0.10327148	0.18896484	-0.88476563	27.896729	0.36450195	0	0	0	0	0	0	0	0	0	0.91064453	0.089355469	0.52905273	0.27124023	0.014648438	-0.24291992	0.009	39471.35	0	0	0.009
12666	711	711	Category E	0.13183594	0.17993164	-0.82788086	-0.24267578	-0.044921875	0.37548828	0.35	0.009	7/6/2018	7	6	2018	20:18:49	73129	0.9	20	18	49	-24	0.051025391	3.4788574	-0.10522461	0.19262695	-0.88525391	30.695313	0.24414063	0	0	0	0	0	0	0	0	0	0.91210938	0.087890625	0.30737305	0.23706055	-0.012695313	0.057373047	0.009	39471.35	0	0	0.009
12667	712	712	Category C	-0.40795898	0.26391602	-0.92382813	0.1015625	0.15478516	0.41259766	0.03	0.009	7/6/2018	7	6	2018	20:19:18	73158	0.099	20	19	18	12	0.051269531	3.515918	-0.10766602	0.19335938	-0.88378906	33.909668	0.31079102	0	0	0	0	0	0	0	0	0	0.91113281	0.088867188	0.41040039	-0.30004883	0.0703125	-0.039794922	0.009	39471.35	0	0	0.009
12668	713	713	Category C	-0.27587891	0.059814453	-0.81591797	0.079833984	0.15625	0.41064453	0.03	0.009	7/6/2018	7	6	2018	20:19:18	73158	0.199	20	19	18	12	0.051269531	3.515918	-0.11181641	0.18896484	-0.88256836	36.112549	0.21899414	0	0	0	0	0	0	0	0	0	0.90966797	0.090332031	0.35986328	-0.16381836	-0.12915039	0.066650391	0.009	39471.35	0	0	0.009
12669	714	714	Category C	-0.17993164	0	-0.99584961	0.094726563	0.16015625	0.4152832	0.03	0.009	7/6/2018	7	6	2018	20:19:18	73158	0.3	20	19	18	36	0.051269531	3.515918	-0.11645508	0.18920898	-0.88208008	36.980469	0.22949219	0	0	0	0	0	0	0	0	0	0.90966797	0.090332031	0.36621094	-0.063232422	-0.18920898	-0.11352539	0.009	39471.35	0	0	0.009
12670	715	715	Category C	-0.43188477	0.35986328	-0.87597656	0.049072266	0.16064453	0.42626953	0.03	0.009	7/6/2018	7	6	2018	20:19:18	73158	0.4	20	19	18	36	0.051269531	3.515918	-0.11767578	0.18896484	-0.88183594	38.338867	0.35742188	0	0	0	0	0	0	0	0	0	0.90942383	0.090576172	0.49047852	-0.31396484	0.1706543	0.005859375	0.009	39471.35	0	0	0.009
12671	716	716	Category C	-0.13183594	0.23999023	-0.95996094	0.088378906	0.17895508	0.42236328	0.03	0.009	7/6/2018	7	6	2018	20:19:18	73158	0.5	20	19	18	24	0.051269531	3.515918	-0.12182617	0.18774414	-0.88330078	39.344238	0.092773438	0	0	0	0	0	0	0	0	0	0.91137695	0.088623047	0.13818359	-0.009765625	0.052001953	-0.076416016	0.009	39471.35	0	0	0.009
12672	717	717	Category C	-0.45581055	0.095947266	-1.0559082	0.0625	0.14550781	0.43115234	0.04	0.009	7/6/2018	7	6	2018	20:19:18	73158	0.6	20	19	18	61	0.051269531	3.515918	-0.125	0.18701172	-0.88427734	41.571777	0.38330078	0	0	0	0	0	0	0	0	0	0.91235352	0.087646484	0.59326172	-0.33056641	-0.091064453	-0.17138672	0.009	39471.35	0	0	0.009
12673	718	718	Category C	-0.14379883	0.13183594	-0.70776367	0.018554688	0.11547852	0.43798828	0.04	0.009	7/6/2018	7	6	2018	20:19:18	73158	0.7	20	19	18	61	0.051269531	3.515918	-0.13061523	0.18774414	-0.88500977	39.256104	0.1862793	0	0	0	0	0	0	0	0	0	0.9140625	0.0859375	0.24633789	-0.012939453	-0.055908203	0.17724609	0.009	39471.35	0	0	0.009
12674	719	719	Category C	-0.29980469	0.35986328	-0.91186523	0.099365234	0.095947266	0.4375	0.04	0.009	7/6/2018	7	6	2018	20:19:18	73158	0.8	20	19	18	49	0.051269531	3.515918	-0.13330078	0.18847656	-0.88061523	33.534912	0.24072266	0	0	0	0	0	0	0	0	0	0.91040039	0.089599609	0.36865234	-0.16625977	0.17114258	-0.031005859	0.009	39471.35	0	0	0.009
12675	720	720	Category C	-0.2878418	0.15576172	-0.80395508	0.034912109	0.075683594	0.44165039	0.04	0.009	7/6/2018	7	6	2018	20:19:18	73158	0.9	20	19	18	61	0.051269531	3.515918	-0.13916016	0.18823242	-0.88452148	28.673584	0.17211914	0	0	0	0	0	0	0	0	0	0.91503906	0.084960938	0.26171875	-0.1484375	-0.032470703	0.080566406	0.009	39471.35	0	0	0.009
12676	721	721	Category C	-0.31176758	0.19189453	-0.86376953	0.084228516	0.058105469	0.42675781	0.04	0.009	7/6/2018	7	6	2018	20:19:19	73159	0	20	19	19	36	0.051269531	3.515918	-0.14086914	0.18798828	-0.88330078	25.705566	0.171875	0	0	0	0	0	0	0	0	0	0.9140625	0.0859375	0.1940918	-0.1706543	0.003662109	0.01953125	0.009	39471.35	0	0	0.009
12677	722	722	Category C	-0.29980469	0.2277832	-0.59985352	0.057128906	0.05078125	0.44311523	0.04	0.009	7/6/2018	7	6	2018	20:19:19	73159	0.1	20	19	19	24	0.051269531	3.515918	-0.14379883	0.1875	-0.88378906	27.069336	0.32617188	0	0	0	0	0	0	0	0	0	0.91479492	0.085205078	0.47973633	-0.15576172	0.040039063	0.28393555	0.009	39471.35	0	0	0.009
12678	723	723	Category C	-0.17993164	0.23999023	-0.89990234	0.10351563	0.10595703	0.42480469	0.04	0.009	7/6/2018	7	6	2018	20:19:19	73159	0.2	20	19	19	12	0.051269531	3.515918	-0.14770508	0.18774414	-0.88452148	23.527344	0.062988281	0	0	0	0	0	0	0	0	0	0.91625977	0.083740234	0.099365234	-0.031982422	0.052001953	-0.015136719	0.009	39471.35	0	0	0.009
12679	724	724	Category C	-0.095947266	0.19189453	-0.86376953	0.036132813	0.10107422	0.43603516	0.04	0.009	7/6/2018	7	6	2018	20:19:19	73159	0.3	20	19	19	12	0.051513672	3.4788574	-0.15039063	0.18652344	-0.88183594	20.724365	0.057617188	0	0	0	0	0	0	0	0	0	0.91381836	0.086181641	0.077880859	0.054443359	0.005126953	0.018066406	0.009	39471.35	0	0	0.009
12680	725	725	Category C	-0.32397461	0.20385742	-0.85180664	0.091308594	0.11474609	0.43652344	0.04	0.009	7/6/2018	7	6	2018	20:19:19	73159	0.4	20	19	19	24	0.051513672	3.4788574	-0.15209961	0.18579102	-0.87988281	19.922363	0.17480469	0	0	0	0	0	0	0	0	0	0.91210938	0.087890625	0.21777344	-0.17163086	0.017822266	0.028076172	0.009	39471.35	0	0	0.009
12681	726	726	Category C	-0.20385742	0.29980469	-0.79199219	0.012695313	0.11791992	0.43481445	0.04	0.009	7/6/2018	7	6	2018	20:19:19	73159	0.5	20	19	19	0	0.051513672	3.4788574	-0.15258789	0.18774414	-0.88061523	18.921631	0.15161133	0	0	0	0	0	0	0	0	0	0.91333008	0.086669922	0.25170898	-0.051025391	0.11181641	0.088623047	0.009	39471.35	0	0	0.009
12682	727	727	Category C	-0.26391602	0.25195313	-0.79199219	0.078125	0.11328125	0.44140625	0.05	0.009	7/6/2018	7	6	2018	20:19:19	73159	0.6	20	19	19	24	0.051513672	3.4788574	-0.15527344	0.18701172	-0.88256836	13.108398	0.15527344	0	0	0	0	0	0	0	0	0	0.91552734	0.084472656	0.26367188	-0.10839844	0.064697266	0.090576172	0.009	39471.35	0	0	0.009
12683	728	728	Category C	-0.19189453	0.13183594	-0.95996094	0.036376953	0.12036133	0.43261719	0.05	0.009	7/6/2018	7	6	2018	20:19:19	73159	0.7	20	19	19	12	0.051513672	3.4788574	-0.15771484	0.18676758	-0.88330078	5.1682129	0.10009766	0	0	0	0	0	0	0	0	0	0.91674805	0.083251953	0.1652832	-0.033935547	-0.054931641	-0.076416016	0.009	39471.35	0	0	0.009
12684	729	729	Category C	-0.23999023	0.2277832	-0.7199707	0.085449219	0.12207031	0.42163086	0.05	0.009	7/6/2018	7	6	2018	20:19:19	73159	0.8	20	19	19	-12	0.051513672	3.4788574	-0.16088867	0.18676758	-0.87866211	2.4787598	0.18188477	0	0	0	0	0	0	0	0	0	0.91259766	0.087402344	0.27880859	-0.078857422	0.040771484	0.15869141	0.009	39471.35	0	0	0.009
12685	730	730	Category C	-0.37182617	0.17993164	-1.0319824	0.075195313	0.11767578	0.43945313	0.05	0.009	7/6/2018	7	6	2018	20:19:19	73159	0.9	20	19	19	0	0.051513672	3.4788574	-0.16479492	0.18676758	-0.88110352	3.4858398	0.25585938	0	0	0	0	0	0	0	0	0	0.91577148	0.084228516	0.36425781	-0.20678711	-0.006835938	-0.15063477	0.009	39471.35	0	0	0.009
12686	731	731	Category C	-0.27587891	0.19189453	-0.94799805	0.05078125	0.13647461	0.43286133	0.05	0.009	7/6/2018	7	6	2018	20:19:20	73160	0	20	19	20	-12	0.051513672	3.4788574	-0.16821289	0.1875	-0.88256836	2.3642578	0.12573242	0	0	0	0	0	0	0	0	0	0.91796875	0.08203125	0.17700195	-0.10742188	0.004150391	-0.065185547	0.009	39471.35	0	0	0.009
12687	732	732	Category C	-0.32397461	0.20385742	-0.91186523	0.086425781	0.10473633	0.43017578	0.05	0.009	7/6/2018	7	6	2018	20:19:20	73160	0.1	20	19	20	0	0.051513672	3.4788574	-0.17138672	0.19116211	-0.88232422	2.2182617	0.15576172	0	0	0	0	0	0	0	0	0	0.91894531	0.081054688	0.19433594	-0.15234375	0.012451172	-0.029296875	0.009	39471.35	0	0	0.009
12688	733	733	Category C	-0.40795898	0.20385742	-1.0559082	0.084228516	0.10058594	0.43847656	0.05	0.009	7/6/2018	7	6	2018	20:19:20	73160	0.2	20	19	20	12	0.051513672	3.4788574	-0.17285156	0.19091797	-0.8815918	3.5847168	0.29272461	0	0	0	0	0	0	0	0	0	0.91845703	0.081542969	0.421875	-0.23486328	0.012695313	-0.17407227	0.009	39471.35	0	0	0.009
12689	734	734	Category C	-0.13183594	0.23999023	-0.50390625	0.087158203	0.090087891	0.41918945	0.05	0.009	7/6/2018	7	6	2018	20:19:20	73160	0.3	20	19	20	12	0.051513672	3.4788574	-0.17822266	0.19165039	-0.88208008	3.9421387	0.3840332	0	0	0	0	0	0	0	0	0	0.92016602	0.079833984	0.47290039	0.046386719	0.048095703	0.37817383	0.009	39471.35	0	0	0.009
12690	735	735	Category C	-0.38378906	0.035888672	-1.0439453	0.11035156	0.11645508	0.42333984	0.05	0.009	7/6/2018	7	6	2018	20:19:20	73160	0.4	20	19	20	24	0.051513672	3.4788574	-0.18188477	0.19140625	-0.87841797	4.222168	0.30371094	0	0	0	0	0	0	0	0	0	0.91723633	0.082763672	0.52294922	-0.20166016	-0.15551758	-0.1652832	0.009	39471.35	0	0	0.009
12691	736	736	Category C	-0.14379883	0.13183594	-0.86376953	0.010986328	0.12402344	0.43701172	0.05	0.009	7/6/2018	7	6	2018	20:19:20	73160	0.5	20	19	20	24	0.051513672	3.4788574	-0.18798828	0.19213867	-0.87988281	7.4545898	0.076416016	0	0	0	0	0	0	0	0	0	0.91992188	0.080078125	0.12084961	0.044189453	-0.060302734	0.016113281	0.009	39471.35	0	0	0.009
12692	737	737	Category C	-0.23999023	0.21582031	-0.87597656	0.062988281	0.12036133	0.43505859	0.06	0.009	7/6/2018	7	6	2018	20:19:20	73160	0.6	20	19	20	24	0.051513672	3.4788574	-0.19067383	0.19091797	-0.87939453	8.7893066	0.054931641	0	0	0	0	0	0	0	0	0	0.91992188	0.080078125	0.077392578	-0.049072266	0.024658203	0.003417969	0.009	39471.35	0	0	0.009
12693	738	738	Category C	-0.43188477	0.2277832	-1.0439453	0.004394531	0.1418457	0.43212891	0.06	0.009	7/6/2018	7	6	2018	20:19:20	73160	0.7	20	19	20	36	0.051513672	3.4788574	-0.19433594	0.19091797	-0.88037109	5.2270508	0.29052734	0	0	0	0	0	0	0	0	0	0.92163086	0.078369141	0.43725586	-0.23730469	0.036621094	-0.16333008	0.009	39471.35	0	0	0.009
12694	739	739	Category C	-0.19189453	0.071777344	-0.73193359	0.021972656	0.13549805	0.44042969	0.06	0.009	7/6/2018	7	6	2018	20:19:20	73160	0.8	20	19	20	49	0.051513672	3.4788574	-0.19848633	0.19091797	-0.88330078	4.3764648	0.19287109	0	0	0	0	0	0	0	0	0	0.92529297	0.074707031	0.27734375	0.006591797	-0.11914063	0.15136719	0.009	39471.35	0	0	0.009
12695	740	740	Category C	-0.21582031	0.16796875	-0.94799805	0.076171875	0.13305664	0.41137695	0.06	0.009	7/6/2018	7	6	2018	20:19:20	73160	0.9	20	19	20	49	0.051513672	3.4788574	-0.2019043	0.19018555	-0.87866211	3.7128906	0.073730469	0	0	0	0	0	0	0	0	0	0.92163086	0.078369141	0.10522461	-0.013671875	-0.022216797	-0.069091797	0.009	39471.35	0	0	0.009
12696	741	741	Category C	-0.46777344	0.19189453	-1.0078125	0.008544922	0.14086914	0.4309082	0.06	0.009	7/6/2018	7	6	2018	20:19:21	73161	0	20	19	21	49	0.051513672	3.4788574	-0.20458984	0.19091797	-0.87768555	2.503418	0.29321289	0	0	0	0	0	0	0	0	0	0.92138672	0.078613281	0.39355469	-0.26293945	0.000732422	-0.12988281	0.009	39471.35	0	0	0.009
12697	742	742	Category C	-0.13183594	0.11987305	-1.0197754	0.048828125	0.14086914	0.43408203	0.06	0.009	7/6/2018	7	6	2018	20:19:21	73161	0.1	20	19	21	24	0.051513672	3.4788574	-0.20996094	0.19165039	-0.87890625	0.67749023	0.17626953	0	0	0	0	0	0	0	0	0	0.92382813	0.076171875	0.29077148	0.078125	-0.071777344	-0.140625	0.009	39471.35	0	0	0.009
12698	743	743	Category C	-0.37182617	0.083984375	-0.89990234	0.043212891	0.1315918	0.43676758	0.06	0.009	7/6/2018	7	6	2018	20:19:21	73161	0.2	20	19	21	12	0.051513672	3.4788574	-0.21044922	0.19213867	-0.87866211	6.0869141	0.1953125	0	0	0	0	0	0	0	0	0	0.92382813	0.076171875	0.29052734	-0.16113281	-0.1081543	-0.020996094	0.009	39471.35	0	0	0.009
12699	744	744	Category C	-0.11987305	0.27587891	-0.81591797	0.095703125	0.1262207	0.40869141	0.06	0.009	7/6/2018	7	6	2018	20:19:21	73161	0.3	20	19	21	12	0.051513672	3.4788574	-0.21484375	0.19140625	-0.87915039	8.4106445	0.1418457	0	0	0	0	0	0	0	0	0	0.92504883	0.074951172	0.24267578	0.094970703	0.084228516	0.063232422	0.009	39471.35	0	0	0.009
12700	745	745	Category C	-0.3359375	0.37182617	-0.77978516	0.12670898	0.12475586	0.43188477	0.06	0.009	7/6/2018	7	6	2018	20:19:21	73161	0.4	20	19	21	24	0.051513672	3.4788574	-0.21923828	0.19165039	-0.87866211	11.745361	0.23608398	0	0	0	0	0	0	0	0	0	0.92578125	0.07421875	0.39575195	-0.11645508	0.17993164	0.098876953	0.009	39471.35	0	0	0.009
12701	746	746	Category C	-0.19189453	0.2878418	-0.92382813	0.13916016	0.13134766	0.42089844	0.06	0.009	7/6/2018	7	6	2018	20:19:21	73161	0.5	20	19	21	36	0.051513672	3.4788574	-0.22485352	0.19091797	-0.87695313	15.604248	0.11230469	0	0	0	0	0	0	0	0	0	0.92529297	0.074707031	0.17651367	0.032958984	0.096679688	-0.046630859	0.009	39471.35	0	0	0.009
12702	747	747	Category C	-0.35986328	0.13183594	-1.0197754	0.12280273	0.15405273	0.4050293	0.07	0.009	7/6/2018	7	6	2018	20:19:21	73161	0.6	20	19	21	24	0.051513672	3.4788574	-0.22827148	0.19067383	-0.87768555	18.796143	0.20214844	0	0	0	0	0	0	0	0	0	0.92651367	0.073486328	0.33227539	-0.13134766	-0.058837891	-0.1418457	0.009	39471.35	0	0	0.009
12703	748	748	Category C	-0.25195313	0.25195313	-0.69580078	0.16162109	0.14111328	0.40893555	0.07	0.009	7/6/2018	7	6	2018	20:19:21	73161	0.7	20	19	21	24	0.051513672	3.4788574	-0.23217773	0.19287109	-0.87841797	22.666504	0.19287109	0	0	0	0	0	0	0	0	0	0.92895508	0.071044922	0.26123047	-0.01953125	0.058837891	0.18261719	0.009	39471.35	0	0	0.009
12704	749	749	Category C	-0.32397461	0.15576172	-0.81591797	0.19726563	0.14379883	0.40551758	0.07	0.009	7/6/2018	7	6	2018	20:19:21	73161	0.8	20	19	21	12	0.051513672	3.4788574	-0.23608398	0.19018555	-0.8815918	26.863037	0.11499023	0	0	0	0	0	0	0	0	0	0.93237305	0.067626953	0.18823242	-0.087646484	-0.034423828	0.065673828	0.009	39471.35	0	0	0.009
12705	750	750	Category C	-0.20385742	0.27587891	-0.98388672	0.21630859	0.12744141	0.37353516	0.07	0.009	7/6/2018	7	6	2018	20:19:21	73161	0.9	20	19	21	0	0.051513672	3.4788574	-0.24047852	0.19165039	-0.88208008	30.780518	0.13696289	0	0	0	0	0	0	0	0	0	0.93408203	0.065917969	0.22241211	0.036621094	0.083984375	-0.1015625	0.009	39471.35	0	0	0.009
12706	751	751	Category C	-0.26391602	0.20385742	-0.73193359	0.20385742	0.16162109	0.38574219	0.07	0.009	7/6/2018	7	6	2018	20:19:22	73162	0	20	19	22	-12	0.051513672	3.4788574	-0.24780273	0.19335938	-0.87915039	34.837891	0.1484375	0	0	0	0	0	0	0	0	0	0.93383789	0.066162109	0.17358398	-0.015869141	0.010253906	0.1472168	0.009	39471.35	0	0	0.009
12707	752	752	Category C	-0.34790039	-0.16796875	-0.92382813	0.2121582	0.17333984	0.3762207	0.07	0.009	7/6/2018	7	6	2018	20:19:22	73162	0.1	20	19	22	-36	0.051513672	3.4788574	-0.25097656	0.19287109	-0.87670898	37.529541	0.37646484	0	0	0	0	0	0	0	0	0	0.93212891	0.067871094	0.50463867	-0.096679688	-0.36083984	-0.046875	0.009	39471.35	0	0	0.009
12708	753	753	Category C	-0.34790039	0.23999023	-0.89990234	0.21337891	0.16845703	0.38305664	0.07	0.009	7/6/2018	7	6	2018	20:19:22	73162	0.2	20	19	22	-49	0.051513672	3.4788574	-0.25	0.18945313	-0.87524414	39.289795	0.11254883	0	0	0	0	0	0	0	0	0	0.92993164	0.070068359	0.17236328	-0.09765625	0.050292969	-0.024414063	0.009	39471.35	0	0	0.009
12709	754	754	Category C	-0.13183594	0.17993164	-0.81591797	0.29931641	0.12597656	0.34619141	0.07	0.009	7/6/2018	7	6	2018	20:19:22	73162	0.3	20	19	22	-49	0.051513672	3.4788574	-0.24902344	0.19116211	-0.87573242	39.488525	0.13208008	0	0	0	0	0	0	0	0	0	0.93017578	0.069824219	0.18847656	0.1171875	-0.011230469	0.059814453	0.009	39471.35	0	0	0.009
12710	755	755	Category C	-0.41992188	0.10791016	-0.98388672	0.28466797	0.086181641	0.36132813	0.07	0.009	7/6/2018	7	6	2018	20:19:22	73162	0.4	20	19	22	-24	0.051513672	3.4788574	-0.24926758	0.19311523	-0.87329102	36.376465	0.22021484	0	0	0	0	0	0	0	0	0	0.9284668	0.071533203	0.36621094	-0.17041016	-0.085205078	-0.11035156	0.009	39471.35	0	0	0.009
12711	756	756	Category C	-0.32397461	0.11987305	-0.88793945	0.24487305	0.10839844	0.37109375	0.07	0.009	7/6/2018	7	6	2018	20:19:22	73162	0.5	20	19	22	-12	0.051513672	3.4788574	-0.24731445	0.19165039	-0.87451172	34.0625	0.10571289	0	0	0	0	0	0	0	0	0	0.92871094	0.071289063	0.16162109	-0.076416016	-0.071777344	-0.013183594	0.009	39471.35	0	0	0.009
12712	757	757	Category C	-0.38378906	0.27587891	-0.91186523	0.25	0.094726563	0.38891602	0.08	0.009	7/6/2018	7	6	2018	20:19:22	73162	0.6	20	19	22	24	0.051513672	3.4788574	-0.24804688	0.19140625	-0.87402344	32.647705	0.16381836	0	0	0	0	0	0	0	0	0	0.9284668	0.071533203	0.25756836	-0.13549805	0.084228516	-0.037597656	0.009	39471.35	0	0	0.009
12713	758	758	Category C	-0.19189453	0.21582031	-0.68383789	0.28173828	0.1003418	0.36376953	0.08	0.009	7/6/2018	7	6	2018	20:19:22	73162	0.7	20	19	22	61	0.051513672	3.4788574	-0.24609375	0.19311523	-0.86938477	29.174316	0.19482422	0	0	0	0	0	0	0	0	0	0.92407227	0.075927734	0.26269531	0.054199219	0.022460938	0.18554688	0.009	39471.35	0	0	0.009
12714	759	759	Category C	-0.40795898	0.17993164	-1.1159668	0.35400391	0.044433594	0.33325195	0.08	0.009	7/6/2018	7	6	2018	20:19:22	73162	0.8	20	19	22	49	0.051513672	3.4788574	-0.24707031	0.19433594	-0.87182617	24.991699	0.29248047	0	0	0	0	0	0	0	0	0	0.92675781	0.073242188	0.41943359	-0.16064453	-0.014404297	-0.24389648	0.009	39471.35	0	0	0.009
12715	760	760	Category C	-0.23999023	0.15576172	-0.80395508	0.26171875	0.095214844	0.38745117	0.08	0.009	7/6/2018	7	6	2018	20:19:22	73162	0.9	20	19	22	49	0.051513672	3.4788574	-0.24633789	0.19189453	-0.87255859	21.125488	0.077880859	0	0	0	0	0	0	0	0	0	0.92675781	0.073242188	0.11132813	0.006347656	-0.036132813	0.068603516	0.009	39471.35	0	0	0.009
12716	761	761	Category C	-0.2878418	0.15576172	-0.91186523	0.25244141	0.11108398	0.37817383	0.08	0.009	7/6/2018	7	6	2018	20:19:23	73163	0	20	19	23	36	0.051513672	3.4788574	-0.24584961	0.19091797	-0.87231445	18.398682	0.067382813	0	0	0	0	0	0	0	0	0	0.92626953	0.073730469	0.11621094	-0.041748047	-0.03515625	-0.039306641	0.009	39471.35	0	0	0.009
12717	762	762	Category C	-0.2277832	0.20385742	-0.94799805	0.18261719	0.13500977	0.39990234	0.08	0.009	7/6/2018	7	6	2018	20:19:23	73163	0.1	20	19	23	24	0.051757813	3.4933594	-0.24755859	0.19042969	-0.8737793	15.471191	0.077880859	0	0	0	0	0	0	0	0	0	0.92797852	0.072021484	0.10742188	0.019775391	0.013183594	-0.073974609	0.009	39471.35	0	0	0.009
12718	763	763	Category C	-0.21582031	0.19189453	-0.91186523	0.21777344	0.12866211	0.39477539	0.08	0.009	7/6/2018	7	6	2018	20:19:23	73163	0.2	20	19	23	24	0.051757813	3.4933594	-0.24780273	0.19018555	-0.87646484	10.261963	0.047607422	0	0	0	0	0	0	0	0	0	0.93041992	0.069580078	0.068847656	0.031982422	0.001464844	-0.03515625	0.009	39471.35	0	0	0.009
12719	764	764	Category C	-0.10791016	0.059814453	-0.70776367	0.20556641	0.13793945	0.3918457	0.08	0.009	7/6/2018	7	6	2018	20:19:23	73163	0.3	20	19	23	24	0.051757813	3.4933594	-0.24804688	0.18969727	-0.87402344	6.9375	0.25341797	0	0	0	0	0	0	0	0	0	0.92822266	0.071777344	0.43676758	0.14013672	-0.12988281	0.16625977	0.009	39471.35	0	0	0.009
12720	765	765	Category C	-0.10791016	0.34790039	-0.89990234	0.23266602	0.14428711	0.36010742	0.08	0.009	7/6/2018	7	6	2018	20:19:23	73163	0.4	20	19	23	24	0.051757813	3.4933594	-0.25268555	0.18896484	-0.87646484	4.8193359	0.21606445	0	0	0	0	0	0	0	0	0	0.93139648	0.068603516	0.3269043	0.14477539	0.15869141	-0.023193359	0.009	39471.35	0	0	0.009
12721	766	766	Category C	-0.25195313	0.15576172	-0.95996094	0.20385742	0.11254883	0.40942383	0.08	0.009	7/6/2018	7	6	2018	20:19:23	73163	0.5	20	19	23	12	0.051757813	3.4933594	-0.25292969	0.18945313	-0.8762207	3.1477051	0.090087891	0	0	0	0	0	0	0	0	0	0.93139648	0.068603516	0.1184082	0.000976563	-0.033691406	-0.083496094	0.009	39471.35	0	0	0.009
12722	767	767	Category C	-0.16796875	0.21582031	-0.93579102	0.21411133	0.11206055	0.39428711	0.09	0.009	7/6/2018	7	6	2018	20:19:23	73163	0.6	20	19	23	24	0.051757813	3.4933594	-0.25292969	0.18896484	-0.87329102	0.59838867	0.10864258	0	0	0	0	0	0	0	0	0	0.92871094	0.071289063	0.17382813	0.084960938	0.026611328	-0.062255859	0.009	39471.35	0	0	0.009
12723	768	768	Category C	-0.20385742	0.21582031	-0.75585938	0.19799805	0.10644531	0.40917969	0.09	0.009	7/6/2018	7	6	2018	20:19:23	73163	0.7	20	19	23	36	0.051757813	3.4933594	-0.25488281	0.18847656	-0.87573242	1.9550781	0.13305664	0	0	0	0	0	0	0	0	0	0.93139648	0.068603516	0.19824219	0.051025391	0.027099609	0.11987305	0.009	39471.35	0	0	0.009
12724	769	769	Category C	-0.23999023	0.17993164	-1.079834	0.18188477	0.096435547	0.41552734	0.09	0.009	7/6/2018	7	6	2018	20:19:23	73163	0.8	20	19	23	36	0.051757813	3.4933594	-0.25683594	0.18945313	-0.87524414	4.2988281	0.20532227	0	0	0	0	0	0	0	0	0	0.93164063	0.068359375	0.23071289	0.016845703	-0.009521484	-0.2043457	0.009	39471.35	0	0	0.009
12725	770	770	Category C	-0.20385742	0.27587891	-0.85180664	0.18066406	0.053955078	0.41674805	0.09	0.009	7/6/2018	7	6	2018	20:19:23	73163	0.9	20	19	23	49	0.051757813	3.4933594	-0.25756836	0.18896484	-0.87670898	5.5471191	0.10498047	0	0	0	0	0	0	0	0	0	0.93310547	0.066894531	0.16552734	0.053710938	0.086669922	0.024902344	0.009	39471.35	0	0	0.009
12726	771	771	Category C	-0.26391602	0.35986328	-0.81591797	0.24121094	0.099365234	0.38793945	0.09	0.009	7/6/2018	7	6	2018	20:19:24	73164	0	20	19	24	49	0.051757813	3.4933594	-0.25561523	0.18945313	-0.87329102	7.3837891	0.1796875	0	0	0	0	0	0	0	0	0	0.9296875	0.0703125	0.23583984	-0.008056641	0.17016602	0.057373047	0.009	39471.35	0	0	0.009
12727	772	772	Category C	-0.071777344	0.17993164	-0.83984375	0.23950195	0.12353516	0.37402344	0.09	0.009	7/6/2018	7	6	2018	20:19:24	73164	0.1	20	19	24	49	0.051757813	3.4933594	-0.2565918	0.18969727	-0.87426758	10.494629	0.18847656	0	0	0	0	0	0	0	0	0	0.93066406	0.069335938	0.22924805	0.18481445	-0.009765625	0.034423828	0.009	39471.35	0	0	0.009
12728	773	773	Category C	-0.35986328	0.16796875	-0.95996094	0.203125	0.12011719	0.39746094	0.09	0.009	7/6/2018	7	6	2018	20:19:24	73164	0.2	20	19	24	49	0.051757813	3.4933594	-0.2565918	0.19042969	-0.87402344	12.204834	0.13598633	0	0	0	0	0	0	0	0	0	0.93066406	0.069335938	0.21166992	-0.10302734	-0.022460938	-0.085693359	0.009	39471.35	0	0	0.009
12729	774	774	Category C	-0.13183594	0.16796875	-0.83984375	0.16113281	0.11816406	0.4050293	0.09	0.009	7/6/2018	7	6	2018	20:19:24	73164	0.3	20	19	24	36	0.051757813	3.4933594	-0.25561523	0.18945313	-0.87060547	13.044678	0.12939453	0	0	0	0	0	0	0	0	0	0.92700195	0.072998047	0.17626953	0.1237793	-0.021484375	0.030761719	0.009	39471.35	0	0	0.009
12730	775	775	Category C	-0.35986328	0.2878418	-0.97192383	0.17797852	0.11132813	0.40869141	0.09	0.009	7/6/2018	7	6	2018	20:19:24	73164	0.4	20	19	24	36	0.051757813	3.4933594	-0.2565918	0.1887207	-0.8737793	11.793945	0.1730957	0	0	0	0	0	0	0	0	0	0.93017578	0.069824219	0.30004883	-0.10302734	0.099121094	-0.097900391	0.009	39471.35	0	0	0.009
12731	776	776	Category C	-0.14379883	0.095947266	-0.76782227	0.15698242	0.12573242	0.42236328	0.09	0.009	7/6/2018	7	6	2018	20:19:24	73164	0.5	20	19	24	36	0.051757813	3.4933594	-0.25317383	0.18701172	-0.87011719	11.797852	0.17529297	0	0	0	0	0	0	0	0	0	0.92529297	0.074707031	0.30273438	0.109375	-0.091064453	0.10229492	0.009	39471.35	0	0	0.009
12732	777	777	Category C	-0.2878418	0.21582031	-0.91186523	0.19921875	0.1315918	0.40136719	0.1	0.009	7/6/2018	7	6	2018	20:19:24	73164	0.6	20	19	24	24	0.051757813	3.4933594	-0.25952148	0.18774414	-0.87329102	11.372314	0.055175781	0	0	0	0	0	0	0	0	0	0.93041992	0.069580078	0.094482422	-0.028076172	0.027832031	-0.038330078	0.009	39471.35	0	0	0.009
12733	778	778	Category C	-0.20385742	0.19189453	-0.97192383	0.18115234	0.13354492	0.41113281	0.1	0.009	7/6/2018	7	6	2018	20:19:24	73164	0.7	20	19	24	36	0.051757813	3.4933594	-0.25927734	0.18579102	-0.87060547	8.840332	0.11547852	0	0	0	0	0	0	0	0	0	0.92724609	0.072753906	0.16235352	0.055419922	0.005859375	-0.10107422	0.009	39471.35	0	0	0.009
12734	779	779	Category C	-0.21582031	0.16796875	-0.7199707	0.19750977	0.13134766	0.3984375	0.1	0.009	7/6/2018	7	6	2018	20:19:24	73164	0.8	20	19	24	36	0.051757813	3.4933594	-0.25830078	0.18432617	-0.86987305	5.5200195	0.15673828	0	0	0	0	0	0	0	0	0	0.92602539	0.073974609	0.20922852	0.042480469	-0.016357422	0.14990234	0.009	39471.35	0	0	0.009
12735	780	780	Category C	-0.035888672	0.27587891	-0.73193359	0.2097168	0.12060547	0.37646484	0.1	0.009	7/6/2018	7	6	2018	20:19:24	73164	0.9	20	19	24	36	0.051757813	3.4933594	-0.25952148	0.18579102	-0.87084961	3.7751465	0.27807617	0	0	0	0	0	0	0	0	0	0.92749023	0.072509766	0.45263672	0.22363281	0.08984375	0.13891602	0.009	39471.35	0	0	0.009
12736	781	781	Category C	-0.26391602	0.2277832	-0.87597656	0.21899414	0.11547852	0.40063477	0.1	0.009	7/6/2018	7	6	2018	20:19:25	73165	0	20	19	25	61	0.051757813	3.4933594	-0.26123047	0.18603516	-0.86987305	1.7744141	0.041992188	0	0	0	0	0	0	0	0	0	0.92724609	0.072753906	0.050048828	-0.002441406	0.041503906	-0.005859375	0.009	39471.35	0	0	0.009
12737	782	782	Category C	-0.071777344	0.20385742	-0.86376953	0.18652344	0.11791992	0.41210938	0.1	0.009	7/6/2018	7	6	2018	20:19:25	73165	0.1	20	19	25	73	0.051757813	3.4933594	-0.25976563	0.18457031	-0.86865234	1.0866699	0.18920898	0	0	0	0	0	0	0	0	0	0.92529297	0.074707031	0.2121582	0.18798828	0.019042969	0.004882813	0.009	39471.35	0	0	0.009
12738	783	783	Category C	-0.23999023	0.035888672	-0.77978516	0.1796875	0.11938477	0.40185547	0.1	0.009	7/6/2018	7	6	2018	20:19:25	73165	0.2	20	19	25	85	0.051757813	3.4933594	-0.26416016	0.18530273	-0.86791992	3.5563965	0.17529297	0	0	0	0	0	0	0	0	0	0.92602539	0.073974609	0.26196289	0.024169922	-0.14941406	0.088134766	0.009	39471.35	0	0	0.009
12739	784	784	Category C	-0.17993164	0.11987305	-0.97192383	0.16235352	0.11669922	0.41137695	0.1	0.009	7/6/2018	7	6	2018	20:19:25	73165	0.3	20	19	25	85	0.051757813	3.4933594	-0.26293945	0.18408203	-0.86694336	5.8569336	0.1484375	0	0	0	0	0	0	0	0	0	0.92456055	0.075439453	0.25219727	0.083007813	-0.064208984	-0.10473633	0.009	39471.35	0	0	0.009
12740	785	785	Category C	-0.2277832	0.21582031	-0.87597656	0.16455078	0.12695313	0.41381836	0.1	0.009	7/6/2018	7	6	2018	20:19:25	73165	0.4	20	19	25	73	0.051757813	3.4933594	-0.26782227	0.18261719	-0.86865234	5.7766113	0.052490234	0	0	0	0	0	0	0	0	0	0.92724609	0.072753906	0.080322266	0.040039063	0.032958984	-0.007080078	0.009	39471.35	0	0	0.009
12741	786	786	Category C	-0.083984375	0.19189453	-0.92382813	0.21044922	0.1328125	0.39282227	0.1	0.009	7/6/2018	7	6	2018	20:19:25	73165	0.5	20	19	25	98	0.051757813	3.4933594	-0.26733398	0.1784668	-0.86767578	5.6450195	0.19213867	0	0	0	0	0	0	0	0	0	0.92529297	0.074707031	0.25268555	0.18334961	0.013183594	-0.055908203	0.009	39471.35	0	0	0.009
12742	787	787	Category C	-0.23999023	0.38378906	-0.82788086	0.21972656	0.12915039	0.3815918	0.11	0.009	7/6/2018	7	6	2018	20:19:25	73165	0.6	20	19	25	98	0.051757813	3.4933594	-0.27148438	0.17724609	-0.86889648	5.9472656	0.21264648	0	0	0	0	0	0	0	0	0	0.92749023	0.072509766	0.27880859	0.031494141	0.20629883	0.041015625	0.009	39471.35	0	0	0.009
12743	788	788	Category C	-0.3359375	-0.011962891	-0.99584961	0.20361328	0.12109375	0.40014648	0.11	0.009	7/6/2018	7	6	2018	20:19:25	73165	0.7	20	19	25	134	0.051757813	3.4933594	-0.27148438	0.17700195	-0.86621094	3.3791504	0.23779297	0	0	0	0	0	0	0	0	0	0.92504883	0.074951172	0.38256836	-0.064208984	-0.18896484	-0.12939453	0.009	39471.35	0	0	0.009
12744	789	789	Category C	-0.14379883	0.31176758	-0.93579102	0.20800781	0.11499023	0.40625	0.11	0.009	7/6/2018	7	6	2018	20:19:25	73165	0.8	20	19	25	171	0.051757813	3.4933594	-0.27124023	0.17529297	-0.86669922	0.6003418	0.19897461	0	0	0	0	0	0	0	0	0	0.92480469	0.075195313	0.33300781	0.12744141	0.13623047	-0.068847656	0.009	39471.35	0	0	0.009
12745	790	790	Category C	-0.41992188	0.34790039	-0.89990234	0.23730469	0.11547852	0.38574219	0.11	0.009	7/6/2018	7	6	2018	20:19:25	73165	0.9	20	19	25	183	0.051757813	3.4933594	-0.27270508	0.17626953	-0.86865234	1.9458008	0.22802734	0	0	0	0	0	0	0	0	0	0.92724609	0.072753906	0.34985352	-0.14697266	0.17138672	-0.031005859	0.009	39471.35	0	0	0.009
12746	791	791	Category C	-0.11987305	0.13183594	-0.63598633	0.22412109	0.093261719	0.38842773	0.11	0.009	7/6/2018	7	6	2018	20:19:26	73166	0	20	19	26	196	0.051757813	3.4933594	-0.27416992	0.17504883	-0.86621094	4.5900879	0.28076172	0	0	0	0	0	0	0	0	0	0.92553711	0.074462891	0.42822266	0.15429688	-0.043212891	0.23022461	0.009	39471.35	0	0	0.009
12747	792	792	Category C	-0.34790039	0	-0.80395508	0.23803711	0.11474609	0.37695313	0.11	0.009	7/6/2018	7	6	2018	20:19:26	73166	0.1	20	19	26	171	0.051757813	3.4933594	-0.27563477	0.17480469	-0.8671875	5.3330078	0.19946289	0	0	0	0	0	0	0	0	0	0.92651367	0.073486328	0.31030273	-0.072021484	-0.17480469	0.063232422	0.009	39471.35	0	0	0.009
12748	793	793	Category C	-0.19189453	0.19189453	-0.83984375	0.16748047	0.14013672	0.40478516	0.11	0.009	7/6/2018	7	6	2018	20:19:26	73166	0.2	20	19	26	171	0.051757813	3.4933594	-0.27612305	0.18237305	-0.86645508	7.5632324	0.088867188	0	0	0	0	0	0	0	0	0	0.92749023	0.072509766	0.12060547	0.084228516	0.009277344	0.026611328	0.009	39471.35	0	0	0.009
12749	794	794	Category C	-0.19189453	0.15576172	-0.80395508	0.18969727	0.16479492	0.39868164	0.11	0.009	7/6/2018	7	6	2018	20:19:26	73166	0.3	20	19	26	183	0.051757813	3.4933594	-0.27929688	0.18334961	-0.8659668	7.9621582	0.1105957	0	0	0	0	0	0	0	0	0	0.92822266	0.071777344	0.17700195	0.087402344	-0.027587891	0.062011719	0.009	39471.35	0	0	0.009
12750	795	795	Category C	-0.2878418	0.23999023	-0.97192383	0.15136719	0.13891602	0.41235352	0.11	0.009	7/6/2018	7	6	2018	20:19:26	73166	0.4	20	19	26	183	0.051757813	3.4933594	-0.28027344	0.1862793	-0.86425781	8.5541992	0.12011719	0	0	0	0	0	0	0	0	0	0.92773438	0.072265625	0.16821289	-0.007324219	0.053466797	-0.10742188	0.009	39471.35	0	0	0.009
12751	796	796	Category C	-0.19189453	0.2277832	-0.92382813	0.17871094	0.12866211	0.41186523	0.11	0.009	7/6/2018	7	6	2018	20:19:26	73166	0.5	20	19	26	220	0.051757813	3.4933594	-0.28198242	0.1875	-0.86328125	9.3969727	0.11572266	0	0	0	0	0	0	0	0	0	0.92724609	0.072753906	0.19091797	0.090087891	0.040039063	-0.060302734	0.009	39471.35	0	0	0.009
12752	797	797	Category C	-0.29980469	0.2277832	-0.69580078	0.18139648	0.11865234	0.40478516	0.12	0.009	7/6/2018	7	6	2018	20:19:26	73166	0.6	20	19	26	232	0.051757813	3.4933594	-0.28173828	0.18823242	-0.86108398	8.9365234	0.17089844	0	0	0	0	0	0	0	0	0	0.92529297	0.074707031	0.22265625	-0.017822266	0.039306641	0.1652832	0.009	39471.35	0	0	0.009
12753	798	798	Category C	-0.20385742	0.23999023	-0.89990234	0.20336914	0.12475586	0.40356445	0.12	0.009	7/6/2018	7	6	2018	20:19:26	73166	0.7	20	19	26	208	0.051757813	3.4933594	-0.28344727	0.18725586	-0.86132813	8.328125	0.1027832	0	0	0	0	0	0	0	0	0	0.92602539	0.073974609	0.1706543	0.079589844	0.052490234	-0.038330078	0.009	39471.35	0	0	0.009
12754	799	799	Category C	-0.25195313	0.15576172	-0.97192383	0.20410156	0.13452148	0.39355469	0.12	0.009	7/6/2018	7	6	2018	20:19:26	73166	0.8	20	19	26	269	0.051757813	3.4933594	-0.28442383	0.1875	-0.8605957	8.828125	0.12011719	0	0	0	0	0	0	0	0	0	0.92578125	0.07421875	0.17553711	0.032470703	-0.031738281	-0.11108398	0.009	39471.35	0	0	0.009
12755	800	800	Category C	-0.25195313	0.071777344	-0.77978516	0.19262695	0.15869141	0.40551758	0.12	0.009	7/6/2018	7	6	2018	20:19:26	73166	0.9	20	19	26	257	0.051025391	3.5255859	-0.28442383	0.1875	-0.85742188	10.247314	0.14306641	0	0	0	0	0	0	0	0	0	0.92260742	0.077392578	0.22583008	0.032470703	-0.11572266	0.077636719	0.009	39471.35	0	0	0.009
12756	801	801	Category C	-0.44384766	0.15576172	-0.97192383	0.17456055	0.17456055	0.38647461	0.12	0.009	7/6/2018	7	6	2018	20:19:27	73167	0	20	19	27	245	0.051025391	3.5255859	-0.28710938	0.18774414	-0.85791016	9.4372559	0.19628906	0	0	0	0	0	0	0	0	0	0.92407227	0.075927734	0.30273438	-0.15649414	-0.031982422	-0.11376953	0.009	39471.35	0	0	0.009
12757	802	802	Category C	-0.31176758	0.20385742	-0.82788086	0.15234375	0.16235352	0.39868164	0.12	0.009	7/6/2018	7	6	2018	20:19:27	73167	0.1	20	19	27	245	0.051025391	3.5255859	-0.28735352	0.18701172	-0.85644531	11.064453	0.041015625	0	0	0	0	0	0	0	0	0	0.92260742	0.077392578	0.069335938	-0.024169922	0.016601563	0.028564453	0.009	39471.35	0	0	0.009
12758	803	803	Category C	-0.21582031	0.21582031	-0.69580078	0.18994141	0.15161133	0.39355469	0.12	0.009	7/6/2018	7	6	2018	20:19:27	73167	0.2	20	19	27	220	0.051025391	3.5255859	-0.28857422	0.18725586	-0.85375977	12.692871	0.17626953	0	0	0	0	0	0	0	0	0	0.9206543	0.079345703	0.25927734	0.072753906	0.028320313	0.15795898	0.009	39471.35	0	0	0.009
12759	804	804	Category C	-0.45581055	0.13183594	-1.0559082	0.17480469	0.13354492	0.38867188	0.12	0.009	7/6/2018	7	6	2018	20:19:27	73167	0.3	20	19	27	220	0.051025391	3.5255859	-0.28808594	0.1875	-0.85180664	15.207275	0.26953125	0	0	0	0	0	0	0	0	0	0.91870117	0.081298828	0.42700195	-0.16748047	-0.055664063	-0.20385742	0.009	39471.35	0	0	0.009
12760	805	805	Category C	-0.3359375	0.23999023	-0.83984375	0.15405273	0.11962891	0.41015625	0.12	0.009	7/6/2018	7	6	2018	20:19:27	73167	0.4	20	19	27	208	0.051025391	3.5255859	-0.29199219	0.18969727	-0.85571289	15.601563	0.068359375	0	0	0	0	0	0	0	0	0	0.92382813	0.076171875	0.10986328	-0.043701172	0.050048828	0.015869141	0.009	39471.35	0	0	0.009
12761	806	806	Category C	-0.21582031	0.26391602	-0.56396484	0.2097168	0.12670898	0.38134766	0.13	0.009	7/6/2018	7	6	2018	20:19:27	73167	0.5	20	19	27	85	0.051025391	3.5255859	-0.29711914	0.18725586	-0.8581543	13.744629	0.31469727	0	0	0	0	0	0	0	0	0	0.92749023	0.072509766	0.45239258	0.081298828	0.076416016	0.29418945	0.009	39471.35	0	0	0.009
12762	807	807	Category C	-0.41992188	0.20385742	-0.97192383	0.23144531	0.13525391	0.39599609	0.13	0.009	7/6/2018	7	6	2018	20:19:27	73167	0.6	20	19	27	36	0.051025391	3.5255859	-0.29736328	0.18774414	-0.85522461	14.342041	0.16967773	0	0	0	0	0	0	0	0	0	0.92480469	0.075195313	0.25488281	-0.12231445	0.015869141	-0.11645508	0.009	39471.35	0	0	0.009
12763	808	808	Category C	-0.34790039	0.20385742	-0.93579102	0.14233398	0.13916016	0.4152832	0.13	0.009	7/6/2018	7	6	2018	20:19:27	73167	0.7	20	19	27	-110	0.051025391	3.5255859	-0.29760742	0.1875	-0.85229492	11.859863	0.098632813	0	0	0	0	0	0	0	0	0	0.92211914	0.077880859	0.1496582	-0.050048828	0.016113281	-0.083251953	0.009	39471.35	0	0	0.009
12764	809	809	Category C	-0.29980469	0.20385742	-0.82788086	0.17041016	0.11816406	0.40332031	0.13	0.009	7/6/2018	7	6	2018	20:19:27	73167	0.8	20	19	27	-220	0.051025391	3.5255859	-0.30029297	0.1862793	-0.85351563	7.0241699	0.030761719	0	0	0	0	0	0	0	0	0	0.92382813	0.076171875	0.043457031	0.000488281	0.017333984	0.025634766	0.009	39471.35	0	0	0.009
12765	810	810	Category C	-0.21582031	0.21582031	-0.76782227	0.17016602	0.11523438	0.39233398	0.13	0.009	7/6/2018	7	6	2018	20:19:27	73167	0.9	20	19	27	-196	0.051025391	3.5255859	-0.30541992	0.18603516	-0.85229492	3.3369141	0.12670898	0	0	0	0	0	0	0	0	0	0.92431641	0.075683594	0.20385742	0.089599609	0.029541016	0.084472656	0.009	39471.35	0	0	0.009
12766	811	811	Category C	-0.35986328	0.20385742	-1.0197754	0.16748047	0.11743164	0.41552734	0.13	0.009	7/6/2018	7	6	2018	20:19:28	73168	0	20	19	28	-306	0.051025391	3.5255859	-0.30566406	0.18481445	-0.84887695	2.2260742	0.18017578	0	0	0	0	0	0	0	0	0	0.92089844	0.079101563	0.24389648	-0.053955078	0.018798828	-0.1706543	0.009	39471.35	0	0	0.009
12767	812	812	Category C	-0.31176758	0.27587891	-0.88793945	0.15283203	0.12353516	0.39624023	0.13	0.009	7/6/2018	7	6	2018	20:19:28	73168	0.1	20	19	28	-282	0.051025391	3.5255859	-0.30810547	0.18164063	-0.84912109	0.2199707	0.1015625	0	0	0	0	0	0	0	0	0	0.92138672	0.078613281	0.13623047	-0.003417969	0.093994141	-0.038574219	0.009	39471.35	0	0	0.009
12768	813	813	Category C	-0.32397461	0.11987305	-0.79199219	0.2019043	0.11791992	0.40429688	0.13	0.009	7/6/2018	7	6	2018	20:19:28	73168	0.2	20	19	28	-343	0.051025391	3.5255859	-0.31298828	0.18139648	-0.84960938	6.4226074	0.085205078	0	0	0	0	0	0	0	0	0	0.92358398	0.076416016	0.13012695	-0.010742188	-0.061523438	0.057617188	0.009	39471.35	0	0	0.009
12769	814	814	Category C	-0.2277832	0.16796875	-0.75585938	0.22631836	0.13378906	0.39086914	0.13	0.009	7/6/2018	7	6	2018	20:19:28	73168	0.3	20	19	28	-417	0.051025391	3.5255859	-0.31323242	0.17895508	-0.84667969	8.2995605	0.12524414	0	0	0	0	0	0	0	0	0	0.92041016	0.079589844	0.1875	0.085449219	-0.010986328	0.090820313	0.009	39471.35	0	0	0.009
12770	815	815	Category C	-0.095947266	-0.095947266	-0.74389648	0.22680664	0.1887207	0.36791992	0.13	0.009	7/6/2018	7	6	2018	20:19:28	73168	0.4	20	19	28	-417	0.051025391	3.5255859	-0.31689453	0.18115234	-0.84594727	6.7709961	0.36889648	0	0	0	0	0	0	0	0	0	0.92138672	0.078613281	0.6003418	0.22094727	-0.27709961	0.10205078	0.009	39471.35	0	0	0.009
12771	816	816	Category C	-0.65991211	0.19189453	-1.1279297	0.12915039	0.20727539	0.39794922	0.14	0.009	7/6/2018	7	6	2018	20:19:28	73168	0.5	20	19	28	-454	0.051025391	3.5255859	-0.31738281	0.17797852	-0.8449707	8.3449707	0.4440918	0	0	0	0	0	0	0	0	0	0.92016602	0.079833984	0.63891602	-0.34228516	0.013671875	-0.28271484	0.009	39471.35	0	0	0.009
12772	817	817	Category C	-0.21582031	0.071777344	-0.65991211	0.19873047	0.18212891	0.38891602	0.14	0.009	7/6/2018	7	6	2018	20:19:28	73168	0.6	20	19	28	-454	0.051025391	3.5255859	-0.31958008	0.17822266	-0.84545898	10.826172	0.23779297	0	0	0	0	0	0	0	0	0	0.92138672	0.078613281	0.39575195	0.10375977	-0.10644531	0.18554688	0.009	39471.35	0	0	0.009
12773	818	818	Category C	-0.35986328	0.10791016	-0.98388672	0.24707031	0.13110352	0.37841797	0.14	0.009	7/6/2018	7	6	2018	20:19:28	73168	0.7	20	19	28	-466	0.051025391	3.5255859	-0.32080078	0.17773438	-0.84326172	10.397461	0.16162109	0	0	0	0	0	0	0	0	0	0.91967773	0.080322266	0.24902344	-0.038818359	-0.069824219	-0.14038086	0.009	39471.35	0	0	0.009
12774	819	819	Category C	-0.27587891	0.17993164	-0.80395508	0.21704102	0.15405273	0.37597656	0.14	0.009	7/6/2018	7	6	2018	20:19:28	73168	0.8	20	19	28	-503	0.051025391	3.5255859	-0.32348633	0.17651367	-0.84179688	5.5795898	0.061035156	0	0	0	0	0	0	0	0	0	0.91918945	0.080810547	0.088867188	0.047607422	0.003173828	0.037841797	0.009	39471.35	0	0	0.009
12775	820	820	Category C	-0.35986328	0.19189453	-0.87597656	0.2277832	0.16186523	0.37133789	0.14	0.009	7/6/2018	7	6	2018	20:19:28	73168	0.9	20	19	28	-441	0.051025391	3.5255859	-0.32397461	0.17651367	-0.84228516	5.1743164	0.051269531	0	0	0	0	0	0	0	0	0	0.91967773	0.080322266	0.084472656	-0.035644531	0.015136719	-0.033447266	0.009	39471.35	0	0	0.009
12776	821	821	Category C	-0.35986328	0.071777344	-0.89990234	0.22094727	0.16137695	0.37915039	0.14	0.009	7/6/2018	7	6	2018	20:19:29	73169	0	20	19	29	-392	0.051025391	3.5255859	-0.32910156	0.17504883	-0.84350586	6.9597168	0.12158203	0	0	0	0	0	0	0	0	0	0.92236328	0.077636719	0.19018555	-0.030517578	-0.10327148	-0.056152344	0.009	39471.35	0	0	0.009
12777	822	822	Category C	-0.46777344	0.17993164	-0.97192383	0.22509766	0.17504883	0.37426758	0.14	0.009	7/6/2018	7	6	2018	20:19:29	73169	0.1	20	19	29	-380	0.051025391	3.5255859	-0.32861328	0.17504883	-0.84301758	4.8950195	0.18945313	0	0	0	0	0	0	0	0	0	0.92163086	0.078369141	0.27246094	-0.13891602	0.004638672	-0.12866211	0.009	39471.35	0	0	0.009
12778	823	823	Category C	-0.2878418	-0.011962891	-0.81591797	0.24975586	0.18823242	0.35302734	0.14	0.009	7/6/2018	7	6	2018	20:19:29	73169	0.2	20	19	29	-331	0.051025391	3.5255859	-0.33227539	0.17431641	-0.84375	0.37939453	0.19360352	0	0	0	0	0	0	0	0	0	0.92333984	0.076660156	0.25878906	0.044433594	-0.1862793	0.027832031	0.009	39471.35	0	0	0.009
12779	824	824	Category C	-0.50390625	0.15576172	-0.94799805	0.23071289	0.19213867	0.35571289	0.14	0.009	7/6/2018	7	6	2018	20:19:29	73169	0.3	20	19	29	-392	0.051025391	3.5255859	-0.33178711	0.17578125	-0.84155273	0.96606445	0.203125	0	0	0	0	0	0	0	0	0	0.92163086	0.078369141	0.29833984	-0.171875	-0.020019531	-0.10620117	0.009	39471.35	0	0	0.009
12780	825	825	Category C	-0.29980469	0.047851563	-0.70776367	0.2434082	0.19506836	0.34790039	0.14	0.009	7/6/2018	7	6	2018	20:19:29	73169	0.4	20	19	29	-392	0.051025391	3.5255859	-0.33569336	0.17626953	-0.84082031	0.19482422	0.18847656	0	0	0	0	0	0	0	0	0	0.92236328	0.077636719	0.29760742	0.035888672	-0.12841797	0.13305664	0.009	39471.35	0	0	0.009
12781	826	826	Category C	-0.51586914	0.19189453	-1.0197754	0.24023438	0.17016602	0.36865234	0.14	0.009	7/6/2018	7	6	2018	20:19:29	73169	0.5	20	19	29	-282	0.051025391	3.5255859	-0.3359375	0.17553711	-0.83959961	0.71191406	0.25488281	0	0	0	0	0	0	0	0	0	0.92138672	0.078613281	0.37573242	-0.1796875	0.016113281	-0.17993164	0.009	39471.35	0	0	0.009
12782	827	827	Category C	-0.37182617	0.095947266	-0.81591797	0.18432617	0.15942383	0.38745117	0.15	0.009	7/6/2018	7	6	2018	20:19:29	73169	0.6	20	19	29	-257	0.051025391	3.5255859	-0.33984375	0.17578125	-0.84082031	2.6096191	0.089355469	0	0	0	0	0	0	0	0	0	0.92382813	0.076171875	0.13671875	-0.031738281	-0.079833984	0.024902344	0.009	39471.35	0	0	0.009
12783	828	828	Category C	-0.2277832	0.11987305	-0.7199707	0.21289063	0.15795898	0.38305664	0.15	0.009	7/6/2018	7	6	2018	20:19:29	73169	0.7	20	19	29	-184	0.051025391	3.5255859	-0.34082031	0.17211914	-0.84301758	2.7492676	0.17504883	0	0	0	0	0	0	0	0	0	0.92553711	0.074462891	0.28857422	0.11303711	-0.052246094	0.12304688	0.009	39471.35	0	0	0.009
12784	829	829	Category C	-0.43188477	0.2277832	-0.97192383	0.23339844	0.15136719	0.38354492	0.15	0.009	7/6/2018	7	6	2018	20:19:29	73169	0.8	20	19	29	-159	0.051025391	3.5255859	-0.33984375	0.17431641	-0.83984375	1.0065918	0.16943359	0	0	0	0	0	0	0	0	0	0.92260742	0.077392578	0.27734375	-0.091796875	0.053222656	-0.13183594	0.009	39471.35	0	0	0.009
12785	830	830	Category C	-0.3359375	0.19189453	-0.80395508	0.22094727	0.13769531	0.37597656	0.15	0.009	7/6/2018	7	6	2018	20:19:29	73169	0.9	20	19	29	-183	0.051025391	3.5255859	-0.34301758	0.17260742	-0.83959961	0.99511719	0.041015625	0	0	0	0	0	0	0	0	0	0.92333984	0.076660156	0.062255859	0.007080078	0.019042969	0.035644531	0.009	39471.35	0	0	0.009
12786	831	831	Category C	-0.37182617	0.17993164	-0.79199219	0.22070313	0.14550781	0.38305664	0.15	0.009	7/6/2018	7	6	2018	20:19:30	73170	0	20	19	30	-159	0.051025391	3.5255859	-0.34082031	0.17016602	-0.84204102	1.8769531	0.059570313	0	0	0	0	0	0	0	0	0	0.92431641	0.075683594	0.090576172	-0.030761719	0.009521484	0.050048828	0.009	39471.35	0	0	0.009
12787	832	832	Category C	-0.39599609	0.43188477	-0.87597656	0.23413086	0.1159668	0.39794922	0.15	0.009	7/6/2018	7	6	2018	20:19:30	73170	0.1	20	19	30	-134	0.051025391	3.5255859	-0.34204102	0.17041016	-0.84375	2.3798828	0.26855469	0	0	0	0	0	0	0	0	0	0.92626953	0.073730469	0.34716797	-0.053710938	0.26123047	-0.031982422	0.009	39471.35	0	0	0.009
12788	833	833	Category C	-0.58789063	0.32397461	-0.85180664	0.24780273	0.076904297	0.39257813	0.15	0.009	7/6/2018	7	6	2018	20:19:30	73170	0.2	20	19	30	-98	0.051025391	3.5255859	-0.3425293	0.17382813	-0.84375	1.8884277	0.28759766	0	0	0	0	0	0	0	0	0	0.92724609	0.072753906	0.40307617	-0.24511719	0.14990234	-0.0078125	0.009	39471.35	0	0	0.009
12789	834	834	Category C	-0.21582031	0.41992188	-0.69580078	0.31445313	0.032226563	0.34619141	0.15	0.009	7/6/2018	7	6	2018	20:19:30	73170	0.3	20	19	30	-73	0.051025391	3.5255859	-0.34399414	0.17260742	-0.8449707	2.532959	0.31591797	0	0	0	0	0	0	0	0	0	0.92871094	0.071289063	0.5246582	0.12817383	0.24707031	0.14916992	0.009	39471.35	0	0	0.009
12790	835	835	Category C	-0.56396484	0.19189453	-0.88793945	0.22875977	0.13598633	0.3762207	0.15	0.009	7/6/2018	7	6	2018	20:19:30	73170	0.4	20	19	30	-36	0.051025391	3.5255859	-0.34350586	0.1730957	-0.84545898	2.1447754	0.22509766	0	0	0	0	0	0	0	0	0	0.92895508	0.071044922	0.28125	-0.22021484	0.018554688	-0.042236328	0.009	39471.35	0	0	0.009
12791	836	836	Category C	-0.29980469	0.19189453	-0.7199707	0.20532227	0.10302734	0.40405273	0.15	0.009	7/6/2018	7	6	2018	20:19:30	73170	0.5	20	19	30	-24	0.051025391	3.5255859	-0.34448242	0.1730957	-0.84594727	3.0158691	0.13500977	0	0	0	0	0	0	0	0	0	0.9296875	0.0703125	0.18920898	0.044677734	0.018554688	0.12597656	0.009	39471.35	0	0	0.009
12792	837	837	Category C	-0.51586914	0.19189453	-0.93579102	0.21264648	0.10400391	0.38305664	0.16	0.009	7/6/2018	7	6	2018	20:19:30	73170	0.6	20	19	30	0	0.051025391	3.5255859	-0.34545898	0.17211914	-0.84619141	1.4604492	0.19335938	0	0	0	0	0	0	0	0	0	0.93017578	0.069824219	0.27929688	-0.17016602	0.01953125	-0.089355469	0.009	39471.35	0	0	0.009
12793	838	838	Category C	-0.27587891	0.23999023	-0.6237793	0.22729492	0.086425781	0.38916016	0.16	0.009	7/6/2018	7	6	2018	20:19:30	73170	0.7	20	19	30	24	0.051513672	3.4820801	-0.34545898	0.17114258	-0.85058594	2.2243652	0.24682617	0	0	0	0	0	0	0	0	0	0.93383789	0.066162109	0.36499023	0.069580078	0.068603516	0.22680664	0.009	39471.35	0	0	0.009
12794	839	839	Category C	-0.39599609	0.16796875	-0.86376953	0.24682617	0.10302734	0.37792969	0.16	0.009	7/6/2018	7	6	2018	20:19:30	73170	0.8	20	19	30	24	0.051513672	3.4820801	-0.33984375	0.1706543	-0.84912109	3.7788086	0.057861328	0	0	0	0	0	0	0	0	0	0.93041992	0.069580078	0.073242188	-0.055908203	-0.002685547	-0.014404297	0.009	39471.35	0	0	0.009
12795	840	840	Category C	-0.45581055	0.19189453	-0.83984375	0.22827148	0.14404297	0.3840332	0.16	0.009	7/6/2018	7	6	2018	20:19:30	73170	0.9	20	19	30	24	0.051513672	3.4820801	-0.33374023	0.17138672	-0.84985352	3.1481934	0.1237793	0	0	0	0	0	0	0	0	0	0.92895508	0.071044922	0.15234375	-0.12182617	0.020263672	0.010009766	0.009	39471.35	0	0	0.009
12796	841	841	Category C	-0.32397461	0.095947266	-0.79199219	0.21606445	0.15600586	0.36889648	0.16	0.009	7/6/2018	7	6	2018	20:19:31	73171	0	20	19	31	24	0.051513672	3.4820801	-0.32763672	0.17285156	-0.84863281	1.0974121	0.095703125	0	0	0	0	0	0	0	0	0	0.92602539	0.073974609	0.13745117	0.003662109	-0.076904297	0.056640625	0.009	39471.35	0	0	0.009
12797	842	842	Category C	-0.31176758	0.21582031	-0.74389648	0.2434082	0.15600586	0.37963867	0.16	0.009	7/6/2018	7	6	2018	20:19:31	73171	0.1	20	19	31	12	0.051513672	3.4820801	-0.31982422	0.17236328	-0.84521484	1.9499512	0.11035156	0	0	0	0	0	0	0	0	0	0.91992188	0.080078125	0.15283203	0.008056641	0.043212891	0.10131836	0.009	39471.35	0	0	0.009
12798	843	843	Category C	-0.17993164	0.20385742	-0.75585938	0.24072266	0.14697266	0.37133789	0.16	0.009	7/6/2018	7	6	2018	20:19:31	73171	0.2	20	19	31	36	0.051513672	3.4820801	-0.31274414	0.17163086	-0.84594727	2.5534668	0.16381836	0	0	0	0	0	0	0	0	0	0.91821289	0.081787109	0.25537109	0.1328125	0.032226563	0.090087891	0.009	39471.35	0	0	0.009
12799	844	844	Category C	-0.41992188	0.25195313	-1.0078125	0.19995117	0.12036133	0.39624023	0.16	0.009	7/6/2018	7	6	2018	20:19:31	73171	0.3	20	19	31	61	0.051513672	3.4820801	-0.30664063	0.17089844	-0.84716797	5.2739258	0.2121582	0	0	0	0	0	0	0	0	0	0.91723633	0.082763672	0.35424805	-0.11303711	0.080810547	-0.16040039	0.009	39471.35	0	0	0.009
12800	845	845	Category C	-0.52783203	0.14379883	-1.1037598	0.15014648	0.10375977	0.41796875	0.16	0.009	7/6/2018	7	6	2018	20:19:31	73171	0.4	20	19	31	73	0.051513672	3.4820801	-0.29614258	0.17260742	-0.84716797	8.6831055	0.34643555	0	0	0	0	0	0	0	0	0	0.9140625	0.0859375	0.51660156	-0.23144531	-0.028808594	-0.25634766	0.009	39471.35	0	0	0.009
12801	846	846	Category C	-0.26391602	0.19189453	-0.7199707	0.19775391	0.11889648	0.41015625	0.17	0.009	7/6/2018	7	6	2018	20:19:31	73171	0.5	20	19	31	110	0.051513672	3.4820801	-0.28564453	0.17236328	-0.84765625	10.393066	0.13110352	0	0	0	0	0	0	0	0	0	0.91113281	0.088867188	0.16894531	0.021728516	0.019287109	0.12768555	0.009	39471.35	0	0	0.009
12802	847	847	Category C	-0.17993164	0.20385742	-0.70776367	0.28710938	0.1652832	0.33642578	0.17	0.009	7/6/2018	7	6	2018	20:19:31	73171	0.6	20	19	31	85	0.051513672	3.4820801	-0.27954102	0.17163086	-0.84790039	6.8828125	0.17504883	0	0	0	0	0	0	0	0	0	0.90917969	0.090820313	0.27197266	0.099609375	0.031982422	0.14013672	0.009	39471.35	0	0	0.009
12803	848	848	Category C	-0.43188477	0.11987305	-0.83984375	0.2878418	0.15795898	0.35229492	0.17	0.009	7/6/2018	7	6	2018	20:19:31	73171	0.7	20	19	31	73	0.051513672	3.4820801	-0.27124023	0.17163086	-0.84375	5.989502	0.16870117	0	0	0	0	0	0	0	0	0	0.90283203	0.097167969	0.21655273	-0.16040039	-0.051757813	0.00390625	0.009	39471.35	0	0	0.009
12804	849	849	Category C	-0.64794922	0.15576172	-0.99584961	0.27929688	0.1484375	0.34619141	0.17	0.009	7/6/2018	7	6	2018	20:19:31	73171	0.8	20	19	31	73	0.051513672	3.4820801	-0.26196289	0.17333984	-0.84082031	8.2895508	0.41601563	0	0	0	0	0	0	0	0	0	0.89770508	0.10229492	0.55834961	-0.38574219	-0.017578125	-0.15478516	0.009	39471.35	0	0	0.009
12805	850	850	Category C	-0.21582031	0.16796875	-0.56396484	0.27050781	0.1472168	0.36303711	0.17	0.009	7/6/2018	7	6	2018	20:19:31	73171	0.9	20	19	31	24	0.051513672	3.4820801	-0.25219727	0.17529297	-0.84008789	8.5302734	0.27880859	0	0	0	0	0	0	0	0	0	0.89453125	0.10546875	0.3203125	0.036376953	-0.007324219	0.27612305	0.009	39471.35	0	0	0.009
12806	851	851	Category C	-0.45581055	0.11987305	-0.85180664	0.30541992	0.13378906	0.33447266	0.17	0.009	7/6/2018	7	6	2018	20:19:32	73172	0	20	19	32	24	0.051513672	3.4820801	-0.24365234	0.17553711	-0.84106445	7.244873	0.21923828	0	0	0	0	0	0	0	0	0	0.89306641	0.10693359	0.27832031	-0.21191406	-0.055664063	-0.010498047	0.009	39471.35	0	0	0.009
12807	852	852	Category C	-0.46777344	0.15576172	-0.87597656	0.28833008	0.13574219	0.35302734	0.17	0.009	7/6/2018	7	6	2018	20:19:32	73172	0.1	20	19	32	12	0.051513672	3.4820801	-0.23510742	0.17553711	-0.83764648	5.3483887	0.23632813	0	0	0	0	0	0	0	0	0	0.88769531	0.11230469	0.29052734	-0.23242188	-0.019775391	-0.038085938	0.009	39471.35	0	0	0.009
12808	853	853	Category C	-0.38378906	-0.035888672	-0.7199707	0.28564453	0.15478516	0.33105469	0.17	0.009	7/6/2018	7	6	2018	20:19:32	73172	0.2	20	19	32	24	0.051513672	3.4820801	-0.2277832	0.17504883	-0.8371582	8.1098633	0.28710938	0	0	0	0	0	0	0	0	0	0.88500977	0.11499023	0.48388672	-0.15576172	-0.2109375	0.1171875	0.009	39471.35	0	0	0.009
12809	854	854	Category C	-0.41992188	0.35986328	-0.77978516	0.2956543	0.16015625	0.33666992	0.17	0.009	7/6/2018	7	6	2018	20:19:32	73172	0.3	20	19	32	49	0.051513672	3.4820801	-0.22167969	0.17651367	-0.83862305	10.157227	0.27612305	0	0	0	0	0	0	0	0	0	0.88525391	0.11474609	0.43994141	-0.19799805	0.18310547	0.058837891	0.009	39471.35	0	0	0.009
12810	855	855	Category C	-0.40795898	0.023925781	-0.89990234	0.32739258	0.15625	0.30615234	0.17	0.009	7/6/2018	7	6	2018	20:19:32	73172	0.4	20	19	32	61	0.051513672	3.4820801	-0.21484375	0.17626953	-0.83764648	7.4597168	0.25366211	0	0	0	0	0	0	0	0	0	0.88256836	0.11743164	0.4074707	-0.19287109	-0.15234375	-0.062011719	0.009	39471.35	0	0	0.009
12811	856	856	Category C	-0.31176758	0.10791016	-0.80395508	0.30297852	0.15991211	0.34277344	0.18	0.009	7/6/2018	7	6	2018	20:19:32	73172	0.5	20	19	32	122	0.051513672	3.4820801	-0.21020508	0.1796875	-0.83984375	5.8271484	0.12915039	0	0	0	0	0	0	0	0	0	0.88427734	0.11572266	0.20922852	-0.10131836	-0.071777344	0.035888672	0.009	39471.35	0	0	0.009
12812	857	857	Category C	-0.39599609	0.17993164	-0.73193359	0.28759766	0.14624023	0.33422852	0.18	0.009	7/6/2018	7	6	2018	20:19:32	73172	0.6	20	19	32	134	0.051513672	3.4820801	-0.19799805	0.1796875	-0.83520508	8.7739258	0.22314453	0	0	0	0	0	0	0	0	0	0.87695313	0.12304688	0.30102539	-0.19775391	0	0.10327148	0.009	39471.35	0	0	0.009
12813	858	858	Category C	-0.41992188	0.10791016	-0.86376953	0.28613281	0.13427734	0.35717773	0.18	0.009	7/6/2018	7	6	2018	20:19:32	73172	0.7	20	19	32	159	0.051513672	3.4820801	-0.19213867	0.18115234	-0.83789063	11.356934	0.24047852	0	0	0	0	0	0	0	0	0	0.87841797	0.12158203	0.3269043	-0.22753906	-0.073242188	-0.025634766	0.009	39471.35	0	0	0.009
12814	859	859	Category C	-0.23999023	0.15576172	-0.75585938	0.26074219	0.14331055	0.35375977	0.18	0.009	7/6/2018	7	6	2018	20:19:32	73172	0.8	20	19	32	171	0.051513672	3.4820801	-0.18652344	0.18237305	-0.83740234	10.918457	0.10107422	0	0	0	0	0	0	0	0	0	0.87695313	0.12304688	0.16162109	-0.053222656	-0.026611328	0.081542969	0.009	39471.35	0	0	0.009
12815	860	860	Category C	-0.45581055	0.16796875	-0.82788086	0.24804688	0.1628418	0.36352539	0.18	0.009	7/6/2018	7	6	2018	20:19:32	73172	0.9	20	19	32	159	0.051513672	3.4820801	-0.18017578	0.18310547	-0.8359375	10.22168	0.27587891	0	0	0	0	0	0	0	0	0	0.87451172	0.12548828	0.29882813	-0.27539063	-0.015136719	0.008056641	0.009	39471.35	0	0	0.009
12816	861	861	Category C	-0.21582031	0.21582031	-0.83984375	0.27197266	0.14331055	0.35693359	0.18	0.009	7/6/2018	7	6	2018	20:19:33	73173	0	20	19	33	159	0.051513672	3.4820801	-0.17236328	0.18432617	-0.83569336	11.355469	0.053466797	0	0	0	0	0	0	0	0	0	0.87304688	0.12695313	0.078369141	-0.043212891	0.03125	-0.00390625	0.009	39471.35	0	0	0.009
12817	862	862	Category C	-0.37182617	0.15576172	-0.91186523	0.29296875	0.099365234	0.36889648	0.18	0.009	7/6/2018	7	6	2018	20:19:33	73173	0.1	20	19	33	159	0.051513672	3.4820801	-0.16357422	0.18652344	-0.83618164	12.109619	0.22338867	0	0	0	0	0	0	0	0	0	0.87231445	0.12768555	0.31445313	-0.20800781	-0.030761719	-0.075439453	0.009	39471.35	0	0	0.009
12818	863	863	Category C	-0.19189453	0.14379883	-0.61181641	0.33251953	0.098876953	0.33056641	0.18	0.009	7/6/2018	7	6	2018	20:19:33	73173	0.2	20	19	33	171	0.051513672	3.4820801	-0.15429688	0.18701172	-0.83520508	8.6037598	0.23046875	0	0	0	0	0	0	0	0	0	0.86962891	0.13037109	0.30419922	-0.037597656	-0.043212891	0.22338867	0.009	39471.35	0	0	0.009
12819	864	864	Category C	-0.49194336	0.16796875	-0.91186523	0.32958984	0.11303711	0.33154297	0.18	0.009	7/6/2018	7	6	2018	20:19:33	73173	0.3	20	19	33	183	0.051513672	3.4820801	-0.14770508	0.18945313	-0.8347168	5.529541	0.35302734	0	0	0	0	0	0	0	0	0	0.86865234	0.13134766	0.44262695	-0.34399414	-0.021484375	-0.076904297	0.009	39471.35	0	0	0.009
12820	865	865	Category C	-0.26391602	0.15576172	-0.77978516	0.29956055	0.11279297	0.34423828	0.18	0.009	7/6/2018	7	6	2018	20:19:33	73173	0.4	20	19	33	196	0.051513672	3.4820801	-0.1394043	0.18994141	-0.83374023	5.5390625	0.13989258	0	0	0	0	0	0	0	0	0	0.86645508	0.13354492	0.21264648	-0.12426758	-0.034179688	0.053955078	0.009	39471.35	0	0	0.009
12821	866	866	Category C	-0.38378906	0.20385742	-1.0197754	0.30419922	0.11279297	0.35546875	0.19	0.009	7/6/2018	7	6	2018	20:19:33	73173	0.5	20	19	33	183	0.051513672	3.4820801	-0.13061523	0.19091797	-0.83398438	5.138916	0.31396484	0	0	0	0	0	0	0	0	0	0.86547852	0.13452148	0.45166016	-0.25292969	0.012695313	-0.18554688	0.009	39471.35	0	0	0.009
12822	867	867	Category C	-0.32397461	0.095947266	-0.99584961	0.23071289	0.13134766	0.37695313	0.19	0.009	7/6/2018	7	6	2018	20:19:33	73173	0.6	20	19	33	159	0.051513672	3.4820801	-0.12060547	0.19140625	-0.83422852	2.4799805	0.27661133	0	0	0	0	0	0	0	0	0	0.86450195	0.13549805	0.46020508	-0.203125	-0.095458984	-0.16137695	0.009	39471.35	0	0	0.009
12823	868	868	Category C	-0.25195313	0.15576172	-0.74389648	0.23925781	0.14355469	0.38525391	0.19	0.009	7/6/2018	7	6	2018	20:19:33	73173	0.7	20	19	33	171	0.051513672	3.4820801	-0.11108398	0.19311523	-0.83447266	1.3835449	0.17138672	0	0	0	0	0	0	0	0	0	0.86376953	0.13623047	0.26879883	-0.140625	-0.037353516	0.090576172	0.009	39471.35	0	0	0.009
12824	869	869	Category C	-0.40795898	0.17993164	-0.92382813	0.18847656	0.14990234	0.39257813	0.19	0.009	7/6/2018	7	6	2018	20:19:33	73173	0.8	20	19	33	171	0.051513672	3.4820801	-0.10522461	0.19384766	-0.83520508	1.361084	0.31567383	0	0	0	0	0	0	0	0	0	0.86376953	0.13623047	0.40527344	-0.30249023	-0.013916016	-0.088378906	0.009	39471.35	0	0	0.009
12825	870	870	Category C	-0.23999023	0.15576172	-1.0917969	0.21679688	0.14306641	0.38378906	0.19	0.009	7/6/2018	7	6	2018	20:19:33	73173	0.9	20	19	33	183	0.051513672	3.4820801	-0.097167969	0.19262695	-0.83349609	1.3979492	0.29711914	0	0	0	0	0	0	0	0	0	0.86108398	0.13891602	0.4375	-0.14257813	-0.036865234	-0.25805664	0.009	39471.35	0	0	0.009
12826	871	871	Category C	-0.21582031	0.15576172	-0.76782227	0.23754883	0.14282227	0.3762207	0.19	0.009	7/6/2018	7	6	2018	20:19:34	73174	0	20	19	34	171	0.051513672	3.4820801	-0.090820313	0.19335938	-0.83374023	5.505127	0.14624023	0	0	0	0	0	0	0	0	0	0.86083984	0.13916016	0.22875977	-0.12475586	-0.037597656	0.065917969	0.009	39471.35	0	0	0.009
12827	872	872	Category C	-0.38378906	0.26391602	-0.81591797	0.2590332	0.12475586	0.36621094	0.19	0.009	7/6/2018	7	6	2018	20:19:34	73174	0.1	20	19	34	110	0.051513672	3.4820801	-0.082275391	0.19482422	-0.83520508	8.0439453	0.30981445	0	0	0	0	0	0	0	0	0	0.86157227	0.13842773	0.38964844	-0.30126953	0.068847656	0.019287109	0.009	39471.35	0	0	0.009
12828	873	873	Category C	-0.31176758	0.10791016	-0.93579102	0.21484375	0.12939453	0.39282227	0.19	0.009	7/6/2018	7	6	2018	20:19:34	73174	0.2	20	19	34	98	0.051513672	3.4820801	-0.072753906	0.19311523	-0.83520508	8.5083008	0.27270508	0	0	0	0	0	0	0	0	0	0.86035156	0.13964844	0.42456055	-0.23876953	-0.085205078	-0.1003418	0.009	39471.35	0	0	0.009
12829	874	874	Category C	-0.15576172	0.17993164	-0.83984375	0.23364258	0.12109375	0.37768555	0.19	0.009	7/6/2018	7	6	2018	20:19:34	73174	0.3	20	19	34	85	0.051513672	3.4820801	-0.061767578	0.19213867	-0.83374023	13.36377	0.094726563	0	0	0	0	0	0	0	0	0	0.85791016	0.14208984	0.11181641	-0.09375	-0.012207031	-0.005859375	0.009	39471.35	0	0	0.009
12830	875	875	Category C	-0.35986328	0.25195313	-1.0078125	0.22387695	0.11474609	0.38964844	0.19	0.009	7/6/2018	7	6	2018	20:19:34	73174	0.4	20	19	34	98	0.051513672	3.4820801	-0.056640625	0.19018555	-0.83447266	20.261475	0.35424805	0	0	0	0	0	0	0	0	0	0.85791016	0.14208984	0.5378418	-0.30297852	0.061523438	-0.1730957	0.009	39471.35	0	0	0.009
12831	876	876	Category C	-0.26391602	0.14379883	-0.94799805	0.23852539	0.12231445	0.37817383	0.2	0.009	7/6/2018	7	6	2018	20:19:34	73174	0.5	20	19	34	134	0.051269531	3.515918	-0.049072266	0.19018555	-0.83349609	20.864014	0.24755859	0	0	0	0	0	0	0	0	0	0.85644531	0.14355469	0.37548828	-0.21459961	-0.046386719	-0.11425781	0.009	39471.35	0	0	0.009
12832	877	877	Category C	-0.29980469	0.15576172	-1.0439453	0.25024414	0.10742188	0.37915039	0.2	0.009	7/6/2018	7	6	2018	20:19:34	73174	0.6	20	19	34	110	0.051269531	3.515918	-0.043457031	0.19018555	-0.83349609	17.193359	0.33325195	0	0	0	0	0	0	0	0	0	0.85595703	0.14404297	0.50097656	-0.25610352	-0.034423828	-0.21020508	0.009	39471.35	0	0	0.009
12833	878	878	Category E	0.23999023	0.19189453	-0.79199219	-0.11254883	0.1262207	0.40258789	0.45	0.009	7/6/2018	7	6	2018	20:27:00	73620	0.3	20	27	0	564	0.051025391	3.5126953	-0.037597656	0.19042969	-0.83422852	17.929199	0.28076172	0	0	0	0	0	0	0	0	0	0.85668945	0.14331055	0.32128906	0.27758789	0.001220703	0.042236328	0.009	39471.35	0	0	0.009
12834	879	879	Category E	0.2277832	0.21582031	-1.0197754	-0.099121094	0.094726563	0.43261719	0.45	0.009	7/6/2018	7	6	2018	20:27:00	73620	0.4	20	27	0	577	0.051269531	3.5094727	-0.034423828	0.19018555	-0.83666992	18.795898	0.32080078	0	0	0	0	0	0	0	0	0	0.85864258	0.14135742	0.47094727	0.26220703	0.025390625	-0.18286133	0.009	39471.35	0	0	0.009
12835	880	880	Category E	0.23999023	0.19189453	-0.68383789	-0.12890625	0.11010742	0.4230957	0.46	0.009	7/6/2018	7	6	2018	20:27:00	73620	0.5	20	27	0	540	0.051269531	3.5094727	-0.032470703	0.19140625	-0.83789063	16.156738	0.31298828	0	0	0	0	0	0	0	0	0	0.86010742	0.13989258	0.42700195	0.27246094	0.000244141	0.15405273	0.009	39471.35	0	0	0.009
12836	881	881	Category E	0.19189453	0.10791016	-0.69580078	-0.15356445	0.11132813	0.40649414	0.46	0.009	7/6/2018	7	6	2018	20:27:00	73620	0.6	20	27	0	478	0.051269531	3.5094727	-0.029296875	0.19140625	-0.83959961	13.491943	0.27685547	0	0	0	0	0	0	0	0	0	0.86157227	0.13842773	0.44873047	0.22119141	-0.083496094	0.14379883	0.009	39471.35	0	0	0.009
12837	882	882	Category E	0.23999023	0.14379883	-0.89990234	-0.13964844	0.10009766	0.40039063	0.46	0.009	7/6/2018	7	6	2018	20:27:00	73620	0.7	20	27	0	478	0.051269531	3.5094727	-0.029052734	0.19262695	-0.8425293	14.453125	0.27929688	0	0	0	0	0	0	0	0	0	0.86474609	0.13525391	0.375	0.26904297	-0.048828125	-0.057128906	0.009	39471.35	0	0	0.009
12838	883	883	Category E	0.27587891	0.16796875	-0.79199219	-0.14501953	0.12841797	0.41381836	0.46	0.009	7/6/2018	7	6	2018	20:27:00	73620	0.8	20	27	0	454	0.051269531	3.5094727	-0.029296875	0.19335938	-0.84521484	17.614258	0.31079102	0	0	0	0	0	0	0	0	0	0.86767578	0.13232422	0.3840332	0.30517578	-0.025390625	0.053222656	0.009	39471.35	0	0	0.009
12839	884	884	Category E	0.38378906	0.26391602	-1.0559082	-0.13598633	0.16918945	0.39233398	0.46	0.009	7/6/2018	7	6	2018	20:27:00	73620	0.9	20	27	0	478	0.051269531	3.5094727	-0.03125	0.19238281	-0.84790039	15.921387	0.46972656	0	0	0	0	0	0	0	0	0	0.86987305	0.13012695	0.69433594	0.41503906	0.071289063	-0.20776367	0.009	39471.35	0	0	0.009
12840	885	885	Category E	0.50390625	0.2277832	-0.87597656	-0.15991211	0.14355469	0.40869141	0.46	0.009	7/6/2018	7	6	2018	20:27:01	73621	0	20	27	1	503	0.051269531	3.5094727	-0.029296875	0.19213867	-0.84521484	13.008789	0.53515625	0	0	0	0	0	0	0	0	0	0.8671875	0.1328125	0.59936523	0.53320313	0.035400391	-0.030517578	0.009	39471.35	0	0	0.009
12841	886	886	Category E	0.27587891	0.20385742	-0.58789063	-0.20288086	0.13769531	0.38842773	0.46	0.009	7/6/2018	7	6	2018	20:27:01	73621	0.1	20	27	1	491	0.051269531	3.5094727	-0.025390625	0.19335938	-0.83862305	12.994141	0.39208984	0	0	0	0	0	0	0	0	0	0.86108398	0.13891602	0.5625	0.30126953	0.010253906	0.25073242	0.009	39471.35	0	0	0.009
12842	887	887	Category E	0.25195313	0.20385742	-0.63598633	-0.2434082	0.12158203	0.36206055	0.46	0.009	7/6/2018	7	6	2018	20:27:01	73621	0.2	20	27	1	515	0.051269531	3.5094727	-0.02734375	0.19506836	-0.84301758	13.374512	0.34790039	0	0	0	0	0	0	0	0	0	0.86572266	0.13427734	0.49511719	0.27929688	0.008544922	0.20703125	0.009	39471.35	0	0	0.009
12843	888	888	Category E	0.38378906	0.3359375	-0.69580078	-0.24658203	0.12426758	0.37109375	0.46	0.009	7/6/2018	7	6	2018	20:27:01	73621	0.3	20	27	1	478	0.051269531	3.5094727	-0.026611328	0.19213867	-0.84716797	11.320557	0.46044922	0	0	0	0	0	0	0	0	0	0.86914063	0.13085938	0.70581055	0.41040039	0.14355469	0.15136719	0.009	39471.35	0	0	0.009
12844	889	889	Category E	0.47998047	0.35986328	-0.77978516	-0.23974609	0.10058594	0.36572266	0.46	0.009	7/6/2018	7	6	2018	20:27:01	73621	0.4	20	27	1	417	0.051269531	3.5094727	-0.023193359	0.19140625	-0.84863281	11.980957	0.53491211	0	0	0	0	0	0	0	0	0	0.87036133	0.12963867	0.74023438	0.50317383	0.16821289	0.068847656	0.009	39471.35	0	0	0.009
12845	890	890	Category E	0.46777344	0.23999023	-0.83984375	-0.22167969	0.083496094	0.38208008	0.47	0.009	7/6/2018	7	6	2018	20:27:01	73621	0.5	20	27	1	429	0.051269531	3.5094727	-0.017333984	0.19165039	-0.84765625	14.466797	0.48754883	0	0	0	0	0	0	0	0	0	0.86914063	0.13085938	0.54125977	0.48510742	0.048095703	0.0078125	0.009	39471.35	0	0	0.009
12846	891	891	Category E	0.32397461	0.20385742	-0.74389648	-0.17749023	0.085693359	0.40844727	0.47	0.009	7/6/2018	7	6	2018	20:27:01	73621	0.6	20	27	1	466	0.051269531	3.5094727	-0.016357422	0.19091797	-0.8515625	16.430664	0.35717773	0	0	0	0	0	0	0	0	0	0.87280273	0.12719727	0.46069336	0.34033203	0.012695313	0.10766602	0.009	39471.35	0	0	0.009
12847	892	892	Category E	0.27587891	0.2277832	-0.83984375	-0.15283203	0.093017578	0.41015625	0.47	0.009	7/6/2018	7	6	2018	20:27:01	73621	0.7	20	27	1	552	0.051269531	3.5094727	-0.011474609	0.19091797	-0.85180664	14.854248	0.29003906	0	0	0	0	0	0	0	0	0	0.87304688	0.12695313	0.33618164	0.28735352	0.036621094	0.011962891	0.009	39471.35	0	0	0.009
12848	893	893	Category E	0.15576172	0.23999023	-0.91186523	-0.15551758	0.11230469	0.41723633	0.47	0.009	7/6/2018	7	6	2018	20:27:01	73621	0.8	20	27	1	613	0.051269531	3.5094727	-0.004882813	0.19018555	-0.85107422	11.143555	0.17871094	0	0	0	0	0	0	0	0	0	0.87207031	0.12792969	0.27099609	0.16064453	0.049560547	-0.060546875	0.009	39471.35	0	0	0.009
12849	894	894	Category E	0.3359375	0.14379883	-0.68383789	-0.15673828	0.1237793	0.41430664	0.47	0.009	7/6/2018	7	6	2018	20:27:01	73621	0.9	20	27	1	638	0.051269531	3.5094727	0.000976563	0.19335938	-0.85742188	9.7836914	0.38037109	0	0	0	0	0	0	0	0	0	0.87890625	0.12109375	0.55834961	0.3347168	-0.049560547	0.17358398	0.009	39471.35	0	0	0.009
12850	895	895	Category E	0.26391602	0.17993164	-0.92382813	-0.1472168	0.15576172	0.40917969	0.47	0.009	7/6/2018	7	6	2018	20:27:02	73622	0	20	27	2	613	0.051269531	3.5094727	0.006835938	0.19140625	-0.859375	6.9699707	0.26489258	0	0	0	0	0	0	0	0	0	0.88061523	0.11938477	0.33251953	0.25683594	-0.011474609	-0.064208984	0.009	39471.35	0	0	0.009
12851	896	896	Category E	0.32397461	0.20385742	-0.74389648	-0.14135742	0.15209961	0.40039063	0.47	0.009	7/6/2018	7	6	2018	20:27:02	73622	0.1	20	27	2	527	0.051269531	3.5094727	0.013183594	0.19189453	-0.85766602	8.3227539	0.33105469	0	0	0	0	0	0	0	0	0	0.87915039	0.12084961	0.4362793	0.31054688	0.01171875	0.11376953	0.009	39471.35	0	0	0.009
12852	897	897	Category E	0.25195313	0.19189453	-0.87597656	-0.14892578	0.14624023	0.40185547	0.47	0.009	7/6/2018	7	6	2018	20:27:02	73622	0.2	20	27	2	503	0.051269531	3.5094727	0.019042969	0.19262695	-0.85742188	10.408447	0.23339844	0	0	0	0	0	0	0	0	0	0.87915039	0.12084961	0.25195313	0.23291016	-0.000732422	-0.018310547	0.009	39471.35	0	0	0.009
12853	898	898	Category E	0.095947266	0.19189453	-0.94799805	-0.15795898	0.1262207	0.40551758	0.47	0.009	7/6/2018	7	6	2018	20:27:02	73622	0.3	20	27	2	454	0.051269531	3.5094727	0.026367188	0.19262695	-0.85791016	12.167969	0.11352539	0	0	0	0	0	0	0	0	0	0.87963867	0.12036133	0.16040039	0.069335938	-0.000732422	-0.08984375	0.009	39471.35	0	0	0.009
12854	899	899	Category E	0.2277832	0.25195313	-0.68383789	-0.20483398	0.10693359	0.39819336	0.47	0.009	7/6/2018	7	6	2018	20:27:02	73622	0.4	20	27	2	405	0.051269531	3.5094727	0.034179688	0.19360352	-0.85644531	13.735352	0.265625	0	0	0	0	0	0	0	0	0	0.87866211	0.12133789	0.42431641	0.19335938	0.058105469	0.17260742	0.009	39471.35	0	0	0.009
12855	900	900	Category E	0.25195313	0.2878418	-0.86376953	-0.20043945	0.087158203	0.40893555	0.48	0.009	7/6/2018	7	6	2018	20:27:02	73622	0.5	20	27	2	442	0.051269531	3.5094727	0.041015625	0.19335938	-0.86010742	13.478027	0.23071289	0	0	0	0	0	0	0	0	0	0.88256836	0.11743164	0.30859375	0.21069336	0.094238281	-0.003417969	0.009	39471.35	0	0	0.009
12856	901	901	Category E	0.34790039	0.23999023	-0.93579102	-0.20214844	0.084228516	0.3996582	0.48	0.009	7/6/2018	7	6	2018	20:27:02	73622	0.6	20	27	2	466	0.051269531	3.5094727	0.052001953	0.19213867	-0.86132813	14.062744	0.30859375	0	0	0	0	0	0	0	0	0	0.8840332	0.1159668	0.41772461	0.2956543	0.047607422	-0.07421875	0.009	39471.35	0	0	0.009
12857	902	902	Category E	0.2878418	0.21582031	-0.88793945	-0.18383789	0.093505859	0.40014648	0.48	0.009	7/6/2018	7	6	2018	20:27:02	73622	0.7	20	27	2	491	0.051269531	3.5094727	0.05859375	0.19042969	-0.86010742	13.71167	0.23217773	0	0	0	0	0	0	0	0	0	0.88305664	0.11694336	0.28198242	0.22900391	0.025146484	-0.027587891	0.009	39471.35	0	0	0.009
12858	903	903	Category E	0.2277832	0.19189453	-0.79199219	-0.20410156	0.089599609	0.40087891	0.48	0.009	7/6/2018	7	6	2018	20:27:02	73622	0.8	20	27	2	552	0.051269531	3.5094727	0.065673828	0.18896484	-0.85864258	12.436035	0.17504883	0	0	0	0	0	0	0	0	0	0.8815918	0.1184082	0.23144531	0.16186523	0.002685547	0.066650391	0.009	39471.35	0	0	0.009
12859	904	904	Category E	0.16796875	0.19189453	-0.86376953	-0.21557617	0.09765625	0.39648438	0.48	0.009	7/6/2018	7	6	2018	20:27:02	73622	0.9	20	27	2	540	0.051269531	3.5094727	0.072509766	0.18774414	-0.85961914	11.958252	0.095458984	0	0	0	0	0	0	0	0	0	0.88305664	0.11694336	0.10327148	0.095214844	0.00390625	-0.00390625	0.009	39471.35	0	0	0.009
12860	905	905	Category E	0.39599609	0.11987305	-0.7199707	-0.24633789	0.12060547	0.37182617	0.48	0.009	7/6/2018	7	6	2018	20:27:03	73623	0	20	27	3	527	0.051269531	3.5094727	0.083251953	0.1875	-0.85766602	12.646484	0.34814453	0	0	0	0	0	0	0	0	0	0.88208008	0.11791992	0.51831055	0.3125	-0.067626953	0.13769531	0.009	39471.35	0	0	0.009
12861	906	906	Category E	0.2878418	0.23999023	-1.0439453	-0.24365234	0.15893555	0.35717773	0.48	0.009	7/6/2018	7	6	2018	20:27:03	73623	0.1	20	27	3	527	0.051269531	3.5094727	0.092773438	0.18701172	-0.859375	11.521973	0.2734375	0	0	0	0	0	0	0	0	0	0.88452148	0.11547852	0.43188477	0.19482422	0.052734375	-0.18432617	0.009	39471.35	0	0	0.009
12862	907	907	Category E	0.38378906	0.2277832	-0.83984375	-0.21826172	0.16137695	0.38525391	0.48	0.009	7/6/2018	7	6	2018	20:27:03	73623	0.2	20	27	3	515	0.051269531	3.5094727	0.10131836	0.18798828	-0.85693359	13.470459	0.28540039	0	0	0	0	0	0	0	0	0	0.88305664	0.11694336	0.33886719	0.28222656	0.039550781	0.017089844	0.009	39471.35	0	0	0.009
12863	908	908	Category E	0.25195313	0.17993164	-0.76782227	-0.22119141	0.14160156	0.38818359	0.48	0.009	7/6/2018	7	6	2018	20:27:03	73623	0.3	20	27	3	540	0.051269531	3.5094727	0.1081543	0.18920898	-0.85375977	14.790527	0.16772461	0	0	0	0	0	0	0	0	0	0.88134766	0.11865234	0.23901367	0.14355469	-0.009277344	0.0859375	0.009	39471.35	0	0	0.009
12864	909	909	Category E	0.20385742	0.11987305	-0.85180664	-0.24389648	0.109375	0.36254883	0.48	0.009	7/6/2018	7	6	2018	20:27:03	73623	0.4	20	27	3	589	0.051269531	3.5094727	0.11181641	0.19018555	-0.85473633	14.866455	0.11572266	0	0	0	0	0	0	0	0	0	0.8828125	0.1171875	0.1652832	0.091796875	-0.0703125	0.002929688	0.009	39471.35	0	0	0.009
12865	910	910	Category E	0.17993164	0.26391602	-0.81591797	-0.27294922	0.098144531	0.36083984	0.48	0.009	7/6/2018	7	6	2018	20:27:03	73623	0.5	20	27	3	589	0.051269531	3.5094727	0.11791992	0.19067383	-0.85253906	13.834229	0.10229492	0	0	0	0	0	0	0	0	0	0.8815918	0.1184082	0.17138672	0.061767578	0.072998047	0.036621094	0.009	39471.35	0	0	0.009
12866	911	911	Category E	0.31176758	0.29980469	-0.89990234	-0.27319336	0.076904297	0.359375	0.49	0.009	7/6/2018	7	6	2018	20:27:03	73623	0.6	20	27	3	613	0.051269531	3.5094727	0.12182617	0.19165039	-0.85107422	10.672363	0.22363281	0	0	0	0	0	0	0	0	0	0.88085938	0.11914063	0.34667969	0.18969727	0.10791016	-0.048583984	0.009	39471.35	0	0	0.009
12867	912	912	Category E	0.35986328	0.2878418	-0.88793945	-0.26977539	0.063476563	0.35913086	0.49	0.009	7/6/2018	7	6	2018	20:27:03	73623	0.7	20	27	3	638	0.051269531	3.5094727	0.12304688	0.19042969	-0.85107422	9.7700195	0.25854492	0	0	0	0	0	0	0	0	0	0.88085938	0.11914063	0.37060547	0.23657227	0.097167969	-0.036621094	0.009	39471.35	0	0	0.009
12868	913	913	Category E	0.2878418	0.23999023	-0.73193359	-0.24682617	0.056396484	0.38085938	0.49	0.009	7/6/2018	7	6	2018	20:27:03	73623	0.8	20	27	3	663	0.051269531	3.5094727	0.125	0.18896484	-0.85449219	9.1037598	0.20996094	0	0	0	0	0	0	0	0	0	0.8840332	0.1159668	0.33618164	0.16259766	0.05078125	0.12255859	0.009	39471.35	0	0	0.009
12869	914	914	Category E	0.19189453	0.26391602	-0.75585938	-0.23779297	0.077148438	0.38256836	0.49	0.009	7/6/2018	7	6	2018	20:27:03	73623	0.9	20	27	3	712	0.051269531	3.5094727	0.12646484	0.18823242	-0.85546875	5.8352051	0.14111328	0	0	0	0	0	0	0	0	0	0.88500977	0.11499023	0.24047852	0.065185547	0.075439453	0.099609375	0.009	39471.35	0	0	0.009
12870	915	915	Category E	0.047851563	0.20385742	-0.81591797	-0.23266602	0.091064453	0.38378906	0.49	0.009	7/6/2018	7	6	2018	20:27:04	73624	0	20	27	4	712	0.051269531	3.5094727	0.12670898	0.18676758	-0.85620117	2.9440918	0.090087891	0	0	0	0	0	0	0	0	0	0.88549805	0.11450195	0.13623047	-0.078857422	0.016845703	0.040283203	0.009	39471.35	0	0	0.009
12871	916	916	Category E	0.15576172	0.17993164	-0.70776367	-0.20483398	0.1027832	0.40014648	0.49	0.009	7/6/2018	7	6	2018	20:27:04	73624	0.1	20	27	4	675	0.051269531	3.5094727	0.12915039	0.18530273	-0.85839844	1.7880859	0.15307617	0	0	0	0	0	0	0	0	0	0.88769531	0.11230469	0.18286133	0.026367188	-0.005371094	0.15063477	0.009	39471.35	0	0	0.009
12872	917	917	Category E	-0.047851563	0.21582031	-1.0078125	-0.14257813	0.140625	0.41601563	0.49	0.009	7/6/2018	7	6	2018	20:27:04	73624	0.2	20	27	4	589	0.050537109	3.4788574	0.12939453	0.18554688	-0.85961914	0.078857422	0.23291016	0	0	0	0	0	0	0	0	0	0.88891602	0.11108398	0.35571289	-0.17724609	0.030029297	-0.14794922	0.009	39471.35	0	0	0.009
12873	918	918	Category E	-0.035888672	0.21582031	-0.80395508	-0.047363281	0.1262207	0.43237305	0.49	0.009	7/6/2018	7	6	2018	20:27:04	73624	0.3	20	27	4	527	0.050537109	3.4788574	0.1315918	0.18408203	-0.85546875	1.4663086	0.17797852	0	0	0	0	0	0	0	0	0	0.88476563	0.11523438	0.25048828	-0.16748047	0.031494141	0.051513672	0.009	39471.35	0	0	0.009
12874	919	919	Category E	-0.2277832	0.26391602	-0.95996094	0.046142578	0.14794922	0.42724609	0.49	0.009	7/6/2018	7	6	2018	20:27:04	73624	0.4	20	27	4	515	0.050537109	3.4788574	0.1262207	0.18383789	-0.85546875	5.1166992	0.37768555	0	0	0	0	0	0	0	0	0	0.8840332	0.1159668	0.53857422	-0.35400391	0.079833984	-0.10424805	0.009	39471.35	0	0	0.009
12875	920	920	Category E	-0.20385742	0.20385742	-0.98388672	0.070068359	0.17431641	0.42089844	0.5	0.009	7/6/2018	7	6	2018	20:27:04	73624	0.5	20	27	4	527	0.050537109	3.4788574	0.12158203	0.18334961	-0.85375977	7.4694824	0.35083008	0	0	0	0	0	0	0	0	0	0.88183594	0.11816406	0.47558594	-0.32543945	0.020263672	-0.12988281	0.009	39471.35	0	0	0.009
12876	921	921	Category E	-0.29980469	0.19189453	-1.0319824	0.10229492	0.16894531	0.41479492	0.5	0.009	7/6/2018	7	6	2018	20:27:04	73624	0.6	20	27	4	589	0.050537109	3.4788574	0.11791992	0.18359375	-0.85668945	8.9020996	0.453125	0	0	0	0	0	0	0	0	0	0.8840332	0.1159668	0.60131836	-0.41772461	0.008056641	-0.17529297	0.009	39471.35	0	0	0.009
12877	922	922	Category E	-0.3359375	0.26391602	-0.95996094	0.092285156	0.16625977	0.42382813	0.5	0.009	7/6/2018	7	6	2018	20:27:04	73624	0.7	20	27	4	601	0.050537109	3.4788574	0.11450195	0.18652344	-0.86157227	12.271484	0.4675293	0	0	0	0	0	0	0	0	0	0.88891602	0.11108398	0.6262207	-0.45043945	0.077148438	-0.098144531	0.009	39471.35	0	0	0.009
12878	923	923	Category E	-0.3359375	0.13183594	-0.95996094	0.079589844	0.15112305	0.41186523	0.5	0.009	7/6/2018	7	6	2018	20:27:04	73624	0.8	20	27	4	589	0.050537109	3.4788574	0.11181641	0.1875	-0.86132813	15.478027	0.46191406	0	0	0	0	0	0	0	0	0	0.88867188	0.11132813	0.60205078	-0.44775391	-0.055664063	-0.098388672	0.009	39471.35	0	0	0.009
12879	924	924	Category E	-0.26391602	0.2277832	-0.79199219	0.060791016	0.171875	0.41967773	0.5	0.009	7/6/2018	7	6	2018	20:27:04	73624	0.9	20	27	4	589	0.050537109	3.4788574	0.1081543	0.18774414	-0.86132813	17.382568	0.38061523	0	0	0	0	0	0	0	0	0	0.88818359	0.11181641	0.48120117	-0.37207031	0.039794922	0.069335938	0.009	39471.35	0	0	0.009
12880	925	925	Category E	-0.21582031	0.25195313	-0.58789063	0.13574219	0.18676758	0.40063477	0.5	0.009	7/6/2018	7	6	2018	20:27:05	73625	0	20	27	5	552	0.050537109	3.4788574	0.10229492	0.18676758	-0.85888672	21.994141	0.4230957	0	0	0	0	0	0	0	0	0	0.88500977	0.11499023	0.65429688	-0.31811523	0.064941406	0.27099609	0.009	39471.35	0	0	0.009
12881	926	926	Category E	-0.41992188	0.32397461	-1.0678711	0.18530273	0.17529297	0.39379883	0.5	0.009	7/6/2018	7	6	2018	20:27:05	73625	0.1	20	27	5	527	0.050537109	3.4788574	0.095703125	0.1862793	-0.85888672	31.136719	0.57299805	0	0	0	0	0	0	0	0	0	0.8840332	0.1159668	0.86230469	-0.515625	0.13745117	-0.20874023	0.009	39471.35	0	0	0.009
12882	927	927	Category E	-0.11987305	-0.035888672	-1.0439453	0.22143555	0.14331055	0.37695313	0.5	0.009	7/6/2018	7	6	2018	20:27:05	73625	0.2	20	27	5	503	0.050537109	3.4788574	0.095458984	0.18579102	-0.86035156	38.999756	0.359375	0	0	0	0	0	0	0	0	0	0.88525391	0.11474609	0.62060547	-0.21533203	-0.22167969	-0.18334961	0.009	39471.35	0	0	0.009
12883	928	928	Category E	-0.15576172	0.071777344	-0.94799805	0.25439453	0.12768555	0.359375	0.5	0.009	7/6/2018	7	6	2018	20:27:05	73625	0.3	20	27	5	491	0.050537109	3.4788574	0.093261719	0.18457031	-0.86645508	45.248779	0.28540039	0	0	0	0	0	0	0	0	0	0.89086914	0.10913086	0.44335938	-0.24902344	-0.11279297	-0.081298828	0.009	39471.35	0	0	0.009
12884	929	929	Category E	-0.19189453	0.16796875	-0.91186523	0.22802734	0.12304688	0.38989258	0.5	0.009	7/6/2018	7	6	2018	20:27:05	73625	0.4	20	27	5	478	0.050537109	3.4788574	0.089355469	0.18237305	-0.86889648	49.713135	0.28466797	0	0	0	0	0	0	0	0	0	0.89233398	0.10766602	0.33837891	-0.28125	-0.014404297	-0.042724609	0.009	39471.35	0	0	0.009
12885	930	930	Category E	-0.13183594	0.11987305	-0.87597656	0.19042969	0.095458984	0.41894531	0.51	0.009	7/6/2018	7	6	2018	20:27:05	73625	0.5	20	27	5	527	0.050537109	3.4788574	0.082763672	0.1796875	-0.86938477	55.563232	0.22290039	0	0	0	0	0	0	0	0	0	0.89160156	0.10839844	0.28076172	-0.21459961	-0.059814453	-0.006347656	0.009	39471.35	0	0	0.009
12886	931	931	Category E	-0.071777344	0.11987305	-0.87597656	0.16625977	0.07421875	0.4128418	0.51	0.009	7/6/2018	7	6	2018	20:27:05	73625	0.6	20	27	5	564	0.050537109	3.4788574	0.076171875	0.17895508	-0.87084961	58.342285	0.15942383	0	0	0	0	0	0	0	0	0	0.89233398	0.10766602	0.2121582	-0.14794922	-0.059082031	-0.004882813	0.009	39471.35	0	0	0.009
12887	932	932	Category E	0.071777344	0.083984375	-0.82788086	0.14819336	0.062744141	0.42407227	0.51	0.009	7/6/2018	7	6	2018	20:27:05	73625	0.7	20	27	5	576	0.050537109	3.4788574	0.07421875	0.17895508	-0.87182617	55.031982	0.10449219	0	0	0	0	0	0	0	0	0	0.89306641	0.10693359	0.14135742	-0.002441406	-0.094970703	0.043945313	0.009	39471.35	0	0	0.009
12888	933	933	Category E	0.095947266	0.2277832	-1.223877	0.16357422	0.084960938	0.42089844	0.51	0.009	7/6/2018	7	6	2018	20:27:05	73625	0.8	20	27	5	601	0.050537109	3.4788574	0.070556641	0.17773438	-0.87524414	53.030518	0.35302734	0	0	0	0	0	0	0	0	0	0.89575195	0.10424805	0.42358398	0.025146484	0.049804688	-0.34838867	0.009	39471.35	0	0	0.009
12889	934	934	Category E	0.059814453	0.19189453	-0.93579102	0.12768555	0.085449219	0.43530273	0.51	0.009	7/6/2018	7	6	2018	20:27:05	73625	0.9	20	27	5	601	0.050537109	3.4788574	0.069824219	0.17700195	-0.87524414	51.345215	0.062988281	0	0	0	0	0	0	0	0	0	0.89575195	0.10424805	0.085205078	-0.010009766	0.014648438	-0.060302734	0.009	39471.35	0	0	0.009
12890	935	935	Category E	0.095947266	0.071777344	-0.76782227	0.10766602	0.099121094	0.41552734	0.51	0.009	7/6/2018	7	6	2018	20:27:06	73626	0	20	27	6	613	0.050537109	3.4788574	0.066162109	0.17651367	-0.87719727	46.240723	0.15429688	0	0	0	0	0	0	0	0	0	0.8972168	0.1027832	0.24389648	0.029541016	-0.10473633	0.109375	0.009	39471.35	0	0	0.009
12891	936	936	Category E	0.14379883	0.15576172	-0.77978516	0.042724609	0.091552734	0.41870117	0.51	0.009	7/6/2018	7	6	2018	20:27:06	73626	0.1	20	27	6	601	0.050537109	3.4788574	0.061279297	0.17529297	-0.87695313	36.83252	0.12890625	0	0	0	0	0	0	0	0	0	0.89648438	0.10351563	0.19946289	0.082275391	-0.01953125	0.097167969	0.009	39471.35	0	0	0.009
12892	937	937	Category E	0.19189453	0.19189453	-0.76782227	0.028320313	0.092041016	0.42675781	0.51	0.009	7/6/2018	7	6	2018	20:27:06	73626	0.2	20	27	6	638	0.050537109	3.4788574	0.058837891	0.17553711	-0.87719727	29.190918	0.17260742	0	0	0	0	0	0	0	0	0	0.89648438	0.10351563	0.25830078	0.1328125	0.016113281	0.109375	0.009	39471.35	0	0	0.009
12893	938	938	Category E	0.21582031	0.17993164	-0.74389648	0.021972656	0.073730469	0.42626953	0.51	0.009	7/6/2018	7	6	2018	20:27:06	73626	0.3	20	27	6	638	0.050537109	3.4788574	0.0546875	0.17529297	-0.87915039	24.426514	0.21044922	0	0	0	0	0	0	0	0	0	0.89819336	0.10180664	0.30102539	0.16088867	0.004394531	0.13525391	0.009	39471.35	0	0	0.009
12894	939	939	Category E	0.31176758	0.14379883	-1.0439453	0.021484375	0.041992188	0.44580078	0.51	0.009	7/6/2018	7	6	2018	20:27:06	73626	0.4	20	27	6	589	0.050537109	3.4788574	0.053466797	0.17431641	-0.87792969	19.148682	0.30834961	0	0	0	0	0	0	0	0	0	0.89672852	0.10327148	0.4543457	0.25805664	-0.030517578	-0.16577148	0.009	39471.35	0	0	0.009
12895	940	940	Category E	0.40795898	0.071777344	-0.93579102	0.016357422	0.054443359	0.42773438	0.52	0.009	7/6/2018	7	6	2018	20:27:06	73626	0.5	20	27	6	613	0.050537109	3.4788574	0.049072266	0.17260742	-0.87988281	10.453369	0.37670898	0	0	0	0	0	0	0	0	0	0.89819336	0.10180664	0.51513672	0.35864258	-0.10083008	-0.055664063	0.009	39471.35	0	0	0.009
12896	941	941	Category E	0.31176758	0.071777344	-0.74389648	-0.017333984	0.078369141	0.42114258	0.52	0.009	7/6/2018	7	6	2018	20:27:06	73626	0.6	20	27	6	589	0.050537109	3.4788574	0.043457031	0.17089844	-0.87915039	5.2626953	0.31640625	0	0	0	0	0	0	0	0	0	0.89672852	0.10327148	0.50292969	0.26806641	-0.099121094	0.13525391	0.009	39471.35	0	0	0.009
12897	942	942	Category E	0.20385742	0.047851563	-0.79199219	-0.052978516	0.08984375	0.43579102	0.52	0.009	7/6/2018	7	6	2018	20:27:06	73626	0.7	20	27	6	552	0.050537109	3.4788574	0.036865234	0.17016602	-0.87963867	5.3583984	0.22460938	0	0	0	0	0	0	0	0	0	0.89672852	0.10327148	0.37695313	0.16674805	-0.12231445	0.087646484	0.009	39471.35	0	0	0.009
12898	943	943	Category E	0.34790039	0.035888672	-0.69580078	-0.096191406	0.10327148	0.42993164	0.52	0.009	7/6/2018	7	6	2018	20:27:06	73626	0.8	20	27	6	564	0.050537109	3.4788574	0.031738281	0.16894531	-0.8815918	2.9411621	0.38989258	0	0	0	0	0	0	0	0	0	0.89819336	0.10180664	0.63500977	0.31591797	-0.13305664	0.18579102	0.009	39471.35	0	0	0.009
12899	944	944	Category E	0.37182617	0.15576172	-0.75585938	-0.098876953	0.13891602	0.42333984	0.52	0.009	7/6/2018	7	6	2018	20:27:06	73626	0.9	20	27	6	564	0.050537109	3.4788574	0.028320313	0.16845703	-0.88378906	1.8322754	0.36669922	0	0	0	0	0	0	0	0	0	0.90014648	0.099853516	0.48413086	0.34326172	-0.012695313	0.12792969	0.009	39471.35	0	0	0.009
12900	945	945	Category E	0.50390625	0.11987305	-0.91186523	-0.077880859	0.13549805	0.41577148	0.52	0.009	7/6/2018	7	6	2018	20:27:07	73627	0	20	27	7	540	0.050537109	3.4788574	0.022949219	0.16821289	-0.88452148	6.4458008	0.48388672	0	0	0	0	0	0	0	0	0	0.90063477	0.099365234	0.55639648	0.48071289	-0.048339844	-0.027099609	0.009	39471.35	0	0	0.009
12901	946	946	Category E	0.29980469	0.27587891	-0.81591797	-0.027832031	0.12060547	0.42358398	0.52	0.009	7/6/2018	7	6	2018	20:27:07	73627	0.1	20	27	7	515	0.050537109	3.4788574	0.013671875	0.16918945	-0.88623047	8.9558105	0.31323242	0	0	0	0	0	0	0	0	0	0.90234375	0.09765625	0.46289063	0.28588867	0.10644531	0.0703125	0.009	39471.35	0	0	0.009
12902	947	947	Category E	0.21582031	0.19189453	-0.75585938	-0.023681641	0.13256836	0.421875	0.52	0.009	7/6/2018	7	6	2018	20:27:07	73627	0.2	20	27	7	540	0.050537109	3.4788574	0.008056641	0.16674805	-0.88085938	11.792236	0.2434082	0	0	0	0	0	0	0	0	0	0.89648438	0.10351563	0.35742188	0.20751953	0.024902344	0.125	0.009	39471.35	0	0	0.009
12903	948	948	Category E	0.035888672	0.2277832	-0.81591797	-0.020751953	0.12695313	0.4362793	0.52	0.009	7/6/2018	7	6	2018	20:27:07	73627	0.3	20	27	7	540	0.050537109	3.4788574	0.000732422	0.16625977	-0.88330078	14.705322	0.09765625	0	0	0	0	0	0	0	0	0	0.89868164	0.10131836	0.16381836	0.034912109	0.061279297	0.067382813	0.009	39471.35	0	0	0.009
12904	949	949	Category E	0.095947266	0.2277832	-0.74389648	-0.025634766	0.11547852	0.43603516	0.52	0.009	7/6/2018	7	6	2018	20:27:07	73627	0.4	20	27	7	540	0.050537109	3.4788574	-0.003173828	0.16674805	-0.88647461	16.448486	0.18408203	0	0	0	0	0	0	0	0	0	0.90209961	0.097900391	0.30273438	0.099121094	0.060791016	0.14257813	0.009	39471.35	0	0	0.009
12905	950	950	Category E	0.059814453	0.2277832	-0.97192383	0.056640625	0.10327148	0.44067383	0.53	0.009	7/6/2018	7	6	2018	20:27:07	73627	0.5	20	27	7	564	0.050537109	3.4788574	-0.006103516	0.16821289	-0.88842773	15.845459	0.12182617	0	0	0	0	0	0	0	0	0	0.90429688	0.095703125	0.20898438	0.065917969	0.059326172	-0.083251953	0.009	39471.35	0	0	0.009
12906	951	951	Category E	-0.11987305	0.059814453	-0.77978516	0.14331055	0.10839844	0.42700195	0.53	0.009	7/6/2018	7	6	2018	20:27:07	73627	0.6	20	27	7	490	0.050537109	3.4788574	-0.011474609	0.16674805	-0.88818359	13.701416	0.18676758	0	0	0	0	0	0	0	0	0	0.90380859	0.096191406	0.32373047	-0.1081543	-0.10693359	0.10839844	0.009	39471.35	0	0	0.009
12907	952	952	Category E	-0.21582031	0.14379883	-1.079834	0.23095703	0.057617188	0.39306641	0.53	0.009	7/6/2018	7	6	2018	20:27:07	73627	0.7	20	27	7	429	0.050537109	3.4788574	-0.01953125	0.1652832	-0.88696289	8.90625	0.27587891	0	0	0	0	0	0	0	0	0	0.90234375	0.09765625	0.41064453	-0.19604492	-0.021484375	-0.19262695	0.009	39471.35	0	0	0.009
12908	953	953	Category E	-0.20385742	0.059814453	-1.0197754	0.29760742	0.047851563	0.3671875	0.53	0.009	7/6/2018	7	6	2018	20:27:07	73627	0.8	20	27	7	392	0.050537109	3.4788574	-0.024902344	0.16455078	-0.88574219	3.2045898	0.24658203	0	0	0	0	0	0	0	0	0	0.90112305	0.098876953	0.41748047	-0.17871094	-0.10473633	-0.13378906	0.009	39471.35	0	0	0.009
12909	954	954	Category E	-0.13183594	0.059814453	-0.88793945	0.34301758	0.055908203	0.34008789	0.53	0.009	7/6/2018	7	6	2018	20:27:07	73627	0.9	20	27	7	368	0.050537109	3.4788574	-0.030517578	0.16333008	-0.88916016	2.1694336	0.14477539	0	0	0	0	0	0	0	0	0	0.90454102	0.095458984	0.20605469	-0.10107422	-0.10351563	0.001220703	0.009	39471.35	0	0	0.009
12910	955	955	Category E	-0.16796875	0.13183594	-1.1999512	0.32739258	0.059814453	0.34082031	0.53	0.009	7/6/2018	7	6	2018	20:27:08	73628	0	20	27	8	393	0.051025391	3.4417969	-0.033447266	0.1628418	-0.8918457	8.996582	0.33740234	0	0	0	0	0	0	0	0	0	0.90722656	0.092773438	0.47338867	-0.13427734	-0.031005859	-0.30786133	0.009	39471.35	0	0	0.009
12911	956	956	Category E	-0.23999023	0.15576172	-1.0319824	0.24511719	0.064208984	0.3762207	0.53	0.009	7/6/2018	7	6	2018	20:27:08	73628	0.1	20	27	8	429	0.051025391	3.4417969	-0.035400391	0.16333008	-0.89233398	16.056641	0.24755859	0	0	0	0	0	0	0	0	0	0.90795898	0.092041016	0.3515625	-0.2043457	-0.007568359	-0.1394043	0.009	39471.35	0	0	0.009
12912	957	957	Category E	-0.13183594	0.047851563	-0.70776367	0.22119141	0.061767578	0.40893555	0.53	0.009	7/6/2018	7	6	2018	20:27:08	73628	0.2	20	27	8	466	0.051025391	3.4417969	-0.039794922	0.16357422	-0.89501953	21.705566	0.23852539	0	0	0	0	0	0	0	0	0	0.91064453	0.089355469	0.39477539	-0.091796875	-0.11572266	0.18725586	0.009	39471.35	0	0	0.009
12913	958	958	Category E	-0.17993164	0.16796875	-0.79199219	0.19946289	0.091064453	0.38061523	0.53	0.009	7/6/2018	7	6	2018	20:27:08	73628	0.3	20	27	8	515	0.051025391	3.4417969	-0.038818359	0.16259766	-0.89208984	24.341309	0.17285156	0	0	0	0	0	0	0	0	0	0.90771484	0.092285156	0.24633789	-0.14086914	0.005126953	0.10009766	0.009	39471.35	0	0	0.009
12914	959	959	Category E	-0.15576172	0.17993164	-0.89990234	0.20239258	0.093261719	0.39794922	0.53	0.009	7/6/2018	7	6	2018	20:27:08	73628	0.4	20	27	8	515	0.051025391	3.4417969	-0.039550781	0.1628418	-0.89624023	24.938721	0.1171875	0	0	0	0	0	0	0	0	0	0.91162109	0.088378906	0.13647461	-0.1159668	0.016845703	-0.003417969	0.009	39471.35	0	0	0.009
12915	960	960	Category E	-0.047851563	0.20385742	-0.89990234	0.21533203	0.0703125	0.40893555	0.54	0.009	7/6/2018	7	6	2018	20:27:08	73628	0.5	20	27	8	527	0.051025391	3.4417969	-0.036865234	0.16210938	-0.89501953	25.518311	0.04296875	0	0	0	0	0	0	0	0	0	0.91040039	0.089599609	0.056884766	-0.010742188	0.041503906	-0.004638672	0.009	39471.35	0	0	0.009
12916	961	961	Category E	-0.071777344	0.34790039	-1.0917969	0.21777344	0.059082031	0.40869141	0.54	0.009	7/6/2018	7	6	2018	20:27:08	73628	0.6	20	27	8	540	0.051025391	3.4417969	-0.034912109	0.16259766	-0.89257813	23.457275	0.27441406	0	0	0	0	0	0	0	0	0	0.90795898	0.092041016	0.42089844	-0.036621094	0.18505859	-0.19897461	0.009	39471.35	0	0	0.009
12917	962	962	Category E	0.023925781	0.2277832	-0.88793945	0.22729492	0.048339844	0.39770508	0.54	0.009	7/6/2018	7	6	2018	20:27:08	73628	0.7	20	27	8	564	0.051025391	3.4417969	-0.033203125	0.1628418	-0.89086914	18.497559	0.086181641	0	0	0	0	0	0	0	0	0	0.90625	0.09375	0.12475586	0.057128906	0.064697266	0.002929688	0.009	39471.35	0	0	0.009
12918	963	963	Category E	-0.023925781	0.19189453	-0.77978516	0.21630859	0.023925781	0.38500977	0.54	0.009	7/6/2018	7	6	2018	20:27:08	73628	0.8	20	27	8	638	0.051025391	3.4417969	-0.029052734	0.16235352	-0.88964844	14.536621	0.11376953	0	0	0	0	0	0	0	0	0	0.90478516	0.095214844	0.14428711	0.005126953	0.029296875	0.10986328	0.009	39471.35	0	0	0.009
12919	964	964	Category E	-0.083984375	0.17993164	-0.87597656	0.20483398	-0.00390625	0.41259766	0.54	0.009	7/6/2018	7	6	2018	20:27:08	73628	0.9	20	27	8	663	0.051025391	3.4417969	-0.021972656	0.16235352	-0.88842773	13.414795	0.065429688	0	0	0	0	0	0	0	0	0	0.90332031	0.096679688	0.091796875	-0.061767578	0.017333984	0.012451172	0.009	39471.35	0	0	0.009
12920	965	965	Category E	-0.023925781	0.17993164	-0.86376953	0.1940918	-0.027587891	0.40063477	0.54	0.009	7/6/2018	7	6	2018	20:27:09	73629	0	20	27	9	675	0.051025391	3.4417969	-0.014892578	0.16162109	-0.88916016	14.380859	0.032226563	0	0	0	0	0	0	0	0	0	0.90380859	0.096191406	0.052246094	-0.008789063	0.018066406	0.025390625	0.009	39471.35	0	0	0.009
12921	966	966	Category E	0.25195313	0.17993164	-0.70776367	0.20532227	-0.018310547	0.41625977	0.54	0.009	7/6/2018	7	6	2018	20:27:09	73629	0.1	20	27	9	650	0.051025391	3.4417969	-0.008544922	0.16088867	-0.89208984	15.085449	0.31982422	0	0	0	0	0	0	0	0	0	0.90649414	0.093505859	0.46386719	0.26049805	0.018798828	0.18432617	0.009	39471.35	0	0	0.009
12922	967	967	Category E	0.083984375	0.095947266	-1.1279297	0.18554688	-0.013183594	0.41259766	0.54	0.009	7/6/2018	7	6	2018	20:27:09	73629	0.2	20	27	9	626	0.051025391	3.4417969	0.000244141	0.15893555	-0.8894043	16.064453	0.26025391	0	0	0	0	0	0	0	0	0	0.90356445	0.096435547	0.38500977	0.083496094	-0.062988281	-0.23828125	0.009	39471.35	0	0	0.009
12923	968	968	Category E	0.059814453	0.15576172	-0.89990234	0.19238281	-0.034179688	0.41040039	0.54	0.009	7/6/2018	7	6	2018	20:27:09	73629	0.3	20	27	9	576	0.051025391	3.4417969	0.006103516	0.16137695	-0.88671875	17.658203	0.055175781	0	0	0	0	0	0	0	0	0	0.90136719	0.098632813	0.072021484	0.053466797	-0.005615234	-0.012939453	0.009	39471.35	0	0	0.009
12924	969	969	Category E	-0.035888672	0.14379883	-0.81591797	0.19873047	-0.002441406	0.41552734	0.54	0.009	7/6/2018	7	6	2018	20:27:09	73629	0.4	20	27	9	540	0.051025391	3.4417969	0.011962891	0.16235352	-0.88500977	19.75415	0.086181641	0	0	0	0	0	0	0	0	0	0.89990234	0.10009766	0.13574219	-0.047851563	-0.018554688	0.069091797	0.009	39471.35	0	0	0.009
12925	970	970	Category E	-0.059814453	0.19189453	-0.94799805	0.19042969	0.006591797	0.42553711	0.55	0.009	7/6/2018	7	6	2018	20:27:09	73629	0.5	20	27	9	515	0.051025391	3.4417969	0.018066406	0.16235352	-0.88427734	20.679688	0.10473633	0	0	0	0	0	0	0	0	0	0.89916992	0.10083008	0.17089844	-0.077880859	0.029296875	-0.063476563	0.009	39471.35	0	0	0.009
12926	971	971	Category E	0.16796875	0.19189453	-0.81591797	0.18481445	-0.012939453	0.41894531	0.55	0.009	7/6/2018	7	6	2018	20:27:09	73629	0.6	20	27	9	515	0.051025391	3.4417969	0.023925781	0.1628418	-0.88378906	19.57959	0.16162109	0	0	0	0	0	0	0	0	0	0.89916992	0.10083008	0.24072266	0.14379883	0.028808594	0.067871094	0.009	39471.35	0	0	0.009
12927	972	972	Category E	-0.011962891	0.14379883	-1.1159668	0.20751953	-0.0078125	0.41259766	0.55	0.009	7/6/2018	7	6	2018	20:27:09	73629	0.7	20	27	9	515	0.051025391	3.4417969	0.028564453	0.16357422	-0.88330078	17.635986	0.23681641	0	0	0	0	0	0	0	0	0	0.89868164	0.10131836	0.29296875	-0.040527344	-0.019775391	-0.23242188	0.009	39471.35	0	0	0.009
12928	973	973	Category E	0.095947266	0.17993164	-0.91186523	0.18066406	-0.001464844	0.42675781	0.55	0.009	7/6/2018	7	6	2018	20:27:09	73629	0.8	20	27	9	527	0.051025391	3.4417969	0.031005859	0.16479492	-0.88330078	14.888672	0.072265625	0	0	0	0	0	0	0	0	0	0.89916992	0.10083008	0.1081543	0.064697266	0.014892578	-0.028320313	0.009	39471.35	0	0	0.009
12929	974	974	Category E	0.035888672	0.095947266	-0.85180664	0.20288086	-0.009521484	0.40234375	0.55	0.009	7/6/2018	7	6	2018	20:27:09	73629	0.9	20	27	9	527	0.051025391	3.4417969	0.033691406	0.16430664	-0.87866211	10.979004	0.073486328	0	0	0	0	0	0	0	0	0	0.89453125	0.10546875	0.097412109	0.001953125	-0.068359375	0.026855469	0.009	39471.35	0	0	0.009
12930	975	975	Category E	-0.13183594	0.095947266	-0.89990234	0.17016602	-0.013427734	0.40844727	0.55	0.009	7/6/2018	7	6	2018	20:27:10	73630	0	20	27	10	503	0.051025391	3.4417969	0.036621094	0.1640625	-0.87719727	4.7783203	0.18310547	0	0	0	0	0	0	0	0	0	0.89306641	0.10693359	0.25927734	-0.16845703	-0.068115234	-0.022460938	0.009	39471.35	0	0	0.009
12931	976	976	Category E	0.14379883	0.21582031	-0.75585938	0.14550781	0.014892578	0.41845703	0.55	0.009	7/6/2018	7	6	2018	20:27:10	73630	0.1	20	27	10	503	0.051025391	3.4417969	0.039550781	0.1652832	-0.87719727	2.1677246	0.16772461	0	0	0	0	0	0	0	0	0	0.89355469	0.10644531	0.27612305	0.10400391	0.050292969	0.12133789	0.009	39471.35	0	0	0.009
12932	977	977	Category E	-0.095947266	0.16796875	-1.0439453	0.1640625	0.030761719	0.41308594	0.55	0.009	7/6/2018	7	6	2018	20:27:10	73630	0.2	20	27	10	503	0.051025391	3.4417969	0.041503906	0.1652832	-0.87792969	7.324707	0.21533203	0	0	0	0	0	0	0	0	0	0.89428711	0.10571289	0.3059082	-0.13745117	0.002441406	-0.16577148	0.009	39471.35	0	0	0.009
12933	978	978	Category E	0	0.10791016	-0.85180664	0.17773438	0.033203125	0.43066406	0.55	0.009	7/6/2018	7	6	2018	20:27:10	73630	0.3	20	27	10	478	0.051025391	3.4417969	0.042724609	0.16479492	-0.87866211	13.883789	0.075927734	0	0	0	0	0	0	0	0	0	0.89501953	0.10498047	0.12646484	-0.042724609	-0.056884766	0.026855469	0.009	39471.35	0	0	0.009
12934	979	979	Category E	-0.11987305	0.11987305	-0.83984375	0.18945313	0.078857422	0.42138672	0.55	0.009	7/6/2018	7	6	2018	20:27:10	73630	0.4	20	27	10	491	0.051025391	3.4417969	0.043457031	0.16479492	-0.87963867	20.225098	0.17407227	0	0	0	0	0	0	0	0	0	0.89599609	0.10400391	0.24829102	-0.16333008	-0.044921875	0.039794922	0.009	39471.35	0	0	0.009
12935	980	980	Category E	-0.20385742	0.15576172	-0.80395508	0.16674805	0.081054688	0.40307617	0.56	0.009	7/6/2018	7	6	2018	20:27:10	73630	0.5	20	27	10	503	0.051025391	3.4417969	0.04296875	0.1652832	-0.87695313	23.422363	0.2578125	0	0	0	0	0	0	0	0	0	0.89355469	0.10644531	0.32958984	-0.24682617	-0.009521484	0.072998047	0.009	39471.35	0	0	0.009
12936	981	981	Category E	-0.16796875	0.17993164	-0.97192383	0.20263672	0.082763672	0.40478516	0.56	0.009	7/6/2018	7	6	2018	20:27:10	73630	0.6	20	27	10	527	0.051025391	3.4417969	0.041503906	0.16650391	-0.87524414	23.851563	0.23095703	0	0	0	0	0	0	0	0	0	0.89208984	0.10791016	0.31933594	-0.20947266	0.013183594	-0.096435547	0.009	39471.35	0	0	0.009
12937	982	982	Category E	-0.11987305	0.11987305	-1.0439453	0.21557617	0.11499023	0.40356445	0.56	0.009	7/6/2018	7	6	2018	20:27:10	73630	0.7	20	27	10	576	0.051025391	3.4417969	0.041259766	0.16772461	-0.87646484	25.163818	0.23706055	0	0	0	0	0	0	0	0	0	0.89331055	0.10668945	0.37646484	-0.16113281	-0.047851563	-0.16723633	0.009	39471.35	0	0	0.009
12938	983	983	Category E	-0.059814453	0.14379883	-0.97192383	0.28540039	0.1105957	0.35083008	0.56	0.009	7/6/2018	7	6	2018	20:27:10	73630	0.8	20	27	10	564	0.051025391	3.4417969	0.042236328	0.16943359	-0.87695313	29.893555	0.14160156	0	0	0	0	0	0	0	0	0	0.89428711	0.10571289	0.22265625	-0.10205078	-0.025634766	-0.094726563	0.009	39471.35	0	0	0.009
12939	984	984	Category E	-0.25195313	0.17993164	-0.91186523	0.27416992	0.086669922	0.36914063	0.56	0.009	7/6/2018	7	6	2018	20:27:10	73630	0.9	20	27	10	576	0.051025391	3.4417969	0.041503906	0.17114258	-0.87866211	31.342041	0.29541016	0	0	0	0	0	0	0	0	0	0.89624023	0.10375977	0.33496094	-0.29345703	0.008544922	-0.032958984	0.009	39471.35	0	0	0.009
12940	985	985	Category E	-0.34790039	0.19189453	-0.85180664	0.21508789	0.0859375	0.40527344	0.56	0.009	7/6/2018	7	6	2018	20:27:11	73631	0	20	27	11	589	0.051025391	3.4417969	0.040283203	0.17138672	-0.87988281	29.556152	0.38989258	0	0	0	0	0	0	0	0	0	0.89746094	0.10253906	0.43676758	-0.38818359	0.020263672	0.028076172	0.009	39471.35	0	0	0.009
12941	986	986	Category E	-0.15576172	0.059814453	-0.6237793	0.1887207	0.098632813	0.40991211	0.56	0.009	7/6/2018	7	6	2018	20:27:11	73631	0.111	20	27	11	614	0.051025391	3.4417969	0.037597656	0.171875	-0.87915039	28.097412	0.33935547	0	0	0	0	0	0	0	0	0	0.89648438	0.10351563	0.56103516	-0.19335938	-0.11206055	0.25537109	0.009	39471.35	0	0	0.009
12942	987	987	Category E	-0.20385742	0.17993164	-1.0319824	0.20019531	0.10205078	0.40307617	0.56	0.009	7/6/2018	7	6	2018	20:27:11	73631	0.222	20	27	11	626	0.051025391	3.4417969	0.037597656	0.1706543	-0.87939453	27.007813	0.28564453	0	0	0	0	0	0	0	0	0	0.89648438	0.10351563	0.40307617	-0.24145508	0.009033203	-0.15234375	0.009	39471.35	0	0	0.009
12943	988	988	Category E	-0.083984375	0.2277832	-1.0319824	0.22119141	0.085693359	0.39013672	0.56	0.009	7/6/2018	7	6	2018	20:27:11	73631	0.333	20	27	11	589	0.051025391	3.4417969	0.038330078	0.17041016	-0.88037109	23.812988	0.203125	0	0	0	0	0	0	0	0	0	0.89746094	0.10253906	0.33129883	-0.12231445	0.057128906	-0.15136719	0.009	39471.35	0	0	0.009
12944	989	989	Category E	-0.035888672	0.2277832	-0.99584961	0.23974609	0.12402344	0.35766602	0.56	0.009	7/6/2018	7	6	2018	20:27:11	73631	0.444	20	27	11	552	0.051025391	3.4417969	0.041992188	0.16943359	-0.88037109	20.766113	0.15063477	0	0	0	0	0	0	0	0	0	0.89746094	0.10253906	0.25146484	-0.077880859	0.058105469	-0.11523438	0.009	39471.35	0	0	0.009
12945	990	990	Category E	-0.25195313	0.15576172	-0.79199219	0.20678711	0.12719727	0.4074707	0.57	0.009	7/6/2018	7	6	2018	20:27:11	73631	0.555	20	27	11	527	0.051025391	3.4417969	0.044677734	0.16870117	-0.88110352	18.767822	0.31005859	0	0	0	0	0	0	0	0	0	0.89819336	0.10180664	0.39892578	-0.29663086	-0.012939453	0.089111328	0.009	39471.35	0	0	0.009
12946	991	991	Category E	-0.32397461	0.17993164	-0.80395508	0.13696289	0.1184082	0.43115234	0.57	0.009	7/6/2018	7	6	2018	20:27:11	73631	0.666	20	27	11	515	0.051025391	3.4417969	0.047851563	0.16772461	-0.87939453	17.988281	0.37963867	0	0	0	0	0	0	0	0	0	0.89648438	0.10351563	0.45947266	-0.37182617	0.011962891	0.075439453	0.009	39471.35	0	0	0.009
12947	992	992	Category E	-0.071777344	0.21582031	-0.79199219	0.12597656	0.1081543	0.43066406	0.57	0.009	7/6/2018	7	6	2018	20:27:11	73631	0.777	20	27	11	515	0.051025391	3.4417969	0.053222656	0.16918945	-0.87988281	15.833984	0.15966797	0	0	0	0	0	0	0	0	0	0.89746094	0.10253906	0.25927734	-0.125	0.046386719	0.087890625	0.009	39471.35	0	0	0.009
12948	993	993	Category E	-0.16796875	0.15576172	-1.0078125	0.16479492	0.11328125	0.41357422	0.57	0.009	7/6/2018	7	6	2018	20:27:11	73631	0.888	20	27	11	503	0.051269531	3.4788574	0.059570313	0.16967773	-0.87670898	11.702881	0.26293945	0	0	0	0	0	0	0	0	0	0.89501953	0.10498047	0.37255859	-0.22753906	-0.013916016	-0.13085938	0.009	39471.35	0	0	0.009
12949	994	994	Category E	-0.035888672	0.21582031	-0.97192383	0.18945313	0.10424805	0.4140625	0.57	0.009	7/6/2018	7	6	2018	20:27:12	73632	0	20	27	12	503	0.051269531	3.4788574	0.065673828	0.17114258	-0.87451172	10.163086	0.14746094	0	0	0	0	0	0	0	0	0	0.89355469	0.10644531	0.2434082	-0.1015625	0.044433594	-0.097167969	0.009	39471.35	0	0	0.009
12950	995	995	Category E	-0.10791016	0.25195313	-0.86376953	0.22290039	0.081298828	0.38916016	0.57	0.009	7/6/2018	7	6	2018	20:27:12	73632	0.1	20	27	12	515	0.051269531	3.4788574	0.071044922	0.17236328	-0.8737793	6.2578125	0.19604492	0	0	0	0	0	0	0	0	0	0.89355469	0.10644531	0.26855469	-0.17895508	0.079345703	0.010009766	0.009	39471.35	0	0	0.009
12951	996	996	Category E	-0.20385742	0.19189453	-0.91186523	0.18676758	0.079833984	0.41357422	0.57	0.009	7/6/2018	7	6	2018	20:27:12	73632	0.2	20	27	12	491	0.051269531	3.4788574	0.077148438	0.17260742	-0.86889648	2.2128906	0.28491211	0	0	0	0	0	0	0	0	0	0.88916016	0.11083984	0.34301758	-0.28100586	0.019042969	-0.042724609	0.009	39471.35	0	0	0.009
12952	997	997	Category E	0.035888672	0.14379883	-0.77978516	0.17211914	0.098144531	0.39624023	0.57	0.009	7/6/2018	7	6	2018	20:27:12	73632	0.3	20	27	12	503	0.051269531	3.4788574	0.083740234	0.17260742	-0.86669922	0.92626953	0.10327148	0	0	0	0	0	0	0	0	0	0.88769531	0.11230469	0.16381836	-0.047851563	-0.028808594	0.086914063	0.009	39471.35	0	0	0.009
12953	998	998	Category E	-0.095947266	0.2277832	-1.1279297	0.17529297	0.093017578	0.41357422	0.57	0.009	7/6/2018	7	6	2018	20:27:12	73632	0.4	20	27	12	478	0.051269531	3.4788574	0.089355469	0.17431641	-0.86816406	0.74536133	0.32324219	0	0	0	0	0	0	0	0	0	0.89013672	0.10986328	0.49829102	-0.18530273	0.053222656	-0.25952148	0.009	39471.35	0	0	0.009
12954	999	999	Category E	-0.011962891	0.21582031	-0.87597656	0.16064453	0.091796875	0.40380859	0.57	0.009	7/6/2018	7	6	2018	20:27:12	73632	0.5	20	27	12	503	0.051269531	3.4788574	0.095458984	0.17431641	-0.86865234	2.2817383	0.11523438	0	0	0	0	0	0	0	0	0	0.89111328	0.10888672	0.15576172	-0.10742188	0.041259766	-0.007080078	0.009	39471.35	0	0	0.009
12955	1000	1000	Category E	-0.047851563	0.2277832	-0.77978516	0.1652832	0.10620117	0.42138672	0.58	0.009	7/6/2018	7	6	2018	20:27:12	73632	0.6	20	27	12	589	0.051269531	3.4788574	0.10083008	0.17382813	-0.8671875	4.2614746	0.18066406	0	0	0	0	0	0	0	0	0	0.89013672	0.10986328	0.29003906	-0.14868164	0.053710938	0.087402344	0.009	39471.35	0	0	0.009
12956	1001	1001	Category E	-0.15576172	0.2277832	-0.88793945	0.12109375	0.10864258	0.40307617	0.58	0.009	7/6/2018	7	6	2018	20:27:12	73632	0.7	20	27	12	564	0.051269531	3.4788574	0.10449219	0.17333984	-0.86474609	4.6027832	0.2668457	0	0	0	0	0	0	0	0	0	0.88818359	0.11181641	0.33764648	-0.26025391	0.054199219	-0.022949219	0.009	39471.35	0	0	0.009
12957	1002	1002	Category E	0	0.21582031	-0.86376953	0.10742188	0.088867188	0.44091797	0.58	0.009	7/6/2018	7	6	2018	20:27:12	73632	0.8	20	27	12	552	0.051269531	3.4788574	0.11328125	0.1730957	-0.86743164	4.3466797	0.12109375	0	0	0	0	0	0	0	0	0	0.89160156	0.10839844	0.15966797	-0.11328125	0.042480469	0.003662109	0.009	39471.35	0	0	0.009
12958	1003	1003	Category L	0.2277832	0.13183594	-0.86376953	-0.033203125	0.109375	0.42749023	0.59	0.009	7/6/2018	7	6	2018	20:27:14	73634	0.4	20	27	14	552	0.051269531	3.4788574	0.11474609	0.17333984	-0.86279297	2.5541992	0.12036133	0	0	0	0	0	0	0	0	0	0.88745117	0.11254883	0.15551758	0.11279297	-0.041503906	-0.000732422	0.009	39471.35	0	0	0.009
12959	1004	1004	Category L	0.2878418	0.17993164	-0.85180664	-0.036865234	0.11035156	0.42529297	0	0.009	7/6/2018	7	6	2018	20:27:14	73634	0.5	20	27	14	576	0.051269531	3.4788574	0.11645508	0.17407227	-0.86352539	0.2121582	0.17163086	0	0	0	0	0	0	0	0	0	0.88842773	0.11157227	0.1887207	0.17114258	0.005615234	0.01171875	0.009	39471.35	0.001	-98.4	0.009
12960	1005	1005	Category L	0.29980469	0.19189453	-0.82788086	-0.040771484	0.11499023	0.43652344	0	0.009	7/6/2018	7	6	2018	20:27:14	73634	0.6	20	27	14	576	0.051269531	3.4788574	0.1262207	0.17504883	-0.87329102	0.070068359	0.18017578	0	0	0	0	0	0	0	0	0	0.8996582	0.1003418	0.2355957	0.17333984	0.016601563	0.045410156	0.009	39471.35	0.001	-98.4	0.009
12961	1006	1006	Category L	0.31176758	0.16796875	-0.85180664	-0.039550781	0.11474609	0.42431641	0	0.009	7/6/2018	7	6	2018	20:27:14	73634	0.7	20	27	14	552	0.051269531	3.4788574	0.12426758	0.17358398	-0.86547852	0.81884766	0.18798828	0	0	0	0	0	0	0	0	0	0.89135742	0.10864258	0.20678711	0.18725586	-0.005615234	0.013671875	0.009	39471.35	0.001	-98.4	0.009
12962	1007	1007	Category L	0.34790039	0.14379883	-0.82788086	-0.030517578	0.10961914	0.44555664	0	0.009	7/6/2018	7	6	2018	20:27:14	73634	0.8	20	27	14	576	0.051269531	3.4788574	0.12109375	0.17333984	-0.86572266	1.2185059	0.23144531	0	0	0	0	0	0	0	0	0	0.89111328	0.10888672	0.29418945	0.2265625	-0.029541016	0.037841797	0.009	39471.35	0.001	-98.4	0.009
12963	1008	1008	Category L	0.29980469	0.15576172	-0.81591797	-0.034423828	0.11376953	0.43847656	0	0.009	7/6/2018	7	6	2018	20:27:14	73634	0.9	20	27	14	564	0.051269531	3.4788574	0.12988281	0.17724609	-0.86621094	1.3811035	0.17822266	0	0	0	0	0	0	0	0	0	0.89355469	0.10644531	0.24169922	0.16967773	-0.021484375	0.050292969	0.009	39471.35	0.001	-98.4	0.009
12964	1009	1009	Category L	0.31176758	0.16796875	-0.85180664	-0.036865234	0.11010742	0.41943359	0	0.009	7/6/2018	7	6	2018	20:27:15	73635	0	20	27	15	552	0.051269531	3.4788574	0.12841797	0.17602539	-0.85766602	4.034668	0.18334961	0	0	0	0	0	0	0	0	0	0.88476563	0.11523438	0.19726563	0.18310547	-0.008056641	0.005859375	0.009	39471.35	0.001	-98.4	0.009
12965	1010	1010	Category L	0.32397461	0.16796875	-0.83984375	-0.028808594	0.10961914	0.44360352	0	0.009	7/6/2018	7	6	2018	20:27:15	73635	0.111	20	27	15	552	0.051269531	3.4788574	0.13476563	0.18017578	-0.87255859	5.388916	0.19213867	0	0	0	0	0	0	0	0	0	0.90112305	0.098876953	0.23388672	0.18896484	-0.012207031	0.032714844	0.009	39471.35	0.001	-98.4	0.009
12966	1011	1011	Category L	0.29980469	0.17993164	-0.82788086	-0.03515625	0.11279297	0.42333984	0	0.009	7/6/2018	7	6	2018	20:27:15	73635	0.222	20	27	15	503	0.051269531	3.4788574	0.13500977	0.17822266	-0.86352539	4.9399414	0.16821289	0	0	0	0	0	0	0	0	0	0.89208984	0.10791016	0.2019043	0.16455078	0.001464844	0.035644531	0.009	39471.35	0.001	-98.4	0.009
12967	1012	1012	Category L	0.26391602	0.17993164	-0.83984375	-0.036132813	0.11645508	0.43579102	0	0.009	7/6/2018	7	6	2018	20:27:15	73635	0.333	20	27	15	491	0.051269531	3.4788574	0.13134766	0.18017578	-0.85961914	4.6418457	0.13378906	0	0	0	0	0	0	0	0	0	0.88793945	0.11206055	0.15258789	0.13232422	-0.000244141	0.019775391	0.009	39471.35	0.001	-98.4	0.009
12968	1013	1013	Category L	0.31176758	0.17993164	-0.83984375	-0.027832031	0.10766602	0.44555664	0	0.009	7/6/2018	7	6	2018	20:27:15	73635	0.444	20	27	15	429	0.051269531	3.4788574	0.14160156	0.18359375	-0.86279297	4.2678223	0.17163086	0	0	0	0	0	0	0	0	0	0.89355469	0.10644531	0.19702148	0.16992188	-0.003662109	0.022949219	0.009	39471.35	0.001	-98.4	0.009
12969	1014	1014	Category L	0.29980469	0.16796875	-0.81591797	-0.028808594	0.10791016	0.43579102	0.01	0.009	7/6/2018	7	6	2018	20:27:15	73635	0.555	20	27	15	417	0.051269531	3.4788574	0.13793945	0.18457031	-0.85449219	3.0700684	0.16723633	0	0	0	0	0	0	0	0	0	0.88500977	0.11499023	0.21704102	0.16162109	-0.016601563	0.038574219	0.009	39471.35	0.001	-98.4	0.009
12970	1015	1015	Category L	0.32397461	0.16796875	-0.77978516	-0.039550781	0.1184082	0.43041992	0.01	0.009	7/6/2018	7	6	2018	20:27:15	73635	0.666	20	27	15	454	0.051269531	3.4305176	0.14160156	0.1862793	-0.87133789	0.921875	0.20458984	0	0	0	0	0	0	0	0	0	0.90209961	0.097900391	0.29199219	0.18212891	-0.018310547	0.091552734	0.009	39471.35	0.001	-98.4	0.009
12971	1016	1016	Category L	0.29980469	0.16796875	-0.82788086	-0.027587891	0.11450195	0.4387207	0.01	0.009	7/6/2018	7	6	2018	20:27:15	73635	0.777	20	27	15	454	0.051269531	3.4305176	0.15234375	0.18896484	-0.87036133	4.253418	0.15478516	0	0	0	0	0	0	0	0	0	0.90356445	0.096435547	0.2109375	0.14746094	-0.020996094	0.042480469	0.009	39471.35	0.001	-98.4	0.009
12972	1017	1017	Category L	0.2878418	0.14379883	-0.82788086	-0.029541016	0.10961914	0.4387207	0.01	0.009	7/6/2018	7	6	2018	20:27:15	73635	0.888	20	27	15	515	0.051269531	3.4305176	0.1484375	0.18676758	-0.86303711	4.3779297	0.14990234	0	0	0	0	0	0	0	0	0	0.89526367	0.10473633	0.2175293	0.13916016	-0.04296875	0.03515625	0.009	39471.35	0.001	-98.4	0.009
12973	1018	1018	Category L	0.2878418	0.17993164	-0.82788086	-0.023681641	0.11206055	0.44384766	0.01	0.009	7/6/2018	7	6	2018	20:27:16	73636	0	20	27	16	552	0.051269531	3.4305176	0.15454102	0.19140625	-0.88110352	3.4157715	0.14379883	0	0	0	0	0	0	0	0	0	0.91479492	0.085205078	0.19799805	0.13305664	-0.011474609	0.053222656	0.009	39471.35	0.001	-98.4	0.009
12974	1019	1019	Category L	0.27587891	0.17993164	-0.82788086	-0.032714844	0.11083984	0.41723633	0.01	0.009	7/6/2018	7	6	2018	20:27:16	73636	0.1	20	27	16	527	0.051269531	3.4305176	0.15283203	0.19262695	-0.87353516	2.838623	0.1315918	0	0	0	0	0	0	0	0	0	0.9074707	0.092529297	0.18115234	0.12280273	-0.012695313	0.045654297	0.009	39471.35	0.001	-98.4	0.009
12975	1020	1020	Category L	0.2878418	0.17993164	-0.80395508	-0.036132813	0.11206055	0.41723633	0.01	0.009	7/6/2018	7	6	2018	20:27:16	73636	0.2	20	27	16	515	0.051269531	3.4305176	0.15527344	0.19482422	-0.87792969	2.1796875	0.15234375	0	0	0	0	0	0	0	0	0	0.91259766	0.087402344	0.22143555	0.13232422	-0.014892578	0.073974609	0.009	39471.35	0.001	-98.4	0.009
12976	1021	1021	Category L	0.2878418	0.16796875	-0.83984375	-0.025146484	0.11132813	0.44580078	0.01	0.009	7/6/2018	7	6	2018	20:27:16	73636	0.3	20	27	16	527	0.051269531	3.4305176	0.16503906	0.1940918	-0.87841797	1.3291016	0.13110352	0	0	0	0	0	0	0	0	0	0.91455078	0.085449219	0.1875	0.12255859	-0.026123047	0.038574219	0.009	39471.35	0.001	-98.4	0.009
12977	1022	1022	Category L	0.27587891	0.17993164	-0.82788086	-0.030029297	0.11376953	0.4284668	0.01	0.009	7/6/2018	7	6	2018	20:27:16	73636	0.4	20	27	16	466	0.051269531	3.4305176	0.16455078	0.1940918	-0.86938477	1.1501465	0.11938477	0	0	0	0	0	0	0	0	0	0.90576172	0.094238281	0.16674805	0.11108398	-0.014160156	0.041503906	0.009	39471.35	0.001	-98.4	0.009
12978	1023	1023	Category L	0.2878418	0.17993164	-0.83984375	-0.032958984	0.11035156	0.43847656	0.01	0.009	7/6/2018	7	6	2018	20:27:16	73636	0.5	20	27	16	466	0.051269531	3.4305176	0.17138672	0.19946289	-0.88671875	1.2062988	0.12695313	0	0	0	0	0	0	0	0	0	0.92480469	0.075195313	0.18286133	0.11621094	-0.01953125	0.046875	0.009	39471.35	0.001	-98.4	0.009
12979	1024	1024	Category L	0.2878418	0.17993164	-0.85180664	-0.022949219	0.10839844	0.43164063	0.02	0.009	7/6/2018	7	6	2018	20:27:16	73636	0.6	20	27	16	527	0.051269531	3.4305176	0.17871094	0.20043945	-0.88525391	1.0341797	0.11572266	0	0	0	0	0	0	0	0	0	0.92529297	0.074707031	0.16308594	0.10888672	-0.020507813	0.033447266	0.009	39471.35	0.001	-98.4	0.009
12980	1025	1025	Category L	0.2878418	0.15576172	-0.83984375	-0.028320313	0.10742188	0.42456055	0.02	0.009	7/6/2018	7	6	2018	20:27:16	73636	0.7	20	27	16	552	0.051269531	3.4305176	0.18286133	0.19946289	-0.89379883	1.0419922	0.12573242	0	0	0	0	0	0	0	0	0	0.93408203	0.065917969	0.20263672	0.10473633	-0.043701172	0.053955078	0.009	39471.35	0.001	-98.4	0.009
12981	1026	1026	Category L	0.2878418	0.16796875	-0.83984375	-0.029785156	0.10791016	0.43676758	0.02	0.009	7/6/2018	7	6	2018	20:27:16	73636	0.8	20	27	16	589	0.051269531	3.4305176	0.19726563	0.20068359	-0.89575195	0.95239258	0.11132813	0	0	0	0	0	0	0	0	0	0.93896484	0.061035156	0.17919922	0.090332031	-0.032714844	0.055908203	0.009	39471.35	0.001	-98.4	0.009
12982	1027	1027	Category L	0.2878418	0.16796875	-0.82788086	-0.024902344	0.11425781	0.42578125	0.02	0.009	7/6/2018	7	6	2018	20:27:16	73636	0.9	20	27	16	564	0.051269531	3.4305176	0.19897461	0.203125	-0.88891602	0.13696289	0.11328125	0	0	0	0	0	0	0	0	0	0.93334961	0.066650391	0.18505859	0.088623047	-0.03515625	0.061035156	0.009	39471.35	0.001	-98.4	0.009
12983	1028	1028	Category L	0.31176758	0.15576172	-0.82788086	-0.030761719	0.109375	0.4375	0.02	0.009	7/6/2018	7	6	2018	20:27:17	73637	0	20	27	17	540	0.051269531	3.4305176	0.20117188	0.20458984	-0.89306641	0.95092773	0.13720703	0	0	0	0	0	0	0	0	0	0.93798828	0.062011719	0.22436523	0.11035156	-0.048828125	0.065185547	0.009	39471.35	0.001	-98.4	0.009
12984	1029	1029	Category L	0.32397461	0.16796875	-0.79199219	-0.028076172	0.11206055	0.44067383	0.02	0.009	7/6/2018	7	6	2018	20:27:17	73637	0.1	20	27	17	515	0.051269531	3.4305176	0.2109375	0.20605469	-0.89160156	1.6569824	0.15527344	0	0	0	0	0	0	0	0	0	0.93896484	0.061035156	0.25073242	0.11279297	-0.038085938	0.099609375	0.009	39471.35	0.001	-98.4	0.009
12985	1030	1030	Category L	0.31176758	0.15576172	-0.83984375	-0.03125	0.11230469	0.4206543	0.02	0.009	7/6/2018	7	6	2018	20:27:17	73637	0.2	20	27	17	540	0.051269531	3.4305176	0.2121582	0.20605469	-0.88452148	2.114502	0.12011719	0	0	0	0	0	0	0	0	0	0.93286133	0.067138672	0.19482422	0.099365234	-0.050292969	0.044677734	0.009	39471.35	0.001	-98.4	0.009
12986	1031	1031	Category L	0.29980469	0.17993164	-0.81591797	-0.024658203	0.11547852	0.43994141	0.02	0.009	7/6/2018	7	6	2018	20:27:17	73637	0.3	20	27	17	576	0.051269531	3.4305176	0.2175293	0.20458984	-0.89160156	2.3742676	0.11425781	0	0	0	0	0	0	0	0	0	0.94042969	0.059570313	0.18261719	0.08203125	-0.024658203	0.075683594	0.009	39471.35	0.001	-98.4	0.009
12987	1032	1032	Category L	0.29980469	0.17993164	-0.83984375	-0.024658203	0.11547852	0.4387207	0.02	0.009	7/6/2018	7	6	2018	20:27:17	73637	0.4	20	27	17	564	0.051269531	3.4305176	0.22290039	0.20385742	-0.89038086	2.2941895	0.094970703	0	0	0	0	0	0	0	0	0	0.94018555	0.059814453	0.15112305	0.076660156	-0.023925781	0.050537109	0.009	39471.35	0.001	-98.4	0.009
12988	1033	1033	Category L	0.2878418	0.17993164	-0.83984375	-0.03125	0.11425781	0.41235352	0.02	0.009	7/6/2018	7	6	2018	20:27:17	73637	0.5	20	27	17	540	0.051269531	3.4305176	0.22363281	0.20288086	-0.88769531	1.9023438	0.083007813	0	0	0	0	0	0	0	0	0	0.93774414	0.062255859	0.13476563	0.063964844	-0.022949219	0.047851563	0.009	39471.35	0.001	-98.4	0.009
12989	1034	1034	Category L	0.29980469	0.15576172	-0.82788086	-0.030029297	0.11547852	0.42944336	0.03	0.009	7/6/2018	7	6	2018	20:27:17	73637	0.6	20	27	17	515	0.051269531	3.4305176	0.22827148	0.2043457	-0.89355469	1.4624023	0.10864258	0	0	0	0	0	0	0	0	0	0.94482422	0.055175781	0.18579102	0.071289063	-0.048583984	0.065673828	0.009	39471.35	0.001	-98.4	0.009
12990	1035	1035	Category L	0.31176758	0.14379883	-0.80395508	-0.03515625	0.11889648	0.42456055	0.03	0.009	7/6/2018	7	6	2018	20:27:17	73637	0.7	20	27	17	552	0.051269531	3.4305176	0.23413086	0.20483398	-0.88916016	0.79589844	0.13037109	0	0	0	0	0	0	0	0	0	0.94213867	0.057861328	0.22387695	0.077392578	-0.061035156	0.085205078	0.009	39471.35	0.001	-98.4	0.009
12991	1036	1036	Category L	0.29980469	0.16796875	-0.85180664	-0.036621094	0.11132813	0.43847656	0.03	0.009	7/6/2018	7	6	2018	20:27:17	73637	0.8	20	27	17	564	0.051269531	3.4305176	0.2355957	0.20214844	-0.890625	0.89477539	0.082275391	0	0	0	0	0	0	0	0	0	0.94311523	0.056884766	0.13720703	0.063964844	-0.034179688	0.038818359	0.009	39471.35	0.001	-98.4	0.009
12992	1037	1037	Category L	0.31176758	0.17993164	-0.83984375	-0.024169922	0.11181641	0.42578125	0.03	0.009	7/6/2018	7	6	2018	20:27:17	73637	0.9	20	27	17	589	0.051269531	3.4305176	0.2409668	0.2019043	-0.89404297	4.2324219	0.091796875	0	0	0	0	0	0	0	0	0	0.94775391	0.052246094	0.14697266	0.070556641	-0.021972656	0.054199219	0.009	39471.35	0.001	-98.4	0.009
12993	1038	1038	Category L	0.29980469	0.16796875	-0.82788086	-0.029296875	0.11083984	0.41967773	0.03	0.009	7/6/2018	7	6	2018	20:27:18	73638	0	20	27	18	601	0.051269531	3.4305176	0.24365234	0.20263672	-0.89501953	9.050293	0.094238281	0	0	0	0	0	0	0	0	0	0.94946289	0.050537109	0.15795898	0.055908203	-0.034667969	0.067138672	0.009	39471.35	0.001	-98.4	0.009
12994	1039	1039	Category L	0.27587891	0.14379883	-0.77978516	-0.022460938	0.11108398	0.4296875	0.03	0.009	7/6/2018	7	6	2018	20:27:18	73638	0.1	20	27	18	552	0.051269531	3.4305176	0.24755859	0.20239258	-0.8918457	13.629395	0.12963867	0	0	0	0	0	0	0	0	0	0.94750977	0.052490234	0.19897461	0.028076172	-0.05859375	0.11206055	0.009	39471.35	0.001	-98.4	0.009
12995	1040	1040	Category L	0.25195313	0.15576172	-0.70776367	-0.021240234	0.11010742	0.43164063	0.03	0.009	7/6/2018	7	6	2018	20:27:18	73638	0.2	20	27	18	540	0.051269531	3.4305176	0.25048828	0.20214844	-0.8918457	20.938232	0.18994141	0	0	0	0	0	0	0	0	0	0.94824219	0.051757813	0.23193359	0.001220703	-0.046386719	0.18408203	0.009	39471.35	0.001	-98.4	0.01
12996	1041	1041	Category J	0.6237793	0.32397461	-1.2958984	-0.24755859	-0.026611328	0.37158203	0.5	0.01	7/6/2018	7	6	2018	21:02:07	75727	0.199	21	2	7	1658	0.051025391	3.4933594	0.25439453	0.20214844	-0.89306641	32.318848	0.55981445	0	0	0	0	0	0	0	0	0	0.95043945	0.049560547	0.89355469	0.36914063	0.12158203	-0.40258789	0.009	39471.35	0.001	-98.4	0.01
12997	1042	1042	Category J	0.14379883	0.26391602	-0.51586914	-0.2980957	-0.072021484	0.33520508	0.5	0.01	7/6/2018	7	6	2018	21:02:07	75727	0.3	21	2	7	1671	0.051025391	3.4933594	0.25927734	0.2019043	-0.89233398	45.81543	0.39868164	0	0	0	0	0	0	0	0	0	0.95092773	0.049072266	0.55395508	-0.11547852	0.061767578	0.37646484	0.009	39471.35	0.001	-98.4	0.01
12998	1043	1043	Category J	0.10791016	0.23999023	-0.83984375	-0.32910156	-0.10327148	0.30273438	0.5	0.01	7/6/2018	7	6	2018	21:02:07	75727	0.4	21	2	7	1646	0.051025391	3.4933594	0.26196289	0.20214844	-0.89233398	61.175293	0.16699219	0	0	0	0	0	0	0	0	0	0.95166016	0.048339844	0.24438477	-0.15405273	0.037597656	0.052490234	0.009	39471.35	0.001	-98.4	0.01
12999	1044	1044	Category J	0.69580078	0.26391602	-1.6679688	-0.23266602	-0.075195313	0.37036133	0.51	0.01	7/6/2018	7	6	2018	21:02:07	75727	0.5	21	2	7	1585	0.051025391	3.4933594	0.26196289	0.203125	-0.89208984	76.032959	0.890625	0	0	0	0	0	0	0	0	0	0.95166016	0.048339844	1.2700195	0.43359375	0.060546875	-0.77563477	0.01	39372.95	0	0	0.01
13000	1045	1045	Category J	-0.17993164	0.059814453	-0.2277832	-0.26318359	-0.027832031	0.37939453	0.51	0.01	7/6/2018	7	6	2018	21:02:07	75727	0.6	21	2	7	1585	0.051025391	3.4933594	0.26098633	0.203125	-0.89208984	87.287598	0.81030273	0	0	0	0	0	0	0	0	0	0.95141602	0.048583984	1.2490234	-0.44091797	-0.14331055	0.66430664	0.01	39372.95	0	0	0.01
13001	1046	1046	Category J	0.011962891	0.16796875	-0.73193359	-0.33886719	-0.030517578	0.30957031	0.51	0.01	7/6/2018	7	6	2018	21:02:07	75727	0.7	21	2	7	1560	0.051025391	3.4933594	0.26000977	0.20336914	-0.89257813	93.081299	0.29760742	0	0	0	0	0	0	0	0	0	0.95166016	0.048339844	0.44433594	-0.24804688	-0.035400391	0.16064453	0.01	39372.95	0	0	0.01
13002	1047	1047	Category J	0.77978516	0.39599609	-1.1638184	-0.27734375	-0.041992188	0.35229492	0.51	0.01	7/6/2018	7	6	2018	21:02:07	75727	0.8	21	2	7	1572	0.051025391	3.4933594	0.25927734	0.20385742	-0.89257813	95.173828	0.61743164	0	0	0	0	0	0	0	0	0	0.95166016	0.048339844	0.98364258	0.52026367	0.19189453	-0.27099609	0.01	39372.95	0	0	0.01
13003	1048	1048	Category J	-0.059814453	0.059814453	-0.21582031	-0.27026367	-0.066162109	0.35913086	0.51	0.01	7/6/2018	7	6	2018	21:02:07	75727	0.9	21	2	7	1621	0.051025391	3.4933594	0.25805664	0.20458984	-0.89306641	93.54126	0.76196289	0	0	0	0	0	0	0	0	0	0.9519043	0.048095703	1.1398926	-0.31787109	-0.14477539	0.67724609	0.01	39372.95	0	0	0.01
13004	1049	1049	Category J	0.47998047	0.47998047	-2.0039063	-0.31567383	-0.063476563	0.32373047	0.51	0.01	7/6/2018	7	6	2018	21:02:08	75728	0	21	2	8	1609	0.051025391	3.4933594	0.25708008	0.20532227	-0.89331055	87.614746	1.1652832	0	0	0	0	0	0	0	0	0	0.9519043	0.048095703	1.607666	0.22265625	0.27441406	-1.1103516	0.01	39372.95	0	0	0.01
13005	1050	1050	Category J	-0.035888672	0.035888672	-0.23999023	-0.2980957	-0.023925781	0.3449707	0.51	0.01	7/6/2018	7	6	2018	21:02:08	75728	0.1	21	2	8	1634	0.051025391	3.4933594	0.25585938	0.20581055	-0.89331055	77.682617	0.7355957	0	0	0	0	0	0	0	0	0	0.9519043	0.048095703	1.1152344	-0.29174805	-0.16992188	0.65332031	0.01	39372.95	0	0	0.01
13006	1051	1051	Category J	-0.13183594	0.34790039	-0.49194336	-0.35839844	-0.018066406	0.29321289	0.51	0.01	7/6/2018	7	6	2018	21:02:08	75728	0.2	21	2	8	1609	0.051025391	3.4933594	0.25488281	0.20605469	-0.89306641	66.381348	0.57495117	0	0	0	0	0	0	0	0	0	0.95141602	0.048583984	0.92944336	-0.38671875	0.14160156	0.40112305	0.01	39372.95	0	0	0.01
13007	1052	1052	Category J	0.80395508	0.41992188	-1.3798828	-0.31860352	-0.028808594	0.33447266	0.51	0.01	7/6/2018	7	6	2018	21:02:08	75728	0.3	21	2	8	1609	0.051025391	3.4933594	0.25390625	0.20629883	-0.89355469	55.981201	0.7644043	0	0	0	0	0	0	0	0	0	0.95141602	0.048583984	1.2497559	0.54980469	0.21337891	-0.48608398	0.01	39372.95	0	0	0.01
13008	1053	1053	Category J	-0.20385742	0.25195313	-0.23999023	-0.23168945	-0.068115234	0.36743164	0.51	0.01	7/6/2018	7	6	2018	21:02:08	75728	0.4	21	2	8	1609	0.051025391	3.4933594	0.25341797	0.20654297	-0.89379883	41.39624	0.79931641	0	0	0	0	0	0	0	0	0	0.9519043	0.048095703	1.1564941	-0.45727539	0.045166016	0.65380859	0.01	39372.95	0	0	0.01
13009	1054	1054	Category J	0.3359375	0.2277832	-2.1958008	-0.34326172	-0.034912109	0.30126953	0.52	0.01	7/6/2018	7	6	2018	21:02:08	75728	0.5	21	2	8	1621	0.051025391	3.4933594	0.25219727	0.20703125	-0.89379883	24.353027	1.3044434	0	0	0	0	0	0	0	0	0	0.95166016	0.048339844	1.4060059	0.083496094	0.020751953	-1.3017578	0.01	39372.95	0	0	0.01
13010	1055	1055	Category J	0.7199707	0.31176758	-0.82788086	-0.29272461	-0.033935547	0.35205078	0.52	0.01	7/6/2018	7	6	2018	21:02:08	75728	0.6	21	2	8	1621	0.051025391	3.4933594	0.2512207	0.20727539	-0.89453125	13.832764	0.48461914	0	0	0	0	0	0	0	0	0	0.95214844	0.047851563	0.63964844	0.46850586	0.10424805	0.066650391	0.01	39372.95	0	0	0.01
13011	1056	1056	Category J	-0.16796875	0.035888672	-0.16796875	-0.35913086	-0.032226563	0.28808594	0.52	0.01	7/6/2018	7	6	2018	21:02:08	75728	0.7	21	2	8	1621	0.051025391	3.4933594	0.25024414	0.20800781	-0.89501953	8.8508301	0.85644531	0	0	0	0	0	0	0	0	0	0.95239258	0.047607422	1.3178711	-0.41821289	-0.17211914	0.72705078	0.01	39372.95	0	0	0.01
13012	1057	1057	Category J	0.39599609	0.53979492	-2.4958496	-0.35668945	-0.060546875	0.28466797	0.52	0.01	7/6/2018	7	6	2018	21:02:08	75728	0.8	21	2	8	1609	0.051025391	3.4933594	0.24926758	0.20898438	-0.89550781	5.972168	1.6403809	0	0	0	0	0	0	0	0	0	0.95288086	0.047119141	2.0771484	0.14648438	0.33056641	-1.6000977	0.01	39372.95	0	0	0.01
13013	1058	1058	Category J	-0.13183594	0.20385742	-0.23999023	-0.27856445	-0.090332031	0.33959961	0.52	0.01	7/6/2018	7	6	2018	21:02:08	75728	0.9	21	2	8	1597	0.051025391	3.4933594	0.24853516	0.2097168	-0.89599609	3.7993164	0.75830078	0	0	0	0	0	0	0	0	0	0.953125	0.046875	1.0424805	-0.38037109	-0.005859375	0.65600586	0.01	39372.95	0	0	0.01
13014	1059	1059	Category J	0.071777344	0.29980469	-1.1879883	-0.36474609	-0.049560547	0.28466797	0.52	0.01	7/6/2018	7	6	2018	21:02:09	75729	0	21	2	9	1609	0.051025391	3.4933594	0.24780273	0.21020508	-0.89599609	5.2438965	0.35229492	0	0	0	0	0	0	0	0	0	0.953125	0.046875	0.55737305	-0.17602539	0.089355469	-0.29174805	0.01	39372.95	0	0	0.01
13015	1060	1060	Category J	0.57592773	0.10791016	-0.83984375	-0.30371094	-0.039794922	0.34179688	0.52	0.01	7/6/2018	7	6	2018	21:02:09	75729	0.1	21	2	9	1621	0.051025391	3.4933594	0.24707031	0.21044922	-0.89624023	10.946045	0.34887695	0	0	0	0	0	0	0	0	0	0.953125	0.046875	0.48779297	0.32861328	-0.10253906	0.056396484	0.01	39372.95	0	0	0.01
13016	1061	1061	Category J	-0.19189453	0.16796875	-0.25195313	-0.35253906	-0.055908203	0.28857422	0.52	0.01	7/6/2018	7	6	2018	21:02:09	75729	0.2	21	2	9	1634	0.051025391	3.4933594	0.24633789	0.21118164	-0.89672852	11.94165	0.78100586	0	0	0	0	0	0	0	0	0	0.95361328	0.046386719	1.1264648	-0.43823242	-0.043212891	0.64477539	0.01	39372.95	0	0	0.01
13017	1062	1062	Category J	0.41992188	0.55175781	-2.435791	-0.36474609	-0.043212891	0.28759766	0.52	0.01	7/6/2018	7	6	2018	21:02:09	75729	0.3	21	2	9	1634	0.051025391	3.4933594	0.24536133	0.21191406	-0.89697266	10.300293	1.5854492	0	0	0	0	0	0	0	0	0	0.95385742	0.046142578	2.0527344	0.17431641	0.33959961	-1.5385742	0.01	39372.95	0	0	0.01
13018	1063	1063	Category J	0.52783203	0.2277832	-0.86376953	-0.29223633	-0.087890625	0.33642578	0.52	0.01	7/6/2018	7	6	2018	21:02:09	75729	0.4	21	2	9	1671	0.051025391	3.4933594	0.24487305	0.21240234	-0.8972168	11.429688	0.28515625	0	0	0	0	0	0	0	0	0	0.95410156	0.045898438	0.33154297	0.28271484	0.015136719	0.033447266	0.01	39372.95	0	0	0.01
13019	1064	1064	Category J	0.083984375	0.10791016	-1.5959473	-0.36181641	-0.048828125	0.29589844	0.53	0.01	7/6/2018	7	6	2018	21:02:09	75729	0.5	21	2	9	1658	0.051513672	3.4788574	0.24414063	0.21264648	-0.89746094	10.06543	0.72387695	0	0	0	0	0	0	0	0	0	0.95410156	0.045898438	0.96337891	-0.16015625	-0.10473633	-0.69824219	0.01	39372.95	0	0	0.01
13020	1065	1065	Category J	0.79199219	0.27587891	-1.0078125	-0.31835938	-0.027587891	0.31835938	0.53	0.01	7/6/2018	7	6	2018	21:02:09	75729	0.6	21	2	9	1683	0.051513672	3.4788574	0.2434082	0.21289063	-0.89794922	7.7001953	0.56274414	0	0	0	0	0	0	0	0	0	0.9543457	0.045654297	0.72094727	0.54833984	0.062744141	-0.10961914	0.01	39372.95	0	0	0.01
13021	1066	1066	Category J	-0.011962891	0.26391602	-0.059814453	-0.36865234	-0.046142578	0.27368164	0.53	0.01	7/6/2018	7	6	2018	21:02:09	75729	0.7	21	2	9	1683	0.051513672	3.4788574	0.24267578	0.21362305	-0.8984375	5.8112793	0.87792969	0	0	0	0	0	0	0	0	0	0.95483398	0.045166016	1.1435547	-0.25463867	0.050292969	0.83862305	0.01	39372.95	0	0	0.01
13022	1067	1067	Category J	-0.023925781	0.2878418	-1.3679199	-0.39746094	-0.040039063	0.24755859	0.53	0.01	7/6/2018	7	6	2018	21:02:09	75729	0.8	21	2	9	1621	0.051513672	3.4788574	0.24145508	0.21386719	-0.89916992	3.1843262	0.54370117	0	0	0	0	0	0	0	0	0	0.95532227	0.044677734	0.80786133	-0.26538086	0.073730469	-0.46850586	0.01	39372.95	0	0	0.01
13023	1068	1068	Category J	0.68383789	0.34790039	-0.91186523	-0.32592773	-0.12451172	0.30664063	0.53	0.01	7/6/2018	7	6	2018	21:02:09	75729	0.9	21	2	9	1609	0.051513672	3.4788574	0.24072266	0.21435547	-0.8996582	3.9943848	0.46264648	0	0	0	0	0	0	0	0	0	0.95556641	0.044433594	0.58837891	0.44287109	0.13330078	-0.011962891	0.01	39372.95	0	0	0.01
13024	1069	1069	Category J	0.059814453	0.2277832	-0.44384766	-0.28710938	-0.109375	0.33300781	0.53	0.01	7/6/2018	7	6	2018	21:02:10	75730	0	21	2	10	1584	0.051513672	3.4788574	0.23974609	0.21533203	-0.90014648	6.230957	0.49047852	0	0	0	0	0	0	0	0	0	0.95605469	0.043945313	0.64868164	-0.17993164	0.012207031	0.45629883	0.01	39372.95	0	0	0.01
13025	1070	1070	Category J	0.19189453	0.035888672	-1.355957	-0.35400391	-0.10839844	0.27685547	0.53	0.01	7/6/2018	7	6	2018	21:02:10	75730	0.1	21	2	10	1584	0.051513672	3.4788574	0.23828125	0.21557617	-0.90014648	9.0856934	0.49194336	0	0	0	0	0	0	0	0	0	0.95581055	0.044189453	0.68188477	-0.046386719	-0.1796875	-0.45556641	0.01	39372.95	0	0	0.01
13026	1071	1071	Category J	0.095947266	0.11987305	-0.69580078	-0.36547852	-0.11279297	0.25927734	0.53	0.01	7/6/2018	7	6	2018	21:02:10	75730	0.2	21	2	10	1609	0.051513672	3.4788574	0.22998047	0.21118164	-0.89501953	12.676025	0.25683594	0	0	0	0	0	0	0	0	0	0.94799805	0.052001953	0.42480469	-0.1340332	-0.091308594	0.19921875	0.01	39372.95	0	0	0.01
13027	1072	1072	Category J	0	0.14379883	-0.57592773	-0.36962891	-0.11206055	0.26025391	0.53	0.01	7/6/2018	7	6	2018	21:02:10	75730	0.3	21	2	10	1634	0.051513672	3.4788574	0.21777344	0.21508789	-0.8918457	14.489258	0.39038086	0	0	0	0	0	0	0	0	0	0.94287109	0.057128906	0.60522461	-0.21777344	-0.071289063	0.31591797	0.01	39372.95	0	0	0.01
13028	1073	1073	Category J	0.19189453	0.27587891	-1.487793	-0.37036133	-0.14208984	0.24365234	0.54	0.01	7/6/2018	7	6	2018	21:02:10	75730	0.4	21	2	10	1634	0.051513672	3.4788574	0.21655273	0.21533203	-0.90258789	18.086182	0.58862305	0	0	0	0	0	0	0	0	0	0.95288086	0.047119141	0.67041016	-0.024658203	0.060302734	-0.58496094	0.01	39372.95	0	0	0.01
13029	1074	1074	Category J	0.44384766	0.25195313	-0.6237793	-0.33642578	-0.13549805	0.27905273	0.54	0.01	7/6/2018	7	6	2018	21:02:10	75730	0.5	21	2	10	1621	0.051513672	3.4788574	0.21875	0.21801758	-0.91552734	25.017822	0.37011719	0	0	0	0	0	0	0	0	0	0.96630859	0.033691406	0.55053711	0.22485352	0.033691406	0.29174805	0.01	39372.95	0	0	0.01
13030	1075	1075	Category J	0	0.035888672	-0.97192383	-0.30126953	-0.1628418	0.29956055	0.54	0.01	7/6/2018	7	6	2018	21:02:10	75730	0.6	21	2	10	1609	0.051513672	3.4788574	0.21166992	0.21484375	-0.9050293	29.086914	0.28515625	0	0	0	0	0	0	0	0	0	0.95410156	0.045898438	0.45727539	-0.21166992	-0.17895508	-0.066650391	0.01	39372.95	0	0	0.01
13031	1076	1076	Category J	0.2277832	0.16796875	-1.1879883	-0.32202148	-0.16625977	0.27563477	0.54	0.01	7/6/2018	7	6	2018	21:02:10	75730	0.7	21	2	10	1621	0.051513672	3.4788574	0.19750977	0.21606445	-0.90039063	33.031006	0.29272461	0	0	0	0	0	0	0	0	0	0.94702148	0.052978516	0.36572266	0.030029297	-0.048095703	-0.28735352	0.01	39372.95	0	0	0.01
13032	1077	1077	Category L	0.23999023	0.20385742	-0.86376953	-0.17089844	-0.28149414	0.31298828	0.37	0.01	7/6/2018	7	6	2018	21:02:54	75774	0.3	21	2	54	1523	0.051757813	3.4434082	0.20483398	0.203125	-0.93603516	38.179199	0.080322266	0	0	0	0	0	0	0	0	0	0.97949219	0.020507813	0.1081543	0.034912109	0.000488281	0.072265625	0.01	39372.95	0	0	0.01
13033	1078	1078	Category L	0.2277832	0.21582031	-0.86376953	-0.18041992	-0.27807617	0.3059082	0.38	0.01	7/6/2018	7	6	2018	21:02:54	75774	0.4	21	2	54	1523	0.051757813	3.4434082	0.18603516	0.19750977	-0.93847656	42.416992	0.087402344	0	0	0	0	0	0	0	0	0	0.97680664	0.023193359	0.13452148	0.041503906	0.018066406	0.074707031	0.01	39372.95	0	0	0.01
13034	1079	1079	Category L	0.2277832	0.20385742	-0.87597656	-0.17895508	-0.27954102	0.30981445	0.38	0.01	7/6/2018	7	6	2018	21:02:54	75774	0.5	21	2	54	1523	0.051757813	3.4434082	0.18359375	0.19873047	-0.92871094	45.454834	0.068847656	0	0	0	0	0	0	0	0	0	0.96728516	0.032714844	0.10180664	0.043945313	0.004882813	0.052734375	0.01	39372.95	0	0	0.01
13035	1080	1080	Category L	0.25195313	0.2277832	-0.87597656	-0.17431641	-0.28515625	0.30908203	0.38	0.01	7/6/2018	7	6	2018	21:02:54	75774	0.6	21	2	54	1584	0.051757813	3.4434082	0.1862793	0.19726563	-0.95336914	45.244873	0.10595703	0	0	0	0	0	0	0	0	0	0.99121094	0.008789063	0.17358398	0.065429688	0.030273438	0.077392578	0.01	39372.95	0	0	0.01
13036	1081	1081	Category L	0.23999023	0.20385742	-0.83984375	-0.1706543	-0.28564453	0.30908203	0.38	0.01	7/6/2018	7	6	2018	21:02:54	75774	0.7	21	2	54	1597	0.051757813	3.4434082	0.19213867	0.1862793	-0.95654297	45.136963	0.12719727	0	0	0	0	0	0	0	0	0	0.99316406	0.006835938	0.18164063	0.047607422	0.017333984	0.11669922	0.01	39372.95	0	0	0.01
13037	1082	1082	Category L	0.21582031	0.2277832	-0.85180664	-0.17260742	-0.27978516	0.31201172	0.38	0.01	7/6/2018	7	6	2018	21:02:54	75774	0.8	21	2	54	1609	0.051757813	3.4434082	0.17773438	0.1875	-0.94726563	44.993408	0.11035156	0	0	0	0	0	0	0	0	0	0.98193359	0.018066406	0.17358398	0.037841797	0.040039063	0.095458984	0.01	39372.95	0	0	0.01
13038	1083	1083	Category L	0.2277832	0.20385742	-0.85180664	-0.16870117	-0.2824707	0.31787109	0.38	0.01	7/6/2018	7	6	2018	21:02:54	75774	0.9	21	2	54	1597	0.051757813	3.4434082	0.1784668	0.18310547	-0.97412109	41.684326	0.13354492	0	0	0	0	0	0	0	0	0	1.0070801	0.007080078	0.19213867	0.049072266	0.020507813	0.12231445	0.01	39372.95	0	0	0.01
13039	1084	1084	Category L	0.21582031	0.19189453	-0.85180664	-0.17358398	-0.28857422	0.31176758	0.38	0.01	7/6/2018	7	6	2018	21:02:55	75775	0	21	2	55	1572	0.051757813	3.4434082	0.18896484	0.18432617	-0.98876953	39.385498	0.13989258	0	0	0	0	0	0	0	0	0	1.0234375	0.0234375	0.17114258	0.026611328	0.007324219	0.13696289	0.01	39372.95	0	0	0.01
13040	1085	1085	Category L	0.21582031	0.20385742	-0.86376953	-0.17163086	-0.28442383	0.31176758	0.38	0.01	7/6/2018	7	6	2018	21:02:55	75775	0.111	21	2	55	1584	0.051757813	3.4434082	0.16821289	0.18554688	-0.9765625	36.651367	0.1237793	0	0	0	0	0	0	0	0	0	1.0080566	0.008056641	0.17871094	0.047363281	0.018066406	0.11279297	0.01	39372.95	0	0	0.01
13041	1086	1086	Category L	0.25195313	0.20385742	-0.85180664	-0.17089844	-0.27636719	0.30786133	0.38	0.01	7/6/2018	7	6	2018	21:02:55	75775	0.222	21	2	55	1584	0.050537109	3.4659668	0.17578125	0.1809082	-0.97167969	31.713623	0.14379883	0	0	0	0	0	0	0	0	0	1.0039063	0.00390625	0.21875	0.075927734	0.022705078	0.11987305	0.01	39372.95	0	0	0.01
13042	1087	1087	Category L	0.25195313	0.20385742	-0.86376953	-0.16625977	-0.28222656	0.31884766	0.38	0.01	7/6/2018	7	6	2018	21:02:55	75775	0.333	21	2	55	1609	0.050537109	3.4659668	0.19067383	0.18408203	-1.0078125	26.662842	0.15771484	0	0	0	0	0	0	0	0	0	1.0422363	0.042236328	0.22509766	0.061035156	0.01953125	0.14404297	0.01	39372.95	0	0	0.01
13043	1088	1088	Category L	0.2277832	0.21582031	-0.83984375	-0.17578125	-0.28198242	0.31274414	0.39	0.01	7/6/2018	7	6	2018	21:02:55	75775	0.444	21	2	55	1621	0.050537109	3.4659668	0.18554688	0.18920898	-1.0056152	21.595215	0.17285156	0	0	0	0	0	0	0	0	0	1.0397949	0.039794922	0.23413086	0.041992188	0.026367188	0.16577148	0.01	39372.95	0	0	0.01
13044	1089	1089	Category L	0.21582031	0.20385742	-0.85180664	-0.1652832	-0.28320313	0.31811523	0.39	0.01	7/6/2018	7	6	2018	21:02:55	75775	0.555	21	2	55	1658	0.050537109	3.4659668	0.18847656	0.1875	-0.99975586	17.27832	0.15136719	0	0	0	0	0	0	0	0	0	1.034668	0.034667969	0.19140625	0.027099609	0.016113281	0.14794922	0.01	39372.95	0	0	0.01
13045	1090	1090	Category L	0.2277832	0.20385742	-0.82788086	-0.16381836	-0.28149414	0.31616211	0.39	0.01	7/6/2018	7	6	2018	21:02:55	75775	0.666	21	2	55	1671	0.050537109	3.4659668	0.18579102	0.18652344	-0.98217773	12.939697	0.16064453	0	0	0	0	0	0	0	0	0	1.0168457	0.016845703	0.21337891	0.041748047	0.017089844	0.15429688	0.01	39372.95	0	0	0.01
13046	1091	1091	Category L	0.2277832	0.19189453	-0.85180664	-0.16723633	-0.28149414	0.31420898	0.39	0.01	7/6/2018	7	6	2018	21:02:55	75775	0.777	21	2	55	1646	0.050537109	3.4659668	0.19970703	0.19995117	-0.99658203	9.1530762	0.14770508	0	0	0	0	0	0	0	0	0	1.0358887	0.035888672	0.1809082	0.027832031	-0.008056641	0.14477539	0.01	39372.95	0	0	0.01
13047	1092	1092	Category L	0.2277832	0.20385742	-0.87597656	-0.16772461	-0.27807617	0.30908203	0.39	0.01	7/6/2018	7	6	2018	21:02:55	75775	0.888	21	2	55	1670	0.050537109	3.4659668	0.1887207	0.19750977	-0.99536133	5.9216309	0.12573242	0	0	0	0	0	0	0	0	0	1.0322266	0.032226563	0.16455078	0.038818359	0.006103516	0.11938477	0.01	39372.95	0	0	0.01
13048	1093	1093	Category L	0.21582031	0.20385742	-0.83984375	-0.1628418	-0.28515625	0.31518555	0.39	0.01	7/6/2018	7	6	2018	21:02:56	75776	0	21	2	56	1646	0.050537109	3.4659668	0.17578125	0.19384766	-0.97851563	3.7653809	0.14453125	0	0	0	0	0	0	0	0	0	1.0129395	0.012939453	0.18847656	0.039794922	0.010009766	0.13867188	0.01	39372.95	0	0	0.01
13049	1094	1094	Category L	0.2277832	0.20385742	-0.87597656	-0.16210938	-0.28051758	0.31298828	0.39	0.01	7/6/2018	7	6	2018	21:02:56	75776	0.1	21	2	56	1646	0.050537109	3.4659668	0.19238281	0.19262695	-1.0170898	2.0351563	0.14599609	0	0	0	0	0	0	0	0	0	1.0529785	0.052978516	0.1875	0.03515625	0.010986328	0.14111328	0.01	39372.95	0	0	0.01
13050	1095	1095	Category L	0.23999023	0.2277832	-0.81591797	-0.16821289	-0.2800293	0.31201172	0.39	0.01	7/6/2018	7	6	2018	21:02:56	75776	0.2	21	2	56	1707	0.050537109	3.4659668	0.19677734	0.18969727	-0.99853516	0.75146484	0.19140625	0	0	0	0	0	0	0	0	0	1.0351563	0.03515625	0.26367188	0.04296875	0.037841797	0.18261719	0.01	39372.95	0	0	0.01
13051	1096	1096	Category L	0.2277832	0.23999023	-0.86376953	-0.16137695	-0.27978516	0.32055664	0.39	0.01	7/6/2018	7	6	2018	21:02:56	75776	0.3	21	2	56	1720	0.050537109	3.4659668	0.17919922	0.19140625	-0.99072266	0.30834961	0.14428711	0	0	0	0	0	0	0	0	0	1.0249023	0.024902344	0.22363281	0.048339844	0.048339844	0.12695313	0.01	39372.95	0	0	0.01
13052	1097	1097	Category L	0.21582031	0.20385742	-0.86376953	-0.16381836	-0.28857422	0.31420898	0.39	0.01	7/6/2018	7	6	2018	21:02:56	75776	0.4	21	2	56	1683	0.050537109	3.4659668	0.17944336	0.1940918	-1.0195313	0.17749023	0.16015625	0	0	0	0	0	0	0	0	0	1.0532227	0.053222656	0.20166016	0.036132813	0.009521484	0.15576172	0.01	39372.95	0	0	0.01
13053	1098	1098	Category L	0.2277832	0.21582031	-0.82788086	-0.16455078	-0.28271484	0.30322266	0.4	0.01	7/6/2018	7	6	2018	21:02:56	75776	0.5	21	2	56	1658	0.050537109	3.4659668	0.18554688	0.18798828	-1.0217285	0.003662109	0.20019531	0	0	0	0	0	0	0	0	0	1.0554199	0.055419922	0.26342773	0.041992188	0.027587891	0.19384766	0.01	39372.95	0	0	0.01
13054	1099	1099	Category L	0.2277832	0.20385742	-0.83984375	-0.16210938	-0.28051758	0.31542969	0.4	0.01	7/6/2018	7	6	2018	21:02:56	75776	0.6	21	2	56	1621	0.050537109	3.4659668	0.18994141	0.18334961	-1.0253906	0.44750977	0.19042969	0	0	0	0	0	0	0	0	0	1.0588379	0.058837891	0.24365234	0.037597656	0.020263672	0.18554688	0.01	39372.95	0	0	0.01
13055	1100	1100	Category L	0.2277832	0.23999023	-0.85180664	-0.16552734	-0.2878418	0.31201172	0.4	0.01	7/6/2018	7	6	2018	21:02:56	75776	0.7	21	2	56	1597	0.050537109	3.4659668	0.18237305	0.17822266	-1.0109863	0.40917969	0.17651367	0	0	0	0	0	0	0	0	0	1.0427246	0.042724609	0.26586914	0.045166016	0.061523438	0.15917969	0.01	39372.95	0	0	0.01
13056	1101	1101	Category L	0.21582031	0.21582031	-0.85180664	-0.15869141	-0.2800293	0.31323242	0.4	0.01	7/6/2018	7	6	2018	21:02:56	75776	0.8	21	2	56	1634	0.050537109	3.4659668	0.16992188	0.18432617	-1.0253906	0.012939453	0.18212891	0	0	0	0	0	0	0	0	0	1.0556641	0.055664063	0.25048828	0.045654297	0.03125	0.17358398	0.01	39372.95	0	0	0.01
13057	1102	1102	Category L	0.2277832	0.21582031	-0.85180664	-0.16162109	-0.2800293	0.30932617	0.4	0.01	7/6/2018	7	6	2018	21:02:56	75776	0.9	21	2	56	1634	0.050537109	3.4659668	0.18310547	0.1875	-1.0490723	0.12475586	0.2043457	0	0	0	0	0	0	0	0	0	1.081543	0.081542969	0.27001953	0.044433594	0.028076172	0.19726563	0.01	39372.95	0	0	0.01
13058	1103	1103	Category L	0.2277832	0.20385742	-0.86376953	-0.16235352	-0.27758789	0.31445313	0.4	0.01	7/6/2018	7	6	2018	21:02:57	75777	0	21	2	57	1634	0.050537109	3.4659668	0.17944336	0.18481445	-1.0192871	0.012939453	0.1640625	0	0	0	0	0	0	0	0	0	1.0512695	0.051269531	0.22290039	0.048095703	0.018798828	0.15551758	0.01	39372.95	0	0	0.01
13059	1104	1104	Category L	0.2277832	0.20385742	-0.88793945	-0.16381836	-0.28393555	0.32617188	0.4	0.01	7/6/2018	7	6	2018	21:02:57	75777	0.1	21	2	57	1621	0.050537109	3.4659668	0.16699219	0.17944336	-1.0068359	1.3991699	0.13574219	0	0	0	0	0	0	0	0	0	1.036377	0.036376953	0.20385742	0.060546875	0.024169922	0.11889648	0.01	39372.95	0	0	0.01
13060	1105	1105	Category L	0.2277832	0.20385742	-0.87597656	-0.16552734	-0.28515625	0.31201172	0.4	0.01	7/6/2018	7	6	2018	21:02:57	75777	0.2	21	2	57	1621	0.050537109	3.4659668	0.16552734	0.18554688	-1.0214844	3.9404297	0.15917969	0	0	0	0	0	0	0	0	0	1.0512695	0.051269531	0.22583008	0.062011719	0.018066406	0.14550781	0.01	39372.95	0	0	0.01
13061	1106	1106	Category L	0.20385742	0.20385742	-0.89990234	-0.16210938	-0.28613281	0.31616211	0.4	0.01	7/6/2018	7	6	2018	21:02:57	75777	0.3	21	2	57	1634	0.050537109	3.4659668	0.15966797	0.20263672	-1.0244141	8.373291	0.13208008	0	0	0	0	0	0	0	0	0	1.0563965	0.056396484	0.16967773	0.043945313	0.000976563	0.12451172	0.01	39372.95	0	0	0.01
13062	1107	1107	Category L	0.2277832	0.20385742	-0.86376953	-0.16308594	-0.28051758	0.32226563	0.4	0.01	7/6/2018	7	6	2018	21:02:57	75777	0.4	21	2	57	1622	0.050537109	3.4659668	0.15600586	0.20117188	-1.0292969	15.37207	0.18041992	0	0	0	0	0	0	0	0	0	1.0603027	0.060302734	0.23974609	0.071533203	0.002441406	0.16552734	0.01	39372.95	0	0	0.01
13063	1108	1108	Category L	0.2277832	0.2277832	-0.86376953	-0.16650391	-0.28222656	0.31494141	0.41	0.01	7/6/2018	7	6	2018	21:02:57	75777	0.5	21	2	57	1634	0.050537109	3.4659668	0.15234375	0.19946289	-1.0039063	18.58667	0.16162109	0	0	0	0	0	0	0	0	0	1.034668	0.034667969	0.24365234	0.075195313	0.028076172	0.14013672	0.01	39372.95	0	0	0.01
13064	1109	1109	Category L	0.20385742	0.19189453	-0.80395508	-0.16064453	-0.28173828	0.31811523	0.41	0.01	7/6/2018	7	6	2018	21:02:57	75777	0.6	21	2	57	1634	0.050537109	3.4659668	0.15063477	0.21142578	-1.0275879	14.291504	0.23071289	0	0	0	0	0	0	0	0	0	1.0598145	0.059814453	0.29638672	0.052978516	-0.01953125	0.22363281	0.01	39372.95	0	0	0.01
13065	1110	1110	Category I	-0.35986328	-0.19189453	-0.41992188	0.15869141	-0.20947266	0.38378906	0.09	0.01	7/6/2018	7	6	2018	21:13:26	76406	0.199	21	13	26	1634	0.051025391	3.4289062	0.16186523	0.22070313	-1.0419922	20.151123	0.91088867	0	0	0	0	0	0	0	0	0	1.0773926	0.077392578	1.5566406	-0.52172852	-0.41259766	0.62207031	0.01	39372.95	0	0	0.01
13066	1111	1111	Category I	-0.65991211	0.49194336	-0.56396484	0.067871094	-0.20166016	0.40185547	0.09	0.01	7/6/2018	7	6	2018	21:13:26	76406	0.3	21	13	26	1634	0.051025391	3.4289062	0.15209961	0.22265625	-1.0246582	31.042969	0.97167969	0	0	0	0	0	0	0	0	0	1.0595703	0.059570313	1.541748	-0.81201172	0.26904297	0.46069336	0.01	39372.95	0	0	0.01
13067	1112	1112	Category I	0.20385742	0.19189453	-1.7038574	0.2331543	-0.099121094	0.39355469	0.09	0.01	7/6/2018	7	6	2018	21:13:26	76406	0.4	21	13	26	1634	0.051025391	3.4289062	0.14306641	0.22070313	-1.0178223	41.407715	0.68920898	0	0	0	0	0	0	0	0	0	1.0512695	0.051269531	0.77539063	0.060546875	-0.028808594	-0.68579102	0.01	39372.95	0	0	0.01
13068	1113	1113	Category I	0.45581055	0.39599609	-1.8837891	0.34643555	-0.14038086	0.30200195	0.09	0.01	7/6/2018	7	6	2018	21:13:26	76406	0.5	21	13	26	1646	0.051025391	3.4289062	0.15112305	0.23974609	-1.0368652	25.673828	0.91333008	0	0	0	0	0	0	0	0	0	1.0749512	0.074951172	1.307373	0.30444336	0.15600586	-0.84667969	0.01	39372.95	0	0	0.01
13069	1114	1114	Category I	-0.27587891	-0.095947266	0.011962891	0.19091797	-0.15332031	0.39282227	0.09	0.01	7/6/2018	7	6	2018	21:13:26	76406	0.6	21	13	26	1634	0.051025391	3.4289062	0.15844727	0.24414063	-1.0327148	36.720215	1.1813965	0	0	0	0	0	0	0	0	0	1.072998	0.072998047	1.8193359	-0.43432617	-0.34008789	1.0446777	0.01	39372.95	0	0	0.01
13070	1115	1115	Category I	-0.81591797	0.23999023	-0.43188477	0.13964844	-0.21508789	0.38427734	0.09	0.01	7/6/2018	7	6	2018	21:13:26	76406	0.7	21	13	26	1646	0.051025391	3.4289062	0.14526367	0.24462891	-1.0256348	50.390625	1.1296387	0	0	0	0	0	0	0	0	0	1.0644531	0.064453125	1.5598145	-0.96118164	-0.004638672	0.59375	0.01	39372.95	0	0	0.01
13071	1116	1116	Category I	0.88793945	-0.87597656	-3.6958008	0.16699219	-0.1315918	0.40966797	0.1	0.01	7/6/2018	7	6	2018	21:13:26	76406	0.8	21	13	26	1658	0.051025391	3.4289062	0.13842773	0.24316406	-1.0126953	33.524902	3.0019531	0	0	0	0	0	0	0	0	0	1.0507813	0.05078125	4.5515137	0.74926758	-1.1191406	-2.6828613	0.01	39372.95	0	0	0.01
13072	1117	1117	Category I	-1.1879883	-0.26391602	-1.0319824	0.24462891	-0.12939453	0.37915039	0.1	0.01	7/6/2018	7	6	2018	21:13:26	76406	0.9	21	13	26	1671	0.051025391	3.4289062	0.14404297	0.25341797	-1.0444336	29.643799	1.4289551	0	0	0	0	0	0	0	0	0	1.0842285	0.084228516	1.8618164	-1.3320313	-0.51733398	0.012451172	0.01	39372.95	0	0	0.01
13073	1118	1118	Category I	0.095947266	0.27587891	-0.047851563	-0.0703125	-0.052001953	0.44213867	0.1	0.01	7/6/2018	7	6	2018	21:13:27	76407	0	21	13	27	1646	0.051025391	3.4289062	0.14672852	0.26611328	-1.0510254	25.32959	1.0046387	0	0	0	0	0	0	0	0	0	1.0942383	0.094238281	1.0637207	-0.05078125	0.009521484	1.0031738	0.01	39372.95	0	0	0.01
13074	1119	1119	Category I	0.49194336	0.011962891	-2.7597656	0.083251953	-0.14941406	0.41821289	0.1	0.01	7/6/2018	7	6	2018	21:13:27	76407	0.1	21	13	27	1609	0.051025391	3.4289062	0.13598633	0.2668457	-1.0397949	46.5354	1.7746582	0	0	0	0	0	0	0	0	0	1.0820313	0.08203125	2.3308105	0.35571289	-0.25488281	-1.7197266	0.01	39372.95	0	0	0.01
13075	1120	1120	Category I	0.7199707	-0.70776367	-0.94799805	0.1809082	-0.066162109	0.41699219	0.1	0.01	7/6/2018	7	6	2018	21:13:27	76407	0.2	21	13	27	1633	0.051025391	3.4289062	0.13012695	0.26293945	-1.0292969	23.06665	1.138916	0	0	0	0	0	0	0	0	0	1.0703125	0.0703125	1.6420898	0.58959961	-0.97070313	0.081298828	0.01	39372.95	0	0	0.01
13076	1121	1121	Category I	-0.52783203	0.41992188	-0.56396484	-0.072021484	-0.094482422	0.4362793	0.1	0.01	7/6/2018	7	6	2018	21:13:27	76407	0.3	21	13	27	1596	0.051025391	3.4289062	0.1315918	0.28173828	-1.0534668	28.243652	0.83276367	0	0	0	0	0	0	0	0	0	1.0983887	0.098388672	1.2868652	-0.65942383	0.13793945	0.48950195	0.01	39372.95	0	0	0.01
13077	1122	1122	Category I	0.20385742	-0.095947266	-2.6638184	0.079589844	-0.045166016	0.44604492	0.1	0.01	7/6/2018	7	6	2018	21:13:27	76407	0.4	21	13	27	1609	0.051025391	3.4289062	0.13671875	0.28857422	-1.0622559	55.733643	1.6481934	0	0	0	0	0	0	0	0	0	1.109375	0.109375	2.0527344	0.066894531	-0.38452148	-1.6013184	0.01	39372.95	0	0	0.01
13078	1123	1123	Category I	0.94799805	0.34790039	-2.0158691	0.069580078	-0.005615234	0.4453125	0.1	0.01	7/6/2018	7	6	2018	21:13:27	76407	0.5	21	13	27	1633	0.051025391	3.4289062	0.12744141	0.2878418	-1.0551758	59.571045	1.2646484	0	0	0	0	0	0	0	0	0	1.1010742	0.10107422	1.8408203	0.8203125	0.059814453	-0.96044922	0.01	39372.95	0	0	0.01
13079	1124	1124	Category I	-0.97192383	0.34790039	-0.68383789	-0.035400391	0.059814453	0.4309082	0.1	0.01	7/6/2018	7	6	2018	21:13:27	76407	0.6	21	13	27	1597	0.051025391	3.4289062	0.11523438	0.28051758	-1.0415039	129.19897	1.1464844	0	0	0	0	0	0	0	0	0	1.0847168	0.084716797	1.5124512	-1.0871582	0.067138672	0.35766602	0.01	39372.95	0	0	0.01
13080	1125	1125	Category I	0.43188477	-0.29980469	0.15576172	-0.16455078	0.062011719	0.42431641	0.1	0.01	7/6/2018	7	6	2018	21:13:27	76407	0.7	21	13	27	1621	0.051025391	3.4289062	0.11694336	0.29394531	-1.0688477	139.69312	1.3969727	0	0	0	0	0	0	0	0	0	1.1147461	0.11474609	2.1333008	0.31469727	-0.59375	1.2246094	0.01	39372.95	0	0	0.01
13081	1126	1126	Category I	1.1999512	0.41992188	-3.6237793	0.028564453	-0.018310547	0.45117188	0.11	0.01	7/6/2018	7	6	2018	21:13:27	76407	0.8	21	13	27	1634	0.051025391	3.4289062	0.125	0.30029297	-1.0688477	129.30811	2.7741699	0	0	0	0	0	0	0	0	0	1.1171875	0.1171875	3.7492676	1.074707	0.11938477	-2.5546875	0.01	39372.95	0	0	0.01
13082	1127	1127	Category I	0.38378906	0.80395508	-0.97192383	-0.060791016	0.17041016	0.4296875	0.11	0.01	7/6/2018	7	6	2018	21:13:27	76407	0.9	21	13	27	1609	0.051025391	3.4289062	0.11376953	0.30395508	-1.0549316	134.2207	0.57397461	0	0	0	0	0	0	0	0	0	1.1037598	0.10375977	0.8527832	0.26977539	0.49975586	0.083007813	0.01	39372.95	0	0	0.01
13083	1128	1128	Category I	0.16796875	-0.071777344	0.23999023	-0.18457031	0.21557617	0.37695313	0.11	0.01	7/6/2018	7	6	2018	21:13:28	76408	0	21	13	28	1597	0.051757813	3.5094727	0.10571289	0.29736328	-1.0820313	134.42163	1.3740234	0	0	0	0	0	0	0	0	0	1.1271973	0.12719727	1.753418	0.062011719	-0.36914063	1.3220215	0.01	39372.95	0	0	0.01
13084	1129	1129	Category I	0.26391602	0.39599609	-0.58789063	-0.10009766	0.13037109	0.42602539	0.11	0.01	7/6/2018	7	6	2018	21:13:28	76408	0.111	21	13	28	1597	0.051757813	3.5094727	0.11889648	0.3059082	-1.0842285	123.07129	0.5246582	0	0	0	0	0	0	0	0	0	1.1328125	0.1328125	0.73120117	0.14477539	0.08984375	0.49633789	0.01	39372.95	0	0	0.01
13085	1130	1130	Category I	1.0678711	1.1159668	-1.3918457	-0.12963867	0.10546875	0.42675781	0.11	0.01	7/6/2018	7	6	2018	21:13:28	76408	0.222	21	13	28	1597	0.051757813	3.5094727	0.12109375	0.3034668	-1.0810547	157.08203	1.2854004	0	0	0	0	0	0	0	0	0	1.1293945	0.12939453	2.0695801	0.9465332	0.81225586	-0.31054688	0.01	39372.95	0	0	0.01
13086	1131	1131	Category I	-1.0078125	0.15576172	-0.39599609	-0.051269531	0.17529297	0.42602539	0.11	0.01	7/6/2018	7	6	2018	21:13:28	76408	0.333	21	13	28	1609	0.051757813	3.5094727	0.11206055	0.30493164	-1.0852051	145.90796	1.3234863	0	0	0	0	0	0	0	0	0	1.1328125	0.1328125	1.9584961	-1.119873	-0.14916992	0.68920898	0.01	39372.95	0	0	0.01
13087	1132	1132	Category I	-0.21582031	0.10791016	-0.035888672	-0.19384766	0.13891602	0.39672852	0.11	0.01	7/6/2018	7	6	2018	21:13:28	76408	0.444	21	13	28	1597	0.051757813	3.5094727	0.11645508	0.31079102	-1.1054688	104.96118	1.1384277	0	0	0	0	0	0	0	0	0	1.1542969	0.15429688	1.6052246	-0.33227539	-0.20288086	1.0695801	0.01	39372.95	0	0	0.01
13088	1133	1133	Category I	1.1159668	0.16796875	-3.3359375	-0.082275391	0.13354492	0.43359375	0.11	0.01	7/6/2018	7	6	2018	21:13:28	76408	0.555	21	13	28	1584	0.051757813	3.5094727	0.11181641	0.31469727	-1.1022949	124.1936	2.453125	0	0	0	0	0	0	0	0	0	1.1518555	0.15185547	3.3845215	1.0039063	-0.14672852	-2.2333984	0.01	39372.95	0	0	0.01
13089	1134	1134	Category I	0.68383789	-0.011962891	-0.69580078	-0.015380859	0.21142578	0.41748047	0.11	0.01	7/6/2018	7	6	2018	21:13:28	76408	0.666	21	13	28	1572	0.051757813	3.5094727	0.11035156	0.31103516	-1.0910645	43.385254	0.76757813	0	0	0	0	0	0	0	0	0	1.1398926	0.13989258	1.291748	0.57324219	-0.32299805	0.39526367	0.01	39372.95	0	0	0.01
13090	1135	1135	Category I	-0.68383789	0.45581055	-0.20385742	-0.17333984	0.19799805	0.38696289	0.11	0.01	7/6/2018	7	6	2018	21:13:28	76408	0.777	21	13	28	1584	0.051757813	3.5094727	0.099609375	0.30737305	-1.092041	26.363281	1.1936035	0	0	0	0	0	0	0	0	0	1.138916	0.13891602	1.8200684	-0.78344727	0.14819336	0.88818359	0.01	39372.95	0	0	0.01
13091	1136	1136	Category I	-0.15576172	0.25195313	-2.4719238	-0.1394043	0.12597656	0.43017578	0.12	0.01	7/6/2018	7	6	2018	21:13:28	76408	0.888	21	13	28	1621	0.051757813	3.5094727	0.10766602	0.32592773	-1.1359863	33.193115	1.3632813	0	0	0	0	0	0	0	0	0	1.1867676	0.18676758	1.6730957	-0.26342773	-0.073974609	-1.3356934	0.01	39372.95	0	0	0.01
13092	1137	1137	Category I	0.89990234	0.047851563	-2.6757813	-0.12353516	0.11352539	0.42944336	0.12	0.01	7/6/2018	7	6	2018	21:13:29	76409	0	21	13	29	1584	0.051757813	3.5094727	0.097412109	0.32128906	-1.1398926	37.446777	1.7541504	0	0	0	0	0	0	0	0	0	1.1882324	0.18823242	2.6115723	0.80224609	-0.2734375	-1.5356445	0.01	39372.95	0	0	0.01
13093	1138	1138	Category I	0.21582031	-0.16796875	-0.53979492	-0.13745117	0.076660156	0.42944336	0.12	0.01	7/6/2018	7	6	2018	21:13:29	76409	0.1	21	13	29	1584	0.051757813	3.5094727	0.091064453	0.32299805	-1.1201172	55.562744	0.77026367	0	0	0	0	0	0	0	0	0	1.1694336	0.16943359	1.1960449	0.12451172	-0.4909668	0.58032227	0.01	39372.95	0	0	0.01
13094	1139	1139	Category I	-0.53979492	-0.10791016	-0.023925781	-0.23852539	0.058837891	0.38427734	0.12	0.01	7/6/2018	7	6	2018	21:13:29	76409	0.2	21	13	29	1572	0.051757813	3.5094727	0.089355469	0.32421875	-1.1455078	57.561768	1.3566895	0	0	0	0	0	0	0	0	0	1.1938477	0.19384766	2.1828613	-0.62915039	-0.43212891	1.121582	0.01	39372.95	0	0	0.01
13095	1140	1140	Category I	-0.41992188	0.59985352	-1.9919434	-0.15258789	0.10253906	0.41625977	0.12	0.01	7/6/2018	7	6	2018	21:13:29	76409	0.3	21	13	29	1584	0.051757813	3.5094727	0.096679688	0.30786133	-1.1645508	35.224365	1.0180664	0	0	0	0	0	0	0	0	0	1.2084961	0.20849609	1.6357422	-0.51660156	0.29174805	-0.82714844	0.01	39372.95	0	0	0.01
13096	1141	1141	Category I	0.86376953	0.41992188	-2.1599121	-0.096435547	0.11694336	0.42797852	0.12	0.01	7/6/2018	7	6	2018	21:13:29	76409	0.4	21	13	29	1609	0.051757813	3.5094727	0.086425781	0.30224609	-1.1530762	34.769531	1.2770996	0	0	0	0	0	0	0	0	0	1.1950684	0.19506836	1.9016113	0.77709961	0.11743164	-1.0065918	0.01	39372.95	0	0	0.01
13097	1142	1142	Category I	0.11987305	0.32397461	-0.047851563	-0.10229492	0.12060547	0.41894531	0.12	0.01	7/6/2018	7	6	2018	21:13:29	76409	0.5	21	13	29	1609	0.051757813	3.5094727	0.067871094	0.30078125	-1.1525879	46.807617	1.1062012	0	0	0	0	0	0	0	0	0	1.1931152	0.19311523	1.1796875	0.051757813	0.022949219	1.1047363	0.01	39372.95	0	0	0.01
13098	1143	1143	Category I	-0.45581055	-0.20385742	0.13183594	-0.21484375	0.12890625	0.38989258	0.12	0.01	7/6/2018	7	6	2018	21:13:29	76409	0.6	21	13	29	1596	0.051757813	3.5094727	0.076660156	0.32177734	-1.1789551	24.716309	1.5092773	0	0	0	0	0	0	0	0	0	1.2243652	0.22436523	2.3691406	-0.5324707	-0.52563477	1.310791	0.01	39372.95	0	0	0.01
13099	1144	1144	Category I	-0.035888672	0.59985352	-2.7597656	-0.16357422	0.10571289	0.41015625	0.12	0.01	7/6/2018	7	6	2018	21:13:29	76409	0.7	21	13	29	1596	0.051757813	3.5094727	0.068359375	0.3190918	-1.1699219	6.7858887	1.6174316	0	0	0	0	0	0	0	0	0	1.2145996	0.21459961	1.9743652	-0.10424805	0.28051758	-1.5895996	0.01	39372.95	0	0	0.01
13100	1145	1145	Category I	0.32397461	1.6437988	-1.2478027	-0.083740234	0.10058594	0.43823242	0.12	0.01	7/6/2018	7	6	2018	21:13:29	76409	0.8	21	13	29	1609	0.051757813	3.5094727	0.055908203	0.31225586	-1.1584473	7.8803711	1.3608398	0	0	0	0	0	0	0	0	0	1.2011719	0.20117188	1.6884766	0.26782227	1.3312988	-0.089111328	0.01	39372.95	0	0	0.01
13101	1146	1146	Category I	-0.31176758	0.14379883	-0.44384766	-0.12207031	0.2409668	0.39208984	0.13	0.01	7/6/2018	7	6	2018	21:13:29	76409	0.9	21	13	29	1646	0.051757813	3.5094727	0.047851563	0.3125	-1.1779785	22.064453	0.8347168	0	0	0	0	0	0	0	0	0	1.2197266	0.21972656	1.2626953	-0.35961914	-0.16870117	0.73413086	0.01	39372.95	0	0	0.01
13102	1147	1147	Category I	-0.31176758	0.15576172	0.65991211	-0.22802734	0.19799805	0.3605957	0.13	0.01	7/6/2018	7	6	2018	21:13:30	76410	0	21	13	30	1695	0.051757813	3.5094727	0.05859375	0.29956055	-1.1982422	0.30102539	1.9001465	0	0	0	0	0	0	0	0	0	1.2363281	0.23632813	2.3723145	-0.37036133	-0.14379883	1.8581543	0.01	39372.95	0	0	0.01
13103	1148	1148	Category I	0.53979492	1.3078613	-2.8078613	-0.21582031	0.15087891	0.38134766	0.13	0.01	7/6/2018	7	6	2018	21:13:30	76410	0.09	21	13	30	1683	0.051757813	3.5094727	0.0546875	0.30224609	-1.1928711	22.850342	1.9628906	0	0	0	0	0	0	0	0	0	1.2319336	0.23193359	3.1052246	0.48486328	1.0053711	-1.6147461	0.01	39372.95	0	0	0.01
13104	1149	1149	Category I	0.97192383	0.97192383	-1.5959473	-0.11181641	0.24584961	0.39013672	0.13	0.01	7/6/2018	7	6	2018	21:13:30	76410	0.181	21	13	30	1670	0.051757813	3.5094727	0.051269531	0.29614258	-1.1782227	19.338867	1.2158203	0	0	0	0	0	0	0	0	0	1.2160645	0.21606445	2.0136719	0.92041016	0.67553711	-0.41748047	0.01	39372.95	0	0	0.01
13105	1150	1150	Category I	-0.59985352	0.19189453	0.035888672	-0.080078125	0.25244141	0.40039063	0.13	0.01	7/6/2018	7	6	2018	21:13:30	76410	0.272	21	13	30	1670	0.051757813	3.5094727	0.049316406	0.29614258	-1.204834	9.932373	1.4042969	0	0	0	0	0	0	0	0	0	1.2416992	0.24169922	1.9943848	-0.64916992	-0.10424805	1.2407227	0.01	39372.95	0	0	0.01
13106	1151	1151	Category I	-0.6237793	-0.035888672	-0.15576172	-0.15698242	0.21411133	0.38842773	0.13	0.01	7/6/2018	7	6	2018	21:13:30	76410	0.363	21	13	30	1818	0.051757813	3.5094727	0.063720703	0.29858398	-1.21875	23.417969	1.3095703	0	0	0	0	0	0	0	0	0	1.2563477	0.25634766	2.0852051	-0.6875	-0.33447266	1.0629883	0.01	39372.95	0	0	0.01
13107	1152	1152	Category I	0.64794922	1.6679688	-2.0998535	-0.082519531	0.21337891	0.40991211	0.13	0.01	7/6/2018	7	6	2018	21:13:30	76410	0.454	21	13	30	1818	0.051757813	3.5094727	0.067138672	0.29516602	-1.215332	35.962646	1.7329102	0	0	0	0	0	0	0	0	0	1.2524414	0.25244141	2.8376465	0.58056641	1.3725586	-0.88427734	0.01	39372.95	0	0	0.01
13108	1153	1153	Category I	0.77978516	0.6237793	-1.1518555	0.01953125	0.30834961	0.38476563	0.13	0.01	7/6/2018	7	6	2018	21:13:30	76410	0.545	21	13	30	1818	0.051757813	3.5094727	0.0625	0.29077148	-1.1945801	16.702393	0.79174805	0	0	0	0	0	0	0	0	0	1.2312012	0.23120117	1.0930176	0.71704102	0.33276367	0.042724609	0.01	39372.95	0	0	0.01
13109	1154	1154	Category I	-0.6237793	0.29980469	-0.059814453	-0.072509766	0.19873047	0.41162109	0.13	0.01	7/6/2018	7	6	2018	21:13:30	76410	0.636	21	13	30	1781	0.051757813	3.5094727	0.059082031	0.29150391	-1.2023926	10.358154	1.3310547	0	0	0	0	0	0	0	0	0	1.2385254	0.23852539	1.8337402	-0.68286133	0.008056641	1.1425781	0.01	39372.95	0	0	0.01
13110	1155	1155	Category I	-0.53979492	-0.095947266	0.059814453	-0.098144531	0.19555664	0.41015625	0.13	0.01	7/6/2018	7	6	2018	21:13:30	76410	0.727	21	13	30	1621	0.051757813	3.5094727	0.067626953	0.28881836	-1.2275391	22.399658	1.4746094	0	0	0	0	0	0	0	0	0	1.2629395	0.26293945	2.2797852	-0.60742188	-0.38476563	1.2873535	0.01	39372.95	0	0	0.01
13111	1156	1156	Category I	0.671875	0.99584961	-3.7199707	-0.024414063	0.1784668	0.43676758	0.14	0.01	7/6/2018	7	6	2018	21:13:30	76410	0.818	21	13	30	1609	0.051757813	3.5094727	0.079589844	0.28881836	-1.2231445	26.954102	2.6616211	0	0	0	0	0	0	0	0	0	1.2592773	0.25927734	3.7956543	0.59204102	0.70678711	-2.496582	0.01	39372.95	0	0	0.01
13112	1157	1157	Category I	0.45581055	1.2119141	-1.4038086	0.096679688	0.21679688	0.41015625	0.14	0.01	7/6/2018	7	6	2018	21:13:30	76410	0.909	21	13	30	1621	0.051757813	3.5094727	0.065917969	0.29443359	-1.1730957	12.022705	1.0229492	0	0	0	0	0	0	0	0	0	1.2114258	0.21142578	1.5375977	0.38964844	0.91723633	-0.23046875	0.01	39372.95	0	0	0.01
13113	1158	1158	Category I	-0.6237793	0.2878418	0.047851563	-0.023925781	0.19897461	0.41381836	0.14	0.01	7/6/2018	7	6	2018	21:13:31	76411	0	21	13	31	1634	0.051757813	3.5094727	0.079833984	0.30371094	-1.1894531	4.6403809	1.423584	0	0	0	0	0	0	0	0	0	1.2302246	0.23022461	1.9570313	-0.70361328	-0.015869141	1.2373047	0.01	39372.95	0	0	0.01
13114	1159	1159	Category I	-0.25195313	-0.10791016	-0.047851563	-0.080322266	0.17382813	0.41210938	0.14	0.01	7/6/2018	7	6	2018	21:13:31	76411	0.111	21	13	31	1622	0.051757813	3.5094727	0.090087891	0.29418945	-1.2207031	17.862305	1.286377	0	0	0	0	0	0	0	0	0	1.2590332	0.2590332	1.9174805	-0.34204102	-0.40209961	1.1728516	0.01	39372.95	0	0	0.01
13115	1160	1160	Category I	0.37182617	1.7277832	-2.7958984	0.008056641	0.15039063	0.42700195	0.14	0.01	7/6/2018	7	6	2018	21:13:31	76411	0.222	21	13	31	1597	0.051757813	3.5094727	0.084716797	0.30004883	-1.1911621	19.373047	2.166748	0	0	0	0	0	0	0	0	0	1.2314453	0.23144531	3.3190918	0.28686523	1.4274902	-1.6044922	0.01	39372.95	0	0	0.01
13116	1161	1161	Category I	0.65991211	0.74389648	-1.5598145	0.10424805	0.2590332	0.38598633	0.14	0.01	7/6/2018	7	6	2018	21:13:31	76411	0.333	21	13	31	1572	0.051757813	3.5094727	0.068359375	0.30712891	-1.1811523	1.6191406	0.8269043	0	0	0	0	0	0	0	0	0	1.222168	0.22216797	1.4067383	0.59130859	0.43652344	-0.37841797	0.01	39372.95	0	0	0.01
[truncated: 10,760 more rows]
[truncated: 29 more columns]
