# Supplementary material for: Development of a multisensor biologging collar and analytical techniques to describe high‐resolution spatial behavior in free‐ranging terrestrial mammals
Source: Ecol Evol. 2024 Sep 23;14(9):e70264. doi: 10.1002/ece3.70264 (PMC11420106; doi:10.1002/ece3.70264)
Supplement: Supplementary file 1 — Appendix S1 [file ECE3-14-e70264-s001.zip › doi_10_5061_dryad_jdfn2z3hv__v20240620/B6_S71_Header.csv]

Split no.	Bookmark number	Category	Pointer	Day#	Time(hh:mm:ss)	Total Event start	Event start	Number events	Duration(s)	Sum VeDBA	Mean VeDBA	Mean Dyn AccX	Mean Dyn AccY	Mean Dyn AccZ	Sum VeSBA	Mean VeSBA	Mean smth AccX	Mean smth AccY	Mean smth AccZ	VeDBA_Var	VeDBA_SD	VeSBA_Var	VeSBA_SD	Mean Animal g	Sum Animal g	Animal g_Var	Animal g_SD	Acc_x_Var	Acc_x_SD	Acc_y_Var	Acc_y_SD	Acc_z_Var	Acc_z_SD	Predominant freq, Hz	Smth press val	Max pressure val	Min pressure val	Grd air press	Altitude begin	Altitude end	Delta max/min altitude
1	1	Category E	0	8	21:59:25	1	1	75	7.5	0	0	0	0	0	0	0	0	0	0	0	0	0	0	0	0	0	0	0	0	0	0	0	0	0	7	0	0.007	1000	0	39698.2	39698.2
1	2	Category L	75	8	21:59:33	76	76	43	4.2	1.35547	0.0356702	0.00722142	-0.0141216	0.0120593	34.293	0.902447	0.33924	0.221101	-0.806435	0.00378418	0.0615157	0	0	0.0975535	3.70703	0	0	0.000295539	0.0171912	0.000629626	0.0250923	0.000436883	0.0209018	0	7	0.007	0.007	1000	39698.2	39698.2	0
1	3	Category E	118	8	21:59:39	119	119	53	5.2	8.57349	0.161764	0.0359163	0.0082455	0.0139206	48.0889	0.907337	0.292563	0.214968	-0.830391	0.00753611	0.0868108	0	0	0.0926629	4.91113	0	0	0.0125802	0.112161	0.00364829	0.0604011	0.016362	0.127914	0	7	0.007	0.007	1000	39698.2	39698.2	0
1	4	Category F	171	8	22:01:36	172	172	105	10.4	21.3264	0.203109	-0.0313337	0.00177176	-0.0158366	96.2522	0.916688	0.124526	0.204055	-0.884024	0.00966332	0.0983022	0	0	0.0833124	8.7478	0	0	0.0177339	0.133169	0.00529436	0.0727624	0.0271856	0.164881	0	7	0.007	0.007	1000	39698.2	39698.2	0
1	5	Category L	276	8	22:01:47	277	277	79	7.8	4.8916	0.061919	0.0499005	-0.0118424	0.012992	71.8953	0.910067	0.180333	0.171282	-0.874506	0.00153283	0.0391514	0	0	0.0899334	7.10474	0	0	0.00352304	0.0593552	0.000392479	0.0198111	0.000407931	0.0201973	0	7	0.007	0.007	1000	39698.2	39698.2	0
1	6	Category E	355	8	23:39:33	356	356	71	7	14.4094	0.20295	0.00410913	0.00878906	-0.0130357	65.0696	0.916473	-0.0120489	0.20242	-0.89145	0.0120248	0.109658	0	0	0.083527	5.93042	0	0	0.0198029	0.140723	0.00496878	0.0704896	0.0264016	0.162486	0	7	0.008	0.008	1000	39698.2	39579	119.2
1	7	Category C	426	9	0:48:39	427	427	61	6	8.66748	0.14209	-0.0155169	0.00701204	-0.00317783	56.2371	0.921919	-0.244881	0.210497	-0.859591	0.00343798	0.0586343	0	0	0.078081	4.76294	0	0	0.0143042	0.1196	0.00310979	0.0557655	0.00587538	0.0766511	0	7	0.01	0.01	1000	39471.3	39372.9	98.4
1	8	Category D	487	9	0:49:27	488	488	172	17.2	26.3027	0.152923	-0.00911695	-0.00279626	0.00352159	161.828	0.940858	-0.445863	0.18659	-0.805739	0.00651231	0.0806989	0	0	0.0591416	10.1724	0	0	0.0124696	0.111667	0.00432782	0.0657862	0.0129863	0.113957	0	7	0.01	0.01	1000	39372.9	39372.9	0
1	9	Category C	659	9	0:49:52	660	660	292	29.2	36.627	0.125435	-0.00275494	0.00592125	0.00139294	273.16	0.935479	-0.380832	0.184946	-0.833501	0.00340208	0.0583274	0	0	0.0645208	18.8401	0	0	0.00626572	0.0791563	0.0031454	0.0560839	0.00966864	0.0983292	0	7	0.01	0.01	1000	39372.9	39372.9	0
1	10	Category D	951	9	0:52:23	952	952	67	6.6	9.44971	0.14104	0.0154027	-0.017272	-0.00841739	62.2485	0.929083	-0.298697	0.132229	-0.869469	0.00450749	0.0671379	0	0	0.0709174	4.75146	0	0	0.0076631	0.0875391	0.00736795	0.0858367	0.00898948	0.0948128	0	7	0.01	0.01	1000	39372.9	39372.9	0
1	11	Category C	1018	9	0:52:34	1019	1019	77	7.7	14.0608	0.182608	-0.0500488	-0.0148545	0.00732105	71.9373	0.93425	-0.319637	0.127327	-0.867333	0.00920442	0.0959397	0	0	0.0657499	5.06274	0	0	0.0185801	0.136309	0.00802493	0.089582	0.0155489	0.124695	0	7	0.01	0.01	1000	39372.9	39372.9	0
1	12	Category L	1095	9	0:53:05	1096	1096	125	12.501	10.5002	0.084002	0.00730859	0.0236758	0.0343555	119.594	0.95675	-0.106326	0.180504	-0.931436	0.0252422	0.158878	0.000230469	0.0151812	0.0674648	8.43311	0.000488281	0.0220971	0.00535156	0.0731544	0.00157031	0.0396272	0.00585352	0.0765083	0	7	0.01	0.01	1000	39372.9	39372.9	0
1	13	Category I	1220	9	0:56:33	1221	1221	1466	147	1891.7	1.29038	0.00437205	-0.00175878	-0.00346277	1685.3	1.14959	0.00391608	0.310253	-1.10231	0.333673	0.577644	0.000886134	0.029768	0.154279	226.173	0.000885301	0.029754	0.377456	0.614374	0.317278	0.563274	1.30446	1.14213	0	7	0.01	0.01	1000	39372.9	39372.9	0
1	14	Category C	2686	9	1:06:31	2687	2687	230	23	52.9951	0.230414	-0.0230808	0.00227157	0.00192234	217.089	0.943866	-0.379491	0.203424	-0.83636	0.0343272	0.185276	0.000183636	0.0135512	0.0561343	12.9109	0.000183636	0.0135512	0.0223463	0.149487	0.0254904	0.159657	0.0249851	0.158067	0	7	0.01	0.01	1000	39372.9	39372.9	0
1	15	Category D	2916	9	1:06:57	2917	2917	288	28.801	49.488	0.171833	-0.0136736	-0.000259399	0.000205146	264.759	0.919303	-0.217986	0.212103	-0.861801	0.00700209	0.0836785	4.24E-06	0.00205877	0.080697	23.2407	4.24E-06	0.00205877	0.022661	0.150536	0.00447676	0.0669086	0.0121884	0.110401	0	7	0.01	0.01	1000	39372.9	39372.9	0
1	16	Category E	3204	9	1:27:40	3205	3205	148	14.8	29.7502	0.201015	0.0373799	-0.0408441	-0.0235414	132.399	0.894586	0.174326	0.24081	-0.833481	0.00959242	0.0979409	2.64E-05	0.00513747	0.105414	15.6013	2.64E-05	0.00513747	0.0192426	0.138718	0.0123786	0.111259	0.0196781	0.140279	0	7	0.01	0.01	1000	39372.9	39372.9	0
1	17	Category B	3352	9	2:50:46	43279	43279	2041	204.6	53.4919	0.0262087	5.86E-06	4.63E-05	2.85E-05	2065.7	1.0121	0.0500275	1.01011	0.0332915	6.46E-05	0.00803703	0	0	0.0121	24.696	0	0	0.00022883	0.0151271	0.0001878	0.013704	0.00017237	0.013129	0	7	0.012	0.012	1000	39197.9	39197.9	0
1	18	Category A	5393	9	4:39:14	65500	65500	2009	201.409	48.7251	0.0242534	-2.13E-05	8.54E-05	-4.03E-05	1901.92	0.946698	0.568029	0.530525	-0.540324	0.000114354	0.0106936	0	0	0.0533021	107.084	0	0	0.000182528	0.0135103	0.000221416	0.01488	0.000131974	0.011488	0	7	0.013	0.013	1000	39119.2	39119.2	0
1	19	Category E	7402	9	5:19:45	82687	82687	76	7.5	17.6406	0.232113	-0.0905248	-0.0476235	-0.072574	67.0581	0.882343	0.279335	0.275275	-0.784523	0.0123933	0.111325	8.67E-05	0.00931312	0.117657	8.94189	8.67E-05	0.00931312	0.0232223	0.152389	0.0113879	0.106714	0.0332577	0.182367	0	7	0.014	0.014	1000	39045.2	39045.2	0
1	20	Category L	7478	9	5:19:53	82763	82763	44	4.3	3.8457	0.0874023	0.0740689	-0.00153698	0.0341242	39.1929	0.890747	0.325134	0.234508	-0.794889	0.00408936	0.0639481	0	0	0.109253	4.80713	0	0	0.00730202	0.0854519	0.000454989	0.0213305	0.00144265	0.0379822	0	7	0.014	0.014	1000	39045.2	39045.2	0
1	21	Category E	7522	9	5:25:47	82807	82807	84	8.3	15.3728	0.18301	-0.00946045	0.00879488	-0.00405448	75.5112	0.898943	0.258958	0.201512	-0.833269	0.00914655	0.0956376	0	0	0.101057	8.48877	0	0	0.016401	0.128066	0.00517927	0.0719671	0.0200486	0.141593	0	7	0.014	0.014	1000	39045.2	39045.2	69.85
1	22	Category F	7606	9	7:53:34	82891	82891	73	7.301	16.5496	0.226706	0.018033	-0.0278989	-0.00481258	67.8174	0.929005	0.146116	0.157227	-0.903682	0.0131033	0.11447	0	0	0.0709948	5.18262	0	0	0.0200296	0.141526	0.00573563	0.075734	0.0385675	0.196386	0	7	0.017	0.017	1000	38975.3	38846.3	129.06
1	23	Category E	7679	9	8:12:41	82964	82964	161	16.8	23.5198	0.146086	-0.0189277	0.00790955	0.0021169	147.7	0.917389	0.076692	0.237374	-0.881895	0.00818857	0.0904907	0	0	0.0826105	13.3003	0	0	0.0107407	0.103637	0.00366817	0.0605655	0.0112092	0.105874	0	7	0.017	0.017	1000	38846.3	38846.3	0
1	24	Category J	7840	9	9:32:15	83125	83125	64	6.3	36.2385	0.566227	-0.0248146	-0.0260162	-0.0355873	58.6807	0.916885	0.19978	0.280258	-0.847652	0.072567	0.269383	7.63E-06	0.00276214	0.0831146	5.31934	7.63E-06	0.00276214	0.0705566	0.265625	0.0323181	0.179772	0.276909	0.526221	0	7	0.018	0.018	1000	38846.3	38786.3	59.98
1	25	Category B	7904	9	11:58:49	155825	155825	2091	209.6	49.9756	0.0239003	3.00E-05	6.42E-06	-5.14E-06	1977.8	0.945865	0.328288	0.788765	-0.405612	8.22E-05	0.00906628	0	0	0.0541355	113.197	0	0	0.00016638	0.0128988	7.97E-05	0.00893004	0.000249745	0.0158033	0	7	19.143	18.933	1000	23491.8	23448.2	43.58
1	26	Category A	9995	9	16:19:34	198677	198677	2064	208.2	56.8618	0.0275493	2.96E-06	1.27E-05	4.38E-05	2006.47	0.972125	-0.151652	-0.901843	-0.329298	9.36E-05	0.00967283	0	0	0.0278752	57.5344	0	0	0.000213268	0.0146037	0.00027312	0.0165264	0.000234205	0.0153037	0	7	34.786	34.579	1000	20961.1	20934.5	26.55
1	27	Category L	12059	9	17:34:13	217732	217732	28	2.7	13.7776	0.492057	0.277806	0.37963	-0.133702	17.8044	0.635873	0.182521	-0.0987026	-0.583357	0.0277797	0.166672	0.0091204	0.0955008	0.364127	10.1956	0.0091204	0.0955008	0.0795986	0.282132	0.160854	0.401066	0.0207607	0.144086	0	7	39.06	39.057	1000	20564.7	20409.1	159.22
1	28	Category E	12087	9	17:37:22	217760	217760	52	5.101	10.6768	0.205322	-0.0523447	0.0497249	-0.0301467	45.9031	0.882751	0.247624	0.331473	-0.777301	0.0131366	0.114615	0.00261512	0.0511383	0.117249	6.09692	0.00261512	0.0511383	0.0128362	0.113297	0.0171415	0.130926	0.0217896	0.147613	0	7	39.251	39.246	1000	20401.9	20390.5	11.5
1	29	Category L	12139	9	17:37:32	217812	217812	21	2	5.02905	0.239479	0.230469	-0.0200428	0.0577102	19.0154	0.905494	0.124047	0.366781	-0.81815	0.000348772	0.0186754	0	0	0.0945057	1.98462	0	0	0.0533157	0.230902	0.000581287	0.0241099	0.00353423	0.0594494	0	7	39.257	39.255	1000	20390.3	20389.8	0.46
1	30	Category E	12160	9	17:37:34	217833	217833	39	3.8	9.67041	0.247959	-0.161127	0.0236378	-0.0252592	35.3232	0.905724	0.0787385	0.32964	-0.839424	0.00935246	0.0967081	0	0	0.0942758	3.67676	0	0	0.0316444	0.177889	0.0118189	0.108715	0.026267	0.162071	0	7	39.262	39.258	1000	20389.8	20376.3	26.63
1	31	Category F	12199	9	17:48:55	217872	217872	44	4.3	7.04395	0.16009	0.0900768	-0.0254905	0.00737416	40.2268	0.914246	0.0863481	0.274026	-0.867332	0.00825639	0.0908647	0	0	0.0857544	3.77319	0	0	0.0178001	0.133417	0.00394509	0.06281	0.010781	0.103832	0	7	39.943	39.938	1000	20350.2	20303.8	53.44
1	32	Category E	12243	9	17:55:10	217916	217916	63	6.2	11.8123	0.187496	-0.0367684	-0.00105019	-0.003914	58.4753	0.92818	0.083314	0.24919	-0.88997	0.017117	0.130832	3.88E-06	0.00196856	0.07182	4.52466	3.88E-06	0.00196856	0.0232747	0.152561	0.00368924	0.0607391	0.0172642	0.131393	0	7	40.319	40.313	1000	20289.7	20267.9	21.74
1	33	Category J	12306	9	17:55:16	217979	217979	32	3.1	19.5874	0.612106	0.00898743	0.00522614	-0.0316391	30.2568	0.945526	0.0801086	0.260803	-0.905258	0.152367	0.390342	0	0	0.0544739	1.74316	0	0	0.0679245	0.260623	0.0463791	0.215358	0.339066	0.582293	0	7	40.322	40.319	1000	20267.9	20241	53.57
1	34	Category E	12338	9	18:18:53	218011	218011	149	14.8	22.6316	0.15189	-0.0208929	0.000296574	0.0118777	138.851	0.931885	0.0704075	0.23746	-0.897405	0.00881528	0.0938897	8.68E-05	0.0093189	0.0681152	10.1492	8.68E-05	0.0093189	0.0120612	0.109824	0.00358838	0.0599031	0.0109339	0.104565	0	7	41.751	41.737	1000	20187.8	20075.5	144.17
1	35	Category M	12487	9	18:48:14	218160	218160	11	1.001	7.17896	0.652632	-0.0249245	0.118053	-0.346436	10.2856	0.935059	0.223256	0.202415	-0.884988	0.61903	0.786784	0	0	0.0649414	0.714355	0	0	0.0692028	0.263064	0.283469	0.532419	0.538397	0.733755	0	7	43.499	43.498	1000	20012	19914.5	100.84
1	36	Category L	12498	9	18:51:21	218171	218171	55	5.401	12.8735	0.234064	0.213534	-0.0335138	0.0670588	48.6521	0.884584	0.22532	0.150524	-0.838197	0.00814986	0.0902766	0.000861151	0.0293454	0.115416	6.3479	0.000861151	0.0293454	0.0499822	0.223567	0.00160245	0.0400306	0.00643643	0.0802274	0	7	43.691	43.685	1000	19907.9	19895.1	15.01
1	37	Category C	12553	9	18:53:34	218226	218226	157	15.7	27.1375	0.17285	-0.0481113	0.00393269	-0.00343507	143.402	0.913389	-0.2949	0.171538	-0.842259	0.0074113	0.0860889	0.000188159	0.0137171	0.0866108	13.5979	0.000188159	0.0137171	0.0249023	0.157805	0.00357347	0.0597785	0.0133531	0.115556	0	7	43.835	43.819	1000	19890.5	19881.9	8.82
1	38	Category D	12710	9	18:54:02	218383	218383	192	19.2	27.3931	0.142672	-0.00146103	-0.00102361	-0.00158564	179.599	0.935413	-0.376801	0.183079	-0.835968	0.00499725	0.0706913	0	0	0.0645866	12.4006	0	0	0.00911585	0.095477	0.00365702	0.0604733	0.0126305	0.112385	0	7	43.866	43.847	1000	19881.5	19877.8	4.67
1	39	Category C	12902	9	18:55:15	218575	218575	589	58.901	89.9412	0.152701	-0.00140474	-7.83E-05	3.77E-05	550.39	0.934449	-0.391905	0.162842	-0.831437	0.00645501	0.0803431	0	0	0.0655511	38.6096	0	0	0.0120346	0.109702	0.00497525	0.0705354	0.0128416	0.113321	0	7	43.979	43.92	1000	19875.9	19865.9	10.91
1	40	Category D	13491	9	18:57:08	219164	219164	589	59	91.5083	0.155362	-0.000975733	-0.000321238	0.000611388	546.986	0.928669	-0.313431	0.195818	-0.845882	0.00621999	0.0788669	7.05E-06	0.00265453	0.0713305	42.0137	7.05E-06	0.00265453	0.0160341	0.126626	0.0039191	0.0626027	0.0107749	0.103802	0	7	44.092	44.033	1000	19864	19852.5	14.06
1	41	Category C	14080	9	19:00:25	219753	219753	90	9	15.4326	0.171474	-0.065465	0.00365397	-0.00949436	82.3105	0.914562	-0.262948	0.195554	-0.847051	0.00926378	0.0962485	0.000103082	0.0101529	0.0854384	7.68945	0.000103082	0.0101529	0.0276096	0.166161	0.00328776	0.057339	0.0108263	0.104049	0	7	44.239	44.23	1000	19847.5	19772	142.23
1	42	Category L	14170	9	20:04:59	219843	219843	137	13.6	17.1021	0.124832	0.0778898	-0.00830078	0.0144488	121.733	0.888565	0.274204	0.165137	-0.824627	0.00639043	0.0799401	4.99E-05	0.00706381	0.111435	15.2666	4.99E-05	0.00706381	0.0202655	0.142357	0.00129733	0.0360185	0.00242715	0.0492661	0	7	48.114	48.1	1000	19639.5	19405.4	273.34
1	43	Category J	14307	9	20:45:30	219980	219980	89	8.8	59.468	0.66818	-0.0660332	0.01932	-0.0266964	83.3186	0.936164	0.192682	0.243101	-0.881973	0.0852188	0.291923	8.23E-05	0.00907164	0.0638359	5.6814	8.23E-05	0.00907164	0.087427	0.295681	0.0451715	0.212536	0.383331	0.619137	0	7	50.54	50.531	1000	19327.1	19210.7	116.62
1	44	Category L	14396	9	20:45:50	220069	220069	93	9.2	11.7903	0.126777	0.104933	-0.00650254	0.00840316	81.6936	0.878426	0.215778	0.247073	-0.805743	0.0116662	0.10801	0.000107632	0.0103746	0.121574	11.3064	0.000107632	0.0103746	0.022902	0.151334	0.000879431	0.0296552	0.000929309	0.0304846	0	7	50.56	50.551	1000	19210.3	19183.4	52.35
1	45	Category C	14489	9	21:13:04	220162	220162	150	14.9	32.0039	0.213359	-0.0824609	-0.00577637	-0.00154297	137.647	0.917648	-0.305555	0.18388	-0.836857	0.0111475	0.105582	0.000151367	0.0123031	0.0823519	12.3528	0.000151367	0.0123031	0.0317513	0.178189	0.00636882	0.0798049	0.0184668	0.135893	0	7	52.198	52.183	1000	19132.7	19055.8	77.07
1	46	Category L	14639	9	21:13:32	220312	220312	163	16.2	13.8787	0.0851452	0.0655255	0.00703664	0.00267806	145.351	0.891723	0.157986	0.223338	-0.844782	0.00138247	0.0371815	3.00E-06	0.00173078	0.108277	17.6492	3.00E-06	0.00173078	0.0122864	0.110844	0.000473303	0.0217555	0.000383436	0.0195815	0	7	52.228	52.211	1000	19055.5	19053.3	2.39
1	47	Category C	14802	9	21:13:55	220475	220475	633	63.4	102.613	0.162106	-0.0159972	-0.00153697	0.000216757	592.914	0.936673	-0.341195	0.189714	-0.849366	0.00846547	0.092008	1.39E-05	0.00372623	0.0633265	40.0857	1.39E-05	0.00372623	0.0154102	0.124138	0.00301531	0.0549118	0.0167894	0.129574	0	7	52.298	52.235	1000	19053	19018.9	61.84
1	48	Category E	15435	9	21:45:23	221108	221108	87	8.6	15.4771	0.177897	0.0597499	-0.00159674	-0.000227303	78.1687	0.898491	0.135055	0.192133	-0.861331	0.0075431	0.086851	2.53E-05	0.00502553	0.101509	8.8313	2.53E-05	0.00502553	0.0204966	0.143166	0.00378558	0.0615271	0.014379	0.119913	0	7	54.132	54.124	1000	18963.4	18874.1	95.75
1	49	Category F	15522	9	21:52:40	221195	221195	137	13.7	32.4451	0.236825	-0.0281332	0.0158388	0.123083	141.882	1.03564	0.080889	0.212509	-1.00728	0.0518826	0.227777	0.00972998	0.0986407	0.16145	22.1187	0.00440701	0.0663853	0.0128557	0.113383	0.0039508	0.0628554	0.0745431	0.273026	0	7	54.574	54.561	1000	18861.3	18804.6	92.91
1	50	Category M	15659	9	22:34:04	221332	221332	13	1.2	49.0876	3.77597	0.554688	-0.185753	-2.55298	18.2485	1.40373	0.143799	0.166222	-1.38642	18.4105	4.29075	0.000338041	0.0183859	0.403733	5.24854	0.000225361	0.015012	0.729455	0.854081	8.61195	2.93461	15.9167	3.98957	0	7	57.043	57.042	1000	18732.3	18625.5	106.84
1	51	Category E	15672	9	22:34:06	221345	221345	41	4	18.8481	0.459711	-0.136993	0.0226574	0.39209	53.8279	1.31288	0.126429	0.169672	-1.2946	0.151796	0.38961	0.0222942	0.149312	0.331763	13.6023	0.0128799	0.11349	0.0303866	0.174317	0.0119927	0.109511	0.201255	0.448615	0	7	57.048	57.044	1000	18625.5	18625.2	0.34
1	52	Category L	15713	9	22:34:10	221386	221386	32	3.1	2.88354	0.0901108	0.0855484	-0.011467	0.00624084	29.3042	0.915756	0.0685654	0.226128	-0.884682	0.0147018	0.121251	0.013382	0.11568	0.0842438	2.6958	0.00505829	0.0711216	0.00777435	0.0881723	0.00025177	0.0158673	0.000282288	0.0168014	0	7	57.051	57.048	1000	18625.2	18624.8	0.35
1	53	Category E	15745	9	22:34:14	221418	221418	51	5	9.53735	0.187007	0.0390912	0.0347829	-0.00891353	46.1748	0.905388	-0.0289857	0.197419	-0.879533	0.00759708	0.0871612	0	0	0.0946117	4.8252	0	0	0.0158261	0.125802	0.0101055	0.100526	0.0165824	0.128773	0	7	57.057	57.052	1000	18624.8	18608.9	31.47
1	54	Category C	15796	9	22:52:29	221469	221469	282	28.2	42.75	0.151596	-0.0245673	-0.00578752	0.00283965	259.443	0.920012	-0.291685	0.149599	-0.857709	0.00597539	0.0773006	0	0	0.0799881	22.5566	0	0	0.0119802	0.109454	0.00414866	0.0644101	0.0129741	0.113904	0	7	58.175	58.146	1000	18577.8	18526.4	54.29
1	55	Category E	16078	9	22:56:23	221751	221751	174	17.4	30.0359	0.17262	0.0364275	0.00301808	-0.00720215	160.034	0.919734	-0.137423	0.193849	-0.886489	0.00774515	0.0880065	0	0	0.0802661	13.9663	0	0	0.0165875	0.128793	0.00552263	0.0743144	0.0153303	0.123816	0	7	58.397	58.38	1000	18520.6	18491.8	47.6
1	56	Category C	16252	9	23:19:03	221925	221925	226	22.6	49.6523	0.219701	-0.014831	-0.004024	0.00334991	213.328	0.94393	-0.339498	0.170034	-0.8618	0.0139906	0.118282	1.30E-05	0.00360045	0.0560702	12.6719	1.30E-05	0.00360045	0.024386	0.15616	0.0124976	0.111793	0.0261155	0.161603	0	7	59.762	59.739	1000	18454.3	18395.5	60.06
1	57	Category E	16478	9	23:21:00	222151	222151	119	11.901	25.2361	0.212068	-0.0303452	-0.00116121	0.0538689	116.111	0.975721	-0.163326	0.212493	-0.935102	0.0546383	0.233748	0.00290097	0.0538606	0.0963186	11.4619	0.000898602	0.0299767	0.0232775	0.15257	0.0081982	0.0905439	0.0289707	0.170208	0	7	59.867	59.855	1000	18392.9	18370.4	40.14
1	58	Category I	16597	9	23:42:39	222270	222270	1529	153.3	1942.29	1.2703	0.00338619	0.00125168	-0.00466949	1770.25	1.15779	0.0220824	0.232278	-1.13009	0.375836	0.613055	0.00117392	0.0342625	0.158141	241.797	0.00117615	0.0342951	0.335913	0.57958	0.335458	0.579188	1.33284	1.15449	0	7	61.307	61.154	1000	18335.3	18270.4	65.05
1	59	Category L	18126	9	23:45:24	223799	223799	59	5.8	4.50073	0.0762836	-0.0464736	-0.0407425	0.00307452	54.6279	0.925897	-0.127284	0.126411	-0.907905	0.134137	0.366247	0.000600007	0.024495	0.0741029	4.37207	0.000591731	0.0243255	0.00236692	0.048651	0.0030621	0.0553363	0.0011545	0.0339779	0	7	61.324	61.318	1000	18270	18268.9	1.38
1	60	Category I	18185	9	23:45:46	223858	223858	628	62.9	816.267	1.29979	-0.000277574	0.00214323	-0.00245929	701.557	1.11713	0.00979906	0.284719	-1.07722	0.365178	0.6043	0.000866544	0.0294371	0.12116	76.0884	0.000822225	0.0286745	0.337442	0.580897	0.29886	0.546681	1.41729	1.1905	0	7	61.404	61.341	1000	18268.4	18236.6	57.62
1	61	Category E	18813	10	0:19:01	224486	224486	93	9.3	15.7673	0.169541	0.0137401	-0.00213164	0.0227917	87.647	0.942441	-0.109559	0.22152	-0.909135	0.0388315	0.197057	0.000160135	0.0126545	0.0607569	5.65039	0.000165386	0.0128602	0.0131442	0.114648	0.00396663	0.0629812	0.017334	0.131659	0	7	63.345	63.336	1000	18185.1	18104.3	84.3
1	62	Category F	18906	10	0:23:39	224579	224579	163	16.301	25.4465	0.156114	0.0139909	-0.00103947	-0.00320978	150.075	0.920708	-0.166612	0.218061	-0.878078	0.00659779	0.0812268	0	0	0.0792918	12.9246	0	0	0.0141527	0.118965	0.00513145	0.0716341	0.0117876	0.108571	0	7	63.629	63.613	1000	18097.2	18083	16.65
1	63	Category C	19069	10	0:27:03	224742	224742	311	31.2	43.1184	0.138644	-0.00447696	0.0014515	0.00130392	288.87	0.928841	-0.363428	0.198355	-0.830876	0.00434508	0.0659172	0	0	0.0711587	22.1304	0	0	0.0120602	0.109819	0.00261725	0.0511591	0.00925772	0.096217	0	7	63.848	63.817	1000	18078.1	18068	10.42
1	64	Category D	19380	10	0:28:00	225053	225053	79	7.8	9.5354	0.120701	-0.000117435	-0.00789594	0.0049848	73.1243	0.925624	-0.40642	0.131601	-0.820288	0.00255575	0.0505544	0	0	0.0743764	5.87573	0	0	0.00687302	0.0829037	0.00342106	0.0584898	0.00659798	0.0812279	0	7	63.882	63.874	1000	18067.3	18063.5	5.94
1	65	Category C	19459	10	0:30:54	225132	225132	276	27.6	40.1899	0.145616	-0.0169757	0.00109775	0.00192836	258.147	0.935315	-0.414507	0.181168	-0.815416	0.00588768	0.0767312	0	0	0.0646849	17.853	0	0	0.0113888	0.106718	0.00322867	0.0568214	0.0127086	0.112732	0	7	64.076	64.048	1000	18059.1	18050.5	8.75
1	66	Category E	19735	10	0:31:27	225408	225408	87	8.7	20.5774	0.236522	0.0230559	0.101742	-0.0415797	75.8608	0.871964	-0.00809873	0.134976	-0.848102	0.0127599	0.11296	0.000701554	0.0264869	0.128036	11.1392	0.000701554	0.0264869	0.0218099	0.147682	0.0333378	0.182586	0.0157597	0.125538	0	7	64.089	64.081	1000	18050.3	18037	25.7
1	67	Category A	19822	10	1:23:51	247159	247159	2052	205.966	46.5149	0.0226681	1.30E-05	3.34E-05	-4.69E-05	1992.22	0.970868	0.122383	-0.942489	-0.198079	0.000110173	0.0104963	0	0	0.0291322	59.7793	0	0	0.000296134	0.0172085	8.30E-05	0.00911295	0.000135039	0.0116206	0	7	67.427	67.221	1000	17809.7	17794.3	15.44
