# Supplementary material for: Development of a multisensor biologging collar and analytical techniques to describe high‐resolution spatial behavior in free‐ranging terrestrial mammals
Source: Ecol Evol. 2024 Sep 23;14(9):e70264. doi: 10.1002/ece3.70264 (PMC11420106; doi:10.1002/ece3.70264)
Supplement: Supplementary file 1 — Appendix S1 [file ECE3-14-e70264-s001.zip › doi_10_5061_dryad_jdfn2z3hv__v20240620/B6_S71_Master.csv]

Counter	Total Event no.	Event no.	Category	Acc_x	Acc_y	Acc_z	Mag_x	Mag_y	Mag_z	Temp C	Pressure hbar	Date	DD	MM	YY	Time_dd:hh:mm:ss	Total secs	Decimal secs	Hours	Minutes	Seconds	Anlg	Light	Battery V	Acc_x sm	Acc_y sm	Acc_z sm	Ang vel	VeDBA	Vel m/s	Vel/VEDBA	FFT cleaned	FFT stuff	FFT stuff	FFT stuff	FFT sweep	FFT zero crossings	FFT zero crossings manual	VeSBA	Animal g	ODBA	Dyn AccX	Dyn AccY	Dyn AccZ	Smth Press	Altitude smth	Pressure change	Altitude change	Median pressure
0	1	1	Category E	0.0358887	0.155762	-0.683838	0.0407715	0.0930176	0.443115	0.05	0.007	8/6/2018	8	6	2018	21:59:25	79165	0.7	21	59	25	68896	0.0510254	3.5127	0	0	0	0	0	0	0	0	0	0	0	0	0	0	0	0	0	0	0	0	0	0	0.007	39698.2	0
1	2	2	Category E	0.14379883	0.49194336	-0.99584961	0.045166016	0.096679688	0.45458984	0.06	0.007	8/6/2018	8	6	2018	21:59:25	79165	0.8	21	59	25	68896	0.051025391	3.5126953	0	0	0	0	0	0	0	0	0	0	0	0	0	0	0	0	0	0	0	0	0	0	0.007	39698.24	0
2	3	3	Category E	0.059814453	0.16796875	-1.0559082	0.084716797	0.11474609	0.44262695	0.06	0.007	8/6/2018	8	6	2018	21:59:25	79165	0.9	21	59	25	68896	0.051025391	3.5126953	0	0	0	0	0	0	0	0	0	0	0	0	0	0	0	0	0	0	0	0	0	0	0.007	39698.24	0
3	4	4	Category E	0.10791016	0.15576172	-0.97192383	0.10058594	0.10229492	0.44775391	0.06	0.007	8/6/2018	8	6	2018	21:59:26	79166	0	21	59	26	68896	0.051025391	3.5126953	0	0	0	0	0	0	0	0	0	0	0	0	0	0	0	0	0	0	0	0	0.007	39698.24	0	0	0.007
4	5	5	Category E	0.083984375	0.25195313	-0.74389648	0.11230469	0.072998047	0.44067383	0.06	0.007	8/6/2018	8	6	2018	21:59:26	79166	0.1	21	59	26	68897	0.051025391	3.5126953	0	0	0	0	0	0	0	0	0	0	0	0	0	0	0	0	0	0	0	0	0.007	39698.24	0	0	0.007
5	6	6	Category E	-0.059814453	0.10791016	-0.93579102	0.10766602	0.093994141	0.43969727	0.06	0.007	8/6/2018	8	6	2018	21:59:26	79166	0.2	21	59	26	68897	0.051025391	3.5126953	0	0	0	0	0	0	0	0	0	0	0	0	0	0	0	0	0	0	0	0	0.007	39698.24	0	0	0.007
6	7	7	Category E	0.095947266	0.10791016	-0.86376953	0.061767578	0.071044922	0.44628906	0.06	0.007	8/6/2018	8	6	2018	21:59:26	79166	0.3	21	59	26	68897	0.051025391	3.5126953	0	0	0	0	0	0	0	0	0	0	0	0	0	0	0	0	0	0	0	0	0.007	39698.24	0	0	0.007
7	8	8	Category E	0.17993164	0.17993164	-1.0078125	0.069335938	0.081787109	0.44555664	0.06	0.007	8/6/2018	8	6	2018	21:59:26	79166	0.4	21	59	26	68897	0.051025391	3.5126953	0	0	0	0	0	0	0	0	0	0	0	0	0	0	0	0	0	0	0	0	0.007	39698.24	0	0	0.007
8	9	9	Category E	0.10791016	0.3359375	-1.0197754	0.060546875	0.086425781	0.4465332	0.06	0.007	8/6/2018	8	6	2018	21:59:26	79166	0.5	21	59	26	68897	0.051025391	3.5126953	0	0	0	0	0	0	0	0	0	0	0	0	0	0	0	0	0	0	0	0	0.007	39698.24	0	0	0.007
9	10	10	Category E	0.19189453	0.16796875	-0.83984375	0.054931641	0.099609375	0.43359375	0.06	0.007	8/6/2018	8	6	2018	21:59:26	79166	0.6	21	59	26	68897	0.051025391	3.5126953	0	0	0	0	0	0	0	0	0	0	0	0	0	0	0	0	0	0	0	0	0.007	39698.24	0	0	0.007
10	11	11	Category E	0.095947266	0.15576172	-0.75585938	0.007324219	0.099121094	0.44946289	0.06	0.007	8/6/2018	8	6	2018	21:59:26	79166	0.7	21	59	26	68897	0.051025391	3.5126953	0	0	0	66.361572	0	0	0	0	0	0	0	0	0	0	0	0	0	0	0	0	0.007	39698.24	0	0	0.007
11	12	12	Category E	-0.047851563	0.29980469	-0.92382813	-0.021484375	0.11791992	0.43212891	0.07	0.007	8/6/2018	8	6	2018	21:59:26	79166	0.8	21	59	26	68897	0.051025391	3.5126953	0	0	0	68.035645	0	0	0	0	0	0	0	0	0	0	0	0	0	0	0	0	0.007	39698.24	0	0	0.007
12	13	13	Category E	0.11987305	0.25195313	-0.75585938	-0.054931641	0.12011719	0.43139648	0.07	0.007	8/6/2018	8	6	2018	21:59:26	79166	0.9	21	59	26	68897	0.051025391	3.5126953	0	0	0	67.377441	0	0	0	0	0	0	0	0	0	0	0	0	0	0	0	0	0.007	39698.24	0	0	0.007
13	14	14	Category E	0.25195313	0.17993164	-0.77978516	-0.008544922	0.10229492	0.44897461	0.07	0.007	8/6/2018	8	6	2018	21:59:27	79167	0	21	59	27	68897	0.051025391	3.5126953	0	0	0	67.280273	0	0	0	0	0	0	0	0	0	0	0	0	0	0	0	0	0.007	39698.24	0	0	0.007
14	15	15	Category E	0.26391602	0.2878418	-0.98388672	-0.006103516	0.11083984	0.45117188	0.07	0.007	8/6/2018	8	6	2018	21:59:27	79167	0.1	21	59	27	68898	0.051025391	3.5126953	0	0	0	57.911621	0	0	0	0	0	0	0	0	0	0	0	0	0	0	0	0	0.007	39698.24	0	0	0.007
15	16	16	Category E	0.17993164	0.26391602	-0.80395508	0.01171875	0.11499023	0.45410156	0.07	0.007	8/6/2018	8	6	2018	21:59:27	79167	0.2	21	59	27	68898	0.051025391	3.5126953	0	0	0	47.79126	0	0	0	0	0	0	0	0	0	0	0	0	0	0	0	0	0.007	39698.24	0	0	0.007
16	17	17	Category E	0.20385742	0.15576172	-0.79199219	0.050292969	0.087890625	0.44824219	0.07	0.007	8/6/2018	8	6	2018	21:59:27	79167	0.3	21	59	27	68898	0.051025391	3.5126953	0	0	0	34.704346	0	0	0	0	0	0	0	0	0	0	0	0	0	0	0	0	0.007	39698.24	0	0	0.007
17	18	18	Category E	-0.15576172	0.19189453	-0.97192383	0.052734375	0.060546875	0.44897461	0.07	0.007	8/6/2018	8	6	2018	21:59:27	79167	0.4	21	59	27	68898	0.051025391	3.5126953	0	0	0	22.312012	0	0	0	0	0	0	0	0	0	0	0	0	0	0	0	0	0.007	39698.24	0	0	0.007
18	19	19	Category E	0.26391602	0.19189453	-0.7199707	0.042724609	0.088867188	0.44799805	0.07	0.007	8/6/2018	8	6	2018	21:59:27	79167	0.5	21	59	27	68898	0.051025391	3.5126953	0	0	0	12.705322	0	0	0	0	0	0	0	0	0	0	0	0	0	0	0	0	0.007	39698.24	0	0	0.007
19	20	20	Category E	0.059814453	0.15576172	-1.1757813	0.094482422	0.10620117	0.44580078	0.07	0.007	8/6/2018	8	6	2018	21:59:27	79167	0.6	21	59	27	68898	0.051025391	3.5126953	0	0	0	0.66455078	0	0	0	0	0	0	0	0	0	0	0	0	0	0	0	0	0.007	39698.24	0	0	0.007
20	21	21	Category E	0.11987305	0.20385742	-0.92382813	0.099609375	0.093994141	0.43383789	0.07	0.007	8/6/2018	8	6	2018	21:59:27	79167	0.7	21	59	27	68898	0.051025391	3.5126953	0	0	0	2.515625	0	0	0	0	0	0	0	0	0	0	0	0	0	0	0	0	0.007	39698.24	0	0	0.007
21	22	22	Category E	0.13183594	0.19189453	-0.81591797	0.10473633	0.1262207	0.42919922	0.08	0.007	8/6/2018	8	6	2018	21:59:27	79167	0.8	21	59	27	68898	0.051025391	3.5126953	0	0	0	5.7705078	0	0	0	0	0	0	0	0	0	0	0	0	0	0	0	0	0.007	39698.24	0	0	0.007
22	23	23	Category E	-0.071777344	0.2277832	-0.89990234	0.056884766	0.13012695	0.44116211	0.08	0.007	8/6/2018	8	6	2018	21:59:27	79167	0.9	21	59	27	68898	0.051025391	3.5126953	0	0	0	6.4274902	0	0	0	0	0	0	0	0	0	0	0	0	0	0	0	0	0.007	39698.24	0	0	0.007
23	24	24	Category E	0.19189453	0.19189453	-0.88793945	0.030517578	0.10888672	0.43823242	0.08	0.007	8/6/2018	8	6	2018	21:59:28	79168	0	21	59	28	68898	0.051025391	3.5126953	0	0	0	4.1848145	0	0	0	0	0	0	0	0	0	0	0	0	0	0	0	0	0.007	39698.24	0	0	0.007
24	25	25	Category E	0.011962891	0.19189453	-0.99584961	0.053710938	0.089355469	0.44628906	0.08	0.007	8/6/2018	8	6	2018	21:59:28	79168	0.1	21	59	28	68899	0.051025391	3.5126953	0	0	0	3.0070801	0	0	0	0	0	0	0	0	0	0	0	0	0	0	0	0	0.007	39698.24	0	0	0.007
25	26	26	Category E	0.13183594	0.29980469	-0.88793945	0.053222656	0.099609375	0.44067383	0.08	0.007	8/6/2018	8	6	2018	21:59:28	79168	0.2	21	59	28	68899	0.051025391	3.5126953	0	0	0	0.74829102	0	0	0	0	0	0	0	0	0	0	0	0	0	0	0	0	0.007	39698.24	0	0	0.007
26	27	27	Category E	0.059814453	0.11987305	-0.94799805	0.076904297	0.081787109	0.4440918	0.08	0.007	8/6/2018	8	6	2018	21:59:28	79168	0.3	21	59	28	68899	0.051025391	3.5126953	0	0	0	3.6826172	0	0	0	0	0	0	0	0	0	0	0	0	0	0	0	0	0.007	39698.24	0	0	0.007
27	28	28	Category E	0.071777344	0.27587891	-0.86376953	0.029296875	0.10546875	0.44506836	0.08	0.007	8/6/2018	8	6	2018	21:59:28	79168	0.4	21	59	28	68899	0.051513672	3.3918457	0	0	0	5.0107422	0	0	0	0	0	0	0	0	0	0	0	0	0	0	0	0	0.007	39698.24	0	0	0.007
28	29	29	Category E	0.11987305	0.20385742	-0.95996094	0.03515625	0.15429688	0.43481445	0.08	0.007	8/6/2018	8	6	2018	21:59:28	79168	0.5	21	59	28	68899	0.051513672	3.3918457	0	0	0	5.4958496	0	0	0	0	0	0	0	0	0	0	0	0	0	0	0	0	0.007	39698.24	0	0	0.007
29	30	30	Category E	0.17993164	0.17993164	-0.80395508	0.029785156	0.13085938	0.45043945	0.08	0.007	8/6/2018	8	6	2018	21:59:28	79168	0.6	21	59	28	68899	0.051513672	3.3918457	0	0	0	5.1796875	0	0	0	0	0	0	0	0	0	0	0	0	0	0	0	0	0.007	39698.24	0	0	0.007
30	31	31	Category E	0.14379883	0.20385742	-0.86376953	0.003173828	0.12182617	0.44360352	0.08	0.007	8/6/2018	8	6	2018	21:59:28	79168	0.7	21	59	28	68899	0.051513672	3.3918457	0	0	0	3.4638672	0	0	0	0	0	0	0	0	0	0	0	0	0	0	0	0	0.007	39698.24	0	0	0.007
31	32	32	Category E	0.32397461	0.19189453	-0.70776367	-0.043457031	0.12133789	0.44628906	0.09	0.007	8/6/2018	8	6	2018	21:59:28	79168	0.8	21	59	28	68899	0.051513672	3.3918457	0	0	0	5.0742188	0	0	0	0	0	0	0	0	0	0	0	0	0	0	0	0	0.007	39698.24	0	0	0.007
32	33	33	Category E	0.21582031	0.31176758	-1.079834	-0.04296875	0.081298828	0.45605469	0.09	0.007	8/6/2018	8	6	2018	21:59:28	79168	0.9	21	59	28	68899	0.051513672	3.3918457	0	0	0	5.611084	0	0	0	0	0	0	0	0	0	0	0	0	0	0	0	0	0.007	39698.24	0	0	0.007
33	34	34	Category E	0.25195313	0.23999023	-0.83984375	-0.071289063	0.077636719	0.44116211	0.09	0.007	8/6/2018	8	6	2018	21:59:29	79169	0	21	59	29	68899	0.051513672	3.3918457	0	0	0	5.0097656	0	0	0	0	0	0	0	0	0	0	0	0	0	0	0	0	0.007	39698.24	0	0	0.007
34	35	35	Category E	0.2277832	0.19189453	-0.70776367	-0.055664063	0.076416016	0.44238281	0.09	0.007	8/6/2018	8	6	2018	21:59:29	79169	0.1	21	59	29	68900	0.051513672	3.3918457	0	0	0	4.9541016	0	0	0	0	0	0	0	0	0	0	0	0	0	0	0	0	0.007	39698.24	0	0	0.007
35	36	36	Category E	0.14379883	0.21582031	-0.79199219	-0.067382813	0.082519531	0.44335938	0.09	0.007	8/6/2018	8	6	2018	21:59:29	79169	0.2	21	59	29	68900	0.051513672	3.3918457	0	0	0	3.3100586	0	0	0	0	0	0	0	0	0	0	0	0	0	0	0	0	0.007	39698.24	0	0	0.007
36	37	37	Category E	0.31176758	0.16796875	-0.74389648	-0.07421875	0.096679688	0.43920898	0.09	0.007	8/6/2018	8	6	2018	21:59:29	79169	0.3	21	59	29	68900	0.051513672	3.3918457	0	0	0	3.2775879	0	0	0	0	0	0	0	0	0	0	0	0	0	0	0	0	0.007	39698.24	0	0	0.007
37	38	38	Category E	0.3359375	0.19189453	-1.1159668	-0.058349609	0.1328125	0.43823242	0.09	0.007	8/6/2018	8	6	2018	21:59:29	79169	0.4	21	59	29	68900	0.051513672	3.3918457	0	0	0	2.3842773	0	0	0	0	0	0	0	0	0	0	0	0	0	0	0	0	0.007	39698.24	0	0	0.007
38	39	39	Category E	0.40795898	0.32397461	-0.91186523	-0.051513672	0.12133789	0.44262695	0.09	0.007	8/6/2018	8	6	2018	21:59:29	79169	0.5	21	59	29	68900	0.051513672	3.3918457	0	0	0	3.4265137	0	0	0	0	0	0	0	0	0	0	0	0	0	0	0	0	0.007	39698.24	0	0	0.007
39	40	40	Category E	0.2878418	0.16796875	-0.75585938	-0.056396484	0.13110352	0.43920898	0.09	0.007	8/6/2018	8	6	2018	21:59:29	79169	0.6	21	59	29	68900	0.051513672	3.3918457	0	0	0	6.083252	0	0	0	0	0	0	0	0	0	0	0	0	0	0	0	0	0.007	39698.24	0	0	0.007
40	41	41	Category E	0.16796875	0.20385742	-0.83984375	-0.083984375	0.12402344	0.44067383	0.09	0.007	8/6/2018	8	6	2018	21:59:29	79169	0.7	21	59	29	68900	0.051513672	3.3918457	0.24047852	0.22167969	-0.83764648	6.8049316	0.074707031	0	0	0	0	0	0	0	0	0	0.89941406	0.10058594	0.092529297	-0.072509766	-0.017822266	-0.001953125	0.007	39698.24	0	0	0.007
41	42	42	Category E	0.26391602	0.3359375	-0.73193359	-0.13256836	0.11181641	0.42504883	0.1	0.007	8/6/2018	8	6	2018	21:59:29	79169	0.8	21	59	29	68900	0.051513672	3.3918457	0.24438477	0.22241211	-0.83886719	7.230957	0.15698242	0	0	0	0	0	0	0	0	0	0.90161133	0.098388672	0.23974609	0.019287109	0.11328125	0.10693359	0.007	39698.24	0	0	0.007
42	43	43	Category E	0.34790039	0.25195313	-0.7199707	-0.1262207	0.10400391	0.4309082	0.1	0.007	8/6/2018	8	6	2018	21:59:29	79169	0.9	21	59	29	68900	0.051513672	3.3918457	0.24658203	0.21899414	-0.83642578	8.0283203	0.15771484	0	0	0	0	0	0	0	0	0	0.89916992	0.10083008	0.25048828	0.10107422	0.032714844	0.11645508	0.007	39698.24	0	0	0.007
43	44	44	Category E	0.45581055	0.29980469	-0.87597656	-0.13891602	0.0859375	0.42260742	0.1	0.007	8/6/2018	8	6	2018	21:59:30	79170	0	21	59	30	68900	0.051513672	3.3918457	0.25024414	0.21948242	-0.83300781	8.3554688	0.22460938	0	0	0	0	0	0	0	0	0	0.89697266	0.10302734	0.32836914	0.20532227	0.080322266	-0.042724609	0.007	39698.24	0	0	0.007
44	45	45	Category E	0.39599609	0.21582031	-0.80395508	-0.11083984	0.090576172	0.43945313	0.1	0.007	8/6/2018	8	6	2018	21:59:30	79170	0.1	21	59	30	68901	0.051513672	3.3918457	0.25317383	0.2199707	-0.83081055	8.8039551	0.14501953	0	0	0	0	0	0	0	0	0	0.89599609	0.10400391	0.17358398	0.14257813	-0.004150391	0.026855469	0.007	39698.24	0	0	0.007
45	46	46	Category E	0.26391602	0.2277832	-0.81591797	-0.10913086	0.081054688	0.42919922	0.1	0.007	8/6/2018	8	6	2018	21:59:30	79170	0.2	21	59	30	68901	0.051513672	3.3918457	0.2565918	0.21948242	-0.83154297	5.7475586	0.019287109	0	0	0	0	0	0	0	0	0	0.89770508	0.10229492	0.03125	0.007080078	0.008300781	0.015625	0.007	39698.24	0	0	0.007
46	47	47	Category E	0.27587891	0.10791016	-0.74389648	-0.13916016	0.088623047	0.43286133	0.1	0.007	8/6/2018	8	6	2018	21:59:30	79170	0.3	21	59	30	68901	0.051513672	3.3918457	0.26171875	0.22070313	-0.82983398	3.1782227	0.14257813	0	0	0	0	0	0	0	0	0	0.89770508	0.10229492	0.21289063	0.013916016	-0.11279297	0.0859375	0.007	39698.24	0	0	0.007
47	48	48	Category E	0.43188477	0.17993164	-0.61181641	-0.15991211	0.12133789	0.42041016	0.1	0.007	8/6/2018	8	6	2018	21:59:30	79170	0.4	21	59	30	68901	0.051513672	3.3918457	0.26489258	0.22192383	-0.82885742	3.6928711	0.27709961	0	0	0	0	0	0	0	0	0	0.89819336	0.10180664	0.42626953	0.16674805	-0.041992188	0.21704102	0.007	39698.24	0	0	0.007
48	49	49	Category E	0.58789063	0.26391602	-0.83984375	-0.16455078	0.15332031	0.40771484	0.1	0.007	8/6/2018	8	6	2018	21:59:30	79170	0.5	21	59	30	68901	0.051513672	3.3918457	0.2668457	0.22216797	-0.82641602	2.373291	0.32373047	0	0	0	0	0	0	0	0	0	0.89648438	0.10351563	0.37573242	0.32080078	0.041503906	-0.013183594	0.007	39698.24	0	0	0.007
49	50	50	Category E	0.40795898	0.20385742	-0.671875	-0.15209961	0.13671875	0.41381836	0.1	0.007	8/6/2018	8	6	2018	21:59:30	79170	0.6	21	59	30	68901	0.051513672	3.3918457	0.26977539	0.22094727	-0.82348633	0.9453125	0.20556641	0	0	0	0	0	0	0	0	0	0.89428711	0.10571289	0.30664063	0.13793945	-0.017089844	0.15161133	0.007	39698.24	0	0	0.007
50	51	51	Category E	0.40795898	0.21582031	-0.68383789	-0.19628906	0.12451172	0.40649414	0.1	0.007	8/6/2018	8	6	2018	21:59:30	79170	0.7	21	59	30	68901	0.051513672	3.3918457	0.27148438	0.22119141	-0.82299805	0.98242188	0.19482422	0	0	0	0	0	0	0	0	0	0.89453125	0.10546875	0.28125	0.13623047	-0.005371094	0.13916016	0.007	39698.24	0	0	0.007
51	52	52	Category E	0.39599609	0.32397461	-0.70776367	-0.20288086	0.11303711	0.40527344	0.11	0.007	8/6/2018	8	6	2018	21:59:30	79170	0.8	21	59	30	68901	0.051513672	3.3918457	0.2746582	0.22192383	-0.82348633	1.1064453	0.19604492	0	0	0	0	0	0	0	0	0	0.89599609	0.10400391	0.33886719	0.12109375	0.10180664	0.11572266	0.007	39698.24	0	0	0.007
52	53	53	Category E	0.40795898	0.2878418	-0.58789063	-0.2121582	0.093261719	0.3996582	0.11	0.007	8/6/2018	8	6	2018	21:59:30	79170	0.9	21	59	30	68901	0.051513672	3.3918457	0.27954102	0.22070313	-0.82202148	0.27270508	0.27514648	0	0	0	0	0	0	0	0	0	0.89575195	0.10424805	0.42944336	0.12817383	0.066894531	0.23413086	0.007	39698.24	0	0	0.007
53	54	54	Category E	0.52783203	0.31176758	-0.79199219	-0.21850586	0.062744141	0.39794922	0.11	0.007	8/6/2018	8	6	2018	21:59:31	79171	0	21	59	31	68901	0.051513672	3.3918457	0.2824707	0.22021484	-0.82226563	1.4973145	0.26342773	0	0	0	0	0	0	0	0	0	0.89697266	0.10302734	0.3671875	0.24511719	0.091308594	0.030273438	0.007	39698.24	0	0	0.007
54	55	55	Category E	0.52783203	0.26391602	-0.76782227	-0.18823242	0.065917969	0.41601563	0.11	0.007	8/6/2018	8	6	2018	21:59:31	79171	0.1	21	59	31	68902	0.051513672	3.3918457	0.28344727	0.22045898	-0.82275391	3.4438477	0.25390625	0	0	0	0	0	0	0	0	0	0.89770508	0.10229492	0.3425293	0.24414063	0.043212891	0.054931641	0.007	39698.24	0	0	0.007
55	56	56	Category E	0.37182617	0.19189453	-0.77978516	-0.16601563	0.082763672	0.41430664	0.11	0.007	8/6/2018	8	6	2018	21:59:31	79171	0.2	21	59	31	68902	0.051513672	3.3918457	0.28417969	0.21972656	-0.82006836	3.4233398	0.10009766	0	0	0	0	0	0	0	0	0	0.89526367	0.10473633	0.15551758	0.087402344	-0.027832031	0.040283203	0.007	39698.24	0	0	0.007
56	57	57	Category E	0.46777344	0.17993164	-0.74389648	-0.14208984	0.075927734	0.43725586	0.11	0.007	8/6/2018	8	6	2018	21:59:31	79171	0.3	21	59	31	68902	0.051513672	3.3918457	0.28637695	0.21923828	-0.8203125	2.4042969	0.20068359	0	0	0	0	0	0	0	0	0	0.89599609	0.10400391	0.29711914	0.18115234	-0.039306641	0.076416016	0.007	39698.24	0	0	0.007
57	58	58	Category E	0.38378906	0.20385742	-0.79199219	-0.10986328	0.083496094	0.44335938	0.11	0.007	8/6/2018	8	6	2018	21:59:31	79171	0.4	21	59	31	68902	0.051513672	3.3918457	0.28833008	0.22119141	-0.82080078	2.9667969	0.10107422	0	0	0	0	0	0	0	0	0	0.89770508	0.10229492	0.14160156	0.095214844	-0.017333984	0.028808594	0.007	39698.24	0	0	0.007
58	59	59	Category E	0.27587891	0.10791016	-0.77978516	-0.10913086	0.084228516	0.43530273	0.11	0.007	8/6/2018	8	6	2018	21:59:31	79171	0.5	21	59	31	68902	0.051513672	3.3918457	0.29394531	0.22216797	-0.81884766	3.4978027	0.12207031	0	0	0	0	0	0	0	0	0	0.89794922	0.10205078	0.17138672	-0.018066406	-0.11425781	0.0390625	0.007	39698.24	0	0	0.007
59	60	60	Category E	0.35986328	0.17993164	-0.68383789	-0.10229492	0.09765625	0.44262695	0.11	0.007	8/6/2018	8	6	2018	21:59:31	79171	0.6	21	59	31	68902	0.051513672	3.3918457	0.29492188	0.22192383	-0.8190918	3.7167969	0.15576172	0	0	0	0	0	0	0	0	0	0.8984375	0.1015625	0.2421875	0.064697266	-0.041992188	0.13525391	0.007	39698.24	0	0	0.007
60	61	61	Category E	0.32397461	0.23999023	-0.89990234	-0.1027832	0.099121094	0.43383789	0.11	0.007	8/6/2018	8	6	2018	21:59:31	79171	0.7	21	59	31	68902	0.051513672	3.3918457	0.29858398	0.22216797	-0.81420898	2.7763672	0.090820313	0	0	0	0	0	0	0	0	0	0.89526367	0.10473633	0.12841797	0.025146484	0.017578125	-0.085449219	0.007	39698.24	0	0	0.007
61	62	62	Category E	0.41992188	0.2878418	-0.80395508	-0.085693359	0.11010742	0.43823242	0.12	0.007	8/6/2018	8	6	2018	21:59:31	79171	0.8	21	59	31	68902	0.051513672	3.3918457	0.30151367	0.22167969	-0.81298828	1.6564941	0.13574219	0	0	0	0	0	0	0	0	0	0.89501953	0.10498047	0.19335938	0.11816406	0.065917969	0.009033203	0.007	39698.24	0	0	0.007
62	63	63	Category E	0.29980469	0.17993164	-0.70776367	-0.084472656	0.11083984	0.42114258	0.12	0.007	8/6/2018	8	6	2018	21:59:31	79171	0.9	21	59	31	68902	0.051513672	3.3918457	0.30419922	0.22167969	-0.81274414	1.2446289	0.11303711	0	0	0	0	0	0	0	0	0	0.89575195	0.10424805	0.15136719	-0.004394531	-0.041748047	0.10498047	0.007	39698.24	0	0	0.007
63	64	64	Category E	0.25195313	0.21582031	-0.82788086	-0.080322266	0.10668945	0.4375	0.12	0.007	8/6/2018	8	6	2018	21:59:32	79172	0	21	59	32	68902	0.051513672	3.3918457	0.30957031	0.22119141	-0.81103516	0.13745117	0.060302734	0	0	0	0	0	0	0	0	0	0.89599609	0.10400391	0.080078125	-0.057617188	-0.005371094	-0.016601563	0.007	39698.24	0	0	0.007
64	65	65	Category E	0.23999023	0.26391602	-0.76782227	-0.097167969	0.11425781	0.43701172	0.12	0.007	8/6/2018	8	6	2018	21:59:32	79172	0.111	21	59	32	68903	0.051513672	3.3918457	0.31176758	0.22143555	-0.80932617	2.7719727	0.093017578	0	0	0	0	0	0	0	0	0	0.89526367	0.10473633	0.15576172	-0.071777344	0.042236328	0.041503906	0.007	39698.24	0	0	0.007
65	66	66	Category E	0.31176758	0.20385742	-0.97192383	-0.11401367	0.099365234	0.43212891	0.12	0.007	8/6/2018	8	6	2018	21:59:32	79172	0.222	21	59	32	68903	0.051513672	3.4417969	0.31616211	0.22192383	-0.80688477	6.9453125	0.16601563	0	0	0	0	0	0	0	0	0	0.89453125	0.10546875	0.18774414	-0.004394531	-0.018066406	-0.16479492	0.007	39698.24	0	0	0.007
66	67	67	Category E	0.27587891	0.3359375	-0.92382813	-0.12719727	0.093505859	0.43676758	0.12	0.007	8/6/2018	8	6	2018	21:59:32	79172	0.333	21	59	32	68903	0.051513672	3.4417969	0.3190918	0.22070313	-0.80566406	10.925293	0.17041016	0	0	0	0	0	0	0	0	0	0.89428711	0.10571289	0.27636719	-0.043212891	0.11499023	-0.11791992	0.007	39698.24	0	0	0.007
67	68	68	Category E	0.25195313	0.26391602	-0.73193359	-0.12988281	0.093505859	0.42993164	0.12	0.007	8/6/2018	8	6	2018	21:59:32	79172	0.444	21	59	32	68903	0.051513672	3.4417969	0.32250977	0.22167969	-0.80395508	14.899902	0.109375	0	0	0	0	0	0	0	0	0	0.89428711	0.10571289	0.18481445	-0.070556641	0.041992188	0.072021484	0.007	39698.24	0	0	0.007
68	69	69	Category E	0.19189453	0.17993164	-0.76782227	-0.13476563	0.076660156	0.43139648	0.12	0.007	8/6/2018	8	6	2018	21:59:32	79172	0.555	21	59	32	68903	0.051513672	3.4417969	0.32568359	0.22094727	-0.80322266	17.408936	0.14428711	0	0	0	0	0	0	0	0	0	0.89453125	0.10546875	0.21044922	-0.13378906	-0.041015625	0.035400391	0.007	39698.24	0	0	0.007
69	70	70	Category E	0.19189453	0.20385742	-0.82788086	-0.11962891	0.085693359	0.44018555	0.12	0.007	8/6/2018	8	6	2018	21:59:32	79172	0.666	21	59	32	68903	0.051513672	3.4417969	0.32910156	0.22094727	-0.80102539	20.861572	0.140625	0	0	0	0	0	0	0	0	0	0.89379883	0.10620117	0.1809082	-0.13720703	-0.017089844	-0.026611328	0.007	39698.24	0	0	0.007
70	71	71	Category E	0.2277832	0.13183594	-0.79199219	-0.13110352	0.10546875	0.42993164	0.12	0.007	8/6/2018	8	6	2018	21:59:32	79172	0.777	21	59	32	68903	0.051513672	3.4417969	0.33129883	0.22119141	-0.80102539	25.194336	0.13696289	0	0	0	0	0	0	0	0	0	0.89453125	0.10546875	0.2019043	-0.10351563	-0.089355469	0.009033203	0.007	39698.24	0	0	0.007
71	72	72	Category E	0.2878418	0.20385742	-1.0559082	-0.14086914	0.12255859	0.42700195	0.13	0.007	8/6/2018	8	6	2018	21:59:32	79172	0.888	21	59	32	68903	0.051513672	3.4417969	0.33422852	0.22119141	-0.80004883	28.158936	0.26049805	0	0	0	0	0	0	0	0	0	0.89477539	0.10522461	0.31958008	-0.046386719	-0.017333984	-0.25561523	0.007	39698.24	0	0	0.007
72	73	73	Category E	0.2277832	0.32397461	-1.0439453	-0.15649414	0.1237793	0.42456055	0.13	0.007	8/6/2018	8	6	2018	21:59:33	79173	0	21	59	33	68903	0.051513672	3.4417969	0.33496094	0.22094727	-0.80102539	31.200928	0.28466797	0	0	0	0	0	0	0	0	0	0.89575195	0.10424805	0.45288086	-0.10717773	0.1027832	-0.24267578	0.007	39698.24	0	0	0.007
73	74	74	Category E	0.20385742	0.3359375	-0.89990234	-0.171875	0.11791992	0.42016602	0.13	0.007	8/6/2018	8	6	2018	21:59:33	79173	0.1	21	59	33	68903	0.051513672	3.4417969	0.33666992	0.21948242	-0.79736328	31.465576	0.20410156	0	0	0	0	0	0	0	0	0	0.89306641	0.10693359	0.35131836	-0.1328125	0.11621094	-0.10229492	0.007	39698.24	0	0	0.007
74	75	75	Category E	0.16796875	0.23999023	-0.79199219	-0.21435547	0.099121094	0.39160156	0.13	0.007	8/6/2018	8	6	2018	21:59:33	79173	0.2	21	59	33	68904	0.051513672	3.4417969	0.33789063	0.21899414	-0.79711914	29.906006	0.17114258	0	0	0	0	0	0	0	0	0	0.89306641	0.10693359	0.19604492	-0.16992188	0.020751953	0.005126953	0.007	39698.24	0	0	0.007
75	76	76	Category L	0.35986328	0.20385742	-0.79199219	-0.27294922	0.10888672	0.3659668	0.13	0.007	8/6/2018	8	6	2018	21:59:33	79173	0.8	21	59	33	68904	0.051513672	3.4417969	0.33911133	0.21923828	-0.79833984	28.070313	0.026611328	0	0	0	0	0	0	0	0	0	0.89477539	0.10522461	0.042480469	0.020507813	-0.015380859	0.006347656	0.007	39698.24	0	0	0.007
76	77	77	Category L	0.38378906	0.20385742	-0.77978516	-0.27734375	0.11352539	0.36499023	0.14	0.007	8/6/2018	8	6	2018	21:59:33	79173	0.9	21	59	33	68904	0.051513672	3.4417969	0.34155273	0.21899414	-0.79858398	24.605713	0.048583984	0	0	0	0	0	0	0	0	0	0.89575195	0.10424805	0.076171875	0.041992188	-0.015136719	0.018798828	0.007	39698.24	0	0	0.007
77	78	78	Category L	0.37182617	0.20385742	-0.79199219	-0.27905273	0.11547852	0.37207031	0.14	0.007	8/6/2018	8	6	2018	21:59:34	79174	0	21	59	34	68904	0.051513672	3.4417969	0.34179688	0.21948242	-0.79907227	21.210205	0.034423828	0	0	0	0	0	0	0	0	0	0.89648438	0.10351563	0.052734375	0.029785156	-0.015625	0.007080078	0.007	39698.24	0	0	0.007
78	79	79	Category L	0.39599609	0.20385742	-0.77978516	-0.2734375	0.11401367	0.36914063	0.14	0.007	8/6/2018	8	6	2018	21:59:34	79174	0.1	21	59	34	68904	0.051513672	3.4417969	0.34155273	0.21923828	-0.79467773	18.586182	0.058349609	0	0	0	0	0	0	0	0	0	0.89257813	0.10742188	0.084960938	0.054199219	-0.015380859	0.014892578	0.007	39698.24	0	0	0.007
79	80	80	Category L	0.34790039	0.21582031	-0.80395508	-0.27587891	0.11083984	0.36303711	0.14	0.007	8/6/2018	8	6	2018	21:59:34	79174	0.2	21	59	34	68905	0.051513672	3.4417969	0.34082031	0.21850586	-0.79125977	16.221924	0.014404297	0	0	0	0	0	0	0	0	0	0.88891602	0.11108398	0.022216797	0.006835938	-0.002685547	-0.012451172	0.007	39698.24	0	0	0.007
80	81	81	Category L	0.35986328	0.20385742	-0.77978516	-0.27099609	0.11474609	0.36206055	0.14	0.007	8/6/2018	8	6	2018	21:59:34	79174	0.3	21	59	34	68905	0.051513672	3.4417969	0.34082031	0.22119141	-0.79541016	14.643066	0.030029297	0	0	0	0	0	0	0	0	0	0.89306641	0.10693359	0.052001953	0.018798828	-0.017333984	0.015625	0.007	39698.24	0	0	0.007
81	82	82	Category L	0.32397461	0.21582031	-0.80395508	-0.27416992	0.10986328	0.37109375	0.14	0.007	8/6/2018	8	6	2018	21:59:34	79174	0.4	21	59	34	68905	0.051513672	3.4417969	0.34301758	0.22314453	-0.79589844	11.994629	0.021972656	0	0	0	0	0	0	0	0	0	0.89501953	0.10498047	0.034667969	-0.019042969	-0.007324219	-0.0078125	0.007	39698.24	0	0	0.007
82	83	83	Category L	0.34790039	0.20385742	-0.77978516	-0.26879883	0.11499023	0.37207031	0.14	0.007	8/6/2018	8	6	2018	21:59:34	79174	0.5	21	59	34	68905	0.051513672	3.4417969	0.34350586	0.22167969	-0.79663086	9.0898438	0.024902344	0	0	0	0	0	0	0	0	0	0.89550781	0.10449219	0.0390625	0.004150391	-0.017822266	0.016845703	0.007	39698.24	0	0	0.007
83	84	84	Category L	0.34790039	0.20385742	-0.79199219	-0.27075195	0.11499023	0.37133789	0.14	0.007	8/6/2018	8	6	2018	21:59:34	79174	0.6	21	59	34	68905	0.051513672	3.4417969	0.34155273	0.22216797	-0.79785156	7.5153809	0.020263672	0	0	0	0	0	0	0	0	0	0.89599609	0.10400391	0.030761719	0.006103516	-0.018310547	0.005859375	0.007	39698.24	0	0	0.007
84	85	85	Category L	0.34790039	0.20385742	-0.81591797	-0.26879883	0.11743164	0.37036133	0.14	0.007	8/6/2018	8	6	2018	21:59:34	79174	0.7	21	59	34	68905	0.051513672	3.4417969	0.34033203	0.22216797	-0.79589844	7.0539551	0.028076172	0	0	0	0	0	0	0	0	0	0.89379883	0.10620117	0.045654297	0.007324219	-0.018310547	-0.019775391	0.007	39698.24	0	0	0.007
85	86	86	Category L	0.34790039	0.21582031	-0.79199219	-0.26806641	0.11474609	0.36206055	0.14	0.007	8/6/2018	8	6	2018	21:59:34	79174	0.8	21	59	34	68905	0.051513672	3.4417969	0.34130859	0.22412109	-0.796875	6.5458984	0.01171875	0	0	0	0	0	0	0	0	0	0.89550781	0.10449219	0.019775391	0.006347656	-0.008300781	0.004882813	0.007	39698.24	0	0	0.007
86	87	87	Category L	0.34790039	0.20385742	-0.79199219	-0.27172852	0.12036133	0.36425781	0.15	0.007	8/6/2018	8	6	2018	21:59:34	79174	0.9	21	59	34	68905	0.051513672	3.4417969	0.34204102	0.22412109	-0.79663086	6.4980469	0.021484375	0	0	0	0	0	0	0	0	0	0.89550781	0.10449219	0.030761719	0.005615234	-0.020263672	0.004638672	0.007	39698.24	0	0	0.007
87	88	88	Category L	0.3359375	0.20385742	-0.80395508	-0.27416992	0.11621094	0.36816406	0.15	0.007	8/6/2018	8	6	2018	21:59:35	79175	0	21	59	35	68905	0.051513672	3.4417969	0.34228516	0.22583008	-0.79785156	6.6638184	0.023681641	0	0	0	0	0	0	0	0	0	0.8972168	0.1027832	0.034423828	-0.006347656	-0.021972656	-0.005859375	0.007	39698.24	0	0	0.007
88	89	89	Category L	0.34790039	0.2277832	-0.77978516	-0.27832031	0.11108398	0.36303711	0.15	0.007	8/6/2018	8	6	2018	21:59:35	79175	0.09	21	59	35	68905	0.051513672	3.4417969	0.34301758	0.22558594	-0.79907227	6.7087402	0.020019531	0	0	0	0	0	0	0	0	0	0.8984375	0.1015625	0.026123047	0.004638672	0.001953125	0.019287109	0.007	39698.24	0	0	0.007
89	90	90	Category L	0.32397461	0.20385742	-0.80395508	-0.26733398	0.1159668	0.3684082	0.15	0.007	8/6/2018	8	6	2018	21:59:35	79175	0.181	21	59	35	68906	0.051513672	3.4417969	0.34106445	0.22509766	-0.80175781	5.6818848	0.02734375	0	0	0	0	0	0	0	0	0	0.89990234	0.10009766	0.040527344	-0.017089844	-0.021240234	-0.001953125	0.007	39698.24	0	0	0.007
90	91	91	Category L	0.34790039	0.20385742	-0.79199219	-0.26879883	0.11499023	0.37329102	0.15	0.007	8/6/2018	8	6	2018	21:59:35	79175	0.272	21	59	35	68906	0.051513672	3.4417969	0.34155273	0.22485352	-0.80297852	3.123291	0.024414063	0	0	0	0	0	0	0	0	0	0.90112305	0.098876953	0.038085938	0.006103516	-0.020996094	0.010986328	0.007	39698.24	0	0	0.007
91	92	92	Category L	0.34790039	0.20385742	-0.80395508	-0.26831055	0.12353516	0.36425781	0.15	0.007	8/6/2018	8	6	2018	21:59:35	79175	0.363	21	59	35	68906	0.051513672	3.4417969	0.34008789	0.22387695	-0.80200195	0.76416016	0.021728516	0	0	0	0	0	0	0	0	0	0.89941406	0.10058594	0.029541016	0.007568359	-0.020019531	-0.001708984	0.007	39698.24	0	0	0.007
92	93	93	Category L	0.34790039	0.20385742	-0.79199219	-0.27246094	0.12109375	0.36523438	0.15	0.007	8/6/2018	8	6	2018	21:59:35	79175	0.454	21	59	35	68906	0.051513672	3.4417969	0.33789063	0.22363281	-0.80371094	1.8049316	0.024902344	0	0	0	0	0	0	0	0	0	0.90014648	0.099853516	0.041259766	0.009765625	-0.019775391	0.01171875	0.007	39698.24	0	0	0.007
93	94	94	Category L	0.3359375	0.20385742	-0.80395508	-0.26953125	0.11499023	0.36816406	0.15	0.007	8/6/2018	8	6	2018	21:59:35	79175	0.545	21	59	35	68906	0.051513672	3.4417969	0.33886719	0.22314453	-0.80517578	4.2807617	0.01953125	0	0	0	0	0	0	0	0	0	0.90161133	0.098388672	0.023681641	-0.002929688	-0.019287109	0.001220703	0.007	39698.24	0	0	0.007
94	95	95	Category L	0.32397461	0.2277832	-0.76782227	-0.27050781	0.11230469	0.37548828	0.15	0.007	8/6/2018	8	6	2018	21:59:35	79175	0.636	21	59	35	68906	0.051513672	3.4417969	0.33886719	0.22363281	-0.80761719	6.8671875	0.042480469	0	0	0	0	0	0	0	0	0	0.90380859	0.096191406	0.058837891	-0.014892578	0.00390625	0.039794922	0.007	39698.24	0	0	0.007
95	96	96	Category L	0.34790039	0.2277832	-0.82788086	-0.25415039	0.1184082	0.3828125	0.15	0.007	8/6/2018	8	6	2018	21:59:35	79175	0.727	21	59	35	68906	0.051513672	3.4417969	0.33837891	0.22363281	-0.80957031	9.3571777	0.020751953	0	0	0	0	0	0	0	0	0	0.90551758	0.094482422	0.031738281	0.009277344	0.00390625	-0.018066406	0.007	39698.24	0	0	0.007
96	97	97	Category L	0.35986328	0.31176758	-0.82788086	-0.21704102	0.12231445	0.39477539	0.16	0.007	8/6/2018	8	6	2018	21:59:35	79175	0.818	21	59	35	68906	0.051513672	3.4417969	0.33764648	0.22314453	-0.80957031	12.171631	0.092773438	0	0	0	0	0	0	0	0	0	0.9050293	0.094970703	0.12866211	0.021972656	0.088378906	-0.018066406	0.007	39698.24	0	0	0.007
97	98	98	Category L	0.29980469	0.26391602	-0.81591797	-0.16992188	0.13964844	0.41259766	0.16	0.007	8/6/2018	8	6	2018	21:59:35	79175	0.909	21	59	35	68906	0.051513672	3.4417969	0.3347168	0.22314453	-0.80957031	16.211914	0.053710938	0	0	0	0	0	0	0	0	0	0.90405273	0.095947266	0.081542969	-0.034912109	0.040527344	-0.006103516	0.007	39698.24	0	0	0.007
98	99	99	Category L	0.34790039	0.17993164	-0.74389648	-0.14599609	0.14038086	0.42407227	0.16	0.007	8/6/2018	8	6	2018	21:59:36	79176	0	21	59	36	68907	0.051513672	3.4659668	0.33374023	0.22167969	-0.80883789	19.955566	0.078369141	0	0	0	0	0	0	0	0	0	0.90258789	0.097412109	0.12084961	0.013916016	-0.041748047	0.064941406	0.007	39698.24	0	0	0.007
99	100	100	Category L	0.34790039	0.16796875	-0.79199219	-0.14282227	0.11645508	0.42382813	0.16	0.007	8/6/2018	8	6	2018	21:59:36	79176	0.111	21	59	36	68907	0.051513672	3.4659668	0.33569336	0.22241211	-0.80883789	23.55835	0.058349609	0	0	0	0	0	0	0	0	0	0.90356445	0.096435547	0.083496094	0.011962891	-0.054443359	0.016845703	0.007	39698.24	0	0	0.007
100	101	101	Category L	0.34790039	0.17993164	-0.81591797	-0.14306641	0.12353516	0.421875	0.16	0.007	8/6/2018	8	6	2018	21:59:36	79176	0.222	21	59	36	68907	0.051513672	3.4659668	0.33789063	0.22192383	-0.81201172	27.020752	0.043212891	0	0	0	0	0	0	0	0	0	0.90722656	0.092773438	0.055664063	0.009765625	-0.041992188	-0.003662109	0.007	39698.24	0	0	0.007
101	102	102	Category L	0.35986328	0.19189453	-0.79199219	-0.13061523	0.11889648	0.43017578	0.16	0.007	8/6/2018	8	6	2018	21:59:36	79176	0.333	21	59	36	68907	0.051513672	3.4659668	0.33813477	0.22167969	-0.81079102	30.020264	0.041259766	0	0	0	0	0	0	0	0	0	0.90600586	0.093994141	0.070068359	0.021484375	-0.029785156	0.018798828	0.007	39698.24	0	0	0.007
102	103	103	Category L	0.35986328	0.19189453	-0.76782227	-0.14160156	0.11499023	0.42797852	0.16	0.007	8/6/2018	8	6	2018	21:59:36	79176	0.444	21	59	36	68907	0.051513672	3.4659668	0.3359375	0.2199707	-0.81079102	31.84375	0.056640625	0	0	0	0	0	0	0	0	0	0.9050293	0.094970703	0.094970703	0.023681641	-0.028076172	0.04296875	0.007	39698.24	0	0	0.007
103	104	104	Category L	0.35986328	0.20385742	-0.75585938	-0.13232422	0.11816406	0.43017578	0.16	0.007	8/6/2018	8	6	2018	21:59:36	79176	0.555	21	59	36	68907	0.051513672	3.4659668	0.33520508	0.22119141	-0.81225586	31.663574	0.063964844	0	0	0	0	0	0	0	0	0	0.90600586	0.093994141	0.098388672	0.024414063	-0.017333984	0.056396484	0.007	39698.24	0	0	0.007
104	105	105	Category L	0.37182617	0.2277832	-0.79199219	-0.13720703	0.11474609	0.43188477	0.16	0.007	8/6/2018	8	6	2018	21:59:36	79176	0.666	21	59	36	68907	0.051513672	3.4659668	0.33740234	0.22119141	-0.81054688	30.179688	0.039550781	0	0	0	0	0	0	0	0	0	0.90551758	0.094482422	0.059326172	0.034179688	0.006347656	0.018554688	0.007	39698.24	0	0	0.007
105	106	106	Category L	0.35986328	0.20385742	-0.80395508	-0.12792969	0.11889648	0.43432617	0.16	0.007	8/6/2018	8	6	2018	21:59:36	79176	0.777	21	59	36	68907	0.051513672	3.4659668	0.33789063	0.22045898	-0.8137207	27.912354	0.029296875	0	0	0	0	0	0	0	0	0	0.90820313	0.091796875	0.048339844	0.021728516	-0.016601563	0.009765625	0.007	39698.24	0	0	0.007
106	107	107	Category L	0.3359375	0.20385742	-0.81591797	-0.13037109	0.12670898	0.4284668	0.17	0.007	8/6/2018	8	6	2018	21:59:36	79176	0.888	21	59	36	68907	0.051513672	3.4659668	0.33813477	0.22070313	-0.8112793	25.064453	0.017578125	0	0	0	0	0	0	0	0	0	0.90625	0.09375	0.023681641	-0.002197266	-0.016845703	-0.004394531	0.007	39698.24	0	0	0.007
107	108	108	Category L	0.32397461	0.20385742	-0.79199219	-0.12890625	0.12329102	0.43457031	0.17	0.007	8/6/2018	8	6	2018	21:59:37	79177	0	21	59	37	68907	0.051513672	3.4659668	0.33764648	0.21850586	-0.80908203	21.300049	0.026367188	0	0	0	0	0	0	0	0	0	0.90356445	0.096435547	0.045654297	-0.013671875	-0.014648438	0.017089844	0.007	39698.24	0	0	0.007
108	109	109	Category L	0.38378906	0.20385742	-0.79199219	-0.13134766	0.11987305	0.42724609	0.17	0.007	8/6/2018	8	6	2018	21:59:37	79177	0.1	21	59	37	68908	0.051513672	3.4659668	0.33544922	0.21704102	-0.81103516	17.83374	0.053466797	0	0	0	0	0	0	0	0	0	0.90405273	0.095947266	0.080566406	0.048095703	-0.013183594	0.019042969	0.007	39698.24	0	0	0.007
109	110	110	Category L	0.35986328	0.20385742	-0.79199219	-0.12646484	0.12109375	0.41918945	0.17	0.007	8/6/2018	8	6	2018	21:59:37	79177	0.2	21	59	37	68908	0.051513672	3.4659668	0.33911133	0.21728516	-0.81030273	14.603271	0.030761719	0	0	0	0	0	0	0	0	0	0.9050293	0.094970703	0.052490234	0.020507813	-0.013427734	0.018310547	0.007	39698.24	0	0	0.007
110	111	111	Category L	0.38378906	0.20385742	-0.79199219	-0.12890625	0.12133789	0.42700195	0.17	0.007	8/6/2018	8	6	2018	21:59:37	79177	0.3	21	59	37	68908	0.051513672	3.4659668	0.33959961	0.21704102	-0.81469727	11.460693	0.051269531	0	0	0	0	0	0	0	0	0	0.90893555	0.091064453	0.080322266	0.043945313	-0.013183594	0.022705078	0.007	39698.24	0	0	0.007
111	112	112	Category L	0.37182617	0.17993164	-0.77978516	-0.12841797	0.12402344	0.4284668	0.17	0.007	8/6/2018	8	6	2018	21:59:37	79177	0.4	21	59	37	68908	0.051513672	3.4659668	0.34033203	0.21826172	-0.81665039	8.1513672	0.061767578	0	0	0	0	0	0	0	0	0	0.91113281	0.088867188	0.10668945	0.03125	-0.038330078	0.036865234	0.007	39698.24	0	0	0.007
112	113	113	Category L	0.35986328	0.19189453	-0.80395508	-0.12573242	0.12402344	0.42333984	0.17	0.007	8/6/2018	8	6	2018	21:59:37	79177	0.5	21	59	37	68908	0.051513672	3.4659668	0.33959961	0.21826172	-0.81347656	4.5646973	0.034423828	0	0	0	0	0	0	0	0	0	0.90795898	0.092041016	0.055908203	0.020019531	-0.026367188	0.009521484	0.007	39698.24	0	0	0.007
113	114	114	Category L	0.34790039	0.20385742	-0.81591797	-0.12939453	0.12573242	0.42041016	0.17	0.007	8/6/2018	8	6	2018	21:59:37	79177	0.6	21	59	37	68908	0.051513672	3.4659668	0.33837891	0.21679688	-0.81030273	1.7658691	0.016845703	0	0	0	0	0	0	0	0	0	0.90454102	0.095458984	0.027587891	0.009277344	-0.012939453	-0.005371094	0.007	39698.24	0	0	0.007
114	115	115	Category L	0.32397461	0.20385742	-0.80395508	-0.12207031	0.12573242	0.43359375	0.17	0.007	8/6/2018	8	6	2018	21:59:37	79177	0.7	21	59	37	68908	0.051513672	3.4659668	0.33984375	0.21533203	-0.80712891	0.42504883	0.020019531	0	0	0	0	0	0	0	0	0	0.90209961	0.097900391	0.031005859	-0.015869141	-0.011474609	0.003173828	0.007	39698.24	0	0	0.007
115	116	116	Category L	0.3359375	0.20385742	-0.80395508	-0.12988281	0.11962891	0.42919922	0.17	0.007	8/6/2018	8	6	2018	21:59:37	79177	0.8	21	59	37	68908	0.051513672	3.4659668	0.34155273	0.21582031	-0.80957031	2.1201172	0.014648438	0	0	0	0	0	0	0	0	0	0.9050293	0.094970703	0.023681641	-0.005615234	-0.011962891	0.005615234	0.007	39698.24	0	0	0.007
116	117	117	Category L	0.3359375	0.20385742	-0.77978516	-0.125	0.12304688	0.4152832	0.18	0.007	8/6/2018	8	6	2018	21:59:37	79177	0.9	21	59	37	68908	0.051513672	3.4659668	0.34204102	0.21582031	-0.80932617	3.3479004	0.032470703	0	0	0	0	0	0	0	0	0	0.90478516	0.095214844	0.047851563	-0.006103516	-0.011962891	0.029541016	0.007	39698.24	0	0	0.007
117	118	118	Category L	0.31176758	0.17993164	-0.77978516	-0.12744141	0.11816406	0.42919922	0.18	0.007	8/6/2018	8	6	2018	21:59:38	79178	0	21	59	38	68908	0.051513672	3.4659668	0.34057617	0.21630859	-0.80981445	6.0046387	0.055419922	0	0	0	0	0	0	0	0	0	0.90478516	0.095214844	0.095458984	-0.028808594	-0.036376953	0.030029297	0.007	39698.24	0	0	0.007
118	119	119	Category E	0.34790039	0.25195313	-0.63598633	-0.17822266	0.12158203	0.41479492	0.19	0.007	8/6/2018	8	6	2018	21:59:39	79179	0	21	59	39	68909	0.051513672	3.4659668	0.3371582	0.21728516	-0.81152344	9.2099609	0.17919922	0	0	0	0	0	0	0	0	0	0.90527344	0.094726563	0.22045898	0.010498047	0.034423828	0.17553711	0.007	39698.24	0	0	0.007
119	120	120	Category E	0.2878418	0.38378906	-1.079834	-0.17895508	0.15209961	0.40844727	0.19	0.007	8/6/2018	8	6	2018	21:59:39	79179	0.099	21	59	39	68910	0.051513672	3.4659668	0.33618164	0.21728516	-0.81030273	11.974365	0.32006836	0	0	0	0	0	0	0	0	0	0.90380859	0.096191406	0.48413086	-0.048339844	0.16625977	-0.26928711	0.007	39698.24	0	0	0.007
120	121	121	Category E	0.35986328	0.37182617	-0.87597656	-0.15063477	0.15576172	0.41137695	0.19	0.007	8/6/2018	8	6	2018	21:59:39	79179	0.199	21	59	39	68910	0.051513672	3.4659668	0.33544922	0.21679688	-0.81152344	16.307129	0.16943359	0	0	0	0	0	0	0	0	0	0.90454102	0.095458984	0.2434082	0.024169922	0.15478516	-0.064208984	0.007	39698.24	0	0	0.007
121	122	122	Category E	0.2878418	0.21582031	-0.79199219	-0.15551758	0.14990234	0.41992188	0.19	0.007	8/6/2018	8	6	2018	21:59:39	79179	0.3	21	59	39	68910	0.051513672	3.4659668	0.33666992	0.21655273	-0.8137207	19.50415	0.053466797	0	0	0	0	0	0	0	0	0	0.90673828	0.093261719	0.071289063	-0.048828125	-0.000732422	0.021728516	0.007	39698.24	0	0	0.007
122	123	123	Category E	0.19189453	0.2878418	-0.82788086	-0.19848633	0.13500977	0.40478516	0.19	0.007	8/6/2018	8	6	2018	21:59:39	79179	0.4	21	59	39	68910	0.051513672	3.4659668	0.33691406	0.21630859	-0.81298828	19.916748	0.16210938	0	0	0	0	0	0	0	0	0	0.90625	0.09375	0.23095703	-0.14501953	0.071289063	-0.014648438	0.007	39698.24	0	0	0.007
123	124	124	Category E	0.37182617	0.29980469	-0.70776367	-0.24609375	0.11303711	0.38696289	0.19	0.007	8/6/2018	8	6	2018	21:59:39	79179	0.5	21	59	39	68910	0.051513672	3.4659668	0.33496094	0.21582031	-0.81323242	18.31543	0.13964844	0	0	0	0	0	0	0	0	0	0.90576172	0.094238281	0.22607422	0.036621094	0.083740234	0.10546875	0.007	39698.24	0	0	0.007
124	125	125	Category E	0.46777344	0.37182617	-0.88793945	-0.25756836	0.076660156	0.38525391	0.19	0.007	8/6/2018	8	6	2018	21:59:39	79179	0.6	21	59	39	68910	0.051513672	3.4659668	0.33325195	0.21630859	-0.81298828	16.865234	0.21850586	0	0	0	0	0	0	0	0	0	0.9050293	0.094970703	0.36450195	0.13427734	0.15527344	-0.074707031	0.007	39698.24	0	0	0.007
125	126	126	Category E	0.32397461	0.21582031	-0.80395508	-0.20263672	0.094726563	0.40380859	0.19	0.007	8/6/2018	8	6	2018	21:59:39	79179	0.7	21	59	39	68910	0.051513672	3.4659668	0.33300781	0.21630859	-0.81079102	13.593994	0.011230469	0	0	0	0	0	0	0	0	0	0.90283203	0.097167969	0.016601563	-0.009033203	-0.000488281	0.006835938	0.007	39698.24	0	0	0.007
126	127	127	Category E	0.2878418	0.26391602	-0.83984375	-0.17016602	0.11083984	0.41381836	0.19	0.007	8/6/2018	8	6	2018	21:59:39	79179	0.8	21	59	39	68910	0.051513672	3.4659668	0.33496094	0.21728516	-0.8137207	8.4387207	0.070800781	0	0	0	0	0	0	0	0	0	0.90649414	0.093505859	0.11938477	-0.047119141	0.046386719	-0.025878906	0.007	39698.24	0	0	0.007
127	128	128	Category E	0.49194336	0.15576172	-0.70776367	-0.18017578	0.13012695	0.4140625	0.2	0.007	8/6/2018	8	6	2018	21:59:39	79179	0.9	21	59	39	68910	0.051269531	3.4772461	0.33618164	0.21826172	-0.8137207	2.7529297	0.19824219	0	0	0	0	0	0	0	0	0	0.90698242	0.093017578	0.32397461	0.15551758	-0.0625	0.10595703	0.007	39698.24	0	0	0.007
128	129	129	Category E	0.43188477	0.21582031	-1.0439453	-0.14013672	0.18359375	0.41064453	0.2	0.007	8/6/2018	8	6	2018	21:59:40	79180	0	21	59	40	68910	0.051269531	3.4772461	0.3359375	0.21826172	-0.81323242	2.6352539	0.24951172	0	0	0	0	0	0	0	0	0	0.90673828	0.093261719	0.32885742	0.095703125	-0.002441406	-0.23046875	0.007	39698.24	0	0	0.007
129	130	130	Category E	0.45581055	0.17993164	-0.76782227	-0.12182617	0.16308594	0.41918945	0.2	0.007	8/6/2018	8	6	2018	21:59:40	79180	0.1	21	59	40	68911	0.051269531	3.4772461	0.33496094	0.21826172	-0.81298828	5.2431641	0.13452148	0	0	0	0	0	0	0	0	0	0.90600586	0.093994141	0.2043457	0.12060547	-0.038330078	0.045166016	0.007	39698.24	0	0	0.007
130	131	131	Category E	0.2878418	0.15576172	-0.61181641	-0.13085938	0.15356445	0.4206543	0.2	0.007	8/6/2018	8	6	2018	21:59:40	79180	0.2	21	59	40	68911	0.051269531	3.4772461	0.33447266	0.21777344	-0.81225586	12.081543	0.21508789	0	0	0	0	0	0	0	0	0	0.9050293	0.094970703	0.30932617	-0.046630859	-0.062011719	0.20043945	0.007	39698.24	0	0	0.007
131	132	132	Category E	0.2277832	0.2878418	-0.85180664	-0.15332031	0.13134766	0.41552734	0.2	0.007	8/6/2018	8	6	2018	21:59:40	79180	0.3	21	59	40	68911	0.051269531	3.4772461	0.33496094	0.2175293	-0.80908203	17.790527	0.13500977	0	0	0	0	0	0	0	0	0	0.90234375	0.09765625	0.2199707	-0.10717773	0.070068359	-0.042480469	0.007	39698.24	0	0	0.007
132	133	133	Category E	0.46777344	0.26391602	-0.69580078	-0.13232422	0.11621094	0.43115234	0.2	0.007	8/6/2018	8	6	2018	21:59:40	79180	0.4	21	59	40	68911	0.051269531	3.4772461	0.33349609	0.21923828	-0.8125	20.699707	0.18334961	0	0	0	0	0	0	0	0	0	0.90527344	0.094726563	0.2956543	0.1340332	0.044433594	0.11669922	0.007	39698.24	0	0	0.007
133	134	134	Category E	0.52783203	0.3359375	-0.98388672	-0.12182617	0.080078125	0.43188477	0.2	0.007	8/6/2018	8	6	2018	21:59:40	79180	0.5	21	59	40	68911	0.051269531	3.4772461	0.33178711	0.21923828	-0.81494141	22.028809	0.28344727	0	0	0	0	0	0	0	0	0	0.90698242	0.093017578	0.48095703	0.19580078	0.11645508	-0.16870117	0.007	39698.24	0	0	0.007
134	135	135	Category E	0.49194336	0.26391602	-0.92382813	-0.10058594	0.083251953	0.44042969	0.2	0.007	8/6/2018	8	6	2018	21:59:40	79180	0.6	21	59	40	68911	0.051269531	3.4772461	0.32861328	0.21850586	-0.81567383	21.391602	0.20068359	0	0	0	0	0	0	0	0	0	0.90625	0.09375	0.31616211	0.16308594	0.045166016	-0.10791016	0.007	39698.24	0	0	0.007
135	136	136	Category E	0.31176758	0.16796875	-0.77978516	-0.083251953	0.076660156	0.4387207	0.2	0.007	8/6/2018	8	6	2018	21:59:40	79180	0.7	21	59	40	68911	0.051269531	3.4772461	0.32421875	0.21826172	-0.81787109	22.732178	0.064208984	0	0	0	0	0	0	0	0	0	0.90649414	0.093505859	0.10083008	-0.012451172	-0.050292969	0.038085938	0.007	39698.24	0	0	0.007
136	137	137	Category E	0.23999023	0.17993164	-0.75585938	-0.090087891	0.078125	0.44262695	0.2	0.007	8/6/2018	8	6	2018	21:59:40	79180	0.8	21	59	40	68911	0.051269531	3.4772461	0.32519531	0.21704102	-0.81542969	22.577148	0.11035156	0	0	0	0	0	0	0	0	0	0.90429688	0.095703125	0.18188477	-0.085205078	-0.037109375	0.059570313	0.007	39698.24	0	0	0.007
137	138	138	Category E	0.29980469	0.083984375	-0.7199707	-0.099121094	0.095458984	0.43579102	0.21	0.007	8/6/2018	8	6	2018	21:59:40	79180	0.9	21	59	40	68911	0.051269531	3.4772461	0.32275391	0.21582031	-0.81884766	22.470947	0.16650391	0	0	0	0	0	0	0	0	0	0.90649414	0.093505859	0.25390625	-0.022949219	-0.13183594	0.098876953	0.007	39698.24	0	0	0.007
138	139	139	Category E	0.44384766	0.16796875	-0.77978516	-0.084716797	0.11645508	0.44238281	0.21	0.007	8/6/2018	8	6	2018	21:59:41	79181	0	21	59	41	68911	0.051269531	3.4772461	0.32202148	0.21508789	-0.81933594	22.921143	0.13647461	0	0	0	0	0	0	0	0	0	0.90625	0.09375	0.20849609	0.12158203	-0.047119141	0.039550781	0.007	39698.24	0	0	0.007
139	140	140	Category E	0.52783203	0.13183594	-0.94799805	-0.049072266	0.11157227	0.44335938	0.21	0.007	8/6/2018	8	6	2018	21:59:41	79181	0.1	21	59	41	68912	0.051269531	3.4772461	0.31689453	0.21533203	-0.82080078	24.117188	0.25976563	0	0	0	0	0	0	0	0	0	0.90600586	0.093994141	0.42138672	0.21069336	-0.083496094	-0.12695313	0.007	39698.24	0	0	0.007
140	141	141	Category E	0.34790039	0.21582031	-0.79199219	-0.009033203	0.10717773	0.44604492	0.21	0.007	8/6/2018	8	6	2018	21:59:41	79181	0.2	21	59	41	68912	0.051269531	3.4772461	0.31298828	0.21557617	-0.82055664	22.348389	0.044921875	0	0	0	0	0	0	0	0	0	0.90429688	0.095703125	0.063232422	0.034667969	0	0.028564453	0.007	39698.24	0	0	0.007
141	142	142	Category E	0.25195313	0.15576172	-0.81591797	-0.005371094	0.096679688	0.44824219	0.21	0.007	8/6/2018	8	6	2018	21:59:41	79181	0.3	21	59	41	68912	0.051269531	3.4772461	0.31201172	0.21606445	-0.8203125	21.054199	0.085205078	0	0	0	0	0	0	0	0	0	0.90380859	0.096191406	0.125	-0.060058594	-0.060302734	0.004394531	0.007	39698.24	0	0	0.007
142	143	143	Category E	0.2277832	0.27587891	-0.81591797	-0.007568359	0.088867188	0.44384766	0.21	0.007	8/6/2018	8	6	2018	21:59:41	79181	0.4	21	59	41	68912	0.051269531	3.4772461	0.30908203	0.21630859	-0.82348633	19.01416	0.10107422	0	0	0	0	0	0	0	0	0	0.90576172	0.094238281	0.14868164	-0.081298828	0.059326172	0.007568359	0.007	39698.24	0	0	0.007
143	144	144	Category E	0.43188477	0.21582031	-0.69580078	-0.014892578	0.080566406	0.45166016	0.21	0.007	8/6/2018	8	6	2018	21:59:41	79181	0.5	21	59	41	68912	0.051269531	3.4772461	0.30688477	0.21557617	-0.82519531	15.572754	0.17993164	0	0	0	0	0	0	0	0	0	0.90649414	0.093505859	0.25439453	0.12475586	0	0.12939453	0.007	39698.24	0	0	0.007
144	145	145	Category E	0.27587891	0.21582031	-1.0197754	-0.011230469	0.05859375	0.45043945	0.21	0.007	8/6/2018	8	6	2018	21:59:41	79181	0.6	21	59	41	68912	0.051269531	3.4772461	0.30078125	0.21435547	-0.82836914	15.364502	0.19287109	0	0	0	0	0	0	0	0	0	0.90698242	0.093017578	0.2175293	-0.024902344	0.001220703	-0.19116211	0.007	39698.24	0	0	0.007
145	146	146	Category E	0.3359375	0.21582031	-0.77978516	-0.011230469	0.0703125	0.45263672	0.21	0.007	8/6/2018	8	6	2018	21:59:41	79181	0.7	21	59	41	68912	0.051269531	3.4772461	0.29736328	0.21386719	-0.82763672	10.915039	0.061279297	0	0	0	0	0	0	0	0	0	0.9050293	0.094970703	0.088134766	0.038330078	0.001708984	0.047851563	0.007	39698.24	0	0	0.007
146	147	147	Category E	0.23999023	0.15576172	-0.74389648	-0.013183594	0.076171875	0.45141602	0.21	0.007	8/6/2018	8	6	2018	21:59:41	79181	0.8	21	59	41	68912	0.051269531	3.4772461	0.29296875	0.21313477	-0.83129883	8.4484863	0.1171875	0	0	0	0	0	0	0	0	0	0.90673828	0.093261719	0.19775391	-0.052978516	-0.057373047	0.087402344	0.007	39698.24	0	0	0.007
147	148	148	Category E	0.071777344	0.15576172	-0.88793945	-0.01171875	0.058837891	0.45947266	0.22	0.007	8/6/2018	8	6	2018	21:59:41	79181	0.9	21	59	41	68912	0.051269531	3.4772461	0.2902832	0.21411133	-0.83496094	5.7028809	0.23217773	0	0	0	0	0	0	0	0	0	0.90966797	0.090332031	0.32958984	-0.21850586	-0.058349609	-0.052734375	0.007	39698.24	0	0	0.007
148	149	149	Category E	0.47998047	0.19189453	-0.7199707	-0.029052734	0.083496094	0.44335938	0.22	0.007	8/6/2018	8	6	2018	21:59:42	79182	0	21	59	42	68912	0.051269531	3.4772461	0.28588867	0.21386719	-0.8359375	0.73608398	0.22705078	0	0	0	0	0	0	0	0	0	0.90893555	0.091064453	0.33203125	0.19384766	-0.021972656	0.1159668	0.007	39698.24	0	0	0.007
149	150	150	Category E	0.2277832	0.19189453	-1.1757813	-0.01171875	0.11181641	0.44506836	0.22	0.007	8/6/2018	8	6	2018	21:59:42	79182	0.1	21	59	42	68913	0.051269531	3.4772461	0.27954102	0.21362305	-0.8371582	1.9072266	0.34301758	0	0	0	0	0	0	0	0	0	0.90820313	0.091796875	0.41210938	-0.051757813	-0.021728516	-0.33837891	0.007	39698.24	0	0	0.007
150	151	151	Category E	0.2878418	0.2277832	-0.93579102	0.031738281	0.11425781	0.44433594	0.22	0.007	8/6/2018	8	6	2018	21:59:42	79182	0.2	21	59	42	68913	0.051269531	3.4772461	0.27685547	0.21508789	-0.84033203	6.0041504	0.096679688	0	0	0	0	0	0	0	0	0	0.91064453	0.089355469	0.11865234	0.010742188	0.012451172	-0.095214844	0.007	39698.24	0	0	0.007
151	152	152	Category E	0.2277832	0.19189453	-0.80395508	0.009521484	0.11669922	0.45166016	0.22	0.007	8/6/2018	8	6	2018	21:59:42	79182	0.3	21	59	42	68913	0.051269531	3.4772461	0.27368164	0.21582031	-0.84179688	7.230957	0.064208984	0	0	0	0	0	0	0	0	0	0.91113281	0.088867188	0.10791016	-0.045898438	-0.023925781	0.037841797	0.007	39698.24	0	0	0.007
152	153	153	Category E	0.14379883	0.21582031	-0.80395508	-0.040527344	0.1184082	0.43041992	0.22	0.007	8/6/2018	8	6	2018	21:59:42	79182	0.4	21	59	42	68913	0.051269531	3.4772461	0.27001953	0.21606445	-0.84301758	7.9736328	0.13208008	0	0	0	0	0	0	0	0	0	0.91113281	0.088867188	0.16577148	-0.1262207	-0.000244141	0.0390625	0.007	39698.24	0	0	0.007
153	154	154	Category E	0.32397461	0.21582031	-0.64794922	-0.080566406	0.11181641	0.44238281	0.22	0.007	8/6/2018	8	6	2018	21:59:42	79182	0.5	21	59	42	68913	0.051269531	3.4772461	0.26416016	0.21606445	-0.84472656	7.092041	0.20556641	0	0	0	0	0	0	0	0	0	0.91113281	0.088867188	0.25683594	0.059570313	-0.000244141	0.19677734	0.007	39698.24	0	0	0.007
154	155	155	Category E	0.29980469	0.2878418	-0.98388672	-0.068115234	0.085205078	0.43823242	0.22	0.007	8/6/2018	8	6	2018	21:59:42	79182	0.6	21	59	42	68913	0.051269531	3.4772461	0.2644043	0.21533203	-0.84204102	5.026123	0.1628418	0	0	0	0	0	0	0	0	0	0.90844727	0.091552734	0.24902344	0.03515625	0.072265625	-0.14160156	0.007	39698.24	0	0	0.007
155	156	156	Category E	0.39599609	0.19189453	-0.76782227	-0.052490234	0.084716797	0.44873047	0.22	0.007	8/6/2018	8	6	2018	21:59:42	79182	0.7	21	59	42	68913	0.051269531	3.4772461	0.26220703	0.21582031	-0.84472656	5.3984375	0.15600586	0	0	0	0	0	0	0	0	0	0.91040039	0.089599609	0.23461914	0.13354492	-0.023925781	0.076904297	0.007	39698.24	0	0	0.007
156	157	157	Category E	0.26391602	0.25195313	-0.81591797	-0.021484375	0.083007813	0.44775391	0.22	0.007	8/6/2018	8	6	2018	21:59:42	79182	0.8	21	59	42	68913	0.051269531	3.4772461	0.25976563	0.21582031	-0.84594727	6.673584	0.047119141	0	0	0	0	0	0	0	0	0	0.91113281	0.088867188	0.070068359	0.00390625	0.035888672	0.030029297	0.007	39698.24	0	0	0.007
157	158	158	Category E	0.10791016	0.27587891	-0.92382813	0.016113281	0.0625	0.45532227	0.23	0.007	8/6/2018	8	6	2018	21:59:42	79182	0.9	21	59	42	68913	0.051269531	3.4772461	0.25488281	0.21606445	-0.84716797	5.4277344	0.17626953	0	0	0	0	0	0	0	0	0	0.91064453	0.089355469	0.28344727	-0.14697266	0.059570313	-0.076416016	0.007	39698.24	0	0	0.007
158	159	159	Category E	0.31176758	0.20385742	-0.69580078	-0.010986328	0.071777344	0.44458008	0.23	0.007	8/6/2018	8	6	2018	21:59:43	79183	0	21	59	43	68913	0.051269531	3.4772461	0.25170898	0.21655273	-0.84814453	1.1237793	0.16430664	0	0	0	0	0	0	0	0	0	0.91088867	0.089111328	0.22509766	0.059814453	-0.012695313	0.15234375	0.007	39698.24	0	0	0.007
159	160	160	Category E	0.2878418	0.17993164	-0.88793945	-0.006347656	0.10742188	0.44824219	0.23	0.007	8/6/2018	8	6	2018	21:59:43	79183	0.1	21	59	43	68914	0.051269531	3.4772461	0.24975586	0.21655273	-0.8503418	2.310791	0.064697266	0	0	0	0	0	0	0	0	0	0.91235352	0.087646484	0.11206055	0.037841797	-0.036621094	-0.037353516	0.007	39698.24	0	0	0.007
160	161	161	Category E	0.45581055	0.17993164	-0.95996094	-0.005615234	0.072509766	0.44555664	0.23	0.007	8/6/2018	8	6	2018	21:59:43	79183	0.2	21	59	43	68914	0.051269531	3.4772461	0.24829102	0.21459961	-0.84863281	6.2019043	0.23779297	0	0	0	0	0	0	0	0	0	0.90991211	0.090087891	0.35327148	0.20727539	-0.034667969	-0.11108398	0.007	39698.24	0	0	0.007
161	162	162	Category E	0.3359375	0.20385742	-0.75585938	0.015625	0.075439453	0.45214844	0.23	0.007	8/6/2018	8	6	2018	21:59:43	79183	0.3	21	59	43	68914	0.051269531	3.4772461	0.24633789	0.21264648	-0.84838867	8.1599121	0.12890625	0	0	0	0	0	0	0	0	0	0.90869141	0.091308594	0.19091797	0.089355469	-0.008789063	0.092529297	0.007	39698.24	0	0	0.007
162	163	163	Category E	0.20385742	0.16796875	-0.79199219	-0.012939453	0.063964844	0.44824219	0.23	0.007	8/6/2018	8	6	2018	21:59:43	79183	0.4	21	59	43	68914	0.051269531	3.4772461	0.24267578	0.2121582	-0.84912109	11.590576	0.08203125	0	0	0	0	0	0	0	0	0	0.90844727	0.091552734	0.14038086	-0.038818359	-0.044189453	0.057128906	0.007	39698.24	0	0	0.007
163	164	164	Category E	0.20385742	0.2277832	-0.77978516	-0.036865234	0.051025391	0.45361328	0.23	0.007	8/6/2018	8	6	2018	21:59:43	79183	0.5	21	59	43	68914	0.051269531	3.4772461	0.2409668	0.21069336	-0.84838867	14.005371	0.079833984	0	0	0	0	0	0	0	0	0	0.90673828	0.093261719	0.12280273	-0.037109375	0.016845703	0.068603516	0.007	39698.24	0	0	0.007
164	165	165	Category E	0.32397461	0.21582031	-0.63598633	-0.037109375	0.047119141	0.44165039	0.23	0.007	8/6/2018	8	6	2018	21:59:43	79183	0.6	21	59	43	68914	0.051269531	3.4772461	0.23950195	0.20825195	-0.84960938	13.582031	0.22973633	0	0	0	0	0	0	0	0	0	0.90698242	0.093017578	0.30541992	0.084228516	0.007324219	0.21362305	0.007	39698.24	0	0	0.007
165	166	166	Category E	0.50390625	0.29980469	-1.0319824	-0.016113281	0.025634766	0.44775391	0.23	0.007	8/6/2018	8	6	2018	21:59:43	79183	0.7	21	59	43	68914	0.050537109	3.5126953	0.23657227	0.20800781	-0.85229492	16.718018	0.3347168	0	0	0	0	0	0	0	0	0	0.90869141	0.091308594	0.53833008	0.26708984	0.091552734	-0.17944336	0.007	39698.24	0	0	0.007
166	167	167	Category E	0.45581055	0.26391602	-0.77978516	-0.001953125	0.008056641	0.45581055	0.24	0.007	8/6/2018	8	6	2018	21:59:43	79183	0.8	21	59	43	68914	0.050537109	3.5126953	0.23535156	0.20874023	-0.85302734	19.689697	0.23876953	0	0	0	0	0	0	0	0	0	0.90917969	0.090820313	0.34887695	0.22021484	0.054931641	0.073242188	0.007	39698.24	0	0	0.007
167	168	168	Category E	0.32397461	0.21582031	-0.76782227	-0.002929688	-0.020019531	0.44750977	0.24	0.007	8/6/2018	8	6	2018	21:59:43	79183	0.9	21	59	43	68914	0.050537109	3.5126953	0.23144531	0.20800781	-0.8527832	26.219971	0.12573242	0	0	0	0	0	0	0	0	0	0.90795898	0.092041016	0.18481445	0.092285156	0.007568359	0.084960938	0.007	39698.24	0	0	0.007
168	169	169	Category E	0.25195313	0.21582031	-0.76782227	-0.010498047	-0.05859375	0.44067383	0.24	0.007	8/6/2018	8	6	2018	21:59:44	79184	0	21	59	44	68914	0.050537109	3.5126953	0.22680664	0.20849609	-0.85351563	33.393066	0.089355469	0	0	0	0	0	0	0	0	0	0.90722656	0.092773438	0.11791992	0.024902344	0.007080078	0.085693359	0.007	39698.24	0	0	0.007
169	170	170	Category E	0.2878418	0.16796875	-0.74389648	-0.034423828	-0.059814453	0.44189453	0.24	0.007	8/6/2018	8	6	2018	21:59:44	79184	0.1	21	59	44	68915	0.050537109	3.5126953	0.22290039	0.20874023	-0.85522461	42.352051	0.13500977	0	0	0	0	0	0	0	0	0	0.90820313	0.091796875	0.21704102	0.064697266	-0.040771484	0.11132813	0.007	39698.24	0	0	0.007
170	171	171	Category E	0.39599609	0.19189453	-0.52783203	-0.029052734	-0.050048828	0.44384766	0.24	0.007	8/6/2018	8	6	2018	21:59:44	79184	0.2	21	59	44	68915	0.050537109	3.5126953	0.21972656	0.20874023	-0.85913086	58.770264	0.37548828	0	0	0	0	0	0	0	0	0	0.91113281	0.088867188	0.52441406	0.17602539	-0.016845703	0.33129883	0.007	39698.24	0	0	0.007
171	172	172	Category F	0.2277832	0.3359375	-1.0917969	-0.086669922	-0.29882813	0.33691406	0.16	0.007	8/6/2018	8	6	2018	22:01:36	79296	0.4	22	1	36	69027	0.051513672	3.4305176	0.2175293	0.20825195	-0.86157227	79.351074	0.26318359	0	0	0	0	0	0	0	0	0	0.9128418	0.087158203	0.36767578	0.010009766	0.12744141	-0.22998047	0.007	39698.24	0	0	0.007
172	173	173	Category F	0.21582031	0.21582031	-0.98388672	-0.096435547	-0.27832031	0.34423828	0.16	0.007	8/6/2018	8	6	2018	22:01:36	79296	0.5	22	1	36	69027	0.051513672	3.4305176	0.21435547	0.20678711	-0.86181641	101.63281	0.12207031	0	0	0	0	0	0	0	0	0	0.91186523	0.088134766	0.13232422	0.001220703	0.008789063	-0.12182617	0.007	39698.24	0	0	0.007
173	174	174	Category F	0.083984375	0.14379883	-0.86376953	-0.079101563	-0.29174805	0.34838867	0.16	0.007	8/6/2018	8	6	2018	22:01:36	79296	0.6	22	1	36	69027	0.051513672	3.4305176	0.21166992	0.20483398	-0.85961914	115.7998	0.14160156	0	0	0	0	0	0	0	0	0	0.90869141	0.091308594	0.19287109	-0.12768555	-0.061035156	-0.00390625	0.007	39698.24	0	0	0.007
174	175	175	Category F	-0.035888672	0.19189453	-0.93579102	-0.12988281	-0.29272461	0.33081055	0.16	0.007	8/6/2018	8	6	2018	22:01:36	79296	0.7	22	1	36	69027	0.051513672	3.4305176	0.20751953	0.20385742	-0.85986328	122.87671	0.25512695	0	0	0	0	0	0	0	0	0	0.90771484	0.092285156	0.33129883	-0.2434082	-0.011962891	-0.075683594	0.007	39698.24	0	0	0.007
175	176	176	Category F	0.41992188	0.14379883	-0.6237793	-0.15844727	-0.25830078	0.34912109	0.16	0.007	8/6/2018	8	6	2018	22:01:36	79296	0.8	22	1	36	69027	0.051513672	3.4305176	0.20336914	0.20385742	-0.8605957	127.87866	0.32641602	0	0	0	0	0	0	0	0	0	0.9074707	0.092529297	0.51342773	0.21630859	-0.060058594	0.23681641	0.007	39698.24	0	0	0.007
176	177	177	Category F	0.17993164	0.20385742	-1.1159668	-0.18066406	-0.25292969	0.34350586	0.16	0.007	8/6/2018	8	6	2018	22:01:36	79296	0.9	22	1	36	69027	0.051513672	3.4305176	0.19873047	0.20483398	-0.86279297	126.87671	0.25366211	0	0	0	0	0	0	0	0	0	0.90869141	0.091308594	0.27294922	-0.018798828	-0.000976563	-0.25292969	0.007	39698.24	0	0	0.007
177	178	178	Category F	0.2277832	0.20385742	-0.85180664	-0.13061523	-0.26464844	0.32666016	0.17	0.007	8/6/2018	8	6	2018	22:01:37	79297	0	22	1	37	69027	0.051513672	3.4305176	0.19726563	0.20532227	-0.86279297	121.72021	0.032470703	0	0	0	0	0	0	0	0	0	0.90869141	0.091308594	0.04296875	0.030273438	-0.001464844	0.010986328	0.007	39698.24	0	0	0.007
178	179	179	Category F	-0.047851563	0.21582031	-0.86376953	-0.095214844	-0.24755859	0.36474609	0.17	0.007	8/6/2018	8	6	2018	22:01:37	79297	0.1	22	1	37	69027	0.051513672	3.4305176	0.19458008	0.20874023	-0.86401367	111.81787	0.24243164	0	0	0	0	0	0	0	0	0	0.90991211	0.090087891	0.24951172	-0.24243164	0.006835938	0.000244141	0.007	39698.24	0	0	0.007
179	180	180	Category F	0.035888672	0.17993164	-0.76782227	-0.14135742	-0.26513672	0.34741211	0.17	0.007	8/6/2018	8	6	2018	22:01:37	79297	0.2	22	1	37	69028	0.051513672	3.4305176	0.19067383	0.21044922	-0.86743164	103.90137	0.18652344	0	0	0	0	0	0	0	0	0	0.9128418	0.087158203	0.28515625	-0.15478516	-0.030517578	0.099609375	0.007	39698.24	0	0	0.007
180	181	181	Category F	0.26391602	0.21582031	-0.79199219	-0.077880859	-0.28686523	0.33349609	0.17	0.007	8/6/2018	8	6	2018	22:01:37	79297	0.3	22	1	37	69028	0.051513672	3.4305176	0.18359375	0.21166992	-0.86767578	91.812744	0.11010742	0	0	0	0	0	0	0	0	0	0.91186523	0.088134766	0.15991211	0.080078125	0.004150391	0.075683594	0.007	39698.24	0	0	0.007
181	182	182	Category F	0.11987305	0.20385742	-1.0559082	-0.077392578	-0.27197266	0.3527832	0.17	0.007	8/6/2018	8	6	2018	22:01:37	79297	0.4	22	1	37	69028	0.051513672	3.4305176	0.17919922	0.21166992	-0.86743164	70.723633	0.19750977	0	0	0	0	0	0	0	0	0	0.91064453	0.089355469	0.25561523	-0.059326172	-0.0078125	-0.18823242	0.007	39698.24	0	0	0.007
182	183	183	Category F	0.17993164	0.14379883	-0.89990234	-0.026611328	-0.29467773	0.35668945	0.17	0.007	8/6/2018	8	6	2018	22:01:37	79297	0.5	22	1	37	69028	0.051513672	3.4305176	0.17773438	0.2121582	-0.86547852	43.252686	0.076416016	0	0	0	0	0	0	0	0	0	0.90869141	0.091308594	0.10473633	0.001953125	-0.068359375	-0.034179688	0.007	39698.24	0	0	0.007
183	184	184	Category F	-0.13183594	0.095947266	-1.0078125	-0.026123047	-0.29833984	0.34057617	0.17	0.007	8/6/2018	8	6	2018	22:01:37	79297	0.6	22	1	37	69028	0.051513672	3.4305176	0.17700195	0.21191406	-0.86743164	19.856445	0.35839844	0	0	0	0	0	0	0	0	0	0.91040039	0.089599609	0.56518555	-0.30883789	-0.1159668	-0.14013672	0.007	39698.24	0	0	0.007
184	185	185	Category F	0.10791016	0.20385742	-0.73193359	-0.082275391	-0.28881836	0.35644531	0.17	0.007	8/6/2018	8	6	2018	22:01:37	79297	0.7	22	1	37	69028	0.051513672	3.4305176	0.17236328	0.21191406	-0.87060547	5.6467285	0.15332031	0	0	0	0	0	0	0	0	0	0.91259766	0.087402344	0.21142578	-0.064453125	-0.008056641	0.13867188	0.007	39698.24	0	0	0.007
185	186	186	Category F	0	0.14379883	-1.0917969	-0.10107422	-0.26855469	0.35229492	0.17	0.007	8/6/2018	8	6	2018	22:01:37	79297	0.8	22	1	37	69028	0.051513672	3.4305176	0.16699219	0.21044922	-0.87060547	5.9321289	0.28491211	0	0	0	0	0	0	0	0	0	0.91113281	0.088867188	0.45483398	-0.16699219	-0.066650391	-0.22094727	0.007	39698.24	0	0	0.007
186	187	187	Category F	0.11987305	0.27587891	-1.1159668	-0.057861328	-0.30371094	0.34838867	0.17	0.007	8/6/2018	8	6	2018	22:01:37	79297	0.9	22	1	37	69028	0.051513672	3.4305176	0.16577148	0.2097168	-0.86938477	7.8039551	0.25927734	0	0	0	0	0	0	0	0	0	0.90942383	0.090576172	0.35839844	-0.045898438	0.065917969	-0.24633789	0.007	39698.24	0	0	0.007
187	188	188	Category F	-0.023925781	0.17993164	-0.86376953	0.009765625	-0.27880859	0.3737793	0.18	0.007	8/6/2018	8	6	2018	22:01:38	79298	0	22	1	38	69028	0.051513672	3.4305176	0.16308594	0.2109375	-0.87158203	10.925537	0.18969727	0	0	0	0	0	0	0	0	0	0.91162109	0.088378906	0.22631836	-0.18701172	-0.031005859	0.0078125	0.007	39698.24	0	0	0.007
188	189	189	Category F	-0.11987305	0.19189453	-0.89990234	-0.007568359	-0.30371094	0.35400391	0.18	0.007	8/6/2018	8	6	2018	22:01:38	79298	0.1	22	1	38	69028	0.051513672	3.4305176	0.16308594	0.20996094	-0.87158203	10.872314	0.28491211	0	0	0	0	0	0	0	0	0	0.91113281	0.088867188	0.3293457	-0.28295898	-0.018066406	-0.028076172	0.007	39698.24	0	0	0.007
189	190	190	Category F	0.14379883	0.32397461	-1.0439453	-0.004150391	-0.31982422	0.34375	0.18	0.007	8/6/2018	8	6	2018	22:01:38	79298	0.2	22	1	38	69029	0.051025391	3.4434082	0.15454102	0.20922852	-0.87402344	11.587158	0.20483398	0	0	0	0	0	0	0	0	0	0.91210938	0.087890625	0.29516602	-0.010742188	0.11450195	-0.16967773	0.007	39698.24	0	0	0.007
190	191	191	Category F	0.13183594	0.25195313	-0.91186523	0.002441406	-0.30053711	0.36035156	0.18	0.007	8/6/2018	8	6	2018	22:01:38	79298	0.3	22	1	38	69029	0.051025391	3.4434082	0.15405273	0.21069336	-0.86791992	11.738037	0.063964844	0	0	0	0	0	0	0	0	0	0.90649414	0.093505859	0.10717773	-0.022216797	0.041015625	-0.043701172	0.007	39698.24	0	0	0.007
191	192	192	Category F	0.071777344	0.20385742	-0.87597656	0.019287109	-0.31542969	0.34667969	0.18	0.007	8/6/2018	8	6	2018	22:01:38	79298	0.4	22	1	38	69029	0.051025391	3.4434082	0.15185547	0.21240234	-0.87036133	12.761963	0.080810547	0	0	0	0	0	0	0	0	0	0.90869141	0.091308594	0.094238281	-0.080078125	-0.008544922	-0.005371094	0.007	39698.24	0	0	0.007
192	193	193	Category F	-0.10791016	0.19189453	-0.93579102	-0.036865234	-0.31030273	0.34521484	0.18	0.007	8/6/2018	8	6	2018	22:01:38	79298	0.5	22	1	38	69029	0.051025391	3.4434082	0.14990234	0.21386719	-0.87402344	15.900391	0.26611328	0	0	0	0	0	0	0	0	0	0.91235352	0.087646484	0.34155273	-0.2578125	-0.021972656	-0.061523438	0.007	39698.24	0	0	0.007
193	194	194	Category F	0.38378906	0.15576172	-0.59985352	-0.072998047	-0.28857422	0.35253906	0.18	0.007	8/6/2018	8	6	2018	22:01:38	79298	0.6	22	1	38	69029	0.051025391	3.4434082	0.14697266	0.21362305	-0.87548828	13.925537	0.36791992	0	0	0	0	0	0	0	0	0	0.91308594	0.086914063	0.5703125	0.23657227	-0.057861328	0.27563477	0.007	39698.24	0	0	0.007
194	195	195	Category F	0.14379883	0.23999023	-1.0197754	-0.1081543	-0.2734375	0.34887695	0.18	0.007	8/6/2018	8	6	2018	22:01:38	79298	0.7	22	1	38	69029	0.051025391	3.4434082	0.13891602	0.21337891	-0.87768555	11.273682	0.14428711	0	0	0	0	0	0	0	0	0	0.91381836	0.086181641	0.1730957	0.004638672	0.026367188	-0.1418457	0.007	39698.24	0	0	0.007
195	196	196	Category F	0.14379883	0.20385742	-0.91186523	-0.054931641	-0.28515625	0.3581543	0.18	0.007	8/6/2018	8	6	2018	22:01:38	79298	0.8	22	1	38	69029	0.051025391	3.4434082	0.13745117	0.21240234	-0.87353516	7.9101563	0.039550781	0	0	0	0	0	0	0	0	0	0.90942383	0.090576172	0.052978516	0.006103516	-0.008544922	-0.038085938	0.007	39698.24	0	0	0.007
196	197	197	Category F	-0.059814453	0.21582031	-0.86376953	-0.021484375	-0.2902832	0.35791016	0.18	0.007	8/6/2018	8	6	2018	22:01:38	79298	0.9	22	1	38	69029	0.051025391	3.4434082	0.1328125	0.21337891	-0.87353516	8.8322754	0.19287109	0	0	0	0	0	0	0	0	0	0.90917969	0.090820313	0.20507813	-0.19262695	0.002197266	0.009765625	0.007	39698.24	0	0	0.007
197	198	198	Category F	0.059814453	0.2277832	-0.86376953	-0.035888672	-0.3034668	0.3503418	0.19	0.007	8/6/2018	8	6	2018	22:01:39	79299	0	22	1	39	69029	0.051025391	3.4434082	0.13110352	0.21191406	-0.87670898	6.4819336	0.073974609	0	0	0	0	0	0	0	0	0	0.91137695	0.088623047	0.099853516	-0.071289063	0.015625	0.012939453	0.007	39698.24	0	0	0.007
198	199	199	Category F	0.17993164	0.23999023	-0.80395508	0.005615234	-0.30957031	0.34008789	0.19	0.007	8/6/2018	8	6	2018	22:01:39	79299	0.1	22	1	39	69029	0.051025391	3.4434082	0.13085938	0.21118164	-0.8762207	0.96850586	0.091796875	0	0	0	0	0	0	0	0	0	0.91088867	0.089111328	0.14990234	0.048828125	0.028564453	0.072265625	0.007	39698.24	0	0	0.007
199	200	200	Category F	0.16796875	0.2277832	-0.95996094	-0.022460938	-0.29150391	0.35375977	0.19	0.007	8/6/2018	8	6	2018	22:01:39	79299	0.2	22	1	39	69030	0.051025391	3.4434082	0.12475586	0.21069336	-0.88012695	2.355957	0.092041016	0	0	0	0	0	0	0	0	0	0.91357422	0.086425781	0.13964844	0.04296875	0.016845703	-0.079589844	0.007	39698.24	0	0	0.007
200	201	201	Category F	0.20385742	0.21582031	-0.83984375	-0.048828125	-0.29418945	0.35302734	0.19	0.007	8/6/2018	8	6	2018	22:01:39	79299	0.3	22	1	39	69030	0.051025391	3.4434082	0.12475586	0.21191406	-0.87597656	3.6782227	0.086914063	0	0	0	0	0	0	0	0	0	0.90991211	0.090087891	0.11914063	0.078857422	0.003662109	0.036132813	0.007	39698.24	0	0	0.007
201	202	202	Category F	0	0.17993164	-0.86376953	-0.087646484	-0.29760742	0.34423828	0.19	0.007	8/6/2018	8	6	2018	22:01:39	79299	0.4	22	1	39	69030	0.051025391	3.4434082	0.11987305	0.21435547	-0.87915039	4.0708008	0.12548828	0	0	0	0	0	0	0	0	0	0.9128418	0.087158203	0.16967773	-0.11987305	-0.034423828	0.015380859	0.007	39698.24	0	0	0.007
202	203	203	Category F	0.059814453	0.16796875	-0.76782227	-0.12866211	-0.29125977	0.32299805	0.19	0.007	8/6/2018	8	6	2018	22:01:39	79299	0.5	22	1	39	69030	0.051025391	3.4434082	0.1171875	0.21533203	-0.88256836	9.0322266	0.13671875	0	0	0	0	0	0	0	0	0	0.91601563	0.083984375	0.21972656	-0.057373047	-0.047363281	0.11474609	0.007	39698.24	0	0	0.007
203	204	204	Category F	0.25195313	0.10791016	-0.80395508	-0.1328125	-0.27294922	0.34130859	0.19	0.007	8/6/2018	8	6	2018	22:01:39	79299	0.6	22	1	39	69030	0.051025391	3.4434082	0.11181641	0.21557617	-0.88500977	13.103516	0.19433594	0	0	0	0	0	0	0	0	0	0.91772461	0.082275391	0.32885742	0.13989258	-0.10766602	0.081054688	0.007	39698.24	0	0	0.007
204	205	205	Category F	0.2277832	0.35986328	-1.0917969	-0.13964844	-0.28881836	0.32373047	0.19	0.007	8/6/2018	8	6	2018	22:01:39	79299	0.7	22	1	39	69030	0.051025391	3.4434082	0.11206055	0.21362305	-0.88134766	15.380127	0.28076172	0	0	0	0	0	0	0	0	0	0.91381836	0.086181641	0.47167969	0.11547852	0.14599609	-0.21020508	0.007	39698.24	0	0	0.007
205	206	206	Category F	0.2277832	0.26391602	-0.87597656	-0.10839844	-0.27734375	0.35107422	0.19	0.007	8/6/2018	8	6	2018	22:01:39	79299	0.8	22	1	39	69030	0.051025391	3.4434082	0.1081543	0.21582031	-0.88598633	15.949951	0.12915039	0	0	0	0	0	0	0	0	0	0.91845703	0.081542969	0.17749023	0.11938477	0.047851563	0.010009766	0.007	39698.24	0	0	0.007
206	207	207	Category F	-0.011962891	0.21582031	-0.81591797	-0.091308594	-0.26708984	0.36450195	0.19	0.007	8/6/2018	8	6	2018	22:01:39	79299	0.9	22	1	39	69030	0.051025391	3.4434082	0.1027832	0.21557617	-0.88671875	17.047852	0.13476563	0	0	0	0	0	0	0	0	0	0.91821289	0.081787109	0.18579102	-0.11474609	0.000244141	0.070800781	0.007	39698.24	0	0	0.007
207	208	208	Category F	0.10791016	0.19189453	-0.75585938	-0.12524414	-0.26831055	0.34985352	0.2	0.007	8/6/2018	8	6	2018	22:01:40	79300	0	22	1	40	69030	0.051025391	3.4434082	0.097167969	0.21508789	-0.88671875	17.777588	0.13330078	0	0	0	0	0	0	0	0	0	0.91748047	0.082519531	0.16479492	0.010498047	-0.023193359	0.13085938	0.007	39698.24	0	0	0.007
208	209	209	Category F	0.13183594	0.23999023	-1.1879883	-0.109375	-0.28588867	0.33666992	0.2	0.007	8/6/2018	8	6	2018	22:01:40	79300	0.1	22	1	40	69030	0.051025391	3.4434082	0.092773438	0.21582031	-0.8840332	16.282471	0.30712891	0	0	0	0	0	0	0	0	0	0.91479492	0.085205078	0.36669922	0.038818359	0.023925781	-0.30371094	0.007	39698.24	0	0	0.007
209	210	210	Category F	0.19189453	0.16796875	-1.079834	-0.12573242	-0.27050781	0.34838867	0.2	0.007	8/6/2018	8	6	2018	22:01:40	79300	0.2	22	1	40	69031	0.051025391	3.4434082	0.090820313	0.21508789	-0.88916016	15.287354	0.22070313	0	0	0	0	0	0	0	0	0	0.91918945	0.080810547	0.33886719	0.10083008	-0.047119141	-0.19042969	0.007	39698.24	0	0	0.007
210	211	211	Category F	0.10791016	0.11987305	-0.81591797	-0.060058594	-0.29589844	0.34863281	0.2	0.007	8/6/2018	8	6	2018	22:01:40	79300	0.3	22	1	40	69031	0.051025391	3.4434082	0.086425781	0.21582031	-0.89160156	12.374023	0.12426758	0	0	0	0	0	0	0	0	0	0.92163086	0.078369141	0.19311523	0.021240234	-0.095947266	0.075683594	0.007	39698.24	0	0	0.007
211	212	212	Category F	-0.023925781	0.16796875	-0.86376953	-0.11352539	-0.29296875	0.34350586	0.2	0.007	8/6/2018	8	6	2018	22:01:40	79300	0.4	22	1	40	69031	0.051025391	3.4434082	0.081298828	0.21582031	-0.89501953	10.020996	0.11987305	0	0	0	0	0	0	0	0	0	0.92431641	0.075683594	0.18481445	-0.10522461	-0.047851563	0.03125	0.007	39698.24	0	0	0.007
212	213	213	Category F	0.26391602	0.10791016	-0.51586914	-0.16137695	-0.265625	0.33447266	0.2	0.007	8/6/2018	8	6	2018	22:01:40	79300	0.5	22	1	40	69031	0.051025391	3.4434082	0.080566406	0.21435547	-0.89355469	8.4584961	0.43310547	0	0	0	0	0	0	0	0	0	0.92260742	0.077392578	0.66723633	0.18310547	-0.10644531	0.37768555	0.007	39698.24	0	0	0.007
213	214	214	Category F	0.19189453	0.25195313	-1.0078125	-0.18188477	-0.25976563	0.33642578	0.2	0.007	8/6/2018	8	6	2018	22:01:40	79300	0.6	22	1	40	69031	0.051025391	3.4434082	0.079833984	0.21386719	-0.89501953	6.4777832	0.16333008	0	0	0	0	0	0	0	0	0	0.92358398	0.076416016	0.26245117	0.11181641	0.037841797	-0.11254883	0.007	39698.24	0	0	0.007
214	215	215	Category F	0.15576172	0.26391602	-0.98388672	-0.12402344	-0.28491211	0.33325195	0.2	0.007	8/6/2018	8	6	2018	22:01:40	79300	0.7	22	1	40	69031	0.051025391	3.4434082	0.079833984	0.21289063	-0.89453125	4.3857422	0.12768555	0	0	0	0	0	0	0	0	0	0.9230957	0.076904297	0.21582031	0.075683594	0.05078125	-0.089111328	0.007	39698.24	0	0	0.007
215	216	216	Category F	-0.059814453	0.25195313	-0.94799805	-0.062011719	-0.27636719	0.36010742	0.2	0.007	8/6/2018	8	6	2018	22:01:40	79300	0.8	22	1	40	69031	0.051025391	3.4434082	0.077880859	0.21069336	-0.89379883	1.7666016	0.15356445	0	0	0	0	0	0	0	0	0	0.92163086	0.078369141	0.2331543	-0.13769531	0.041015625	-0.053955078	0.007	39698.24	0	0	0.007
216	217	217	Category F	0.11987305	0.21582031	-0.76782227	-0.080078125	-0.296875	0.34423828	0.2	0.007	8/6/2018	8	6	2018	22:01:40	79300	0.9	22	1	40	69031	0.051025391	3.4434082	0.076416016	0.21044922	-0.89379883	2.357666	0.13330078	0	0	0	0	0	0	0	0	0	0.92138672	0.078613281	0.17456055	0.043212891	0.005126953	0.12597656	0.007	39698.24	0	0	0.007
217	218	218	Category F	0.083984375	0.37182617	-0.81591797	-0.049560547	-0.30639648	0.35180664	0.21	0.007	8/6/2018	8	6	2018	22:01:41	79301	0	22	1	41	69031	0.051025391	3.4434082	0.075683594	0.20996094	-0.89379883	2.4946289	0.17944336	0	0	0	0	0	0	0	0	0	0.92114258	0.078857422	0.24755859	0.008056641	0.16162109	0.077880859	0.007	39698.24	0	0	0.007
218	219	219	Category F	0.13183594	0.29980469	-1.0559082	-0.05859375	-0.28540039	0.35302734	0.21	0.007	8/6/2018	8	6	2018	22:01:41	79301	0.1	22	1	41	69031	0.051025391	3.4434082	0.076416016	0.20996094	-0.89501953	2.4997559	0.19213867	0	0	0	0	0	0	0	0	0	0.92260742	0.077392578	0.30566406	0.055175781	0.089599609	-0.16064453	0.007	39698.24	0	0	0.007
219	220	220	Category F	-0.023925781	0.21582031	-0.95996094	-0.034179688	-0.30688477	0.34130859	0.21	0.007	8/6/2018	8	6	2018	22:01:41	79301	0.2	22	1	41	69032	0.051025391	3.4434082	0.079345703	0.2097168	-0.89526367	0.48193359	0.12182617	0	0	0	0	0	0	0	0	0	0.92285156	0.077148438	0.17382813	-0.10327148	0.005859375	-0.064453125	0.007	39698.24	0	0	0.007
220	221	221	Category F	-0.011962891	0.21582031	-0.76782227	-0.11035156	-0.28881836	0.33789063	0.21	0.007	8/6/2018	8	6	2018	22:01:41	79301	0.3	22	1	41	69032	0.051025391	3.4434082	0.079101563	0.20849609	-0.89599609	1.3720703	0.1574707	0	0	0	0	0	0	0	0	0	0.92333984	0.076660156	0.2265625	-0.091064453	0.007080078	0.12817383	0.007	39698.24	0	0	0.007
221	222	222	Category F	0.14379883	0.20385742	-0.65991211	-0.13183594	-0.25292969	0.35961914	0.21	0.007	8/6/2018	8	6	2018	22:01:41	79301	0.4	22	1	41	69032	0.051025391	3.4434082	0.077148438	0.20776367	-0.89526367	0.6953125	0.24462891	0	0	0	0	0	0	0	0	0	0.92236328	0.077636719	0.3059082	0.06640625	-0.00390625	0.23535156	0.007	39698.24	0	0	0.007
222	223	223	Category F	0.15576172	0.26391602	-0.97192383	-0.15795898	-0.26416016	0.33691406	0.21	0.007	8/6/2018	8	6	2018	22:01:41	79301	0.5	22	1	41	69032	0.051025391	3.4434082	0.078125	0.20678711	-0.88964844	0.95922852	0.12646484	0	0	0	0	0	0	0	0	0	0.91674805	0.083251953	0.21655273	0.077392578	0.056884766	-0.08203125	0.007	39698.24	0	0	0.007
223	224	224	Category F	0.071777344	0.20385742	-0.95996094	-0.067626953	-0.24633789	0.3737793	0.21	0.007	8/6/2018	8	6	2018	22:01:41	79301	0.6	22	1	41	69032	0.051025391	3.4434082	0.078857422	0.20874023	-0.89208984	2.8476563	0.068115234	0	0	0	0	0	0	0	0	0	0.91967773	0.080322266	0.079833984	-0.007080078	-0.004882813	-0.067626953	0.007	39698.24	0	0	0.007
224	225	225	Category F	-0.15576172	0.095947266	-1.0197754	-0.067138672	-0.28320313	0.36083984	0.21	0.007	8/6/2018	8	6	2018	22:01:41	79301	0.7	22	1	41	69032	0.051025391	3.4434082	0.083984375	0.20849609	-0.8918457	7.4355469	0.29394531	0	0	0	0	0	0	0	0	0	0.91967773	0.080322266	0.48022461	-0.23974609	-0.11254883	-0.12768555	0.007	39698.24	0	0	0.007
225	226	226	Category F	0.2277832	0.15576172	-0.671875	-0.03125	-0.31445313	0.328125	0.21	0.007	8/6/2018	8	6	2018	22:01:41	79301	0.8	22	1	41	69032	0.051025391	3.4434082	0.085693359	0.20727539	-0.89282227	9.2504883	0.26757813	0	0	0	0	0	0	0	0	0	0.9206543	0.079345703	0.41455078	0.1418457	-0.051513672	0.22094727	0.007	39698.24	0	0	0.007
226	227	227	Category F	0.035888672	0.26391602	-0.93579102	0.006103516	-0.32202148	0.34008789	0.21	0.007	8/6/2018	8	6	2018	22:01:41	79301	0.9	22	1	41	69032	0.051025391	3.4434082	0.085693359	0.20654297	-0.88989258	10.172607	0.088378906	0	0	0	0	0	0	0	0	0	0.91748047	0.082519531	0.15283203	-0.049804688	0.057128906	-0.045654297	0.007	39698.24	0	0	0.007
227	228	228	Category F	0.059814453	0.083984375	-0.87597656	-0.010742188	-0.2668457	0.37255859	0.22	0.007	8/6/2018	8	6	2018	22:01:42	79302	0	22	1	42	69032	0.051269531	3.4659668	0.087646484	0.20507813	-0.88378906	13.382568	0.12451172	0	0	0	0	0	0	0	0	0	0.91162109	0.088378906	0.15698242	-0.027832031	-0.12109375	0.0078125	0.007	39698.24	0	0	0.007
228	229	229	Category F	-0.19189453	0.13183594	-0.92382813	-0.014892578	-0.3046875	0.34863281	0.22	0.007	8/6/2018	8	6	2018	22:01:42	79302	0.1	22	1	42	69032	0.051269531	3.4659668	0.089599609	0.20654297	-0.88623047	19.253418	0.29370117	0	0	0	0	0	0	0	0	0	0.91455078	0.085449219	0.39379883	-0.28149414	-0.074707031	-0.037353516	0.007	39698.24	0	0	0.007
229	230	230	Category F	0.19189453	0.31176758	-0.68383789	-0.043701172	-0.29614258	0.35302734	0.22	0.007	8/6/2018	8	6	2018	22:01:42	79302	0.2	22	1	42	69033	0.051269531	3.4659668	0.092285156	0.20874023	-0.89038086	21.28418	0.2512207	0	0	0	0	0	0	0	0	0	0.91918945	0.080810547	0.40869141	0.099365234	0.1027832	0.20654297	0.007	39698.24	0	0	0.007
230	231	231	Category F	0.10791016	0.35986328	-1.1279297	-0.063476563	-0.2902832	0.36083984	0.22	0.007	8/6/2018	8	6	2018	22:01:42	79302	0.3	22	1	42	69033	0.051269531	3.4659668	0.092285156	0.20800781	-0.88842773	18.915527	0.28369141	0	0	0	0	0	0	0	0	0	0.91699219	0.083007813	0.40649414	0.015380859	0.15161133	-0.23925781	0.007	39698.24	0	0	0.007
231	232	232	Category F	0.071777344	0.29980469	-1.1037598	0.020507813	-0.31860352	0.34155273	0.22	0.007	8/6/2018	8	6	2018	22:01:42	79302	0.4	22	1	42	69033	0.051269531	3.4659668	0.090087891	0.20825195	-0.88769531	15.034668	0.23510742	0	0	0	0	0	0	0	0	0	0.91625977	0.083740234	0.32568359	-0.018310547	0.091308594	-0.21582031	0.007	39698.24	0	0	0.007
232	233	233	Category F	-0.095947266	0.20385742	-0.91186523	0.039550781	-0.29785156	0.36743164	0.22	0.007	8/6/2018	8	6	2018	22:01:42	79302	0.5	22	1	42	69033	0.051269531	3.4659668	0.089111328	0.20751953	-0.88793945	14.741943	0.18652344	0	0	0	0	0	0	0	0	0	0.91625977	0.083740234	0.21264648	-0.18505859	-0.003662109	-0.023681641	0.007	39698.24	0	0	0.007
233	234	234	Category F	-0.31176758	0.19189453	-0.82788086	0.002685547	-0.30224609	0.35424805	0.22	0.007	8/6/2018	8	6	2018	22:01:42	79302	0.6	22	1	42	69033	0.051269531	3.4659668	0.092041016	0.20776367	-0.88476563	16.260986	0.40820313	0	0	0	0	0	0	0	0	0	0.91357422	0.086425781	0.47680664	-0.40380859	-0.015869141	0.056884766	0.007	39698.24	0	0	0.007
234	235	235	Category F	0.16796875	0.20385742	-0.64794922	0.002197266	-0.30078125	0.34521484	0.22	0.007	8/6/2018	8	6	2018	22:01:42	79302	0.7	22	1	42	69033	0.051269531	3.4659668	0.088867188	0.20874023	-0.89208984	12.859375	0.2565918	0	0	0	0	0	0	0	0	0	0.9206543	0.079345703	0.32836914	0.078857422	-0.004882813	0.24414063	0.007	39698.24	0	0	0.007
235	236	236	Category F	0.035888672	0.27587891	-0.77978516	0.031494141	-0.29077148	0.36132813	0.22	0.007	8/6/2018	8	6	2018	22:01:42	79302	0.8	22	1	42	69033	0.051269531	3.4659668	0.088867188	0.20727539	-0.89501953	12.085693	0.14404297	0	0	0	0	0	0	0	0	0	0.9230957	0.076904297	0.23681641	-0.052978516	0.068359375	0.11523438	0.007	39698.24	0	0	0.007
236	237	237	Category F	0.11987305	0.14379883	-1.0559082	0.032958984	-0.2746582	0.37573242	0.22	0.007	8/6/2018	8	6	2018	22:01:42	79302	0.9	22	1	42	69033	0.051269531	3.4659668	0.088134766	0.20678711	-0.89550781	12.666748	0.17504883	0	0	0	0	0	0	0	0	0	0.92333984	0.076660156	0.25512695	0.031494141	-0.062988281	-0.16015625	0.007	39698.24	0	0	0.007
237	238	238	Category F	0.095947266	0.20385742	-0.88793945	0.057861328	-0.30541992	0.35253906	0.23	0.007	8/6/2018	8	6	2018	22:01:43	79303	0	22	1	43	69033	0.051269531	3.4659668	0.092285156	0.20654297	-0.89550781	15.53833	0.008789063	0	0	0	0	0	0	0	0	0	0.92358398	0.076416016	0.013916016	0.003417969	-0.002685547	0.007568359	0.007	39698.24	0	0	0.007
238	239	239	Category F	-0.17993164	0.17993164	-1.0078125	0.01171875	-0.31152344	0.33325195	0.23	0.007	8/6/2018	8	6	2018	22:01:43	79303	0.1	22	1	43	69033	0.051269531	3.4659668	0.094726563	0.20581055	-0.89526367	14.52417	0.29785156	0	0	0	0	0	0	0	0	0	0.92358398	0.076416016	0.41308594	-0.2746582	-0.025878906	-0.11230469	0.007	39698.24	0	0	0.007
239	240	240	Category F	0.2878418	0.26391602	-0.56396484	-0.034179688	-0.30786133	0.34204102	0.23	0.007	8/6/2018	8	6	2018	22:01:43	79303	0.2	22	1	43	69034	0.051269531	3.4659668	0.095458984	0.20507813	-0.89575195	10.499512	0.38793945	0	0	0	0	0	0	0	0	0	0.92382813	0.076171875	0.58276367	0.19213867	0.05859375	0.33178711	0.007	39698.24	0	0	0.007
240	241	241	Category F	0.059814453	0.37182617	-1.1999512	-0.049804688	-0.30297852	0.34887695	0.23	0.007	8/6/2018	8	6	2018	22:01:43	79303	0.3	22	1	43	69034	0.051269531	3.4659668	0.096191406	0.20410156	-0.89477539	7.810791	0.34985352	0	0	0	0	0	0	0	0	0	0.92260742	0.077392578	0.5090332	-0.036376953	0.16748047	-0.30493164	0.007	39698.24	0	0	0.007
241	242	242	Category F	0.13183594	0.2878418	-1.0319824	0.031494141	-0.29614258	0.35498047	0.23	0.007	8/6/2018	8	6	2018	22:01:43	79303	0.4	22	1	43	69034	0.051269531	3.4659668	0.096679688	0.20336914	-0.89501953	6.578125	0.16430664	0	0	0	0	0	0	0	0	0	0.92285156	0.077148438	0.25610352	0.034912109	0.084228516	-0.13671875	0.007	39698.24	0	0	0.007
242	243	243	Category F	-0.2277832	0.19189453	-0.99584961	0.019287109	-0.29931641	0.35864258	0.23	0.007	8/6/2018	8	6	2018	22:01:43	79303	0.5	22	1	43	69034	0.051269531	3.4659668	0.099609375	0.203125	-0.89477539	6.0109863	0.34301758	0	0	0	0	0	0	0	0	0	0.92285156	0.077148438	0.43969727	-0.32739258	-0.011230469	-0.10083008	0.007	39698.24	0	0	0.007
243	244	244	Category F	0.2277832	0.071777344	-0.49194336	-0.001708984	-0.32080078	0.33569336	0.23	0.007	8/6/2018	8	6	2018	22:01:43	79303	0.6	22	1	43	69034	0.051269531	3.4659668	0.10229492	0.203125	-0.89575195	0.3059082	0.44287109	0	0	0	0	0	0	0	0	0	0.92431641	0.075683594	0.66088867	0.12524414	-0.13134766	0.40380859	0.007	39698.24	0	0	0.007
244	245	245	Category F	0	0.39599609	-1.0078125	-0.021240234	-0.32202148	0.33618164	0.23	0.007	8/6/2018	8	6	2018	22:01:43	79303	0.7	22	1	43	69034	0.051269531	3.4659668	0.10205078	0.20361328	-0.89697266	3.5488281	0.24414063	0	0	0	0	0	0	0	0	0	0.92529297	0.074707031	0.4050293	-0.10205078	0.19213867	-0.1105957	0.007	39698.24	0	0	0.007
245	246	246	Category F	0.071777344	0.26391602	-1.079834	-0.008544922	-0.31884766	0.34179688	0.23	0.007	8/6/2018	8	6	2018	22:01:43	79303	0.8	22	1	43	69034	0.051269531	3.4659668	0.10229492	0.20117188	-0.89379883	8.6328125	0.19824219	0	0	0	0	0	0	0	0	0	0.921875	0.078125	0.27905273	-0.030517578	0.062744141	-0.18579102	0.007	39698.24	0	0	0.007
246	247	247	Category F	0.011962891	0.2277832	-0.77978516	-0.025146484	-0.30273438	0.35375977	0.23	0.007	8/6/2018	8	6	2018	22:01:43	79303	0.9	22	1	43	69034	0.051269531	3.4659668	0.10229492	0.19995117	-0.89355469	10.249756	0.14794922	0	0	0	0	0	0	0	0	0	0.92138672	0.078613281	0.23217773	-0.090332031	0.027587891	0.11376953	0.007	39698.24	0	0	0.007
247	248	248	Category F	-0.035888672	0.2878418	-0.56396484	-0.098388672	-0.25537109	0.37060547	0.24	0.007	8/6/2018	8	6	2018	22:01:44	79304	0	22	1	44	69034	0.051269531	3.4659668	0.10546875	0.19921875	-0.89428711	15.567871	0.37011719	0	0	0	0	0	0	0	0	0	0.92211914	0.077880859	0.56030273	-0.14135742	0.088378906	0.33032227	0.007	39698.24	0	0	0.007
248	249	249	Category F	0.095947266	0.15576172	-1.1638184	-0.10961914	-0.25170898	0.36230469	0.24	0.007	8/6/2018	8	6	2018	22:01:44	79304	0.1	22	1	44	69034	0.051269531	3.4659668	0.10717773	0.19897461	-0.89550781	22.815186	0.27172852	0	0	0	0	0	0	0	0	0	0.92358398	0.076416016	0.32275391	-0.011230469	-0.043212891	-0.26806641	0.007	39698.24	0	0	0.007
249	250	250	Category F	-0.047851563	0.2277832	-0.94799805	-0.064941406	-0.25024414	0.36547852	0.24	0.007	8/6/2018	8	6	2018	22:01:44	79304	0.2	22	1	44	69035	0.051269531	3.4659668	0.10888672	0.19824219	-0.89160156	23.151611	0.16918945	0	0	0	0	0	0	0	0	0	0.91967773	0.080322266	0.24243164	-0.15673828	0.029296875	-0.056152344	0.007	39698.24	0	0	0.007
250	251	251	Category F	-0.011962891	0.19189453	-0.80395508	-0.074707031	-0.29003906	0.3515625	0.24	0.007	8/6/2018	8	6	2018	22:01:44	79304	0.3	22	1	44	69035	0.051269531	3.4659668	0.10986328	0.19824219	-0.88842773	22.172607	0.1484375	0	0	0	0	0	0	0	0	0	0.91699219	0.083007813	0.21289063	-0.12182617	-0.006347656	0.084472656	0.007	39698.24	0	0	0.007
251	252	252	Category F	0.16796875	0.20385742	-0.97192383	-0.066162109	-0.31323242	0.33837891	0.24	0.007	8/6/2018	8	6	2018	22:01:44	79304	0.4	22	1	44	69035	0.051269531	3.4659668	0.11157227	0.19873047	-0.88842773	18.918945	0.10058594	0	0	0	0	0	0	0	0	0	0.91723633	0.082763672	0.14453125	0.056152344	0.004882813	-0.083251953	0.007	39698.24	0	0	0.007
252	253	253	Category F	0.14379883	0.19189453	-1.0917969	-0.072021484	-0.30517578	0.33837891	0.24	0.007	8/6/2018	8	6	2018	22:01:44	79304	0.5	22	1	44	69035	0.051269531	3.4659668	0.11523438	0.19750977	-0.88891602	20.534912	0.20483398	0	0	0	0	0	0	0	0	0	0.91772461	0.082275391	0.23706055	0.028320313	-0.005615234	-0.20263672	0.007	39698.24	0	0	0.007
253	254	254	Category F	0.083984375	0.059814453	-0.82788086	-0.068603516	-0.31762695	0.33203125	0.24	0.007	8/6/2018	8	6	2018	22:01:44	79304	0.6	22	1	44	69035	0.051269531	3.4659668	0.11474609	0.19799805	-0.89306641	17.844482	0.15600586	0	0	0	0	0	0	0	0	0	0.92211914	0.077880859	0.234375	-0.030761719	-0.13818359	0.065185547	0.007	39698.24	0	0	0.007
254	255	255	Category F	-0.17993164	0.011962891	-0.87597656	-0.12084961	-0.32104492	0.31665039	0.24	0.007	8/6/2018	8	6	2018	22:01:44	79304	0.7	22	1	44	69035	0.051269531	3.4659668	0.11523438	0.19677734	-0.8918457	11.040527	0.34863281	0	0	0	0	0	0	0	0	0	0.9206543	0.079345703	0.49609375	-0.29516602	-0.18481445	0.015869141	0.007	39698.24	0	0	0.007
255	256	256	Category F	0.2878418	0.13183594	-0.6237793	-0.15698242	-0.28417969	0.32226563	0.24	0.007	8/6/2018	8	6	2018	22:01:44	79304	0.8	22	1	44	69035	0.051269531	3.4659668	0.1171875	0.19555664	-0.89013672	5.0126953	0.32275391	0	0	0	0	0	0	0	0	0	0.91894531	0.081054688	0.50073242	0.17041016	-0.063720703	0.26635742	0.007	39698.24	0	0	0.007
256	257	257	Category F	0.13183594	0.16796875	-1.1159668	-0.11889648	-0.26538086	0.3527832	0.24	0.007	8/6/2018	8	6	2018	22:01:44	79304	0.9	22	1	44	69035	0.051269531	3.4659668	0.12060547	0.19458008	-0.88916016	1.3105469	0.22827148	0	0	0	0	0	0	0	0	0	0.91821289	0.081787109	0.2644043	0.010986328	-0.026611328	-0.2265625	0.007	39698.24	0	0	0.007
257	258	258	Category F	0.2878418	0.19189453	-0.95996094	-0.082519531	-0.30688477	0.32885742	0.25	0.007	8/6/2018	8	6	2018	22:01:45	79305	0	22	1	45	69035	0.051269531	3.4659668	0.12182617	0.1940918	-0.89013672	1.3527832	0.17993164	0	0	0	0	0	0	0	0	0	0.91918945	0.080810547	0.23779297	0.16577148	-0.002197266	-0.069580078	0.007	39698.24	0	0	0.007
258	259	259	Category F	0.17993164	0.19189453	-0.87597656	-0.029541016	-0.29589844	0.35375977	0.25	0.007	8/6/2018	8	6	2018	22:01:45	79305	0.1	22	1	45	69035	0.051269531	3.4659668	0.12329102	0.19189453	-0.89086914	7.8532715	0.058349609	0	0	0	0	0	0	0	0	0	0.91943359	0.080566406	0.071533203	0.056396484	0	0.014892578	0.007	39698.24	0	0	0.007
259	260	260	Category F	0.023925781	0.095947266	-0.82788086	-0.048339844	-0.27026367	0.36669922	0.25	0.007	8/6/2018	8	6	2018	22:01:45	79305	0.2	22	1	45	69036	0.051269531	3.4659668	0.12451172	0.19018555	-0.88818359	13.644043	0.15063477	0	0	0	0	0	0	0	0	0	0.91674805	0.083251953	0.25537109	-0.10058594	-0.094238281	0.060302734	0.007	39698.24	0	0	0.007
260	261	261	Category F	0.10791016	0.15576172	-0.73193359	-0.056640625	-0.28515625	0.36425781	0.25	0.007	8/6/2018	8	6	2018	22:01:45	79305	0.3	22	1	45	69036	0.051269531	3.4659668	0.12792969	0.18920898	-0.88696289	18.594238	0.15991211	0	0	0	0	0	0	0	0	0	0.91601563	0.083984375	0.20874023	-0.020019531	-0.033447266	0.1550293	0.007	39698.24	0	0	0.007
261	262	262	Category F	0.19189453	0.11987305	-0.61181641	-0.035400391	-0.26806641	0.36303711	0.25	0.007	8/6/2018	8	6	2018	22:01:45	79305	0.4	22	1	45	69036	0.051269531	3.4659668	0.13110352	0.1887207	-0.88793945	22.40332	0.29101563	0	0	0	0	0	0	0	0	0	0.91723633	0.082763672	0.40600586	0.060546875	-0.068847656	0.27612305	0.007	39698.24	0	0	0.007
262	263	263	Category F	0.23999023	0.29980469	-1.0917969	-0.013916016	-0.25073242	0.38989258	0.25	0.007	8/6/2018	8	6	2018	22:01:45	79305	0.5	22	1	45	69036	0.051269531	3.4659668	0.13183594	0.18823242	-0.89038086	28.091309	0.25390625	0	0	0	0	0	0	0	0	0	0.91967773	0.080322266	0.4206543	0.10791016	0.11132813	-0.20117188	0.007	39698.24	0	0	0.007
263	264	264	Category F	0.27587891	0.071777344	-0.98388672	0.047851563	-0.22827148	0.39672852	0.25	0.007	8/6/2018	8	6	2018	22:01:45	79305	0.6	22	1	45	69036	0.051269531	3.4659668	0.13256836	0.18676758	-0.88916016	32.267334	0.20654297	0	0	0	0	0	0	0	0	0	0.91821289	0.081787109	0.3527832	0.14306641	-0.11499023	-0.094482422	0.007	39698.24	0	0	0.007
264	265	265	Category F	0.25195313	0.10791016	-0.81591797	0.068847656	-0.2668457	0.37548828	0.25	0.007	8/6/2018	8	6	2018	22:01:45	79305	0.7	22	1	45	69036	0.051269531	3.4659668	0.13476563	0.18579102	-0.88769531	34.279297	0.15795898	0	0	0	0	0	0	0	0	0	0.91674805	0.083251953	0.2668457	0.11694336	-0.077880859	0.071777344	0.007	39698.24	0	0	0.007
265	266	266	Category F	-0.011962891	0.095947266	-0.85180664	0.058349609	-0.26416016	0.37524414	0.25	0.007	8/6/2018	8	6	2018	22:01:45	79305	0.8	22	1	45	69036	0.051269531	3.4772461	0.13964844	0.1862793	-0.88574219	36.421387	0.1796875	0	0	0	0	0	0	0	0	0	0.91577148	0.084228516	0.27587891	-0.15161133	-0.090332031	0.033935547	0.007	39698.24	0	0	0.007
266	267	267	Category F	0.27587891	0.15576172	-0.63598633	0.016601563	-0.25854492	0.37939453	0.25	0.007	8/6/2018	8	6	2018	22:01:45	79305	0.9	22	1	45	69036	0.051269531	3.4772461	0.13964844	0.18603516	-0.88793945	36.279053	0.28808594	0	0	0	0	0	0	0	0	0	0.91796875	0.08203125	0.41870117	0.13598633	-0.030273438	0.25195313	0.007	39698.24	0	0	0.007
267	268	268	Category F	0.13183594	0.29980469	-1.0559082	0.020019531	-0.25170898	0.38867188	0.26	0.007	8/6/2018	8	6	2018	22:01:46	79306	0	22	1	46	69036	0.051269531	3.4772461	0.14208984	0.18457031	-0.88720703	37.233154	0.2043457	0	0	0	0	0	0	0	0	0	0.91723633	0.082763672	0.29418945	-0.010253906	0.11499023	-0.16845703	0.007	39698.24	0	0	0.007
268	269	269	Category F	0.10791016	0.37182617	-1.223877	0.045166016	-0.28125	0.37182617	0.26	0.007	8/6/2018	8	6	2018	22:01:46	79306	0.1	22	1	46	69037	0.051269531	3.4772461	0.14453125	0.18579102	-0.88671875	35.434082	0.38647461	0	0	0	0	0	0	0	0	0	0.91748047	0.082519531	0.55957031	-0.036621094	0.18579102	-0.33691406	0.007	39698.24	0	0	0.007
269	270	270	Category F	0.14379883	0.25195313	-0.88793945	0.10058594	-0.27978516	0.3671875	0.26	0.007	8/6/2018	8	6	2018	22:01:46	79306	0.2	22	1	46	69037	0.051269531	3.4772461	0.14990234	0.18579102	-0.88598633	31.254639	0.06640625	0	0	0	0	0	0	0	0	0	0.91748047	0.082519531	0.07421875	-0.006103516	0.065917969	-0.001708984	0.007	39698.24	0	0	0.007
270	271	271	Category F	-0.047851563	0.27587891	-0.86376953	0.11767578	-0.26879883	0.36572266	0.26	0.007	8/6/2018	8	6	2018	22:01:46	79306	0.3	22	1	46	69037	0.051269531	3.4772461	0.15063477	0.18383789	-0.88769531	27.315674	0.2199707	0	0	0	0	0	0	0	0	0	0.91918945	0.080810547	0.31445313	-0.19848633	0.091796875	0.023925781	0.007	39698.24	0	0	0.007
271	272	272	Category F	-0.011962891	0.14379883	-0.88793945	0.092529297	-0.25878906	0.36938477	0.26	0.007	8/6/2018	8	6	2018	22:01:46	79306	0.4	22	1	46	69037	0.051269531	3.4772461	0.15209961	0.18139648	-0.8840332	21.135742	0.16845703	0	0	0	0	0	0	0	0	0	0.9152832	0.084716797	0.20581055	-0.1640625	-0.037597656	-0.003662109	0.007	39698.24	0	0	0.007
272	273	273	Category F	0.13183594	0.20385742	-0.68383789	0.081298828	-0.26000977	0.37915039	0.26	0.007	8/6/2018	8	6	2018	22:01:46	79306	0.5	22	1	46	69037	0.051269531	3.4772461	0.15405273	0.1796875	-0.88061523	14.678223	0.19946289	0	0	0	0	0	0	0	0	0	0.91210938	0.087890625	0.24316406	-0.022216797	0.023925781	0.19677734	0.007	39698.24	0	0	0.007
273	274	274	Category F	0.11987305	0.25195313	-1.1879883	0.088623047	-0.22973633	0.38305664	0.26	0.007	8/6/2018	8	6	2018	22:01:46	79306	0.6	22	1	46	69037	0.051269531	3.4772461	0.15795898	0.17871094	-0.88012695	7.3063965	0.31835938	0	0	0	0	0	0	0	0	0	0.91210938	0.087890625	0.41894531	-0.038085938	0.072998047	-0.30761719	0.007	39698.24	0	0	0.007
274	275	275	Category F	0.14379883	0.11987305	-1.2597656	0.083740234	-0.22851563	0.39575195	0.26	0.007	8/6/2018	8	6	2018	22:01:46	79306	0.7	22	1	46	69037	0.051269531	3.4772461	0.16479492	0.1784668	-0.88012695	0.14501953	0.38427734	0	0	0	0	0	0	0	0	0	0.91308594	0.086914063	0.45922852	-0.020996094	-0.05859375	-0.37939453	0.007	39698.24	0	0	0.007
275	276	276	Category F	0.095947266	0.16796875	-0.93579102	0.062011719	-0.26489258	0.37744141	0.26	0.007	8/6/2018	8	6	2018	22:01:46	79306	0.8	22	1	46	69037	0.051269531	3.4772461	0.16577148	0.17797852	-0.88305664	3.6625977	0.087890625	0	0	0	0	0	0	0	0	0	0.91577148	0.084228516	0.13256836	-0.069824219	-0.010009766	-0.052490234	0.007	39698.24	0	0	0.007
276	277	277	Category L	0.26391602	0.17993164	-0.86376953	-0.079833984	-0.27392578	0.36474609	0.27	0.007	8/6/2018	8	6	2018	22:01:47	79307	0.3	22	1	47	69038	0.051269531	3.4772461	0.16821289	0.17651367	-0.88378906	7.2375488	0.09765625	0	0	0	0	0	0	0	0	0	0.91674805	0.083251953	0.11914063	0.095458984	0.003173828	0.020019531	0.007	39698.24	0	0	0.007
277	278	278	Category L	0.25195313	0.17993164	-0.85180664	-0.084472656	-0.26708984	0.35595703	0.27	0.007	8/6/2018	8	6	2018	22:01:47	79307	0.4	22	1	47	69038	0.051269531	3.4772461	0.16943359	0.17651367	-0.88134766	12.313721	0.087646484	0	0	0	0	0	0	0	0	0	0.91479492	0.085205078	0.11547852	0.082275391	0.003173828	0.029541016	0.007	39698.24	0	0	0.007
278	279	279	Category L	0.25195313	0.17993164	-0.83984375	-0.080078125	-0.26904297	0.35888672	0.27	0.007	8/6/2018	8	6	2018	22:01:47	79307	0.5	22	1	47	69038	0.051269531	3.4772461	0.17114258	0.17578125	-0.88110352	15.841064	0.090576172	0	0	0	0	0	0	0	0	0	0.91479492	0.085205078	0.12597656	0.080566406	0.00390625	0.041259766	0.007	39698.24	0	0	0.007
279	280	280	Category L	0.21582031	0.14379883	-0.87597656	-0.080322266	-0.26318359	0.36889648	0.27	0.007	8/6/2018	8	6	2018	22:01:47	79307	0.6	22	1	47	69038	0.051269531	3.4772461	0.17675781	0.17578125	-0.87963867	18.248047	0.050537109	0	0	0	0	0	0	0	0	0	0.91430664	0.085693359	0.074707031	0.038818359	-0.031982422	0.003662109	0.007	39698.24	0	0	0.007
280	281	281	Category L	0.25195313	0.16796875	-0.86376953	-0.086914063	-0.26879883	0.35961914	0.27	0.007	8/6/2018	8	6	2018	22:01:47	79307	0.7	22	1	47	69038	0.051269531	3.4772461	0.17626953	0.17456055	-0.88378906	20.680664	0.078369141	0	0	0	0	0	0	0	0	0	0.91796875	0.08203125	0.10229492	0.075439453	-0.006591797	0.020019531	0.007	39698.24	0	0	0.007
281	282	282	Category L	0.23999023	0.14379883	-0.83984375	-0.077880859	-0.26464844	0.35888672	0.27	0.007	8/6/2018	8	6	2018	22:01:47	79307	0.8	22	1	47	69038	0.051269531	3.4772461	0.1784668	0.17163086	-0.87963867	22.306396	0.078369141	0	0	0	0	0	0	0	0	0	0.91381836	0.086181641	0.12915039	0.061279297	-0.027832031	0.039794922	0.007	39698.24	0	0	0.007
282	283	283	Category L	0.26391602	0.17993164	-0.86376953	-0.083007813	-0.26538086	0.36083984	0.27	0.007	8/6/2018	8	6	2018	22:01:47	79307	0.9	22	1	47	69038	0.051269531	3.4772461	0.1796875	0.16992188	-0.87744141	22.616943	0.085693359	0	0	0	0	0	0	0	0	0	0.91162109	0.088378906	0.10766602	0.083984375	0.009765625	0.013671875	0.007	39698.24	0	0	0.007
283	284	284	Category L	0.2277832	0.14379883	-0.88793945	-0.073486328	-0.26098633	0.3671875	0.28	0.007	8/6/2018	8	6	2018	22:01:48	79308	0	22	1	48	69038	0.051269531	3.4772461	0.18554688	0.16967773	-0.87548828	20.516357	0.051025391	0	0	0	0	0	0	0	0	0	0.91088867	0.089111328	0.080322266	0.041992188	-0.025878906	-0.012207031	0.007	39698.24	0	0	0.007
284	285	285	Category L	0.25195313	0.15576172	-0.85180664	-0.078125	-0.26342773	0.36791992	0.28	0.007	8/6/2018	8	6	2018	22:01:48	79308	0.1	22	1	48	69039	0.051269531	3.4772461	0.18530273	0.1706543	-0.88012695	18.632568	0.073730469	0	0	0	0	0	0	0	0	0	0.91552734	0.084472656	0.10986328	0.06640625	-0.014892578	0.028320313	0.007	39698.24	0	0	0.007
285	286	286	Category L	0.23999023	0.16796875	-0.85180664	-0.072753906	-0.25927734	0.37036133	0.28	0.007	8/6/2018	8	6	2018	22:01:48	79308	0.2	22	1	48	69039	0.051269531	3.4772461	0.18823242	0.16723633	-0.87817383	18.56543	0.057861328	0	0	0	0	0	0	0	0	0	0.91381836	0.086181641	0.078613281	0.051513672	0.000488281	0.026367188	0.007	39698.24	0	0	0.007
286	287	287	Category L	0.23999023	0.16796875	-0.86376953	-0.072265625	-0.26635742	0.36816406	0.28	0.007	8/6/2018	8	6	2018	22:01:48	79308	0.3	22	1	48	69039	0.051269531	3.4772461	0.19042969	0.16601563	-0.87548828	16.37085	0.05078125	0	0	0	0	0	0	0	0	0	0.91113281	0.088867188	0.062988281	0.049316406	0.001708984	0.01171875	0.007	39698.24	0	0	0.007
287	288	288	Category L	0.23999023	0.16796875	-0.86376953	-0.079345703	-0.2644043	0.36401367	0.28	0.007	8/6/2018	8	6	2018	22:01:48	79308	0.4	22	1	48	69039	0.051269531	3.4772461	0.19335938	0.16503906	-0.87646484	11.886719	0.048095703	0	0	0	0	0	0	0	0	0	0.91259766	0.087402344	0.062011719	0.046386719	0.002685547	0.012695313	0.007	39698.24	0	0	0.007
288	289	289	Category L	0.26391602	0.17993164	-0.86376953	-0.077148438	-0.26098633	0.36230469	0.28	0.007	8/6/2018	8	6	2018	22:01:48	79308	0.5	22	1	48	69039	0.051269531	3.4772461	0.19677734	0.16357422	-0.88012695	7.234375	0.070556641	0	0	0	0	0	0	0	0	0	0.91650391	0.083496094	0.099365234	0.066894531	0.016113281	0.016357422	0.007	39698.24	0	0	0.007
289	290	290	Category L	0.26391602	0.16796875	-0.83984375	-0.075927734	-0.26464844	0.35986328	0.28	0.007	8/6/2018	8	6	2018	22:01:48	79308	0.6	22	1	48	69039	0.051269531	3.4772461	0.19848633	0.1640625	-0.87646484	2.6276855	0.074951172	0	0	0	0	0	0	0	0	0	0.91357422	0.086425781	0.10571289	0.065185547	0.003662109	0.036621094	0.007	39698.24	0	0	0.007
290	291	291	Category L	0.25195313	0.15576172	-0.81591797	-0.071289063	-0.25830078	0.37744141	0.28	0.007	8/6/2018	8	6	2018	22:01:48	79308	0.7	22	1	48	69039	0.051269531	3.4772461	0.2019043	0.16357422	-0.87548828	2.7060547	0.078125	0	0	0	0	0	0	0	0	0	0.91308594	0.086914063	0.11743164	0.049804688	-0.0078125	0.059570313	0.007	39698.24	0	0	0.007
291	292	292	Category L	0.26391602	0.083984375	-0.88793945	-0.051025391	-0.24926758	0.37695313	0.28	0.007	8/6/2018	8	6	2018	22:01:48	79308	0.8	22	1	48	69039	0.051269531	3.4772461	0.20458984	0.16333008	-0.87597656	9.064209	0.099609375	0	0	0	0	0	0	0	0	0	0.91430664	0.085693359	0.15039063	0.059082031	-0.079345703	-0.01171875	0.007	39698.24	0	0	0.007
292	293	293	Category L	0.2277832	0.14379883	-0.86376953	-0.021240234	-0.24023438	0.37792969	0.28	0.007	8/6/2018	8	6	2018	22:01:48	79308	0.9	22	1	48	69039	0.051269531	3.4772461	0.20532227	0.16235352	-0.87426758	15.662109	0.031005859	0	0	0	0	0	0	0	0	0	0.9128418	0.087158203	0.051757813	0.022216797	-0.018554688	0.010498047	0.007	39698.24	0	0	0.007
293	294	294	Category L	0.2277832	0.14379883	-0.91186523	0.002929688	-0.2421875	0.39160156	0.29	0.007	8/6/2018	8	6	2018	22:01:49	79309	0	22	1	49	69039	0.051269531	3.4772461	0.20629883	0.16210938	-0.87158203	21.397705	0.049072266	0	0	0	0	0	0	0	0	0	0.91015625	0.08984375	0.079833984	0.021240234	-0.018310547	-0.040039063	0.007	39698.24	0	0	0.007
294	295	295	Category L	0.31176758	0.16796875	-0.83984375	0.035888672	-0.21728516	0.40600586	0.29	0.007	8/6/2018	8	6	2018	22:01:49	79309	0.1	22	1	49	69039	0.051269531	3.4772461	0.20776367	0.16308594	-0.87207031	25.782471	0.10888672	0	0	0	0	0	0	0	0	0	0.91113281	0.088867188	0.14086914	0.10375977	0.004638672	0.032226563	0.007	39698.24	0	0	0.007
295	296	296	Category L	0.21582031	0.17993164	-0.87597656	0.049072266	-0.20117188	0.41357422	0.29	0.007	8/6/2018	8	6	2018	22:01:49	79309	0.2	22	1	49	69040	0.051269531	3.4772461	0.21240234	0.16479492	-0.87158203	29.895752	0.015625	0	0	0	0	0	0	0	0	0	0.91235352	0.087646484	0.022216797	0.003173828	0.014892578	-0.004150391	0.007	39698.24	0	0	0.007
296	297	297	Category L	0.21582031	0.17993164	-0.83984375	0.036376953	-0.18847656	0.41650391	0.29	0.007	8/6/2018	8	6	2018	22:01:49	79309	0.3	22	1	49	69040	0.051269531	3.4772461	0.21166992	0.1652832	-0.87475586	33.716064	0.038085938	0	0	0	0	0	0	0	0	0	0.91503906	0.084960938	0.053710938	0.00390625	0.014404297	0.034912109	0.007	39698.24	0	0	0.007
297	298	298	Category L	0.20385742	0.19189453	-0.86376953	0.030273438	-0.17919922	0.41333008	0.29	0.007	8/6/2018	8	6	2018	22:01:49	79309	0.4	22	1	49	69040	0.051269531	3.4772461	0.21289063	0.1652832	-0.87207031	36.375	0.029296875	0	0	0	0	0	0	0	0	0	0.9128418	0.087158203	0.043945313	-0.009033203	0.026367188	0.008300781	0.007	39698.24	0	0	0.007
298	299	299	Category L	0.23999023	0.15576172	-0.85180664	0.026367188	-0.1875	0.41918945	0.29	0.007	8/6/2018	8	6	2018	22:01:49	79309	0.5	22	1	49	69040	0.051269531	3.4772461	0.21191406	0.16503906	-0.87084961	37.142334	0.03515625	0	0	0	0	0	0	0	0	0	0.91137695	0.088623047	0.056396484	0.027832031	-0.009277344	0.019042969	0.007	39698.24	0	0	0.007
299	300	300	Category L	0.23999023	0.14379883	-0.86376953	0.045166016	-0.18066406	0.42675781	0.29	0.007	8/6/2018	8	6	2018	22:01:49	79309	0.6	22	1	49	69040	0.051513672	3.4562988	0.21240234	0.16479492	-0.87133789	36.487549	0.035400391	0	0	0	0	0	0	0	0	0	0.91186523	0.088134766	0.056152344	0.02734375	-0.020996094	0.007568359	0.007	39698.24	0	0	0.007
300	301	301	Category L	0.23999023	0.17993164	-0.85180664	0.034667969	-0.1887207	0.40820313	0.29	0.007	8/6/2018	8	6	2018	22:01:49	79309	0.7	22	1	49	69040	0.051513672	3.4562988	0.21508789	0.16577148	-0.87182617	34.760742	0.034912109	0	0	0	0	0	0	0	0	0	0.91308594	0.086914063	0.058837891	0.024658203	0.013916016	0.020019531	0.007	39698.24	0	0	0.007
301	302	302	Category L	0.20385742	0.16796875	-0.85180664	0.037841797	-0.18432617	0.41064453	0.29	0.007	8/6/2018	8	6	2018	22:01:49	79309	0.8	22	1	49	69040	0.051513672	3.4562988	0.21630859	0.16601563	-0.8737793	31.986816	0.025390625	0	0	0	0	0	0	0	0	0	0.9152832	0.084716797	0.036376953	-0.012451172	0.001708984	0.021972656	0.007	39698.24	0	0	0.007
302	303	303	Category L	0.21582031	0.13183594	-0.86376953	0.033447266	-0.18896484	0.41845703	0.29	0.007	8/6/2018	8	6	2018	22:01:49	79309	0.9	22	1	49	69040	0.051513672	3.4562988	0.21630859	0.16650391	-0.87695313	27.9021	0.037109375	0	0	0	0	0	0	0	0	0	0.91845703	0.081542969	0.048583984	-0.000488281	-0.034667969	0.013183594	0.007	39698.24	0	0	0.007
303	304	304	Category L	0.23999023	0.13183594	-0.83984375	0.034179688	-0.18310547	0.41162109	0.3	0.007	8/6/2018	8	6	2018	22:01:50	79310	0	22	1	50	69040	0.051513672	3.4562988	0.21606445	0.16479492	-0.87402344	23.065918	0.052978516	0	0	0	0	0	0	0	0	0	0.9152832	0.084716797	0.090820313	0.023681641	-0.032958984	0.034179688	0.007	39698.24	0	0	0.007
304	305	305	Category L	0.23999023	0.13183594	-0.86376953	0.039306641	-0.18798828	0.41064453	0.3	0.007	8/6/2018	8	6	2018	22:01:50	79310	0.1	22	1	50	69041	0.051513672	3.4562988	0.21508789	0.16577148	-0.87255859	18.594727	0.042724609	0	0	0	0	0	0	0	0	0	0.91381836	0.086181641	0.067382813	0.024658203	-0.033935547	0.008789063	0.007	39698.24	0	0	0.007
305	306	306	Category L	0.2277832	0.14379883	-0.86376953	0.036376953	-0.19189453	0.41259766	0.3	0.007	8/6/2018	8	6	2018	22:01:50	79310	0.2	22	1	50	69041	0.051513672	3.4562988	0.21484375	0.16625977	-0.87304688	14.360352	0.027587891	0	0	0	0	0	0	0	0	0	0.91455078	0.085449219	0.044677734	0.012695313	-0.022460938	0.009277344	0.007	39698.24	0	0	0.007
306	307	307	Category L	0.23999023	0.14379883	-0.86376953	0.040527344	-0.18676758	0.4152832	0.3	0.007	8/6/2018	8	6	2018	22:01:50	79310	0.3	22	1	50	69041	0.051513672	3.4562988	0.2175293	0.16699219	-0.87304688	10.565186	0.033447266	0	0	0	0	0	0	0	0	0	0.9152832	0.084716797	0.054931641	0.022216797	-0.023193359	0.009277344	0.007	39698.24	0	0	0.007
307	308	308	Category L	0.25195313	0.17993164	-0.85180664	0.038818359	-0.19140625	0.41064453	0.3	0.007	8/6/2018	8	6	2018	22:01:50	79310	0.4	22	1	50	69041	0.051513672	3.4562988	0.21679688	0.16699219	-0.8762207	6.9885254	0.044433594	0	0	0	0	0	0	0	0	0	0.91796875	0.08203125	0.072265625	0.034912109	0.012695313	0.024414063	0.007	39698.24	0	0	0.007
308	309	309	Category L	0.23999023	0.13183594	-0.85180664	0.044189453	-0.18676758	0.41552734	0.3	0.007	8/6/2018	8	6	2018	22:01:50	79310	0.5	22	1	50	69041	0.051513672	3.4562988	0.21777344	0.16552734	-0.87402344	4.6066895	0.046142578	0	0	0	0	0	0	0	0	0	0.91601563	0.083984375	0.078125	0.021972656	-0.033691406	0.022216797	0.007	39698.24	0	0	0.007
309	310	310	Category L	0.25195313	0.16796875	-0.82788086	0.035400391	-0.19116211	0.41137695	0.3	0.007	8/6/2018	8	6	2018	22:01:50	79310	0.6	22	1	50	69041	0.051513672	3.4562988	0.21899414	0.1628418	-0.86987305	3.2436523	0.053466797	0	0	0	0	0	0	0	0	0	0.91162109	0.088378906	0.079833984	0.032714844	0.004882813	0.041992188	0.007	39698.24	0	0	0.007
310	311	311	Category L	0.2277832	0.15576172	-0.82788086	0.038818359	-0.1887207	0.40844727	0.3	0.007	8/6/2018	8	6	2018	22:01:50	79310	0.7	22	1	50	69041	0.051513672	3.4562988	0.21972656	0.16186523	-0.86962891	1.9868164	0.04296875	0	0	0	0	0	0	0	0	0	0.91162109	0.088378906	0.055908203	0.0078125	-0.006103516	0.041748047	0.007	39698.24	0	0	0.007
311	312	312	Category L	0.2277832	0.16796875	-0.83984375	0.042724609	-0.19189453	0.42041016	0.3	0.007	8/6/2018	8	6	2018	22:01:50	79310	0.8	22	1	50	69041	0.051513672	3.4562988	0.22314453	0.16040039	-0.86987305	1.2316895	0.03125	0	0	0	0	0	0	0	0	0	0.91235352	0.087646484	0.041992188	0.004394531	0.007324219	0.030029297	0.007	39698.24	0	0	0.007
312	313	313	Category L	0.21582031	0.11987305	-0.87597656	0.042236328	-0.18603516	0.41357422	0.3	0.007	8/6/2018	8	6	2018	22:01:50	79310	0.9	22	1	50	69041	0.051513672	3.4562988	0.22607422	0.16064453	-0.86938477	1.3913574	0.042724609	0	0	0	0	0	0	0	0	0	0.91259766	0.087402344	0.057617188	-0.010253906	-0.040771484	-0.006347656	0.007	39698.24	0	0	0.007
313	314	314	Category L	0.2277832	0.17993164	-0.82788086	0.033447266	-0.19116211	0.40307617	0.31	0.007	8/6/2018	8	6	2018	22:01:51	79311	0	22	1	51	69041	0.051513672	3.4562988	0.22705078	0.15991211	-0.87158203	1.8713379	0.047851563	0	0	0	0	0	0	0	0	0	0.91479492	0.085205078	0.064208984	0.000488281	0.019775391	0.043701172	0.007	39698.24	0	0	0.007
314	315	315	Category L	0.23999023	0.15576172	-0.86376953	0.044189453	-0.19238281	0.40917969	0.31	0.007	8/6/2018	8	6	2018	22:01:51	79311	0.1	22	1	51	69042	0.051513672	3.4562988	0.22802734	0.15869141	-0.86743164	2.3481445	0.012695313	0	0	0	0	0	0	0	0	0	0.91088867	0.089111328	0.018554688	0.01171875	-0.002929688	0.003662109	0.007	39698.24	0	0	0.007
315	316	316	Category L	0.2277832	0.15576172	-0.85180664	0.042236328	-0.18896484	0.40063477	0.31	0.007	8/6/2018	8	6	2018	22:01:51	79311	0.2	22	1	51	69042	0.051513672	3.4562988	0.22875977	0.15942383	-0.86230469	2.5449219	0.011230469	0	0	0	0	0	0	0	0	0	0.90625	0.09375	0.015380859	-0.000976563	-0.003662109	0.010498047	0.007	39698.24	0	0	0.007
316	317	317	Category L	0.2277832	0.14379883	-0.86376953	0.047119141	-0.18725586	0.41162109	0.31	0.007	8/6/2018	8	6	2018	22:01:51	79311	0.3	22	1	51	69042	0.051513672	3.4562988	0.22558594	0.16137695	-0.86450195	3.3076172	0.017822266	0	0	0	0	0	0	0	0	0	0.90795898	0.092041016	0.020507813	0.001953125	-0.017578125	0.000732422	0.007	39698.24	0	0	0.007
317	318	318	Category L	0.23999023	0.14379883	-0.86376953	0.039306641	-0.16772461	0.4128418	0.31	0.007	8/6/2018	8	6	2018	22:01:51	79311	0.4	22	1	51	69042	0.051513672	3.4562988	0.22119141	0.16479492	-0.86645508	4.043457	0.028076172	0	0	0	0	0	0	0	0	0	0.90917969	0.090820313	0.042480469	0.018554688	-0.020996094	0.002685547	0.007	39698.24	0	0	0.007
318	319	319	Category L	0.26391602	0.19189453	-0.88793945	0.0546875	-0.16455078	0.42016602	0.31	0.007	8/6/2018	8	6	2018	22:01:51	79311	0.5	22	1	51	69042	0.051513672	3.4562988	0.21777344	0.16577148	-0.86572266	3.7314453	0.057128906	0	0	0	0	0	0	0	0	0	0.90820313	0.091796875	0.09375	0.045898438	0.025878906	-0.021972656	0.007	39698.24	0.001	-119.2	0.007
319	320	320	Category L	0.23999023	0.15576172	-0.88793945	0.052001953	-0.16625977	0.42333984	0.31	0.007	8/6/2018	8	6	2018	22:01:51	79311	0.6	22	1	51	69042	0.051513672	3.4562988	0.21240234	0.16796875	-0.86669922	3.7302246	0.036621094	0	0	0	0	0	0	0	0	0	0.90820313	0.091796875	0.060791016	0.02734375	-0.012207031	-0.020996094	0.007	39698.24	0.001	-119.2	0.007
320	321	321	Category L	0.23999023	0.14379883	-0.87597656	0.051269531	-0.16992188	0.41308594	0.31	0.007	8/6/2018	8	6	2018	22:01:51	79311	0.7	22	1	51	69042	0.051513672	3.4562988	0.20703125	0.16772461	-0.86621094	4.777832	0.041748047	0	0	0	0	0	0	0	0	0	0.90625	0.09375	0.06640625	0.032714844	-0.023925781	-0.009521484	0.007	39698.24	0.001	-119.2	0.007
321	322	322	Category L	0.2277832	0.15576172	-0.85180664	0.048095703	-0.17651367	0.41796875	0.31	0.007	8/6/2018	8	6	2018	22:01:51	79311	0.8	22	1	51	69042	0.051513672	3.4562988	0.20458984	0.16845703	-0.86376953	5.8671875	0.028808594	0	0	0	0	0	0	0	0	0	0.90356445	0.096435547	0.047607422	0.022949219	-0.012695313	0.011962891	0.007	39698.24	0.001	-119.2	0.007
322	323	323	Category L	0.23999023	0.16796875	-0.85180664	0.056396484	-0.17431641	0.41308594	0.31	0.007	8/6/2018	8	6	2018	22:01:51	79311	0.9	22	1	51	69042	0.051513672	3.4562988	0.20117188	0.16992188	-0.86743164	5.2138672	0.041748047	0	0	0	0	0	0	0	0	0	0.90649414	0.093505859	0.056396484	0.038574219	-0.001953125	0.015625	0.007	39698.24	0.001	-119.2	0.007
323	324	324	Category L	0.21582031	0.14379883	-0.86376953	0.051269531	-0.17504883	0.41723633	0.32	0.007	8/6/2018	8	6	2018	22:01:52	79312	0	22	1	52	69042	0.051513672	3.4562988	0.19726563	0.17016602	-0.86816406	4.6662598	0.032470703	0	0	0	0	0	0	0	0	0	0.90649414	0.093505859	0.049560547	0.018310547	-0.026367188	0.004394531	0.007	39698.24	0.001	-119.2	0.007
324	325	325	Category L	0.23999023	0.13183594	-0.85180664	0.054931641	-0.17944336	0.41479492	0.32	0.007	8/6/2018	8	6	2018	22:01:52	79312	0.1	22	1	52	69043	0.051513672	3.4562988	0.1953125	0.17138672	-0.86743164	5.0129395	0.061767578	0	0	0	0	0	0	0	0	0	0.90551758	0.094482422	0.099853516	0.044433594	-0.039550781	0.015625	0.007	39698.24	0.001	-119.2	0.007
325	326	326	Category L	0.23999023	0.15576172	-0.85180664	0.053222656	-0.17675781	0.41894531	0.32	0.007	8/6/2018	8	6	2018	22:01:52	79312	0.2	22	1	52	69043	0.051513672	3.4562988	0.18969727	0.17138672	-0.86938477	5.2297363	0.055419922	0	0	0	0	0	0	0	0	0	0.90625	0.09375	0.083740234	0.050048828	-0.015625	0.017578125	0.007	39698.24	0.001	-119.2	0.007
326	327	327	Category L	0.25195313	0.15576172	-0.86376953	0.053955078	-0.17504883	0.4140625	0.32	0.007	8/6/2018	8	6	2018	22:01:52	79312	0.3	22	1	52	69043	0.051513672	3.4562988	0.18603516	0.171875	-0.86938477	3.9145508	0.067871094	0	0	0	0	0	0	0	0	0	0.90551758	0.094482422	0.087646484	0.065673828	-0.016113281	0.005615234	0.007	39698.24	0.001	-119.2	0.007
327	328	328	Category L	0.23999023	0.17993164	-0.85180664	0.054199219	-0.17724609	0.41992188	0.32	0.007	8/6/2018	8	6	2018	22:01:52	79312	0.4	22	1	52	69043	0.051513672	3.4562988	0.18164063	0.17260742	-0.86767578	2.7988281	0.060791016	0	0	0	0	0	0	0	0	0	0.90332031	0.096679688	0.081542969	0.058105469	0.007080078	0.015869141	0.007	39698.24	0.001	-119.2	0.007
328	329	329	Category L	0.2277832	0.17993164	-0.87597656	0.054931641	-0.18212891	0.41381836	0.32	0.007	8/6/2018	8	6	2018	22:01:52	79312	0.5	22	1	52	69043	0.051513672	3.4562988	0.17822266	0.171875	-0.87158203	3.1188965	0.050048828	0	0	0	0	0	0	0	0	0	0.90600586	0.093994141	0.061523438	0.049316406	0.0078125	-0.004150391	0.007	39698.24	0.001	-119.2	0.007
329	330	330	Category L	0.21582031	0.19189453	-0.86376953	0.051269531	-0.17504883	0.41479492	0.32	0.007	8/6/2018	8	6	2018	22:01:52	79312	0.6	22	1	52	69043	0.051513672	3.4562988	0.17504883	0.17236328	-0.87133789	2.3818359	0.045654297	0	0	0	0	0	0	0	0	0	0.90527344	0.094726563	0.067626953	0.040527344	0.01953125	0.007568359	0.007	39698.24	0.001	-119.2	0.007
330	331	331	Category L	0.21582031	0.16796875	-0.83984375	0.058105469	-0.17675781	0.41308594	0.32	0.007	8/6/2018	8	6	2018	22:01:52	79312	0.7	22	1	52	69043	0.051513672	3.4562988	0.17236328	0.17260742	-0.87158203	0.88232422	0.053955078	0	0	0	0	0	0	0	0	0	0.9050293	0.094970703	0.079833984	0.043212891	-0.004638672	0.031738281	0.007	39698.24	0.001	-119.2	0.007
331	332	332	Category L	0.21582031	0.13183594	-0.85180664	0.056640625	-0.18212891	0.4140625	0.32	0.007	8/6/2018	8	6	2018	22:01:52	79312	0.8	22	1	52	69043	0.051513672	3.4562988	0.16723633	0.17333984	-0.87329102	0.62719727	0.067382813	0	0	0	0	0	0	0	0	0	0.90576172	0.094238281	0.11157227	0.048339844	-0.041503906	0.021484375	0.007	39698.24	0.001	-119.2	0.007
332	333	333	Category L	0.21582031	0.16796875	-0.86376953	0.057617188	-0.18310547	0.41186523	0.32	0.007	8/6/2018	8	6	2018	22:01:52	79312	0.9	22	1	52	69043	0.051513672	3.4562988	0.16162109	0.17456055	-0.87402344	1.2180176	0.055419922	0	0	0	0	0	0	0	0	0	0.90576172	0.094238281	0.071044922	0.053955078	-0.006591797	0.010253906	0.007	39698.24	0.001	-119.2	0.007
333	334	334	Category L	0.20385742	0.14379883	-0.86376953	0.056640625	-0.18115234	0.40478516	0.33	0.007	8/6/2018	8	6	2018	22:01:53	79313	0	22	1	53	69043	0.051513672	3.4562988	0.15893555	0.17456055	-0.87084961	1.657959	0.0546875	0	0	0	0	0	0	0	0	0	0.90234375	0.09765625	0.082519531	0.044677734	-0.030761719	0.007080078	0.007	39698.24	0.001	-119.2	0.007
334	335	335	Category L	0.20385742	0.15576172	-0.85180664	0.057617188	-0.18359375	0.41894531	0.33	0.007	8/6/2018	8	6	2018	22:01:53	79313	0.1	22	1	53	69044	0.051513672	3.4562988	0.15673828	0.17700195	-0.87329102	2.6450195	0.055908203	0	0	0	0	0	0	0	0	0	0.90478516	0.095214844	0.08984375	0.046875	-0.021240234	0.021484375	0.007	39698.24	0.001	-119.2	0.007
335	336	336	Category L	0.21582031	0.15576172	-0.87597656	0.060058594	-0.18334961	0.41210938	0.33	0.007	8/6/2018	8	6	2018	22:01:53	79313	0.2	22	1	53	69044	0.051513672	3.4562988	0.15380859	0.17700195	-0.87451172	2.8781738	0.065185547	0	0	0	0	0	0	0	0	0	0.90551758	0.094482422	0.084228516	0.061767578	-0.021240234	-0.001220703	0.007	39698.24	0.001	-119.2	0.007
336	337	337	Category L	0.2277832	0.16796875	-0.89990234	0.059082031	-0.1875	0.41479492	0.33	0.007	8/6/2018	8	6	2018	22:01:53	79313	0.3	22	1	53	69044	0.051513672	3.4562988	0.15014648	0.17773438	-0.87597656	2.6933594	0.081542969	0	0	0	0	0	0	0	0	0	0.90625	0.09375	0.11108398	0.077392578	-0.009765625	-0.023681641	0.007	39698.24	0.001	-119.2	0.007
337	338	338	Category L	0.21582031	0.17993164	-0.86376953	0.061279297	-0.18310547	0.42016602	0.33	0.007	8/6/2018	8	6	2018	22:01:53	79313	0.4	22	1	53	69044	0.050537109	3.4595215	0.14672852	0.17749023	-0.87451172	2.5732422	0.069824219	0	0	0	0	0	0	0	0	0	0.90429688	0.095703125	0.08203125	0.068847656	0.002197266	0.010742188	0.007	39698.24	0.001	-119.2	0.007
338	339	339	Category L	0.2277832	0.16796875	-0.91186523	0.059082031	-0.18139648	0.41503906	0.33	0.007	8/6/2018	8	6	2018	22:01:53	79313	0.5	22	1	53	69044	0.050537109	3.4595215	0.14526367	0.17651367	-0.87231445	2.7727051	0.091796875	0	0	0	0	0	0	0	0	0	0.90185547	0.098144531	0.13037109	0.082275391	-0.008544922	-0.039306641	0.007	39698.24	0.001	-119.2	0.007
339	340	340	Category L	0.2277832	0.17993164	-0.86376953	0.062744141	-0.18823242	0.40795898	0.33	0.007	8/6/2018	8	6	2018	22:01:53	79313	0.6	22	1	53	69044	0.050537109	3.4595215	0.14331055	0.17749023	-0.87695313	2.6469727	0.085449219	0	0	0	0	0	0	0	0	0	0.90625	0.09375	0.099853516	0.084228516	0.002197266	0.013183594	0.007	39698.24	0.001	-119.2	0.007
340	341	341	Category L	0.20385742	0.16796875	-0.88793945	0.063720703	-0.18994141	0.41381836	0.33	0.007	8/6/2018	8	6	2018	22:01:53	79313	0.7	22	1	53	69044	0.050537109	3.4595215	0.13964844	0.17919922	-0.87744141	2.0705566	0.065673828	0	0	0	0	0	0	0	0	0	0.90649414	0.093505859	0.085693359	0.063964844	-0.011230469	-0.010253906	0.007	39698.24	0.001	-119.2	0.007
341	342	342	Category L	0.20385742	0.15576172	-0.86376953	0.063476563	-0.18505859	0.4140625	0.33	0.007	8/6/2018	8	6	2018	22:01:53	79313	0.8	22	1	53	69044	0.050537109	3.4595215	0.13500977	0.17993164	-0.87841797	1.708252	0.07421875	0	0	0	0	0	0	0	0	0	0.90673828	0.093261719	0.10742188	0.068603516	-0.024169922	0.014648438	0.007	39698.24	0.001	-119.2	0.007
342	343	343	Category L	0.21582031	0.16796875	-0.85180664	0.061523438	-0.18603516	0.4050293	0.34	0.007	8/6/2018	8	6	2018	22:01:53	79313	0.9	22	1	53	69044	0.050537109	3.4595215	0.12988281	0.18066406	-0.87939453	1.2202148	0.091064453	0	0	0	0	0	0	0	0	0	0.90722656	0.092773438	0.1262207	0.085693359	-0.012695313	0.027587891	0.007	39698.24	0.001	-119.2	0.007
343	344	344	Category L	0.20385742	0.14379883	-0.87597656	0.065185547	-0.19116211	0.41113281	0.34	0.007	8/6/2018	8	6	2018	22:01:54	79314	0	22	1	54	69044	0.050537109	3.4595215	0.12890625	0.18139648	-0.87670898	0.81762695	0.083740234	0	0	0	0	0	0	0	0	0	0.90454102	0.095458984	0.11352539	0.074707031	-0.037597656	0.000732422	0.007	39698.24	0.001	-119.2	0.007
344	345	345	Category L	0.2277832	0.15576172	-0.86376953	0.062744141	-0.18945313	0.41308594	0.34	0.007	8/6/2018	8	6	2018	22:01:54	79314	0.1	22	1	54	69045	0.050537109	3.4595215	0.12451172	0.18237305	-0.87939453	0.50610352	0.10742188	0	0	0	0	0	0	0	0	0	0.90673828	0.093261719	0.14550781	0.10302734	-0.026611328	0.015625	0.007	39698.24	0.001	-119.2	0.007
345	346	346	Category L	0.20385742	0.15576172	-0.85180664	0.068603516	-0.18945313	0.41015625	0.34	0.007	8/6/2018	8	6	2018	22:01:54	79314	0.2	22	1	54	69045	0.050537109	3.4595215	0.12231445	0.18286133	-0.88061523	0.57128906	0.090576172	0	0	0	0	0	0	0	0	0	0.90771484	0.092285156	0.13745117	0.081298828	-0.027099609	0.028808594	0.007	39698.24	0.001	-119.2	0.007
346	347	347	Category L	0.21582031	0.15576172	-0.87597656	0.066162109	-0.19018555	0.40698242	0.34	0.007	8/6/2018	8	6	2018	22:01:54	79314	0.3	22	1	54	69045	0.050537109	3.4595215	0.1184082	0.18408203	-0.8828125	0.81689453	0.10131836	0	0	0	0	0	0	0	0	0	0.90966797	0.090332031	0.13256836	0.097167969	-0.028320313	0.006835938	0.007	39698.24	0.001	-119.2	0.007
347	348	348	Category L	0.20385742	0.17993164	-0.88793945	0.061279297	-0.19091797	0.41113281	0.34	0.007	8/6/2018	8	6	2018	22:01:54	79314	0.4	22	1	54	69045	0.050537109	3.4595215	0.11401367	0.18457031	-0.88183594	0.91186523	0.08984375	0	0	0	0	0	0	0	0	0	0.90795898	0.092041016	0.1003418	0.089599609	-0.004638672	-0.005859375	0.007	39698.24	0.001	-119.2	0.007
348	349	349	Category L	0.20385742	0.16796875	-0.88793945	0.064453125	-0.18579102	0.40893555	0.34	0.007	8/6/2018	8	6	2018	22:01:54	79314	0.5	22	1	54	69045	0.050537109	3.4595215	0.11206055	0.18481445	-0.88061523	0.93774414	0.093505859	0	0	0	0	0	0	0	0	0	0.90673828	0.093261719	0.11572266	0.091552734	-0.016845703	-0.007080078	0.007	39698.24	0.001	-119.2	0.007
349	350	350	Category L	0.21582031	0.16796875	-0.87597656	0.065185547	-0.19116211	0.41308594	0.34	0.007	8/6/2018	8	6	2018	22:01:54	79314	0.6	22	1	54	69045	0.050537109	3.4595215	0.10913086	0.1862793	-0.88183594	1.0454102	0.1081543	0	0	0	0	0	0	0	0	0	0.90795898	0.092041016	0.13085938	0.10644531	-0.018310547	0.005859375	0.007	39698.24	0.001	-119.2	0.007
350	351	351	Category L	0.2277832	0.15576172	-0.87597656	0.069335938	-0.18237305	0.41015625	0.34	0.007	8/6/2018	8	6	2018	22:01:54	79314	0.7	22	1	54	69045	0.050537109	3.4595215	0.10742188	0.1862793	-0.88378906	1.9936523	0.12402344	0	0	0	0	0	0	0	0	0	0.90942383	0.090576172	0.15869141	0.12011719	-0.030517578	0.0078125	0.007	39698.24	0.001	-119.2	0.007
351	352	352	Category L	0.21582031	0.16796875	-0.85180664	0.072753906	-0.19018555	0.41040039	0.34	0.007	8/6/2018	8	6	2018	22:01:54	79314	0.8	22	1	54	69045	0.050537109	3.4595215	0.10327148	0.1875	-0.88378906	3.081543	0.1184082	0	0	0	0	0	0	0	0	0	0.90942383	0.090576172	0.1640625	0.11230469	-0.01953125	0.031982422	0.007	39698.24	0.001	-119.2	0.007
352	353	353	Category L	0.20385742	0.14379883	-0.85180664	0.076660156	-0.18652344	0.41552734	0.34	0.007	8/6/2018	8	6	2018	22:01:54	79314	0.9	22	1	54	69045	0.050537109	3.4595215	0.099853516	0.18701172	-0.88183594	4.447998	0.11645508	0	0	0	0	0	0	0	0	0	0.90698242	0.093017578	0.17724609	0.10375977	-0.043212891	0.030029297	0.007	39698.24	0.001	-119.2	0.007
353	354	354	Category L	0.20385742	0.15576172	-0.85180664	0.072021484	-0.19287109	0.40991211	0.35	0.007	8/6/2018	8	6	2018	22:01:55	79315	0	22	1	55	69045	0.050537109	3.4595215	0.095947266	0.18676758	-0.88452148	7.8461914	0.11669922	0	0	0	0	0	0	0	0	0	0.90893555	0.091064453	0.17138672	0.10766602	-0.031005859	0.032714844	0.007	39698.24	0.001	-119.2	0.007
354	355	355	Category L	0.19189453	0.17993164	-0.86376953	0.06640625	-0.19213867	0.41210938	0.35	0.007	8/6/2018	8	6	2018	22:01:55	79315	0.1	22	1	55	69046	0.050537109	3.4595215	0.093994141	0.18652344	-0.88525391	12.415039	0.1003418	0	0	0	0	0	0	0	0	0	0.90966797	0.090332031	0.12597656	0.09765625	-0.006591797	0.021484375	0.007	39698.24	0.001	-119.2	0.008
355	356	356	Category E	-0.14379883	0.32397461	-1.1037598	0.11083984	-0.30883789	0.34179688	0.11	0.008	8/6/2018	8	6	2018	23:39:33	85173	0.4	23	39	33	-49	0.051269531	3.5126953	0.091064453	0.18579102	-0.88500977	16.19458	0.34936523	0	0	0	0	0	0	0	0	0	0.90893555	0.091064453	0.59155273	-0.23486328	0.13793945	-0.21850586	0.007	39698.24	0.001	-119.2	0.008
356	357	357	Category E	-0.095947266	0.44384766	-1.0197754	0.072509766	-0.34301758	0.31689453	0.11	0.008	8/6/2018	8	6	2018	23:39:33	85173	0.5	23	39	33	-85	0.051269531	3.5126953	0.086914063	0.18554688	-0.88623047	19.977539	0.34326172	0	0	0	0	0	0	0	0	0	0.90966797	0.090332031	0.57446289	-0.18286133	0.25805664	-0.13330078	0.007	39698.24	0.001	-119.2	0.008
357	358	358	Category E	-0.011962891	0.26391602	-0.80395508	0.11352539	-0.31665039	0.32958984	0.11	0.008	8/6/2018	8	6	2018	23:39:33	85173	0.6	23	39	33	-85	0.051269531	3.5126953	0.083496094	0.18530273	-0.88330078	25.497803	0.14672852	0	0	0	0	0	0	0	0	0	0.90625	0.09375	0.25317383	-0.095458984	0.078369141	0.079345703	0.007	39698.24	0.001	-119.2	0.008
358	359	359	Category E	-0.17993164	0.35986328	-0.91186523	0.1003418	-0.30761719	0.32421875	0.12	0.008	8/6/2018	8	6	2018	23:39:33	85173	0.7	23	39	33	-73	0.051269531	3.5126953	0.081054688	0.18554688	-0.88647461	29.892334	0.31469727	0	0	0	0	0	0	0	0	0	0.90942383	0.090576172	0.46044922	-0.26098633	0.17407227	-0.025146484	0.008	39579.04	0	0	0.008
359	360	360	Category E	-0.2277832	0.11987305	-0.83984375	0.088623047	-0.29638672	0.34863281	0.12	0.008	8/6/2018	8	6	2018	23:39:33	85173	0.8	23	39	33	-24	0.051269531	3.5126953	0.078857422	0.1862793	-0.88720703	30.696777	0.31738281	0	0	0	0	0	0	0	0	0	0.90991211	0.090087891	0.4206543	-0.30664063	-0.06640625	0.047363281	0.008	39579.04	0	0	0.008
360	361	361	Category E	0.071777344	0.21582031	-0.65991211	0.069580078	-0.30322266	0.33569336	0.12	0.008	8/6/2018	8	6	2018	23:39:33	85173	0.9	23	39	33	12	0.051269531	3.5126953	0.075195313	0.18701172	-0.88647461	30.514648	0.22827148	0	0	0	0	0	0	0	0	0	0.90893555	0.091064453	0.25878906	-0.003417969	0.028564453	0.2265625	0.008	39579.04	0	0	0.008
361	362	362	Category E	-0.035888672	0.26391602	-1.1398926	0.11303711	-0.30957031	0.31958008	0.12	0.008	8/6/2018	8	6	2018	23:39:34	85174	0	23	39	34	12	0.051269531	3.5126953	0.070068359	0.18774414	-0.88623047	30.229248	0.28515625	0	0	0	0	0	0	0	0	0	0.90869141	0.091308594	0.43579102	-0.10595703	0.075927734	-0.25341797	0.008	39579.04	0	0	0.008
362	363	363	Category E	-0.059814453	0.20385742	-0.92382813	0.12304688	-0.29150391	0.33422852	0.12	0.008	8/6/2018	8	6	2018	23:39:34	85174	0.1	23	39	34	-12	0.051269531	3.5126953	0.067871094	0.18823242	-0.88549805	29.781738	0.13427734	0	0	0	0	0	0	0	0	0	0.90771484	0.092285156	0.18164063	-0.12768555	0.015380859	-0.038085938	0.008	39579.04	0	0	0.008
363	364	364	Category E	0.071777344	0.25195313	-0.81591797	0.11499023	-0.28637695	0.34716797	0.12	0.008	8/6/2018	8	6	2018	23:39:34	85174	0.2	23	39	34	-49	0.051269531	3.5126953	0.064697266	0.18798828	-0.88525391	26.369629	0.094482422	0	0	0	0	0	0	0	0	0	0.9074707	0.092529297	0.14013672	0.006835938	0.063720703	0.069335938	0.008	39579.04	0	0	0.008
364	365	365	Category E	-0.19189453	0.15576172	-1.0197754	0.07421875	-0.29541016	0.33300781	0.12	0.008	8/6/2018	8	6	2018	23:39:34	85174	0.3	23	39	34	-49	0.051269531	3.5126953	0.063232422	0.1887207	-0.88867188	21.966309	0.28881836	0	0	0	0	0	0	0	0	0	0.91064453	0.089355469	0.41918945	-0.25512695	-0.032958984	-0.13085938	0.008	39579.04	0	0	0.008
365	366	366	Category E	-0.047851563	0.19189453	-0.85180664	0.050048828	-0.30541992	0.34521484	0.12	0.008	8/6/2018	8	6	2018	23:39:34	85174	0.4	23	39	34	-49	0.051269531	3.5126953	0.0625	0.18945313	-0.88891602	20.011719	0.11645508	0	0	0	0	0	0	0	0	0	0.91113281	0.088867188	0.15014648	-0.11035156	0.002197266	0.037109375	0.008	39579.04	0	0	0.008
366	367	367	Category E	-0.11987305	0.2277832	-0.73193359	0.046875	-0.2878418	0.34643555	0.12	0.008	8/6/2018	8	6	2018	23:39:34	85174	0.5	23	39	34	-24	0.051269531	3.5126953	0.060546875	0.18969727	-0.88867188	16.335205	0.24194336	0	0	0	0	0	0	0	0	0	0.91064453	0.089355469	0.37524414	-0.18041992	0.037841797	0.15673828	0.008	39579.04	0	0	0.008
367	368	368	Category E	-0.023925781	0.10791016	-1.1638184	0.029296875	-0.29736328	0.34204102	0.12	0.008	8/6/2018	8	6	2018	23:39:34	85174	0.6	23	39	34	-24	0.051269531	3.5126953	0.054931641	0.19018555	-0.88964844	10.584961	0.296875	0	0	0	0	0	0	0	0	0	0.91137695	0.088623047	0.43530273	-0.078857422	-0.082275391	-0.27392578	0.008	39579.04	0	0	0.008
368	369	369	Category E	0.011962891	0.21582031	-0.85180664	0.070556641	-0.30932617	0.33666992	0.13	0.008	8/6/2018	8	6	2018	23:39:34	85174	0.7	23	39	34	-24	0.051269531	3.5126953	0.052490234	0.19018555	-0.88842773	5.7741699	0.060302734	0	0	0	0	0	0	0	0	0	0.91015625	0.08984375	0.10302734	-0.040527344	0.025390625	0.036621094	0.008	39579.04	0	0	0.008
369	370	370	Category E	0.035888672	0.20385742	-0.85180664	0.1027832	-0.29711914	0.33642578	0.13	0.008	8/6/2018	8	6	2018	23:39:34	85174	0.8	23	39	34	-24	0.051269531	3.5126953	0.048828125	0.18994141	-0.88720703	4.4331055	0.040039063	0	0	0	0	0	0	0	0	0	0.90869141	0.091308594	0.062255859	-0.012939453	0.013671875	0.035400391	0.008	39579.04	0	0	0.008
370	371	371	Category E	-0.15576172	0.20385742	-0.94799805	0.10107422	-0.28100586	0.34179688	0.13	0.008	8/6/2018	8	6	2018	23:39:34	85174	0.9	23	39	34	-36	0.051269531	3.5126953	0.047607422	0.19018555	-0.89428711	3.4633789	0.2109375	0	0	0	0	0	0	0	0	0	0.91552734	0.084472656	0.27075195	-0.20336914	0.013427734	-0.053466797	0.008	39579.04	0	0	0.008
371	372	372	Category E	-0.17993164	0.19189453	-0.94799805	0.10327148	-0.29101563	0.3359375	0.13	0.008	8/6/2018	8	6	2018	23:39:35	85175	0	23	39	35	-24	0.051269531	3.5126953	0.047119141	0.19335938	-0.89453125	0.21484375	0.2331543	0	0	0	0	0	0	0	0	0	0.91650391	0.083496094	0.28173828	-0.22705078	-0.001464844	-0.053222656	0.008	39579.04	0	0	0.008
372	373	373	Category E	0.011962891	0.13183594	-0.61181641	0.12866211	-0.30297852	0.33618164	0.13	0.008	8/6/2018	8	6	2018	23:39:35	85175	0.1	23	39	35	-36	0.051269531	3.5126953	0.044921875	0.19458008	-0.89428711	3.4521484	0.29125977	0	0	0	0	0	0	0	0	0	0.91625977	0.083740234	0.37817383	-0.032958984	-0.062744141	0.2824707	0.008	39579.04	0	0	0.008
373	374	374	Category E	0.047851563	0.3359375	-1.1159668	0.1328125	-0.28271484	0.34667969	0.13	0.008	8/6/2018	8	6	2018	23:39:35	85175	0.2	23	39	35	-36	0.051269531	3.5126953	0.040771484	0.1953125	-0.89501953	3.7685547	0.26171875	0	0	0	0	0	0	0	0	0	0.91699219	0.083007813	0.3684082	0.006835938	0.14038086	-0.22070313	0.008	39579.04	0	0	0.008
374	375	375	Category E	0.083984375	0.16796875	-0.93579102	0.14013672	-0.25634766	0.36254883	0.13	0.008	8/6/2018	8	6	2018	23:39:35	85175	0.3	23	39	35	-24	0.051269531	3.5126953	0.0390625	0.1965332	-0.89257813	4.5205078	0.068359375	0	0	0	0	0	0	0	0	0	0.91479492	0.085205078	0.11645508	0.044677734	-0.028564453	-0.04296875	0.008	39579.04	0	0	0.008
375	376	376	Category E	-0.083984375	0.23999023	-0.98388672	0.10864258	-0.28393555	0.34521484	0.13	0.008	8/6/2018	8	6	2018	23:39:35	85175	0.4	23	39	35	-36	0.051269531	3.5126953	0.036865234	0.19677734	-0.890625	8.638916	0.15844727	0	0	0	0	0	0	0	0	0	0.9128418	0.087158203	0.25708008	-0.12084961	0.04296875	-0.093017578	0.008	39579.04	0	0	0.008
376	377	377	Category E	-0.059814453	0.16796875	-0.73193359	0.032714844	-0.30273438	0.3347168	0.13	0.008	8/6/2018	8	6	2018	23:39:35	85175	0.5	23	39	35	-24	0.051269531	3.4305176	0.035888672	0.19848633	-0.89501953	11.139404	0.19165039	0	0	0	0	0	0	0	0	0	0.91748047	0.082519531	0.28979492	-0.095703125	-0.030517578	0.16308594	0.008	39579.04	0	0	0.008
377	378	378	Category E	0.083984375	0.11987305	-0.69580078	0.05859375	-0.2800293	0.35180664	0.14	0.008	8/6/2018	8	6	2018	23:39:35	85175	0.6	23	39	35	0	0.051269531	3.4305176	0.03515625	0.19873047	-0.89575195	11.140869	0.22045898	0	0	0	0	0	0	0	0	0	0.91821289	0.081787109	0.32763672	0.048583984	-0.078857422	0.19995117	0.008	39579.04	0	0	0.008
378	379	379	Category E	0.083984375	0.2277832	-1.2119141	0.058837891	-0.296875	0.34350586	0.14	0.008	8/6/2018	8	6	2018	23:39:35	85175	0.7	23	39	35	-12	0.051269531	3.4305176	0.033691406	0.19873047	-0.89697266	10.001953	0.31982422	0	0	0	0	0	0	0	0	0	0.91943359	0.080566406	0.39379883	0.050048828	0.028808594	-0.31469727	0.008	39579.04	0	0	0.008
379	380	380	Category E	-0.035888672	0.2878418	-0.89990234	0.12475586	-0.31445313	0.32202148	0.14	0.008	8/6/2018	8	6	2018	23:39:35	85175	0.8	23	39	35	-12	0.051269531	3.4305176	0.029785156	0.19921875	-0.89697266	8.7126465	0.11035156	0	0	0	0	0	0	0	0	0	0.91918945	0.080810547	0.15722656	-0.065673828	0.088378906	-0.002685547	0.008	39579.04	0	0	0.008
380	381	381	Category E	-0.13183594	0.2277832	-0.93579102	0.14770508	-0.28320313	0.33520508	0.14	0.008	8/6/2018	8	6	2018	23:39:35	85175	0.9	23	39	35	-12	0.051269531	3.4305176	0.027099609	0.19946289	-0.89477539	9.9414063	0.16650391	0	0	0	0	0	0	0	0	0	0.91723633	0.082763672	0.22802734	-0.15893555	0.028076172	-0.040771484	0.008	39579.04	0	0	0.008
381	382	382	Category E	-0.21582031	0.2277832	-0.93579102	0.12231445	-0.2578125	0.36108398	0.14	0.008	8/6/2018	8	6	2018	23:39:36	85176	0	23	39	36	-24	0.051269531	3.4305176	0.025878906	0.19995117	-0.89916992	8.5898438	0.24584961	0	0	0	0	0	0	0	0	0	0.92163086	0.078369141	0.3059082	-0.24169922	0.027587891	-0.036376953	0.008	39579.04	0	0	0.008
382	383	383	Category E	0.13183594	0.19189453	-0.64794922	0.13500977	-0.26513672	0.35498047	0.14	0.008	8/6/2018	8	6	2018	23:39:36	85176	0.1	23	39	36	-12	0.051269531	3.4305176	0.024414063	0.203125	-0.90283203	6.4899902	0.27661133	0	0	0	0	0	0	0	0	0	0.92578125	0.07421875	0.37353516	0.10717773	-0.011230469	0.25488281	0.008	39579.04	0	0	0.008
383	384	384	Category E	-0.095947266	0.20385742	-1.0559082	0.16162109	-0.26245117	0.34570313	0.14	0.008	8/6/2018	8	6	2018	23:39:36	85176	0.2	23	39	36	12	0.051269531	3.4305176	0.023193359	0.20385742	-0.90209961	6.309082	0.19458008	0	0	0	0	0	0	0	0	0	0.92504883	0.074951172	0.27319336	-0.11914063	0	-0.15356445	0.008	39579.04	0	0	0.008
384	385	385	Category E	0.059814453	0.17993164	-0.95996094	0.15820313	-0.23974609	0.36108398	0.14	0.008	8/6/2018	8	6	2018	23:39:36	85176	0.3	23	39	36	0	0.051269531	3.4305176	0.021240234	0.20458984	-0.90112305	5.5612793	0.07421875	0	0	0	0	0	0	0	0	0	0.92431641	0.075683594	0.12158203	0.038330078	-0.024658203	-0.05859375	0.008	39579.04	0	0	0.008
385	386	386	Category E	-0.083984375	0.23999023	-1.0319824	0.14941406	-0.25854492	0.34838867	0.14	0.008	8/6/2018	8	6	2018	23:39:36	85176	0.4	23	39	36	-12	0.051269531	3.4305176	0.018798828	0.20532227	-0.90087891	4.9243164	0.16992188	0	0	0	0	0	0	0	0	0	0.92431641	0.075683594	0.26831055	-0.1027832	0.034423828	-0.13085938	0.008	39579.04	0	0	0.008
386	387	387	Category E	-0.10791016	0.17993164	-0.77978516	0.066894531	-0.28393555	0.33911133	0.14	0.008	8/6/2018	8	6	2018	23:39:36	85176	0.5	23	39	36	0	0.051269531	3.4305176	0.016357422	0.20581055	-0.90039063	3.2429199	0.17529297	0	0	0	0	0	0	0	0	0	0.92382813	0.076171875	0.27124023	-0.12426758	-0.025878906	0.12060547	0.008	39579.04	0.001	-107.69	0.008
387	388	388	Category E	0.083984375	0.19189453	-0.75585938	0.069091797	-0.25927734	0.35644531	0.15	0.008	8/6/2018	8	6	2018	23:39:36	85176	0.6	23	39	36	-24	0.051269531	3.4305176	0.010742188	0.20605469	-0.89892578	2.532959	0.16137695	0	0	0	0	0	0	0	0	0	0.92236328	0.077636719	0.23046875	0.072998047	-0.014160156	0.14306641	0.008	39579.04	0.001	-107.69	0.008
388	389	389	Category E	0.011962891	0.26391602	-0.94799805	0.054199219	-0.27709961	0.35913086	0.15	0.008	8/6/2018	8	6	2018	23:39:36	85176	0.7	23	39	36	-12	0.051269531	3.4305176	0.005126953	0.20898438	-0.89746094	2.3618164	0.074707031	0	0	0	0	0	0	0	0	0	0.92163086	0.078369141	0.11181641	0.006591797	0.054931641	-0.050292969	0.008	39579.04	0.001	-107.69	0.008
389	390	390	Category E	0.11987305	0.16796875	-0.98388672	0.10009766	-0.26513672	0.36523438	0.15	0.008	8/6/2018	8	6	2018	23:39:36	85176	0.8	23	39	36	0	0.051269531	3.4305176	-0.001953125	0.21044922	-0.8984375	0.8059082	0.15478516	0	0	0	0	0	0	0	0	0	0.92285156	0.077148438	0.25	0.12182617	-0.042480469	-0.085205078	0.008	39579.04	0.002	-206.09	0.008
390	391	391	Category E	-0.10791016	0.23999023	-0.83984375	0.09765625	-0.25976563	0.36230469	0.15	0.008	8/6/2018	8	6	2018	23:39:36	85176	0.9	23	39	36	-24	0.051269531	3.4305176	-0.008789063	0.21118164	-0.89819336	2.5317383	0.1184082	0	0	0	0	0	0	0	0	0	0.92285156	0.077148438	0.18603516	-0.098876953	0.028564453	0.058349609	0.008	39579.04	0.002	-206.09	0.008
391	392	392	Category E	-0.047851563	0.13183594	-0.68383789	0.053222656	-0.26660156	0.36303711	0.15	0.008	8/6/2018	8	6	2018	23:39:37	85177	0	23	39	37	-36	0.051269531	3.4305176	-0.016845703	0.21191406	-0.89868164	5.6394043	0.23144531	0	0	0	0	0	0	0	0	0	0.92358398	0.076416016	0.32592773	-0.030761719	-0.080078125	0.21484375	0.008	39579.04	0.002	-206.09	0.008
392	393	393	Category E	-0.095947266	0.095947266	-1.079834	0.081542969	-0.27783203	0.35668945	0.15	0.008	8/6/2018	8	6	2018	23:39:37	85177	0.1	23	39	37	-61	0.051269531	3.4305176	-0.021240234	0.21240234	-0.8972168	7.4414063	0.22900391	0	0	0	0	0	0	0	0	0	0.92236328	0.077636719	0.37353516	-0.074462891	-0.11645508	-0.18237305	0.008	39579.04	0.002	-206.09	0.008
393	394	394	Category E	0.071777344	0.16796875	-0.89990234	0.083496094	-0.2668457	0.34887695	0.15	0.008	8/6/2018	8	6	2018	23:39:37	85177	0.2	23	39	37	-85	0.051269531	3.4305176	-0.02734375	0.21362305	-0.8984375	10.352783	0.10913086	0	0	0	0	0	0	0	0	0	0.92382813	0.076171875	0.14624023	0.099121094	-0.045654297	-0.001220703	0.008	39579.04	0.002	-206.09	0.008
394	395	395	Category E	0	0.095947266	-0.83984375	0.1015625	-0.26977539	0.35522461	0.15	0.008	8/6/2018	8	6	2018	23:39:37	85177	0.3	23	39	37	-98	0.051269531	3.4305176	-0.033203125	0.21411133	-0.89794922	12.403076	0.13598633	0	0	0	0	0	0	0	0	0	0.92382813	0.076171875	0.2097168	0.033203125	-0.11816406	0.058105469	0.008	39579.04	0.002	-206.09	0.008
395	396	396	Category E	-0.10791016	0.13183594	-0.94799805	0.083007813	-0.26928711	0.36083984	0.15	0.008	8/6/2018	8	6	2018	23:39:37	85177	0.4	23	39	37	-85	0.051269531	3.4305176	-0.040771484	0.21557617	-0.89770508	13.693115	0.1184082	0	0	0	0	0	0	0	0	0	0.92431641	0.075683594	0.20092773	-0.066894531	-0.083740234	-0.050048828	0.008	39579.04	0.002	-206.09	0.008
396	397	397	Category E	-0.047851563	0.13183594	-0.6237793	0.054931641	-0.26147461	0.359375	0.15	0.008	8/6/2018	8	6	2018	23:39:37	85177	0.5	23	39	37	-85	0.051269531	3.4305176	-0.042236328	0.21386719	-0.89428711	12.342041	0.28295898	0	0	0	0	0	0	0	0	0	0.9206543	0.079345703	0.3581543	-0.005371094	-0.08203125	0.27050781	0.008	39579.04	0.002	-206.09	0.008
397	398	398	Category E	0.047851563	0.15576172	-1.1279297	0.033691406	-0.26464844	0.35058594	0.15	0.008	8/6/2018	8	6	2018	23:39:37	85177	0.6	23	39	37	-73	0.051269531	3.4305176	-0.043457031	0.20849609	-0.8918457	10.645996	0.25830078	0	0	0	0	0	0	0	0	0	0.91699219	0.083007813	0.37988281	0.091308594	-0.052734375	-0.23583984	0.008	39579.04	0.002	-206.09	0.008
398	399	399	Category E	0.095947266	0.25195313	-0.93579102	0.0625	-0.31201172	0.33325195	0.16	0.008	8/6/2018	8	6	2018	23:39:37	85177	0.7	23	39	37	-61	0.051269531	3.4305176	-0.047363281	0.20776367	-0.89355469	11.451172	0.15576172	0	0	0	0	0	0	0	0	0	0.91870117	0.081298828	0.22949219	0.14331055	0.043945313	-0.041992188	0.008	39579.04	0.002	-206.09	0.008
399	400	400	Category E	-0.059814453	0.21582031	-0.82788086	0.094726563	-0.27124023	0.35522461	0.16	0.008	8/6/2018	8	6	2018	23:39:37	85177	0.8	23	39	37	-49	0.051269531	3.4305176	-0.048583984	0.20581055	-0.89257813	8.0300293	0.06640625	0	0	0	0	0	0	0	0	0	0.91723633	0.082763672	0.0859375	-0.010986328	0.009765625	0.064697266	0.008	39579.04	0.002	-206.09	0.008
400	401	401	Category E	-0.15576172	0.20385742	-0.86376953	0.068115234	-0.2565918	0.36474609	0.16	0.008	8/6/2018	8	6	2018	23:39:37	85177	0.9	23	39	37	-36	0.051269531	3.4305176	-0.048583984	0.20678711	-0.89135742	3.9106445	0.11035156	0	0	0	0	0	0	0	0	0	0.91625977	0.083740234	0.13769531	-0.10693359	-0.002929688	0.027587891	0.008	39579.04	0.002	-206.09	0.008
401	402	402	Category E	0.047851563	0.19189453	-0.79199219	0.063232422	-0.25292969	0.36279297	0.16	0.008	8/6/2018	8	6	2018	23:39:38	85178	0	23	39	38	-12	0.051269531	3.4305176	-0.052246094	0.20751953	-0.89453125	0.99755859	0.14428711	0	0	0	0	0	0	0	0	0	0.91967773	0.080322266	0.21850586	0.10009766	-0.015625	0.10253906	0.008	39579.04	0.002	-206.09	0.008
402	403	403	Category E	-0.011962891	0.15576172	-0.83984375	0.087890625	-0.26391602	0.36499023	0.16	0.008	8/6/2018	8	6	2018	23:39:38	85178	0.1	23	39	38	12	0.051269531	3.4305176	-0.054443359	0.20776367	-0.8918457	1.9882813	0.084960938	0	0	0	0	0	0	0	0	0	0.91723633	0.082763672	0.14672852	0.042480469	-0.052001953	0.052001953	0.008	39579.04	0.002	-206.09	0.008
403	404	404	Category E	0.095947266	0.19189453	-1.1279297	0.095703125	-0.24462891	0.36645508	0.16	0.008	8/6/2018	8	6	2018	23:39:38	85178	0.2	23	39	38	24	0.051269531	3.4305176	-0.056640625	0.20727539	-0.890625	5.6599121	0.2824707	0	0	0	0	0	0	0	0	0	0.91625977	0.083740234	0.4050293	0.15258789	-0.015380859	-0.23706055	0.008	39579.04	0.002	-206.09	0.008
404	405	405	Category E	0.17993164	0.19189453	-0.87597656	0.11254883	-0.24780273	0.37207031	0.16	0.008	8/6/2018	8	6	2018	23:39:38	85178	0.3	23	39	38	24	0.051269531	3.4305176	-0.060791016	0.20703125	-0.8918457	7.9736328	0.24169922	0	0	0	0	0	0	0	0	0	0.91748047	0.082519531	0.27197266	0.24072266	-0.015136719	0.015869141	0.008	39579.04	0.002	-206.09	0.008
405	406	406	Category E	0.071777344	0.17993164	-0.82788086	0.11450195	-0.2644043	0.35449219	0.16	0.008	8/6/2018	8	6	2018	23:39:38	85178	0.4	23	39	38	-12	0.051269531	3.4305176	-0.061279297	0.20800781	-0.89038086	6.0837402	0.14990234	0	0	0	0	0	0	0	0	0	0.91650391	0.083496094	0.22387695	0.13305664	-0.028076172	0.0625	0.008	39579.04	0.002	-206.09	0.008
406	407	407	Category E	-0.19189453	0.19189453	-0.93579102	0.047851563	-0.27026367	0.35400391	0.16	0.008	8/6/2018	8	6	2018	23:39:38	85178	0.5	23	39	38	-24	0.051269531	3.4305176	-0.064453125	0.20800781	-0.88964844	2.4152832	0.13623047	0	0	0	0	0	0	0	0	0	0.91601563	0.083984375	0.18945313	-0.12719727	-0.016113281	-0.045898438	0.008	39579.04	0.002	-206.09	0.008
407	408	408	Category E	0.047851563	0.17993164	-0.76782227	0.025634766	-0.27148438	0.36035156	0.16	0.008	8/6/2018	8	6	2018	23:39:38	85178	0.6	23	39	38	-36	0.051269531	3.4305176	-0.064697266	0.20678711	-0.89160156	0.84228516	0.16967773	0	0	0	0	0	0	0	0	0	0.91772461	0.082275391	0.26367188	0.11254883	-0.026855469	0.1237793	0.008	39579.04	0.002	-206.09	0.008
408	409	409	Category E	-0.059814453	0.16796875	-0.76782227	0.02734375	-0.27246094	0.35546875	0.17	0.008	8/6/2018	8	6	2018	23:39:38	85178	0.7	23	39	38	-12	0.051269531	3.4305176	-0.069091797	0.20776367	-0.88891602	1.5493164	0.12768555	0	0	0	0	0	0	0	0	0	0.91552734	0.084472656	0.17016602	0.009277344	-0.039794922	0.12109375	0.008	39579.04	0.002	-206.09	0.008
409	410	410	Category E	0.11987305	0.20385742	-1.4279785	0.017822266	-0.31787109	0.328125	0.17	0.008	8/6/2018	8	6	2018	23:39:38	85178	0.8	23	39	38	12	0.051269531	3.4305176	-0.072021484	0.20849609	-0.88891602	4.5969238	0.57202148	0	0	0	0	0	0	0	0	0	0.91601563	0.083984375	0.73535156	0.19189453	-0.004638672	-0.53881836	0.008	39579.04	0.002	-206.09	0.008
410	411	411	Category E	0.16796875	0.41992188	-0.87597656	0.046630859	-0.30175781	0.33227539	0.17	0.008	8/6/2018	8	6	2018	23:39:38	85178	0.9	23	39	38	0	0.051269531	3.4305176	-0.077148438	0.20898438	-0.88964844	8.7980957	0.32373047	0	0	0	0	0	0	0	0	0	0.91723633	0.082763672	0.4699707	0.24511719	0.21069336	0.013671875	0.008	39579.04	0.002	-206.09	0.008
411	412	412	Category E	0.047851563	0.2277832	-0.81591797	0.037109375	-0.28393555	0.35009766	0.17	0.008	8/6/2018	8	6	2018	23:39:39	85179	0	23	39	39	0	0.051269531	3.4305176	-0.076416016	0.20898438	-0.88842773	11.279297	0.14526367	0	0	0	0	0	0	0	0	0	0.91577148	0.084228516	0.21582031	0.12426758	0.018554688	0.072509766	0.008	39579.04	0.002	-206.09	0.008
412	413	413	Category E	-0.11987305	0.2277832	-0.92382813	0.003417969	-0.28125	0.35644531	0.17	0.008	8/6/2018	8	6	2018	23:39:39	85179	0.1	23	39	39	-24	0.051269531	3.4305176	-0.078369141	0.20874023	-0.88793945	13.503662	0.057617188	0	0	0	0	0	0	0	0	0	0.91552734	0.084472656	0.095947266	-0.041259766	0.018798828	-0.035644531	0.008	39579.04	0.002	-206.09	0.008
413	414	414	Category E	0.059814453	0.25195313	-0.671875	-0.030273438	-0.27978516	0.35986328	0.17	0.008	8/6/2018	8	6	2018	23:39:39	85179	0.2	23	39	39	-36	0.051269531	3.4305176	-0.081054688	0.2097168	-0.89013672	15.274658	0.26318359	0	0	0	0	0	0	0	0	0	0.91821289	0.081787109	0.40136719	0.14086914	0.041992188	0.21826172	0.008	39579.04	0.002	-206.09	0.008
414	415	415	Category E	0.023925781	0.16796875	-0.69580078	-0.021728516	-0.28173828	0.35595703	0.17	0.008	8/6/2018	8	6	2018	23:39:39	85179	0.3	23	39	39	-36	0.051269531	3.5126953	-0.084228516	0.20898438	-0.88720703	17.052002	0.22363281	0	0	0	0	0	0	0	0	0	0.9152832	0.084716797	0.34057617	0.1081543	-0.041015625	0.19140625	0.008	39579.04	0.002	-206.09	0.008
415	416	416	Category E	0.15576172	0.29980469	-1.2358398	0.010986328	-0.26757813	0.36303711	0.17	0.008	8/6/2018	8	6	2018	23:39:39	85179	0.4	23	39	39	-36	0.051269531	3.5126953	-0.088134766	0.20996094	-0.88696289	18.151367	0.43505859	0	0	0	0	0	0	0	0	0	0.91577148	0.084228516	0.68261719	0.24389648	0.089599609	-0.34863281	0.008	39579.04	0.002	-206.09	0.008
416	417	417	Category E	0.16796875	0.17993164	-0.95996094	0.023925781	-0.26245117	0.36328125	0.17	0.008	8/6/2018	8	6	2018	23:39:39	85179	0.5	23	39	39	-24	0.051269531	3.5126953	-0.08984375	0.20996094	-0.88623047	18.358154	0.26977539	0	0	0	0	0	0	0	0	0	0.9152832	0.084716797	0.36157227	0.2578125	-0.030029297	-0.073486328	0.008	39579.04	0.002	-206.09	0.008
417	418	418	Category E	0.083984375	0.17993164	-0.95996094	0.018310547	-0.28515625	0.3581543	0.18	0.008	8/6/2018	8	6	2018	23:39:39	85179	0.6	23	39	39	-12	0.051269531	3.5126953	-0.093505859	0.21020508	-0.88916016	19.369385	0.19335938	0	0	0	0	0	0	0	0	0	0.91845703	0.081542969	0.27856445	0.17749023	-0.030273438	-0.070556641	0.008	39579.04	0.002	-206.09	0.008
418	419	419	Category E	-0.071777344	0.20385742	-0.89990234	-0.040527344	-0.29711914	0.33935547	0.18	0.008	8/6/2018	8	6	2018	23:39:39	85179	0.7	23	39	39	0	0.051269531	3.5126953	-0.096923828	0.21118164	-0.89013672	20.185059	0.028076172	0	0	0	0	0	0	0	0	0	0.92016602	0.079833984	0.042480469	0.025146484	-0.007324219	-0.009521484	0.008	39579.04	0.002	-206.09	0.008
419	420	420	Category E	0.011962891	0.21582031	-0.69580078	-0.077392578	-0.2734375	0.33959961	0.18	0.008	8/6/2018	8	6	2018	23:39:39	85179	0.8	23	39	39	0	0.051269531	3.5126953	-0.10131836	0.2109375	-0.88452148	21.514893	0.22021484	0	0	0	0	0	0	0	0	0	0.91503906	0.084960938	0.30712891	0.11328125	0.004638672	0.1887207	0.008	39579.04	0.002	-206.09	0.008
420	421	421	Category E	0.095947266	0.20385742	-1.2358398	-0.099853516	-0.2722168	0.35229492	0.18	0.008	8/6/2018	8	6	2018	23:39:39	85179	0.9	23	39	39	-12	0.051269531	3.5126953	-0.1027832	0.20898438	-0.88232422	23.845703	0.40527344	0	0	0	0	0	0	0	0	0	0.91259766	0.087402344	0.55712891	0.19873047	-0.005126953	-0.35327148	0.008	39579.04	0.002	-206.09	0.008
421	422	422	Category E	0.095947266	0.40795898	-1.1518555	-0.084716797	-0.27270508	0.34033203	0.18	0.008	8/6/2018	8	6	2018	23:39:40	85180	0	23	39	40	-12	0.051269531	3.5126953	-0.10571289	0.20898438	-0.88330078	25.379395	0.39013672	0	0	0	0	0	0	0	0	0	0.91381836	0.086181641	0.66894531	0.20166016	0.19873047	-0.26831055	0.008	39579.04	0.002	-206.09	0.008
422	423	423	Category E	0.11987305	0.2277832	-0.79199219	-0.074462891	-0.26123047	0.34790039	0.18	0.008	8/6/2018	8	6	2018	23:39:40	85180	0.1	23	39	40	-24	0.051269531	3.5126953	-0.10571289	0.2097168	-0.88378906	26.683105	0.24414063	0	0	0	0	0	0	0	0	0	0.91430664	0.085693359	0.33544922	0.22558594	0.017822266	0.091796875	0.008	39579.04	0.002	-206.09	0.008
423	424	424	Category E	0.047851563	0.19189453	-0.80395508	-0.096191406	-0.27758789	0.33691406	0.18	0.008	8/6/2018	8	6	2018	23:39:40	85180	0.2	23	39	40	-24	0.051269531	3.5126953	-0.11157227	0.21020508	-0.88525391	29.033936	0.17993164	0	0	0	0	0	0	0	0	0	0.91674805	0.083251953	0.25927734	0.15942383	-0.018310547	0.081298828	0.008	39579.04	0.002	-206.09	0.008
424	425	425	Category E	0.023925781	0.21582031	-0.85180664	-0.11767578	-0.28369141	0.31738281	0.18	0.008	8/6/2018	8	6	2018	23:39:40	85180	0.3	23	39	40	-12	0.051269531	3.5126953	-0.11303711	0.20922852	-0.88110352	37.401855	0.14013672	0	0	0	0	0	0	0	0	0	0.91259766	0.087402344	0.17260742	0.13696289	0.006347656	0.029296875	0.008	39579.04	0.002	-206.09	0.008
425	426	426	Category E	0.011962891	0.20385742	-0.81591797	-0.13134766	-0.29638672	0.30981445	0.18	0.008	8/6/2018	8	6	2018	23:39:40	85180	0.4	23	39	40	0	0.051269531	3.5126953	-0.11914063	0.2097168	-0.88134766	50.390381	0.14672852	0	0	0	0	0	0	0	0	0	0.91381836	0.086181641	0.20263672	0.13110352	-0.005859375	0.065429688	0.008	39579.04	0.002	-206.09	0.01
426	427	427	Category C	-0.23999023	0.16796875	-0.75585938	-0.017333984	0.041503906	0.45410156	0.18	0.01	9/6/2018	9	6	2018	0:48:39	2919	0.8	0	48	39	1854	0.051269531	3.4289062	-0.12304688	0.2097168	-0.87988281	68.686523	0.17553711	0	0	0	0	0	0	0	0	0	0.91308594	0.086914063	0.28295898	-0.11669922	-0.041748047	0.12402344	0.009	39471.35	0.001	-98.4	0.01
427	428	428	Category C	-0.23999023	0.40795898	-0.76782227	0.084716797	0.036621094	0.44116211	0.18	0.01	9/6/2018	9	6	2018	0:48:39	2919	0.9	0	48	39	1830	0.051269531	3.4289062	-0.12524414	0.20996094	-0.88037109	88.298584	0.25488281	0	0	0	0	0	0	0	0	0	0.91381836	0.086181641	0.42504883	-0.11450195	0.19775391	0.11254883	0.009	39471.35	0.001	-98.4	0.01
428	429	429	Category C	-0.38378906	0.29980469	-0.95996094	0.046142578	0.040527344	0.44458008	0.18	0.01	9/6/2018	9	6	2018	0:48:40	2920	0	0	48	40	1793	0.051269531	3.4289062	-0.12890625	0.21044922	-0.88037109	104.61011	0.28125	0	0	0	0	0	0	0	0	0	0.91430664	0.085693359	0.42358398	-0.25463867	0.089111328	-0.079345703	0.009	39471.35	0.001	-98.4	0.01
429	430	430	Category C	-0.32397461	0.2277832	-0.86376953	0.034423828	0.076416016	0.43969727	0.18	0.01	9/6/2018	9	6	2018	0:48:40	2920	0.09	0	48	40	1756	0.051269531	3.4289062	-0.13427734	0.20996094	-0.88037109	118.29346	0.19116211	0	0	0	0	0	0	0	0	0	0.91479492	0.085205078	0.22363281	-0.18945313	0.017578125	0.016601563	0.01	39372.95	0	0	0.01
430	431	431	Category C	-0.41992188	0.20385742	-0.91186523	0.031494141	0.08203125	0.44775391	0.18	0.01	9/6/2018	9	6	2018	0:48:40	2920	0.181	0	48	40	1732	0.051269531	3.4289062	-0.13867188	0.21069336	-0.87792969	127.85034	0.28295898	0	0	0	0	0	0	0	0	0	0.91333008	0.086669922	0.32177734	-0.28100586	-0.006835938	-0.033691406	0.01	39372.95	0	0	0.01
431	432	432	Category C	-0.13183594	0.20385742	-0.73193359	0.072265625	0.091308594	0.44287109	0.18	0.01	9/6/2018	9	6	2018	0:48:40	2920	0.272	0	48	40	1744	0.051269531	3.4289062	-0.14013672	0.21020508	-0.87841797	130.79419	0.14672852	0	0	0	0	0	0	0	0	0	0.9140625	0.0859375	0.16113281	0.008300781	-0.006347656	0.14648438	0.01	39372.95	0	0	0.01
432	433	433	Category C	-0.2878418	0.25195313	-0.94799805	0.10058594	0.087890625	0.42944336	0.18	0.01	9/6/2018	9	6	2018	0:48:40	2920	0.363	0	48	40	1744	0.051269531	3.4289062	-0.14331055	0.21044922	-0.88256836	130.90845	0.16357422	0	0	0	0	0	0	0	0	0	0.91845703	0.081542969	0.25097656	-0.14428711	0.041259766	-0.065185547	0.01	39372.95	0	0	0.01
433	434	434	Category C	-0.27587891	0.19189453	-0.81591797	0.040283203	0.094726563	0.43310547	0.18	0.01	9/6/2018	9	6	2018	0:48:40	2920	0.454	0	48	40	1769	0.051269531	3.4289062	-0.14404297	0.21191406	-0.87890625	130.79785	0.14746094	0	0	0	0	0	0	0	0	0	0.91552734	0.084472656	0.21508789	-0.1315918	-0.020019531	0.062988281	0.01	39372.95	0	0	0.01
434	435	435	Category C	-0.40795898	0.29980469	-0.85180664	0.034179688	0.095947266	0.453125	0.18	0.01	9/6/2018	9	6	2018	0:48:40	2920	0.545	0	48	40	1781	0.051269531	3.4289062	-0.14746094	0.21264648	-0.87866211	124.57666	0.27563477	0	0	0	0	0	0	0	0	0	0.91601563	0.083984375	0.37426758	-0.26025391	0.086914063	0.026855469	0.01	39372.95	0	0	0.01
435	436	436	Category C	-0.26391602	0.19189453	-0.82788086	0.034423828	0.10375977	0.44116211	0.19	0.01	9/6/2018	9	6	2018	0:48:40	2920	0.636	0	48	40	1805	0.051269531	3.4289062	-0.15087891	0.21386719	-0.87866211	109.45703	0.12573242	0	0	0	0	0	0	0	0	0	0.91699219	0.083007813	0.18579102	-0.11279297	-0.021972656	0.05078125	0.01	39372.95	0	0	0.01
436	437	437	Category C	-0.17993164	0.011962891	-0.82788086	0.070068359	0.10083008	0.43188477	0.19	0.01	9/6/2018	9	6	2018	0:48:40	2920	0.727	0	48	40	1781	0.051269531	3.4289062	-0.15014648	0.21606445	-0.87670898	86.793213	0.21191406	0	0	0	0	0	0	0	0	0	0.91552734	0.084472656	0.28271484	-0.029541016	-0.20410156	0.048828125	0.01	39372.95	0	0	0.01
437	438	438	Category C	-0.32397461	0.19189453	-0.93579102	0.062011719	0.10400391	0.44775391	0.19	0.01	9/6/2018	9	6	2018	0:48:40	2920	0.818	0	48	40	1756	0.051269531	3.4289062	-0.15429688	0.21826172	-0.87988281	63.397461	0.18041992	0	0	0	0	0	0	0	0	0	0.91967773	0.080322266	0.25170898	-0.16943359	-0.026367188	-0.055664063	0.01	39372.95	0	0	0.01
438	439	439	Category C	-0.27587891	0.20385742	-0.82788086	0.033691406	0.10717773	0.44116211	0.19	0.01	9/6/2018	9	6	2018	0:48:40	2920	0.909	0	48	40	1732	0.051269531	3.4289062	-0.15771484	0.21899414	-0.87744141	45.191162	0.12890625	0	0	0	0	0	0	0	0	0	0.91821289	0.081787109	0.18310547	-0.11791992	-0.015136719	0.049560547	0.01	39372.95	0	0	0.01
439	440	440	Category C	-0.23999023	0.20385742	-0.74389648	0.017333984	0.10571289	0.44067383	0.19	0.01	9/6/2018	9	6	2018	0:48:41	2921	0	0	48	41	1707	0.051269531	3.4289062	-0.16137695	0.21850586	-0.87719727	30.238281	0.15527344	0	0	0	0	0	0	0	0	0	0.91821289	0.081787109	0.2265625	-0.078369141	-0.014648438	0.13330078	0.01	39372.95	0	0	0.01
440	441	441	Category C	-0.2277832	0.27587891	-0.91186523	0.049072266	0.11132813	0.43554688	0.19	0.01	9/6/2018	9	6	2018	0:48:41	2921	0.1	0	48	41	1744	0.051269531	3.4289062	-0.16357422	0.21850586	-0.87841797	17.790039	0.092041016	0	0	0	0	0	0	0	0	0	0.91992188	0.080078125	0.15454102	-0.063964844	0.057128906	-0.033203125	0.01	39372.95	0	0	0.01
441	442	442	Category C	-0.20385742	0.2878418	-0.92382813	0.049560547	0.10766602	0.44750977	0.19	0.01	9/6/2018	9	6	2018	0:48:41	2921	0.2	0	48	41	1781	0.051269531	3.4289062	-0.16503906	0.21850586	-0.87768555	12.459961	0.091552734	0	0	0	0	0	0	0	0	0	0.91943359	0.080566406	0.15380859	-0.038574219	0.069091797	-0.045898438	0.01	39372.95	0	0	0.01
442	443	443	Category C	-0.2277832	0.15576172	-0.82788086	0.056640625	0.099609375	0.43652344	0.19	0.01	9/6/2018	9	6	2018	0:48:41	2921	0.3	0	48	41	1842	0.051269531	3.4289062	-0.16772461	0.21923828	-0.87744141	10.388672	0.10058594	0	0	0	0	0	0	0	0	0	0.91992188	0.080078125	0.17333984	-0.059814453	-0.063476563	0.049560547	0.01	39372.95	0	0	0.01
443	444	444	Category C	-0.26391602	0.23999023	-0.91186523	0.031494141	0.11938477	0.43847656	0.19	0.01	9/6/2018	9	6	2018	0:48:41	2921	0.4	0	48	41	1854	0.051269531	3.4289062	-0.17163086	0.2199707	-0.87890625	6.619873	0.099609375	0	0	0	0	0	0	0	0	0	0.92211914	0.077880859	0.14477539	-0.092041016	0.019775391	-0.032714844	0.01	39372.95	0	0	0.01
444	445	445	Category C	-0.23999023	0.23999023	-0.89990234	0.026123047	0.11376953	0.45532227	0.19	0.01	9/6/2018	9	6	2018	0:48:41	2921	0.5	0	48	41	1830	0.051269531	3.4289062	-0.17578125	0.22021484	-0.87524414	1.7915039	0.071289063	0	0	0	0	0	0	0	0	0	0.91943359	0.080566406	0.10839844	-0.063964844	0.01953125	-0.024414063	0.01	39372.95	0	0	0.01
445	446	446	Category C	-0.2878418	0.17993164	-0.80395508	0.018554688	0.10913086	0.44311523	0.2	0.01	9/6/2018	9	6	2018	0:48:41	2921	0.6	0	48	41	1830	0.051269531	3.4289062	-0.18139648	0.22021484	-0.87524414	1.3273926	0.13427734	0	0	0	0	0	0	0	0	0	0.9206543	0.079345703	0.21801758	-0.10620117	-0.040283203	0.071289063	0.01	39372.95	0	0	0.01
446	447	447	Category C	-0.15576172	0.13183594	-0.88793945	0.038330078	0.10498047	0.42504883	0.2	0.01	9/6/2018	9	6	2018	0:48:41	2921	0.7	0	48	41	1842	0.051269531	3.4289062	-0.18530273	0.22021484	-0.87573242	1.9755859	0.093994141	0	0	0	0	0	0	0	0	0	0.921875	0.078125	0.13012695	0.029541016	-0.088378906	-0.011962891	0.01	39372.95	0	0	0.01
447	448	448	Category C	-0.35986328	0.19189453	-0.93579102	0.013671875	0.085205078	0.44018555	0.2	0.01	9/6/2018	9	6	2018	0:48:41	2921	0.8	0	48	41	1855	0.051269531	3.4289062	-0.18554688	0.22045898	-0.87475586	3.6125488	0.18652344	0	0	0	0	0	0	0	0	0	0.92114258	0.078857422	0.26367188	-0.17407227	-0.028564453	-0.060791016	0.01	39372.95	0	0	0.01
448	449	449	Category C	-0.2277832	0.26391602	-0.86376953	-0.008789063	0.074462891	0.45898438	0.2	0.01	9/6/2018	9	6	2018	0:48:41	2921	0.9	0	48	41	1867	0.051269531	3.4289062	-0.19067383	0.2199707	-0.87255859	6.7871094	0.057861328	0	0	0	0	0	0	0	0	0	0.91967773	0.080322266	0.089599609	-0.036865234	0.043701172	0.008789063	0.01	39372.95	0	0	0.01
449	450	450	Category C	-0.38378906	0.25195313	-0.91186523	-0.020507813	0.073486328	0.44433594	0.2	0.01	9/6/2018	9	6	2018	0:48:42	2922	0	0	48	42	1842	0.051269531	3.4289062	-0.19775391	0.22094727	-0.8737793	9.9685059	0.19238281	0	0	0	0	0	0	0	0	0	0.92260742	0.077392578	0.25488281	-0.18579102	0.030761719	-0.037841797	0.01	39372.95	0	0	0.01
450	451	451	Category C	-0.095947266	0.19189453	-0.83984375	-0.009765625	0.070068359	0.45043945	0.2	0.01	9/6/2018	9	6	2018	0:48:42	2922	0.1	0	48	42	1830	0.051269531	3.4289062	-0.2043457	0.22070313	-0.8659668	12.767334	0.11523438	0	0	0	0	0	0	0	0	0	0.91674805	0.083251953	0.16357422	0.10839844	-0.028808594	0.026123047	0.01	39372.95	0	0	0.01
451	452	452	Category C	-0.32397461	0.17993164	-0.92382813	0.019775391	0.061523438	0.46118164	0.2	0.01	9/6/2018	9	6	2018	0:48:42	2922	0.2	0	48	42	1805	0.051269531	3.4289062	-0.21337891	0.21801758	-0.86743164	13.008545	0.12963867	0	0	0	0	0	0	0	0	0	0.91943359	0.080566406	0.20483398	-0.11035156	-0.038085938	-0.056152344	0.01	39372.95	0	0	0.01
452	453	453	Category C	-0.21582031	0.21582031	-0.77978516	-0.036621094	0.061035156	0.43969727	0.2	0.01	9/6/2018	9	6	2018	0:48:42	2922	0.3	0	48	42	1781	0.051269531	3.4289062	-0.21972656	0.21777344	-0.86572266	13.076416	0.0859375	0	0	0	0	0	0	0	0	0	0.91943359	0.080566406	0.091796875	0.00390625	-0.001953125	0.0859375	0.01	39372.95	0	0	0.01
453	454	454	Category C	-0.19189453	0.26391602	-0.87597656	-0.026611328	0.058349609	0.44995117	0.2	0.01	9/6/2018	9	6	2018	0:48:42	2922	0.4	0	48	42	1781	0.051269531	3.4289062	-0.22412109	0.21728516	-0.86425781	12.037842	0.057617188	0	0	0	0	0	0	0	0	0	0.91894531	0.081054688	0.090087891	0.032226563	0.046386719	-0.011474609	0.01	39372.95	0	0	0.01
454	455	455	Category C	-0.23999023	0.25195313	-0.91186523	-0.027832031	0.066894531	0.43896484	0.2	0.01	9/6/2018	9	6	2018	0:48:42	2922	0.5	0	48	42	1756	0.051269531	3.4289062	-0.23242188	0.21630859	-0.86694336	11.612061	0.057617188	0	0	0	0	0	0	0	0	0	0.92333984	0.076660156	0.087646484	-0.007324219	0.035400391	-0.044677734	0.01	39372.95	0	0	0.01
455	456	456	Category C	-0.21582031	0.23999023	-0.93579102	-0.001464844	0.069580078	0.43188477	0.21	0.01	9/6/2018	9	6	2018	0:48:42	2922	0.6	0	48	42	1769	0.051269531	3.4289062	-0.23901367	0.21655273	-0.86547852	10.293457	0.077392578	0	0	0	0	0	0	0	0	0	0.92382813	0.076171875	0.11645508	0.023193359	0.023193359	-0.070068359	0.01	39372.95	0	0	0.01
456	457	457	Category C	-0.34790039	0.19189453	-0.95996094	-0.004638672	0.071777344	0.4465332	0.21	0.01	9/6/2018	9	6	2018	0:48:42	2922	0.7	0	48	42	1805	0.051269531	3.4289062	-0.24560547	0.21508789	-0.85888672	7.6582031	0.14550781	0	0	0	0	0	0	0	0	0	0.91894531	0.081054688	0.2265625	-0.10205078	-0.023193359	-0.10083008	0.01	39372.95	0	0	0.01
457	458	458	Category C	-0.20385742	0.20385742	-0.77978516	0.005859375	0.072021484	0.43798828	0.21	0.01	9/6/2018	9	6	2018	0:48:42	2922	0.8	0	48	42	1781	0.051269531	3.4289062	-0.25415039	0.21557617	-0.85742188	7.6308594	0.093261719	0	0	0	0	0	0	0	0	0	0.91992188	0.080078125	0.13989258	0.050292969	-0.01171875	0.077636719	0.01	39372.95	0	0	0.01
458	459	459	Category C	-0.26391602	0.20385742	-0.76782227	0.020751953	0.073486328	0.45043945	0.21	0.01	9/6/2018	9	6	2018	0:48:42	2922	0.9	0	48	42	1769	0.051269531	3.4289062	-0.26123047	0.21557617	-0.85693359	8.4758301	0.08984375	0	0	0	0	0	0	0	0	0	0.92138672	0.078613281	0.10351563	-0.002441406	-0.01171875	0.089111328	0.01	39372.95	0	0	0.01
459	460	460	Category C	-0.14379883	0.11987305	-0.7199707	-0.017578125	0.069091797	0.44433594	0.21	0.01	9/6/2018	9	6	2018	0:48:43	2923	0	0	48	43	1756	0.051269531	3.4289062	-0.26464844	0.21191406	-0.85375977	9.2736816	0.20263672	0	0	0	0	0	0	0	0	0	0.91870117	0.081298828	0.34716797	0.12084961	-0.092041016	0.13378906	0.01	39372.95	0	0	0.01
460	461	461	Category C	-0.35986328	0.2277832	-1.0078125	-0.038330078	0.044677734	0.4465332	0.21	0.01	9/6/2018	9	6	2018	0:48:43	2923	0.111	0	48	43	1744	0.051513672	3.4788574	-0.27075195	0.21191406	-0.85546875	7.7011719	0.17700195	0	0	0	0	0	0	0	0	0	0.921875	0.078125	0.25683594	-0.088867188	0.015625	-0.15209961	0.01	39372.95	0	0	0.01
461	462	462	Category C	-0.2277832	0.2878418	-0.97192383	-0.061279297	0.0234375	0.45263672	0.21	0.01	9/6/2018	9	6	2018	0:48:43	2923	0.222	0	48	43	1793	0.051513672	3.4788574	-0.28100586	0.21069336	-0.85424805	9.0654297	0.15014648	0	0	0	0	0	0	0	0	0	0.92382813	0.076171875	0.24780273	0.053222656	0.076904297	-0.11743164	0.01	39372.95	0	0	0.01
462	463	463	Category C	-0.3359375	0.23999023	-0.76782227	-0.019287109	0.008789063	0.45532227	0.21	0.01	9/6/2018	9	6	2018	0:48:43	2923	0.333	0	48	43	1781	0.051513672	3.4788574	-0.28710938	0.20727539	-0.84863281	12.421387	0.099853516	0	0	0	0	0	0	0	0	0	0.91943359	0.080566406	0.16235352	-0.048583984	0.032470703	0.080810547	0.01	39372.95	0	0	0.01
463	464	464	Category C	-0.20385742	0.11987305	-0.7199707	-0.005371094	-0.005126953	0.4465332	0.21	0.01	9/6/2018	9	6	2018	0:48:43	2923	0.444	0	48	43	1793	0.051513672	3.4788574	-0.29492188	0.20605469	-0.84716797	15.143555	0.17871094	0	0	0	0	0	0	0	0	0	0.9206543	0.079345703	0.30493164	0.091064453	-0.086181641	0.12719727	0.01	39372.95	0	0	0.01
464	465	465	Category C	-0.44384766	0.21582031	-0.98388672	0.011474609	0.007568359	0.44824219	0.21	0.01	9/6/2018	9	6	2018	0:48:43	2923	0.555	0	48	43	1805	0.051513672	3.4788574	-0.30151367	0.20556641	-0.84790039	15.177979	0.19702148	0	0	0	0	0	0	0	0	0	0.9230957	0.076904297	0.28833008	-0.14208984	0.010009766	-0.13574219	0.01	39372.95	0	0	0.01
465	466	466	Category C	-0.38378906	0.25195313	-0.92382813	-0.038330078	0.010742188	0.45483398	0.22	0.01	9/6/2018	9	6	2018	0:48:43	2923	0.666	0	48	43	1793	0.051513672	3.4788574	-0.30859375	0.20581055	-0.84790039	14.314941	0.1159668	0	0	0	0	0	0	0	0	0	0.92553711	0.074462891	0.19677734	-0.074951172	0.045898438	-0.075683594	0.01	39372.95	0	0	0.01
466	467	467	Category C	-0.2878418	0.19189453	-0.81591797	-0.012207031	0.024658203	0.44702148	0.22	0.01	9/6/2018	9	6	2018	0:48:43	2923	0.777	0	48	43	1805	0.051513672	3.4788574	-0.31567383	0.20678711	-0.84765625	15.682129	0.044921875	0	0	0	0	0	0	0	0	0	0.92797852	0.072021484	0.074707031	0.027832031	-0.014892578	0.031738281	0.01	39372.95	0	0	0.01
467	468	468	Category C	-0.21582031	0.2277832	-0.74389648	0.01171875	0.022460938	0.44750977	0.22	0.01	9/6/2018	9	6	2018	0:48:43	2923	0.888	0	48	43	1805	0.051513672	3.4788574	-0.31713867	0.20727539	-0.84692383	14.018311	0.14599609	0	0	0	0	0	0	0	0	0	0.92797852	0.072021484	0.22485352	0.10131836	0.020263672	0.10302734	0.01	39372.95	0	0	0.01
468	469	469	Category C	-0.40795898	0.23999023	-0.94799805	0.035644531	0.020507813	0.45092773	0.22	0.01	9/6/2018	9	6	2018	0:48:44	2924	0	0	48	44	1805	0.051513672	3.4788574	-0.31933594	0.20483398	-0.84741211	9.9406738	0.13818359	0	0	0	0	0	0	0	0	0	0.9284668	0.071533203	0.22387695	-0.088378906	0.034912109	-0.1003418	0.01	39372.95	0	0	0.01
469	470	470	Category C	-0.23999023	0.21582031	-0.79199219	-0.032470703	0.044677734	0.45458984	0.22	0.01	9/6/2018	9	6	2018	0:48:44	2924	0.1	0	48	44	1793	0.051513672	3.4788574	-0.32006836	0.20336914	-0.84521484	8.0717773	0.096923828	0	0	0	0	0	0	0	0	0	0.92651367	0.073486328	0.14575195	0.080078125	0.012207031	0.053222656	0.01	39372.95	0	0	0.01
470	471	471	Category C	-0.21582031	0.20385742	-0.87597656	-0.041015625	0.033447266	0.44726563	0.22	0.01	9/6/2018	9	6	2018	0:48:44	2924	0.2	0	48	44	1805	0.051513672	3.4788574	-0.32128906	0.20385742	-0.84594727	7.4509277	0.10961914	0	0	0	0	0	0	0	0	0	0.92773438	0.072265625	0.13574219	0.10546875	0	-0.029785156	0.01	39372.95	0	0	0.01
471	472	472	Category C	-0.31176758	0.14379883	-1.0197754	-0.081298828	0.030029297	0.44213867	0.22	0.01	9/6/2018	9	6	2018	0:48:44	2924	0.3	0	48	44	1781	0.051513672	3.4788574	-0.32080078	0.20385742	-0.8449707	5.7182617	0.18505859	0	0	0	0	0	0	0	0	0	0.92651367	0.073486328	0.24389648	0.009033203	-0.060058594	-0.17456055	0.01	39372.95	0	0	0.01
472	473	473	Category C	-0.14379883	0.2277832	-0.79199219	-0.071777344	0.018310547	0.43725586	0.22	0.01	9/6/2018	9	6	2018	0:48:44	2924	0.4	0	48	44	1744	0.051513672	3.4788574	-0.32446289	0.20385742	-0.84448242	3.2995605	0.18969727	0	0	0	0	0	0	0	0	0	0.92724609	0.072753906	0.25708008	0.18066406	0.023681641	0.052490234	0.01	39372.95	0	0	0.01
473	474	474	Category C	-0.21582031	0.21582031	-0.88793945	-0.013916016	0.018798828	0.45385742	0.22	0.01	9/6/2018	9	6	2018	0:48:44	2924	0.5	0	48	44	1756	0.051513672	3.4788574	-0.32666016	0.20141602	-0.84106445	0.54199219	0.12109375	0	0	0	0	0	0	0	0	0	0.92431641	0.075683594	0.171875	0.11083984	0.014160156	-0.046630859	0.01	39372.95	0	0	0.01
474	475	475	Category C	-0.26391602	0.19189453	-0.83984375	-0.067382813	0.013916016	0.44311523	0.22	0.01	9/6/2018	9	6	2018	0:48:44	2924	0.6	0	48	44	1756	0.051513672	3.4788574	-0.32983398	0.20166016	-0.84130859	2.6174316	0.066650391	0	0	0	0	0	0	0	0	0	0.92578125	0.07421875	0.077148438	0.065917969	-0.009765625	0.001464844	0.01	39372.95	0	0	0.01
475	476	476	Category C	-0.059814453	0.31176758	-0.79199219	-0.051025391	0.015380859	0.44262695	0.23	0.01	9/6/2018	9	6	2018	0:48:44	2924	0.7	0	48	44	1781	0.051513672	3.4788574	-0.33251953	0.20141602	-0.84106445	4.1435547	0.29833984	0	0	0	0	0	0	0	0	0	0.92651367	0.073486328	0.43212891	0.27270508	0.11010742	0.049072266	0.01	39372.95	0	0	0.01
476	477	477	Category C	-0.37182617	0.31176758	-0.86376953	-0.048828125	0.033691406	0.44287109	0.23	0.01	9/6/2018	9	6	2018	0:48:44	2924	0.8	0	48	44	1805	0.051513672	3.4788574	-0.33496094	0.20068359	-0.84057617	6	0.11889648	0	0	0	0	0	0	0	0	0	0.92675781	0.073242188	0.1706543	-0.036621094	0.11083984	-0.022949219	0.01	39372.95	0	0	0.01
477	478	478	Category C	-0.21582031	0.21582031	-0.94799805	-0.082519531	0.037841797	0.44140625	0.23	0.01	9/6/2018	9	6	2018	0:48:44	2924	0.9	0	48	44	1805	0.051513672	3.4788574	-0.3359375	0.20288086	-0.83691406	5.4299316	0.1640625	0	0	0	0	0	0	0	0	0	0.92456055	0.075439453	0.24414063	0.12011719	0.012695313	-0.11083984	0.01	39372.95	0	0	0.01
478	479	479	Category C	-0.20385742	0.21582031	-0.89990234	-0.041992188	0.033935547	0.43725586	0.23	0.01	9/6/2018	9	6	2018	0:48:45	2925	0	0	48	45	1805	0.051513672	3.4788574	-0.33911133	0.20288086	-0.83764648	4.0668945	0.14941406	0	0	0	0	0	0	0	0	0	0.92626953	0.073730469	0.21020508	0.13525391	0.012695313	-0.062011719	0.01	39372.95	0	0	0.01
479	480	480	Category C	-0.23999023	0.21582031	-0.92382813	-0.054199219	0.029541016	0.45898438	0.23	0.01	9/6/2018	9	6	2018	0:48:45	2925	0.1	0	48	45	1793	0.051513672	3.4788574	-0.34179688	0.20385742	-0.8371582	3.4091797	0.1340332	0	0	0	0	0	0	0	0	0	0.92700195	0.072998047	0.20019531	0.10180664	0.01171875	-0.086425781	0.01	39372.95	0	0	0.01
480	481	481	Category C	-0.27587891	0.19189453	-0.81591797	-0.047119141	0.020263672	0.43774414	0.23	0.01	9/6/2018	9	6	2018	0:48:45	2925	0.2	0	48	45	1805	0.051513672	3.4788574	-0.34545898	0.20385742	-0.83862305	2.3312988	0.07421875	0	0	0	0	0	0	0	0	0	0.9296875	0.0703125	0.10449219	0.069580078	-0.011962891	0.022705078	0.01	39372.95	0	0	0.01
481	482	482	Category C	-0.15576172	0.26391602	-0.77978516	-0.008789063	0.029052734	0.44384766	0.23	0.01	9/6/2018	9	6	2018	0:48:45	2925	0.3	0	48	45	1793	0.051513672	3.4788574	-0.34741211	0.20288086	-0.83666992	1.072998	0.20898438	0	0	0	0	0	0	0	0	0	0.9284668	0.071533203	0.30957031	0.19165039	0.060791016	0.056884766	0.01	39372.95	0	0	0.01
482	483	483	Category C	-0.3359375	0.20385742	-0.94799805	-0.021484375	0.032226563	0.4519043	0.23	0.01	9/6/2018	9	6	2018	0:48:45	2925	0.4	0	48	45	1793	0.051513672	3.4788574	-0.35107422	0.20166016	-0.8359375	0.11010742	0.11279297	0	0	0	0	0	0	0	0	0	0.92895508	0.071044922	0.12915039	0.015136719	0.001953125	-0.11181641	0.01	39372.95	0	0	0.01
483	484	484	Category C	-0.2277832	0.20385742	-0.82788086	-0.026123047	0.027099609	0.45458984	0.23	0.01	9/6/2018	9	6	2018	0:48:45	2925	0.5	0	48	45	1830	0.051513672	3.4788574	-0.35351563	0.19995117	-0.83520508	4.5556641	0.12597656	0	0	0	0	0	0	0	0	0	0.92871094	0.071289063	0.13696289	0.12573242	0.003662109	0.007324219	0.01	39372.95	0	0	0.01
484	485	485	Category C	-0.27587891	0.20385742	-0.88793945	-0.023681641	0.028808594	0.45556641	0.23	0.01	9/6/2018	9	6	2018	0:48:45	2925	0.6	0	48	45	1781	0.051513672	3.4788574	-0.35595703	0.19824219	-0.83325195	9.9755859	0.097167969	0	0	0	0	0	0	0	0	0	0.92749023	0.072509766	0.14038086	0.080078125	0.005371094	-0.054443359	0.01	39372.95	0	0	0.01
485	486	486	Category C	-0.2277832	0.17993164	-0.86376953	-0.030517578	0.023681641	0.44433594	0.24	0.01	9/6/2018	9	6	2018	0:48:45	2925	0.7	0	48	45	1805	0.051513672	3.4788574	-0.35864258	0.19824219	-0.83227539	19.521484	0.13574219	0	0	0	0	0	0	0	0	0	0.92773438	0.072265625	0.18066406	0.13085938	-0.018310547	-0.03125	0.01	39372.95	0	0	0.01
486	487	487	Category C	-0.2277832	0.21582031	-0.85180664	-0.033447266	0.03125	0.43920898	0.24	0.01	9/6/2018	9	6	2018	0:48:45	2925	0.8	0	48	45	1781	0.051513672	3.4788574	-0.35961914	0.19482422	-0.83349609	29.824707	0.13476563	0	0	0	0	0	0	0	0	0	0.9284668	0.071533203	0.17089844	0.13183594	0.020751953	-0.018066406	0.01	39372.95	0	0	0.01
487	488	488	Category D	-0.34790039	0.13183594	-0.58789063	0.16162109	-0.23852539	0.3684082	0.06	0.01	9/6/2018	9	6	2018	0:49:27	2967	0.9	0	49	27	1634	0.051025391	3.5126953	-0.36108398	0.19360352	-0.83129883	40.338867	0.25146484	0	0	0	0	0	0	0	0	0	0.92700195	0.072998047	0.31884766	0.013183594	-0.061767578	0.2434082	0.01	39372.95	0	0	0.01
488	489	489	Category D	-0.6237793	0.23999023	-0.86376953	0.16503906	-0.24658203	0.36010742	0.06	0.01	9/6/2018	9	6	2018	0:49:28	2968	0	0	49	28	1646	0.051025391	3.5126953	-0.36499023	0.19287109	-0.83300781	55.440186	0.26464844	0	0	0	0	0	0	0	0	0	0.9296875	0.0703125	0.33618164	-0.25854492	0.046875	-0.030517578	0.01	39372.95	0	0	0.01
489	490	490	Category D	-0.40795898	0.19189453	-0.81591797	0.11206055	-0.25463867	0.37182617	0.06	0.01	9/6/2018	9	6	2018	0:49:28	2968	0.1	0	49	28	1695	0.051025391	3.5126953	-0.36816406	0.19140625	-0.83056641	69.310303	0.042236328	0	0	0	0	0	0	0	0	0	0.9284668	0.071533203	0.0546875	-0.039550781	0.000244141	0.014648438	0.01	39372.95	0	0	0.01
490	491	491	Category D	-0.56396484	0.20385742	-0.98388672	0.11230469	-0.26782227	0.36962891	0.06	0.01	9/6/2018	9	6	2018	0:49:28	2968	0.2	0	49	28	1769	0.051025391	3.5126953	-0.36669922	0.18969727	-0.82568359	82.555908	0.25292969	0	0	0	0	0	0	0	0	0	0.92333984	0.076660156	0.36889648	-0.19702148	0.013916016	-0.15795898	0.01	39372.95	0	0	0.01
491	492	492	Category D	-0.45581055	0.20385742	-0.68383789	0.11743164	-0.26367188	0.37207031	0.06	0.01	9/6/2018	9	6	2018	0:49:28	2968	0.3	0	49	28	1818	0.051025391	3.5126953	-0.3737793	0.18823242	-0.828125	91.943115	0.16674805	0	0	0	0	0	0	0	0	0	0.92797852	0.072021484	0.24169922	-0.081787109	0.015380859	0.14428711	0.01	39372.95	0	0	0.01
492	493	493	Category D	-0.46777344	0.20385742	-0.81591797	0.17626953	-0.24511719	0.37255859	0.06	0.01	9/6/2018	9	6	2018	0:49:28	2968	0.4	0	49	28	1830	0.051025391	3.5126953	-0.375	0.18774414	-0.82666016	97.376465	0.094726563	0	0	0	0	0	0	0	0	0	0.92700195	0.072998047	0.11938477	-0.092529297	0.015869141	0.010742188	0.01	39372.95	0	0	0.01
493	494	494	Category D	-0.61181641	0.16796875	-0.87597656	0.14575195	-0.23291016	0.37597656	0.06	0.01	9/6/2018	9	6	2018	0:49:28	2968	0.5	0	49	28	1830	0.051025391	3.5126953	-0.37744141	0.18676758	-0.82739258	99.636963	0.23974609	0	0	0	0	0	0	0	0	0	0.9284668	0.071533203	0.30126953	-0.23413086	-0.018798828	-0.048339844	0.01	39372.95	0	0	0.01
494	495	495	Category D	-0.50390625	0.19189453	-0.58789063	0.14941406	-0.23339844	0.36694336	0.06	0.01	9/6/2018	9	6	2018	0:49:28	2968	0.6	0	49	28	1818	0.051025391	3.5126953	-0.38085938	0.18334961	-0.82861328	98.475342	0.27050781	0	0	0	0	0	0	0	0	0	0.93017578	0.069824219	0.37231445	-0.12280273	0.008300781	0.24072266	0.01	39372.95	0	0	0.01
495	496	496	Category D	-0.37182617	0.17993164	-0.69580078	0.15380859	-0.22705078	0.37133789	0.07	0.01	9/6/2018	9	6	2018	0:49:28	2968	0.7	0	49	28	1793	0.051025391	3.5126953	-0.38500977	0.18188477	-0.8269043	91.122314	0.13183594	0	0	0	0	0	0	0	0	0	0.93017578	0.069824219	0.14648438	0.013183594	-0.001953125	0.13110352	0.01	39372.95	0	0	0.01
496	497	497	Category D	-0.51586914	0.21582031	-0.85180664	0.12060547	-0.22924805	0.39160156	0.07	0.01	9/6/2018	9	6	2018	0:49:28	2968	0.8	0	49	28	1818	0.051025391	3.5126953	-0.38818359	0.17993164	-0.82519531	80.313477	0.13500977	0	0	0	0	0	0	0	0	0	0.9296875	0.0703125	0.18969727	-0.12744141	0.035644531	-0.026367188	0.01	39372.95	0	0	0.01
497	498	498	Category D	-0.47998047	0.17993164	-0.91186523	0.12084961	-0.21875	0.39282227	0.07	0.01	9/6/2018	9	6	2018	0:49:28	2968	0.9	0	49	28	1805	0.051269531	3.4562988	-0.38964844	0.17797852	-0.82275391	69.195557	0.12646484	0	0	0	0	0	0	0	0	0	0.92773438	0.072265625	0.1809082	-0.090087891	0.001708984	-0.088867188	0.01	39372.95	0	0	0.01
498	499	499	Category D	-0.34790039	-0.083984375	-0.65991211	0.140625	-0.2355957	0.36669922	0.07	0.01	9/6/2018	9	6	2018	0:49:29	2969	0	0	49	29	1781	0.051269531	3.4562988	-0.39550781	0.17724609	-0.82299805	56.159424	0.31152344	0	0	0	0	0	0	0	0	0	0.93017578	0.069824219	0.47216797	0.047607422	-0.26123047	0.16308594	0.01	39372.95	0	0	0.01
499	500	500	Category D	-0.47998047	0.20385742	-0.81591797	0.14038086	-0.22241211	0.37109375	0.07	0.01	9/6/2018	9	6	2018	0:49:29	2969	0.1	0	49	29	1818	0.051269531	3.4562988	-0.39941406	0.17675781	-0.82324219	42.430176	0.084960938	0	0	0	0	0	0	0	0	0	0.93212891	0.067871094	0.11474609	-0.080322266	0.026855469	0.007324219	0.01	39372.95	0	0	0.01
500	501	501	Category D	-0.7199707	0.10791016	-1.1518555	0.12915039	-0.23852539	0.37866211	0.07	0.01	9/6/2018	9	6	2018	0:49:29	2969	0.2	0	49	29	1781	0.051269531	3.4562988	-0.40307617	0.17700195	-0.82080078	27.883301	0.46313477	0	0	0	0	0	0	0	0	0	0.93139648	0.068603516	0.71679688	-0.31665039	-0.069091797	-0.33081055	0.01	39372.95	0	0	0.01
501	502	502	Category D	-0.38378906	0.13183594	-0.69580078	0.10571289	-0.24462891	0.39306641	0.07	0.01	9/6/2018	9	6	2018	0:49:29	2969	0.3	0	49	29	1805	0.051269531	3.4562988	-0.40551758	0.17651367	-0.81689453	18.297607	0.13085938	0	0	0	0	0	0	0	0	0	0.92895508	0.071044922	0.1875	0.021728516	-0.044677734	0.12109375	0.01	39372.95	0	0	0.01
502	503	503	Category D	-0.51586914	0.14379883	-0.68383789	0.17553711	-0.27612305	0.33496094	0.07	0.01	9/6/2018	9	6	2018	0:49:29	2969	0.4	0	49	29	1830	0.051269531	3.4562988	-0.40966797	0.17578125	-0.8137207	12.367676	0.1706543	0	0	0	0	0	0	0	0	0	0.92797852	0.072021484	0.26806641	-0.10595703	-0.031982422	0.12988281	0.01	39372.95	0	0	0.01
503	504	504	Category D	-0.46777344	0.14379883	-0.85180664	0.15185547	-0.27978516	0.34643555	0.07	0.01	9/6/2018	9	6	2018	0:49:29	2969	0.5	0	49	29	1805	0.051269531	3.4562988	-0.41333008	0.17456055	-0.81298828	8.2248535	0.073486328	0	0	0	0	0	0	0	0	0	0.9284668	0.071533203	0.1237793	-0.054199219	-0.030761719	-0.038574219	0.01	39372.95	0	0	0.01
504	505	505	Category D	-0.55175781	0.2277832	-0.86376953	0.14575195	-0.29614258	0.3449707	0.07	0.01	9/6/2018	9	6	2018	0:49:29	2969	0.6	0	49	29	1818	0.051269531	3.4562988	-0.41870117	0.17529297	-0.81445313	7.4602051	0.15087891	0	0	0	0	0	0	0	0	0	0.93261719	0.067382813	0.234375	-0.1328125	0.052246094	-0.049072266	0.01	39372.95	0	0	0.01
505	506	506	Category D	-0.55175781	0.2878418	-0.79199219	0.12402344	-0.28564453	0.36352539	0.08	0.01	9/6/2018	9	6	2018	0:49:29	2969	0.7	0	49	29	1842	0.051269531	3.4562988	-0.41723633	0.17651367	-0.80932617	8.6662598	0.17504883	0	0	0	0	0	0	0	0	0	0.92749023	0.072509766	0.26293945	-0.13427734	0.11108398	0.017333984	0.01	39372.95	0	0	0.01
506	507	507	Category D	-0.35986328	0.21582031	-0.69580078	0.13867188	-0.28662109	0.34570313	0.08	0.01	9/6/2018	9	6	2018	0:49:29	2969	0.8	0	49	29	1830	0.051269531	3.4562988	-0.42211914	0.17700195	-0.80786133	11.077637	0.1340332	0	0	0	0	0	0	0	0	0	0.9284668	0.071533203	0.21313477	0.062255859	0.038574219	0.11206055	0.01	39372.95	0	0	0.01
507	508	508	Category D	-0.41992188	0.20385742	-0.80395508	0.16479492	-0.28344727	0.33447266	0.08	0.01	9/6/2018	9	6	2018	0:49:29	2969	0.9	0	49	29	1818	0.051269531	3.4562988	-0.42626953	0.17700195	-0.80883789	13.118164	0.027832031	0	0	0	0	0	0	0	0	0	0.93139648	0.068603516	0.038085938	0.006347656	0.026611328	0.004882813	0.01	39372.95	0	0	0.01
508	509	509	Category D	-0.43188477	0.19189453	-0.79199219	0.13793945	-0.27563477	0.36401367	0.08	0.01	9/6/2018	9	6	2018	0:49:30	2970	0	0	49	30	1818	0.051269531	3.4562988	-0.42700195	0.17700195	-0.80664063	14.10083	0.021484375	0	0	0	0	0	0	0	0	0	0.92993164	0.070068359	0.034423828	-0.004638672	0.014648438	0.014648438	0.01	39372.95	0	0	0.01
509	510	510	Category D	-0.43188477	0.26391602	-0.91186523	0.125	-0.27807617	0.3425293	0.08	0.01	9/6/2018	9	6	2018	0:49:30	2970	0.1	0	49	30	1805	0.051269531	3.4562988	-0.42919922	0.1796875	-0.80395508	15.571045	0.13647461	0	0	0	0	0	0	0	0	0	0.92895508	0.071044922	0.1940918	-0.002441406	0.083984375	-0.10766602	0.01	39372.95	0	0	0.01
510	511	511	Category D	-0.37182617	0.20385742	-0.82788086	0.11669922	-0.27954102	0.36962891	0.08	0.01	9/6/2018	9	6	2018	0:49:30	2970	0.2	0	49	30	1830	0.051269531	3.4562988	-0.43286133	0.17919922	-0.80395508	16.210938	0.069824219	0	0	0	0	0	0	0	0	0	0.93041992	0.069580078	0.109375	0.061035156	0.024414063	-0.023681641	0.01	39372.95	0	0	0.01
511	512	512	Category D	-0.43188477	0.19189453	-0.69580078	0.16821289	-0.28759766	0.33447266	0.08	0.01	9/6/2018	9	6	2018	0:49:30	2970	0.3	0	49	30	1842	0.051269531	3.4562988	-0.43603516	0.18017578	-0.80200195	15.748779	0.10693359	0	0	0	0	0	0	0	0	0	0.93066406	0.069335938	0.12231445	0.004150391	0.011474609	0.10620117	0.01	39372.95	0	0	0.01
512	513	513	Category D	-0.45581055	0.059814453	-0.671875	0.18505859	-0.28417969	0.33081055	0.08	0.01	9/6/2018	9	6	2018	0:49:30	2970	0.4	0	49	30	1818	0.051269531	3.4562988	-0.43896484	0.18115234	-0.79907227	16.20874	0.17651367	0	0	0	0	0	0	0	0	0	0.92944336	0.070556641	0.26538086	-0.016601563	-0.12133789	0.12719727	0.01	39372.95	0	0	0.01
513	514	514	Category D	-0.52783203	0.21582031	-0.83984375	0.19702148	-0.28979492	0.33105469	0.08	0.01	9/6/2018	9	6	2018	0:49:30	2970	0.5	0	49	30	1793	0.051269531	3.4562988	-0.44213867	0.18066406	-0.79711914	15.944824	0.1015625	0	0	0	0	0	0	0	0	0	0.92919922	0.070800781	0.16308594	-0.085449219	0.034912109	-0.042480469	0.01	39372.95	0	0	0.01
514	515	515	Category D	-0.63598633	0.27587891	-0.82788086	0.18432617	-0.29125977	0.33178711	0.08	0.01	9/6/2018	9	6	2018	0:49:30	2970	0.6	0	49	30	1769	0.051269531	3.4562988	-0.44702148	0.18188477	-0.79614258	15.390625	0.21313477	0	0	0	0	0	0	0	0	0	0.93115234	0.068847656	0.31396484	-0.1887207	0.09375	-0.031494141	0.01	39372.95	0	0	0.01
515	516	516	Category D	-0.44384766	0.14379883	-0.79199219	0.203125	-0.28222656	0.3190918	0.09	0.01	9/6/2018	9	6	2018	0:49:30	2970	0.7	0	49	30	1781	0.051269531	3.4562988	-0.45068359	0.18237305	-0.79785156	14.563965	0.039550781	0	0	0	0	0	0	0	0	0	0.93432617	0.065673828	0.051269531	0.006835938	-0.038574219	0.005859375	0.01	39372.95	0	0	0.01
516	517	517	Category D	-0.27587891	0.17993164	-0.53979492	0.27612305	-0.28442383	0.29785156	0.09	0.01	9/6/2018	9	6	2018	0:49:30	2970	0.8	0	49	30	1805	0.051269531	3.4562988	-0.45556641	0.1809082	-0.79711914	15.401855	0.31396484	0	0	0	0	0	0	0	0	0	0.93579102	0.064208984	0.43823242	0.1796875	-0.000976563	0.25732422	0.01	39372.95	0	0	0.01
517	518	518	Category D	-0.57592773	0.19189453	-0.99584961	0.26855469	-0.28344727	0.29248047	0.09	0.01	9/6/2018	9	6	2018	0:49:30	2970	0.9	0	49	30	1781	0.051269531	3.4562988	-0.45458984	0.17944336	-0.79443359	16.209961	0.23510742	0	0	0	0	0	0	0	0	0	0.93286133	0.067138672	0.33447266	-0.12109375	0.012207031	-0.20117188	0.01	39372.95	0	0	0.01
518	519	519	Category D	-0.47998047	0.27587891	-0.79199219	0.2199707	-0.29223633	0.33349609	0.09	0.01	9/6/2018	9	6	2018	0:49:31	2971	0	0	49	31	1756	0.051269531	3.4562988	-0.46044922	0.17919922	-0.79418945	16.029785	0.098388672	0	0	0	0	0	0	0	0	0	0.93530273	0.064697266	0.11816406	-0.019287109	0.096435547	0.002197266	0.01	39372.95	0	0	0.01
519	520	520	Category D	-0.52783203	0.21582031	-0.86376953	0.20019531	-0.29199219	0.32104492	0.09	0.01	9/6/2018	9	6	2018	0:49:31	2971	0.1	0	49	31	1756	0.051269531	3.4562988	-0.46264648	0.1784668	-0.79125977	16.165283	0.10400391	0	0	0	0	0	0	0	0	0	0.93383789	0.066162109	0.17456055	-0.064941406	0.037109375	-0.072265625	0.01	39372.95	0	0	0.01
520	521	521	Category D	-0.38378906	0.19189453	-0.75585938	0.21386719	-0.29223633	0.32739258	0.09	0.01	9/6/2018	9	6	2018	0:49:31	2971	0.2	0	49	31	1769	0.051269531	3.4562988	-0.46582031	0.17895508	-0.79003906	15.243896	0.08984375	0	0	0	0	0	0	0	0	0	0.93432617	0.065673828	0.12890625	0.08203125	0.012695313	0.034179688	0.01	39372.95	0	0	0.01
521	522	522	Category D	-0.50390625	0.19189453	-0.86376953	0.21777344	-0.29077148	0.30761719	0.09	0.01	9/6/2018	9	6	2018	0:49:31	2971	0.3	0	49	31	1781	0.051269531	3.4562988	-0.46972656	0.17919922	-0.79003906	14.171875	0.08203125	0	0	0	0	0	0	0	0	0	0.93652344	0.063476563	0.12011719	-0.033935547	0.012451172	-0.073486328	0.01	39372.95	0	0	0.01
522	523	523	Category D	-0.43188477	0.011962891	-0.75585938	0.25268555	-0.27905273	0.31835938	0.09	0.01	9/6/2018	9	6	2018	0:49:31	2971	0.4	0	49	31	1793	0.051269531	3.4562988	-0.47412109	0.17822266	-0.78857422	13.281006	0.17456055	0	0	0	0	0	0	0	0	0	0.93725586	0.062744141	0.24121094	0.042236328	-0.16625977	0.032714844	0.01	39372.95	0	0	0.01
523	524	524	Category D	-0.45581055	0.10791016	-0.75585938	0.25463867	-0.25488281	0.31591797	0.09	0.01	9/6/2018	9	6	2018	0:49:31	2971	0.5	0	49	31	1781	0.051269531	3.4562988	-0.47729492	0.1784668	-0.78662109	12.365967	0.080078125	0	0	0	0	0	0	0	0	0	0.9375	0.0625	0.12329102	0.021484375	-0.070556641	0.030761719	0.01	39372.95	0	0	0.01
524	525	525	Category D	-0.45581055	0.23999023	-0.82788086	0.25219727	-0.24584961	0.32788086	0.09	0.01	9/6/2018	9	6	2018	0:49:31	2971	0.6	0	49	31	1781	0.051269531	3.4562988	-0.48071289	0.17773438	-0.78466797	11.042236	0.079589844	0	0	0	0	0	0	0	0	0	0.93725586	0.062744141	0.13012695	0.024902344	0.062011719	-0.04296875	0.01	39372.95	0	0	0.01
525	526	526	Category D	-0.35986328	-0.095947266	-0.91186523	0.25195313	-0.23950195	0.34521484	0.1	0.01	9/6/2018	9	6	2018	0:49:31	2971	0.7	0	49	31	1781	0.051269531	3.4562988	-0.48266602	0.17749023	-0.78222656	8.9221191	0.32641602	0	0	0	0	0	0	0	0	0	0.9362793	0.063720703	0.52563477	0.12280273	-0.2734375	-0.12939453	0.01	39372.95	0	0	0.01
526	527	527	Category D	-0.27587891	0.047851563	-0.70776367	0.22338867	-0.24072266	0.3425293	0.1	0.01	9/6/2018	9	6	2018	0:49:31	2971	0.8	0	49	31	1769	0.051269531	3.4562988	-0.48583984	0.17651367	-0.78271484	6.3642578	0.25756836	0	0	0	0	0	0	0	0	0	0.93798828	0.062011719	0.41381836	0.20996094	-0.12866211	0.074951172	0.01	39372.95	0	0	0.01
527	528	528	Category D	-0.671875	0.11987305	-1.0678711	0.26928711	-0.24438477	0.3215332	0.1	0.01	9/6/2018	9	6	2018	0:49:31	2971	0.9	0	49	31	1793	0.051269531	3.4562988	-0.48950195	0.17504883	-0.78320313	5.4284668	0.34228516	0	0	0	0	0	0	0	0	0	0.94018555	0.059814453	0.52197266	-0.18212891	-0.055175781	-0.28442383	0.01	39372.95	0	0	0.01
528	529	529	Category D	-0.47998047	0.14379883	-0.65991211	0.28540039	-0.24169922	0.31591797	0.1	0.01	9/6/2018	9	6	2018	0:49:32	2972	0	0	49	32	1793	0.051269531	3.4562988	-0.49243164	0.17675781	-0.78637695	2.4758301	0.13134766	0	0	0	0	0	0	0	0	0	0.94458008	0.055419922	0.17211914	0.012451172	-0.032958984	0.12646484	0.01	39372.95	0	0	0.01
529	530	530	Category D	-0.26391602	0.13183594	-0.53979492	0.30566406	-0.23364258	0.29638672	0.1	0.01	9/6/2018	9	6	2018	0:49:32	2972	0.1	0	49	32	1805	0.051269531	3.4562988	-0.48974609	0.17480469	-0.78320313	0.51293945	0.3347168	0	0	0	0	0	0	0	0	0	0.94018555	0.059814453	0.51245117	0.22583008	-0.04296875	0.2434082	0.01	39372.95	0	0	0.01
530	531	531	Category D	-0.671875	0.059814453	-1.0319824	0.30712891	-0.2355957	0.29443359	0.1	0.01	9/6/2018	9	6	2018	0:49:32	2972	0.2	0	49	32	1867	0.051269531	3.4562988	-0.49194336	0.17504883	-0.78393555	0.74926758	0.32714844	0	0	0	0	0	0	0	0	0	0.94189453	0.058105469	0.54296875	-0.1796875	-0.11523438	-0.24780273	0.01	39372.95	0	0	0.01
531	532	532	Category D	-0.40795898	0.15576172	-0.80395508	0.24291992	-0.24023438	0.34204102	0.1	0.01	9/6/2018	9	6	2018	0:49:32	2972	0.3	0	49	32	1867	0.051269531	3.4562988	-0.49047852	0.17480469	-0.78320313	2.0632324	0.087158203	0	0	0	0	0	0	0	0	0	0.94042969	0.059570313	0.12231445	0.082519531	-0.019042969	-0.020507813	0.01	39372.95	0	0	0.01
532	533	533	Category D	-0.41992188	0.11987305	-0.83984375	0.2421875	-0.24707031	0.33300781	0.1	0.01	9/6/2018	9	6	2018	0:49:32	2972	0.4	0	49	32	1867	0.051269531	3.4562988	-0.48999023	0.17382813	-0.78344727	1.5087891	0.10473633	0	0	0	0	0	0	0	0	0	0.94042969	0.059570313	0.18041992	0.070068359	-0.053955078	-0.056152344	0.01	39372.95	0	0	0.01
533	534	534	Category D	-0.45581055	0	-0.97192383	0.22021484	-0.24804688	0.3503418	0.1	0.01	9/6/2018	9	6	2018	0:49:32	2972	0.5	0	49	32	1842	0.051269531	3.4562988	-0.48974609	0.1730957	-0.78149414	0.16455078	0.25952148	0	0	0	0	0	0	0	0	0	0.93847656	0.061523438	0.39746094	0.033935547	-0.1730957	-0.19018555	0.01	39372.95	0	0	0.01
534	535	535	Category D	-0.57592773	0.13183594	-0.77978516	0.21411133	-0.25708008	0.33618164	0.1	0.01	9/6/2018	9	6	2018	0:49:32	2972	0.6	0	49	32	1818	0.051269531	3.4562988	-0.48657227	0.17333984	-0.77880859	0.78808594	0.098388672	0	0	0	0	0	0	0	0	0	0.93457031	0.065429688	0.13183594	-0.089111328	-0.041503906	-0.000732422	0.01	39372.95	0	0	0.01
535	536	536	Category D	-0.47998047	0.083984375	-0.79199219	0.23608398	-0.23901367	0.34692383	0.11	0.01	9/6/2018	9	6	2018	0:49:32	2972	0.7	0	49	32	1818	0.051025391	3.4305176	-0.48583984	0.171875	-0.7800293	1.5859375	0.088867188	0	0	0	0	0	0	0	0	0	0.93481445	0.065185547	0.10571289	0.005859375	-0.087890625	-0.011962891	0.01	39372.95	0	0	0.01
536	537	537	Category D	-0.46777344	0.035888672	-0.76782227	0.26733398	-0.26049805	0.3059082	0.11	0.01	9/6/2018	9	6	2018	0:49:32	2972	0.8	0	49	32	1842	0.051025391	3.4305176	-0.49023438	0.171875	-0.78198242	4.3515625	0.13867188	0	0	0	0	0	0	0	0	0	0.93896484	0.061035156	0.1730957	0.022460938	-0.13598633	0.014160156	0.01	39372.95	0	0	0.01
537	538	538	Category D	-0.671875	0.14379883	-0.79199219	0.28198242	-0.25561523	0.30859375	0.11	0.01	9/6/2018	9	6	2018	0:49:32	2972	0.9	0	49	32	1879	0.051025391	3.4305176	-0.49047852	0.171875	-0.78125	7.2370605	0.18359375	0	0	0	0	0	0	0	0	0	0.93847656	0.061523438	0.2199707	-0.18115234	-0.028076172	-0.010498047	0.01	39372.95	0	0	0.01
538	539	539	Category D	-0.57592773	0.16796875	-0.79199219	0.28051758	-0.27124023	0.30810547	0.11	0.01	9/6/2018	9	6	2018	0:49:33	2973	0	0	49	33	1891	0.051025391	3.4305176	-0.48974609	0.17211914	-0.77709961	5.7133789	0.087158203	0	0	0	0	0	0	0	0	0	0.93457031	0.065429688	0.10498047	-0.0859375	-0.004150391	-0.014648438	0.01	39372.95	0	0	0.01
539	540	540	Category D	-0.43188477	0.14379883	-0.51586914	0.28613281	-0.27880859	0.28808594	0.11	0.01	9/6/2018	9	6	2018	0:49:33	2973	0.1	0	49	33	1903	0.051025391	3.4305176	-0.49169922	0.17504883	-0.78027344	3.2924805	0.27294922	0	0	0	0	0	0	0	0	0	0.9387207	0.061279297	0.35571289	0.059814453	-0.03125	0.2644043	0.01	39372.95	0	0	0.01
540	541	541	Category D	-0.55175781	0.17993164	-0.69580078	0.28808594	-0.28588867	0.28393555	0.11	0.01	9/6/2018	9	6	2018	0:49:33	2973	0.2	0	49	33	1879	0.051025391	3.4305176	-0.49194336	0.17456055	-0.77954102	2.8933105	0.10302734	0	0	0	0	0	0	0	0	0	0.93823242	0.061767578	0.14868164	-0.059570313	0.005126953	0.083740234	0.01	39372.95	0	0	0.01
541	542	542	Category D	-0.56396484	0.2277832	-0.73193359	0.28149414	-0.29101563	0.28759766	0.11	0.01	9/6/2018	9	6	2018	0:49:33	2973	0.3	0	49	33	1842	0.051025391	3.4305176	-0.48999023	0.17578125	-0.77661133	2.0402832	0.10058594	0	0	0	0	0	0	0	0	0	0.93505859	0.064941406	0.17041016	-0.073730469	0.051757813	0.044677734	0.01	39372.95	0	0	0.01
542	543	543	Category D	-0.6237793	0.14379883	-0.69580078	0.25854492	-0.29394531	0.28295898	0.11	0.01	9/6/2018	9	6	2018	0:49:33	2973	0.4	0	49	33	1830	0.051025391	3.4305176	-0.48876953	0.17626953	-0.77416992	0.9934082	0.15942383	0	0	0	0	0	0	0	0	0	0.93237305	0.067626953	0.24584961	-0.13476563	-0.032470703	0.078369141	0.01	39372.95	0	0	0.01
543	544	544	Category D	-0.63598633	0.17993164	-0.85180664	0.26977539	-0.30810547	0.28027344	0.11	0.01	9/6/2018	9	6	2018	0:49:33	2973	0.5	0	49	33	1793	0.051025391	3.4305176	-0.48803711	0.17797852	-0.77783203	4.9694824	0.16503906	0	0	0	0	0	0	0	0	0	0.93554688	0.064453125	0.22338867	-0.14770508	0.001708984	-0.073730469	0.01	39372.95	0	0	0.01
544	545	545	Category D	-0.3359375	0.31176758	-0.56396484	0.28344727	-0.29833984	0.26733398	0.11	0.01	9/6/2018	9	6	2018	0:49:33	2973	0.6	0	49	33	1793	0.051025391	3.4305176	-0.48779297	0.17797852	-0.77758789	5	0.29418945	0	0	0	0	0	0	0	0	0	0.93505859	0.064941406	0.49926758	0.15185547	0.13354492	0.21362305	0.01	39372.95	0	0	0.01
545	546	546	Category D	-0.76782227	0.2878418	-0.80395508	0.25268555	-0.3034668	0.29589844	0.12	0.01	9/6/2018	9	6	2018	0:49:33	2973	0.7	0	49	33	1842	0.051025391	3.4305176	-0.48754883	0.17724609	-0.77661133	6.0983887	0.30224609	0	0	0	0	0	0	0	0	0	0.93408203	0.065917969	0.41772461	-0.2800293	0.11035156	-0.027099609	0.01	39372.95	0	0	0.01
546	547	547	Category D	-0.61181641	0.20385742	-0.89990234	0.25366211	-0.30102539	0.27172852	0.12	0.01	9/6/2018	9	6	2018	0:49:33	2973	0.8	0	49	33	1818	0.051025391	3.4305176	-0.48583984	0.17626953	-0.77514648	11.294434	0.17895508	0	0	0	0	0	0	0	0	0	0.93188477	0.068115234	0.27758789	-0.12573242	0.02734375	-0.12451172	0.01	39372.95	0	0	0.01
547	548	548	Category D	-0.27587891	0.21582031	-0.57592773	0.25048828	-0.29931641	0.3059082	0.12	0.01	9/6/2018	9	6	2018	0:49:33	2973	0.9	0	49	33	1842	0.051025391	3.4305176	-0.48828125	0.17626953	-0.77905273	13.186035	0.29663086	0	0	0	0	0	0	0	0	0	0.9362793	0.063720703	0.45532227	0.21240234	0.039306641	0.203125	0.01	39372.95	0	0	0.01
548	549	549	Category D	-0.58789063	0.46777344	-0.73193359	0.24584961	-0.31103516	0.28320313	0.12	0.01	9/6/2018	9	6	2018	0:49:34	2974	0	0	49	34	1854	0.051025391	3.4305176	-0.48974609	0.17626953	-0.77783203	10.049316	0.31079102	0	0	0	0	0	0	0	0	0	0.93579102	0.064208984	0.43554688	-0.097900391	0.29125977	0.045898438	0.01	39372.95	0	0	0.01
549	550	550	Category D	-0.52783203	0.16796875	-0.77978516	0.17919922	-0.30249023	0.33544922	0.12	0.01	9/6/2018	9	6	2018	0:49:34	2974	0.1	0	49	34	1830	0.051025391	3.4305176	-0.48901367	0.17578125	-0.77685547	6.1745605	0.039550781	0	0	0	0	0	0	0	0	0	0.93457031	0.065429688	0.049316406	-0.038574219	-0.0078125	-0.002685547	0.01	39372.95	0	0	0.01
550	551	551	Category D	-0.47998047	0.2878418	-0.73193359	0.203125	-0.31225586	0.30664063	0.12	0.01	9/6/2018	9	6	2018	0:49:34	2974	0.2	0	49	34	1842	0.051025391	3.4305176	-0.49072266	0.17504883	-0.77685547	4.3771973	0.12158203	0	0	0	0	0	0	0	0	0	0.93530273	0.064697266	0.16821289	0.010742188	0.11254883	0.044921875	0.01	39372.95	0	0	0.01
551	552	552	Category D	-0.53979492	0.2277832	-0.76782227	0.20874023	-0.30615234	0.31689453	0.12	0.01	9/6/2018	9	6	2018	0:49:34	2974	0.3	0	49	34	1818	0.051025391	3.4305176	-0.49194336	0.17553711	-0.77734375	2.1088867	0.071289063	0	0	0	0	0	0	0	0	0	0.93652344	0.063476563	0.109375	-0.047607422	0.052001953	0.009521484	0.01	39372.95	0	0	0.01
552	553	553	Category D	-0.40795898	0.17993164	-0.63598633	0.19580078	-0.30053711	0.31201172	0.12	0.01	9/6/2018	9	6	2018	0:49:34	2974	0.4	0	49	34	1805	0.051025391	3.4305176	-0.49316406	0.17578125	-0.77880859	4.4875488	0.16625977	0	0	0	0	0	0	0	0	0	0.93847656	0.061523438	0.23217773	0.085205078	0.00390625	0.14282227	0.01	39372.95	0	0	0.01
553	554	554	Category D	-0.59985352	0.32397461	-0.82788086	0.1940918	-0.31152344	0.31860352	0.12	0.01	9/6/2018	9	6	2018	0:49:34	2974	0.5	0	49	34	1818	0.051025391	3.4305176	-0.49291992	0.17797852	-0.78027344	8.4816895	0.18676758	0	0	0	0	0	0	0	0	0	0.94018555	0.059814453	0.30004883	-0.10668945	0.14575195	-0.047363281	0.01	39372.95	0	0	0.01
554	555	555	Category D	-0.55175781	0.21582031	-0.95996094	0.15234375	-0.29541016	0.34399414	0.12	0.01	9/6/2018	9	6	2018	0:49:34	2974	0.6	0	49	34	1830	0.051025391	3.4305176	-0.49243164	0.17797852	-0.78027344	7.7570801	0.19262695	0	0	0	0	0	0	0	0	0	0.93969727	0.060302734	0.27636719	-0.059082031	0.037597656	-0.17944336	0.01	39372.95	0	0	0.01
555	556	556	Category D	-0.44384766	0.20385742	-0.74389648	0.16137695	-0.30102539	0.32885742	0.13	0.01	9/6/2018	9	6	2018	0:49:34	2974	0.7	0	49	34	1818	0.051025391	3.4305176	-0.49072266	0.17700195	-0.77905273	8.7626953	0.064453125	0	0	0	0	0	0	0	0	0	0.93774414	0.062255859	0.10913086	0.046875	0.026611328	0.03515625	0.01	39372.95	0	0	0.01
556	557	557	Category D	-0.31176758	0.19189453	-0.64794922	0.21557617	-0.29614258	0.31030273	0.13	0.01	9/6/2018	9	6	2018	0:49:34	2974	0.8	0	49	34	1793	0.051025391	3.4305176	-0.49121094	0.17749023	-0.78027344	12.552979	0.22338867	0	0	0	0	0	0	0	0	0	0.93896484	0.061035156	0.32592773	0.17944336	0.014160156	0.13232422	0.01	39372.95	0	0	0.01
557	558	558	Category D	-0.671875	0.19189453	-0.92382813	0.22973633	-0.28930664	0.32080078	0.13	0.01	9/6/2018	9	6	2018	0:49:34	2974	0.9	0	49	34	1756	0.051025391	3.4305176	-0.49365234	0.17651367	-0.78271484	13.963379	0.2277832	0	0	0	0	0	0	0	0	0	0.94189453	0.058105469	0.33422852	-0.17797852	0.015136719	-0.14086914	0.01	39372.95	0	0	0.01
558	559	559	Category D	-0.38378906	0.15576172	-0.671875	0.21557617	-0.29052734	0.32348633	0.13	0.01	9/6/2018	9	6	2018	0:49:35	2975	0	0	49	35	1732	0.051025391	3.4305176	-0.48974609	0.17675781	-0.77832031	11.070313	0.15161133	0	0	0	0	0	0	0	0	0	0.9362793	0.063720703	0.23339844	0.10595703	-0.020996094	0.10644531	0.01	39372.95	0	0	0.01
559	560	560	Category D	-0.49194336	0.26391602	-0.81591797	0.23144531	-0.29638672	0.31274414	0.13	0.01	9/6/2018	9	6	2018	0:49:35	2975	0.1	0	49	35	1756	0.051025391	3.4305176	-0.48999023	0.17724609	-0.78076172	8.8342285	0.093261719	0	0	0	0	0	0	0	0	0	0.9387207	0.061279297	0.12329102	-0.001708984	0.086425781	-0.034912109	0.01	39372.95	0	0	0.01
560	561	561	Category D	-0.58789063	0.21582031	-0.81591797	0.21118164	-0.29248047	0.31225586	0.13	0.01	9/6/2018	9	6	2018	0:49:35	2975	0.2	0	49	35	1781	0.051025391	3.4305176	-0.48999023	0.17651367	-0.78076172	8.7033691	0.11083984	0	0	0	0	0	0	0	0	0	0.93847656	0.061523438	0.171875	-0.09765625	0.0390625	-0.034912109	0.01	39372.95	0	0	0.01
561	562	562	Category D	-0.50390625	0.16796875	-0.671875	0.21142578	-0.30078125	0.3190918	0.13	0.01	9/6/2018	9	6	2018	0:49:35	2975	0.3	0	49	35	1805	0.051025391	3.4305176	-0.48901367	0.17773438	-0.78125	6.9709473	0.11083984	0	0	0	0	0	0	0	0	0	0.9387207	0.061279297	0.1340332	-0.014648438	-0.009765625	0.109375	0.01	39372.95	0	0	0.01
562	563	563	Category D	-0.59985352	0.23999023	-0.79199219	0.22412109	-0.30395508	0.30639648	0.13	0.01	9/6/2018	9	6	2018	0:49:35	2975	0.4	0	49	35	1830	0.051025391	3.4305176	-0.48974609	0.17871094	-0.78100586	1.7561035	0.1262207	0	0	0	0	0	0	0	0	0	0.93896484	0.061035156	0.18188477	-0.10986328	0.061035156	-0.010742188	0.01	39372.95	0	0	0.01
563	564	564	Category D	-0.49194336	0.14379883	-0.65991211	0.22290039	-0.28540039	0.31665039	0.13	0.01	9/6/2018	9	6	2018	0:49:35	2975	0.5	0	49	35	1830	0.051025391	3.4305176	-0.48925781	0.1809082	-0.78295898	0.44262695	0.12866211	0	0	0	0	0	0	0	0	0	0.94091797	0.059082031	0.1628418	-0.002441406	-0.037109375	0.12304688	0.01	39372.95	0	0	0.01
564	565	565	Category D	-0.43188477	0.17993164	-0.70776367	0.27026367	-0.27294922	0.30175781	0.13	0.01	9/6/2018	9	6	2018	0:49:35	2975	0.6	0	49	35	1854	0.051025391	3.4305176	-0.49047852	0.18261719	-0.78540039	0.18579102	0.097412109	0	0	0	0	0	0	0	0	0	0.94384766	0.056152344	0.1394043	0.05859375	-0.002685547	0.077636719	0.01	39372.95	0	0	0.01
565	566	566	Category D	-0.47998047	0.10791016	-0.89990234	0.24804688	-0.26513672	0.3112793	0.14	0.01	9/6/2018	9	6	2018	0:49:35	2975	0.7	0	49	35	1879	0.051025391	3.4305176	-0.48950195	0.18164063	-0.7824707	1.4873047	0.13867188	0	0	0	0	0	0	0	0	0	0.94067383	0.059326172	0.20068359	0.009521484	-0.073730469	-0.1171875	0.01	39372.95	0	0	0.01
566	567	567	Category D	-0.52783203	0.095947266	-0.88793945	0.23632813	-0.28759766	0.30371094	0.14	0.01	9/6/2018	9	6	2018	0:49:35	2975	0.8	0	49	35	1867	0.051025391	3.4305176	-0.48876953	0.18530273	-0.78344727	2.840332	0.14282227	0	0	0	0	0	0	0	0	0	0.94189453	0.058105469	0.23266602	-0.038818359	-0.089355469	-0.10424805	0.01	39372.95	0	0	0.01
567	568	568	Category D	-0.57592773	0.26391602	-0.83984375	0.22143555	-0.27734375	0.32983398	0.14	0.01	9/6/2018	9	6	2018	0:49:35	2975	0.9	0	49	35	1867	0.051025391	3.4305176	-0.49047852	0.1862793	-0.78393555	3.1467285	0.12792969	0	0	0	0	0	0	0	0	0	0.94335938	0.056640625	0.21850586	-0.085205078	0.077392578	-0.055664063	0.01	39372.95	0	0	0.01
568	569	569	Category D	-0.40795898	0.083984375	-0.61181641	0.23461914	-0.27172852	0.3203125	0.14	0.01	9/6/2018	9	6	2018	0:49:36	2976	0	0	49	36	1842	0.051025391	3.4305176	-0.48730469	0.1875	-0.78027344	3.9353027	0.21313477	0	0	0	0	0	0	0	0	0	0.9387207	0.061279297	0.35131836	0.079345703	-0.10351563	0.16845703	0.01	39372.95	0	0	0.01
569	570	570	Category D	-0.58789063	0.20385742	-0.87597656	0.28051758	-0.27392578	0.30322266	0.14	0.01	9/6/2018	9	6	2018	0:49:36	2976	0.111	0	49	36	1818	0.051025391	3.4305176	-0.48754883	0.18774414	-0.78295898	5.1049805	0.13745117	0	0	0	0	0	0	0	0	0	0.94140625	0.05859375	0.20898438	-0.10009766	0.015869141	-0.092773438	0.01	39372.95	0	0	0.01
570	571	571	Category D	-0.44384766	0.19189453	-0.92382813	0.23632813	-0.26538086	0.32421875	0.14	0.01	9/6/2018	9	6	2018	0:49:36	2976	0.222	0	49	36	1805	0.051025391	3.4305176	-0.48901367	0.18847656	-0.78662109	6.2888184	0.14428711	0	0	0	0	0	0	0	0	0	0.9453125	0.0546875	0.18554688	0.045166016	0.003173828	-0.13696289	0.01	39372.95	0	0	0.01
571	572	572	Category D	-0.41992188	0.13183594	-0.70776367	0.25585938	-0.26171875	0.31665039	0.14	0.01	9/6/2018	9	6	2018	0:49:36	2976	0.333	0	49	36	1781	0.051025391	3.4305176	-0.48681641	0.19018555	-0.78369141	7.2624512	0.11694336	0	0	0	0	0	0	0	0	0	0.94189453	0.058105469	0.20141602	0.066894531	-0.058349609	0.075927734	0.01	39372.95	0	0	0.01
572	573	573	Category D	-0.45581055	0.13183594	-0.64794922	0.27172852	-0.25952148	0.31201172	0.14	0.01	9/6/2018	9	6	2018	0:49:36	2976	0.444	0	49	36	1769	0.051025391	3.4305176	-0.48632813	0.19140625	-0.78295898	6.9638672	0.15063477	0	0	0	0	0	0	0	0	0	0.94140625	0.05859375	0.2253418	0.030517578	-0.059570313	0.13500977	0.01	39372.95	0	0	0.01
573	574	574	Category D	-0.34790039	0.19189453	-0.65991211	0.25561523	-0.25634766	0.32080078	0.14	0.01	9/6/2018	9	6	2018	0:49:36	2976	0.555	0	49	36	1769	0.051513672	3.4562988	-0.48730469	0.19189453	-0.78198242	6.2429199	0.18530273	0	0	0	0	0	0	0	0	0	0.94116211	0.058837891	0.26171875	0.1394043	0	0.12207031	0.01	39372.95	0	0	0.01
574	575	575	Category D	-0.45581055	0.071777344	-0.68383789	0.29150391	-0.28173828	0.28710938	0.14	0.01	9/6/2018	9	6	2018	0:49:36	2976	0.666	0	49	36	1781	0.051513672	3.4562988	-0.48754883	0.19555664	-0.77807617	5.7468262	0.15893555	0	0	0	0	0	0	0	0	0	0.9387207	0.061279297	0.25	0.031738281	-0.1237793	0.094238281	0.01	39372.95	0	0	0.01
575	576	576	Category D	-0.7199707	0.19189453	-0.86376953	0.25927734	-0.27001953	0.32006836	0.15	0.01	9/6/2018	9	6	2018	0:49:36	2976	0.777	0	49	36	1818	0.051513672	3.4562988	-0.48608398	0.1965332	-0.77734375	5.0861816	0.24902344	0	0	0	0	0	0	0	0	0	0.93774414	0.062255859	0.32446289	-0.23364258	-0.004638672	-0.086181641	0.01	39372.95	0	0	0.01
576	577	577	Category D	-0.53979492	0.21582031	-0.79199219	0.24633789	-0.27197266	0.31445313	0.15	0.01	9/6/2018	9	6	2018	0:49:36	2976	0.888	0	49	36	1818	0.051513672	3.4562988	-0.48608398	0.19604492	-0.77856445	5.0588379	0.058349609	0	0	0	0	0	0	0	0	0	0.9387207	0.061279297	0.086181641	-0.053466797	0.01953125	-0.013183594	0.01	39372.95	0	0	0.01
577	578	578	Category D	-0.41992188	0.19189453	-0.57592773	0.27734375	-0.28198242	0.29882813	0.15	0.01	9/6/2018	9	6	2018	0:49:37	2977	0	0	49	37	1818	0.051513672	3.4562988	-0.48754883	0.19873047	-0.7800293	3.6206055	0.21508789	0	0	0	0	0	0	0	0	0	0.94116211	0.058837891	0.27880859	0.067626953	-0.006835938	0.20410156	0.01	39372.95	0	0	0.01
578	579	579	Category D	-0.50390625	0.15576172	-0.91186523	0.27563477	-0.29150391	0.29443359	0.15	0.01	9/6/2018	9	6	2018	0:49:37	2977	0.1	0	49	37	1830	0.051513672	3.4562988	-0.484375	0.19946289	-0.77880859	1.3457031	0.14111328	0	0	0	0	0	0	0	0	0	0.9387207	0.061279297	0.19628906	-0.019287109	-0.043701172	-0.1328125	0.01	39372.95	0	0	0.01
579	580	580	Category D	-0.49194336	0.16796875	-0.76782227	0.24902344	-0.29003906	0.29980469	0.15	0.01	9/6/2018	9	6	2018	0:49:37	2977	0.2	0	49	37	1818	0.051513672	3.4562988	-0.48364258	0.19970703	-0.78076172	1.7473145	0.03515625	0	0	0	0	0	0	0	0	0	0.93994141	0.060058594	0.052978516	-0.008056641	-0.031738281	0.012939453	0.01	39372.95	0	0	0.01
580	581	581	Category D	-0.56396484	0.19189453	-0.91186523	0.24072266	-0.29248047	0.29980469	0.15	0.01	9/6/2018	9	6	2018	0:49:37	2977	0.3	0	49	37	1805	0.051513672	3.4562988	-0.48339844	0.19921875	-0.78491211	2.8381348	0.15039063	0	0	0	0	0	0	0	0	0	0.94311523	0.056884766	0.21459961	-0.080322266	-0.007324219	-0.12670898	0.01	39372.95	0	0	0.01
581	582	582	Category D	-0.2878418	0.17993164	-0.50390625	0.24438477	-0.28955078	0.32006836	0.15	0.01	9/6/2018	9	6	2018	0:49:37	2977	0.4	0	49	37	1793	0.051513672	3.4562988	-0.48510742	0.19946289	-0.78759766	1.2412109	0.34594727	0	0	0	0	0	0	0	0	0	0.94628906	0.053710938	0.50048828	0.19726563	-0.01953125	0.28369141	0.01	39372.95	0	0	0.01
582	583	583	Category D	-0.46777344	0.27587891	-0.97192383	0.24047852	-0.30200195	0.2956543	0.15	0.01	9/6/2018	9	6	2018	0:49:37	2977	0.5	0	49	37	1781	0.051513672	3.4562988	-0.48095703	0.19799805	-0.78540039	0.828125	0.20214844	0	0	0	0	0	0	0	0	0	0.94213867	0.057861328	0.27734375	0.013183594	0.077636719	-0.1862793	0.01	39372.95	0	0	0.01
583	584	584	Category D	-0.43188477	0.14379883	-0.83984375	0.18603516	-0.29541016	0.32958984	0.15	0.01	9/6/2018	9	6	2018	0:49:37	2977	0.6	0	49	37	1769	0.051513672	3.4562988	-0.48144531	0.19946289	-0.78930664	0.79101563	0.090087891	0	0	0	0	0	0	0	0	0	0.94580078	0.054199219	0.15600586	0.049560547	-0.055664063	-0.050292969	0.01	39372.95	0	0	0.01
584	585	585	Category D	-0.53979492	0.16796875	-0.77978516	0.20947266	-0.29296875	0.31103516	0.15	0.01	9/6/2018	9	6	2018	0:49:37	2977	0.7	0	49	37	1756	0.051513672	3.4562988	-0.4777832	0.19995117	-0.78808594	0.19921875	0.070068359	0	0	0	0	0	0	0	0	0	0.94311523	0.056884766	0.10229492	-0.061767578	-0.031982422	0.008300781	0.01	39372.95	0	0	0.01
585	586	586	Category D	-0.41992188	0.21582031	-0.68383789	0.23168945	-0.29174805	0.32397461	0.16	0.01	9/6/2018	9	6	2018	0:49:37	2977	0.8	0	49	37	1769	0.051513672	3.4562988	-0.47998047	0.19824219	-0.79052734	1.0737305	0.1237793	0	0	0	0	0	0	0	0	0	0.94604492	0.053955078	0.18408203	0.060058594	0.017333984	0.10668945	0.01	39372.95	0	0	0.01
586	587	587	Category D	-0.55175781	0.20385742	-1.0078125	0.21777344	-0.28198242	0.31640625	0.16	0.01	9/6/2018	9	6	2018	0:49:37	2977	0.9	0	49	37	1756	0.051513672	3.4562988	-0.4753418	0.19726563	-0.79125977	4.1867676	0.22949219	0	0	0	0	0	0	0	0	0	0.94384766	0.056152344	0.29931641	-0.076171875	0.006347656	-0.21630859	0.01	39372.95	0	0	0.01
587	588	588	Category D	-0.52783203	0.20385742	-0.69580078	0.21850586	-0.29125977	0.33154297	0.16	0.01	9/6/2018	9	6	2018	0:49:38	2978	0	0	49	38	1756	0.051513672	3.4562988	-0.47338867	0.19677734	-0.79101563	4.5195313	0.10986328	0	0	0	0	0	0	0	0	0	0.94262695	0.057373047	0.15649414	-0.054199219	0.006835938	0.095214844	0.01	39372.95	0	0	0.01
588	589	589	Category D	-0.38378906	0.15576172	-0.70776367	0.23413086	-0.28735352	0.30371094	0.16	0.01	9/6/2018	9	6	2018	0:49:38	2978	0.09	0	49	38	1781	0.051513672	3.4562988	-0.47412109	0.1965332	-0.79199219	3.2421875	0.13012695	0	0	0	0	0	0	0	0	0	0.94384766	0.056152344	0.21557617	0.090332031	-0.040771484	0.084228516	0.01	39372.95	0	0	0.01
589	590	590	Category D	-0.56396484	0.21582031	-0.91186523	0.24682617	-0.2902832	0.31201172	0.16	0.01	9/6/2018	9	6	2018	0:49:38	2978	0.181	0	49	38	1756	0.051513672	3.4562988	-0.47265625	0.19335938	-0.79492188	4.7629395	0.14990234	0	0	0	0	0	0	0	0	0	0.94482422	0.055175781	0.23046875	-0.091064453	0.022216797	-0.11669922	0.01	39372.95	0	0	0.01
590	591	591	Category D	-0.46777344	0.23999023	-0.87597656	0.19921875	-0.28491211	0.32519531	0.16	0.01	9/6/2018	9	6	2018	0:49:38	2978	0.272	0	49	38	1756	0.051513672	3.4562988	-0.47167969	0.19360352	-0.79443359	6.8327637	0.093505859	0	0	0	0	0	0	0	0	0	0.9440918	0.055908203	0.13134766	0.00390625	0.046142578	-0.081298828	0.01	39372.95	0	0	0.01
591	592	592	Category D	-0.53979492	0.20385742	-0.80395508	0.21289063	-0.28442383	0.32739258	0.16	0.01	9/6/2018	9	6	2018	0:49:38	2978	0.363	0	49	38	1781	0.051513672	3.4562988	-0.47070313	0.19140625	-0.79663086	5.7150879	0.0703125	0	0	0	0	0	0	0	0	0	0.94482422	0.055175781	0.088378906	-0.068847656	0.012207031	-0.007080078	0.01	39372.95	0	0	0.01
592	593	593	Category D	-0.43188477	0.23999023	-0.80395508	0.20019531	-0.28662109	0.32006836	0.16	0.01	9/6/2018	9	6	2018	0:49:38	2978	0.454	0	49	38	1818	0.051513672	3.4562988	-0.4699707	0.19140625	-0.79785156	4.2705078	0.061767578	0	0	0	0	0	0	0	0	0	0.94555664	0.054443359	0.092529297	0.038085938	0.048339844	-0.005859375	0.01	39372.95	0	0	0.01
593	594	594	Category D	-0.49194336	0.21582031	-0.82788086	0.20605469	-0.28515625	0.32006836	0.16	0.01	9/6/2018	9	6	2018	0:49:38	2978	0.545	0	49	38	1842	0.051513672	3.4562988	-0.47192383	0.19140625	-0.80102539	4.1894531	0.041259766	0	0	0	0	0	0	0	0	0	0.94921875	0.05078125	0.071044922	-0.019775391	0.024169922	-0.026611328	0.01	39372.95	0	0	0.01
594	595	595	Category D	-0.49194336	0.19189453	-0.74389648	0.2043457	-0.29296875	0.32495117	0.16	0.01	9/6/2018	9	6	2018	0:49:38	2978	0.636	0	49	38	1867	0.051513672	3.4562988	-0.46899414	0.18994141	-0.79907227	5.5400391	0.059814453	0	0	0	0	0	0	0	0	0	0.94604492	0.053955078	0.079833984	-0.022705078	0.001708984	0.055175781	0.01	39372.95	0	0	0.01
595	596	596	Category D	-0.47998047	0.19189453	-0.87597656	0.20874023	-0.29052734	0.32641602	0.17	0.01	9/6/2018	9	6	2018	0:49:38	2978	0.727	0	49	38	1867	0.051513672	3.4562988	-0.46899414	0.18969727	-0.79907227	4.5192871	0.077636719	0	0	0	0	0	0	0	0	0	0.94580078	0.054199219	0.089599609	-0.010742188	0.001953125	-0.076660156	0.01	39372.95	0	0	0.01
596	597	597	Category D	-0.46777344	0.10791016	-0.73193359	0.21044922	-0.28686523	0.32739258	0.17	0.01	9/6/2018	9	6	2018	0:49:38	2978	0.818	0	49	38	1818	0.051513672	3.4562988	-0.46875	0.18945313	-0.80053711	0.79882813	0.10644531	0	0	0	0	0	0	0	0	0	0.94677734	0.053222656	0.15136719	0.000976563	-0.081542969	0.068603516	0.01	39372.95	0	0	0.01
597	598	598	Category D	-0.26391602	0.20385742	-0.64794922	0.23217773	-0.28930664	0.30371094	0.17	0.01	9/6/2018	9	6	2018	0:49:38	2978	0.909	0	49	38	1842	0.051513672	3.4562988	-0.47094727	0.18945313	-0.80029297	0.57543945	0.25756836	0	0	0	0	0	0	0	0	0	0.94775391	0.052246094	0.37402344	0.20703125	0.014160156	0.15234375	0.01	39372.95	0	0	0.01
598	599	599	Category D	-0.50390625	0.32397461	-0.98388672	0.19897461	-0.29931641	0.3269043	0.17	0.01	9/6/2018	9	6	2018	0:49:39	2979	0	0	49	39	1854	0.051513672	3.4562988	-0.46777344	0.18969727	-0.79907227	0.76489258	0.23095703	0	0	0	0	0	0	0	0	0	0.94506836	0.054931641	0.35473633	-0.035888672	0.1340332	-0.18457031	0.01	39372.95	0	0	0.01
599	600	600	Category D	-0.52783203	0.15576172	-0.86376953	0.17504883	-0.28295898	0.3347168	0.17	0.01	9/6/2018	9	6	2018	0:49:39	2979	0.1	0	49	39	1818	0.051513672	3.4562988	-0.46850586	0.19018555	-0.80151367	0.44018555	0.092529297	0	0	0	0	0	0	0	0	0	0.94775391	0.052246094	0.15576172	-0.059082031	-0.034423828	-0.062011719	0.01	39372.95	0	0	0.01
600	601	601	Category D	-0.31176758	0.27587891	-0.80395508	0.2097168	-0.28857422	0.33544922	0.17	0.01	9/6/2018	9	6	2018	0:49:39	2979	0.2	0	49	39	1842	0.051513672	3.4562988	-0.46679688	0.18920898	-0.80151367	1.2355957	0.17749023	0	0	0	0	0	0	0	0	0	0.94677734	0.053222656	0.24389648	0.1550293	0.086425781	-0.002197266	0.01	39372.95	0	0	0.01
601	602	602	Category D	-0.56396484	0.27587891	-0.83984375	0.18457031	-0.29638672	0.32861328	0.17	0.01	9/6/2018	9	6	2018	0:49:39	2979	0.3	0	49	39	1805	0.051513672	3.4562988	-0.46484375	0.18896484	-0.80200195	0.084228516	0.13671875	0	0	0	0	0	0	0	0	0	0.94628906	0.053710938	0.22338867	-0.098876953	0.086669922	-0.037597656	0.01	39372.95	0	0	0.01
602	603	603	Category D	-0.38378906	0.17993164	-0.92382813	0.17700195	-0.28198242	0.34472656	0.17	0.01	9/6/2018	9	6	2018	0:49:39	2979	0.4	0	49	39	1781	0.051513672	3.4562988	-0.4621582	0.18945313	-0.80639648	2.7873535	0.14135742	0	0	0	0	0	0	0	0	0	0.94848633	0.051513672	0.20556641	0.078369141	-0.009521484	-0.1171875	0.01	39372.95	0	0	0.01
603	604	604	Category D	-0.56396484	0.25195313	-0.94799805	0.15209961	-0.28857422	0.33691406	0.17	0.01	9/6/2018	9	6	2018	0:49:39	2979	0.5	0	49	39	1830	0.051513672	3.4562988	-0.45849609	0.1887207	-0.80566406	1.8342285	0.18774414	0	0	0	0	0	0	0	0	0	0.94604492	0.053955078	0.31054688	-0.10522461	0.062988281	-0.14208984	0.01	39372.95	0	0	0.01
604	605	605	Category D	-0.37182617	0.15576172	-0.58789063	0.17431641	-0.29638672	0.3293457	0.17	0.01	9/6/2018	9	6	2018	0:49:39	2979	0.6	0	49	39	1818	0.051513672	3.4562988	-0.45776367	0.18945313	-0.80834961	0.71191406	0.23901367	0	0	0	0	0	0	0	0	0	0.94824219	0.051757813	0.34033203	0.0859375	-0.033691406	0.22045898	0.01	39372.95	0	0	0.01
605	606	606	Category D	-0.29980469	0.20385742	-0.98388672	0.21069336	-0.29736328	0.32202148	0.18	0.01	9/6/2018	9	6	2018	0:49:39	2979	0.7	0	49	39	1830	0.051513672	3.4562988	-0.45678711	0.18969727	-0.80932617	2.1828613	0.23510742	0	0	0	0	0	0	0	0	0	0.94848633	0.051513672	0.34545898	0.15698242	0.013916016	-0.17431641	0.01	39372.95	0	0	0.01
606	607	607	Category D	-0.40795898	0.13183594	-0.75585938	0.18261719	-0.28222656	0.34692383	0.18	0.01	9/6/2018	9	6	2018	0:49:39	2979	0.8	0	49	39	1842	0.051513672	3.4562988	-0.45581055	0.19091797	-0.80883789	4.0524902	0.092773438	0	0	0	0	0	0	0	0	0	0.94799805	0.052001953	0.16015625	0.047851563	-0.059082031	0.052978516	0.01	39372.95	0	0	0.01
607	608	608	Category D	-0.41992188	0.20385742	-0.76782227	0.18896484	-0.28173828	0.33300781	0.18	0.01	9/6/2018	9	6	2018	0:49:39	2979	0.9	0	49	39	1781	0.051513672	3.4562988	-0.45361328	0.19213867	-0.81005859	2.9472656	0.055175781	0	0	0	0	0	0	0	0	0	0.94799805	0.052001953	0.087402344	0.033691406	0.011474609	0.042236328	0.01	39372.95	0	0	0.01
608	609	609	Category D	-0.50390625	0.16796875	-0.87597656	0.18676758	-0.29150391	0.32666016	0.18	0.01	9/6/2018	9	6	2018	0:49:40	2980	0	0	49	40	1781	0.051513672	3.4562988	-0.45239258	0.19116211	-0.80932617	2.1203613	0.087158203	0	0	0	0	0	0	0	0	0	0.94677734	0.053222656	0.14111328	-0.051269531	-0.023193359	-0.06640625	0.01	39372.95	0	0	0.01
609	610	610	Category D	-0.38378906	0.19189453	-0.83984375	0.17114258	-0.28540039	0.3425293	0.18	0.01	9/6/2018	9	6	2018	0:49:40	2980	0.111	0	49	40	1805	0.051513672	3.4562988	-0.45117188	0.19311523	-0.81298828	3.0297852	0.072509766	0	0	0	0	0	0	0	0	0	0.94970703	0.050292969	0.095458984	0.067382813	-0.001220703	-0.026611328	0.01	39372.95	0	0	0.01
610	611	611	Category D	-0.49194336	0.19189453	-0.79199219	0.19604492	-0.28710938	0.33520508	0.18	0.01	9/6/2018	9	6	2018	0:49:40	2980	0.222	0	49	40	1830	0.051513672	3.4562988	-0.44726563	0.19335938	-0.8125	3.217041	0.048828125	0	0	0	0	0	0	0	0	0	0.94750977	0.052490234	0.06640625	-0.044433594	-0.001464844	0.020507813	0.01	39372.95	0	0	0.01
611	612	612	Category D	-0.37182617	0.26391602	-0.74389648	0.20141602	-0.29052734	0.31689453	0.18	0.01	9/6/2018	9	6	2018	0:49:40	2980	0.333	0	49	40	1867	0.051757813	3.5126953	-0.4453125	0.19165039	-0.81225586	1.7128906	0.12353516	0	0	0	0	0	0	0	0	0	0.94604492	0.053955078	0.21411133	0.073486328	0.072021484	0.068359375	0.01	39372.95	0	0	0.01
612	613	613	Category D	-0.49194336	0.15576172	-0.76782227	0.21557617	-0.30981445	0.32006836	0.18	0.01	9/6/2018	9	6	2018	0:49:40	2980	0.444	0	49	40	1867	0.051757813	3.5126953	-0.44335938	0.19213867	-0.81542969	2.8693848	0.077148438	0	0	0	0	0	0	0	0	0	0.94775391	0.052246094	0.13256836	-0.048339844	-0.036376953	0.047607422	0.01	39372.95	0	0	0.01
613	614	614	Category D	-0.47998047	0.29980469	-0.64794922	0.23120117	-0.296875	0.30151367	0.18	0.01	9/6/2018	9	6	2018	0:49:40	2980	0.555	0	49	40	1830	0.051757813	3.5126953	-0.43994141	0.19287109	-0.81738281	2.2915039	0.20410156	0	0	0	0	0	0	0	0	0	0.94799805	0.052001953	0.31616211	-0.039794922	0.10668945	0.16943359	0.01	39372.95	0	0	0.01
614	615	615	Category D	-0.46777344	0.20385742	-0.73193359	0.25366211	-0.28027344	0.31030273	0.19	0.01	9/6/2018	9	6	2018	0:49:40	2980	0.666	0	49	40	1818	0.051757813	3.5126953	-0.43798828	0.19262695	-0.8190918	1.9204102	0.092773438	0	0	0	0	0	0	0	0	0	0.94873047	0.051269531	0.12817383	-0.029541016	0.011230469	0.087158203	0.01	39372.95	0	0	0.01
615	616	616	Category D	-0.47998047	0.047851563	-0.88793945	0.22387695	-0.29101563	0.30932617	0.19	0.01	9/6/2018	9	6	2018	0:49:40	2980	0.777	0	49	40	1830	0.051757813	3.5126953	-0.43457031	0.19482422	-0.82226563	3.8916016	0.16699219	0	0	0	0	0	0	0	0	0	0.95043945	0.049560547	0.25756836	-0.045166016	-0.14697266	-0.065429688	0.01	39372.95	0	0	0.01
616	617	617	Category D	-0.57592773	0.23999023	-0.88793945	0.21704102	-0.28198242	0.32958984	0.19	0.01	9/6/2018	9	6	2018	0:49:40	2980	0.888	0	49	40	1830	0.051757813	3.5126953	-0.42749023	0.19482422	-0.82275391	4.8747559	0.16796875	0	0	0	0	0	0	0	0	0	0.94750977	0.052490234	0.25830078	-0.14819336	0.044921875	-0.064941406	0.01	39372.95	0	0	0.01
617	618	618	Category D	-0.40795898	0.21582031	-0.69580078	0.21557617	-0.28173828	0.32763672	0.19	0.01	9/6/2018	9	6	2018	0:49:41	2981	0	0	49	41	1842	0.051757813	3.5126953	-0.42236328	0.1940918	-0.82421875	4.8029785	0.13110352	0	0	0	0	0	0	0	0	0	0.94628906	0.053710938	0.16455078	0.014404297	0.021484375	0.12841797	0.01	39372.95	0	0	0.01
618	619	619	Category D	-0.52783203	0.17993164	-0.93579102	0.25024414	-0.28344727	0.31323242	0.19	0.01	9/6/2018	9	6	2018	0:49:41	2981	0.1	0	49	41	1781	0.051757813	3.5126953	-0.41918945	0.1940918	-0.82788086	1.9355469	0.15356445	0	0	0	0	0	0	0	0	0	0.94799805	0.052001953	0.23046875	-0.10839844	-0.014160156	-0.10791016	0.01	39372.95	0	0	0.01
619	620	620	Category D	-0.40795898	0.095947266	-0.85180664	0.21362305	-0.28881836	0.32543945	0.19	0.01	9/6/2018	9	6	2018	0:49:41	2981	0.2	0	49	41	1744	0.051757813	3.5126953	-0.4152832	0.19482422	-0.82788086	1.6381836	0.10180664	0	0	0	0	0	0	0	0	0	0.9465332	0.053466797	0.13012695	0.007324219	-0.098876953	-0.023681641	0.01	39372.95	0	0	0.01
620	621	621	Category D	-0.68383789	0.20385742	-0.91186523	0.21826172	-0.28173828	0.33764648	0.19	0.01	9/6/2018	9	6	2018	0:49:41	2981	0.3	0	49	41	1744	0.051757813	3.5126953	-0.4140625	0.19458008	-0.82910156	1.8913574	0.28198242	0	0	0	0	0	0	0	0	0	0.94702148	0.052978516	0.36132813	-0.26953125	0.009033203	-0.082519531	0.01	39372.95	0	0	0.01
621	622	622	Category D	-0.23999023	0.11987305	-0.56396484	0.21948242	-0.28613281	0.3203125	0.19	0.01	9/6/2018	9	6	2018	0:49:41	2981	0.4	0	49	41	1744	0.051757813	3.5126953	-0.41235352	0.19458008	-0.8293457	0.51586914	0.32519531	0	0	0	0	0	0	0	0	0	0.9465332	0.053466797	0.51293945	0.17236328	-0.074707031	0.26538086	0.01	39372.95	0	0	0.01
622	623	623	Category D	-0.65991211	0.26391602	-0.99584961	0.25341797	-0.28979492	0.30615234	0.19	0.01	9/6/2018	9	6	2018	0:49:41	2981	0.5	0	49	41	1781	0.051757813	3.5126953	-0.41210938	0.1953125	-0.83178711	1.8710938	0.3046875	0	0	0	0	0	0	0	0	0	0.94873047	0.051269531	0.47998047	-0.24755859	0.068359375	-0.16381836	0.01	39372.95	0	0	0.01
623	624	624	Category D	-0.34790039	0.21582031	-0.75585938	0.19848633	-0.28466797	0.33203125	0.19	0.01	9/6/2018	9	6	2018	0:49:41	2981	0.6	0	49	41	1818	0.051757813	3.5126953	-0.40917969	0.19287109	-0.83203125	1.880127	0.1003418	0	0	0	0	0	0	0	0	0	0.94702148	0.052978516	0.16040039	0.061279297	0.022705078	0.076171875	0.01	39372.95	0	0	0.01
624	625	625	Category D	-0.50390625	0.17993164	-0.76782227	0.2097168	-0.29199219	0.32104492	0.19	0.01	9/6/2018	9	6	2018	0:49:41	2981	0.7	0	49	41	1830	0.051757813	3.5126953	-0.40844727	0.19433594	-0.83325195	0.46264648	0.11669922	0	0	0	0	0	0	0	0	0	0.94824219	0.051757813	0.17553711	-0.095214844	-0.014404297	0.065429688	0.01	39372.95	0	0	0.01
625	626	626	Category D	-0.39599609	0.20385742	-0.85180664	0.19018555	-0.29321289	0.3269043	0.2	0.01	9/6/2018	9	6	2018	0:49:41	2981	0.8	0	49	41	1842	0.051757813	3.5126953	-0.40698242	0.19360352	-0.83398438	0.05078125	0.023193359	0	0	0	0	0	0	0	0	0	0.94799805	0.052001953	0.038818359	0.010986328	0.010009766	-0.017578125	0.01	39372.95	0	0	0.01
626	627	627	Category D	-0.46777344	0.15576172	-0.88793945	0.17602539	-0.29272461	0.33129883	0.2	0.01	9/6/2018	9	6	2018	0:49:41	2981	0.9	0	49	41	1842	0.051757813	3.5126953	-0.40454102	0.19213867	-0.83544922	0.092041016	0.089599609	0	0	0	0	0	0	0	0	0	0.94799805	0.052001953	0.15185547	-0.062988281	-0.036376953	-0.052246094	0.01	39372.95	0	0	0.01
627	628	628	Category D	-0.32397461	0.20385742	-0.64794922	0.1887207	-0.30419922	0.32446289	0.2	0.01	9/6/2018	9	6	2018	0:49:42	2982	0	0	49	42	1805	0.051757813	3.5126953	-0.40356445	0.19360352	-0.8347168	0.38671875	0.20336914	0	0	0	0	0	0	0	0	0	0.94726563	0.052734375	0.27661133	0.079589844	0.010009766	0.18676758	0.01	39372.95	0	0	0.01
628	629	629	Category D	-0.46777344	0.20385742	-0.97192383	0.20849609	-0.29882813	0.33032227	0.2	0.01	9/6/2018	9	6	2018	0:49:42	2982	0.1	0	49	42	1805	0.051757813	3.5126953	-0.40063477	0.19335938	-0.83691406	0.77783203	0.15087891	0	0	0	0	0	0	0	0	0	0.94775391	0.052246094	0.2121582	-0.066894531	0.010253906	-0.13476563	0.01	39372.95	0	0	0.01
629	630	630	Category D	-0.45581055	0.20385742	-0.74389648	0.19848633	-0.29858398	0.31567383	0.2	0.01	9/6/2018	9	6	2018	0:49:42	2982	0.2	0	49	42	1769	0.051757813	3.5126953	-0.40185547	0.19311523	-0.83911133	0.70507813	0.10986328	0	0	0	0	0	0	0	0	0	0.95019531	0.049804688	0.15942383	-0.053710938	0.010498047	0.095214844	0.01	39372.95	0	0	0.01
630	631	631	Category D	-0.40795898	0.10791016	-0.89990234	0.23266602	-0.29443359	0.31469727	0.2	0.01	9/6/2018	9	6	2018	0:49:42	2982	0.3	0	49	42	1769	0.051757813	3.5126953	-0.3972168	0.19360352	-0.83813477	0.41699219	0.10595703	0	0	0	0	0	0	0	0	0	0.94750977	0.052490234	0.15795898	-0.010498047	-0.085693359	-0.061523438	0.01	39372.95	0	0	0.01
631	632	632	Category D	-0.46777344	0.2277832	-0.86376953	0.20361328	-0.29223633	0.3293457	0.2	0.01	9/6/2018	9	6	2018	0:49:42	2982	0.4	0	49	42	1781	0.051757813	3.5126953	-0.39746094	0.19262695	-0.83935547	0.45898438	0.08203125	0	0	0	0	0	0	0	0	0	0.94848633	0.051513672	0.12963867	-0.070068359	0.03515625	-0.024169922	0.01	39372.95	0	0	0.01
632	633	633	Category D	-0.56396484	0.16796875	-0.88793945	0.21826172	-0.29516602	0.31933594	0.2	0.01	9/6/2018	9	6	2018	0:49:42	2982	0.5	0	49	42	1769	0.051757813	3.5126953	-0.39575195	0.19189453	-0.83984375	0.12304688	0.17626953	0	0	0	0	0	0	0	0	0	0.94799805	0.052001953	0.23999023	-0.16796875	-0.023925781	-0.047851563	0.01	39372.95	0	0	0.01
633	634	634	Category D	-0.38378906	0.21582031	-0.68383789	0.19335938	-0.28027344	0.32617188	0.2	0.01	9/6/2018	9	6	2018	0:49:42	2982	0.6	0	49	42	1781	0.051757813	3.5126953	-0.39453125	0.19067383	-0.83789063	0.12768555	0.15649414	0	0	0	0	0	0	0	0	0	0.94580078	0.054199219	0.18994141	0.010742188	0.024902344	0.15405273	0.01	39372.95	0	0	0.01
634	635	635	Category D	-0.53979492	0.20385742	-0.94799805	0.23925781	-0.29125977	0.31469727	0.2	0.01	9/6/2018	9	6	2018	0:49:42	2982	0.7	0	49	42	1769	0.051757813	3.5126953	-0.39306641	0.18945313	-0.83886719	0.99169922	0.18310547	0	0	0	0	0	0	0	0	0	0.94555664	0.054443359	0.26977539	-0.14648438	0.014160156	-0.10888672	0.01	39372.95	0	0	0.01
635	636	636	Category D	-0.43188477	0.16796875	-0.86376953	0.19580078	-0.29248047	0.32592773	0.21	0.01	9/6/2018	9	6	2018	0:49:42	2982	0.8	0	49	42	1793	0.051757813	3.5126953	-0.39111328	0.19018555	-0.84008789	1.6855469	0.051757813	0	0	0	0	0	0	0	0	0	0.94604492	0.053955078	0.086425781	-0.040527344	-0.022216797	-0.0234375	0.01	39372.95	0	0	0.01
636	637	637	Category D	-0.49194336	0.19189453	-0.63598633	0.2331543	-0.28491211	0.31884766	0.21	0.01	9/6/2018	9	6	2018	0:49:42	2982	0.9	0	49	42	1842	0.051757813	3.5126953	-0.39038086	0.19042969	-0.83911133	1.3222656	0.22705078	0	0	0	0	0	0	0	0	0	0.94482422	0.055175781	0.3059082	-0.10131836	0.001220703	0.203125	0.01	39372.95	0	0	0.01
637	638	638	Category D	-0.40795898	0.2277832	-0.81591797	0.21386719	-0.28173828	0.33056641	0.21	0.01	9/6/2018	9	6	2018	0:49:43	2983	0	0	49	43	1818	0.051757813	3.5126953	-0.39013672	0.19287109	-0.8425293	0.32275391	0.047119141	0	0	0	0	0	0	0	0	0	0.94824219	0.051757813	0.079101563	-0.017578125	0.034667969	0.026611328	0.01	39372.95	0	0	0.01
638	639	639	Category D	-0.44384766	0.19189453	-0.87597656	0.2043457	-0.28857422	0.32519531	0.21	0.01	9/6/2018	9	6	2018	0:49:43	2983	0.1	0	49	43	1793	0.051757813	3.5126953	-0.39208984	0.1940918	-0.8449707	0.27612305	0.060058594	0	0	0	0	0	0	0	0	0	0.95166016	0.048339844	0.084472656	-0.051513672	-0.002197266	-0.030761719	0.01	39372.95	0	0	0.01
639	640	640	Category D	-0.35986328	0.17993164	-0.81591797	0.19018555	-0.28881836	0.32080078	0.21	0.01	9/6/2018	9	6	2018	0:49:43	2983	0.2	0	49	43	1781	0.051757813	3.5126953	-0.39135742	0.19287109	-0.84399414	1.2724609	0.044189453	0	0	0	0	0	0	0	0	0	0.95019531	0.049804688	0.072753906	0.031494141	-0.012939453	0.028076172	0.01	39372.95	0	0	0.01
640	641	641	Category D	-0.41992188	0.20385742	-0.86376953	0.18212891	-0.28417969	0.32983398	0.21	0.01	9/6/2018	9	6	2018	0:49:43	2983	0.3	0	49	43	1720	0.051757813	3.5126953	-0.39038086	0.19360352	-0.84326172	3.4458008	0.037109375	0	0	0	0	0	0	0	0	0	0.94921875	0.05078125	0.059814453	-0.029296875	0.010009766	-0.020263672	0.01	39372.95	0	0	0.01
641	642	642	Category D	-0.29980469	0.20385742	-1.0078125	0.18603516	-0.28930664	0.34277344	0.21	0.01	9/6/2018	9	6	2018	0:49:43	2983	0.4	0	49	43	1744	0.051757813	3.5126953	-0.39160156	0.1940918	-0.84301758	4.1259766	0.1887207	0	0	0	0	0	0	0	0	0	0.94970703	0.050292969	0.26635742	0.091796875	0.009521484	-0.16455078	0.01	39372.95	0	0	0.01
642	643	643	Category D	-0.31176758	0.17993164	-0.73193359	0.20068359	-0.29125977	0.32006836	0.21	0.01	9/6/2018	9	6	2018	0:49:43	2983	0.5	0	49	43	1756	0.051757813	3.5126953	-0.38891602	0.19335938	-0.84130859	4.0415039	0.13452148	0	0	0	0	0	0	0	0	0	0.94677734	0.053222656	0.20019531	0.077148438	-0.013427734	0.109375	0.01	39372.95	0	0	0.01
643	644	644	Category D	-0.41992188	0.19189453	-0.88793945	0.20043945	-0.29370117	0.32592773	0.21	0.01	9/6/2018	9	6	2018	0:49:43	2983	0.6	0	49	43	1756	0.051757813	3.5126953	-0.390625	0.19458008	-0.84057617	4.0314941	0.055419922	0	0	0	0	0	0	0	0	0	0.94702148	0.052978516	0.079101563	-0.029052734	-0.002685547	-0.047119141	0.01	39372.95	0	0	0.01
644	645	645	Category D	-0.35986328	0.20385742	-0.77978516	0.18701172	-0.29663086	0.32641602	0.21	0.01	9/6/2018	9	6	2018	0:49:43	2983	0.7	0	49	43	1781	0.051757813	3.5126953	-0.3894043	0.19433594	-0.83984375	4.6171875	0.067626953	0	0	0	0	0	0	0	0	0	0.94580078	0.054199219	0.098876953	0.029541016	0.009277344	0.060058594	0.01	39372.95	0	0	0.01
645	646	646	Category D	-0.39599609	0.20385742	-0.86376953	0.19848633	-0.29248047	0.33203125	0.22	0.01	9/6/2018	9	6	2018	0:49:43	2983	0.8	0	49	43	1805	0.051757813	3.5126953	-0.39086914	0.19555664	-0.84277344	3.6616211	0.022949219	0	0	0	0	0	0	0	0	0	0.94946289	0.050537109	0.034179688	-0.004882813	0.008056641	-0.020751953	0.01	39372.95	0	0	0.01
646	647	647	Category D	-0.34790039	0.20385742	-0.98388672	0.17895508	-0.28857422	0.32250977	0.22	0.01	9/6/2018	9	6	2018	0:49:43	2983	0.9	0	49	43	1818	0.051757813	3.5126953	-0.39160156	0.19506836	-0.83862305	2.0666504	0.15185547	0	0	0	0	0	0	0	0	0	0.94604492	0.053955078	0.19775391	0.043701172	0.008544922	-0.14501953	0.01	39372.95	0	0	0.01
647	648	648	Category D	-0.49194336	0.17993164	-0.77978516	0.19726563	-0.29345703	0.33886719	0.22	0.01	9/6/2018	9	6	2018	0:49:44	2984	0	0	49	44	1842	0.051757813	3.5126953	-0.39233398	0.1953125	-0.83911133	2.7285156	0.11694336	0	0	0	0	0	0	0	0	0	0.94677734	0.053222656	0.17431641	-0.099365234	-0.015380859	0.059326172	0.01	39372.95	0	0	0.01
648	649	649	Category D	-0.29980469	0.23999023	-0.89990234	0.20117188	-0.28125	0.33325195	0.22	0.01	9/6/2018	9	6	2018	0:49:44	2984	0.1	0	49	44	1842	0.051757813	3.5126953	-0.39379883	0.19555664	-0.84057617	2.9072266	0.11938477	0	0	0	0	0	0	0	0	0	0.94873047	0.051269531	0.19726563	0.093994141	0.044189453	-0.059082031	0.01	39372.95	0	0	0.01
649	650	650	Category D	-0.2878418	0.21582031	-0.83984375	0.21704102	-0.28271484	0.32568359	0.22	0.01	9/6/2018	9	6	2018	0:49:44	2984	0.2	0	49	44	1830	0.051269531	3.4788574	-0.39379883	0.19604492	-0.83935547	1.8937988	0.10791016	0	0	0	0	0	0	0	0	0	0.94775391	0.052246094	0.12597656	0.10595703	0.01953125	-0.000244141	0.01	39372.95	0	0	0.01
650	651	651	Category D	-0.2878418	0.071777344	-0.89990234	0.21533203	-0.26757813	0.33178711	0.22	0.01	9/6/2018	9	6	2018	0:49:44	2984	0.3	0	49	44	1818	0.051269531	3.4788574	-0.39331055	0.19604492	-0.83789063	0.83056641	0.17431641	0	0	0	0	0	0	0	0	0	0.94628906	0.053710938	0.29174805	0.10546875	-0.12426758	-0.061767578	0.01	39372.95	0	0	0.01
651	652	652	Category D	-0.25195313	0.16796875	-0.95996094	0.17260742	-0.2722168	0.35205078	0.22	0.01	9/6/2018	9	6	2018	0:49:44	2984	0.4	0	49	44	1769	0.051269531	3.4788574	-0.39355469	0.1965332	-0.83935547	2.3178711	0.18798828	0	0	0	0	0	0	0	0	0	0.94775391	0.052246094	0.29077148	0.14160156	-0.028564453	-0.12036133	0.01	39372.95	0	0	0.01
652	653	653	Category D	-0.19189453	0.17993164	-0.80395508	0.15039063	-0.27612305	0.3503418	0.22	0.01	9/6/2018	9	6	2018	0:49:44	2984	0.5	0	49	44	1744	0.051269531	3.4788574	-0.39477539	0.19628906	-0.84057617	4.5959473	0.20678711	0	0	0	0	0	0	0	0	0	0.94921875	0.05078125	0.25610352	0.20288086	-0.016357422	0.036621094	0.01	39372.95	0	0	0.01
653	654	654	Category D	-0.17993164	0.16796875	-0.81591797	0.14379883	-0.27563477	0.36425781	0.22	0.01	9/6/2018	9	6	2018	0:49:44	2984	0.6	0	49	44	1720	0.051269531	3.4788574	-0.39428711	0.19702148	-0.83959961	5.1455078	0.2175293	0	0	0	0	0	0	0	0	0	0.94824219	0.051757813	0.26733398	0.21435547	-0.029052734	0.023681641	0.01	39372.95	0	0	0.01
654	655	655	Category D	-0.19189453	0.25195313	-0.93579102	0.13818359	-0.27368164	0.3659668	0.23	0.01	9/6/2018	9	6	2018	0:49:44	2984	0.7	0	49	44	1720	0.051269531	3.4788574	-0.39355469	0.19726563	-0.84155273	5.4145508	0.22900391	0	0	0	0	0	0	0	0	0	0.94970703	0.050292969	0.3503418	0.20166016	0.054443359	-0.093994141	0.01	39372.95	0	0	0.01
655	656	656	Category D	-0.14379883	0.19189453	-0.89990234	0.16137695	-0.26660156	0.35449219	0.23	0.01	9/6/2018	9	6	2018	0:49:44	2984	0.8	0	49	44	1744	0.051269531	3.4788574	-0.39282227	0.19726563	-0.84326172	6.2949219	0.25537109	0	0	0	0	0	0	0	0	0	0.95092773	0.049072266	0.31079102	0.24902344	-0.005371094	-0.056396484	0.01	39372.95	0	0	0.01
656	657	657	Category D	-0.14379883	0.15576172	-0.89990234	0.18530273	-0.26171875	0.33813477	0.23	0.01	9/6/2018	9	6	2018	0:49:44	2984	0.9	0	49	44	1769	0.051269531	3.4788574	-0.390625	0.19946289	-0.84204102	5.5180664	0.25732422	0	0	0	0	0	0	0	0	0	0.94970703	0.050292969	0.34838867	0.24682617	-0.043701172	-0.057617188	0.01	39372.95	0	0	0.01
657	658	658	Category D	-0.16796875	0.20385742	-0.86376953	0.17993164	-0.25585938	0.36962891	0.23	0.01	9/6/2018	9	6	2018	0:49:45	2985	0	0	49	45	1781	0.051269531	3.4788574	-0.38818359	0.19921875	-0.84106445	1.2680664	0.22143555	0	0	0	0	0	0	0	0	0	0.94750977	0.052490234	0.24755859	0.22021484	0.004394531	-0.022460938	0.01	39372.95	0	0	0.01
658	659	659	Category D	-0.17993164	0.20385742	-0.92382813	0.17236328	-0.25244141	0.35009766	0.23	0.01	9/6/2018	9	6	2018	0:49:45	2985	0.1	0	49	45	1781	0.051269531	3.4788574	-0.38842773	0.19995117	-0.84277344	10.929443	0.22363281	0	0	0	0	0	0	0	0	0	0.94921875	0.05078125	0.29321289	0.20849609	0.003662109	-0.080810547	0.01	39372.95	0	0	0.01
659	660	660	Category C	-0.39599609	0.15576172	-0.86376953	0.018554688	-0.16625977	0.41333008	0.31	0.01	9/6/2018	9	6	2018	0:49:52	2992	0.9	0	49	52	1720	0.051513672	3.5126953	-0.38623047	0.20019531	-0.8425293	21.976318	0.050048828	0	0	0	0	0	0	0	0	0	0.94848633	0.051513672	0.075195313	-0.009521484	-0.044433594	-0.020996094	0.01	39372.95	0	0	0.01
660	661	661	Category C	-0.43188477	0.19189453	-0.93579102	-0.021240234	-0.16552734	0.41235352	0.31	0.01	9/6/2018	9	6	2018	0:49:53	2993	0	0	49	53	1769	0.051513672	3.5126953	-0.38598633	0.2019043	-0.84399414	31.530762	0.1027832	0	0	0	0	0	0	0	0	0	0.94970703	0.050292969	0.14746094	-0.045654297	-0.010009766	-0.091552734	0.01	39372.95	0	0	0.01
661	662	662	Category C	-0.26391602	0.2277832	-0.69580078	0.003173828	-0.16186523	0.41625977	0.31	0.01	9/6/2018	9	6	2018	0:49:53	2993	0.1	0	49	53	1769	0.051513672	3.5126953	-0.38037109	0.20239258	-0.84033203	43.168213	0.18725586	0	0	0	0	0	0	0	0	0	0.94433594	0.055664063	0.28637695	0.11645508	0.025146484	0.14453125	0.01	39372.95	0	0	0.01
662	663	663	Category C	-0.23999023	0.083984375	-0.98388672	0.033935547	-0.1640625	0.41552734	0.31	0.01	9/6/2018	9	6	2018	0:49:53	2993	0.2	0	49	53	1756	0.051513672	3.5126953	-0.38476563	0.20361328	-0.84570313	57.23877	0.2331543	0	0	0	0	0	0	0	0	0	0.95117188	0.048828125	0.40258789	0.14477539	-0.11962891	-0.13793945	0.01	39372.95	0	0	0.01
663	664	664	Category C	-0.35986328	0.27587891	-0.94799805	0.0078125	-0.16870117	0.41796875	0.31	0.01	9/6/2018	9	6	2018	0:49:53	2993	0.3	0	49	53	1756	0.051513672	3.5126953	-0.37988281	0.20336914	-0.84448242	64.549072	0.12768555	0	0	0	0	0	0	0	0	0	0.94824219	0.051757813	0.19555664	0.020019531	0.072265625	-0.10327148	0.01	39372.95	0	0	0.01
664	665	665	Category C	-0.43188477	0.095947266	-0.83984375	0.000244141	-0.18164063	0.41162109	0.31	0.01	9/6/2018	9	6	2018	0:49:53	2993	0.4	0	49	53	1720	0.051513672	3.5126953	-0.38208008	0.20361328	-0.84399414	69.948486	0.11865234	0	0	0	0	0	0	0	0	0	0.94873047	0.051269531	0.16162109	-0.049560547	-0.10766602	0.004150391	0.01	39372.95	0	0	0.01
665	666	666	Category C	-0.2277832	0.10791016	-0.79199219	0.039794922	-0.17285156	0.42675781	0.31	0.01	9/6/2018	9	6	2018	0:49:53	2993	0.5	0	49	53	1707	0.051513672	3.5126953	-0.37988281	0.20458984	-0.8449707	73.869629	0.18774414	0	0	0	0	0	0	0	0	0	0.94873047	0.051269531	0.30175781	0.15209961	-0.096679688	0.052978516	0.01	39372.95	0	0	0.01
666	667	667	Category C	-0.46777344	0.31176758	-0.94799805	0.030273438	-0.17602539	0.41748047	0.31	0.01	9/6/2018	9	6	2018	0:49:53	2993	0.6	0	49	53	1695	0.051513672	3.5126953	-0.38037109	0.20507813	-0.84643555	76.189453	0.17089844	0	0	0	0	0	0	0	0	0	0.95043945	0.049560547	0.29492188	-0.087158203	0.10644531	-0.10131836	0.01	39372.95	0	0	0.01
667	668	668	Category C	-0.2878418	0.19189453	-0.87597656	0.012207031	-0.18261719	0.41186523	0.32	0.01	9/6/2018	9	6	2018	0:49:53	2993	0.7	0	49	53	1683	0.051513672	3.5126953	-0.37817383	0.20678711	-0.84448242	72.183838	0.096679688	0	0	0	0	0	0	0	0	0	0.94824219	0.051757813	0.13647461	0.090332031	-0.014892578	-0.03125	0.01	39372.95	0	0	0.01
668	669	669	Category C	-0.49194336	0.13183594	-0.87597656	0.018066406	-0.18896484	0.40991211	0.32	0.01	9/6/2018	9	6	2018	0:49:53	2993	0.8	0	49	53	1671	0.051513672	3.5126953	-0.37963867	0.20703125	-0.84716797	60.350342	0.13793945	0	0	0	0	0	0	0	0	0	0.95141602	0.048583984	0.21582031	-0.11206055	-0.075195313	-0.028564453	0.01	39372.95	0	0	0.01
669	670	670	Category C	-0.17993164	0.25195313	-0.83984375	0.047607422	-0.16821289	0.40087891	0.32	0.01	9/6/2018	9	6	2018	0:49:53	2993	0.9	0	49	53	1695	0.051513672	3.5126953	-0.37792969	0.20727539	-0.84399414	49.459717	0.20288086	0	0	0	0	0	0	0	0	0	0.94775391	0.052246094	0.24707031	0.19799805	0.044433594	0.004150391	0.01	39372.95	0	0	0.01
670	671	671	Category C	-0.49194336	0.15576172	-0.97192383	0.028320313	-0.18066406	0.40917969	0.32	0.01	9/6/2018	9	6	2018	0:49:54	2994	0	0	49	54	1707	0.051513672	3.5126953	-0.37719727	0.20800781	-0.84399414	40.016357	0.17944336	0	0	0	0	0	0	0	0	0	0.94775391	0.052246094	0.29467773	-0.11450195	-0.052246094	-0.12768555	0.01	39372.95	0	0	0.01
671	672	672	Category C	-0.40795898	0.15576172	-0.83984375	0.006835938	-0.18603516	0.41186523	0.32	0.01	9/6/2018	9	6	2018	0:49:54	2994	0.1	0	49	54	1720	0.051513672	3.5126953	-0.37597656	0.2097168	-0.84301758	28.614502	0.062744141	0	0	0	0	0	0	0	0	0	0.9465332	0.053466797	0.088867188	-0.031738281	-0.053955078	0.003173828	0.01	39372.95	0	0	0.01
672	673	673	Category C	-0.3359375	0.14379883	-0.65991211	0.024658203	-0.17333984	0.41430664	0.32	0.01	9/6/2018	9	6	2018	0:49:54	2994	0.2	0	49	54	1732	0.051513672	3.5126953	-0.37524414	0.20947266	-0.84179688	16.207764	0.19750977	0	0	0	0	0	0	0	0	0	0.9453125	0.0546875	0.28735352	0.039306641	-0.065673828	0.18188477	0.01	39372.95	0	0	0.01
673	674	674	Category C	-0.37182617	0.11987305	-0.89990234	0.034912109	-0.18701172	0.40917969	0.32	0.01	9/6/2018	9	6	2018	0:49:54	2994	0.3	0	49	54	1756	0.051513672	3.5126953	-0.3737793	0.20874023	-0.84204102	10.861328	0.10595703	0	0	0	0	0	0	0	0	0	0.94458008	0.055419922	0.14868164	0.001953125	-0.088867188	-0.057617188	0.01	39372.95	0	0	0.01
674	675	675	Category C	-0.3359375	0.23999023	-0.83984375	0.0234375	-0.19165039	0.41210938	0.32	0.01	9/6/2018	9	6	2018	0:49:54	2994	0.4	0	49	54	1769	0.051513672	3.5126953	-0.37451172	0.20898438	-0.84350586	8.0297852	0.049560547	0	0	0	0	0	0	0	0	0	0.94628906	0.053710938	0.073242188	0.038574219	0.030761719	0.003662109	0.01	39372.95	0	0	0.01
675	676	676	Category C	-0.41992188	0.21582031	-0.79199219	0.002685547	-0.18432617	0.41577148	0.32	0.01	9/6/2018	9	6	2018	0:49:54	2994	0.5	0	49	54	1756	0.051513672	3.5126953	-0.37207031	0.20947266	-0.84057617	5.3059082	0.068359375	0	0	0	0	0	0	0	0	0	0.94287109	0.057128906	0.1027832	-0.047607422	0.006103516	0.048583984	0.01	39372.95	0	0	0.01
676	677	677	Category C	-0.44384766	0.29980469	-1.0078125	0.010498047	-0.20141602	0.39648438	0.32	0.01	9/6/2018	9	6	2018	0:49:54	2994	0.6	0	49	54	1769	0.051513672	3.5126953	-0.37304688	0.21118164	-0.84155273	1.6149902	0.20092773	0	0	0	0	0	0	0	0	0	0.94458008	0.055419922	0.32519531	-0.070556641	0.088378906	-0.16601563	0.01	39372.95	0	0	0.01
677	678	678	Category C	-0.43188477	0.29980469	-0.85180664	-0.014160156	-0.20532227	0.3918457	0.33	0.01	9/6/2018	9	6	2018	0:49:54	2994	0.7	0	49	54	1732	0.051513672	3.5126953	-0.37182617	0.21069336	-0.84179688	0.04296875	0.10766602	0	0	0	0	0	0	0	0	0	0.94433594	0.055664063	0.15869141	-0.059814453	0.088867188	-0.009765625	0.01	39372.95	0	0	0.01
678	679	679	Category C	-0.44384766	0.2277832	-0.89990234	0.061523438	-0.21557617	0.39746094	0.33	0.01	9/6/2018	9	6	2018	0:49:54	2994	0.8	0	49	54	1744	0.051513672	3.5126953	-0.37060547	0.20996094	-0.84106445	3.0087891	0.095214844	0	0	0	0	0	0	0	0	0	0.94287109	0.057128906	0.14941406	-0.072998047	0.017578125	-0.05859375	0.01	39372.95	0	0	0.01
679	680	680	Category C	-0.44384766	0.21582031	-0.80395508	0.012207031	-0.21459961	0.39038086	0.33	0.01	9/6/2018	9	6	2018	0:49:54	2994	0.9	0	49	54	1793	0.051513672	3.5126953	-0.37036133	0.21044922	-0.84033203	1.8308105	0.08203125	0	0	0	0	0	0	0	0	0	0.94213867	0.057861328	0.11499023	-0.073242188	0.005126953	0.036376953	0.01	39372.95	0	0	0.01
680	681	681	Category C	-0.41992188	0.31176758	-0.79199219	0.043212891	-0.21337891	0.39306641	0.33	0.01	9/6/2018	9	6	2018	0:49:55	2995	0	0	49	55	1805	0.051513672	3.5126953	-0.37158203	0.2109375	-0.84033203	1.0219727	0.12158203	0	0	0	0	0	0	0	0	0	0.94262695	0.057373047	0.19726563	-0.048339844	0.10058594	0.048339844	0.01	39372.95	0	0	0.01
681	682	682	Category C	-0.3359375	0.2277832	-0.69580078	0.050048828	-0.20629883	0.40234375	0.33	0.01	9/6/2018	9	6	2018	0:49:55	2995	0.1	0	49	55	1818	0.051513672	3.5126953	-0.37182617	0.21264648	-0.83984375	0.66113281	0.14916992	0	0	0	0	0	0	0	0	0	0.94287109	0.057128906	0.19506836	0.035888672	0.014892578	0.14404297	0.01	39372.95	0	0	0.01
682	683	683	Category C	-0.52783203	0.27587891	-0.86376953	0.055908203	-0.21362305	0.39453125	0.33	0.01	9/6/2018	9	6	2018	0:49:55	2995	0.2	0	49	55	1781	0.051513672	3.5126953	-0.37207031	0.21313477	-0.83666992	0.65087891	0.16992188	0	0	0	0	0	0	0	0	0	0.94018555	0.059814453	0.24536133	-0.15551758	0.0625	-0.026855469	0.01	39372.95	0	0	0.01
683	684	684	Category C	-0.45581055	0.2277832	-0.88793945	0.024414063	-0.20361328	0.39672852	0.33	0.01	9/6/2018	9	6	2018	0:49:55	2995	0.3	0	49	55	1732	0.051513672	3.5126953	-0.37304688	0.21337891	-0.83837891	3.4238281	0.097412109	0	0	0	0	0	0	0	0	0	0.94213867	0.057861328	0.14624023	-0.082519531	0.014160156	-0.049316406	0.01	39372.95	0	0	0.01
684	685	685	Category C	-0.49194336	0.25195313	-0.82788086	0.041748047	-0.22192383	0.39379883	0.33	0.01	9/6/2018	9	6	2018	0:49:55	2995	0.4	0	49	55	1707	0.051513672	3.5126953	-0.37451172	0.21337891	-0.83789063	8.2897949	0.12353516	0	0	0	0	0	0	0	0	0	0.94238281	0.057617188	0.16552734	-0.1171875	0.038330078	0.010009766	0.01	39372.95	0	0	0.01
685	686	686	Category C	-0.37182617	0.16796875	-0.64794922	0.082763672	-0.22680664	0.38769531	0.33	0.01	9/6/2018	9	6	2018	0:49:55	2995	0.5	0	49	55	1683	0.051513672	3.5126953	-0.37426758	0.21435547	-0.83520508	12.45874	0.19287109	0	0	0	0	0	0	0	0	0	0.93994141	0.060058594	0.23608398	0.002441406	-0.046386719	0.18725586	0.01	39372.95	0	0	0.01
686	687	687	Category C	-0.45581055	0.14379883	-0.80395508	0.12548828	-0.23901367	0.37646484	0.33	0.01	9/6/2018	9	6	2018	0:49:55	2995	0.6	0	49	55	1695	0.051025391	3.4417969	-0.3762207	0.21459961	-0.8371582	14.91748	0.11157227	0	0	0	0	0	0	0	0	0	0.94262695	0.057373047	0.18359375	-0.079345703	-0.070800781	0.033203125	0.01	39372.95	0	0	0.01
687	688	688	Category C	-0.53979492	0.23999023	-0.88793945	0.080810547	-0.22509766	0.38549805	0.34	0.01	9/6/2018	9	6	2018	0:49:55	2995	0.7	0	49	55	1707	0.051025391	3.4417969	-0.37841797	0.21459961	-0.8347168	18.115723	0.17163086	0	0	0	0	0	0	0	0	0	0.94140625	0.05859375	0.23925781	-0.16113281	0.025146484	-0.052978516	0.01	39372.95	0	0	0.01
688	689	689	Category C	-0.50390625	0.19189453	-0.77978516	0.098388672	-0.23852539	0.38085938	0.34	0.01	9/6/2018	9	6	2018	0:49:55	2995	0.8	0	49	55	1695	0.051025391	3.4417969	-0.37768555	0.21508789	-0.83276367	22.492676	0.13867188	0	0	0	0	0	0	0	0	0	0.93945313	0.060546875	0.20239258	-0.12597656	-0.023193359	0.052978516	0.01	39372.95	0	0	0.01
689	690	690	Category C	-0.3359375	0.20385742	-0.7199707	0.14111328	-0.2421875	0.38696289	0.34	0.01	9/6/2018	9	6	2018	0:49:55	2995	0.9	0	49	55	1670	0.051025391	3.4417969	-0.38183594	0.21386719	-0.83276367	24.44458	0.12231445	0	0	0	0	0	0	0	0	0	0.94091797	0.059082031	0.16918945	0.045898438	-0.010009766	0.11279297	0.01	39372.95	0	0	0.01
690	691	691	Category C	-0.52783203	0.2277832	-0.91186523	0.10839844	-0.24487305	0.37670898	0.34	0.01	9/6/2018	9	6	2018	0:49:56	2996	0	0	49	56	1707	0.051025391	3.4417969	-0.3840332	0.21435547	-0.83251953	23.935059	0.16455078	0	0	0	0	0	0	0	0	0	0.94165039	0.058349609	0.23608398	-0.14355469	0.013183594	-0.079101563	0.01	39372.95	0	0	0.01
691	692	692	Category C	-0.45581055	0.25195313	-0.82788086	0.073974609	-0.23999023	0.37329102	0.34	0.01	9/6/2018	9	6	2018	0:49:56	2996	0.1	0	49	56	1719	0.051025391	3.4417969	-0.38574219	0.21606445	-0.83056641	22.414795	0.078613281	0	0	0	0	0	0	0	0	0	0.94091797	0.059082031	0.10839844	-0.069824219	0.035644531	0.002685547	0.01	39372.95	0	0	0.01
692	693	693	Category C	-0.45581055	0.20385742	-0.69580078	0.10888672	-0.24584961	0.38598633	0.34	0.01	9/6/2018	9	6	2018	0:49:56	2996	0.2	0	49	56	1719	0.051025391	3.4417969	-0.38891602	0.21630859	-0.82983398	21.959961	0.15014648	0	0	0	0	0	0	0	0	0	0.94165039	0.058349609	0.21337891	-0.066650391	-0.012451172	0.1340332	0.01	39372.95	0	0	0.01
693	694	694	Category C	-0.41992188	0.31176758	-0.80395508	0.095947266	-0.24121094	0.37768555	0.34	0.01	9/6/2018	9	6	2018	0:49:56	2996	0.3	0	49	56	1756	0.051025391	3.4417969	-0.39282227	0.21728516	-0.82983398	20.805664	0.10131836	0	0	0	0	0	0	0	0	0	0.94360352	0.056396484	0.1472168	-0.026855469	0.094238281	0.025878906	0.01	39372.95	0	0	0.01
694	695	695	Category C	-0.40795898	0.20385742	-0.86376953	0.07421875	-0.24511719	0.38232422	0.34	0.01	9/6/2018	9	6	2018	0:49:56	2996	0.4	0	49	56	1744	0.051025391	3.4417969	-0.39477539	0.21704102	-0.82788086	17.079346	0.040283203	0	0	0	0	0	0	0	0	0	0.94238281	0.057617188	0.062255859	-0.012939453	-0.013183594	-0.035644531	0.01	39372.95	0	0	0.01
695	696	696	Category C	-0.31176758	0.23999023	-0.80395508	0.080566406	-0.24609375	0.38867188	0.34	0.01	9/6/2018	9	6	2018	0:49:56	2996	0.5	0	49	56	1732	0.051025391	3.4417969	-0.39916992	0.21704102	-0.82788086	13.359619	0.093261719	0	0	0	0	0	0	0	0	0	0.94433594	0.055664063	0.1340332	0.087402344	0.022705078	0.023925781	0.01	39372.95	0	0	0.01
696	697	697	Category C	-0.38378906	0.21582031	-0.79199219	0.071777344	-0.24584961	0.38085938	0.34	0.01	9/6/2018	9	6	2018	0:49:56	2996	0.6	0	49	56	1732	0.051025391	3.4417969	-0.40258789	0.21704102	-0.82592773	11.632568	0.038818359	0	0	0	0	0	0	0	0	0	0.9440918	0.055908203	0.054199219	0.018798828	-0.001220703	0.033935547	0.01	39372.95	0	0	0.01
697	698	698	Category C	-0.41992188	0.27587891	-0.83984375	0.03515625	-0.25292969	0.3762207	0.35	0.01	9/6/2018	9	6	2018	0:49:56	2996	0.7	0	49	56	1695	0.051025391	3.4417969	-0.40698242	0.21777344	-0.82495117	9.9780273	0.061035156	0	0	0	0	0	0	0	0	0	0.94555664	0.054443359	0.085449219	-0.012695313	0.057861328	-0.014648438	0.01	39372.95	0	0	0.01
698	699	699	Category C	-0.35986328	0.20385742	-0.92382813	0.033691406	-0.24658203	0.38330078	0.35	0.01	9/6/2018	9	6	2018	0:49:56	2996	0.8	0	49	56	1670	0.051025391	3.4417969	-0.41137695	0.21826172	-0.82495117	7.0490723	0.11230469	0	0	0	0	0	0	0	0	0	0.94726563	0.052734375	0.16479492	0.051513672	-0.014404297	-0.098632813	0.01	39372.95	0	0	0.01
699	700	700	Category C	-0.38378906	0.21582031	-0.95996094	0.028320313	-0.24951172	0.3762207	0.35	0.01	9/6/2018	9	6	2018	0:49:56	2996	0.9	0	49	56	1609	0.051025391	3.4417969	-0.41455078	0.21777344	-0.82348633	3.0117188	0.13964844	0	0	0	0	0	0	0	0	0	0.94726563	0.052734375	0.16918945	0.030761719	-0.001953125	-0.13623047	0.01	39372.95	0	0	0.01
700	701	701	Category C	-0.23999023	0.25195313	-0.61181641	0.071777344	-0.25415039	0.38891602	0.35	0.01	9/6/2018	9	6	2018	0:49:57	2997	0	0	49	57	1621	0.051025391	3.4417969	-0.4128418	0.21899414	-0.82006836	1.5354004	0.27270508	0	0	0	0	0	0	0	0	0	0.9440918	0.055908203	0.41430664	0.17285156	0.032714844	0.20825195	0.01	39372.95	0	0	0.01
701	702	702	Category C	-0.58789063	0.21582031	-1.0078125	0.07421875	-0.24267578	0.37402344	0.35	0.01	9/6/2018	9	6	2018	0:49:57	2997	0.1	0	49	57	1670	0.051025391	3.4417969	-0.41479492	0.22045898	-0.8203125	0.40234375	0.25488281	0	0	0	0	0	0	0	0	0	0.9453125	0.0546875	0.36499023	-0.17285156	-0.004638672	-0.18725586	0.01	39372.95	0	0	0.01
702	703	703	Category C	-0.26391602	0.25195313	-0.89990234	0.028564453	-0.26245117	0.37963867	0.35	0.01	9/6/2018	9	6	2018	0:49:57	2997	0.2	0	49	57	1744	0.051025391	3.4417969	-0.41650391	0.21899414	-0.82250977	2.6152344	0.17431641	0	0	0	0	0	0	0	0	0	0.94775391	0.052246094	0.26269531	0.15258789	0.032714844	-0.077148438	0.01	39372.95	0	0	0.01
703	704	704	Category C	-0.52783203	0.2277832	-0.7199707	0.060302734	-0.25341797	0.38671875	0.35	0.01	9/6/2018	9	6	2018	0:49:57	2997	0.3	0	49	57	1867	0.051025391	3.4417969	-0.41845703	0.22045898	-0.81787109	3.5900879	0.14672852	0	0	0	0	0	0	0	0	0	0.94482422	0.055175781	0.21435547	-0.10913086	0.007080078	0.097900391	0.01	39372.95	0	0	0.01
704	705	705	Category C	-0.32397461	0.25195313	-0.82788086	0.037597656	-0.2487793	0.37817383	0.35	0.01	9/6/2018	9	6	2018	0:49:57	2997	0.4	0	49	57	1916	0.051025391	3.4417969	-0.41918945	0.22192383	-0.81762695	3.3430176	0.1003418	0	0	0	0	0	0	0	0	0	0.9453125	0.0546875	0.13525391	0.095214844	0.029785156	-0.010009766	0.01	39372.95	0	0	0.01
705	706	706	Category C	-0.44384766	0.25195313	-0.98388672	0.03515625	-0.24853516	0.3762207	0.35	0.01	9/6/2018	9	6	2018	0:49:57	2997	0.5	0	49	57	1941	0.051025391	3.4417969	-0.41845703	0.22216797	-0.81738281	1.6999512	0.1706543	0	0	0	0	0	0	0	0	0	0.94482422	0.055175781	0.22094727	-0.025146484	0.029541016	-0.16625977	0.01	39372.95	0	0	0.01
706	707	707	Category C	-0.27587891	0.2878418	-0.73193359	0.057617188	-0.26123047	0.38256836	0.35	0.01	9/6/2018	9	6	2018	0:49:57	2997	0.6	0	49	57	1891	0.051025391	3.4417969	-0.42114258	0.22314453	-0.81884766	2.0820313	0.18115234	0	0	0	0	0	0	0	0	0	0.94750977	0.052490234	0.296875	0.14526367	0.064453125	0.086914063	0.01	39372.95	0	0	0.01
707	708	708	Category C	-0.45581055	0.2277832	-0.86376953	0.080566406	-0.25732422	0.38232422	0.36	0.01	9/6/2018	9	6	2018	0:49:57	2997	0.7	0	49	57	1867	0.051025391	3.4417969	-0.42089844	0.22192383	-0.81738281	2.6481934	0.058105469	0	0	0	0	0	0	0	0	0	0.94580078	0.054199219	0.086914063	-0.034667969	0.005615234	-0.046142578	0.01	39372.95	0	0	0.01
708	709	709	Category C	-0.32397461	0.21582031	-0.7199707	0.049560547	-0.25610352	0.36816406	0.36	0.01	9/6/2018	9	6	2018	0:49:57	2997	0.8	0	49	57	1854	0.051025391	3.4417969	-0.41967773	0.22119141	-0.81445313	0.77905273	0.13476563	0	0	0	0	0	0	0	0	0	0.94262695	0.057373047	0.19604492	0.095703125	-0.005371094	0.094482422	0.01	39372.95	0	0	0.01
709	710	710	Category C	-0.39599609	0.27587891	-0.74389648	0.083251953	-0.25854492	0.36914063	0.36	0.01	9/6/2018	9	6	2018	0:49:57	2997	0.9	0	49	57	1830	0.051025391	3.4417969	-0.41943359	0.22216797	-0.81591797	1.3234863	0.092773438	0	0	0	0	0	0	0	0	0	0.9440918	0.055908203	0.14916992	0.0234375	0.053466797	0.072021484	0.01	39372.95	0	0	0.01
710	711	711	Category C	-0.31176758	0.2277832	-0.80395508	0.065429688	-0.26586914	0.37768555	0.36	0.01	9/6/2018	9	6	2018	0:49:58	2998	0	0	49	58	1830	0.051025391	3.4417969	-0.42285156	0.22216797	-0.81591797	1.8999023	0.11181641	0	0	0	0	0	0	0	0	0	0.94555664	0.054443359	0.12841797	0.11108398	0.005371094	0.011962891	0.01	39372.95	0	0	0.01
711	712	712	Category C	-0.41992188	0.21582031	-0.77978516	0.086914063	-0.25854492	0.38037109	0.36	0.01	9/6/2018	9	6	2018	0:49:58	2998	0.1	0	49	58	1793	0.051025391	3.4417969	-0.41967773	0.22314453	-0.81079102	2.7321777	0.031982422	0	0	0	0	0	0	0	0	0	0.93994141	0.060058594	0.038574219	0	-0.007324219	0.031005859	0.01	39372.95	0	0	0.01
712	713	713	Category C	-0.44384766	0.10791016	-0.89990234	0.062255859	-0.24926758	0.37280273	0.36	0.01	9/6/2018	9	6	2018	0:49:58	2998	0.2	0	49	58	1867	0.051025391	3.4417969	-0.41845703	0.22070313	-0.81347656	5.1452637	0.14428711	0	0	0	0	0	0	0	0	0	0.94116211	0.058837891	0.22412109	-0.025146484	-0.11279297	-0.086181641	0.01	39372.95	0	0	0.01
713	714	714	Category C	-0.44384766	0.23999023	-0.80395508	0.0546875	-0.24658203	0.38574219	0.36	0.01	9/6/2018	9	6	2018	0:49:58	2998	0.3	0	49	58	1990	0.051025391	3.4417969	-0.41918945	0.21923828	-0.81640625	6.385498	0.034179688	0	0	0	0	0	0	0	0	0	0.94360352	0.056396484	0.057373047	-0.024414063	0.020507813	0.012451172	0.01	39372.95	0	0	0.01
714	715	715	Category C	-0.3359375	0.23999023	-0.7199707	0.083740234	-0.25317383	0.37133789	0.36	0.01	9/6/2018	9	6	2018	0:49:58	2998	0.4	0	49	58	2051	0.051025391	3.4417969	-0.41894531	0.2199707	-0.81616211	5.7409668	0.12866211	0	0	0	0	0	0	0	0	0	0.94335938	0.056640625	0.19921875	0.083007813	0.019775391	0.096191406	0.01	39372.95	0	0	0.01
715	716	716	Category C	-0.51586914	0.29980469	-0.93579102	0.070800781	-0.25048828	0.36474609	0.36	0.01	9/6/2018	9	6	2018	0:49:58	2998	0.5	0	49	58	2100	0.051025391	3.4417969	-0.42016602	0.21923828	-0.81542969	4.7358398	0.17333984	0	0	0	0	0	0	0	0	0	0.94311523	0.056884766	0.29638672	-0.095458984	0.080322266	-0.12011719	0.01	39372.95	0	0	0.01
716	717	717	Category C	-0.39599609	0.15576172	-0.65991211	0.090087891	-0.26733398	0.37304688	0.36	0.01	9/6/2018	9	6	2018	0:49:58	2998	0.6	0	49	58	2026	0.051025391	3.4417969	-0.42089844	0.21899414	-0.81762695	5.6960449	0.17163086	0	0	0	0	0	0	0	0	0	0.9453125	0.0546875	0.24584961	0.024902344	-0.063232422	0.15771484	0.01	39372.95	0	0	0.01
717	718	718	Category C	-0.29980469	0.17993164	-0.75585938	0.14697266	-0.25024414	0.37182617	0.37	0.01	9/6/2018	9	6	2018	0:49:58	2998	0.7	0	49	58	1940	0.051025391	3.4417969	-0.4206543	0.21606445	-0.81494141	5.3798828	0.1394043	0	0	0	0	0	0	0	0	0	0.94213867	0.057861328	0.21630859	0.12084961	-0.036132813	0.059082031	0.01	39372.95	0	0	0.01
718	719	719	Category C	-0.41992188	0.2277832	-0.80395508	0.11376953	-0.25146484	0.37060547	0.37	0.01	9/6/2018	9	6	2018	0:49:58	2998	0.8	0	49	58	1903	0.051025391	3.4417969	-0.4206543	0.21459961	-0.81347656	3.3366699	0.016113281	0	0	0	0	0	0	0	0	0	0.94067383	0.059326172	0.0234375	0.000732422	0.012939453	0.009521484	0.01	39372.95	0	0	0.01
719	720	720	Category C	-0.45581055	0.21582031	-0.81591797	0.083496094	-0.2644043	0.37597656	0.37	0.01	9/6/2018	9	6	2018	0:49:58	2998	0.9	0	49	58	1940	0.051025391	3.4417969	-0.41992188	0.21386719	-0.81298828	4.236084	0.035888672	0	0	0	0	0	0	0	0	0	0.93994141	0.060058594	0.040039063	-0.035644531	0.001708984	-0.002685547	0.01	39372.95	0	0	0.01
720	721	721	Category C	-0.45581055	0.3359375	-0.82788086	0.056152344	-0.25830078	0.38769531	0.37	0.01	9/6/2018	9	6	2018	0:49:59	2999	0	0	49	59	1990	0.051025391	3.4417969	-0.41894531	0.21313477	-0.81298828	6.925293	0.12866211	0	0	0	0	0	0	0	0	0	0.93920898	0.060791016	0.17382813	-0.036621094	0.12255859	-0.014648438	0.01	39372.95	0	0	0.01
721	722	722	Category C	-0.31176758	0.23999023	-0.75585938	0.067626953	-0.26000977	0.37084961	0.37	0.01	9/6/2018	9	6	2018	0:49:59	2999	0.1	0	49	59	2002	0.051025391	3.4417969	-0.41674805	0.21118164	-0.81054688	6.550293	0.12182617	0	0	0	0	0	0	0	0	0	0.93554688	0.064453125	0.18847656	0.10498047	0.028564453	0.0546875	0.01	39372.95	0	0	0.01
722	723	723	Category C	-0.38378906	0.21582031	-0.86376953	0.08984375	-0.26049805	0.36499023	0.37	0.01	9/6/2018	9	6	2018	0:49:59	2999	0.2	0	49	59	1978	0.051025391	3.4417969	-0.41918945	0.21020508	-0.81323242	4.4318848	0.061767578	0	0	0	0	0	0	0	0	0	0.9387207	0.061279297	0.091308594	0.035400391	0.005371094	-0.050292969	0.01	39372.95	0	0	0.01
723	724	724	Category C	-0.55175781	0.19189453	-0.86376953	0.072998047	-0.26171875	0.37475586	0.37	0.01	9/6/2018	9	6	2018	0:49:59	2999	0.3	0	49	59	1941	0.051025391	3.4417969	-0.41796875	0.20849609	-0.81298828	3.9248047	0.14379883	0	0	0	0	0	0	0	0	0	0.93774414	0.062255859	0.20117188	-0.13354492	-0.016601563	-0.050537109	0.01	39372.95	0	0	0.01
724	725	725	Category C	-0.32397461	0.26391602	-0.55175781	0.10424805	-0.23510742	0.3737793	0.37	0.01	9/6/2018	9	6	2018	0:49:59	2999	0.4	0	49	59	1916	0.051513672	3.4788574	-0.4152832	0.20849609	-0.81152344	4.6618652	0.28100586	0	0	0	0	0	0	0	0	0	0.93530273	0.064697266	0.40649414	0.091308594	0.055175781	0.25976563	0.01	39372.95	0	0	0.01
725	726	726	Category C	-0.55175781	0.23999023	-1.0197754	0.11474609	-0.25048828	0.37792969	0.37	0.01	9/6/2018	9	6	2018	0:49:59	2999	0.5	0	49	59	1904	0.051513672	3.4788574	-0.41577148	0.20556641	-0.8125	2.8374023	0.24975586	0	0	0	0	0	0	0	0	0	0.93579102	0.064208984	0.37695313	-0.13574219	0.034179688	-0.20703125	0.01	39372.95	0	0	0.01
726	727	727	Category C	-0.52783203	0.20385742	-0.80395508	0.11914063	-0.25463867	0.37207031	0.37	0.01	9/6/2018	9	6	2018	0:49:59	2999	0.6	0	49	59	1953	0.051513672	3.4788574	-0.41625977	0.20605469	-0.81665039	0.67138672	0.11206055	0	0	0	0	0	0	0	0	0	0.93969727	0.060302734	0.12646484	-0.11132813	-0.002197266	0.012695313	0.01	39372.95	0	0	0.01
727	728	728	Category C	-0.44384766	0.20385742	-0.6237793	0.1328125	-0.26049805	0.37109375	0.38	0.01	9/6/2018	9	6	2018	0:49:59	2999	0.7	0	49	59	1941	0.051513672	3.4788574	-0.41503906	0.20727539	-0.81738281	0.64746094	0.19580078	0	0	0	0	0	0	0	0	0	0.93994141	0.060058594	0.22583008	-0.028564453	-0.003417969	0.19360352	0.01	39372.95	0	0	0.01
728	729	729	Category C	-0.63598633	0.15576172	-0.89990234	0.15307617	-0.25585938	0.36279297	0.38	0.01	9/6/2018	9	6	2018	0:49:59	2999	0.8	0	49	59	1916	0.051513672	3.4788574	-0.41259766	0.20605469	-0.81542969	1.9619141	0.24389648	0	0	0	0	0	0	0	0	0	0.93676758	0.063232422	0.35791016	-0.22314453	-0.050292969	-0.084228516	0.01	39372.95	0	0	0.01
729	730	730	Category C	-0.45581055	0.25195313	-0.80395508	0.11279297	-0.25683594	0.36791992	0.38	0.01	9/6/2018	9	6	2018	0:49:59	2999	0.9	0	49	59	1891	0.051513672	3.4788574	-0.41162109	0.20605469	-0.81689453	2.1311035	0.064697266	0	0	0	0	0	0	0	0	0	0.93774414	0.062255859	0.1027832	-0.043945313	0.045654297	0.012939453	0.01	39372.95	0	0	0.01
730	731	731	Category C	-0.41992188	0.20385742	-0.75585938	0.1328125	-0.25878906	0.37329102	0.38	0.01	9/6/2018	9	6	2018	0:50:00	3000	0	0	50	0	1842	0.051513672	3.4788574	-0.4128418	0.20483398	-0.81958008	1.1108398	0.063964844	0	0	0	0	0	0	0	0	0	0.94018555	0.059814453	0.071777344	-0.006835938	-0.000976563	0.063720703	0.01	39372.95	0	0	0.01
731	732	732	Category C	-0.50390625	0.19189453	-0.88793945	0.12109375	-0.26635742	0.37695313	0.38	0.01	9/6/2018	9	6	2018	0:50:00	3000	0.1	0	50	0	1842	0.051513672	3.4788574	-0.41040039	0.20458984	-0.81689453	3.1738281	0.11791992	0	0	0	0	0	0	0	0	0	0.93676758	0.063232422	0.17700195	-0.093261719	-0.012695313	-0.070800781	0.01	39372.95	0	0	0.01
732	733	733	Category C	-0.50390625	0.26391602	-0.81591797	0.11572266	-0.27416992	0.36157227	0.38	0.01	9/6/2018	9	6	2018	0:50:00	3000	0.2	0	50	0	1867	0.051513672	3.4788574	-0.41040039	0.20214844	-0.81811523	6.3398438	0.11181641	0	0	0	0	0	0	0	0	0	0.9375	0.0625	0.1574707	-0.093261719	0.061523438	0.002197266	0.01	39372.95	0	0	0.01
733	734	734	Category C	-0.3359375	0.14379883	-0.64794922	0.13842773	-0.26269531	0.3581543	0.38	0.01	9/6/2018	9	6	2018	0:50:00	3000	0.3	0	50	0	1879	0.051513672	3.4788574	-0.41040039	0.20166016	-0.82055664	6.7036133	0.19677734	0	0	0	0	0	0	0	0	0	0.93945313	0.060546875	0.30517578	0.074462891	-0.057861328	0.17260742	0.01	39372.95	0	0	0.01
734	735	735	Category C	-0.53979492	0.25195313	-0.94799805	0.16772461	-0.26464844	0.35473633	0.38	0.01	9/6/2018	9	6	2018	0:50:00	3000	0.4	0	50	0	1904	0.051513672	3.4788574	-0.41015625	0.19995117	-0.8203125	5.5673828	0.18896484	0	0	0	0	0	0	0	0	0	0.9387207	0.061279297	0.30883789	-0.12939453	0.051757813	-0.12744141	0.01	39372.95	0	0	0.01
735	736	736	Category C	-0.43188477	0.19189453	-0.73193359	0.12744141	-0.25976563	0.36401367	0.38	0.01	9/6/2018	9	6	2018	0:50:00	3000	0.5	0	50	0	1916	0.051513672	3.4788574	-0.40966797	0.19848633	-0.81738281	6.2416992	0.088378906	0	0	0	0	0	0	0	0	0	0.93554688	0.064453125	0.11401367	-0.021972656	-0.006591797	0.085449219	0.01	39372.95	0	0	0.01
736	737	737	Category C	-0.49194336	0.20385742	-0.83984375	0.11962891	-0.25952148	0.35791016	0.38	0.01	9/6/2018	9	6	2018	0:50:00	3000	0.6	0	50	0	1879	0.051513672	3.4788574	-0.41137695	0.19824219	-0.81835938	7.6196289	0.083251953	0	0	0	0	0	0	0	0	0	0.93725586	0.062744141	0.10717773	-0.080322266	0.005371094	-0.021240234	0.01	39372.95	0	0	0.01
737	738	738	Category C	-0.51586914	0.25195313	-0.85180664	0.083496094	-0.26098633	0.375	0.39	0.01	9/6/2018	9	6	2018	0:50:00	3000	0.7	0	50	0	1879	0.051513672	3.4788574	-0.41113281	0.19824219	-0.81958008	7.340332	0.12182617	0	0	0	0	0	0	0	0	0	0.93823242	0.061767578	0.19018555	-0.10449219	0.053466797	-0.031982422	0.01	39372.95	0	0	0.01
738	739	739	Category C	-0.43188477	0.15576172	-0.80395508	0.11108398	-0.24438477	0.37402344	0.39	0.01	9/6/2018	9	6	2018	0:50:00	3000	0.8	0	50	0	1854	0.051513672	3.4788574	-0.40966797	0.19702148	-0.81860352	3.8344727	0.049072266	0	0	0	0	0	0	0	0	0	0.9362793	0.063720703	0.078125	-0.021972656	-0.041259766	0.014648438	0.01	39372.95	0	0	0.01
739	740	740	Category C	-0.26391602	0.25195313	-0.59985352	0.13061523	-0.25073242	0.37353516	0.39	0.01	9/6/2018	9	6	2018	0:50:00	3000	0.9	0	50	0	1842	0.051513672	3.4788574	-0.41015625	0.19482422	-0.81811523	0.90454102	0.26879883	0	0	0	0	0	0	0	0	0	0.93579102	0.064208984	0.42163086	0.14624023	0.056884766	0.21826172	0.01	39372.95	0	0	0.01
740	741	741	Category C	-0.58789063	0.31176758	-0.94799805	0.14355469	-0.25097656	0.37280273	0.39	0.01	9/6/2018	9	6	2018	0:50:01	3001	0	0	50	1	1867	0.051513672	3.4788574	-0.41064453	0.19506836	-0.81616211	2.4614258	0.24951172	0	0	0	0	0	0	0	0	0	0.93432617	0.065673828	0.42529297	-0.17700195	0.11645508	-0.1315918	0.01	39372.95	0	0	0.01
741	742	742	Category C	-0.40795898	0.11987305	-0.87597656	0.072998047	-0.24755859	0.37915039	0.39	0.01	9/6/2018	9	6	2018	0:50:01	3001	0.1	0	50	1	1854	0.051513672	3.4788574	-0.41040039	0.19458008	-0.81762695	6.6398926	0.094726563	0	0	0	0	0	0	0	0	0	0.93554688	0.064453125	0.13549805	0.002441406	-0.074707031	-0.058105469	0.01	39372.95	0	0	0.01
742	743	743	Category C	-0.39599609	0.19189453	-0.61181641	0.077392578	-0.25390625	0.37304688	0.39	0.01	9/6/2018	9	6	2018	0:50:01	3001	0.2	0	50	1	1891	0.051513672	3.4788574	-0.4074707	0.19262695	-0.81616211	9.9475098	0.20483398	0	0	0	0	0	0	0	0	0	0.93237305	0.067626953	0.21679688	0.011474609	-0.000732422	0.2043457	0.01	39372.95	0	0	0.01
743	744	744	Category C	-0.40795898	0.39599609	-0.92382813	0.076416016	-0.25097656	0.38208008	0.39	0.01	9/6/2018	9	6	2018	0:50:01	3001	0.3	0	50	1	1904	0.051513672	3.4788574	-0.40844727	0.19140625	-0.81665039	13.542236	0.23071289	0	0	0	0	0	0	0	0	0	0.93310547	0.066894531	0.31176758	0.000488281	0.2043457	-0.10693359	0.01	39372.95	0	0	0.01
744	745	745	Category C	-0.38378906	0.11987305	-0.82788086	0.015380859	-0.2265625	0.38818359	0.39	0.01	9/6/2018	9	6	2018	0:50:01	3001	0.4	0	50	1	1904	0.051513672	3.4788574	-0.40527344	0.19091797	-0.81640625	14.795654	0.075195313	0	0	0	0	0	0	0	0	0	0.93139648	0.068603516	0.10400391	0.021484375	-0.071044922	-0.011230469	0.01	39372.95	0	0	0.01
745	746	746	Category C	-0.43188477	0.17993164	-0.91186523	0.044433594	-0.23339844	0.390625	0.39	0.01	9/6/2018	9	6	2018	0:50:01	3001	0.5	0	50	1	1891	0.051513672	3.4788574	-0.40795898	0.18896484	-0.81811523	14.645508	0.096923828	0	0	0	0	0	0	0	0	0	0.93359375	0.06640625	0.12646484	-0.023681641	-0.009033203	-0.093505859	0.01	39372.95	0	0	0.01
746	747	747	Category C	-0.44384766	0.21582031	-0.81591797	0.022216797	-0.23168945	0.39624023	0.39	0.01	9/6/2018	9	6	2018	0:50:01	3001	0.6	0	50	1	1830	0.051513672	3.4788574	-0.4074707	0.18798828	-0.81713867	13.770752	0.045410156	0	0	0	0	0	0	0	0	0	0.93237305	0.067626953	0.065185547	-0.036132813	0.027587891	0.001220703	0.01	39372.95	0	0	0.01
747	748	748	Category C	-0.20385742	0.14379883	-0.64794922	0.065673828	-0.22460938	0.39746094	0.4	0.01	9/6/2018	9	6	2018	0:50:01	3001	0.7	0	50	1	1818	0.051513672	3.4788574	-0.40869141	0.18701172	-0.81689453	14.61499	0.26928711	0	0	0	0	0	0	0	0	0	0.93261719	0.067382813	0.41748047	0.20483398	-0.043212891	0.16894531	0.01	39372.95	0	0	0.01
748	749	749	Category C	-0.46777344	0.20385742	-0.99584961	0.093994141	-0.22949219	0.38378906	0.4	0.01	9/6/2018	9	6	2018	0:50:01	3001	0.8	0	50	1	1769	0.051513672	3.4788574	-0.40698242	0.18554688	-0.81689453	15.368896	0.18969727	0	0	0	0	0	0	0	0	0	0.93139648	0.068603516	0.2578125	-0.060546875	0.018066406	-0.17871094	0.01	39372.95	0	0	0.01
749	750	750	Category C	-0.44384766	0.25195313	-0.83984375	0.005859375	-0.22216797	0.39208984	0.4	0.01	9/6/2018	9	6	2018	0:50:01	3001	0.9	0	50	1	1781	0.051513672	3.4788574	-0.40795898	0.18457031	-0.81860352	12.034668	0.078857422	0	0	0	0	0	0	0	0	0	0.93310547	0.066894531	0.12402344	-0.035644531	0.067138672	-0.020996094	0.01	39372.95	0	0	0.01
750	751	751	Category C	-0.25195313	0.23999023	-0.56396484	0.075927734	-0.23632813	0.38134766	0.4	0.01	9/6/2018	9	6	2018	0:50:02	3002	0	0	50	2	1781	0.051513672	3.4788574	-0.40844727	0.18310547	-0.82055664	7.4243164	0.3059082	0	0	0	0	0	0	0	0	0	0.93481445	0.065185547	0.4699707	0.15649414	0.056640625	0.2565918	0.01	39372.95	0	0	0.01
751	752	752	Category C	-0.31176758	-0.047851563	-1.0559082	0.095947266	-0.23754883	0.38183594	0.4	0.01	9/6/2018	9	6	2018	0:50:02	3002	0.1	0	50	2	1769	0.051513672	3.4788574	-0.40869141	0.18212891	-0.81884766	4.2458496	0.34423828	0	0	0	0	0	0	0	0	0	0.93310547	0.066894531	0.56396484	0.096923828	-0.22998047	-0.23681641	0.01	39372.95	0	0	0.01
752	753	753	Category C	-0.39599609	0.035888672	-0.88793945	0.077392578	-0.21606445	0.38574219	0.4	0.01	9/6/2018	9	6	2018	0:50:02	3002	0.2	0	50	2	1781	0.051513672	3.4788574	-0.40771484	0.18212891	-0.8203125	3.5307617	0.16137695	0	0	0	0	0	0	0	0	0	0.93408203	0.065917969	0.2253418	0.01171875	-0.14624023	-0.067382813	0.01	39372.95	0	0	0.01
753	754	754	Category C	-0.34790039	0.16796875	-0.87597656	0.067871094	-0.22290039	0.38354492	0.4	0.01	9/6/2018	9	6	2018	0:50:02	3002	0.3	0	50	2	1756	0.051513672	3.4788574	-0.40771484	0.18286133	-0.8203125	0.48095703	0.082763672	0	0	0	0	0	0	0	0	0	0.93408203	0.065917969	0.13012695	0.059814453	-0.014892578	-0.055419922	0.01	39372.95	0	0	0.01
754	755	755	Category C	-0.41992188	0.17993164	-0.77978516	0.09375	-0.22338867	0.39526367	0.4	0.01	9/6/2018	9	6	2018	0:50:02	3002	0.4	0	50	2	1769	0.051513672	3.4788574	-0.40551758	0.18164063	-0.82177734	2.3879395	0.044433594	0	0	0	0	0	0	0	0	0	0.93432617	0.065673828	0.058105469	-0.014160156	-0.001708984	0.041992188	0.01	39372.95	0	0	0.01
755	756	756	Category C	-0.47998047	0.19189453	-0.97192383	0.089355469	-0.21459961	0.39013672	0.4	0.01	9/6/2018	9	6	2018	0:50:02	3002	0.5	0	50	2	1769	0.051513672	3.4788574	-0.40600586	0.1809082	-0.82299805	0.13916016	0.16625977	0	0	0	0	0	0	0	0	0	0.93554688	0.064453125	0.23339844	-0.073730469	0.010742188	-0.14868164	0.01	39372.95	0	0	0.01
756	757	757	Category C	-0.43188477	0.071777344	-0.79199219	0.055175781	-0.21728516	0.3894043	0.4	0.01	9/6/2018	9	6	2018	0:50:02	3002	0.6	0	50	2	1769	0.051513672	3.4788574	-0.40478516	0.17944336	-0.82226563	3.6928711	0.11499023	0	0	0	0	0	0	0	0	0	0.93383789	0.066162109	0.16503906	-0.026855469	-0.10766602	0.030273438	0.01	39372.95	0	0	0.01
757	758	758	Category C	-0.43188477	0.19189453	-0.74389648	0.073242188	-0.21777344	0.39672852	0.41	0.01	9/6/2018	9	6	2018	0:50:02	3002	0.7	0	50	2	1781	0.051513672	3.4788574	-0.40332031	0.18041992	-0.82421875	4.7219238	0.0859375	0	0	0	0	0	0	0	0	0	0.93530273	0.064697266	0.11987305	-0.028320313	0.011230469	0.080322266	0.01	39372.95	0	0	0.01
758	759	759	Category C	-0.38378906	0.16796875	-0.86376953	0.080322266	-0.19702148	0.41625977	0.41	0.01	9/6/2018	9	6	2018	0:50:02	3002	0.8	0	50	2	1781	0.051513672	3.4788574	-0.40527344	0.1809082	-0.82714844	3.8730469	0.044189453	0	0	0	0	0	0	0	0	0	0.9387207	0.061279297	0.071044922	0.021484375	-0.012939453	-0.036376953	0.01	39372.95	0	0	0.01
759	760	760	Category C	-0.37182617	0.15576172	-0.80395508	0.061523438	-0.19287109	0.39672852	0.41	0.01	9/6/2018	9	6	2018	0:50:02	3002	0.9	0	50	2	1756	0.051513672	3.4788574	-0.40576172	0.18017578	-0.8293457	7.4069824	0.048828125	0	0	0	0	0	0	0	0	0	0.94067383	0.059326172	0.083740234	0.033935547	-0.024414063	0.025390625	0.01	39372.95	0	0	0.01
760	761	761	Category C	-0.23999023	0.15576172	-0.58789063	0.085693359	-0.18530273	0.40551758	0.41	0.01	9/6/2018	9	6	2018	0:50:03	3003	0	0	50	3	1781	0.051513672	3.4788574	-0.40380859	0.1784668	-0.82763672	12.508545	0.29150391	0	0	0	0	0	0	0	0	0	0.93823242	0.061767578	0.42651367	0.16381836	-0.022705078	0.23974609	0.01	39372.95	0	0	0.01
761	762	762	Category C	-0.52783203	0.14379883	-0.91186523	0.046386719	-0.19775391	0.39941406	0.41	0.01	9/6/2018	9	6	2018	0:50:03	3003	0.1	0	50	3	1756	0.051513672	3.4788574	-0.40478516	0.17651367	-0.82958984	14.593994	0.15136719	0	0	0	0	0	0	0	0	0	0.93994141	0.060058594	0.23803711	-0.12280273	-0.032714844	-0.08203125	0.01	39372.95	0	0	0.01
762	763	763	Category C	-0.43188477	0.14379883	-0.83984375	0.033203125	-0.18530273	0.39526367	0.41	0.01	9/6/2018	9	6	2018	0:50:03	3003	0.2	0	50	3	1756	0.051269531	3.5126953	-0.4050293	0.17504883	-0.82958984	14.834229	0.042236328	0	0	0	0	0	0	0	0	0	0.93969727	0.060302734	0.068115234	-0.026611328	-0.03125	-0.010009766	0.01	39372.95	0	0	0.01
763	764	764	Category C	-0.23999023	0.2277832	-0.77978516	0.047363281	-0.19311523	0.4074707	0.41	0.01	9/6/2018	9	6	2018	0:50:03	3003	0.3	0	50	3	1744	0.051269531	3.5126953	-0.40527344	0.17333984	-0.82861328	17.048828	0.18066406	0	0	0	0	0	0	0	0	0	0.9387207	0.061279297	0.26855469	0.1652832	0.054199219	0.048828125	0.01	39372.95	0	0	0.01
764	765	765	Category C	-0.53979492	0.011962891	-0.91186523	0.037841797	-0.18603516	0.40844727	0.41	0.01	9/6/2018	9	6	2018	0:50:03	3003	0.4	0	50	3	1707	0.051269531	3.5126953	-0.40405273	0.1730957	-0.82836914	20.12085	0.22631836	0	0	0	0	0	0	0	0	0	0.93774414	0.062255859	0.37988281	-0.13549805	-0.16113281	-0.083251953	0.01	39372.95	0	0	0.01
765	766	766	Category C	-0.40795898	0.20385742	-0.97192383	0.048095703	-0.17016602	0.42236328	0.41	0.01	9/6/2018	9	6	2018	0:50:03	3003	0.5	0	50	3	1707	0.051269531	3.5126953	-0.40380859	0.171875	-0.83154297	18.312744	0.14379883	0	0	0	0	0	0	0	0	0	0.94018555	0.059814453	0.17602539	-0.00390625	0.031738281	-0.14013672	0.01	39372.95	0	0	0.01
766	767	767	Category C	-0.35986328	0.23999023	-0.86376953	0.019775391	-0.15917969	0.43041992	0.41	0.01	9/6/2018	9	6	2018	0:50:03	3003	0.6	0	50	3	1695	0.051269531	3.5126953	-0.40283203	0.17138672	-0.83081055	15.937256	0.087158203	0	0	0	0	0	0	0	0	0	0.93920898	0.060791016	0.14404297	0.04296875	0.068359375	-0.032714844	0.01	39372.95	0	0	0.01
767	768	768	Category C	-0.3359375	0.14379883	-0.7199707	0.049072266	-0.1628418	0.4140625	0.42	0.01	9/6/2018	9	6	2018	0:50:03	3003	0.7	0	50	3	1707	0.051269531	3.5126953	-0.39941406	0.16918945	-0.83056641	14.949219	0.13012695	0	0	0	0	0	0	0	0	0	0.93725586	0.062744141	0.19970703	0.063476563	-0.025390625	0.1105957	0.01	39372.95	0	0	0.01
768	769	769	Category C	-0.43188477	0.19189453	-0.91186523	0.034912109	-0.17724609	0.40649414	0.42	0.01	9/6/2018	9	6	2018	0:50:03	3003	0.8	0	50	3	1732	0.051269531	3.5126953	-0.39990234	0.16796875	-0.83325195	14.994629	0.087890625	0	0	0	0	0	0	0	0	0	0.93920898	0.060791016	0.13427734	-0.031738281	0.023681641	-0.078369141	0.01	39372.95	0	0	0.01
769	770	770	Category C	-0.43188477	0.10791016	-0.92382813	0.024902344	-0.16699219	0.42358398	0.42	0.01	9/6/2018	9	6	2018	0:50:03	3003	0.9	0	50	3	1793	0.051269531	3.5126953	-0.39550781	0.16845703	-0.83154297	13.531738	0.1159668	0	0	0	0	0	0	0	0	0	0.9362793	0.063720703	0.18896484	-0.036132813	-0.060546875	-0.092041016	0.01	39372.95	0	0	0.01
770	771	771	Category C	-0.32397461	0.20385742	-0.69580078	0.056396484	-0.16186523	0.4152832	0.42	0.01	9/6/2018	9	6	2018	0:50:04	3004	0	0	50	4	1793	0.051269531	3.5126953	-0.39550781	0.16650391	-0.83300781	10.228271	0.15917969	0	0	0	0	0	0	0	0	0	0.93725586	0.062744141	0.24609375	0.071533203	0.037109375	0.13720703	0.01	39372.95	0	0	0.01
771	772	772	Category C	-0.45581055	0.059814453	-0.93579102	0.059814453	-0.1628418	0.4140625	0.42	0.01	9/6/2018	9	6	2018	0:50:04	3004	0.1	0	50	4	1781	0.051269531	3.5126953	-0.39501953	0.16601563	-0.83251953	8.9174805	0.15991211	0	0	0	0	0	0	0	0	0	0.93652344	0.063476563	0.27001953	-0.060546875	-0.10620117	-0.10302734	0.01	39372.95	0	0	0.01
772	773	773	Category C	-0.46777344	0.16796875	-0.88793945	0.043212891	-0.16259766	0.4140625	0.42	0.01	9/6/2018	9	6	2018	0:50:04	3004	0.2	0	50	4	1769	0.051269531	3.5126953	-0.39331055	0.1652832	-0.83056641	7.8276367	0.09375	0	0	0	0	0	0	0	0	0	0.93383789	0.066162109	0.1340332	-0.07421875	0.002441406	-0.057128906	0.01	39372.95	0	0	0.01
773	774	774	Category C	-0.39599609	0.17993164	-0.77978516	0.064453125	-0.18481445	0.40893555	0.42	0.01	9/6/2018	9	6	2018	0:50:04	3004	0.3	0	50	4	1732	0.051269531	3.5126953	-0.3918457	0.16381836	-0.83178711	6.1936035	0.0546875	0	0	0	0	0	0	0	0	0	0.93408203	0.065917969	0.072265625	-0.00390625	0.015869141	0.052001953	0.01	39372.95	0	0	0.01
774	775	775	Category C	-0.37182617	0.083984375	-0.6237793	0.08203125	-0.18652344	0.40234375	0.42	0.01	9/6/2018	9	6	2018	0:50:04	3004	0.4	0	50	4	1732	0.051269531	3.5126953	-0.39355469	0.16381836	-0.83447266	3.5227051	0.22631836	0	0	0	0	0	0	0	0	0	0.93725586	0.062744141	0.3125	0.021728516	-0.079833984	0.21069336	0.01	39372.95	0	0	0.01
775	776	776	Category C	-0.44384766	0.21582031	-0.88793945	0.072021484	-0.18945313	0.41235352	0.42	0.01	9/6/2018	9	6	2018	0:50:04	3004	0.5	0	50	4	1769	0.051269531	3.5126953	-0.39135742	0.1628418	-0.83178711	1.1020508	0.093017578	0	0	0	0	0	0	0	0	0	0.93359375	0.06640625	0.16113281	-0.052246094	0.052734375	-0.055908203	0.01	39372.95	0	0	0.01
776	777	777	Category C	-0.35986328	0.2277832	-0.89990234	0.053222656	-0.17504883	0.41821289	0.42	0.01	9/6/2018	9	6	2018	0:50:04	3004	0.6	0	50	4	1769	0.051269531	3.5126953	-0.3918457	0.16259766	-0.83251953	1.2976074	0.098876953	0	0	0	0	0	0	0	0	0	0.93432617	0.065673828	0.16430664	0.031982422	0.064941406	-0.067138672	0.01	39372.95	0	0	0.01
777	778	778	Category C	-0.29980469	0.16796875	-0.75585938	0.036376953	-0.19116211	0.40820313	0.43	0.01	9/6/2018	9	6	2018	0:50:04	3004	0.7	0	50	4	1744	0.051269531	3.5126953	-0.39111328	0.16210938	-0.83325195	3.3083496	0.11987305	0	0	0	0	0	0	0	0	0	0.93457031	0.065429688	0.17431641	0.091308594	0.005615234	0.077392578	0.01	39372.95	0	0	0.01
778	779	779	Category C	-0.40795898	0.035888672	-0.88793945	0.047607422	-0.20141602	0.40844727	0.43	0.01	9/6/2018	9	6	2018	0:50:04	3004	0.8	0	50	4	1756	0.051269531	3.5126953	-0.38867188	0.16113281	-0.83203125	4.2265625	0.13842773	0	0	0	0	0	0	0	0	0	0.93237305	0.067626953	0.20043945	-0.019042969	-0.12524414	-0.055664063	0.01	39372.95	0	0	0.01
779	780	780	Category C	-0.41992188	0.2277832	-0.80395508	0.028564453	-0.19018555	0.41015625	0.43	0.01	9/6/2018	9	6	2018	0:50:04	3004	0.9	0	50	4	1756	0.051269531	3.5126953	-0.38891602	0.16186523	-0.83325195	6.5634766	0.078125	0	0	0	0	0	0	0	0	0	0.93359375	0.06640625	0.12597656	-0.030761719	0.065673828	0.029296875	0.01	39372.95	0	0	0.01
780	781	781	Category C	-0.2277832	0.21582031	-0.73193359	0.052246094	-0.17773438	0.41381836	0.43	0.01	9/6/2018	9	6	2018	0:50:05	3005	0	0	50	5	1756	0.051269531	3.5126953	-0.39086914	0.16113281	-0.83789063	7.348877	0.2019043	0	0	0	0	0	0	0	0	0	0.93847656	0.061523438	0.32373047	0.16308594	0.0546875	0.10595703	0.01	39372.95	0	0	0.01
781	782	782	Category C	-0.34790039	0.059814453	-0.88793945	0.025146484	-0.19628906	0.41015625	0.43	0.01	9/6/2018	9	6	2018	0:50:05	3005	0.1	0	50	5	1781	0.051269531	3.5126953	-0.38696289	0.15917969	-0.83447266	6.723877	0.11938477	0	0	0	0	0	0	0	0	0	0.93334961	0.066650391	0.19189453	0.0390625	-0.099365234	-0.053222656	0.01	39372.95	0	0	0.01
782	783	783	Category C	-0.3359375	0.15576172	-0.93579102	0.024658203	-0.18408203	0.40112305	0.43	0.01	9/6/2018	9	6	2018	0:50:05	3005	0.2	0	50	5	1769	0.051269531	3.5126953	-0.38696289	0.16064453	-0.83520508	4.246582	0.11279297	0	0	0	0	0	0	0	0	0	0.93432617	0.065673828	0.15649414	0.051025391	-0.004882813	-0.1003418	0.01	39372.95	0	0	0.01
783	784	784	Category C	-0.2878418	0.17993164	-0.69580078	0.018798828	-0.17236328	0.41308594	0.43	0.01	9/6/2018	9	6	2018	0:50:05	3005	0.3	0	50	5	1732	0.051269531	3.5126953	-0.38671875	0.16040039	-0.83862305	3.6914063	0.17480469	0	0	0	0	0	0	0	0	0	0.93725586	0.062744141	0.26123047	0.098876953	0.019287109	0.14282227	0.01	39372.95	0	0	0.01
784	785	785	Category C	-0.53979492	0.10791016	-0.97192383	0.038818359	-0.17382813	0.41674805	0.43	0.01	9/6/2018	9	6	2018	0:50:05	3005	0.4	0	50	5	1720	0.051269531	3.5126953	-0.38671875	0.15771484	-0.83764648	2.934082	0.20922852	0	0	0	0	0	0	0	0	0	0.93603516	0.063964844	0.33691406	-0.15283203	-0.049804688	-0.1340332	0.01	39372.95	0	0	0.01
785	786	786	Category C	-0.39599609	0.16796875	-0.89990234	0.018798828	-0.17553711	0.40722656	0.43	0.01	9/6/2018	9	6	2018	0:50:05	3005	0.5	0	50	5	1720	0.051269531	3.5126953	-0.38598633	0.15820313	-0.8359375	0.234375	0.065185547	0	0	0	0	0	0	0	0	0	0.93432617	0.065673828	0.083251953	-0.009765625	0.009521484	-0.063720703	0.01	39372.95	0	0	0.01
786	787	787	Category C	-0.38378906	0.20385742	-0.7199707	0.043701172	-0.16772461	0.4230957	0.43	0.01	9/6/2018	9	6	2018	0:50:05	3005	0.6	0	50	5	1732	0.051269531	3.5126953	-0.38476563	0.15820313	-0.8347168	2.298584	0.12329102	0	0	0	0	0	0	0	0	0	0.93261719	0.067382813	0.16137695	0.000976563	0.045410156	0.11474609	0.01	39372.95	0	0	0.01
787	788	788	Category C	-0.31176758	0.10791016	-0.85180664	0.056396484	-0.16650391	0.41333008	0.44	0.01	9/6/2018	9	6	2018	0:50:05	3005	0.7	0	50	5	1744	0.051269531	3.5126953	-0.38427734	0.15771484	-0.83520508	4.4904785	0.089599609	0	0	0	0	0	0	0	0	0	0.93286133	0.067138672	0.13916016	0.072509766	-0.049804688	-0.016357422	0.01	39372.95	0	0	0.01
788	789	789	Category C	-0.39599609	0.14379883	-0.86376953	0.030273438	-0.1796875	0.41357422	0.44	0.01	9/6/2018	9	6	2018	0:50:05	3005	0.8	0	50	5	1769	0.051269531	3.5126953	-0.38745117	0.15795898	-0.83813477	4.809082	0.030029297	0	0	0	0	0	0	0	0	0	0.93701172	0.062988281	0.047851563	-0.008300781	-0.014160156	-0.025390625	0.01	39372.95	0	0	0.01
789	790	790	Category C	-0.43188477	0.15576172	-0.89990234	0.033691406	-0.1706543	0.43066406	0.44	0.01	9/6/2018	9	6	2018	0:50:05	3005	0.9	0	50	5	1769	0.051269531	3.5126953	-0.38525391	0.15722656	-0.83447266	7.7023926	0.080078125	0	0	0	0	0	0	0	0	0	0.93237305	0.067626953	0.11352539	-0.046386719	-0.001464844	-0.065185547	0.01	39372.95	0	0	0.01
790	791	791	Category C	-0.3359375	0.15576172	-0.65991211	0.036132813	-0.17553711	0.41967773	0.44	0.01	9/6/2018	9	6	2018	0:50:06	3006	0	0	50	6	1756	0.051269531	3.5126953	-0.38378906	0.15625	-0.83422852	9.1044922	0.18066406	0	0	0	0	0	0	0	0	0	0.93139648	0.068603516	0.22290039	0.047851563	-0.000488281	0.17431641	0.01	39372.95	0	0	0.01
791	792	792	Category C	-0.34790039	0.20385742	-0.91186523	0.044189453	-0.1706543	0.40673828	0.44	0.01	9/6/2018	9	6	2018	0:50:06	3006	0.1	0	50	6	1769	0.051269531	3.5126953	-0.38500977	0.15551758	-0.83813477	8.6262207	0.095214844	0	0	0	0	0	0	0	0	0	0.93554688	0.064453125	0.15869141	0.037109375	0.048095703	-0.073486328	0.01	39372.95	0	0	0.01
792	793	793	Category C	-0.43188477	0.16796875	-0.89990234	0.017822266	-0.16699219	0.42138672	0.44	0.01	9/6/2018	9	6	2018	0:50:06	3006	0.2	0	50	6	1732	0.051269531	3.5126953	-0.38623047	0.15771484	-0.83642578	7.4472656	0.078613281	0	0	0	0	0	0	0	0	0	0.93457031	0.065429688	0.11914063	-0.045410156	0.010009766	-0.063476563	0.01	39372.95	0	0	0.01
793	794	794	Category C	-0.27587891	0.15576172	-0.91186523	0.026611328	-0.17797852	0.41040039	0.44	0.01	9/6/2018	9	6	2018	0:50:06	3006	0.3	0	50	6	1744	0.051269531	3.5126953	-0.38671875	0.15942383	-0.83520508	8.324707	0.13452148	0	0	0	0	0	0	0	0	0	0.93408203	0.065917969	0.19091797	0.11083984	-0.003662109	-0.076416016	0.01	39372.95	0	0	0.01
794	795	795	Category C	-0.38378906	0.16796875	-0.82788086	0.027587891	-0.18139648	0.41845703	0.44	0.01	9/6/2018	9	6	2018	0:50:06	3006	0.4	0	50	6	1732	0.051269531	3.5126953	-0.38574219	0.15991211	-0.83300781	9.4614258	0.009765625	0	0	0	0	0	0	0	0	0	0.93188477	0.068115234	0.015136719	0.001953125	0.0078125	0.005126953	0.01	39372.95	0	0	0.01
795	796	796	Category C	-0.40795898	0.19189453	-0.86376953	0.049316406	-0.15283203	0.42724609	0.44	0.01	9/6/2018	9	6	2018	0:50:06	3006	0.5	0	50	6	1707	0.051269531	3.5126953	-0.38623047	0.15942383	-0.83520508	9.135498	0.048095703	0	0	0	0	0	0	0	0	0	0.93408203	0.065917969	0.082275391	-0.021484375	0.032226563	-0.028320313	0.01	39372.95	0	0	0.01
796	797	797	Category C	-0.2878418	0.23999023	-0.81591797	0.037841797	-0.13061523	0.4284668	0.44	0.01	9/6/2018	9	6	2018	0:50:06	3006	0.6	0	50	6	1720	0.051269531	3.5126953	-0.38549805	0.16015625	-0.83398438	9.1125488	0.12744141	0	0	0	0	0	0	0	0	0	0.93286133	0.067138672	0.19580078	0.09765625	0.079589844	0.018066406	0.01	39372.95	0	0	0.01
797	798	798	Category C	-0.44384766	0.21582031	-0.99584961	0.022949219	-0.13745117	0.43408203	0.45	0.01	9/6/2018	9	6	2018	0:50:06	3006	0.7	0	50	6	1695	0.051269531	3.5126953	-0.38574219	0.15991211	-0.83349609	9.2438965	0.1809082	0	0	0	0	0	0	0	0	0	0.93237305	0.067626953	0.27587891	-0.057861328	0.055664063	-0.16210938	0.01	39372.95	0	0	0.01
798	799	799	Category C	-0.45581055	0.16796875	-0.97192383	-0.00390625	-0.14453125	0.41918945	0.45	0.01	9/6/2018	9	6	2018	0:50:06	3006	0.8	0	50	6	1695	0.051269531	3.5126953	-0.3840332	0.15991211	-0.83422852	10.320557	0.15527344	0	0	0	0	0	0	0	0	0	0.93212891	0.067871094	0.21704102	-0.071533203	0.0078125	-0.13745117	0.01	39372.95	0	0	0.01
799	800	800	Category C	-0.31176758	0.071777344	-0.69580078	0.00390625	-0.15356445	0.41918945	0.45	0.01	9/6/2018	9	6	2018	0:50:06	3006	0.9	0	50	6	1707	0.051269531	3.5126953	-0.38476563	0.16015625	-0.83447266	10.233887	0.17993164	0	0	0	0	0	0	0	0	0	0.93286133	0.067138672	0.30004883	0.072998047	-0.088378906	0.13867188	0.01	39372.95	0	0	0.01
800	801	801	Category C	-0.52783203	0.19189453	-0.97192383	0.062255859	-0.14819336	0.42285156	0.45	0.01	9/6/2018	9	6	2018	0:50:07	3007	0	0	50	7	1695	0.051269531	3.4659668	-0.38500977	0.15942383	-0.83496094	9.8820801	0.20019531	0	0	0	0	0	0	0	0	0	0.93310547	0.066894531	0.31176758	-0.14257813	0.032226563	-0.13671875	0.01	39372.95	0	0	0.01
801	802	802	Category C	-0.3359375	0.11987305	-0.75585938	0.008544922	-0.13012695	0.41967773	0.45	0.01	9/6/2018	9	6	2018	0:50:07	3007	0.111	0	50	7	1695	0.051269531	3.4659668	-0.38745117	0.15991211	-0.83813477	9.5839844	0.10498047	0	0	0	0	0	0	0	0	0	0.93701172	0.062988281	0.17407227	0.051513672	-0.040039063	0.082275391	0.01	39372.95	0	0	0.01
802	803	803	Category C	-0.40795898	0.083984375	-0.79199219	0.049804688	-0.14428711	0.42041016	0.45	0.01	9/6/2018	9	6	2018	0:50:07	3007	0.222	0	50	7	1720	0.051269531	3.4659668	-0.38500977	0.16040039	-0.83520508	9.2734375	0.090820313	0	0	0	0	0	0	0	0	0	0.93359375	0.06640625	0.14257813	-0.022705078	-0.076416016	0.043212891	0.01	39372.95	0	0	0.01
803	804	804	Category C	-0.45581055	0.15576172	-0.83984375	0.030273438	-0.13916016	0.42700195	0.45	0.01	9/6/2018	9	6	2018	0:50:07	3007	0.333	0	50	7	1732	0.051269531	3.4659668	-0.38623047	0.16064453	-0.83642578	9.0888672	0.069580078	0	0	0	0	0	0	0	0	0	0.93530273	0.064697266	0.077636719	-0.069335938	-0.004882813	-0.003173828	0.01	39372.95	0	0	0.01
804	805	805	Category C	-0.2878418	0.17993164	-0.80395508	0.023681641	-0.13012695	0.43432617	0.45	0.01	9/6/2018	9	6	2018	0:50:07	3007	0.444	0	50	7	1744	0.051269531	3.4659668	-0.38818359	0.15917969	-0.8371582	6.28125	0.10791016	0	0	0	0	0	0	0	0	0	0.93652344	0.063476563	0.15454102	0.1003418	0.020507813	0.033203125	0.01	39372.95	0	0	0.01
805	806	806	Category C	-0.47998047	0.20385742	-0.97192383	0.022705078	-0.13647461	0.42504883	0.45	0.01	9/6/2018	9	6	2018	0:50:07	3007	0.555	0	50	7	1756	0.051269531	3.4659668	-0.38574219	0.16113281	-0.83520508	2.126709	0.17114258	0	0	0	0	0	0	0	0	0	0.93408203	0.065917969	0.27294922	-0.093994141	0.042480469	-0.13647461	0.01	39372.95	0	0	0.01
806	807	807	Category C	-0.26391602	0.011962891	-0.77978516	-0.001708984	-0.14672852	0.42602539	0.45	0.01	9/6/2018	9	6	2018	0:50:07	3007	0.666	0	50	7	1744	0.051269531	3.4659668	-0.38500977	0.16113281	-0.83105469	1.7285156	0.19897461	0	0	0	0	0	0	0	0	0	0.92993164	0.070068359	0.32177734	0.12109375	-0.14916992	0.051269531	0.01	39372.95	0	0	0.01
807	808	808	Category C	-0.46777344	0.10791016	-0.82788086	0.040527344	-0.15087891	0.41503906	0.46	0.01	9/6/2018	9	6	2018	0:50:07	3007	0.777	0	50	7	1756	0.051269531	3.4659668	-0.38720703	0.16015625	-0.83251953	0.22290039	0.095947266	0	0	0	0	0	0	0	0	0	0.93188477	0.068115234	0.13745117	-0.080322266	-0.052246094	0.004638672	0.01	39372.95	0	0	0.01
808	809	809	Category C	-0.29980469	0.20385742	-0.76782227	0.031738281	-0.13769531	0.42236328	0.46	0.01	9/6/2018	9	6	2018	0:50:07	3007	0.888	0	50	7	1769	0.051269531	3.4659668	-0.38769531	0.16015625	-0.83300781	2.3630371	0.11791992	0	0	0	0	0	0	0	0	0	0.93286133	0.067138672	0.19677734	0.087890625	0.043457031	0.065185547	0.01	39372.95	0	0	0.01
809	810	810	Category C	-0.45581055	0.095947266	-0.92382813	0.030273438	-0.14379883	0.42504883	0.46	0.01	9/6/2018	9	6	2018	0:50:08	3008	0	0	50	8	1756	0.051269531	3.4659668	-0.38769531	0.16015625	-0.83276367	3.479248	0.13037109	0	0	0	0	0	0	0	0	0	0.93261719	0.067382813	0.22314453	-0.067871094	-0.064208984	-0.090820313	0.01	39372.95	0	0	0.01
810	811	811	Category C	-0.37182617	0.16796875	-0.7199707	0.041748047	-0.1484375	0.42626953	0.46	0.01	9/6/2018	9	6	2018	0:50:08	3008	0.1	0	50	8	1769	0.051269531	3.4659668	-0.38623047	0.16088867	-0.82983398	2.4560547	0.11108398	0	0	0	0	0	0	0	0	0	0.92944336	0.070556641	0.13134766	0.014404297	0.006835938	0.10986328	0.01	39372.95	0	0	0.01
811	812	812	Category C	-0.37182617	0.11987305	-0.73193359	0.055908203	-0.14428711	0.43164063	0.46	0.01	9/6/2018	9	6	2018	0:50:08	3008	0.2	0	50	8	1744	0.051269531	3.4659668	-0.38623047	0.16064453	-0.83251953	0.81811523	0.10961914	0	0	0	0	0	0	0	0	0	0.93188477	0.068115234	0.15625	0.014404297	-0.040771484	0.10058594	0.01	39372.95	0	0	0.01
812	813	813	Category C	-0.38378906	0.14379883	-0.91186523	0.044189453	-0.14404297	0.42431641	0.46	0.01	9/6/2018	9	6	2018	0:50:08	3008	0.3	0	50	8	1720	0.051269531	3.4659668	-0.38500977	0.16186523	-0.83300781	1.6484375	0.080566406	0	0	0	0	0	0	0	0	0	0.93188477	0.068115234	0.097900391	0.001220703	-0.018066406	-0.078613281	0.01	39372.95	0	0	0.01
813	814	814	Category C	-0.47998047	0.14379883	-0.86376953	0.048339844	-0.15283203	0.42626953	0.46	0.01	9/6/2018	9	6	2018	0:50:08	3008	0.4	0	50	8	1720	0.051269531	3.4659668	-0.38476563	0.16186523	-0.83227539	1.8735352	0.10180664	0	0	0	0	0	0	0	0	0	0.93115234	0.068847656	0.14453125	-0.094970703	-0.018066406	-0.03125	0.01	39372.95	0	0	0.01
814	815	815	Category C	-0.34790039	0.19189453	-0.73193359	0.047363281	-0.14941406	0.41821289	0.46	0.01	9/6/2018	9	6	2018	0:50:08	3008	0.5	0	50	8	1707	0.051269531	3.4659668	-0.3828125	0.16210938	-0.83129883	0.14941406	0.109375	0	0	0	0	0	0	0	0	0	0.9296875	0.0703125	0.1640625	0.034912109	0.029541016	0.099365234	0.01	39372.95	0	0	0.01
815	816	816	Category C	-0.47998047	0.16796875	-0.77978516	0.048583984	-0.16064453	0.42431641	0.46	0.01	9/6/2018	9	6	2018	0:50:08	3008	0.6	0	50	8	1707	0.051269531	3.4659668	-0.38378906	0.1640625	-0.83544922	1.4731445	0.11083984	0	0	0	0	0	0	0	0	0	0.93408203	0.065917969	0.15551758	-0.095947266	0.003662109	0.055664063	0.01	39372.95	0	0	0.01
816	817	817	Category C	-0.43188477	0.16796875	-0.89990234	0.034912109	-0.15356445	0.42504883	0.46	0.01	9/6/2018	9	6	2018	0:50:08	3008	0.7	0	50	8	1695	0.051269531	3.4659668	-0.38208008	0.16333008	-0.83447266	1.7683105	0.08203125	0	0	0	0	0	0	0	0	0	0.93212891	0.067871094	0.11938477	-0.049560547	0.004394531	-0.065185547	0.01	39372.95	0	0	0.01
817	818	818	Category C	-0.31176758	0.16796875	-0.75585938	0.025390625	-0.15698242	0.41455078	0.47	0.01	9/6/2018	9	6	2018	0:50:08	3008	0.8	0	50	8	1720	0.051269531	3.4659668	-0.38085938	0.1628418	-0.83276367	2.6096191	0.10351563	0	0	0	0	0	0	0	0	0	0.93017578	0.069824219	0.15087891	0.069091797	0.004882813	0.076904297	0.01	39372.95	0	0	0.01
818	819	819	Category C	-0.45581055	0.21582031	-0.89990234	0.024414063	-0.16113281	0.41650391	0.47	0.01	9/6/2018	9	6	2018	0:50:08	3008	0.9	0	50	8	1732	0.051269531	3.4659668	-0.3828125	0.16308594	-0.83544922	2.435791	0.11035156	0	0	0	0	0	0	0	0	0	0.93334961	0.066650391	0.18969727	-0.072753906	0.052490234	-0.064208984	0.01	39372.95	0	0	0.01
819	820	820	Category C	-0.41992188	0.17993164	-0.97192383	-0.022460938	-0.15820313	0.40820313	0.47	0.01	9/6/2018	9	6	2018	0:50:09	3009	0	0	50	9	1732	0.051269531	3.4659668	-0.38208008	0.16503906	-0.83325195	1.9545898	0.14404297	0	0	0	0	0	0	0	0	0	0.93164063	0.068359375	0.19091797	-0.037597656	0.014648438	-0.13842773	0.01	39372.95	0	0	0.01
820	821	821	Category C	-0.27587891	0.15576172	-0.671875	0.010253906	-0.16625977	0.41723633	0.47	0.01	9/6/2018	9	6	2018	0:50:09	3009	0.09	0	50	9	1793	0.051269531	3.4659668	-0.3815918	0.16455078	-0.8347168	1.425293	0.19433594	0	0	0	0	0	0	0	0	0	0.93237305	0.067626953	0.27758789	0.10571289	-0.008789063	0.1628418	0.01	39372.95	0	0	0.01
821	822	822	Category C	-0.40795898	0.23999023	-0.93579102	0.036621094	-0.16162109	0.42285156	0.47	0.01	9/6/2018	9	6	2018	0:50:09	3009	0.181	0	50	9	1805	0.051269531	3.4659668	-0.38305664	0.1640625	-0.8371582	0.50683594	0.12670898	0	0	0	0	0	0	0	0	0	0.93505859	0.064941406	0.19897461	-0.024658203	0.075683594	-0.098388672	0.01	39372.95	0	0	0.01
822	823	823	Category C	-0.38378906	0.17993164	-0.88793945	-0.005126953	-0.16235352	0.41699219	0.47	0.01	9/6/2018	9	6	2018	0:50:09	3009	0.272	0	50	9	1805	0.051269531	3.4659668	-0.38354492	0.1652832	-0.83666992	0.56713867	0.052978516	0	0	0	0	0	0	0	0	0	0.93505859	0.064941406	0.065673828	0	0.014404297	-0.051025391	0.01	39372.95	0	0	0.01
823	824	824	Category C	-0.40795898	0.17993164	-0.85180664	0.016601563	-0.16870117	0.42016602	0.47	0.01	9/6/2018	9	6	2018	0:50:09	3009	0.363	0	50	9	1842	0.051269531	3.4659668	-0.38427734	0.1652832	-0.83618164	0.58129883	0.031738281	0	0	0	0	0	0	0	0	0	0.93505859	0.064941406	0.053466797	-0.0234375	0.014404297	-0.015380859	0.01	39372.95	0	0	0.01
824	825	825	Category C	-0.32397461	0.15576172	-0.69580078	0.041015625	-0.16162109	0.41894531	0.47	0.01	9/6/2018	9	6	2018	0:50:09	3009	0.454	0	50	9	1842	0.051269531	3.4659668	-0.3840332	0.16430664	-0.83618164	0.4128418	0.15307617	0	0	0	0	0	0	0	0	0	0.93481445	0.065185547	0.20922852	0.060058594	-0.008544922	0.14038086	0.01	39372.95	0	0	0.01
825	826	826	Category C	-0.3359375	0.17993164	-0.80395508	0.056396484	-0.16015625	0.42358398	0.47	0.01	9/6/2018	9	6	2018	0:50:09	3009	0.545	0	50	9	1867	0.051269531	3.4659668	-0.38232422	0.16430664	-0.83569336	0.064208984	0.058349609	0	0	0	0	0	0	0	0	0	0.93359375	0.06640625	0.09375	0.046386719	0.015380859	0.031738281	0.01	39372.95	0	0	0.01
826	827	827	Category C	-0.40795898	0.17993164	-0.85180664	0.004150391	-0.16162109	0.42211914	0.47	0.01	9/6/2018	9	6	2018	0:50:09	3009	0.636	0	50	9	1904	0.051269531	3.4659668	-0.3815918	0.16455078	-0.83569336	1.229248	0.034179688	0	0	0	0	0	0	0	0	0	0.93334961	0.066650391	0.057128906	-0.026123047	0.015136719	-0.015869141	0.01	39372.95	0	0	0.01
827	828	828	Category C	-0.45581055	0.15576172	-0.89990234	0.013183594	-0.14770508	0.41674805	0.48	0.01	9/6/2018	9	6	2018	0:50:09	3009	0.727	0	50	9	1916	0.051269531	3.4659668	-0.38208008	0.16430664	-0.83813477	1.7390137	0.096191406	0	0	0	0	0	0	0	0	0	0.93579102	0.064208984	0.14379883	-0.073486328	-0.008544922	-0.061523438	0.01	39372.95	0	0	0.01
828	829	829	Category C	-0.2878418	0.15576172	-0.68383789	0.013427734	-0.15478516	0.43041992	0.48	0.01	9/6/2018	9	6	2018	0:50:09	3009	0.818	0	50	9	1916	0.051269531	3.4659668	-0.38208008	0.1652832	-0.83642578	1.4272461	0.1796875	0	0	0	0	0	0	0	0	0	0.93432617	0.065673828	0.25683594	0.094238281	-0.009521484	0.15258789	0.01	39372.95	0	0	0.01
829	830	830	Category C	-0.32397461	0.17993164	-0.82788086	0.050048828	-0.14575195	0.42138672	0.48	0.01	9/6/2018	9	6	2018	0:50:09	3009	0.909	0	50	9	1891	0.051269531	3.4659668	-0.38208008	0.16601563	-0.83666992	1.4055176	0.060302734	0	0	0	0	0	0	0	0	0	0.93481445	0.065185547	0.080810547	0.058105469	0.013671875	0.008789063	0.01	39372.95	0	0	0.01
830	831	831	Category C	-0.34790039	0.17993164	-0.88793945	0.017333984	-0.14257813	0.42285156	0.48	0.01	9/6/2018	9	6	2018	0:50:10	3010	0	0	50	10	1879	0.051269531	3.4659668	-0.38183594	0.16601563	-0.83569336	1.4221191	0.063720703	0	0	0	0	0	0	0	0	0	0.93383789	0.066162109	0.099609375	0.033935547	0.013671875	-0.052001953	0.01	39372.95	0	0	0.01
831	832	832	Category C	-0.40795898	0.11987305	-0.89990234	0.020507813	-0.16015625	0.41943359	0.48	0.01	9/6/2018	9	6	2018	0:50:10	3010	0.111	0	50	10	1867	0.051269531	3.4659668	-0.3815918	0.16650391	-0.83642578	0.65649414	0.083007813	0	0	0	0	0	0	0	0	0	0.93432617	0.065673828	0.13623047	-0.026123047	-0.046630859	-0.063232422	0.01	39372.95	0	0	0.01
832	833	833	Category C	-0.43188477	0.16796875	-0.80395508	0.024902344	-0.15869141	0.42456055	0.48	0.01	9/6/2018	9	6	2018	0:50:10	3010	0.222	0	50	10	1867	0.051269531	3.4659668	-0.38061523	0.16650391	-0.8359375	0.48022461	0.060302734	0	0	0	0	0	0	0	0	0	0.93359375	0.06640625	0.084716797	-0.051025391	0.001220703	0.031982422	0.01	39372.95	0	0	0.01
833	834	834	Category C	-0.27587891	0.20385742	-0.69580078	0.038085938	-0.14941406	0.41381836	0.48	0.01	9/6/2018	9	6	2018	0:50:10	3010	0.333	0	50	10	1879	0.051269531	3.4659668	-0.38061523	0.16650391	-0.83544922	0.21948242	0.17871094	0	0	0	0	0	0	0	0	0	0.93310547	0.066894531	0.28198242	0.10473633	0.037109375	0.13964844	0.01	39372.95	0	0	0.01
834	835	835	Category C	-0.45581055	0.15576172	-0.95996094	0.034667969	-0.15087891	0.41796875	0.48	0.01	9/6/2018	9	6	2018	0:50:10	3010	0.444	0	50	10	1854	0.051269531	3.4659668	-0.38256836	0.16674805	-0.83496094	0.46557617	0.14501953	0	0	0	0	0	0	0	0	0	0.93359375	0.06640625	0.20898438	-0.072998047	-0.010986328	-0.12475586	0.01	39372.95	0	0	0.01
835	836	836	Category C	-0.43188477	0.23999023	-0.87597656	0.010009766	-0.15991211	0.42138672	0.48	0.01	9/6/2018	9	6	2018	0:50:10	3010	0.555	0	50	10	1854	0.051269531	3.4659668	-0.38232422	0.16674805	-0.83447266	0.28076172	0.097167969	0	0	0	0	0	0	0	0	0	0.93286133	0.067138672	0.16381836	-0.049316406	0.072998047	-0.041259766	0.01	39372.95	0	0	0.01
836	837	837	Category C	-0.44384766	0.059814453	-0.74389648	0.016845703	-0.15844727	0.42163086	0.48	0.01	9/6/2018	9	6	2018	0:50:10	3010	0.666	0	50	10	1867	0.051269531	3.4659668	-0.38037109	0.16674805	-0.8347168	0.26025391	0.15405273	0	0	0	0	0	0	0	0	0	0.93237305	0.067626953	0.26147461	-0.063232422	-0.10693359	0.090820313	0.01	39372.95	0	0	0.01
837	838	838	Category C	-0.29980469	0.19189453	-0.80395508	0.058837891	-0.15942383	0.40942383	0.49	0.01	9/6/2018	9	6	2018	0:50:10	3010	0.777	0	50	10	1879	0.051269531	3.4659668	-0.38110352	0.16650391	-0.83520508	2.1335449	0.090820313	0	0	0	0	0	0	0	0	0	0.93310547	0.066894531	0.13793945	0.081298828	0.025146484	0.03125	0.01	39372.95	0	0	0.01
838	839	839	Category C	-0.43188477	0.17993164	-0.88793945	0.039550781	-0.15380859	0.40893555	0.49	0.01	9/6/2018	9	6	2018	0:50:10	3010	0.888	0	50	10	1916	0.051269531	3.5030273	-0.38110352	0.1652832	-0.8347168	2.0043945	0.074707031	0	0	0	0	0	0	0	0	0	0.93261719	0.067382813	0.11791992	-0.050537109	0.014404297	-0.052978516	0.01	39372.95	0	0	0.01
839	840	840	Category C	-0.39599609	0.10791016	-0.83984375	0.045654297	-0.1574707	0.42016602	0.49	0.01	9/6/2018	9	6	2018	0:50:11	3011	0	0	50	11	1928	0.051269531	3.5030273	-0.38012695	0.16552734	-0.83349609	0.64306641	0.060058594	0	0	0	0	0	0	0	0	0	0.9309082	0.069091797	0.079833984	-0.015625	-0.057617188	-0.006103516	0.01	39372.95	0	0	0.01
840	841	841	Category C	-0.43188477	0.19189453	-0.83984375	0.028808594	-0.1496582	0.4230957	0.49	0.01	9/6/2018	9	6	2018	0:50:11	3011	0.1	0	50	11	1928	0.051269531	3.5030273	-0.37939453	0.16723633	-0.83447266	0.16992188	0.057861328	0	0	0	0	0	0	0	0	0	0.93188477	0.068115234	0.08203125	-0.052246094	0.024414063	-0.005126953	0.01	39372.95	0	0	0.01
841	842	842	Category C	-0.34790039	0.17993164	-0.68383789	0.057128906	-0.15405273	0.42553711	0.49	0.01	9/6/2018	9	6	2018	0:50:11	3011	0.2	0	50	11	1940	0.051269531	3.5030273	-0.37768555	0.16674805	-0.83349609	1.1452637	0.15307617	0	0	0	0	0	0	0	0	0	0.93017578	0.069824219	0.19262695	0.029785156	0.012939453	0.1496582	0.01	39372.95	0	0	0.01
842	843	843	Category C	-0.51586914	0.15576172	-0.93579102	0.047607422	-0.15917969	0.42016602	0.49	0.01	9/6/2018	9	6	2018	0:50:11	3011	0.3	0	50	11	1977	0.051269531	3.5030273	-0.37817383	0.16772461	-0.83398438	1.6706543	0.17138672	0	0	0	0	0	0	0	0	0	0.9309082	0.069091797	0.2512207	-0.13745117	-0.011962891	-0.1015625	0.01	39372.95	0	0	0.01
843	844	844	Category C	-0.40795898	0.10791016	-0.83984375	0.040283203	-0.15869141	0.4230957	0.49	0.01	9/6/2018	9	6	2018	0:50:11	3011	0.4	0	50	11	1977	0.051269531	3.5030273	-0.37817383	0.16918945	-0.83569336	0.10498047	0.068115234	0	0	0	0	0	0	0	0	0	0.93286133	0.067138672	0.094970703	-0.029541016	-0.061279297	-0.00390625	0.01	39372.95	0	0	0.01
844	845	845	Category C	-0.34790039	0.17993164	-0.75585938	0.041015625	-0.15405273	0.43432617	0.49	0.01	9/6/2018	9	6	2018	0:50:11	3011	0.5	0	50	11	2002	0.051269531	3.5030273	-0.3762207	0.16918945	-0.83203125	0.87890625	0.08203125	0	0	0	0	0	0	0	0	0	0.92871094	0.071289063	0.11523438	0.028320313	0.010498047	0.076171875	0.01	39372.95	0	0	0.01
845	846	846	Category C	-0.34790039	0.19189453	-0.63598633	0.066894531	-0.14379883	0.41479492	0.49	0.01	9/6/2018	9	6	2018	0:50:11	3011	0.6	0	50	11	1990	0.051269531	3.5030273	-0.37719727	0.16772461	-0.83349609	0.004394531	0.20117188	0	0	0	0	0	0	0	0	0	0.93017578	0.069824219	0.25097656	0.029296875	0.023925781	0.19750977	0.01	39372.95	0	0	0.01
846	847	847	Category C	-0.52783203	0.17993164	-0.97192383	0.042480469	-0.15429688	0.42016602	0.49	0.01	9/6/2018	9	6	2018	0:50:11	3011	0.7	0	50	11	1965	0.051269531	3.5030273	-0.37573242	0.16772461	-0.83325195	0.33764648	0.20581055	0	0	0	0	0	0	0	0	0	0.92944336	0.070556641	0.30249023	-0.15185547	0.011962891	-0.13842773	0.01	39372.95	0	0	0.01
847	848	848	Category C	-0.38378906	0.14379883	-0.76782227	0.039306641	-0.16064453	0.42089844	0.5	0.01	9/6/2018	9	6	2018	0:50:11	3011	0.8	0	50	11	1953	0.051269531	3.5030273	-0.37817383	0.17016602	-0.83325195	2.3215332	0.070800781	0	0	0	0	0	0	0	0	0	0.93066406	0.069335938	0.097412109	-0.005371094	-0.026367188	0.065429688	0.01	39372.95	0	0	0.01
848	849	849	Category C	-0.41992188	0.17993164	-0.89990234	0.040527344	-0.15380859	0.4140625	0.5	0.01	9/6/2018	9	6	2018	0:50:11	3011	0.9	0	50	11	1941	0.051269531	3.5030273	-0.37646484	0.1706543	-0.83374023	3.0703125	0.079345703	0	0	0	0	0	0	0	0	0	0.93066406	0.069335938	0.1184082	-0.043212891	0.009033203	-0.065917969	0.01	39372.95	0	0	0.01
849	850	850	Category C	-0.31176758	0.16796875	-0.68383789	0.041992188	-0.16064453	0.4230957	0.5	0.01	9/6/2018	9	6	2018	0:50:12	3012	0	0	50	12	1941	0.051269531	3.5030273	-0.37939453	0.17089844	-0.83544922	0.40600586	0.16601563	0	0	0	0	0	0	0	0	0	0.93334961	0.066650391	0.22241211	0.067626953	-0.002929688	0.15161133	0.01	39372.95	0	0	0.01
850	851	851	Category C	-0.3359375	0.19189453	-0.91186523	0.030517578	-0.15942383	0.41772461	0.5	0.01	9/6/2018	9	6	2018	0:50:12	3012	0.1	0	50	12	1928	0.051269531	3.5030273	-0.37890625	0.171875	-0.83374023	2.140625	0.091308594	0	0	0	0	0	0	0	0	0	0.93188477	0.068115234	0.14086914	0.04296875	0.019775391	-0.077880859	0.01	39372.95	0	0	0.01
851	852	852	Category C	-0.34790039	0.14379883	-0.97192383	-0.018554688	-0.16796875	0.42358398	0.5	0.01	9/6/2018	9	6	2018	0:50:12	3012	0.2	0	50	12	1941	0.051269531	3.5030273	-0.38037109	0.17211914	-0.83666992	1.2407227	0.14160156	0	0	0	0	0	0	0	0	0	0.93505859	0.064941406	0.19580078	0.032470703	-0.028320313	-0.13500977	0.01	39372.95	0	0	0.01
852	853	853	Category C	-0.44384766	0.16796875	-0.82788086	-0.008300781	-0.17236328	0.41845703	0.5	0.01	9/6/2018	9	6	2018	0:50:12	3012	0.3	0	50	12	1916	0.051269531	3.5030273	-0.38110352	0.17333984	-0.83789063	0.5012207	0.063476563	0	0	0	0	0	0	0	0	0	0.93652344	0.063476563	0.078125	-0.0625	-0.005371094	0.010009766	0.01	39372.95	0	0	0.01
853	854	854	Category C	-0.25195313	0.21582031	-0.70776367	0.030761719	-0.16674805	0.41870117	0.5	0.01	9/6/2018	9	6	2018	0:50:12	3012	0.4	0	50	12	1891	0.051269531	3.5030273	-0.38012695	0.1730957	-0.83422852	1.2416992	0.18505859	0	0	0	0	0	0	0	0	0	0.93286133	0.067138672	0.29736328	0.12817383	0.042480469	0.12646484	0.01	39372.95	0	0	0.01
854	855	855	Category C	-0.45581055	0.2277832	-0.94799805	0.040039063	-0.16601563	0.42089844	0.5	0.01	9/6/2018	9	6	2018	0:50:12	3012	0.5	0	50	12	1854	0.051269531	3.5030273	-0.38037109	0.17382813	-0.83569336	2.2099609	0.14526367	0	0	0	0	0	0	0	0	0	0.93457031	0.065429688	0.24121094	-0.075195313	0.053710938	-0.11206055	0.01	39372.95	0	0	0.01
855	856	856	Category C	-0.29980469	0.16796875	-0.80395508	0.005859375	-0.15991211	0.41796875	0.5	0.01	9/6/2018	9	6	2018	0:50:12	3012	0.6	0	50	12	1867	0.051269531	3.5030273	-0.3815918	0.17382813	-0.83837891	0.49609375	0.088867188	0	0	0	0	0	0	0	0	0	0.93725586	0.062744141	0.12231445	0.081787109	-0.005859375	0.034423828	0.01	39372.95	0	0	0.01
856	857	857	Category C	-0.25195313	0.19189453	-0.77978516	0.010742188	-0.15673828	0.41333008	0.5	0.01	9/6/2018	9	6	2018	0:50:12	3012	0.7	0	50	12	1892	0.051269531	3.5030273	-0.38012695	0.17382813	-0.83740234	2.5454102	0.1418457	0	0	0	0	0	0	0	0	0	0.93603516	0.063964844	0.20410156	0.12817383	0.017822266	0.057617188	0.01	39372.95	0	0	0.01
857	858	858	Category C	-0.46777344	0.17993164	-0.95996094	-0.02734375	-0.15551758	0.41650391	0.51	0.01	9/6/2018	9	6	2018	0:50:12	3012	0.8	0	50	12	1916	0.051269531	3.5030273	-0.37890625	0.1730957	-0.83666992	1.7993164	0.15185547	0	0	0	0	0	0	0	0	0	0.93457031	0.065429688	0.21850586	-0.088623047	0.006591797	-0.12304688	0.01	39372.95	0	0	0.01
858	859	859	Category C	-0.34790039	0.19189453	-0.7199707	-0.016357422	-0.1550293	0.42163086	0.51	0.01	9/6/2018	9	6	2018	0:50:12	3012	0.9	0	50	12	1966	0.051269531	3.5030273	-0.37988281	0.17285156	-0.83837891	0.29150391	0.12426758	0	0	0	0	0	0	0	0	0	0.93652344	0.063476563	0.16943359	0.031982422	0.018798828	0.1184082	0.01	39372.95	0	0	0.01
859	860	860	Category C	-0.38378906	0.19189453	-0.91186523	0.047851563	-0.14648438	0.42553711	0.51	0.01	9/6/2018	9	6	2018	0:50:13	3013	0	0	50	13	1978	0.051269531	3.5030273	-0.37866211	0.1730957	-0.83618164	2.6386719	0.077880859	0	0	0	0	0	0	0	0	0	0.93408203	0.065917969	0.099121094	-0.004882813	0.018554688	-0.075439453	0.01	39372.95	0	0	0.01
860	861	861	Category C	-0.3359375	0.17993164	-0.92382813	0.014160156	-0.1496582	0.42163086	0.51	0.01	9/6/2018	9	6	2018	0:50:13	3013	0.1	0	50	13	1990	0.051269531	3.5030273	-0.37768555	0.17333984	-0.83520508	4.2546387	0.097900391	0	0	0	0	0	0	0	0	0	0.93286133	0.067138672	0.13647461	0.041748047	0.006347656	-0.088378906	0.01	39372.95	0	0	0.01
861	862	862	Category C	-0.39599609	0.15576172	-0.85180664	0.010986328	-0.15112305	0.42773438	0.51	0.01	9/6/2018	9	6	2018	0:50:13	3013	0.2	0	50	13	2002	0.051269531	3.5030273	-0.37817383	0.17333984	-0.83935547	2.2260742	0.027832031	0	0	0	0	0	0	0	0	0	0.93676758	0.063232422	0.047851563	-0.017578125	-0.017578125	-0.012207031	0.01	39372.95	0	0	0.01
862	863	863	Category C	-0.38378906	0.15576172	-0.89990234	0.017089844	-0.16186523	0.41748047	0.51	0.01	9/6/2018	9	6	2018	0:50:13	3013	0.3	0	50	13	1990	0.051269531	3.5030273	-0.37646484	0.17407227	-0.83520508	1.5805664	0.067382813	0	0	0	0	0	0	0	0	0	0.93261719	0.067382813	0.090087891	-0.007080078	-0.018310547	-0.064453125	0.01	39372.95	0	0	0.01
863	864	864	Category C	-0.27587891	0.095947266	-0.69580078	0.028564453	-0.15966797	0.41772461	0.51	0.01	9/6/2018	9	6	2018	0:50:13	3013	0.4	0	50	13	1990	0.051269531	3.5030273	-0.37646484	0.17236328	-0.83691406	3.8898926	0.18945313	0	0	0	0	0	0	0	0	0	0.93383789	0.066162109	0.31835938	0.10058594	-0.076416016	0.14111328	0.01	39372.95	0	0	0.01
864	865	865	Category C	-0.39599609	0.10791016	-0.93579102	0.043457031	-0.15795898	0.41821289	0.51	0.01	9/6/2018	9	6	2018	0:50:13	3013	0.5	0	50	13	1928	0.051269531	3.5030273	-0.37548828	0.17236328	-0.83740234	4.2695313	0.11914063	0	0	0	0	0	0	0	0	0	0.93383789	0.066162109	0.18310547	-0.020263672	-0.064453125	-0.098144531	0.01	39372.95	0	0	0.01
865	866	866	Category C	-0.34790039	0.19189453	-0.89990234	0.012451172	-0.15649414	0.41748047	0.51	0.01	9/6/2018	9	6	2018	0:50:13	3013	0.6	0	50	13	1891	0.051269531	3.5030273	-0.375	0.17333984	-0.83984375	5.6850586	0.068115234	0	0	0	0	0	0	0	0	0	0.93603516	0.063964844	0.10546875	0.027099609	0.018310547	-0.059814453	0.01	39372.95	0	0	0.01
866	867	867	Category C	-0.41992188	0.17993164	-0.91186523	0.003417969	-0.17236328	0.41870117	0.51	0.01	9/6/2018	9	6	2018	0:50:13	3013	0.7	0	50	13	1916	0.051269531	3.5030273	-0.375	0.17358398	-0.84179688	6.6247559	0.083251953	0	0	0	0	0	0	0	0	0	0.93774414	0.062255859	0.12084961	-0.044677734	0.006103516	-0.069824219	0.01	39372.95	0	0	0.01
867	868	868	Category C	-0.31176758	0.19189453	-0.7199707	0.02734375	-0.16650391	0.42260742	0.52	0.01	9/6/2018	9	6	2018	0:50:13	3013	0.8	0	50	13	1867	0.051269531	3.5030273	-0.37304688	0.17382813	-0.84057617	5.5688477	0.13671875	0	0	0	0	0	0	0	0	0	0.93603516	0.063964844	0.19995117	0.061279297	0.017822266	0.12060547	0.01	39372.95	0	0	0.01
868	869	869	Category C	-0.39599609	0.20385742	-0.88793945	0.018310547	-0.16113281	0.40942383	0.52	0.01	9/6/2018	9	6	2018	0:50:13	3013	0.9	0	50	13	1916	0.051269531	3.5030273	-0.37060547	0.17431641	-0.84082031	2.1740723	0.060791016	0	0	0	0	0	0	0	0	0	0.93530273	0.064697266	0.1015625	-0.025146484	0.029296875	-0.046875	0.01	39372.95	0	0	0.01
869	870	870	Category C	-0.40795898	0.15576172	-0.81591797	0.004150391	-0.16064453	0.42211914	0.52	0.01	9/6/2018	9	6	2018	0:50:14	3014	0	0	50	14	1941	0.051269531	3.5030273	-0.37158203	0.17504883	-0.84399414	0.75732422	0.049804688	0	0	0	0	0	0	0	0	0	0.9387207	0.061279297	0.083740234	-0.036132813	-0.019287109	0.028076172	0.01	39372.95	0	0	0.01
870	871	871	Category C	-0.31176758	0.19189453	-0.7199707	0.031738281	-0.16113281	0.42675781	0.52	0.01	9/6/2018	9	6	2018	0:50:14	3014	0.1	0	50	14	1892	0.051269531	3.5030273	-0.37207031	0.17578125	-0.8449707	1.0710449	0.13964844	0	0	0	0	0	0	0	0	0	0.93994141	0.060058594	0.20141602	0.060302734	0.015869141	0.125	0.01	39372.95	0	0	0.01
871	872	872	Category C	-0.27587891	0.19189453	-0.87597656	0.036132813	-0.15893555	0.41381836	0.52	0.01	9/6/2018	9	6	2018	0:50:14	3014	0.2	0	50	14	1904	0.051269531	3.5030273	-0.37109375	0.17456055	-0.84399414	0.037353516	0.10180664	0	0	0	0	0	0	0	0	0	0.93823242	0.061767578	0.14428711	0.095214844	0.017089844	-0.031738281	0.01	39372.95	0	0	0.01
872	873	873	Category C	-0.43188477	0.16796875	-0.86376953	0.026855469	-0.15771484	0.41552734	0.52	0.01	9/6/2018	9	6	2018	0:50:14	3014	0.3	0	50	14	1879	0.051269531	3.5030273	-0.36962891	0.17529297	-0.84228516	2.2106934	0.065917969	0	0	0	0	0	0	0	0	0	0.93652344	0.063476563	0.090820313	-0.062011719	-0.007324219	-0.021240234	0.01	39372.95	0	0	0.01
873	874	874	Category C	-0.43188477	0.17993164	-0.86376953	-0.005859375	-0.16479492	0.41870117	0.52	0.01	9/6/2018	9	6	2018	0:50:14	3014	0.4	0	50	14	1854	0.051269531	3.5030273	-0.36791992	0.17626953	-0.8425293	3.1904297	0.067382813	0	0	0	0	0	0	0	0	0	0.93603516	0.063964844	0.088623047	-0.063720703	0.003417969	-0.020996094	0.01	39372.95	0	0	0.01
874	875	875	Category C	-0.37182617	0.17993164	-0.77978516	0.010009766	-0.16333008	0.40893555	0.52	0.01	9/6/2018	9	6	2018	0:50:14	3014	0.5	0	50	14	1904	0.051269531	3.5030273	-0.36938477	0.17651367	-0.84570313	1.7504883	0.065917969	0	0	0	0	0	0	0	0	0	0.93945313	0.060546875	0.071533203	-0.002197266	0.003173828	0.065917969	0.01	39372.95	0	0	0.01
875	876	876	Category C	-0.23999023	0.19189453	-0.89990234	0.041015625	-0.16772461	0.41894531	0.52	0.01	9/6/2018	9	6	2018	0:50:14	3014	0.6	0	50	14	1891	0.051269531	3.5030273	-0.36914063	0.17651367	-0.8425293	0.79541016	0.14208984	0	0	0	0	0	0	0	0	0	0.93652344	0.063476563	0.2019043	0.12915039	0.015136719	-0.057128906	0.01	39372.95	0	0	0.01
876	877	877	Category C	-0.35986328	0.20385742	-0.83984375	0.009277344	-0.17749023	0.41088867	0.52	0.01	9/6/2018	9	6	2018	0:50:14	3014	0.7	0	50	14	1904	0.051513672	3.4772461	-0.3671875	0.17529297	-0.83959961	0.38085938	0.029052734	0	0	0	0	0	0	0	0	0	0.93310547	0.066894531	0.035644531	0.007324219	0.028320313	0	0.01	39372.95	0	0	0.01
877	878	878	Category C	-0.43188477	0.13183594	-0.97192383	-0.001464844	-0.17016602	0.41259766	0.53	0.01	9/6/2018	9	6	2018	0:50:14	3014	0.8	0	50	14	1904	0.051513672	3.4772461	-0.36669922	0.17651367	-0.84204102	2.3293457	0.15185547	0	0	0	0	0	0	0	0	0	0.93530273	0.064697266	0.23950195	-0.064941406	-0.044677734	-0.12963867	0.01	39372.95	0	0	0.01
878	879	879	Category C	-0.37182617	0.17993164	-0.86376953	-0.018310547	-0.17944336	0.41015625	0.53	0.01	9/6/2018	9	6	2018	0:50:14	3014	0.9	0	50	14	1867	0.051513672	3.4772461	-0.3684082	0.17626953	-0.84301758	5.8442383	0.020996094	0	0	0	0	0	0	0	0	0	0.93676758	0.063232422	0.027099609	-0.003173828	0.003417969	-0.020507813	0.01	39372.95	0	0	0.01
879	880	880	Category C	-0.26391602	0.20385742	-0.77978516	0.041015625	-0.16333008	0.42504883	0.53	0.01	9/6/2018	9	6	2018	0:50:15	3015	0	0	50	15	1879	0.051513672	3.4772461	-0.36791992	0.17651367	-0.84155273	6.3376465	0.12402344	0	0	0	0	0	0	0	0	0	0.93530273	0.064697266	0.19311523	0.10400391	0.027099609	0.061767578	0.01	39372.95	0	0	0.01
880	881	881	Category C	-0.39599609	0.15576172	-0.88793945	0.042236328	-0.17358398	0.41796875	0.53	0.01	9/6/2018	9	6	2018	0:50:15	3015	0.1	0	50	15	1879	0.051513672	3.4772461	-0.36743164	0.17895508	-0.83959961	5.144043	0.060546875	0	0	0	0	0	0	0	0	0	0.93383789	0.066162109	0.099853516	-0.028320313	-0.023193359	-0.048095703	0.01	39372.95	0	0	0.01
881	882	882	Category C	-0.37182617	0.20385742	-0.79199219	0.01171875	-0.16625977	0.41308594	0.53	0.01	9/6/2018	9	6	2018	0:50:15	3015	0.2	0	50	15	1842	0.051513672	3.4772461	-0.36816406	0.17895508	-0.84057617	4.3193359	0.054443359	0	0	0	0	0	0	0	0	0	0.93505859	0.064941406	0.076904297	-0.003417969	0.024658203	0.048583984	0.01	39372.95	0	0	0.01
882	883	883	Category C	-0.40795898	0.20385742	-0.93579102	0.014892578	-0.17236328	0.40893555	0.53	0.01	9/6/2018	9	6	2018	0:50:15	3015	0.3	0	50	15	1830	0.051513672	3.4772461	-0.36669922	0.17895508	-0.84008789	5.0290527	0.10693359	0	0	0	0	0	0	0	0	0	0.93408203	0.065917969	0.16137695	-0.041015625	0.024658203	-0.095458984	0.01	39372.95	0	0	0.01
883	884	884	Category C	-0.29980469	0.15576172	-0.53979492	0.026123047	-0.18017578	0.41625977	0.53	0.01	9/6/2018	9	6	2018	0:50:15	3015	0.4	0	50	15	1818	0.051513672	3.4772461	-0.36621094	0.1809082	-0.84033203	6.3259277	0.30883789	0	0	0	0	0	0	0	0	0	0.93432617	0.065673828	0.39233398	0.06640625	-0.025146484	0.30053711	0.01	39372.95	0	0	0.01
884	885	885	Category C	-0.35986328	0.059814453	-0.93579102	0.065673828	-0.16699219	0.40649414	0.53	0.01	9/6/2018	9	6	2018	0:50:15	3015	0.5	0	50	15	1793	0.051513672	3.4772461	-0.36572266	0.18286133	-0.83935547	4.041748	0.15625	0	0	0	0	0	0	0	0	0	0.93359375	0.06640625	0.2253418	0.005859375	-0.12304688	-0.096191406	0.01	39372.95	0	0	0.01
885	886	886	Category C	-0.37182617	0.19189453	-0.94799805	0.010498047	-0.18164063	0.41601563	0.53	0.01	9/6/2018	9	6	2018	0:50:15	3015	0.6	0	50	15	1818	0.051513672	3.4772461	-0.36865234	0.18383789	-0.84155273	3.6989746	0.10644531	0	0	0	0	0	0	0	0	0	0.93701172	0.062988281	0.1171875	-0.002929688	0.0078125	-0.10620117	0.01	39372.95	0	0	0.01
886	887	887	Category C	-0.44384766	0.21582031	-0.76782227	0.042480469	-0.16601563	0.41699219	0.53	0.01	9/6/2018	9	6	2018	0:50:15	3015	0.7	0	50	15	1842	0.051513672	3.4772461	-0.36938477	0.18432617	-0.84399414	3.901123	0.11083984	0	0	0	0	0	0	0	0	0	0.93945313	0.060546875	0.18188477	-0.07421875	0.03125	0.076171875	0.01	39372.95	0	0	0.01
887	888	888	Category C	-0.3359375	0.15576172	-0.87597656	0.072509766	-0.17407227	0.40356445	0.54	0.01	9/6/2018	9	6	2018	0:50:15	3015	0.8	0	50	15	1854	0.051513672	3.4772461	-0.3671875	0.18481445	-0.84106445	3.0944824	0.054931641	0	0	0	0	0	0	0	0	0	0.9362793	0.063720703	0.094970703	0.03125	-0.029052734	-0.034667969	0.01	39372.95	0	0	0.01
888	889	889	Category C	-0.53979492	0.21582031	-0.89990234	0.022216797	-0.17529297	0.40625	0.54	0.01	9/6/2018	9	6	2018	0:50:15	3015	0.9	0	50	15	1867	0.051513672	3.4772461	-0.36669922	0.18676758	-0.84106445	0.32958984	0.18481445	0	0	0	0	0	0	0	0	0	0.93652344	0.063476563	0.26025391	-0.17285156	0.028808594	-0.05859375	0.01	39372.95	0	0	0.01
889	890	890	Category C	-0.41992188	0.16796875	-0.79199219	0.0546875	-0.17260742	0.41235352	0.54	0.01	9/6/2018	9	6	2018	0:50:16	3016	0	0	50	16	1891	0.051513672	3.4772461	-0.36669922	0.18676758	-0.84130859	2.1140137	0.074951172	0	0	0	0	0	0	0	0	0	0.93676758	0.063232422	0.12133789	-0.052978516	-0.018798828	0.049316406	0.01	39372.95	0	0	0.01
890	891	891	Category C	-0.47998047	0.19189453	-0.95996094	0.029296875	-0.16650391	0.42358398	0.54	0.01	9/6/2018	9	6	2018	0:50:16	3016	0.1	0	50	16	1891	0.051513672	3.4772461	-0.36816406	0.18725586	-0.84326172	1.2407227	0.16137695	0	0	0	0	0	0	0	0	0	0.93896484	0.061035156	0.23266602	-0.11157227	0.004394531	-0.11645508	0.01	39372.95	0	0	0.01
891	892	892	Category C	-0.43188477	0.21582031	-0.81591797	0.048339844	-0.17456055	0.41894531	0.54	0.01	9/6/2018	9	6	2018	0:50:16	3016	0.2	0	50	16	1879	0.051513672	3.4772461	-0.36816406	0.1875	-0.84057617	0.42602539	0.073730469	0	0	0	0	0	0	0	0	0	0.93676758	0.063232422	0.11669922	-0.063476563	0.028076172	0.024658203	0.01	39372.95	0	0	0.01
892	893	893	Category C	-0.29980469	0.11987305	-0.6237793	0.063964844	-0.16113281	0.41455078	0.54	0.01	9/6/2018	9	6	2018	0:50:16	3016	0.3	0	50	16	1854	0.051513672	3.4772461	-0.36694336	0.18920898	-0.83862305	1.5285645	0.2355957	0	0	0	0	0	0	0	0	0	0.93481445	0.065185547	0.3515625	0.067138672	-0.069335938	0.21484375	0.01	39372.95	0	0	0.01
893	894	894	Category C	-0.50390625	0.20385742	-0.98388672	0.062988281	-0.17163086	0.40209961	0.54	0.01	9/6/2018	9	6	2018	0:50:16	3016	0.4	0	50	16	1805	0.051513672	3.4772461	-0.36694336	0.18945313	-0.83935547	3.2871094	0.19921875	0	0	0	0	0	0	0	0	0	0.93554688	0.064453125	0.29516602	-0.13671875	0.014160156	-0.14428711	0.01	39372.95	0	0	0.01
894	895	895	Category C	-0.44384766	0.20385742	-0.93579102	0.019042969	-0.17236328	0.41821289	0.54	0.01	9/6/2018	9	6	2018	0:50:16	3016	0.5	0	50	16	1769	0.051513672	3.4772461	-0.3684082	0.18945313	-0.84179688	1.6496582	0.12109375	0	0	0	0	0	0	0	0	0	0.93823242	0.061767578	0.18359375	-0.075195313	0.014160156	-0.09375	0.01	39372.95	0	0	0.01
895	896	896	Category C	-0.37182617	0.15576172	-0.7199707	0.022949219	-0.16162109	0.4206543	0.54	0.01	9/6/2018	9	6	2018	0:50:16	3016	0.6	0	50	16	1769	0.051513672	3.4772461	-0.3659668	0.18920898	-0.83886719	0.30053711	0.12353516	0	0	0	0	0	0	0	0	0	0.93457031	0.065429688	0.15820313	-0.005615234	-0.033447266	0.11889648	0.01	39372.95	0	0	0.01
896	897	897	Category C	-0.3359375	0.11987305	-0.82788086	0.064453125	-0.17675781	0.40722656	0.54	0.01	9/6/2018	9	6	2018	0:50:16	3016	0.7	0	50	16	1793	0.051513672	3.4772461	-0.36645508	0.19091797	-0.83862305	0.014404297	0.078125	0	0	0	0	0	0	0	0	0	0.93481445	0.065185547	0.11230469	0.030517578	-0.071044922	0.010742188	0.01	39372.95	0	0	0.01
897	898	898	Category C	-0.38378906	0.14379883	-0.89990234	0.038818359	-0.1796875	0.41674805	0.55	0.01	9/6/2018	9	6	2018	0:50:16	3016	0.8	0	50	16	1830	0.051513672	3.4772461	-0.36791992	0.19116211	-0.83935547	0.53198242	0.078369141	0	0	0	0	0	0	0	0	0	0.9362793	0.063720703	0.12353516	-0.015625	-0.047363281	-0.060302734	0.01	39372.95	0	0	0.01
898	899	899	Category C	-0.35986328	0.23999023	-0.7199707	0.004150391	-0.1862793	0.40478516	0.55	0.01	9/6/2018	9	6	2018	0:50:16	3016	0.9	0	50	16	1867	0.051513672	3.4772461	-0.36767578	0.19140625	-0.83959961	2.7084961	0.12939453	0	0	0	0	0	0	0	0	0	0.9362793	0.063720703	0.17578125	0.0078125	0.048339844	0.11962891	0.01	39372.95	0	0	0.01
899	900	900	Category C	-0.3359375	0.20385742	-0.89990234	0.002197266	-0.1862793	0.41455078	0.55	0.01	9/6/2018	9	6	2018	0:50:17	3017	0	0	50	17	1879	0.051513672	3.4772461	-0.36669922	0.19287109	-0.83886719	5.9504395	0.069091797	0	0	0	0	0	0	0	0	0	0.93554688	0.064453125	0.10253906	0.030761719	0.010742188	-0.060791016	0.01	39372.95	0	0	0.01
900	901	901	Category C	-0.31176758	0.15576172	-0.99584961	0	-0.1965332	0.40527344	0.55	0.01	9/6/2018	9	6	2018	0:50:17	3017	0.1	0	50	17	1854	0.051513672	3.4772461	-0.36547852	0.19335938	-0.83740234	6.1311035	0.17138672	0	0	0	0	0	0	0	0	0	0.93383789	0.066162109	0.24975586	0.053710938	-0.037597656	-0.15820313	0.01	39372.95	0	0	0.01
901	902	902	Category C	-0.27587891	0.2878418	-0.61181641	0.020019531	-0.20141602	0.40478516	0.55	0.01	9/6/2018	9	6	2018	0:50:17	3017	0.2	0	50	17	1867	0.051513672	3.4772461	-0.36547852	0.19433594	-0.83691406	6.5893555	0.25952148	0	0	0	0	0	0	0	0	0	0.93383789	0.066162109	0.40820313	0.089599609	0.093261719	0.22509766	0.01	39372.95	0	0	0.01
902	903	903	Category C	-0.39599609	0.035888672	-1.0197754	0.029296875	-0.17578125	0.41943359	0.55	0.01	9/6/2018	9	6	2018	0:50:17	3017	0.3	0	50	17	1867	0.051513672	3.4772461	-0.36499023	0.19604492	-0.83666992	8.2407227	0.24511719	0	0	0	0	0	0	0	0	0	0.93359375	0.06640625	0.37402344	-0.030761719	-0.16015625	-0.18286133	0.01	39372.95	0	0	0.01
903	904	904	Category C	-0.32397461	0.17993164	-0.88793945	-0.015869141	-0.20605469	0.39990234	0.55	0.01	9/6/2018	9	6	2018	0:50:17	3017	0.4	0	50	17	1854	0.051513672	3.4772461	-0.36401367	0.19799805	-0.83666992	9.5300293	0.067382813	0	0	0	0	0	0	0	0	0	0.93383789	0.066162109	0.10913086	0.040039063	-0.018066406	-0.051025391	0.01	39372.95	0	0	0.01
904	905	905	Category C	-0.27587891	0.23999023	-0.89990234	0.005615234	-0.20019531	0.3984375	0.55	0.01	9/6/2018	9	6	2018	0:50:17	3017	0.5	0	50	17	1891	0.051513672	3.4772461	-0.36376953	0.19995117	-0.83862305	8.0178223	0.11425781	0	0	0	0	0	0	0	0	0	0.93579102	0.064208984	0.18896484	0.087890625	0.039794922	-0.061035156	0.01	39372.95	0	0	0.01
905	906	906	Category C	-0.34790039	0.20385742	-0.94799805	-0.020751953	-0.19799805	0.39868164	0.55	0.01	9/6/2018	9	6	2018	0:50:17	3017	0.6	0	50	17	1867	0.051513672	3.4772461	-0.36254883	0.20068359	-0.83764648	7.4248047	0.11108398	0	0	0	0	0	0	0	0	0	0.93457031	0.065429688	0.12768555	0.014648438	0.002929688	-0.11010742	0.01	39372.95	0	0	0.01
906	907	907	Category C	-0.25195313	0.20385742	-0.76782227	-0.011230469	-0.21508789	0.39257813	0.55	0.01	9/6/2018	9	6	2018	0:50:17	3017	0.7	0	50	17	1867	0.051513672	3.4772461	-0.36108398	0.20068359	-0.8371582	7.8693848	0.12939453	0	0	0	0	0	0	0	0	0	0.93359375	0.06640625	0.18164063	0.10913086	0.002929688	0.069335938	0.01	39372.95	0	0	0.01
907	908	908	Category C	-0.25195313	0.19189453	-0.91186523	0.002929688	-0.20654297	0.40209961	0.56	0.01	9/6/2018	9	6	2018	0:50:17	3017	0.8	0	50	17	1867	0.051513672	3.4772461	-0.359375	0.20263672	-0.8371582	6.7663574	0.13134766	0	0	0	0	0	0	0	0	0	0.93334961	0.066650391	0.19287109	0.10742188	-0.010742188	-0.074462891	0.01	39372.95	0	0	0.01
908	909	909	Category C	-0.35986328	0.20385742	-0.93579102	0	-0.20898438	0.39599609	0.56	0.01	9/6/2018	9	6	2018	0:50:17	3017	0.9	0	50	17	1842	0.051513672	3.4772461	-0.35766602	0.20336914	-0.83789063	4.7219238	0.09765625	0	0	0	0	0	0	0	0	0	0.93334961	0.066650391	0.1003418	-0.001953125	0.000244141	-0.09765625	0.01	39372.95	0	0	0.01
909	910	910	Category C	-0.37182617	0.25195313	-0.91186523	-0.044189453	-0.19848633	0.39501953	0.56	0.01	9/6/2018	9	6	2018	0:50:18	3018	0	0	50	18	1842	0.051513672	3.4772461	-0.35620117	0.20385742	-0.83789063	4.6691895	0.089111328	0	0	0	0	0	0	0	0	0	0.93310547	0.066894531	0.13720703	-0.015380859	0.047851563	-0.073730469	0.01	39372.95	0	0	0.01
910	911	911	Category C	-0.26391602	0.071777344	-0.80395508	0.004638672	-0.20019531	0.40307617	0.56	0.01	9/6/2018	9	6	2018	0:50:18	3018	0.1	0	50	18	1805	0.051513672	3.4772461	-0.3527832	0.20532227	-0.83740234	3.4057617	0.1640625	0	0	0	0	0	0	0	0	0	0.93164063	0.068359375	0.25610352	0.088867188	-0.13354492	0.033447266	0.01	39372.95	0	0	0.01
911	912	912	Category C	-0.29980469	0.17993164	-0.76782227	0.042480469	-0.19433594	0.40551758	0.56	0.01	9/6/2018	9	6	2018	0:50:18	3018	0.2	0	50	18	1793	0.051513672	3.4772461	-0.35229492	0.20581055	-0.83935547	0.6887207	0.092529297	0	0	0	0	0	0	0	0	0	0.93334961	0.066650391	0.15014648	0.052490234	-0.025878906	0.071533203	0.01	39372.95	0	0	0.01
912	913	913	Category C	-0.2878418	0.23999023	-0.81591797	0.039550781	-0.16577148	0.42211914	0.56	0.01	9/6/2018	9	6	2018	0:50:18	3018	0.3	0	50	18	1781	0.051513672	3.4772461	-0.35400391	0.20336914	-0.83837891	3.4572754	0.078857422	0	0	0	0	0	0	0	0	0	0.93261719	0.067382813	0.12524414	0.066162109	0.036376953	0.022460938	0.01	39372.95	0	0	0.01
913	914	914	Category C	-0.39599609	0.2277832	-0.94799805	0.023925781	-0.16186523	0.42651367	0.56	0.01	9/6/2018	9	6	2018	0:50:18	3018	0.4	0	50	18	1781	0.051513672	3.4772461	-0.35351563	0.2019043	-0.83837891	6.6555176	0.12011719	0	0	0	0	0	0	0	0	0	0.93212891	0.067871094	0.17773438	-0.042236328	0.025634766	-0.109375	0.01	39372.95	0	0	0.01
914	915	915	Category C	-0.44384766	0.15576172	-0.70776367	-0.012451172	-0.18383789	0.41040039	0.56	0.01	9/6/2018	9	6	2018	0:50:18	3018	0.5	0	50	18	1805	0.051513672	3.4788574	-0.35327148	0.20117188	-0.83813477	6.9916992	0.16503906	0	0	0	0	0	0	0	0	0	0.93164063	0.068359375	0.26635742	-0.090332031	-0.045410156	0.13037109	0.01	39372.95	0	0	0.01
915	916	916	Category C	-0.26391602	0.15576172	-0.64794922	0.048828125	-0.15869141	0.43530273	0.56	0.01	9/6/2018	9	6	2018	0:50:18	3018	0.6	0	50	18	1818	0.051513672	3.4788574	-0.3515625	0.19946289	-0.83862305	10.256348	0.21459961	0	0	0	0	0	0	0	0	0	0.93115234	0.068847656	0.32226563	0.087646484	-0.043701172	0.19067383	0.01	39372.95	0	0	0.01
916	917	917	Category C	-0.41992188	0.15576172	-0.93579102	0.063232422	-0.16381836	0.4206543	0.57	0.01	9/6/2018	9	6	2018	0:50:18	3018	0.7	0	50	18	1830	0.051513672	3.4788574	-0.35351563	0.19799805	-0.83862305	12.136719	0.12475586	0	0	0	0	0	0	0	0	0	0.93139648	0.068603516	0.20556641	-0.066162109	-0.042236328	-0.096923828	0.01	39372.95	0	0	0.01
917	918	918	Category C	-0.43188477	0.16796875	-0.88793945	0.030517578	-0.17089844	0.41333008	0.57	0.01	9/6/2018	9	6	2018	0:50:18	3018	0.8	0	50	18	1830	0.051513672	3.4788574	-0.3527832	0.19702148	-0.83959961	13.818359	0.096923828	0	0	0	0	0	0	0	0	0	0.93188477	0.068115234	0.15625	-0.078857422	-0.029052734	-0.048095703	0.01	39372.95	0	0	0.01
918	919	919	Category C	-0.39599609	0.20385742	-0.76782227	0.055419922	-0.16772461	0.42016602	0.57	0.01	9/6/2018	9	6	2018	0:50:18	3018	0.9	0	50	18	1793	0.051513672	3.4788574	-0.35131836	0.19604492	-0.83764648	15.748779	0.083251953	0	0	0	0	0	0	0	0	0	0.92919922	0.070800781	0.12207031	-0.044433594	0.007568359	0.069824219	0.01	39372.95	0	0	0.01
919	920	920	Category C	-0.34790039	0.29980469	-0.68383789	0.052978516	-0.16796875	0.41723633	0.57	0.01	9/6/2018	9	6	2018	0:50:19	3019	0	0	50	19	1793	0.051513672	3.4788574	-0.34936523	0.19384766	-0.83691406	16.548828	0.18603516	0	0	0	0	0	0	0	0	0	0.92749023	0.072509766	0.26049805	0.001464844	0.10571289	0.15307617	0.01	39372.95	0	0	0.01
920	921	921	Category C	-0.49194336	0.19189453	-0.91186523	0.007568359	-0.15966797	0.41723633	0.57	0.01	9/6/2018	9	6	2018	0:50:19	3019	0.1	0	50	19	1805	0.051513672	3.4788574	-0.34960938	0.19311523	-0.83837891	18.594727	0.15991211	0	0	0	0	0	0	0	0	0	0.9284668	0.071533203	0.21704102	-0.14208984	-0.001220703	-0.073242188	0.01	39372.95	0	0	0.01
921	922	922	Category C	-0.23999023	0.16796875	-0.64794922	0.048583984	-0.17333984	0.40185547	0.57	0.01	9/6/2018	9	6	2018	0:50:19	3019	0.2	0	50	19	1805	0.051513672	3.4788574	-0.34887695	0.19116211	-0.83935547	20.539551	0.22143555	0	0	0	0	0	0	0	0	0	0.92895508	0.071044922	0.32373047	0.10888672	-0.023193359	0.19140625	0.01	39372.95	0	0	0.01
922	923	923	Category C	-0.46777344	0.32397461	-0.94799805	0.053710938	-0.16625977	0.41845703	0.57	0.01	9/6/2018	9	6	2018	0:50:19	3019	0.3	0	50	19	1830	0.051513672	3.4788574	-0.34887695	0.18896484	-0.83862305	20.562012	0.21020508	0	0	0	0	0	0	0	0	0	0.92773438	0.072265625	0.36279297	-0.11865234	0.13476563	-0.10913086	0.01	39372.95	0	0	0.01
923	924	924	Category C	-0.37182617	0.25195313	-0.76782227	0.020751953	-0.16357422	0.42456055	0.57	0.01	9/6/2018	9	6	2018	0:50:19	3019	0.4	0	50	19	1818	0.051513672	3.4788574	-0.34667969	0.18725586	-0.83642578	18.844238	0.097412109	0	0	0	0	0	0	0	0	0	0.92456055	0.075439453	0.15844727	-0.024902344	0.064453125	0.068603516	0.01	39372.95	0	0	0.01
924	925	925	Category C	-0.58789063	0.26391602	-0.93579102	0.002197266	-0.16674805	0.4128418	0.57	0.01	9/6/2018	9	6	2018	0:50:19	3019	0.5	0	50	19	1818	0.051513672	3.4788574	-0.34765625	0.18579102	-0.84179688	18.233643	0.26928711	0	0	0	0	0	0	0	0	0	0.92944336	0.070556641	0.41186523	-0.23999023	0.077880859	-0.09375	0.01	39372.95	0	0	0.01
925	926	926	Category C	-0.39599609	0.2277832	-0.82788086	-0.044677734	-0.14379883	0.42236328	0.57	0.01	9/6/2018	9	6	2018	0:50:19	3019	0.6	0	50	19	1830	0.051513672	3.4788574	-0.34667969	0.18652344	-0.84130859	20.532715	0.065429688	0	0	0	0	0	0	0	0	0	0.92895508	0.071044922	0.10375977	-0.049072266	0.041015625	0.013427734	0.01	39372.95	0	0	0.01
926	927	927	Category C	-0.34790039	0.21582031	-0.74389648	0.026367188	-0.14624023	0.41796875	0.58	0.01	9/6/2018	9	6	2018	0:50:19	3019	0.7	0	50	19	1805	0.051513672	3.4788574	-0.3449707	0.18383789	-0.83935547	20.718262	0.10058594	0	0	0	0	0	0	0	0	0	0.92602539	0.073974609	0.12988281	-0.002685547	0.031738281	0.095458984	0.01	39372.95	0	0	0.01
927	928	928	Category C	-0.35986328	0.31176758	-0.76782227	0.029296875	-0.13671875	0.42504883	0.58	0.01	9/6/2018	9	6	2018	0:50:19	3019	0.8	0	50	19	1793	0.051513672	3.4788574	-0.34375	0.18212891	-0.84130859	16.467529	0.1496582	0	0	0	0	0	0	0	0	0	0.92700195	0.072998047	0.21899414	-0.015869141	0.12939453	0.073486328	0.01	39372.95	0	0	0.01
928	929	929	Category C	-0.41992188	0.17993164	-0.92382813	0.018554688	-0.14501953	0.42675781	0.58	0.01	9/6/2018	9	6	2018	0:50:19	3019	0.9	0	50	19	1769	0.051513672	3.4788574	-0.34277344	0.18188477	-0.84130859	15.202393	0.11279297	0	0	0	0	0	0	0	0	0	0.92651367	0.073486328	0.16162109	-0.076904297	-0.001953125	-0.082275391	0.01	39372.95	0	0	0.01
929	930	930	Category C	-0.41992188	0.20385742	-0.82788086	-0.007324219	-0.14624023	0.42602539	0.58	0.01	9/6/2018	9	6	2018	0:50:20	3020	0	0	50	20	1744	0.051513672	3.4788574	-0.33886719	0.18041992	-0.84130859	17.334473	0.085205078	0	0	0	0	0	0	0	0	0	0.92480469	0.075195313	0.11767578	-0.080810547	0.023193359	0.013427734	0.01	39372.95	0	0	0.01
930	931	931	Category C	-0.3359375	0.20385742	-0.70776367	-0.006103516	-0.13110352	0.4284668	0.58	0.01	9/6/2018	9	6	2018	0:50:20	3020	0.1	0	50	20	1732	0.051513672	3.4788574	-0.33691406	0.17871094	-0.8425293	15.860107	0.13696289	0	0	0	0	0	0	0	0	0	0.92480469	0.075195313	0.16088867	0.000976563	0.024902344	0.13476563	0.01	39372.95	0	0	0.01
931	932	932	Category C	-0.25195313	0.2878418	-0.81591797	-0.008789063	-0.13110352	0.42944336	0.58	0.01	9/6/2018	9	6	2018	0:50:20	3020	0.2	0	50	20	1732	0.051513672	3.4788574	-0.33374023	0.17797852	-0.83935547	10.538086	0.13891602	0	0	0	0	0	0	0	0	0	0.9206543	0.079345703	0.21508789	0.081787109	0.10961914	0.0234375	0.01	39372.95	0	0	0.01
932	933	933	Category C	-0.44384766	0.19189453	-0.88793945	-0.027099609	-0.12573242	0.42578125	0.58	0.01	9/6/2018	9	6	2018	0:50:20	3020	0.3	0	50	20	1769	0.051513672	3.4788574	-0.33251953	0.17749023	-0.84130859	8.2299805	0.12109375	0	0	0	0	0	0	0	0	0	0.92211914	0.077880859	0.17163086	-0.11108398	0.014160156	-0.046386719	0.01	39372.95	0	0	0.01
933	934	934	Category C	-0.37182617	0.20385742	-0.88793945	-0.056396484	-0.11889648	0.42431641	0.58	0.01	9/6/2018	9	6	2018	0:50:20	3020	0.4	0	50	20	1793	0.051513672	3.4788574	-0.33251953	0.17700195	-0.84667969	11.771973	0.0625	0	0	0	0	0	0	0	0	0	0.92675781	0.073242188	0.10668945	-0.0390625	0.026611328	-0.041015625	0.01	39372.95	0	0	0.01
934	935	935	Category C	-0.26391602	0.21582031	-0.7199707	-0.028808594	-0.10986328	0.4309082	0.58	0.01	9/6/2018	9	6	2018	0:50:20	3020	0.5	0	50	20	1805	0.051513672	3.4788574	-0.32788086	0.17675781	-0.84228516	12.724121	0.14355469	0	0	0	0	0	0	0	0	0	0.92114258	0.078857422	0.2253418	0.063964844	0.038818359	0.12231445	0.01	39372.95	0	0	0.01
935	936	936	Category C	-0.32397461	0.29980469	-0.77978516	0.010742188	-0.12036133	0.44213867	0.58	0.01	9/6/2018	9	6	2018	0:50:20	3020	0.6	0	50	20	1781	0.051513672	3.4788574	-0.32763672	0.17382813	-0.84448242	6.9714355	0.14135742	0	0	0	0	0	0	0	0	0	0.92236328	0.077636719	0.1940918	0.003662109	0.12573242	0.064697266	0.01	39372.95	0	0	0.01
936	937	937	Category C	-0.37182617	0.21582031	-0.85180664	-0.001220703	-0.12084961	0.43041992	0.58	0.01	9/6/2018	9	6	2018	0:50:20	3020	0.7	0	50	20	1756	0.051513672	3.4788574	-0.32446289	0.17358398	-0.84521484	6.2944336	0.063476563	0	0	0	0	0	0	0	0	0	0.921875	0.078125	0.095703125	-0.047119141	0.041992188	-0.006347656	0.01	39372.95	0	0	0.01
937	938	938	Category C	-0.44384766	0.20385742	-0.97192383	-0.048583984	-0.11547852	0.42675781	0.59	0.01	9/6/2018	9	6	2018	0:50:20	3020	0.8	0	50	20	1720	0.051513672	3.4788574	-0.32202148	0.17285156	-0.84545898	9.8400879	0.17797852	0	0	0	0	0	0	0	0	0	0.92114258	0.078857422	0.27880859	-0.12158203	0.030761719	-0.1262207	0.01	39372.95	0	0	0.01
938	939	939	Category C	-0.27587891	0.31176758	-0.65991211	-0.020507813	-0.14672852	0.42675781	0.59	0.01	9/6/2018	9	6	2018	0:50:20	3020	0.9	0	50	20	1744	0.051513672	3.4788574	-0.32080078	0.17260742	-0.84619141	8.6884766	0.23681641	0	0	0	0	0	0	0	0	0	0.92138672	0.078613281	0.37060547	0.044921875	0.13891602	0.1862793	0.01	39372.95	0	0	0.01
939	940	940	Category C	-0.2878418	0.2277832	-0.79199219	0.006835938	-0.14306641	0.43554688	0.59	0.01	9/6/2018	9	6	2018	0:50:21	3021	0	0	50	21	1781	0.051513672	3.4788574	-0.31958008	0.17138672	-0.84765625	3.9638672	0.085449219	0	0	0	0	0	0	0	0	0	0.92211914	0.077880859	0.14379883	0.031738281	0.056152344	0.055664063	0.01	39372.95	0	0	0.01
940	941	941	Category C	-0.3359375	0.26391602	-0.88793945	-0.012207031	-0.13818359	0.4230957	0.59	0.01	9/6/2018	9	6	2018	0:50:21	3021	0.1	0	50	21	1781	0.051513672	3.4788574	-0.31933594	0.16992188	-0.84912109	0.17602539	0.1027832	0	0	0	0	0	0	0	0	0	0.92285156	0.077148438	0.14892578	-0.016357422	0.09375	-0.038574219	0.01	39372.95	0	0	0.01
941	942	942	Category C	-0.35986328	0.2878418	-0.82788086	-0.031005859	-0.15087891	0.42529297	0.59	0.01	9/6/2018	9	6	2018	0:50:21	3021	0.2	0	50	21	1793	0.051513672	3.4788574	-0.31860352	0.16943359	-0.84570313	0.47729492	0.12646484	0	0	0	0	0	0	0	0	0	0.91943359	0.080566406	0.17724609	-0.041015625	0.11816406	0.017822266	0.01	39372.95	0	0	0.01
942	943	943	Category C	-0.29980469	0.29980469	-0.91186523	-0.035400391	-0.14233398	0.41552734	0.59	0.01	9/6/2018	9	6	2018	0:50:21	3021	0.3	0	50	21	1769	0.051513672	3.4788574	-0.31884766	0.16796875	-0.84838867	6.3913574	0.1472168	0	0	0	0	0	0	0	0	0	0.921875	0.078125	0.21386719	0.019042969	0.1315918	-0.063232422	0.01	39372.95	0	0	0.01
943	944	944	Category C	-0.26391602	0.26391602	-0.85180664	-0.035888672	-0.16064453	0.41601563	0.59	0.01	9/6/2018	9	6	2018	0:50:21	3021	0.4	0	50	21	1805	0.051513672	3.4788574	-0.31811523	0.17041016	-0.84692383	17.625977	0.10791016	0	0	0	0	0	0	0	0	0	0.9206543	0.079345703	0.15209961	0.054199219	0.093261719	-0.004638672	0.01	39372.95	0	0	0.01
944	945	945	Category C	-0.2878418	0.16796875	-0.85180664	-0.004150391	-0.21484375	0.40185547	0.59	0.01	9/6/2018	9	6	2018	0:50:21	3021	0.5	0	50	21	1805	0.051513672	3.4788574	-0.31762695	0.16992188	-0.84716797	24.130371	0.030273438	0	0	0	0	0	0	0	0	0	0.9206543	0.079345703	0.036376953	0.029785156	-0.001953125	-0.004394531	0.01	39372.95	0	0	0.01
945	946	946	Category C	-0.23999023	0.19189453	-0.86376953	-0.019775391	-0.234375	0.38012695	0.59	0.01	9/6/2018	9	6	2018	0:50:21	3021	0.6	0	50	21	1818	0.051513672	3.4788574	-0.31738281	0.16772461	-0.84765625	28.841553	0.082519531	0	0	0	0	0	0	0	0	0	0.92041016	0.079589844	0.11743164	0.077392578	0.023925781	-0.015869141	0.01	39372.95	0	0	0.01
946	947	947	Category C	-0.2878418	0.32397461	-0.89990234	-0.015136719	-0.24023438	0.38720703	0.59	0.01	9/6/2018	9	6	2018	0:50:21	3021	0.7	0	50	21	1854	0.051513672	3.4788574	-0.31811523	0.16577148	-0.84790039	38.101318	0.16918945	0	0	0	0	0	0	0	0	0	0.9206543	0.079345703	0.24023438	0.030273438	0.15795898	-0.051757813	0.01	39372.95	0	0	0.01
947	948	948	Category C	-0.16796875	0.25195313	-0.77978516	-0.036865234	-0.23974609	0.37744141	0	0.01	9/6/2018	9	6	2018	0:50:21	3021	0.8	0	50	21	1805	0.051513672	3.4788574	-0.3190918	0.1652832	-0.84741211	50.881836	0.18676758	0	0	0	0	0	0	0	0	0	0.92041016	0.079589844	0.30517578	0.15112305	0.086425781	0.067626953	0.01	39372.95	0	0	0.01
948	949	949	Category C	-0.27587891	0.25195313	-0.89990234	-0.042724609	-0.25292969	0.36816406	0	0.01	9/6/2018	9	6	2018	0:50:21	3021	0.9	0	50	21	1793	0.051513672	3.4788574	-0.31762695	0.16430664	-0.84643555	60.654297	0.1105957	0	0	0	0	0	0	0	0	0	0.91894531	0.081054688	0.18261719	0.041748047	0.087402344	-0.053222656	0.01	39372.95	0	0	0.01
949	950	950	Category C	-0.13183594	0.27587891	-0.77978516	-0.067871094	-0.26806641	0.36328125	0	0.01	9/6/2018	9	6	2018	0:50:22	3022	0	0	50	22	1769	0.051513672	3.4788574	-0.31738281	0.16381836	-0.84619141	65.331543	0.22680664	0	0	0	0	0	0	0	0	0	0.91870117	0.081298828	0.36401367	0.18554688	0.11181641	0.06640625	0.01	39372.95	0	0	0.01
950	951	951	Category C	-0.27587891	0.2277832	-0.87597656	-0.040039063	-0.27416992	0.34863281	0	0.01	9/6/2018	9	6	2018	0:50:22	3022	0.1	0	50	22	1781	0.051513672	3.4788574	-0.31567383	0.16357422	-0.8449707	70.190674	0.081542969	0	0	0	0	0	0	0	0	0	0.91674805	0.083251953	0.13476563	0.039794922	0.063964844	-0.030761719	0.01	39372.95	0	0	0.01
951	952	952	Category D	-0.41992188	0	-0.79199219	0.27026367	-0.23852539	0.3215332	0.01	0.01	9/6/2018	9	6	2018	0:52:23	3143	0.3	0	52	23	1769	0.051025391	3.4337402	-0.31762695	0.16381836	-0.84716797	75.575684	0.20068359	0	0	0	0	0	0	0	0	0	0.91943359	0.080566406	0.32104492	-0.10205078	-0.16381836	0.055175781	0.01	39372.95	0	0	0.01
952	953	953	Category D	-0.38378906	0.035888672	-0.86376953	0.26708984	-0.21533203	0.34179688	0.01	0.01	9/6/2018	9	6	2018	0:52:23	3143	0.4	0	52	23	1732	0.051025391	3.4337402	-0.31738281	0.16333008	-0.84838867	77.298828	0.14428711	0	0	0	0	0	0	0	0	0	0.92041016	0.079589844	0.20898438	-0.066162109	-0.12744141	-0.015136719	0.01	39372.95	0	0	0.01
953	954	954	Category D	-0.41992188	0.13183594	-0.85180664	0.30224609	-0.20068359	0.33105469	0.01	0.01	9/6/2018	9	6	2018	0:52:23	3143	0.5	0	52	23	1707	0.051025391	3.4337402	-0.31616211	0.16186523	-0.8503418	74.982666	0.10791016	0	0	0	0	0	0	0	0	0	0.92163086	0.078369141	0.13525391	-0.10351563	-0.030029297	-0.001220703	0.01	39372.95	0	0	0.01
954	955	955	Category D	-0.2277832	0.047851563	-0.81591797	0.3046875	-0.21435547	0.31469727	0.01	0.01	9/6/2018	9	6	2018	0:52:23	3143	0.6	0	52	23	1671	0.051025391	3.4337402	-0.31518555	0.16113281	-0.85083008	74.883789	0.1472168	0	0	0	0	0	0	0	0	0	0.92138672	0.078613281	0.2355957	0.087402344	-0.11328125	0.034912109	0.01	39372.95	0	0	0.01
955	956	956	Category D	-0.40795898	0.071777344	-0.88793945	0.29589844	-0.22265625	0.33154297	0.01	0.01	9/6/2018	9	6	2018	0:52:23	3143	0.7	0	52	23	1671	0.051025391	3.4337402	-0.31396484	0.16015625	-0.85522461	76.085205	0.1328125	0	0	0	0	0	0	0	0	0	0.92504883	0.074951172	0.21484375	-0.09375	-0.088378906	-0.032470703	0.01	39372.95	0	0	0.01
956	957	957	Category D	-0.29980469	0.13183594	-0.92382813	0.24267578	-0.21044922	0.34350586	0.02	0.01	9/6/2018	9	6	2018	0:52:23	3143	0.8	0	52	23	1658	0.051025391	3.4337402	-0.31640625	0.16015625	-0.85839844	75.016846	0.072998047	0	0	0	0	0	0	0	0	0	0.92895508	0.071044922	0.11035156	0.016601563	-0.028320313	-0.065185547	0.01	39372.95	0	0	0.01
957	958	958	Category D	-0.31176758	0.035888672	-0.81591797	0.24902344	-0.19726563	0.36376953	0.02	0.01	9/6/2018	9	6	2018	0:52:23	3143	0.9	0	52	23	1671	0.051025391	3.4337402	-0.3112793	0.15771484	-0.85546875	71.907471	0.12817383	0	0	0	0	0	0	0	0	0	0.92382813	0.076171875	0.16186523	-0.000244141	-0.12182617	0.039550781	0.01	39372.95	0	0	0.01
958	959	959	Category D	-0.21582031	0.011962891	-0.80395508	0.27148438	-0.17993164	0.33886719	0.02	0.01	9/6/2018	9	6	2018	0:52:24	3144	0	0	52	24	1683	0.051025391	3.4337402	-0.31054688	0.1550293	-0.85668945	65.361816	0.1796875	0	0	0	0	0	0	0	0	0	0.92431641	0.075683594	0.29077148	0.094726563	-0.14306641	0.052734375	0.01	39372.95	0	0	0.01
959	960	960	Category D	-0.27587891	0.14379883	-0.88793945	0.28857422	-0.14990234	0.36987305	0.02	0.01	9/6/2018	9	6	2018	0:52:24	3144	0.1	0	52	24	1671	0.051025391	3.4337402	-0.30834961	0.15551758	-0.85766602	58.667725	0.045654297	0	0	0	0	0	0	0	0	0	0.92480469	0.075195313	0.074462891	0.032470703	-0.01171875	-0.030029297	0.01	39372.95	0	0	0.01
960	961	961	Category D	-0.34790039	0	-0.97192383	0.28735352	-0.16455078	0.34643555	0.02	0.01	9/6/2018	9	6	2018	0:52:24	3144	0.2	0	52	24	1671	0.051025391	3.4337402	-0.30737305	0.15307617	-0.86132813	51.625732	0.19311523	0	0	0	0	0	0	0	0	0	0.92724609	0.072753906	0.30395508	-0.040283203	-0.15307617	-0.11035156	0.01	39372.95	0	0	0.01
961	962	962	Category D	-0.35986328	0.035888672	-0.73193359	0.29956055	-0.19018555	0.33227539	0.02	0.01	9/6/2018	9	6	2018	0:52:24	3144	0.3	0	52	24	1683	0.050537109	3.4788574	-0.30566406	0.15332031	-0.86083984	44.69165	0.18237305	0	0	0	0	0	0	0	0	0	0.92626953	0.073730469	0.30029297	-0.053955078	-0.11743164	0.12890625	0.01	39372.95	0	0	0.01
962	963	963	Category D	-0.2277832	0.059814453	-0.76782227	0.32739258	-0.15039063	0.33837891	0.02	0.01	9/6/2018	9	6	2018	0:52:24	3144	0.4	0	52	24	1683	0.050537109	3.4788574	-0.30493164	0.15332031	-0.86181641	38.736816	0.15356445	0	0	0	0	0	0	0	0	0	0.92700195	0.072998047	0.26489258	0.077148438	-0.093505859	0.093994141	0.01	39372.95	0	0	0.01
963	964	964	Category D	-0.39599609	0.035888672	-0.95996094	0.32104492	-0.15307617	0.33129883	0.02	0.01	9/6/2018	9	6	2018	0:52:24	3144	0.5	0	52	24	1683	0.050537109	3.4788574	-0.30419922	0.15161133	-0.86254883	33.426758	0.17675781	0	0	0	0	0	0	0	0	0	0.92700195	0.072998047	0.3046875	-0.091552734	-0.11572266	-0.097167969	0.01	39372.95	0	0	0.01
964	965	965	Category D	-0.27587891	0.11987305	-0.91186523	0.296875	-0.15307617	0.35302734	0.02	0.01	9/6/2018	9	6	2018	0:52:24	3144	0.6	0	52	24	1683	0.050537109	3.4788574	-0.3034668	0.15136719	-0.86572266	28.325684	0.062011719	0	0	0	0	0	0	0	0	0	0.9296875	0.0703125	0.10498047	0.027587891	-0.031494141	-0.045898438	0.01	39372.95	0	0	0.01
965	966	966	Category D	-0.23999023	-0.011962891	-0.77978516	0.30541992	-0.15429688	0.35620117	0.02	0.01	9/6/2018	9	6	2018	0:52:24	3144	0.7	0	52	24	1695	0.050537109	3.4788574	-0.29785156	0.14770508	-0.86279297	23.102051	0.18920898	0	0	0	0	0	0	0	0	0	0.92456055	0.075439453	0.30078125	0.057861328	-0.15966797	0.083007813	0.01	39372.95	0	0	0.01
966	967	967	Category D	-0.34790039	0.071777344	-0.93579102	0.30371094	-0.18237305	0.32617188	0.03	0.01	9/6/2018	9	6	2018	0:52:24	3144	0.8	0	52	24	1683	0.050537109	3.4788574	-0.2956543	0.14477539	-0.86303711	17.082764	0.11547852	0	0	0	0	0	0	0	0	0	0.92382813	0.076171875	0.19775391	-0.052001953	-0.072998047	-0.072509766	0.01	39372.95	0	0	0.01
967	968	968	Category D	-0.23999023	0.13183594	-0.86376953	0.29223633	-0.18798828	0.34814453	0.03	0.01	9/6/2018	9	6	2018	0:52:24	3144	0.9	0	52	24	1695	0.050537109	3.4788574	-0.29394531	0.14501953	-0.86499023	10.124023	0.055664063	0	0	0	0	0	0	0	0	0	0.92504883	0.074951172	0.068847656	0.053955078	-0.013183594	0.001220703	0.01	39372.95	0	0	0.01
968	969	969	Category D	-0.23999023	0.095947266	-0.89990234	0.2722168	-0.17163086	0.35107422	0.03	0.01	9/6/2018	9	6	2018	0:52:25	3145	0	0	52	25	1695	0.050537109	3.4788574	-0.29370117	0.14379883	-0.86743164	5.517334	0.078857422	0	0	0	0	0	0	0	0	0	0.92700195	0.072998047	0.1340332	0.053710938	-0.047851563	-0.032226563	0.01	39372.95	0	0	0.01
969	970	970	Category D	-0.26391602	0.035888672	-0.88793945	0.2746582	-0.18188477	0.36206055	0.03	0.01	9/6/2018	9	6	2018	0:52:25	3145	0.1	0	52	25	1658	0.050537109	3.4788574	-0.29101563	0.14379883	-0.86694336	3.7058105	0.11328125	0	0	0	0	0	0	0	0	0	0.92578125	0.07421875	0.15600586	0.027099609	-0.10791016	-0.020751953	0.01	39372.95	0	0	0.01
970	971	971	Category D	-0.21582031	0.13183594	-0.7199707	0.27026367	-0.20556641	0.33618164	0.03	0.01	9/6/2018	9	6	2018	0:52:25	3145	0.2	0	52	25	1658	0.050537109	3.4788574	-0.28979492	0.14257813	-0.86694336	2.5368652	0.16503906	0	0	0	0	0	0	0	0	0	0.92529297	0.074707031	0.23193359	0.073974609	-0.010742188	0.14697266	0.01	39372.95	0	0	0.01
971	972	972	Category D	-0.34790039	0.17993164	-0.97192383	0.27172852	-0.25341797	0.31640625	0.03	0.01	9/6/2018	9	6	2018	0:52:25	3145	0.3	0	52	25	1621	0.050537109	3.4788574	-0.28930664	0.14208984	-0.86938477	1.347168	0.12353516	0	0	0	0	0	0	0	0	0	0.92724609	0.072753906	0.19848633	-0.058349609	0.037597656	-0.10229492	0.01	39372.95	0	0	0.01
972	973	973	Category D	-0.29980469	0.083984375	-1.0439453	0.22583008	-0.23461914	0.34790039	0.03	0.01	9/6/2018	9	6	2018	0:52:25	3145	0.4	0	52	25	1609	0.050537109	3.4788574	-0.28857422	0.14160156	-0.87084961	2.0969238	0.18237305	0	0	0	0	0	0	0	0	0	0.9284668	0.071533203	0.24145508	-0.010986328	-0.057617188	-0.17285156	0.01	39372.95	0	0	0.01
973	974	974	Category D	-0.11987305	0.17993164	-0.63598633	0.25390625	-0.22290039	0.3515625	0.03	0.01	9/6/2018	9	6	2018	0:52:25	3145	0.5	0	52	25	1572	0.050537109	3.4788574	-0.28710938	0.14111328	-0.87084961	3.6672363	0.29101563	0	0	0	0	0	0	0	0	0	0.92773438	0.072265625	0.44091797	0.16723633	0.038574219	0.23486328	0.01	39372.95	0	0	0.01
974	975	975	Category D	-0.41992188	-0.023925781	-1.1037598	0.25952148	-0.20898438	0.3449707	0.03	0.01	9/6/2018	9	6	2018	0:52:25	3145	0.6	0	52	25	1560	0.050537109	3.4788574	-0.28588867	0.14038086	-0.87036133	3.0917969	0.31518555	0	0	0	0	0	0	0	0	0	0.92675781	0.073242188	0.53149414	-0.13378906	-0.16430664	-0.2331543	0.01	39372.95	0	0	0.01
975	976	976	Category D	-0.13183594	0.13183594	-0.77978516	0.21459961	-0.20874023	0.36108398	0.03	0.01	9/6/2018	9	6	2018	0:52:25	3145	0.7	0	52	25	1597	0.050537109	3.4788574	-0.28588867	0.14013672	-0.87255859	5.9799805	0.17993164	0	0	0	0	0	0	0	0	0	0.92871094	0.071289063	0.25512695	0.15405273	-0.008300781	0.092773438	0.01	39372.95	0	0	0.01
976	977	977	Category D	-0.13183594	0.059814453	-0.85180664	0.2878418	-0.20141602	0.32885742	0.04	0.01	9/6/2018	9	6	2018	0:52:25	3145	0.8	0	52	25	1609	0.050537109	3.4788574	-0.28491211	0.13842773	-0.87402344	7.5151367	0.17358398	0	0	0	0	0	0	0	0	0	0.9296875	0.0703125	0.25439453	0.15307617	-0.078613281	0.022216797	0.01	39372.95	0	0	0.01
977	978	978	Category D	-0.29980469	0.11987305	-0.95996094	0.24853516	-0.21240234	0.35375977	0.04	0.01	9/6/2018	9	6	2018	0:52:25	3145	0.9	0	52	25	1671	0.050537109	3.4788574	-0.28320313	0.13818359	-0.87402344	8.9375	0.089355469	0	0	0	0	0	0	0	0	0	0.92919922	0.070800781	0.12060547	-0.016357422	-0.018310547	-0.085693359	0.01	39372.95	0	0	0.01
978	979	979	Category D	-0.25195313	0.14379883	-0.83984375	0.24584961	-0.20605469	0.34448242	0.04	0.01	9/6/2018	9	6	2018	0:52:26	3146	0	0	52	26	1671	0.050537109	3.4788574	-0.28076172	0.13818359	-0.87133789	8.8796387	0.043212891	0	0	0	0	0	0	0	0	0	0.92578125	0.07421875	0.066162109	0.028808594	0.005371094	0.031494141	0.01	39372.95	0	0	0.01
979	980	980	Category D	-0.32397461	0.083984375	-1.0078125	0.24536133	-0.20751953	0.35375977	0.04	0.01	9/6/2018	9	6	2018	0:52:26	3146	0.1	0	52	26	1671	0.050537109	3.4788574	-0.28051758	0.13769531	-0.87402344	8.1784668	0.15039063	0	0	0	0	0	0	0	0	0	0.92822266	0.071777344	0.23071289	-0.043212891	-0.053710938	-0.13354492	0.01	39372.95	0	0	0.01
980	981	981	Category D	-0.23999023	0.11987305	-0.7199707	0.25390625	-0.22119141	0.34130859	0.04	0.01	9/6/2018	9	6	2018	0:52:26	3146	0.2	0	52	26	1683	0.050537109	3.4788574	-0.2824707	0.13720703	-0.87524414	9.4506836	0.16186523	0	0	0	0	0	0	0	0	0	0.92993164	0.070068359	0.21533203	0.042480469	-0.017333984	0.15527344	0.01	39372.95	0	0	0.01
981	982	982	Category D	-0.29980469	0.17993164	-0.83984375	0.2565918	-0.26367188	0.31591797	0.04	0.01	9/6/2018	9	6	2018	0:52:26	3146	0.3	0	52	26	1671	0.050537109	3.4788574	-0.28173828	0.13476563	-0.87304688	10.160645	0.05859375	0	0	0	0	0	0	0	0	0	0.92724609	0.072753906	0.096191406	-0.017822266	0.044921875	0.033203125	0.01	39372.95	0	0	0.01
982	983	983	Category D	-0.3359375	0.2277832	-0.89990234	0.21875	-0.27050781	0.33081055	0.04	0.01	9/6/2018	9	6	2018	0:52:26	3146	0.4	0	52	26	1683	0.050537109	3.4788574	-0.28198242	0.13330078	-0.87475586	9.4487305	0.11132813	0	0	0	0	0	0	0	0	0	0.92871094	0.071289063	0.17333984	-0.053710938	0.094238281	-0.024902344	0.01	39372.95	0	0	0.01
983	984	984	Category D	-0.2878418	0.13183594	-0.89990234	0.20849609	-0.25854492	0.34716797	0.04	0.01	9/6/2018	9	6	2018	0:52:26	3146	0.5	0	52	26	1671	0.050537109	3.4788574	-0.28320313	0.12963867	-0.8737793	10.29126	0.026367188	0	0	0	0	0	0	0	0	0	0.92773438	0.072265625	0.032470703	-0.004394531	0.001953125	-0.025878906	0.01	39372.95	0	0	0.01
984	985	985	Category D	-0.25195313	0.071777344	-0.93579102	0.20141602	-0.25952148	0.34155273	0.04	0.01	9/6/2018	9	6	2018	0:52:26	3146	0.6	0	52	26	1683	0.050537109	3.4788574	-0.28515625	0.12768555	-0.87573242	13.195313	0.088378906	0	0	0	0	0	0	0	0	0	0.92993164	0.070068359	0.14892578	0.033203125	-0.055908203	-0.059814453	0.01	39372.95	0	0	0.01
985	986	986	Category D	-0.40795898	0.035888672	-0.98388672	0.18774414	-0.25292969	0.35180664	0.04	0.01	9/6/2018	9	6	2018	0:52:26	3146	0.7	0	52	26	1658	0.050537109	3.4788574	-0.28491211	0.12695313	-0.87402344	13.574707	0.18823242	0	0	0	0	0	0	0	0	0	0.92822266	0.071777344	0.32373047	-0.12280273	-0.091064453	-0.10961914	0.01	39372.95	0	0	0.01
986	987	987	Category D	-0.32397461	0.17993164	-0.7199707	0.18676758	-0.2421875	0.35180664	0.05	0.01	9/6/2018	9	6	2018	0:52:26	3146	0.8	0	52	26	1683	0.050537109	3.4788574	-0.28540039	0.1262207	-0.87304688	14.36084	0.16674805	0	0	0	0	0	0	0	0	0	0.92724609	0.072753906	0.24511719	-0.038330078	0.053466797	0.15307617	0.01	39372.95	0	0	0.01
987	988	988	Category D	-0.14379883	0.10791016	-0.82788086	0.2355957	-0.24609375	0.33251953	0.05	0.01	9/6/2018	9	6	2018	0:52:26	3146	0.9	0	52	26	1707	0.050537109	3.4788574	-0.28588867	0.12304688	-0.87158203	13.041992	0.14941406	0	0	0	0	0	0	0	0	0	0.92553711	0.074462891	0.20117188	0.14208984	-0.015136719	0.043701172	0.01	39372.95	0	0	0.01
988	989	989	Category D	-0.34790039	0.16796875	-0.92382813	0.24023438	-0.2565918	0.34765625	0.05	0.01	9/6/2018	9	6	2018	0:52:27	3147	0	0	52	27	1707	0.050537109	3.4788574	-0.2878418	0.12060547	-0.87158203	13.309326	0.092285156	0	0	0	0	0	0	0	0	0	0.92578125	0.07421875	0.15917969	-0.059814453	0.047119141	-0.052001953	0.01	39372.95	0	0	0.01
989	990	990	Category D	-0.2277832	0.2277832	-0.81591797	0.18725586	-0.25976563	0.33935547	0.05	0.01	9/6/2018	9	6	2018	0:52:27	3147	0.1	0	52	27	1720	0.050537109	3.4788574	-0.28930664	0.11962891	-0.87158203	13.836182	0.13623047	0	0	0	0	0	0	0	0	0	0.92626953	0.073730469	0.2253418	0.061523438	0.10791016	0.055664063	0.01	39372.95	0	0	0.01
990	991	991	Category D	-0.41992188	0.083984375	-0.97192383	0.16967773	-0.26074219	0.35180664	0.05	0.01	9/6/2018	9	6	2018	0:52:27	3147	0.2	0	52	27	1658	0.050537109	3.4788574	-0.29052734	0.11547852	-0.86987305	9.8022461	0.16748047	0	0	0	0	0	0	0	0	0	0.92456055	0.075439453	0.26269531	-0.12915039	-0.031494141	-0.10180664	0.01	39372.95	0	0	0.01
991	992	992	Category D	-0.27587891	0.14379883	-0.87597656	0.17358398	-0.25146484	0.36132813	0.05	0.01	9/6/2018	9	6	2018	0:52:27	3147	0.3	0	52	27	1621	0.050537109	3.4788574	-0.29785156	0.1159668	-0.87402344	7.9763184	0.035400391	0	0	0	0	0	0	0	0	0	0.93066406	0.069335938	0.051513672	0.021972656	0.027587891	-0.001708984	0.01	39372.95	0	0	0.01
992	993	993	Category D	-0.19189453	0.13183594	-0.95996094	0.22460938	-0.2512207	0.34423828	0.05	0.01	9/6/2018	9	6	2018	0:52:27	3147	0.4	0	52	27	1633	0.050537109	3.4788574	-0.29370117	0.11572266	-0.87329102	6.9770508	0.13452148	0	0	0	0	0	0	0	0	0	0.9284668	0.071533203	0.2043457	0.10180664	0.015869141	-0.086425781	0.01	39372.95	0	0	0.01
993	994	994	Category D	-0.31176758	0.16796875	-0.98388672	0.20629883	-0.24780273	0.3359375	0.05	0.01	9/6/2018	9	6	2018	0:52:27	3147	0.5	0	52	27	1609	0.050537109	3.4788574	-0.29760742	0.11669922	-0.87548828	6.3146973	0.12060547	0	0	0	0	0	0	0	0	0	0.93188477	0.068115234	0.17358398	-0.013916016	0.051025391	-0.1081543	0.01	39372.95	0	0	0.01
994	995	995	Category D	-0.35986328	0.071777344	-1.0678711	0.19091797	-0.25170898	0.36572266	0.05	0.01	9/6/2018	9	6	2018	0:52:27	3147	0.6	0	52	27	1646	0.050537109	3.4788574	-0.29443359	0.11425781	-0.875	3.0275879	0.20776367	0	0	0	0	0	0	0	0	0	0.93041992	0.069580078	0.30053711	-0.065185547	-0.042480469	-0.19262695	0.01	39372.95	0	0	0.01
995	996	996	Category D	-0.45581055	0.16796875	-0.91186523	0.18041992	-0.25683594	0.35522461	0.05	0.01	9/6/2018	9	6	2018	0:52:27	3147	0.7	0	52	27	1683	0.050537109	3.4788574	-0.29760742	0.11547852	-0.8762207	0.42236328	0.17016602	0	0	0	0	0	0	0	0	0	0.93261719	0.067382813	0.24584961	-0.15795898	0.052246094	-0.035400391	0.01	39372.95	0	0	0.01
996	997	997	Category D	0	-0.047851563	-0.68383789	0.25463867	-0.22216797	0.34643555	0.06	0.01	9/6/2018	9	6	2018	0:52:27	3147	0.8	0	52	27	1658	0.050537109	3.4788574	-0.296875	0.11743164	-0.87573242	0.78808594	0.39013672	0	0	0	0	0	0	0	0	0	0.93212891	0.067871094	0.65405273	0.296875	-0.1652832	0.19189453	0.01	39372.95	0	0	0.01
997	998	998	Category D	-0.38378906	-0.047851563	-0.99584961	0.27050781	-0.21118164	0.34008789	0.06	0.01	9/6/2018	9	6	2018	0:52:27	3147	0.9	0	52	27	1683	0.050537109	3.4788574	-0.29663086	0.11376953	-0.8737793	2.7692871	0.22045898	0	0	0	0	0	0	0	0	0	0.92993164	0.070068359	0.37060547	-0.086914063	-0.16162109	-0.12182617	0.01	39372.95	0	0	0.01
998	999	999	Category D	-0.21582031	0.25195313	-0.85180664	0.22631836	-0.21044922	0.36035156	0.06	0.01	9/6/2018	9	6	2018	0:52:28	3148	0	0	52	28	1683	0.050537109	3.4788574	-0.2956543	0.11376953	-0.87524414	5.5993652	0.16113281	0	0	0	0	0	0	0	0	0	0.9309082	0.069091797	0.24145508	0.079833984	0.13793945	0.0234375	0.01	39372.95	0	0	0.01
999	1000	1000	Category D	-0.26391602	0.095947266	-0.97192383	0.22705078	-0.20849609	0.34912109	0.06	0.01	9/6/2018	9	6	2018	0:52:28	3148	0.1	0	52	28	1658	0.051025391	3.5255859	-0.29785156	0.1159668	-0.87744141	10.334473	0.10205078	0	0	0	0	0	0	0	0	0	0.93408203	0.065917969	0.1484375	0.033935547	-0.020019531	-0.094238281	0.01	39372.95	0	0	0.01
1000	1001	1001	Category D	-0.37182617	0.20385742	-0.86376953	0.24487305	-0.24707031	0.3359375	0.06	0.01	9/6/2018	9	6	2018	0:52:28	3148	0.2	0	52	28	1658	0.051025391	3.5255859	-0.30029297	0.11450195	-0.87744141	11.108887	0.11523438	0	0	0	0	0	0	0	0	0	0.93432617	0.065673828	0.17456055	-0.071289063	0.089111328	0.013671875	0.01	39372.95	0	0	0.01
1001	1002	1002	Category D	-0.16796875	0.17993164	-0.73193359	0.2487793	-0.25732422	0.32373047	0.06	0.01	9/6/2018	9	6	2018	0:52:28	3148	0.3	0	52	28	1658	0.051025391	3.5255859	-0.29833984	0.11474609	-0.87207031	13.465332	0.20214844	0	0	0	0	0	0	0	0	0	0.92895508	0.071044922	0.33569336	0.13037109	0.064941406	0.14013672	0.01	39372.95	0	0	0.01
1002	1003	1003	Category D	-0.40795898	0.17993164	-1.0078125	0.29199219	-0.24365234	0.31396484	0.06	0.01	9/6/2018	9	6	2018	0:52:28	3148	0.4	0	52	28	1658	0.051025391	3.5255859	-0.29980469	0.11669922	-0.87646484	16.462891	0.18115234	0	0	0	0	0	0	0	0	0	0.93359375	0.06640625	0.30224609	-0.10791016	0.062988281	-0.13110352	0.01	39372.95	0	0	0.01
1003	1004	1004	Category D	-0.31176758	0.2277832	-1.0197754	0.23510742	-0.25048828	0.33276367	0.06	0.01	9/6/2018	9	6	2018	0:52:28	3148	0.5	0	52	28	1683	0.051025391	3.5255859	-0.30029297	0.11645508	-0.87744141	18.000732	0.18066406	0	0	0	0	0	0	0	0	0	0.93481445	0.065185547	0.2644043	-0.011230469	0.11108398	-0.14208984	0.01	39372.95	0	0	0.01
1004	1005	1005	Category D	-0.14379883	-0.011962891	-0.69580078	0.27441406	-0.21020508	0.3503418	0.06	0.01	9/6/2018	9	6	2018	0:52:28	3148	0.6	0	52	28	1683	0.051025391	3.5255859	-0.29907227	0.11621094	-0.87573242	19.753174	0.27001953	0	0	0	0	0	0	0	0	0	0.93261719	0.067382813	0.46362305	0.15527344	-0.12817383	0.17993164	0.01	39372.95	0	0	0.01
1005	1006	1006	Category D	-0.2277832	-0.011962891	-0.85180664	0.296875	-0.17944336	0.33422852	0.06	0.01	9/6/2018	9	6	2018	0:52:28	3148	0.7	0	52	28	1671	0.051025391	3.5255859	-0.29956055	0.1159668	-0.87475586	20.73999	0.1484375	0	0	0	0	0	0	0	0	0	0.93188477	0.068115234	0.22290039	0.071777344	-0.12792969	0.022949219	0.01	39372.95	0	0	0.01
1006	1007	1007	Category D	-0.20385742	0.23999023	-0.91186523	0.29199219	-0.14526367	0.34375	0.07	0.01	9/6/2018	9	6	2018	0:52:28	3148	0.8	0	52	28	1671	0.051025391	3.5255859	-0.30102539	0.11914063	-0.8762207	22.909424	0.15893555	0	0	0	0	0	0	0	0	0	0.93408203	0.065917969	0.25341797	0.097167969	0.12060547	-0.035400391	0.01	39372.95	0	0	0.01
1007	1008	1008	Category D	-0.34790039	0.20385742	-0.94799805	0.29931641	-0.171875	0.33544922	0.07	0.01	9/6/2018	9	6	2018	0:52:28	3148	0.9	0	52	28	1671	0.051025391	3.5255859	-0.30053711	0.11791992	-0.87475586	23.615967	0.12207031	0	0	0	0	0	0	0	0	0	0.93261719	0.067382813	0.20581055	-0.047119141	0.085693359	-0.072998047	0.01	39372.95	0	0	0.01
1008	1009	1009	Category D	-0.20385742	0.17993164	-0.89990234	0.3112793	-0.16845703	0.33789063	0.07	0.01	9/6/2018	9	6	2018	0:52:29	3149	0	0	52	29	1646	0.051025391	3.5255859	-0.3034668	0.11743164	-0.87646484	23.405762	0.11987305	0	0	0	0	0	0	0	0	0	0.93481445	0.065185547	0.18554688	0.099609375	0.062255859	-0.023193359	0.01	39372.95	0	0	0.01
1009	1010	1010	Category D	-0.32397461	0.10791016	-0.81591797	0.31347656	-0.17773438	0.32275391	0.07	0.01	9/6/2018	9	6	2018	0:52:29	3149	0.1	0	52	29	1670	0.051025391	3.5255859	-0.30541992	0.11669922	-0.87475586	23.214844	0.0625	0	0	0	0	0	0	0	0	0	0.93408203	0.065917969	0.086425781	-0.018310547	-0.008789063	0.058837891	0.01	39372.95	0	0	0.01
1010	1011	1011	Category D	-0.29980469	0.15576172	-0.91186523	0.30639648	-0.15869141	0.33911133	0.07	0.01	9/6/2018	9	6	2018	0:52:29	3149	0.2	0	52	29	1658	0.051025391	3.5255859	-0.30419922	0.11645508	-0.87255859	22.569336	0.055419922	0	0	0	0	0	0	0	0	0	0.93139648	0.068603516	0.083007813	0.004394531	0.0390625	-0.0390625	0.01	39372.95	0	0	0.01
1011	1012	1012	Category D	-0.19189453	0.25195313	-0.93579102	0.30566406	-0.16040039	0.33496094	0.07	0.01	9/6/2018	9	6	2018	0:52:29	3149	0.3	0	52	29	1634	0.051025391	3.5255859	-0.31005859	0.11743164	-0.87744141	19.456787	0.18798828	0	0	0	0	0	0	0	0	0	0.93798828	0.062011719	0.31079102	0.11816406	0.13427734	-0.058105469	0.01	39372.95	0	0	0.01
1012	1013	1013	Category D	-0.32397461	0.15576172	-0.87597656	0.33007813	-0.16601563	0.32348633	0.07	0.01	9/6/2018	9	6	2018	0:52:29	3149	0.4	0	52	29	1683	0.051025391	3.5255859	-0.3125	0.11645508	-0.87573242	17.304199	0.040771484	0	0	0	0	0	0	0	0	0	0.93725586	0.062744141	0.050537109	-0.011230469	0.0390625	0	0.01	39372.95	0	0	0.01
1013	1014	1014	Category D	-0.26391602	0.14379883	-0.85180664	0.31884766	-0.17236328	0.33300781	0.07	0.01	9/6/2018	9	6	2018	0:52:29	3149	0.5	0	52	29	1695	0.051025391	3.5255859	-0.31225586	0.11547852	-0.86987305	17.921143	0.058837891	0	0	0	0	0	0	0	0	0	0.93139648	0.068603516	0.094482422	0.048339844	0.028076172	0.018066406	0.01	39372.95	0	0	0.01
1014	1015	1015	Category D	-0.26391602	0.19189453	-0.88793945	0.32739258	-0.17700195	0.3190918	0.07	0.01	9/6/2018	9	6	2018	0:52:29	3149	0.6	0	52	29	1707	0.051025391	3.5255859	-0.31640625	0.11547852	-0.8737793	16.38208	0.093505859	0	0	0	0	0	0	0	0	0	0.93652344	0.063476563	0.14257813	0.052490234	0.076171875	-0.013916016	0.01	39372.95	0	0	0.01
1015	1016	1016	Category D	-0.25195313	0.17993164	-0.91186523	0.32763672	-0.16894531	0.31835938	0.07	0.01	9/6/2018	9	6	2018	0:52:29	3149	0.7	0	52	29	1744	0.051025391	3.5255859	-0.31665039	0.11694336	-0.87084961	13.5896	0.098876953	0	0	0	0	0	0	0	0	0	0.93408203	0.065917969	0.16845703	0.064697266	0.062744141	-0.040771484	0.01	39372.95	0	0	0.01
1016	1017	1017	Category D	-0.23999023	0.19189453	-0.83984375	0.33325195	-0.17260742	0.32421875	0.08	0.01	9/6/2018	9	6	2018	0:52:29	3149	0.8	0	52	29	1707	0.051025391	3.5255859	-0.32104492	0.11669922	-0.8737793	11.237061	0.11547852	0	0	0	0	0	0	0	0	0	0.93798828	0.062011719	0.19018555	0.081054688	0.074951172	0.033935547	0.01	39372.95	0	0	0.01
1017	1018	1018	Category D	-0.25195313	0.19189453	-0.75585938	0.32763672	-0.17114258	0.31616211	0.08	0.01	9/6/2018	9	6	2018	0:52:29	3149	0.9	0	52	29	1658	0.051025391	3.5255859	-0.32446289	0.11816406	-0.87182617	9.1025391	0.15527344	0	0	0	0	0	0	0	0	0	0.9375	0.0625	0.26196289	0.072509766	0.073486328	0.1159668	0.01	39372.95	0	0	0.01
1018	1019	1019	Category C	-0.25195313	0.27587891	-0.87597656	0.28857422	-0.21704102	0.31835938	0.13	0.01	9/6/2018	9	6	2018	0:52:34	3154	0.9	0	52	34	1695	0.051025391	3.5255859	-0.32739258	0.11694336	-0.87207031	5.4199219	0.17578125	0	0	0	0	0	0	0	0	0	0.93896484	0.061035156	0.23803711	0.075439453	0.15869141	-0.003662109	0.01	39372.95	0	0	0.01
1019	1020	1020	Category C	-0.44384766	0.19189453	-0.88793945	0.31958008	-0.22192383	0.296875	0.13	0.01	9/6/2018	9	6	2018	0:52:35	3155	0	0	52	35	1658	0.051025391	3.5255859	-0.32836914	0.11645508	-0.86987305	0.66723633	0.13867188	0	0	0	0	0	0	0	0	0	0.93701172	0.062988281	0.20849609	-0.11523438	0.075195313	-0.017822266	0.01	39372.95	0	0	0.01
1020	1021	1021	Category C	-0.27587891	0.071777344	-0.7199707	0.33300781	-0.21484375	0.30957031	0.13	0.01	9/6/2018	9	6	2018	0:52:35	3155	0.1	0	52	35	1621	0.051025391	3.5255859	-0.33129883	0.11743164	-0.86987305	5.9697266	0.16625977	0	0	0	0	0	0	0	0	0	0.93823242	0.061767578	0.2512207	0.055419922	-0.045654297	0.14990234	0.01	39372.95	0	0	0.01
1021	1022	1022	Category C	-0.37182617	0.16796875	-0.95996094	0.3425293	-0.20678711	0.29052734	0.13	0.01	9/6/2018	9	6	2018	0:52:35	3155	0.2	0	52	35	1634	0.051025391	3.5255859	-0.33496094	0.11767578	-0.87329102	9.6491699	0.10644531	0	0	0	0	0	0	0	0	0	0.94262695	0.057373047	0.17358398	-0.036621094	0.050048828	-0.086425781	0.01	39372.95	0	0	0.01
1022	1023	1023	Category C	-0.39599609	0.011962891	-0.83984375	0.32226563	-0.20751953	0.30639648	0.13	0.01	9/6/2018	9	6	2018	0:52:35	3155	0.3	0	52	35	1634	0.051025391	3.5255859	-0.3347168	0.11645508	-0.87133789	13.039795	0.125	0	0	0	0	0	0	0	0	0	0.94067383	0.059326172	0.19702148	-0.061035156	-0.10449219	0.031494141	0.01	39372.95	0	0	0.01
1023	1024	1024	Category C	-0.41992188	0.095947266	-1.0078125	0.32226563	-0.20849609	0.30029297	0.13	0.01	9/6/2018	9	6	2018	0:52:35	3155	0.4	0	52	35	1634	0.051025391	3.5255859	-0.33618164	0.11425781	-0.87133789	15.241943	0.16088867	0	0	0	0	0	0	0	0	0	0.94091797	0.059082031	0.23828125	-0.083496094	-0.018310547	-0.13623047	0.01	39372.95	0	0	0.01
1024	1025	1025	Category C	-0.27587891	0.11987305	-0.7199707	0.30639648	-0.21240234	0.31884766	0.13	0.01	9/6/2018	9	6	2018	0:52:35	3155	0.5	0	52	35	1658	0.051025391	3.5255859	-0.33764648	0.11474609	-0.87011719	16.532471	0.16235352	0	0	0	0	0	0	0	0	0	0.94042969	0.059570313	0.21679688	0.061767578	0.004882813	0.15014648	0.01	39372.95	0	0	0.01
1025	1026	1026	Category C	-0.2878418	0.13183594	-0.77978516	0.33374023	-0.21484375	0.30737305	0.13	0.01	9/6/2018	9	6	2018	0:52:35	3155	0.6	0	52	35	1646	0.051025391	3.5255859	-0.33813477	0.11474609	-0.86621094	17.4646	0.10131836	0	0	0	0	0	0	0	0	0	0.93701172	0.062988281	0.15380859	0.050292969	0.016845703	0.086425781	0.01	39372.95	0	0	0.01
1026	1027	1027	Category C	-0.31176758	0.071777344	-0.77978516	0.27734375	-0.22802734	0.32470703	0.13	0.01	9/6/2018	9	6	2018	0:52:35	3155	0.7	0	52	35	1646	0.051025391	3.4804688	-0.33886719	0.11499023	-0.86572266	17.352539	0.099853516	0	0	0	0	0	0	0	0	0	0.93676758	0.063232422	0.15625	0.027099609	-0.043212891	0.0859375	0.01	39372.95	0	0	0.01
1027	1028	1028	Category C	-0.3359375	0.047851563	-0.77978516	0.32836914	-0.20996094	0.30932617	0.14	0.01	9/6/2018	9	6	2018	0:52:35	3155	0.8	0	52	35	1683	0.051025391	3.4804688	-0.34033203	0.11401367	-0.86889648	17.262695	0.11132813	0	0	0	0	0	0	0	0	0	0.94018555	0.059814453	0.15991211	0.004394531	-0.066162109	0.089111328	0.01	39372.95	0	0	0.01
1028	1029	1029	Category C	-0.39599609	0.17993164	-0.89990234	0.2980957	-0.21923828	0.31958008	0.14	0.01	9/6/2018	9	6	2018	0:52:35	3155	0.9	0	52	35	1646	0.051025391	3.4804688	-0.34277344	0.11450195	-0.86865234	17.770508	0.089599609	0	0	0	0	0	0	0	0	0	0.94091797	0.059082031	0.14941406	-0.052978516	0.065185547	-0.031005859	0.01	39372.95	0	0	0.01
1029	1030	1030	Category C	-0.2277832	-0.047851563	-0.64794922	0.32446289	-0.20263672	0.3215332	0.14	0.01	9/6/2018	9	6	2018	0:52:36	3156	0	0	52	36	1621	0.051025391	3.4804688	-0.34350586	0.11425781	-0.8684082	18.03418	0.29711914	0	0	0	0	0	0	0	0	0	0.94091797	0.059082031	0.49853516	0.11572266	-0.16210938	0.22045898	0.01	39372.95	0	0	0.01
1030	1031	1031	Category C	-0.86376953	0.26391602	-1.1999512	0.31884766	-0.20336914	0.30737305	0.14	0.01	9/6/2018	9	6	2018	0:52:36	3156	0.1	0	52	36	1609	0.051025391	3.4804688	-0.34375	0.11352539	-0.86694336	17.06665	0.63500977	0	0	0	0	0	0	0	0	0	0.93969727	0.060302734	1.0026855	-0.51977539	0.15014648	-0.33276367	0.01	39372.95	0	0	0.01
1031	1032	1032	Category C	-0.071777344	-0.023925781	-0.73193359	0.25854492	-0.21337891	0.33984375	0.14	0.01	9/6/2018	9	6	2018	0:52:36	3156	0.2	0	52	36	1559	0.051025391	3.4804688	-0.34423828	0.11206055	-0.86743164	15.07666	0.33325195	0	0	0	0	0	0	0	0	0	0.93994141	0.060058594	0.54394531	0.27246094	-0.13598633	0.13549805	0.01	39372.95	0	0	0.01
1032	1033	1033	Category C	-0.69580078	0.10791016	-1.0439453	0.31298828	-0.21264648	0.31982422	0.14	0.01	9/6/2018	9	6	2018	0:52:36	3156	0.3	0	52	36	1584	0.051025391	3.4804688	-0.34375	0.11254883	-0.86743164	13.03125	0.39355469	0	0	0	0	0	0	0	0	0	0.93994141	0.060058594	0.53271484	-0.35180664	-0.004638672	-0.17626953	0.01	39372.95	0	0	0.01
1033	1034	1034	Category C	-0.17993164	-0.059814453	-0.81591797	0.23950195	-0.21435547	0.34936523	0.14	0.01	9/6/2018	9	6	2018	0:52:36	3156	0.4	0	52	36	1597	0.051025391	3.4804688	-0.34741211	0.11425781	-0.8659668	10.983398	0.24658203	0	0	0	0	0	0	0	0	0	0.94018555	0.059814453	0.3918457	0.16748047	-0.17407227	0.050048828	0.01	39372.95	0	0	0.01
1034	1035	1035	Category C	-0.46777344	0.15576172	-0.91186523	0.27929688	-0.21411133	0.34033203	0.14	0.01	9/6/2018	9	6	2018	0:52:36	3156	0.5	0	52	36	1634	0.051025391	3.4804688	-0.34741211	0.11328125	-0.86547852	10.229736	0.13574219	0	0	0	0	0	0	0	0	0	0.93945313	0.060546875	0.20898438	-0.12011719	0.042236328	-0.046142578	0.01	39372.95	0	0	0.01
1035	1036	1036	Category C	-0.34790039	0.2277832	-0.83984375	0.23339844	-0.1809082	0.35766602	0.14	0.01	9/6/2018	9	6	2018	0:52:36	3156	0.6	0	52	36	1683	0.051025391	3.4804688	-0.34863281	0.11450195	-0.86230469	9.1721191	0.11523438	0	0	0	0	0	0	0	0	0	0.93725586	0.062744141	0.13647461	0.000732422	0.11303711	0.022460938	0.01	39372.95	0	0	0.01
1036	1037	1037	Category C	-0.2878418	-0.16796875	-0.77978516	0.27612305	-0.19262695	0.35375977	0.14	0.01	9/6/2018	9	6	2018	0:52:36	3156	0.7	0	52	36	1683	0.051025391	3.4804688	-0.34765625	0.11279297	-0.86230469	7.9519043	0.29882813	0	0	0	0	0	0	0	0	0	0.93676758	0.063232422	0.42358398	0.059814453	-0.28076172	0.082519531	0.01	39372.95	0	0	0.01
1037	1038	1038	Category C	-0.23999023	0.035888672	-0.93579102	0.29541016	-0.20239258	0.32299805	0.15	0.01	9/6/2018	9	6	2018	0:52:36	3156	0.8	0	52	36	1683	0.051025391	3.4804688	-0.35205078	0.1159668	-0.86328125	7.6257324	0.15576172	0	0	0	0	0	0	0	0	0	0.93969727	0.060302734	0.26464844	0.11206055	-0.080078125	-0.072265625	0.01	39372.95	0	0	0.01
1038	1039	1039	Category C	-0.38378906	0.19189453	-0.98388672	0.2512207	-0.2121582	0.35400391	0.15	0.01	9/6/2018	9	6	2018	0:52:36	3156	0.9	0	52	36	1683	0.051025391	3.4804688	-0.35180664	0.12036133	-0.86328125	6.8154297	0.14355469	0	0	0	0	0	0	0	0	0	0.93994141	0.060058594	0.22363281	-0.031738281	0.071289063	-0.12036133	0.01	39372.95	0	0	0.01
1039	1040	1040	Category C	-0.46777344	0.011962891	-0.87597656	0.26904297	-0.21533203	0.33886719	0.15	0.01	9/6/2018	9	6	2018	0:52:37	3157	0	0	52	37	1683	0.051025391	3.4804688	-0.35351563	0.11938477	-0.86303711	5.8007813	0.15722656	0	0	0	0	0	0	0	0	0	0.94042969	0.059570313	0.234375	-0.11401367	-0.10742188	-0.012695313	0.01	39372.95	0	0	0.01
1040	1041	1041	Category C	-0.19189453	0.035888672	-0.55175781	0.30444336	-0.20556641	0.31616211	0.15	0.01	9/6/2018	9	6	2018	0:52:37	3157	0.1	0	52	37	1683	0.051025391	3.4804688	-0.35546875	0.1184082	-0.86279297	3.6025391	0.36083984	0	0	0	0	0	0	0	0	0	0.94067383	0.059326172	0.55712891	0.16357422	-0.082519531	0.31103516	0.01	39372.95	0	0	0.01
1041	1042	1042	Category C	-0.49194336	0.19189453	-1.0678711	0.29980469	-0.22631836	0.31054688	0.15	0.01	9/6/2018	9	6	2018	0:52:37	3157	0.2	0	52	37	1707	0.051025391	3.4804688	-0.35546875	0.11938477	-0.86230469	2.112793	0.25683594	0	0	0	0	0	0	0	0	0	0.94042969	0.059570313	0.4140625	-0.13623047	0.072265625	-0.20532227	0.01	39372.95	0	0	0.01
1042	1043	1043	Category C	-0.26391602	0.035888672	-0.86376953	0.22924805	-0.2265625	0.35400391	0.15	0.01	9/6/2018	9	6	2018	0:52:37	3157	0.3	0	52	37	1683	0.051025391	3.4804688	-0.35742188	0.11987305	-0.86303711	2.5800781	0.12573242	0	0	0	0	0	0	0	0	0	0.94189453	0.058105469	0.17822266	0.093505859	-0.083984375	-0.000488281	0.01	39372.95	0	0	0.01
1043	1044	1044	Category C	-0.2878418	0.011962891	-0.81591797	0.25463867	-0.24145508	0.32617188	0.15	0.01	9/6/2018	9	6	2018	0:52:37	3157	0.4	0	52	37	1671	0.051025391	3.4804688	-0.35473633	0.11865234	-0.85986328	1.5974121	0.13330078	0	0	0	0	0	0	0	0	0	0.93774414	0.062255859	0.2175293	0.066894531	-0.10668945	0.043945313	0.01	39372.95	0	0	0.01
1044	1045	1045	Category C	-0.31176758	0.095947266	-0.83984375	0.23608398	-0.22949219	0.34301758	0.15	0.01	9/6/2018	9	6	2018	0:52:37	3157	0.5	0	52	37	1658	0.051025391	3.4804688	-0.35595703	0.11767578	-0.85888672	0.48266602	0.052978516	0	0	0	0	0	0	0	0	0	0.93725586	0.062744141	0.085205078	0.044189453	-0.021728516	0.019042969	0.01	39372.95	0	0	0.01
1045	1046	1046	Category C	-0.35986328	0.25195313	-0.88793945	0.21191406	-0.22631836	0.3527832	0.15	0.01	9/6/2018	9	6	2018	0:52:37	3157	0.6	0	52	37	1634	0.051025391	3.4804688	-0.35791016	0.11938477	-0.86132813	1.5654297	0.13476563	0	0	0	0	0	0	0	0	0	0.94042969	0.059570313	0.16064453	-0.001708984	0.13232422	-0.026367188	0.01	39372.95	0	0	0.01
1046	1047	1047	Category C	-0.31176758	-0.023925781	-0.82788086	0.20654297	-0.2277832	0.36352539	0.15	0.01	9/6/2018	9	6	2018	0:52:37	3157	0.7	0	52	37	1634	0.051025391	3.4804688	-0.359375	0.12182617	-0.86083984	3.9580078	0.15673828	0	0	0	0	0	0	0	0	0	0.94067383	0.059326172	0.22631836	0.047607422	-0.14575195	0.032958984	0.01	39372.95	0	0	0.01
1047	1048	1048	Category C	-0.47998047	0.083984375	-0.98388672	0.28198242	-0.24047852	0.31884766	0.16	0.01	9/6/2018	9	6	2018	0:52:37	3157	0.8	0	52	37	1622	0.051025391	3.4804688	-0.35986328	0.12133789	-0.85888672	4.0344238	0.17724609	0	0	0	0	0	0	0	0	0	0.93896484	0.061035156	0.2824707	-0.11987305	-0.037353516	-0.12475586	0.01	39372.95	0	0	0.01
1048	1049	1049	Category C	-0.38378906	0.047851563	-0.77978516	0.29052734	-0.21118164	0.33374023	0.16	0.01	9/6/2018	9	6	2018	0:52:37	3157	0.9	0	52	37	1646	0.051025391	3.4804688	-0.359375	0.12036133	-0.85717773	1.7546387	0.10888672	0	0	0	0	0	0	0	0	0	0.93725586	0.062744141	0.17431641	-0.024169922	-0.072509766	0.077392578	0.01	39372.95	0	0	0.01
1049	1050	1050	Category C	-0.17993164	0.011962891	-0.69580078	0.32592773	-0.21142578	0.31054688	0.16	0.01	9/6/2018	9	6	2018	0:52:38	3158	0	0	52	38	1658	0.051025391	3.4804688	-0.36181641	0.11938477	-0.85742188	2.2475586	0.26611328	0	0	0	0	0	0	0	0	0	0.93847656	0.061523438	0.45117188	0.18188477	-0.10742188	0.16162109	0.01	39372.95	0	0	0.01
1050	1051	1051	Category C	-0.68383789	0.21582031	-1.1159668	0.30932617	-0.23217773	0.30761719	0.16	0.01	9/6/2018	9	6	2018	0:52:38	3158	0.1	0	52	38	1646	0.051025391	3.4804688	-0.36108398	0.11987305	-0.859375	3.3474121	0.4230957	0	0	0	0	0	0	0	0	0	0.93994141	0.060058594	0.67480469	-0.32250977	0.095703125	-0.25634766	0.01	39372.95	0	0	0.01
1051	1052	1052	Category C	-0.53979492	0.083984375	-0.83984375	0.2722168	-0.2199707	0.33496094	0.16	0.01	9/6/2018	9	6	2018	0:52:38	3158	0.2	0	52	38	1658	0.051025391	3.4804688	-0.36376953	0.11987305	-0.86083984	0.51220703	0.18066406	0	0	0	0	0	0	0	0	0	0.94213867	0.057861328	0.23291016	-0.17578125	-0.035888672	0.020996094	0.01	39372.95	0	0	0.01
1052	1053	1053	Category C	-0.27587891	0.011962891	-0.56396484	0.3059082	-0.22119141	0.31079102	0.16	0.01	9/6/2018	9	6	2018	0:52:38	3158	0.3	0	52	38	1634	0.051025391	3.4804688	-0.36230469	0.11743164	-0.85791016	3.6323242	0.32397461	0	0	0	0	0	0	0	0	0	0.9387207	0.061279297	0.48608398	0.086425781	-0.10546875	0.29394531	0.01	39372.95	0	0	0.01
1053	1054	1054	Category C	-0.45581055	0.19189453	-0.95996094	0.34741211	-0.21069336	0.28369141	0.16	0.01	9/6/2018	9	6	2018	0:52:38	3158	0.4	0	52	38	1634	0.051025391	3.4804688	-0.36401367	0.11474609	-0.86010742	3.0407715	0.15576172	0	0	0	0	0	0	0	0	0	0.94091797	0.059082031	0.26831055	-0.091552734	0.076904297	-0.099609375	0.01	39372.95	0	0	0.01
1054	1055	1055	Category C	-0.44384766	0.083984375	-0.87597656	0.30932617	-0.21337891	0.32299805	0.16	0.01	9/6/2018	9	6	2018	0:52:38	3158	0.5	0	52	38	1646	0.051025391	3.4804688	-0.36450195	0.11523438	-0.86108398	2.6223145	0.086425781	0	0	0	0	0	0	0	0	0	0.94213867	0.057861328	0.12524414	-0.079101563	-0.03125	-0.014648438	0.01	39372.95	0	0	0.01
1055	1056	1056	Category C	-0.47998047	0.10791016	-0.99584961	0.32348633	-0.21679688	0.30004883	0.16	0.01	9/6/2018	9	6	2018	0:52:38	3158	0.6	0	52	38	1634	0.051025391	3.4804688	-0.36523438	0.11523438	-0.85913086	5.1850586	0.1784668	0	0	0	0	0	0	0	0	0	0.94067383	0.059326172	0.25878906	-0.11450195	-0.007324219	-0.13647461	0.01	39372.95	0	0	0.01
1056	1057	1057	Category C	-0.39599609	0.17993164	-0.69580078	0.31542969	-0.2121582	0.30615234	0.16	0.01	9/6/2018	9	6	2018	0:52:38	3158	0.7	0	52	38	1658	0.051025391	3.4804688	-0.36206055	0.11547852	-0.85888672	7.3276367	0.17871094	0	0	0	0	0	0	0	0	0	0.93945313	0.060546875	0.26123047	-0.033691406	0.064208984	0.16308594	0.01	39372.95	0	0	0.01
1057	1058	1058	Category C	-0.55175781	0.023925781	-0.99584961	0.33276367	-0.21704102	0.29833984	0.17	0.01	9/6/2018	9	6	2018	0:52:38	3158	0.8	0	52	38	1646	0.051025391	3.4804688	-0.359375	0.11547852	-0.85986328	6.7558594	0.25268555	0	0	0	0	0	0	0	0	0	0.93896484	0.061035156	0.41967773	-0.19213867	-0.091552734	-0.13574219	0.01	39372.95	0	0	0.01
1058	1059	1059	Category C	-0.32397461	0.10791016	-0.64794922	0.31591797	-0.20654297	0.3203125	0.17	0.01	9/6/2018	9	6	2018	0:52:38	3158	0.9	0	52	38	1634	0.051025391	3.4804688	-0.35620117	0.11547852	-0.86181641	5.7692871	0.21655273	0	0	0	0	0	0	0	0	0	0.93969727	0.060302734	0.25390625	0.032226563	-0.007568359	0.21386719	0.01	39372.95	0	0	0.01
1059	1060	1060	Category C	-0.56396484	0.15576172	-1.0078125	0.33935547	-0.21533203	0.29467773	0.17	0.01	9/6/2018	9	6	2018	0:52:39	3159	0	0	52	39	1621	0.051025391	3.4804688	-0.35351563	0.11450195	-0.86206055	7.8955078	0.2590332	0	0	0	0	0	0	0	0	0	0.93896484	0.061035156	0.39697266	-0.21020508	0.041015625	-0.14550781	0.01	39372.95	0	0	0.01
1060	1061	1061	Category C	-0.51586914	0.14379883	-0.99584961	0.26635742	-0.22070313	0.32958984	0.17	0.01	9/6/2018	9	6	2018	0:52:39	3159	0.111	0	52	39	1621	0.051025391	3.4804688	-0.34838867	0.11474609	-0.86230469	8.3071289	0.21582031	0	0	0	0	0	0	0	0	0	0.93701172	0.062988281	0.3293457	-0.16723633	0.028808594	-0.13330078	0.01	39372.95	0	0	0.01
1061	1062	1062	Category C	-0.2878418	0.071777344	-0.68383789	0.30859375	-0.22290039	0.31469727	0.17	0.01	9/6/2018	9	6	2018	0:52:39	3159	0.222	0	52	39	1633	0.051025391	3.4804688	-0.34545898	0.11669922	-0.86450195	6.6586914	0.19506836	0	0	0	0	0	0	0	0	0	0.93823242	0.061767578	0.28369141	0.057617188	-0.044921875	0.18066406	0.01	39372.95	0	0	0.01
1062	1063	1063	Category C	-0.45581055	0.059814453	-0.89990234	0.33032227	-0.21582031	0.31323242	0.17	0.01	9/6/2018	9	6	2018	0:52:39	3159	0.333	0	52	39	1646	0.051025391	3.4804688	-0.34130859	0.1171875	-0.86352539	5.5490723	0.1328125	0	0	0	0	0	0	0	0	0	0.93603516	0.063964844	0.20776367	-0.11425781	-0.057373047	-0.036132813	0.01	39372.95	0	0	0.01
1063	1064	1064	Category C	-0.39599609	0.17993164	-0.80395508	0.28955078	-0.22241211	0.31738281	0.17	0.01	9/6/2018	9	6	2018	0:52:39	3159	0.444	0	52	39	1658	0.051025391	3.4804688	-0.33666992	0.11938477	-0.86425781	4.3605957	0.10375977	0	0	0	0	0	0	0	0	0	0.93505859	0.064941406	0.17993164	-0.059082031	0.060302734	0.060302734	0.01	39372.95	0	0	0.01
1064	1065	1065	Category C	-0.29980469	0.059814453	-0.6237793	0.32080078	-0.21386719	0.30395508	0.17	0.01	9/6/2018	9	6	2018	0:52:39	3159	0.555	0	52	39	1621	0.051025391	3.4482422	-0.33203125	0.12060547	-0.86279297	3.5200195	0.2487793	0	0	0	0	0	0	0	0	0	0.93237305	0.067626953	0.33227539	0.032226563	-0.060791016	0.23901367	0.01	39372.95	0	0	0.01
1065	1066	1066	Category C	-0.45581055	0.059814453	-0.94799805	0.34667969	-0.19628906	0.29882813	0.17	0.01	9/6/2018	9	6	2018	0:52:39	3159	0.666	0	52	39	1609	0.051025391	3.4482422	-0.32910156	0.12133789	-0.86499023	3.2019043	0.16308594	0	0	0	0	0	0	0	0	0	0.93359375	0.06640625	0.27099609	-0.12646484	-0.061523438	-0.082763672	0.01	39372.95	0	0	0.01
1066	1067	1067	Category C	-0.44384766	0.10791016	-0.98388672	0.31982422	-0.20605469	0.31347656	0.18	0.01	9/6/2018	9	6	2018	0:52:39	3159	0.777	0	52	39	1609	0.051025391	3.4482422	-0.32592773	0.12231445	-0.86621094	3.7426758	0.16699219	0	0	0	0	0	0	0	0	0	0.93359375	0.06640625	0.24975586	-0.11767578	-0.014404297	-0.11743164	0.01	39372.95	0	0	0.01
1067	1068	1068	Category C	-0.34790039	0.13183594	-0.80395508	0.32446289	-0.19702148	0.32275391	0.18	0.01	9/6/2018	9	6	2018	0:52:39	3159	0.888	0	52	39	1597	0.051025391	3.4482422	-0.32250977	0.12402344	-0.86743164	5.767334	0.068603516	0	0	0	0	0	0	0	0	0	0.93359375	0.06640625	0.096435547	-0.025146484	0.007568359	0.063476563	0.01	39372.95	0	0	0.01
1068	1069	1069	Category C	-0.40795898	0.15576172	-0.89990234	0.31884766	-0.19775391	0.30932617	0.18	0.01	9/6/2018	9	6	2018	0:52:40	3160	0	0	52	40	1621	0.051025391	3.4482422	-0.31884766	0.12597656	-0.86938477	6.3942871	0.098632813	0	0	0	0	0	0	0	0	0	0.93457031	0.065429688	0.14916992	-0.088867188	0.029541016	-0.030273438	0.01	39372.95	0	0	0.01
1069	1070	1070	Category C	-0.25195313	0.16796875	-0.70776367	0.32568359	-0.20703125	0.30639648	0.18	0.01	9/6/2018	9	6	2018	0:52:40	3160	0.1	0	52	40	1634	0.051025391	3.4482422	-0.31445313	0.1262207	-0.86914063	7.5187988	0.17797852	0	0	0	0	0	0	0	0	0	0.93286133	0.067138672	0.265625	0.0625	0.041503906	0.16137695	0.01	39372.95	0	0	0.01
1070	1071	1071	Category C	-0.44384766	-0.035888672	-0.99584961	0.33032227	-0.18530273	0.30200195	0.18	0.01	9/6/2018	9	6	2018	0:52:40	3160	0.2	0	52	40	1634	0.051025391	3.4482422	-0.31201172	0.12939453	-0.87182617	10.763184	0.24487305	0	0	0	0	0	0	0	0	0	0.93505859	0.064941406	0.42089844	-0.1315918	-0.1652832	-0.1237793	0.01	39372.95	0	0	0.01
1071	1072	1072	Category C	-0.25195313	0.19189453	-0.88793945	0.29956055	-0.20068359	0.31469727	0.18	0.01	9/6/2018	9	6	2018	0:52:40	3160	0.3	0	52	40	1634	0.051025391	3.4482422	-0.30200195	0.12866211	-0.86743164	11.140625	0.083007813	0	0	0	0	0	0	0	0	0	0.92749023	0.072509766	0.13354492	0.050048828	0.062988281	-0.020263672	0.01	39372.95	0	0	0.01
1072	1073	1073	Category C	-0.46777344	0.26391602	-0.83984375	0.33374023	-0.19946289	0.30175781	0.18	0.01	9/6/2018	9	6	2018	0:52:40	3160	0.4	0	52	40	1621	0.051025391	3.4482422	-0.30151367	0.1315918	-0.86987305	9.8952637	0.21435547	0	0	0	0	0	0	0	0	0	0.92993164	0.070068359	0.32836914	-0.16601563	0.13208008	0.030029297	0.01	39372.95	0	0	0.01
1073	1074	1074	Category C	-0.31176758	0.083984375	-0.93579102	0.34155273	-0.19873047	0.29858398	0.18	0.01	9/6/2018	9	6	2018	0:52:40	3160	0.5	0	52	40	1597	0.051025391	3.4482422	-0.29394531	0.13256836	-0.86791992	9.0212402	0.085205078	0	0	0	0	0	0	0	0	0	0.92602539	0.073974609	0.1340332	-0.017578125	-0.048583984	-0.067626953	0.01	39372.95	0	0	0.01
1074	1075	1075	Category C	-0.46777344	0.17993164	-0.82788086	0.34399414	-0.19702148	0.29882813	0.18	0.01	9/6/2018	9	6	2018	0:52:40	3160	0.6	0	52	40	1621	0.051025391	3.4482422	-0.29223633	0.13598633	-0.86865234	9.2883301	0.18530273	0	0	0	0	0	0	0	0	0	0.92651367	0.073486328	0.26000977	-0.17529297	0.043701172	0.040771484	0.01	39372.95	0	0	0.01
1075	1076	1076	Category C	-0.38378906	0.035888672	-0.91186523	0.35253906	-0.19116211	0.29321289	0.18	0.01	9/6/2018	9	6	2018	0:52:40	3160	0.7	0	52	40	1646	0.051025391	3.4482422	-0.28735352	0.13647461	-0.86865234	10.678955	0.14575195	0	0	0	0	0	0	0	0	0	0.92529297	0.074707031	0.23999023	-0.096191406	-0.10058594	-0.04296875	0.01	39372.95	0	0	0.01
1076	1077	1077	Category C	-0.34790039	0.20385742	-0.75585938	0.34326172	-0.19873047	0.30102539	0.19	0.01	9/6/2018	9	6	2018	0:52:40	3160	0.8	0	52	40	1646	0.051025391	3.4482422	-0.28393555	0.13623047	-0.86938477	9.3820801	0.14672852	0	0	0	0	0	0	0	0	0	0.92480469	0.075195313	0.24487305	-0.063720703	0.067382813	0.11352539	0.01	39372.95	0	0	0.01
1077	1078	1078	Category C	-0.35986328	0.29980469	-0.99584961	0.33520508	-0.21142578	0.29833984	0.19	0.01	9/6/2018	9	6	2018	0:52:40	3160	0.9	0	52	40	1634	0.051025391	3.4482422	-0.28051758	0.14086914	-0.87060547	6.8898926	0.21704102	0	0	0	0	0	0	0	0	0	0.92553711	0.074462891	0.36279297	-0.079101563	0.15869141	-0.125	0.01	39372.95	0	0	0.01
1078	1079	1079	Category C	-0.34790039	0.17993164	-0.83984375	0.31835938	-0.20922852	0.30712891	0.19	0.01	9/6/2018	9	6	2018	0:52:41	3161	0	0	52	41	1621	0.051025391	3.4482422	-0.27856445	0.14282227	-0.87060547	7.1428223	0.084228516	0	0	0	0	0	0	0	0	0	0.92504883	0.074951172	0.13696289	-0.069091797	0.036865234	0.030761719	0.01	39372.95	0	0	0.01
1079	1080	1080	Category C	-0.41992188	0.011962891	-0.93579102	0.33642578	-0.19726563	0.29174805	0.19	0.01	9/6/2018	9	6	2018	0:52:41	3161	0.1	0	52	41	1634	0.051025391	3.4482422	-0.2746582	0.14282227	-0.86962891	8.3371582	0.20605469	0	0	0	0	0	0	0	0	0	0.9230957	0.076904297	0.34179688	-0.14501953	-0.13085938	-0.065917969	0.01	39372.95	0	0	0.01
1080	1081	1081	Category C	-0.38378906	0.27587891	-0.82788086	0.32495117	-0.2097168	0.29711914	0.19	0.01	9/6/2018	9	6	2018	0:52:41	3161	0.2	0	52	41	1658	0.051025391	3.4482422	-0.26977539	0.14526367	-0.87036133	7.1074219	0.17822266	0	0	0	0	0	0	0	0	0	0.92285156	0.077148438	0.28686523	-0.11376953	0.13037109	0.042480469	0.01	39372.95	0	0	0.01
1081	1082	1082	Category C	-0.32397461	0.21582031	-0.79199219	0.35498047	-0.19897461	0.29199219	0.19	0.01	9/6/2018	9	6	2018	0:52:41	3161	0.3	0	52	41	1683	0.051025391	3.4482422	-0.26806641	0.14746094	-0.87475586	5.1298828	0.12084961	0	0	0	0	0	0	0	0	0	0.92675781	0.073242188	0.20703125	-0.055664063	0.068115234	0.082763672	0.01	39372.95	0	0	0.01
1082	1083	1083	Category C	-0.17993164	0.083984375	-0.75585938	0.36816406	-0.17041016	0.28979492	0.19	0.01	9/6/2018	9	6	2018	0:52:41	3161	0.4	0	52	41	1683	0.051025391	3.4482422	-0.26245117	0.14770508	-0.87304688	4.4423828	0.15698242	0	0	0	0	0	0	0	0	0	0.92358398	0.076416016	0.26367188	0.082519531	-0.063720703	0.1171875	0.01	39372.95	0	0	0.01
1083	1084	1084	Category C	-0.41992188	0.15576172	-0.93579102	0.35180664	-0.17553711	0.30053711	0.19	0.01	9/6/2018	9	6	2018	0:52:41	3161	0.5	0	52	41	1658	0.051025391	3.4482422	-0.26000977	0.1496582	-0.8737793	7.2858887	0.17138672	0	0	0	0	0	0	0	0	0	0.92382813	0.076171875	0.22729492	-0.15966797	0.005859375	-0.061767578	0.01	39372.95	0	0	0.01
1084	1085	1085	Category C	-0.2878418	0.13183594	-0.89990234	0.32763672	-0.17382813	0.30810547	0.19	0.01	9/6/2018	9	6	2018	0:52:41	3161	0.6	0	52	41	1634	0.051025391	3.4482422	-0.25756836	0.15209961	-0.87524414	8.7155762	0.043945313	0	0	0	0	0	0	0	0	0	0.92480469	0.075195313	0.075195313	-0.030029297	-0.020263672	-0.024414063	0.01	39372.95	0	0	0.01
1085	1086	1086	Category C	-0.34790039	0.16796875	-0.80395508	0.32446289	-0.17602539	0.32299805	0.19	0.01	9/6/2018	9	6	2018	0:52:41	3161	0.7	0	52	41	1646	0.051025391	3.4482422	-0.25439453	0.15356445	-0.87597656	6.8330078	0.11865234	0	0	0	0	0	0	0	0	0	0.92504883	0.074951172	0.1796875	-0.093261719	0.014160156	0.072021484	0.01	39372.95	0	0	0.01
1086	1087	1087	Category C	-0.23999023	0.20385742	-0.75585938	0.36401367	-0.17211914	0.29882813	0.2	0.01	9/6/2018	9	6	2018	0:52:41	3161	0.8	0	52	41	1646	0.051025391	3.4482422	-0.25073242	0.15332031	-0.87548828	6.3918457	0.13037109	0	0	0	0	0	0	0	0	0	0.92358398	0.076416016	0.1809082	0.010742188	0.050292969	0.11962891	0.01	39372.95	0	0	0.01
1087	1088	1088	Category C	-0.32397461	0.13183594	-0.81591797	0.37329102	-0.17382813	0.27661133	0.2	0.01	9/6/2018	9	6	2018	0:52:41	3161	0.9	0	52	41	1658	0.051025391	3.4482422	-0.24804688	0.15625	-0.87670898	7.6794434	0.10009766	0	0	0	0	0	0	0	0	0	0.92431641	0.075683594	0.16113281	-0.075683594	-0.024414063	0.060791016	0.01	39372.95	0	0	0.01
1088	1089	1089	Category C	-0.39599609	0.095947266	-0.92382813	0.34960938	-0.1628418	0.30444336	0.2	0.01	9/6/2018	9	6	2018	0:52:42	3162	0	0	52	42	1683	0.051025391	3.4482422	-0.24291992	0.15795898	-0.87548828	7.9841309	0.171875	0	0	0	0	0	0	0	0	0	0.92236328	0.077636719	0.26293945	-0.15283203	-0.062011719	-0.048095703	0.01	39372.95	0	0	0.01
1089	1090	1090	Category C	-0.26391602	0.14379883	-0.97192383	0.3347168	-0.15795898	0.32250977	0.2	0.01	9/6/2018	9	6	2018	0:52:42	3162	0.1	0	52	42	1707	0.051025391	3.4482422	-0.23950195	0.15991211	-0.87719727	6.1166992	0.098876953	0	0	0	0	0	0	0	0	0	0.9230957	0.076904297	0.13500977	-0.024169922	-0.016113281	-0.094482422	0.01	39372.95	0	0	0.01
1090	1091	1091	Category C	-0.51586914	0.16796875	-1.0197754	0.34082031	-0.16137695	0.33056641	0.2	0.01	9/6/2018	9	6	2018	0:52:42	3162	0.2	0	52	42	1695	0.051025391	3.4482422	-0.23828125	0.16210938	-0.88012695	3.7509766	0.31054688	0	0	0	0	0	0	0	0	0	0.92602539	0.073974609	0.42260742	-0.27734375	0.005615234	-0.1394043	0.01	39372.95	0	0	0.01
1091	1092	1092	Category C	-0.071777344	0.047851563	-0.70776367	0.35839844	-0.14208984	0.30615234	0.2	0.01	9/6/2018	9	6	2018	0:52:42	3162	0.3	0	52	42	1707	0.051025391	3.4482422	-0.23046875	0.16210938	-0.87744141	4.9138184	0.2590332	0	0	0	0	0	0	0	0	0	0.92163086	0.078369141	0.44311523	0.15869141	-0.11425781	0.16967773	0.01	39372.95	0	0	0.01
1092	1093	1093	Category C	-0.45581055	-0.047851563	-1.0439453	0.37231445	-0.12695313	0.29467773	0.2	0.01	9/6/2018	9	6	2018	0:52:42	3162	0.4	0	52	42	1707	0.051025391	3.4482422	-0.22485352	0.16381836	-0.87841797	11.884766	0.35400391	0	0	0	0	0	0	0	0	0	0.92138672	0.078613281	0.60791016	-0.23071289	-0.21166992	-0.1652832	0.01	39372.95	0	0	0.01
1093	1094	1094	Category C	-0.31176758	0.17993164	-0.93579102	0.3190918	-0.13671875	0.34692383	0.2	0.01	9/6/2018	9	6	2018	0:52:42	3162	0.5	0	52	42	1658	0.051025391	3.4482422	-0.22216797	0.16601563	-0.88256836	17.570313	0.10473633	0	0	0	0	0	0	0	0	0	0.92529297	0.074707031	0.15600586	-0.089355469	0.013671875	-0.052978516	0.01	39372.95	0	0	0.01
1094	1095	1095	Category C	-0.31176758	0.19189453	-0.73193359	0.34667969	-0.14013672	0.31835938	0.2	0.01	9/6/2018	9	6	2018	0:52:42	3162	0.6	0	52	42	1646	0.051025391	3.4482422	-0.2175293	0.16625977	-0.88208008	23.01001	0.17895508	0	0	0	0	0	0	0	0	0	0.92358398	0.076416016	0.26977539	-0.093994141	0.025390625	0.15014648	0.01	39372.95	0	0	0.01
1095	1096	1096	Category L	-0.011962891	0.19189453	-0.89990234	0.13574219	0.094970703	0.4296875	0.43	0.01	9/6/2018	9	6	2018	0:53:05	3185	0.199	0	53	5	1633	0.051513672	3.4772461	-0.21313477	0.16772461	-0.88256836	31.082031	0.20336914	0	0	0	0	0	0	0	0	0	0.92333984	0.076660156	0.24243164	0.20117188	0.023925781	-0.017089844	0.01	39372.95	0	0	0.01
1096	1097	1097	Category L	-0.011962891	0.19189453	-0.91186523	0.13720703	0.094482422	0.43164063	0.43	0.01	9/6/2018	9	6	2018	0:53:05	3185	0.3	0	53	5	1646	0.051513672	3.4772461	-0.20874023	0.16894531	-0.88134766	41.30249	0.20043945	0	0	0	0	0	0	0	0	0	0.92138672	0.078613281	0.25	0.19677734	0.022705078	-0.030273438	0.01	39372.95	0	0	0.01
1097	1098	1098	Category L	-0.011962891	0.19189453	-0.91186523	0.13476563	0.091796875	0.43115234	0.43	0.01	9/6/2018	9	6	2018	0:53:05	3185	0.4	0	53	5	1671	0.051513672	3.4772461	-0.20532227	0.16918945	-0.88378906	50.928223	0.19677734	0	0	0	0	0	0	0	0	0	0.92285156	0.077148438	0.24389648	0.19335938	0.022460938	-0.027832031	0.01	39372.95	0	0	0.01
1098	1099	1099	Category L	-0.035888672	0.19189453	-0.89990234	0.13574219	0.093017578	0.43066406	0.43	0.01	9/6/2018	9	6	2018	0:53:05	3185	0.5	0	53	5	1683	0.051513672	3.4772461	-0.19995117	0.17138672	-0.88256836	56.985352	0.16601563	0	0	0	0	0	0	0	0	0	0.92089844	0.079101563	0.20166016	0.1640625	0.020263672	-0.017089844	0.01	39372.95	0	0	0.01
1099	1100	1100	Category L	-0.035888672	0.2277832	-0.89990234	0.14013672	0.097412109	0.42651367	0.43	0.01	9/6/2018	9	6	2018	0:53:05	3185	0.6	0	53	5	1658	0.051513672	3.4772461	-0.19702148	0.17260742	-0.88549805	61.941162	0.17089844	0	0	0	0	0	0	0	0	0	0.92333984	0.076660156	0.23046875	0.16113281	0.054931641	-0.014160156	0.01	39372.95	0	0	0.01
1100	1101	1101	Category L	-0.035888672	0.2277832	-0.89990234	0.1418457	0.09375	0.43481445	0.43	0.01	9/6/2018	9	6	2018	0:53:05	3185	0.7	0	53	5	1683	0.051513672	3.4772461	-0.19116211	0.1730957	-0.88378906	68.292236	0.1652832	0	0	0	0	0	0	0	0	0	0.9206543	0.079345703	0.22583008	0.15527344	0.054443359	-0.015869141	0.01	39372.95	0	0	0.01
1101	1102	1102	Category L	-0.035888672	0.19189453	-0.88793945	0.1418457	0.094726563	0.42749023	0.44	0.01	9/6/2018	9	6	2018	0:53:05	3185	0.8	0	53	5	1695	0.051513672	3.4772461	-0.18579102	0.17382813	-0.88232422	71.903809	0.15112305	0	0	0	0	0	0	0	0	0	0.91845703	0.081542969	0.17333984	0.14990234	0.017822266	-0.005371094	0.01	39372.95	0	0	0.01
1102	1103	1103	Category L	-0.023925781	0.19189453	-0.88793945	0.14794922	0.094726563	0.43261719	0.44	0.01	9/6/2018	9	6	2018	0:53:05	3185	0.9	0	53	5	1695	0.051513672	3.4772461	-0.18383789	0.17553711	-0.88500977	68.61499	0.16064453	0	0	0	0	0	0	0	0	0	0.9206543	0.079345703	0.17895508	0.15991211	0.016113281	-0.002685547	0.01	39372.95	0	0	0.01
1103	1104	1104	Category L	-0.047851563	0.19189453	-0.89990234	0.14331055	0.097167969	0.43066406	0.44	0.01	9/6/2018	9	6	2018	0:53:06	3186	0	0	53	6	1670	0.051513672	3.4772461	-0.17919922	0.17724609	-0.88500977	63.070557	0.13305664	0	0	0	0	0	0	0	0	0	0.92016602	0.079833984	0.16088867	0.13134766	0.014404297	-0.014648438	0.01	39372.95	0	0	0.01
1104	1105	1105	Category L	-0.047851563	0.19189453	-0.89990234	0.1472168	0.094726563	0.44091797	0.44	0.01	9/6/2018	9	6	2018	0:53:06	3186	0.111	0	53	6	1670	0.051513672	3.4772461	-0.17529297	0.17749023	-0.88598633	56.422119	0.12915039	0	0	0	0	0	0	0	0	0	0.9206543	0.079345703	0.15551758	0.12744141	0.014160156	-0.013671875	0.01	39372.95	0	0	0.01
1105	1106	1106	Category L	-0.023925781	0.20385742	-0.87597656	0.14111328	0.096435547	0.42993164	0.44	0.01	9/6/2018	9	6	2018	0:53:06	3186	0.222	0	53	6	1670	0.051513672	3.4772461	-0.17260742	0.17919922	-0.88964844	48.577393	0.15136719	0	0	0	0	0	0	0	0	0	0.92382813	0.076171875	0.18701172	0.14868164	0.024414063	0.013671875	0.01	39372.95	0	0	0.01
1106	1107	1107	Category L	-0.035888672	0.20385742	-0.86376953	0.13989258	0.096191406	0.42895508	0.44	0.01	9/6/2018	9	6	2018	0:53:06	3186	0.333	0	53	6	1707	0.051513672	3.4772461	-0.16796875	0.18139648	-0.88891602	38.512695	0.13647461	0	0	0	0	0	0	0	0	0	0.92260742	0.077392578	0.1796875	0.13208008	0.022216797	0.025146484	0.01	39372.95	0	0	0.01
1107	1108	1108	Category L	-0.047851563	0.20385742	-0.93579102	0.14794922	0.095214844	0.44018555	0.44	0.01	9/6/2018	9	6	2018	0:53:06	3186	0.444	0	53	6	1744	0.051513672	3.4772461	-0.16381836	0.18261719	-0.88769531	27.959229	0.12719727	0	0	0	0	0	0	0	0	0	0.92089844	0.079101563	0.18505859	0.1159668	0.020996094	-0.047851563	0.01	39372.95	0	0	0.01
1108	1109	1109	Category L	-0.047851563	0.20385742	-0.88793945	0.14697266	0.095214844	0.42993164	0.44	0.01	9/6/2018	9	6	2018	0:53:06	3186	0.555	0	53	6	1744	0.051513672	3.4772461	-0.16064453	0.18359375	-0.88867188	20.869873	0.11450195	0	0	0	0	0	0	0	0	0	0.92163086	0.078369141	0.13354492	0.11279297	0.020019531	0.000732422	0.01	39372.95	0	0	0.01
1109	1110	1110	Category L	-0.035888672	0.20385742	-0.86376953	0.15039063	0.097167969	0.43286133	0.44	0.01	9/6/2018	9	6	2018	0:53:06	3186	0.666	0	53	6	1744	0.051513672	3.4772461	-0.15673828	0.18432617	-0.88867188	14.7771	0.125	0	0	0	0	0	0	0	0	0	0.92114258	0.078857422	0.16552734	0.12084961	0.019287109	0.024902344	0.01	39372.95	0	0	0.01
1110	1111	1111	Category L	-0.059814453	0.20385742	-0.85180664	0.14794922	0.09375	0.4309082	0.45	0.01	9/6/2018	9	6	2018	0:53:06	3186	0.777	0	53	6	1683	0.051513672	3.4772461	-0.15478516	0.18481445	-0.89111328	9.2687988	0.10473633	0	0	0	0	0	0	0	0	0	0.9230957	0.076904297	0.15356445	0.094970703	0.018798828	0.039306641	0.01	39372.95	0	0	0.01
1111	1112	1112	Category L	-0.023925781	0.20385742	-0.91186523	0.14111328	0.096435547	0.42749023	0.45	0.01	9/6/2018	9	6	2018	0:53:06	3186	0.888	0	53	6	1658	0.051513672	3.4772461	-0.15087891	0.18774414	-0.88964844	5.2160645	0.12988281	0	0	0	0	0	0	0	0	0	0.921875	0.078125	0.16503906	0.12695313	0.015869141	-0.021972656	0.01	39372.95	0	0	0.01
1112	1113	1113	Category L	-0.095947266	0.20385742	-0.89990234	0.14355469	0.091064453	0.42675781	0.45	0.01	9/6/2018	9	6	2018	0:53:07	3187	0	0	53	7	1658	0.051513672	3.4772461	-0.14916992	0.18774414	-0.89013672	2.3876953	0.056396484	0	0	0	0	0	0	0	0	0	0.921875	0.078125	0.078857422	0.053222656	0.015869141	-0.009521484	0.01	39372.95	0	0	0.01
1113	1114	1114	Category L	-0.047851563	0.20385742	-0.87597656	0.14941406	0.095214844	0.44189453	0.45	0.01	9/6/2018	9	6	2018	0:53:07	3187	0.1	0	53	7	1658	0.051513672	3.4772461	-0.14477539	0.18701172	-0.89086914	1.5395508	0.099365234	0	0	0	0	0	0	0	0	0	0.921875	0.078125	0.12841797	0.096923828	0.016601563	0.014892578	0.01	39372.95	0	0	0.01
1114	1115	1115	Category L	-0.083984375	0.20385742	-0.91186523	0.14599609	0.092529297	0.42675781	0.45	0.01	9/6/2018	9	6	2018	0:53:07	3187	0.2	0	53	7	1671	0.051513672	3.4772461	-0.14257813	0.18847656	-0.89038086	1.5979004	0.064208984	0	0	0	0	0	0	0	0	0	0.92138672	0.078613281	0.094970703	0.05859375	0.015136719	-0.021240234	0.01	39372.95	0	0	0.01
1115	1116	1116	Category L	-0.059814453	0.20385742	-0.89990234	0.15185547	0.097167969	0.43017578	0.45	0.01	9/6/2018	9	6	2018	0:53:07	3187	0.3	0	53	7	1695	0.051513672	3.4772461	-0.13818359	0.18896484	-0.89086914	1.5136719	0.080322266	0	0	0	0	0	0	0	0	0	0.92114258	0.078857422	0.10205078	0.078369141	0.014648438	-0.008789063	0.01	39372.95	0	0	0.01
1116	1117	1117	Category L	-0.023925781	0.20385742	-0.87597656	0.14697266	0.094482422	0.42504883	0.45	0.01	9/6/2018	9	6	2018	0:53:07	3187	0.4	0	53	7	1683	0.051513672	3.4772461	-0.13500977	0.19091797	-0.89086914	1.2646484	0.11279297	0	0	0	0	0	0	0	0	0	0.92089844	0.079101563	0.13867188	0.11108398	0.012695313	0.014892578	0.01	39372.95	0	0	0.01
1117	1118	1118	Category L	-0.071777344	0.17993164	-0.92382813	0.15332031	0.095703125	0.42993164	0.45	0.01	9/6/2018	9	6	2018	0:53:07	3187	0.5	0	53	7	1658	0.051513672	3.4772461	-0.13232422	0.19091797	-0.89233398	0.96679688	0.068847656	0	0	0	0	0	0	0	0	0	0.92211914	0.077880859	0.10302734	0.060546875	-0.010986328	-0.03125	0.01	39372.95	0	0	0.01
1118	1119	1119	Category L	-0.083984375	0.19189453	-0.91186523	0.14819336	0.094238281	0.41870117	0.45	0.01	9/6/2018	9	6	2018	0:53:07	3187	0.6	0	53	7	1658	0.051513672	3.4772461	-0.12915039	0.18969727	-0.89111328	0.60327148	0.049560547	0	0	0	0	0	0	0	0	0	0.92041016	0.079589844	0.067626953	0.045166016	0.001953125	-0.020507813	0.01	39372.95	0	0	0.01
1119	1120	1120	Category L	-0.071777344	0.21582031	-0.93579102	0.15014648	0.098144531	0.42993164	0.45	0.01	9/6/2018	9	6	2018	0:53:07	3187	0.7	0	53	7	1621	0.051513672	3.4772461	-0.12646484	0.19018555	-0.8918457	0.11962891	0.074462891	0	0	0	0	0	0	0	0	0	0.9206543	0.079345703	0.12402344	0.0546875	0.025390625	-0.043701172	0.01	39372.95	0	0	0.01
1120	1121	1121	Category L	-0.047851563	0.21582031	-0.91186523	0.15332031	0.097900391	0.42504883	0.46	0.01	9/6/2018	9	6	2018	0:53:07	3187	0.8	0	53	7	1597	0.051513672	3.4772461	-0.12255859	0.19238281	-0.8918457	0.091308594	0.080566406	0	0	0	0	0	0	0	0	0	0.9206543	0.079345703	0.11767578	0.074707031	0.023193359	-0.019775391	0.01	39372.95	0	0	0.01
1121	1122	1122	Category L	-0.059814453	0.20385742	-0.92382813	0.14575195	0.091552734	0.42895508	0.46	0.01	9/6/2018	9	6	2018	0:53:07	3187	0.9	0	53	7	1609	0.051513672	3.4772461	-0.11914063	0.19165039	-0.89257813	0.1628418	0.068115234	0	0	0	0	0	0	0	0	0	0.9206543	0.079345703	0.10253906	0.059326172	0.011962891	-0.031005859	0.01	39372.95	0	0	0.01
1122	1123	1123	Category L	-0.059814453	0.20385742	-0.92382813	0.15332031	0.092773438	0.42407227	0.46	0.01	9/6/2018	9	6	2018	0:53:08	3188	0	0	53	8	1621	0.051513672	3.4772461	-0.11621094	0.19140625	-0.89379883	0.32275391	0.064941406	0	0	0	0	0	0	0	0	0	0.92163086	0.078369141	0.098632813	0.056396484	0.012207031	-0.029785156	0.01	39372.95	0	0	0.01
1123	1124	1124	Category L	-0.083984375	0.20385742	-0.92382813	0.15087891	0.096923828	0.42675781	0.46	0.01	9/6/2018	9	6	2018	0:53:08	3188	0.1	0	53	8	1634	0.051513672	3.4772461	-0.11547852	0.19311523	-0.89575195	0.65527344	0.043457031	0	0	0	0	0	0	0	0	0	0.92358398	0.076416016	0.070068359	0.031494141	0.010498047	-0.027832031	0.01	39372.95	0	0	0.01
1124	1125	1125	Category L	-0.059814453	0.21582031	-0.89990234	0.15014648	0.098632813	0.42773438	0.46	0.01	9/6/2018	9	6	2018	0:53:08	3188	0.2	0	53	8	1646	0.051513672	3.4772461	-0.11157227	0.19360352	-0.89550781	0.14916992	0.056396484	0	0	0	0	0	0	0	0	0	0.92285156	0.077148438	0.078125	0.051757813	0.021972656	-0.004150391	0.01	39372.95	0	0	0.01
1125	1126	1126	Category L	-0.071777344	0.21582031	-0.85180664	0.14819336	0.094238281	0.4206543	0.46	0.01	9/6/2018	9	6	2018	0:53:08	3188	0.3	0	53	8	1621	0.051513672	3.4772461	-0.109375	0.19458008	-0.89550781	0.7512207	0.061279297	0	0	0	0	0	0	0	0	0	0.92285156	0.077148438	0.10253906	0.037597656	0.020996094	0.043701172	0.01	39372.95	0	0	0.01
1126	1127	1127	Category L	-0.095947266	0.2277832	-0.92382813	0.15332031	0.096923828	0.43017578	0.46	0.01	9/6/2018	9	6	2018	0:53:08	3188	0.4	0	53	8	1621	0.051513672	3.4772461	-0.10668945	0.19506836	-0.89672852	1.1791992	0.043701172	0	0	0	0	0	0	0	0	0	0.92382813	0.076171875	0.070556641	0.010742188	0.032470703	-0.026855469	0.01	39372.95	0	0	0.01
1127	1128	1128	Category L	-0.071777344	0.20385742	-0.89990234	0.15722656	0.094482422	0.41992188	0.46	0.01	9/6/2018	9	6	2018	0:53:08	3188	0.5	0	53	8	1646	0.051513672	3.4772461	-0.10522461	0.19506836	-0.89819336	1.5412598	0.034667969	0	0	0	0	0	0	0	0	0	0.92504883	0.074951172	0.043701172	0.033447266	0.008544922	-0.001464844	0.01	39372.95	0	0	0.01
1128	1129	1129	Category L	-0.10791016	0.20385742	-0.89990234	0.15332031	0.098388672	0.42089844	0.46	0.01	9/6/2018	9	6	2018	0:53:08	3188	0.6	0	53	8	1633	0.051513672	3.4772461	-0.1027832	0.19604492	-0.89916992	1.4423828	0.009033203	0	0	0	0	0	0	0	0	0	0.92602539	0.073974609	0.013183594	-0.004882813	0.007568359	-0.000488281	0.01	39372.95	0	0	0.01
1129	1130	1130	Category L	-0.083984375	0.20385742	-0.93579102	0.15478516	0.093017578	0.421875	0.46	0.01	9/6/2018	9	6	2018	0:53:08	3188	0.7	0	53	8	1646	0.051513672	3.4772461	-0.099609375	0.19702148	-0.89868164	1.5092773	0.040527344	0	0	0	0	0	0	0	0	0	0.92553711	0.074462891	0.059326172	0.015625	0.006591797	-0.036865234	0.01	39372.95	0	0	0.01
1130	1131	1131	Category L	-0.059814453	0.21582031	-0.91186523	0.15649414	0.095458984	0.42089844	0.47	0.01	9/6/2018	9	6	2018	0:53:08	3188	0.8	0	53	8	1621	0.051513672	3.4772461	-0.097900391	0.19799805	-0.89770508	0.80322266	0.044189453	0	0	0	0	0	0	0	0	0	0.92456055	0.075439453	0.069824219	0.038085938	0.017578125	-0.013916016	0.01	39372.95	0	0	0.01
1131	1132	1132	Category L	-0.083984375	0.20385742	-0.91186523	0.16210938	0.092041016	0.42822266	0.47	0.01	9/6/2018	9	6	2018	0:53:08	3188	0.9	0	53	8	1584	0.051513672	3.4772461	-0.092773438	0.19848633	-0.89624023	0.004882813	0.018554688	0	0	0	0	0	0	0	0	0	0.92285156	0.077148438	0.029541016	0.008789063	0.005126953	-0.015380859	0.01	39372.95	0	0	0.01
1132	1133	1133	Category L	-0.071777344	0.20385742	-0.89990234	0.16186523	0.093505859	0.42431641	0.47	0.01	9/6/2018	9	6	2018	0:53:09	3189	0	0	53	9	1609	0.051513672	3.4772461	-0.093261719	0.20068359	-0.89868164	0.37084961	0.021728516	0	0	0	0	0	0	0	0	0	0.92553711	0.074462891	0.025634766	0.021484375	0.002929688	-0.000976563	0.01	39372.95	0	0	0.01
1133	1134	1134	Category L	-0.083984375	0.20385742	-0.91186523	0.16259766	0.096923828	0.42944336	0.47	0.01	9/6/2018	9	6	2018	0:53:09	3189	0.09	0	53	9	1621	0.051513672	3.4772461	-0.089111328	0.20361328	-0.89697266	0.34423828	0.015625	0	0	0	0	0	0	0	0	0	0.92407227	0.075927734	0.020019531	0.005126953	0	-0.014648438	0.01	39372.95	0	0	0.01
1134	1135	1135	Category L	-0.095947266	0.20385742	-0.91186523	0.16333008	0.094482422	0.421875	0.47	0.01	9/6/2018	9	6	2018	0:53:09	3189	0.181	0	53	9	1621	0.051513672	3.4772461	-0.086669922	0.20385742	-0.89648438	0.017822266	0.017822266	0	0	0	0	0	0	0	0	0	0.92333984	0.076660156	0.024414063	-0.009033203	0	-0.015136719	0.01	39372.95	0	0	0.01
1135	1136	1136	Category L	-0.11987305	0.20385742	-0.89990234	0.16064453	0.097167969	0.42089844	0.47	0.01	9/6/2018	9	6	2018	0:53:09	3189	0.272	0	53	9	1634	0.051513672	3.4772461	-0.083984375	0.20385742	-0.89819336	0.18676758	0.035644531	0	0	0	0	0	0	0	0	0	0.92480469	0.075195313	0.037597656	-0.035644531	0	-0.001464844	0.01	39372.95	0	0	0.01
1136	1137	1137	Category L	-0.13183594	0.20385742	-0.88793945	0.16796875	0.094482422	0.43652344	0.47	0.01	9/6/2018	9	6	2018	0:53:09	3189	0.363	0	53	9	1621	0.051513672	3.4772461	-0.084716797	0.20385742	-0.89819336	0.014892578	0.048095703	0	0	0	0	0	0	0	0	0	0.92480469	0.075195313	0.057128906	-0.046875	0	0.010253906	0.01	39372.95	0	0	0.01
1137	1138	1138	Category L	-0.10791016	0.19189453	-0.89990234	0.15966797	0.092529297	0.41601563	0.47	0.01	9/6/2018	9	6	2018	0:53:09	3189	0.454	0	53	9	1609	0.051513672	3.4772461	-0.085693359	0.20410156	-0.89746094	0.043212891	0.025146484	0	0	0	0	0	0	0	0	0	0.92431641	0.075683594	0.036376953	-0.021972656	-0.012207031	-0.002197266	0.01	39372.95	0	0	0.01
1138	1139	1139	Category L	-0.095947266	0.20385742	-0.88793945	0.16552734	0.096191406	0.42797852	0.47	0.01	9/6/2018	9	6	2018	0:53:09	3189	0.545	0	53	9	1658	0.051513672	3.4772461	-0.087158203	0.20410156	-0.89746094	0.44677734	0.012939453	0	0	0	0	0	0	0	0	0	0.92456055	0.075439453	0.018798828	-0.008544922	-0.000244141	0.009521484	0.01	39372.95	0	0	0.01
1139	1140	1140	Category L	-0.095947266	0.20385742	-0.87597656	0.1628418	0.094238281	0.41088867	0.47	0.01	9/6/2018	9	6	2018	0:53:09	3189	0.636	0	53	9	1658	0.051513672	3.4772461	-0.088378906	0.2043457	-0.89746094	0.75634766	0.022949219	0	0	0	0	0	0	0	0	0	0.92480469	0.075195313	0.029785156	-0.007324219	-0.000488281	0.021484375	0.01	39372.95	0	0	0.01
1140	1141	1141	Category L	-0.095947266	0.20385742	-0.87597656	0.1640625	0.095947266	0.42016602	0.48	0.01	9/6/2018	9	6	2018	0:53:09	3189	0.727	0	53	9	1658	0.051513672	3.4772461	-0.089355469	0.20410156	-0.89746094	0.88696289	0.022460938	0	0	0	0	0	0	0	0	0	0.92480469	0.075195313	0.028320313	-0.006347656	-0.000244141	0.021484375	0.01	39372.95	0	0	0.01
1141	1142	1142	Category L	-0.11987305	0.20385742	-0.88793945	0.1628418	0.094482422	0.42114258	0.48	0.01	9/6/2018	9	6	2018	0:53:09	3189	0.818	0	53	9	1658	0.051513672	3.4772461	-0.090332031	0.20385742	-0.89746094	0.65722656	0.030761719	0	0	0	0	0	0	0	0	0	0.92480469	0.075195313	0.0390625	-0.029296875	0	0.009521484	0.01	39372.95	0	0	0.01
1142	1143	1143	Category L	-0.095947266	0.19189453	-0.89990234	0.16650391	0.094238281	0.41333008	0.48	0.01	9/6/2018	9	6	2018	0:53:09	3189	0.909	0	53	9	1658	0.051513672	3.4772461	-0.091552734	0.20385742	-0.89746094	0.60522461	0.012695313	0	0	0	0	0	0	0	0	0	0.92504883	0.074951172	0.018310547	-0.004150391	-0.011962891	-0.002197266	0.01	39372.95	0	0	0.01
1143	1144	1144	Category L	-0.083984375	0.20385742	-0.89990234	0.1628418	0.096191406	0.42700195	0.48	0.01	9/6/2018	9	6	2018	0:53:10	3190	0	0	53	10	1671	0.051025391	3.5126953	-0.092529297	0.20385742	-0.89746094	0.39208984	0.009033203	0	0	0	0	0	0	0	0	0	0.92480469	0.075195313	0.010986328	0.008544922	0	-0.002197266	0.01	39372.95	0	0	0.01
1144	1145	1145	Category L	-0.083984375	0.20385742	-0.89990234	0.17041016	0.093505859	0.41918945	0.48	0.01	9/6/2018	9	6	2018	0:53:10	3190	0.111	0	53	10	1707	0.051025391	3.5126953	-0.09375	0.20385742	-0.89746094	0.49194336	0.010009766	0	0	0	0	0	0	0	0	0	0.92504883	0.074951172	0.011962891	0.009765625	0	-0.002197266	0.01	39372.95	0	0	0.01
1145	1146	1146	Category L	-0.083984375	0.2277832	-0.88793945	0.16357422	0.095214844	0.42407227	0.48	0.01	9/6/2018	9	6	2018	0:53:10	3190	0.222	0	53	10	1707	0.051025391	3.5126953	-0.094726563	0.20385742	-0.89746094	1.3500977	0.027832031	0	0	0	0	0	0	0	0	0	0.92504883	0.074951172	0.044189453	0.010742188	0.023925781	0.009521484	0.01	39372.95	0	0	0.01
1146	1147	1147	Category L	-0.095947266	0.20385742	-0.88793945	0.16503906	0.098632813	0.42041016	0.48	0.01	9/6/2018	9	6	2018	0:53:10	3190	0.333	0	53	10	1658	0.051025391	3.5126953	-0.095947266	0.20385742	-0.89746094	1.628418	0.009521484	0	0	0	0	0	0	0	0	0	0.92529297	0.074707031	0.009521484	0	0	0.009521484	0.01	39372.95	0	0	0.01
1147	1148	1148	Category L	-0.095947266	0.21582031	-0.88793945	0.16674805	0.094238281	0.42016602	0.48	0.01	9/6/2018	9	6	2018	0:53:10	3190	0.444	0	53	10	1658	0.051025391	3.5126953	-0.096923828	0.20385742	-0.89746094	1.6599121	0.015380859	0	0	0	0	0	0	0	0	0	0.92553711	0.074462891	0.022460938	0.000976563	0.011962891	0.009521484	0.01	39372.95	0	0	0.01
1148	1149	1149	Category L	-0.10791016	0.20385742	-0.89990234	0.16430664	0.091064453	0.41699219	0.48	0.01	9/6/2018	9	6	2018	0:53:10	3190	0.555	0	53	10	1634	0.051025391	3.5126953	-0.09765625	0.20385742	-0.89697266	1.2316895	0.010498047	0	0	0	0	0	0	0	0	0	0.92504883	0.074951172	0.012939453	-0.010009766	0	-0.002685547	0.01	39372.95	0	0	0.01
1149	1150	1150	Category L	-0.095947266	0.20385742	-0.89990234	0.16577148	0.096923828	0.42822266	0.48	0.01	9/6/2018	9	6	2018	0:53:10	3190	0.666	0	53	10	1634	0.051025391	3.5126953	-0.098632813	0.20385742	-0.8972168	0.84326172	0.003662109	0	0	0	0	0	0	0	0	0	0.92529297	0.074707031	0.005371094	0.002685547	0	-0.002441406	0.01	39372.95	0	0	0.01
1150	1151	1151	Category L	-0.13183594	0.20385742	-0.88793945	0.16772461	0.098876953	0.43237305	0.49	0.01	9/6/2018	9	6	2018	0:53:10	3190	0.777	0	53	10	1646	0.051025391	3.5126953	-0.099609375	0.20410156	-0.89770508	0.30126953	0.033447266	0	0	0	0	0	0	0	0	0	0.92602539	0.073974609	0.042236328	-0.031982422	-0.000244141	0.009765625	0.01	39372.95	0	0	0.01
1151	1152	1152	Category L	-0.10791016	0.19189453	-0.92382813	0.16748047	0.092529297	0.41601563	0.49	0.01	9/6/2018	9	6	2018	0:53:10	3190	0.888	0	53	10	1646	0.051025391	3.5126953	-0.10083008	0.20410156	-0.89868164	0.79980469	0.028564453	0	0	0	0	0	0	0	0	0	0.92724609	0.072753906	0.044433594	-0.006835938	-0.012207031	-0.024902344	0.01	39372.95	0	0	0.01
1152	1153	1153	Category L	-0.10791016	0.21582031	-0.89990234	0.16308594	0.094970703	0.41308594	0.49	0.01	9/6/2018	9	6	2018	0:53:11	3191	0	0	53	11	1621	0.051025391	3.5126953	-0.10205078	0.20410156	-0.89892578	1.6242676	0.012695313	0	0	0	0	0	0	0	0	0	0.92749023	0.072509766	0.018066406	-0.005615234	0.011474609	-0.000732422	0.01	39372.95	0	0	0.01
1153	1154	1154	Category L	-0.14379883	0.20385742	-0.89990234	0.16943359	0.096191406	0.42944336	0.49	0.01	9/6/2018	9	6	2018	0:53:11	3191	0.1	0	53	11	1621	0.051025391	3.5126953	-0.10229492	0.20410156	-0.89916992	2.1530762	0.041259766	0	0	0	0	0	0	0	0	0	0.92773438	0.072265625	0.042236328	-0.041259766	-0.000244141	-0.000488281	0.01	39372.95	0	0	0.01
1154	1155	1155	Category L	-0.11987305	0.20385742	-0.86376953	0.16845703	0.095703125	0.42456055	0.49	0.01	9/6/2018	9	6	2018	0:53:11	3191	0.2	0	53	11	1634	0.051025391	3.5126953	-0.10351563	0.20410156	-0.8996582	2.3374023	0.039306641	0	0	0	0	0	0	0	0	0	0.92822266	0.071777344	0.052734375	-0.016113281	-0.000244141	0.035888672	0.01	39372.95	0	0	0.01
1155	1156	1156	Category L	-0.11987305	0.20385742	-0.89990234	0.16748047	0.094238281	0.41943359	0.49	0.01	9/6/2018	9	6	2018	0:53:11	3191	0.3	0	53	11	1634	0.051025391	3.5126953	-0.10400391	0.20410156	-0.89941406	2.5983887	0.015625	0	0	0	0	0	0	0	0	0	0.92822266	0.071777344	0.016357422	-0.015625	-0.000244141	-0.000244141	0.01	39372.95	0	0	0.01
1156	1157	1157	Category L	-0.13183594	0.20385742	-0.88793945	0.16210938	0.094970703	0.40917969	0.49	0.01	9/6/2018	9	6	2018	0:53:11	3191	0.4	0	53	11	1646	0.051025391	3.5126953	-0.10498047	0.20410156	-0.89916992	2.8129883	0.028808594	0	0	0	0	0	0	0	0	0	0.92797852	0.072021484	0.038330078	-0.026611328	-0.000244141	0.011230469	0.01	39372.95	0	0	0.01
1157	1158	1158	Category L	-0.10791016	0.20385742	-0.89990234	0.17236328	0.094238281	0.41723633	0.49	0.01	9/6/2018	9	6	2018	0:53:11	3191	0.5	0	53	11	1658	0.051025391	3.5126953	-0.10644531	0.20410156	-0.89892578	2.293457	0.001464844	0	0	0	0	0	0	0	0	0	0.92797852	0.072021484	0.002441406	-0.001220703	-0.000244141	-0.000732422	0.01	39372.95	0	0	0.01
1158	1159	1159	Category L	-0.13183594	0.20385742	-0.89990234	0.16992188	0.095947266	0.41333008	0.49	0.01	9/6/2018	9	6	2018	0:53:11	3191	0.6	0	53	11	1634	0.051025391	3.5126953	-0.10742188	0.20458984	-0.89819336	1.2424316	0.024414063	0	0	0	0	0	0	0	0	0	0.92749023	0.072509766	0.026611328	-0.024169922	-0.000732422	-0.001464844	0.01	39372.95	0	0	0.01
1159	1160	1160	Category L	-0.10791016	0.20385742	-0.92382813	0.16894531	0.095703125	0.41625977	0.49	0.01	9/6/2018	9	6	2018	0:53:11	3191	0.7	0	53	11	1609	0.051025391	3.5126953	-0.10766602	0.20458984	-0.89794922	0.54174805	0.025634766	0	0	0	0	0	0	0	0	0	0.92724609	0.072753906	0.026611328	0	-0.000732422	-0.025634766	0.01	39372.95	0	0	0.01
1160	1161	1161	Category L	-0.11987305	0.20385742	-0.88793945	0.16650391	0.098632813	0.4152832	0.5	0.01	9/6/2018	9	6	2018	0:53:11	3191	0.8	0	53	11	1609	0.051025391	3.5126953	-0.10839844	0.20458984	-0.89746094	0.019042969	0.014892578	0	0	0	0	0	0	0	0	0	0.92700195	0.072998047	0.021728516	-0.011230469	-0.000732422	0.009521484	0.01	39372.95	0	0	0.01
1161	1162	1162	Category L	-0.095947266	0.20385742	-0.89990234	0.16943359	0.096923828	0.42456055	0.5	0.01	9/6/2018	9	6	2018	0:53:11	3191	0.9	0	53	11	1572	0.051025391	3.5126953	-0.10961914	0.20458984	-0.89770508	0.57763672	0.013916016	0	0	0	0	0	0	0	0	0	0.92724609	0.072753906	0.016845703	0.013671875	-0.000732422	-0.001953125	0.01	39372.95	0	0	0.01
1162	1163	1163	Category L	-0.10791016	0.21582031	-0.89990234	0.16772461	0.098632813	0.41918945	0.5	0.01	9/6/2018	9	6	2018	0:53:12	3192	0	0	53	12	1609	0.051025391	3.5126953	-0.1105957	0.20483398	-0.89746094	1.2094727	0.011474609	0	0	0	0	0	0	0	0	0	0.92724609	0.072753906	0.015869141	0.002685547	0.010742188	-0.002197266	0.01	39372.95	0	0	0.01
1163	1164	1164	Category L	-0.11987305	0.20385742	-0.91186523	0.171875	0.094482422	0.41625977	0.5	0.01	9/6/2018	9	6	2018	0:53:12	3192	0.1	0	53	12	1621	0.051025391	3.5126953	-0.11132813	0.20483398	-0.89746094	1.4797363	0.016601563	0	0	0	0	0	0	0	0	0	0.92724609	0.072753906	0.023925781	-0.008300781	-0.000976563	-0.014160156	0.01	39372.95	0	0	0.01
1164	1165	1165	Category L	-0.10791016	0.20385742	-0.89990234	0.16992188	0.096679688	0.41113281	0.5	0.01	9/6/2018	9	6	2018	0:53:12	3192	0.2	0	53	12	1621	0.051025391	3.5126953	-0.11157227	0.20483398	-0.89697266	1.3215332	0.004638672	0	0	0	0	0	0	0	0	0	0.92700195	0.072998047	0.007568359	0.003662109	-0.000976563	-0.002685547	0.01	39372.95	0	0	0.01
1165	1166	1166	Category L	-0.13183594	0.20385742	-0.89990234	0.16894531	0.095703125	0.41845703	0.5	0.01	9/6/2018	9	6	2018	0:53:12	3192	0.3	0	53	12	1621	0.051025391	3.5126953	-0.11181641	0.20483398	-0.89672852	1.0258789	0.020019531	0	0	0	0	0	0	0	0	0	0.92651367	0.073486328	0.023925781	-0.019775391	-0.000976563	-0.002929688	0.01	39372.95	0	0	0.01
1166	1167	1167	Category L	-0.11987305	0.20385742	-0.87597656	0.16845703	0.093261719	0.41503906	0.5	0.01	9/6/2018	9	6	2018	0:53:12	3192	0.4	0	53	12	1584	0.051025391	3.5126953	-0.11254883	0.20458984	-0.89746094	0.66235352	0.022460938	0	0	0	0	0	0	0	0	0	0.92724609	0.072753906	0.029541016	-0.007080078	-0.000732422	0.021484375	0.01	39372.95	0	0	0.01
1167	1168	1168	Category L	-0.13183594	0.20385742	-0.89990234	0.16992188	0.095947266	0.41943359	0.5	0.01	9/6/2018	9	6	2018	0:53:12	3192	0.5	0	53	12	1572	0.051025391	3.5126953	-0.11303711	0.20458984	-0.89746094	0.064453125	0.018798828	0	0	0	0	0	0	0	0	0	0.92724609	0.072753906	0.021728516	-0.018554688	-0.000732422	-0.002197266	0.01	39372.95	0	0	0.01
1168	1169	1169	Category L	-0.14379883	0.19189453	-0.88793945	0.16552734	0.09765625	0.41210938	0.5	0.01	9/6/2018	9	6	2018	0:53:12	3192	0.6	0	53	12	1572	0.051025391	3.5126953	-0.11352539	0.20458984	-0.89746094	0.61474609	0.034179688	0	0	0	0	0	0	0	0	0	0.92749023	0.072509766	0.052490234	-0.030029297	-0.012695313	0.009521484	0.01	39372.95	0	0	0.01
[truncated: 20,705 more rows]
[truncated: 29 more columns]
