# Supplementary material for: Development of a multisensor biologging collar and analytical techniques to describe high‐resolution spatial behavior in free‐ranging terrestrial mammals
Source: Ecol Evol. 2024 Sep 23;14(9):e70264. doi: 10.1002/ece3.70264 (PMC11420106; doi:10.1002/ece3.70264)
Supplement: Supplementary file 1 — Appendix S1 [file ECE3-14-e70264-s001.zip › doi_10_5061_dryad_jdfn2z3hv__v20240620/B6_S72_Header.csv]

Split no.	Bookmark number	Category	Pointer	Day#	Time(hh:mm:ss)	Total Event start	Event start	Number events	Duration(s)	Sum VeDBA	Mean VeDBA	Mean Dyn AccX	Mean Dyn AccY	Mean Dyn AccZ	Sum VeSBA	Mean VeSBA	Mean smth AccX	Mean smth AccY	Mean smth AccZ	VeDBA_Var	VeDBA_SD	VeSBA_Var	VeSBA_SD	Mean Animal g	Sum Animal g	Animal g_Var	Animal g_SD	Acc_x_Var	Acc_x_SD	Acc_y_Var	Acc_y_SD	Acc_z_Var	Acc_z_SD	Predominant freq, Hz	Smth press val	Max pressure val	Min pressure val	Grd air press	Altitude begin	Altitude end	Delta max/min altitude
1	2	Category M	1522	10	3:36:03	62166	62166	74	7.401	30.5405	0.41271	0.00417019	0.201337	-0.0801804	56.3025	0.760844	0.112621	0.094037	-0.725002	0.0225533	0.150178	0.0049455	0.0703242	0.239156	17.6975	0.0049455	0.0703242	0.0855086	0.292419	0.0833806	0.288757	0.0366178	0.191358	0	7	0.009	0.009	1000	39579	39471.3	107.69
1	3	Category N	1596	10	3:36:13	62240	62240	105	10.4	27.7302	0.264097	0.0523065	-0.023005	-0.00676618	96.2341	0.916516	-0.0635207	0.0587681	-0.908415	0.014402	0.120008	6.98E-06	0.00264111	0.0834845	8.76587	6.98E-06	0.00264111	0.0222377	0.149123	0.0410203	0.202535	0.0205171	0.143238	0	7	0.009	0.009	1000	39471.3	39471.3	0
1	4	Category C	1701	10	3:36:42	62345	62345	260	25.9	32.4893	0.124959	-0.0115009	0.000239446	0.000690167	242.214	0.931593	-0.326603	0.115364	-0.864211	0.003202	0.0565862	0	0	0.0684073	17.7859	0	0	0.00887263	0.0941947	0.0032236	0.0567767	0.00743972	0.0862538	0	7	0.009	0.009	1000	39471.3	39471.3	0
1	5	Category D	1961	10	3:38:59	62605	62605	138	13.8	15.3809	0.111456	-0.0128227	0.000804956	-0.00116232	128.781	0.933197	-0.361533	0.175887	-0.841194	0.00834678	0.0913607	7.25E-05	0.00851672	0.0668025	9.21875	7.25E-05	0.00851672	0.00531271	0.0728884	0.00317029	0.0563053	0.00574438	0.0757917	0	7	0.009	0.009	1000	39471.3	39471.3	0
1	6	Category M	2099	10	3:39:13	62743	62743	38	3.7	23.9138	0.629311	0.0642347	0.0556319	0.0113461	34.6536	0.911936	-0.331498	0.215371	-0.82143	0.625533	0.790907	0	0	0.0880641	3.34644	0	0	0.16644	0.40797	0.335481	0.579208	0.45112	0.671655	0	7	0.009	0.009	1000	39471.3	39471.3	0
1	7	Category C	2137	10	3:39:18	62781	62781	291	29.1	38.5457	0.132459	-0.0162878	-0.0087446	0.00326611	269.938	0.927623	-0.405358	0.162373	-0.816749	0.00672771	0.0820226	2.43E-05	0.00493256	0.0723772	21.0618	2.43E-05	0.00493256	0.00932852	0.0965843	0.00465126	0.0682001	0.00789388	0.0888475	0	7	0.009	0.009	1000	39471.3	39471.3	0
1	8	Category E	2428	10	3:39:49	63072	63072	147	14.6	24.8311	0.168919	-0.00126721	-0.000393614	-0.0129162	134.65	0.915986	-0.0827437	0.178769	-0.889788	0.00714651	0.084537	0	0	0.0840143	12.3501	0	0	0.0148859	0.122008	0.00635098	0.079693	0.0142681	0.119449	0	7	0.009	0.009	1000	39471.3	39471.3	0
1	9	Category A	2575	10	4:28:23	90477	90477	1557	156	34.0071	0.0218414	-1.33E-05	3.06E-05	1.36E-05	1498.99	0.962744	0.0116104	0.801523	-0.5328	3.81E-05	0.00617275	0	0	0.037256	58.0076	0	0	5.50E-05	0.00741873	0.000158997	0.0126094	0.000155861	0.0124844	0	7	0.009	0.009	1000	39471.3	39471.3	0
1	10	Category C	4132	10	4:46:58	96104	96104	103	10.3	21.6746	0.210433	-0.0732872	-0.0739248	-0.0223827	93.3496	0.906307	-0.325195	0.190581	-0.815264	0.00697341	0.083507	0.000270214	0.0164382	0.0936931	9.65039	0.000270214	0.0164382	0.0189102	0.137514	0.0206548	0.143718	0.0138828	0.117825	0	7	0.01	0.01	1000	39372.9	39372.9	0
1	11	Category E	4235	10	4:49:47	96207	96207	79	7.8	15.5032	0.196243	-0.00224053	0.00741384	-0.0211166	71.7305	0.907981	-0.0940714	0.16079	-0.882884	0.00701827	0.0837751	6.18E-06	0.00248612	0.0920194	7.26953	6.18E-06	0.00248612	0.0285026	0.168827	0.00425546	0.0652339	0.0123399	0.111085	0	7	0.01	0.01	1000	39372.9	39372.9	0
1	12	Category L	4314	10	4:49:55	96286	96286	54	5.3	8.94482	0.165645	0.15988	0.000831887	0.0315167	47.9883	0.888672	0.1402	0.14643	-0.864922	0.00166377	0.0407894	0	0	0.111328	6.01172	0	0	0.0267153	0.163448	0.000343605	0.0185366	0.00139251	0.0373163	0	7	0.01	0.01	1000	39372.9	39372.9	0
1	13	Category E	4368	10	4:50:09	96340	96340	112	11.1	18.9875	0.169532	-0.0150081	-0.0145351	-0.0168304	102.108	0.911682	-0.0881042	0.153926	-0.890647	0.00770787	0.0877945	0	0	0.0883179	9.8916	0	0	0.0152479	0.123482	0.00525338	0.0724802	0.0152719	0.123579	0	7	0.01	0.01	1000	39372.9	39372.9	0
1	14	Category M	4480	10	4:51:48	96452	96452	31	3.001	8.86523	0.285975	-0.0947974	0.0932302	0.0470876	28.4932	0.919134	-0.262231	0.206897	-0.85591	0.0270917	0.164596	0	0	0.0808657	2.50684	0	0	0.0329354	0.181481	0.0512459	0.226376	0.0176805	0.132968	0	7	0.01	0.01	1000	39372.9	39372.9	0
1	15	Category C	4511	10	4:52:00	96483	96483	224	22.301	29.7549	0.132834	-0.0261067	-0.00537981	-0.00357165	206.933	0.92381	-0.319444	0.0984966	-0.856433	0.00347355	0.0589369	4.58E-05	0.00676582	0.0761904	17.0667	4.58E-05	0.00676582	0.0107912	0.103881	0.0037493	0.0612315	0.00704847	0.0839552	0	7	0.01	0.01	1000	39372.9	39372.9	0
1	16	Category A	4735	10	5:38:55	114214	114214	1558	156.3	34.8337	0.022358	6.89E-06	3.28E-05	-6.11E-05	1422.61	0.913098	0.212775	-0.166997	-0.871702	4.51E-05	0.00671788	0	0	0.0869025	135.394	0	0	0.000103109	0.0101543	7.21E-05	0.00849015	0.000201675	0.0142012	0	7	0.011	0.011	1000	39282.2	39282.2	0
1	17	Category J	6293	10	7:28:34	153467	153467	121	12	87.1558	0.720296	-0.0112204	0.063864	-0.0260242	114.445	0.945829	0.0894039	0.18386	-0.916084	0.0816116	0.285677	0.000308707	0.0175701	0.0541831	6.55615	0.000308707	0.0175701	0.102192	0.319675	0.0541286	0.232656	0.434958	0.659513	0	7	0.012	0.012	1000	39197.9	39197.9	0
1	18	Category E	6414	10	7:55:03	153588	153588	132	13.1	18.9888	0.143854	-0.025607	3.88E-05	0.0241163	124.922	0.946382	-0.0276101	0.222297	-0.919008	0.0173155	0.131588	0.000358813	0.0189424	0.0569994	7.52393	0.000159061	0.012612	0.00959362	0.097947	0.00344016	0.0586529	0.0119333	0.10924	0	7	0.013	0.013	1000	39197.9	39119.2	78.77
1	19	Category M	6546	10	7:55:25	153720	153720	13	1.2	15.0259	1.15584	-0.184627	0.0586313	-0.531175	12.9829	0.998685	0.0720403	0.216196	-0.972262	2.07687	1.44113	7.51E-05	0.00866719	0.00942758	0.122559	0	0	0.145207	0.381061	1.53206	1.23776	1.28504	1.1336	0	7	0.013	0.013	1000	39119.2	39119.2	0
1	20	Category L	6559	10	8:02:42	153733	153733	23	2.1	7.76929	0.337795	0.276728	-0.0264627	0.185685	23.1921	1.00835	0.0975076	0.2027	-0.982804	0.15141	0.389114	0.000212296	0.0145704	0.0130668	0.300537	3.18E-05	0.00564309	0.0772652	0.277966	0.00231403	0.0481044	0.034859	0.186706	0	7	0.013	0.013	1000	39119.2	39119.2	0
1	21	Category I	6582	10	8:02:55	153756	153756	61	6	67.7703	1.11099	-0.0484759	0.00542312	-0.0289447	59.9363	0.982562	0.131168	0.216925	-0.948991	0.287085	0.535803	0.000440254	0.0209822	0.0287085	1.75122	0.000160092	0.0126528	0.238225	0.488083	0.142538	0.377542	1.07503	1.03684	0	7	0.013	0.013	1000	39119.2	39119.2	0
1	22	Category L	6643	10	8:03:06	153817	153817	38	3.7	5.70166	0.150044	-0.0569169	-0.110056	-0.0475239	34.9111	0.918714	0.254729	0.323396	-0.815526	0.116609	0.341481	0.000353361	0.0187979	0.081286	3.08887	0.000353361	0.0187979	0.00606497	0.0778779	0.0157278	0.125411	0.00696443	0.0834532	0	7	0.013	0.013	1000	39119.2	39119.2	0
1	23	Category B	6681	10	9:01:52	166096	166096	1580	158.5	43.1716	0.0273238	-1.33E-05	-5.81E-05	8.04E-06	1472.16	0.931744	0.562708	0.48627	-0.560797	0.000167654	0.0129481	0	0	0.0682562	107.845	0	0	0.000251249	0.0158508	0.000365129	0.0191084	0.000148184	0.0121731	0	7	0.014	0.014	1000	39045.2	39045.2	0
1	24	Category A	8261	10	14:14:57	205992	205992	1474	147.7	37.9233	0.0257282	6.13E-06	8.33E-05	-1.49E-05	1405.49	0.953519	0.352745	0.71222	-0.52665	6.86E-05	0.00828078	0	0	0.0464811	68.5132	0	0	0.0001653	0.0128569	0.000238509	0.0154437	0.000155528	0.0124711	0	7	0.019	0.019	1000	38729	38729	0
1	25	Category J	9735	10	16:04:03	216818	216818	53	5.201	32.3298	0.609997	-0.0366487	-0.151358	-0.168323	46.3665	0.874839	0.0842976	0.415877	-0.742298	0.109831	0.331408	0.0028698	0.0535706	0.125613	6.65747	0.00296193	0.0544236	0.0513248	0.22655	0.0631449	0.251286	0.323136	0.568451	0	7	19.717	19.712	1000	25922.9	23329.4	2594.32
1	26	Category I	9788	10	16:04:32	216871	216871	53	5.2	52.6509	0.993413	-0.0711002	0.0537892	-0.0512465	52.3186	0.987143	0.108831	0.293558	-0.933695	0.245933	0.495916	0.000598835	0.0244711	0.0199965	1.05981	0.000340876	0.0184628	0.155167	0.393913	0.137327	0.370576	0.883204	0.939789	0	7	19.747	19.742	1000	23327.8	23239.1	172.59
1	27	Category L	9841	10	16:47:05	216924	216924	66	6.5	11.6609	0.17668	0.156964	-0.0321933	0.0523497	59.0029	0.893984	0.255212	0.203832	-0.828939	0.0281169	0.167681	0.000258937	0.0160915	0.106016	6.99707	0.000262636	0.0162061	0.0269295	0.164102	0.0024562	0.0495601	0.00408751	0.0639336	0	7	22.301	22.295	1000	23072.8	22832.1	241.01
1	28	Category C	9907	10	16:47:22	216990	216990	103	10.3	18.3303	0.177964	-0.035244	0.0107706	-0.0203727	94.1521	0.914098	-0.231087	0.176753	-0.855601	0.0106047	0.102979	0.000196735	0.0140262	0.0859019	8.8479	0.000196735	0.0140262	0.026481	0.16273	0.00358863	0.0599052	0.0124038	0.111372	0	7	22.322	22.311	1000	22831.4	22828.4	3.3
1	29	Category M	10010	10	16:47:41	217093	217093	38	3.7	13.3362	0.350952	-0.31383	-0.050293	0.0503508	31.6941	0.834055	-0.24822	0.142334	-0.778693	0.0160041	0.126507	0.000610352	0.0247053	0.165945	6.30591	0.000610352	0.0247053	0.120162	0.346644	0.00900108	0.094874	0.0102154	0.101071	0	7	22.334	22.33	1000	22827.9	22826.2	1.65
1	30	Category L	10048	10	16:47:47	217131	217131	80	7.9	14.1089	0.176361	0.163043	-0.0160126	-0.00368652	68.1602	0.852002	0.199628	0.187103	-0.796808	0.0082428	0.0907899	0.000759888	0.0275661	0.147998	11.8398	0.000759888	0.0275661	0.0432251	0.207906	0.00258484	0.0508413	0.000372314	0.0192955	0	7	22.345	22.337	1000	22826.1	22809.2	31.78
1	31	Category M	10128	10	16:56:09	217211	217211	83	8.3	23.7415	0.286042	-0.0512813	0.0326295	0.0137954	77.0596	0.928429	0.0778897	0.322189	-0.865584	0.0616676	0.24833	6.18E-05	0.00785942	0.071742	5.95459	8.24E-05	0.00907528	0.0314294	0.177283	0.0362799	0.190473	0.0368829	0.192049	0	7	22.847	22.839	1000	22779.2	22728.6	55.07
1	32	Category I	10211	10	16:58:49	217294	217294	47	4.6	53.4927	1.13814	-0.00796314	0.0179625	-0.0646609	47.6746	1.01435	0.0712163	0.266041	-0.975576	0.44819	0.66947	0.000218168	0.0147705	0.0145394	0.68335	4.68E-05	0.00683742	0.201593	0.448991	0.159647	0.399559	1.23131	1.10964	0	7	23.003	22.998	1000	22719.6	22685.7	53.37
1	33	Category E	10258	10	17:09:49	217341	217341	81	8.001	13.373	0.165099	0.0425679	-0.0225544	0.0138527	76.3301	0.942347	0.01819	0.199665	-0.918966	0.0441412	0.210098	0.000120563	0.0109801	0.0591845	4.79395	0.000120563	0.0109801	0.012424	0.111463	0.00482856	0.0694878	0.0173099	0.131567	0	7	23.666	23.658	1000	22647	22585.4	63.97
1	34	Category C	10339	10	17:11:23	217422	217422	199	19.901	33.1011	0.166337	-0.0201839	-0.0154496	0.0301458	187.712	0.943277	-0.000388907	0.252336	-0.90309	0.00870932	0.0933237	0.00119126	0.0345146	0.0882133	17.5544	4.78E-05	0.00691713	0.0234191	0.153033	0.00360199	0.0600166	0.00860258	0.0927501	0	7	23.772	23.752	1000	22580.4	22569.4	10.99
1	35	Category M	10538	10	17:11:43	217621	217621	18	1.7	21.8132	1.21185	0.210897	0.362495	-0.633287	20.0303	1.11279	-0.178806	0.347995	-1.04114	3.2841	1.81221	0.00016276	0.0127578	0.112793	2.03027	1.36E-05	0.00368285	0.187731	0.433279	1.92434	1.38721	2.10463	1.45073	0	7	23.774	23.773	1000	22569.4	22533.8	70.58
1	36	Category C	10556	10	17:32:02	217639	217639	349	34.9	42.3252	0.121276	-0.0180748	-0.00936619	0.0184176	328.964	0.94259	-0.304152	0.208935	-0.863281	0.00570198	0.0755114	0.000537249	0.0231786	0.0765398	26.7124	5.53E-05	0.00743397	0.00904999	0.0951314	0.00295627	0.0543716	0.00686812	0.0828741	0	7	25.026	24.992	1000	22464	22336.1	147.36
1	37	Category M	10905	10	17:44:17	217988	217988	41	4	10.2896	0.250965	0.157512	0.0135171	-0.0275164	37.5024	0.914694	-0.227098	0.215415	-0.859363	0.0134396	0.115929	0	0	0.0853063	3.49756	0	0	0.0525021	0.229133	0.00669898	0.0818473	0.014702	0.121252	0	7	25.73	25.726	1000	22297.3	22238.8	58.82
1	38	Category G	10946	10	17:44:34	218029	218029	98	9.7	21.2598	0.216936	-0.0550139	-0.00358737	0.010371	91.8481	0.937226	-0.303243	0.169267	-0.869131	0.018318	0.135344	0	0	0.062774	6.15186	0	0	0.0313322	0.177009	0.00743134	0.0862052	0.0272117	0.16496	0	7	25.753	25.743	1000	22238.2	22235.2	3.11
1	39	Category E	11044	10	17:44:50	218127	218127	93	9.2	18.8596	0.202792	0.000609039	-0.000364898	-0.011262	85.668	0.921161	-0.0870138	0.189784	-0.894972	0.00828766	0.0910366	2.63E-06	0.00162024	0.078839	7.33203	2.63E-06	0.00162024	0.0227182	0.150726	0.00909883	0.0953878	0.0172159	0.131209	0	7	25.769	25.76	1000	22234.9	22225	17.76
1	40	Category F	11137	10	17:49:49	218220	218220	42	4.1	8.79956	0.209513	0.0360282	0.0083996	0.00150553	37.5537	0.894136	0.159465	0.226783	-0.847302	0.00926572	0.0962586	5.81E-05	0.00762422	0.105864	4.44629	5.81E-05	0.00762422	0.0269601	0.164195	0.00473749	0.0688294	0.0211821	0.145541	0	7	26.063	26.059	1000	22209.2	22184.1	26.25
1	41	Category L	11179	10	17:50:33	218262	218262	50	4.9	7.08154	0.141631	0.104009	-0.0456787	0.076709	47.3621	0.947241	0.239556	0.256709	-0.877739	0.0424658	0.206072	0.000209961	0.01449	0.054751	2.73755	0.00109375	0.0330719	0.0123828	0.111278	0.00310059	0.0556829	0.00728516	0.0853531	0	7	26.107	26.103	1000	22182	22162	35.91
1	42	Category I	11229	10	18:00:33	218312	218312	1319	132.2	1731.04	1.31239	0.00237107	0.00139007	-0.00461535	1525.87	1.15684	0.0307641	0.294244	-1.11348	0.549051	0.74098	0.00102672	0.0320425	0.15751	207.756	0.00105578	0.0324928	0.493847	0.702743	0.429479	0.655347	1.36347	1.16768	0	7	26.834	26.702	1000	22130.2	22060.1	71.98
1	43	Category C	12548	10	18:03:55	219631	219631	95	9.4	16.4106	0.172744	-0.0807463	0.00483655	0.0290399	88.8679	0.935452	-0.330615	0.181605	-0.848985	0.0385588	0.196364	9.77E-05	0.00988212	0.0645482	6.13208	7.97E-05	0.00892563	0.0242136	0.155607	0.00209447	0.0457654	0.0114309	0.106915	0	7	26.913	26.904	1000	22056.3	22049.2	7.26
1	44	Category D	12643	10	18:04:12	219726	219726	124	12.3	20.2505	0.16331	-0.0177258	-0.0138609	0.0146445	116.346	0.938274	-0.341051	0.205933	-0.846693	0.0329117	0.181416	0.00010435	0.0102152	0.0617262	7.65405	0.000116164	0.0107779	0.0129926	0.113985	0.00422521	0.0650016	0.0150501	0.122679	0	7	26.933	26.921	1000	22048.7	22028	38.92
1	45	Category I	12767	10	18:16:03	219850	219850	499	50	636.266	1.27508	-0.00626595	0.00143598	-0.00901901	576.019	1.15435	0.0190474	0.251145	-1.11903	0.359141	0.599283	0.000891431	0.0298568	0.16351	81.5916	0.000881157	0.0296843	0.306687	0.553793	0.274914	0.524323	1.40268	1.18435	0	7	27.681	27.631	1000	21991.6	21899.7	121.83
1	46	Category M	13266	10	18:36:32	220349	220349	68	6.8	26.1335	0.384317	0.118929	0.0881599	0.0610316	56.3003	0.827945	0.351968	0.200465	-0.719037	0.0550106	0.234543	0.000804228	0.0283589	0.172055	11.6997	0.000552907	0.023514	0.0750876	0.274021	0.0465196	0.215684	0.0539443	0.232259	0	7	28.865	28.858	1000	21840	21750.5	89.47
1	47	Category N	13334	10	18:36:40	220417	220417	127	12.6	51.5947	0.406258	0.0316229	-0.0286164	-0.00607084	114.616	0.902488	0.232147	-0.0579132	-0.862418	0.0391048	0.197749	0.000267209	0.0163465	0.0975121	12.384	0.000267209	0.0163465	0.0370709	0.192538	0.0813181	0.285163	0.0837595	0.289412	0	7	28.879	28.867	1000	21750.4	21743.7	11.6
1	48	Category C	13461	10	18:40:09	220544	220544	485	48.6	63.1089	0.130121	-0.0133774	-0.00239459	-0.00140695	445.686	0.918941	-0.274722	0.162704	-0.857692	0.00395911	0.0629214	3.98E-05	0.00630613	0.0810592	39.3137	3.98E-05	0.00630613	0.0122458	0.110661	0.00309832	0.0556626	0.0066965	0.0818321	0	7	29.124	29.075	1000	21733.9	21712.2	21.62
1	49	Category D	13946	10	18:40:58	221029	221029	567	56.9	77.3679	0.136451	-0.0076773	-0.00491769	-0.00146441	522.103	0.920817	-0.203521	0.177459	-0.876603	0.00553515	0.0743986	1.42E-05	0.00376951	0.0791834	44.897	1.42E-05	0.00376951	0.0165421	0.128616	0.00327545	0.0572315	0.00619523	0.0787098	0	7	29.181	29.124	1000	21712.1	21697.6	20.5
1	50	Category M	14513	10	18:46:03	221596	221596	11	1.001	7.79541	0.708674	0.114946	-0.18426	-0.24585	9.58008	0.870916	0.0527566	0.385986	-0.778232	0.417458	0.64611	0.000177557	0.013325	0.129084	1.41992	0.000177557	0.013325	0.0456987	0.213773	0.490234	0.700167	0.238192	0.48805	0	7	29.429	29.428	1000	21685.5	21667.2	18.49
1	51	Category N	14524	10	18:46:07	221607	221607	102	10.2	38.0383	0.372925	0.0560398	0.106338	0.0648935	89.2961	0.875452	0.289448	0.429513	-0.699884	0.030788	0.175465	7.18E-05	0.00847385	0.124548	12.7039	7.18E-05	0.00847385	0.0351826	0.18757	0.0950497	0.308301	0.0396298	0.199072	0	7	29.443	29.433	1000	21666.9	21665.2	1.76
1	52	Category M	14626	10	18:46:18	221709	221709	127	12.6	46.835	0.368779	-0.0255463	-0.112184	-0.0357483	114.325	0.900198	0.1195	-0.0954225	-0.869004	0.0307348	0.175313	0.00068244	0.0261236	0.0998016	12.6748	0.00068244	0.0261236	0.0300639	0.173389	0.0669522	0.258751	0.0708681	0.266211	0	7	29.456	29.444	1000	21665.2	21663.3	2.05
1	53	Category N	14753	10	18:46:35	221836	221836	127	12.7	48.7441	0.383812	0.00905627	0.0742284	0.0214171	110.829	0.872666	0.113908	0.400606	-0.755565	0.0311308	0.176439	0.000294122	0.01715	0.127334	16.1714	0.000294122	0.01715	0.0726905	0.269612	0.0689976	0.262674	0.0357464	0.189067	0	7	29.473	29.461	1000	21663	21660.8	2.2
1	54	Category M	14880	10	18:46:49	221963	221963	128	12.7	24.1731	0.188852	-0.0290585	-0.0258522	-0.0205154	118.961	0.929384	0.0376282	0.416496	-0.824577	0.00769043	0.0876951	0	0	0.0706158	9.03882	0	0	0.0175552	0.132496	0.00957489	0.0978514	0.0149364	0.122215	0	7	29.487	29.474	1000	21660.8	21658.7	2.05
1	55	Category N	15008	10	18:47:04	222091	222091	81	8.101	30.0674	0.371202	0.0769314	-0.0337939	0.00588349	73.1936	0.903625	0.383684	0.45846	-0.670392	0.030403	0.174365	9.65E-05	0.00982093	0.0963753	7.8064	9.65E-05	0.00982093	0.0486654	0.220602	0.0744749	0.272901	0.0443703	0.210643	0	7	29.497	29.489	1000	21658.6	21657.3	1.32
1	56	Category M	15089	10	18:47:12	222172	222172	179	17.9	75.9529	0.424318	-0.0423113	0.018983	-3.68E-05	174.095	0.972596	0.147897	0.712698	-0.629375	0.0424041	0.205923	0.000151394	0.0123042	0.0325785	5.83154	0.000110477	0.0105108	0.0314478	0.177335	0.110998	0.333164	0.079969	0.282788	0	7	29.516	29.498	1000	21657.3	21654.6	2.78
1	57	Category N	15268	10	18:47:31	222351	222351	71	7.1	32.3345	0.455415	0.100153	0.0402213	0.0210511	68.2144	0.960766	0.324662	0.50663	-0.736593	0.0483467	0.219879	0.000106597	0.0103246	0.0392344	2.78564	0.000106597	0.0103246	0.0847546	0.291126	0.0944927	0.307397	0.0763129	0.276248	0	7	29.524	29.517	1000	21654.5	21607.6	92.32
1	58	Category L	15339	10	19:19:10	222422	222422	21	2	3.67285	0.174898	0.135951	-0.0916574	0.0334589	18.7148	0.891183	0.274007	0.282971	-0.797875	0.0143578	0.119824	0.000186012	0.0136386	0.108817	2.28516	0.000186012	0.0136386	0.0191709	0.138459	0.00984701	0.0992321	0.00159273	0.039909	0	7	31.416	31.414	1000	21517.1	21383.8	133.41
1	59	Category E	15360	10	19:19:15	222443	222443	42	4.1	11.8406	0.281918	-0.233212	0.00312151	-0.0657959	36.6934	0.873651	0.158418	0.192621	-0.837059	0.0162412	0.127441	6.39E-05	0.00799635	0.126349	5.30664	6.39E-05	0.00799635	0.0713995	0.267207	0.00603376	0.0776773	0.0162819	0.1276	0	7	31.422	31.418	1000	21383.7	21382.7	1.25
1	60	Category L	15402	10	19:19:28	222485	222485	70	6.9	7.96338	0.113763	0.100771	-0.00613491	0.0305908	61.7905	0.882722	0.258214	0.209895	-0.816466	0.00244489	0.0494459	2.44E-05	0.00494106	0.117278	8.20947	2.44E-05	0.00494106	0.0151263	0.122989	0.000317383	0.0178152	0.00146833	0.0383188	0	7	31.438	31.431	1000	21382.3	21373.3	16.51
1	61	Category E	15472	10	19:24:58	222555	222555	48	4.701	8.00635	0.166799	-0.0169322	-0.0072581	0.0346273	46.062	0.959625	0.129745	0.251785	-0.914688	0.0543009	0.233026	0.000539144	0.0232195	0.0473531	2.27295	0.000335693	0.0183219	0.0190684	0.138088	0.00426229	0.0652862	0.0106812	0.10335	0	7	31.765	31.76	1000	21358.3	21323	47.66
1	62	Category I	15520	10	19:34:03	222603	222603	34	3.3	33.7493	0.992626	-0.123571	0.0617963	-0.152861	34.0291	1.00085	0.129114	0.268361	-0.955121	0.414637	0.643923	0.00011489	0.0107187	0.00595272	0.202393	0.000107709	0.0103783	0.279362	0.528547	0.206708	0.454652	0.708941	0.841987	0	7	32.308	32.305	1000	21298.3	21250.1	59.33
1	63	Category K	15554	10	19:42:15	222637	222637	34	3.3	7.51636	0.221069	0.131412	-0.0452235	0.0983815	32.4922	0.955653	0.215892	0.25084	-0.895551	0.100256	0.316632	0.00012207	0.0110485	0.0443474	1.50781	0.000157973	0.0125687	0.02934	0.171289	0.00309484	0.0556313	0.0230569	0.151845	0	7	32.8	32.797	1000	21228	21194.5	33.66
1	64	Category J	15588	10	19:42:26	222671	222671	107	10.6	63.0913	0.589638	-0.00290003	-0.0132384	0.0287995	103.562	0.967865	0.205833	0.262339	-0.905794	0.0704677	0.265457	0.000951464	0.0308458	0.0692538	7.41016	8.21E-05	0.00906315	0.0597688	0.244477	0.0276723	0.16635	0.324645	0.569777	0	7	32.818	32.808	1000	21194.1	21184.2	17.96
1	65	Category M	15695	10	19:48:38	222778	222778	18	1.701	20.0154	1.11197	0.136353	0.22602	-0.457126	19.103	1.06128	-0.00767687	0.303182	-1.01662	1.76629	1.32902	0	0	0.0612793	1.10303	0	0	0.268161	0.517843	1.11475	1.05582	1.32251	1.15	0	7	33.18	33.179	1000	21168.1	21143.2	25.59
1	66	Category C	15713	10	19:49:11	222796	222796	236	23.6	32.2773	0.136768	-0.0187461	-0.0150736	0.0177436	223.119	0.945419	-0.225996	0.179851	-0.897026	0.00760457	0.0872042	0.000412763	0.0203166	0.0706797	16.6804	1.97E-05	0.00443344	0.0118201	0.10872	0.00411108	0.0641177	0.00872079	0.0933851	0	7	33.235	33.212	1000	21141.8	21135.3	7.84
1	67	Category D	15949	10	19:50:34	223032	223032	530	53.1	59.8401	0.112906	0.00220924	0.000334427	-0.000202222	488.845	0.92235	-0.2504	0.168246	-0.869285	0.00332169	0.0576341	0	0	0.0776501	41.1545	0	0	0.0066116	0.0813118	0.00298957	0.054677	0.00648493	0.080529	0	7	33.348	33.295	1000	21132.6	21118	18.28
1	68	Category C	16479	10	19:54:15	223562	223562	153	15.2	21.3142	0.139309	-0.0415518	0.00153825	-0.000374987	140.76	0.920002	-0.343981	0.211019	-0.818829	0.00455729	0.0675077	3.67E-05	0.00605812	0.0799983	12.2397	3.67E-05	0.00605812	0.0128485	0.113351	0.00374509	0.0611971	0.00773112	0.0879268	0	7	33.53	33.515	1000	21110.6	21097.5	13.07
1	69	Category D	16632	10	21:04:23	223807	223807	120	11.901	19.2703	0.160586	-0.0366394	-0.00889079	0.000767008	110.513	0.920939	-0.319893	0.155334	-0.846635	0.00617269	0.0785665	8.14E-06	0.00285272	0.0790609	9.4873	8.14E-06	0.00285272	0.0169108	0.130042	0.00341187	0.0584112	0.0127686	0.112998	0	7	37.73	37.718	1000	20827.5	20567.7	262.08
1	70	Category C	16752	10	21:06:26	223927	223927	270	27	37.8796	0.140295	-0.0208017	-0.00317202	0.00424262	251.596	0.931839	-0.39391	0.176165	-0.823905	0.00615415	0.0784484	2.71E-06	0.00164702	0.0681613	18.4036	2.71E-06	0.00164702	0.0122405	0.110637	0.00243236	0.049319	0.0100749	0.100374	0	7	37.869	37.842	1000	20563.2	20551.8	12.79
1	71	Category J	17022	10	21:08:08	224197	224197	33	3.201	18.9409	0.573967	0.192398	0.0307321	-0.0282463	30.0259	0.909875	-0.119311	0.203961	-0.877715	0.0936538	0.306029	0	0	0.0901249	2.97412	0	0	0.0781398	0.279535	0.0245028	0.156534	0.271987	0.521524	0	7	37.946	37.943	1000	20548.8	20538.3	16.33
1	72	Category E	17055	10	21:13:03	224230	224230	45	4.401	7.86108	0.174691	-0.0616699	-0.0215549	0.00343967	41.5371	0.923047	-0.0229221	0.19975	-0.900792	0.0328288	0.181187	0	0	0.0769531	3.46289	0	0	0.0215495	0.146797	0.00555013	0.0744992	0.0109755	0.104764	0	7	38.244	38.239	1000	20526.7	20508.8	17.93
1	73	Category J	17100	10	21:13:07	224275	224275	32	3.1	17.8901	0.559067	0.00875092	0.0384064	-0.0120926	29.6404	0.926262	0.0308685	0.192337	-0.905334	0.111198	0.333464	0	0	0.0737381	2.35962	0	0	0.0762939	0.276214	0.0267715	0.16362	0.267708	0.517405	0	7	38.247	38.244	1000	20508.8	20407.8	199.58
1	74	Category L	17132	10	22:38:47	224307	224307	29	2.8	6.42212	0.221452	0.218228	-0.00281183	-0.013554	26.1514	0.901771	-0.0793373	0.171446	-0.879942	0.0165595	0.128684	8.42E-06	0.00290149	0.0982287	2.84863	8.42E-06	0.00290149	0.0487945	0.220895	0.000446188	0.0211232	0.000732422	0.0270633	0	7	43.38	43.378	1000	20212.2	19927	288.75
1	75	Category C	17161	10	22:42:07	224336	224336	419	42	66.02	0.157566	-0.0274585	-0.00385847	0.00448485	387.49	0.924798	-0.361395	0.127908	-0.840149	0.00517298	0.0719235	1.28E-05	0.00358034	0.0752017	31.5095	1.28E-05	0.00358034	0.0169459	0.130177	0.00372795	0.061057	0.0110009	0.104885	0	7	43.62	43.578	1000	19919.9	19894.3	36.1
1	76	Category L	17580	10	22:52:43	224755	224755	72	7.101	14.6675	0.203715	0.0583801	0.0101963	-0.0101895	64.9211	0.901683	-0.127407	0.176053	-0.874054	0.00409614	0.0640011	2.03E-05	0.00451055	0.0983175	7.07886	2.03E-05	0.00451055	0.0467055	0.216114	0.000545926	0.0233651	0.00160726	0.0400906	0	7	44.221	44.214	1000	19873.3	19814.8	84.89
1	77	Category E	17652	10	23:18:03	224827	224827	62	6.101	12.6956	0.204767	0.0726594	0.00329196	-0.012018	57.5134	0.927636	-0.116109	0.193485	-0.899335	0.0114864	0.107175	0	0	0.0723641	4.48657	0	0	0.0165228	0.128541	0.00658392	0.0811414	0.0293166	0.171221	0	7	45.739	45.732	1000	19762.2	19655.9	133.78
1	78	Category C	17714	10	23:45:11	224889	224889	231	23.1	27.6204	0.119569	-0.0117917	0.00054641	0.00186329	215.636	0.933491	-0.330356	0.17811	-0.853416	0.003177	0.0563649	0	0	0.0665088	15.3635	0	0	0.00753031	0.0867774	0.00138663	0.0372375	0.00858614	0.0926614	0	7	47.382	47.359	1000	19601	19515.2	87.99
1	79	Category D	17945	10	23:47:44	225120	225120	263	26.301	41.0215	0.155975	-0.0120464	-0.0285338	-0.0163621	243.436	0.92561	-0.345703	0.185758	-0.832829	0.00648968	0.0805586	0.00011418	0.0106855	0.0743896	19.5645	0.00011418	0.0106855	0.0109176	0.104487	0.00960689	0.0980147	0.0130146	0.114082	0	7	47.538	47.511	1000	19511	19351.1	306.78
1	80	Category A	18208	11	3:31:41	267152	267152	1474	147.8	31.7681	0.0215523	-1.11E-05	-1.89E-05	-4.47E-05	1479.81	1.00394	-0.0209563	0.96632	-0.271305	5.05E-05	0.00710757	0	0	0.00394037	5.80811	0	0	0.000150393	0.0122635	7.14E-05	0.00844909	0.000161656	0.0127144	0	7	61.094	60.947	1000	18299.7	18287.7	12.01
