# Supplementary material for: Development of a multisensor biologging collar and analytical techniques to describe high‐resolution spatial behavior in free‐ranging terrestrial mammals
Source: Ecol Evol. 2024 Sep 23;14(9):e70264. doi: 10.1002/ece3.70264 (PMC11420106; doi:10.1002/ece3.70264)
Supplement: Supplementary file 1 — Appendix S1 [file ECE3-14-e70264-s001.zip › doi_10_5061_dryad_jdfn2z3hv__v20240620/B6_S72_Master.csv]

Counter	Total Event no.	Event no.	Category	Acc_x	Acc_y	Acc_z	Mag_x	Mag_y	Mag_z	Temp C	Pressure hbar	Date	DD	MM	YY	Time_dd:hh:mm:ss	Total secs	Decimal secs	Hours	Minutes	Seconds	Anlg	Light	Battery V	Acc_x sm	Acc_y sm	Acc_z sm	Ang vel	VeDBA	Vel m/s	Vel/VEDBA	FFT cleaned	FFT stuff	FFT stuff	FFT stuff	FFT sweep	FFT zero crossings	FFT zero crossings manual	VeSBA	Animal g	ODBA	Dyn AccX	Dyn AccY	Dyn AccZ	Smth Press	Altitude smth	Pressure change	Altitude change	Median pressure
1522	62166	62166	Category M	-0.17993164	0.095947266	-1.1398926	0.27661133	0.053710938	0.36987305	0.19	0.009	10/6/2018	10	6	2018	3:36:03	12963	0.099	3	36	3	-36	0.051513672	3.3950684	0.17016602	-0.31152344	-0.45263672	119.1377	0.87231445	0	0	0	0	0	0	0	0	0	0.57519531	0.42480469	1.4448242	-0.35009766	0.4074707	-0.68701172	0.008	39579.04	0.001	-107.69	0.009
1523	62167	62167	Category M	0	0.32397461	-0.95996094	0.32739258	0.0625	0.34082031	0.19	0.009	10/6/2018	10	6	2018	3:36:03	12963	0.199	3	36	3	-24	0.051513672	3.3950684	0.17089844	-0.29248047	-0.46142578	100.70679	0.81103516	0	0	0	0	0	0	0	0	0	0.57226563	0.42773438	1.2858887	-0.17089844	0.61645508	-0.49829102	0.008	39579.04	0.001	-107.69	0.009
1524	62168	62168	Category M	-0.047851563	0.13183594	-0.91186523	0.32128906	0.076416016	0.34106445	0.2	0.009	10/6/2018	10	6	2018	3:36:03	12963	0.3	3	36	3	-24	0.051513672	3.3950684	0.17163086	-0.27490234	-0.46826172	85.370117	0.64038086	0	0	0	0	0	0	0	0	0	0.56958008	0.43041992	1.0695801	-0.21948242	0.40673828	-0.44335938	0.008	39579.04	0.001	-107.69	0.009
1525	62169	62169	Category M	-0.27587891	0.19189453	-0.99584961	0.22436523	0.084960938	0.40234375	0.2	0.009	10/6/2018	10	6	2018	3:36:03	12963	0.4	3	36	3	-12	0.051513672	3.3950684	0.17089844	-0.25537109	-0.47875977	75.845215	0.81665039	0	0	0	0	0	0	0	0	0	0.56884766	0.43115234	1.4111328	-0.44677734	0.44726563	-0.5168457	0.009	39471.35	0	0	0.009
1526	62170	62170	Category M	0.011962891	0.25195313	-0.75585938	0.17456055	0.059326172	0.41894531	0.2	0.009	10/6/2018	10	6	2018	3:36:03	12963	0.5	3	36	3	-12	0.051513672	3.3950684	0.17089844	-0.23583984	-0.48754883	67.115234	0.57910156	0	0	0	0	0	0	0	0	0	0.56787109	0.43212891	0.91503906	-0.15893555	0.48779297	-0.26806641	0.009	39471.35	0	0	0.009
1527	62171	62171	Category M	-0.095947266	0.27587891	-0.97192383	0.16601563	0.033935547	0.43212891	0.2	0.009	10/6/2018	10	6	2018	3:36:03	12963	0.6	3	36	3	12	0.051513672	3.3950684	0.17016602	-0.21899414	-0.49633789	62.486816	0.73608398	0	0	0	0	0	0	0	0	0	0.56860352	0.43139648	1.2365723	-0.26611328	0.49487305	-0.4753418	0.009	39471.35	0	0	0.009
1528	62172	62172	Category M	0.13183594	0.31176758	-0.93579102	0.14013672	0.006591797	0.45141602	0.2	0.009	10/6/2018	10	6	2018	3:36:03	12963	0.7	3	36	3	12	0.051513672	3.3950684	0.16845703	-0.19995117	-0.50292969	43.503418	0.67114258	0	0	0	0	0	0	0	0	0	0.56713867	0.43286133	0.98120117	-0.036621094	0.51171875	-0.43261719	0.009	39471.35	0	0	0.009
1529	62173	62173	Category M	0.16796875	0.41992188	-0.93579102	0.15087891	-0.006591797	0.43017578	0.2	0.009	10/6/2018	10	6	2018	3:36:03	12963	0.8	3	36	3	12	0.051513672	3.3950684	0.16748047	-0.18359375	-0.50878906	7.5837402	0.73901367	0	0	0	0	0	0	0	0	0	0.56640625	0.43359375	1.0307617	0.000244141	0.60351563	-0.42675781	0.009	39471.35	0	0	0.009
1530	62174	62174	Category M	0.035888672	0.29980469	-0.79199219	0.098876953	-0.061279297	0.43701172	0.2	0.009	10/6/2018	10	6	2018	3:36:03	12963	0.9	3	36	3	-12	0.051513672	3.3950684	0.16552734	-0.16723633	-0.51611328	27.206055	0.55761719	0	0	0	0	0	0	0	0	0	0.56738281	0.43261719	0.87255859	-0.12963867	0.46704102	-0.27563477	0.009	39471.35	0	0	0.009
1531	62175	62175	Category M	0.13183594	0.31176758	-0.73193359	0.047119141	-0.095703125	0.44433594	0.2	0.009	10/6/2018	10	6	2018	3:36:04	12964	0	3	36	4	-61	0.051513672	3.3950684	0.16430664	-0.15014648	-0.52514648	30.412354	0.50708008	0	0	0	0	0	0	0	0	0	0.5703125	0.4296875	0.70141602	-0.032470703	0.46191406	-0.20654297	0.009	39471.35	0	0	0.009
1532	62176	62176	Category M	0.20385742	0.41992188	-0.74389648	0.019042969	-0.11865234	0.44116211	0.2	0.009	10/6/2018	10	6	2018	3:36:04	12964	0.111	3	36	4	-61	0.051513672	3.3950684	0.16308594	-0.1340332	-0.53417969	34.497314	0.59375	0	0	0	0	0	0	0	0	0	0.57421875	0.42578125	0.80444336	0.040527344	0.55395508	-0.20947266	0.009	39471.35	0	0	0.009
1533	62177	62177	Category M	0.34790039	0.55175781	-0.80395508	-0.008056641	-0.14111328	0.42431641	0.2	0.009	10/6/2018	10	6	2018	3:36:04	12964	0.222	3	36	4	-73	0.051513672	3.3950684	0.16162109	-0.11767578	-0.54199219	16.177979	0.74243164	0	0	0	0	0	0	0	0	0	0.57788086	0.42211914	1.1174316	0.18603516	0.66943359	-0.26171875	0.009	39471.35	0	0	0.009
1534	62178	62178	Category M	0.37182617	0.3359375	-0.671875	-0.011474609	-0.13842773	0.4230957	0.21	0.009	10/6/2018	10	6	2018	3:36:04	12964	0.333	3	36	4	-73	0.051513672	3.3950684	0.15844727	-0.1003418	-0.55273438	0.36035156	0.5	0	0	0	0	0	0	0	0	0	0.58374023	0.41625977	0.76855469	0.21313477	0.4362793	-0.11889648	0.009	39471.35	0	0	0.009
1535	62179	62179	Category M	0.3359375	0.35986328	-0.64794922	-0.050537109	-0.1472168	0.41894531	0.21	0.009	10/6/2018	10	6	2018	3:36:04	12964	0.444	3	36	4	-36	0.051513672	3.3950684	0.15625	-0.0859375	-0.56420898	9.277832	0.48779297	0	0	0	0	0	0	0	0	0	0.59179688	0.40820313	0.70898438	0.17944336	0.44580078	-0.083496094	0.009	39471.35	0	0	0.009
1536	62180	62180	Category M	0.64794922	0.39599609	-0.671875	-0.080078125	-0.13085938	0.42333984	0.21	0.009	10/6/2018	10	6	2018	3:36:04	12964	0.555	3	36	4	-36	0.051513672	3.3950684	0.15332031	-0.070068359	-0.57275391	8.0288086	0.68652344	0	0	0	0	0	0	0	0	0	0.59716797	0.40283203	1.0593262	0.49438477	0.46606445	-0.098876953	0.009	39471.35	0	0	0.009
1537	62181	62181	Category M	0.44384766	0.39599609	-0.55175781	-0.10668945	-0.14453125	0.40649414	0.21	0.009	10/6/2018	10	6	2018	3:36:04	12964	0.666	3	36	4	-49	0.051513672	3.3950684	0.14990234	-0.054931641	-0.58154297	5.0947266	0.5390625	0	0	0	0	0	0	0	0	0	0.60327148	0.39672852	0.7746582	0.29370117	0.45092773	0.029785156	0.009	39471.35	0	0	0.009
1538	62182	62182	Category M	0.57592773	0.44384766	-0.63598633	-0.14477539	-0.14453125	0.3894043	0.21	0.009	10/6/2018	10	6	2018	3:36:04	12964	0.777	3	36	4	-24	0.051513672	3.3950684	0.14575195	-0.041015625	-0.59057617	3.3486328	0.6496582	0	0	0	0	0	0	0	0	0	0.60986328	0.39013672	0.95996094	0.42993164	0.48486328	-0.045166016	0.009	39471.35	0	0	0.009
1539	62183	62183	Category M	0.671875	0.2878418	-0.64794922	-0.14501953	-0.16357422	0.39111328	0.21	0.009	10/6/2018	10	6	2018	3:36:04	12964	0.888	3	36	4	-36	0.051513672	3.3950684	0.14257813	-0.026855469	-0.59814453	3.9499512	0.61767578	0	0	0	0	0	0	0	0	0	0.61547852	0.38452148	0.89355469	0.52905273	0.31469727	-0.049560547	0.009	39471.35	0	0	0.009
1540	62184	62184	Category M	0.6237793	0.40795898	-0.49194336	-0.16748047	-0.1706543	0.38037109	0.21	0.009	10/6/2018	10	6	2018	3:36:05	12965	0	3	36	5	-49	0.051513672	3.3950684	0.13818359	-0.012695313	-0.60693359	5.8198242	0.65258789	0	0	0	0	0	0	0	0	0	0.62255859	0.37744141	1.0209961	0.48535156	0.4206543	0.11499023	0.009	39471.35	0	0	0.009
1541	62185	62185	Category M	0.69580078	0.37182617	-0.34790039	-0.18310547	-0.13354492	0.37670898	0.21	0.009	10/6/2018	10	6	2018	3:36:05	12965	0.09	3	36	5	-24	0.051513672	3.3950684	0.13549805	0.001220703	-0.61572266	2.4733887	0.72314453	0	0	0	0	0	0	0	0	0	0.63061523	0.36938477	1.1987305	0.56005859	0.37036133	0.26782227	0.009	39471.35	0	0	0.009
1542	62186	62186	Category M	0.61181641	0.21582031	-0.52783203	-0.16918945	-0.12036133	0.3894043	0.21	0.009	10/6/2018	10	6	2018	3:36:05	12965	0.181	3	36	5	-12	0.051513672	3.3950684	0.13305664	0.013671875	-0.62573242	12.584473	0.52856445	0	0	0	0	0	0	0	0	0	0.63989258	0.36010742	0.77856445	0.47851563	0.2019043	0.097900391	0.009	39471.35	0	0	0.009
1543	62187	62187	Category M	0.74389648	0.2878418	-0.70776367	-0.13842773	-0.14697266	0.40454102	0.22	0.009	10/6/2018	10	6	2018	3:36:05	12965	0.272	3	36	5	0	0.051513672	3.3950684	0.13037109	0.02734375	-0.63549805	18.11377	0.67016602	0	0	0	0	0	0	0	0	0	0.64941406	0.35058594	0.94604492	0.61328125	0.26025391	-0.072021484	0.009	39471.35	0	0	0.009
1544	62188	62188	Category M	0.70776367	0.25195313	-0.53979492	-0.12841797	-0.14208984	0.40087891	0.22	0.009	10/6/2018	10	6	2018	3:36:05	12965	0.363	3	36	5	12	0.051513672	3.3950684	0.12792969	0.040039063	-0.64379883	21.044434	0.62573242	0	0	0	0	0	0	0	0	0	0.6574707	0.3425293	0.89550781	0.57958984	0.21166992	0.10400391	0.009	39471.35	0	0	0.009
1545	62189	62189	Category M	0.53979492	0.21582031	-0.63598633	-0.13574219	-0.14697266	0.3996582	0.22	0.009	10/6/2018	10	6	2018	3:36:05	12965	0.454	3	36	5	36	0.051513672	3.3950684	0.12548828	0.053710938	-0.65307617	27.187256	0.44506836	0	0	0	0	0	0	0	0	0	0.66723633	0.33276367	0.59350586	0.4140625	0.16186523	0.017089844	0.009	39471.35	0	0	0.009
1546	62190	62190	Category M	0.50390625	0.2878418	-0.47998047	-0.13574219	-0.15600586	0.39746094	0.22	0.009	10/6/2018	10	6	2018	3:36:05	12965	0.545	3	36	5	36	0.051513672	3.3950684	0.12353516	0.067382813	-0.66210938	32.152832	0.47583008	0	0	0	0	0	0	0	0	0	0.67700195	0.32299805	0.78271484	0.38012695	0.22021484	0.18212891	0.009	39471.35	0	0	0.009
1547	62191	62191	Category M	0.56396484	0.21582031	-0.49194336	-0.1394043	-0.16015625	0.39038086	0.22	0.009	10/6/2018	10	6	2018	3:36:05	12965	0.636	3	36	5	36	0.051513672	3.3950684	0.12084961	0.081787109	-0.67041016	28.778076	0.49584961	0	0	0	0	0	0	0	0	0	0.6862793	0.3137207	0.75537109	0.44287109	0.13378906	0.1784668	0.009	39471.35	0	0	0.009
1548	62192	62192	Category M	0.40795898	0.3359375	-0.59985352	-0.085693359	-0.15795898	0.40283203	0.22	0.009	10/6/2018	10	6	2018	3:36:05	12965	0.727	3	36	5	36	0.051513672	3.3950684	0.11938477	0.096923828	-0.6796875	29.046143	0.3828125	0	0	0	0	0	0	0	0	0	0.69702148	0.30297852	0.60717773	0.28833008	0.23876953	0.079833984	0.009	39471.35	0	0	0.009
1549	62193	62193	Category M	0.52783203	0.32397461	-0.81591797	-0.048828125	-0.16479492	0.41674805	0.22	0.009	10/6/2018	10	6	2018	3:36:05	12965	0.818	3	36	5	12	0.051513672	3.3950684	0.11767578	0.11157227	-0.68945313	33.998047	0.47875977	0	0	0	0	0	0	0	0	0	0.70825195	0.29174805	0.74853516	0.40991211	0.2121582	-0.1262207	0.009	39471.35	0	0	0.009
1550	62194	62194	Category M	0.45581055	0.37182617	-0.89990234	0.004394531	-0.18505859	0.41064453	0.22	0.009	10/6/2018	10	6	2018	3:36:05	12965	0.909	3	36	5	-12	0.051513672	3.3950684	0.11572266	0.12597656	-0.69897461	35.977295	0.46508789	0	0	0	0	0	0	0	0	0	0.71972656	0.28027344	0.78637695	0.33984375	0.24560547	-0.20068359	0.009	39471.35	0	0	0.009
1551	62195	62195	Category M	0.45581055	0.27587891	-0.95996094	0.041503906	-0.21533203	0.38989258	0.22	0.009	10/6/2018	10	6	2018	3:36:06	12966	0	3	36	6	-12	0.051513672	3.3950684	0.11328125	0.14013672	-0.70898438	32.503418	0.44555664	0	0	0	0	0	0	0	0	0	0.73144531	0.26855469	0.72900391	0.34228516	0.13549805	-0.25073242	0.009	39471.35	0	0	0.009
1552	62196	62196	Category M	0.35986328	0.43188477	-0.80395508	0.036132813	-0.21362305	0.38891602	0.22	0.009	10/6/2018	10	6	2018	3:36:06	12966	0.1	3	36	6	-12	0.051513672	3.3950684	0.11181641	0.15405273	-0.71923828	26.767578	0.3815918	0	0	0	0	0	0	0	0	0	0.74389648	0.25610352	0.61010742	0.24780273	0.27758789	-0.084472656	0.009	39471.35	0	0	0.009
1553	62197	62197	Category M	0.40795898	0.37182617	-0.81591797	0.013916016	-0.20166016	0.39453125	0.23	0.009	10/6/2018	10	6	2018	3:36:06	12966	0.2	3	36	6	-12	0.051513672	3.3950684	0.1105957	0.16796875	-0.72949219	24.264648	0.37036133	0	0	0	0	0	0	0	0	0	0.75683594	0.24316406	0.58691406	0.29711914	0.20361328	-0.086181641	0.009	39471.35	0	0	0.009
1554	62198	62198	Category M	0.23999023	0.38378906	-0.68383789	-0.002197266	-0.20751953	0.39086914	0.23	0.009	10/6/2018	10	6	2018	3:36:06	12966	0.3	3	36	6	-12	0.051513672	3.3950684	0.11035156	0.17773438	-0.73901367	22.335938	0.24951172	0	0	0	0	0	0	0	0	0	0.76831055	0.23168945	0.390625	0.12939453	0.20581055	0.055175781	0.009	39471.35	0	0	0.009
1555	62199	62199	Category M	0.31176758	0.2277832	-0.671875	-0.016113281	-0.20947266	0.41186523	0.23	0.009	10/6/2018	10	6	2018	3:36:06	12966	0.4	3	36	6	-12	0.051513672	3.3950684	0.1081543	0.19091797	-0.74780273	16.89209	0.22021484	0	0	0	0	0	0	0	0	0	0.77929688	0.22070313	0.31616211	0.20336914	0.036621094	0.075927734	0.009	39471.35	0	0	0.009
1556	62200	62200	Category M	0.3359375	0.34790039	-0.80395508	0.008056641	-0.17456055	0.41381836	0.23	0.009	10/6/2018	10	6	2018	3:36:06	12966	0.5	3	36	6	-12	0.051513672	3.3950684	0.10888672	0.2019043	-0.7578125	14.258545	0.2734375	0	0	0	0	0	0	0	0	0	0.79174805	0.20825195	0.41870117	0.22680664	0.14575195	-0.045898438	0.009	39471.35	0	0	0.009
1557	62201	62201	Category M	0.29980469	0.31176758	-0.80395508	0.039794922	-0.20483398	0.40405273	0.23	0.009	10/6/2018	10	6	2018	3:36:06	12966	0.6	3	36	6	-36	0.051513672	3.3950684	0.10888672	0.21264648	-0.765625	15.735596	0.21826172	0	0	0	0	0	0	0	0	0	0.80200195	0.19799805	0.32788086	0.19067383	0.098876953	-0.038085938	0.009	39471.35	0	0	0.009
1558	62202	62202	Category M	0.3359375	0.41992188	-0.82788086	0.063720703	-0.19970703	0.40673828	0.23	0.009	10/6/2018	10	6	2018	3:36:06	12966	0.7	3	36	6	-36	0.051513672	3.3950684	0.10839844	0.22436523	-0.77539063	14.113281	0.30419922	0	0	0	0	0	0	0	0	0	0.81445313	0.18554688	0.47485352	0.22729492	0.1953125	-0.052246094	0.009	39471.35	0	0	0.009
1559	62203	62203	Category M	0.26391602	0.40795898	-0.77978516	0.10253906	-0.23803711	0.37988281	0.23	0.009	10/6/2018	10	6	2018	3:36:06	12966	0.8	3	36	6	-49	0.051513672	3.3950684	0.10839844	0.23632813	-0.78393555	10.209229	0.23120117	0	0	0	0	0	0	0	0	0	0.82592773	0.17407227	0.33081055	0.15527344	0.17138672	0.004150391	0.009	39471.35	0	0	0.009
1560	62204	62204	Category M	0.20385742	0.49194336	-0.7199707	0.11694336	-0.23999023	0.3659668	0.23	0.009	10/6/2018	10	6	2018	3:36:06	12966	0.9	3	36	6	-85	0.051513672	3.3950684	0.1081543	0.24926758	-0.7956543	4.7536621	0.27148438	0	0	0	0	0	0	0	0	0	0.84082031	0.15917969	0.41381836	0.095458984	0.24243164	0.075683594	0.009	39471.35	0	0	0.009
1561	62205	62205	Category M	0.11987305	0.37182617	-0.76782227	0.14526367	-0.24414063	0.38110352	0.23	0.009	10/6/2018	10	6	2018	3:36:07	12967	0	3	36	7	-85	0.051513672	3.3950684	0.10766602	0.26074219	-0.80712891	0.21240234	0.1184082	0	0	0	0	0	0	0	0	0	0.85498047	0.14501953	0.16259766	0.011962891	0.11083984	0.039306641	0.009	39471.35	0	0	0.009
1562	62206	62206	Category M	0.059814453	0.58789063	-0.86376953	0.17944336	-0.24536133	0.37158203	0.23	0.009	10/6/2018	10	6	2018	3:36:07	12967	0.1	3	36	7	-85	0.051513672	3.3950684	0.10717773	0.27319336	-0.81665039	3.237793	0.3215332	0	0	0	0	0	0	0	0	0	0.86791992	0.13208008	0.40893555	-0.047363281	0.31445313	-0.046875	0.009	39471.35	0	0	0.009
1563	62207	62207	Category M	0.071777344	0.45581055	-0.74389648	0.21508789	-0.23022461	0.36669922	0.23	0.009	10/6/2018	10	6	2018	3:36:07	12967	0.2	3	36	7	-85	0.051513672	3.3950684	0.10766602	0.27075195	-0.81347656	6.9462891	0.20092773	0	0	0	0	0	0	0	0	0	0.86425781	0.13574219	0.29077148	-0.035888672	0.18481445	0.069580078	0.009	39471.35	0	0	0.009
1564	62208	62208	Category M	-0.035888672	0.61181641	-0.97192383	0.24902344	-0.24267578	0.33227539	0.24	0.009	10/6/2018	10	6	2018	3:36:07	12967	0.3	3	36	7	-61	0.051513672	3.3950684	0.10864258	0.26757813	-0.8137207	8.0795898	0.40527344	0	0	0	0	0	0	0	0	0	0.86352539	0.13647461	0.64672852	-0.14453125	0.34399414	-0.15795898	0.009	39471.35	0	0	0.009
1565	62209	62209	Category M	0	0.59985352	-0.86376953	0.27978516	-0.23510742	0.31860352	0.24	0.009	10/6/2018	10	6	2018	3:36:07	12967	0.4	3	36	7	-36	0.051513672	3.3950684	0.10913086	0.26586914	-0.81298828	8.2768555	0.35473633	0	0	0	0	0	0	0	0	0	0.86230469	0.13769531	0.49389648	-0.10913086	0.33374023	-0.050537109	0.009	39471.35	0	0	0.009
1566	62210	62210	Category M	-0.047851563	0.39599609	-0.87597656	0.28295898	-0.22412109	0.30712891	0.24	0.009	10/6/2018	10	6	2018	3:36:07	12967	0.5	3	36	7	-24	0.051513672	3.3950684	0.11499023	0.26660156	-0.81030273	10.555664	0.21801758	0	0	0	0	0	0	0	0	0	0.86083984	0.13916016	0.35791016	-0.1628418	0.12939453	-0.065429688	0.009	39471.35	0	0	0.009
1567	62211	62211	Category M	-0.11987305	0.56396484	-0.7199707	0.25805664	-0.1965332	0.35424805	0.24	0.009	10/6/2018	10	6	2018	3:36:07	12967	0.6	3	36	7	-12	0.051513672	3.3950684	0.11645508	0.26171875	-0.8112793	12.318848	0.39428711	0	0	0	0	0	0	0	0	0	0.86035156	0.13964844	0.62988281	-0.23632813	0.30200195	0.091308594	0.009	39471.35	0	0	0.009
1568	62212	62212	Category M	-0.083984375	0.37182617	-0.63598633	0.23413086	-0.16088867	0.36132813	0.24	0.009	10/6/2018	10	6	2018	3:36:07	12967	0.7	3	36	7	-12	0.051513672	3.3950684	0.12036133	0.26098633	-0.81054688	13.143311	0.29077148	0	0	0	0	0	0	0	0	0	0.86010742	0.13989258	0.48974609	-0.2043457	0.1105957	0.17456055	0.009	39471.35	0	0	0.009
1569	62213	62213	Category M	-0.13183594	0.35986328	-0.76782227	0.23779297	-0.16186523	0.37841797	0.24	0.009	10/6/2018	10	6	2018	3:36:07	12967	0.8	3	36	7	-12	0.051513672	3.3950684	0.11962891	0.26074219	-0.81152344	12.096191	0.27392578	0	0	0	0	0	0	0	0	0	0.86083984	0.13916016	0.39428711	-0.25146484	0.098876953	0.043701172	0.009	39471.35	0	0	0.009
1570	62214	62214	Category M	-0.083984375	0.40795898	-0.87597656	0.26147461	-0.13745117	0.36450195	0.24	0.009	10/6/2018	10	6	2018	3:36:07	12967	0.9	3	36	7	0	0.051513672	3.3950684	0.12011719	0.26049805	-0.81445313	11.050781	0.2590332	0	0	0	0	0	0	0	0	0	0.86352539	0.13647461	0.4128418	-0.20410156	0.1472168	-0.061279297	0.009	39471.35	0	0	0.009
1571	62215	62215	Category M	-0.10791016	0.31176758	-0.85180664	0.28637695	-0.12670898	0.35107422	0.24	0.009	10/6/2018	10	6	2018	3:36:08	12968	0	3	36	8	0	0.051513672	3.3950684	0.12207031	0.25708008	-0.81420898	9.4018555	0.23925781	0	0	0	0	0	0	0	0	0	0.86254883	0.13745117	0.32202148	-0.22998047	0.054443359	-0.037353516	0.009	39471.35	0	0	0.009
1572	62216	62216	Category M	-0.11987305	0.34790039	-0.76782227	0.29931641	-0.1340332	0.34399414	0.24	0.009	10/6/2018	10	6	2018	3:36:08	12968	0.111	3	36	8	12	0.051513672	3.3950684	0.12109375	0.25708008	-0.81347656	6.255127	0.26147461	0	0	0	0	0	0	0	0	0	0.86157227	0.13842773	0.37719727	-0.2409668	0.090576172	0.045654297	0.009	39471.35	0	0	0.009
1573	62217	62217	Category M	-0.25195313	0.41992188	-1.0319824	0.30249023	-0.11035156	0.3605957	0.24	0.009	10/6/2018	10	6	2018	3:36:08	12968	0.222	3	36	8	12	0.051513672	3.3950684	0.11889648	0.25097656	-0.8137207	4.7480469	0.4621582	0	0	0	0	0	0	0	0	0	0.85986328	0.14013672	0.7578125	-0.37084961	0.16870117	-0.21801758	0.009	39471.35	0	0	0.009
1574	62218	62218	Category M	-0.17993164	0.20385742	-1.0439453	0.29833984	-0.1015625	0.35961914	0.25	0.009	10/6/2018	10	6	2018	3:36:08	12968	0.333	3	36	8	-12	0.051513672	3.3950684	0.11938477	0.24194336	-0.81640625	5.9343262	0.37768555	0	0	0	0	0	0	0	0	0	0.86010742	0.13989258	0.56494141	-0.29931641	-0.038085938	-0.22729492	0.009	39471.35	0	0	0.009
1575	62219	62219	Category M	-0.21582031	0.32397461	-0.85180664	0.33959961	-0.093994141	0.3359375	0.25	0.009	10/6/2018	10	6	2018	3:36:08	12968	0.444	3	36	8	-24	0.051513672	3.3950684	0.11694336	0.23974609	-0.82421875	5.161377	0.34423828	0	0	0	0	0	0	0	0	0	0.86645508	0.13354492	0.44433594	-0.33276367	0.083984375	-0.02734375	0.009	39471.35	0	0	0.009
1576	62220	62220	Category M	-0.26391602	0.25195313	-0.87597656	0.34375	-0.08203125	0.32592773	0.25	0.009	10/6/2018	10	6	2018	3:36:08	12968	0.555	3	36	8	-36	0.051513672	3.3950684	0.11499023	0.2355957	-0.8293457	2.798584	0.38208008	0	0	0	0	0	0	0	0	0	0.86962891	0.13037109	0.44165039	-0.37890625	0.016113281	-0.046386719	0.009	39471.35	0	0	0.009
1577	62221	62221	Category M	-0.31176758	0.17993164	-0.88793945	0.328125	-0.070800781	0.34814453	0.25	0.009	10/6/2018	10	6	2018	3:36:08	12968	0.666	3	36	8	-36	0.051025391	3.3950684	0.10986328	0.22607422	-0.82885742	2.7089844	0.42822266	0	0	0	0	0	0	0	0	0	0.86621094	0.13378906	0.52685547	-0.42163086	-0.046142578	-0.058837891	0.009	39471.35	0	0	0.009
1578	62222	62222	Category M	-0.25195313	0.17993164	-0.77978516	0.3293457	-0.067382813	0.33789063	0.25	0.009	10/6/2018	10	6	2018	3:36:08	12968	0.777	3	36	8	-24	0.051025391	3.3950684	0.10473633	0.22070313	-0.83251953	4.1965332	0.36279297	0	0	0	0	0	0	0	0	0	0.86767578	0.13232422	0.45043945	-0.35668945	-0.040771484	0.052734375	0.009	39471.35	0	0	0.009
1579	62223	62223	Category M	-0.3359375	0.17993164	-0.86376953	0.35302734	-0.063720703	0.33349609	0.25	0.009	10/6/2018	10	6	2018	3:36:08	12968	0.888	3	36	8	-12	0.051025391	3.3950684	0.10180664	0.21411133	-0.8359375	5.9934082	0.43994141	0	0	0	0	0	0	0	0	0	0.86889648	0.13110352	0.49951172	-0.43774414	-0.034179688	-0.027587891	0.009	39471.35	0	0	0.009
1580	62224	62224	Category M	-0.2277832	0.16796875	-0.88793945	0.34936523	-0.047363281	0.32348633	0.25	0.009	10/6/2018	10	6	2018	3:36:09	12969	0	3	36	9	-12	0.051025391	3.3950684	0.093505859	0.20751953	-0.83911133	6.1469727	0.32739258	0	0	0	0	0	0	0	0	0	0.86938477	0.13061523	0.40966797	-0.32128906	-0.039550781	-0.048583984	0.009	39471.35	0	0	0.009
1581	62225	62225	Category M	-0.19189453	0.059814453	-0.93579102	0.37451172	-0.009521484	0.31152344	0.25	0.009	10/6/2018	10	6	2018	3:36:09	12969	0.1	3	36	9	-24	0.051025391	3.3950684	0.087402344	0.19921875	-0.84301758	7.6230469	0.32568359	0	0	0	0	0	0	0	0	0	0.87060547	0.12939453	0.51171875	-0.27929688	-0.1394043	-0.092529297	0.009	39471.35	0	0	0.009
1582	62226	62226	Category M	-0.20385742	0.13183594	-0.92382813	0.34619141	0.048583984	0.328125	0.25	0.009	10/6/2018	10	6	2018	3:36:09	12969	0.2	3	36	9	-24	0.051025391	3.3950684	0.079345703	0.18774414	-0.85107422	11.828125	0.29760742	0	0	0	0	0	0	0	0	0	0.875	0.125	0.41186523	-0.28320313	-0.055908203	-0.072509766	0.009	39471.35	0	0	0.009
1583	62227	62227	Category M	-0.16796875	0.047851563	-0.82788086	0.31152344	0.097167969	0.35644531	0.26	0.009	10/6/2018	10	6	2018	3:36:09	12969	0.3	3	36	9	-36	0.051025391	3.3950684	0.077392578	0.18310547	-0.85961914	15.131104	0.28198242	0	0	0	0	0	0	0	0	0	0.88232422	0.11767578	0.41259766	-0.24536133	-0.13525391	0.031738281	0.009	39471.35	0	0	0.009
1584	62228	62228	Category M	-0.19189453	0.14379883	-0.92382813	0.27246094	0.10693359	0.37695313	0.26	0.009	10/6/2018	10	6	2018	3:36:09	12969	0.4	3	36	9	-49	0.051025391	3.3950684	0.069335938	0.18066406	-0.86352539	18.165039	0.27075195	0	0	0	0	0	0	0	0	0	0.88500977	0.11499023	0.35864258	-0.26123047	-0.036865234	-0.060058594	0.009	39471.35	0	0	0.009
1585	62229	62229	Category M	-0.16796875	0.15576172	-0.86376953	0.25366211	0.081298828	0.37866211	0.26	0.009	10/6/2018	10	6	2018	3:36:09	12969	0.5	3	36	9	-49	0.051025391	3.3950684	0.060791016	0.171875	-0.8659668	22.956543	0.22924805	0	0	0	0	0	0	0	0	0	0.88476563	0.11523438	0.24707031	-0.22875977	-0.016113281	0.002197266	0.009	39471.35	0	0	0.009
1586	62230	62230	Category M	-0.19189453	0.20385742	-0.80395508	0.24951172	0.066162109	0.39648438	0.26	0.009	10/6/2018	10	6	2018	3:36:09	12969	0.6	3	36	9	-61	0.051025391	3.3950684	0.055175781	0.16577148	-0.86767578	27.380615	0.25805664	0	0	0	0	0	0	0	0	0	0.88500977	0.11499023	0.34887695	-0.24707031	0.037841797	0.063720703	0.009	39471.35	0	0	0.009
1587	62231	62231	Category M	-0.10791016	0.26391602	-0.91186523	0.23510742	0.071289063	0.39428711	0.26	0.009	10/6/2018	10	6	2018	3:36:09	12969	0.7	3	36	9	-49	0.051025391	3.3950684	0.051757813	0.15795898	-0.875	30.870117	0.19506836	0	0	0	0	0	0	0	0	0	0.890625	0.109375	0.30224609	-0.15966797	0.10571289	-0.036621094	0.009	39471.35	0	0	0.009
1588	62232	62232	Category M	-0.13183594	0.21582031	-0.93579102	0.23242188	0.060791016	0.41430664	0.26	0.009	10/6/2018	10	6	2018	3:36:09	12969	0.8	3	36	9	-73	0.051025391	3.3950684	0.044677734	0.15625	-0.88378906	32.01709	0.19311523	0	0	0	0	0	0	0	0	0	0.89868164	0.10131836	0.28759766	-0.17651367	0.059326172	-0.051757813	0.009	39471.35	0	0	0.009
1589	62233	62233	Category M	-0.14379883	0.20385742	-0.94799805	0.23950195	0.047119141	0.40014648	0.26	0.009	10/6/2018	10	6	2018	3:36:09	12969	0.9	3	36	9	-85	0.051025391	3.3950684	0.036376953	0.15112305	-0.88696289	32.019531	0.19750977	0	0	0	0	0	0	0	0	0	0.90063477	0.099365234	0.29394531	-0.18017578	0.052490234	-0.060791016	0.009	39471.35	0	0	0.009
1590	62234	62234	Category M	-0.16796875	0.17993164	-0.95996094	0.21484375	0.050048828	0.41748047	0.26	0.009	10/6/2018	10	6	2018	3:36:10	12970	0	3	36	10	-73	0.051025391	3.3950684	0.03125	0.14501953	-0.88500977	31.841553	0.21582031	0	0	0	0	0	0	0	0	0	0.89746094	0.10253906	0.30883789	-0.19921875	0.034667969	-0.074707031	0.009	39471.35	0	0	0.009
1591	62235	62235	Category M	-0.083984375	0.16796875	-0.98388672	0.23339844	0.062255859	0.41430664	0.26	0.009	10/6/2018	10	6	2018	3:36:10	12970	0.1	3	36	10	-85	0.051025391	3.3950684	0.025878906	0.13598633	-0.88720703	27.841553	0.1496582	0	0	0	0	0	0	0	0	0	0.89794922	0.10205078	0.23828125	-0.10986328	0.031738281	-0.096435547	0.009	39471.35	0	0	0.009
1592	62236	62236	Category M	-0.059814453	0.17993164	-0.99584961	0.20458984	0.076660156	0.41186523	0.26	0.009	10/6/2018	10	6	2018	3:36:10	12970	0.2	3	36	10	-49	0.051025391	3.3950684	0.021728516	0.1315918	-0.88989258	23.788818	0.1418457	0	0	0	0	0	0	0	0	0	0.89990234	0.10009766	0.2355957	-0.081542969	0.048095703	-0.10571289	0.009	39471.35	0	0	0.009
1593	62237	62237	Category M	0	-0.17993164	-0.94799805	0.22607422	0.072509766	0.40307617	0.27	0.009	10/6/2018	10	6	2018	3:36:10	12970	0.3	3	36	10	-49	0.051025391	3.3950684	0.014404297	0.12084961	-0.89575195	20.325195	0.30541992	0	0	0	0	0	0	0	0	0	0.90405273	0.095947266	0.36743164	-0.014404297	-0.30078125	-0.052001953	0.009	39471.35	0	0	0.009
1594	62238	62238	Category M	-0.16796875	0.083984375	-0.86376953	0.22875977	0.098632813	0.39257813	0.27	0.009	10/6/2018	10	6	2018	3:36:10	12970	0.4	3	36	10	-85	0.051025391	3.3950684	0.010986328	0.11865234	-0.89331055	13.862793	0.18457031	0	0	0	0	0	0	0	0	0	0.90112305	0.098876953	0.2434082	-0.17895508	-0.034667969	0.029541016	0.009	39471.35	0	0	0.009
1595	62239	62239	Category M	0.071777344	-0.047851563	-0.92382813	0.24389648	0.14770508	0.36938477	0.27	0.009	10/6/2018	10	6	2018	3:36:10	12970	0.5	3	36	10	-73	0.051025391	3.3950684	0.006347656	0.11206055	-0.89404297	7.6616211	0.17529297	0	0	0	0	0	0	0	0	0	0.90112305	0.098876953	0.25463867	0.065185547	-0.15991211	-0.029541016	0.009	39471.35	0	0	0.009
1596	62240	62240	Category N	0.011962891	-0.095947266	-0.79199219	0.092041016	0.27880859	0.38183594	0.3	0.009	10/6/2018	10	6	2018	3:36:13	12973	0.8	3	36	13	-24	0.051513672	3.4289062	0.002685547	0.10571289	-0.8984375	2.7133789	0.22827148	0	0	0	0	0	0	0	0	0	0.90478516	0.095214844	0.31738281	0.009033203	-0.20166016	0.10644531	0.009	39471.35	0	0	0.009
1597	62241	62241	Category N	-0.023925781	0	-0.94799805	0.1484375	0.23535156	0.38769531	0.3	0.009	10/6/2018	10	6	2018	3:36:13	12973	0.9	3	36	13	-24	0.051513672	3.4289062	-0.002197266	0.10302734	-0.90307617	1.6113281	0.11450195	0	0	0	0	0	0	0	0	0	0.90893555	0.091064453	0.16943359	-0.021484375	-0.10302734	-0.044677734	0.009	39471.35	0	0	0.009
1598	62242	62242	Category N	0.011962891	0	-0.85180664	0.17089844	0.16259766	0.3972168	0.3	0.009	10/6/2018	10	6	2018	3:36:14	12974	0	3	36	14	-12	0.051513672	3.4289062	-0.008056641	0.095458984	-0.90429688	2.0654297	0.11083984	0	0	0	0	0	0	0	0	0	0.90942383	0.090576172	0.16821289	0.020019531	-0.095458984	0.052490234	0.009	39471.35	0	0	0.009
1599	62243	62243	Category N	-0.011962891	0.083984375	-1.1279297	0.20507813	0.12011719	0.40966797	0.3	0.009	10/6/2018	10	6	2018	3:36:14	12974	0.1	3	36	14	-24	0.051513672	3.4289062	-0.013183594	0.090332031	-0.90258789	4.3869629	0.22509766	0	0	0	0	0	0	0	0	0	0.90722656	0.092773438	0.2331543	0.001220703	-0.006347656	-0.22509766	0.009	39471.35	0	0	0.009
1600	62244	62244	Category N	-0.035888672	-0.035888672	-1.0917969	0.21655273	0.12011719	0.40356445	0.3	0.009	10/6/2018	10	6	2018	3:36:14	12974	0.2	3	36	14	-24	0.051513672	3.4289062	-0.018554688	0.083496094	-0.90478516	10.596436	0.22241211	0	0	0	0	0	0	0	0	0	0.90869141	0.091308594	0.32373047	-0.017089844	-0.11938477	-0.18676758	0.009	39471.35	0	0	0.009
1601	62245	62245	Category N	-0.023925781	0.047851563	-0.93579102	0.19335938	0.13085938	0.40625	0.31	0.009	10/6/2018	10	6	2018	3:36:14	12974	0.3	3	36	14	-36	0.051513672	3.4289062	-0.019775391	0.075195313	-0.90869141	17.830078	0.038574219	0	0	0	0	0	0	0	0	0	0.91210938	0.087890625	0.058349609	-0.00390625	-0.02734375	-0.026855469	0.009	39471.35	0	0	0.009
1602	62246	62246	Category N	-0.13183594	-0.10791016	-0.88793945	0.10327148	0.18261719	0.41503906	0.31	0.009	10/6/2018	10	6	2018	3:36:14	12974	0.4	3	36	14	-36	0.051513672	3.4289062	-0.021240234	0.072265625	-0.91333008	23.146973	0.21264648	0	0	0	0	0	0	0	0	0	0.91625977	0.083740234	0.31591797	-0.11035156	-0.18017578	0.025390625	0.009	39471.35	0	0	0.009
1603	62247	62247	Category N	0.071777344	0.083984375	-0.97192383	0.034423828	0.23657227	0.40014648	0.31	0.009	10/6/2018	10	6	2018	3:36:14	12974	0.5	3	36	14	-12	0.051513672	3.4289062	-0.022216797	0.064208984	-0.91259766	26.209229	0.11279297	0	0	0	0	0	0	0	0	0	0.9152832	0.084716797	0.17285156	0.093994141	0.01953125	-0.059082031	0.009	39471.35	0	0	0.009
1604	62248	62248	Category N	0	-0.011962891	-0.85180664	-0.009277344	0.25878906	0.39086914	0.31	0.009	10/6/2018	10	6	2018	3:36:14	12974	0.6	3	36	14	-12	0.051513672	3.4289062	-0.023925781	0.059570313	-0.91210938	29.204834	0.096679688	0	0	0	0	0	0	0	0	0	0.91455078	0.085449219	0.15625	0.023925781	-0.071533203	0.060302734	0.009	39471.35	0	0	0.009
1605	62249	62249	Category N	0.19189453	0.23999023	-0.79199219	-0.044433594	0.21435547	0.41772461	0.31	0.009	10/6/2018	10	6	2018	3:36:14	12974	0.7	3	36	14	0	0.051513672	3.4289062	-0.023925781	0.050048828	-0.91137695	30.048828	0.31103516	0	0	0	0	0	0	0	0	0	0.91308594	0.086914063	0.52490234	0.21582031	0.18969727	0.11938477	0.009	39471.35	0	0	0.009
1606	62250	62250	Category N	0.13183594	-0.11987305	-0.82788086	-0.008300781	0.1340332	0.43164063	0.31	0.009	10/6/2018	10	6	2018	3:36:14	12974	0.8	3	36	14	12	0.051513672	3.4289062	-0.022460938	0.041992188	-0.91259766	31.386719	0.23925781	0	0	0	0	0	0	0	0	0	0.91381836	0.086181641	0.40112305	0.15429688	-0.16186523	0.084716797	0.009	39471.35	0	0	0.009
1607	62251	62251	Category N	0.20385742	0.20385742	-0.92382813	0.018798828	0.09375	0.45483398	0.31	0.009	10/6/2018	10	6	2018	3:36:14	12974	0.9	3	36	14	12	0.051513672	3.4289062	-0.022460938	0.034667969	-0.9152832	30.417969	0.28271484	0	0	0	0	0	0	0	0	0	0.91625977	0.083740234	0.40405273	0.22631836	0.16894531	-0.008300781	0.009	39471.35	0	0	0.009
1608	62252	62252	Category N	0.083984375	0.29980469	-1.0078125	0.018554688	0.14746094	0.42822266	0.31	0.009	10/6/2018	10	6	2018	3:36:15	12975	0	3	36	15	-12	0.051513672	3.4289062	-0.023681641	0.03125	-0.91674805	27.134033	0.30322266	0	0	0	0	0	0	0	0	0	0.91748047	0.082519531	0.46704102	0.10766602	0.26831055	-0.090820313	0.009	39471.35	0	0	0.009
1609	62253	62253	Category N	0.20385742	0.39599609	-1.1757813	0.026123047	0.10571289	0.45507813	0.31	0.009	10/6/2018	10	6	2018	3:36:15	12975	0.1	3	36	15	-12	0.051513672	3.4289062	-0.021240234	0.025878906	-0.91772461	24.1521	0.50390625	0	0	0	0	0	0	0	0	0	0.91845703	0.081542969	0.85302734	0.22509766	0.36987305	-0.2578125	0.009	39471.35	0	0	0.009
1610	62254	62254	Category N	0.17993164	0.023925781	-0.75585938	0.007568359	0.074707031	0.43725586	0.31	0.009	10/6/2018	10	6	2018	3:36:15	12975	0.2	3	36	15	-73	0.051513672	3.4289062	-0.020263672	0.022460938	-0.92138672	20.820801	0.25976563	0	0	0	0	0	0	0	0	0	0.921875	0.078125	0.3671875	0.20019531	0.001220703	0.16552734	0.009	39471.35	0	0	0.009
1611	62255	62255	Category N	0.059814453	0.32397461	-0.671875	-0.016601563	0.10668945	0.45703125	0.32	0.009	10/6/2018	10	6	2018	3:36:15	12975	0.3	3	36	15	-85	0.051513672	3.4289062	-0.018798828	0.01953125	-0.9230957	14.232422	0.40234375	0	0	0	0	0	0	0	0	0	0.92358398	0.076416016	0.63427734	0.078613281	0.30419922	0.2512207	0.009	39471.35	0	0	0.009
1612	62256	62256	Category N	0.035888672	-0.083984375	-0.77978516	-0.011474609	0.14331055	0.44067383	0.32	0.009	10/6/2018	10	6	2018	3:36:15	12975	0.4	3	36	15	-61	0.051513672	3.4289062	-0.017822266	0.017822266	-0.92358398	8.6494141	0.18432617	0	0	0	0	0	0	0	0	0	0.92382813	0.076171875	0.29956055	0.053710938	-0.10180664	0.14379883	0.009	39471.35	0	0	0.009
1613	62257	62257	Category N	0.38378906	-0.15576172	-1.0197754	0.023681641	0.16064453	0.43041992	0.32	0.009	10/6/2018	10	6	2018	3:36:15	12975	0.5	3	36	15	-85	0.051513672	3.4289062	-0.017333984	0.015380859	-0.92529297	5.9060059	0.44604492	0	0	0	0	0	0	0	0	0	0.92553711	0.074462891	0.66674805	0.40112305	-0.17114258	-0.094238281	0.009	39471.35	0	0	0.009
1614	62258	62258	Category N	0.17993164	0.15576172	-1.2958984	0.060058594	0.27050781	0.38085938	0.32	0.009	10/6/2018	10	6	2018	3:36:15	12975	0.6	3	36	15	-61	0.051513672	3.4289062	-0.014648438	0.011962891	-0.92431641	5.4135742	0.44335938	0	0	0	0	0	0	0	0	0	0.92431641	0.075683594	0.7097168	0.19458008	0.14355469	-0.37133789	0.009	39471.35	0	0	0.009
1615	62259	62259	Category N	0.16796875	0.023925781	-1.0439453	0.032470703	0.40576172	0.30664063	0.32	0.009	10/6/2018	10	6	2018	3:36:15	12975	0.7	3	36	15	-49	0.051513672	3.4289062	-0.012939453	0.010009766	-0.92260742	5.9538574	0.21801758	0	0	0	0	0	0	0	0	0	0.92285156	0.077148438	0.31567383	0.1809082	0.013671875	-0.12109375	0.009	39471.35	0	0	0.009
1616	62260	62260	Category N	0.23999023	-0.37182617	-0.63598633	-0.041259766	0.25390625	0.41235352	0.32	0.009	10/6/2018	10	6	2018	3:36:15	12975	0.8	3	36	15	-85	0.051513672	3.4289062	-0.011474609	0.009277344	-0.92114258	3.8969727	0.53833008	0	0	0	0	0	0	0	0	0	0.92138672	0.078613281	0.91796875	0.25146484	-0.38110352	0.28515625	0.009	39471.35	0	0	0.009
1617	62261	62261	Category N	0.035888672	-0.023925781	-0.83984375	-0.005859375	0.234375	0.40600586	0.32	0.009	10/6/2018	10	6	2018	3:36:15	12975	0.9	3	36	15	-61	0.051513672	3.4289062	-0.010009766	0.007568359	-0.921875	5.739502	0.099365234	0	0	0	0	0	0	0	0	0	0.92211914	0.077880859	0.15966797	0.045898438	-0.031494141	0.08203125	0.009	39471.35	0	0	0.009
1618	62262	62262	Category N	0.3359375	-0.095947266	-0.91186523	-0.051025391	0.34204102	0.35302734	0.32	0.009	10/6/2018	10	6	2018	3:36:16	12976	0	3	36	16	-36	0.051513672	3.4289062	-0.006835938	0.007324219	-0.92114258	8.734375	0.3581543	0	0	0	0	0	0	0	0	0	0.92114258	0.078857422	0.45556641	0.34277344	-0.10327148	0.009277344	0.009	39471.35	0	0	0.009
1619	62263	62263	Category N	0.023925781	-0.23999023	-0.91186523	0.003417969	0.31591797	0.36303711	0.32	0.009	10/6/2018	10	6	2018	3:36:16	12976	0.1	3	36	16	-36	0.051513672	3.4289062	-0.005615234	0.008056641	-0.92456055	9.5600586	0.25024414	0	0	0	0	0	0	0	0	0	0.92456055	0.075439453	0.29052734	0.029541016	-0.24804688	0.012695313	0.009	39471.35	0	0	0.009
1620	62264	62264	Category N	0.13183594	-0.23999023	-0.79199219	-0.055664063	0.28027344	0.37011719	0.32	0.009	10/6/2018	10	6	2018	3:36:16	12976	0.2	3	36	16	0	0.051513672	3.4289062	-0.005371094	0.010498047	-0.92675781	7.7243652	0.31591797	0	0	0	0	0	0	0	0	0	0.92675781	0.073242188	0.52270508	0.13720703	-0.25048828	0.13476563	0.009	39471.35	0	0	0.009
1621	62265	62265	Category N	0.047851563	-0.55175781	-0.99584961	-0.007568359	0.28759766	0.39038086	0.33	0.009	10/6/2018	10	6	2018	3:36:16	12976	0.3	3	36	16	0	0.051269531	3.3950684	-0.001953125	0.010253906	-0.92382813	9.4196777	0.56884766	0	0	0	0	0	0	0	0	0	0.92407227	0.075927734	0.68383789	0.049804688	-0.56201172	-0.071777344	0.009	39471.35	0	0	0.009
1622	62266	62266	Category N	0.45581055	-0.15576172	-1.223877	0	0.3605957	0.33227539	0.33	0.009	10/6/2018	10	6	2018	3:36:16	12976	0.4	3	36	16	12	0.051269531	3.3950684	-0.000488281	0.012939453	-0.92236328	12.741943	0.57226563	0	0	0	0	0	0	0	0	0	0.92260742	0.077392578	0.92651367	0.45629883	-0.16870117	-0.30126953	0.009	39471.35	0	0	0.009
1623	62267	62267	Category N	0.10791016	0.095947266	-1.0078125	0.053710938	0.5012207	0.1262207	0.33	0.009	10/6/2018	10	6	2018	3:36:16	12976	0.5	3	36	16	0	0.051269531	3.3950684	-0.000732422	0.014648438	-0.92382813	13.859863	0.15917969	0	0	0	0	0	0	0	0	0	0.92407227	0.075927734	0.2734375	0.10864258	0.081054688	-0.083740234	0.009	39471.35	0	0	0.009
1624	62268	62268	Category N	0.011962891	-0.45581055	-0.73193359	-0.035888672	0.4206543	0.27099609	0.33	0.009	10/6/2018	10	6	2018	3:36:16	12976	0.6	3	36	16	12	0.051269531	3.3950684	0	0.017089844	-0.9230957	11.943604	0.51025391	0	0	0	0	0	0	0	0	0	0.9230957	0.076904297	0.67602539	0.01171875	-0.47290039	0.19116211	0.009	39471.35	0	0	0.009
1625	62269	62269	Category N	0.095947266	-0.26391602	-0.77978516	-0.002685547	0.26904297	0.38720703	0.33	0.009	10/6/2018	10	6	2018	3:36:16	12976	0.7	3	36	16	0	0.051269531	3.3950684	-0.000488281	0.020751953	-0.92456055	10.000244	0.33374023	0	0	0	0	0	0	0	0	0	0.92480469	0.075195313	0.52612305	0.096435547	-0.28466797	0.14477539	0.009	39471.35	0	0	0.009
1626	62270	62270	Category N	0.2277832	-0.34790039	-1.0678711	0.070800781	0.27490234	0.37719727	0.33	0.009	10/6/2018	10	6	2018	3:36:16	12976	0.8	3	36	16	-36	0.051269531	3.3950684	0.002685547	0.020996094	-0.92236328	12.837158	0.45581055	0	0	0	0	0	0	0	0	0	0.92260742	0.077392578	0.73925781	0.22485352	-0.36889648	-0.14526367	0.009	39471.35	0	0	0.009
1627	62271	62271	Category N	-0.011962891	0.083984375	-1.1999512	0.053955078	0.36889648	0.33618164	0.33	0.009	10/6/2018	10	6	2018	3:36:16	12976	0.9	3	36	16	-36	0.051269531	3.3950684	0.003173828	0.023193359	-0.92456055	10.712158	0.28198242	0	0	0	0	0	0	0	0	0	0.92504883	0.074951172	0.35083008	-0.015136719	0.060546875	-0.27514648	0.009	39471.35	0	0	0.009
1628	62272	62272	Category N	-0.23999023	-0.083984375	-0.85180664	-0.017333984	0.33959961	0.35986328	0.33	0.009	10/6/2018	10	6	2018	3:36:17	12977	0	3	36	17	-73	0.051269531	3.3950684	0.002197266	0.023681641	-0.92382813	4.0273438	0.27490234	0	0	0	0	0	0	0	0	0	0.92407227	0.075927734	0.42211914	-0.2421875	-0.10766602	0.072021484	0.009	39471.35	0	0	0.009
1629	62273	62273	Category N	0.11987305	-0.15576172	-0.65991211	0.001220703	0.24389648	0.40209961	0.33	0.009	10/6/2018	10	6	2018	3:36:17	12977	0.1	3	36	17	-61	0.051269531	3.3950684	0.001220703	0.025878906	-0.92333984	0.328125	0.34130859	0	0	0	0	0	0	0	0	0	0.92382813	0.076171875	0.5637207	0.1184082	-0.18164063	0.26342773	0.009	39471.35	0	0	0.009
1630	62274	62274	Category N	0.023925781	-0.34790039	-1.079834	0.091064453	0.23583984	0.40161133	0.33	0.009	10/6/2018	10	6	2018	3:36:17	12977	0.2	3	36	17	-49	0.051269531	3.3950684	0.004150391	0.025634766	-0.921875	1.748291	0.40576172	0	0	0	0	0	0	0	0	0	0.92236328	0.077636719	0.55078125	0.01953125	-0.37353516	-0.15771484	0.009	39471.35	0	0	0.009
1631	62275	62275	Category N	0.11987305	-0.083984375	-1.1757813	0.079833984	0.30786133	0.36791992	0.34	0.009	10/6/2018	10	6	2018	3:36:17	12977	0.3	3	36	17	-49	0.051269531	3.3950684	0.007080078	0.025878906	-0.91918945	2.0566406	0.30078125	0	0	0	0	0	0	0	0	0	0.91967773	0.080322266	0.47900391	0.11254883	-0.10986328	-0.25634766	0.009	39471.35	0	0	0.009
1632	62276	62276	Category N	-0.2277832	-0.43188477	-1.2597656	0.083496094	0.32373047	0.35327148	0.34	0.009	10/6/2018	10	6	2018	3:36:17	12977	0.4	3	36	17	-24	0.051269531	3.3950684	0.006103516	0.02734375	-0.91967773	6.1760254	0.61743164	0	0	0	0	0	0	0	0	0	0.92016602	0.079833984	1.0332031	-0.23388672	-0.45922852	-0.33984375	0.009	39471.35	0	0	0.009
1633	62277	62277	Category N	0.13183594	0.20385742	-0.6237793	0.037841797	0.19262695	0.41943359	0.34	0.009	10/6/2018	10	6	2018	3:36:17	12977	0.5	3	36	17	-24	0.051269531	3.3950684	0.005859375	0.027832031	-0.91723633	9.8520508	0.36450195	0	0	0	0	0	0	0	0	0	0.91772461	0.082275391	0.59521484	0.12573242	0.17578125	0.29345703	0.009	39471.35	0	0	0.009
1634	62278	62278	Category N	-0.11987305	-0.14379883	-0.74389648	0.086181641	0.25195313	0.39941406	0.34	0.009	10/6/2018	10	6	2018	3:36:17	12977	0.6	3	36	17	-24	0.051269531	3.3950684	0.002685547	0.033203125	-0.91772461	6.4287109	0.27685547	0	0	0	0	0	0	0	0	0	0.91845703	0.081542969	0.47363281	-0.12255859	-0.17700195	0.17382813	0.009	39471.35	0	0	0.009
1635	62279	62279	Category N	0.011962891	-0.2878418	-1.0319824	0.055908203	0.26147461	0.38476563	0.34	0.009	10/6/2018	10	6	2018	3:36:17	12977	0.7	3	36	17	-24	0.051269531	3.3950684	0.004150391	0.03515625	-0.91845703	2.7792969	0.3425293	0	0	0	0	0	0	0	0	0	0.91918945	0.080810547	0.44433594	0.007568359	-0.32299805	-0.11328125	0.009	39471.35	0	0	0.009
1636	62280	62280	Category N	-0.071777344	0.14379883	-1.1638184	0.10595703	0.30834961	0.35424805	0.34	0.009	10/6/2018	10	6	2018	3:36:17	12977	0.8	3	36	17	-24	0.051269531	3.3950684	0.002441406	0.038085938	-0.91650391	3.8391113	0.27880859	0	0	0	0	0	0	0	0	0	0.91723633	0.082763672	0.42700195	-0.07421875	0.10546875	-0.24707031	0.009	39471.35	0	0	0.009
1637	62281	62281	Category N	-0.17993164	-0.2878418	-0.89990234	0.045898438	0.27783203	0.38354492	0.34	0.009	10/6/2018	10	6	2018	3:36:17	12977	0.9	3	36	17	-36	0.051269531	3.3950684	0.000244141	0.041503906	-0.91992188	5.2463379	0.37597656	0	0	0	0	0	0	0	0	0	0.92089844	0.079101563	0.52978516	-0.18017578	-0.3293457	0.020019531	0.009	39471.35	0	0	0.009
1638	62282	62282	Category N	-0.071777344	0.011962891	-0.69580078	0.10327148	0.22460938	0.39355469	0.34	0.009	10/6/2018	10	6	2018	3:36:18	12978	0	3	36	18	-24	0.051269531	3.3950684	-0.001464844	0.044921875	-0.91821289	3.0825195	0.2355957	0	0	0	0	0	0	0	0	0	0.91943359	0.080566406	0.32592773	-0.070068359	-0.032958984	0.22241211	0.009	39471.35	0	0	0.009
1639	62283	62283	Category N	-0.15576172	-0.14379883	-0.94799805	0.065429688	0.23608398	0.41503906	0.34	0.009	10/6/2018	10	6	2018	3:36:18	12978	0.1	3	36	18	-12	0.051269531	3.3950684	-0.004394531	0.046386719	-0.92089844	1.059082	0.24438477	0	0	0	0	0	0	0	0	0	0.92211914	0.077880859	0.3684082	-0.15112305	-0.19018555	-0.026855469	0.009	39471.35	0	0	0.009
1640	62284	62284	Category N	0.10791016	-0.17993164	-1.0439453	0.087402344	0.23852539	0.3972168	0.34	0.009	10/6/2018	10	6	2018	3:36:18	12978	0.2	3	36	18	-49	0.051269531	3.3950684	-0.002441406	0.045166016	-0.91650391	1.3864746	0.28125	0	0	0	0	0	0	0	0	0	0.91772461	0.082275391	0.46289063	0.11035156	-0.22509766	-0.12719727	0.009	39471.35	0	0	0.009
1641	62285	62285	Category N	-0.011962891	0.13183594	-1.1279297	0.10424805	0.27246094	0.38818359	0.35	0.009	10/6/2018	10	6	2018	3:36:18	12978	0.3	3	36	18	-49	0.051269531	3.3950684	-0.00390625	0.045898438	-0.9152832	2.2661133	0.22924805	0	0	0	0	0	0	0	0	0	0.91625977	0.083740234	0.30615234	-0.0078125	0.085693359	-0.21240234	0.009	39471.35	0	0	0.009
1642	62286	62286	Category N	-0.011962891	-0.047851563	-0.81591797	0.046875	0.26171875	0.39575195	0.35	0.009	10/6/2018	10	6	2018	3:36:18	12978	0.4	3	36	18	-49	0.051269531	3.3950684	-0.003662109	0.046386719	-0.91381836	0.75537109	0.13598633	0	0	0	0	0	0	0	0	0	0.91479492	0.085205078	0.20019531	-0.008056641	-0.094238281	0.097900391	0.009	39471.35	0	0	0.009
1643	62287	62287	Category N	-0.071777344	0.083984375	-0.70776367	0.096923828	0.21435547	0.41113281	0.35	0.009	10/6/2018	10	6	2018	3:36:18	12978	0.5	3	36	18	-49	0.051269531	3.3950684	-0.004394531	0.047607422	-0.91455078	1.1674805	0.22021484	0	0	0	0	0	0	0	0	0	0.91577148	0.084228516	0.31005859	-0.067138672	0.036132813	0.20678711	0.009	39471.35	0	0	0.009
1644	62288	62288	Category N	-0.023925781	-0.14379883	-0.89990234	0.0390625	0.22583008	0.40405273	0.35	0.009	10/6/2018	10	6	2018	3:36:18	12978	0.6	3	36	18	-36	0.051269531	3.3950684	-0.006103516	0.045410156	-0.9152832	3.2797852	0.19067383	0	0	0	0	0	0	0	0	0	0.91625977	0.083740234	0.22241211	-0.017578125	-0.18920898	0.015380859	0.009	39471.35	0	0	0.009
1645	62289	62289	Category N	0.10791016	-0.047851563	-0.95996094	0.074707031	0.23730469	0.40209961	0.35	0.009	10/6/2018	10	6	2018	3:36:18	12978	0.7	3	36	18	-24	0.051269531	3.3950684	-0.004150391	0.044189453	-0.9140625	1.9272461	0.15209961	0	0	0	0	0	0	0	0	0	0.9152832	0.084716797	0.25	0.11206055	-0.092041016	-0.045654297	0.009	39471.35	0	0	0.009
1646	62290	62290	Category N	-0.047851563	-0.19189453	-1.0917969	0.075927734	0.27099609	0.38452148	0.35	0.009	10/6/2018	10	6	2018	3:36:18	12978	0.8	3	36	18	-61	0.051269531	3.3950684	-0.006835938	0.038818359	-0.91674805	1.7473145	0.29223633	0	0	0	0	0	0	0	0	0	0.91748047	0.082519531	0.44628906	-0.040771484	-0.23071289	-0.17480469	0.009	39471.35	0	0	0.009
1647	62291	62291	Category N	-0.21582031	0.2878418	-0.83984375	0.053955078	0.19555664	0.41479492	0.35	0.009	10/6/2018	10	6	2018	3:36:18	12978	0.9	3	36	18	-73	0.051269531	3.3950684	-0.010009766	0.041015625	-0.91845703	3.3759766	0.33056641	0	0	0	0	0	0	0	0	0	0.91943359	0.080566406	0.53100586	-0.20556641	0.24658203	0.078613281	0.009	39471.35	0	0	0.009
1648	62292	62292	Category N	0.11987305	-0.059814453	-0.7199707	0.072509766	0.19042969	0.42236328	0.35	0.009	10/6/2018	10	6	2018	3:36:19	12979	0	3	36	19	-73	0.051269531	3.3950684	-0.013427734	0.035400391	-0.91894531	2.4240723	0.2578125	0	0	0	0	0	0	0	0	0	0.91967773	0.080322266	0.42773438	0.13330078	-0.095214844	0.19897461	0.009	39471.35	0	0	0.009
1649	62293	62293	Category N	-0.059814453	0.083984375	-1.0559082	0.079101563	0.16210938	0.43310547	0.35	0.009	10/6/2018	10	6	2018	3:36:19	12979	0.1	3	36	19	-85	0.051269531	3.3950684	-0.012939453	0.029296875	-0.91601563	0.3581543	0.15698242	0	0	0	0	0	0	0	0	0	0.91650391	0.083496094	0.2409668	-0.046630859	0.054443359	-0.13964844	0.009	39471.35	0	0	0.009
1650	62294	62294	Category N	0.035888672	0.17993164	-1.0197754	0.030273438	0.16918945	0.43066406	0.35	0.009	10/6/2018	10	6	2018	3:36:19	12979	0.2	3	36	19	-49	0.051269531	3.3950684	-0.014160156	0.022216797	-0.91210938	3.4682617	0.19726563	0	0	0	0	0	0	0	0	0	0.91235352	0.087646484	0.31542969	0.050048828	0.1574707	-0.10742188	0.009	39471.35	0	0	0.009
1651	62295	62295	Category N	-0.035888672	0.16796875	-0.88793945	0.052246094	0.17895508	0.41943359	0.36	0.009	10/6/2018	10	6	2018	3:36:19	12979	0.3	3	36	19	-49	0.051269531	3.3950684	-0.016845703	0.020751953	-0.91601563	3.5710449	0.15063477	0	0	0	0	0	0	0	0	0	0.91650391	0.083496094	0.1940918	-0.018798828	0.14697266	0.028076172	0.009	39471.35	0	0	0.009
1652	62296	62296	Category N	-0.071777344	0.15576172	-0.89990234	0.034667969	0.16748047	0.43505859	0.36	0.009	10/6/2018	10	6	2018	3:36:19	12979	0.4	3	36	19	-24	0.051269531	3.3950684	-0.017333984	0.016601563	-0.91870117	4.5605469	0.15039063	0	0	0	0	0	0	0	0	0	0.91918945	0.080810547	0.2121582	-0.054199219	0.13891602	0.018798828	0.009	39471.35	0	0	0.009
1653	62297	62297	Category N	-0.047851563	0.15576172	-0.94799805	0.042236328	0.16088867	0.42602539	0.36	0.009	10/6/2018	10	6	2018	3:36:19	12979	0.5	3	36	19	-24	0.051269531	3.3950684	-0.018554688	0.017333984	-0.92016602	10.710938	0.14379883	0	0	0	0	0	0	0	0	0	0.92041016	0.079589844	0.19506836	-0.029052734	0.13818359	-0.027587891	0.009	39471.35	0	0	0.009
1654	62298	62298	Category N	-0.035888672	0.047851563	-0.92382813	0.044677734	0.17407227	0.43115234	0.36	0.009	10/6/2018	10	6	2018	3:36:19	12979	0.6	3	36	19	-49	0.051269531	3.3950684	-0.023681641	0.020507813	-0.91845703	14.386963	0.030273438	0	0	0	0	0	0	0	0	0	0.91894531	0.081054688	0.044677734	-0.011962891	0.027099609	-0.005126953	0.009	39471.35	0	0	0.009
1655	62299	62299	Category N	-0.10791016	0.25195313	-0.73193359	0.042480469	0.18286133	0.42749023	0.36	0.009	10/6/2018	10	6	2018	3:36:19	12979	0.7	3	36	19	-49	0.051269531	3.3950684	-0.025390625	0.019775391	-0.91259766	13.096924	0.30541992	0	0	0	0	0	0	0	0	0	0.91333008	0.086669922	0.49511719	-0.082275391	0.23193359	0.18066406	0.009	39471.35	0	0	0.009
1656	62300	62300	Category N	-0.14379883	0.11987305	-0.93579102	0.0390625	0.15844727	0.43408203	0.36	0.009	10/6/2018	10	6	2018	3:36:19	12979	0.8	3	36	19	-49	0.051269531	3.3950684	-0.028076172	0.020751953	-0.91088867	12.890869	0.15405273	0	0	0	0	0	0	0	0	0	0.91162109	0.088378906	0.23925781	-0.11547852	0.098876953	-0.024658203	0.009	39471.35	0	0	0.009
1657	62301	62301	Category N	-0.059814453	0.15576172	-0.82788086	0.040527344	0.10791016	0.44433594	0.36	0.009	10/6/2018	10	6	2018	3:36:19	12979	0.9	3	36	19	-36	0.051269531	3.3950684	-0.032714844	0.027587891	-0.91381836	16.958008	0.15649414	0	0	0	0	0	0	0	0	0	0.91479492	0.085205078	0.2409668	-0.026855469	0.12817383	0.0859375	0.009	39471.35	0	0	0.009
1658	62302	62302	Category N	-0.14379883	0.25195313	-1.0439453	0.068115234	0.099609375	0.45092773	0.36	0.009	10/6/2018	10	6	2018	3:36:20	12980	0	3	36	20	-12	0.051269531	3.3950684	-0.034912109	0.030029297	-0.9140625	19.435547	0.27905273	0	0	0	0	0	0	0	0	0	0.9152832	0.084716797	0.46020508	-0.10864258	0.22167969	-0.12963867	0.009	39471.35	0	0	0.009
1659	62303	62303	Category N	-0.31176758	0.37182617	-1.0439453	0.030517578	0.10400391	0.44604492	0.36	0.009	10/6/2018	10	6	2018	3:36:20	12980	0.1	3	36	20	-24	0.051025391	3.5126953	-0.041015625	0.033691406	-0.9140625	15.632324	0.4519043	0	0	0	0	0	0	0	0	0	0.91552734	0.084472656	0.73828125	-0.27050781	0.33789063	-0.12963867	0.009	39471.35	0	0	0.009
1660	62304	62304	Category N	0.035888672	0.15576172	-0.65991211	0.0546875	0.081787109	0.43725586	0.36	0.009	10/6/2018	10	6	2018	3:36:20	12980	0.2	3	36	20	-24	0.051025391	3.5126953	-0.042236328	0.0390625	-0.91308594	12.034424	0.28955078	0	0	0	0	0	0	0	0	0	0.91503906	0.084960938	0.44799805	0.078125	0.11645508	0.25317383	0.009	39471.35	0	0	0.009
1661	62305	62305	Category N	-0.071777344	0.26391602	-0.81591797	0.091064453	0.051269531	0.44287109	0.37	0.009	10/6/2018	10	6	2018	3:36:20	12980	0.3	3	36	20	-36	0.051025391	3.5126953	-0.045410156	0.043212891	-0.91577148	13.478516	0.2434082	0	0	0	0	0	0	0	0	0	0.91772461	0.082275391	0.34667969	-0.026123047	0.22045898	0.099853516	0.009	39471.35	0	0	0.009
1662	62306	62306	Category N	-0.21582031	0.27587891	-1.0439453	-0.002685547	0.087890625	0.44311523	0.37	0.009	10/6/2018	10	6	2018	3:36:20	12980	0.4	3	36	20	-36	0.051025391	3.5126953	-0.052246094	0.05078125	-0.91625977	14.619629	0.3059082	0	0	0	0	0	0	0	0	0	0.91918945	0.080810547	0.51586914	-0.16333008	0.22485352	-0.12744141	0.009	39471.35	0	0	0.009
1663	62307	62307	Category N	-0.095947266	0.23999023	-0.75585938	0.006103516	0.10864258	0.44458008	0.37	0.009	10/6/2018	10	6	2018	3:36:20	12980	0.5	3	36	20	-12	0.051025391	3.5126953	-0.060058594	0.053466797	-0.90991211	8.9743652	0.24438477	0	0	0	0	0	0	0	0	0	0.91333008	0.086669922	0.37597656	-0.035644531	0.1862793	0.15405273	0.009	39471.35	0	0	0.009
1664	62308	62308	Category N	-0.25195313	0.43188477	-1.0439453	0.014648438	0.11376953	0.43798828	0.37	0.009	10/6/2018	10	6	2018	3:36:20	12980	0.6	3	36	20	0	0.051025391	3.5126953	-0.069091797	0.054931641	-0.90966797	2.625	0.43969727	0	0	0	0	0	0	0	0	0	0.9140625	0.0859375	0.69360352	-0.18261719	0.37670898	-0.1340332	0.009	39471.35	0	0	0.009
1665	62309	62309	Category N	0.095947266	0.16796875	-0.68383789	0.10742188	0.038574219	0.42578125	0.37	0.009	10/6/2018	10	6	2018	3:36:20	12980	0.7	3	36	20	0	0.051025391	3.5126953	-0.073486328	0.061279297	-0.91137695	2.5583496	0.30322266	0	0	0	0	0	0	0	0	0	0.91625977	0.083740234	0.50390625	0.16943359	0.10644531	0.22753906	0.009	39471.35	0	0	0.009
1666	62310	62310	Category N	-0.14379883	0.39599609	-0.99584961	0.14086914	0.030029297	0.43554688	0.37	0.009	10/6/2018	10	6	2018	3:36:20	12980	0.8	3	36	20	0	0.051025391	3.5126953	-0.081298828	0.066162109	-0.9128418	2.0285645	0.34545898	0	0	0	0	0	0	0	0	0	0.91870117	0.081298828	0.47485352	-0.062255859	0.32958984	-0.082763672	0.009	39471.35	0	0	0.009
1667	62311	62311	Category N	-0.17993164	0.29980469	-0.83984375	0.022949219	0.077636719	0.44458008	0.37	0.009	10/6/2018	10	6	2018	3:36:20	12980	0.9	3	36	20	-24	0.051025391	3.5126953	-0.090087891	0.072265625	-0.90991211	3.8432617	0.25415039	0	0	0	0	0	0	0	0	0	0.91723633	0.082763672	0.38720703	-0.089599609	0.22729492	0.070068359	0.009	39471.35	0	0	0.009
1668	62312	62312	Category N	-0.21582031	0.38378906	-0.91186523	0.030761719	0.1237793	0.44360352	0.37	0.009	10/6/2018	10	6	2018	3:36:21	12981	0	3	36	21	-49	0.051025391	3.5126953	-0.09375	0.072998047	-0.90209961	12.957031	0.33398438	0	0	0	0	0	0	0	0	0	0.90991211	0.090087891	0.44238281	-0.12182617	0.31054688	-0.009521484	0.009	39471.35	0	0	0.009
1669	62313	62313	Category N	0.095947266	0.17993164	-0.82788086	0.029785156	0.11157227	0.44018555	0.37	0.009	10/6/2018	10	6	2018	3:36:21	12981	0.1	3	36	21	-61	0.051025391	3.5126953	-0.097167969	0.073730469	-0.9050293	14.012939	0.23339844	0	0	0	0	0	0	0	0	0	0.91333008	0.086669922	0.37646484	0.19311523	0.10595703	0.077148438	0.009	39471.35	0	0	0.009
1670	62314	62314	Category N	0.059814453	0.21582031	-0.74389648	0.17114258	0.022949219	0.42919922	0.37	0.009	10/6/2018	10	6	2018	3:36:21	12981	0.2	3	36	21	-61	0.051025391	3.5126953	-0.10351563	0.077392578	-0.90722656	12.731201	0.26928711	0	0	0	0	0	0	0	0	0	0.91650391	0.083496094	0.46508789	0.16333008	0.13818359	0.16333008	0.009	39471.35	0	0	0.009
1671	62315	62315	Category N	-0.15576172	0.27587891	-1.0197754	0.096191406	0.071044922	0.44921875	0.38	0.009	10/6/2018	10	6	2018	3:36:21	12981	0.3	3	36	21	-49	0.051025391	3.5126953	-0.11010742	0.083007813	-0.9050293	14.469727	0.22875977	0	0	0	0	0	0	0	0	0	0.91552734	0.084472656	0.3527832	-0.045410156	0.19262695	-0.11450195	0.009	39471.35	0	0	0.009
1672	62316	62316	Category N	-0.083984375	0.21582031	-0.80395508	0.052734375	0.12744141	0.44018555	0.38	0.009	10/6/2018	10	6	2018	3:36:21	12981	0.4	3	36	21	-49	0.051025391	3.5126953	-0.11572266	0.085449219	-0.89916992	17.681396	0.16430664	0	0	0	0	0	0	0	0	0	0.91064453	0.089355469	0.25732422	0.031738281	0.13012695	0.095214844	0.009	39471.35	0	0	0.009
1673	62317	62317	Category N	-0.25195313	0.25195313	-0.98388672	0.083740234	0.13305664	0.42456055	0.38	0.009	10/6/2018	10	6	2018	3:36:21	12981	0.5	3	36	21	-49	0.051025391	3.5126953	-0.11743164	0.090820313	-0.89526367	16.273438	0.22753906	0	0	0	0	0	0	0	0	0	0.9074707	0.092529297	0.38378906	-0.13427734	0.16088867	-0.088378906	0.009	39471.35	0	0	0.009
1674	62318	62318	Category N	-0.059814453	0.25195313	-0.92382813	0.070068359	0.13793945	0.43359375	0.38	0.009	10/6/2018	10	6	2018	3:36:21	12981	0.6	3	36	21	-61	0.051025391	3.5126953	-0.12402344	0.089599609	-0.89819336	10.085449	0.17626953	0	0	0	0	0	0	0	0	0	0.91113281	0.088867188	0.25195313	0.064208984	0.16210938	-0.025390625	0.009	39471.35	0	0	0.009
1675	62319	62319	Category N	-0.059814453	0.17993164	-0.76782227	0.16748047	0.066894531	0.42089844	0.38	0.009	10/6/2018	10	6	2018	3:36:21	12981	0.7	3	36	21	-49	0.051025391	3.5126953	-0.12890625	0.093994141	-0.90014648	10.775635	0.17236328	0	0	0	0	0	0	0	0	0	0.91430664	0.085693359	0.28759766	0.069091797	0.0859375	0.13232422	0.009	39471.35	0	0	0.009
1676	62320	62320	Category N	-0.15576172	0.17993164	-1.0559082	0.1237793	0.082275391	0.43286133	0.38	0.009	10/6/2018	10	6	2018	3:36:21	12981	0.8	3	36	21	-49	0.051025391	3.5126953	-0.13354492	0.098144531	-0.89648438	11.384766	0.18041992	0	0	0	0	0	0	0	0	0	0.91162109	0.088378906	0.26293945	-0.021972656	0.081542969	-0.15917969	0.009	39471.35	0	0	0.009
1677	62321	62321	Category N	-0.17993164	0.27587891	-0.81591797	0.086914063	0.1574707	0.43017578	0.38	0.009	10/6/2018	10	6	2018	3:36:21	12981	0.9	3	36	21	-24	0.051025391	3.5126953	-0.13891602	0.097412109	-0.89453125	12.969727	0.19897461	0	0	0	0	0	0	0	0	0	0.91040039	0.089599609	0.29760742	-0.040771484	0.17822266	0.078613281	0.009	39471.35	0	0	0.009
1678	62322	62322	Category N	-0.2277832	0.10791016	-1.0678711	0.091308594	0.19628906	0.41601563	0.38	0.009	10/6/2018	10	6	2018	3:36:22	12982	0	3	36	22	-24	0.051025391	3.5126953	-0.14086914	0.10253906	-0.89404297	11.453613	0.1940918	0	0	0	0	0	0	0	0	0	0.91088867	0.089111328	0.265625	-0.086669922	0.005371094	-0.17358398	0.009	39471.35	0	0	0.009
1679	62323	62323	Category N	0.14379883	-0.011962891	-0.77978516	0.11425781	0.17700195	0.4050293	0.38	0.009	10/6/2018	10	6	2018	3:36:22	12982	0.1	3	36	22	-24	0.051025391	3.5126953	-0.14550781	0.10302734	-0.89624023	9.9968262	0.33251953	0	0	0	0	0	0	0	0	0	0.91381836	0.086181641	0.52099609	0.28930664	-0.11499023	0.11645508	0.009	39471.35	0	0	0.009
1680	62324	62324	Category N	-0.15576172	0.023925781	-0.98388672	0.22265625	0.14355469	0.39208984	0.38	0.009	10/6/2018	10	6	2018	3:36:22	12982	0.2	3	36	22	-24	0.051025391	3.5126953	-0.14697266	0.10668945	-0.89282227	11.896729	0.12329102	0	0	0	0	0	0	0	0	0	0.91113281	0.088867188	0.18237305	-0.008544922	-0.082763672	-0.090820313	0.009	39471.35	0	0	0.009
1681	62325	62325	Category N	-0.011962891	0.083984375	-0.81591797	0.15942383	0.19067383	0.39916992	0.39	0.009	10/6/2018	10	6	2018	3:36:22	12982	0.3	3	36	22	-12	0.051025391	3.5126953	-0.15429688	0.1105957	-0.89160156	13.440186	0.16333008	0	0	0	0	0	0	0	0	0	0.91162109	0.088378906	0.24487305	0.14233398	-0.026611328	0.075683594	0.009	39471.35	0	0	0.009
1682	62326	62326	Category N	-0.19189453	-0.011962891	-0.94799805	0.16870117	0.24633789	0.3894043	0.39	0.009	10/6/2018	10	6	2018	3:36:22	12982	0.4	3	36	22	12	0.051025391	3.5126953	-0.15820313	0.10986328	-0.8894043	16.501221	0.13916016	0	0	0	0	0	0	0	0	0	0.91015625	0.08984375	0.21386719	-0.033447266	-0.12182617	-0.058349609	0.009	39471.35	0	0	0.009
1683	62327	62327	Category N	-0.047851563	-0.095947266	-1.0319824	0.098876953	0.28100586	0.37084961	0.39	0.009	10/6/2018	10	6	2018	3:36:22	12982	0.5	3	36	22	0	0.051025391	3.5126953	-0.16333008	0.11230469	-0.89013672	17.59668	0.27709961	0	0	0	0	0	0	0	0	0	0.91210938	0.087890625	0.46557617	0.11547852	-0.20825195	-0.14160156	0.009	39471.35	0	0	0.009
1684	62328	62328	Category N	0.14379883	-0.095947266	-0.76782227	0.15527344	0.2109375	0.38745117	0.39	0.009	10/6/2018	10	6	2018	3:36:22	12982	0.6	3	36	22	0	0.051025391	3.5126953	-0.16894531	0.11254883	-0.8918457	18.259277	0.39575195	0	0	0	0	0	0	0	0	0	0.91455078	0.085449219	0.64526367	0.31274414	-0.20849609	0.12402344	0.009	39471.35	0	0	0.009
1685	62329	62329	Category N	-0.023925781	-0.20385742	-0.99584961	0.14575195	0.20410156	0.39404297	0.39	0.009	10/6/2018	10	6	2018	3:36:22	12982	0.7	3	36	22	-36	0.051025391	3.5126953	-0.171875	0.11450195	-0.88793945	19.107422	0.3671875	0	0	0	0	0	0	0	0	0	0.91162109	0.088378906	0.57421875	0.14794922	-0.31835938	-0.10766602	0.009	39471.35	0	0	0.009
1686	62330	62330	Category N	-0.10791016	0.059814453	-0.95996094	0.12451172	0.27441406	0.37158203	0.39	0.009	10/6/2018	10	6	2018	3:36:22	12982	0.8	3	36	22	-85	0.051025391	3.5126953	-0.17871094	0.11621094	-0.88793945	21.69165	0.11547852	0	0	0	0	0	0	0	0	0	0.91333008	0.086669922	0.19921875	0.070800781	-0.056396484	-0.071777344	0.009	39471.35	0	0	0.009
1687	62331	62331	Category N	-0.071777344	-0.23999023	-0.97192383	0.091796875	0.3125	0.36206055	0.39	0.009	10/6/2018	10	6	2018	3:36:22	12982	0.9	3	36	22	-85	0.051025391	3.5126953	-0.18334961	0.12011719	-0.88525391	20.485107	0.38671875	0	0	0	0	0	0	0	0	0	0.91186523	0.088134766	0.55834961	0.11157227	-0.36010742	-0.086425781	0.009	39471.35	0	0	0.009
1688	62332	62332	Category N	0.10791016	-0.19189453	-0.76782227	0.11230469	0.25195313	0.38183594	0.39	0.009	10/6/2018	10	6	2018	3:36:23	12983	0	3	36	23	-61	0.051025391	3.5126953	-0.18432617	0.1184082	-0.88427734	13.810791	0.44189453	0	0	0	0	0	0	0	0	0	0.91113281	0.088867188	0.71923828	0.29223633	-0.31030273	0.11645508	0.009	39471.35	0	0	0.009
1689	62333	62333	Category N	0.10791016	-0.16796875	-0.86376953	0.10229492	0.21923828	0.40234375	0.39	0.009	10/6/2018	10	6	2018	3:36:23	12983	0.1	3	36	23	-36	0.051025391	3.5126953	-0.19042969	0.11914063	-0.88696289	9.0090332	0.41479492	0	0	0	0	0	0	0	0	0	0.91503906	0.084960938	0.60888672	0.29833984	-0.28710938	0.023193359	0.009	39471.35	0	0	0.009
1690	62334	62334	Category N	-0.035888672	-0.083984375	-1.079834	0.097412109	0.23681641	0.39257813	0.39	0.009	10/6/2018	10	6	2018	3:36:23	12983	0.2	3	36	23	0	0.051025391	3.5126953	-0.1953125	0.11987305	-0.88574219	6.7602539	0.32348633	0	0	0	0	0	0	0	0	0	0.91479492	0.085205078	0.55737305	0.15942383	-0.20385742	-0.19384766	0.009	39471.35	0	0	0.009
1691	62335	62335	Category N	0.023925781	-0.011962891	-0.88793945	0.10644531	0.22875977	0.40039063	0.4	0.009	10/6/2018	10	6	2018	3:36:23	12983	0.3	3	36	23	0	0.051025391	3.5126953	-0.20043945	0.12011719	-0.88305664	2.7963867	0.26049805	0	0	0	0	0	0	0	0	0	0.91333008	0.086669922	0.36132813	0.22436523	-0.13208008	-0.004638672	0.009	39471.35	0	0	0.009
1692	62336	62336	Category N	-0.059814453	-0.023925781	-0.88793945	0.065917969	0.23852539	0.3996582	0.4	0.009	10/6/2018	10	6	2018	3:36:23	12983	0.4	3	36	23	-24	0.051025391	3.5126953	-0.20239258	0.11743164	-0.88208008	6.3110352	0.20092773	0	0	0	0	0	0	0	0	0	0.91259766	0.087402344	0.28979492	0.14257813	-0.14135742	-0.005615234	0.009	39471.35	0	0	0.009
1693	62337	62337	Category N	-0.023925781	0.083984375	-0.87597656	0.051757813	0.22485352	0.40527344	0.4	0.009	10/6/2018	10	6	2018	3:36:23	12983	0.5	3	36	23	-36	0.051025391	3.5126953	-0.20727539	0.11669922	-0.88305664	13.811279	0.1862793	0	0	0	0	0	0	0	0	0	0.91455078	0.085449219	0.22338867	0.18334961	-0.032714844	0.007080078	0.009	39471.35	0	0	0.009
1694	62338	62338	Category N	0.035888672	0.095947266	-0.83984375	0.048828125	0.19555664	0.42285156	0.4	0.009	10/6/2018	10	6	2018	3:36:23	12983	0.6	3	36	23	-49	0.051025391	3.5126953	-0.21044922	0.1171875	-0.88232422	16.511963	0.25073242	0	0	0	0	0	0	0	0	0	0.91455078	0.085449219	0.31005859	0.24633789	-0.021240234	0.042480469	0.009	39471.35	0	0	0.009
1695	62339	62339	Category N	-0.047851563	0.10791016	-0.89990234	0.050048828	0.1730957	0.43237305	0.4	0.009	10/6/2018	10	6	2018	3:36:23	12983	0.7	3	36	23	-73	0.051025391	3.5126953	-0.21459961	0.1171875	-0.88183594	19.244629	0.16796875	0	0	0	0	0	0	0	0	0	0.91503906	0.084960938	0.1940918	0.16674805	-0.009277344	-0.017822266	0.009	39471.35	0	0	0.009
1696	62340	62340	Category N	-0.13183594	0.16796875	-0.86376953	0.048583984	0.18188477	0.42260742	0.4	0.009	10/6/2018	10	6	2018	3:36:23	12983	0.8	3	36	23	-73	0.051025391	3.5126953	-0.21606445	0.11572266	-0.88256836	23.230225	0.10083008	0	0	0	0	0	0	0	0	0	0.91601563	0.083984375	0.15527344	0.084228516	0.052001953	0.018798828	0.009	39471.35	0	0	0.009
1697	62341	62341	Category N	-0.13183594	0.17993164	-0.86376953	0.047119141	0.18554688	0.42871094	0.4	0.009	10/6/2018	10	6	2018	3:36:23	12983	0.9	3	36	23	-61	0.051513672	3.3950684	-0.21923828	0.11645508	-0.8828125	23.990479	0.10961914	0	0	0	0	0	0	0	0	0	0.91699219	0.083007813	0.16992188	0.087402344	0.063232422	0.019042969	0.009	39471.35	0	0	0.009
1698	62342	62342	Category N	-0.15576172	0.19189453	-0.91186523	0.035644531	0.18676758	0.4284668	0.4	0.009	10/6/2018	10	6	2018	3:36:24	12984	0	3	36	24	-73	0.051513672	3.3950684	-0.22290039	0.11621094	-0.88134766	16.63501	0.10546875	0	0	0	0	0	0	0	0	0	0.91650391	0.083496094	0.1730957	0.067138672	0.075439453	-0.030273438	0.009	39471.35	0	0	0.009
1699	62343	62343	Category N	-0.059814453	0.19189453	-0.83984375	0.023193359	0.16479492	0.43457031	0.4	0.009	10/6/2018	10	6	2018	3:36:24	12984	0.1	3	36	24	-36	0.051513672	3.3950684	-0.22412109	0.11474609	-0.87988281	4.4326172	0.18579102	0	0	0	0	0	0	0	0	0	0.91503906	0.084960938	0.28149414	0.16430664	0.076904297	0.040039063	0.009	39471.35	0	0	0.009
1700	62344	62344	Category N	-0.13183594	0.095947266	-0.99584961	0.032226563	0.16064453	0.43286133	0.4	0.009	10/6/2018	10	6	2018	3:36:24	12984	0.2	3	36	24	-24	0.051513672	3.3950684	-0.22363281	0.11254883	-0.87695313	10.768799	0.15112305	0	0	0	0	0	0	0	0	0	0.91210938	0.087890625	0.22753906	0.091796875	-0.016601563	-0.11865234	0.009	39471.35	0	0	0.009
1701	62345	62345	Category C	-0.50390625	0.047851563	-1.0439453	0.34545898	-0.11889648	0.32324219	0.59	0.009	10/6/2018	10	6	2018	3:36:42	13002	0.9	3	36	42	-12	0.051025391	3.4417969	-0.22924805	0.11230469	-0.87890625	26.894531	0.32666016	0	0	0	0	0	0	0	0	0	0.9152832	0.084716797	0.50390625	-0.27441406	-0.064453125	-0.16479492	0.009	39471.35	0	0	0.009
1702	62346	62346	Category C	-0.16796875	0.071777344	-0.70776367	0.36401367	-0.13354492	0.28930664	0.59	0.009	10/6/2018	10	6	2018	3:36:43	13003	0	3	36	43	-49	0.051513672	3.4659668	-0.23168945	0.11083984	-0.87915039	46.494385	0.18701172	0	0	0	0	0	0	0	0	0	0.91601563	0.083984375	0.27441406	0.063720703	-0.0390625	0.17138672	0.009	39471.35	0	0	0.009
1703	62347	62347	Category C	-0.61181641	0.20385742	-0.99584961	0.38623047	-0.16455078	0.26098633	0.59	0.009	10/6/2018	10	6	2018	3:36:43	13003	0.1	3	36	43	-36	0.051513672	3.4659668	-0.23388672	0.10961914	-0.87744141	65.841064	0.40673828	0	0	0	0	0	0	0	0	0	0.91479492	0.085205078	0.59008789	-0.37768555	0.093994141	-0.11816406	0.009	39471.35	0	0	0.009
1704	62348	62348	Category C	-0.34790039	0.047851563	-0.86376953	0.35766602	-0.14306641	0.30322266	0.59	0.009	10/6/2018	10	6	2018	3:36:43	13003	0.2	3	36	43	-24	0.051513672	3.4659668	-0.23632813	0.10913086	-0.87915039	81.455811	0.12817383	0	0	0	0	0	0	0	0	0	0.91699219	0.083007813	0.18823242	-0.11132813	-0.061279297	0.015380859	0.009	39471.35	0	0	0.009
1705	62349	62349	Category C	-0.51586914	0.13183594	-0.89990234	0.35791016	-0.14550781	0.31713867	0	0.009	10/6/2018	10	6	2018	3:36:43	13003	0.3	3	36	43	-24	0.051513672	3.4659668	-0.23657227	0.10546875	-0.875	92.54834	0.28149414	0	0	0	0	0	0	0	0	0	0.91259766	0.087402344	0.33007813	-0.27905273	0.026123047	-0.024658203	0.009	39471.35	0	0	0.009
1706	62350	62350	Category C	-0.47998047	0.14379883	-0.83984375	0.37036133	-0.14453125	0.3034668	0	0.009	10/6/2018	10	6	2018	3:36:43	13003	0.4	3	36	43	12	0.051513672	3.4659668	-0.24243164	0.10498047	-0.87792969	99.253418	0.2434082	0	0	0	0	0	0	0	0	0	0.91674805	0.083251953	0.31420898	-0.23730469	0.038574219	0.038085938	0.009	39471.35	0	0	0.009
1707	62351	62351	Category C	-0.29980469	0.13183594	-0.56396484	0.37670898	-0.14746094	0.28149414	0	0.009	10/6/2018	10	6	2018	3:36:43	13003	0.5	3	36	43	0	0.051513672	3.4659668	-0.24414063	0.10229492	-0.87548828	101.66113	0.31787109	0	0	0	0	0	0	0	0	0	0.91455078	0.085449219	0.39648438	-0.055419922	0.029296875	0.31152344	0.009	39471.35	0	0	0.009
1708	62352	62352	Category C	-0.51586914	-0.011962891	-1.0917969	0.40820313	-0.11962891	0.26635742	0	0.009	10/6/2018	10	6	2018	3:36:43	13003	0.6	3	36	43	-24	0.051513672	3.4659668	-0.24560547	0.10083008	-0.87719727	97.253418	0.36279297	0	0	0	0	0	0	0	0	0	0.91650391	0.083496094	0.59765625	-0.27001953	-0.11279297	-0.21435547	0.009	39471.35	0	0	0.009
1709	62353	62353	Category C	-0.39599609	0.13183594	-0.83984375	0.35864258	-0.13061523	0.3125	0	0.009	10/6/2018	10	6	2018	3:36:43	13003	0.7	3	36	43	-36	0.051513672	3.4659668	-0.24511719	0.09765625	-0.87402344	88.119141	0.15820313	0	0	0	0	0	0	0	0	0	0.91308594	0.086914063	0.21899414	-0.15063477	0.033935547	0.034179688	0.009	39471.35	0	0	0.009
1710	62354	62354	Category C	-0.50390625	0.095947266	-0.89990234	0.36914063	-0.13037109	0.29150391	0	0.009	10/6/2018	10	6	2018	3:36:43	13003	0.8	3	36	43	-24	0.051513672	3.4659668	-0.25146484	0.099121094	-0.87451172	73.415039	0.25341797	0	0	0	0	0	0	0	0	0	0.91552734	0.084472656	0.28076172	-0.25219727	-0.003173828	-0.025146484	0.009	39471.35	0	0	0.009
1711	62355	62355	Category C	-0.32397461	0.11987305	-0.70776367	0.37426758	-0.13500977	0.29272461	0	0.009	10/6/2018	10	6	2018	3:36:43	13003	0.9	3	36	43	-24	0.051513672	3.4659668	-0.25756836	0.099121094	-0.87792969	58.905762	0.18383789	0	0	0	0	0	0	0	0	0	0.92041016	0.079589844	0.25708008	-0.066162109	0.020507813	0.17016602	0.009	39471.35	0	0	0.009
1712	62356	62356	Category C	-0.35986328	0	-0.94799805	0.39306641	-0.12768555	0.27001953	0	0.009	10/6/2018	10	6	2018	3:36:44	13004	0	3	36	44	-12	0.051513672	3.4659668	-0.25634766	0.096435547	-0.87451172	41.51001	0.15917969	0	0	0	0	0	0	0	0	0	0.91625977	0.083740234	0.27319336	-0.10327148	-0.096435547	-0.073242188	0.009	39471.35	0	0	0.009
1713	62357	62357	Category C	-0.40795898	0.10791016	-0.86376953	0.37426758	-0.11694336	0.31005859	0	0.009	10/6/2018	10	6	2018	3:36:44	13004	0.1	3	36	44	-24	0.051513672	3.4659668	-0.26245117	0.096435547	-0.87670898	26.420898	0.14624023	0	0	0	0	0	0	0	0	0	0.92016602	0.079833984	0.16967773	-0.14526367	0.011230469	0.012939453	0.009	39471.35	0	0	0.009
1714	62358	62358	Category C	-0.50390625	0.19189453	-0.89990234	0.37207031	-0.125	0.31005859	0	0.009	10/6/2018	10	6	2018	3:36:44	13004	0.2	3	36	44	-24	0.051513672	3.4659668	-0.26342773	0.094970703	-0.87475586	15.945313	0.26025391	0	0	0	0	0	0	0	0	0	0.91845703	0.081542969	0.36206055	-0.24023438	0.096679688	-0.024902344	0.009	39471.35	0	0	0.009
1715	62359	62359	Category C	-0.35986328	0.047851563	-0.73193359	0.36254883	-0.11865234	0.30786133	0.01	0.009	10/6/2018	10	6	2018	3:36:44	13004	0.3	3	36	44	-36	0.051513672	3.4659668	-0.26660156	0.093261719	-0.87304688	8.2919922	0.17504883	0	0	0	0	0	0	0	0	0	0.91772461	0.082275391	0.27978516	-0.093017578	-0.045410156	0.14111328	0.009	39471.35	0	0	0.009
1716	62360	62360	Category C	-0.50390625	0.095947266	-1.0078125	0.39648438	-0.10302734	0.28344727	0.01	0.009	10/6/2018	10	6	2018	3:36:44	13004	0.4	3	36	44	-61	0.051513672	3.4659668	-0.27026367	0.092773438	-0.87524414	3.1181641	0.26831055	0	0	0	0	0	0	0	0	0	0.92089844	0.079101563	0.36865234	-0.23339844	0.002929688	-0.13232422	0.009	39471.35	0	0	0.009
1717	62361	62361	Category C	-0.3359375	0.10791016	-0.86376953	0.36450195	-0.11791992	0.30175781	0.01	0.009	10/6/2018	10	6	2018	3:36:44	13004	0.5	3	36	44	-49	0.051513672	3.4659668	-0.2722168	0.093261719	-0.8737793	1.7888184	0.065673828	0	0	0	0	0	0	0	0	0	0.91992188	0.080078125	0.087890625	-0.063476563	0.014404297	0.010009766	0.009	39471.35	0	0	0.009
1718	62362	62362	Category C	-0.43188477	0.059814453	-0.87597656	0.38085938	-0.11572266	0.29199219	0.01	0.009	10/6/2018	10	6	2018	3:36:44	13004	0.6	3	36	44	-61	0.051513672	3.4659668	-0.27368164	0.091796875	-0.87304688	3.248291	0.16113281	0	0	0	0	0	0	0	0	0	0.91967773	0.080322266	0.19287109	-0.15795898	-0.031982422	-0.002685547	0.009	39471.35	0	0	0.009
1719	62363	62363	Category C	-0.2878418	0.14379883	-0.65991211	0.37695313	-0.13134766	0.30053711	0.01	0.009	10/6/2018	10	6	2018	3:36:44	13004	0.7	3	36	44	-49	0.051513672	3.4659668	-0.2734375	0.093261719	-0.87036133	3.1918945	0.21679688	0	0	0	0	0	0	0	0	0	0.91699219	0.083007813	0.27514648	-0.014160156	0.050292969	0.21044922	0.009	39471.35	0	0	0.009
1720	62364	62364	Category C	-0.46777344	0.14379883	-0.94799805	0.36352539	-0.14428711	0.29101563	0.01	0.009	10/6/2018	10	6	2018	3:36:44	13004	0.8	3	36	44	-36	0.051513672	3.4659668	-0.27954102	0.094238281	-0.87182617	3.7790527	0.20874023	0	0	0	0	0	0	0	0	0	0.92041016	0.079589844	0.3137207	-0.18798828	0.049316406	-0.075927734	0.009	39471.35	0	0	0.009
1721	62365	62365	Category C	-0.32397461	0.059814453	-0.95996094	0.33081055	-0.13671875	0.33178711	0.01	0.009	10/6/2018	10	6	2018	3:36:44	13004	0.9	3	36	44	-24	0.051513672	3.4659668	-0.28100586	0.095214844	-0.87060547	4.4814453	0.10522461	0	0	0	0	0	0	0	0	0	0.91967773	0.080322266	0.16748047	-0.042724609	-0.035400391	-0.089111328	0.009	39471.35	0	0	0.009
1722	62366	62366	Category C	-0.43188477	0.15576172	-0.87597656	0.36230469	-0.13769531	0.3203125	0.01	0.009	10/6/2018	10	6	2018	3:36:45	13005	0	3	36	45	-24	0.051513672	3.4659668	-0.28515625	0.096923828	-0.87231445	2.6518555	0.15795898	0	0	0	0	0	0	0	0	0	0.92285156	0.077148438	0.20874023	-0.14648438	0.05859375	-0.003417969	0.009	39471.35	0	0	0.009
1723	62367	62367	Category C	-0.50390625	0.095947266	-0.83984375	0.36499023	-0.12841797	0.30029297	0.01	0.009	10/6/2018	10	6	2018	3:36:45	13005	0.1	3	36	45	-24	0.051513672	3.4659668	-0.28491211	0.098632813	-0.86987305	1.4538574	0.22094727	0	0	0	0	0	0	0	0	0	0.9206543	0.079345703	0.25170898	-0.21875	-0.002685547	0.030029297	0.009	39471.35	0	0	0.009
1724	62368	62368	Category C	-0.27587891	0.011962891	-0.58789063	0.41577148	-0.11108398	0.26074219	0.01	0.009	10/6/2018	10	6	2018	3:36:45	13005	0.2	3	36	45	-12	0.051513672	3.4659668	-0.28833008	0.10083008	-0.86865234	1.5217285	0.29492188	0	0	0	0	0	0	0	0	0	0.92089844	0.079101563	0.38232422	0.012451172	-0.088867188	0.28076172	0.009	39471.35	0	0	0.009
1725	62369	62369	Category C	-0.43188477	0.095947266	-0.97192383	0.42114258	-0.077636719	0.25708008	0.02	0.009	10/6/2018	10	6	2018	3:36:45	13005	0.3	3	36	45	-24	0.051513672	3.4659668	-0.29345703	0.10400391	-0.86987305	2.4343262	0.171875	0	0	0	0	0	0	0	0	0	0.92407227	0.075927734	0.24829102	-0.13818359	-0.008056641	-0.10180664	0.009	39471.35	0	0	0.009
1726	62370	62370	Category C	-0.40795898	0.11987305	-0.86376953	0.38647461	-0.093994141	0.28955078	0.02	0.009	10/6/2018	10	6	2018	3:36:45	13005	0.4	3	36	45	0	0.051513672	3.4659668	-0.29638672	0.10888672	-0.86987305	2.8581543	0.11181641	0	0	0	0	0	0	0	0	0	0.92529297	0.074707031	0.12817383	-0.11132813	0.010742188	0.006103516	0.009	39471.35	0	0	0.009
1727	62371	62371	Category C	-0.31176758	0.14379883	-0.76782227	0.38305664	-0.092041016	0.30053711	0.02	0.009	10/6/2018	10	6	2018	3:36:45	13005	0.5	3	36	45	0	0.051513672	3.4659668	-0.29931641	0.11083984	-0.86938477	2.8571777	0.10742188	0	0	0	0	0	0	0	0	0	0.92602539	0.073974609	0.14672852	-0.012207031	0.032714844	0.1015625	0.009	39471.35	0	0	0.009
1728	62372	62372	Category C	-0.35986328	0	-0.93579102	0.3684082	-0.088867188	0.31347656	0.02	0.009	10/6/2018	10	6	2018	3:36:45	13005	0.6	3	36	45	-36	0.051513672	3.4659668	-0.30053711	0.11450195	-0.86791992	5.177002	0.14550781	0	0	0	0	0	0	0	0	0	0.92578125	0.07421875	0.24145508	-0.059082031	-0.11450195	-0.067626953	0.009	39471.35	0	0	0.009
1729	62373	62373	Category C	-0.45581055	0.14379883	-0.94799805	0.33178711	-0.099121094	0.34057617	0.02	0.009	10/6/2018	10	6	2018	3:36:45	13005	0.7	3	36	45	-61	0.051513672	3.4659668	-0.30566406	0.11889648	-0.86938477	6.2358398	0.17089844	0	0	0	0	0	0	0	0	0	0.92919922	0.070800781	0.25317383	-0.14990234	0.024658203	-0.078369141	0.009	39471.35	0	0	0.009
1730	62374	62374	Category C	-0.37182617	0.20385742	-0.80395508	0.34692383	-0.109375	0.30932617	0.02	0.009	10/6/2018	10	6	2018	3:36:45	13005	0.8	3	36	45	-73	0.051513672	3.4659668	-0.31005859	0.12060547	-0.86914063	5.0200195	0.12231445	0	0	0	0	0	0	0	0	0	0.93066406	0.069335938	0.20996094	-0.061523438	0.083007813	0.065185547	0.009	39471.35	0	0	0.009
1731	62375	62375	Category C	-0.19189453	-0.047851563	-0.81591797	0.38793945	-0.095703125	0.30078125	0.02	0.009	10/6/2018	10	6	2018	3:36:45	13005	0.9	3	36	45	-98	0.051513672	3.4659668	-0.31298828	0.1237793	-0.86767578	4.7470703	0.21630859	0	0	0	0	0	0	0	0	0	0.93066406	0.069335938	0.34472656	0.12109375	-0.17163086	0.051757813	0.009	39471.35	0	0	0.009
1732	62376	62376	Category C	-0.45581055	0.095947266	-0.98388672	0.38671875	-0.0859375	0.29052734	0.02	0.009	10/6/2018	10	6	2018	3:36:46	13006	0	3	36	46	-73	0.051513672	3.4659668	-0.31591797	0.12548828	-0.86499023	5.4401855	0.18579102	0	0	0	0	0	0	0	0	0	0.92944336	0.070556641	0.28808594	-0.13964844	-0.029541016	-0.11865234	0.009	39471.35	0	0	0.009
1733	62377	62377	Category C	-0.29980469	0.19189453	-0.88793945	0.35302734	-0.10595703	0.33374023	0.02	0.009	10/6/2018	10	6	2018	3:36:46	13006	0.1	3	36	46	-24	0.051513672	3.4659668	-0.3203125	0.12670898	-0.86621094	5.9453125	0.071289063	0	0	0	0	0	0	0	0	0	0.93237305	0.067626953	0.10693359	0.020507813	0.064941406	-0.021484375	0.009	39471.35	0	0	0.009
1734	62378	62378	Category C	-0.37182617	0.047851563	-0.87597656	0.35961914	-0.094726563	0.31201172	0.02	0.009	10/6/2018	10	6	2018	3:36:46	13006	0.2	3	36	46	-24	0.051513672	3.4659668	-0.32275391	0.12744141	-0.86499023	5.8190918	0.093994141	0	0	0	0	0	0	0	0	0	0.93212891	0.067871094	0.1394043	-0.048828125	-0.079589844	-0.010742188	0.009	39471.35	0	0	0.009
1735	62379	62379	Category C	-0.2277832	0.14379883	-0.80395508	0.37573242	-0.099609375	0.30102539	0.02	0.009	10/6/2018	10	6	2018	3:36:46	13006	0.3	3	36	46	0	0.051513672	3.4659668	-0.32739258	0.12768555	-0.86450195	5.2890625	0.11791992	0	0	0	0	0	0	0	0	0	0.93334961	0.066650391	0.17626953	0.099609375	0.015869141	0.060546875	0.009	39471.35	0	0	0.009
1736	62380	62380	Category C	-0.39599609	0.16796875	-0.94799805	0.37646484	-0.10327148	0.30834961	0.03	0.009	10/6/2018	10	6	2018	3:36:46	13006	0.4	3	36	46	0	0.051513672	3.4659668	-0.33105469	0.12915039	-0.86328125	6.0878906	0.11328125	0	0	0	0	0	0	0	0	0	0.93359375	0.06640625	0.18798828	-0.064697266	0.038574219	-0.084472656	0.009	39471.35	0	0	0.009
1737	62381	62381	Category C	-0.34790039	0.14379883	-0.70776367	0.35986328	-0.10693359	0.31591797	0.03	0.009	10/6/2018	10	6	2018	3:36:46	13006	0.5	3	36	46	-24	0.051513672	3.4659668	-0.33251953	0.12915039	-0.86376953	6.1237793	0.1574707	0	0	0	0	0	0	0	0	0	0.93457031	0.065429688	0.18579102	-0.015136719	0.014404297	0.15600586	0.009	39471.35	0	0	0.009
1738	62382	62382	Category C	-0.23999023	0.13183594	-0.92382813	0.37402344	-0.099609375	0.31445313	0.03	0.009	10/6/2018	10	6	2018	3:36:46	13006	0.6	3	36	46	-24	0.051513672	3.4659668	-0.33569336	0.12939453	-0.86474609	3.8845215	0.11254883	0	0	0	0	0	0	0	0	0	0.93652344	0.063476563	0.15722656	0.095703125	0.002197266	-0.058837891	0.009	39471.35	0	0	0.009
1739	62383	62383	Category C	-0.2878418	0.20385742	-0.81591797	0.35644531	-0.10864258	0.30859375	0.03	0.009	10/6/2018	10	6	2018	3:36:46	13006	0.7	3	36	46	-36	0.051513672	3.4659668	-0.33691406	0.12915039	-0.86352539	2.7634277	0.10107422	0	0	0	0	0	0	0	0	0	0.93603516	0.063964844	0.17138672	0.049072266	0.074462891	0.047607422	0.009	39471.35	0	0	0.009
1740	62384	62384	Category C	-0.39599609	0.13183594	-0.81591797	0.35644531	-0.11254883	0.31054688	0.03	0.009	10/6/2018	10	6	2018	3:36:46	13006	0.8	3	36	46	-36	0.051269531	3.4772461	-0.34057617	0.12915039	-0.86401367	2.6447754	0.073242188	0	0	0	0	0	0	0	0	0	0.93774414	0.062255859	0.10595703	-0.055175781	0.002441406	0.048095703	0.009	39471.35	0	0	0.009
1741	62385	62385	Category C	-0.27587891	0.14379883	-0.83984375	0.36669922	-0.11401367	0.31494141	0.03	0.009	10/6/2018	10	6	2018	3:36:46	13006	0.9	3	36	46	-36	0.051269531	3.4772461	-0.34423828	0.13037109	-0.86303711	2.5654297	0.073242188	0	0	0	0	0	0	0	0	0	0.93823242	0.061767578	0.10473633	0.068359375	0.013183594	0.023193359	0.009	39471.35	0	0	0.009
1742	62386	62386	Category C	-0.39599609	0.17993164	-0.89990234	0.36669922	-0.12304688	0.30273438	0.03	0.009	10/6/2018	10	6	2018	3:36:47	13007	0	3	36	47	-49	0.051269531	3.4772461	-0.34130859	0.13110352	-0.859375	2.3369141	0.083496094	0	0	0	0	0	0	0	0	0	0.93408203	0.065917969	0.14355469	-0.054443359	0.048583984	-0.040283203	0.009	39471.35	0	0	0.009
1743	62387	62387	Category C	-0.2878418	0.20385742	-0.89990234	0.37280273	-0.125	0.31176758	0.03	0.009	10/6/2018	10	6	2018	3:36:47	13007	0.1	3	36	47	-49	0.051269531	3.4772461	-0.34277344	0.13232422	-0.86035156	1.0568848	0.098388672	0	0	0	0	0	0	0	0	0	0.93554688	0.064453125	0.16577148	0.054931641	0.071533203	-0.039306641	0.009	39471.35	0	0	0.009
1744	62388	62388	Category C	-0.26391602	0.14379883	-0.70776367	0.36450195	-0.13964844	0.30029297	0.03	0.009	10/6/2018	10	6	2018	3:36:47	13007	0.2	3	36	47	-49	0.051269531	3.4772461	-0.34106445	0.13183594	-0.86010742	0.67651367	0.17114258	0	0	0	0	0	0	0	0	0	0.93457031	0.065429688	0.24121094	0.077148438	0.01171875	0.15234375	0.009	39471.35	0	0	0.009
1745	62389	62389	Category C	-0.37182617	0.13183594	-0.91186523	0.36474609	-0.10717773	0.32202148	0.04	0.009	10/6/2018	10	6	2018	3:36:47	13007	0.3	3	36	47	-49	0.051269531	3.4772461	-0.34301758	0.13354492	-0.86010742	0.19726563	0.058837891	0	0	0	0	0	0	0	0	0	0.93554688	0.064453125	0.08203125	-0.028564453	-0.001708984	-0.051513672	0.009	39471.35	0	0	0.009
1746	62390	62390	Category C	-0.2878418	0.17993164	-0.80395508	0.35229492	-0.11279297	0.31640625	0.04	0.009	10/6/2018	10	6	2018	3:36:47	13007	0.4	3	36	47	-36	0.051269531	3.4772461	-0.33959961	0.13330078	-0.85644531	1.3457031	0.087158203	0	0	0	0	0	0	0	0	0	0.9309082	0.069091797	0.15063477	0.051757813	0.046386719	0.052490234	0.009	39471.35	0	0	0.009
1747	62391	62391	Category C	-0.29980469	0.17993164	-0.97192383	0.34033203	-0.1081543	0.33349609	0.04	0.009	10/6/2018	10	6	2018	3:36:47	13007	0.5	3	36	47	-36	0.051269531	3.4772461	-0.33886719	0.13378906	-0.85742188	1.6599121	0.12915039	0	0	0	0	0	0	0	0	0	0.93164063	0.068359375	0.19946289	0.0390625	0.045898438	-0.11425781	0.009	39471.35	0	0	0.009
1748	62392	62392	Category C	-0.17993164	0.13183594	-0.671875	0.36547852	-0.11645508	0.30273438	0.04	0.009	10/6/2018	10	6	2018	3:36:47	13007	0.6	3	36	47	-36	0.051269531	3.4772461	-0.33886719	0.13378906	-0.8605957	2.2268066	0.24682617	0	0	0	0	0	0	0	0	0	0.93457031	0.065429688	0.34985352	0.15893555	-0.001953125	0.1887207	0.009	39471.35	0	0	0.009
1749	62393	62393	Category C	-0.40795898	0.29980469	-0.86376953	0.36767578	-0.13720703	0.29321289	0.04	0.009	10/6/2018	10	6	2018	3:36:47	13007	0.7	3	36	47	-24	0.051269531	3.4772461	-0.33764648	0.13549805	-0.85839844	2.8041992	0.1784668	0	0	0	0	0	0	0	0	0	0.93237305	0.067626953	0.23950195	-0.070068359	0.1640625	-0.005126953	0.009	39471.35	0	0	0.009
1750	62394	62394	Category C	-0.41992188	0.21582031	-1.0197754	0.32519531	-0.15844727	0.32421875	0.04	0.009	10/6/2018	10	6	2018	3:36:47	13007	0.8	3	36	47	-61	0.051269531	3.4772461	-0.33618164	0.13525391	-0.85620117	3.3540039	0.20019531	0	0	0	0	0	0	0	0	0	0.92993164	0.070068359	0.32714844	-0.083496094	0.080322266	-0.16333008	0.009	39471.35	0	0	0.009
1751	62395	62395	Category C	-0.071777344	0.047851563	-0.73193359	0.3503418	-0.15966797	0.30883789	0.04	0.009	10/6/2018	10	6	2018	3:36:47	13007	0.9	3	36	47	-61	0.051269531	3.4772461	-0.33325195	0.13525391	-0.85766602	4.8947754	0.30297852	0	0	0	0	0	0	0	0	0	0.93017578	0.069824219	0.47485352	0.26147461	-0.087402344	0.12573242	0.009	39471.35	0	0	0.009
1752	62396	62396	Category C	-0.56396484	0.21582031	-0.98388672	0.38623047	-0.15625	0.27709961	0.04	0.009	10/6/2018	10	6	2018	3:36:48	13008	0	3	36	48	-49	0.051269531	3.4772461	-0.33349609	0.13525391	-0.85961914	6.6801758	0.27368164	0	0	0	0	0	0	0	0	0	0.93212891	0.067871094	0.43481445	-0.23022461	0.080322266	-0.12402344	0.009	39471.35	0	0	0.009
1753	62397	62397	Category C	-0.3359375	0.14379883	-0.82788086	0.34936523	-0.15161133	0.30810547	0.04	0.009	10/6/2018	10	6	2018	3:36:48	13008	0.1	3	36	48	-73	0.051269531	3.4772461	-0.33422852	0.13720703	-0.86035156	8.1159668	0.033203125	0	0	0	0	0	0	0	0	0	0.93334961	0.066650391	0.040527344	-0.001464844	0.006347656	0.032470703	0.009	39471.35	0	0	0.009
1754	62398	62398	Category C	-0.31176758	0.10791016	-0.79199219	0.3605957	-0.15966797	0.29980469	0.04	0.009	10/6/2018	10	6	2018	3:36:48	13008	0.2	3	36	48	-36	0.051269531	3.4772461	-0.33496094	0.13769531	-0.86108398	8.7412109	0.078613281	0	0	0	0	0	0	0	0	0	0.93408203	0.065917969	0.12207031	0.023193359	-0.029785156	0.069091797	0.009	39471.35	0	0	0.009
1755	62399	62399	Category C	-0.35986328	0.14379883	-0.94799805	0.34594727	-0.15234375	0.31079102	0.05	0.009	10/6/2018	10	6	2018	3:36:48	13008	0.3	3	36	48	-36	0.051269531	3.4772461	-0.33276367	0.13574219	-0.86035156	8.5268555	0.091796875	0	0	0	0	0	0	0	0	0	0.93261719	0.067382813	0.12231445	-0.026855469	0.0078125	-0.087402344	0.009	39471.35	0	0	0.009
1756	62400	62400	Category C	-0.31176758	0.21582031	-0.92382813	0.34936523	-0.15576172	0.30688477	0.05	0.009	10/6/2018	10	6	2018	3:36:48	13008	0.4	3	36	48	-24	0.051269531	3.4772461	-0.33178711	0.13623047	-0.86132813	6.9631348	0.10302734	0	0	0	0	0	0	0	0	0	0.93286133	0.067138672	0.16186523	0.020019531	0.079345703	-0.062255859	0.009	39471.35	0	0	0.009
1757	62401	62401	Category C	-0.2878418	0.16796875	-0.76782227	0.3449707	-0.16210938	0.30151367	0.05	0.009	10/6/2018	10	6	2018	3:36:48	13008	0.5	3	36	48	0	0.051269531	3.4772461	-0.33276367	0.13842773	-0.86035156	6.152832	0.10717773	0	0	0	0	0	0	0	0	0	0.93286133	0.067138672	0.16723633	0.044921875	0.029296875	0.092529297	0.009	39471.35	0	0	0.009
1758	62402	62402	Category C	-0.20385742	0.2277832	-0.85180664	0.37158203	-0.16430664	0.29101563	0.05	0.009	10/6/2018	10	6	2018	3:36:48	13008	0.6	3	36	48	-24	0.051269531	3.4772461	-0.33422852	0.13720703	-0.86083984	5.4753418	0.15869141	0	0	0	0	0	0	0	0	0	0.93359375	0.06640625	0.22973633	0.13037109	0.090332031	0.009033203	0.009	39471.35	0	0	0.009
1759	62403	62403	Category C	-0.34790039	0.047851563	-0.88793945	0.33398438	-0.14233398	0.31665039	0.05	0.009	10/6/2018	10	6	2018	3:36:48	13008	0.7	3	36	48	-49	0.051269531	3.4772461	-0.33227539	0.13867188	-0.8605957	2.9787598	0.095947266	0	0	0	0	0	0	0	0	0	0.93286133	0.067138672	0.13354492	-0.015380859	-0.090820313	-0.027099609	0.009	39471.35	0	0	0.009
1760	62404	62404	Category C	-0.27587891	0.10791016	-0.88793945	0.33740234	-0.1184082	0.33227539	0.05	0.009	10/6/2018	10	6	2018	3:36:48	13008	0.8	3	36	48	-61	0.051269531	3.4772461	-0.33422852	0.13916016	-0.86376953	0.26318359	0.070556641	0	0	0	0	0	0	0	0	0	0.93652344	0.063476563	0.11376953	0.058349609	-0.03125	-0.023925781	0.009	39471.35	0	0	0.009
1761	62405	62405	Category C	-0.3359375	0.2277832	-0.95996094	0.33984375	-0.11694336	0.33325195	0.05	0.009	10/6/2018	10	6	2018	3:36:48	13008	0.9	3	36	48	-85	0.051269531	3.4772461	-0.33447266	0.13818359	-0.86279297	1.6916504	0.13183594	0	0	0	0	0	0	0	0	0	0.93579102	0.064208984	0.18774414	-0.001220703	0.089355469	-0.096923828	0.009	39471.35	0	0	0.009
1762	62406	62406	Category C	-0.17993164	0.11987305	-0.75585938	0.35302734	-0.1015625	0.32275391	0.05	0.009	10/6/2018	10	6	2018	3:36:49	13009	0	3	36	49	-73	0.051269531	3.4772461	-0.33422852	0.13891602	-0.86010742	3.6850586	0.18725586	0	0	0	0	0	0	0	0	0	0.93310547	0.066894531	0.27758789	0.15429688	-0.019042969	0.10424805	0.009	39471.35	0	0	0.009
1763	62407	62407	Category C	-0.32397461	0.071777344	-0.93579102	0.37841797	-0.065917969	0.30883789	0.05	0.009	10/6/2018	10	6	2018	3:36:49	13009	0.1	3	36	49	-61	0.051269531	3.4772461	-0.33349609	0.13842773	-0.86035156	8.173584	0.10107422	0	0	0	0	0	0	0	0	0	0.93310547	0.066894531	0.15161133	0.009521484	-0.066650391	-0.075195313	0.009	39471.35	0	0	0.009
1764	62408	62408	Category C	-0.26391602	0.16796875	-0.86376953	0.34082031	-0.073242188	0.33300781	0.05	0.009	10/6/2018	10	6	2018	3:36:49	13009	0.2	3	36	49	-73	0.051269531	3.4772461	-0.33251953	0.13989258	-0.86132813	12.517578	0.073974609	0	0	0	0	0	0	0	0	0	0.93383789	0.066162109	0.098876953	0.068603516	0.027832031	-0.002197266	0.009	39471.35	0	0	0.009
1765	62409	62409	Category C	-0.26391602	0.19189453	-0.98388672	0.3527832	-0.074951172	0.34643555	0.06	0.009	10/6/2018	10	6	2018	3:36:49	13009	0.3	3	36	49	-61	0.051269531	3.4772461	-0.33325195	0.14111328	-0.86523438	13.316895	0.14624023	0	0	0	0	0	0	0	0	0	0.93774414	0.062255859	0.23852539	0.069335938	0.050537109	-0.11865234	0.009	39471.35	0	0	0.009
1766	62410	62410	Category C	-0.3359375	0.20385742	-0.92382813	0.32226563	-0.086669922	0.33447266	0.06	0.009	10/6/2018	10	6	2018	3:36:49	13009	0.4	3	36	49	-61	0.051269531	3.4772461	-0.33325195	0.14086914	-0.86352539	12.69873	0.086914063	0	0	0	0	0	0	0	0	0	0.93652344	0.063476563	0.12548828	-0.002441406	0.062744141	-0.060058594	0.009	39471.35	0	0	0.009
1767	62411	62411	Category C	-0.16796875	0.059814453	-0.86376953	0.34643555	-0.064453125	0.32641602	0.06	0.009	10/6/2018	10	6	2018	3:36:49	13009	0.5	3	36	49	-85	0.051269531	3.4772461	-0.33203125	0.14086914	-0.86254883	12.716309	0.18310547	0	0	0	0	0	0	0	0	0	0.93505859	0.064941406	0.24633789	0.1640625	-0.081054688	-0.000976563	0.009	39471.35	0	0	0.009
1768	62412	62412	Category C	-0.31176758	0.15576172	-0.87597656	0.34277344	-0.058349609	0.33251953	0.06	0.009	10/6/2018	10	6	2018	3:36:49	13009	0.6	3	36	49	-98	0.051269531	3.4772461	-0.33251953	0.14111328	-0.86425781	12.988281	0.027832031	0	0	0	0	0	0	0	0	0	0.93676758	0.063232422	0.047119141	0.020751953	0.014404297	-0.011474609	0.009	39471.35	0	0	0.009
1769	62413	62413	Category C	-0.23999023	-0.035888672	-0.85180664	0.34838867	-0.085449219	0.32617188	0.06	0.009	10/6/2018	10	6	2018	3:36:49	13009	0.7	3	36	49	-85	0.051269531	3.4772461	-0.33178711	0.14282227	-0.86279297	11.835449	0.20117188	0	0	0	0	0	0	0	0	0	0.93530273	0.064697266	0.28173828	0.091796875	-0.17871094	0.010986328	0.009	39471.35	0	0	0.009
1770	62414	62414	Category C	-0.26391602	0.17993164	-0.95996094	0.36083984	-0.087158203	0.31420898	0.06	0.009	10/6/2018	10	6	2018	3:36:49	13009	0.8	3	36	49	-85	0.051269531	3.4772461	-0.32983398	0.14233398	-0.86132813	10.003662	0.12426758	0	0	0	0	0	0	0	0	0	0.93334961	0.066650391	0.20214844	0.065917969	0.037353516	-0.098388672	0.009	39471.35	0	0	0.009
1771	62415	62415	Category C	-0.20385742	0.11987305	-0.671875	0.34912109	-0.060302734	0.33666992	0.06	0.009	10/6/2018	10	6	2018	3:36:49	13009	0.9	3	36	49	-36	0.051269531	3.4772461	-0.32983398	0.1418457	-0.86230469	9.8374023	0.22949219	0	0	0	0	0	0	0	0	0	0.93408203	0.065917969	0.33862305	0.12597656	-0.021972656	0.19042969	0.009	39471.35	0	0	0.009
1772	62416	62416	Category C	-0.41992188	0.083984375	-0.99584961	0.40234375	-0.028808594	0.27978516	0.06	0.009	10/6/2018	10	6	2018	3:36:50	13010	0	3	36	50	-12	0.051269531	3.4772461	-0.33129883	0.14379883	-0.86376953	9.9138184	0.16967773	0	0	0	0	0	0	0	0	0	0.9362793	0.063720703	0.28027344	-0.088378906	-0.059814453	-0.13183594	0.009	39471.35	0	0	0.009
1773	62417	62417	Category C	-0.2277832	0.14379883	-0.76782227	0.36645508	-0.019775391	0.31835938	0.06	0.009	10/6/2018	10	6	2018	3:36:50	13010	0.1	3	36	50	-24	0.051269531	3.4772461	-0.3293457	0.14453125	-0.86132813	9.3937988	0.13818359	0	0	0	0	0	0	0	0	0	0.93359375	0.06640625	0.19628906	0.1015625	-0.000732422	0.093505859	0.009	39471.35	0	0	0.009
1774	62418	62418	Category C	-0.3359375	0.10791016	-0.80395508	0.390625	-0.034912109	0.28344727	0.06	0.009	10/6/2018	10	6	2018	3:36:50	13010	0.2	3	36	50	-49	0.051269531	3.4772461	-0.33081055	0.14428711	-0.86206055	7.7399902	0.068603516	0	0	0	0	0	0	0	0	0	0.93457031	0.065429688	0.099365234	-0.004882813	-0.036376953	0.058105469	0.009	39471.35	0	0	0.009
1775	62419	62419	Category C	-0.32397461	0.2277832	-0.80395508	0.35986328	-0.052490234	0.33569336	0.07	0.009	10/6/2018	10	6	2018	3:36:50	13010	0.3	3	36	50	-49	0.051269531	3.4772461	-0.33056641	0.14453125	-0.86181641	6.4016113	0.1015625	0	0	0	0	0	0	0	0	0	0.93432617	0.065673828	0.14794922	0.006591797	0.083007813	0.057861328	0.009	39471.35	0	0	0.009
1776	62420	62420	Category C	-0.26391602	0.15576172	-0.89990234	0.37768555	-0.073242188	0.31494141	0.07	0.009	10/6/2018	10	6	2018	3:36:50	13010	0.4	3	36	50	-61	0.051269531	3.4772461	-0.33154297	0.14526367	-0.86083984	6.4318848	0.078857422	0	0	0	0	0	0	0	0	0	0.93383789	0.066162109	0.11694336	0.067626953	0.010253906	-0.038818359	0.009	39471.35	0	0	0.009
1777	62421	62421	Category C	-0.38378906	0.20385742	-0.93579102	0.34936523	-0.096191406	0.31884766	0.07	0.009	10/6/2018	10	6	2018	3:36:50	13010	0.5	3	36	50	-73	0.051269531	3.4772461	-0.33105469	0.14526367	-0.85986328	6.1760254	0.10913086	0	0	0	0	0	0	0	0	0	0.93286133	0.067138672	0.18676758	-0.052490234	0.058349609	-0.075683594	0.009	39471.35	0	0	0.009
1778	62422	62422	Category C	-0.23999023	0.17993164	-0.82788086	0.37109375	-0.083740234	0.31054688	0.07	0.009	10/6/2018	10	6	2018	3:36:50	13010	0.6	3	36	50	-24	0.051269531	3.4659668	-0.33178711	0.14575195	-0.86181641	5.6328125	0.10375977	0	0	0	0	0	0	0	0	0	0.93505859	0.064941406	0.15991211	0.091796875	0.033935547	0.033935547	0.009	39471.35	0	0	0.009
1779	62423	62423	Category C	-0.35986328	0.19189453	-0.87597656	0.36108398	-0.082275391	0.32421875	0.07	0.009	10/6/2018	10	6	2018	3:36:50	13010	0.7	3	36	50	0	0.051269531	3.4659668	-0.33227539	0.14575195	-0.85961914	3.7834473	0.055908203	0	0	0	0	0	0	0	0	0	0.93310547	0.066894531	0.089599609	-0.02734375	0.045898438	-0.016113281	0.009	39471.35	0	0	0.009
1780	62424	62424	Category C	-0.41992188	0.19189453	-0.91186523	0.36694336	-0.090820313	0.31542969	0.07	0.009	10/6/2018	10	6	2018	3:36:50	13010	0.8	3	36	50	0	0.051269531	3.4659668	-0.33325195	0.14526367	-0.86035156	2.7351074	0.11083984	0	0	0	0	0	0	0	0	0	0.93408203	0.065917969	0.18432617	-0.086425781	0.046386719	-0.051269531	0.009	39471.35	0	0	0.009
1781	62425	62425	Category C	-0.27587891	0.095947266	-0.75585938	0.375	-0.081298828	0.30883789	0.07	0.009	10/6/2018	10	6	2018	3:36:50	13010	0.9	3	36	50	24	0.051269531	3.4659668	-0.33227539	0.14575195	-0.86132813	1.8901367	0.12963867	0	0	0	0	0	0	0	0	0	0.93457031	0.065429688	0.21166992	0.056396484	-0.049804688	0.10546875	0.009	39471.35	0	0	0.009
1782	62426	62426	Category C	-0.27587891	0.16796875	-0.79199219	0.4128418	-0.068359375	0.29052734	0.07	0.009	10/6/2018	10	6	2018	3:36:51	13011	0	3	36	51	-12	0.051269531	3.4659668	-0.33349609	0.14550781	-0.86157227	0.53198242	0.093261719	0	0	0	0	0	0	0	0	0	0.93530273	0.064697266	0.14990234	0.057617188	0.022216797	0.069580078	0.009	39471.35	0	0	0.009
1783	62427	62427	Category C	-0.47998047	0.17993164	-0.95996094	0.40356445	-0.06640625	0.29443359	0.07	0.009	10/6/2018	10	6	2018	3:36:51	13011	0.1	3	36	51	-49	0.051269531	3.4659668	-0.33154297	0.14428711	-0.8605957	1.6452637	0.18188477	0	0	0	0	0	0	0	0	0	0.93359375	0.06640625	0.28295898	-0.14819336	0.035400391	-0.099121094	0.009	39471.35	0	0	0.009
1784	62428	62428	Category C	-0.50390625	0.17993164	-0.87597656	0.38500977	-0.073486328	0.29882813	0.07	0.009	10/6/2018	10	6	2018	3:36:51	13011	0.2	3	36	51	-36	0.051269531	3.4659668	-0.33325195	0.14282227	-0.86206055	3.3349609	0.17480469	0	0	0	0	0	0	0	0	0	0.93530273	0.064697266	0.22094727	-0.17041016	0.036865234	-0.013671875	0.009	39471.35	0	0	0.009
1785	62429	62429	Category C	-0.23999023	0.11987305	-0.59985352	0.41333008	-0.069824219	0.27148438	0.08	0.009	10/6/2018	10	6	2018	3:36:51	13011	0.3	3	36	51	-49	0.051269531	3.4659668	-0.33203125	0.14135742	-0.86230469	3.0183105	0.27905273	0	0	0	0	0	0	0	0	0	0.93481445	0.065185547	0.3762207	0.092041016	-0.021484375	0.26245117	0.009	39471.35	0	0	0.009
1786	62430	62430	Category C	-0.43188477	0.17993164	-0.92382813	0.42382813	-0.081298828	0.26635742	0.08	0.009	10/6/2018	10	6	2018	3:36:51	13011	0.4	3	36	51	-49	0.051269531	3.4659668	-0.33032227	0.14111328	-0.86132813	3.791748	0.12524414	0	0	0	0	0	0	0	0	0	0.93334961	0.066650391	0.20239258	-0.10131836	0.038574219	-0.062255859	0.009	39471.35	0	0	0.009
1787	62431	62431	Category C	-0.29980469	0.11987305	-0.81591797	0.37475586	-0.090087891	0.30615234	0.08	0.009	10/6/2018	10	6	2018	3:36:51	13011	0.5	3	36	51	-49	0.051269531	3.4659668	-0.33007813	0.14086914	-0.86279297	4.5610352	0.059814453	0	0	0	0	0	0	0	0	0	0.93457031	0.065429688	0.098388672	0.030273438	-0.020996094	0.046875	0.009	39471.35	0	0	0.009
1788	62432	62432	Category C	-0.40795898	0.13183594	-0.92382813	0.38085938	-0.079589844	0.2956543	0.08	0.009	10/6/2018	10	6	2018	3:36:51	13011	0.6	3	36	51	-49	0.051269531	3.4659668	-0.33105469	0.13964844	-0.86206055	4.8444824	0.098632813	0	0	0	0	0	0	0	0	0	0.93383789	0.066162109	0.14624023	-0.076660156	-0.0078125	-0.061523438	0.009	39471.35	0	0	0.009
1789	62433	62433	Category C	-0.2878418	0.11987305	-0.65991211	0.36816406	-0.078369141	0.30957031	0.08	0.009	10/6/2018	10	6	2018	3:36:51	13011	0.7	3	36	51	-36	0.051269531	3.4659668	-0.33251953	0.1394043	-0.86352539	4.2109375	0.20947266	0	0	0	0	0	0	0	0	0	0.93579102	0.064208984	0.26806641	0.044677734	-0.01953125	0.20361328	0.009	39471.35	0	0	0.009
1790	62434	62434	Category C	-0.26391602	0.083984375	-1.0197754	0.40478516	-0.063232422	0.27124023	0.08	0.009	10/6/2018	10	6	2018	3:36:51	13011	0.8	3	36	51	-12	0.051269531	3.4659668	-0.33129883	0.13647461	-0.86352539	3.1640625	0.17797852	0	0	0	0	0	0	0	0	0	0.93505859	0.064941406	0.27612305	0.067382813	-0.052490234	-0.15600586	0.009	39471.35	0	0	0.009
1791	62435	62435	Category C	-0.34790039	0.11987305	-0.86376953	0.37426758	-0.062744141	0.32495117	0.08	0.009	10/6/2018	10	6	2018	3:36:51	13011	0.9	3	36	51	0	0.051269531	3.4659668	-0.33007813	0.13574219	-0.86230469	2.5766602	0.023681641	0	0	0	0	0	0	0	0	0	0.93334961	0.066650391	0.034912109	-0.017578125	-0.015869141	-0.001220703	0.009	39471.35	0	0	0.009
1792	62436	62436	Category C	-0.41992188	0.16796875	-1.0078125	0.3840332	-0.065673828	0.30493164	0.08	0.009	10/6/2018	10	6	2018	3:36:52	13012	0	3	36	52	-12	0.051269531	3.4659668	-0.33276367	0.13500977	-0.86328125	2.1203613	0.17163086	0	0	0	0	0	0	0	0	0	0.93505859	0.064941406	0.26416016	-0.086914063	0.032714844	-0.14428711	0.009	39471.35	0	0	0.009
1793	62437	62437	Category C	-0.45581055	0.13183594	-0.91186523	0.3581543	-0.067382813	0.32568359	0.08	0.009	10/6/2018	10	6	2018	3:36:52	13012	0.1	3	36	52	-24	0.051269531	3.4659668	-0.33251953	0.13378906	-0.86303711	2.0388184	0.13232422	0	0	0	0	0	0	0	0	0	0.93457031	0.065429688	0.17382813	-0.12304688	-0.001953125	-0.048583984	0.009	39471.35	0	0	0.009
1794	62438	62438	Category C	-0.3359375	0.035888672	-0.85180664	0.39794922	-0.044677734	0.27929688	0.08	0.009	10/6/2018	10	6	2018	3:36:52	13012	0.2	3	36	52	-24	0.051269531	3.4659668	-0.33178711	0.13232422	-0.86230469	0.89868164	0.097167969	0	0	0	0	0	0	0	0	0	0.93334961	0.066650391	0.11108398	-0.00390625	-0.096435547	0.010498047	0.009	39471.35	0	0	0.009
1795	62439	62439	Category C	-0.27587891	0.095947266	-0.79199219	0.40795898	-0.045654297	0.28686523	0.09	0.009	10/6/2018	10	6	2018	3:36:52	13012	0.3	3	36	52	-24	0.051269531	3.4659668	-0.33325195	0.1315918	-0.86328125	0.72973633	0.098144531	0	0	0	0	0	0	0	0	0	0.93457031	0.065429688	0.16430664	0.057373047	-0.035644531	0.071289063	0.009	39471.35	0	0	0.009
1796	62440	62440	Category C	-0.58789063	0.26391602	-0.94799805	0.40527344	-0.081542969	0.27905273	0.09	0.009	10/6/2018	10	6	2018	3:36:52	13012	0.4	3	36	52	-12	0.051269531	3.4659668	-0.33398438	0.13110352	-0.86254883	0.92578125	0.29858398	0	0	0	0	0	0	0	0	0	0.93432617	0.065673828	0.47143555	-0.25366211	0.13256836	-0.085205078	0.009	39471.35	0	0	0.009
1797	62441	62441	Category C	-0.44384766	0.023925781	-0.88793945	0.36523438	-0.081054688	0.31567383	0.09	0.009	10/6/2018	10	6	2018	3:36:52	13012	0.5	3	36	52	0	0.051269531	3.4659668	-0.33422852	0.12988281	-0.85913086	0.25317383	0.1550293	0	0	0	0	0	0	0	0	0	0.9309082	0.069091797	0.24414063	-0.109375	-0.10595703	-0.028564453	0.009	39471.35	0	0	0.009
1798	62442	62442	Category C	-0.27587891	0.16796875	-0.86376953	0.41064453	-0.067138672	0.27636719	0.09	0.009	10/6/2018	10	6	2018	3:36:52	13012	0.6	3	36	52	-12	0.051269531	3.4659668	-0.33520508	0.12915039	-0.859375	0.21704102	0.071044922	0	0	0	0	0	0	0	0	0	0.93164063	0.068359375	0.10229492	0.059326172	0.038574219	-0.004150391	0.009	39471.35	0	0	0.009
1799	62443	62443	Category C	-0.45581055	0.17993164	-0.91186523	0.39428711	-0.073242188	0.28710938	0.09	0.009	10/6/2018	10	6	2018	3:36:52	13012	0.7	3	36	52	-24	0.051269531	3.4659668	-0.33789063	0.12719727	-0.85986328	0.41772461	0.13891602	0	0	0	0	0	0	0	0	0	0.93261719	0.067382813	0.22216797	-0.11767578	0.052490234	-0.051757813	0.009	39471.35	0	0	0.009
1800	62444	62444	Category C	-0.47998047	0.071777344	-0.87597656	0.3996582	-0.061279297	0.28515625	0.09	0.009	10/6/2018	10	6	2018	3:36:52	13012	0.8	3	36	52	-49	0.051269531	3.4659668	-0.33886719	0.12841797	-0.85961914	0.42041016	0.15258789	0	0	0	0	0	0	0	0	0	0.93310547	0.066894531	0.21362305	-0.14086914	-0.056640625	-0.016113281	0.009	39471.35	0	0	0.009
1801	62445	62445	Category C	-0.31176758	0.10791016	-0.73193359	0.39648438	-0.060302734	0.29443359	0.09	0.009	10/6/2018	10	6	2018	3:36:52	13012	0.9	3	36	52	-61	0.051269531	3.4659668	-0.34033203	0.12841797	-0.85888672	0.30737305	0.1315918	0	0	0	0	0	0	0	0	0	0.93261719	0.067382813	0.17626953	0.028564453	-0.020507813	0.12695313	0.009	39471.35	0	0	0.009
1802	62446	62446	Category C	-0.37182617	0.11987305	-0.89990234	0.41381836	-0.058105469	0.27563477	0.09	0.009	10/6/2018	10	6	2018	3:36:53	13013	0	3	36	53	-49	0.051269531	3.4659668	-0.34082031	0.12597656	-0.85766602	0.46435547	0.052490234	0	0	0	0	0	0	0	0	0	0.93139648	0.068603516	0.079101563	-0.030761719	-0.006103516	-0.041992188	0.009	39471.35	0	0	0.009
1803	62447	62447	Category C	-0.41992188	0.21582031	-0.92382813	0.38061523	-0.090087891	0.3034668	0.09	0.009	10/6/2018	10	6	2018	3:36:53	13013	0.1	3	36	53	-36	0.051269531	3.4659668	-0.34277344	0.12475586	-0.85913086	0.4284668	0.13525391	0	0	0	0	0	0	0	0	0	0.93334961	0.066650391	0.23242188	-0.076904297	0.090820313	-0.064453125	0.009	39471.35	0	0	0.009
1804	62448	62448	Category C	-0.3359375	0.11987305	-0.88793945	0.37988281	-0.091796875	0.31665039	0.09	0.009	10/6/2018	10	6	2018	3:36:53	13013	0.2	3	36	53	0	0.051269531	3.4659668	-0.3425293	0.12451172	-0.85766602	1.8022461	0.03125	0	0	0	0	0	0	0	0	0	0.93188477	0.068115234	0.041503906	0.006591797	-0.004638672	-0.030029297	0.009	39471.35	0	0	0.009
1805	62449	62449	Category C	-0.44384766	0.059814453	-0.85180664	0.37670898	-0.083251953	0.30249023	0.1	0.009	10/6/2018	10	6	2018	3:36:53	13013	0.3	3	36	53	24	0.051269531	3.4659668	-0.34545898	0.12304688	-0.85864258	1.5036621	0.11694336	0	0	0	0	0	0	0	0	0	0.93383789	0.066162109	0.16845703	-0.098144531	-0.063232422	0.006835938	0.009	39471.35	0	0	0.009
1806	62450	62450	Category C	-0.29980469	0.13183594	-0.77978516	0.38500977	-0.073486328	0.30395508	0.1	0.009	10/6/2018	10	6	2018	3:36:53	13013	0.4	3	36	53	24	0.051269531	3.4659668	-0.34619141	0.12109375	-0.85644531	1.1025391	0.090087891	0	0	0	0	0	0	0	0	0	0.93164063	0.068359375	0.13354492	0.046386719	0.010498047	0.076660156	0.009	39471.35	0	0	0.009
1807	62451	62451	Category C	-0.35986328	0.15576172	-0.89990234	0.37353516	-0.075927734	0.30273438	0.1	0.009	10/6/2018	10	6	2018	3:36:53	13013	0.5	3	36	53	36	0.051269531	3.4659668	-0.34741211	0.11987305	-0.85546875	2.2084961	0.058349609	0	0	0	0	0	0	0	0	0	0.9309082	0.069091797	0.092529297	-0.012207031	0.035644531	-0.044189453	0.009	39471.35	0	0	0.009
1808	62452	62452	Category C	-0.2878418	0.14379883	-0.81591797	0.37475586	-0.076171875	0.29443359	0.1	0.009	10/6/2018	10	6	2018	3:36:53	13013	0.6	3	36	53	49	0.051269531	3.4659668	-0.34887695	0.12036133	-0.85424805	3.0175781	0.075927734	0	0	0	0	0	0	0	0	0	0.93066406	0.069335938	0.12304688	0.061035156	0.023193359	0.038330078	0.009	39471.35	0	0	0.009
1809	62453	62453	Category C	-0.31176758	0.095947266	-0.83984375	0.37768555	-0.085693359	0.30249023	0.1	0.009	10/6/2018	10	6	2018	3:36:53	13013	0.7	3	36	53	36	0.051269531	3.4659668	-0.35058594	0.11987305	-0.85424805	2.3916016	0.047851563	0	0	0	0	0	0	0	0	0	0.93115234	0.068847656	0.077392578	0.038818359	-0.023925781	0.014404297	0.009	39471.35	0	0	0.009
1810	62454	62454	Category C	-0.37182617	0.16796875	-0.87597656	0.35668945	-0.087646484	0.31811523	0.1	0.009	10/6/2018	10	6	2018	3:36:53	13013	0.8	3	36	53	24	0.051269531	3.4659668	-0.35229492	0.12133789	-0.85571289	1.2443848	0.054199219	0	0	0	0	0	0	0	0	0	0.93334961	0.066650391	0.0859375	-0.019287109	0.046386719	-0.020019531	0.009	39471.35	0	0	0.009
1811	62455	62455	Category C	-0.31176758	0.11987305	-0.93579102	0.36279297	-0.084472656	0.32739258	0.1	0.009	10/6/2018	10	6	2018	3:36:53	13013	0.9	3	36	53	0	0.051269531	3.4659668	-0.35327148	0.11962891	-0.85375977	2.0354004	0.091552734	0	0	0	0	0	0	0	0	0	0.93188477	0.068115234	0.12353516	0.041503906	0	-0.081787109	0.009	39471.35	0	0	0.009
1812	62456	62456	Category C	-0.29980469	0.15576172	-0.79199219	0.37646484	-0.090820313	0.31469727	0.1	0.009	10/6/2018	10	6	2018	3:36:54	13014	0	3	36	54	-24	0.051269531	3.4659668	-0.35473633	0.12011719	-0.85668945	4.1948242	0.091796875	0	0	0	0	0	0	0	0	0	0.93481445	0.065185547	0.1550293	0.054931641	0.035400391	0.064697266	0.009	39471.35	0	0	0.009
1813	62457	62457	Category C	-0.40795898	0.15576172	-0.93579102	0.3684082	-0.088134766	0.30102539	0.1	0.009	10/6/2018	10	6	2018	3:36:54	13014	0.1	3	36	54	-24	0.051269531	3.4659668	-0.35473633	0.12133789	-0.85522461	4.1237793	0.10229492	0	0	0	0	0	0	0	0	0	0.93383789	0.066162109	0.16772461	-0.052978516	0.034179688	-0.080322266	0.009	39471.35	0	0	0.009
1814	62458	62458	Category C	-0.35986328	0.071777344	-0.86376953	0.37695313	-0.084228516	0.31054688	0.1	0.009	10/6/2018	10	6	2018	3:36:54	13014	0.2	3	36	54	-36	0.051269531	3.4659668	-0.35595703	0.12011719	-0.85668945	4.5969238	0.048828125	0	0	0	0	0	0	0	0	0	0.93554688	0.064453125	0.058837891	-0.003662109	-0.048339844	-0.006835938	0.009	39471.35	0	0	0.009
1815	62459	62459	Category C	-0.29980469	0.20385742	-0.7199707	0.3815918	-0.10351563	0.30444336	0.11	0.009	10/6/2018	10	6	2018	3:36:54	13014	0.3	3	36	54	-36	0.051269531	3.4659668	-0.35620117	0.11938477	-0.85717773	6.8647461	0.1706543	0	0	0	0	0	0	0	0	0	0.93603516	0.063964844	0.27783203	0.056396484	0.084228516	0.13720703	0.009	39471.35	0	0	0.009
1816	62460	62460	Category C	-0.34790039	0.16796875	-0.87597656	0.35864258	-0.13598633	0.31445313	0.11	0.009	10/6/2018	10	6	2018	3:36:54	13014	0.4	3	36	54	-49	0.051025391	3.4305176	-0.35620117	0.11816406	-0.85668945	8.7009277	0.053710938	0	0	0	0	0	0	0	0	0	0.93530273	0.064697266	0.077148438	0.008300781	0.049560547	-0.019042969	0.009	39471.35	0	0	0.009
1817	62461	62461	Category C	-0.41992188	0.19189453	-0.86376953	0.34033203	-0.1706543	0.30126953	0.11	0.009	10/6/2018	10	6	2018	3:36:54	13014	0.5	3	36	54	-49	0.051025391	3.4305176	-0.35742188	0.11694336	-0.85742188	10.001465	0.097412109	0	0	0	0	0	0	0	0	0	0.9362793	0.063720703	0.14331055	-0.062255859	0.074707031	-0.006103516	0.009	39471.35	0	0	0.009
1818	62462	62462	Category C	-0.26391602	0.13183594	-0.75585938	0.33398438	-0.19311523	0.30175781	0.11	0.009	10/6/2018	10	6	2018	3:36:54	13014	0.6	3	36	54	-49	0.051025391	3.4305176	-0.35693359	0.1159668	-0.85522461	10.359375	0.13720703	0	0	0	0	0	0	0	0	0	0.93408203	0.065917969	0.20849609	0.093017578	0.015625	0.099365234	0.009	39471.35	0	0	0.009
1819	62463	62463	Category C	-0.37182617	0.15576172	-0.87597656	0.35546875	-0.19726563	0.2980957	0.11	0.009	10/6/2018	10	6	2018	3:36:54	13014	0.7	3	36	54	-61	0.051025391	3.4305176	-0.35693359	0.11523438	-0.85546875	12.575439	0.047607422	0	0	0	0	0	0	0	0	0	0.93408203	0.065917969	0.075439453	-0.014648438	0.040527344	-0.020263672	0.009	39471.35	0	0	0.009
1820	62464	62464	Category C	-0.31176758	0.17993164	-0.87597656	0.35229492	-0.18310547	0.29833984	0.11	0.009	10/6/2018	10	6	2018	3:36:54	13014	0.8	3	36	54	-73	0.051025391	3.4305176	-0.35791016	0.11474609	-0.85742188	15.662354	0.081787109	0	0	0	0	0	0	0	0	0	0.9362793	0.063720703	0.12963867	0.046142578	0.064941406	-0.018310547	0.009	39471.35	0	0	0.009
1821	62465	62465	Category C	-0.38378906	0.10791016	-0.87597656	0.35888672	-0.16137695	0.30712891	0.11	0.009	10/6/2018	10	6	2018	3:36:54	13014	0.9	3	36	54	-85	0.051025391	3.4305176	-0.35693359	0.11279297	-0.85668945	17.320313	0.033203125	0	0	0	0	0	0	0	0	0	0.93481445	0.065185547	0.05078125	-0.026611328	-0.004882813	-0.019042969	0.009	39471.35	0	0	0.009
1822	62466	62466	Category C	-0.23999023	0.083984375	-0.81591797	0.35229492	-0.15673828	0.3190918	0.11	0.009	10/6/2018	10	6	2018	3:36:55	13015	0	3	36	55	-73	0.051025391	3.4305176	-0.35693359	0.11230469	-0.85742188	17.69751	0.12719727	0	0	0	0	0	0	0	0	0	0.93554688	0.064453125	0.18701172	0.11694336	-0.028320313	0.041503906	0.009	39471.35	0	0	0.009
1823	62467	62467	Category C	-0.43188477	0.095947266	-1.0197754	0.33349609	-0.1730957	0.3112793	0.11	0.009	10/6/2018	10	6	2018	3:36:55	13015	0.1	3	36	55	-36	0.051025391	3.4305176	-0.35717773	0.11352539	-0.85791016	17.290283	0.17895508	0	0	0	0	0	0	0	0	0	0.9362793	0.063720703	0.25390625	-0.074462891	-0.017578125	-0.16162109	0.009	39471.35	0	0	0.009
1824	62468	62468	Category C	-0.15576172	0.023925781	-0.73193359	0.30175781	-0.16552734	0.33984375	0.11	0.009	10/6/2018	10	6	2018	3:36:55	13015	0.2	3	36	55	-24	0.051025391	3.4305176	-0.35546875	0.11328125	-0.85693359	16.614258	0.25195313	0	0	0	0	0	0	0	0	0	0.93457031	0.065429688	0.41430664	0.19970703	-0.089355469	0.125	0.009	39471.35	0	0	0.009
1825	62469	62469	Category C	-0.2277832	0.11987305	-0.82788086	0.36303711	-0.17700195	0.28344727	0.12	0.009	10/6/2018	10	6	2018	3:36:55	13015	0.3	3	36	55	-12	0.051025391	3.4305176	-0.35375977	0.11157227	-0.85766602	15.181152	0.12963867	0	0	0	0	0	0	0	0	0	0.93457031	0.065429688	0.16430664	0.12597656	0.008056641	0.029785156	0.009	39471.35	0	0	0.009
1826	62470	62470	Category C	-0.27587891	0.14379883	-0.92382813	0.30639648	-0.17529297	0.34472656	0.12	0.009	10/6/2018	10	6	2018	3:36:55	13015	0.4	3	36	55	-12	0.051025391	3.4305176	-0.35473633	0.11010742	-0.86157227	13.363037	0.10571289	0	0	0	0	0	0	0	0	0	0.93823242	0.061767578	0.17431641	0.078857422	0.033447266	-0.062011719	0.009	39471.35	0	0	0.009
1827	62471	62471	Category C	-0.38378906	0.083984375	-0.89990234	0.30175781	-0.17529297	0.32763672	0.12	0.009	10/6/2018	10	6	2018	3:36:55	13015	0.5	3	36	55	-36	0.051025391	3.4305176	-0.3527832	0.10913086	-0.86035156	10.891602	0.055908203	0	0	0	0	0	0	0	0	0	0.9362793	0.063720703	0.095458984	-0.030761719	-0.025146484	-0.039306641	0.009	39471.35	0	0	0.009
1828	62472	62472	Category C	-0.29980469	0.11987305	-0.79199219	0.30859375	-0.18017578	0.32348633	0.12	0.009	10/6/2018	10	6	2018	3:36:55	13015	0.6	3	36	55	-36	0.051025391	3.4305176	-0.35205078	0.10913086	-0.859375	8.7294922	0.0859375	0	0	0	0	0	0	0	0	0	0.93505859	0.064941406	0.13037109	0.052246094	0.010498047	0.067382813	0.009	39471.35	0	0	0.009
1829	62473	62473	Category C	-0.31176758	0.059814453	-0.87597656	0.35449219	-0.16943359	0.30175781	0.12	0.009	10/6/2018	10	6	2018	3:36:55	13015	0.7	3	36	55	-36	0.051025391	3.4305176	-0.35302734	0.10864258	-0.85961914	6.7216797	0.065917969	0	0	0	0	0	0	0	0	0	0.93554688	0.064453125	0.10644531	0.041259766	-0.048828125	-0.016113281	0.009	39471.35	0	0	0.009
1830	62474	62474	Category C	-0.31176758	0.15576172	-0.91186523	0.36083984	-0.14770508	0.29711914	0.12	0.009	10/6/2018	10	6	2018	3:36:55	13015	0.8	3	36	55	-24	0.051025391	3.4305176	-0.35375977	0.10742188	-0.86181641	5.03125	0.081054688	0	0	0	0	0	0	0	0	0	0.93774414	0.062255859	0.14013672	0.041992188	0.048095703	-0.049804688	0.009	39471.35	0	0	0.009
1831	62475	62475	Category C	-0.2878418	0	-0.80395508	0.35961914	-0.1394043	0.31640625	0.12	0.009	10/6/2018	10	6	2018	3:36:55	13015	0.9	3	36	55	-36	0.051025391	3.4305176	-0.35351563	0.10644531	-0.859375	2.671875	0.13696289	0	0	0	0	0	0	0	0	0	0.93530273	0.064697266	0.2277832	0.065673828	-0.10644531	0.055419922	0.009	39471.35	0	0	0.009
1832	62476	62476	Category C	-0.53979492	0.10791016	-0.97192383	0.33911133	-0.14086914	0.32592773	0.12	0.009	10/6/2018	10	6	2018	3:36:56	13016	0	3	36	56	-36	0.051025391	3.4305176	-0.35400391	0.10546875	-0.859375	0.066162109	0.21704102	0	0	0	0	0	0	0	0	0	0.93530273	0.064697266	0.30053711	-0.18554688	0.002197266	-0.11230469	0.009	39471.35	0	0	0.009
1833	62477	62477	Category C	-0.27587891	0.035888672	-0.76782227	0.35229492	-0.12548828	0.30615234	0.12	0.009	10/6/2018	10	6	2018	3:36:56	13016	0.1	3	36	56	-61	0.051025391	3.4305176	-0.35351563	0.10424805	-0.85620117	1.1035156	0.13598633	0	0	0	0	0	0	0	0	0	0.93212891	0.067871094	0.23461914	0.077636719	-0.068359375	0.088378906	0.009	39471.35	0	0	0.009
1834	62478	62478	Category C	-0.43188477	0.047851563	-0.86376953	0.38598633	-0.11132813	0.29736328	0.12	0.009	10/6/2018	10	6	2018	3:36:56	13016	0.2	3	36	56	-61	0.051025391	3.4305176	-0.35253906	0.1027832	-0.85571289	1.6574707	0.096679688	0	0	0	0	0	0	0	0	0	0.93139648	0.068603516	0.1418457	-0.079101563	-0.054931641	-0.0078125	0.009	39471.35	0	0	0.009
1835	62479	62479	Category C	-0.43188477	0.10791016	-0.89990234	0.38037109	-0.12329102	0.30200195	0.13	0.009	10/6/2018	10	6	2018	3:36:56	13016	0.3	3	36	56	-49	0.051025391	3.4305176	-0.3527832	0.1027832	-0.85644531	2.6035156	0.090087891	0	0	0	0	0	0	0	0	0	0.93188477	0.068115234	0.12719727	-0.078857422	0.004882813	-0.043212891	0.009	39471.35	0	0	0.009
1836	62480	62480	Category C	-0.32397461	0.10791016	-0.64794922	0.38549805	-0.14550781	0.28442383	0.13	0.009	10/6/2018	10	6	2018	3:36:56	13016	0.4	3	36	56	-36	0.051025391	3.4305176	-0.35327148	0.1027832	-0.85766602	3.657959	0.21191406	0	0	0	0	0	0	0	0	0	0.93334961	0.066650391	0.24414063	0.029296875	0.004882813	0.2097168	0.009	39471.35	0	0	0.009
1837	62481	62481	Category C	-0.37182617	0.11987305	-0.79199219	0.39575195	-0.15576172	0.2746582	0.13	0.009	10/6/2018	10	6	2018	3:36:56	13016	0.5	3	36	56	-12	0.051025391	3.4305176	-0.34960938	0.099609375	-0.85571289	3.6125488	0.0703125	0	0	0	0	0	0	0	0	0	0.9296875	0.0703125	0.10620117	-0.021972656	0.020019531	0.063720703	0.009	39471.35	0	0	0.009
1838	62482	62482	Category C	-0.40795898	0.071777344	-0.88793945	0.35620117	-0.15405273	0.30200195	0.13	0.009	10/6/2018	10	6	2018	3:36:56	13016	0.6	3	36	56	-24	0.051025391	3.4305176	-0.34790039	0.10107422	-0.85644531	3.0712891	0.073730469	0	0	0	0	0	0	0	0	0	0.92993164	0.070068359	0.12084961	-0.059814453	-0.029296875	-0.03125	0.009	39471.35	0	0	0.009
1839	62483	62483	Category C	-0.43188477	0.13183594	-0.87597656	0.35961914	-0.15380859	0.30126953	0.13	0.009	10/6/2018	10	6	2018	3:36:56	13016	0.7	3	36	56	-24	0.051025391	3.4305176	-0.34912109	0.10083008	-0.85766602	2.762207	0.090087891	0	0	0	0	0	0	0	0	0	0.93164063	0.068359375	0.1315918	-0.082519531	0.030761719	-0.018066406	0.009	39471.35	0	0	0.009
1840	62484	62484	Category C	-0.38378906	0.11987305	-0.81591797	0.35205078	-0.15161133	0.31298828	0.13	0.009	10/6/2018	10	6	2018	3:36:56	13016	0.8	3	36	56	-12	0.051025391	3.4305176	-0.34643555	0.099609375	-0.85473633	2.8037109	0.057373047	0	0	0	0	0	0	0	0	0	0.92773438	0.072265625	0.096435547	-0.037109375	0.020019531	0.038818359	0.009	39471.35	0	0	0.009
1841	62485	62485	Category C	-0.37182617	0.023925781	-0.86376953	0.36303711	-0.15185547	0.30517578	0.13	0.009	10/6/2018	10	6	2018	3:36:56	13016	0.9	3	36	56	-12	0.051025391	3.4305176	-0.34423828	0.10009766	-0.85571289	1.6894531	0.081298828	0	0	0	0	0	0	0	0	0	0.92773438	0.072265625	0.11157227	-0.02734375	-0.076171875	-0.0078125	0.009	39471.35	0	0	0.009
1842	62486	62486	Category C	-0.34790039	0.035888672	-0.87597656	0.36450195	-0.15405273	0.29394531	0.13	0.009	10/6/2018	10	6	2018	3:36:57	13017	0	3	36	57	-12	0.051025391	3.4305176	-0.34399414	0.10058594	-0.85668945	0.42211914	0.067626953	0	0	0	0	0	0	0	0	0	0.92871094	0.071289063	0.087646484	-0.003662109	-0.064697266	-0.019042969	0.009	39471.35	0	0	0.009
1843	62487	62487	Category C	-0.31176758	0.035888672	-0.81591797	0.36523438	-0.13598633	0.30444336	0.13	0.009	10/6/2018	10	6	2018	3:36:57	13017	0.1	3	36	57	-12	0.051025391	3.4305176	-0.34423828	0.10009766	-0.85620117	0.65478516	0.082519531	0	0	0	0	0	0	0	0	0	0.9284668	0.071533203	0.13745117	0.032470703	-0.064208984	0.040283203	0.009	39471.35	0	0	0.009
1844	62488	62488	Category C	-0.49194336	0.059814453	-0.94799805	0.36694336	-0.13989258	0.30151367	0.13	0.009	10/6/2018	10	6	2018	3:36:57	13017	0.2	3	36	57	-36	0.051025391	3.4305176	-0.34179688	0.097412109	-0.85571289	1.6894531	0.17993164	0	0	0	0	0	0	0	0	0	0.92651367	0.073486328	0.27978516	-0.14990234	-0.037597656	-0.092041016	0.009	39471.35	0	0	0.009
1845	62489	62489	Category C	-0.31176758	0.035888672	-0.80395508	0.36035156	-0.13598633	0.31445313	0.14	0.009	10/6/2018	10	6	2018	3:36:57	13017	0.3	3	36	57	-49	0.051025391	3.4305176	-0.34228516	0.09765625	-0.85571289	1.8552246	0.086425781	0	0	0	0	0	0	0	0	0	0.92700195	0.072998047	0.14453125	0.030517578	-0.061767578	0.051757813	0.009	39471.35	0	0	0.009
1846	62490	62490	Category C	-0.44384766	0.095947266	-0.83984375	0.36474609	-0.15209961	0.2902832	0.14	0.009	10/6/2018	10	6	2018	3:36:57	13017	0.4	3	36	57	-36	0.051025391	3.4305176	-0.34057617	0.098388672	-0.85668945	2.0383301	0.10449219	0	0	0	0	0	0	0	0	0	0.92700195	0.072998047	0.12255859	-0.10302734	-0.002441406	0.016845703	0.009	39471.35	0	0	0.009
1847	62491	62491	Category C	-0.2878418	0.10791016	-0.77978516	0.35791016	-0.14379883	0.30615234	0.14	0.009	10/6/2018	10	6	2018	3:36:57	13017	0.5	3	36	57	-12	0.051025391	3.4305176	-0.34155273	0.097900391	-0.85766602	2.1616211	0.095214844	0	0	0	0	0	0	0	0	0	0.9284668	0.071533203	0.14160156	0.053710938	0.009765625	0.077880859	0.009	39471.35	0	0	0.009
1848	62492	62492	Category C	-0.44384766	0.10791016	-0.87597656	0.36425781	-0.14233398	0.3034668	0.14	0.009	10/6/2018	10	6	2018	3:36:57	13017	0.6	3	36	57	0	0.051025391	3.4305176	-0.34155273	0.096435547	-0.85717773	2.4719238	0.10449219	0	0	0	0	0	0	0	0	0	0.92773438	0.072265625	0.13232422	-0.10205078	0.011230469	-0.018554688	0.009	39471.35	0	0	0.009
1849	62493	62493	Category C	-0.37182617	0.095947266	-0.95996094	0.33959961	-0.1496582	0.30371094	0.14	0.009	10/6/2018	10	6	2018	3:36:57	13017	0.7	3	36	57	0	0.051025391	3.4305176	-0.34204102	0.095947266	-0.85668945	1.503418	0.10742188	0	0	0	0	0	0	0	0	0	0.92724609	0.072753906	0.1328125	-0.029541016	0	-0.10302734	0.009	39471.35	0	0	0.009
1850	62494	62494	Category C	-0.34790039	0.035888672	-0.81591797	0.36254883	-0.14453125	0.31738281	0.14	0.009	10/6/2018	10	6	2018	3:36:57	13017	0.8	3	36	57	0	0.051025391	3.4305176	-0.34033203	0.096923828	-0.85473633	0.84375	0.072753906	0	0	0	0	0	0	0	0	0	0.92504883	0.074951172	0.10742188	-0.007324219	-0.061035156	0.038818359	0.009	39471.35	0	0	0.009
1851	62495	62495	Category C	-0.31176758	0.16796875	-0.88793945	0.36962891	-0.14672852	0.29931641	0.14	0.009	10/6/2018	10	6	2018	3:36:57	13017	0.9	3	36	57	-12	0.051025391	3.4305176	-0.34057617	0.096191406	-0.85595703	1.6950684	0.083496094	0	0	0	0	0	0	0	0	0	0.92626953	0.073730469	0.13256836	0.028808594	0.071777344	-0.031738281	0.009	39471.35	0	0	0.009
1852	62496	62496	Category C	-0.41992188	0.17993164	-0.88793945	0.34985352	-0.16455078	0.30664063	0.14	0.009	10/6/2018	10	6	2018	3:36:58	13018	0	3	36	58	-12	0.051025391	3.4305176	-0.34008789	0.095703125	-0.85498047	1.7436523	0.12036133	0	0	0	0	0	0	0	0	0	0.92529297	0.074707031	0.1965332	-0.079589844	0.083984375	-0.032714844	0.009	39471.35	0	0	0.009
1853	62497	62497	Category C	-0.3359375	0.035888672	-0.88793945	0.3527832	-0.15600586	0.3046875	0.14	0.009	10/6/2018	10	6	2018	3:36:58	13018	0.1	3	36	58	0	0.051025391	3.4305176	-0.34033203	0.097167969	-0.85571289	2.5625	0.069335938	0	0	0	0	0	0	0	0	0	0.92602539	0.073974609	0.097900391	0.004394531	-0.061279297	-0.031982422	0.009	39471.35	0	0	0.009
1854	62498	62498	Category C	-0.34790039	0.059814453	-0.83984375	0.34594727	-0.14697266	0.31201172	0.14	0.009	10/6/2018	10	6	2018	3:36:58	13018	0.2	3	36	58	-12	0.051513672	3.4562988	-0.33984375	0.095214844	-0.85546875	3.4128418	0.039550781	0	0	0	0	0	0	0	0	0	0.92529297	0.074707031	0.059082031	-0.0078125	-0.035400391	0.015625	0.009	39471.35	0	0	0.009
1855	62499	62499	Category C	-0.32397461	0.13183594	-0.75585938	0.35229492	-0.15039063	0.29272461	0.15	0.009	10/6/2018	10	6	2018	3:36:58	13018	0.3	3	36	58	-49	0.051513672	3.4562988	-0.33789063	0.094482422	-0.85400391	2.2006836	0.10595703	0	0	0	0	0	0	0	0	0	0.92333984	0.076660156	0.14941406	0.013916016	0.037109375	0.098144531	0.009	39471.35	0	0	0.009
1856	62500	62500	Category C	-0.37182617	0.059814453	-0.95996094	0.35229492	-0.15063477	0.32006836	0.15	0.009	10/6/2018	10	6	2018	3:36:58	13018	0.4	3	36	58	-61	0.051513672	3.4562988	-0.34008789	0.094238281	-0.85791016	0.62963867	0.11206055	0	0	0	0	0	0	0	0	0	0.92773438	0.072265625	0.16772461	-0.031494141	-0.034423828	-0.10180664	0.009	39471.35	0	0	0.009
1857	62501	62501	Category C	-0.34790039	0.10791016	-0.76782227	0.3503418	-0.14428711	0.31494141	0.15	0.009	10/6/2018	10	6	2018	3:36:58	13018	0.5	3	36	58	-73	0.051513672	3.4562988	-0.33984375	0.093017578	-0.85766602	0.5	0.091308594	0	0	0	0	0	0	0	0	0	0.92724609	0.072753906	0.11254883	-0.0078125	0.014648438	0.08984375	0.009	39471.35	0	0	0.009
1858	62502	62502	Category C	-0.2277832	0.11987305	-0.85180664	0.3605957	-0.14916992	0.30737305	0.15	0.009	10/6/2018	10	6	2018	3:36:58	13018	0.6	3	36	58	-73	0.051513672	3.4562988	-0.33886719	0.091552734	-0.85644531	0.065673828	0.11450195	0	0	0	0	0	0	0	0	0	0.92553711	0.074462891	0.14379883	0.11108398	0.028076172	0.004638672	0.009	39471.35	0	0	0.009
1859	62503	62503	Category C	-0.44384766	0.16796875	-1.0197754	0.33007813	-0.16918945	0.32641602	0.15	0.009	10/6/2018	10	6	2018	3:36:58	13018	0.7	3	36	58	-49	0.051513672	3.4562988	-0.33886719	0.090576172	-0.8581543	2.012207	0.20751953	0	0	0	0	0	0	0	0	0	0.92700195	0.072998047	0.34350586	-0.10473633	0.077148438	-0.16137695	0.009	39471.35	0	0	0.009
1860	62504	62504	Category C	-0.34790039	0.035888672	-0.85180664	0.31665039	-0.16357422	0.31982422	0.15	0.009	10/6/2018	10	6	2018	3:36:58	13018	0.8	3	36	58	-36	0.051513672	3.4562988	-0.33764648	0.090332031	-0.85791016	2.7729492	0.055664063	0	0	0	0	0	0	0	0	0	0.92651367	0.073486328	0.070556641	-0.010009766	-0.054443359	0.006103516	0.009	39471.35	0	0	0.009
1861	62505	62505	Category C	-0.26391602	0.059814453	-0.81591797	0.35107422	-0.15966797	0.29663086	0.15	0.009	10/6/2018	10	6	2018	3:36:58	13018	0.9	3	36	58	-24	0.051513672	3.4562988	-0.33666992	0.089599609	-0.85986328	1.3276367	0.090087891	0	0	0	0	0	0	0	0	0	0.92773438	0.072265625	0.14648438	0.072753906	-0.029785156	0.043945313	0.009	39471.35	0	0	0.009
1862	62506	62506	Category C	-0.29980469	0.25195313	-0.83984375	0.35498047	-0.18261719	0.30957031	0.15	0.009	10/6/2018	10	6	2018	3:36:59	13019	0	3	36	59	-12	0.051513672	3.4562988	-0.33544922	0.089111328	-0.85864258	1.8649902	0.16772461	0	0	0	0	0	0	0	0	0	0.92626953	0.073730469	0.21728516	0.035644531	0.16259766	0.018798828	0.009	39471.35	0	0	0.009
1863	62507	62507	Category C	-0.3359375	0.16796875	-0.87597656	0.3359375	-0.1940918	0.30981445	0.15	0.009	10/6/2018	10	6	2018	3:36:59	13019	0.1	3	36	59	0	0.051513672	3.4562988	-0.3371582	0.090576172	-0.86010742	3.9555664	0.078613281	0	0	0	0	0	0	0	0	0	0.9284668	0.071533203	0.093994141	0.001220703	0.077148438	-0.015625	0.009	39471.35	0	0	0.009
1864	62508	62508	Category C	-0.37182617	0.035888672	-0.94799805	0.3125	-0.17138672	0.32568359	0.15	0.009	10/6/2018	10	6	2018	3:36:59	13019	0.2	3	36	59	0	0.051513672	3.4562988	-0.33496094	0.089599609	-0.859375	4.5571289	0.10986328	0	0	0	0	0	0	0	0	0	0.92675781	0.073242188	0.17895508	-0.036621094	-0.053710938	-0.088378906	0.009	39471.35	0	0	0.009
1865	62509	62509	Category C	-0.31176758	0.011962891	-0.91186523	0.31640625	-0.17089844	0.31567383	0.16	0.009	10/6/2018	10	6	2018	3:36:59	13019	0.3	3	36	59	-24	0.051513672	3.4562988	-0.33569336	0.090820313	-0.86035156	3.2092285	0.097167969	0	0	0	0	0	0	0	0	0	0.92797852	0.072021484	0.15429688	0.023925781	-0.078857422	-0.051269531	0.009	39471.35	0	0	0.009
1866	62510	62510	Category C	-0.2878418	0.095947266	-0.81591797	0.3371582	-0.1809082	0.30908203	0.16	0.009	10/6/2018	10	6	2018	3:36:59	13019	0.4	3	36	59	-36	0.051513672	3.4562988	-0.33691406	0.089355469	-0.86254883	4.2260742	0.068115234	0	0	0	0	0	0	0	0	0	0.93041992	0.069580078	0.10229492	0.049072266	0.006347656	0.046630859	0.009	39471.35	0	0	0.009
1867	62511	62511	Category C	-0.23999023	0.11987305	-0.73193359	0.33081055	-0.19897461	0.31689453	0.16	0.009	10/6/2018	10	6	2018	3:36:59	13019	0.5	3	36	59	-36	0.051513672	3.4562988	-0.33569336	0.087890625	-0.86157227	7.6162109	0.16430664	0	0	0	0	0	0	0	0	0	0.92895508	0.071044922	0.25732422	0.095703125	0.031738281	0.12963867	0.009	39471.35	0	0	0.009
1868	62512	62512	Category C	-0.47998047	0.095947266	-0.94799805	0.32885742	-0.17626953	0.31811523	0.16	0.009	10/6/2018	10	6	2018	3:36:59	13019	0.6	3	36	59	-36	0.051513672	3.4562988	-0.33496094	0.089599609	-0.8605957	8.3256836	0.16918945	0	0	0	0	0	0	0	0	0	0.92773438	0.072265625	0.23828125	-0.14477539	0.006103516	-0.087158203	0.009	39471.35	0	0	0.009
1869	62513	62513	Category C	-0.34790039	0.023925781	-0.83984375	0.31079102	-0.15112305	0.33300781	0.16	0.009	10/6/2018	10	6	2018	3:36:59	13019	0.7	3	36	59	-36	0.051513672	3.4562988	-0.33398438	0.088867188	-0.86279297	7.7219238	0.0703125	0	0	0	0	0	0	0	0	0	0.92944336	0.070556641	0.10180664	-0.013671875	-0.064941406	0.022949219	0.009	39471.35	0	0	0.009
1870	62514	62514	Category C	-0.23999023	0.011962891	-0.81591797	0.33642578	-0.16308594	0.32446289	0.16	0.009	10/6/2018	10	6	2018	3:36:59	13019	0.8	3	36	59	-24	0.051513672	3.4562988	-0.33422852	0.090087891	-0.86206055	10.095947	0.13085938	0	0	0	0	0	0	0	0	0	0.92895508	0.071044922	0.21875	0.094238281	-0.078125	0.046142578	0.009	39471.35	0	0	0.009
1871	62515	62515	Category C	-0.38378906	0.023925781	-0.86376953	0.33081055	-0.18212891	0.32592773	0.16	0.009	10/6/2018	10	6	2018	3:36:59	13019	0.9	3	36	59	-49	0.051513672	3.4562988	-0.33422852	0.08984375	-0.86157227	13.935303	0.082519531	0	0	0	0	0	0	0	0	0	0.9284668	0.071533203	0.11743164	-0.049316406	-0.065917969	-0.001953125	0.009	39471.35	0	0	0.009
1872	62516	62516	Category C	-0.39599609	0.071777344	-0.75585938	0.31787109	-0.17675781	0.3269043	0.16	0.009	10/6/2018	10	6	2018	3:37:00	13020	0	3	37	0	-61	0.051513672	3.4562988	-0.3347168	0.092529297	-0.86206055	14.019531	0.12426758	0	0	0	0	0	0	0	0	0	0.92944336	0.070556641	0.18798828	-0.061035156	-0.020751953	0.10620117	0.009	39471.35	0	0	0.009
1873	62517	62517	Category C	-0.37182617	0.011962891	-0.88793945	0.31616211	-0.17919922	0.33081055	0.16	0.009	10/6/2018	10	6	2018	3:37:00	13020	0.1	3	37	0	-12	0.051513672	3.4562988	-0.33032227	0.092529297	-0.86083984	11.611328	0.094482422	0	0	0	0	0	0	0	0	0	0.92675781	0.073242188	0.14916992	-0.041259766	-0.080566406	-0.026855469	0.009	39471.35	0	0	0.009
1874	62518	62518	Category C	-0.34790039	0.047851563	-0.89990234	0.29785156	-0.17700195	0.34155273	0.16	0.009	10/6/2018	10	6	2018	3:37:00	13020	0.2	3	37	0	-12	0.051513672	3.4562988	-0.33129883	0.094482422	-0.86303711	11.5271	0.061523438	0	0	0	0	0	0	0	0	0	0.92919922	0.070800781	0.099609375	-0.016357422	-0.046630859	-0.036621094	0.009	39471.35	0	0	0.009
1875	62519	62519	Category C	-0.32397461	0.095947266	-0.89990234	0.29907227	-0.18188477	0.34741211	0.17	0.009	10/6/2018	10	6	2018	3:37:00	13020	0.3	3	37	0	12	0.051513672	3.4562988	-0.3293457	0.095947266	-0.86328125	11.910156	0.036865234	0	0	0	0	0	0	0	0	0	0.92895508	0.071044922	0.042236328	0.005371094	0	-0.036376953	0.009	39471.35	0	0	0.009
1876	62520	62520	Category C	-0.2878418	0	-0.77978516	0.29174805	-0.18310547	0.33178711	0.17	0.009	10/6/2018	10	6	2018	3:37:00	13020	0.4	3	37	0	12	0.051513672	3.4562988	-0.33007813	0.096435547	-0.86474609	8.5246582	0.13525391	0	0	0	0	0	0	0	0	0	0.93066406	0.069335938	0.22363281	0.042236328	-0.096435547	0.084960938	0.009	39471.35	0	0	0.009
1877	62521	62521	Category C	-0.31176758	0.15576172	-0.94799805	0.29492188	-0.19213867	0.32299805	0.17	0.009	10/6/2018	10	6	2018	3:37:00	13020	0.5	3	37	0	-24	0.051513672	3.4562988	-0.32910156	0.096435547	-0.86547852	4.064209	0.1027832	0	0	0	0	0	0	0	0	0	0.9309082	0.069091797	0.15893555	0.017333984	0.059082031	-0.082275391	0.009	39471.35	0	0	0.009
1878	62522	62522	Category C	-0.37182617	0.13183594	-0.97192383	0.27441406	-0.18945313	0.34472656	0.17	0.009	10/6/2018	10	6	2018	3:37:00	13020	0.6	3	37	0	-24	0.051513672	3.4562988	-0.328125	0.097167969	-0.86547852	1.8425293	0.11987305	0	0	0	0	0	0	0	0	0	0.93066406	0.069335938	0.18457031	-0.043457031	0.034423828	-0.10620117	0.009	39471.35	0	0	0.009
1879	62523	62523	Category C	-0.23999023	0.083984375	-0.671875	0.30615234	-0.20385742	0.31494141	0.17	0.009	10/6/2018	10	6	2018	3:37:00	13020	0.7	3	37	0	-36	0.051513672	3.4562988	-0.32617188	0.096191406	-0.86547852	0.47973633	0.2121582	0	0	0	0	0	0	0	0	0	0.92993164	0.070068359	0.29223633	0.086181641	-0.012207031	0.19360352	0.009	39471.35	0	0	0.009
1880	62524	62524	Category C	-0.31176758	0.11987305	-0.94799805	0.32470703	-0.19140625	0.32177734	0.17	0.009	10/6/2018	10	6	2018	3:37:00	13020	0.8	3	37	0	-36	0.051513672	3.4562988	-0.32592773	0.096923828	-0.86621094	1.8112793	0.0859375	0	0	0	0	0	0	0	0	0	0.93066406	0.069335938	0.11889648	0.014160156	0.022705078	-0.081542969	0.009	39471.35	0	0	0.009
1881	62525	62525	Category C	-0.2878418	0.14379883	-0.81591797	0.29101563	-0.1940918	0.34106445	0.17	0.009	10/6/2018	10	6	2018	3:37:00	13020	0.9	3	37	0	-36	0.051513672	3.4562988	-0.32592773	0.096923828	-0.86694336	4.0014648	0.078857422	0	0	0	0	0	0	0	0	0	0.93115234	0.068847656	0.13574219	0.038085938	0.046630859	0.051025391	0.009	39471.35	0	0	0.009
1882	62526	62526	Category C	-0.39599609	0.083984375	-0.86376953	0.31542969	-0.19360352	0.32348633	0.17	0.009	10/6/2018	10	6	2018	3:37:01	13021	0	3	37	1	-36	0.051513672	3.4562988	-0.32543945	0.097167969	-0.86621094	5.2609863	0.071533203	0	0	0	0	0	0	0	0	0	0.93041992	0.069580078	0.0859375	-0.0703125	-0.013183594	0.002441406	0.009	39471.35	0	0	0.009
1883	62527	62527	Category C	-0.2277832	0	-0.87597656	0.3215332	-0.17407227	0.33691406	0.17	0.009	10/6/2018	10	6	2018	3:37:01	13021	0.1	3	37	1	-49	0.051513672	3.4562988	-0.32519531	0.09765625	-0.86669922	5.802002	0.13818359	0	0	0	0	0	0	0	0	0	0.93066406	0.069335938	0.2043457	0.097412109	-0.09765625	-0.009033203	0.009	39471.35	0	0	0.009
1884	62528	62528	Category C	-0.37182617	0.14379883	-0.89990234	0.31787109	-0.16723633	0.33300781	0.17	0.009	10/6/2018	10	6	2018	3:37:01	13021	0.2	3	37	1	-36	0.051513672	3.4562988	-0.32568359	0.098876953	-0.86743164	6.3249512	0.071777344	0	0	0	0	0	0	0	0	0	0.93188477	0.068115234	0.12280273	-0.045898438	0.044677734	-0.032226563	0.009	39471.35	0	0	0.009
1885	62529	62529	Category C	-0.29980469	0.11987305	-0.91186523	0.3112793	-0.17919922	0.33154297	0.18	0.009	10/6/2018	10	6	2018	3:37:01	13021	0.3	3	37	1	-36	0.051513672	3.4562988	-0.32470703	0.098876953	-0.86645508	5.0825195	0.055664063	0	0	0	0	0	0	0	0	0	0.93066406	0.069335938	0.091064453	0.024902344	0.020751953	-0.045166016	0.009	39471.35	0	0	0.009
1886	62530	62530	Category C	-0.37182617	0.083984375	-0.87597656	0.30078125	-0.17114258	0.33154297	0.18	0.009	10/6/2018	10	6	2018	3:37:01	13021	0.4	3	37	1	-36	0.051513672	3.4562988	-0.32568359	0.1003418	-0.86791992	3.255127	0.049316406	0	0	0	0	0	0	0	0	0	0.93261719	0.067382813	0.070068359	-0.045898438	-0.016357422	-0.0078125	0.009	39471.35	0	0	0.009
1887	62531	62531	Category C	-0.35986328	0.035888672	-0.85180664	0.33129883	-0.17651367	0.31811523	0.18	0.009	10/6/2018	10	6	2018	3:37:01	13021	0.5	3	37	1	-12	0.051513672	3.4562988	-0.32373047	0.099853516	-0.86669922	3.8813477	0.075195313	0	0	0	0	0	0	0	0	0	0.93066406	0.069335938	0.11523438	-0.036132813	-0.063964844	0.014892578	0.009	39471.35	0	0	0.009
1888	62532	62532	Category C	-0.3359375	0.10791016	-0.76782227	0.32641602	-0.17333984	0.3293457	0.18	0.009	10/6/2018	10	6	2018	3:37:01	13021	0.6	3	37	1	-12	0.051513672	3.4562988	-0.32421875	0.099365234	-0.86816406	3.4660645	0.1015625	0	0	0	0	0	0	0	0	0	0.93212891	0.067871094	0.12036133	-0.011474609	0.008300781	0.1003418	0.009	39471.35	0	0	0.009
1889	62533	62533	Category C	-0.16796875	0.16796875	-0.69580078	0.3449707	-0.19018555	0.29907227	0.18	0.009	10/6/2018	10	6	2018	3:37:01	13021	0.7	3	37	1	0	0.051513672	3.4562988	-0.32348633	0.099365234	-0.86694336	1.9267578	0.24121094	0	0	0	0	0	0	0	0	0	0.93066406	0.069335938	0.39526367	0.15551758	0.068359375	0.17114258	0.009	39471.35	0	0	0.009
1890	62534	62534	Category C	-0.40795898	0.10791016	-0.97192383	0.33398438	-0.18530273	0.30981445	0.18	0.009	10/6/2018	10	6	2018	3:37:01	13021	0.8	3	37	1	-12	0.051513672	3.4562988	-0.32373047	0.098876953	-0.86499023	2.579834	0.13623047	0	0	0	0	0	0	0	0	0	0.92895508	0.071044922	0.19970703	-0.083984375	0.008789063	-0.10668945	0.009	39471.35	0	0	0.009
1891	62535	62535	Category C	-0.26391602	0.083984375	-0.86376953	0.31542969	-0.18896484	0.32128906	0.18	0.009	10/6/2018	10	6	2018	3:37:01	13021	0.9	3	37	1	-12	0.051513672	3.4562988	-0.32397461	0.1003418	-0.86547852	4.0810547	0.062255859	0	0	0	0	0	0	0	0	0	0.9296875	0.0703125	0.078369141	0.060058594	-0.016357422	0.001708984	0.009	39471.35	0	0	0.009
1892	62536	62536	Category C	-0.32397461	0.27587891	-0.83984375	0.30981445	-0.21777344	0.3137207	0.18	0.009	10/6/2018	10	6	2018	3:37:02	13022	0	3	37	2	-12	0.051269531	3.50625	-0.32446289	0.099365234	-0.86523438	4.0070801	0.17822266	0	0	0	0	0	0	0	0	0	0.92944336	0.070556641	0.20239258	0.000488281	0.17626953	0.025390625	0.009	39471.35	0	0	0.009
1893	62537	62537	Category C	-0.35986328	0.011962891	-0.91186523	0.25024414	-0.1875	0.35620117	0.18	0.009	10/6/2018	10	6	2018	3:37:02	13022	0.1	3	37	2	-24	0.051269531	3.50625	-0.32324219	0.098388672	-0.86499023	1.7463379	0.10473633	0	0	0	0	0	0	0	0	0	0.92871094	0.071289063	0.16967773	-0.036376953	-0.086425781	-0.046630859	0.009	39471.35	0	0	0.009
1894	62538	62538	Category C	-0.21582031	0.011962891	-0.75585938	0.33251953	-0.1887207	0.31713867	0.18	0.009	10/6/2018	10	6	2018	3:37:02	13022	0.2	3	37	2	-24	0.051269531	3.50625	-0.32275391	0.098632813	-0.86425781	0.52197266	0.17529297	0	0	0	0	0	0	0	0	0	0.92773438	0.072265625	0.30224609	0.10693359	-0.086669922	0.10839844	0.009	39471.35	0	0	0.009
1895	62539	62539	Category C	-0.46777344	0.16796875	-1.0319824	0.33154297	-0.16772461	0.30810547	0.19	0.009	10/6/2018	10	6	2018	3:37:02	13022	0.3	3	37	2	-24	0.051269531	3.50625	-0.32299805	0.1003418	-0.86474609	0.8046875	0.23095703	0	0	0	0	0	0	0	0	0	0.92871094	0.071289063	0.37915039	-0.14453125	0.067382813	-0.16699219	0.009	39471.35	0	0	0.009
1896	62540	62540	Category C	-0.32397461	0.083984375	-0.85180664	0.30273438	-0.17358398	0.34570313	0.19	0.009	10/6/2018	10	6	2018	3:37:02	13022	0.4	3	37	2	-36	0.051269531	3.50625	-0.32446289	0.099609375	-0.86865234	1.0151367	0.022949219	0	0	0	0	0	0	0	0	0	0.93261719	0.067382813	0.033203125	0.000488281	-0.015625	0.016845703	0.009	39471.35	0	0	0.009
1897	62541	62541	Category C	-0.3359375	0.071777344	-0.76782227	0.32543945	-0.17456055	0.31689453	0.19	0.009	10/6/2018	10	6	2018	3:37:02	13022	0.5	3	37	2	-24	0.051269531	3.50625	-0.32202148	0.099121094	-0.86523438	3.4018555	0.10229492	0	0	0	0	0	0	0	0	0	0.92871094	0.071289063	0.13867188	-0.013671875	-0.02734375	0.097412109	0.009	39471.35	0	0	0.009
1898	62542	62542	Category C	-0.27587891	0.047851563	-0.88793945	0.31298828	-0.18530273	0.32666016	0.19	0.009	10/6/2018	10	6	2018	3:37:02	13022	0.6	3	37	2	-36	0.051269531	3.50625	-0.32421875	0.099609375	-0.86816406	2.8796387	0.073486328	0	0	0	0	0	0	0	0	0	0.93212891	0.067871094	0.11962891	0.048339844	-0.051757813	-0.01953125	0.009	39471.35	0	0	0.009
1899	62543	62543	Category C	-0.27587891	0.13183594	-0.86376953	0.29931641	-0.17773438	0.33959961	0.19	0.009	10/6/2018	10	6	2018	3:37:02	13022	0.7	3	37	2	-49	0.051269531	3.50625	-0.32495117	0.099365234	-0.86743164	2.2055664	0.058837891	0	0	0	0	0	0	0	0	0	0.93164063	0.068359375	0.085205078	0.049072266	0.032226563	0.003662109	0.009	39471.35	0	0	0.009
1900	62544	62544	Category C	-0.2277832	0.11987305	-1.0319824	0.30957031	-0.17895508	0.33056641	0.19	0.009	10/6/2018	10	6	2018	3:37:02	13022	0.8	3	37	2	-36	0.051269531	3.50625	-0.32324219	0.098388672	-0.86572266	3.7514648	0.19262695	0	0	0	0	0	0	0	0	0	0.92944336	0.070556641	0.28271484	0.095458984	0.021240234	-0.16601563	0.009	39471.35	0	0	0.009
1901	62545	62545	Category C	-0.2878418	0.071777344	-0.77978516	0.2824707	-0.19262695	0.33569336	0.19	0.009	10/6/2018	10	6	2018	3:37:02	13022	0.9	3	37	2	-36	0.051269531	3.50625	-0.32299805	0.099121094	-0.86694336	5.3361816	0.097900391	0	0	0	0	0	0	0	0	0	0.93041992	0.069580078	0.14990234	0.03515625	-0.02734375	0.087158203	0.009	39471.35	0	0	0.009
1902	62546	62546	Category C	-0.37182617	0.21582031	-0.93579102	0.29077148	-0.19433594	0.32299805	0.19	0.009	10/6/2018	10	6	2018	3:37:03	13023	0	3	37	3	0	0.051269531	3.50625	-0.32275391	0.099121094	-0.86743164	5.666748	0.14355469	0	0	0	0	0	0	0	0	0	0.9309082	0.069091797	0.23339844	-0.048828125	0.11645508	-0.068115234	0.009	39471.35	0	0	0.009
1903	62547	62547	Category C	-0.26391602	0.011962891	-0.95996094	0.24438477	-0.20483398	0.36865234	0.19	0.009	10/6/2018	10	6	2018	3:37:03	13023	0.1	3	37	3	24	0.051269531	3.50625	-0.32397461	0.097900391	-0.86962891	6.1225586	0.13842773	0	0	0	0	0	0	0	0	0	0.93310547	0.066894531	0.23632813	0.060058594	-0.0859375	-0.090087891	0.009	39471.35	0	0	0.009
1904	62548	62548	Category C	-0.20385742	0.11987305	-0.80395508	0.26538086	-0.2109375	0.34008789	0.19	0.009	10/6/2018	10	6	2018	3:37:03	13023	0.2	3	37	3	24	0.051269531	3.50625	-0.32324219	0.096435547	-0.8684082	7.9152832	0.13769531	0	0	0	0	0	0	0	0	0	0.93164063	0.068359375	0.20727539	0.11938477	0.023193359	0.064453125	0.009	39471.35	0	0	0.009
1905	62549	62549	Category C	-0.3359375	0	-1.0078125	0.25561523	-0.22387695	0.34375	0.2	0.009	10/6/2018	10	6	2018	3:37:03	13023	0.3	3	37	3	12	0.051269531	3.50625	-0.3215332	0.098144531	-0.8671875	8.1245117	0.171875	0	0	0	0	0	0	0	0	0	0.93017578	0.069824219	0.25292969	-0.014160156	-0.098144531	-0.14038086	0.009	39471.35	0	0	0.009
1906	62550	62550	Category C	-0.17993164	0.035888672	-0.83984375	0.25146484	-0.22973633	0.34619141	0.2	0.009	10/6/2018	10	6	2018	3:37:03	13023	0.4	3	37	3	-12	0.051269531	3.50625	-0.32324219	0.099609375	-0.86791992	6.6728516	0.15917969	0	0	0	0	0	0	0	0	0	0.93139648	0.068603516	0.23510742	0.14331055	-0.063720703	0.028076172	0.009	39471.35	0	0	0.009
1907	62551	62551	Category C	-0.31176758	0.21582031	-0.82788086	0.26074219	-0.24584961	0.328125	0.2	0.009	10/6/2018	10	6	2018	3:37:03	13023	0.5	3	37	3	-36	0.051269531	3.50625	-0.32250977	0.099121094	-0.86791992	6.746582	0.1237793	0	0	0	0	0	0	0	0	0	0.93115234	0.068847656	0.16723633	0.010742188	0.11645508	0.040039063	0.009	39471.35	0	0	0.009
1908	62552	62552	Category C	-0.2277832	0.059814453	-0.97192383	0.24560547	-0.23144531	0.34106445	0.2	0.009	10/6/2018	10	6	2018	3:37:03	13023	0.6	3	37	3	-49	0.051269531	3.50625	-0.32373047	0.098144531	-0.87109375	8.5842285	0.14428711	0	0	0	0	0	0	0	0	0	0.93457031	0.065429688	0.23510742	0.095947266	-0.038330078	-0.10058594	0.009	39471.35	0	0	0.009
1909	62553	62553	Category C	-0.3359375	0.15576172	-0.81591797	0.26464844	-0.2355957	0.33276367	0.2	0.009	10/6/2018	10	6	2018	3:37:03	13023	0.7	3	37	3	-24	0.051269531	3.50625	-0.32128906	0.098632813	-0.86889648	8.1030273	0.079101563	0	0	0	0	0	0	0	0	0	0.93188477	0.068115234	0.12451172	-0.014404297	0.056884766	0.052978516	0.009	39471.35	0	0	0.009
1910	62554	62554	Category C	-0.31176758	0.14379883	-0.86376953	0.26196289	-0.21899414	0.33569336	0.2	0.009	10/6/2018	10	6	2018	3:37:03	13023	0.8	3	37	3	-24	0.051269531	3.50625	-0.32055664	0.099853516	-0.86962891	6.1870117	0.044921875	0	0	0	0	0	0	0	0	0	0.93212891	0.067871094	0.05859375	0.008789063	0.043701172	0.005859375	0.009	39471.35	0	0	0.009
1911	62555	62555	Category C	-0.32397461	0.20385742	-0.83984375	0.27319336	-0.20947266	0.3359375	0.2	0.009	10/6/2018	10	6	2018	3:37:03	13023	0.9	3	37	3	-24	0.051269531	3.50625	-0.32226563	0.10107422	-0.87060547	5.4331055	0.10717773	0	0	0	0	0	0	0	0	0	0.93383789	0.066162109	0.13500977	-0.001464844	0.10253906	0.030761719	0.009	39471.35	0	0	0.009
1912	62556	62556	Category C	-0.19189453	0.11987305	-0.87597656	0.30175781	-0.20922852	0.33496094	0.2	0.009	10/6/2018	10	6	2018	3:37:04	13024	0	3	37	4	-24	0.051269531	3.50625	-0.32055664	0.10400391	-0.87060547	4.0974121	0.12988281	0	0	0	0	0	0	0	0	0	0.93359375	0.06640625	0.14990234	0.12866211	0.015625	-0.005126953	0.009	39471.35	0	0	0.009
1913	62557	62557	Category C	-0.35986328	0.17993164	-0.94799805	0.28466797	-0.21557617	0.33032227	0.2	0.009	10/6/2018	10	6	2018	3:37:04	13024	0.1	3	37	4	-36	0.051269531	3.50625	-0.32055664	0.10449219	-0.87255859	1.4208984	0.11328125	0	0	0	0	0	0	0	0	0	0.93554688	0.064453125	0.18969727	-0.0390625	0.075195313	-0.075195313	0.009	39471.35	0	0	0.009
1914	62558	62558	Category C	-0.27587891	0.16796875	-0.87597656	0.25805664	-0.22241211	0.33764648	0.2	0.009	10/6/2018	10	6	2018	3:37:04	13024	0.2	3	37	4	-36	0.051269531	3.50625	-0.31958008	0.10546875	-0.87207031	2.0788574	0.076171875	0	0	0	0	0	0	0	0	0	0.93481445	0.065185547	0.10961914	0.043701172	0.062255859	-0.003662109	0.009	39471.35	0	0	0.009
1915	62559	62559	Category C	-0.47998047	0.14379883	-1.0197754	0.24829102	-0.23144531	0.34521484	0.21	0.009	10/6/2018	10	6	2018	3:37:04	13024	0.3	3	37	4	-36	0.051269531	3.50625	-0.31860352	0.10668945	-0.87304688	4.4587402	0.22094727	0	0	0	0	0	0	0	0	0	0.93554688	0.064453125	0.34472656	-0.16113281	0.036865234	-0.14648438	0.009	39471.35	0	0	0.009
1916	62560	62560	Category C	-0.25195313	0.11987305	-0.70776367	0.27905273	-0.22363281	0.32495117	0.21	0.009	10/6/2018	10	6	2018	3:37:04	13024	0.4	3	37	4	-36	0.051269531	3.50625	-0.31884766	0.10766602	-0.87231445	5.3789063	0.17797852	0	0	0	0	0	0	0	0	0	0.93505859	0.064941406	0.2434082	0.066894531	0.011962891	0.16455078	0.009	39471.35	0	0	0.009
1917	62561	62561	Category C	-0.2878418	0.16796875	-0.79199219	0.30444336	-0.20019531	0.3112793	0.21	0.009	10/6/2018	10	6	2018	3:37:04	13024	0.5	3	37	4	-36	0.051269531	3.50625	-0.31787109	0.109375	-0.87207031	6.0539551	0.10375977	0	0	0	0	0	0	0	0	0	0.93481445	0.065185547	0.16894531	0.030029297	0.058349609	0.080078125	0.009	39471.35	0	0	0.009
1918	62562	62562	Category C	-0.25195313	0	-0.88793945	0.33447266	-0.18017578	0.30493164	0.21	0.009	10/6/2018	10	6	2018	3:37:04	13024	0.6	3	37	4	-36	0.051269531	3.50625	-0.31811523	0.10961914	-0.87182617	6.902832	0.12890625	0	0	0	0	0	0	0	0	0	0.93457031	0.065429688	0.19165039	0.066162109	-0.10961914	-0.015869141	0.009	39471.35	0	0	0.009
1919	62563	62563	Category C	-0.41992188	0.17993164	-0.93579102	0.31787109	-0.17675781	0.32470703	0.21	0.009	10/6/2018	10	6	2018	3:37:04	13024	0.7	3	37	4	-36	0.051269531	3.50625	-0.31591797	0.11010742	-0.87060547	6.6403809	0.14086914	0	0	0	0	0	0	0	0	0	0.93261719	0.067382813	0.23876953	-0.10375977	0.069580078	-0.064941406	0.009	39471.35	0	0	0.009
1920	62564	62564	Category C	-0.37182617	0.13183594	-0.87597656	0.30615234	-0.18774414	0.33032227	0.21	0.009	10/6/2018	10	6	2018	3:37:04	13024	0.8	3	37	4	-12	0.051269531	3.50625	-0.31665039	0.11132813	-0.87329102	5.7861328	0.05859375	0	0	0	0	0	0	0	0	0	0.93579102	0.064208984	0.077636719	-0.054931641	0.020263672	-0.002441406	0.009	39471.35	0	0	0.009
1921	62565	62565	Category C	-0.34790039	0.035888672	-0.80395508	0.31225586	-0.17895508	0.33886719	0.21	0.009	10/6/2018	10	6	2018	3:37:04	13024	0.9	3	37	4	-12	0.051269531	3.50625	-0.31616211	0.11230469	-0.87231445	5.8554688	0.10742188	0	0	0	0	0	0	0	0	0	0.93457031	0.065429688	0.17651367	-0.031494141	-0.076416016	0.068359375	0.009	39471.35	0	0	0.009
1922	62566	62566	Category C	-0.31176758	0.071777344	-0.91186523	0.34716797	-0.17626953	0.30322266	0.21	0.009	10/6/2018	10	6	2018	3:37:05	13025	0	3	37	5	0	0.051269531	3.50625	-0.31665039	0.11206055	-0.87231445	5.671875	0.056640625	0	0	0	0	0	0	0	0	0	0.93481445	0.065185547	0.084716797	0.004882813	-0.040283203	-0.039306641	0.009	39471.35	0	0	0.009
1923	62567	62567	Category C	-0.35986328	0.14379883	-0.88793945	0.32177734	-0.16723633	0.32006836	0.21	0.009	10/6/2018	10	6	2018	3:37:05	13025	0.111	3	37	5	12	0.051269531	3.50625	-0.31591797	0.11328125	-0.87329102	5.7189941	0.055175781	0	0	0	0	0	0	0	0	0	0.93554688	0.064453125	0.088867188	-0.043701172	0.030273438	-0.014404297	0.009	39471.35	0	0	0.009
1924	62568	62568	Category C	-0.40795898	0.059814453	-0.86376953	0.32202148	-0.17089844	0.32177734	0.21	0.009	10/6/2018	10	6	2018	3:37:05	13025	0.222	3	37	5	24	0.051269531	3.50625	-0.31616211	0.11425781	-0.87084961	5.9953613	0.10668945	0	0	0	0	0	0	0	0	0	0.93359375	0.06640625	0.15332031	-0.091552734	-0.054443359	0.007080078	0.009	39471.35	0	0	0.009
1925	62569	62569	Category C	-0.39599609	0.14379883	-0.92382813	0.31689453	-0.17431641	0.32910156	0.22	0.009	10/6/2018	10	6	2018	3:37:05	13025	0.333	3	37	5	24	0.051269531	3.50625	-0.31665039	0.11474609	-0.87182617	5.7177734	0.098876953	0	0	0	0	0	0	0	0	0	0.93481445	0.065185547	0.15991211	-0.079101563	0.028808594	-0.051757813	0.009	39471.35	0	0	0.009
1926	62570	62570	Category C	-0.27587891	0.071777344	-0.74389648	0.33447266	-0.17578125	0.31005859	0.22	0.009	10/6/2018	10	6	2018	3:37:05	13025	0.444	3	37	5	12	0.051269531	3.50625	-0.31738281	0.11425781	-0.87133789	6.1262207	0.140625	0	0	0	0	0	0	0	0	0	0.93432617	0.065673828	0.21142578	0.041503906	-0.042480469	0.12744141	0.009	39471.35	0	0	0.009
1927	62571	62571	Category C	-0.3359375	0.059814453	-0.89990234	0.35058594	-0.16552734	0.31054688	0.22	0.009	10/6/2018	10	6	2018	3:37:05	13025	0.555	3	37	5	-24	0.051269531	3.50625	-0.31665039	0.11376953	-0.87133789	5.1750488	0.063964844	0	0	0	0	0	0	0	0	0	0.93408203	0.065917969	0.10180664	-0.019042969	-0.053955078	-0.028320313	0.009	39471.35	0	0	0.009
1928	62572	62572	Category C	-0.38378906	0.10791016	-0.76782227	0.3293457	-0.16235352	0.32519531	0.22	0.009	10/6/2018	10	6	2018	3:37:05	13025	0.666	3	37	5	-61	0.051269531	3.50625	-0.31689453	0.11523438	-0.87182617	4.9685059	0.1237793	0	0	0	0	0	0	0	0	0	0.93481445	0.065185547	0.17822266	-0.066650391	-0.007324219	0.10400391	0.009	39471.35	0	0	0.009
1929	62573	62573	Category C	-0.39599609	0.047851563	-0.80395508	0.34814453	-0.16357422	0.31054688	0.22	0.009	10/6/2018	10	6	2018	3:37:05	13025	0.777	3	37	5	-61	0.051269531	3.50625	-0.31860352	0.1159668	-0.87255859	5.3376465	0.1237793	0	0	0	0	0	0	0	0	0	0.93603516	0.063964844	0.21411133	-0.077148438	-0.068115234	0.068603516	0.009	39471.35	0	0	0.009
1930	62574	62574	Category C	-0.35986328	0.15576172	-0.86376953	0.34472656	-0.15698242	0.30786133	0.22	0.009	10/6/2018	10	6	2018	3:37:05	13025	0.888	3	37	5	-73	0.051025391	3.5126953	-0.32006836	0.1159668	-0.87329102	4.4287109	0.056640625	0	0	0	0	0	0	0	0	0	0.9375	0.0625	0.088867188	-0.039550781	0.039550781	0.009521484	0.009	39471.35	0	0	0.009
1931	62575	62575	Category C	-0.35986328	0.095947266	-0.86376953	0.32763672	-0.16845703	0.3190918	0.22	0.009	10/6/2018	10	6	2018	3:37:06	13026	0	3	37	6	-61	0.051025391	3.5126953	-0.32128906	0.11694336	-0.87353516	4.0144043	0.044921875	0	0	0	0	0	0	0	0	0	0.93823242	0.061767578	0.069580078	-0.038330078	-0.020996094	0.009765625	0.009	39471.35	0	0	0.009
1932	62576	62576	Category C	-0.31176758	0.095947266	-0.87597656	0.32641602	-0.16577148	0.32836914	0.22	0.009	10/6/2018	10	6	2018	3:37:06	13026	0.1	3	37	6	-49	0.051025391	3.5126953	-0.32202148	0.11791992	-0.87280273	4.0817871	0.024414063	0	0	0	0	0	0	0	0	0	0.93798828	0.062011719	0.03515625	0.010253906	-0.021972656	-0.002929688	0.009	39471.35	0	0	0.009
1933	62577	62577	Category C	-0.29980469	0.059814453	-0.81591797	0.33569336	-0.16870117	0.31225586	0.22	0.009	10/6/2018	10	6	2018	3:37:06	13026	0.2	3	37	6	-49	0.051025391	3.5126953	-0.32446289	0.11694336	-0.87353516	4.1203613	0.084960938	0	0	0	0	0	0	0	0	0	0.93920898	0.060791016	0.13964844	0.024658203	-0.057128906	0.057617188	0.009	39471.35	0	0	0.009
1934	62578	62578	Category C	-0.37182617	0.19189453	-0.88793945	0.31860352	-0.19165039	0.31176758	0.22	0.009	10/6/2018	10	6	2018	3:37:06	13026	0.3	3	37	6	-12	0.051025391	3.5126953	-0.32397461	0.1184082	-0.87133789	2.9282227	0.088867188	0	0	0	0	0	0	0	0	0	0.93701172	0.062988281	0.13745117	-0.047607422	0.073242188	-0.016357422	0.009	39471.35	0	0	0.009
1935	62579	62579	Category C	-0.44384766	0.083984375	-1.0559082	0.29370117	-0.18212891	0.33935547	0.23	0.009	10/6/2018	10	6	2018	3:37:06	13026	0.4	3	37	6	12	0.051025391	3.5126953	-0.32666016	0.12060547	-0.8737793	0.83349609	0.21948242	0	0	0	0	0	0	0	0	0	0.94067383	0.059326172	0.33569336	-0.11694336	-0.036621094	-0.18188477	0.009	39471.35	0	0	0.009
1936	62580	62580	Category C	-0.17993164	0.023925781	-0.69580078	0.33886719	-0.16943359	0.31030273	0.23	0.009	10/6/2018	10	6	2018	3:37:06	13026	0.5	3	37	6	12	0.051025391	3.5126953	-0.32470703	0.12011719	-0.87133789	0.52514648	0.24731445	0	0	0	0	0	0	0	0	0	0.93774414	0.062255859	0.41674805	0.14477539	-0.096191406	0.17553711	0.009	39471.35	0	0	0.009
1937	62581	62581	Category C	-0.51586914	0.13183594	-1.0078125	0.3449707	-0.1784668	0.31445313	0.23	0.009	10/6/2018	10	6	2018	3:37:06	13026	0.6	3	37	6	12	0.051025391	3.5126953	-0.32519531	0.11938477	-0.87207031	0.11401367	0.23388672	0	0	0	0	0	0	0	0	0	0.93847656	0.061523438	0.33813477	-0.19042969	0.012207031	-0.13549805	0.009	39471.35	0	0	0.009
1938	62582	62582	Category C	-0.2878418	0.10791016	-0.79199219	0.31982422	-0.17211914	0.33618164	0.23	0.009	10/6/2018	10	6	2018	3:37:06	13026	0.7	3	37	6	-24	0.051025391	3.5126953	-0.32543945	0.12011719	-0.87304688	0.8137207	0.090332031	0	0	0	0	0	0	0	0	0	0.93945313	0.060546875	0.13110352	0.037597656	-0.012207031	0.081054688	0.009	39471.35	0	0	0.009
1939	62583	62583	Category C	-0.29980469	0.095947266	-0.87597656	0.32080078	-0.18432617	0.30761719	0.23	0.009	10/6/2018	10	6	2018	3:37:06	13026	0.8	3	37	6	-24	0.051025391	3.5126953	-0.32543945	0.12109375	-0.87329102	1.892334	0.036132813	0	0	0	0	0	0	0	0	0	0.93969727	0.060302734	0.053466797	0.025634766	-0.025146484	-0.002441406	0.009	39471.35	0	0	0.009
1940	62584	62584	Category C	-0.3359375	0.095947266	-0.94799805	0.30322266	-0.17895508	0.32763672	0.23	0.009	10/6/2018	10	6	2018	3:37:06	13026	0.9	3	37	6	-36	0.051025391	3.5126953	-0.32666016	0.12182617	-0.8737793	1.4890137	0.078857422	0	0	0	0	0	0	0	0	0	0.94091797	0.059082031	0.10913086	-0.009033203	-0.025878906	-0.073974609	0.009	39471.35	0	0	0.009
1941	62585	62585	Category C	-0.23999023	0.059814453	-0.86376953	0.30175781	-0.17529297	0.33569336	0.23	0.009	10/6/2018	10	6	2018	3:37:07	13027	0	3	37	7	-36	0.051025391	3.5126953	-0.32714844	0.12207031	-0.87109375	1.470459	0.10742188	0	0	0	0	0	0	0	0	0	0.93847656	0.061523438	0.15673828	0.087158203	-0.062255859	0.007324219	0.009	39471.35	0	0	0.009
1942	62586	62586	Category C	-0.40795898	0.14379883	-1.0078125	0.29931641	-0.17456055	0.34375	0.23	0.009	10/6/2018	10	6	2018	3:37:07	13027	0.09	3	37	7	-12	0.051025391	3.5126953	-0.32861328	0.12329102	-0.87280273	1.4204102	0.15771484	0	0	0	0	0	0	0	0	0	0.94067383	0.059326172	0.234375	-0.079101563	0.020263672	-0.13476563	0.009	39471.35	0	0	0.009
1943	62587	62587	Category C	-0.27587891	0.059814453	-0.77978516	0.31030273	-0.18530273	0.32250977	0.23	0.009	10/6/2018	10	6	2018	3:37:07	13027	0.181	3	37	7	-24	0.051025391	3.5126953	-0.32666016	0.12451172	-0.87133789	2.2453613	0.12304688	0	0	0	0	0	0	0	0	0	0.93896484	0.061035156	0.20727539	0.05078125	-0.064697266	0.091552734	0.009	39471.35	0	0	0.009
1944	62588	62588	Category C	-0.2277832	0.16796875	-0.85180664	0.33666992	-0.18530273	0.30200195	0.23	0.009	10/6/2018	10	6	2018	3:37:07	13027	0.272	3	37	7	-12	0.051025391	3.5126953	-0.32861328	0.12670898	-0.87109375	2.6376953	0.1105957	0	0	0	0	0	0	0	0	0	0.93969727	0.060302734	0.16137695	0.10083008	0.041015625	0.019287109	0.009	39471.35	0	0	0.009
1945	62589	62589	Category C	-0.44384766	0.11987305	-0.95996094	0.28833008	-0.19018555	0.33081055	0.24	0.009	10/6/2018	10	6	2018	3:37:07	13027	0.363	3	37	7	-24	0.051025391	3.5126953	-0.32885742	0.12670898	-0.87207031	2.3459473	0.14453125	0	0	0	0	0	0	0	0	0	0.94067383	0.059326172	0.20922852	-0.11474609	-0.006835938	-0.087646484	0.009	39471.35	0	0	0.009
1946	62590	62590	Category C	-0.2277832	0.059814453	-0.81591797	0.31201172	-0.17797852	0.33764648	0.24	0.009	10/6/2018	10	6	2018	3:37:07	13027	0.454	3	37	7	-36	0.051025391	3.5126953	-0.33007813	0.13232422	-0.86987305	2.4338379	0.13647461	0	0	0	0	0	0	0	0	0	0.93969727	0.060302734	0.22900391	0.10229492	-0.072509766	0.053955078	0.009	39471.35	0	0	0.009
1947	62591	62591	Category C	-0.3359375	0.047851563	-0.99584961	0.29125977	-0.1784668	0.34936523	0.24	0.009	10/6/2018	10	6	2018	3:37:07	13027	0.545	3	37	7	-36	0.051025391	3.5126953	-0.33227539	0.13476563	-0.87084961	2.2336426	0.15209961	0	0	0	0	0	0	0	0	0	0.94165039	0.058349609	0.21557617	-0.003417969	-0.086914063	-0.12475586	0.009	39471.35	0	0	0.009
1948	62592	62592	Category C	-0.29980469	0.13183594	-0.77978516	0.28930664	-0.18676758	0.33813477	0.24	0.009	10/6/2018	10	6	2018	3:37:07	13027	0.636	3	37	7	-36	0.051025391	3.5126953	-0.33325195	0.13525391	-0.87084961	3.0773926	0.097167969	0	0	0	0	0	0	0	0	0	0.94238281	0.057617188	0.12841797	0.033447266	-0.003417969	0.091064453	0.009	39471.35	0	0	0.009
1949	62593	62593	Category C	-0.27587891	0.11987305	-0.88793945	0.30761719	-0.18701172	0.32348633	0.24	0.009	10/6/2018	10	6	2018	3:37:07	13027	0.727	3	37	7	-49	0.051025391	3.5126953	-0.33398438	0.13720703	-0.86816406	3.0285645	0.063720703	0	0	0	0	0	0	0	0	0	0.94042969	0.059570313	0.095214844	0.058105469	-0.017333984	-0.01953125	0.009	39471.35	0	0	0.009
1950	62594	62594	Category C	-0.38378906	0.10791016	-0.88793945	0.29980469	-0.20263672	0.33007813	0.24	0.009	10/6/2018	10	6	2018	3:37:07	13027	0.818	3	37	7	-61	0.051025391	3.5126953	-0.33496094	0.13818359	-0.86743164	2.8449707	0.060791016	0	0	0	0	0	0	0	0	0	0.94018555	0.059814453	0.099365234	-0.048583984	-0.030273438	-0.020263672	0.009	39471.35	0	0	0.009
1951	62595	62595	Category C	-0.25195313	0.26391602	-0.86376953	0.30371094	-0.21850586	0.31176758	0.24	0.009	10/6/2018	10	6	2018	3:37:07	13027	0.909	3	37	7	-24	0.051025391	3.5126953	-0.33496094	0.13867188	-0.86669922	4.2155762	0.15014648	0	0	0	0	0	0	0	0	0	0.93945313	0.060546875	0.21118164	0.083007813	0.125	0.002929688	0.009	39471.35	0	0	0.009
1952	62596	62596	Category C	-0.38378906	0.11987305	-0.92382813	0.27832031	-0.22729492	0.32788086	0.24	0.009	10/6/2018	10	6	2018	3:37:08	13028	0	3	37	8	-24	0.051025391	3.5126953	-0.33764648	0.13793945	-0.86621094	5.5578613	0.075683594	0	0	0	0	0	0	0	0	0	0.93994141	0.060058594	0.12158203	-0.045898438	-0.018066406	-0.057373047	0.009	39471.35	0	0	0.009
1953	62597	62597	Category C	-0.29980469	0.083984375	-0.85180664	0.27148438	-0.21899414	0.32983398	0.24	0.009	10/6/2018	10	6	2018	3:37:08	13028	0.1	3	37	8	-12	0.051025391	3.5126953	-0.34106445	0.13891602	-0.8659668	6.5324707	0.0703125	0	0	0	0	0	0	0	0	0	0.94091797	0.059082031	0.1105957	0.041259766	-0.054931641	0.014160156	0.009	39471.35	0	0	0.009
1954	62598	62598	Category C	-0.26391602	0.14379883	-0.97192383	0.26831055	-0.22241211	0.33984375	0.24	0.009	10/6/2018	10	6	2018	3:37:08	13028	0.2	3	37	8	12	0.051025391	3.5126953	-0.34155273	0.13916016	-0.86254883	6.1999512	0.1340332	0	0	0	0	0	0	0	0	0	0.93823242	0.061767578	0.19140625	0.077636719	0.004394531	-0.10913086	0.009	39471.35	0	0	0.009
1955	62599	62599	Category C	-0.34790039	0.17993164	-0.83984375	0.25708008	-0.22216797	0.33691406	0.25	0.009	10/6/2018	10	6	2018	3:37:08	13028	0.3	3	37	8	-12	0.051025391	3.5126953	-0.3425293	0.13769531	-0.86035156	7.0251465	0.047119141	0	0	0	0	0	0	0	0	0	0.9362793	0.063720703	0.067871094	-0.005126953	0.041992188	0.020507813	0.009	39471.35	0	0	0.009
1956	62600	62600	Category C	-0.21582031	0.11987305	-0.76782227	0.27270508	-0.23999023	0.32763672	0.25	0.009	10/6/2018	10	6	2018	3:37:08	13028	0.4	3	37	8	-24	0.051025391	3.5126953	-0.34179688	0.13720703	-0.85913086	7.3640137	0.15649414	0	0	0	0	0	0	0	0	0	0.93481445	0.065185547	0.23486328	0.12597656	-0.017333984	0.091308594	0.009	39471.35	0	0	0.009
1957	62601	62601	Category C	-0.32397461	0.17993164	-0.92382813	0.26586914	-0.23925781	0.33154297	0.25	0.009	10/6/2018	10	6	2018	3:37:08	13028	0.5	3	37	8	-24	0.051025391	3.5126953	-0.34350586	0.13793945	-0.86108398	6.8510742	0.077636719	0	0	0	0	0	0	0	0	0	0.93725586	0.062744141	0.12402344	0.01953125	0.041748047	-0.0625	0.009	39471.35	0	0	0.009
1958	62602	62602	Category C	-0.20385742	0.16796875	-0.86376953	0.26708984	-0.24316406	0.34057617	0.25	0.009	10/6/2018	10	6	2018	3:37:08	13028	0.6	3	37	8	-12	0.051025391	3.5126953	-0.34545898	0.13769531	-0.86132813	5.6328125	0.14477539	0	0	0	0	0	0	0	0	0	0.93823242	0.061767578	0.17407227	0.14160156	0.030029297	-0.002197266	0.009	39471.35	0	0	0.009
1959	62603	62603	Category C	-0.29980469	0.19189453	-0.89990234	0.26269531	-0.24414063	0.33740234	0.25	0.009	10/6/2018	10	6	2018	3:37:08	13028	0.7	3	37	8	-12	0.051025391	3.5126953	-0.34619141	0.13964844	-0.85888672	6.630127	0.080810547	0	0	0	0	0	0	0	0	0	0.93652344	0.063476563	0.1394043	0.046386719	0.052001953	-0.040771484	0.009	39471.35	0	0	0.009
1960	62604	62604	Category C	-0.26391602	0.19189453	-0.86376953	0.24975586	-0.25268555	0.32788086	0.25	0.009	10/6/2018	10	6	2018	3:37:08	13028	0.8	3	37	8	-12	0.051025391	3.5126953	-0.3449707	0.140625	-0.85668945	8.4753418	0.096191406	0	0	0	0	0	0	0	0	0	0.93432617	0.065673828	0.13916016	0.081054688	0.051025391	-0.006835938	0.009	39471.35	0	0	0.009
1961	62605	62605	Category D	-0.3359375	0.13183594	-0.81591797	0.23388672	-0.25146484	0.3425293	0.15	0.009	10/6/2018	10	6	2018	3:38:59	13139	0	3	38	59	-24	0.051513672	3.3950684	-0.34594727	0.14086914	-0.85742188	8.5917969	0.043701172	0	0	0	0	0	0	0	0	0	0.93530273	0.064697266	0.060791016	0.010009766	-0.009033203	0.041503906	0.009	39471.35	0	0	0.009
1962	62606	62606	Category D	-0.32397461	0.17993164	-0.93579102	0.23217773	-0.25268555	0.34448242	0.15	0.009	10/6/2018	10	6	2018	3:38:59	13139	0.099	3	38	59	-24	0.051513672	3.3950684	-0.34765625	0.14257813	-0.85693359	10.205566	0.090087891	0	0	0	0	0	0	0	0	0	0.93579102	0.064208984	0.13964844	0.023681641	0.037109375	-0.078613281	0.009	39471.35	0	0	0.009
1963	62607	62607	Category D	-0.26391602	0.071777344	-0.69580078	0.23803711	-0.265625	0.32739258	0.15	0.009	10/6/2018	10	6	2018	3:38:59	13139	0.199	3	38	59	-49	0.051513672	3.3950684	-0.34814453	0.14379883	-0.85424805	11.574951	0.19335938	0	0	0	0	0	0	0	0	0	0.93359375	0.06640625	0.31494141	0.084228516	-0.072021484	0.15844727	0.009	39471.35	0	0	0.009
1964	62608	62608	Category D	-0.40795898	0.17993164	-0.97192383	0.24145508	-0.25708008	0.33178711	0.15	0.009	10/6/2018	10	6	2018	3:38:59	13139	0.3	3	38	59	-61	0.051513672	3.3950684	-0.34741211	0.14428711	-0.85375977	13.399414	0.13720703	0	0	0	0	0	0	0	0	0	0.93310547	0.066894531	0.21386719	-0.060302734	0.035400391	-0.11791992	0.009	39471.35	0	0	0.009
1965	62609	62609	Category D	-0.34790039	0.083984375	-0.86376953	0.22119141	-0.24804688	0.35253906	0.16	0.009	10/6/2018	10	6	2018	3:38:59	13139	0.4	3	38	59	-49	0.051513672	3.3950684	-0.34814453	0.14624023	-0.85498047	13.025879	0.062744141	0	0	0	0	0	0	0	0	0	0.93457031	0.065429688	0.071289063	0.000244141	-0.062255859	-0.008544922	0.009	39471.35	0	0	0.009
1966	62610	62610	Category D	-0.31176758	0.047851563	-0.87597656	0.26391602	-0.24633789	0.31201172	0.16	0.009	10/6/2018	10	6	2018	3:38:59	13139	0.5	3	38	59	-85	0.051513672	3.3950684	-0.34936523	0.14648438	-0.85302734	12.719971	0.10791016	0	0	0	0	0	0	0	0	0	0.93334961	0.066650391	0.15893555	0.037597656	-0.098632813	-0.022705078	0.009	39471.35	0	0	0.009
1967	62611	62611	Category D	-0.39599609	0.15576172	-0.89990234	0.2565918	-0.25634766	0.33398438	0.16	0.009	10/6/2018	10	6	2018	3:38:59	13139	0.6	3	38	59	-85	0.051513672	3.3950684	-0.35009766	0.14794922	-0.85253906	13.326416	0.066162109	0	0	0	0	0	0	0	0	0	0.93334961	0.066650391	0.10058594	-0.045654297	0.007568359	-0.047119141	0.009	39471.35	0	0	0.009
1968	62612	62612	Category D	-0.45581055	0.15576172	-0.82788086	0.2578125	-0.25097656	0.33496094	0.16	0.009	10/6/2018	10	6	2018	3:38:59	13139	0.7	3	38	59	-85	0.051513672	3.3950684	-0.35229492	0.14990234	-0.85253906	12.029297	0.10620117	0	0	0	0	0	0	0	0	0	0.93457031	0.065429688	0.13354492	-0.10327148	0.005615234	0.024658203	0.009	39471.35	0	0	0.009
1969	62613	62613	Category D	-0.29980469	0.17993164	-0.75585938	0.25927734	-0.24829102	0.33007813	0.16	0.009	10/6/2018	10	6	2018	3:38:59	13139	0.8	3	38	59	-110	0.051513672	3.3950684	-0.35327148	0.15014648	-0.85253906	9.6398926	0.11450195	0	0	0	0	0	0	0	0	0	0.93505859	0.064941406	0.17993164	0.053466797	0.029541016	0.096679688	0.009	39471.35	0	0	0.009
1970	62614	62614	Category D	-0.50390625	0.19189453	-0.99584961	0.28320313	-0.23730469	0.3137207	0.16	0.009	10/6/2018	10	6	2018	3:38:59	13139	0.9	3	38	59	-73	0.051513672	3.3950684	-0.35351563	0.15234375	-0.8515625	6.6855469	0.21166992	0	0	0	0	0	0	0	0	0	0.93457031	0.065429688	0.33349609	-0.15014648	0.039306641	-0.14404297	0.009	39471.35	0	0	0.009
1971	62615	62615	Category D	-0.32397461	0.14379883	-0.80395508	0.26293945	-0.24926758	0.33520508	0.16	0.009	10/6/2018	10	6	2018	3:39:00	13140	0	3	39	0	-49	0.051513672	3.3950684	-0.35473633	0.15283203	-0.85058594	3.7841797	0.056640625	0	0	0	0	0	0	0	0	0	0.93432617	0.065673828	0.086669922	0.030761719	-0.009033203	0.046630859	0.009	39471.35	0	0	0.009
1972	62616	62616	Category D	-0.51586914	0.20385742	-0.89990234	0.28051758	-0.25463867	0.31469727	0.16	0.009	10/6/2018	10	6	2018	3:39:00	13140	0.1	3	39	0	-36	0.051513672	3.3950684	-0.35668945	0.15454102	-0.85009766	0.65869141	0.17358398	0	0	0	0	0	0	0	0	0	0.93481445	0.065185547	0.2578125	-0.15893555	0.049072266	-0.049560547	0.009	39471.35	0	0	0.009
1973	62617	62617	Category D	-0.32397461	0.13183594	-0.7199707	0.26147461	-0.2487793	0.32421875	0.16	0.009	10/6/2018	10	6	2018	3:39:00	13140	0.2	3	39	0	-24	0.051269531	3.4659668	-0.35864258	0.15478516	-0.84960938	4.9123535	0.13598633	0	0	0	0	0	0	0	0	0	0.93505859	0.064941406	0.18725586	0.034667969	-0.022949219	0.12963867	0.009	39471.35	0	0	0.009
1974	62618	62618	Category D	-0.41992188	0.17993164	-0.95996094	0.29980469	-0.23193359	0.30639648	0.16	0.009	10/6/2018	10	6	2018	3:39:00	13140	0.3	3	39	0	-36	0.051269531	3.4659668	-0.36010742	0.15625	-0.84838867	8.1286621	0.12866211	0	0	0	0	0	0	0	0	0	0.93481445	0.065185547	0.19458008	-0.059570313	0.0234375	-0.11132813	0.009	39471.35	0	0	0.009
1975	62619	62619	Category D	-0.32397461	0.13183594	-0.83984375	0.29663086	-0.21850586	0.32958984	0.17	0.009	10/6/2018	10	6	2018	3:39:00	13140	0.4	3	39	0	-49	0.051269531	3.4659668	-0.36181641	0.15649414	-0.84790039	10.39502	0.045898438	0	0	0	0	0	0	0	0	0	0.93530273	0.064697266	0.071044922	0.037841797	-0.024658203	0.008056641	0.009	39471.35	0	0	0.009
1976	62620	62620	Category D	-0.35986328	0.035888672	-0.91186523	0.33398438	-0.19677734	0.31201172	0.17	0.009	10/6/2018	10	6	2018	3:39:00	13140	0.5	3	39	0	-61	0.051269531	3.4659668	-0.36230469	0.15795898	-0.84570313	13.198242	0.13891602	0	0	0	0	0	0	0	0	0	0.93334961	0.066650391	0.19091797	0.002441406	-0.12207031	-0.065917969	0.009	39471.35	0	0	0.009
1977	62621	62621	Category D	-0.34790039	0.11987305	-0.83984375	0.3269043	-0.20068359	0.31542969	0.17	0.009	10/6/2018	10	6	2018	3:39:00	13140	0.6	3	39	0	-61	0.051269531	3.4659668	-0.36572266	0.15869141	-0.84594727	15.581299	0.043212891	0	0	0	0	0	0	0	0	0	0.93530273	0.064697266	0.062988281	0.017822266	-0.038818359	0.006103516	0.009	39471.35	0	0	0.009
1978	62622	62622	Category D	-0.27587891	0.13183594	-0.89990234	0.33789063	-0.18920898	0.29907227	0.17	0.009	10/6/2018	10	6	2018	3:39:00	13140	0.7	3	39	0	-49	0.051269531	3.4659668	-0.36645508	0.15991211	-0.8449707	16.466797	0.109375	0	0	0	0	0	0	0	0	0	0.93481445	0.065185547	0.17358398	0.090576172	-0.028076172	-0.0546875	0.009	39471.35	0	0	0.009
1979	62623	62623	Category D	-0.37182617	0.19189453	-0.91186523	0.3215332	-0.19628906	0.31958008	0.17	0.009	10/6/2018	10	6	2018	3:39:00	13140	0.8	3	39	0	-49	0.051269531	3.4659668	-0.3671875	0.16015625	-0.84472656	16.562744	0.073974609	0	0	0	0	0	0	0	0	0	0.93505859	0.064941406	0.1027832	-0.004394531	0.031494141	-0.066894531	0.009	39471.35	0	0	0.009
1980	62624	62624	Category D	-0.26391602	0.13183594	-0.81591797	0.31762695	-0.19628906	0.32128906	0.17	0.009	10/6/2018	10	6	2018	3:39:00	13140	0.9	3	39	0	-12	0.051269531	3.4659668	-0.36914063	0.16137695	-0.84423828	17.79834	0.11303711	0	0	0	0	0	0	0	0	0	0.93554688	0.064453125	0.16357422	0.10522461	-0.029541016	0.028320313	0.009	39471.35	0	0	0.009
1981	62625	62625	Category D	-0.41992188	0.16796875	-0.91186523	0.32763672	-0.20532227	0.30664063	0.17	0.009	10/6/2018	10	6	2018	3:39:01	13141	0	3	39	1	-12	0.051269531	3.4659668	-0.36987305	0.16210938	-0.8425293	19.010498	0.085205078	0	0	0	0	0	0	0	0	0	0.93457031	0.065429688	0.12475586	-0.049804688	0.005615234	-0.069091797	0.009	39471.35	0	0	0.009
1982	62626	62626	Category D	-0.21582031	0.31176758	-0.81591797	0.32983398	-0.20800781	0.29125977	0.17	0.009	10/6/2018	10	6	2018	3:39:01	13141	0.1	3	39	1	-24	0.051269531	3.4659668	-0.37182617	0.16381836	-0.84228516	17.128418	0.21655273	0	0	0	0	0	0	0	0	0	0.93530273	0.064697266	0.33032227	0.15600586	0.14770508	0.026367188	0.009	39471.35	0	0	0.009
1983	62627	62627	Category D	-0.40795898	0.19189453	-0.94799805	0.35205078	-0.22021484	0.28662109	0.17	0.009	10/6/2018	10	6	2018	3:39:01	13141	0.2	3	39	1	-24	0.051269531	3.4659668	-0.37182617	0.16455078	-0.84057617	16.278809	0.11621094	0	0	0	0	0	0	0	0	0	0.93383789	0.066162109	0.17041016	-0.035888672	0.027099609	-0.10717773	0.009	39471.35	0	0	0.009
1984	62628	62628	Category D	-0.2277832	0.11987305	-0.88793945	0.33691406	-0.22070313	0.28710938	0.17	0.009	10/6/2018	10	6	2018	3:39:01	13141	0.3	3	39	1	-49	0.051269531	3.4659668	-0.37451172	0.16650391	-0.84057617	16.407959	0.16088867	0	0	0	0	0	0	0	0	0	0.93530273	0.064697266	0.24047852	0.14672852	-0.046630859	-0.047119141	0.009	39471.35	0	0	0.009
1985	62629	62629	Category D	-0.43188477	0.45581055	-0.81591797	0.3293457	-0.23291016	0.28295898	0.18	0.009	10/6/2018	10	6	2018	3:39:01	13141	0.4	3	39	1	-73	0.051269531	3.4659668	-0.37695313	0.16699219	-0.83984375	15.469238	0.29467773	0	0	0	0	0	0	0	0	0	0.93579102	0.064208984	0.36743164	-0.0546875	0.28857422	0.023925781	0.009	39471.35	0	0	0.009
1986	62630	62630	Category D	-0.34790039	0.2277832	-0.92382813	0.30932617	-0.23364258	0.30053711	0.18	0.009	10/6/2018	10	6	2018	3:39:01	13141	0.5	3	39	1	-61	0.051269531	3.4659668	-0.37524414	0.16699219	-0.83666992	12.581055	0.10961914	0	0	0	0	0	0	0	0	0	0.93212891	0.067871094	0.17504883	0.02734375	0.060546875	-0.086914063	0.009	39471.35	0	0	0.009
1987	62631	62631	Category D	-0.39599609	0.26391602	-0.83984375	0.30395508	-0.24487305	0.30029297	0.18	0.009	10/6/2018	10	6	2018	3:39:01	13141	0.6	3	39	1	-49	0.051269531	3.4659668	-0.37768555	0.16748047	-0.83789063	8.8808594	0.097900391	0	0	0	0	0	0	0	0	0	0.93408203	0.065917969	0.11621094	-0.018066406	0.096191406	-0.001708984	0.009	39471.35	0	0	0.009
1988	62632	62632	Category D	-0.2878418	0.21582031	-0.75585938	0.30151367	-0.2565918	0.28173828	0.18	0.009	10/6/2018	10	6	2018	3:39:01	13141	0.7	3	39	1	-36	0.051269531	3.4659668	-0.37817383	0.16918945	-0.83520508	6.8234863	0.12890625	0	0	0	0	0	0	0	0	0	0.93237305	0.067626953	0.21606445	0.090332031	0.046386719	0.079345703	0.009	39471.35	0	0	0.009
1989	62633	62633	Category D	-0.40795898	0.2277832	-0.75585938	0.33105469	-0.27124023	0.25805664	0.18	0.009	10/6/2018	10	6	2018	3:39:01	13141	0.8	3	39	1	0	0.051269531	3.4659668	-0.38037109	0.16992188	-0.83666992	3.0231934	0.10302734	0	0	0	0	0	0	0	0	0	0.93481445	0.065185547	0.16625977	-0.02734375	0.057617188	0.080810547	0.009	39471.35	0	0	0.009
1990	62634	62634	Category D	-0.31176758	0.17993164	-0.80395508	0.33374023	-0.25415039	0.2746582	0.18	0.009	10/6/2018	10	6	2018	3:39:01	13141	0.9	3	39	1	-12	0.051269531	3.4659668	-0.38208008	0.17089844	-0.83691406	3.1311035	0.078125	0	0	0	0	0	0	0	0	0	0.93579102	0.064208984	0.11206055	0.0703125	0.008789063	0.032958984	0.009	39471.35	0	0	0.009
1991	62635	62635	Category D	-0.53979492	0.14379883	-0.80395508	0.33056641	-0.24584961	0.28369141	0.18	0.009	10/6/2018	10	6	2018	3:39:02	13142	0	3	39	2	-49	0.051269531	3.4659668	-0.38085938	0.17211914	-0.8347168	6.8034668	0.1640625	0	0	0	0	0	0	0	0	0	0.93359375	0.06640625	0.21801758	-0.15869141	-0.028320313	0.030761719	0.009	39471.35	0	0	0.009
1992	62636	62636	Category D	-0.47998047	0.20385742	-0.83984375	0.30932617	-0.24536133	0.2902832	0.18	0.009	10/6/2018	10	6	2018	3:39:02	13142	0.1	3	39	2	-49	0.051269531	3.4659668	-0.38305664	0.16992188	-0.83569336	8.5336914	0.10253906	0	0	0	0	0	0	0	0	0	0.93481445	0.065185547	0.13452148	-0.096679688	0.033691406	-0.00390625	0.009	39471.35	0	0	0.009
1993	62637	62637	Category D	-0.39599609	0.20385742	-0.68383789	0.32983398	-0.23754883	0.30273438	0.18	0.009	10/6/2018	10	6	2018	3:39:02	13142	0.2	3	39	2	-49	0.051269531	3.4659668	-0.38305664	0.1706543	-0.83520508	10.950684	0.15551758	0	0	0	0	0	0	0	0	0	0.93481445	0.065185547	0.19726563	-0.012695313	0.032958984	0.15136719	0.009	39471.35	0	0	0.009
1994	62638	62638	Category D	-0.34790039	0.047851563	-0.70776367	0.35986328	-0.21801758	0.28173828	0.18	0.009	10/6/2018	10	6	2018	3:39:02	13142	0.3	3	39	2	-36	0.051269531	3.4659668	-0.38427734	0.171875	-0.83569336	12.274414	0.18188477	0	0	0	0	0	0	0	0	0	0.93579102	0.064208984	0.28857422	0.036376953	-0.12402344	0.12792969	0.009	39471.35	0	0	0.009
1995	62639	62639	Category D	-0.41992188	0.10791016	-0.91186523	0.35229492	-0.20166016	0.28417969	0.19	0.009	10/6/2018	10	6	2018	3:39:02	13142	0.4	3	39	2	12	0.051269531	3.4659668	-0.38476563	0.17260742	-0.83276367	11.569336	0.10766602	0	0	0	0	0	0	0	0	0	0.93359375	0.06640625	0.1784668	-0.034912109	-0.064697266	-0.078857422	0.009	39471.35	0	0	0.009
1996	62640	62640	Category D	-0.39599609	0.17993164	-0.86376953	0.3190918	-0.21655273	0.30615234	0.19	0.009	10/6/2018	10	6	2018	3:39:02	13142	0.5	3	39	2	24	0.051269531	3.4659668	-0.38476563	0.17260742	-0.83325195	9.1008301	0.033203125	0	0	0	0	0	0	0	0	0	0.93383789	0.066162109	0.048828125	-0.010986328	0.007080078	-0.030273438	0.009	39471.35	0	0	0.009
1997	62641	62641	Category D	-0.43188477	0.13183594	-0.81591797	0.34033203	-0.21899414	0.29467773	0.19	0.009	10/6/2018	10	6	2018	3:39:02	13142	0.6	3	39	2	24	0.051269531	3.4659668	-0.38671875	0.17260742	-0.8359375	6.1062012	0.063964844	0	0	0	0	0	0	0	0	0	0.93701172	0.062988281	0.10595703	-0.044921875	-0.040771484	0.020019531	0.009	39471.35	0	0	0.009
1998	62642	62642	Category D	-0.31176758	0.15576172	-0.68383789	0.34570313	-0.21484375	0.27563477	0.19	0.009	10/6/2018	10	6	2018	3:39:02	13142	0.7	3	39	2	12	0.051269531	3.4659668	-0.38623047	0.17260742	-0.83325195	4.263916	0.16796875	0	0	0	0	0	0	0	0	0	0.93457031	0.065429688	0.24121094	0.074462891	-0.016845703	0.14941406	0.009	39471.35	0	0	0.009
1999	62643	62643	Category D	-0.3359375	0.26391602	-0.76782227	0.37329102	-0.21850586	0.26586914	0.19	0.009	10/6/2018	10	6	2018	3:39:02	13142	0.8	3	39	2	-24	0.051269531	3.4659668	-0.38916016	0.1730957	-0.83398438	1.0905762	0.12426758	0	0	0	0	0	0	0	0	0	0.93652344	0.063476563	0.21020508	0.053222656	0.090576172	0.066162109	0.009	39471.35	0	0	0.009
2000	62644	62644	Category D	-0.44384766	0.15576172	-0.92382813	0.33886719	-0.2265625	0.29736328	0.19	0.009	10/6/2018	10	6	2018	3:39:02	13142	0.9	3	39	2	-24	0.051269531	3.4659668	-0.38842773	0.171875	-0.83227539	2.2165527	0.10791016	0	0	0	0	0	0	0	0	0	0.93432617	0.065673828	0.1628418	-0.055175781	-0.016113281	-0.091308594	0.009	39471.35	0	0	0.009
2001	62645	62645	Category D	-0.47998047	0.16796875	-0.77978516	0.34375	-0.22631836	0.27929688	0.19	0.009	10/6/2018	10	6	2018	3:39:03	13143	0	3	39	3	-24	0.051269531	3.4659668	-0.39135742	0.17211914	-0.83398438	3.6450195	0.10375977	0	0	0	0	0	0	0	0	0	0.93701172	0.062988281	0.14697266	-0.088378906	-0.004150391	0.054199219	0.009	39471.35	0	0	0.009
2002	62646	62646	Category D	-0.35986328	0.17993164	-0.68383789	0.35888672	-0.23022461	0.27441406	0.19	0.009	10/6/2018	10	6	2018	3:39:03	13143	0.1	3	39	3	-36	0.051269531	3.4659668	-0.39038086	0.17260742	-0.83325195	5.3212891	0.15283203	0	0	0	0	0	0	0	0	0	0.9362793	0.063720703	0.18725586	0.030517578	0.007080078	0.14941406	0.009	39471.35	0	0	0.009
2003	62647	62647	Category D	-0.29980469	0.16796875	-0.86376953	0.3684082	-0.2331543	0.26782227	0.19	0.009	10/6/2018	10	6	2018	3:39:03	13143	0.2	3	39	3	-24	0.051269531	3.4659668	-0.390625	0.17260742	-0.83227539	4.9274902	0.096191406	0	0	0	0	0	0	0	0	0	0.93554688	0.064453125	0.12695313	0.090820313	-0.004638672	-0.03125	0.009	39471.35	0	0	0.009
2004	62648	62648	Category D	-0.45581055	0.21582031	-0.94799805	0.31665039	-0.24121094	0.28637695	0.19	0.009	10/6/2018	10	6	2018	3:39:03	13143	0.3	3	39	3	-36	0.051269531	3.4659668	-0.39135742	0.17529297	-0.83422852	4.1708984	0.13647461	0	0	0	0	0	0	0	0	0	0.93798828	0.062011719	0.21826172	-0.064208984	0.040283203	-0.11352539	0.009	39471.35	0	0	0.009
2005	62649	62649	Category D	-0.49194336	0.16796875	-0.77978516	0.33935547	-0.24829102	0.2668457	0.2	0.009	10/6/2018	10	6	2018	3:39:03	13143	0.4	3	39	3	-24	0.051269531	3.4659668	-0.39135742	0.17504883	-0.83349609	3.7988281	0.11425781	0	0	0	0	0	0	0	0	0	0.9375	0.0625	0.16162109	-0.1003418	-0.007080078	0.053710938	0.009	39471.35	0	0	0.009
2006	62650	62650	Category D	-0.34790039	0.19189453	-0.69580078	0.34326172	-0.24560547	0.26708984	0.2	0.009	10/6/2018	10	6	2018	3:39:03	13143	0.5	3	39	3	0	0.051269531	3.4659668	-0.390625	0.17553711	-0.83349609	1.6577148	0.14526367	0	0	0	0	0	0	0	0	0	0.93725586	0.062744141	0.19702148	0.042724609	0.016113281	0.13769531	0.009	39471.35	0	0	0.009
2007	62651	62651	Category D	-0.51586914	0.21582031	-0.89990234	0.34887695	-0.24926758	0.25878906	0.2	0.009	10/6/2018	10	6	2018	3:39:03	13143	0.6	3	39	3	12	0.051269531	3.4659668	-0.39135742	0.17749023	-0.83227539	1.1179199	0.14648438	0	0	0	0	0	0	0	0	0	0.93676758	0.063232422	0.22998047	-0.12426758	0.038085938	-0.067382813	0.009	39471.35	0	0	0.009
2008	62652	62652	Category D	-0.45581055	0.13183594	-0.77978516	0.32519531	-0.24780273	0.28149414	0.2	0.009	10/6/2018	10	6	2018	3:39:03	13143	0.7	3	39	3	0	0.051269531	3.4659668	-0.39111328	0.17626953	-0.83251953	3.1938477	0.094482422	0	0	0	0	0	0	0	0	0	0.93652344	0.063476563	0.16186523	-0.064453125	-0.044433594	0.052734375	0.009	39471.35	0	0	0.009
2009	62653	62653	Category D	-0.41992188	0.2277832	-0.7199707	0.33251953	-0.23974609	0.2746582	0.2	0.009	10/6/2018	10	6	2018	3:39:03	13143	0.8	3	39	3	-24	0.051269531	3.4659668	-0.39111328	0.17675781	-0.83398438	3.8652344	0.12817383	0	0	0	0	0	0	0	0	0	0.93798828	0.062011719	0.19360352	-0.028564453	0.05078125	0.11401367	0.009	39471.35	0	0	0.009
2010	62654	62654	Category D	-0.45581055	0.19189453	-0.77978516	0.34838867	-0.24462891	0.27929688	0.2	0.009	10/6/2018	10	6	2018	3:39:03	13143	0.9	3	39	3	-24	0.051269531	3.4659668	-0.39208984	0.17675781	-0.83447266	4.682373	0.085205078	0	0	0	0	0	0	0	0	0	0.9387207	0.061279297	0.13330078	-0.063476563	0.014892578	0.0546875	0.009	39471.35	0	0	0.009
2011	62655	62655	Category D	-0.50390625	0.2277832	-0.82788086	0.34643555	-0.24829102	0.26977539	0.2	0.009	10/6/2018	10	6	2018	3:39:04	13144	0	3	39	4	-49	0.051025391	3.4595215	-0.390625	0.17553711	-0.83374023	6.3989258	0.12451172	0	0	0	0	0	0	0	0	0	0.9375	0.0625	0.17114258	-0.11303711	0.052001953	0.005859375	0.009	39471.35	0	0	0.009
2012	62656	62656	Category D	-0.46777344	0.11987305	-0.82788086	0.32836914	-0.25292969	0.26928711	0.2	0.009	10/6/2018	10	6	2018	3:39:04	13144	0.111	3	39	4	-36	0.051025391	3.4595215	-0.3918457	0.17651367	-0.83349609	6.4616699	0.094726563	0	0	0	0	0	0	0	0	0	0.93798828	0.062011719	0.13842773	-0.075683594	-0.056640625	0.005615234	0.009	39471.35	0	0	0.009
2013	62657	62657	Category D	-0.41992188	0.17993164	-0.7199707	0.33105469	-0.25048828	0.27270508	0.2	0.009	10/6/2018	10	6	2018	3:39:04	13144	0.222	3	39	4	-61	0.051025391	3.4595215	-0.39013672	0.17651367	-0.83276367	4.6022949	0.11669922	0	0	0	0	0	0	0	0	0	0.93652344	0.063476563	0.14575195	-0.029541016	0.003173828	0.11279297	0.009	39471.35	0	0	0.009
2014	62658	62658	Category D	-0.51586914	0.20385742	-0.86376953	0.34863281	-0.24243164	0.26000977	0.2	0.009	10/6/2018	10	6	2018	3:39:04	13144	0.333	3	39	4	-73	0.051025391	3.4595215	-0.38989258	0.17700195	-0.83325195	4.6950684	0.13208008	0	0	0	0	0	0	0	0	0	0.93676758	0.063232422	0.18286133	-0.12573242	0.026611328	-0.030273438	0.009	39471.35	0	0	0.009
2015	62659	62659	Category D	-0.47998047	0.20385742	-0.86376953	0.33325195	-0.24536133	0.29492188	0.21	0.009	10/6/2018	10	6	2018	3:39:04	13144	0.444	3	39	4	-49	0.051025391	3.4595215	-0.39038086	0.17773438	-0.83300781	6.0817871	0.097900391	0	0	0	0	0	0	0	0	0	0.93701172	0.062988281	0.14599609	-0.089355469	0.025878906	-0.030517578	0.009	39471.35	0	0	0.009
2016	62660	62660	Category D	-0.45581055	0.083984375	-0.7199707	0.34692383	-0.24902344	0.27490234	0.21	0.009	10/6/2018	10	6	2018	3:39:04	13144	0.555	3	39	4	-61	0.051025391	3.4595215	-0.39135742	0.17822266	-0.83325195	5.1303711	0.16064453	0	0	0	0	0	0	0	0	0	0.93774414	0.062255859	0.27172852	-0.064208984	-0.094238281	0.11328125	0.009	39471.35	0	0	0.009
2017	62661	62661	Category D	-0.56396484	0.2277832	-0.93579102	0.33178711	-0.24169922	0.27783203	0.21	0.009	10/6/2018	10	6	2018	3:39:04	13144	0.666	3	39	4	-49	0.051025391	3.4595215	-0.390625	0.18017578	-0.83154297	3.4589844	0.20751953	0	0	0	0	0	0	0	0	0	0.9362793	0.063720703	0.32446289	-0.1730957	0.047363281	-0.10400391	0.009	39471.35	0	0	0.009
2018	62662	62662	Category D	-0.35986328	0.11987305	-0.77978516	0.33959961	-0.24438477	0.27880859	0.21	0.009	10/6/2018	10	6	2018	3:39:04	13144	0.777	3	39	4	-61	0.051025391	3.4595215	-0.390625	0.1809082	-0.83129883	2.921875	0.085693359	0	0	0	0	0	0	0	0	0	0.93603516	0.063964844	0.14355469	0.030761719	-0.061035156	0.051513672	0.009	39471.35	0	0	0.009
2019	62663	62663	Category D	-0.45581055	0.20385742	-0.82788086	0.33227539	-0.24414063	0.28173828	0.21	0.009	10/6/2018	10	6	2018	3:39:04	13144	0.888	3	39	4	-73	0.051025391	3.4595215	-0.39257813	0.18164063	-0.83056641	2.4658203	0.066894531	0	0	0	0	0	0	0	0	0	0.9362793	0.063720703	0.087890625	-0.062988281	0.021972656	0.002685547	0.009	39471.35	0	0	0.009
2020	62664	62664	Category D	-0.39599609	0.14379883	-0.81591797	0.33105469	-0.2434082	0.28369141	0.21	0.009	10/6/2018	10	6	2018	3:39:05	13145	0	3	39	5	-61	0.051025391	3.4595215	-0.39233398	0.18164063	-0.8293457	0.33203125	0.040283203	0	0	0	0	0	0	0	0	0	0.93530273	0.064697266	0.054931641	-0.003417969	-0.037841797	0.013427734	0.009	39471.35	0	0	0.009
2021	62665	62665	Category D	-0.38378906	0.20385742	-0.83984375	0.33105469	-0.2421875	0.28588867	0.21	0.009	10/6/2018	10	6	2018	3:39:05	13145	0.1	3	39	5	-85	0.051025391	3.4595215	-0.39404297	0.18261719	-0.82861328	2.1887207	0.025878906	0	0	0	0	0	0	0	0	0	0.93554688	0.064453125	0.042480469	0.010253906	0.020996094	-0.010986328	0.009	39471.35	0	0	0.009
2022	62666	62666	Category D	-0.41992188	0.19189453	-0.87597656	0.33105469	-0.23876953	0.28662109	0.21	0.009	10/6/2018	10	6	2018	3:39:05	13145	0.2	3	39	5	-73	0.051025391	3.4595215	-0.39379883	0.18286133	-0.828125	3.0031738	0.054931641	0	0	0	0	0	0	0	0	0	0.93530273	0.064697266	0.082275391	-0.025878906	0.008789063	-0.047607422	0.009	39471.35	0	0	0.009
2023	62667	62667	Category D	-0.47998047	0.21582031	-0.77978516	0.33129883	-0.24780273	0.28076172	0.21	0.009	10/6/2018	10	6	2018	3:39:05	13145	0.3	3	39	5	-85	0.051025391	3.4595215	-0.39648438	0.18115234	-0.82885742	3.8342285	0.10253906	0	0	0	0	0	0	0	0	0	0.93652344	0.063476563	0.16699219	-0.083251953	0.034423828	0.049072266	0.009	39471.35	0	0	0.009
2024	62668	62668	Category D	-0.43188477	0.21582031	-0.79199219	0.34326172	-0.23657227	0.29125977	0.21	0.009	10/6/2018	10	6	2018	3:39:05	13145	0.4	3	39	5	-98	0.051025391	3.4595215	-0.39697266	0.18066406	-0.82861328	5.3032227	0.061279297	0	0	0	0	0	0	0	0	0	0.9362793	0.063720703	0.10644531	-0.034667969	0.034912109	0.036621094	0.009	39471.35	0	0	0.009
2025	62669	62669	Category D	-0.29980469	0.11987305	-0.69580078	0.35131836	-0.21777344	0.28662109	0.22	0.009	10/6/2018	10	6	2018	3:39:05	13145	0.5	3	39	5	-61	0.051025391	3.4595215	-0.39941406	0.18164063	-0.828125	6.5046387	0.17675781	0	0	0	0	0	0	0	0	0	0.93725586	0.062744141	0.29394531	0.099609375	-0.061767578	0.13232422	0.009	39471.35	0	0	0.009
2026	62670	62670	Category D	-0.41992188	0.10791016	-0.91186523	0.38720703	-0.19580078	0.265625	0.22	0.009	10/6/2018	10	6	2018	3:39:05	13145	0.6	3	39	5	-61	0.051025391	3.4595215	-0.39794922	0.17919922	-0.828125	6.5058594	0.11206055	0	0	0	0	0	0	0	0	0	0.93603516	0.063964844	0.17700195	-0.021728516	-0.071289063	-0.083496094	0.009	39471.35	0	0	0.009
2027	62671	62671	Category D	-0.38378906	0.17993164	-0.77978516	0.36376953	-0.19775391	0.28710938	0.22	0.009	10/6/2018	10	6	2018	3:39:05	13145	0.7	3	39	5	-61	0.051025391	3.4595215	-0.39819336	0.17919922	-0.82739258	6.4846191	0.049804688	0	0	0	0	0	0	0	0	0	0.93554688	0.064453125	0.062744141	0.014404297	0.000488281	0.047607422	0.009	39471.35	0	0	0.009
2028	62672	62672	Category D	-0.46777344	0.17993164	-0.91186523	0.33129883	-0.20458984	0.29736328	0.22	0.009	10/6/2018	10	6	2018	3:39:05	13145	0.8	3	39	5	-49	0.051025391	3.4595215	-0.39794922	0.17797852	-0.828125	7.3654785	0.10888672	0	0	0	0	0	0	0	0	0	0.93579102	0.064208984	0.15527344	-0.069580078	0.001708984	-0.083496094	0.009	39471.35	0	0	0.009
2029	62673	62673	Category D	-0.40795898	0.20385742	-0.89990234	0.32299805	-0.21240234	0.29101563	0.22	0.009	10/6/2018	10	6	2018	3:39:05	13145	0.9	3	39	5	-49	0.051025391	3.4595215	-0.39868164	0.17773438	-0.82861328	7.1450195	0.076416016	0	0	0	0	0	0	0	0	0	0.93652344	0.063476563	0.10644531	-0.009033203	0.025878906	-0.071044922	0.009	39471.35	0	0	0.009
2030	62674	62674	Category D	-0.29980469	0.20385742	-0.7199707	0.34033203	-0.21777344	0.30053711	0.22	0.009	10/6/2018	10	6	2018	3:39:06	13146	0	3	39	6	-61	0.051025391	3.4595215	-0.39746094	0.17724609	-0.82763672	5.7922363	0.14794922	0	0	0	0	0	0	0	0	0	0.93530273	0.064697266	0.23193359	0.09765625	0.026367188	0.10766602	0.009	39471.35	0	0	0.009
2031	62675	62675	Category D	-0.41992188	0.083984375	-0.93579102	0.36889648	-0.21118164	0.27416992	0.22	0.009	10/6/2018	10	6	2018	3:39:06	13146	0.09	3	39	6	-49	0.051025391	3.4595215	-0.39916992	0.17724609	-0.82861328	4.734375	0.14355469	0	0	0	0	0	0	0	0	0	0.93676758	0.063232422	0.22119141	-0.020507813	-0.093261719	-0.10693359	0.009	39471.35	0	0	0.009
2032	62676	62676	Category D	-0.39599609	0.17993164	-0.88793945	0.31054688	-0.2109375	0.30175781	0.22	0.009	10/6/2018	10	6	2018	3:39:06	13146	0.181	3	39	6	-61	0.051025391	3.4595215	-0.39599609	0.17822266	-0.82983398	4.2036133	0.057861328	0	0	0	0	0	0	0	0	0	0.93652344	0.063476563	0.059570313	0	0.001464844	-0.057861328	0.009	39471.35	0	0	0.009
2033	62677	62677	Category D	-0.38378906	0.19189453	-0.88793945	0.33520508	-0.21704102	0.28930664	0.22	0.009	10/6/2018	10	6	2018	3:39:06	13146	0.272	3	39	6	-49	0.051025391	3.4595215	-0.39526367	0.17822266	-0.83154297	3.8200684	0.058837891	0	0	0	0	0	0	0	0	0	0.93774414	0.062255859	0.081298828	0.011474609	0.013427734	-0.056152344	0.009	39471.35	0	0	0.009
2034	62678	62678	Category D	-0.31176758	0.19189453	-0.74389648	0.33129883	-0.21850586	0.30834961	0.22	0.009	10/6/2018	10	6	2018	3:39:06	13146	0.363	3	39	6	-12	0.051025391	3.4595215	-0.39404297	0.1784668	-0.83227539	2.7480469	0.12158203	0	0	0	0	0	0	0	0	0	0.93823242	0.061767578	0.18432617	0.082275391	0.013183594	0.088378906	0.009	39471.35	0	0	0.009
2035	62679	62679	Category D	-0.3359375	0.17993164	-0.86376953	0.34106445	-0.21069336	0.30249023	0.23	0.009	10/6/2018	10	6	2018	3:39:06	13146	0.454	3	39	6	36	0.051025391	3.4595215	-0.39501953	0.17993164	-0.83496094	2.6848145	0.065673828	0	0	0	0	0	0	0	0	0	0.94116211	0.058837891	0.087890625	0.059082031	0	-0.028564453	0.009	39471.35	0	0	0.009
2036	62680	62680	Category D	-0.37182617	0.11987305	-0.98388672	0.31469727	-0.20507813	0.30029297	0.23	0.009	10/6/2018	10	6	2018	3:39:06	13146	0.545	3	39	6	49	0.051025391	3.4595215	-0.39257813	0.18115234	-0.83520508	3.595459	0.16210938	0	0	0	0	0	0	0	0	0	0.94042969	0.059570313	0.23095703	0.020751953	-0.061279297	-0.1484375	0.009	39471.35	0	0	0.009
2037	62681	62681	Category D	-0.29980469	0.19189453	-0.7199707	0.31958008	-0.20703125	0.30908203	0.23	0.009	10/6/2018	10	6	2018	3:39:06	13146	0.636	3	39	6	36	0.051025391	3.4595215	-0.39282227	0.18139648	-0.83544922	3.2431641	0.14868164	0	0	0	0	0	0	0	0	0	0.94091797	0.059082031	0.21899414	0.093017578	0.010253906	0.11547852	0.009	39471.35	0	0	0.009
2038	62682	62682	Category D	-0.43188477	0.19189453	-0.91186523	0.35131836	-0.19824219	0.30932617	0.23	0.009	10/6/2018	10	6	2018	3:39:06	13146	0.727	3	39	6	24	0.051025391	3.4595215	-0.39086914	0.18237305	-0.83422852	1.8171387	0.088134766	0	0	0	0	0	0	0	0	0	0.93920898	0.060791016	0.12792969	-0.040771484	0.009277344	-0.077392578	0.009	39471.35	0	0	0.009
2039	62683	62683	Category D	-0.23999023	0.10791016	-0.76782227	0.34570313	-0.20581055	0.30004883	0.23	0.009	10/6/2018	10	6	2018	3:39:06	13146	0.818	3	39	6	-12	0.051025391	3.4595215	-0.39135742	0.18286133	-0.8371582	1.3083496	0.18261719	0	0	0	0	0	0	0	0	0	0.94213867	0.057861328	0.2956543	0.15136719	-0.074951172	0.069335938	0.009	39471.35	0	0	0.009
2040	62684	62684	Category D	-0.49194336	0.20385742	-0.99584961	0.34936523	-0.20336914	0.30395508	0.23	0.009	10/6/2018	10	6	2018	3:39:06	13146	0.909	3	39	6	-24	0.051025391	3.4595215	-0.3918457	0.18188477	-0.83886719	1.7211914	0.18725586	0	0	0	0	0	0	0	0	0	0.94360352	0.056396484	0.27856445	-0.099853516	0.021728516	-0.15673828	0.009	39471.35	0	0	0.009
2041	62685	62685	Category D	-0.26391602	0.17993164	-0.76782227	0.34179688	-0.20410156	0.29272461	0.23	0.009	10/6/2018	10	6	2018	3:39:07	13147	0	3	39	7	0	0.051025391	3.4595215	-0.39208984	0.18286133	-0.83764648	1.9829102	0.14599609	0	0	0	0	0	0	0	0	0	0.94287109	0.057128906	0.20117188	0.12817383	-0.002929688	0.069824219	0.009	39471.35	0	0	0.009
2042	62686	62686	Category D	-0.3359375	0.17993164	-0.85180664	0.35131836	-0.21557617	0.28881836	0.23	0.009	10/6/2018	10	6	2018	3:39:07	13147	0.111	3	39	7	12	0.051025391	3.4595215	-0.39038086	0.18286133	-0.83862305	1.4311523	0.056152344	0	0	0	0	0	0	0	0	0	0.94311523	0.056884766	0.070556641	0.054443359	-0.002929688	-0.012939453	0.009	39471.35	0	0	0.009
2043	62687	62687	Category D	-0.3359375	0.27587891	-0.85180664	0.33276367	-0.22460938	0.29541016	0.23	0.009	10/6/2018	10	6	2018	3:39:07	13147	0.222	3	39	7	-12	0.051025391	3.4595215	-0.38916016	0.18286133	-0.83959961	0.42260742	0.10766602	0	0	0	0	0	0	0	0	0	0.94335938	0.056640625	0.15820313	0.053222656	0.092773438	-0.011962891	0.009	39471.35	0	0	0.009
2044	62688	62688	Category D	-0.39599609	0.16796875	-0.92382813	0.29785156	-0.22485352	0.3034668	0.23	0.009	10/6/2018	10	6	2018	3:39:07	13147	0.333	3	39	7	0	0.051025391	3.4595215	-0.39086914	0.18408203	-0.84106445	1.1013184	0.084472656	0	0	0	0	0	0	0	0	0	0.94555664	0.054443359	0.10375977	-0.004882813	-0.016113281	-0.082519531	0.009	39471.35	0	0	0.009
2045	62689	62689	Category D	-0.29980469	0.11987305	-0.86376953	0.30371094	-0.22143555	0.30981445	0.24	0.009	10/6/2018	10	6	2018	3:39:07	13147	0.444	3	39	7	-12	0.051025391	3.4595215	-0.38964844	0.18310547	-0.83862305	0.17285156	0.11279297	0	0	0	0	0	0	0	0	0	0.94287109	0.057128906	0.17822266	0.08984375	-0.063232422	-0.024902344	0.009	39471.35	0	0	0.009
2046	62690	62690	Category D	-0.35986328	0.20385742	-0.77978516	0.32446289	-0.22363281	0.2980957	0.24	0.009	10/6/2018	10	6	2018	3:39:07	13147	0.555	3	39	7	-36	0.051025391	3.4595215	-0.38842773	0.18334961	-0.84008789	3.0959473	0.069824219	0	0	0	0	0	0	0	0	0	0.94360352	0.056396484	0.109375	0.028564453	0.020263672	0.060302734	0.009	39471.35	0	0	0.009
2047	62691	62691	Category D	-0.38378906	0.059814453	-0.91186523	0.32666016	-0.21484375	0.30126953	0.24	0.009	10/6/2018	10	6	2018	3:39:07	13147	0.666	3	39	7	-12	0.051025391	3.4595215	-0.38818359	0.18334961	-0.84204102	4.6235352	0.1418457	0	0	0	0	0	0	0	0	0	0.9453125	0.0546875	0.19775391	0.004394531	-0.12353516	-0.069580078	0.009	39471.35	0	0	0.009
2048	62692	62692	Category D	-0.45581055	0.19189453	-0.94799805	0.31835938	-0.21557617	0.32128906	0.24	0.009	10/6/2018	10	6	2018	3:39:07	13147	0.777	3	39	7	0	0.051025391	3.4595215	-0.38500977	0.18310547	-0.84057617	5.5	0.12866211	0	0	0	0	0	0	0	0	0	0.94238281	0.057617188	0.18676758	-0.070556641	0.008544922	-0.10717773	0.009	39471.35	0	0	0.009
2049	62693	62693	Category D	-0.37182617	0.17993164	-0.79199219	0.33520508	-0.22314453	0.29321289	0.24	0.009	10/6/2018	10	6	2018	3:39:07	13147	0.888	3	39	7	0	0.051269531	3.4772461	-0.38427734	0.18408203	-0.84179688	5.4885254	0.051513672	0	0	0	0	0	0	0	0	0	0.94360352	0.056396484	0.066650391	0.012451172	-0.004150391	0.049804688	0.009	39471.35	0	0	0.009
2050	62694	62694	Category D	-0.39599609	0.095947266	-0.93579102	0.33081055	-0.22558594	0.2890625	0.24	0.009	10/6/2018	10	6	2018	3:39:08	13148	0	3	39	8	-24	0.051269531	3.4772461	-0.38232422	0.18359375	-0.84301758	6.0090332	0.12817383	0	0	0	0	0	0	0	0	0	0.94384766	0.056152344	0.19384766	-0.013427734	-0.087646484	-0.092529297	0.009	39471.35	0	0	0.009
2051	62695	62695	Category D	-0.41992188	0.2277832	-0.79199219	0.34545898	-0.21899414	0.29858398	0.24	0.009	10/6/2018	10	6	2018	3:39:08	13148	0.1	3	39	8	-36	0.051269531	3.4772461	-0.38110352	0.18383789	-0.84448242	6.0380859	0.078613281	0	0	0	0	0	0	0	0	0	0.94458008	0.055419922	0.13525391	-0.038574219	0.043701172	0.052490234	0.009	39471.35	0	0	0.009
2052	62696	62696	Category D	-0.38378906	0.19189453	-0.82788086	0.33276367	-0.23535156	0.28320313	0.24	0.009	10/6/2018	10	6	2018	3:39:08	13148	0.2	3	39	8	-61	0.051269531	3.4772461	-0.37841797	0.18212891	-0.84521484	5.0246582	0.020507813	0	0	0	0	0	0	0	0	0	0.94384766	0.056152344	0.032226563	-0.005126953	0.009521484	0.017333984	0.009	39471.35	0	0	0.009
2053	62697	62697	Category D	-0.29980469	0.17993164	-0.75585938	0.3515625	-0.24584961	0.26489258	0.24	0.009	10/6/2018	10	6	2018	3:39:08	13148	0.3	3	39	8	-73	0.051269531	3.4772461	-0.37719727	0.18334961	-0.84594727	4.6945801	0.11889648	0	0	0	0	0	0	0	0	0	0.9440918	0.055908203	0.17114258	0.077392578	-0.003417969	0.090087891	0.009	39471.35	0	0	0.009
2054	62698	62698	Category D	-0.45581055	0.2277832	-0.94799805	0.33984375	-0.2434082	0.28515625	0.25	0.009	10/6/2018	10	6	2018	3:39:08	13148	0.4	3	39	8	-61	0.051269531	3.4772461	-0.37426758	0.18359375	-0.84790039	4.0668945	0.13623047	0	0	0	0	0	0	0	0	0	0.94482422	0.055175781	0.2253418	-0.081298828	0.043945313	-0.099853516	0.009	39471.35	0	0	0.009
2055	62699	62699	Category D	-0.40795898	0.16796875	-0.86376953	0.32470703	-0.23681641	0.29907227	0.25	0.009	10/6/2018	10	6	2018	3:39:08	13148	0.5	3	39	8	-49	0.051269531	3.4772461	-0.37207031	0.18237305	-0.84790039	2.2937012	0.041503906	0	0	0	0	0	0	0	0	0	0.94384766	0.056152344	0.065673828	-0.035644531	-0.014404297	-0.015625	0.009	39471.35	0	0	0.009
2056	62700	62700	Category D	-0.29980469	0.20385742	-0.77978516	0.31689453	-0.23901367	0.29663086	0.25	0.009	10/6/2018	10	6	2018	3:39:08	13148	0.6	3	39	8	-36	0.051269531	3.4772461	-0.36914063	0.18041992	-0.84716797	0.90893555	0.099609375	0	0	0	0	0	0	0	0	0	0.94165039	0.058349609	0.16015625	0.069335938	0.023193359	0.067382813	0.009	39471.35	0	0	0.009
2057	62701	62701	Category D	-0.34790039	0.17993164	-0.80395508	0.31567383	-0.24560547	0.28540039	0.25	0.009	10/6/2018	10	6	2018	3:39:08	13148	0.7	3	39	8	-49	0.051269531	3.4772461	-0.36743164	0.18041992	-0.84936523	0.1105957	0.049560547	0	0	0	0	0	0	0	0	0	0.94287109	0.057128906	0.065673828	0.01953125	-0.000488281	0.045410156	0.009	39471.35	0	0	0.009
2058	62702	62702	Category D	-0.41992188	0.19189453	-0.83984375	0.32104492	-0.24365234	0.28759766	0.25	0.009	10/6/2018	10	6	2018	3:39:08	13148	0.8	3	39	8	-36	0.051269531	3.4772461	-0.36328125	0.17993164	-0.84912109	1.2810059	0.058349609	0	0	0	0	0	0	0	0	0	0.94116211	0.058837891	0.077636719	-0.056396484	0.01171875	0.009277344	0.009	39471.35	0	0	0.009
2059	62703	62703	Category D	-0.35986328	0.19189453	-0.81591797	0.31494141	-0.23657227	0.29052734	0.25	0.009	10/6/2018	10	6	2018	3:39:08	13148	0.9	3	39	8	-36	0.051269531	3.4772461	-0.36108398	0.18041992	-0.85107422	1.7543945	0.036865234	0	0	0	0	0	0	0	0	0	0.94189453	0.058105469	0.047851563	0.001220703	0.011230469	0.03515625	0.009	39471.35	0	0	0.009
2060	62704	62704	Category D	-0.39599609	0.20385742	-0.76782227	0.33911133	-0.23120117	0.29443359	0.25	0.009	10/6/2018	10	6	2018	3:39:09	13149	0	3	39	9	-61	0.051269531	3.4772461	-0.36035156	0.1784668	-0.85229492	1.1157227	0.094970703	0	0	0	0	0	0	0	0	0	0.94238281	0.057617188	0.14501953	-0.035400391	0.025146484	0.084472656	0.009	39471.35	0	0	0.009
2061	62705	62705	Category D	-0.40795898	0.19189453	-0.87597656	0.34179688	-0.23022461	0.27905273	0.25	0.009	10/6/2018	10	6	2018	3:39:09	13149	0.1	3	39	9	-36	0.051269531	3.4772461	-0.33447266	0.15625	-0.83935547	0.82080078	0.089111328	0	0	0	0	0	0	0	0	0	0.91699219	0.083007813	0.14526367	-0.073242188	0.035400391	-0.036376953	0.009	39471.35	0	0	0.009
2062	62706	62706	Category D	-0.43188477	0.16796875	-0.86376953	0.32421875	-0.22924805	0.28979492	0.25	0.009	10/6/2018	10	6	2018	3:39:09	13149	0.2	3	39	9	-49	0.051269531	3.4772461	-0.32543945	0.15161133	-0.8347168	2.3625488	0.11132813	0	0	0	0	0	0	0	0	0	0.90869141	0.091308594	0.15161133	-0.10620117	0.016113281	-0.028808594	0.009	39471.35	0	0	0.009
2063	62707	62707	Category D	-0.44384766	0.15576172	-0.92382813	0.32641602	-0.23681641	0.29272461	0.25	0.009	10/6/2018	10	6	2018	3:39:09	13149	0.3	3	39	9	-49	0.051269531	3.4772461	-0.32397461	0.1496582	-0.83325195	1.5983887	0.15014648	0	0	0	0	0	0	0	0	0	0.90649414	0.093505859	0.21606445	-0.11962891	0.005859375	-0.090332031	0.009	39471.35	0	0	0.009
2064	62708	62708	Category D	-0.41992188	0.20385742	-0.85180664	0.31665039	-0.23754883	0.29760742	0.26	0.009	10/6/2018	10	6	2018	3:39:09	13149	0.4	3	39	9	-24	0.051269531	3.4772461	-0.32128906	0.15039063	-0.8347168	1.5715332	0.11303711	0	0	0	0	0	0	0	0	0	0.90698242	0.093017578	0.16870117	-0.098388672	0.053222656	-0.016845703	0.009	39471.35	0	0	0.009
2065	62709	62709	Category D	-0.31176758	0.26391602	-0.81591797	0.33544922	-0.24194336	0.27978516	0.26	0.009	10/6/2018	10	6	2018	3:39:09	13149	0.5	3	39	9	-73	0.051269531	3.4772461	-0.32275391	0.15063477	-0.83520508	2.4614258	0.11523438	0	0	0	0	0	0	0	0	0	0.90820313	0.091796875	0.14355469	0.010986328	0.11303711	0.019287109	0.009	39471.35	0	0	0.009
2066	62710	62710	Category D	-0.37182617	0.21582031	-0.87597656	0.31518555	-0.24707031	0.29638672	0.26	0.009	10/6/2018	10	6	2018	3:39:09	13149	0.6	3	39	9	-85	0.051269531	3.4772461	-0.32446289	0.15209961	-0.83544922	2.0700684	0.088867188	0	0	0	0	0	0	0	0	0	0.90917969	0.090820313	0.15112305	-0.047119141	0.063476563	-0.040283203	0.009	39471.35	0	0	0.009
2067	62711	62711	Category D	-0.37182617	0.16796875	-0.88793945	0.31762695	-0.26049805	0.28515625	0.26	0.009	10/6/2018	10	6	2018	3:39:09	13149	0.7	3	39	9	-98	0.051269531	3.4772461	-0.32250977	0.15917969	-0.83520508	1.0930176	0.072509766	0	0	0	0	0	0	0	0	0	0.90917969	0.090820313	0.1105957	-0.049072266	0.008544922	-0.052490234	0.009	39471.35	0	0	0.009
2068	62712	62712	Category D	-0.34790039	0.19189453	-0.79199219	0.31616211	-0.24951172	0.29199219	0.26	0.009	10/6/2018	10	6	2018	3:39:09	13149	0.8	3	39	9	-110	0.051269531	3.4772461	-0.32373047	0.16137695	-0.83398438	0.99560547	0.057128906	0	0	0	0	0	0	0	0	0	0.90917969	0.090820313	0.096435547	-0.023925781	0.030273438	0.041992188	0.009	39471.35	0	0	0.009
2069	62713	62713	Category D	-0.31176758	0.19189453	-0.69580078	0.31298828	-0.23754883	0.29052734	0.26	0.009	10/6/2018	10	6	2018	3:39:09	13149	0.9	3	39	9	-61	0.051269531	3.4772461	-0.32373047	0.16259766	-0.83251953	2.2875977	0.14013672	0	0	0	0	0	0	0	0	0	0.90795898	0.092041016	0.17773438	0.011962891	0.029052734	0.13671875	0.009	39471.35	0	0	0.009
2070	62714	62714	Category D	-0.44384766	0.19189453	-0.87597656	0.29589844	-0.25	0.29980469	0.26	0.009	10/6/2018	10	6	2018	3:39:10	13150	0	3	39	10	-12	0.051269531	3.4772461	-0.32006836	0.16894531	-0.82739258	2.7705078	0.13476563	0	0	0	0	0	0	0	0	0	0.90307617	0.096923828	0.19482422	-0.12353516	0.022705078	-0.048339844	0.009	39471.35	0	0	0.009
2071	62715	62715	Category D	-0.2878418	0.20385742	-0.89990234	0.28930664	-0.24902344	0.30761719	0.26	0.009	10/6/2018	10	6	2018	3:39:10	13150	0.1	3	39	10	0	0.051269531	3.4772461	-0.32299805	0.17285156	-0.8269043	1.7363281	0.086425781	0	0	0	0	0	0	0	0	0	0.90454102	0.095458984	0.13891602	0.03515625	0.030761719	-0.072753906	0.009	39471.35	0	0	0.009
2072	62716	62716	Category D	-0.41992188	0.21582031	-0.97192383	0.29833984	-0.25878906	0.29589844	0.26	0.009	10/6/2018	10	6	2018	3:39:10	13150	0.2	3	39	10	0	0.051269531	3.4772461	-0.32324219	0.17504883	-0.82592773	1.5529785	0.17944336	0	0	0	0	0	0	0	0	0	0.90405273	0.095947266	0.28295898	-0.096435547	0.040527344	-0.14575195	0.009	39471.35	0	0	0.009
2073	62717	62717	Category D	-0.31176758	0.21582031	-0.75585938	0.27416992	-0.25805664	0.31542969	0.26	0.009	10/6/2018	10	6	2018	3:39:10	13150	0.3	3	39	10	0	0.051269531	3.4772461	-0.31811523	0.17749023	-0.82128906	2.4072266	0.075927734	0	0	0	0	0	0	0	0	0	0.8984375	0.1015625	0.11010742	0.006347656	0.038085938	0.065429688	0.009	39471.35	0	0	0.009
2074	62718	62718	Category D	-0.41992188	0.16796875	-0.91186523	0.29907227	-0.24560547	0.2980957	0.26	0.009	10/6/2018	10	6	2018	3:39:10	13150	0.4	3	39	10	-24	0.051269531	3.4772461	-0.31762695	0.1809082	-0.81860352	2.5922852	0.13867188	0	0	0	0	0	0	0	0	0	0.89648438	0.10351563	0.20825195	-0.10205078	-0.012939453	-0.093017578	0.009	39471.35	0	0	0.009
2075	62719	62719	Category D	-0.2277832	0.21582031	-0.92382813	0.27758789	-0.24487305	0.31665039	0.27	0.009	10/6/2018	10	6	2018	3:39:10	13150	0.5	3	39	10	-36	0.051269531	3.4772461	-0.3203125	0.18310547	-0.82104492	2.2785645	0.1418457	0	0	0	0	0	0	0	0	0	0.90014648	0.099853516	0.2277832	0.092529297	0.032470703	-0.10253906	0.009	39471.35	0	0	0.009
2076	62720	62720	Category D	-0.40795898	0.19189453	-0.89990234	0.29150391	-0.24780273	0.31884766	0.27	0.009	10/6/2018	10	6	2018	3:39:10	13150	0.6	3	39	10	-36	0.051269531	3.4772461	-0.31298828	0.17114258	-0.84790039	1.9560547	0.10986328	0	0	0	0	0	0	0	0	0	0.91992188	0.080078125	0.16723633	-0.094726563	0.020507813	-0.051757813	0.009	39471.35	0	0	0.009
2077	62721	62721	Category D	-0.27587891	0.20385742	-0.70776367	0.30004883	-0.24780273	0.30102539	0.27	0.009	10/6/2018	10	6	2018	3:39:10	13150	0.7	3	39	10	-36	0.051269531	3.4772461	-0.3137207	0.17358398	-0.85009766	2.557373	0.15039063	0	0	0	0	0	0	0	0	0	0.92260742	0.077392578	0.21044922	0.037841797	0.030029297	0.14233398	0.009	39471.35	0	0	0.009
2078	62722	62722	Category D	-0.34790039	0.19189453	-0.92382813	0.31176758	-0.24169922	0.29736328	0.27	0.009	10/6/2018	10	6	2018	3:39:10	13150	0.8	3	39	10	-24	0.051269531	3.4772461	-0.31225586	0.16772461	-0.85693359	2.3601074	0.079345703	0	0	0	0	0	0	0	0	0	0.92749023	0.072509766	0.1262207	-0.035400391	0.023925781	-0.066650391	0.009	39471.35	0	0	0.009
2079	62723	62723	Category D	-0.38378906	0.19189453	-0.89990234	0.30249023	-0.23974609	0.30224609	0.27	0.009	10/6/2018	10	6	2018	3:39:10	13150	0.9	3	39	10	-12	0.051269531	3.4772461	-0.3034668	0.15332031	-0.88598633	1.284668	0.08984375	0	0	0	0	0	0	0	0	0	0.94921875	0.05078125	0.13208008	-0.080078125	0.038330078	-0.013671875	0.009	39471.35	0	0	0.009
2080	62724	62724	Category D	-0.46777344	0.2277832	-0.82788086	0.29736328	-0.24584961	0.29907227	0.27	0.009	10/6/2018	10	6	2018	3:39:11	13151	0	3	39	11	0	0.051269531	3.4772461	-0.30419922	0.15600586	-0.88745117	0.031005859	0.18798828	0	0	0	0	0	0	0	0	0	0.95117188	0.048828125	0.29467773	-0.16333008	0.071533203	0.059570313	0.009	39471.35	0	0	0.009
2081	62725	62725	Category D	-0.34790039	0.17993164	-0.86376953	0.29394531	-0.24438477	0.31811523	0.27	0.009	10/6/2018	10	6	2018	3:39:11	13151	0.1	3	39	11	-12	0.051269531	3.4772461	-0.29785156	0.17504883	-0.88037109	0.83642578	0.052490234	0	0	0	0	0	0	0	0	0	0.94580078	0.054199219	0.071044922	-0.049804688	0.004638672	0.016601563	0.009	39471.35	0	0	0.009
2082	62726	62726	Category D	-0.25195313	0.17993164	-0.75585938	0.32666016	-0.23925781	0.30004883	0.27	0.009	10/6/2018	10	6	2018	3:39:11	13151	0.2	3	39	11	-36	0.051269531	3.4772461	-0.30102539	0.18139648	-0.87988281	0.70849609	0.13330078	0	0	0	0	0	0	0	0	0	0.94750977	0.052490234	0.17480469	0.049072266	-0.001464844	0.12402344	0.009	39471.35	0	0	0.009
2083	62727	62727	Category D	-0.44384766	0.26391602	-0.97192383	0.31860352	-0.24560547	0.28759766	0.27	0.009	10/6/2018	10	6	2018	3:39:11	13151	0.3	3	39	11	-73	0.051269531	3.4772461	-0.30175781	0.18359375	-0.87744141	0.57885742	0.18823242	0	0	0	0	0	0	0	0	0	0.94604492	0.053955078	0.31640625	-0.1418457	0.080078125	-0.094238281	0.009	39471.35	0	0	0.009
2084	62728	62728	Category D	-0.35986328	0.13183594	-0.76782227	0.30541992	-0.24047852	0.30322266	0.27	0.009	10/6/2018	10	6	2018	3:39:11	13151	0.4	3	39	11	-73	0.051269531	3.4772461	-0.29711914	0.19824219	-0.87158203	0.58789063	0.13818359	0	0	0	0	0	0	0	0	0	0.94189453	0.058105469	0.23266602	-0.0625	-0.06640625	0.10375977	0.009	39471.35	0	0	0.009
2085	62729	62729	Category D	-0.38378906	0.19189453	-0.88793945	0.3046875	-0.23950195	0.31933594	0.28	0.009	10/6/2018	10	6	2018	3:39:11	13151	0.5	3	39	11	-61	0.051269531	3.4772461	-0.30053711	0.20483398	-0.86791992	1.28125	0.086425781	0	0	0	0	0	0	0	0	0	0.94091797	0.059082031	0.1159668	-0.083007813	-0.012939453	-0.019775391	0.009	39471.35	0	0	0.009
2086	62730	62730	Category D	-0.3359375	0.19189453	-0.85180664	0.29199219	-0.24731445	0.30664063	0.28	0.009	10/6/2018	10	6	2018	3:39:11	13151	0.6	3	39	11	-36	0.051269531	3.4772461	-0.30297852	0.20849609	-0.86572266	1.0124512	0.039306641	0	0	0	0	0	0	0	0	0	0.94067383	0.059326172	0.063476563	-0.032714844	-0.016601563	0.013916016	0.009	39471.35	0	0	0.009
2087	62731	62731	Category D	-0.25195313	0.19189453	-0.77978516	0.29760742	-0.24389648	0.30615234	0.28	0.009	10/6/2018	10	6	2018	3:39:11	13151	0.7	3	39	11	-24	0.051269531	3.3950684	-0.30078125	0.203125	-0.86938477	0.94213867	0.1027832	0	0	0	0	0	0	0	0	0	0.94213867	0.057861328	0.1496582	0.048828125	-0.011230469	0.089599609	0.009	39471.35	0	0	0.009
2088	62732	62732	Category D	-0.40795898	0.20385742	-0.88793945	0.31616211	-0.24267578	0.3046875	0.28	0.009	10/6/2018	10	6	2018	3:39:11	13151	0.8	3	39	11	-24	0.051269531	3.3950684	-0.3034668	0.20898438	-0.86889648	1.829834	0.10595703	0	0	0	0	0	0	0	0	0	0.94384766	0.056152344	0.12817383	-0.10424805	-0.005126953	-0.018798828	0.009	39471.35	0	0	0.009
2089	62733	62733	Category D	-0.26391602	0.20385742	-0.81591797	0.31201172	-0.24975586	0.29711914	0.28	0.009	10/6/2018	10	6	2018	3:39:11	13151	0.9	3	39	11	-49	0.051269531	3.3950684	-0.30029297	0.21166992	-0.86303711	2.5458984	0.060058594	0	0	0	0	0	0	0	0	0	0.93798828	0.062011719	0.091552734	0.036376953	-0.0078125	0.047119141	0.009	39471.35	0	0	0.009
2090	62734	62734	Category D	-0.34790039	0.20385742	-0.89990234	0.30664063	-0.23632813	0.30541992	0.28	0.009	10/6/2018	10	6	2018	3:39:12	13152	0	3	39	12	-49	0.051269531	3.3950684	-0.29882813	0.20898438	-0.86645508	2.5539551	0.059326172	0	0	0	0	0	0	0	0	0	0.93994141	0.060058594	0.087402344	-0.048828125	-0.005126953	-0.033203125	0.009	39471.35	0	0	0.009
2091	62735	62735	Category D	-0.2878418	0.095947266	-0.87597656	0.29663086	-0.23486328	0.3125	0.28	0.009	10/6/2018	10	6	2018	3:39:12	13152	0.1	3	39	12	-36	0.051269531	3.3950684	-0.30371094	0.22167969	-0.84082031	2.8640137	0.1315918	0	0	0	0	0	0	0	0	0	0.92114258	0.078857422	0.17675781	0.015869141	-0.12573242	-0.034912109	0.009	39471.35	0	0	0.009
2092	62736	62736	Category D	-0.37182617	0.21582031	-0.88793945	0.28515625	-0.23632813	0.31274414	0.28	0.009	10/6/2018	10	6	2018	3:39:12	13152	0.2	3	39	12	-49	0.051269531	3.3950684	-0.30322266	0.22558594	-0.8359375	4.0117188	0.086425781	0	0	0	0	0	0	0	0	0	0.91748047	0.082519531	0.13037109	-0.068359375	-0.009765625	-0.051757813	0.009	39471.35	0	0	0.009
2093	62737	62737	Category D	-0.17993164	0.20385742	-0.87597656	0.30859375	-0.22387695	0.31958008	0.28	0.009	10/6/2018	10	6	2018	3:39:12	13152	0.3	3	39	12	-36	0.051269531	3.3950684	-0.30566406	0.22680664	-0.83520508	4.4472656	0.1340332	0	0	0	0	0	0	0	0	0	0.91772461	0.082275391	0.18945313	0.12573242	-0.022949219	-0.040527344	0.009	39471.35	0	0	0.009
2094	62738	62738	Category D	-0.34790039	0.095947266	-0.87597656	0.33203125	-0.21044922	0.3125	0.29	0.009	10/6/2018	10	6	2018	3:39:12	13152	0.4	3	39	12	-49	0.051269531	3.3950684	-0.30639648	0.22631836	-0.83642578	4.8115234	0.14233398	0	0	0	0	0	0	0	0	0	0.91918945	0.080810547	0.21118164	-0.041259766	-0.13037109	-0.039306641	0.009	39471.35	0	0	0.009
2095	62739	62739	Category D	-0.25195313	0.047851563	-0.79199219	0.31274414	-0.19262695	0.31420898	0.29	0.009	10/6/2018	10	6	2018	3:39:12	13152	0.5	3	39	12	-49	0.051269531	3.3950684	-0.30712891	0.22558594	-0.83544922	7.232666	0.19116211	0	0	0	0	0	0	0	0	0	0.91845703	0.081542969	0.27685547	0.055175781	-0.17773438	0.043457031	0.009	39471.35	0	0	0.009
2096	62740	62740	Category D	-0.31176758	0.095947266	-0.89990234	0.32055664	-0.18286133	0.32983398	0.29	0.009	10/6/2018	10	6	2018	3:39:12	13152	0.6	3	39	12	-24	0.051269531	3.3950684	-0.30615234	0.22558594	-0.83349609	11.560547	0.14575195	0	0	0	0	0	0	0	0	0	0.91625977	0.083740234	0.20166016	-0.005371094	-0.12963867	-0.066162109	0.009	39471.35	0	0	0.009
2097	62741	62741	Category D	-0.23999023	0.17993164	-0.92382813	0.30419922	-0.17797852	0.33056641	0.29	0.009	10/6/2018	10	6	2018	3:39:12	13152	0.7	3	39	12	0	0.051269531	3.3950684	-0.30810547	0.22583008	-0.83398438	14.661865	0.12158203	0	0	0	0	0	0	0	0	0	0.91748047	0.082519531	0.20385742	0.068115234	-0.045898438	-0.089599609	0.009	39471.35	0	0	0.009
2098	62742	62742	Category D	-0.17993164	0.15576172	-0.92382813	0.30273438	-0.16381836	0.34692383	0.29	0.009	10/6/2018	10	6	2018	3:39:12	13152	0.8	3	39	12	0	0.051269531	3.3950684	-0.31030273	0.22412109	-0.83496094	14.050049	0.171875	0	0	0	0	0	0	0	0	0	0.91870117	0.081298828	0.28759766	0.13037109	-0.068359375	-0.088623047	0.009	39471.35	0	0	0.009
2099	62743	62743	Category M	-0.39599609	0.059814453	-0.92382813	0.390625	-0.029541016	0.29174805	0.3	0.009	10/6/2018	10	6	2018	3:39:13	13153	0.5	3	39	13	-36	0.051269531	3.3950684	-0.30810547	0.22509766	-0.83227539	14.056641	0.20825195	0	0	0	0	0	0	0	0	0	0.91552734	0.084472656	0.34448242	-0.087646484	-0.1652832	-0.091308594	0.009	39471.35	0	0	0.009
2100	62744	62744	Category M	1.6799316	-1.6437988	0.20385742	0.40625	0.000732422	0.2956543	0.3	0.009	10/6/2018	10	6	2018	3:39:13	13153	0.6	3	39	13	-73	0.051269531	3.3950684	-0.30932617	0.22631836	-0.83325195	17.178711	2.9206543	0	0	0	0	0	0	0	0	0	0.91723633	0.082763672	4.8967285	1.9892578	-1.8701172	1.0371094	0.009	39471.35	0	0	0.009
2101	62745	62745	Category M	0.3359375	-0.16796875	-0.45581055	0.38745117	0.020507813	0.31054688	0.3	0.009	10/6/2018	10	6	2018	3:39:13	13153	0.7	3	39	13	-61	0.051269531	3.3950684	-0.30859375	0.22412109	-0.83422852	20.366455	0.84423828	0	0	0	0	0	0	0	0	0	0.91723633	0.082763672	1.4152832	0.64453125	-0.39208984	0.37841797	0.009	39471.35	0	0	0.009
2102	62746	62746	Category M	-0.29980469	0.035888672	-0.76782227	0.36962891	-0.010253906	0.32861328	0.3	0.009	10/6/2018	10	6	2018	3:39:13	13153	0.8	3	39	13	-85	0.051269531	3.3950684	-0.30957031	0.22338867	-0.83349609	24.254395	0.19897461	0	0	0	0	0	0	0	0	0	0.91699219	0.083007813	0.26318359	0.009765625	-0.1875	0.065673828	0.009	39471.35	0	0	0.009
2103	62747	62747	Category M	-0.27587891	0.27587891	-0.88793945	0.39233398	-0.014404297	0.3112793	0.3	0.009	10/6/2018	10	6	2018	3:39:13	13153	0.9	3	39	13	-98	0.051269531	3.3950684	-0.30883789	0.22412109	-0.83203125	29.996826	0.082763672	0	0	0	0	0	0	0	0	0	0.91552734	0.084472656	0.14038086	0.032958984	0.051513672	-0.055664063	0.009	39471.35	0	0	0.009
2104	62748	62748	Category M	-0.55175781	0.23999023	-0.83984375	0.40625	-0.046875	0.27856445	0.3	0.009	10/6/2018	10	6	2018	3:39:14	13154	0	3	39	14	-61	0.051269531	3.3950684	-0.30859375	0.22460938	-0.83032227	39.018066	0.24365234	0	0	0	0	0	0	0	0	0	0.91381836	0.086181641	0.26757813	-0.24291992	0.015136719	-0.009277344	0.009	39471.35	0	0	0.009
2105	62749	62749	Category M	-0.41992188	0.2277832	-0.7199707	0.35839844	-0.012451172	0.3215332	0.3	0.009	10/6/2018	10	6	2018	3:39:14	13154	0.1	3	39	14	-49	0.051269531	3.3950684	-0.30664063	0.22265625	-0.82983398	45.920654	0.15771484	0	0	0	0	0	0	0	0	0	0.91210938	0.087890625	0.2277832	-0.11303711	0.004882813	0.10986328	0.009	39471.35	0	0	0.009
2106	62750	62750	Category M	-0.26391602	0.68383789	-0.87597656	0.36425781	-0.023193359	0.32226563	0.3	0.009	10/6/2018	10	6	2018	3:39:14	13154	0.2	3	39	14	-12	0.051269531	3.3950684	-0.30883789	0.22167969	-0.83081055	48.277344	0.46630859	0	0	0	0	0	0	0	0	0	0.91357422	0.086425781	0.55224609	0.044921875	0.46191406	-0.044921875	0.009	39471.35	0	0	0.009
2107	62751	62751	Category M	-0.47998047	0.35986328	-0.69580078	0.40283203	-0.062011719	0.29125977	0.3	0.009	10/6/2018	10	6	2018	3:39:14	13154	0.3	3	39	14	0	0.051269531	3.3950684	-0.30981445	0.22143555	-0.83032227	49.25708	0.25708008	0	0	0	0	0	0	0	0	0	0.91357422	0.086425781	0.44287109	-0.16992188	0.13818359	0.13452148	0.009	39471.35	0	0	0.009
2108	62752	62752	Category M	-0.47998047	0.27587891	-0.77978516	0.34716797	-0.020751953	0.34228516	0.31	0.009	10/6/2018	10	6	2018	3:39:14	13154	0.4	3	39	14	0	0.051269531	3.3950684	-0.31152344	0.22094727	-0.828125	54.134033	0.18334961	0	0	0	0	0	0	0	0	0	0.91210938	0.087890625	0.27148438	-0.16821289	0.0546875	0.048339844	0.009	39471.35	0	0	0.009
2109	62753	62753	Category M	-0.10791016	0.70776367	-0.50390625	0.34033203	-0.01953125	0.34301758	0.31	0.009	10/6/2018	10	6	2018	3:39:14	13154	0.5	3	39	14	0	0.051269531	3.3950684	-0.3125	0.22167969	-0.82788086	55.979248	0.61889648	0	0	0	0	0	0	0	0	0	0.91235352	0.087646484	1.0146484	0.20458984	0.48583984	0.32397461	0.009	39471.35	0	0	0.009
2110	62754	62754	Category M	-0.53979492	0.51586914	-0.68383789	0.3762207	-0.067626953	0.30175781	0.31	0.009	10/6/2018	10	6	2018	3:39:14	13154	0.6	3	39	14	0	0.051269531	3.3950684	-0.31420898	0.22192383	-0.82885742	51.391113	0.39770508	0	0	0	0	0	0	0	0	0	0.91381836	0.086181641	0.66455078	-0.2253418	0.29370117	0.14501953	0.009	39471.35	0	0	0.009
2111	62755	62755	Category M	-0.43188477	0.26391602	-0.85180664	0.35986328	-0.0078125	0.34765625	0.31	0.009	10/6/2018	10	6	2018	3:39:14	13154	0.7	3	39	14	-24	0.051269531	3.3950684	-0.31616211	0.22143555	-0.82958984	47.182617	0.125	0	0	0	0	0	0	0	0	0	0.91503906	0.084960938	0.17993164	-0.11547852	0.042236328	-0.021972656	0.009	39471.35	0	0	0.009
2112	62756	62756	Category M	0.011962891	0.37182617	-0.51586914	0.34179688	-0.004150391	0.33422852	0.31	0.009	10/6/2018	10	6	2018	3:39:14	13154	0.8	3	39	14	-24	0.051269531	3.3950684	-0.32055664	0.22094727	-0.82885742	43.30957	0.48095703	0	0	0	0	0	0	0	0	0	0.91577148	0.084228516	0.79638672	0.33251953	0.15063477	0.31298828	0.009	39471.35	0	0	0.009
2113	62757	62757	Category M	-0.34790039	0.45581055	-0.671875	0.33447266	-0.10083008	0.33349609	0.31	0.009	10/6/2018	10	6	2018	3:39:14	13154	0.9	3	39	14	-36	0.051269531	3.3950684	-0.32177734	0.22143555	-0.82519531	30.632568	0.28100586	0	0	0	0	0	0	0	0	0	0.91308594	0.086914063	0.41357422	-0.025878906	0.23413086	0.15332031	0.009	39471.35	0	0	0.009
2114	62758	62758	Category M	-0.52783203	0.38378906	-0.93579102	0.34887695	-0.003417969	0.33764648	0.31	0.009	10/6/2018	10	6	2018	3:39:15	13155	0	3	39	15	-49	0.051269531	3.3950684	-0.32324219	0.22045898	-0.82470703	12.124512	0.28393555	0	0	0	0	0	0	0	0	0	0.9128418	0.087158203	0.47851563	-0.2043457	0.16308594	-0.11083984	0.009	39471.35	0	0	0.009
2115	62759	62759	Category M	0.25195313	-0.77978516	-3.0119629	0.34423828	-0.009277344	0.34228516	0.31	0.009	10/6/2018	10	6	2018	3:39:15	13155	0.1	3	39	15	-12	0.051269531	3.3950684	-0.32495117	0.22070313	-0.82348633	4.8581543	2.4743652	0	0	0	0	0	0	0	0	0	0.91235352	0.087646484	3.765625	0.5769043	-1.0004883	-2.1882324	0.009	39471.35	0	0	0.009
2116	62760	62760	Category M	-0.43188477	0.31176758	-1.1638184	0.32080078	-0.080810547	0.36157227	0.31	0.009	10/6/2018	10	6	2018	3:39:15	13155	0.2	3	39	15	-12	0.051269531	3.3950684	-0.33032227	0.22021484	-0.82324219	17.124756	0.36669922	0	0	0	0	0	0	0	0	0	0.9140625	0.0859375	0.53320313	-0.10131836	0.091308594	-0.34033203	0.009	39471.35	0	0	0.009
2117	62761	62761	Category M	-0.19189453	-0.27587891	-1.2597656	0.33618164	0.005126953	0.36645508	0.31	0.009	10/6/2018	10	6	2018	3:39:15	13155	0.3	3	39	15	-24	0.051269531	3.3950684	-0.33129883	0.22021484	-0.82006836	27.285156	0.67724609	0	0	0	0	0	0	0	0	0	0.91162109	0.088378906	1.0749512	0.1394043	-0.49609375	-0.43945313	0.009	39471.35	0	0	0.009
2118	62762	62762	Category M	0.27587891	-0.95996094	-3.2519531	0.34936523	-0.012207031	0.32910156	0.32	0.009	10/6/2018	10	6	2018	3:39:15	13155	0.4	3	39	15	-49	0.051269531	3.3950684	-0.33374023	0.22021484	-0.82006836	29.835938	2.770752	0	0	0	0	0	0	0	0	0	0.91235352	0.087646484	4.2214355	0.60961914	-1.1801758	-2.4316406	0.009	39471.35	0	0	0.009
2119	62763	62763	Category M	-0.29980469	0.31176758	-0.87597656	0.29321289	-0.006591797	0.38330078	0.32	0.009	10/6/2018	10	6	2018	3:39:15	13155	0.5	3	39	15	-61	0.051757813	3.4901367	-0.3359375	0.21923828	-0.8190918	23.376465	0.11425781	0	0	0	0	0	0	0	0	0	0.91210938	0.087890625	0.18530273	0.036132813	0.092285156	-0.056640625	0.009	39471.35	0	0	0.009
2120	62764	62764	Category M	0.011962891	1.7277832	-0.41992188	0.31005859	-0.000488281	0.35571289	0.32	0.009	10/6/2018	10	6	2018	3:39:15	13155	0.6	3	39	15	-49	0.051757813	3.4901367	-0.33764648	0.21777344	-0.81860352	12.856445	1.6003418	0	0	0	0	0	0	0	0	0	0.91186523	0.088134766	2.2583008	0.34960938	1.5097656	0.39868164	0.009	39471.35	0	0	0.009
2121	62765	62765	Category M	-0.51586914	0.69580078	-0.73193359	0.37768555	-0.041259766	0.30615234	0.32	0.009	10/6/2018	10	6	2018	3:39:15	13155	0.7	3	39	15	-24	0.051757813	3.4901367	-0.33691406	0.21655273	-0.81640625	5.1052246	0.51831055	0	0	0	0	0	0	0	0	0	0.90942383	0.090576172	0.74243164	-0.17871094	0.47900391	0.084472656	0.009	39471.35	0	0	0.009
2122	62766	62766	Category M	-0.38378906	0.34790039	-0.671875	0.32250977	0.022705078	0.35009766	0.32	0.009	10/6/2018	10	6	2018	3:39:15	13155	0.8	3	39	15	12	0.051757813	3.4901367	-0.33740234	0.21655273	-0.81542969	4.2067871	0.19995117	0	0	0	0	0	0	0	0	0	0.90869141	0.091308594	0.32128906	-0.046386719	0.13110352	0.14355469	0.009	39471.35	0	0	0.009
2123	62767	62767	Category M	0.023925781	1.4519043	-0.37182617	0.31738281	0.006103516	0.3671875	0.32	0.009	10/6/2018	10	6	2018	3:39:15	13155	0.9	3	39	15	0	0.051757813	3.4901367	-0.34057617	0.21435547	-0.81762695	20.949219	1.3647461	0	0	0	0	0	0	0	0	0	0.91137695	0.088623047	2.0476074	0.36450195	1.2373047	0.44580078	0.009	39471.35	0	0	0.009
2124	62768	62768	Category M	-0.65991211	0.69580078	-0.6237793	0.38842773	0.003662109	0.30297852	0.32	0.009	10/6/2018	10	6	2018	3:39:16	13156	0	3	39	16	-12	0.051757813	3.4901367	-0.34033203	0.2121582	-0.81469727	24.870605	0.61010742	0	0	0	0	0	0	0	0	0	0.90820313	0.091796875	0.99389648	-0.31933594	0.48339844	0.19091797	0.009	39471.35	0	0	0.009
2125	62769	62769	Category M	-0.49194336	0.40795898	-0.69580078	0.32836914	0.041992188	0.36376953	0.32	0.009	10/6/2018	10	6	2018	3:39:16	13156	0.1	3	39	16	-24	0.051757813	3.4901367	-0.34301758	0.21166992	-0.81567383	27.598877	0.27368164	0	0	0	0	0	0	0	0	0	0.90991211	0.090087891	0.46484375	-0.14868164	0.19604492	0.11987305	0.009	39471.35	0	0	0.009
2126	62770	62770	Category M	-0.17993164	-0.2277832	-1.079834	0.30908203	0.024169922	0.36621094	0.32	0.009	10/6/2018	10	6	2018	3:39:16	13156	0.2	3	39	16	-49	0.051757813	3.4901367	-0.3449707	0.2109375	-0.81494141	33.752686	0.53833008	0	0	0	0	0	0	0	0	0	0.90991211	0.090087891	0.8684082	0.16503906	-0.4387207	-0.26464844	0.009	39471.35	0	0	0.009
2127	62771	62771	Category M	-0.61181641	0.52783203	-0.86376953	0.40112305	0.007568359	0.29858398	0.32	0.009	10/6/2018	10	6	2018	3:39:16	13156	0.3	3	39	16	-49	0.051757813	3.4901367	-0.34741211	0.20947266	-0.81518555	36.979248	0.41650391	0	0	0	0	0	0	0	0	0	0.91064453	0.089355469	0.63085938	-0.26416016	0.31811523	-0.048339844	0.009	39471.35	0	0	0.009
2128	62772	62772	Category M	-0.19189453	0.41992188	-0.47998047	0.31152344	0.029296875	0.36523438	0.33	0.009	10/6/2018	10	6	2018	3:39:16	13156	0.4	3	39	16	-73	0.051757813	3.4901367	-0.34960938	0.20825195	-0.81420898	39.721924	0.42578125	0	0	0	0	0	0	0	0	0	0.91040039	0.089599609	0.70361328	0.15771484	0.21142578	0.33422852	0.009	39471.35	0	0	0.009
2129	62773	62773	Category M	-0.25195313	-0.047851563	-1.0678711	0.34472656	0.011230469	0.33544922	0.33	0.009	10/6/2018	10	6	2018	3:39:16	13156	0.5	3	39	16	-85	0.051757813	3.4901367	-0.34863281	0.20629883	-0.81152344	29.337646	0.37353516	0	0	0	0	0	0	0	0	0	0.90722656	0.092773438	0.60717773	0.096679688	-0.25415039	-0.25610352	0.009	39471.35	0	0	0.009
2130	62774	62774	Category M	-0.79199219	1.1279297	1.1159668	0.3828125	-0.002929688	0.30493164	0.33	0.009	10/6/2018	10	6	2018	3:39:16	13156	0.6	3	39	16	-85	0.051757813	3.4901367	-0.35229492	0.2043457	-0.81274414	23.507813	2.1831055	0	0	0	0	0	0	0	0	0	0.90917969	0.090820313	3.2919922	-0.43945313	0.92333984	1.9287109	0.009	39471.35	0	0	0.009
2131	62775	62775	Category M	-0.38378906	0.53979492	-0.39599609	0.33081055	-0.031494141	0.35449219	0.33	0.009	10/6/2018	10	6	2018	3:39:16	13156	0.7	3	39	16	-73	0.051757813	3.4901367	-0.35449219	0.2019043	-0.81176758	14.876953	0.53637695	0	0	0	0	0	0	0	0	0	0.90844727	0.091552734	0.78295898	-0.029052734	0.33764648	0.41577148	0.009	39471.35	0	0	0.009
2132	62776	62776	Category M	-0.57592773	0.2878418	-0.76782227	0.37744141	0.001464844	0.30395508	0.33	0.009	10/6/2018	10	6	2018	3:39:16	13156	0.8	3	39	16	-61	0.051757813	3.4901367	-0.35864258	0.20068359	-0.81274414	2.545166	0.23803711	0	0	0	0	0	0	0	0	0	0.91088867	0.089111328	0.34887695	-0.21704102	0.086914063	0.044921875	0.009	39471.35	0	0	0.009
2133	62777	62777	Category M	-0.35986328	0.13183594	-0.86376953	0.35742188	0.008056641	0.32177734	0.33	0.009	10/6/2018	10	6	2018	3:39:16	13156	0.9	3	39	16	-49	0.051757813	3.4901367	-0.3581543	0.19897461	-0.80908203	15.482178	0.086425781	0	0	0	0	0	0	0	0	0	0.90698242	0.093017578	0.12329102	-0.001464844	-0.067138672	-0.054443359	0.009	39471.35	0	0	0.009
2134	62778	62778	Category M	-0.51586914	0.17993164	-0.87597656	0.41430664	-0.01171875	0.29150391	0.33	0.009	10/6/2018	10	6	2018	3:39:17	13157	0	3	39	17	-49	0.051757813	3.4901367	-0.36206055	0.19726563	-0.80908203	21.487061	0.16821289	0	0	0	0	0	0	0	0	0	0.90820313	0.091796875	0.23754883	-0.15356445	-0.017333984	-0.066650391	0.009	39471.35	0	0	0.009
2135	62779	62779	Category M	-0.32397461	0.16796875	-0.69580078	0.44873047	-0.020263672	0.24462891	0.33	0.009	10/6/2018	10	6	2018	3:39:17	13157	0.1	3	39	17	-61	0.051757813	3.4901367	-0.36328125	0.19677734	-0.80859375	26.667969	0.12280273	0	0	0	0	0	0	0	0	0	0.90795898	0.092041016	0.18115234	0.039306641	-0.028808594	0.11279297	0.009	39471.35	0	0	0.009
2136	62780	62780	Category M	-0.46777344	0.21582031	-0.82788086	0.46020508	-0.046386719	0.21557617	0.33	0.009	10/6/2018	10	6	2018	3:39:17	13157	0.2	3	39	17	-61	0.051757813	3.4901367	-0.36694336	0.19726563	-0.81030273	33.546143	0.10375977	0	0	0	0	0	0	0	0	0	0.91113281	0.088867188	0.13671875	-0.10058594	0.018310547	-0.017333984	0.009	39471.35	0	0	0.009
2137	62781	62781	Category C	-0.51586914	0.047851563	-0.87597656	0.40405273	-0.10791016	0.27172852	0.34	0.009	10/6/2018	10	6	2018	3:39:18	13158	0	3	39	18	-49	0.051757813	3.4901367	-0.36767578	0.19677734	-0.80712891	32.628418	0.22094727	0	0	0	0	0	0	0	0	0	0.90844727	0.091552734	0.36572266	-0.14794922	-0.14892578	-0.068603516	0.009	39471.35	0	0	0.009
2138	62782	62782	Category C	-0.23999023	0.26391602	-0.6237793	0.41943359	-0.13134766	0.25341797	0.34	0.009	10/6/2018	10	6	2018	3:39:18	13158	0.099	3	39	18	-12	0.051757813	3.4901367	-0.37109375	0.19555664	-0.80639648	37.043457	0.23510742	0	0	0	0	0	0	0	0	0	0.90893555	0.091064453	0.38208008	0.13110352	0.068115234	0.18261719	0.009	39471.35	0	0	0.009
2139	62783	62783	Category C	-0.45581055	0.29980469	-0.89990234	0.41821289	-0.16723633	0.23242188	0.34	0.009	10/6/2018	10	6	2018	3:39:18	13158	0.199	3	39	18	-12	0.051757813	3.4901367	-0.3737793	0.19482422	-0.80517578	39.785889	0.16308594	0	0	0	0	0	0	0	0	0	0.90893555	0.091064453	0.28125	-0.081787109	0.10473633	-0.094482422	0.009	39471.35	0	0	0.009
2140	62784	62784	Category C	-0.34790039	0.023925781	-0.83984375	0.37890625	-0.15429688	0.29052734	0.34	0.009	10/6/2018	10	6	2018	3:39:18	13158	0.3	3	39	18	-12	0.051757813	3.4901367	-0.37402344	0.1940918	-0.80419922	46.01001	0.17578125	0	0	0	0	0	0	0	0	0	0.90795898	0.092041016	0.23193359	0.026123047	-0.17016602	-0.035400391	0.009	39471.35	0	0	0.009
2141	62785	62785	Category C	-0.47998047	0.11987305	-0.82788086	0.37817383	-0.16113281	0.28393555	0.35	0.009	10/6/2018	10	6	2018	3:39:18	13158	0.4	3	39	18	-12	0.051757813	3.4901367	-0.40039063	0.21655273	-0.81689453	45.892822	0.12548828	0	0	0	0	0	0	0	0	0	0.93530273	0.064697266	0.18676758	-0.079345703	-0.096679688	-0.010742188	0.009	39471.35	0	0	0.009
2142	62786	62786	Category C	-0.38378906	0.23999023	-0.74389648	0.37231445	-0.16308594	0.28710938	0.35	0.009	10/6/2018	10	6	2018	3:39:18	13158	0.5	3	39	18	-24	0.051757813	3.4901367	-0.41015625	0.21948242	-0.82226563	41.690674	0.085205078	0	0	0	0	0	0	0	0	0	0.94482422	0.055175781	0.12524414	0.026367188	0.020263672	0.078369141	0.009	39471.35	0	0	0.009
2143	62787	62787	Category C	-0.40795898	0.19189453	-0.77978516	0.40136719	-0.14697266	0.27001953	0.35	0.009	10/6/2018	10	6	2018	3:39:18	13158	0.6	3	39	18	-12	0.051757813	3.4901367	-0.41235352	0.22021484	-0.82348633	40.998535	0.052490234	0	0	0	0	0	0	0	0	0	0.94702148	0.052978516	0.076904297	0.004394531	-0.028320313	0.043701172	0.009	39471.35	0	0	0.009
2144	62788	62788	Category C	-0.27587891	0.047851563	-0.80395508	0.40771484	-0.12646484	0.26538086	0.35	0.009	10/6/2018	10	6	2018	3:39:18	13158	0.7	3	39	18	-12	0.051757813	3.4901367	-0.41381836	0.21777344	-0.82177734	33.19751	0.21972656	0	0	0	0	0	0	0	0	0	0.94555664	0.054443359	0.32592773	0.13793945	-0.16992188	0.017822266	0.009	39471.35	0	0	0.009
2145	62789	62789	Category C	-0.49194336	0.17993164	-0.89990234	0.39868164	-0.11889648	0.28442383	0.35	0.009	10/6/2018	10	6	2018	3:39:18	13158	0.8	3	39	18	-49	0.051757813	3.4901367	-0.41308594	0.21606445	-0.82348633	23.617676	0.11523438	0	0	0	0	0	0	0	0	0	0.94628906	0.053710938	0.19116211	-0.078613281	-0.036132813	-0.076171875	0.009	39471.35	0	0	0.009
2146	62790	62790	Category C	-0.44384766	0.19189453	-0.83984375	0.39331055	-0.12524414	0.27001953	0.35	0.009	10/6/2018	10	6	2018	3:39:18	13158	0.9	3	39	18	-49	0.051757813	3.4901367	-0.41259766	0.21313477	-0.82421875	15.839111	0.040771484	0	0	0	0	0	0	0	0	0	0.94604492	0.053955078	0.067871094	-0.031005859	-0.021240234	-0.015380859	0.009	39471.35	0	0	0.009
2147	62791	62791	Category C	-0.51586914	0.14379883	-0.7199707	0.39697266	-0.12744141	0.29150391	0.35	0.009	10/6/2018	10	6	2018	3:39:19	13159	0	3	39	19	-36	0.051757813	3.4901367	-0.41430664	0.20654297	-0.82226563	12.369629	0.15722656	0	0	0	0	0	0	0	0	0	0.94360352	0.056396484	0.26660156	-0.10131836	-0.062744141	0.10229492	0.009	39471.35	0	0	0.009
2148	62792	62792	Category C	-0.41992188	0.23999023	-0.76782227	0.42578125	-0.12988281	0.234375	0.35	0.009	10/6/2018	10	6	2018	3:39:19	13159	0.1	3	39	19	-49	0.051757813	3.4901367	-0.41503906	0.20288086	-0.82495117	8.4914551	0.068359375	0	0	0	0	0	0	0	0	0	0.94555664	0.054443359	0.099121094	-0.004638672	0.036865234	0.057128906	0.009	39471.35	0	0	0.009
2149	62793	62793	Category C	-0.44384766	0.21582031	-0.77978516	0.43896484	-0.11743164	0.22265625	0.35	0.009	10/6/2018	10	6	2018	3:39:19	13159	0.2	3	39	19	-24	0.051757813	3.4901367	-0.41430664	0.19995117	-0.82495117	3.9404297	0.056152344	0	0	0	0	0	0	0	0	0	0.94482422	0.055175781	0.090332031	-0.029296875	0.015625	0.045166016	0.009	39471.35	0	0	0.009
2150	62794	62794	Category C	-0.59985352	0.14379883	-0.93579102	0.45336914	-0.11181641	0.203125	0.35	0.009	10/6/2018	10	6	2018	3:39:19	13159	0.3	3	39	19	-24	0.051757813	3.4869141	-0.41821289	0.19335938	-0.82836914	0.38647461	0.21655273	0	0	0	0	0	0	0	0	0	0.94799805	0.052001953	0.33813477	-0.18139648	-0.049560547	-0.10717773	0.009	39471.35	0	0	0.009
2151	62795	62795	Category C	-0.63598633	0.17993164	-0.83984375	0.43676758	-0.10571289	0.23730469	0.36	0.009	10/6/2018	10	6	2018	3:39:19	13159	0.4	3	39	19	-36	0.051757813	3.4869141	-0.41748047	0.18920898	-0.83032227	1.1618652	0.21850586	0	0	0	0	0	0	0	0	0	0.94848633	0.051513672	0.23706055	-0.21826172	-0.009277344	-0.009277344	0.009	39471.35	0	0	0.009
2152	62796	62796	Category C	-0.52783203	0.25195313	-0.671875	0.44677734	-0.097412109	0.20800781	0.36	0.009	10/6/2018	10	6	2018	3:39:19	13159	0.5	3	39	19	-24	0.051757813	3.4869141	-0.41845703	0.1875	-0.83032227	2.6447754	0.20288086	0	0	0	0	0	0	0	0	0	0.94848633	0.051513672	0.33203125	-0.10913086	0.064208984	0.15844727	0.009	39471.35	0	0	0.009
2153	62797	62797	Category C	-0.41992188	0.14379883	-0.7199707	0.46411133	-0.10571289	0.21142578	0.36	0.009	10/6/2018	10	6	2018	3:39:19	13159	0.6	3	39	19	-36	0.051757813	3.4869141	-0.42236328	0.18408203	-0.83251953	4.2392578	0.11938477	0	0	0	0	0	0	0	0	0	0.95141602	0.048583984	0.15551758	0.002441406	-0.040283203	0.11254883	0.009	39471.35	0	0	0.009
2154	62798	62798	Category C	-0.55175781	0.17993164	-0.81591797	0.46533203	-0.10913086	0.21337891	0.36	0.009	10/6/2018	10	6	2018	3:39:19	13159	0.7	3	39	19	-24	0.051757813	3.4869141	-0.42358398	0.1809082	-0.83520508	4.0783691	0.12939453	0	0	0	0	0	0	0	0	0	0.95385742	0.046142578	0.14819336	-0.12792969	-0.000976563	0.019287109	0.009	39471.35	0	0	0.009
2155	62799	62799	Category C	-0.65991211	0.17993164	-0.89990234	0.43725586	-0.11303711	0.22290039	0.36	0.009	10/6/2018	10	6	2018	3:39:19	13159	0.8	3	39	19	-49	0.051757813	3.4869141	-0.42333984	0.17773438	-0.83422852	3.357666	0.24511719	0	0	0	0	0	0	0	0	0	0.95239258	0.047607422	0.30395508	-0.23632813	0.001953125	-0.065429688	0.009	39471.35	0	0	0.009
2156	62800	62800	Category C	-0.49194336	0.17993164	-0.64794922	0.4309082	-0.13012695	0.22729492	0.36	0.009	10/6/2018	10	6	2018	3:39:19	13159	0.9	3	39	19	-61	0.051757813	3.4869141	-0.43212891	0.18994141	-0.80761719	1.4946289	0.1706543	0	0	0	0	0	0	0	0	0	0.93554688	0.064453125	0.22924805	-0.059570313	-0.010009766	0.15966797	0.009	39471.35	0	0	0.009
2157	62801	62801	Category C	-0.46777344	0.20385742	-0.70776367	0.44018555	-0.14819336	0.20849609	0.36	0.009	10/6/2018	10	6	2018	3:39:20	13160	0	3	39	20	-61	0.051757813	3.4869141	-0.43261719	0.18823242	-0.80297852	1.3303223	0.1027832	0	0	0	0	0	0	0	0	0	0.93139648	0.068603516	0.14575195	-0.034912109	0.015380859	0.095214844	0.009	39471.35	0	0	0.009
2158	62802	62802	Category C	-0.52783203	0.11987305	-0.85180664	0.41894531	-0.15234375	0.24194336	0.36	0.009	10/6/2018	10	6	2018	3:39:20	13160	0.1	3	39	20	-61	0.051757813	3.4869141	-0.43603516	0.19360352	-0.79785156	3.9401855	0.12939453	0	0	0	0	0	0	0	0	0	0.9296875	0.0703125	0.21948242	-0.091552734	-0.073730469	-0.053710938	0.009	39471.35	0	0	0.009
2159	62803	62803	Category C	-0.51586914	0.071777344	-0.85180664	0.42260742	-0.14575195	0.23022461	0.36	0.009	10/6/2018	10	6	2018	3:39:20	13160	0.2	3	39	20	-61	0.051757813	3.4869141	-0.44262695	0.20776367	-0.76513672	5.0773926	0.17700195	0	0	0	0	0	0	0	0	0	0.90820313	0.091796875	0.2956543	-0.072998047	-0.13598633	-0.086425781	0.009	39471.35	0	0	0.009
2160	62804	62804	Category C	-0.41992188	0.13183594	-0.64794922	0.4074707	-0.14111328	0.27319336	0.36	0.009	10/6/2018	10	6	2018	3:39:20	13160	0.3	3	39	20	-73	0.051757813	3.4869141	-0.4453125	0.20556641	-0.76611328	7.1166992	0.14160156	0	0	0	0	0	0	0	0	0	0.90966797	0.090332031	0.2175293	0.025390625	-0.073730469	0.11816406	0.009	39471.35	0	0	0.009
2161	62805	62805	Category C	-0.37182617	0.17993164	-0.79199219	0.41577148	-0.15649414	0.24389648	0.37	0.009	10/6/2018	10	6	2018	3:39:20	13160	0.4	3	39	20	-61	0.051757813	3.4869141	-0.44921875	0.1862793	-0.77099609	10.274414	0.080322266	0	0	0	0	0	0	0	0	0	0.91162109	0.088378906	0.10473633	0.077392578	-0.006347656	-0.020751953	0.009	39471.35	0	0	0.009
2162	62806	62806	Category C	-0.51586914	0.011962891	-0.92382813	0.38696289	-0.17211914	0.27099609	0.37	0.009	10/6/2018	10	6	2018	3:39:20	13160	0.5	3	39	20	-73	0.051757813	3.4869141	-0.44750977	0.17895508	-0.77368164	11.493652	0.23461914	0	0	0	0	0	0	0	0	0	0.91162109	0.088378906	0.38549805	-0.068115234	-0.16699219	-0.14990234	0.009	39471.35	0	0	0.009
2163	62807	62807	Category C	-0.43188477	0.083984375	-0.74389648	0.40161133	-0.15917969	0.26757813	0.37	0.009	10/6/2018	10	6	2018	3:39:20	13160	0.6	3	39	20	-61	0.051757813	3.4869141	-0.44897461	0.17700195	-0.77661133	10.976563	0.10009766	0	0	0	0	0	0	0	0	0	0.91430664	0.085693359	0.14306641	0.017089844	-0.093017578	0.032714844	0.009	39471.35	0	0	0.009
2164	62808	62808	Category C	-0.56396484	0.095947266	-0.85180664	0.40307617	-0.16210938	0.26269531	0.37	0.009	10/6/2018	10	6	2018	3:39:20	13160	0.7	3	39	20	-36	0.051757813	3.4869141	-0.45361328	0.16064453	-0.78051758	11.045898	0.14624023	0	0	0	0	0	0	0	0	0	0.91699219	0.083007813	0.24609375	-0.11010742	-0.064697266	-0.071044922	0.009	39471.35	0	0	0.009
2165	62809	62809	Category C	-0.53979492	0.11987305	-0.82788086	0.38745117	-0.15405273	0.26123047	0.37	0.009	10/6/2018	10	6	2018	3:39:20	13160	0.8	3	39	20	-24	0.051757813	3.4869141	-0.45043945	0.15405273	-0.78344727	12.643311	0.10546875	0	0	0	0	0	0	0	0	0	0.91674805	0.083251953	0.16796875	-0.089111328	-0.034179688	-0.044189453	0.009	39471.35	0	0	0.009
2166	62810	62810	Category C	-0.52783203	0.083984375	-0.86376953	0.39477539	-0.15283203	0.27392578	0.37	0.009	10/6/2018	10	6	2018	3:39:20	13160	0.9	3	39	20	-12	0.051757813	3.4869141	-0.44848633	0.15209961	-0.78393555	11.977051	0.13134766	0	0	0	0	0	0	0	0	0	0.91601563	0.083984375	0.22705078	-0.079101563	-0.068115234	-0.079589844	0.009	39471.35	0	0	0.009
2167	62811	62811	Category C	-0.43188477	0.095947266	-0.70776367	0.41137695	-0.14331055	0.25585938	0.37	0.009	10/6/2018	10	6	2018	3:39:21	13161	0	3	39	21	-24	0.051757813	3.4869141	-0.45336914	0.15795898	-0.78222656	9.994873	0.099365234	0	0	0	0	0	0	0	0	0	0.91796875	0.08203125	0.15844727	0.021484375	-0.062011719	0.074462891	0.009	39471.35	0	0	0.009
2168	62812	62812	Category C	-0.3359375	0.047851563	-0.671875	0.41381836	-0.13452148	0.25415039	0.37	0.009	10/6/2018	10	6	2018	3:39:21	13161	0.1	3	39	21	-24	0.051757813	3.4869141	-0.45043945	0.15234375	-0.78027344	9.135498	0.18920898	0	0	0	0	0	0	0	0	0	0.91381836	0.086181641	0.32763672	0.11450195	-0.10449219	0.10839844	0.009	39471.35	0	0	0.009
2169	62813	62813	Category C	-0.55175781	0.035888672	-0.91186523	0.40112305	-0.1472168	0.2578125	0.37	0.009	10/6/2018	10	6	2018	3:39:21	13161	0.2	3	39	21	-24	0.051757813	3.4869141	-0.45239258	0.14941406	-0.78466797	9.692627	0.19726563	0	0	0	0	0	0	0	0	0	0.91796875	0.08203125	0.33984375	-0.099121094	-0.11352539	-0.12695313	0.009	39471.35	0	0	0.009
2170	62814	62814	Category C	-0.51586914	0.011962891	-0.81591797	0.38891602	-0.14306641	0.28564453	0.37	0.009	10/6/2018	10	6	2018	3:39:21	13161	0.3	3	39	21	-49	0.051757813	3.4869141	-0.45556641	0.15161133	-0.78198242	8.8764648	0.15576172	0	0	0	0	0	0	0	0	0	0.91772461	0.082275391	0.23364258	-0.060058594	-0.13964844	-0.033691406	0.009	39471.35	0	0	0.009
2171	62815	62815	Category C	-0.63598633	0.011962891	-0.95996094	0.38598633	-0.14257813	0.26269531	0.38	0.009	10/6/2018	10	6	2018	3:39:21	13161	0.4	3	39	21	-36	0.051757813	3.4869141	-0.45166016	0.1394043	-0.80541992	6.2661133	0.27197266	0	0	0	0	0	0	0	0	0	0.93383789	0.066162109	0.46630859	-0.18408203	-0.12744141	-0.15429688	0.009	39471.35	0	0	0.009
2172	62816	62816	Category C	-0.32397461	0.071777344	-0.59985352	0.39746094	-0.14599609	0.28491211	0.38	0.009	10/6/2018	10	6	2018	3:39:21	13161	0.5	3	39	21	-36	0.051757813	3.4869141	-0.45214844	0.13378906	-0.80981445	4.9575195	0.25390625	0	0	0	0	0	0	0	0	0	0.93725586	0.062744141	0.40063477	0.12817383	-0.062011719	0.20996094	0.009	39471.35	0	0	0.009
2173	62817	62817	Category C	-0.50390625	0.071777344	-0.87597656	0.42553711	-0.15063477	0.23999023	0.38	0.009	10/6/2018	10	6	2018	3:39:21	13161	0.6	3	39	21	-36	0.051757813	3.4869141	-0.44946289	0.13110352	-0.80981445	4.1831055	0.10400391	0	0	0	0	0	0	0	0	0	0.93554688	0.064453125	0.1796875	-0.054199219	-0.059326172	-0.065917969	0.009	39471.35	0	0	0.009
2174	62818	62818	Category C	-0.43188477	0.059814453	-0.82788086	0.40332031	-0.15673828	0.27392578	0.38	0.009	10/6/2018	10	6	2018	3:39:21	13161	0.7	3	39	21	-24	0.051757813	3.4869141	-0.45092773	0.13085938	-0.81030273	3.0458984	0.075683594	0	0	0	0	0	0	0	0	0	0.93652344	0.063476563	0.10766602	0.019042969	-0.071044922	-0.017333984	0.009	39471.35	0	0	0.009
2175	62819	62819	Category C	-0.53979492	0.071777344	-0.93579102	0.39086914	-0.16259766	0.2734375	0.38	0.009	10/6/2018	10	6	2018	3:39:21	13161	0.8	3	39	21	0	0.051757813	3.4869141	-0.44921875	0.13061523	-0.80908203	0.84716797	0.16625977	0	0	0	0	0	0	0	0	0	0.93457031	0.065429688	0.27587891	-0.090332031	-0.058837891	-0.12646484	0.009	39471.35	0	0	0.009
2176	62820	62820	Category C	-0.38378906	0.071777344	-0.63598633	0.39526367	-0.14770508	0.28588867	0.38	0.009	10/6/2018	10	6	2018	3:39:21	13161	0.9	3	39	21	0	0.051757813	3.4869141	-0.45019531	0.13061523	-0.81201172	0.049560547	0.19726563	0	0	0	0	0	0	0	0	0	0.93774414	0.062255859	0.30151367	0.06640625	-0.058837891	0.17602539	0.009	39471.35	0	0	0.009
2177	62821	62821	Category C	-0.50390625	0.071777344	-0.87597656	0.4074707	-0.14013672	0.27709961	0.38	0.009	10/6/2018	10	6	2018	3:39:22	13162	0	3	39	22	0	0.051757813	3.4869141	-0.44946289	0.13037109	-0.81079102	0.55932617	0.10302734	0	0	0	0	0	0	0	0	0	0.9362793	0.063720703	0.17797852	-0.054199219	-0.05859375	-0.064941406	0.009	39471.35	0	0	0.009
2178	62822	62822	Category C	-0.39599609	0.10791016	-0.81591797	0.39135742	-0.14672852	0.27758789	0.38	0.009	10/6/2018	10	6	2018	3:39:22	13162	0.1	3	39	22	0	0.051757813	3.4869141	-0.44848633	0.13134766	-0.81054688	0.068847656	0.057861328	0	0	0	0	0	0	0	0	0	0.93579102	0.064208984	0.081298828	0.052490234	-0.0234375	-0.005126953	0.009	39471.35	0	0	0.009
2179	62823	62823	Category C	-0.41992188	0	-0.85180664	0.38476563	-0.15185547	0.28564453	0.38	0.009	10/6/2018	10	6	2018	3:39:22	13162	0.2	3	39	22	-36	0.051757813	3.4869141	-0.45092773	0.12915039	-0.81298828	1.1245117	0.13842773	0	0	0	0	0	0	0	0	0	0.9387207	0.061279297	0.19897461	0.031005859	-0.12915039	-0.038574219	0.009	39471.35	0	0	0.009
2180	62824	62824	Category C	-0.43188477	0.14379883	-0.81591797	0.38085938	-0.15454102	0.29541016	0.38	0.009	10/6/2018	10	6	2018	3:39:22	13162	0.3	3	39	22	-49	0.051757813	3.4869141	-0.44848633	0.12768555	-0.80981445	1.3186035	0.023925781	0	0	0	0	0	0	0	0	0	0.93457031	0.065429688	0.038574219	0.016601563	0.016113281	-0.005859375	0.009	39471.35	0	0	0.009
2181	62825	62825	Category C	-0.44384766	0.071777344	-0.88793945	0.37402344	-0.15673828	0.28930664	0.39	0.009	10/6/2018	10	6	2018	3:39:22	13162	0.4	3	39	22	-49	0.051757813	3.4869141	-0.45068359	0.12939453	-0.81103516	0.70556641	0.096191406	0	0	0	0	0	0	0	0	0	0.93676758	0.063232422	0.14135742	0.006835938	-0.057617188	-0.076660156	0.009	39471.35	0	0	0.009
2182	62826	62826	Category C	-0.47998047	0.095947266	-0.86376953	0.35473633	-0.16235352	0.31298828	0.39	0.009	10/6/2018	10	6	2018	3:39:22	13162	0.5	3	39	22	-36	0.051757813	3.4869141	-0.44921875	0.12866211	-0.81079102	0.22827148	0.069335938	0	0	0	0	0	0	0	0	0	0.93579102	0.064208984	0.11645508	-0.030517578	-0.032714844	-0.052734375	0.009	39471.35	0	0	0.009
2183	62827	62827	Category C	-0.39599609	0.071777344	-0.74389648	0.36669922	-0.16162109	0.29907227	0.39	0.009	10/6/2018	10	6	2018	3:39:22	13162	0.6	3	39	22	-12	0.051757813	3.4869141	-0.45019531	0.12792969	-0.81201172	0.69458008	0.10375977	0	0	0	0	0	0	0	0	0	0.93725586	0.062744141	0.17871094	0.054199219	-0.056152344	0.068115234	0.009	39471.35	0	0	0.009
2184	62828	62828	Category C	-0.49194336	0.10791016	-0.97192383	0.37133789	-0.1652832	0.28808594	0.39	0.009	10/6/2018	10	6	2018	3:39:22	13162	0.7	3	39	22	0	0.051757813	3.4869141	-0.4519043	0.12792969	-0.81079102	1.8945313	0.16699219	0	0	0	0	0	0	0	0	0	0.93701172	0.062988281	0.22094727	-0.039794922	-0.020019531	-0.16088867	0.009	39471.35	0	0	0.009
2185	62829	62829	Category C	-0.37182617	-0.011962891	-0.77978516	0.36230469	-0.16870117	0.29174805	0.39	0.009	10/6/2018	10	6	2018	3:39:22	13162	0.8	3	39	22	-12	0.051757813	3.4869141	-0.453125	0.12939453	-0.80908203	3.907959	0.16577148	0	0	0	0	0	0	0	0	0	0.93652344	0.063476563	0.25244141	0.081298828	-0.14135742	0.029296875	0.009	39471.35	0	0	0.009
2186	62830	62830	Category C	-0.39599609	0.16796875	-0.7199707	0.37817383	-0.18261719	0.26879883	0.39	0.009	10/6/2018	10	6	2018	3:39:22	13162	0.9	3	39	22	-24	0.051757813	3.4869141	-0.45117188	0.12866211	-0.80664063	6.003418	0.11010742	0	0	0	0	0	0	0	0	0	0.93334961	0.066650391	0.18115234	0.055175781	0.0390625	0.086669922	0.009	39471.35	0	0	0.009
2187	62831	62831	Category C	-0.53979492	0.059814453	-0.92382813	0.37597656	-0.1965332	0.2644043	0.39	0.009	10/6/2018	10	6	2018	3:39:23	13163	0	3	39	23	-36	0.051757813	3.4869141	-0.4519043	0.12890625	-0.80615234	6.0515137	0.16210938	0	0	0	0	0	0	0	0	0	0.93310547	0.066894531	0.27441406	-0.087646484	-0.069091797	-0.11743164	0.009	39471.35	0	0	0.009
2188	62832	62832	Category C	-0.43188477	0.047851563	-0.77978516	0.36425781	-0.19067383	0.29052734	0.39	0.009	10/6/2018	10	6	2018	3:39:23	13163	0.1	3	39	23	-85	0.051513672	3.4659668	-0.45239258	0.12817383	-0.80712891	5.534668	0.087402344	0	0	0	0	0	0	0	0	0	0.93432617	0.065673828	0.12866211	0.020507813	-0.080322266	0.02734375	0.009	39471.35	0	0	0.009
2189	62833	62833	Category C	-0.41992188	0.16796875	-0.76782227	0.36743164	-0.18115234	0.29077148	0.39	0.009	10/6/2018	10	6	2018	3:39:23	13163	0.2	3	39	23	-85	0.051513672	3.4659668	-0.45239258	0.12719727	-0.8059082	5.5627441	0.064697266	0	0	0	0	0	0	0	0	0	0.93310547	0.066894531	0.11157227	0.032470703	0.040527344	0.038085938	0.009	39471.35	0	0	0.009
2190	62834	62834	Category C	-0.47998047	0.19189453	-0.83984375	0.3527832	-0.20336914	0.28417969	0.39	0.009	10/6/2018	10	6	2018	3:39:23	13163	0.3	3	39	23	-98	0.051513672	3.4659668	-0.45288086	0.12670898	-0.8059082	5.6787109	0.077880859	0	0	0	0	0	0	0	0	0	0.93310547	0.066894531	0.12573242	-0.026855469	0.064941406	-0.033691406	0.009	39471.35	0	0	0.009
2191	62835	62835	Category C	-0.50390625	0.13183594	-0.85180664	0.34887695	-0.20483398	0.29589844	0.4	0.009	10/6/2018	10	6	2018	3:39:23	13163	0.4	3	39	23	-110	0.051513672	3.4659668	-0.45117188	0.12768555	-0.80517578	4.8598633	0.0703125	0	0	0	0	0	0	0	0	0	0.93188477	0.068115234	0.10302734	-0.052490234	0.004150391	-0.046386719	0.009	39471.35	0	0	0.009
2192	62836	62836	Category C	-0.31176758	0.095947266	-0.68383789	0.36157227	-0.20507813	0.27490234	0.4	0.009	10/6/2018	10	6	2018	3:39:23	13163	0.5	3	39	23	-73	0.051513672	3.4659668	-0.44946289	0.12768555	-0.80517578	3.0932617	0.1862793	0	0	0	0	0	0	0	0	0	0.9309082	0.069091797	0.29077148	0.13769531	-0.031738281	0.12133789	0.009	39471.35	0	0	0.009
2193	62837	62837	Category C	-0.44384766	0.19189453	-0.88793945	0.36865234	-0.20214844	0.27612305	0.4	0.009	10/6/2018	10	6	2018	3:39:23	13163	0.6	3	39	23	-61	0.051513672	3.4659668	-0.44848633	0.12597656	-0.80712891	2.1967773	0.10400391	0	0	0	0	0	0	0	0	0	0.93212891	0.067871094	0.15112305	0.004638672	0.065673828	-0.080566406	0.009	39471.35	0	0	0.009
2194	62838	62838	Category C	-0.50390625	0.14379883	-0.86376953	0.36352539	-0.20556641	0.27929688	0.4	0.009	10/6/2018	10	6	2018	3:39:23	13163	0.7	3	39	23	-49	0.051513672	3.4659668	-0.44824219	0.12646484	-0.80908203	1.8183594	0.079589844	0	0	0	0	0	0	0	0	0	0.93359375	0.06640625	0.12719727	-0.055419922	0.017089844	-0.054443359	0.009	39471.35	0	0	0.009
2195	62839	62839	Category C	-0.45581055	0.17993164	-0.88793945	0.36303711	-0.20605469	0.28613281	0.4	0.009	10/6/2018	10	6	2018	3:39:23	13163	0.8	3	39	23	-36	0.051513672	3.4659668	-0.4453125	0.12573242	-0.80834961	0.56176758	0.096679688	0	0	0	0	0	0	0	0	0	0.93139648	0.068603516	0.14379883	-0.010253906	0.053955078	-0.079345703	0.009	39471.35	0	0	0.009
2196	62840	62840	Category C	-0.45581055	0.19189453	-0.79199219	0.34765625	-0.21655273	0.27856445	0.4	0.009	10/6/2018	10	6	2018	3:39:23	13163	0.9	3	39	23	-24	0.051513672	3.4659668	-0.44311523	0.12670898	-0.80761719	1.7653809	0.067871094	0	0	0	0	0	0	0	0	0	0.92993164	0.070068359	0.093261719	-0.012451172	0.064941406	0.015625	0.009	39471.35	0	0	0.009
2197	62841	62841	Category C	-0.46777344	0.15576172	-0.83984375	0.35791016	-0.20727539	0.28295898	0.4	0.009	10/6/2018	10	6	2018	3:39:24	13164	0	3	39	24	-36	0.051513672	3.4659668	-0.44116211	0.12524414	-0.80908203	2.1933594	0.050537109	0	0	0	0	0	0	0	0	0	0.92993164	0.070068359	0.087402344	-0.026367188	0.030273438	-0.030517578	0.009	39471.35	0	0	0.009
2198	62842	62842	Category C	-0.26391602	0.16796875	-0.64794922	0.36621094	-0.20043945	0.28222656	0.4	0.009	10/6/2018	10	6	2018	3:39:24	13164	0.1	3	39	24	-36	0.051513672	3.4659668	-0.44091797	0.12475586	-0.81054688	2.1889648	0.24438477	0	0	0	0	0	0	0	0	0	0.93115234	0.068847656	0.3828125	0.17700195	0.04296875	0.16259766	0.009	39471.35	0	0	0.009
2199	62843	62843	Category C	-0.50390625	0.13183594	-0.94799805	0.35668945	-0.18774414	0.29150391	0.4	0.009	10/6/2018	10	6	2018	3:39:24	13164	0.2	3	39	24	-36	0.051513672	3.4659668	-0.43847656	0.12573242	-0.80859375	2.6462402	0.15380859	0	0	0	0	0	0	0	0	0	0.9284668	0.071533203	0.21069336	-0.065185547	0.005859375	-0.13916016	0.009	39471.35	0	0	0.009
2200	62844	62844	Category C	-0.29980469	0.19189453	-0.81591797	0.34375	-0.19360352	0.29199219	0.4	0.009	10/6/2018	10	6	2018	3:39:24	13164	0.3	3	39	24	-36	0.051513672	3.4659668	-0.4362793	0.12670898	-0.80908203	2.7055664	0.15136719	0	0	0	0	0	0	0	0	0	0.92797852	0.072021484	0.20825195	0.13647461	0.064941406	-0.006591797	0.009	39471.35	0	0	0.009
2201	62845	62845	Category C	-0.38378906	0.10791016	-0.93579102	0.3449707	-0.19995117	0.28491211	0.41	0.009	10/6/2018	10	6	2018	3:39:24	13164	0.4	3	39	24	-24	0.051513672	3.4659668	-0.43530273	0.12744141	-0.81201172	2.3759766	0.13525391	0	0	0	0	0	0	0	0	0	0.93017578	0.069824219	0.19482422	0.051513672	-0.01953125	-0.12353516	0.009	39471.35	0	0	0.009
2202	62846	62846	Category C	-0.49194336	0.19189453	-0.91186523	0.33740234	-0.20483398	0.29980469	0.41	0.009	10/6/2018	10	6	2018	3:39:24	13164	0.5	3	39	24	-24	0.051513672	3.4659668	-0.4362793	0.12719727	-0.8125	1.1787109	0.13061523	0	0	0	0	0	0	0	0	0	0.93115234	0.068847656	0.21923828	-0.055419922	0.064453125	-0.099121094	0.009	39471.35	0	0	0.009
2203	62847	62847	Category C	-0.34790039	0.13183594	-0.68383789	0.36157227	-0.20043945	0.27099609	0.41	0.009	10/6/2018	10	6	2018	3:39:24	13164	0.6	3	39	24	-12	0.051513672	3.4659668	-0.43334961	0.13061523	-0.81103516	1.9221191	0.15332031	0	0	0	0	0	0	0	0	0	0.92895508	0.071044922	0.21386719	0.085449219	0.000976563	0.12719727	0.009	39471.35	0	0	0.009
2204	62848	62848	Category C	-0.40795898	0.17993164	-0.85180664	0.37890625	-0.21777344	0.25610352	0.41	0.009	10/6/2018	10	6	2018	3:39:24	13164	0.7	3	39	24	-12	0.051513672	3.4659668	-0.43334961	0.13134766	-0.8125	2.8364258	0.067138672	0	0	0	0	0	0	0	0	0	0.93017578	0.069824219	0.11279297	0.025390625	0.048339844	-0.0390625	0.009	39471.35	0	0	0.009
2205	62849	62849	Category C	-0.3359375	0.23999023	-0.74389648	0.36254883	-0.21289063	0.26367188	0.41	0.009	10/6/2018	10	6	2018	3:39:24	13164	0.8	3	39	24	-24	0.051513672	3.4659668	-0.43164063	0.13232422	-0.81420898	1.9287109	0.16015625	0	0	0	0	0	0	0	0	0	0.93115234	0.068847656	0.27368164	0.095703125	0.10742188	0.0703125	0.009	39471.35	0	0	0.009
2206	62850	62850	Category C	-0.57592773	0.25195313	-0.94799805	0.35668945	-0.21533203	0.27172852	0.41	0.009	10/6/2018	10	6	2018	3:39:24	13164	0.9	3	39	24	-12	0.051513672	3.4659668	-0.42895508	0.13354492	-0.81103516	1.1213379	0.23291016	0	0	0	0	0	0	0	0	0	0.92724609	0.072753906	0.40185547	-0.14672852	0.11816406	-0.13671875	0.009	39471.35	0	0	0.009
2207	62851	62851	Category C	-0.37182617	0.071777344	-0.70776367	0.37060547	-0.2199707	0.27514648	0.41	0.009	10/6/2018	10	6	2018	3:39:25	13165	0	3	39	25	-36	0.051513672	3.4659668	-0.42993164	0.13452148	-0.81298828	0.86865234	0.13574219	0	0	0	0	0	0	0	0	0	0.92944336	0.070556641	0.22631836	0.058105469	-0.062744141	0.10522461	0.009	39471.35	0	0	0.009
2208	62852	62852	Category C	-0.34790039	0.19189453	-0.82788086	0.37792969	-0.20874023	0.26611328	0.41	0.009	10/6/2018	10	6	2018	3:39:25	13165	0.1	3	39	25	-49	0.051513672	3.4659668	-0.42895508	0.13549805	-0.81616211	0.98828125	0.099365234	0	0	0	0	0	0	0	0	0	0.93188477	0.068115234	0.14916992	0.081054688	0.056152344	-0.011474609	0.009	39471.35	0	0	0.009
2209	62853	62853	Category C	-0.50390625	0.11987305	-0.85180664	0.36523438	-0.20556641	0.27905273	0.41	0.009	10/6/2018	10	6	2018	3:39:25	13165	0.2	3	39	25	-24	0.051513672	3.4659668	-0.43017578	0.13696289	-0.81860352	4.1711426	0.082275391	0	0	0	0	0	0	0	0	0	0.93505859	0.064941406	0.1237793	-0.073486328	-0.017089844	-0.032958984	0.009	39471.35	0	0	0.009
2210	62854	62854	Category C	-0.47998047	0.15576172	-0.75585938	0.34082031	-0.20922852	0.28881836	0.41	0.009	10/6/2018	10	6	2018	3:39:25	13165	0.3	3	39	25	-36	0.051513672	3.4659668	-0.42871094	0.13867188	-0.81738281	6.6208496	0.081787109	0	0	0	0	0	0	0	0	0	0.93334961	0.066650391	0.12963867	-0.051025391	0.016845703	0.061523438	0.009	39471.35	0	0	0.009
2211	62855	62855	Category C	-0.43188477	0.095947266	-0.75585938	0.33081055	-0.2097168	0.30957031	0.42	0.009	10/6/2018	10	6	2018	3:39:25	13165	0.4	3	39	25	-12	0.051513672	3.4659668	-0.42602539	0.13989258	-0.81689453	8.2253418	0.075439453	0	0	0	0	0	0	0	0	0	0.93188477	0.068115234	0.1105957	-0.005615234	-0.043945313	0.061035156	0.009	39471.35	0	0	0.009
2212	62856	62856	Category C	-0.35986328	0.071777344	-0.75585938	0.33862305	-0.20581055	0.30273438	0.42	0.009	10/6/2018	10	6	2018	3:39:25	13165	0.5	3	39	25	-12	0.051513672	3.4659668	-0.42651367	0.1418457	-0.8190918	9.7116699	0.11572266	0	0	0	0	0	0	0	0	0	0.93432617	0.065673828	0.20019531	0.066650391	-0.070068359	0.063232422	0.009	39471.35	0	0	0.009
2213	62857	62857	Category C	-0.47998047	0.10791016	-0.91186523	0.32910156	-0.21337891	0.29443359	0.42	0.009	10/6/2018	10	6	2018	3:39:25	13165	0.6	3	39	25	-36	0.051513672	3.4659668	-0.42871094	0.14282227	-0.82104492	11.477295	0.10986328	0	0	0	0	0	0	0	0	0	0.93725586	0.062744141	0.17675781	-0.051025391	-0.034912109	-0.090576172	0.009	39471.35	0	0	0.009
2214	62858	62858	Category C	-0.37182617	0.15576172	-0.76782227	0.28686523	-0.23095703	0.32104492	0.42	0.009	10/6/2018	10	6	2018	3:39:25	13165	0.7	3	39	25	-24	0.051513672	3.4659668	-0.42797852	0.14428711	-0.81933594	12.232178	0.077148438	0	0	0	0	0	0	0	0	0	0.93554688	0.064453125	0.11938477	0.056152344	0.011230469	0.051513672	0.009	39471.35	0	0	0.009
2215	62859	62859	Category C	-0.40795898	0.17993164	-0.93579102	0.30273438	-0.24780273	0.29614258	0.42	0.009	10/6/2018	10	6	2018	3:39:25	13165	0.8	3	39	25	-49	0.051513672	3.4659668	-0.42749023	0.14477539	-0.81982422	12.009277	0.12255859	0	0	0	0	0	0	0	0	0	0.93579102	0.064208984	0.17041016	0.01953125	0.034912109	-0.11572266	0.009	39471.35	0	0	0.009
2216	62860	62860	Category C	-0.40795898	0.17993164	-0.73193359	0.29272461	-0.25073242	0.29980469	0.42	0.009	10/6/2018	10	6	2018	3:39:25	13165	0.9	3	39	25	-49	0.051513672	3.4659668	-0.42675781	0.14575195	-0.81835938	13.453857	0.094726563	0	0	0	0	0	0	0	0	0	0.93432617	0.065673828	0.1394043	0.018798828	0.033935547	0.086425781	0.009	39471.35	0	0	0.009
2217	62861	62861	Category C	-0.44384766	0.14379883	-0.86376953	0.30761719	-0.24316406	0.29614258	0.42	0.009	10/6/2018	10	6	2018	3:39:26	13166	0	3	39	26	-36	0.051513672	3.4659668	-0.42895508	0.14697266	-0.82006836	14.14502	0.045898438	0	0	0	0	0	0	0	0	0	0.93725586	0.062744141	0.061523438	-0.014648438	-0.003173828	-0.043457031	0.009	39471.35	0	0	0.009
2218	62862	62862	Category C	-0.41992188	0.083984375	-0.81591797	0.29223633	-0.24194336	0.31030273	0.42	0.009	10/6/2018	10	6	2018	3:39:26	13166	0.1	3	39	26	-49	0.051513672	3.4659668	-0.42749023	0.14794922	-0.81713867	13.544434	0.064453125	0	0	0	0	0	0	0	0	0	0.93408203	0.065917969	0.073242188	0.007568359	-0.063964844	0.001220703	0.009	39471.35	0	0	0.009
2219	62863	62863	Category C	-0.27587891	0.16796875	-0.64794922	0.296875	-0.25634766	0.29785156	0.42	0.009	10/6/2018	10	6	2018	3:39:26	13166	0.2	3	39	26	-36	0.051513672	3.4659668	-0.42700195	0.14819336	-0.81616211	13.39917	0.22705078	0	0	0	0	0	0	0	0	0	0.93310547	0.066894531	0.33911133	0.15112305	0.01953125	0.16821289	0.009	39471.35	0	0	0.009
2220	62864	62864	Category C	-0.51586914	0.16796875	-0.92382813	0.27368164	-0.27270508	0.30493164	0.42	0.009	10/6/2018	10	6	2018	3:39:26	13166	0.3	3	39	26	-49	0.051513672	3.4659668	-0.42822266	0.15014648	-0.81713867	12.810791	0.13891602	0	0	0	0	0	0	0	0	0	0.93481445	0.065185547	0.21166992	-0.087402344	0.017578125	-0.10644531	0.009	39471.35	0	0	0.009
2221	62865	62865	Category C	-0.35986328	0.071777344	-0.81591797	0.25268555	-0.27563477	0.31542969	0.43	0.009	10/6/2018	10	6	2018	3:39:26	13166	0.4	3	39	26	-49	0.051513672	3.4659668	-0.42944336	0.15087891	-0.81616211	13.201904	0.10522461	0	0	0	0	0	0	0	0	0	0.93432617	0.065673828	0.14892578	0.069580078	-0.079101563	0.000244141	0.009	39471.35	0	0	0.009
2222	62866	62866	Category C	-0.46777344	0.17993164	-0.83984375	0.24829102	-0.26513672	0.31958008	0.43	0.009	10/6/2018	10	6	2018	3:39:26	13166	0.5	3	39	26	-36	0.051513672	3.4659668	-0.42895508	0.15234375	-0.8137207	12.302979	0.053955078	0	0	0	0	0	0	0	0	0	0.93261719	0.067382813	0.092041016	-0.038574219	0.02734375	-0.025878906	0.009	39471.35	0	0	0.009
2223	62867	62867	Category C	-0.55175781	0.19189453	-0.68383789	0.24829102	-0.25878906	0.33276367	0.43	0.009	10/6/2018	10	6	2018	3:39:26	13166	0.6	3	39	26	-24	0.051513672	3.4659668	-0.42602539	0.15332031	-0.81225586	11.995605	0.18383789	0	0	0	0	0	0	0	0	0	0.92993164	0.070068359	0.29248047	-0.12548828	0.038330078	0.12841797	0.009	39471.35	0	0	0.009
2224	62868	62868	Category C	-0.35986328	0.16796875	-0.671875	0.26293945	-0.27075195	0.31591797	0.43	0.009	10/6/2018	10	6	2018	3:39:26	13166	0.7	3	39	26	0	0.051513672	3.4659668	-0.42773438	0.15576172	-0.81445313	12.995361	0.15844727	0	0	0	0	0	0	0	0	0	0.93310547	0.066894531	0.22265625	0.067871094	0.011962891	0.14257813	0.009	39471.35	0	0	0.009
2225	62869	62869	Category C	-0.3359375	0.11987305	-0.70776367	0.30029297	-0.27172852	0.30151367	0.43	0.009	10/6/2018	10	6	2018	3:39:26	13166	0.8	3	39	26	-24	0.051513672	3.4659668	-0.42724609	0.15600586	-0.81152344	13.901855	0.14306641	0	0	0	0	0	0	0	0	0	0.93041992	0.069580078	0.23144531	0.091308594	-0.036132813	0.10375977	0.009	39471.35	0	0	0.009
2226	62870	62870	Category C	-0.50390625	0.20385742	-0.79199219	0.26733398	-0.26928711	0.30493164	0.43	0.009	10/6/2018	10	6	2018	3:39:26	13166	0.9	3	39	26	-24	0.051757813	3.4417969	-0.42822266	0.15942383	-0.81225586	14.38916	0.08984375	0	0	0	0	0	0	0	0	0	0.93188477	0.068115234	0.14013672	-0.075439453	0.044189453	0.020263672	0.009	39471.35	0	0	0.009
2227	62871	62871	Category C	-0.56396484	0.083984375	-0.80395508	0.25073242	-0.27490234	0.30834961	0.43	0.009	10/6/2018	10	6	2018	3:39:27	13167	0	3	39	27	-36	0.051757813	3.4417969	-0.42675781	0.16015625	-0.81298828	13.518311	0.15698242	0	0	0	0	0	0	0	0	0	0.93212891	0.067871094	0.22241211	-0.13696289	-0.076171875	0.009033203	0.009	39471.35	0	0	0.009
2228	62872	62872	Category C	-0.41992188	0.15576172	-0.671875	0.25366211	-0.27490234	0.29931641	0.43	0.009	10/6/2018	10	6	2018	3:39:27	13167	0.1	3	39	27	-24	0.051757813	3.4417969	-0.42700195	0.16210938	-0.81176758	12.32666	0.14038086	0	0	0	0	0	0	0	0	0	0.93164063	0.068359375	0.15356445	0.007080078	-0.006347656	0.13989258	0.009	39471.35	0	0	0.009
2229	62873	62873	Category C	-0.47998047	0.19189453	-0.76782227	0.2746582	-0.26831055	0.32006836	0.43	0.009	10/6/2018	10	6	2018	3:39:27	13167	0.2	3	39	27	-12	0.051757813	3.4417969	-0.42822266	0.16381836	-0.8137207	10.498291	0.074462891	0	0	0	0	0	0	0	0	0	0.93408203	0.065917969	0.12524414	-0.051513672	0.027832031	0.045898438	0.009	39471.35	0	0	0.009
2230	62874	62874	Category C	-0.46777344	0.20385742	-0.87597656	0.27026367	-0.26245117	0.30932617	0.43	0.009	10/6/2018	10	6	2018	3:39:27	13167	0.3	3	39	27	-24	0.051757813	3.4417969	-0.42675781	0.16381836	-0.81225586	9.4345703	0.085449219	0	0	0	0	0	0	0	0	0	0.93188477	0.068115234	0.14453125	-0.040771484	0.039794922	-0.063476563	0.009	39471.35	0	0	0.009
2231	62875	62875	Category C	-0.49194336	0.17993164	-0.83984375	0.24487305	-0.27197266	0.32446289	0.44	0.009	10/6/2018	10	6	2018	3:39:27	13167	0.4	3	39	27	-49	0.051757813	3.4417969	-0.42578125	0.16479492	-0.81201172	6.5559082	0.072998047	0	0	0	0	0	0	0	0	0	0.93164063	0.068359375	0.10864258	-0.065917969	0.014892578	-0.027587891	0.009	39471.35	0	0	0.009
2232	62876	62876	Category C	-0.45581055	0.11987305	-0.83984375	0.23486328	-0.2734375	0.33154297	0.44	0.009	10/6/2018	10	6	2018	3:39:27	13167	0.5	3	39	27	-73	0.051757813	3.4417969	-0.42504883	0.1652832	-0.8112793	3.9580078	0.061523438	0	0	0	0	0	0	0	0	0	0.93066406	0.069335938	0.10424805	-0.030517578	-0.045410156	-0.028320313	0.009	39471.35	0	0	0.009
2233	62877	62877	Category C	-0.39599609	0.19189453	-0.86376953	0.23730469	-0.27514648	0.32714844	0.44	0.009	10/6/2018	10	6	2018	3:39:27	13167	0.6	3	39	27	-61	0.051757813	3.4417969	-0.42749023	0.16650391	-0.81323242	2.8837891	0.064453125	0	0	0	0	0	0	0	0	0	0.93359375	0.06640625	0.10717773	0.031494141	0.025146484	-0.050292969	0.009	39471.35	0	0	0.009
2234	62878	62878	Category C	-0.31176758	0.11987305	-0.75585938	0.24023438	-0.26831055	0.33544922	0.44	0.009	10/6/2018	10	6	2018	3:39:27	13167	0.7	3	39	27	-61	0.051757813	3.4417969	-0.42700195	0.16650391	-0.81298828	2.4748535	0.13696289	0	0	0	0	0	0	0	0	0	0.93334961	0.066650391	0.21923828	0.11523438	-0.046630859	0.057128906	0.009	39471.35	0	0	0.009
2235	62879	62879	Category C	-0.47998047	0.26391602	-0.85180664	0.25146484	-0.27124023	0.33251953	0.44	0.009	10/6/2018	10	6	2018	3:39:27	13167	0.8	3	39	27	-49	0.051757813	3.4417969	-0.42895508	0.16796875	-0.81420898	1.7756348	0.11474609	0	0	0	0	0	0	0	0	0	0.93554688	0.064453125	0.18408203	-0.05078125	0.095703125	-0.037353516	0.009	39471.35	0	0	0.009
2236	62880	62880	Category C	-0.34790039	0.059814453	-0.75585938	0.2277832	-0.26953125	0.32885742	0.44	0.009	10/6/2018	10	6	2018	3:39:27	13167	0.9	3	39	27	-49	0.051757813	3.4417969	-0.42626953	0.16796875	-0.80981445	0.83764648	0.14404297	0	0	0	0	0	0	0	0	0	0.93041992	0.069580078	0.24072266	0.078369141	-0.1081543	0.053955078	0.009	39471.35	0	0	0.009
2237	62881	62881	Category C	-0.44384766	0.16796875	-0.83984375	0.2434082	-0.27709961	0.32324219	0.44	0.009	10/6/2018	10	6	2018	3:39:28	13168	0	3	39	28	-49	0.051757813	3.4417969	-0.42749023	0.16870117	-0.81103516	1.4523926	0.032958984	0	0	0	0	0	0	0	0	0	0.93212891	0.067871094	0.045898438	-0.016113281	-0.000732422	-0.028564453	0.009	39471.35	0	0	0.009
2238	62882	62882	Category C	-0.32397461	0.19189453	-0.68383789	0.23925781	-0.27587891	0.33227539	0.44	0.009	10/6/2018	10	6	2018	3:39:28	13168	0.1	3	39	28	-73	0.051757813	3.4417969	-0.42749023	0.16918945	-0.81054688	1.3178711	0.1652832	0	0	0	0	0	0	0	0	0	0.93188477	0.068115234	0.25292969	0.10351563	0.022460938	0.12670898	0.009	39471.35	0	0	0.009
2239	62883	62883	Category C	-0.34790039	0.14379883	-0.88793945	0.25195313	-0.27929688	0.31835938	0.44	0.009	10/6/2018	10	6	2018	3:39:28	13168	0.2	3	39	28	-73	0.051757813	3.4417969	-0.42944336	0.16943359	-0.81005859	1.3540039	0.11547852	0	0	0	0	0	0	0	0	0	0.93237305	0.067626953	0.18505859	0.081542969	-0.025634766	-0.077636719	0.009	39471.35	0	0	0.009
2240	62884	62884	Category C	-0.3359375	0.19189453	-0.88793945	0.21679688	-0.26391602	0.33081055	0.44	0.009	10/6/2018	10	6	2018	3:39:28	13168	0.3	3	39	28	-61	0.051757813	3.4417969	-0.4296875	0.17041016	-0.80786133	3.5202637	0.125	0	0	0	0	0	0	0	0	0	0.9309082	0.069091797	0.19482422	0.09375	0.021240234	-0.079833984	0.009	39471.35	0	0	0.009
2241	62885	62885	Category C	-0.45581055	0.15576172	-0.83984375	0.23339844	-0.27490234	0.33520508	0.45	0.009	10/6/2018	10	6	2018	3:39:28	13168	0.4	3	39	28	-73	0.051757813	3.4417969	-0.43115234	0.17041016	-0.80688477	4.2766113	0.043457031	0	0	0	0	0	0	0	0	0	0.93066406	0.069335938	0.072021484	-0.024414063	-0.014648438	-0.032714844	0.009	39471.35	0	0	0.009
2242	62886	62886	Category C	-0.27587891	0.2878418	-0.80395508	0.23925781	-0.27246094	0.33422852	0.45	0.009	10/6/2018	10	6	2018	3:39:28	13168	0.5	3	39	28	-36	0.051757813	3.4417969	-0.43188477	0.171875	-0.80493164	1.8937988	0.1940918	0	0	0	0	0	0	0	0	0	0.92944336	0.070556641	0.27270508	0.15600586	0.11572266	0.000976563	0.009	39471.35	0	0	0.009
2243	62887	62887	Category C	-0.43188477	0.15576172	-0.86376953	0.22387695	-0.28564453	0.32568359	0.45	0.009	10/6/2018	10	6	2018	3:39:28	13168	0.6	3	39	28	-36	0.051757813	3.4417969	-0.43237305	0.17211914	-0.80322266	1.1118164	0.0625	0	0	0	0	0	0	0	0	0	0.92822266	0.071777344	0.077392578	0.000488281	-0.016357422	-0.060302734	0.009	39471.35	0	0	0.009
2244	62888	62888	Category C	-0.43188477	0.16796875	-0.98388672	0.21630859	-0.28881836	0.32543945	0.45	0.009	10/6/2018	10	6	2018	3:39:28	13168	0.7	3	39	28	-36	0.051757813	3.4417969	-0.43359375	0.17260742	-0.8034668	0.78466797	0.18017578	0	0	0	0	0	0	0	0	0	0.92919922	0.070800781	0.18676758	0.001708984	-0.004638672	-0.18017578	0.009	39471.35	0	0	0.009
2245	62889	62889	Category C	-0.32397461	0.21582031	-0.57592773	0.21240234	-0.28149414	0.34155273	0.45	0.009	10/6/2018	10	6	2018	3:39:28	13168	0.8	3	39	28	-24	0.051757813	3.4417969	-0.43530273	0.17285156	-0.80419922	1.5859375	0.25756836	0	0	0	0	0	0	0	0	0	0.93066406	0.069335938	0.38256836	0.11132813	0.042724609	0.22827148	0.009	39471.35	0	0	0.009
2246	62890	62890	Category C	-0.61181641	0.16796875	-1.0078125	0.25585938	-0.2644043	0.32495117	0.45	0.009	10/6/2018	10	6	2018	3:39:28	13168	0.9	3	39	28	-36	0.051757813	3.4417969	-0.43554688	0.17211914	-0.80371094	0.5859375	0.26953125	0	0	0	0	0	0	0	0	0	0.93017578	0.069824219	0.38427734	-0.17602539	-0.004150391	-0.20385742	0.009	39471.35	0	0	0.009
2247	62891	62891	Category C	-0.35986328	0.16796875	-0.95996094	0.20288086	-0.26977539	0.3425293	0.45	0.009	10/6/2018	10	6	2018	3:39:29	13169	0	3	39	29	-12	0.051757813	3.4417969	-0.43554688	0.17138672	-0.80200195	0.45947266	0.17504883	0	0	0	0	0	0	0	0	0	0.9284668	0.071533203	0.23706055	0.075683594	-0.003417969	-0.15771484	0.009	39471.35	0	0	0.009
2248	62892	62892	Category C	-0.43188477	0.16796875	-0.87597656	0.24169922	-0.27612305	0.32226563	0.45	0.009	10/6/2018	10	6	2018	3:39:29	13169	0.1	3	39	29	-12	0.051757813	3.4417969	-0.43725586	0.17333984	-0.80273438	1.0637207	0.073242188	0	0	0	0	0	0	0	0	0	0.93066406	0.069335938	0.083984375	0.005371094	-0.005371094	-0.072998047	0.009	39471.35	0	0	0.009
2249	62893	62893	Category C	-0.43188477	0.16796875	-0.81591797	0.27270508	-0.25170898	0.32421875	0.45	0.009	10/6/2018	10	6	2018	3:39:29	13169	0.2	3	39	29	-24	0.051757813	3.4417969	-0.43920898	0.17358398	-0.80175781	2.0576172	0.016845703	0	0	0	0	0	0	0	0	0	0.93066406	0.069335938	0.027099609	0.007324219	-0.005615234	-0.013916016	0.009	39471.35	0	0	0.009
2250	62894	62894	Category C	-0.29980469	0.10791016	-0.76782227	0.31030273	-0.24316406	0.29858398	0.45	0.009	10/6/2018	10	6	2018	3:39:29	13169	0.3	3	39	29	-36	0.051757813	3.4417969	-0.43847656	0.17285156	-0.79882813	1.2182617	0.15625	0	0	0	0	0	0	0	0	0	0.92773438	0.072265625	0.23486328	0.13867188	-0.064941406	0.031005859	0.009	39471.35	0	0	0.009
2251	62895	62895	Category C	-0.671875	0.17993164	-1.1398926	0.26757813	-0.25756836	0.32617188	0.46	0.009	10/6/2018	10	6	2018	3:39:29	13169	0.4	3	39	29	-61	0.051757813	3.4417969	-0.43823242	0.1730957	-0.80004883	0.45458984	0.41235352	0	0	0	0	0	0	0	0	0	0.9284668	0.071533203	0.57983398	-0.23339844	0.006591797	-0.33959961	0.009	39471.35	0	0	0.009
2252	62896	62896	Category C	-0.50390625	0.14379883	-0.75585938	0.29736328	-0.2578125	0.30371094	0.46	0.009	10/6/2018	10	6	2018	3:39:29	13169	0.5	3	39	29	-73	0.051757813	3.4417969	-0.43920898	0.17431641	-0.80078125	1.9890137	0.084472656	0	0	0	0	0	0	0	0	0	0.92993164	0.070068359	0.14038086	-0.064453125	-0.030517578	0.044921875	0.009	39471.35	0	0	0.009
2253	62897	62897	Category C	-0.44384766	0.17993164	-0.74389648	0.2980957	-0.26513672	0.2956543	0.46	0.009	10/6/2018	10	6	2018	3:39:29	13169	0.6	3	39	29	-73	0.051757813	3.4417969	-0.44042969	0.17578125	-0.80029297	3.3586426	0.056640625	0	0	0	0	0	0	0	0	0	0.93017578	0.069824219	0.063720703	-0.003417969	0.00390625	0.056396484	0.009	39471.35	0	0	0.009
2254	62898	62898	Category C	-0.38378906	0.095947266	-0.86376953	0.32373047	-0.26782227	0.26196289	0.46	0.009	10/6/2018	10	6	2018	3:39:29	13169	0.7	3	39	29	-61	0.051757813	3.4417969	-0.43945313	0.17675781	-0.79882813	4.3400879	0.11767578	0	0	0	0	0	0	0	0	0	0.92871094	0.071289063	0.20141602	0.055664063	-0.080810547	-0.064697266	0.009	39471.35	0	0	0.009
2255	62899	62899	Category C	-0.49194336	0.16796875	-0.81591797	0.27661133	-0.26977539	0.29711914	0.46	0.009	10/6/2018	10	6	2018	3:39:29	13169	0.8	3	39	29	-36	0.051757813	3.4417969	-0.43896484	0.17626953	-0.79858398	5.0554199	0.056152344	0	0	0	0	0	0	0	0	0	0.92822266	0.071777344	0.078613281	-0.052734375	-0.008300781	-0.017089844	0.009	39471.35	0	0	0.009
2256	62900	62900	Category C	-0.56396484	0.16796875	-0.77978516	0.28955078	-0.27514648	0.29101563	0.46	0.009	10/6/2018	10	6	2018	3:39:29	13169	0.9	3	39	29	-36	0.051757813	3.4417969	-0.44018555	0.17553711	-0.79833984	7.2407227	0.12524414	0	0	0	0	0	0	0	0	0	0.9284668	0.071533203	0.14990234	-0.12353516	-0.007568359	0.018554688	0.009	39471.35	0	0	0.009
2257	62901	62901	Category C	-0.38378906	0.14379883	-0.64794922	0.30029297	-0.26342773	0.29077148	0.46	0.009	10/6/2018	10	6	2018	3:39:30	13170	0	3	39	30	-24	0.051757813	3.4417969	-0.43969727	0.17504883	-0.79980469	8.6918945	0.16503906	0	0	0	0	0	0	0	0	0	0.92944336	0.070556641	0.23925781	0.055908203	-0.03125	0.15185547	0.009	39471.35	0	0	0.009
2258	62902	62902	Category C	-0.35986328	0.13183594	-0.7199707	0.34960938	-0.24121094	0.27832031	0.46	0.009	10/6/2018	10	6	2018	3:39:30	13170	0.111	3	39	30	-12	0.051757813	3.4417969	-0.43969727	0.17431641	-0.79980469	6.9882813	0.12060547	0	0	0	0	0	0	0	0	0	0.92919922	0.070800781	0.20214844	0.079833984	-0.042480469	0.079833984	0.009	39471.35	0	0	0.009
2259	62903	62903	Category C	-0.50390625	0.15576172	-0.93579102	0.32275391	-0.24658203	0.28125	0.46	0.009	10/6/2018	10	6	2018	3:39:30	13170	0.222	3	39	30	-36	0.051757813	3.4417969	-0.43847656	0.17553711	-0.79931641	7.0270996	0.15234375	0	0	0	0	0	0	0	0	0	0.9284668	0.071533203	0.22143555	-0.065185547	-0.019775391	-0.13623047	0.009	39471.35	0	0	0.009
2260	62904	62904	Category C	-0.52783203	0.19189453	-0.73193359	0.30444336	-0.26293945	0.29077148	0.46	0.009	10/6/2018	10	6	2018	3:39:30	13170	0.333	3	39	30	-24	0.051757813	3.4417969	-0.44091797	0.17553711	-0.80273438	8.6728516	0.11328125	0	0	0	0	0	0	0	0	0	0.93261719	0.067382813	0.17382813	-0.086669922	0.016113281	0.070800781	0.009	39471.35	0	0	0.009
2261	62905	62905	Category C	-0.40795898	0.19189453	-0.70776367	0.29980469	-0.25683594	0.31079102	0.47	0.009	10/6/2018	10	6	2018	3:39:30	13170	0.444	3	39	30	-36	0.051757813	3.4417969	-0.43920898	0.17431641	-0.79980469	9.4401855	0.098632813	0	0	0	0	0	0	0	0	0	0.92895508	0.071044922	0.140625	0.03125	0.017333984	0.092041016	0.009	39471.35	0	0	0.009
2262	62906	62906	Category C	-0.23999023	0.17993164	-0.74389648	0.32519531	-0.2734375	0.26391602	0.47	0.009	10/6/2018	10	6	2018	3:39:30	13170	0.555	3	39	30	-49	0.051757813	3.4417969	-0.43969727	0.17553711	-0.79931641	8.3039551	0.20727539	0	0	0	0	0	0	0	0	0	0.92895508	0.071044922	0.25952148	0.19970703	0.004394531	0.055419922	0.009	39471.35	0	0	0.009
2263	62907	62907	Category C	-0.53979492	0.26391602	-0.91186523	0.29882813	-0.2746582	0.28930664	0.47	0.009	10/6/2018	10	6	2018	3:39:30	13170	0.666	3	39	30	-36	0.051757813	3.4417969	-0.43945313	0.17626953	-0.79956055	7.2094727	0.17382813	0	0	0	0	0	0	0	0	0	0.92919922	0.070800781	0.29980469	-0.10009766	0.087402344	-0.11206055	0.009	39471.35	0	0	0.009
2264	62908	62908	Category C	-0.45581055	0.13183594	-0.74389648	0.28198242	-0.26782227	0.30615234	0.47	0.009	10/6/2018	10	6	2018	3:39:30	13170	0.777	3	39	30	-49	0.051513672	3.4595215	-0.43725586	0.17578125	-0.80126953	8.760498	0.074707031	0	0	0	0	0	0	0	0	0	0.9296875	0.0703125	0.12011719	-0.018310547	-0.043945313	0.057373047	0.009	39471.35	0	0	0.009
2265	62909	62909	Category C	-0.44384766	0.25195313	-0.82788086	0.3034668	-0.27636719	0.28759766	0.47	0.009	10/6/2018	10	6	2018	3:39:30	13170	0.888	3	39	30	-36	0.051513672	3.4595215	-0.43994141	0.17626953	-0.8046875	8.375	0.079101563	0	0	0	0	0	0	0	0	0	0.93383789	0.066162109	0.10229492	-0.003662109	0.075439453	-0.022949219	0.009	39471.35	0	0	0.009
2266	62910	62910	Category C	-0.2878418	0.23999023	-0.77978516	0.31030273	-0.27880859	0.28173828	0.47	0.009	10/6/2018	10	6	2018	3:39:31	13171	0	3	39	31	-36	0.051513672	3.4595215	-0.43920898	0.17700195	-0.80444336	4.371582	0.16577148	0	0	0	0	0	0	0	0	0	0.93359375	0.06640625	0.23901367	0.15136719	0.062744141	0.024658203	0.009	39471.35	0	0	0.009
2267	62911	62911	Category C	-0.55175781	0.20385742	-0.83984375	0.28686523	-0.27539063	0.28295898	0.47	0.009	10/6/2018	10	6	2018	3:39:31	13171	0.09	3	39	31	-49	0.051513672	3.4595215	-0.43798828	0.17651367	-0.80444336	1.8837891	0.12207031	0	0	0	0	0	0	0	0	0	0.93286133	0.067138672	0.17602539	-0.11352539	0.027099609	-0.03515625	0.009	39471.35	0	0	0.009
2268	62912	62912	Category C	-0.53979492	0.19189453	-0.92382813	0.28466797	-0.27319336	0.29907227	0.47	0.009	10/6/2018	10	6	2018	3:39:31	13171	0.181	3	39	31	-24	0.051513672	3.4595215	-0.43530273	0.1784668	-0.80371094	2.8171387	0.15966797	0	0	0	0	0	0	0	0	0	0.93115234	0.068847656	0.23779297	-0.10424805	0.013183594	-0.12011719	0.009	39471.35	0	0	0.009
2269	62913	62913	Category C	-0.2878418	0.16796875	-0.64794922	0.27563477	-0.28100586	0.30175781	0.47	0.009	10/6/2018	10	6	2018	3:39:31	13171	0.272	3	39	31	-24	0.051513672	3.4595215	-0.43530273	0.1809082	-0.80541992	2.4333496	0.21630859	0	0	0	0	0	0	0	0	0	0.93334961	0.066650391	0.31835938	0.14746094	-0.012939453	0.1574707	0.009	39471.35	0	0	0.009
2270	62914	62914	Category C	-0.40795898	0.26391602	-0.82788086	0.29467773	-0.30566406	0.26367188	0.47	0.009	10/6/2018	10	6	2018	3:39:31	13171	0.363	3	39	31	-49	0.051513672	3.4595215	-0.43408203	0.18017578	-0.80786133	1.5593262	0.08984375	0	0	0	0	0	0	0	0	0	0.93457031	0.065429688	0.12988281	0.026123047	0.083496094	-0.019775391	0.009	39471.35	0	0	0.009
2271	62915	62915	Category C	-0.45581055	0.16796875	-0.79199219	0.26708984	-0.29394531	0.28833008	0.48	0.009	10/6/2018	10	6	2018	3:39:31	13171	0.454	3	39	31	-49	0.051513672	3.4595215	-0.43334961	0.18041992	-0.80712891	4.2263184	0.029785156	0	0	0	0	0	0	0	0	0	0.93383789	0.066162109	0.050048828	-0.022216797	-0.012451172	0.015136719	0.009	39471.35	0	0	0.009
2272	62916	62916	Category C	-0.49194336	0.19189453	-0.83984375	0.28393555	-0.28857422	0.29174805	0.48	0.009	10/6/2018	10	6	2018	3:39:31	13171	0.545	3	39	31	-85	0.051513672	3.4595215	-0.43164063	0.18188477	-0.80688477	3.5549316	0.069091797	0	0	0	0	0	0	0	0	0	0.93310547	0.066894531	0.1027832	-0.060058594	0.009765625	-0.032714844	0.009	39471.35	0	0	0.009
2273	62917	62917	Category C	-0.41992188	0.20385742	-0.86376953	0.27807617	-0.28100586	0.30493164	0.48	0.009	10/6/2018	10	6	2018	3:39:31	13171	0.636	3	39	31	-98	0.051513672	3.4595215	-0.42895508	0.18212891	-0.80419922	3.2895508	0.063720703	0	0	0	0	0	0	0	0	0	0.92944336	0.070556641	0.090087891	0.009033203	0.021484375	-0.059326172	0.009	39471.35	0	0	0.009
2274	62918	62918	Category C	-0.64794922	0.25195313	-0.97192383	0.27539063	-0.29516602	0.2902832	0.48	0.009	10/6/2018	10	6	2018	3:39:31	13171	0.727	3	39	31	-73	0.051513672	3.4595215	-0.42895508	0.18164063	-0.8059082	5.3930664	0.28320313	0	0	0	0	0	0	0	0	0	0.9309082	0.069091797	0.45483398	-0.21875	0.070068359	-0.16577148	0.009	39471.35	0	0	0.009
2275	62919	62919	Category C	-0.23999023	0.17993164	-0.53979492	0.2956543	-0.29321289	0.27392578	0.48	0.009	10/6/2018	10	6	2018	3:39:31	13171	0.818	3	39	31	-49	0.051513672	3.4595215	-0.42602539	0.17675781	-0.80688477	6.1542969	0.32543945	0	0	0	0	0	0	0	0	0	0.92944336	0.070556641	0.45629883	0.18603516	0.002929688	0.26708984	0.009	39471.35	0	0	0.009
2276	62920	62920	Category C	-0.55175781	0.25195313	-0.87597656	0.32666016	-0.29077148	0.25756836	0.48	0.009	10/6/2018	10	6	2018	3:39:31	13171	0.909	3	39	31	-49	0.051513672	3.4595215	-0.42504883	0.17895508	-0.80541992	3.4748535	0.16210938	0	0	0	0	0	0	0	0	0	0.92822266	0.071777344	0.26977539	-0.12646484	0.072753906	-0.0703125	0.009	39471.35	0	0	0.009
2277	62921	62921	Category C	-0.47998047	0.19189453	-0.80395508	0.28173828	-0.29223633	0.29882813	0.48	0.009	10/6/2018	10	6	2018	3:39:32	13172	0	3	39	32	-49	0.051513672	3.4595215	-0.42724609	0.17871094	-0.80883789	1.8613281	0.054199219	0	0	0	0	0	0	0	0	0	0.93212891	0.067871094	0.070556641	-0.052490234	0.012939453	0.004882813	0.009	39471.35	0	0	0.009
2278	62922	62922	Category C	-0.40795898	0.19189453	-0.61181641	0.30249023	-0.30175781	0.26367188	0.48	0.009	10/6/2018	10	6	2018	3:39:32	13172	0.1	3	39	32	-24	0.051513672	3.4595215	-0.42456055	0.17871094	-0.80688477	2.4379883	0.19628906	0	0	0	0	0	0	0	0	0	0.92919922	0.070800781	0.22485352	0.016601563	0.012939453	0.19506836	0.009	39471.35	0	0	0.009
2279	62923	62923	Category C	-0.52783203	0.21582031	-0.77978516	0.29321289	-0.29492188	0.27270508	0.48	0.009	10/6/2018	10	6	2018	3:39:32	13172	0.2	3	39	32	-12	0.051513672	3.4595215	-0.42675781	0.17895508	-0.81103516	2.2463379	0.11181641	0	0	0	0	0	0	0	0	0	0.93383789	0.066162109	0.16870117	-0.10083008	0.036621094	0.03125	0.009	39471.35	0	0	0.009
2280	62924	62924	Category C	-0.41992188	0.19189453	-0.73193359	0.29858398	-0.29370117	0.27587891	0.48	0.009	10/6/2018	10	6	2018	3:39:32	13172	0.3	3	39	32	0	0.051513672	3.4595215	-0.42822266	0.17919922	-0.80908203	0.79711914	0.078613281	0	0	0	0	0	0	0	0	0	0.93286133	0.067138672	0.098144531	0.008300781	0.012451172	0.077148438	0.009	39471.35	0	0	0.009
2281	62925	62925	Category C	-0.43188477	0.2277832	-0.77978516	0.28271484	-0.28662109	0.28466797	0.49	0.009	10/6/2018	10	6	2018	3:39:32	13172	0.4	3	39	32	-12	0.051513672	3.4595215	-0.4296875	0.17895508	-0.80834961	0.39135742	0.056396484	0	0	0	0	0	0	0	0	0	0.93286133	0.067138672	0.079101563	-0.001953125	0.048583984	0.028564453	0.009	39471.35	0	0	0.009
2282	62926	62926	Category C	-0.53979492	0.20385742	-0.76782227	0.30102539	-0.29760742	0.27685547	0.49	0.009	10/6/2018	10	6	2018	3:39:32	13172	0.5	3	39	32	-36	0.051513672	3.4595215	-0.42797852	0.17895508	-0.80737305	1.1806641	0.12084961	0	0	0	0	0	0	0	0	0	0.93115234	0.068847656	0.17602539	-0.11157227	0.024658203	0.039550781	0.009	39471.35	0	0	0.009
2283	62927	62927	Category C	-0.44384766	0.16796875	-0.70776367	0.29223633	-0.2824707	0.29101563	0.49	0.009	10/6/2018	10	6	2018	3:39:32	13172	0.6	3	39	32	-61	0.051513672	3.4595215	-0.4284668	0.17871094	-0.80737305	1.3469238	0.10131836	0	0	0	0	0	0	0	0	0	0.93139648	0.068603516	0.12573242	-0.015136719	-0.010742188	0.099609375	0.009	39471.35	0	0	0.009
2284	62928	62928	Category C	-0.53979492	0.20385742	-0.91186523	0.29321289	-0.29296875	0.28198242	0.49	0.009	10/6/2018	10	6	2018	3:39:32	13172	0.7	3	39	32	-49	0.051513672	3.4595215	-0.42944336	0.17919922	-0.80664063	1.1918945	0.15405273	0	0	0	0	0	0	0	0	0	0.93139648	0.068603516	0.23950195	-0.11010742	0.024414063	-0.10498047	0.009	39471.35	0	0	0.009
2285	62929	62929	Category C	-0.35986328	0.17993164	-0.70776367	0.28295898	-0.29272461	0.28662109	0.49	0.009	10/6/2018	10	6	2018	3:39:32	13172	0.8	3	39	32	-36	0.051513672	3.4595215	-0.4284668	0.1796875	-0.80517578	1.6176758	0.11914063	0	0	0	0	0	0	0	0	0	0.9296875	0.0703125	0.16625977	0.068603516	0	0.097412109	0.009	39471.35	0	0	0.009
2286	62930	62930	Category C	-0.57592773	0.19189453	-0.80395508	0.30444336	-0.29760742	0.27905273	0.49	0.009	10/6/2018	10	6	2018	3:39:32	13172	0.9	3	39	32	-36	0.051513672	3.4595215	-0.42993164	0.17895508	-0.80859375	2.0673828	0.14648438	0	0	0	0	0	0	0	0	0	0.93334961	0.066650391	0.16333008	-0.14575195	0.012695313	0.004638672	0.009	39471.35	0	0	0.009
2287	62931	62931	Category C	-0.51586914	0.2277832	-0.77978516	0.28173828	-0.29492188	0.29663086	0.49	0.009	10/6/2018	10	6	2018	3:39:33	13173	0	3	39	33	-36	0.051513672	3.4595215	-0.42675781	0.17993164	-0.80517578	2.6054688	0.10424805	0	0	0	0	0	0	0	0	0	0.92895508	0.071044922	0.16235352	-0.088867188	0.047607422	0.025390625	0.009	39471.35	0	0	0.009
2288	62932	62932	Category C	-0.50390625	0.20385742	-0.74389648	0.29052734	-0.30541992	0.26538086	0.49	0.009	10/6/2018	10	6	2018	3:39:33	13173	0.1	3	39	33	-36	0.051513672	3.4595215	-0.42553711	0.18115234	-0.80273438	3.1286621	0.10058594	0	0	0	0	0	0	0	0	0	0.92651367	0.073486328	0.15966797	-0.078125	0.022460938	0.058837891	0.009	39471.35	0	0	0.009
2289	62933	62933	Category C	-0.43188477	0.071777344	-0.6237793	0.30517578	-0.27416992	0.2734375	0.49	0.009	10/6/2018	10	6	2018	3:39:33	13173	0.2	3	39	33	-24	0.051513672	3.4595215	-0.42626953	0.18261719	-0.80224609	3.2370605	0.21020508	0	0	0	0	0	0	0	0	0	0.92675781	0.073242188	0.29492188	-0.005371094	-0.11083984	0.1784668	0.009	39471.35	0	0	0.009
2290	62934	62934	Category C	-0.46777344	0.17993164	-0.83984375	0.33105469	-0.2746582	0.27734375	0.49	0.009	10/6/2018	10	6	2018	3:39:33	13173	0.3	3	39	33	-36	0.051513672	3.4595215	-0.42602539	0.18310547	-0.80224609	2.206543	0.055908203	0	0	0	0	0	0	0	0	0	0.92675781	0.073242188	0.082275391	-0.041503906	-0.003173828	-0.037353516	0.009	39471.35	0	0	0.009
2291	62935	62935	Category C	-0.50390625	0.19189453	-0.82788086	0.28979492	-0.28051758	0.30102539	0.5	0.009	10/6/2018	10	6	2018	3:39:33	13173	0.4	3	39	33	-49	0.051513672	3.4595215	-0.42749023	0.18603516	-0.80249023	0.60742188	0.080566406	0	0	0	0	0	0	0	0	0	0.92822266	0.071777344	0.10717773	-0.076171875	0.005615234	-0.025146484	0.009	39471.35	0	0	0.009
2292	62936	62936	Category C	-0.45581055	0.19189453	-0.70776367	0.29663086	-0.28686523	0.28808594	0.5	0.009	10/6/2018	10	6	2018	3:39:33	13173	0.5	3	39	33	-61	0.051513672	3.4595215	-0.4230957	0.18823242	-0.7980957	0.9296875	0.096191406	0	0	0	0	0	0	0	0	0	0.92285156	0.077148438	0.12646484	-0.032470703	0.003417969	0.090332031	0.009	39471.35	0	0	0.009
2293	62937	62937	Category C	-0.40795898	0.17993164	-0.79199219	0.30200195	-0.27587891	0.27734375	0.5	0.009	10/6/2018	10	6	2018	3:39:33	13173	0.6	3	39	33	-73	0.051513672	3.4595215	-0.42138672	0.18945313	-0.79907227	2.6625977	0.018066406	0	0	0	0	0	0	0	0	0	0.9230957	0.076904297	0.030273438	0.013427734	-0.009521484	0.007080078	0.009	39471.35	0	0	0.009
2294	62938	62938	Category C	-0.3359375	0.11987305	-0.74389648	0.31420898	-0.2409668	0.29858398	0.5	0.009	10/6/2018	10	6	2018	3:39:33	13173	0.7	3	39	33	-61	0.051513672	3.4595215	-0.421875	0.19018555	-0.80126953	4.8330078	0.12524414	0	0	0	0	0	0	0	0	0	0.92553711	0.074462891	0.21411133	0.0859375	-0.0703125	0.057373047	0.009	39471.35	0	0	0.009
2295	62939	62939	Category C	-0.50390625	0.11987305	-0.92382813	0.31274414	-0.22412109	0.31811523	0.5	0.009	10/6/2018	10	6	2018	3:39:33	13173	0.8	3	39	33	-49	0.051513672	3.4595215	-0.42041016	0.19262695	-0.79956055	7.076416	0.16625977	0	0	0	0	0	0	0	0	0	0.92358398	0.076416016	0.28027344	-0.083251953	-0.072753906	-0.12402344	0.009	39471.35	0	0	0.009
2296	62940	62940	Category C	-0.37182617	0.14379883	-0.85180664	0.30639648	-0.22851563	0.30664063	0.5	0.009	10/6/2018	10	6	2018	3:39:33	13173	0.9	3	39	33	-36	0.051513672	3.4595215	-0.41992188	0.19482422	-0.80078125	9.2709961	0.086669922	0	0	0	0	0	0	0	0	0	0.92504883	0.074951172	0.15014648	0.048095703	-0.051025391	-0.05078125	0.009	39471.35	0	0	0.009
2297	62941	62941	Category C	-0.44384766	0.071777344	-0.85180664	0.32568359	-0.2043457	0.30541992	0.5	0.009	10/6/2018	10	6	2018	3:39:34	13174	0	3	39	34	-49	0.051513672	3.4595215	-0.41674805	0.1953125	-0.80029297	12.26416	0.13647461	0	0	0	0	0	0	0	0	0	0.92333984	0.076660156	0.2019043	-0.026855469	-0.12353516	-0.051269531	0.009	39471.35	0	0	0.009
2298	62942	62942	Category C	-0.32397461	0.17993164	-0.77978516	0.34863281	-0.19702148	0.30395508	0.5	0.009	10/6/2018	10	6	2018	3:39:34	13174	0.111	3	39	34	-49	0.051513672	3.4595215	-0.41625977	0.19775391	-0.80200195	14.102783	0.096679688	0	0	0	0	0	0	0	0	0	0.92504883	0.074951172	0.1328125	0.092285156	-0.017822266	0.022216797	0.009	39471.35	0	0	0.009
2299	62943	62943	Category C	-0.46777344	0.17993164	-0.93579102	0.36743164	-0.1953125	0.2734375	0.5	0.009	10/6/2018	10	6	2018	3:39:34	13174	0.222	3	39	34	-36	0.051513672	3.4595215	-0.41601563	0.19946289	-0.80371094	16.000244	0.14282227	0	0	0	0	0	0	0	0	0	0.92675781	0.073242188	0.203125	-0.051513672	-0.01953125	-0.13183594	0.009	39471.35	0	0	0.009
2300	62944	62944	Category C	-0.37182617	0.071777344	-0.671875	0.39086914	-0.16723633	0.2722168	0.5	0.009	10/6/2018	10	6	2018	3:39:34	13174	0.333	3	39	34	-24	0.051513672	3.4595215	-0.4140625	0.19995117	-0.80200195	18.470215	0.1875	0	0	0	0	0	0	0	0	0	0.92456055	0.075439453	0.30053711	0.042236328	-0.12817383	0.13012695	0.009	39471.35	0	0	0.009
2301	62945	62945	Category C	-0.40795898	0.15576172	-0.77978516	0.40893555	-0.16064453	0.25585938	0.51	0.009	10/6/2018	10	6	2018	3:39:34	13174	0.444	3	39	34	-24	0.051513672	3.4595215	-0.41162109	0.19995117	-0.8034668	20.097168	0.050292969	0	0	0	0	0	0	0	0	0	0.92480469	0.075195313	0.071777344	0.003662109	-0.044189453	0.023681641	0.009	39471.35	0	0	0.009
2302	62946	62946	Category C	-0.44384766	0.25195313	-0.86376953	0.40161133	-0.15869141	0.27172852	0.51	0.009	10/6/2018	10	6	2018	3:39:34	13174	0.555	3	39	34	-36	0.051269531	3.4659668	-0.41113281	0.19995117	-0.80566406	20.287598	0.084228516	0	0	0	0	0	0	0	0	0	0.92626953	0.073730469	0.14233398	-0.032470703	0.051757813	-0.057861328	0.009	39471.35	0	0	0.009
2303	62947	62947	Category C	-0.37182617	0.15576172	-0.82788086	0.35986328	-0.18310547	0.28466797	0.51	0.009	10/6/2018	10	6	2018	3:39:34	13174	0.666	3	39	34	-61	0.051269531	3.4659668	-0.41162109	0.20068359	-0.80664063	19.19458	0.063720703	0	0	0	0	0	0	0	0	0	0.92773438	0.072265625	0.10571289	0.039794922	-0.044921875	-0.020996094	0.009	39471.35	0	0	0.009
2304	62948	62948	Category C	-0.58789063	0.19189453	-0.93579102	0.35668945	-0.18774414	0.29150391	0.51	0.009	10/6/2018	10	6	2018	3:39:34	13174	0.777	3	39	34	-85	0.051269531	3.4659668	-0.40991211	0.20019531	-0.80712891	18.707031	0.21948242	0	0	0	0	0	0	0	0	0	0.92724609	0.072753906	0.31445313	-0.17773438	-0.008300781	-0.12841797	0.009	39471.35	0	0	0.009
2305	62949	62949	Category C	-0.26391602	0.17993164	-0.69580078	0.36547852	-0.17944336	0.28271484	0.51	0.009	10/6/2018	10	6	2018	3:39:34	13174	0.888	3	39	34	-73	0.051269531	3.4659668	-0.40869141	0.20068359	-0.80737305	18.367676	0.18408203	0	0	0	0	0	0	0	0	0	0.92700195	0.072998047	0.27758789	0.14477539	-0.020751953	0.11157227	0.009	39471.35	0	0	0.009
2306	62950	62950	Category C	-0.40795898	0.17993164	-0.79199219	0.41113281	-0.18017578	0.24755859	0.51	0.009	10/6/2018	10	6	2018	3:39:35	13175	0	3	39	35	-49	0.051269531	3.4659668	-0.40917969	0.19995117	-0.80737305	16.91333	0.025146484	0	0	0	0	0	0	0	0	0	0.92700195	0.072998047	0.036621094	0.001220703	-0.020019531	0.015380859	0.009	39471.35	0	0	0.009
2307	62951	62951	Category C	-0.34790039	0.2277832	-0.73193359	0.38061523	-0.20605469	0.26342773	0.51	0.009	10/6/2018	10	6	2018	3:39:35	13175	0.1	3	39	35	-24	0.051269531	3.4659668	-0.41186523	0.20019531	-0.80761719	14.046875	0.1027832	0	0	0	0	0	0	0	0	0	0.9284668	0.071533203	0.16723633	0.063964844	0.02734375	0.075683594	0.009	39471.35	0	0	0.009
2308	62952	62952	Category C	-0.43188477	0.35986328	-0.82788086	0.35498047	-0.23022461	0.26123047	0.51	0.009	10/6/2018	10	6	2018	3:39:35	13175	0.2	3	39	35	-12	0.051269531	3.4659668	-0.40844727	0.19799805	-0.80664063	12.331787	0.16479492	0	0	0	0	0	0	0	0	0	0.92578125	0.07421875	0.20605469	-0.023193359	0.16162109	-0.020996094	0.009	39471.35	0	0	0.009
2309	62953	62953	Category C	-0.38378906	0.11987305	-0.94799805	0.32446289	-0.22460938	0.29907227	0.51	0.009	10/6/2018	10	6	2018	3:39:35	13175	0.3	3	39	35	-24	0.051269531	3.4659668	-0.40771484	0.19775391	-0.80639648	11.031982	0.16333008	0	0	0	0	0	0	0	0	0	0.92504883	0.074951172	0.24365234	0.023925781	-0.077880859	-0.14135742	0.009	39471.35	0	0	0.009
2310	62954	62954	Category C	-0.40795898	0.2277832	-0.82788086	0.33862305	-0.22387695	0.29541016	0.51	0.009	10/6/2018	10	6	2018	3:39:35	13175	0.4	3	39	35	-24	0.051269531	3.4659668	-0.40869141	0.19775391	-0.80908203	8.6357422	0.03515625	0	0	0	0	0	0	0	0	0	0.92773438	0.072265625	0.049560547	0.000732422	0.029785156	-0.018554688	0.009	39471.35	0	0	0.009
2311	62955	62955	Category C	-0.34790039	0.29980469	-0.81591797	0.35717773	-0.22412109	0.27563477	0.52	0.009	10/6/2018	10	6	2018	3:39:35	13175	0.5	3	39	35	-49	0.051269531	3.4659668	-0.40917969	0.19555664	-0.80932617	5.7539063	0.12109375	0	0	0	0	0	0	0	0	0	0.92773438	0.072265625	0.17211914	0.061279297	0.10400391	-0.006347656	0.009	39471.35	0	0	0.009
2312	62956	62956	Category C	-0.23999023	0.13183594	-0.6237793	0.38525391	-0.19873047	0.25366211	0.52	0.009	10/6/2018	10	6	2018	3:39:35	13175	0.6	3	39	35	-49	0.051269531	3.4659668	-0.40844727	0.1940918	-0.81054688	2.5773926	0.25927734	0	0	0	0	0	0	0	0	0	0.9284668	0.071533203	0.41796875	0.16845703	-0.062255859	0.18676758	0.009	39471.35	0	0	0.009
2313	62957	62957	Category C	-0.40795898	0.16796875	-0.99584961	0.38745117	-0.16235352	0.27734375	0.52	0.009	10/6/2018	10	6	2018	3:39:35	13175	0.7	3	39	35	-24	0.051269531	3.4659668	-0.40576172	0.19384766	-0.80932617	2.0183105	0.18823242	0	0	0	0	0	0	0	0	0	0.92602539	0.073974609	0.21435547	-0.001953125	-0.025878906	-0.1862793	0.009	39471.35	0	0	0.009
2314	62958	62958	Category C	-0.059814453	-0.27587891	-0.83984375	0.38818359	-0.15869141	0.2824707	0.52	0.009	10/6/2018	10	6	2018	3:39:35	13175	0.8	3	39	35	-61	0.051269531	3.4659668	-0.40527344	0.19360352	-0.80981445	2.0739746	0.58374023	0	0	0	0	0	0	0	0	0	0.92626953	0.073730469	0.8449707	0.34545898	-0.46948242	-0.029785156	0.009	39471.35	0	0	0.009
2315	62959	62959	Category C	-0.41992188	0.43188477	-0.73193359	0.33032227	-0.13696289	0.31567383	0.52	0.009	10/6/2018	10	6	2018	3:39:35	13175	0.9	3	39	35	-49	0.051269531	3.4659668	-0.40087891	0.19067383	-0.80712891	0.30566406	0.25317383	0	0	0	0	0	0	0	0	0	0.92114258	0.078857422	0.33520508	-0.018798828	0.2409668	0.075195313	0.009	39471.35	0	0	0.009
2316	62960	62960	Category C	-0.51586914	0.047851563	-1.0319824	0.37548828	-0.15136719	0.28417969	0.52	0.009	10/6/2018	10	6	2018	3:39:36	13176	0	3	39	36	-61	0.051269531	3.4659668	-0.40405273	0.18945313	-0.81298828	0.040283203	0.28369141	0	0	0	0	0	0	0	0	0	0.92749023	0.072509766	0.47241211	-0.11157227	-0.14160156	-0.21875	0.009	39471.35	0	0	0.009
2317	62961	62961	Category C	-0.2277832	0.16796875	-0.68383789	0.37182617	-0.15283203	0.30639648	0.52	0.009	10/6/2018	10	6	2018	3:39:36	13176	0.1	3	39	36	-73	0.051269531	3.4659668	-0.40014648	0.18774414	-0.81103516	0.98413086	0.21508789	0	0	0	0	0	0	0	0	0	0.92358398	0.076416016	0.31933594	0.17236328	-0.019775391	0.12719727	0.009	39471.35	0	0	0.009
2318	62962	62962	Category C	-0.50390625	0.21582031	-1.0078125	0.41918945	-0.15942383	0.25390625	0.52	0.009	10/6/2018	10	6	2018	3:39:36	13176	0.2	3	39	36	-61	0.051269531	3.4659668	-0.39794922	0.18652344	-0.81225586	2.286377	0.22412109	0	0	0	0	0	0	0	0	0	0.92358398	0.076416016	0.33032227	-0.10571289	0.029052734	-0.1953125	0.009	39471.35	0	0	0.009
2319	62963	62963	Category C	-0.46777344	0.16796875	-0.74389648	0.36938477	-0.15795898	0.29907227	0.52	0.009	10/6/2018	10	6	2018	3:39:36	13176	0.3	3	39	36	-61	0.051269531	3.4659668	-0.39794922	0.18603516	-0.81445313	1.7102051	0.10083008	0	0	0	0	0	0	0	0	0	0.92553711	0.074462891	0.15844727	-0.069580078	-0.018066406	0.070556641	0.009	39471.35	0	0	0.009
2320	62964	62964	Category C	-0.45581055	0.16796875	-0.82788086	0.37133789	-0.15478516	0.29321289	0.52	0.009	10/6/2018	10	6	2018	3:39:36	13176	0.4	3	39	36	-49	0.051269531	3.4659668	-0.39599609	0.18432617	-0.81640625	1.2163086	0.062988281	0	0	0	0	0	0	0	0	0	0.92602539	0.073974609	0.087402344	-0.059570313	-0.016357422	-0.011230469	0.009	39471.35	0	0	0.009
2321	62965	62965	Category C	-0.31176758	0.14379883	-0.75585938	0.37744141	-0.15576172	0.29443359	0.53	0.009	10/6/2018	10	6	2018	3:39:36	13176	0.5	3	39	36	-36	0.051269531	3.4659668	-0.39550781	0.18457031	-0.81738281	2.1652832	0.11157227	0	0	0	0	0	0	0	0	0	0.92675781	0.073242188	0.1862793	0.083740234	-0.040771484	0.061523438	0.009	39471.35	0	0	0.009
2322	62966	62966	Category C	-0.31176758	0.27587891	-0.80395508	0.38427734	-0.17114258	0.27416992	0.53	0.009	10/6/2018	10	6	2018	3:39:36	13176	0.6	3	39	36	-12	0.051269531	3.4659668	-0.39379883	0.18237305	-0.81713867	3.0305176	0.125	0	0	0	0	0	0	0	0	0	0.92529297	0.074707031	0.1887207	0.08203125	0.093261719	0.013183594	0.009	39471.35	0	0	0.009
2323	62967	62967	Category C	-0.50390625	0.20385742	-0.81591797	0.37426758	-0.19555664	0.2734375	0.53	0.009	10/6/2018	10	6	2018	3:39:36	13176	0.7	3	39	36	12	0.051269531	3.4659668	-0.39257813	0.18237305	-0.81860352	2.3696289	0.11328125	0	0	0	0	0	0	0	0	0	0.92602539	0.073974609	0.13525391	-0.11132813	0.021240234	0.002685547	0.009	39471.35	0	0	0.009
2324	62968	62968	Category C	-0.35986328	0.19189453	-0.85180664	0.34619141	-0.18408203	0.30126953	0.53	0.009	10/6/2018	10	6	2018	3:39:36	13176	0.8	3	39	36	24	0.051269531	3.4659668	-0.39282227	0.18261719	-0.82080078	0.61669922	0.046142578	0	0	0	0	0	0	0	0	0	0.92797852	0.072021484	0.072998047	0.032958984	0.009033203	-0.030761719	0.009	39471.35	0	0	0.009
2325	62969	62969	Category C	-0.44384766	0.16796875	-0.86376953	0.35229492	-0.18774414	0.29418945	0.53	0.009	10/6/2018	10	6	2018	3:39:36	13176	0.9	3	39	36	12	0.051269531	3.4659668	-0.39160156	0.18237305	-0.82006836	1.8955078	0.069335938	0	0	0	0	0	0	0	0	0	0.92675781	0.073242188	0.11010742	-0.052001953	-0.014404297	-0.043457031	0.009	39471.35	0	0	0.009
2326	62970	62970	Category C	-0.34790039	0.23999023	-0.73193359	0.35864258	-0.20556641	0.28173828	0.53	0.009	10/6/2018	10	6	2018	3:39:37	13177	0	3	39	37	0	0.051269531	3.4659668	-0.39111328	0.18237305	-0.81884766	0.81835938	0.11279297	0	0	0	0	0	0	0	0	0	0.92553711	0.074462891	0.1875	0.043212891	0.057373047	0.086914063	0.009	39471.35	0	0	0.009
2327	62971	62971	Category C	-0.26391602	0.27587891	-0.76782227	0.38305664	-0.22509766	0.24511719	0.53	0.009	10/6/2018	10	6	2018	3:39:37	13177	0.09	3	39	37	-24	0.051269531	3.4659668	-0.3894043	0.18212891	-0.82080078	1.0717773	0.1652832	0	0	0	0	0	0	0	0	0	0.92651367	0.073486328	0.2722168	0.12548828	0.093505859	0.052978516	0.009	39471.35	0	0	0.009
2328	62972	62972	Category C	-0.49194336	0.27587891	-0.82788086	0.36865234	-0.23144531	0.25463867	0.53	0.009	10/6/2018	10	6	2018	3:39:37	13177	0.181	3	39	37	-36	0.051269531	3.4659668	-0.38671875	0.18164063	-0.82202148	1.9824219	0.14111328	0	0	0	0	0	0	0	0	0	0.92651367	0.073486328	0.20483398	-0.10498047	0.093994141	-0.005615234	0.009	39471.35	0	0	0.009
2329	62973	62973	Category C	-0.41992188	0.21582031	-0.81591797	0.35888672	-0.21435547	0.28515625	0.53	0.009	10/6/2018	10	6	2018	3:39:37	13177	0.272	3	39	37	-24	0.051269531	3.4659668	-0.38671875	0.18066406	-0.82275391	0.81347656	0.048583984	0	0	0	0	0	0	0	0	0	0.92675781	0.073242188	0.074707031	-0.032958984	0.034912109	0.006835938	0.009	39471.35	0	0	0.009
2330	62974	62974	Category C	-0.40795898	0.3359375	-0.79199219	0.36279297	-0.22143555	0.27587891	0.53	0.009	10/6/2018	10	6	2018	3:39:37	13177	0.363	3	39	37	-36	0.051269531	3.4659668	-0.38574219	0.18115234	-0.82421875	0.27319336	0.15917969	0	0	0	0	0	0	0	0	0	0.92797852	0.072021484	0.20874023	-0.021972656	0.15454102	0.032226563	0.009	39471.35	0	0	0.009
2331	62975	62975	Category C	-0.3359375	0.35986328	-0.79199219	0.36401367	-0.23046875	0.26660156	0.54	0.009	10/6/2018	10	6	2018	3:39:37	13177	0.454	3	39	37	-36	0.051269531	3.4659668	-0.38598633	0.18115234	-0.82470703	2.2854004	0.18823242	0	0	0	0	0	0	0	0	0	0.9284668	0.071533203	0.26123047	0.050048828	0.1784668	0.032714844	0.009	39471.35	0	0	0.009
2332	62976	62976	Category C	-0.35986328	0.2277832	-0.82788086	0.37304688	-0.21655273	0.25805664	0.54	0.009	10/6/2018	10	6	2018	3:39:37	13177	0.545	3	39	37	-36	0.051269531	3.4659668	-0.38330078	0.18017578	-0.82373047	1.3881836	0.053222656	0	0	0	0	0	0	0	0	0	0.92626953	0.073730469	0.075195313	0.0234375	0.047363281	-0.00390625	0.009	39471.35	0	0	0.009
2333	62977	62977	Category C	-0.47998047	0.25195313	-0.92382813	0.37280273	-0.21289063	0.26586914	0.54	0.009	10/6/2018	10	6	2018	3:39:37	13177	0.636	3	39	37	-36	0.051269531	3.4659668	-0.38354492	0.1796875	-0.82543945	0.42919922	0.15527344	0	0	0	0	0	0	0	0	0	0.92773438	0.072265625	0.26660156	-0.096191406	0.072021484	-0.098144531	0.009	39471.35	0	0	0.009
2334	62978	62978	Category C	-0.26391602	0.27587891	-0.7199707	0.37060547	-0.21484375	0.27001953	0.54	0.009	10/6/2018	10	6	2018	3:39:37	13177	0.727	3	39	37	-12	0.051269531	3.4659668	-0.38305664	0.17895508	-0.82470703	0.7734375	0.18579102	0	0	0	0	0	0	0	0	0	0.92675781	0.073242188	0.32080078	0.11914063	0.096679688	0.10473633	0.009	39471.35	0	0	0.009
2335	62979	62979	Category C	-0.45581055	0.34790039	-0.91186523	0.37133789	-0.21484375	0.26489258	0.54	0.009	10/6/2018	10	6	2018	3:39:37	13177	0.818	3	39	37	-36	0.051269531	3.4659668	-0.38452148	0.17895508	-0.82592773	0.25463867	0.20214844	0	0	0	0	0	0	0	0	0	0.9284668	0.071533203	0.32568359	-0.071044922	0.16870117	-0.085693359	0.009	39471.35	0	0	0.009
2336	62980	62980	Category C	-0.31176758	0.21582031	-0.74389648	0.37158203	-0.21826172	0.27001953	0.54	0.009	10/6/2018	10	6	2018	3:39:37	13177	0.909	3	39	37	-24	0.051269531	3.4659668	-0.3828125	0.1796875	-0.82470703	0.67553711	0.11352539	0	0	0	0	0	0	0	0	0	0.92700195	0.072998047	0.18798828	0.071044922	0.035888672	0.080810547	0.009	39471.35	0	0	0.009
2337	62981	62981	Category C	-0.34790039	0.3359375	-0.79199219	0.37207031	-0.22631836	0.25976563	0.54	0.009	10/6/2018	10	6	2018	3:39:38	13178	0	3	39	38	-36	0.051269531	3.4659668	-0.38378906	0.17919922	-0.82348633	2.286377	0.16357422	0	0	0	0	0	0	0	0	0	0.92602539	0.073974609	0.22412109	0.035888672	0.15649414	0.031494141	0.009	39471.35	0	0	0.009
2338	62982	62982	Category C	-0.3359375	0.27587891	-0.85180664	0.34375	-0.21728516	0.29150391	0.54	0.009	10/6/2018	10	6	2018	3:39:38	13178	0.111	3	39	38	-49	0.051269531	3.4659668	-0.3840332	0.18041992	-0.82299805	1.4990234	0.11035156	0	0	0	0	0	0	0	0	0	0.92602539	0.073974609	0.171875	0.048095703	0.095214844	-0.028564453	0.009	39471.35	0	0	0.009
2339	62983	62983	Category C	-0.34790039	0.17993164	-0.79199219	0.35693359	-0.21533203	0.27880859	0.54	0.009	10/6/2018	10	6	2018	3:39:38	13178	0.222	3	39	38	-24	0.051269531	3.4659668	-0.38549805	0.17895508	-0.82373047	0.87744141	0.049316406	0	0	0	0	0	0	0	0	0	0.92700195	0.072998047	0.0703125	0.037597656	0.000732422	0.031738281	0.009	39471.35	0	0	0.009
2340	62984	62984	Category C	-0.3359375	0.20385742	-0.85180664	0.35913086	-0.20922852	0.27587891	0.54	0.009	10/6/2018	10	6	2018	3:39:38	13178	0.333	3	39	38	-36	0.051513672	3.4289062	-0.38354492	0.17871094	-0.82275391	1.4951172	0.061035156	0	0	0	0	0	0	0	0	0	0.92529297	0.074707031	0.1015625	0.047607422	0.024902344	-0.028808594	0.009	39471.35	0	0	0.009
2341	62985	62985	Category C	-0.37182617	0.19189453	-0.87597656	0.36108398	-0.20043945	0.28027344	0.55	0.009	10/6/2018	10	6	2018	3:39:38	13178	0.444	3	39	38	-24	0.051513672	3.4289062	-0.38476563	0.18017578	-0.82641602	0.16894531	0.052246094	0	0	0	0	0	0	0	0	0	0.92919922	0.070800781	0.073730469	0.012939453	0.011474609	-0.049316406	0.009	39471.35	0	0	0.009
2342	62986	62986	Category C	-0.26391602	0.23999023	-0.83984375	0.35253906	-0.20458984	0.2878418	0.55	0.009	10/6/2018	10	6	2018	3:39:38	13178	0.555	3	39	38	-12	0.051513672	3.4289062	-0.38256836	0.17919922	-0.82617188	0.031005859	0.1340332	0	0	0	0	0	0	0	0	0	0.92797852	0.072021484	0.19287109	0.11865234	0.060546875	-0.013427734	0.009	39471.35	0	0	0.009
2343	62987	62987	Category C	-0.41992188	0.21582031	-0.94799805	0.36303711	-0.20019531	0.29125977	0.55	0.009	10/6/2018	10	6	2018	3:39:38	13178	0.666	3	39	38	0	0.051513672	3.4289062	-0.38110352	0.17626953	-0.82543945	0.27783203	0.13427734	0	0	0	0	0	0	0	0	0	0.92602539	0.073974609	0.20043945	-0.038574219	0.039306641	-0.12231445	0.009	39471.35	0	0	0.009
2344	62988	62988	Category C	-0.35986328	0.17993164	-0.75585938	0.35083008	-0.17358398	0.3034668	0.55	0.009	10/6/2018	10	6	2018	3:39:38	13178	0.777	3	39	38	-12	0.051513672	3.4289062	-0.38183594	0.17529297	-0.82543945	1.361084	0.072998047	0	0	0	0	0	0	0	0	0	0.92626953	0.073730469	0.096191406	0.021972656	0.004394531	0.069580078	0.009	39471.35	0	0	0.009
2345	62989	62989	Category C	-0.46777344	0.17993164	-0.82788086	0.36547852	-0.14819336	0.30834961	0.55	0.009	10/6/2018	10	6	2018	3:39:38	13178	0.888	3	39	38	0	0.051513672	3.4289062	-0.37768555	0.17456055	-0.82373047	3.0700684	0.090087891	0	0	0	0	0	0	0	0	0	0.92285156	0.077148438	0.099365234	-0.08984375	0.005126953	-0.00390625	0.009	39471.35	0	0	0.009
2346	62990	62990	Category C	-0.51586914	0.26391602	-0.79199219	0.39868164	-0.13232422	0.27905273	0.55	0.009	10/6/2018	10	6	2018	3:39:39	13179	0	3	39	39	0	0.051513672	3.4289062	-0.37866211	0.17382813	-0.82641602	3.2834473	0.16748047	0	0	0	0	0	0	0	0	0	0.92553711	0.074462891	0.26147461	-0.13696289	0.08984375	0.034423828	0.009	39471.35	0	0	0.009
2347	62991	62991	Category C	-0.27587891	0.023925781	-0.77978516	0.41479492	-0.11083984	0.27685547	0.55	0.009	10/6/2018	10	6	2018	3:39:39	13179	0.1	3	39	39	0	0.051513672	3.4289062	-0.3762207	0.17358398	-0.82641602	4.0007324	0.1862793	0	0	0	0	0	0	0	0	0	0.92456055	0.075439453	0.296875	0.1003418	-0.1496582	0.046630859	0.009	39471.35	0	0	0.009
2348	62992	62992	Category C	-0.47998047	0.17993164	-0.88793945	0.42041016	-0.092773438	0.26904297	0.55	0.009	10/6/2018	10	6	2018	3:39:39	13179	0.2	3	39	39	-12	0.051513672	3.4289062	-0.3762207	0.17236328	-0.828125	5.3083496	0.11962891	0	0	0	0	0	0	0	0	0	0.92578125	0.07421875	0.1706543	-0.10351563	0.007324219	-0.059570313	0.009	39471.35	0	0	0.009
2349	62993	62993	Category C	-0.37182617	0.16796875	-0.86376953	0.3918457	-0.10546875	0.29150391	0.55	0.009	10/6/2018	10	6	2018	3:39:39	13179	0.3	3	39	39	-36	0.051513672	3.4289062	-0.37524414	0.16943359	-0.828125	6.2680664	0.035400391	0	0	0	0	0	0	0	0	0	0.92504883	0.074951172	0.040283203	0.003417969	-0.001464844	-0.035400391	0.009	39471.35	0	0	0.009
2350	62994	62994	Category C	-0.44384766	0.083984375	-0.85180664	0.37890625	-0.10400391	0.30004883	0.55	0.009	10/6/2018	10	6	2018	3:39:39	13179	0.4	3	39	39	-49	0.051513672	3.4289062	-0.37451172	0.17016602	-0.82763672	6.3742676	0.11303711	0	0	0	0	0	0	0	0	0	0.92431641	0.075683594	0.17944336	-0.069091797	-0.086181641	-0.023925781	0.009	39471.35	0	0	0.009
2351	62995	62995	Category C	-0.39599609	0.059814453	-0.89990234	0.37402344	-0.10742188	0.30224609	0.56	0.009	10/6/2018	10	6	2018	3:39:39	13179	0.5	3	39	39	-73	0.051513672	3.4289062	-0.37353516	0.16821289	-0.828125	7.5292969	0.13183594	0	0	0	0	0	0	0	0	0	0.92382813	0.076171875	0.20239258	-0.022216797	-0.10839844	-0.071533203	0.009	39471.35	0	0	0.009
2352	62996	62996	Category C	-0.27587891	0.16796875	-0.73193359	0.37866211	-0.10424805	0.28613281	0.56	0.009	10/6/2018	10	6	2018	3:39:39	13179	0.6	3	39	39	-61	0.051513672	3.4289062	-0.37353516	0.16674805	-0.82788086	7.7460938	0.13696289	0	0	0	0	0	0	0	0	0	0.92358398	0.076416016	0.19482422	0.09765625	0.000976563	0.095947266	0.009	39471.35	0	0	0.009
2353	62997	62997	Category C	-0.38378906	0.17993164	-0.91186523	0.38525391	-0.12451172	0.29199219	0.56	0.009	10/6/2018	10	6	2018	3:39:39	13179	0.7	3	39	39	-49	0.051513672	3.4289062	-0.37426758	0.16699219	-0.82983398	5.0305176	0.083496094	0	0	0	0	0	0	0	0	0	0.92553711	0.074462891	0.10424805	-0.009277344	0.012939453	-0.081787109	0.009	39471.35	0	0	0.009
2354	62998	62998	Category C	-0.2878418	0.011962891	-0.74389648	0.35839844	-0.12963867	0.31030273	0.56	0.009	10/6/2018	10	6	2018	3:39:39	13179	0.8	3	39	39	-36	0.051513672	3.4289062	-0.37475586	0.16650391	-0.828125	2.2592773	0.19628906	0	0	0	0	0	0	0	0	0	0.92407227	0.075927734	0.32568359	0.086914063	-0.15454102	0.084228516	0.009	39471.35	0	0	0.009
2355	62999	62999	Category C	-0.49194336	0.095947266	-1.0078125	0.35253906	-0.14038086	0.31323242	0.56	0.009	10/6/2018	10	6	2018	3:39:39	13179	0.9	3	39	39	-24	0.051513672	3.4289062	-0.37915039	0.17114258	-0.828125	1.0761719	0.22485352	0	0	0	0	0	0	0	0	0	0.92675781	0.073242188	0.36743164	-0.11254883	-0.075195313	-0.17944336	0.009	39471.35	0	0	0.009
2356	63000	63000	Category C	-0.23999023	0.10791016	-0.7199707	0.34570313	-0.13818359	0.32006836	0.56	0.009	10/6/2018	10	6	2018	3:39:40	13180	0	3	39	40	-36	0.051513672	3.4289062	-0.37866211	0.16723633	-0.82983398	0.48828125	0.18676758	0	0	0	0	0	0	0	0	0	0.92749023	0.072509766	0.30810547	0.13867188	-0.059326172	0.10986328	0.009	39471.35	0	0	0.009
2357	63001	63001	Category C	-0.31176758	0.095947266	-0.89990234	0.38061523	-0.14013672	0.29370117	0.56	0.009	10/6/2018	10	6	2018	3:39:40	13180	0.1	3	39	40	-61	0.051513672	3.4289062	-0.37573242	0.16772461	-0.82543945	3.7729492	0.12158203	0	0	0	0	0	0	0	0	0	0.92236328	0.077636719	0.21020508	0.063964844	-0.071777344	-0.07421875	0.009	39471.35	0	0	0.009
2358	63002	63002	Category C	-0.40795898	0.15576172	-0.80395508	0.35229492	-0.1394043	0.30834961	0.56	0.009	10/6/2018	10	6	2018	3:39:40	13180	0.2	3	39	40	-61	0.051513672	3.4289062	-0.37841797	0.16772461	-0.82739258	5.2697754	0.039550781	0	0	0	0	0	0	0	0	0	0.92504883	0.074951172	0.064941406	-0.029296875	-0.011962891	0.0234375	0.009	39471.35	0	0	0.009
2359	63003	63003	Category C	-0.35986328	0.071777344	-0.93579102	0.34204102	-0.14697266	0.31665039	0.56	0.009	10/6/2018	10	6	2018	3:39:40	13180	0.3	3	39	40	135	0.051513672	3.4289062	-0.37792969	0.16674805	-0.82592773	5.1142578	0.14624023	0	0	0	0	0	0	0	0	0	0.92333984	0.076660156	0.22290039	0.018066406	-0.094970703	-0.10961914	0.009	39471.35	0	0	0.009
2360	63004	63004	Category C	-0.38378906	0.21582031	-0.80395508	0.34277344	-0.16552734	0.31860352	0.56	0.009	10/6/2018	10	6	2018	3:39:40	13180	0.4	3	39	40	147	0.051513672	3.4289062	-0.37768555	0.16577148	-0.82788086	6.0092773	0.055664063	0	0	0	0	0	0	0	0	0	0.92504883	0.074951172	0.079833984	-0.005859375	0.049804688	0.023925781	0.009	39471.35	0	0	0.009
2361	63005	63005	Category C	-0.29980469	0.059814453	-0.76782227	0.37915039	-0.16088867	0.29516602	0.57	0.009	10/6/2018	10	6	2018	3:39:40	13180	0.5	3	39	40	147	0.051513672	3.4289062	-0.37817383	0.16577148	-0.82861328	8.0898438	0.14526367	0	0	0	0	0	0	0	0	0	0.92602539	0.073974609	0.24560547	0.078369141	-0.10595703	0.060791016	0.009	39471.35	0	0	0.009
2362	63006	63006	Category C	-0.43188477	0.20385742	-0.87597656	0.375	-0.17285156	0.26879883	0.57	0.009	10/6/2018	10	6	2018	3:39:40	13180	0.6	3	39	40	135	0.051513672	3.4289062	-0.37817383	0.16552734	-0.82763672	9.0456543	0.081542969	0	0	0	0	0	0	0	0	0	0.92504883	0.074951172	0.13989258	-0.053466797	0.038085938	-0.048095703	0.009	39471.35	0	0	0.009
2363	63007	63007	Category C	-0.46777344	0.17993164	-0.87597656	0.36669922	-0.17749023	0.28662109	0.57	0.009	10/6/2018	10	6	2018	3:39:40	13180	0.7	3	39	40	-49	0.051513672	3.4289062	-0.37915039	0.1640625	-0.828125	7.0910645	0.1015625	0	0	0	0	0	0	0	0	0	0.92553711	0.074462891	0.15161133	-0.088378906	0.015625	-0.047607422	0.009	39471.35	0	0	0.009
2364	63008	63008	Category C	-0.44384766	0.17993164	-0.85180664	0.35253906	-0.19042969	0.28930664	0.57	0.009	10/6/2018	10	6	2018	3:39:40	13180	0.8	3	39	40	-36	0.051513672	3.4289062	-0.37817383	0.16333008	-0.82885742	6.5373535	0.071289063	0	0	0	0	0	0	0	0	0	0.92578125	0.07421875	0.10473633	-0.065429688	0.016357422	-0.022705078	0.009	39471.35	0	0	0.009
2365	63009	63009	Category C	-0.32397461	0.19189453	-0.61181641	0.36328125	-0.1953125	0.27612305	0.57	0.009	10/6/2018	10	6	2018	3:39:40	13180	0.9	3	39	40	-36	0.051513672	3.4289062	-0.37890625	0.16259766	-0.82739258	7.0991211	0.22436523	0	0	0	0	0	0	0	0	0	0.92431641	0.075683594	0.29980469	0.054931641	0.029052734	0.21557617	0.009	39471.35	0	0	0.009
2366	63010	63010	Category C	-0.43188477	0.15576172	-0.97192383	0.37792969	-0.1953125	0.27636719	0.57	0.009	10/6/2018	10	6	2018	3:39:41	13181	0	3	39	41	-36	0.051513672	3.4289062	-0.37768555	0.16137695	-0.82495117	6.5710449	0.15625	0	0	0	0	0	0	0	0	0	0.92163086	0.078369141	0.20654297	-0.053955078	-0.005615234	-0.14672852	0.009	39471.35	0	0	0.009
2367	63011	63011	Category C	-0.31176758	0.19189453	-0.87597656	0.35107422	-0.18774414	0.30126953	0.57	0.009	10/6/2018	10	6	2018	3:39:41	13181	0.1	3	39	41	-36	0.051513672	3.4289062	-0.37915039	0.15942383	-0.828125	5.8857422	0.088623047	0	0	0	0	0	0	0	0	0	0.92480469	0.075195313	0.14746094	0.067382813	0.032226563	-0.047607422	0.009	39471.35	0	0	0.009
2368	63012	63012	Category C	-0.50390625	0.13183594	-0.79199219	0.36450195	-0.1965332	0.28833008	0.57	0.009	10/6/2018	10	6	2018	3:39:41	13181	0.2	3	39	41	-61	0.051513672	3.4289062	-0.38085938	0.15722656	-0.82763672	5.8684082	0.13037109	0	0	0	0	0	0	0	0	0	0.92456055	0.075439453	0.18383789	-0.12280273	-0.025390625	0.035644531	0.009	39471.35	0	0	0.009
2369	63013	63013	Category C	-0.35986328	0.11987305	-0.74389648	0.35546875	-0.19726563	0.29907227	0.57	0.009	10/6/2018	10	6	2018	3:39:41	13181	0.3	3	39	41	-36	0.051513672	3.4289062	-0.38134766	0.15527344	-0.82592773	7.1582031	0.091796875	0	0	0	0	0	0	0	0	0	0.92285156	0.077148438	0.13891602	0.021484375	-0.035400391	0.08203125	0.009	39471.35	0	0	0.009
2370	63014	63014	Category C	-0.47998047	0.17993164	-0.87597656	0.36425781	-0.20214844	0.27514648	0.57	0.009	10/6/2018	10	6	2018	3:39:41	13181	0.4	3	39	41	-36	0.051513672	3.4289062	-0.38232422	0.15332031	-0.82543945	7.5183105	0.11279297	0	0	0	0	0	0	0	0	0	0.92260742	0.077392578	0.17431641	-0.097412109	0.026367188	-0.050292969	0.009	39471.35	0	0	0.009
2371	63015	63015	Category C	-0.2878418	0.095947266	-0.75585938	0.35302734	-0.20166016	0.27587891	0.58	0.009	10/6/2018	10	6	2018	3:39:41	13181	0.5	3	39	41	-49	0.051513672	3.4289062	-0.38427734	0.15112305	-0.82666016	7.7270508	0.13183594	0	0	0	0	0	0	0	0	0	0.92431641	0.075683594	0.22290039	0.096435547	-0.055175781	0.070800781	0.009	39471.35	0	0	0.009
2372	63016	63016	Category C	-0.47998047	0.16796875	-0.83984375	0.36621094	-0.19775391	0.28222656	0.58	0.009	10/6/2018	10	6	2018	3:39:41	13181	0.6	3	39	41	-24	0.051513672	3.4289062	-0.38549805	0.14819336	-0.82641602	7.6835938	0.097167969	0	0	0	0	0	0	0	0	0	0.92382813	0.076171875	0.12744141	-0.094238281	0.01953125	-0.013183594	0.009	39471.35	0	0	0.009
2373	63017	63017	Category C	-0.35986328	0.10791016	-0.74389648	0.35229492	-0.20239258	0.2890625	0.58	0.009	10/6/2018	10	6	2018	3:39:41	13181	0.7	3	39	41	-24	0.051513672	3.4289062	-0.38696289	0.14746094	-0.82666016	7.2385254	0.095703125	0	0	0	0	0	0	0	0	0	0.92480469	0.075195313	0.1496582	0.027099609	-0.039550781	0.082763672	0.009	39471.35	0	0	0.009
2374	63018	63018	Category C	-0.45581055	0.13183594	-0.82788086	0.36450195	-0.19775391	0.29833984	0.58	0.009	10/6/2018	10	6	2018	3:39:41	13181	0.8	3	39	41	0	0.051513672	3.4289062	-0.38671875	0.14550781	-0.82470703	7.0292969	0.0703125	0	0	0	0	0	0	0	0	0	0.92236328	0.077636719	0.085693359	-0.068847656	-0.013671875	-0.002929688	0.009	39471.35	0	0	0.009
2375	63019	63019	Category C	-0.37182617	0.17993164	-0.83984375	0.36547852	-0.20043945	0.28637695	0.58	0.009	10/6/2018	10	6	2018	3:39:41	13181	0.9	3	39	41	0	0.051513672	3.4289062	-0.39013672	0.14306641	-0.82592773	7.3325195	0.043212891	0	0	0	0	0	0	0	0	0	0.92456055	0.075439453	0.068847656	0.018310547	0.036621094	-0.013671875	0.009	39471.35	0	0	0.009
2376	63020	63020	Category C	-0.45581055	0.10791016	-0.74389648	0.34887695	-0.2019043	0.28295898	0.58	0.009	10/6/2018	10	6	2018	3:39:42	13182	0	3	39	42	-12	0.051513672	3.4289062	-0.390625	0.14038086	-0.82421875	7.4768066	0.10839844	0	0	0	0	0	0	0	0	0	0.92285156	0.077148438	0.17822266	-0.064941406	-0.032470703	0.080322266	0.009	39471.35	0	0	0.009
2377	63021	63021	Category C	-0.45581055	0.16796875	-0.82788086	0.35327148	-0.19555664	0.28417969	0.58	0.009	10/6/2018	10	6	2018	3:39:42	13182	0.1	3	39	42	-12	0.051513672	3.4289062	-0.39306641	0.13916016	-0.82470703	5.7722168	0.068847656	0	0	0	0	0	0	0	0	0	0.92431641	0.075683594	0.094238281	-0.0625	0.028564453	-0.002929688	0.009	39471.35	0	0	0.009
2378	63022	63022	Category C	-0.44384766	0.059814453	-0.82788086	0.36157227	-0.20019531	0.29125977	0.58	0.009	10/6/2018	10	6	2018	3:39:42	13182	0.2	3	39	42	-24	0.051513672	3.4595215	-0.39501953	0.13574219	-0.82519531	3.6318359	0.090332031	0	0	0	0	0	0	0	0	0	0.92504883	0.074951172	0.12719727	-0.048583984	-0.075927734	-0.002441406	0.009	39471.35	0	0	0.009
2379	63023	63023	Category C	-0.31176758	0.15576172	-0.86376953	0.34643555	-0.20800781	0.27978516	0.58	0.009	10/6/2018	10	6	2018	3:39:42	13182	0.3	3	39	42	-12	0.051513672	3.4595215	-0.39550781	0.13256836	-0.82421875	1.4892578	0.095214844	0	0	0	0	0	0	0	0	0	0.92382813	0.076171875	0.14599609	0.083740234	0.022949219	-0.039306641	0.009	39471.35	0	0	0.009
2380	63024	63024	Category C	-0.45581055	0.19189453	-0.95996094	0.35375977	-0.20239258	0.29614258	0.59	0.009	10/6/2018	10	6	2018	3:39:42	13182	0.4	3	39	42	0	0.051513672	3.4595215	-0.3972168	0.13232422	-0.82543945	0.51831055	0.15820313	0	0	0	0	0	0	0	0	0	0.92553711	0.074462891	0.25244141	-0.058349609	0.059326172	-0.13427734	0.009	39471.35	0	0	0.009
2381	63025	63025	Category C	-0.23999023	0.071777344	-0.76782227	0.34057617	-0.18896484	0.30200195	0.59	0.009	10/6/2018	10	6	2018	3:39:42	13182	0.5	3	39	42	0	0.051513672	3.4595215	-0.39868164	0.13110352	-0.82421875	3.0915527	0.1784668	0	0	0	0	0	0	0	0	0	0.92480469	0.075195313	0.27441406	0.15869141	-0.059326172	0.056396484	0.009	39471.35	0	0	0.009
2382	63026	63026	Category C	-0.3359375	0.011962891	-0.79199219	0.35083008	-0.16723633	0.3137207	0.59	0.009	10/6/2018	10	6	2018	3:39:42	13182	0.6	3	39	42	0	0.051513672	3.4595215	-0.40014648	0.12890625	-0.82421875	7.2358398	0.13745117	0	0	0	0	0	0	0	0	0	0.92529297	0.074707031	0.21362305	0.064208984	-0.11694336	0.032226563	0.009	39471.35	0	0	0.009
2383	63027	63027	Category C	-0.41992188	0.083984375	-0.82788086	0.33325195	-0.12280273	0.33813477	0.59	0.009	10/6/2018	10	6	2018	3:39:42	13182	0.7	3	39	42	-12	0.051513672	3.4595215	-0.40112305	0.12646484	-0.82373047	10.442383	0.046386719	0	0	0	0	0	0	0	0	0	0.92504883	0.074951172	0.065185547	-0.018554688	-0.042480469	-0.00390625	0.009	39471.35	0	0	0.009
2384	63028	63028	Category C	-0.25195313	0.13183594	-0.80395508	0.34692383	-0.077392578	0.33911133	0.59	0.009	10/6/2018	10	6	2018	3:39:42	13182	0.8	3	39	42	-12	0.051513672	3.4595215	-0.40087891	0.12548828	-0.82177734	13.942139	0.15014648	0	0	0	0	0	0	0	0	0	0.92285156	0.077148438	0.1730957	0.14892578	0.006103516	0.017822266	0.009	39471.35	0	0	0.009
2385	63029	63029	Category C	-0.34790039	0.13183594	-0.91186523	0.35864258	-0.0390625	0.30566406	0.59	0.009	10/6/2018	10	6	2018	3:39:42	13182	0.9	3	39	42	-12	0.051513672	3.4595215	-0.40185547	0.12573242	-0.82421875	18.126709	0.1027832	0	0	0	0	0	0	0	0	0	0.92553711	0.074462891	0.14746094	0.053955078	0.005859375	-0.087402344	0.009	39471.35	0	0	0.009
2386	63030	63030	Category C	-0.21582031	0.15576172	-0.79199219	0.38671875	-0.025146484	0.30664063	0.59	0.009	10/6/2018	10	6	2018	3:39:43	13183	0	3	39	43	-12	0.051513672	3.4595215	-0.40112305	0.12475586	-0.82421875	22.69751	0.19067383	0	0	0	0	0	0	0	0	0	0.92504883	0.074951172	0.24853516	0.18530273	0.030761719	0.032226563	0.009	39471.35	0	0	0.009
2387	63031	63031	Category C	-0.34790039	0.11987305	-0.86376953	0.39868164	-0.025878906	0.30200195	0.59	0.009	10/6/2018	10	6	2018	3:39:43	13183	0.1	3	39	43	-12	0.051513672	3.4595215	-0.40087891	0.12329102	-0.82519531	27.043701	0.065429688	0	0	0	0	0	0	0	0	0	0.92578125	0.07421875	0.094970703	0.052978516	-0.003417969	-0.038330078	0.009	39471.35	0	0	0.009
2388	63032	63032	Category C	-0.34790039	0.13183594	-0.83984375	0.37011719	-0.038330078	0.30786133	0.59	0.009	10/6/2018	10	6	2018	3:39:43	13183	0.2	3	39	43	-12	0.051513672	3.4595215	-0.40185547	0.1237793	-0.82568359	28.153076	0.056396484	0	0	0	0	0	0	0	0	0	0.92675781	0.073242188	0.075927734	0.053955078	0.0078125	-0.013916016	0.009	39471.35	0	0	0.009
2389	63033	63033	Category C	-0.3359375	0.17993164	-0.89990234	0.34838867	-0.050537109	0.33056641	0.59	0.009	10/6/2018	10	6	2018	3:39:43	13183	0.3	3	39	43	-24	0.051513672	3.4595215	-0.39794922	0.12524414	-0.82739258	28.610596	0.10961914	0	0	0	0	0	0	0	0	0	0.92675781	0.073242188	0.18896484	0.062011719	0.054443359	-0.072265625	0.009	39471.35	0	0	0.009
2390	63034	63034	Category C	-0.32397461	0.071777344	-0.86376953	0.37670898	-0.053222656	0.32617188	0.59	0.009	10/6/2018	10	6	2018	3:39:43	13183	0.4	3	39	43	-36	0.051513672	3.4595215	-0.39550781	0.12426758	-0.83007813	28.981689	0.094970703	0	0	0	0	0	0	0	0	0	0.92773438	0.072265625	0.15771484	0.071533203	-0.052490234	-0.033447266	0.009	39471.35	0	0	0.009
2391	63035	63035	Category C	-0.34790039	0.17993164	-0.80395508	0.38598633	-0.063232422	0.30419922	0	0.009	10/6/2018	10	6	2018	3:39:43	13183	0.5	3	39	43	-24	0.051513672	3.4595215	-0.39135742	0.1237793	-0.83081055	27.787354	0.075927734	0	0	0	0	0	0	0	0	0	0.92675781	0.073242188	0.12670898	0.043457031	0.055908203	0.026855469	0.009	39471.35	0	0	0.009
2392	63036	63036	Category C	-0.29980469	0.14379883	-0.76782227	0.41455078	-0.064208984	0.28271484	0	0.009	10/6/2018	10	6	2018	3:39:43	13183	0.6	3	39	43	-49	0.051513672	3.4595215	-0.38867188	0.12451172	-0.83081055	24.012939	0.1105957	0	0	0	0	0	0	0	0	0	0.92578125	0.07421875	0.17114258	0.088867188	0.019042969	0.062988281	0.009	39471.35	0	0	0.009
2393	63037	63037	Category C	-0.44384766	0.13183594	-0.86376953	0.40844727	-0.065917969	0.28759766	0	0.009	10/6/2018	10	6	2018	3:39:43	13183	0.7	3	39	43	-73	0.051513672	3.4595215	-0.38623047	0.1237793	-0.83251953	18.975586	0.065917969	0	0	0	0	0	0	0	0	0	0.92602539	0.073974609	0.096679688	-0.057373047	0.0078125	-0.031005859	0.009	39471.35	0	0	0.009
2394	63038	63038	Category C	-0.40795898	0.10791016	-0.85180664	0.38671875	-0.071289063	0.29907227	0	0.009	10/6/2018	10	6	2018	3:39:43	13183	0.8	3	39	43	-98	0.051513672	3.4595215	-0.3828125	0.12426758	-0.83251953	14.570313	0.035400391	0	0	0	0	0	0	0	0	0	0.92480469	0.075195313	0.060546875	-0.024902344	-0.016357422	-0.019042969	0.009	39471.35	0	0	0.009
2395	63039	63039	Category C	-0.38378906	0.10791016	-0.86376953	0.36645508	-0.065429688	0.3137207	0	0.009	10/6/2018	10	6	2018	3:39:43	13183	0.9	3	39	43	-122	0.051513672	3.4595215	-0.38085938	0.1262207	-0.83398438	10.052734	0.034912109	0	0	0	0	0	0	0	0	0	0.92553711	0.074462891	0.050537109	-0.002685547	-0.018310547	-0.029541016	0.009	39471.35	0	0	0.009
2396	63040	63040	Category C	-0.2878418	0.095947266	-0.68383789	0.41601563	-0.052001953	0.28686523	0	0.009	10/6/2018	10	6	2018	3:39:44	13184	0	3	39	44	-110	0.051513672	3.4595215	-0.375	0.12670898	-0.83081055	4.3752441	0.17358398	0	0	0	0	0	0	0	0	0	0.92016602	0.079833984	0.26489258	0.087158203	-0.030761719	0.14697266	0.009	39471.35	0	0	0.009
2397	63041	63041	Category C	-0.43188477	0.16796875	-0.82788086	0.42382813	-0.068847656	0.27368164	0	0.009	10/6/2018	10	6	2018	3:39:44	13184	0.1	3	39	44	-73	0.051513672	3.4595215	-0.3737793	0.12744141	-0.83398438	1.7954102	0.070800781	0	0	0	0	0	0	0	0	0	0.92285156	0.077148438	0.10473633	-0.057861328	0.040283203	0.006103516	0.009	39471.35	0	0	0.009
2398	63042	63042	Category C	-0.46777344	0.13183594	-0.88793945	0.40307617	-0.098876953	0.27172852	0	0.009	10/6/2018	10	6	2018	3:39:44	13184	0.2	3	39	44	-49	0.051513672	3.4595215	-0.36962891	0.12744141	-0.83520508	5.1191406	0.11108398	0	0	0	0	0	0	0	0	0	0.92236328	0.077636719	0.15478516	-0.097900391	0.004150391	-0.052490234	0.009	39471.35	0	0	0.009
2399	63043	63043	Category C	-0.45581055	0.095947266	-0.91186523	0.38183594	-0.10449219	0.28710938	0	0.009	10/6/2018	10	6	2018	3:39:44	13184	0.3	3	39	44	-12	0.051513672	3.4595215	-0.36523438	0.12939453	-0.8371582	6.7368164	0.12182617	0	0	0	0	0	0	0	0	0	0.92236328	0.077636719	0.19848633	-0.090332031	-0.033447266	-0.074462891	0.009	39471.35	0	0	0.009
2400	63044	63044	Category C	-0.49194336	0.16796875	-0.88793945	0.38598633	-0.10717773	0.29003906	0	0.009	10/6/2018	10	6	2018	3:39:44	13184	0.4	3	39	44	-12	0.051513672	3.4595215	-0.36181641	0.13110352	-0.83642578	8.0656738	0.14428711	0	0	0	0	0	0	0	0	0	0.92089844	0.079101563	0.21777344	-0.12988281	0.036621094	-0.051269531	0.009	39471.35	0	0	0.009
2401	63045	63045	Category C	-0.31176758	0.11987305	-0.671875	0.40307617	-0.099609375	0.28271484	0.01	0.009	10/6/2018	10	6	2018	3:39:44	13184	0.5	3	39	44	-24	0.051513672	3.4595215	-0.3581543	0.13110352	-0.8371582	8.78125	0.17211914	0	0	0	0	0	0	0	0	0	0.92016602	0.079833984	0.22314453	0.046386719	-0.011230469	0.1652832	0.009	39471.35	0	0	0.009
2402	63046	63046	Category C	-0.39599609	0.15576172	-0.85180664	0.42797852	-0.098388672	0.25708008	0.01	0.009	10/6/2018	10	6	2018	3:39:44	13184	0.6	3	39	44	-24	0.051513672	3.4595215	-0.35595703	0.13452148	-0.83911133	8.6413574	0.046875	0	0	0	0	0	0	0	0	0	0.92138672	0.078613281	0.073730469	-0.039794922	0.020996094	-0.012451172	0.009	39471.35	0	0	0.009
2403	63047	63047	Category C	-0.41992188	0.14379883	-0.87597656	0.38842773	-0.099121094	0.30053711	0.01	0.009	10/6/2018	10	6	2018	3:39:44	13184	0.7	3	39	44	-49	0.051513672	3.4595215	-0.35009766	0.13330078	-0.83666992	7.1972656	0.080566406	0	0	0	0	0	0	0	0	0	0.91674805	0.083251953	0.11914063	-0.069580078	0.010253906	-0.0390625	0.009	39471.35	0	0	0.009
2404	63048	63048	Category C	-0.40795898	0.13183594	-0.7199707	0.40698242	-0.092529297	0.27001953	0.01	0.009	10/6/2018	10	6	2018	3:39:44	13184	0.8	3	39	44	-36	0.051513672	3.4595215	-0.34570313	0.13500977	-0.83984375	6.454834	0.13500977	0	0	0	0	0	0	0	0	0	0.91821289	0.081787109	0.18505859	-0.062011719	-0.003173828	0.11987305	0.009	39471.35	0	0	0.009
2405	63049	63049	Category C	-0.35986328	0.083984375	-0.68383789	0.40869141	-0.09375	0.27270508	0.01	0.009	10/6/2018	10	6	2018	3:39:44	13184	0.9	3	39	44	-61	0.051513672	3.4595215	-0.33984375	0.13427734	-0.84130859	6.3647461	0.16650391	0	0	0	0	0	0	0	0	0	0.91748047	0.082519531	0.2277832	-0.019775391	-0.050292969	0.1574707	0.009	39471.35	0	0	0.009
2406	63050	63050	Category C	-0.46777344	0.083984375	-0.98388672	0.42700195	-0.09375	0.2512207	0.01	0.009	10/6/2018	10	6	2018	3:39:45	13185	0	3	39	45	-61	0.051513672	3.4595215	-0.33740234	0.13378906	-0.84545898	5.5021973	0.19628906	0	0	0	0	0	0	0	0	0	0.92016602	0.079833984	0.31835938	-0.13012695	-0.049804688	-0.13818359	0.009	39471.35	0	0	0.009
2407	63051	63051	Category C	-0.39599609	0.083984375	-0.7199707	0.40258789	-0.081787109	0.27514648	0.01	0.009	10/6/2018	10	6	2018	3:39:45	13185	0.1	3	39	45	-98	0.051513672	3.4595215	-0.33374023	0.13427734	-0.84375	4.7939453	0.1472168	0	0	0	0	0	0	0	0	0	0.91723633	0.082763672	0.23632813	-0.062011719	-0.050292969	0.1237793	0.009	39471.35	0	0	0.009
2408	63052	63052	Category C	-0.52783203	0.11987305	-0.68383789	0.40869141	-0.0859375	0.27807617	0.01	0.009	10/6/2018	10	6	2018	3:39:45	13185	0.2	3	39	45	-110	0.051513672	3.4595215	-0.32983398	0.13427734	-0.84423828	4.4006348	0.25512695	0	0	0	0	0	0	0	0	0	0.91625977	0.083740234	0.37255859	-0.19775391	-0.014404297	0.16040039	0.009	39471.35	0	0	0.009
2409	63053	63053	Category C	-0.49194336	0.059814453	-0.79199219	0.44287109	-0.078613281	0.24365234	0.01	0.009	10/6/2018	10	6	2018	3:39:45	13185	0.3	3	39	45	-73	0.051513672	3.4595215	-0.32250977	0.13476563	-0.8449707	4.0322266	0.19238281	0	0	0	0	0	0	0	0	0	0.91455078	0.085449219	0.29736328	-0.16918945	-0.074951172	0.052978516	0.009	39471.35	0	0	0.009
2410	63054	63054	Category C	-0.57592773	0.16796875	-0.88793945	0.43847656	-0.083740234	0.25561523	0.01	0.009	10/6/2018	10	6	2018	3:39:45	13185	0.4	3	39	45	-61	0.051513672	3.4595215	-0.31958008	0.13549805	-0.84814453	3.2597656	0.26123047	0	0	0	0	0	0	0	0	0	0.91650391	0.083496094	0.328125	-0.25610352	0.032226563	-0.039550781	0.009	39471.35	0	0	0.009
2411	63055	63055	Category C	-0.41992188	0.11987305	-0.76782227	0.41333008	-0.10473633	0.26782227	0.02	0.009	10/6/2018	10	6	2018	3:39:45	13185	0.5	3	39	45	-24	0.051513672	3.4595215	-0.31298828	0.13452148	-0.84765625	2.2485352	0.1340332	0	0	0	0	0	0	0	0	0	0.91357422	0.086425781	0.20117188	-0.10668945	-0.014648438	0.079833984	0.009	39471.35	0	0	0.009
2412	63056	63056	Category C	-0.49194336	0.16796875	-0.85180664	0.42504883	-0.10522461	0.26196289	0.02	0.009	10/6/2018	10	6	2018	3:39:45	13185	0.6	3	39	45	-36	0.051513672	3.4595215	-0.31005859	0.13549805	-0.84716797	1.9790039	0.18457031	0	0	0	0	0	0	0	0	0	0.91210938	0.087890625	0.21875	-0.18164063	0.032226563	-0.004394531	0.009	39471.35	0	0	0.009
2413	63057	63057	Category C	-0.44384766	0.095947266	-0.75585938	0.41894531	-0.1003418	0.2578125	0.02	0.009	10/6/2018	10	6	2018	3:39:45	13185	0.7	3	39	45	-73	0.051513672	3.4595215	-0.30419922	0.13525391	-0.84814453	1.6967773	0.171875	0	0	0	0	0	0	0	0	0	0.91113281	0.088867188	0.27124023	-0.1394043	-0.039306641	0.092285156	0.009	39471.35	0	0	0.009
2414	63058	63058	Category C	-0.55175781	0.083984375	-0.82788086	0.42456055	-0.089599609	0.24584961	0.02	0.009	10/6/2018	10	6	2018	3:39:45	13185	0.8	3	39	45	-85	0.051513672	3.4595215	-0.30029297	0.13623047	-0.85205078	1.1682129	0.2578125	0	0	0	0	0	0	0	0	0	0.91357422	0.086425781	0.32788086	-0.2512207	-0.052246094	0.024169922	0.009	39471.35	0	0	0.009
2415	63059	63059	Category C	-0.47998047	0.13183594	-0.77978516	0.421875	-0.097167969	0.2722168	0.02	0.009	10/6/2018	10	6	2018	3:39:45	13185	0.9	3	39	45	-98	0.051513672	3.4595215	-0.29418945	0.13818359	-0.85302734	1.041748	0.19946289	0	0	0	0	0	0	0	0	0	0.9128418	0.087158203	0.26513672	-0.18554688	-0.006347656	0.073242188	0.009	39471.35	0	0	0.009
2416	63060	63060	Category C	-0.51586914	0.11987305	-0.77978516	0.4296875	-0.087646484	0.25830078	0.02	0.009	10/6/2018	10	6	2018	3:39:46	13186	0	3	39	46	-122	0.051757813	3.4772461	-0.2902832	0.13696289	-0.85302734	1.3674316	0.23754883	0	0	0	0	0	0	0	0	0	0.91162109	0.088378906	0.31591797	-0.2253418	-0.017089844	0.073242188	0.009	39471.35	0	0	0.009
2417	63061	63061	Category C	-0.50390625	0.071777344	-0.82788086	0.43164063	-0.094482422	0.25708008	0.02	0.009	10/6/2018	10	6	2018	3:39:46	13186	0.1	3	39	46	-110	0.051757813	3.4772461	-0.28540039	0.13793945	-0.85400391	0.88623047	0.22973633	0	0	0	0	0	0	0	0	0	0.91088867	0.089111328	0.31079102	-0.21826172	-0.066162109	0.026123047	0.009	39471.35	0	0	0.009
2418	63062	63062	Category C	-0.37182617	0.023925781	-0.77978516	0.42700195	-0.082275391	0.25244141	0.02	0.009	10/6/2018	10	6	2018	3:39:46	13186	0.2	3	39	46	-110	0.051757813	3.4772461	-0.28173828	0.13647461	-0.85961914	0.1003418	0.16479492	0	0	0	0	0	0	0	0	0	0.91479492	0.085205078	0.2824707	-0.08984375	-0.11254883	0.079833984	0.009	39471.35	0	0	0.009
2419	63063	63063	Category C	-0.47998047	0.15576172	-0.87597656	0.41772461	-0.080322266	0.26928711	0.02	0.009	10/6/2018	10	6	2018	3:39:46	13186	0.3	3	39	46	-98	0.051757813	3.4772461	-0.27880859	0.13818359	-0.85913086	0.94262695	0.20239258	0	0	0	0	0	0	0	0	0	0.91381836	0.086181641	0.23510742	-0.20092773	0.017333984	-0.016601563	0.009	39471.35	0	0	0.009
2420	63064	63064	Category C	-0.45581055	0.095947266	-0.75585938	0.42041016	-0.098876953	0.27124023	0.03	0.009	10/6/2018	10	6	2018	3:39:46	13186	0.4	3	39	46	-36	0.051757813	3.4772461	-0.27661133	0.13598633	-0.85961914	2.550293	0.21069336	0	0	0	0	0	0	0	0	0	0.91333008	0.086669922	0.32275391	-0.17895508	-0.040039063	0.10375977	0.009	39471.35	0	0	0.009
2421	63065	63065	Category C	-0.50390625	0.023925781	-0.87597656	0.42944336	-0.088867188	0.25439453	0.03	0.009	10/6/2018	10	6	2018	3:39:46	13186	0.5	3	39	46	-24	0.051757813	3.4772461	-0.27197266	0.13720703	-0.86230469	3.0349121	0.25830078	0	0	0	0	0	0	0	0	0	0.91455078	0.085449219	0.35864258	-0.23168945	-0.11328125	-0.013427734	0.009	39471.35	0	0	0.009
2422	63066	63066	Category C	-0.3359375	0.035888672	-0.80395508	0.43066406	-0.085205078	0.2644043	0.03	0.009	10/6/2018	10	6	2018	3:39:46	13186	0.6	3	39	46	-12	0.051757813	3.4772461	-0.26855469	0.13793945	-0.86328125	2.7023926	0.13598633	0	0	0	0	0	0	0	0	0	0.91455078	0.085449219	0.22875977	-0.067138672	-0.10205078	0.059326172	0.009	39471.35	0	0	0.009
2423	63067	63067	Category C	-0.39599609	0.14379883	-0.79199219	0.40454102	-0.12353516	0.27026367	0.03	0.009	10/6/2018	10	6	2018	3:39:46	13186	0.7	3	39	46	0	0.051757813	3.4772461	-0.26513672	0.13916016	-0.86450195	4.4128418	0.14941406	0	0	0	0	0	0	0	0	0	0.91503906	0.084960938	0.20776367	-0.13061523	0.004394531	0.072509766	0.009	39471.35	0	0	0.009
2424	63068	63068	Category C	-0.43188477	0.19189453	-0.95996094	0.39160156	-0.12133789	0.27001953	0.03	0.009	10/6/2018	10	6	2018	3:39:46	13186	0.8	3	39	46	-49	0.051757813	3.4772461	-0.26171875	0.140625	-0.8659668	8.6247559	0.20068359	0	0	0	0	0	0	0	0	0	0.91552734	0.084472656	0.31469727	-0.16992188	0.051025391	-0.09375	0.009	39471.35	0	0	0.009
2425	63069	63069	Category C	-0.41992188	0.10791016	-0.81591797	0.38525391	-0.12451172	0.29003906	0.03	0.009	10/6/2018	10	6	2018	3:39:46	13186	0.9	3	39	46	-61	0.051757813	3.4772461	-0.25952148	0.13964844	-0.86669922	14.062988	0.17089844	0	0	0	0	0	0	0	0	0	0.91552734	0.084472656	0.24291992	-0.16015625	-0.031738281	0.05078125	0.009	39471.35	0	0	0.009
2426	63070	63070	Category C	-0.49194336	0.14379883	-0.87597656	0.38818359	-0.12133789	0.28198242	0.03	0.009	10/6/2018	10	6	2018	3:39:47	13187	0	3	39	47	-85	0.051757813	3.4772461	-0.25634766	0.14013672	-0.86523438	17.322266	0.2355957	0	0	0	0	0	0	0	0	0	0.91333008	0.086669922	0.24926758	-0.23535156	0.003417969	-0.010498047	0.009	39471.35	0	0	0.009
2427	63071	63071	Category C	-0.35986328	0.071777344	-0.81591797	0.38745117	-0.1237793	0.29321289	0.03	0.009	10/6/2018	10	6	2018	3:39:47	13187	0.1	3	39	47	-98	0.051757813	3.4772461	-0.25439453	0.14086914	-0.86425781	23.334473	0.13500977	0	0	0	0	0	0	0	0	0	0.91186523	0.088134766	0.22290039	-0.10522461	-0.069091797	0.048339844	0.009	39471.35	0	0	0.009
2428	63072	63072	Category E	-0.15576172	0.2878418	-1.0319824	-0.065429688	-0.18115234	0.40917969	0.06	0.009	10/6/2018	10	6	2018	3:39:49	13189	0.8	3	39	49	-36	0.051025391	3.4998047	-0.25	0.14208984	-0.86816406	34.743164	0.23828125	0	0	0	0	0	0	0	0	0	0.91479492	0.085205078	0.40332031	0.094238281	0.14550781	-0.16357422	0.009	39471.35	0	0	0.009
2429	63073	63073	Category E	-0.17993164	0.095947266	-1.0678711	-0.063720703	-0.15454102	0.42163086	0.06	0.009	10/6/2018	10	6	2018	3:39:49	13189	0.9	3	39	49	-24	0.051025391	3.4998047	-0.24633789	0.14428711	-0.87011719	47.346436	0.21386719	0	0	0	0	0	0	0	0	0	0.91577148	0.084228516	0.31225586	0.06640625	-0.048339844	-0.19750977	0.009	39471.35	0	0	0.009
2430	63074	63074	Category E	-0.11987305	0.035888672	-0.92382813	-0.061523438	-0.1706543	0.41333008	0.06	0.009	10/6/2018	10	6	2018	3:39:50	13190	0	3	39	50	-36	0.051025391	3.4998047	-0.24243164	0.14477539	-0.86987305	60.715332	0.17260742	0	0	0	0	0	0	0	0	0	0.91455078	0.085449219	0.28540039	0.12255859	-0.10888672	-0.053710938	0.009	39471.35	0	0	0.009
2431	63075	63075	Category E	-0.17993164	0.11987305	-0.88793945	-0.096191406	-0.16650391	0.40551758	0.06	0.009	10/6/2018	10	6	2018	3:39:50	13190	0.1	3	39	50	-24	0.051025391	3.4998047	-0.24145508	0.14575195	-0.87060547	75.314941	0.069091797	0	0	0	0	0	0	0	0	0	0.9152832	0.084716797	0.10473633	0.061523438	-0.025878906	-0.017089844	0.009	39471.35	0	0	0.009
2432	63076	63076	Category E	-0.071777344	0.11987305	-0.86376953	-0.12744141	-0.14404297	0.39990234	0.06	0.009	10/6/2018	10	6	2018	3:39:50	13190	0.2	3	39	50	-36	0.051025391	3.4998047	-0.23828125	0.14550781	-0.87084961	91.895264	0.16870117	0	0	0	0	0	0	0	0	0	0.91455078	0.085449219	0.19970703	0.16650391	-0.025634766	0.007080078	0.009	39471.35	0	0	0.009
2433	63077	63077	Category E	-0.11987305	0.21582031	-0.92382813	-0.12524414	-0.16235352	0.40478516	0.06	0.009	10/6/2018	10	6	2018	3:39:50	13190	0.3	3	39	50	-36	0.051025391	3.4998047	-0.23388672	0.14501953	-0.87011719	102.68701	0.14428711	0	0	0	0	0	0	0	0	0	0.91259766	0.087402344	0.23803711	0.11401367	0.070556641	-0.053466797	0.009	39471.35	0	0	0.009
2434	63078	63078	Category E	-0.13183594	0.16796875	-0.86376953	-0.17358398	-0.1472168	0.3996582	0.07	0.009	10/6/2018	10	6	2018	3:39:50	13190	0.4	3	39	50	-24	0.051025391	3.4998047	-0.22680664	0.14916992	-0.87329102	107.12988	0.097412109	0	0	0	0	0	0	0	0	0	0.91455078	0.085449219	0.12329102	0.094970703	0.018554688	0.009521484	0.009	39471.35	0	0	0.009
2435	63079	63079	Category E	-0.011962891	0.13183594	-0.74389648	-0.16381836	-0.14038086	0.38525391	0.07	0.009	10/6/2018	10	6	2018	3:39:50	13190	0.5	3	39	50	-24	0.051025391	3.4998047	-0.22167969	0.15039063	-0.87451172	107.49561	0.24780273	0	0	0	0	0	0	0	0	0	0.91455078	0.085449219	0.35888672	0.2097168	-0.018554688	0.13061523	0.009	39471.35	0	0	0.009
2436	63080	63080	Category E	-0.14379883	0.16796875	-0.98388672	-0.17993164	-0.11157227	0.40112305	0.07	0.009	10/6/2018	10	6	2018	3:39:50	13190	0.6	3	39	50	-12	0.051025391	3.4998047	-0.2175293	0.15185547	-0.87329102	109.68921	0.13354492	0	0	0	0	0	0	0	0	0	0.9128418	0.087158203	0.19995117	0.073730469	0.015869141	-0.11035156	0.009	39471.35	0	0	0.009
2437	63081	63081	Category E	0.011962891	0.095947266	-0.99584961	-0.16577148	-0.11523438	0.39257813	0.07	0.009	10/6/2018	10	6	2018	3:39:50	13190	0.7	3	39	50	-24	0.051025391	3.4998047	-0.21582031	0.15283203	-0.87646484	110.23804	0.26342773	0	0	0	0	0	0	0	0	0	0.91552734	0.084472656	0.40405273	0.2277832	-0.056884766	-0.11914063	0.009	39471.35	0	0	0.009
2438	63082	63082	Category E	-0.059814453	0.31176758	-0.94799805	-0.14013672	-0.1003418	0.41748047	0.07	0.009	10/6/2018	10	6	2018	3:39:50	13190	0.8	3	39	50	-36	0.051025391	3.4998047	-0.21166992	0.15356445	-0.87670898	104.06616	0.23046875	0	0	0	0	0	0	0	0	0	0.91479492	0.085205078	0.38134766	0.15185547	0.15795898	-0.071044922	0.009	39471.35	0	0	0.009
2439	63083	63083	Category E	-0.083984375	0.21582031	-0.88793945	-0.15844727	-0.095214844	0.41186523	0.07	0.009	10/6/2018	10	6	2018	3:39:50	13190	0.9	3	39	50	-36	0.051025391	3.4998047	-0.20605469	0.15527344	-0.87548828	95.300049	0.13671875	0	0	0	0	0	0	0	0	0	0.91259766	0.087402344	0.19482422	0.12207031	0.060302734	-0.012207031	0.009	39471.35	0	0	0.009
2440	63084	63084	Category E	-0.095947266	0.20385742	-0.86376953	-0.15673828	-0.11450195	0.40258789	0.07	0.009	10/6/2018	10	6	2018	3:39:51	13191	0	3	39	51	-36	0.051025391	3.4998047	-0.20019531	0.15600586	-0.87744141	83.968262	0.11547852	0	0	0	0	0	0	0	0	0	0.91333008	0.086669922	0.16577148	0.10424805	0.047607422	0.013671875	0.009	39471.35	0	0	0.009
2441	63085	63085	Category E	-0.10791016	0.3359375	-0.91186523	-0.20898438	-0.096191406	0.38476563	0.07	0.009	10/6/2018	10	6	2018	3:39:51	13191	0.1	3	39	51	-12	0.051025391	3.4998047	-0.1953125	0.15722656	-0.87963867	70.867188	0.20141602	0	0	0	0	0	0	0	0	0	0.91479492	0.085205078	0.2980957	0.087402344	0.1784668	-0.031982422	0.009	39471.35	0	0	0.009
2442	63086	63086	Category E	0.023925781	0.10791016	-0.68383789	-0.18774414	-0.11230469	0.39794922	0.07	0.009	10/6/2018	10	6	2018	3:39:51	13191	0.2	3	39	51	0	0.051025391	3.4998047	-0.19140625	0.15844727	-0.88183594	51.214844	0.296875	0	0	0	0	0	0	0	0	0	0.91601563	0.083984375	0.46386719	0.21533203	-0.050537109	0.19799805	0.009	39471.35	0	0	0.009
2443	63087	63087	Category E	-0.10791016	0.31176758	-1.1279297	-0.2043457	-0.13574219	0.375	0.07	0.009	10/6/2018	10	6	2018	3:39:51	13191	0.3	3	39	51	0	0.051025391	3.4998047	-0.18603516	0.15893555	-0.88183594	32.779297	0.29980469	0	0	0	0	0	0	0	0	0	0.91503906	0.084960938	0.47680664	0.078125	0.15258789	-0.24584961	0.009	39471.35	0	0	0.009
2444	63088	63088	Category E	0.023925781	0.11987305	-0.98388672	-0.19067383	-0.12524414	0.38476563	0.08	0.009	10/6/2018	10	6	2018	3:39:51	13191	0.4	3	39	51	-12	0.051025391	3.4998047	-0.18286133	0.15869141	-0.88256836	21.303223	0.23339844	0	0	0	0	0	0	0	0	0	0.91503906	0.084960938	0.34692383	0.20678711	-0.038818359	-0.10107422	0.009	39471.35	0	0	0.009
2445	63089	63089	Category E	-0.13183594	0.16796875	-0.93579102	-0.15161133	-0.13818359	0.39331055	0.08	0.009	10/6/2018	10	6	2018	3:39:51	13191	0.5	3	39	51	-24	0.051025391	3.4998047	-0.17895508	0.15917969	-0.88452148	13.071045	0.070068359	0	0	0	0	0	0	0	0	0	0.91625977	0.083740234	0.10693359	0.047119141	0.008544922	-0.051025391	0.009	39471.35	0	0	0.009
2446	63090	63090	Category E	-0.13183594	0.19189453	-0.82788086	-0.17407227	-0.12719727	0.39526367	0.08	0.009	10/6/2018	10	6	2018	3:39:51	13191	0.6	3	39	51	-24	0.051025391	3.4998047	-0.17773438	0.15991211	-0.88671875	6.5095215	0.081298828	0	0	0	0	0	0	0	0	0	0.91845703	0.081542969	0.13671875	0.045898438	0.031738281	0.058837891	0.009	39471.35	0	0	0.009
2447	63091	63091	Category E	-0.011962891	0.17993164	-0.92382813	-0.17333984	-0.12109375	0.39306641	0.08	0.009	10/6/2018	10	6	2018	3:39:51	13191	0.7	3	39	51	-36	0.051025391	3.4998047	-0.17163086	0.15917969	-0.88378906	1.6032715	0.16601563	0	0	0	0	0	0	0	0	0	0.91430664	0.085693359	0.22021484	0.15966797	0.020507813	-0.039794922	0.009	39471.35	0	0	0.009
2448	63092	63092	Category E	0.083984375	0.17993164	-0.85180664	-0.17944336	-0.12646484	0.38916016	0.08	0.009	10/6/2018	10	6	2018	3:39:51	13191	0.8	3	39	51	-36	0.051025391	3.4998047	-0.16894531	0.16113281	-0.88793945	1.3522949	0.25634766	0	0	0	0	0	0	0	0	0	0.91821289	0.081787109	0.30810547	0.25292969	0.018798828	0.036132813	0.009	39471.35	0	0	0.009
2449	63093	63093	Category E	-0.11987305	0.17993164	-0.99584961	-0.19335938	-0.1159668	0.38891602	0.08	0.009	10/6/2018	10	6	2018	3:39:51	13191	0.9	3	39	51	-36	0.051025391	3.4998047	-0.16455078	0.16210938	-0.89233398	4.5983887	0.11401367	0	0	0	0	0	0	0	0	0	0.921875	0.078125	0.16577148	0.044677734	0.017578125	-0.10327148	0.009	39471.35	0	0	0.009
2450	63094	63094	Category E	0.047851563	0.095947266	-0.82788086	-0.2121582	-0.12011719	0.37915039	0.08	0.009	10/6/2018	10	6	2018	3:39:52	13192	0	3	39	52	-36	0.051025391	3.4998047	-0.16113281	0.16186523	-0.89428711	8.0231934	0.22900391	0	0	0	0	0	0	0	0	0	0.92285156	0.077148438	0.34155273	0.20898438	-0.065917969	0.06640625	0.009	39471.35	0	0	0.009
2451	63095	63095	Category E	-0.047851563	0.17993164	-0.7199707	-0.20678711	-0.11303711	0.38525391	0.08	0.009	10/6/2018	10	6	2018	3:39:52	13192	0.1	3	39	52	-24	0.051025391	3.4998047	-0.15649414	0.16088867	-0.89526367	12.005859	0.20703125	0	0	0	0	0	0	0	0	0	0.9230957	0.076904297	0.30297852	0.10864258	0.018798828	0.17529297	0.009	39471.35	0	0	0.009
2452	63096	63096	Category E	-0.023925781	0.15576172	-0.92382813	-0.22607422	-0.11914063	0.36352539	0.08	0.009	10/6/2018	10	6	2018	3:39:52	13192	0.2	3	39	52	0	0.051025391	3.4998047	-0.15380859	0.16015625	-0.89697266	12.968262	0.1328125	0	0	0	0	0	0	0	0	0	0.92407227	0.075927734	0.16137695	0.12988281	-0.004394531	-0.026611328	0.009	39471.35	0	0	0.009
2453	63097	63097	Category E	-0.035888672	0.17993164	-1.0559082	-0.1862793	-0.1340332	0.38671875	0.08	0.009	10/6/2018	10	6	2018	3:39:52	13192	0.3	3	39	52	0	0.051025391	3.4998047	-0.15136719	0.16137695	-0.8972168	12.507568	0.19702148	0	0	0	0	0	0	0	0	0	0.92407227	0.075927734	0.29248047	0.11547852	0.018310547	-0.15844727	0.009	39471.35	0	0	0.009
2454	63098	63098	Category E	0.023925781	0.27587891	-0.89990234	-0.17993164	-0.12451172	0.39282227	0.09	0.009	10/6/2018	10	6	2018	3:39:52	13192	0.4	3	39	52	-24	0.051025391	3.4998047	-0.1472168	0.16210938	-0.89672852	14.340332	0.20532227	0	0	0	0	0	0	0	0	0	0.9230957	0.076904297	0.28759766	0.17114258	0.11352539	-0.002929688	0.009	39471.35	0	0	0.009
2455	63099	63099	Category E	-0.059814453	0.095947266	-0.85180664	-0.14233398	-0.13916016	0.39355469	0.09	0.009	10/6/2018	10	6	2018	3:39:52	13192	0.5	3	39	52	-24	0.051025391	3.4998047	-0.14526367	0.1628418	-0.89941406	16.658447	0.11865234	0	0	0	0	0	0	0	0	0	0.92553711	0.074462891	0.20019531	0.085449219	-0.066894531	0.047607422	0.009	39471.35	0	0	0.009
2456	63100	63100	Category E	-0.059814453	0.17993164	-0.81591797	-0.14941406	-0.19775391	0.37939453	0.09	0.009	10/6/2018	10	6	2018	3:39:52	13192	0.6	3	39	52	-36	0.051025391	3.4998047	-0.1418457	0.16113281	-0.90136719	19.539063	0.12011719	0	0	0	0	0	0	0	0	0	0.92675781	0.073242188	0.18652344	0.08203125	0.018798828	0.085449219	0.009	39471.35	0	0	0.009
2457	63101	63101	Category E	-0.15576172	0.047851563	-1.2719727	-0.12451172	-0.22949219	0.36743164	0.09	0.009	10/6/2018	10	6	2018	3:39:52	13192	0.7	3	39	52	-36	0.051025391	3.4998047	-0.1394043	0.1628418	-0.90380859	23.020264	0.38598633	0	0	0	0	0	0	0	0	0	0.92895508	0.071044922	0.49926758	-0.016113281	-0.11499023	-0.36791992	0.009	39471.35	0	0	0.009
2458	63102	63102	Category E	-0.21582031	0.20385742	-0.79199219	-0.17675781	-0.26196289	0.33447266	0.09	0.009	10/6/2018	10	6	2018	3:39:52	13192	0.8	3	39	52	-12	0.051025391	3.4998047	-0.13500977	0.16381836	-0.90454102	28.658447	0.14404297	0	0	0	0	0	0	0	0	0	0.92895508	0.071044922	0.23291016	-0.080566406	0.039794922	0.11254883	0.009	39471.35	0	0	0.009
2459	63103	63103	Category E	-0.14379883	-0.023925781	-0.89990234	-0.024658203	-0.23754883	0.3840332	0.09	0.009	10/6/2018	10	6	2018	3:39:52	13192	0.9	3	39	52	-24	0.051025391	3.4998047	-0.13500977	0.16601563	-0.90527344	35.76416	0.19042969	0	0	0	0	0	0	0	0	0	0.93041992	0.069580078	0.2043457	-0.008544922	-0.18994141	0.005371094	0.009	39471.35	0	0	0.009
2460	63104	63104	Category E	-0.071777344	0.2878418	-1.1879883	-0.078857422	-0.22583008	0.37646484	0.09	0.009	10/6/2018	10	6	2018	3:39:53	13193	0	3	39	53	-36	0.051025391	3.4998047	-0.12890625	0.16186523	-0.90454102	41.916748	0.31518555	0	0	0	0	0	0	0	0	0	0.92773438	0.072265625	0.46655273	0.057128906	0.12573242	-0.28344727	0.009	39471.35	0	0	0.009
2461	63105	63105	Category E	0.023925781	0.13183594	-0.83984375	-0.027099609	-0.25756836	0.37841797	0.09	0.009	10/6/2018	10	6	2018	3:39:53	13193	0.1	3	39	53	-36	0.051025391	3.4998047	-0.12329102	0.16137695	-0.90283203	44.942383	0.1628418	0	0	0	0	0	0	0	0	0	0.92529297	0.074707031	0.23974609	0.1472168	-0.029541016	0.062988281	0.009	39471.35	0	0	0.009
2462	63106	63106	Category E	-0.059814453	0.11987305	-0.88793945	0.001220703	-0.28833008	0.35644531	0.09	0.009	10/6/2018	10	6	2018	3:39:53	13193	0.2	3	39	53	-36	0.051025391	3.4998047	-0.11914063	0.16235352	-0.90283203	49.355957	0.074462891	0	0	0	0	0	0	0	0	0	0.92504883	0.074951172	0.11694336	0.059326172	-0.042480469	0.014892578	0.009	39471.35	0	0	0.009
2463	63107	63107	Category E	-0.15576172	0.19189453	-0.94799805	-0.010498047	-0.28881836	0.35913086	0.09	0.009	10/6/2018	10	6	2018	3:39:53	13193	0.3	3	39	53	-36	0.051025391	3.4998047	-0.11621094	0.16259766	-0.90673828	52.365723	0.063720703	0	0	0	0	0	0	0	0	0	0.92871094	0.071289063	0.109375	-0.039306641	0.029052734	-0.041015625	0.009	39471.35	0	0	0.009
2464	63108	63108	Category E	-0.071777344	0.047851563	-0.86376953	-0.019042969	-0.28613281	0.35400391	0.1	0.009	10/6/2018	10	6	2018	3:39:53	13193	0.4	3	39	53	-24	0.051025391	3.4998047	-0.11181641	0.16162109	-0.90771484	53.715088	0.12841797	0	0	0	0	0	0	0	0	0	0.92871094	0.071289063	0.19775391	0.040039063	-0.11376953	0.043945313	0.009	39471.35	0	0	0.009
2465	63109	63109	Category E	-0.095947266	0.17993164	-0.79199219	-0.001953125	-0.27758789	0.36376953	0.1	0.009	10/6/2018	10	6	2018	3:39:53	13193	0.5	3	39	53	-36	0.051025391	3.4998047	-0.10913086	0.16162109	-0.90820313	53.30249	0.1184082	0	0	0	0	0	0	0	0	0	0.92895508	0.071044922	0.14794922	0.013183594	0.018066406	0.11621094	0.009	39471.35	0	0	0.009
2466	63110	63110	Category E	-0.047851563	0.20385742	-0.70776367	-0.045654297	-0.29711914	0.35009766	0.1	0.009	10/6/2018	10	6	2018	3:39:53	13193	0.6	3	39	53	-36	0.051757813	3.50625	-0.10571289	0.16186523	-0.90869141	51.717529	0.21337891	0	0	0	0	0	0	0	0	0	0.92919922	0.070800781	0.30078125	0.057861328	0.041748047	0.20092773	0.009	39471.35	0	0	0.009
2467	63111	63111	Category E	0	0.2277832	-1.1879883	0.007080078	-0.32250977	0.32788086	0.1	0.009	10/6/2018	10	6	2018	3:39:53	13193	0.7	3	39	53	-49	0.051757813	3.50625	-0.10229492	0.16113281	-0.90869141	51.302002	0.3046875	0	0	0	0	0	0	0	0	0	0.92871094	0.071289063	0.44824219	0.10229492	0.066650391	-0.27905273	0.009	39471.35	0	0	0.009
2468	63112	63112	Category E	-0.047851563	0.31176758	-0.99584961	0.032226563	-0.30834961	0.34985352	0.1	0.009	10/6/2018	10	6	2018	3:39:53	13193	0.8	3	39	53	-36	0.051757813	3.50625	-0.098876953	0.16259766	-0.90795898	46.766846	0.18017578	0	0	0	0	0	0	0	0	0	0.92773438	0.072265625	0.2878418	0.051025391	0.14892578	-0.087646484	0.009	39471.35	0	0	0.009
2469	63113	63113	Category E	-0.023925781	0.21582031	-0.87597656	0.05859375	-0.28515625	0.35498047	0.1	0.009	10/6/2018	10	6	2018	3:39:53	13193	0.9	3	39	53	-49	0.051757813	3.50625	-0.099609375	0.16040039	-0.9074707	41.384766	0.098876953	0	0	0	0	0	0	0	0	0	0.92700195	0.072998047	0.16259766	0.075683594	0.055175781	0.031494141	0.009	39471.35	0	0	0.009
2470	63114	63114	Category E	-0.26391602	0.14379883	-0.92382813	0.075439453	-0.2890625	0.36132813	0.1	0.009	10/6/2018	10	6	2018	3:39:54	13194	0	3	39	54	-61	0.051757813	3.50625	-0.098388672	0.16210938	-0.90454102	37.998535	0.16723633	0	0	0	0	0	0	0	0	0	0.92431641	0.075683594	0.20288086	-0.1652832	-0.018310547	-0.019042969	0.009	39471.35	0	0	0.009
2471	63115	63115	Category E	-0.083984375	0.16796875	-0.82788086	0.062255859	-0.29589844	0.35888672	0.1	0.009	10/6/2018	10	6	2018	3:39:54	13194	0.1	3	39	54	-36	0.051757813	3.50625	-0.097900391	0.16381836	-0.90429688	37.376709	0.077880859	0	0	0	0	0	0	0	0	0	0.92431641	0.075683594	0.094482422	0.013916016	0.00390625	0.076416016	0.009	39471.35	0	0	0.009
2472	63116	63116	Category E	0.059814453	0.095947266	-0.70776367	0.083251953	-0.29907227	0.34033203	0.1	0.009	10/6/2018	10	6	2018	3:39:54	13194	0.2	3	39	54	-61	0.051757813	3.50625	-0.098388672	0.1652832	-0.90527344	35.812744	0.26245117	0	0	0	0	0	0	0	0	0	0.92553711	0.074462891	0.42529297	0.15820313	-0.069335938	0.19750977	0.009	39471.35	0	0	0.009
2473	63117	63117	Category E	0.10791016	0.46777344	-1.1037598	0.062255859	-0.27026367	0.3581543	0.1	0.009	10/6/2018	10	6	2018	3:39:54	13194	0.3	3	39	54	-49	0.051757813	3.50625	-0.098876953	0.16577148	-0.90429688	32.785156	0.41650391	0	0	0	0	0	0	0	0	0	0.92480469	0.075195313	0.70800781	0.20678711	0.30175781	-0.19921875	0.009	39471.35	0	0	0.009
2474	63118	63118	Category E	0.011962891	0.20385742	-0.94799805	0.11181641	-0.27734375	0.37646484	0.11	0.009	10/6/2018	10	6	2018	3:39:54	13194	0.4	3	39	54	-36	0.051757813	3.50625	-0.099121094	0.16503906	-0.90234375	30.589844	0.1262207	0	0	0	0	0	0	0	0	0	0.92260742	0.077392578	0.1953125	0.11108398	0.038574219	-0.045410156	0.009	39471.35	0	0	0.009
2475	63119	63119	Category E	-0.047851563	0.2277832	-0.77978516	0.11572266	-0.29833984	0.34716797	0.11	0.009	10/6/2018	10	6	2018	3:39:54	13194	0.5	3	39	54	-49	0.051757813	3.50625	-0.098632813	0.16479492	-0.90405273	28.14502	0.14819336	0	0	0	0	0	0	0	0	0	0.92407227	0.075927734	0.23803711	0.05078125	0.062744141	0.12426758	0.009	39471.35	0	0	0.009
2476	63120	63120	Category E	-0.16796875	0.16796875	-0.93579102	0.068359375	-0.31079102	0.34570313	0.11	0.009	10/6/2018	10	6	2018	3:39:54	13194	0.6	3	39	54	-36	0.051757813	3.50625	-0.099121094	0.16455078	-0.90698242	25.084717	0.074462891	0	0	0	0	0	0	0	0	0	0.92724609	0.072753906	0.10058594	-0.068603516	0.003173828	-0.028564453	0.009	39471.35	0	0	0.009
2477	63121	63121	Category E	-0.095947266	0.2277832	-0.83984375	0.051025391	-0.29467773	0.3605957	0.11	0.009	10/6/2018	10	6	2018	3:39:54	13194	0.7	3	39	54	-61	0.051757813	3.50625	-0.098144531	0.16479492	-0.90625	19.331543	0.091552734	0	0	0	0	0	0	0	0	0	0.92651367	0.073486328	0.1315918	0.002197266	0.062744141	0.06640625	0.009	39471.35	0	0	0.009
2478	63122	63122	Category E	-0.011962891	0.26391602	-0.79199219	0.044677734	-0.27539063	0.36474609	0.11	0.009	10/6/2018	10	6	2018	3:39:54	13194	0.8	3	39	54	-61	0.051757813	3.50625	-0.098876953	0.16601563	-0.90478516	14.643799	0.17285156	0	0	0	0	0	0	0	0	0	0.92529297	0.074707031	0.29760742	0.086914063	0.09765625	0.11279297	0.009	39471.35	0	0	0.009
2479	63123	63123	Category E	0.011962891	0.16796875	-1.0678711	0.049560547	-0.28417969	0.36376953	0.11	0.009	10/6/2018	10	6	2018	3:39:54	13194	0.9	3	39	54	-61	0.051757813	3.50625	-0.099853516	0.16333008	-0.90405273	11.894287	0.19824219	0	0	0	0	0	0	0	0	0	0.92431641	0.075683594	0.27978516	0.11181641	0.004394531	-0.16357422	0.009	39471.35	0	0	0.009
2480	63124	63124	Category E	-0.095947266	0.25195313	-1.0678711	0.07421875	-0.296875	0.35498047	0.11	0.009	10/6/2018	10	6	2018	3:39:55	13195	0	3	39	55	-49	0.051757813	3.50625	-0.099365234	0.16210938	-0.90356445	9.7519531	0.18676758	0	0	0	0	0	0	0	0	0	0.92358398	0.076416016	0.25708008	0.003417969	0.089599609	-0.1640625	0.009	39471.35	0	0	0.009
2481	63125	63125	Category E	0	0.2277832	-0.83984375	0.067382813	-0.28100586	0.36743164	0.11	0.009	10/6/2018	10	6	2018	3:39:55	13195	0.1	3	39	55	-36	0.051757813	3.50625	-0.099365234	0.16210938	-0.90161133	5.8918457	0.1340332	0	0	0	0	0	0	0	0	0	0.92163086	0.078369141	0.22680664	0.099365234	0.065429688	0.061767578	0.009	39471.35	0	0	0.009
2482	63126	63126	Category E	0.035888672	0.19189453	-0.85180664	0.059082031	-0.28100586	0.36108398	0.11	0.009	10/6/2018	10	6	2018	3:39:55	13195	0.2	3	39	55	-73	0.051757813	3.50625	-0.098388672	0.15917969	-0.90405273	0.24291992	0.14770508	0	0	0	0	0	0	0	0	0	0.92333984	0.076660156	0.21923828	0.13427734	0.032470703	0.052246094	0.009	39471.35	0	0	0.009
2483	63127	63127	Category E	-0.16796875	0.13183594	-0.93579102	0.041992188	-0.26391602	0.35888672	0.11	0.009	10/6/2018	10	6	2018	3:39:55	13195	0.3	3	39	55	-61	0.051757813	3.50625	-0.098632813	0.16259766	-0.90795898	4.409668	0.080566406	0	0	0	0	0	0	0	0	0	0.92749023	0.072509766	0.12792969	-0.069091797	-0.030761719	-0.027587891	0.009	39471.35	0	0	0.009
2484	63128	63128	Category E	-0.10791016	0.16796875	-0.87597656	0.028076172	-0.27978516	0.37426758	0.12	0.009	10/6/2018	10	6	2018	3:39:55	13195	0.4	3	39	55	-85	0.051757813	3.50625	-0.097167969	0.16088867	-0.90429688	7.0424805	0.031005859	0	0	0	0	0	0	0	0	0	0.92358398	0.076416016	0.045898438	-0.010498047	0.006835938	0.028320313	0.009	39471.35	0	0	0.009
2485	63129	63129	Category E	-0.25195313	0.13183594	-0.86376953	0.044433594	-0.27368164	0.35498047	0.12	0.009	10/6/2018	10	6	2018	3:39:55	13195	0.5	3	39	55	-61	0.051757813	3.50625	-0.099121094	0.16186523	-0.90356445	7.9682617	0.16040039	0	0	0	0	0	0	0	0	0	0.92333984	0.076660156	0.22265625	-0.15258789	-0.030029297	0.039794922	0.009	39471.35	0	0	0.009
2486	63130	63130	Category E	0.011962891	0.023925781	-0.75585938	0.076660156	-0.2565918	0.38500977	0.12	0.009	10/6/2018	10	6	2018	3:39:55	13195	0.6	3	39	55	-36	0.051757813	3.50625	-0.098388672	0.16235352	-0.90234375	9.4177246	0.22998047	0	0	0	0	0	0	0	0	0	0.92211914	0.077880859	0.39550781	0.11035156	-0.13842773	0.14648438	0.009	39471.35	0	0	0.009
2487	63131	63131	Category E	-0.17993164	0.23999023	-1.0559082	0.12890625	-0.22631836	0.37768555	0.12	0.009	10/6/2018	10	6	2018	3:39:55	13195	0.7	3	39	55	-36	0.051757813	3.50625	-0.09765625	0.16259766	-0.90209961	8.6523438	0.19067383	0	0	0	0	0	0	0	0	0	0.921875	0.078125	0.31298828	-0.08203125	0.077148438	-0.15356445	0.009	39471.35	0	0	0.009
2488	63132	63132	Category E	-0.17993164	0.20385742	-1.0319824	0.12280273	-0.24462891	0.36621094	0.12	0.009	10/6/2018	10	6	2018	3:39:55	13195	0.8	3	39	55	-12	0.051757813	3.50625	-0.098388672	0.16137695	-0.90087891	6.3154297	0.15966797	0	0	0	0	0	0	0	0	0	0.9206543	0.079345703	0.25463867	-0.081298828	0.042236328	-0.13085938	0.009	39471.35	0	0	0.009
2489	63133	63133	Category E	-0.21582031	0.035888672	-0.93579102	0.13427734	-0.25805664	0.3684082	0.12	0.009	10/6/2018	10	6	2018	3:39:55	13195	0.9	3	39	55	-49	0.051757813	3.50625	-0.10083008	0.16186523	-0.90283203	4.6889648	0.17358398	0	0	0	0	0	0	0	0	0	0.92285156	0.077148438	0.27368164	-0.11474609	-0.12597656	-0.032714844	0.009	39471.35	0	0	0.009
2490	63134	63134	Category E	-0.19189453	0.095947266	-0.97192383	0.11157227	-0.26879883	0.36645508	0.12	0.009	10/6/2018	10	6	2018	3:39:56	13196	0	3	39	56	-36	0.051757813	3.50625	-0.099609375	0.16186523	-0.90234375	6.3125	0.1328125	0	0	0	0	0	0	0	0	0	0.92211914	0.077880859	0.2277832	-0.092041016	-0.065917969	-0.069335938	0.009	39471.35	0	0	0.009
2491	63135	63135	Category E	-0.21582031	0.071777344	-0.89990234	0.1081543	-0.27563477	0.36523438	0.12	0.009	10/6/2018	10	6	2018	3:39:56	13196	0.1	3	39	56	-36	0.051757813	3.50625	-0.10083008	0.1628418	-0.90283203	7.0175781	0.14672852	0	0	0	0	0	0	0	0	0	0.9230957	0.076904297	0.20922852	-0.11474609	-0.091064453	0.002929688	0.009	39471.35	0	0	0.009
2492	63136	63136	Category E	-0.2878418	0.25195313	-0.87597656	0.084960938	-0.27270508	0.36474609	0.12	0.009	10/6/2018	10	6	2018	3:39:56	13196	0.2	3	39	56	-36	0.051757813	3.50625	-0.1015625	0.1628418	-0.90600586	6.2973633	0.20825195	0	0	0	0	0	0	0	0	0	0.92602539	0.073974609	0.30493164	-0.18603516	0.088867188	0.030029297	0.009	39471.35	0	0	0.009
2493	63137	63137	Category E	-0.10791016	0.16796875	-0.7199707	0.068603516	-0.24731445	0.3840332	0.12	0.009	10/6/2018	10	6	2018	3:39:56	13196	0.3	3	39	56	0	0.051757813	3.50625	-0.1027832	0.1640625	-0.9050293	5.0197754	0.18505859	0	0	0	0	0	0	0	0	0	0.92553711	0.074462891	0.1940918	-0.004882813	0.003662109	0.18505859	0.009	39471.35	0	0	0.009
2494	63138	63138	Category E	-0.40795898	0.14379883	-1.0319824	0.08203125	-0.25146484	0.37011719	0.13	0.009	10/6/2018	10	6	2018	3:39:56	13196	0.4	3	39	56	0	0.051757813	3.50625	-0.10205078	0.16381836	-0.90087891	4.7758789	0.33325195	0	0	0	0	0	0	0	0	0	0.92138672	0.078613281	0.45678711	-0.30566406	-0.020019531	-0.13085938	0.009	39471.35	0	0	0.009
2495	63139	63139	Category E	-0.20385742	-0.023925781	-0.94799805	0.086914063	-0.26293945	0.375	0.13	0.009	10/6/2018	10	6	2018	3:39:56	13196	0.5	3	39	56	0	0.051757813	3.50625	-0.10253906	0.16308594	-0.90527344	5.1884766	0.21679688	0	0	0	0	0	0	0	0	0	0.92553711	0.074462891	0.33081055	-0.10107422	-0.18701172	-0.042480469	0.009	39471.35	0	0	0.009
2496	63140	63140	Category E	-0.32397461	0.27587891	-0.97192383	0.15136719	-0.25317383	0.36572266	0.13	0.009	10/6/2018	10	6	2018	3:39:56	13196	0.6	3	39	56	-36	0.051757813	3.50625	-0.10229492	0.1652832	-0.90722656	4.5302734	0.25585938	0	0	0	0	0	0	0	0	0	0.92773438	0.072265625	0.39648438	-0.22143555	0.11035156	-0.064453125	0.009	39471.35	0	0	0.009
2497	63141	63141	Category E	-0.15576172	0.14379883	-0.87597656	0.12133789	-0.25170898	0.3659668	0.13	0.009	10/6/2018	10	6	2018	3:39:56	13196	0.7	3	39	56	-36	0.051757813	3.50625	-0.10083008	0.16577148	-0.90820313	4.8364258	0.067382813	0	0	0	0	0	0	0	0	0	0.92871094	0.071289063	0.10913086	-0.0546875	-0.021972656	0.032226563	0.009	39471.35	0	0	0.009
2498	63142	63142	Category E	-0.35986328	0.20385742	-0.85180664	0.12597656	-0.25048828	0.38037109	0.13	0.009	10/6/2018	10	6	2018	3:39:56	13196	0.8	3	39	56	-61	0.051757813	3.50625	-0.1003418	0.16772461	-0.90283203	2.0029297	0.2668457	0	0	0	0	0	0	0	0	0	0.92358398	0.076416016	0.34643555	-0.25927734	0.035888672	0.051025391	0.009	39471.35	0	0	0.009
2499	63143	63143	Category E	0	-0.19189453	-0.80395508	0.083740234	-0.26025391	0.36499023	0.13	0.009	10/6/2018	10	6	2018	3:39:56	13196	0.9	3	39	56	-73	0.051757813	3.50625	-0.09765625	0.16845703	-0.90283203	0.69311523	0.38623047	0	0	0	0	0	0	0	0	0	0.92358398	0.076416016	0.55712891	0.09765625	-0.36035156	0.098876953	0.009	39471.35	0	0	0.009
2500	63144	63144	Category E	0	0.059814453	-0.6237793	0.049072266	-0.27880859	0.3659668	0.13	0.009	10/6/2018	10	6	2018	3:39:57	13197	0	3	39	57	-49	0.051757813	3.50625	-0.095458984	0.17114258	-0.90087891	2.8491211	0.31347656	0	0	0	0	0	0	0	0	0	0.92211914	0.077880859	0.48413086	0.095458984	-0.11132813	0.27709961	0.009	39471.35	0	0	0.009
2501	63145	63145	Category E	-0.17993164	0.10791016	-0.87597656	0.13696289	-0.2644043	0.37133789	0.13	0.009	10/6/2018	10	6	2018	3:39:57	13197	0.1	3	39	57	-61	0.051757813	3.50625	-0.094238281	0.17016602	-0.89697266	4.4980469	0.10791016	0	0	0	0	0	0	0	0	0	0.91772461	0.082275391	0.16870117	-0.085449219	-0.062255859	0.020996094	0.009	39471.35	0	0	0.009
2502	63146	63146	Category E	-0.095947266	0.059814453	-1.1279297	0.10888672	-0.25366211	0.37988281	0.13	0.009	10/6/2018	10	6	2018	3:39:57	13197	0.2	3	39	57	-49	0.051757813	3.50625	-0.09375	0.17163086	-0.89941406	6.5878906	0.25439453	0	0	0	0	0	0	0	0	0	0.92041016	0.079589844	0.34228516	-0.001953125	-0.11181641	-0.22827148	0.009	39471.35	0	0	0.009
2503	63147	63147	Category E	-0.035888672	0.059814453	-0.86376953	0.1496582	-0.2565918	0.36669922	0.13	0.009	10/6/2018	10	6	2018	3:39:57	13197	0.3	3	39	57	-36	0.051757813	3.50625	-0.092285156	0.17236328	-0.89892578	7.2717285	0.13061523	0	0	0	0	0	0	0	0	0	0.91992188	0.080078125	0.2043457	0.056396484	-0.11254883	0.03515625	0.009	39471.35	0	0	0.009
2504	63148	63148	Category E	-0.2277832	0.19189453	-1.0078125	0.1027832	-0.2722168	0.36816406	0.14	0.009	10/6/2018	10	6	2018	3:39:57	13197	0.4	3	39	57	-24	0.051025391	3.4417969	-0.089599609	0.171875	-0.89746094	4.5556641	0.17773438	0	0	0	0	0	0	0	0	0	0.91821289	0.081787109	0.26806641	-0.13793945	0.019775391	-0.11010742	0.009	39471.35	0	0	0.009
2505	63149	63149	Category E	-0.14379883	0.13183594	-0.85180664	0.062744141	-0.27392578	0.36035156	0.14	0.009	10/6/2018	10	6	2018	3:39:57	13197	0.5	3	39	57	-24	0.051025391	3.4417969	-0.090576172	0.17358398	-0.89868164	1.7399902	0.08203125	0	0	0	0	0	0	0	0	0	0.91967773	0.080322266	0.14160156	-0.052978516	-0.041748047	0.046875	0.009	39471.35	0	0	0.009
2506	63150	63150	Category E	-0.2277832	0.071777344	-0.87597656	0.049804688	-0.25952148	0.37231445	0.14	0.009	10/6/2018	10	6	2018	3:39:57	13197	0.6	3	39	57	-24	0.051025391	3.4417969	-0.090332031	0.17358398	-0.89916992	0.30249023	0.17236328	0	0	0	0	0	0	0	0	0	0.92016602	0.079833984	0.26245117	-0.13720703	-0.10180664	0.023193359	0.009	39471.35	0	0	0.009
2507	63151	63151	Category E	-0.083984375	0.20385742	-0.74389648	0.018066406	-0.26416016	0.37060547	0.14	0.009	10/6/2018	10	6	2018	3:39:57	13197	0.7	3	39	57	-36	0.051025391	3.4417969	-0.091064453	0.17333984	-0.8996582	1.2119141	0.15893555	0	0	0	0	0	0	0	0	0	0.92089844	0.079101563	0.19360352	0.007080078	0.030273438	0.15576172	0.009	39471.35	0	0	0.009
2508	63152	63152	Category E	-0.21582031	0.10791016	-0.99584961	0.033447266	-0.25634766	0.37475586	0.14	0.009	10/6/2018	10	6	2018	3:39:57	13197	0.8	3	39	57	-36	0.051025391	3.4417969	-0.093261719	0.17358398	-0.90039063	4.4992676	0.16845703	0	0	0	0	0	0	0	0	0	0.92163086	0.078369141	0.28344727	-0.12231445	-0.065673828	-0.095214844	0.009	39471.35	0	0	0.009
2509	63153	63153	Category E	-0.083984375	0.23999023	-0.83984375	0.023193359	-0.2800293	0.36108398	0.14	0.009	10/6/2018	10	6	2018	3:39:57	13197	0.9	3	39	57	-24	0.051025391	3.4417969	-0.092285156	0.1730957	-0.8984375	8.3376465	0.089355469	0	0	0	0	0	0	0	0	0	0.91967773	0.080322266	0.1340332	0.008300781	0.066650391	0.05859375	0.009	39471.35	0	0	0.009
2510	63154	63154	Category E	-0.071777344	0.16796875	-0.91186523	0.045166016	-0.26660156	0.35888672	0.14	0.009	10/6/2018	10	6	2018	3:39:58	13198	0	3	39	58	-12	0.051025391	3.4417969	-0.093261719	0.17260742	-0.89892578	10.970459	0.025390625	0	0	0	0	0	0	0	0	0	0.92016602	0.079833984	0.0390625	0.021484375	-0.004638672	-0.012695313	0.009	39471.35	0	0	0.009
2511	63155	63155	Category E	-0.21582031	0.2277832	-0.95996094	0.036376953	-0.26977539	0.37475586	0.14	0.009	10/6/2018	10	6	2018	3:39:58	13198	0.1	3	39	58	-12	0.051025391	3.4417969	-0.090087891	0.17358398	-0.8984375	12.859131	0.1496582	0	0	0	0	0	0	0	0	0	0.91967773	0.080322266	0.2409668	-0.12548828	0.053955078	-0.061279297	0.009	39471.35	0	0	0.009
2512	63156	63156	Category E	-0.11987305	0.16796875	-0.79199219	0.0390625	-0.28393555	0.3605957	0.14	0.009	10/6/2018	10	6	2018	3:39:58	13198	0.2	3	39	58	-12	0.051025391	3.4417969	-0.090576172	0.17431641	-0.89941406	14.147705	0.11157227	0	0	0	0	0	0	0	0	0	0.9206543	0.079345703	0.14306641	-0.029052734	-0.006347656	0.10742188	0.009	39471.35	0	0	0.009
2513	63157	63157	Category E	-0.13183594	0.15576172	-0.75585938	0.060302734	-0.27734375	0.36621094	0.14	0.009	10/6/2018	10	6	2018	3:39:58	13198	0.3	3	39	58	-49	0.051025391	3.4417969	-0.091308594	0.17456055	-0.89892578	13.128418	0.14990234	0	0	0	0	0	0	0	0	0	0.92041016	0.079589844	0.20239258	-0.040283203	-0.018798828	0.14306641	0.009	39471.35	0	0	0.009
2514	63158	63158	Category E	-0.095947266	0.14379883	-0.99584961	0.051757813	-0.26196289	0.37841797	0.15	0.009	10/6/2018	10	6	2018	3:39:58	13198	0.4	3	39	58	-85	0.051025391	3.4417969	-0.09375	0.17260742	-0.89868164	10.29834	0.10131836	0	0	0	0	0	0	0	0	0	0.91992188	0.080078125	0.12792969	-0.001953125	-0.028808594	-0.097167969	0.009	39471.35	0	0	0.009
2515	63159	63159	Category E	-0.047851563	0.11987305	-0.98388672	0.062255859	-0.2722168	0.37231445	0.15	0.009	10/6/2018	10	6	2018	3:39:58	13198	0.5	3	39	58	-61	0.051025391	3.4417969	-0.09375	0.17260742	-0.89892578	7.484375	0.10986328	0	0	0	0	0	0	0	0	0	0.92016602	0.079833984	0.18359375	0.045898438	-0.052734375	-0.084716797	0.009	39471.35	0	0	0.009
2516	63160	63160	Category E	-0.059814453	0.17993164	-0.93579102	0.052246094	-0.26318359	0.36401367	0.15	0.009	10/6/2018	10	6	2018	3:39:58	13198	0.6	3	39	58	-85	0.051025391	3.4417969	-0.093505859	0.17236328	-0.89941406	5.880127	0.049804688	0	0	0	0	0	0	0	0	0	0.9206543	0.079345703	0.077148438	0.033691406	0.007324219	-0.036132813	0.009	39471.35	0	0	0.009
2517	63161	63161	Category E	-0.047851563	0.19189453	-0.87597656	0.006591797	-0.27441406	0.37304688	0.15	0.009	10/6/2018	10	6	2018	3:39:58	13198	0.7	3	39	58	-61	0.051025391	3.4417969	-0.093017578	0.1730957	-0.89916992	4.1325684	0.054199219	0	0	0	0	0	0	0	0	0	0.92041016	0.079589844	0.087158203	0.045166016	0.018554688	0.023193359	0.009	39471.35	0	0	0.009
2518	63162	63162	Category E	-0.14379883	0.10791016	-0.88793945	-0.001220703	-0.28735352	0.35644531	0.15	0.009	10/6/2018	10	6	2018	3:39:58	13198	0.8	3	39	58	-24	0.051025391	3.4417969	-0.093017578	0.17333984	-0.89990234	4.6750488	0.083496094	0	0	0	0	0	0	0	0	0	0.92114258	0.078857422	0.12817383	-0.050537109	-0.065429688	0.011962891	0.009	39471.35	0	0	0.009
2519	63163	63163	Category E	-0.047851563	0.11987305	-0.85180664	-0.036621094	-0.28540039	0.36767578	0.15	0.009	10/6/2018	10	6	2018	3:39:58	13198	0.9	3	39	58	-49	0.051025391	3.4417969	-0.093261719	0.1730957	-0.8996582	5.4890137	0.084716797	0	0	0	0	0	0	0	0	0	0.92089844	0.079101563	0.14648438	0.045410156	-0.053222656	0.047851563	0.009	39471.35	0	0	0.009
2520	63164	63164	Category E	-0.095947266	0.20385742	-0.70776367	-0.038085938	-0.27416992	0.36376953	0.15	0.009	10/6/2018	10	6	2018	3:39:59	13199	0	3	39	59	-24	0.051025391	3.4417969	-0.094482422	0.17358398	-0.89746094	5.6916504	0.19189453	0	0	0	0	0	0	0	0	0	0.91894531	0.081054688	0.22119141	-0.001220703	0.030029297	0.18969727	0.009	39471.35	0	0	0.009
2521	63165	63165	Category E	-0.023925781	0.095947266	-1.1037598	-0.052490234	-0.27661133	0.35327148	0.15	0.009	10/6/2018	10	6	2018	3:39:59	13199	0.1	3	39	59	-24	0.051025391	3.4417969	-0.093505859	0.17236328	-0.89501953	5.552002	0.23266602	0	0	0	0	0	0	0	0	0	0.91650391	0.083496094	0.35473633	0.069580078	-0.076416016	-0.20849609	0.009	39471.35	0	0	0.009
2522	63166	63166	Category E	0	0.38378906	-0.98388672	-0.004638672	-0.28027344	0.3605957	0.15	0.009	10/6/2018	10	6	2018	3:39:59	13199	0.2	3	39	59	-24	0.051025391	3.4417969	-0.094482422	0.17358398	-0.89868164	5.5783691	0.24560547	0	0	0	0	0	0	0	0	0	0.92016602	0.079833984	0.38964844	0.094482422	0.21020508	-0.084960938	0.009	39471.35	0	0	0.009
2523	63167	63167	Category E	0.011962891	0.16796875	-0.83984375	0.014648438	-0.26831055	0.37426758	0.15	0.009	10/6/2018	10	6	2018	3:39:59	13199	0.3	3	39	59	-36	0.051025391	3.4417969	-0.095703125	0.17456055	-0.89868164	6.411377	0.12304688	0	0	0	0	0	0	0	0	0	0.92041016	0.079589844	0.17333984	0.10766602	-0.006591797	0.058837891	0.009	39471.35	0	0	0.009
2524	63168	63168	Category E	-0.14379883	0.20385742	-0.92382813	0	-0.28710938	0.36474609	0.16	0.009	10/6/2018	10	6	2018	3:39:59	13199	0.4	3	39	59	-49	0.051025391	3.4417969	-0.095458984	0.17504883	-0.89892578	5.4909668	0.061279297	0	0	0	0	0	0	0	0	0	0.92089844	0.079101563	0.1015625	-0.048095703	0.028564453	-0.024658203	0.009	39471.35	0	0	0.009
2525	63169	63169	Category E	-0.059814453	0.20385742	-0.85180664	-0.006835938	-0.27197266	0.36645508	0.16	0.009	10/6/2018	10	6	2018	3:39:59	13199	0.5	3	39	59	-73	0.051025391	3.4417969	-0.097412109	0.17602539	-0.90039063	5.0600586	0.067382813	0	0	0	0	0	0	0	0	0	0.92260742	0.077392578	0.11376953	0.037597656	0.027587891	0.048583984	0.009	39471.35	0	0	0.009
2526	63170	63170	Category E	-0.083984375	0.20385742	-0.79199219	-0.001220703	-0.29418945	0.36450195	0.16	0.009	10/6/2018	10	6	2018	3:39:59	13199	0.6	3	39	59	-85	0.051025391	3.4417969	-0.094970703	0.17529297	-0.89941406	4.8115234	0.11157227	0	0	0	0	0	0	0	0	0	0.92114258	0.078857422	0.14697266	0.010986328	0.028320313	0.10742188	0.009	39471.35	0	0	0.009
2527	63171	63171	Category E	-0.059814453	0.095947266	-0.83984375	0.017333984	-0.28979492	0.34887695	0.16	0.009	10/6/2018	10	6	2018	3:39:59	13199	0.7	3	39	59	-85	0.051025391	3.4417969	-0.095703125	0.17700195	-0.8996582	4.1157227	0.10717773	0	0	0	0	0	0	0	0	0	0.921875	0.078125	0.17700195	0.035888672	-0.081054688	0.059814453	0.009	39471.35	0	0	0.009
2528	63172	63172	Category E	-0.10791016	0.21582031	-1.0078125	0.037353516	-0.27319336	0.3737793	0.16	0.009	10/6/2018	10	6	2018	3:39:59	13199	0.8	3	39	59	-73	0.051025391	3.4417969	-0.093505859	0.17504883	-0.89746094	2.2758789	0.1184082	0	0	0	0	0	0	0	0	0	0.91918945	0.080810547	0.16503906	-0.014160156	0.040527344	-0.11010742	0.009	39471.35	0	0	0.009
2529	63173	63173	Category E	-0.023925781	0.17993164	-0.94799805	0.028320313	-0.26953125	0.36547852	0.16	0.009	10/6/2018	10	6	2018	3:39:59	13199	0.9	3	39	59	-49	0.051025391	3.4417969	-0.090576172	0.17382813	-0.89501953	0.5534668	0.085205078	0	0	0	0	0	0	0	0	0	0.91625977	0.083740234	0.12548828	0.066650391	0.005859375	-0.052734375	0.009	39471.35	0	0	0.009
2530	63174	63174	Category E	-0.059814453	0.17993164	-0.87597656	0.024658203	-0.27490234	0.37939453	0.16	0.009	10/6/2018	10	6	2018	3:40:00	13200	0	3	40	0	-36	0.051025391	3.4417969	-0.088867188	0.17553711	-0.89746094	0.70092773	0.036376953	0	0	0	0	0	0	0	0	0	0.91894531	0.081054688	0.054931641	0.029052734	0.004150391	0.021484375	0.009	39471.35	0	0	0.009
2531	63175	63175	Category E	-0.10791016	0.16796875	-0.95996094	0.003662109	-0.28686523	0.35864258	0.16	0.009	10/6/2018	10	6	2018	3:40:00	13200	0.1	3	40	0	-12	0.051025391	3.4417969	-0.087402344	0.17749023	-0.8972168	1.4970703	0.06640625	0	0	0	0	0	0	0	0	0	0.91870117	0.081298828	0.092529297	-0.020263672	-0.009521484	-0.0625	0.009	39471.35	0	0	0.009
2532	63176	63176	Category E	-0.10791016	0.25195313	-0.85180664	-0.022705078	-0.27197266	0.37036133	0.16	0.009	10/6/2018	10	6	2018	3:40:00	13200	0.2	3	40	0	-36	0.051025391	3.4417969	-0.085693359	0.17895508	-0.89770508	1.9892578	0.089111328	0	0	0	0	0	0	0	0	0	0.91943359	0.080566406	0.14111328	-0.021972656	0.072753906	0.045898438	0.009	39471.35	0	0	0.009
2533	63177	63177	Category E	0.023925781	0.15576172	-0.73193359	-0.029296875	-0.26806641	0.37036133	0.16	0.009	10/6/2018	10	6	2018	3:40:00	13200	0.3	3	40	0	-36	0.051025391	3.4417969	-0.084716797	0.1796875	-0.89770508	3.5957031	0.19970703	0	0	0	0	0	0	0	0	0	0.91967773	0.080322266	0.29882813	0.10864258	-0.023925781	0.16577148	0.009	39471.35	0	0	0.009
2534	63178	63178	Category E	-0.023925781	0.2277832	-1.2478027	-0.054443359	-0.27636719	0.35742188	0.17	0.009	10/6/2018	10	6	2018	3:40:00	13200	0.4	3	40	0	-49	0.051025391	3.4417969	-0.083251953	0.18066406	-0.8972168	6.0031738	0.35839844	0	0	0	0	0	0	0	0	0	0.91894531	0.081054688	0.45678711	0.059326172	0.046875	-0.3503418	0.009	39471.35	0	0	0.009
2535	63179	63179	Category E	-0.035888672	0.27587891	-0.99584961	-0.044677734	-0.27832031	0.36547852	0.17	0.009	10/6/2018	10	6	2018	3:40:00	13200	0.5	3	40	0	-85	0.051025391	3.4417969	-0.080810547	0.18115234	-0.89355469	8.5495605	0.14599609	0	0	0	0	0	0	0	0	0	0.91552734	0.084472656	0.24145508	0.044921875	0.094482422	-0.10205078	0.009	39471.35	0	0	0.009
2536	63180	63180	Category E	0.059814453	0.20385742	-0.89990234	-0.045898438	-0.27929688	0.35668945	0.17	0.009	10/6/2018	10	6	2018	3:40:00	13200	0.6	3	40	0	-49	0.051025391	3.4417969	-0.075439453	0.18481445	-0.8918457	10.747314	0.13696289	0	0	0	0	0	0	0	0	0	0.9140625	0.0859375	0.16210938	0.13525391	0.018798828	-0.0078125	0.009	39471.35	0	0	0.009
2537	63181	63181	Category E	-0.11987305	0.20385742	-0.83984375	-0.099853516	-0.28076172	0.35205078	0.17	0.009	10/6/2018	10	6	2018	3:40:00	13200	0.7	3	40	0	-61	0.051025391	3.4417969	-0.068847656	0.18432617	-0.89038086	12.115479	0.07421875	0	0	0	0	0	0	0	0	0	0.91186523	0.088134766	0.12084961	-0.05078125	0.019287109	0.050537109	0.009	39471.35	0	0	0.009
2538	63182	63182	Category E	0	0.26391602	-0.80395508	-0.10498047	-0.26855469	0.35522461	0.17	0.009	10/6/2018	10	6	2018	3:40:00	13200	0.8	3	40	0	-49	0.051025391	3.4417969	-0.064208984	0.18505859	-0.88964844	14.458496	0.13305664	0	0	0	0	0	0	0	0	0	0.91113281	0.088867188	0.22875977	0.064208984	0.078613281	0.085693359	0.009	39471.35	0	0	0.009
2539	63183	63183	Category E	0.035888672	0.19189453	-0.74389648	-0.10205078	-0.27539063	0.35717773	0.17	0.009	10/6/2018	10	6	2018	3:40:00	13200	0.9	3	40	0	0	0.051025391	3.4417969	-0.055908203	0.1862793	-0.8894043	15.264648	0.17211914	0	0	0	0	0	0	0	0	0	0.91040039	0.089599609	0.24291992	0.091796875	0.005371094	0.14550781	0.009	39471.35	0	0	0.009
2540	63184	63184	Category E	0.011962891	0.21582031	-0.86376953	-0.074951172	-0.28930664	0.34838867	0.17	0.009	10/6/2018	10	6	2018	3:40:01	13201	0	3	40	1	-49	0.051025391	3.4417969	-0.052978516	0.19287109	-0.88989258	14.522705	0.073486328	0	0	0	0	0	0	0	0	0	0.91210938	0.087890625	0.11376953	0.064941406	0.022705078	0.026123047	0.009	39471.35	0	0	0.009
2541	63185	63185	Category E	0.071777344	0.23999023	-1.0319824	-0.050048828	-0.27832031	0.36035156	0.17	0.009	10/6/2018	10	6	2018	3:40:01	13201	0.1	3	40	1	-12	0.051025391	3.4417969	-0.049072266	0.1965332	-0.8918457	12.981934	0.18994141	0	0	0	0	0	0	0	0	0	0.91479492	0.085205078	0.30419922	0.12084961	0.043212891	-0.13989258	0.009	39471.35	0	0	0.009
2542	63186	63186	Category E	0.059814453	0.17993164	-0.86376953	-0.051757813	-0.27587891	0.3605957	0.17	0.009	10/6/2018	10	6	2018	3:40:01	13201	0.2	3	40	1	-12	0.051269531	3.4659668	-0.04296875	0.19873047	-0.89135742	12.3125	0.1081543	0	0	0	0	0	0	0	0	0	0.91430664	0.085693359	0.1496582	0.1027832	-0.018798828	0.027587891	0.009	39471.35	0	0	0.009
2543	63187	63187	Category E	0.059814453	0.16796875	-0.81591797	-0.057128906	-0.26757813	0.36035156	0.17	0.009	10/6/2018	10	6	2018	3:40:01	13201	0.3	3	40	1	-36	0.051269531	3.4659668	-0.038574219	0.20166016	-0.88769531	12.27002	0.12646484	0	0	0	0	0	0	0	0	0	0.91113281	0.088867188	0.20385742	0.098388672	-0.033691406	0.071777344	0.009	39471.35	0	0	0.009
2544	63188	63188	Category E	-0.15576172	0.16796875	-0.95996094	-0.093994141	-0.26879883	0.35351563	0.18	0.009	10/6/2018	10	6	2018	3:40:01	13201	0.4	3	40	1	-24	0.051269531	3.4659668	-0.034423828	0.20410156	-0.88720703	12.476807	0.14575195	0	0	0	0	0	0	0	0	0	0.91113281	0.088867188	0.22998047	-0.12109375	-0.036132813	-0.072509766	0.009	39471.35	0	0	0.009
2545	63189	63189	Category E	-0.083984375	0.19189453	-0.83984375	-0.099365234	-0.25024414	0.36694336	0.18	0.009	10/6/2018	10	6	2018	3:40:01	13201	0.5	3	40	1	-73	0.051269531	3.4659668	-0.02734375	0.20507813	-0.88500977	12.802002	0.073486328	0	0	0	0	0	0	0	0	0	0.90893555	0.091064453	0.11474609	-0.056396484	-0.013183594	0.045166016	0.009	39471.35	0	0	0.009
2546	63190	63190	Category E	-0.10791016	0.17993164	-0.75585938	-0.099365234	-0.2277832	0.38330078	0.18	0.009	10/6/2018	10	6	2018	3:40:01	13201	0.6	3	40	1	-61	0.051269531	3.4659668	-0.021972656	0.20678711	-0.88452148	12.625977	0.15698242	0	0	0	0	0	0	0	0	0	0.90869141	0.091308594	0.24121094	-0.085693359	-0.026855469	0.12866211	0.009	39471.35	0	0	0.009
2547	63191	63191	Category E	-0.16796875	0.23999023	-1.2358398	-0.098876953	-0.22802734	0.37011719	0.18	0.009	10/6/2018	10	6	2018	3:40:01	13201	0.7	3	40	1	-73	0.051269531	3.4659668	-0.015380859	0.20874023	-0.88378906	12.938232	0.38476563	0	0	0	0	0	0	0	0	0	0.90820313	0.091796875	0.53540039	-0.15234375	0.031005859	-0.35180664	0.009	39471.35	0	0	0.009
2548	63192	63192	Category E	0.023925781	0.27587891	-0.83984375	-0.073486328	-0.24438477	0.37646484	0.18	0.009	10/6/2018	10	6	2018	3:40:01	13201	0.8	3	40	1	-49	0.051269531	3.4659668	-0.010742188	0.20922852	-0.88525391	11.417236	0.087646484	0	0	0	0	0	0	0	0	0	0.90966797	0.090332031	0.14672852	0.034667969	0.06640625	0.045410156	0.009	39471.35	0	0	0.009
2549	63193	63193	Category E	-0.095947266	0.19189453	-0.92382813	-0.057617188	-0.25878906	0.3737793	0.18	0.009	10/6/2018	10	6	2018	3:40:01	13201	0.9	3	40	1	-24	0.051269531	3.4659668	-0.005126953	0.21142578	-0.88354492	10.0979	0.10107422	0	0	0	0	0	0	0	0	0	0.90844727	0.091552734	0.15039063	-0.090576172	-0.01953125	-0.040039063	0.009	39471.35	0	0	0.009
2550	63194	63194	Category E	-0.011962891	0.20385742	-0.88793945	-0.077392578	-0.265625	0.3659668	0.18	0.009	10/6/2018	10	6	2018	3:40:02	13202	0	3	40	2	-49	0.051269531	3.4659668	-0.000976563	0.21313477	-0.88256836	8.4143066	0.015136719	0	0	0	0	0	0	0	0	0	0.90795898	0.092041016	0.025390625	-0.010742188	-0.009277344	-0.005126953	0.009	39471.35	0	0	0.009
2551	63195	63195	Category E	-0.11987305	0.2277832	-0.89990234	-0.071044922	-0.27197266	0.35205078	0.18	0.009	10/6/2018	10	6	2018	3:40:02	13202	0.1	3	40	2	-24	0.051269531	3.4659668	0.005615234	0.21557617	-0.88110352	7.2216797	0.12744141	0	0	0	0	0	0	0	0	0	0.90722656	0.092773438	0.15625	-0.12548828	0.011962891	-0.018554688	0.009	39471.35	0	0	0.009
2552	63196	63196	Category E	0	0.11987305	-0.671875	-0.073974609	-0.28588867	0.3515625	0.18	0.009	10/6/2018	10	6	2018	3:40:02	13202	0.2	3	40	2	-49	0.051269531	3.4659668	0.010498047	0.21606445	-0.87988281	5.8613281	0.22949219	0	0	0	0	0	0	0	0	0	0.90625	0.09375	0.31518555	-0.010498047	-0.096191406	0.20800781	0.009	39471.35	0	0	0.009
2553	63197	63197	Category E	-0.095947266	0.31176758	-1.0678711	-0.058349609	-0.29638672	0.34863281	0.18	0.009	10/6/2018	10	6	2018	3:40:02	13202	0.3	3	40	2	-49	0.051269531	3.4659668	0.016845703	0.21777344	-0.87915039	2.5231934	0.23901367	0	0	0	0	0	0	0	0	0	0.90576172	0.094238281	0.39526367	-0.11279297	0.09375	-0.18847656	0.009	39471.35	0	0	0.009
2554	63198	63198	Category E	0.011962891	0.20385742	-0.98388672	-0.054199219	-0.27832031	0.36523438	0.19	0.009	10/6/2018	10	6	2018	3:40:02	13202	0.4	3	40	2	-49	0.051269531	3.4659668	0.023925781	0.21972656	-0.87841797	0.36206055	0.10717773	0	0	0	0	0	0	0	0	0	0.90576172	0.094238281	0.13305664	-0.011962891	-0.015869141	-0.10522461	0.009	39471.35	0	0	0.009
2555	63199	63199	Category E	-0.011962891	0.21582031	-0.81591797	-0.040283203	-0.28833008	0.36035156	0.19	0.009	10/6/2018	10	6	2018	3:40:02	13202	0.5	3	40	2	-73	0.051269531	3.4659668	0.030273438	0.22094727	-0.87548828	1.3269043	0.073242188	0	0	0	0	0	0	0	0	0	0.90356445	0.096435547	0.10717773	-0.042236328	-0.005126953	0.059570313	0.009	39471.35	0	0	0.009
2556	63200	63200	Category E	-0.13183594	0.21582031	-0.91186523	-0.073242188	-0.28393555	0.35083008	0.19	0.009	10/6/2018	10	6	2018	3:40:02	13202	0.6	3	40	2	-49	0.051269531	3.4659668	0.036132813	0.22314453	-0.87255859	2.3764648	0.17260742	0	0	0	0	0	0	0	0	0	0.90136719	0.098632813	0.21484375	-0.16796875	-0.007324219	-0.0390625	0.009	39471.35	0	0	0.009
2557	63201	63201	Category E	-0.095947266	0.25195313	-0.89990234	-0.085449219	-0.2668457	0.36376953	0.19	0.009	10/6/2018	10	6	2018	3:40:02	13202	0.7	3	40	2	-36	0.051269531	3.4659668	0.042480469	0.22412109	-0.87011719	3.0593262	0.14428711	0	0	0	0	0	0	0	0	0	0.8996582	0.1003418	0.19555664	-0.13842773	0.027587891	-0.029541016	0.009	39471.35	0	0	0.009
2558	63202	63202	Category E	-0.035888672	0.23999023	-0.76782227	-0.08984375	-0.24047852	0.36914063	0.19	0.009	10/6/2018	10	6	2018	3:40:02	13202	0.8	3	40	2	-36	0.051269531	3.4659668	0.048339844	0.22485352	-0.8684082	2.3913574	0.13208008	0	0	0	0	0	0	0	0	0	0.8984375	0.1015625	0.19995117	-0.084228516	0.014892578	0.10058594	0.009	39471.35	0	0	0.009
2559	63203	63203	Category E	-0.083984375	0.21582031	-0.88793945	-0.095947266	-0.23681641	0.375	0.19	0.009	10/6/2018	10	6	2018	3:40:02	13202	0.9	3	40	2	-24	0.051269531	3.4659668	0.055419922	0.22680664	-0.86669922	0.18505859	0.14160156	0	0	0	0	0	0	0	0	0	0.89746094	0.10253906	0.171875	-0.1394043	-0.010986328	-0.020996094	0.009	39471.35	0	0	0.009
2560	63204	63204	Category E	-0.023925781	0.15576172	-0.88793945	-0.088134766	-0.25195313	0.36791992	0.19	0.009	10/6/2018	10	6	2018	3:40:03	13203	0	3	40	3	-49	0.051269531	3.4659668	0.061523438	0.22851563	-0.86499023	2.4470215	0.11450195	0	0	0	0	0	0	0	0	0	0.89697266	0.10302734	0.18115234	-0.085449219	-0.072753906	-0.022705078	0.009	39471.35	0	0	0.009
2561	63205	63205	Category E	-0.071777344	0.31176758	-1.1279297	-0.065673828	-0.25	0.36547852	0.19	0.009	10/6/2018	10	6	2018	3:40:03	13203	0.1	3	40	3	-49	0.051269531	3.4659668	0.068359375	0.22924805	-0.86547852	4.7729492	0.30834961	0	0	0	0	0	0	0	0	0	0.89794922	0.10205078	0.48461914	-0.14013672	0.082275391	-0.26220703	0.009	39471.35	0	0	0.009
2562	63206	63206	Category E	-0.071777344	0.27587891	-0.85180664	-0.078613281	-0.23022461	0.38769531	0.19	0.009	10/6/2018	10	6	2018	3:40:03	13203	0.2	3	40	3	-61	0.051269531	3.4659668	0.073974609	0.23095703	-0.86132813	7.3125	0.15283203	0	0	0	0	0	0	0	0	0	0.89477539	0.10522461	0.20019531	-0.14575195	0.044677734	0.009521484	0.009	39471.35	0	0	0.009
2563	63207	63207	Category E	-0.13183594	0.17993164	-0.95996094	-0.064453125	-0.24731445	0.37084961	0.19	0.009	10/6/2018	10	6	2018	3:40:03	13203	0.3	3	40	3	-61	0.051269531	3.4659668	0.079589844	0.22924805	-0.8581543	9.4443359	0.23974609	0	0	0	0	0	0	0	0	0	0.8918457	0.1081543	0.36254883	-0.21142578	-0.049316406	-0.1015625	0.009	39471.35	0	0	0.009
2564	63208	63208	Category E	-0.26391602	0.23999023	-0.98388672	-0.089599609	-0.23974609	0.37207031	0.2	0.009	10/6/2018	10	6	2018	3:40:03	13203	0.4	3	40	3	-36	0.051269531	3.4659668	0.084960938	0.23022461	-0.85693359	8.6975098	0.37133789	0	0	0	0	0	0	0	0	0	0.89160156	0.10839844	0.48535156	-0.34887695	0.009521484	-0.12670898	0.009	39471.35	0	0	0.009
2565	63209	63209	Category E	-0.071777344	0.071777344	-0.77978516	-0.075195313	-0.25146484	0.37548828	0.2	0.009	10/6/2018	10	6	2018	3:40:03	13203	0.5	3	40	3	-49	0.051269531	3.4659668	0.092285156	0.23144531	-0.85498047	6.1540527	0.2409668	0	0	0	0	0	0	0	0	0	0.890625	0.109375	0.39916992	-0.1640625	-0.15966797	0.075195313	0.009	39471.35	0	0	0.009
2566	63210	63210	Category E	-0.047851563	0.16796875	-0.77978516	-0.061279297	-0.25756836	0.36743164	0.2	0.009	10/6/2018	10	6	2018	3:40:03	13203	0.6	3	40	3	-12	0.051269531	3.4659668	0.098388672	0.23217773	-0.85302734	0.84521484	0.17578125	0	0	0	0	0	0	0	0	0	0.88964844	0.11035156	0.28417969	-0.14624023	-0.064208984	0.073242188	0.009	39471.35	0	0	0.009
2567	63211	63211	Category E	0	0.083984375	-0.87597656	-0.062255859	-0.24902344	0.3737793	0.2	0.009	10/6/2018	10	6	2018	3:40:03	13203	0.7	3	40	3	-12	0.051269531	3.4659668	0.10498047	0.23291016	-0.8527832	3.7355957	0.18383789	0	0	0	0	0	0	0	0	0	0.89013672	0.10986328	0.27709961	-0.10498047	-0.14892578	-0.023193359	0.009	39471.35	0	0	0.009
2568	63212	63212	Category E	0.059814453	0.095947266	-0.85180664	-0.050292969	-0.22998047	0.38647461	0.2	0.009	10/6/2018	10	6	2018	3:40:03	13203	0.8	3	40	3	-12	0.051269531	3.4659668	0.11083984	0.23535156	-0.85180664	6.9194336	0.1484375	0	0	0	0	0	0	0	0	0	0.890625	0.109375	0.19067383	-0.051025391	-0.1394043	0	0.009	39471.35	0	0	0.009
2569	63213	63213	Category E	-0.071777344	0.17993164	-1.1279297	-0.039306641	-0.23461914	0.38574219	0.2	0.009	10/6/2018	10	6	2018	3:40:03	13203	0.9	3	40	3	0	0.051269531	3.4659668	0.11743164	0.23583984	-0.84838867	9.831543	0.34204102	0	0	0	0	0	0	0	0	0	0.88842773	0.11157227	0.52441406	-0.18920898	-0.055908203	-0.27929688	0.009	39471.35	0	0	0.009
2570	63214	63214	Category E	-0.083984375	0.25195313	-0.94799805	-0.022460938	-0.24829102	0.38476563	0.2	0.009	10/6/2018	10	6	2018	3:40:04	13204	0	3	40	4	-36	0.051269531	3.4659668	0.12329102	0.23632813	-0.84594727	9.5341797	0.23144531	0	0	0	0	0	0	0	0	0	0.88696289	0.11303711	0.32470703	-0.20727539	0.015380859	-0.10180664	0.009	39471.35	0	0	0.009
2571	63215	63215	Category E	-0.071777344	0.17993164	-0.94799805	-0.014160156	-0.26928711	0.37231445	0.2	0.009	10/6/2018	10	6	2018	3:40:04	13204	0.1	3	40	4	-36	0.051269531	3.4659668	0.12963867	0.23681641	-0.84399414	7.1569824	0.23364258	0	0	0	0	0	0	0	0	0	0.88623047	0.11376953	0.36206055	-0.20141602	-0.056884766	-0.10375977	0.009	39471.35	0	0	0.009
2572	63216	63216	Category E	-0.21582031	0.32397461	-0.87597656	-0.052246094	-0.26245117	0.36157227	0.2	0.009	10/6/2018	10	6	2018	3:40:04	13204	0.2	3	40	4	-49	0.051269531	3.4659668	0.13623047	0.23803711	-0.84130859	4.4882813	0.36401367	0	0	0	0	0	0	0	0	0	0.88476563	0.11523438	0.47265625	-0.35205078	0.085693359	-0.034423828	0.009	39471.35	0	0	0.009
2573	63217	63217	Category E	0.011962891	0.23999023	-0.671875	-0.075195313	-0.22753906	0.39282227	0.2	0.009	10/6/2018	10	6	2018	3:40:04	13204	0.3	3	40	4	-61	0.051269531	3.4659668	0.14282227	0.23828125	-0.83935547	3.4431152	0.21264648	0	0	0	0	0	0	0	0	0	0.88427734	0.11572266	0.30029297	-0.13085938	0.001464844	0.16748047	0.009	39471.35	0	0	0.009
2574	63218	63218	Category E	-0.21582031	0.19189453	-0.74389648	-0.087890625	-0.22802734	0.3894043	0.21	0.009	10/6/2018	10	6	2018	3:40:04	13204	0.4	3	40	4	-49	0.051269531	3.4659668	0.14794922	0.23950195	-0.83935547	4.3823242	0.37915039	0	0	0	0	0	0	0	0	0	0.88549805	0.11450195	0.50732422	-0.36376953	-0.047607422	0.095458984	0.009	39471.35	0	0	0.009
2575	90477	90477	Category A	0.011962891	0.79199219	-0.51586914	0.040283203	-0.4934082	0.036865234	0.4	0.009	10/6/2018	10	6	2018	4:28:23	16103	0.1	4	28	23	871	0.051025391	3.3950684	0.008300781	0.81152344	-0.52148438	0.35058594	0.020507813	0	0	0	0	0	0	0	0	0	0.96459961	0.035400391	0.028564453	0.003417969	-0.01953125	0.005615234	0.009	39471.35	0	0	0.009
2576	90478	90478	Category A	0.035888672	0.82788086	-0.52783203	0.03125	-0.50463867	0.030273438	0.4	0.009	10/6/2018	10	6	2018	4:28:23	16103	0.2	4	28	23	859	0.051025391	3.3950684	0.008300781	0.8112793	-0.52148438	0.44921875	0.032470703	0	0	0	0	0	0	0	0	0	0.96459961	0.035400391	0.050048828	0.02734375	0.016357422	-0.006103516	0.009	39471.35	0	0	0.009
2577	90479	90479	Category A	0.011962891	0.81591797	-0.52783203	0.031494141	-0.49511719	0.021240234	0.4	0.009	10/6/2018	10	6	2018	4:28:23	16103	0.3	4	28	23	822	0.051025391	3.3950684	0.008544922	0.81079102	-0.52124023	0.44189453	0.008544922	0	0	0	0	0	0	0	0	0	0.96411133	0.035888672	0.014648438	0.003173828	0.004882813	-0.006347656	0.009	39471.35	0	0	0.009
2578	90480	90480	Category A	0.011962891	0.79199219	-0.51586914	0.032470703	-0.49414063	0.029541016	0.4	0.009	10/6/2018	10	6	2018	4:28:23	16103	0.4	4	28	23	810	0.051025391	3.3950684	0.008789063	0.81079102	-0.52148438	0.38500977	0.020019531	0	0	0	0	0	0	0	0	0	0.96411133	0.035888672	0.027587891	0.002929688	-0.018798828	0.005615234	0.009	39471.35	0	0	0.009
2579	90481	90481	Category A	0.011962891	0.81591797	-0.51586914	0.031494141	-0.49829102	0.024414063	0.4	0.009	10/6/2018	10	6	2018	4:28:23	16103	0.5	4	28	23	786	0.051025391	3.3950684	0.008789063	0.81030273	-0.52197266	0.39648438	0.008789063	0	0	0	0	0	0	0	0	0	0.96386719	0.036132813	0.014648438	0.002929688	0.005371094	0.006103516	0.009	39471.35	0	0	0.009
2580	90482	90482	Category A	0.011962891	0.81591797	-0.51586914	0.033447266	-0.50585938	0.022949219	0.4	0.009	10/6/2018	10	6	2018	4:28:23	16103	0.6	4	28	23	786	0.051025391	3.3950684	0.009033203	0.81005859	-0.52246094	0.093261719	0.009033203	0	0	0	0	0	0	0	0	0	0.96411133	0.035888672	0.015136719	0.002685547	0.005615234	0.006591797	0.009	39471.35	0	0	0.009
2581	90483	90483	Category A	0	0.83984375	-0.51586914	0.034179688	-0.48876953	0.029785156	0.4	0.009	10/6/2018	10	6	2018	4:28:23	16103	0.7	4	28	23	786	0.051025391	3.3950684	0.008789063	0.81005859	-0.52270508	0.13452148	0.031494141	0	0	0	0	0	0	0	0	0	0.96411133	0.035888672	0.045410156	-0.008789063	0.029541016	0.006835938	0.009	39471.35	0	0	0.009
2582	90484	90484	Category A	0	0.82788086	-0.51586914	0.034423828	-0.49682617	0.034423828	0.4	0.009	10/6/2018	10	6	2018	4:28:23	16103	0.8	4	28	23	786	0.051025391	3.3950684	0.008789063	0.80981445	-0.52294922	0.12670898	0.021240234	0	0	0	0	0	0	0	0	0	0.96411133	0.035888672	0.033935547	-0.008789063	0.017822266	0.007080078	0.009	39471.35	0	0	0.009
2583	90485	90485	Category A	0.011962891	0.80395508	-0.52783203	0.033203125	-0.49438477	0.021240234	0.4	0.009	10/6/2018	10	6	2018	4:28:23	16103	0.9	4	28	23	786	0.051025391	3.3950684	0.009033203	0.81030273	-0.52294922	0.17480469	0.008300781	0	0	0	0	0	0	0	0	0	0.96435547	0.035644531	0.013916016	0.002685547	-0.006347656	-0.004638672	0.009	39471.35	0	0	0.009
2584	90486	90486	Category A	0.011962891	0.80395508	-0.50390625	0.038574219	-0.49853516	0.031494141	0.4	0.009	10/6/2018	10	6	2018	4:28:24	16104	0	4	28	24	786	0.051025391	3.3950684	0.009033203	0.80957031	-0.52270508	0.35131836	0.020019531	0	0	0	0	0	0	0	0	0	0.96386719	0.036132813	0.027587891	0.002685547	-0.005615234	0.018798828	0.009	39471.35	0	0	0.009
2585	90487	90487	Category A	0	0.79199219	-0.51586914	0.032714844	-0.48950195	0.034179688	0.41	0.009	10/6/2018	10	6	2018	4:28:24	16104	0.1	4	28	24	786	0.051025391	3.3950684	0.008789063	0.80981445	-0.52270508	0.47900391	0.021240234	0	0	0	0	0	0	0	0	0	0.96386719	0.036132813	0.033935547	-0.008789063	-0.017822266	0.006835938	0.009	39471.35	0	0	0.009
2586	90488	90488	Category A	0.011962891	0.81591797	-0.52783203	0.035888672	-0.49584961	0.02734375	0.41	0.009	10/6/2018	10	6	2018	4:28:24	16104	0.2	4	28	24	786	0.051025391	3.3950684	0.009033203	0.80981445	-0.5234375	0.30102539	0.0078125	0	0	0	0	0	0	0	0	0	0.96435547	0.035644531	0.012939453	0.002685547	0.005859375	-0.004150391	0.009	39471.35	0	0	0.009
2587	90489	90489	Category A	0.011962891	0.81591797	-0.52783203	0.032714844	-0.49926758	0.030273438	0.41	0.009	10/6/2018	10	6	2018	4:28:24	16104	0.3	4	28	24	786	0.051025391	3.3950684	0.009033203	0.81005859	-0.52368164	0.12866211	0.007568359	0	0	0	0	0	0	0	0	0	0.96459961	0.035400391	0.012451172	0.002685547	0.005615234	-0.00390625	0.009	39471.35	0	0	0.009
2588	90490	90490	Category A	0.023925781	0.81591797	-0.51586914	0.031494141	-0.4934082	0.020996094	0.41	0.009	10/6/2018	10	6	2018	4:28:24	16104	0.4	4	28	24	786	0.051025391	3.3950684	0.009277344	0.81005859	-0.5234375	0.17333984	0.017333984	0	0	0	0	0	0	0	0	0	0.96459961	0.035400391	0.027832031	0.014404297	0.005615234	0.007568359	0.009	39471.35	0	0	0.009
2589	90491	90491	Category A	0.023925781	0.79199219	-0.50390625	0.038330078	-0.49536133	0.030517578	0.41	0.009	10/6/2018	10	6	2018	4:28:24	16104	0.5	4	28	24	798	0.051025391	3.3950684	0.009521484	0.81005859	-0.52368164	0.26660156	0.030273438	0	0	0	0	0	0	0	0	0	0.96459961	0.035400391	0.052246094	0.014160156	-0.018066406	0.019775391	0.009	39471.35	0	0	0.009
2590	90492	90492	Category A	0.011962891	0.81591797	-0.50390625	0.032714844	-0.49658203	0.034179688	0.41	0.009	10/6/2018	10	6	2018	4:28:24	16104	0.6	4	28	24	786	0.051025391	3.3950684	0.009033203	0.81030273	-0.5234375	0.12109375	0.020507813	0	0	0	0	0	0	0	0	0	0.96459961	0.035400391	0.027587891	0.002685547	0.005371094	0.01953125	0.009	39471.35	0	0	0.009
2591	90493	90493	Category A	-0.011962891	0.80395508	-0.55175781	0.033447266	-0.50927734	0.03125	0.41	0.009	10/6/2018	10	6	2018	4:28:24	16104	0.7	4	28	24	773	0.051025391	3.3950684	0.009033203	0.80981445	-0.5234375	0.10668945	0.035644531	0	0	0	0	0	0	0	0	0	0.96435547	0.035644531	0.054931641	-0.020996094	-0.005859375	-0.028076172	0.009	39471.35	0	0	0.009
2592	90494	90494	Category A	0	0.82788086	-0.49194336	0.037841797	-0.4909668	0.033447266	0.41	0.009	10/6/2018	10	6	2018	4:28:24	16104	0.8	4	28	24	773	0.051025391	3.3950684	0.008789063	0.80957031	-0.5234375	0.24975586	0.037353516	0	0	0	0	0	0	0	0	0	0.96411133	0.035888672	0.058349609	-0.008789063	0.018066406	0.031494141	0.009	39471.35	0	0	0.009
2593	90495	90495	Category A	0	0.82788086	-0.51586914	0.030517578	-0.48876953	0.020507813	0.41	0.009	10/6/2018	10	6	2018	4:28:24	16104	0.9	4	28	24	761	0.051025391	3.3950684	0.008300781	0.80932617	-0.52294922	0.20117188	0.021484375	0	0	0	0	0	0	0	0	0	0.96362305	0.036376953	0.033935547	-0.008300781	0.018310547	0.007080078	0.009	39471.35	0	0	0.009
2594	90496	90496	Category A	0.011962891	0.79199219	-0.52783203	0.035644531	-0.49707031	0.020507813	0.41	0.009	10/6/2018	10	6	2018	4:28:25	16105	0	4	28	25	773	0.051025391	3.3950684	0.008544922	0.80932617	-0.52319336	0.19824219	0.018310547	0	0	0	0	0	0	0	0	0	0.96386719	0.036132813	0.025390625	0.003173828	-0.017333984	-0.004394531	0.009	39471.35	0	0	0.009
2595	90497	90497	Category A	0.023925781	0.79199219	-0.53979492	0.037841797	-0.49511719	0.033447266	0.42	0.009	10/6/2018	10	6	2018	4:28:25	16105	0.1	4	28	25	786	0.051025391	3.3950684	0.008544922	0.80957031	-0.5234375	0.32739258	0.028320313	0	0	0	0	0	0	0	0	0	0.96411133	0.035888672	0.049316406	0.015136719	-0.017578125	-0.016113281	0.009	39471.35	0	0	0.009
2596	90498	90498	Category A	0	0.80395508	-0.51586914	0.035888672	-0.49829102	0.028320313	0.42	0.009	10/6/2018	10	6	2018	4:28:25	16105	0.2	4	28	25	773	0.051025391	3.3950684	0.008789063	0.80981445	-0.5234375	0.52807617	0.012939453	0	0	0	0	0	0	0	0	0	0.96435547	0.035644531	0.022216797	-0.008789063	-0.005859375	0.007568359	0.009	39471.35	0	0	0.009
2597	90499	90499	Category A	-0.011962891	0.82788086	-0.50390625	0.038574219	-0.49536133	0.032470703	0.42	0.009	10/6/2018	10	6	2018	4:28:25	16105	0.3	4	28	25	773	0.051025391	3.3950684	0.009033203	0.80981445	-0.52319336	0.68920898	0.033691406	0	0	0	0	0	0	0	0	0	0.96411133	0.035888672	0.058349609	-0.020996094	0.017822266	0.019287109	0.009	39471.35	0	0	0.009
2598	90500	90500	Category A	0	0.80395508	-0.51586914	0.033935547	-0.49707031	0.021240234	0.42	0.009	10/6/2018	10	6	2018	4:28:25	16105	0.4	4	28	25	761	0.051025391	3.3950684	0.008789063	0.80957031	-0.5234375	0.87280273	0.012939453	0	0	0	0	0	0	0	0	0	0.96411133	0.035888672	0.022216797	-0.008789063	-0.005615234	0.007568359	0.009	39471.35	0	0	0.009
2599	90501	90501	Category A	0	0.80395508	-0.50390625	0.030029297	-0.49145508	0.033203125	0.42	0.009	10/6/2018	10	6	2018	4:28:25	16105	0.5	4	28	25	761	0.051025391	3.3950684	0.008789063	0.80957031	-0.52246094	0.95019531	0.021484375	0	0	0	0	0	0	0	0	0	0.96362305	0.036376953	0.033447266	-0.008789063	-0.005615234	0.018554688	0.009	39471.35	0	0	0.009
2600	90502	90502	Category A	-0.011962891	0.81591797	-0.52783203	0.03515625	-0.49780273	0.028320313	0.42	0.009	10/6/2018	10	6	2018	4:28:25	16105	0.6	4	28	25	773	0.051025391	3.3950684	0.008789063	0.81005859	-0.52172852	0.74975586	0.022216797	0	0	0	0	0	0	0	0	0	0.96362305	0.036376953	0.032470703	-0.020751953	0.005615234	-0.005859375	0.009	39471.35	0	0	0.009
2601	90503	90503	Category A	0.023925781	0.82788086	-0.55175781	0.033447266	-0.49560547	0.027099609	0.42	0.009	10/6/2018	10	6	2018	4:28:25	16105	0.7	4	28	25	773	0.051025391	3.3950684	0.008789063	0.81005859	-0.52148438	0.38354492	0.038085938	0	0	0	0	0	0	0	0	0	0.96337891	0.036621094	0.062744141	0.014892578	0.017578125	-0.030029297	0.009	39471.35	0	0	0.009
2602	90504	90504	Category A	0.011962891	0.81591797	-0.53979492	0.038085938	-0.50463867	0.033203125	0.42	0.009	10/6/2018	10	6	2018	4:28:25	16105	0.8	4	28	25	798	0.051025391	3.3950684	0.008789063	0.81005859	-0.52099609	0.054443359	0.019775391	0	0	0	0	0	0	0	0	0	0.96313477	0.036865234	0.02734375	0.002929688	0.005615234	-0.018554688	0.009	39471.35	0	0	0.009
2603	90505	90505	Category A	0	0.79199219	-0.52783203	0.034667969	-0.49853516	0.026367188	0.42	0.009	10/6/2018	10	6	2018	4:28:25	16105	0.9	4	28	25	810	0.051025391	3.3950684	0.009033203	0.81030273	-0.52124023	0.23876953	0.021484375	0	0	0	0	0	0	0	0	0	0.96337891	0.036621094	0.033935547	-0.009033203	-0.018310547	-0.006347656	0.009	39471.35	0	0	0.009
2604	90506	90506	Category A	0.011962891	0.82788086	-0.51586914	0.03515625	-0.49780273	0.031494141	0.42	0.009	10/6/2018	10	6	2018	4:28:26	16106	0	4	28	26	822	0.051025391	3.3950684	0.009033203	0.81030273	-0.52075195	0.58569336	0.018066406	0	0	0	0	0	0	0	0	0	0.96337891	0.036621094	0.025146484	0.002685547	0.017333984	0.004882813	0.009	39471.35	0	0	0.009
2605	90507	90507	Category A	0.023925781	0.82788086	-0.52783203	0.029785156	-0.49536133	0.027099609	0.43	0.009	10/6/2018	10	6	2018	4:28:26	16106	0.1	4	28	26	835	0.051025391	3.3950684	0.009033203	0.81030273	-0.52099609	0.71435547	0.023681641	0	0	0	0	0	0	0	0	0	0.96362305	0.036376953	0.038574219	0.014648438	0.017333984	-0.006591797	0.009	39471.35	0	0	0.009
2606	90508	90508	Category A	0	0.80395508	-0.51586914	0.035888672	-0.49536133	0.020263672	0.43	0.009	10/6/2018	10	6	2018	4:28:26	16106	0.2	4	28	26	810	0.051025391	3.3950684	0.009033203	0.81079102	-0.52148438	0.71240234	0.012939453	0	0	0	0	0	0	0	0	0	0.96411133	0.035888672	0.021972656	-0.009033203	-0.006835938	0.005615234	0.009	39471.35	0	0	0.009
2607	90509	90509	Category A	0.011962891	0.81591797	-0.52783203	0.032470703	-0.50463867	0.024414063	0.43	0.009	10/6/2018	10	6	2018	4:28:26	16106	0.3	4	28	26	798	0.051025391	3.5126953	0.009277344	0.81079102	-0.52148438	0.76464844	0.008300781	0	0	0	0	0	0	0	0	0	0.96411133	0.035888672	0.013671875	0.002441406	0.004882813	-0.006103516	0.009	39471.35	0	0	0.009
2608	90510	90510	Category A	0.011962891	0.80395508	-0.51586914	0.034179688	-0.49511719	0.031494141	0.43	0.009	10/6/2018	10	6	2018	4:28:26	16106	0.4	4	28	26	786	0.051025391	3.5126953	0.009277344	0.81079102	-0.52172852	1.1208496	0.009521484	0	0	0	0	0	0	0	0	0	0.96435547	0.035644531	0.015380859	0.002441406	-0.006835938	0.005859375	0.009	39471.35	0	0	0.009
2609	90511	90511	Category A	0.011962891	0.79199219	-0.52783203	0.031005859	-0.49829102	0.028320313	0.43	0.009	10/6/2018	10	6	2018	4:28:26	16106	0.5	4	28	26	773	0.051025391	3.5126953	0.009277344	0.81054688	-0.52246094	1.4086914	0.01953125	0	0	0	0	0	0	0	0	0	0.96435547	0.035644531	0.026367188	0.002441406	-0.018554688	-0.005126953	0.009	39471.35	0	0	0.009
2610	90512	90512	Category A	0.035888672	0.80395508	-0.52783203	0.029052734	-0.50390625	0.020996094	0.43	0.009	10/6/2018	10	6	2018	4:28:26	16106	0.6	4	28	26	773	0.051025391	3.5126953	0.009033203	0.81005859	-0.52270508	1.175293	0.027832031	0	0	0	0	0	0	0	0	0	0.96411133	0.035888672	0.038085938	0.026611328	-0.006103516	-0.004882813	0.009	39471.35	0	0	0.009
2611	90513	90513	Category A	0.023925781	0.80395508	-0.51586914	0.032226563	-0.49584961	0.026123047	0.43	0.009	10/6/2018	10	6	2018	4:28:26	16106	0.7	4	28	26	786	0.051025391	3.5126953	0.009277344	0.81030273	-0.52246094	0.69067383	0.017089844	0	0	0	0	0	0	0	0	0	0.96411133	0.035888672	0.027587891	0.014404297	-0.006347656	0.006591797	0.009	39471.35	0	0	0.009
2612	90514	90514	Category A	-0.023925781	0.81591797	-0.51586914	0.038574219	-0.49658203	0.032470703	0.43	0.009	10/6/2018	10	6	2018	4:28:26	16106	0.8	4	28	26	798	0.051025391	3.5126953	0.009521484	0.81005859	-0.52246094	0.32958984	0.034667969	0	0	0	0	0	0	0	0	0	0.96386719	0.036132813	0.046142578	-0.033447266	0.005615234	0.006591797	0.009	39471.35	0	0	0.009
2613	90515	90515	Category A	-0.011962891	0.79199219	-0.52783203	0.037841797	-0.49853516	0.032226563	0.43	0.009	10/6/2018	10	6	2018	4:28:26	16106	0.9	4	28	26	810	0.051025391	3.5126953	0.009277344	0.81005859	-0.52294922	0.021728516	0.028320313	0	0	0	0	0	0	0	0	0	0.96435547	0.035644531	0.044189453	-0.021240234	-0.018066406	-0.004638672	0.009	39471.35	0	0	0.009
2614	90516	90516	Category A	0.011962891	0.81591797	-0.53979492	0.031494141	-0.50048828	0.030273438	0.43	0.009	10/6/2018	10	6	2018	4:28:27	16107	0	4	28	27	847	0.051025391	3.5126953	0.009033203	0.81030273	-0.5234375	0.49511719	0.017333984	0	0	0	0	0	0	0	0	0	0.96459961	0.035400391	0.024414063	0.002685547	0.005371094	-0.016113281	0.009	39471.35	0	0	0.009
2615	90517	90517	Category A	0.011962891	0.80395508	-0.53979492	0.036132813	-0.49584961	0.033447266	0.44	0.009	10/6/2018	10	6	2018	4:28:27	16107	0.1	4	28	27	847	0.051025391	3.5126953	0.009521484	0.81030273	-0.5234375	0.83203125	0.017578125	0	0	0	0	0	0	0	0	0	0.96459961	0.035400391	0.024902344	0.002197266	-0.006347656	-0.016113281	0.009	39471.35	0	0	0.009
2616	90518	90518	Category A	0.011962891	0.79199219	-0.51586914	0.037109375	-0.49853516	0.032226563	0.44	0.009	10/6/2018	10	6	2018	4:28:27	16107	0.2	4	28	27	835	0.051025391	3.5126953	0.009521484	0.81030273	-0.52319336	0.79638672	0.020019531	0	0	0	0	0	0	0	0	0	0.96484375	0.03515625	0.028076172	0.002197266	-0.018310547	0.007324219	0.009	39471.35	0	0	0.009
2617	90519	90519	Category A	0.011962891	0.81591797	-0.55175781	0.03515625	-0.49511719	0.023193359	0.44	0.009	10/6/2018	10	6	2018	4:28:27	16107	0.3	4	28	27	835	0.051025391	3.5126953	0.009033203	0.81005859	-0.52319336	0.62524414	0.029052734	0	0	0	0	0	0	0	0	0	0.96435547	0.035644531	0.036621094	0.002685547	0.005615234	-0.028320313	0.009	39471.35	0	0	0.009
2618	90520	90520	Category A	0	0.79199219	-0.55175781	0.041015625	-0.49511719	0.031494141	0.44	0.009	10/6/2018	10	6	2018	4:28:27	16107	0.4	4	28	27	810	0.051025391	3.5126953	0.009033203	0.81005859	-0.52319336	0.75366211	0.034667969	0	0	0	0	0	0	0	0	0	0.96435547	0.035644531	0.055419922	-0.009033203	-0.018066406	-0.028320313	0.009	39471.35	0	0	0.009
2619	90521	90521	Category A	0.011962891	0.77978516	-0.53979492	0.039550781	-0.49536133	0.028320313	0.44	0.009	10/6/2018	10	6	2018	4:28:27	16107	0.5	4	28	27	798	0.051025391	3.5126953	0.008789063	0.81005859	-0.52319336	0.90283203	0.034667969	0	0	0	0	0	0	0	0	0	0.96435547	0.035644531	0.049804688	0.002929688	-0.030273438	-0.016357422	0.009	39471.35	0	0	0.009
2620	90522	90522	Category A	0.011962891	0.80395508	-0.53979492	0.037841797	-0.49853516	0.036621094	0.44	0.009	10/6/2018	10	6	2018	4:28:27	16107	0.6	4	28	27	798	0.051025391	3.5126953	0.009033203	0.80981445	-0.52368164	0.72875977	0.017089844	0	0	0	0	0	0	0	0	0	0.96435547	0.035644531	0.024658203	0.002685547	-0.005859375	-0.015869141	0.009	39471.35	0	0	0.009
2621	90523	90523	Category A	0.011962891	0.77978516	-0.52783203	0.033203125	-0.49438477	0.020263672	0.44	0.009	10/6/2018	10	6	2018	4:28:27	16107	0.7	4	28	27	798	0.051025391	3.5126953	0.008789063	0.80932617	-0.52368164	0.4140625	0.029785156	0	0	0	0	0	0	0	0	0	0.96386719	0.036132813	0.036376953	0.002929688	-0.029541016	-0.00390625	0.009	39471.35	0	0	0.009
2622	90524	90524	Category A	0.011962891	0.83984375	-0.52783203	0.034912109	-0.49682617	0.028320313	0.44	0.009	10/6/2018	10	6	2018	4:28:27	16107	0.8	4	28	27	798	0.051025391	3.5126953	0.009033203	0.80883789	-0.5234375	0.14672852	0.03125	0	0	0	0	0	0	0	0	0	0.96362305	0.036376953	0.037841797	0.002685547	0.030761719	-0.004150391	0.009	39471.35	0	0	0.009
2623	90525	90525	Category A	0.011962891	0.80395508	-0.51586914	0.03125	-0.49829102	0.017089844	0.44	0.009	10/6/2018	10	6	2018	4:28:27	16107	0.9	4	28	27	798	0.051025391	3.5126953	0.009033203	0.80834961	-0.5234375	0.001708984	0.009277344	0	0	0	0	0	0	0	0	0	0.96313477	0.036865234	0.014892578	0.002685547	-0.004394531	0.007568359	0.009	39471.35	0	0	0.009
2624	90526	90526	Category A	0.011962891	0.82788086	-0.52783203	0.036132813	-0.4934082	0.030517578	0.44	0.009	10/6/2018	10	6	2018	4:28:28	16108	0	4	28	28	798	0.051025391	3.5126953	0.009277344	0.80834961	-0.52319336	0.30664063	0.020019531	0	0	0	0	0	0	0	0	0	0.96289063	0.037109375	0.026611328	0.002441406	0.019287109	-0.004394531	0.009	39471.35	0	0	0.009
2625	90527	90527	Category A	0.011962891	0.83984375	-0.52783203	0.033447266	-0.50024414	0.028076172	0.45	0.009	10/6/2018	10	6	2018	4:28:28	16108	0.1	4	28	28	773	0.051025391	3.5126953	0.009277344	0.80834961	-0.5234375	0.63647461	0.031494141	0	0	0	0	0	0	0	0	0	0.96337891	0.036621094	0.037841797	0.002441406	0.03125	-0.004150391	0.009	39471.35	0	0	0.009
2626	90528	90528	Category A	0.011962891	0.83984375	-0.55175781	0.040283203	-0.49536133	0.036621094	0.45	0.009	10/6/2018	10	6	2018	4:28:28	16108	0.2	4	28	28	773	0.051025391	3.5126953	0.009521484	0.80883789	-0.52368164	0.62182617	0.041748047	0	0	0	0	0	0	0	0	0	0.96362305	0.036376953	0.061035156	0.002197266	0.030761719	-0.027832031	0.009	39471.35	0	0	0.009
2627	90529	90529	Category A	0.011962891	0.81591797	-0.51586914	0.030761719	-0.48950195	0.033203125	0.45	0.009	10/6/2018	10	6	2018	4:28:28	16108	0.3	4	28	28	773	0.051025391	3.5126953	0.009521484	0.80834961	-0.52392578	0.19946289	0.011230469	0	0	0	0	0	0	0	0	0	0.96337891	0.036621094	0.017822266	0.002197266	0.007324219	0.008056641	0.009	39471.35	0	0	0.009
2628	90530	90530	Category A	0	0.80395508	-0.53979492	0.033691406	-0.50024414	0.032226563	0.45	0.009	10/6/2018	10	6	2018	4:28:28	16108	0.4	4	28	28	773	0.051025391	3.5126953	0.009521484	0.80834961	-0.52392578	0.10888672	0.018798828	0	0	0	0	0	0	0	0	0	0.96337891	0.036621094	0.029541016	-0.009521484	-0.004394531	-0.015625	0.009	39471.35	0	0	0.009
2629	90531	90531	Category A	-0.011962891	0.83984375	-0.50390625	0.030761719	-0.49682617	0.021240234	0.45	0.009	10/6/2018	10	6	2018	4:28:28	16108	0.5	4	28	28	786	0.051025391	3.5126953	0.009277344	0.80810547	-0.52441406	0.29150391	0.043457031	0	0	0	0	0	0	0	0	0	0.96337891	0.036621094	0.073730469	-0.021240234	0.031494141	0.020507813	0.009	39471.35	0	0	0.009
2630	90532	90532	Category A	0	0.80395508	-0.50390625	0.032470703	-0.49536133	0.021240234	0.45	0.009	10/6/2018	10	6	2018	4:28:28	16108	0.6	4	28	28	786	0.051025391	3.5126953	0.009033203	0.80810547	-0.52490234	0.47631836	0.023193359	0	0	0	0	0	0	0	0	0	0.96362305	0.036376953	0.034423828	-0.009033203	-0.004150391	0.020996094	0.009	39471.35	0	0	0.009
2631	90533	90533	Category A	0	0.80395508	-0.49194336	0.039306641	-0.49853516	0.034423828	0.45	0.009	10/6/2018	10	6	2018	4:28:28	16108	0.7	4	28	28	773	0.051025391	3.5126953	0.009033203	0.80786133	-0.52490234	0.58862305	0.034423828	0	0	0	0	0	0	0	0	0	0.96362305	0.036376953	0.046142578	-0.009033203	-0.00390625	0.032958984	0.009	39471.35	0	0	0.009
2632	90534	90534	Category A	0	0.80395508	-0.50390625	0.035644531	-0.49194336	0.025390625	0.45	0.009	10/6/2018	10	6	2018	4:28:28	16108	0.8	4	28	28	786	0.051025391	3.5126953	0.009277344	0.80810547	-0.52490234	0.63867188	0.0234375	0	0	0	0	0	0	0	0	0	0.96362305	0.036376953	0.034667969	-0.009277344	-0.004150391	0.020996094	0.009	39471.35	0	0	0.009
2633	90535	90535	Category A	0.011962891	0.81591797	-0.53979492	0.039550781	-0.49536133	0.029541016	0.45	0.009	10/6/2018	10	6	2018	4:28:28	16108	0.9	4	28	28	798	0.051025391	3.5126953	0.009521484	0.80810547	-0.52539063	0.51660156	0.016357422	0	0	0	0	0	0	0	0	0	0.96386719	0.036132813	0.024169922	0.002197266	0.007568359	-0.014160156	0.009	39471.35	0	0	0.009
2634	90536	90536	Category A	0.011962891	0.81591797	-0.51586914	0.033203125	-0.4934082	0.023193359	0.45	0.009	10/6/2018	10	6	2018	4:28:29	16109	0	4	28	29	810	0.051025391	3.5126953	0.009765625	0.80786133	-0.52539063	0.3059082	0.012695313	0	0	0	0	0	0	0	0	0	0.96386719	0.036132813	0.01953125	0.001953125	0.0078125	0.009521484	0.009	39471.35	0	0	0.009
2635	90537	90537	Category A	0.011962891	0.80395508	-0.53979492	0.038818359	-0.49316406	0.035644531	0.46	0.009	10/6/2018	10	6	2018	4:28:29	16109	0.1	4	28	29	835	0.051025391	3.5126953	0.009765625	0.80810547	-0.52539063	0.12841797	0.014892578	0	0	0	0	0	0	0	0	0	0.96386719	0.036132813	0.020751953	0.001953125	-0.004150391	-0.014160156	0.009	39471.35	0	0	0.009
2636	90538	90538	Category A	0.023925781	0.81591797	-0.50390625	0.033935547	-0.49707031	0.025390625	0.46	0.009	10/6/2018	10	6	2018	4:28:29	16109	0.2	4	28	29	835	0.051025391	3.5126953	0.009521484	0.80810547	-0.52490234	0.001220703	0.026611328	0	0	0	0	0	0	0	0	0	0.96362305	0.036376953	0.04296875	0.014160156	0.007568359	0.020996094	0.009	39471.35	0	0	0.009
2637	90539	90539	Category A	0.011962891	0.80395508	-0.52783203	0.035888672	-0.49511719	0.031494141	0.46	0.009	10/6/2018	10	6	2018	4:28:29	16109	0.3	4	28	29	847	0.051025391	3.5126953	0.009277344	0.80810547	-0.52490234	0.16308594	0.005615234	0	0	0	0	0	0	0	0	0	0.96386719	0.036132813	0.009521484	0.002441406	-0.004150391	-0.002685547	0.009	39471.35	0	0	0.009
2638	90540	90540	Category A	0.011962891	0.81591797	-0.47998047	0.033203125	-0.49780273	0.016113281	0.46	0.009	10/6/2018	10	6	2018	4:28:29	16109	0.4	4	28	29	847	0.051025391	3.5126953	0.009521484	0.80761719	-0.52539063	0.29492188	0.046142578	0	0	0	0	0	0	0	0	0	0.96362305	0.036376953	0.055908203	0.002197266	0.008056641	0.045410156	0.009	39471.35	0	0	0.009
2639	90541	90541	Category A	0	0.82788086	-0.47998047	0.032226563	-0.49584961	0.026123047	0.46	0.009	10/6/2018	10	6	2018	4:28:29	16109	0.5	4	28	29	847	0.051025391	3.5126953	0.009765625	0.80761719	-0.52539063	0.51831055	0.050537109	0	0	0	0	0	0	0	0	0	0.96362305	0.036376953	0.075195313	-0.009765625	0.020019531	0.045410156	0.009	39471.35	0	0	0.009
2640	90542	90542	Category A	0.011962891	0.79199219	-0.50390625	0.032470703	-0.4934082	0.033447266	0.46	0.009	10/6/2018	10	6	2018	4:28:29	16109	0.6	4	28	29	859	0.051025391	3.5126953	0.009765625	0.80786133	-0.52539063	0.75024414	0.026855469	0	0	0	0	0	0	0	0	0	0.96362305	0.036376953	0.039550781	0.001953125	-0.015869141	0.021484375	0.009	39471.35	0	0	0.009
2641	90543	90543	Category A	0.011962891	0.79199219	-0.50390625	0.039550781	-0.49584961	0.034423828	0.46	0.009	10/6/2018	10	6	2018	4:28:29	16109	0.7	4	28	29	847	0.051025391	3.5126953	0.010009766	0.80761719	-0.52490234	0.84472656	0.026367188	0	0	0	0	0	0	0	0	0	0.96337891	0.036621094	0.038818359	0.001708984	-0.015625	0.020996094	0.009	39471.35	0	0	0.009
2642	90544	90544	Category A	0.023925781	0.80395508	-0.52783203	0.034179688	-0.49462891	0.020507813	0.46	0.009	10/6/2018	10	6	2018	4:28:29	16109	0.8	4	28	29	847	0.051025391	3.5126953	0.009765625	0.80737305	-0.52441406	0.78125	0.014648438	0	0	0	0	0	0	0	0	0	0.96264648	0.037353516	0.020751953	0.013916016	-0.003417969	-0.003173828	0.009	39471.35	0	0	0.009
2643	90545	90545	Category A	0	0.80395508	-0.51586914	0.037597656	-0.49707031	0.029785156	0.46	0.009	10/6/2018	10	6	2018	4:28:29	16109	0.9	4	28	29	835	0.051025391	3.5126953	0.009765625	0.80712891	-0.52416992	0.6875	0.013183594	0	0	0	0	0	0	0	0	0	0.96240234	0.037597656	0.021484375	-0.009765625	-0.003173828	0.008300781	0.009	39471.35	0	0	0.009
2644	90546	90546	Category A	0.011962891	0.80395508	-0.55175781	0.03125	-0.49682617	0.024414063	0.46	0.009	10/6/2018	10	6	2018	4:28:30	16110	0	4	28	30	810	0.051025391	3.5126953	0.010009766	0.80737305	-0.52392578	0.57617188	0.027832031	0	0	0	0	0	0	0	0	0	0.96240234	0.037597656	0.032958984	0.001708984	-0.003417969	-0.027587891	0.009	39471.35	0	0	0.009
2645	90547	90547	Category A	0.011962891	0.82788086	-0.53979492	0.029785156	-0.49584961	0.028076172	0.47	0.009	10/6/2018	10	6	2018	4:28:30	16110	0.1	4	28	30	798	0.051513672	3.4595215	0.009765625	0.80688477	-0.52416992	0.4128418	0.025878906	0	0	0	0	0	0	0	0	0	0.96240234	0.037597656	0.038330078	0.001953125	0.020751953	-0.015380859	0.009	39471.35	0	0	0.009
2646	90548	90548	Category A	0.023925781	0.80395508	-0.53979492	0.032958984	-0.4987793	0.020263672	0.47	0.009	10/6/2018	10	6	2018	4:28:30	16110	0.2	4	28	30	786	0.051513672	3.4595215	0.009521484	0.80737305	-0.52416992	0.12866211	0.021240234	0	0	0	0	0	0	0	0	0	0.96264648	0.037353516	0.032958984	0.014160156	-0.003417969	-0.015380859	0.009	39471.35	0	0	0.009
2647	90549	90549	Category A	0.011962891	0.81591797	-0.52783203	0.035888672	-0.49536133	0.020263672	0.47	0.009	10/6/2018	10	6	2018	4:28:30	16110	0.3	4	28	30	786	0.051513672	3.4595215	0.010009766	0.80761719	-0.52416992	0.013183594	0.009033203	0	0	0	0	0	0	0	0	0	0.96289063	0.037109375	0.013427734	0.001708984	0.008056641	-0.003417969	0.009	39471.35	0	0	0.009
2648	90550	90550	Category A	0	0.79199219	-0.56396484	0.038330078	-0.49536133	0.033447266	0.47	0.009	10/6/2018	10	6	2018	4:28:30	16110	0.4	4	28	30	798	0.051513672	3.4595215	0.010253906	0.80761719	-0.52416992	0.14990234	0.043945313	0	0	0	0	0	0	0	0	0	0.96289063	0.037109375	0.065673828	-0.010253906	-0.015625	-0.039550781	0.009	39471.35	0	0	0.009
2649	90551	90551	Category A	0	0.80395508	-0.53979492	0.036865234	-0.49511719	0.031494141	0.47	0.009	10/6/2018	10	6	2018	4:28:30	16110	0.5	4	28	30	810	0.051513672	3.4595215	0.010253906	0.80761719	-0.52416992	0.3269043	0.019042969	0	0	0	0	0	0	0	0	0	0.96289063	0.037109375	0.029785156	-0.010253906	-0.003662109	-0.015380859	0.009	39471.35	0	0	0.009
2650	90552	90552	Category A	0.035888672	0.82788086	-0.51586914	0.033447266	-0.49511719	0.022216797	0.47	0.009	10/6/2018	10	6	2018	4:28:30	16110	0.6	4	28	30	810	0.051513672	3.4595215	0.010253906	0.80786133	-0.52392578	0.22387695	0.033203125	0	0	0	0	0	0	0	0	0	0.96289063	0.037109375	0.053466797	0.025390625	0.019775391	0.008056641	0.009	39471.35	0	0	0.009
2651	90553	90553	Category A	0.035888672	0.80395508	-0.53979492	0.037841797	-0.49511719	0.033447266	0.47	0.009	10/6/2018	10	6	2018	4:28:30	16110	0.7	4	28	30	822	0.051513672	3.4595215	0.010009766	0.80786133	-0.52392578	0.032226563	0.030517578	0	0	0	0	0	0	0	0	0	0.96289063	0.037109375	0.045410156	0.025634766	-0.00390625	-0.015625	0.009	39471.35	0	0	0.009
2652	90554	90554	Category A	0	0.82788086	-0.53979492	0.035888672	-0.49584961	0.029541016	0.47	0.009	10/6/2018	10	6	2018	4:28:30	16110	0.8	4	28	30	798	0.051513672	3.4595215	0.010009766	0.80810547	-0.52416992	0.070800781	0.026855469	0	0	0	0	0	0	0	0	0	0.96337891	0.036621094	0.045166016	-0.010009766	0.01953125	-0.015380859	0.009	39471.35	0	0	0.009
2653	90555	90555	Category A	0	0.82788086	-0.53979492	0.040283203	-0.4934082	0.033691406	0.47	0.009	10/6/2018	10	6	2018	4:28:30	16110	0.9	4	28	30	786	0.051513672	3.4595215	0.010253906	0.80810547	-0.52416992	0.1652832	0.026855469	0	0	0	0	0	0	0	0	0	0.96337891	0.036621094	0.045410156	-0.010253906	0.01953125	-0.015380859	0.009	39471.35	0	0	0.009
2654	90556	90556	Category A	0.035888672	0.79199219	-0.51586914	0.037353516	-0.49609375	0.021240234	0.47	0.009	10/6/2018	10	6	2018	4:28:31	16111	0	4	28	31	798	0.051513672	3.4595215	0.010742188	0.80834961	-0.52416992	0.15649414	0.031005859	0	0	0	0	0	0	0	0	0	0.96362305	0.036376953	0.050048828	0.024902344	-0.016357422	0.008300781	0.009	39471.35	0	0	0.009
2655	90557	90557	Category A	0.011962891	0.80395508	-0.50390625	0.031005859	-0.49829102	0.033203125	0.48	0.009	10/6/2018	10	6	2018	4:28:31	16111	0.1	4	28	31	786	0.051513672	3.4595215	0.010253906	0.80810547	-0.52368164	0.62109375	0.020263672	0	0	0	0	0	0	0	0	0	0.96289063	0.037109375	0.025390625	0.001464844	-0.004150391	0.019775391	0.009	39471.35	0	0	0.009
2656	90558	90558	Category A	0	0.80395508	-0.52783203	0.035888672	-0.49365234	0.028320313	0.48	0.009	10/6/2018	10	6	2018	4:28:31	16111	0.2	4	28	31	810	0.051513672	3.4595215	0.010253906	0.80786133	-0.5234375	0.67871094	0.01171875	0	0	0	0	0	0	0	0	0	0.96264648	0.037353516	0.018310547	-0.010253906	-0.00390625	-0.004150391	0.009	39471.35	0	0	0.009
[truncated: 17,025 more rows]
[truncated: 29 more columns]
