# Supplementary material for: Development of a multisensor biologging collar and analytical techniques to describe high‐resolution spatial behavior in free‐ranging terrestrial mammals
Source: Ecol Evol. 2024 Sep 23;14(9):e70264. doi: 10.1002/ece3.70264 (PMC11420106; doi:10.1002/ece3.70264)
Supplement: Supplementary file 1 — Appendix S1 [file ECE3-14-e70264-s001.zip › doi_10_5061_dryad_jdfn2z3hv__v20240620/B6_S73_Header.csv]

Split no.	Bookmark number	Category	Pointer	Day#	Time(hh:mm:ss)	Total Event start	Event start	Number events	Duration(s)	Sum VeDBA	Mean VeDBA	Mean Dyn AccX	Mean Dyn AccY	Mean Dyn AccZ	Sum VeSBA	Mean VeSBA	Mean smth AccX	Mean smth AccY	Mean smth AccZ	VeDBA_Var	VeDBA_SD	VeSBA_Var	VeSBA_SD	Mean Animal g	Sum Animal g	Animal g_Var	Animal g_SD	Acc_x_Var	Acc_x_SD	Acc_y_Var	Acc_y_SD	Acc_z_Var	Acc_z_SD	Predominant freq, Hz	Smth press val	Max pressure val	Min pressure val	Grd air press	Altitude begin	Altitude end	Delta max/min altitude
1	1	Category E	0	11	6:32:09	1	1	78	7.7	0	0	0	0	0	0	0	0	0	0	0	0	0	0	0	0	0	0	0	0	0	0	0	0	0	7	0	0.008	1000	0	39579	39579
1	2	Category L	78	11	6:32:34	79	79	201	20	6.22632	0.031288	-0.00549378	0.00595875	0.0122757	185.499	0.932157	0.2044	0.173869	-0.892414	0.00255182	0.0505156	0.000155808	0.0124823	0.068022	13.5364	0.000139859	0.0118262	0.000130045	0.0114037	0.000246594	0.0157033	0.00111765	0.0334313	0	7	0.008	0.008	1000	39579	39579	0
1	3	Category M	279	11	6:33:02	280	280	11	1.001	10.0303	0.911843	0.115412	-0.0952592	-0.49272	10.9456	0.995051	0.205123	0.133256	-0.964466	1.46358	1.20978	0	0	0.0049494	0.0544434	0	0	0.154386	0.392919	0.768621	0.87671	0.924072	0.961287	0	7	0.008	0.008	1000	39579	39579	0
1	4	Category F	290	11	6:33:04	291	291	96	9.501	18.9934	0.197848	-0.0315832	-0.0121765	0.0148112	90.374	0.941396	0.11131	0.140076	-0.922854	0.00803884	0.0896596	0.000256856	0.0160267	0.0586039	5.62598	0.000256856	0.0160267	0.0154088	0.124132	0.00459798	0.0678084	0.0239258	0.15468	0	7	0.008	0.008	1000	39579	39579	0
1	5	Category A	386	11	8:26:12	31897	31897	2956	296.3	75.1504	0.025423	4.13E-06	2.15E-05	-1.05E-05	2673.95	0.904584	0.46794	0.419341	-0.650587	4.91E-05	0.00701013	0	0	0.0954157	282.049	0	0	0.000197476	0.0140526	0.000150482	0.0122671	0.000172616	0.0131384	0	7	0.01	0.009	1000	39471.3	39372.9	98.4
1	6	Category E	3342	11	10:21:34	95988	95988	51	5.1	13.2141	0.2591	-0.0629021	-0.120859	-0.109251	44.0981	0.86467	0.269809	0.312218	-0.750206	0.0116709	0.108032	0.000134038	0.0115775	0.13533	6.90186	0.000134038	0.0115775	0.0224992	0.149997	0.027631	0.166226	0.0302926	0.174048	0	7	0.011	0.011	1000	39282.2	39282.2	0
1	7	Category L	3393	11	10:21:40	96039	96039	27	2.6	4.28589	0.158737	0.138337	-0.00137442	0.0703848	24.2341	0.89756	0.343976	0.190475	-0.806713	0.000397859	0.0199464	0	0	0.10244	2.76587	0	0	0.0195041	0.139657	8.14E-05	0.0090211	0.00558811	0.0747536	0	7	0.011	0.011	1000	39282.2	39282.2	0
1	8	Category F	3420	11	10:21:44	96066	96066	60	5.9	11.4001	0.190002	-0.0747599	0.0504272	-0.0219401	53.3809	0.889681	0.223006	0.159273	-0.843819	0.006132	0.0783071	0	0	0.110319	6.61914	0	0	0.0187907	0.137079	0.00900879	0.0949146	0.0138957	0.11788	0	7	0.011	0.011	1000	39282.2	39282.2	0
1	9	Category E	3480	11	11:26:35	113006	113006	246	24.601	35.6746	0.145019	-0.00700565	0.0148439	-0.0011026	225.299	0.91585	-0.0889793	0.148548	-0.89418	0.00691533	0.0831585	0	0	0.0841501	20.7009	0	0	0.007615	0.087264	0.00788594	0.0888028	0.0122269	0.110575	0	7	0.012	0.012	1000	39197.9	39197.9	0
1	10	Category F	3726	11	11:27:07	113252	113252	144	14.3	23.564	0.163639	-0.00947062	-0.00503031	-0.000930786	132.284	0.918637	-0.0164439	0.159125	-0.903768	0.00726827	0.0852541	0	0	0.0813633	11.7163	0	0	0.0149146	0.122125	0.00638496	0.0799059	0.0122596	0.110723	0	7	0.012	0.012	1000	39197.9	39197.9	0
1	11	Category L	3870	11	11:27:26	113396	113396	42	4.101	3.48364	0.0829439	0.0509556	0.00813221	0.0144217	38.9077	0.926374	0.0838739	0.17613	-0.905378	0.0384173	0.196003	1.16E-05	0.00340965	0.0736258	3.09229	1.16E-05	0.00340965	0.00590007	0.0768119	0.000790551	0.0281167	0.000947498	0.0307815	0	7	0.013	0.012	1000	39197.9	39119.2	78.77
1	12	Category J	3912	11	11:35:00	113438	113438	63	6.3	44.1213	0.700339	-0.030661	0.00274755	-0.0257316	60.7122	0.963685	0.115355	0.171166	-0.941081	0.0657281	0.256375	1.55E-05	0.00393713	0.0363149	2.28784	1.55E-05	0.00393713	0.0980515	0.313132	0.0289132	0.170039	0.399414	0.631992	0	7	0.013	0.013	1000	39119.2	39119.2	0
1	13	Category L	3975	11	11:35:10	113501	113501	38	3.7	3.68994	0.0971037	0.0810611	-0.0102346	0.0454487	35.9719	0.94663	0.135492	0.174561	-0.920391	0.0698435	0.264279	6.42E-06	0.00253471	0.0533704	2.02808	6.42E-06	0.00253471	0.00668817	0.0817812	0.000366211	0.0191366	0.00230006	0.047959	0	7	0.013	0.013	1000	39119.2	39119.2	0
1	14	Category J	4013	11	11:38:41	113539	113539	49	4.8	25.137	0.512999	-0.0216289	0.0190529	-0.0142249	45.4917	0.928402	0.0714385	0.173699	-0.908547	0.0722706	0.268832	4.98E-06	0.00223214	0.071598	3.5083	4.98E-06	0.00223214	0.0232083	0.152343	0.0205975	0.143518	0.268076	0.517761	0	7	0.013	0.013	1000	39119.2	39119.2	0
1	15	Category E	4062	11	11:44:00	113588	113588	53	5.3	11.571	0.218322	-0.0798708	-0.0165048	-0.0253952	48.5828	0.916656	0.0942659	0.14601	-0.897922	0.0192595	0.138778	2.30E-05	0.00479918	0.0833441	4.41724	2.30E-05	0.00479918	0.022659	0.150529	0.00532503	0.0729728	0.0290481	0.170435	0	7	0.013	0.013	1000	39119.2	39119.2	0
1	16	Category L	4115	11	11:44:06	113641	113641	40	4.001	7.55981	0.188995	0.0864014	-0.0993652	-0.00925903	35.4817	0.887042	0.285303	0.242285	-0.799017	0.00374756	0.0612173	0	0	0.112958	4.51831	0	0	0.0187073	0.136775	0.0143494	0.119789	0.00511475	0.0715175	0	7	0.013	0.013	1000	39119.2	39119.2	0
1	17	Category J	4155	11	16:23:35	196365	196365	62	6.101	39.7795	0.641606	0.0529234	0.145354	-0.0514704	55.5789	0.896433	0.0429884	0.119412	-0.871318	0.071864	0.268075	0.000397713	0.0199427	0.103567	6.42114	0.000397713	0.0199427	0.0668985	0.258647	0.0851657	0.291832	0.317784	0.563724	0	7	0.017	0.017	1000	38846.3	38846.3	0
1	18	Category C	4217	11	16:27:30	196427	196427	241	24.1	37.645	0.156203	-0.0345565	-0.0055271	0.00940802	225.239	0.9346	-0.355844	0.190224	-0.838972	0.013839	0.117639	3.04E-06	0.0017433	0.0654003	15.7615	3.04E-06	0.0017433	0.0160079	0.126522	0.00384446	0.0620037	0.0131998	0.11489	0	7	0.018	0.018	1000	38846.3	38786.3	59.98
1	19	Category I	4458	11	16:27:55	196668	196668	35	3.501	30.5999	0.874282	0.129116	0.00431083	-0.0455078	32.7815	0.936614	-0.0697126	0.207429	-0.910156	0.253544	0.503531	0	0	0.0633859	2.21851	0	0	0.12786	0.357575	0.139516	0.373518	0.58381	0.764075	0	7	0.018	0.018	1000	38786.3	38786.3	0
1	20	Category E	4493	11	16:35:24	196703	196703	75	7.4	12.5481	0.167308	-0.029362	-0.000836589	0.0099707	68.9619	0.919492	-0.059375	0.199805	-0.895199	0.0323145	0.179762	2.60E-05	0.0051031	0.0805078	6.03809	2.60E-05	0.0051031	0.0168522	0.129816	0.00570964	0.0755621	0.0124967	0.111789	0	7	0.018	0.018	1000	38786.3	38786.3	0
1	21	Category F	4568	11	16:37:34	196778	196778	94	9.3	15.918	0.16934	0.0552277	0.015399	-0.014838	85.28	0.907234	-0.0634818	0.213893	-0.87548	0.0065866	0.0811579	0	0	0.0927656	8.71997	0	0	0.0176976	0.133032	0.00510618	0.0714575	0.0130356	0.114173	0	7	0.018	0.018	1000	38786.3	38786.3	0
1	22	Category C	4662	11	16:40:01	196872	196872	82	8.1	16.2305	0.197933	-0.119191	-0.0023372	0.0250959	74.6072	0.909844	-0.375405	0.140524	-0.81205	0.00742843	0.0861883	0.000375143	0.0193686	0.0901564	7.39282	0.000375143	0.0193686	0.0336825	0.183528	0.00319169	0.0564951	0.0129633	0.113856	0	7	0.018	0.018	1000	38786.3	38786.3	0
1	23	Category K	4744	11	16:40:10	196954	196954	37	3.6	16.9224	0.457361	0.328871	-0.0779204	-0.0200393	31.3938	0.848481	-0.14566	0.107033	-0.828475	0.0267367	0.163514	0.000197952	0.0140695	0.151519	5.6062	0.000197952	0.0140695	0.187493	0.433005	0.0198348	0.140836	0.0176177	0.132732	0	7	0.018	0.018	1000	38786.3	38786.3	0
1	24	Category C	4781	11	16:43:31	196991	196991	488	48.901	80.8584	0.165693	-0.0140131	0.00393677	3.40E-05	452.625	0.927511	-0.330302	0.191721	-0.842118	0.00786253	0.0886709	1.05E-05	0.0032413	0.0724893	35.3748	1.05E-05	0.0032413	0.0168922	0.12997	0.00353904	0.0594898	0.0152253	0.123391	0	7	0.018	0.018	1000	38786.3	38786.3	0
1	25	Category D	5269	11	16:44:23	197479	197479	53	5.2	5.74756	0.108445	0.0129901	0.00634305	0.000935105	49.6621	0.937021	-0.372563	0.168651	-0.842972	0.00653652	0.0808487	0	0	0.0629791	3.33789	0	0	0.00484135	0.0695798	0.00223872	0.0473152	0.00730119	0.085447	0	7	0.018	0.018	1000	38786.3	38786.3	0
1	26	Category G	5322	11	16:45:09	197532	197532	109	10.901	25.9067	0.237676	-0.0520938	-0.00469691	0.00412127	101.767	0.933643	-0.341228	0.169819	-0.849251	0.0155802	0.124821	6.94E-05	0.00833274	0.066357	7.23291	6.94E-05	0.00833274	0.0368944	0.192079	0.00373378	0.0611047	0.0316464	0.177894	0	7	0.018	0.018	1000	38786.3	38786.3	0
1	27	Category K	5431	11	16:45:20	197641	197641	20	2.001	5.58765	0.279382	0.214197	-0.0041626	0.0105835	17.8689	0.893445	-0.0732422	0.194067	-0.86781	0.0287476	0.169551	8.54E-05	0.00924387	0.106555	2.1311	8.54E-05	0.00924387	0.0636353	0.25226	0.00863037	0.0928998	0.0115601	0.107518	0	7	0.018	0.018	1000	38786.3	38786.3	0
1	28	Category J	5451	11	16:57:02	197661	197661	38	3.701	24.4314	0.642931	0.00897538	0.0179893	-0.0490594	35.1606	0.92528	0.133307	0.204429	-0.890477	0.105899	0.325422	0	0	0.0747199	2.83936	0	0	0.106792	0.326791	0.0321109	0.179195	0.330798	0.57515	0	7	0.018	0.018	1000	38786.3	38786.3	0
1	29	Category L	5489	11	16:57:06	197699	197699	46	4.5	5.00073	0.108712	0.097099	-0.0119045	0.028989	42.1777	0.916907	0.127149	0.207159	-0.883407	0.0265264	0.162869	1.59E-05	0.00399026	0.0830927	3.82227	1.59E-05	0.00399026	0.00998323	0.0999161	0.000307829	0.0175451	0.00176206	0.0419769	0	7	0.018	0.018	1000	38786.3	38786.3	0
1	30	Category E	5535	11	16:57:34	197745	197745	49	4.8	11.1104	0.226742	-0.140226	0.0136021	-0.0313646	43.3855	0.885418	0.132105	0.214879	-0.847088	0.0158891	0.126052	0	0	0.114582	5.6145	0	0	0.0401686	0.200421	0.00790218	0.0888942	0.016756	0.129445	0	7	0.018	0.018	1000	38786.3	38786.3	0
1	31	Category L	5584	11	16:57:40	197794	197794	68	6.8	11.2295	0.16514	0.146711	0.0266113	0.054587	60.1604	0.884712	0.297446	0.162508	-0.810971	0.00793816	0.0890964	0	0	0.115288	7.8396	0	0	0.0262164	0.161915	0.00300149	0.0547859	0.00406422	0.0637513	0	7	0.018	0.018	1000	38786.3	38786.3	0
1	32	Category M	5652	11	17:31:54	197862	197862	37	3.701	21.9512	0.593275	-0.146055	-0.116864	-0.105324	33.9951	0.918787	-0.0551758	0.0597221	-0.910176	0.198519	0.445555	1.98E-05	0.00444918	0.081213	3.00488	1.98E-05	0.00444918	0.0865182	0.29414	0.317996	0.563912	0.108227	0.328979	0	7	0.019	0.019	1000	38786.3	38729	57.33
1	33	Category G	5689	11	17:32:03	197899	197899	460	46.001	97.5039	0.211965	-0.0127977	0.002866	0.00736827	433.764	0.942966	-0.311013	0.134594	-0.877569	0.0186481	0.136558	3.18E-05	0.00564309	0.0570339	26.2356	3.18E-05	0.00564309	0.0274541	0.165693	0.0080301	0.0896108	0.0245409	0.156655	0	7	0.019	0.019	1000	38729	38729	0
1	34	Category I	6149	11	17:33:52	198359	198359	33	3.3	33.1521	1.00461	0.280814	-0.00909239	-0.0989731	31.2158	0.945934	-0.132391	0.156257	-0.923347	0.456158	0.675395	0	0	0.0540661	1.78418	0	0	0.283862	0.532787	0.273741	0.523202	0.705596	0.839998	0	7	0.019	0.019	1000	38729	38729	0
1	35	Category C	6182	11	17:44:38	198392	198392	261	26.1	34.2019	0.131042	-0.0197782	0.00392964	0.00512321	243.613	0.933381	-0.293343	0.162889	-0.869708	0.00982643	0.0991283	1.12E-05	0.00335035	0.0666186	17.3875	1.12E-05	0.00335035	0.00952897	0.0976164	0.00433467	0.0658382	0.00810341	0.0900189	0	7	0.019	0.019	1000	38729	38729	0
1	36	Category D	6443	11	17:46:01	198653	198653	91	9.001	14.575	0.160164	-0.00340992	0.0369538	7.51E-05	84.7546	0.93137	-0.34236	0.139335	-0.853153	0.00547573	0.0739981	0	0	0.0686303	6.24536	0	0	0.0141602	0.118996	0.00709349	0.0842229	0.00979514	0.0989704	0	7	0.019	0.019	1000	38729	38729	0
1	37	Category M	6534	11	17:46:19	198744	198744	55	5.401	17.2419	0.31349	-0.0683993	-0.21163	-0.0159091	47.9446	0.87172	-0.281081	-0.00826083	-0.819931	0.0204457	0.142988	0.000341797	0.0184877	0.12828	7.05542	0.000701349	0.026483	0.0355646	0.188586	0.0743564	0.272684	0.014391	0.119962	0	7	0.019	0.019	1000	38729	38729	0
1	38	Category N	6589	11	18:11:35	198799	198799	70	6.9	11.0999	0.158569	0.0689523	0.0779994	0.00146484	24.8184	0.354548	-0.0480294	0.164094	-0.30617	0.0143032	0.119596	0.0334054	0.182771	0.0740234	5.18164	0.00146136	0.0382277	0.0165841	0.128779	0.0272426	0.165053	0.0243199	0.155948	0	7	0.019	0.019	1000	38729	0	38729
