# Supplementary material for: Development of a multisensor biologging collar and analytical techniques to describe high‐resolution spatial behavior in free‐ranging terrestrial mammals
Source: Ecol Evol. 2024 Sep 23;14(9):e70264. doi: 10.1002/ece3.70264 (PMC11420106; doi:10.1002/ece3.70264)
Supplement: Supplementary file 1 — Appendix S1 [file ECE3-14-e70264-s001.zip › doi_10_5061_dryad_jdfn2z3hv__v20240620/B6_S73_Master.csv]

Counter	Total Event no.	Event no.	Category	Acc_x	Acc_y	Acc_z	Mag_x	Mag_y	Mag_z	Temp C	Pressure hbar	Date	DD	MM	YY	Time_dd:hh:mm:ss	Total secs	Decimal secs	Hours	Minutes	Seconds	Anlg	Light	Battery V	Acc_x sm	Acc_y sm	Acc_z sm	Ang vel	VeDBA	Vel m/s	Vel/VEDBA	FFT cleaned	FFT stuff	FFT stuff	FFT stuff	FFT sweep	FFT zero crossings	FFT zero crossings manual	VeSBA	Animal g	ODBA	Dyn AccX	Dyn AccY	Dyn AccZ	Smth Press	Altitude smth	Pressure change	Altitude change	Median pressure
0	1	1	Category E	0.0119629	0.119873	-0.911865	-0.158203	0.119873	0.39624	0.11	0.008	11/6/2018	11	6	2018	6:32:09	23529	0.7	6	32	9	71782	0.0507813	3.47886	0	0	0	0	0	0	0	0	0	0	0	0	0	0	0	0	0	0	0	0	0	0	0.008	39579	0
1	2	2	Category E	0.083984375	0.21582031	-0.88793945	-0.14208984	0.13256836	0.39257813	0.11	0.008	11/6/2018	11	6	2018	6:32:09	23529	0.8	6	32	9	71782	0.05078125	3.4788574	0	0	0	0	0	0	0	0	0	0	0	0	0	0	0	0	0	0	0	0	0	0	0.008	39579.04	0
2	3	3	Category E	0	0.21582031	-0.92382813	-0.13989258	0.14135742	0.38989258	0.11	0.008	11/6/2018	11	6	2018	6:32:09	23529	0.9	6	32	9	71782	0.05078125	3.4788574	0	0	0	0	0	0	0	0	0	0	0	0	0	0	0	0	0	0	0	0	0	0	0.008	39579.04	0
3	4	4	Category E	0.095947266	0.15576172	-0.80395508	-0.12866211	0.15576172	0.39746094	0.11	0.008	11/6/2018	11	6	2018	6:32:10	23530	0	6	32	10	71783	0.05078125	3.4788574	0	0	0	0	0	0	0	0	0	0	0	0	0	0	0	0	0	0	0	0	0.008	39579.04	0	0	0.008
4	5	5	Category E	0.035888672	0.16796875	-0.76782227	-0.11499023	0.15844727	0.39990234	0.11	0.008	11/6/2018	11	6	2018	6:32:10	23530	0.1	6	32	10	71783	0.05078125	3.4788574	0	0	0	0	0	0	0	0	0	0	0	0	0	0	0	0	0	0	0	0	0.008	39579.04	0	0	0.008
5	6	6	Category E	0.15576172	0.14379883	-1.1279297	-0.096679688	0.16845703	0.40258789	0.11	0.008	11/6/2018	11	6	2018	6:32:10	23530	0.2	6	32	10	71783	0.05078125	3.4788574	0	0	0	0	0	0	0	0	0	0	0	0	0	0	0	0	0	0	0	0	0.008	39579.04	0	0	0.008
6	7	7	Category E	0.16796875	0.2277832	-0.95996094	-0.057373047	0.18408203	0.41674805	0.11	0.008	11/6/2018	11	6	2018	6:32:10	23530	0.3	6	32	10	71783	0.05078125	3.4788574	0	0	0	0	0	0	0	0	0	0	0	0	0	0	0	0	0	0	0	0	0.008	39579.04	0	0	0.008
7	8	8	Category E	0.059814453	0.095947266	-0.86376953	-0.071289063	0.17749023	0.40332031	0.12	0.008	11/6/2018	11	6	2018	6:32:10	23530	0.4	6	32	10	71783	0.05078125	3.4788574	0	0	0	0	0	0	0	0	0	0	0	0	0	0	0	0	0	0	0	0	0.008	39579.04	0	0	0.008
8	9	9	Category E	0.047851563	0.11987305	-0.82788086	-0.10498047	0.17578125	0.40844727	0.12	0.008	11/6/2018	11	6	2018	6:32:10	23530	0.5	6	32	10	71783	0.051025391	3.50625	0	0	0	0	0	0	0	0	0	0	0	0	0	0	0	0	0	0	0	0	0.008	39579.04	0	0	0.008
9	10	10	Category E	0.095947266	0.083984375	-0.87597656	-0.13037109	0.1875	0.39892578	0.12	0.008	11/6/2018	11	6	2018	6:32:10	23530	0.6	6	32	10	71783	0.051025391	3.50625	0	0	0	0	0	0	0	0	0	0	0	0	0	0	0	0	0	0	0	0	0.008	39579.04	0	0	0.008
10	11	11	Category E	0.11987305	0.083984375	-0.85180664	-0.13623047	0.19262695	0.38183594	0.12	0.008	11/6/2018	11	6	2018	6:32:10	23530	0.7	6	32	10	71783	0.051025391	3.50625	0	0	0	106.35181	0	0	0	0	0	0	0	0	0	0	0	0	0	0	0	0	0.008	39579.04	0	0	0.008
11	12	12	Category E	0.095947266	0.17993164	-0.81591797	-0.15356445	0.19067383	0.39135742	0.12	0.008	11/6/2018	11	6	2018	6:32:10	23530	0.8	6	32	10	71783	0.051025391	3.50625	0	0	0	106.02588	0	0	0	0	0	0	0	0	0	0	0	0	0	0	0	0	0.008	39579.04	0	0	0.008
12	13	13	Category E	0.19189453	0.20385742	-1.0439453	-0.14331055	0.17651367	0.39135742	0.12	0.008	11/6/2018	11	6	2018	6:32:10	23530	0.9	6	32	10	71784	0.051025391	3.50625	0	0	0	104.93042	0	0	0	0	0	0	0	0	0	0	0	0	0	0	0	0	0.008	39579.04	0	0	0.008
13	14	14	Category E	0.19189453	0.059814453	-0.99584961	-0.11572266	0.15136719	0.39575195	0.12	0.008	11/6/2018	11	6	2018	6:32:11	23531	0	6	32	11	71784	0.051025391	3.50625	0	0	0	105.46875	0	0	0	0	0	0	0	0	0	0	0	0	0	0	0	0	0.008	39579.04	0	0	0.008
14	15	15	Category E	0.13183594	0.15576172	-0.86376953	-0.11401367	0.14233398	0.40185547	0.12	0.008	11/6/2018	11	6	2018	6:32:11	23531	0.1	6	32	11	71784	0.051025391	3.50625	0	0	0	96.747559	0	0	0	0	0	0	0	0	0	0	0	0	0	0	0	0	0.008	39579.04	0	0	0.008
15	16	16	Category E	0.035888672	0.059814453	-0.81591797	-0.11865234	0.11450195	0.40307617	0.12	0.008	11/6/2018	11	6	2018	6:32:11	23531	0.2	6	32	11	71784	0.051025391	3.50625	0	0	0	81.683838	0	0	0	0	0	0	0	0	0	0	0	0	0	0	0	0	0.008	39579.04	0	0	0.008
16	17	17	Category E	-0.047851563	0.14379883	-0.91186523	-0.10986328	0.091308594	0.40893555	0.12	0.008	11/6/2018	11	6	2018	6:32:11	23531	0.3	6	32	11	71784	0.051025391	3.50625	0	0	0	59.616699	0	0	0	0	0	0	0	0	0	0	0	0	0	0	0	0	0.008	39579.04	0	0	0.008
17	18	18	Category E	0.047851563	0.21582031	-0.81591797	-0.093994141	0.099365234	0.40771484	0.13	0.008	11/6/2018	11	6	2018	6:32:11	23531	0.4	6	32	11	71784	0.051025391	3.50625	0	0	0	37.730225	0	0	0	0	0	0	0	0	0	0	0	0	0	0	0	0	0.008	39579.04	0	0	0.008
18	19	19	Category E	-0.011962891	0.16796875	-0.70776367	-0.098144531	0.10205078	0.40966797	0.13	0.008	11/6/2018	11	6	2018	6:32:11	23531	0.5	6	32	11	71784	0.051025391	3.50625	0	0	0	22.020752	0	0	0	0	0	0	0	0	0	0	0	0	0	0	0	0	0.008	39579.04	0	0	0.008
19	20	20	Category E	-0.011962891	0.38378906	-1.1999512	-0.091064453	0.091552734	0.41357422	0.13	0.008	11/6/2018	11	6	2018	6:32:11	23531	0.6	6	32	11	71784	0.051025391	3.50625	0	0	0	11.621826	0	0	0	0	0	0	0	0	0	0	0	0	0	0	0	0	0.008	39579.04	0	0	0.008
20	21	21	Category E	0.011962891	0.43188477	-1.0078125	-0.072021484	0.1171875	0.41967773	0.13	0.008	11/6/2018	11	6	2018	6:32:11	23531	0.7	6	32	11	71784	0.051025391	3.50625	0	0	0	11.673584	0	0	0	0	0	0	0	0	0	0	0	0	0	0	0	0	0.008	39579.04	0	0	0.008
21	22	22	Category E	0	0.21582031	-0.83984375	-0.092773438	0.10424805	0.42675781	0.13	0.008	11/6/2018	11	6	2018	6:32:11	23531	0.8	6	32	11	71784	0.051025391	3.50625	0	0	0	13.995117	0	0	0	0	0	0	0	0	0	0	0	0	0	0	0	0	0.008	39579.04	0	0	0.008
22	23	23	Category E	-0.035888672	0.17993164	-0.81591797	-0.12768555	0.095703125	0.41552734	0.13	0.008	11/6/2018	11	6	2018	6:32:11	23531	0.9	6	32	11	71785	0.051025391	3.50625	0	0	0	17.51001	0	0	0	0	0	0	0	0	0	0	0	0	0	0	0	0	0.008	39579.04	0	0	0.008
23	24	24	Category E	-0.071777344	0.21582031	-0.87597656	-0.16455078	0.090332031	0.39135742	0.13	0.008	11/6/2018	11	6	2018	6:32:12	23532	0	6	32	12	71785	0.051025391	3.50625	0	0	0	17.443115	0	0	0	0	0	0	0	0	0	0	0	0	0	0	0	0	0.008	39579.04	0	0	0.008
24	25	25	Category E	-0.011962891	0.19189453	-0.80395508	-0.16723633	0.093261719	0.38964844	0.13	0.008	11/6/2018	11	6	2018	6:32:12	23532	0.1	6	32	12	71785	0.051025391	3.50625	0	0	0	15.76123	0	0	0	0	0	0	0	0	0	0	0	0	0	0	0	0	0.008	39579.04	0	0	0.008
25	26	26	Category E	0.10791016	0.2878418	-1.0678711	-0.16137695	0.072998047	0.38745117	0.13	0.008	11/6/2018	11	6	2018	6:32:12	23532	0.2	6	32	12	71785	0.051025391	3.50625	0	0	0	15.172119	0	0	0	0	0	0	0	0	0	0	0	0	0	0	0	0	0.008	39579.04	0	0	0.008
26	27	27	Category E	0.011962891	0.14379883	-0.87597656	-0.14550781	0.0703125	0.39379883	0.13	0.008	11/6/2018	11	6	2018	6:32:12	23532	0.3	6	32	12	71785	0.051025391	3.50625	0	0	0	14.082031	0	0	0	0	0	0	0	0	0	0	0	0	0	0	0	0	0.008	39579.04	0	0	0.008
27	28	28	Category E	0.011962891	0.21582031	-0.79199219	-0.13134766	0.0703125	0.39599609	0.14	0.008	11/6/2018	11	6	2018	6:32:12	23532	0.4	6	32	12	71785	0.051025391	3.50625	0	0	0	12.541992	0	0	0	0	0	0	0	0	0	0	0	0	0	0	0	0	0.008	39579.04	0	0	0.008
28	29	29	Category E	-0.083984375	0.14379883	-0.85180664	-0.11645508	0.071044922	0.40454102	0.14	0.008	11/6/2018	11	6	2018	6:32:12	23532	0.5	6	32	12	71785	0.051025391	3.50625	0	0	0	10.683838	0	0	0	0	0	0	0	0	0	0	0	0	0	0	0	0	0.008	39579.04	0	0	0.008
29	30	30	Category E	-0.15576172	0.17993164	-0.97192383	-0.12353516	0.085449219	0.41381836	0.14	0.008	11/6/2018	11	6	2018	6:32:12	23532	0.6	6	32	12	71785	0.051025391	3.50625	0	0	0	9.8662109	0	0	0	0	0	0	0	0	0	0	0	0	0	0	0	0	0.008	39579.04	0	0	0.008
30	31	31	Category E	0.035888672	0.16796875	-0.79199219	-0.12280273	0.12353516	0.40136719	0.14	0.008	11/6/2018	11	6	2018	6:32:12	23532	0.7	6	32	12	71785	0.051025391	3.50625	0	0	0	8.5200195	0	0	0	0	0	0	0	0	0	0	0	0	0	0	0	0	0.008	39579.04	0	0	0.008
31	32	32	Category E	0.011962891	0.19189453	-1.1398926	-0.090087891	0.1472168	0.41137695	0.14	0.008	11/6/2018	11	6	2018	6:32:12	23532	0.8	6	32	12	71785	0.051025391	3.50625	0	0	0	3.4519043	0	0	0	0	0	0	0	0	0	0	0	0	0	0	0	0	0.008	39579.04	0	0	0.008
32	33	33	Category E	0.083984375	0.2277832	-0.87597656	-0.092529297	0.13867188	0.40600586	0.14	0.008	11/6/2018	11	6	2018	6:32:12	23532	0.9	6	32	12	71786	0.051025391	3.50625	0	0	0	1.7790527	0	0	0	0	0	0	0	0	0	0	0	0	0	0	0	0	0.008	39579.04	0	0	0.008
33	34	34	Category E	0.10791016	0.17993164	-0.81591797	-0.099121094	0.13793945	0.39794922	0.14	0.008	11/6/2018	11	6	2018	6:32:13	23533	0	6	32	13	71786	0.051025391	3.50625	0	0	0	5.1901855	0	0	0	0	0	0	0	0	0	0	0	0	0	0	0	0	0.008	39579.04	0	0	0.008
34	35	35	Category E	-0.023925781	0.21582031	-0.86376953	-0.13183594	0.13598633	0.3972168	0.14	0.008	11/6/2018	11	6	2018	6:32:13	23533	0.1	6	32	13	71786	0.051025391	3.50625	0	0	0	8.7597656	0	0	0	0	0	0	0	0	0	0	0	0	0	0	0	0	0.008	39579.04	0	0	0.008
35	36	36	Category E	-0.035888672	0.2277832	-0.94799805	-0.14526367	0.13818359	0.39794922	0.14	0.008	11/6/2018	11	6	2018	6:32:13	23533	0.2	6	32	13	71786	0.051025391	3.50625	0	0	0	12.654541	0	0	0	0	0	0	0	0	0	0	0	0	0	0	0	0	0.008	39579.04	0	0	0.008
36	37	37	Category E	0.035888672	0.16796875	-0.73193359	-0.12866211	0.13476563	0.38916016	0.14	0.008	11/6/2018	11	6	2018	6:32:13	23533	0.3	6	32	13	71786	0.051025391	3.50625	0	0	0	14.674072	0	0	0	0	0	0	0	0	0	0	0	0	0	0	0	0	0.008	39579.04	0	0	0.008
37	38	38	Category E	0.11987305	0.2277832	-1.1159668	-0.13037109	0.13867188	0.3894043	0.15	0.008	11/6/2018	11	6	2018	6:32:13	23533	0.4	6	32	13	71786	0.051025391	3.50625	0	0	0	14.984619	0	0	0	0	0	0	0	0	0	0	0	0	0	0	0	0	0.008	39579.04	0	0	0.008
38	39	39	Category E	0.023925781	0.11987305	-1.0439453	-0.097412109	0.13964844	0.40576172	0.15	0.008	11/6/2018	11	6	2018	6:32:13	23533	0.5	6	32	13	71786	0.051025391	3.50625	0	0	0	15.403809	0	0	0	0	0	0	0	0	0	0	0	0	0	0	0	0	0.008	39579.04	0	0	0.008
39	40	40	Category E	0.011962891	0.14379883	-0.87597656	-0.066650391	0.13183594	0.41088867	0.15	0.008	11/6/2018	11	6	2018	6:32:13	23533	0.6	6	32	13	71786	0.051025391	3.50625	0	0	0	16.179199	0	0	0	0	0	0	0	0	0	0	0	0	0	0	0	0	0.008	39579.04	0	0	0.008
40	41	41	Category E	-0.035888672	0.17993164	-0.86376953	-0.062744141	0.14672852	0.41625977	0.15	0.008	11/6/2018	11	6	2018	6:32:13	23533	0.7	6	32	13	71786	0.051025391	3.50625	0.12255859	0.17285156	-0.88061523	16.076904	0.15966797	0	0	0	0	0	0	0	0	0	0.90600586	0.093994141	0.18261719	-0.15844727	0.006835938	0.016845703	0.008	39579.04	0	0	0.008
41	42	42	Category E	-0.11987305	0.19189453	-0.89990234	-0.067138672	0.15893555	0.41723633	0.15	0.008	11/6/2018	11	6	2018	6:32:13	23533	0.8	6	32	13	71786	0.051025391	3.50625	0.125	0.17382813	-0.88012695	14.066895	0.24633789	0	0	0	0	0	0	0	0	0	0.90576172	0.094238281	0.28271484	-0.24487305	0.017822266	-0.01953125	0.008	39579.04	0	0	0.008
42	43	43	Category E	0.035888672	0.15576172	-0.73193359	-0.059814453	0.16845703	0.41650391	0.15	0.008	11/6/2018	11	6	2018	6:32:13	23533	0.9	6	32	13	71787	0.051025391	3.50625	0.12670898	0.17333984	-0.87988281	14.388916	0.17456055	0	0	0	0	0	0	0	0	0	0.90576172	0.094238281	0.2565918	-0.090820313	-0.017578125	0.14794922	0.008	39579.04	0	0	0.008
43	44	44	Category E	0.071777344	0	-1.1159668	-0.031494141	0.17236328	0.42333984	0.15	0.008	11/6/2018	11	6	2018	6:32:14	23534	0	6	32	14	71787	0.051025391	3.50625	0.12963867	0.1730957	-0.87866211	16.275391	0.29907227	0	0	0	0	0	0	0	0	0	0.9050293	0.094970703	0.46801758	-0.057861328	-0.1730957	-0.23706055	0.008	39579.04	0	0	0.008
44	45	45	Category E	0.21582031	0.20385742	-0.79199219	-0.017578125	0.18139648	0.40161133	0.15	0.008	11/6/2018	11	6	2018	6:32:14	23534	0.1	6	32	14	71787	0.051025391	3.50625	0.13085938	0.17333984	-0.87963867	15.199707	0.12548828	0	0	0	0	0	0	0	0	0	0.90600586	0.093994141	0.20263672	0.084716797	0.030273438	0.087646484	0.008	39579.04	0	0	0.008
45	46	46	Category E	0.15576172	0.095947266	-0.77978516	-0.025634766	0.1953125	0.40063477	0.15	0.008	11/6/2018	11	6	2018	6:32:14	23534	0.2	6	32	14	71787	0.051025391	3.50625	0.13330078	0.17358398	-0.88061523	14.963379	0.12939453	0	0	0	0	0	0	0	0	0	0.9074707	0.092529297	0.20117188	0.022216797	-0.077636719	0.10083008	0.008	39579.04	0	0	0.008
46	47	47	Category E	-0.047851563	0.16796875	-0.97192383	-0.071289063	0.18188477	0.39941406	0.15	0.008	11/6/2018	11	6	2018	6:32:14	23534	0.3	6	32	14	71787	0.051025391	3.5255859	0.13378906	0.17382813	-0.87719727	17.046387	0.20483398	0	0	0	0	0	0	0	0	0	0.90429688	0.095703125	0.28222656	-0.18164063	-0.005859375	-0.094482422	0.008	39579.04	0	0	0.008
47	48	48	Category E	0.20385742	0.10791016	-0.74389648	-0.12255859	0.17578125	0.39501953	0.16	0.008	11/6/2018	11	6	2018	6:32:14	23534	0.4	6	32	14	71787	0.051025391	3.5255859	0.13427734	0.17333984	-0.87597656	18.812256	0.16308594	0	0	0	0	0	0	0	0	0	0.90307617	0.096923828	0.26708984	0.069335938	-0.065429688	0.13208008	0.008	39579.04	0	0	0.008
48	49	49	Category E	0.16796875	0.25195313	-0.93579102	-0.1340332	0.17041016	0.40771484	0.16	0.008	11/6/2018	11	6	2018	6:32:14	23534	0.5	6	32	14	71787	0.051025391	3.5255859	0.13623047	0.17456055	-0.87597656	17.46582	0.10253906	0	0	0	0	0	0	0	0	0	0.90356445	0.096435547	0.16870117	0.031494141	0.077148438	-0.059570313	0.008	39579.04	0	0	0.008
49	50	50	Category E	0.21582031	0.15576172	-1.1159668	-0.14086914	0.16040039	0.39624023	0.16	0.008	11/6/2018	11	6	2018	6:32:14	23534	0.6	6	32	14	71787	0.051025391	3.5255859	0.13818359	0.17529297	-0.8762207	13.299805	0.25244141	0	0	0	0	0	0	0	0	0	0.90429688	0.095703125	0.33691406	0.077392578	-0.01953125	-0.23950195	0.008	39579.04	0	0	0.008
50	51	51	Category E	0.15576172	0.17993164	-0.87597656	-0.11987305	0.14355469	0.40380859	0.16	0.008	11/6/2018	11	6	2018	6:32:14	23534	0.7	6	32	14	71787	0.051025391	3.5255859	0.1394043	0.17675781	-0.87597656	10.349854	0.016357422	0	0	0	0	0	0	0	0	0	0.90454102	0.095458984	0.019287109	0.016113281	0.002929688	0	0.008	39579.04	0	0	0.008
51	52	52	Category E	0.047851563	0.095947266	-0.75585938	-0.11987305	0.11206055	0.40405273	0.16	0.008	11/6/2018	11	6	2018	6:32:14	23534	0.8	6	32	14	71787	0.051025391	3.5255859	0.14038086	0.17773438	-0.87597656	9.1728516	0.17260742	0	0	0	0	0	0	0	0	0	0.9050293	0.094970703	0.29492188	-0.092529297	-0.081787109	0.12011719	0.008	39579.04	0	0	0.008
52	53	53	Category E	-0.035888672	0.19189453	-0.91186523	-0.11499023	0.11474609	0.40649414	0.16	0.008	11/6/2018	11	6	2018	6:32:14	23534	0.9	6	32	14	71788	0.051025391	3.5255859	0.14208984	0.17749023	-0.87670898	6.0371094	0.18212891	0	0	0	0	0	0	0	0	0	0.90576172	0.094238281	0.22729492	-0.17797852	0.014160156	-0.034912109	0.008	39579.04	0	0	0.008
53	54	54	Category E	0.23999023	0.2277832	-0.86376953	-0.10424805	0.13208008	0.40380859	0.16	0.008	11/6/2018	11	6	2018	6:32:15	23535	0	6	32	15	71788	0.051025391	3.5255859	0.14233398	0.17724609	-0.87451172	1.6928711	0.11010742	0	0	0	0	0	0	0	0	0	0.90356445	0.096435547	0.15869141	0.097412109	0.050292969	0.010742188	0.008	39579.04	0	0	0.008
54	55	55	Category E	0.17993164	0.19189453	-0.88793945	-0.067138672	0.14233398	0.39892578	0.16	0.008	11/6/2018	11	6	2018	6:32:15	23535	0.1	6	32	15	71788	0.051025391	3.5255859	0.14282227	0.17895508	-0.87304688	1.401123	0.041748047	0	0	0	0	0	0	0	0	0	0.90258789	0.097412109	0.064697266	0.036865234	0.012695313	-0.014648438	0.008	39579.04	0	0	0.008
55	56	56	Category E	0.26391602	0.19189453	-1.1518555	-0.069091797	0.14916992	0.39892578	0.16	0.008	11/6/2018	11	6	2018	6:32:15	23535	0.2	6	32	15	71788	0.051025391	3.5255859	0.14379883	0.17895508	-0.87329102	1.505127	0.3034668	0	0	0	0	0	0	0	0	0	0.90283203	0.097167969	0.41113281	0.11987305	0.012695313	-0.27832031	0.008	39579.04	0	0	0.008
56	57	57	Category E	0.21582031	0.17993164	-0.83984375	-0.046875	0.16625977	0.42089844	0.16	0.008	11/6/2018	11	6	2018	6:32:15	23535	0.3	6	32	15	71788	0.051025391	3.5255859	0.14599609	0.18041992	-0.87402344	0.88183594	0.077636719	0	0	0	0	0	0	0	0	0	0.90454102	0.095458984	0.10473633	0.069580078	-0.000488281	0.034179688	0.008	39579.04	0	0	0.008
57	58	58	Category E	0.16796875	0.14379883	-0.85180664	-0.072021484	0.16137695	0.41015625	0.17	0.008	11/6/2018	11	6	2018	6:32:15	23535	0.4	6	32	15	71788	0.051025391	3.5255859	0.14941406	0.1809082	-0.87353516	1.6787109	0.046875	0	0	0	0	0	0	0	0	0	0.90454102	0.095458984	0.077392578	0.018310547	-0.037109375	0.021728516	0.008	39579.04	0	0	0.008
58	59	59	Category E	0.095947266	0.19189453	-0.81591797	-0.12939453	0.15966797	0.40258789	0.17	0.008	11/6/2018	11	6	2018	6:32:15	23535	0.5	6	32	15	71788	0.051025391	3.5255859	0.15136719	0.18041992	-0.87402344	3.3212891	0.081298828	0	0	0	0	0	0	0	0	0	0.90527344	0.094726563	0.125	-0.055419922	0.011230469	0.058105469	0.008	39579.04	0	0	0.008
59	60	60	Category E	0.25195313	0.071777344	-0.59985352	-0.13037109	0.14819336	0.39550781	0.17	0.008	11/6/2018	11	6	2018	6:32:15	23535	0.6	6	32	15	71788	0.051025391	3.5255859	0.15429688	0.18066406	-0.87597656	6.3666992	0.3125	0	0	0	0	0	0	0	0	0	0.90771484	0.092285156	0.48266602	0.097412109	-0.10888672	0.27612305	0.008	39579.04	0	0	0.008
60	61	61	Category E	0.3359375	0.19189453	-1.1879883	-0.14208984	0.1484375	0.4050293	0.17	0.008	11/6/2018	11	6	2018	6:32:15	23535	0.7	6	32	15	71788	0.051025391	3.5255859	0.15698242	0.17822266	-0.87182617	7.7871094	0.36328125	0	0	0	0	0	0	0	0	0	0.90356445	0.096435547	0.50830078	0.17871094	0.013427734	-0.31591797	0.008	39579.04	0	0	0.008
61	62	62	Category E	0.29980469	0.19189453	-1.0559082	-0.11645508	0.14794922	0.40283203	0.17	0.008	11/6/2018	11	6	2018	6:32:15	23535	0.8	6	32	15	71788	0.051025391	3.5255859	0.15942383	0.17504883	-0.86987305	7.5944824	0.23339844	0	0	0	0	0	0	0	0	0	0.90161133	0.098388672	0.34277344	0.14013672	0.016601563	-0.18579102	0.008	39579.04	0	0	0.008
62	63	63	Category E	0.26391602	0.19189453	-0.73193359	-0.13916016	0.14257813	0.41430664	0.17	0.008	11/6/2018	11	6	2018	6:32:15	23535	0.9	6	32	15	71789	0.051025391	3.5255859	0.16259766	0.17456055	-0.86987305	8.3928223	0.171875	0	0	0	0	0	0	0	0	0	0.90209961	0.097900391	0.25634766	0.10107422	0.017089844	0.13793945	0.008	39579.04	0	0	0.008
63	64	64	Category E	0.2277832	0.19189453	-0.7199707	-0.16577148	0.1340332	0.39526367	0.17	0.008	11/6/2018	11	6	2018	6:32:16	23536	0	6	32	16	71789	0.051025391	3.5255859	0.16552734	0.17456055	-0.87060547	7.1958008	0.16381836	0	0	0	0	0	0	0	0	0	0.90332031	0.096679688	0.22998047	0.062011719	0.017089844	0.15063477	0.008	39579.04	0	0	0.008
64	65	65	Category E	0.26391602	0.059814453	-0.70776367	-0.18725586	0.13085938	0.37548828	0.17	0.008	11/6/2018	11	6	2018	6:32:16	23536	0.1	6	32	16	71789	0.051025391	3.5255859	0.16894531	0.17407227	-0.87084961	4.4575195	0.22070313	0	0	0	0	0	0	0	0	0	0.90405273	0.095947266	0.37231445	0.094726563	-0.11425781	0.16308594	0.008	39579.04	0	0	0.008
65	66	66	Category E	0.26391602	-0.023925781	-0.69580078	-0.18408203	0.14916992	0.37207031	0.17	0.008	11/6/2018	11	6	2018	6:32:16	23536	0.2	6	32	16	71789	0.051025391	3.5255859	0.17163086	0.17382813	-0.87182617	3.4265137	0.28027344	0	0	0	0	0	0	0	0	0	0.90527344	0.094726563	0.46582031	0.092041016	-0.19775391	0.17602539	0.008	39579.04	0	0	0.008
66	67	67	Category E	0.38378906	0.17993164	-0.95996094	-0.16845703	0.15063477	0.38012695	0.17	0.008	11/6/2018	11	6	2018	6:32:16	23536	0.3	6	32	16	71789	0.051025391	3.5255859	0.1730957	0.17236328	-0.86914063	1.9084473	0.22924805	0	0	0	0	0	0	0	0	0	0.90283203	0.097167969	0.30834961	0.21044922	0.007324219	-0.090576172	0.008	39579.04	0	0	0.008
67	68	68	Category E	0.51586914	0.2277832	-0.80395508	-0.1472168	0.16308594	0.38916016	0.18	0.008	11/6/2018	11	6	2018	6:32:16	23536	0.4	6	32	16	71789	0.051025391	3.5255859	0.17578125	0.17260742	-0.86914063	1.815918	0.3503418	0	0	0	0	0	0	0	0	0	0.90356445	0.096435547	0.46020508	0.33984375	0.054931641	0.065185547	0.008	39579.04	0	0	0.008
68	69	69	Category E	0.3359375	0.16796875	-0.7199707	-0.1796875	0.14624023	0.37573242	0.18	0.008	11/6/2018	11	6	2018	6:32:16	23536	0.5	6	32	16	71789	0.051025391	3.5255859	0.17822266	0.17211914	-0.87011719	5.3249512	0.21777344	0	0	0	0	0	0	0	0	0	0.90478516	0.095214844	0.31201172	0.1574707	-0.004150391	0.15014648	0.008	39579.04	0	0	0.008
69	70	70	Category E	0.26391602	0.19189453	-0.81591797	-0.20263672	0.12988281	0.36303711	0.18	0.008	11/6/2018	11	6	2018	6:32:16	23536	0.6	6	32	16	71789	0.051025391	3.5255859	0.18212891	0.17260742	-0.87060547	6.6491699	0.10009766	0	0	0	0	0	0	0	0	0	0.90600586	0.093994141	0.15551758	0.081542969	0.019042969	0.0546875	0.008	39579.04	0	0	0.008
70	71	71	Category E	0.2878418	0.26391602	-0.82788086	-0.23583984	0.13256836	0.37329102	0.18	0.008	11/6/2018	11	6	2018	6:32:16	23536	0.7	6	32	16	71789	0.051025391	3.5255859	0.18652344	0.17236328	-0.86914063	9.4831543	0.14233398	0	0	0	0	0	0	0	0	0	0.90551758	0.094482422	0.23388672	0.10107422	0.091308594	0.041259766	0.008	39579.04	0	0	0.008
71	72	72	Category E	0.37182617	0.14379883	-0.65991211	-0.24731445	0.11352539	0.3737793	0.18	0.008	11/6/2018	11	6	2018	6:32:16	23536	0.8	6	32	16	71789	0.051025391	3.5255859	0.1887207	0.17260742	-0.87011719	15.899658	0.28027344	0	0	0	0	0	0	0	0	0	0.90698242	0.093017578	0.42236328	0.18286133	-0.028808594	0.21020508	0.008	39579.04	0	0	0.008
72	73	73	Category E	0.32397461	0.3359375	-1.1757813	-0.26879883	0.085693359	0.3503418	0.18	0.008	11/6/2018	11	6	2018	6:32:16	23536	0.9	6	32	16	71790	0.051025391	3.5255859	0.19091797	0.17260742	-0.86694336	24.48291	0.37353516	0	0	0	0	0	0	0	0	0	0.90454102	0.095458984	0.60449219	0.1328125	0.16308594	-0.30859375	0.008	39579.04	0	0	0.008
73	74	74	Category E	0.31176758	0.19189453	-0.93579102	-0.26269531	0.072265625	0.35961914	0.18	0.008	11/6/2018	11	6	2018	6:32:17	23537	0	6	32	17	71790	0.051025391	3.5255859	0.19262695	0.171875	-0.8671875	30.345215	0.13867188	0	0	0	0	0	0	0	0	0	0.90478516	0.095214844	0.20727539	0.11889648	0.019775391	-0.068359375	0.008	39579.04	0	0	0.008
74	75	75	Category E	0.2878418	0.11987305	-0.75585938	-0.26171875	0.060791016	0.36254883	0.18	0.008	11/6/2018	11	6	2018	6:32:17	23537	0.1	6	32	17	71790	0.051025391	3.5255859	0.19384766	0.171875	-0.86791992	37.008789	0.15527344	0	0	0	0	0	0	0	0	0	0.90576172	0.094238281	0.25830078	0.09375	-0.052001953	0.11206055	0.008	39579.04	0	0	0.008
75	76	76	Category E	0.23999023	0.16796875	-0.75585938	-0.2890625	0.063476563	0.34155273	0.18	0.008	11/6/2018	11	6	2018	6:32:17	23537	0.2	6	32	17	71790	0.051025391	3.5255859	0.19677734	0.17114258	-0.86816406	49.092285	0.12036133	0	0	0	0	0	0	0	0	0	0.90649414	0.093505859	0.15869141	0.04296875	-0.003173828	0.11230469	0.008	39579.04	0	0	0.008
76	77	77	Category E	0.15576172	0.083984375	-0.77978516	-0.30786133	0.068359375	0.32617188	0.18	0.008	11/6/2018	11	6	2018	6:32:17	23537	0.3	6	32	17	71790	0.051025391	3.5255859	0.19995117	0.17041016	-0.8671875	59.579834	0.13061523	0	0	0	0	0	0	0	0	0	0.90625	0.09375	0.21826172	-0.044189453	-0.086425781	0.087402344	0.008	39579.04	0	0	0.008
77	78	78	Category E	0.16796875	0.10791016	-0.83984375	-0.3125	0.079101563	0.33520508	0.19	0.008	11/6/2018	11	6	2018	6:32:17	23537	0.4	6	32	17	71790	0.051025391	3.5255859	0.2019043	0.1706543	-0.86889648	66.421631	0.077148438	0	0	0	0	0	0	0	0	0	0.90844727	0.091552734	0.1262207	-0.033935547	-0.062744141	0.029052734	0.008	39579.04	0	0	0.008
78	79	79	Category L	0.20385742	0.20385742	-0.87597656	-0.23291016	-0.20507813	0.29248047	0.36	0.008	11/6/2018	11	6	2018	6:32:34	23554	0.7	6	32	34	71807	0.050292969	3.5255859	0.20263672	0.16992188	-0.8659668	72.549805	0.03515625	0	0	0	0	0	0	0	0	0	0.90551758	0.094482422	0.044677734	0.000976563	0.033691406	-0.009765625	0.008	39579.04	0	0	0.008
79	80	80	Category L	0.21582031	0.19189453	-0.87597656	-0.24462891	-0.20043945	0.30615234	0.36	0.008	11/6/2018	11	6	2018	6:32:34	23554	0.8	6	32	34	71807	0.050292969	3.5255859	0.20483398	0.17089844	-0.86376953	78.868652	0.026367188	0	0	0	0	0	0	0	0	0	0.90405273	0.095947266	0.043945313	0.010742188	0.020751953	-0.011962891	0.008	39579.04	0	0	0.008
80	81	81	Category L	0.20385742	0.19189453	-0.86376953	-0.23632813	-0.20678711	0.29833984	0.36	0.008	11/6/2018	11	6	2018	6:32:34	23554	0.9	6	32	34	71808	0.050292969	3.5255859	0.20727539	0.17138672	-0.86401367	82.610107	0.020507813	0	0	0	0	0	0	0	0	0	0.9050293	0.094970703	0.024169922	-0.003417969	0.020263672	0.000244141	0.008	39579.04	0	0	0.008
81	82	82	Category L	0.21582031	0.17993164	-0.86376953	-0.23608398	-0.20825195	0.30444336	0.36	0.008	11/6/2018	11	6	2018	6:32:35	23555	0	6	32	35	71808	0.050292969	3.5255859	0.21020508	0.17114258	-0.86425781	83.318604	0.010009766	0	0	0	0	0	0	0	0	0	0.90576172	0.094238281	0.014404297	0.005371094	0.008544922	0.000488281	0.008	39579.04	0	0	0.008
82	83	83	Category L	0.2277832	0.19189453	-0.83984375	-0.23510742	-0.20068359	0.30664063	0.36	0.008	11/6/2018	11	6	2018	6:32:35	23555	0.1	6	32	35	71808	0.050292969	3.5255859	0.21435547	0.17138672	-0.86425781	82.235107	0.034423828	0	0	0	0	0	0	0	0	0	0.90673828	0.093261719	0.058105469	0.013183594	0.020263672	0.024414063	0.008	39579.04	0	0	0.008
83	84	84	Category L	0.20385742	0.17993164	-0.86376953	-0.234375	-0.20727539	0.30126953	0.36	0.008	11/6/2018	11	6	2018	6:32:35	23555	0.2	6	32	35	71808	0.050292969	3.5255859	0.21630859	0.17163086	-0.86621094	80.961914	0.015136719	0	0	0	0	0	0	0	0	0	0.90942383	0.090576172	0.023193359	-0.012451172	0.008056641	0.002441406	0.008	39579.04	0	0	0.008
84	85	85	Category L	0.2277832	0.19189453	-0.86376953	-0.23461914	-0.20166016	0.30737305	0.36	0.008	11/6/2018	11	6	2018	6:32:35	23555	0.3	6	32	35	71808	0.050292969	3.5255859	0.21801758	0.17382813	-0.86303711	76.783203	0.020263672	0	0	0	0	0	0	0	0	0	0.90722656	0.092773438	0.027832031	0.009521484	0.017822266	-0.000488281	0.008	39579.04	0	0	0.008
85	86	86	Category L	0.20385742	0.15576172	-0.85180664	-0.23779297	-0.20336914	0.30444336	0.37	0.008	11/6/2018	11	6	2018	6:32:35	23555	0.4	6	32	35	71808	0.050292969	3.5255859	0.21777344	0.17358398	-0.86401367	68.357422	0.025878906	0	0	0	0	0	0	0	0	0	0.90795898	0.092041016	0.044433594	-0.013916016	-0.017822266	0.012207031	0.008	39579.04	0	0	0.008
86	87	87	Category L	0.20385742	0.19189453	-0.86376953	-0.23608398	-0.20483398	0.3125	0.37	0.008	11/6/2018	11	6	2018	6:32:35	23555	0.5	6	32	35	71808	0.050292969	3.5255859	0.21850586	0.17480469	-0.86572266	59.113037	0.022460938	0	0	0	0	0	0	0	0	0	0.90991211	0.090087891	0.033691406	-0.014648438	0.016845703	0.001953125	0.008	39579.04	0	0	0.008
87	88	88	Category L	0.20385742	0.19189453	-0.85180664	-0.23461914	-0.20239258	0.30444336	0.37	0.008	11/6/2018	11	6	2018	6:32:35	23555	0.6	6	32	35	71808	0.050292969	3.5255859	0.22192383	0.17504883	-0.86450195	49.501709	0.027832031	0	0	0	0	0	0	0	0	0	0.90966797	0.090332031	0.047607422	-0.018066406	0.016601563	0.012695313	0.008	39579.04	0	0	0.008
88	89	89	Category L	0.20385742	0.19189453	-0.85180664	-0.23779297	-0.19873047	0.30029297	0.37	0.008	11/6/2018	11	6	2018	6:32:35	23555	0.7	6	32	35	71808	0.050292969	3.5255859	0.22216797	0.17578125	-0.86621094	40.19458	0.028320313	0	0	0	0	0	0	0	0	0	0.91137695	0.088623047	0.048583984	-0.018310547	0.015869141	0.014404297	0.008	39579.04	0	0	0.008
89	90	90	Category L	0.20385742	0.19189453	-0.85180664	-0.23535156	-0.20532227	0.29223633	0.37	0.008	11/6/2018	11	6	2018	6:32:35	23555	0.8	6	32	35	71808	0.050292969	3.5255859	0.22290039	0.17480469	-0.86572266	31.366211	0.029052734	0	0	0	0	0	0	0	0	0	0.91088867	0.089111328	0.049804688	-0.019042969	0.016845703	0.013916016	0.008	39579.04	0	0	0.008
90	91	91	Category L	0.20385742	0.16796875	-0.86376953	-0.24072266	-0.19238281	0.30761719	0.37	0.008	11/6/2018	11	6	2018	6:32:35	23555	0.9	6	32	35	71808	0.050292969	3.5255859	0.22290039	0.17529297	-0.86303711	23.828369	0.020263672	0	0	0	0	0	0	0	0	0	0.90844727	0.091552734	0.027099609	-0.019042969	-0.007324219	-0.000488281	0.008	39579.04	0	0	0.008
91	92	92	Category L	0.2277832	0.15576172	-0.86376953	-0.234375	-0.20410156	0.3046875	0.37	0.008	11/6/2018	11	6	2018	6:32:36	23556	0	6	32	36	71809	0.050292969	3.5255859	0.22338867	0.17553711	-0.86328125	17.622803	0.020019531	0	0	0	0	0	0	0	0	0	0.90893555	0.091064453	0.024414063	0.004150391	-0.019775391	-0.000244141	0.008	39579.04	0	0	0.008
92	93	93	Category L	0.20385742	0.19189453	-0.87597656	-0.24121094	-0.19433594	0.30541992	0.37	0.008	11/6/2018	11	6	2018	6:32:36	23556	0.1	6	32	36	71809	0.050292969	3.5255859	0.2253418	0.17651367	-0.86474609	12.090576	0.028564453	0	0	0	0	0	0	0	0	0	0.91088867	0.089111328	0.047851563	-0.021484375	0.015136719	-0.010986328	0.008	39579.04	0	0	0.008
93	94	94	Category L	0.2277832	0.17993164	-0.87597656	-0.23803711	-0.20361328	0.29248047	0.37	0.008	11/6/2018	11	6	2018	6:32:36	23556	0.2	6	32	36	71809	0.050292969	3.5255859	0.22827148	0.17651367	-0.86425781	7.0751953	0.011962891	0	0	0	0	0	0	0	0	0	0.91137695	0.088623047	0.015380859	-0.000488281	0.003173828	-0.011474609	0.008	39579.04	0	0	0.008
94	95	95	Category L	0.21582031	0.16796875	-0.87597656	-0.2409668	-0.203125	0.30737305	0.37	0.008	11/6/2018	11	6	2018	6:32:36	23556	0.3	6	32	36	71809	0.050292969	3.5255859	0.2277832	0.17553711	-0.86474609	3.3132324	0.018066406	0	0	0	0	0	0	0	0	0	0.91137695	0.088623047	0.030761719	-0.011962891	-0.007568359	-0.010986328	0.008	39579.04	0	0	0.008
95	96	96	Category L	0.21582031	0.17993164	-0.88793945	-0.23974609	-0.20483398	0.30249023	0.38	0.008	11/6/2018	11	6	2018	6:32:36	23556	0.4	6	32	36	71809	0.050292969	3.5255859	0.2277832	0.17553711	-0.86425781	0.71679688	0.026611328	0	0	0	0	0	0	0	0	0	0.91088867	0.089111328	0.039794922	-0.011962891	0.004150391	-0.0234375	0.008	39579.04	0	0	0.008
96	97	97	Category L	0.21582031	0.17993164	-0.86376953	-0.24462891	-0.20483398	0.30126953	0.38	0.008	11/6/2018	11	6	2018	6:32:36	23556	0.5	6	32	36	71809	0.050292969	3.5255859	0.22705078	0.17553711	-0.86132813	0.40869141	0.012451172	0	0	0	0	0	0	0	0	0	0.90795898	0.092041016	0.018066406	-0.011230469	0.004150391	-0.002197266	0.008	39579.04	0	0	0.008
97	98	98	Category L	0.21582031	0.17993164	-0.86376953	-0.23657227	-0.20068359	0.29248047	0.38	0.008	11/6/2018	11	6	2018	6:32:36	23556	0.6	6	32	36	71809	0.050292969	3.5255859	0.22705078	0.17553711	-0.86157227	0.43139648	0.012207031	0	0	0	0	0	0	0	0	0	0.90820313	0.091796875	0.017333984	-0.011230469	0.004150391	-0.001953125	0.008	39579.04	0	0	0.008
98	99	99	Category L	0.21582031	0.17993164	-0.85180664	-0.24487305	-0.19604492	0.30712891	0.38	0.008	11/6/2018	11	6	2018	6:32:36	23556	0.7	6	32	36	71809	0.050292969	3.5255859	0.22753906	0.17626953	-0.86206055	0.80371094	0.015869141	0	0	0	0	0	0	0	0	0	0.90893555	0.091064453	0.025634766	-0.01171875	0.003417969	0.010253906	0.008	39579.04	0	0	0.008
99	100	100	Category L	0.20385742	0.19189453	-0.86376953	-0.24291992	-0.19604492	0.30957031	0.38	0.008	11/6/2018	11	6	2018	6:32:36	23556	0.8	6	32	36	71809	0.050292969	3.5255859	0.22875977	0.17602539	-0.86303711	1.1398926	0.029541016	0	0	0	0	0	0	0	0	0	0.91015625	0.08984375	0.041259766	-0.024902344	0.015625	-0.000488281	0.008	39579.04	0	0	0.008
100	101	101	Category L	0.21582031	0.16796875	-0.86376953	-0.24829102	-0.18701172	0.30541992	0.38	0.008	11/6/2018	11	6	2018	6:32:36	23556	0.9	6	32	36	71809	0.050292969	3.5255859	0.22827148	0.17749023	-0.86645508	1.5197754	0.015869141	0	0	0	0	0	0	0	0	0	0.91333008	0.086669922	0.024658203	-0.012451172	-0.009521484	0.002685547	0.008	39579.04	0	0	0.008
101	102	102	Category L	0.23999023	0.19189453	-0.83984375	-0.24414063	-0.19238281	0.30859375	0.38	0.008	11/6/2018	11	6	2018	6:32:37	23557	0	6	32	37	71810	0.050292969	3.5255859	0.2265625	0.17749023	-0.86279297	2.0217285	0.030273438	0	0	0	0	0	0	0	0	0	0.90966797	0.090332031	0.05078125	0.013183594	0.014160156	0.022949219	0.008	39579.04	0	0	0.008
102	103	103	Category L	0.20385742	0.17993164	-0.87597656	-0.2421875	-0.18969727	0.30664063	0.38	0.008	11/6/2018	11	6	2018	6:32:37	23557	0.1	6	32	37	71810	0.050292969	3.5255859	0.2253418	0.17724609	-0.86035156	2.607666	0.026611328	0	0	0	0	0	0	0	0	0	0.90698242	0.093017578	0.039550781	-0.021484375	0.002441406	-0.015380859	0.008	39579.04	0	0	0.008
103	104	104	Category L	0.19189453	0.16796875	-0.88793945	-0.24560547	-0.19238281	0.31762695	0.38	0.008	11/6/2018	11	6	2018	6:32:37	23557	0.2	6	32	37	71810	0.05078125	3.5255859	0.22485352	0.17700195	-0.86279297	2.9069824	0.042480469	0	0	0	0	0	0	0	0	0	0.90893555	0.091064453	0.067138672	-0.032958984	-0.009033203	-0.024902344	0.008	39579.04	0	0	0.008
104	105	105	Category L	0.21582031	0.16796875	-0.87597656	-0.24389648	-0.18530273	0.31762695	0.38	0.008	11/6/2018	11	6	2018	6:32:37	23557	0.3	6	32	37	71810	0.05078125	3.5255859	0.22460938	0.17675781	-0.86474609	2.909668	0.016601563	0	0	0	0	0	0	0	0	0	0.91088867	0.089111328	0.028808594	-0.008789063	-0.008789063	-0.010986328	0.008	39579.04	0	0	0.008
105	106	106	Category L	0.2277832	0.17993164	-0.86376953	-0.24243164	-0.19067383	0.30883789	0.39	0.008	11/6/2018	11	6	2018	6:32:37	23557	0.4	6	32	37	71810	0.05078125	3.5255859	0.22387695	0.17822266	-0.86694336	2.5966797	0.005126953	0	0	0	0	0	0	0	0	0	0.9128418	0.087158203	0.008544922	0.003662109	0.001464844	0.003173828	0.008	39579.04	0	0	0.008
106	107	107	Category L	0.21582031	0.16796875	-0.87597656	-0.24438477	-0.19067383	0.30664063	0.39	0.008	11/6/2018	11	6	2018	6:32:37	23557	0.5	6	32	37	71810	0.05078125	3.5255859	0.22290039	0.18066406	-0.86938477	2.28125	0.016113281	0	0	0	0	0	0	0	0	0	0.91552734	0.084472656	0.026611328	-0.007080078	-0.012695313	-0.006347656	0.008	39579.04	0	0	0.008
107	108	108	Category L	0.20385742	0.16796875	-0.86376953	-0.25244141	-0.18481445	0.32470703	0.39	0.008	11/6/2018	11	6	2018	6:32:37	23557	0.6	6	32	37	71810	0.05078125	3.5255859	0.22045898	0.18041992	-0.86816406	1.8588867	0.021240234	0	0	0	0	0	0	0	0	0	0.91381836	0.086181641	0.033935547	-0.016601563	-0.012451172	0.004394531	0.008	39579.04	0	0	0.008
108	109	109	Category L	0.2277832	0.17993164	-0.88793945	-0.2434082	-0.18994141	0.30737305	0.39	0.008	11/6/2018	11	6	2018	6:32:37	23557	0.7	6	32	37	71810	0.05078125	3.5255859	0.21655273	0.17944336	-0.86914063	1.5842285	0.021728516	0	0	0	0	0	0	0	0	0	0.91357422	0.086425781	0.030029297	0.010986328	0.000244141	-0.018554688	0.008	39579.04	0	0	0.008
109	110	110	Category L	0.20385742	0.16796875	-0.86376953	-0.24487305	-0.18530273	0.30883789	0.39	0.008	11/6/2018	11	6	2018	6:32:37	23557	0.8	6	32	37	71810	0.05078125	3.5255859	0.21484375	0.1796875	-0.87084961	1.598877	0.017578125	0	0	0	0	0	0	0	0	0	0.91479492	0.085205078	0.030029297	-0.010986328	-0.01171875	0.007080078	0.008	39579.04	0	0	0.008
110	111	111	Category L	0.20385742	0.19189453	-0.86376953	-0.24414063	-0.19238281	0.3137207	0.39	0.008	11/6/2018	11	6	2018	6:32:37	23557	0.9	6	32	37	71811	0.05078125	3.5255859	0.21411133	0.1796875	-0.87207031	1.3601074	0.017822266	0	0	0	0	0	0	0	0	0	0.91577148	0.084228516	0.030761719	-0.010253906	0.011962891	0.008300781	0.008	39579.04	0	0	0.008
111	112	112	Category L	0.20385742	0.17993164	-0.89990234	-0.24243164	-0.18823242	0.3046875	0.39	0.008	11/6/2018	11	6	2018	6:32:38	23558	0	6	32	38	71811	0.05078125	3.5255859	0.21264648	0.17871094	-0.87255859	1.1501465	0.028564453	0	0	0	0	0	0	0	0	0	0.91577148	0.084228516	0.037353516	-0.008789063	0.000976563	-0.027099609	0.008	39579.04	0	0	0.008
112	113	113	Category L	0.21582031	0.16796875	-0.88793945	-0.24731445	-0.19238281	0.30541992	0.39	0.008	11/6/2018	11	6	2018	6:32:38	23558	0.1	6	32	38	71811	0.05078125	3.5255859	0.21069336	0.17919922	-0.87524414	0.9987793	0.017578125	0	0	0	0	0	0	0	0	0	0.91796875	0.08203125	0.029052734	0.004882813	-0.011230469	-0.012451172	0.008	39579.04	0	0	0.008
113	114	114	Category L	0.20385742	0.19189453	-0.87597656	-0.24389648	-0.18896484	0.30883789	0.39	0.008	11/6/2018	11	6	2018	6:32:38	23558	0.2	6	32	38	71811	0.05078125	3.5255859	0.20922852	0.17724609	-0.87109375	0.87133789	0.016113281	0	0	0	0	0	0	0	0	0	0.91333008	0.086669922	0.024658203	-0.005371094	0.014404297	-0.004638672	0.008	39579.04	0	0	0.008
114	115	115	Category L	0.21582031	0.15576172	-0.87597656	-0.2434082	-0.18725586	0.30444336	0.39	0.008	11/6/2018	11	6	2018	6:32:38	23558	0.3	6	32	38	71811	0.05078125	3.5255859	0.20776367	0.17724609	-0.87011719	0.79736328	0.023681641	0	0	0	0	0	0	0	0	0	0.91186523	0.088134766	0.03515625	0.0078125	-0.021484375	-0.005615234	0.008	39579.04	0	0	0.008
115	116	116	Category L	0.20385742	0.16796875	-0.87597656	-0.24316406	-0.1862793	0.31152344	0.4	0.008	11/6/2018	11	6	2018	6:32:38	23558	0.4	6	32	38	71811	0.05078125	3.5255859	0.20678711	0.17822266	-0.87133789	0.72680664	0.011474609	0	0	0	0	0	0	0	0	0	0.91308594	0.086914063	0.017578125	-0.002929688	-0.010253906	-0.004394531	0.008	39579.04	0	0	0.008
116	117	117	Category L	0.20385742	0.17993164	-0.87597656	-0.25024414	-0.18701172	0.30957031	0.4	0.008	11/6/2018	11	6	2018	6:32:38	23558	0.5	6	32	38	71811	0.05078125	3.5255859	0.20605469	0.1784668	-0.87280273	1.0905762	0.00390625	0	0	0	0	0	0	0	0	0	0.91455078	0.085449219	0.006591797	-0.002197266	0.001220703	-0.002929688	0.008	39579.04	0	0	0.008
117	118	118	Category L	0.17993164	0.17993164	-0.86376953	-0.23974609	-0.18481445	0.31274414	0.4	0.008	11/6/2018	11	6	2018	6:32:38	23558	0.6	6	32	38	71811	0.05078125	3.5255859	0.20654297	0.1796875	-0.87426758	1.4545898	0.028564453	0	0	0	0	0	0	0	0	0	0.91625977	0.083740234	0.037353516	-0.026611328	0	0.010498047	0.008	39579.04	0	0	0.008
118	119	119	Category L	0.19189453	0.17993164	-0.87597656	-0.24804688	-0.18505859	0.3137207	0.4	0.008	11/6/2018	11	6	2018	6:32:38	23558	0.7	6	32	38	71811	0.05078125	3.5255859	0.20727539	0.18066406	-0.875	1.4370117	0.015380859	0	0	0	0	0	0	0	0	0	0.91723633	0.082763672	0.017089844	-0.015380859	-0.000732422	-0.000732422	0.008	39579.04	0	0	0.008
119	120	120	Category L	0.20385742	0.19189453	-0.89990234	-0.2434082	-0.1862793	0.30957031	0.4	0.008	11/6/2018	11	6	2018	6:32:38	23558	0.8	6	32	38	71811	0.05078125	3.5255859	0.20727539	0.18041992	-0.87524414	1.5822754	0.027099609	0	0	0	0	0	0	0	0	0	0.91723633	0.082763672	0.0390625	-0.003417969	0.011230469	-0.024414063	0.008	39579.04	0	0	0.008
120	121	121	Category L	0.20385742	0.16796875	-0.87597656	-0.24438477	-0.18505859	0.31860352	0.4	0.008	11/6/2018	11	6	2018	6:32:38	23558	0.9	6	32	38	71812	0.05078125	3.5255859	0.20678711	0.18041992	-0.87524414	1.7224121	0.012939453	0	0	0	0	0	0	0	0	0	0.91748047	0.082519531	0.016113281	-0.002929688	-0.012451172	-0.000488281	0.008	39579.04	0	0	0.008
121	122	122	Category L	0.20385742	0.20385742	-0.89990234	-0.24316406	-0.18457031	0.31079102	0.4	0.008	11/6/2018	11	6	2018	6:32:39	23559	0	6	32	39	71812	0.05078125	3.5255859	0.20678711	0.18041992	-0.87475586	1.4733887	0.033935547	0	0	0	0	0	0	0	0	0	0.91699219	0.083007813	0.051025391	-0.002929688	0.023193359	-0.024902344	0.008	39579.04	0	0	0.008
122	123	123	Category L	0.20385742	0.17993164	-0.89990234	-0.24121094	-0.18701172	0.3137207	0.4	0.008	11/6/2018	11	6	2018	6:32:39	23559	0.1	6	32	39	71812	0.05078125	3.5255859	0.20654297	0.18066406	-0.875	1.2805176	0.024902344	0	0	0	0	0	0	0	0	0	0.91699219	0.083007813	0.028320313	-0.002685547	-0.000732422	-0.024658203	0.008	39579.04	0	0	0.008
123	124	124	Category L	0.20385742	0.17993164	-0.86376953	-0.23999023	-0.18188477	0.31591797	0.4	0.008	11/6/2018	11	6	2018	6:32:39	23559	0.2	6	32	39	71812	0.05078125	3.5255859	0.20629883	0.18017578	-0.87573242	1.2746582	0.012207031	0	0	0	0	0	0	0	0	0	0.91772461	0.082275391	0.014892578	-0.002441406	-0.000244141	0.011962891	0.008	39579.04	0	0	0.008
124	125	125	Category L	0.20385742	0.17993164	-0.86376953	-0.24658203	-0.18530273	0.3137207	0.4	0.008	11/6/2018	11	6	2018	6:32:39	23559	0.3	6	32	39	71812	0.05078125	3.5255859	0.20629883	0.18017578	-0.8762207	1.3466797	0.012695313	0	0	0	0	0	0	0	0	0	0.91796875	0.08203125	0.015380859	-0.002441406	-0.000244141	0.012451172	0.008	39579.04	0	0	0.008
125	126	126	Category L	0.20385742	0.17993164	-0.91186523	-0.24121094	-0.18701172	0.3137207	0.41	0.008	11/6/2018	11	6	2018	6:32:39	23559	0.4	6	32	39	71812	0.05078125	3.5255859	0.20605469	0.18017578	-0.87646484	1.130127	0.035400391	0	0	0	0	0	0	0	0	0	0.91821289	0.081787109	0.037841797	-0.002197266	-0.000244141	-0.03515625	0.008	39579.04	0	0	0.008
126	127	127	Category L	0.2277832	0.19189453	-0.87597656	-0.24145508	-0.18652344	0.30981445	0.41	0.008	11/6/2018	11	6	2018	6:32:39	23559	0.5	6	32	39	71812	0.05078125	3.5255859	0.20605469	0.18041992	-0.87670898	0.44384766	0.024414063	0	0	0	0	0	0	0	0	0	0.91845703	0.081542969	0.033691406	0.021484375	0.011230469	0.000732422	0.008	39579.04	0	0	0.008
127	128	128	Category L	0.2277832	0.17993164	-0.87597656	-0.23999023	-0.18115234	0.31176758	0.41	0.008	11/6/2018	11	6	2018	6:32:39	23559	0.6	6	32	39	71812	0.05078125	3.5255859	0.20581055	0.18017578	-0.87695313	0.11523438	0.021728516	0	0	0	0	0	0	0	0	0	0.91870117	0.081298828	0.023193359	0.021728516	-0.000244141	0.000976563	0.008	39579.04	0	0	0.008
128	129	129	Category L	0.21582031	0.16796875	-0.89990234	-0.24780273	-0.1809082	0.3137207	0.41	0.008	11/6/2018	11	6	2018	6:32:39	23559	0.7	6	32	39	71812	0.05078125	3.5255859	0.20556641	0.18017578	-0.87768555	0.039306641	0.027099609	0	0	0	0	0	0	0	0	0	0.91918945	0.080810547	0.044433594	0.010009766	-0.012207031	-0.021972656	0.008	39579.04	0	0	0.008
129	130	130	Category L	0.21582031	0.19189453	-0.89990234	-0.24755859	-0.18530273	0.3137207	0.41	0.008	11/6/2018	11	6	2018	6:32:39	23559	0.8	6	32	39	71812	0.05078125	3.5255859	0.20556641	0.17993164	-0.87792969	0.29711914	0.026855469	0	0	0	0	0	0	0	0	0	0.91943359	0.080566406	0.043701172	0.010009766	0.01171875	-0.021728516	0.008	39579.04	0	0	0.008
130	131	131	Category L	0.20385742	0.19189453	-0.89990234	-0.24511719	-0.17919922	0.30957031	0.41	0.008	11/6/2018	11	6	2018	6:32:39	23559	0.9	6	32	39	71813	0.05078125	3.5255859	0.20532227	0.1796875	-0.87817383	0.39746094	0.024658203	0	0	0	0	0	0	0	0	0	0.91967773	0.080322266	0.03515625	-0.001464844	0.011962891	-0.021484375	0.008	39579.04	0	0	0.008
131	132	132	Category L	0.20385742	0.17993164	-0.87597656	-0.24169922	-0.18481445	0.3046875	0.41	0.008	11/6/2018	11	6	2018	6:32:40	23560	0	6	32	40	71813	0.05078125	3.5255859	0.20532227	0.17993164	-0.87817383	0.17358398	0.002685547	0	0	0	0	0	0	0	0	0	0.91967773	0.080322266	0.00390625	-0.001464844	0	0.002197266	0.008	39579.04	0	0	0.008
132	133	133	Category L	0.20385742	0.19189453	-0.87597656	-0.2421875	-0.18530273	0.3137207	0.41	0.008	11/6/2018	11	6	2018	6:32:40	23560	0.1	6	32	40	71813	0.05078125	3.5255859	0.20483398	0.18017578	-0.87841797	0.15893555	0.01171875	0	0	0	0	0	0	0	0	0	0.91992188	0.080078125	0.015136719	-0.000976563	0.011474609	0.002441406	0.008	39579.04	0	0	0.008
133	134	134	Category L	0.19189453	0.15576172	-0.88793945	-0.24243164	-0.17822266	0.31494141	0.41	0.008	11/6/2018	11	6	2018	6:32:40	23560	0.2	6	32	40	71813	0.05078125	3.5255859	0.20483398	0.18017578	-0.87866211	0.58447266	0.029052734	0	0	0	0	0	0	0	0	0	0.92016602	0.079833984	0.046630859	-0.012939453	-0.024414063	-0.009033203	0.008	39579.04	0	0	0.008
134	135	135	Category L	0.19189453	0.17993164	-0.86376953	-0.24194336	-0.18798828	0.3137207	0.41	0.008	11/6/2018	11	6	2018	6:32:40	23560	0.3	6	32	40	71813	0.05078125	3.5255859	0.20458984	0.18041992	-0.87817383	0.70629883	0.019287109	0	0	0	0	0	0	0	0	0	0.91967773	0.080322266	0.027832031	-0.012695313	-0.000488281	0.014404297	0.008	39579.04	0	0	0.008
135	136	136	Category L	0.20385742	0.19189453	-0.91186523	-0.23876953	-0.18041992	0.31591797	0.42	0.008	11/6/2018	11	6	2018	6:32:40	23560	0.4	6	32	40	71813	0.05078125	3.5255859	0.20458984	0.18066406	-0.87817383	1.0664063	0.03515625	0	0	0	0	0	0	0	0	0	0.91967773	0.080322266	0.045166016	-0.000732422	0.010986328	-0.033447266	0.008	39579.04	0	0	0.008
136	137	137	Category L	0.20385742	0.19189453	-0.86376953	-0.24291992	-0.17822266	0.31591797	0.42	0.008	11/6/2018	11	6	2018	6:32:40	23560	0.5	6	32	40	71813	0.05078125	3.5255859	0.20410156	0.1809082	-0.87792969	1.4768066	0.017822266	0	0	0	0	0	0	0	0	0	0.91943359	0.080566406	0.025634766	-0.000244141	0.010742188	0.014160156	0.008	39579.04	0	0	0.008
137	138	138	Category L	0.20385742	0.19189453	-0.88793945	-0.24389648	-0.17749023	0.31591797	0.42	0.008	11/6/2018	11	6	2018	6:32:40	23560	0.6	6	32	40	71813	0.05078125	3.5255859	0.20385742	0.1809082	-0.87817383	1.6328125	0.014404297	0	0	0	0	0	0	0	0	0	0.91943359	0.080566406	0.020507813	0	0.010742188	-0.009521484	0.008	39579.04	0	0	0.008
138	139	139	Category L	0.20385742	0.17993164	-0.88793945	-0.24072266	-0.1809082	0.31665039	0.42	0.008	11/6/2018	11	6	2018	6:32:40	23560	0.7	6	32	40	71813	0.05078125	3.5255859	0.20336914	0.1809082	-0.87841797	1.7851563	0.009277344	0	0	0	0	0	0	0	0	0	0.91967773	0.080322266	0.010742188	0.000244141	-0.000976563	-0.009277344	0.008	39579.04	0	0	0.008
139	140	140	Category L	0.20385742	0.17993164	-0.87597656	-0.23974609	-0.17553711	0.32519531	0.42	0.008	11/6/2018	11	6	2018	6:32:40	23560	0.8	6	32	40	71813	0.05078125	3.5255859	0.203125	0.18115234	-0.87890625	1.7404785	0.003173828	0	0	0	0	0	0	0	0	0	0.92016602	0.079833984	0.004882813	0.000488281	-0.001220703	0.002929688	0.008	39579.04	0	0	0.008
140	141	141	Category L	0.20385742	0.19189453	-0.89990234	-0.23999023	-0.17553711	0.31420898	0.42	0.008	11/6/2018	11	6	2018	6:32:40	23560	0.9	6	32	40	71814	0.05078125	3.5255859	0.20336914	0.1809082	-0.87915039	1.3103027	0.023193359	0	0	0	0	0	0	0	0	0	0.92016602	0.079833984	0.031982422	0.000244141	0.010742188	-0.020507813	0.008	39579.04	0	0	0.008
141	142	142	Category L	0.20385742	0.17993164	-0.86376953	-0.25585938	-0.18432617	0.31933594	0.42	0.008	11/6/2018	11	6	2018	6:32:41	23561	0	6	32	41	71814	0.051269531	3.4417969	0.203125	0.18115234	-0.87915039	0.82202148	0.015625	0	0	0	0	0	0	0	0	0	0.92041016	0.079589844	0.017333984	0.000488281	-0.001220703	0.015380859	0.008	39579.04	0	0	0.008
142	143	143	Category L	0.2277832	0.16796875	-0.91186523	-0.24072266	-0.17944336	0.31494141	0.42	0.008	11/6/2018	11	6	2018	6:32:41	23561	0.1	6	32	41	71814	0.051269531	3.4417969	0.20263672	0.18115234	-0.87988281	0.56958008	0.042480469	0	0	0	0	0	0	0	0	0	0.92114258	0.078857422	0.070068359	0.024902344	-0.013183594	-0.031738281	0.008	39579.04	0	0	0.008
143	144	144	Category L	0.20385742	0.17993164	-0.88793945	-0.2421875	-0.17822266	0.32397461	0.42	0.008	11/6/2018	11	6	2018	6:32:41	23561	0.2	6	32	41	71814	0.051269531	3.4417969	0.20263672	0.18139648	-0.87988281	0.28759766	0.008056641	0	0	0	0	0	0	0	0	0	0.92114258	0.078857422	0.010498047	0.000976563	-0.001464844	-0.0078125	0.008	39579.04	0	0	0.008
144	145	145	Category L	0.20385742	0.17993164	-0.87597656	-0.24145508	-0.17822266	0.31689453	0.42	0.008	11/6/2018	11	6	2018	6:32:41	23561	0.3	6	32	41	71814	0.051269531	3.4417969	0.20263672	0.18139648	-0.88012695	0.089111328	0.004638672	0	0	0	0	0	0	0	0	0	0.92114258	0.078857422	0.006835938	0.000976563	-0.001464844	0.004150391	0.008	39579.04	0	0	0.008
145	146	146	Category L	0.19189453	0.16796875	-0.88793945	-0.2421875	-0.17578125	0.32202148	0.43	0.008	11/6/2018	11	6	2018	6:32:41	23561	0.4	6	32	41	71814	0.051269531	3.4417969	0.20263672	0.18164063	-0.88037109	0.65551758	0.019042969	0	0	0	0	0	0	0	0	0	0.92138672	0.078613281	0.031982422	-0.010742188	-0.013671875	-0.007324219	0.008	39579.04	0	0	0.008
146	147	147	Category L	0.19189453	0.15576172	-0.87597656	-0.24243164	-0.1809082	0.31494141	0.43	0.008	11/6/2018	11	6	2018	6:32:41	23561	0.5	6	32	41	71814	0.051269531	3.4417969	0.20214844	0.18164063	-0.88037109	0.61889648	0.028076172	0	0	0	0	0	0	0	0	0	0.92138672	0.078613281	0.040771484	-0.010253906	-0.025878906	0.004394531	0.008	39579.04	0	0	0.008
147	148	148	Category L	0.19189453	0.15576172	-0.87597656	-0.24145508	-0.17602539	0.31494141	0.43	0.008	11/6/2018	11	6	2018	6:32:41	23561	0.6	6	32	41	71814	0.051269531	3.4417969	0.2019043	0.18164063	-0.88037109	0.36743164	0.028320313	0	0	0	0	0	0	0	0	0	0.92138672	0.078613281	0.040527344	-0.010009766	-0.025878906	0.004394531	0.008	39579.04	0	0	0.008
148	149	149	Category L	0.20385742	0.17993164	-0.86376953	-0.2434082	-0.17919922	0.31689453	0.43	0.008	11/6/2018	11	6	2018	6:32:41	23561	0.7	6	32	41	71814	0.051269531	3.4417969	0.2019043	0.18212891	-0.88061523	0.34326172	0.017089844	0	0	0	0	0	0	0	0	0	0.92163086	0.078369141	0.020751953	0.001708984	-0.002197266	0.016845703	0.008	39579.04	0	0	0.008
149	150	150	Category L	0.20385742	0.19189453	-0.89990234	-0.2409668	-0.17138672	0.31518555	0.43	0.008	11/6/2018	11	6	2018	6:32:41	23561	0.8	6	32	41	71814	0.051269531	3.4417969	0.20141602	0.18188477	-0.88061523	0.1784668	0.021484375	0	0	0	0	0	0	0	0	0	0.92163086	0.078369141	0.03125	0.002197266	0.009765625	-0.019042969	0.008	39579.04	0	0	0.008
150	151	151	Category L	0.17993164	0.19189453	-0.86376953	-0.24243164	-0.17919922	0.32006836	0.43	0.008	11/6/2018	11	6	2018	6:32:41	23561	0.9	6	32	41	71815	0.051269531	3.4417969	0.20141602	0.18212891	-0.88085938	0.30786133	0.029052734	0	0	0	0	0	0	0	0	0	0.92163086	0.078369141	0.048339844	-0.021484375	0.009521484	0.017089844	0.008	39579.04	0	0	0.008
151	152	152	Category L	0.20385742	0.17993164	-0.87597656	-0.24145508	-0.1730957	0.31420898	0.43	0.008	11/6/2018	11	6	2018	6:32:42	23562	0	6	32	42	71815	0.051269531	3.4417969	0.20141602	0.18164063	-0.88085938	1.0568848	0.005615234	0	0	0	0	0	0	0	0	0	0.92163086	0.078369141	0.009033203	0.002197266	-0.001708984	0.004882813	0.008	39579.04	0	0	0.008
152	153	153	Category L	0.20385742	0.17993164	-0.85180664	-0.24121094	-0.17578125	0.32299805	0.43	0.008	11/6/2018	11	6	2018	6:32:42	23562	0.1	6	32	42	71815	0.051269531	3.4417969	0.20141602	0.18188477	-0.88061523	1.4165039	0.029052734	0	0	0	0	0	0	0	0	0	0.92138672	0.078613281	0.033203125	0.002197266	-0.001953125	0.028808594	0.008	39579.04	0	0	0.008
153	154	154	Category L	0.20385742	0.19189453	-0.85180664	-0.24291992	-0.17822266	0.31494141	0.43	0.008	11/6/2018	11	6	2018	6:32:42	23562	0.2	6	32	42	71815	0.051269531	3.4417969	0.20117188	0.18188477	-0.88085938	1.5141602	0.030761719	0	0	0	0	0	0	0	0	0	0.92163086	0.078369141	0.041259766	0.002441406	0.009765625	0.029052734	0.008	39579.04	0	0	0.008
154	155	155	Category L	0.20385742	0.19189453	-0.86376953	-0.24243164	-0.18383789	0.31567383	0.43	0.008	11/6/2018	11	6	2018	6:32:42	23562	0.3	6	32	42	71815	0.051269531	3.4417969	0.20092773	0.18164063	-0.88061523	1.7316895	0.019775391	0	0	0	0	0	0	0	0	0	0.92138672	0.078613281	0.029785156	0.002685547	0.010009766	0.016845703	0.008	39579.04	0	0	0.008
155	156	156	Category L	0.19189453	0.19189453	-0.87597656	-0.2421875	-0.17578125	0.31396484	0.44	0.008	11/6/2018	11	6	2018	6:32:42	23562	0.4	6	32	42	71815	0.051269531	3.4417969	0.20068359	0.18164063	-0.88061523	1.9245605	0.014160156	0	0	0	0	0	0	0	0	0	0.92138672	0.078613281	0.023681641	-0.008789063	0.010009766	0.004638672	0.008	39579.04	0	0	0.008
156	157	157	Category L	0.19189453	0.19189453	-0.88793945	-0.24243164	-0.17675781	0.31494141	0.44	0.008	11/6/2018	11	6	2018	6:32:42	23562	0.5	6	32	42	71815	0.051269531	3.4417969	0.20068359	0.18164063	-0.88037109	1.7709961	0.015136719	0	0	0	0	0	0	0	0	0	0.92114258	0.078857422	0.026123047	-0.008789063	0.010009766	-0.007324219	0.008	39579.04	0	0	0.008
157	158	158	Category L	0.21582031	0.17993164	-0.89990234	-0.24145508	-0.18017578	0.31689453	0.44	0.008	11/6/2018	11	6	2018	6:32:42	23562	0.6	6	32	42	71815	0.051269531	3.4417969	0.20019531	0.18188477	-0.88037109	1.5078125	0.024902344	0	0	0	0	0	0	0	0	0	0.92089844	0.079101563	0.036865234	0.015380859	-0.001953125	-0.019287109	0.008	39579.04	0	0	0.008
158	159	159	Category L	0.20385742	0.19189453	-0.88793945	-0.23925781	-0.17675781	0.31420898	0.44	0.008	11/6/2018	11	6	2018	6:32:42	23562	0.7	6	32	42	71815	0.051269531	3.4417969	0.20043945	0.18188477	-0.88061523	1.2937012	0.012451172	0	0	0	0	0	0	0	0	0	0.92138672	0.078613281	0.020263672	0.003173828	0.009765625	-0.007080078	0.008	39579.04	0	0	0.008
159	160	160	Category L	0.17993164	0.19189453	-0.88793945	-0.2434082	-0.17749023	0.31689453	0.44	0.008	11/6/2018	11	6	2018	6:32:42	23562	0.8	6	32	42	71815	0.051269531	3.4417969	0.20019531	0.18164063	-0.88037109	1.0205078	0.023681641	0	0	0	0	0	0	0	0	0	0.92089844	0.079101563	0.037841797	-0.020263672	0.010009766	-0.007324219	0.008	39579.04	0	0	0.008
160	161	161	Category L	0.20385742	0.19189453	-0.82788086	-0.23999023	-0.17553711	0.31713867	0.44	0.008	11/6/2018	11	6	2018	6:32:42	23562	0.9	6	32	42	71816	0.051269531	3.4417969	0.19995117	0.18139648	-0.88061523	0.38256836	0.053955078	0	0	0	0	0	0	0	0	0	0.92114258	0.078857422	0.066894531	0.003662109	0.010253906	0.052734375	0.008	39579.04	0	0	0.008
161	162	162	Category L	0.20385742	0.19189453	-0.87597656	-0.24243164	-0.17749023	0.31396484	0.44	0.008	11/6/2018	11	6	2018	6:32:43	23563	0	6	32	43	71816	0.051269531	3.4417969	0.19995117	0.18139648	-0.88061523	0.4074707	0.011962891	0	0	0	0	0	0	0	0	0	0.92114258	0.078857422	0.018798828	0.003662109	0.010253906	0.004638672	0.008	39579.04	0	0	0.008
162	163	163	Category L	0.20385742	0.15576172	-0.89990234	-0.23876953	-0.17651367	0.31884766	0.44	0.008	11/6/2018	11	6	2018	6:32:43	23563	0.1	6	32	43	71816	0.051269531	3.4417969	0.19995117	0.1809082	-0.87988281	0.77807617	0.032226563	0	0	0	0	0	0	0	0	0	0.92041016	0.079589844	0.048828125	0.003662109	-0.025146484	-0.019775391	0.008	39579.04	0	0	0.008
163	164	164	Category L	0.20385742	0.16796875	-0.89990234	-0.2421875	-0.18017578	0.31079102	0.44	0.008	11/6/2018	11	6	2018	6:32:43	23563	0.2	6	32	43	71816	0.051269531	3.4417969	0.19970703	0.1809082	-0.87988281	1.0661621	0.024169922	0	0	0	0	0	0	0	0	0	0.92016602	0.079833984	0.037109375	0.00390625	-0.012939453	-0.019775391	0.008	39579.04	0	0	0.008
164	165	165	Category L	0.20385742	0.19189453	-0.87597656	-0.24072266	-0.17749023	0.31884766	0.44	0.008	11/6/2018	11	6	2018	6:32:43	23563	0.3	6	32	43	71816	0.051269531	3.4417969	0.19946289	0.18066406	-0.88037109	1.347168	0.012451172	0	0	0	0	0	0	0	0	0	0.9206543	0.079345703	0.01953125	0.004150391	0.010986328	0.004394531	0.008	39579.04	0	0	0.008
165	166	166	Category L	0.20385742	0.17993164	-0.87597656	-0.24121094	-0.17578125	0.32177734	0.45	0.008	11/6/2018	11	6	2018	6:32:43	23563	0.4	6	32	43	71816	0.051269531	3.4417969	0.19921875	0.18066406	-0.88061523	1.357666	0.006591797	0	0	0	0	0	0	0	0	0	0.92089844	0.079101563	0.010009766	0.004394531	-0.000732422	0.004638672	0.008	39579.04	0	0	0.008
166	167	167	Category L	0.19189453	0.17993164	-0.88793945	-0.23730469	-0.17773438	0.31884766	0.45	0.008	11/6/2018	11	6	2018	6:32:43	23563	0.5	6	32	43	71816	0.051269531	3.4417969	0.19921875	0.18041992	-0.88037109	1.1000977	0.010498047	0	0	0	0	0	0	0	0	0	0.92041016	0.079589844	0.015380859	-0.007324219	-0.000488281	-0.007324219	0.008	39579.04	0	0	0.008
167	168	168	Category L	0.19189453	0.17993164	-0.89990234	-0.23876953	-0.17749023	0.31787109	0.45	0.008	11/6/2018	11	6	2018	6:32:43	23563	0.6	6	32	43	71816	0.051269531	3.4417969	0.19873047	0.18066406	-0.88037109	0.75366211	0.020507813	0	0	0	0	0	0	0	0	0	0.92041016	0.079589844	0.02734375	-0.006835938	-0.000732422	-0.019287109	0.008	39579.04	0	0	0.008
168	169	169	Category L	0.19189453	0.17993164	-0.87597656	-0.23754883	-0.17578125	0.31884766	0.45	0.008	11/6/2018	11	6	2018	6:32:43	23563	0.7	6	32	43	71816	0.051269531	3.4417969	0.19848633	0.1809082	-0.88037109	0.69018555	0.008056641	0	0	0	0	0	0	0	0	0	0.92041016	0.079589844	0.012207031	-0.006591797	-0.000976563	0.004394531	0.008	39579.04	0	0	0.008
169	170	170	Category L	0.19189453	0.17993164	-0.87597656	-0.24316406	-0.17675781	0.31787109	0.45	0.008	11/6/2018	11	6	2018	6:32:43	23563	0.8	6	32	43	71816	0.051269531	3.4417969	0.19848633	0.1809082	-0.88061523	0.69580078	0.008300781	0	0	0	0	0	0	0	0	0	0.9206543	0.079345703	0.012451172	-0.006591797	-0.000976563	0.004638672	0.008	39579.04	0	0	0.008
170	171	171	Category L	0.19189453	0.17993164	-0.86376953	-0.23876953	-0.17578125	0.3190918	0.45	0.008	11/6/2018	11	6	2018	6:32:43	23563	0.9	6	32	43	71817	0.051269531	3.4417969	0.19824219	0.1809082	-0.88037109	0.26879883	0.017822266	0	0	0	0	0	0	0	0	0	0.92041016	0.079589844	0.024169922	-0.006347656	-0.000976563	0.016601563	0.008	39579.04	0	0	0.008
171	172	172	Category L	0.20385742	0.17993164	-0.88793945	-0.24145508	-0.17651367	0.31884766	0.45	0.008	11/6/2018	11	6	2018	6:32:44	23564	0	6	32	44	71817	0.051269531	3.4417969	0.19824219	0.18041992	-0.88037109	0.34228516	0.009277344	0	0	0	0	0	0	0	0	0	0.92016602	0.079833984	0.013671875	0.005371094	-0.000488281	-0.007324219	0.008	39579.04	0	0	0.008
172	173	173	Category L	0.20385742	0.17993164	-0.88793945	-0.24145508	-0.17431641	0.31518555	0.45	0.008	11/6/2018	11	6	2018	6:32:44	23564	0.1	6	32	44	71817	0.051269531	3.4417969	0.19848633	0.18041992	-0.88012695	0.68725586	0.009277344	0	0	0	0	0	0	0	0	0	0.92016602	0.079833984	0.013427734	0.005126953	-0.000488281	-0.007568359	0.008	39579.04	0	0	0.008
173	174	174	Category L	0.20385742	0.20385742	-0.83984375	-0.23974609	-0.17651367	0.31787109	0.45	0.008	11/6/2018	11	6	2018	6:32:44	23564	0.2	6	32	44	71817	0.051269531	3.4417969	0.19848633	0.18017578	-0.88012695	1.0297852	0.046875	0	0	0	0	0	0	0	0	0	0.92016602	0.079833984	0.069091797	0.005126953	0.0234375	0.040283203	0.008	39579.04	0	0	0.008
174	175	175	Category L	0.20385742	0.19189453	-0.87597656	-0.23852539	-0.17651367	0.33642578	0.45	0.008	11/6/2018	11	6	2018	6:32:44	23564	0.3	6	32	44	71817	0.051269531	3.4417969	0.19873047	0.18066406	-0.88012695	1.4682617	0.012939453	0	0	0	0	0	0	0	0	0	0.92016602	0.079833984	0.020507813	0.004882813	0.011230469	0.004150391	0.008	39579.04	0	0	0.008
175	176	176	Category L	0.19189453	0.19189453	-0.87597656	-0.23803711	-0.17675781	0.31787109	0.46	0.008	11/6/2018	11	6	2018	6:32:44	23564	0.4	6	32	44	71817	0.051269531	3.4417969	0.19873047	0.18041992	-0.88012695	1.8879395	0.013916016	0	0	0	0	0	0	0	0	0	0.92016602	0.079833984	0.022460938	-0.006835938	0.011230469	0.004150391	0.008	39579.04	0	0	0.008
176	177	177	Category L	0.19189453	0.17993164	-0.87597656	-0.24487305	-0.17041016	0.33618164	0.46	0.008	11/6/2018	11	6	2018	6:32:44	23564	0.5	6	32	44	71817	0.051269531	3.4417969	0.19873047	0.18017578	-0.87963867	2.03125	0.0078125	0	0	0	0	0	0	0	0	0	0.91967773	0.080322266	0.010986328	-0.006835938	-0.000244141	0.003662109	0.008	39579.04	0	0	0.008
177	178	178	Category L	0.17993164	0.19189453	-0.88793945	-0.23803711	-0.17333984	0.31518555	0.46	0.008	11/6/2018	11	6	2018	6:32:44	23564	0.6	6	32	44	71817	0.051269531	3.4417969	0.19848633	0.17993164	-0.87988281	1.3945313	0.0234375	0	0	0	0	0	0	0	0	0	0.91967773	0.080322266	0.038330078	-0.018554688	0.01171875	-0.0078125	0.008	39579.04	0	0	0.008
178	179	179	Category L	0.19189453	0.19189453	-0.88793945	-0.23535156	-0.17578125	0.3190918	0.46	0.008	11/6/2018	11	6	2018	6:32:44	23564	0.7	6	32	44	71817	0.051269531	3.4417969	0.19824219	0.1796875	-0.87963867	0.94042969	0.015869141	0	0	0	0	0	0	0	0	0	0.91943359	0.080566406	0.026611328	-0.006347656	0.011962891	-0.008056641	0.008	39579.04	0	0	0.008
179	180	180	Category L	0.21582031	0.16796875	-0.87597656	-0.24926758	-0.18261719	0.3215332	0.46	0.008	11/6/2018	11	6	2018	6:32:44	23564	0.8	6	32	44	71817	0.051513672	3.4804688	0.19799805	0.1796875	-0.87915039	1.0749512	0.021484375	0	0	0	0	0	0	0	0	0	0.91894531	0.081054688	0.032714844	0.017578125	-0.01171875	0.003173828	0.008	39579.04	0	0	0.008
180	181	181	Category L	0.20385742	0.19189453	-0.87597656	-0.24145508	-0.17431641	0.31689453	0.46	0.008	11/6/2018	11	6	2018	6:32:44	23564	0.9	6	32	44	71818	0.051513672	3.4804688	0.19775391	0.1796875	-0.87890625	1.1469727	0.013671875	0	0	0	0	0	0	0	0	0	0.91870117	0.081298828	0.020996094	0.005859375	0.011962891	0.002929688	0.008	39579.04	0	0	0.008
181	182	182	Category L	0.19189453	0.19189453	-0.89990234	-0.24145508	-0.17651367	0.31884766	0.46	0.008	11/6/2018	11	6	2018	6:32:45	23565	0	6	32	45	71818	0.051513672	3.4804688	0.19775391	0.17944336	-0.87890625	0.79150391	0.024902344	0	0	0	0	0	0	0	0	0	0.91870117	0.081298828	0.0390625	-0.005859375	0.012207031	-0.020751953	0.008	39579.04	0	0	0.008
182	183	183	Category L	0.20385742	0.19189453	-0.87597656	-0.24023438	-0.17211914	0.33520508	0.46	0.008	11/6/2018	11	6	2018	6:32:45	23565	0.1	6	32	45	71818	0.051513672	3.4804688	0.19750977	0.17944336	-0.87915039	0.26977539	0.014160156	0	0	0	0	0	0	0	0	0	0.91894531	0.081054688	0.021728516	0.006103516	0.012207031	0.003173828	0.008	39579.04	0	0	0.008
183	184	184	Category L	0.20385742	0.17993164	-0.89990234	-0.24047852	-0.17382813	0.33520508	0.46	0.008	11/6/2018	11	6	2018	6:32:45	23565	0.2	6	32	45	71818	0.051513672	3.4804688	0.19702148	0.17919922	-0.87890625	0.14331055	0.021728516	0	0	0	0	0	0	0	0	0	0.91845703	0.081542969	0.028076172	0.006591797	0.000488281	-0.020751953	0.008	39579.04	0	0	0.008
184	185	185	Category L	0.20385742	0.19189453	-0.88793945	-0.24682617	-0.16918945	0.31860352	0.46	0.008	11/6/2018	11	6	2018	6:32:45	23565	0.3	6	32	45	71818	0.051513672	3.4804688	0.19677734	0.17919922	-0.87890625	0.029296875	0.016845703	0	0	0	0	0	0	0	0	0	0.91845703	0.081542969	0.028320313	0.006835938	0.012451172	-0.008789063	0.008	39579.04	0	0	0.008
185	186	186	Category L	0.19189453	0.16796875	-0.87597656	-0.24145508	-0.16967773	0.32202148	0.47	0.008	11/6/2018	11	6	2018	6:32:45	23565	0.4	6	32	45	71818	0.051513672	3.4804688	0.19677734	0.17919922	-0.87915039	0.47509766	0.012695313	0	0	0	0	0	0	0	0	0	0.91845703	0.081542969	0.01953125	-0.004882813	-0.011230469	0.003173828	0.008	39579.04	0	0	0.008
186	187	187	Category L	0.20385742	0.17993164	-0.86376953	-0.23754883	-0.17773438	0.31518555	0.47	0.008	11/6/2018	11	6	2018	6:32:45	23565	0.5	6	32	45	71818	0.051513672	3.4804688	0.19702148	0.17944336	-0.87915039	1.0690918	0.016601563	0	0	0	0	0	0	0	0	0	0.91870117	0.081298828	0.022460938	0.006591797	0.000244141	0.015380859	0.008	39579.04	0	0	0.008
187	188	188	Category L	0.20385742	0.19189453	-0.88793945	-0.24267578	-0.18115234	0.31079102	0.47	0.008	11/6/2018	11	6	2018	6:32:45	23565	0.6	6	32	45	71818	0.051513672	3.4804688	0.19677734	0.1796875	-0.87915039	0.97119141	0.016357422	0	0	0	0	0	0	0	0	0	0.91870117	0.081298828	0.027587891	0.006835938	0.011962891	-0.008544922	0.008	39579.04	0	0	0.008
188	189	189	Category L	0.19189453	0.16796875	-0.88793945	-0.23828125	-0.17333984	0.31616211	0.47	0.008	11/6/2018	11	6	2018	6:32:45	23565	0.7	6	32	45	71818	0.051513672	3.4804688	0.19677734	0.18017578	-0.87915039	0.85302734	0.015869141	0	0	0	0	0	0	0	0	0	0.91870117	0.081298828	0.025878906	-0.004882813	-0.012207031	-0.008544922	0.008	39579.04	0	0	0.008
189	190	190	Category L	0.19189453	0.17993164	-0.87597656	-0.23876953	-0.17919922	0.32104492	0.47	0.008	11/6/2018	11	6	2018	6:32:45	23565	0.8	6	32	45	71818	0.051513672	3.4804688	0.19677734	0.17993164	-0.87939453	1.045166	0.006103516	0	0	0	0	0	0	0	0	0	0.91894531	0.081054688	0.008544922	-0.004882813	0	0.003417969	0.008	39579.04	0	0	0.008
190	191	191	Category L	0.20385742	0.16796875	-0.86376953	-0.23876953	-0.17431641	0.3190918	0.47	0.008	11/6/2018	11	6	2018	6:32:45	23565	0.9	6	32	45	71819	0.051513672	3.4804688	0.19677734	0.17993164	-0.87890625	1.1391602	0.020507813	0	0	0	0	0	0	0	0	0	0.91845703	0.081542969	0.033935547	0.006835938	-0.011962891	0.015136719	0.008	39579.04	0	0	0.008
191	192	192	Category L	0.20385742	0.19189453	-0.88793945	-0.24145508	-0.17480469	0.32373047	0.47	0.008	11/6/2018	11	6	2018	6:32:46	23566	0	6	32	46	71819	0.051513672	3.4804688	0.19726563	0.17993164	-0.87915039	1.2963867	0.015869141	0	0	0	0	0	0	0	0	0	0.91870117	0.081298828	0.027099609	0.006347656	0.01171875	-0.008544922	0.008	39579.04	0	0	0.008
192	193	193	Category L	0.20385742	0.16796875	-0.89990234	-0.23999023	-0.17749023	0.31884766	0.47	0.008	11/6/2018	11	6	2018	6:32:46	23566	0.1	6	32	46	71819	0.051513672	3.4804688	0.19702148	0.1796875	-0.87915039	1.2324219	0.024658203	0	0	0	0	0	0	0	0	0	0.91870117	0.081298828	0.039306641	0.006591797	-0.01171875	-0.020507813	0.008	39579.04	0	0	0.008
193	194	194	Category L	0.19189453	0.16796875	-0.86376953	-0.24072266	-0.17553711	0.32202148	0.47	0.008	11/6/2018	11	6	2018	6:32:46	23566	0.2	6	32	46	71819	0.051513672	3.4804688	0.19677734	0.1796875	-0.87915039	1.3581543	0.020019531	0	0	0	0	0	0	0	0	0	0.91870117	0.081298828	0.032226563	-0.004882813	-0.01171875	0.015380859	0.008	39579.04	0	0	0.008
194	195	195	Category L	0.19189453	0.16796875	-0.87597656	-0.23730469	-0.17260742	0.3203125	0.47	0.008	11/6/2018	11	6	2018	6:32:46	23566	0.3	6	32	46	71819	0.051513672	3.4804688	0.1965332	0.17944336	-0.87963867	1.0522461	0.012939453	0	0	0	0	0	0	0	0	0	0.91894531	0.081054688	0.020019531	-0.004638672	-0.011474609	0.003662109	0.008	39579.04	0	0	0.008
195	196	196	Category L	0.19189453	0.16796875	-0.86376953	-0.24511719	-0.16796875	0.32104492	0.48	0.008	11/6/2018	11	6	2018	6:32:46	23566	0.4	6	32	46	71819	0.051513672	3.4804688	0.19628906	0.17919922	-0.87988281	0.55639648	0.020263672	0	0	0	0	0	0	0	0	0	0.91918945	0.080810547	0.031982422	-0.004394531	-0.011230469	0.016113281	0.008	39579.04	0	0	0.008
196	197	197	Category L	0.17993164	0.19189453	-0.86376953	-0.23828125	-0.17333984	0.31616211	0.48	0.008	11/6/2018	11	6	2018	6:32:46	23566	0.5	6	32	46	71819	0.051513672	3.4804688	0.19628906	0.17895508	-0.88012695	0.20898438	0.026367188	0	0	0	0	0	0	0	0	0	0.91943359	0.080566406	0.045654297	-0.016357422	0.012695313	0.016357422	0.008	39579.04	0	0	0.008
197	198	198	Category L	0.19189453	0.17993164	-0.88793945	-0.2355957	-0.17773438	0.31689453	0.48	0.008	11/6/2018	11	6	2018	6:32:46	23566	0.6	6	32	46	71819	0.051513672	3.4804688	0.19628906	0.17871094	-0.87988281	0.045898438	0.009033203	0	0	0	0	0	0	0	0	0	0.91918945	0.080810547	0.013183594	-0.004394531	0.000976563	-0.0078125	0.008	39579.04	0	0	0.008
198	199	199	Category L	0.16796875	0.15576172	-0.86376953	-0.23291016	-0.17700195	0.31884766	0.48	0.008	11/6/2018	11	6	2018	6:32:46	23566	0.7	6	32	46	71819	0.051513672	3.4804688	0.19604492	0.17871094	-0.87988281	0.29833984	0.039794922	0	0	0	0	0	0	0	0	0	0.91918945	0.080810547	0.067382813	-0.028076172	-0.022949219	0.016113281	0.008	39579.04	0	0	0.008
199	200	200	Category L	0.19189453	0.16796875	-0.91186523	-0.23999023	-0.16796875	0.32226563	0.48	0.008	11/6/2018	11	6	2018	6:32:46	23566	0.8	6	32	46	71819	0.051513672	3.4804688	0.19555664	0.1784668	-0.88012695	0.52270508	0.033447266	0	0	0	0	0	0	0	0	0	0.91918945	0.080810547	0.045898438	-0.003662109	-0.010498047	-0.031494141	0.008	39579.04	0	0	0.008
200	201	201	Category L	0.20385742	0.16796875	-0.87597656	-0.24145508	-0.17138672	0.32202148	0.48	0.008	11/6/2018	11	6	2018	6:32:46	23566	0.9	6	32	46	71820	0.051513672	3.4804688	0.19580078	0.17822266	-0.88037109	0.55249023	0.013671875	0	0	0	0	0	0	0	0	0	0.91918945	0.080810547	0.022705078	0.0078125	-0.010253906	0.004394531	0.008	39579.04	0	0	0.008
201	202	202	Category L	0.19189453	0.17993164	-0.85180664	-0.23779297	-0.17041016	0.32519531	0.48	0.008	11/6/2018	11	6	2018	6:32:47	23567	0	6	32	47	71820	0.051513672	3.4804688	0.19580078	0.17822266	-0.88085938	0.59716797	0.029296875	0	0	0	0	0	0	0	0	0	0.91992188	0.080078125	0.034667969	-0.00390625	0.001464844	0.029052734	0.008	39579.04	0	0	0.008
202	203	203	Category L	0.19189453	0.17993164	-0.88793945	-0.24121094	-0.16796875	0.32299805	0.48	0.008	11/6/2018	11	6	2018	6:32:47	23567	0.1	6	32	47	71820	0.051513672	3.4804688	0.19580078	0.17797852	-0.88110352	0.78125	0.008056641	0	0	0	0	0	0	0	0	0	0.91992188	0.080078125	0.012451172	-0.00390625	0.001708984	-0.006591797	0.008	39579.04	0	0	0.008
203	204	204	Category L	0.19189453	0.15576172	-0.89990234	-0.23876953	-0.16967773	0.328125	0.48	0.008	11/6/2018	11	6	2018	6:32:47	23567	0.2	6	32	47	71820	0.051513672	3.4804688	0.19555664	0.17822266	-0.88085938	1.09375	0.029541016	0	0	0	0	0	0	0	0	0	0.91992188	0.080078125	0.045166016	-0.003662109	-0.022460938	-0.018798828	0.008	39579.04	0	0	0.008
204	205	205	Category L	0.17993164	0.17993164	-0.89990234	-0.24145508	-0.17211914	0.32299805	0.48	0.008	11/6/2018	11	6	2018	6:32:47	23567	0.3	6	32	47	71820	0.051513672	3.4804688	0.19555664	0.17871094	-0.88085938	1.2414551	0.024658203	0	0	0	0	0	0	0	0	0	0.91992188	0.080078125	0.035888672	-0.015625	0.000976563	-0.018798828	0.008	39579.04	0	0	0.008
205	206	206	Category L	0.19189453	0.16796875	-0.87597656	-0.24121094	-0.16943359	0.32299805	0.49	0.008	11/6/2018	11	6	2018	6:32:47	23567	0.4	6	32	47	71820	0.051513672	3.4804688	0.1953125	0.17822266	-0.88110352	1.4035645	0.011962891	0	0	0	0	0	0	0	0	0	0.91992188	0.080078125	0.019042969	-0.003417969	-0.010253906	0.005126953	0.008	39579.04	0	0	0.008
206	207	207	Category L	0.20385742	0.20385742	-0.87597656	-0.24316406	-0.17407227	0.32617188	0.49	0.008	11/6/2018	11	6	2018	6:32:47	23567	0.5	6	32	47	71820	0.051513672	3.4804688	0.1953125	0.17773438	-0.8815918	1.2802734	0.027832031	0	0	0	0	0	0	0	0	0	0.92041016	0.079589844	0.040283203	0.008300781	0.025878906	0.005615234	0.008	39579.04	0	0	0.008
207	208	208	Category L	0.20385742	0.19189453	-0.88793945	-0.24243164	-0.16967773	0.32421875	0.49	0.008	11/6/2018	11	6	2018	6:32:47	23567	0.6	6	32	47	71820	0.051513672	3.4804688	0.1953125	0.17773438	-0.88183594	1.168457	0.017333984	0	0	0	0	0	0	0	0	0	0.9206543	0.079345703	0.028320313	0.008300781	0.013916016	-0.005859375	0.008	39579.04	0	0	0.008
208	209	209	Category L	0.21582031	0.17993164	-0.91186523	-0.23730469	-0.16943359	0.3293457	0.49	0.008	11/6/2018	11	6	2018	6:32:47	23567	0.7	6	32	47	71820	0.051513672	3.4804688	0.19506836	0.17773438	-0.88208008	1.0734863	0.036132813	0	0	0	0	0	0	0	0	0	0.92089844	0.079101563	0.052246094	0.020507813	0.001953125	-0.029541016	0.008	39579.04	0	0	0.008
209	210	210	Category L	0.20385742	0.17993164	-0.87597656	-0.24145508	-0.16674805	0.33007813	0.49	0.008	11/6/2018	11	6	2018	6:32:47	23567	0.8	6	32	47	71820	0.051513672	3.4804688	0.19482422	0.17797852	-0.88183594	0.56420898	0.010742188	0	0	0	0	0	0	0	0	0	0.9206543	0.079345703	0.016601563	0.008789063	0.001708984	0.005859375	0.008	39579.04	0	0	0.008
210	211	211	Category L	0.19189453	0.16796875	-0.89990234	-0.24194336	-0.16943359	0.34106445	0.49	0.008	11/6/2018	11	6	2018	6:32:47	23567	0.9	6	32	47	71821	0.051513672	3.4804688	0.19482422	0.17822266	-0.88183594	0.022949219	0.020751953	0	0	0	0	0	0	0	0	0	0.92041016	0.079589844	0.03125	-0.002929688	-0.010253906	-0.017822266	0.008	39579.04	0	0	0.008
211	212	212	Category L	0.2277832	0.16796875	-0.86376953	-0.23510742	-0.16845703	0.33764648	0.49	0.008	11/6/2018	11	6	2018	6:32:48	23568	0	6	32	48	71821	0.051513672	3.4804688	0.19482422	0.17797852	-0.88232422	0.23022461	0.0390625	0	0	0	0	0	0	0	0	0	0.92089844	0.079101563	0.061523438	0.032714844	-0.010009766	0.018554688	0.008	39579.04	0	0	0.008
212	213	213	Category L	0.20385742	0.16796875	-0.87597656	-0.23632813	-0.17480469	0.3190918	0.49	0.008	11/6/2018	11	6	2018	6:32:48	23568	0.1	6	32	48	71821	0.051513672	3.4804688	0.19433594	0.17797852	-0.88232422	0.41479492	0.015136719	0	0	0	0	0	0	0	0	0	0.92089844	0.079101563	0.025878906	0.009277344	-0.010009766	0.006347656	0.008	39579.04	0	0	0.008
213	214	214	Category L	0.20385742	0.19189453	-0.88793945	-0.23461914	-0.17553711	0.32104492	0.49	0.008	11/6/2018	11	6	2018	6:32:48	23568	0.2	6	32	48	71821	0.051513672	3.4804688	0.1940918	0.17822266	-0.88232422	0.7512207	0.017333984	0	0	0	0	0	0	0	0	0	0.92089844	0.079101563	0.028564453	0.009521484	0.013427734	-0.005371094	0.008	39579.04	0	0	0.008
214	215	215	Category L	0.20385742	0.16796875	-0.86376953	-0.23779297	-0.16967773	0.32226563	0.49	0.008	11/6/2018	11	6	2018	6:32:48	23568	0.3	6	32	48	71821	0.051513672	3.4804688	0.19384766	0.17773438	-0.88305664	1.2770996	0.023681641	0	0	0	0	0	0	0	0	0	0.92138672	0.078613281	0.0390625	0.009765625	-0.009765625	0.019287109	0.008	39579.04	0	0	0.008
215	216	216	Category L	0.19189453	0.17993164	-0.87597656	-0.23632813	-0.17236328	0.31689453	0.5	0.008	11/6/2018	11	6	2018	6:32:48	23568	0.4	6	32	48	71821	0.051513672	3.4804688	0.19335938	0.17773438	-0.88354492	1.6843262	0.0078125	0	0	0	0	0	0	0	0	0	0.92163086	0.078369141	0.010986328	-0.001464844	0.001953125	0.007568359	0.008	39579.04	0	0	0.008
216	217	217	Category L	0.19189453	0.16796875	-0.87597656	-0.24072266	-0.17675781	0.32104492	0.5	0.008	11/6/2018	11	6	2018	6:32:48	23568	0.5	6	32	48	71821	0.051513672	3.4804688	0.19335938	0.17773438	-0.88378906	1.371582	0.012695313	0	0	0	0	0	0	0	0	0	0.921875	0.078125	0.019287109	-0.001464844	-0.009765625	0.0078125	0.008	39579.04	0	0	0.008
217	218	218	Category L	0.17993164	0.16796875	-0.86376953	-0.23754883	-0.17382813	0.328125	0.5	0.008	11/6/2018	11	6	2018	6:32:48	23568	0.6	6	32	48	71821	0.051025391	3.5255859	0.19335938	0.17773438	-0.88378906	1.1943359	0.026123047	0	0	0	0	0	0	0	0	0	0.92211914	0.077880859	0.043457031	-0.013427734	-0.009765625	0.020019531	0.008	39579.04	0	0	0.008
218	219	219	Category L	0.17993164	0.17993164	-0.85180664	-0.23413086	-0.17504883	0.31713867	0.5	0.008	11/6/2018	11	6	2018	6:32:48	23568	0.7	6	32	48	71821	0.051025391	3.5255859	0.19360352	0.17773438	-0.88354492	1.2421875	0.034667969	0	0	0	0	0	0	0	0	0	0.921875	0.078125	0.047607422	-0.013671875	0.001953125	0.031738281	0.008	39579.04	0	0	0.008
219	220	220	Category L	0.19189453	0.19189453	-0.86376953	-0.24121094	-0.17407227	0.32519531	0.5	0.008	11/6/2018	11	6	2018	6:32:48	23568	0.8	6	32	48	71821	0.051025391	3.5255859	0.19360352	0.17773438	-0.88378906	1.0197754	0.024414063	0	0	0	0	0	0	0	0	0	0.92211914	0.077880859	0.035888672	-0.001708984	0.013916016	0.020019531	0.008	39579.04	0	0	0.008
220	221	221	Category L	0.20385742	0.15576172	-0.89990234	-0.23803711	-0.17578125	0.31689453	0.5	0.008	11/6/2018	11	6	2018	6:32:48	23568	0.9	6	32	48	71822	0.051025391	3.5255859	0.19335938	0.17773438	-0.88378906	0.50317383	0.029052734	0	0	0	0	0	0	0	0	0	0.921875	0.078125	0.048339844	0.010253906	-0.021972656	-0.015869141	0.008	39579.04	0	0	0.008
221	222	222	Category L	0.19189453	0.17993164	-0.88793945	-0.23803711	-0.17578125	0.31518555	0.5	0.008	11/6/2018	11	6	2018	6:32:49	23569	0	6	32	49	71822	0.051025391	3.5255859	0.19311523	0.17773438	-0.88378906	0.041503906	0.004638672	0	0	0	0	0	0	0	0	0	0.92211914	0.077880859	0.007324219	-0.001220703	0.001953125	-0.00390625	0.008	39579.04	0	0	0.008
222	223	223	Category L	0.17993164	0.15576172	-0.88793945	-0.23779297	-0.17138672	0.32299805	0.5	0.008	11/6/2018	11	6	2018	6:32:49	23569	0.1	6	32	49	71822	0.051025391	3.5255859	0.19287109	0.17797852	-0.88354492	0.042480469	0.026123047	0	0	0	0	0	0	0	0	0	0.921875	0.078125	0.039550781	-0.012939453	-0.022216797	-0.004150391	0.008	39579.04	0	0	0.008
223	224	224	Category L	0.19189453	0.17993164	-0.88793945	-0.24389648	-0.17285156	0.32299805	0.5	0.008	11/6/2018	11	6	2018	6:32:49	23569	0.2	6	32	49	71822	0.051025391	3.5255859	0.19287109	0.17797852	-0.88354492	0.058349609	0.004638672	0	0	0	0	0	0	0	0	0	0.921875	0.078125	0.007080078	-0.000976563	0.001708984	-0.004150391	0.008	39579.04	0	0	0.008
224	225	225	Category L	0.20385742	0.17993164	-0.88793945	-0.2434082	-0.16796875	0.32421875	0.5	0.008	11/6/2018	11	6	2018	6:32:49	23569	0.3	6	32	49	71822	0.051025391	3.5255859	0.19262695	0.17797852	-0.88330078	0.34863281	0.011962891	0	0	0	0	0	0	0	0	0	0.92138672	0.078613281	0.017333984	0.010986328	0.001708984	-0.004394531	0.008	39579.04	0	0	0.008
225	226	226	Category L	0.20385742	0.19189453	-0.88793945	-0.23486328	-0.17773438	0.31713867	0.51	0.008	11/6/2018	11	6	2018	6:32:49	23569	0.4	6	32	49	71822	0.051025391	3.5255859	0.19262695	0.17797852	-0.88305664	0.64916992	0.018310547	0	0	0	0	0	0	0	0	0	0.92138672	0.078613281	0.029541016	0.010986328	0.013671875	-0.004638672	0.008	39579.04	0	0	0.008
226	227	227	Category L	0.16796875	0.17993164	-0.87597656	-0.23803711	-0.17773438	0.31811523	0.51	0.008	11/6/2018	11	6	2018	6:32:49	23569	0.5	6	32	49	71822	0.051025391	3.5255859	0.19262695	0.17822266	-0.88305664	0.31689453	0.025634766	0	0	0	0	0	0	0	0	0	0.92138672	0.078613281	0.033447266	-0.024658203	0.001464844	0.007080078	0.008	39579.04	0	0	0.008
227	228	228	Category L	0.20385742	0.17993164	-0.87597656	-0.24316406	-0.17919922	0.3137207	0.51	0.008	11/6/2018	11	6	2018	6:32:49	23569	0.6	6	32	49	71822	0.051025391	3.5255859	0.19238281	0.17822266	-0.88354492	0.15258789	0.013671875	0	0	0	0	0	0	0	0	0	0.92163086	0.078369141	0.020507813	0.011230469	0.001464844	0.007568359	0.008	39579.04	0	0	0.008
228	229	229	Category L	0.20385742	0.16796875	-0.88793945	-0.23974609	-0.17236328	0.32397461	0.51	0.008	11/6/2018	11	6	2018	6:32:49	23569	0.7	6	32	49	71822	0.051025391	3.5255859	0.19213867	0.17797852	-0.88354492	0.34619141	0.015869141	0	0	0	0	0	0	0	0	0	0.92163086	0.078369141	0.025878906	0.011474609	-0.010009766	-0.004150391	0.008	39579.04	0	0	0.008
229	230	230	Category L	0.20385742	0.19189453	-0.85180664	-0.24047852	-0.17114258	0.32202148	0.51	0.008	11/6/2018	11	6	2018	6:32:49	23569	0.8	6	32	49	71822	0.051025391	3.5255859	0.19213867	0.17773438	-0.88378906	0.42431641	0.036865234	0	0	0	0	0	0	0	0	0	0.921875	0.078125	0.057617188	0.011474609	0.013916016	0.031982422	0.008	39579.04	0	0	0.008
230	231	231	Category L	0.20385742	0.19189453	-0.88793945	-0.24072266	-0.17041016	0.32299805	0.51	0.008	11/6/2018	11	6	2018	6:32:49	23569	0.9	6	32	49	71823	0.051025391	3.5255859	0.19213867	0.17797852	-0.8840332	0.17504883	0.018310547	0	0	0	0	0	0	0	0	0	0.92211914	0.077880859	0.029052734	0.011474609	0.013671875	-0.003662109	0.008	39579.04	0	0	0.008
231	232	232	Category L	0.19189453	0.16796875	-0.87597656	-0.23730469	-0.17578125	0.32006836	0.51	0.008	11/6/2018	11	6	2018	6:32:50	23570	0	6	32	50	71823	0.051025391	3.5255859	0.19213867	0.17822266	-0.88452148	0.095458984	0.013427734	0	0	0	0	0	0	0	0	0	0.92260742	0.077392578	0.019042969	-0.000244141	-0.010253906	0.008544922	0.008	39579.04	0	0	0.008
232	233	233	Category L	0.17993164	0.16796875	-0.86376953	-0.23608398	-0.18041992	0.31884766	0.51	0.008	11/6/2018	11	6	2018	6:32:50	23570	0.1	6	32	50	71823	0.051025391	3.5255859	0.19189453	0.17797852	-0.88452148	0.36889648	0.026123047	0	0	0	0	0	0	0	0	0	0.92260742	0.077392578	0.043212891	-0.011962891	-0.010009766	0.020751953	0.008	39579.04	0	0	0.008
233	234	234	Category L	0.19189453	0.17993164	-0.87597656	-0.23730469	-0.17675781	0.3190918	0.51	0.008	11/6/2018	11	6	2018	6:32:50	23570	0.2	6	32	50	71823	0.051025391	3.5255859	0.19189453	0.17797852	-0.88427734	0.68945313	0.008544922	0	0	0	0	0	0	0	0	0	0.92236328	0.077636719	0.010253906	0	0.001708984	0.008300781	0.008	39579.04	0	0	0.008
234	235	235	Category L	0.17993164	0.16796875	-0.89990234	-0.23803711	-0.17333984	0.32324219	0.51	0.008	11/6/2018	11	6	2018	6:32:50	23570	0.3	6	32	50	71823	0.051025391	3.5255859	0.19189453	0.17822266	-0.88427734	0.30322266	0.021972656	0	0	0	0	0	0	0	0	0	0.92236328	0.077636719	0.037841797	-0.011962891	-0.010253906	-0.015380859	0.008	39579.04	0	0	0.008
235	236	236	Category L	0.19189453	0.17993164	-0.88793945	-0.23803711	-0.16870117	0.32299805	0.52	0.008	11/6/2018	11	6	2018	6:32:50	23570	0.4	6	32	50	71823	0.051025391	3.5255859	0.19189453	0.1784668	-0.88476563	0.037353516	0.003173828	0	0	0	0	0	0	0	0	0	0.92285156	0.077148438	0.004394531	0	0.001220703	-0.002929688	0.008	39579.04	0	0	0.008
236	237	237	Category L	0.19189453	0.16796875	-0.87597656	-0.23706055	-0.17114258	0.33642578	0.52	0.008	11/6/2018	11	6	2018	6:32:50	23570	0.5	6	32	50	71823	0.051025391	3.5255859	0.19189453	0.17871094	-0.88500977	0.22167969	0.013916016	0	0	0	0	0	0	0	0	0	0.92285156	0.077148438	0.019775391	0	-0.010742188	0.009033203	0.008	39579.04	0	0	0.008
237	238	238	Category L	0.19189453	0.16796875	-0.89990234	-0.24487305	-0.16772461	0.32373047	0.52	0.008	11/6/2018	11	6	2018	6:32:50	23570	0.6	6	32	50	71823	0.051025391	3.5255859	0.19189453	0.17871094	-0.88525391	0.39453125	0.018066406	0	0	0	0	0	0	0	0	0	0.92333984	0.076660156	0.025390625	0	-0.010742188	-0.014404297	0.008	39579.04	0	0	0.008
238	239	239	Category L	0.17993164	0.17993164	-0.89990234	-0.23950195	-0.16845703	0.33422852	0.52	0.008	11/6/2018	11	6	2018	6:32:50	23570	0.7	6	32	50	71823	0.051025391	3.5255859	0.19189453	0.1784668	-0.88549805	0.47216797	0.018798828	0	0	0	0	0	0	0	0	0	0.92333984	0.076660156	0.027832031	-0.011962891	0.001220703	-0.014160156	0.008	39579.04	0	0	0.008
239	240	240	Category L	0.19189453	0.17993164	-0.89990234	-0.23876953	-0.16796875	0.32226563	0.52	0.008	11/6/2018	11	6	2018	6:32:50	23570	0.8	6	32	50	71823	0.051025391	3.5255859	0.19189453	0.17871094	-0.88574219	0.68920898	0.013916016	0	0	0	0	0	0	0	0	0	0.92382813	0.076171875	0.015136719	0	0.000976563	-0.013916016	0.008	39579.04	0	0	0.008
240	241	241	Category L	0.20385742	0.17993164	-0.87597656	-0.2355957	-0.16821289	0.32836914	0.52	0.008	11/6/2018	11	6	2018	6:32:50	23570	0.9	6	32	50	71824	0.051025391	3.5255859	0.19140625	0.17773438	-0.88500977	1.2712402	0.015380859	0	0	0	0	0	0	0	0	0	0.92285156	0.077148438	0.023193359	0.012207031	0.001953125	0.009033203	0.008	39579.04	0	0	0.008
241	242	242	Category L	0.20385742	0.17993164	-0.88793945	-0.24365234	-0.16259766	0.32617188	0.52	0.008	11/6/2018	11	6	2018	6:32:51	23571	0	6	32	51	71824	0.051025391	3.5255859	0.19067383	0.17675781	-0.88500977	1.697998	0.013671875	0	0	0	0	0	0	0	0	0	0.92236328	0.077636719	0.019042969	0.012939453	0.002929688	-0.002685547	0.008	39579.04	0	0	0.008
242	243	243	Category L	0.17993164	0.17993164	-0.88793945	-0.23144531	-0.16796875	0.33935547	0.52	0.008	11/6/2018	11	6	2018	6:32:51	23571	0.1	6	32	51	71824	0.051025391	3.5255859	0.19042969	0.17578125	-0.88574219	1.4802246	0.011474609	0	0	0	0	0	0	0	0	0	0.9230957	0.076904297	0.016357422	-0.010498047	0.00390625	-0.001953125	0.008	39579.04	0	0	0.008
243	244	244	Category L	0.21582031	0.19189453	-0.89990234	-0.23999023	-0.16699219	0.32836914	0.52	0.008	11/6/2018	11	6	2018	6:32:51	23571	0.2	6	32	51	71824	0.051025391	3.5255859	0.19897461	0.15063477	-0.89135742	0.90039063	0.045166016	0	0	0	0	0	0	0	0	0	0.92553711	0.074462891	0.066162109	0.016601563	0.041015625	-0.008544922	0.008	39579.04	0	0	0.008
244	245	245	Category L	0.17993164	0.15576172	-0.88793945	-0.23876953	-0.16845703	0.33227539	0.52	0.008	11/6/2018	11	6	2018	6:32:51	23571	0.3	6	32	51	71824	0.051025391	3.5255859	0.20629883	0.17285156	-0.90722656	0.71508789	0.037109375	0	0	0	0	0	0	0	0	0	0.9465332	0.053466797	0.063232422	-0.026367188	-0.017089844	0.019287109	0.008	39579.04	0	0	0.008
245	246	246	Category L	0.19189453	0.14379883	-0.92382813	-0.23803711	-0.16870117	0.32617188	0.53	0.008	11/6/2018	11	6	2018	6:32:51	23571	0.4	6	32	51	71824	0.051025391	3.5255859	0.19995117	0.17626953	-0.94116211	0.84765625	0.037597656	0	0	0	0	0	0	0	0	0	0.97827148	0.021728516	0.058105469	-0.008056641	-0.032470703	0.017333984	0.008	39579.04	0	0	0.008
246	247	247	Category L	0.19189453	0.17993164	-0.91186523	-0.2355957	-0.16699219	0.33032227	0.53	0.008	11/6/2018	11	6	2018	6:32:51	23571	0.5	6	32	51	71824	0.051025391	3.5255859	0.20947266	0.16210938	-0.95727539	0.86743164	0.052001953	0	0	0	0	0	0	0	0	0	0.9934082	0.006591797	0.081054688	-0.017578125	0.017578125	0.045410156	0.008	39579.04	0	0	0.008
247	248	248	Category L	0.17993164	0.19189453	-0.91186523	-0.24145508	-0.16796875	0.33007813	0.53	0.008	11/6/2018	11	6	2018	6:32:51	23571	0.6	6	32	51	71824	0.051025391	3.5255859	0.21166992	0.16040039	-0.96166992	0.81469727	0.066894531	0	0	0	0	0	0	0	0	0	0.99780273	0.002197266	0.11303711	-0.031738281	0.03125	0.049804688	0.008	39579.04	0	0	0.008
248	249	249	Category L	0.17993164	0.19189453	-0.86376953	-0.23974609	-0.16870117	0.32421875	0.53	0.008	11/6/2018	11	6	2018	6:32:51	23571	0.7	6	32	51	71824	0.051025391	3.5255859	0.21142578	0.16186523	-0.96240234	0.77612305	0.10766602	0	0	0	0	0	0	0	0	0	0.99853516	0.001464844	0.15991211	-0.031494141	0.029785156	0.098632813	0.008	39579.04	0	0	0.008
249	250	250	Category L	0.19189453	0.19189453	-0.86376953	-0.24414063	-0.16943359	0.32202148	0.53	0.008	11/6/2018	11	6	2018	6:32:51	23571	0.8	6	32	51	71824	0.051025391	3.5255859	0.21191406	0.16040039	-0.96337891	1.0739746	0.10644531	0	0	0	0	0	0	0	0	0	0.99926758	0.000732422	0.15112305	-0.020019531	0.03125	0.099609375	0.008	39579.04	0	0	0.008
250	251	251	Category L	0.17993164	0.16796875	-0.89990234	-0.24121094	-0.16772461	0.32617188	0.53	0.008	11/6/2018	11	6	2018	6:32:51	23571	0.9	6	32	51	71825	0.051025391	3.5255859	0.20898438	0.15942383	-0.96435547	1.2595215	0.071044922	0	0	0	0	0	0	0	0	0	0.99951172	0.000488281	0.10180664	-0.029052734	0.008300781	0.064453125	0.008	39579.04	0	0	0.008
251	252	252	Category L	0.16796875	0.17993164	-0.89990234	-0.24072266	-0.17822266	0.31884766	0.53	0.008	11/6/2018	11	6	2018	6:32:52	23572	0	6	32	52	71825	0.051025391	3.5255859	0.20776367	0.16064453	-0.96606445	0.92431641	0.079589844	0	0	0	0	0	0	0	0	0	1.0012207	0.001220703	0.12548828	-0.039794922	0.019042969	0.066162109	0.008	39579.04	0	0	0.008
252	253	253	Category L	0.19189453	0.19189453	-0.88793945	-0.23999023	-0.16699219	0.32421875	0.53	0.008	11/6/2018	11	6	2018	6:32:52	23572	0.1	6	32	52	71825	0.051025391	3.5255859	0.20556641	0.15869141	-0.96948242	0.81958008	0.089111328	0	0	0	0	0	0	0	0	0	1.0036621	0.003662109	0.12841797	-0.013671875	0.032958984	0.081542969	0.008	39579.04	0	0	0.008
253	254	254	Category L	0.17993164	0.17993164	-0.88793945	-0.23754883	-0.17578125	0.32128906	0.53	0.008	11/6/2018	11	6	2018	6:32:52	23572	0.2	6	32	52	71825	0.051025391	3.5255859	0.20507813	0.15795898	-0.96899414	1.0961914	0.087646484	0	0	0	0	0	0	0	0	0	1.0031738	0.003173828	0.12817383	-0.025146484	0.021728516	0.081054688	0.008	39579.04	0	0	0.008
254	255	255	Category L	0.16796875	0.19189453	-0.91186523	-0.24487305	-0.16821289	0.32202148	0.53	0.008	11/6/2018	11	6	2018	6:32:52	23572	0.3	6	32	52	71825	0.051025391	3.5255859	0.20385742	0.15625	-0.96777344	1.3869629	0.075195313	0	0	0	0	0	0	0	0	0	1.0012207	0.001220703	0.12744141	-0.035888672	0.035400391	0.055908203	0.008	39579.04	0	0	0.008
255	256	256	Category L	0.19189453	0.17993164	-0.89990234	-0.24609375	-0.16601563	0.31713867	0.54	0.008	11/6/2018	11	6	2018	6:32:52	23572	0.4	6	32	52	71825	0.050537109	3.4820801	0.203125	0.15454102	-0.96704102	1.3786621	0.072753906	0	0	0	0	0	0	0	0	0	1.0002441	0.000244141	0.10375977	-0.011230469	0.025146484	0.067138672	0.008	39579.04	0	0	0.008
256	257	257	Category L	0.17993164	0.19189453	-0.88793945	-0.24047852	-0.16748047	0.33837891	0.54	0.008	11/6/2018	11	6	2018	6:32:52	23572	0.5	6	32	52	71825	0.050537109	3.4820801	0.20263672	0.15283203	-0.96655273	0.90673828	0.090576172	0	0	0	0	0	0	0	0	0	0.99926758	0.000732422	0.14038086	-0.022705078	0.038818359	0.078613281	0.008	39579.04	0	0	0.008
257	258	258	Category L	0.20385742	0.19189453	-0.86376953	-0.23828125	-0.17480469	0.31884766	0.54	0.008	11/6/2018	11	6	2018	6:32:52	23572	0.6	6	32	52	71825	0.050537109	3.4820801	0.20361328	0.15136719	-0.96582031	0.49438477	0.10986328	0	0	0	0	0	0	0	0	0	0.9987793	0.001220703	0.14257813	0	0.040283203	0.10205078	0.008	39579.04	0	0	0.008
258	259	259	Category L	0.20385742	0.17993164	-0.89990234	-0.24145508	-0.1730957	0.31884766	0.54	0.008	11/6/2018	11	6	2018	6:32:52	23572	0.7	6	32	52	71825	0.050537109	3.4820801	0.20605469	0.15087891	-0.96826172	0.18725586	0.07421875	0	0	0	0	0	0	0	0	0	1.0012207	0.001220703	0.099609375	-0.002197266	0.028808594	0.068359375	0.008	39579.04	0	0	0.008
259	260	260	Category L	0.17993164	0.16796875	-0.87597656	-0.23876953	-0.17431641	0.3190918	0.54	0.008	11/6/2018	11	6	2018	6:32:52	23572	0.8	6	32	52	71825	0.050537109	3.4820801	0.20727539	0.1496582	-0.96875	0.034667969	0.098388672	0	0	0	0	0	0	0	0	0	1.0019531	0.001953125	0.13867188	-0.02734375	0.018066406	0.092773438	0.008	39579.04	0	0	0.008
260	261	261	Category L	0.19189453	0.19189453	-0.88793945	-0.2434082	-0.16796875	0.31396484	0.54	0.008	11/6/2018	11	6	2018	6:32:52	23572	0.9	6	32	52	71826	0.050537109	3.4820801	0.20751953	0.14916992	-0.96899414	0.10083008	0.093017578	0	0	0	0	0	0	0	0	0	1.0021973	0.002197266	0.1394043	-0.015625	0.042480469	0.081054688	0.008	39579.04	0	0	0.008
261	262	262	Category L	0.17993164	0.21582031	-0.87597656	-0.23974609	-0.17236328	0.31884766	0.54	0.008	11/6/2018	11	6	2018	6:32:53	23573	0	6	32	53	71826	0.050537109	3.4820801	0.20825195	0.14794922	-0.96777344	0.22900391	0.11767578	0	0	0	0	0	0	0	0	0	1.0009766	0.000976563	0.18798828	-0.028320313	0.067626953	0.091796875	0.008	39579.04	0	0	0.008
262	263	263	Category L	0.19189453	0.19189453	-0.87597656	-0.24511719	-0.16943359	0.32519531	0.54	0.008	11/6/2018	11	6	2018	6:32:53	23573	0.1	6	32	53	71826	0.050537109	3.4820801	0.20849609	0.14697266	-0.96704102	0.020019531	0.10302734	0	0	0	0	0	0	0	0	0	1.0002441	0.000244141	0.15258789	-0.016601563	0.044677734	0.091064453	0.008	39579.04	0	0	0.008
263	264	264	Category L	0.19189453	0.17993164	-0.87597656	-0.23999023	-0.17236328	0.32104492	0.54	0.008	11/6/2018	11	6	2018	6:32:53	23573	0.2	6	32	53	71826	0.050537109	3.4820801	0.20898438	0.1472168	-0.96630859	0.32543945	0.09765625	0	0	0	0	0	0	0	0	0	0.99975586	0.000244141	0.14013672	-0.017089844	0.032470703	0.090332031	0.008	39579.04	0	0	0.008
264	265	265	Category L	0.19189453	0.19189453	-0.87597656	-0.24511719	-0.16943359	0.31787109	0.54	0.008	11/6/2018	11	6	2018	6:32:53	23573	0.3	6	32	53	71826	0.050537109	3.4820801	0.2109375	0.1472168	-0.9675293	0.27929688	0.10351563	0	0	0	0	0	0	0	0	0	1.0009766	0.000976563	0.15527344	-0.019042969	0.044433594	0.091552734	0.008	39579.04	0	0	0.008
265	266	266	Category L	0.19189453	0.17993164	-0.87597656	-0.23876953	-0.1706543	0.32104492	0.55	0.008	11/6/2018	11	6	2018	6:32:53	23573	0.4	6	32	53	71826	0.050537109	3.4820801	0.2121582	0.14672852	-0.96704102	0.35595703	0.098876953	0	0	0	0	0	0	0	0	0	1.0007324	0.000732422	0.14453125	-0.020263672	0.032958984	0.091064453	0.008	39579.04	0	0	0.008
266	267	267	Category L	0.19189453	0.19189453	-0.89990234	-0.2434082	-0.16503906	0.32421875	0.55	0.008	11/6/2018	11	6	2018	6:32:53	23573	0.5	6	32	53	71826	0.050537109	3.4820801	0.21289063	0.14624023	-0.96508789	0.93041992	0.082275391	0	0	0	0	0	0	0	0	0	0.99926758	0.000732422	0.13183594	-0.020996094	0.045410156	0.065185547	0.008	39579.04	0	0	0.008
267	268	268	Category L	0.19189453	0.16796875	-0.88793945	-0.24072266	-0.17504883	0.31689453	0.55	0.008	11/6/2018	11	6	2018	6:32:53	23573	0.6	6	32	53	71826	0.050537109	3.4820801	0.21362305	0.14599609	-0.96411133	0.99145508	0.082275391	0	0	0	0	0	0	0	0	0	0.99829102	0.001708984	0.11987305	-0.021728516	0.021728516	0.076171875	0.008	39579.04	0	0	0.008
268	269	269	Category L	0.19189453	0.15576172	-0.91186523	-0.23876953	-0.17431641	0.3190918	0.55	0.008	11/6/2018	11	6	2018	6:32:53	23573	0.7	6	32	53	71826	0.050537109	3.4820801	0.21362305	0.14550781	-0.96411133	0.93554688	0.057373047	0	0	0	0	0	0	0	0	0	0.99829102	0.001708984	0.083984375	-0.021728516	0.010009766	0.052246094	0.008	39579.04	0	0	0.008
269	270	270	Category L	0.19189453	0.19189453	-0.88793945	-0.23657227	-0.1730957	0.31811523	0.55	0.008	11/6/2018	11	6	2018	6:32:53	23573	0.8	6	32	53	71826	0.050537109	3.4820801	0.21411133	0.14599609	-0.96191406	1.4140625	0.08984375	0	0	0	0	0	0	0	0	0	0.99609375	0.00390625	0.14208984	-0.022216797	0.045654297	0.073974609	0.008	39579.04	0	0	0.008
270	271	271	Category L	0.19189453	0.17993164	-0.89990234	-0.23974609	-0.17480469	0.32104492	0.55	0.008	11/6/2018	11	6	2018	6:32:53	23573	0.9	6	32	53	71827	0.050537109	3.4820801	0.21557617	0.14404297	-0.96411133	1.9594727	0.077148438	0	0	0	0	0	0	0	0	0	0.99853516	0.001464844	0.1237793	-0.023681641	0.035644531	0.064208984	0.008	39579.04	0	0	0.008
271	272	272	Category L	0.19189453	0.17993164	-0.89990234	-0.23730469	-0.17480469	0.31591797	0.55	0.008	11/6/2018	11	6	2018	6:32:54	23574	0	6	32	54	71827	0.050537109	3.4820801	0.21679688	0.14355469	-0.96459961	1.7966309	0.078125	0	0	0	0	0	0	0	0	0	0.99902344	0.000976563	0.12573242	-0.024902344	0.036132813	0.064697266	0.008	39579.04	0	0	0.008
272	273	273	Category L	0.19189453	0.16796875	-0.87597656	-0.24169922	-0.16870117	0.32104492	0.55	0.008	11/6/2018	11	6	2018	6:32:54	23574	0.1	6	32	54	71827	0.050537109	3.4820801	0.21704102	0.14282227	-0.96362305	1.4440918	0.094726563	0	0	0	0	0	0	0	0	0	0.99804688	0.001953125	0.13793945	-0.025146484	0.024902344	0.087646484	0.008	39579.04	0	0	0.008
273	274	274	Category L	0.19189453	0.19189453	-0.86376953	-0.24145508	-0.17602539	0.31884766	0.55	0.008	11/6/2018	11	6	2018	6:32:54	23574	0.2	6	32	54	71827	0.050537109	3.4820801	0.21508789	0.14282227	-0.96386719	2.282959	0.11376953	0	0	0	0	0	0	0	0	0	0.99804688	0.001953125	0.17236328	-0.023193359	0.048828125	0.10009766	0.008	39579.04	0	0	0.008
274	275	275	Category L	0.19189453	0.17993164	-0.91186523	-0.24145508	-0.16967773	0.32519531	0.55	0.008	11/6/2018	11	6	2018	6:32:54	23574	0.3	6	32	54	71827	0.050537109	3.4820801	0.21459961	0.14306641	-0.96337891	4.1069336	0.067138672	0	0	0	0	0	0	0	0	0	0.99731445	0.002685547	0.11108398	-0.022705078	0.036621094	0.051513672	0.008	39579.04	0	0	0.008
275	276	276	Category L	0.19189453	0.17993164	-0.87597656	-0.23754883	-0.16772461	0.33935547	0.56	0.008	11/6/2018	11	6	2018	6:32:54	23574	0.4	6	32	54	71827	0.050537109	3.4820801	0.21655273	0.1418457	-0.96142578	6.9770508	0.096679688	0	0	0	0	0	0	0	0	0	0.99560547	0.004394531	0.14819336	-0.024658203	0.037841797	0.085449219	0.008	39579.04	0	0	0.008
276	277	277	Category L	0.19189453	0.19189453	-0.88793945	-0.24316406	-0.16430664	0.32617188	0.56	0.008	11/6/2018	11	6	2018	6:32:54	23574	0.5	6	32	54	71827	0.050537109	3.4820801	0.21728516	0.14038086	-0.96557617	11.515625	0.096435547	0	0	0	0	0	0	0	0	0	0.99951172	0.000488281	0.15454102	-0.025390625	0.051269531	0.077636719	0.008	39579.04	0	0	0.008
277	278	278	Category L	0.19189453	0.16796875	-0.89990234	-0.23901367	-0.16699219	0.32617188	0.56	0.008	11/6/2018	11	6	2018	6:32:54	23574	0.6	6	32	54	71827	0.050537109	3.4820801	0.2175293	0.13916016	-0.96582031	19.022461	0.076416016	0	0	0	0	0	0	0	0	0	1	0	0.12036133	-0.025634766	0.028564453	0.065917969	0.008	39579.04	0	0	0.008
278	279	279	Category L	0.16796875	0.17993164	-0.89990234	-0.23999023	-0.16796875	0.32641602	0.56	0.008	11/6/2018	11	6	2018	6:32:54	23574	0.7	6	32	54	71827	0.050537109	3.4820801	0.21459961	0.13793945	-0.96484375	29.418457	0.090087891	0	0	0	0	0	0	0	0	0	0.99780273	0.002197266	0.15356445	-0.046630859	0.041748047	0.064941406	0.008	39579.04	0	0	0.008
279	280	280	Category M	0.15576172	0.095947266	-0.83984375	0.019775391	-0.22558594	0.37207031	0.03	0.008	11/6/2018	11	6	2018	6:33:02	23582	0.199	6	33	2	71835	0.051025391	3.4337402	0.21166992	0.13720703	-0.96435547	41.93457	0.14282227	0	0	0	0	0	0	0	0	0	0.99682617	0.003173828	0.22192383	-0.055908203	-0.041259766	0.12451172	0.008	39579.04	0	0	0.008
280	281	281	Category M	0.13183594	0.071777344	-0.88793945	0.032958984	-0.22827148	0.37646484	0.04	0.008	11/6/2018	11	6	2018	6:33:02	23582	0.3	6	33	2	71835	0.051025391	3.4337402	0.21142578	0.13549805	-0.96264648	54.114258	0.12646484	0	0	0	0	0	0	0	0	0	0.99487305	0.005126953	0.21826172	-0.079589844	-0.063720703	0.074707031	0.008	39579.04	0	0	0.008
281	282	282	Category M	0.17993164	0.11987305	-0.91186523	0.073486328	-0.22167969	0.37744141	0.04	0.008	11/6/2018	11	6	2018	6:33:02	23582	0.4	6	33	2	71835	0.051025391	3.4337402	0.21142578	0.13354492	-0.96557617	69.280518	0.063964844	0	0	0	0	0	0	0	0	0	0.99755859	0.002441406	0.099121094	-0.031494141	-0.013671875	0.053710938	0.008	39579.04	0	0	0.008
282	283	283	Category M	0.87597656	-1.8359375	-1.3198242	0.13134766	-0.19824219	0.37719727	0.04	0.008	11/6/2018	11	6	2018	6:33:02	23582	0.5	6	33	2	71835	0.051025391	3.4337402	0.20996094	0.13427734	-0.96557617	87.512939	2.1096191	0	0	0	0	0	0	0	0	0	0.99731445	0.002685547	2.9902344	0.66577148	-1.9702148	-0.35400391	0.008	39579.04	0	0	0.008
283	284	284	Category M	0.77978516	1.9318848	-2.1838379	0.088867188	-0.14892578	0.40112305	0.04	0.008	11/6/2018	11	6	2018	6:33:02	23582	0.6	6	33	2	71835	0.051025391	3.4337402	0.20922852	0.13378906	-0.96484375	96.143311	2.2456055	0	0	0	0	0	0	0	0	0	0.99633789	0.003662109	3.5871582	0.5703125	1.7978516	-1.21875	0.008	39579.04	0	0	0.008
284	285	285	Category M	-0.32397461	0.44384766	-3.6118164	0.17993164	-0.234375	0.34765625	0.04	0.008	11/6/2018	11	6	2018	6:33:02	23582	0.7	6	33	2	71835	0.051025391	3.4337402	0.20507813	0.13354492	-0.96533203	102.17969	2.7163086	0	0	0	0	0	0	0	0	0	0.99584961	0.004150391	3.4855957	-0.52905273	0.31005859	-2.6462402	0.008	39579.04	0	0	0.008
285	286	286	Category M	0.94799805	-0.95996094	-2.171875	0.11572266	0.22827148	0.3918457	0.04	0.008	11/6/2018	11	6	2018	6:33:02	23582	0.8	6	33	2	71836	0.051025391	3.4337402	0.20263672	0.13330078	-0.96459961	108.54688	1.7910156	0	0	0	0	0	0	0	0	0	0.99462891	0.005371094	3.0456543	0.74511719	-1.0932617	-1.2070313	0.008	39579.04	0	0	0.008
286	287	287	Category M	0.37182617	0.071777344	-1.223877	0.17016602	-0.27807617	0.33056641	0.04	0.008	11/6/2018	11	6	2018	6:33:02	23582	0.9	6	33	2	71836	0.051025391	3.4337402	0.2019043	0.13378906	-0.9621582	113.45483	0.31787109	0	0	0	0	0	0	0	0	0	0.9921875	0.0078125	0.49316406	0.16967773	-0.062011719	-0.26147461	0.008	39579.04	0	0	0.008
287	288	288	Category M	0.19189453	0.31176758	-0.93579102	0.14526367	-0.083740234	0.40649414	0.04	0.008	11/6/2018	11	6	2018	6:33:03	23583	0	6	33	3	71836	0.051025391	3.4337402	0.19995117	0.13110352	-0.96386719	110.60742	0.18286133	0	0	0	0	0	0	0	0	0	0.99316406	0.006835938	0.21704102	-0.008056641	0.18041992	0.028076172	0.008	39579.04	0	0	0.008
288	289	289	Category M	0.25195313	0.047851563	-0.99584961	0.1472168	-0.097167969	0.39257813	0.04	0.008	11/6/2018	11	6	2018	6:33:03	23583	0.1	6	33	3	71836	0.051025391	3.4337402	0.19873047	0.12988281	-0.96484375	102.78809	0.10253906	0	0	0	0	0	0	0	0	0	0.99365234	0.006347656	0.16625977	0.052978516	-0.08203125	-0.030761719	0.008	39579.04	0	0	0.008
289	290	290	Category M	-0.035888672	0.11987305	-0.94799805	0.17504883	-0.13305664	0.3894043	0.04	0.008	11/6/2018	11	6	2018	6:33:03	23583	0.2	6	33	3	71836	0.051025391	3.4337402	0.19433594	0.12988281	-0.96533203	97.731445	0.23120117	0	0	0	0	0	0	0	0	0	0.99316406	0.006835938	0.2578125	-0.23022461	-0.010009766	0.017333984	0.008	39579.04	0	0	0.008
290	291	291	Category F	0.10791016	0.25195313	-1.0439453	0.21582031	-0.013427734	0.39233398	0.05	0.008	11/6/2018	11	6	2018	6:33:04	23584	0.099	6	33	4	71837	0.051269531	3.4788574	0.19091797	0.12915039	-0.96606445	91.131836	0.16723633	0	0	0	0	0	0	0	0	0	0.99316406	0.006835938	0.28344727	-0.083007813	0.12255859	-0.077636719	0.008	39579.04	0	0	0.008
291	292	292	Category F	0.047851563	0.011962891	-1.1279297	0.20922852	0.001464844	0.39672852	0.05	0.008	11/6/2018	11	6	2018	6:33:04	23584	0.199	6	33	4	71837	0.051269531	3.4788574	0.18823242	0.12890625	-0.96386719	78.125977	0.24560547	0	0	0	0	0	0	0	0	0	0.99047852	0.009521484	0.42138672	-0.14038086	-0.11694336	-0.16381836	0.008	39579.04	0	0	0.008
292	293	293	Category F	0.15576172	0.11987305	-0.85180664	0.17333984	0.017822266	0.42407227	0.05	0.008	11/6/2018	11	6	2018	6:33:04	23584	0.3	6	33	4	71837	0.051269531	3.4788574	0.1875	0.12939453	-0.96679688	62.340576	0.11962891	0	0	0	0	0	0	0	0	0	0.9934082	0.006591797	0.15649414	-0.031738281	-0.009521484	0.11499023	0.008	39579.04	0	0	0.008
293	294	294	Category F	0.10791016	0.047851563	-0.77978516	0.12011719	0.029296875	0.42480469	0.06	0.008	11/6/2018	11	6	2018	6:33:04	23584	0.4	6	33	4	71837	0.051269531	3.4788574	0.18554688	0.12890625	-0.96875	56.520996	0.2199707	0	0	0	0	0	0	0	0	0	0.99487305	0.005126953	0.34790039	-0.077636719	-0.081054688	0.18896484	0.008	39579.04	0	0	0.008
294	295	295	Category F	0.14379883	0.023925781	-0.81591797	0.077636719	0.022705078	0.42602539	0.06	0.008	11/6/2018	11	6	2018	6:33:04	23584	0.5	6	33	4	71837	0.051269531	3.4788574	0.17993164	0.12695313	-0.96899414	48.803223	0.18798828	0	0	0	0	0	0	0	0	0	0.99365234	0.006347656	0.29248047	-0.036132813	-0.10302734	0.15307617	0.008	39579.04	0	0	0.008
295	296	296	Category F	0.16796875	0.059814453	-0.82788086	0.067871094	0.027099609	0.4206543	0.06	0.008	11/6/2018	11	6	2018	6:33:04	23584	0.6	6	33	4	71837	0.051269531	3.4788574	0.17773438	0.125	-0.96850586	42.520996	0.15527344	0	0	0	0	0	0	0	0	0	0.99267578	0.007324219	0.21582031	-0.009765625	-0.065185547	0.140625	0.008	39579.04	0	0	0.008
296	297	297	Category F	0.26391602	0.047851563	-0.82788086	0.079345703	0.043457031	0.42431641	0.06	0.008	11/6/2018	11	6	2018	6:33:04	23584	0.7	6	33	4	71837	0.051269531	3.4788574	0.17578125	0.12402344	-0.96704102	36.490723	0.18139648	0	0	0	0	0	0	0	0	0	0.99072266	0.009277344	0.3034668	0.087890625	-0.076171875	0.13916016	0.008	39579.04	0	0	0.008
297	298	298	Category F	0.37182617	0.11987305	-1.0439453	0.074707031	0.055664063	0.43017578	0.06	0.008	11/6/2018	11	6	2018	6:33:04	23584	0.8	6	33	4	71837	0.051269531	3.4788574	0.17553711	0.12475586	-0.96923828	36.555176	0.2097168	0	0	0	0	0	0	0	0	0	0.99291992	0.007080078	0.27563477	0.19604492	-0.004882813	-0.074462891	0.008	39579.04	0	0	0.008
298	299	299	Category F	0.2878418	0.083984375	-0.89990234	0.082763672	0.051513672	0.42138672	0.06	0.008	11/6/2018	11	6	2018	6:33:04	23584	0.9	6	33	4	71838	0.051269531	3.4788574	0.17358398	0.12353516	-0.97045898	39.312256	0.13989258	0	0	0	0	0	0	0	0	0	0.99365234	0.006347656	0.22436523	0.11401367	-0.039550781	0.070556641	0.008	39579.04	0	0	0.008
299	300	300	Category F	0.20385742	0.15576172	-0.88793945	0.069091797	0.066162109	0.42749023	0.06	0.008	11/6/2018	11	6	2018	6:33:05	23585	0	6	33	5	71838	0.051269531	3.4788574	0.16967773	0.12329102	-0.97094727	35.581299	0.095214844	0	0	0	0	0	0	0	0	0	0.9934082	0.006591797	0.14916992	0.033935547	0.032226563	0.083007813	0.008	39579.04	0	0	0.008
300	301	301	Category F	0.26391602	0.059814453	-0.80395508	0.033691406	0.09375	0.41674805	0.06	0.008	11/6/2018	11	6	2018	6:33:05	23585	0.09	6	33	5	71838	0.051269531	3.4788574	0.16650391	0.12329102	-0.97070313	34.055176	0.203125	0	0	0	0	0	0	0	0	0	0.99243164	0.007568359	0.32763672	0.097167969	-0.063476563	0.16674805	0.008	39579.04	0	0	0.008
301	302	302	Category F	0.20385742	0.095947266	-0.82788086	0.011230469	0.095458984	0.42626953	0.06	0.008	11/6/2018	11	6	2018	6:33:05	23585	0.181	6	33	5	71838	0.051269531	3.4788574	0.16455078	0.12329102	-0.96899414	35.057617	0.14892578	0	0	0	0	0	0	0	0	0	0.99047852	0.009521484	0.20776367	0.0390625	-0.02734375	0.14111328	0.008	39579.04	0	0	0.008
302	303	303	Category F	0.2277832	0.17993164	-0.82788086	-0.002685547	0.094726563	0.44213867	0.06	0.008	11/6/2018	11	6	2018	6:33:05	23585	0.272	6	33	5	71838	0.051269531	3.4788574	0.16235352	0.12353516	-0.97241211	35.955811	0.16845703	0	0	0	0	0	0	0	0	0	0.99365234	0.006347656	0.26635742	0.065185547	0.056152344	0.14453125	0.008	39579.04	0	0	0.008
303	304	304	Category F	0.34790039	0.17993164	-0.97192383	-0.006103516	0.09375	0.42895508	0.07	0.008	11/6/2018	11	6	2018	6:33:05	23585	0.363	6	33	5	71838	0.051269531	3.4788574	0.15942383	0.12402344	-0.97314453	33.249512	0.19628906	0	0	0	0	0	0	0	0	0	0.99389648	0.006103516	0.24536133	0.18823242	0.055664063	0.001220703	0.008	39579.04	0	0	0.008
304	305	305	Category F	0.29980469	0.14379883	-0.85180664	0.019287109	0.081054688	0.42529297	0.07	0.008	11/6/2018	11	6	2018	6:33:05	23585	0.454	6	33	5	71838	0.051269531	3.4788574	0.15551758	0.1237793	-0.97241211	33.109131	0.18896484	0	0	0	0	0	0	0	0	0	0.99267578	0.007324219	0.28466797	0.14404297	0.019775391	0.12060547	0.008	39579.04	0	0	0.008
305	306	306	Category F	0.26391602	0.15576172	-0.74389648	0.017333984	0.091796875	0.42553711	0.07	0.008	11/6/2018	11	6	2018	6:33:05	23585	0.545	6	33	5	71838	0.051269531	3.4788574	0.15063477	0.12255859	-0.97363281	29.813232	0.25830078	0	0	0	0	0	0	0	0	0	0.99291992	0.007080078	0.3762207	0.11303711	0.032958984	0.22973633	0.008	39579.04	0	0	0.008
306	307	307	Category F	0.21582031	0.15576172	-0.79199219	0.034912109	0.080078125	0.44165039	0.07	0.008	11/6/2018	11	6	2018	6:33:05	23585	0.636	6	33	5	71838	0.051269531	3.4788574	0.14868164	0.12255859	-0.97241211	24.188965	0.1953125	0	0	0	0	0	0	0	0	0	0.99121094	0.008789063	0.28076172	0.066894531	0.032958984	0.18041992	0.008	39579.04	0	0	0.008
307	308	308	Category F	0.20385742	0.14379883	-0.87597656	0.038818359	0.058349609	0.43969727	0.07	0.008	11/6/2018	11	6	2018	6:33:05	23585	0.727	6	33	5	71838	0.051269531	3.4788574	0.14599609	0.12182617	-0.97265625	16.811523	0.11474609	0	0	0	0	0	0	0	0	0	0.99121094	0.008789063	0.17626953	0.057617188	0.021728516	0.096679688	0.008	39579.04	0	0	0.008
308	309	309	Category F	0.25195313	0.19189453	-0.70776367	0.062255859	0.042724609	0.43383789	0.07	0.008	11/6/2018	11	6	2018	6:33:05	23585	0.818	6	33	5	71839	0.051269531	3.4788574	0.14331055	0.12084961	-0.97387695	8.5412598	0.29589844	0	0	0	0	0	0	0	0	0	0.99169922	0.008300781	0.44555664	0.10839844	0.070800781	0.26611328	0.008	39579.04	0	0	0.008
309	310	310	Category F	0.32397461	0.047851563	-1.0319824	0.083740234	0.025878906	0.43212891	0.07	0.008	11/6/2018	11	6	2018	6:33:05	23585	0.909	6	33	5	71839	0.051269531	3.4788574	0.14013672	0.12060547	-0.97436523	1.8273926	0.20556641	0	0	0	0	0	0	0	0	0	0.99194336	0.008056641	0.31396484	0.18359375	-0.072753906	-0.057373047	0.008	39579.04	0	0	0.008
310	311	311	Category F	0.2878418	0.15576172	-0.92382813	0.097167969	0.002685547	0.42089844	0.07	0.008	11/6/2018	11	6	2018	6:33:06	23586	0	6	33	6	71839	0.051269531	3.4788574	0.13623047	0.11987305	-0.97558594	5.2519531	0.1640625	0	0	0	0	0	0	0	0	0	0.9921875	0.0078125	0.23901367	0.15136719	0.035644531	0.051757813	0.008	39579.04	0	0	0.008
311	312	312	Category F	0.2277832	0.10791016	-0.80395508	0.1159668	0.004150391	0.42651367	0.07	0.008	11/6/2018	11	6	2018	6:33:06	23586	0.1	6	33	6	71839	0.051269531	3.4788574	0.13623047	0.12060547	-0.97290039	10.905273	0.19262695	0	0	0	0	0	0	0	0	0	0.98974609	0.010253906	0.2734375	0.091308594	-0.012695313	0.16894531	0.008	39579.04	0	0	0.008
312	313	313	Category F	0.011962891	0.16796875	-0.88793945	0.11621094	0.004394531	0.43774414	0.07	0.008	11/6/2018	11	6	2018	6:33:06	23586	0.2	6	33	6	71839	0.051269531	3.4788574	0.13476563	0.11938477	-0.97607422	17.16333	0.15869141	0	0	0	0	0	0	0	0	0	0.99243164	0.007568359	0.25927734	-0.12280273	0.048339844	0.088134766	0.008	39579.04	0	0	0.008
313	314	314	Category F	0.15576172	0.19189453	-0.82788086	0.079589844	0.009277344	0.4284668	0.08	0.008	11/6/2018	11	6	2018	6:33:06	23586	0.3	6	33	6	71839	0.051269531	3.4788574	0.13183594	0.11987305	-0.97729492	21.968262	0.16748047	0	0	0	0	0	0	0	0	0	0.9934082	0.006591797	0.24511719	0.023681641	0.071777344	0.14941406	0.008	39579.04	0	0	0.008
314	315	315	Category F	0.3359375	0.071777344	-0.74389648	0.1105957	-0.004150391	0.41796875	0.08	0.008	11/6/2018	11	6	2018	6:33:06	23586	0.4	6	33	6	71839	0.051269531	3.4788574	0.12817383	0.11865234	-0.97753906	26.333008	0.31616211	0	0	0	0	0	0	0	0	0	0.99316406	0.006835938	0.48828125	0.20751953	-0.046875	0.23364258	0.008	39579.04	0	0	0.008
315	316	316	Category F	0.25195313	0.059814453	-1.2119141	0.16503906	-0.005615234	0.41015625	0.08	0.008	11/6/2018	11	6	2018	6:33:06	23586	0.5	6	33	6	71839	0.051269531	3.4788574	0.12402344	0.1171875	-0.97753906	31.560547	0.27294922	0	0	0	0	0	0	0	0	0	0.9921875	0.0078125	0.41943359	0.12768555	-0.057373047	-0.23413086	0.008	39579.04	0	0	0.008
316	317	317	Category F	0.20385742	0.083984375	-0.91186523	0.1574707	-0.005371094	0.40625	0.08	0.008	11/6/2018	11	6	2018	6:33:06	23586	0.6	6	33	6	71839	0.051269531	3.4788574	0.12280273	0.11547852	-0.9753418	35.875732	0.10742188	0	0	0	0	0	0	0	0	0	0.98974609	0.010253906	0.17578125	0.080810547	-0.031494141	0.063476563	0.008	39579.04	0	0	0.008
317	318	318	Category F	-0.035888672	0.059814453	-0.80395508	0.17260742	-0.060302734	0.39355469	0.08	0.008	11/6/2018	11	6	2018	6:33:06	23586	0.7	6	33	6	71839	0.051269531	3.4788574	0.12133789	0.11474609	-0.97851563	38.997803	0.24121094	0	0	0	0	0	0	0	0	0	0.99267578	0.007324219	0.38696289	-0.15722656	-0.054931641	0.17456055	0.008	39579.04	0	0	0.008
318	319	319	Category F	-0.047851563	0.11987305	-0.87597656	0.14648438	-0.093017578	0.40356445	0.08	0.008	11/6/2018	11	6	2018	6:33:06	23586	0.8	6	33	6	71840	0.051269531	3.4788574	0.12036133	0.11401367	-0.97827148	40.394287	0.19702148	0	0	0	0	0	0	0	0	0	0.99243164	0.007568359	0.27636719	-0.16821289	0.005615234	0.10229492	0.008	39579.04	0	0	0.008
319	320	320	Category F	0.16796875	0.047851563	-0.75585938	0.14575195	-0.10229492	0.40942383	0.08	0.008	11/6/2018	11	6	2018	6:33:06	23586	0.9	6	33	6	71840	0.051269531	3.4788574	0.11645508	0.11181641	-0.97802734	39.24292	0.23681641	0	0	0	0	0	0	0	0	0	0.99121094	0.008789063	0.33789063	0.051269531	-0.063964844	0.22216797	0.008	39579.04	0	0	0.008
320	321	321	Category F	0.20385742	0.023925781	-1.1159668	0.15527344	-0.11621094	0.39916992	0.08	0.008	11/6/2018	11	6	2018	6:33:07	23587	0	6	33	7	71840	0.051269531	3.4788574	0.11352539	0.11181641	-0.97802734	37.197021	0.18652344	0	0	0	0	0	0	0	0	0	0.9909668	0.009033203	0.31591797	0.090087891	-0.087890625	-0.13769531	0.008	39579.04	0	0	0.008
321	322	322	Category F	0.083984375	0.23999023	-0.88793945	0.16796875	-0.1328125	0.38720703	0.08	0.008	11/6/2018	11	6	2018	6:33:07	23587	0.111	6	33	7	71840	0.051269531	3.4788574	0.11230469	0.11254883	-0.97509766	36.765137	0.15673828	0	0	0	0	0	0	0	0	0	0.98803711	0.011962891	0.24291992	-0.028320313	0.12719727	0.087158203	0.008	39579.04	0	0	0.008
322	323	323	Category F	0.11987305	0.14379883	-0.81591797	0.18310547	-0.1184082	0.38891602	0.08	0.008	11/6/2018	11	6	2018	6:33:07	23587	0.222	6	33	7	71840	0.051269531	3.4788574	0.10961914	0.11425781	-0.97729492	34.243652	0.16430664	0	0	0	0	0	0	0	0	0	0.98999023	0.010009766	0.20092773	0.010009766	0.029296875	0.16137695	0.008	39579.04	0	0	0.008
323	324	324	Category F	-0.11987305	0.16796875	-0.94799805	0.18359375	-0.11328125	0.40820313	0.09	0.008	11/6/2018	11	6	2018	6:33:07	23587	0.333	6	33	7	71840	0.051269531	3.4788574	0.099853516	0.13964844	-0.97167969	30.691406	0.22265625	0	0	0	0	0	0	0	0	0	0.98681641	0.013183594	0.27148438	-0.21972656	0.028076172	0.023681641	0.008	39579.04	0	0	0.008
324	325	325	Category F	0	0.14379883	-0.82788086	0.16430664	-0.10693359	0.40380859	0.09	0.008	11/6/2018	11	6	2018	6:33:07	23587	0.444	6	33	7	71840	0.051269531	3.4788574	0.087646484	0.11791992	-0.95727539	28.651611	0.15844727	0	0	0	0	0	0	0	0	0	0.96850586	0.031494141	0.24291992	-0.087646484	0.025634766	0.12939453	0.008	39579.04	0	0	0.008
325	326	326	Category F	0.13183594	0.16796875	-0.73193359	0.17333984	-0.10083008	0.38989258	0.09	0.008	11/6/2018	11	6	2018	6:33:07	23587	0.555	6	33	7	71840	0.051269531	3.4788574	0.092529297	0.11328125	-0.92114258	28.040771	0.20092773	0	0	0	0	0	0	0	0	0	0.93286133	0.067138672	0.28320313	0.0390625	0.054443359	0.18920898	0.008	39579.04	0	0	0.008
326	327	327	Category F	0.035888672	-0.023925781	-1.0559082	0.16943359	-0.088867188	0.40014648	0.09	0.008	11/6/2018	11	6	2018	6:33:07	23587	0.666	6	33	7	71840	0.051025391	3.4417969	0.078857422	0.12768555	-0.90820313	26.972168	0.21582031	0	0	0	0	0	0	0	0	0	0.92041016	0.079589844	0.34228516	-0.04296875	-0.15161133	-0.14746094	0.008	39579.04	0	0	0.008
327	328	328	Category F	0.071777344	0.095947266	-0.97192383	0.21020508	-0.12890625	0.3762207	0.09	0.008	11/6/2018	11	6	2018	6:33:07	23587	0.777	6	33	7	71840	0.051025391	3.4417969	0.075195313	0.12866211	-0.9050293	24.344971	0.074462891	0	0	0	0	0	0	0	0	0	0.91723633	0.082763672	0.10302734	-0.003417969	-0.032714844	-0.066650391	0.008	39579.04	0	0	0.008
328	329	329	Category F	-0.16796875	0.17993164	-0.91186523	0.21069336	-0.17797852	0.36328125	0.09	0.008	11/6/2018	11	6	2018	6:33:07	23587	0.888	6	33	7	71841	0.051025391	3.4417969	0.070556641	0.12573242	-0.90576172	22.271973	0.24462891	0	0	0	0	0	0	0	0	0	0.91723633	0.082763672	0.29858398	-0.23852539	0.053955078	-0.005859375	0.008	39579.04	0	0	0.008
329	330	330	Category F	-0.071777344	0.14379883	-0.92382813	0.17138672	-0.19433594	0.36816406	0.09	0.008	11/6/2018	11	6	2018	6:33:08	23588	0	6	33	8	71841	0.051025391	3.4417969	0.068603516	0.12841797	-0.90258789	22.870361	0.14282227	0	0	0	0	0	0	0	0	0	0.9140625	0.0859375	0.17675781	-0.14038086	0.015136719	-0.020996094	0.008	39579.04	0	0	0.008
330	331	331	Category F	-0.047851563	0.14379883	-0.7199707	0.16235352	-0.20288086	0.36572266	0.09	0.008	11/6/2018	11	6	2018	6:33:08	23588	0.1	6	33	8	71841	0.051025391	3.4417969	0.069091797	0.12841797	-0.90527344	23.368408	0.21972656	0	0	0	0	0	0	0	0	0	0.91699219	0.083007813	0.31762695	-0.11694336	0.015136719	0.18530273	0.008	39579.04	0	0	0.008
331	332	332	Category F	0.10791016	0.21582031	-1.1398926	0.12719727	-0.22729492	0.35742188	0.09	0.008	11/6/2018	11	6	2018	6:33:08	23588	0.2	6	33	8	71841	0.051025391	3.4417969	0.068115234	0.12792969	-0.90478516	24.516602	0.25366211	0	0	0	0	0	0	0	0	0	0.91650391	0.083496094	0.36206055	0.039550781	0.087646484	-0.23486328	0.008	39579.04	0	0	0.008
332	333	333	Category F	0.035888672	0.15576172	-1.0439453	0.15039063	-0.19506836	0.36279297	0.09	0.008	11/6/2018	11	6	2018	6:33:08	23588	0.3	6	33	8	71841	0.051025391	3.4417969	0.067871094	0.12915039	-0.90185547	27.0354	0.14794922	0	0	0	0	0	0	0	0	0	0.91357422	0.086425781	0.20068359	-0.031982422	0.026367188	-0.1418457	0.008	39579.04	0	0	0.008
333	334	334	Category F	-0.26391602	0.023925781	-0.89990234	0.17626953	-0.17089844	0.37597656	0.1	0.008	11/6/2018	11	6	2018	6:33:08	23588	0.4	6	33	8	71841	0.051025391	3.4417969	0.065185547	0.12939453	-0.90307617	27.255371	0.34545898	0	0	0	0	0	0	0	0	0	0.91455078	0.085449219	0.43774414	-0.32910156	-0.10546875	0.003173828	0.008	39579.04	0	0	0.008
334	335	335	Category F	-0.011962891	0.035888672	-0.87597656	0.13305664	-0.1652832	0.38085938	0.1	0.008	11/6/2018	11	6	2018	6:33:08	23588	0.5	6	33	8	71841	0.051025391	3.4417969	0.065917969	0.13061523	-0.90136719	24.325439	0.12524414	0	0	0	0	0	0	0	0	0	0.91333008	0.086669922	0.19824219	-0.077880859	-0.094726563	0.025390625	0.008	39579.04	0	0	0.008
335	336	336	Category F	0.047851563	0.095947266	-0.79199219	0.17773438	-0.15600586	0.3762207	0.1	0.008	11/6/2018	11	6	2018	6:33:08	23588	0.6	6	33	8	71841	0.051025391	3.4417969	0.064453125	0.13305664	-0.90551758	20.275391	0.12060547	0	0	0	0	0	0	0	0	0	0.91772461	0.082275391	0.16748047	-0.016601563	-0.037109375	0.11352539	0.008	39579.04	0	0	0.008
336	337	337	Category F	0.15576172	0.26391602	-1.0559082	0.16577148	-0.14672852	0.38476563	0.1	0.008	11/6/2018	11	6	2018	6:33:08	23588	0.7	6	33	8	71841	0.051025391	3.4417969	0.064941406	0.13330078	-0.90698242	16.455811	0.2175293	0	0	0	0	0	0	0	0	0	0.91894531	0.081054688	0.36987305	0.090576172	0.13037109	-0.14868164	0.008	39579.04	0	0	0.008
337	338	338	Category F	0.047851563	0.083984375	-0.95996094	0.19580078	-0.14892578	0.390625	0.1	0.008	11/6/2018	11	6	2018	6:33:08	23588	0.8	6	33	8	71841	0.051025391	3.4417969	0.062011719	0.1340332	-0.9074707	10.13623	0.073730469	0	0	0	0	0	0	0	0	0	0.91943359	0.080566406	0.11645508	-0.014160156	-0.050048828	-0.052246094	0.008	39579.04	0	0	0.008
338	339	339	Category F	-0.10791016	0.16796875	-0.93579102	0.20458984	-0.18041992	0.35693359	0.1	0.008	11/6/2018	11	6	2018	6:33:08	23588	0.9	6	33	8	71842	0.051025391	3.4417969	0.058349609	0.1340332	-0.90356445	2.270752	0.17260742	0	0	0	0	0	0	0	0	0	0.9152832	0.084716797	0.23217773	-0.16625977	0.033691406	-0.031982422	0.008	39579.04	0	0	0.008
339	340	340	Category F	-0.083984375	0.16796875	-0.85180664	0.16040039	-0.1862793	0.37426758	0.1	0.008	11/6/2018	11	6	2018	6:33:09	23589	0	6	33	9	71842	0.051025391	3.4417969	0.05859375	0.13354492	-0.89990234	2.986084	0.15429688	0	0	0	0	0	0	0	0	0	0.91162109	0.088378906	0.22509766	-0.14257813	0.034179688	0.048095703	0.008	39579.04	0	0	0.008
340	341	341	Category F	0.035888672	0.17993164	-0.75585938	0.1809082	-0.17724609	0.38891602	0.1	0.008	11/6/2018	11	6	2018	6:33:09	23589	0.1	6	33	9	71842	0.051025391	3.4417969	0.05859375	0.13305664	-0.90283203	4.1577148	0.15600586	0	0	0	0	0	0	0	0	0	0.91455078	0.085449219	0.21655273	-0.022705078	0.046630859	0.14697266	0.008	39579.04	0	0	0.008
341	342	342	Category F	0	0.23999023	-1.1638184	0.16625977	-0.1809082	0.37133789	0.1	0.008	11/6/2018	11	6	2018	6:33:09	23589	0.2	6	33	9	71842	0.051025391	3.4417969	0.059326172	0.13500977	-0.90600586	6.7116699	0.28442383	0	0	0	0	0	0	0	0	0	0.91796875	0.08203125	0.421875	-0.059326172	0.10473633	-0.25756836	0.008	39579.04	0	0	0.008
342	343	343	Category F	-0.035888672	0.2277832	-0.92382813	0.20532227	-0.19287109	0.35498047	0.1	0.008	11/6/2018	11	6	2018	6:33:09	23589	0.3	6	33	9	71842	0.051025391	3.4417969	0.056884766	0.13452148	-0.90649414	9.9240723	0.13256836	0	0	0	0	0	0	0	0	0	0.91821289	0.081787109	0.203125	-0.092773438	0.093017578	-0.017089844	0.008	39579.04	0	0	0.008
343	344	344	Category F	-0.11987305	0.16796875	-0.82788086	0.22119141	-0.16259766	0.36083984	0.11	0.008	11/6/2018	11	6	2018	6:33:09	23589	0.4	6	33	9	71842	0.051025391	3.4417969	0.055175781	0.13354492	-0.90551758	10.612305	0.19458008	0	0	0	0	0	0	0	0	0	0.91699219	0.083007813	0.28710938	-0.17504883	0.034179688	0.077636719	0.008	39579.04	0	0	0.008
344	345	345	Category F	-0.20385742	0.083984375	-0.97192383	0.19262695	-0.15454102	0.37329102	0.11	0.008	11/6/2018	11	6	2018	6:33:09	23589	0.5	6	33	9	71842	0.051025391	3.4417969	0.053222656	0.1328125	-0.90209961	9.0395508	0.27075195	0	0	0	0	0	0	0	0	0	0.91333008	0.086669922	0.37573242	-0.25708008	-0.048828125	-0.069580078	0.008	39579.04	0	0	0.008
345	346	346	Category F	0.035888672	0.17993164	-0.76782227	0.20263672	-0.16381836	0.36450195	0.11	0.008	11/6/2018	11	6	2018	6:33:09	23589	0.6	6	33	9	71842	0.051025391	3.4417969	0.052734375	0.13330078	-0.9074707	6.7536621	0.14819336	0	0	0	0	0	0	0	0	0	0.91870117	0.081298828	0.203125	-0.016845703	0.046386719	0.13964844	0.008	39579.04	0	0	0.008
346	347	347	Category F	-0.011962891	0.14379883	-0.92382813	0.19018555	-0.12353516	0.38208008	0.11	0.008	11/6/2018	11	6	2018	6:33:09	23589	0.7	6	33	9	71842	0.051025391	3.4417969	0.052246094	0.13183594	-0.91308594	5.0148926	0.066162109	0	0	0	0	0	0	0	0	0	0.92382813	0.076171875	0.086914063	-0.064208984	0.01171875	-0.010498047	0.008	39579.04	0	0	0.008
347	348	348	Category F	-0.023925781	0.083984375	-0.98388672	0.21166992	-0.1496582	0.36254883	0.11	0.008	11/6/2018	11	6	2018	6:33:09	23589	0.8	6	33	9	71842	0.051025391	3.4417969	0.053955078	0.13305664	-0.91308594	0.28588867	0.1159668	0	0	0	0	0	0	0	0	0	0.92431641	0.075683594	0.19775391	-0.077880859	-0.049072266	-0.070556641	0.008	39579.04	0	0	0.008
348	349	349	Category F	-0.059814453	0.14379883	-0.95996094	0.2175293	-0.18774414	0.36132813	0.11	0.008	11/6/2018	11	6	2018	6:33:09	23589	0.9	6	33	9	71843	0.051025391	3.4417969	0.055664063	0.13452148	-0.91210938	3.670166	0.12524414	0	0	0	0	0	0	0	0	0	0.92358398	0.076416016	0.17236328	-0.11547852	0.009033203	-0.047607422	0.008	39579.04	0	0	0.008
349	350	350	Category F	-0.13183594	0.13183594	-0.97192383	0.18212891	-0.21411133	0.35693359	0.11	0.008	11/6/2018	11	6	2018	6:33:10	23590	0	6	33	10	71843	0.051025391	3.4417969	0.056640625	0.13500977	-0.91308594	5.9475098	0.19750977	0	0	0	0	0	0	0	0	0	0.92480469	0.075195313	0.25048828	-0.18847656	-0.003173828	-0.05859375	0.008	39579.04	0	0	0.008
350	351	351	Category F	0.19189453	0.23999023	-0.69580078	0.14672852	-0.21459961	0.36425781	0.11	0.008	11/6/2018	11	6	2018	6:33:10	23590	0.09	6	33	10	71843	0.051025391	3.4417969	0.056640625	0.13720703	-0.91040039	9.0668945	0.2734375	0	0	0	0	0	0	0	0	0	0.92236328	0.077636719	0.45214844	0.13500977	0.10253906	0.21459961	0.008	39579.04	0	0	0.008
351	352	352	Category F	0.071777344	0.083984375	-1.1398926	0.10229492	-0.20532227	0.37719727	0.11	0.008	11/6/2018	11	6	2018	6:33:10	23590	0.181	6	33	10	71843	0.051025391	3.4417969	0.057128906	0.13818359	-0.90869141	11.405518	0.23779297	0	0	0	0	0	0	0	0	0	0.92089844	0.079101563	0.29980469	0.014404297	-0.054199219	-0.23095703	0.008	39579.04	0	0	0.008
352	353	353	Category F	-0.035888672	0.20385742	-0.98388672	0.13818359	-0.23461914	0.35766602	0.11	0.008	11/6/2018	11	6	2018	6:33:10	23590	0.272	6	33	10	71843	0.051025391	3.4417969	0.058105469	0.14013672	-0.90844727	14.304932	0.13647461	0	0	0	0	0	0	0	0	0	0.92089844	0.079101563	0.2331543	-0.093994141	0.063476563	-0.075195313	0.008	39579.04	0	0	0.008
353	354	354	Category F	-0.095947266	0.095947266	-0.88793945	0.14038086	-0.19702148	0.36962891	0.12	0.008	11/6/2018	11	6	2018	6:33:10	23590	0.363	6	33	10	71843	0.051025391	3.4417969	0.062255859	0.14111328	-0.90673828	16.373779	0.16552734	0	0	0	0	0	0	0	0	0	0.91967773	0.080322266	0.22241211	-0.15820313	-0.045166016	0.018798828	0.008	39579.04	0	0	0.008
354	355	355	Category F	-0.14379883	0.047851563	-0.89990234	0.12963867	-0.20532227	0.37792969	0.12	0.008	11/6/2018	11	6	2018	6:33:10	23590	0.454	6	33	10	71843	0.051025391	3.4417969	0.064453125	0.14208984	-0.90576172	18.578125	0.22875977	0	0	0	0	0	0	0	0	0	0.91918945	0.080810547	0.30859375	-0.20825195	-0.094238281	0.005859375	0.008	39579.04	0	0	0.008
355	356	356	Category F	0.095947266	0.047851563	-0.69580078	0.13183594	-0.20092773	0.39233398	0.12	0.008	11/6/2018	11	6	2018	6:33:10	23590	0.545	6	33	10	71843	0.051025391	3.4417969	0.064208984	0.14428711	-0.90673828	18.341064	0.23413086	0	0	0	0	0	0	0	0	0	0.92041016	0.079589844	0.33935547	0.031494141	-0.096435547	0.2109375	0.008	39579.04	0	0	0.008
356	357	357	Category F	0.071777344	0.13183594	-1.1518555	0.12963867	-0.20874023	0.38525391	0.12	0.008	11/6/2018	11	6	2018	6:33:10	23590	0.636	6	33	10	71843	0.051025391	3.4417969	0.065185547	0.14672852	-0.90185547	16.834473	0.25024414	0	0	0	0	0	0	0	0	0	0.91601563	0.083984375	0.27124023	0.006347656	-0.014892578	-0.24975586	0.008	39579.04	0	0	0.008
357	358	358	Category F	0.10791016	0.10791016	-0.88793945	0.15234375	-0.20092773	0.37060547	0.12	0.008	11/6/2018	11	6	2018	6:33:10	23590	0.727	6	33	10	71843	0.051025391	3.4417969	0.066650391	0.14892578	-0.90039063	15.016357	0.059326172	0	0	0	0	0	0	0	0	0	0.91503906	0.084960938	0.094482422	0.041015625	-0.041015625	0.012451172	0.008	39579.04	0	0	0.008
358	359	359	Category F	-0.14379883	0.011962891	-0.87597656	0.16235352	-0.21679688	0.36962891	0.12	0.008	11/6/2018	11	6	2018	6:33:10	23590	0.818	6	33	10	71844	0.051025391	3.4417969	0.071533203	0.15112305	-0.90039063	12.821533	0.25756836	0	0	0	0	0	0	0	0	0	0.91577148	0.084228516	0.37915039	-0.21533203	-0.13916016	0.024414063	0.008	39579.04	0	0	0.008
359	360	360	Category F	-0.071777344	0.095947266	-0.83984375	0.13232422	-0.22192383	0.36669922	0.12	0.008	11/6/2018	11	6	2018	6:33:10	23590	0.909	6	33	10	71844	0.051025391	3.4417969	0.076171875	0.15258789	-0.89941406	8.8901367	0.16918945	0	0	0	0	0	0	0	0	0	0.9152832	0.084716797	0.26416016	-0.14794922	-0.056640625	0.059570313	0.008	39579.04	0	0	0.008
360	361	361	Category F	0.035888672	0.13183594	-0.64794922	0.16162109	-0.19873047	0.36669922	0.12	0.008	11/6/2018	11	6	2018	6:33:11	23591	0	6	33	11	71844	0.051025391	3.4417969	0.078613281	0.15478516	-0.89990234	2.8117676	0.2565918	0	0	0	0	0	0	0	0	0	0.91650391	0.083496094	0.31787109	-0.042724609	-0.022949219	0.25195313	0.008	39579.04	0	0	0.008
361	362	362	Category F	-0.035888672	0.25195313	-1.0917969	0.17578125	-0.18994141	0.37939453	0.12	0.008	11/6/2018	11	6	2018	6:33:11	23591	0.111	6	33	11	71844	0.051025391	3.4417969	0.079833984	0.1574707	-0.89599609	1.8381348	0.24633789	0	0	0	0	0	0	0	0	0	0.91308594	0.086914063	0.40600586	-0.11572266	0.094238281	-0.19555664	0.008	39579.04	0	0	0.008
362	363	363	Category F	0.083984375	0.20385742	-0.86376953	0.22509766	-0.18115234	0.35449219	0.12	0.008	11/6/2018	11	6	2018	6:33:11	23591	0.222	6	33	11	71844	0.051025391	3.4417969	0.083007813	0.1574707	-0.89477539	8.3876953	0.055664063	0	0	0	0	0	0	0	0	0	0.91235352	0.087646484	0.078125	0.000732422	0.046142578	0.031005859	0.008	39579.04	0	0	0.008
363	364	364	Category F	-0.17993164	0.19189453	-1.0319824	0.2487793	-0.14819336	0.34545898	0.13	0.008	11/6/2018	11	6	2018	6:33:11	23591	0.333	6	33	11	71844	0.051025391	3.4417969	0.085693359	0.15869141	-0.89428711	14.589111	0.30102539	0	0	0	0	0	0	0	0	0	0.91235352	0.087646484	0.4362793	-0.265625	0.032958984	-0.13745117	0.008	39579.04	0	0	0.008
364	365	365	Category F	0.059814453	0.059814453	-0.73193359	0.22314453	-0.15332031	0.37402344	0.13	0.008	11/6/2018	11	6	2018	6:33:11	23591	0.444	6	33	11	71844	0.051269531	3.4788574	0.091308594	0.15966797	-0.89233398	18.958252	0.19165039	0	0	0	0	0	0	0	0	0	0.91113281	0.088867188	0.29199219	-0.031494141	-0.099853516	0.16040039	0.008	39579.04	0	0	0.008
365	366	366	Category F	-0.14379883	0.20385742	-1.1279297	0.22460938	-0.15014648	0.3671875	0.13	0.008	11/6/2018	11	6	2018	6:33:11	23591	0.555	6	33	11	71844	0.051269531	3.4788574	0.095214844	0.16113281	-0.8918457	20.487061	0.33862305	0	0	0	0	0	0	0	0	0	0.91137695	0.088623047	0.51782227	-0.23901367	0.042480469	-0.23583984	0.008	39579.04	0	0	0.008
366	367	367	Category F	0.071777344	0.15576172	-0.97192383	0.23266602	-0.14868164	0.35449219	0.13	0.008	11/6/2018	11	6	2018	6:33:11	23591	0.666	6	33	11	71844	0.051269531	3.4788574	0.09765625	0.16210938	-0.89233398	21.912842	0.083740234	0	0	0	0	0	0	0	0	0	0.91210938	0.087890625	0.11181641	-0.025878906	-0.006347656	-0.079345703	0.008	39579.04	0	0	0.008
367	368	368	Category F	-0.17993164	0.071777344	-0.99584961	0.24365234	-0.18603516	0.34399414	0.13	0.008	11/6/2018	11	6	2018	6:33:11	23591	0.777	6	33	11	71844	0.051269531	3.4788574	0.10131836	0.1652832	-0.88867188	24.442139	0.31518555	0	0	0	0	0	0	0	0	0	0.90966797	0.090332031	0.48193359	-0.28125	-0.093505859	-0.10693359	0.008	39579.04	0	0	0.008
368	369	369	Category F	0.095947266	0.26391602	-0.73193359	0.2019043	-0.18383789	0.36425781	0.13	0.008	11/6/2018	11	6	2018	6:33:11	23591	0.888	6	33	11	71845	0.051269531	3.4788574	0.10473633	0.16723633	-0.88671875	22.143311	0.18261719	0	0	0	0	0	0	0	0	0	0.90844727	0.091552734	0.26025391	-0.008789063	0.096435547	0.15478516	0.008	39579.04	0	0	0.008
369	370	370	Category F	0.011962891	0.11987305	-1.1638184	0.17236328	-0.1652832	0.38598633	0.13	0.008	11/6/2018	11	6	2018	6:33:12	23592	0	6	33	12	71845	0.051269531	3.4788574	0.11132813	0.16821289	-0.88500977	19.123535	0.29980469	0	0	0	0	0	0	0	0	0	0.90771484	0.092285156	0.42675781	-0.099365234	-0.048339844	-0.27856445	0.008	39579.04	0	0	0.008
370	371	371	Category F	0.035888672	0.21582031	-1.0197754	0.18774414	-0.17773438	0.37695313	0.13	0.008	11/6/2018	11	6	2018	6:33:12	23592	0.1	6	33	12	71845	0.051269531	3.4788574	0.11694336	0.16967773	-0.88330078	15.63501	0.16503906	0	0	0	0	0	0	0	0	0	0.90698242	0.093017578	0.26342773	-0.081054688	0.045898438	-0.13623047	0.008	39579.04	0	0	0.008
371	372	372	Category F	0.023925781	0.095947266	-0.88793945	0.21679688	-0.14208984	0.36914063	0.13	0.008	11/6/2018	11	6	2018	6:33:12	23592	0.2	6	33	12	71845	0.051269531	3.4788574	0.12231445	0.17089844	-0.88427734	15.238281	0.1237793	0	0	0	0	0	0	0	0	0	0.90893555	0.091064453	0.17700195	-0.098388672	-0.074951172	-0.003417969	0.008	39579.04	0	0	0.008
372	373	373	Category F	-0.071777344	0.14379883	-0.94799805	0.19775391	-0.12597656	0.37719727	0.13	0.008	11/6/2018	11	6	2018	6:33:12	23592	0.3	6	33	12	71845	0.051269531	3.4788574	0.125	0.17114258	-0.87988281	13.937744	0.20996094	0	0	0	0	0	0	0	0	0	0.90527344	0.094726563	0.29223633	-0.19677734	-0.02734375	-0.067871094	0.008	39579.04	0	0	0.008
373	374	374	Category F	0.16796875	0.14379883	-0.64794922	0.18481445	-0.12353516	0.3828125	0.14	0.008	11/6/2018	11	6	2018	6:33:12	23592	0.4	6	33	12	71845	0.051269531	3.4788574	0.12866211	0.17211914	-0.87646484	9.8930664	0.23339844	0	0	0	0	0	0	0	0	0	0.90234375	0.09765625	0.29614258	0.0390625	-0.028320313	0.22851563	0.008	39579.04	0	0	0.008
374	375	375	Category F	0.035888672	0.21582031	-1.1518555	0.16430664	-0.11425781	0.39257813	0.14	0.008	11/6/2018	11	6	2018	6:33:12	23592	0.5	6	33	12	71845	0.051269531	3.4788574	0.13647461	0.17456055	-0.875	8.2390137	0.29711914	0	0	0	0	0	0	0	0	0	0.90258789	0.097412109	0.41845703	-0.10058594	0.041015625	-0.27661133	0.008	39579.04	0	0	0.008
375	376	376	Category F	0.20385742	0.083984375	-0.93579102	0.16625977	-0.11621094	0.39868164	0.14	0.008	11/6/2018	11	6	2018	6:33:12	23592	0.6	6	33	12	71845	0.051269531	3.4788574	0.14086914	0.17749023	-0.8737793	8.9880371	0.12841797	0	0	0	0	0	0	0	0	0	0.90283203	0.097167969	0.21801758	0.062744141	-0.093505859	-0.061767578	0.008	39579.04	0	0	0.008
376	377	377	Category F	0.023925781	0.10791016	-0.87597656	0.14941406	-0.11401367	0.40014648	0.14	0.008	11/6/2018	11	6	2018	6:33:12	23592	0.7	6	33	12	71845	0.051269531	3.4788574	0.14428711	0.17944336	-0.8737793	10.906738	0.13989258	0	0	0	0	0	0	0	0	0	0.90356445	0.096435547	0.19384766	-0.12036133	-0.071533203	-0.001953125	0.008	39579.04	0	0	0.008
377	378	378	Category F	0.083984375	0.11987305	-0.7199707	0.079833984	-0.11499023	0.41870117	0.14	0.008	11/6/2018	11	6	2018	6:33:12	23592	0.8	6	33	12	71845	0.051269531	3.4788574	0.14648438	0.17871094	-0.87060547	9.8862305	0.17333984	0	0	0	0	0	0	0	0	0	0.90063477	0.099365234	0.2722168	-0.0625	-0.058837891	0.15063477	0.008	39579.04	0	0	0.008
378	379	379	Category F	0.29980469	0.047851563	-0.61181641	0.079101563	-0.10595703	0.40454102	0.14	0.008	11/6/2018	11	6	2018	6:33:12	23592	0.9	6	33	12	71846	0.051269531	3.4788574	0.14990234	0.18041992	-0.86865234	9.2150879	0.32568359	0	0	0	0	0	0	0	0	0	0.89990234	0.10009766	0.53930664	0.1496582	-0.13256836	0.25683594	0.008	39579.04	0	0	0.008
379	380	380	Category F	0.20385742	0.11987305	-1.1279297	0.080322266	-0.11694336	0.42553711	0.14	0.008	11/6/2018	11	6	2018	6:33:13	23593	0	6	33	13	71846	0.051269531	3.4788574	0.15527344	0.18164063	-0.86694336	9.5358887	0.2722168	0	0	0	0	0	0	0	0	0	0.89941406	0.10058594	0.37109375	0.048339844	-0.061767578	-0.26074219	0.008	39579.04	0	0	0.008
380	381	381	Category F	0.3359375	0.21582031	-1.0439453	0.10229492	-0.13061523	0.40991211	0.14	0.008	11/6/2018	11	6	2018	6:33:13	23593	0.1	6	33	13	71846	0.051269531	3.4788574	0.16040039	0.18286133	-0.86645508	11.118408	0.25170898	0	0	0	0	0	0	0	0	0	0.89990234	0.10009766	0.38574219	0.17529297	0.032714844	-0.17724609	0.008	39579.04	0	0	0.008
381	382	382	Category F	0	0.047851563	-0.87597656	0.14990234	-0.095214844	0.41162109	0.14	0.008	11/6/2018	11	6	2018	6:33:13	23593	0.2	6	33	13	71846	0.051269531	3.4788574	0.16381836	0.18359375	-0.86669922	13.618896	0.21313477	0	0	0	0	0	0	0	0	0	0.90112305	0.098876953	0.30883789	-0.16381836	-0.13574219	-0.009033203	0.008	39579.04	0	0	0.008
382	383	383	Category F	0.095947266	0.10791016	-0.75585938	0.096679688	-0.073974609	0.41650391	0.14	0.008	11/6/2018	11	6	2018	6:33:13	23593	0.3	6	33	13	71846	0.051269531	3.4788574	0.16796875	0.18359375	-0.86230469	16.956299	0.14916992	0	0	0	0	0	0	0	0	0	0.89746094	0.10253906	0.25439453	-0.072021484	-0.075683594	0.10644531	0.008	39579.04	0	0	0.008
383	384	384	Category F	0.19189453	0.11987305	-0.68383789	0.11181641	-0.060302734	0.41455078	0.15	0.008	11/6/2018	11	6	2018	6:33:13	23593	0.4	6	33	13	71846	0.051269531	3.4788574	0.17236328	0.18359375	-0.8605957	22.144287	0.18896484	0	0	0	0	0	0	0	0	0	0.89672852	0.10327148	0.26000977	0.019287109	-0.063720703	0.17675781	0.008	39579.04	0	0	0.008
384	385	385	Category F	0.25195313	0.17993164	-1.2839355	0.13208008	-0.025878906	0.41723633	0.15	0.008	11/6/2018	11	6	2018	6:33:13	23593	0.5	6	33	13	71846	0.051269531	3.4788574	0.17797852	0.18432617	-0.86010742	28.621826	0.42993164	0	0	0	0	0	0	0	0	0	0.89770508	0.10229492	0.50195313	0.073730469	-0.004394531	-0.42358398	0.008	39579.04	0	0	0.008
385	386	386	Category F	0.23999023	0.035888672	-1.1879883	0.1550293	-0.018554688	0.40600586	0.15	0.008	11/6/2018	11	6	2018	6:33:13	23593	0.6	6	33	13	71846	0.051269531	3.4788574	0.18457031	0.18676758	-0.85839844	37.748047	0.36645508	0	0	0	0	0	0	0	0	0	0.89770508	0.10229492	0.53540039	0.055175781	-0.15087891	-0.3293457	0.008	39579.04	0	0	0.008
386	31897	31897	Category A	0.46777344	0.43188477	-0.64794922	-0.21606445	-0.000732422	0.39111328	0.15	0.009	11/6/2018	11	6	2018	8:26:12	30372	0.6	8	26	12	1339	0.05078125	3.5126953	0.47338867	0.41235352	-0.65356445	0.74560547	0.020996094	0	0	0	0	0	0	0	0	0	0.90625	0.09375	0.030761719	-0.005615234	0.019287109	0.005615234	0.009	39471.35	0	0	0.009
387	31898	31898	Category A	0.49194336	0.43188477	-0.63598633	-0.22436523	0.005859375	0.38085938	0.15	0.009	11/6/2018	11	6	2018	8:26:12	30372	0.7	8	26	12	1339	0.05078125	3.5126953	0.47338867	0.41235352	-0.65356445	0.48388672	0.031982422	0	0	0	0	0	0	0	0	0	0.90649414	0.093505859	0.055419922	0.018310547	0.019287109	0.017578125	0.009	39471.35	0	0	0.009
388	31899	31899	Category A	0.49194336	0.41992188	-0.64794922	-0.22338867	-0.000732422	0.37646484	0.15	0.009	11/6/2018	11	6	2018	8:26:12	30372	0.8	8	26	12	1314	0.05078125	3.5126953	0.47338867	0.41235352	-0.65283203	0.036376953	0.020507813	0	0	0	0	0	0	0	0	0	0.90576172	0.094238281	0.031005859	0.018310547	0.007324219	0.004882813	0.009	39471.35	0	0	0.009
389	31900	31900	Category A	0.47998047	0.40795898	-0.68383789	-0.21923828	-0.000488281	0.39697266	0.15	0.009	11/6/2018	11	6	2018	8:26:12	30372	0.9	8	26	12	1302	0.05078125	3.5126953	0.47338867	0.41186523	-0.65283203	0.37841797	0.031738281	0	0	0	0	0	0	0	0	0	0.90551758	0.094482422	0.041259766	0.006347656	-0.00390625	-0.030761719	0.009	39471.35	0	0	0.009
390	31901	31901	Category A	0.50390625	0.40795898	-0.65991211	-0.21582031	-0.000488281	0.39990234	0.15	0.009	11/6/2018	11	6	2018	8:26:13	30373	0	8	26	13	1289	0.05078125	3.5126953	0.47338867	0.41186523	-0.65283203	0.88330078	0.031494141	0	0	0	0	0	0	0	0	0	0.90551758	0.094482422	0.041503906	0.030273438	-0.00390625	-0.006835938	0.009	39471.35	0	0	0.009
391	31902	31902	Category A	0.47998047	0.40795898	-0.6237793	-0.21875	-0.002441406	0.38574219	0.15	0.009	11/6/2018	11	6	2018	8:26:13	30373	0.1	8	26	13	1277	0.05078125	3.5126953	0.47290039	0.41162109	-0.65258789	1.369873	0.029785156	0	0	0	0	0	0	0	0	0	0.9050293	0.094970703	0.039306641	0.006835938	-0.003662109	0.028808594	0.009	39471.35	0	0	0.009
392	31903	31903	Category A	0.46777344	0.40795898	-0.65991211	-0.22387695	0.000976563	0.3918457	0.15	0.009	11/6/2018	11	6	2018	8:26:13	30373	0.2	8	26	13	1264	0.05078125	3.5126953	0.47265625	0.41162109	-0.65234375	1.8105469	0.009521484	0	0	0	0	0	0	0	0	0	0.90478516	0.095214844	0.016113281	-0.004882813	-0.003662109	-0.007324219	0.009	39471.35	0	0	0.009
393	31904	31904	Category A	0.52783203	0.40795898	-0.68383789	-0.21850586	-0.000732422	0.38867188	0.15	0.009	11/6/2018	11	6	2018	8:26:13	30373	0.3	8	26	13	1277	0.05078125	3.5126953	0.47290039	0.41210938	-0.65209961	2.1921387	0.063232422	0	0	0	0	0	0	0	0	0	0.90478516	0.095214844	0.090576172	0.0546875	-0.004150391	-0.031494141	0.009	39471.35	0	0	0.009
394	31905	31905	Category A	0.47998047	0.39599609	-0.64794922	-0.22167969	0.001464844	0.37670898	0.15	0.009	11/6/2018	11	6	2018	8:26:13	30373	0.4	8	26	13	1277	0.05078125	3.5126953	0.47265625	0.41210938	-0.65209961	2.3769531	0.018066406	0	0	0	0	0	0	0	0	0	0.90478516	0.095214844	0.027587891	0.007080078	-0.016113281	0.004150391	0.009	39471.35	0	0	0.009
395	31906	31906	Category A	0.49194336	0.40795898	-0.64794922	-0.22216797	0.003417969	0.38598633	0.15	0.009	11/6/2018	11	6	2018	8:26:13	30373	0.5	8	26	13	1289	0.05078125	3.5126953	0.47290039	0.41210938	-0.65209961	1.8544922	0.019775391	0	0	0	0	0	0	0	0	0	0.90478516	0.095214844	0.02734375	0.018798828	-0.004150391	0.004150391	0.009	39471.35	0	0	0.009
396	31907	31907	Category A	0.49194336	0.43188477	-0.63598633	-0.21728516	-0.000732422	0.38671875	0.16	0.009	11/6/2018	11	6	2018	8:26:13	30373	0.6	8	26	13	1302	0.05078125	3.5126953	0.47363281	0.41235352	-0.65209961	1.4404297	0.031005859	0	0	0	0	0	0	0	0	0	0.90527344	0.094726563	0.053710938	0.018066406	0.019287109	0.016113281	0.009	39471.35	0	0	0.009
397	31908	31908	Category A	0.47998047	0.41992188	-0.671875	-0.21948242	-0.002441406	0.38476563	0.16	0.009	11/6/2018	11	6	2018	8:26:13	30373	0.7	8	26	13	1302	0.05078125	3.5126953	0.47363281	0.41333008	-0.65234375	1.1062012	0.021240234	0	0	0	0	0	0	0	0	0	0.90600586	0.093994141	0.031982422	0.006103516	0.006347656	-0.019287109	0.009	39471.35	0	0	0.009
398	31909	31909	Category A	0.47998047	0.40795898	-0.64794922	-0.22119141	0.002929688	0.37670898	0.16	0.009	11/6/2018	11	6	2018	8:26:13	30373	0.8	8	26	13	1314	0.05078125	3.5126953	0.47363281	0.41259766	-0.65234375	0.29296875	0.009033203	0	0	0	0	0	0	0	0	0	0.90576172	0.094238281	0.015380859	0.006103516	-0.004638672	0.004394531	0.009	39471.35	0	0	0.009
399	31910	31910	Category A	0.49194336	0.41992188	-0.64794922	-0.21899414	0.001708984	0.38671875	0.16	0.009	11/6/2018	11	6	2018	8:26:13	30373	0.9	8	26	13	1314	0.05078125	3.5126953	0.47387695	0.4128418	-0.65234375	0.77905273	0.01953125	0	0	0	0	0	0	0	0	0	0.90576172	0.094238281	0.029296875	0.017822266	0.006835938	0.004394531	0.009	39471.35	0	0	0.009
400	31911	31911	Category A	0.46777344	0.41992188	-0.65991211	-0.22119141	-0.003173828	0.38867188	0.16	0.009	11/6/2018	11	6	2018	8:26:14	30374	0	8	26	14	1327	0.05078125	3.5126953	0.47387695	0.4128418	-0.65258789	1.7067871	0.01171875	0	0	0	0	0	0	0	0	0	0.90600586	0.093994141	0.020263672	-0.006103516	0.006835938	-0.007080078	0.009	39471.35	0	0	0.009
401	31912	31912	Category A	0.45581055	0.43188477	-0.64794922	-0.22412109	-0.000732422	0.38476563	0.16	0.009	11/6/2018	11	6	2018	8:26:14	30374	0.1	8	26	14	1314	0.05078125	3.5126953	0.47412109	0.4128418	-0.65258789	2.2988281	0.026855469	0	0	0	0	0	0	0	0	0	0.90625	0.09375	0.042236328	-0.018310547	0.018798828	0.004638672	0.009	39471.35	0	0	0.009
402	31913	31913	Category A	0.45581055	0.40795898	-0.671875	-0.22143555	-0.000488281	0.40087891	0.16	0.009	11/6/2018	11	6	2018	8:26:14	30374	0.2	8	26	14	1302	0.05078125	3.5126953	0.47412109	0.41235352	-0.65283203	2.6013184	0.026855469	0	0	0	0	0	0	0	0	0	0.90625	0.09375	0.041992188	-0.018310547	-0.004394531	-0.018798828	0.009	39471.35	0	0	0.009
403	31914	31914	Category A	0.45581055	0.40795898	-0.65991211	-0.22509766	-0.001464844	0.37670898	0.16	0.009	11/6/2018	11	6	2018	8:26:14	30374	0.3	8	26	14	1277	0.05078125	3.5126953	0.47412109	0.41235352	-0.65283203	2.7932129	0.020019531	0	0	0	0	0	0	0	0	0	0.90625	0.09375	0.029785156	-0.018310547	-0.004394531	-0.006835938	0.009	39471.35	0	0	0.009
404	31915	31915	Category A	0.47998047	0.39599609	-0.671875	-0.21948242	-0.00390625	0.38769531	0.16	0.009	11/6/2018	11	6	2018	8:26:14	30374	0.4	8	26	14	1264	0.05078125	3.5126953	0.47412109	0.41235352	-0.65307617	2.7734375	0.025390625	0	0	0	0	0	0	0	0	0	0.90649414	0.093505859	0.040771484	0.005615234	-0.016357422	-0.018554688	0.009	39471.35	0	0	0.009
405	31916	31916	Category A	0.47998047	0.40795898	-0.64794922	-0.21606445	0	0.40405273	0.16	0.009	11/6/2018	11	6	2018	8:26:14	30374	0.5	8	26	14	1264	0.05078125	3.5126953	0.47412109	0.41259766	-0.65356445	2.4799805	0.009277344	0	0	0	0	0	0	0	0	0	0.90673828	0.093261719	0.016113281	0.005615234	-0.004638672	0.005615234	0.009	39471.35	0	0	0.009
406	31917	31917	Category A	0.46777344	0.41992188	-0.65991211	-0.22216797	0.000732422	0.37646484	0.17	0.009	11/6/2018	11	6	2018	8:26:14	30374	0.6	8	26	14	1277	0.05078125	3.5126953	0.47387695	0.41259766	-0.65332031	2.652832	0.011474609	0	0	0	0	0	0	0	0	0	0.90649414	0.093505859	0.019775391	-0.006103516	0.007080078	-0.006347656	0.009	39471.35	0	0	0.009
407	31918	31918	Category A	0.43188477	0.39599609	-0.65991211	-0.21948242	0	0.39379883	0.17	0.009	11/6/2018	11	6	2018	8:26:14	30374	0.7	8	26	14	1265	0.05078125	3.5126953	0.47363281	0.41235352	-0.65356445	2.6013184	0.045410156	0	0	0	0	0	0	0	0	0	0.90649414	0.093505859	0.064697266	-0.041748047	-0.016357422	-0.006103516	0.009	39471.35	0	0	0.009
408	31919	31919	Category A	0.43188477	0.41992188	-0.65991211	-0.2175293	-0.002197266	0.39892578	0.17	0.009	11/6/2018	11	6	2018	8:26:14	30374	0.8	8	26	14	1240	0.05078125	3.5126953	0.47363281	0.41186523	-0.65405273	2.1496582	0.04296875	0	0	0	0	0	0	0	0	0	0.90649414	0.093505859	0.055419922	-0.041748047	0.0078125	-0.005615234	0.009	39471.35	0	0	0.009
409	31920	31920	Category A	0.46777344	0.43188477	-0.671875	-0.22314453	-0.005371094	0.3815918	0.17	0.009	11/6/2018	11	6	2018	8:26:14	30374	0.9	8	26	14	1265	0.05078125	3.5126953	0.47387695	0.41186523	-0.65405273	1.7177734	0.027099609	0	0	0	0	0	0	0	0	0	0.90673828	0.093261719	0.043701172	-0.006103516	0.019775391	-0.017578125	0.009	39471.35	0	0	0.009
410	31921	31921	Category A	0.46777344	0.39599609	-0.68383789	-0.21801758	0.000976563	0.38989258	0.17	0.009	11/6/2018	11	6	2018	8:26:15	30375	0	8	26	15	1252	0.05078125	3.5126953	0.47363281	0.41162109	-0.65405273	1.0458984	0.033935547	0	0	0	0	0	0	0	0	0	0.90649414	0.093505859	0.051269531	-0.005859375	-0.015625	-0.029541016	0.009	39471.35	0	0	0.009
411	31922	31922	Category A	0.46777344	0.40795898	-0.65991211	-0.22387695	-0.003417969	0.38647461	0.17	0.009	11/6/2018	11	6	2018	8:26:15	30375	0.1	8	26	15	1277	0.05078125	3.5126953	0.47363281	0.41162109	-0.65405273	0.32397461	0.009277344	0	0	0	0	0	0	0	0	0	0.90649414	0.093505859	0.015625	-0.005859375	-0.003662109	-0.005615234	0.009	39471.35	0	0	0.009
412	31923	31923	Category A	0.47998047	0.41992188	-0.671875	-0.21972656	0.001708984	0.39086914	0.17	0.009	11/6/2018	11	6	2018	8:26:15	30375	0.2	8	26	15	1289	0.05078125	3.5126953	0.47387695	0.41186523	-0.65380859	0.3293457	0.020507813	0	0	0	0	0	0	0	0	0	0.90649414	0.093505859	0.031738281	0.005859375	0.0078125	-0.017822266	0.009	39471.35	0	0	0.009
413	31924	31924	Category A	0.45581055	0.39599609	-0.65991211	-0.21826172	-0.000488281	0.40087891	0.17	0.009	11/6/2018	11	6	2018	8:26:15	30375	0.3	8	26	15	1277	0.05078125	3.5126953	0.47436523	0.41210938	-0.65405273	0.76708984	0.025390625	0	0	0	0	0	0	0	0	0	0.90722656	0.092773438	0.040527344	-0.018554688	-0.016113281	-0.005615234	0.009	39471.35	0	0	0.009
414	31925	31925	Category A	0.45581055	0.40795898	-0.64794922	-0.21264648	0.003417969	0.39404297	0.17	0.009	11/6/2018	11	6	2018	8:26:15	30375	0.4	8	26	15	1277	0.05078125	3.5126953	0.47412109	0.41235352	-0.65478516	1.0075684	0.020019531	0	0	0	0	0	0	0	0	0	0.9074707	0.092529297	0.029541016	-0.018310547	-0.004394531	0.006835938	0.009	39471.35	0	0	0.009
415	31926	31926	Category A	0.45581055	0.40795898	-0.63598633	-0.21582031	-0.001464844	0.39306641	0.17	0.009	11/6/2018	11	6	2018	8:26:15	30375	0.5	8	26	15	1277	0.05078125	3.5126953	0.47412109	0.41235352	-0.65478516	1.4211426	0.026611328	0	0	0	0	0	0	0	0	0	0.90771484	0.092285156	0.041748047	-0.018310547	-0.004394531	0.018798828	0.009	39471.35	0	0	0.009
416	31927	31927	Category A	0.47998047	0.40795898	-0.64794922	-0.22314453	0.000732422	0.38671875	0.18	0.009	11/6/2018	11	6	2018	8:26:15	30375	0.6	8	26	15	1289	0.05078125	3.5126953	0.47387695	0.41259766	-0.65478516	2.0273438	0.010253906	0	0	0	0	0	0	0	0	0	0.9074707	0.092529297	0.017578125	0.005859375	-0.004638672	0.006835938	0.009	39471.35	0	0	0.009
417	31928	31928	Category A	0.46777344	0.40795898	-0.63598633	-0.21948242	0	0.39990234	0.18	0.009	11/6/2018	11	6	2018	8:26:15	30375	0.7	8	26	15	1240	0.05078125	3.5126953	0.47338867	0.41259766	-0.65478516	2.5456543	0.020263672	0	0	0	0	0	0	0	0	0	0.90722656	0.092773438	0.029296875	-0.005615234	-0.004638672	0.018798828	0.009	39471.35	0	0	0.009
418	31929	31929	Category A	0.47998047	0.40795898	-0.63598633	-0.21801758	0	0.38598633	0.18	0.009	11/6/2018	11	6	2018	8:26:15	30375	0.8	8	26	15	1228	0.05078125	3.5126953	0.47338867	0.4128418	-0.65478516	3.2407227	0.020507813	0	0	0	0	0	0	0	0	0	0.90722656	0.092773438	0.030273438	0.006347656	-0.004882813	0.018798828	0.009	39471.35	0	0	0.009
419	31930	31930	Category A	0.47998047	0.40795898	-0.65991211	-0.21923828	0.000244141	0.39599609	0.18	0.009	11/6/2018	11	6	2018	8:26:15	30375	0.9	8	26	15	1215	0.05078125	3.5126953	0.47265625	0.4128418	-0.65429688	3.7783203	0.010009766	0	0	0	0	0	0	0	0	0	0.90673828	0.093261719	0.017333984	0.007080078	-0.004882813	-0.005371094	0.009	39471.35	0	0	0.009
420	31931	31931	Category A	0.49194336	0.39599609	-0.6237793	-0.22070313	0	0.38598633	0.18	0.009	11/6/2018	11	6	2018	8:26:16	30376	0	8	26	16	1203	0.05078125	3.5126953	0.47216797	0.41235352	-0.65429688	3.6442871	0.039794922	0	0	0	0	0	0	0	0	0	0.90649414	0.093505859	0.066650391	0.01953125	-0.016357422	0.030517578	0.009	39471.35	0	0	0.009
421	31932	31932	Category A	0.44384766	0.40795898	-0.6237793	-0.21337891	0.000732422	0.40014648	0.18	0.009	11/6/2018	11	6	2018	8:26:16	30376	0.1	8	26	16	1240	0.051513672	3.4562988	0.47216797	0.41235352	-0.65405273	3.2939453	0.041748047	0	0	0	0	0	0	0	0	0	0.90600586	0.093994141	0.063232422	-0.028320313	-0.004394531	0.030273438	0.009	39471.35	0	0	0.009
422	31933	31933	Category A	0.46777344	0.40795898	-0.64794922	-0.21582031	0.000976563	0.39892578	0.18	0.009	11/6/2018	11	6	2018	8:26:16	30376	0.2	8	26	16	1228	0.051513672	3.4562988	0.47216797	0.41210938	-0.65356445	2.7709961	0.008300781	0	0	0	0	0	0	0	0	0	0.90551758	0.094482422	0.014404297	-0.004394531	-0.004150391	0.005615234	0.009	39471.35	0	0	0.009
423	31934	31934	Category A	0.49194336	0.39599609	-0.65991211	-0.21606445	-0.000732422	0.39111328	0.18	0.009	11/6/2018	11	6	2018	8:26:16	30376	0.3	8	26	16	1215	0.051513672	3.4562988	0.47241211	0.41186523	-0.65332031	2.3469238	0.025878906	0	0	0	0	0	0	0	0	0	0.90551758	0.094482422	0.041748047	0.019287109	-0.015869141	-0.006347656	0.009	39471.35	0	0	0.009
424	31935	31935	Category A	0.47998047	0.39599609	-0.64794922	-0.22045898	0.004394531	0.38500977	0.18	0.009	11/6/2018	11	6	2018	8:26:16	30376	0.4	8	26	16	1215	0.051513672	3.4562988	0.47265625	0.41162109	-0.65356445	1.7978516	0.018310547	0	0	0	0	0	0	0	0	0	0.90551758	0.094482422	0.028808594	0.007080078	-0.015625	0.005615234	0.009	39471.35	0	0	0.009
425	31936	31936	Category A	0.50390625	0.41992188	-0.65991211	-0.21948242	0.003417969	0.39501953	0.18	0.009	11/6/2018	11	6	2018	8:26:16	30376	0.5	8	26	16	1191	0.051513672	3.4562988	0.47265625	0.41162109	-0.65356445	1.1291504	0.032714844	0	0	0	0	0	0	0	0	0	0.90551758	0.094482422	0.045410156	0.031005859	0.008056641	-0.006103516	0.009	39471.35	0	0	0.009
426	31937	31937	Category A	0.47998047	0.41992188	-0.65991211	-0.2277832	0.003662109	0.39672852	0.19	0.009	11/6/2018	11	6	2018	8:26:16	30376	0.6	8	26	16	1179	0.051513672	3.4562988	0.47265625	0.41162109	-0.65356445	0.79101563	0.012451172	0	0	0	0	0	0	0	0	0	0.90551758	0.094482422	0.021728516	0.007080078	0.008056641	-0.006103516	0.009	39471.35	0	0	0.009
427	31938	31938	Category A	0.44384766	0.39599609	-0.61181641	-0.21948242	0.001708984	0.38769531	0.19	0.009	11/6/2018	11	6	2018	8:26:16	30376	0.7	8	26	16	1203	0.051513672	3.4562988	0.47265625	0.41162109	-0.65356445	0.077880859	0.053222656	0	0	0	0	0	0	0	0	0	0.90551758	0.094482422	0.086425781	-0.028808594	-0.015625	0.041748047	0.009	39471.35	0	0	0.009
428	31939	31939	Category A	0.46777344	0.38378906	-0.64794922	-0.22509766	0.002441406	0.37646484	0.19	0.009	11/6/2018	11	6	2018	8:26:16	30376	0.8	8	26	16	1191	0.051513672	3.4562988	0.47216797	0.41137695	-0.65356445	1.0549316	0.028564453	0	0	0	0	0	0	0	0	0	0.90527344	0.094726563	0.038085938	-0.004394531	-0.027587891	0.005615234	0.009	39471.35	0	0	0.009
429	31940	31940	Category A	0.46777344	0.40795898	-0.65991211	-0.21948242	0.001708984	0.39013672	0.19	0.009	11/6/2018	11	6	2018	8:26:16	30376	0.9	8	26	16	1191	0.051513672	3.4562988	0.47216797	0.41137695	-0.65380859	1.996582	0.008056641	0	0	0	0	0	0	0	0	0	0.90527344	0.094726563	0.013671875	-0.004394531	-0.003417969	-0.005859375	0.009	39471.35	0	0	0.009
430	31941	31941	Category A	0.46777344	0.39599609	-0.64794922	-0.22314453	-0.002441406	0.38061523	0.19	0.009	11/6/2018	11	6	2018	8:26:17	30377	0	8	26	17	1191	0.051513672	3.4562988	0.47216797	0.41162109	-0.65356445	2.2749023	0.017089844	0	0	0	0	0	0	0	0	0	0.90527344	0.094726563	0.025878906	-0.004394531	-0.015625	0.005615234	0.009	39471.35	0	0	0.009
431	31942	31942	Category A	0.45581055	0.41992188	-0.64794922	-0.21948242	-0.000732422	0.39379883	0.19	0.009	11/6/2018	11	6	2018	8:26:17	30377	0.1	8	26	17	1179	0.051513672	3.4562988	0.47192383	0.41162109	-0.65356445	2.4138184	0.018798828	0	0	0	0	0	0	0	0	0	0.90527344	0.094726563	0.029785156	-0.016113281	0.008056641	0.005615234	0.009	39471.35	0	0	0.009
432	31943	31943	Category A	0.49194336	0.41992188	-0.65991211	-0.22338867	-0.000732422	0.37890625	0.19	0.009	11/6/2018	11	6	2018	8:26:17	30377	0.2	8	26	17	1191	0.051513672	3.4562988	0.47216797	0.41210938	-0.65405273	2.8601074	0.021728516	0	0	0	0	0	0	0	0	0	0.90600586	0.093994141	0.032958984	0.01953125	0.007568359	-0.005615234	0.009	39471.35	0	0	0.009
433	31944	31944	Category A	0.45581055	0.41992188	-0.63598633	-0.21801758	0	0.38696289	0.19	0.009	11/6/2018	11	6	2018	8:26:17	30377	0.3	8	26	17	1166	0.051513672	3.4562988	0.47192383	0.41186523	-0.65405273	3.057373	0.025390625	0	0	0	0	0	0	0	0	0	0.90576172	0.094238281	0.042236328	-0.016113281	0.0078125	0.018066406	0.009	39471.35	0	0	0.009
434	31945	31945	Category A	0.45581055	0.41992188	-0.64794922	-0.22509766	0.001708984	0.37646484	0.19	0.009	11/6/2018	11	6	2018	8:26:17	30377	0.4	8	26	17	1203	0.051513672	3.4562988	0.47143555	0.41162109	-0.65356445	2.7077637	0.018554688	0	0	0	0	0	0	0	0	0	0.9050293	0.094970703	0.029541016	-0.015625	0.008056641	0.005615234	0.009	39471.35	0	0	0.009
435	31946	31946	Category A	0.49194336	0.43188477	-0.63598633	-0.21508789	0	0.39819336	0.19	0.009	11/6/2018	11	6	2018	8:26:17	30377	0.5	8	26	17	1215	0.051513672	3.4562988	0.47094727	0.41162109	-0.65380859	2.137207	0.033935547	0	0	0	0	0	0	0	0	0	0.9050293	0.094970703	0.05859375	0.020751953	0.020019531	0.017822266	0.009	39471.35	0	0	0.009
436	31947	31947	Category A	0.49194336	0.45581055	-0.64794922	-0.21875	0.002441406	0.37670898	0.2	0.009	11/6/2018	11	6	2018	8:26:17	30377	0.6	8	26	17	1215	0.051513672	3.4562988	0.47094727	0.41162109	-0.65380859	1.7797852	0.049072266	0	0	0	0	0	0	0	0	0	0.90478516	0.095214844	0.070800781	0.020751953	0.043945313	0.005859375	0.009	39471.35	0	0	0.009
437	31948	31948	Category A	0.49194336	0.39599609	-0.64794922	-0.22314453	0	0.38769531	0.2	0.009	11/6/2018	11	6	2018	8:26:17	30377	0.7	8	26	17	1277	0.051513672	3.4562988	0.47094727	0.41137695	-0.65405273	1.6618652	0.026611328	0	0	0	0	0	0	0	0	0	0.9050293	0.094970703	0.042480469	0.020751953	-0.015380859	0.006103516	0.009	39471.35	0	0	0.009
438	31949	31949	Category A	0.47998047	0.40795898	-0.64794922	-0.23144531	-0.003173828	0.39038086	0.2	0.009	11/6/2018	11	6	2018	8:26:17	30377	0.8	8	26	17	1289	0.051513672	3.4562988	0.47094727	0.41088867	-0.65405273	1.046875	0.010986328	0	0	0	0	0	0	0	0	0	0.90478516	0.095214844	0.017822266	0.008789063	-0.002929688	0.006103516	0.009	39471.35	0	0	0.009
439	31950	31950	Category A	0.44384766	0.40795898	-0.671875	-0.22558594	0	0.37646484	0.2	0.009	11/6/2018	11	6	2018	8:26:17	30377	0.9	8	26	17	1289	0.051513672	3.4562988	0.47094727	0.41088867	-0.65405273	0.34082031	0.032470703	0	0	0	0	0	0	0	0	0	0.90478516	0.095214844	0.048095703	-0.027099609	-0.002929688	-0.017578125	0.009	39471.35	0	0	0.009
440	31951	31951	Category A	0.47998047	0.39599609	-0.65991211	-0.21948242	-0.000732422	0.39990234	0.2	0.009	11/6/2018	11	6	2018	8:26:18	30378	0	8	26	18	1302	0.051513672	3.4562988	0.47094727	0.41088867	-0.65429688	0.086181641	0.018310547	0	0	0	0	0	0	0	0	0	0.9050293	0.094970703	0.029296875	0.008789063	-0.014892578	-0.005371094	0.009	39471.35	0	0	0.009
441	31952	31952	Category A	0.46777344	0.40795898	-0.65991211	-0.22436523	-0.000732422	0.38061523	0.2	0.009	11/6/2018	11	6	2018	8:26:18	30378	0.1	8	26	18	1289	0.051513672	3.4562988	0.47094727	0.41088867	-0.65429688	0.19848633	0.006835938	0	0	0	0	0	0	0	0	0	0.9050293	0.094970703	0.01171875	-0.003173828	-0.002929688	-0.005371094	0.009	39471.35	0	0	0.009
442	31953	31953	Category A	0.46777344	0.40795898	-0.65991211	-0.21582031	-0.005371094	0.38671875	0.2	0.009	11/6/2018	11	6	2018	8:26:18	30378	0.2	8	26	18	1264	0.051513672	3.4562988	0.47119141	0.41064453	-0.65405273	0.099121094	0.007324219	0	0	0	0	0	0	0	0	0	0.90478516	0.095214844	0.012207031	-0.003417969	-0.002685547	-0.005615234	0.009	39471.35	0	0	0.009
443	31954	31954	Category A	0.46777344	0.40795898	-0.671875	-0.22631836	-0.00390625	0.38452148	0.2	0.009	11/6/2018	11	6	2018	8:26:18	30378	0.3	8	26	18	1252	0.051513672	3.4562988	0.47143555	0.41064453	-0.65356445	0.48217773	0.018554688	0	0	0	0	0	0	0	0	0	0.90454102	0.095458984	0.024658203	-0.003662109	-0.002685547	-0.018066406	0.009	39471.35	0	0	0.009
444	31955	31955	Category A	0.47998047	0.41992188	-0.65991211	-0.21801758	0.000976563	0.39599609	0.2	0.009	11/6/2018	11	6	2018	8:26:18	30378	0.4	8	26	18	1240	0.051513672	3.4562988	0.47143555	0.41088867	-0.65380859	0.69702148	0.013427734	0	0	0	0	0	0	0	0	0	0.90478516	0.095214844	0.023193359	0.008300781	0.008789063	-0.005859375	0.009	39471.35	0	0	0.009
445	31956	31956	Category A	0.46777344	0.40795898	-0.6237793	-0.21630859	0.002685547	0.38793945	0.2	0.009	11/6/2018	11	6	2018	8:26:18	30378	0.5	8	26	18	1228	0.051513672	3.4562988	0.47119141	0.41162109	-0.65405273	0.54370117	0.030517578	0	0	0	0	0	0	0	0	0	0.9050293	0.094970703	0.037353516	-0.003417969	-0.003662109	0.030273438	0.009	39471.35	0	0	0.009
446	31957	31957	Category A	0.46777344	0.40795898	-0.65991211	-0.21582031	0.000732422	0.3972168	0.21	0.009	11/6/2018	11	6	2018	8:26:18	30378	0.6	8	26	18	1203	0.051513672	3.4562988	0.47119141	0.41162109	-0.65429688	0.37988281	0.007568359	0	0	0	0	0	0	0	0	0	0.90527344	0.094726563	0.012695313	-0.003417969	-0.003662109	-0.005371094	0.009	39471.35	0	0	0.009
447	31958	31958	Category A	0.46777344	0.39599609	-0.65991211	-0.21972656	0.000732422	0.38696289	0.21	0.009	11/6/2018	11	6	2018	8:26:18	30378	0.7	8	26	18	1203	0.051513672	3.4562988	0.47119141	0.41162109	-0.65380859	0.81079102	0.017089844	0	0	0	0	0	0	0	0	0	0.9050293	0.094970703	0.025390625	-0.003417969	-0.015625	-0.005859375	0.009	39471.35	0	0	0.009
448	31959	31959	Category A	0.47998047	0.41992188	-0.671875	-0.21948242	0.001708984	0.39404297	0.21	0.009	11/6/2018	11	6	2018	8:26:18	30378	0.8	8	26	18	1191	0.051513672	3.4562988	0.47192383	0.41210938	-0.65380859	0.88842773	0.020996094	0	0	0	0	0	0	0	0	0	0.90551758	0.094482422	0.033691406	0.0078125	0.007568359	-0.017822266	0.009	39471.35	0	0	0.009
449	31960	31960	Category A	0.46777344	0.39599609	-0.65991211	-0.22558594	-0.000732422	0.37866211	0.21	0.009	11/6/2018	11	6	2018	8:26:18	30378	0.9	8	26	18	1179	0.051513672	3.4562988	0.47216797	0.41210938	-0.65356445	0.76098633	0.017822266	0	0	0	0	0	0	0	0	0	0.90551758	0.094482422	0.026855469	-0.004394531	-0.016113281	-0.006103516	0.009	39471.35	0	0	0.009
450	31961	31961	Category A	0.47998047	0.41992188	-0.64794922	-0.21777344	-0.003417969	0.39990234	0.21	0.009	11/6/2018	11	6	2018	8:26:19	30379	0	8	26	19	1228	0.051513672	3.4562988	0.47241211	0.41162109	-0.65283203	0.93164063	0.011962891	0	0	0	0	0	0	0	0	0	0.9050293	0.094970703	0.020507813	0.007324219	0.008056641	0.004882813	0.009	39471.35	0	0	0.009
451	31962	31962	Category A	0.47998047	0.43188477	-0.63598633	-0.21704102	0.000976563	0.39208984	0.21	0.009	11/6/2018	11	6	2018	8:26:19	30379	0.111	8	26	19	1228	0.051513672	3.4562988	0.47241211	0.41186523	-0.65258789	1.1062012	0.026855469	0	0	0	0	0	0	0	0	0	0.90478516	0.095214844	0.043945313	0.007324219	0.019775391	0.016601563	0.009	39471.35	0	0	0.009
452	31963	31963	Category A	0.49194336	0.41992188	-0.671875	-0.21582031	-0.003662109	0.3918457	0.21	0.009	11/6/2018	11	6	2018	8:26:19	30379	0.222	8	26	19	1240	0.051513672	3.4562988	0.47265625	0.41210938	-0.65234375	1.2126465	0.028320313	0	0	0	0	0	0	0	0	0	0.90478516	0.095214844	0.046142578	0.019042969	0.007568359	-0.019287109	0.009	39471.35	0	0	0.009
453	31964	31964	Category A	0.47998047	0.41992188	-0.68383789	-0.22094727	0.000732422	0.37646484	0.21	0.009	11/6/2018	11	6	2018	8:26:19	30379	0.333	8	26	19	1252	0.051513672	3.4562988	0.47216797	0.41235352	-0.65209961	0.46264648	0.033203125	0	0	0	0	0	0	0	0	0	0.90478516	0.095214844	0.046630859	0.007568359	0.007324219	-0.031494141	0.009	39471.35	0	0	0.009
454	31965	31965	Category A	0.46777344	0.41992188	-0.64794922	-0.21972656	0.002441406	0.39086914	0.21	0.009	11/6/2018	11	6	2018	8:26:19	30379	0.444	8	26	19	1240	0.051513672	3.4562988	0.47216797	0.41235352	-0.65234375	0.27026367	0.009521484	0	0	0	0	0	0	0	0	0	0.90478516	0.095214844	0.016357422	-0.004394531	0.007324219	0.004394531	0.009	39471.35	0	0	0.009
455	31966	31966	Category A	0.44384766	0.41992188	-0.65991211	-0.22338867	0.001708984	0.37670898	0.21	0.009	11/6/2018	11	6	2018	8:26:19	30379	0.555	8	26	19	1240	0.051513672	3.4562988	0.47192383	0.41259766	-0.65234375	0.67358398	0.030029297	0	0	0	0	0	0	0	0	0	0.90478516	0.095214844	0.042724609	-0.028076172	0.007080078	-0.007324219	0.009	39471.35	0	0	0.009
456	31967	31967	Category A	0.45581055	0.40795898	-0.64794922	-0.21606445	0.000732422	0.38793945	0.22	0.009	11/6/2018	11	6	2018	8:26:19	30379	0.666	8	26	19	1228	0.051513672	3.4562988	0.47216797	0.41259766	-0.65209961	1.3310547	0.017578125	0	0	0	0	0	0	0	0	0	0.90478516	0.095214844	0.025390625	-0.016357422	-0.004638672	0.004150391	0.009	39471.35	0	0	0.009
457	31968	31968	Category A	0.45581055	0.41992188	-0.64794922	-0.22167969	0.002441406	0.38574219	0.22	0.009	11/6/2018	11	6	2018	8:26:19	30379	0.777	8	26	19	1215	0.051513672	3.4562988	0.47241211	0.4128418	-0.65209961	2.0339355	0.018554688	0	0	0	0	0	0	0	0	0	0.9050293	0.094970703	0.027832031	-0.016601563	0.006835938	0.004150391	0.009	39471.35	0	0	0.009
458	31969	31969	Category A	0.44384766	0.40795898	-0.64794922	-0.21826172	0	0.39599609	0.22	0.009	11/6/2018	11	6	2018	8:26:19	30379	0.888	8	26	19	1191	0.051513672	3.4562988	0.47290039	0.4128418	-0.65209961	2.3098145	0.029785156	0	0	0	0	0	0	0	0	0	0.90527344	0.094726563	0.038330078	-0.029052734	-0.004882813	0.004150391	0.009	39471.35	0	0	0.009
459	31970	31970	Category A	0.43188477	0.39599609	-0.65991211	-0.22119141	0	0.39379883	0.22	0.009	11/6/2018	11	6	2018	8:26:20	30380	0	8	26	20	1203	0.051025391	3.5255859	0.47290039	0.4128418	-0.65209961	1.8657227	0.044921875	0	0	0	0	0	0	0	0	0	0.9050293	0.094970703	0.065673828	-0.041015625	-0.016845703	-0.007568359	0.009	39471.35	0	0	0.009
460	31971	31971	Category A	0.47998047	0.40795898	-0.65991211	-0.21435547	0.001708984	0.39697266	0.22	0.009	11/6/2018	11	6	2018	8:26:20	30380	0.09	8	26	20	1228	0.051025391	3.5255859	0.47290039	0.41259766	-0.65161133	1.2573242	0.01171875	0	0	0	0	0	0	0	0	0	0.90478516	0.095214844	0.019775391	0.006835938	-0.004638672	-0.008056641	0.009	39471.35	0	0	0.009
461	31972	31972	Category A	0.49194336	0.41992188	-0.64794922	-0.22509766	0.001708984	0.3828125	0.22	0.009	11/6/2018	11	6	2018	8:26:20	30380	0.181	8	26	20	1240	0.051025391	3.5255859	0.47241211	0.4128418	-0.65161133	0.78393555	0.020751953	0	0	0	0	0	0	0	0	0	0.90478516	0.095214844	0.030029297	0.019287109	0.006835938	0.003662109	0.009	39471.35	0	0	0.009
462	31973	31973	Category A	0.49194336	0.40795898	-0.63598633	-0.22558594	0.000732422	0.37670898	0.22	0.009	11/6/2018	11	6	2018	8:26:20	30380	0.272	8	26	20	1252	0.051025391	3.5255859	0.47265625	0.41308594	-0.65185547	0.27636719	0.025390625	0	0	0	0	0	0	0	0	0	0.9050293	0.094970703	0.040283203	0.019042969	-0.005126953	0.015869141	0.009	39471.35	0	0	0.009
463	31974	31974	Category A	0.47998047	0.41992188	-0.65991211	-0.21972656	0.000732422	0.38867188	0.22	0.009	11/6/2018	11	6	2018	8:26:20	30380	0.363	8	26	20	1240	0.051025391	3.5255859	0.47290039	0.41308594	-0.65185547	0.43676758	0.012451172	0	0	0	0	0	0	0	0	0	0.9050293	0.094970703	0.021484375	0.006835938	0.006591797	-0.0078125	0.009	39471.35	0	0	0.009
464	31975	31975	Category A	0.47998047	0.40795898	-0.671875	-0.21606445	0	0.39477539	0.22	0.009	11/6/2018	11	6	2018	8:26:20	30380	0.454	8	26	20	1228	0.051025391	3.5255859	0.47290039	0.41333008	-0.65185547	0.90917969	0.021728516	0	0	0	0	0	0	0	0	0	0.90527344	0.094726563	0.032226563	0.006835938	-0.005371094	-0.019775391	0.009	39471.35	0	0	0.009
465	31976	31976	Category A	0.46777344	0.41992188	-0.64794922	-0.22436523	0.001464844	0.36865234	0.22	0.009	11/6/2018	11	6	2018	8:26:20	30380	0.545	8	26	20	1179	0.051025391	3.5255859	0.47265625	0.41357422	-0.65209961	0.82373047	0.009033203	0	0	0	0	0	0	0	0	0	0.90551758	0.094482422	0.015380859	-0.004882813	0.006103516	0.004150391	0.009	39471.35	0	0	0.009
466	31977	31977	Category A	0.47998047	0.43188477	-0.64794922	-0.21875	0.003417969	0.39379883	0.23	0.009	11/6/2018	11	6	2018	8:26:20	30380	0.636	8	26	20	1166	0.051025391	3.5255859	0.47216797	0.41357422	-0.65209961	0.79077148	0.020019531	0	0	0	0	0	0	0	0	0	0.90527344	0.094726563	0.030029297	0.007568359	0.018066406	0.004150391	0.009	39471.35	0	0	0.009
467	31978	31978	Category A	0.45581055	0.41992188	-0.64794922	-0.22241211	-0.002441406	0.38061523	0.23	0.009	11/6/2018	11	6	2018	8:26:20	30380	0.727	8	26	20	1166	0.051025391	3.5255859	0.47216797	0.41357422	-0.65209961	1.1286621	0.018066406	0	0	0	0	0	0	0	0	0	0.90527344	0.094726563	0.027099609	-0.016357422	0.006103516	0.004150391	0.009	39471.35	0	0	0.009
468	31979	31979	Category A	0.47998047	0.40795898	-0.65991211	-0.23095703	0.009033203	0.39599609	0.23	0.009	11/6/2018	11	6	2018	8:26:20	30380	0.818	8	26	20	1166	0.051025391	3.5255859	0.47241211	0.4140625	-0.65283203	1.2390137	0.01171875	0	0	0	0	0	0	0	0	0	0.90600586	0.093994141	0.020507813	0.007324219	-0.006103516	-0.006835938	0.009	39471.35	0	0	0.009
469	31980	31980	Category A	0.49194336	0.43188477	-0.65991211	-0.21948242	0.003417969	0.3828125	0.23	0.009	11/6/2018	11	6	2018	8:26:20	30380	0.909	8	26	20	1228	0.051025391	3.5255859	0.47265625	0.4140625	-0.65283203	0.90356445	0.026855469	0	0	0	0	0	0	0	0	0	0.90625	0.09375	0.043701172	0.019042969	0.017578125	-0.006835938	0.009	39471.35	0	0	0.009
470	31981	31981	Category A	0.47998047	0.41992188	-0.65991211	-0.22070313	0.000976563	0.38696289	0.23	0.009	11/6/2018	11	6	2018	8:26:21	30381	0	8	26	21	1252	0.051025391	3.5255859	0.47265625	0.4140625	-0.65283203	0.37866211	0.011474609	0	0	0	0	0	0	0	0	0	0.90625	0.09375	0.019775391	0.007080078	0.005615234	-0.006835938	0.009	39471.35	0	0	0.009
471	31982	31982	Category A	0.49194336	0.43188477	-0.671875	-0.21801758	-0.001708984	0.38867188	0.23	0.009	11/6/2018	11	6	2018	8:26:21	30381	0.1	8	26	21	1264	0.051025391	3.5255859	0.47265625	0.41430664	-0.65307617	0.26196289	0.031982422	0	0	0	0	0	0	0	0	0	0.90649414	0.093505859	0.055419922	0.019042969	0.017333984	-0.018554688	0.009	39471.35	0	0	0.009
472	31983	31983	Category A	0.45581055	0.39599609	-0.64794922	-0.22314453	-0.000732422	0.37988281	0.23	0.009	11/6/2018	11	6	2018	8:26:21	30381	0.2	8	26	21	1264	0.051025391	3.5255859	0.47290039	0.4140625	-0.65283203	0.10498047	0.025390625	0	0	0	0	0	0	0	0	0	0.90649414	0.093505859	0.040283203	-0.017089844	-0.018066406	0.004882813	0.009	39471.35	0	0	0.009
473	31984	31984	Category A	0.47998047	0.39599609	-0.65991211	-0.21533203	-0.002685547	0.39013672	0.23	0.009	11/6/2018	11	6	2018	8:26:21	30381	0.3	8	26	21	1264	0.051025391	3.5255859	0.47290039	0.41430664	-0.65283203	0.26245117	0.020751953	0	0	0	0	0	0	0	0	0	0.90625	0.09375	0.032226563	0.006835938	-0.018310547	-0.006835938	0.009	39471.35	0	0	0.009
474	31985	31985	Category A	0.45581055	0.39599609	-0.65991211	-0.22705078	-0.001464844	0.40039063	0.23	0.009	11/6/2018	11	6	2018	8:26:21	30381	0.4	8	26	21	1264	0.051025391	3.5255859	0.47338867	0.4140625	-0.65283203	0.002685547	0.026123047	0	0	0	0	0	0	0	0	0	0.90649414	0.093505859	0.042724609	-0.017578125	-0.018066406	-0.006835938	0.009	39471.35	0	0	0.009
475	31986	31986	Category A	0.47998047	0.39599609	-0.64794922	-0.21948242	0.005126953	0.39086914	0.23	0.009	11/6/2018	11	6	2018	8:26:21	30381	0.5	8	26	21	1277	0.051025391	3.5255859	0.47338867	0.41381836	-0.65234375	0.73266602	0.01953125	0	0	0	0	0	0	0	0	0	0.90625	0.09375	0.028808594	0.006347656	-0.017822266	0.004394531	0.009	39471.35	0	0	0.009
476	31987	31987	Category A	0.49194336	0.40795898	-0.65991211	-0.21582031	0.001953125	0.39624023	0.24	0.009	11/6/2018	11	6	2018	8:26:21	30381	0.6	8	26	21	1265	0.051025391	3.5255859	0.47338867	0.41333008	-0.65234375	1.4995117	0.020507813	0	0	0	0	0	0	0	0	0	0.90600586	0.093994141	0.031005859	0.018310547	-0.005371094	-0.007324219	0.009	39471.35	0	0	0.009
477	31988	31988	Category A	0.49194336	0.39599609	-0.65991211	-0.22314453	-0.001464844	0.39575195	0.24	0.009	11/6/2018	11	6	2018	8:26:21	30381	0.7	8	26	21	1252	0.051025391	3.5255859	0.47338867	0.41308594	-0.65234375	1.5644531	0.026123047	0	0	0	0	0	0	0	0	0	0.90576172	0.094238281	0.04296875	0.018310547	-0.017089844	-0.007324219	0.009	39471.35	0	0	0.009
478	31989	31989	Category A	0.47998047	0.40795898	-0.65991211	-0.22436523	0.002441406	0.37670898	0.24	0.009	11/6/2018	11	6	2018	8:26:21	30381	0.8	8	26	21	1228	0.051025391	3.5255859	0.47290039	0.41357422	-0.65283203	1.3811035	0.011230469	0	0	0	0	0	0	0	0	0	0.90600586	0.093994141	0.01953125	0.006835938	-0.005615234	-0.006835938	0.009	39471.35	0	0	0.009
479	31990	31990	Category A	0.47998047	0.41992188	-0.671875	-0.22290039	-0.005859375	0.39697266	0.24	0.009	11/6/2018	11	6	2018	8:26:21	30381	0.9	8	26	21	1203	0.051025391	3.5255859	0.47265625	0.41357422	-0.65307617	1.2866211	0.020751953	0	0	0	0	0	0	0	0	0	0.90625	0.09375	0.031982422	0.007080078	0.006103516	-0.018554688	0.009	39471.35	0	0	0.009
480	31991	31991	Category A	0.46777344	0.41992188	-0.65991211	-0.22436523	0.005371094	0.37646484	0.24	0.009	11/6/2018	11	6	2018	8:26:22	30382	0	8	26	22	1203	0.051025391	3.5255859	0.47265625	0.41333008	-0.65258789	0.98583984	0.010986328	0	0	0	0	0	0	0	0	0	0.90576172	0.094238281	0.018798828	-0.004882813	0.006347656	-0.007080078	0.009	39471.35	0	0	0.009
481	31992	31992	Category A	0.47998047	0.40795898	-0.61181641	-0.22338867	0.001220703	0.40283203	0.24	0.009	11/6/2018	11	6	2018	8:26:22	30382	0.1	8	26	22	1191	0.051025391	3.5255859	0.47265625	0.41333008	-0.65258789	0.12255859	0.041748047	0	0	0	0	0	0	0	0	0	0.90576172	0.094238281	0.053466797	0.007080078	-0.005371094	0.040771484	0.009	39471.35	0	0	0.009
482	31993	31993	Category A	0.46777344	0.40795898	-0.64794922	-0.2277832	-0.000732422	0.37646484	0.24	0.009	11/6/2018	11	6	2018	8:26:22	30382	0.2	8	26	22	1203	0.051025391	3.5255859	0.47290039	0.41357422	-0.65234375	0.84472656	0.009033203	0	0	0	0	0	0	0	0	0	0.90576172	0.094238281	0.015625	-0.005126953	-0.005615234	0.004394531	0.009	39471.35	0	0	0.009
483	31994	31994	Category A	0.46777344	0.41992188	-0.671875	-0.21923828	-0.001464844	0.39990234	0.24	0.009	11/6/2018	11	6	2018	8:26:22	30382	0.3	8	26	22	1203	0.051025391	3.5255859	0.47265625	0.41430664	-0.65258789	1.279541	0.020507813	0	0	0	0	0	0	0	0	0	0.90600586	0.093994141	0.029541016	-0.004882813	0.005371094	-0.019042969	0.009	39471.35	0	0	0.009
484	31995	31995	Category A	0.45581055	0.45581055	-0.68383789	-0.22753906	0.001708984	0.39257813	0.24	0.009	11/6/2018	11	6	2018	8:26:22	30382	0.4	8	26	22	1179	0.051025391	3.5255859	0.47216797	0.41430664	-0.65234375	1.5065918	0.054199219	0	0	0	0	0	0	0	0	0	0.90576172	0.094238281	0.088867188	-0.016357422	0.041259766	-0.03125	0.009	39471.35	0	0	0.009
485	31996	31996	Category A	0.47998047	0.40795898	-0.671875	-0.21826172	0.000976563	0.39794922	0.24	0.009	11/6/2018	11	6	2018	8:26:22	30382	0.5	8	26	22	1191	0.051025391	3.5255859	0.47192383	0.4140625	-0.65258789	2.0219727	0.021484375	0	0	0	0	0	0	0	0	0	0.90551758	0.094482422	0.032958984	0.0078125	-0.006103516	-0.019042969	0.009	39471.35	0	0	0.009
486	31997	31997	Category A	0.46777344	0.43188477	-0.6237793	-0.22314453	-0.006835938	0.38061523	0.25	0.009	11/6/2018	11	6	2018	8:26:22	30382	0.6	8	26	22	1166	0.051025391	3.5255859	0.47216797	0.41430664	-0.65307617	2.473877	0.034423828	0	0	0	0	0	0	0	0	0	0.90625	0.09375	0.051269531	-0.004394531	0.017333984	0.029296875	0.009	39471.35	0	0	0.009
487	31998	31998	Category A	0.47998047	0.41992188	-0.65991211	-0.22070313	0.000976563	0.3918457	0.25	0.009	11/6/2018	11	6	2018	8:26:22	30382	0.7	8	26	22	1166	0.051025391	3.5255859	0.47216797	0.41430664	-0.65283203	2.0793457	0.011474609	0	0	0	0	0	0	0	0	0	0.90625	0.09375	0.020019531	0.007568359	0.005371094	-0.006835938	0.009	39471.35	0	0	0.009
488	31999	31999	Category A	0.46777344	0.41992188	-0.63598633	-0.21972656	0.002441406	0.37670898	0.25	0.009	11/6/2018	11	6	2018	8:26:22	30382	0.8	8	26	22	1215	0.051025391	3.5255859	0.47216797	0.41479492	-0.65283203	1.2536621	0.018066406	0	0	0	0	0	0	0	0	0	0.90625	0.09375	0.026367188	-0.004394531	0.004882813	0.016845703	0.009	39471.35	0	0	0.009
489	32000	32000	Category A	0.47998047	0.40795898	-0.6237793	-0.21923828	-0.001464844	0.39282227	0.25	0.009	11/6/2018	11	6	2018	8:26:22	30382	0.9	8	26	22	1203	0.051025391	3.5255859	0.47192383	0.41455078	-0.65258789	0.95654297	0.030761719	0	0	0	0	0	0	0	0	0	0.90576172	0.094238281	0.043457031	0.0078125	-0.006591797	0.028808594	0.009	39471.35	0	0	0.009
490	32001	32001	Category A	0.46777344	0.40795898	-0.65991211	-0.2265625	-0.000732422	0.37646484	0.25	0.009	11/6/2018	11	6	2018	8:26:23	30383	0	8	26	23	1265	0.051025391	3.5255859	0.47192383	0.41455078	-0.65234375	0.94799805	0.010742188	0	0	0	0	0	0	0	0	0	0.90551758	0.094482422	0.018310547	-0.004150391	-0.006591797	-0.007324219	0.009	39471.35	0	0	0.009
491	32002	32002	Category A	0.47998047	0.43188477	-0.63598633	-0.21606445	-0.003662109	0.39306641	0.25	0.009	11/6/2018	11	6	2018	8:26:23	30383	0.111	8	26	23	1265	0.051025391	3.5255859	0.47216797	0.41455078	-0.65234375	0.95507813	0.024902344	0	0	0	0	0	0	0	0	0	0.90576172	0.094238281	0.041259766	0.007568359	0.017089844	0.016357422	0.009	39471.35	0	0	0.009
492	32003	32003	Category A	0.45581055	0.43188477	-0.65991211	-0.2265625	-0.001708984	0.37646484	0.25	0.009	11/6/2018	11	6	2018	8:26:23	30383	0.222	8	26	23	1252	0.051025391	3.5255859	0.47216797	0.41430664	-0.65283203	0.73657227	0.024902344	0	0	0	0	0	0	0	0	0	0.90600586	0.093994141	0.041015625	-0.016357422	0.017333984	-0.006835938	0.009	39471.35	0	0	0.009
493	32004	32004	Category A	0.44384766	0.40795898	-0.68383789	-0.21606445	0	0.40405273	0.25	0.009	11/6/2018	11	6	2018	8:26:23	30383	0.333	8	26	23	1265	0.051025391	3.5255859	0.47216797	0.41381836	-0.65283203	0.7253418	0.042480469	0	0	0	0	0	0	0	0	0	0.90576172	0.094238281	0.065429688	-0.028320313	-0.005859375	-0.030761719	0.009	39471.35	0	0	0.009
494	32005	32005	Category A	0.44384766	0.41992188	-0.63598633	-0.22387695	0.003417969	0.39282227	0.25	0.009	11/6/2018	11	6	2018	8:26:23	30383	0.444	8	26	23	1240	0.051025391	3.5255859	0.47192383	0.41357422	-0.65209961	0.77392578	0.032958984	0	0	0	0	0	0	0	0	0	0.9050293	0.094970703	0.05078125	-0.028076172	0.006103516	0.016113281	0.009	39471.35	0	0	0.009
495	32006	32006	Category A	0.46777344	0.40795898	-0.6237793	-0.22509766	0.004394531	0.37670898	0.25	0.009	11/6/2018	11	6	2018	8:26:23	30383	0.555	8	26	23	1228	0.051025391	3.5255859	0.47265625	0.41333008	-0.65185547	0.1472168	0.029052734	0	0	0	0	0	0	0	0	0	0.9050293	0.094970703	0.038330078	-0.004882813	-0.005371094	0.028076172	0.009	39471.35	0	0	0.009
496	32007	32007	Category A	0.50390625	0.41992188	-0.64794922	-0.21972656	0.002441406	0.38989258	0.26	0.009	11/6/2018	11	6	2018	8:26:23	30383	0.666	8	26	23	1240	0.051025391	3.5255859	0.47290039	0.41333008	-0.65209961	0.67700195	0.031494141	0	0	0	0	0	0	0	0	0	0.90551758	0.094482422	0.041259766	0.030761719	0.006347656	0.004150391	0.009	39471.35	0	0	0.009
497	32008	32008	Category A	0.50390625	0.41992188	-0.6237793	-0.23681641	0.001220703	0.38232422	0.26	0.009	11/6/2018	11	6	2018	8:26:23	30383	0.777	8	26	23	1240	0.051025391	3.4417969	0.47338867	0.41381836	-0.65234375	1.3955078	0.042236328	0	0	0	0	0	0	0	0	0	0.90625	0.09375	0.065185547	0.030273438	0.005859375	0.028564453	0.009	39471.35	0	0	0.009
498	32009	32009	Category A	0.47998047	0.39599609	-0.63598633	-0.22753906	-0.003417969	0.38452148	0.26	0.009	11/6/2018	11	6	2018	8:26:23	30383	0.888	8	26	23	1228	0.051025391	3.4417969	0.47363281	0.41357422	-0.65234375	1.338623	0.024902344	0	0	0	0	0	0	0	0	0	0.90625	0.09375	0.040527344	0.006103516	-0.017578125	0.016357422	0.009	39471.35	0	0	0.009
499	32010	32010	Category A	0.49194336	0.39599609	-0.6237793	-0.22167969	0.002197266	0.37646484	0.26	0.009	11/6/2018	11	6	2018	8:26:24	30384	0	8	26	24	1240	0.051025391	3.4417969	0.47412109	0.41357422	-0.65258789	1.0227051	0.038085938	0	0	0	0	0	0	0	0	0	0.90649414	0.093505859	0.064208984	0.017578125	-0.017578125	0.028808594	0.009	39471.35	0	0	0.009
500	32011	32011	Category A	0.44384766	0.41992188	-0.63598633	-0.2265625	0.001708984	0.37646484	0.26	0.009	11/6/2018	11	6	2018	8:26:24	30384	0.1	8	26	24	1215	0.051025391	3.4417969	0.47460938	0.41357422	-0.65258789	1.0437012	0.035400391	0	0	0	0	0	0	0	0	0	0.90673828	0.093261719	0.053466797	-0.030761719	0.006103516	0.016601563	0.009	39471.35	0	0	0.009
501	32012	32012	Category A	0.46777344	0.41992188	-0.63598633	-0.21582031	0.000732422	0.39599609	0.26	0.009	11/6/2018	11	6	2018	8:26:24	30384	0.2	8	26	24	1191	0.051025391	3.4417969	0.47436523	0.41357422	-0.65258789	1.4233398	0.019042969	0	0	0	0	0	0	0	0	0	0.90673828	0.093261719	0.029541016	-0.006591797	0.006103516	0.016601563	0.009	39471.35	0	0	0.009
502	32013	32013	Category A	0.47998047	0.40795898	-0.64794922	-0.21508789	-0.002441406	0.39599609	0.26	0.009	11/6/2018	11	6	2018	8:26:24	30384	0.3	8	26	24	1166	0.051025391	3.4417969	0.47412109	0.41333008	-0.65283203	1.4941406	0.009033203	0	0	0	0	0	0	0	0	0	0.90649414	0.093505859	0.015869141	0.005615234	-0.005371094	0.004882813	0.009	39471.35	0	0	0.009
503	32014	32014	Category A	0.49194336	0.40795898	-0.65991211	-0.22509766	0.000244141	0.40405273	0.26	0.009	11/6/2018	11	6	2018	8:26:24	30384	0.4	8	26	24	1166	0.051025391	3.4417969	0.47387695	0.41333008	-0.65258789	1.3037109	0.020019531	0	0	0	0	0	0	0	0	0	0.90625	0.09375	0.030273438	0.017822266	-0.005371094	-0.007080078	0.009	39471.35	0	0	0.009
504	32015	32015	Category A	0.45581055	0.41992188	-0.671875	-0.22680664	0.004394531	0.38061523	0.26	0.009	11/6/2018	11	6	2018	8:26:24	30384	0.5	8	26	24	1166	0.051025391	3.4417969	0.47387695	0.4128418	-0.65234375	1.3415527	0.02734375	0	0	0	0	0	0	0	0	0	0.90600586	0.093994141	0.044433594	-0.018066406	0.006835938	-0.019287109	0.009	39471.35	0	0	0.009
505	32016	32016	Category A	0.47998047	0.41992188	-0.65991211	-0.22045898	0.003417969	0.39794922	0.26	0.009	11/6/2018	11	6	2018	8:26:24	30384	0.6	8	26	24	1203	0.051025391	3.4417969	0.47363281	0.4128418	-0.65209961	0.99023438	0.011962891	0	0	0	0	0	0	0	0	0	0.90576172	0.094238281	0.020751953	0.006103516	0.006835938	-0.007568359	0.009	39471.35	0	0	0.009
506	32017	32017	Category A	0.47998047	0.41992188	-0.65991211	-0.21948242	-0.002441406	0.38989258	0.27	0.009	11/6/2018	11	6	2018	8:26:24	30384	0.7	8	26	24	1215	0.051025391	3.4417969	0.47387695	0.4128418	-0.65209961	0.23632813	0.011962891	0	0	0	0	0	0	0	0	0	0.90551758	0.094482422	0.020751953	0.005859375	0.006835938	-0.007568359	0.009	39471.35	0	0	0.009
507	32018	32018	Category A	0.45581055	0.43188477	-0.65991211	-0.22802734	0.001464844	0.37646484	0.27	0.009	11/6/2018	11	6	2018	8:26:24	30384	0.8	8	26	24	1228	0.051025391	3.4417969	0.47387695	0.4128418	-0.65185547	0.88964844	0.02734375	0	0	0	0	0	0	0	0	0	0.90551758	0.094482422	0.044921875	-0.018066406	0.018798828	-0.0078125	0.009	39471.35	0	0	0.009
508	32019	32019	Category A	0.47998047	0.39599609	-0.65991211	-0.21850586	0.002685547	0.38696289	0.27	0.009	11/6/2018	11	6	2018	8:26:24	30384	0.9	8	26	24	1252	0.051025391	3.4417969	0.47387695	0.4128418	-0.65161133	1.4272461	0.019775391	0	0	0	0	0	0	0	0	0	0.90551758	0.094482422	0.031005859	0.005859375	-0.016845703	-0.008056641	0.009	39471.35	0	0	0.009
509	32020	32020	Category A	0.46777344	0.40795898	-0.65991211	-0.22143555	-0.000488281	0.38769531	0.27	0.009	11/6/2018	11	6	2018	8:26:25	30385	0	8	26	25	1252	0.051025391	3.4417969	0.47387695	0.4128418	-0.65112305	1.1125488	0.011474609	0	0	0	0	0	0	0	0	0	0.9050293	0.094970703	0.01953125	-0.006103516	-0.004882813	-0.008544922	0.009	39471.35	0	0	0.009
510	32021	32021	Category A	0.46777344	0.40795898	-0.65991211	-0.22753906	0.001708984	0.38867188	0.27	0.009	11/6/2018	11	6	2018	8:26:25	30385	0.1	8	26	25	1264	0.051025391	3.4417969	0.47363281	0.4128418	-0.65112305	0.76977539	0.011474609	0	0	0	0	0	0	0	0	0	0.9050293	0.094970703	0.019287109	-0.005859375	-0.004882813	-0.008544922	0.009	39471.35	0	0	0.009
511	32022	32022	Category A	0.47998047	0.40795898	-0.63598633	-0.21508789	-0.000732422	0.40087891	0.27	0.009	11/6/2018	11	6	2018	8:26:25	30385	0.2	8	26	25	1215	0.051025391	3.4417969	0.47363281	0.4128418	-0.65112305	0.047607422	0.017333984	0	0	0	0	0	0	0	0	0	0.9050293	0.094970703	0.026611328	0.006103516	-0.004882813	0.015136719	0.009	39471.35	0	0	0.009
512	32023	32023	Category A	0.49194336	0.43188477	-0.64794922	-0.22143555	-0.004150391	0.38989258	0.27	0.009	11/6/2018	11	6	2018	8:26:25	30385	0.3	8	26	25	1215	0.051025391	3.4417969	0.47314453	0.41235352	-0.65063477	1.0197754	0.026855469	0	0	0	0	0	0	0	0	0	0.90405273	0.095947266	0.040527344	0.018554688	0.019287109	0.002685547	0.009	39471.35	0	0	0.009
513	32024	32024	Category A	0.49194336	0.40795898	-0.64794922	-0.21606445	0	0.39477539	0.27	0.009	11/6/2018	11	6	2018	8:26:25	30385	0.4	8	26	25	1203	0.051025391	3.4417969	0.47338867	0.4128418	-0.65063477	2.0839844	0.019042969	0	0	0	0	0	0	0	0	0	0.90454102	0.095458984	0.025878906	0.018310547	-0.004882813	0.002685547	0.009	39471.35	0	0	0.009
514	32025	32025	Category A	0.46777344	0.39599609	-0.61181641	-0.22143555	-0.002441406	0.39282227	0.27	0.009	11/6/2018	11	6	2018	8:26:25	30385	0.5	8	26	25	1191	0.051025391	3.4417969	0.47363281	0.41308594	-0.65063477	2.4453125	0.04296875	0	0	0	0	0	0	0	0	0	0.90454102	0.095458984	0.062011719	-0.005859375	-0.017089844	0.038818359	0.009	39471.35	0	0	0.009
515	32026	32026	Category A	0.49194336	0.39599609	-0.63598633	-0.22045898	-0.000488281	0.3918457	0.27	0.009	11/6/2018	11	6	2018	8:26:25	30385	0.6	8	26	25	1228	0.051025391	3.4417969	0.47387695	0.41357422	-0.65087891	2.0922852	0.029296875	0	0	0	0	0	0	0	0	0	0.9050293	0.094970703	0.050537109	0.017822266	-0.017578125	0.014892578	0.009	39471.35	0	0	0.009
516	32027	32027	Category A	0.47998047	0.43188477	-0.64794922	-0.21728516	0.00390625	0.38696289	0.28	0.009	11/6/2018	11	6	2018	8:26:25	30385	0.7	8	26	25	1215	0.051025391	3.4417969	0.47338867	0.4140625	-0.65087891	1.6237793	0.019042969	0	0	0	0	0	0	0	0	0	0.9050293	0.094970703	0.027099609	0.006347656	0.017578125	0.002929688	0.009	39471.35	0	0	0.009
517	32028	32028	Category A	0.45581055	0.43188477	-0.671875	-0.21801758	-0.001708984	0.39282227	0.28	0.009	11/6/2018	11	6	2018	8:26:25	30385	0.8	8	26	25	1215	0.051025391	3.4417969	0.47265625	0.41455078	-0.65087891	1.3532715	0.031982422	0	0	0	0	0	0	0	0	0	0.9050293	0.094970703	0.055175781	-0.016845703	0.017089844	-0.020751953	0.009	39471.35	0	0	0.009
518	32029	32029	Category A	0.45581055	0.40795898	-0.68383789	-0.21972656	0.004150391	0.38793945	0.28	0.009	11/6/2018	11	6	2018	8:26:25	30385	0.9	8	26	25	1240	0.051025391	3.4417969	0.47241211	0.41479492	-0.65063477	1.1079102	0.037597656	0	0	0	0	0	0	0	0	0	0.90478516	0.095214844	0.056640625	-0.016601563	-0.006835938	-0.032958984	0.009	39471.35	0	0	0.009
519	32030	32030	Category A	0.45581055	0.38378906	-0.6237793	-0.22045898	-0.005126953	0.38476563	0.28	0.009	11/6/2018	11	6	2018	8:26:26	30386	0	8	26	26	1252	0.051025391	3.4417969	0.47265625	0.4152832	-0.65039063	0.44775391	0.044677734	0	0	0	0	0	0	0	0	0	0.9050293	0.094970703	0.075195313	-0.016845703	-0.031494141	0.026611328	0.009	39471.35	0	0	0.009
520	32031	32031	Category A	0.47998047	0.40795898	-0.65991211	-0.21972656	0.002441406	0.38989258	0.28	0.009	11/6/2018	11	6	2018	8:26:26	30386	0.09	8	26	26	1289	0.051025391	3.4417969	0.47241211	0.41503906	-0.65014648	0.44555664	0.014160156	0	0	0	0	0	0	0	0	0	0.90478516	0.095214844	0.024169922	0.007324219	-0.007080078	-0.009521484	0.009	39471.35	0	0	0.009
521	32032	32032	Category A	0.47998047	0.43188477	-0.64794922	-0.21508789	0.000732422	0.39794922	0.28	0.009	11/6/2018	11	6	2018	8:26:26	30386	0.181	8	26	26	1314	0.051025391	3.4417969	0.47265625	0.41479492	-0.65039063	1.4819336	0.018310547	0	0	0	0	0	0	0	0	0	0.90478516	0.095214844	0.026367188	0.007080078	0.016845703	0.002441406	0.009	39471.35	0	0	0.009
522	32033	32033	Category A	0.44384766	0.45581055	-0.671875	-0.22167969	0.001464844	0.38574219	0.28	0.009	11/6/2018	11	6	2018	8:26:26	30386	0.272	8	26	26	1302	0.051025391	3.4417969	0.47265625	0.41455078	-0.65087891	1.927002	0.054443359	0	0	0	0	0	0	0	0	0	0.9050293	0.094970703	0.090820313	-0.028808594	0.041015625	-0.020751953	0.009	39471.35	0	0	0.009
523	32034	32034	Category A	0.43188477	0.41992188	-0.65991211	-0.21850586	0.002685547	0.39819336	0.28	0.009	11/6/2018	11	6	2018	8:26:26	30386	0.363	8	26	26	1277	0.051025391	3.4417969	0.47290039	0.41430664	-0.65112305	2.1914063	0.042236328	0	0	0	0	0	0	0	0	0	0.90527344	0.094726563	0.055175781	-0.041015625	0.005371094	-0.008544922	0.009	39471.35	0	0	0.009
524	32035	32035	Category A	0.46777344	0.38378906	-0.671875	-0.22387695	0.005615234	0.39282227	0.28	0.009	11/6/2018	11	6	2018	8:26:26	30386	0.454	8	26	26	1265	0.051025391	3.4417969	0.47290039	0.41430664	-0.65112305	2.6320801	0.037109375	0	0	0	0	0	0	0	0	0	0.90527344	0.094726563	0.056396484	-0.005126953	-0.030517578	-0.020507813	0.009	39471.35	0	0	0.009
525	32036	32036	Category A	0.47998047	0.43188477	-0.65991211	-0.21582031	0.000732422	0.3972168	0.28	0.009	11/6/2018	11	6	2018	8:26:26	30386	0.545	8	26	26	1240	0.051025391	3.4417969	0.47290039	0.41357422	-0.65087891	2.4013672	0.021240234	0	0	0	0	0	0	0	0	0	0.90454102	0.095458984	0.033935547	0.006835938	0.018066406	-0.008789063	0.009	39471.35	0	0	0.009
526	32037	32037	Category A	0.47998047	0.40795898	-0.64794922	-0.22045898	0.002441406	0.38574219	0.29	0.009	11/6/2018	11	6	2018	8:26:26	30386	0.636	8	26	26	1240	0.051025391	3.4417969	0.47265625	0.41357422	-0.65039063	1.6257324	0.009277344	0	0	0	0	0	0	0	0	0	0.90429688	0.095703125	0.015136719	0.007080078	-0.005615234	0.002441406	0.009	39471.35	0	0	0.009
527	32038	32038	Category A	0.46777344	0.43188477	-0.64794922	-0.21777344	-0.000488281	0.39794922	0.29	0.009	11/6/2018	11	6	2018	8:26:26	30386	0.727	8	26	26	1265	0.051025391	3.4417969	0.47265625	0.41333008	-0.65063477	0.55859375	0.019287109	0	0	0	0	0	0	0	0	0	0.90429688	0.095703125	0.026123047	-0.004882813	0.018554688	0.002685547	0.009	39471.35	0	0	0.009
528	32039	32039	Category A	0.44384766	0.40795898	-0.65991211	-0.21899414	0.001708984	0.37670898	0.29	0.009	11/6/2018	11	6	2018	8:26:26	30386	0.818	8	26	26	1240	0.051025391	3.4417969	0.47265625	0.4128418	-0.65087891	0.37133789	0.030517578	0	0	0	0	0	0	0	0	0	0.90405273	0.095947266	0.042724609	-0.028808594	-0.004882813	-0.008789063	0.009	39471.35	0	0	0.009
529	32040	32040	Category A	0.46777344	0.39599609	-0.63598633	-0.21240234	0.002685547	0.39794922	0.29	0.009	11/6/2018	11	6	2018	8:26:26	30386	0.909	8	26	26	1265	0.051025391	3.4417969	0.47265625	0.4128418	-0.65112305	1.0629883	0.023193359	0	0	0	0	0	0	0	0	0	0.90454102	0.095458984	0.037109375	-0.004882813	-0.016845703	0.015136719	0.009	39471.35	0	0	0.009
530	32041	32041	Category A	0.50390625	0.41992188	-0.64794922	-0.21972656	0.003173828	0.38598633	0.29	0.009	11/6/2018	11	6	2018	8:26:27	30387	0	8	26	27	1265	0.051025391	3.4417969	0.47265625	0.4128418	-0.65136719	2.0593262	0.031982422	0	0	0	0	0	0	0	0	0	0.90454102	0.095458984	0.041503906	0.031005859	0.006835938	0.003417969	0.009	39471.35	0	0	0.009
531	32042	32042	Category A	0.49194336	0.40795898	-0.671875	-0.21728516	0.001220703	0.40795898	0.29	0.009	11/6/2018	11	6	2018	8:26:27	30387	0.111	8	26	27	1277	0.051025391	3.4417969	0.47241211	0.41308594	-0.65161133	2.7348633	0.028320313	0	0	0	0	0	0	0	0	0	0.90478516	0.095214844	0.044677734	0.019287109	-0.005126953	-0.020019531	0.009	39471.35	0	0	0.009
532	32043	32043	Category A	0.49194336	0.38378906	-0.671875	-0.21801758	0.001708984	0.39404297	0.29	0.009	11/6/2018	11	6	2018	8:26:27	30387	0.222	8	26	27	1277	0.051025391	3.4417969	0.47216797	0.4128418	-0.65185547	3.3735352	0.040283203	0	0	0	0	0	0	0	0	0	0.90478516	0.095214844	0.068359375	0.01953125	-0.029052734	-0.019775391	0.009	39471.35	0	0	0.009
533	32044	32044	Category A	0.45581055	0.39599609	-0.63598633	-0.21606445	-0.002441406	0.39013672	0.29	0.009	11/6/2018	11	6	2018	8:26:27	30387	0.333	8	26	27	1240	0.051025391	3.4417969	0.47241211	0.41210938	-0.65209961	3.6445313	0.028320313	0	0	0	0	0	0	0	0	0	0.90454102	0.095458984	0.049072266	-0.016601563	-0.016113281	0.016113281	0.009	39471.35	0	0	0.009
534	32045	32045	Category A	0.51586914	0.39599609	-0.6237793	-0.21972656	0.000732422	0.38696289	0.29	0.009	11/6/2018	11	6	2018	8:26:27	30387	0.444	8	26	27	1240	0.051025391	3.4417969	0.47265625	0.41210938	-0.65161133	3.0803223	0.053710938	0	0	0	0	0	0	0	0	0	0.90454102	0.095458984	0.087158203	0.04296875	-0.016113281	0.027832031	0.009	39471.35	0	0	0.009
535	32046	32046	Category A	0.47998047	0.43188477	-0.671875	-0.21728516	0.001708984	0.39208984	0.3	0.009	11/6/2018	11	6	2018	8:26:27	30387	0.555	8	26	27	1252	0.051513672	3.4788574	0.47314453	0.41186523	-0.65185547	2.5874023	0.028808594	0	0	0	0	0	0	0	0	0	0.90478516	0.095214844	0.046386719	0.006591797	0.019775391	-0.019775391	0.009	39471.35	0	0	0.009
536	32047	32047	Category A	0.47998047	0.44384766	-0.68383789	-0.22973633	0	0.40258789	0.3	0.009	11/6/2018	11	6	2018	8:26:27	30387	0.666	8	26	27	1277	0.051513672	3.4788574	0.47338867	0.41162109	-0.65209961	2.121582	0.045410156	0	0	0	0	0	0	0	0	0	0.9050293	0.094970703	0.070068359	0.006347656	0.031982422	-0.031494141	0.009	39471.35	0	0	0.009
537	32048	32048	Category A	0.47998047	0.40795898	-0.64794922	-0.22314453	-0.002441406	0.38061523	0.3	0.009	11/6/2018	11	6	2018	8:26:27	30387	0.777	8	26	27	1289	0.051513672	3.4788574	0.47290039	0.41162109	-0.65234375	1.2167969	0.009033203	0	0	0	0	0	0	0	0	0	0.9050293	0.094970703	0.015380859	0.006835938	-0.003662109	0.004394531	0.009	39471.35	0	0	0.009
538	32049	32049	Category A	0.47998047	0.39599609	-0.65991211	-0.21801758	0.001708984	0.38500977	0.3	0.009	11/6/2018	11	6	2018	8:26:27	30387	0.888	8	26	27	1314	0.051513672	3.4788574	0.47265625	0.41137695	-0.65283203	0.16967773	0.018310547	0	0	0	0	0	0	0	0	0	0.9050293	0.094970703	0.029541016	0.007080078	-0.015380859	-0.006835938	0.009	39471.35	0	0	0.009
539	32050	32050	Category A	0.46777344	0.40795898	-0.65991211	-0.21606445	0	0.38598633	0.3	0.009	11/6/2018	11	6	2018	8:26:28	30388	0	8	26	28	1277	0.051513672	3.4788574	0.47265625	0.41137695	-0.65283203	0.88720703	0.009033203	0	0	0	0	0	0	0	0	0	0.9050293	0.094970703	0.015136719	-0.004882813	-0.003417969	-0.006835938	0.009	39471.35	0	0	0.009
540	32051	32051	Category A	0.46777344	0.39599609	-0.65991211	-0.2175293	-0.002197266	0.40478516	0.3	0.009	11/6/2018	11	6	2018	8:26:28	30388	0.1	8	26	28	1252	0.051513672	3.4788574	0.47216797	0.41162109	-0.65307617	0.89575195	0.017578125	0	0	0	0	0	0	0	0	0	0.9050293	0.094970703	0.026611328	-0.004394531	-0.015625	-0.006591797	0.009	39471.35	0	0	0.009
541	32052	32052	Category A	0.47998047	0.39599609	-0.65991211	-0.23046875	-0.004638672	0.40039063	0.3	0.009	11/6/2018	11	6	2018	8:26:28	30388	0.2	8	26	28	1252	0.051513672	3.4788574	0.47241211	0.41137695	-0.65356445	0.78955078	0.018066406	0	0	0	0	0	0	0	0	0	0.90527344	0.094726563	0.029052734	0.007324219	-0.015380859	-0.006103516	0.009	39471.35	0	0	0.009
542	32053	32053	Category A	0.46777344	0.40795898	-0.6237793	-0.21972656	0.000732422	0.38696289	0.3	0.009	11/6/2018	11	6	2018	8:26:28	30388	0.3	8	26	28	1215	0.051513672	3.4788574	0.47216797	0.41113281	-0.65356445	1.6972656	0.030273438	0	0	0	0	0	0	0	0	0	0.90527344	0.094726563	0.037841797	-0.004394531	-0.003173828	0.029785156	0.009	39471.35	0	0	0.009
543	32054	32054	Category A	0.47998047	0.39599609	-0.64794922	-0.21582031	0.001953125	0.39624023	0.3	0.009	11/6/2018	11	6	2018	8:26:28	30388	0.4	8	26	28	1228	0.051513672	3.4788574	0.47192383	0.41088867	-0.65380859	2.2089844	0.017822266	0	0	0	0	0	0	0	0	0	0.9050293	0.094970703	0.028808594	0.0078125	-0.014892578	0.005859375	0.009	39471.35	0	0	0.009
544	32055	32055	Category A	0.45581055	0.40795898	-0.64794922	-0.22680664	0.004394531	0.37646484	0.3	0.009	11/6/2018	11	6	2018	8:26:28	30388	0.5	8	26	28	1240	0.051513672	3.4788574	0.47167969	0.41162109	-0.65307617	1.487793	0.017089844	0	0	0	0	0	0	0	0	0	0.90478516	0.095214844	0.024902344	-0.015869141	-0.003662109	0.005126953	0.009	39471.35	0	0	0.009
545	32056	32056	Category A	0.47998047	0.40795898	-0.63598633	-0.21801758	0.000976563	0.3918457	0.31	0.009	11/6/2018	11	6	2018	8:26:28	30388	0.6	8	26	28	1228	0.051513672	3.4788574	0.47216797	0.41162109	-0.65258789	1.1162109	0.018798828	0	0	0	0	0	0	0	0	0	0.90454102	0.095458984	0.028076172	0.007568359	-0.003662109	0.016601563	0.009	39471.35	0	0	0.009
546	32057	32057	Category A	0.47998047	0.43188477	-0.63598633	-0.22314453	0.003417969	0.38476563	0.31	0.009	11/6/2018	11	6	2018	8:26:28	30388	0.7	8	26	28	1228	0.051513672	3.4788574	0.47192383	0.41162109	-0.65234375	1.0561523	0.02734375	0	0	0	0	0	0	0	0	0	0.90429688	0.095703125	0.044677734	0.008056641	0.020019531	0.016357422	0.009	39471.35	0	0	0.009
547	32058	32058	Category A	0.46777344	0.43188477	-0.6237793	-0.21923828	0.001953125	0.39599609	0.31	0.009	11/6/2018	11	6	2018	8:26:28	30388	0.8	8	26	28	1215	0.051513672	3.4788574	0.47167969	0.41137695	-0.65234375	1.1574707	0.035400391	0	0	0	0	0	0	0	0	0	0.90429688	0.095703125	0.052978516	-0.00390625	0.020263672	0.028564453	0.009	39471.35	0	0	0.009
548	32059	32059	Category A	0.46777344	0.40795898	-0.63598633	-0.22583008	-0.000732422	0.38574219	0.31	0.009	11/6/2018	11	6	2018	8:26:28	30388	0.9	8	26	28	1203	0.051513672	3.4788574	0.47167969	0.41088867	-0.65209961	0.61889648	0.016845703	0	0	0	0	0	0	0	0	0	0.90380859	0.096191406	0.0234375	-0.00390625	-0.002929688	0.016113281	0.009	39471.35	0	0	0.009
549	32060	32060	Category A	0.47998047	0.41992188	-0.65991211	-0.21972656	0.001708984	0.38598633	0.31	0.009	11/6/2018	11	6	2018	8:26:29	30389	0	8	26	29	1191	0.051513672	3.4788574	0.47167969	0.41137695	-0.65185547	0.33300781	0.013916016	0	0	0	0	0	0	0	0	0	0.90380859	0.096191406	0.024169922	0.008056641	0.008300781	-0.0078125	0.009	39471.35	0	0	0.009
550	32061	32061	Category A	0.47998047	0.43188477	-0.65991211	-0.22460938	0	0.39477539	0.31	0.009	11/6/2018	11	6	2018	8:26:29	30389	0.1	8	26	29	1191	0.051513672	3.4788574	0.47216797	0.41162109	-0.65112305	0.67407227	0.023193359	0	0	0	0	0	0	0	0	0	0.90356445	0.096435547	0.036376953	0.007568359	0.020019531	-0.008544922	0.009	39471.35	0	0	0.009
551	32062	32062	Category A	0.45581055	0.39599609	-0.6237793	-0.21850586	0.002685547	0.38891602	0.31	0.009	11/6/2018	11	6	2018	8:26:29	30389	0.2	8	26	29	1191	0.051513672	3.4788574	0.47216797	0.41162109	-0.65063477	0.83325195	0.03515625	0	0	0	0	0	0	0	0	0	0.90332031	0.096679688	0.059326172	-0.016357422	-0.015625	0.026855469	0.009	39471.35	0	0	0.009
552	32063	32063	Category A	0.47998047	0.41992188	-0.64794922	-0.22412109	-0.001464844	0.3815918	0.31	0.009	11/6/2018	11	6	2018	8:26:29	30389	0.3	8	26	29	1203	0.051513672	3.4788574	0.47216797	0.41162109	-0.65039063	0.75463867	0.011474609	0	0	0	0	0	0	0	0	0	0.90307617	0.096923828	0.018554688	0.007568359	0.008056641	0.002441406	0.009	39471.35	0	0	0.009
553	32064	32064	Category A	0.49194336	0.41992188	-0.65991211	-0.21972656	0.002441406	0.38085938	0.31	0.009	11/6/2018	11	6	2018	8:26:29	30389	0.4	8	26	29	1203	0.051513672	3.4788574	0.47167969	0.41137695	-0.65039063	1.1308594	0.023681641	0	0	0	0	0	0	0	0	0	0.90258789	0.097412109	0.038085938	0.020019531	0.008300781	-0.009277344	0.009	39471.35	0	0	0.009
554	32065	32065	Category A	0.46777344	0.44384766	-0.671875	-0.21923828	0.000244141	0.40600586	0.31	0.009	11/6/2018	11	6	2018	8:26:29	30389	0.5	8	26	29	1215	0.051513672	3.4788574	0.47167969	0.41137695	-0.65039063	1.8974609	0.038818359	0	0	0	0	0	0	0	0	0	0.90283203	0.097167969	0.057373047	-0.00390625	0.032226563	-0.021240234	0.009	39471.35	0	0	0.009
555	32066	32066	Category A	0.44384766	0.43188477	-0.64794922	-0.22558594	0.000732422	0.39672852	0.31	0.009	11/6/2018	11	6	2018	8:26:29	30389	0.6	8	26	29	1215	0.051513672	3.4788574	0.47192383	0.41137695	-0.65087891	2.182373	0.034912109	0	0	0	0	0	0	0	0	0	0.90307617	0.096923828	0.051513672	-0.028076172	0.020263672	0.002929688	0.009	39471.35	0	0	0.009
556	32067	32067	Category A	0.44384766	0.44384766	-0.65991211	-0.22241211	0	0.39013672	0.32	0.009	11/6/2018	11	6	2018	8:26:29	30389	0.7	8	26	29	1191	0.051513672	3.4788574	0.47192383	0.41162109	-0.65087891	2.0561523	0.043457031	0	0	0	0	0	0	0	0	0	0.90332031	0.096679688	0.069091797	-0.028076172	0.031982422	-0.008789063	0.009	39471.35	0	0	0.009
557	32068	32068	Category A	0.46777344	0.41992188	-0.64794922	-0.22485352	0.004394531	0.38867188	0.32	0.009	11/6/2018	11	6	2018	8:26:29	30389	0.8	8	26	29	1215	0.051513672	3.4788574	0.47192383	0.41137695	-0.65087891	1.8449707	0.009765625	0	0	0	0	0	0	0	0	0	0.90307617	0.096923828	0.015625	-0.004150391	0.008300781	0.002929688	0.009	39471.35	0	0	0.009
558	32069	32069	Category A	0.49194336	0.44384766	-0.64794922	-0.21582031	-0.003662109	0.3918457	0.32	0.009	11/6/2018	11	6	2018	8:26:29	30389	0.9	8	26	29	1228	0.051513672	3.4788574	0.47216797	0.41113281	-0.65014648	1.5305176	0.038085938	0	0	0	0	0	0	0	0	0	0.90258789	0.097412109	0.0546875	0.01953125	0.032470703	0.002197266	0.009	39471.35	0	0	0.009
559	32070	32070	Category A	0.46777344	0.40795898	-0.64794922	-0.22167969	0.006835938	0.37670898	0.32	0.009	11/6/2018	11	6	2018	8:26:30	30390	0	8	26	30	1240	0.051513672	3.4788574	0.47265625	0.41088867	-0.64941406	0.6940918	0.005859375	0	0	0	0	0	0	0	0	0	0.90234375	0.09765625	0.009521484	-0.004882813	-0.002929688	0.001464844	0.009	39471.35	0	0	0.009
560	32071	32071	Category A	0.49194336	0.39599609	-0.671875	-0.22314453	-0.000244141	0.38061523	0.32	0.009	11/6/2018	11	6	2018	8:26:30	30390	0.1	8	26	30	1264	0.051513672	3.4788574	0.47290039	0.41137695	-0.6496582	0.26342773	0.032958984	0	0	0	0	0	0	0	0	0	0.90283203	0.097167969	0.056640625	0.018798828	-0.015380859	-0.021972656	0.009	39471.35	0	0	0.009
561	32072	32072	Category A	0.47998047	0.38378906	-0.65991211	-0.21899414	0.004150391	0.38598633	0.32	0.009	11/6/2018	11	6	2018	8:26:30	30390	0.2	8	26	30	1289	0.051513672	3.4788574	0.47314453	0.41162109	-0.64892578	0.64013672	0.030517578	0	0	0	0	0	0	0	0	0	0.90258789	0.097412109	0.045166016	0.006591797	-0.027832031	-0.010742188	0.009	39471.35	0	0	0.009
562	32073	32073	Category A	0.49194336	0.39599609	-0.671875	-0.21777344	-0.000488281	0.39404297	0.32	0.009	11/6/2018	11	6	2018	8:26:30	30390	0.3	8	26	30	1277	0.051513672	3.4788574	0.47290039	0.41137695	-0.64868164	0.47607422	0.033447266	0	0	0	0	0	0	0	0	0	0.90209961	0.097900391	0.057373047	0.018798828	-0.015380859	-0.022949219	0.009	39471.35	0	0	0.009
563	32074	32074	Category A	0.46777344	0.40795898	-0.65991211	-0.22436523	0.000732422	0.37670898	0.32	0.009	11/6/2018	11	6	2018	8:26:30	30390	0.4	8	26	30	1302	0.051513672	3.4788574	0.47290039	0.41088867	-0.6484375	0.62963867	0.012695313	0	0	0	0	0	0	0	0	0	0.90161133	0.098388672	0.01953125	-0.005126953	-0.002929688	-0.011230469	0.009	39471.35	0	0	0.009
564	32075	32075	Category A	0.45581055	0.39599609	-0.65991211	-0.22021484	-0.000244141	0.39282227	0.32	0.009	11/6/2018	11	6	2018	8:26:30	30390	0.5	8	26	30	1314	0.051513672	3.4788574	0.47290039	0.41064453	-0.64819336	0.89038086	0.025390625	0	0	0	0	0	0	0	0	0	0.90136719	0.098632813	0.043701172	-0.017089844	-0.014648438	-0.011474609	0.009	39471.35	0	0	0.009
565	32076	32076	Category A	0.45581055	0.40795898	-0.63598633	-0.21972656	0.001708984	0.38598633	0.32	0.009	11/6/2018	11	6	2018	8:26:30	30390	0.6	8	26	30	1277	0.051513672	3.4788574	0.47314453	0.41088867	-0.64819336	0.90576172	0.021484375	0	0	0	0	0	0	0	0	0	0.90161133	0.098388672	0.032714844	-0.017333984	-0.002929688	0.012207031	0.009	39471.35	0	0	0.009
566	32077	32077	Category A	0.45581055	0.40795898	-0.64794922	-0.22753906	-0.000488281	0.38549805	0.33	0.009	11/6/2018	11	6	2018	8:26:30	30390	0.7	8	26	30	1289	0.051513672	3.4788574	0.47290039	0.41040039	-0.64794922	0.68408203	0.017333984	0	0	0	0	0	0	0	0	0	0.90112305	0.098876953	0.019775391	-0.017089844	-0.002441406	0	0.009	39471.35	0	0	0.009
567	32078	32078	Category A	0.47998047	0.39599609	-0.671875	-0.22753906	0.005615234	0.39257813	0.33	0.009	11/6/2018	11	6	2018	8:26:30	30390	0.8	8	26	30	1240	0.051513672	3.4788574	0.47216797	0.41040039	-0.6484375	0.66333008	0.028564453	0	0	0	0	0	0	0	0	0	0.90112305	0.098876953	0.045654297	0.007568359	-0.014404297	-0.023193359	0.009	39471.35	0	0	0.009
568	32079	32079	Category A	0.47998047	0.41992188	-0.65991211	-0.22338867	0.001708984	0.37670898	0.33	0.009	11/6/2018	11	6	2018	8:26:30	30390	0.9	8	26	30	1203	0.051513672	3.4788574	0.47216797	0.41015625	-0.64868164	0.38500977	0.016357422	0	0	0	0	0	0	0	0	0	0.90136719	0.098632813	0.028076172	0.007568359	0.009521484	-0.010986328	0.009	39471.35	0	0	0.009
569	32080	32080	Category A	0.46777344	0.40795898	-0.64794922	-0.2265625	0	0.39086914	0.33	0.009	11/6/2018	11	6	2018	8:26:31	30391	0	8	26	31	1166	0.051513672	3.4788574	0.47290039	0.41040039	-0.6484375	0.46948242	0.005859375	0	0	0	0	0	0	0	0	0	0.90161133	0.098388672	0.008300781	-0.005126953	-0.002441406	0.000488281	0.009	39471.35	0	0	0.009
570	32081	32081	Category A	0.45581055	0.41992188	-0.671875	-0.22924805	0.005371094	0.39477539	0.33	0.009	11/6/2018	11	6	2018	8:26:31	30391	0.1	8	26	31	1154	0.051513672	3.4788574	0.47338867	0.41088867	-0.6484375	1.2148438	0.030517578	0	0	0	0	0	0	0	0	0	0.90185547	0.098144531	0.049804688	-0.017578125	0.008789063	-0.023193359	0.009	39471.35	0	0	0.009
571	32082	32082	Category A	0.46777344	0.40795898	-0.65991211	-0.21850586	0	0.39892578	0.33	0.009	11/6/2018	11	6	2018	8:26:31	30391	0.2	8	26	31	1179	0.051513672	3.4788574	0.47290039	0.41088867	-0.6484375	1.6333008	0.012695313	0	0	0	0	0	0	0	0	0	0.90161133	0.098388672	0.019287109	-0.005126953	-0.002929688	-0.011230469	0.009	39471.35	0	0	0.009
572	32083	32083	Category A	0.46777344	0.38378906	-0.671875	-0.22387695	-0.002197266	0.38769531	0.33	0.009	11/6/2018	11	6	2018	8:26:31	30391	0.3	8	26	31	1228	0.051513672	3.4788574	0.47265625	0.41088867	-0.64819336	1.2495117	0.036376953	0	0	0	0	0	0	0	0	0	0.90161133	0.098388672	0.055664063	-0.004882813	-0.027099609	-0.0234375	0.009	39471.35	0	0	0.009
573	32084	32084	Category A	0.46777344	0.40795898	-0.65991211	-0.21777344	0.003417969	0.39379883	0.33	0.009	11/6/2018	11	6	2018	8:26:31	30391	0.4	8	26	31	1277	0.051025391	3.4289062	0.47265625	0.41113281	-0.64794922	0.58447266	0.013183594	0	0	0	0	0	0	0	0	0	0.90136719	0.098632813	0.020019531	-0.004882813	-0.003173828	-0.01171875	0.009	39471.35	0	0	0.009
574	32085	32085	Category A	0.47998047	0.39599609	-0.64794922	-0.22485352	0.001708984	0.38476563	0.33	0.009	11/6/2018	11	6	2018	8:26:31	30391	0.5	8	26	31	1228	0.051025391	3.4289062	0.47265625	0.41137695	-0.6484375	0.16015625	0.017089844	0	0	0	0	0	0	0	0	0	0.90185547	0.098144531	0.023193359	0.007080078	-0.015380859	0.000488281	0.009	39471.35	0	0	0.009
575	32086	32086	Category A	0.47998047	0.39599609	-0.64794922	-0.23071289	0.00390625	0.39770508	0.34	0.009	11/6/2018	11	6	2018	8:26:31	30391	0.6	8	26	31	1216	0.051025391	3.4289062	0.47192383	0.41137695	-0.64892578	1.0222168	0.017333984	0	0	0	0	0	0	0	0	0	0.90161133	0.098388672	0.024414063	0.0078125	-0.015380859	0.000976563	0.009	39471.35	0	0	0.009
576	32087	32087	Category A	0.46777344	0.41992188	-0.671875	-0.22143555	0.004150391	0.38671875	0.34	0.009	11/6/2018	11	6	2018	8:26:31	30391	0.7	8	26	31	1166	0.051025391	3.4289062	0.47143555	0.41137695	-0.64819336	1.7658691	0.025146484	0	0	0	0	0	0	0	0	0	0.90112305	0.098876953	0.035644531	-0.003662109	0.008300781	-0.0234375	0.009	39471.35	0	0	0.009
577	32088	32088	Category A	0.49194336	0.39599609	-0.65991211	-0.22167969	0.000976563	0.40185547	0.34	0.009	11/6/2018	11	6	2018	8:26:31	30391	0.8	8	26	31	1166	0.051025391	3.4289062	0.47143555	0.41137695	-0.64770508	1.9487305	0.028076172	0	0	0	0	0	0	0	0	0	0.90063477	0.099365234	0.047607422	0.020263672	-0.015380859	-0.011962891	0.009	39471.35	0	0	0.009
578	32089	32089	Category A	0.46777344	0.39599609	-0.63598633	-0.21972656	0.003173828	0.38598633	0.34	0.009	11/6/2018	11	6	2018	8:26:31	30391	0.9	8	26	31	1215	0.051025391	3.4289062	0.47119141	0.41113281	-0.64770508	1.8605957	0.01953125	0	0	0	0	0	0	0	0	0	0.90039063	0.099609375	0.030517578	-0.003417969	-0.015136719	0.01171875	0.009	39471.35	0	0	0.009
579	32090	32090	Category A	0.45581055	0.40795898	-0.64794922	-0.21948242	0.003417969	0.39501953	0.34	0.009	11/6/2018	11	6	2018	8:26:32	30392	0	8	26	32	1215	0.051025391	3.4289062	0.47143555	0.41113281	-0.64770508	1.5974121	0.016113281	0	0	0	0	0	0	0	0	0	0.90063477	0.099365234	0.019042969	-0.015625	-0.003173828	0	0.009	39471.35	0	0	0.009
580	32091	32091	Category A	0.46777344	0.39599609	-0.65991211	-0.22192383	-0.000488281	0.39672852	0.34	0.009	11/6/2018	11	6	2018	8:26:32	30392	0.1	8	26	32	1228	0.051025391	3.4289062	0.47143555	0.41113281	-0.64770508	1.2460938	0.019775391	0	0	0	0	0	0	0	0	0	0.90039063	0.099609375	0.031005859	-0.003662109	-0.015136719	-0.011962891	0.009	39471.35	0	0	0.009
581	32092	32092	Category A	0.45581055	0.40795898	-0.64794922	-0.21972656	0.000732422	0.38696289	0.34	0.009	11/6/2018	11	6	2018	8:26:32	30392	0.2	8	26	32	1215	0.051025391	3.4289062	0.47143555	0.41162109	-0.64770508	0.96362305	0.015869141	0	0	0	0	0	0	0	0	0	0.90063477	0.099365234	0.01953125	-0.015625	-0.003662109	0	0.009	39471.35	0	0	0.009
582	32093	32093	Category A	0.45581055	0.39599609	-0.65991211	-0.22436523	0.000976563	0.40478516	0.34	0.009	11/6/2018	11	6	2018	8:26:32	30392	0.3	8	26	32	1228	0.051025391	3.4289062	0.47143555	0.41162109	-0.64746094	0.63208008	0.025390625	0	0	0	0	0	0	0	0	0	0.90063477	0.099365234	0.043701172	-0.015625	-0.015625	-0.012207031	0.009	39471.35	0	0	0.009
583	32094	32094	Category A	0.46777344	0.45581055	-0.61181641	-0.22314453	0.006103516	0.38671875	0.34	0.009	11/6/2018	11	6	2018	8:26:32	30392	0.4	8	26	32	1228	0.051025391	3.4289062	0.47119141	0.41162109	-0.64770508	0.33129883	0.056884766	0	0	0	0	0	0	0	0	0	0.90063477	0.099365234	0.083496094	-0.003417969	0.043945313	0.035888672	0.009	39471.35	0	0	0.009
584	32095	32095	Category A	0.49194336	0.41992188	-0.6237793	-0.22485352	-0.001464844	0.38842773	0.34	0.009	11/6/2018	11	6	2018	8:26:32	30392	0.5	8	26	32	1215	0.051025391	3.4289062	0.47070313	0.41162109	-0.64770508	0.15136719	0.032958984	0	0	0	0	0	0	0	0	0	0.90039063	0.099609375	0.053222656	0.020996094	0.008056641	0.023925781	0.009	39471.35	0	0	0.009
585	32096	32096	Category A	0.45581055	0.41992188	-0.64794922	-0.22216797	-0.002441406	0.3918457	0.35	0.009	11/6/2018	11	6	2018	8:26:32	30392	0.6	8	26	32	1215	0.051025391	3.4289062	0.47094727	0.41235352	-0.64770508	0.54614258	0.016845703	0	0	0	0	0	0	0	0	0	0.90087891	0.099121094	0.022949219	-0.015136719	0.007324219	0	0.009	39471.35	0	0	0.009
586	32097	32097	Category A	0.46777344	0.40795898	-0.65991211	-0.22192383	-0.002197266	0.39794922	0.35	0.009	11/6/2018	11	6	2018	8:26:32	30392	0.7	8	26	32	1179	0.051025391	3.4289062	0.47094727	0.4128418	-0.64794922	0.78613281	0.013183594	0	0	0	0	0	0	0	0	0	0.90112305	0.098876953	0.020019531	-0.003173828	-0.004882813	-0.01171875	0.009	39471.35	0	0	0.009
587	32098	32098	Category A	0.46777344	0.39599609	-0.63598633	-0.21899414	0.001708984	0.39013672	0.35	0.009	11/6/2018	11	6	2018	8:26:32	30392	0.8	8	26	32	1179	0.051025391	3.4289062	0.47070313	0.41259766	-0.64794922	0.53710938	0.020751953	0	0	0	0	0	0	0	0	0	0.90112305	0.098876953	0.031738281	-0.002929688	-0.016601563	0.011962891	0.009	39471.35	0	0	0.009
588	32099	32099	Category A	0.47998047	0.43188477	-0.63598633	-0.21972656	0.000732422	0.39282227	0.35	0.009	11/6/2018	11	6	2018	8:26:32	30392	0.9	8	26	32	1203	0.051025391	3.4289062	0.47094727	0.41235352	-0.64819336	0.18041992	0.024658203	0	0	0	0	0	0	0	0	0	0.90112305	0.098876953	0.040771484	0.008789063	0.019287109	0.012207031	0.009	39471.35	0	0	0.009
589	32100	32100	Category A	0.49194336	0.43188477	-0.59985352	-0.22143555	0.004150391	0.38574219	0.35	0.009	11/6/2018	11	6	2018	8:26:33	30393	0	8	26	33	1215	0.051025391	3.4289062	0.47094727	0.41235352	-0.6484375	0.35693359	0.056152344	0	0	0	0	0	0	0	0	0	0.90136719	0.098632813	0.088867188	0.020751953	0.019287109	0.048583984	0.009	39471.35	0	0	0.009
590	32101	32101	Category A	0.47998047	0.40795898	-0.6237793	-0.21948242	0	0.38867188	0.35	0.009	11/6/2018	11	6	2018	8:26:33	30393	0.1	8	26	33	1252	0.051025391	3.4289062	0.47094727	0.41235352	-0.64794922	0.73413086	0.026123047	0	0	0	0	0	0	0	0	0	0.90112305	0.098876953	0.037597656	0.008789063	-0.004394531	0.024169922	0.009	39471.35	0	0	0.009
591	32102	32102	Category A	0.46777344	0.39599609	-0.6237793	-0.2277832	0.004394531	0.37646484	0.35	0.009	11/6/2018	11	6	2018	8:26:33	30393	0.2	8	26	33	1252	0.051025391	3.4289062	0.47094727	0.41210938	-0.64746094	0.9609375	0.028808594	0	0	0	0	0	0	0	0	0	0.90063477	0.099365234	0.043212891	-0.003173828	-0.016113281	0.023681641	0.009	39471.35	0	0	0.009
592	32103	32103	Category A	0.45581055	0.40795898	-0.63598633	-0.21948242	0.004394531	0.38696289	0.35	0.009	11/6/2018	11	6	2018	8:26:33	30393	0.3	8	26	33	1240	0.051025391	3.4289062	0.47119141	0.41210938	-0.64746094	1.440918	0.019775391	0	0	0	0	0	0	0	0	0	0.90063477	0.099365234	0.03125	-0.015380859	-0.004150391	0.011474609	0.009	39471.35	0	0	0.009
593	32104	32104	Category A	0.49194336	0.41992188	-0.65991211	-0.22802734	0.002197266	0.39868164	0.35	0.009	11/6/2018	11	6	2018	8:26:33	30393	0.4	8	26	33	1228	0.051025391	3.4289062	0.47094727	0.41210938	-0.64746094	1.6396484	0.025390625	0	0	0	0	0	0	0	0	0	0.90063477	0.099365234	0.040771484	0.020751953	0.007568359	-0.012451172	0.009	39471.35	0	0	0.009
594	32105	32105	Category A	0.49194336	0.39599609	-0.63598633	-0.22558594	0.009765625	0.39282227	0.35	0.009	11/6/2018	11	6	2018	8:26:33	30393	0.5	8	26	33	1203	0.051025391	3.4289062	0.47070313	0.41210938	-0.6472168	1.6875	0.029052734	0	0	0	0	0	0	0	0	0	0.90014648	0.099853516	0.048828125	0.020996094	-0.016113281	0.011230469	0.009	39471.35	0	0	0.009
595	32106	32106	Category A	0.49194336	0.40795898	-0.64794922	-0.21972656	0.001464844	0.38671875	0.36	0.009	11/6/2018	11	6	2018	8:26:33	30393	0.6	8	26	33	1215	0.051025391	3.4289062	0.47021484	0.41210938	-0.64697266	1.5795898	0.021972656	0	0	0	0	0	0	0	0	0	0.8996582	0.1003418	0.026855469	0.021484375	-0.004150391	-0.000732422	0.009	39471.35	0	0	0.009
596	32107	32107	Category A	0.47998047	0.41992188	-0.63598633	-0.22167969	-0.000488281	0.38378906	0.36	0.009	11/6/2018	11	6	2018	8:26:33	30393	0.7	8	26	33	1215	0.051025391	3.4289062	0.47045898	0.41210938	-0.64648438	1.8337402	0.016113281	0	0	0	0	0	0	0	0	0	0.8996582	0.1003418	0.027587891	0.009277344	0.007568359	0.010498047	0.009	39471.35	0	0	0.009
597	32108	32108	Category A	0.46777344	0.40795898	-0.6237793	-0.21435547	-0.000488281	0.39794922	0.36	0.009	11/6/2018	11	6	2018	8:26:33	30393	0.8	8	26	33	1215	0.051025391	3.4289062	0.47070313	0.41210938	-0.64648438	1.9606934	0.0234375	0	0	0	0	0	0	0	0	0	0.8996582	0.1003418	0.030029297	-0.002929688	-0.004150391	0.022705078	0.009	39471.35	0	0	0.009
598	32109	32109	Category A	0.49194336	0.39599609	-0.6237793	-0.22363281	-0.001220703	0.40063477	0.36	0.009	11/6/2018	11	6	2018	8:26:33	30393	0.9	8	26	33	1252	0.051025391	3.4289062	0.47070313	0.41210938	-0.64648438	1.9133301	0.034912109	0	0	0	0	0	0	0	0	0	0.89990234	0.10009766	0.060058594	0.020996094	-0.016113281	0.022705078	0.009	39471.35	0	0	0.009
599	32110	32110	Category A	0.47998047	0.41992188	-0.63598633	-0.2175293	0	0.39794922	0.36	0.009	11/6/2018	11	6	2018	8:26:34	30394	0	8	26	34	1265	0.051025391	3.4289062	0.47070313	0.41210938	-0.64697266	1.6186523	0.016113281	0	0	0	0	0	0	0	0	0	0.89990234	0.10009766	0.027832031	0.009033203	0.007568359	0.010986328	0.009	39471.35	0	0	0.009
600	32111	32111	Category A	0.50390625	0.41992188	-0.61181641	-0.22290039	-0.001220703	0.40478516	0.36	0.009	11/6/2018	11	6	2018	8:26:34	30394	0.1	8	26	34	1265	0.051025391	3.4289062	0.47094727	0.41235352	-0.64697266	1.0407715	0.048828125	0	0	0	0	0	0	0	0	0	0.90039063	0.099609375	0.075683594	0.032714844	0.007324219	0.03515625	0.009	39471.35	0	0	0.009
601	32112	32112	Category A	0.45581055	0.41992188	-0.6237793	-0.21972656	0.002441406	0.38989258	0.36	0.009	11/6/2018	11	6	2018	8:26:34	30394	0.2	8	26	34	1289	0.051025391	3.4289062	0.47094727	0.41235352	-0.64672852	0.55664063	0.028564453	0	0	0	0	0	0	0	0	0	0.90014648	0.099853516	0.045410156	-0.015136719	0.007324219	0.022949219	0.009	39471.35	0	0	0.009
602	32113	32113	Category A	0.44384766	0.40795898	-0.64794922	-0.21923828	-0.001464844	0.39990234	0.36	0.009	11/6/2018	11	6	2018	8:26:34	30394	0.3	8	26	34	1240	0.051025391	3.4289062	0.47094727	0.4128418	-0.6472168	0.26953125	0.027587891	0	0	0	0	0	0	0	0	0	0.90063477	0.099365234	0.032714844	-0.027099609	-0.004882813	-0.000488281	0.009	39471.35	0	0	0.009
603	32114	32114	Category A	0.44384766	0.40795898	-0.63598633	-0.22631836	0.009277344	0.39282227	0.36	0.009	11/6/2018	11	6	2018	8:26:34	30394	0.4	8	26	34	1203	0.051025391	3.4289062	0.47045898	0.4128418	-0.6472168	0.97387695	0.029296875	0	0	0	0	0	0	0	0	0	0.90039063	0.099609375	0.04296875	-0.026611328	-0.004882813	0.011230469	0.009	39471.35	0	0	0.009
604	32115	32115	Category A	0.47998047	0.40795898	-0.671875	-0.21777344	0.000976563	0.39990234	0.36	0.009	11/6/2018	11	6	2018	8:26:34	30394	0.5	8	26	34	1191	0.051025391	3.4289062	0.47070313	0.4128418	-0.6472168	1.9523926	0.026611328	0	0	0	0	0	0	0	0	0	0.90063477	0.099365234	0.038818359	0.009033203	-0.004882813	-0.024414063	0.009	39471.35	0	0	0.009
605	32116	32116	Category A	0.45581055	0.39599609	-0.64794922	-0.22167969	0.001464844	0.38476563	0.36	0.009	11/6/2018	11	6	2018	8:26:34	30394	0.6	8	26	34	1154	0.051025391	3.4289062	0.47119141	0.41308594	-0.64697266	2.7299805	0.022949219	0	0	0	0	0	0	0	0	0	0.90087891	0.099121094	0.033447266	-0.015380859	-0.017089844	-0.000732422	0.009	39471.35	0	0	0.009
606	32117	32117	Category A	0.41992188	0.40795898	-0.68383789	-0.21777344	0.000976563	0.39111328	0.37	0.009	11/6/2018	11	6	2018	8:26:34	30394	0.7	8	26	34	1154	0.051025391	3.4289062	0.47119141	0.41333008	-0.6472168	2.8654785	0.062988281	0	0	0	0	0	0	0	0	0	0.90112305	0.098876953	0.093261719	-0.051269531	-0.005371094	-0.036376953	0.009	39471.35	0	0	0.009
607	32118	32118	Category A	0.47998047	0.40795898	-0.671875	-0.22436523	-0.000732422	0.38061523	0.37	0.009	11/6/2018	11	6	2018	8:26:34	30394	0.8	8	26	34	1166	0.051025391	3.4289062	0.47143555	0.41357422	-0.64770508	2.8366699	0.026123047	0	0	0	0	0	0	0	0	0	0.90161133	0.098388672	0.038085938	0.008300781	-0.005615234	-0.023925781	0.009	39471.35	0	0	0.009
608	32119	32119	Category A	0.50390625	0.41992188	-0.63598633	-0.22070313	0.004150391	0.37670898	0.37	0.009	11/6/2018	11	6	2018	8:26:34	30394	0.9	8	26	34	1179	0.051025391	3.4289062	0.47094727	0.4140625	-0.6472168	2.9960938	0.03515625	0	0	0	0	0	0	0	0	0	0.90136719	0.098632813	0.049804688	0.032714844	0.005615234	0.011230469	0.009	39471.35	0	0	0.009
609	32120	32120	Category A	0.49194336	0.44384766	-0.63598633	-0.21484375	-0.002441406	0.4050293	0.37	0.009	11/6/2018	11	6	2018	8:26:35	30395	0	8	26	35	1240	0.051025391	3.4289062	0.47070313	0.4140625	-0.6472168	3.0070801	0.038085938	0	0	0	0	0	0	0	0	0	0.90112305	0.098876953	0.062255859	0.020996094	0.029541016	0.011230469	0.009	39471.35	0	0	0.009
610	32121	32121	Category A	0.46777344	0.40795898	-0.65991211	-0.22851563	0.008789063	0.38085938	0.37	0.009	11/6/2018	11	6	2018	8:26:35	30395	0.1	8	26	35	1289	0.051025391	3.4289062	0.47070313	0.4140625	-0.64770508	2.0510254	0.013916016	0	0	0	0	0	0	0	0	0	0.90136719	0.098632813	0.021484375	-0.002929688	-0.006103516	-0.011962891	0.009	39471.35	0	0	0.009
611	32122	32122	Category A	0.47998047	0.41992188	-0.64794922	-0.22290039	-0.003417969	0.3918457	0.37	0.009	11/6/2018	11	6	2018	8:26:35	30395	0.2	8	26	35	1302	0.051513672	3.4820801	0.47094727	0.4140625	-0.64770508	1.2932129	0.010498047	0	0	0	0	0	0	0	0	0	0.90161133	0.098388672	0.014648438	0.008789063	0.005615234	0	0.009	39471.35	0	0	0.009
612	32123	32123	Category A	0.47998047	0.39599609	-0.64794922	-0.2277832	-0.001708984	0.37646484	0.37	0.009	11/6/2018	11	6	2018	8:26:35	30395	0.3	8	26	35	1289	0.051513672	3.4820801	0.47119141	0.4140625	-0.64770508	1.317627	0.020019531	0	0	0	0	0	0	0	0	0	0.90161133	0.098388672	0.026855469	0.008544922	-0.018066406	0	0.009	39471.35	0	0	0.009
613	32124	32124	Category A	0.45581055	0.41992188	-0.671875	-0.22070313	0.001464844	0.37866211	0.37	0.009	11/6/2018	11	6	2018	8:26:35	30395	0.4	8	26	35	1265	0.051513672	3.4820801	0.47094727	0.41479492	-0.64770508	1.4094238	0.028808594	0	0	0	0	0	0	0	0	0	0.90185547	0.098144531	0.044189453	-0.015136719	0.004882813	-0.023925781	0.009	39471.35	0	0	0.009
614	32125	32125	Category A	0.45581055	0.39599609	-0.65991211	-0.21972656	0.001708984	0.39086914	0.37	0.009	11/6/2018	11	6	2018	8:26:35	30395	0.5	8	26	35	1228	0.051513672	3.4820801	0.47070313	0.41479492	-0.64794922	0.47607422	0.026611328	0	0	0	0	0	0	0	0	0	0.90185547	0.098144531	0.045410156	-0.014892578	-0.018798828	-0.01171875	0.009	39471.35	0	0	0.009
615	32126	32126	Category A	0.45581055	0.43188477	-0.6237793	-0.22119141	-0.001464844	0.39990234	0.38	0.009	11/6/2018	11	6	2018	8:26:35	30395	0.6	8	26	35	1228	0.051513672	3.4820801	0.47045898	0.41479492	-0.64819336	0.31567383	0.032958984	0	0	0	0	0	0	0	0	0	0.90209961	0.097900391	0.055908203	-0.014648438	0.016845703	0.024414063	0.009	39471.35	0	0	0.009
616	32127	32127	Category A	0.47998047	0.43188477	-0.64794922	-0.22631836	-0.002441406	0.38452148	0.38	0.009	11/6/2018	11	6	2018	8:26:35	30395	0.7	8	26	35	1215	0.051513672	3.4820801	0.47045898	0.4152832	-0.64819336	0.17456055	0.019042969	0	0	0	0	0	0	0	0	0	0.90234375	0.09765625	0.026367188	0.009277344	0.016357422	0.000244141	0.009	39471.35	0	0	0.009
617	32128	32128	Category A	0.45581055	0.39599609	-0.64794922	-0.21972656	0.004150391	0.38598633	0.38	0.009	11/6/2018	11	6	2018	8:26:35	30395	0.8	8	26	35	1203	0.051513672	3.4820801	0.47045898	0.41552734	-0.64819336	0.10180664	0.024414063	0	0	0	0	0	0	0	0	0	0.90234375	0.09765625	0.034423828	-0.014648438	-0.01953125	0.000244141	0.009	39471.35	0	0	0.009
618	32129	32129	Category A	0.50390625	0.39599609	-0.65991211	-0.21923828	0.000244141	0.39892578	0.38	0.009	11/6/2018	11	6	2018	8:26:35	30395	0.9	8	26	35	1228	0.051513672	3.4820801	0.47021484	0.41577148	-0.64770508	0.23999023	0.040771484	0	0	0	0	0	0	0	0	0	0.90185547	0.098144531	0.065673828	0.033447266	-0.019775391	-0.011962891	0.009	39471.35	0	0	0.009
619	32130	32130	Category A	0.45581055	0.40795898	-0.64794922	-0.21801758	0.003173828	0.38574219	0.38	0.009	11/6/2018	11	6	2018	8:26:36	30396	0	8	26	36	1228	0.051513672	3.4820801	0.47045898	0.41601563	-0.64770508	0.60302734	0.016845703	0	0	0	0	0	0	0	0	0	0.90234375	0.09765625	0.022949219	-0.014648438	-0.008056641	0	0.009	39471.35	0	0	0.009
620	32131	32131	Category A	0.46777344	0.43188477	-0.65991211	-0.21948242	0.003417969	0.38696289	0.38	0.009	11/6/2018	11	6	2018	8:26:36	30396	0.1	8	26	36	1252	0.051513672	3.4820801	0.47094727	0.41601563	-0.64770508	0.27099609	0.020019531	0	0	0	0	0	0	0	0	0	0.90258789	0.097412109	0.030761719	-0.003173828	0.015625	-0.011962891	0.009	39471.35	0	0	0.009
621	32132	32132	Category A	0.47998047	0.40795898	-0.64794922	-0.2277832	0.001220703	0.39477539	0.38	0.009	11/6/2018	11	6	2018	8:26:36	30396	0.2	8	26	36	1252	0.051513672	3.4820801	0.47070313	0.41625977	-0.64770508	0.15454102	0.012451172	0	0	0	0	0	0	0	0	0	0.90258789	0.097412109	0.017578125	0.009033203	-0.008300781	0	0.009	39471.35	0	0	0.009
622	32133	32133	Category A	0.45581055	0.39599609	-0.63598633	-0.22021484	0.001708984	0.38598633	0.38	0.009	11/6/2018	11	6	2018	8:26:36	30396	0.3	8	26	36	1228	0.051513672	3.4820801	0.47045898	0.41601563	-0.64770508	0.088134766	0.027587891	0	0	0	0	0	0	0	0	0	0.90234375	0.09765625	0.046630859	-0.014648438	-0.020019531	0.01171875	0.009	39471.35	0	0	0.009
623	32134	32134	Category A	0.44384766	0.40795898	-0.65991211	-0.21777344	0.004150391	0.39819336	0.38	0.009	11/6/2018	11	6	2018	8:26:36	30396	0.4	8	26	36	1215	0.051513672	3.4820801	0.47070313	0.41601563	-0.64770508	0.03515625	0.030517578	0	0	0	0	0	0	0	0	0	0.90234375	0.09765625	0.046875	-0.026855469	-0.008056641	-0.011962891	0.009	39471.35	0	0	0.009
624	32135	32135	Category A	0.47998047	0.45581055	-0.63598633	-0.22338867	0.004150391	0.38085938	0.38	0.009	11/6/2018	11	6	2018	8:26:36	30396	0.5	8	26	36	1215	0.051513672	3.4820801	0.47070313	0.4152832	-0.64819336	0.12866211	0.043212891	0	0	0	0	0	0	0	0	0	0.90234375	0.09765625	0.062011719	0.009033203	0.040527344	0.012207031	0.009	39471.35	0	0	0.009
625	32136	32136	Category A	0.46777344	0.44384766	-0.65991211	-0.21972656	-0.003662109	0.38671875	0.39	0.009	11/6/2018	11	6	2018	8:26:36	30396	0.6	8	26	36	1203	0.051513672	3.4820801	0.46972656	0.41503906	-0.64868164	0.33886719	0.030761719	0	0	0	0	0	0	0	0	0	0.90209961	0.097900391	0.041748047	-0.001953125	0.028564453	-0.010986328	0.009	39471.35	0	0	0.009
626	32137	32137	Category A	0.46777344	0.41992188	-0.63598633	-0.22705078	0.006835938	0.38061523	0.39	0.009	11/6/2018	11	6	2018	8:26:36	30396	0.7	8	26	36	1203	0.051513672	3.4820801	0.46972656	0.41479492	-0.64892578	0.1628418	0.014160156	0	0	0	0	0	0	0	0	0	0.90209961	0.097900391	0.020263672	-0.001953125	0.004882813	0.012939453	0.009	39471.35	0	0	0.009
627	32138	32138	Category A	0.47998047	0.40795898	-0.64794922	-0.22070313	0.000976563	0.38696289	0.39	0.009	11/6/2018	11	6	2018	8:26:36	30396	0.8	8	26	36	1215	0.051513672	3.4820801	0.46972656	0.41479492	-0.64892578	0.20825195	0.012207031	0	0	0	0	0	0	0	0	0	0.90209961	0.097900391	0.017822266	0.010009766	-0.006835938	0.000976563	0.009	39471.35	0	0	0.009
628	32139	32139	Category A	0.46777344	0.41992188	-0.64794922	-0.21411133	-0.000488281	0.40405273	0.39	0.009	11/6/2018	11	6	2018	8:26:36	30396	0.9	8	26	36	1228	0.051513672	3.4820801	0.46948242	0.41479492	-0.64892578	0.81225586	0.005371094	0	0	0	0	0	0	0	0	0	0.90185547	0.098144531	0.0078125	-0.001708984	0.004882813	0.000976563	0.009	39471.35	0	0	0.009
629	32140	32140	Category A	0.49194336	0.41992188	-0.6237793	-0.21972656	0	0.38696289	0.39	0.009	11/6/2018	11	6	2018	8:26:37	30397	0	8	26	37	1191	0.051513672	3.4820801	0.46923828	0.4140625	-0.64892578	1.1696777	0.034179688	0	0	0	0	0	0	0	0	0	0.90161133	0.098388672	0.053466797	0.022460938	0.005615234	0.025146484	0.009	39471.35	0	0	0.009
630	32141	32141	Category A	0.47998047	0.39599609	-0.6237793	-0.21606445	0.001953125	0.39794922	0.39	0.009	11/6/2018	11	6	2018	8:26:37	30397	0.1	8	26	37	1215	0.051513672	3.4820801	0.46899414	0.4140625	-0.65014648	1.2626953	0.033691406	0	0	0	0	0	0	0	0	0	0.90209961	0.097900391	0.055175781	0.010742188	-0.018066406	0.026367188	0.009	39471.35	0	0	0.009
631	32142	32142	Category A	0.46777344	0.40795898	-0.6237793	-0.2265625	0.009033203	0.38989258	0.39	0.009	11/6/2018	11	6	2018	8:26:37	30397	0.2	8	26	37	1179	0.051513672	3.4820801	0.46875	0.41455078	-0.65039063	1.2856445	0.027587891	0	0	0	0	0	0	0	0	0	0.90258789	0.097412109	0.034423828	-0.000976563	-0.006591797	0.026611328	0.009	39471.35	0	0	0.009
632	32143	32143	Category A	0.46777344	0.41992188	-0.63598633	-0.22045898	0.002441406	0.38574219	0.39	0.009	11/6/2018	11	6	2018	8:26:37	30397	0.3	8	26	37	1154	0.051513672	3.4820801	0.46875	0.41479492	-0.65087891	1.2358398	0.015625	0	0	0	0	0	0	0	0	0	0.90307617	0.096923828	0.020996094	-0.000976563	0.004882813	0.014892578	0.009	39471.35	0	0	0.009
633	32144	32144	Category A	0.45581055	0.41992188	-0.64794922	-0.21557617	-0.003417969	0.40820313	0.39	0.009	11/6/2018	11	6	2018	8:26:37	30397	0.4	8	26	37	1240	0.051513672	3.4820801	0.46923828	0.41479492	-0.65087891	1.1394043	0.014648438	0	0	0	0	0	0	0	0	0	0.90332031	0.096679688	0.021484375	-0.013427734	0.004882813	0.002929688	0.009	39471.35	0	0	0.009
634	32145	32145	Category A	0.43188477	0.44384766	-0.64794922	-0.22314453	0	0.38867188	0.39	0.009	11/6/2018	11	6	2018	8:26:37	30397	0.5	8	26	37	1265	0.051513672	3.4820801	0.46948242	0.41479492	-0.65087891	0.34326172	0.047607422	0	0	0	0	0	0	0	0	0	0.90332031	0.096679688	0.069580078	-0.037597656	0.028808594	0.002929688	0.009	39471.35	0	0	0.009
635	32146	32146	Category A	0.46777344	0.43188477	-0.6237793	-0.21972656	0.000732422	0.39111328	0.4	0.009	11/6/2018	11	6	2018	8:26:37	30397	0.6	8	26	37	1302	0.051513672	3.4820801	0.46923828	0.41479492	-0.65087891	0.42431641	0.031982422	0	0	0	0	0	0	0	0	0	0.90332031	0.096679688	0.045654297	-0.001464844	0.016845703	0.027099609	0.009	39471.35	0	0	0.009
636	32147	32147	Category A	0.45581055	0.43188477	-0.65991211	-0.21875	0.006103516	0.39794922	0.4	0.009	11/6/2018	11	6	2018	8:26:37	30397	0.7	8	26	37	1314	0.051513672	3.4820801	0.46899414	0.41479492	-0.65087891	0.73266602	0.023193359	0	0	0	0	0	0	0	0	0	0.90332031	0.096679688	0.039306641	-0.013183594	0.016845703	-0.008789063	0.009	39471.35	0	0	0.009
637	32148	32148	Category A	0.47998047	0.43188477	-0.64794922	-0.21801758	0	0.38598633	0.4	0.009	11/6/2018	11	6	2018	8:26:37	30397	0.8	8	26	37	1277	0.051513672	3.4820801	0.46899414	0.41455078	-0.65112305	1.2363281	0.020507813	0	0	0	0	0	0	0	0	0	0.90332031	0.096679688	0.03125	0.010742188	0.017089844	0.003173828	0.009	39471.35	0	0	0.009
638	32149	32149	Category A	0.47998047	0.44384766	-0.671875	-0.22851563	0.008789063	0.38085938	0.4	0.009	11/6/2018	11	6	2018	8:26:37	30397	0.9	8	26	37	1252	0.051513672	3.4820801	0.46899414	0.41455078	-0.65161133	1.2553711	0.036865234	0	0	0	0	0	0	0	0	0	0.90356445	0.096435547	0.060058594	0.010742188	0.029052734	-0.020019531	0.009	39471.35	0	0	0.009
639	32150	32150	Category A	0.49194336	0.41992188	-0.65991211	-0.21972656	0.000732422	0.38696289	0.4	0.009	11/6/2018	11	6	2018	8:26:38	30398	0	8	26	38	1240	0.051513672	3.4820801	0.46875	0.41455078	-0.65234375	1.4243164	0.024658203	0	0	0	0	0	0	0	0	0	0.90405273	0.095947266	0.035644531	0.022949219	0.005126953	-0.007324219	0.009	39471.35	0	0	0.009
640	32151	32151	Category A	0.49194336	0.40795898	-0.64794922	-0.22900391	0	0.38256836	0.4	0.009	11/6/2018	11	6	2018	8:26:38	30398	0.1	8	26	38	1252	0.051513672	3.4820801	0.46899414	0.41430664	-0.65283203	1.8110352	0.024169922	0	0	0	0	0	0	0	0	0	0.90429688	0.095703125	0.034179688	0.022705078	-0.006347656	0.004882813	0.009	39471.35	0	0	0.009
641	32152	32152	Category A	0.47998047	0.41992188	-0.69580078	-0.22070313	0.000976563	0.38769531	0.4	0.009	11/6/2018	11	6	2018	8:26:38	30398	0.2	8	26	38	1264	0.051513672	3.4820801	0.46875	0.41479492	-0.65332031	1.5844727	0.043945313	0	0	0	0	0	0	0	0	0	0.90478516	0.095214844	0.058349609	0.010986328	0.004882813	-0.042236328	0.009	39471.35	0	0	0.009
642	32153	32153	Category A	0.45581055	0.39599609	-0.671875	-0.22314453	0.004394531	0.39477539	0.4	0.009	11/6/2018	11	6	2018	8:26:38	30398	0.3	8	26	38	1252	0.051513672	3.4820801	0.46899414	0.41479492	-0.65356445	0.63745117	0.029296875	0	0	0	0	0	0	0	0	0	0.90527344	0.094726563	0.050292969	-0.013183594	-0.018798828	-0.018066406	0.009	39471.35	0	0	0.009
643	32154	32154	Category A	0.47998047	0.40795898	-0.65991211	-0.21972656	0.000732422	0.39404297	0.4	0.009	11/6/2018	11	6	2018	8:26:38	30398	0.4	8	26	38	1264	0.051513672	3.4820801	0.46972656	0.41503906	-0.65380859	0.001708984	0.013671875	0	0	0	0	0	0	0	0	0	0.90576172	0.094238281	0.0234375	0.010009766	-0.007080078	-0.005859375	0.009	39471.35	0	0	0.009
644	32155	32155	Category A	0.50390625	0.40795898	-0.64794922	-0.21923828	-0.000244141	0.37670898	0.4	0.009	11/6/2018	11	6	2018	8:26:38	30398	0.5	8	26	38	1252	0.051513672	3.4820801	0.4699707	0.41503906	-0.65405273	0.22485352	0.034912109	0	0	0	0	0	0	0	0	0	0.90600586	0.093994141	0.047119141	0.033691406	-0.007080078	0.006103516	0.009	39471.35	0	0	0.009
645	32156	32156	Category A	0.45581055	0.43188477	-0.65991211	-0.21582031	0.000732422	0.39599609	0.41	0.009	11/6/2018	11	6	2018	8:26:38	30398	0.6	8	26	38	1228	0.051513672	3.4820801	0.4699707	0.41503906	-0.65356445	0.44555664	0.022705078	0	0	0	0	0	0	0	0	0	0.90576172	0.094238281	0.036865234	-0.014160156	0.016601563	-0.006103516	0.009	39471.35	0	0	0.009
646	32157	32157	Category A	0.47998047	0.41992188	-0.671875	-0.22460938	-0.002441406	0.38671875	0.41	0.009	11/6/2018	11	6	2018	8:26:38	30398	0.7	8	26	38	1215	0.051513672	3.4820801	0.46972656	0.4152832	-0.65380859	0.58276367	0.020996094	0	0	0	0	0	0	0	0	0	0.90600586	0.093994141	0.032470703	0.010009766	0.004394531	-0.017822266	0.009	39471.35	0	0	0.009
647	32158	32158	Category A	0.44384766	0.43188477	-0.64794922	-0.21777344	0.001953125	0.39697266	0.41	0.009	11/6/2018	11	6	2018	8:26:38	30398	0.8	8	26	38	1191	0.051513672	3.4820801	0.47070313	0.41552734	-0.65356445	0.3918457	0.031982422	0	0	0	0	0	0	0	0	0	0.90625	0.09375	0.048828125	-0.026855469	0.016113281	0.005615234	0.009	39471.35	0	0	0.009
648	32159	32159	Category A	0.45581055	0.41992188	-0.65991211	-0.22680664	0.002441406	0.37866211	0.41	0.009	11/6/2018	11	6	2018	8:26:38	30398	0.9	8	26	38	1203	0.051513672	3.4820801	0.47070313	0.41503906	-0.65283203	0.77172852	0.017089844	0	0	0	0	0	0	0	0	0	0.90576172	0.094238281	0.026611328	-0.014892578	0.004638672	-0.006835938	0.009	39471.35	0	0	0.009
649	32160	32160	Category A	0.46777344	0.41992188	-0.671875	-0.22045898	0	0.39990234	0.41	0.009	11/6/2018	11	6	2018	8:26:39	30399	0	8	26	39	1215	0.051269531	3.5030273	0.47045898	0.41479492	-0.65307617	1.2431641	0.01953125	0	0	0	0	0	0	0	0	0	0.90551758	0.094482422	0.026367188	-0.002685547	0.004882813	-0.018554688	0.009	39471.35	0	0	0.009
650	32161	32161	Category A	0.47998047	0.40795898	-0.671875	-0.22827148	-0.000732422	0.38574219	0.41	0.009	11/6/2018	11	6	2018	8:26:39	30399	0.1	8	26	39	1215	0.051269531	3.5030273	0.47045898	0.41455078	-0.65332031	1.4108887	0.021728516	0	0	0	0	0	0	0	0	0	0.90576172	0.094238281	0.034423828	0.009277344	-0.006591797	-0.018310547	0.009	39471.35	0	0	0.009
651	32162	32162	Category A	0.47998047	0.40795898	-0.65991211	-0.21801758	0.000976563	0.38696289	0.41	0.009	11/6/2018	11	6	2018	8:26:39	30399	0.2	8	26	39	1228	0.051269531	3.5030273	0.47070313	0.41479492	-0.65307617	2.013916	0.013427734	0	0	0	0	0	0	0	0	0	0.90576172	0.094238281	0.022949219	0.009033203	-0.006835938	-0.006591797	0.009	39471.35	0	0	0.009
652	32163	32163	Category A	0.44384766	0.44384766	-0.68383789	-0.21875	0.000732422	0.39013672	0.41	0.009	11/6/2018	11	6	2018	8:26:39	30399	0.3	8	26	39	1215	0.051269531	3.5030273	0.47021484	0.41503906	-0.65307617	2.3569336	0.049316406	0	0	0	0	0	0	0	0	0	0.90551758	0.094482422	0.085449219	-0.026367188	0.028564453	-0.030517578	0.009	39471.35	0	0	0.009
653	32164	32164	Category A	0.44384766	0.40795898	-0.671875	-0.22265625	0.003173828	0.37670898	0.41	0.009	11/6/2018	11	6	2018	8:26:39	30399	0.4	8	26	39	1240	0.051269531	3.5030273	0.4699707	0.4152832	-0.65332031	2.2429199	0.032714844	0	0	0	0	0	0	0	0	0	0.90576172	0.094238281	0.052001953	-0.026123047	-0.007324219	-0.018310547	0.009	39471.35	0	0	0.009
654	32165	32165	Category A	0.46777344	0.40795898	-0.65991211	-0.2253418	-0.003173828	0.39282227	0.41	0.009	11/6/2018	11	6	2018	8:26:39	30399	0.5	8	26	39	1265	0.051269531	3.5030273	0.47045898	0.41503906	-0.65307617	1.8300781	0.010009766	0	0	0	0	0	0	0	0	0	0.90551758	0.094482422	0.016601563	-0.002685547	-0.007080078	-0.006591797	0.009	39471.35	0	0	0.009
655	32166	32166	Category A	0.47998047	0.41992188	-0.65991211	-0.2331543	0.001220703	0.39770508	0.42	0.009	11/6/2018	11	6	2018	8:26:39	30399	0.6	8	26	39	1265	0.051269531	3.5030273	0.47070313	0.41503906	-0.65258789	1.6542969	0.012451172	0	0	0	0	0	0	0	0	0	0.90551758	0.094482422	0.020751953	0.009033203	0.004638672	-0.007080078	0.009	39471.35	0	0	0.009
656	32167	32167	Category A	0.46777344	0.44384766	-0.65991211	-0.22412109	0.002441406	0.3828125	0.42	0.009	11/6/2018	11	6	2018	8:26:39	30399	0.7	8	26	39	1265	0.051269531	3.5030273	0.47070313	0.41503906	-0.65258789	0.94091797	0.029541016	0	0	0	0	0	0	0	0	0	0.90551758	0.094482422	0.038818359	-0.002929688	0.028564453	-0.007080078	0.009	39471.35	0	0	0.009
657	32168	32168	Category A	0.46777344	0.41992188	-0.6237793	-0.21630859	0.002685547	0.38793945	0.42	0.009	11/6/2018	11	6	2018	8:26:39	30399	0.8	8	26	39	1215	0.051269531	3.5030273	0.47070313	0.41479492	-0.65258789	0.37719727	0.029296875	0	0	0	0	0	0	0	0	0	0.90527344	0.094726563	0.036865234	-0.002929688	0.004882813	0.028808594	0.009	39471.35	0	0	0.009
658	32169	32169	Category A	0.49194336	0.41992188	-0.64794922	-0.22802734	0.002197266	0.38574219	0.42	0.009	11/6/2018	11	6	2018	8:26:39	30399	0.9	8	26	39	1179	0.051269531	3.5030273	0.47094727	0.41479492	-0.65283203	1.1428223	0.021972656	0	0	0	0	0	0	0	0	0	0.90551758	0.094482422	0.030761719	0.020751953	0.004882813	0.004882813	0.009	39471.35	0	0	0.009
659	32170	32170	Category A	0.49194336	0.40795898	-0.64794922	-0.22167969	0.001464844	0.38574219	0.42	0.009	11/6/2018	11	6	2018	8:26:40	30400	0	8	26	40	1142	0.051269531	3.5030273	0.47045898	0.41503906	-0.65283203	1.0043945	0.022949219	0	0	0	0	0	0	0	0	0	0.90551758	0.094482422	0.033691406	0.021240234	-0.007080078	0.004882813	0.009	39471.35	0	0	0.009
660	32171	32171	Category A	0.44384766	0.40795898	-0.65991211	-0.22021484	0.001708984	0.39990234	0.42	0.009	11/6/2018	11	6	2018	8:26:40	30400	0.1	8	26	40	1117	0.051269531	3.5030273	0.47070313	0.41503906	-0.65307617	1.4838867	0.028564453	0	0	0	0	0	0	0	0	0	0.90576172	0.094238281	0.041015625	-0.026855469	-0.007080078	-0.006591797	0.009	39471.35	0	0	0.009
661	32172	32172	Category A	0.44384766	0.38378906	-0.64794922	-0.22363281	-0.001220703	0.40209961	0.42	0.009	11/6/2018	11	6	2018	8:26:40	30400	0.2	8	26	40	1117	0.051269531	3.5030273	0.47070313	0.41503906	-0.65283203	2.2194824	0.041503906	0	0	0	0	0	0	0	0	0	0.90551758	0.094482422	0.062988281	-0.026855469	-0.03125	0.004882813	0.009	39471.35	0	0	0.009
662	32173	32173	Category A	0.47998047	0.39599609	-0.65991211	-0.22314453	0	0.38671875	0.42	0.009	11/6/2018	11	6	2018	8:26:40	30400	0.3	8	26	40	1142	0.051269531	3.5030273	0.47070313	0.41479492	-0.65258789	1.6027832	0.022216797	0	0	0	0	0	0	0	0	0	0.90527344	0.094726563	0.035400391	0.009033203	-0.018798828	-0.007080078	0.009	39471.35	0	0	0.009
663	32174	32174	Category A	0.45581055	0.39599609	-0.64794922	-0.2199707	-0.001220703	0.39770508	0.42	0.009	11/6/2018	11	6	2018	8:26:40	30400	0.4	8	26	40	1203	0.051269531	3.5030273	0.47070313	0.4152832	-0.65283203	0.58227539	0.024902344	0	0	0	0	0	0	0	0	0	0.90576172	0.094238281	0.039306641	-0.014892578	-0.019287109	0.004882813	0.009	39471.35	0	0	0.009
664	32175	32175	Category A	0.41992188	0.40795898	-0.65991211	-0.22167969	0.002197266	0.37890625	0.42	0.009	11/6/2018	11	6	2018	8:26:40	30400	0.5	8	26	40	1228	0.051269531	3.5030273	0.47094727	0.41552734	-0.65234375	0.58203125	0.052001953	0	0	0	0	0	0	0	0	0	0.90576172	0.094238281	0.066162109	-0.051025391	-0.007568359	-0.007324219	0.009	39471.35	0	0	0.009
665	32176	32176	Category A	0.45581055	0.39599609	-0.671875	-0.21948242	0.001708984	0.39013672	0.43	0.009	11/6/2018	11	6	2018	8:26:40	30400	0.6	8	26	40	1252	0.051269531	3.5030273	0.47143555	0.41479492	-0.65283203	0.99560547	0.031005859	0	0	0	0	0	0	0	0	0	0.90600586	0.093994141	0.053466797	-0.015625	-0.018798828	-0.018798828	0.009	39471.35	0	0	0.009
666	32177	32177	Category A	0.46777344	0.40795898	-0.64794922	-0.22875977	0.000976563	0.40380859	0.43	0.009	11/6/2018	11	6	2018	8:26:40	30400	0.7	8	26	40	1265	0.051269531	3.5030273	0.47143555	0.41430664	-0.65234375	0.39208984	0.008789063	0	0	0	0	0	0	0	0	0	0.90551758	0.094482422	0.014892578	-0.003662109	-0.006347656	0.004394531	0.009	39471.35	0	0	0.009
667	32178	32178	Category A	0.44384766	0.39599609	-0.63598633	-0.22509766	0.001708984	0.37890625	0.43	0.009	11/6/2018	11	6	2018	8:26:40	30400	0.8	8	26	40	1228	0.051269531	3.5030273	0.47192383	0.41430664	-0.65283203	0.82226563	0.037353516	0	0	0	0	0	0	0	0	0	0.90576172	0.094238281	0.063232422	-0.028076172	-0.018310547	0.016845703	0.009	39471.35	0	0	0.009
668	32179	32179	Category A	0.46777344	0.38378906	-0.64794922	-0.2277832	0.008300781	0.39599609	0.43	0.009	11/6/2018	11	6	2018	8:26:40	30400	0.9	8	26	40	1215	0.051269531	3.5030273	0.47192383	0.41430664	-0.65283203	1.1013184	0.03125	0	0	0	0	0	0	0	0	0	0.90600586	0.093994141	0.039794922	-0.004150391	-0.030517578	0.004882813	0.009	39471.35	0	0	0.009
669	32180	32180	Category A	0.46777344	0.41992188	-0.68383789	-0.22314453	0.003417969	0.39477539	0.43	0.009	11/6/2018	11	6	2018	8:26:41	30401	0	8	26	41	1179	0.051269531	3.5030273	0.47192383	0.41381836	-0.65356445	0.6484375	0.031005859	0	0	0	0	0	0	0	0	0	0.90625	0.09375	0.040527344	-0.004150391	0.005859375	-0.030029297	0.009	39471.35	0	0	0.009
670	32181	32181	Category A	0.45581055	0.45581055	-0.65991211	-0.22680664	0.004394531	0.38061523	0.43	0.009	11/6/2018	11	6	2018	8:26:41	30401	0.1	8	26	41	1154	0.051269531	3.5030273	0.47143555	0.41333008	-0.65429688	0.54833984	0.045410156	0	0	0	0	0	0	0	0	0	0.90625	0.09375	0.063476563	-0.015625	0.042236328	-0.005371094	0.009	39471.35	0	0	0.009
671	32182	32182	Category A	0.47998047	0.41992188	-0.64794922	-0.2175293	-0.004150391	0.40185547	0.43	0.009	11/6/2018	11	6	2018	8:26:41	30401	0.2	8	26	41	1154	0.051269531	3.5030273	0.47143555	0.41357422	-0.65478516	0.18945313	0.012451172	0	0	0	0	0	0	0	0	0	0.90673828	0.093261719	0.021484375	0.008300781	0.006103516	0.006835938	0.009	39471.35	0	0	0.009
672	32183	32183	Category A	0.49194336	0.40795898	-0.64794922	-0.21972656	0.002441406	0.38989258	0.43	0.009	11/6/2018	11	6	2018	8:26:41	30401	0.3	8	26	41	1154	0.051269531	3.5030273	0.47216797	0.41357422	-0.6550293	0.73925781	0.021728516	0	0	0	0	0	0	0	0	0	0.90722656	0.092773438	0.032470703	0.01953125	-0.005615234	0.007080078	0.009	39471.35	0	0	0.009
673	32184	32184	Category A	0.50390625	0.40795898	-0.64794922	-0.22460938	-0.000732422	0.38867188	0.43	0.009	11/6/2018	11	6	2018	8:26:41	30401	0.4	8	26	41	1203	0.051269531	3.5030273	0.47241211	0.41381836	-0.6550293	1.8811035	0.032714844	0	0	0	0	0	0	0	0	0	0.9074707	0.092529297	0.044433594	0.03125	-0.005859375	0.007080078	0.009	39471.35	0	0	0.009
674	32185	32185	Category A	0.47998047	0.40795898	-0.64794922	-0.21899414	0.000244141	0.40722656	0.43	0.009	11/6/2018	11	6	2018	8:26:41	30401	0.5	8	26	41	1228	0.051269531	3.5030273	0.47265625	0.4140625	-0.65527344	2.519043	0.011962891	0	0	0	0	0	0	0	0	0	0.90795898	0.092041016	0.020507813	0.007080078	-0.006103516	0.007324219	0.009	39471.35	0	0	0.009
675	32186	32186	Category A	0.47998047	0.40795898	-0.63598633	-0.22680664	0.008056641	0.38769531	0.44	0.009	11/6/2018	11	6	2018	8:26:41	30401	0.6	8	26	41	1240	0.051269531	3.5030273	0.47314453	0.41357422	-0.65551758	2.545166	0.021484375	0	0	0	0	0	0	0	0	0	0.90820313	0.091796875	0.032226563	0.006591797	-0.005615234	0.01953125	0.009	39471.35	0	0	0.009
676	32187	32187	Category A	0.46777344	0.39599609	-0.65991211	-0.22631836	-0.002441406	0.38354492	0.44	0.009	11/6/2018	11	6	2018	8:26:41	30401	0.7	8	26	41	1264	0.051269531	3.5030273	0.47290039	0.41357422	-0.65625	2.2954102	0.018554688	0	0	0	0	0	0	0	0	0	0.90844727	0.091552734	0.026367188	-0.005126953	-0.017578125	-0.003417969	0.009	39471.35	0	0	0.009
677	32188	32188	Category A	0.47998047	0.40795898	-0.65991211	-0.21875	0.003417969	0.38696289	0.44	0.009	11/6/2018	11	6	2018	8:26:41	30401	0.8	8	26	41	1277	0.051269531	3.5030273	0.47290039	0.41308594	-0.65625	1.9133301	0.009521484	0	0	0	0	0	0	0	0	0	0.90844727	0.091552734	0.015869141	0.006835938	-0.005126953	-0.003417969	0.009	39471.35	0	0	0.009
678	32189	32189	Category A	0.46777344	0.39599609	-0.68383789	-0.23242188	0.000244141	0.39550781	0.44	0.009	11/6/2018	11	6	2018	8:26:41	30401	0.9	8	26	41	1252	0.051269531	3.5030273	0.47265625	0.41308594	-0.65625	1.3525391	0.032470703	0	0	0	0	0	0	0	0	0	0.90820313	0.091796875	0.049316406	-0.004882813	-0.017089844	-0.02734375	0.009	39471.35	0	0	0.009
679	32190	32190	Category A	0.49194336	0.40795898	-0.671875	-0.22216797	0.000732422	0.38769531	0.44	0.009	11/6/2018	11	6	2018	8:26:42	30402	0	8	26	42	1252	0.051269531	3.5030273	0.47265625	0.41259766	-0.65625	0.73974609	0.025146484	0	0	0	0	0	0	0	0	0	0.90795898	0.092041016	0.039550781	0.019042969	-0.004638672	-0.015380859	0.009	39471.35	0	0	0.009
680	32191	32191	Category A	0.47998047	0.45581055	-0.65991211	-0.22485352	-0.002685547	0.38061523	0.44	0.009	11/6/2018	11	6	2018	8:26:42	30402	0.1	8	26	42	1216	0.051269531	3.5030273	0.47265625	0.41235352	-0.65625	0.38793945	0.043945313	0	0	0	0	0	0	0	0	0	0.90771484	0.092285156	0.054199219	0.007080078	0.043212891	-0.003417969	0.009	39471.35	0	0	0.009
681	32192	32192	Category A	0.49194336	0.41992188	-0.64794922	-0.2199707	-0.000976563	0.38085938	0.44	0.009	11/6/2018	11	6	2018	8:26:42	30402	0.2	8	26	42	1179	0.051269531	3.5030273	0.47241211	0.41210938	-0.65600586	0.20092773	0.022216797	0	0	0	0	0	0	0	0	0	0.9074707	0.092529297	0.034912109	0.019287109	0.007568359	0.008056641	0.009	39471.35	0	0	0.009
682	32193	32193	Category A	0.49194336	0.43188477	-0.65991211	-0.22045898	-0.004150391	0.39086914	0.44	0.009	11/6/2018	11	6	2018	8:26:42	30402	0.3	8	26	42	1191	0.051269531	3.5030273	0.47265625	0.41210938	-0.65478516	0.4230957	0.027832031	0	0	0	0	0	0	0	0	0	0.90673828	0.093261719	0.043945313	0.019042969	0.01953125	-0.004882813	0.009	39471.35	0	0	0.009
683	32194	32194	Category A	0.46777344	0.40795898	-0.64794922	-0.22387695	-0.000488281	0.38867188	0.44	0.009	11/6/2018	11	6	2018	8:26:42	30402	0.4	8	26	42	1191	0.051269531	3.5030273	0.47290039	0.41235352	-0.65429688	0.88964844	0.009277344	0	0	0	0	0	0	0	0	0	0.90649414	0.093505859	0.015869141	-0.005126953	-0.004394531	0.006347656	0.009	39471.35	0	0	0.009
684	32195	32195	Category A	0.46777344	0.39599609	-0.64794922	-0.21826172	0.000732422	0.38183594	0.44	0.009	11/6/2018	11	6	2018	8:26:42	30402	0.5	8	26	42	1203	0.051269531	3.5030273	0.47314453	0.41235352	-0.65405273	1.2998047	0.018310547	0	0	0	0	0	0	0	0	0	0.90649414	0.093505859	0.027832031	-0.005371094	-0.016357422	0.006103516	0.009	39471.35	0	0	0.009
685	32196	32196	Category A	0.44384766	0.41992188	-0.65991211	-0.22558594	-0.002197266	0.38769531	0.45	0.009	11/6/2018	11	6	2018	8:26:42	30402	0.6	8	26	42	1203	0.051269531	3.5030273	0.47314453	0.41210938	-0.65356445	0.91479492	0.031005859	0	0	0	0	0	0	0	0	0	0.90625	0.09375	0.043212891	-0.029296875	0.007568359	-0.006103516	0.009	39471.35	0	0	0.009
686	32197	32197	Category A	0.50390625	0.41992188	-0.65991211	-0.21435547	0.001953125	0.39794922	0.45	0.009	11/6/2018	11	6	2018	8:26:42	30402	0.7	8	26	42	1215	0.051269531	3.5030273	0.47314453	0.41210938	-0.65356445	0.25439453	0.031982422	0	0	0	0	0	0	0	0	0	0.90600586	0.093994141	0.044677734	0.030517578	0.007568359	-0.006103516	0.009	39471.35	0	0	0.009
687	32198	32198	Category A	0.47998047	0.38378906	-0.6237793	-0.22192383	0.000732422	0.3918457	0.45	0.009	11/6/2018	11	6	2018	8:26:42	30402	0.8	8	26	42	1215	0.051757813	3.5255859	0.47290039	0.41210938	-0.65307617	0.55810547	0.041259766	0	0	0	0	0	0	0	0	0	0.90551758	0.094482422	0.064453125	0.006835938	-0.028320313	0.029296875	0.009	39471.35	0	0	0.009
688	32199	32199	Category A	0.47998047	0.39599609	-0.64794922	-0.21899414	-0.000488281	0.40307617	0.45	0.009	11/6/2018	11	6	2018	8:26:42	30402	0.9	8	26	42	1191	0.051757813	3.5255859	0.47290039	0.41162109	-0.65283203	1.2246094	0.017822266	0	0	0	0	0	0	0	0	0	0.90527344	0.094726563	0.027587891	0.006835938	-0.015625	0.004882813	0.009	39471.35	0	0	0.009
689	32200	32200	Category A	0.49194336	0.41992188	-0.65991211	-0.22119141	-0.003173828	0.39868164	0.45	0.009	11/6/2018	11	6	2018	8:26:43	30403	0	8	26	43	1191	0.051757813	3.5255859	0.47338867	0.41186523	-0.65258789	1.6096191	0.021240234	0	0	0	0	0	0	0	0	0	0.90527344	0.094726563	0.033447266	0.018310547	0.0078125	-0.007080078	0.009	39471.35	0	0	0.009
690	32201	32201	Category A	0.47998047	0.43188477	-0.63598633	-0.22631836	0.003662109	0.39282227	0.45	0.009	11/6/2018	11	6	2018	8:26:43	30403	0.1	8	26	43	1154	0.051757813	3.5255859	0.47314453	0.41210938	-0.65234375	1.2990723	0.026367188	0	0	0	0	0	0	0	0	0	0.9050293	0.094970703	0.042724609	0.006591797	0.01953125	0.016357422	0.009	39471.35	0	0	0.009
691	32202	32202	Category A	0.44384766	0.43188477	-0.65991211	-0.22338867	0.003417969	0.37670898	0.45	0.009	11/6/2018	11	6	2018	8:26:43	30403	0.2	8	26	43	1142	0.051757813	3.5255859	0.47290039	0.41186523	-0.65161133	1.0390625	0.036132813	0	0	0	0	0	0	0	0	0	0.90454102	0.095458984	0.057128906	-0.029052734	0.019775391	-0.008056641	0.009	39471.35	0	0	0.009
692	32203	32203	Category A	0.46777344	0.41992188	-0.65991211	-0.21533203	0.001708984	0.39697266	0.45	0.009	11/6/2018	11	6	2018	8:26:43	30403	0.3	8	26	43	1179	0.051757813	3.5255859	0.47290039	0.41210938	-0.65161133	0.87280273	0.012207031	0	0	0	0	0	0	0	0	0	0.90454102	0.095458984	0.020996094	-0.005126953	0.007568359	-0.008056641	0.009	39471.35	0	0	0.009
693	32204	32204	Category A	0.49194336	0.39599609	-0.64794922	-0.22802734	0.000976563	0.38452148	0.45	0.009	11/6/2018	11	6	2018	8:26:43	30403	0.4	8	26	43	1191	0.051757813	3.5255859	0.47290039	0.41162109	-0.65112305	0.91381836	0.024658203	0	0	0	0	0	0	0	0	0	0.90405273	0.095947266	0.037597656	0.018798828	-0.015625	0.003173828	0.009	39471.35	0	0	0.009
694	32205	32205	Category A	0.47998047	0.40795898	-0.6237793	-0.21850586	0.000976563	0.39379883	0.45	0.009	11/6/2018	11	6	2018	8:26:43	30403	0.5	8	26	43	1215	0.051757813	3.5255859	0.47338867	0.41162109	-0.65087891	0.57080078	0.028320313	0	0	0	0	0	0	0	0	0	0.90405273	0.095947266	0.037597656	0.006347656	-0.003662109	0.027099609	0.009	39471.35	0	0	0.009
695	32206	32206	Category A	0.45581055	0.41992188	-0.6237793	-0.21923828	-0.002197266	0.40209961	0.46	0.009	11/6/2018	11	6	2018	8:26:43	30403	0.6	8	26	43	1228	0.051757813	3.5255859	0.47314453	0.41210938	-0.65063477	0.24560547	0.032958984	0	0	0	0	0	0	0	0	0	0.90405273	0.095947266	0.052001953	-0.017333984	0.007568359	0.026855469	0.009	39471.35	0	0	0.009
696	32207	32207	Category A	0.46777344	0.40795898	-0.64794922	-0.21826172	0.001708984	0.37670898	0.46	0.009	11/6/2018	11	6	2018	8:26:43	30403	0.7	8	26	43	1215	0.051757813	3.5255859	0.47314453	0.41210938	-0.65087891	0.19189453	0.007568359	0	0	0	0	0	0	0	0	0	0.90405273	0.095947266	0.012695313	-0.005371094	-0.004150391	0.002929688	0.009	39471.35	0	0	0.009
697	32208	32208	Category A	0.47998047	0.40795898	-0.65991211	-0.21704102	0.001708984	0.39477539	0.46	0.009	11/6/2018	11	6	2018	8:26:43	30403	0.8	8	26	43	1203	0.051757813	3.5255859	0.47338867	0.41162109	-0.65087891	0.2956543	0.011474609	0	0	0	0	0	0	0	0	0	0.90429688	0.095703125	0.019042969	0.006347656	-0.003662109	-0.008789063	0.009	39471.35	0	0	0.009
698	32209	32209	Category A	0.46777344	0.41992188	-0.671875	-0.22290039	0.005371094	0.39697266	0.46	0.009	11/6/2018	11	6	2018	8:26:43	30403	0.9	8	26	43	1215	0.051757813	3.5255859	0.47338867	0.41162109	-0.65161133	0.88354492	0.022460938	0	0	0	0	0	0	0	0	0	0.90454102	0.095458984	0.034179688	-0.005615234	0.008056641	-0.020019531	0.009	39471.35	0	0	0.009
699	32210	32210	Category A	0.47998047	0.40795898	-0.65991211	-0.22094727	0.000244141	0.39770508	0.46	0.009	11/6/2018	11	6	2018	8:26:44	30404	0	8	26	44	1215	0.051757813	3.5255859	0.47338867	0.41137695	-0.65161133	0.99682617	0.010986328	0	0	0	0	0	0	0	0	0	0.90454102	0.095458984	0.018066406	0.006347656	-0.003417969	-0.008056641	0.009	39471.35	0	0	0.009
700	32211	32211	Category A	0.45581055	0.41992188	-0.63598633	-0.22412109	0.004150391	0.37670898	0.46	0.009	11/6/2018	11	6	2018	8:26:44	30404	0.1	8	26	44	1228	0.051757813	3.5255859	0.47314453	0.41088867	-0.65161133	0.60717773	0.025146484	0	0	0	0	0	0	0	0	0	0.90429688	0.095703125	0.041992188	-0.017333984	0.008789063	0.015625	0.009	39471.35	0	0	0.009
701	32212	32212	Category A	0.47998047	0.39599609	-0.63598633	-0.21948242	0	0.38989258	0.46	0.009	11/6/2018	11	6	2018	8:26:44	30404	0.2	8	26	44	1265	0.051757813	3.5255859	0.47387695	0.41088867	-0.65161133	0.73535156	0.022460938	0	0	0	0	0	0	0	0	0	0.90429688	0.095703125	0.036621094	0.005859375	-0.014892578	0.015625	0.009	39471.35	0	0	0.009
702	32213	32213	Category A	0.46777344	0.43188477	-0.64794922	-0.21801758	0	0.38598633	0.46	0.009	11/6/2018	11	6	2018	8:26:44	30404	0.3	8	26	44	1265	0.051757813	3.5255859	0.47436523	0.41113281	-0.65136719	0.53662109	0.021972656	0	0	0	0	0	0	0	0	0	0.90478516	0.095214844	0.030761719	-0.006591797	0.020507813	0.003417969	0.009	39471.35	0	0	0.009
703	32214	32214	Category A	0.45581055	0.43188477	-0.63598633	-0.21850586	0.002685547	0.39599609	0.46	0.009	11/6/2018	11	6	2018	8:26:44	30404	0.4	8	26	44	1277	0.051757813	3.5255859	0.47412109	0.41162109	-0.65112305	0.017578125	0.03125	0	0	0	0	0	0	0	0	0	0.90454102	0.095458984	0.053710938	-0.018310547	0.020019531	0.015136719	0.009	39471.35	0	0	0.009
704	32215	32215	Category A	0.51586914	0.39599609	-0.671875	-0.22070313	0	0.38598633	0.46	0.009	11/6/2018	11	6	2018	8:26:44	30404	0.5	8	26	44	1265	0.051757813	3.5255859	0.47412109	0.41162109	-0.65112305	0.51049805	0.049072266	0	0	0	0	0	0	0	0	0	0.90454102	0.095458984	0.078125	0.041503906	-0.015625	-0.020507813	0.009	39471.35	0	0	0.009
705	32216	32216	Category A	0.47998047	0.40795898	-0.6237793	-0.23095703	0.009033203	0.38476563	0.47	0.009	11/6/2018	11	6	2018	8:26:44	30404	0.6	8	26	44	1228	0.051757813	3.5255859	0.47460938	0.41162109	-0.65063477	0.4140625	0.027587891	0	0	0	0	0	0	0	0	0	0.90454102	0.095458984	0.035888672	0.005126953	-0.003662109	0.026855469	0.009	39471.35	0	0	0.009
706	32217	32217	Category A	0.49194336	0.40795898	-0.65991211	-0.2265625	0.001708984	0.37646484	0.47	0.009	11/6/2018	11	6	2018	8:26:44	30404	0.7	8	26	44	1203	0.051757813	3.5255859	0.47436523	0.41162109	-0.65039063	0.12231445	0.020019531	0	0	0	0	0	0	0	0	0	0.90429688	0.095703125	0.030273438	0.017333984	-0.003662109	-0.009277344	0.009	39471.35	0	0	0.009
707	32218	32218	Category A	0.49194336	0.40795898	-0.65991211	-0.2175293	-0.004150391	0.40576172	0.47	0.009	11/6/2018	11	6	2018	8:26:44	30404	0.8	8	26	44	1191	0.051757813	3.5255859	0.47412109	0.41162109	-0.65087891	0.2565918	0.020019531	0	0	0	0	0	0	0	0	0	0.90454102	0.095458984	0.030029297	0.017578125	-0.003662109	-0.008789063	0.009	39471.35	0	0	0.009
708	32219	32219	Category A	0.46777344	0.38378906	-0.69580078	-0.22167969	0	0.38183594	0.47	0.009	11/6/2018	11	6	2018	8:26:44	30404	0.9	8	26	44	1215	0.051757813	3.5255859	0.47460938	0.41162109	-0.65136719	0.36376953	0.052734375	0	0	0	0	0	0	0	0	0	0.9050293	0.094970703	0.078857422	-0.006835938	-0.027832031	-0.044189453	0.009	39471.35	0	0	0.009
709	32220	32220	Category A	0.44384766	0.38378906	-0.68383789	-0.21948242	-0.004150391	0.38867188	0.47	0.009	11/6/2018	11	6	2018	8:26:45	30405	0	8	26	45	1215	0.051757813	3.5255859	0.47436523	0.41210938	-0.65161133	0.44287109	0.052734375	0	0	0	0	0	0	0	0	0	0.90527344	0.094726563	0.091064453	-0.030517578	-0.028320313	-0.031982422	0.009	39471.35	0	0	0.009
710	32221	32221	Category A	0.49194336	0.41992188	-0.671875	-0.2253418	-0.001464844	0.39868164	0.47	0.009	11/6/2018	11	6	2018	8:26:45	30405	0.1	8	26	45	1228	0.051757813	3.5255859	0.47460938	0.41210938	-0.65136719	0.58007813	0.027587891	0	0	0	0	0	0	0	0	0	0.90527344	0.094726563	0.045166016	0.017089844	0.007568359	-0.020263672	0.009	39471.35	0	0	0.009
711	32222	32222	Category A	0.51586914	0.40795898	-0.63598633	-0.21850586	-0.001464844	0.39794922	0.47	0.009	11/6/2018	11	6	2018	8:26:45	30405	0.2	8	26	45	1240	0.051757813	3.5255859	0.47485352	0.41137695	-0.65112305	0.70117188	0.043701172	0	0	0	0	0	0	0	0	0	0.9050293	0.094970703	0.059814453	0.040771484	-0.003417969	0.015136719	0.009	39471.35	0	0	0.009
712	32223	32223	Category A	0.49194336	0.43188477	-0.63598633	-0.22729492	0.003662109	0.39868164	0.47	0.009	11/6/2018	11	6	2018	8:26:45	30405	0.3	8	26	45	1215	0.051757813	3.5255859	0.47485352	0.41137695	-0.65161133	0.20214844	0.030761719	0	0	0	0	0	0	0	0	0	0.9050293	0.094970703	0.052978516	0.016845703	0.020263672	0.015625	0.009	39471.35	0	0	0.009
713	32224	32224	Category A	0.47998047	0.43188477	-0.671875	-0.22045898	0.001220703	0.39794922	0.47	0.009	11/6/2018	11	6	2018	8:26:45	30405	0.4	8	26	45	1228	0.051757813	3.5255859	0.47436523	0.41162109	-0.65185547	0.25463867	0.028564453	0	0	0	0	0	0	0	0	0	0.90527344	0.094726563	0.045410156	0.005371094	0.020019531	-0.019775391	0.009	39471.35	0	0	0.009
714	32225	32225	Category A	0.46777344	0.41992188	-0.671875	-0.22314453	-0.005371094	0.38061523	0.47	0.009	11/6/2018	11	6	2018	8:26:45	30405	0.5	8	26	45	1252	0.051757813	3.5255859	0.47387695	0.41162109	-0.65185547	0.78198242	0.022216797	0	0	0	0	0	0	0	0	0	0.9050293	0.094970703	0.034179688	-0.006103516	0.008056641	-0.019775391	0.009	39471.35	0	0	0.009
715	32226	32226	Category A	0.45581055	0.41992188	-0.671875	-0.21533203	-0.000976563	0.38793945	0.48	0.009	11/6/2018	11	6	2018	8:26:45	30405	0.6	8	26	45	1265	0.051757813	3.5255859	0.47412109	0.41162109	-0.65161133	1.876709	0.028564453	0	0	0	0	0	0	0	0	0	0.9050293	0.094970703	0.046875	-0.018310547	0.008056641	-0.020019531	0.009	39471.35	0	0	0.009
716	32227	32227	Category A	0.44384766	0.40795898	-0.65991211	-0.22900391	-0.002441406	0.38647461	0.48	0.009	11/6/2018	11	6	2018	8:26:45	30405	0.7	8	26	45	1302	0.051757813	3.5255859	0.47387695	0.41162109	-0.65185547	2.5571289	0.03125	0	0	0	0	0	0	0	0	0	0.9050293	0.094970703	0.041992188	-0.030029297	-0.003662109	-0.0078125	0.009	39471.35	0	0	0.009
717	32228	32228	Category A	0.45581055	0.41992188	-0.65991211	-0.22045898	0.001220703	0.38989258	0.48	0.009	11/6/2018	11	6	2018	8:26:45	30405	0.8	8	26	45	1302	0.051757813	3.5255859	0.47338867	0.41137695	-0.65209961	2.2941895	0.020996094	0	0	0	0	0	0	0	0	0	0.90478516	0.095214844	0.033935547	-0.017578125	0.008300781	-0.007568359	0.009	39471.35	0	0	0.009
718	32229	32229	Category A	0.47998047	0.40795898	-0.65991211	-0.22558594	-0.005126953	0.38061523	0.48	0.009	11/6/2018	11	6	2018	8:26:45	30405	0.9	8	26	45	1277	0.051757813	3.5255859	0.47338867	0.41137695	-0.65209961	1.2749023	0.010498047	0	0	0	0	0	0	0	0	0	0.90478516	0.095214844	0.017578125	0.006347656	-0.003417969	-0.007568359	0.009	39471.35	0	0	0.009
719	32230	32230	Category A	0.49194336	0.39599609	-0.65991211	-0.21459961	-0.000244141	0.39501953	0.48	0.009	11/6/2018	11	6	2018	8:26:46	30406	0	8	26	46	1265	0.051757813	3.5255859	0.47314453	0.41210938	-0.65136719	0.4543457	0.025878906	0	0	0	0	0	0	0	0	0	0.90454102	0.095458984	0.04296875	0.018554688	-0.016113281	-0.008300781	0.009	39471.35	0	0	0.009
720	32231	32231	Category A	0.47998047	0.39599609	-0.6237793	-0.2253418	-0.001953125	0.40380859	0.48	0.009	11/6/2018	11	6	2018	8:26:46	30406	0.1	8	26	46	1252	0.051757813	3.5255859	0.47314453	0.41210938	-0.65087891	0.2043457	0.032226563	0	0	0	0	0	0	0	0	0	0.90405273	0.095947266	0.049804688	0.006591797	-0.016113281	0.027099609	0.009	39471.35	0	0	0.009
721	32232	32232	Category A	0.49194336	0.41992188	-0.59985352	-0.22314453	0.001708984	0.39477539	0.48	0.009	11/6/2018	11	6	2018	8:26:46	30406	0.2	8	26	46	1289	0.051757813	3.5255859	0.47338867	0.41137695	-0.65039063	1.3522949	0.0546875	0	0	0	0	0	0	0	0	0	0.90356445	0.096435547	0.077636719	0.018310547	0.008300781	0.050537109	0.009	39471.35	0	0	0.009
722	32233	32233	Category A	0.47998047	0.40795898	-0.63598633	-0.21875	-0.002441406	0.38793945	0.48	0.009	11/6/2018	11	6	2018	8:26:46	30406	0.3	8	26	46	1301	0.051757813	3.5255859	0.47314453	0.41137695	-0.65039063	2.5783691	0.016357422	0	0	0	0	0	0	0	0	0	0.90356445	0.096435547	0.024658203	0.006591797	-0.003417969	0.014404297	0.009	39471.35	0	0	0.009
723	32234	32234	Category A	0.50390625	0.40795898	-0.63598633	-0.21801758	0.002685547	0.39086914	0.48	0.009	11/6/2018	11	6	2018	8:26:46	30406	0.4	8	26	46	1265	0.051757813	3.5255859	0.47290039	0.41113281	-0.65039063	2.6525879	0.034179688	0	0	0	0	0	0	0	0	0	0.90332031	0.096679688	0.048583984	0.030761719	-0.003173828	0.014404297	0.009	39471.35	0	0	0.009
724	32235	32235	Category A	0.50390625	0.39599609	-0.6237793	-0.21801758	0.002685547	0.39086914	0.48	0.009	11/6/2018	11	6	2018	8:26:46	30406	0.5	8	26	46	1265	0.051757813	3.5255859	0.47314453	0.41113281	-0.65063477	2.345459	0.043457031	0	0	0	0	0	0	0	0	0	0.90356445	0.096435547	0.072753906	0.030517578	-0.015136719	0.026855469	0.009	39471.35	0	0	0.009
725	32236	32236	Category A	0.45581055	0.41992188	-0.64794922	-0.22143555	-0.004150391	0.3918457	0.49	0.009	11/6/2018	11	6	2018	8:26:46	30406	0.6	8	26	46	1215	0.051025391	3.4305176	0.47290039	0.41137695	-0.65087891	2.6264648	0.01953125	0	0	0	0	0	0	0	0	0	0.90356445	0.096435547	0.028808594	-0.017089844	0.008300781	0.002929688	0.009	39471.35	0	0	0.009
726	32237	32237	Category A	0.46777344	0.41992188	-0.63598633	-0.21630859	0.000488281	0.38500977	0.49	0.009	11/6/2018	11	6	2018	8:26:46	30406	0.7	8	26	46	1228	0.051025391	3.4305176	0.47338867	0.41113281	-0.65087891	2.7856445	0.018066406	0	0	0	0	0	0	0	0	0	0.90380859	0.096191406	0.029296875	-0.005615234	0.008544922	0.014892578	0.009	39471.35	0	0	0.009
727	32238	32238	Category A	0.44384766	0.40795898	-0.63598633	-0.22583008	0.002685547	0.38183594	0.49	0.009	11/6/2018	11	6	2018	8:26:46	30406	0.8	8	26	46	1265	0.051025391	3.4305176	0.47338867	0.41113281	-0.65112305	1.9641113	0.033203125	0	0	0	0	0	0	0	0	0	0.90405273	0.095947266	0.047851563	-0.029541016	-0.003173828	0.015136719	0.009	39471.35	0	0	0.009
728	32239	32239	Category A	0.47998047	0.43188477	-0.63598633	-0.22070313	0.004150391	0.38598633	0.49	0.009	11/6/2018	11	6	2018	8:26:46	30406	0.9	8	26	46	1252	0.051025391	3.4305176	0.47338867	0.41137695	-0.65136719	0.43212891	0.026367188	0	0	0	0	0	0	0	0	0	0.90429688	0.095703125	0.042236328	0.006347656	0.020263672	0.015380859	0.009	39471.35	0	0	0.009
729	32240	32240	Category A	0.45581055	0.43188477	-0.64794922	-0.21826172	0.000732422	0.38183594	0.49	0.009	11/6/2018	11	6	2018	8:26:47	30407	0	8	26	47	1252	0.051025391	3.4305176	0.47338867	0.41137695	-0.65161133	0.64941406	0.027099609	0	0	0	0	0	0	0	0	0	0.90454102	0.095458984	0.041748047	-0.017578125	0.020263672	0.003662109	0.009	39471.35	0	0	0.009
730	32241	32241	Category A	0.46777344	0.39599609	-0.6237793	-0.21875	0.003417969	0.39599609	0.49	0.009	11/6/2018	11	6	2018	8:26:47	30407	0.1	8	26	47	1215	0.051025391	3.4305176	0.47338867	0.41137695	-0.65136719	1.5297852	0.032226563	0	0	0	0	0	0	0	0	0	0.90429688	0.095703125	0.048828125	-0.005615234	-0.015380859	0.027587891	0.009	39471.35	0	0	0.009
731	32242	32242	Category A	0.46777344	0.43188477	-0.64794922	-0.22460938	0.000732422	0.39257813	0.49	0.009	11/6/2018	11	6	2018	8:26:47	30407	0.2	8	26	47	1203	0.051025391	3.4305176	0.47338867	0.41088867	-0.65161133	2.3173828	0.021972656	0	0	0	0	0	0	0	0	0	0.90429688	0.095703125	0.030273438	-0.005615234	0.020751953	0.003662109	0.009	39471.35	0	0	0.009
732	32243	32243	Category A	0.45581055	0.39599609	-0.64794922	-0.21459961	-0.000244141	0.39379883	0.49	0.009	11/6/2018	11	6	2018	8:26:47	30407	0.3	8	26	47	1203	0.051025391	3.4305176	0.47387695	0.41088867	-0.65112305	3.3293457	0.023681641	0	0	0	0	0	0	0	0	0	0.90405273	0.095947266	0.036376953	-0.018066406	-0.014892578	0.003173828	0.009	39471.35	0	0	0.009
733	32244	32244	Category A	0.46777344	0.41992188	-0.65991211	-0.22094727	0.002197266	0.37670898	0.49	0.009	11/6/2018	11	6	2018	8:26:47	30407	0.4	8	26	47	1203	0.051025391	3.4305176	0.47387695	0.41064453	-0.65112305	3.3535156	0.013916016	0	0	0	0	0	0	0	0	0	0.90405273	0.095947266	0.023681641	-0.006103516	0.009033203	-0.008544922	0.009	39471.35	0	0	0.009
734	32245	32245	Category A	0.45581055	0.44384766	-0.63598633	-0.21826172	0.002441406	0.39208984	0.49	0.009	11/6/2018	11	6	2018	8:26:47	30407	0.5	8	26	47	1215	0.051025391	3.4305176	0.47363281	0.41088867	-0.65112305	2.5839844	0.040283203	0	0	0	0	0	0	0	0	0	0.90405273	0.095947266	0.065917969	-0.017822266	0.032714844	0.015136719	0.009	39471.35	0	0	0.009
735	32246	32246	Category A	0.47998047	0.41992188	-0.671875	-0.22460938	0.001953125	0.39477539	0.5	0.009	11/6/2018	11	6	2018	8:26:47	30407	0.6	8	26	47	1179	0.051025391	3.4305176	0.47314453	0.41088867	-0.65112305	1.8537598	0.0234375	0	0	0	0	0	0	0	0	0	0.90380859	0.096191406	0.036132813	0.006591797	0.008789063	-0.020507813	0.009	39471.35	0	0	0.009
736	32247	32247	Category A	0.49194336	0.40795898	-0.671875	-0.21606445	0.000732422	0.39208984	0.5	0.009	11/6/2018	11	6	2018	8:26:47	30407	0.7	8	26	47	1191	0.051025391	3.4305176	0.47338867	0.41088867	-0.65185547	1.1376953	0.027099609	0	0	0	0	0	0	0	0	0	0.90454102	0.095458984	0.041015625	0.018310547	-0.002929688	-0.019775391	0.009	39471.35	0	0	0.009
737	32248	32248	Category A	0.46777344	0.40795898	-0.671875	-0.22363281	0.006347656	0.39697266	0.5	0.009	11/6/2018	11	6	2018	8:26:47	30407	0.8	8	26	47	1191	0.051025391	3.4305176	0.47363281	0.41088867	-0.65185547	0.019775391	0.020996094	0	0	0	0	0	0	0	0	0	0.90454102	0.095458984	0.028808594	-0.005859375	-0.002929688	-0.019775391	0.009	39471.35	0	0	0.009
738	32249	32249	Category A	0.47998047	0.40795898	-0.65991211	-0.22045898	0.002441406	0.38891602	0.5	0.009	11/6/2018	11	6	2018	8:26:47	30407	0.9	8	26	47	1203	0.051025391	3.4305176	0.47363281	0.41064453	-0.65161133	1.5778809	0.010498047	0	0	0	0	0	0	0	0	0	0.90429688	0.095703125	0.017089844	0.006103516	-0.002685547	-0.008056641	0.009	39471.35	0	0	0.009
739	32250	32250	Category A	0.47998047	0.37182617	-0.64794922	-0.21948242	-0.00390625	0.39892578	0.5	0.009	11/6/2018	11	6	2018	8:26:48	30408	0	8	26	48	1252	0.051025391	3.4305176	0.47387695	0.41040039	-0.65136719	2.5	0.039306641	0	0	0	0	0	0	0	0	0	0.90429688	0.095703125	0.048095703	0.005859375	-0.038574219	0.003417969	0.009	39471.35	0	0	0.009
740	32251	32251	Category A	0.49194336	0.39599609	-0.64794922	-0.22485352	0.005371094	0.39697266	0.5	0.009	11/6/2018	11	6	2018	8:26:48	30408	0.1	8	26	48	1240	0.051025391	3.4305176	0.47412109	0.41015625	-0.65136719	2.4985352	0.022949219	0	0	0	0	0	0	0	0	0	0.90429688	0.095703125	0.035400391	0.017578125	-0.014160156	0.003417969	0.009	39471.35	0	0	0.009
741	32252	32252	Category A	0.49194336	0.40795898	-0.63598633	-0.21606445	0.000732422	0.39208984	0.5	0.009	11/6/2018	11	6	2018	8:26:48	30408	0.2	8	26	48	1277	0.051025391	3.4305176	0.47436523	0.40966797	-0.65112305	2.0991211	0.023193359	0	0	0	0	0	0	0	0	0	0.90405273	0.095947266	0.034667969	0.017333984	-0.001708984	0.015136719	0.009	39471.35	0	0	0.009
742	32253	32253	Category A	0.45581055	0.43188477	-0.63598633	-0.21777344	-0.000488281	0.40405273	0.5	0.009	11/6/2018	11	6	2018	8:26:48	30408	0.3	8	26	48	1265	0.051025391	3.4305176	0.47436523	0.40966797	-0.65112305	2.2546387	0.032470703	0	0	0	0	0	0	0	0	0	0.90380859	0.096191406	0.055664063	-0.018554688	0.021972656	0.015136719	0.009	39471.35	0	0	0.009
743	32254	32254	Category A	0.45581055	0.40795898	-0.64794922	-0.21728516	0.001708984	0.38598633	0.5	0.009	11/6/2018	11	6	2018	8:26:48	30408	0.4	8	26	48	1252	0.051025391	3.4305176	0.47485352	0.40991211	-0.65087891	1.689209	0.019287109	0	0	0	0	0	0	0	0	0	0.90405273	0.095947266	0.024169922	-0.019042969	-0.001953125	0.002929688	0.009	39471.35	0	0	0.009
744	32255	32255	Category A	0.46777344	0.39599609	-0.6237793	-0.22705078	0.001464844	0.3684082	0.5	0.009	11/6/2018	11	6	2018	8:26:48	30408	0.5	8	26	48	1252	0.051025391	3.4305176	0.47509766	0.40966797	-0.65087891	0.45996094	0.03125	0	0	0	0	0	0	0	0	0	0.90405273	0.095947266	0.048339844	-0.007324219	-0.013671875	0.027099609	0.009	39471.35	0	0	0.009
745	32256	32256	Category A	0.43188477	0.39599609	-0.65991211	-0.22119141	-0.000244141	0.39794922	0.51	0.009	11/6/2018	11	6	2018	8:26:48	30408	0.6	8	26	48	1265	0.051025391	3.4305176	0.47436523	0.40966797	-0.65087891	0.4152832	0.045654297	0	0	0	0	0	0	0	0	0	0.90356445	0.096435547	0.065429688	-0.042480469	-0.013671875	-0.008789063	0.009	39471.35	0	0	0.009
746	32257	32257	Category A	0.45581055	0.40795898	-0.68383789	-0.21655273	-0.001464844	0.40209961	0.51	0.009	11/6/2018	11	6	2018	8:26:48	30408	0.7	8	26	48	1277	0.051025391	3.4305176	0.47460938	0.40991211	-0.65087891	1.0791016	0.037841797	0	0	0	0	0	0	0	0	0	0.90405273	0.095947266	0.053710938	-0.018798828	-0.001953125	-0.032714844	0.009	39471.35	0	0	0.009
747	32258	32258	Category A	0.46777344	0.39599609	-0.671875	-0.21972656	0.003173828	0.38085938	0.51	0.009	11/6/2018	11	6	2018	8:26:48	30408	0.8	8	26	48	1277	0.051025391	3.4305176	0.47460938	0.40991211	-0.65063477	1.7094727	0.026123047	0	0	0	0	0	0	0	0	0	0.90380859	0.096191406	0.041992188	-0.006835938	-0.013916016	-0.020996094	0.009	39471.35	0	0	0.009
748	32259	32259	Category A	0.45581055	0.43188477	-0.65991211	-0.21801758	0.003173828	0.38696289	0.51	0.009	11/6/2018	11	6	2018	8:26:48	30408	0.9	8	26	48	1302	0.051025391	3.4305176	0.47460938	0.40966797	-0.65063477	2.4401855	0.030273438	0	0	0	0	0	0	0	0	0	0.90356445	0.096435547	0.049804688	-0.018798828	0.021972656	-0.009033203	0.009	39471.35	0	0	0.009
749	32260	32260	Category A	0.47998047	0.41992188	-0.671875	-0.22729492	0.008300781	0.39599609	0.51	0.009	11/6/2018	11	6	2018	8:26:49	30409	0	8	26	49	1252	0.051025391	3.4305176	0.47485352	0.40991211	-0.65014648	2.8413086	0.024169922	0	0	0	0	0	0	0	0	0	0.90356445	0.096435547	0.036376953	0.004882813	0.009765625	-0.021484375	0.009	39471.35	0	0	0.009
750	32261	32261	Category A	0.47998047	0.39599609	-0.64794922	-0.21972656	0.001464844	0.38671875	0.51	0.009	11/6/2018	11	6	2018	8:26:49	30409	0.1	8	26	49	1240	0.051025391	3.4305176	0.4753418	0.41040039	-0.65014648	2.7028809	0.015136719	0	0	0	0	0	0	0	0	0	0.90380859	0.096191406	0.021240234	0.004394531	-0.014404297	0.002197266	0.009	39471.35	0	0	0.009
751	32262	32262	Category A	0.47998047	0.40795898	-0.671875	-0.22143555	-0.001708984	0.38989258	0.51	0.009	11/6/2018	11	6	2018	8:26:49	30409	0.2	8	26	49	1228	0.051025391	3.4305176	0.4753418	0.41015625	-0.64990234	2.480957	0.022460938	0	0	0	0	0	0	0	0	0	0.90380859	0.096191406	0.028808594	0.004394531	-0.002197266	-0.021728516	0.009	39471.35	0	0	0.009
752	32263	32263	Category A	0.45581055	0.44384766	-0.671875	-0.22241211	-0.003662109	0.37963867	0.51	0.009	11/6/2018	11	6	2018	8:26:49	30409	0.3	8	26	49	1191	0.051025391	3.4305176	0.47485352	0.41015625	-0.6496582	1.8022461	0.044189453	0	0	0	0	0	0	0	0	0	0.90332031	0.096679688	0.074462891	-0.019042969	0.033447266	-0.021972656	0.009	39471.35	0	0	0.009
753	32264	32264	Category A	0.46777344	0.40795898	-0.64794922	-0.22021484	0.002685547	0.39477539	0.51	0.009	11/6/2018	11	6	2018	8:26:49	30409	0.4	8	26	49	1215	0.051025391	3.4305176	0.47460938	0.40966797	-0.6496582	0.76733398	0.007324219	0	0	0	0	0	0	0	0	0	0.90307617	0.096923828	0.010498047	-0.006835938	-0.001708984	0.001708984	0.009	39471.35	0	0	0.009
754	32265	32265	Category A	0.50390625	0.39599609	-0.6237793	-0.22045898	-0.003662109	0.39086914	0.51	0.009	11/6/2018	11	6	2018	8:26:49	30409	0.5	8	26	49	1228	0.051025391	3.4305176	0.47412109	0.40942383	-0.64916992	0.32348633	0.041259766	0	0	0	0	0	0	0	0	0	0.90209961	0.097900391	0.068603516	0.029541016	-0.013427734	0.025390625	0.009	39471.35	0	0	0.009
755	32266	32266	Category A	0.45581055	0.41992188	-0.65991211	-0.22314453	0.002685547	0.38793945	0.52	0.009	11/6/2018	11	6	2018	8:26:49	30409	0.6	8	26	49	1228	0.051025391	3.4305176	0.47412109	0.40917969	-0.64892578	0.075195313	0.023925781	0	0	0	0	0	0	0	0	0	0.90185547	0.098144531	0.040039063	-0.018310547	0.010498047	-0.010742188	0.009	39471.35	0	0	0.009
756	32267	32267	Category A	0.43188477	0.37182617	-0.671875	-0.21801758	0.005371094	0.39013672	0.52	0.009	11/6/2018	11	6	2018	8:26:49	30409	0.7	8	26	49	1252	0.051025391	3.4305176	0.47460938	0.40893555	-0.6484375	0.65380859	0.061279297	0	0	0	0	0	0	0	0	0	0.90161133	0.098388672	0.10327148	-0.042724609	-0.037109375	-0.023193359	0.009	39471.35	0	0	0.009
757	32268	32268	Category A	0.47998047	0.40795898	-0.65991211	-0.21972656	0.004150391	0.39013672	0.52	0.009	11/6/2018	11	6	2018	8:26:49	30409	0.8	8	26	49	1228	0.051025391	3.4305176	0.47509766	0.40869141	-0.6484375	1.0751953	0.012207031	0	0	0	0	0	0	0	0	0	0.90185547	0.098144531	0.016845703	0.004638672	-0.000732422	-0.011230469	0.009	39471.35	0	0	0.009
758	32269	32269	Category A	0.44384766	0.44384766	-0.63598633	-0.22290039	-0.001220703	0.39672852	0.52	0.009	11/6/2018	11	6	2018	8:26:49	30409	0.9	8	26	49	1215	0.051025391	3.4305176	0.4753418	0.40869141	-0.6484375	1.1982422	0.048583984	0	0	0	0	0	0	0	0	0	0.90209961	0.097900391	0.079101563	-0.031494141	0.034912109	0.012451172	0.009	39471.35	0	0	0.009
759	32270	32270	Category A	0.49194336	0.40795898	-0.6237793	-0.21899414	0.000488281	0.38696289	0.52	0.009	11/6/2018	11	6	2018	8:26:50	30410	0	8	26	50	1203	0.051025391	3.4305176	0.4753418	0.40869141	-0.64868164	1.0839844	0.029785156	0	0	0	0	0	0	0	0	0	0.90209961	0.097900391	0.042236328	0.016357422	-0.000732422	0.024902344	0.009	39471.35	0	0	0.009
760	32271	32271	Category A	0.49194336	0.39599609	-0.63598633	-0.22558594	0.001953125	0.39599609	0.52	0.009	11/6/2018	11	6	2018	8:26:50	30410	0.1	8	26	50	1179	0.051025391	3.4305176	0.47509766	0.40869141	-0.64868164	1.482666	0.024658203	0	0	0	0	0	0	0	0	0	0.90209961	0.097900391	0.042236328	0.016601563	-0.012695313	0.012695313	0.009	39471.35	0	0	0.009
761	32272	32272	Category A	0.47998047	0.41992188	-0.64794922	-0.22167969	0.000732422	0.38085938	0.52	0.009	11/6/2018	11	6	2018	8:26:50	30410	0.2	8	26	50	1179	0.051025391	3.4305176	0.47485352	0.40893555	-0.64916992	1.8193359	0.011962891	0	0	0	0	0	0	0	0	0	0.90234375	0.09765625	0.017089844	0.004882813	0.010742188	0.001220703	0.009	39471.35	0	0	0.009
762	32273	32273	Category A	0.47998047	0.41992188	-0.65991211	-0.21582031	0.000976563	0.40112305	0.52	0.009	11/6/2018	11	6	2018	8:26:50	30410	0.3	8	26	50	1179	0.051025391	3.4305176	0.47485352	0.40869141	-0.65014648	1.1933594	0.015380859	0	0	0	0	0	0	0	0	0	0.90283203	0.097167969	0.025634766	0.004882813	0.010986328	-0.009521484	0.009	39471.35	0	0	0.009
763	32274	32274	Category A	0.47998047	0.40795898	-0.65991211	-0.22485352	0.010498047	0.39282227	0.52	0.009	11/6/2018	11	6	2018	8:26:50	30410	0.4	8	26	50	1191	0.051025391	3.4595215	0.47485352	0.40893555	-0.65014648	0.60131836	0.010742188	0	0	0	0	0	0	0	0	0	0.90307617	0.096923828	0.015625	0.004882813	-0.000976563	-0.009521484	0.009	39471.35	0	0	0.009
764	32275	32275	Category A	0.45581055	0.40795898	-0.65991211	-0.22167969	-0.000732422	0.38476563	0.52	0.009	11/6/2018	11	6	2018	8:26:50	30410	0.5	8	26	50	1203	0.051025391	3.4595215	0.47460938	0.40893555	-0.65014648	0.68994141	0.020996094	0	0	0	0	0	0	0	0	0	0.90307617	0.096923828	0.029541016	-0.018798828	-0.000976563	-0.009521484	0.009	39471.35	0	0	0.009
765	32276	32276	Category A	0.47998047	0.40795898	-0.65991211	-0.22192383	-0.001220703	0.39770508	0.53	0.009	11/6/2018	11	6	2018	8:26:50	30410	0.6	8	26	50	1228	0.051025391	3.4595215	0.47412109	0.40917969	-0.65039063	0.86743164	0.010986328	0	0	0	0	0	0	0	0	0	0.90307617	0.096923828	0.016357422	0.005615234	-0.001220703	-0.009277344	0.009	39471.35	0	0	0.009
766	32277	32277	Category A	0.49194336	0.41992188	-0.68383789	-0.21850586	0.002197266	0.39990234	0.53	0.009	11/6/2018	11	6	2018	8:26:50	30410	0.7	8	26	50	1228	0.051025391	3.4595215	0.47460938	0.40893555	-0.65014648	0.82202148	0.0390625	0	0	0	0	0	0	0	0	0	0.90307617	0.096923828	0.061523438	0.017089844	0.010742188	-0.033447266	0.009	39471.35	0	0	0.009
767	32278	32278	Category A	0.49194336	0.40795898	-0.64794922	-0.2277832	-0.001708984	0.37646484	0.53	0.009	11/6/2018	11	6	2018	8:26:50	30410	0.8	8	26	50	1252	0.051025391	3.4595215	0.47460938	0.40893555	-0.65039063	0.63720703	0.017333984	0	0	0	0	0	0	0	0	0	0.90307617	0.096923828	0.020507813	0.017089844	-0.000976563	0.002441406	0.009	39471.35	0	0	0.009
768	32279	32279	Category A	0.47998047	0.39599609	-0.65991211	-0.22583008	0.001708984	0.38574219	0.53	0.009	11/6/2018	11	6	2018	8:26:50	30410	0.9	8	26	50	1240	0.051025391	3.4595215	0.47485352	0.40917969	-0.65039063	0.83325195	0.016845703	0	0	0	0	0	0	0	0	0	0.90332031	0.096679688	0.027587891	0.004882813	-0.013183594	-0.009277344	0.009	39471.35	0	0	0.009
769	32280	32280	Category A	0.49194336	0.40795898	-0.64794922	-0.21801758	0.002685547	0.39477539	0.53	0.009	11/6/2018	11	6	2018	8:26:51	30411	0	8	26	51	1215	0.051025391	3.4595215	0.47460938	0.40893555	-0.65014648	0.79101563	0.017333984	0	0	0	0	0	0	0	0	0	0.90307617	0.096923828	0.020751953	0.017089844	-0.000976563	0.002197266	0.009	39471.35	0	0	0.009
770	32281	32281	Category A	0.47998047	0.39599609	-0.64794922	-0.21948242	-0.001464844	0.39379883	0.53	0.009	11/6/2018	11	6	2018	8:26:51	30411	0.1	8	26	51	1203	0.051025391	3.4595215	0.47485352	0.40869141	-0.65014648	0.066162109	0.013916016	0	0	0	0	0	0	0	0	0	0.90307617	0.096923828	0.020019531	0.004882813	-0.012695313	0.002197266	0.009	39471.35	0	0	0.009
771	32282	32282	Category A	0.46777344	0.43188477	-0.63598633	-0.2265625	-0.001708984	0.37646484	0.53	0.009	11/6/2018	11	6	2018	8:26:51	30411	0.2	8	26	51	1166	0.051025391	3.4595215	0.47509766	0.40893555	-0.65014648	0.52368164	0.027832031	0	0	0	0	0	0	0	0	0	0.90307617	0.096923828	0.044433594	-0.007324219	0.022705078	0.014160156	0.009	39471.35	0	0	0.009
772	32283	32283	Category A	0.46777344	0.40795898	-0.65991211	-0.2277832	0.005859375	0.3828125	0.53	0.009	11/6/2018	11	6	2018	8:26:51	30411	0.3	8	26	51	1166	0.051025391	3.4595215	0.47460938	0.40869141	-0.64990234	0.93505859	0.011962891	0	0	0	0	0	0	0	0	0	0.90258789	0.097412109	0.017578125	-0.006835938	-0.000732422	-0.009765625	0.009	39471.35	0	0	0.009
773	32284	32284	Category A	0.47998047	0.40795898	-0.63598633	-0.22314453	0	0.38867188	0.53	0.009	11/6/2018	11	6	2018	8:26:51	30411	0.4	8	26	51	1154	0.051025391	3.4595215	0.47485352	0.40869141	-0.64990234	1.3081055	0.014892578	0	0	0	0	0	0	0	0	0	0.90283203	0.097167969	0.019775391	0.004882813	-0.000732422	0.013916016	0.009	39471.35	0	0	0.009
774	32285	32285	Category A	0.44384766	0.41992188	-0.6237793	-0.21948242	0.001708984	0.39404297	0.53	0.009	11/6/2018	11	6	2018	8:26:51	30411	0.5	8	26	51	1179	0.051025391	3.4595215	0.47509766	0.40844727	-0.64990234	1.1218262	0.042236328	0	0	0	0	0	0	0	0	0	0.90283203	0.097167969	0.068847656	-0.03125	0.011230469	0.026123047	0.009	39471.35	0	0	0.009
775	32286	32286	Category A	0.47998047	0.40795898	-0.68383789	-0.21435547	-0.002685547	0.39794922	0.54	0.009	11/6/2018	11	6	2018	8:26:51	30411	0.6	8	26	51	1215	0.051025391	3.4595215	0.4753418	0.40820313	-0.65014648	0.75097656	0.033691406	0	0	0	0	0	0	0	0	0	0.90307617	0.096923828	0.038330078	0.004394531	-0.000244141	-0.033447266	0.009	39471.35	0	0	0.009
776	32287	32287	Category A	0.47998047	0.40795898	-0.64794922	-0.22851563	0.001953125	0.37646484	0.54	0.009	11/6/2018	11	6	2018	8:26:51	30411	0.7	8	26	51	1228	0.051025391	3.4595215	0.47509766	0.40820313	-0.6496582	0.26611328	0.004882813	0	0	0	0	0	0	0	0	0	0.90258789	0.097412109	0.006835938	0.004638672	-0.000244141	0.001708984	0.009	39471.35	0	0	0.009
777	32288	32288	Category A	0.47998047	0.39599609	-0.63598633	-0.22705078	0.003417969	0.37890625	0.54	0.009	11/6/2018	11	6	2018	8:26:51	30411	0.8	8	26	51	1264	0.051025391	3.4595215	0.47460938	0.40820313	-0.6496582	0.13647461	0.019287109	0	0	0	0	0	0	0	0	0	0.90234375	0.09765625	0.031494141	0.005126953	-0.012207031	0.013671875	0.009	39471.35	0	0	0.009
778	32289	32289	Category A	0.49194336	0.40795898	-0.65991211	-0.21972656	0.001464844	0.38671875	0.54	0.009	11/6/2018	11	6	2018	8:26:51	30411	0.9	8	26	51	1264	0.051025391	3.4595215	0.47460938	0.40820313	-0.64990234	0.45922852	0.019775391	0	0	0	0	0	0	0	0	0	0.90234375	0.09765625	0.027587891	0.017089844	-0.000244141	-0.009765625	0.009	39471.35	0	0	0.009
779	32290	32290	Category A	0.50390625	0.38378906	-0.65991211	-0.21801758	0.002685547	0.39379883	0.54	0.009	11/6/2018	11	6	2018	8:26:52	30412	0	8	26	52	1264	0.051025391	3.4595215	0.47509766	0.40844727	-0.6496582	1.0163574	0.0390625	0	0	0	0	0	0	0	0	0	0.90258789	0.097412109	0.063476563	0.028564453	-0.024658203	-0.010009766	0.009	39471.35	0	0	0.009
780	32291	32291	Category A	0.46777344	0.38378906	-0.6237793	-0.22290039	-0.000488281	0.40063477	0.54	0.009	11/6/2018	11	6	2018	8:26:52	30412	0.1	8	26	52	1252	0.051025391	3.4595215	0.47460938	0.40893555	-0.64990234	1.6962891	0.036865234	0	0	0	0	0	0	0	0	0	0.90283203	0.097167969	0.058349609	-0.006835938	-0.025146484	0.026123047	0.009	39471.35	0	0	0.009
781	32292	32292	Category A	0.47998047	0.39599609	-0.6237793	-0.22558594	0.005371094	0.39282227	0.54	0.009	11/6/2018	11	6	2018	8:26:52	30412	0.2	8	26	52	1240	0.051025391	3.4595215	0.47460938	0.40893555	-0.64990234	1.9707031	0.029785156	0	0	0	0	0	0	0	0	0	0.90283203	0.097167969	0.044677734	0.005126953	-0.012939453	0.026123047	0.009	39471.35	0	0	0.009
782	32293	32293	Category A	0.50390625	0.44384766	-0.63598633	-0.21850586	0.002197266	0.39990234	0.54	0.009	11/6/2018	11	6	2018	8:26:52	30412	0.3	8	26	52	1215	0.051025391	3.4595215	0.47412109	0.40917969	-0.65014648	1.9626465	0.047607422	0	0	0	0	0	0	0	0	0	0.90258789	0.097412109	0.078369141	0.029541016	0.034423828	0.014160156	0.009	39471.35	0	0	0.009
783	32294	32294	Category A	0.47998047	0.40795898	-0.63598633	-0.22802734	-0.003662109	0.39868164	0.54	0.009	11/6/2018	11	6	2018	8:26:52	30412	0.4	8	26	52	1166	0.051025391	3.4595215	0.47412109	0.40917969	-0.65039063	2.0410156	0.015625	0	0	0	0	0	0	0	0	0	0.90307617	0.096923828	0.021728516	0.005615234	-0.001220703	0.014404297	0.009	39471.35	0	0	0.009
784	32295	32295	Category A	0.45581055	0.40795898	-0.65991211	-0.21948242	0.002685547	0.39379883	0.54	0.009	11/6/2018	11	6	2018	8:26:52	30412	0.5	8	26	52	1166	0.051025391	3.4595215	0.47412109	0.40917969	-0.65039063	2.0952148	0.020507813	0	0	0	0	0	0	0	0	0	0.90283203	0.097167969	0.029052734	-0.018310547	-0.001220703	-0.009277344	0.009	39471.35	0	0	0.009
785	32296	32296	Category A	0.50390625	0.41992188	-0.63598633	-0.22021484	0.001953125	0.39477539	0.55	0.009	11/6/2018	11	6	2018	8:26:52	30412	0.6	8	26	52	1154	0.051025391	3.4595215	0.47387695	0.40966797	-0.65087891	1.7866211	0.034912109	0	0	0	0	0	0	0	0	0	0.90332031	0.096679688	0.054931641	0.029785156	0.010009766	0.014892578	0.009	39471.35	0	0	0.009
786	32297	32297	Category A	0.47998047	0.40795898	-0.63598633	-0.22705078	0.002441406	0.36865234	0.55	0.009	11/6/2018	11	6	2018	8:26:52	30412	0.7	8	26	52	1142	0.051025391	3.4595215	0.47412109	0.41040039	-0.65039063	1.1879883	0.015869141	0	0	0	0	0	0	0	0	0	0.90356445	0.096435547	0.022705078	0.005615234	-0.002441406	0.014404297	0.009	39471.35	0	0	0.009
787	32298	32298	Category A	0.49194336	0.39599609	-0.65991211	-0.22070313	0.004150391	0.37670898	0.55	0.009	11/6/2018	11	6	2018	8:26:52	30412	0.8	8	26	52	1166	0.051025391	3.4595215	0.47412109	0.41064453	-0.65014648	0.49145508	0.024902344	0	0	0	0	0	0	0	0	0	0.90356445	0.096435547	0.041992188	0.017578125	-0.014648438	-0.009521484	0.009	39471.35	0	0	0.009
788	32299	32299	Category A	0.49194336	0.39599609	-0.65991211	-0.21972656	-0.002441406	0.38793945	0.55	0.009	11/6/2018	11	6	2018	8:26:52	30412	0.9	8	26	52	1191	0.051025391	3.4595215	0.47460938	0.41088867	-0.64990234	0.092285156	0.024902344	0	0	0	0	0	0	0	0	0	0.90356445	0.096435547	0.042236328	0.017089844	-0.014892578	-0.009765625	0.009	39471.35	0	0	0.009
789	32300	32300	Category A	0.47998047	0.41992188	-0.671875	-0.21948242	0	0.38867188	0.55	0.009	11/6/2018	11	6	2018	8:26:53	30413	0	8	26	53	1179	0.051025391	3.4595215	0.47509766	0.41088867	-0.64990234	0.58251953	0.023925781	0	0	0	0	0	0	0	0	0	0.90380859	0.096191406	0.035644531	0.004638672	0.008789063	-0.021728516	0.009	39471.35	0	0	0.009
790	32301	32301	Category A	0.49194336	0.40795898	-0.65991211	-0.22583008	-0.000732422	0.38574219	0.55	0.009	11/6/2018	11	6	2018	8:26:53	30413	0.1	8	26	53	1203	0.051025391	3.4595215	0.4753418	0.41040039	-0.6496582	1.0014648	0.01953125	0	0	0	0	0	0	0	0	0	0.90380859	0.096191406	0.029052734	0.016357422	-0.002441406	-0.010009766	0.009	39471.35	0	0	0.009
791	32302	32302	Category A	0.47998047	0.40795898	-0.6237793	-0.21801758	0.003173828	0.38793945	0.55	0.009	11/6/2018	11	6	2018	8:26:53	30413	0.2	8	26	53	1215	0.051025391	3.4595215	0.47583008	0.41088867	-0.64990234	1.3220215	0.026611328	0	0	0	0	0	0	0	0	0	0.90429688	0.095703125	0.033203125	0.00390625	-0.002929688	0.026123047	0.009	39471.35	0	0	0.009
792	32303	32303	Category A	0.46777344	0.39599609	-0.63598633	-0.22875977	0.000976563	0.39697266	0.55	0.009	11/6/2018	11	6	2018	8:26:53	30413	0.3	8	26	53	1215	0.051025391	3.4595215	0.47607422	0.41088867	-0.6496582	1.2407227	0.021972656	0	0	0	0	0	0	0	0	0	0.90429688	0.095703125	0.037109375	-0.008300781	-0.014892578	0.013671875	0.009	39471.35	0	0	0.009
793	32304	32304	Category A	0.44384766	0.39599609	-0.6237793	-0.22216797	0.008056641	0.39624023	0.55	0.009	11/6/2018	11	6	2018	8:26:53	30413	0.4	8	26	53	1215	0.051025391	3.4595215	0.47631836	0.41040039	-0.64916992	0.63867188	0.043701172	0	0	0	0	0	0	0	0	0	0.90380859	0.096191406	0.072509766	-0.032470703	-0.014404297	0.025390625	0.009	39471.35	0	0	0.009
794	32305	32305	Category A	0.47998047	0.40795898	-0.64794922	-0.21435547	0.002685547	0.39599609	0.55	0.009	11/6/2018	11	6	2018	8:26:53	30413	0.5	8	26	53	1203	0.051025391	3.4595215	0.47607422	0.41040039	-0.64941406	0.10986328	0.004638672	0	0	0	0	0	0	0	0	0	0.90405273	0.095947266	0.0078125	0.003662109	-0.002441406	0.001464844	0.009	39471.35	0	0	0.009
795	32306	32306	Category A	0.47998047	0.39599609	-0.63598633	-0.21850586	-0.001464844	0.40087891	0.56	0.009	11/6/2018	11	6	2018	8:26:53	30413	0.6	8	26	53	1179	0.051025391	3.4595215	0.47607422	0.41040039	-0.64990234	0.21435547	0.020507813	0	0	0	0	0	0	0	0	0	0.90429688	0.095703125	0.032226563	0.003662109	-0.014404297	0.013916016	0.009	39471.35	0	0	0.009
796	32307	32307	Category A	0.49194336	0.39599609	-0.671875	-0.23120117	0.007080078	0.38745117	0.56	0.009	11/6/2018	11	6	2018	8:26:53	30413	0.7	8	26	53	1179	0.051025391	3.4595215	0.47631836	0.41015625	-0.64990234	0.50976563	0.030273438	0	0	0	0	0	0	0	0	0	0.90429688	0.095703125	0.051513672	0.015380859	-0.014160156	-0.021728516	0.009	39471.35	0	0	0.009
797	32308	32308	Category A	0.46777344	0.41992188	-0.65991211	-0.22314453	-0.000244141	0.37646484	0.56	0.009	11/6/2018	11	6	2018	8:26:53	30413	0.8	8	26	53	1228	0.051025391	3.4595215	0.47680664	0.41064453	-0.6496582	0.25170898	0.016357422	0	0	0	0	0	0	0	0	0	0.90429688	0.095703125	0.028564453	-0.009033203	0.009277344	-0.010009766	0.009	39471.35	0	0	0.009
798	32309	32309	Category A	0.47998047	0.40795898	-0.671875	-0.21606445	0	0.39624023	0.56	0.009	11/6/2018	11	6	2018	8:26:53	30413	0.9	8	26	53	1252	0.051025391	3.4595215	0.47680664	0.41064453	-0.6496582	0.50268555	0.022216797	0	0	0	0	0	0	0	0	0	0.90454102	0.095458984	0.027587891	0.002929688	-0.002685547	-0.021972656	0.009	39471.35	0	0	0.009
799	32310	32310	Category A	0.47998047	0.39599609	-0.65991211	-0.21606445	-0.002441406	0.3972168	0.56	0.009	11/6/2018	11	6	2018	8:26:54	30414	0	8	26	54	1289	0.051025391	3.4595215	0.47729492	0.40991211	-0.6496582	1.0625	0.017333984	0	0	0	0	0	0	0	0	0	0.90454102	0.095458984	0.026367188	0.002441406	-0.013916016	-0.010009766	0.009	39471.35	0	0	0.009
800	32311	32311	Category A	0.45581055	0.41992188	-0.65991211	-0.23388672	0.002197266	0.3996582	0.56	0.009	11/6/2018	11	6	2018	8:26:54	30414	0.1	8	26	54	1252	0.051025391	3.4595215	0.47680664	0.40991211	-0.65014648	1.2092285	0.025146484	0	0	0	0	0	0	0	0	0	0.90454102	0.095458984	0.040771484	-0.020996094	0.009765625	-0.009521484	0.009	39471.35	0	0	0.009
801	32312	32312	Category A	0.49194336	0.39599609	-0.671875	-0.22949219	0.000732422	0.37866211	0.56	0.009	11/6/2018	11	6	2018	8:26:54	30414	0.2	8	26	54	1228	0.051025391	3.5255859	0.47680664	0.40966797	-0.65039063	0.91577148	0.029296875	0	0	0	0	0	0	0	0	0	0.90478516	0.095214844	0.050048828	0.014892578	-0.013671875	-0.021240234	0.009	39471.35	0	0	0.009
802	32313	32313	Category A	0.47998047	0.41992188	-0.64794922	-0.21948242	-0.001464844	0.38696289	0.56	0.009	11/6/2018	11	6	2018	8:26:54	30414	0.3	8	26	54	1228	0.051025391	3.5255859	0.47631836	0.40942383	-0.65087891	0.53881836	0.011230469	0	0	0	0	0	0	0	0	0	0.90454102	0.095458984	0.016601563	0.003417969	0.010253906	0.002929688	0.009	39471.35	0	0	0.009
803	32314	32314	Category A	0.47998047	0.41992188	-0.63598633	-0.21948242	0.003417969	0.38989258	0.56	0.009	11/6/2018	11	6	2018	8:26:54	30414	0.4	8	26	54	1203	0.051025391	3.5255859	0.47607422	0.40942383	-0.65087891	0.63085938	0.018554688	0	0	0	0	0	0	0	0	0	0.90429688	0.095703125	0.029052734	0.003662109	0.010253906	0.014892578	0.009	39471.35	0	0	0.009
804	32315	32315	Category A	0.46777344	0.40795898	-0.64794922	-0.22143555	-0.000488281	0.39697266	0.56	0.009	11/6/2018	11	6	2018	8:26:54	30414	0.5	8	26	54	1215	0.051025391	3.5255859	0.47607422	0.40917969	-0.65087891	0.51171875	0.009033203	0	0	0	0	0	0	0	0	0	0.90454102	0.095458984	0.012939453	-0.008300781	-0.001220703	0.002929688	0.009	39471.35	0	0	0.009
805	32316	32316	Category A	0.49194336	0.40795898	-0.6237793	-0.21582031	-0.003662109	0.39404297	0.57	0.009	11/6/2018	11	6	2018	8:26:54	30414	0.6	8	26	54	1228	0.051025391	3.5255859	0.4765625	0.40942383	-0.65087891	0.2722168	0.031005859	0	0	0	0	0	0	0	0	0	0.90454102	0.095458984	0.043945313	0.015136719	-0.001464844	0.027099609	0.009	39471.35	0	0	0.009
806	32317	32317	Category A	0.47998047	0.40795898	-0.64794922	-0.23071289	0.003173828	0.39770508	0.57	0.009	11/6/2018	11	6	2018	8:26:54	30414	0.7	8	26	54	1228	0.051025391	3.5255859	0.4765625	0.40942383	-0.65087891	0.33300781	0.004638672	0	0	0	0	0	0	0	0	0	0.90478516	0.095214844	0.0078125	0.003173828	-0.001464844	0.002929688	0.009	39471.35	0	0	0.009
807	32318	32318	Category A	0.45581055	0.43188477	-0.63598633	-0.22680664	0.003417969	0.38574219	0.57	0.009	11/6/2018	11	6	2018	8:26:54	30414	0.8	8	26	54	1228	0.051025391	3.5255859	0.47607422	0.40942383	-0.65039063	0.50439453	0.033447266	0	0	0	0	0	0	0	0	0	0.90429688	0.095703125	0.057128906	-0.020263672	0.022216797	0.014404297	0.009	39471.35	0	0	0.009
808	32319	32319	Category A	0.45581055	0.41992188	-0.6237793	-0.21875	0.003417969	0.39208984	0.57	0.009	11/6/2018	11	6	2018	8:26:54	30414	0.9	8	26	54	1240	0.051025391	3.5255859	0.47583008	0.40966797	-0.65063477	0.12768555	0.034912109	0	0	0	0	0	0	0	0	0	0.90429688	0.095703125	0.056884766	-0.020019531	0.010009766	0.026855469	0.009	39471.35	0	0	0.009
809	32320	32320	Category A	0.47998047	0.40795898	-0.64794922	-0.21777344	-0.000488281	0.39697266	0.57	0.009	11/6/2018	11	6	2018	8:26:55	30415	0	8	26	55	1228	0.051025391	3.5255859	0.4753418	0.41015625	-0.65039063	0.075927734	0.005615234	0	0	0	0	0	0	0	0	0	0.90405273	0.095947266	0.009521484	0.004394531	-0.002197266	0.002441406	0.009	39471.35	0	0	0.009
810	32321	32321	Category A	0.47998047	0.40795898	-0.6237793	-0.23242188	0.004882813	0.39672852	0.57	0.009	11/6/2018	11	6	2018	8:26:55	30415	0.1	8	26	55	1191	0.051025391	3.5255859	0.47485352	0.41040039	-0.65039063	0.0859375	0.02734375	0	0	0	0	0	0	0	0	0	0.90405273	0.095947266	0.034423828	0.004882813	-0.002441406	0.026611328	0.009	39471.35	0	0	0.009
811	32322	32322	Category A	0.44384766	0.40795898	-0.6237793	-0.22436523	0.000976563	0.39672852	0.57	0.009	11/6/2018	11	6	2018	8:26:55	30415	0.2	8	26	55	1191	0.051025391	3.5255859	0.47485352	0.41064453	-0.65063477	0.12915039	0.041259766	0	0	0	0	0	0	0	0	0	0.90429688	0.095703125	0.061035156	-0.031005859	-0.002685547	0.026855469	0.009	39471.35	0	0	0.009
812	32323	32323	Category A	0.46777344	0.39599609	-0.64794922	-0.22167969	0.000732422	0.38793945	0.57	0.009	11/6/2018	11	6	2018	8:26:55	30415	0.3	8	26	55	1166	0.051025391	3.5255859	0.4753418	0.41064453	-0.65112305	0.24584961	0.016845703	0	0	0	0	0	0	0	0	0	0.90478516	0.095214844	0.025634766	-0.007568359	-0.014648438	0.003173828	0.009	39471.35	0	0	0.009
813	32324	32324	Category A	0.49194336	0.40795898	-0.65991211	-0.22216797	0.001708984	0.38574219	0.57	0.009	11/6/2018	11	6	2018	8:26:55	30415	0.4	8	26	55	1166	0.051025391	3.5255859	0.4753418	0.41088867	-0.65112305	0.021972656	0.018798828	0	0	0	0	0	0	0	0	0	0.9050293	0.094970703	0.028076172	0.016357422	-0.002929688	-0.008544922	0.009	39471.35	0	0	0.009
814	32325	32325	Category A	0.46777344	0.43188477	-0.65991211	-0.21801758	0.001708984	0.3918457	0.57	0.009	11/6/2018	11	6	2018	8:26:55	30415	0.5	8	26	55	1191	0.051025391	3.5255859	0.47558594	0.41088867	-0.65087891	0.95336914	0.023925781	0	0	0	0	0	0	0	0	0	0.9050293	0.094970703	0.037353516	-0.0078125	0.020751953	-0.008789063	0.009	39471.35	0	0	0.009
815	32326	32326	Category A	0.46777344	0.41992188	-0.63598633	-0.22119141	-0.003173828	0.39868164	0.58	0.009	11/6/2018	11	6	2018	8:26:55	30415	0.6	8	26	55	1228	0.051025391	3.5255859	0.47558594	0.41088867	-0.65112305	1.3654785	0.019287109	0	0	0	0	0	0	0	0	0	0.9050293	0.094970703	0.032226563	-0.0078125	0.008789063	0.015136719	0.009	39471.35	0	0	0.009
816	32327	32327	Category A	0.44384766	0.40795898	-0.671875	-0.21899414	0.001708984	0.38598633	0.58	0.009	11/6/2018	11	6	2018	8:26:55	30415	0.7	8	26	55	1228	0.051025391	3.5255859	0.47558594	0.41064453	-0.65087891	0.69995117	0.038085938	0	0	0	0	0	0	0	0	0	0.90478516	0.095214844	0.055419922	-0.031738281	-0.002685547	-0.020751953	0.009	39471.35	0	0	0.009
817	32328	32328	Category A	0.46777344	0.40795898	-0.68383789	-0.22167969	0.002197266	0.37646484	0.58	0.009	11/6/2018	11	6	2018	8:26:55	30415	0.8	8	26	55	1240	0.051025391	3.5255859	0.4753418	0.41088867	-0.65087891	0.61938477	0.033691406	0	0	0	0	0	0	0	0	0	0.90478516	0.095214844	0.043457031	-0.007568359	-0.002929688	-0.032714844	0.009	39471.35	0	0	0.009
818	32329	32329	Category A	0.51586914	0.41992188	-0.64794922	-0.21582031	0.000732422	0.39306641	0.58	0.009	11/6/2018	11	6	2018	8:26:55	30415	0.9	8	26	55	1240	0.051025391	3.5255859	0.4753418	0.41137695	-0.65112305	0.88525391	0.041259766	0	0	0	0	0	0	0	0	0	0.90527344	0.094726563	0.052001953	0.040283203	0.008300781	0.003173828	0.009	39471.35	0	0	0.009
819	32330	32330	Category A	0.45581055	0.40795898	-0.65991211	-0.22143555	-0.000488281	0.40380859	0.58	0.009	11/6/2018	11	6	2018	8:26:56	30416	0	8	26	56	1179	0.051025391	3.5255859	0.4753418	0.41210938	-0.65161133	0.60009766	0.021484375	0	0	0	0	0	0	0	0	0	0.90576172	0.094238281	0.031982422	-0.01953125	-0.004150391	-0.008056641	0.009	39471.35	0	0	0.009
820	32331	32331	Category A	0.47998047	0.40795898	-0.64794922	-0.21972656	0	0.38574219	0.58	0.009	11/6/2018	11	6	2018	8:26:56	30416	0.1	8	26	56	1191	0.051025391	3.5255859	0.47485352	0.41259766	-0.65161133	0.37695313	0.0078125	0	0	0	0	0	0	0	0	0	0.90600586	0.093994141	0.013427734	0.004882813	-0.004638672	0.003662109	0.009	39471.35	0	0	0.009
821	32332	32332	Category A	0.45581055	0.41992188	-0.64794922	-0.22143555	0.002441406	0.38989258	0.58	0.009	11/6/2018	11	6	2018	8:26:56	30416	0.2	8	26	56	1154	0.051025391	3.5255859	0.47509766	0.4128418	-0.65209961	0.5715332	0.020996094	0	0	0	0	0	0	0	0	0	0.90625	0.09375	0.030273438	-0.019287109	0.006835938	0.004150391	0.009	39471.35	0	0	0.009
822	32333	32333	Category A	0.45581055	0.43188477	-0.671875	-0.22314453	-0.000244141	0.38354492	0.58	0.009	11/6/2018	11	6	2018	8:26:56	30416	0.3	8	26	56	1166	0.051025391	3.5255859	0.47509766	0.4128418	-0.65209961	1.4055176	0.033203125	0	0	0	0	0	0	0	0	0	0.90649414	0.093505859	0.057861328	-0.019287109	0.018798828	-0.01953125	0.009	39471.35	0	0	0.009
823	32334	32334	Category A	0.45581055	0.40795898	-0.63598633	-0.22460938	-0.001220703	0.39379883	0.58	0.009	11/6/2018	11	6	2018	8:26:56	30416	0.4	8	26	56	1203	0.051025391	3.5255859	0.4753418	0.41259766	-0.65234375	2.0942383	0.026123047	0	0	0	0	0	0	0	0	0	0.90673828	0.093261719	0.041015625	-0.01953125	-0.004638672	0.016357422	0.009	39471.35	0	0	0.009
824	32335	32335	Category A	0.44384766	0.43188477	-0.65991211	-0.21948242	0.003417969	0.39111328	0.58	0.009	11/6/2018	11	6	2018	8:26:56	30416	0.5	8	26	56	1203	0.051025391	3.5255859	0.47509766	0.41259766	-0.65234375	1.9836426	0.037353516	0	0	0	0	0	0	0	0	0	0.90649414	0.093505859	0.057861328	-0.03125	0.019042969	-0.007324219	0.009	39471.35	0	0	0.009
825	32336	32336	Category A	0.45581055	0.45581055	-0.63598633	-0.22509766	-0.001220703	0.40576172	0.59	0.009	11/6/2018	11	6	2018	8:26:56	30416	0.6	8	26	56	1191	0.051025391	3.5255859	0.4753418	0.41308594	-0.65209961	1.6706543	0.049560547	0	0	0	0	0	0	0	0	0	0.90649414	0.093505859	0.078369141	-0.01953125	0.042480469	0.016113281	0.009	39471.35	0	0	0.009
826	32337	32337	Category A	0.46777344	0.43188477	-0.64794922	-0.22998047	0.002929688	0.39575195	0.59	0.009	11/6/2018	11	6	2018	8:26:56	30416	0.7	8	26	56	1191	0.051025391	3.5255859	0.47485352	0.41308594	-0.65185547	1.4699707	0.020263672	0	0	0	0	0	0	0	0	0	0.90625	0.09375	0.029785156	-0.007080078	0.018554688	0.00390625	0.009	39471.35	0	0	0.009
827	32338	32338	Category A	0.49194336	0.41992188	-0.65991211	-0.21972656	-0.000732422	0.38183594	0.59	0.009	11/6/2018	11	6	2018	8:26:56	30416	0.8	8	26	56	1203	0.051025391	3.5255859	0.47460938	0.41308594	-0.65209961	0.87451172	0.019775391	0	0	0	0	0	0	0	0	0	0.90625	0.09375	0.031494141	0.017089844	0.006591797	-0.007568359	0.009	39471.35	0	0	0.009
828	32339	32339	Category A	0.49194336	0.41992188	-0.65991211	-0.21508789	-0.001708984	0.38671875	0.59	0.009	11/6/2018	11	6	2018	8:26:56	30416	0.9	8	26	56	1203	0.051025391	3.5255859	0.47436523	0.41333008	-0.65209961	0.056884766	0.020019531	0	0	0	0	0	0	0	0	0	0.90600586	0.093994141	0.031738281	0.017333984	0.006347656	-0.007568359	0.009	39471.35	0	0	0.009
829	32340	32340	Category A	0.50390625	0.39599609	-0.65991211	-0.22802734	-0.001953125	0.3684082	0.59	0.009	11/6/2018	11	6	2018	8:26:57	30417	0	8	26	57	1191	0.051025391	3.5255859	0.47412109	0.41357422	-0.65209961	0.98999023	0.03515625	0	0	0	0	0	0	0	0	0	0.90625	0.09375	0.0546875	0.029541016	-0.017578125	-0.007568359	0.009	39471.35	0	0	0.009
830	32341	32341	Category A	0.51586914	0.41992188	-0.65991211	-0.22143555	0.003417969	0.38891602	0.59	0.009	11/6/2018	11	6	2018	8:26:57	30417	0.1	8	26	57	1191	0.051025391	3.5255859	0.47387695	0.41333008	-0.65209961	1.8325195	0.04296875	0	0	0	0	0	0	0	0	0	0.90600586	0.093994141	0.055908203	0.041748047	0.006347656	-0.007568359	0.009	39471.35	0	0	0.009
831	32342	32342	Category A	0.50390625	0.40795898	-0.65991211	-0.22900391	0.003662109	0.39355469	0.59	0.009	11/6/2018	11	6	2018	8:26:57	30417	0.2	8	26	57	1191	0.051025391	3.5255859	0.47338867	0.41333008	-0.65161133	1.7487793	0.031982422	0	0	0	0	0	0	0	0	0	0.90551758	0.094482422	0.043945313	0.030273438	-0.005371094	-0.008056641	0.009	39471.35	0	0	0.009
832	32343	32343	Category A	0.47998047	0.40795898	-0.63598633	-0.22631836	-0.001464844	0.38989258	0.59	0.009	11/6/2018	11	6	2018	8:26:57	30417	0.3	8	26	57	1203	0.051025391	3.5255859	0.47338867	0.41333008	-0.65234375	2.28125	0.018310547	0	0	0	0	0	0	0	0	0	0.90576172	0.094238281	0.028076172	0.006347656	-0.005371094	0.016357422	0.009	39471.35	0	0	0.009
833	32344	32344	Category A	0.45581055	0.41992188	-0.65991211	-0.21728516	0.001708984	0.38769531	0.59	0.009	11/6/2018	11	6	2018	8:26:57	30417	0.4	8	26	57	1252	0.051025391	3.5255859	0.47363281	0.41381836	-0.65234375	3.1269531	0.020263672	0	0	0	0	0	0	0	0	0	0.90625	0.09375	0.03125	-0.017822266	0.005859375	-0.007324219	0.009	39471.35	0	0	0.009
834	32345	32345	Category A	0.50390625	0.39599609	-0.65991211	-0.21582031	0.000732422	0.3972168	0.59	0.009	11/6/2018	11	6	2018	8:26:57	30417	0.5	8	26	57	1228	0.051025391	3.5255859	0.47412109	0.4140625	-0.65258789	3.0949707	0.035400391	0	0	0	0	0	0	0	0	0	0.90698242	0.093017578	0.054931641	0.029541016	-0.018066406	-0.007080078	0.009	39471.35	0	0	0.009
835	32346	32346	Category A	0.46777344	0.39599609	-0.65991211	-0.2277832	0.002685547	0.38476563	0	0.009	11/6/2018	11	6	2018	8:26:57	30417	0.6	8	26	57	1228	0.051025391	3.5255859	0.47412109	0.4140625	-0.65234375	2.8842773	0.020751953	0	0	0	0	0	0	0	0	0	0.90673828	0.093261719	0.032226563	-0.006347656	-0.018066406	-0.007324219	0.009	39471.35	0	0	0.009
836	32347	32347	Category A	0.46777344	0.39599609	-0.64794922	-0.21875	0.003417969	0.38696289	0	0.009	11/6/2018	11	6	2018	8:26:57	30417	0.7	8	26	57	1215	0.051025391	3.5255859	0.47412109	0.41430664	-0.65234375	2.4829102	0.019775391	0	0	0	0	0	0	0	0	0	0.90673828	0.093261719	0.029296875	-0.006347656	-0.018310547	0.004394531	0.009	39471.35	0	0	0.009
837	32348	32348	Category A	0.47998047	0.40795898	-0.671875	-0.22216797	0	0.3918457	0	0.009	11/6/2018	11	6	2018	8:26:57	30417	0.8	8	26	57	1228	0.051025391	3.5255859	0.47363281	0.41430664	-0.65234375	2.2375488	0.021240234	0	0	0	0	0	0	0	0	0	0.90649414	0.093505859	0.032226563	0.006103516	-0.006347656	-0.019287109	0.009	39471.35	0	0	0.009
838	32349	32349	Category A	0.49194336	0.39599609	-0.63598633	-0.23071289	0.00390625	0.39770508	0	0.009	11/6/2018	11	6	2018	8:26:57	30417	0.9	8	26	57	1252	0.051025391	3.5255859	0.47363281	0.41430664	-0.65209961	1.3664551	0.030517578	0	0	0	0	0	0	0	0	0	0.90625	0.09375	0.052978516	0.018066406	-0.018310547	0.016113281	0.009	39471.35	0	0	0.009
839	32350	32350	Category A	0.45581055	0.40795898	-0.64794922	-0.22119141	0.001708984	0.3996582	0	0.009	11/6/2018	11	6	2018	8:26:58	30418	0	8	26	58	1228	0.051269531	3.5030273	0.47363281	0.41479492	-0.65209961	0.014648438	0.01953125	0	0	0	0	0	0	0	0	0	0.90649414	0.093505859	0.029052734	-0.017822266	-0.006835938	0.004150391	0.009	39471.35	0	0	0.009
840	32351	32351	Category A	0.47998047	0.38378906	-0.671875	-0.21606445	0.002685547	0.39404297	0	0.009	11/6/2018	11	6	2018	8:26:58	30418	0.111	8	26	58	1240	0.051269531	3.5030273	0.47338867	0.4152832	-0.65209961	0.90356445	0.037597656	0	0	0	0	0	0	0	0	0	0.90673828	0.093261719	0.057617188	0.006347656	-0.031494141	-0.01953125	0.009	39471.35	0	0	0.009
841	32352	32352	Category A	0.44384766	0.39599609	-0.671875	-0.21923828	-0.000488281	0.39892578	0	0.009	11/6/2018	11	6	2018	8:26:58	30418	0.222	8	26	58	1240	0.051269531	3.5030273	0.47387695	0.4152832	-0.65209961	0.89404297	0.040771484	0	0	0	0	0	0	0	0	0	0.90698242	0.093017578	0.069091797	-0.030029297	-0.019287109	-0.01953125	0.009	39471.35	0	0	0.009
842	32353	32353	Category A	0.46777344	0.40795898	-0.65991211	-0.21557617	0	0.3828125	0	0.009	11/6/2018	11	6	2018	8:26:58	30418	0.333	8	26	58	1240	0.051269531	3.5030273	0.47338867	0.4152832	-0.65209961	0.97558594	0.012207031	0	0	0	0	0	0	0	0	0	0.90649414	0.093505859	0.020996094	-0.005615234	-0.007324219	-0.007568359	0.009	39471.35	0	0	0.009
843	32354	32354	Category A	0.47998047	0.39599609	-0.671875	-0.22753906	0.004394531	0.39355469	0	0.009	11/6/2018	11	6	2018	8:26:58	30418	0.444	8	26	58	1252	0.051269531	3.5030273	0.47314453	0.41503906	-0.65209961	0.98608398	0.028076172	0	0	0	0	0	0	0	0	0	0.90625	0.09375	0.045410156	0.006591797	-0.019042969	-0.01953125	0.009	39471.35	0	0	0.009
844	32355	32355	Category A	0.47998047	0.41992188	-0.64794922	-0.22167969	0.002197266	0.37890625	0	0.009	11/6/2018	11	6	2018	8:26:58	30418	0.555	8	26	58	1252	0.051269531	3.5030273	0.47314453	0.41479492	-0.65209961	0.75732422	0.009277344	0	0	0	0	0	0	0	0	0	0.90625	0.09375	0.015869141	0.006591797	0.004882813	0.004150391	0.009	39471.35	0	0	0.009
845	32356	32356	Category A	0.49194336	0.41992188	-0.65991211	-0.21826172	0.000976563	0.40209961	0.01	0.009	11/6/2018	11	6	2018	8:26:58	30418	0.666	8	26	58	1228	0.051269531	3.5030273	0.47338867	0.4152832	-0.65234375	0.85205078	0.020263672	0	0	0	0	0	0	0	0	0	0.90673828	0.093261719	0.030517578	0.018310547	0.004638672	-0.007324219	0.009	39471.35	0	0	0.009
846	32357	32357	Category A	0.44384766	0.41992188	-0.65991211	-0.2175293	-0.000244141	0.40087891	0.01	0.009	11/6/2018	11	6	2018	8:26:58	30418	0.777	8	26	58	1191	0.051269531	3.5030273	0.47363281	0.4152832	-0.65258789	1.1940918	0.031005859	0	0	0	0	0	0	0	0	0	0.90698242	0.093017578	0.041503906	-0.029785156	0.004638672	-0.007080078	0.009	39471.35	0	0	0.009
847	32358	32358	Category A	0.46777344	0.43188477	-0.65991211	-0.22119141	0.002929688	0.37670898	0.01	0.009	11/6/2018	11	6	2018	8:26:58	30418	0.888	8	26	58	1166	0.051269531	3.5030273	0.47412109	0.41503906	-0.65283203	2.1418457	0.019042969	0	0	0	0	0	0	0	0	0	0.90722656	0.092773438	0.030029297	-0.006347656	0.016601563	-0.006835938	0.009	39471.35	0	0	0.009
848	32359	32359	Category A	0.44384766	0.43188477	-0.64794922	-0.21704102	0.003417969	0.38793945	0.01	0.009	11/6/2018	11	6	2018	8:26:59	30419	0	8	26	59	1166	0.051269531	3.5030273	0.47485352	0.41479492	-0.65234375	2.4768066	0.035644531	0	0	0	0	0	0	0	0	0	0.90722656	0.092773438	0.052734375	-0.031005859	0.016845703	0.004394531	0.009	39471.35	0	0	0.009
849	32360	32360	Category A	0.45581055	0.43188477	-0.64794922	-0.22607422	-0.000488281	0.39697266	0.01	0.009	11/6/2018	11	6	2018	8:26:59	30419	0.1	8	26	59	1166	0.051269531	3.5030273	0.47509766	0.41455078	-0.65283203	2.3137207	0.026367188	0	0	0	0	0	0	0	0	0	0.90771484	0.092285156	0.041503906	-0.019287109	0.017089844	0.004882813	0.009	39471.35	0	0	0.009
850	32361	32361	Category A	0.49194336	0.40795898	-0.65991211	-0.2277832	0.001708984	0.38061523	0.01	0.009	11/6/2018	11	6	2018	8:26:59	30419	0.2	8	26	59	1179	0.051269531	3.5030273	0.47485352	0.41455078	-0.65258789	2.0070801	0.019287109	0	0	0	0	0	0	0	0	0	0.9074707	0.092529297	0.030761719	0.016845703	-0.006591797	-0.007080078	0.009	39471.35	0	0	0.009
851	32362	32362	Category A	0.49194336	0.43188477	-0.671875	-0.21972656	0.002441406	0.38696289	0.01	0.009	11/6/2018	11	6	2018	8:26:59	30419	0.3	8	26	59	1203	0.051269531	3.5030273	0.47485352	0.41479492	-0.65307617	1.4851074	0.030273438	0	0	0	0	0	0	0	0	0	0.90795898	0.092041016	0.052246094	0.016845703	0.016845703	-0.018554688	0.009	39471.35	0	0	0.009
852	32363	32363	Category A	0.47998047	0.41992188	-0.65991211	-0.22070313	0.005859375	0.38696289	0.01	0.009	11/6/2018	11	6	2018	8:26:59	30419	0.4	8	26	59	1203	0.051269531	3.5030273	0.47558594	0.41479492	-0.65380859	1.0690918	0.008789063	0	0	0	0	0	0	0	0	0	0.90869141	0.091308594	0.015136719	0.004150391	0.004882813	-0.005859375	0.009	39471.35	0	0	0.009
853	32364	32364	Category A	0.49194336	0.41992188	-0.6237793	-0.22338867	0.001708984	0.37670898	0.01	0.009	11/6/2018	11	6	2018	8:26:59	30419	0.5	8	26	59	1228	0.051269531	3.5030273	0.47583008	0.4152832	-0.65380859	0.74462891	0.034423828	0	0	0	0	0	0	0	0	0	0.90893555	0.091064453	0.050537109	0.015869141	0.004394531	0.030029297	0.009	39471.35	0	0	0.009
854	32365	32365	Category A	0.44384766	0.40795898	-0.64794922	-0.22851563	0.001953125	0.37646484	0.01	0.009	11/6/2018	11	6	2018	8:26:59	30419	0.6	8	26	59	1215	0.051269531	3.5030273	0.4753418	0.41552734	-0.65332031	0.53051758	0.032958984	0	0	0	0	0	0	0	0	0	0.90869141	0.091308594	0.044921875	-0.031494141	-0.007568359	0.005371094	0.009	39471.35	0	0	0.009
855	32366	32366	Category A	0.47998047	0.39599609	-0.64794922	-0.22143555	0.000732422	0.3918457	0.02	0.009	11/6/2018	11	6	2018	8:26:59	30419	0.7	8	26	59	1228	0.051269531	3.5030273	0.4753418	0.41577148	-0.65356445	0.47314453	0.020996094	0	0	0	0	0	0	0	0	0	0.90869141	0.091308594	0.030029297	0.004394531	-0.019775391	0.005615234	0.009	39471.35	0	0	0.009
856	32367	32367	Category A	0.46777344	0.43188477	-0.65991211	-0.21948242	-0.001464844	0.39599609	0.02	0.009	11/6/2018	11	6	2018	8:26:59	30419	0.8	8	26	59	1203	0.051269531	3.5030273	0.4753418	0.41577148	-0.65380859	0.49609375	0.018554688	0	0	0	0	0	0	0	0	0	0.90893555	0.091064453	0.029541016	-0.007568359	0.015869141	-0.005859375	0.009	39471.35	0	0	0.009
857	32368	32368	Category A	0.47998047	0.43188477	-0.65991211	-0.22412109	0.001708984	0.38061523	0.02	0.009	11/6/2018	11	6	2018	8:26:59	30419	0.9	8	26	59	1154	0.051269531	3.5030273	0.4753418	0.41601563	-0.65380859	0.32202148	0.017333984	0	0	0	0	0	0	0	0	0	0.90917969	0.090820313	0.026123047	0.004394531	0.015625	-0.005859375	0.009	39471.35	0	0	0.009
858	32369	32369	Category A	0.47998047	0.46777344	-0.68383789	-0.2265625	0.002685547	0.37646484	0.02	0.009	11/6/2018	11	6	2018	8:27:00	30420	0	8	27	0	1154	0.051269531	3.5030273	0.4753418	0.41601563	-0.65332031	0.16967773	0.059814453	0	0	0	0	0	0	0	0	0	0.90893555	0.091064453	0.086181641	0.004394531	0.051513672	-0.030273438	0.009	39471.35	0	0	0.009
859	32370	32370	Category A	0.47998047	0.41992188	-0.671875	-0.21362305	0	0.39624023	0.02	0.009	11/6/2018	11	6	2018	8:27:00	30420	0.09	8	27	0	1130	0.051269531	3.5030273	0.47485352	0.41601563	-0.65332031	0.74487305	0.019287109	0	0	0	0	0	0	0	0	0	0.90844727	0.091552734	0.02734375	0.004882813	0.003662109	-0.018310547	0.009	39471.35	0	0	0.009
860	32371	32371	Category A	0.47998047	0.40795898	-0.64794922	-0.22143555	0	0.38989258	0.02	0.009	11/6/2018	11	6	2018	8:27:00	30420	0.181	8	27	0	1154	0.051269531	3.5030273	0.47485352	0.41601563	-0.65356445	1.2275391	0.010986328	0	0	0	0	0	0	0	0	0	0.90869141	0.091308594	0.018554688	0.004882813	-0.008056641	0.005615234	0.009	39471.35	0	0	0.009
861	32372	32372	Category A	0.47998047	0.39599609	-0.63598633	-0.21948242	0.003417969	0.38696289	0.02	0.009	11/6/2018	11	6	2018	8:27:00	30420	0.272	8	27	0	1179	0.051269531	3.5030273	0.47485352	0.41601563	-0.65380859	1.2583008	0.02734375	0	0	0	0	0	0	0	0	0	0.90893555	0.091064453	0.04296875	0.004882813	-0.020019531	0.017822266	0.009	39471.35	0	0	0.009
862	32373	32373	Category A	0.52783203	0.41992188	-0.65991211	-0.21948242	0.000976563	0.38989258	0.02	0.009	11/6/2018	11	6	2018	8:27:00	30420	0.363	8	27	0	1179	0.051269531	3.5030273	0.47485352	0.41601563	-0.65405273	1.3190918	0.053222656	0	0	0	0	0	0	0	0	0	0.90917969	0.090820313	0.062255859	0.052734375	0.003662109	-0.005615234	0.009	39471.35	0	0	0.009
863	32374	32374	Category A	0.45581055	0.40795898	-0.63598633	-0.22363281	-0.000488281	0.39868164	0.02	0.009	11/6/2018	11	6	2018	8:27:00	30420	0.454	8	27	0	1203	0.051269531	3.5030273	0.47485352	0.41552734	-0.65405273	1.3452148	0.02734375	0	0	0	0	0	0	0	0	0	0.90893555	0.091064453	0.044921875	-0.019042969	-0.007568359	0.018066406	0.009	39471.35	0	0	0.009
864	32375	32375	Category A	0.47998047	0.44384766	-0.6237793	-0.2265625	-0.000732422	0.37646484	0.02	0.009	11/6/2018	11	6	2018	8:27:00	30420	0.545	8	27	0	1179	0.051269531	3.5030273	0.47509766	0.41552734	-0.65356445	1.2026367	0.041259766	0	0	0	0	0	0	0	0	0	0.90869141	0.091308594	0.062744141	0.004638672	0.028076172	0.029785156	0.009	39471.35	0	0	0.009
865	32376	32376	Category A	0.46777344	0.41992188	-0.6237793	-0.21923828	-0.000488281	0.39282227	0.03	0.009	11/6/2018	11	6	2018	8:27:00	30420	0.636	8	27	0	1179	0.051269531	3.5030273	0.4753418	0.4152832	-0.65356445	1.1420898	0.031005859	0	0	0	0	0	0	0	0	0	0.90869141	0.091308594	0.041992188	-0.007568359	0.004394531	0.029785156	0.009	39471.35	0	0	0.009
866	32377	32377	Category A	0.45581055	0.40795898	-0.64794922	-0.22412109	0.002441406	0.38061523	0.03	0.009	11/6/2018	11	6	2018	8:27:00	30420	0.727	8	27	0	1179	0.051269531	3.5030273	0.4753418	0.41503906	-0.65356445	0.87402344	0.021728516	0	0	0	0	0	0	0	0	0	0.90869141	0.091308594	0.032470703	-0.01953125	-0.007080078	0.005615234	0.009	39471.35	0	0	0.009
867	32378	32378	Category A	0.46777344	0.40795898	-0.65991211	-0.22143555	-0.000488281	0.39892578	0.03	0.009	11/6/2018	11	6	2018	8:27:00	30420	0.818	8	27	0	1142	0.051269531	3.5030273	0.4753418	0.41479492	-0.65380859	0.85180664	0.011962891	0	0	0	0	0	0	0	0	0	0.90869141	0.091308594	0.020507813	-0.007568359	-0.006835938	-0.005859375	0.009	39471.35	0	0	0.009
868	32379	32379	Category A	0.47998047	0.41992188	-0.671875	-0.22167969	0	0.38598633	0.03	0.009	11/6/2018	11	6	2018	8:27:00	30420	0.909	8	27	0	1154	0.051269531	3.5030273	0.47509766	0.41455078	-0.65405273	0.49536133	0.018798828	0	0	0	0	0	0	0	0	0	0.90869141	0.091308594	0.027587891	0.004638672	0.005126953	-0.017578125	0.009	39471.35	0	0	0.009
869	32380	32380	Category A	0.45581055	0.40795898	-0.65991211	-0.21923828	-0.001464844	0.39990234	0.03	0.009	11/6/2018	11	6	2018	8:27:01	30421	0	8	27	1	1166	0.051269531	3.5030273	0.47509766	0.41430664	-0.65429688	0.10449219	0.020996094	0	0	0	0	0	0	0	0	0	0.90869141	0.091308594	0.03125	-0.019287109	-0.006347656	-0.005371094	0.009	39471.35	0	0	0.009
870	32381	32381	Category A	0.44384766	0.40795898	-0.63598633	-0.22460938	-0.000732422	0.38867188	0.03	0.009	11/6/2018	11	6	2018	8:27:01	30421	0.111	8	27	1	1191	0.051269531	3.5030273	0.47412109	0.41430664	-0.65405273	0.17993164	0.035888672	0	0	0	0	0	0	0	0	0	0.90795898	0.092041016	0.054931641	-0.030273438	-0.006347656	0.018066406	0.009	39471.35	0	0	0.009
871	32382	32382	Category A	0.49194336	0.39599609	-0.671875	-0.21435547	0.002685547	0.39404297	0.03	0.009	11/6/2018	11	6	2018	8:27:01	30421	0.222	8	27	1	1191	0.051269531	3.5030273	0.47338867	0.4140625	-0.65356445	0.4465332	0.031494141	0	0	0	0	0	0	0	0	0	0.90722656	0.092773438	0.0546875	0.018310547	-0.018066406	-0.018066406	0.009	39471.35	0	0	0.009
872	32383	32383	Category A	0.47998047	0.44384766	-0.63598633	-0.22631836	-0.001464844	0.39794922	0.03	0.009	11/6/2018	11	6	2018	8:27:01	30421	0.333	8	27	1	1191	0.051269531	3.5030273	0.47290039	0.41430664	-0.65356445	0.40795898	0.034912109	0	0	0	0	0	0	0	0	0	0.90698242	0.093017578	0.053955078	0.006835938	0.029296875	0.017578125	0.009	39471.35	0	0	0.009
873	32384	32384	Category A	0.49194336	0.41992188	-0.64794922	-0.21704102	0.003173828	0.39111328	0.03	0.009	11/6/2018	11	6	2018	8:27:01	30421	0.444	8	27	1	1203	0.051269531	3.5030273	0.47265625	0.41455078	-0.65380859	0.42749023	0.020507813	0	0	0	0	0	0	0	0	0	0.90722656	0.092773438	0.030273438	0.019042969	0.005126953	0.005859375	0.009	39471.35	0	0	0.009
874	32385	32385	Category A	0.47998047	0.40795898	-0.6237793	-0.21972656	0.002441406	0.39282227	0.03	0.009	11/6/2018	11	6	2018	8:27:01	30421	0.555	8	27	1	1154	0.051269531	3.5030273	0.47265625	0.41430664	-0.65356445	0.16821289	0.03125	0	0	0	0	0	0	0	0	0	0.90698242	0.093017578	0.043457031	0.007080078	-0.006347656	0.029785156	0.009	39471.35	0	0	0.009
875	32386	32386	Category A	0.46777344	0.40795898	-0.64794922	-0.22558594	0.006103516	0.38354492	0.04	0.009	11/6/2018	11	6	2018	8:27:01	30421	0.666	8	27	1	1179	0.051269531	3.5030273	0.47216797	0.41430664	-0.65307617	0.010742188	0.009521484	0	0	0	0	0	0	0	0	0	0.90625	0.09375	0.016357422	-0.004394531	-0.006347656	0.005126953	0.009	39471.35	0	0	0.009
876	32387	32387	Category A	0.45581055	0.40795898	-0.65991211	-0.22851563	0.001953125	0.38354492	0.04	0.009	11/6/2018	11	6	2018	8:27:01	30421	0.777	8	27	1	1191	0.051269531	3.5030273	0.47216797	0.41430664	-0.65307617	0.23608398	0.018798828	0	0	0	0	0	0	0	0	0	0.90625	0.09375	0.029541016	-0.016357422	-0.006347656	-0.006591797	0.009	39471.35	0	0	0.009
877	32388	32388	Category A	0.46777344	0.41992188	-0.64794922	-0.21801758	0.001708984	0.3918457	0.04	0.009	11/6/2018	11	6	2018	8:27:01	30421	0.888	8	27	1	1154	0.051025391	3.5255859	0.47192383	0.41479492	-0.65283203	0.28466797	0.008056641	0	0	0	0	0	0	0	0	0	0.90600586	0.093994141	0.014160156	-0.004150391	0.004882813	0.004882813	0.009	39471.35	0	0	0.009
878	32389	32389	Category A	0.47998047	0.44384766	-0.65991211	-0.22583008	0.003662109	0.37963867	0.04	0.009	11/6/2018	11	6	2018	8:27:02	30422	0	8	27	2	1179	0.051025391	3.5255859	0.47143555	0.41455078	-0.65209961	0.082275391	0.03125	0	0	0	0	0	0	0	0	0	0.90527344	0.094726563	0.045166016	0.008300781	0.029052734	-0.007568359	0.009	39471.35	0	0	0.009
879	32390	32390	Category A	0.46777344	0.43188477	-0.671875	-0.21630859	0.002441406	0.38696289	0.04	0.009	11/6/2018	11	6	2018	8:27:02	30422	0.1	8	27	2	1179	0.051025391	3.5255859	0.47143555	0.41479492	-0.65234375	0.082763672	0.025878906	0	0	0	0	0	0	0	0	0	0.90551758	0.094482422	0.040039063	-0.003662109	0.016845703	-0.019287109	0.009	39471.35	0	0	0.009
880	32391	32391	Category A	0.49194336	0.41992188	-0.65991211	-0.21435547	0.002685547	0.3972168	0.04	0.009	11/6/2018	11	6	2018	8:27:02	30422	0.2	8	27	2	1179	0.051025391	3.5255859	0.47143555	0.41503906	-0.65234375	0.35058594	0.021972656	0	0	0	0	0	0	0	0	0	0.90551758	0.094482422	0.032470703	0.020263672	0.004638672	-0.007324219	0.009	39471.35	0	0	0.009
881	32392	32392	Category A	0.45581055	0.39599609	-0.65991211	-0.22973633	0.000244141	0.3996582	0.04	0.009	11/6/2018	11	6	2018	8:27:02	30422	0.3	8	27	2	1191	0.051025391	3.5255859	0.47143555	0.41552734	-0.65209961	0.33349609	0.026123047	0	0	0	0	0	0	0	0	0	0.90576172	0.094238281	0.042724609	-0.015625	-0.01953125	-0.007568359	0.009	39471.35	0	0	0.009
882	32393	32393	Category A	0.45581055	0.39599609	-0.64794922	-0.22192383	-0.000488281	0.39477539	0.04	0.009	11/6/2018	11	6	2018	8:27:02	30422	0.4	8	27	2	1228	0.051025391	3.5255859	0.47167969	0.41552734	-0.65185547	0.45214844	0.025634766	0	0	0	0	0	0	0	0	0	0.90576172	0.094238281	0.039550781	-0.015869141	-0.01953125	0.00390625	0.009	39471.35	0	0	0.009
883	32394	32394	Category A	0.47998047	0.40795898	-0.64794922	-0.21972656	0.002441406	0.3815918	0.04	0.009	11/6/2018	11	6	2018	8:27:02	30422	0.5	8	27	2	1240	0.051025391	3.5255859	0.47192383	0.41552734	-0.65209961	0.11572266	0.01171875	0	0	0	0	0	0	0	0	0	0.90600586	0.093994141	0.019775391	0.0078125	-0.007568359	0.004150391	0.009	39471.35	0	0	0.009
884	32395	32395	Category A	0.47998047	0.43188477	-0.65991211	-0.22045898	0.002441406	0.38671875	0.04	0.009	11/6/2018	11	6	2018	8:27:02	30422	0.6	8	27	2	1252	0.051025391	3.5255859	0.47167969	0.41577148	-0.65185547	0.64428711	0.01953125	0	0	0	0	0	0	0	0	0	0.90576172	0.094238281	0.031982422	0.008056641	0.015869141	-0.0078125	0.009	39471.35	0	0	0.009
885	32396	32396	Category A	0.51586914	0.40795898	-0.64794922	-0.22290039	-0.001220703	0.40380859	0.05	0.009	11/6/2018	11	6	2018	8:27:02	30422	0.7	8	27	2	1240	0.051025391	3.5255859	0.47119141	0.41552734	-0.65161133	1.7490234	0.045166016	0	0	0	0	0	0	0	0	0	0.90527344	0.094726563	0.055908203	0.044433594	-0.007568359	0.003662109	0.009	39471.35	0	0	0.009
886	32397	32397	Category A	0.51586914	0.39599609	-0.65991211	-0.22436523	0.000976563	0.39672852	0.05	0.009	11/6/2018	11	6	2018	8:27:02	30422	0.8	8	27	2	1228	0.051025391	3.5255859	0.47094727	0.41552734	-0.65161133	2.7446289	0.049560547	0	0	0	0	0	0	0	0	0	0.9050293	0.094970703	0.072509766	0.044677734	-0.01953125	-0.008056641	0.009	39471.35	0	0	0.009
887	32398	32398	Category A	0.51586914	0.40795898	-0.61181641	-0.21850586	0.000976563	0.39990234	0.05	0.009	11/6/2018	11	6	2018	8:27:02	30422	0.9	8	27	2	1203	0.051025391	3.5255859	0.47119141	0.4152832	-0.65136719	3.2141113	0.060058594	0	0	0	0	0	0	0	0	0	0.90478516	0.095214844	0.091552734	0.044433594	-0.007324219	0.039550781	0.009	39471.35	0	0	0.009
888	32399	32399	Category A	0.47998047	0.40795898	-0.64794922	-0.22338867	-0.000732422	0.37646484	0.05	0.009	11/6/2018	11	6	2018	8:27:03	30423	0	8	27	3	1179	0.051025391	3.5255859	0.47094727	0.41503906	-0.65136719	3.6047363	0.01171875	0	0	0	0	0	0	0	0	0	0.90478516	0.095214844	0.01953125	0.008789063	-0.007080078	0.003417969	0.009	39471.35	0	0	0.009
889	32400	32400	Category A	0.46777344	0.40795898	-0.63598633	-0.21582031	0.000732422	0.39599609	0.05	0.009	11/6/2018	11	6	2018	8:27:03	30423	0.1	8	27	3	1203	0.051025391	3.5255859	0.47119141	0.41479492	-0.65161133	3.4611816	0.017333984	0	0	0	0	0	0	0	0	0	0.90478516	0.095214844	0.025878906	-0.003417969	-0.006835938	0.015625	0.009	39471.35	0	0	0.009
890	32401	32401	Category A	0.47998047	0.41992188	-0.671875	-0.21850586	-0.000488281	0.39599609	0.05	0.009	11/6/2018	11	6	2018	8:27:03	30423	0.2	8	27	3	1203	0.051025391	3.5255859	0.47167969	0.41430664	-0.65209961	2.7788086	0.021972656	0	0	0	0	0	0	0	0	0	0.90527344	0.094726563	0.033203125	0.008056641	0.005371094	-0.01953125	0.009	39471.35	0	0	0.009
891	32402	32402	Category A	0.49194336	0.41992188	-0.671875	-0.22143555	0.001708984	0.38671875	0.05	0.009	11/6/2018	11	6	2018	8:27:03	30423	0.3	8	27	3	1203	0.051025391	3.5255859	0.47143555	0.41430664	-0.65161133	1.5949707	0.029052734	0	0	0	0	0	0	0	0	0	0.90478516	0.095214844	0.045898438	0.020263672	0.005371094	-0.020019531	0.009	39471.35	0	0	0.009
892	32403	32403	Category A	0.47998047	0.43188477	-0.64794922	-0.2175293	0.002441406	0.38378906	0.05	0.009	11/6/2018	11	6	2018	8:27:03	30423	0.4	8	27	3	1215	0.051025391	3.5255859	0.47094727	0.41381836	-0.65161133	0.52758789	0.020263672	0	0	0	0	0	0	0	0	0	0.90429688	0.095703125	0.030517578	0.008789063	0.017822266	0.003662109	0.009	39471.35	0	0	0.009
893	32404	32404	Category A	0.46777344	0.43188477	-0.6237793	-0.22949219	-0.001220703	0.40185547	0.05	0.009	11/6/2018	11	6	2018	8:27:03	30423	0.5	8	27	3	1203	0.051025391	3.5255859	0.47070313	0.41357422	-0.65161133	0.64794922	0.033447266	0	0	0	0	0	0	0	0	0	0.90405273	0.095947266	0.049072266	-0.002929688	0.018066406	0.027832031	0.009	39471.35	0	0	0.009
894	32405	32405	Category A	0.45581055	0.44384766	-0.671875	-0.21459961	0.000732422	0.3972168	0.05	0.009	11/6/2018	11	6	2018	8:27:03	30423	0.6	8	27	3	1166	0.051025391	3.5255859	0.47094727	0.41333008	-0.65185547	2.0546875	0.039306641	0	0	0	0	0	0	0	0	0	0.90429688	0.095703125	0.065673828	-0.015136719	0.030273438	-0.019775391	0.009	39471.35	0	0	0.009
895	32406	32406	Category A	0.46777344	0.41992188	-0.65991211	-0.21948242	-0.002441406	0.38476563	0.06	0.009	11/6/2018	11	6	2018	8:27:03	30423	0.7	8	27	3	1166	0.051025391	3.5255859	0.47167969	0.41308594	-0.65234375	3.2536621	0.010742188	0	0	0	0	0	0	0	0	0	0.9050293	0.094970703	0.018066406	-0.00390625	0.006591797	-0.007324219	0.009	39471.35	0	0	0.009
896	32407	32407	Category A	0.44384766	0.43188477	-0.671875	-0.21972656	0.002441406	0.38989258	0.06	0.009	11/6/2018	11	6	2018	8:27:03	30423	0.8	8	27	3	1166	0.051025391	3.5255859	0.47143555	0.41308594	-0.65234375	3.9187012	0.038574219	0	0	0	0	0	0	0	0	0	0.90478516	0.095214844	0.065917969	-0.027587891	0.018554688	-0.019287109	0.009	39471.35	0	0	0.009
897	32408	32408	Category A	0.47998047	0.40795898	-0.64794922	-0.21948242	0.001708984	0.39013672	0.06	0.009	11/6/2018	11	6	2018	8:27:03	30423	0.9	8	27	3	1166	0.051025391	3.5255859	0.47119141	0.4128418	-0.65234375	4.0551758	0.010742188	0	0	0	0	0	0	0	0	0	0.90454102	0.095458984	0.017822266	0.008544922	-0.004882813	0.004394531	0.009	39471.35	0	0	0.009
898	32409	32409	Category A	0.46777344	0.40795898	-0.64794922	-0.21850586	-0.002197266	0.40087891	0.06	0.009	11/6/2018	11	6	2018	8:27:04	30424	0	8	27	4	1203	0.051025391	3.5255859	0.47094727	0.41235352	-0.65234375	4.0327148	0.007080078	0	0	0	0	0	0	0	0	0	0.90429688	0.095703125	0.012451172	-0.003173828	-0.004394531	0.004394531	0.009	39471.35	0	0	0.009
899	32410	32410	Category A	0.46777344	0.40795898	-0.671875	-0.2265625	0.002685547	0.37646484	0.06	0.009	11/6/2018	11	6	2018	8:27:04	30424	0.1	8	27	4	1215	0.051025391	3.5255859	0.47070313	0.41162109	-0.65161133	3.7470703	0.020507813	0	0	0	0	0	0	0	0	0	0.90332031	0.096679688	0.026855469	-0.002929688	-0.003662109	-0.020019531	0.009	39471.35	0	0	0.009
900	32411	32411	Category A	0.46777344	0.41992188	-0.671875	-0.22192383	0.000732422	0.39086914	0.06	0.009	11/6/2018	11	6	2018	8:27:04	30424	0.2	8	27	4	1228	0.051025391	3.5255859	0.47094727	0.41137695	-0.65112305	2.9675293	0.022216797	0	0	0	0	0	0	0	0	0	0.90283203	0.097167969	0.032226563	-0.003173828	0.008300781	-0.020507813	0.009	39471.35	0	0	0.009
901	32412	32412	Category A	0.45581055	0.40795898	-0.671875	-0.21972656	0.004150391	0.38598633	0.06	0.009	11/6/2018	11	6	2018	8:27:04	30424	0.3	8	27	4	1265	0.051025391	3.5255859	0.47094727	0.41137695	-0.65136719	1.8691406	0.025634766	0	0	0	0	0	0	0	0	0	0.90307617	0.096923828	0.0390625	-0.015136719	-0.003417969	-0.020263672	0.009	39471.35	0	0	0.009
902	32413	32413	Category A	0.46777344	0.40795898	-0.65991211	-0.22021484	-0.000244141	0.39892578	0.06	0.009	11/6/2018	11	6	2018	8:27:04	30424	0.4	8	27	4	1252	0.051025391	3.5255859	0.47094727	0.41162109	-0.65136719	1.1953125	0.009765625	0	0	0	0	0	0	0	0	0	0.90307617	0.096923828	0.015380859	-0.003173828	-0.003662109	-0.008300781	0.009	39471.35	0	0	0.009
903	32414	32414	Category A	0.46777344	0.40795898	-0.61181641	-0.22607422	0.001708984	0.38061523	0.06	0.009	11/6/2018	11	6	2018	8:27:04	30424	0.5	8	27	4	1252	0.051025391	3.5255859	0.47045898	0.41186523	-0.65136719	0.88232422	0.039794922	0	0	0	0	0	0	0	0	0	0.90307617	0.096923828	0.046386719	-0.002685547	-0.00390625	0.039550781	0.009	39471.35	0	0	0.009
904	32415	32415	Category A	0.46777344	0.40795898	-0.64794922	-0.21630859	0.003417969	0.39379883	0.06	0.009	11/6/2018	11	6	2018	8:27:04	30424	0.6	8	27	4	1240	0.051025391	3.5255859	0.47094727	0.41186523	-0.65161133	0.59179688	0.006347656	0	0	0	0	0	0	0	0	0	0.90356445	0.096435547	0.010986328	-0.003173828	-0.00390625	0.003662109	0.009	39471.35	0	0	0.009
905	32416	32416	Category A	0.45581055	0.43188477	-0.64794922	-0.23266602	-0.002197266	0.3815918	0.07	0.009	11/6/2018	11	6	2018	8:27:04	30424	0.7	8	27	4	1203	0.051025391	3.5255859	0.47070313	0.41137695	-0.65185547	0.18286133	0.025390625	0	0	0	0	0	0	0	0	0	0.90332031	0.096679688	0.0390625	-0.014892578	0.020263672	0.00390625	0.009	39471.35	0	0	0.009
906	32417	32417	Category A	0.45581055	0.41992188	-0.65991211	-0.22070313	0.004150391	0.37670898	0.07	0.009	11/6/2018	11	6	2018	8:27:04	30424	0.8	8	27	4	1191	0.051025391	3.5255859	0.47045898	0.41137695	-0.65161133	0.12353516	0.018554688	0	0	0	0	0	0	0	0	0	0.90307617	0.096923828	0.031005859	-0.014648438	0.008300781	-0.008056641	0.009	39471.35	0	0	0.009
907	32418	32418	Category A	0.47998047	0.39599609	-0.68383789	-0.22045898	0.001708984	0.38671875	0.07	0.009	11/6/2018	11	6	2018	8:27:04	30424	0.9	8	27	4	1203	0.051025391	3.5255859	0.47045898	0.41137695	-0.65136719	0.067871094	0.036865234	0	0	0	0	0	0	0	0	0	0.90283203	0.097167969	0.057128906	0.009277344	-0.015380859	-0.032226563	0.009	39471.35	0	0	0.009
908	32419	32419	Category A	0.49194336	0.39599609	-0.671875	-0.22314453	0.001708984	0.38867188	0.07	0.009	11/6/2018	11	6	2018	8:27:05	30425	0	8	27	5	1191	0.051025391	3.5255859	0.47021484	0.41113281	-0.65161133	0.45507813	0.033203125	0	0	0	0	0	0	0	0	0	0.90258789	0.097412109	0.056884766	0.021484375	-0.015136719	-0.020019531	0.009	39471.35	0	0	0.009
909	32420	32420	Category A	0.43188477	0.39599609	-0.63598633	-0.22045898	0.002441406	0.38574219	0.07	0.009	11/6/2018	11	6	2018	8:27:05	30425	0.1	8	27	5	1191	0.051025391	3.5255859	0.47021484	0.41088867	-0.65112305	0.60302734	0.043945313	0	0	0	0	0	0	0	0	0	0.90234375	0.09765625	0.068847656	-0.038330078	-0.014892578	0.015136719	0.009	39471.35	0	0	0.009
910	32421	32421	Category A	0.44384766	0.40795898	-0.63598633	-0.22045898	0	0.39990234	0.07	0.009	11/6/2018	11	6	2018	8:27:05	30425	0.2	8	27	5	1252	0.051025391	3.5255859	0.47045898	0.41113281	-0.65112305	0.56542969	0.030761719	0	0	0	0	0	0	0	0	0	0.90258789	0.097412109	0.045166016	-0.026611328	-0.003173828	0.015136719	0.009	39471.35	0	0	0.009
911	32422	32422	Category A	0.46777344	0.43188477	-0.65991211	-0.2265625	0.001708984	0.37646484	0.07	0.009	11/6/2018	11	6	2018	8:27:05	30425	0.3	8	27	5	1252	0.051025391	3.5255859	0.47094727	0.41137695	-0.65112305	0.67797852	0.022216797	0	0	0	0	0	0	0	0	0	0.90283203	0.097167969	0.031982422	-0.003173828	0.020263672	-0.008544922	0.009	39471.35	0	0	0.009
912	32423	32423	Category A	0.46777344	0.41992188	-0.64794922	-0.22241211	-0.002441406	0.37646484	0.07	0.009	11/6/2018	11	6	2018	8:27:05	30425	0.4	8	27	5	1289	0.051025391	3.5255859	0.47070313	0.41137695	-0.65063477	0.56567383	0.009277344	0	0	0	0	0	0	0	0	0	0.90234375	0.09765625	0.014160156	-0.002929688	0.008300781	0.002685547	0.009	39471.35	0	0	0.009
913	32424	32424	Category A	0.45581055	0.39599609	-0.64794922	-0.21728516	0.002441406	0.39379883	0.07	0.009	11/6/2018	11	6	2018	8:27:05	30425	0.5	8	27	5	1351	0.051025391	3.5255859	0.47045898	0.41088867	-0.65112305	0.25146484	0.021240234	0	0	0	0	0	0	0	0	0	0.90234375	0.09765625	0.032714844	-0.014648438	-0.014892578	0.003173828	0.009	39471.35	0	0	0.009
914	32425	32425	Category A	0.46777344	0.40795898	-0.61181641	-0.22924805	0.004394531	0.38867188	0.07	0.009	11/6/2018	11	6	2018	8:27:05	30425	0.6	8	27	5	1339	0.051025391	3.5255859	0.47021484	0.41064453	-0.65087891	0.28051758	0.039306641	0	0	0	0	0	0	0	0	0	0.90209961	0.097900391	0.044677734	-0.002441406	-0.002685547	0.0390625	0.009	39471.35	0	0	0.009
915	32426	32426	Category A	0.45581055	0.39599609	-0.65991211	-0.22900391	0.004638672	0.38769531	0.08	0.009	11/6/2018	11	6	2018	8:27:05	30425	0.7	8	27	5	1339	0.051025391	3.4595215	0.47021484	0.41088867	-0.65112305	0.44897461	0.022460938	0	0	0	0	0	0	0	0	0	0.90234375	0.09765625	0.038085938	-0.014404297	-0.014892578	-0.008544922	0.009	39471.35	0	0	0.009
916	32427	32427	Category A	0.45581055	0.41992188	-0.6237793	-0.21606445	0.000732422	0.39208984	0.08	0.009	11/6/2018	11	6	2018	8:27:05	30425	0.8	8	27	5	1326	0.051025391	3.4595215	0.4699707	0.41064453	-0.65112305	0.47509766	0.032226563	0	0	0	0	0	0	0	0	0	0.90209961	0.097900391	0.051025391	-0.014160156	0.009277344	0.02734375	0.009	39471.35	0	0	0.009
917	32428	32428	Category A	0.44384766	0.39599609	-0.6237793	-0.21606445	0.000732422	0.39208984	0.08	0.009	11/6/2018	11	6	2018	8:27:05	30425	0.9	8	27	5	1326	0.051025391	3.4595215	0.47021484	0.41015625	-0.65112305	0.7409668	0.040527344	0	0	0	0	0	0	0	0	0	0.90185547	0.098144531	0.068115234	-0.026367188	-0.014160156	0.02734375	0.009	39471.35	0	0	0.009
918	32429	32429	Category A	0.49194336	0.41992188	-0.64794922	-0.22558594	0.000732422	0.38452148	0.08	0.009	11/6/2018	11	6	2018	8:27:06	30426	0	8	27	6	1338	0.051025391	3.4595215	0.47021484	0.41015625	-0.65087891	1.0393066	0.023681641	0	0	0	0	0	0	0	0	0	0.90185547	0.098144531	0.034179688	0.021484375	0.009521484	0.002929688	0.009	39471.35	0	0	0.009
919	32430	32430	Category A	0.45581055	0.41992188	-0.64794922	-0.21972656	0.001708984	0.39086914	0.08	0.009	11/6/2018	11	6	2018	8:27:06	30426	0.1	8	27	6	1363	0.051025391	3.4595215	0.47045898	0.40966797	-0.65087891	1.2770996	0.018066406	0	0	0	0	0	0	0	0	0	0.90161133	0.098388672	0.027832031	-0.014648438	0.010009766	0.002929688	0.009	39471.35	0	0	0.009
920	32431	32431	Category A	0.46777344	0.41992188	-0.65991211	-0.2175293	0	0.39990234	0.08	0.009	11/6/2018	11	6	2018	8:27:06	30426	0.2	8	27	6	1376	0.051025391	3.4595215	0.47070313	0.40942383	-0.65063477	1.4572754	0.013916016	0	0	0	0	0	0	0	0	0	0.90136719	0.098632813	0.022216797	-0.002929688	0.010253906	-0.009033203	0.009	39471.35	0	0	0.009
921	32432	32432	Category A	0.47998047	0.39599609	-0.64794922	-0.22314453	-0.000244141	0.38061523	0.08	0.009	11/6/2018	11	6	2018	8:27:06	30426	0.3	8	27	6	1339	0.051025391	3.4595215	0.47021484	0.40917969	-0.65039063	1.2978516	0.016357422	0	0	0	0	0	0	0	0	0	0.90087891	0.099121094	0.025146484	0.009521484	-0.013183594	0.002441406	0.009	39471.35	0	0	0.009
922	32433	32433	Category A	0.47998047	0.41992188	-0.671875	-0.21972656	0.002441406	0.38891602	0.08	0.009	11/6/2018	11	6	2018	8:27:06	30426	0.4	8	27	6	1302	0.051025391	3.4595215	0.47070313	0.40942383	-0.65039063	0.98364258	0.025390625	0	0	0	0	0	0	0	0	0	0.90112305	0.098876953	0.040771484	0.009033203	0.010253906	-0.021240234	0.009	39471.35	0	0	0.009
923	32434	32434	Category A	0.45581055	0.40795898	-0.65991211	-0.21875	0.002441406	0.39013672	0.08	0.009	11/6/2018	11	6	2018	8:27:06	30426	0.5	8	27	6	1302	0.051025391	3.4595215	0.47070313	0.40942383	-0.65039063	0.72973633	0.017578125	0	0	0	0	0	0	0	0	0	0.90136719	0.098632813	0.025634766	-0.014892578	-0.001464844	-0.009277344	0.009	39471.35	0	0	0.009
924	32435	32435	Category A	0.44384766	0.39599609	-0.63598633	-0.22558594	0.000732422	0.39257813	0.09	0.009	11/6/2018	11	6	2018	8:27:06	30426	0.6	8	27	6	1302	0.051025391	3.4595215	0.47021484	0.40942383	-0.65014648	0.59130859	0.032958984	0	0	0	0	0	0	0	0	0	0.90087891	0.099121094	0.054199219	-0.026367188	-0.013427734	0.014160156	0.009	39471.35	0	0	0.009
925	32436	32436	Category A	0.46777344	0.41992188	-0.64794922	-0.22314453	0	0.38476563	0.09	0.009	11/6/2018	11	6	2018	8:27:06	30426	0.7	8	27	6	1314	0.051025391	3.4595215	0.46972656	0.40942383	-0.65039063	0.11938477	0.010742188	0	0	0	0	0	0	0	0	0	0.90063477	0.099365234	0.014892578	-0.001953125	0.010253906	0.002441406	0.009	39471.35	0	0	0.009
926	32437	32437	Category A	0.46777344	0.39599609	-0.64794922	-0.21948242	0	0.39990234	0.09	0.009	11/6/2018	11	6	2018	8:27:06	30426	0.8	8	27	6	1351	0.051025391	3.4595215	0.46899414	0.40942383	-0.65014648	0.67480469	0.013671875	0	0	0	0	0	0	0	0	0	0.90039063	0.099609375	0.017333984	-0.001220703	-0.013427734	0.002197266	0.009	39471.35	0	0	0.009
927	32438	32438	Category A	0.45581055	0.41992188	-0.65991211	-0.2277832	-0.001708984	0.37963867	0.09	0.009	11/6/2018	11	6	2018	8:27:06	30426	0.9	8	27	6	1302	0.051025391	3.4595215	0.46826172	0.40966797	-0.65014648	0.58789063	0.018798828	0	0	0	0	0	0	0	0	0	0.89990234	0.10009766	0.032226563	-0.012451172	0.010009766	-0.009521484	0.009	39471.35	0	0	0.009
928	32439	32439	Category A	0.45581055	0.40795898	-0.65991211	-0.22167969	0.002441406	0.38696289	0.09	0.009	11/6/2018	11	6	2018	8:27:07	30427	0	8	27	7	1277	0.051025391	3.4595215	0.46777344	0.41015625	-0.65039063	0.038574219	0.015380859	0	0	0	0	0	0	0	0	0	0.90014648	0.099853516	0.023681641	-0.011962891	-0.002197266	-0.009277344	0.009	39471.35	0	0	0.009
929	32440	32440	Category A	0.50390625	0.40795898	-0.68383789	-0.21777344	0.004150391	0.39599609	0.09	0.009	11/6/2018	11	6	2018	8:27:07	30427	0.1	8	27	7	1277	0.051025391	3.4595215	0.46777344	0.41015625	-0.65039063	0.002441406	0.049072266	0	0	0	0	0	0	0	0	0	0.90014648	0.099853516	0.071533203	0.035888672	-0.002197266	-0.033203125	0.009	39471.35	0	0	0.009
930	32441	32441	Category A	0.45581055	0.39599609	-0.63598633	-0.22387695	-0.001464844	0.39477539	0.09	0.009	11/6/2018	11	6	2018	8:27:07	30427	0.2	8	27	7	1252	0.051025391	3.4595215	0.46777344	0.41015625	-0.65063477	0.38549805	0.023925781	0	0	0	0	0	0	0	0	0	0.90039063	0.099609375	0.041259766	-0.011962891	-0.014160156	0.014648438	0.009	39471.35	0	0	0.009
931	32442	32442	Category A	0.45581055	0.39599609	-0.65991211	-0.22070313	0.005859375	0.37670898	0.09	0.009	11/6/2018	11	6	2018	8:27:07	30427	0.3	8	27	7	1289	0.051025391	3.4595215	0.46777344	0.41015625	-0.65063477	0.32397461	0.020751953	0	0	0	0	0	0	0	0	0	0.90039063	0.099609375	0.035644531	-0.011962891	-0.014160156	-0.009033203	0.009	39471.35	0	0	0.009
932	32443	32443	Category A	0.46777344	0.39599609	-0.65991211	-0.21923828	-0.002197266	0.40283203	0.09	0.009	11/6/2018	11	6	2018	8:27:07	30427	0.4	8	27	7	1326	0.051025391	3.4595215	0.4675293	0.41015625	-0.65014648	1.6569824	0.017089844	0	0	0	0	0	0	0	0	0	0.89990234	0.10009766	0.023925781	0	-0.014160156	-0.009521484	0.009	39471.35	0	0	0.009
933	32444	32444	Category A	0.51586914	0.39599609	-0.64794922	-0.22680664	0.006835938	0.39282227	0.09	0.009	11/6/2018	11	6	2018	8:27:07	30427	0.5	8	27	7	1314	0.051025391	3.4595215	0.46728516	0.40991211	-0.65014648	2.0251465	0.050292969	0	0	0	0	0	0	0	0	0	0.89941406	0.10058594	0.064697266	0.048339844	-0.013916016	0.002197266	0.009	39471.35	0	0	0.009
934	32445	32445	Category A	0.50390625	0.39599609	-0.69580078	-0.22119141	-0.00390625	0.40380859	0.1	0.009	11/6/2018	11	6	2018	8:27:07	30427	0.6	8	27	7	1326	0.051025391	3.4595215	0.4675293	0.40942383	-0.64990234	1.4660645	0.059814453	0	0	0	0	0	0	0	0	0	0.89941406	0.10058594	0.095458984	0.036132813	-0.013427734	-0.045654297	0.009	39471.35	0	0	0.009
935	32446	32446	Category A	0.45581055	0.39599609	-0.63598633	-0.22558594	-0.00390625	0.39379883	0.1	0.009	11/6/2018	11	6	2018	8:27:07	30427	0.7	8	27	7	1314	0.051025391	3.4595215	0.4675293	0.40893555	-0.64941406	1.5576172	0.021972656	0	0	0	0	0	0	0	0	0	0.89868164	0.10131836	0.038085938	-0.01171875	-0.012939453	0.013427734	0.009	39471.35	0	0	0.009
936	32447	32447	Category A	0.44384766	0.40795898	-0.65991211	-0.21972656	0.002441406	0.38989258	0.1	0.009	11/6/2018	11	6	2018	8:27:07	30427	0.8	8	27	7	1277	0.051025391	3.4595215	0.4675293	0.40869141	-0.64892578	2.0871582	0.025878906	0	0	0	0	0	0	0	0	0	0.89819336	0.10180664	0.03515625	-0.023681641	-0.000732422	-0.010742188	0.009	39471.35	0	0	0.009
937	32448	32448	Category A	0.46777344	0.40795898	-0.65991211	-0.21948242	-0.000732422	0.39990234	0.1	0.009	11/6/2018	11	6	2018	8:27:07	30427	0.9	8	27	7	1277	0.051025391	3.4595215	0.4675293	0.40869141	-0.64892578	1.6325684	0.010742188	0	0	0	0	0	0	0	0	0	0.89819336	0.10180664	0.01171875	0	-0.000732422	-0.010742188	0.009	39471.35	0	0	0.009
938	32449	32449	Category A	0.45581055	0.39599609	-0.63598633	-0.22583008	0.003662109	0.39086914	0.1	0.009	11/6/2018	11	6	2018	8:27:08	30428	0	8	27	8	1252	0.051025391	3.4595215	0.46728516	0.40893555	-0.64868164	0.96459961	0.021484375	0	0	0	0	0	0	0	0	0	0.89794922	0.10205078	0.037353516	-0.011474609	-0.012939453	0.012695313	0.009	39471.35	0	0	0.009
939	32450	32450	Category A	0.49194336	0.39599609	-0.63598633	-0.2175293	0	0.39990234	0.1	0.009	11/6/2018	11	6	2018	8:27:08	30428	0.1	8	27	8	1240	0.051025391	3.4595215	0.46728516	0.40869141	-0.6484375	0.91381836	0.030273438	0	0	0	0	0	0	0	0	0	0.89794922	0.10205078	0.050048828	0.024414063	-0.012695313	0.012451172	0.009	39471.35	0	0	0.009
940	32451	32451	Category A	0.49194336	0.40795898	-0.65991211	-0.22558594	0.000732422	0.37670898	0.1	0.009	11/6/2018	11	6	2018	8:27:08	30428	0.2	8	27	8	1228	0.051025391	3.4595215	0.46728516	0.40893555	-0.64819336	1.1789551	0.027099609	0	0	0	0	0	0	0	0	0	0.89770508	0.10229492	0.037109375	0.024414063	-0.000976563	-0.011474609	0.009	39471.35	0	0	0.009
941	32452	32452	Category A	0.47998047	0.41992188	-0.63598633	-0.22143555	0.000732422	0.38671875	0.1	0.009	11/6/2018	11	6	2018	8:27:08	30428	0.3	8	27	8	1215	0.051025391	3.4595215	0.46728516	0.40869141	-0.64770508	0.76245117	0.020507813	0	0	0	0	0	0	0	0	0	0.8972168	0.1027832	0.035400391	0.012451172	0.010986328	0.01171875	0.009	39471.35	0	0	0.009
942	32453	32453	Category A	0.47998047	0.44384766	-0.65991211	-0.21923828	-0.001464844	0.39990234	0.1	0.009	11/6/2018	11	6	2018	8:27:08	30428	0.4	8	27	8	1228	0.051025391	3.4595215	0.46704102	0.40869141	-0.64697266	0.13989258	0.039306641	0	0	0	0	0	0	0	0	0	0.89672852	0.10327148	0.060546875	0.012695313	0.034912109	-0.012695313	0.009	39471.35	0	0	0.009
943	32454	32454	Category A	0.49194336	0.40795898	-0.65991211	-0.22998047	0.003662109	0.390625	0.1	0.009	11/6/2018	11	6	2018	8:27:08	30428	0.5	8	27	8	1240	0.051025391	3.4595215	0.46704102	0.40869141	-0.64697266	0.75610352	0.027832031	0	0	0	0	0	0	0	0	0	0.89648438	0.10351563	0.038330078	0.024658203	-0.000732422	-0.012695313	0.009	39471.35	0	0	0.009
944	32455	32455	Category A	0.45581055	0.40795898	-0.63598633	-0.21777344	0	0.39379883	0.1	0.009	11/6/2018	11	6	2018	8:27:08	30428	0.6	8	27	8	1252	0.051025391	3.4595215	0.46679688	0.40869141	-0.64746094	0.84985352	0.015869141	0	0	0	0	0	0	0	0	0	0.89672852	0.10327148	0.023193359	-0.010986328	-0.000732422	0.011474609	0.009	39471.35	0	0	0.009
945	32456	32456	Category A	0.45581055	0.41992188	-0.61181641	-0.21972656	0.002441406	0.38793945	0.11	0.009	11/6/2018	11	6	2018	8:27:08	30428	0.7	8	27	8	1264	0.051025391	3.4595215	0.46704102	0.40844727	-0.64746094	1.0866699	0.0390625	0	0	0	0	0	0	0	0	0	0.89672852	0.10327148	0.058105469	-0.011230469	0.011230469	0.035644531	0.009	39471.35	0	0	0.009
946	32457	32457	Category A	0.45581055	0.39599609	-0.6237793	-0.22314453	0.003417969	0.38671875	0.11	0.009	11/6/2018	11	6	2018	8:27:08	30428	0.8	8	27	8	1264	0.051025391	3.4595215	0.4675293	0.40820313	-0.64770508	1.2185059	0.029296875	0	0	0	0	0	0	0	0	0	0.8972168	0.1027832	0.048095703	-0.01171875	-0.012207031	0.023925781	0.009	39471.35	0	0	0.009
947	32458	32458	Category A	0.45581055	0.39599609	-0.671875	-0.2199707	0.000488281	0.37670898	0.11	0.009	11/6/2018	11	6	2018	8:27:08	30428	0.9	8	27	8	1277	0.051025391	3.4595215	0.46801758	0.40820313	-0.64770508	1.0561523	0.029541016	0	0	0	0	0	0	0	0	0	0.89746094	0.10253906	0.048583984	-0.012207031	-0.012207031	-0.023925781	0.009	39471.35	0	0	0.009
948	32459	32459	Category A	0.47998047	0.39599609	-0.64794922	-0.22143555	0.003417969	0.38769531	0.11	0.009	11/6/2018	11	6	2018	8:27:09	30429	0	8	27	9	1277	0.051025391	3.4595215	0.46801758	0.40820313	-0.64697266	1.041748	0.017089844	0	0	0	0	0	0	0	0	0	0.89697266	0.10302734	0.024902344	0.01171875	-0.012207031	-0.000732422	0.009	39471.35	0	0	0.009
949	32460	32460	Category A	0.46777344	0.43188477	-0.65991211	-0.2175293	-0.003173828	0.40209961	0.11	0.009	11/6/2018	11	6	2018	8:27:09	30429	0.1	8	27	9	1265	0.051025391	3.4595215	0.46777344	0.40869141	-0.64624023	0.7878418	0.026611328	0	0	0	0	0	0	0	0	0	0.89648438	0.10351563	0.036865234	0	0.022949219	-0.013427734	0.009	39471.35	0	0	0.009
950	32461	32461	Category A	0.47998047	0.43188477	-0.63598633	-0.2265625	0.001708984	0.37646484	0.11	0.009	11/6/2018	11	6	2018	8:27:09	30429	0.2	8	27	9	1265	0.051025391	3.4595215	0.46850586	0.40893555	-0.64648438	0.88452148	0.027587891	0	0	0	0	0	0	0	0	0	0.89697266	0.10302734	0.044677734	0.011230469	0.022705078	0.010498047	0.009	39471.35	0	0	0.009
951	32462	32462	Category A	0.46777344	0.38378906	-0.6237793	-0.22192383	-0.002197266	0.38989258	0.11	0.009	11/6/2018	11	6	2018	8:27:09	30429	0.3	8	27	9	1265	0.051025391	3.4595215	0.46875	0.40917969	-0.64672852	0.9777832	0.034179688	0	0	0	0	0	0	0	0	0	0.89746094	0.10253906	0.049560547	-0.000976563	-0.025390625	0.022949219	0.009	39471.35	0	0	0.009
952	32463	32463	Category A	0.46777344	0.40795898	-0.671875	-0.22436523	-0.000488281	0.38061523	0.11	0.009	11/6/2018	11	6	2018	8:27:09	30429	0.4	8	27	9	1314	0.051025391	3.4595215	0.46850586	0.40893555	-0.64648438	0.85644531	0.025146484	0	0	0	0	0	0	0	0	0	0.8972168	0.1027832	0.027099609	-0.000732422	-0.000976563	-0.025146484	0.009	39471.35	0	0	0.009
953	32464	32464	Category A	0.47998047	0.40795898	-0.63598633	-0.22045898	0.001220703	0.39453125	0.11	0.009	11/6/2018	11	6	2018	8:27:09	30429	0.5	8	27	9	1326	0.051269531	3.515918	0.46850586	0.40893555	-0.64648438	0.52563477	0.015380859	0	0	0	0	0	0	0	0	0	0.89697266	0.10302734	0.022949219	0.011230469	-0.000976563	0.010498047	0.009	39471.35	0	0	0.009
954	32465	32465	Category A	0.47998047	0.41992188	-0.64794922	-0.21972656	0.002441406	0.38989258	0.12	0.009	11/6/2018	11	6	2018	8:27:09	30429	0.6	8	27	9	1326	0.051269531	3.515918	0.46875	0.40893555	-0.64624023	0.12329102	0.015625	0	0	0	0	0	0	0	0	0	0.8972168	0.1027832	0.0234375	0.010986328	0.010742188	-0.001464844	0.009	39471.35	0	0	0.009
955	32466	32466	Category A	0.44384766	0.38378906	-0.64794922	-0.21899414	0.004150391	0.38598633	0.12	0.009	11/6/2018	11	6	2018	8:27:09	30429	0.7	8	27	9	1314	0.051269531	3.515918	0.46875	0.40893555	-0.64672852	0.5546875	0.035400391	0	0	0	0	0	0	0	0	0	0.89746094	0.10253906	0.051269531	-0.024902344	-0.025146484	-0.000976563	0.009	39471.35	0	0	0.009
956	32467	32467	Category A	0.46777344	0.38378906	-0.64794922	-0.21801758	0	0.39477539	0.12	0.009	11/6/2018	11	6	2018	8:27:09	30429	0.8	8	27	9	1277	0.051269531	3.515918	0.46923828	0.40893555	-0.64648438	0.83666992	0.025146484	0	0	0	0	0	0	0	0	0	0.89746094	0.10253906	0.027832031	-0.001464844	-0.025146484	-0.001220703	0.009	39471.35	0	0	0.009
957	32468	32468	Category A	0.47998047	0.41992188	-0.63598633	-0.22241211	-0.001464844	0.38354492	0.12	0.009	11/6/2018	11	6	2018	8:27:09	30429	0.9	8	27	9	1264	0.051269531	3.515918	0.46972656	0.40893555	-0.64697266	1.1843262	0.018554688	0	0	0	0	0	0	0	0	0	0.89819336	0.10180664	0.032226563	0.010009766	0.010742188	0.010986328	0.009	39471.35	0	0	0.009
958	32469	32469	Category A	0.49194336	0.40795898	-0.65991211	-0.2199707	0.005859375	0.38110352	0.12	0.009	11/6/2018	11	6	2018	8:27:10	30430	0	8	27	10	1277	0.051269531	3.515918	0.47045898	0.40917969	-0.64794922	1.5488281	0.024414063	0	0	0	0	0	0	0	0	0	0.89941406	0.10058594	0.034423828	0.021240234	-0.001220703	-0.01171875	0.009	39471.35	0	0	0.009
959	32470	32470	Category A	0.47998047	0.40795898	-0.64794922	-0.22021484	0.001708984	0.38598633	0.12	0.009	11/6/2018	11	6	2018	8:27:10	30430	0.1	8	27	10	1265	0.051269531	3.515918	0.47045898	0.40917969	-0.64819336	1.5739746	0.009277344	0	0	0	0	0	0	0	0	0	0.89941406	0.10058594	0.010986328	0.009277344	-0.001220703	0.000244141	0.009	39471.35	0	0	0.009
960	32471	32471	Category A	0.46777344	0.39599609	-0.63598633	-0.21899414	0.000244141	0.40307617	0.12	0.009	11/6/2018	11	6	2018	8:27:10	30430	0.2	8	27	10	1265	0.051269531	3.515918	0.47094727	0.40893555	-0.6484375	1.4748535	0.018310547	0	0	0	0	0	0	0	0	0	0.89990234	0.10009766	0.028808594	-0.003173828	-0.012939453	0.012451172	0.009	39471.35	0	0	0.009
961	32472	32472	Category A	0.47998047	0.41992188	-0.65991211	-0.22363281	0	0.39282227	0.12	0.009	11/6/2018	11	6	2018	8:27:10	30430	0.3	8	27	10	1265	0.051269531	3.515918	0.47094727	0.40869141	-0.64819336	1.0344238	0.018066406	0	0	0	0	0	0	0	0	0	0.8996582	0.1003418	0.03125	0.008789063	0.010986328	-0.011474609	0.009	39471.35	0	0	0.009
962	32473	32473	Category A	0.45581055	0.39599609	-0.65991211	-0.21508789	-0.004150391	0.39282227	0.12	0.009	11/6/2018	11	6	2018	8:27:10	30430	0.4	8	27	10	1277	0.051269531	3.515918	0.47094727	0.40893555	-0.6484375	0.24047852	0.022949219	0	0	0	0	0	0	0	0	0	0.89990234	0.10009766	0.039550781	-0.015136719	-0.012939453	-0.011230469	0.009	39471.35	0	0	0.009
963	32474	32474	Category A	0.44384766	0.40795898	-0.6237793	-0.21777344	0.000976563	0.39379883	0.12	0.009	11/6/2018	11	6	2018	8:27:10	30430	0.5	8	27	10	1289	0.051269531	3.515918	0.47143555	0.40893555	-0.6484375	0.16381836	0.036865234	0	0	0	0	0	0	0	0	0	0.90014648	0.099853516	0.053466797	-0.027587891	-0.000976563	0.024658203	0.009	39471.35	0	0	0.009
964	32475	32475	Category A	0.44384766	0.41992188	-0.671875	-0.22021484	-0.000244141	0.40307617	0.13	0.009	11/6/2018	11	6	2018	8:27:10	30430	0.6	8	27	10	1302	0.051269531	3.515918	0.47143555	0.40942383	-0.6484375	0.63525391	0.037597656	0	0	0	0	0	0	0	0	0	0.90039063	0.099609375	0.061279297	-0.027587891	0.010253906	-0.023193359	0.009	39471.35	0	0	0.009
965	32476	32476	Category A	0.46777344	0.41992188	-0.63598633	-0.22045898	0.003417969	0.38769531	0.13	0.009	11/6/2018	11	6	2018	8:27:10	30430	0.7	8	27	10	1326	0.051269531	3.515918	0.47192383	0.40942383	-0.6484375	0.83129883	0.016845703	0	0	0	0	0	0	0	0	0	0.90063477	0.099365234	0.027099609	-0.004150391	0.010253906	0.012451172	0.009	39471.35	0	0	0.009
966	32477	32477	Category A	0.45581055	0.41992188	-0.64794922	-0.21435547	0.001708984	0.39624023	0.13	0.009	11/6/2018	11	6	2018	8:27:10	30430	0.8	8	27	10	1302	0.051269531	3.515918	0.47192383	0.40942383	-0.6484375	0.87255859	0.019042969	0	0	0	0	0	0	0	0	0	0.90063477	0.099365234	0.027099609	-0.016113281	0.010253906	0.000488281	0.009	39471.35	0	0	0.009
967	32478	32478	Category A	0.47998047	0.43188477	-0.63598633	-0.22241211	0.004150391	0.38500977	0.13	0.009	11/6/2018	11	6	2018	8:27:10	30430	0.9	8	27	10	1302	0.051269531	3.515918	0.47167969	0.40966797	-0.64868164	0.92871094	0.026855469	0	0	0	0	0	0	0	0	0	0.90063477	0.099365234	0.04296875	0.008056641	0.021972656	0.012695313	0.009	39471.35	0	0	0.009
968	32479	32479	Category A	0.47998047	0.41992188	-0.64794922	-0.22192383	0.004394531	0.38598633	0.13	0.009	11/6/2018	11	6	2018	8:27:11	30431	0	8	27	11	1289	0.051269531	3.515918	0.47167969	0.40942383	-0.64868164	0.74707031	0.013183594	0	0	0	0	0	0	0	0	0	0.90063477	0.099365234	0.019287109	0.008056641	0.010253906	0.000732422	0.009	39471.35	0	0	0.009
969	32480	32480	Category A	0.46777344	0.40795898	-0.65991211	-0.21704102	0.001708984	0.39892578	0.13	0.009	11/6/2018	11	6	2018	8:27:11	30431	0.1	8	27	11	1277	0.051269531	3.515918	0.47192383	0.40942383	-0.64868164	0.83129883	0.011962891	0	0	0	0	0	0	0	0	0	0.90063477	0.099365234	0.016845703	-0.004150391	-0.001464844	-0.010986328	0.009	39471.35	0	0	0.009
970	32481	32481	Category A	0.47998047	0.41992188	-0.671875	-0.22314453	-0.002197266	0.39672852	0.13	0.009	11/6/2018	11	6	2018	8:27:11	30431	0.2	8	27	11	1289	0.051269531	3.515918	0.47192383	0.40966797	-0.6484375	0.82592773	0.026367188	0	0	0	0	0	0	0	0	0	0.90063477	0.099365234	0.041259766	0.008056641	0.010009766	-0.023193359	0.009	39471.35	0	0	0.009
971	32482	32482	Category A	0.46777344	0.41992188	-0.63598633	-0.21801758	0.002685547	0.39624023	0.13	0.009	11/6/2018	11	6	2018	8:27:11	30431	0.3	8	27	11	1314	0.051269531	3.515918	0.47216797	0.40991211	-0.64892578	0.21850586	0.016845703	0	0	0	0	0	0	0	0	0	0.90112305	0.098876953	0.027099609	-0.004394531	0.009765625	0.012939453	0.009	39471.35	0	0	0.009
972	32483	32483	Category A	0.45581055	0.40795898	-0.63598633	-0.22216797	0.001708984	0.39599609	0.13	0.009	11/6/2018	11	6	2018	8:27:11	30431	0.4	8	27	11	1314	0.051269531	3.515918	0.47241211	0.41015625	-0.64916992	0.65234375	0.021484375	0	0	0	0	0	0	0	0	0	0.90161133	0.098388672	0.032226563	-0.016601563	-0.002197266	0.013183594	0.009	39471.35	0	0	0.009
973	32484	32484	Category A	0.49194336	0.39599609	-0.61181641	-0.22143555	0.002441406	0.39599609	0.13	0.009	11/6/2018	11	6	2018	8:27:11	30431	0.5	8	27	11	1314	0.051269531	3.515918	0.47192383	0.41040039	-0.64892578	1.0961914	0.044677734	0	0	0	0	0	0	0	0	0	0.90136719	0.098632813	0.071533203	0.019775391	-0.014404297	0.037109375	0.009	39471.35	0	0	0.009
974	32485	32485	Category A	0.45581055	0.39599609	-0.6237793	-0.22998047	0	0.39257813	0.14	0.009	11/6/2018	11	6	2018	8:27:11	30431	0.6	8	27	11	1301	0.051269531	3.515918	0.47143555	0.41040039	-0.64892578	1.2495117	0.033203125	0	0	0	0	0	0	0	0	0	0.90112305	0.098876953	0.055419922	-0.015625	-0.014404297	0.025146484	0.009	39471.35	0	0	0.009
975	32486	32486	Category A	0.45581055	0.39599609	-0.63598633	-0.21948242	0.000976563	0.39599609	0.14	0.009	11/6/2018	11	6	2018	8:27:11	30431	0.7	8	27	11	1289	0.051269531	3.515918	0.47143555	0.41040039	-0.64819336	1.0437012	0.024658203	0	0	0	0	0	0	0	0	0	0.90063477	0.099365234	0.042724609	-0.015625	-0.014404297	0.012207031	0.009	39471.35	0	0	0.009
976	32487	32487	Category A	0.45581055	0.43188477	-0.65991211	-0.22119141	-0.001464844	0.39892578	0.14	0.009	11/6/2018	11	6	2018	8:27:11	30431	0.8	8	27	11	1314	0.051269531	3.515918	0.47192383	0.41064453	-0.6484375	0.85473633	0.028808594	0	0	0	0	0	0	0	0	0	0.90112305	0.098876953	0.048583984	-0.016113281	0.020996094	-0.011230469	0.009	39471.35	0	0	0.009
977	32488	32488	Category A	0.45581055	0.43188477	-0.63598633	-0.22021484	0.002685547	0.38769531	0.14	0.009	11/6/2018	11	6	2018	8:27:11	30431	0.9	8	27	11	1302	0.051269531	3.515918	0.47216797	0.41040039	-0.64819336	0.34423828	0.029541016	0	0	0	0	0	0	0	0	0	0.90087891	0.099121094	0.050048828	-0.016357422	0.021240234	0.012207031	0.009	39471.35	0	0	0.009
978	32489	32489	Category A	0.46777344	0.39599609	-0.63598633	-0.21948242	0.002685547	0.39624023	0.14	0.009	11/6/2018	11	6	2018	8:27:12	30432	0	8	27	12	1302	0.051269531	3.515918	0.47216797	0.41040039	-0.64770508	0.36352539	0.019287109	0	0	0	0	0	0	0	0	0	0.90063477	0.099365234	0.031005859	-0.004394531	-0.014404297	0.01171875	0.009	39471.35	0	0	0.009
979	32490	32490	Category A	0.46777344	0.41992188	-0.64794922	-0.21899414	0.004150391	0.38769531	0.14	0.009	11/6/2018	11	6	2018	8:27:12	30432	0.1	8	27	12	1277	0.051269531	3.515918	0.47265625	0.41064453	-0.64819336	0.62036133	0.010253906	0	0	0	0	0	0	0	0	0	0.90112305	0.098876953	0.014160156	-0.004882813	0.009033203	0.000244141	0.009	39471.35	0	0	0.009
980	32491	32491	Category A	0.46777344	0.40795898	-0.63598633	-0.2199707	0.002685547	0.39599609	0.14	0.009	11/6/2018	11	6	2018	8:27:12	30432	0.2	8	27	12	1265	0.051269531	3.515918	0.47216797	0.41113281	-0.64868164	0.60571289	0.013916016	0	0	0	0	0	0	0	0	0	0.90161133	0.098388672	0.020507813	-0.004394531	-0.003173828	0.012695313	0.009	39471.35	0	0	0.009
981	32492	32492	Category A	0.44384766	0.39599609	-0.61181641	-0.22460938	0.002685547	0.39282227	0.14	0.009	11/6/2018	11	6	2018	8:27:12	30432	0.3	8	27	12	1265	0.051269531	3.515918	0.47192383	0.41137695	-0.64868164	0.78344727	0.048828125	0	0	0	0	0	0	0	0	0	0.90161133	0.098388672	0.080566406	-0.028076172	-0.015380859	0.036865234	0.009	39471.35	0	0	0.009
982	32493	32493	Category A	0.45581055	0.40795898	-0.64794922	-0.22167969	0.002441406	0.38696289	0.14	0.009	11/6/2018	11	6	2018	8:27:12	30432	0.4	8	27	12	1240	0.051269531	3.515918	0.47167969	0.41113281	-0.64892578	1.0109863	0.016113281	0	0	0	0	0	0	0	0	0	0.90136719	0.098632813	0.020263672	-0.015869141	-0.003173828	0.000976563	0.009	39471.35	0	0	0.009
983	32494	32494	Category A	0.45581055	0.40795898	-0.64794922	-0.21850586	-0.003417969	0.38989258	0.14	0.009	11/6/2018	11	6	2018	8:27:12	30432	0.5	8	27	12	1240	0.051269531	3.515918	0.47143555	0.41064453	-0.64868164	0.71020508	0.015869141	0	0	0	0	0	0	0	0	0	0.90087891	0.099121094	0.019287109	-0.015625	-0.002685547	0.000732422	0.009	39471.35	0	0	0.009
984	32495	32495	Category A	0.47998047	0.39599609	-0.64794922	-0.21777344	0.001953125	0.40209961	0.15	0.009	11/6/2018	11	6	2018	8:27:12	30432	0.6	8	27	12	1191	0.051269531	3.515918	0.47119141	0.41088867	-0.6484375	0.37841797	0.017333984	0	0	0	0	0	0	0	0	0	0.90087891	0.099121094	0.024169922	0.008544922	-0.014892578	0.000488281	0.009	39471.35	0	0	0.009
985	32496	32496	Category A	0.50390625	0.40795898	-0.671875	-0.22338867	-0.000732422	0.37646484	0.15	0.009	11/6/2018	11	6	2018	8:27:12	30432	0.7	8	27	12	1216	0.051269531	3.515918	0.47143555	0.41088867	-0.6484375	0.12670898	0.040039063	0	0	0	0	0	0	0	0	0	0.90087891	0.099121094	0.05859375	0.032226563	-0.002929688	-0.023193359	0.009	39471.35	0	0	0.009
986	32497	32497	Category A	0.49194336	0.41992188	-0.65991211	-0.22119141	0.009277344	0.37670898	0.15	0.009	11/6/2018	11	6	2018	8:27:12	30432	0.8	8	27	12	1240	0.051269531	3.515918	0.47143555	0.41064453	-0.6484375	0.53808594	0.024902344	0	0	0	0	0	0	0	0	0	0.90087891	0.099121094	0.040527344	0.020263672	0.009033203	-0.011230469	0.009	39471.35	0	0	0.009
987	32498	32498	Category A	0.47998047	0.40795898	-0.63598633	-0.22143555	-0.000488281	0.3996582	0.15	0.009	11/6/2018	11	6	2018	8:27:12	30432	0.9	8	27	12	1240	0.051269531	3.515918	0.47167969	0.41088867	-0.64892578	1.1452637	0.015625	0	0	0	0	0	0	0	0	0	0.90136719	0.098632813	0.024169922	0.008056641	-0.002929688	0.012939453	0.009	39471.35	0	0	0.009
988	32499	32499	Category A	0.47998047	0.41992188	-0.61181641	-0.22436523	-0.000732422	0.38061523	0.15	0.009	11/6/2018	11	6	2018	8:27:13	30433	0	8	27	13	1277	0.051269531	3.515918	0.47167969	0.41113281	-0.64868164	1.2722168	0.038818359	0	0	0	0	0	0	0	0	0	0.90136719	0.098632813	0.053710938	0.008056641	0.008544922	0.036865234	0.009	39471.35	0	0	0.009
989	32500	32500	Category A	0.47998047	0.41992188	-0.64794922	-0.21777344	0.000976563	0.39379883	0.15	0.009	11/6/2018	11	6	2018	8:27:13	30433	0.1	8	27	13	1264	0.051269531	3.515918	0.47143555	0.41137695	-0.6484375	0.6328125	0.01171875	0	0	0	0	0	0	0	0	0	0.90136719	0.098632813	0.017333984	0.008300781	0.008300781	0.000488281	0.009	39471.35	0	0	0.009
990	32501	32501	Category A	0.45581055	0.43188477	-0.65991211	-0.21972656	0.002441406	0.38598633	0.15	0.009	11/6/2018	11	6	2018	8:27:13	30433	0.2	8	27	13	1252	0.051269531	3.515918	0.47167969	0.41137695	-0.64868164	0.203125	0.028076172	0	0	0	0	0	0	0	0	0	0.90161133	0.098388672	0.047363281	-0.015869141	0.020263672	-0.010986328	0.009	39471.35	0	0	0.009
991	32502	32502	Category A	0.45581055	0.41992188	-0.63598633	-0.22192383	0.002685547	0.39379883	0.15	0.009	11/6/2018	11	6	2018	8:27:13	30433	0.3	8	27	13	1252	0.05078125	3.4498535	0.47167969	0.41113281	-0.64892578	0.030517578	0.022216797	0	0	0	0	0	0	0	0	0	0.90161133	0.098388672	0.037597656	-0.015869141	0.008544922	0.012939453	0.009	39471.35	0	0	0.009
992	32503	32503	Category A	0.46777344	0.40795898	-0.64794922	-0.21582031	-0.000488281	0.39697266	0.15	0.009	11/6/2018	11	6	2018	8:27:13	30433	0.4	8	27	13	1240	0.05078125	3.4498535	0.47192383	0.41137695	-0.64941406	0.097412109	0.005615234	0	0	0	0	0	0	0	0	0	0.90209961	0.097900391	0.009033203	-0.004150391	-0.003417969	0.001464844	0.009	39471.35	0	0	0.009
993	32504	32504	Category A	0.47998047	0.39599609	-0.63598633	-0.22753906	0.002685547	0.37866211	0.15	0.009	11/6/2018	11	6	2018	8:27:13	30433	0.5	8	27	13	1240	0.05078125	3.4498535	0.47192383	0.41137695	-0.64892578	0.28466797	0.021728516	0	0	0	0	0	0	0	0	0	0.90185547	0.098144531	0.036376953	0.0078125	-0.015380859	0.012939453	0.009	39471.35	0	0	0.009
994	32505	32505	Category A	0.46777344	0.40795898	-0.64794922	-0.22045898	0.002441406	0.38671875	0.16	0.009	11/6/2018	11	6	2018	8:27:13	30433	0.6	8	27	13	1265	0.05078125	3.4498535	0.47192383	0.41137695	-0.64941406	0.096191406	0.005615234	0	0	0	0	0	0	0	0	0	0.90209961	0.097900391	0.009277344	-0.004150391	-0.003417969	0.001464844	0.009	39471.35	0	0	0.009
995	32506	32506	Category A	0.49194336	0.39599609	-0.64794922	-0.22216797	0	0.39892578	0.16	0.009	11/6/2018	11	6	2018	8:27:13	30433	0.7	8	27	13	1252	0.05078125	3.4498535	0.47167969	0.41162109	-0.6496582	0.48266602	0.025634766	0	0	0	0	0	0	0	0	0	0.90234375	0.09765625	0.037841797	0.020019531	-0.015625	0.001708984	0.009	39471.35	0	0	0.009
996	32507	32507	Category A	0.49194336	0.41992188	-0.65991211	-0.23071289	0.006347656	0.40063477	0.16	0.009	11/6/2018	11	6	2018	8:27:13	30433	0.8	8	27	13	1228	0.05078125	3.4498535	0.47216797	0.41186523	-0.64990234	0.37695313	0.023193359	0	0	0	0	0	0	0	0	0	0.90283203	0.097167969	0.037353516	0.01953125	0.0078125	-0.009765625	0.009	39471.35	0	0	0.009
997	32508	32508	Category A	0.50390625	0.41992188	-0.69580078	-0.21801758	0.001708984	0.39599609	0.16	0.009	11/6/2018	11	6	2018	8:27:13	30433	0.9	8	27	13	1253	0.05078125	3.4498535	0.47216797	0.41235352	-0.64990234	0.16455078	0.055908203	0	0	0	0	0	0	0	0	0	0.90307617	0.096923828	0.084716797	0.031494141	0.007324219	-0.045654297	0.009	39471.35	0	0	0.009
998	32509	32509	Category A	0.49194336	0.41992188	-0.671875	-0.21923828	-0.002197266	0.39086914	0.16	0.009	11/6/2018	11	6	2018	8:27:14	30434	0	8	27	14	1240	0.05078125	3.4498535	0.47216797	0.41210938	-0.65039063	0.59375	0.029785156	0	0	0	0	0	0	0	0	0	0.90332031	0.096679688	0.048583984	0.01953125	0.007568359	-0.021240234	0.009	39471.35	0	0	0.009
999	32510	32510	Category A	0.49194336	0.39599609	-0.671875	-0.22314453	0.002685547	0.38574219	0.16	0.009	11/6/2018	11	6	2018	8:27:14	30434	0.1	8	27	14	1265	0.05078125	3.4498535	0.47192383	0.41186523	-0.65039063	1.295166	0.033203125	0	0	0	0	0	0	0	0	0	0.90307617	0.096923828	0.057128906	0.019775391	-0.015869141	-0.021240234	0.009	39471.35	0	0	0.009
1000	32511	32511	Category A	0.47998047	0.40795898	-0.63598633	-0.22753906	0.004394531	0.39477539	0.16	0.009	11/6/2018	11	6	2018	8:27:14	30434	0.2	8	27	14	1289	0.05078125	3.4498535	0.47167969	0.41210938	-0.65063477	1.6311035	0.017333984	0	0	0	0	0	0	0	0	0	0.90307617	0.096923828	0.027099609	0.008056641	-0.004150391	0.014648438	0.009	39471.35	0	0	0.009
1001	32512	32512	Category A	0.47998047	0.40795898	-0.65991211	-0.21582031	0.000732422	0.3972168	0.16	0.009	11/6/2018	11	6	2018	8:27:14	30434	0.3	8	27	14	1240	0.05078125	3.4498535	0.47143555	0.41210938	-0.65063477	1.5012207	0.013183594	0	0	0	0	0	0	0	0	0	0.90307617	0.096923828	0.021972656	0.008300781	-0.004150391	-0.009033203	0.009	39471.35	0	0	0.009
1002	32513	32513	Category A	0.50390625	0.43188477	-0.671875	-0.21777344	0	0.40380859	0.16	0.009	11/6/2018	11	6	2018	8:27:14	30434	0.4	8	27	14	1265	0.05078125	3.4498535	0.47167969	0.41210938	-0.65063477	1.479248	0.04296875	0	0	0	0	0	0	0	0	0	0.90332031	0.096679688	0.072753906	0.031982422	0.01953125	-0.020996094	0.009	39471.35	0	0	0.009
1003	32514	32514	Category A	0.46777344	0.43188477	-0.671875	-0.21972656	0.001708984	0.38598633	0.16	0.009	11/6/2018	11	6	2018	8:27:14	30434	0.5	8	27	14	1252	0.05078125	3.4498535	0.47192383	0.41235352	-0.65039063	1.2685547	0.029052734	0	0	0	0	0	0	0	0	0	0.90332031	0.096679688	0.044677734	-0.004150391	0.019287109	-0.021240234	0.009	39471.35	0	0	0.009
1004	32515	32515	Category A	0.47998047	0.40795898	-0.63598633	-0.21704102	0.001708984	0.39013672	0.17	0.009	11/6/2018	11	6	2018	8:27:14	30434	0.6	8	27	14	1289	0.05078125	3.4498535	0.47216797	0.41210938	-0.65087891	0.14404297	0.017089844	0	0	0	0	0	0	0	0	0	0.90356445	0.096435547	0.026855469	0.007568359	-0.004150391	0.014892578	0.009	39471.35	0	0	0.009
1005	32516	32516	Category A	0.46777344	0.41992188	-0.64794922	-0.22290039	-0.001220703	0.39892578	0.17	0.009	11/6/2018	11	6	2018	8:27:14	30434	0.7	8	27	14	1277	0.05078125	3.4498535	0.47265625	0.41210938	-0.65039063	0.91259766	0.009277344	0	0	0	0	0	0	0	0	0	0.90356445	0.096435547	0.015136719	-0.004882813	0.007568359	0.002441406	0.009	39471.35	0	0	0.009
1006	32517	32517	Category A	0.44384766	0.40795898	-0.65991211	-0.22387695	0.008300781	0.40209961	0.17	0.009	11/6/2018	11	6	2018	8:27:14	30434	0.8	8	27	14	1216	0.05078125	3.4498535	0.47290039	0.41235352	-0.65063477	1.4133301	0.030761719	0	0	0	0	0	0	0	0	0	0.90405273	0.095947266	0.042724609	-0.029052734	-0.004394531	-0.009033203	0.009	39471.35	0	0	0.009
1007	32518	32518	Category A	0.45581055	0.40795898	-0.65991211	-0.21630859	0.004882813	0.39208984	0.17	0.009	11/6/2018	11	6	2018	8:27:14	30434	0.9	8	27	14	1216	0.05078125	3.4498535	0.47290039	0.41259766	-0.65087891	1.34375	0.020019531	0	0	0	0	0	0	0	0	0	0.90429688	0.095703125	0.031005859	-0.017089844	-0.004638672	-0.008789063	0.009	39471.35	0	0	0.009
1008	32519	32519	Category A	0.47998047	0.39599609	-0.65991211	-0.21972656	0.001708984	0.39086914	0.17	0.009	11/6/2018	11	6	2018	8:27:15	30435	0	8	27	15	1179	0.05078125	3.4498535	0.47265625	0.41235352	-0.65063477	1.4743652	0.020019531	0	0	0	0	0	0	0	0	0	0.90380859	0.096191406	0.032714844	0.007080078	-0.016357422	-0.009033203	0.009	39471.35	0	0	0.009
1009	32520	32520	Category A	0.49194336	0.43188477	-0.671875	-0.22485352	0	0.37646484	0.17	0.009	11/6/2018	11	6	2018	8:27:15	30435	0.1	8	27	15	1191	0.05078125	3.4498535	0.47216797	0.41210938	-0.65063477	1.6508789	0.034667969	0	0	0	0	0	0	0	0	0	0.90356445	0.096435547	0.060058594	0.01953125	0.01953125	-0.020996094	0.009	39471.35	0	0	0.009
1010	32521	32521	Category A	0.47998047	0.41992188	-0.65991211	-0.21948242	0.005126953	0.38598633	0.17	0.009	11/6/2018	11	6	2018	8:27:15	30435	0.2	8	27	15	1215	0.05078125	3.4498535	0.47216797	0.41210938	-0.65063477	1.706543	0.013916016	0	0	0	0	0	0	0	0	0	0.90356445	0.096435547	0.024169922	0.007568359	0.007568359	-0.009033203	0.009	39471.35	0	0	0.009
1011	32522	32522	Category A	0.47998047	0.41992188	-0.68383789	-0.21582031	-0.003662109	0.40307617	0.17	0.009	11/6/2018	11	6	2018	8:27:15	30435	0.3	8	27	15	1228	0.05078125	3.4498535	0.47216797	0.41210938	-0.65039063	1.3835449	0.034912109	0	0	0	0	0	0	0	0	0	0.90307617	0.096923828	0.048828125	0.007568359	0.007568359	-0.033203125	0.009	39471.35	0	0	0.009
1012	32523	32523	Category A	0.43188477	0.40795898	-0.64794922	-0.22143555	-0.000488281	0.3996582	0.17	0.009	11/6/2018	11	6	2018	8:27:15	30435	0.4	8	27	15	1228	0.05078125	3.4498535	0.47216797	0.41210938	-0.65063477	0.83764648	0.040771484	0	0	0	0	0	0	0	0	0	0.90356445	0.096435547	0.047363281	-0.040283203	-0.004150391	0.002685547	0.009	39471.35	0	0	0.009
1013	32524	32524	Category A	0.47998047	0.39599609	-0.64794922	-0.21606445	0.002685547	0.39404297	0.17	0.009	11/6/2018	11	6	2018	8:27:15	30435	0.5	8	27	15	1228	0.05078125	3.4498535	0.47265625	0.41210938	-0.65087891	0.44311523	0.017822266	0	0	0	0	0	0	0	0	0	0.90380859	0.096191406	0.026367188	0.007080078	-0.016113281	0.002929688	0.009	39471.35	0	0	0.009
1014	32525	32525	Category A	0.50390625	0.40795898	-0.63598633	-0.22216797	0.002685547	0.38574219	0.18	0.009	11/6/2018	11	6	2018	8:27:15	30435	0.6	8	27	15	1228	0.05078125	3.4498535	0.47216797	0.41235352	-0.65112305	0.34375	0.03515625	0	0	0	0	0	0	0	0	0	0.90405273	0.095947266	0.051269531	0.031494141	-0.004394531	0.015136719	0.009	39471.35	0	0	0.009
1015	32526	32526	Category A	0.47998047	0.40795898	-0.64794922	-0.22192383	0.00390625	0.37670898	0.18	0.009	11/6/2018	11	6	2018	8:27:15	30435	0.7	8	27	15	1228	0.05078125	3.4498535	0.47265625	0.4128418	-0.65136719	1.0854492	0.009277344	0	0	0	0	0	0	0	0	0	0.90454102	0.095458984	0.015625	0.007080078	-0.004882813	0.003417969	0.009	39471.35	0	0	0.009
1016	32527	32527	Category A	0.47998047	0.39599609	-0.63598633	-0.21582031	-0.003662109	0.39794922	0.18	0.009	11/6/2018	11	6	2018	8:27:15	30435	0.8	8	27	15	1240	0.05078125	3.4498535	0.47314453	0.4128418	-0.65161133	1.7006836	0.023925781	0	0	0	0	0	0	0	0	0	0.9050293	0.094970703	0.039306641	0.006591797	-0.016845703	0.015625	0.009	39471.35	0	0	0.009
1017	32528	32528	Category A	0.46777344	0.40795898	-0.63598633	-0.21801758	-0.003173828	0.39990234	0.18	0.009	11/6/2018	11	6	2018	8:27:15	30435	0.9	8	27	15	1301	0.05078125	3.4498535	0.47338867	0.41235352	-0.65136719	1.4143066	0.017089844	0	0	0	0	0	0	0	0	0	0.90478516	0.095214844	0.025634766	-0.005615234	-0.004394531	0.015380859	0.009	39471.35	0	0	0.009
1018	32529	32529	Category A	0.47998047	0.40795898	-0.65991211	-0.21972656	0.000732422	0.38598633	0.18	0.009	11/6/2018	11	6	2018	8:27:16	30436	0	8	27	16	1326	0.05078125	3.4498535	0.47338867	0.41210938	-0.65185547	0.56323242	0.010986328	0	0	0	0	0	0	0	0	0	0.9050293	0.094970703	0.018554688	0.006347656	-0.004150391	-0.0078125	0.009	39471.35	0	0	0.009
1019	32530	32530	Category A	0.46777344	0.43188477	-0.68383789	-0.21801758	0	0.38696289	0.18	0.009	11/6/2018	11	6	2018	8:27:16	30436	0.1	8	27	16	1302	0.05078125	3.4498535	0.47338867	0.41259766	-0.65234375	0.071289063	0.036865234	0	0	0	0	0	0	0	0	0	0.90551758	0.094482422	0.055908203	-0.005615234	0.019042969	-0.03125	0.009	39471.35	0	0	0.009
1020	32531	32531	Category A	0.46777344	0.41992188	-0.65991211	-0.22241211	-0.002441406	0.3828125	0.18	0.009	11/6/2018	11	6	2018	8:27:16	30436	0.2	8	27	16	1289	0.05078125	3.4498535	0.47363281	0.41259766	-0.65283203	0.39282227	0.011474609	0	0	0	0	0	0	0	0	0	0.90600586	0.093994141	0.020019531	-0.005859375	0.007080078	-0.006835938	0.009	39471.35	0	0	0.009
1021	32532	32532	Category A	0.45581055	0.40795898	-0.64794922	-0.22070313	0.004150391	0.37890625	0.18	0.009	11/6/2018	11	6	2018	8:27:16	30436	0.3	8	27	16	1265	0.05078125	3.4498535	0.47412109	0.41259766	-0.65332031	0.91040039	0.01953125	0	0	0	0	0	0	0	0	0	0.90649414	0.093505859	0.028320313	-0.018310547	-0.004638672	0.005371094	0.009	39471.35	0	0	0.009
1022	32533	32533	Category A	0.45581055	0.40795898	-0.64794922	-0.21923828	-0.002197266	0.40087891	0.18	0.009	11/6/2018	11	6	2018	8:27:16	30436	0.4	8	27	16	1252	0.05078125	3.4498535	0.47436523	0.4128418	-0.65380859	1.378418	0.020019531	0	0	0	0	0	0	0	0	0	0.90722656	0.092773438	0.029541016	-0.018554688	-0.004882813	0.005859375	0.009	39471.35	0	0	0.009
1023	32534	32534	Category A	0.47998047	0.43188477	-0.63598633	-0.22900391	-0.001464844	0.39257813	0.18	0.009	11/6/2018	11	6	2018	8:27:16	30436	0.5	8	27	16	1252	0.05078125	3.4498535	0.47460938	0.4128418	-0.65356445	1.3127441	0.026367188	0	0	0	0	0	0	0	0	0	0.90722656	0.092773438	0.041748047	0.005126953	0.018798828	0.017578125	0.009	39471.35	0	0	0.009
1024	32535	32535	Category A	0.46777344	0.39599609	-0.63598633	-0.22070313	0.004150391	0.38671875	0.19	0.009	11/6/2018	11	6	2018	8:27:16	30436	0.6	8	27	16	1252	0.05078125	3.4498535	0.47485352	0.4128418	-0.65356445	1.2150879	0.025634766	0	0	0	0	0	0	0	0	0	0.9074707	0.092529297	0.041992188	-0.007080078	-0.016845703	0.017578125	0.009	39471.35	0	0	0.009
1025	32536	32536	Category A	0.46777344	0.40795898	-0.6237793	-0.22045898	0.001220703	0.39892578	0.19	0.009	11/6/2018	11	6	2018	8:27:16	30436	0.7	8	27	16	1240	0.05078125	3.4498535	0.47485352	0.41308594	-0.65405273	1.4382324	0.031494141	0	0	0	0	0	0	0	0	0	0.90771484	0.092285156	0.042724609	-0.007080078	-0.005126953	0.030273438	0.009	39471.35	0	0	0.009
1026	32537	32537	Category A	0.46777344	0.41992188	-0.64794922	-0.22412109	0.001708984	0.37988281	0.19	0.009	11/6/2018	11	6	2018	8:27:16	30436	0.8	8	27	16	1240	0.05078125	3.4498535	0.47436523	0.41333008	-0.65405273	1.755127	0.010986328	0	0	0	0	0	0	0	0	0	0.9074707	0.092529297	0.019287109	-0.006591797	0.006347656	0.006103516	0.009	39471.35	0	0	0.009
1027	32538	32538	Category A	0.45581055	0.40795898	-0.65991211	-0.21972656	0.002441406	0.38598633	0.19	0.009	11/6/2018	11	6	2018	8:27:16	30436	0.9	8	27	16	1252	0.05078125	3.4498535	0.47387695	0.41308594	-0.65405273	1.572998	0.019775391	0	0	0	0	0	0	0	0	0	0.90722656	0.092773438	0.029052734	-0.018066406	-0.005126953	-0.005615234	0.009	39471.35	0	0	0.009
1028	32539	32539	Category A	0.46777344	0.41992188	-0.63598633	-0.21435547	0.001953125	0.39794922	0.19	0.009	11/6/2018	11	6	2018	8:27:17	30437	0	8	27	17	1252	0.05078125	3.4498535	0.47363281	0.41308594	-0.65478516	0.85668945	0.020996094	0	0	0	0	0	0	0	0	0	0.90771484	0.092285156	0.031494141	-0.005859375	0.006591797	0.018798828	0.009	39471.35	0	0	0.009
1029	32540	32540	Category A	0.47998047	0.43188477	-0.671875	-0.21948242	-0.000732422	0.3918457	0.19	0.009	11/6/2018	11	6	2018	8:27:17	30437	0.1	8	27	17	1252	0.05078125	3.4289062	0.47338867	0.41308594	-0.65551758	0.18286133	0.025390625	0	0	0	0	0	0	0	0	0	0.90795898	0.092041016	0.041259766	0.006347656	0.018554688	-0.016113281	0.009	39471.35	0	0	0.009
1030	32541	32541	Category A	0.47998047	0.40795898	-0.65991211	-0.22045898	0.005371094	0.38500977	0.19	0.009	11/6/2018	11	6	2018	8:27:17	30437	0.2	8	27	17	1240	0.05078125	3.4289062	0.47290039	0.41308594	-0.65576172	0.5456543	0.009521484	0	0	0	0	0	0	0	0	0	0.90795898	0.092041016	0.016113281	0.006835938	-0.005126953	-0.00390625	0.009	39471.35	0	0	0.009
1031	32542	32542	Category A	0.47998047	0.39599609	-0.65991211	-0.22070313	0	0.38769531	0.19	0.009	11/6/2018	11	6	2018	8:27:17	30437	0.3	8	27	17	1240	0.05078125	3.4289062	0.47338867	0.41259766	-0.65551758	1.0634766	0.018310547	0	0	0	0	0	0	0	0	0	0.90771484	0.092285156	0.027587891	0.006347656	-0.016601563	-0.004150391	0.009	39471.35	0	0	0.009
1032	32543	32543	Category A	0.47998047	0.41992188	-0.63598633	-0.22045898	0.001708984	0.38769531	0.19	0.009	11/6/2018	11	6	2018	8:27:17	30437	0.4	8	27	17	1240	0.05078125	3.4289062	0.47363281	0.41235352	-0.65551758	0.92529297	0.021728516	0	0	0	0	0	0	0	0	0	0.90795898	0.092041016	0.033203125	0.006103516	0.007324219	0.01953125	0.009	39471.35	0	0	0.009
1033	32544	32544	Category A	0.46777344	0.40795898	-0.671875	-0.21435547	0	0.3972168	0.19	0.009	11/6/2018	11	6	2018	8:27:17	30437	0.5	8	27	17	1228	0.05078125	3.4289062	0.47338867	0.41235352	-0.65551758	0.46044922	0.017822266	0	0	0	0	0	0	0	0	0	0.90771484	0.092285156	0.026611328	-0.005615234	-0.004394531	-0.016113281	0.009	39471.35	0	0	0.009
1034	32545	32545	Category A	0.46777344	0.44384766	-0.671875	-0.22558594	0.000732422	0.38671875	0.2	0.009	11/6/2018	11	6	2018	8:27:17	30437	0.6	8	27	17	1215	0.05078125	3.4289062	0.47338867	0.4128418	-0.65551758	0.22436523	0.03515625	0	0	0	0	0	0	0	0	0	0.90795898	0.092041016	0.052734375	-0.005615234	0.030761719	-0.016113281	0.009	39471.35	0	0	0.009
1035	32546	32546	Category A	0.47998047	0.39599609	-0.65991211	-0.22143555	-0.001708984	0.38989258	0.2	0.009	11/6/2018	11	6	2018	8:27:17	30437	0.7	8	27	17	1240	0.05078125	3.4289062	0.47387695	0.41259766	-0.65576172	0.13037109	0.018066406	0	0	0	0	0	0	0	0	0	0.90820313	0.091796875	0.026855469	0.006103516	-0.016601563	-0.00390625	0.009	39471.35	0	0	0.009
1036	32547	32547	Category A	0.47998047	0.41992188	-0.64794922	-0.22680664	0	0.37866211	0.2	0.009	11/6/2018	11	6	2018	8:27:17	30437	0.8	8	27	17	1240	0.05078125	3.4289062	0.47363281	0.4128418	-0.65576172	0.2175293	0.012207031	0	0	0	0	0	0	0	0	0	0.90820313	0.091796875	0.020996094	0.006103516	0.006835938	0.0078125	0.009	39471.35	0	0	0.009
1037	32548	32548	Category A	0.47998047	0.39599609	-0.671875	-0.21948242	0	0.39379883	0.2	0.009	11/6/2018	11	6	2018	8:27:17	30437	0.9	8	27	17	1240	0.05078125	3.4289062	0.47314453	0.4128418	-0.65551758	0.6315918	0.024169922	0	0	0	0	0	0	0	0	0	0.90795898	0.092041016	0.039550781	0.006591797	-0.016845703	-0.016113281	0.009	39471.35	0	0	0.009
1038	32549	32549	Category A	0.45581055	0.39599609	-0.671875	-0.21801758	-0.001708984	0.38769531	0.2	0.009	11/6/2018	11	6	2018	8:27:18	30438	0	8	27	18	1277	0.05078125	3.4289062	0.47265625	0.41235352	-0.65527344	0.52783203	0.028808594	0	0	0	0	0	0	0	0	0	0.90722656	0.092773438	0.050048828	-0.016845703	-0.016357422	-0.016357422	0.009	39471.35	0	0	0.009
1039	32550	32550	Category A	0.46777344	0.41992188	-0.65991211	-0.22949219	-0.002197266	0.40063477	0.2	0.009	11/6/2018	11	6	2018	8:27:18	30438	0.1	8	27	18	1289	0.05078125	3.4289062	0.47241211	0.41235352	-0.6550293	0.42211914	0.009765625	0	0	0	0	0	0	0	0	0	0.90698242	0.093017578	0.016845703	-0.004638672	0.007324219	-0.004638672	0.009	39471.35	0	0	0.009
1040	32551	32551	Category A	0.44384766	0.40795898	-0.63598633	-0.22167969	0.001464844	0.38989258	0.2	0.009	11/6/2018	11	6	2018	8:27:18	30438	0.2	8	27	18	1289	0.05078125	3.4289062	0.47167969	0.41235352	-0.65478516	0.5246582	0.033935547	0	0	0	0	0	0	0	0	0	0.90649414	0.093505859	0.051513672	-0.027832031	-0.004394531	0.018798828	0.009	39471.35	0	0	0.009
1041	32552	32552	Category A	0.50390625	0.41992188	-0.65991211	-0.21972656	-0.001708984	0.39013672	0.2	0.009	11/6/2018	11	6	2018	8:27:18	30438	0.3	8	27	18	1326	0.05078125	3.4289062	0.47167969	0.41259766	-0.65478516	0.61987305	0.033203125	0	0	0	0	0	0	0	0	0	0.90625	0.09375	0.044189453	0.031982422	0.007080078	-0.004882813	0.009	39471.35	0	0	0.009
1042	32553	32553	Category A	0.46777344	0.41992188	-0.63598633	-0.22729492	0.003662109	0.40087891	0.2	0.009	11/6/2018	11	6	2018	8:27:18	30438	0.4	8	27	18	1351	0.05078125	3.4289062	0.47094727	0.41308594	-0.65454102	0.26489258	0.020019531	0	0	0	0	0	0	0	0	0	0.90600586	0.093994141	0.028564453	-0.003173828	0.006591797	0.018554688	0.009	39471.35	0	0	0.009
1043	32554	32554	Category A	0.47998047	0.38378906	-0.65991211	-0.22265625	-0.000732422	0.37670898	0.2	0.009	11/6/2018	11	6	2018	8:27:18	30438	0.5	8	27	18	1326	0.05078125	3.4289062	0.47021484	0.4128418	-0.65429688	0.19628906	0.03125	0	0	0	0	0	0	0	0	0	0.90551758	0.094482422	0.044189453	0.009521484	-0.029052734	-0.005371094	0.009	39471.35	0	0	0.009
1044	32555	32555	Category A	0.46777344	0.41992188	-0.64794922	-0.21777344	0.000976563	0.39794922	0.21	0.009	11/6/2018	11	6	2018	8:27:18	30438	0.6	8	27	18	1351	0.05078125	3.4289062	0.47021484	0.4128418	-0.65429688	0.3269043	0.009765625	0	0	0	0	0	0	0	0	0	0.90527344	0.094726563	0.015869141	-0.002441406	0.006835938	0.006347656	0.009	39471.35	0	0	0.009
1045	32556	32556	Category A	0.49194336	0.44384766	-0.64794922	-0.22167969	-0.002685547	0.38061523	0.21	0.009	11/6/2018	11	6	2018	8:27:18	30438	0.7	8	27	18	1339	0.05078125	3.4289062	0.46972656	0.4128418	-0.65429688	0.35229492	0.038330078	0	0	0	0	0	0	0	0	0	0.90527344	0.094726563	0.059326172	0.021972656	0.030761719	0.006347656	0.009	39471.35	0	0	0.009
1046	32557	32557	Category A	0.46777344	0.43188477	-0.65991211	-0.21606445	-0.001708984	0.38891602	0.21	0.009	11/6/2018	11	6	2018	8:27:18	30438	0.8	8	27	18	1289	0.05078125	3.4289062	0.46972656	0.41235352	-0.65429688	0.31176758	0.020263672	0	0	0	0	0	0	0	0	0	0.9050293	0.094970703	0.026855469	-0.001953125	0.019287109	-0.005371094	0.009	39471.35	0	0	0.009
1047	32558	32558	Category A	0.45581055	0.40795898	-0.6237793	-0.21899414	0.000244141	0.40307617	0.21	0.009	11/6/2018	11	6	2018	8:27:18	30438	0.9	8	27	18	1314	0.05078125	3.4289062	0.46972656	0.41235352	-0.65454102	0.37255859	0.034179688	0	0	0	0	0	0	0	0	0	0.90527344	0.094726563	0.049316406	-0.013916016	-0.004394531	0.030761719	0.009	39471.35	0	0	0.009
1048	32559	32559	Category A	0.44384766	0.40795898	-0.64794922	-0.21875	0	0.38671875	0.21	0.009	11/6/2018	11	6	2018	8:27:19	30439	0	8	27	19	1326	0.05078125	3.4289062	0.47021484	0.41235352	-0.65454102	0.31152344	0.027587891	0	0	0	0	0	0	0	0	0	0.90527344	0.094726563	0.037597656	-0.026367188	-0.004394531	0.006591797	0.009	39471.35	0	0	0.009
1049	32560	32560	Category A	0.46777344	0.40795898	-0.65991211	-0.22021484	0.001953125	0.39892578	0.21	0.009	11/6/2018	11	6	2018	8:27:19	30439	0.1	8	27	19	1339	0.05078125	3.4289062	0.4699707	0.4128418	-0.65405273	0.33374023	0.0078125	0	0	0	0	0	0	0	0	0	0.90527344	0.094726563	0.012939453	-0.002197266	-0.004882813	-0.005615234	0.009	39471.35	0	0	0.009
1050	32561	32561	Category A	0.46777344	0.40795898	-0.64794922	-0.22070313	0.003173828	0.38598633	0.21	0.009	11/6/2018	11	6	2018	8:27:19	30439	0.2	8	27	19	1363	0.05078125	3.4289062	0.46972656	0.41235352	-0.65405273	0.59667969	0.0078125	0	0	0	0	0	0	0	0	0	0.90478516	0.095214844	0.012939453	-0.001953125	-0.004394531	0.006103516	0.009	39471.35	0	0	0.009
1051	32562	32562	Category A	0.47998047	0.41992188	-0.65991211	-0.21704102	0.003417969	0.38989258	0.21	0.009	11/6/2018	11	6	2018	8:27:19	30439	0.3	8	27	19	1326	0.05078125	3.4289062	0.46972656	0.41259766	-0.65380859	0.81079102	0.013671875	0	0	0	0	0	0	0	0	0	0.90478516	0.095214844	0.022949219	0.010009766	0.007080078	-0.005859375	0.009	39471.35	0	0	0.009
1052	32563	32563	Category A	0.47998047	0.40795898	-0.64794922	-0.22192383	-0.000488281	0.39990234	0.21	0.009	11/6/2018	11	6	2018	8:27:19	30439	0.4	8	27	19	1314	0.05078125	3.4289062	0.46972656	0.4128418	-0.65356445	0.89257813	0.012695313	0	0	0	0	0	0	0	0	0	0.90454102	0.095458984	0.020751953	0.010009766	-0.004882813	0.005615234	0.009	39471.35	0	0	0.009
1053	32564	32564	Category A	0.46777344	0.43188477	-0.63598633	-0.22314453	0.006103516	0.3972168	0.21	0.009	11/6/2018	11	6	2018	8:27:19	30439	0.5	8	27	19	1314	0.05078125	3.4289062	0.4699707	0.4128418	-0.65380859	1.1474609	0.026123047	0	0	0	0	0	0	0	0	0	0.9050293	0.094970703	0.0390625	-0.002197266	0.018798828	0.017822266	0.009	39471.35	0	0	0.009
1054	32565	32565	Category A	0.47998047	0.41992188	-0.64794922	-0.21850586	0	0.39892578	0.22	0.009	11/6/2018	11	6	2018	8:27:19	30439	0.6	8	27	19	1326	0.05078125	3.4289062	0.46972656	0.4128418	-0.65429688	1.307373	0.013671875	0	0	0	0	0	0	0	0	0	0.90527344	0.094726563	0.0234375	0.010009766	0.006835938	0.006347656	0.009	39471.35	0	0	0.009
1055	32566	32566	Category A	0.50390625	0.39599609	-0.65991211	-0.21557617	-0.001220703	0.40405273	0.22	0.009	11/6/2018	11	6	2018	8:27:19	30439	0.7	8	27	19	1351	0.05078125	3.4289062	0.46899414	0.4128418	-0.65429688	1.3068848	0.0390625	0	0	0	0	0	0	0	0	0	0.90478516	0.095214844	0.057128906	0.034667969	-0.016845703	-0.005371094	0.009	39471.35	0	0	0.009
1056	32567	32567	Category A	0.46777344	0.40795898	-0.63598633	-0.22143555	0.001708984	0.38671875	0.22	0.009	11/6/2018	11	6	2018	8:27:19	30439	0.8	8	27	19	1326	0.05078125	3.4289062	0.46850586	0.4128418	-0.65429688	1.0964355	0.019042969	0	0	0	0	0	0	0	0	0	0.90454102	0.095458984	0.023925781	-0.000732422	-0.004882813	0.018310547	0.009	39471.35	0	0	0.009
1057	32568	32568	Category A	0.46777344	0.40795898	-0.671875	-0.21484375	-0.000488281	0.39697266	0.22	0.009	11/6/2018	11	6	2018	8:27:19	30439	0.9	8	27	19	1314	0.05078125	3.4289062	0.46850586	0.4128418	-0.65405273	1.0361328	0.018310547	0	0	0	0	0	0	0	0	0	0.90429688	0.095703125	0.0234375	-0.000732422	-0.004882813	-0.017578125	0.009	39471.35	0	0	0.009
1058	32569	32569	Category A	0.45581055	0.43188477	-0.68383789	-0.21899414	0.001708984	0.38671875	0.22	0.009	11/6/2018	11	6	2018	8:27:20	30440	0	8	27	20	1289	0.05078125	3.4289062	0.46850586	0.41259766	-0.65356445	1.300293	0.037841797	0	0	0	0	0	0	0	0	0	0.90405273	0.095947266	0.062011719	-0.012695313	0.019042969	-0.030029297	0.009	39471.35	0	0	0.009
1059	32570	32570	Category A	0.49194336	0.41992188	-0.671875	-0.22094727	0.003173828	0.38671875	0.22	0.009	11/6/2018	11	6	2018	8:27:20	30440	0.1	8	27	20	1289	0.05078125	3.4289062	0.46801758	0.41308594	-0.65356445	0.80053711	0.030517578	0	0	0	0	0	0	0	0	0	0.90380859	0.096191406	0.048583984	0.023681641	0.006591797	-0.018066406	0.009	39471.35	0	0	0.009
1060	32571	32571	Category A	0.50390625	0.40795898	-0.671875	-0.22631836	0.004638672	0.39282227	0.22	0.009	11/6/2018	11	6	2018	8:27:20	30440	0.2	8	27	20	1302	0.05078125	3.4289062	0.46801758	0.41333008	-0.65283203	0.032470703	0.040771484	0	0	0	0	0	0	0	0	0	0.90332031	0.096679688	0.060058594	0.035644531	-0.005371094	-0.018798828	0.009	39471.35	0	0	0.009
1061	32572	32572	Category A	0.46777344	0.41992188	-0.65991211	-0.21704102	0.001708984	0.39404297	0.22	0.009	11/6/2018	11	6	2018	8:27:20	30440	0.3	8	27	20	1277	0.05078125	3.4289062	0.46801758	0.41333008	-0.65283203	0.11279297	0.009521484	0	0	0	0	0	0	0	0	0	0.90332031	0.096679688	0.013916016	-0.000244141	0.006347656	-0.006835938	0.009	39471.35	0	0	0.009
1062	32573	32573	Category A	0.46777344	0.40795898	-0.63598633	-0.22509766	0.006103516	0.38085938	0.22	0.009	11/6/2018	11	6	2018	8:27:20	30440	0.4	8	27	20	1265	0.05078125	3.4289062	0.46777344	0.41333008	-0.65283203	0.058349609	0.017578125	0	0	0	0	0	0	0	0	0	0.90332031	0.096679688	0.022460938	0	-0.005371094	0.016845703	0.009	39471.35	0	0	0.009
1063	32574	32574	Category A	0.49194336	0.40795898	-0.64794922	-0.22070313	0	0.38598633	0.22	0.009	11/6/2018	11	6	2018	8:27:20	30440	0.5	8	27	20	1228	0.05078125	3.4289062	0.46777344	0.41333008	-0.65307617	0.58813477	0.025146484	0	0	0	0	0	0	0	0	0	0.90356445	0.096435547	0.034667969	0.023925781	-0.005371094	0.005126953	0.009	39471.35	0	0	0.009
1064	32575	32575	Category A	0.47998047	0.40795898	-0.671875	-0.2175293	-0.002197266	0.40380859	0.23	0.009	11/6/2018	11	6	2018	8:27:20	30440	0.6	8	27	20	1240	0.05078125	3.4289062	0.46826172	0.41357422	-0.65307617	1.6772461	0.022705078	0	0	0	0	0	0	0	0	0	0.90380859	0.096191406	0.035888672	0.011474609	-0.005615234	-0.018554688	0.009	39471.35	0	0	0.009
1065	32576	32576	Category A	0.45581055	0.41992188	-0.671875	-0.2277832	0.005371094	0.38354492	0.23	0.009	11/6/2018	11	6	2018	8:27:20	30440	0.7	8	27	20	1265	0.05078125	3.4289062	0.46777344	0.41357422	-0.65356445	2.1225586	0.022460938	0	0	0	0	0	0	0	0	0	0.90405273	0.095947266	0.036376953	-0.011962891	0.006103516	-0.018066406	0.009	39471.35	0	0	0.009
1066	32577	32577	Category A	0.45581055	0.40795898	-0.671875	-0.2175293	0	0.40209961	0.23	0.009	11/6/2018	11	6	2018	8:27:20	30440	0.8	8	27	20	1277	0.05078125	3.4289062	0.46777344	0.4140625	-0.65405273	2.0270996	0.022216797	0	0	0	0	0	0	0	0	0	0.90429688	0.095703125	0.035888672	-0.011962891	-0.006103516	-0.017578125	0.009	39471.35	0	0	0.009
1067	32578	32578	Category A	0.45581055	0.40795898	-0.69580078	-0.22119141	-0.00390625	0.39672852	0.23	0.009	11/6/2018	11	6	2018	8:27:20	30440	0.9	8	27	20	1314	0.051025391	3.4289062	0.46777344	0.41381836	-0.65429688	2.3251953	0.043457031	0	0	0	0	0	0	0	0	0	0.90478516	0.095214844	0.059326172	-0.011962891	-0.005859375	-0.041259766	0.009	39471.35	0	0	0.009
1068	32579	32579	Category A	0.45581055	0.41992188	-0.671875	-0.22827148	-0.00390625	0.38330078	0.23	0.009	11/6/2018	11	6	2018	8:27:21	30441	0	8	27	21	1302	0.051025391	3.4289062	0.46801758	0.41381836	-0.65454102	2.7314453	0.021972656	0	0	0	0	0	0	0	0	0	0.9050293	0.094970703	0.035400391	-0.012207031	0.005859375	-0.017089844	0.009	39471.35	0	0	0.009
1069	32580	32580	Category A	0.45581055	0.41992188	-0.65991211	-0.22290039	0.000732422	0.39672852	0.23	0.009	11/6/2018	11	6	2018	8:27:21	30441	0.1	8	27	21	1314	0.051025391	3.4289062	0.46777344	0.41357422	-0.65478516	1.8820801	0.014160156	0	0	0	0	0	0	0	0	0	0.9050293	0.094970703	0.022949219	-0.011962891	0.006103516	-0.004882813	0.009	39471.35	0	0	0.009
1070	32581	32581	Category A	0.47998047	0.39599609	-0.63598633	-0.21801758	0.002685547	0.39892578	0.23	0.009	11/6/2018	11	6	2018	8:27:21	30441	0.2	8	27	21	1302	0.051025391	3.4289062	0.4675293	0.41333008	-0.65429688	1.0314941	0.028320313	0	0	0	0	0	0	0	0	0	0.90429688	0.095703125	0.048339844	0.012207031	-0.017333984	0.018310547	0.009	39471.35	0	0	0.009
1071	32582	32582	Category A	0.47998047	0.40795898	-0.64794922	-0.21948242	-0.002441406	0.39697266	0.23	0.009	11/6/2018	11	6	2018	8:27:21	30441	0.3	8	27	21	1265	0.051025391	3.4289062	0.46728516	0.41381836	-0.65429688	0.87573242	0.015136719	0	0	0	0	0	0	0	0	0	0.90429688	0.095703125	0.024902344	0.012451172	-0.005859375	0.006347656	0.009	39471.35	0	0	0.009
1072	32583	32583	Category A	0.45581055	0.40795898	-0.63598633	-0.22631836	0.005371094	0.39770508	0.23	0.009	11/6/2018	11	6	2018	8:27:21	30441	0.4	8	27	21	1240	0.051025391	3.4289062	0.46728516	0.4140625	-0.65380859	0.60131836	0.021972656	0	0	0	0	0	0	0	0	0	0.90405273	0.095947266	0.035644531	-0.011474609	-0.006103516	0.017822266	0.009	39471.35	0	0	0.009
1073	32584	32584	Category A	0.46777344	0.41992188	-0.64794922	-0.2265625	-0.000732422	0.37475586	0.23	0.009	11/6/2018	11	6	2018	8:27:21	30441	0.5	8	27	21	1191	0.051025391	3.4289062	0.4675293	0.4140625	-0.65405273	0.31567383	0.008544922	0	0	0	0	0	0	0	0	0	0.90454102	0.095458984	0.011962891	0	0.005615234	0.006103516	0.009	39471.35	0	0	0.009
1074	32585	32585	Category A	0.50390625	0.39599609	-0.65991211	-0.21948242	-0.000732422	0.39990234	0.24	0.009	11/6/2018	11	6	2018	8:27:21	30441	0.6	8	27	21	1191	0.051025391	3.4289062	0.4675293	0.4140625	-0.65405273	1.0283203	0.040771484	0	0	0	0	0	0	0	0	0	0.90429688	0.095703125	0.060058594	0.036132813	-0.018066406	-0.005615234	0.009	39471.35	0	0	0.009
1075	32586	32586	Category A	0.47998047	0.40795898	-0.64794922	-0.22436523	-0.003662109	0.39990234	0.24	0.009	11/6/2018	11	6	2018	8:27:21	30441	0.7	8	27	21	1203	0.051025391	3.4289062	0.4675293	0.41357422	-0.65356445	1.1237793	0.014648438	0	0	0	0	0	0	0	0	0	0.90380859	0.096191406	0.0234375	0.012207031	-0.005615234	0.005615234	0.009	39471.35	0	0	0.009
1076	32587	32587	Category A	0.45581055	0.41992188	-0.64794922	-0.21557617	0.004150391	0.39013672	0.24	0.009	11/6/2018	11	6	2018	8:27:21	30441	0.8	8	27	21	1228	0.051025391	3.4289062	0.46728516	0.41381836	-0.65307617	1.4523926	0.013916016	0	0	0	0	0	0	0	0	0	0.90332031	0.096679688	0.022705078	-0.011474609	0.005859375	0.005126953	0.009	39471.35	0	0	0.009
1077	32588	32588	Category A	0.46777344	0.39599609	-0.671875	-0.22607422	-0.000488281	0.40063477	0.24	0.009	11/6/2018	11	6	2018	8:27:21	30441	0.9	8	27	21	1277	0.051025391	3.4289062	0.46704102	0.41381836	-0.65307617	2.067627	0.025634766	0	0	0	0	0	0	0	0	0	0.90356445	0.096435547	0.036865234	0.000488281	-0.017822266	-0.018554688	0.009	39471.35	0	0	0.009
1078	32589	32589	Category A	0.46777344	0.40795898	-0.65991211	-0.21801758	0.001708984	0.39404297	0.24	0.009	11/6/2018	11	6	2018	8:27:22	30442	0	8	27	22	1326	0.051025391	3.4289062	0.46679688	0.4140625	-0.65307617	1.8249512	0.009033203	0	0	0	0	0	0	0	0	0	0.90332031	0.096679688	0.013671875	0.000732422	-0.006103516	-0.006591797	0.009	39471.35	0	0	0.009
1079	32590	32590	Category A	0.44384766	0.40795898	-0.63598633	-0.22021484	0.001220703	0.39697266	0.24	0.009	11/6/2018	11	6	2018	8:27:22	30442	0.1	8	27	22	1351	0.051025391	3.4289062	0.46704102	0.41430664	-0.65307617	0.38061523	0.029541016	0	0	0	0	0	0	0	0	0	0.90356445	0.096435547	0.046630859	-0.023193359	-0.006347656	0.017089844	0.009	39471.35	0	0	0.009
1080	32591	32591	Category A	0.46777344	0.41992188	-0.63598633	-0.22167969	0.002441406	0.38696289	0.24	0.009	11/6/2018	11	6	2018	8:27:22	30442	0.2	8	27	22	1363	0.051025391	3.4289062	0.46728516	0.41430664	-0.65283203	0.70385742	0.017822266	0	0	0	0	0	0	0	0	0	0.90356445	0.096435547	0.022705078	0.000244141	0.005371094	0.016845703	0.009	39471.35	0	0	0.009
1081	32592	32592	Category A	0.41992188	0.44384766	-0.64794922	-0.21875	0	0.39282227	0.24	0.009	11/6/2018	11	6	2018	8:27:22	30442	0.3	8	27	22	1339	0.051025391	3.4289062	0.46777344	0.41430664	-0.65332031	1.1760254	0.056396484	0	0	0	0	0	0	0	0	0	0.90405273	0.095947266	0.082763672	-0.047851563	0.029296875	0.005371094	0.009	39471.35	0	0	0.009
1082	32593	32593	Category A	0.44384766	0.41992188	-0.65991211	-0.2265625	0.000732422	0.38574219	0.24	0.009	11/6/2018	11	6	2018	8:27:22	30442	0.4	8	27	22	1277	0.051025391	3.4289062	0.4675293	0.41430664	-0.65356445	1.9560547	0.025146484	0	0	0	0	0	0	0	0	0	0.90405273	0.095947266	0.035644531	-0.023681641	0.005371094	-0.006103516	0.009	39471.35	0	0	0.009
1083	32594	32594	Category A	0.46777344	0.41992188	-0.65991211	-0.21630859	0.000488281	0.38500977	0.24	0.009	11/6/2018	11	6	2018	8:27:22	30442	0.5	8	27	22	1252	0.051025391	3.4289062	0.46728516	0.4140625	-0.65356445	2.7658691	0.008300781	0	0	0	0	0	0	0	0	0	0.90405273	0.095947266	0.012207031	0.000244141	0.005615234	-0.006103516	0.009	39471.35	0	0	0.009
1084	32595	32595	Category A	0.45581055	0.40795898	-0.64794922	-0.23071289	0.00390625	0.40185547	0.25	0.009	11/6/2018	11	6	2018	8:27:22	30442	0.6	8	27	22	1228	0.051025391	3.4289062	0.46704102	0.41430664	-0.65332031	2.8286133	0.014160156	0	0	0	0	0	0	0	0	0	0.90380859	0.096191406	0.023193359	-0.011230469	-0.006347656	0.005371094	0.009	39471.35	0	0	0.009
1085	32596	32596	Category A	0.45581055	0.38378906	-0.64794922	-0.21606445	0.002685547	0.39404297	0.25	0.009	11/6/2018	11	6	2018	8:27:22	30442	0.7	8	27	22	1240	0.051025391	3.4289062	0.46704102	0.41430664	-0.65283203	2.1030273	0.032958984	0	0	0	0	0	0	0	0	0	0.90332031	0.096679688	0.046875	-0.011230469	-0.030517578	0.004882813	0.009	39471.35	0	0	0.009
1086	32597	32597	Category A	0.45581055	0.40795898	-0.671875	-0.21679688	-0.004150391	0.4050293	0.25	0.009	11/6/2018	11	6	2018	8:27:22	30442	0.8	8	27	22	1228	0.051025391	3.4289062	0.46679688	0.41430664	-0.65234375	1.3920898	0.023193359	0	0	0	0	0	0	0	0	0	0.90283203	0.097167969	0.036865234	-0.010986328	-0.006347656	-0.019287109	0.009	39471.35	0	0	0.009
1087	32598	32598	Category A	0.47998047	0.40795898	-0.65991211	-0.22192383	0.000488281	0.37890625	0.25	0.009	11/6/2018	11	6	2018	8:27:22	30442	0.9	8	27	22	1240	0.051025391	3.4289062	0.46679688	0.4140625	-0.65209961	1.060791	0.016357422	0	0	0	0	0	0	0	0	0	0.90258789	0.097412109	0.026855469	0.012939453	-0.006103516	-0.007568359	0.009	39471.35	0	0	0.009
1088	32599	32599	Category A	0.46777344	0.44384766	-0.6237793	-0.21606445	0	0.39624023	0.25	0.009	11/6/2018	11	6	2018	8:27:23	30443	0	8	27	23	1252	0.051025391	3.4289062	0.46704102	0.4140625	-0.65258789	0.47314453	0.041503906	0	0	0	0	0	0	0	0	0	0.90307617	0.096923828	0.059326172	0.000488281	0.029541016	0.028808594	0.009	39471.35	0	0	0.009
1089	32600	32600	Category A	0.47998047	0.39599609	-0.65991211	-0.2265625	0.000732422	0.37670898	0.25	0.009	11/6/2018	11	6	2018	8:27:23	30443	0.1	8	27	23	1240	0.051025391	3.4289062	0.4675293	0.4140625	-0.65258789	0.31616211	0.022949219	0	0	0	0	0	0	0	0	0	0.90332031	0.096679688	0.037597656	0.012207031	-0.018066406	-0.007080078	0.009	39471.35	0	0	0.009
1090	32601	32601	Category A	0.47998047	0.43188477	-0.64794922	-0.22143555	0	0.38061523	0.25	0.009	11/6/2018	11	6	2018	8:27:23	30443	0.2	8	27	23	1264	0.051025391	3.4289062	0.4675293	0.41430664	-0.65283203	0.79785156	0.021728516	0	0	0	0	0	0	0	0	0	0.90356445	0.096435547	0.034667969	0.012207031	0.017333984	0.004882813	0.009	39471.35	0	0	0.009
1091	32602	32602	Category A	0.46777344	0.43188477	-0.671875	-0.22167969	0	0.38769531	0.25	0.009	11/6/2018	11	6	2018	8:27:23	30443	0.3	8	27	23	1252	0.051025391	3.4289062	0.4675293	0.41430664	-0.65258789	0.65771484	0.025878906	0	0	0	0	0	0	0	0	0	0.90356445	0.096435547	0.036621094	0	0.017333984	-0.019042969	0.009	39471.35	0	0	0.009
1092	32603	32603	Category A	0.45581055	0.40795898	-0.65991211	-0.22924805	-0.004882813	0.38745117	0.25	0.009	11/6/2018	11	6	2018	8:27:23	30443	0.4	8	27	23	1265	0.051025391	3.4289062	0.4675293	0.4140625	-0.65234375	0.3046875	0.015136719	0	0	0	0	0	0	0	0	0	0.90332031	0.096679688	0.025146484	-0.01171875	-0.006103516	-0.007324219	0.009	39471.35	0	0	0.009
1093	32604	32604	Category A	0.45581055	0.40795898	-0.68383789	-0.22021484	-0.000244141	0.40063477	0.25	0.009	11/6/2018	11	6	2018	8:27:23	30443	0.5	8	27	23	1252	0.051025391	3.4289062	0.46704102	0.41381836	-0.65258789	0.16967773	0.033691406	0	0	0	0	0	0	0	0	0	0.90307617	0.096923828	0.048339844	-0.011230469	-0.005859375	-0.031005859	0.009	39471.35	0	0	0.009
1094	32605	32605	Category A	0.44384766	0.39599609	-0.63598633	-0.22485352	0	0.38061523	0.26	0.009	11/6/2018	11	6	2018	8:27:23	30443	0.6	8	27	23	1228	0.051025391	3.4289062	0.46704102	0.41333008	-0.65283203	0.21679688	0.033691406	0	0	0	0	0	0	0	0	0	0.90307617	0.096923828	0.057861328	-0.023193359	-0.017333984	0.016845703	0.009	39471.35	0	0	0.009
1095	32606	32606	Category A	0.44384766	0.40795898	-0.64794922	-0.21459961	-0.000244141	0.39379883	0.26	0.009	11/6/2018	11	6	2018	8:27:23	30443	0.7	8	27	23	1216	0.051025391	3.4289062	0.46728516	0.41333008	-0.65283203	0.0390625	0.024658203	0	0	0	0	0	0	0	0	0	0.90307617	0.096923828	0.033935547	-0.0234375	-0.005371094	0.004882813	0.009	39471.35	0	0	0.009
1096	32607	32607	Category A	0.47998047	0.39599609	-0.61181641	-0.21948242	-0.003417969	0.3918457	0.26	0.009	11/6/2018	11	6	2018	8:27:23	30443	0.8	8	27	23	1216	0.051025391	3.4289062	0.46655273	0.4140625	-0.65283203	0.5625	0.046875	0	0	0	0	0	0	0	0	0	0.90307617	0.096923828	0.072509766	0.013183594	-0.018066406	0.041015625	0.009	39471.35	0	0	0.009
1097	32608	32608	Category A	0.46777344	0.39599609	-0.61181641	-0.22680664	0	0.37646484	0.26	0.009	11/6/2018	11	6	2018	8:27:23	30443	0.9	8	27	23	1277	0.051025391	3.4289062	0.46630859	0.4140625	-0.65307617	0.91821289	0.045166016	0	0	0	0	0	0	0	0	0	0.90307617	0.096923828	0.060791016	0.001220703	-0.018066406	0.041259766	0.009	39471.35	0	0	0.009
1098	32609	32609	Category A	0.44384766	0.44384766	-0.64794922	-0.22094727	0.004150391	0.37768555	0.26	0.009	11/6/2018	11	6	2018	8:27:24	30444	0	8	27	24	1314	0.051025391	3.4289062	0.46630859	0.41381836	-0.65307617	0.80981445	0.037597656	0	0	0	0	0	0	0	0	0	0.90283203	0.097167969	0.057617188	-0.022460938	0.029785156	0.005126953	0.009	39471.35	0	0	0.009
1099	32610	32610	Category A	0.46777344	0.44384766	-0.6237793	-0.22387695	-0.002197266	0.38769531	0.26	0.009	11/6/2018	11	6	2018	8:27:24	30444	0.1	8	27	24	1314	0.051025391	3.4289062	0.46606445	0.41357422	-0.65234375	0.64013672	0.041503906	0	0	0	0	0	0	0	0	0	0.90209961	0.097900391	0.060302734	0.001464844	0.030029297	0.028564453	0.009	39471.35	0	0	0.009
1100	32611	32611	Category A	0.46777344	0.41992188	-0.65991211	-0.2199707	0.000732422	0.37890625	0.26	0.009	11/6/2018	11	6	2018	8:27:24	30444	0.2	8	27	24	1289	0.051025391	3.4289062	0.46582031	0.41357422	-0.65209961	0.92480469	0.010009766	0	0	0	0	0	0	0	0	0	0.90185547	0.098144531	0.015625	0.001708984	0.006103516	-0.007568359	0.009	39471.35	0	0	0.009
1101	32612	32612	Category A	0.44384766	0.41992188	-0.64794922	-0.22802734	-0.002685547	0.38452148	0.26	0.009	11/6/2018	11	6	2018	8:27:24	30444	0.3	8	27	24	1240	0.051025391	3.4289062	0.46582031	0.41357422	-0.65209961	0.84985352	0.023193359	0	0	0	0	0	0	0	0	0	0.90185547	0.098144531	0.032470703	-0.021972656	0.006103516	0.004150391	0.009	39471.35	0	0	0.009
1102	32613	32613	Category A	0.44384766	0.40795898	-0.671875	-0.21850586	-0.000732422	0.38696289	0.26	0.009	11/6/2018	11	6	2018	8:27:24	30444	0.4	8	27	24	1252	0.051025391	3.4289062	0.46557617	0.41333008	-0.65209961	0.10864258	0.029785156	0	0	0	0	0	0	0	0	0	0.90161133	0.098388672	0.046875	-0.021728516	-0.005371094	-0.01953125	0.009	39471.35	0	0	0.009
1103	32614	32614	Category A	0.51586914	0.44384766	-0.63598633	-0.21850586	-0.001464844	0.39794922	0.26	0.009	11/6/2018	11	6	2018	8:27:24	30444	0.5	8	27	24	1302	0.051025391	3.4289062	0.46557617	0.41333008	-0.65234375	0.41650391	0.060791016	0	0	0	0	0	0	0	0	0	0.90185547	0.098144531	0.096679688	0.050048828	0.030273438	0.016357422	0.009	39471.35	0	0	0.009
1104	32615	32615	Category A	0.44384766	0.40795898	-0.68383789	-0.21777344	-0.002441406	0.39990234	0.27	0.009	11/6/2018	11	6	2018	8:27:24	30444	0.6	8	27	24	1339	0.051025391	3.4289062	0.46557617	0.41357422	-0.65234375	0.59326172	0.038330078	0	0	0	0	0	0	0	0	0	0.90185547	0.098144531	0.05859375	-0.021728516	-0.005615234	-0.03125	0.009	39471.35	0	0	0.009
1105	32616	32616	Category A	0.45581055	0.43188477	-0.64794922	-0.21606445	0.000732422	0.38989258	0.27	0.009	11/6/2018	11	6	2018	8:27:24	30444	0.7	8	27	24	1326	0.051513672	3.4675781	0.46508789	0.41381836	-0.65283203	0.53662109	0.020751953	0	0	0	0	0	0	0	0	0	0.90209961	0.097900391	0.032226563	-0.009277344	0.017822266	0.004882813	0.009	39471.35	0	0	0.009
1106	32617	32617	Category A	0.47998047	0.40795898	-0.68383789	-0.21630859	0	0.39208984	0.27	0.009	11/6/2018	11	6	2018	8:27:24	30444	0.8	8	27	24	1326	0.051513672	3.4675781	0.46557617	0.4140625	-0.65283203	0.82714844	0.034423828	0	0	0	0	0	0	0	0	0	0.90234375	0.09765625	0.051269531	0.014160156	-0.006103516	-0.030761719	0.009	39471.35	0	0	0.009
1107	32618	32618	Category A	0.46777344	0.40795898	-0.671875	-0.21582031	-0.003662109	0.39990234	0.27	0.009	11/6/2018	11	6	2018	8:27:24	30444	0.9	8	27	24	1277	0.051513672	3.4675781	0.46582031	0.4140625	-0.65258789	0.62719727	0.020019531	0	0	0	0	0	0	0	0	0	0.90258789	0.097412109	0.027099609	0.001708984	-0.006103516	-0.019042969	0.009	39471.35	0	0	0.009
1108	32619	32619	Category A	0.44384766	0.40795898	-0.65991211	-0.21435547	-0.004394531	0.39477539	0.27	0.009	11/6/2018	11	6	2018	8:27:25	30445	0	8	27	25	1240	0.051513672	3.4675781	0.46630859	0.4140625	-0.65209961	0.15478516	0.024414063	0	0	0	0	0	0	0	0	0	0.90234375	0.09765625	0.036132813	-0.022460938	-0.006103516	-0.007568359	0.009	39471.35	0	0	0.009
1109	32620	32620	Category A	0.45581055	0.40795898	-0.63598633	-0.23046875	-0.003173828	0.40039063	0.27	0.009	11/6/2018	11	6	2018	8:27:25	30445	0.1	8	27	25	1252	0.051513672	3.4675781	0.46630859	0.4140625	-0.65234375	0.57275391	0.020263672	0	0	0	0	0	0	0	0	0	0.90234375	0.09765625	0.032958984	-0.010498047	-0.006103516	0.016357422	0.009	39471.35	0	0	0.009
1110	32621	32621	Category A	0.46777344	0.44384766	-0.64794922	-0.22314453	-0.002441406	0.38061523	0.27	0.009	11/6/2018	11	6	2018	8:27:25	30445	0.2	8	27	25	1228	0.051513672	3.4675781	0.46606445	0.4140625	-0.65283203	1.5559082	0.030029297	0	0	0	0	0	0	0	0	0	0.90258789	0.097412109	0.036132813	0.001464844	0.029541016	0.004882813	0.009	39471.35	0	0	0.009
1111	32622	32622	Category A	0.47998047	0.40795898	-0.6237793	-0.21875	0.001953125	0.39404297	0.27	0.009	11/6/2018	11	6	2018	8:27:25	30445	0.3	8	27	25	1240	0.051513672	3.4675781	0.46557617	0.41430664	-0.65307617	1.8891602	0.033203125	0	0	0	0	0	0	0	0	0	0.90283203	0.097167969	0.050292969	0.014160156	-0.006347656	0.029296875	0.009	39471.35	0	0	0.009
1112	32623	32623	Category A	0.50390625	0.41992188	-0.65991211	-0.21801758	0.000976563	0.39501953	0.27	0.009	11/6/2018	11	6	2018	8:27:25	30445	0.4	8	27	25	1277	0.051513672	3.4675781	0.46508789	0.41430664	-0.65332031	1.6848145	0.039306641	0	0	0	0	0	0	0	0	0	0.90283203	0.097167969	0.050537109	0.038574219	0.005371094	-0.006347656	0.009	39471.35	0	0	0.009
1113	32624	32624	Category A	0.46777344	0.40795898	-0.65991211	-0.2265625	-0.000732422	0.37646484	0.27	0.009	11/6/2018	11	6	2018	8:27:25	30445	0.5	8	27	25	1277	0.051513672	3.4675781	0.46508789	0.41455078	-0.65356445	1.7529297	0.009277344	0	0	0	0	0	0	0	0	0	0.90307617	0.096923828	0.015136719	0.002441406	-0.006591797	-0.006103516	0.009	39471.35	0	0	0.009
1114	32625	32625	Category A	0.46777344	0.40795898	-0.63598633	-0.22045898	0	0.38696289	0.28	0.009	11/6/2018	11	6	2018	8:27:25	30445	0.6	8	27	25	1277	0.051513672	3.4675781	0.46533203	0.41430664	-0.65380859	1.7097168	0.019042969	0	0	0	0	0	0	0	0	0	0.90332031	0.096679688	0.026611328	0.002197266	-0.006347656	0.017822266	0.009	39471.35	0	0	0.009
1115	32626	32626	Category A	0.45581055	0.41992188	-0.6237793	-0.22119141	-0.002441406	0.39892578	0.28	0.009	11/6/2018	11	6	2018	8:27:25	30445	0.7	8	27	25	1289	0.051513672	3.4675781	0.46533203	0.41455078	-0.65356445	1.0046387	0.031738281	0	0	0	0	0	0	0	0	0	0.90332031	0.096679688	0.044677734	-0.009521484	0.005126953	0.029785156	0.009	39471.35	0	0	0.009
1116	32627	32627	Category A	0.46777344	0.41992188	-0.65991211	-0.22387695	-0.004150391	0.38989258	0.28	0.009	11/6/2018	11	6	2018	8:27:25	30445	0.8	8	27	25	1240	0.051513672	3.4675781	0.46484375	0.41479492	-0.65307617	0.030761719	0.008789063	0	0	0	0	0	0	0	0	0	0.90283203	0.097167969	0.014404297	0.002685547	0.004882813	-0.006591797	0.009	39471.35	0	0	0.009
1117	32628	32628	Category A	0.45581055	0.40795898	-0.65991211	-0.22167969	0.002441406	0.39111328	0.28	0.009	11/6/2018	11	6	2018	8:27:25	30445	0.9	8	27	25	1228	0.051513672	3.4675781	0.46508789	0.41455078	-0.65307617	0.14013672	0.013183594	0	0	0	0	0	0	0	0	0	0.90258789	0.097412109	0.022705078	-0.009277344	-0.006591797	-0.006591797	0.009	39471.35	0	0	0.009
1118	32629	32629	Category A	0.46777344	0.41992188	-0.671875	-0.21850586	-0.000488281	0.39794922	0.28	0.009	11/6/2018	11	6	2018	8:27:26	30446	0	8	27	26	1252	0.051513672	3.4675781	0.46508789	0.41503906	-0.65283203	0.54492188	0.01953125	0	0	0	0	0	0	0	0	0	0.90283203	0.097167969	0.025878906	0.002441406	0.004638672	-0.018798828	0.009	39471.35	0	0	0.009
1119	32630	32630	Category A	0.49194336	0.41992188	-0.64794922	-0.22070313	0.001464844	0.37866211	0.28	0.009	11/6/2018	11	6	2018	8:27:26	30446	0.1	8	27	26	1265	0.051513672	3.4675781	0.46508789	0.41552734	-0.65283203	0.25219727	0.02734375	0	0	0	0	0	0	0	0	0	0.90283203	0.097167969	0.035888672	0.026611328	0.004150391	0.004882813	0.009	39471.35	0	0	0.009
1120	32631	32631	Category A	0.47998047	0.40795898	-0.671875	-0.21777344	0	0.39697266	0.28	0.009	11/6/2018	11	6	2018	8:27:26	30446	0.2	8	27	26	1302	0.051513672	3.4675781	0.46533203	0.41577148	-0.65283203	0.18652344	0.024902344	0	0	0	0	0	0	0	0	0	0.90332031	0.096679688	0.041259766	0.014404297	-0.0078125	-0.018798828	0.009	39471.35	0	0	0.009
1121	32632	32632	Category A	0.49194336	0.41992188	-0.671875	-0.22998047	0.004638672	0.39892578	0.28	0.009	11/6/2018	11	6	2018	8:27:26	30446	0.3	8	27	26	1314	0.051513672	3.4675781	0.46533203	0.41601563	-0.65283203	0.25170898	0.032714844	0	0	0	0	0	0	0	0	0	0.90307617	0.096923828	0.049316406	0.026367188	0.003662109	-0.018798828	0.009	39471.35	0	0	0.009
1122	32633	32633	Category A	0.44384766	0.40795898	-0.64794922	-0.22680664	0.006103516	0.39379883	0.28	0.009	11/6/2018	11	6	2018	8:27:26	30446	0.4	8	27	26	1289	0.051513672	3.4675781	0.46582031	0.41552734	-0.65283203	0.007568359	0.023681641	0	0	0	0	0	0	0	0	0	0.90332031	0.096679688	0.034667969	-0.021972656	-0.007568359	0.004882813	0.009	39471.35	0	0	0.009
1123	32634	32634	Category A	0.45581055	0.40795898	-0.63598633	-0.21923828	-0.002197266	0.40209961	0.28	0.009	11/6/2018	11	6	2018	8:27:26	30446	0.5	8	27	26	1265	0.051513672	3.4675781	0.46606445	0.41552734	-0.65283203	0.020751953	0.021240234	0	0	0	0	0	0	0	0	0	0.90356445	0.096435547	0.034912109	-0.010253906	-0.007568359	0.016845703	0.009	39471.35	0	0	0.009
1124	32635	32635	Category A	0.46777344	0.41992188	-0.59985352	-0.22753906	-0.00390625	0.38476563	0.29	0.009	11/6/2018	11	6	2018	8:27:26	30446	0.6	8	27	26	1265	0.051513672	3.4675781	0.46606445	0.41552734	-0.65283203	0.075927734	0.053222656	0	0	0	0	0	0	0	0	0	0.90356445	0.096435547	0.058837891	0.001464844	0.004150391	0.052978516	0.009	39471.35	0	0	0.009
1125	32636	32636	Category A	0.47998047	0.43188477	-0.61181641	-0.21826172	0.002685547	0.40087891	0.29	0.009	11/6/2018	11	6	2018	8:27:26	30446	0.7	8	27	26	1252	0.051513672	3.4675781	0.46630859	0.41552734	-0.65307617	0.089111328	0.046386719	0	0	0	0	0	0	0	0	0	0.90380859	0.096191406	0.071044922	0.013427734	0.016113281	0.041259766	0.009	39471.35	0	0	0.009
1126	32637	32637	Category A	0.46777344	0.41992188	-0.64794922	-0.21875	-0.002441406	0.38867188	0.29	0.009	11/6/2018	11	6	2018	8:27:26	30446	0.8	8	27	26	1252	0.051513672	3.4675781	0.46630859	0.41601563	-0.65332031	1.0319824	0.006835938	0	0	0	0	0	0	0	0	0	0.90405273	0.095947266	0.010498047	0.001220703	0.003662109	0.005371094	0.009	39471.35	0	0	0.009
1127	32638	32638	Category A	0.46777344	0.39599609	-0.65991211	-0.21972656	0.001708984	0.39086914	0.29	0.009	11/6/2018	11	6	2018	8:27:26	30446	0.9	8	27	26	1240	0.051513672	3.4675781	0.46679688	0.41601563	-0.65307617	1.3430176	0.021240234	0	0	0	0	0	0	0	0	0	0.90405273	0.095947266	0.027832031	0.000732422	-0.020019531	-0.006591797	0.009	39471.35	0	0	0.009
1128	32639	32639	Category A	0.49194336	0.41992188	-0.64794922	-0.21850586	-0.001464844	0.40087891	0.29	0.009	11/6/2018	11	6	2018	8:27:27	30447	0	8	27	27	1203	0.051513672	3.4675781	0.46655273	0.41601563	-0.65283203	1.0307617	0.025878906	0	0	0	0	0	0	0	0	0	0.90380859	0.096191406	0.033935547	0.025146484	0.003662109	0.004882813	0.009	39471.35	0	0	0.009
1129	32640	32640	Category A	0.46777344	0.41992188	-0.671875	-0.21972656	-0.001708984	0.38061523	0.29	0.009	11/6/2018	11	6	2018	8:27:27	30447	0.1	8	27	27	1215	0.051513672	3.4675781	0.46655273	0.41552734	-0.65307617	0.63574219	0.019042969	0	0	0	0	0	0	0	0	0	0.90380859	0.096191406	0.023925781	0.000976563	0.004150391	-0.018554688	0.009	39471.35	0	0	0.009
1130	32641	32641	Category A	0.46777344	0.40795898	-0.63598633	-0.21972656	0.000732422	0.39404297	0.29	0.009	11/6/2018	11	6	2018	8:27:27	30447	0.2	8	27	27	1228	0.051513672	3.4675781	0.46679688	0.41577148	-0.65307617	0.4609375	0.018798828	0	0	0	0	0	0	0	0	0	0.90405273	0.095947266	0.025878906	0.000976563	-0.0078125	0.017089844	0.009	39471.35	0	0	0.009
1131	32642	32642	Category A	0.46777344	0.40795898	-0.64794922	-0.22436523	-0.000488281	0.38452148	0.29	0.009	11/6/2018	11	6	2018	8:27:27	30447	0.3	8	27	27	1252	0.051513672	3.4675781	0.46679688	0.41552734	-0.65307617	0.39160156	0.009033203	0	0	0	0	0	0	0	0	0	0.90405273	0.095947266	0.013427734	0.000732422	-0.007568359	0.005126953	0.009	39471.35	0	0	0.009
1132	32643	32643	Category A	0.45581055	0.38378906	-0.65991211	-0.21704102	-0.000488281	0.39770508	0.29	0.009	11/6/2018	11	6	2018	8:27:27	30447	0.4	8	27	27	1252	0.051513672	3.4675781	0.46704102	0.4152832	-0.65283203	0.061279297	0.034179688	0	0	0	0	0	0	0	0	0	0.90380859	0.096191406	0.049804688	-0.011230469	-0.031494141	-0.006835938	0.009	39471.35	0.001	-98.4	0.009
1133	32644	32644	Category A	0.46777344	0.39599609	-0.65991211	-0.2199707	0.000488281	0.37670898	0.29	0.009	11/6/2018	11	6	2018	8:27:27	30447	0.5	8	27	27	1228	0.051513672	3.4675781	0.46679688	0.41552734	-0.65283203	0.41943359	0.020751953	0	0	0	0	0	0	0	0	0	0.90380859	0.096191406	0.02734375	0.000732422	-0.01953125	-0.006835938	0.009	39471.35	0.001	-98.4	0.009
1134	32645	32645	Category A	0.49194336	0.41992188	-0.64794922	-0.21948242	0.001708984	0.38769531	0.3	0.009	11/6/2018	11	6	2018	8:27:27	30447	0.6	8	27	27	1228	0.051513672	3.4675781	0.46704102	0.41577148	-0.65283203	0.79980469	0.025390625	0	0	0	0	0	0	0	0	0	0.90405273	0.095947266	0.033447266	0.024658203	0.00390625	0.004882813	0.009	39471.35	0.001	-98.4	0.009
1135	32646	32646	Category A	0.45581055	0.45581055	-0.65991211	-0.2253418	0.001464844	0.37255859	0.3	0.009	11/6/2018	11	6	2018	8:27:27	30447	0.7	8	27	27	1215	0.051513672	3.4675781	0.4675293	0.41601563	-0.65283203	0.93774414	0.041992188	0	0	0	0	0	0	0	0	0	0.90429688	0.095703125	0.058349609	-0.01171875	0.039550781	-0.006835938	0.009	39471.35	0.001	-98.4	0.009
1136	32647	32647	Category A	0.44384766	0.39599609	-0.65991211	-0.21582031	-0.004150391	0.40209961	0.3	0.009	11/6/2018	11	6	2018	8:27:27	30447	0.8	8	27	27	1240	0.051513672	3.4675781	0.46777344	0.41577148	-0.65283203	1.4130859	0.031738281	0	0	0	0	0	0	0	0	0	0.90454102	0.095458984	0.05078125	-0.023925781	-0.019775391	-0.006835938	0.009	39471.35	0.001	-98.4	0.009
1137	32648	32648	Category A	0.45581055	0.39599609	-0.65991211	-0.22167969	-0.003417969	0.38061523	0.3	0.009	11/6/2018	11	6	2018	8:27:27	30447	0.9	8	27	27	1264	0.051513672	3.4675781	0.46777344	0.41601563	-0.65307617	1.6738281	0.024414063	0	0	0	0	0	0	0	0	0	0.90478516	0.095214844	0.0390625	-0.011962891	-0.020019531	-0.006591797	0.009	39471.35	0.001	-98.4	0.009
1138	32649	32649	Category A	0.44384766	0.40795898	-0.6237793	-0.21582031	-0.000488281	0.39697266	0.3	0.009	11/6/2018	11	6	2018	8:27:28	30448	0	8	27	28	1228	0.051513672	3.4675781	0.46777344	0.41674805	-0.65356445	1.4865723	0.0390625	0	0	0	0	0	0	0	0	0	0.90527344	0.094726563	0.0625	-0.023925781	-0.008789063	0.029785156	0.009	39471.35	0.001	-98.4	0.009
1139	32650	32650	Category A	0.47998047	0.41992188	-0.65991211	-0.21801758	-0.003662109	0.40600586	0.3	0.009	11/6/2018	11	6	2018	8:27:28	30448	0.1	8	27	28	1240	0.051513672	3.4675781	0.46826172	0.41650391	-0.65380859	1.0166016	0.013427734	0	0	0	0	0	0	0	0	0	0.90576172	0.094238281	0.020751953	0.011474609	0.003173828	-0.005859375	0.009	39471.35	0.001	-98.4	0.009
1140	32651	32651	Category A	0.49194336	0.40795898	-0.65991211	-0.22070313	0.001464844	0.37866211	0.3	0.009	11/6/2018	11	6	2018	8:27:28	30448	0.2	8	27	28	1252	0.051513672	3.4675781	0.46826172	0.41650391	-0.65429688	0.4543457	0.025390625	0	0	0	0	0	0	0	0	0	0.90625	0.09375	0.037353516	0.0234375	-0.008544922	-0.005371094	0.009	39471.35	0.001	-98.4	0.009
1141	32652	32652	Category A	0.45581055	0.40795898	-0.671875	-0.21801758	-0.000488281	0.38891602	0.3	0.009	11/6/2018	11	6	2018	8:27:28	30448	0.3	8	27	28	1228	0.051513672	3.4675781	0.46875	0.41650391	-0.65454102	0.051269531	0.023193359	0	0	0	0	0	0	0	0	0	0.90649414	0.093505859	0.038818359	-0.012939453	-0.008544922	-0.017089844	0.009	39471.35	0.001	-98.4	0.009
1142	32653	32653	Category A	0.46777344	0.40795898	-0.64794922	-0.22558594	0.000732422	0.38989258	0.3	0.009	11/6/2018	11	6	2018	8:27:28	30448	0.4	8	27	28	1252	0.051513672	3.4675781	0.46948242	0.41674805	-0.65454102	0.021728516	0.010986328	0	0	0	0	0	0	0	0	0	0.90698242	0.093017578	0.017089844	-0.001708984	-0.008789063	0.006591797	0.009	39471.35	0.001	-98.4	0.009
1143	32654	32654	Category A	0.47998047	0.41992188	-0.65991211	-0.22143555	0.001708984	0.39379883	0.3	0.009	11/6/2018	11	6	2018	8:27:28	30448	0.5	8	27	28	1252	0.051513672	3.4659668	0.46972656	0.41699219	-0.65405273	0.077636719	0.01171875	0	0	0	0	0	0	0	0	0	0.90673828	0.093261719	0.018554688	0.010009766	0.002685547	-0.005859375	0.009	39471.35	0.001	-98.4	0.009
1144	32655	32655	Category A	0.45581055	0.43188477	-0.69580078	-0.21435547	-0.000488281	0.39501953	0.31	0.009	11/6/2018	11	6	2018	8:27:28	30448	0.6	8	27	28	1228	0.051513672	3.4659668	0.46899414	0.41625977	-0.65380859	0.27807617	0.046386719	0	0	0	0	0	0	0	0	0	0.90600586	0.093994141	0.070556641	-0.013183594	0.015380859	-0.041748047	0.009	39471.35	0.001	-98.4	0.009
1145	32656	32656	Category A	0.47998047	0.43188477	-0.68383789	-0.21923828	-0.003417969	0.40307617	0.31	0.009	11/6/2018	11	6	2018	8:27:28	30448	0.7	8	27	28	1252	0.051513672	3.4659668	0.46899414	0.41625977	-0.65332031	0.77832031	0.035644531	0	0	0	0	0	0	0	0	0	0.90576172	0.094238281	0.056396484	0.010742188	0.015380859	-0.030273438	0.009	39471.35	0.001	-98.4	0.009
1146	32657	32657	Category A	0.49194336	0.41992188	-0.64794922	-0.21582031	-0.001464844	0.40087891	0.31	0.009	11/6/2018	11	6	2018	8:27:28	30448	0.8	8	27	28	1252	0.051513672	3.4659668	0.46923828	0.41625977	-0.65356445	0.97924805	0.0234375	0	0	0	0	0	0	0	0	0	0.90600586	0.093994141	0.031738281	0.022460938	0.003417969	0.005615234	0.009	39471.35	0.001	-98.4	0.009
1147	32658	32658	Category A	0.47998047	0.39599609	-0.65991211	-0.22583008	-0.001708984	0.38476563	0.31	0.009	11/6/2018	11	6	2018	8:27:28	30448	0.9	8	27	28	1228	0.051513672	3.4659668	0.46948242	0.41650391	-0.65332031	0.39770508	0.023925781	0	0	0	0	0	0	0	0	0	0.90600586	0.093994141	0.037353516	0.010253906	-0.020507813	-0.006347656	0.009	39471.35	0.001	-98.4	0.009
1148	32659	32659	Category A	0.45581055	0.41992188	-0.68383789	-0.22460938	0.001953125	0.40063477	0.31	0.009	11/6/2018	11	6	2018	8:27:29	30449	0	8	27	29	1203	0.051513672	3.4659668	0.46923828	0.41650391	-0.65283203	0.13183594	0.033691406	0	0	0	0	0	0	0	0	0	0.90551758	0.094482422	0.047607422	-0.013427734	0.003173828	-0.030761719	0.009	39471.35	0.001	-98.4	0.009
[truncated: 5,510 more rows]
[truncated: 29 more columns]
