# Supplementary material for: Development of a multisensor biologging collar and analytical techniques to describe high‐resolution spatial behavior in free‐ranging terrestrial mammals
Source: Ecol Evol. 2024 Sep 23;14(9):e70264. doi: 10.1002/ece3.70264 (PMC11420106; doi:10.1002/ece3.70264)
Supplement: Supplementary file 1 — Appendix S1 [file ECE3-14-e70264-s001.zip › doi_10_5061_dryad_jdfn2z3hv__v20240620/B6_S76_Header.csv]

Split no.	Bookmark number	Category	Pointer	Day#	Time(hh:mm:ss)	Total Event start	Event start	Number events	Duration(s)	Sum VeDBA	Mean VeDBA	Mean Dyn AccX	Mean Dyn AccY	Mean Dyn AccZ	Sum VeSBA	Mean VeSBA	Mean smth AccX	Mean smth AccY	Mean smth AccZ	VeDBA_Var	VeDBA_SD	VeSBA_Var	VeSBA_SD	Mean Animal g	Sum Animal g	Animal g_Var	Animal g_SD	Acc_x_Var	Acc_x_SD	Acc_y_Var	Acc_y_SD	Acc_z_Var	Acc_z_SD	Predominant freq, Hz	Smth press val	Max pressure val	Min pressure val	Grd air press	Altitude begin	Altitude end	Delta max/min altitude
1	1	Category E	0	14	20:18:18	1	1	80	7.9	0	#NAME?	#NAME?	#NAME?	#NAME?	0	#NAME?	#NAME?	#NAME?	#NAME?	#NAME?	#NAME?	#NAME?	#NAME?	#NAME?	0	#NAME?	#NAME?	#NAME?	#NAME?	#NAME?	#NAME?	#NAME?	#NAME?	0	7	0	0.01	1000	0	39372.9	39372.9
1	2	Category M	80	14	20:55:29	81	81	33	3.201	21.4844	0.651042	0.0121996	0.127626	0.0778809	31.8354	0.964711	0.071622	0.357592	-0.892941	0.178689	0.422716	0.000118371	0.0108799	0.0352894	1.16455	0.000118371	0.0108799	0.169471	0.411668	0.15642	0.3955	0.247137	0.497129	0	7	0.01	0.01	1000	39372.9	39372.9	0
1	3	Category N	113	14	20:55:49	114	114	18	1.701	10.3706	0.576145	-0.141954	-0.0379639	-0.198663	17.4021	0.966783	0.0551487	0.327094	-0.907728	0.395671	0.629024	1.36E-05	0.00368285	0.0332167	0.5979	1.36E-05	0.00368285	0.215698	0.464433	0.0975749	0.31237	0.403252	0.635022	0	7	0.01	0.01	1000	39372.9	39372.9	0
1	4	Category E	131	14	21:05:17	132	132	63	6.501	10.9956	0.174533	0.0420232	-0.0210503	0.0192716	59.0217	0.936853	0.0602252	0.232674	-0.904948	0.0161792	0.127197	0.000116257	0.0107823	0.0631472	3.97827	0.000116257	0.0107823	0.0190391	0.137982	0.00547573	0.0739981	0.012269	0.110766	0	7	0.011	0.01	1000	39372.9	39282.2	90.72
1	5	Category L	194	14	21:05:25	195	195	57	5.8	2.23364	0.0391867	-0.0202337	-0.00267698	-0.000424034	52.4417	0.920029	-0.0224824	0.2094	-0.895118	0.00259988	0.0509891	0	0	0.079971	4.55835	0	0	0.00119072	0.0345068	4.28E-05	0.00654459	0.000329804	0.0181605	0	7	0.011	0.011	1000	39282.2	39282.2	0
1	6	Category E	251	14	21:05:31	252	252	42	4.1	9.29028	0.221197	-0.0437826	0.000209263	0.000999814	38.5293	0.917364	-0.079462	0.21153	-0.889056	0.0137184	0.117125	0	0	0.0826358	3.4707	0	0	0.0296282	0.172128	0.0061849	0.0786441	0.023734	0.154058	0	7	0.011	0.011	1000	39282.2	39282.2	0
1	7	Category L	293	14	21:05:37	294	294	21	2.001	2.45532	0.11692	0.107875	0.0290876	0.0127418	19.2698	0.917608	-0.0884952	0.193383	-0.892555	0.00598726	0.0773774	0	0	0.0823916	1.73022	0	0	0.0122187	0.110538	0.00181362	0.0425866	0.000534784	0.0231254	0	7	0.011	0.011	1000	39282.2	39282.2	0
1	8	Category E	314	14	21:34:14	315	315	47	4.6	9.68994	0.206169	0.0688373	0.0119006	-0.0163159	42.563	0.905595	-0.135321	0.156863	-0.879374	0.00992665	0.0996326	0	0	0.0944045	4.43701	0	0	0.0292657	0.171072	0.0121863	0.110391	0.0118642	0.108923	0	7	0.011	0.011	1000	39282.2	39282.2	0
1	9	Category G	361	14	22:22:43	362	362	452	45.3	119.547	0.264484	-0.0103176	-0.000929571	0.00191099	429.126	0.949393	-0.415542	0.163749	-0.833536	0.0293514	0.171323	3.78E-06	0.00194446	0.0506068	22.8743	3.78E-06	0.00194446	0.0465876	0.215842	0.0217404	0.147446	0.031405	0.177215	0	7	0.012	0.012	1000	39282.2	39197.9	84.28
1	10	Category E	813	14	22:25:17	814	814	48	4.7	10.8057	0.225118	0.0277049	-0.0217387	-0.0205943	44.8875	0.935155	-0.253265	0.162801	-0.885157	0.0359243	0.189537	0	0	0.0648448	3.11255	0	0	0.0269979	0.16431	0.045756	0.213907	0.0135345	0.116338	0	7	0.012	0.012	1000	39197.9	39197.9	0
1	11	Category G	861	14	22:54:24	862	862	465	46.6	76.7749	0.165107	-0.00960181	0.00157248	0.00206548	438.586	0.943195	-0.338083	0.191131	-0.857723	0.00822203	0.0906754	2.10E-06	0.00144918	0.056805	26.4143	2.10E-06	0.00144918	0.0179582	0.134008	0.00366263	0.0605197	0.0143471	0.119779	0	7	0.012	0.012	1000	39197.9	39197.9	0
1	12	Category E	1326	14	22:57:05	1327	1327	73	7.3	14.8958	0.204051	0.0192871	-0.0046788	-0.00974221	66.509	0.911083	-0.00665868	0.208797	-0.884919	0.0108024	0.103935	0	0	0.0889174	6.49097	0	0	0.0341362	0.18476	0.0061704	0.0785519	0.0110666	0.105198	0	7	0.012	0.012	1000	39197.9	39197.9	0
1	13	Category L	1399	14	22:57:16	1400	1400	33	3.2	3.87378	0.117387	0.115619	0.00744999	0.00211589	29.873	0.905244	0.0403868	0.185687	-0.884803	0.00516394	0.0718606	0	0	0.0947562	3.12695	0	0	0.0137754	0.117369	8.14E-05	0.0090211	0.000118371	0.0108799	0	7	0.012	0.012	1000	39197.9	39197.9	0
1	14	Category E	1432	14	23:06:38	1433	1433	81	8.001	20.0049	0.246974	-0.0104619	-0.0120563	0.00353853	72.48	0.894815	0.046667	0.182765	-0.872504	0.0184371	0.135783	0	0	0.105185	8.52002	0	0	0.0519055	0.227828	0.00827667	0.0909762	0.0175962	0.132651	0	7	0.013	0.013	1000	39197.9	39119.2	78.77
1	15	Category F	1513	14	23:30:27	1514	1514	45	4.5	6.72241	0.149387	0.00754666	0.0171495	0.00539822	40.6104	0.902452	0.235395	0.192442	-0.849419	0.00448134	0.0669428	0	0	0.0975477	4.38965	0	0	0.0115777	0.1076	0.0034668	0.0588795	0.0124457	0.111561	0	7	0.013	0.013	1000	39119.2	39119.2	0
1	16	Category L	1558	14	23:30:34	1559	1559	33	3.201	1.22388	0.0370872	-0.019842	0.00711707	-0.0161133	29.8892	0.905732	0.197132	0.18676	-0.863947	0.00442412	0.0665141	0	0	0.0942679	3.11084	0	0	0.000909979	0.0301659	9.62E-05	0.00980697	0.00053267	0.0230797	0	7	0.013	0.013	1000	39119.2	39119.2	0
1	17	Category E	1591	15	0:17:24	1592	1592	72	7.101	12.5515	0.174327	0.063819	-0.00444539	0.00291273	64.3284	0.89345	0.136776	0.179359	-0.859999	0.00953505	0.0976476	6.78E-06	0.00260417	0.10655	7.67163	6.78E-06	0.00260417	0.0251838	0.158694	0.00273641	0.0523107	0.0109422	0.104605	0	7	0.014	0.014	1000	39119.2	39045.2	74
1	18	Category G	1663	15	0:17:35	1664	1664	94	9.4	21.262	0.226191	-0.110378	0.00348809	0.000184404	85.9546	0.914411	-0.271529	0.192744	-0.846843	0.0120278	0.109671	0.000192196	0.0138635	0.0855895	8.04541	0.000192196	0.0138635	0.0358185	0.189258	0.00378937	0.0615579	0.0232012	0.152319	0	7	0.014	0.014	1000	39045.2	39045.2	0
1	19	Category E	1757	15	0:55:33	1758	1758	105	10.4	17.5464	0.167108	0.0322824	-0.00168108	-0.00967262	94.7021	0.901925	0.0970215	0.187486	-0.872363	0.00847284	0.092048	0	0	0.0980748	10.2979	0	0	0.0280227	0.1674	0.00215774	0.0464515	0.00864258	0.0929655	0	7	0.014	0.014	1000	39045.2	39045.2	0
1	20	Category F	1862	15	1:33:46	1863	1863	129	12.8	24.2173	0.187731	0.0157707	0.000953852	0.00734504	115.23	0.893258	0.298304	0.161021	-0.82543	0.00593318	0.0770272	0	0	0.106742	13.7698	0	0	0.0165864	0.128788	0.00360723	0.0600602	0.0206725	0.143779	0	7	0.015	0.015	1000	39045.2	38975.3	69.85
1	21	Category E	1991	15	1:40:04	1992	1992	129	12.801	25.521	0.197837	-0.0299309	0.0137268	-0.0168419	114.59	0.888291	0.344409	0.188437	-0.793614	0.00633819	0.0796128	3.79E-06	0.00194554	0.111709	14.4104	3.79E-06	0.00194554	0.0181326	0.134658	0.00895561	0.0946341	0.0185452	0.136181	0	7	0.015	0.015	1000	38975.3	38975.3	0
1	22	Category F	2120	15	1:40:27	2121	2121	91	9.101	16.5732	0.182124	0.100833	-0.0354165	0.057483	79.8501	0.877474	0.562656	0.101723	-0.659005	0.00647912	0.080493	4.56E-05	0.00675342	0.122526	11.1499	4.56E-05	0.00675342	0.0200517	0.141604	0.00642009	0.0801255	0.0138087	0.11751	0	7	0.015	0.015	1000	38975.3	38975.3	0
1	23	Category E	2211	15	1:56:36	2212	2212	62	6.101	12.5317	0.202125	-0.0886388	0.0242802	-0.0523682	55.2529	0.891176	0.257446	0.133738	-0.836701	0.0109076	0.104439	7.09E-05	0.008419	0.108824	6.74707	7.09E-05	0.008419	0.0294977	0.171749	0.00333921	0.0577859	0.0193974	0.139274	0	7	0.015	0.015	1000	38975.3	38975.3	0
1	24	Category F	2273	15	2:00:49	2274	2274	78	7.8	15.5884	0.199851	-0.0130647	-0.0036402	0.00283266	70.6333	0.905555	0.0563464	0.140775	-0.89106	0.00978441	0.0989162	0	0	0.0944449	7.3667	0	0	0.0290308	0.170384	0.00449782	0.0670658	0.0154372	0.124247	0	7	0.015	0.015	1000	38975.3	38975.3	0
1	25	Category L	2351	15	2:06:00	2352	2352	34	3.301	1.38647	0.0407787	0.0194451	-0.00295841	-0.0099236	30.7935	0.90569	0.0292753	0.143871	-0.893677	0.0111299	0.105499	0	0	0.0943101	3.20654	0	0	0.000725241	0.0269303	0.000531365	0.0230514	0.000402114	0.0200528	0	7	0.016	0.016	1000	38975.3	38909.2	66.16
1	26	Category E	2385	15	2:06:26	2386	2386	68	6.7	15.2117	0.223701	-0.0461354	-0.0176356	-0.028726	61.1548	0.899335	0.150287	0.166716	-0.866423	0.0158261	0.125802	0	0	0.100665	6.84521	0	0	0.0377772	0.194364	0.00596708	0.0772469	0.0192512	0.138749	0	7	0.016	0.016	1000	38909.2	38909.2	0
1	27	Category A	2453	15	2:54:36	25061	25061	1598	160.4	39.2549	0.024565	-1.38E-05	-3.71E-05	-1.42E-05	1512.56	0.946533	0.239251	0.709442	-0.57899	5.18E-05	0.00719667	0	0	0.0534666	85.4397	0	0	0.000124209	0.0111449	0.000246891	0.0157128	0.000106487	0.0103192	0	7	0.016	0.016	1000	38909.2	38909.2	0
1	28	Category L	4051	15	4:13:24	32150	32150	68	6.7	7.69824	0.113209	0.020971	-0.0853595	-0.0314906	60.6841	0.892413	0.258775	0.285494	-0.799406	0.0257784	0.160556	3.59E-05	0.00599191	0.107587	7.31592	3.59E-05	0.00599191	0.000876034	0.0295979	0.0147633	0.121504	0.00410013	0.0640322	0	7	0.018	0.018	1000	38846.3	38786.3	59.98
1	29	Category J	4119	15	4:21:34	32218	32218	48	4.7	30.9841	0.645503	-0.0576223	0.0248006	-0.0314687	44.1418	0.919622	0.243235	0.219467	-0.85906	0.12501	0.353568	0	0	0.0803782	3.85815	0	0	0.0792084	0.28144	0.0286407	0.169236	0.377502	0.614412	0	7	0.018	0.018	1000	38786.3	38786.3	0
1	30	Category L	4167	15	4:57:26	32266	32266	86	8.5	5.57813	0.0648619	0.0288938	-0.00788063	0.01441	77.6748	0.903195	0.271785	0.168273	-0.8439	0.0124341	0.111508	0	0	0.0968046	8.3252	0	0	0.00314544	0.0560842	0.000485442	0.0220328	0.00105605	0.0324969	0	7	0.018	0.018	1000	38786.3	38786.3	0
1	31	Category E	4253	15	4:57:35	32352	32352	40	4	8.72388	0.218097	-0.0536499	-0.00457153	-0.0214966	36.1528	0.903821	0.213062	0.158246	-0.863849	0.0138794	0.117811	0	0	0.0961792	3.84717	0	0	0.0298218	0.17269	0.00866699	0.0930967	0.0186279	0.136484	0	7	0.018	0.018	1000	38786.3	38786.3	0
1	32	Category L	4293	15	4:57:40	32392	32392	39	3.801	7.89136	0.202342	0.198674	0.00323643	0.0255409	34.2976	0.879426	0.109538	0.162041	-0.85463	0.00411283	0.0641314	1.25E-05	0.00353837	0.120574	4.70239	1.25E-05	0.00353837	0.0441081	0.210019	0.000256661	0.0160206	0.000838842	0.0289628	0	7	0.018	0.018	1000	38786.3	38786.3	0
1	33	Category G	4332	15	5:08:35	32431	32431	58	5.801	17.1152	0.29509	-0.196441	-0.00562786	-0.00400306	52.0854	0.898025	-0.134261	0.171761	-0.869477	0.0205036	0.143191	8.84E-05	0.0094019	0.101975	5.91455	8.84E-05	0.0094019	0.0738778	0.271805	0.0133393	0.115496	0.0192408	0.138711	0	7	0.019	0.019	1000	38786.3	38729	57.33
1	34	Category E	4390	15	5:45:22	32489	32489	89	8.8	19.5381	0.219529	0.0642419	0.0187083	0.000907984	80.5737	0.905323	0.101653	0.185662	-0.87734	0.00918408	0.0958336	5.49E-06	0.00234229	0.0946772	8.42627	5.49E-06	0.00234229	0.0344979	0.185736	0.00531897	0.0729313	0.0175507	0.132479	0	7	0.019	0.019	1000	38729	38729	0
1	35	Category F	4479	15	5:46:53	32578	32578	62	6.101	13.7896	0.222412	0.00159085	-0.027135	0.00374874	56.248	0.907227	0.174135	0.134935	-0.879335	0.00915921	0.0957038	0	0	0.0927734	5.75195	0	0	0.0212205	0.145673	0.0093246	0.096564	0.0276076	0.166155	0	7	0.019	0.019	1000	38729	38729	0
1	36	Category E	4541	15	5:47:01	32640	32640	74	7.4	12.9568	0.175092	-0.00678975	-0.0151433	-0.0101846	67.1587	0.90755	0.236503	0.0929615	-0.871067	0.00485972	0.0697117	0	0	0.0924501	6.84131	0	0	0.0118045	0.108649	0.00621239	0.0788187	0.0178421	0.133574	0	7	0.019	0.019	1000	38729	38729	0
1	37	Category F	4615	15	6:14:24	32714	32714	51	5	8.9541	0.175571	-0.0262331	0.0212019	-0.0109097	45.9871	0.901707	0.309096	0.149323	-0.831916	0.00567268	0.0753172	0	0	0.0982929	5.01294	0	0	0.0166973	0.129218	0.00378179	0.0614962	0.0158787	0.126011	0	7	0.02	0.02	1000	38729	38674	54.94
1	38	Category L	4666	15	6:14:29	32765	32765	22	2.1	3.79272	0.172397	0.147461	0.00763494	0.0871915	19.8091	0.900413	0.380127	0.17486	-0.797197	0.000221946	0.0148979	0	0	0.0995872	2.19092	0	0	0.0219394	0.148119	0.000110973	0.0105344	0.00767933	0.0876318	0	7	0.02	0.02	1000	38674	38674	0
1	39	Category E	4688	15	6:14:43	32787	32787	43	4.301	7.57788	0.17623	0.00423556	-0.0096691	-0.00869822	38.5486	0.896479	0.302229	0.171881	-0.82381	0.00642147	0.0801341	0	0	0.103521	4.45142	0	0	0.0162779	0.127585	0.00670535	0.0818862	0.0141318	0.118877	0	7	0.02	0.02	1000	38674	30052.5	10622.7
1	40	Category L	4731	15	6:24:03	32830	32830	45	4.4	4.34229	0.0964952	-0.0857693	0.0277832	-0.021582	40.781	0.906245	0.180849	0.161746	-0.873041	0.00264214	0.0514018	0	0	0.0937554	4.21899	0	0	0.00856662	0.0925561	0.000792101	0.0281443	0.00085178	0.0291853	0	7	15.481	15.477	1000	26749.9	24268.7	2487.6
1	41	Category E	4776	15	6:26:41	32875	32875	137	13.6	28.175	0.205657	0.0541262	-0.00391338	-0.00142742	123.716	0.903033	0.101495	0.162475	-0.876424	0.00971216	0.0985503	7.13E-06	0.00266987	0.0969666	13.2844	7.13E-06	0.00266987	0.031986	0.178846	0.00453888	0.0673712	0.016459	0.128293	0	7	15.647	15.634	1000	24256.2	24230.9	28.64
1	42	Category G	4913	15	6:28:16	33012	33012	261	26.101	72.4744	0.27768	-0.0414188	-0.000473315	0.00235067	245.999	0.942525	-0.392255	0.168053	-0.836272	0.0231718	0.152223	0.000122538	0.0110697	0.057475	15.001	0.000122538	0.0110697	0.0573263	0.239429	0.0130929	0.114424	0.0303894	0.174326	0	7	15.755	15.729	1000	24224.1	24207.8	16.32
1	43	Category K	5174	15	6:28:42	33273	33273	22	2.1	3.56152	0.161887	0.116633	-0.0159801	-0.0242143	19.5764	0.889837	-0.0670277	0.190363	-0.865656	0.00397283	0.0630304	0.00012207	0.0110485	0.110163	2.42358	0.00012207	0.0110485	0.0228937	0.151307	0.000477184	0.0218445	0.00517134	0.071912	0	7	15.758	15.756	1000	24207.8	24059.9	290.6
1	44	Category L	5196	15	7:30:21	33295	33295	27	2.6	3.71021	0.137415	0.131348	0.0192781	0.0277778	24.179	0.895517	0.0998083	0.195448	-0.866726	0.00421369	0.0649129	0	0	0.104483	2.82104	0	0	0.0199924	0.141394	0.000415943	0.0203947	0.000813802	0.0285272	0	7	19.454	19.451	1000	23778.4	23378.7	405.18
1	45	Category E	5223	15	7:33:01	33322	33322	42	4.1	8.78125	0.209077	0.0814965	0.0184733	-0.0184966	37.3137	0.888422	0.00642904	0.172683	-0.866688	0.00916109	0.0957136	0	0	0.111578	4.68628	0	0	0.0322266	0.179518	0.00712658	0.0844191	0.0133638	0.115602	0	7	19.615	19.611	1000	23367.9	23348.1	22.82
1	46	Category G	5265	15	7:34:32	33364	33364	91	9.001	26.4836	0.291029	-0.0568687	-0.00488818	0.0119629	84.0801	0.923957	-0.38608	0.143254	-0.821641	0.0199525	0.141253	1.88E-05	0.0043336	0.0760431	6.91992	1.88E-05	0.0043336	0.0654994	0.255929	0.0131729	0.114773	0.0252699	0.158965	0	7	19.711	19.702	1000	23342.2	23330.2	13.39
1	47	Category H	5356	15	7:35:24	33455	33455	76	7.5	25.4102	0.334344	-0.121261	-0.0554906	-0.045635	67.9521	0.894107	-0.295645	0.168075	-0.811793	0.0321816	0.179392	0.00115967	0.0340539	0.105893	8.04785	0.00115967	0.0340539	0.0989605	0.31458	0.0170288	0.130494	0.0327405	0.180943	0	7	19.761	19.753	1000	23327.2	23316.5	15.57
1	48	Category L	5432	15	7:51:26	35487	35487	54	5.3	8.50854	0.157566	-0.136493	-0.0291567	-0.0662661	47.479	0.879241	0.185678	0.233163	-0.823161	0.00457538	0.0676415	6.33E-05	0.00795586	0.120759	6.521	6.33E-05	0.00795586	0.0218732	0.147896	0.00170898	0.0413399	0.00602214	0.0776024	0	7	20.719	20.714	1000	23192.1	23130.4	62.49
1	49	Category E	5486	15	7:51:57	35541	35541	62	6.1	10.8264	0.17462	0.0849176	0.00181924	0.011451	55.4014	0.89357	0.123429	0.197904	-0.860903	0.00589088	0.076752	0	0	0.10643	6.59863	0	0	0.0186649	0.13662	0.00383537	0.0619304	0.0135695	0.116488	0	7	20.752	20.745	1000	23128.7	23125	3.69
1	50	Category L	5548	15	7:52:05	35603	35603	26	2.5	2.48975	0.0957595	-0.0685096	0.0197378	-0.0201792	23.2292	0.893433	-0.127789	0.171481	-0.864746	0.0076247	0.0873195	5.63E-05	0.00750601	0.106567	2.77075	5.63E-05	0.00750601	0.0095966	0.0979623	0.000516451	0.0227256	0.000647912	0.0254541	0	7	20.755	20.753	1000	23124.8	23119.2	10.88
1	51	Category G	5574	15	7:54:48	35629	35629	104	10.3	27.4121	0.263578	-0.0566618	-0.00332407	0.0121413	96.9287	0.932007	-0.370699	0.153898	-0.838283	0.0190406	0.137988	4.93E-05	0.00702123	0.0679932	7.07129	4.93E-05	0.00702123	0.0492601	0.221946	0.00819984	0.090553	0.0296607	0.172223	0	7	20.926	20.916	1000	23108.7	23091.1	17.8
1	52	Category E	5678	15	7:55:01	35733	35733	104	10.4	18.6167	0.179007	0.0248249	5.40E-05	-0.0109769	94.6338	0.90994	0.032304	0.205787	-0.880824	0.00836416	0.0914558	5.16E-05	0.00718645	0.0900597	9.36621	5.16E-05	0.00718645	0.0200759	0.141689	0.00768339	0.0876549	0.0122681	0.110761	0	7	20.94	20.929	1000	23090.9	23080.8	17.93
1	53	Category F	5782	15	7:59:13	35837	35837	48	4.7	9.16919	0.191025	0.0154877	-0.00871785	-0.00812785	44.0215	0.917114	0.195526	0.178228	-0.877141	0.0087026	0.0932877	0	0	0.0828857	3.97852	0	0	0.0194397	0.139426	0.00886027	0.094129	0.0163676	0.127936	0	7	21.186	21.181	1000	23065.3	23041.1	24.15
1	54	Category L	5830	15	7:59:19	35885	35885	40	3.9	7.62598	0.190649	0.18656	0.00540771	0.0208801	35.1223	0.878058	0.107074	0.181512	-0.848108	0.00408936	0.0639481	0	0	0.121942	4.87769	0	0	0.0404724	0.201178	3.66E-05	0.00605154	0.000793457	0.0281684	0	7	21.191	21.187	1000	23041.1	23037.1	7.08
1	55	Category G	5870	15	8:01:02	35925	35925	50	4.9	16.6448	0.332896	-0.251343	-0.014126	-0.00833008	43.2668	0.865337	-0.0961035	0.148086	-0.846792	0.0309326	0.175877	0	0	0.134663	6.73315	0	0	0.10793	0.328527	0.00923828	0.096116	0.0237354	0.154063	0	7	21.294	21.29	1000	23030.8	23005.7	39.91
1	56	Category L	5920	15	8:08:57	35975	35975	147	14.7	9.22827	0.0627774	0.0409293	0.00175549	0.00445598	132.292	0.899944	0.215664	0.171387	-0.853406	0.0135589	0.116443	2.16E-05	0.00464658	0.100056	14.7083	2.16E-05	0.00464658	0.00942682	0.0970918	0.000181029	0.0134547	0.000292304	0.0170969	0	7	21.777	21.763	1000	22976.1	22840.9	222.28
1	57	Category J	6067	15	8:57:02	36122	36122	95	9.4	72.7136	0.765407	-0.0398437	0.0182566	-0.0230212	91.5093	0.963256	0.176781	0.200057	-0.924622	0.100658	0.317266	0.00025185	0.0158698	0.0369449	3.50977	0.000241571	0.0155425	0.115746	0.340214	0.0391704	0.197915	0.50772	0.712545	0	7	24.654	24.644	1000	22668.2	22411.6	263.24
1	58	Category L	6162	15	9:01:06	36217	36217	30	2.9	7.03052	0.234351	0.191113	-0.0743571	0.109603	28.0151	0.933838	0.236947	0.15542	-0.889502	0.103296	0.321397	8.95E-05	0.00946141	0.0661621	1.98486	8.95E-05	0.00946141	0.0372721	0.19306	0.00589193	0.0767589	0.0124268	0.111475	0	7	24.891	24.888	1000	22398.4	22374.7	27.23
1	59	Category J	6192	15	9:03:15	36247	36247	77	7.6	60.3337	0.783555	-0.0486633	0.0153587	-0.038663	72.751	0.944818	0.211267	0.121132	-0.912249	0.100434	0.316913	0.000136338	0.0116764	0.0551821	4.24902	0.000136338	0.0116764	0.136846	0.369926	0.0314371	0.177305	0.53755	0.733178	0	7	25.024	25.017	1000	22367.7	22339.5	44.7
1	60	Category L	6269	15	9:13:16	36324	36324	32	3.1	4.89453	0.152954	0.121033	-0.0556946	0.0680542	29.9558	0.936119	0.193207	0.140335	-0.90493	0.0839767	0.289787	7.63E-05	0.00873464	0.0638809	2.04419	7.63E-05	0.00873464	0.0150757	0.122783	0.003479	0.0589831	0.00493622	0.0702582	0	7	25.62	25.617	1000	22306.6	22257	49.75
1	61	Category J	6301	15	9:13:27	36356	36356	81	8	51.9067	0.640824	-0.0463023	0.0188531	-0.0237178	77.2109	0.953221	0.12771	0.20182	-0.92211	0.0785831	0.280327	6.33E-05	0.00795586	0.0467785	3.78906	6.33E-05	0.00795586	0.090115	0.300192	0.0307466	0.175347	0.354405	0.595319	0	7	25.635	25.627	1000	22256.7	22247.5	16.37
1	62	Category L	6382	15	9:17:59	36437	36437	39	3.8	3.30103	0.0846417	0.0480456	-0.00801908	0.0634453	37.6865	0.966321	0.165728	0.169659	-0.936567	0.0928173	0.304659	3.76E-05	0.00612863	0.0336789	1.31348	3.76E-05	0.00612863	0.00280449	0.0529574	0.000250401	0.0158241	0.00430063	0.0655792	0	7	25.903	25.899	1000	22233.1	22178.9	86.26
1	63	Category J	6421	15	9:37:58	36476	36476	104	10.301	67.0344	0.644562	0.0122798	-0.0106459	-0.00209163	101.092	0.972034	0.187984	0.140965	-0.942559	0.0875502	0.295889	0.000143198	0.0119665	0.0301913	3.13989	0.000115028	0.0107251	0.0923908	0.303959	0.0252357	0.158857	0.362044	0.601701	0	7	27.107	27.096	1000	22115	22013.4	107.21
1	64	Category I	6525	15	9:41:44	36580	36580	61	6	67.2744	1.10286	-0.0698762	0.031322	-0.0386182	61.554	1.00908	0.0568127	0.179383	-0.991039	0.248959	0.498958	0.00020812	0.0144264	0.0182785	1.11499	0.000164095	0.0128099	0.20439	0.452095	0.123891	0.351982	1.08506	1.04166	0	7	27.328	27.322	1000	22002.2	21920.7	144.59
1	65	Category L	6586	15	10:23:07	36641	36641	43	4.2	4.00513	0.0931425	0.0771541	-0.0174475	0.0374898	39.9285	0.928569	0.159725	0.164602	-0.899096	0.185064	0.430191	0.000408794	0.0202186	0.071431	3.07153	0.000317951	0.0178312	0.00718795	0.0847818	0.000471248	0.0217083	0.00212346	0.046081	0	7	29.808	29.804	1000	21795.2	21605.6	196.14
1	66	Category I	6629	15	10:27:39	36684	36684	49	4.8	48.5024	0.989846	-0.0336515	0.00471839	0.00757832	46.4438	0.947834	0.17193	0.158422	-0.918402	0.20729	0.455291	4.48E-05	0.00669643	0.0521664	2.55615	4.98E-05	0.00705866	0.261958	0.511818	0.0580606	0.240958	0.794184	0.89117	0	7	30.08	30.075	1000	21592.7	21523.6	117.63
1	67	Category J	6678	15	11:02:03	36733	36733	77	7.601	56.2686	0.73076	-0.0108627	-0.0540629	-0.0517768	74.79	0.971299	0.179187	0.202275	-0.929789	0.069225	0.263106	0.000133168	0.0115398	0.029094	2.24023	0.000120485	0.0109766	0.108468	0.329345	0.0354606	0.18831	0.458122	0.676847	0	7	32.142	32.135	1000	21426.8	21253.8	202.93
1	68	Category L	6755	15	12:07:32	57690	57690	35	3.4	6.35815	0.181662	0.104304	-0.142243	0.0143415	32.0293	0.915123	0.284145	0.348849	-0.795836	0.0410924	0.202712	4.19E-05	0.00646936	0.0848772	2.9707	4.19E-05	0.00646936	0.011091	0.105314	0.02131	0.145979	0.00126256	0.0355325	0	7	36.064	36.061	1000	20795.1	20773.2	22.05
1	69	Category J	6790	15	12:07:38	57725	57725	63	6.2	47.6194	0.755863	-0.0459488	0.0158963	-0.0121799	62.1682	0.986797	0.172712	0.316821	-0.916736	0.118811	0.34469	0.000178261	0.0133515	0.0351369	2.21362	0.000174386	0.0132055	0.116684	0.34159	0.0644919	0.253953	0.465402	0.682204	0	7	36.073	36.067	1000	20773.1	20764	17.25
1	70	Category I	6853	15	12:14:18	57788	57788	66	6.5	71.5898	1.08469	0.00550796	0.0447961	-0.00590746	67.1675	1.01769	0.128551	0.355927	-0.944266	0.141132	0.375675	0.000155362	0.0124644	0.0260195	1.71729	0.000281132	0.016767	0.177113	0.420848	0.215791	0.464533	0.919685	0.959002	0	7	36.473	36.466	1000	20747.8	20715.6	39.33
1	71	Category J	6919	15	12:20:11	57854	57854	75	7.5	49.5591	0.660788	0.0924707	-0.0268587	-0.0230078	70.447	0.939294	0.127852	0.172438	-0.906208	0.0813965	0.285301	0.000179036	0.0133805	0.0607064	4.55298	0.000139974	0.0118311	0.0885645	0.297598	0.0446712	0.211356	0.374779	0.612192	0	7	36.826	36.819	1000	20701.3	20677.1	26.44
1	72	Category G	6994	15	12:22:07	57929	57929	55	5.4	24.4126	0.443865	-0.208154	-0.0262651	0.0425471	51.0811	0.928746	-0.226185	0.12033	-0.89106	0.0646351	0.254234	0.000337358	0.0183673	0.0712536	3.91895	0.000337358	0.0183673	0.161035	0.401292	0.0314764	0.177416	0.070055	0.264679	0	7	36.94	36.935	1000	20672.7	20664.9	8.29
1	73	Category J	7049	15	12:22:38	57984	57984	31	3	14.5256	0.468569	-0.00444966	-0.000259892	-0.0851578	25.6912	0.828747	0.0628308	0.198628	-0.794441	0.0507419	0.22526	0.00135459	0.0368047	0.171253	5.30884	0.00135459	0.0368047	0.0265956	0.163082	0.0220042	0.148338	0.208591	0.456717	0	7	36.969	36.966	1000	20663.8	20648.9	27.84
1	74	Category A	7080	15	18:33:44	103159	103159	1597	160.1	37.4673	0.023461	2.97E-05	5.86E-05	-6.57E-06	1479.18	0.926226	-0.193727	-0.507803	-0.749913	0.000120618	0.0109826	0	0	0.073774	117.817	0	0	0.000126274	0.0112372	0.000222432	0.0149142	0.000178405	0.0133568	0	7	59.389	59.228	1000	18441	18427.7	13.3
1	75	Category J	8677	15	19:47:24	110093	110093	89	8.8	60.4766	0.679512	0.00524491	0.100564	0.19726	101.198	1.13706	0.139284	0.110516	-1.11498	0.159199	0.398997	0.0212293	0.145703	0.254809	22.678	0.0179046	0.133808	0.0564075	0.237503	0.0595292	0.243986	0.429553	0.655403	0	7	63.659	63.65	1000	18231.7	18076.2	162.53
1	76	Category M	8766	15	19:56:27	110182	110182	13	1.3	48.5093	3.73148	0.280011	0.347544	-2.98986	19.175	1.475	0.279184	-0.0088454	-1.448	20.4076	4.51748	0.0001878	0.013704	0.475004	6.17505	0.00011268	0.0106151	0.506216	0.711489	1.24207	1.11448	26.319	5.13021	0	7	64.195	64.193	1000	18062.2	18041.3	21
1	77	Category N	8779	15	19:56:31	110195	110195	48	4.701	27.5181	0.573293	-0.02948	-0.172272	0.42632	62.5664	1.30347	0.22054	-0.180684	-1.26544	0.159215	0.399018	0.0285899	0.169085	0.331268	15.9009	0.0185496	0.136197	0.0286611	0.169296	0.103714	0.322047	0.272654	0.522163	0	7	64.202	64.197	1000	18041.2	18040.6	0.62
1	78	Category M	8827	15	19:56:41	110243	110243	79	7.8	36.2039	0.458277	-0.0355673	0.0268647	0.0667895	82.5168	1.04452	0.140983	-0.202949	-1.00792	0.0932524	0.305373	0.00566468	0.0752641	0.07662	6.05298	0.00399587	0.0632129	0.0588719	0.242635	0.135826	0.368545	0.081577	0.285617	0	7	64.215	64.207	1000	18040.5	18036.8	6.54
1	79	Category N	8906	15	20:00:30	110322	110322	11	1	23.8042	2.16402	0.337402	-0.129239	-1.2019	12.2153	1.11048	0.17516	0.0679377	-1.09417	10.0014	3.1625	0	0	0.110485	1.21533	0	0	0.434326	0.659034	6.15645	2.48122	5.5332	2.35228	0	7	64.437	64.436	1000	18031	18020.5	12.52
1	80	Category L	8917	15	20:02:58	110333	110333	59	5.8	9.97461	0.169061	0.041268	0.0272113	0.118739	60.3611	1.02307	0.149464	0.17629	-0.994165	0.0425012	0.206158	0.00364142	0.0603442	0.097528	5.75415	0.000165519	0.0128654	0.00515592	0.0718047	0.00189933	0.0435813	0.0243354	0.155998	0	7	64.59	64.585	1000	18016.6	18006.1	14.88
1	81	Category E	8976	15	20:08:43	110392	110392	45	4.4	9.55811	0.212402	-0.106017	0.0243544	0.00169813	40.9863	0.910807	0.0193359	0.205219	-0.887077	0.0128581	0.113393	0.000130208	0.0114109	0.0891927	4.01367	0	0	0.0353136	0.187919	0.00692817	0.0832356	0.0129286	0.113704	0	7	64.933	64.929	1000	17997.4	17982.5	16.22
1	82	Category L	9021	15	20:10:35	110437	110437	104	10.3	5.86499	0.0563941	-0.00136625	-0.00976797	-0.00662936	95.4333	0.917628	0.141522	0.172464	-0.888167	0.00119488	0.034567	0	0	0.0823716	8.56665	0	0	0.00272311	0.0521834	0.000957782	0.0309481	0.000389686	0.0197405	0	7	65.051	65.041	1000	17979.8	17961.1	32.33
1	83	Category E	9125	15	20:28:36	110541	110541	52	5.1	12.5879	0.242075	0.0301795	0.0108455	0.00460111	47.4426	0.912358	0.305561	0.195425	-0.83606	0.0152823	0.123621	0	0	0.0876418	4.55737	0	0	0.0280668	0.167531	0.00990178	0.0995077	0.0313251	0.176989	0	7	66.124	66.119	1000	17933.8	17892.6	41.15
1	84	Category L	9177	15	20:28:42	110593	110593	45	4.4	1.70117	0.0378038	0.0163303	0.00383572	0.0131673	40.5642	0.901427	0.351866	0.183946	-0.809006	0.00653754	0.0808551	0	0	0.0985731	4.43579	0	0	0.00062934	0.0250867	0.000298394	0.0172741	0.000461155	0.0214745	0	7	66.129	66.125	1000	17892.6	17891.7	1.67
1	85	Category E	9222	15	20:29:38	110638	110638	60	5.9	11.3411	0.189018	-0.0322347	-0.00182699	-0.0153198	54.134	0.902234	0.302425	0.122587	-0.840621	0.0119914	0.109505	0	0	0.0977661	5.86597	0	0	0.0253662	0.159268	0.00446777	0.0668414	0.016097	0.126874	0	7	66.187	66.181	1000	17890.3	17887.9	2.35
1	86	Category L	9282	15	20:29:45	110698	110698	53	5.2	3.64966	0.0688615	0.0420336	-0.0138746	0.0226636	47.8408	0.902657	0.278523	0.0770471	-0.855031	0.00251972	0.0501968	0	0	0.097343	5.15918	0	0	0.00343179	0.0585815	0.000414578	0.0203612	0.0010042	0.0316891	0	7	66.193	66.187	1000	17887.8	17866.4	42.58
1	87	Category E	9335	15	20:57:42	110751	110751	114	11.401	12.8262	0.11251	-0.00212231	0.000456157	-0.00462796	66.8022	0.585985	0.162388	0.0570882	-0.559941	0.00650185	0.0806341	0.0225038	0.150013	0.0631382	7.19775	0.000280548	0.0167496	0.0105987	0.10295	0.00351006	0.0592457	0.0105473	0.1027	0	7	67.874	67.863	1000	17824.3	0	17824.3
