# Supplementary material for: Development of a multisensor biologging collar and analytical techniques to describe high‐resolution spatial behavior in free‐ranging terrestrial mammals
Source: Ecol Evol. 2024 Sep 23;14(9):e70264. doi: 10.1002/ece3.70264 (PMC11420106; doi:10.1002/ece3.70264)
Supplement: Supplementary file 1 — Appendix S1 [file ECE3-14-e70264-s001.zip › doi_10_5061_dryad_jdfn2z3hv__v20240620/B6_S76_Master.csv]

Counter	Total Event no.	Event no.	Category	Acc_x	Acc_y	Acc_z	Mag_x	Mag_y	Mag_z	Temp C	Pressure hbar	Date	DD	MM	YY	Time_dd:hh:mm:ss	Total secs	Decimal secs	Hours	Minutes	Seconds	Anlg	Light	Battery V	Acc_x sm	Acc_y sm	Acc_z sm	Ang vel	VeDBA	Vel m/s	Vel/VEDBA	FFT cleaned	FFT stuff	FFT stuff	FFT stuff	FFT sweep	FFT zero crossings	FFT zero crossings manual	VeSBA	Animal g	ODBA	Dyn AccX	Dyn AccY	Dyn AccZ	Smth Press	Altitude smth	Pressure change	Altitude change	Median pressure
0	1	1	Category E	-0.299805	0.323975	-0.899902	0.384277	-0.178467	0.27002	0.31	0.01	14/6/2018	14	6	2018	20:18:18	73098	0.4	20	18	18	1707	0.0510254	3.39185	0	0	0	0	0	0	0	0	0	0	0	0	0	0	0	0	0	0	0	0	0	0	0.01	39372.9	0
1	2	2	Category E	-0.059814453	0.15576172	-0.73193359	0.35375977	-0.17651367	0.29052734	0.31	0.01	14/6/2018	14	6	2018	20:18:18	73098	0.5	20	18	18	1683	0.051025391	3.3918457	0	0	0	0	0	0	0	0	0	0	0	0	0	0	0	0	0	0	0	0	0	0	0.01	39372.95	0
2	3	3	Category E	-0.37182617	0.38378906	-0.99584961	0.31958008	-0.18725586	0.31958008	0.31	0.01	14/6/2018	14	6	2018	20:18:18	73098	0.6	20	18	18	1671	0.051025391	3.3918457	0	0	0	0	0	0	0	0	0	0	0	0	0	0	0	0	0	0	0	0	0	0	0.01	39372.95	0
3	4	4	Category E	-0.047851563	0.29980469	-0.83984375	0.27978516	-0.1887207	0.33886719	0.32	0.01	14/6/2018	14	6	2018	20:18:18	73098	0.7	20	18	18	1683	0.051025391	3.3918457	0	0	0	0	0	0	0	0	0	0	0	0	0	0	0	0	0	0	0	0	0.01	39372.95	0	0	0.01
4	5	5	Category E	-0.10791016	0.23999023	-0.79199219	0.29858398	-0.20361328	0.32495117	0.32	0.01	14/6/2018	14	6	2018	20:18:18	73098	0.8	20	18	18	1658	0.051513672	3.407959	0	0	0	0	0	0	0	0	0	0	0	0	0	0	0	0	0	0	0	0	0.01	39372.95	0	0	0.01
5	6	6	Category E	-0.059814453	0.27587891	-0.7199707	0.23510742	-0.22143555	0.34521484	0.32	0.01	14/6/2018	14	6	2018	20:18:18	73098	0.9	20	18	18	1683	0.051513672	3.407959	0	0	0	0	0	0	0	0	0	0	0	0	0	0	0	0	0	0	0	0	0.01	39372.95	0	0	0.01
6	7	7	Category E	-0.095947266	0.25195313	-0.93579102	0.22387695	-0.20800781	0.359375	0.32	0.01	14/6/2018	14	6	2018	20:18:19	73099	0	20	18	19	1695	0.051513672	3.407959	0	0	0	0	0	0	0	0	0	0	0	0	0	0	0	0	0	0	0	0	0.01	39372.95	0	0	0.01
7	8	8	Category E	-0.11987305	0.25195313	-0.87597656	0.24902344	-0.18554688	0.35620117	0.32	0.01	14/6/2018	14	6	2018	20:18:19	73099	0.1	20	18	19	1671	0.051513672	3.407959	0	0	0	0	0	0	0	0	0	0	0	0	0	0	0	0	0	0	0	0	0.01	39372.95	0	0	0.01
8	9	9	Category E	-0.19189453	0.2277832	-0.85180664	0.2487793	-0.17529297	0.359375	0.32	0.01	14/6/2018	14	6	2018	20:18:19	73099	0.2	20	18	19	1671	0.051513672	3.407959	0	0	0	0	0	0	0	0	0	0	0	0	0	0	0	0	0	0	0	0	0.01	39372.95	0	0	0.01
9	10	10	Category E	-0.071777344	0.2277832	-0.81591797	0.25146484	-0.18212891	0.35546875	0.32	0.01	14/6/2018	14	6	2018	20:18:19	73099	0.3	20	18	19	1621	0.051513672	3.407959	0	0	0	0	0	0	0	0	0	0	0	0	0	0	0	0	0	0	0	0	0.01	39372.95	0	0	0.01
10	11	11	Category E	-0.16796875	0.20385742	-1.0197754	0.26611328	-0.19262695	0.34619141	0.32	0.01	14/6/2018	14	6	2018	20:18:19	73099	0.4	20	18	19	1609	0.051513672	3.407959	0	0	0	24.808594	0	0	0	0	0	0	0	0	0	0	0	0	0	0	0	0	0.01	39372.95	0	0	0.01
11	12	12	Category E	-0.071777344	0.32397461	-0.75585938	0.25830078	-0.19848633	0.34912109	0.32	0.01	14/6/2018	14	6	2018	20:18:19	73099	0.5	20	18	19	1584	0.051513672	3.407959	0	0	0	25.949951	0	0	0	0	0	0	0	0	0	0	0	0	0	0	0	0	0.01	39372.95	0	0	0.01
12	13	13	Category E	-0.20385742	0.20385742	-0.89990234	0.28173828	-0.21679688	0.32324219	0.32	0.01	14/6/2018	14	6	2018	20:18:19	73099	0.6	20	18	19	1584	0.051513672	3.407959	0	0	0	26.135986	0	0	0	0	0	0	0	0	0	0	0	0	0	0	0	0	0.01	39372.95	0	0	0.01
13	14	14	Category E	-0.19189453	0.23999023	-0.85180664	0.28417969	-0.2265625	0.31982422	0.33	0.01	14/6/2018	14	6	2018	20:18:19	73099	0.7	20	18	19	1609	0.051513672	3.407959	0	0	0	26.342285	0	0	0	0	0	0	0	0	0	0	0	0	0	0	0	0	0.01	39372.95	0	0	0.01
14	15	15	Category E	-0.19189453	0.2878418	-0.98388672	0.28100586	-0.2175293	0.33422852	0.33	0.01	14/6/2018	14	6	2018	20:18:19	73099	0.8	20	18	19	1597	0.051513672	3.407959	0	0	0	23.136719	0	0	0	0	0	0	0	0	0	0	0	0	0	0	0	0	0.01	39372.95	0	0	0.01
15	16	16	Category E	-0.2277832	0.26391602	-0.93579102	0.27148438	-0.22875977	0.32568359	0.33	0.01	14/6/2018	14	6	2018	20:18:19	73099	0.9	20	18	19	1609	0.051513672	3.407959	0	0	0	20.108887	0	0	0	0	0	0	0	0	0	0	0	0	0	0	0	0	0.01	39372.95	0	0	0.01
16	17	17	Category E	-0.17993164	0.26391602	-0.85180664	0.29101563	-0.21289063	0.3203125	0.33	0.01	14/6/2018	14	6	2018	20:18:20	73100	0	20	18	20	1646	0.051513672	3.407959	0	0	0	16.619385	0	0	0	0	0	0	0	0	0	0	0	0	0	0	0	0	0.01	39372.95	0	0	0.01
17	18	18	Category E	-0.20385742	0.2277832	-0.86376953	0.2902832	-0.20068359	0.32983398	0.33	0.01	14/6/2018	14	6	2018	20:18:20	73100	0.1	20	18	20	1683	0.051513672	3.407959	0	0	0	12.338623	0	0	0	0	0	0	0	0	0	0	0	0	0	0	0	0	0.01	39372.95	0	0	0.01
18	19	19	Category E	-0.10791016	0.23999023	-0.68383789	0.28515625	-0.20654297	0.32861328	0.33	0.01	14/6/2018	14	6	2018	20:18:20	73100	0.2	20	18	20	1720	0.051513672	3.407959	0	0	0	8.6955566	0	0	0	0	0	0	0	0	0	0	0	0	0	0	0	0	0.01	39372.95	0	0	0.01
19	20	20	Category E	-0.2277832	0.25195313	-1.0678711	0.27636719	-0.2097168	0.33422852	0.33	0.01	14/6/2018	14	6	2018	20:18:20	73100	0.3	20	18	20	1756	0.051513672	3.407959	0	0	0	5.8786621	0	0	0	0	0	0	0	0	0	0	0	0	0	0	0	0	0.01	39372.95	0	0	0.01
20	21	21	Category E	-0.16796875	0.27587891	-0.82788086	0.2734375	-0.21240234	0.32299805	0.33	0.01	14/6/2018	14	6	2018	20:18:20	73100	0.4	20	18	20	1744	0.051513672	3.407959	0	0	0	6.5183105	0	0	0	0	0	0	0	0	0	0	0	0	0	0	0	0	0.01	39372.95	0	0	0.01
21	22	22	Category E	-0.16796875	0.2277832	-0.80395508	0.27636719	-0.2253418	0.32470703	0.33	0.01	14/6/2018	14	6	2018	20:18:20	73100	0.5	20	18	20	1720	0.051513672	3.407959	0	0	0	5.8537598	0	0	0	0	0	0	0	0	0	0	0	0	0	0	0	0	0.01	39372.95	0	0	0.01
22	23	23	Category E	-0.21582031	0.31176758	-0.86376953	0.26904297	-0.25708008	0.30517578	0.33	0.01	14/6/2018	14	6	2018	20:18:20	73100	0.6	20	18	20	1732	0.051513672	3.407959	0	0	0	5.795166	0	0	0	0	0	0	0	0	0	0	0	0	0	0	0	0	0.01	39372.95	0	0	0.01
23	24	24	Category E	-0.19189453	0.38378906	-0.80395508	0.24975586	-0.28979492	0.29614258	0.34	0.01	14/6/2018	14	6	2018	20:18:20	73100	0.7	20	18	20	1683	0.051513672	3.407959	0	0	0	4.8408203	0	0	0	0	0	0	0	0	0	0	0	0	0	0	0	0	0.01	39372.95	0	0	0.01
24	25	25	Category E	-0.11987305	0.3359375	-0.75585938	0.23657227	-0.32128906	0.28222656	0.34	0.01	14/6/2018	14	6	2018	20:18:20	73100	0.8	20	18	20	1646	0.051513672	3.407959	0	0	0	3.5273438	0	0	0	0	0	0	0	0	0	0	0	0	0	0	0	0	0.01	39372.95	0	0	0.01
25	26	26	Category E	-0.16796875	0.51586914	-0.94799805	0.2487793	-0.34472656	0.26171875	0.34	0.01	14/6/2018	14	6	2018	20:18:20	73100	0.9	20	18	20	1621	0.051513672	3.407959	0	0	0	2.0959473	0	0	0	0	0	0	0	0	0	0	0	0	0	0	0	0	0.01	39372.95	0	0	0.01
26	27	27	Category E	-0.21582031	0.45581055	-0.89990234	0.27539063	-0.32421875	0.25683594	0.34	0.01	14/6/2018	14	6	2018	20:18:21	73101	0	20	18	21	1572	0.051513672	3.407959	0	0	0	3.8181152	0	0	0	0	0	0	0	0	0	0	0	0	0	0	0	0	0.01	39372.95	0	0	0.01
27	28	28	Category E	-0.2878418	0.31176758	-0.89990234	0.30200195	-0.27758789	0.27539063	0.34	0.01	14/6/2018	14	6	2018	20:18:21	73101	0.1	20	18	21	1584	0.051513672	3.407959	0	0	0	7.6696777	0	0	0	0	0	0	0	0	0	0	0	0	0	0	0	0	0.01	39372.95	0	0	0.01
28	29	29	Category E	-0.88793945	0.11987305	-0.98388672	0.31103516	-0.25317383	0.29003906	0.34	0.01	14/6/2018	14	6	2018	20:18:21	73101	0.2	20	18	21	1609	0.051513672	3.407959	0	0	0	7.7329102	0	0	0	0	0	0	0	0	0	0	0	0	0	0	0	0	0.01	39372.95	0	0	0.01
29	30	30	Category E	-0.31176758	0.20385742	-0.671875	0.31176758	-0.23022461	0.30053711	0.34	0.01	14/6/2018	14	6	2018	20:18:21	73101	0.3	20	18	21	1597	0.051513672	3.407959	0	0	0	7.5932617	0	0	0	0	0	0	0	0	0	0	0	0	0	0	0	0	0.01	39372.95	0	0	0.01
30	31	31	Category E	-0.46777344	0.27587891	-1.0078125	0.36962891	-0.20776367	0.26806641	0.34	0.01	14/6/2018	14	6	2018	20:18:21	73101	0.4	20	18	21	1584	0.051513672	3.407959	0	0	0	7.4550781	0	0	0	0	0	0	0	0	0	0	0	0	0	0	0	0	0.01	39372.95	0	0	0.01
31	32	32	Category E	-0.35986328	0.26391602	-0.81591797	0.39135742	-0.16821289	0.25927734	0.34	0.01	14/6/2018	14	6	2018	20:18:21	73101	0.5	20	18	21	1572	0.051513672	3.407959	0	0	0	7.0310059	0	0	0	0	0	0	0	0	0	0	0	0	0	0	0	0	0.01	39372.95	0	0	0.01
32	33	33	Category E	-0.3359375	0.14379883	-0.76782227	0.39111328	-0.17919922	0.26489258	0.34	0.01	14/6/2018	14	6	2018	20:18:21	73101	0.6	20	18	21	1560	0.051513672	3.407959	0	0	0	2.6333008	0	0	0	0	0	0	0	0	0	0	0	0	0	0	0	0	0.01	39372.95	0	0	0.01
33	34	34	Category E	-0.35986328	0.29980469	-0.92382813	0.36743164	-0.1953125	0.27636719	0.35	0.01	14/6/2018	14	6	2018	20:18:21	73101	0.7	20	18	21	1572	0.051513672	3.407959	0	0	0	0.27172852	0	0	0	0	0	0	0	0	0	0	0	0	0	0	0	0	0.01	39372.95	0	0	0.01
34	35	35	Category E	-0.16796875	0.2277832	-0.97192383	0.33935547	-0.21191406	0.28369141	0.35	0.01	14/6/2018	14	6	2018	20:18:21	73101	0.8	20	18	21	1597	0.051513672	3.407959	0	0	0	1.7189941	0	0	0	0	0	0	0	0	0	0	0	0	0	0	0	0	0.01	39372.95	0	0	0.01
35	36	36	Category E	-0.37182617	0.10791016	-1.1159668	0.34448242	-0.21899414	0.28759766	0.35	0.01	14/6/2018	14	6	2018	20:18:21	73101	0.9	20	18	21	1621	0.051513672	3.407959	0	0	0	2.7700195	0	0	0	0	0	0	0	0	0	0	0	0	0	0	0	0	0.01	39372.95	0	0	0.01
36	37	37	Category E	-0.21582031	0.14379883	-0.98388672	0.28393555	-0.22583008	0.32006836	0.35	0.01	14/6/2018	14	6	2018	20:18:22	73102	0	20	18	22	1646	0.051513672	3.407959	0	0	0	0.049560547	0	0	0	0	0	0	0	0	0	0	0	0	0	0	0	0	0.01	39372.95	0	0	0.01
37	38	38	Category E	-0.16796875	0.20385742	-0.73193359	0.27587891	-0.22290039	0.32592773	0.35	0.01	14/6/2018	14	6	2018	20:18:22	73102	0.1	20	18	22	1671	0.051513672	3.407959	0	0	0	3.5668945	0	0	0	0	0	0	0	0	0	0	0	0	0	0	0	0	0.01	39372.95	0	0	0.01
38	39	39	Category E	-0.16796875	0.20385742	-0.61181641	0.23413086	-0.22607422	0.34814453	0.35	0.01	14/6/2018	14	6	2018	20:18:22	73102	0.2	20	18	22	1671	0.051513672	3.407959	0	0	0	3.6376953	0	0	0	0	0	0	0	0	0	0	0	0	0	0	0	0	0.01	39372.95	0	0	0.01
39	40	40	Category E	-0.20385742	0.25195313	-0.98388672	0.21826172	-0.22949219	0.35571289	0.35	0.01	14/6/2018	14	6	2018	20:18:22	73102	0.3	20	18	22	1658	0.051513672	3.407959	0	0	0	4.8959961	0	0	0	0	0	0	0	0	0	0	0	0	0	0	0	0	0.01	39372.95	0	0	0.01
40	41	41	Category E	-0.17993164	0.2878418	-0.94799805	0.23217773	-0.2512207	0.33569336	0.35	0.01	14/6/2018	14	6	2018	20:18:22	73102	0.4	20	18	22	1634	0.051513672	3.407959	-0.058105469	0.27124023	-0.86401367	7.7224121	0.1484375	0	0	0	0	0	0	0	0	0	0.9074707	0.092529297	0.22167969	-0.12158203	0.016357422	-0.083740234	0.01	39372.95	0	0	0.01
41	42	42	Category E	-0.17993164	0.29980469	-0.95996094	0.27001953	-0.23583984	0.32568359	0.35	0.01	14/6/2018	14	6	2018	20:18:22	73102	0.5	20	18	22	1609	0.051513672	3.407959	-0.054199219	0.26831055	-0.86132813	8.4858398	0.16259766	0	0	0	0	0	0	0	0	0	0.90380859	0.096191406	0.25537109	-0.12548828	0.03125	-0.098388672	0.01	39372.95	0	0	0.01
42	43	43	Category E	-0.16796875	0.3359375	-0.80395508	0.26855469	-0.24707031	0.32128906	0.35	0.01	14/6/2018	14	6	2018	20:18:22	73102	0.6	20	18	22	1597	0.051269531	3.4659668	-0.058349609	0.27294922	-0.86474609	4.307373	0.14013672	0	0	0	0	0	0	0	0	0	0.90893555	0.091064453	0.2331543	-0.109375	0.062744141	0.060791016	0.01	39372.95	0	0	0.01
43	44	44	Category E	-0.17993164	0.26391602	-0.94799805	0.28588867	-0.21826172	0.33032227	0.36	0.01	14/6/2018	14	6	2018	20:18:22	73102	0.7	20	18	22	1609	0.051269531	3.4659668	-0.052490234	0.27539063	-0.86425781	1.3803711	0.15258789	0	0	0	0	0	0	0	0	0	0.90869141	0.091308594	0.22216797	-0.12719727	-0.011474609	-0.083496094	0.01	39372.95	0	0	0.01
44	45	45	Category E	-0.16796875	0.29980469	-0.97192383	0.2722168	-0.21386719	0.33227539	0.36	0.01	14/6/2018	14	6	2018	20:18:22	73102	0.8	20	18	22	1609	0.051269531	3.4659668	-0.046630859	0.29272461	-0.8503418	2.5947266	0.17163086	0	0	0	0	0	0	0	0	0	0.90063477	0.099365234	0.24951172	-0.12109375	0.006835938	-0.12133789	0.01	39372.95	0	0	0.01
45	46	46	Category E	-0.083984375	0.3359375	-0.92382813	0.27807617	-0.20703125	0.33129883	0.36	0.01	14/6/2018	14	6	2018	20:18:22	73102	0.9	20	18	22	1646	0.051269531	3.4659668	-0.048339844	0.30688477	-0.84179688	3.447998	0.09375	0	0	0	0	0	0	0	0	0	0.8972168	0.1027832	0.14624023	-0.035400391	0.028808594	-0.081787109	0.01	39372.95	0	0	0.01
46	47	47	Category E	-0.14379883	0.34790039	-0.87597656	0.22583008	-0.22485352	0.35083008	0.36	0.01	14/6/2018	14	6	2018	20:18:23	73103	0	20	18	23	1671	0.051269531	3.4659668	-0.042236328	0.30786133	-0.84936523	3.0512695	0.11206055	0	0	0	0	0	0	0	0	0	0.90454102	0.095458984	0.16772461	-0.10131836	0.039794922	-0.026367188	0.01	39372.95	0	0	0.01
47	48	48	Category E	0.047851563	0.35986328	-0.87597656	0.23168945	-0.21704102	0.35327148	0.36	0.01	14/6/2018	14	6	2018	20:18:23	73103	0.1	20	18	23	1658	0.051269531	3.4659668	-0.037109375	0.31616211	-0.85375977	2.6679688	0.097900391	0	0	0	0	0	0	0	0	0	0.91137695	0.088623047	0.15063477	0.084960938	0.043457031	-0.021972656	0.01	39372.95	0	0	0.01
48	49	49	Category E	0.15576172	0.41992188	-1.079834	0.18701172	-0.24389648	0.35351563	0.36	0.01	14/6/2018	14	6	2018	20:18:23	73103	0.2	20	18	23	1658	0.051269531	3.4659668	-0.037109375	0.31225586	-0.85473633	3.3825684	0.31518555	0	0	0	0	0	0	0	0	0	0.91088867	0.089111328	0.52539063	0.19287109	0.10742188	-0.22485352	0.01	39372.95	0	0	0.01
49	50	50	Category E	0.16796875	0.20385742	-0.7199707	0.15136719	-0.26098633	0.35961914	0.36	0.01	14/6/2018	14	6	2018	20:18:23	73103	0.3	20	18	23	1646	0.051269531	3.4659668	-0.034912109	0.3125	-0.86157227	0.028564453	0.27026367	0	0	0	0	0	0	0	0	0	0.91723633	0.082763672	0.45336914	0.20288086	-0.10864258	0.14160156	0.01	39372.95	0	0	0.01
50	51	51	Category E	0.20385742	0.29980469	-0.73193359	0.11547852	-0.2824707	0.34814453	0.36	0.01	14/6/2018	14	6	2018	20:18:23	73103	0.4	20	18	23	1634	0.051269531	3.4659668	-0.051025391	0.31225586	-0.86401367	7.1088867	0.28735352	0	0	0	0	0	0	0	0	0	0.92016602	0.079833984	0.39941406	0.25488281	-0.012451172	0.13208008	0.01	39372.95	0	0	0.01
51	52	52	Category E	-0.071777344	0.21582031	-0.93579102	0.087158203	-0.3046875	0.34228516	0.36	0.01	14/6/2018	14	6	2018	20:18:23	73103	0.5	20	18	23	1646	0.051269531	3.4659668	-0.042236328	0.31494141	-0.86791992	12.164063	0.1237793	0	0	0	0	0	0	0	0	0	0.92431641	0.075683594	0.1965332	-0.029296875	-0.099121094	-0.067626953	0.01	39372.95	0	0	0.01
52	53	53	Category E	0.095947266	0.20385742	-0.81591797	0.036621094	-0.31030273	0.34301758	0.36	0.01	14/6/2018	14	6	2018	20:18:23	73103	0.6	20	18	23	1646	0.051269531	3.4659668	-0.045166016	0.31616211	-0.86816406	15.382568	0.18774414	0	0	0	0	0	0	0	0	0	0.92504883	0.074951172	0.3059082	0.14111328	-0.11230469	0.052246094	0.01	39372.95	0	0	0.01
53	54	54	Category E	0.21582031	0.32397461	-1.0197754	0.064697266	-0.28955078	0.35302734	0.37	0.01	14/6/2018	14	6	2018	20:18:23	73103	0.7	20	18	23	1634	0.051269531	3.4659668	-0.043457031	0.32128906	-0.87133789	18.478516	0.29882813	0	0	0	0	0	0	0	0	0	0.9296875	0.0703125	0.41040039	0.25927734	0.002441406	-0.14819336	0.01	39372.95	0	0	0.01
54	55	55	Category E	0.2277832	0.3359375	-0.92382813	0.072998047	-0.27954102	0.35205078	0.37	0.01	14/6/2018	14	6	2018	20:18:23	73103	0.8	20	18	23	1646	0.051269531	3.4659668	-0.038330078	0.3203125	-0.86767578	21.975586	0.2722168	0	0	0	0	0	0	0	0	0	0.92578125	0.07421875	0.33764648	0.26611328	0.015380859	-0.055908203	0.01	39372.95	0	0	0.01
55	56	56	Category E	0.20385742	0.2277832	-0.7199707	0.073730469	-0.26708984	0.36450195	0.37	0.01	14/6/2018	14	6	2018	20:18:23	73103	0.9	20	18	23	1646	0.051269531	3.4659668	-0.033203125	0.31811523	-0.86547852	22.756836	0.29272461	0	0	0	0	0	0	0	0	0	0.92285156	0.077148438	0.47338867	0.23706055	-0.090332031	0.14550781	0.01	39372.95	0	0	0.01
56	57	57	Category E	0.10791016	0.23999023	-0.74389648	0.044677734	-0.26123047	0.36914063	0.37	0.01	14/6/2018	14	6	2018	20:18:24	73104	0	20	18	24	1658	0.051269531	3.4659668	-0.028564453	0.31689453	-0.8671875	19.792236	0.19946289	0	0	0	0	0	0	0	0	0	0.92382813	0.076171875	0.33691406	0.13647461	-0.076904297	0.12329102	0.01	39372.95	0	0	0.01
57	58	58	Category E	0.17993164	0.29980469	-0.82788086	0.046142578	-0.24072266	0.37670898	0.37	0.01	14/6/2018	14	6	2018	20:18:24	73104	0.1	20	18	24	1658	0.051269531	3.4659668	-0.025878906	0.31542969	-0.87304688	16.286377	0.21118164	0	0	0	0	0	0	0	0	0	0.9284668	0.071533203	0.26660156	0.20581055	-0.015625	0.045166016	0.01	39372.95	0	0	0.01
58	59	59	Category E	0.21582031	0.25195313	-0.79199219	0.059082031	-0.24194336	0.37988281	0.37	0.01	14/6/2018	14	6	2018	20:18:24	73104	0.2	20	18	24	1646	0.051269531	3.4659668	-0.024658203	0.31445313	-0.87939453	12.395508	0.26342773	0	0	0	0	0	0	0	0	0	0.93432617	0.065673828	0.390625	0.24047852	-0.0625	0.087402344	0.01	39372.95	0	0	0.01
59	60	60	Category E	0.26391602	0.29980469	-0.80395508	0.069335938	-0.23535156	0.38232422	0.37	0.01	14/6/2018	14	6	2018	20:18:24	73104	0.3	20	18	24	1621	0.051269531	3.4659668	-0.021240234	0.32641602	-0.87768555	4.9570313	0.29589844	0	0	0	0	0	0	0	0	0	0.93676758	0.063232422	0.38574219	0.28515625	-0.026611328	0.073730469	0.01	39372.95	0	0	0.01
60	61	61	Category E	0.34790039	0.38378906	-1.0439453	0.078125	-0.2097168	0.39404297	0.37	0.01	14/6/2018	14	6	2018	20:18:24	73104	0.4	20	18	24	1609	0.051269531	3.4659668	-0.015380859	0.33154297	-0.87182617	6.0681152	0.40527344	0	0	0	0	0	0	0	0	0	0.93286133	0.067138672	0.58740234	0.36328125	0.052001953	-0.171875	0.01	39372.95	0	0	0.01
61	62	62	Category E	0.35986328	0.29980469	-0.82788086	0.10229492	-0.21582031	0.39453125	0.37	0.01	14/6/2018	14	6	2018	20:18:24	73104	0.5	20	18	24	1609	0.051269531	3.4659668	-0.013916016	0.33447266	-0.87036133	15.531738	0.37768555	0	0	0	0	0	0	0	0	0	0.93261719	0.067382813	0.45092773	0.3737793	-0.034667969	0.042480469	0.01	39372.95	0	0	0.01
62	63	63	Category E	0.2277832	0.26391602	-0.73193359	0.071289063	-0.20458984	0.39892578	0.37	0.01	14/6/2018	14	6	2018	20:18:24	73104	0.6	20	18	24	1597	0.051269531	3.4659668	-0.009521484	0.3371582	-0.86621094	23.319824	0.2824707	0	0	0	0	0	0	0	0	0	0.9296875	0.0703125	0.4453125	0.23730469	-0.073242188	0.13427734	0.01	39372.95	0	0	0.01
63	64	64	Category E	0.20385742	0.23999023	-0.81591797	0.050048828	-0.19091797	0.40966797	0.38	0.01	14/6/2018	14	6	2018	20:18:24	73104	0.7	20	18	24	1609	0.051269531	3.4659668	-0.001464844	0.34057617	-0.86254883	30.206299	0.23339844	0	0	0	0	0	0	0	0	0	0.92724609	0.072753906	0.35253906	0.20532227	-0.10058594	0.046630859	0.01	39372.95	0	0	0.01
64	65	65	Category E	0.32397461	0.21582031	-0.82788086	0.047851563	-0.16040039	0.42114258	0.38	0.01	14/6/2018	14	6	2018	20:18:24	73104	0.8	20	18	24	1597	0.051269531	3.4659668	0.016357422	0.33959961	-0.85180664	37.654541	0.33227539	0	0	0	0	0	0	0	0	0	0.91723633	0.082763672	0.45507813	0.30737305	-0.1237793	0.023925781	0.01	39372.95	0	0	0.01
65	66	66	Category E	0.31176758	0.2277832	-0.76782227	0.041259766	-0.12011719	0.42651367	0.38	0.01	14/6/2018	14	6	2018	20:18:24	73104	0.9	20	18	24	1584	0.051269531	3.4659668	0.022216797	0.34082031	-0.84179688	42.32251	0.31933594	0	0	0	0	0	0	0	0	0	0.90869141	0.091308594	0.47680664	0.28930664	-0.11303711	0.073974609	0.01	39372.95	0	0	0.01
66	67	67	Category E	0.44384766	0.34790039	-1.0319824	0.032958984	-0.094726563	0.4309082	0.38	0.01	14/6/2018	14	6	2018	20:18:25	73105	0	20	18	25	1584	0.051269531	3.4659668	0.029785156	0.34375	-0.83691406	42.977051	0.45727539	0	0	0	0	0	0	0	0	0	0.90527344	0.094726563	0.61279297	0.41381836	0.00390625	-0.19482422	0.01	39372.95	0	0	0.01
67	68	68	Category E	0.40795898	0.25195313	-0.74389648	0.047851563	-0.078125	0.43164063	0.38	0.01	14/6/2018	14	6	2018	20:18:25	73105	0.1	20	18	25	1584	0.051269531	3.4659668	0.036376953	0.34741211	-0.83178711	45.422852	0.39355469	0	0	0	0	0	0	0	0	0	0.90209961	0.097900391	0.55493164	0.37133789	-0.095458984	0.087890625	0.01	39372.95	0	0	0.01
68	69	69	Category E	0.23999023	0.21582031	-0.671875	0.019042969	-0.077636719	0.43798828	0.38	0.01	14/6/2018	14	6	2018	20:18:25	73105	0.2	20	18	25	1584	0.051269531	3.4659668	0.041748047	0.34741211	-0.82421875	45.947266	0.2824707	0	0	0	0	0	0	0	0	0	0.89550781	0.10449219	0.48217773	0.19799805	-0.1315918	0.15234375	0.01	39372.95	0	0	0.01
69	70	70	Category E	0.11987305	0.32397461	-0.79199219	0.003417969	-0.069335938	0.4387207	0.38	0.01	14/6/2018	14	6	2018	20:18:25	73105	0.3	20	18	25	1597	0.051269531	3.4659668	0.053466797	0.35400391	-0.83496094	43.374756	0.084472656	0	0	0	0	0	0	0	0	0	0.90844727	0.091552734	0.13964844	0.066162109	-0.030029297	0.04296875	0.01	39372.95	0	0	0.01
70	71	71	Category E	0.2878418	0.2277832	-0.79199219	0.030273438	-0.0859375	0.43896484	0.38	0.01	14/6/2018	14	6	2018	20:18:25	73105	0.4	20	18	25	1597	0.051269531	3.4659668	0.060791016	0.35961914	-0.84887695	36.383545	0.26855469	0	0	0	0	0	0	0	0	0	0.92382813	0.076171875	0.41577148	0.22680664	-0.13183594	0.056884766	0.01	39372.95	0	0	0.01
71	72	72	Category E	0.31176758	0.34790039	-0.92382813	0.094482422	-0.11914063	0.42407227	0.38	0.01	14/6/2018	14	6	2018	20:18:25	73105	0.5	20	18	25	1597	0.051269531	3.4659668	0.065673828	0.35913086	-0.84594727	27.414307	0.25805664	0	0	0	0	0	0	0	0	0	0.92138672	0.078613281	0.33496094	0.24584961	-0.011230469	-0.077636719	0.01	39372.95	0	0	0.01
72	73	73	Category E	0.16796875	0.16796875	-0.87597656	0.10742188	-0.12915039	0.41601563	0.38	0.01	14/6/2018	14	6	2018	20:18:25	73105	0.6	20	18	25	1584	0.051269531	3.4659668	0.06640625	0.35839844	-0.84448242	18.855225	0.21801758	0	0	0	0	0	0	0	0	0	0.91992188	0.080078125	0.32324219	0.10131836	-0.19042969	-0.03125	0.01	39372.95	0	0	0.01
73	74	74	Category E	0.15576172	0.20385742	-0.75585938	0.17236328	-0.15991211	0.3972168	0.39	0.01	14/6/2018	14	6	2018	20:18:25	73105	0.7	20	18	25	1584	0.051269531	3.4659668	0.064941406	0.359375	-0.8449707	7.3913574	0.20092773	0	0	0	0	0	0	0	0	0	0.9206543	0.079345703	0.33544922	0.090576172	-0.15551758	0.089111328	0.01	39372.95	0	0	0.01
74	75	75	Category E	-0.095947266	0.23999023	-0.88793945	0.19506836	-0.20898438	0.37475586	0.39	0.01	14/6/2018	14	6	2018	20:18:25	73105	0.8	20	18	25	1584	0.051269531	3.4659668	0.065429688	0.3605957	-0.84814453	2.2929688	0.20532227	0	0	0	0	0	0	0	0	0	0.92407227	0.075927734	0.3215332	-0.16137695	-0.12060547	-0.039550781	0.01	39372.95	0	0	0.01
75	76	76	Category E	-0.047851563	0.20385742	-0.89990234	0.1730957	-0.21972656	0.36279297	0.39	0.01	14/6/2018	14	6	2018	20:18:25	73105	0.9	20	18	25	1597	0.051269531	3.4659668	0.0703125	0.36474609	-0.84887695	10.509033	0.20605469	0	0	0	0	0	0	0	0	0	0.92675781	0.073242188	0.33007813	-0.11816406	-0.16088867	-0.05078125	0.01	39372.95	0	0	0.01
76	77	77	Category E	-0.023925781	0.43188477	-1.079834	0.23510742	-0.21899414	0.34936523	0.39	0.01	14/6/2018	14	6	2018	20:18:26	73106	0	20	18	26	1646	0.051269531	3.4659668	0.075927734	0.36865234	-0.85180664	18.246826	0.2565918	0	0	0	0	0	0	0	0	0	0.93115234	0.068847656	0.39086914	-0.099853516	0.062988281	-0.2277832	0.01	39372.95	0	0	0.01
77	78	78	Category E	-0.2277832	0.3359375	-0.97192383	0.2421875	-0.2409668	0.33300781	0.39	0.01	14/6/2018	14	6	2018	20:18:26	73106	0.1	20	18	26	1646	0.051269531	3.4659668	0.078369141	0.36572266	-0.84692383	27.494385	0.33178711	0	0	0	0	0	0	0	0	0	0.92602539	0.073974609	0.4609375	-0.30615234	-0.029785156	-0.12475586	0.01	39372.95	0	0	0.01
78	79	79	Category E	-0.047851563	0.23999023	-0.76782227	0.2421875	-0.19775391	0.35400391	0.39	0.01	14/6/2018	14	6	2018	20:18:26	73106	0.2	20	18	26	1658	0.051269531	3.4659668	0.079589844	0.36401367	-0.85351563	38.795654	0.19750977	0	0	0	0	0	0	0	0	0	0.93139648	0.068603516	0.33740234	-0.12744141	-0.12402344	0.085693359	0.01	39372.95	0	0	0.01
79	80	80	Category E	-0.2878418	0.27587891	-0.75585938	0.27880859	-0.20336914	0.33447266	0.39	0.01	14/6/2018	14	6	2018	20:18:26	73106	0.3	20	18	26	1695	0.051269531	3.4659668	0.086181641	0.36523438	-0.8581543	46.918945	0.39794922	0	0	0	0	0	0	0	0	0	0.93652344	0.063476563	0.56591797	-0.37402344	-0.089355469	0.10229492	0.01	39372.95	0	0	0.01
80	81	81	Category M	0.023925781	0.083984375	-0.68383789	-0.054443359	-0.17358398	0.40942383	0.43	0.01	14/6/2018	14	6	2018	20:55:29	75329	0.199	20	55	29	859	0.051269531	3.4337402	0.092041016	0.36450195	-0.85766602	38.577393	0.3371582	0	0	0	0	0	0	0	0	0	0.93652344	0.063476563	0.52270508	-0.068115234	-0.28051758	0.17382813	0.01	39372.95	0	0	0.01
81	82	82	Category M	-0.39599609	0.53979492	-1.0078125	-0.07421875	-0.1159668	0.42895508	0.43	0.01	14/6/2018	14	6	2018	20:55:29	75329	0.3	20	55	29	859	0.051269531	3.4337402	0.076904297	0.35742188	-0.88891602	23.487061	0.52050781	0	0	0	0	0	0	0	0	0	0.96118164	0.038818359	0.77368164	-0.47290039	0.18212891	-0.11865234	0.01	39372.95	0	0	0.01
82	83	83	Category M	0.095947266	0.56396484	-0.95996094	-0.017089844	-0.11108398	0.43139648	0.43	0.01	14/6/2018	14	6	2018	20:55:29	75329	0.4	20	55	29	859	0.051269531	3.4337402	0.083007813	0.36572266	-0.89038086	9.6516113	0.21020508	0	0	0	0	0	0	0	0	0	0.96606445	0.033935547	0.28051758	0.012695313	0.19799805	-0.069335938	0.01	39372.95	0	0	0.01
83	84	84	Category M	0.41992188	1.6918945	0.27587891	-0.026367188	-0.12573242	0.42578125	0.43	0.01	14/6/2018	14	6	2018	20:55:29	75329	0.5	20	55	29	847	0.051269531	3.4337402	0.086425781	0.3659668	-0.89038086	67.024414	1.796875	0	0	0	0	0	0	0	0	0	0.96655273	0.033447266	2.8254395	0.33325195	1.3256836	1.1662598	0.01	39372.95	0	0	0.01
84	85	85	Category M	-0.25195313	1.3798828	-0.095947266	-0.041015625	-0.2644043	0.36401367	0.43	0.01	14/6/2018	14	6	2018	20:55:29	75329	0.6	20	55	29	859	0.051269531	3.4337402	0.094482422	0.37182617	-0.89355469	97.989258	1.3310547	0	0	0	0	0	0	0	0	0	0.97241211	0.027587891	2.1518555	-0.34643555	1.0078125	0.79760742	0.01	39372.95	0	0	0.01
85	86	86	Category M	0.44384766	0.34790039	-1.3317871	-0.030029297	-0.048339844	0.45239258	0.43	0.01	14/6/2018	14	6	2018	20:55:29	75329	0.7	20	55	29	871	0.051269531	3.4337402	0.0859375	0.37573242	-0.89306641	120.45947	0.56665039	0	0	0	0	0	0	0	0	0	0.97265625	0.02734375	0.82446289	0.35766602	-0.027832031	-0.43847656	0.01	39372.95	0	0	0.01
86	87	87	Category M	0.31176758	0.91186523	-1.2958984	0.017822266	-0.25073242	0.36743164	0.43	0.01	14/6/2018	14	6	2018	20:55:29	75329	0.8	20	55	29	884	0.051269531	3.4337402	0.086181641	0.36987305	-0.89379883	147.83984	0.71118164	0	0	0	0	0	0	0	0	0	0.97119141	0.028808594	1.1691895	0.2253418	0.54174805	-0.40185547	0.01	39372.95	0	0	0.01
87	88	88	Category M	-0.13183594	-0.059814453	-0.94799805	0.021484375	-0.12939453	0.42822266	0.43	0.01	14/6/2018	14	6	2018	20:55:29	75329	0.9	20	55	29	871	0.051269531	3.4337402	0.088867188	0.37182617	-0.89404297	168.73608	0.48779297	0	0	0	0	0	0	0	0	0	0.97241211	0.027587891	0.70654297	-0.22070313	-0.43164063	-0.053710938	0.01	39372.95	0	0	0.01
88	89	89	Category M	0	0.25195313	-1.4038086	-0.19458008	-0.11938477	0.38354492	0.43	0.01	14/6/2018	14	6	2018	20:55:30	75330	0	20	55	30	859	0.051269531	3.4337402	0.088867188	0.36791992	-0.89135742	153.42847	0.53271484	0	0	0	0	0	0	0	0	0	0.96850586	0.031494141	0.71728516	-0.088867188	-0.1159668	-0.51220703	0.01	39372.95	0	0	0.01
89	90	90	Category M	-1.3679199	0.20385742	-0.99584961	-0.26196289	-0.084960938	0.3684082	0.44	0.01	14/6/2018	14	6	2018	20:55:30	75330	0.1	20	55	30	847	0.051269531	3.4337402	0.085205078	0.36523438	-0.88769531	133.89819	1.4660645	0	0	0	0	0	0	0	0	0	0.96362305	0.036376953	1.7226563	-1.453125	-0.16137695	-0.10791016	0.01	39372.95	0	0	0.01
90	91	91	Category M	0.53979492	0.43188477	-1.3317871	-0.39453125	-0.030761719	0.27001953	0.44	0.01	14/6/2018	14	6	2018	20:55:30	75330	0.2	20	55	30	847	0.051269531	3.4337402	0.080566406	0.36645508	-0.88818359	132.30176	0.64135742	0	0	0	0	0	0	0	0	0	0.96435547	0.035644531	0.96777344	0.45898438	0.065185547	-0.44335938	0.01	39372.95	0	0	0.01
91	92	92	Category M	-0.31176758	0.40795898	-0.79199219	-0.31616211	-0.14477539	0.29125977	0.44	0.01	14/6/2018	14	6	2018	20:55:30	75330	0.3	20	55	30	859	0.051269531	3.4337402	0.072753906	0.36328125	-0.89208984	143.41577	0.39990234	0	0	0	0	0	0	0	0	0	0.96582031	0.034179688	0.52929688	-0.38452148	0.044433594	0.10009766	0.01	39372.95	0	0	0.01
92	93	93	Category M	-0.071777344	0.61181641	-1.1398926	-0.37011719	-0.14990234	0.24658203	0.44	0.01	14/6/2018	14	6	2018	20:55:30	75330	0.4	20	55	30	871	0.051269531	3.4337402	0.074951172	0.36083984	-0.89208984	168.68018	0.3815918	0	0	0	0	0	0	0	0	0	0.96533203	0.034667969	0.64501953	-0.14672852	0.25073242	-0.24755859	0.01	39372.95	0	0	0.01
93	94	94	Category M	0.2277832	0.16796875	-0.56396484	-0.30444336	-0.19116211	0.28076172	0.44	0.01	14/6/2018	14	6	2018	20:55:30	75330	0.5	20	55	30	871	0.051269531	3.4337402	0.073730469	0.36035156	-0.8918457	143.229	0.41015625	0	0	0	0	0	0	0	0	0	0.96484375	0.03515625	0.67431641	0.15380859	-0.19238281	0.32788086	0.01	39372.95	0	0	0.01
94	95	95	Category M	0.20385742	0.10791016	-0.81591797	-0.22485352	-0.24780273	0.30004883	0.44	0.01	14/6/2018	14	6	2018	20:55:30	75330	0.6	20	55	30	871	0.051269531	3.4337402	0.071533203	0.35839844	-0.88916016	125.87402	0.29248047	0	0	0	0	0	0	0	0	0	0.96142578	0.038574219	0.45605469	0.13208008	-0.25048828	0.073242188	0.01	39372.95	0	0	0.01
95	96	96	Category M	0.15576172	0.16796875	-1.0678711	-0.17456055	-0.26049805	0.31933594	0.44	0.01	14/6/2018	14	6	2018	20:55:30	75330	0.7	20	55	30	859	0.051269531	3.4337402	0.071777344	0.35620117	-0.88720703	116.28613	0.27392578	0	0	0	0	0	0	0	0	0	0.95898438	0.041015625	0.45263672	0.083740234	-0.18823242	-0.18041992	0.01	39372.95	0	0	0.01
96	97	97	Category M	0.035888672	0.14379883	-1.3078613	-0.11474609	-0.29956055	0.31811523	0.44	0.01	14/6/2018	14	6	2018	20:55:30	75330	0.8	20	55	30	847	0.051269531	3.4337402	0.071044922	0.35742188	-0.89160156	102.05298	0.46923828	0	0	0	0	0	0	0	0	0	0.96313477	0.036865234	0.6652832	-0.03515625	-0.21362305	-0.41601563	0.01	39372.95	0	0	0.01
97	98	98	Category M	-0.10791016	0.15576172	-1.3798828	-0.037597656	-0.32373047	0.32983398	0.44	0.01	14/6/2018	14	6	2018	20:55:30	75330	0.9	20	55	30	859	0.051269531	3.4337402	0.071533203	0.35717773	-0.89233398	84.249512	0.55712891	0	0	0	0	0	0	0	0	0	0.96386719	0.036132813	0.8684082	-0.17944336	-0.20141602	-0.48730469	0.01	39372.95	0	0	0.01
98	99	99	Category M	0.15576172	1.1879883	-0.55175781	-0.092041016	-0.51049805	-0.017333984	0.44	0.01	14/6/2018	14	6	2018	20:55:31	75331	0	20	55	31	847	0.051269531	3.4337402	0.070556641	0.35546875	-0.89208984	66.264893	0.90307617	0	0	0	0	0	0	0	0	0	0.96313477	0.036865234	1.2575684	0.084960938	0.83227539	0.34033203	0.01	39372.95	0	0	0.01
99	100	100	Category M	0.23999023	0.671875	-0.59985352	-0.13671875	-0.49267578	-0.006835938	0.45	0.01	14/6/2018	14	6	2018	20:55:31	75331	0.1	20	55	31	835	0.051269531	3.4337402	0.069824219	0.35473633	-0.89501953	53.233887	0.46533203	0	0	0	0	0	0	0	0	0	0.96533203	0.034667969	0.78222656	0.16992188	0.31689453	0.29516602	0.01	39372.95	0	0	0.01
100	101	101	Category M	-0.035888672	0.50390625	-0.70776367	-0.21240234	-0.45214844	-0.17651367	0.45	0.01	14/6/2018	14	6	2018	20:55:31	75331	0.2	20	55	31	835	0.051269531	3.4337402	0.069824219	0.35400391	-0.89404297	42.689209	0.26123047	0	0	0	0	0	0	0	0	0	0.96411133	0.035888672	0.44165039	-0.10571289	0.1496582	0.1862793	0.01	39372.95	0	0	0.01
101	102	102	Category M	0.16796875	0.44384766	-0.47998047	-0.23876953	-0.42724609	-0.17993164	0.45	0.01	14/6/2018	14	6	2018	20:55:31	75331	0.3	20	55	31	847	0.051269531	3.4337402	0.067382813	0.35131836	-0.89208984	36.380127	0.43408203	0	0	0	0	0	0	0	0	0	0.96118164	0.038818359	0.60473633	0.1003418	0.092285156	0.41210938	0.01	39372.95	0	0	0.01
102	103	103	Category M	0.44384766	0.58789063	-0.55175781	-0.2668457	-0.42553711	-0.099853516	0.45	0.01	14/6/2018	14	6	2018	20:55:31	75331	0.4	20	55	31	847	0.051269531	3.4337402	0.064697266	0.34985352	-0.89404297	29.921631	0.56323242	0	0	0	0	0	0	0	0	0	0.9621582	0.037841797	0.95898438	0.37890625	0.23779297	0.34228516	0.01	39372.95	0	0	0.01
103	104	104	Category M	1.2478027	0.29980469	0.047851563	-0.31079102	-0.37109375	-0.17675781	0.45	0.01	14/6/2018	14	6	2018	20:55:31	75331	0.5	20	55	31	871	0.051269531	3.4337402	0.065917969	0.34863281	-0.89379883	21.730957	1.5117188	0	0	0	0	0	0	0	0	0	0.96166992	0.038330078	2.1721191	1.1816406	-0.048828125	0.94165039	0.01	39372.95	0	0	0.01
104	105	105	Category M	0.34790039	0.44384766	0.035888672	-0.30688477	-0.41015625	-0.088378906	0.45	0.01	14/6/2018	14	6	2018	20:55:31	75331	0.6	20	55	31	884	0.051269531	3.4337402	0.065429688	0.34985352	-0.89550781	10.535156	0.9777832	0	0	0	0	0	0	0	0	0	0.96386719	0.036132813	1.3076172	0.28222656	0.09375	0.93139648	0.01	39372.95	0	0	0.01
105	106	106	Category M	0.44384766	0.74389648	-0.55175781	-0.19433594	-0.46557617	-0.001708984	0.45	0.01	14/6/2018	14	6	2018	20:55:31	75331	0.7	20	55	31	884	0.051269531	3.4337402	0.063476563	0.3503418	-0.89697266	1.7397461	0.64697266	0	0	0	0	0	0	0	0	0	0.96508789	0.034912109	1.1188965	0.38012695	0.39331055	0.34521484	0.01	39372.95	0	0	0.01
106	107	107	Category M	0.29980469	0.74389648	-0.49194336	-0.13378906	-0.40844727	0.19482422	0.45	0.01	14/6/2018	14	6	2018	20:55:31	75331	0.8	20	55	31	908	0.051269531	3.4337402	0.060546875	0.35058594	-0.89892578	8.2019043	0.61425781	0	0	0	0	0	0	0	0	0	0.96679688	0.033203125	1.0393066	0.23901367	0.39306641	0.40698242	0.01	39372.95	0	0	0.01
107	108	108	Category M	0.14379883	0.32397461	-0.2878418	-0.15698242	-0.31542969	0.29541016	0.45	0.01	14/6/2018	14	6	2018	20:55:31	75331	0.9	20	55	31	896	0.051269531	3.4337402	0.055664063	0.34790039	-0.89819336	6.7722168	0.6171875	0	0	0	0	0	0	0	0	0	0.96484375	0.03515625	0.72241211	0.087890625	-0.023925781	0.61035156	0.01	39372.95	0	0	0.01
108	109	109	Category M	0.047851563	0.64794922	-1.8479004	-0.19458008	-0.31103516	0.28979492	0.45	0.01	14/6/2018	14	6	2018	20:55:32	75332	0	20	55	32	908	0.051269531	3.4337402	0.052978516	0.34790039	-0.90161133	2.6569824	0.99243164	0	0	0	0	0	0	0	0	0	0.96777344	0.032226563	1.2512207	-0.005126953	0.29980469	-0.94604492	0.01	39372.95	0	0	0.01
109	110	110	Category M	0.27587891	0.64794922	-1.7758789	-0.13305664	-0.30859375	0.31762695	0.46	0.01	14/6/2018	14	6	2018	20:55:32	75332	0.1	20	55	32	884	0.051269531	3.4337402	0.051269531	0.34741211	-0.90209961	10.072021	0.95068359	0	0	0	0	0	0	0	0	0	0.96801758	0.031982422	1.3984375	0.22436523	0.30029297	-0.87353516	0.01	39372.95	0	0	0.01
110	111	111	Category M	-0.071777344	0.2277832	-0.77978516	0.014160156	-0.31054688	0.3293457	0.46	0.01	14/6/2018	14	6	2018	20:55:32	75332	0.2	20	55	32	859	0.051269531	3.4337402	0.049560547	0.34545898	-0.90283203	11.673828	0.20922852	0	0	0	0	0	0	0	0	0	0.96801758	0.031982422	0.36230469	-0.12133789	-0.11767578	0.12304688	0.01	39372.95	0	0	0.01
111	112	112	Category M	-0.31176758	0.21582031	-0.70776367	0.076171875	-0.30053711	0.35791016	0.46	0.01	14/6/2018	14	6	2018	20:55:32	75332	0.3	20	55	32	859	0.051269531	3.4337402	0.050292969	0.34545898	-0.90185547	13.821289	0.4309082	0	0	0	0	0	0	0	0	0	0.96704102	0.032958984	0.6862793	-0.36206055	-0.12963867	0.1940918	0.01	39372.95	0	0	0.01
112	113	113	Category M	-0.44384766	0.21582031	-0.80395508	0.076660156	-0.29248047	0.34814453	0.46	0.01	14/6/2018	14	6	2018	20:55:32	75332	0.4	20	55	32	835	0.051269531	3.4337402	0.050292969	0.34545898	-0.90258789	24.060791	0.52026367	0	0	0	0	0	0	0	0	0	0.9675293	0.032470703	0.72241211	-0.49414063	-0.12963867	0.098632813	0.01	39372.95	0	0	0.01
113	114	114	Category N	-0.32397461	0.39599609	-1.1757813	0.27734375	0.01171875	0.38232422	0.03	0.01	14/6/2018	14	6	2018	20:55:49	75349	0.199	20	55	49	871	0.051513672	3.4482422	0.05078125	0.34619141	-0.90087891	40.108643	0.46728516	0	0	0	0	0	0	0	0	0	0.96655273	0.033447266	0.69897461	-0.37475586	0.049560547	-0.2746582	0.01	39372.95	0	0	0.01
114	115	115	Category N	0.2277832	0.56396484	-1.0319824	0.30639648	0.027832031	0.37304688	0.03	0.01	14/6/2018	14	6	2018	20:55:49	75349	0.3	20	55	49	871	0.051513672	3.4482422	0.049560547	0.34667969	-0.90209961	74.318115	0.30932617	0	0	0	0	0	0	0	0	0	0.96777344	0.032226563	0.52490234	0.17797852	0.21704102	-0.12963867	0.01	39372.95	0	0	0.01
115	116	116	Category N	0.071777344	0.41992188	-1.3439941	0.29711914	0.049072266	0.38745117	0.03	0.01	14/6/2018	14	6	2018	20:55:49	75349	0.4	20	55	49	847	0.051513672	3.4482422	0.05078125	0.34619141	-0.90258789	99.80835	0.44775391	0	0	0	0	0	0	0	0	0	0.96801758	0.031982422	0.53540039	0.020751953	0.073486328	-0.44116211	0.01	39372.95	0	0	0.01
116	117	117	Category N	-0.023925781	-0.083984375	-0.59985352	0.10620117	0.18286133	0.41821289	0.03	0.01	14/6/2018	14	6	2018	20:55:49	75349	0.5	20	55	49	859	0.051513672	3.4482422	0.054199219	0.34667969	-0.90039063	109.96729	0.53100586	0	0	0	0	0	0	0	0	0	0.96630859	0.033691406	0.80957031	-0.078125	-0.43066406	0.30053711	0.01	39372.95	0	0	0.01
117	118	118	Category N	-0.071777344	0.059814453	-1.2597656	0.10693359	0.017089844	0.43969727	0.03	0.01	14/6/2018	14	6	2018	20:55:49	75349	0.6	20	55	49	871	0.051513672	3.4482422	0.052734375	0.34399414	-0.8984375	125.72412	0.47607422	0	0	0	0	0	0	0	0	0	0.96337891	0.036621094	0.77001953	-0.12451172	-0.28417969	-0.36108398	0.01	39372.95	0	0	0.01
118	119	119	Category N	0.35986328	0.31176758	-0.97192383	0.12329102	0.015625	0.43676758	0.03	0.01	14/6/2018	14	6	2018	20:55:49	75349	0.7	20	55	49	871	0.051513672	3.4482422	0.055419922	0.34472656	-0.89819336	137.13306	0.31469727	0	0	0	0	0	0	0	0	0	0.96386719	0.036132813	0.41064453	0.30419922	-0.032958984	-0.073486328	0.01	39372.95	0	0	0.01
119	120	120	Category N	0.27587891	0.19189453	-0.94799805	0.24121094	0.015869141	0.39868164	0.03	0.01	14/6/2018	14	6	2018	20:55:49	75349	0.8	20	55	49	884	0.051513672	3.4482422	0.054931641	0.34399414	-0.90209961	145.60596	0.27197266	0	0	0	0	0	0	0	0	0	0.96704102	0.032958984	0.41870117	0.22070313	-0.15209961	-0.045654297	0.01	39372.95	0	0	0.01
120	121	121	Category N	-1.4038086	-0.2878418	-3.4558105	0.24121094	0.064697266	0.39013672	0.03	0.01	14/6/2018	14	6	2018	20:55:49	75349	0.9	20	55	49	884	0.051513672	3.4482422	0.055664063	0.34326172	-0.90527344	154.88965	3.0053711	0	0	0	0	0	0	0	0	0	0.9699707	0.030029297	4.6411133	-1.4594727	-0.63110352	-2.550293	0.01	39372.95	0	0	0.01
121	122	122	Category N	0.31176758	0.95996094	-1.0678711	0.000976563	-0.018310547	0.46142578	0.03	0.01	14/6/2018	14	6	2018	20:55:50	75350	0	20	55	50	896	0.051513672	3.4482422	0.056152344	0.3449707	-0.90869141	157.08154	0.68432617	0	0	0	0	0	0	0	0	0	0.97363281	0.026367188	1.0292969	0.25537109	0.61474609	-0.15893555	0.01	39372.95	0	0	0.01
122	123	123	Category N	0.10791016	0.35986328	-0.80395508	0.000244141	0.13696289	0.43676758	0.04	0.01	14/6/2018	14	6	2018	20:55:50	75350	0.1	20	55	50	896	0.051513672	3.4482422	0.060791016	0.34082031	-0.90625	154.83447	0.11425781	0	0	0	0	0	0	0	0	0	0.97021484	0.029785156	0.16845703	0.046875	0.018798828	0.10229492	0.01	39372.95	0	0	0.01
123	124	124	Category N	0.46777344	0.74389648	-1.1999512	0.10302734	-0.10083008	0.43676758	0.04	0.01	14/6/2018	14	6	2018	20:55:50	75350	0.2	20	55	50	884	0.051513672	3.4482422	0.059570313	0.33618164	-0.90380859	153.06323	0.64819336	0	0	0	0	0	0	0	0	0	0.96630859	0.033691406	1.1115723	0.40795898	0.4074707	-0.29589844	0.01	39372.95	0	0	0.01
124	125	125	Category N	-0.85180664	0.61181641	-0.93579102	0.17993164	0.063476563	0.41821289	0.04	0.01	14/6/2018	14	6	2018	20:55:50	75350	0.3	20	55	50	871	0.051513672	3.4482422	0.052978516	0.31738281	-0.91870117	110.39014	0.95141602	0	0	0	0	0	0	0	0	0	0.97338867	0.026611328	1.2160645	-0.90478516	0.29418945	-0.016845703	0.01	39372.95	0	0	0.01
125	126	126	Category N	-0.059814453	-0.14379883	-0.98388672	0.022460938	-0.15136719	0.41259766	0.04	0.01	14/6/2018	14	6	2018	20:55:50	75350	0.4	20	55	50	847	0.051513672	3.4482422	0.057373047	0.3046875	-0.92700195	58.094482	0.46704102	0	0	0	0	0	0	0	0	0	0.97753906	0.022460938	0.62255859	-0.1171875	-0.44848633	-0.056640625	0.01	39372.95	0	0	0.01
126	127	127	Category N	0.059814453	0.51586914	-0.88793945	0.08984375	-0.075927734	0.44555664	0.04	0.01	14/6/2018	14	6	2018	20:55:50	75350	0.5	20	55	50	835	0.051513672	3.4482422	0.053466797	0.30249023	-0.91992188	40.39917	0.21557617	0	0	0	0	0	0	0	0	0	0.9699707	0.030029297	0.25170898	0.006103516	0.21313477	0.031982422	0.01	39372.95	0	0	0.01
127	128	128	Category N	0.059814453	0.035888672	-0.671875	0.14233398	-0.045166016	0.42626953	0.04	0.01	14/6/2018	14	6	2018	20:55:50	75350	0.6	20	55	50	835	0.051513672	3.4482422	0.051025391	0.29370117	-0.91455078	46.220947	0.35400391	0	0	0	0	0	0	0	0	0	0.96191406	0.038085938	0.5090332	0.008544922	-0.2578125	0.24267578	0.01	39372.95	0	0	0.01
128	129	129	Category N	-0.14379883	0.20385742	-0.77978516	0.15380859	-0.021728516	0.42993164	0.04	0.01	14/6/2018	14	6	2018	20:55:50	75350	0.7	20	55	50	847	0.051513672	3.4482422	0.053955078	0.29589844	-0.9140625	54.140869	0.25634766	0	0	0	0	0	0	0	0	0	0.96240234	0.037597656	0.42431641	-0.19775391	-0.092041016	0.13427734	0.01	39372.95	0	0	0.01
129	130	130	Category N	-0.19189453	0.29980469	-0.76782227	0.24707031	0.006835938	0.40380859	0.04	0.01	14/6/2018	14	6	2018	20:55:50	75350	0.8	20	55	50	859	0.051513672	3.4482422	0.052001953	0.29492188	-0.90869141	45.988037	0.28173828	0	0	0	0	0	0	0	0	0	0.95678711	0.043212891	0.38964844	-0.24389648	0.004638672	0.14086914	0.01	39372.95	0	0	0.01
130	131	131	Category N	-0.43188477	0.047851563	-1.0319824	0.31884766	0.029785156	0.35424805	0.04	0.01	14/6/2018	14	6	2018	20:55:50	75350	0.9	20	55	50	847	0.051513672	3.4482422	0.071289063	0.29492188	-0.9074707	49.453857	0.57421875	0	0	0	0	0	0	0	0	0	0.95703125	0.04296875	0.87451172	-0.50317383	-0.24707031	-0.12426758	0.01	39372.95	0	0	0.01
131	132	132	Category E	0.095947266	0.023925781	-0.94799805	-0.14135742	0.13305664	0.42211914	0.29	0.01	14/6/2018	14	6	2018	21:05:17	75917	0.099	21	5	17	908	0.051025391	3.388623	0.065429688	0.29199219	-0.90161133	52.642822	0.27368164	0	0	0	0	0	0	0	0	0	0.95019531	0.049804688	0.34472656	0.030273438	-0.26806641	-0.046142578	0.01	39372.95	0	0	0.01
132	133	133	Category E	0.011962891	0.16796875	-0.79199219	-0.16259766	0.13452148	0.4296875	0.29	0.01	14/6/2018	14	6	2018	21:05:17	75917	0.199	21	5	17	896	0.051025391	3.388623	0.074462891	0.29077148	-0.90478516	51.902832	0.17822266	0	0	0	0	0	0	0	0	0	0.95336914	0.046630859	0.29858398	-0.0625	-0.12280273	0.11279297	0.01	39372.95	0	0	0.01
133	134	134	Category E	0.035888672	0.16796875	-0.80395508	-0.16455078	0.12915039	0.42041016	0.3	0.01	14/6/2018	14	6	2018	21:05:17	75917	0.3	21	5	17	896	0.051025391	3.388623	0.078369141	0.28564453	-0.90161133	36.278076	0.15893555	0	0	0	0	0	0	0	0	0	0.94921875	0.05078125	0.25830078	-0.042480469	-0.11767578	0.09765625	0.01	39372.95	0	0	0.01
134	135	135	Category E	0.23999023	0.15576172	-0.77978516	-0.18115234	0.10668945	0.41357422	0.3	0.01	14/6/2018	14	6	2018	21:05:17	75917	0.4	21	5	17	884	0.051025391	3.388623	0.075439453	0.28564453	-0.90625	35.699219	0.24487305	0	0	0	0	0	0	0	0	0	0.95336914	0.046630859	0.42089844	0.16430664	-0.12988281	0.12646484	0.01	39372.95	0	0	0.01
135	136	136	Category E	0.15576172	0.3359375	-1.0559082	-0.18408203	0.093017578	0.42431641	0.3	0.01	14/6/2018	14	6	2018	21:05:17	75917	0.5	21	5	17	908	0.051025391	3.388623	0.077392578	0.28710938	-0.90600586	40.051514	0.17578125	0	0	0	0	0	0	0	0	0	0.95361328	0.046386719	0.27661133	0.078125	0.048583984	-0.1496582	0.01	39372.95	0	0	0.01
136	137	137	Category E	0.14379883	0.20385742	-0.80395508	-0.18432617	0.098876953	0.42358398	0.3	0.01	14/6/2018	14	6	2018	21:05:17	75917	0.6	21	5	17	933	0.051025391	3.388623	0.079589844	0.28759766	-0.90551758	47.402832	0.14648438	0	0	0	0	0	0	0	0	0	0.95361328	0.046386719	0.24975586	0.064208984	-0.083740234	0.1015625	0.01	39372.95	0	0	0.01
137	138	138	Category E	0.10791016	0.17993164	-0.81591797	-0.14868164	0.092285156	0.43115234	0.3	0.01	14/6/2018	14	6	2018	21:05:17	75917	0.7	21	5	17	933	0.051025391	3.388623	0.080566406	0.28857422	-0.89868164	38.255859	0.1394043	0	0	0	0	0	0	0	0	0	0.94750977	0.052490234	0.21875	0.027099609	-0.10864258	0.082763672	0.01	39372.95	0	0	0.01
138	139	139	Category E	0.14379883	0.17993164	-1.0197754	-0.12915039	0.086425781	0.42797852	0.3	0.01	14/6/2018	14	6	2018	21:05:17	75917	0.8	21	5	17	958	0.051025391	3.388623	0.082275391	0.28930664	-0.89135742	30.12793	0.17944336	0	0	0	0	0	0	0	0	0	0.94067383	0.059326172	0.29907227	0.061279297	-0.109375	-0.12817383	0.01	39372.95	0	0	0.01
139	140	140	Category E	0.26391602	0.25195313	-0.7199707	-0.1171875	0.12646484	0.42553711	0.3	0.01	14/6/2018	14	6	2018	21:05:17	75917	0.9	21	5	17	945	0.051025391	3.388623	0.083740234	0.27783203	-0.89306641	33.896973	0.25097656	0	0	0	0	0	0	0	0	0	0.93896484	0.061035156	0.37915039	0.17993164	-0.025878906	0.1730957	0.01	39372.95	0	0	0.01
140	141	141	Category E	0.15576172	0.16796875	-0.88793945	-0.14526367	0.14794922	0.42114258	0.3	0.01	14/6/2018	14	6	2018	21:05:18	75918	0	21	5	18	896	0.051025391	3.388623	0.083496094	0.2734375	-0.8996582	23.096436	0.12817383	0	0	0	0	0	0	0	0	0	0.9440918	0.055908203	0.18920898	0.072021484	-0.10546875	0.01171875	0.01	39372.95	0	0	0.01
141	142	142	Category E	0.15576172	0.17993164	-0.98388672	-0.12475586	0.12402344	0.42553711	0.3	0.01	14/6/2018	14	6	2018	21:05:18	75918	0.125	21	5	18	884	0.051025391	3.388623	0.083251953	0.27001953	-0.90332031	12.659424	0.140625	0	0	0	0	0	0	0	0	0	0.9465332	0.053466797	0.24267578	0.072265625	-0.090087891	-0.080322266	0.01	39372.95	0	0	0.01
142	143	143	Category E	0.32397461	0.15576172	-0.7199707	-0.16894531	0.10131836	0.42382813	0.3	0.01	14/6/2018	14	6	2018	21:05:18	75918	0.25	21	5	18	872	0.051513672	3.4482422	0.083251953	0.26660156	-0.90795898	7.4050293	0.32470703	0	0	0	0	0	0	0	0	0	0.94995117	0.050048828	0.53930664	0.24047852	-0.11083984	0.18798828	0.01	39372.95	0	0	0.01
143	144	144	Category E	0.15576172	0.34790039	-0.95996094	-0.24560547	0.014648438	0.39135742	0.31	0.01	14/6/2018	14	6	2018	21:05:18	75918	0.375	21	5	18	835	0.051513672	3.4482422	0.080810547	0.26171875	-0.91186523	12.417236	0.12353516	0	0	0	0	0	0	0	0	0	0.95214844	0.047851563	0.20874023	0.074707031	0.0859375	-0.047851563	0.01	39372.95	0	0	0.01
144	145	145	Category E	0.16796875	0.25195313	-0.93579102	-0.19970703	0.013916016	0.40551758	0.31	0.01	14/6/2018	14	6	2018	21:05:18	75918	0.5	21	5	18	859	0.051513672	3.4482422	0.067871094	0.26074219	-0.9230957	23.949219	0.10107422	0	0	0	0	0	0	0	0	0	0.96142578	0.038574219	0.12133789	0.099853516	-0.008789063	-0.012451172	0.01	39372.95	0	0	0.01
145	146	146	Category E	0.071777344	0.25195313	-0.92382813	-0.22583008	0.03125	0.40112305	0.31	0.01	14/6/2018	14	6	2018	21:05:18	75918	0.625	21	5	18	884	0.051513672	3.4482422	0.064453125	0.2578125	-0.93432617	32.462646	0.013916016	0	0	0	0	0	0	0	0	0	0.97143555	0.028564453	0.0234375	0.007080078	-0.005859375	0.010498047	0.01	39372.95	0	0	0.01
146	147	147	Category E	0.059814453	0.11987305	-0.98388672	-0.2409668	0.066650391	0.39331055	0.31	0.01	14/6/2018	14	6	2018	21:05:18	75918	0.75	21	5	18	871	0.051513672	3.4482422	0.058105469	0.25024414	-0.93896484	34.458984	0.13793945	0	0	0	0	0	0	0	0	0	0.97363281	0.026367188	0.17675781	0.001464844	-0.13037109	-0.044677734	0.01	39372.95	0	0	0.01
147	148	148	Category E	0.20385742	0.26391602	-1.0078125	-0.29370117	0.061035156	0.35180664	0.31	0.01	14/6/2018	14	6	2018	21:05:18	75918	0.875	21	5	18	896	0.051513672	3.4482422	0.055908203	0.2434082	-0.94311523	41.130859	0.16235352	0	0	0	0	0	0	0	0	0	0.97558594	0.024414063	0.23266602	0.14770508	0.020263672	-0.064453125	0.01	39372.95	0	0	0.01
148	149	149	Category E	0.095947266	0.17993164	-0.70776367	-0.29394531	0.042236328	0.35644531	0.31	0.01	14/6/2018	14	6	2018	21:05:19	75919	0	21	5	19	921	0.051513672	3.4482422	0.054443359	0.2421875	-0.94873047	42.926025	0.25244141	0	0	0	0	0	0	0	0	0	0.98071289	0.019287109	0.34472656	0.041259766	-0.062255859	0.2409668	0.01	39372.95	0.001	-90.72	0.01
149	150	150	Category E	-0.011962891	0.16796875	-0.85180664	-0.32104492	0.009521484	0.34619141	0.31	0.01	14/6/2018	14	6	2018	21:05:19	75919	0.1	21	5	19	908	0.051513672	3.4482422	0.053955078	0.23779297	-0.93920898	38.861084	0.12988281	0	0	0	0	0	0	0	0	0	0.97045898	0.029541016	0.22338867	-0.065917969	-0.069824219	0.087402344	0.01	39372.95	0.001	-90.72	0.01
150	151	151	Category E	0.34790039	0.2277832	-0.7199707	-0.33789063	-0.018066406	0.33618164	0.31	0.01	14/6/2018	14	6	2018	21:05:19	75919	0.2	21	5	19	945	0.051513672	3.4482422	0.051269531	0.23144531	-0.93066406	37.666748	0.36376953	0	0	0	0	0	0	0	0	0	0.96044922	0.039550781	0.51098633	0.29638672	-0.003662109	0.21069336	0.01	39372.95	0.001	-90.72	0.01
151	152	152	Category E	0.29980469	0.3359375	-0.97192383	-0.29516602	-0.029296875	0.35131836	0.31	0.01	14/6/2018	14	6	2018	21:05:19	75919	0.3	21	5	19	921	0.051513672	3.4482422	0.054199219	0.23022461	-0.93237305	36.947998	0.27001953	0	0	0	0	0	0	0	0	0	0.96191406	0.038085938	0.39038086	0.24536133	0.10546875	-0.039306641	0.01	39372.95	0.001	-90.72	0.01
152	153	153	Category E	0.20385742	0.2277832	-0.75585938	-0.29174805	-0.031738281	0.35009766	0.31	0.01	14/6/2018	14	6	2018	21:05:19	75919	0.4	21	5	19	896	0.051513672	3.4482422	0.057861328	0.22973633	-0.93383789	35.631104	0.23022461	0	0	0	0	0	0	0	0	0	0.96362305	0.036376953	0.32592773	0.14575195	-0.001953125	0.17797852	0.01	39372.95	0.001	-90.72	0.01
153	154	154	Category E	0.071777344	0.23999023	-0.85180664	-0.25341797	-0.015625	0.39477539	0.32	0.01	14/6/2018	14	6	2018	21:05:19	75919	0.5	21	5	19	921	0.051513672	3.4482422	0.062011719	0.22924805	-0.93554688	28.51416	0.084960938	0	0	0	0	0	0	0	0	0	0.96533203	0.034667969	0.10424805	0.009521484	0.010498047	0.083740234	0.01	39372.95	0.001	-90.72	0.01
154	155	155	Category E	0	0.21582031	-0.92382813	-0.24511719	-0.006103516	0.38500977	0.32	0.01	14/6/2018	14	6	2018	21:05:19	75919	0.6	21	5	19	958	0.051513672	3.4482422	0.065185547	0.22680664	-0.93164063	19.989746	0.06640625	0	0	0	0	0	0	0	0	0	0.96118164	0.038818359	0.083984375	-0.065185547	-0.010986328	0.0078125	0.01	39372.95	0.001	-90.72	0.01
155	156	156	Category E	0.2277832	0.23999023	-0.7199707	-0.21289063	0.029541016	0.40649414	0.32	0.01	14/6/2018	14	6	2018	21:05:19	75919	0.7	21	5	19	958	0.051513672	3.4482422	0.061523438	0.22216797	-0.93017578	15.957031	0.26831055	0	0	0	0	0	0	0	0	0	0.95825195	0.041748047	0.39404297	0.16601563	0.017578125	0.21020508	0.01	39372.95	0.001	-90.72	0.01
156	157	157	Category E	-0.14379883	0.20385742	-0.92382813	-0.19042969	0.0625	0.41772461	0.32	0.01	14/6/2018	14	6	2018	21:05:19	75919	0.8	21	5	19	958	0.051513672	3.4482422	0.060302734	0.21948242	-0.92431641	8.9953613	0.20458984	0	0	0	0	0	0	0	0	0	0.9519043	0.048095703	0.22045898	-0.20410156	-0.015625	0.000488281	0.01	39372.95	0.001	-90.72	0.01
157	158	158	Category E	-0.011962891	0.39599609	-0.95996094	-0.15649414	0.052978516	0.44165039	0.32	0.01	14/6/2018	14	6	2018	21:05:19	75919	0.9	21	5	19	958	0.051513672	3.4482422	0.060302734	0.22314453	-0.92822266	2.0119629	0.18994141	0	0	0	0	0	0	0	0	0	0.95654297	0.043457031	0.27685547	-0.072265625	0.17260742	-0.031494141	0.01	39372.95	0.001	-90.72	0.01
158	159	159	Category E	-0.083984375	0.19189453	-1.079834	-0.10571289	0.056884766	0.453125	0.32	0.01	14/6/2018	14	6	2018	21:05:20	75920	0	21	5	20	908	0.051513672	3.4482422	0.060791016	0.22509766	-0.92358398	3.2790527	0.21557617	0	0	0	0	0	0	0	0	0	0.95263672	0.047363281	0.33422852	-0.14477539	-0.033203125	-0.15600586	0.01	39372.95	0.001	-90.72	0.01
159	160	160	Category E	-0.23999023	0.21582031	-1.0078125	-0.12548828	0.021728516	0.42358398	0.32	0.01	14/6/2018	14	6	2018	21:05:20	75920	0.1	21	5	20	933	0.051513672	3.4482422	0.056152344	0.22387695	-0.92260742	4.1384277	0.30810547	0	0	0	0	0	0	0	0	0	0.95117188	0.048828125	0.38916016	-0.29614258	-0.008056641	-0.084960938	0.01	39372.95	0.001	-90.72	0.01
160	161	161	Category E	0.071777344	0.21582031	-0.95996094	-0.15527344	0.030029297	0.42822266	0.32	0.01	14/6/2018	14	6	2018	21:05:20	75920	0.2	21	5	20	945	0.051513672	3.4482422	0.052490234	0.22412109	-0.92236328	3.5290527	0.042724609	0	0	0	0	0	0	0	0	0	0.95068359	0.049316406	0.064941406	0.019042969	-0.008300781	-0.037353516	0.01	39372.95	0.001	-90.72	0.01
161	162	162	Category E	-0.035888672	0.20385742	-0.81591797	-0.18823242	-0.003662109	0.41259766	0.32	0.01	14/6/2018	14	6	2018	21:05:20	75920	0.3	21	5	20	957	0.051513672	3.4482422	0.069335938	0.23022461	-0.89038086	2.8554688	0.13183594	0	0	0	0	0	0	0	0	0	0.92236328	0.077636719	0.20654297	-0.10522461	-0.026367188	0.074462891	0.01	39372.95	0.001	-90.72	0.01
162	163	163	Category E	0	0.20385742	-0.75585938	-0.21606445	0.008789063	0.40429688	0.32	0.01	14/6/2018	14	6	2018	21:05:20	75920	0.4	21	5	20	957	0.051513672	3.4482422	0.065185547	0.22094727	-0.88818359	4.1337891	0.1484375	0	0	0	0	0	0	0	0	0	0.91748047	0.082519531	0.21459961	-0.065185547	-0.017089844	0.13232422	0.01	39372.95	0.001	-90.72	0.01
163	164	164	Category E	-0.10791016	0.19189453	-0.91186523	-0.20239258	0.021240234	0.41479492	0.33	0.01	14/6/2018	14	6	2018	21:05:20	75920	0.5	21	5	20	957	0.051513672	3.4482422	0.063476563	0.21899414	-0.88964844	5.7270508	0.17480469	0	0	0	0	0	0	0	0	0	0.91821289	0.081787109	0.22070313	-0.17138672	-0.027099609	-0.021972656	0.01	39372.95	0.001	-90.72	0.01
164	165	165	Category E	0.095947266	0.35986328	-0.76782227	-0.21191406	0.048095703	0.39477539	0.33	0.01	14/6/2018	14	6	2018	21:05:20	75920	0.6	21	5	20	945	0.051513672	3.4482422	0.057373047	0.2121582	-0.88598633	6.2145996	0.19287109	0	0	0	0	0	0	0	0	0	0.9128418	0.087158203	0.30419922	0.038330078	0.14746094	0.11816406	0.01	39372.95	0.001	-90.72	0.01
165	166	166	Category E	0.13183594	0.16796875	-0.76782227	-0.17431641	0.075195313	0.41625977	0.33	0.01	14/6/2018	14	6	2018	21:05:20	75920	0.7	21	5	20	896	0.051513672	3.4482422	0.067626953	0.20727539	-0.88598633	6.5146484	0.14013672	0	0	0	0	0	0	0	0	0	0.91235352	0.087646484	0.22167969	0.063964844	-0.039306641	0.11816406	0.01	39372.95	0.001	-90.72	0.01
166	167	167	Category E	0.13183594	0.20385742	-0.85180664	-0.17651367	0.054443359	0.41796875	0.33	0.01	14/6/2018	14	6	2018	21:05:20	75920	0.8	21	5	20	884	0.051513672	3.4482422	0.067382813	0.21166992	-0.88525391	4.0273438	0.072753906	0	0	0	0	0	0	0	0	0	0.91259766	0.087402344	0.10546875	0.064208984	-0.0078125	0.033447266	0.01	39372.95	0.001	-90.72	0.01
167	168	168	Category E	0.095947266	0.11987305	-0.92382813	-0.19140625	0.046142578	0.42456055	0.33	0.01	14/6/2018	14	6	2018	21:05:20	75920	0.9	21	5	20	871	0.051513672	3.4482422	0.06640625	0.20776367	-0.88549805	3.5598145	0.1003418	0	0	0	0	0	0	0	0	0	0.91210938	0.087890625	0.15551758	0.029296875	-0.087890625	-0.038085938	0.01	39372.95	0.001	-90.72	0.01
168	169	169	Category E	-0.15576172	0.16796875	-0.95996094	-0.23803711	0.040039063	0.40307617	0.33	0.01	14/6/2018	14	6	2018	21:05:21	75921	0	21	5	21	859	0.051513672	3.4482422	0.065429688	0.20996094	-0.88842773	1.3066406	0.23632813	0	0	0	0	0	0	0	0	0	0.9152832	0.084716797	0.3347168	-0.22119141	-0.041992188	-0.071289063	0.01	39372.95	0.001	-90.72	0.01
169	170	170	Category E	0.16796875	0.20385742	-0.91186523	-0.25244141	0.011230469	0.3840332	0.33	0.01	14/6/2018	14	6	2018	21:05:21	75921	0.1	21	5	21	896	0.051513672	3.4482422	0.067138672	0.20996094	-0.89038086	1.0080566	0.10302734	0	0	0	0	0	0	0	0	0	0.91723633	0.082763672	0.12817383	0.10058594	-0.006103516	-0.021240234	0.01	39372.95	0.001	-90.72	0.01
170	171	171	Category E	0.071777344	0.20385742	-0.86376953	-0.23144531	-0.00390625	0.39868164	0.33	0.01	14/6/2018	14	6	2018	21:05:21	75921	0.2	21	5	21	908	0.051513672	3.4482422	0.069091797	0.20874023	-0.8918457	1.3845215	0.028564453	0	0	0	0	0	0	0	0	0	0.91845703	0.081542969	0.035644531	0.002441406	-0.004882813	0.028076172	0.01	39372.95	0.001	-90.72	0.01
171	172	172	Category E	0.41992188	0.31176758	-1.0439453	-0.28320313	-0.001220703	0.37402344	0.33	0.01	14/6/2018	14	6	2018	21:05:21	75921	0.3	21	5	21	921	0.051513672	3.4482422	0.073974609	0.21069336	-0.89038086	2.8684082	0.39135742	0	0	0	0	0	0	0	0	0	0.91821289	0.081787109	0.59985352	0.34570313	0.10083008	-0.15332031	0.01	39372.95	0.001	-90.72	0.01
172	173	173	Category E	0.23999023	0.20385742	-0.88793945	-0.27001953	-0.005615234	0.38549805	0.33	0.01	14/6/2018	14	6	2018	21:05:21	75921	0.4	21	5	21	933	0.051513672	3.4482422	0.072753906	0.21313477	-0.88989258	2.939209	0.16723633	0	0	0	0	0	0	0	0	0	0.91796875	0.08203125	0.1784668	0.16699219	-0.009277344	0.001953125	0.01	39372.95	0.001	-90.72	0.01
173	174	174	Category E	-0.011962891	0.15576172	-0.93579102	-0.27905273	0.005371094	0.37646484	0.34	0.01	14/6/2018	14	6	2018	21:05:21	75921	0.5	21	5	21	920	0.051513672	3.4482422	0.072021484	0.21337891	-0.89160156	5.3410645	0.11108398	0	0	0	0	0	0	0	0	0	0.91967773	0.080322266	0.18603516	-0.083984375	-0.057617188	-0.043945313	0.01	39372.95	0.001	-90.72	0.01
174	175	175	Category E	0.35986328	0.23999023	-0.79199219	-0.32373047	0.073242188	0.32885742	0.34	0.01	14/6/2018	14	6	2018	21:05:21	75921	0.6	21	5	21	933	0.051513672	3.4482422	0.071044922	0.21386719	-0.89257813	7.7033691	0.30688477	0	0	0	0	0	0	0	0	0	0.9206543	0.079345703	0.4152832	0.28857422	0.025878906	0.10058594	0.01	39372.95	0.001	-90.72	0.01
175	176	176	Category E	0.32397461	0.20385742	-1.0319824	-0.34521484	0.091064453	0.3347168	0.34	0.01	14/6/2018	14	6	2018	21:05:21	75921	0.7	21	5	21	908	0.051513672	3.4482422	0.067138672	0.21435547	-0.89379883	8.6762695	0.29150391	0	0	0	0	0	0	0	0	0	0.92163086	0.078369141	0.40527344	0.2565918	-0.010498047	-0.13793945	0.01	39372.95	0.001	-90.72	0.01
176	177	177	Category E	0.13183594	0.2277832	-0.75585938	-0.31103516	0.080078125	0.3515625	0.34	0.01	14/6/2018	14	6	2018	21:05:21	75921	0.8	21	5	21	921	0.051513672	3.4482422	0.064453125	0.21264648	-0.89208984	7.3041992	0.15258789	0	0	0	0	0	0	0	0	0	0.91943359	0.080566406	0.21826172	0.067138672	0.014892578	0.13623047	0.01	39372.95	0.001	-90.72	0.01
177	178	178	Category E	0.023925781	0.20385742	-0.79199219	-0.33886719	0.046386719	0.34326172	0.34	0.01	14/6/2018	14	6	2018	21:05:21	75921	0.9	21	5	21	896	0.051513672	3.4482422	0.062011719	0.21289063	-0.89331055	3.2548828	0.10864258	0	0	0	0	0	0	0	0	0	0.92041016	0.079589844	0.14868164	-0.038085938	-0.009033203	0.10131836	0.01	39372.95	0.001	-90.72	0.01
178	179	179	Category E	0.26391602	0.27587891	-0.68383789	-0.3527832	0.01953125	0.3190918	0.34	0.01	14/6/2018	14	6	2018	21:05:22	75922	0	21	5	22	871	0.051513672	3.4482422	0.060058594	0.21313477	-0.89428711	1.3010254	0.29956055	0	0	0	0	0	0	0	0	0	0.92138672	0.078613281	0.47680664	0.20361328	0.0625	0.21044922	0.01	39372.95	0.001	-90.72	0.01
179	180	180	Category E	0.2277832	0.31176758	-1.1279297	-0.30786133	0.006591797	0.34716797	0.34	0.01	14/6/2018	14	6	2018	21:05:22	75922	0.111	21	5	22	884	0.051513672	3.4482422	0.058105469	0.21337891	-0.89282227	0.81567383	0.3059082	0	0	0	0	0	0	0	0	0	0.91967773	0.080322266	0.50268555	0.16943359	0.098144531	-0.23510742	0.01	39372.95	0.001	-90.72	0.01
180	181	181	Category E	-0.047851563	0.2277832	-1.0078125	-0.28686523	-0.014648438	0.36083984	0.34	0.01	14/6/2018	14	6	2018	21:05:22	75922	0.222	21	5	22	871	0.051513672	3.4482422	0.054443359	0.21313477	-0.89404297	0.42016602	0.15356445	0	0	0	0	0	0	0	0	0	0.9206543	0.079345703	0.23046875	-0.10229492	0.014404297	-0.11352539	0.01	39372.95	0.001	-90.72	0.01
181	182	182	Category E	0.16796875	0.17993164	-0.83984375	-0.24560547	0.062988281	0.3984375	0.34	0.01	14/6/2018	14	6	2018	21:05:22	75922	0.333	21	5	22	896	0.051513672	3.4482422	0.051269531	0.21337891	-0.89428711	4.4885254	0.1328125	0	0	0	0	0	0	0	0	0	0.92089844	0.079101563	0.20458984	0.11645508	-0.033447266	0.054443359	0.01	39372.95	0.001	-90.72	0.01
182	183	183	Category E	0.23999023	0.20385742	-0.86376953	-0.23608398	0.09765625	0.38696289	0.34	0.01	14/6/2018	14	6	2018	21:05:22	75922	0.444	21	5	22	884	0.051513672	3.4482422	0.048583984	0.21362305	-0.89306641	4.7158203	0.19384766	0	0	0	0	0	0	0	0	0	0.91967773	0.080322266	0.23071289	0.19116211	-0.009765625	0.029296875	0.01	39372.95	0.001	-90.72	0.01
183	184	184	Category E	0.21582031	0.20385742	-0.85180664	-0.25488281	0.10717773	0.3815918	0.35	0.01	14/6/2018	14	6	2018	21:05:22	75922	0.555	21	5	22	896	0.051513672	3.4482422	0.043945313	0.21411133	-0.89550781	1.9375	0.17749023	0	0	0	0	0	0	0	0	0	0.921875	0.078125	0.22583008	0.17163086	-0.010253906	0.043701172	0.01	39372.95	0.001	-90.72	0.01
184	185	185	Category E	0.071777344	0.21582031	-0.86376953	-0.23925781	0.10180664	0.40087891	0.35	0.01	14/6/2018	14	6	2018	21:05:22	75922	0.666	21	5	22	908	0.051513672	3.4482422	0.041748047	0.2121582	-0.89501953	3.8581543	0.043212891	0	0	0	0	0	0	0	0	0	0.9206543	0.079345703	0.064697266	0.029785156	0.003417969	0.03125	0.01	39372.95	0.001	-90.72	0.011
185	186	186	Category E	-0.071777344	0.14379883	-0.93579102	-0.26513672	0.086425781	0.38598633	0.35	0.011	14/6/2018	14	6	2018	21:05:22	75922	0.777	21	5	22	896	0.051513672	3.4482422	0.038818359	0.21142578	-0.89453125	9.1611328	0.13598633	0	0	0	0	0	0	0	0	0	0.92016602	0.079833984	0.21948242	-0.1105957	-0.067626953	-0.041015625	0.01	39372.95	0.001	-90.72	0.011
186	187	187	Category E	0.13183594	0.19189453	-0.81591797	-0.25195313	0.076416016	0.3840332	0.35	0.011	14/6/2018	14	6	2018	21:05:22	75922	0.888	21	5	22	896	0.051513672	3.4482422	0.037353516	0.21118164	-0.89428711	11.765381	0.12426758	0	0	0	0	0	0	0	0	0	0.91967773	0.080322266	0.19213867	0.094238281	-0.019287109	0.078369141	0.01	39372.95	0.001	-90.72	0.011
187	188	188	Category E	0.023925781	0.2277832	-0.74389648	-0.22070313	0.072509766	0.40087891	0.35	0.011	14/6/2018	14	6	2018	21:05:23	75923	0	21	5	23	871	0.051513672	3.4482422	0.035644531	0.21240234	-0.89331055	8.8764648	0.15063477	0	0	0	0	0	0	0	0	0	0.91894531	0.081054688	0.17675781	-0.01171875	0.015136719	0.14941406	0.01	39372.95	0.001	-90.72	0.011
188	189	189	Category E	0.011962891	0.29980469	-1.079834	-0.19775391	0.079101563	0.41186523	0.35	0.011	14/6/2018	14	6	2018	21:05:23	75923	0.1	21	5	23	847	0.051513672	3.4482422	0.032470703	0.21166992	-0.89160156	8.3930664	0.20849609	0	0	0	0	0	0	0	0	0	0.91699219	0.083007813	0.29663086	-0.020507813	0.087890625	-0.18798828	0.011	39282.23	0	0	0.011
189	190	190	Category E	0.059814453	0.13183594	-1.0917969	-0.17773438	0.079833984	0.42041016	0.35	0.011	14/6/2018	14	6	2018	21:05:23	75923	0.2	21	5	23	847	0.051513672	3.4482422	0.030761719	0.21191406	-0.89379883	10.926025	0.21533203	0	0	0	0	0	0	0	0	0	0.91918945	0.080810547	0.30688477	0.028808594	-0.080078125	-0.19775391	0.011	39282.23	0	0	0.011
190	191	191	Category E	0.16796875	0.14379883	-0.91186523	-0.12841797	0.059570313	0.43847656	0.35	0.011	14/6/2018	14	6	2018	21:05:23	75923	0.3	21	5	23	871	0.051513672	3.4482422	0.030273438	0.21240234	-0.89453125	8.3833008	0.15478516	0	0	0	0	0	0	0	0	0	0.91992188	0.080078125	0.22363281	0.13745117	-0.068603516	-0.017089844	0.011	39282.23	0	0	0.011
191	192	192	Category E	-0.023925781	0.16796875	-0.83984375	-0.13842773	0.052246094	0.43505859	0.35	0.011	14/6/2018	14	6	2018	21:05:23	75923	0.4	21	5	23	896	0.051513672	3.4482422	0.025146484	0.2121582	-0.89697266	2.7805176	0.087402344	0	0	0	0	0	0	0	0	0	0.92211914	0.077880859	0.15087891	-0.049072266	-0.044189453	0.057128906	0.011	39282.23	0	0	0.011
192	193	193	Category E	-0.11987305	0.17993164	-0.93579102	-0.16333008	0.054199219	0.42431641	0.35	0.011	14/6/2018	14	6	2018	21:05:23	75923	0.5	21	5	23	920	0.051513672	3.4482422	0.020996094	0.21020508	-0.89624023	0.47387695	0.14941406	0	0	0	0	0	0	0	0	0	0.9206543	0.079345703	0.2109375	-0.14086914	-0.030273438	-0.039306641	0.011	39282.23	0	0	0.011
193	194	194	Category E	-0.071777344	0.19189453	-0.86376953	-0.16455078	0.0703125	0.4284668	0.36	0.011	14/6/2018	14	6	2018	21:05:23	75923	0.6	21	5	23	920	0.051513672	3.4482422	0.017822266	0.2097168	-0.89770508	0.95410156	0.097412109	0	0	0	0	0	0	0	0	0	0.92211914	0.077880859	0.14160156	-0.089599609	-0.017822266	0.033935547	0.011	39282.23	0	0	0.011
194	195	195	Category L	-0.059814453	0.20385742	-0.89990234	-0.17871094	-0.00390625	0.41503906	0.37	0.011	14/6/2018	14	6	2018	21:05:25	75925	0	21	5	25	908	0.051513672	3.4482422	0.016357422	0.20922852	-0.89819336	3.9985352	0.076416016	0	0	0	0	0	0	0	0	0	0.92236328	0.077636719	0.083251953	-0.076171875	-0.005371094	-0.001464844	0.011	39282.23	0	0	0.011
195	196	196	Category L	-0.023925781	0.20385742	-0.88793945	-0.18701172	-0.013183594	0.41772461	0.37	0.011	14/6/2018	14	6	2018	21:05:25	75925	0.099	21	5	25	896	0.051513672	3.4482422	0.015380859	0.20922852	-0.89746094	9.206543	0.040771484	0	0	0	0	0	0	0	0	0	0.92163086	0.078369141	0.054443359	-0.039306641	-0.005371094	0.009521484	0.011	39282.23	0	0	0.011
196	197	197	Category L	-0.023925781	0.20385742	-0.89990234	-0.17871094	-0.004882813	0.41113281	0.37	0.011	14/6/2018	14	6	2018	21:05:25	75925	0.199	21	5	25	908	0.051513672	3.4482422	0.012207031	0.20874023	-0.89892578	11.033691	0.036621094	0	0	0	0	0	0	0	0	0	0.9230957	0.076904297	0.041992188	-0.036132813	-0.004882813	-0.000732422	0.011	39282.23	0	0	0.011
197	198	198	Category L	-0.023925781	0.21582031	-0.89990234	-0.18457031	-0.012695313	0.41992188	0.37	0.011	14/6/2018	14	6	2018	21:05:25	75925	0.3	21	5	25	884	0.051513672	3.4482422	0.013671875	0.20898438	-0.8984375	11.467041	0.038330078	0	0	0	0	0	0	0	0	0	0.92260742	0.077392578	0.045654297	-0.037597656	0.006591797	-0.001220703	0.011	39282.23	0	0	0.011
198	199	199	Category L	-0.023925781	0.21582031	-0.89990234	-0.18066406	-0.005859375	0.40478516	0.37	0.011	14/6/2018	14	6	2018	21:05:25	75925	0.4	21	5	25	884	0.051513672	3.4482422	0.012939453	0.20654297	-0.89746094	12.613281	0.037841797	0	0	0	0	0	0	0	0	0	0.92089844	0.079101563	0.048339844	-0.036865234	0.009033203	-0.002197266	0.011	39282.23	0	0	0.011
199	200	200	Category L	-0.011962891	0.21582031	-0.92382813	-0.18432617	-0.012451172	0.41870117	0.37	0.011	14/6/2018	14	6	2018	21:05:25	75925	0.5	21	5	25	896	0.051513672	3.4482422	0.013183594	0.20678711	-0.89501953	15.198975	0.0390625	0	0	0	0	0	0	0	0	0	0.91870117	0.081298828	0.062744141	-0.025146484	0.008789063	-0.028564453	0.011	39282.23	0	0	0.011
200	201	201	Category L	-0.047851563	0.20385742	-0.89990234	-0.17822266	-0.006347656	0.42114258	0.38	0.011	14/6/2018	14	6	2018	21:05:25	75925	0.6	21	5	25	871	0.051513672	3.4482422	0.015625	0.20654297	-0.89355469	15.225586	0.063720703	0	0	0	0	0	0	0	0	0	0.91723633	0.082763672	0.072509766	-0.063476563	-0.002685547	-0.006103516	0.011	39282.23	0	0	0.011
201	202	202	Category L	-0.035888672	0.20385742	-0.88793945	-0.1784668	-0.00390625	0.41918945	0.38	0.011	14/6/2018	14	6	2018	21:05:25	75925	0.7	21	5	25	871	0.051513672	3.4482422	0.013916016	0.20654297	-0.89233398	13.01001	0.050048828	0	0	0	0	0	0	0	0	0	0.91601563	0.083984375	0.057128906	-0.049804688	-0.002685547	0.004394531	0.011	39282.23	0	0	0.011
202	203	203	Category L	-0.023925781	0.20385742	-0.91186523	-0.17749023	-0.006835938	0.42895508	0.38	0.011	14/6/2018	14	6	2018	21:05:25	75925	0.8	21	5	25	871	0.051513672	3.4482422	0.013671875	0.20654297	-0.89282227	11.39209	0.041992188	0	0	0	0	0	0	0	0	0	0.91650391	0.083496094	0.059082031	-0.037597656	-0.002685547	-0.018798828	0.011	39282.23	0	0	0.011
203	204	204	Category L	-0.011962891	0.20385742	-0.91186523	-0.17749023	-0.007080078	0.41601563	0.38	0.011	14/6/2018	14	6	2018	21:05:25	75925	0.9	21	5	25	859	0.051513672	3.4482422	0.012695313	0.20654297	-0.89428711	10.203125	0.030273438	0	0	0	0	0	0	0	0	0	0.91796875	0.08203125	0.044921875	-0.024658203	-0.002685547	-0.017333984	0.011	39282.23	0	0	0.011
204	205	205	Category L	-0.035888672	0.21582031	-0.93579102	-0.17700195	-0.006591797	0.41088867	0.38	0.011	14/6/2018	14	6	2018	21:05:26	75926	0	21	5	26	884	0.051513672	3.4482422	0.013671875	0.20678711	-0.89379883	8.4941406	0.065429688	0	0	0	0	0	0	0	0	0	0.91772461	0.082275391	0.10009766	-0.049560547	0.008789063	-0.041748047	0.011	39282.23	0	0	0.011
205	206	206	Category L	-0.071777344	0.20385742	-0.92382813	-0.18652344	-0.008056641	0.41992188	0.38	0.011	14/6/2018	14	6	2018	21:05:26	75926	0.125	21	5	26	871	0.051757813	3.407959	0.012207031	0.20483398	-0.89526367	6.1816406	0.088623047	0	0	0	0	0	0	0	0	0	0.91845703	0.081542969	0.11352539	-0.083984375	-0.000976563	-0.028320313	0.011	39282.23	0	0	0.011
206	207	207	Category L	-0.023925781	0.21582031	-0.91186523	-0.18041992	-0.008300781	0.41992188	0.38	0.011	14/6/2018	14	6	2018	21:05:26	75926	0.25	21	5	26	908	0.051757813	3.407959	0.010253906	0.20532227	-0.89672852	5.4089355	0.038574219	0	0	0	0	0	0	0	0	0	0.92016602	0.079833984	0.059326172	-0.034179688	0.010253906	-0.014892578	0.011	39282.23	0	0	0.011
207	208	208	Category L	-0.011962891	0.20385742	-0.91186523	-0.17871094	-0.009277344	0.4140625	0.38	0.011	14/6/2018	14	6	2018	21:05:26	75926	0.375	21	5	26	933	0.051757813	3.407959	0.008056641	0.20532227	-0.89697266	4.7109375	0.024902344	0	0	0	0	0	0	0	0	0	0.92041016	0.079589844	0.036376953	-0.020019531	-0.001464844	-0.014648438	0.011	39282.23	0	0	0.011
208	209	209	Category L	-0.011962891	0.20385742	-0.92382813	-0.1887207	-0.006103516	0.43017578	0.38	0.011	14/6/2018	14	6	2018	21:05:26	75926	0.5	21	5	26	933	0.051757813	3.407959	0.005859375	0.20654297	-0.89697266	3.5297852	0.031982422	0	0	0	0	0	0	0	0	0	0.9206543	0.079345703	0.047119141	-0.017822266	-0.002685547	-0.026611328	0.011	39282.23	0	0	0.011
209	210	210	Category L	-0.047851563	0.20385742	-0.88793945	-0.18286133	-0.008056641	0.41992188	0.38	0.011	14/6/2018	14	6	2018	21:05:26	75926	0.625	21	5	26	933	0.051757813	3.407959	0.007080078	0.20678711	-0.89648438	1.9135742	0.055664063	0	0	0	0	0	0	0	0	0	0.92016602	0.079833984	0.066894531	-0.054931641	-0.002929688	0.008544922	0.011	39282.23	0	0	0.011
210	211	211	Category L	-0.023925781	0.21582031	-0.92382813	-0.17578125	-0.00390625	0.42626953	0.39	0.011	14/6/2018	14	6	2018	21:05:26	75926	0.75	21	5	26	896	0.051757813	3.407959	0.004638672	0.20751953	-0.89648438	0.82543945	0.040283203	0	0	0	0	0	0	0	0	0	0.92016602	0.079833984	0.064208984	-0.028564453	0.008056641	-0.027099609	0.011	39282.23	0	0	0.011
211	212	212	Category L	-0.011962891	0.20385742	-0.89990234	-0.18164063	-0.010498047	0.41674805	0.39	0.011	14/6/2018	14	6	2018	21:05:26	75926	0.875	21	5	26	871	0.051757813	3.407959	0.003662109	0.20776367	-0.89672852	0.38061523	0.016357422	0	0	0	0	0	0	0	0	0	0.9206543	0.079345703	0.022460938	-0.015625	-0.00390625	-0.002929688	0.011	39282.23	0	0	0.011
212	213	213	Category L	-0.047851563	0.20385742	-0.92382813	-0.17333984	-0.005615234	0.42016602	0.39	0.011	14/6/2018	14	6	2018	21:05:27	75927	0	21	5	27	859	0.051757813	3.407959	-0.000976563	0.20800781	-0.8972168	0.098388672	0.053955078	0	0	0	0	0	0	0	0	0	0.92089844	0.079101563	0.077392578	-0.046875	-0.004150391	-0.026367188	0.011	39282.23	0	0	0.011
213	214	214	Category L	-0.047851563	0.20385742	-0.88793945	-0.17138672	-0.006591797	0.4230957	0.39	0.011	14/6/2018	14	6	2018	21:05:27	75927	0.1	21	5	27	884	0.051757813	3.407959	-0.00390625	0.20800781	-0.89624023	0.071533203	0.044677734	0	0	0	0	0	0	0	0	0	0.92016602	0.079833984	0.056396484	-0.043701172	-0.004150391	0.008300781	0.011	39282.23	0	0	0.011
214	215	215	Category L	-0.059814453	0.19189453	-0.88793945	-0.17285156	-0.005859375	0.41015625	0.39	0.011	14/6/2018	14	6	2018	21:05:27	75927	0.2	21	5	27	871	0.051757813	3.407959	-0.00390625	0.20849609	-0.89624023	0.026611328	0.058837891	0	0	0	0	0	0	0	0	0	0.92016602	0.079833984	0.081054688	-0.055664063	-0.016601563	0.008300781	0.011	39282.23	0	0	0.011
215	216	216	Category L	-0.059814453	0.20385742	-0.91186523	-0.18432617	-0.004394531	0.43212891	0.39	0.011	14/6/2018	14	6	2018	21:05:27	75927	0.3	21	5	27	871	0.051757813	3.407959	-0.010009766	0.20776367	-0.89916992	0.34204102	0.051269531	0	0	0	0	0	0	0	0	0	0.92285156	0.077148438	0.066162109	-0.049560547	-0.00390625	-0.012451172	0.011	39282.23	0	0	0.011
216	217	217	Category L	-0.059814453	0.21582031	-0.89990234	-0.17504883	-0.004882813	0.41601563	0.39	0.011	14/6/2018	14	6	2018	21:05:27	75927	0.4	21	5	27	871	0.051757813	3.407959	-0.013183594	0.20727539	-0.89404297	0.34814453	0.047607422	0	0	0	0	0	0	0	0	0	0.91796875	0.08203125	0.060546875	-0.046386719	0.008300781	-0.005615234	0.011	39282.23	0	0	0.011
217	218	218	Category L	-0.035888672	0.20385742	-0.89990234	-0.17382813	-0.013427734	0.42602539	0.39	0.011	14/6/2018	14	6	2018	21:05:27	75927	0.5	21	5	27	871	0.051757813	3.407959	-0.015136719	0.20605469	-0.89550781	0.2043457	0.020996094	0	0	0	0	0	0	0	0	0	0.91918945	0.080810547	0.026855469	-0.020507813	-0.002197266	-0.004150391	0.011	39282.23	0	0	0.011
218	219	219	Category L	-0.023925781	0.20385742	-0.88793945	-0.17504883	-0.004882813	0.42114258	0.39	0.011	14/6/2018	14	6	2018	21:05:27	75927	0.6	21	5	27	921	0.051757813	3.407959	-0.016845703	0.20605469	-0.89697266	0.43432617	0.01171875	0	0	0	0	0	0	0	0	0	0.9206543	0.079345703	0.018554688	-0.006835938	-0.002197266	0.009033203	0.011	39282.23	0	0	0.011
219	220	220	Category L	-0.023925781	0.21582031	-0.82788086	-0.17260742	-0.006591797	0.4152832	0.39	0.011	14/6/2018	14	6	2018	21:05:27	75927	0.7	21	5	27	933	0.051757813	3.407959	-0.021484375	0.20532227	-0.8996582	0.11938477	0.072509766	0	0	0	0	0	0	0	0	0	0.9230957	0.076904297	0.084228516	-0.002197266	0.010253906	0.071777344	0.011	39282.23	0	0	0.011
220	221	221	Category L	-0.095947266	0.20385742	-0.89990234	-0.1809082	-0.010498047	0.42578125	0.4	0.011	14/6/2018	14	6	2018	21:05:27	75927	0.8	21	5	27	933	0.051757813	3.407959	-0.025878906	0.20263672	-0.89599609	0.49438477	0.069824219	0	0	0	0	0	0	0	0	0	0.91894531	0.081054688	0.074707031	-0.069824219	0.000976563	-0.003662109	0.011	39282.23	0	0	0.011
221	222	222	Category L	-0.071777344	0.19189453	-0.89990234	-0.17407227	-0.003173828	0.42211914	0.4	0.011	14/6/2018	14	6	2018	21:05:27	75927	0.9	21	5	27	921	0.051757813	3.407959	-0.022949219	0.20288086	-0.89550781	0.50268555	0.049804688	0	0	0	0	0	0	0	0	0	0.91845703	0.081542969	0.063720703	-0.048583984	-0.010986328	-0.004150391	0.011	39282.23	0	0	0.011
222	223	223	Category L	-0.035888672	0.19189453	-0.91186523	-0.1784668	-0.006591797	0.42016602	0.4	0.011	14/6/2018	14	6	2018	21:05:28	75928	0	21	5	28	884	0.051757813	3.407959	-0.027832031	0.20532227	-0.8984375	0.62084961	0.020263672	0	0	0	0	0	0	0	0	0	0.92211914	0.077880859	0.034423828	-0.0078125	-0.013427734	-0.013183594	0.011	39282.23	0	0	0.011
223	224	224	Category L	-0.023925781	0.19189453	-0.91186523	-0.16894531	-0.009277344	0.41699219	0.4	0.011	14/6/2018	14	6	2018	21:05:28	75928	0.1	21	5	28	896	0.051757813	3.407959	-0.029296875	0.20605469	-0.8996582	0.84399414	0.019287109	0	0	0	0	0	0	0	0	0	0.92333984	0.076660156	0.031494141	0.005371094	-0.014160156	-0.011962891	0.011	39282.23	0	0	0.011
224	225	225	Category L	-0.071777344	0.20385742	-0.91186523	-0.17773438	-0.008300781	0.41674805	0.4	0.011	14/6/2018	14	6	2018	21:05:28	75928	0.2	21	5	28	908	0.051757813	3.407959	-0.036132813	0.20678711	-0.90161133	0.65820313	0.036865234	0	0	0	0	0	0	0	0	0	0.92578125	0.07421875	0.048583984	-0.035400391	-0.002929688	-0.010009766	0.011	39282.23	0	0	0.011
225	226	226	Category L	-0.047851563	0.21582031	-0.88793945	-0.17260742	-0.00390625	0.41503906	0.4	0.011	14/6/2018	14	6	2018	21:05:28	75928	0.3	21	5	28	908	0.051757813	3.407959	-0.035644531	0.20678711	-0.90063477	0.003417969	0.01953125	0	0	0	0	0	0	0	0	0	0.92480469	0.075195313	0.033691406	-0.011962891	0.008789063	0.012695313	0.011	39282.23	0	0	0.011
226	227	227	Category L	-0.059814453	0.21582031	-0.91186523	-0.17407227	-0.009277344	0.41699219	0.4	0.011	14/6/2018	14	6	2018	21:05:28	75928	0.4	21	5	28	933	0.051757813	3.407959	-0.035400391	0.20751953	-0.90185547	0.40869141	0.02734375	0	0	0	0	0	0	0	0	0	0.92626953	0.073730469	0.041992188	-0.024169922	0.008056641	-0.009765625	0.011	39282.23	0	0	0.011
227	228	228	Category L	-0.059814453	0.21582031	-0.87597656	-0.17749023	-0.009033203	0.43017578	0.4	0.011	14/6/2018	14	6	2018	21:05:28	75928	0.5	21	5	28	933	0.051757813	3.407959	-0.036132813	0.20800781	-0.90161133	0.050537109	0.035644531	0	0	0	0	0	0	0	0	0	0.92602539	0.073974609	0.056884766	-0.0234375	0.007568359	0.025634766	0.011	39282.23	0	0	0.011
228	229	229	Category L	-0.035888672	0.20385742	-0.87597656	-0.17163086	-0.007324219	0.41943359	0.4	0.011	14/6/2018	14	6	2018	21:05:28	75928	0.6	21	5	28	921	0.051757813	3.407959	-0.037353516	0.20776367	-0.90332031	0.11523438	0.027587891	0	0	0	0	0	0	0	0	0	0.92749023	0.072509766	0.032958984	0.001464844	-0.00390625	0.02734375	0.011	39282.23	0	0	0.011
229	230	230	Category L	-0.059814453	0.20385742	-0.91186523	-0.16796875	-0.00390625	0.42749023	0.4	0.011	14/6/2018	14	6	2018	21:05:28	75928	0.7	21	5	28	933	0.051757813	3.407959	-0.035644531	0.20654297	-0.89892578	0.20239258	0.02734375	0	0	0	0	0	0	0	0	0	0.9230957	0.076904297	0.039550781	-0.023925781	-0.002685547	-0.012695313	0.011	39282.23	0	0	0.011
230	231	231	Category L	-0.047851563	0.20385742	-0.92382813	-0.17407227	-0.010009766	0.42211914	0.41	0.011	14/6/2018	14	6	2018	21:05:28	75928	0.8	21	5	28	908	0.051757813	3.407959	-0.034912109	0.20825195	-0.8972168	0.49658203	0.029541016	0	0	0	0	0	0	0	0	0	0.921875	0.078125	0.043701172	-0.012695313	-0.004394531	-0.026367188	0.011	39282.23	0	0	0.011
231	232	232	Category L	-0.035888672	0.17993164	-0.89990234	-0.17163086	-0.00390625	0.42626953	0.41	0.011	14/6/2018	14	6	2018	21:05:28	75928	0.9	21	5	28	884	0.051757813	3.407959	-0.036132813	0.20996094	-0.89428711	0.58740234	0.030517578	0	0	0	0	0	0	0	0	0	0.91918945	0.080810547	0.035888672	0.000244141	-0.030029297	-0.005371094	0.011	39282.23	0	0	0.011
232	233	233	Category L	-0.059814453	0.19189453	-0.88793945	-0.17407227	-0.010986328	0.42407227	0.41	0.011	14/6/2018	14	6	2018	21:05:29	75929	0	21	5	29	896	0.051757813	3.407959	-0.037597656	0.21069336	-0.89282227	0.45605469	0.029296875	0	0	0	0	0	0	0	0	0	0.91796875	0.08203125	0.045654297	-0.021972656	-0.018798828	0.004882813	0.011	39282.23	0	0	0.011
233	234	234	Category L	-0.047851563	0.20385742	-0.87597656	-0.17333984	-0.010742188	0.41918945	0.41	0.011	14/6/2018	14	6	2018	21:05:29	75929	0.1	21	5	29	908	0.051757813	3.407959	-0.038085938	0.21069336	-0.89086914	0.017822266	0.019042969	0	0	0	0	0	0	0	0	0	0.91625977	0.083740234	0.031494141	-0.009521484	-0.006835938	0.014892578	0.011	39282.23	0	0	0.011
234	235	235	Category L	-0.071777344	0.21582031	-0.86376953	-0.17773438	-0.008300781	0.41918945	0.41	0.011	14/6/2018	14	6	2018	21:05:29	75929	0.2	21	5	29	908	0.051757813	3.407959	-0.037109375	0.2121582	-0.88964844	0.29052734	0.043212891	0	0	0	0	0	0	0	0	0	0.9152832	0.084716797	0.063964844	-0.034423828	0.003417969	0.025878906	0.011	39282.23	0	0	0.011
235	236	236	Category L	-0.023925781	0.20385742	-0.85180664	-0.18041992	-0.01171875	0.41479492	0.41	0.011	14/6/2018	14	6	2018	21:05:29	75929	0.3	21	5	29	945	0.051757813	3.407959	-0.040283203	0.21386719	-0.89306641	0.093994141	0.045654297	0	0	0	0	0	0	0	0	0	0.91918945	0.080810547	0.067871094	0.016357422	-0.010009766	0.041259766	0.011	39282.23	0	0	0.011
236	237	237	Category L	-0.023925781	0.21582031	-0.87597656	-0.18188477	-0.018798828	0.41894531	0.41	0.011	14/6/2018	14	6	2018	21:05:29	75929	0.4	21	5	29	945	0.051757813	3.407959	-0.041748047	0.21459961	-0.89428711	0.57861328	0.025390625	0	0	0	0	0	0	0	0	0	0.9206543	0.079345703	0.037353516	0.017822266	0.000976563	0.018310547	0.011	39282.23	0	0	0.011
237	238	238	Category L	-0.083984375	0.20385742	-0.87597656	-0.17211914	-0.010009766	0.42504883	0.41	0.011	14/6/2018	14	6	2018	21:05:29	75929	0.5	21	5	29	933	0.051757813	3.407959	-0.045410156	0.21459961	-0.89355469	0.85131836	0.043701172	0	0	0	0	0	0	0	0	0	0.92016602	0.079833984	0.067138672	-0.038330078	-0.010742188	0.017578125	0.011	39282.23	0	0	0.011
238	239	239	Category L	-0.059814453	0.20385742	-0.88793945	-0.17871094	-0.012695313	0.41479492	0.41	0.011	14/6/2018	14	6	2018	21:05:29	75929	0.6	21	5	29	933	0.051757813	3.407959	-0.048339844	0.21582031	-0.89355469	1.1835938	0.017578125	0	0	0	0	0	0	0	0	0	0.92041016	0.079589844	0.029052734	-0.011230469	-0.011962891	0.005615234	0.011	39282.23	0	0	0.011
239	240	240	Category L	-0.047851563	0.20385742	-0.88793945	-0.17895508	-0.015136719	0.41699219	0.41	0.011	14/6/2018	14	6	2018	21:05:29	75929	0.7	21	5	29	933	0.051757813	3.407959	-0.046875	0.21606445	-0.89428711	1.2211914	0.013671875	0	0	0	0	0	0	0	0	0	0.92114258	0.078857422	0.01953125	-0.000732422	-0.012207031	0.006347656	0.011	39282.23	0	0	0.011
240	241	241	Category L	-0.059814453	0.20385742	-0.87597656	-0.17724609	-0.013183594	0.43408203	0.42	0.011	14/6/2018	14	6	2018	21:05:29	75929	0.8	21	5	29	945	0.051757813	3.407959	-0.047363281	0.21582031	-0.89038086	1.0063477	0.022460938	0	0	0	0	0	0	0	0	0	0.91748047	0.082519531	0.038818359	-0.012207031	-0.011962891	0.014404297	0.011	39282.23	0	0	0.011
241	242	242	Category L	-0.059814453	0.20385742	-0.85180664	-0.17602539	-0.011962891	0.421875	0.42	0.011	14/6/2018	14	6	2018	21:05:29	75929	0.9	21	5	29	958	0.051757813	3.407959	-0.048828125	0.21508789	-0.88842773	0.68334961	0.039794922	0	0	0	0	0	0	0	0	0	0.9152832	0.084716797	0.05859375	-0.010742188	-0.011230469	0.036621094	0.011	39282.23	0	0	0.011
242	243	243	Category L	-0.071777344	0.21582031	-0.86376953	-0.17407227	-0.01171875	0.42211914	0.42	0.011	14/6/2018	14	6	2018	21:05:30	75930	0	21	5	30	983	0.051757813	3.407959	-0.051757813	0.21411133	-0.88964844	0.14794922	0.032714844	0	0	0	0	0	0	0	0	0	0.91650391	0.083496094	0.047363281	-0.019775391	0.001464844	0.025878906	0.011	39282.23	0	0	0.011
243	244	244	Category L	-0.035888672	0.20385742	-0.88793945	-0.18017578	-0.016113281	0.42504883	0.42	0.011	14/6/2018	14	6	2018	21:05:30	75930	0.1	21	5	30	946	0.051025391	3.4595215	-0.055419922	0.21557617	-0.88769531	0.24829102	0.022949219	0	0	0	0	0	0	0	0	0	0.9152832	0.084716797	0.031494141	0.01953125	-0.01171875	0	0.011	39282.23	0	0	0.011
244	245	245	Category L	-0.011962891	0.20385742	-0.87597656	-0.17822266	-0.008789063	0.43115234	0.42	0.011	14/6/2018	14	6	2018	21:05:30	75930	0.2	21	5	30	921	0.051025391	3.4595215	-0.057373047	0.21459961	-0.89331055	0.18994141	0.049804688	0	0	0	0	0	0	0	0	0	0.9206543	0.079345703	0.073730469	0.045410156	-0.010742188	0.017333984	0.011	39282.23	0	0	0.011
245	246	246	Category L	-0.035888672	0.21582031	-0.88793945	-0.17895508	-0.015869141	0.42163086	0.42	0.011	14/6/2018	14	6	2018	21:05:30	75930	0.3	21	5	30	908	0.051025391	3.4595215	-0.059570313	0.21435547	-0.89355469	0.13232422	0.024414063	0	0	0	0	0	0	0	0	0	0.92089844	0.079101563	0.030517578	0.023681641	0.001220703	0.005615234	0.011	39282.23	0	0	0.011
246	247	247	Category L	-0.035888672	0.20385742	-0.87597656	-0.17895508	-0.013183594	0.42895508	0.42	0.011	14/6/2018	14	6	2018	21:05:30	75930	0.4	21	5	30	896	0.051025391	3.4595215	-0.061523438	0.21508789	-0.89282227	0.1315918	0.032714844	0	0	0	0	0	0	0	0	0	0.92041016	0.079589844	0.053710938	0.025634766	-0.011230469	0.016845703	0.011	39282.23	0	0	0.011
247	248	248	Category L	-0.083984375	0.20385742	-0.92382813	-0.17382813	-0.012939453	0.42016602	0.42	0.011	14/6/2018	14	6	2018	21:05:30	75930	0.5	21	5	30	933	0.051025391	3.4595215	-0.066162109	0.21655273	-0.89111328	1.1062012	0.0390625	0	0	0	0	0	0	0	0	0	0.91967773	0.080322266	0.062744141	-0.017578125	-0.012695313	-0.032470703	0.011	39282.23	0	0	0.011
248	249	249	Category L	-0.047851563	0.20385742	-0.91186523	-0.1809082	-0.013183594	0.41772461	0.42	0.011	14/6/2018	14	6	2018	21:05:30	75930	0.6	21	5	30	945	0.051025391	3.4595215	-0.071777344	0.21630859	-0.88842773	2.6655273	0.035644531	0	0	0	0	0	0	0	0	0	0.91723633	0.082763672	0.059570313	0.023925781	-0.012451172	-0.023193359	0.011	39282.23	0	0	0.011
249	250	250	Category L	-0.023925781	0.25195313	-0.91186523	-0.17333984	-0.007324219	0.41699219	0.42	0.011	14/6/2018	14	6	2018	21:05:30	75930	0.7	21	5	30	921	0.051025391	3.4595215	-0.074707031	0.21435547	-0.88476563	5.0097656	0.068847656	0	0	0	0	0	0	0	0	0	0.91333008	0.086669922	0.11547852	0.05078125	0.037353516	-0.026855469	0.011	39282.23	0	0	0.011
250	251	251	Category L	-0.023925781	0.2277832	-0.88793945	-0.18261719	-0.012207031	0.41992188	0.43	0.011	14/6/2018	14	6	2018	21:05:30	75930	0.8	21	5	30	921	0.051025391	3.4595215	-0.077880859	0.21337891	-0.88745117	7.947998	0.055664063	0	0	0	0	0	0	0	0	0	0.91601563	0.083984375	0.068359375	0.053955078	0.014160156	-0.000244141	0.011	39282.23	0	0	0.011
251	252	252	Category E	0.047851563	0.32397461	-1.079834	-0.14257813	0.017822266	0.44042969	0.43	0.011	14/6/2018	14	6	2018	21:05:31	75931	0.5	21	5	31	908	0.051025391	3.4595215	-0.080078125	0.21166992	-0.88769531	9.895752	0.25634766	0	0	0	0	0	0	0	0	0	0.91625977	0.083740234	0.43188477	0.12792969	0.11206055	-0.19189453	0.011	39282.23	0	0	0.011
252	253	253	Category E	0	0.20385742	-0.81591797	-0.14111328	0.014648438	0.43139648	0.43	0.011	14/6/2018	14	6	2018	21:05:31	75931	0.6	21	5	31	920	0.051025391	3.4595215	-0.084228516	0.21191406	-0.88696289	10.396484	0.1105957	0	0	0	0	0	0	0	0	0	0.91577148	0.084228516	0.16357422	0.084228516	-0.008056641	0.071044922	0.011	39282.23	0	0	0.011
253	254	254	Category E	-0.011962891	0.20385742	-0.93579102	-0.1496582	0.0078125	0.43115234	0.43	0.011	14/6/2018	14	6	2018	21:05:31	75931	0.7	21	5	31	896	0.051025391	3.4595215	-0.087890625	0.20922852	-0.88842773	10.236816	0.089599609	0	0	0	0	0	0	0	0	0	0.91699219	0.083007813	0.12866211	0.075927734	-0.005371094	-0.047119141	0.011	39282.23	0	0	0.011
254	255	255	Category E	-0.13183594	0.17993164	-1.0197754	-0.14941406	0.012695313	0.43334961	0.44	0.011	14/6/2018	14	6	2018	21:05:31	75931	0.8	21	5	31	908	0.051025391	3.4595215	-0.087158203	0.20922852	-0.88818359	9.9536133	0.1418457	0	0	0	0	0	0	0	0	0	0.91674805	0.083251953	0.20532227	-0.044433594	-0.029296875	-0.13134766	0.011	39282.23	0	0	0.011
255	256	256	Category E	0.071777344	0.15576172	-0.6237793	-0.17602539	0.064453125	0.4362793	0.44	0.011	14/6/2018	14	6	2018	21:05:31	75931	0.9	21	5	31	896	0.051025391	3.4595215	-0.0859375	0.20947266	-0.88793945	7.7075195	0.3125	0	0	0	0	0	0	0	0	0	0.91625977	0.083740234	0.47583008	0.15771484	-0.053710938	0.26416016	0.011	39282.23	0	0	0.011
256	257	257	Category E	-0.035888672	0.13183594	-0.87597656	-0.18115234	0.072021484	0.42114258	0.44	0.011	14/6/2018	14	6	2018	21:05:32	75932	0	21	5	32	896	0.051025391	3.4595215	-0.085205078	0.20947266	-0.88769531	5.2177734	0.092773438	0	0	0	0	0	0	0	0	0	0.91601563	0.083984375	0.13891602	0.049316406	-0.077636719	0.01171875	0.011	39282.23	0	0	0.011
257	258	258	Category E	-0.095947266	0.21582031	-0.91186523	-0.17016602	0.031494141	0.42089844	0.44	0.011	14/6/2018	14	6	2018	21:05:32	75932	0.1	21	5	32	920	0.051025391	3.4595215	-0.083984375	0.2097168	-0.88745117	1.3112793	0.027587891	0	0	0	0	0	0	0	0	0	0.91577148	0.084228516	0.041992188	-0.01171875	0.005859375	-0.024169922	0.011	39282.23	0	0	0.011
258	259	259	Category E	-0.11987305	0.21582031	-0.88793945	-0.18603516	0.029541016	0.42553711	0.44	0.011	14/6/2018	14	6	2018	21:05:32	75932	0.2	21	5	32	945	0.051025391	3.4595215	-0.083007813	0.21020508	-0.88720703	0.73730469	0.036865234	0	0	0	0	0	0	0	0	0	0.91552734	0.084472656	0.042724609	-0.036621094	0.005371094	-0.000488281	0.011	39282.23	0	0	0.011
259	260	260	Category E	-0.11987305	0.083984375	-0.83984375	-0.20361328	-0.033935547	0.41186523	0.44	0.011	14/6/2018	14	6	2018	21:05:32	75932	0.3	21	5	32	970	0.051025391	3.4595215	-0.082519531	0.21069336	-0.88696289	2.5219727	0.14013672	0	0	0	0	0	0	0	0	0	0.9152832	0.084716797	0.21118164	-0.037109375	-0.12670898	0.047119141	0.011	39282.23	0	0	0.011
260	261	261	Category E	0.17993164	0.25195313	-0.97192383	-0.12280273	-0.090087891	0.42919922	0.44	0.011	14/6/2018	14	6	2018	21:05:32	75932	0.4	21	5	32	970	0.051025391	3.4595215	-0.08203125	0.21069336	-0.88769531	5.595459	0.27832031	0	0	0	0	0	0	0	0	0	0.91601563	0.083984375	0.38720703	0.26196289	0.041015625	-0.083984375	0.011	39282.23	0	0	0.011
261	262	262	Category E	-0.21582031	0.37182617	-1.079834	-0.11987305	-0.078125	0.43139648	0.44	0.011	14/6/2018	14	6	2018	21:05:32	75932	0.5	21	5	32	958	0.051025391	3.4595215	-0.080566406	0.21069336	-0.88745117	8.0402832	0.28466797	0	0	0	0	0	0	0	0	0	0.91577148	0.084228516	0.48828125	-0.13500977	0.16088867	-0.19213867	0.011	39282.23	0	0	0.011
262	263	263	Category E	0.13183594	0.26391602	-0.94799805	-0.11376953	-0.075683594	0.43359375	0.44	0.011	14/6/2018	14	6	2018	21:05:32	75932	0.6	21	5	32	921	0.051025391	3.4595215	-0.079589844	0.21118164	-0.88769531	10.023193	0.22583008	0	0	0	0	0	0	0	0	0	0.91577148	0.084228516	0.32421875	0.21142578	0.052490234	-0.060058594	0.011	39282.23	0	0	0.011
263	264	264	Category E	-0.34790039	0.27587891	-1.0078125	-0.14404297	-0.052734375	0.42211914	0.44	0.011	14/6/2018	14	6	2018	21:05:32	75932	0.7	21	5	32	884	0.051025391	3.4595215	-0.078857422	0.21118164	-0.88745117	10.202881	0.30151367	0	0	0	0	0	0	0	0	0	0.91577148	0.084228516	0.45361328	-0.26879883	0.064453125	-0.12011719	0.011	39282.23	0	0	0.011
264	265	265	Category E	0.11987305	0.21582031	-0.79199219	-0.21948242	0.017578125	0.40942383	0.45	0.011	14/6/2018	14	6	2018	21:05:32	75932	0.8	21	5	32	884	0.051025391	3.4595215	-0.078369141	0.21142578	-0.88671875	11.639404	0.21972656	0	0	0	0	0	0	0	0	0	0.91503906	0.084960938	0.29736328	0.19824219	0.004150391	0.094726563	0.011	39282.23	0	0	0.011
265	266	266	Category E	-0.059814453	0.20385742	-1.0319824	-0.19848633	0.009521484	0.41479492	0.45	0.011	14/6/2018	14	6	2018	21:05:32	75932	0.9	21	5	32	896	0.051025391	3.4595215	-0.077636719	0.21142578	-0.88647461	11.884277	0.14672852	0	0	0	0	0	0	0	0	0	0.91455078	0.085449219	0.17089844	0.017822266	-0.007568359	-0.14526367	0.011	39282.23	0	0	0.011
266	267	267	Category E	0.071777344	0.21582031	-0.80395508	-0.24389648	0.004150391	0.40454102	0.45	0.011	14/6/2018	14	6	2018	21:05:33	75933	0	21	5	33	933	0.051025391	3.4595215	-0.076660156	0.21142578	-0.88647461	11.093018	0.17016602	0	0	0	0	0	0	0	0	0	0.91479492	0.085205078	0.2355957	0.1484375	0.004150391	0.082519531	0.011	39282.23	0	0	0.011
267	268	268	Category E	-0.071777344	0.21582031	-0.86376953	-0.22021484	-0.011962891	0.39770508	0.45	0.011	14/6/2018	14	6	2018	21:05:33	75933	0.1	21	5	33	957	0.051025391	3.4595215	-0.075683594	0.21166992	-0.88647461	7.222168	0.0234375	0	0	0	0	0	0	0	0	0	0.91455078	0.085449219	0.030761719	0.00390625	0.00390625	0.022705078	0.011	39282.23	0	0	0.011
268	269	269	Category E	0.15576172	0.20385742	-0.73193359	-0.28027344	-0.042236328	0.37963867	0.45	0.011	14/6/2018	14	6	2018	21:05:33	75933	0.2	21	5	33	970	0.051025391	3.4595215	-0.074462891	0.21142578	-0.88623047	4.2526855	0.27734375	0	0	0	0	0	0	0	0	0	0.9140625	0.0859375	0.39233398	0.23022461	-0.007568359	0.15429688	0.011	39282.23	0	0	0.011
269	270	270	Category E	0.11987305	0.26391602	-0.95996094	-0.234375	-0.076416016	0.38037109	0.45	0.011	14/6/2018	14	6	2018	21:05:33	75933	0.3	21	5	33	970	0.051025391	3.4595215	-0.073730469	0.21166992	-0.88647461	2.5341797	0.21362305	0	0	0	0	0	0	0	0	0	0.91430664	0.085693359	0.3190918	0.19360352	0.052001953	-0.073242188	0.011	39282.23	0	0	0.011
270	271	271	Category E	0.071777344	0.27587891	-0.671875	-0.25	-0.064208984	0.37597656	0.45	0.011	14/6/2018	14	6	2018	21:05:33	75933	0.4	21	5	33	933	0.051025391	3.4595215	-0.072753906	0.21166992	-0.88623047	1.2526855	0.26635742	0	0	0	0	0	0	0	0	0	0.9140625	0.0859375	0.4230957	0.14453125	0.063964844	0.21435547	0.011	39282.23	0	0	0.011
271	272	272	Category E	-0.14379883	0.2277832	-0.7199707	-0.21948242	-0.072265625	0.39794922	0.45	0.011	14/6/2018	14	6	2018	21:05:33	75933	0.5	21	5	33	945	0.051025391	3.4595215	-0.072021484	0.21166992	-0.88525391	1.2749023	0.1809082	0	0	0	0	0	0	0	0	0	0.91308594	0.086914063	0.25317383	-0.071533203	0.015869141	0.1652832	0.011	39282.23	0	0	0.011
272	273	273	Category E	-0.16796875	0.19189453	-0.79199219	-0.2331543	-0.045898438	0.38989258	0.45	0.011	14/6/2018	14	6	2018	21:05:33	75933	0.6	21	5	33	921	0.051025391	3.4595215	-0.071289063	0.2121582	-0.88525391	4.6459961	0.13574219	0	0	0	0	0	0	0	0	0	0.91308594	0.086914063	0.20996094	-0.096435547	-0.020263672	0.093261719	0.011	39282.23	0	0	0.011
273	274	274	Category E	0.011962891	0.29980469	-0.75585938	-0.12939453	-0.001220703	0.43945313	0.45	0.011	14/6/2018	14	6	2018	21:05:33	75933	0.7	21	5	33	921	0.051025391	3.4595215	-0.071289063	0.21264648	-0.88525391	5.0124512	0.17675781	0	0	0	0	0	0	0	0	0	0.91333008	0.086669922	0.30004883	0.083251953	0.086914063	0.12939453	0.011	39282.23	0	0	0.011
274	275	275	Category E	-0.31176758	0.34790039	-1.1757813	-0.045654297	0.01953125	0.45092773	0.46	0.011	14/6/2018	14	6	2018	21:05:33	75933	0.8	21	5	33	945	0.051025391	3.4595215	-0.069580078	0.21435547	-0.88452148	5.9035645	0.40112305	0	0	0	0	0	0	0	0	0	0.9128418	0.087158203	0.66625977	-0.24194336	0.13330078	-0.29101563	0.011	39282.23	0	0	0.011
275	276	276	Category E	-0.13183594	0.25195313	-0.98388672	-0.008300781	0.021972656	0.45092773	0.46	0.011	14/6/2018	14	6	2018	21:05:33	75933	0.9	21	5	33	933	0.051269531	3.388623	-0.0703125	0.21264648	-0.88720703	8.7341309	0.12084961	0	0	0	0	0	0	0	0	0	0.91503906	0.084960938	0.19702148	-0.061279297	0.0390625	-0.096435547	0.011	39282.23	0	0	0.011
276	277	277	Category E	-0.32397461	0.21582031	-0.85180664	-0.05078125	0.039550781	0.453125	0.46	0.011	14/6/2018	14	6	2018	21:05:34	75934	0	21	5	34	958	0.051269531	3.388623	-0.073486328	0.2175293	-0.89086914	14.783447	0.25341797	0	0	0	0	0	0	0	0	0	0.92016602	0.079833984	0.29125977	-0.25024414	-0.001708984	0.0390625	0.011	39282.23	0	0	0.011
277	278	278	Category E	-0.25195313	0.31176758	-0.88793945	-0.10717773	0.038818359	0.44067383	0.46	0.011	14/6/2018	14	6	2018	21:05:34	75934	0.1	21	5	34	958	0.051269531	3.388623	-0.073730469	0.21899414	-0.890625	18.837158	0.20068359	0	0	0	0	0	0	0	0	0	0.92016602	0.079833984	0.2734375	-0.17797852	0.092529297	0.002685547	0.011	39282.23	0	0	0.011
278	279	279	Category E	0.083984375	0.2277832	-0.95996094	-0.1184082	0.019287109	0.44628906	0.46	0.011	14/6/2018	14	6	2018	21:05:34	75934	0.2	21	5	34	958	0.051269531	3.388623	-0.076416016	0.21728516	-0.89233398	18.187988	0.17431641	0	0	0	0	0	0	0	0	0	0.92163086	0.078369141	0.23828125	0.16040039	0.010253906	-0.067382813	0.011	39282.23	0	0	0.011
279	280	280	Category E	-0.047851563	0.20385742	-0.61181641	-0.13793945	0.036376953	0.43286133	0.46	0.011	14/6/2018	14	6	2018	21:05:34	75934	0.3	21	5	34	970	0.051269531	3.388623	-0.076904297	0.21484375	-0.89111328	16.339111	0.28100586	0	0	0	0	0	0	0	0	0	0.91992188	0.080078125	0.31958008	0.029052734	-0.010986328	0.27929688	0.011	39282.23	0	0	0.011
280	281	281	Category E	-0.16796875	0.13183594	-0.74389648	-0.18066406	0.041259766	0.41748047	0.46	0.011	14/6/2018	14	6	2018	21:05:34	75934	0.4	21	5	34	945	0.051269531	3.388623	-0.079101563	0.21459961	-0.89111328	16.736084	0.19091797	0	0	0	0	0	0	0	0	0	0.92016602	0.079833984	0.31884766	-0.088623047	-0.082763672	0.1472168	0.011	39282.23	0	0	0.011
281	282	282	Category E	-0.26391602	0.13183594	-0.98388672	-0.17089844	0.039550781	0.42407227	0.46	0.011	14/6/2018	14	6	2018	21:05:34	75934	0.5	21	5	34	958	0.051269531	3.388623	-0.078125	0.21386719	-0.89038086	15.82373	0.22338867	0	0	0	0	0	0	0	0	0	0.91918945	0.080810547	0.36108398	-0.18554688	-0.08203125	-0.093261719	0.011	39282.23	0	0	0.011
282	283	283	Category E	-0.32397461	0.32397461	-0.76782227	-0.13793945	0.063476563	0.43530273	0.46	0.011	14/6/2018	14	6	2018	21:05:34	75934	0.6	21	5	34	933	0.051269531	3.388623	-0.078369141	0.21313477	-0.89306641	12.21582	0.296875	0	0	0	0	0	0	0	0	0	0.92138672	0.078613281	0.48144531	-0.24536133	0.1105957	0.12524414	0.011	39282.23	0	0	0.011
283	284	284	Category E	-0.16796875	0.13183594	-1.355957	-0.091796875	0.10668945	0.43408203	0.46	0.011	14/6/2018	14	6	2018	21:05:34	75934	0.7	21	5	34	908	0.051269531	3.388623	-0.078369141	0.21289063	-0.89233398	9.4257813	0.47900391	0	0	0	0	0	0	0	0	0	0.9206543	0.079345703	0.6340332	-0.089355469	-0.081054688	-0.46337891	0.011	39282.23	0	0	0.011
284	285	285	Category E	-0.20385742	0.19189453	-0.94799805	-0.057617188	0.059326172	0.45336914	0.47	0.011	14/6/2018	14	6	2018	21:05:34	75934	0.8	21	5	34	921	0.051269531	3.388623	-0.079833984	0.21142578	-0.89306641	10.899902	0.13671875	0	0	0	0	0	0	0	0	0	0.92114258	0.078857422	0.19824219	-0.1237793	-0.01953125	-0.0546875	0.011	39282.23	0	0	0.011
285	286	286	Category E	-0.23999023	0.25195313	-0.86376953	-0.03125	0.081787109	0.45239258	0.47	0.011	14/6/2018	14	6	2018	21:05:34	75934	0.9	21	5	34	908	0.051269531	3.388623	-0.081054688	0.21069336	-0.89233398	12.537354	0.16625977	0	0	0	0	0	0	0	0	0	0.9206543	0.079345703	0.22851563	-0.15869141	0.041015625	0.028564453	0.011	39282.23	0	0	0.011
286	287	287	Category E	-0.39599609	0.3359375	-0.79199219	-0.034667969	0.087890625	0.45019531	0.47	0.011	14/6/2018	14	6	2018	21:05:35	75935	0	21	5	35	920	0.051269531	3.388623	-0.082519531	0.21069336	-0.89477539	8.2207031	0.35253906	0	0	0	0	0	0	0	0	0	0.92285156	0.077148438	0.54125977	-0.31323242	0.125	0.1027832	0.011	39282.23	0	0	0.011
287	288	288	Category E	-0.45581055	0.17993164	-0.69580078	-0.06640625	0.088623047	0.43847656	0.47	0.011	14/6/2018	14	6	2018	21:05:35	75935	0.1	21	5	35	933	0.051269531	3.388623	-0.083740234	0.20996094	-0.89453125	3.3222656	0.42285156	0	0	0	0	0	0	0	0	0	0.92260742	0.077392578	0.60083008	-0.37182617	-0.030029297	0.19873047	0.011	39282.23	0	0	0.011
288	289	289	Category E	-0.25195313	0.047851563	-0.6237793	-0.028076172	0.066162109	0.45239258	0.47	0.011	14/6/2018	14	6	2018	21:05:35	75935	0.2	21	5	35	908	0.051269531	3.388623	-0.083496094	0.20996094	-0.89331055	1.7045898	0.35668945	0	0	0	0	0	0	0	0	0	0.92138672	0.078613281	0.60009766	-0.16821289	-0.16210938	0.26953125	0.011	39282.23	0	0	0.011
289	290	290	Category E	-0.2878418	0.14379883	-1.1037598	0.024169922	0.10009766	0.44311523	0.47	0.011	14/6/2018	14	6	2018	21:05:35	75935	0.3	21	5	35	933	0.051269531	3.388623	-0.085205078	0.20898438	-0.89282227	0.014404297	0.29931641	0	0	0	0	0	0	0	0	0	0.92089844	0.079101563	0.47851563	-0.20239258	-0.065185547	-0.21069336	0.011	39282.23	0	0	0.011
290	291	291	Category E	-0.20385742	0.071777344	-0.94799805	0.038574219	0.088134766	0.45605469	0.47	0.011	14/6/2018	14	6	2018	21:05:35	75935	0.4	21	5	35	933	0.051269531	3.388623	-0.084960938	0.20776367	-0.89160156	4.9296875	0.18896484	0	0	0	0	0	0	0	0	0	0.91943359	0.080566406	0.31103516	-0.11865234	-0.13598633	-0.056152344	0.011	39282.23	0	0	0.011
291	292	292	Category E	-0.34790039	0.21582031	-0.83984375	0.035644531	0.088134766	0.44775391	0.47	0.011	14/6/2018	14	6	2018	21:05:35	75935	0.5	21	5	35	933	0.051269531	3.388623	-0.087402344	0.20678711	-0.89355469	8.0905762	0.26586914	0	0	0	0	0	0	0	0	0	0.92138672	0.078613281	0.32299805	-0.26025391	0.008789063	0.053710938	0.011	39282.23	0	0	0.011
292	293	293	Category E	-0.34790039	-0.011962891	-1.0439453	0.004638672	0.073974609	0.45605469	0.47	0.011	14/6/2018	14	6	2018	21:05:35	75935	0.6	21	5	35	933	0.051269531	3.388623	-0.08984375	0.20532227	-0.89111328	3.4194336	0.37011719	0	0	0	0	0	0	0	0	0	0.91894531	0.081054688	0.62792969	-0.2578125	-0.21728516	-0.15258789	0.011	39282.23	0	0	0.011
293	294	294	Category L	0.023925781	0.21582031	-0.86376953	-0.20288086	0.015625	0.41894531	0.49	0.011	14/6/2018	14	6	2018	21:05:37	75937	0.199	21	5	37	908	0.051269531	3.388623	-0.092285156	0.20361328	-0.89257813	0.45385742	0.12036133	0	0	0	0	0	0	0	0	0	0.92016602	0.079833984	0.15722656	0.11621094	0.011962891	0.028808594	0.011	39282.23	0	0	0.011
294	295	295	Category L	0.023925781	0.20385742	-0.86376953	-0.20825195	0.013183594	0.41430664	0.49	0.011	14/6/2018	14	6	2018	21:05:37	75937	0.3	21	5	37	933	0.051269531	3.388623	-0.093505859	0.20336914	-0.89086914	0.002441406	0.12036133	0	0	0	0	0	0	0	0	0	0.91845703	0.081542969	0.14501953	0.11743164	0.000244141	0.027099609	0.011	39282.23	0	0	0.011
295	296	296	Category L	0.011962891	0.21582031	-0.88793945	-0.20214844	0.015136719	0.41479492	0.49	0.011	14/6/2018	14	6	2018	21:05:37	75937	0.4	21	5	37	945	0.051269531	3.388623	-0.093017578	0.20361328	-0.89208984	1.6567383	0.10595703	0	0	0	0	0	0	0	0	0	0.91992188	0.080078125	0.12158203	0.10498047	0.011962891	0.004150391	0.011	39282.23	0	0	0.011
296	297	297	Category L	0.035888672	0.2277832	-0.88793945	-0.20996094	0.014160156	0.41552734	0.49	0.011	14/6/2018	14	6	2018	21:05:37	75937	0.5	21	5	37	945	0.051269531	3.388623	-0.095947266	0.20410156	-0.89672852	0.16967773	0.1340332	0	0	0	0	0	0	0	0	0	0.92456055	0.075439453	0.1640625	0.13183594	0.0234375	0.008789063	0.011	39282.23	0	0	0.011
297	298	298	Category L	0.035888672	0.23999023	-0.87597656	-0.19824219	0.019775391	0.40893555	0.49	0.011	14/6/2018	14	6	2018	21:05:37	75937	0.6	21	5	37	933	0.051269531	3.388623	-0.095947266	0.20385742	-0.89697266	0.15576172	0.13842773	0	0	0	0	0	0	0	0	0	0.92480469	0.075195313	0.18896484	0.13183594	0.035888672	0.020996094	0.011	39282.23	0	0	0.011
298	299	299	Category L	0.023925781	0.23999023	-0.86376953	-0.20605469	0.012939453	0.41064453	0.5	0.011	14/6/2018	14	6	2018	21:05:37	75937	0.7	21	5	37	920	0.051513672	3.3950684	-0.096923828	0.20288086	-0.89624023	3.7617188	0.13061523	0	0	0	0	0	0	0	0	0	0.92407227	0.075927734	0.19042969	0.12084961	0.036865234	0.032470703	0.011	39282.23	0	0	0.011
299	300	300	Category L	0.011962891	0.21582031	-0.88793945	-0.19580078	0.021484375	0.40991211	0.5	0.011	14/6/2018	14	6	2018	21:05:37	75937	0.8	21	5	37	920	0.051513672	3.3950684	-0.094726563	0.20141602	-0.89477539	4.8300781	0.10766602	0	0	0	0	0	0	0	0	0	0.921875	0.078125	0.12768555	0.10668945	0.014160156	0.006835938	0.011	39282.23	0	0	0.011
300	301	301	Category L	0.023925781	0.20385742	-0.88793945	-0.21020508	0.019042969	0.41674805	0.5	0.011	14/6/2018	14	6	2018	21:05:37	75937	0.9	21	5	37	920	0.051513672	3.3950684	-0.093505859	0.2019043	-0.8984375	3.081543	0.11791992	0	0	0	0	0	0	0	0	0	0.92553711	0.074462891	0.12963867	0.11743164	0.001708984	0.010498047	0.011	39282.23	0	0	0.011
301	302	302	Category L	0.011962891	0.2277832	-0.91186523	-0.19873047	0.016113281	0.41503906	0.5	0.011	14/6/2018	14	6	2018	21:05:38	75938	0	21	5	38	933	0.051513672	3.3950684	-0.093261719	0.19921875	-0.89648438	2.5053711	0.11010742	0	0	0	0	0	0	0	0	0	0.9230957	0.076904297	0.14892578	0.10522461	0.028320313	-0.015136719	0.011	39282.23	0	0	0.011
302	303	303	Category L	0.011962891	0.20385742	-0.89990234	-0.19995117	0.020751953	0.40283203	0.5	0.011	14/6/2018	14	6	2018	21:05:38	75938	0.1	21	5	38	933	0.051513672	3.3950684	-0.088378906	0.19482422	-0.89208984	6.5661621	0.10107422	0	0	0	0	0	0	0	0	0	0.91748047	0.082519531	0.11694336	0.1003418	0.008789063	-0.007568359	0.011	39282.23	0	0	0.011
303	304	304	Category L	0.011962891	0.20385742	-0.85180664	-0.20629883	0.012939453	0.41162109	0.5	0.011	14/6/2018	14	6	2018	21:05:38	75938	0.2	21	5	38	957	0.051513672	3.3950684	-0.089599609	0.19189453	-0.89038086	8.6655273	0.109375	0	0	0	0	0	0	0	0	0	0.9152832	0.084716797	0.15209961	0.1015625	0.01171875	0.038574219	0.011	39282.23	0	0	0.011
304	305	305	Category L	0	0.20385742	-0.88793945	-0.20605469	0.0234375	0.40551758	0.5	0.011	14/6/2018	14	6	2018	21:05:38	75938	0.3	21	5	38	970	0.051513672	3.3950684	-0.084472656	0.1887207	-0.88891602	9.0568848	0.085693359	0	0	0	0	0	0	0	0	0	0.9128418	0.087158203	0.10058594	0.084472656	0.014892578	0.000976563	0.011	39282.23	0	0	0.011
305	306	306	Category L	0.011962891	0.21582031	-0.89990234	-0.20263672	0.020996094	0.41674805	0.5	0.011	14/6/2018	14	6	2018	21:05:38	75938	0.4	21	5	38	982	0.051513672	3.3950684	-0.083984375	0.18603516	-0.88867188	9.2836914	0.10107422	0	0	0	0	0	0	0	0	0	0.91186523	0.088134766	0.13671875	0.095947266	0.029541016	-0.010986328	0.011	39282.23	0	0	0.011
306	307	307	Category L	0.023925781	0.23999023	-0.89990234	-0.20751953	0.012939453	0.40869141	0.5	0.011	14/6/2018	14	6	2018	21:05:38	75938	0.5	21	5	38	995	0.051513672	3.3950684	-0.081787109	0.18383789	-0.88525391	10.648926	0.12060547	0	0	0	0	0	0	0	0	0	0.90795898	0.092041016	0.17626953	0.10571289	0.055908203	-0.014404297	0.011	39282.23	0	0	0.011
307	308	308	Category L	0.035888672	0.20385742	-0.85180664	-0.2109375	0.019287109	0.42358398	0.5	0.011	14/6/2018	14	6	2018	21:05:38	75938	0.6	21	5	38	995	0.051513672	3.3950684	-0.081787109	0.18408203	-0.88842773	10.741455	0.125	0	0	0	0	0	0	0	0	0	0.91088867	0.089111328	0.17407227	0.11767578	0.01953125	0.036621094	0.011	39282.23	0	0	0.011
308	309	309	Category L	0.023925781	0.21582031	-0.89990234	-0.20361328	0.012451172	0.41455078	0.51	0.011	14/6/2018	14	6	2018	21:05:38	75938	0.7	21	5	38	995	0.051513672	3.3950684	-0.080322266	0.18554688	-0.88989258	6.1870117	0.10913086	0	0	0	0	0	0	0	0	0	0.91259766	0.087402344	0.14453125	0.10424805	0.030029297	-0.009765625	0.011	39282.23	0	0	0.011
309	310	310	Category L	0.023925781	0.20385742	-0.89990234	-0.20092773	0.017333984	0.4128418	0.51	0.011	14/6/2018	14	6	2018	21:05:38	75938	0.8	21	5	38	958	0.051513672	3.3950684	-0.081787109	0.18554688	-0.89160156	2.126709	0.10742188	0	0	0	0	0	0	0	0	0	0.91430664	0.085693359	0.13208008	0.10571289	0.018066406	-0.008056641	0.011	39282.23	0	0	0.011
310	311	311	Category L	0.011962891	0.20385742	-0.85180664	-0.19970703	0.018310547	0.40673828	0.51	0.011	14/6/2018	14	6	2018	21:05:38	75938	0.9	21	5	38	958	0.051513672	3.3950684	-0.083984375	0.18505859	-0.89013672	0.47924805	0.10498047	0	0	0	0	0	0	0	0	0	0.91308594	0.086914063	0.15307617	0.095947266	0.018554688	0.038330078	0.011	39282.23	0	0	0.011
311	312	312	Category L	0.011962891	0.21582031	-0.88793945	-0.20214844	0.015625	0.41674805	0.51	0.011	14/6/2018	14	6	2018	21:05:39	75939	0	21	5	39	946	0.051513672	3.3950684	-0.086425781	0.18383789	-0.89306641	4.4946289	0.10351563	0	0	0	0	0	0	0	0	0	0.91577148	0.084228516	0.13549805	0.098388672	0.031738281	0.005126953	0.011	39282.23	0	0	0.011
312	313	313	Category L	-0.059814453	0.2277832	-0.88793945	-0.20263672	0.016113281	0.40356445	0.51	0.011	14/6/2018	14	6	2018	21:05:39	75939	0.1	21	5	39	921	0.051513672	3.3950684	-0.084960938	0.18383789	-0.89428711	6.0148926	0.051025391	0	0	0	0	0	0	0	0	0	0.91699219	0.083007813	0.075439453	0.025146484	0.043701172	0.006347656	0.011	39282.23	0	0	0.011
313	314	314	Category L	0.095947266	0.34790039	-0.82788086	-0.19555664	0.0234375	0.41088867	0.51	0.011	14/6/2018	14	6	2018	21:05:39	75939	0.2	21	5	39	933	0.051513672	3.3950684	-0.081787109	0.18383789	-0.89575195	6.8378906	0.25097656	0	0	0	0	0	0	0	0	0	0.91821289	0.081787109	0.40966797	0.17773438	0.16381836	0.067871094	0.011	39282.23	0	0	0.011
314	315	315	Category E	-0.13183594	0.071777344	-1.0678711	-0.10400391	0.019775391	0.45239258	0.25	0.011	14/6/2018	14	6	2018	21:34:14	77654	0.5	21	34	14	1769	0.051269531	3.4272949	-0.081542969	0.18286133	-0.89868164	8.5830078	0.20825195	0	0	0	0	0	0	0	0	0	0.9206543	0.079345703	0.33032227	-0.050048828	-0.11108398	-0.16894531	0.011	39282.23	0	0	0.011
315	316	316	Category E	-0.27587891	0.59985352	-1.1518555	0.032714844	0.082763672	0.45581055	0.25	0.011	14/6/2018	14	6	2018	21:34:14	77654	0.6	21	34	14	1744	0.051513672	3.3902344	-0.076171875	0.18286133	-0.89477539	5.541748	0.52856445	0	0	0	0	0	0	0	0	0	0.91650391	0.083496094	0.87329102	-0.19946289	0.41674805	-0.25683594	0.011	39282.23	0	0	0.011
316	317	317	Category E	-0.047851563	0.32397461	-0.85180664	-0.041015625	-0.1015625	0.44506836	0.25	0.011	14/6/2018	14	6	2018	21:34:14	77654	0.7	21	34	14	1732	0.051513672	3.3902344	-0.077636719	0.18237305	-0.89379883	1.017334	0.15063477	0	0	0	0	0	0	0	0	0	0.91552734	0.084472656	0.21337891	0.029785156	0.14135742	0.041992188	0.011	39282.23	0	0	0.011
317	318	318	Category E	-0.2878418	0.083984375	-1.0078125	-0.11083984	0.023681641	0.44848633	0.25	0.011	14/6/2018	14	6	2018	21:34:14	77654	0.8	21	34	14	1720	0.051513672	3.3902344	-0.073974609	0.18212891	-0.89282227	9.548584	0.26171875	0	0	0	0	0	0	0	0	0	0.91430664	0.085693359	0.42675781	-0.21362305	-0.098144531	-0.11474609	0.011	39282.23	0	0	0.011
318	319	319	Category E	-0.10791016	0	-0.79199219	-0.12548828	-0.035400391	0.43579102	0.25	0.011	14/6/2018	14	6	2018	21:34:14	77654	0.9	21	34	14	1744	0.051513672	3.3902344	-0.070068359	0.18115234	-0.89233398	14.897461	0.21044922	0	0	0	0	0	0	0	0	0	0.91333008	0.086669922	0.31933594	-0.037597656	-0.18115234	0.1003418	0.011	39282.23	0	0	0.011
319	320	320	Category E	-0.21582031	0.17993164	-0.89990234	-0.14770508	-0.040283203	0.42944336	0.25	0.011	14/6/2018	14	6	2018	21:34:15	77655	0	21	34	15	1793	0.051513672	3.3902344	-0.072509766	0.18115234	-0.89160156	22.850586	0.14331055	0	0	0	0	0	0	0	0	0	0.9128418	0.087158203	0.15234375	-0.14306641	-0.001220703	-0.008056641	0.011	39282.23	0	0	0.011
320	321	321	Category E	0.011962891	0.15576172	-0.81591797	-0.17041016	-0.096435547	0.42578125	0.25	0.011	14/6/2018	14	6	2018	21:34:15	77655	0.1	21	34	15	1793	0.051513672	3.3902344	-0.073730469	0.18017578	-0.89233398	30.800537	0.11767578	0	0	0	0	0	0	0	0	0	0.91333008	0.086669922	0.18701172	0.085693359	-0.024414063	0.076416016	0.011	39282.23	0	0	0.011
321	322	322	Category E	-0.083984375	0.13183594	-1.0559082	-0.125	-0.14453125	0.42211914	0.25	0.011	14/6/2018	14	6	2018	21:34:15	77655	0.2	21	34	15	1842	0.051513672	3.3902344	-0.077636719	0.18286133	-0.89428711	37.953369	0.16943359	0	0	0	0	0	0	0	0	0	0.91601563	0.083984375	0.21875	-0.006103516	-0.051025391	-0.16137695	0.011	39282.23	0	0	0.011
322	323	323	Category E	-0.071777344	0.20385742	-0.80395508	-0.16650391	-0.11743164	0.40161133	0.26	0.011	14/6/2018	14	6	2018	21:34:15	77655	0.3	21	34	15	1842	0.051513672	3.3902344	-0.078857422	0.18237305	-0.89501953	40.126221	0.093994141	0	0	0	0	0	0	0	0	0	0.91699219	0.083007813	0.11962891	0.007080078	0.021240234	0.091064453	0.011	39282.23	0	0	0.011
323	324	324	Category E	-0.15576172	0.083984375	-0.94799805	-0.13549805	-0.12744141	0.43334961	0.26	0.011	14/6/2018	14	6	2018	21:34:15	77655	0.4	21	34	15	1818	0.051513672	3.3902344	-0.079101563	0.17871094	-0.89672852	42.006348	0.13208008	0	0	0	0	0	0	0	0	0	0.91772461	0.082275391	0.22265625	-0.076416016	-0.094726563	-0.051025391	0.011	39282.23	0	0	0.011
324	325	325	Category E	-0.10791016	0.15576172	-0.82788086	-0.15136719	-0.10864258	0.42407227	0.26	0.011	14/6/2018	14	6	2018	21:34:15	77655	0.5	21	34	15	1793	0.051513672	3.3902344	-0.081787109	0.17700195	-0.89111328	47.303955	0.071777344	0	0	0	0	0	0	0	0	0	0.91235352	0.087646484	0.1105957	-0.025878906	-0.021240234	0.063232422	0.011	39282.23	0.001	-84.28	0.011
325	326	326	Category E	-0.14379883	0.20385742	-1.0678711	-0.12524414	-0.088378906	0.44433594	0.26	0.011	14/6/2018	14	6	2018	21:34:15	77655	0.6	21	34	15	1744	0.051513672	3.3902344	-0.080078125	0.17431641	-0.88793945	45.502441	0.19262695	0	0	0	0	0	0	0	0	0	0.90869141	0.091308594	0.27246094	-0.063476563	0.029296875	-0.1796875	0.011	39282.23	0.001	-84.28	0.011
326	327	327	Category E	-0.13183594	0.15576172	-0.86376953	-0.14257813	-0.11352539	0.43237305	0.26	0.011	14/6/2018	14	6	2018	21:34:15	77655	0.7	21	34	15	1744	0.051513672	3.3902344	-0.0859375	0.17236328	-0.88891602	41.174561	0.0546875	0	0	0	0	0	0	0	0	0	0.90942383	0.090576172	0.087402344	-0.045654297	-0.016601563	0.025146484	0.011	39282.23	0.001	-84.28	0.011
327	328	328	Category E	-0.059814453	0.19189453	-0.82788086	-0.12353516	-0.097412109	0.42797852	0.26	0.011	14/6/2018	14	6	2018	21:34:15	77655	0.8	21	34	15	1732	0.051513672	3.3902344	-0.085449219	0.16943359	-0.88623047	34.737793	0.067626953	0	0	0	0	0	0	0	0	0	0.90625	0.09375	0.10644531	0.025634766	0.022216797	0.058349609	0.011	39282.23	0.001	-84.28	0.011
328	329	329	Category E	-0.19189453	0.13183594	-0.87597656	-0.11523438	-0.12109375	0.42773438	0.26	0.011	14/6/2018	14	6	2018	21:34:15	77655	0.9	21	34	15	1720	0.051513672	3.3902344	-0.085205078	0.16748047	-0.88769531	30.905029	0.11303711	0	0	0	0	0	0	0	0	0	0.90722656	0.092773438	0.15405273	-0.10644531	-0.035644531	0.01171875	0.011	39282.23	0.001	-84.28	0.011
329	330	330	Category E	0	0.14379883	-0.81591797	-0.11376953	-0.16259766	0.40795898	0.26	0.011	14/6/2018	14	6	2018	21:34:16	77656	0	21	34	16	1695	0.051513672	3.3902344	-0.085693359	0.16699219	-0.89135742	25.342529	0.11669922	0	0	0	0	0	0	0	0	0	0.91088867	0.089111328	0.18457031	0.085693359	-0.023193359	0.075439453	0.011	39282.23	0.001	-84.28	0.011
330	331	331	Category E	-0.2277832	0.15576172	-1.0439453	-0.096923828	-0.1809082	0.41625977	0.26	0.011	14/6/2018	14	6	2018	21:34:16	77656	0.1	21	34	16	1683	0.051513672	3.3902344	-0.086425781	0.16601563	-0.88818359	19.349854	0.21044922	0	0	0	0	0	0	0	0	0	0.90771484	0.092285156	0.30737305	-0.14111328	-0.010253906	-0.15576172	0.011	39282.23	0.001	-84.28	0.011
331	332	332	Category E	-0.14379883	0.20385742	-0.87597656	-0.14331055	-0.16186523	0.41040039	0.26	0.011	14/6/2018	14	6	2018	21:34:16	77656	0.2	21	34	16	1683	0.051513672	3.3902344	-0.089599609	0.16723633	-0.88867188	16.657715	0.06640625	0	0	0	0	0	0	0	0	0	0.90869141	0.091308594	0.10327148	-0.053955078	0.036376953	0.012695313	0.011	39282.23	0.001	-84.28	0.011
332	333	333	Category E	-0.20385742	0.071777344	-0.93579102	-0.12426758	-0.15966797	0.41503906	0.27	0.011	14/6/2018	14	6	2018	21:34:16	77656	0.3	21	34	16	1707	0.051513672	3.3902344	-0.087158203	0.1640625	-0.88769531	16.426758	0.15625	0	0	0	0	0	0	0	0	0	0.90698242	0.093017578	0.25683594	-0.11645508	-0.092285156	-0.047851563	0.011	39282.23	0.001	-84.28	0.011
333	334	334	Category E	-0.095947266	0.17993164	-0.79199219	-0.14428711	-0.13574219	0.41162109	0.27	0.011	14/6/2018	14	6	2018	21:34:16	77656	0.4	21	34	16	1732	0.051513672	3.3902344	-0.091308594	0.16796875	-0.88354492	15.492432	0.092529297	0	0	0	0	0	0	0	0	0	0.90405273	0.095947266	0.10791016	-0.004394531	0.01171875	0.091552734	0.011	39282.23	0.001	-84.28	0.011
334	335	335	Category E	-0.10791016	0.20385742	-1.1279297	-0.12158203	-0.1105957	0.42089844	0.27	0.011	14/6/2018	14	6	2018	21:34:16	77656	0.5	21	34	16	1720	0.051513672	3.3902344	-0.096923828	0.16577148	-0.87963867	13.225586	0.2512207	0	0	0	0	0	0	0	0	0	0.90039063	0.099609375	0.29711914	-0.010742188	0.037841797	-0.24804688	0.011	39282.23	0.001	-84.28	0.011
335	336	336	Category E	-0.14379883	0.20385742	-0.98388672	-0.16137695	-0.14477539	0.40917969	0.27	0.011	14/6/2018	14	6	2018	21:34:16	77656	0.6	21	34	16	1707	0.051513672	3.3902344	-0.10668945	0.16455078	-0.88110352	14.180176	0.11572266	0	0	0	0	0	0	0	0	0	0.90283203	0.097167969	0.1784668	-0.036865234	0.0390625	-0.10253906	0.011	39282.23	0.001	-84.28	0.011
336	337	337	Category E	-0.047851563	0.095947266	-0.89990234	-0.13110352	-0.14770508	0.41894531	0.27	0.011	14/6/2018	14	6	2018	21:34:16	77656	0.7	21	34	16	1683	0.051513672	3.3902344	-0.1081543	0.16137695	-0.88037109	13.650635	0.091064453	0	0	0	0	0	0	0	0	0	0.90136719	0.098632813	0.14550781	0.060302734	-0.065429688	-0.019287109	0.011	39282.23	0.001	-84.28	0.011
337	338	338	Category E	-0.17993164	0.14379883	-0.85180664	-0.18017578	-0.16650391	0.39013672	0.27	0.011	14/6/2018	14	6	2018	21:34:16	77656	0.8	21	34	16	1707	0.051513672	3.3902344	-0.11767578	0.15795898	-0.88256836	14.311279	0.070556641	0	0	0	0	0	0	0	0	0	0.90429688	0.095703125	0.10693359	-0.062011719	-0.014160156	0.030761719	0.011	39282.23	0.001	-84.28	0.011
338	339	339	Category E	0.071777344	0.095947266	-0.76782227	-0.18041992	-0.19018555	0.3828125	0.27	0.011	14/6/2018	14	6	2018	21:34:16	77656	0.9	21	34	16	1744	0.051513672	3.3902344	-0.12597656	0.15673828	-0.88378906	17.464111	0.23730469	0	0	0	0	0	0	0	0	0	0.90649414	0.093505859	0.375	0.19775391	-0.060791016	0.1159668	0.011	39282.23	0.001	-84.28	0.011
339	340	340	Category E	-0.023925781	0.13183594	-1.1398926	-0.15136719	-0.20678711	0.38012695	0.27	0.011	14/6/2018	14	6	2018	21:34:17	77657	0	21	34	17	1744	0.051513672	3.3902344	-0.13110352	0.15478516	-0.88037109	23.493652	0.28173828	0	0	0	0	0	0	0	0	0	0.90332031	0.096679688	0.38989258	0.10717773	-0.022949219	-0.25927734	0.011	39282.23	0.001	-84.28	0.011
340	341	341	Category E	0.19189453	0.035888672	-0.81591797	-0.15576172	-0.19165039	0.38842773	0.27	0.011	14/6/2018	14	6	2018	21:34:17	77657	0.1	21	34	17	1756	0.051513672	3.3902344	-0.13647461	0.15209961	-0.87792969	27.508301	0.35400391	0	0	0	0	0	0	0	0	0	0.90161133	0.098388672	0.50708008	0.32836914	-0.11621094	0.062011719	0.011	39282.23	0.001	-84.28	0.011
341	342	342	Category E	0.16796875	0.023925781	-0.73193359	-0.13671875	-0.19189453	0.39282227	0.27	0.011	14/6/2018	14	6	2018	21:34:17	77657	0.2	21	34	17	1756	0.051513672	3.3902344	-0.14013672	0.14892578	-0.87963867	29.967285	0.36401367	0	0	0	0	0	0	0	0	0	0.90307617	0.096923828	0.58105469	0.30810547	-0.125	0.14770508	0.011	39282.23	0.001	-84.28	0.011
342	343	343	Category E	0.047851563	0.023925781	-0.81591797	-0.17871094	-0.20849609	0.37524414	0.28	0.011	14/6/2018	14	6	2018	21:34:17	77657	0.3	21	34	17	1720	0.051513672	3.3902344	-0.14526367	0.14892578	-0.87646484	34.091309	0.23803711	0	0	0	0	0	0	0	0	0	0.90087891	0.099121094	0.37890625	0.19311523	-0.125	0.060546875	0.011	39282.23	0.001	-84.28	0.011
343	344	344	Category E	0.059814453	0.023925781	-0.88793945	-0.20898438	-0.21508789	0.35546875	0.28	0.011	14/6/2018	14	6	2018	21:34:17	77657	0.4	21	34	17	1744	0.051513672	3.3902344	-0.15185547	0.14746094	-0.87524414	38.093506	0.24560547	0	0	0	0	0	0	0	0	0	0.90039063	0.099609375	0.34814453	0.21166992	-0.12353516	-0.012451172	0.011	39282.23	0.001	-84.28	0.011
344	345	345	Category E	0.15576172	0	-0.76782227	-0.1887207	-0.21875	0.37719727	0.28	0.011	14/6/2018	14	6	2018	21:34:17	77657	0.5	21	34	17	1744	0.051513672	3.3902344	-0.16381836	0.1472168	-0.87939453	38.254395	0.36914063	0	0	0	0	0	0	0	0	0	0.90649414	0.093505859	0.57861328	0.31958008	-0.1472168	0.11157227	0.011	39282.23	0.001	-84.28	0.011
345	346	346	Category E	0.10791016	0.035888672	-0.76782227	-0.16918945	-0.22460938	0.36328125	0.28	0.011	14/6/2018	14	6	2018	21:34:17	77657	0.6	21	34	17	1732	0.051513672	3.3902344	-0.16625977	0.14550781	-0.87768555	32.803711	0.31518555	0	0	0	0	0	0	0	0	0	0.9050293	0.094970703	0.49414063	0.27416992	-0.10961914	0.10986328	0.011	39282.23	0.001	-84.28	0.011
346	347	347	Category E	0.071777344	0.2277832	-1.0439453	-0.14916992	-0.22167969	0.38208008	0.28	0.011	14/6/2018	14	6	2018	21:34:17	77657	0.7	21	34	17	1744	0.051513672	3.3902344	-0.1730957	0.14526367	-0.87524414	29.247803	0.30834961	0	0	0	0	0	0	0	0	0	0.90405273	0.095947266	0.49584961	0.24487305	0.082275391	-0.16845703	0.011	39282.23	0.001	-84.28	0.011
347	348	348	Category E	0.047851563	0.32397461	-0.98388672	-0.11157227	-0.21899414	0.38500977	0.28	0.011	14/6/2018	14	6	2018	21:34:17	77657	0.8	21	34	17	1769	0.051513672	3.3902344	-0.17285156	0.14306641	-0.86401367	25.910156	0.30932617	0	0	0	0	0	0	0	0	0	0.89282227	0.10717773	0.52124023	0.22070313	0.18066406	-0.11962891	0.011	39282.23	0.001	-84.28	0.011
348	349	349	Category E	0.047851563	0.21582031	-0.86376953	-0.091308594	-0.23950195	0.38720703	0.28	0.011	14/6/2018	14	6	2018	21:34:17	77657	0.9	21	34	17	1769	0.051513672	3.3902344	-0.18212891	0.14233398	-0.86401367	18.998535	0.24145508	0	0	0	0	0	0	0	0	0	0.89453125	0.10546875	0.30395508	0.22998047	0.073242188	0.000244141	0.011	39282.23	0.001	-84.28	0.011
349	350	350	Category E	-0.059814453	0.21582031	-0.85180664	-0.097167969	-0.24829102	0.37988281	0.28	0.011	14/6/2018	14	6	2018	21:34:18	77658	0	21	34	18	1781	0.051513672	3.3902344	-0.18920898	0.13964844	-0.86621094	8.9934082	0.15063477	0	0	0	0	0	0	0	0	0	0.89746094	0.10253906	0.21972656	0.12939453	0.075927734	0.014404297	0.011	39282.23	0.001	-84.28	0.011
350	351	351	Category E	-0.13183594	0.19189453	-0.89990234	-0.10668945	-0.2355957	0.3840332	0.28	0.011	14/6/2018	14	6	2018	21:34:18	77658	0.1	21	34	18	1769	0.051513672	3.3902344	-0.1965332	0.13867188	-0.86523438	3.9570313	0.090332031	0	0	0	0	0	0	0	0	0	0.89819336	0.10180664	0.15234375	0.064697266	0.052978516	-0.034423828	0.011	39282.23	0.001	-84.28	0.011
351	352	352	Category E	-0.023925781	0.21582031	-0.81591797	-0.084960938	-0.25292969	0.3894043	0.28	0.011	14/6/2018	14	6	2018	21:34:18	77658	0.2	21	34	18	1732	0.051513672	3.3902344	-0.2019043	0.13769531	-0.86157227	2.1179199	0.19970703	0	0	0	0	0	0	0	0	0	0.89550781	0.10449219	0.30175781	0.17797852	0.077880859	0.045654297	0.011	39282.23	0.001	-84.28	0.011
352	353	353	Category E	0.095947266	0.20385742	-0.92382813	-0.063476563	-0.25634766	0.38842773	0.29	0.011	14/6/2018	14	6	2018	21:34:18	77658	0.3	21	34	18	1732	0.051513672	3.3902344	-0.20385742	0.13842773	-0.86694336	2.3193359	0.31201172	0	0	0	0	0	0	0	0	0	0.90136719	0.098632813	0.421875	0.29980469	0.065185547	-0.056640625	0.011	39282.23	0.001	-84.28	0.011
353	354	354	Category E	0.035888672	0.20385742	-0.98388672	-0.047363281	-0.25878906	0.38500977	0.29	0.011	14/6/2018	14	6	2018	21:34:18	77658	0.4	21	34	18	1720	0.051269531	3.4272949	-0.21459961	0.13793945	-0.86889648	8.8969727	0.28320313	0	0	0	0	0	0	0	0	0	0.90576172	0.094238281	0.43115234	0.25048828	0.065673828	-0.11474609	0.011	39282.23	0.001	-84.28	0.011
354	355	355	Category E	0.10791016	0.35986328	-0.86376953	-0.084472656	-0.24047852	0.38452148	0.29	0.011	14/6/2018	14	6	2018	21:34:18	77658	0.5	21	34	18	1732	0.051269531	3.4272949	-0.22265625	0.13378906	-0.87133789	11.525391	0.40063477	0	0	0	0	0	0	0	0	0	0.90917969	0.090820313	0.56420898	0.33056641	0.22583008	0.007568359	0.011	39282.23	0.001	-84.28	0.011
355	356	356	Category E	-0.23999023	0.20385742	-0.91186523	-0.15893555	-0.28759766	0.34448242	0.29	0.011	14/6/2018	14	6	2018	21:34:18	77658	0.6	21	34	18	1732	0.051269531	3.4272949	-0.21972656	0.13256836	-0.86645508	6.1430664	0.086425781	0	0	0	0	0	0	0	0	0	0.90380859	0.096191406	0.13623047	-0.020019531	0.071044922	-0.045166016	0.011	39282.23	0.001	-84.28	0.011
356	357	357	Category E	-0.035888672	0.20385742	-0.76782227	-0.23730469	-0.23095703	0.32641602	0.29	0.011	14/6/2018	14	6	2018	21:34:18	77658	0.7	21	34	18	1744	0.051269531	3.4272949	-0.22241211	0.12670898	-0.85839844	1.8203125	0.22119141	0	0	0	0	0	0	0	0	0	0.89599609	0.10400391	0.35449219	0.18652344	0.076904297	0.090576172	0.011	39282.23	0.001	-84.28	0.011
357	358	358	Category E	0.059814453	0.2277832	-0.85180664	-0.15820313	-0.19238281	0.39331055	0.29	0.011	14/6/2018	14	6	2018	21:34:18	77658	0.8	21	34	18	1732	0.051269531	3.4272949	-0.23022461	0.12402344	-0.85571289	0.91455078	0.30810547	0	0	0	0	0	0	0	0	0	0.89477539	0.10522461	0.39770508	0.29003906	0.10351563	0.00390625	0.011	39282.23	0.001	-84.28	0.011
358	359	359	Category E	-0.11987305	0.2277832	-0.89990234	-0.13671875	-0.19360352	0.39282227	0.29	0.011	14/6/2018	14	6	2018	21:34:18	77658	0.9	21	34	18	1732	0.051269531	3.4272949	-0.23803711	0.12451172	-0.85595703	4.6430664	0.1628418	0	0	0	0	0	0	0	0	0	0.8972168	0.1027832	0.26513672	0.11816406	0.10302734	-0.043701172	0.011	39282.23	0.001	-84.28	0.011
359	360	360	Category E	-0.14379883	0.13183594	-0.671875	-0.076416016	-0.17260742	0.43115234	0.29	0.011	14/6/2018	14	6	2018	21:34:19	77659	0	21	34	19	1720	0.051269531	3.4272949	-0.24291992	0.12475586	-0.85693359	16.37915	0.20996094	0	0	0	0	0	0	0	0	0	0.89941406	0.10058594	0.29101563	0.099121094	0.006835938	0.18505859	0.011	39282.23	0.001	-84.28	0.011
360	361	361	Category E	-0.46777344	0.3359375	-0.88793945	-0.052246094	-0.19433594	0.42041016	0.29	0.011	14/6/2018	14	6	2018	21:34:19	77659	0.1	21	34	19	1695	0.051269531	3.4272949	-0.23974609	0.12231445	-0.85571289	29.333496	0.31396484	0	0	0	0	0	0	0	0	0	0.8972168	0.1027832	0.47338867	-0.2277832	0.21337891	-0.031982422	0.011	39282.23	0.001	-84.28	0.012
361	362	362	Category G	-0.35986328	0.095947266	-1.0559082	0.37597656	-0.11181641	0.31201172	0.51	0.012	14/6/2018	14	6	2018	22:22:43	80563	0.9	22	22	43	1376	0.051513672	3.3902344	-0.24633789	0.12158203	-0.85302734	38.842285	0.23364258	0	0	0	0	0	0	0	0	0	0.89624023	0.10375977	0.34179688	-0.11328125	-0.025634766	-0.20263672	0.011	39282.23	0.001	-84.28	0.012
362	363	363	Category G	-0.34790039	0.035888672	-0.88793945	0.35791016	-0.11376953	0.3359375	0.51	0.012	14/6/2018	14	6	2018	22:22:44	80564	0	22	22	44	1400	0.051513672	3.3902344	-0.25683594	0.12207031	-0.85009766	51.761719	0.13061523	0	0	0	0	0	0	0	0	0	0.89648438	0.10351563	0.21484375	-0.090820313	-0.086181641	-0.037597656	0.011	39282.23	0.001	-84.28	0.012
363	364	364	Category G	-0.38378906	-0.011962891	-0.92382813	0.37231445	-0.12036133	0.32373047	0.51	0.012	14/6/2018	14	6	2018	22:22:44	80564	0.1	22	22	44	1425	0.051513672	3.3902344	-0.25952148	0.12133789	-0.84985352	69.01416	0.1965332	0	0	0	0	0	0	0	0	0	0.89697266	0.10302734	0.33129883	-0.12402344	-0.13330078	-0.073730469	0.011	39282.23	0.001	-84.28	0.012
364	365	365	Category G	-0.071777344	-0.011962891	-0.69580078	0.40258789	-0.097167969	0.29394531	0.51	0.012	14/6/2018	14	6	2018	22:22:44	80564	0.2	22	22	44	1412	0.051513672	3.3902344	-0.26342773	0.12036133	-0.84863281	86.988037	0.27880859	0	0	0	0	0	0	0	0	0	0.89697266	0.10302734	0.47729492	0.19165039	-0.13232422	0.15283203	0.012	39197.95	0	0	0.012
365	366	366	Category G	-0.70776367	0.083984375	-0.92382813	0.44506836	-0.05859375	0.24609375	0.52	0.012	14/6/2018	14	6	2018	22:22:44	80564	0.3	22	22	44	1437	0.051513672	3.3902344	-0.26660156	0.12011719	-0.84936523	96.987549	0.44873047	0	0	0	0	0	0	0	0	0	0.89819336	0.10180664	0.55175781	-0.44091797	-0.036132813	-0.07421875	0.012	39197.95	0	0	0.012
366	367	367	Category G	-0.34790039	0.10791016	-0.58789063	0.41064453	-0.066650391	0.2956543	0.52	0.012	14/6/2018	14	6	2018	22:22:44	80564	0.4	22	22	44	1449	0.051513672	3.3902344	-0.27148438	0.12207031	-0.84741211	101.46826	0.27075195	0	0	0	0	0	0	0	0	0	0.89819336	0.10180664	0.35009766	-0.076171875	-0.014160156	0.25952148	0.012	39197.95	0	0	0.012
367	368	368	Category G	-0.44384766	0.035888672	-0.80395508	0.42382813	-0.075195313	0.27661133	0.52	0.012	14/6/2018	14	6	2018	22:22:44	80564	0.5	22	22	44	1449	0.051513672	3.3902344	-0.27368164	0.11962891	-0.84912109	104.76929	0.19482422	0	0	0	0	0	0	0	0	0	0.90014648	0.099853516	0.29907227	-0.16992188	-0.083740234	0.045166016	0.012	39197.95	0	0	0.012
368	369	369	Category G	-0.29980469	0	-0.92382813	0.4128418	-0.067382813	0.29663086	0.52	0.012	14/6/2018	14	6	2018	22:22:44	80564	0.6	22	22	44	1449	0.051513672	3.3902344	-0.28149414	0.12207031	-0.85083008	105.92017	0.14331055	0	0	0	0	0	0	0	0	0	0.90454102	0.095458984	0.21313477	-0.018066406	-0.12207031	-0.072753906	0.012	39197.95	0	0	0.012
369	370	370	Category G	-0.3359375	0.071777344	-0.83984375	0.38647461	-0.076171875	0.31787109	0.52	0.012	14/6/2018	14	6	2018	22:22:44	80564	0.7	22	22	44	1412	0.051513672	3.3902344	-0.2824707	0.12353516	-0.84667969	98.508789	0.074462891	0	0	0	0	0	0	0	0	0	0.90136719	0.098632813	0.11206055	-0.053222656	-0.051757813	0.006835938	0.012	39197.95	0	0	0.012
370	371	371	Category G	-0.46777344	0.15576172	-0.99584961	0.37402344	-0.087890625	0.32446289	0.52	0.012	14/6/2018	14	6	2018	22:22:44	80564	0.8	22	22	44	1400	0.051513672	3.3902344	-0.28955078	0.1237793	-0.84960938	86.880615	0.23242188	0	0	0	0	0	0	0	0	0	0.90600586	0.093994141	0.35620117	-0.17797852	0.031738281	-0.14599609	0.012	39197.95	0	0	0.012
371	372	372	Category G	-0.14379883	-0.023925781	-0.76782227	0.38989258	-0.084472656	0.29980469	0.52	0.012	14/6/2018	14	6	2018	22:22:44	80564	0.9	22	22	44	1412	0.051513672	3.3902344	-0.29077148	0.12402344	-0.84667969	76.108887	0.22290039	0	0	0	0	0	0	0	0	0	0.90380859	0.096191406	0.3737793	0.14697266	-0.14794922	0.078857422	0.012	39197.95	0	0	0.012
372	373	373	Category G	-0.68383789	0.29980469	-0.70776367	0.45141602	-0.089599609	0.22460938	0.52	0.012	14/6/2018	14	6	2018	22:22:45	80565	0	22	22	45	1412	0.051513672	3.3902344	-0.2956543	0.12231445	-0.84863281	62.365723	0.44921875	0	0	0	0	0	0	0	0	0	0.90698242	0.093017578	0.70629883	-0.38793945	0.17724609	0.14086914	0.012	39197.95	0	0	0.012
373	374	374	Category G	-0.41992188	0.023925781	-0.55175781	0.44555664	-0.084716797	0.24047852	0.52	0.012	14/6/2018	14	6	2018	22:22:45	80565	0.1	22	22	45	1425	0.051513672	3.3902344	-0.30200195	0.12670898	-0.84692383	47.400879	0.33398438	0	0	0	0	0	0	0	0	0	0.90795898	0.092041016	0.51586914	-0.11767578	-0.1027832	0.29516602	0.012	39197.95	0	0	0.012
374	375	375	Category G	-0.76782227	0.11987305	-0.98388672	0.45458984	-0.075439453	0.22875977	0.52	0.012	14/6/2018	14	6	2018	22:22:45	80565	0.2	22	22	45	1375	0.051513672	3.3902344	-0.30810547	0.12548828	-0.84692383	30.515381	0.47949219	0	0	0	0	0	0	0	0	0	0.90991211	0.090087891	0.60229492	-0.45947266	-0.005615234	-0.13696289	0.012	39197.95	0	0	0.012
375	376	376	Category G	-0.095947266	-0.035888672	-0.81591797	0.41870117	-0.062744141	0.27856445	0.53	0.012	14/6/2018	14	6	2018	22:22:45	80565	0.3	22	22	45	1351	0.051513672	3.3902344	-0.31274414	0.12524414	-0.84106445	19.334961	0.27148438	0	0	0	0	0	0	0	0	0	0.90600586	0.093994141	0.40332031	0.21679688	-0.16113281	0.025146484	0.012	39197.95	0	0	0.012
376	377	377	Category G	-0.73193359	-0.059814453	-1.0678711	0.40258789	-0.053222656	0.30371094	0.53	0.012	14/6/2018	14	6	2018	22:22:45	80565	0.4	22	22	45	1351	0.051513672	3.3902344	-0.31958008	0.12353516	-0.84179688	13.411865	0.50463867	0	0	0	0	0	0	0	0	0	0.90893555	0.091064453	0.8215332	-0.41210938	-0.18334961	-0.22583008	0.012	39197.95	0	0	0.012
377	378	378	Category G	-0.6237793	0.15576172	-0.98388672	0.37744141	-0.055908203	0.33618164	0.53	0.012	14/6/2018	14	6	2018	22:22:45	80565	0.5	22	22	45	1339	0.051513672	3.3902344	-0.32299805	0.12255859	-0.84106445	7.2873535	0.33422852	0	0	0	0	0	0	0	0	0	0.90942383	0.090576172	0.47607422	-0.30053711	0.032958984	-0.14257813	0.012	39197.95	0	0	0.012
378	379	379	Category G	-0.39599609	0.071777344	-0.57592773	0.39868164	-0.044921875	0.3137207	0.53	0.012	14/6/2018	14	6	2018	22:22:45	80565	0.6	22	22	45	1388	0.051513672	3.3902344	-0.32592773	0.12060547	-0.84375	4.9916992	0.28125	0	0	0	0	0	0	0	0	0	0.91259766	0.087402344	0.38696289	-0.069824219	-0.048828125	0.26782227	0.012	39197.95	0	0	0.012
379	380	380	Category G	-0.40795898	0.011962891	-0.70776367	0.44555664	-0.039306641	0.25048828	0.53	0.012	14/6/2018	14	6	2018	22:22:45	80565	0.7	22	22	45	1363	0.051513672	3.3902344	-0.32836914	0.12036133	-0.84399414	4.1396484	0.19140625	0	0	0	0	0	0	0	0	0	0.91357422	0.086425781	0.32421875	-0.079345703	-0.10839844	0.13623047	0.012	39197.95	0	0	0.012
380	381	381	Category G	-0.27587891	-0.059814453	-1.0197754	0.46606445	-0.028808594	0.21679688	0.53	0.012	14/6/2018	14	6	2018	22:22:45	80565	0.8	22	22	45	1351	0.051513672	3.3902344	-0.3359375	0.12084961	-0.84008789	4.9782715	0.26171875	0	0	0	0	0	0	0	0	0	0.9128418	0.087158203	0.42041016	0.060058594	-0.18066406	-0.17944336	0.012	39197.95	0	0	0.012
381	382	382	Category G	-0.39599609	0.23999023	-0.64794922	0.47290039	-0.023193359	0.20288086	0.53	0.012	14/6/2018	14	6	2018	22:22:45	80565	0.9	22	22	45	1412	0.051513672	3.3902344	-0.34277344	0.12109375	-0.83984375	3.7209473	0.23193359	0	0	0	0	0	0	0	0	0	0.9152832	0.084716797	0.36376953	-0.052978516	0.11865234	0.19189453	0.012	39197.95	0	0	0.012
382	383	383	Category G	-0.51586914	0.083984375	-0.80395508	0.4675293	-0.035888672	0.20849609	0.53	0.012	14/6/2018	14	6	2018	22:22:46	80566	0	22	22	46	1400	0.051513672	3.4482422	-0.34790039	0.12182617	-0.84130859	3.3745117	0.17602539	0	0	0	0	0	0	0	0	0	0.91870117	0.081298828	0.24316406	-0.16772461	-0.037841797	0.037353516	0.012	39197.95	0	0	0.012
383	384	384	Category G	-0.93579102	0.17993164	-1.1879883	0.42407227	-0.075683594	0.28027344	0.53	0.012	14/6/2018	14	6	2018	22:22:46	80566	0.1	22	22	46	1388	0.051513672	3.4482422	-0.35400391	0.1237793	-0.84350586	4.0651855	0.67822266	0	0	0	0	0	0	0	0	0	0.9230957	0.076904297	0.98193359	-0.58154297	0.055908203	-0.34423828	0.012	39197.95	0	0	0.012
384	385	385	Category G	-0.20385742	0.071777344	-0.75585938	0.39208984	-0.081787109	0.30908203	0.53	0.012	14/6/2018	14	6	2018	22:22:46	80566	0.2	22	22	46	1412	0.051513672	3.4482422	-0.35864258	0.125	-0.84326172	7.5046387	0.18579102	0	0	0	0	0	0	0	0	0	0.92504883	0.074951172	0.29589844	0.15478516	-0.053222656	0.087402344	0.012	39197.95	0	0	0.012
385	386	386	Category G	-0.52783203	0.19189453	-0.70776367	0.45776367	-0.061767578	0.22900391	0.54	0.012	14/6/2018	14	6	2018	22:22:46	80566	0.3	22	22	46	1375	0.051513672	3.4482422	-0.36791992	0.13012695	-0.84106445	7.9387207	0.21679688	0	0	0	0	0	0	0	0	0	0.92724609	0.072753906	0.35449219	-0.15966797	0.061523438	0.13330078	0.012	39197.95	0	0	0.012
386	387	387	Category G	0.035888672	0.059814453	0	0.45605469	-0.0625	0.234375	0.54	0.012	14/6/2018	14	6	2018	22:22:46	80566	0.4	22	22	46	1424	0.051513672	3.4482422	-0.37719727	0.1328125	-0.83886719	5.7509766	0.93798828	0	0	0	0	0	0	0	0	0	0.92944336	0.070556641	1.3251953	0.41308594	-0.072998047	0.83886719	0.012	39197.95	0	0	0.012
387	388	388	Category G	-0.70776367	0.14379883	-0.85180664	0.45288086	-0.061523438	0.24707031	0.54	0.012	14/6/2018	14	6	2018	22:22:46	80566	0.5	22	22	46	1449	0.051513672	3.4482422	-0.3828125	0.13208008	-0.83862305	6.0432129	0.32519531	0	0	0	0	0	0	0	0	0	0.93139648	0.068603516	0.34912109	-0.32470703	0.011474609	-0.012939453	0.012	39197.95	0	0	0.012
388	389	389	Category G	-0.52783203	0.011962891	-1.0678711	0.43823242	-0.0625	0.27416992	0.54	0.012	14/6/2018	14	6	2018	22:22:46	80566	0.6	22	22	46	1486	0.051513672	3.4482422	-0.38818359	0.12670898	-0.83569336	5.5957031	0.29394531	0	0	0	0	0	0	0	0	0	0.93017578	0.069824219	0.48632813	-0.1394043	-0.11474609	-0.23193359	0.012	39197.95	0	0	0.012
389	390	390	Category G	-0.56396484	0.11987305	-0.82788086	0.4152832	-0.069335938	0.27734375	0.54	0.012	14/6/2018	14	6	2018	22:22:46	80566	0.7	22	22	46	1510	0.051513672	3.4482422	-0.39086914	0.125	-0.83691406	4.6589355	0.1730957	0	0	0	0	0	0	0	0	0	0.93212891	0.067871094	0.18701172	-0.17285156	-0.005126953	0.009033203	0.012	39197.95	0	0	0.012
390	391	391	Category G	-0.43188477	0.13183594	-0.55175781	0.43432617	-0.058837891	0.25878906	0.54	0.012	14/6/2018	14	6	2018	22:22:46	80566	0.8	22	22	46	1461	0.051513672	3.4482422	-0.3972168	0.12451172	-0.83666992	1.0881348	0.28710938	0	0	0	0	0	0	0	0	0	0.93457031	0.065429688	0.32666016	-0.034423828	0.007080078	0.28491211	0.012	39197.95	0	0	0.012
391	392	392	Category G	-0.14379883	0.26391602	-1.3317871	0.4621582	-0.054443359	0.24438477	0.54	0.012	14/6/2018	14	6	2018	22:22:46	80566	0.9	22	22	46	1474	0.051513672	3.4482422	-0.40014648	0.12426758	-0.83984375	0.99438477	0.57177734	0	0	0	0	0	0	0	0	0	0.93847656	0.061523438	0.88769531	0.25634766	0.1394043	-0.49169922	0.012	39197.95	0	0	0.012
392	393	393	Category G	-0.91186523	0.19189453	-1.0439453	0.42626953	-0.078613281	0.26928711	0.54	0.012	14/6/2018	14	6	2018	22:22:47	80567	0	22	22	47	1400	0.051513672	3.4482422	-0.40209961	0.12304688	-0.83642578	0.52880859	0.55444336	0	0	0	0	0	0	0	0	0	0.9362793	0.063720703	0.78564453	-0.50952148	0.068603516	-0.20751953	0.012	39197.95	0	0	0.012
393	394	394	Category G	-0.55175781	0.011962891	-1.0078125	0.39550781	-0.065185547	0.31469727	0.54	0.012	14/6/2018	14	6	2018	22:22:47	80567	0.1	22	22	47	1388	0.051513672	3.4482422	-0.40771484	0.12255859	-0.83520508	0.60717773	0.25048828	0	0	0	0	0	0	0	0	0	0.9375	0.0625	0.42724609	-0.14379883	-0.1105957	-0.17236328	0.012	39197.95	0	0	0.012
394	395	395	Category G	0.095947266	-0.011962891	-0.68383789	0.41967773	-0.045654297	0.29199219	0.54	0.012	14/6/2018	14	6	2018	22:22:47	80567	0.2	22	22	47	1388	0.051513672	3.4482422	-0.41674805	0.12231445	-0.83129883	2.717041	0.55004883	0	0	0	0	0	0	0	0	0	0.93798828	0.062011719	0.79467773	0.51269531	-0.13427734	0.14746094	0.012	39197.95	0	0	0.012
395	396	396	Category G	-0.47998047	0.11987305	-0.51586914	0.4465332	-0.044433594	0.24951172	0.55	0.012	14/6/2018	14	6	2018	22:22:47	80567	0.3	22	22	47	1388	0.051513672	3.4482422	-0.41772461	0.11914063	-0.82666016	4.3312988	0.31689453	0	0	0	0	0	0	0	0	0	0.93383789	0.066162109	0.37353516	-0.062011719	0.000488281	0.31079102	0.012	39197.95	0	0	0.012
396	397	397	Category G	-0.671875	0.10791016	-0.63598633	0.46191406	-0.038330078	0.22021484	0.55	0.012	14/6/2018	14	6	2018	22:22:47	80567	0.4	22	22	47	1388	0.051513672	3.4482422	-0.42895508	0.11767578	-0.83300781	3.8525391	0.31274414	0	0	0	0	0	0	0	0	0	0.94433594	0.055664063	0.44970703	-0.24267578	-0.009765625	0.19702148	0.012	39197.95	0	0	0.012
397	398	398	Category G	-0.91186523	0.11987305	-1.0197754	0.4453125	-0.049316406	0.25732422	0.55	0.012	14/6/2018	14	6	2018	22:22:47	80567	0.5	22	22	47	1363	0.051513672	3.4482422	-0.43261719	0.11523438	-0.83325195	3.1328125	0.51391602	0	0	0	0	0	0	0	0	0	0.94580078	0.054199219	0.66992188	-0.47900391	0.004394531	-0.1862793	0.012	39197.95	0	0	0.012
398	399	399	Category G	-0.50390625	0.035888672	-0.86376953	0.35449219	-0.060058594	0.3527832	0.55	0.012	14/6/2018	14	6	2018	22:22:47	80567	0.6	22	22	47	1375	0.051513672	3.4482422	-0.43408203	0.11279297	-0.83056641	3.0112305	0.10888672	0	0	0	0	0	0	0	0	0	0.9440918	0.055908203	0.17944336	-0.069580078	-0.076904297	-0.032958984	0.012	39197.95	0	0	0.012
399	400	400	Category G	0.047851563	-0.023925781	-0.81591797	0.40942383	-0.069824219	0.27929688	0.55	0.012	14/6/2018	14	6	2018	22:22:47	80567	0.7	22	22	47	1375	0.051513672	3.4482422	-0.44140625	0.11474609	-0.82885742	3.097168	0.50878906	0	0	0	0	0	0	0	0	0	0.94604492	0.053955078	0.64111328	0.48925781	-0.13867188	0.012939453	0.012	39197.95	0	0	0.012
400	401	401	Category G	-0.52783203	0.095947266	-0.58789063	0.4453125	-0.05859375	0.24780273	0.55	0.012	14/6/2018	14	6	2018	22:22:47	80567	0.8	22	22	47	1437	0.051513672	3.4482422	-0.4465332	0.11401367	-0.82910156	2.0966797	0.25512695	0	0	0	0	0	0	0	0	0	0.94848633	0.051513672	0.34057617	-0.081054688	-0.018066406	0.24121094	0.012	39197.95	0	0	0.012
401	402	402	Category G	-0.92382813	0.16796875	-0.82788086	0.44775391	-0.074707031	0.2355957	0.55	0.012	14/6/2018	14	6	2018	22:22:47	80567	0.9	22	22	47	1461	0.051513672	3.4482422	-0.44580078	0.10986328	-0.83032227	0.72705078	0.48120117	0	0	0	0	0	0	0	0	0	0.94897461	0.051025391	0.53833008	-0.4777832	0.057861328	0.002441406	0.012	39197.95	0	0	0.012
402	403	403	Category G	-0.27587891	0.15576172	-0.79199219	0.4128418	-0.058837891	0.29980469	0.55	0.012	14/6/2018	14	6	2018	22:22:48	80568	0	22	22	48	1474	0.051513672	3.4482422	-0.44946289	0.109375	-0.8293457	0.68115234	0.18359375	0	0	0	0	0	0	0	0	0	0.94970703	0.050292969	0.25732422	0.17358398	0.046142578	0.037353516	0.012	39197.95	0	0	0.012
403	404	404	Category G	-0.47998047	0	-0.85180664	0.4140625	-0.058837891	0.29760742	0.55	0.012	14/6/2018	14	6	2018	22:22:48	80568	0.1	22	22	48	1474	0.051513672	3.4482422	-0.44506836	0.10791016	-0.82861328	0.31567383	0.11572266	0	0	0	0	0	0	0	0	0	0.94677734	0.053222656	0.16601563	-0.034667969	-0.10791016	-0.022949219	0.012	39197.95	0	0	0.012
404	405	405	Category G	-0.34790039	0.14379883	-0.87597656	0.39453125	-0.065185547	0.30200195	0.55	0.012	14/6/2018	14	6	2018	22:22:48	80568	0.2	22	22	48	1425	0.051513672	3.4482422	-0.44580078	0.10961914	-0.82763672	0.87744141	0.11425781	0	0	0	0	0	0	0	0	0	0.9465332	0.053466797	0.17993164	0.097900391	0.033935547	-0.048095703	0.012	39197.95	0	0	0.012
405	406	406	Category G	-0.53979492	0.34790039	-0.91186523	0.38793945	-0.069091797	0.30932617	0.56	0.012	14/6/2018	14	6	2018	22:22:48	80568	0.3	22	22	48	1388	0.051513672	3.4482422	-0.45922852	0.11083984	-0.82885742	2.9348145	0.26342773	0	0	0	0	0	0	0	0	0	0.95410156	0.045898438	0.40014648	-0.080322266	0.23681641	-0.082763672	0.012	39197.95	0	0	0.012
406	407	407	Category G	-0.31176758	-0.035888672	-0.99584961	0.40429688	-0.056152344	0.29125977	0.56	0.012	14/6/2018	14	6	2018	22:22:48	80568	0.4	22	22	48	1363	0.051513672	3.4482422	-0.45214844	0.109375	-0.82983398	6.8725586	0.26147461	0	0	0	0	0	0	0	0	0	0.95141602	0.048583984	0.45166016	0.14038086	-0.14526367	-0.16577148	0.012	39197.95	0	0	0.012
407	408	408	Category G	-0.68383789	0.39599609	-0.97192383	0.46508789	-0.053222656	0.23266602	0.56	0.012	14/6/2018	14	6	2018	22:22:48	80568	0.5	22	22	48	1376	0.051513672	3.4482422	-0.44873047	0.11010742	-0.83081055	9.8632813	0.39575195	0	0	0	0	0	0	0	0	0	0.95068359	0.049316406	0.66162109	-0.23486328	0.28564453	-0.14086914	0.012	39197.95	0	0	0.012
408	409	409	Category G	-0.27587891	0.23999023	-0.55175781	0.42797852	-0.060302734	0.27807617	0.56	0.012	14/6/2018	14	6	2018	22:22:48	80568	0.6	22	22	48	1400	0.051513672	3.4482422	-0.44995117	0.11083984	-0.83056641	12.022217	0.35302734	0	0	0	0	0	0	0	0	0	0.95117188	0.048828125	0.58203125	0.17407227	0.12890625	0.27880859	0.012	39197.95	0	0	0.012
409	410	410	Category G	-0.56396484	0.15576172	-1.0319824	0.45678711	-0.047363281	0.24023438	0.56	0.012	14/6/2018	14	6	2018	22:22:48	80568	0.7	22	22	48	1437	0.051513672	3.4482422	-0.4519043	0.11206055	-0.82543945	12.084229	0.23876953	0	0	0	0	0	0	0	0	0	0.94775391	0.052246094	0.36181641	-0.11181641	0.043457031	-0.20629883	0.012	39197.95	0	0	0.012
410	411	411	Category G	-0.31176758	0.17993164	-0.81591797	0.37207031	0.003662109	0.32397461	0.56	0.012	14/6/2018	14	6	2018	22:22:48	80568	0.8	22	22	48	1474	0.051513672	3.4482422	-0.45288086	0.11328125	-0.82641602	16.17041	0.15625	0	0	0	0	0	0	0	0	0	0.94921875	0.05078125	0.21826172	0.14111328	0.06640625	0.010498047	0.012	39197.95	0	0	0.012
411	412	412	Category G	-0.53979492	0.071777344	-1.0319824	0.42553711	0.018554688	0.29516602	0.56	0.012	14/6/2018	14	6	2018	22:22:48	80568	0.9	22	22	48	1461	0.051513672	3.4482422	-0.4519043	0.11328125	-0.82446289	22.200928	0.22875977	0	0	0	0	0	0	0	0	0	0.94702148	0.052978516	0.33666992	-0.087646484	-0.041503906	-0.20727539	0.012	39197.95	0	0	0.012
412	413	413	Category G	-0.70776367	0.41992188	-0.79199219	0.43481445	0.045166016	0.27368164	0.56	0.012	14/6/2018	14	6	2018	22:22:49	80569	0	22	22	49	1437	0.051513672	3.4482422	-0.45581055	0.1159668	-0.82714844	25.517578	0.39599609	0	0	0	0	0	0	0	0	0	0.95166016	0.048339844	0.59082031	-0.25170898	0.30371094	0.03515625	0.012	39197.95	0	0	0.012
413	414	414	Category G	-0.58789063	0.083984375	-0.79199219	0.40820313	0.048583984	0.29199219	0.56	0.012	14/6/2018	14	6	2018	22:22:49	80569	0.1	22	22	49	1412	0.051513672	3.4482422	-0.45361328	0.11450195	-0.8293457	27.848633	0.14257813	0	0	0	0	0	0	0	0	0	0.95239258	0.047607422	0.20239258	-0.1340332	-0.030517578	0.037353516	0.012	39197.95	0	0	0.012
414	415	415	Category G	-0.49194336	0.19189453	-0.65991211	0.43432617	0.059814453	0.26171875	0.56	0.012	14/6/2018	14	6	2018	22:22:49	80569	0.2	22	22	49	1388	0.051513672	3.4482422	-0.4543457	0.1184082	-0.82861328	29.941406	0.18774414	0	0	0	0	0	0	0	0	0	0.95239258	0.047607422	0.27954102	-0.037353516	0.073242188	0.16870117	0.012	39197.95	0	0	0.012
415	416	416	Category G	-0.68383789	0.059814453	-1.0439453	0.42236328	0.094726563	0.25805664	0.57	0.012	14/6/2018	14	6	2018	22:22:49	80569	0.3	22	22	49	1400	0.051513672	3.4482422	-0.45263672	0.11669922	-0.82543945	32.67041	0.32299805	0	0	0	0	0	0	0	0	0	0.94873047	0.051269531	0.50634766	-0.23095703	-0.056884766	-0.21826172	0.012	39197.95	0	0	0.012
416	417	417	Category G	-0.32397461	0.023925781	-0.85180664	0.35766602	0.1472168	0.32763672	0.57	0.012	14/6/2018	14	6	2018	22:22:49	80569	0.4	22	22	49	1437	0.051513672	3.4482422	-0.46118164	0.11914063	-0.82641602	30.740967	0.16894531	0	0	0	0	0	0	0	0	0	0.95385742	0.046142578	0.2578125	0.13720703	-0.095214844	-0.025146484	0.012	39197.95	0	0	0.012
417	418	418	Category G	-0.40795898	-0.011962891	-1.0678711	0.33764648	0.13037109	0.33618164	0.57	0.012	14/6/2018	14	6	2018	22:22:49	80569	0.5	22	22	49	1474	0.051513672	3.4482422	-0.45483398	0.11938477	-0.82299805	29.374023	0.28173828	0	0	0	0	0	0	0	0	0	0.94799805	0.052001953	0.42333984	0.046875	-0.13134766	-0.24462891	0.012	39197.95	0	0	0.012
418	419	419	Category G	-0.13183594	0.071777344	-0.77978516	0.32104492	0.13427734	0.34790039	0.57	0.012	14/6/2018	14	6	2018	22:22:49	80569	0.6	22	22	49	1449	0.051513672	3.4482422	-0.45581055	0.12109375	-0.82299805	30.907227	0.33056641	0	0	0	0	0	0	0	0	0	0.94873047	0.051269531	0.41674805	0.32397461	-0.049316406	0.043212891	0.012	39197.95	0	0	0.012
419	420	420	Category G	-0.6237793	0.16796875	-0.82788086	0.36499023	0.13549805	0.30444336	0.57	0.012	14/6/2018	14	6	2018	22:22:49	80569	0.7	22	22	49	1437	0.051513672	3.4482422	-0.45092773	0.12182617	-0.82299805	31.435303	0.17871094	0	0	0	0	0	0	0	0	0	0.9465332	0.053466797	0.22314453	-0.17260742	0.045898438	-0.004638672	0.012	39197.95	0	0	0.012
420	421	421	Category G	-0.34790039	0.059814453	-0.80395508	0.27490234	0.17333984	0.36865234	0.57	0.012	14/6/2018	14	6	2018	22:22:49	80569	0.8	22	22	49	1412	0.051269531	3.4514648	-0.45507813	0.12231445	-0.82519531	30.970215	0.12573242	0	0	0	0	0	0	0	0	0	0.95019531	0.049804688	0.19091797	0.10717773	-0.0625	0.021240234	0.012	39197.95	0	0	0.012
421	422	422	Category G	-0.23999023	0.071777344	-0.85180664	0.26049805	0.18969727	0.36938477	0.57	0.012	14/6/2018	14	6	2018	22:22:49	80569	0.9	22	22	49	1376	0.051269531	3.4514648	-0.45703125	0.12231445	-0.82006836	30.425781	0.22509766	0	0	0	0	0	0	0	0	0	0.94677734	0.053222656	0.29931641	0.21704102	-0.050537109	-0.031494141	0.012	39197.95	0	0	0.012
422	423	423	Category G	-0.44384766	0.19189453	-0.98388672	0.25317383	0.15576172	0.37988281	0.57	0.012	14/6/2018	14	6	2018	22:22:50	80570	0	22	22	50	1412	0.051269531	3.4514648	-0.45898438	0.12060547	-0.82373047	35.432129	0.17578125	0	0	0	0	0	0	0	0	0	0.95068359	0.049316406	0.24633789	0.015136719	0.071044922	-0.15991211	0.012	39197.95	0	0	0.012
423	424	424	Category G	-0.32397461	0.11987305	-0.87597656	0.23608398	0.1550293	0.39575195	0.57	0.012	14/6/2018	14	6	2018	22:22:50	80570	0.1	22	22	50	1400	0.051269531	3.4514648	-0.4597168	0.12255859	-0.82397461	38.703369	0.14526367	0	0	0	0	0	0	0	0	0	0.95141602	0.048583984	0.19067383	0.13574219	-0.002685547	-0.051757813	0.012	39197.95	0	0	0.012
424	425	425	Category G	-0.58789063	0.40795898	-0.57592773	0.26147461	0.11962891	0.40185547	0.57	0.012	14/6/2018	14	6	2018	22:22:50	80570	0.2	22	22	50	1388	0.051269531	3.4514648	-0.45141602	0.11523438	-0.82202148	40.156982	0.40576172	0	0	0	0	0	0	0	0	0	0.94482422	0.055175781	0.67504883	-0.13623047	0.29248047	0.24609375	0.012	39197.95	0	0	0.012
425	426	426	Category G	-0.6237793	0.25195313	-0.59985352	0.23657227	0.13012695	0.39697266	0.58	0.012	14/6/2018	14	6	2018	22:22:50	80570	0.3	22	22	50	1425	0.051269531	3.4514648	-0.45385742	0.1159668	-0.82348633	42.574951	0.31201172	0	0	0	0	0	0	0	0	0	0.94750977	0.052490234	0.52929688	-0.16967773	0.13574219	0.22363281	0.012	39197.95	0	0	0.012
426	427	427	Category G	-0.38378906	0.16796875	-1.0319824	0.22680664	0.14331055	0.41235352	0.58	0.012	14/6/2018	14	6	2018	22:22:50	80570	0.4	22	22	50	1425	0.051269531	3.4514648	-0.44995117	0.11279297	-0.82421875	44.682861	0.22485352	0	0	0	0	0	0	0	0	0	0.94580078	0.054199219	0.32885742	0.066162109	0.054931641	-0.20751953	0.012	39197.95	0	0	0.012
427	428	428	Category G	-0.37182617	-0.10791016	-0.74389648	0.15771484	0.16845703	0.41796875	0.58	0.012	14/6/2018	14	6	2018	22:22:50	80570	0.5	22	22	50	1449	0.051269531	3.4514648	-0.45825195	0.11547852	-0.83422852	46.835205	0.25610352	0	0	0	0	0	0	0	0	0	0.95874023	0.041259766	0.40014648	0.086425781	-0.22338867	0.090332031	0.012	39197.95	0	0	0.012
428	429	429	Category G	-0.17993164	0.071777344	-0.95996094	0.13305664	0.18920898	0.4206543	0.58	0.012	14/6/2018	14	6	2018	22:22:50	80570	0.6	22	22	50	1486	0.051269531	3.4514648	-0.45507813	0.11401367	-0.83520508	43.264404	0.30493164	0	0	0	0	0	0	0	0	0	0.95800781	0.041992188	0.44213867	0.27514648	-0.042236328	-0.12451172	0.012	39197.95	0	0	0.012
429	430	430	Category G	-0.56396484	0.17993164	-0.82788086	0.14941406	0.18359375	0.41943359	0.58	0.012	14/6/2018	14	6	2018	22:22:50	80570	0.7	22	22	50	1449	0.051269531	3.4514648	-0.4543457	0.11499023	-0.83325195	37.948242	0.12719727	0	0	0	0	0	0	0	0	0	0.95605469	0.043945313	0.17993164	-0.109375	0.064697266	0.005371094	0.012	39197.95	0	0	0.012
430	431	431	Category G	-0.35986328	0.17993164	-1.1518555	0.12988281	0.18920898	0.41772461	0.58	0.012	14/6/2018	14	6	2018	22:22:50	80570	0.8	22	22	50	1449	0.051269531	3.4514648	-0.45166016	0.11645508	-0.83422852	32.243408	0.33642578	0	0	0	0	0	0	0	0	0	0.95581055	0.044189453	0.47265625	0.091796875	0.063232422	-0.31738281	0.012	39197.95	0	0	0.012
431	432	432	Category G	-0.19189453	0.10791016	-0.53979492	0.19848633	0.16357422	0.40673828	0.58	0.012	14/6/2018	14	6	2018	22:22:50	80570	0.9	22	22	50	1437	0.051269531	3.4514648	-0.45410156	0.11669922	-0.84033203	30.115967	0.39892578	0	0	0	0	0	0	0	0	0	0.96240234	0.037597656	0.57177734	0.26220703	-0.008789063	0.30053711	0.012	39197.95	0	0	0.012
432	433	433	Category G	-0.3359375	0.17993164	-0.82788086	0.22875977	0.13720703	0.3984375	0.58	0.012	14/6/2018	14	6	2018	22:22:51	80571	0	22	22	51	1400	0.051269531	3.4514648	-0.45776367	0.11669922	-0.83398438	25.414551	0.13745117	0	0	0	0	0	0	0	0	0	0.95874023	0.041259766	0.19140625	0.12182617	0.062988281	0.006103516	0.012	39197.95	0	0	0.012
433	434	434	Category G	-0.69580078	0.17993164	-0.671875	0.2434082	0.16235352	0.38964844	0.58	0.012	14/6/2018	14	6	2018	22:22:51	80571	0.1	22	22	51	1400	0.051269531	3.4514648	-0.44824219	0.11401367	-0.82836914	18.567139	0.30004883	0	0	0	0	0	0	0	0	0	0.94873047	0.051269531	0.46972656	-0.24731445	0.065673828	0.15649414	0.012	39197.95	0	0	0.012
434	435	435	Category G	0.035888672	0.10791016	-0.49194336	0.22875977	0.18041992	0.39160156	0.58	0.012	14/6/2018	14	6	2018	22:22:51	80571	0.2	22	22	51	1412	0.051269531	3.4514648	-0.44628906	0.11572266	-0.82592773	15.897217	0.58666992	0	0	0	0	0	0	0	0	0	0.94604492	0.053955078	0.82421875	0.48217773	-0.0078125	0.33398438	0.012	39197.95	0	0	0.012
435	436	436	Category G	-1.1398926	0.083984375	-1.4279785	0.19433594	0.17675781	0.40209961	0.59	0.012	14/6/2018	14	6	2018	22:22:51	80571	0.3	22	22	51	1425	0.051269531	3.4514648	-0.45751953	0.11914063	-0.82739258	9.6191406	0.90942383	0	0	0	0	0	0	0	0	0	0.95288086	0.047119141	1.3178711	-0.68212891	-0.03515625	-0.6003418	0.012	39197.95	0	0	0.012
436	437	437	Category G	-0.3359375	0.011962891	-0.77978516	0.094970703	0.20874023	0.42944336	0.59	0.012	14/6/2018	14	6	2018	22:22:51	80571	0.4	22	22	51	1474	0.051269531	3.4514648	-0.46044922	0.1184082	-0.83398438	9.8151855	0.17260742	0	0	0	0	0	0	0	0	0	0.95996094	0.040039063	0.28540039	0.12451172	-0.10644531	0.054199219	0.012	39197.95	0	0	0.012
437	438	438	Category G	-0.059814453	0.023925781	-0.64794922	0.19848633	0.171875	0.41503906	0.59	0.012	14/6/2018	14	6	2018	22:22:51	80571	0.5	22	22	51	1486	0.051269531	3.4514648	-0.45556641	0.11938477	-0.83862305	7.939209	0.44946289	0	0	0	0	0	0	0	0	0	0.96166992	0.038330078	0.68188477	0.39575195	-0.095458984	0.19067383	0.012	39197.95	0	0	0.012
438	439	439	Category G	-0.70776367	0.38378906	-0.75585938	0.21069336	0.20336914	0.38061523	0.59	0.012	14/6/2018	14	6	2018	22:22:51	80571	0.6	22	22	51	1461	0.051269531	3.4514648	-0.45068359	0.12036133	-0.84008789	8.3352051	0.37744141	0	0	0	0	0	0	0	0	0	0.9609375	0.0390625	0.60473633	-0.25683594	0.26318359	0.084228516	0.012	39197.95	0	0	0.012
439	440	440	Category G	-0.53979492	0.071777344	-0.69580078	0.21044922	0.2121582	0.38574219	0.59	0.012	14/6/2018	14	6	2018	22:22:51	80571	0.7	22	22	51	1437	0.051269531	3.4514648	-0.44628906	0.12109375	-0.83862305	13.48584	0.17773438	0	0	0	0	0	0	0	0	0	0.95776367	0.042236328	0.28564453	-0.093261719	-0.049316406	0.14282227	0.012	39197.95	0	0	0.012
440	441	441	Category G	-0.41992188	0	-0.98388672	0.16772461	0.203125	0.40771484	0.59	0.012	14/6/2018	14	6	2018	22:22:51	80571	0.8	22	22	51	1412	0.051269531	3.4514648	-0.45507813	0.12280273	-0.83935547	10.669434	0.19287109	0	0	0	0	0	0	0	0	0	0.96264648	0.037353516	0.30249023	0.03515625	-0.12280273	-0.14428711	0.012	39197.95	0	0	0.012
441	442	442	Category G	-0.64794922	0.071777344	-0.98388672	0.10839844	0.203125	0.42456055	0.59	0.012	14/6/2018	14	6	2018	22:22:51	80571	0.9	22	22	51	1412	0.051269531	3.4514648	-0.45385742	0.12353516	-0.83935547	5.9841309	0.24731445	0	0	0	0	0	0	0	0	0	0.9621582	0.037841797	0.39013672	-0.19384766	-0.051757813	-0.14428711	0.012	39197.95	0	0	0.012
442	443	443	Category G	0.011962891	-0.083984375	-0.81591797	0.17602539	0.18432617	0.40551758	0.59	0.012	14/6/2018	14	6	2018	22:22:52	80572	0	22	22	52	1425	0.051269531	3.4514648	-0.44995117	0.1237793	-0.83911133	4.5385742	0.50708008	0	0	0	0	0	0	0	0	0	0.96020508	0.039794922	0.69311523	0.46191406	-0.20776367	0.023193359	0.012	39197.95	0	0	0.012
443	444	444	Category G	-0.44384766	0.11987305	-0.86376953	0.22241211	0.19189453	0.39501953	0.59	0.012	14/6/2018	14	6	2018	22:22:52	80572	0.1	22	22	52	1412	0.051269531	3.4514648	-0.45166016	0.12329102	-0.84228516	1.4248047	0.022949219	0	0	0	0	0	0	0	0	0	0.96362305	0.036376953	0.032714844	0.0078125	-0.003417969	-0.021240234	0.012	39197.95	0	0	0.012
444	445	445	Category G	-1.1518555	0.095947266	-0.77978516	0.2512207	0.19458008	0.37841797	0.59	0.012	14/6/2018	14	6	2018	22:22:52	80572	0.2	22	22	52	1400	0.051269531	3.4514648	-0.44750977	0.12426758	-0.84057617	7.958252	0.70727539	0	0	0	0	0	0	0	0	0	0.96044922	0.039550781	0.79370117	-0.70410156	-0.028320313	0.060791016	0.012	39197.95	0	0	0.012
445	446	446	Category G	-0.14379883	-0.035888672	-1.0078125	0.16455078	0.19262695	0.40649414	0	0.012	14/6/2018	14	6	2018	22:22:52	80572	0.3	22	22	52	1412	0.051269531	3.4514648	-0.45019531	0.12426758	-0.83789063	9.3317871	0.38500977	0	0	0	0	0	0	0	0	0	0.95947266	0.040527344	0.63623047	0.30639648	-0.16015625	-0.16967773	0.012	39197.95	0	0	0.012
446	447	447	Category G	-0.071777344	0.16796875	-0.65991211	0.18212891	0.17382813	0.40551758	0	0.012	14/6/2018	14	6	2018	22:22:52	80572	0.4	22	22	52	1425	0.051269531	3.4514648	-0.45019531	0.12231445	-0.8347168	5.3781738	0.41943359	0	0	0	0	0	0	0	0	0	0.95629883	0.043701172	0.59887695	0.37841797	0.045410156	0.17480469	0.012	39197.95	0	0	0.012
447	448	448	Category G	-0.53979492	0.095947266	-0.79199219	0.2722168	0.18334961	0.35864258	0	0.012	14/6/2018	14	6	2018	22:22:52	80572	0.5	22	22	52	1449	0.051269531	3.4514648	-0.45117188	0.12353516	-0.83349609	0.91601563	0.1015625	0	0	0	0	0	0	0	0	0	0.95581055	0.044189453	0.15771484	-0.088378906	-0.027587891	0.041503906	0.012	39197.95	0	0	0.012
448	449	449	Category G	-0.45581055	0.095947266	-0.50390625	0.22998047	0.17773438	0.3828125	0	0.012	14/6/2018	14	6	2018	22:22:52	80572	0.6	22	22	52	1437	0.051269531	3.4514648	-0.44702148	0.12060547	-0.83056641	6.4663086	0.32788086	0	0	0	0	0	0	0	0	0	0.95092773	0.049072266	0.36010742	-0.008544922	-0.024658203	0.32666016	0.012	39197.95	0	0	0.012
449	450	450	Category G	-0.41992188	0.16796875	-0.92382813	0.23217773	0.16894531	0.38867188	0	0.012	14/6/2018	14	6	2018	22:22:52	80572	0.7	22	22	52	1412	0.051269531	3.4514648	-0.44946289	0.12011719	-0.83642578	10.460693	0.10375977	0	0	0	0	0	0	0	0	0	0.95727539	0.042724609	0.16455078	0.029541016	0.047607422	-0.087158203	0.012	39197.95	0	0	0.012
450	451	451	Category G	-0.39599609	0.15576172	-0.83984375	0.15136719	0.17456055	0.41723633	0	0.012	14/6/2018	14	6	2018	22:22:52	80572	0.8	22	22	52	1400	0.051269531	3.4514648	-0.4453125	0.11987305	-0.83374023	1.7353516	0.061035156	0	0	0	0	0	0	0	0	0	0.95263672	0.047363281	0.091064453	0.049316406	0.035644531	-0.005859375	0.012	39197.95	0	0	0.012
451	452	452	Category G	-0.44384766	0.19189453	-0.98388672	0.16259766	0.15527344	0.43139648	0	0.012	14/6/2018	14	6	2018	22:22:52	80572	0.9	22	22	52	1400	0.051269531	3.4514648	-0.44702148	0.12084961	-0.83276367	1.2229004	0.16674805	0	0	0	0	0	0	0	0	0	0.95288086	0.047119141	0.22485352	0.003173828	0.070800781	-0.15087891	0.012	39197.95	0	0	0.012
452	453	453	Category G	-0.50390625	0.17993164	-0.88793945	0.19091797	0.16137695	0.41674805	0	0.012	14/6/2018	14	6	2018	22:22:53	80573	0	22	22	53	1437	0.051269531	3.4514648	-0.44604492	0.12182617	-0.82861328	2.034668	0.10107422	0	0	0	0	0	0	0	0	0	0.94873047	0.051269531	0.17504883	-0.057617188	0.057861328	-0.059082031	0.012	39197.95	0	0	0.012
453	454	454	Category G	-0.49194336	0.32397461	-0.49194336	0.22558594	0.17260742	0.39550781	0	0.012	14/6/2018	14	6	2018	22:22:53	80573	0.1	22	22	53	1449	0.051269531	3.4514648	-0.44360352	0.12060547	-0.83129883	0.38842773	0.39868164	0	0	0	0	0	0	0	0	0	0.94995117	0.050048828	0.59106445	-0.048095703	0.203125	0.33935547	0.012	39197.95	0	0	0.012
454	455	455	Category G	-0.6237793	0	-0.73193359	0.27661133	0.15576172	0.37133789	0	0.012	14/6/2018	14	6	2018	22:22:53	80573	0.2	22	22	53	1425	0.051269531	3.4514648	-0.43994141	0.12109375	-0.83203125	7.1191406	0.24169922	0	0	0	0	0	0	0	0	0	0.94897461	0.051025391	0.4050293	-0.18359375	-0.12109375	0.10009766	0.012	39197.95	0	0	0.012
455	456	456	Category G	-0.77978516	0.15576172	-0.88793945	0.28027344	0.17041016	0.3605957	0.01	0.012	14/6/2018	14	6	2018	22:22:53	80573	0.3	22	22	53	1412	0.051269531	3.4514648	-0.43994141	0.12060547	-0.8359375	8.5175781	0.34545898	0	0	0	0	0	0	0	0	0	0.95239258	0.047607422	0.42651367	-0.33959961	0.034912109	-0.051757813	0.012	39197.95	0	0	0.012
456	457	457	Category G	-0.2277832	-0.035888672	-0.79199219	0.24731445	0.17358398	0.38110352	0.01	0.012	14/6/2018	14	6	2018	22:22:53	80573	0.4	22	22	53	1400	0.051269531	3.4514648	-0.43725586	0.12304688	-0.83544922	0.33642578	0.26660156	0	0	0	0	0	0	0	0	0	0.95092773	0.049072266	0.41210938	0.20947266	-0.15893555	0.043457031	0.012	39197.95	0	0	0.012
457	458	458	Category G	-0.70776367	0.27587891	-0.98388672	0.27416992	0.14453125	0.36914063	0.01	0.012	14/6/2018	14	6	2018	22:22:53	80573	0.5	22	22	53	1388	0.051269531	3.4514648	-0.4387207	0.12451172	-0.83374023	9.5246582	0.34277344	0	0	0	0	0	0	0	0	0	0.95043945	0.049560547	0.56982422	-0.26879883	0.15112305	-0.14990234	0.012	39197.95	0	0	0.012
458	459	459	Category G	0	0.14379883	-0.58789063	0.25268555	0.18115234	0.37231445	0.01	0.012	14/6/2018	14	6	2018	22:22:53	80573	0.6	22	22	53	1376	0.051025391	3.4514648	-0.43994141	0.12939453	-0.83081055	7.404541	0.50292969	0	0	0	0	0	0	0	0	0	0.94921875	0.05078125	0.69750977	0.43994141	0.014160156	0.24291992	0.012	39197.95	0	0	0.012
459	460	460	Category G	-0.73193359	0.035888672	-0.87597656	0.32226563	0.18847656	0.33178711	0.01	0.012	14/6/2018	14	6	2018	22:22:53	80573	0.7	22	22	53	1363	0.051025391	3.4514648	-0.44482422	0.12866211	-0.83129883	8.152832	0.3046875	0	0	0	0	0	0	0	0	0	0.95166016	0.048339844	0.42431641	-0.28686523	-0.092773438	-0.044433594	0.012	39197.95	0	0	0.012
460	461	461	Category G	-0.44384766	-0.047851563	-0.61181641	0.31762695	0.19360352	0.32958984	0.01	0.012	14/6/2018	14	6	2018	22:22:53	80573	0.8	22	22	53	1363	0.051025391	3.4514648	-0.44311523	0.13061523	-0.83251953	12.615479	0.28393555	0	0	0	0	0	0	0	0	0	0.95214844	0.047851563	0.39990234	-0.000488281	-0.1784668	0.22070313	0.012	39197.95	0	0	0.012
461	462	462	Category G	-0.53979492	0.095947266	-0.93579102	0.31860352	0.20043945	0.32470703	0.01	0.012	14/6/2018	14	6	2018	22:22:53	80573	0.9	22	22	53	1388	0.051025391	3.4514648	-0.44506836	0.13183594	-0.83374023	18.343994	0.14379883	0	0	0	0	0	0	0	0	0	0.95410156	0.045898438	0.23266602	-0.094482422	-0.035888672	-0.10205078	0.012	39197.95	0	0	0.012
462	463	463	Category G	-0.57592773	0.25195313	-0.81591797	0.29418945	0.19311523	0.35302734	0.01	0.012	14/6/2018	14	6	2018	22:22:54	80574	0	22	22	54	1412	0.051025391	3.4514648	-0.44702148	0.13330078	-0.83129883	23.22876	0.17553711	0	0	0	0	0	0	0	0	0	0.95336914	0.046630859	0.26269531	-0.12866211	0.1184082	0.015380859	0.012	39197.95	0	0	0.012
463	464	464	Category G	-0.27587891	-0.41992188	-1.0319824	0.23754883	0.14648438	0.38623047	0.01	0.012	14/6/2018	14	6	2018	22:22:54	80574	0.1	22	22	54	1425	0.051025391	3.4514648	-0.44970703	0.13378906	-0.82885742	26.668457	0.61474609	0	0	0	0	0	0	0	0	0	0.95263672	0.047363281	0.93041992	0.17382813	-0.55371094	-0.20288086	0.012	39197.95	0	0	0.012
464	465	465	Category G	-0.40795898	0.13183594	-0.88793945	0.22387695	0.13818359	0.41113281	0.01	0.012	14/6/2018	14	6	2018	22:22:54	80574	0.2	22	22	54	1388	0.051025391	3.4514648	-0.44799805	0.13647461	-0.8359375	28.337158	0.065673828	0	0	0	0	0	0	0	0	0	0.95825195	0.041748047	0.096923828	0.040039063	-0.004638672	-0.051757813	0.012	39197.95	0	0	0.012
465	466	466	Category G	-0.21582031	-0.047851563	-0.75585938	0.27099609	0.13134766	0.375	0.02	0.012	14/6/2018	14	6	2018	22:22:54	80574	0.3	22	22	54	1363	0.051025391	3.4514648	-0.45068359	0.13256836	-0.8371582	25.838135	0.30737305	0	0	0	0	0	0	0	0	0	0.95996094	0.040039063	0.49707031	0.23486328	-0.18041992	0.081298828	0.012	39197.95	0	0	0.012
466	467	467	Category G	-0.61181641	0.26391602	-0.80395508	0.31689453	0.16381836	0.3293457	0.02	0.012	14/6/2018	14	6	2018	22:22:54	80574	0.4	22	22	54	1339	0.051025391	3.4514648	-0.44897461	0.13134766	-0.84326172	24.577393	0.21337891	0	0	0	0	0	0	0	0	0	0.96435547	0.035644531	0.33447266	-0.16259766	0.13232422	0.039306641	0.012	39197.95	0	0	0.012
467	468	468	Category G	-0.45581055	0.035888672	-0.93579102	0.30297852	0.15478516	0.35522461	0.02	0.012	14/6/2018	14	6	2018	22:22:54	80574	0.5	22	22	54	1351	0.051025391	3.4514648	-0.44702148	0.13183594	-0.84106445	16.946289	0.13500977	0	0	0	0	0	0	0	0	0	0.96142578	0.038574219	0.19946289	-0.008544922	-0.095947266	-0.094482422	0.012	39197.95	0	0	0.012
468	469	469	Category G	-0.46777344	0.083984375	-0.91186523	0.27026367	0.12817383	0.3828125	0.02	0.012	14/6/2018	14	6	2018	22:22:54	80574	0.6	22	22	54	1388	0.051025391	3.4514648	-0.44970703	0.13647461	-0.84472656	8.1276855	0.086914063	0	0	0	0	0	0	0	0	0	0.96679688	0.033203125	0.13745117	-0.017822266	-0.052490234	-0.066894531	0.012	39197.95	0	0	0.012
469	470	470	Category G	-0.34790039	0.2277832	-0.89990234	0.24316406	0.1340332	0.39648438	0.02	0.012	14/6/2018	14	6	2018	22:22:54	80574	0.7	22	22	54	1388	0.051025391	3.4514648	-0.45581055	0.13818359	-0.84350586	0.8046875	0.15112305	0	0	0	0	0	0	0	0	0	0.96875	0.03125	0.25366211	0.10791016	0.089355469	-0.056152344	0.012	39197.95	0	0	0.012
470	471	471	Category G	-0.63598633	0.15576172	-1.0439453	0.1784668	0.15576172	0.41821289	0.02	0.012	14/6/2018	14	6	2018	22:22:54	80574	0.8	22	22	54	1388	0.051025391	3.4514648	-0.45385742	0.13769531	-0.84643555	0.87548828	0.26879883	0	0	0	0	0	0	0	0	0	0.97045898	0.029541016	0.3972168	-0.18188477	0.017822266	-0.19726563	0.012	39197.95	0	0	0.012
471	472	472	Category G	-0.44384766	0.26391602	-0.82788086	0.20507813	0.1418457	0.41064453	0.02	0.012	14/6/2018	14	6	2018	22:22:54	80574	0.9	22	22	54	1376	0.051025391	3.4514648	-0.45117188	0.13647461	-0.84204102	1.9707031	0.12817383	0	0	0	0	0	0	0	0	0	0.96508789	0.034912109	0.14892578	0.007324219	0.12719727	0.014160156	0.012	39197.95	0	0	0.012
472	473	473	Category G	-0.14379883	-0.011962891	-0.58789063	0.23730469	0.17382813	0.38793945	0.02	0.012	14/6/2018	14	6	2018	22:22:55	80575	0	22	22	55	1363	0.051025391	3.4514648	-0.45166016	0.13964844	-0.84570313	11.161865	0.42919922	0	0	0	0	0	0	0	0	0	0.96875	0.03125	0.7175293	0.30786133	-0.15161133	0.2578125	0.012	39197.95	0	0	0.012
473	474	474	Category G	-0.39599609	0.14379883	-0.81591797	0.27099609	0.17456055	0.36743164	0.02	0.012	14/6/2018	14	6	2018	22:22:55	80575	0.1	22	22	55	1388	0.051025391	3.4514648	-0.45507813	0.13891602	-0.84448242	18.994873	0.065917969	0	0	0	0	0	0	0	0	0	0.96923828	0.030761719	0.092529297	0.059082031	0.004638672	0.028564453	0.012	39197.95	0	0	0.012
474	475	475	Category G	-0.80395508	0.26391602	-0.79199219	0.24145508	0.16772461	0.38476563	0.02	0.012	14/6/2018	14	6	2018	22:22:55	80575	0.2	22	22	55	1425	0.051025391	3.4514648	-0.44897461	0.13793945	-0.85083008	21.911133	0.38110352	0	0	0	0	0	0	0	0	0	0.97167969	0.028320313	0.53955078	-0.35498047	0.12573242	0.058837891	0.012	39197.95	0	0	0.012
475	476	476	Category G	-0.70776367	0.059814453	-1.0439453	0.26489258	0.14819336	0.38696289	0.03	0.012	14/6/2018	14	6	2018	22:22:55	80575	0.3	22	22	55	1437	0.051025391	3.4514648	-0.45263672	0.13867188	-0.85351563	18.420898	0.32763672	0	0	0	0	0	0	0	0	0	0.97607422	0.023925781	0.52416992	-0.25488281	-0.078857422	-0.19018555	0.012	39197.95	0	0	0.012
476	477	477	Category G	-0.27587891	0.17993164	-1.0078125	0.20288086	0.17260742	0.41113281	0.03	0.012	14/6/2018	14	6	2018	22:22:55	80575	0.4	22	22	55	1437	0.051025391	3.4514648	-0.43798828	0.13891602	-0.84301758	18.953125	0.23461914	0	0	0	0	0	0	0	0	0	0.95996094	0.040039063	0.36767578	0.16210938	0.040771484	-0.16455078	0.012	39197.95	0	0	0.012
477	478	478	Category G	-0.52783203	0.19189453	-1.1398926	0.20092773	0.17480469	0.40014648	0.03	0.012	14/6/2018	14	6	2018	22:22:55	80575	0.5	22	22	55	1437	0.051025391	3.4514648	-0.43994141	0.1394043	-0.84399414	17.355713	0.31274414	0	0	0	0	0	0	0	0	0	0.96191406	0.038085938	0.43579102	-0.087646484	0.052246094	-0.2956543	0.012	39197.95	0	0	0.012
478	479	479	Category G	-0.15576172	0.095947266	-0.75585938	0.22387695	0.17211914	0.39453125	0.03	0.012	14/6/2018	14	6	2018	22:22:55	80575	0.6	22	22	55	1400	0.051025391	3.4514648	-0.4453125	0.14111328	-0.84838867	10.336426	0.30737305	0	0	0	0	0	0	0	0	0	0.96875	0.03125	0.42773438	0.28955078	-0.045166016	0.092529297	0.012	39197.95	0	0	0.012
479	480	480	Category G	-0.65991211	0.11987305	-0.86376953	0.29272461	0.17626953	0.3581543	0.03	0.012	14/6/2018	14	6	2018	22:22:55	80575	0.7	22	22	55	1400	0.051025391	3.4514648	-0.44067383	0.13818359	-0.84790039	4.2661133	0.22021484	0	0	0	0	0	0	0	0	0	0.96557617	0.034423828	0.25317383	-0.21899414	-0.018310547	-0.015625	0.012	39197.95	0	0	0.012
480	481	481	Category G	-0.41992188	0.15576172	-0.58789063	0.25610352	0.19335938	0.37329102	0.03	0.012	14/6/2018	14	6	2018	22:22:55	80575	0.8	22	22	55	1437	0.051025391	3.4514648	-0.44189453	0.14575195	-0.84716797	5.6643066	0.26049805	0	0	0	0	0	0	0	0	0	0.96679688	0.033203125	0.29150391	0.021972656	0.009765625	0.25927734	0.012	39197.95	0	0	0.012
481	482	482	Category G	-0.61181641	0.19189453	-0.81591797	0.23876953	0.18164063	0.38598633	0.03	0.012	14/6/2018	14	6	2018	22:22:55	80575	0.9	22	22	55	1425	0.051025391	3.4514648	-0.44189453	0.1484375	-0.84326172	7.2167969	0.17724609	0	0	0	0	0	0	0	0	0	0.96362305	0.036376953	0.24072266	-0.16967773	0.043212891	0.02734375	0.012	39197.95	0	0	0.012
482	483	483	Category G	-0.41992188	0.10791016	-1.0319824	0.19555664	0.16967773	0.40307617	0.03	0.012	14/6/2018	14	6	2018	22:22:56	80576	0	22	22	56	1449	0.051025391	3.4514648	-0.43945313	0.14868164	-0.84130859	4.6228027	0.19555664	0	0	0	0	0	0	0	0	0	0.9609375	0.0390625	0.25073242	0.01953125	-0.040771484	-0.19042969	0.012	39197.95	0	0	0.012
483	484	484	Category G	-0.14379883	0.083984375	-0.73193359	0.22021484	0.15185547	0.40014648	0.03	0.012	14/6/2018	14	6	2018	22:22:56	80576	0.1	22	22	56	1449	0.051025391	3.4514648	-0.44897461	0.15332031	-0.84033203	2.6960449	0.33129883	0	0	0	0	0	0	0	0	0	0.96508789	0.034912109	0.4831543	0.30517578	-0.069335938	0.10839844	0.012	39197.95	0	0	0.012
484	485	485	Category G	-0.56396484	0.13183594	-0.65991211	0.31176758	0.17724609	0.33642578	0.03	0.012	14/6/2018	14	6	2018	22:22:56	80576	0.2	22	22	56	1449	0.051025391	3.4514648	-0.45239258	0.15405273	-0.8425293	1.1223145	0.21508789	0	0	0	0	0	0	0	0	0	0.96850586	0.031494141	0.31640625	-0.11132813	-0.022216797	0.18261719	0.012	39197.95	0	0	0.012
485	486	486	Category G	-0.53979492	0.19189453	-0.64794922	0.26538086	0.1940918	0.37060547	0.04	0.012	14/6/2018	14	6	2018	22:22:56	80576	0.3	22	22	56	1425	0.051025391	3.4514648	-0.4453125	0.15332031	-0.84082031	0.060302734	0.21801758	0	0	0	0	0	0	0	0	0	0.96386719	0.036132813	0.32543945	-0.094238281	0.038330078	0.19287109	0.012	39197.95	0	0	0.012
486	487	487	Category G	-0.39599609	0.071777344	-0.89990234	0.24658203	0.18237305	0.38623047	0.04	0.012	14/6/2018	14	6	2018	22:22:56	80576	0.4	22	22	56	1412	0.051025391	3.4514648	-0.44946289	0.15527344	-0.83666992	0.38110352	0.11767578	0	0	0	0	0	0	0	0	0	0.96240234	0.037597656	0.20019531	0.053466797	-0.083496094	-0.062988281	0.012	39197.95	0	0	0.012
487	488	488	Category G	-0.34790039	0.16796875	-0.74389648	0.21655273	0.16772461	0.39331055	0.04	0.012	14/6/2018	14	6	2018	22:22:56	80576	0.5	22	22	56	1400	0.051025391	3.4514648	-0.46020508	0.15478516	-0.83837891	0.91430664	0.14746094	0	0	0	0	0	0	0	0	0	0.96875	0.03125	0.21972656	0.11230469	0.012939453	0.094482422	0.012	39197.95	0	0	0.012
488	489	489	Category G	-0.46777344	0.19189453	-1.0197754	0.20043945	0.16748047	0.41308594	0.04	0.012	14/6/2018	14	6	2018	22:22:56	80576	0.6	22	22	56	1376	0.051025391	3.4514648	-0.45776367	0.15844727	-0.83544922	0.42700195	0.18725586	0	0	0	0	0	0	0	0	0	0.96582031	0.034179688	0.22729492	-0.009765625	0.033203125	-0.18408203	0.012	39197.95	0	0	0.012
489	490	490	Category G	-0.2277832	0.14379883	-0.80395508	0.20849609	0.16430664	0.39916992	0.04	0.012	14/6/2018	14	6	2018	22:22:56	80576	0.7	22	22	56	1412	0.051025391	3.4514648	-0.45605469	0.15722656	-0.84179688	0.1965332	0.23168945	0	0	0	0	0	0	0	0	0	0.97021484	0.029785156	0.27978516	0.22827148	-0.013427734	0.037841797	0.012	39197.95	0	0	0.012
490	491	491	Category G	-0.44384766	0.25195313	-0.75585938	0.26635742	0.16040039	0.37841797	0.04	0.012	14/6/2018	14	6	2018	22:22:56	80576	0.8	22	22	56	1425	0.051025391	3.4514648	-0.453125	0.15771484	-0.83862305	0.37646484	0.12573242	0	0	0	0	0	0	0	0	0	0.96630859	0.033691406	0.18652344	0.009277344	0.093994141	0.082763672	0.012	39197.95	0	0	0.012
491	492	492	Category G	-0.46777344	0.14379883	-0.68383789	0.23193359	0.15405273	0.39550781	0.04	0.012	14/6/2018	14	6	2018	22:22:56	80576	0.9	22	22	56	1425	0.051025391	3.4514648	-0.45410156	0.15795898	-0.83837891	2.0424805	0.15576172	0	0	0	0	0	0	0	0	0	0.96630859	0.033691406	0.18212891	-0.013427734	-0.014160156	0.15454102	0.012	39197.95	0	0	0.012
492	493	493	Category G	-0.51586914	0.32397461	-1.0197754	0.23486328	0.16088867	0.39282227	0.04	0.012	14/6/2018	14	6	2018	22:22:57	80577	0	22	22	57	1449	0.051025391	3.4514648	-0.4543457	0.15576172	-0.83520508	1.4863281	0.25683594	0	0	0	0	0	0	0	0	0	0.96337891	0.036621094	0.41381836	-0.061279297	0.16796875	-0.18432617	0.012	39197.95	0	0	0.012
493	494	494	Category G	-0.29980469	0.13183594	-0.83984375	0.17382813	0.16552734	0.41650391	0.04	0.012	14/6/2018	14	6	2018	22:22:57	80577	0.111	22	22	57	1437	0.051025391	3.4514648	-0.45263672	0.15576172	-0.83544922	1.1987305	0.15478516	0	0	0	0	0	0	0	0	0	0.96289063	0.037109375	0.18139648	0.15283203	-0.023925781	-0.004150391	0.012	39197.95	0	0	0.012
494	495	495	Category G	-0.47998047	0.14379883	-0.98388672	0.15991211	0.1159668	0.43139648	0.04	0.012	14/6/2018	14	6	2018	22:22:57	80577	0.222	22	22	57	1412	0.051025391	3.4514648	-0.45458984	0.15283203	-0.84301758	5.9018555	0.14331055	0	0	0	0	0	0	0	0	0	0.9699707	0.030029297	0.17504883	-0.025146484	-0.009033203	-0.140625	0.012	39197.95	0	0	0.012
495	496	496	Category G	-0.47998047	0.26391602	-0.99584961	0.20263672	0.10839844	0.42211914	0.05	0.012	14/6/2018	14	6	2018	22:22:57	80577	0.333	22	22	57	1425	0.051025391	3.4514648	-0.4519043	0.15478516	-0.84399414	10.702881	0.1887207	0	0	0	0	0	0	0	0	0	0.9699707	0.030029297	0.28833008	-0.027832031	0.10888672	-0.15161133	0.012	39197.95	0	0	0.012
496	497	497	Category G	-0.44384766	0.14379883	-0.7199707	0.15869141	0.13012695	0.42578125	0.05	0.012	14/6/2018	14	6	2018	22:22:57	80577	0.444	22	22	57	1400	0.051757813	3.4579102	-0.45043945	0.15478516	-0.84082031	14.51123	0.12158203	0	0	0	0	0	0	0	0	0	0.96655273	0.033447266	0.13891602	0.006591797	-0.010986328	0.12084961	0.012	39197.95	0	0	0.012
497	498	498	Category G	-0.50390625	0.37182617	-0.83984375	0.17871094	0.11547852	0.42382813	0.05	0.012	14/6/2018	14	6	2018	22:22:57	80577	0.555	22	22	57	1376	0.051757813	3.4579102	-0.44238281	0.15673828	-0.84716797	17.296875	0.22363281	0	0	0	0	0	0	0	0	0	0.96850586	0.031494141	0.28393555	-0.061523438	0.21484375	0.007324219	0.012	39197.95	0	0	0.012
498	499	499	Category G	-0.51586914	0.011962891	-0.81591797	0.12011719	0.11669922	0.45678711	0.05	0.012	14/6/2018	14	6	2018	22:22:57	80577	0.666	22	22	57	1388	0.051757813	3.4579102	-0.45263672	0.15722656	-0.85571289	20.80835	0.16333008	0	0	0	0	0	0	0	0	0	0.98071289	0.019287109	0.24829102	-0.062988281	-0.14526367	0.039794922	0.012	39197.95	0	0	0.012
499	500	500	Category G	-0.49194336	0.32397461	-0.92382813	0.14282227	0.10009766	0.44091797	0.05	0.012	14/6/2018	14	6	2018	22:22:57	80577	0.777	22	22	57	1363	0.051757813	3.4579102	-0.45117188	0.15722656	-0.85644531	25.502441	0.18432617	0	0	0	0	0	0	0	0	0	0.98071289	0.019287109	0.2746582	-0.040527344	0.16650391	-0.067138672	0.012	39197.95	0	0	0.012
500	501	501	Category G	-0.49194336	0.15576172	-0.88793945	0.11181641	0.10205078	0.45922852	0.05	0.012	14/6/2018	14	6	2018	22:22:57	80577	0.888	22	22	57	1351	0.051757813	3.4579102	-0.44384766	0.15893555	-0.85522461	27.82251	0.057861328	0	0	0	0	0	0	0	0	0	0.9765625	0.0234375	0.083740234	-0.047851563	-0.003173828	-0.032470703	0.012	39197.95	0	0	0.012
501	502	502	Category G	-0.40795898	0.19189453	-0.671875	0.14428711	0.083496094	0.44165039	0.05	0.012	14/6/2018	14	6	2018	22:22:58	80578	0	22	22	58	1376	0.051757813	3.4579102	-0.44116211	0.16333008	-0.86010742	25.273682	0.19335938	0	0	0	0	0	0	0	0	0	0.98046875	0.01953125	0.25	0.033203125	0.028320313	0.18823242	0.012	39197.95	0	0	0.012
502	503	503	Category G	-0.64794922	0.2277832	-0.79199219	0.15405273	0.10400391	0.4362793	0.05	0.012	14/6/2018	14	6	2018	22:22:58	80578	0.1	22	22	58	1400	0.051757813	3.4579102	-0.43847656	0.16381836	-0.86132813	23.591797	0.22949219	0	0	0	0	0	0	0	0	0	0.98022461	0.019775391	0.3425293	-0.20922852	0.063720703	0.069335938	0.012	39197.95	0	0	0.012
503	504	504	Category G	-0.20385742	0.34790039	-1.4279785	0.16259766	0.10253906	0.43652344	0.05	0.012	14/6/2018	14	6	2018	22:22:58	80578	0.2	22	22	58	1425	0.051757813	3.4579102	-0.43359375	0.1628418	-0.86328125	23.374756	0.63696289	0	0	0	0	0	0	0	0	0	0.97973633	0.020263672	0.97924805	0.22973633	0.18481445	-0.56445313	0.012	39197.95	0	0	0.012
504	505	505	Category G	-0.79199219	0.095947266	-0.68383789	0.098876953	0.10864258	0.45092773	0.06	0.012	14/6/2018	14	6	2018	22:22:58	80578	0.3	22	22	58	1449	0.051757813	3.4579102	-0.43530273	0.17114258	-0.85961914	19.322754	0.40478516	0	0	0	0	0	0	0	0	0	0.97875977	0.021240234	0.60791016	-0.35644531	-0.075195313	0.17578125	0.012	39197.95	0	0	0.012
505	506	506	Category G	-0.47998047	0.14379883	-1.079834	0.12817383	0.094482422	0.44824219	0.06	0.012	14/6/2018	14	6	2018	22:22:58	80578	0.4	22	22	58	1449	0.051757813	3.4579102	-0.43774414	0.16772461	-0.85668945	17.001465	0.22802734	0	0	0	0	0	0	0	0	0	0.9765625	0.0234375	0.2890625	-0.041992188	-0.023925781	-0.22290039	0.012	39197.95	0	0	0.012
506	507	507	Category G	-0.2277832	0.20385742	-0.85180664	0.0859375	0.11132813	0.44946289	0.06	0.012	14/6/2018	14	6	2018	22:22:58	80578	0.5	22	22	58	1425	0.051757813	3.4579102	-0.43896484	0.17089844	-0.85180664	14.756104	0.21362305	0	0	0	0	0	0	0	0	0	0.97363281	0.026367188	0.24414063	0.21118164	0.032714844	0	0.012	39197.95	0	0	0.012
507	508	508	Category G	-0.59985352	0.27587891	-1.0439453	0.16455078	0.10620117	0.43139648	0.06	0.012	14/6/2018	14	6	2018	22:22:58	80578	0.6	22	22	58	1412	0.051757813	3.4579102	-0.43481445	0.16894531	-0.85205078	14.713135	0.27441406	0	0	0	0	0	0	0	0	0	0.97143555	0.028564453	0.46313477	-0.16479492	0.10668945	-0.19165039	0.012	39197.95	0	0	0.012
508	509	509	Category G	-0.671875	0.20385742	-0.86376953	0.052001953	0.098144531	0.45043945	0.06	0.012	14/6/2018	14	6	2018	22:22:58	80578	0.7	22	22	58	1400	0.051757813	3.4579102	-0.43579102	0.1706543	-0.84741211	11.210938	0.23876953	0	0	0	0	0	0	0	0	0	0.96801758	0.031982422	0.28515625	-0.23583984	0.032958984	-0.016113281	0.012	39197.95	0	0	0.012
509	510	510	Category G	-0.40795898	0.13183594	-1.0678711	0.022949219	0.071289063	0.46362305	0.06	0.012	14/6/2018	14	6	2018	22:22:58	80578	0.8	22	22	58	1376	0.051757813	3.4579102	-0.43603516	0.17041016	-0.84716797	2.3417969	0.22558594	0	0	0	0	0	0	0	0	0	0.96801758	0.031982422	0.28735352	0.028076172	-0.038574219	-0.22045898	0.012	39197.95	0	0	0.012
510	511	511	Category G	-0.14379883	0.083984375	-0.79199219	0.072265625	0.10449219	0.45629883	0.06	0.012	14/6/2018	14	6	2018	22:22:58	80578	0.9	22	22	58	1363	0.051757813	3.4579102	-0.43481445	0.16796875	-0.8449707	1.5388184	0.30761719	0	0	0	0	0	0	0	0	0	0.96508789	0.034912109	0.42822266	0.29101563	-0.083984375	0.052978516	0.012	39197.95	0	0	0.012
511	512	512	Category G	-0.2277832	0.35986328	-0.82788086	0.15869141	0.10668945	0.43823242	0.06	0.012	14/6/2018	14	6	2018	22:22:59	80579	0	22	22	59	1388	0.051757813	3.4579102	-0.43286133	0.16650391	-0.84423828	4.7314453	0.2824707	0	0	0	0	0	0	0	0	0	0.96337891	0.036621094	0.41503906	0.20507813	0.19311523	0.016357422	0.012	39197.95	0	0	0.012
512	513	513	Category G	-0.61181641	0.13183594	-0.73193359	0.11499023	0.10473633	0.45532227	0.06	0.012	14/6/2018	14	6	2018	22:22:59	80579	0.09	22	22	59	1388	0.051757813	3.4579102	-0.43139648	0.1652832	-0.84423828	0.83496094	0.21508789	0	0	0	0	0	0	0	0	0	0.96240234	0.037597656	0.32617188	-0.18017578	-0.033447266	0.11230469	0.012	39197.95	0	0	0.012
513	514	514	Category G	-0.19189453	0.095947266	-1.1757813	0.007080078	0.079345703	0.46118164	0.06	0.012	14/6/2018	14	6	2018	22:22:59	80579	0.181	22	22	59	1412	0.051757813	3.4579102	-0.43554688	0.16650391	-0.84692383	9.2600098	0.41503906	0	0	0	0	0	0	0	0	0	0.96679688	0.033203125	0.64282227	0.24365234	-0.070556641	-0.32861328	0.012	39197.95	0	0	0.012
514	515	515	Category G	-0.27587891	0.16796875	-0.70776367	-0.098144531	0.10620117	0.44189453	0.07	0.012	14/6/2018	14	6	2018	22:22:59	80579	0.272	22	22	59	1425	0.051757813	3.4579102	-0.43457031	0.16772461	-0.84643555	11.704834	0.21069336	0	0	0	0	0	0	0	0	0	0.96606445	0.033935547	0.29736328	0.15869141	0	0.13867188	0.012	39197.95	0	0	0.012
515	516	516	Category G	0.047851563	0.095947266	-0.58789063	0.071289063	0.16552734	0.43676758	0.07	0.012	14/6/2018	14	6	2018	22:22:59	80579	0.363	22	22	59	1400	0.051757813	3.4579102	-0.42822266	0.16845703	-0.84594727	8.5612793	0.54638672	0	0	0	0	0	0	0	0	0	0.96313477	0.036865234	0.80688477	0.47607422	-0.072509766	0.25805664	0.012	39197.95	0	0	0.012
516	517	517	Category G	-0.49194336	0.059814453	-0.86376953	0.14770508	0.1574707	0.43481445	0.07	0.012	14/6/2018	14	6	2018	22:22:59	80579	0.454	22	22	59	1388	0.051757813	3.4579102	-0.42382813	0.17163086	-0.84472656	11.866455	0.13232422	0	0	0	0	0	0	0	0	0	0.96069336	0.039306641	0.19873047	-0.067871094	-0.11181641	-0.018798828	0.012	39197.95	0	0	0.012
517	518	518	Category G	-0.50390625	0.16796875	-1.0078125	0.16137695	0.16943359	0.42407227	0.07	0.012	14/6/2018	14	6	2018	22:22:59	80579	0.545	22	22	59	1388	0.051757813	3.4579102	-0.42773438	0.17285156	-0.84179688	19.172607	0.18237305	0	0	0	0	0	0	0	0	0	0.95996094	0.040039063	0.24682617	-0.075927734	-0.004882813	-0.16577148	0.012	39197.95	0	0	0.012
518	519	519	Category G	-0.3359375	0.14379883	-0.70776367	0.19116211	0.14404297	0.4074707	0.07	0.012	14/6/2018	14	6	2018	22:22:59	80579	0.636	22	22	59	1412	0.051757813	3.4579102	-0.42504883	0.17333984	-0.8347168	19.339111	0.15795898	0	0	0	0	0	0	0	0	0	0.95263672	0.047363281	0.24584961	0.089111328	-0.029541016	0.12695313	0.012	39197.95	0	0	0.012
519	520	520	Category G	-0.63598633	0.671875	-0.64794922	0.23168945	0.12670898	0.40112305	0.07	0.012	14/6/2018	14	6	2018	22:22:59	80579	0.727	22	22	59	1449	0.051757813	3.4579102	-0.43237305	0.17724609	-0.83251953	13.006592	0.56567383	0	0	0	0	0	0	0	0	0	0.95483398	0.045166016	0.88256836	-0.20336914	0.49438477	0.18457031	0.012	39197.95	0	0	0.012
520	521	521	Category G	-0.40795898	0.21582031	-0.671875	0.23974609	0.18701172	0.39111328	0.07	0.012	14/6/2018	14	6	2018	22:22:59	80579	0.818	22	22	59	1474	0.051757813	3.4579102	-0.43115234	0.1796875	-0.82885742	14.341797	0.16259766	0	0	0	0	0	0	0	0	0	0.95141602	0.048583984	0.21630859	0.023193359	0.035888672	0.15698242	0.012	39197.95	0	0	0.012
521	522	522	Category G	-0.45581055	0.083984375	-0.82788086	0.26660156	0.18334961	0.37182617	0.07	0.012	14/6/2018	14	6	2018	22:22:59	80579	0.909	22	22	59	1510	0.051757813	3.4579102	-0.43261719	0.17871094	-0.83129883	18.531006	0.09765625	0	0	0	0	0	0	0	0	0	0.95410156	0.045898438	0.12109375	-0.022949219	-0.094726563	0.003417969	0.012	39197.95	0	0	0.012
522	523	523	Category G	-0.75585938	0.29980469	-0.73193359	0.27758789	0.18139648	0.36083984	0.07	0.012	14/6/2018	14	6	2018	22:23:00	80580	0	22	23	0	1498	0.051757813	3.4579102	-0.43286133	0.17749023	-0.83105469	15.529785	0.35913086	0	0	0	0	0	0	0	0	0	0.95385742	0.046142578	0.54418945	-0.32275391	0.12207031	0.099121094	0.012	39197.95	0	0	0.012
523	524	524	Category G	-0.70776367	0.16796875	-1.0319824	0.25756836	0.1784668	0.37719727	0.07	0.012	14/6/2018	14	6	2018	22:23:00	80580	0.1	22	23	0	1461	0.051757813	3.4579102	-0.43530273	0.17895508	-0.82763672	9.3635254	0.34057617	0	0	0	0	0	0	0	0	0	0.95214844	0.047851563	0.48779297	-0.2722168	-0.010986328	-0.20410156	0.012	39197.95	0	0	0.012
524	525	525	Category G	-0.59985352	0.047851563	-0.64794922	0.28833008	0.15087891	0.36669922	0.07	0.012	14/6/2018	14	6	2018	22:23:00	80580	0.2	22	23	0	1449	0.051757813	3.4579102	-0.43994141	0.17895508	-0.82788086	5.3095703	0.27416992	0	0	0	0	0	0	0	0	0	0.95458984	0.045410156	0.47094727	-0.15966797	-0.13110352	0.17993164	0.012	39197.95	0	0	0.012
525	526	526	Category G	-0.46777344	0.11987305	-0.671875	0.30615234	0.16503906	0.34106445	0.08	0.012	14/6/2018	14	6	2018	22:23:00	80580	0.3	22	23	0	1400	0.051757813	3.4579102	-0.43945313	0.16333008	-0.83007813	5.9333496	0.16650391	0	0	0	0	0	0	0	0	0	0.95361328	0.046386719	0.22998047	-0.028076172	-0.043457031	0.15820313	0.012	39197.95	0	0	0.012
526	527	527	Category G	-0.93579102	0.13183594	-0.79199219	0.3347168	0.16918945	0.32568359	0.08	0.012	14/6/2018	14	6	2018	22:23:00	80580	0.4	22	23	0	1400	0.051757813	3.4579102	-0.44067383	0.16210938	-0.82983398	8.0788574	0.49731445	0	0	0	0	0	0	0	0	0	0.95361328	0.046386719	0.56347656	-0.49487305	-0.030273438	0.037841797	0.012	39197.95	0	0	0.012
527	528	528	Category G	-0.3359375	0.38378906	-0.57592773	0.26171875	0.17919922	0.36328125	0.08	0.012	14/6/2018	14	6	2018	22:23:00	80580	0.5	22	23	0	1425	0.051757813	3.4579102	-0.44506836	0.16137695	-0.82714844	11.839355	0.3527832	0	0	0	0	0	0	0	0	0	0.953125	0.046875	0.58276367	0.10913086	0.22216797	0.2512207	0.012	39197.95	0	0	0.012
528	529	529	Category G	-0.32397461	0	-0.99584961	0.25537109	0.17529297	0.38842773	0.08	0.012	14/6/2018	14	6	2018	22:23:00	80580	0.6	22	23	0	1461	0.051757813	3.4579102	-0.45019531	0.16113281	-0.82666016	15.964355	0.26538086	0	0	0	0	0	0	0	0	0	0.95507813	0.044921875	0.45654297	0.1262207	-0.16113281	-0.16894531	0.012	39197.95	0	0	0.012
529	530	530	Category G	-0.19189453	0.20385742	-0.68383789	0.27685547	0.16967773	0.37573242	0.08	0.012	14/6/2018	14	6	2018	22:23:00	80580	0.7	22	23	0	1486	0.051757813	3.4579102	-0.45239258	0.15917969	-0.82299805	18.857666	0.29882813	0	0	0	0	0	0	0	0	0	0.95263672	0.047363281	0.44458008	0.26049805	0.044433594	0.13916016	0.012	39197.95	0	0	0.012
530	531	531	Category G	-0.46777344	0.16796875	-0.80395508	0.2878418	0.16430664	0.36181641	0.08	0.012	14/6/2018	14	6	2018	22:23:00	80580	0.8	22	23	0	1461	0.051757813	3.4579102	-0.45703125	0.15942383	-0.82421875	23.371338	0.024414063	0	0	0	0	0	0	0	0	0	0.95605469	0.043945313	0.039306641	-0.010498047	0.008300781	0.020263672	0.012	39197.95	0	0	0.012
531	532	532	Category G	-0.46777344	0.023925781	-0.73193359	0.27294922	0.16552734	0.37866211	0.08	0.012	14/6/2018	14	6	2018	22:23:00	80580	0.9	22	23	0	1425	0.051757813	3.4579102	-0.45727539	0.15844727	-0.82495117	23.762939	0.1640625	0	0	0	0	0	0	0	0	0	0.95654297	0.043457031	0.23828125	-0.010253906	-0.13452148	0.093017578	0.012	39197.95	0	0	0.012
532	533	533	Category G	-0.37182617	0.17993164	-0.91186523	0.25805664	0.1706543	0.36816406	0.08	0.012	14/6/2018	14	6	2018	22:23:01	80581	0	22	23	1	1376	0.051757813	3.4579102	-0.45898438	0.15991211	-0.82568359	18.380615	0.12402344	0	0	0	0	0	0	0	0	0	0.95800781	0.041992188	0.19311523	0.087158203	0.019775391	-0.0859375	0.012	39197.95	0	0	0.012
533	534	534	Category G	-0.64794922	0.083984375	-1.0917969	0.22070313	0.15527344	0.39501953	0.08	0.012	14/6/2018	14	6	2018	22:23:01	80581	0.111	22	23	1	1376	0.051757813	3.4579102	-0.46020508	0.15771484	-0.82055664	9.8261719	0.33789063	0	0	0	0	0	0	0	0	0	0.95385742	0.046142578	0.5324707	-0.1875	-0.073730469	-0.27099609	0.012	39197.95	0	0	0.012
534	535	535	Category G	-0.40795898	0.16796875	-0.81591797	0.2902832	0.14599609	0.36767578	0.09	0.012	14/6/2018	14	6	2018	22:23:01	80581	0.222	22	23	1	1412	0.051025391	3.4498535	-0.46728516	0.15893555	-0.81860352	11.733643	0.060058594	0	0	0	0	0	0	0	0	0	0.95581055	0.044189453	0.071044922	0.059326172	0.008789063	0.002685547	0.012	39197.95	0	0	0.012
535	536	536	Category G	-0.65991211	0.15576172	-0.63598633	0.27392578	0.14135742	0.39135742	0.09	0.012	14/6/2018	14	6	2018	22:23:01	80581	0.333	22	23	1	1400	0.051025391	3.4498535	-0.47045898	0.15649414	-0.81225586	12.340576	0.25878906	0	0	0	0	0	0	0	0	0	0.95166016	0.048339844	0.36645508	-0.18920898	-0.000732422	0.17626953	0.012	39197.95	0	0	0.012
536	537	537	Category G	0.43188477	0.10791016	-1.3078613	0.24609375	0.16333008	0.38305664	0.09	0.012	14/6/2018	14	6	2018	22:23:01	80581	0.444	22	23	1	1400	0.051025391	3.4498535	-0.47949219	0.15649414	-0.81420898	4.1757813	1.0375977	0	0	0	0	0	0	0	0	0	0.95776367	0.042236328	1.4536133	0.91137695	-0.048583984	-0.4934082	0.012	39197.95	0	0	0.012
537	538	538	Category G	-1.5358887	0.32397461	-1.6557617	0.10888672	0.16015625	0.43701172	0.09	0.012	14/6/2018	14	6	2018	22:23:01	80581	0.555	22	23	1	1375	0.051025391	3.4498535	-0.47949219	0.15698242	-0.81152344	1.3662109	1.3620605	0	0	0	0	0	0	0	0	0	0.95581055	0.044189453	2.0668945	-1.0561523	0.16674805	-0.84399414	0.012	39197.95	0	0	0.012
538	539	539	Category G	0.11987305	0.13183594	-0.64794922	-0.16137695	0.16088867	0.43212891	0.09	0.012	14/6/2018	14	6	2018	22:23:01	80581	0.666	22	23	1	1375	0.051025391	3.4498535	-0.4855957	0.15209961	-0.81469727	0.54223633	0.62841797	0	0	0	0	0	0	0	0	0	0.96069336	0.039306641	0.79272461	0.60546875	-0.020263672	0.16674805	0.012	39197.95	0	0	0.012
539	540	540	Category G	-0.15576172	0.17993164	-0.77978516	0.13574219	0.16748047	0.43774414	0.09	0.012	14/6/2018	14	6	2018	22:23:01	80581	0.777	22	23	1	1412	0.051025391	3.4498535	-0.48510742	0.15527344	-0.81274414	2.7045898	0.33178711	0	0	0	0	0	0	0	0	0	0.95922852	0.040771484	0.38696289	0.3293457	0.024414063	0.032958984	0.012	39197.95	0	0	0.012
540	541	541	Category G	-0.21582031	0.29980469	-1.0078125	0.17602539	0.19189453	0.42016602	0.09	0.012	14/6/2018	14	6	2018	22:23:01	80581	0.888	22	23	1	1449	0.051025391	3.4498535	-0.48608398	0.15209961	-0.81005859	4.4047852	0.3659668	0	0	0	0	0	0	0	0	0	0.95703125	0.04296875	0.61547852	0.27026367	0.14746094	-0.19750977	0.012	39197.95	0	0	0.012
541	542	542	Category G	-0.3359375	0.13183594	-1.0197754	0.23095703	0.1706543	0.39892578	0.09	0.012	14/6/2018	14	6	2018	22:23:02	80582	0	22	23	2	1486	0.051025391	3.4498535	-0.48486328	0.15307617	-0.80932617	7.1254883	0.25854492	0	0	0	0	0	0	0	0	0	0.95581055	0.044189453	0.38061523	0.14892578	-0.021240234	-0.21020508	0.012	39197.95	0	0	0.012
542	543	543	Category G	-0.17993164	0.17993164	-0.97192383	0.24755859	0.15966797	0.37573242	0.09	0.012	14/6/2018	14	6	2018	22:23:02	80582	0.1	22	23	2	1461	0.051025391	3.4498535	-0.48925781	0.15258789	-0.80712891	3.1254883	0.3515625	0	0	0	0	0	0	0	0	0	0.95629883	0.043701172	0.5012207	0.30932617	0.027099609	-0.16455078	0.012	39197.95	0	0	0.012
543	544	544	Category G	-0.40795898	0.25195313	-0.75585938	0.2590332	0.16333008	0.37817383	0.09	0.012	14/6/2018	14	6	2018	22:23:02	80582	0.2	22	23	2	1474	0.051025391	3.4498535	-0.48706055	0.15087891	-0.8046875	4.0490723	0.13720703	0	0	0	0	0	0	0	0	0	0.95263672	0.047363281	0.22900391	0.079101563	0.10083008	0.048828125	0.012	39197.95	0	0	0.012
544	545	545	Category G	-0.61181641	-0.14379883	-0.64794922	0.18286133	0.15112305	0.41430664	0.1	0.012	14/6/2018	14	6	2018	22:23:02	80582	0.3	22	23	2	1461	0.051025391	3.4498535	-0.49169922	0.14746094	-0.79614258	6.9445801	0.34814453	0	0	0	0	0	0	0	0	0	0.94726563	0.052734375	0.55957031	-0.11987305	-0.29125977	0.14819336	0.012	39197.95	0	0	0.012
545	546	546	Category G	-0.31176758	0.20385742	-0.37182617	0.20458984	0.12402344	0.41650391	0.1	0.012	14/6/2018	14	6	2018	22:23:02	80582	0.4	22	23	2	1400	0.051025391	3.4498535	-0.48876953	0.14941406	-0.79882813	7.6442871	0.46533203	0	0	0	0	0	0	0	0	0	0.94824219	0.051757813	0.65844727	0.17700195	0.054199219	0.42700195	0.012	39197.95	0	0	0.012
546	547	547	Category G	-0.2878418	0.10791016	-0.81591797	0.28662109	0.1706543	0.35180664	0.1	0.012	14/6/2018	14	6	2018	22:23:02	80582	0.5	22	23	2	1400	0.051025391	3.4498535	-0.48876953	0.14819336	-0.79467773	5.4880371	0.20605469	0	0	0	0	0	0	0	0	0	0.94458008	0.055419922	0.26269531	0.20092773	-0.040283203	-0.020996094	0.012	39197.95	0	0	0.012
547	548	548	Category G	-0.52783203	0.16796875	-0.56396484	0.24438477	0.13134766	0.39624023	0.1	0.012	14/6/2018	14	6	2018	22:23:02	80582	0.6	22	23	2	1363	0.051025391	3.4498535	-0.49291992	0.1484375	-0.79541016	7.0498047	0.23486328	0	0	0	0	0	0	0	0	0	0.94750977	0.052490234	0.28564453	-0.034667969	0.019287109	0.23144531	0.012	39197.95	0	0	0.012
548	549	549	Category G	-0.47998047	0.071777344	-0.88793945	0.24731445	0.14355469	0.39160156	0.1	0.012	14/6/2018	14	6	2018	22:23:02	80582	0.7	22	23	2	1363	0.051025391	3.4498535	-0.49023438	0.14550781	-0.78930664	2.8583984	0.12329102	0	0	0	0	0	0	0	0	0	0.94067383	0.059326172	0.18261719	0.010253906	-0.073730469	-0.098388672	0.012	39197.95	0	0	0.012
549	550	550	Category G	-0.26391602	0.023925781	-0.73193359	0.26635742	0.14916992	0.37207031	0.1	0.012	14/6/2018	14	6	2018	22:23:02	80582	0.8	22	23	2	1412	0.051025391	3.4498535	-0.48730469	0.13696289	-0.7890625	0.86450195	0.25683594	0	0	0	0	0	0	0	0	0	0.9375	0.0625	0.39355469	0.22338867	-0.11303711	0.057128906	0.012	39197.95	0	0	0.012
550	551	551	Category G	-0.47998047	0.035888672	-0.98388672	0.26611328	0.15087891	0.37915039	0.1	0.012	14/6/2018	14	6	2018	22:23:02	80582	0.9	22	23	2	1400	0.051025391	3.4498535	-0.49243164	0.13745117	-0.78491211	5.375	0.22338867	0	0	0	0	0	0	0	0	0	0.93701172	0.062988281	0.31274414	0.012451172	-0.1015625	-0.19873047	0.012	39197.95	0	0	0.012
551	552	552	Category G	-0.31176758	0.16796875	-0.82788086	0.29956055	0.14038086	0.36547852	0.1	0.012	14/6/2018	14	6	2018	22:23:03	80583	0	22	23	3	1400	0.051025391	3.4498535	-0.4987793	0.13769531	-0.78369141	6.831543	0.19433594	0	0	0	0	0	0	0	0	0	0.93896484	0.061035156	0.26098633	0.18701172	0.030029297	-0.043945313	0.012	39197.95	0	0	0.012
552	553	553	Category G	-0.47998047	0.083984375	-0.80395508	0.30786133	0.15332031	0.35717773	0.1	0.012	14/6/2018	14	6	2018	22:23:03	80583	0.1	22	23	3	1388	0.051025391	3.4498535	-0.50073242	0.13354492	-0.78393555	11.260742	0.057373047	0	0	0	0	0	0	0	0	0	0.93969727	0.060302734	0.090332031	0.020751953	-0.049560547	-0.019775391	0.012	39197.95	0	0	0.012
553	554	554	Category G	-0.31176758	0.25195313	-0.76782227	0.29003906	0.16259766	0.36572266	0.1	0.012	14/6/2018	14	6	2018	22:23:03	80583	0.2	22	23	3	1363	0.051025391	3.4498535	-0.50097656	0.13208008	-0.78613281	20.44165	0.22460938	0	0	0	0	0	0	0	0	0	0.94165039	0.058349609	0.32739258	0.18920898	0.11962891	0.018310547	0.012	39197.95	0	0	0.012
554	555	555	Category G	-0.29980469	0.32397461	-0.76782227	0.28881836	0.15869141	0.36083984	0.11	0.012	14/6/2018	14	6	2018	22:23:03	80583	0.3	22	23	3	1388	0.051025391	3.4498535	-0.50268555	0.13085938	-0.77832031	18.298096	0.28027344	0	0	0	0	0	0	0	0	0	0.93579102	0.064208984	0.40649414	0.20288086	0.19287109	0.010498047	0.012	39197.95	0	0	0.012
555	556	556	Category G	-0.35986328	0.31176758	-0.93579102	0.25390625	0.13793945	0.38452148	0.11	0.012	14/6/2018	14	6	2018	22:23:03	80583	0.4	22	23	3	1400	0.051025391	3.4498535	-0.51123047	0.13110352	-0.77880859	14.674072	0.28295898	0	0	0	0	0	0	0	0	0	0.94091797	0.059082031	0.48876953	0.15136719	0.18041992	-0.15673828	0.012	39197.95	0	0	0.012
556	557	557	Category G	-0.58789063	0.27587891	-0.77978516	0.18579102	0.093994141	0.42773438	0.11	0.012	14/6/2018	14	6	2018	22:23:03	80583	0.5	22	23	3	1363	0.051025391	3.4498535	-0.51660156	0.1328125	-0.77636719	12.161377	0.15966797	0	0	0	0	0	0	0	0	0	0.94213867	0.057861328	0.21728516	-0.071044922	0.14282227	-0.003173828	0.012	39197.95	0	0	0.012
557	558	558	Category G	-0.32397461	0.2277832	-0.56396484	0.22509766	0.077880859	0.41308594	0.11	0.012	14/6/2018	14	6	2018	22:23:03	80583	0.6	22	23	3	1363	0.051025391	3.4498535	-0.52001953	0.13427734	-0.77783203	4.6728516	0.3046875	0	0	0	0	0	0	0	0	0	0.9453125	0.0546875	0.50341797	0.19604492	0.093261719	0.21386719	0.012	39197.95	0	0	0.012
558	559	559	Category G	-0.73193359	0.40795898	-0.58789063	0.25439453	0.065185547	0.40991211	0.11	0.012	14/6/2018	14	6	2018	22:23:03	80583	0.7	22	23	3	1375	0.051025391	3.4498535	-0.52001953	0.13574219	-0.77661133	9.6894531	0.39306641	0	0	0	0	0	0	0	0	0	0.94458008	0.055419922	0.67285156	-0.21166992	0.27197266	0.1887207	0.012	39197.95	0	0	0.012
559	560	560	Category G	-0.56396484	0.32397461	-0.56396484	0.25317383	0.047607422	0.40454102	0.11	0.012	14/6/2018	14	6	2018	22:23:03	80583	0.8	22	23	3	1363	0.051025391	3.4498535	-0.52124023	0.13500977	-0.77807617	27.620361	0.28857422	0	0	0	0	0	0	0	0	0	0.94628906	0.053710938	0.44555664	-0.042480469	0.1887207	0.21411133	0.012	39197.95	0	0	0.012
560	561	561	Category G	-0.53979492	0.071777344	-0.77978516	0.23999023	0.071289063	0.41137695	0.11	0.012	14/6/2018	14	6	2018	22:23:03	80583	0.9	22	23	3	1400	0.051025391	3.4498535	-0.5168457	0.12939453	-0.77832031	36.166016	0.062011719	0	0	0	0	0	0	0	0	0	0.94335938	0.056640625	0.081542969	-0.022705078	-0.057617188	-0.001220703	0.012	39197.95	0	0	0.012
561	562	562	Category G	-0.6237793	0.095947266	-0.80395508	0.18798828	0.088867188	0.43701172	0.11	0.012	14/6/2018	14	6	2018	22:23:04	80584	0	22	23	4	1388	0.051025391	3.4498535	-0.52075195	0.12963867	-0.77880859	43.281738	0.11108398	0	0	0	0	0	0	0	0	0	0.94580078	0.054199219	0.16162109	-0.1027832	-0.033691406	-0.024902344	0.012	39197.95	0	0	0.012
562	563	563	Category G	-0.61181641	0.2277832	-0.75585938	0.15039063	0.065673828	0.43554688	0.11	0.012	14/6/2018	14	6	2018	22:23:04	80584	0.1	22	23	4	1376	0.051025391	3.4498535	-0.52270508	0.13232422	-0.77905273	57.566895	0.13232422	0	0	0	0	0	0	0	0	0	0.94750977	0.052490234	0.20751953	-0.088867188	0.095214844	0.023193359	0.012	39197.95	0	0	0.012
563	564	564	Category G	-0.51586914	0.071777344	-0.75585938	0.16772461	0.062255859	0.43603516	0.11	0.012	14/6/2018	14	6	2018	22:23:04	80584	0.2	22	23	4	1388	0.051025391	3.4498535	-0.51953125	0.13037109	-0.77905273	78.279297	0.063232422	0	0	0	0	0	0	0	0	0	0.94555664	0.054443359	0.085693359	0.003662109	-0.05859375	0.023193359	0.012	39197.95	0	0	0.012
564	565	565	Category G	-0.53979492	-1.1159668	-0.83984375	0.20068359	-0.002929688	0.43066406	0.12	0.012	14/6/2018	14	6	2018	22:23:04	80584	0.3	22	23	4	1388	0.051025391	3.4498535	-0.51855469	0.1315918	-0.77734375	88.686035	1.2492676	0	0	0	0	0	0	0	0	0	0.94384766	0.056152344	1.3308105	-0.020996094	-1.2475586	-0.062255859	0.012	39197.95	0	0	0.012
565	566	566	Category G	-0.6237793	0.10791016	-0.6237793	0.19726563	-0.040039063	0.42895508	0.12	0.012	14/6/2018	14	6	2018	22:23:04	80584	0.4	22	23	4	1425	0.051025391	3.4498535	-0.51660156	0.1315918	-0.77905273	92.669189	0.18994141	0	0	0	0	0	0	0	0	0	0.9440918	0.055908203	0.28588867	-0.10693359	-0.023681641	0.15527344	0.012	39197.95	0	0	0.012
566	567	567	Category G	-0.75585938	0.011962891	-0.68383789	0.21655273	-0.056640625	0.41894531	0.12	0.012	14/6/2018	14	6	2018	22:23:04	80584	0.5	22	23	4	1449	0.051025391	3.4498535	-0.51733398	0.13500977	-0.77954102	94.537354	0.28466797	0	0	0	0	0	0	0	0	0	0.9453125	0.0546875	0.45727539	-0.23828125	-0.12304688	0.095703125	0.012	39197.95	0	0	0.012
567	568	568	Category G	-0.75585938	0.14379883	-0.70776367	0.20117188	-0.040039063	0.43164063	0.12	0.012	14/6/2018	14	6	2018	22:23:04	80584	0.6	22	23	4	1486	0.051025391	3.4498535	-0.51220703	0.13598633	-0.77832031	94.151367	0.25341797	0	0	0	0	0	0	0	0	0	0.94165039	0.058349609	0.3215332	-0.2434082	0.007568359	0.070556641	0.012	39197.95	0	0	0.012
568	569	569	Category G	-0.63598633	0.023925781	-0.73193359	0.15991211	-0.031982422	0.453125	0.12	0.012	14/6/2018	14	6	2018	22:23:04	80584	0.7	22	23	4	1510	0.051025391	3.4498535	-0.51489258	0.13378906	-0.78149414	75.82666	0.1706543	0	0	0	0	0	0	0	0	0	0.9453125	0.0546875	0.28027344	-0.12084961	-0.10986328	0.049560547	0.012	39197.95	0	0	0.012
569	570	570	Category G	-0.59985352	0.17993164	-0.89990234	0.14038086	-0.054443359	0.43920898	0.12	0.012	14/6/2018	14	6	2018	22:23:04	80584	0.8	22	23	4	1474	0.051025391	3.4498535	-0.51733398	0.13623047	-0.77905273	57.622314	0.15234375	0	0	0	0	0	0	0	0	0	0.9453125	0.0546875	0.24658203	-0.082275391	0.043457031	-0.12060547	0.012	39197.95	0	0	0.012
570	571	571	Category G	-0.46777344	0.16796875	-0.81591797	0.12719727	-0.032226563	0.44824219	0.12	0.012	14/6/2018	14	6	2018	22:23:04	80584	0.9	22	23	4	1425	0.051025391	3.4498535	-0.52050781	0.13623047	-0.78051758	51.90332	0.070800781	0	0	0	0	0	0	0	0	0	0.94799805	0.052001953	0.11962891	0.052734375	0.031494141	-0.03515625	0.012	39197.95	0	0	0.012
571	572	572	Category G	-0.59985352	0.25195313	-0.73193359	0.14013672	-0.10791016	0.4375	0.12	0.012	14/6/2018	14	6	2018	22:23:05	80585	0	22	23	5	1388	0.051025391	3.4498535	-0.51928711	0.13452148	-0.78100586	49.329834	0.15039063	0	0	0	0	0	0	0	0	0	0.94775391	0.052246094	0.24682617	-0.080322266	0.1171875	0.049072266	0.012	39197.95	0	0	0.012
572	573	573	Category G	-0.61181641	0.15576172	-0.61181641	0.15966797	-0.12304688	0.43969727	0.12	0.012	14/6/2018	14	6	2018	22:23:05	80585	0.1	22	23	5	1351	0.051757813	3.4562988	-0.51855469	0.13671875	-0.78173828	46.461182	0.19482422	0	0	0	0	0	0	0	0	0	0.94799805	0.052001953	0.28222656	-0.093017578	0.018798828	0.16992188	0.012	39197.95	0	0	0.012
573	574	574	Category G	-0.86376953	0.2277832	-0.68383789	0.22412109	-0.20410156	0.36450195	0.12	0.012	14/6/2018	14	6	2018	22:23:05	80585	0.2	22	23	5	1339	0.051757813	3.4562988	-0.51855469	0.14013672	-0.77758789	33.488037	0.36816406	0	0	0	0	0	0	0	0	0	0.94506836	0.054931641	0.52661133	-0.3449707	0.087402344	0.09375	0.012	39197.95	0	0	0.012
574	575	575	Category G	-0.74389648	-0.059814453	-0.47998047	0.25317383	-0.23144531	0.34448242	0.13	0.012	14/6/2018	14	6	2018	22:23:05	80585	0.3	22	23	5	1363	0.051757813	3.4562988	-0.51586914	0.13989258	-0.77294922	26.244629	0.42138672	0	0	0	0	0	0	0	0	0	0.93969727	0.060302734	0.72045898	-0.2277832	-0.19970703	0.29296875	0.012	39197.95	0	0	0.012
575	576	576	Category G	-1.1999512	0.27587891	-1.1518555	0.28442383	-0.22192383	0.33740234	0.13	0.012	14/6/2018	14	6	2018	22:23:05	80585	0.4	22	23	5	1375	0.051757813	3.4562988	-0.51342773	0.13891602	-0.77563477	25.898682	0.79443359	0	0	0	0	0	0	0	0	0	0.94042969	0.059570313	1.1992188	-0.6862793	0.13671875	-0.37597656	0.012	39197.95	0	0	0.012
576	577	577	Category G	-0.45581055	0.17993164	-0.50390625	0.16918945	-0.2019043	0.39135742	0.13	0.012	14/6/2018	14	6	2018	22:23:05	80585	0.5	22	23	5	1388	0.051757813	3.4562988	-0.50878906	0.14038086	-0.77709961	27.836426	0.28100586	0	0	0	0	0	0	0	0	0	0.93945313	0.060546875	0.36572266	0.052978516	0.039306641	0.27319336	0.012	39197.95	0	0	0.012
577	578	578	Category G	-0.98388672	-0.011962891	-1.0917969	0.25341797	-0.2109375	0.36889648	0.13	0.012	14/6/2018	14	6	2018	22:23:05	80585	0.6	22	23	5	1388	0.051757813	3.4562988	-0.51513672	0.14111328	-0.77197266	31.110596	0.58740234	0	0	0	0	0	0	0	0	0	0.9387207	0.061279297	0.94140625	-0.46850586	-0.15307617	-0.31958008	0.012	39197.95	0	0	0.012
578	579	579	Category G	-0.46777344	0.25195313	-0.65991211	0.15600586	-0.22680664	0.390625	0.13	0.012	14/6/2018	14	6	2018	22:23:05	80585	0.7	22	23	5	1375	0.051757813	3.4562988	-0.50537109	0.14160156	-0.76269531	50.317383	0.15527344	0	0	0	0	0	0	0	0	0	0.92602539	0.073974609	0.25073242	0.037597656	0.11010742	0.1027832	0.012	39197.95	0	0	0.012
579	580	580	Category G	-0.57592773	0.071777344	-0.70776367	0.21044922	-0.22558594	0.38671875	0.13	0.012	14/6/2018	14	6	2018	22:23:05	80585	0.8	22	23	5	1400	0.051757813	3.4562988	-0.50634766	0.14135742	-0.77416992	63.781982	0.11865234	0	0	0	0	0	0	0	0	0	0.93579102	0.064208984	0.20556641	-0.069335938	-0.069580078	0.06640625	0.012	39197.95	0	0	0.012
580	581	581	Category G	-0.39599609	0.23999023	-0.82788086	0.27880859	-0.25268555	0.3215332	0.13	0.012	14/6/2018	14	6	2018	22:23:05	80585	0.9	22	23	5	1424	0.051757813	3.4562988	-0.51586914	0.14306641	-0.77416992	65.375	0.16308594	0	0	0	0	0	0	0	0	0	0.94140625	0.05859375	0.27026367	0.11987305	0.096679688	-0.053466797	0.012	39197.95	0	0	0.012
581	582	582	Category G	-0.76782227	0.15576172	-0.50390625	0.30419922	-0.22460938	0.32470703	0.13	0.012	14/6/2018	14	6	2018	22:23:06	80586	0	22	23	6	1461	0.051757813	3.4562988	-0.52075195	0.14208984	-0.77490234	65.885254	0.36694336	0	0	0	0	0	0	0	0	0	0.94458008	0.055419922	0.53149414	-0.24682617	0.013427734	0.27099609	0.012	39197.95	0	0	0.012
582	583	583	Category G	-0.45581055	0.083984375	-0.59985352	0.31469727	-0.23828125	0.30566406	0.13	0.012	14/6/2018	14	6	2018	22:23:06	80586	0.1	22	23	6	1486	0.051757813	3.4562988	-0.5168457	0.14135742	-0.77197266	63.693848	0.19140625	0	0	0	0	0	0	0	0	0	0.93969727	0.060302734	0.29077148	0.061035156	-0.057373047	0.17211914	0.012	39197.95	0	0	0.012
583	584	584	Category G	-0.57592773	0.071777344	-0.74389648	0.27709961	-0.2355957	0.34082031	0.13	0.012	14/6/2018	14	6	2018	22:23:06	80586	0.2	22	23	6	1474	0.051757813	3.4562988	-0.51953125	0.14306641	-0.76855469	60.244629	0.093994141	0	0	0	0	0	0	0	0	0	0.9387207	0.061279297	0.15234375	-0.056152344	-0.071289063	0.024658203	0.012	39197.95	0	0	0.012
584	585	585	Category G	-0.56396484	0.25195313	-0.88793945	0.25341797	-0.23608398	0.35351563	0.14	0.012	14/6/2018	14	6	2018	22:23:06	80586	0.3	22	23	6	1474	0.051757813	3.4562988	-0.51733398	0.14233398	-0.77075195	54.601074	0.16674805	0	0	0	0	0	0	0	0	0	0.93920898	0.060791016	0.27294922	-0.046386719	0.109375	-0.11694336	0.012	39197.95	0	0	0.012
585	586	586	Category G	-0.47998047	0.059814453	-0.74389648	0.20629883	-0.26074219	0.35571289	0.14	0.012	14/6/2018	14	6	2018	22:23:06	80586	0.4	22	23	6	1498	0.051757813	3.4562988	-0.51513672	0.14672852	-0.77416992	49.230469	0.098388672	0	0	0	0	0	0	0	0	0	0.94140625	0.05859375	0.15234375	0.03515625	-0.086914063	0.030273438	0.012	39197.95	0	0	0.012
586	587	587	Category G	-0.56396484	0.21582031	-0.91186523	0.25317383	-0.24584961	0.3371582	0.14	0.012	14/6/2018	14	6	2018	22:23:06	80586	0.5	22	23	6	1498	0.051757813	3.4562988	-0.51538086	0.1472168	-0.77880859	44.248291	0.15698242	0	0	0	0	0	0	0	0	0	0.94555664	0.054443359	0.24975586	-0.048339844	0.068359375	-0.1328125	0.012	39197.95	0	0	0.012
587	588	588	Category G	-0.38378906	0.035888672	-0.56396484	0.30297852	-0.25097656	0.31323242	0.14	0.012	14/6/2018	14	6	2018	22:23:06	80586	0.6	22	23	6	1498	0.051757813	3.4562988	-0.51538086	0.14868164	-0.77807617	36.73584	0.27539063	0	0	0	0	0	0	0	0	0	0.94506836	0.054931641	0.45849609	0.1315918	-0.11279297	0.21411133	0.012	39197.95	0	0	0.012
588	589	589	Category G	-0.43188477	-0.47998047	-0.83984375	0.37280273	-0.25170898	0.25244141	0.14	0.012	14/6/2018	14	6	2018	22:23:06	80586	0.7	22	23	6	1486	0.051757813	3.4562988	-0.51464844	0.15014648	-0.78076172	29.947998	0.63842773	0	0	0	0	0	0	0	0	0	0.94702148	0.052978516	0.77197266	0.082763672	-0.63012695	-0.058837891	0.012	39197.95	0	0	0.012
589	590	590	Category G	-0.82788086	0.16796875	-0.74389648	0.39477539	-0.2199707	0.25244141	0.14	0.012	14/6/2018	14	6	2018	22:23:06	80586	0.8	22	23	6	1474	0.051757813	3.4562988	-0.51831055	0.15136719	-0.77832031	25.490723	0.31176758	0	0	0	0	0	0	0	0	0	0.94750977	0.052490234	0.36035156	-0.30932617	0.016357422	0.034423828	0.012	39197.95	0	0	0.012
590	591	591	Category G	-0.63598633	0.11987305	-0.68383789	0.38964844	-0.20019531	0.26782227	0.14	0.012	14/6/2018	14	6	2018	22:23:06	80586	0.9	22	23	6	1449	0.051757813	3.4562988	-0.51953125	0.15454102	-0.77685547	24.919434	0.15283203	0	0	0	0	0	0	0	0	0	0.94726563	0.052734375	0.24389648	-0.11621094	-0.034667969	0.093017578	0.012	39197.95	0	0	0.012
591	592	592	Category G	-0.38378906	0.023925781	-0.85180664	0.39135742	-0.17333984	0.28027344	0.14	0.012	14/6/2018	14	6	2018	22:23:07	80587	0	22	23	7	1437	0.051757813	3.4562988	-0.51782227	0.15869141	-0.77758789	23.642578	0.20410156	0	0	0	0	0	0	0	0	0	0.94750977	0.052490234	0.34301758	0.1340332	-0.13476563	-0.073974609	0.012	39197.95	0	0	0.012
592	593	593	Category G	-0.64794922	0.011962891	-0.89990234	0.38549805	-0.19238281	0.26464844	0.14	0.012	14/6/2018	14	6	2018	22:23:07	80587	0.1	22	23	7	1412	0.051757813	3.4562988	-0.51757813	0.16137695	-0.77758789	23.239014	0.23291016	0	0	0	0	0	0	0	0	0	0.94799805	0.052001953	0.40185547	-0.13012695	-0.14941406	-0.12207031	0.012	39197.95	0	0	0.012
593	594	594	Category G	-0.32397461	0	-0.56396484	0.42211914	-0.19628906	0.23632813	0.14	0.012	14/6/2018	14	6	2018	22:23:07	80587	0.2	22	23	7	1400	0.051757813	3.4562988	-0.51660156	0.16552734	-0.77612305	26.723877	0.33105469	0	0	0	0	0	0	0	0	0	0.94702148	0.052978516	0.57055664	0.19262695	-0.16552734	0.2121582	0.012	39197.95	0	0	0.012
594	595	595	Category G	-0.95996094	0.19189453	-0.73193359	0.45629883	-0.18920898	0.19897461	0.15	0.012	14/6/2018	14	6	2018	22:23:07	80587	0.3	22	23	7	1412	0.051757813	3.4562988	-0.51733398	0.16601563	-0.77514648	29.20459	0.4453125	0	0	0	0	0	0	0	0	0	0.94677734	0.053222656	0.51147461	-0.44238281	0.025634766	0.043212891	0.012	39197.95	0	0	0.012
595	596	596	Category G	-0.37182617	0.2277832	-0.40795898	0.4453125	-0.18334961	0.20483398	0.15	0.012	14/6/2018	14	6	2018	22:23:07	80587	0.4	22	23	7	1412	0.051757813	3.4562988	-0.52075195	0.16699219	-0.77612305	27.859863	0.40185547	0	0	0	0	0	0	0	0	0	0.94946289	0.050537109	0.57788086	0.14892578	0.060546875	0.36816406	0.012	39197.95	0	0	0.012
596	597	597	Category G	-0.76782227	0.16796875	-0.97192383	0.42602539	-0.17822266	0.22973633	0.15	0.012	14/6/2018	14	6	2018	22:23:07	80587	0.5	22	23	7	1412	0.051757813	3.4562988	-0.52294922	0.17041016	-0.77294922	26.634277	0.31518555	0	0	0	0	0	0	0	0	0	0.94873047	0.051269531	0.44604492	-0.24462891	-0.002441406	-0.19873047	0.012	39197.95	0	0	0.012
597	598	598	Category G	-0.50390625	0.2878418	-0.91186523	0.36791992	-0.18261719	0.30371094	0.15	0.012	14/6/2018	14	6	2018	22:23:07	80587	0.6	22	23	7	1412	0.051757813	3.4562988	-0.51879883	0.16992188	-0.7746582	28.160156	0.18139648	0	0	0	0	0	0	0	0	0	0.94775391	0.052246094	0.27001953	0.014892578	0.11767578	-0.13696289	0.012	39197.95	0	0	0.012
598	599	599	Category G	-0.44384766	0.095947266	-0.82788086	0.37426758	-0.16894531	0.29394531	0.15	0.012	14/6/2018	14	6	2018	22:23:07	80587	0.7	22	23	7	1412	0.051757813	3.4562988	-0.52124023	0.17114258	-0.77783203	30.138184	0.11889648	0	0	0	0	0	0	0	0	0	0.9519043	0.048095703	0.20239258	0.077392578	-0.075195313	-0.049804688	0.012	39197.95	0	0	0.012
599	600	600	Category G	-0.2878418	0.21582031	-0.671875	0.42602539	-0.18701172	0.21948242	0.15	0.012	14/6/2018	14	6	2018	22:23:07	80587	0.8	22	23	7	1412	0.051757813	3.4562988	-0.51513672	0.16870117	-0.78344727	29.371338	0.25756836	0	0	0	0	0	0	0	0	0	0.95288086	0.047119141	0.38598633	0.22729492	0.046875	0.11157227	0.012	39197.95	0	0	0.012
600	601	601	Category G	-0.70776367	0.2277832	-0.69580078	0.4543457	-0.17211914	0.20019531	0.15	0.012	14/6/2018	14	6	2018	22:23:07	80587	0.9	22	23	7	1437	0.051757813	3.4562988	-0.51586914	0.16455078	-0.78588867	28.293213	0.22119141	0	0	0	0	0	0	0	0	0	0.9543457	0.045654297	0.3449707	-0.19165039	0.062988281	0.090087891	0.012	39197.95	0	0	0.012
601	602	602	Category G	-0.6237793	0.29980469	-0.85180664	0.4387207	-0.19604492	0.21118164	0.15	0.012	14/6/2018	14	6	2018	22:23:08	80588	0	22	23	8	1474	0.051757813	3.4562988	-0.51049805	0.16723633	-0.78637695	27.546875	0.18603516	0	0	0	0	0	0	0	0	0	0.95239258	0.047607422	0.31079102	-0.11303711	0.13232422	-0.065185547	0.012	39197.95	0	0	0.012
602	603	603	Category G	-0.49194336	0.15576172	-0.73193359	0.42529297	-0.21020508	0.20874023	0.15	0.012	14/6/2018	14	6	2018	22:23:08	80588	0.1	22	23	8	1461	0.051757813	3.4562988	-0.50805664	0.16650391	-0.7878418	24.091309	0.059082031	0	0	0	0	0	0	0	0	0	0.95214844	0.047851563	0.082763672	0.016113281	-0.010742188	0.055908203	0.012	39197.95	0	0	0.012
603	604	604	Category G	-0.63598633	0.25195313	-0.89990234	0.42504883	-0.18432617	0.2355957	0.15	0.012	14/6/2018	14	6	2018	22:23:08	80588	0.2	22	23	8	1461	0.051757813	3.4562988	-0.50610352	0.16699219	-0.78881836	19.158691	0.19067383	0	0	0	0	0	0	0	0	0	0.9519043	0.048095703	0.32568359	-0.12963867	0.084960938	-0.11083984	0.012	39197.95	0	0	0.012
604	605	605	Category G	-0.44384766	0.047851563	-0.77978516	0.41918945	-0.14355469	0.27246094	0.16	0.012	14/6/2018	14	6	2018	22:23:08	80588	0.3	22	23	8	1449	0.051757813	3.4562988	-0.50537109	0.16772461	-0.78808594	17.47876	0.13500977	0	0	0	0	0	0	0	0	0	0.95092773	0.049072266	0.18969727	0.061523438	-0.11987305	0.008300781	0.012	39197.95	0	0	0.012
605	606	606	Category G	-0.52783203	0.39599609	-0.7199707	0.44067383	-0.13793945	0.234375	0.16	0.012	14/6/2018	14	6	2018	22:23:08	80588	0.4	22	23	8	1412	0.051757813	3.4562988	-0.50561523	0.18334961	-0.78955078	16.817871	0.22460938	0	0	0	0	0	0	0	0	0	0.95532227	0.044677734	0.30419922	-0.021972656	0.21240234	0.069580078	0.012	39197.95	0	0	0.012
606	607	607	Category G	-0.52783203	0.21582031	-0.68383789	0.4387207	-0.094726563	0.26342773	0.16	0.012	14/6/2018	14	6	2018	22:23:08	80588	0.5	22	23	8	1425	0.051757813	3.4562988	-0.50219727	0.18432617	-0.79101563	16.379639	0.11450195	0	0	0	0	0	0	0	0	0	0.95507813	0.044921875	0.1640625	-0.025390625	0.03125	0.10717773	0.012	39197.95	0	0	0.012
607	608	608	Category G	-0.55175781	0.20385742	-0.82788086	0.45507813	-0.084228516	0.23779297	0.16	0.012	14/6/2018	14	6	2018	22:23:08	80588	0.6	22	23	8	1425	0.051757813	3.4562988	-0.49853516	0.1862793	-0.79272461	16.231201	0.065917969	0	0	0	0	0	0	0	0	0	0.95483398	0.045166016	0.10571289	-0.052978516	0.017333984	-0.034912109	0.012	39197.95	0	0	0.012
608	609	609	Category G	-0.51586914	0.19189453	-0.81591797	0.43383789	-0.068603516	0.26098633	0.16	0.012	14/6/2018	14	6	2018	22:23:08	80588	0.7	22	23	8	1412	0.051757813	3.4562988	-0.49365234	0.18603516	-0.79345703	15.061768	0.031738281	0	0	0	0	0	0	0	0	0	0.95288086	0.047119141	0.050048828	-0.021972656	0.005615234	-0.022216797	0.012	39197.95	0	0	0.012
609	610	610	Category G	-0.43188477	0.20385742	-0.79199219	0.41772461	-0.066162109	0.28344727	0.16	0.012	14/6/2018	14	6	2018	22:23:08	80588	0.8	22	23	8	1412	0.051757813	3.4562988	-0.4921875	0.1887207	-0.79272461	15.276123	0.062255859	0	0	0	0	0	0	0	0	0	0.9519043	0.048095703	0.076171875	0.060302734	0.014892578	0.000732422	0.012	39197.95	0	0	0.012
610	611	611	Category G	-0.38378906	0.047851563	-0.85180664	0.43041992	-0.062255859	0.26977539	0.16	0.012	14/6/2018	14	6	2018	22:23:08	80588	0.9	22	23	8	1425	0.051025391	3.4740234	-0.49145508	0.19091797	-0.79248047	16.746338	0.1887207	0	0	0	0	0	0	0	0	0	0.9519043	0.048095703	0.31005859	0.10766602	-0.14306641	-0.059082031	0.012	39197.95	0	0	0.012
611	612	612	Category G	-0.39599609	0.19189453	-0.79199219	0.44970703	-0.048339844	0.23828125	0.16	0.012	14/6/2018	14	6	2018	22:23:09	80589	0	22	23	9	1425	0.051025391	3.4740234	-0.49389648	0.19018555	-0.79345703	18.650635	0.097900391	0	0	0	0	0	0	0	0	0	0.95385742	0.046142578	0.10107422	0.097900391	0.001464844	0.001464844	0.012	39197.95	0	0	0.012
612	613	613	Category G	-0.37182617	0.44384766	-0.56396484	0.44042969	-0.075927734	0.25073242	0.16	0.012	14/6/2018	14	6	2018	22:23:09	80589	0.1	22	23	9	1437	0.051025391	3.4740234	-0.49243164	0.19213867	-0.79394531	18.35498	0.36157227	0	0	0	0	0	0	0	0	0	0.95385742	0.046142578	0.60229492	0.12060547	0.25146484	0.22998047	0.012	39197.95	0	0	0.012
613	614	614	Category G	-0.44384766	0.071777344	-0.7199707	0.42016602	-0.051025391	0.28686523	0.16	0.012	14/6/2018	14	6	2018	22:23:09	80589	0.2	22	23	9	1425	0.051025391	3.4740234	-0.48730469	0.19213867	-0.79394531	17.139648	0.14770508	0	0	0	0	0	0	0	0	0	0.95117188	0.048828125	0.23803711	0.043457031	-0.12036133	0.073974609	0.012	39197.95	0	0	0.012
614	615	615	Category G	-0.21582031	0.095947266	-1.0319824	0.40673828	-0.055175781	0.29272461	0.17	0.012	14/6/2018	14	6	2018	22:23:09	80589	0.3	22	23	9	1388	0.051025391	3.4740234	-0.48803711	0.19360352	-0.79736328	15.987549	0.37231445	0	0	0	0	0	0	0	0	0	0.95483398	0.045166016	0.60473633	0.2722168	-0.09765625	-0.234375	0.012	39197.95	0	0	0.012
615	616	616	Category G	-0.27587891	0.26391602	-0.75585938	0.33837891	-0.036132813	0.35400391	0.17	0.012	14/6/2018	14	6	2018	22:23:09	80589	0.4	22	23	9	1363	0.051025391	3.4740234	-0.48852539	0.19677734	-0.80126953	15.633789	0.22753906	0	0	0	0	0	0	0	0	0	0.95898438	0.041015625	0.32519531	0.21264648	0.066894531	0.045410156	0.012	39197.95	0	0	0.012
616	617	617	Category G	-0.083984375	0.17993164	-0.89990234	0.43139648	-0.074462891	0.26855469	0.17	0.012	14/6/2018	14	6	2018	22:23:09	80589	0.5	22	23	9	1376	0.051025391	3.4740234	-0.47949219	0.19580078	-0.79736328	12.149414	0.40893555	0	0	0	0	0	0	0	0	0	0.95092773	0.049072266	0.51391602	0.39550781	-0.015869141	-0.10229492	0.012	39197.95	0	0	0.012
617	618	618	Category G	-0.74389648	0.35986328	-0.92382813	0.4675293	-0.075195313	0.22290039	0.17	0.012	14/6/2018	14	6	2018	22:23:09	80589	0.6	22	23	9	1400	0.051025391	3.4740234	-0.47973633	0.19433594	-0.80200195	8.4462891	0.33447266	0	0	0	0	0	0	0	0	0	0.95458984	0.045410156	0.55102539	-0.26391602	0.1652832	-0.12158203	0.012	39197.95	0	0	0.012
618	619	619	Category G	0.035888672	0.10791016	-1.5598145	0.44067383	-0.050292969	0.25219727	0.17	0.012	14/6/2018	14	6	2018	22:23:09	80589	0.7	22	23	9	1449	0.051025391	3.4740234	-0.47631836	0.19458008	-0.796875	8.6708984	0.92285156	0	0	0	0	0	0	0	0	0	0.94848633	0.051513672	1.3618164	0.51220703	-0.086669922	-0.76269531	0.012	39197.95	0	0	0.012
619	620	620	Category G	-0.92382813	0.32397461	-0.77978516	0.40185547	-0.061035156	0.29858398	0.17	0.012	14/6/2018	14	6	2018	22:23:09	80589	0.8	22	23	9	1510	0.051025391	3.4740234	-0.47802734	0.1953125	-0.79736328	7.3845215	0.46411133	0	0	0	0	0	0	0	0	0	0.94995117	0.050048828	0.59179688	-0.44555664	0.12841797	0.017578125	0.012	39197.95	0	0	0.012
620	621	621	Category G	-0.61181641	0.21582031	-1.0678711	0.3894043	-0.059814453	0.30224609	0.17	0.012	14/6/2018	14	6	2018	22:23:09	80589	0.9	22	23	9	1510	0.051025391	3.4740234	-0.47851563	0.19775391	-0.79663086	5.3857422	0.30249023	0	0	0	0	0	0	0	0	0	0.95019531	0.049804688	0.42211914	-0.13305664	0.017822266	-0.27099609	0.012	39197.95	0	0	0.012
621	622	622	Category G	-0.011962891	0.071777344	-0.77978516	0.40454102	-0.056884766	0.29956055	0.17	0.012	14/6/2018	14	6	2018	22:23:10	80590	0	22	23	10	1498	0.051025391	3.4740234	-0.47998047	0.19628906	-0.79614258	3.0964355	0.48461914	0	0	0	0	0	0	0	0	0	0.95019531	0.049804688	0.60913086	0.46801758	-0.12451172	0.016357422	0.012	39197.95	0	0	0.012
622	623	623	Category G	-0.39599609	0.31176758	-0.69580078	0.42456055	-0.034179688	0.26635742	0.17	0.012	14/6/2018	14	6	2018	22:23:10	80590	0.1	22	23	10	1486	0.051025391	3.4740234	-0.47729492	0.19750977	-0.80273438	3.3635254	0.17626953	0	0	0	0	0	0	0	0	0	0.95458984	0.045410156	0.30249023	0.081298828	0.11401367	0.10693359	0.012	39197.95	0	0	0.012
623	624	624	Category G	-0.2277832	0.20385742	-0.93579102	0.4230957	-0.045410156	0.27612305	0.17	0.012	14/6/2018	14	6	2018	22:23:10	80590	0.2	22	23	10	1461	0.051025391	3.4740234	-0.47827148	0.19726563	-0.80395508	3.987793	0.28295898	0	0	0	0	0	0	0	0	0	0.95605469	0.043945313	0.38867188	0.25048828	0.006347656	-0.1315918	0.012	39197.95	0	0	0.012
624	625	625	Category G	-0.44384766	0.19189453	-0.91186523	0.36474609	-0.054443359	0.33105469	0.18	0.012	14/6/2018	14	6	2018	22:23:10	80590	0.3	22	23	10	1461	0.051025391	3.4740234	-0.47729492	0.19799805	-0.80371094	2.536377	0.11328125	0	0	0	0	0	0	0	0	0	0.95532227	0.044677734	0.14770508	0.033447266	-0.006103516	-0.10791016	0.012	39197.95	0	0	0.012
625	626	626	Category G	-0.32397461	0.25195313	-0.75585938	0.38671875	-0.046630859	0.31542969	0.18	0.012	14/6/2018	14	6	2018	22:23:10	80590	0.4	22	23	10	1474	0.051025391	3.4740234	-0.47607422	0.1965332	-0.80004883	3.2800293	0.16772461	0	0	0	0	0	0	0	0	0	0.95141602	0.048583984	0.25146484	0.15209961	0.055175781	0.044189453	0.012	39197.95	0	0	0.012
626	627	627	Category G	-0.2878418	0.21582031	-0.74389648	0.39624023	-0.042724609	0.29882813	0.18	0.012	14/6/2018	14	6	2018	22:23:10	80590	0.5	22	23	10	1449	0.051025391	3.4740234	-0.47753906	0.20068359	-0.80029297	7.7316895	0.19848633	0	0	0	0	0	0	0	0	0	0.95336914	0.046630859	0.26123047	0.18969727	0.014892578	0.056396484	0.012	39197.95	0	0	0.012
627	628	628	Category G	-0.46777344	0.29980469	-0.77978516	0.42407227	-0.030273438	0.27514648	0.18	0.012	14/6/2018	14	6	2018	22:23:10	80590	0.6	22	23	10	1474	0.051025391	3.4740234	-0.4765625	0.20166016	-0.79760742	11.747559	0.099853516	0	0	0	0	0	0	0	0	0	0.95068359	0.049316406	0.12475586	0.008789063	0.097900391	0.017822266	0.012	39197.95	0	0	0.012
628	629	629	Category G	-0.77978516	0.16796875	-0.70776367	0.42602539	-0.052246094	0.28686523	0.18	0.012	14/6/2018	14	6	2018	22:23:10	80590	0.7	22	23	10	1474	0.051025391	3.4740234	-0.47412109	0.20703125	-0.80395508	10.632324	0.32275391	0	0	0	0	0	0	0	0	0	0.95605469	0.043945313	0.44091797	-0.30541992	-0.0390625	0.096191406	0.012	39197.95	0	0	0.012
629	630	630	Category G	-0.37182617	0.26391602	-0.59985352	0.35546875	-0.056640625	0.33691406	0.18	0.012	14/6/2018	14	6	2018	22:23:10	80590	0.8	22	23	10	1461	0.051025391	3.4740234	-0.47802734	0.21264648	-0.80249023	11.680908	0.23461914	0	0	0	0	0	0	0	0	0	0.95800781	0.041992188	0.36035156	0.10620117	0.051025391	0.20263672	0.012	39197.95	0	0	0.012
630	631	631	Category G	-0.3359375	0.37182617	-1.0439453	0.37451172	-0.04296875	0.31030273	0.18	0.012	14/6/2018	14	6	2018	22:23:10	80590	0.9	22	23	10	1461	0.051025391	3.4740234	-0.47167969	0.21655273	-0.80395508	12.926758	0.31616211	0	0	0	0	0	0	0	0	0	0.95703125	0.04296875	0.53076172	0.13574219	0.1550293	-0.23974609	0.012	39197.95	0	0	0.012
631	632	632	Category G	-0.2878418	0.38378906	-0.82788086	0.35693359	-0.052490234	0.32568359	0.18	0.012	14/6/2018	14	6	2018	22:23:11	80591	0	22	23	11	1437	0.051025391	3.4740234	-0.4675293	0.21850586	-0.80688477	14.17749	0.24487305	0	0	0	0	0	0	0	0	0	0.95776367	0.042236328	0.36572266	0.1796875	0.16503906	-0.020751953	0.012	39197.95	0	0	0.012
632	633	633	Category G	-0.39599609	0.41992188	-0.69580078	0.37011719	-0.056396484	0.32910156	0.18	0.012	14/6/2018	14	6	2018	22:23:11	80591	0.1	22	23	11	1437	0.051025391	3.4740234	-0.46801758	0.22094727	-0.81030273	15.0271	0.24047852	0	0	0	0	0	0	0	0	0	0.96166992	0.038330078	0.38549805	0.072021484	0.19873047	0.11450195	0.012	39197.95	0	0	0.012
633	634	634	Category G	-0.37182617	0.29980469	-0.69580078	0.40527344	-0.064453125	0.29736328	0.18	0.012	14/6/2018	14	6	2018	22:23:11	80591	0.2	22	23	11	1437	0.051025391	3.4740234	-0.46459961	0.22338867	-0.80810547	17.267822	0.16455078	0	0	0	0	0	0	0	0	0	0.95849609	0.041503906	0.28149414	0.092773438	0.076171875	0.11230469	0.012	39197.95	0	0	0.012
634	635	635	Category G	-0.57592773	0.39599609	-0.83984375	0.42041016	-0.062744141	0.28173828	0.19	0.012	14/6/2018	14	6	2018	22:23:11	80591	0.3	22	23	11	1437	0.051025391	3.4740234	-0.46411133	0.22705078	-0.81054688	21.751465	0.2043457	0	0	0	0	0	0	0	0	0	0.96142578	0.038574219	0.30932617	-0.11157227	0.16870117	-0.029052734	0.012	39197.95	0	0	0.012
635	636	636	Category G	-0.53979492	0.57592773	-0.671875	0.38989258	-0.047363281	0.30639648	0.19	0.012	14/6/2018	14	6	2018	22:23:11	80591	0.4	22	23	11	1437	0.051025391	3.4740234	-0.4597168	0.22680664	-0.81396484	22.66626	0.38525391	0	0	0	0	0	0	0	0	0	0.96191406	0.038085938	0.57128906	-0.079833984	0.34887695	0.14208984	0.012	39197.95	0	0	0.012
636	637	637	Category G	-0.26391602	0.23999023	-0.92382813	0.40820313	-0.030517578	0.30102539	0.19	0.012	14/6/2018	14	6	2018	22:23:11	80591	0.5	22	23	11	1425	0.051025391	3.4740234	-0.45849609	0.22607422	-0.82080078	22.081787	0.22045898	0	0	0	0	0	0	0	0	0	0.96704102	0.032958984	0.31103516	0.19458008	0.013671875	-0.1027832	0.012	39197.95	0	0	0.012
637	638	638	Category G	-0.50390625	0.32397461	-0.81591797	0.3449707	0.029296875	0.35595703	0.19	0.012	14/6/2018	14	6	2018	22:23:11	80591	0.6	22	23	11	1412	0.051025391	3.4740234	-0.44970703	0.22802734	-0.81616211	21.161621	0.10986328	0	0	0	0	0	0	0	0	0	0.95922852	0.040771484	0.15014648	-0.053955078	0.095703125	0.000244141	0.012	39197.95	0	0	0.012
638	639	639	Category G	-0.25195313	0.2277832	-1.0439453	0.3034668	0.089599609	0.37402344	0.19	0.012	14/6/2018	14	6	2018	22:23:11	80591	0.7	22	23	11	1375	0.051025391	3.4740234	-0.44873047	0.2277832	-0.81494141	22.465332	0.30175781	0	0	0	0	0	0	0	0	0	0.95776367	0.042236328	0.42578125	0.19677734	0	-0.22875977	0.012	39197.95	0	0	0.012
639	640	640	Category G	-0.61181641	-0.011962891	-0.75585938	0.17333984	0.07421875	0.43554688	0.19	0.012	14/6/2018	14	6	2018	22:23:11	80591	0.8	22	23	11	1339	0.051025391	3.4740234	-0.44921875	0.22998047	-0.81347656	21.699219	0.29711914	0	0	0	0	0	0	0	0	0	0.95727539	0.042724609	0.46240234	-0.16235352	-0.24194336	0.057617188	0.012	39197.95	0	0	0.012
640	641	641	Category G	-0.11987305	0.27587891	-0.81591797	0.24975586	0.10913086	0.40039063	0.19	0.012	14/6/2018	14	6	2018	22:23:11	80591	0.9	22	23	11	1351	0.051025391	3.4740234	-0.44067383	0.23046875	-0.82958984	24.411621	0.32446289	0	0	0	0	0	0	0	0	0	0.9675293	0.032470703	0.38012695	0.32080078	0.045166016	0.013671875	0.012	39197.95	0	0	0.012
641	642	642	Category G	-0.41992188	0.035888672	-0.92382813	0.28222656	0.10229492	0.38183594	0.19	0.012	14/6/2018	14	6	2018	22:23:12	80592	0	22	23	12	1363	0.051025391	3.4740234	-0.44458008	0.23071289	-0.83544922	29.705078	0.21508789	0	0	0	0	0	0	0	0	0	0.97412109	0.025878906	0.30761719	0.024658203	-0.19482422	-0.088134766	0.012	39197.95	0	0	0.012
642	643	643	Category G	-0.45581055	0.26391602	-0.82788086	0.32421875	0.12963867	0.35302734	0.19	0.012	14/6/2018	14	6	2018	22:23:12	80592	0.1	22	23	12	1437	0.051025391	3.4740234	-0.44189453	0.23071289	-0.83813477	36.030029	0.037109375	0	0	0	0	0	0	0	0	0	0.9753418	0.024658203	0.056884766	-0.013671875	0.032958984	0.010253906	0.012	39197.95	0	0	0.012
643	644	644	Category G	-0.45581055	0.13183594	-0.69580078	0.28710938	0.15722656	0.36547852	0.19	0.012	14/6/2018	14	6	2018	22:23:12	80592	0.2	22	23	12	1424	0.051025391	3.4740234	-0.43481445	0.22827148	-0.83959961	38.966553	0.17431641	0	0	0	0	0	0	0	0	0	0.97265625	0.02734375	0.26098633	-0.020751953	-0.096435547	0.14379883	0.012	39197.95	0	0	0.012
644	645	645	Category G	-0.56396484	0.14379883	-0.95996094	0.26879883	0.14819336	0.37719727	0.2	0.012	14/6/2018	14	6	2018	22:23:12	80592	0.3	22	23	12	1400	0.051025391	3.4740234	-0.43164063	0.22900391	-0.83935547	38.869873	0.19799805	0	0	0	0	0	0	0	0	0	0.97143555	0.028564453	0.33789063	-0.13208008	-0.085205078	-0.12036133	0.012	39197.95	0	0	0.012
645	646	646	Category G	-0.35986328	0.17993164	-0.74389648	0.25634766	0.13476563	0.40185547	0.2	0.012	14/6/2018	14	6	2018	22:23:12	80592	0.4	22	23	12	1375	0.051025391	3.4740234	-0.43139648	0.23120117	-0.83935547	40.123047	0.13012695	0	0	0	0	0	0	0	0	0	0.97192383	0.028076172	0.21875	0.071533203	-0.051269531	0.095458984	0.012	39197.95	0	0	0.012
646	647	647	Category G	-0.45581055	0.16796875	-0.81591797	0.27783203	0.14599609	0.37597656	0.2	0.012	14/6/2018	14	6	2018	22:23:12	80592	0.5	22	23	12	1351	0.051025391	3.4740234	-0.42822266	0.22900391	-0.84057617	40.905762	0.071289063	0	0	0	0	0	0	0	0	0	0.97094727	0.029052734	0.11328125	-0.02734375	-0.061035156	0.024658203	0.012	39197.95	0	0	0.012
647	648	648	Category G	-0.37182617	0.11987305	-0.77978516	0.27807617	0.14892578	0.3684082	0.2	0.012	14/6/2018	14	6	2018	22:23:12	80592	0.6	22	23	12	1400	0.051025391	3.4740234	-0.42797852	0.23168945	-0.84350586	40.637939	0.14038086	0	0	0	0	0	0	0	0	0	0.97387695	0.026123047	0.23168945	0.056152344	-0.11181641	0.063720703	0.012	39197.95	0	0	0.012
648	649	649	Category G	-0.51586914	0.23999023	-0.65991211	0.28173828	0.13916016	0.3671875	0.2	0.012	14/6/2018	14	6	2018	22:23:12	80592	0.7	22	23	12	1388	0.051513672	3.3902344	-0.42431641	0.23095703	-0.84326172	39.718018	0.20507813	0	0	0	0	0	0	0	0	0	0.97192383	0.028076172	0.28369141	-0.091308594	0.008789063	0.18334961	0.012	39197.95	0	0	0.012
649	650	650	Category G	-0.53979492	0.37182617	-0.88793945	0.24316406	0.12890625	0.39648438	0.2	0.012	14/6/2018	14	6	2018	22:23:12	80592	0.8	22	23	12	1412	0.051513672	3.3902344	-0.42285156	0.23071289	-0.84228516	44.279785	0.18847656	0	0	0	0	0	0	0	0	0	0.97045898	0.029541016	0.30322266	-0.11669922	0.14086914	-0.045410156	0.012	39197.95	0	0	0.012
650	651	651	Category G	-0.65991211	0.10791016	-0.89990234	0.23144531	0.13378906	0.40332031	0.2	0.012	14/6/2018	14	6	2018	22:23:12	80592	0.9	22	23	12	1412	0.051513672	3.3902344	-0.421875	0.23193359	-0.84155273	41.492432	0.27441406	0	0	0	0	0	0	0	0	0	0.96948242	0.030517578	0.42016602	-0.23779297	-0.12402344	-0.058105469	0.012	39197.95	0	0	0.012
651	652	652	Category G	-0.49194336	0.39599609	-0.75585938	0.15161133	0.11743164	0.4362793	0.2	0.012	14/6/2018	14	6	2018	22:23:13	80593	0	22	23	13	1412	0.051513672	3.3902344	-0.42333984	0.2355957	-0.84204102	38.196533	0.19433594	0	0	0	0	0	0	0	0	0	0.97167969	0.028320313	0.31518555	-0.068359375	0.16015625	0.086181641	0.012	39197.95	0	0	0.012
652	653	653	Category G	-0.20385742	0.15576172	-0.61181641	0.23388672	0.081298828	0.41137695	0.2	0.012	14/6/2018	14	6	2018	22:23:13	80593	0.1	22	23	13	1449	0.051513672	3.3902344	-0.42163086	0.23608398	-0.84716797	35.260742	0.33081055	0	0	0	0	0	0	0	0	0	0.9753418	0.024658203	0.53369141	0.21777344	-0.080322266	0.23535156	0.012	39197.95	0	0	0.012
653	654	654	Category G	-0.92382813	0.35986328	-0.97192383	0.27685547	0.10595703	0.38061523	0.2	0.012	14/6/2018	14	6	2018	22:23:13	80593	0.2	22	23	13	1449	0.051513672	3.3902344	-0.42358398	0.23217773	-0.84765625	33.093994	0.53076172	0	0	0	0	0	0	0	0	0	0.97558594	0.024414063	0.75170898	-0.5	0.12744141	-0.12402344	0.012	39197.95	0	0	0.012
654	655	655	Category G	-0.77978516	0.19189453	-0.79199219	0.22973633	0.11474609	0.41992188	0.21	0.012	14/6/2018	14	6	2018	22:23:13	80593	0.3	22	23	13	1437	0.051513672	3.3902344	-0.42163086	0.23242188	-0.8527832	30.455078	0.36547852	0	0	0	0	0	0	0	0	0	0.97924805	0.020751953	0.45947266	-0.35791016	-0.040527344	0.060791016	0.012	39197.95	0	0	0.012
655	656	656	Category G	-0.47998047	0.19189453	-0.83984375	0.18994141	0.12255859	0.43041992	0.21	0.012	14/6/2018	14	6	2018	22:23:13	80593	0.4	22	23	13	1400	0.051513672	3.3902344	-0.42260742	0.23144531	-0.84912109	30.367432	0.0703125	0	0	0	0	0	0	0	0	0	0.9765625	0.0234375	0.10644531	-0.057128906	-0.039550781	0.009277344	0.012	39197.95	0	0	0.012
656	657	657	Category G	-0.46777344	0.059814453	-0.86376953	0.1394043	0.12011719	0.42919922	0.21	0.012	14/6/2018	14	6	2018	22:23:13	80593	0.5	22	23	13	1376	0.051513672	3.3902344	-0.42504883	0.2331543	-0.8515625	33.759277	0.17895508	0	0	0	0	0	0	0	0	0	0.97998047	0.020019531	0.2277832	-0.042480469	-0.17333984	-0.011962891	0.012	39197.95	0	0	0.012
657	658	658	Category G	-0.70776367	0	-0.68383789	0.1574707	0.055908203	0.43530273	0.21	0.012	14/6/2018	14	6	2018	22:23:13	80593	0.6	22	23	13	1339	0.051513672	3.3902344	-0.42749023	0.23144531	-0.84985352	34.489014	0.39941406	0	0	0	0	0	0	0	0	0	0.97924805	0.020751953	0.67773438	-0.2800293	-0.23144531	0.16601563	0.012	39197.95	0	0	0.012
658	659	659	Category G	-0.61181641	0.31176758	-0.69580078	0.19848633	0.084960938	0.41894531	0.21	0.012	14/6/2018	14	6	2018	22:23:13	80593	0.7	22	23	13	1351	0.051513672	3.3902344	-0.4230957	0.22998047	-0.84863281	33.351563	0.25610352	0	0	0	0	0	0	0	0	0	0.97583008	0.024169922	0.42333984	-0.18847656	0.081542969	0.15283203	0.012	39197.95	0	0	0.012
659	660	660	Category G	-0.61181641	0.27587891	-0.65991211	0.18115234	0.10717773	0.42773438	0.21	0.012	14/6/2018	14	6	2018	22:23:13	80593	0.8	22	23	13	1375	0.051513672	3.3902344	-0.42675781	0.22924805	-0.83935547	30.216797	0.26171875	0	0	0	0	0	0	0	0	0	0.96923828	0.030761719	0.41088867	-0.18481445	0.046386719	0.17944336	0.012	39197.95	0	0	0.012
660	661	661	Category G	-0.50390625	0.11987305	-0.79199219	0.17041016	0.1003418	0.43066406	0.21	0.012	14/6/2018	14	6	2018	22:23:13	80593	0.9	22	23	13	1388	0.051513672	3.3902344	-0.41821289	0.22900391	-0.84179688	32.265137	0.14746094	0	0	0	0	0	0	0	0	0	0.9675293	0.032470703	0.24462891	-0.085449219	-0.10913086	0.049804688	0.012	39197.95	0	0	0.012
661	662	662	Category G	-0.55175781	0.25195313	-1.0197754	0.15014648	0.094238281	0.44018555	0.21	0.012	14/6/2018	14	6	2018	22:23:14	80594	0	22	23	14	1425	0.051513672	3.3902344	-0.41552734	0.22875977	-0.83813477	29.127441	0.22802734	0	0	0	0	0	0	0	0	0	0.96289063	0.037109375	0.34082031	-0.13623047	0.022949219	-0.18139648	0.012	39197.95	0	0	0.012
662	663	663	Category G	-0.53979492	0.071777344	-0.69580078	0.074462891	0.088867188	0.45898438	0.21	0.012	14/6/2018	14	6	2018	22:23:14	80594	0.1	22	23	14	1400	0.051513672	3.3902344	-0.42553711	0.22900391	-0.8449707	25.255859	0.24487305	0	0	0	0	0	0	0	0	0	0.97338867	0.026611328	0.4206543	-0.11401367	-0.15722656	0.14916992	0.012	39197.95	0	0	0.012
663	664	664	Category G	-0.49194336	0.13183594	-0.7199707	0.088134766	0.091064453	0.45556641	0.21	0.012	14/6/2018	14	6	2018	22:23:14	80594	0.2	22	23	14	1388	0.051513672	3.3902344	-0.42163086	0.22973633	-0.84643555	23.206299	0.17480469	0	0	0	0	0	0	0	0	0	0.97338867	0.026611328	0.29467773	-0.070068359	-0.097900391	0.12646484	0.012	39197.95	0	0	0.012
664	665	665	Category G	-0.46777344	0.13183594	-0.59985352	0.1184082	0.043701172	0.44433594	0.22	0.012	14/6/2018	14	6	2018	22:23:14	80594	0.3	22	23	14	1388	0.051513672	3.3902344	-0.42382813	0.23022461	-0.84643555	22.437012	0.26904297	0	0	0	0	0	0	0	0	0	0.97412109	0.025878906	0.38891602	-0.043701172	-0.098388672	0.24658203	0.012	39197.95	0	0	0.012
665	666	666	Category G	-0.59985352	0.38378906	-0.76782227	0.13647461	0.013671875	0.44213867	0.22	0.012	14/6/2018	14	6	2018	22:23:14	80594	0.4	22	23	14	1388	0.051513672	3.3902344	-0.42333984	0.23217773	-0.84692383	16.105713	0.24536133	0	0	0	0	0	0	0	0	0	0.97485352	0.025146484	0.40673828	-0.17626953	0.15136719	0.079101563	0.012	39197.95	0	0	0.012
666	667	667	Category G	-0.47998047	0.29980469	-0.69580078	0.14746094	-0.012207031	0.45727539	0.22	0.012	14/6/2018	14	6	2018	22:23:14	80594	0.5	22	23	14	1425	0.051513672	3.3902344	-0.421875	0.23339844	-0.84716797	10.654053	0.17504883	0	0	0	0	0	0	0	0	0	0.97485352	0.025146484	0.27563477	-0.057861328	0.066162109	0.15136719	0.012	39197.95	0	0	0.012
667	668	668	Category G	-0.19189453	0.45581055	-1.0678711	0.12646484	-0.029296875	0.45043945	0.22	0.012	14/6/2018	14	6	2018	22:23:14	80594	0.6	22	23	14	1412	0.051513672	3.3902344	-0.42260742	0.23632813	-0.84765625	8.5444336	0.38696289	0	0	0	0	0	0	0	0	0	0.97607422	0.023925781	0.67016602	0.23071289	0.21923828	-0.2199707	0.012	39197.95	0	0	0.012
668	669	669	Category G	-0.75585938	-0.023925781	-0.73193359	-0.036865234	-0.010742188	0.46582031	0.22	0.012	14/6/2018	14	6	2018	22:23:14	80594	0.7	22	23	14	1400	0.051513672	3.3902344	-0.4230957	0.23950195	-0.84692383	3.9909668	0.43969727	0	0	0	0	0	0	0	0	0	0.9765625	0.0234375	0.71118164	-0.33251953	-0.26342773	0.11499023	0.012	39197.95	0	0	0.012
669	670	670	Category G	-0.32397461	0.47998047	-0.86376953	0.010009766	-0.037841797	0.46557617	0.22	0.012	14/6/2018	14	6	2018	22:23:14	80594	0.8	22	23	14	1376	0.051513672	3.3902344	-0.41748047	0.24072266	-0.8449707	2.7180176	0.25732422	0	0	0	0	0	0	0	0	0	0.97290039	0.027099609	0.35131836	0.093505859	0.23901367	-0.018554688	0.012	39197.95	0	0	0.012
670	671	671	Category G	-0.2878418	0.27587891	-0.91186523	0.025390625	0.044433594	0.47119141	0.22	0.012	14/6/2018	14	6	2018	22:23:14	80594	0.9	22	23	14	1363	0.051513672	3.3902344	-0.41943359	0.2409668	-0.84765625	0.63793945	0.15039063	0	0	0	0	0	0	0	0	0	0.97607422	0.023925781	0.23046875	0.1315918	0.034667969	-0.063964844	0.012	39197.95	0	0	0.012
671	672	672	Category G	-0.43188477	0.2277832	-1.1279297	0.071533203	0.047363281	0.47045898	0.22	0.012	14/6/2018	14	6	2018	22:23:15	80595	0	22	23	15	1400	0.051513672	3.3902344	-0.41650391	0.23925781	-0.8425293	2.0800781	0.28564453	0	0	0	0	0	0	0	0	0	0.9699707	0.030029297	0.31176758	-0.015136719	-0.011474609	-0.28515625	0.012	39197.95	0	0	0.012
672	673	673	Category G	-0.37182617	0.20385742	-0.7199707	0.050048828	0.046142578	0.45776367	0.22	0.012	14/6/2018	14	6	2018	22:23:15	80595	0.1	22	23	15	1400	0.051513672	3.3902344	-0.42089844	0.23925781	-0.84423828	0.81005859	0.13818359	0	0	0	0	0	0	0	0	0	0.97338867	0.026611328	0.20898438	0.049072266	-0.035400391	0.12426758	0.012	39197.95	0	0	0.012
673	674	674	Category G	-0.2878418	0.29980469	-0.76782227	0.067382813	0.063476563	0.45947266	0.22	0.012	14/6/2018	14	6	2018	22:23:15	80595	0.2	22	23	15	1400	0.051513672	3.3902344	-0.42407227	0.23510742	-0.8449707	0.90966797	0.16918945	0	0	0	0	0	0	0	0	0	0.97412109	0.025878906	0.27783203	0.13623047	0.064453125	0.077148438	0.012	39197.95	0	0	0.012
674	675	675	Category G	-0.59985352	0.15576172	-0.99584961	0.022705078	0.057861328	0.46118164	0.23	0.012	14/6/2018	14	6	2018	22:23:15	80595	0.3	22	23	15	1400	0.051513672	3.3902344	-0.42431641	0.23828125	-0.84472656	1.9040527	0.24560547	0	0	0	0	0	0	0	0	0	0.97485352	0.025146484	0.40893555	-0.17529297	-0.082519531	-0.15087891	0.012	39197.95	0	0	0.012
675	676	676	Category G	-0.27587891	0.17993164	-0.95996094	0.013183594	0.068115234	0.47436523	0.23	0.012	14/6/2018	14	6	2018	22:23:15	80595	0.4	22	23	15	1400	0.051513672	3.3902344	-0.42089844	0.23486328	-0.84594727	2.1835938	0.19238281	0	0	0	0	0	0	0	0	0	0.97387695	0.026123047	0.31396484	0.14501953	-0.054931641	-0.11376953	0.012	39197.95	0	0	0.012
676	677	677	Category G	-0.059814453	0.32397461	-0.58789063	0.036865234	0.054443359	0.46582031	0.23	0.012	14/6/2018	14	6	2018	22:23:15	80595	0.5	22	23	15	1400	0.051513672	3.3902344	-0.41894531	0.23071289	-0.84765625	3.8127441	0.45288086	0	0	0	0	0	0	0	0	0	0.97338867	0.026611328	0.7121582	0.35913086	0.093017578	0.25976563	0.012	39197.95	0	0	0.012
677	678	678	Category G	-0.43188477	0.26391602	-0.81591797	0.064453125	0.001708984	0.46948242	0.23	0.012	14/6/2018	14	6	2018	22:23:15	80595	0.6	22	23	15	1437	0.051513672	3.3902344	-0.42114258	0.22998047	-0.84863281	10.746826	0.048339844	0	0	0	0	0	0	0	0	0	0.97485352	0.025146484	0.077392578	-0.010498047	0.033691406	0.032714844	0.012	39197.95	0	0	0.012
678	679	679	Category G	-0.47998047	0.27587891	-0.7199707	0.071777344	-0.020263672	0.46118164	0.23	0.012	14/6/2018	14	6	2018	22:23:15	80595	0.7	22	23	15	1449	0.051513672	3.3902344	-0.41381836	0.22875977	-0.84985352	9.901123	0.15307617	0	0	0	0	0	0	0	0	0	0.97265625	0.02734375	0.24291992	-0.065917969	0.046875	0.12988281	0.012	39197.95	0	0	0.012
679	680	680	Category G	0.38378906	0.25195313	-1.9677734	0.084472656	-0.036376953	0.45239258	0.23	0.012	14/6/2018	14	6	2018	22:23:15	80595	0.8	22	23	15	1425	0.051513672	3.3902344	-0.41748047	0.22827148	-0.84692383	8.5876465	1.3776855	0	0	0	0	0	0	0	0	0	0.97143555	0.028564453	1.9453125	0.80126953	0.0234375	-1.1206055	0.012	39197.95	0	0	0.012
680	681	681	Category G	-1.0078125	0.23999023	-1.1638184	-0.002929688	-0.028808594	0.45947266	0.23	0.012	14/6/2018	14	6	2018	22:23:15	80595	0.9	22	23	15	1437	0.051513672	3.3902344	-0.40966797	0.22851563	-0.85107422	8.529541	0.67480469	0	0	0	0	0	0	0	0	0	0.97167969	0.028320313	0.92211914	-0.59790039	0.011230469	-0.3125	0.012	39197.95	0	0	0.012
681	682	682	Category G	-0.41992188	0.31176758	-1.0559082	0.014404297	0.10693359	0.46801758	0.23	0.012	14/6/2018	14	6	2018	22:23:16	80596	0	22	23	16	1400	0.051513672	3.3902344	-0.41259766	0.22631836	-0.85205078	11.617432	0.22094727	0	0	0	0	0	0	0	0	0	0.97338867	0.026611328	0.29614258	-0.007080078	0.085205078	-0.20361328	0.012	39197.95	0	0	0.012
682	683	683	Category G	0.071777344	-0.047851563	-0.85180664	0.020751953	0.042236328	0.46508789	0.23	0.012	14/6/2018	14	6	2018	22:23:16	80596	0.1	22	23	16	1376	0.051513672	3.3902344	-0.41381836	0.22436523	-0.85571289	11.876221	0.55664063	0	0	0	0	0	0	0	0	0	0.97680664	0.023193359	0.76220703	0.4855957	-0.2722168	0.00390625	0.012	39197.95	0	0	0.012
683	684	684	Category G	-0.37182617	0.32397461	-0.88793945	0.030029297	0.053710938	0.46337891	0.23	0.012	14/6/2018	14	6	2018	22:23:16	80596	0.2	22	23	16	1412	0.051513672	3.3902344	-0.40698242	0.22045898	-0.85449219	3.4450684	0.11401367	0	0	0	0	0	0	0	0	0	0.97192383	0.028076172	0.17163086	0.03515625	0.10327148	-0.033203125	0.012	39197.95	0	0	0.012
684	685	685	Category G	-0.43188477	0.21582031	-0.77978516	0.076904297	0.057861328	0.46972656	0.24	0.012	14/6/2018	14	6	2018	22:23:16	80596	0.3	22	23	16	1400	0.051513672	3.3902344	-0.40698242	0.22021484	-0.85644531	0.88330078	0.080810547	0	0	0	0	0	0	0	0	0	0.97363281	0.026367188	0.10620117	-0.024658203	-0.004394531	0.076660156	0.012	39197.95	0	0	0.012
685	686	686	Category G	-0.27587891	0.21582031	-0.81591797	0.023193359	0.052001953	0.46557617	0.24	0.012	14/6/2018	14	6	2018	22:23:16	80596	0.4	22	23	16	1437	0.051513672	3.3902344	-0.40258789	0.22021484	-0.85571289	1.2736816	0.13305664	0	0	0	0	0	0	0	0	0	0.97094727	0.029052734	0.17114258	0.12670898	-0.004394531	0.039794922	0.012	39197.95	0	0	0.012
686	687	687	Category G	-0.49194336	0.43188477	-0.91186523	0.0390625	0.050048828	0.47460938	0.24	0.012	14/6/2018	14	6	2018	22:23:16	80596	0.5	22	23	16	1437	0.051269531	3.4643555	-0.40405273	0.21875	-0.859375	3.2956543	0.23608398	0	0	0	0	0	0	0	0	0	0.97436523	0.025634766	0.35327148	-0.087646484	0.21289063	-0.052246094	0.012	39197.95	0	0	0.012
687	688	688	Category G	-0.27587891	0.14379883	-0.80395508	-0.032226563	0.025390625	0.4543457	0.24	0.012	14/6/2018	14	6	2018	22:23:16	80596	0.6	22	23	16	1425	0.051269531	3.4643555	-0.40209961	0.21899414	-0.85961914	14.157227	0.15698242	0	0	0	0	0	0	0	0	0	0.97387695	0.026123047	0.25708008	0.1262207	-0.075195313	0.055664063	0.012	39197.95	0	0	0.012
688	689	689	Category G	-0.38378906	0.17993164	-0.74389648	0.058105469	-0.059814453	0.46337891	0.24	0.012	14/6/2018	14	6	2018	22:23:16	80596	0.7	22	23	16	1425	0.051269531	3.4643555	-0.40209961	0.21508789	-0.86206055	17.854248	0.12451172	0	0	0	0	0	0	0	0	0	0.97509766	0.024902344	0.17163086	0.018310547	-0.03515625	0.11816406	0.012	39197.95	0	0	0.012
689	690	690	Category G	-0.35986328	0.29980469	-0.73193359	0.026611328	-0.028808594	0.44799805	0.24	0.012	14/6/2018	14	6	2018	22:23:16	80596	0.8	22	23	16	1388	0.051269531	3.4643555	-0.39941406	0.20947266	-0.86547852	16.028809	0.16601563	0	0	0	0	0	0	0	0	0	0.97607422	0.023925781	0.26342773	0.039550781	0.090087891	0.13354492	0.012	39197.95	0	0	0.012
690	691	691	Category G	-0.50390625	0.3359375	-0.89990234	0.068359375	-0.033447266	0.45288086	0.24	0.012	14/6/2018	14	6	2018	22:23:16	80596	0.9	22	23	16	1388	0.051269531	3.4643555	-0.39550781	0.20605469	-0.86401367	16.501221	0.17260742	0	0	0	0	0	0	0	0	0	0.97241211	0.027587891	0.27368164	-0.1081543	0.12963867	-0.035644531	0.012	39197.95	0	0	0.012
691	692	692	Category G	-0.26391602	0.2277832	-1.1999512	0.052490234	-0.007568359	0.45703125	0.24	0.012	14/6/2018	14	6	2018	22:23:17	80597	0	22	23	17	1363	0.051269531	3.4643555	-0.3918457	0.20581055	-0.86279297	19.372803	0.36108398	0	0	0	0	0	0	0	0	0	0.96972656	0.030273438	0.48681641	0.12792969	0.021728516	-0.33691406	0.012	39197.95	0	0	0.012
692	693	693	Category G	-0.51586914	0.14379883	-0.58789063	0.019287109	0.0390625	0.45678711	0.24	0.012	14/6/2018	14	6	2018	22:23:17	80597	0.1	22	23	17	1363	0.051269531	3.4643555	-0.38867188	0.20043945	-0.86254883	19.259521	0.30786133	0	0	0	0	0	0	0	0	0	0.96704102	0.032958984	0.45849609	-0.12695313	-0.056640625	0.2746582	0.012	39197.95	0	0	0.012
693	694	694	Category G	-0.2878418	0.083984375	-1.1398926	0.014648438	0.085205078	0.45751953	0.24	0.012	14/6/2018	14	6	2018	22:23:17	80597	0.2	22	23	17	1388	0.051269531	3.4643555	-0.39208984	0.20141602	-0.8659668	9.4572754	0.31567383	0	0	0	0	0	0	0	0	0	0.97167969	0.028320313	0.49560547	0.10424805	-0.11743164	-0.27368164	0.012	39197.95	0	0	0.012
694	695	695	Category G	-0.29980469	0.023925781	-0.74389648	-0.005615234	0.085449219	0.45581055	0.25	0.012	14/6/2018	14	6	2018	22:23:17	80597	0.3	22	23	17	1388	0.051269531	3.4643555	-0.38574219	0.19848633	-0.86279297	6.8544922	0.22802734	0	0	0	0	0	0	0	0	0	0.96582031	0.034179688	0.37963867	0.0859375	-0.17456055	0.11889648	0.012	39197.95	0	0	0.012
695	696	696	Category G	-0.47998047	0.39599609	-0.94799805	0.052734375	0.12109375	0.46508789	0.25	0.012	14/6/2018	14	6	2018	22:23:17	80597	0.4	22	23	17	1388	0.051269531	3.4643555	-0.3815918	0.19848633	-0.86499023	9.5783691	0.23535156	0	0	0	0	0	0	0	0	0	0.96606445	0.033935547	0.37841797	-0.098144531	0.19726563	-0.082763672	0.012	39197.95	0	0	0.012
696	697	697	Category G	-0.27587891	0.047851563	-0.75585938	0.041992188	0.11499023	0.45043945	0.25	0.012	14/6/2018	14	6	2018	22:23:17	80597	0.5	22	23	17	1388	0.051269531	3.4643555	-0.38305664	0.19970703	-0.86474609	3.7800293	0.21557617	0	0	0	0	0	0	0	0	0	0.96655273	0.033447266	0.36816406	0.10717773	-0.15185547	0.10888672	0.012	39197.95	0	0	0.012
697	698	698	Category G	-0.38378906	0.2277832	-0.83984375	0.057128906	0.09375	0.45849609	0.25	0.012	14/6/2018	14	6	2018	22:23:17	80597	0.6	22	23	17	1376	0.051269531	3.4643555	-0.38256836	0.20239258	-0.86279297	3.8789063	0.033935547	0	0	0	0	0	0	0	0	0	0.96533203	0.034667969	0.049316406	-0.000976563	0.025146484	0.022949219	0.012	39197.95	0	0	0.012
698	699	699	Category G	-0.26391602	0.059814453	-0.80395508	0.073974609	0.10449219	0.45117188	0.25	0.012	14/6/2018	14	6	2018	22:23:17	80597	0.7	22	23	17	1388	0.051269531	3.4643555	-0.38037109	0.20654297	-0.8659668	6.340332	0.19726563	0	0	0	0	0	0	0	0	0	0.96801758	0.031982422	0.32543945	0.11645508	-0.14672852	0.062011719	0.012	39197.95	0	0	0.012
699	700	700	Category G	-0.23999023	0.31176758	-0.98388672	0.03125	0.075927734	0.45996094	0.25	0.012	14/6/2018	14	6	2018	22:23:17	80597	0.8	22	23	17	1425	0.051269531	3.4643555	-0.38085938	0.20336914	-0.86743164	2.4519043	0.21240234	0	0	0	0	0	0	0	0	0	0.96899414	0.031005859	0.36547852	0.14086914	0.1081543	-0.11621094	0.012	39197.95	0	0	0.012
700	701	701	Category G	-0.38378906	0.17993164	-0.76782227	0.020507813	0.065917969	0.46948242	0.25	0.012	14/6/2018	14	6	2018	22:23:17	80597	0.9	22	23	17	1425	0.051269531	3.4643555	-0.37719727	0.2019043	-0.86865234	2.9350586	0.10327148	0	0	0	0	0	0	0	0	0	0.96826172	0.031738281	0.12915039	-0.006347656	-0.021972656	0.10083008	0.012	39197.95	0	0	0.012
701	702	702	Category G	-0.81591797	0.095947266	-1.3198242	0.011230469	0.056884766	0.46606445	0.25	0.012	14/6/2018	14	6	2018	22:23:18	80598	0	22	23	18	1412	0.051269531	3.4643555	-0.37695313	0.19946289	-0.86938477	7.7529297	0.63720703	0	0	0	0	0	0	0	0	0	0.96826172	0.031738281	0.99291992	-0.4387207	-0.10351563	-0.45019531	0.012	39197.95	0	0	0.012
702	703	703	Category G	-0.095947266	0.37182617	-0.82788086	-0.056396484	0.042724609	0.45605469	0.25	0.012	14/6/2018	14	6	2018	22:23:18	80598	0.1	22	23	18	1400	0.051269531	3.4643555	-0.37475586	0.19433594	-0.8671875	6.6369629	0.33276367	0	0	0	0	0	0	0	0	0	0.96459961	0.035400391	0.49560547	0.27880859	0.17724609	0.039306641	0.012	39197.95	0	0	0.012
703	704	704	Category G	-0.39599609	0.25195313	-0.92382813	0.070556641	0.044433594	0.46337891	0.25	0.012	14/6/2018	14	6	2018	22:23:18	80598	0.2	22	23	18	1376	0.051269531	3.4643555	-0.37109375	0.19482422	-0.8659668	4.7189941	0.084716797	0	0	0	0	0	0	0	0	0	0.9621582	0.037841797	0.1394043	-0.024658203	0.056884766	-0.057617188	0.012	39197.95	0	0	0.012
704	705	705	Category G	-0.40795898	0.34790039	-0.94799805	-0.013427734	0.015625	0.46362305	0.26	0.012	14/6/2018	14	6	2018	22:23:18	80598	0.3	22	23	18	1376	0.051269531	3.4643555	-0.37109375	0.19165039	-0.86645508	4.2341309	0.1796875	0	0	0	0	0	0	0	0	0	0.96191406	0.038085938	0.27416992	-0.036621094	0.15600586	-0.081298828	0.012	39197.95	0	0	0.012
705	706	706	Category G	-0.20385742	0.34790039	-0.77978516	-0.005126953	0.002197266	0.45556641	0.26	0.012	14/6/2018	14	6	2018	22:23:18	80598	0.4	22	23	18	1376	0.051269531	3.4643555	-0.36938477	0.18994141	-0.87207031	8.5808105	0.24658203	0	0	0	0	0	0	0	0	0	0.96582031	0.034179688	0.41552734	0.16552734	0.15771484	0.092285156	0.012	39197.95	0	0	0.012
706	707	707	Category G	-0.34790039	0.44384766	-0.77978516	0.056640625	-0.085205078	0.44970703	0.26	0.012	14/6/2018	14	6	2018	22:23:18	80598	0.5	22	23	18	1376	0.051269531	3.4643555	-0.36572266	0.18798828	-0.87109375	8.8198242	0.27197266	0	0	0	0	0	0	0	0	0	0.96337891	0.036621094	0.36499023	0.017822266	0.25561523	0.091308594	0.012	39197.95	0	0	0.012
707	708	708	Category G	-0.50390625	0.55175781	-0.73193359	0.069824219	-0.10961914	0.4387207	0.26	0.012	14/6/2018	14	6	2018	22:23:18	80598	0.6	22	23	18	1363	0.051269531	3.4643555	-0.36547852	0.18725586	-0.87524414	0.92871094	0.41503906	0	0	0	0	0	0	0	0	0	0.96679688	0.033203125	0.64599609	-0.13818359	0.36425781	0.14331055	0.012	39197.95	0	0	0.012
708	709	709	Category G	-0.3359375	0.26391602	-0.55175781	0.055175781	-0.13818359	0.42993164	0.26	0.012	14/6/2018	14	6	2018	22:23:18	80598	0.7	22	23	18	1376	0.051269531	3.4643555	-0.3659668	0.18359375	-0.87255859	5.8103027	0.33203125	0	0	0	0	0	0	0	0	0	0.96411133	0.035888672	0.43115234	0.030029297	0.080078125	0.32080078	0.012	39197.95	0	0	0.012
709	710	710	Category G	-0.52783203	0.2878418	-0.81591797	0.017578125	-0.11328125	0.45336914	0.26	0.012	14/6/2018	14	6	2018	22:23:18	80598	0.8	22	23	18	1425	0.051269531	3.4643555	-0.36132813	0.18920898	-0.87207031	6.8139648	0.20141602	0	0	0	0	0	0	0	0	0	0.96289063	0.037109375	0.32128906	-0.16625977	0.098388672	0.056152344	0.012	39197.95	0	0	0.012
710	711	711	Category G	-0.10791016	0.23999023	-0.63598633	-0.009277344	-0.099609375	0.44604492	0.26	0.012	14/6/2018	14	6	2018	22:23:18	80598	0.9	22	23	18	1461	0.051269531	3.4643555	-0.36132813	0.1875	-0.86938477	13.653076	0.34863281	0	0	0	0	0	0	0	0	0	0.96020508	0.039794922	0.53955078	0.25341797	0.052246094	0.23339844	0.012	39197.95	0	0	0.012
711	712	712	Category G	-0.6237793	0.38378906	-0.95996094	0.085205078	-0.080810547	0.46069336	0.26	0.012	14/6/2018	14	6	2018	22:23:19	80599	0	22	23	19	1486	0.051269531	3.4643555	-0.36254883	0.18798828	-0.86645508	21.331543	0.33911133	0	0	0	0	0	0	0	0	0	0.95800781	0.041992188	0.54980469	-0.26098633	0.19555664	-0.093261719	0.012	39197.95	0	0	0.012
712	713	713	Category G	-0.64794922	0.083984375	-0.74389648	0.052978516	-0.093994141	0.44555664	0.26	0.012	14/6/2018	14	6	2018	22:23:19	80599	0.1	22	23	19	1510	0.051269531	3.4643555	-0.36206055	0.18920898	-0.85742188	23.70874	0.32495117	0	0	0	0	0	0	0	0	0	0.94970703	0.050292969	0.50439453	-0.28564453	-0.10522461	0.11352539	0.012	39197.95	0	0	0.012
713	714	714	Category G	-0.39599609	0.55175781	-0.68383789	0.033691406	-0.12060547	0.45288086	0.26	0.012	14/6/2018	14	6	2018	22:23:19	80599	0.2	22	23	19	1523	0.051269531	3.4643555	-0.36132813	0.18823242	-0.86132813	26.258789	0.40576172	0	0	0	0	0	0	0	0	0	0.95288086	0.047119141	0.57519531	-0.034423828	0.36328125	0.17749023	0.012	39197.95	0	0	0.012
714	715	715	Category G	-0.31176758	0.11987305	-0.94799805	0.021240234	-0.080566406	0.46533203	0.27	0.012	14/6/2018	14	6	2018	22:23:19	80599	0.3	22	23	19	1510	0.051269531	3.4643555	-0.36254883	0.18676758	-0.86279297	29.97876	0.11962891	0	0	0	0	0	0	0	0	0	0.95458984	0.045410156	0.20288086	0.05078125	-0.066894531	-0.084960938	0.012	39197.95	0	0	0.012
715	716	716	Category G	-0.38378906	0.25195313	-0.79199219	-0.017333984	-0.12133789	0.44238281	0.27	0.012	14/6/2018	14	6	2018	22:23:19	80599	0.4	22	23	19	1474	0.051269531	3.4643555	-0.35913086	0.18725586	-0.85961914	37.161377	0.096679688	0	0	0	0	0	0	0	0	0	0.95043945	0.049560547	0.15698242	-0.024414063	0.064453125	0.067626953	0.012	39197.95	0	0	0.012
716	717	717	Category G	-0.43188477	0.16796875	-1.0078125	-0.066894531	-0.075439453	0.45605469	0.27	0.012	14/6/2018	14	6	2018	22:23:19	80599	0.5	22	23	19	1449	0.051269531	3.4643555	-0.35986328	0.1875	-0.86010742	36.140137	0.16503906	0	0	0	0	0	0	0	0	0	0.95117188	0.048828125	0.23901367	-0.071777344	-0.01953125	-0.14746094	0.012	39197.95	0	0	0.012
717	718	718	Category G	0.071777344	0.2277832	-0.91186523	-0.009033203	-0.096923828	0.45019531	0.27	0.012	14/6/2018	14	6	2018	22:23:19	80599	0.6	22	23	19	1412	0.051269531	3.4643555	-0.36206055	0.18408203	-0.86474609	33.212646	0.43847656	0	0	0	0	0	0	0	0	0	0.95532227	0.044677734	0.52441406	0.43383789	0.043457031	-0.046875	0.012	39197.95	0	0	0.012
718	719	719	Category G	-0.52783203	0.20385742	-0.81591797	-0.005126953	-0.061767578	0.46655273	0.27	0.012	14/6/2018	14	6	2018	22:23:19	80599	0.7	22	23	19	1388	0.051269531	3.4643555	-0.36083984	0.18286133	-0.86425781	35.415283	0.17504883	0	0	0	0	0	0	0	0	0	0.9543457	0.045654297	0.23608398	-0.16674805	0.020751953	0.048339844	0.012	39197.95	0	0	0.012
719	720	720	Category G	0.011962891	0	-1.079834	-0.020263672	-0.046875	0.46044922	0.27	0.012	14/6/2018	14	6	2018	22:23:19	80599	0.8	22	23	19	1400	0.051269531	3.4643555	-0.35766602	0.17871094	-0.86572266	31.84082	0.46289063	0	0	0	0	0	0	0	0	0	0.95361328	0.046386719	0.76245117	0.36962891	-0.17871094	-0.21386719	0.012	39197.95	0	0	0.012
720	721	721	Category G	-0.37182617	0.095947266	-0.89990234	-0.055419922	-0.058349609	0.44750977	0.27	0.012	14/6/2018	14	6	2018	22:23:19	80599	0.9	22	23	19	1388	0.051269531	3.4643555	-0.36645508	0.17700195	-0.85546875	25.444336	0.092529297	0	0	0	0	0	0	0	0	0	0.94750977	0.052490234	0.13061523	-0.005126953	-0.081054688	-0.044189453	0.012	39197.95	0	0	0.012
721	722	722	Category G	-0.50390625	-0.10791016	-1.223877	-0.17749023	-0.000976563	0.43652344	0.27	0.012	14/6/2018	14	6	2018	22:23:20	80600	0	22	23	20	1376	0.051269531	3.4643555	-0.35717773	0.17602539	-0.8515625	18.47168	0.49072266	0	0	0	0	0	0	0	0	0	0.93994141	0.060058594	0.80297852	-0.14648438	-0.28393555	-0.37207031	0.012	39197.95	0	0	0.012
722	723	723	Category G	0.095947266	-0.047851563	-0.7199707	-0.098632813	0.048583984	0.45629883	0.27	0.012	14/6/2018	14	6	2018	22:23:20	80600	0.1	22	23	20	1376	0.051269531	3.4643555	-0.35620117	0.17211914	-0.84887695	13.720703	0.51928711	0	0	0	0	0	0	0	0	0	0.93652344	0.063476563	0.80126953	0.45214844	-0.2199707	0.12890625	0.012	39197.95	0	0	0.012
723	724	724	Category G	-0.46777344	0.10791016	-0.86376953	0.004882813	0.10742188	0.46582031	0.27	0.012	14/6/2018	14	6	2018	22:23:20	80600	0.2	22	23	20	1376	0.051269531	3.4643555	-0.35839844	0.17285156	-0.84912109	5.4089355	0.12792969	0	0	0	0	0	0	0	0	0	0.93774414	0.062255859	0.1887207	-0.10913086	-0.064941406	-0.014404297	0.012	39197.95	0	0	0.012
724	725	725	Category G	-0.21582031	0.13183594	-0.88793945	0.012695313	0.13232422	0.4621582	0.28	0.012	14/6/2018	14	6	2018	22:23:20	80600	0.3	22	23	20	1425	0.051269531	3.4272949	-0.35595703	0.16748047	-0.84790039	3.8334961	0.15014648	0	0	0	0	0	0	0	0	0	0.93481445	0.065185547	0.21582031	0.14013672	-0.035644531	-0.039794922	0.012	39197.95	0	0	0.012
725	726	726	Category G	-0.46777344	0.071777344	-1.0319824	0.045654297	0.073730469	0.45605469	0.28	0.012	14/6/2018	14	6	2018	22:23:20	80600	0.4	22	23	20	1449	0.051269531	3.4272949	-0.35693359	0.16650391	-0.8503418	12.640869	0.23266602	0	0	0	0	0	0	0	0	0	0.93725586	0.062744141	0.38696289	-0.1105957	-0.094726563	-0.18139648	0.012	39197.95	0	0	0.012
726	727	727	Category G	-0.29980469	0.17993164	-0.83984375	0.010253906	0.079101563	0.46655273	0.28	0.012	14/6/2018	14	6	2018	22:23:20	80600	0.5	22	23	20	1449	0.051269531	3.4272949	-0.35742188	0.16210938	-0.85229492	14.511963	0.061767578	0	0	0	0	0	0	0	0	0	0.93847656	0.061523438	0.088134766	0.057617188	0.017578125	0.012451172	0.012	39197.95	0	0	0.012
727	728	728	Category G	-0.37182617	-0.19189453	-0.97192383	0.015625	0.084960938	0.44946289	0.28	0.012	14/6/2018	14	6	2018	22:23:20	80600	0.6	22	23	20	1474	0.051269531	3.4272949	-0.35400391	0.15795898	-0.84863281	22.475586	0.37133789	0	0	0	0	0	0	0	0	0	0.93310547	0.066894531	0.4909668	-0.017578125	-0.34985352	-0.12304688	0.012	39197.95	0	0	0.012
728	729	729	Category G	-0.31176758	-0.20385742	-0.93579102	-0.012451172	0.22192383	0.42358398	0.28	0.012	14/6/2018	14	6	2018	22:23:20	80600	0.7	22	23	20	1425	0.051269531	3.4272949	-0.35571289	0.1550293	-0.84960938	31.915039	0.37158203	0	0	0	0	0	0	0	0	0	0.93408203	0.065917969	0.48876953	0.043945313	-0.35888672	-0.0859375	0.012	39197.95	0	0	0.012
729	730	730	Category G	-0.21582031	0.10791016	-0.76782227	0.011962891	0.10253906	0.46582031	0.28	0.012	14/6/2018	14	6	2018	22:23:20	80600	0.8	22	23	20	1412	0.051269531	3.4272949	-0.35400391	0.15405273	-0.85083008	36.499268	0.16772461	0	0	0	0	0	0	0	0	0	0.93432617	0.065673828	0.26757813	0.13818359	-0.046142578	0.083007813	0.012	39197.95	0	0	0.012
730	731	731	Category G	-0.37182617	0.083984375	-0.81591797	0.032958984	0.16845703	0.43823242	0.28	0.012	14/6/2018	14	6	2018	22:23:20	80600	0.9	22	23	20	1425	0.051269531	3.4272949	-0.35351563	0.15283203	-0.8527832	43.863525	0.080078125	0	0	0	0	0	0	0	0	0	0.93579102	0.064208984	0.12402344	-0.018066406	-0.068847656	0.036865234	0.012	39197.95	0	0	0.012
731	732	732	Category G	-0.2277832	-0.047851563	-0.73193359	0.055664063	0.15820313	0.44750977	0.28	0.012	14/6/2018	14	6	2018	22:23:21	80601	0	22	23	21	1412	0.051269531	3.4272949	-0.35083008	0.15112305	-0.85351563	46.415771	0.26367188	0	0	0	0	0	0	0	0	0	0.93505859	0.064941406	0.44360352	0.12304688	-0.19897461	0.12158203	0.012	39197.95	0	0	0.012
732	733	733	Category G	-0.47998047	0.25195313	-0.88793945	0.12866211	0.15112305	0.43725586	0.28	0.012	14/6/2018	14	6	2018	22:23:21	80601	0.1	22	23	21	1412	0.051269531	3.4272949	-0.3515625	0.15209961	-0.84741211	52.587402	0.16723633	0	0	0	0	0	0	0	0	0	0.93017578	0.069824219	0.26806641	-0.12817383	0.099609375	-0.040283203	0.012	39197.95	0	0	0.012
733	734	734	Category G	-0.43188477	0.10791016	-0.70776367	0.15698242	0.13305664	0.44189453	0.28	0.012	14/6/2018	14	6	2018	22:23:21	80601	0.2	22	23	21	1388	0.051269531	3.4272949	-0.3515625	0.16137695	-0.84960938	51.330322	0.17138672	0	0	0	0	0	0	0	0	0	0.93359375	0.06640625	0.27563477	-0.080078125	-0.053466797	0.1418457	0.012	39197.95	0	0	0.012
734	735	735	Category G	-0.43188477	0.20385742	-0.97192383	0.20336914	0.13671875	0.41162109	0.29	0.012	14/6/2018	14	6	2018	22:23:21	80601	0.3	22	23	21	1363	0.051269531	3.4272949	-0.35205078	0.16162109	-0.84692383	46.906982	0.15405273	0	0	0	0	0	0	0	0	0	0.93139648	0.068603516	0.24658203	-0.079589844	0.041992188	-0.12475586	0.012	39197.95	0	0	0.012
735	736	736	Category G	-0.61181641	0.2878418	-0.81591797	0.20629883	0.15844727	0.40307617	0.29	0.012	14/6/2018	14	6	2018	22:23:21	80601	0.4	22	23	21	1351	0.051269531	3.4272949	-0.3515625	0.16625977	-0.84692383	44.936523	0.28857422	0	0	0	0	0	0	0	0	0	0.93212891	0.067871094	0.41259766	-0.26000977	0.12133789	0.031005859	0.012	39197.95	0	0	0.012
736	737	737	Category G	-0.41992188	0.27587891	-0.70776367	0.23193359	0.15917969	0.39453125	0.29	0.012	14/6/2018	14	6	2018	22:23:21	80601	0.5	22	23	21	1363	0.051269531	3.4272949	-0.35424805	0.17236328	-0.84643555	42.742432	0.18481445	0	0	0	0	0	0	0	0	0	0.93359375	0.06640625	0.30737305	-0.065429688	0.10327148	0.13867188	0.012	39197.95	0	0	0.012
737	738	738	Category G	-0.53979492	0.32397461	-0.93579102	0.23974609	0.13256836	0.40356445	0.29	0.012	14/6/2018	14	6	2018	22:23:21	80601	0.6	22	23	21	1376	0.051269531	3.4272949	-0.35424805	0.17749023	-0.84643555	41.121094	0.25244141	0	0	0	0	0	0	0	0	0	0.93481445	0.065185547	0.42089844	-0.18530273	0.14624023	-0.089111328	0.012	39197.95	0	0	0.012
738	739	739	Category G	-0.64794922	0.059814453	-0.82788086	0.2578125	0.15893555	0.38623047	0.29	0.012	14/6/2018	14	6	2018	22:23:21	80601	0.7	22	23	21	1400	0.051269531	3.4272949	-0.3515625	0.17944336	-0.84423828	40.005615	0.31982422	0	0	0	0	0	0	0	0	0	0.93188477	0.068115234	0.43237305	-0.29614258	-0.11962891	0.016357422	0.012	39197.95	0	0	0.012
739	740	740	Category G	-0.32397461	0.16796875	-0.74389648	0.2409668	0.21899414	0.36938477	0.29	0.012	14/6/2018	14	6	2018	22:23:21	80601	0.8	22	23	21	1412	0.051269531	3.4272949	-0.35522461	0.18017578	-0.84619141	40.074219	0.10766602	0	0	0	0	0	0	0	0	0	0.93530273	0.064697266	0.14599609	0.03125	-0.012207031	0.10229492	0.012	39197.95	0	0	0.012
740	741	741	Category G	-0.46777344	-0.083984375	-0.85180664	0.25170898	0.25537109	0.34716797	0.29	0.012	14/6/2018	14	6	2018	22:23:21	80601	0.9	22	23	21	1388	0.051269531	3.4272949	-0.359375	0.17944336	-0.84692383	39.382324	0.28491211	0	0	0	0	0	0	0	0	0	0.93725586	0.062744141	0.37646484	-0.1081543	-0.26342773	-0.004638672	0.012	39197.95	0	0	0.012
741	742	742	Category G	-0.38378906	-0.15576172	-0.85180664	0.22119141	0.24804688	0.3684082	0.29	0.012	14/6/2018	14	6	2018	22:23:22	80602	0	22	23	22	1363	0.051269531	3.4272949	-0.3581543	0.17700195	-0.84765625	34.468506	0.33374023	0	0	0	0	0	0	0	0	0	0.93701172	0.062988281	0.36230469	-0.025390625	-0.33276367	-0.00390625	0.012	39197.95	0	0	0.012
742	743	743	Category G	-0.25195313	0.10791016	-0.59985352	0.1862793	0.27050781	0.36010742	0.29	0.012	14/6/2018	14	6	2018	22:23:22	80602	0.1	22	23	22	1363	0.051269531	3.4272949	-0.35131836	0.17895508	-0.84301758	28.022705	0.2722168	0	0	0	0	0	0	0	0	0	0.93066406	0.069335938	0.41381836	0.099365234	-0.071044922	0.24316406	0.012	39197.95	0	0	0.012
743	744	744	Category G	-0.47998047	-0.11987305	-0.75585938	0.17602539	0.27905273	0.36376953	0.29	0.012	14/6/2018	14	6	2018	22:23:22	80602	0.2	22	23	22	1375	0.051269531	3.4272949	-0.35400391	0.17724609	-0.84448242	25.296631	0.3347168	0	0	0	0	0	0	0	0	0	0.93286133	0.067138672	0.51196289	-0.12573242	-0.29711914	0.088623047	0.012	39197.95	0	0	0.012
744	745	745	Category G	-0.3359375	0	-1.0439453	0.16430664	0.18408203	0.41845703	0.3	0.012	14/6/2018	14	6	2018	22:23:22	80602	0.3	22	23	22	1412	0.051269531	3.4272949	-0.35375977	0.17480469	-0.84350586	21.320068	0.26635742	0	0	0	0	0	0	0	0	0	0.93139648	0.068603516	0.39306641	0.017822266	-0.17480469	-0.20019531	0.012	39197.95	0	0	0.012
745	746	746	Category G	-0.31176758	0.2277832	-0.69580078	0.15527344	0.13916016	0.43701172	0.3	0.012	14/6/2018	14	6	2018	22:23:22	80602	0.4	22	23	22	1437	0.051269531	3.4272949	-0.35180664	0.17114258	-0.84155273	15.78833	0.16137695	0	0	0	0	0	0	0	0	0	0.92822266	0.071777344	0.24243164	0.040039063	0.056396484	0.14575195	0.012	39197.95	0	0	0.012
746	747	747	Category G	-0.45581055	0.23999023	-1.0197754	0.15454102	0.11621094	0.42944336	0.3	0.012	14/6/2018	14	6	2018	22:23:22	80602	0.5	22	23	22	1425	0.051269531	3.4272949	-0.35351563	0.17114258	-0.84008789	12.328857	0.2175293	0	0	0	0	0	0	0	0	0	0.92749023	0.072509766	0.3503418	-0.10205078	0.068603516	-0.17944336	0.012	39197.95	0	0	0.012
747	748	748	Category G	-0.23999023	0.16796875	-0.86376953	0.14892578	0.088134766	0.44702148	0.3	0.012	14/6/2018	14	6	2018	22:23:22	80602	0.6	22	23	22	1412	0.051269531	3.4272949	-0.35375977	0.16772461	-0.84228516	9.1950684	0.11572266	0	0	0	0	0	0	0	0	0	0.92871094	0.071289063	0.13549805	0.11376953	0	-0.021240234	0.012	39197.95	0	0	0.012
748	749	749	Category G	-0.37182617	0.40795898	-0.69580078	0.16333008	0.087890625	0.44311523	0.3	0.012	14/6/2018	14	6	2018	22:23:22	80602	0.7	22	23	22	1412	0.051269531	3.4272949	-0.35327148	0.16308594	-0.84423828	4.2285156	0.28686523	0	0	0	0	0	0	0	0	0	0.92944336	0.070556641	0.41162109	-0.018310547	0.24462891	0.1484375	0.012	39197.95	0	0	0.012
749	750	750	Category G	-0.3359375	0.34790039	-0.64794922	0.17700195	0.076171875	0.43945313	0.3	0.012	14/6/2018	14	6	2018	22:23:22	80602	0.8	22	23	22	1425	0.051269531	3.4272949	-0.359375	0.16088867	-0.84643555	2.782959	0.27368164	0	0	0	0	0	0	0	0	0	0.93359375	0.06640625	0.40893555	0.0234375	0.18676758	0.19848633	0.012	39197.95	0	0	0.012
750	751	751	Category G	-0.38378906	0.32397461	-0.671875	0.18066406	0.076904297	0.43945313	0.3	0.012	14/6/2018	14	6	2018	22:23:22	80602	0.9	22	23	22	1474	0.051269531	3.4272949	-0.36206055	0.15917969	-0.8449707	7.5219727	0.23974609	0	0	0	0	0	0	0	0	0	0.93286133	0.067138672	0.35913086	-0.021484375	0.16455078	0.1730957	0.012	39197.95	0	0	0.012
751	752	752	Category G	-0.39599609	0.32397461	-0.39599609	0.17407227	0.094482422	0.42944336	0.3	0.012	14/6/2018	14	6	2018	22:23:23	80603	0	22	23	23	1474	0.051269531	3.4272949	-0.36474609	0.15722656	-0.84570313	7.9355469	0.48071289	0	0	0	0	0	0	0	0	0	0.93432617	0.065673828	0.64770508	-0.031005859	0.16650391	0.44970703	0.012	39197.95	0	0	0.012
752	753	753	Category G	-0.31176758	0.11987305	-1.0319824	0.17700195	0.12890625	0.4230957	0.3	0.012	14/6/2018	14	6	2018	22:23:23	80603	0.1	22	23	23	1449	0.051269531	3.4272949	-0.35913086	0.15478516	-0.84545898	11.280273	0.1953125	0	0	0	0	0	0	0	0	0	0.93164063	0.068359375	0.26879883	0.047363281	-0.034912109	-0.1862793	0.012	39197.95	0	0	0.012
753	754	754	Category G	-0.38378906	0.19189453	-0.89990234	0.13427734	0.13500977	0.43603516	0.3	0.012	14/6/2018	14	6	2018	22:23:23	80603	0.2	22	23	23	1437	0.051269531	3.4272949	-0.35400391	0.15600586	-0.84790039	12.362549	0.069335938	0	0	0	0	0	0	0	0	0	0.93212891	0.067871094	0.11694336	-0.029541016	0.035644531	-0.051757813	0.012	39197.95	0	0	0.012
754	755	755	Category G	-0.31176758	0.19189453	-0.74389648	0.14135742	0.14282227	0.4296875	0.31	0.012	14/6/2018	14	6	2018	22:23:23	80603	0.3	22	23	23	1376	0.051269531	3.4272949	-0.34985352	0.15112305	-0.8515625	8.3210449	0.12109375	0	0	0	0	0	0	0	0	0	0.93286133	0.067138672	0.18652344	0.038085938	0.040527344	0.10766602	0.012	39197.95	0	0	0.012
755	756	756	Category G	-0.34790039	0.20385742	-0.99584961	0.14257813	0.14355469	0.43432617	0.31	0.012	14/6/2018	14	6	2018	22:23:23	80603	0.4	22	23	23	1388	0.051269531	3.4272949	-0.34912109	0.15136719	-0.85205078	3.0083008	0.15283203	0	0	0	0	0	0	0	0	0	0.93334961	0.066650391	0.19702148	0.001220703	0.052246094	-0.14355469	0.012	39197.95	0	0	0.012
756	757	757	Category G	-0.2277832	0.047851563	-0.94799805	0.12939453	0.14819336	0.42919922	0.31	0.012	14/6/2018	14	6	2018	22:23:23	80603	0.5	22	23	23	1388	0.051269531	3.4272949	-0.34741211	0.1496582	-0.85400391	1.7314453	0.18286133	0	0	0	0	0	0	0	0	0	0.93408203	0.065917969	0.31542969	0.11962891	-0.10180664	-0.09375	0.012	39197.95	0	0	0.012
757	758	758	Category G	-0.3359375	0.16796875	-0.79199219	0.13964844	0.15942383	0.4296875	0.31	0.012	14/6/2018	14	6	2018	22:23:23	80603	0.6	22	23	23	1363	0.051269531	3.4272949	-0.34375	0.1496582	-0.8527832	5.3937988	0.063964844	0	0	0	0	0	0	0	0	0	0.93164063	0.068359375	0.086914063	0.0078125	0.018066406	0.060791016	0.012	39197.95	0	0	0.012
758	759	759	Category G	-0.2277832	-0.071777344	-0.82788086	0.15161133	0.19580078	0.4152832	0.31	0.012	14/6/2018	14	6	2018	22:23:23	80603	0.7	22	23	23	1363	0.051269531	3.4272949	-0.34765625	0.1484375	-0.8527832	11.306152	0.25195313	0	0	0	0	0	0	0	0	0	0.93286133	0.067138672	0.36499023	0.11987305	-0.22021484	0.024902344	0.012	39197.95	0	0	0.012
759	760	760	Category G	-0.32397461	0.13183594	-1.1518555	0.20947266	0.19482422	0.3996582	0.31	0.012	14/6/2018	14	6	2018	22:23:23	80603	0.8	22	23	23	1363	0.051269531	3.4272949	-0.3449707	0.14672852	-0.8527832	17.212891	0.30004883	0	0	0	0	0	0	0	0	0	0.93139648	0.068603516	0.33496094	0.020996094	-0.014892578	-0.29882813	0.012	39197.95	0	0	0.012
760	761	761	Category G	-0.25195313	0.15576172	-0.83984375	0.22338867	0.25366211	0.36645508	0.31	0.012	14/6/2018	14	6	2018	22:23:23	80603	0.9	22	23	23	1400	0.051269531	3.4272949	-0.34716797	0.14794922	-0.84887695	21.999268	0.095947266	0	0	0	0	0	0	0	0	0	0.92895508	0.071044922	0.11206055	0.095214844	0.007568359	0.009033203	0.012	39197.95	0	0	0.012
761	762	762	Category G	-0.35986328	0	-0.83984375	0.24511719	0.23632813	0.34375	0.31	0.012	14/6/2018	14	6	2018	22:23:24	80604	0	22	23	24	1437	0.051269531	3.4272949	-0.34716797	0.14794922	-0.85058594	28.302246	0.14892578	0	0	0	0	0	0	0	0	0	0.93066406	0.069335938	0.17138672	-0.012451172	-0.14794922	0.010742188	0.012	39197.95	0	0	0.012
762	763	763	Category G	-0.095947266	0.011962891	-0.87597656	0.26635742	0.22924805	0.34301758	0.31	0.012	14/6/2018	14	6	2018	22:23:24	80604	0.111	22	23	24	1449	0.051513672	3.4305176	-0.34082031	0.15258789	-0.84692383	33.101318	0.28393555	0	0	0	0	0	0	0	0	0	0.92578125	0.07421875	0.41455078	0.24487305	-0.140625	-0.028808594	0.012	39197.95	0	0	0.012
763	764	764	Category G	-0.17993164	-0.10791016	-0.80395508	0.25366211	0.18994141	0.37255859	0.32	0.012	14/6/2018	14	6	2018	22:23:24	80604	0.222	22	23	24	1400	0.051513672	3.4305176	-0.34667969	0.15478516	-0.84887695	34.936523	0.31445313	0	0	0	0	0	0	0	0	0	0.92993164	0.070068359	0.47460938	0.16674805	-0.26269531	0.044921875	0.012	39197.95	0	0	0.012
764	765	765	Category G	-0.50390625	0.13183594	-0.97192383	0.26928711	0.18896484	0.38085938	0.32	0.012	14/6/2018	14	6	2018	22:23:24	80604	0.333	22	23	24	1375	0.051513672	3.4305176	-0.34106445	0.15625	-0.85180664	37.204834	0.20361328	0	0	0	0	0	0	0	0	0	0.9309082	0.069091797	0.30712891	-0.16259766	-0.024414063	-0.11987305	0.012	39197.95	0	0	0.012
765	766	766	Category G	-0.32397461	-0.13183594	-0.97192383	0.28076172	0.20996094	0.33984375	0.32	0.012	14/6/2018	14	6	2018	22:23:24	80604	0.444	22	23	24	1388	0.051513672	3.4305176	-0.34179688	0.1550293	-0.84838867	38.728516	0.31274414	0	0	0	0	0	0	0	0	0	0.92773438	0.072265625	0.42822266	0.017822266	-0.28686523	-0.12329102	0.012	39197.95	0	0	0.012
766	767	767	Category G	-0.20385742	0.10791016	-0.61181641	0.31640625	0.19995117	0.32763672	0.32	0.012	14/6/2018	14	6	2018	22:23:24	80604	0.555	22	23	24	1412	0.051513672	3.4305176	-0.34106445	0.15673828	-0.84790039	38.918701	0.27758789	0	0	0	0	0	0	0	0	0	0.92749023	0.072509766	0.42260742	0.13720703	-0.048828125	0.23608398	0.012	39197.95	0	0	0.012
767	768	768	Category G	-0.41992188	-0.10791016	-0.88793945	0.37255859	0.18847656	0.26611328	0.32	0.012	14/6/2018	14	6	2018	22:23:24	80604	0.666	22	23	24	1449	0.051513672	3.4305176	-0.33374023	0.15820313	-0.84838867	35.842285	0.2824707	0	0	0	0	0	0	0	0	0	0.92529297	0.074707031	0.39160156	-0.0859375	-0.26611328	-0.039306641	0.012	39197.95	0	0	0.012
768	769	769	Category G	-0.25195313	0.10791016	-0.83984375	0.36474609	0.11621094	0.31762695	0.32	0.012	14/6/2018	14	6	2018	22:23:24	80604	0.777	22	23	24	1449	0.051513672	3.4305176	-0.32983398	0.16333008	-0.84960938	34.673828	0.095947266	0	0	0	0	0	0	0	0	0	0.92578125	0.07421875	0.14306641	0.077880859	-0.055419922	0.009765625	0.012	39197.95	0	0	0.012
769	770	770	Category G	-0.32397461	0.20385742	-0.88793945	0.34350586	0.081298828	0.34741211	0.32	0.012	14/6/2018	14	6	2018	22:23:24	80604	0.888	22	23	24	1400	0.051513672	3.4305176	-0.32910156	0.17114258	-0.84765625	34.418457	0.051757813	0	0	0	0	0	0	0	0	0	0.92529297	0.074707031	0.077880859	0.005126953	0.032470703	-0.040039063	0.012	39197.95	0	0	0.012
770	771	771	Category G	-0.2878418	0.19189453	-0.94799805	0.3347168	0.059814453	0.35107422	0.32	0.012	14/6/2018	14	6	2018	22:23:25	80605	0	22	23	25	1351	0.051513672	3.4305176	-0.32983398	0.17211914	-0.84619141	29.29126	0.11157227	0	0	0	0	0	0	0	0	0	0.92431641	0.075683594	0.16308594	0.041992188	0.01953125	-0.1015625	0.012	39197.95	0	0	0.012
771	772	772	Category G	-0.32397461	0.32397461	-0.7199707	0.31835938	0.02734375	0.36645508	0.32	0.012	14/6/2018	14	6	2018	22:23:25	80605	0.1	22	23	25	1314	0.051513672	3.4305176	-0.32910156	0.17651367	-0.84838867	22.900146	0.19555664	0	0	0	0	0	0	0	0	0	0.92700195	0.072998047	0.28100586	0.005126953	0.1472168	0.12841797	0.012	39197.95	0	0	0.012
772	773	773	Category G	-0.50390625	0.87597656	-0.75585938	0.3112793	0.022216797	0.375	0.32	0.012	14/6/2018	14	6	2018	22:23:25	80605	0.2	22	23	25	1301	0.051513672	3.4305176	-0.33227539	0.18066406	-0.85058594	20.194336	0.72241211	0	0	0	0	0	0	0	0	0	0.9309082	0.069091797	0.96166992	-0.17138672	0.69506836	0.094726563	0.012	39197.95	0	0	0.012
773	774	774	Category G	-0.3359375	0.10791016	-0.92382813	0.25976563	0.04296875	0.39331055	0.32	0.012	14/6/2018	14	6	2018	22:23:25	80605	0.3	22	23	25	1326	0.051513672	3.4305176	-0.32788086	0.17993164	-0.84716797	16.398438	0.10546875	0	0	0	0	0	0	0	0	0	0.92602539	0.073974609	0.15649414	-0.0078125	-0.072021484	-0.076416016	0.012	39197.95	0	0	0.012
774	775	775	Category G	-0.25195313	0.39599609	-0.75585938	0.3371582	0.01171875	0.35546875	0.33	0.012	14/6/2018	14	6	2018	22:23:25	80605	0.4	22	23	25	1375	0.051513672	3.4305176	-0.32495117	0.17944336	-0.8503418	9.7021484	0.24707031	0	0	0	0	0	0	0	0	0	0.92773438	0.072265625	0.3840332	0.072998047	0.21630859	0.094482422	0.012	39197.95	0	0	0.012
775	776	776	Category G	-0.70776367	0.87597656	-0.89990234	0.41259766	-0.10522461	0.27880859	0.33	0.012	14/6/2018	14	6	2018	22:23:25	80605	0.5	22	23	25	1388	0.051513672	3.4305176	-0.32543945	0.17724609	-0.85009766	4.5090332	0.79785156	0	0	0	0	0	0	0	0	0	0.92749023	0.072509766	1.1303711	-0.38208008	0.69848633	-0.049560547	0.012	39197.95	0	0	0.012
776	777	777	Category G	-0.27587891	0.45581055	-0.76782227	0.33764648	0.002197266	0.36328125	0.33	0.012	14/6/2018	14	6	2018	22:23:25	80605	0.6	22	23	25	1425	0.051513672	3.4305176	-0.31884766	0.17456055	-0.85205078	2.5947266	0.29663086	0	0	0	0	0	0	0	0	0	0.92651367	0.073486328	0.40844727	0.04296875	0.28100586	0.084228516	0.012	39197.95	0	0	0.012
777	778	778	Category G	-0.15576172	0.38378906	-0.65991211	0.37890625	0.015869141	0.33642578	0.33	0.012	14/6/2018	14	6	2018	22:23:25	80605	0.7	22	23	25	1400	0.051513672	3.4305176	-0.31738281	0.1730957	-0.85571289	2.310791	0.32983398	0	0	0	0	0	0	0	0	0	0.92895508	0.071044922	0.56811523	0.16162109	0.21044922	0.19580078	0.012	39197.95	0	0	0.012
778	779	779	Category G	-0.56396484	0.11987305	-0.95996094	0.38037109	0.053222656	0.31884766	0.33	0.012	14/6/2018	14	6	2018	22:23:25	80605	0.8	22	23	25	1363	0.051513672	3.4305176	-0.31323242	0.16992188	-0.85473633	1.7893066	0.27636719	0	0	0	0	0	0	0	0	0	0.92602539	0.073974609	0.40600586	-0.25048828	-0.050048828	-0.10498047	0.012	39197.95	0	0	0.012
779	780	780	Category G	-0.56396484	0.25195313	-1.0319824	0.32495117	0.09765625	0.35449219	0.33	0.012	14/6/2018	14	6	2018	22:23:25	80605	0.9	22	23	25	1375	0.051513672	3.4305176	-0.30786133	0.1706543	-0.85302734	2.3955078	0.32250977	0	0	0	0	0	0	0	0	0	0.92285156	0.077148438	0.51586914	-0.25585938	0.081054688	-0.17871094	0.012	39197.95	0	0	0.012
780	781	781	Category G	-0.29980469	-0.011962891	-0.82788086	0.30444336	0.12280273	0.36547852	0.33	0.012	14/6/2018	14	6	2018	22:23:26	80606	0	22	23	26	1339	0.051513672	3.4305176	-0.30615234	0.171875	-0.85180664	0.16967773	0.18554688	0	0	0	0	0	0	0	0	0	0.92138672	0.078613281	0.21435547	0.006347656	-0.18383789	0.023925781	0.012	39197.95	0	0	0.012
781	782	782	Category G	-0.26391602	0.25195313	-0.95996094	0.29785156	0.14624023	0.36181641	0.33	0.012	14/6/2018	14	6	2018	22:23:26	80606	0.1	22	23	26	1363	0.051513672	3.4305176	-0.30273438	0.17480469	-0.85400391	1.7998047	0.13647461	0	0	0	0	0	0	0	0	0	0.92285156	0.077148438	0.22192383	0.038818359	0.076904297	-0.10571289	0.012	39197.95	0	0	0.012
782	783	783	Category G	-0.29980469	0.23999023	-0.94799805	0.24829102	0.11669922	0.40209961	0.33	0.012	14/6/2018	14	6	2018	22:23:26	80606	0.2	22	23	26	1400	0.051513672	3.4305176	-0.29956055	0.18017578	-0.85620117	4.5603027	0.109375	0	0	0	0	0	0	0	0	0	0.92480469	0.075195313	0.15136719	0	0.059570313	-0.091552734	0.012	39197.95	0	0	0.012
783	784	784	Category G	-0.38378906	0.059814453	-0.83984375	0.25512695	0.10009766	0.40722656	0.33	0.012	14/6/2018	14	6	2018	22:23:26	80606	0.3	22	23	26	1412	0.051513672	3.4305176	-0.29858398	0.18017578	-0.8605957	6.203125	0.14868164	0	0	0	0	0	0	0	0	0	0.9284668	0.071533203	0.22607422	-0.084960938	-0.12036133	0.020751953	0.012	39197.95	0	0	0.012
784	785	785	Category G	-0.25195313	0.047851563	-0.79199219	0.24560547	0.10083008	0.40112305	0.34	0.012	14/6/2018	14	6	2018	22:23:26	80606	0.4	22	23	26	1388	0.051513672	3.4305176	-0.2956543	0.17700195	-0.86230469	9.4667969	0.15356445	0	0	0	0	0	0	0	0	0	0.92871094	0.071289063	0.2434082	0.043701172	-0.12915039	0.0703125	0.012	39197.95	0	0	0.012
785	786	786	Category G	-0.34790039	0.34790039	-0.65991211	0.26098633	0.12988281	0.3828125	0.34	0.012	14/6/2018	14	6	2018	22:23:26	80606	0.5	22	23	26	1412	0.051513672	3.4305176	-0.29516602	0.17749023	-0.859375	14.719727	0.26757813	0	0	0	0	0	0	0	0	0	0.92602539	0.073974609	0.42236328	-0.052490234	0.17016602	0.19946289	0.012	39197.95	0	0	0.012
786	787	787	Category G	-0.35986328	0.16796875	-0.94799805	0.28100586	0.16748047	0.36083984	0.34	0.012	14/6/2018	14	6	2018	22:23:26	80606	0.6	22	23	26	1388	0.051513672	3.4305176	-0.29150391	0.17602539	-0.86352539	25.230957	0.10864258	0	0	0	0	0	0	0	0	0	0.92822266	0.071777344	0.16064453	-0.068115234	-0.008056641	-0.084228516	0.012	39197.95	0	0	0.012
787	788	788	Category G	-0.46777344	0.17993164	-0.88793945	0.27783203	0.15209961	0.37231445	0.34	0.012	14/6/2018	14	6	2018	22:23:26	80606	0.7	22	23	26	1375	0.051513672	3.4305176	-0.28564453	0.17553711	-0.86303711	35.796387	0.18383789	0	0	0	0	0	0	0	0	0	0.92578125	0.07421875	0.21118164	-0.18212891	0.004150391	-0.024658203	0.012	39197.95	0	0	0.012
788	789	789	Category G	-0.81591797	0.095947266	-0.74389648	0.27514648	0.13916016	0.38232422	0.34	0.012	14/6/2018	14	6	2018	22:23:26	80606	0.8	22	23	26	1412	0.051513672	3.4305176	-0.28393555	0.17553711	-0.86181641	43.127686	0.55053711	0	0	0	0	0	0	0	0	0	0.92431641	0.075683594	0.72949219	-0.53173828	-0.079589844	0.11791992	0.012	39197.95	0	0	0.012
789	790	790	Category G	-0.74389648	0.15576172	-0.68383789	0.27050781	0.12524414	0.3828125	0.34	0.012	14/6/2018	14	6	2018	22:23:26	80606	0.9	22	23	26	1351	0.051513672	3.4305176	-0.27978516	0.17163086	-0.86523438	45.88208	0.49853516	0	0	0	0	0	0	0	0	0	0.92529297	0.074707031	0.66137695	-0.46386719	-0.015869141	0.18139648	0.012	39197.95	0	0	0.012
790	791	791	Category G	-0.32397461	0.071777344	-0.70776367	0.14086914	0.10986328	0.44091797	0.34	0.012	14/6/2018	14	6	2018	22:23:27	80607	0	22	23	27	1375	0.051513672	3.4305176	-0.27709961	0.16943359	-0.86938477	45.83252	0.19458008	0	0	0	0	0	0	0	0	0	0.92797852	0.072021484	0.30615234	-0.046630859	-0.09765625	0.16162109	0.012	39197.95	0	0	0.012
791	792	792	Category G	-0.17993164	0.19189453	-0.93579102	0.20068359	0.1340332	0.41162109	0.34	0.012	14/6/2018	14	6	2018	22:23:27	80607	0.1	22	23	27	1375	0.051513672	3.4305176	-0.27050781	0.16772461	-0.87036133	41.190674	0.11425781	0	0	0	0	0	0	0	0	0	0.92675781	0.073242188	0.17993164	0.090576172	0.023925781	-0.065185547	0.012	39197.95	0	0	0.012
792	793	793	Category G	-0.23999023	0.17993164	-0.94799805	0.18286133	0.15283203	0.41748047	0.34	0.012	14/6/2018	14	6	2018	22:23:27	80607	0.2	22	23	27	1363	0.051513672	3.4305176	-0.26635742	0.1652832	-0.87963867	31.734375	0.074462891	0	0	0	0	0	0	0	0	0	0.93383789	0.066162109	0.10888672	0.026367188	0.014404297	-0.068115234	0.012	39197.95	0	0	0.012
793	794	794	Category G	-0.059814453	0.15576172	-0.95996094	0.18847656	0.15869141	0.41162109	0.34	0.012	14/6/2018	14	6	2018	22:23:27	80607	0.3	22	23	27	1400	0.051513672	3.4305176	-0.26220703	0.16601563	-0.87792969	20.91626	0.21850586	0	0	0	0	0	0	0	0	0	0.93139648	0.068603516	0.29467773	0.20239258	-0.010253906	-0.081787109	0.012	39197.95	0	0	0.012
794	795	795	Category G	-0.25195313	0.15576172	-0.99584961	0.15380859	0.15209961	0.42480469	0.35	0.012	14/6/2018	14	6	2018	22:23:27	80607	0.4	22	23	27	1400	0.051513672	3.4305176	-0.25854492	0.16625977	-0.87792969	9.2658691	0.1184082	0	0	0	0	0	0	0	0	0	0.93017578	0.069824219	0.13500977	0.006591797	-0.010498047	-0.11767578	0.012	39197.95	0	0	0.012
795	796	796	Category G	-0.23999023	0.10791016	-0.94799805	0.15258789	0.14697266	0.43286133	0.35	0.012	14/6/2018	14	6	2018	22:23:27	80607	0.5	22	23	27	1437	0.051513672	3.4305176	-0.25683594	0.1652832	-0.87866211	3.3930664	0.091308594	0	0	0	0	0	0	0	0	0	0.93041992	0.069580078	0.14355469	0.016845703	-0.057373047	-0.069091797	0.012	39197.95	0	0	0.012
796	797	797	Category G	-0.14379883	0.16796875	-0.91186523	0.19995117	0.15087891	0.40966797	0.35	0.012	14/6/2018	14	6	2018	22:23:27	80607	0.6	22	23	27	1474	0.051513672	3.4305176	-0.25317383	0.16333008	-0.87524414	3.739502	0.11547852	0	0	0	0	0	0	0	0	0	0.92578125	0.07421875	0.15039063	0.109375	0.004394531	-0.036376953	0.012	39197.95	0	0	0.012
797	798	798	Category G	-0.23999023	0.11987305	-0.91186523	0.21337891	0.15551758	0.40722656	0.35	0.012	14/6/2018	14	6	2018	22:23:27	80607	0.7	22	23	27	1486	0.051513672	3.4305176	-0.25366211	0.16503906	-0.87670898	11.633789	0.058837891	0	0	0	0	0	0	0	0	0	0.92749023	0.072509766	0.093994141	0.013671875	-0.045166016	-0.034912109	0.012	39197.95	0	0	0.012
798	799	799	Category G	-0.31176758	0.071777344	-0.80395508	0.21557617	0.16503906	0.40039063	0.35	0.012	14/6/2018	14	6	2018	22:23:27	80607	0.8	22	23	27	1474	0.051513672	3.4305176	-0.25170898	0.16381836	-0.87988281	17.812988	0.13354492	0	0	0	0	0	0	0	0	0	0.9296875	0.0703125	0.22802734	-0.059814453	-0.092041016	0.075927734	0.012	39197.95	0	0	0.012
799	800	800	Category G	-0.16796875	0.095947266	-0.77978516	0.1796875	0.16357422	0.41967773	0.35	0.012	14/6/2018	14	6	2018	22:23:27	80607	0.9	22	23	27	1449	0.051513672	3.4305176	-0.25610352	0.18212891	-0.88330078	18.909912	0.16113281	0	0	0	0	0	0	0	0	0	0.9375	0.0625	0.27807617	0.088134766	-0.086181641	0.10351563	0.012	39197.95	0	0	0.012
800	801	801	Category G	-0.37182617	0.10791016	-1.0319824	0.17041016	0.15161133	0.42138672	0.35	0.012	14/6/2018	14	6	2018	22:23:28	80608	0	22	23	28	1437	0.051513672	3.3902344	-0.25488281	0.18212891	-0.88012695	17.256836	0.20532227	0	0	0	0	0	0	0	0	0	0.93432617	0.065673828	0.34277344	-0.11669922	-0.07421875	-0.15161133	0.012	39197.95	0	0	0.012
801	802	802	Category G	0.011962891	0.26391602	-0.93579102	0.18530273	0.15795898	0.41674805	0.35	0.012	14/6/2018	14	6	2018	22:23:28	80608	0.1	22	23	28	1425	0.051513672	3.3902344	-0.25610352	0.18359375	-0.88256836	14.928955	0.28466797	0	0	0	0	0	0	0	0	0	0.93725586	0.062744141	0.40112305	0.26806641	0.080078125	-0.052978516	0.012	39197.95	0	0	0.012
802	803	803	Category G	-0.38378906	0.11987305	-0.87597656	0.2265625	0.15893555	0.40380859	0.35	0.012	14/6/2018	14	6	2018	22:23:28	80608	0.2	22	23	28	1449	0.051513672	3.3902344	-0.25317383	0.18505859	-0.88378906	8.9140625	0.14599609	0	0	0	0	0	0	0	0	0	0.93798828	0.062011719	0.20361328	-0.13037109	-0.065185547	0.0078125	0.012	39197.95	0	0	0.012
803	804	804	Category G	-0.011962891	0.2277832	-1.1037598	0.1809082	0.16088867	0.41455078	0.36	0.012	14/6/2018	14	6	2018	22:23:28	80608	0.3	22	23	28	1461	0.051513672	3.3902344	-0.25585938	0.1875	-0.88354492	2.5578613	0.33105469	0	0	0	0	0	0	0	0	0	0.9387207	0.061279297	0.50439453	0.24389648	0.040039063	-0.22021484	0.012	39197.95	0	0	0.012
804	805	805	Category G	-0.27587891	0.035888672	-0.61181641	0.14916992	0.12158203	0.43408203	0.36	0.012	14/6/2018	14	6	2018	22:23:28	80608	0.4	22	23	28	1437	0.051513672	3.3902344	-0.25292969	0.18823242	-0.88183594	7.1162109	0.31103516	0	0	0	0	0	0	0	0	0	0.93676758	0.063232422	0.44555664	-0.022705078	-0.15234375	0.27001953	0.012	39197.95	0	0	0.012
805	806	806	Category G	-0.40795898	0.21582031	-0.99584961	0.039550781	0.13769531	0.45019531	0.36	0.012	14/6/2018	14	6	2018	22:23:28	80608	0.5	22	23	28	1449	0.051513672	3.3902344	-0.24853516	0.18823242	-0.87988281	3.9602051	0.19873047	0	0	0	0	0	0	0	0	0	0.93359375	0.06640625	0.30249023	-0.15917969	0.02734375	-0.11572266	0.012	39197.95	0	0	0.012
806	807	807	Category G	0.27587891	0.2878418	-0.86376953	0.15185547	0.14794922	0.43969727	0.36	0.012	14/6/2018	14	6	2018	22:23:28	80608	0.6	22	23	28	1400	0.051513672	3.3902344	-0.24707031	0.19262695	-0.88134766	1.3999023	0.53198242	0	0	0	0	0	0	0	0	0	0.93530273	0.064697266	0.63574219	0.52294922	0.094970703	0.017578125	0.012	39197.95	0	0	0.012
807	808	808	Category G	-0.047851563	0.21582031	-1.0678711	0.16870117	0.12207031	0.43164063	0.36	0.012	14/6/2018	14	6	2018	22:23:28	80608	0.7	22	23	28	1376	0.051513672	3.3902344	-0.24707031	0.19311523	-0.88525391	0.54882813	0.27099609	0	0	0	0	0	0	0	0	0	0.93920898	0.060791016	0.40429688	0.19921875	0.022460938	-0.18237305	0.012	39197.95	0	0	0.012
808	809	809	Category G	-0.25195313	0.41992188	-0.79199219	0.19628906	0.12280273	0.42553711	0.36	0.012	14/6/2018	14	6	2018	22:23:28	80608	0.8	22	23	28	1376	0.051513672	3.3902344	-0.24511719	0.19677734	-0.88427734	0.80859375	0.24145508	0	0	0	0	0	0	0	0	0	0.93847656	0.061523438	0.32202148	-0.006591797	0.22290039	0.092285156	0.012	39197.95	0	0	0.012
809	810	810	Category G	-0.27587891	0.19189453	-0.64794922	0.17944336	0.12939453	0.43115234	0.36	0.012	14/6/2018	14	6	2018	22:23:28	80608	0.9	22	23	28	1388	0.051513672	3.3902344	-0.24462891	0.19702148	-0.88500977	5.3310547	0.23901367	0	0	0	0	0	0	0	0	0	0.93920898	0.060791016	0.27319336	-0.031005859	-0.005126953	0.23706055	0.012	39197.95	0	0	0.012
810	811	811	Category G	-0.32397461	0.43188477	-0.98388672	0.18823242	0.064208984	0.43139648	0.36	0.012	14/6/2018	14	6	2018	22:23:29	80609	0	22	23	29	1425	0.051513672	3.3902344	-0.2434082	0.1953125	-0.88452148	8.8820801	0.26855469	0	0	0	0	0	0	0	0	0	0.93823242	0.061767578	0.41601563	-0.080322266	0.23632813	-0.099121094	0.012	39197.95	0	0	0.012
811	812	812	Category G	-0.46777344	0.27587891	-0.91186523	0.18847656	0.060546875	0.42944336	0.36	0.012	14/6/2018	14	6	2018	22:23:29	80609	0.1	22	23	29	1412	0.051513672	3.3902344	-0.2434082	0.19140625	-0.88623047	15.314453	0.24072266	0	0	0	0	0	0	0	0	0	0.9387207	0.061279297	0.33398438	-0.22412109	0.084228516	-0.025390625	0.012	39197.95	0	0	0.012
812	813	813	Category G	-0.14379883	0.20385742	-0.61181641	0.21337891	0.036865234	0.42456055	0.36	0.012	14/6/2018	14	6	2018	22:23:29	80609	0.2	22	23	29	1412	0.051513672	3.3902344	-0.24194336	0.18798828	-0.88818359	28.203369	0.29370117	0	0	0	0	0	0	0	0	0	0.93969727	0.060302734	0.39038086	0.098144531	0.015625	0.27636719	0.012	39197.95	0	0	0.012
813	814	814	Category E	-0.19189453	0.071777344	-0.95996094	0.34082031	-0.17382813	0.32641602	0.25	0.012	14/6/2018	14	6	2018	22:25:17	80717	0.7	22	25	17	1376	0.051513672	3.3902344	-0.23925781	0.17895508	-0.89038086	51.476318	0.13623047	0	0	0	0	0	0	0	0	0	0.93920898	0.060791016	0.22436523	0.047363281	-0.10717773	-0.069335938	0.012	39197.95	0	0	0.012
814	815	815	Category E	-0.46777344	0.023925781	-0.95996094	0.34277344	-0.18725586	0.31616211	0.25	0.012	14/6/2018	14	6	2018	22:25:17	80717	0.8	22	25	17	1351	0.051513672	3.3902344	-0.23852539	0.17944336	-0.88891602	67.39624	0.28588867	0	0	0	0	0	0	0	0	0	0.93774414	0.062255859	0.45556641	-0.22900391	-0.15551758	-0.070800781	0.012	39197.95	0	0	0.012
815	816	816	Category E	-0.083984375	0.071777344	-0.97192383	0.29736328	-0.19946289	0.33911133	0.25	0.012	14/6/2018	14	6	2018	22:25:17	80717	0.9	22	25	17	1351	0.051513672	3.3902344	-0.24072266	0.17700195	-0.89038086	79.967285	0.20556641	0	0	0	0	0	0	0	0	0	0.93920898	0.060791016	0.34326172	0.15673828	-0.10522461	-0.081298828	0.012	39197.95	0	0	0.012
816	817	817	Category E	-0.31176758	0.16796875	-0.99584961	0.31738281	-0.20581055	0.31835938	0.25	0.012	14/6/2018	14	6	2018	22:25:18	80718	0	22	25	18	1363	0.051513672	3.3902344	-0.23681641	0.16796875	-0.890625	91.068359	0.12890625	0	0	0	0	0	0	0	0	0	0.93676758	0.063232422	0.18017578	-0.074707031	0	-0.10498047	0.012	39197.95	0	0	0.012
817	818	818	Category E	-0.19189453	0.059814453	-0.85180664	0.26635742	-0.19946289	0.35424805	0.25	0.012	14/6/2018	14	6	2018	22:25:18	80718	0.1	22	25	18	1376	0.051513672	3.3902344	-0.23583984	0.16625977	-0.89111328	96.006836	0.12182617	0	0	0	0	0	0	0	0	0	0.93676758	0.063232422	0.18994141	0.043945313	-0.10644531	0.039306641	0.012	39197.95	0	0	0.012
818	819	819	Category E	-0.2277832	0.11987305	-0.70776367	0.27392578	-0.18359375	0.35961914	0.25	0.012	14/6/2018	14	6	2018	22:25:18	80718	0.2	22	25	18	1400	0.051513672	3.3902344	-0.23974609	0.16137695	-0.89282227	95.26709	0.19018555	0	0	0	0	0	0	0	0	0	0.93847656	0.061523438	0.23876953	0.011962891	-0.041503906	0.18505859	0.012	39197.95	0	0	0.012
819	820	820	Category E	-0.19189453	0.26391602	-0.63598633	0.24414063	-0.18115234	0.37011719	0.25	0.012	14/6/2018	14	6	2018	22:25:18	80718	0.3	22	25	18	1412	0.051513672	3.3902344	-0.24072266	0.15966797	-0.89282227	88.460205	0.28149414	0	0	0	0	0	0	0	0	0	0.93847656	0.061523438	0.40991211	0.048828125	0.10400391	0.25683594	0.012	39197.95	0	0	0.012
820	821	821	Category E	-0.19189453	0.14379883	-1.0319824	0.27075195	-0.16381836	0.36425781	0.26	0.012	14/6/2018	14	6	2018	22:25:18	80718	0.4	22	25	18	1437	0.051513672	3.3902344	-0.24194336	0.15795898	-0.89208984	83.731445	0.14916992	0	0	0	0	0	0	0	0	0	0.93774414	0.062255859	0.20410156	0.050048828	-0.014160156	-0.13964844	0.012	39197.95	0	0	0.012
821	822	822	Category E	-0.13183594	0.2878418	-1.0197754	0.31274414	-0.15527344	0.35253906	0.26	0.012	14/6/2018	14	6	2018	22:25:18	80718	0.5	22	25	18	1437	0.051513672	3.3902344	-0.24487305	0.15795898	-0.89086914	78.711914	0.21484375	0	0	0	0	0	0	0	0	0	0.9375	0.0625	0.37158203	0.11303711	0.12963867	-0.12866211	0.012	39197.95	0	0	0.012
822	823	823	Category E	-0.16796875	0.095947266	-0.94799805	0.34204102	-0.13354492	0.32910156	0.26	0.012	14/6/2018	14	6	2018	22:25:18	80718	0.6	22	25	18	1388	0.051757813	3.4514648	-0.24707031	0.1574707	-0.88916016	67.325684	0.11621094	0	0	0	0	0	0	0	0	0	0.9362793	0.063720703	0.19946289	0.079101563	-0.061523438	-0.05859375	0.012	39197.95	0	0	0.012
823	824	824	Category E	-0.23999023	-0.37182617	-0.91186523	0.28881836	-0.1184082	0.38061523	0.26	0.012	14/6/2018	14	6	2018	22:25:18	80718	0.7	22	25	18	1363	0.051757813	3.4514648	-0.24658203	0.15576172	-0.88500977	48.915039	0.52832031	0	0	0	0	0	0	0	0	0	0.93188477	0.068115234	0.5612793	0.006591797	-0.52758789	-0.026611328	0.012	39197.95	0	0	0.012
824	825	825	Category E	-0.31176758	0.035888672	-0.80395508	0.2277832	-0.16210938	0.38842773	0.26	0.012	14/6/2018	14	6	2018	22:25:18	80718	0.8	22	25	18	1339	0.051757813	3.4514648	-0.24682617	0.1574707	-0.88476563	30.667725	0.15991211	0	0	0	0	0	0	0	0	0	0.93212891	0.067871094	0.26733398	-0.064697266	-0.12158203	0.080810547	0.012	39197.95	0	0	0.012
825	826	826	Category E	-0.011962891	0.11987305	-1.0197754	0.27026367	-0.11914063	0.38208008	0.26	0.012	14/6/2018	14	6	2018	22:25:18	80718	0.9	22	25	18	1363	0.051757813	3.4514648	-0.24755859	0.15966797	-0.88598633	14.026367	0.27368164	0	0	0	0	0	0	0	0	0	0.93359375	0.06640625	0.40917969	0.2355957	-0.039794922	-0.13354492	0.012	39197.95	0	0	0.012
826	827	827	Category E	0.023925781	0.19189453	-0.98388672	0.2902832	-0.10644531	0.38085938	0.26	0.012	14/6/2018	14	6	2018	22:25:19	80719	0	22	25	19	1425	0.051757813	3.4514648	-0.24731445	0.15771484	-0.88891602	1.8725586	0.28955078	0	0	0	0	0	0	0	0	0	0.93603516	0.063964844	0.40039063	0.27124023	0.033935547	-0.094726563	0.012	39197.95	0	0	0.012
827	828	828	Category E	-0.10791016	0.16796875	-0.76782227	0.28417969	-0.089355469	0.39282227	0.26	0.012	14/6/2018	14	6	2018	22:25:19	80719	0.1	22	25	19	1461	0.051757813	3.4514648	-0.24682617	0.15795898	-0.88916016	6.6291504	0.18481445	0	0	0	0	0	0	0	0	0	0.9362793	0.063720703	0.27026367	0.13891602	0.009765625	0.12133789	0.012	39197.95	0	0	0.012
828	829	829	Category E	-0.035888672	0.10791016	-0.95996094	0.2512207	-0.11743164	0.39160156	0.26	0.012	14/6/2018	14	6	2018	22:25:19	80719	0.2	22	25	19	1474	0.051757813	3.4514648	-0.24462891	0.15869141	-0.88891602	12.998779	0.22631836	0	0	0	0	0	0	0	0	0	0.93554688	0.064453125	0.33081055	0.20874023	-0.05078125	-0.070800781	0.012	39197.95	0	0	0.012
829	830	830	Category E	-0.13183594	0.16796875	-0.98388672	0.26660156	-0.12402344	0.38598633	0.26	0.012	14/6/2018	14	6	2018	22:25:19	80719	0.3	22	25	19	1449	0.051757813	3.4514648	-0.23852539	0.15991211	-0.89013672	13.57251	0.14233398	0	0	0	0	0	0	0	0	0	0.93530273	0.064697266	0.20849609	0.10668945	0.0078125	-0.09375	0.012	39197.95	0	0	0.012
830	831	831	Category E	0.14379883	0.19189453	-0.75585938	0.25317383	-0.11303711	0.39599609	0.27	0.012	14/6/2018	14	6	2018	22:25:19	80719	0.4	22	25	19	1412	0.051757813	3.4514648	-0.23217773	0.15991211	-0.88916016	12.645752	0.40014648	0	0	0	0	0	0	0	0	0	0.93286133	0.067138672	0.54101563	0.37597656	0.031738281	0.13330078	0.012	39197.95	0	0	0.012
831	832	832	Category E	-0.059814453	0.13183594	-1.1398926	0.24511719	-0.11572266	0.41259766	0.27	0.012	14/6/2018	14	6	2018	22:25:19	80719	0.5	22	25	19	1388	0.051757813	3.4514648	-0.23242188	0.16113281	-0.89208984	14.989502	0.30322266	0	0	0	0	0	0	0	0	0	0.93579102	0.064208984	0.44946289	0.17260742	-0.029296875	-0.24755859	0.012	39197.95	0	0	0.012
832	833	833	Category E	0.011962891	0.16796875	-0.89990234	0.24780273	-0.13720703	0.38720703	0.27	0.012	14/6/2018	14	6	2018	22:25:19	80719	0.6	22	25	19	1363	0.051757813	3.4514648	-0.23364258	0.16113281	-0.89306641	18.54834	0.24584961	0	0	0	0	0	0	0	0	0	0.93701172	0.062988281	0.25927734	0.24560547	0.006835938	-0.006591797	0.012	39197.95	0	0	0.012
833	834	834	Category E	-0.083984375	0.21582031	-0.88793945	0.2409668	-0.095947266	0.40600586	0.27	0.012	14/6/2018	14	6	2018	22:25:19	80719	0.7	22	25	19	1376	0.051757813	3.4514648	-0.23681641	0.16113281	-0.89233398	18.180664	0.16235352	0	0	0	0	0	0	0	0	0	0.93725586	0.062744141	0.21191406	0.15283203	0.054443359	0.004394531	0.012	39197.95	0	0	0.012
834	835	835	Category E	-0.17993164	0.11987305	-0.81591797	0.21020508	-0.1027832	0.41894531	0.27	0.012	14/6/2018	14	6	2018	22:25:19	80719	0.8	22	25	19	1388	0.051757813	3.4514648	-0.24121094	0.16186523	-0.89038086	14.697021	0.10522461	0	0	0	0	0	0	0	0	0	0.93676758	0.063232422	0.17797852	0.061279297	-0.041992188	0.074462891	0.012	39197.95	0	0	0.012
835	836	836	Category E	-0.059814453	0.035888672	-0.7199707	0.22631836	-0.13720703	0.41088867	0.27	0.012	14/6/2018	14	6	2018	22:25:19	80719	0.9	22	25	19	1388	0.051757813	3.4514648	-0.24194336	0.16259766	-0.88598633	10.924805	0.27734375	0	0	0	0	0	0	0	0	0	0.93286133	0.067138672	0.4753418	0.18212891	-0.12670898	0.16601563	0.012	39197.95	0	0	0.012
836	837	837	Category E	-0.25195313	0.19189453	-1.0559082	0.24926758	-0.11303711	0.38769531	0.27	0.012	14/6/2018	14	6	2018	22:25:20	80720	0	22	25	20	1412	0.051757813	3.4514648	-0.24438477	0.16381836	-0.88574219	16.132813	0.17236328	0	0	0	0	0	0	0	0	0	0.93334961	0.066650391	0.20532227	-0.007324219	0.027832031	-0.16992188	0.012	39197.95	0	0	0.012
837	838	838	Category E	-0.17993164	0.071777344	-1.0439453	0.29077148	-0.14331055	0.36914063	0.27	0.012	14/6/2018	14	6	2018	22:25:20	80720	0.1	22	25	20	1425	0.051757813	3.4514648	-0.24780273	0.1628418	-0.88476563	17.224609	0.19555664	0	0	0	0	0	0	0	0	0	0.93310547	0.066894531	0.31835938	0.067871094	-0.091064453	-0.15893555	0.012	39197.95	0	0	0.012
838	839	839	Category E	-0.58789063	1.3918457	-1.1037598	0.32788086	-0.11499023	0.34033203	0.27	0.012	14/6/2018	14	6	2018	22:25:20	80720	0.2	22	25	20	1425	0.051757813	3.4514648	-0.2487793	0.16455078	-0.88452148	9.4887695	1.291748	0	0	0	0	0	0	0	0	0	0.93334961	0.066650391	1.7851563	-0.33886719	1.2270508	-0.21899414	0.012	39197.95	0	0	0.012
839	840	840	Category E	-0.2277832	0.13183594	-0.89990234	0.27490234	-0.15576172	0.37255859	0.27	0.012	14/6/2018	14	6	2018	22:25:20	80720	0.3	22	25	20	1425	0.051757813	3.4514648	-0.24780273	0.16674805	-0.88305664	9.0019531	0.043701172	0	0	0	0	0	0	0	0	0	0.93212891	0.067871094	0.072021484	0.020019531	-0.034912109	-0.016601563	0.012	39197.95	0	0	0.012
840	841	841	Category E	-0.3359375	0.26391602	-1.0439453	0.33764648	-0.11816406	0.35351563	0.28	0.012	14/6/2018	14	6	2018	22:25:20	80720	0.4	22	25	20	1437	0.051757813	3.4514648	-0.2512207	0.16772461	-0.88452148	10.22168	0.20410156	0	0	0	0	0	0	0	0	0	0.93481445	0.065185547	0.33984375	-0.084472656	0.095947266	-0.15917969	0.012	39197.95	0	0	0.012
841	842	842	Category E	-0.14379883	0.13183594	-0.93579102	0.33105469	-0.12963867	0.35327148	0.28	0.012	14/6/2018	14	6	2018	22:25:20	80720	0.5	22	25	20	1412	0.051757813	3.4514648	-0.25073242	0.16870117	-0.88330078	10.823486	0.12475586	0	0	0	0	0	0	0	0	0	0.93383789	0.066162109	0.19628906	0.10693359	-0.036865234	-0.052246094	0.012	39197.95	0	0	0.012
842	843	843	Category E	-0.31176758	0.19189453	-0.83984375	0.33959961	-0.10327148	0.34179688	0.28	0.012	14/6/2018	14	6	2018	22:25:20	80720	0.6	22	25	20	1375	0.051757813	3.4514648	-0.25488281	0.16796875	-0.88256836	3.0483398	0.074951172	0	0	0	0	0	0	0	0	0	0.93383789	0.066162109	0.12329102	-0.056640625	0.023681641	0.042724609	0.012	39197.95	0	0	0.012
843	844	844	Category E	0.059814453	-0.035888672	-0.68383789	0.32006836	-0.1027832	0.3684082	0.28	0.012	14/6/2018	14	6	2018	22:25:20	80720	0.7	22	25	20	1400	0.051757813	3.4514648	-0.25439453	0.16845703	-0.88232422	1.9846191	0.42431641	0	0	0	0	0	0	0	0	0	0.93359375	0.06640625	0.71728516	0.31420898	-0.2043457	0.19848633	0.012	39197.95	0	0	0.012
844	845	845	Category E	-0.14379883	0.13183594	-0.80395508	0.29296875	-0.08984375	0.37182617	0.28	0.012	14/6/2018	14	6	2018	22:25:20	80720	0.8	22	25	20	1363	0.051757813	3.4514648	-0.25830078	0.16748047	-0.87939453	0.4597168	0.1418457	0	0	0	0	0	0	0	0	0	0.93188477	0.068115234	0.22607422	0.11450195	-0.035644531	0.075439453	0.012	39197.95	0	0	0.012
845	846	846	Category E	-0.21582031	0.21582031	-1.0917969	0.33251953	-0.11889648	0.34228516	0.28	0.012	14/6/2018	14	6	2018	22:25:20	80720	0.9	22	25	20	1363	0.051757813	3.4514648	-0.25976563	0.16918945	-0.88330078	2.3276367	0.21801758	0	0	0	0	0	0	0	0	0	0.9362793	0.063720703	0.29882813	0.043945313	0.046386719	-0.20825195	0.012	39197.95	0	0	0.012
846	847	847	Category E	-0.19189453	0.14379883	-0.92382813	0.30981445	-0.11474609	0.3659668	0.28	0.012	14/6/2018	14	6	2018	22:25:21	80721	0	22	25	21	1400	0.051757813	3.4514648	-0.25927734	0.16772461	-0.88183594	3.642334	0.082763672	0	0	0	0	0	0	0	0	0	0.93432617	0.065673828	0.13330078	0.067382813	-0.023925781	-0.041748047	0.012	39197.95	0	0	0.012
847	848	848	Category E	-0.27587891	0.17993164	-0.81591797	0.31884766	-0.11767578	0.36425781	0.28	0.012	14/6/2018	14	6	2018	22:25:21	80721	0.1	22	25	21	1376	0.051757813	3.4514648	-0.2668457	0.16601563	-0.88134766	9.833252	0.067626953	0	0	0	0	0	0	0	0	0	0.93579102	0.064208984	0.088134766	-0.008789063	0.013671875	0.065429688	0.012	39197.95	0	0	0.012
848	849	849	Category E	-0.21582031	0.13183594	-0.88793945	0.2980957	-0.1418457	0.35620117	0.28	0.012	14/6/2018	14	6	2018	22:25:21	80721	0.2	22	25	21	1400	0.051757813	3.4514648	-0.26953125	0.16503906	-0.87744141	11.444092	0.063964844	0	0	0	0	0	0	0	0	0	0.93261719	0.067382813	0.097167969	0.053710938	-0.033203125	-0.010253906	0.012	39197.95	0	0	0.012
849	850	850	Category E	-0.2277832	0.059814453	-0.86376953	0.31176758	-0.13647461	0.35766602	0.28	0.012	14/6/2018	14	6	2018	22:25:21	80721	0.3	22	25	21	1412	0.051757813	3.4514648	-0.27075195	0.16186523	-0.87915039	16.133057	0.11181641	0	0	0	0	0	0	0	0	0	0.93408203	0.065917969	0.16064453	0.04296875	-0.10205078	0.015380859	0.012	39197.95	0	0	0.012
850	851	851	Category E	-0.2878418	-0.10791016	-1.0678711	0.32958984	-0.11499023	0.34423828	0.29	0.012	14/6/2018	14	6	2018	22:25:21	80721	0.4	22	25	21	1425	0.051757813	3.4514648	-0.27075195	0.16186523	-0.88256836	18.258057	0.32763672	0	0	0	0	0	0	0	0	0	0.93725586	0.062744141	0.47192383	-0.016845703	-0.26977539	-0.18505859	0.012	39197.95	0	0	0.012
851	852	852	Category E	-0.19189453	0.047851563	-0.88793945	0.3449707	-0.10986328	0.34570313	0.29	0.012	14/6/2018	14	6	2018	22:25:21	80721	0.5	22	25	21	1412	0.051757813	3.4514648	-0.2722168	0.15795898	-0.8828125	19.249512	0.13623047	0	0	0	0	0	0	0	0	0	0.93725586	0.062744141	0.1953125	0.080322266	-0.11010742	-0.004882813	0.012	39197.95	0	0	0.012
852	853	853	Category E	-0.29980469	0.15576172	-0.92382813	0.32861328	-0.091064453	0.34863281	0.29	0.012	14/6/2018	14	6	2018	22:25:21	80721	0.6	22	25	21	1412	0.051757813	3.4514648	-0.27099609	0.15673828	-0.88085938	11.944092	0.051269531	0	0	0	0	0	0	0	0	0	0.93481445	0.065185547	0.072509766	-0.028564453	-0.000976563	-0.042724609	0.012	39197.95	0	0	0.012
853	854	854	Category E	-0.26391602	0.14379883	-0.81591797	0.33837891	-0.11645508	0.34448242	0.29	0.012	14/6/2018	14	6	2018	22:25:21	80721	0.7	22	25	21	1388	0.051757813	3.4514648	-0.2734375	0.15625	-0.88330078	4.2651367	0.069091797	0	0	0	0	0	0	0	0	0	0.93774414	0.062255859	0.089599609	0.009521484	-0.012451172	0.067382813	0.012	39197.95	0	0	0.012
854	855	855	Category E	-0.43188477	0.19189453	-0.87597656	0.35205078	-0.11938477	0.34545898	0.29	0.012	14/6/2018	14	6	2018	22:25:21	80721	0.8	22	25	21	1376	0.051757813	3.4514648	-0.27294922	0.15722656	-0.87939453	0.30493164	0.16235352	0	0	0	0	0	0	0	0	0	0.93432617	0.065673828	0.19677734	-0.15869141	0.034423828	0.003417969	0.012	39197.95	0	0	0.012
855	856	856	Category E	-0.39599609	0.16796875	-0.91186523	0.34277344	-0.1237793	0.34667969	0.29	0.012	14/6/2018	14	6	2018	22:25:21	80721	0.9	22	25	21	1412	0.051757813	3.4514648	-0.27319336	0.15917969	-0.87866211	4.8840332	0.12719727	0	0	0	0	0	0	0	0	0	0.93383789	0.066162109	0.16430664	-0.12255859	0.008544922	-0.032958984	0.012	39197.95	0	0	0.012
856	857	857	Category E	-0.20385742	0.31176758	-0.80395508	0.4206543	-0.11987305	0.27197266	0.29	0.012	14/6/2018	14	6	2018	22:25:22	80722	0	22	25	22	1412	0.051757813	3.4514648	-0.27587891	0.15991211	-0.87524414	3.8005371	0.18237305	0	0	0	0	0	0	0	0	0	0.93164063	0.068359375	0.29516602	0.072021484	0.15161133	0.071289063	0.012	39197.95	0	0	0.012
857	858	858	Category E	-0.46777344	-0.011962891	-0.80395508	0.43579102	-0.093261719	0.25830078	0.29	0.012	14/6/2018	14	6	2018	22:25:22	80722	0.1	22	25	22	1461	0.051757813	3.4514648	-0.27807617	0.15893555	-0.87670898	6.0754395	0.26538086	0	0	0	0	0	0	0	0	0	0.93334961	0.066650391	0.43310547	-0.18945313	-0.17089844	0.072753906	0.012	39197.95	0	0	0.012
858	859	859	Category E	-0.63598633	-0.011962891	-0.95996094	0.41796875	-0.071289063	0.27929688	0.29	0.012	14/6/2018	14	6	2018	22:25:22	80722	0.2	22	25	22	1461	0.051757813	3.4514648	-0.28076172	0.15991211	-0.87646484	15.265869	0.40307617	0	0	0	0	0	0	0	0	0	0.93408203	0.065917969	0.61035156	-0.35498047	-0.171875	-0.083251953	0.012	39197.95	0	0	0.012
859	860	860	Category E	-0.65991211	0.11987305	-0.95996094	0.40087891	-0.021972656	0.296875	0.29	0.012	14/6/2018	14	6	2018	22:25:22	80722	0.3	22	25	22	1449	0.051757813	3.4514648	-0.27929688	0.16040039	-0.87597656	29.412598	0.39160156	0	0	0	0	0	0	0	0	0	0.93334961	0.066650391	0.50488281	-0.38037109	-0.040527344	-0.083740234	0.012	39197.95	0	0	0.012
860	861	861	Category E	-0.53979492	-0.023925781	-0.74389648	0.39379883	-0.028076172	0.31176758	0.3	0.012	14/6/2018	14	6	2018	22:25:22	80722	0.4	22	25	22	1425	0.051025391	3.4514648	-0.28271484	0.15893555	-0.87719727	42.86377	0.3425293	0	0	0	0	0	0	0	0	0	0.93530273	0.064697266	0.57324219	-0.25683594	-0.18286133	0.13330078	0.012	39197.95	0	0	0.012
861	862	862	Category G	-0.43188477	0.21582031	-0.81591797	0.11962891	0.13305664	0.43994141	0.3	0.012	14/6/2018	14	6	2018	22:54:24	82464	0.9	22	54	24	1474	0.051757813	3.4498535	-0.28442383	0.15600586	-0.87866211	58.987061	0.17089844	0	0	0	0	0	0	0	0	0	0.93652344	0.063476563	0.26977539	-0.1472168	0.059570313	0.062744141	0.012	39197.95	0	0	0.012
862	863	863	Category G	-0.27587891	0.10791016	-0.61181641	0.14331055	0.1184082	0.44018555	0.3	0.012	14/6/2018	14	6	2018	22:54:25	82465	0	22	54	25	1474	0.051757813	3.4498535	-0.28588867	0.1550293	-0.87475586	76.63916	0.26733398	0	0	0	0	0	0	0	0	0	0.93334961	0.066650391	0.3203125	0.010009766	-0.047119141	0.26293945	0.012	39197.95	0	0	0.012
863	864	864	Category G	-0.39599609	0.20385742	-0.82788086	0.13378906	0.11767578	0.43994141	0.3	0.012	14/6/2018	14	6	2018	22:54:25	82465	0.1	22	54	25	1486	0.051757813	3.4498535	-0.2878418	0.15307617	-0.8737793	88.158691	0.12768555	0	0	0	0	0	0	0	0	0	0.93261719	0.067382813	0.20458984	-0.10791016	0.050537109	0.045898438	0.012	39197.95	0	0	0.012
864	865	865	Category G	-0.31176758	0.21582031	-0.88793945	0.092529297	0.14599609	0.44311523	0.3	0.012	14/6/2018	14	6	2018	22:54:25	82465	0.2	22	54	25	1486	0.051757813	3.4498535	-0.2902832	0.15869141	-0.87548828	93.006836	0.061767578	0	0	0	0	0	0	0	0	0	0.93603516	0.063964844	0.090332031	-0.021240234	0.056884766	-0.012207031	0.012	39197.95	0	0	0.012
865	866	866	Category G	-0.3359375	0.19189453	-0.88793945	0.086669922	0.13500977	0.43896484	0.3	0.012	14/6/2018	14	6	2018	22:54:25	82465	0.3	22	54	25	1486	0.051757813	3.4498535	-0.28930664	0.16040039	-0.87548828	93.116943	0.057128906	0	0	0	0	0	0	0	0	0	0.93603516	0.063964844	0.08984375	-0.046386719	0.03125	-0.012207031	0.012	39197.95	0	0	0.012
866	867	867	Category G	-0.31176758	0.19189453	-0.97192383	0.08203125	0.12817383	0.44970703	0.3	0.012	14/6/2018	14	6	2018	22:54:25	82465	0.4	22	54	25	1523	0.051757813	3.4498535	-0.29174805	0.16113281	-0.87255859	95.912598	0.10571289	0	0	0	0	0	0	0	0	0	0.93408203	0.065917969	0.1496582	-0.019775391	0.030517578	-0.099121094	0.012	39197.95	0	0	0.012
867	868	868	Category G	-0.29980469	0.23999023	-0.86376953	0.077636719	0.12548828	0.4465332	0.3	0.012	14/6/2018	14	6	2018	22:54:25	82465	0.5	22	54	25	1523	0.051757813	3.4498535	-0.29541016	0.15942383	-0.87280273	94.182617	0.080810547	0	0	0	0	0	0	0	0	0	0.93530273	0.064697266	0.09375	-0.004150391	0.080322266	0.009033203	0.012	39197.95	0	0	0.012
868	869	869	Category G	-0.32397461	0.19189453	-0.83984375	0.097900391	0.13525391	0.43823242	0.31	0.012	14/6/2018	14	6	2018	22:54:25	82465	0.6	22	54	25	1498	0.051757813	3.4498535	-0.29760742	0.15917969	-0.8737793	87.83374	0.053710938	0	0	0	0	0	0	0	0	0	0.93652344	0.063476563	0.092773438	-0.026123047	0.032470703	0.033935547	0.012	39197.95	0	0	0.012
869	870	870	Category G	-0.2277832	0.15576172	-0.61181641	0.098876953	0.12915039	0.43920898	0.31	0.012	14/6/2018	14	6	2018	22:54:25	82465	0.7	22	54	25	1498	0.051757813	3.4498535	-0.30322266	0.16015625	-0.875	78.099854	0.27392578	0	0	0	0	0	0	0	0	0	0.93994141	0.060058594	0.34326172	0.075439453	-0.004394531	0.26318359	0.012	39197.95	0	0	0.012
870	871	871	Category G	-0.34790039	0.15576172	-0.94799805	0.12597656	0.14672852	0.43896484	0.31	0.012	14/6/2018	14	6	2018	22:54:25	82465	0.8	22	54	25	1437	0.051757813	3.4498535	-0.30517578	0.15844727	-0.87280273	67.714111	0.086181641	0	0	0	0	0	0	0	0	0	0.93823242	0.061767578	0.12036133	-0.042480469	-0.002685547	-0.074951172	0.012	39197.95	0	0	0.012
871	872	872	Category G	-0.27587891	0.19189453	-1.0078125	0.079101563	0.13818359	0.43676758	0.31	0.012	14/6/2018	14	6	2018	22:54:25	82465	0.9	22	54	25	1437	0.051757813	3.4498535	-0.31079102	0.15673828	-0.87353516	56.210205	0.14282227	0	0	0	0	0	0	0	0	0	0.94042969	0.059570313	0.20410156	0.034912109	0.034912109	-0.1340332	0.012	39197.95	0	0	0.012
872	873	873	Category G	-0.50390625	0.19189453	-0.88793945	0.090087891	0.13500977	0.44311523	0.31	0.012	14/6/2018	14	6	2018	22:54:26	82466	0	22	54	26	1437	0.051757813	3.4498535	-0.31518555	0.15771484	-0.87011719	41.875977	0.19238281	0	0	0	0	0	0	0	0	0	0.9387207	0.061279297	0.24047852	-0.18847656	0.033935547	-0.017578125	0.012	39197.95	0	0	0.012
873	874	874	Category G	-0.40795898	0.20385742	-0.81591797	0.1237793	0.13964844	0.42675781	0.31	0.012	14/6/2018	14	6	2018	22:54:26	82466	0.1	22	54	26	1400	0.051757813	3.4498535	-0.32275391	0.1574707	-0.87207031	29.999268	0.11181641	0	0	0	0	0	0	0	0	0	0.94311523	0.056884766	0.1875	-0.084960938	0.046142578	0.056152344	0.012	39197.95	0	0	0.012
874	875	875	Category G	-0.31176758	0.2277832	-0.63598633	0.14501953	0.10791016	0.42993164	0.31	0.012	14/6/2018	14	6	2018	22:54:26	82466	0.2	22	54	26	1425	0.051757813	3.4498535	-0.32836914	0.15649414	-0.87329102	22.568848	0.24829102	0	0	0	0	0	0	0	0	0	0.94604492	0.053955078	0.32519531	0.016601563	0.071044922	0.23730469	0.012	39197.95	0	0	0.012
875	876	876	Category G	-0.41992188	0.20385742	-0.93579102	0.12133789	0.1105957	0.44555664	0.31	0.012	14/6/2018	14	6	2018	22:54:26	82466	0.3	22	54	26	1425	0.051269531	3.4562988	-0.32861328	0.15527344	-0.86987305	19.015625	0.12231445	0	0	0	0	0	0	0	0	0	0.94287109	0.057128906	0.20556641	-0.091064453	0.048339844	-0.065673828	0.012	39197.95	0	0	0.012
876	877	877	Category G	-0.43188477	0.095947266	-0.82788086	0.078613281	0.13085938	0.4465332	0.31	0.012	14/6/2018	14	6	2018	22:54:26	82466	0.4	22	54	26	1437	0.051269531	3.4562988	-0.33691406	0.15625	-0.87133789	12.814453	0.12060547	0	0	0	0	0	0	0	0	0	0.94726563	0.052734375	0.19897461	-0.094726563	-0.060302734	0.043457031	0.012	39197.95	0	0	0.012
877	878	878	Category G	-0.31176758	0.25195313	-0.88793945	0.092285156	0.11987305	0.44775391	0.31	0.012	14/6/2018	14	6	2018	22:54:26	82466	0.5	22	54	26	1449	0.051269531	3.4562988	-0.34008789	0.15600586	-0.86865234	8.1706543	0.1015625	0	0	0	0	0	0	0	0	0	0.94580078	0.054199219	0.14331055	0.028320313	0.095703125	-0.019042969	0.012	39197.95	0	0	0.012
878	879	879	Category G	-0.23999023	0.23999023	-0.68383789	0.12036133	0.1496582	0.43725586	0.32	0.012	14/6/2018	14	6	2018	22:54:26	82466	0.6	22	54	26	1474	0.051269531	3.4562988	-0.34228516	0.1574707	-0.86376953	5.7741699	0.22265625	0	0	0	0	0	0	0	0	0	0.94238281	0.057617188	0.36450195	0.10229492	0.082275391	0.17993164	0.012	39197.95	0	0	0.012
879	880	880	Category G	-0.43188477	0.17993164	-0.91186523	0.10644531	0.14990234	0.43359375	0.32	0.012	14/6/2018	14	6	2018	22:54:26	82466	0.7	22	54	26	1486	0.051269531	3.4562988	-0.34033203	0.14282227	-0.86157227	4.385498	0.1105957	0	0	0	0	0	0	0	0	0	0.93725586	0.062744141	0.1784668	-0.091308594	0.036865234	-0.050048828	0.012	39197.95	0	0	0.012
880	881	881	Category G	-0.3359375	0.19189453	-0.93579102	0.080078125	0.15478516	0.43896484	0.32	0.012	14/6/2018	14	6	2018	22:54:26	82466	0.8	22	54	26	1474	0.051269531	3.4562988	-0.3425293	0.14306641	-0.8605957	2.0085449	0.089599609	0	0	0	0	0	0	0	0	0	0.93725586	0.062744141	0.13012695	0.006591797	0.048583984	-0.074951172	0.012	39197.95	0	0	0.012
881	882	882	Category G	-0.31176758	0.19189453	-0.86376953	0.099121094	0.14916992	0.43823242	0.32	0.012	14/6/2018	14	6	2018	22:54:26	82466	0.9	22	54	26	1498	0.051269531	3.4562988	-0.34277344	0.14233398	-0.85644531	0.83691406	0.05859375	0	0	0	0	0	0	0	0	0	0.93359375	0.06640625	0.087402344	0.031005859	0.049316406	-0.007080078	0.012	39197.95	0	0	0.012
882	883	883	Category G	-0.35986328	0.15576172	-0.86376953	0.10229492	0.15356445	0.44262695	0.32	0.012	14/6/2018	14	6	2018	22:54:27	82467	0	22	54	27	1498	0.051269531	3.4562988	-0.34594727	0.14331055	-0.85498047	0.33032227	0.020263672	0	0	0	0	0	0	0	0	0	0.93334961	0.066650391	0.034667969	-0.013671875	0.012207031	-0.008544922	0.012	39197.95	0	0	0.012
883	884	884	Category G	-0.32397461	0.15576172	-0.87597656	0.1015625	0.15380859	0.44433594	0.32	0.012	14/6/2018	14	6	2018	22:54:27	82467	0.1	22	54	27	1486	0.051269531	3.4562988	-0.34936523	0.14428711	-0.85595703	0.076660156	0.034179688	0	0	0	0	0	0	0	0	0	0.93579102	0.064208984	0.056396484	0.025390625	0.011230469	-0.019775391	0.012	39197.95	0	0	0.012
884	885	885	Category G	-0.39599609	0.17993164	-0.91186523	0.087402344	0.14428711	0.43603516	0.32	0.012	14/6/2018	14	6	2018	22:54:27	82467	0.2	22	54	27	1498	0.051269531	3.4562988	-0.35351563	0.14746094	-0.85449219	1.2463379	0.078125	0	0	0	0	0	0	0	0	0	0.93652344	0.063476563	0.13183594	-0.042236328	0.032226563	-0.057128906	0.012	39197.95	0	0	0.012
885	886	886	Category G	-0.35986328	0.083984375	-0.87597656	0.091064453	0.15722656	0.4375	0.32	0.012	14/6/2018	14	6	2018	22:54:27	82467	0.3	22	54	27	1498	0.051269531	3.4562988	-0.35742188	0.14819336	-0.85424805	2.1179199	0.067871094	0	0	0	0	0	0	0	0	0	0.93774414	0.062255859	0.088134766	-0.002197266	-0.064208984	-0.021484375	0.012	39197.95	0	0	0.012
886	887	887	Category G	-0.32397461	0.16796875	-0.83984375	0.068847656	0.14038086	0.43969727	0.32	0.012	14/6/2018	14	6	2018	22:54:27	82467	0.4	22	54	27	1498	0.051269531	3.4562988	-0.35742188	0.14746094	-0.84960938	0.64892578	0.040527344	0	0	0	0	0	0	0	0	0	0.93359375	0.06640625	0.063720703	0.033447266	0.020263672	0.009765625	0.012	39197.95	0	0	0.012
887	888	888	Category G	-0.26391602	0.11987305	-0.74389648	0.095703125	0.1484375	0.43017578	0.32	0.012	14/6/2018	14	6	2018	22:54:27	82467	0.5	22	54	27	1498	0.051269531	3.4562988	-0.36108398	0.14770508	-0.8503418	0.21337891	0.14672852	0	0	0	0	0	0	0	0	0	0.93554688	0.064453125	0.23168945	0.097167969	-0.027832031	0.10644531	0.012	39197.95	0	0	0.012
888	889	889	Category G	-0.34790039	0.17993164	-0.92382813	0.097900391	0.140625	0.44213867	0.33	0.012	14/6/2018	14	6	2018	22:54:27	82467	0.6	22	54	27	1498	0.051269531	3.4562988	-0.36254883	0.14868164	-0.85083008	0.084960938	0.080322266	0	0	0	0	0	0	0	0	0	0.93676758	0.063232422	0.1184082	0.014648438	0.031005859	-0.072753906	0.012	39197.95	0	0	0.012
889	890	890	Category G	-0.2878418	0.19189453	-0.92382813	0.079589844	0.15673828	0.44384766	0.33	0.012	14/6/2018	14	6	2018	22:54:27	82467	0.7	22	54	27	1474	0.051269531	3.4562988	-0.36376953	0.1496582	-0.84985352	0.66235352	0.11401367	0	0	0	0	0	0	0	0	0	0.93652344	0.063476563	0.19213867	0.075927734	0.041992188	-0.073730469	0.012	39197.95	0	0	0.012
890	891	891	Category G	-0.43188477	0.10791016	-1.0078125	0.061767578	0.14453125	0.44750977	0.33	0.012	14/6/2018	14	6	2018	22:54:27	82467	0.8	22	54	27	1461	0.051269531	3.4562988	-0.36328125	0.15161133	-0.84765625	1.548584	0.17944336	0	0	0	0	0	0	0	0	0	0.93457031	0.065429688	0.27246094	-0.068359375	-0.043701172	-0.15991211	0.012	39197.95	0	0	0.012
891	892	892	Category G	-0.38378906	0.19189453	-0.75585938	0.063964844	0.14257813	0.45141602	0.33	0.012	14/6/2018	14	6	2018	22:54:27	82467	0.9	22	54	27	1474	0.051269531	3.4562988	-0.36669922	0.15649414	-0.84423828	0.15429688	0.096679688	0	0	0	0	0	0	0	0	0	0.93359375	0.06640625	0.140625	-0.016845703	0.03515625	0.088378906	0.012	39197.95	0	0	0.012
892	893	893	Category G	-0.32397461	0.16796875	-0.80395508	0.12207031	0.14746094	0.43383789	0.33	0.012	14/6/2018	14	6	2018	22:54:28	82468	0	22	54	28	1461	0.051269531	3.4562988	-0.36328125	0.15893555	-0.84130859	1.8676758	0.055175781	0	0	0	0	0	0	0	0	0	0.93017578	0.069824219	0.0859375	0.039306641	0.008789063	0.037353516	0.012	39197.95	0	0	0.012
893	894	894	Category G	-0.15576172	0.14379883	-0.65991211	0.17163086	0.13183594	0.42993164	0.33	0.012	14/6/2018	14	6	2018	22:54:28	82468	0.1	22	54	28	1461	0.051269531	3.4562988	-0.36889648	0.15942383	-0.84521484	1.7902832	0.28271484	0	0	0	0	0	0	0	0	0	0.93579102	0.064208984	0.41430664	0.21313477	-0.015625	0.18530273	0.012	39197.95	0	0	0.012
894	895	895	Category G	-0.49194336	0.17993164	-0.88793945	0.16796875	0.16040039	0.41943359	0.33	0.012	14/6/2018	14	6	2018	22:54:28	82468	0.2	22	54	28	1486	0.051269531	3.4562988	-0.36914063	0.15991211	-0.84619141	2.3662109	0.13085938	0	0	0	0	0	0	0	0	0	0.93701172	0.062988281	0.18383789	-0.12255859	0.019775391	-0.041503906	0.012	39197.95	0	0	0.012
895	896	896	Category G	-0.29980469	0.13183594	-0.70776367	0.11035156	0.16918945	0.43188477	0.33	0.012	14/6/2018	14	6	2018	22:54:28	82468	0.3	22	54	28	1498	0.051269531	3.4562988	-0.37011719	0.16186523	-0.84667969	4.1474609	0.15869141	0	0	0	0	0	0	0	0	0	0.93823242	0.061767578	0.23950195	0.0703125	-0.030029297	0.13891602	0.012	39197.95	0	0	0.012
896	897	897	Category G	-0.49194336	0.083984375	-1.1037598	0.12231445	0.16796875	0.43652344	0.33	0.012	14/6/2018	14	6	2018	22:54:28	82468	0.4	22	54	28	1510	0.051269531	3.4562988	-0.36694336	0.15991211	-0.84301758	6.9052734	0.29858398	0	0	0	0	0	0	0	0	0	0.93334961	0.066650391	0.46118164	-0.12475586	-0.075927734	-0.26049805	0.012	39197.95	0	0	0.012
897	898	898	Category G	-0.40795898	0.14379883	-0.82788086	0.096679688	0.15405273	0.44140625	0.33	0.012	14/6/2018	14	6	2018	22:54:28	82468	0.5	22	54	28	1510	0.051269531	3.4562988	-0.3684082	0.1574707	-0.84277344	6.1772461	0.044433594	0	0	0	0	0	0	0	0	0	0.93310547	0.066894531	0.068359375	-0.039306641	-0.013671875	0.014892578	0.012	39197.95	0	0	0.012
898	899	899	Category G	-0.10791016	0.15576172	-0.671875	0.15844727	0.16308594	0.42016602	0.34	0.012	14/6/2018	14	6	2018	22:54:28	82468	0.6	22	54	28	1498	0.051269531	3.4562988	-0.36499023	0.15869141	-0.84204102	5.6274414	0.30834961	0	0	0	0	0	0	0	0	0	0.93139648	0.068603516	0.43041992	0.25708008	-0.002929688	0.17016602	0.012	39197.95	0	0	0.012
899	900	900	Category G	-0.45581055	0.14379883	-0.74389648	0.14868164	0.17114258	0.41674805	0.34	0.012	14/6/2018	14	6	2018	22:54:28	82468	0.7	22	54	28	1511	0.051269531	3.4562988	-0.36157227	0.16113281	-0.8425293	8.3928223	0.13745117	0	0	0	0	0	0	0	0	0	0.9309082	0.069091797	0.21020508	-0.093994141	-0.017333984	0.098632813	0.012	39197.95	0	0	0.012
900	901	901	Category G	-0.3359375	-0.095947266	-1.1398926	0.18237305	0.17456055	0.40771484	0.34	0.012	14/6/2018	14	6	2018	22:54:28	82468	0.8	22	54	28	1523	0.051269531	3.4562988	-0.35717773	0.16210938	-0.83911133	8.798584	0.39672852	0	0	0	0	0	0	0	0	0	0.92626953	0.073730469	0.57983398	0.021240234	-0.25805664	-0.30053711	0.012	39197.95	0	0	0.012
901	902	902	Category G	-0.23999023	0.21582031	-0.70776367	0.10058594	0.18554688	0.43505859	0.34	0.012	14/6/2018	14	6	2018	22:54:28	82468	0.9	22	54	28	1535	0.051269531	3.4562988	-0.35791016	0.16455078	-0.84448242	7.3493652	0.18774414	0	0	0	0	0	0	0	0	0	0.93188477	0.068115234	0.3059082	0.11791992	0.051025391	0.13671875	0.012	39197.95	0	0	0.012
902	903	903	Category G	-0.32397461	-0.059814453	-0.86376953	0.16748047	0.17602539	0.41748047	0.34	0.012	14/6/2018	14	6	2018	22:54:29	82469	0	22	54	29	1547	0.051269531	3.4562988	-0.35571289	0.1652832	-0.84301758	5.3205566	0.22827148	0	0	0	0	0	0	0	0	0	0.9296875	0.0703125	0.27758789	0.031738281	-0.22509766	-0.020751953	0.012	39197.95	0	0	0.012
903	904	904	Category G	-0.44384766	0.083984375	-1.0678711	0.084472656	0.17382813	0.43164063	0.34	0.012	14/6/2018	14	6	2018	22:54:29	82469	0.1	22	54	29	1498	0.051269531	3.4562988	-0.35351563	0.16503906	-0.84423828	6.9797363	0.25415039	0	0	0	0	0	0	0	0	0	0.93017578	0.069824219	0.39477539	-0.090087891	-0.081054688	-0.22338867	0.012	39197.95	0	0	0.012
904	905	905	Category G	-0.23999023	0.16796875	-0.80395508	0.092773438	0.18237305	0.41967773	0.34	0.012	14/6/2018	14	6	2018	22:54:29	82469	0.2	22	54	29	1498	0.051269531	3.4562988	-0.35791016	0.16552734	-0.84570313	8.6496582	0.12524414	0	0	0	0	0	0	0	0	0	0.93334961	0.066650391	0.16210938	0.11791992	0.002197266	0.041748047	0.012	39197.95	0	0	0.012
905	906	906	Category G	-0.20385742	0.16796875	-0.77978516	0.10473633	0.18212891	0.42919922	0.34	0.012	14/6/2018	14	6	2018	22:54:29	82469	0.3	22	54	29	1498	0.051269531	3.4562988	-0.35620117	0.16333008	-0.84375	7.1809082	0.1652832	0	0	0	0	0	0	0	0	0	0.93041992	0.069580078	0.22094727	0.15234375	0.004394531	0.063964844	0.012	39197.95	0	0	0.012
906	907	907	Category G	-0.26391602	0.071777344	-1.0078125	0.076660156	0.16577148	0.43920898	0.34	0.012	14/6/2018	14	6	2018	22:54:29	82469	0.4	22	54	29	1449	0.051269531	3.4562988	-0.35913086	0.16259766	-0.8449707	3.65625	0.20922852	0	0	0	0	0	0	0	0	0	0.93261719	0.067382813	0.34887695	0.095214844	-0.090820313	-0.16259766	0.012	39197.95	0	0	0.012
907	908	908	Category G	-0.2878418	0.13183594	-0.82788086	0.072753906	0.15722656	0.44506836	0.34	0.012	14/6/2018	14	6	2018	22:54:29	82469	0.5	22	54	29	1461	0.051269531	3.4562988	-0.36010742	0.16308594	-0.84423828	3.6682129	0.080566406	0	0	0	0	0	0	0	0	0	0.93237305	0.067626953	0.12011719	0.072265625	-0.03125	0.016357422	0.012	39197.95	0	0	0.012
908	909	909	Category G	-0.47998047	0.19189453	-1.0678711	0.071533203	0.17358398	0.44604492	0.35	0.012	14/6/2018	14	6	2018	22:54:29	82469	0.6	22	54	29	1437	0.051269531	3.4562988	-0.36181641	0.16137695	-0.84375	4.0466309	0.25488281	0	0	0	0	0	0	0	0	0	0.93212891	0.067871094	0.37231445	-0.11791992	0.030273438	-0.22387695	0.012	39197.95	0	0	0.012
909	910	910	Category G	-0.2878418	0.035888672	-0.81591797	0.093994141	0.17358398	0.4309082	0.35	0.012	14/6/2018	14	6	2018	22:54:29	82469	0.7	22	54	29	1437	0.051269531	3.4562988	-0.36132813	0.16186523	-0.84155273	0.30126953	0.14819336	0	0	0	0	0	0	0	0	0	0.93017578	0.069824219	0.2253418	0.073486328	-0.12597656	0.025634766	0.012	39197.95	0	0	0.012
910	911	911	Category G	-0.31176758	0.059814453	-0.80395508	0.1887207	0.1796875	0.40795898	0.35	0.012	14/6/2018	14	6	2018	22:54:29	82469	0.8	22	54	29	1474	0.051269531	3.4562988	-0.36450195	0.16064453	-0.84594727	2.685791	0.12158203	0	0	0	0	0	0	0	0	0	0.93530273	0.064697266	0.19604492	0.052734375	-0.10083008	0.041992188	0.012	39197.95	0	0	0.012
911	912	912	Category G	-0.39599609	0.20385742	-0.86376953	0.17626953	0.18603516	0.41577148	0.35	0.012	14/6/2018	14	6	2018	22:54:29	82469	0.9	22	54	29	1474	0.051269531	3.4562988	-0.36376953	0.16064453	-0.84448242	4.7919922	0.056884766	0	0	0	0	0	0	0	0	0	0.93359375	0.06640625	0.093994141	-0.031982422	0.04296875	-0.019042969	0.012	39197.95	0	0	0.012
912	913	913	Category G	-0.61181641	0.14379883	-1.0559082	0.14233398	0.18041992	0.41796875	0.35	0.012	14/6/2018	14	6	2018	22:54:30	82470	0	22	54	30	1486	0.051269531	3.4562988	-0.36523438	0.16015625	-0.84326172	2.1577148	0.32592773	0	0	0	0	0	0	0	0	0	0.93286133	0.067138672	0.4753418	-0.24633789	-0.016357422	-0.21240234	0.012	39197.95	0	0	0.012
913	914	914	Category G	-0.51586914	0.14379883	-0.99584961	0.13891602	0.15844727	0.42651367	0.35	0.012	14/6/2018	14	6	2018	22:54:30	82470	0.1	22	54	30	1474	0.051513672	3.388623	-0.36206055	0.16015625	-0.84301758	4.5344238	0.21704102	0	0	0	0	0	0	0	0	0	0.93139648	0.068603516	0.32275391	-0.15356445	-0.016357422	-0.15258789	0.012	39197.95	0	0	0.012
914	915	915	Category G	-0.20385742	0.011962891	-0.53979492	0.19750977	0.16796875	0.40307617	0.35	0.012	14/6/2018	14	6	2018	22:54:30	82470	0.2	22	54	30	1449	0.051513672	3.388623	-0.36010742	0.15991211	-0.84375	9.5944824	0.37255859	0	0	0	0	0	0	0	0	0	0.93139648	0.068603516	0.60864258	0.15625	-0.14794922	0.30395508	0.012	39197.95	0	0	0.012
915	916	916	Category G	-0.73193359	0.13183594	-0.83984375	0.22900391	0.14404297	0.3972168	0.35	0.012	14/6/2018	14	6	2018	22:54:30	82470	0.3	22	54	30	1449	0.051513672	3.388623	-0.35913086	0.15966797	-0.84667969	9.9765625	0.3737793	0	0	0	0	0	0	0	0	0	0.93334961	0.066650391	0.4074707	-0.37255859	-0.027832031	0.006835938	0.012	39197.95	0	0	0.012
916	917	917	Category G	-0.50390625	0.16796875	-0.82788086	0.18701172	0.15917969	0.41992188	0.35	0.012	14/6/2018	14	6	2018	22:54:30	82470	0.4	22	54	30	1449	0.051513672	3.388623	-0.35717773	0.15966797	-0.84814453	7.6992188	0.14819336	0	0	0	0	0	0	0	0	0	0.93408203	0.065917969	0.17504883	-0.14648438	0.008056641	0.020263672	0.012	39197.95	0	0	0.012
917	918	918	Category G	-0.34790039	0.19189453	-0.65991211	0.16748047	0.15185547	0.42016602	0.35	0.012	14/6/2018	14	6	2018	22:54:30	82470	0.5	22	54	30	1449	0.051513672	3.388623	-0.35546875	0.16088867	-0.84790039	5.7736816	0.19067383	0	0	0	0	0	0	0	0	0	0.93359375	0.06640625	0.22680664	0.007568359	0.030761719	0.18798828	0.012	39197.95	0	0	0.012
918	919	919	Category G	-0.44384766	0.20385742	-0.92382813	0.16821289	0.13891602	0.43212891	0.36	0.012	14/6/2018	14	6	2018	22:54:30	82470	0.6	22	54	30	1461	0.051513672	3.388623	-0.35327148	0.15942383	-0.84667969	5.8398438	0.12670898	0	0	0	0	0	0	0	0	0	0.93115234	0.068847656	0.21191406	-0.090332031	0.044189453	-0.076904297	0.012	39197.95	0	0	0.012
919	920	920	Category G	-0.39599609	0.16796875	-0.82788086	0.14697266	0.14379883	0.43652344	0.36	0.012	14/6/2018	14	6	2018	22:54:30	82470	0.7	22	54	30	1461	0.051513672	3.388623	-0.35253906	0.15795898	-0.84863281	1.9401855	0.049072266	0	0	0	0	0	0	0	0	0	0.93261719	0.067382813	0.073974609	-0.043212891	0.009765625	0.020751953	0.012	39197.95	0	0	0.012
920	921	921	Category G	-0.35986328	0.20385742	-0.7199707	0.14282227	0.13037109	0.43212891	0.36	0.012	14/6/2018	14	6	2018	22:54:30	82470	0.8	22	54	30	1486	0.051513672	3.388623	-0.35205078	0.15844727	-0.84863281	2.4335938	0.13671875	0	0	0	0	0	0	0	0	0	0.93237305	0.067626953	0.18188477	-0.007568359	0.045166016	0.12866211	0.012	39197.95	0	0	0.012
921	922	922	Category G	-0.39599609	0.20385742	-0.80395508	0.18603516	0.13818359	0.41943359	0.36	0.012	14/6/2018	14	6	2018	22:54:30	82470	0.9	22	54	30	1486	0.051513672	3.388623	-0.35009766	0.15917969	-0.84667969	4.3293457	0.076904297	0	0	0	0	0	0	0	0	0	0.92993164	0.070068359	0.13305664	-0.045654297	0.044433594	0.042724609	0.012	39197.95	0	0	0.012
922	923	923	Category G	-0.57592773	0.27587891	-0.92382813	0.2043457	0.12231445	0.41040039	0.36	0.012	14/6/2018	14	6	2018	22:54:31	82471	0	22	54	31	1510	0.051513672	3.388623	-0.35009766	0.15722656	-0.84863281	2.2702637	0.26586914	0	0	0	0	0	0	0	0	0	0.93139648	0.068603516	0.41943359	-0.22558594	0.1184082	-0.074951172	0.012	39197.95	0	0	0.012
923	924	924	Category G	-0.2878418	0.21582031	-0.56396484	0.20263672	0.12963867	0.40942383	0.36	0.012	14/6/2018	14	6	2018	22:54:31	82471	0.1	22	54	31	1498	0.051513672	3.388623	-0.34545898	0.15722656	-0.84643555	3.7414551	0.29418945	0	0	0	0	0	0	0	0	0	0.92773438	0.072265625	0.39868164	0.057617188	0.058349609	0.2824707	0.012	39197.95	0	0	0.012
924	925	925	Category G	-0.45581055	0.19189453	-0.77978516	0.19189453	0.13623047	0.42138672	0.36	0.012	14/6/2018	14	6	2018	22:54:31	82471	0.2	22	54	31	1461	0.051513672	3.388623	-0.34643555	0.15844727	-0.84716797	7.3413086	0.13256836	0	0	0	0	0	0	0	0	0	0.92895508	0.071044922	0.20996094	-0.10913086	0.033203125	0.067382813	0.012	39197.95	0	0	0.012
925	926	926	Category G	-0.21582031	0.15576172	-0.73193359	0.18066406	0.13793945	0.42529297	0.36	0.012	14/6/2018	14	6	2018	22:54:31	82471	0.3	22	54	31	1474	0.051513672	3.388623	-0.34692383	0.15893555	-0.84838867	8.1496582	0.17553711	0	0	0	0	0	0	0	0	0	0.93041992	0.069580078	0.25097656	0.13110352	-0.003173828	0.11645508	0.012	39197.95	0	0	0.012
926	927	927	Category G	-0.46777344	0.16796875	-0.97192383	0.13818359	0.12866211	0.42700195	0.36	0.012	14/6/2018	14	6	2018	22:54:31	82471	0.4	22	54	31	1412	0.051513672	3.388623	-0.34570313	0.16040039	-0.84545898	8.4692383	0.17553711	0	0	0	0	0	0	0	0	0	0.92749023	0.072509766	0.25561523	-0.12182617	0.007324219	-0.1262207	0.012	39197.95	0	0	0.012
927	928	928	Category G	-0.39599609	0.25195313	-0.86376953	0.10717773	0.14794922	0.43359375	0.36	0.012	14/6/2018	14	6	2018	22:54:31	82471	0.5	22	54	31	1412	0.051513672	3.388623	-0.34375	0.16113281	-0.8425293	9.3310547	0.10668945	0	0	0	0	0	0	0	0	0	0.92431641	0.075683594	0.16381836	-0.052001953	0.090576172	-0.020996094	0.012	39197.95	0	0	0.012
928	929	929	Category G	-0.32397461	0.20385742	-0.80395508	0.11572266	0.14672852	0.43310547	0.37	0.012	14/6/2018	14	6	2018	22:54:31	82471	0.6	22	54	31	1449	0.051513672	3.388623	-0.34667969	0.16235352	-0.8449707	9.5830078	0.0625	0	0	0	0	0	0	0	0	0	0.92773438	0.072265625	0.10522461	0.022705078	0.041259766	0.041015625	0.012	39197.95	0	0	0.012
929	930	930	Category G	-0.17993164	0.21582031	-0.68383789	0.20336914	0.13671875	0.41992188	0.37	0.012	14/6/2018	14	6	2018	22:54:31	82471	0.7	22	54	31	1437	0.051513672	3.388623	-0.34472656	0.16235352	-0.84326172	8.2851563	0.23535156	0	0	0	0	0	0	0	0	0	0.92529297	0.074707031	0.37744141	0.16479492	0.053222656	0.15942383	0.012	39197.95	0	0	0.012
930	931	931	Category G	-0.56396484	0.2878418	-0.80395508	0.21557617	0.12207031	0.40869141	0.37	0.012	14/6/2018	14	6	2018	22:54:31	82471	0.8	22	54	31	1486	0.051513672	3.388623	-0.34936523	0.16333008	-0.84472656	6.3205566	0.2512207	0	0	0	0	0	0	0	0	0	0.92871094	0.071289063	0.37988281	-0.21435547	0.12426758	0.040771484	0.012	39197.95	0	0	0.012
931	932	932	Category G	0.071777344	0.23999023	-0.65991211	0.19750977	0.13769531	0.40942383	0.37	0.012	14/6/2018	14	6	2018	22:54:31	82471	0.9	22	54	31	1498	0.051513672	3.388623	-0.34716797	0.16381836	-0.84301758	5.2165527	0.46362305	0	0	0	0	0	0	0	0	0	0.92626953	0.073730469	0.67822266	0.41894531	0.075927734	0.18310547	0.012	39197.95	0	0	0.012
932	933	933	Category G	-0.73193359	0.20385742	-1.223877	0.14379883	0.12695313	0.4362793	0.37	0.012	14/6/2018	14	6	2018	22:54:32	82472	0	22	54	32	1474	0.051513672	3.388623	-0.34570313	0.1640625	-0.84204102	5.40625	0.54443359	0	0	0	0	0	0	0	0	0	0.92504883	0.074951172	0.80737305	-0.38598633	0.039550781	-0.3815918	0.012	39197.95	0	0	0.012
933	934	934	Category G	-0.29980469	0.17993164	-0.89990234	0.089111328	0.13745117	0.44287109	0.37	0.012	14/6/2018	14	6	2018	22:54:32	82472	0.1	22	54	32	1461	0.051513672	3.388623	-0.34814453	0.1640625	-0.84301758	3.3693848	0.076171875	0	0	0	0	0	0	0	0	0	0.92675781	0.073242188	0.12084961	0.048339844	0.015625	-0.056640625	0.012	39197.95	0	0	0.012
934	935	935	Category G	-0.50390625	0.3359375	-0.91186523	0.17871094	0.14086914	0.42041016	0.37	0.012	14/6/2018	14	6	2018	22:54:32	82472	0.2	22	54	32	1461	0.051513672	3.388623	-0.3503418	0.16479492	-0.84472656	2.8273926	0.23925781	0	0	0	0	0	0	0	0	0	0.92919922	0.070800781	0.39135742	-0.15332031	0.17089844	-0.066894531	0.012	39197.95	0	0	0.012
935	936	936	Category G	-0.14379883	0.011962891	-0.6237793	0.16674805	0.14453125	0.41918945	0.37	0.012	14/6/2018	14	6	2018	22:54:32	82472	0.3	22	54	32	1461	0.051513672	3.388623	-0.35009766	0.16577148	-0.84521484	0.02734375	0.33935547	0	0	0	0	0	0	0	0	0	0.9296875	0.0703125	0.58154297	0.20629883	-0.15380859	0.22143555	0.012	39197.95	0	0	0.012
936	937	937	Category G	-0.31176758	0.13183594	-0.77978516	0.14575195	0.1237793	0.43725586	0.37	0.012	14/6/2018	14	6	2018	22:54:32	82472	0.4	22	54	32	1461	0.051513672	3.388623	-0.35009766	0.16650391	-0.84667969	3.8701172	0.084716797	0	0	0	0	0	0	0	0	0	0.93139648	0.068603516	0.14013672	0.038330078	-0.034667969	0.066894531	0.012	39197.95	0	0	0.012
937	938	938	Category G	-0.20385742	0.083984375	-0.74389648	0.12963867	0.14477539	0.43530273	0.37	0.012	14/6/2018	14	6	2018	22:54:32	82472	0.5	22	54	32	1486	0.051513672	3.388623	-0.34936523	0.16796875	-0.8425293	7.407959	0.19506836	0	0	0	0	0	0	0	0	0	0.92749023	0.072509766	0.32861328	0.14550781	-0.083984375	0.098632813	0.012	39197.95	0	0	0.012
938	939	939	Category G	-0.35986328	0.17993164	-1.0078125	0.032714844	0.15576172	0.42456055	0.38	0.012	14/6/2018	14	6	2018	22:54:32	82472	0.6	22	54	32	1449	0.051513672	3.388623	-0.34838867	0.16870117	-0.84301758	11.349854	0.16552734	0	0	0	0	0	0	0	0	0	0.92749023	0.072509766	0.18725586	-0.011230469	0.010986328	-0.16479492	0.012	39197.95	0	0	0.012
939	940	940	Category G	-0.29980469	0.19189453	-0.68383789	0.043945313	0.13061523	0.43359375	0.38	0.012	14/6/2018	14	6	2018	22:54:32	82472	0.7	22	54	32	1437	0.051513672	3.388623	-0.3527832	0.16918945	-0.84667969	15.400879	0.17285156	0	0	0	0	0	0	0	0	0	0.93286133	0.067138672	0.23876953	0.052978516	0.022460938	0.1628418	0.012	39197.95	0	0	0.012
940	941	941	Category G	-0.61181641	0.17993164	-1.1757813	0.035888672	0.12744141	0.45678711	0.38	0.012	14/6/2018	14	6	2018	22:54:32	82472	0.8	22	54	32	1449	0.051513672	3.388623	-0.35083008	0.16870117	-0.84570313	16.129395	0.4206543	0	0	0	0	0	0	0	0	0	0.93115234	0.068847656	0.60180664	-0.26074219	0.010986328	-0.32983398	0.012	39197.95	0	0	0.012
941	942	942	Category G	-0.25195313	0.26391602	-0.68383789	0.024658203	0.12255859	0.46240234	0.38	0.012	14/6/2018	14	6	2018	22:54:32	82472	0.9	22	54	32	1449	0.051513672	3.388623	-0.35253906	0.17163086	-0.84350586	18.638184	0.20996094	0	0	0	0	0	0	0	0	0	0.93017578	0.069824219	0.35229492	0.10058594	0.092041016	0.15966797	0.012	39197.95	0	0	0.012
942	943	943	Category G	-0.10791016	0.095947266	-0.7199707	0.077880859	0.093505859	0.46313477	0.38	0.012	14/6/2018	14	6	2018	22:54:33	82473	0	22	54	33	1474	0.051513672	3.388623	-0.35546875	0.17114258	-0.84448242	22.188477	0.28710938	0	0	0	0	0	0	0	0	0	0.93212891	0.067871094	0.44750977	0.24755859	-0.075195313	0.12451172	0.012	39197.95	0	0	0.012
943	944	944	Category G	-0.74389648	0.23999023	-0.94799805	0.14257813	0.10107422	0.43701172	0.38	0.012	14/6/2018	14	6	2018	22:54:33	82473	0.1	22	54	33	1486	0.051513672	3.388623	-0.35546875	0.17504883	-0.84204102	22.976563	0.4074707	0	0	0	0	0	0	0	0	0	0.93066406	0.069335938	0.55883789	-0.38818359	0.064697266	-0.10571289	0.012	39197.95	0	0	0.012
944	945	945	Category G	-0.17993164	0.035888672	-0.7199707	0.062988281	0.094238281	0.44555664	0.38	0.012	14/6/2018	14	6	2018	22:54:33	82473	0.2	22	54	33	1437	0.051513672	3.388623	-0.35668945	0.17626953	-0.83886719	24.795654	0.25512695	0	0	0	0	0	0	0	0	0	0.9284668	0.071533203	0.4362793	0.17675781	-0.14038086	0.11889648	0.012	39197.95	0	0	0.012
945	946	946	Category G	-0.56396484	0.14379883	-0.99584961	0.084960938	0.10888672	0.44946289	0.38	0.012	14/6/2018	14	6	2018	22:54:33	82473	0.3	22	54	33	1400	0.051513672	3.388623	-0.3581543	0.17724609	-0.8371582	23.339111	0.26171875	0	0	0	0	0	0	0	0	0	0.92773438	0.072265625	0.39746094	-0.20556641	-0.033447266	-0.15844727	0.012	39197.95	0	0	0.012
946	947	947	Category G	-0.39599609	0.21582031	-0.91186523	0.019775391	0.12084961	0.453125	0.38	0.012	14/6/2018	14	6	2018	22:54:33	82473	0.4	22	54	33	1376	0.051513672	3.388623	-0.36206055	0.17749023	-0.83862305	24.552979	0.088867188	0	0	0	0	0	0	0	0	0	0.93066406	0.069335938	0.14477539	-0.033691406	0.038085938	-0.072998047	0.012	39197.95	0	0	0.012
947	948	948	Category G	-0.43188477	0.10791016	-0.81591797	0.045654297	0.11572266	0.45166016	0.38	0.012	14/6/2018	14	6	2018	22:54:33	82473	0.5	22	54	33	1339	0.051513672	3.388623	-0.36230469	0.17895508	-0.83764648	24.143555	0.1015625	0	0	0	0	0	0	0	0	0	0.93017578	0.069824219	0.16235352	-0.069335938	-0.071044922	0.021728516	0.012	39197.95	0	0	0.012
948	949	949	Category G	-0.2878418	0.2277832	-0.671875	0.079101563	0.10546875	0.45043945	0.39	0.012	14/6/2018	14	6	2018	22:54:33	82473	0.6	22	54	33	1376	0.051513672	3.388623	-0.36425781	0.1796875	-0.83935547	20.546875	0.19042969	0	0	0	0	0	0	0	0	0	0.93261719	0.067382813	0.29223633	0.076416016	0.047851563	0.16748047	0.012	39197.95	0	0	0.012
949	950	950	Category G	-0.47998047	0.071777344	-0.97192383	0.089111328	0.109375	0.44360352	0.39	0.012	14/6/2018	14	6	2018	22:54:33	82473	0.7	22	54	33	1425	0.051513672	3.388623	-0.36206055	0.1784668	-0.8359375	17.719238	0.20898438	0	0	0	0	0	0	0	0	0	0.92822266	0.071777344	0.36035156	-0.11767578	-0.10668945	-0.13574219	0.012	39197.95	0	0	0.012
950	951	951	Category G	-0.2878418	0.15576172	-0.82788086	0.021484375	0.1081543	0.45288086	0.39	0.012	14/6/2018	14	6	2018	22:54:33	82473	0.8	22	54	33	1474	0.051513672	3.388623	-0.36401367	0.18017578	-0.83691406	16.668701	0.080566406	0	0	0	0	0	0	0	0	0	0.93041992	0.069580078	0.10986328	0.076171875	-0.024414063	0.009033203	0.012	39197.95	0	0	0.012
951	952	952	Category G	-0.38378906	0.14379883	-0.89990234	0.0390625	0.10668945	0.45922852	0.39	0.012	14/6/2018	14	6	2018	22:54:33	82473	0.9	22	54	33	1498	0.051025391	3.4514648	-0.36401367	0.18237305	-0.8359375	11.487061	0.076904297	0	0	0	0	0	0	0	0	0	0.92993164	0.070068359	0.12207031	-0.01953125	-0.038574219	-0.063720703	0.012	39197.95	0	0	0.012
952	953	953	Category G	-0.25195313	0.19189453	-0.87597656	0.010253906	0.10449219	0.45654297	0.39	0.012	14/6/2018	14	6	2018	22:54:34	82474	0	22	54	34	1523	0.051025391	3.4514648	-0.36376953	0.18188477	-0.83691406	5.4577637	0.11865234	0	0	0	0	0	0	0	0	0	0.93041992	0.069580078	0.16064453	0.11181641	0.009765625	-0.038818359	0.012	39197.95	0	0	0.012
953	954	954	Category G	-0.26391602	0.19189453	-0.87597656	0.001953125	0.10864258	0.44848633	0.39	0.012	14/6/2018	14	6	2018	22:54:34	82474	0.1	22	54	34	1498	0.051025391	3.4514648	-0.35839844	0.18164063	-0.83496094	0.24584961	0.10351563	0	0	0	0	0	0	0	0	0	0.92675781	0.073242188	0.14550781	0.094482422	0.010009766	-0.040771484	0.012	39197.95	0	0	0.012
954	955	955	Category G	-0.21582031	0.20385742	-0.86376953	-0.012207031	0.11035156	0.45214844	0.39	0.012	14/6/2018	14	6	2018	22:54:34	82474	0.2	22	54	34	1461	0.051025391	3.4514648	-0.35864258	0.18359375	-0.83398438	2.7243652	0.1472168	0	0	0	0	0	0	0	0	0	0.92626953	0.073730469	0.19262695	0.14282227	0.020019531	-0.029541016	0.012	39197.95	0	0	0.012
955	956	956	Category G	-0.27587891	0.20385742	-1.0559082	-0.014892578	0.11450195	0.45800781	0.39	0.012	14/6/2018	14	6	2018	22:54:34	82474	0.3	22	54	34	1486	0.051025391	3.4514648	-0.359375	0.18408203	-0.83789063	5.5407715	0.23413086	0	0	0	0	0	0	0	0	0	0.93017578	0.069824219	0.32104492	0.083496094	0.01953125	-0.21777344	0.012	39197.95	0	0	0.012
956	957	957	Category G	-0.29980469	0.19189453	-0.81591797	-0.012695313	0.10668945	0.46533203	0.39	0.012	14/6/2018	14	6	2018	22:54:34	82474	0.4	22	54	34	1449	0.051025391	3.4514648	-0.35424805	0.18432617	-0.83740234	11.179443	0.059082031	0	0	0	0	0	0	0	0	0	0.92797852	0.072021484	0.083740234	0.054443359	0.007324219	0.021484375	0.012	39197.95	0	0	0.012
957	958	958	Category G	-0.11987305	0.13183594	-0.77978516	0.064453125	0.11425781	0.44604492	0.39	0.012	14/6/2018	14	6	2018	22:54:34	82474	0.5	22	54	34	1449	0.051025391	3.4514648	-0.35375977	0.18408203	-0.8371582	11.055908	0.24633789	0	0	0	0	0	0	0	0	0	0.92724609	0.072753906	0.34350586	0.23388672	-0.052246094	0.057373047	0.012	39197.95	0	0	0.012
958	959	959	Category G	-0.19189453	0.13183594	-0.85180664	0.065185547	0.11108398	0.45996094	0.4	0.012	14/6/2018	14	6	2018	22:54:34	82474	0.6	22	54	34	1449	0.051025391	3.4514648	-0.35229492	0.18383789	-0.83984375	10.920898	0.16894531	0	0	0	0	0	0	0	0	0	0.92919922	0.070800781	0.22412109	0.16040039	-0.052001953	-0.01171875	0.012	39197.95	0	0	0.012
959	960	960	Category G	-0.38378906	0.21582031	-0.91186523	0.032958984	0.11181641	0.44946289	0.4	0.012	14/6/2018	14	6	2018	22:54:34	82474	0.7	22	54	34	1437	0.051025391	3.4514648	-0.35205078	0.18408203	-0.83911133	10.92627	0.085205078	0	0	0	0	0	0	0	0	0	0.9284668	0.071533203	0.13574219	-0.031494141	0.031494141	-0.072509766	0.012	39197.95	0	0	0.012
960	961	961	Category G	-0.17993164	0.25195313	-0.76782227	0.037841797	0.11767578	0.45336914	0.4	0.012	14/6/2018	14	6	2018	22:54:34	82474	0.8	22	54	34	1437	0.051025391	3.4514648	-0.3515625	0.18286133	-0.84082031	13.7146	0.19897461	0	0	0	0	0	0	0	0	0	0.9296875	0.0703125	0.3137207	0.17163086	0.068847656	0.072998047	0.012	39197.95	0	0	0.012
961	962	962	Category G	-0.31176758	0.023925781	-1.0197754	0.009277344	0.10888672	0.45361328	0.4	0.012	14/6/2018	14	6	2018	22:54:34	82474	0.9	22	54	34	1437	0.051025391	3.4514648	-0.35083008	0.18212891	-0.8425293	14.788086	0.24047852	0	0	0	0	0	0	0	0	0	0.93066406	0.069335938	0.37426758	0.0390625	-0.15820313	-0.17700195	0.012	39197.95	0	0	0.012
962	963	963	Category G	0	0.16796875	-0.69580078	0.060058594	0.1171875	0.44799805	0.4	0.012	14/6/2018	14	6	2018	22:54:35	82475	0	22	54	35	1633	0.051025391	3.4514648	-0.34887695	0.18164063	-0.84228516	11.849609	0.37866211	0	0	0	0	0	0	0	0	0	0.9296875	0.0703125	0.50952148	0.34887695	-0.013671875	0.14648438	0.012	39197.95	0	0	0.012
963	964	964	Category G	-0.39599609	0.25195313	-0.92382813	0.090087891	0.098876953	0.4387207	0.4	0.012	14/6/2018	14	6	2018	22:54:35	82475	0.1	22	54	35	1646	0.051025391	3.4514648	-0.34228516	0.18041992	-0.83984375	10.159912	0.12255859	0	0	0	0	0	0	0	0	0	0.92456055	0.075439453	0.20898438	-0.053466797	0.071289063	-0.083740234	0.012	39197.95	0	0	0.012
964	965	965	Category G	-0.43188477	0.21582031	-1.0197754	0.046875	0.091308594	0.45043945	0.4	0.012	14/6/2018	14	6	2018	22:54:35	82475	0.2	22	54	35	1646	0.051025391	3.4514648	-0.34204102	0.1784668	-0.84521484	9.8562012	0.19946289	0	0	0	0	0	0	0	0	0	0.92919922	0.070800781	0.30126953	-0.089599609	0.037109375	-0.17431641	0.012	39197.95	0	0	0.012
965	966	966	Category G	-0.27587891	0.20385742	-0.63598633	0.039306641	0.08984375	0.45629883	0.4	0.012	14/6/2018	14	6	2018	22:54:35	82475	0.3	22	54	35	1633	0.051025391	3.4514648	-0.3425293	0.17919922	-0.84814453	8.6889648	0.22363281	0	0	0	0	0	0	0	0	0	0.93212891	0.067871094	0.30322266	0.066650391	0.024414063	0.2121582	0.012	39197.95	0	0	0.012
966	967	967	Category G	-0.15576172	0.21582031	-0.61181641	0.14160156	0.1184082	0.43701172	0.4	0.012	14/6/2018	14	6	2018	22:54:35	82475	0.4	22	54	35	1461	0.051025391	3.4514648	-0.34228516	0.1796875	-0.84838867	4.3344727	0.3034668	0	0	0	0	0	0	0	0	0	0.93237305	0.067626953	0.45922852	0.18652344	0.035888672	0.23657227	0.012	39197.95	0	0	0.012
967	968	968	Category G	-0.49194336	0.2277832	-0.93579102	0.11914063	0.11303711	0.44238281	0.4	0.012	14/6/2018	14	6	2018	22:54:35	82475	0.5	22	54	35	1461	0.051025391	3.4514648	-0.34375	0.1796875	-0.84863281	2.4084473	0.17797852	0	0	0	0	0	0	0	0	0	0.93334961	0.066650391	0.28271484	-0.14794922	0.047851563	-0.086914063	0.012	39197.95	0	0	0.012
968	969	969	Category G	-0.19189453	0.17993164	-0.77978516	0.093261719	0.10131836	0.4387207	0.41	0.012	14/6/2018	14	6	2018	22:54:35	82475	0.6	22	54	35	1498	0.051025391	3.4514648	-0.34204102	0.17944336	-0.84912109	2.6359863	0.16552734	0	0	0	0	0	0	0	0	0	0.93286133	0.067138672	0.2199707	0.15014648	0.000244141	0.069335938	0.012	39197.95	0	0	0.012
969	970	970	Category G	-0.65991211	0.26391602	-1.0559082	0.091064453	0.10253906	0.44335938	0.41	0.012	14/6/2018	14	6	2018	22:54:35	82475	0.7	22	54	35	1523	0.051025391	3.4514648	-0.34545898	0.1796875	-0.85180664	5.1633301	0.3840332	0	0	0	0	0	0	0	0	0	0.93652344	0.063476563	0.60253906	-0.31420898	0.083984375	-0.20385742	0.012	39197.95	0	0	0.012
970	971	971	Category G	-0.26391602	0.14379883	-0.85180664	0.076660156	0.11083984	0.45751953	0.41	0.012	14/6/2018	14	6	2018	22:54:35	82475	0.8	22	54	35	1510	0.051025391	3.4514648	-0.34545898	0.17919922	-0.85351563	0.19189453	0.089111328	0	0	0	0	0	0	0	0	0	0.93798828	0.062011719	0.11889648	0.081542969	-0.035400391	0.001708984	0.012	39197.95	0	0	0.012
971	972	972	Category G	-0.26391602	0.2277832	-0.68383789	0.11816406	0.12695313	0.42651367	0.41	0.012	14/6/2018	14	6	2018	22:54:35	82475	0.9	22	54	35	1523	0.051025391	3.4514648	-0.34570313	0.17724609	-0.85620117	3.4257813	0.19726563	0	0	0	0	0	0	0	0	0	0.94018555	0.059814453	0.30444336	0.081787109	0.050292969	0.17236328	0.012	39197.95	0	0	0.012
972	973	973	Category G	-0.51586914	0.15576172	-0.88793945	0.12573242	0.10864258	0.4375	0.41	0.012	14/6/2018	14	6	2018	22:54:36	82476	0	22	54	36	1523	0.051025391	3.4514648	-0.35058594	0.17700195	-0.85888672	2.269043	0.16894531	0	0	0	0	0	0	0	0	0	0.94458008	0.055419922	0.21533203	-0.16503906	-0.021240234	-0.028808594	0.012	39197.95	0	0	0.012
973	974	974	Category G	-0.3359375	0.20385742	-0.79199219	0.11181641	0.079101563	0.44482422	0.41	0.012	14/6/2018	14	6	2018	22:54:36	82476	0.1	22	54	36	1510	0.051025391	3.4514648	-0.34375	0.17626953	-0.85424805	1.987793	0.068359375	0	0	0	0	0	0	0	0	0	0.9375	0.0625	0.09765625	0.0078125	0.02734375	0.062255859	0.012	39197.95	0	0	0.012
974	975	975	Category G	-0.46777344	0.25195313	-0.92382813	0.12426758	0.082519531	0.45507813	0.41	0.012	14/6/2018	14	6	2018	22:54:36	82476	0.2	22	54	36	1523	0.051025391	3.4514648	-0.34692383	0.1784668	-0.85620117	2.7216797	0.15649414	0	0	0	0	0	0	0	0	0	0.94091797	0.059082031	0.26147461	-0.12060547	0.073242188	-0.067382813	0.012	39197.95	0	0	0.012
975	976	976	Category G	-0.31176758	0.20385742	-0.82788086	0.11108398	0.092529297	0.44775391	0.41	0.012	14/6/2018	14	6	2018	22:54:36	82476	0.3	22	54	36	1486	0.051025391	3.4514648	-0.34350586	0.17529297	-0.85620117	5.3537598	0.051025391	0	0	0	0	0	0	0	0	0	0.93896484	0.061035156	0.088378906	0.031738281	0.028320313	0.028320313	0.012	39197.95	0	0	0.012
976	977	977	Category G	-0.43188477	0.20385742	-0.77978516	0.109375	0.11499023	0.43920898	0.41	0.012	14/6/2018	14	6	2018	22:54:36	82476	0.4	22	54	36	1474	0.051025391	3.4514648	-0.34545898	0.17797852	-0.85742188	3.1376953	0.11889648	0	0	0	0	0	0	0	0	0	0.94140625	0.05859375	0.18994141	-0.086181641	0.025634766	0.077636719	0.012	39197.95	0	0	0.012
977	978	978	Category G	-0.32397461	0.19189453	-0.85180664	0.10522461	0.10986328	0.43920898	0.41	0.012	14/6/2018	14	6	2018	22:54:36	82476	0.5	22	54	36	1498	0.051025391	3.4514648	-0.34765625	0.1796875	-0.85693359	0.66162109	0.027099609	0	0	0	0	0	0	0	0	0	0.94213867	0.057861328	0.041015625	0.023681641	0.011962891	0.005126953	0.012	39197.95	0	0	0.012
978	979	979	Category G	-0.46777344	0.19189453	-0.97192383	0.080322266	0.11743164	0.43847656	0.42	0.012	14/6/2018	14	6	2018	22:54:36	82476	0.6	22	54	36	1474	0.051025391	3.4514648	-0.34765625	0.18115234	-0.86010742	2.0036621	0.1640625	0	0	0	0	0	0	0	0	0	0.9453125	0.0546875	0.2421875	-0.11987305	0.010498047	-0.11157227	0.012	39197.95	0	0	0.012
979	980	980	Category G	-0.2878418	0.10791016	-0.671875	0.078369141	0.10888672	0.45239258	0.42	0.012	14/6/2018	14	6	2018	22:54:36	82476	0.7	22	54	36	1474	0.051025391	3.4514648	-0.34814453	0.18066406	-0.8605957	6.7851563	0.21118164	0	0	0	0	0	0	0	0	0	0.94580078	0.054199219	0.32202148	0.060302734	-0.072753906	0.1887207	0.012	39197.95	0	0	0.012
980	981	981	Category G	-0.46777344	0.14379883	-0.95996094	0.1015625	0.11694336	0.43920898	0.42	0.012	14/6/2018	14	6	2018	22:54:36	82476	0.8	22	54	36	1474	0.051025391	3.4514648	-0.34838867	0.18164063	-0.86376953	6.4882813	0.15771484	0	0	0	0	0	0	0	0	0	0.94897461	0.051025391	0.25317383	-0.11914063	-0.037841797	-0.095947266	0.012	39197.95	0	0	0.012
981	982	982	Category G	-0.47998047	0.16796875	-0.79199219	0.081787109	0.098388672	0.45141602	0.42	0.012	14/6/2018	14	6	2018	22:54:36	82476	0.9	22	54	36	1474	0.051025391	3.4514648	-0.34204102	0.18017578	-0.8581543	6.9421387	0.15332031	0	0	0	0	0	0	0	0	0	0.94116211	0.058837891	0.21630859	-0.13769531	-0.012207031	0.066162109	0.012	39197.95	0	0	0.012
982	983	983	Category G	-0.32397461	0.26391602	-0.65991211	0.099609375	0.099609375	0.45092773	0.42	0.012	14/6/2018	14	6	2018	22:54:37	82477	0	22	54	37	1498	0.051025391	3.4514648	-0.34619141	0.18237305	-0.859375	8.5388184	0.21655273	0	0	0	0	0	0	0	0	0	0.94433594	0.055664063	0.3034668	0.022216797	0.081298828	0.19946289	0.012	39197.95	0	0	0.012
983	984	984	Category G	-0.55175781	0.16796875	-0.81591797	0.13305664	0.088134766	0.43530273	0.42	0.012	14/6/2018	14	6	2018	22:54:37	82477	0.1	22	54	37	1498	0.051025391	3.4514648	-0.34790039	0.18212891	-0.86010742	10.271729	0.20874023	0	0	0	0	0	0	0	0	0	0.94555664	0.054443359	0.26220703	-0.20361328	-0.014160156	0.044189453	0.012	39197.95	0	0	0.012
984	985	985	Category G	-0.35986328	0.25195313	-0.671875	0.072998047	0.089111328	0.45776367	0.42	0.012	14/6/2018	14	6	2018	22:54:37	82477	0.2	22	54	37	1486	0.051025391	3.4514648	-0.34399414	0.18359375	-0.86108398	11.159424	0.20166016	0	0	0	0	0	0	0	0	0	0.9453125	0.0546875	0.27319336	-0.015625	0.068115234	0.18920898	0.012	39197.95	0	0	0.012
985	986	986	Category G	-0.51586914	0.19189453	-0.89990234	0.091796875	0.079101563	0.45141602	0.42	0.012	14/6/2018	14	6	2018	22:54:37	82477	0.3	22	54	37	1461	0.051025391	3.4514648	-0.34619141	0.18408203	-0.86279297	7.6604004	0.17358398	0	0	0	0	0	0	0	0	0	0.94775391	0.052246094	0.21386719	-0.16943359	0.007568359	-0.036865234	0.012	39197.95	0	0	0.012
986	987	987	Category G	-0.27587891	0.17993164	-0.92382813	0.036621094	0.11694336	0.44848633	0.42	0.012	14/6/2018	14	6	2018	22:54:37	82477	0.4	22	54	37	1412	0.051025391	3.4514648	-0.34375	0.18432617	-0.86157227	8.6774902	0.092285156	0	0	0	0	0	0	0	0	0	0.94580078	0.054199219	0.13476563	0.067871094	-0.004394531	-0.062011719	0.012	39197.95	0	0	0.012
987	988	988	Category G	-0.44384766	0.19189453	-0.97192383	0.047607422	0.097412109	0.45751953	0.42	0.012	14/6/2018	14	6	2018	22:54:37	82477	0.5	22	54	37	1412	0.051025391	3.4514648	-0.34277344	0.18408203	-0.8605957	9.7006836	0.15039063	0	0	0	0	0	0	0	0	0	0.94458008	0.055419922	0.21972656	-0.10107422	0.007568359	-0.11108398	0.012	39197.95	0	0	0.012
988	989	989	Category G	-0.31176758	0.095947266	-0.77978516	0.036132813	0.088378906	0.46020508	0.43	0.012	14/6/2018	14	6	2018	22:54:37	82477	0.6	22	54	37	1388	0.051025391	3.4514648	-0.34326172	0.18505859	-0.86279297	8.0515137	0.12597656	0	0	0	0	0	0	0	0	0	0.94702148	0.052978516	0.20385742	0.031494141	-0.089111328	0.083007813	0.012	39197.95	0	0	0.012
989	990	990	Category G	-0.44384766	0.16796875	-0.89990234	0.082275391	0.091308594	0.46020508	0.43	0.012	14/6/2018	14	6	2018	22:54:37	82477	0.7	22	54	37	1363	0.051513672	3.4289062	-0.33984375	0.18432617	-0.86474609	5.0839844	0.1105957	0	0	0	0	0	0	0	0	0	0.94750977	0.052490234	0.15527344	-0.10375977	-0.016357422	-0.034912109	0.012	39197.95	0	0	0.012
990	991	991	Category G	-0.29980469	0.23999023	-0.73193359	0.068603516	0.075927734	0.44750977	0.43	0.012	14/6/2018	14	6	2018	22:54:37	82477	0.8	22	54	37	1376	0.051513672	3.4289062	-0.34545898	0.18579102	-0.86816406	2.6794434	0.15356445	0	0	0	0	0	0	0	0	0	0.95263672	0.047363281	0.23583984	0.045654297	0.053955078	0.13623047	0.012	39197.95	0	0	0.012
991	992	992	Category G	-0.37182617	0.16796875	-0.93579102	0.072509766	0.091552734	0.45288086	0.43	0.012	14/6/2018	14	6	2018	22:54:37	82477	0.9	22	54	37	1388	0.051513672	3.4289062	-0.34155273	0.18603516	-0.86816406	1.2072754	0.076171875	0	0	0	0	0	0	0	0	0	0.95141602	0.048583984	0.11572266	-0.030029297	-0.018066406	-0.067382813	0.012	39197.95	0	0	0.012
992	993	993	Category G	-0.19189453	0.13183594	-0.89990234	0.02734375	0.098144531	0.45605469	0.43	0.012	14/6/2018	14	6	2018	22:54:38	82478	0	22	54	38	1400	0.051513672	3.4289062	-0.34179688	0.18652344	-0.86669922	1.1535645	0.1628418	0	0	0	0	0	0	0	0	0	0.95019531	0.049804688	0.23779297	0.14990234	-0.0546875	-0.032958984	0.012	39197.95	0	0	0.012
993	994	994	Category G	-0.53979492	0.29980469	-0.92382813	0.033691406	0.081054688	0.45605469	0.43	0.012	14/6/2018	14	6	2018	22:54:38	82478	0.1	22	54	38	1449	0.051513672	3.4289062	-0.34301758	0.1862793	-0.86547852	3.6306152	0.23413086	0	0	0	0	0	0	0	0	0	0.94946289	0.050537109	0.36816406	-0.1965332	0.11328125	-0.058105469	0.012	39197.95	0	0	0.012
994	995	995	Category G	-0.25195313	0.047851563	-0.83984375	0.047851563	0.12353516	0.45703125	0.43	0.012	14/6/2018	14	6	2018	22:54:38	82478	0.2	22	54	38	1461	0.051513672	3.4289062	-0.34472656	0.18652344	-0.8671875	3.2214355	0.16918945	0	0	0	0	0	0	0	0	0	0.95166016	0.048339844	0.2590332	0.092773438	-0.13867188	0.02734375	0.012	39197.95	0	0	0.012
995	996	996	Category G	-0.3359375	0.15576172	-0.81591797	0.10400391	0.13256836	0.44311523	0.43	0.012	14/6/2018	14	6	2018	22:54:38	82478	0.3	22	54	38	1437	0.051513672	3.4289062	-0.34472656	0.18579102	-0.86694336	1.7231445	0.059814453	0	0	0	0	0	0	0	0	0	0.95117188	0.048828125	0.08984375	0.008789063	-0.030029297	0.051025391	0.012	39197.95	0	0	0.012
996	997	997	Category G	-0.45581055	0.13183594	-0.79199219	0.068603516	0.12939453	0.45947266	0.43	0.012	14/6/2018	14	6	2018	22:54:38	82478	0.4	22	54	38	1437	0.051513672	3.4289062	-0.34545898	0.18432617	-0.86352539	2.5039063	0.14160156	0	0	0	0	0	0	0	0	0	0.94824219	0.051757813	0.234375	-0.11010742	-0.052490234	0.071533203	0.012	39197.95	0	0	0.012
997	998	998	Category G	-0.2277832	0.17993164	-0.88793945	0.08984375	0.14257813	0.44311523	0.43	0.012	14/6/2018	14	6	2018	22:54:38	82478	0.5	22	54	38	1425	0.051513672	3.4289062	-0.34741211	0.18457031	-0.86669922	2.7202148	0.12158203	0	0	0	0	0	0	0	0	0	0.95166016	0.048339844	0.14550781	0.11962891	-0.004638672	-0.020996094	0.012	39197.95	0	0	0.012
998	999	999	Category G	-0.41992188	0.2277832	-0.86376953	0.049560547	0.12451172	0.45678711	0.44	0.012	14/6/2018	14	6	2018	22:54:38	82478	0.6	22	54	38	1412	0.051513672	3.4289062	-0.34765625	0.18408203	-0.8659668	2.9101563	0.084228516	0	0	0	0	0	0	0	0	0	0.95117188	0.048828125	0.11816406	-0.072021484	0.043457031	0.002197266	0.012	39197.95	0	0	0.012
999	1000	1000	Category G	-0.37182617	0.071777344	-0.95996094	0.025634766	0.12475586	0.45141602	0.44	0.012	14/6/2018	14	6	2018	22:54:38	82478	0.7	22	54	38	1425	0.051513672	3.4289062	-0.34887695	0.18359375	-0.86547852	3.1933594	0.14794922	0	0	0	0	0	0	0	0	0	0.95117188	0.048828125	0.22900391	-0.022705078	-0.11181641	-0.094238281	0.012	39197.95	0	0	0.012
1000	1001	1001	Category G	-0.2878418	0.13183594	-0.86376953	0.032470703	0.12817383	0.45068359	0.44	0.012	14/6/2018	14	6	2018	22:54:38	82478	0.8	22	54	38	1449	0.051513672	3.4289062	-0.34838867	0.18334961	-0.86523438	6.6940918	0.079589844	0	0	0	0	0	0	0	0	0	0.95068359	0.049316406	0.11401367	0.060546875	-0.051513672	0.001464844	0.012	39197.95	0	0	0.012
1001	1002	1002	Category G	-0.25195313	0.17993164	-0.77978516	0.056396484	0.13574219	0.45141602	0.44	0.012	14/6/2018	14	6	2018	22:54:38	82478	0.9	22	54	38	1449	0.051513672	3.4289062	-0.35009766	0.18212891	-0.86694336	9.8151855	0.13134766	0	0	0	0	0	0	0	0	0	0.95263672	0.047363281	0.18774414	0.098144531	-0.002197266	0.087158203	0.012	39197.95	0	0	0.012
1002	1003	1003	Category G	-0.035888672	0.16796875	-0.7199707	0.1159668	0.13232422	0.44555664	0.44	0.012	14/6/2018	14	6	2018	22:54:39	82479	0	22	54	39	1449	0.051513672	3.4289062	-0.3503418	0.18408203	-0.8659668	7.9746094	0.34692383	0	0	0	0	0	0	0	0	0	0.95214844	0.047851563	0.4765625	0.31445313	-0.016113281	0.14599609	0.012	39197.95	0	0	0.012
1003	1004	1004	Category G	-0.27587891	0.071777344	-0.99584961	0.028808594	0.12304688	0.4453125	0.44	0.012	14/6/2018	14	6	2018	22:54:39	82479	0.1	22	54	39	1437	0.051513672	3.4289062	-0.35229492	0.18457031	-0.86547852	6.8867188	0.18847656	0	0	0	0	0	0	0	0	0	0.95263672	0.047363281	0.31982422	0.076416016	-0.11279297	-0.13012695	0.012	39197.95	0	0	0.012
1004	1005	1005	Category G	-0.49194336	0.25195313	-1.0197754	0.036865234	0.10546875	0.45629883	0.44	0.012	14/6/2018	14	6	2018	22:54:39	82479	0.2	22	54	39	1437	0.051513672	3.4289062	-0.35229492	0.18432617	-0.8659668	6.6401367	0.21826172	0	0	0	0	0	0	0	0	0	0.95288086	0.047119141	0.3605957	-0.1394043	0.067382813	-0.15356445	0.012	39197.95	0	0	0.012
1005	1006	1006	Category G	-0.20385742	0.19189453	-0.74389648	0.026611328	0.11425781	0.44628906	0.44	0.012	14/6/2018	14	6	2018	22:54:39	82479	0.3	22	54	39	1437	0.051513672	3.4289062	-0.35009766	0.18408203	-0.86279297	5.3452148	0.1887207	0	0	0	0	0	0	0	0	0	0.94921875	0.05078125	0.27294922	0.14624023	0.0078125	0.11889648	0.012	39197.95	0	0	0.012
1006	1007	1007	Category G	-0.58789063	0.16796875	-1.0078125	0.076904297	0.11669922	0.44311523	0.44	0.012	14/6/2018	14	6	2018	22:54:39	82479	0.4	22	54	39	1449	0.051513672	3.4289062	-0.34936523	0.18359375	-0.86425781	1.4772949	0.27856445	0	0	0	0	0	0	0	0	0	0.95019531	0.049804688	0.39746094	-0.23828125	-0.015625	-0.14331055	0.012	39197.95	0	0	0.012
1007	1008	1008	Category G	-0.25195313	0.2277832	-0.88793945	-0.011962891	0.090087891	0.45507813	0.44	0.012	14/6/2018	14	6	2018	22:54:39	82479	0.5	22	54	39	1461	0.051513672	3.4289062	-0.35253906	0.18457031	-0.86767578	0.94287109	0.11132813	0	0	0	0	0	0	0	0	0	0.95458984	0.045410156	0.16381836	0.10058594	0.04296875	-0.020019531	0.012	39197.95	0	0	0.012
1008	1009	1009	Category G	-0.58789063	0.21582031	-1.0197754	0.047851563	0.087890625	0.45336914	0.45	0.012	14/6/2018	14	6	2018	22:54:39	82479	0.6	22	54	39	1449	0.051513672	3.4289062	-0.35131836	0.18359375	-0.86743164	1.7797852	0.28295898	0	0	0	0	0	0	0	0	0	0.95385742	0.046142578	0.4206543	-0.23632813	0.031982422	-0.15209961	0.012	39197.95	0	0	0.012
1009	1010	1010	Category G	-0.19189453	0.19189453	-0.81591797	0.029296875	0.10375977	0.45019531	0.45	0.012	14/6/2018	14	6	2018	22:54:39	82479	0.7	22	54	39	1437	0.051513672	3.4289062	-0.35400391	0.18408203	-0.86865234	3.956543	0.1706543	0	0	0	0	0	0	0	0	0	0.95581055	0.044189453	0.22265625	0.16210938	0.007568359	0.052734375	0.012	39197.95	0	0	0.012
1010	1011	1011	Category G	-0.57592773	0.13183594	-1.0197754	0.12573242	0.1328125	0.44482422	0.45	0.012	14/6/2018	14	6	2018	22:54:39	82479	0.8	22	54	39	1437	0.051513672	3.4289062	-0.34838867	0.18334961	-0.86572266	6.4194336	0.27929688	0	0	0	0	0	0	0	0	0	0.95117188	0.048828125	0.43286133	-0.22729492	-0.051513672	-0.15380859	0.012	39197.95	0	0	0.012
1011	1012	1012	Category G	-0.32397461	0.21582031	-0.88793945	0.034423828	0.15820313	0.45092773	0.45	0.012	14/6/2018	14	6	2018	22:54:39	82479	0.9	22	54	39	1474	0.051513672	3.4289062	-0.34985352	0.18359375	-0.8659668	8.0649414	0.046630859	0	0	0	0	0	0	0	0	0	0.9519043	0.048095703	0.079833984	0.025878906	0.031982422	-0.021728516	0.012	39197.95	0	0	0.012
1012	1013	1013	Category G	-0.19189453	0.14379883	-0.83984375	0.095947266	0.12060547	0.45385742	0.45	0.012	14/6/2018	14	6	2018	22:54:40	82480	0	22	54	40	1498	0.051513672	3.4289062	-0.3503418	0.18359375	-0.8684082	5.5671387	0.16601563	0	0	0	0	0	0	0	0	0	0.9543457	0.045654297	0.22705078	0.15844727	-0.039794922	0.028564453	0.012	39197.95	0	0	0.012
1013	1014	1014	Category G	-0.53979492	0.34790039	-1.0678711	0.050048828	0.11669922	0.45605469	0.45	0.012	14/6/2018	14	6	2018	22:54:40	82480	0.1	22	54	40	1535	0.051513672	3.4289062	-0.34912109	0.18408203	-0.86816406	4.4121094	0.32055664	0	0	0	0	0	0	0	0	0	0.95385742	0.046142578	0.55371094	-0.19042969	0.16357422	-0.19946289	0.012	39197.95	0	0	0.012
1014	1015	1015	Category G	-0.2277832	0.095947266	-0.89990234	0.015869141	0.11767578	0.45898438	0.45	0.012	14/6/2018	14	6	2018	22:54:40	82480	0.2	22	54	40	1559	0.051513672	3.4289062	-0.34936523	0.18334961	-0.86816406	3.4631348	0.15307617	0	0	0	0	0	0	0	0	0	0.95385742	0.046142578	0.24072266	0.12158203	-0.087402344	-0.031494141	0.012	39197.95	0	0	0.012
1015	1016	1016	Category G	-0.29980469	0.21582031	-0.73193359	0.089111328	0.086914063	0.45043945	0.45	0.012	14/6/2018	14	6	2018	22:54:40	82480	0.3	22	54	40	1535	0.051513672	3.4289062	-0.34692383	0.18334961	-0.86889648	0.12939453	0.1484375	0	0	0	0	0	0	0	0	0	0.95336914	0.046630859	0.21655273	0.047119141	0.032226563	0.13696289	0.012	39197.95	0	0	0.012
1016	1017	1017	Category G	-0.50390625	0.26391602	-0.73193359	0.12524414	0.097167969	0.43945313	0.45	0.012	14/6/2018	14	6	2018	22:54:40	82480	0.4	22	54	40	1498	0.051513672	3.4289062	-0.34619141	0.18334961	-0.86889648	3.5334473	0.22363281	0	0	0	0	0	0	0	0	0	0.953125	0.046875	0.375	-0.1574707	0.080322266	0.13696289	0.012	39197.95	0	0	0.012
1017	1018	1018	Category G	-0.19189453	0.20385742	-1.0078125	0.057128906	0.096191406	0.45581055	0.45	0.012	14/6/2018	14	6	2018	22:54:40	82480	0.5	22	54	40	1449	0.051513672	3.4289062	-0.34570313	0.18408203	-0.87011719	6.1535645	0.20727539	0	0	0	0	0	0	0	0	0	0.9543457	0.045654297	0.31103516	0.15380859	0.01953125	-0.13745117	0.012	39197.95	0	0	0.012
1018	1019	1019	Category G	-0.40795898	0.14379883	-1.0439453	0.03515625	0.092529297	0.46411133	0.46	0.012	14/6/2018	14	6	2018	22:54:40	82480	0.6	22	54	40	1461	0.051513672	3.4289062	-0.34619141	0.18432617	-0.86938477	8.3151855	0.18920898	0	0	0	0	0	0	0	0	0	0.95385742	0.046142578	0.27661133	-0.061523438	-0.040527344	-0.17431641	0.012	39197.95	0	0	0.012
1019	1020	1020	Category G	-0.31176758	0.26391602	-0.93579102	0.021728516	0.084960938	0.46166992	0.46	0.012	14/6/2018	14	6	2018	22:54:40	82480	0.7	22	54	40	1474	0.051513672	3.4289062	-0.34326172	0.18457031	-0.86621094	8.5244141	0.10986328	0	0	0	0	0	0	0	0	0	0.94995117	0.050048828	0.18017578	0.031494141	0.079101563	-0.069335938	0.012	39197.95	0	0	0.012
1020	1021	1021	Category G	-0.10791016	0.071777344	-0.7199707	0.080078125	0.099121094	0.44921875	0.46	0.012	14/6/2018	14	6	2018	22:54:40	82480	0.8	22	54	40	1474	0.051513672	3.4289062	-0.34472656	0.18554688	-0.86889648	6.3691406	0.30224609	0	0	0	0	0	0	0	0	0	0.953125	0.046875	0.5	0.23681641	-0.11376953	0.14892578	0.012	39197.95	0	0	0.012
1021	1022	1022	Category G	-0.58789063	0.43188477	-0.79199219	0.099121094	0.10253906	0.45288086	0.46	0.012	14/6/2018	14	6	2018	22:54:40	82480	0.9	22	54	40	1510	0.051513672	3.4289062	-0.34326172	0.18603516	-0.86791992	4.831543	0.35473633	0	0	0	0	0	0	0	0	0	0.9519043	0.048095703	0.56616211	-0.24438477	0.24560547	0.075927734	0.012	39197.95	0	0	0.012
1022	1023	1023	Category G	-0.23999023	0.083984375	-0.76782227	0.067626953	0.11083984	0.44799805	0.46	0.012	14/6/2018	14	6	2018	22:54:41	82481	0	22	54	41	1486	0.051513672	3.4289062	-0.34155273	0.1862793	-0.87011719	2.427002	0.17675781	0	0	0	0	0	0	0	0	0	0.953125	0.046875	0.30639648	0.1015625	-0.10229492	0.10229492	0.012	39197.95	0	0	0.012
1023	1024	1024	Category G	-0.43188477	0.34790039	-1.0319824	0.071289063	0.084960938	0.45800781	0.46	0.012	14/6/2018	14	6	2018	22:54:41	82481	0.1	22	54	41	1437	0.051513672	3.4289062	-0.34033203	0.18481445	-0.86889648	0.21166992	0.24755859	0	0	0	0	0	0	0	0	0	0.95141602	0.048583984	0.41699219	-0.091308594	0.1628418	-0.1628418	0.012	39197.95	0	0	0.012
1024	1025	1025	Category G	-0.35986328	0.083984375	-0.86376953	0.054931641	0.092041016	0.45556641	0.46	0.012	14/6/2018	14	6	2018	22:54:41	82481	0.2	22	54	41	1437	0.051513672	3.4289062	-0.33837891	0.18554688	-0.87011719	2.6713867	0.10375977	0	0	0	0	0	0	0	0	0	0.9519043	0.048095703	0.12915039	-0.021240234	-0.1015625	0.006347656	0.012	39197.95	0	0	0.012
1025	1026	1026	Category G	-0.37182617	0.16796875	-0.88793945	0.057617188	0.080810547	0.46069336	0.46	0.012	14/6/2018	14	6	2018	22:54:41	82481	0.3	22	54	41	1375	0.051513672	3.4289062	-0.33691406	0.18481445	-0.87329102	5.0075684	0.041259766	0	0	0	0	0	0	0	0	0	0.95410156	0.045898438	0.066162109	-0.034667969	-0.016845703	-0.014404297	0.012	39197.95	0	0	0.012
1026	1027	1027	Category G	-0.29980469	0.19189453	-0.83984375	0.061279297	0.099609375	0.44970703	0.46	0.012	14/6/2018	14	6	2018	22:54:41	82481	0.4	22	54	41	1363	0.051513672	3.4289062	-0.33300781	0.18505859	-0.87402344	2.3886719	0.048339844	0	0	0	0	0	0	0	0	0	0.95361328	0.046386719	0.07421875	0.033203125	0.006591797	0.034179688	0.012	39197.95	0	0	0.012
1027	1028	1028	Category G	-0.47998047	0.17993164	-0.99584961	0.087646484	0.10620117	0.4543457	0.47	0.012	14/6/2018	14	6	2018	22:54:41	82481	0.5	22	54	41	1400	0.051269531	3.4595215	-0.33374023	0.18554688	-0.87475586	3.5585938	0.18969727	0	0	0	0	0	0	0	0	0	0.95458984	0.045410156	0.27246094	-0.14599609	-0.005615234	-0.12084961	0.012	39197.95	0	0	0.012
1028	1029	1029	Category G	-0.023925781	0.17993164	-0.82788086	0.053710938	0.13134766	0.44604492	0.47	0.012	14/6/2018	14	6	2018	22:54:41	82481	0.6	22	54	41	1400	0.051269531	3.4595215	-0.32958984	0.18554688	-0.86938477	6.4172363	0.30859375	0	0	0	0	0	0	0	0	0	0.94799805	0.052001953	0.3527832	0.30566406	-0.005615234	0.041503906	0.012	39197.95	0	0	0.012
1029	1030	1030	Category G	-0.91186523	0.17993164	-1.2358398	0.087402344	0.10766602	0.44335938	0.47	0.012	14/6/2018	14	6	2018	22:54:41	82481	0.7	22	54	41	1425	0.051269531	3.4595215	-0.33032227	0.18652344	-0.87084961	2.3759766	0.6862793	0	0	0	0	0	0	0	0	0	0.94995117	0.050048828	0.95263672	-0.58129883	-0.006591797	-0.36474609	0.012	39197.95	0	0	0.012
1030	1031	1031	Category G	0.011962891	0.17993164	-0.82788086	-0.01953125	0.13232422	0.45361328	0.47	0.012	14/6/2018	14	6	2018	22:54:41	82481	0.8	22	54	41	1412	0.051269531	3.4595215	-0.32739258	0.18701172	-0.87060547	3.4489746	0.34204102	0	0	0	0	0	0	0	0	0	0.94873047	0.051269531	0.38916016	0.33935547	-0.007080078	0.042724609	0.012	39197.95	0	0	0.012
1031	1032	1032	Category G	-0.39599609	0.17993164	-0.79199219	0.10083008	0.11694336	0.43896484	0.47	0.012	14/6/2018	14	6	2018	22:54:41	82481	0.9	22	54	41	1400	0.051269531	3.4595215	-0.32739258	0.18676758	-0.87182617	3.4331055	0.10522461	0	0	0	0	0	0	0	0	0	0.94970703	0.050292969	0.15527344	-0.068359375	-0.006835938	0.079833984	0.012	39197.95	0	0	0.012
1032	1033	1033	Category G	-0.35986328	0.16796875	-0.76782227	0.051025391	0.12255859	0.43969727	0.47	0.012	14/6/2018	14	6	2018	22:54:42	82482	0	22	54	42	1400	0.051269531	3.4595215	-0.32397461	0.18676758	-0.87084961	2.909668	0.11083984	0	0	0	0	0	0	0	0	0	0.94799805	0.052001953	0.15795898	-0.035644531	-0.018798828	0.10302734	0.012	39197.95	0	0	0.012
1033	1034	1034	Category G	-0.39599609	0.21582031	-1.0197754	0.02734375	0.11767578	0.44921875	0.47	0.012	14/6/2018	14	6	2018	22:54:42	82482	0.1	22	54	42	1437	0.051269531	3.4595215	-0.32470703	0.1875	-0.87084961	0.48754883	0.16723633	0	0	0	0	0	0	0	0	0	0.94824219	0.051757813	0.24780273	-0.071044922	0.028076172	-0.14868164	0.012	39197.95	0	0	0.012
1034	1035	1035	Category G	-0.20385742	0.14379883	-0.83984375	0.040283203	0.11450195	0.45361328	0.47	0.012	14/6/2018	14	6	2018	22:54:42	82482	0.2	22	54	42	1461	0.051269531	3.4595215	-0.32177734	0.18603516	-0.87207031	2.0339355	0.12939453	0	0	0	0	0	0	0	0	0	0.94799805	0.052001953	0.19262695	0.11791992	-0.042236328	0.032226563	0.012	39197.95	0	0	0.012
1035	1036	1036	Category G	-0.34790039	0.095947266	-0.79199219	0.046630859	0.11743164	0.45483398	0.47	0.012	14/6/2018	14	6	2018	22:54:42	82482	0.3	22	54	42	1461	0.051269531	3.4595215	-0.32128906	0.18798828	-0.87133789	0.61499023	0.12451172	0	0	0	0	0	0	0	0	0	0.94775391	0.052246094	0.19799805	-0.026367188	-0.092041016	0.079345703	0.012	39197.95	0	0	0.012
1036	1037	1037	Category G	-0.44384766	0.20385742	-1.0559082	0.026367188	0.13110352	0.45263672	0.47	0.012	14/6/2018	14	6	2018	22:54:42	82482	0.4	22	54	42	1486	0.051269531	3.4595215	-0.31982422	0.1887207	-0.87060547	0.033691406	0.22338867	0	0	0	0	0	0	0	0	0	0.9465332	0.053466797	0.32421875	-0.1237793	0.014892578	-0.18505859	0.012	39197.95	0	0	0.012
1037	1038	1038	Category G	-0.14379883	0.083984375	-0.73193359	0.034423828	0.15185547	0.44604492	0.47	0.012	14/6/2018	14	6	2018	22:54:42	82482	0.5	22	54	42	1461	0.051269531	3.4595215	-0.31665039	0.18969727	-0.87011719	1.9291992	0.24536133	0	0	0	0	0	0	0	0	0	0.9453125	0.0546875	0.41723633	0.17285156	-0.10571289	0.13818359	0.012	39197.95	0	0	0.012
1038	1039	1039	Category G	-0.29980469	0.10791016	-0.81591797	0.11279297	0.11572266	0.44213867	0.48	0.012	14/6/2018	14	6	2018	22:54:42	82482	0.6	22	54	42	1461	0.051269531	3.4595215	-0.31738281	0.18945313	-0.87182617	2.0217285	0.10058594	0	0	0	0	0	0	0	0	0	0.94702148	0.052978516	0.15527344	0.017578125	-0.081542969	0.055908203	0.012	39197.95	0	0	0.012
1039	1040	1040	Category G	-0.34790039	0.19189453	-0.88793945	0.064941406	0.13110352	0.44824219	0.48	0.012	14/6/2018	14	6	2018	22:54:42	82482	0.7	22	54	42	1498	0.051269531	3.4595215	-0.31738281	0.19018555	-0.87353516	0.75439453	0.033447266	0	0	0	0	0	0	0	0	0	0.94873047	0.051269531	0.045898438	-0.030273438	0.001464844	-0.014160156	0.012	39197.95	0	0	0.012
1040	1041	1041	Category G	-0.31176758	0.14379883	-0.91186523	0.031982422	0.12060547	0.45336914	0.48	0.012	14/6/2018	14	6	2018	22:54:42	82482	0.8	22	54	42	1486	0.051269531	3.4595215	-0.31469727	0.19213867	-0.87084961	2.7260742	0.063232422	0	0	0	0	0	0	0	0	0	0.94580078	0.054199219	0.092285156	0.002929688	-0.048339844	-0.040771484	0.012	39197.95	0	0	0.012
1041	1042	1042	Category G	-0.32397461	0.17993164	-0.92382813	0.023193359	0.11791992	0.44921875	0.48	0.012	14/6/2018	14	6	2018	22:54:42	82482	0.9	22	54	42	1498	0.051269531	3.4595215	-0.31396484	0.1940918	-0.86914063	3.7121582	0.057128906	0	0	0	0	0	0	0	0	0	0.94433594	0.055664063	0.078613281	-0.009765625	-0.014160156	-0.054443359	0.012	39197.95	0	0	0.012
1042	1043	1043	Category G	-0.16796875	0.21582031	-0.65991211	0.076171875	0.11938477	0.44458008	0.48	0.012	14/6/2018	14	6	2018	22:54:43	82483	0	22	54	43	1486	0.051269531	3.4595215	-0.31420898	0.1953125	-0.86938477	4.4709473	0.25634766	0	0	0	0	0	0	0	0	0	0.94482422	0.055175781	0.37646484	0.14624023	0.020263672	0.20947266	0.012	39197.95	0	0	0.012
1043	1044	1044	Category G	-0.39599609	0.2277832	-0.95996094	0.086181641	0.1027832	0.4543457	0.48	0.012	14/6/2018	14	6	2018	22:54:43	82483	0.1	22	54	43	1461	0.051269531	3.4595215	-0.31665039	0.19555664	-0.87084961	4.8652344	0.12329102	0	0	0	0	0	0	0	0	0	0.94702148	0.052978516	0.20019531	-0.079101563	0.031982422	-0.088867188	0.012	39197.95	0	0	0.012
1044	1045	1045	Category G	-0.23999023	0.19189453	-0.77978516	0.016845703	0.1105957	0.45581055	0.48	0.012	14/6/2018	14	6	2018	22:54:43	82483	0.2	22	54	43	1461	0.051269531	3.4595215	-0.31835938	0.19726563	-0.87207031	5.3911133	0.12109375	0	0	0	0	0	0	0	0	0	0.94921875	0.05078125	0.17626953	0.078369141	-0.005371094	0.092285156	0.012	39197.95	0	0	0.012
1045	1046	1046	Category G	-0.21582031	0.17993164	-0.75585938	0.091308594	0.10791016	0.45581055	0.48	0.012	14/6/2018	14	6	2018	22:54:43	82483	0.3	22	54	43	1474	0.051269531	3.4595215	-0.31640625	0.19677734	-0.87011719	6.9243164	0.15307617	0	0	0	0	0	0	0	0	0	0.9465332	0.053466797	0.23193359	0.10058594	-0.016845703	0.11425781	0.012	39197.95	0	0	0.012
1046	1047	1047	Category G	-0.41992188	0.2878418	-0.87597656	0.083251953	0.11743164	0.44750977	0.48	0.012	14/6/2018	14	6	2018	22:54:43	82483	0.4	22	54	43	1461	0.051269531	3.4595215	-0.31616211	0.19726563	-0.86987305	3.1142578	0.13745117	0	0	0	0	0	0	0	0	0	0.94628906	0.053710938	0.19995117	-0.10351563	0.090332031	-0.005859375	0.012	39197.95	0	0	0.012
1047	1048	1048	Category G	-0.38378906	0.15576172	-0.92382813	0.040771484	0.10375977	0.45458984	0.48	0.012	14/6/2018	14	6	2018	22:54:43	82483	0.5	22	54	43	1461	0.051269531	3.4595215	-0.31396484	0.19897461	-0.86767578	2.3818359	0.099365234	0	0	0	0	0	0	0	0	0	0.94384766	0.056152344	0.16894531	-0.069580078	-0.043212891	-0.055908203	0.012	39197.95	0	0	0.012
1048	1049	1049	Category G	-0.41992188	0.21582031	-0.86376953	0.063964844	0.10131836	0.44995117	0.49	0.012	14/6/2018	14	6	2018	22:54:43	82483	0.6	22	54	43	1461	0.051269531	3.4595215	-0.3137207	0.19873047	-0.86743164	3.6447754	0.10742188	0	0	0	0	0	0	0	0	0	0.94360352	0.056396484	0.12695313	-0.10595703	0.016845703	0.003662109	0.012	39197.95	0	0	0.012
1049	1050	1050	Category G	-0.20385742	0.20385742	-0.82788086	0.074462891	0.11132813	0.44311523	0.49	0.012	14/6/2018	14	6	2018	22:54:43	82483	0.7	22	54	43	1461	0.051269531	3.4595215	-0.3112793	0.19848633	-0.86499023	2.0185547	0.11376953	0	0	0	0	0	0	0	0	0	0.94042969	0.059570313	0.14990234	0.10742188	0.005126953	0.037109375	0.012	39197.95	0	0	0.012
1050	1051	1051	Category G	-0.38378906	0.16796875	-0.87597656	0.095947266	0.11621094	0.44970703	0.49	0.012	14/6/2018	14	6	2018	22:54:43	82483	0.8	22	54	43	1449	0.051269531	3.4595215	-0.3137207	0.20068359	-0.86621094	1.1223145	0.077880859	0	0	0	0	0	0	0	0	0	0.94287109	0.057128906	0.11230469	-0.069824219	-0.032714844	-0.009521484	0.012	39197.95	0	0	0.012
1051	1052	1052	Category G	-0.31176758	0.21582031	-0.87597656	0.075927734	0.12451172	0.44848633	0.49	0.012	14/6/2018	14	6	2018	22:54:43	82483	0.9	22	54	43	1449	0.051269531	3.4595215	-0.30981445	0.2019043	-0.86450195	2.7353516	0.017822266	0	0	0	0	0	0	0	0	0	0.94042969	0.059570313	0.026855469	-0.001708984	0.013671875	-0.011230469	0.012	39197.95	0	0	0.012
1052	1053	1053	Category G	-0.40795898	0.20385742	-0.87597656	0.067626953	0.11889648	0.45117188	0.49	0.012	14/6/2018	14	6	2018	22:54:44	82484	0	22	54	44	1437	0.051269531	3.4595215	-0.30981445	0.20336914	-0.8659668	1.3288574	0.098388672	0	0	0	0	0	0	0	0	0	0.94213867	0.057861328	0.1081543	-0.097900391	0.000244141	-0.009765625	0.012	39197.95	0	0	0.012
1053	1054	1054	Category G	-0.35986328	0.14379883	-0.79199219	0.071044922	0.11669922	0.45336914	0.49	0.012	14/6/2018	14	6	2018	22:54:44	82484	0.1	22	54	44	1425	0.051269531	3.4595215	-0.31201172	0.20483398	-0.86694336	1.8994141	0.10791016	0	0	0	0	0	0	0	0	0	0.94384766	0.056152344	0.18408203	-0.047607422	-0.061035156	0.074951172	0.012	39197.95	0	0	0.012
1054	1055	1055	Category G	-0.27587891	0.25195313	-0.97192383	0.051757813	0.10498047	0.45605469	0.49	0.012	14/6/2018	14	6	2018	22:54:44	82484	0.2	22	54	44	1486	0.051269531	3.4595215	-0.31005859	0.20361328	-0.86547852	2.9475098	0.12158203	0	0	0	0	0	0	0	0	0	0.94165039	0.058349609	0.1887207	0.034179688	0.048095703	-0.10620117	0.012	39197.95	0	0	0.012
1055	1056	1056	Category G	-0.25195313	0.20385742	-0.82788086	0.053710938	0.097412109	0.45947266	0.49	0.012	14/6/2018	14	6	2018	22:54:44	82484	0.3	22	54	44	1498	0.051269531	3.4595215	-0.31030273	0.20605469	-0.86352539	2.6931152	0.068603516	0	0	0	0	0	0	0	0	0	0.94067383	0.059326172	0.096679688	0.058349609	-0.002197266	0.035644531	0.012	39197.95	0	0	0.012
1056	1057	1057	Category G	-0.38378906	0.25195313	-0.88793945	0.0390625	0.10546875	0.45654297	0.49	0.012	14/6/2018	14	6	2018	22:54:44	82484	0.4	22	54	44	1510	0.051269531	3.4595215	-0.31225586	0.20678711	-0.86401367	0.13989258	0.087646484	0	0	0	0	0	0	0	0	0	0.94165039	0.058349609	0.14038086	-0.071289063	0.044921875	-0.023681641	0.012	39197.95	0	0	0.012
1057	1058	1058	Category G	-0.35986328	0.2277832	-0.79199219	0.055908203	0.10839844	0.45361328	0.49	0.012	14/6/2018	14	6	2018	22:54:44	82484	0.5	22	54	44	1498	0.051269531	3.4595215	-0.30932617	0.20581055	-0.86547852	1.1726074	0.091796875	0	0	0	0	0	0	0	0	0	0.94189453	0.058105469	0.14575195	-0.050292969	0.021728516	0.073486328	0.012	39197.95	0	0	0.012
1058	1059	1059	Category G	-0.23999023	0.20385742	-0.70776367	0.083984375	0.10424805	0.45043945	0.5	0.012	14/6/2018	14	6	2018	22:54:44	82484	0.6	22	54	44	1474	0.051269531	3.4595215	-0.3112793	0.20581055	-0.86279297	0.48388672	0.1706543	0	0	0	0	0	0	0	0	0	0.94018555	0.059814453	0.22827148	0.071289063	-0.001953125	0.1550293	0.012	39197.95	0	0	0.012
1059	1060	1060	Category G	-0.40795898	0.19189453	-0.89990234	0.092285156	0.094482422	0.45336914	0.5	0.012	14/6/2018	14	6	2018	22:54:44	82484	0.7	22	54	44	1474	0.051269531	3.4595215	-0.30957031	0.20751953	-0.86083984	0.89257813	0.10668945	0	0	0	0	0	0	0	0	0	0.93823242	0.061767578	0.15283203	-0.098144531	-0.015625	-0.038818359	0.012	39197.95	0	0	0.012
1060	1061	1061	Category G	-0.34790039	0.17993164	-0.87597656	0.055908203	0.10668945	0.44970703	0.5	0.012	14/6/2018	14	6	2018	22:54:44	82484	0.8	22	54	44	1461	0.051269531	3.4595215	-0.30957031	0.20751953	-0.85961914	0.55517578	0.049560547	0	0	0	0	0	0	0	0	0	0.93701172	0.062988281	0.081787109	-0.038085938	-0.027587891	-0.016113281	0.012	39197.95	0	0	0.012
1061	1062	1062	Category G	-0.3359375	0.19189453	-0.95996094	0.065185547	0.11889648	0.44921875	0.5	0.012	14/6/2018	14	6	2018	22:54:44	82484	0.9	22	54	44	1461	0.051269531	3.4595215	-0.31152344	0.20996094	-0.86230469	0.003173828	0.10180664	0	0	0	0	0	0	0	0	0	0.94067383	0.059326172	0.13964844	-0.024169922	-0.018066406	-0.097412109	0.012	39197.95	0	0	0.012
1062	1063	1063	Category G	-0.23999023	0.14379883	-0.57592773	0.069335938	0.12402344	0.45239258	0.5	0.012	14/6/2018	14	6	2018	22:54:45	82485	0	22	54	45	1461	0.051269531	3.4595215	-0.30810547	0.20849609	-0.86376953	0.86694336	0.30273438	0	0	0	0	0	0	0	0	0	0.94042969	0.059570313	0.42089844	0.068115234	-0.064697266	0.2878418	0.012	39197.95	0	0	0.012
1063	1064	1064	Category G	-0.39599609	0.21582031	-0.89990234	0.094970703	0.12573242	0.44287109	0.5	0.012	14/6/2018	14	6	2018	22:54:45	82485	0.111	22	54	45	1474	0.051269531	3.4595215	-0.30688477	0.20996094	-0.86328125	0.021972656	0.096435547	0	0	0	0	0	0	0	0	0	0.93994141	0.060058594	0.13110352	-0.088867188	0.005615234	-0.036376953	0.012	39197.95	0	0	0.012
1064	1065	1065	Category G	-0.23999023	0.20385742	-0.92382813	0.036376953	0.12890625	0.44555664	0.5	0.012	14/6/2018	14	6	2018	22:54:45	82485	0.222	22	54	45	1510	0.051269531	3.4595215	-0.30664063	0.20849609	-0.86230469	2.3186035	0.090820313	0	0	0	0	0	0	0	0	0	0.9387207	0.061279297	0.1328125	0.066650391	-0.004638672	-0.061279297	0.012	39197.95	0	0	0.012
1065	1066	1066	Category G	-0.20385742	0.21582031	-0.97192383	0.01953125	0.11547852	0.44506836	0.5	0.012	14/6/2018	14	6	2018	22:54:45	82485	0.333	22	54	45	1510	0.051757813	3.4514648	-0.30566406	0.21044922	-0.86376953	3.5935059	0.1484375	0	0	0	0	0	0	0	0	0	0.94018555	0.059814453	0.21508789	0.10180664	0.005126953	-0.10791016	0.012	39197.95	0	0	0.012
1066	1067	1067	Category G	-0.32397461	0.20385742	-0.98388672	0.059082031	0.10668945	0.4519043	0.5	0.012	14/6/2018	14	6	2018	22:54:45	82485	0.444	22	54	45	1510	0.051757813	3.4514648	-0.3034668	0.21142578	-0.86083984	3.2202148	0.12475586	0	0	0	0	0	0	0	0	0	0.93676758	0.063232422	0.15112305	-0.020263672	-0.007568359	-0.12280273	0.012	39197.95	0	0	0.012
1067	1068	1068	Category G	-0.11987305	0.19189453	-0.52783203	0.041259766	0.12573242	0.45874023	0.51	0.012	14/6/2018	14	6	2018	22:54:45	82485	0.555	22	54	45	1486	0.051757813	3.4514648	-0.30175781	0.21191406	-0.86206055	2.4580078	0.38110352	0	0	0	0	0	0	0	0	0	0.93774414	0.062255859	0.53637695	0.18188477	-0.020019531	0.33422852	0.012	39197.95	0	0	0.012
1068	1069	1069	Category G	-0.37182617	0.17993164	-0.91186523	0.087402344	0.11645508	0.45361328	0.51	0.012	14/6/2018	14	6	2018	22:54:45	82485	0.666	22	54	45	1461	0.051757813	3.4514648	-0.29882813	0.21240234	-0.86010742	3.3183594	0.094970703	0	0	0	0	0	0	0	0	0	0.93505859	0.064941406	0.15698242	-0.072753906	-0.032470703	-0.051513672	0.012	39197.95	0	0	0.012
1069	1070	1070	Category G	-0.20385742	0.20385742	-0.86376953	-0.007568359	0.12207031	0.44873047	0.51	0.012	14/6/2018	14	6	2018	22:54:45	82485	0.777	22	54	45	1474	0.051757813	3.4514648	-0.30517578	0.21313477	-0.86083984	4.3996582	0.10180664	0	0	0	0	0	0	0	0	0	0.93798828	0.062011719	0.11352539	0.10131836	-0.009277344	-0.002685547	0.012	39197.95	0	0	0.012
1070	1071	1071	Category G	-0.29980469	0.2277832	-0.82788086	0.041748047	0.12548828	0.45361328	0.51	0.012	14/6/2018	14	6	2018	22:54:45	82485	0.888	22	54	45	1461	0.051757813	3.4514648	-0.29492188	0.21362305	-0.85375977	5.2375488	0.029785156	0	0	0	0	0	0	0	0	0	0.9284668	0.071533203	0.044677734	-0.004638672	0.013916016	0.025878906	0.012	39197.95	0	0	0.012
1071	1072	1072	Category G	-0.095947266	0.16796875	-0.87597656	-0.001464844	0.11938477	0.45068359	0.51	0.012	14/6/2018	14	6	2018	22:54:46	82486	0	22	54	46	1449	0.051757813	3.4514648	-0.29833984	0.21435547	-0.85473633	4.7109375	0.20874023	0	0	0	0	0	0	0	0	0	0.93041992	0.069580078	0.27026367	0.20239258	-0.046386719	-0.020996094	0.012	39197.95	0	0	0.012
1072	1073	1073	Category G	-0.26391602	0.19189453	-0.88793945	0.034423828	0.12207031	0.44848633	0.51	0.012	14/6/2018	14	6	2018	22:54:46	82486	0.1	22	54	46	1437	0.051757813	3.4514648	-0.29711914	0.21386719	-0.85620117	4.4199219	0.051025391	0	0	0	0	0	0	0	0	0	0.93139648	0.068603516	0.086914063	0.033203125	-0.021972656	-0.031494141	0.012	39197.95	0	0	0.012
1073	1074	1074	Category G	-0.2878418	0.17993164	-1.0319824	-0.007568359	0.12402344	0.44946289	0.51	0.012	14/6/2018	14	6	2018	22:54:46	82486	0.2	22	54	46	1437	0.051757813	3.4514648	-0.29760742	0.21484375	-0.85888672	3.4362793	0.17675781	0	0	0	0	0	0	0	0	0	0.93408203	0.065917969	0.21777344	0.009765625	-0.034912109	-0.17285156	0.012	39197.95	0	0	0.012
1074	1075	1075	Category G	-0.2277832	0.20385742	-0.77978516	0.021240234	0.10839844	0.45703125	0.51	0.012	14/6/2018	14	6	2018	22:54:46	82486	0.3	22	54	46	1461	0.051757813	3.4514648	-0.2956543	0.21459961	-0.85668945	2.2514648	0.10302734	0	0	0	0	0	0	0	0	0	0.93139648	0.068603516	0.15576172	0.067871094	-0.010742188	0.076904297	0.012	39197.95	0	0	0.012
1075	1076	1076	Category G	-0.20385742	0.21582031	-0.74389648	0.068603516	0.11352539	0.4440918	0.51	0.012	14/6/2018	14	6	2018	22:54:46	82486	0.4	22	54	46	1474	0.051757813	3.4514648	-0.29882813	0.21459961	-0.85571289	0.66235352	0.14672852	0	0	0	0	0	0	0	0	0	0.93139648	0.068603516	0.20800781	0.094970703	0.000976563	0.11181641	0.012	39197.95	0	0	0.012
1076	1077	1077	Category G	-0.21582031	0.21582031	-0.75585938	0.088623047	0.10888672	0.45458984	0.51	0.012	14/6/2018	14	6	2018	22:54:46	82486	0.5	22	54	46	1474	0.051757813	3.4514648	-0.29711914	0.21630859	-0.85644531	1.458252	0.12939453	0	0	0	0	0	0	0	0	0	0.93188477	0.068115234	0.18261719	0.081298828	-0.000488281	0.10058594	0.012	39197.95	0	0	0.012
1077	1078	1078	Category G	-0.27587891	0.15576172	-1.0319824	0.045410156	0.10961914	0.44750977	0.52	0.012	14/6/2018	14	6	2018	22:54:46	82486	0.6	22	54	46	1474	0.051757813	3.4514648	-0.29614258	0.21630859	-0.85522461	1.4067383	0.18774414	0	0	0	0	0	0	0	0	0	0.93066406	0.069335938	0.25756836	0.020263672	-0.060546875	-0.17651367	0.012	39197.95	0	0	0.012
1078	1079	1079	Category G	-0.43188477	0.2878418	-0.99584961	0.021240234	0.098632813	0.45581055	0.52	0.012	14/6/2018	14	6	2018	22:54:46	82486	0.7	22	54	46	1474	0.051757813	3.4514648	-0.29882813	0.21801758	-0.85864258	0.70629883	0.203125	0	0	0	0	0	0	0	0	0	0.93481445	0.065185547	0.33959961	-0.1328125	0.069580078	-0.13696289	0.012	39197.95	0	0	0.012
1079	1080	1080	Category G	-0.15576172	0.2277832	-0.75585938	0.041015625	0.086914063	0.45629883	0.52	0.012	14/6/2018	14	6	2018	22:54:46	82486	0.8	22	54	46	1474	0.051757813	3.4514648	-0.29882813	0.21899414	-0.85766602	1.8771973	0.17578125	0	0	0	0	0	0	0	0	0	0.93432617	0.065673828	0.25366211	0.14306641	0.008544922	0.10180664	0.012	39197.95	0	0	0.012
1080	1081	1081	Category G	-0.2277832	0.2878418	-0.7199707	0.11206055	0.059082031	0.44213867	0.52	0.012	14/6/2018	14	6	2018	22:54:46	82486	0.9	22	54	46	1486	0.051757813	3.4514648	-0.29663086	0.21923828	-0.85473633	1.2258301	0.16601563	0	0	0	0	0	0	0	0	0	0.9309082	0.069091797	0.2722168	0.068847656	0.068359375	0.13476563	0.012	39197.95	0	0	0.012
1081	1082	1082	Category G	-0.26391602	0.26391602	-0.80395508	0.056152344	0.066162109	0.45825195	0.52	0.012	14/6/2018	14	6	2018	22:54:47	82487	0	22	54	47	1498	0.051757813	3.4514648	-0.29785156	0.21972656	-0.85522461	1.0617676	0.075683594	0	0	0	0	0	0	0	0	0	0.93188477	0.068115234	0.12939453	0.033935547	0.043945313	0.051269531	0.012	39197.95	0	0	0.012
1082	1083	1083	Category G	-0.23999023	0.19189453	-0.82788086	0.081787109	0.070800781	0.45385742	0.52	0.012	14/6/2018	14	6	2018	22:54:47	82487	0.09	22	54	47	1474	0.051757813	3.4514648	-0.296875	0.22021484	-0.85302734	0.66796875	0.068359375	0	0	0	0	0	0	0	0	0	0.9296875	0.0703125	0.1105957	0.056884766	-0.028320313	0.025146484	0.012	39197.95	0	0	0.012
1083	1084	1084	Category G	-0.40795898	0.21582031	-1.0917969	0.021728516	0.088378906	0.46166992	0.52	0.012	14/6/2018	14	6	2018	22:54:47	82487	0.181	22	54	47	1474	0.051757813	3.4514648	-0.30029297	0.22045898	-0.85742188	0.36865234	0.2578125	0	0	0	0	0	0	0	0	0	0.93481445	0.065185547	0.34667969	-0.10742188	-0.004638672	-0.23413086	0.012	39197.95	0	0	0.012
1084	1085	1085	Category G	-0.3359375	0.21582031	-0.86376953	0.037109375	0.081298828	0.45410156	0.52	0.012	14/6/2018	14	6	2018	22:54:47	82487	0.272	22	54	47	1486	0.051757813	3.4514648	-0.29785156	0.21923828	-0.85498047	3.126709	0.0390625	0	0	0	0	0	0	0	0	0	0.93164063	0.068359375	0.050048828	-0.037841797	-0.003417969	-0.008544922	0.012	39197.95	0	0	0.012
1085	1086	1086	Category G	-0.19189453	0.2277832	-0.7199707	0.084228516	0.10424805	0.45776367	0.52	0.012	14/6/2018	14	6	2018	22:54:47	82487	0.363	22	54	47	1486	0.051757813	3.4514648	-0.29956055	0.21899414	-0.85498047	4.0058594	0.17285156	0	0	0	0	0	0	0	0	0	0.93188477	0.068115234	0.25146484	0.10766602	0.008544922	0.13500977	0.012	39197.95	0	0	0.012
1086	1087	1087	Category G	-0.39599609	0.29980469	-0.83984375	0.080322266	0.095703125	0.45727539	0.52	0.012	14/6/2018	14	6	2018	22:54:47	82487	0.454	22	54	47	1474	0.051757813	3.4514648	-0.29980469	0.21948242	-0.85546875	3.8127441	0.12597656	0	0	0	0	0	0	0	0	0	0.93286133	0.067138672	0.19189453	-0.095947266	0.080078125	0.015625	0.012	39197.95	0	0	0.012
1087	1088	1088	Category G	-0.23999023	0.20385742	-0.87597656	0.068359375	0.093505859	0.44873047	0.53	0.012	14/6/2018	14	6	2018	22:54:47	82487	0.545	22	54	47	1474	0.051757813	3.4514648	-0.29785156	0.21850586	-0.85668945	5.0166016	0.062988281	0	0	0	0	0	0	0	0	0	0.93286133	0.067138672	0.092041016	0.057861328	-0.014648438	-0.019042969	0.012	39197.95	0	0	0.012
1088	1089	1089	Category G	-0.39599609	0.20385742	-0.81591797	0.032470703	0.091552734	0.45898438	0.53	0.012	14/6/2018	14	6	2018	22:54:47	82487	0.636	22	54	47	1449	0.051757813	3.4514648	-0.29785156	0.21850586	-0.85571289	6.1540527	0.10668945	0	0	0	0	0	0	0	0	0	0.93212891	0.067871094	0.15234375	-0.097900391	-0.014648438	0.039794922	0.012	39197.95	0	0	0.012
1089	1090	1090	Category G	-0.38378906	0.37182617	-0.91186523	0.032714844	0.075927734	0.45776367	0.53	0.012	14/6/2018	14	6	2018	22:54:47	82487	0.727	22	54	47	1437	0.051757813	3.4514648	-0.29785156	0.21826172	-0.85571289	6.6481934	0.18432617	0	0	0	0	0	0	0	0	0	0.93212891	0.067871094	0.29516602	-0.085693359	0.15332031	-0.055908203	0.012	39197.95	0	0	0.012
1090	1091	1091	Category G	-0.26391602	0.2277832	-0.88793945	0.027832031	0.076171875	0.4597168	0.53	0.012	14/6/2018	14	6	2018	22:54:47	82487	0.818	22	54	47	1474	0.051757813	3.4514648	-0.29882813	0.21801758	-0.85571289	6.7873535	0.048339844	0	0	0	0	0	0	0	0	0	0.93237305	0.067626953	0.076416016	0.034912109	0.009521484	-0.031982422	0.012	39197.95	0	0	0.012
1091	1092	1092	Category G	-0.32397461	0.32397461	-1.0078125	0.054443359	0.0703125	0.46044922	0.53	0.012	14/6/2018	14	6	2018	22:54:47	82487	0.909	22	54	47	1474	0.051757813	3.4514648	-0.29760742	0.21801758	-0.85522461	7.0229492	0.18725586	0	0	0	0	0	0	0	0	0	0.93139648	0.068603516	0.28442383	-0.026123047	0.10571289	-0.15234375	0.012	39197.95	0	0	0.012
1092	1093	1093	Category G	-0.35986328	0.27587891	-0.91186523	0.002197266	0.073242188	0.45898438	0.53	0.012	14/6/2018	14	6	2018	22:54:48	82488	0	22	54	48	1498	0.051757813	3.4514648	-0.29882813	0.21777344	-0.85620117	6.4199219	0.10058594	0	0	0	0	0	0	0	0	0	0.93286133	0.067138672	0.17431641	-0.060791016	0.057861328	-0.055419922	0.012	39197.95	0	0	0.012
1093	1094	1094	Category G	-0.38378906	0.23999023	-0.94799805	0.050048828	0.065185547	0.45629883	0.53	0.012	14/6/2018	14	6	2018	22:54:48	82488	0.1	22	54	48	1474	0.051757813	3.4514648	-0.29638672	0.21777344	-0.85522461	6.6328125	0.12915039	0	0	0	0	0	0	0	0	0	0.9309082	0.069091797	0.2019043	-0.087158203	0.021972656	-0.092529297	0.012	39197.95	0	0	0.012
1094	1095	1095	Category G	-0.26391602	0.2878418	-0.75585938	0.051757813	0.073242188	0.4543457	0.53	0.012	14/6/2018	14	6	2018	22:54:48	82488	0.2	22	54	48	1449	0.051757813	3.4514648	-0.30004883	0.21728516	-0.86010742	6.5637207	0.13085938	0	0	0	0	0	0	0	0	0	0.93652344	0.063476563	0.2109375	0.036132813	0.0703125	0.10424805	0.012	39197.95	0	0	0.012
1095	1096	1096	Category G	-0.44384766	0.27587891	-0.75585938	0.11230469	0.0625	0.44946289	0.53	0.012	14/6/2018	14	6	2018	22:54:48	82488	0.3	22	54	48	1412	0.051757813	3.4514648	-0.29907227	0.21704102	-0.85668945	7.4433594	0.18579102	0	0	0	0	0	0	0	0	0	0.93286133	0.067138672	0.30395508	-0.14453125	0.05859375	0.10083008	0.012	39197.95	0	0	0.012
1096	1097	1097	Category G	-0.26391602	0.19189453	-0.85180664	0.022705078	0.049316406	0.46118164	0.53	0.012	14/6/2018	14	6	2018	22:54:48	82488	0.4	22	54	48	1400	0.051757813	3.4514648	-0.30273438	0.21679688	-0.85913086	6.4165039	0.046630859	0	0	0	0	0	0	0	0	0	0.9362793	0.063720703	0.071044922	0.038818359	-0.024902344	0.007324219	0.012	39197.95	0	0	0.012
1097	1098	1098	Category G	-0.34790039	0.19189453	-0.80395508	0.048828125	0.050537109	0.44970703	0.53	0.012	14/6/2018	14	6	2018	22:54:48	82488	0.5	22	54	48	1425	0.051757813	3.4514648	-0.30224609	0.21582031	-0.85766602	4.5830078	0.074462891	0	0	0	0	0	0	0	0	0	0.93481445	0.065185547	0.12329102	-0.045410156	-0.023925781	0.053710938	0.012	39197.95	0	0	0.012
1098	1099	1099	Category G	-0.27587891	0.2878418	-0.88793945	0.026123047	0.063232422	0.45825195	0.54	0.012	14/6/2018	14	6	2018	22:54:48	82488	0.6	22	54	48	1400	0.051757813	3.4514648	-0.30297852	0.21582031	-0.85742188	5.0649414	0.082519531	0	0	0	0	0	0	0	0	0	0.93457031	0.065429688	0.12939453	0.027099609	0.071777344	-0.030273438	0.012	39197.95	0	0	0.012
1099	1100	1100	Category G	-0.32397461	0.26391602	-0.83984375	0.028320313	0.050292969	0.45947266	0.54	0.012	14/6/2018	14	6	2018	22:54:48	82488	0.7	22	54	48	1412	0.051757813	3.4514648	-0.30419922	0.21508789	-0.85888672	4.1794434	0.055908203	0	0	0	0	0	0	0	0	0	0.9362793	0.063720703	0.087402344	-0.01953125	0.048583984	0.019042969	0.012	39197.95	0	0	0.012
1100	1101	1101	Category G	-0.26391602	0.26391602	-0.93579102	0.007568359	0.067382813	0.46289063	0.54	0.012	14/6/2018	14	6	2018	22:54:48	82488	0.8	22	54	48	1400	0.051757813	3.4514648	-0.3034668	0.21533203	-0.859375	1.4458008	0.098388672	0	0	0	0	0	0	0	0	0	0.93652344	0.063476563	0.1640625	0.039550781	0.048339844	-0.076171875	0.012	39197.95	0	0	0.012
1101	1102	1102	Category G	-0.31176758	0.31176758	-0.89990234	0.022705078	0.045166016	0.45800781	0.54	0.012	14/6/2018	14	6	2018	22:54:48	82488	0.9	22	54	48	1400	0.051757813	3.4514648	-0.30175781	0.21459961	-0.85961914	0.58105469	0.10522461	0	0	0	0	0	0	0	0	0	0.93603516	0.063964844	0.14697266	-0.009765625	0.096923828	-0.040039063	0.012	39197.95	0	0	0.012
1102	1103	1103	Category G	-0.13183594	0.21582031	-0.7199707	0.034423828	0.067138672	0.44873047	0.54	0.012	14/6/2018	14	6	2018	22:54:49	82489	0	22	54	49	1449	0.051757813	3.4514648	-0.30151367	0.21630859	-0.85766602	0.12084961	0.21850586	0	0	0	0	0	0	0	0	0	0.93457031	0.065429688	0.30810547	0.16967773	-0.000488281	0.13769531	0.012	39197.95	0	0	0.012
1103	1104	1104	Category G	-0.41992188	0.2277832	-0.95996094	0.069580078	0.07421875	0.45849609	0.54	0.012	14/6/2018	14	6	2018	22:54:49	82489	0.111	22	54	49	1474	0.051513672	3.4740234	-0.30078125	0.2175293	-0.86230469	1.1555176	0.15405273	0	0	0	0	0	0	0	0	0	0.93896484	0.061035156	0.22631836	-0.11889648	0.010009766	-0.097412109	0.012	39197.95	0	0	0.012
1104	1105	1105	Category G	-0.27587891	0.23999023	-0.98388672	0.005615234	0.083740234	0.46533203	0.54	0.012	14/6/2018	14	6	2018	22:54:49	82489	0.222	22	54	49	1474	0.051513672	3.4740234	-0.30126953	0.21704102	-0.86425781	5.2893066	0.12426758	0	0	0	0	0	0	0	0	0	0.94067383	0.059326172	0.16772461	0.025390625	0.022705078	-0.11938477	0.012	39197.95	0	0	0.012
1105	1106	1106	Category G	-0.19189453	0.23999023	-0.64794922	0.032470703	0.085449219	0.44995117	0.54	0.012	14/6/2018	14	6	2018	22:54:49	82489	0.333	22	54	49	1474	0.051513672	3.4740234	-0.30053711	0.21777344	-0.86230469	9.4973145	0.24145508	0	0	0	0	0	0	0	0	0	0.93896484	0.061035156	0.34521484	0.10864258	0.021972656	0.21435547	0.012	39197.95	0	0	0.012
1106	1107	1107	Category G	-0.16796875	0.2277832	-0.94799805	0.083007813	0.091308594	0.45727539	0.54	0.012	14/6/2018	14	6	2018	22:54:49	82489	0.444	22	54	49	1474	0.051513672	3.4740234	-0.30078125	0.21801758	-0.86010742	8.1762695	0.15942383	0	0	0	0	0	0	0	0	0	0.93676758	0.063232422	0.23022461	0.1328125	0.009521484	-0.087646484	0.012	39197.95	0	0	0.012
1107	1108	1108	Category G	-0.23999023	0.21582031	-0.83984375	0.011474609	0.076660156	0.45629883	0.55	0.012	14/6/2018	14	6	2018	22:54:49	82489	0.555	22	54	49	1474	0.051513672	3.4740234	-0.29931641	0.2175293	-0.859375	7.317627	0.0625	0	0	0	0	0	0	0	0	0	0.93579102	0.064208984	0.080810547	0.059326172	-0.001708984	0.01953125	0.012	39197.95	0	0	0.012
1108	1109	1109	Category G	-0.53979492	0.25195313	-0.87597656	0.066162109	0.076660156	0.45654297	0.55	0.012	14/6/2018	14	6	2018	22:54:49	82489	0.666	22	54	49	1486	0.051513672	3.4740234	-0.30419922	0.2175293	-0.86547852	10.438721	0.23803711	0	0	0	0	0	0	0	0	0	0.94287109	0.057128906	0.28027344	-0.23535156	0.034179688	-0.010253906	0.012	39197.95	0	0	0.012
1109	1110	1110	Category G	-0.095947266	0.21582031	-0.68383789	0.072998047	0.082763672	0.45507813	0.55	0.012	14/6/2018	14	6	2018	22:54:49	82489	0.777	22	54	49	1486	0.051513672	3.4740234	-0.30004883	0.21826172	-0.86132813	9.4736328	0.27050781	0	0	0	0	0	0	0	0	0	0.93798828	0.062011719	0.38427734	0.20410156	-0.002441406	0.17749023	0.012	39197.95	0	0	0.012
1110	1111	1111	Category G	-0.26391602	0.23999023	-0.88793945	0.080566406	0.087890625	0.45532227	0.55	0.012	14/6/2018	14	6	2018	22:54:49	82489	0.888	22	54	49	1498	0.051513672	3.4740234	-0.30273438	0.21826172	-0.86401367	4.6694336	0.050292969	0	0	0	0	0	0	0	0	0	0.94116211	0.058837891	0.084228516	0.038818359	0.021484375	-0.023681641	0.012	39197.95	0	0	0.012
1111	1112	1112	Category G	-0.29980469	0.14379883	-0.92382813	0.056152344	0.075439453	0.45043945	0.55	0.012	14/6/2018	14	6	2018	22:54:50	82490	0	22	54	50	1498	0.051513672	3.4740234	-0.30175781	0.21801758	-0.86328125	2.0180664	0.095703125	0	0	0	0	0	0	0	0	0	0.94018555	0.059814453	0.13696289	0.001953125	-0.07421875	-0.060302734	0.012	39197.95	0	0	0.012
1112	1113	1113	Category G	-0.38378906	0.23999023	-0.97192383	0.021484375	0.09375	0.45849609	0.55	0.012	14/6/2018	14	6	2018	22:54:50	82490	0.1	22	54	50	1510	0.051513672	3.4740234	-0.30395508	0.21826172	-0.86352539	2.3361816	0.13623047	0	0	0	0	0	0	0	0	0	0.94116211	0.058837891	0.2097168	-0.079589844	0.021484375	-0.1081543	0.012	39197.95	0	0	0.012
1113	1114	1114	Category G	-0.25195313	0.19189453	-0.83984375	0.037109375	0.1081543	0.45458984	0.55	0.012	14/6/2018	14	6	2018	22:54:50	82490	0.2	22	54	50	1535	0.051513672	3.4740234	-0.30419922	0.21826172	-0.86547852	1.4824219	0.063964844	0	0	0	0	0	0	0	0	0	0.94311523	0.056884766	0.10449219	0.052246094	-0.026367188	0.025634766	0.012	39197.95	0	0	0.012
1114	1115	1115	Category G	-0.44384766	0.14379883	-0.76782227	0.092529297	0.10351563	0.45068359	0.55	0.012	14/6/2018	14	6	2018	22:54:50	82490	0.3	22	54	50	1523	0.051513672	3.4740234	-0.3059082	0.21899414	-0.86206055	2.5522461	0.18310547	0	0	0	0	0	0	0	0	0	0.94067383	0.059326172	0.30737305	-0.13769531	-0.075195313	0.094238281	0.012	39197.95	0	0	0.012
1115	1116	1116	Category G	-0.21582031	0.23999023	-0.85180664	0.067871094	0.11010742	0.44604492	0.55	0.012	14/6/2018	14	6	2018	22:54:50	82490	0.4	22	54	50	1523	0.051513672	3.4740234	-0.30249023	0.21923828	-0.86035156	5.5351563	0.089599609	0	0	0	0	0	0	0	0	0	0.93798828	0.062011719	0.11621094	0.086669922	0.020507813	0.008544922	0.012	39197.95	0	0	0.012
1116	1117	1117	Category G	-0.37182617	0.20385742	-0.95996094	0.065429688	0.10571289	0.45019531	0.55	0.012	14/6/2018	14	6	2018	22:54:50	82490	0.5	22	54	50	1486	0.051513672	3.4740234	-0.30493164	0.21875	-0.86425781	2.9345703	0.11743164	0	0	0	0	0	0	0	0	0	0.94213867	0.057861328	0.17724609	-0.066650391	-0.014892578	-0.095458984	0.012	39197.95	0	0	0.012
1117	1118	1118	Category G	-0.35986328	0.21582031	-0.99584961	0.030517578	0.10473633	0.453125	0.56	0.012	14/6/2018	14	6	2018	22:54:50	82490	0.6	22	54	50	1449	0.051513672	3.4740234	-0.3059082	0.21875	-0.86547852	2.3581543	0.14086914	0	0	0	0	0	0	0	0	0	0.94384766	0.056152344	0.18701172	-0.053710938	-0.002929688	-0.13012695	0.012	39197.95	0	0	0.012
1118	1119	1119	Category G	-0.2878418	0.19189453	-0.75585938	0.0390625	0.1003418	0.4543457	0.56	0.012	14/6/2018	14	6	2018	22:54:50	82490	0.7	22	54	50	1449	0.051513672	3.4740234	-0.3046875	0.22045898	-0.86083984	4.5380859	0.11010742	0	0	0	0	0	0	0	0	0	0.93945313	0.060546875	0.15039063	0.016845703	-0.028564453	0.10498047	0.012	39197.95	0	0	0.012
1119	1120	1120	Category G	-0.17993164	0.20385742	-0.63598633	0.068603516	0.10180664	0.43286133	0.56	0.012	14/6/2018	14	6	2018	22:54:50	82490	0.8	22	54	50	1449	0.051513672	3.4740234	-0.30517578	0.22021484	-0.86035156	3.9294434	0.25756836	0	0	0	0	0	0	0	0	0	0.93920898	0.060791016	0.36645508	0.12524414	-0.016357422	0.22436523	0.012	39197.95	0	0	0.012
1120	1121	1121	Category G	-0.40795898	0.19189453	-0.95996094	0.066162109	0.11108398	0.45727539	0.56	0.012	14/6/2018	14	6	2018	22:54:50	82490	0.9	22	54	50	1498	0.051513672	3.4740234	-0.30664063	0.22070313	-0.86157227	2.1721191	0.14379883	0	0	0	0	0	0	0	0	0	0.94091797	0.059082031	0.22827148	-0.10107422	-0.028808594	-0.098144531	0.012	39197.95	0	0	0.012
1121	1122	1122	Category G	-0.23999023	0.21582031	-0.75585938	0.039794922	0.10620117	0.45336914	0.56	0.012	14/6/2018	14	6	2018	22:54:51	82491	0	22	54	51	1523	0.051513672	3.4740234	-0.30664063	0.22167969	-0.86157227	0.19970703	0.12524414	0	0	0	0	0	0	0	0	0	0.94116211	0.058837891	0.17871094	0.066650391	-0.005859375	0.10571289	0.012	39197.95	0	0	0.012
1122	1123	1123	Category G	-0.44384766	0.23999023	-0.99584961	0.057861328	0.11108398	0.45581055	0.56	0.012	14/6/2018	14	6	2018	22:54:51	82491	0.1	22	54	51	1535	0.051513672	3.4740234	-0.30664063	0.22167969	-0.86132813	0.46948242	0.19262695	0	0	0	0	0	0	0	0	0	0.94091797	0.059082031	0.28955078	-0.13696289	0.018066406	-0.13427734	0.012	39197.95	0	0	0.012
1123	1124	1124	Category G	-0.20385742	0.11987305	-0.77978516	0.029296875	0.11352539	0.44824219	0.56	0.012	14/6/2018	14	6	2018	22:54:51	82491	0.2	22	54	51	1535	0.051513672	3.4740234	-0.31176758	0.22290039	-0.86279297	1.0922852	0.17089844	0	0	0	0	0	0	0	0	0	0.9440918	0.055908203	0.29418945	0.10791016	-0.10302734	0.083007813	0.012	39197.95	0	0	0.012
1124	1125	1125	Category G	-0.37182617	0.16796875	-0.76782227	0.083496094	0.097167969	0.44921875	0.56	0.012	14/6/2018	14	6	2018	22:54:51	82491	0.3	22	54	51	1498	0.051513672	3.4740234	-0.31005859	0.22290039	-0.86010742	2.2431641	0.1237793	0	0	0	0	0	0	0	0	0	0.94091797	0.059082031	0.20898438	-0.061523438	-0.054931641	0.092285156	0.012	39197.95	0	0	0.012
1125	1126	1126	Category G	-0.23999023	0.2277832	-0.80395508	0.065673828	0.11523438	0.44213867	0.56	0.012	14/6/2018	14	6	2018	22:54:51	82491	0.4	22	54	51	1486	0.051513672	3.4740234	-0.30761719	0.22314453	-0.85644531	3.7893066	0.085693359	0	0	0	0	0	0	0	0	0	0.93725586	0.062744141	0.12475586	0.067626953	0.004394531	0.052490234	0.012	39197.95	0	0	0.012
1126	1127	1127	Category G	-0.27587891	0.21582031	-0.95996094	0.064697266	0.13818359	0.45068359	0.56	0.012	14/6/2018	14	6	2018	22:54:51	82491	0.5	22	54	51	1461	0.051513672	3.4740234	-0.30932617	0.22363281	-0.85791016	2.822998	0.10742188	0	0	0	0	0	0	0	0	0	0.93896484	0.061035156	0.14306641	0.033447266	-0.0078125	-0.10180664	0.012	39197.95	0	0	0.012
1127	1128	1128	Category G	-0.38378906	0.14379883	-0.85180664	0.056640625	0.11816406	0.4519043	0.57	0.012	14/6/2018	14	6	2018	22:54:51	82491	0.6	22	54	51	1449	0.051513672	3.4740234	-0.30957031	0.22241211	-0.85839844	2.7529297	0.1081543	0	0	0	0	0	0	0	0	0	0.93920898	0.060791016	0.15942383	-0.073974609	-0.078613281	0.006591797	0.012	39197.95	0	0	0.012
1128	1129	1129	Category G	-0.41992188	0.20385742	-0.86376953	0.064697266	0.1184082	0.43310547	0.57	0.012	14/6/2018	14	6	2018	22:54:51	82491	0.7	22	54	51	1461	0.051513672	3.4740234	-0.3125	0.22338867	-0.86010742	2.9272461	0.10888672	0	0	0	0	0	0	0	0	0	0.94189453	0.058105469	0.13037109	-0.10717773	-0.01953125	-0.003417969	0.012	39197.95	0	0	0.012
1129	1130	1130	Category G	-0.26391602	0.17993164	-0.83984375	0.084716797	0.11035156	0.43945313	0.57	0.012	14/6/2018	14	6	2018	22:54:51	82491	0.8	22	54	51	1449	0.051513672	3.4740234	-0.31298828	0.22460938	-0.86352539	2.8796387	0.070556641	0	0	0	0	0	0	0	0	0	0.94580078	0.054199219	0.11767578	0.049072266	-0.044677734	0.023681641	0.012	39197.95	0	0	0.012
1130	1131	1131	Category G	-0.29980469	0.16796875	-0.82788086	0.11181641	0.13500977	0.43945313	0.57	0.012	14/6/2018	14	6	2018	22:54:51	82491	0.9	22	54	51	1425	0.051513672	3.4740234	-0.31103516	0.22290039	-0.86254883	3.1330566	0.066162109	0	0	0	0	0	0	0	0	0	0.94360352	0.056396484	0.10107422	0.011230469	-0.054931641	0.034667969	0.012	39197.95	0	0	0.012
1131	1132	1132	Category G	-0.40795898	0.19189453	-0.95996094	0.087890625	0.13037109	0.44775391	0.57	0.012	14/6/2018	14	6	2018	22:54:52	82492	0	22	54	52	1437	0.051513672	3.4740234	-0.3112793	0.22119141	-0.86010742	1.9890137	0.1418457	0	0	0	0	0	0	0	0	0	0.94116211	0.058837891	0.22558594	-0.096435547	-0.029296875	-0.099609375	0.012	39197.95	0	0	0.012
1132	1133	1133	Category G	-0.21582031	0.20385742	-0.79199219	0.091796875	0.13476563	0.44824219	0.57	0.012	14/6/2018	14	6	2018	22:54:52	82492	0.1	22	54	52	1425	0.051513672	3.4740234	-0.31420898	0.22021484	-0.85766602	2.6130371	0.11962891	0	0	0	0	0	0	0	0	0	0.93969727	0.060302734	0.18066406	0.098388672	-0.016357422	0.065673828	0.012	39197.95	0	0	0.012
1133	1134	1134	Category G	-0.64794922	0.10791016	-1.1757813	0.060791016	0.12768555	0.44897461	0.57	0.012	14/6/2018	14	6	2018	22:54:52	82492	0.2	22	54	52	1437	0.051513672	3.4740234	-0.31616211	0.21948242	-0.85742188	3.111084	0.47290039	0	0	0	0	0	0	0	0	0	0.93969727	0.060302734	0.76171875	-0.33154297	-0.11157227	-0.31811523	0.012	39197.95	0	0	0.012
1134	1135	1135	Category G	-0.19189453	0.23999023	-0.69580078	0.068603516	0.13525391	0.42919922	0.57	0.012	14/6/2018	14	6	2018	22:54:52	82492	0.3	22	54	52	1461	0.051513672	3.4740234	-0.31665039	0.21875	-0.85449219	1.1225586	0.203125	0	0	0	0	0	0	0	0	0	0.93725586	0.062744141	0.3046875	0.12475586	0.020996094	0.15869141	0.012	39197.95	0	0	0.012
1135	1136	1136	Category G	-0.53979492	0.17993164	-1.0319824	0.12280273	0.12231445	0.44360352	0.57	0.012	14/6/2018	14	6	2018	22:54:52	82492	0.4	22	54	52	1437	0.051513672	3.4740234	-0.31787109	0.21801758	-0.85424805	3.359375	0.28662109	0	0	0	0	0	0	0	0	0	0.93701172	0.062988281	0.43774414	-0.22167969	-0.038085938	-0.17749023	0.012	39197.95	0	0	0.012
1136	1137	1137	Category G	-0.35986328	0.17993164	-0.77978516	0.079101563	0.1105957	0.46166992	0.57	0.012	14/6/2018	14	6	2018	22:54:52	82492	0.5	22	54	52	1449	0.051513672	3.4740234	-0.31762695	0.2175293	-0.85620117	5.3847656	0.095214844	0	0	0	0	0	0	0	0	0	0.93896484	0.061035156	0.15625	-0.041992188	-0.037597656	0.076416016	0.012	39197.95	0	0	0.012
1137	1138	1138	Category G	-0.40795898	0.2277832	-0.75585938	0.068359375	0.097167969	0.45385742	0.58	0.012	14/6/2018	14	6	2018	22:54:52	82492	0.6	22	54	52	1449	0.051513672	3.4740234	-0.32177734	0.21655273	-0.86035156	6.2172852	0.13598633	0	0	0	0	0	0	0	0	0	0.94384766	0.056152344	0.2019043	-0.0859375	0.010986328	0.10449219	0.012	39197.95	0	0	0.012
1138	1139	1139	Category G	-0.34790039	0.13183594	-0.82788086	0.089599609	0.095458984	0.44824219	0.58	0.012	14/6/2018	14	6	2018	22:54:52	82492	0.7	22	54	52	1437	0.051513672	3.4740234	-0.32470703	0.21679688	-0.86035156	7.1962891	0.093994141	0	0	0	0	0	0	0	0	0	0.94506836	0.054931641	0.14086914	-0.022949219	-0.084960938	0.032470703	0.012	39197.95	0	0	0.012
1139	1140	1140	Category G	-0.3359375	0.2277832	-0.94799805	0.020996094	0.097900391	0.45605469	0.58	0.012	14/6/2018	14	6	2018	22:54:52	82492	0.8	22	54	52	1474	0.051513672	3.4740234	-0.32495117	0.21630859	-0.85986328	7.4716797	0.089355469	0	0	0	0	0	0	0	0	0	0.94433594	0.055664063	0.11010742	-0.010742188	0.011230469	-0.087890625	0.012	39197.95	0	0	0.012
1140	1141	1141	Category G	-0.21582031	0.11987305	-0.88793945	0.021484375	0.059082031	0.46044922	0.58	0.012	14/6/2018	14	6	2018	22:54:52	82492	0.9	22	54	52	1498	0.051513672	3.4740234	-0.32788086	0.21630859	-0.85888672	4.623291	0.15087891	0	0	0	0	0	0	0	0	0	0.94458008	0.055419922	0.23754883	0.11206055	-0.096435547	-0.028808594	0.012	39197.95	0	0	0.012
1141	1142	1142	Category G	-0.31176758	0.32397461	-0.80395508	0.0390625	0.06640625	0.45483398	0.58	0.012	14/6/2018	14	6	2018	22:54:53	82493	0	22	54	53	1498	0.051269531	3.4305176	-0.33032227	0.21459961	-0.8581543	3.0998535	0.12329102	0	0	0	0	0	0	0	0	0	0.94433594	0.055664063	0.18237305	0.018554688	0.10913086	0.054199219	0.012	39197.95	0	0	0.012
1142	1143	1143	Category G	-0.19189453	0.23999023	-0.95996094	0.040527344	0.089111328	0.45703125	0.58	0.012	14/6/2018	14	6	2018	22:54:53	82493	0.1	22	54	53	1523	0.051269531	3.4305176	-0.33569336	0.21313477	-0.85888672	2.6723633	0.17773438	0	0	0	0	0	0	0	0	0	0.9465332	0.053466797	0.27148438	0.14379883	0.026611328	-0.10083008	0.012	39197.95	0	0	0.012
1143	1144	1144	Category G	-0.43188477	0.17993164	-1.0439453	0.019042969	0.082275391	0.45361328	0.58	0.012	14/6/2018	14	6	2018	22:54:53	82493	0.2	22	54	53	1510	0.051269531	3.4305176	-0.33642578	0.21264648	-0.85961914	0.38085938	0.2097168	0	0	0	0	0	0	0	0	0	0.94750977	0.052490234	0.31225586	-0.095214844	-0.032714844	-0.18408203	0.012	39197.95	0	0	0.012
1144	1145	1145	Category G	-0.17993164	0.26391602	-0.77978516	0.018066406	0.094482422	0.45874023	0.58	0.012	14/6/2018	14	6	2018	22:54:53	82493	0.3	22	54	53	1486	0.051269531	3.4305176	-0.33959961	0.21069336	-0.85620117	2.965332	0.18481445	0	0	0	0	0	0	0	0	0	0.94506836	0.054931641	0.28930664	0.15966797	0.052978516	0.076416016	0.012	39197.95	0	0	0.012
1145	1146	1146	Category G	-0.21582031	0.2277832	-0.77978516	0.069824219	0.10302734	0.45532227	0.58	0.012	14/6/2018	14	6	2018	22:54:53	82493	0.4	22	54	53	1474	0.051269531	3.4305176	-0.34545898	0.20922852	-0.85668945	3.0319824	0.15185547	0	0	0	0	0	0	0	0	0	0.94726563	0.052734375	0.22485352	0.12963867	0.018310547	0.076904297	0.012	39197.95	0	0	0.012
1146	1147	1147	Category G	-0.21582031	0.16796875	-0.93579102	0.041503906	0.10473633	0.45458984	0.58	0.012	14/6/2018	14	6	2018	22:54:53	82493	0.5	22	54	53	1498	0.051269531	3.4305176	-0.35205078	0.20874023	-0.86132813	4.4436035	0.16040039	0	0	0	0	0	0	0	0	0	0.95361328	0.046386719	0.25146484	0.13623047	-0.040771484	-0.07421875	0.012	39197.95	0	0	0.012
1147	1148	1148	Category G	-0.50390625	0.19189453	-1.0078125	0.007568359	0.10546875	0.45581055	0.59	0.012	14/6/2018	14	6	2018	22:54:53	82493	0.6	22	54	53	1511	0.051269531	3.4305176	-0.35473633	0.20654297	-0.86108398	6.0830078	0.20947266	0	0	0	0	0	0	0	0	0	0.95385742	0.046142578	0.31054688	-0.14892578	-0.014648438	-0.14648438	0.012	39197.95	0	0	0.012
1148	1149	1149	Category G	-0.047851563	0.2277832	-0.58789063	0.057373047	0.12255859	0.44506836	0.59	0.012	14/6/2018	14	6	2018	22:54:53	82493	0.7	22	54	53	1523	0.051269531	3.4305176	-0.35546875	0.20654297	-0.85888672	5.9960938	0.41064453	0	0	0	0	0	0	0	0	0	0.95239258	0.047607422	0.59985352	0.30761719	0.020996094	0.27099609	0.012	39197.95	0	0	0.012
1149	1150	1150	Category G	-0.40795898	0.21582031	-1.0678711	0.092041016	0.10058594	0.44067383	0.59	0.012	14/6/2018	14	6	2018	22:54:53	82493	0.8	22	54	53	1535	0.051269531	3.4305176	-0.35522461	0.20385742	-0.85791016	5.1333008	0.21655273	0	0	0	0	0	0	0	0	0	0.95068359	0.049316406	0.27416992	-0.052490234	0.01171875	-0.2097168	0.012	39197.95	0	0	0.012
1150	1151	1151	Category G	-0.23999023	0.20385742	-0.76782227	0.021484375	0.096191406	0.45581055	0.59	0.012	14/6/2018	14	6	2018	22:54:53	82493	0.9	22	54	53	1510	0.051269531	3.4305176	-0.35986328	0.203125	-0.85986328	2.6662598	0.15112305	0	0	0	0	0	0	0	0	0	0.95410156	0.045898438	0.21240234	0.11987305	0.000488281	0.092041016	0.012	39197.95	0	0	0.012
1151	1152	1152	Category G	-0.26391602	0.17993164	-0.89990234	0.048583984	0.1015625	0.45556641	0.59	0.012	14/6/2018	14	6	2018	22:54:54	82494	0	22	54	54	1486	0.051269531	3.4305176	-0.36401367	0.20263672	-0.86010742	2.8647461	0.11010742	0	0	0	0	0	0	0	0	0	0.95581055	0.044189453	0.16259766	0.10009766	-0.022705078	-0.039550781	0.012	39197.95	0	0	0.012
1152	1153	1153	Category G	-0.27587891	0.19189453	-1.0559082	0.020263672	0.11303711	0.453125	0.59	0.012	14/6/2018	14	6	2018	22:54:54	82494	0.1	22	54	54	1449	0.051269531	3.4305176	-0.36743164	0.20214844	-0.86035156	4.2128906	0.21582031	0	0	0	0	0	0	0	0	0	0.95727539	0.042724609	0.29711914	0.091552734	-0.010253906	-0.1953125	0.012	39197.95	0	0	0.012
1153	1154	1154	Category G	-0.43188477	0.23999023	-0.75585938	0.020263672	0.11035156	0.45410156	0.59	0.012	14/6/2018	14	6	2018	22:54:54	82494	0.2	22	54	54	1425	0.051269531	3.4305176	-0.3684082	0.20288086	-0.85913086	3.7155762	0.12670898	0	0	0	0	0	0	0	0	0	0.95654297	0.043457031	0.20361328	-0.063232422	0.036865234	0.10327148	0.012	39197.95	0	0	0.012
1154	1155	1155	Category G	0.047851563	0.2277832	-0.64794922	0.094482422	0.10766602	0.44262695	0.59	0.012	14/6/2018	14	6	2018	22:54:54	82494	0.3	22	54	54	1425	0.051269531	3.4305176	-0.37304688	0.20214844	-0.86010742	2.8378906	0.47216797	0	0	0	0	0	0	0	0	0	0.95922852	0.040771484	0.65869141	0.42089844	0.025390625	0.2121582	0.012	39197.95	0	0	0.012
[truncated: 8,294 more rows]
[truncated: 29 more columns]
