# Supplementary material for: Development of a multisensor biologging collar and analytical techniques to describe high‐resolution spatial behavior in free‐ranging terrestrial mammals
Source: Ecol Evol. 2024 Sep 23;14(9):e70264. doi: 10.1002/ece3.70264 (PMC11420106; doi:10.1002/ece3.70264)
Supplement: Supplementary file 1 — Appendix S1 [file ECE3-14-e70264-s001.zip › doi_10_5061_dryad_jdfn2z3hv__v20240620/B6_S77_Header.csv]

Split no.	Bookmark number	Category	Pointer	Day#	Time(hh:mm:ss)	Total Event start	Event start	Number events	Duration(s)	Sum VeDBA	Mean VeDBA	Mean Dyn AccX	Mean Dyn AccY	Mean Dyn AccZ	Sum VeSBA	Mean VeSBA	Mean smth AccX	Mean smth AccY	Mean smth AccZ	VeDBA_Var	VeDBA_SD	VeSBA_Var	VeSBA_SD	Mean Animal g	Sum Animal g	Animal g_Var	Animal g_SD	Acc_x_Var	Acc_x_SD	Acc_y_Var	Acc_y_SD	Acc_z_Var	Acc_z_SD	Predominant freq, Hz	Smth press val	Max pressure val	Min pressure val	Grd air press	Altitude begin	Altitude end	Delta max/min altitude
1	1	Category L	0	15	21:09:25	1	1	21	2	0	0	0	0	0	0	0	0	0	0	0	0	0	0	0	0	0	0	0	0	0	0	0	0	0	7	0	0.007	1000	0	39698.2	39698.2
1	2	Category E	21	15	21:13:20	22	22	98	9.801	7.35205	0.188514	0.0294784	0.0107923	0.0187049	35.3245	0.905755	0.250576	0.24866	-0.833559	0.00720528	0.0848839	0	0	0.0942445	3.67554	0	0	0.0171399	0.13092	0.00446965	0.0668555	0.0208521	0.144403	0	7	0.007	0.007	1000	39698.2	39698.2	0
1	3	Category L	119	15	21:13:31	120	120	24	2.3	0.944336	0.0393473	-0.0213318	-0.0212301	-0.00791423	21.9033	0.912638	0.150675	0.252563	-0.86381	0.0124003	0.111357	0	0	0.0873617	2.09668	0	0	0.000671387	0.0259111	0.000539144	0.0232195	0.000203451	0.0142636	0	7	0.007	0.007	1000	39698.2	39698.2	0
1	4	Category E	143	15	21:13:34	144	144	65	6.4	14.5093	0.22322	-0.0122221	0.00461989	0.00857873	59.5354	0.915929	0.158252	0.255796	-0.864964	0.0187162	0.136807	3.76E-06	0.00193804	0.0840708	5.4646	3.76E-06	0.00193804	0.0359563	0.189621	0.00419546	0.0647724	0.0189491	0.137656	0	7	0.007	0.007	1000	39698.2	39698.2	0
1	5	Category J	208	15	21:13:59	209	209	51	5	30.2454	0.593046	-0.0179563	0.0160463	-0.0271571	48.1023	0.943182	0.104909	0.230076	-0.907667	0.0697333	0.264071	4.79E-06	0.00218794	0.0568177	2.89771	4.79E-06	0.00218794	0.0920171	0.303343	0.0271618	0.164808	0.284773	0.533642	0	7	0.007	0.007	1000	39698.2	39698.2	0
1	6	Category K	259	15	21:21:19	260	260	68	6.8	12.0513	0.177225	0.0890826	-0.00330308	0.00559369	61.6514	0.906638	0.0659287	0.17884	-0.884726	0.0178653	0.133661	3.59E-06	0.00189481	0.0933622	6.34863	3.59E-06	0.00189481	0.0351491	0.187481	0.00538186	0.0733612	0.00650563	0.0806575	0	7	0.007	0.007	1000	39698.2	39698.2	0
1	7	Category G	327	15	21:21:32	328	328	33	3.201	14.231	0.431241	-0.38714	-0.0262266	-0.0109715	28.5542	0.865279	0.0134721	0.144568	-0.852776	0.0322562	0.1796	0	0	0.134721	4.4458	0	0	0.178829	0.422882	0.00662139	0.0813719	0.0221798	0.148929	0	7	0.007	0.007	1000	39698.2	39698.2	0
1	8	Category E	360	15	21:21:36	361	361	42	4.201	11.5449	0.274879	0.172753	0.00112188	0.010312	36.6899	0.87357	0.192929	0.160645	-0.830072	0.0216471	0.14713	0.000598726	0.0244689	0.12643	5.31006	0.000598726	0.0244689	0.0655924	0.25611	0.00813802	0.090211	0.0252221	0.158815	0	7	0.007	0.007	1000	39698.2	39698.2	0
1	9	Category L	402	15	21:21:40	403	403	30	2.9	3.53491	0.11783	0.0397054	-0.0417725	0.0991455	29.3853	0.979508	0.322738	0.230078	-0.89506	0.128361	0.358275	0.00118815	0.0344696	0.0207031	0.621094	0.00117187	0.0342327	0.00225423	0.0474788	0.00188802	0.0434514	0.0103353	0.101663	0	7	0.007	0.007	1000	39698.2	39698.2	0
1	10	Category I	432	15	21:22:00	433	433	33	3.201	37.259	1.12906	-0.11988	0.05832	-0.16319	31.8796	0.96605	0.314298	0.245524	-0.87952	0.669145	0.818013	0.000281132	0.016767	0.0339503	1.12036	0.000281132	0.016767	0.382457	0.618431	0.214992	0.463672	1.04744	1.02344	0	7	0.007	0.007	1000	39698.2	39698.2	0
1	11	Category K	465	15	21:51:33	466	466	40	3.901	14.022	0.350549	0.284558	0	0.0937683	34.6375	0.865936	0.186102	0.219318	-0.81272	0.0663513	0.257587	0.00175171	0.0418534	0.134064	5.36255	0.00175171	0.0418534	0.114636	0.33858	0.000927734	0.0304587	0.0137634	0.117318	0	7	0.007	0.007	1000	39698.2	39698.2	0
1	12	Category C	505	15	21:55:39	506	506	560	56.2	109.35	0.195268	-0.0259365	-0.00163007	-0.00213579	521.493	0.931237	-0.333857	0.184805	-0.845615	0.0122402	0.110635	0.000129046	0.0113598	0.0687631	38.5073	0.000129046	0.0113598	0.0267125	0.16344	0.00413906	0.0643355	0.0201904	0.142093	0	7	0.007	0.007	1000	39698.2	39698.2	0
1	13	Category L	1065	15	22:24:44	1066	1066	183	18.301	10.7798	0.0589059	0.0356125	0.00113532	0.000425578	165.819	0.906113	0.159597	0.215268	-0.863253	0.00916395	0.0957285	1.73E-05	0.00416453	0.0938874	17.1814	1.73E-05	0.00416453	0.0068853	0.0829777	0.000249477	0.0157948	0.000330857	0.0181895	0	7	0.008	0.008	1000	39698.2	39579	119.2
1	14	Category J	1248	15	22:31:10	1249	1249	80	7.901	59.377	0.742212	-0.0373657	0.013916	-0.0140167	76.5774	0.957217	0.109872	0.233804	-0.921307	0.0916901	0.302804	6.10E-05	0.0078125	0.0427826	3.42261	6.10E-05	0.0078125	0.113205	0.336459	0.0312042	0.176647	0.477551	0.691051	0	7	0.008	0.008	1000	39579	39579	0
1	15	Category L	1328	15	22:31:25	1329	1329	74	7.3	8.32837	0.112546	0.104835	-0.00524572	0.0110226	67.7568	0.915633	0.0837831	0.19427	-0.888111	0.018713	0.136796	1.32E-05	0.00363274	0.0843671	6.24316	1.32E-05	0.00363274	0.0151664	0.123152	0.000379408	0.0194784	0.000712627	0.0266951	0	7	0.008	0.008	1000	39579	39579	0
1	16	Category C	1402	15	22:46:15	1403	1403	358	35.8	61.7681	0.172536	-0.0176252	-0.00120979	0.00200632	334.255	0.933674	-0.336336	0.139648	-0.85621	0.00859266	0.0926966	6.82E-07	0.000825807	0.0663258	23.7446	6.82E-07	0.000825807	0.0196172	0.140061	0.00544815	0.0738116	0.0142543	0.119391	0	7	0.008	0.008	1000	39579	39579	0
1	17	Category D	1760	15	22:49:15	1761	1761	244	24.4	33.8638	0.138786	0.00405634	0.00148085	-0.0024324	226.805	0.929527	-0.351968	0.177873	-0.84129	0.00892514	0.094473	0	0	0.0704726	17.1953	0	0	0.00962955	0.0981303	0.00672788	0.0820236	0.0115497	0.107469	0	7	0.008	0.008	1000	39579	39579	0
1	18	Category C	2004	15	22:50:44	2005	2005	596	59.7	106.413	0.178545	-0.00925481	-0.000382596	0	558.43	0.936963	-0.390005	0.19767	-0.825618	0.00972016	0.0985909	3.69E-06	0.00192007	0.0630366	37.5698	3.69E-06	0.00192007	0.0197697	0.140605	0.00433882	0.0658697	0.0174769	0.1322	0	7	0.008	0.008	1000	39579	39579	0
1	19	Category L	2600	15	22:55:55	2601	2601	47	4.701	7.38306	0.157086	0.138651	-0.0226739	0.0295098	43.6438	0.928591	0.0474412	0.202315	-0.90278	0.0815014	0.285485	0.000358419	0.018932	0.0714085	3.3562	0.000358419	0.018932	0.0247881	0.157442	0.00102851	0.0320703	0.00212454	0.0460928	0	7	0.008	0.008	1000	39579	39579	0
1	20	Category I	2647	15	23:10:00	2648	2648	39	3.8	40.7568	1.04505	-0.0889799	0.0357447	-0.0840845	37.896	0.971692	0.123034	0.228378	-0.936342	0.418826	0.647168	6.89E-05	0.0082982	0.0283078	1.104	6.89E-05	0.0082982	0.248698	0.498696	0.0877341	0.296199	0.949388	0.974365	0	7	0.009	0.009	1000	39579	39471.3	107.69
1	21	Category L	2686	15	23:11:35	2687	2687	84	8.301	7.4043	0.0881464	0.0327701	-0.0420707	0.00038365	76.3616	0.909066	0.184631	0.262896	-0.846819	0.0306193	0.174984	0.000197638	0.0140584	0.0909337	7.63843	0.000197638	0.0140584	0.00269136	0.0518783	0.00428409	0.0654529	0.00428699	0.0654751	0	7	0.009	0.009	1000	39471.3	39471.3	0
1	22	Category M	2770	15	23:18:52	2771	2771	201	20.1	89.0037	0.442804	0.00448927	0.0284357	0.034351	187.365	0.932162	0.131682	0.864097	-0.191335	0.0485257	0.220285	0.00104094	0.0322636	0.068793	13.8274	0.000567232	0.0238166	0.0412209	0.203029	0.113524	0.336933	0.0931961	0.30528	0	7	0.009	0.009	1000	39471.3	39471.3	0
1	23	Category N	2971	15	23:19:13	2972	2972	48	4.701	23.6406	0.492513	-0.0781555	0.105128	0.318832	56.9153	1.18574	-0.0343679	0.611532	-0.943156	0.22613	0.475531	0.0142873	0.11953	0.226028	10.8494	0.00601196	0.0775368	0.018163	0.13477	0.0314636	0.17738	0.224467	0.473779	0	7	0.009	0.009	1000	39471.3	39471.3	0
1	24	Category M	3019	15	23:19:17	3020	3020	13	1.2	57.3564	4.41203	0.691162	-0.81558	-3.06274	17.7795	1.36766	-0.133676	0.353027	-1.31415	23.9239	4.8912	0.000769982	0.0277485	0.367657	4.77954	0.000563401	0.0237361	0.749681	0.865841	13.571	3.68388	18.9055	4.34804	0	7	0.009	0.009	1000	39471.3	39471.3	0
1	25	Category C	3032	15	23:19:40	3033	3033	142	14.2	42.0183	0.295904	-0.0399858	0.0379983	0.139946	149.638	1.05379	-0.340715	0.336866	-0.92209	0.0710002	0.266459	0.00853117	0.0923643	0.136609	19.3984	0.00596081	0.0772063	0.0329882	0.181627	0.00869106	0.0932259	0.0912467	0.302071	0	7	0.009	0.009	1000	39471.3	39471.3	0
1	26	Category D	3174	15	23:26:20	3175	3175	370	37.001	63.4846	0.17158	-0.00304978	-0.00572015	-0.000265255	347.344	0.938767	-0.432179	0.170594	-0.814058	0.00818333	0.0904618	0	0	0.0612331	22.6563	0	0	0.0175432	0.132451	0.00481947	0.0694224	0.01508	0.122801	0	7	0.009	0.009	1000	39471.3	39471.3	0
1	27	Category G	3544	15	23:28:52	3545	3545	118	11.701	28.7683	0.243799	-0.0393315	-0.00367866	-0.00503799	109.08	0.924403	-0.275664	0.139899	-0.864816	0.0247472	0.157312	2.07E-05	0.00454861	0.0755967	8.92041	2.07E-05	0.00454861	0.0362652	0.190434	0.0198664	0.140948	0.0280203	0.167393	0	7	0.009	0.009	1000	39471.3	39471.3	0
1	28	Category K	3662	15	23:29:04	3663	3663	44	4.3	6.67896	0.151794	0.136691	-0.00276878	0.0176114	39.1323	0.889371	0.0977506	0.182761	-0.862865	0.00425581	0.0652366	0	0	0.110629	4.86768	0	0	0.0244085	0.156232	0.000749068	0.0273691	0.00339577	0.0582733	0	7	0.009	0.009	1000	39471.3	39471.3	0
1	29	Category E	3706	15	23:29:09	3707	3707	162	16.2	25.1897	0.155492	0.0171351	-0.00421067	0.0236455	152.711	0.94266	0.0863776	0.195902	-0.914307	0.0163228	0.127761	0.00125838	0.0354736	0.0908987	14.7256	0.000736943	0.0271467	0.0129093	0.113619	0.00302915	0.0550377	0.0157094	0.125337	0	7	0.009	0.009	1000	39471.3	39471.3	0
1	30	Category M	3868	15	23:42:47	3869	3869	51	5.101	59.4924	1.16652	-0.268019	0.0498286	-0.19547	63.0046	1.23539	-0.204657	0.273552	-1.18617	0.58116	0.762339	0.00436102	0.066038	0.235385	12.0046	0.00253236	0.0503226	0.535941	0.73208	0.616024	0.784872	0.723767	0.850745	0	7	0.009	0.009	1000	39471.3	39471.3	0
1	31	Category L	3919	15	23:56:33	3920	3920	130	13	35.4407	0.272621	0.0481652	-0.0544884	0.20718	142.064	1.0928	0.319989	0.239842	-1.00467	0.0734694	0.271052	0.0188664	0.137355	0.20761	26.9893	0.00913086	0.0955555	0.0294772	0.171689	0.00764348	0.087427	0.105557	0.324895	0	7	0.009	0.009	1000	39471.3	39471.3	0
1	32	Category M	4049	15	23:56:50	4050	4050	13	1.2	57.0505	4.3885	0.484882	0.731802	-3.17056	19.6763	1.51356	0.458271	0.360971	-1.39654	28.6216	5.34991	0.000826322	0.0287458	0.513559	6.67627	0.000544621	0.0233371	0.991699	0.995841	6.15219	2.48036	30.7961	5.54942	0	7	0.009	0.009	1000	39471.3	39471.3	0
1	33	Category L	4062	16	0:40:38	4063	4063	493	49.4	34.2605	0.0694939	-0.00588166	-0.0154165	0.037618	463.884	0.94094	0.241923	0.234204	-0.875227	0.0147836	0.121588	0.00444752	0.0666897	0.124105	61.1838	0.00210417	0.0458712	0.000672006	0.0259231	0.00198878	0.0445957	0.0254743	0.159607	0	7	0.01	0.01	1000	39471.3	39372.9	98.4
1	34	Category E	4555	16	4:54:01	99540	99540	58	5.701	13.2749	0.228878	-0.0703672	-0.0139497	-0.0111294	53.1936	0.917131	0.00856176	0.230136	-0.886954	0.0193334	0.139045	0	0	0.0828689	4.8064	0	0	0.0310606	0.17624	0.0173971	0.131898	0.0171867	0.131098	0	7	0.014	0.014	1000	39045.2	39045.2	0
1	35	Category L	4613	16	4:54:07	99598	99598	45	4.4	2.5835	0.057411	0.0417697	-0.0209093	-0.00414497	41.3984	0.919965	-0.00437283	0.229291	-0.890788	0.0066135	0.0813234	0	0	0.0800347	3.60156	0	0	0.00206706	0.0454649	0.000716146	0.0267609	0.000461155	0.0214745	0	7	0.014	0.014	1000	39045.2	39045.2	0
1	36	Category E	4658	16	4:54:12	99643	99643	44	4.2	10.2458	0.23286	-0.0754727	0.01517	-0.0115412	39.9426	0.907787	0.0571456	0.247503	-0.870733	0.0203525	0.142662	0	0	0.092213	4.05737	0	0	0.0380471	0.195057	0.00902765	0.095014	0.0226662	0.150553	0	7	0.014	0.014	1000	39045.2	39045.2	0
1	37	Category L	4702	16	5:00:11	99687	99687	111	11	6.40356	0.0576898	0.0335001	-0.00057406	0.0163838	100.361	0.90415	0.215312	0.254399	-0.839562	0.0125611	0.112077	2.20E-06	0.00148306	0.0958505	10.6394	2.20E-06	0.00148306	0.00339158	0.0582372	0.000439893	0.0209736	0.00069943	0.0264467	0	7	0.015	0.015	1000	39045.2	38975.3	69.85
1	38	Category J	4813	16	5:00:25	99798	99798	104	10.3	69.2009	0.665394	-0.00127	0.008005	0.0110168	103.687	0.996993	0.139357	0.249204	-0.954282	0.0887733	0.297948	7.75E-05	0.00880157	0.0216464	2.25122	6.10E-05	0.0078125	0.061453	0.247897	0.0513259	0.226552	0.390355	0.624784	0	7	0.015	0.015	1000	38975.3	38975.3	0
1	39	Category I	4917	16	5:04:10	99902	99902	41	4	42.7761	1.04332	-0.0481136	-0.0318336	-0.110697	42.104	1.02693	0.142834	0.187399	-0.999226	0.341469	0.584354	0.000119093	0.010913	0.0269269	1.104	0.00016673	0.0129124	0.354242	0.595182	0.107642	0.328089	0.892405	0.944672	0	7	0.015	0.015	1000	38975.3	38975.3	0
1	40	Category L	4958	16	5:04:15	99943	99943	46	4.501	3.698	0.0803913	0.028798	-0.00597083	0.062845	43.8916	0.954165	0.247431	0.195918	-0.899573	0.0962976	0.310318	0.000169837	0.0130322	0.0458347	2.1084	0.000169837	0.0130322	0.0020805	0.0456125	0.000419285	0.0204764	0.00518003	0.0719724	0	7	0.015	0.015	1000	38975.3	38975.3	0
1	41	Category J	5004	16	5:04:21	99989	99989	52	5.1	34.9932	0.672945	0.032527	0.0240525	-0.0130756	49.0168	0.942632	0.242357	0.257249	-0.873324	0.100858	0.317582	9.39E-06	0.00306431	0.0573684	2.98315	9.39E-06	0.00306431	0.107488	0.327853	0.0403255	0.200812	0.361741	0.601449	0	7	0.015	0.015	1000	38975.3	38975.3	0
1	42	Category E	5056	16	5:09:04	100041	100041	57	5.6	8.8623	0.155479	-0.053364	-0.000501131	-0.00839501	51.8899	0.910349	0.188142	0.263226	-0.850732	0.0209875	0.144871	0	0	0.089651	5.11011	0	0	0.0145628	0.120676	0.00445021	0.0667099	0.0103738	0.101852	0	7	0.015	0.015	1000	38975.3	38975.3	0
1	43	Category L	5113	16	6:00:32	100187	100187	130	12.9	5.60059	0.0430814	-0.0231201	-0.000463867	-0.0104248	118.808	0.913905	0.155903	0.206162	-0.875445	0.000736178	0.0271326	0	0	0.0860953	11.1924	0	0	0.00235877	0.0485672	0.000135216	0.0116283	0.000507061	0.022518	0	7	0.016	0.016	1000	38975.3	38909.2	66.16
1	44	Category E	5243	16	6:02:21	100317	100317	210	20.9	47.9521	0.228344	0.0459484	0.00133115	0.00228446	188.828	0.899182	0.279054	0.189058	-0.827175	0.0107468	0.103667	6.98E-05	0.00835191	0.100818	21.1719	6.98E-05	0.00835191	0.0265858	0.163051	0.00669875	0.0818459	0.0293306	0.171262	0	7	0.016	0.016	1000	38909.2	38909.2	0
1	45	Category G	5453	16	6:10:36	100527	100527	187	18.7	50.7051	0.27115	-0.0709614	-0.00583457	0.00758011	174.416	0.932706	-0.374768	0.181376	-0.829	0.0258724	0.160849	0.000101834	0.0100913	0.067294	12.584	0.000101834	0.0100913	0.0576289	0.24006	0.0132619	0.11516	0.0292433	0.171007	0	7	0.016	0.016	1000	38909.2	38909.2	0
1	46	Category E	5640	16	6:31:03	100714	100714	132	13.1	29.7097	0.225074	0.062291	-0.00313684	0.00239702	119.027	0.901722	0.158477	0.203452	-0.858417	0.0170492	0.130572	6.84E-05	0.00827245	0.0982777	12.9727	6.84E-05	0.00827245	0.0310761	0.176284	0.00568922	0.0754269	0.0259714	0.161156	0	7	0.016	0.016	1000	38909.2	38909.2	0
1	47	Category J	5772	16	6:31:24	100846	100846	59	5.801	35.1248	0.595335	-0.0723194	0.0197506	-0.0348418	56.5591	0.958629	0.0948424	0.226509	-0.926332	0.0692284	0.263113	4.55E-05	0.00674668	0.0413715	2.44092	4.55E-05	0.00674668	0.0768753	0.277264	0.0217037	0.147322	0.309219	0.556074	0	7	0.016	0.016	1000	38909.2	38909.2	0
1	48	Category L	5831	16	6:41:57	100905	100905	45	4.401	2.67847	0.0595215	0.0468587	-0.00844727	0.0177192	40.9727	0.910503	0.193077	0.201855	-0.865766	0.0174533	0.132111	2.71E-05	0.00520833	0.0894965	4.02734	2.71E-05	0.00520833	0.0038737	0.062239	0.000173611	0.0131762	0.000884332	0.0297377	0	7	0.016	0.016	1000	38909.2	38909.2	0
1	49	Category E	5876	16	6:43:37	100950	100950	94	9.4	16.0388	0.170626	0.00776575	-0.00297124	-0.000750603	84.4395	0.898292	0.278863	0.187084	-0.832748	0.00955785	0.0977642	0	0	0.101708	9.56055	0	0	0.0193417	0.139074	0.00256348	0.0506308	0.0150926	0.122852	0	7	0.016	0.016	1000	38909.2	38909.2	0
1	50	Category L	5970	16	6:48:17	101044	101044	134	13.3	4.53149	0.0338171	-0.0110501	0.000484637	-0.00334509	119.997	0.895501	0.302745	0.190758	-0.820764	0.000741532	0.0272311	0	0	0.104499	14.0029	0	0	0.00103304	0.032141	9.66E-05	0.00982665	0.000433623	0.0208236	0	7	0.016	0.016	1000	38909.2	38909.2	0
1	51	Category E	6104	16	7:19:37	105778	105778	123	12.201	18.3735	0.149378	-0.0232331	-0.0027709	-0.00991052	110.663	0.8997	0.151036	0.151693	-0.872765	0.00497015	0.0704993	0	0	0.1003	12.3369	0	0	0.0131002	0.114456	0.00370181	0.0608425	0.0104325	0.10214	0	7	0.017	0.017	1000	38846.3	38846.3	0
1	52	Category F	6227	16	7:19:52	105901	105901	160	15.9	25.7498	0.160936	-0.0144684	-0.0031189	0.00230255	145.637	0.910233	0.208649	0.139301	-0.873935	0.0101776	0.100884	0	0	0.0897675	14.3628	0	0	0.0140182	0.118399	0.00402527	0.063445	0.01306	0.11428	0	7	0.017	0.017	1000	38846.3	38846.3	0
1	53	Category J	6387	16	7:37:02	106061	106061	86	8.5	61.3679	0.71358	-0.0161417	0.0115371	-0.0244084	81.9209	0.952569	0.203934	0.226582	-0.9002	0.0900141	0.300023	6.25E-05	0.00790282	0.0474314	4.0791	6.25E-05	0.00790282	0.0974916	0.312236	0.0405671	0.201413	0.458371	0.677031	0	7	0.017	0.017	1000	38846.3	38846.3	0
1	54	Category L	6473	16	7:37:11	106147	106147	46	4.5	7.43774	0.16169	0.140004	-0.016506	0.0743461	41.7183	0.906919	0.334144	0.21098	-0.816146	0.0435313	0.208642	4.25E-05	0.00651608	0.0930813	4.28174	4.25E-05	0.00651608	0.0199134	0.141115	0.000398055	0.0199513	0.00619374	0.0787003	0	7	0.017	0.017	1000	38846.3	38846.3	0
1	55	Category J	6519	16	7:37:17	106193	106193	46	4.5	28.1506	0.61197	-0.130748	-0.00725522	-0.0692404	41.9639	0.912258	0.251422	0.214175	-0.850082	0.104604	0.323425	0	0	0.087742	4.03613	0	0	0.084669	0.290979	0.0241222	0.155313	0.333379	0.57739	0	7	0.017	0.017	1000	38846.3	38846.3	0
1	56	Category L	6565	16	7:45:52	106239	106239	40	4	6.02271	0.150568	0.125586	0.0295959	0.070166	36.3464	0.908661	0.243359	0.227802	-0.845233	0.0444458	0.210822	6.10E-06	0.00247053	0.0913391	3.65356	6.10E-06	0.00247053	0.0161621	0.12713	0.00157471	0.0396826	0.00523682	0.0723659	0	7	0.017	0.017	1000	38846.3	38846.3	0
1	57	Category J	6605	16	7:48:09	106279	106279	40	3.9	23.4219	0.585547	-0.102692	-0.00586548	-0.0539307	36.5039	0.912598	0.226776	0.20871	-0.858759	0.0890991	0.298495	0	0	0.0874023	3.49609	0	0	0.0693237	0.263294	0.0242249	0.155643	0.296674	0.544678	0	7	0.017	0.017	1000	38846.3	38846.3	0
1	58	Category E	6645	16	7:51:22	106319	106319	72	7.201	14.8416	0.206133	0.0165677	-0.00210232	0.00968085	65.1064	0.904256	0.294857	0.169668	-0.836429	0.0159234	0.126188	3.39E-06	0.00184142	0.0957438	6.89355	3.39E-06	0.00184142	0.0281643	0.167822	0.00342814	0.0585503	0.0189107	0.137516	0	7	0.017	0.017	1000	38846.3	38846.3	0
1	59	Category L	6717	16	7:55:25	106391	106391	63	6.2	8.92163	0.141613	0.132533	0.00976175	0.00606864	54.948	0.87219	0.219548	0.149375	-0.819603	0.00705683	0.0840049	0.000341022	0.0184668	0.12781	8.052	0.000341022	0.0184668	0.0328931	0.181365	0.000643291	0.0253632	0.000290644	0.0170483	0	7	0.017	0.017	1000	38846.3	38846.3	0
1	60	Category G	6780	16	7:59:13	106454	106454	79	7.9	28.9246	0.366134	-0.171943	-0.0161689	-0.00259902	72.49	0.917595	-0.231365	0.108068	-0.875884	0.0390254	0.197549	0.000531547	0.0230553	0.0824052	6.51001	0.000531547	0.0230553	0.0995321	0.315487	0.0294452	0.171596	0.0374215	0.193446	0	7	0.018	0.018	1000	38846.3	38786.3	59.98
1	61	Category J	6859	16	8:01:19	106533	106533	44	4.3	28.0833	0.638256	0.0655462	0.0210016	-0.032393	40.2322	0.914368	0.129328	0.174067	-0.879367	0.0996316	0.315645	0.00199751	0.0446936	0.0856323	3.76782	1.11E-05	0.00333126	0.111855	0.334448	0.0266391	0.163215	0.348716	0.590522	0	7	0.018	0.018	1000	38786.3	38786.3	0
1	62	Category L	6903	16	8:07:39	106577	106577	43	4.2	13.0862	0.30433	0.132994	-0.0446891	0.255871	46.6443	1.08475	0.301735	0.208644	-1.01816	0.117125	0.342235	0.00709711	0.0842444	0.118976	5.11597	0.000851653	0.0291831	0.0215809	0.146904	0.00250954	0.0500953	0.0723508	0.268981	0	7	0.018	0.018	1000	38786.3	38786.3	0
1	63	Category M	6946	16	8:07:57	106620	106620	12	1.1	28.396	2.36633	0.638062	0.295471	-1.43819	13.1941	1.09951	0.0805461	0.210286	-1.07558	8.97341	2.99556	0.000244141	0.015625	0.0995076	1.19409	0.000345866	0.0185975	0.5071	0.71211	1.14272	1.06898	10.199	3.19358	0	7	0.018	0.018	1000	38786.3	38786.3	0
1	64	Category G	6958	16	8:21:01	106632	106632	204	20.401	80.9719	0.396921	-0.0479712	-0.00784721	0.0374995	205.016	1.00498	-0.39774	0.21907	-0.884203	0.223395	0.472646	0.00094425	0.0307286	0.0382403	7.80103	0.000820983	0.0286528	0.109055	0.330235	0.223225	0.472467	0.0475392	0.218035	0	7	0.018	0.018	1000	38786.3	38786.3	0
1	65	Category H	7162	16	8:26:59	106836	106836	88	8.7	24.2961	0.276093	-0.0529841	-0.00481345	0.000291304	81.0188	0.920668	-0.302987	0.190851	-0.838273	0.0314914	0.177458	6.38E-05	0.00798808	0.0793318	6.9812	6.38E-05	0.00798808	0.0681263	0.26101	0.00825362	0.0908494	0.0311141	0.176392	0	7	0.018	0.018	1000	38786.3	38786.3	0
1	66	Category E	7250	16	8:47:21	111285	111285	86	8.6	13.8025	0.160494	-0.0401044	0.0264382	-0.00781818	77.8777	0.905554	0.205521	0.274403	-0.836965	0.00588209	0.0766948	0	0	0.0944455	8.12231	0	0	0.014339	0.119746	0.00557833	0.0746882	0.0106542	0.103219	0	7	0.018	0.018	1000	38786.3	38786.3	0
1	67	Category L	7336	16	8:47:38	111371	111371	69	6.8	6.96045	0.100876	0.0802975	-0.0271987	0.0447733	62.5537	0.906576	0.340244	0.241809	-0.803584	0.0170049	0.130403	3.54E-06	0.00188103	0.0934245	6.44629	3.54E-06	0.00188103	0.00766035	0.0875235	0.0010544	0.0324716	0.00293323	0.0541593	0	7	0.018	0.018	1000	38786.3	38786.3	0
1	68	Category J	7405	16	8:50:00	111440	111440	64	6.401	43.075	0.673046	-0.0196037	0.0219879	-0.0341606	61.2185	0.956539	0.178638	0.271957	-0.897305	0.118614	0.344404	8.01E-05	0.00895034	0.0434608	2.78149	8.01E-05	0.00895034	0.0791512	0.281338	0.0561523	0.236965	0.421745	0.649419	0	7	0.018	0.018	1000	38786.3	38786.3	0
1	69	Category L	7469	16	9:04:22	111504	111504	93	9.201	4.04956	0.0435437	-0.0320848	-0.00192162	-0.00202925	84.9465	0.913404	0.0422206	0.221018	-0.884713	0.00824303	0.0907911	1.58E-05	0.00396875	0.0865964	8.05347	1.58E-05	0.00396875	0.0015646	0.039555	0.000404276	0.0201066	0.000275643	0.0166025	0	7	0.019	0.019	1000	38786.3	38729	57.33
1	70	Category E	7562	16	9:06:04	111597	111597	136	13.501	20.2881	0.149177	0.00867058	-0.00444659	0.00362441	123.985	0.911652	0.172589	0.200894	-0.87144	0.0118534	0.108873	3.59E-06	0.00189481	0.0883484	12.0154	3.59E-06	0.00189481	0.0137545	0.117279	0.00210033	0.0458293	0.0118103	0.108675	0	7	0.019	0.019	1000	38729	38729	0
1	71	Category J	7698	16	9:06:30	111733	111733	66	6.501	40.533	0.614136	0.0116707	0.0012466	-0.00689142	62.5029	0.947014	0.150143	0.217825	-0.909239	0.0960619	0.309939	1.11E-05	0.00333126	0.0529859	3.49707	1.11E-05	0.00333126	0.056193	0.237051	0.0351747	0.187549	0.378007	0.614823	0	7	0.019	0.019	1000	38729	38729	0
1	72	Category E	7764	16	9:27:09	111799	111799	135	13.5	20.7207	0.153487	-0.0154568	0.000493707	-0.00457718	123.379	0.913916	0.164041	0.21135	-0.871172	0.010527	0.102601	1.81E-06	0.00134479	0.086084	11.6213	1.81E-06	0.00134479	0.00798973	0.0893853	0.00449219	0.0670238	0.0166576	0.129064	0	7	0.019	0.019	1000	38729	38729	0
1	73	Category L	7899	16	9:27:23	111934	111934	83	8.2	10.5662	0.127303	0.117582	0.00465926	0.0106657	72.7593	0.876618	0.236619	0.178834	-0.81348	0.00327972	0.0572688	0.000261789	0.0161799	0.123382	10.2407	0.000261789	0.0161799	0.0259789	0.16118	0.000147073	0.0121274	0.000576525	0.0240109	0	7	0.019	0.019	1000	38729	38729	0
1	74	Category G	7982	16	9:28:50	112017	112017	106	10.6	41.6365	0.392797	-0.0809626	-0.00369666	0.000276386	101.544	0.957962	-0.388727	0.177693	-0.851579	0.0476949	0.218392	0.000377727	0.0194352	0.0421857	4.47168	0.000375424	0.0193759	0.143039	0.378205	0.0117257	0.108285	0.0469602	0.216703	0	7	0.019	0.019	1000	38729	38729	0
1	75	Category H	8088	16	9:29:04	112123	112123	44	4.3	13.1902	0.299777	0.034901	0.0140936	-0.0127841	42.8594	0.974077	-0.44539	0.160484	-0.850985	0.0372814	0.193084	1.11E-05	0.00333126	0.0259233	1.14063	1.11E-05	0.00333126	0.0724931	0.269245	0.0194092	0.139317	0.0293912	0.171439	0	7	0.019	0.019	1000	38729	38729	0
1	76	Category G	8132	16	9:29:12	112167	112167	66	6.501	32.2795	0.489084	-0.123313	-0.011789	0.0215066	64.7957	0.981752	-0.35427	0.167765	-0.89401	0.0693803	0.263401	9.99E-05	0.00999378	0.0184548	1.21802	9.25E-05	0.00961652	0.167085	0.40876	0.0330404	0.18177	0.108017	0.32866	0	7	0.019	0.019	1000	38729	38729	0
1	77	Category J	8198	16	9:30:14	112233	112233	35	3.5	25.3857	0.725307	0.115172	0.0711077	-0.0776088	31.5073	0.900209	0.0616629	0.1268	-0.880776	0.135338	0.367883	0.000404576	0.0201141	0.0997907	3.49268	0.000404576	0.0201141	0.118764	0.344621	0.0288016	0.16971	0.479862	0.692721	0	7	0.019	0.019	1000	38729	29857.3	10902.1
1	78	Category M	8233	16	14:07:41	127493	127493	11	1	20.4785	1.86168	-0.0249245	0.173362	-1.37249	11.3889	1.03536	0.231001	0.0663397	-1.0065	7.25719	2.69392	0.000310724	0.0176274	0.035356	0.388916	0.000554865	0.0235556	0.1699	0.412189	2.24438	1.49813	6.48455	2.54648	0	7	29.307	29.306	1000	22576	21685.1	890.89
1	79	Category L	8244	16	14:07:44	127504	127504	41	4	10.1597	0.247797	-0.178919	0.0322623	0.156167	44.0588	1.07461	0.0509539	0.154738	-1.05955	0.0767197	0.276983	0.00482327	0.0694497	0.0867533	3.55688	0.00141721	0.0376458	0.0343166	0.185248	0.00220322	0.0469385	0.0280107	0.167364	0	7	29.313	29.309	1000	21685	21667.1	35.17
1	80	Category J	8285	16	14:19:35	127545	127545	33	3.2	17.8726	0.541593	0.0635505	-0.0188728	-0.037028	31.0193	0.939978	0.00729463	0.194661	-0.919101	0.108169	0.328891	0.00154622	0.0393221	0.0600216	1.98071	0.000118371	0.0108799	0.0616196	0.248233	0.0155288	0.124615	0.288167	0.536812	0	7	30.022	30.019	1000	21632.6	21579.4	54.76
1	81	Category E	8318	16	14:20:43	127578	127578	41	4	9.74316	0.237638	0.112775	0.0323159	0.012731	37.5581	0.916051	-0.0803104	0.186922	-0.889083	0.0245212	0.156593	0.000220322	0.0148432	0.0839486	3.44189	0.000220322	0.0148432	0.0408013	0.201993	0.00897366	0.0947294	0.0192573	0.138771	0	7	30.092	30.088	1000	21576.3	21559.6	28.16
1	82	Category G	8359	16	14:28:45	127619	127619	68	6.8	20.9448	0.308012	-0.151985	0.0363016	-0.0071088	62.915	0.925221	-0.271574	0.0924575	-0.87393	0.0446706	0.211354	0.000384162	0.0196001	0.0747788	5.08496	0.000384162	0.0196001	0.0693144	0.263276	0.0376659	0.194077	0.0329087	0.181408	0	7	30.576	30.57	1000	21536.8	21497.2	44.15
1	83	Category L	8427	16	16:46:11	187181	187181	33	3.2	8.99146	0.272468	-0.11556	0.0937722	0.210102	36.8857	1.11775	0.367461	0.108406	-1.04668	0.104847	0.323801	0.00278172	0.052742	0.11775	3.88574	0.000725024	0.0269263	0.0158174	0.125767	0.0124586	0.111618	0.0461648	0.21486	0	7	38.817	38.814	1000	20564.5	20441.2	123.38
1	84	Category M	8460	16	16:46:14	187214	187214	13	1.2	27.4221	2.10939	0.302678	0.0433256	-1.16115	15.3728	1.18252	0.235183	0.231539	-1.13524	10.3812	3.22199	0.000732422	0.0270633	0.182523	2.3728	0.000525841	0.0229312	0.514254	0.717115	5.71518	2.39064	6.76125	2.60024	0	7	38.818	38.817	1000	20441.1	20291.4	295.66
1	85	Category J	8473	16	18:55:47	187227	187227	48	4.7	33.2227	0.692139	-0.137736	0.0199331	0.0901693	54.3003	1.13126	0.217896	0.263809	-1.07742	0.0964864	0.310623	0.00683085	0.082649	0.154063	7.39502	0.00387065	0.0622145	0.0720062	0.26834	0.0460815	0.214666	0.448303	0.669554	0	7	46.597	46.592	1000	20003.2	19596.1	407.23
1	86	Category L	8521	16	18:55:56	187275	187275	54	5.301	8.46875	0.156829	0.0998806	0.0486382	0.0550582	48.5291	0.898686	0.295121	0.171974	-0.827352	0.0229718	0.151565	0.00416848	0.0645637	0.101314	5.47095	0.00072338	0.0268957	0.0120578	0.109808	0.00888853	0.094279	0.00476526	0.0690309	0	7	46.606	46.601	1000	19595.9	19595.2	0.71
1	87	Category M	8575	16	18:56:03	187329	187329	43	4.2	19.2864	0.44852	-0.0331974	-0.210302	0.204385	47.1069	1.09551	0.184252	0.114837	-1.07072	0.0371321	0.192697	0.00793173	0.0890603	0.144724	6.22314	0.000448537	0.0211787	0.0122695	0.110768	0.137071	0.370231	0.0761946	0.276034	0	7	46.612	46.608	1000	19595.1	19583.6	22.48
1	88	Category N	8618	16	19:07:02	187372	187372	15	1.4	28.4592	1.89728	-0.00891927	0.508854	-1.20897	17.5828	1.17218	0.0791667	0.15568	-1.15882	6.82323	2.61213	0.000179036	0.0133805	0.172184	2.58276	4.88E-05	0.00698771	0.144548	0.380194	2.27925	1.50972	6.51934	2.5533	0	7	47.268	47.266	1000	19561.6	19522.6	45.21
1	89	Category E	8633	16	19:13:15	187387	187387	94	9.301	21.6111	0.229905	-0.0493242	-0.0242894	0.0743642	93.5015	0.994696	0.107573	0.227952	-0.958325	0.0354991	0.188412	0.00523084	0.0723246	0.13288	12.4907	0.00137654	0.0371017	0.0222116	0.149036	0.00521786	0.0722347	0.0334966	0.183021	0	7	47.649	47.639	1000	19510.3	19487.9	25.23
1	90	Category L	8727	16	19:16:20	187481	187481	36	3.5	9.75488	0.270969	0.25274	0.000115289	0.0919325	31.186	0.866279	0.254232	0.229994	-0.795451	0.00183105	0.0427908	0	0	0.133721	4.81396	0	0	0.0645413	0.25405	0.000366211	0.0191366	0.00915527	0.0956832	0	7	47.83	47.826	1000	19482	19463	28.95
1	91	Category E	8763	16	19:26:26	187517	187517	53	5.2	11.5339	0.217621	-0.0283986	0.0146346	-0.0329958	47.4529	0.895337	0.00851268	0.254768	-0.845008	0.020927	0.144662	0.000152012	0.0123293	0.104663	5.54712	0.000152012	0.0123293	0.0291771	0.170813	0.00914376	0.095623	0.0285414	0.168942	0	7	48.437	48.432	1000	19443.2	19412.3	31.69
1	92	Category G	8816	16	19:27:22	187570	187570	69	6.9	21.9692	0.318395	-0.178124	-0.0224963	-0.0209359	62.6548	0.90804	-0.193098	0.27359	-0.836051	0.037955	0.19482	0.000743037	0.0272587	0.0919596	6.34521	0.000743037	0.0272587	0.102868	0.320731	0.00820171	0.0905633	0.0250616	0.158308	0	7	48.495	48.488	1000	19410.7	19404.3	9.59
1	93	Category L	8885	16	20:04:35	197829	197829	47	4.601	8.36621	0.178004	-0.163237	-0.0378314	-0.0247933	41.2915	0.878543	-0.138236	0.252893	-0.820744	0.0140511	0.118537	0.000462309	0.0215014	0.121457	5.7085	0.000462309	0.0215014	0.0438103	0.209309	0.00182326	0.0426997	0.00172976	0.0415904	0	7	50.724	50.719	1000	19222.9	19178.5	59.31
1	94	Category C	8932	16	20:20:33	197876	197876	317	31.7	49.4583	0.15602	0.00077401	-6.08E-05	-0.00101276	295.026	0.930683	-0.333776	0.210393	-0.842341	0.00720561	0.0848859	5.39E-06	0.00232188	0.0693175	21.9736	5.39E-06	0.00232188	0.0153085	0.123727	0.00356199	0.0596824	0.012331	0.111045	0	7	51.708	51.676	1000	19148.7	19100.2	49.58
1	95	Category D	9249	16	20:22:18	198193	198193	102	10.2	21.7859	0.213587	-0.0407332	0.0495127	0.00608197	94.6018	0.927469	-0.307366	0.179635	-0.850433	0.00945925	0.0972587	7.90E-05	0.00888744	0.0725313	7.39819	7.90E-05	0.00888744	0.0250914	0.158403	0.0126259	0.112365	0.0177433	0.133204	0	7	51.791	51.781	1000	19098	19093.6	4.45
1	96	Category M	9351	16	20:22:32	198295	198295	155	15.5	44.6072	0.287788	0.0432192	-0.0377882	-0.00969632	143.638	0.926698	-0.097201	0.110487	-0.908096	0.0182869	0.135229	7.88E-06	0.00280633	0.073302	11.3618	7.88E-06	0.00280633	0.0222593	0.149196	0.0555255	0.235638	0.0293567	0.171338	0	7	51.811	51.795	1000	19093.5	19091.8	1.76
1	97	Category G	9506	16	20:22:54	198450	198450	105	10.4	28.4441	0.270896	-0.107185	-0.00118583	0.0422294	100.345	0.955671	-0.323965	0.187098	-0.869199	0.0221656	0.148881	0.00633138	0.07957	0.0830706	8.72241	0.000690569	0.0262787	0.0502534	0.224173	0.00851935	0.0923003	0.0381394	0.195293	0	7	51.828	51.817	1000	19091.6	19080.8	20.45
1	98	Category L	9611	16	20:33:26	198555	198555	21	2.001	11.2175	0.534168	0.303467	-0.127104	0.413237	25.7952	1.22834	0.0910993	0.289853	-1.18853	0.0886579	0.297755	0.0062779	0.0792332	0.228341	4.79517	0.000325521	0.0180422	0.0967146	0.31099	0.0181013	0.134541	0.171619	0.41427	0	7	52.45	52.448	1000	19061.6	19032.8	28.98
1	99	Category M	9632	16	20:33:34	198576	198576	16	1.5	38.6362	2.41476	0.218903	0.461502	-1.5428	20.062	1.25388	0.26828	0.302567	-1.18617	9.0417	3.00694	0.000427246	0.0206699	0.253876	4.06201	0.000106812	0.010335	0.187836	0.4334	3.42769	1.8514	8.81818	2.96954	0	7	52.458	52.456	1000	19032.6	19027.2	10.27
1	100	Category L	9648	16	20:39:01	198592	198592	103	10.201	17.6428	0.17129	0.00496103	-0.0305223	0.153586	107.552	1.04419	0.289897	0.238487	-0.973187	0.0668708	0.258594	0.00997895	0.0998947	0.137022	14.1133	0.00283488	0.0532435	0.00139611	0.0373645	0.003591	0.059925	0.0492334	0.221886	0	7	52.793	52.782	1000	19017.3	18997.3	24.21
1	101	Category I	9751	16	20:43:48	198695	198695	78	7.701	98.9705	1.26885	-0.0359231	0.00882662	-0.0898688	90.689	1.16268	0.164576	0.22562	-1.12809	0.532968	0.730047	0.00168081	0.0409977	0.162679	12.689	0.00187174	0.0432637	0.429421	0.655303	0.195231	0.44185	1.47862	1.21598	0	7	53.079	53.071	1000	18988.9	18975.4	13.56
1	102	Category L	9829	16	20:44:00	198773	198773	110	11.001	6.14404	0.0558549	0.0112726	-0.0121471	0.0387496	104.934	0.953946	0.169762	0.200575	-0.91677	0.0481934	0.21953	0.000421697	0.0205353	0.069043	7.59473	0.000696911	0.0263991	0.000395064	0.0198762	0.000612571	0.0247502	0.00458984	0.0677484	0	7	53.095	53.084	1000	18975.2	18972.5	4.28
1	103	Category J	9939	16	20:45:53	198883	198883	89	8.801	69.1824	0.77733	-0.0333019	0.00385962	-0.0188537	87.009	0.97763	0.102092	0.219054	-0.946739	0.103557	0.321802	0.000106983	0.0103433	0.0238407	2.12183	6.31E-05	0.00794308	0.101922	0.319252	0.0241123	0.155281	0.555044	0.745013	0	7	53.206	53.197	1000	18969.3	18960	13.15
1	104	Category L	10028	16	20:50:20	198972	198972	260	26	13.3657	0.0514066	0.0335628	0.00441895	0.00182542	235.678	0.906456	0.168736	0.202641	-0.86456	0.00487906	0.0698502	2.44E-05	0.00494106	0.0935444	24.3215	2.44E-05	0.00494106	0.00558425	0.0747278	0.00028264	0.0168119	0.000497671	0.0223085	0	7	53.49	53.464	1000	18952.3	18937.2	16.27
1	105	Category G	10288	16	20:52:01	199232	199232	80	7.9	19.7947	0.247433	-0.149384	-0.0258728	0.00696716	71.1724	0.889655	-0.294138	0.156332	-0.819577	0.0183197	0.13535	0.000415039	0.0203725	0.110345	8.82764	0.000415039	0.0203725	0.0448914	0.211876	0.00895691	0.0946409	0.0183105	0.135316	0	7	53.572	53.564	1000	18934.9	18920	25.67
1	106	Category J	10368	16	21:04:08	199312	199312	68	6.7	44.5176	0.65467	0.0782363	0.019998	-0.0115823	63.5461	0.934502	0.0372638	0.230515	-0.901234	0.0707685	0.266023	9.33E-05	0.00966167	0.0654979	4.45386	9.33E-05	0.00966167	0.0685784	0.261875	0.0258574	0.160802	0.394869	0.628386	0	7	54.296	54.29	1000	18898.4	18859.6	44.97
1	107	Category E	10436	16	21:11:10	199380	199380	136	13.5	25.7629	0.189433	0.0450206	-0.00198364	0.00582527	121.817	0.895712	0.159812	0.166125	-0.861581	0.0136467	0.116819	2.69E-05	0.00518915	0.104288	14.1831	2.69E-05	0.00518915	0.0219044	0.148001	0.00690056	0.0830696	0.0161689	0.127157	0	7	54.725	54.711	1000	18847.3	18822.4	30.26
1	108	Category C	10572	16	21:17:25	199516	199516	367	36.701	50.2268	0.136858	-0.0270683	-0.00353172	0.000949953	338.264	0.921701	-0.272865	0.13545	-0.86798	0.00627714	0.0792284	3.99E-06	0.00199785	0.0782993	28.7358	3.99E-06	0.00199785	0.0115784	0.107603	0.00306739	0.055384	0.00905848	0.0951761	0	7	55.122	55.085	1000	18811.7	18786.3	31.58
1	109	Category J	10939	16	21:25:07	199883	199883	82	8.101	48.9644	0.597126	0.0631074	-0.0394853	-0.0318991	75.0249	0.914938	0.0781012	0.238025	-0.874437	0.0623303	0.24966	6.25E-05	0.0079072	0.0850622	6.9751	6.25E-05	0.0079072	0.053437	0.231164	0.0278678	0.166936	0.333904	0.577844	0	7	55.555	55.547	1000	18773.8	18743	42.39
1	110	Category M	11021	16	21:38:27	199965	199965	97	9.6	41.0178	0.422864	-0.0381136	0.0578991	0.158143	98.949	1.02009	0.124791	0.686347	-0.727386	0.0584629	0.241791	0.00453044	0.0673086	0.121645	11.7996	0.00310084	0.0556852	0.0667939	0.258445	0.0501067	0.223845	0.0931585	0.305219	0	7	56.356	56.346	1000	18720	18684.8	35.17
1	111	Category N	11118	16	21:38:37	200062	200062	21	2.001	42.3577	2.01703	0.135824	0.204694	-1.11063	25.9287	1.2347	0.118338	0.467785	-1.13253	5.98147	2.4457	0.000290644	0.0170483	0.234701	4.92871	5.81E-05	0.00762422	0.314511	0.560813	2.98062	1.72645	5.5253	2.3506	0	7	56.358	56.356	1000	18684.7	18684.4	0.43
1	112	Category M	11139	16	21:38:47	200083	200083	126	12.5	65.4978	0.519824	-0.0228582	-0.116465	0.219864	146.241	1.16065	0.195619	-0.00317577	-1.13635	0.160321	0.400401	0.0199672	0.141305	0.21733	27.3835	0.0129472	0.113786	0.0343308	0.185286	0.139397	0.373358	0.157628	0.397023	0	7	56.379	56.367	1000	18684.2	18682.3	2.17
1	113	Category N	11265	16	21:39:24	200209	200209	20	1.9	69.7473	3.48737	0.210364	0.567896	-1.67867	29.8191	1.49095	0.279761	0.164563	-1.4549	19.3546	4.39939	0.00101318	0.0318305	0.490955	9.81909	0.000646973	0.0254357	1.378	1.17388	13.5839	3.68563	12.145	3.48496	0	7	56.405	56.403	1000	18681.7	18678.9	4.33
1	114	Category E	11285	16	21:41:16	200229	200229	115	11.401	32.2563	0.28049	-0.000908628	-0.0195313	0.139557	121.422	1.05585	0.0829378	0.248463	-1.01797	0.0995181	0.315465	0.0165761	0.128748	0.180999	20.8149	0.00874448	0.0935119	0.0191067	0.138227	0.00599737	0.0774427	0.0997919	0.315899	0	7	56.526	56.515	1000	18675.7	18662.6	20.63
1	115	Category F	11400	16	21:50:07	200344	200344	55	5.4	11.4526	0.20823	-0.0307484	0.0022017	0.00702237	51.4163	0.934841	-0.131325	0.222301	-0.8983	0.017951	0.133981	7.99E-05	0.00893871	0.0651589	3.58374	7.99E-05	0.00893871	0.0235218	0.153368	0.0120028	0.109557	0.0194691	0.139532	0	7	57.052	57.046	1000	18647.6	18624.8	22.77
1	116	Category J	11455	16	21:50:13	200399	200399	31	3.1	16.1104	0.519689	-0.151076	0.0200747	-0.0398343	28.0081	0.903486	0.0218939	0.195675	-0.880056	0.098113	0.31323	0	0	0.0965143	2.99194	0	0	0.0840474	0.289909	0.0160975	0.126876	0.231296	0.480932	0	7	57.055	57.052	1000	18624.8	18617.3	14.73
1	117	Category L	11486	16	21:58:42	200430	200430	54	5.3	10.3481	0.191632	0.184118	-0.0126094	0.0368652	47.4392	0.878504	0.166178	0.14417	-0.850084	0.00681785	0.0825703	2.26E-05	0.00475454	0.121496	6.56079	2.26E-05	0.00475454	0.0350297	0.187162	0.000538014	0.0231951	0.002247	0.0474025	0	7	57.565	57.56	1000	18602.9	18580.9	22
1	118	Category E	11540	16	21:58:48	200484	200484	49	4.8	14.2607	0.291036	-0.172333	-0.00867447	-0.0114098	44.3682	0.905473	0.0174187	0.154406	-0.891248	0.0244141	0.15625	3.49E-05	0.00590569	0.0945273	4.63184	3.49E-05	0.00590569	0.0636908	0.25237	0.00834064	0.0913271	0.030971	0.175986	0	7	57.571	57.566	1000	18580.9	18554	53.05
1	119	Category J	11589	16	22:29:58	200533	200533	51	5.001	31.6147	0.619897	0.0624138	0.0167069	-0.0149117	47.4456	0.930305	0.0980871	0.174599	-0.906733	0.0880295	0.296698	4.79E-06	0.00218794	0.069695	3.55444	4.79E-06	0.00218794	0.0607767	0.246529	0.0274778	0.165764	0.357824	0.598184	0	7	59.437	59.432	1000	18501.7	18410.8	103.87
1	120	Category L	11640	16	22:45:40	200584	200584	92	9.1	3.59351	0.0390598	0.0157126	-0.0194278	0.00100045	84.5774	0.919319	0.15914	0.132221	-0.895195	0.0129156	0.113647	0	0	0.0806805	7.42261	0	0	0.000504203	0.0224545	0.000992485	0.0315037	0.000180452	0.0134332	0	7	60.382	60.373	1000	18384.9	18327.7	75.19
1	121	Category E	11732	16	23:07:53	200676	200676	49	4.8	10.8279	0.220977	-0.0871482	0.00554548	-0.0194167	44.3	0.904083	0.101752	0.217783	-0.870516	0.0150122	0.122524	0	0	0.0959174	4.69995	0	0	0.0283054	0.168242	0.00919264	0.0958783	0.024429	0.156298	0	7	61.709	61.705	1000	18291.8	18237.8	54.3
1	122	Category L	11781	16	23:08:15	200725	200725	72	7.1	13.5959	0.188833	0.0586039	-0.0106235	0.13916	73.2163	1.01689	0.214932	0.29621	-0.947021	0.0451965	0.212595	0.00641547	0.0800966	0.128947	9.28418	0.000637478	0.0252483	0.0084432	0.0918869	0.00323147	0.056846	0.0324639	0.180177	0	7	61.734	61.727	1000	18237.3	18232.3	8.85
1	123	Category M	11853	16	23:13:05	200797	200797	13	1.2	30.5884	2.35295	0.443397	0.434739	-1.37047	14.988	1.15293	0.068566	0.283278	-1.11508	7.21674	2.6864	1.88E-05	0.0043336	0.152926	1.98804	0	0	0.350436	0.591976	4.71407	2.17119	4.7864	2.18778	0	7	62.018	62.017	1000	18224.7	18213.1	11.63
1	124	Category C	11866	16	23:13:14	200810	200810	108	10.8	22.3259	0.206722	-0.0891588	-0.0403872	0.0823048	108.174	1.00161	-0.193321	0.182079	-0.959993	0.0248752	0.157719	0.00286187	0.0534965	0.100134	10.8145	0.000698513	0.0264294	0.0235573	0.153484	0.00688793	0.0829936	0.0290595	0.170469	0	7	62.036	62.026	1000	18212.9	18196.8	31.01
1	125	Category E	11974	16	23:32:09	200918	200918	113	11.201	24.2358	0.214476	0.0201124	0.00391705	-0.0029729	102.375	0.905969	0.0622969	0.201645	-0.871314	0.0143719	0.119883	0	0	0.0940309	10.6255	0	0	0.0353205	0.187937	0.00957766	0.0978655	0.0149293	0.122186	0	7	63.172	63.16	1000	18166.9	18121.5	45.4
1	126	Category L	12087	16	23:32:20	201031	201031	37	3.6	1.92749	0.0520943	0.0248891	0.00501478	0.014048	33.7004	0.910823	0.209565	0.200961	-0.863248	0.00419658	0.064781	0	0	0.0891773	3.29956	0	0	0.00148464	0.038531	0.000943571	0.0307176	0.000712627	0.0266951	0	7	63.176	63.172	1000	18121.5	18121.2	0.32
1	127	Category E	12124	16	23:32:25	201068	201068	83	8.3	14.4729	0.174372	0.0382448	-0.00192959	0.00260319	75.5125	0.909789	0.17704	0.182838	-0.8723	0.00942147	0.0970643	0	0	0.0902114	7.48755	0	0	0.0164192	0.128137	0.00445042	0.0667115	0.0180488	0.134346	0	7	63.184	63.176	1000	18121.2	18064.1	112.95
1	128	Category L	12207	17	0:44:23	201151	201151	33	3.2	2.46924	0.0748254	-0.00262636	0.0247914	-0.0311908	29.5237	0.894657	-0.0782582	0.157441	-0.873905	0.00875947	0.093592	2.96E-05	0.00543993	0.105343	3.47632	2.96E-05	0.00543993	0.00441673	0.0664585	0.000673236	0.0259468	0.00116892	0.0341894	0	7	67.494	67.491	1000	17952.8	17789.2	163.69
1	129	Category C	12240	17	0:44:34	201184	201184	344	34.5	57.8494	0.168167	-0.00691046	0.000326467	0.000904172	322.089	0.936306	-0.35822	0.14452	-0.850995	0.00774934	0.0880303	0	0	0.0636937	21.9106	0	0	0.0157712	0.125583	0.00542574	0.0736596	0.0143724	0.119885	0	7	67.537	67.502	1000	17789	17784.9	5.31
1	130	Category D	12584	17	0:46:47	201528	201528	145	14.401	25.1396	0.173377	-0.00904331	-0.0208294	0.0106479	137.65	0.949313	-0.415601	0.149571	-0.83881	0.0181489	0.134718	7.75E-05	0.00880065	0.0515928	7.48096	6.23E-05	0.00789291	0.0156923	0.125269	0.0136264	0.116732	0.0133621	0.115594	0	7	67.65	67.635	1000	17782.4	17777.7	4.71
1	131	Category M	12729	17	0:47:02	201673	201673	57	5.7	45.9932	0.806898	0.0460141	0.0215401	-0.0479629	57.5889	1.01033	-0.305189	0.119989	-0.95453	0.722142	0.84979	0.000381202	0.0195244	0.0186147	1.06104	0.00016276	0.0127578	0.151641	0.389411	0.562915	0.750277	0.63644	0.797772	0	7	67.656	67.65	1000	17777.6	17776.8	1.27
1	132	Category C	12786	17	0:47:42	201730	201730	342	34.2	56.2866	0.164581	-0.00752624	4.00E-05	0.00955075	320.077	0.935897	-0.354618	0.00267056	-0.865278	0.0125711	0.112121	0.000935159	0.0305804	0.0657409	22.4834	0.000144914	0.012038	0.0158998	0.126095	0.00484498	0.0696059	0.0159184	0.126168	0	7	67.724	67.69	1000	17775.9	17769.5	8.88
1	133	Category M	13128	17	0:51:42	202072	202072	63	6.2	10.8403	0.172069	-0.044453	-0.000728547	0.0503356	25.7744	0.409118	-0.0916419	0.0269756	-0.397697	0.044236	0.210323	0.07735	0.278119	0.0440383	2.77441	0.00288706	0.0537314	0.0304401	0.174471	0.0377527	0.1943	0.027212	0.164961	0	7	67.937	67.93	1000	17764.4	0	17764.4
