# Supplementary material for: Development of a multisensor biologging collar and analytical techniques to describe high‐resolution spatial behavior in free‐ranging terrestrial mammals
Source: Ecol Evol. 2024 Sep 23;14(9):e70264. doi: 10.1002/ece3.70264 (PMC11420106; doi:10.1002/ece3.70264)
Supplement: Supplementary file 1 — Appendix S1 [file ECE3-14-e70264-s001.zip › doi_10_5061_dryad_jdfn2z3hv__v20240620/B6_S77_Master.csv]

Counter	Total Event no.	Event no.	Category	Acc_x	Acc_y	Acc_z	Mag_x	Mag_y	Mag_z	Temp C	Pressure hbar	Date	DD	MM	YY	Time_dd:hh:mm:ss	Total secs	Decimal secs	Hours	Minutes	Seconds	Anlg	Light	Battery V	Acc_x sm	Acc_y sm	Acc_z sm	Ang vel	VeDBA	Vel m/s	Vel/VEDBA	FFT cleaned	FFT stuff	FFT stuff	FFT stuff	FFT sweep	FFT zero crossings	FFT zero crossings manual	VeSBA	Animal g	ODBA	Dyn AccX	Dyn AccY	Dyn AccZ	Smth Press	Altitude smth	Pressure change	Altitude change	Median pressure
0	1	1	Category L	-0.10791	0.251953	-0.839844	-0.156738	-0.0856934	0.41626	0.36	0.007	15/6/2018	15	6	2018	21:09:25	76165	0.6	21	9	25	68566	0.0512695	3.42729	0	0	0	0	0	0	0	0	0	0	0	0	0	0	0	0	0	0	0	0	0	0	0.007	39698.2	0
1	2	2	Category L	-0.14379883	0.2277832	-0.88793945	-0.14233398	-0.078613281	0.42993164	0.36	0.007	15/6/2018	15	6	2018	21:09:25	76165	0.7	21	9	25	68566	0.051269531	3.4272949	0	0	0	0	0	0	0	0	0	0	0	0	0	0	0	0	0	0	0	0	0	0	0.007	39698.24	0
2	3	3	Category L	-0.13183594	0.26391602	-0.86376953	-0.14404297	-0.083251953	0.42993164	0.36	0.007	15/6/2018	15	6	2018	21:09:25	76165	0.8	21	9	25	68566	0.051269531	3.4272949	0	0	0	0	0	0	0	0	0	0	0	0	0	0	0	0	0	0	0	0	0	0	0.007	39698.24	0
3	4	4	Category L	-0.15576172	0.23999023	-0.88793945	-0.14648438	-0.085693359	0.43774414	0.36	0.007	15/6/2018	15	6	2018	21:09:25	76165	0.9	21	9	25	68566	0.051269531	3.4272949	0	0	0	0	0	0	0	0	0	0	0	0	0	0	0	0	0	0	0	0	0.007	39698.24	0	0	0.007
4	5	5	Category L	-0.10791016	0.23999023	-0.88793945	-0.14453125	-0.087158203	0.43676758	0.36	0.007	15/6/2018	15	6	2018	21:09:26	76166	0	21	9	26	68566	0.051269531	3.4272949	0	0	0	0	0	0	0	0	0	0	0	0	0	0	0	0	0	0	0	0	0.007	39698.24	0	0	0.007
5	6	6	Category L	-0.11987305	0.25195313	-0.88793945	-0.14477539	-0.082275391	0.43701172	0.36	0.007	15/6/2018	15	6	2018	21:09:26	76166	0.1	21	9	26	68567	0.051269531	3.4272949	0	0	0	0	0	0	0	0	0	0	0	0	0	0	0	0	0	0	0	0	0.007	39698.24	0	0	0.007
6	7	7	Category L	-0.14379883	0.21582031	-0.89990234	-0.14501953	-0.087402344	0.42578125	0.36	0.007	15/6/2018	15	6	2018	21:09:26	76166	0.2	21	9	26	68567	0.051269531	3.4272949	0	0	0	0	0	0	0	0	0	0	0	0	0	0	0	0	0	0	0	0	0.007	39698.24	0	0	0.007
7	8	8	Category L	-0.13183594	0.25195313	-0.87597656	-0.140625	-0.082275391	0.4309082	0.36	0.007	15/6/2018	15	6	2018	21:09:26	76166	0.3	21	9	26	68567	0.051269531	3.4272949	0	0	0	0	0	0	0	0	0	0	0	0	0	0	0	0	0	0	0	0	0.007	39698.24	0	0	0.007
8	9	9	Category L	-0.14379883	0.26391602	-0.87597656	-0.14038086	-0.0859375	0.43896484	0.36	0.007	15/6/2018	15	6	2018	21:09:26	76166	0.4	21	9	26	68567	0.051269531	3.4272949	0	0	0	0	0	0	0	0	0	0	0	0	0	0	0	0	0	0	0	0	0.007	39698.24	0	0	0.007
9	10	10	Category L	-0.16796875	0.23999023	-0.87597656	-0.14111328	-0.085693359	0.43774414	0.36	0.007	15/6/2018	15	6	2018	21:09:26	76166	0.5	21	9	26	68567	0.051269531	3.4272949	0	0	0	0	0	0	0	0	0	0	0	0	0	0	0	0	0	0	0	0	0.007	39698.24	0	0	0.007
10	11	11	Category L	-0.14379883	0.26391602	-0.89990234	-0.14453125	-0.083984375	0.43359375	0.37	0.007	15/6/2018	15	6	2018	21:09:26	76166	0.6	21	9	26	68567	0.051269531	3.3902344	0	0	0	169.58667	0	0	0	0	0	0	0	0	0	0	0	0	0	0	0	0	0.007	39698.24	0	0	0.007
11	12	12	Category L	-0.14379883	0.27587891	-0.87597656	-0.13842773	-0.084960938	0.43188477	0.37	0.007	15/6/2018	15	6	2018	21:09:26	76166	0.7	21	9	26	68567	0.051269531	3.3902344	0	0	0	169.10938	0	0	0	0	0	0	0	0	0	0	0	0	0	0	0	0	0.007	39698.24	0	0	0.007
12	13	13	Category L	-0.16796875	0.25195313	-0.86376953	-0.14501953	-0.086914063	0.42578125	0.37	0.007	15/6/2018	15	6	2018	21:09:26	76166	0.8	21	9	26	68567	0.051269531	3.3902344	0	0	0	169.27563	0	0	0	0	0	0	0	0	0	0	0	0	0	0	0	0	0.007	39698.24	0	0	0.007
13	14	14	Category L	-0.15576172	0.26391602	-0.88793945	-0.14306641	-0.078857422	0.43286133	0.37	0.007	15/6/2018	15	6	2018	21:09:26	76166	0.9	21	9	26	68567	0.051269531	3.3902344	0	0	0	169.47754	0	0	0	0	0	0	0	0	0	0	0	0	0	0	0	0	0.007	39698.24	0	0	0.007
14	15	15	Category L	-0.14379883	0.23999023	-0.86376953	-0.14501953	-0.086914063	0.42456055	0.37	0.007	15/6/2018	15	6	2018	21:09:27	76167	0	21	9	27	68567	0.051269531	3.3902344	0	0	0	167.47046	0	0	0	0	0	0	0	0	0	0	0	0	0	0	0	0	0.007	39698.24	0	0	0.007
15	16	16	Category L	-0.15576172	0.23999023	-0.86376953	-0.13793945	-0.085205078	0.42773438	0.37	0.007	15/6/2018	15	6	2018	21:09:27	76167	0.1	21	9	27	68568	0.051269531	3.3902344	0	0	0	162.23438	0	0	0	0	0	0	0	0	0	0	0	0	0	0	0	0	0.007	39698.24	0	0	0.007
16	17	17	Category L	-0.14379883	0.23999023	-0.89990234	-0.14111328	-0.083007813	0.43896484	0.37	0.007	15/6/2018	15	6	2018	21:09:27	76167	0.2	21	9	27	68568	0.051269531	3.3902344	0	0	0	86.660156	0	0	0	0	0	0	0	0	0	0	0	0	0	0	0	0	0.007	39698.24	0	0	0.007
17	18	18	Category L	-0.13183594	0.27587891	-0.87597656	-0.14550781	-0.087158203	0.43579102	0.37	0.007	15/6/2018	15	6	2018	21:09:27	76167	0.3	21	9	27	68568	0.051269531	3.3902344	0	0	0	13.581299	0	0	0	0	0	0	0	0	0	0	0	0	0	0	0	0	0.007	39698.24	0	0	0.007
18	19	19	Category L	-0.14379883	0.26391602	-0.85180664	-0.14257813	-0.08984375	0.43774414	0.37	0.007	15/6/2018	15	6	2018	21:09:27	76167	0.4	21	9	27	68568	0.051269531	3.3902344	0	0	0	11.294189	0	0	0	0	0	0	0	0	0	0	0	0	0	0	0	0	0.007	39698.24	0	0	0.007
19	20	20	Category L	-0.15576172	0.23999023	-0.88793945	-0.14306641	-0.085693359	0.4387207	0.37	0.007	15/6/2018	15	6	2018	21:09:27	76167	0.5	21	9	27	68568	0.051269531	3.3902344	0	0	0	15.078613	0	0	0	0	0	0	0	0	0	0	0	0	0	0	0	0	0.007	39698.24	0	0	0.007
20	21	21	Category L	-0.15576172	0.25195313	-0.86376953	-0.14160156	-0.084228516	0.42993164	0.38	0.007	15/6/2018	15	6	2018	21:09:27	76167	0.6	21	9	27	68568	0.051269531	3.3902344	0	0	0	25.869873	0	0	0	0	0	0	0	0	0	0	0	0	0	0	0	0	0.007	39698.24	0	0	0.007
21	22	22	Category E	0.083984375	0.29980469	-0.99584961	-0.055419922	-0.265625	0.38574219	0.3	0.007	15/6/2018	15	6	2018	21:13:20	76400	0.199	21	13	20	68801	0.051513672	3.3902344	0	0	0	39.131104	0	0	0	0	0	0	0	0	0	0	0	0	0	0	0	0	0.007	39698.24	0	0	0.007
22	23	23	Category E	0.10791016	0.13183594	-0.88793945	-0.046875	-0.28417969	0.37963867	0.3	0.007	15/6/2018	15	6	2018	21:13:20	76400	0.3	21	13	20	68801	0.051513672	3.3902344	0	0	0	53.323242	0	0	0	0	0	0	0	0	0	0	0	0	0	0	0	0	0.007	39698.24	0	0	0.007
23	24	24	Category E	0.19189453	0.17993164	-0.68383789	-0.10424805	-0.29907227	0.35498047	0.3	0.007	15/6/2018	15	6	2018	21:13:20	76400	0.4	21	13	20	68801	0.051513672	3.3902344	0	0	0	65.10376	0	0	0	0	0	0	0	0	0	0	0	0	0	0	0	0	0.007	39698.24	0	0	0.007
24	25	25	Category E	0.37182617	0.37182617	-1.1879883	-0.10839844	-0.27954102	0.35522461	0.3	0.007	15/6/2018	15	6	2018	21:13:20	76400	0.5	21	13	20	68801	0.051513672	3.3902344	0	0	0	73.17749	0	0	0	0	0	0	0	0	0	0	0	0	0	0	0	0	0.007	39698.24	0	0	0.007
25	26	26	Category E	0.20385742	0.2878418	-0.89990234	-0.10668945	-0.24609375	0.37548828	0.3	0.007	15/6/2018	15	6	2018	21:13:20	76400	0.6	21	13	20	68801	0.051513672	3.3902344	0	0	0	77.787598	0	0	0	0	0	0	0	0	0	0	0	0	0	0	0	0	0.007	39698.24	0	0	0.007
26	27	27	Category E	0.011962891	0.16796875	-0.80395508	-0.09375	-0.28320313	0.37866211	0.3	0.007	15/6/2018	15	6	2018	21:13:20	76400	0.7	21	13	20	68801	0.051513672	3.3902344	0	0	0	77.543945	0	0	0	0	0	0	0	0	0	0	0	0	0	0	0	0	0.007	39698.24	0	0	0.007
27	28	28	Category E	0.16796875	0.23999023	-0.91186523	-0.12011719	-0.27661133	0.36694336	0.31	0.007	15/6/2018	15	6	2018	21:13:20	76400	0.8	21	13	20	68801	0.051513672	3.3902344	0	0	0	72.299316	0	0	0	0	0	0	0	0	0	0	0	0	0	0	0	0	0.007	39698.24	0	0	0.007
28	29	29	Category E	0.29980469	0.29980469	-0.75585938	-0.10473633	-0.24511719	0.38476563	0.31	0.007	15/6/2018	15	6	2018	21:13:20	76400	0.9	21	13	20	68801	0.051513672	3.3902344	0	0	0	63.606689	0	0	0	0	0	0	0	0	0	0	0	0	0	0	0	0	0.007	39698.24	0	0	0.007
29	30	30	Category E	0.21582031	0.25195313	-1.0678711	-0.15869141	-0.22290039	0.37573242	0.31	0.007	15/6/2018	15	6	2018	21:13:21	76401	0	21	13	21	68801	0.051513672	3.3902344	0	0	0	51.951416	0	0	0	0	0	0	0	0	0	0	0	0	0	0	0	0	0.007	39698.24	0	0	0.007
30	31	31	Category E	0.2277832	0.2277832	-1.0197754	-0.15087891	-0.23583984	0.37573242	0.31	0.007	15/6/2018	15	6	2018	21:13:21	76401	0.1	21	13	21	68802	0.051513672	3.3902344	0	0	0	35.669189	0	0	0	0	0	0	0	0	0	0	0	0	0	0	0	0	0.007	39698.24	0	0	0.007
31	32	32	Category E	-0.011962891	0.3359375	-0.80395508	-0.1953125	-0.22558594	0.3659668	0.31	0.007	15/6/2018	15	6	2018	21:13:21	76401	0.2	21	13	21	68802	0.051513672	3.3902344	0	0	0	18.805176	0	0	0	0	0	0	0	0	0	0	0	0	0	0	0	0	0.007	39698.24	0	0	0.007
32	33	33	Category E	0.16796875	0.20385742	-0.671875	-0.26025391	-0.21362305	0.32421875	0.31	0.007	15/6/2018	15	6	2018	21:13:21	76401	0.3	21	13	21	68802	0.051513672	3.3902344	0	0	0	0.27490234	0	0	0	0	0	0	0	0	0	0	0	0	0	0	0	0	0.007	39698.24	0	0	0.007
33	34	34	Category E	0.3359375	0.21582031	-0.88793945	-0.25512695	-0.24707031	0.31738281	0.31	0.007	15/6/2018	15	6	2018	21:13:21	76401	0.4	21	13	21	68802	0.051513672	3.3902344	0	0	0	17.572998	0	0	0	0	0	0	0	0	0	0	0	0	0	0	0	0	0.007	39698.24	0	0	0.007
34	35	35	Category E	0.34790039	0.23999023	-1.079834	-0.25537109	-0.24023438	0.31958008	0.31	0.007	15/6/2018	15	6	2018	21:13:21	76401	0.5	21	13	21	68802	0.051513672	3.3902344	0	0	0	31.346436	0	0	0	0	0	0	0	0	0	0	0	0	0	0	0	0	0.007	39698.24	0	0	0.007
35	36	36	Category E	0.14379883	0.19189453	-0.80395508	-0.28173828	-0.2265625	0.30712891	0.31	0.007	15/6/2018	15	6	2018	21:13:21	76401	0.6	21	13	21	68802	0.051513672	3.3902344	0	0	0	38.047119	0	0	0	0	0	0	0	0	0	0	0	0	0	0	0	0	0.007	39698.24	0	0	0.007
36	37	37	Category E	0.34790039	0.2277832	-0.59985352	-0.37768555	-0.17211914	0.2722168	0.31	0.007	15/6/2018	15	6	2018	21:13:21	76401	0.7	21	13	21	68802	0.051513672	3.3902344	0	0	0	39.157471	0	0	0	0	0	0	0	0	0	0	0	0	0	0	0	0	0.007	39698.24	0	0	0.007
37	38	38	Category E	0.47998047	0.095947266	-0.94799805	-0.38256836	-0.1184082	0.27490234	0.32	0.007	15/6/2018	15	6	2018	21:13:21	76401	0.8	21	13	21	68802	0.051513672	3.3902344	0	0	0	40.534668	0	0	0	0	0	0	0	0	0	0	0	0	0	0	0	0	0.007	39698.24	0	0	0.007
38	39	39	Category E	0.45581055	0.31176758	-0.95996094	-0.36743164	-0.12158203	0.27929688	0.32	0.007	15/6/2018	15	6	2018	21:13:21	76401	0.9	21	13	21	68802	0.051513672	3.3902344	0	0	0	39.854004	0	0	0	0	0	0	0	0	0	0	0	0	0	0	0	0	0.007	39698.24	0	0	0.007
39	40	40	Category E	0.2878418	0.25195313	-0.81591797	-0.35839844	-0.1184082	0.296875	0.32	0.007	15/6/2018	15	6	2018	21:13:22	76402	0	21	13	22	68802	0.051513672	3.3902344	0	0	0	37.202637	0	0	0	0	0	0	0	0	0	0	0	0	0	0	0	0	0.007	39698.24	0	0	0.007
40	41	41	Category E	0.071777344	0.15576172	-0.73193359	-0.38378906	-0.14135742	0.26782227	0.32	0.007	15/6/2018	15	6	2018	21:13:22	76402	0.1	21	13	22	68803	0.051513672	3.3902344	0.16723633	0.24121094	-0.85644531	33.327881	0.17871094	0	0	0	0	0	0	0	0	0	0.90527344	0.094726563	0.30566406	-0.095458984	-0.085449219	0.12451172	0.007	39698.24	0	0	0.007
41	42	42	Category E	0.2878418	0.2878418	-0.55175781	-0.38525391	-0.15820313	0.23901367	0.32	0.007	15/6/2018	15	6	2018	21:13:22	76402	0.2	21	13	22	68803	0.051513672	3.3902344	0.17333984	0.24145508	-0.85424805	32.21582	0.32666016	0	0	0	0	0	0	0	0	0	0.90454102	0.095458984	0.46313477	0.11425781	0.046142578	0.30249023	0.007	39698.24	0	0	0.007
42	43	43	Category E	0.49194336	0.23999023	-0.93579102	-0.36962891	-0.16625977	0.25439453	0.32	0.007	15/6/2018	15	6	2018	21:13:22	76402	0.3	21	13	22	68803	0.051513672	3.3902344	0.17871094	0.24121094	-0.85058594	29.836914	0.32446289	0	0	0	0	0	0	0	0	0	0.90209961	0.097900391	0.3996582	0.31298828	-0.001220703	-0.084960938	0.007	39698.24	0	0	0.007
43	44	44	Category E	0.3359375	0.21582031	-0.86376953	-0.35180664	-0.14868164	0.29760742	0.32	0.007	15/6/2018	15	6	2018	21:13:22	76402	0.4	21	13	22	68803	0.051513672	3.3902344	0.18432617	0.24243164	-0.84570313	25.86499	0.15478516	0	0	0	0	0	0	0	0	0	0.89892578	0.10107422	0.19604492	0.15136719	-0.026611328	-0.017822266	0.007	39698.24	0	0	0.007
44	45	45	Category E	0.2878418	0.13183594	-0.86376953	-0.30004883	-0.14306641	0.33300781	0.32	0.007	15/6/2018	15	6	2018	21:13:22	76402	0.5	21	13	22	68803	0.051513672	3.3902344	0.19067383	0.2421875	-0.84106445	21.890381	0.14868164	0	0	0	0	0	0	0	0	0	0.89575195	0.10424805	0.22998047	0.096923828	-0.11035156	-0.022460938	0.007	39698.24	0	0	0.007
45	46	46	Category E	0.047851563	0.31176758	-1.0078125	-0.27197266	-0.13012695	0.37231445	0.32	0.007	15/6/2018	15	6	2018	21:13:22	76402	0.6	21	13	22	68803	0.051513672	3.3902344	0.19897461	0.24414063	-0.84106445	20.232422	0.23486328	0	0	0	0	0	0	0	0	0	0.89794922	0.10205078	0.38525391	-0.15112305	0.067382813	-0.16650391	0.007	39698.24	0	0	0.007
46	47	47	Category E	0.2277832	0.2277832	-0.81591797	-0.29321289	-0.086914063	0.37060547	0.32	0.007	15/6/2018	15	6	2018	21:13:22	76402	0.7	21	13	22	68803	0.051513672	3.3902344	0.2043457	0.24316406	-0.83935547	19.311768	0.036621094	0	0	0	0	0	0	0	0	0	0.89770508	0.10229492	0.062255859	0.023193359	-0.015380859	0.0234375	0.007	39698.24	0	0	0.007
47	48	48	Category E	0.2277832	0.2277832	-1.0559082	-0.28369141	-0.058349609	0.37133789	0.33	0.007	15/6/2018	15	6	2018	21:13:22	76402	0.8	21	13	22	68803	0.051513672	3.3902344	0.20898438	0.2434082	-0.83886719	16.20874	0.21826172	0	0	0	0	0	0	0	0	0	0.89819336	0.10180664	0.2512207	0.018554688	-0.015625	-0.21679688	0.007	39698.24	0	0	0.007
48	49	49	Category E	0.2277832	0.21582031	-0.94799805	-0.29223633	-0.074951172	0.35058594	0.33	0.007	15/6/2018	15	6	2018	21:13:22	76402	0.9	21	13	22	68803	0.051513672	3.3902344	0.2109375	0.24487305	-0.84130859	13.707275	0.11157227	0	0	0	0	0	0	0	0	0	0.90136719	0.098632813	0.15234375	0.016601563	-0.029052734	-0.10644531	0.007	39698.24	0	0	0.007
49	50	50	Category E	0.095947266	0.20385742	-0.83984375	-0.27709961	-0.098632813	0.3605957	0.33	0.007	15/6/2018	15	6	2018	21:13:23	76403	0	21	13	23	68803	0.051513672	3.3902344	0.21728516	0.24536133	-0.83935547	10.907959	0.12841797	0	0	0	0	0	0	0	0	0	0.90136719	0.098632813	0.16333008	-0.12133789	-0.041503906	-0.000244141	0.007	39698.24	0	0	0.007
50	51	51	Category E	0.19189453	0.20385742	-0.73193359	-0.3347168	-0.1171875	0.33374023	0.33	0.007	15/6/2018	15	6	2018	21:13:23	76403	0.111	21	13	23	68804	0.051025391	3.4514648	0.22290039	0.24511719	-0.84179688	8.1013184	0.12133789	0	0	0	0	0	0	0	0	0	0.90454102	0.095458984	0.18237305	-0.031005859	-0.041259766	0.10986328	0.007	39698.24	0	0	0.007
51	52	52	Category E	0.32397461	0.31176758	-0.85180664	-0.3203125	-0.17724609	0.30371094	0.33	0.007	15/6/2018	15	6	2018	21:13:23	76403	0.222	21	13	23	68804	0.051025391	3.4514648	0.22802734	0.24609375	-0.84204102	4.8078613	0.11621094	0	0	0	0	0	0	0	0	0	0.90649414	0.093505859	0.1706543	0.095703125	0.065429688	-0.009521484	0.007	39698.24	0	0	0.007
52	53	53	Category E	0.34790039	0.2878418	-0.92382813	-0.33544922	-0.16918945	0.29248047	0.33	0.007	15/6/2018	15	6	2018	21:13:23	76403	0.333	21	13	23	68804	0.051025391	3.4514648	0.23022461	0.24609375	-0.84057617	2.2250977	0.1496582	0	0	0	0	0	0	0	0	0	0.90576172	0.094238281	0.24194336	0.11743164	0.041503906	-0.083007813	0.007	39698.24	0	0	0.007
53	54	54	Category E	0.25195313	0.23999023	-0.83984375	-0.30273438	-0.1953125	0.31225586	0.33	0.007	15/6/2018	15	6	2018	21:13:23	76403	0.444	21	13	23	68804	0.051025391	3.4514648	0.2355957	0.24584961	-0.83789063	0.079833984	0.017333984	0	0	0	0	0	0	0	0	0	0.90454102	0.095458984	0.023681641	0.016113281	-0.005859375	-0.001708984	0.007	39698.24	0	0	0.007
54	55	55	Category E	0.047851563	0.16796875	-0.82788086	-0.30859375	-0.18481445	0.31420898	0.33	0.007	15/6/2018	15	6	2018	21:13:23	76403	0.555	21	13	23	68804	0.051025391	3.4514648	0.24243164	0.24658203	-0.83764648	4.1296387	0.21020508	0	0	0	0	0	0	0	0	0	0.90625	0.09375	0.28344727	-0.19458008	-0.078613281	0.009765625	0.007	39698.24	0	0	0.007
55	56	56	Category E	0.51586914	0.21582031	-0.57592773	-0.35351563	-0.16015625	0.28710938	0.33	0.007	15/6/2018	15	6	2018	21:13:23	76403	0.666	21	13	23	68804	0.051025391	3.4514648	0.25048828	0.24707031	-0.83837891	6.1088867	0.37426758	0	0	0	0	0	0	0	0	0	0.90917969	0.090820313	0.55908203	0.26513672	-0.03125	0.26245117	0.007	39698.24	0	0	0.007
56	57	57	Category E	0.40795898	0.2277832	-1.2119141	-0.3527832	-0.12329102	0.29370117	0.33	0.007	15/6/2018	15	6	2018	21:13:23	76403	0.777	21	13	23	68804	0.051025391	3.4514648	0.25512695	0.24560547	-0.8359375	6.6345215	0.40576172	0	0	0	0	0	0	0	0	0	0.90795898	0.092041016	0.54614258	0.15258789	-0.017822266	-0.37573242	0.007	39698.24	0	0	0.007
57	58	58	Category E	0.35986328	0.31176758	-0.82788086	-0.35131836	-0.1328125	0.29858398	0.34	0.007	15/6/2018	15	6	2018	21:13:23	76403	0.888	21	13	23	68804	0.051025391	3.4514648	0.25830078	0.24536133	-0.8359375	7.4396973	0.12133789	0	0	0	0	0	0	0	0	0	0.90869141	0.091308594	0.17602539	0.10131836	0.066162109	0.008056641	0.007	39698.24	0	0	0.007
58	59	59	Category E	0.23999023	0.2277832	-0.6237793	-0.34765625	-0.15039063	0.29248047	0.34	0.007	15/6/2018	15	6	2018	21:13:24	76404	0	21	13	24	68804	0.051025391	3.4514648	0.26293945	0.24438477	-0.8359375	7.8981934	0.21411133	0	0	0	0	0	0	0	0	0	0.90991211	0.090087891	0.25219727	-0.022949219	-0.016601563	0.2121582	0.007	39698.24	0	0	0.007
59	60	60	Category E	0.15576172	0.25195313	-0.79199219	-0.35961914	-0.17578125	0.26757813	0.34	0.007	15/6/2018	15	6	2018	21:13:24	76404	0.1	21	13	24	68804	0.051025391	3.4514648	0.26904297	0.2434082	-0.83764648	7.0322266	0.12255859	0	0	0	0	0	0	0	0	0	0.9128418	0.087158203	0.16748047	-0.11328125	0.008300781	0.045654297	0.007	39698.24	0	0	0.007
60	61	61	Category E	0.34790039	0.23999023	-0.53979492	-0.34936523	-0.18237305	0.27270508	0.34	0.007	15/6/2018	15	6	2018	21:13:24	76404	0.2	21	13	24	68805	0.051025391	3.4514648	0.27294922	0.24438477	-0.83935547	5.0952148	0.30883789	0	0	0	0	0	0	0	0	0	0.91601563	0.083984375	0.37890625	0.074707031	-0.004394531	0.29956055	0.007	39698.24	0	0	0.007
61	62	62	Category E	0.40795898	0.37182617	-1.0319824	-0.34716797	-0.18847656	0.27392578	0.34	0.007	15/6/2018	15	6	2018	21:13:24	76404	0.3	21	13	24	68805	0.051025391	3.4514648	0.27758789	0.24414063	-0.83911133	4.1691895	0.26538086	0	0	0	0	0	0	0	0	0	0.91699219	0.083007813	0.45068359	0.13012695	0.12744141	-0.19262695	0.007	39698.24	0	0	0.007
62	63	63	Category E	0.38378906	0.20385742	-0.99584961	-0.32739258	-0.18286133	0.31176758	0.34	0.007	15/6/2018	15	6	2018	21:13:24	76404	0.4	21	13	24	68805	0.051025391	3.4514648	0.27685547	0.24267578	-0.83789063	3.1533203	0.19433594	0	0	0	0	0	0	0	0	0	0.9152832	0.084716797	0.3034668	0.10668945	-0.038818359	-0.15771484	0.007	39698.24	0	0	0.007
63	64	64	Category E	0.2277832	0.23999023	-0.79199219	-0.29150391	-0.16772461	0.33374023	0.34	0.007	15/6/2018	15	6	2018	21:13:24	76404	0.5	21	13	24	68805	0.051025391	3.4514648	0.27807617	0.24389648	-0.83642578	1.463623	0.067382813	0	0	0	0	0	0	0	0	0	0.91479492	0.085205078	0.099121094	-0.050292969	-0.00390625	0.044433594	0.007	39698.24	0	0	0.007
64	65	65	Category E	0.071777344	0.21582031	-0.86376953	-0.30834961	-0.14892578	0.33691406	0.34	0.007	15/6/2018	15	6	2018	21:13:24	76404	0.6	21	13	24	68805	0.051025391	3.4514648	0.28149414	0.24560547	-0.83642578	0.72973633	0.21362305	0	0	0	0	0	0	0	0	0	0.91625977	0.083740234	0.2668457	-0.2097168	-0.029785156	-0.027099609	0.007	39698.24	0	0	0.007
65	66	66	Category E	0.27587891	0.20385742	-0.77978516	-0.34033203	-0.12084961	0.30639648	0.34	0.007	15/6/2018	15	6	2018	21:13:24	76404	0.7	21	13	24	68805	0.051025391	3.4514648	0.28051758	0.24560547	-0.83544922	3.2451172	0.069824219	0	0	0	0	0	0	0	0	0	0.91479492	0.085205078	0.10205078	-0.004638672	-0.041748047	0.055664063	0.007	39698.24	0	0	0.007
66	67	67	Category E	0.47998047	0.19189453	-0.79199219	-0.30932617	-0.089599609	0.34057617	0.34	0.007	15/6/2018	15	6	2018	21:13:24	76404	0.8	21	13	24	68805	0.051025391	3.4514648	0.28125	0.24487305	-0.83398438	6.0334473	0.2097168	0	0	0	0	0	0	0	0	0	0.91381836	0.086181641	0.29370117	0.19848633	-0.052978516	0.041992188	0.007	39698.24	0	0	0.007
67	68	68	Category E	0.29980469	0.29980469	-0.95996094	-0.34204102	-0.090576172	0.33374023	0.35	0.007	15/6/2018	15	6	2018	21:13:24	76404	0.9	21	13	24	68805	0.051025391	3.4514648	0.28344727	0.24682617	-0.83349609	8.0976563	0.13793945	0	0	0	0	0	0	0	0	0	0.91430664	0.085693359	0.1953125	0.016113281	0.052734375	-0.1262207	0.007	39698.24	0	0	0.007
68	69	69	Category E	0.35986328	0.2277832	-0.80395508	-0.3359375	-0.076416016	0.34448242	0.35	0.007	15/6/2018	15	6	2018	21:13:25	76405	0	21	13	25	68805	0.051025391	3.4514648	0.2824707	0.24780273	-0.83447266	8.505127	0.085449219	0	0	0	0	0	0	0	0	0	0.9152832	0.084716797	0.12792969	0.077148438	-0.020019531	0.030517578	0.007	39698.24	0	0	0.007
69	70	70	Category E	0.095947266	0.20385742	-0.77978516	-0.36669922	-0.092041016	0.30810547	0.35	0.007	15/6/2018	15	6	2018	21:13:25	76405	0.1	21	13	25	68805	0.051025391	3.4514648	0.28320313	0.24609375	-0.83398438	8.4743652	0.19946289	0	0	0	0	0	0	0	0	0	0.91455078	0.085449219	0.28393555	-0.18725586	-0.042236328	0.054199219	0.007	39698.24	0	0	0.007
70	71	71	Category E	0.21582031	0.21582031	-0.74389648	-0.37719727	-0.097412109	0.28466797	0.35	0.007	15/6/2018	15	6	2018	21:13:25	76405	0.2	21	13	25	68806	0.051025391	3.4514648	0.28442383	0.24731445	-0.83154297	8.6508789	0.11572266	0	0	0	0	0	0	0	0	0	0.91308594	0.086914063	0.18798828	-0.068603516	-0.031494141	0.087646484	0.007	39698.24	0	0	0.007
71	72	72	Category E	0.27587891	0.21582031	-0.59985352	-0.36962891	-0.11914063	0.29541016	0.35	0.007	15/6/2018	15	6	2018	21:13:25	76405	0.3	21	13	25	68806	0.051025391	3.4514648	0.28613281	0.24658203	-0.82958984	8.4648438	0.23193359	0	0	0	0	0	0	0	0	0	0.91162109	0.088378906	0.27075195	-0.010253906	-0.030761719	0.22973633	0.007	39698.24	0	0	0.007
72	73	73	Category E	0.45581055	0.29980469	-0.97192383	-0.35913086	-0.13452148	0.29541016	0.35	0.007	15/6/2018	15	6	2018	21:13:25	76405	0.4	21	13	25	68806	0.051025391	3.4514648	0.28930664	0.24536133	-0.82910156	7.7119141	0.22583008	0	0	0	0	0	0	0	0	0	0.91186523	0.088134766	0.36328125	0.16625977	0.054199219	-0.14257813	0.007	39698.24	0	0	0.007
73	74	74	Category E	0.49194336	0.2878418	-0.95996094	-0.33911133	-0.1328125	0.30493164	0.35	0.007	15/6/2018	15	6	2018	21:13:25	76405	0.5	21	13	25	68806	0.051025391	3.4514648	0.28979492	0.24584961	-0.83032227	7.1340332	0.24365234	0	0	0	0	0	0	0	0	0	0.91308594	0.086914063	0.37329102	0.2019043	0.041748047	-0.12939453	0.007	39698.24	0	0	0.007
74	75	75	Category E	0.44384766	0.23999023	-0.81591797	-0.32495117	-0.15332031	0.31713867	0.35	0.007	15/6/2018	15	6	2018	21:13:25	76405	0.6	21	13	25	68806	0.051025391	3.4514648	0.28930664	0.24609375	-0.82739258	7.0595703	0.15478516	0	0	0	0	0	0	0	0	0	0.91040039	0.089599609	0.17211914	0.15429688	-0.006103516	0.011474609	0.007	39698.24	0	0	0.007
75	76	76	Category E	0.19189453	0.2277832	-0.79199219	-0.36425781	-0.13989258	0.28344727	0.35	0.007	15/6/2018	15	6	2018	21:13:25	76405	0.7	21	13	25	68806	0.051025391	3.4514648	0.29101563	0.24731445	-0.82592773	5.7133789	0.10668945	0	0	0	0	0	0	0	0	0	0.90991211	0.090087891	0.15258789	-0.099121094	-0.01953125	0.033935547	0.007	39698.24	0	0	0.007
76	77	77	Category E	0.19189453	0.15576172	-0.59985352	-0.41430664	-0.10693359	0.2331543	0.35	0.007	15/6/2018	15	6	2018	21:13:25	76405	0.8	21	13	25	68806	0.051025391	3.4514648	0.29394531	0.2487793	-0.82617188	2.8244629	0.26513672	0	0	0	0	0	0	0	0	0	0.91137695	0.088623047	0.42138672	-0.10205078	-0.093017578	0.22631836	0.007	39698.24	0	0	0.007
77	78	78	Category E	0.26391602	0.14379883	-0.55175781	-0.4140625	-0.093505859	0.24633789	0.36	0.007	15/6/2018	15	6	2018	21:13:25	76405	0.9	21	13	25	68806	0.051025391	3.4514648	0.29467773	0.24853516	-0.82910156	0.50634766	0.2980957	0	0	0	0	0	0	0	0	0	0.91430664	0.085693359	0.41308594	-0.030761719	-0.10473633	0.27734375	0.007	39698.24	0	0	0.007
78	79	79	Category E	0.7199707	0.3359375	-1.2478027	-0.39355469	-0.078125	0.2734375	0.36	0.007	15/6/2018	15	6	2018	21:13:26	76406	0	21	13	26	68806	0.051025391	3.4514648	0.29248047	0.24975586	-0.82666016	0.15185547	0.60595703	0	0	0	0	0	0	0	0	0	0.91162109	0.088378906	0.93457031	0.42724609	0.0859375	-0.42089844	0.007	39698.24	0	0	0.007
79	80	80	Category E	0.59985352	0.3359375	-0.87597656	-0.37182617	-0.089355469	0.30786133	0.36	0.007	15/6/2018	15	6	2018	21:13:26	76406	0.1	21	13	26	68806	0.051025391	3.4514648	0.28930664	0.24853516	-0.82397461	1.2028809	0.32641602	0	0	0	0	0	0	0	0	0	0.90795898	0.092041016	0.44946289	0.31030273	0.087158203	-0.051757813	0.007	39698.24	0	0	0.007
80	81	81	Category E	0.37182617	0.27587891	-0.671875	-0.39990234	-0.10351563	0.25878906	0.36	0.007	15/6/2018	15	6	2018	21:13:26	76406	0.2	21	13	26	68807	0.051025391	3.4514648	0.2878418	0.24829102	-0.82446289	1.4931641	0.17626953	0	0	0	0	0	0	0	0	0	0.90795898	0.092041016	0.26391602	0.083740234	0.02734375	0.15258789	0.007	39698.24	0	0	0.007
81	82	82	Category E	0.2878418	0.20385742	-0.58789063	-0.43359375	-0.12280273	0.19897461	0.36	0.007	15/6/2018	15	6	2018	21:13:26	76406	0.3	21	13	26	68807	0.051025391	3.4514648	0.28857422	0.24926758	-0.82592773	0.37866211	0.2421875	0	0	0	0	0	0	0	0	0	0.90966797	0.090332031	0.28417969	-0.000732422	-0.045410156	0.23803711	0.007	39698.24	0	0	0.007
82	83	83	Category E	0.32397461	0.35986328	-0.47998047	-0.45581055	-0.1394043	0.18017578	0.36	0.007	15/6/2018	15	6	2018	21:13:26	76406	0.4	21	13	26	68807	0.051025391	3.4514648	0.28637695	0.2487793	-0.82983398	1.9760742	0.36889648	0	0	0	0	0	0	0	0	0	0.91235352	0.087646484	0.49853516	0.037353516	0.11083984	0.34985352	0.007	39698.24	0	0	0.007
83	84	84	Category E	0.35986328	0.2277832	-0.50390625	-0.42993164	-0.16601563	0.18945313	0.36	0.007	15/6/2018	15	6	2018	21:13:26	76406	0.5	21	13	26	68807	0.051025391	3.4514648	0.28198242	0.24853516	-0.82885742	2.4074707	0.33496094	0	0	0	0	0	0	0	0	0	0.91015625	0.08984375	0.42358398	0.077636719	-0.020751953	0.32495117	0.007	39698.24	0	0	0.007
84	85	85	Category E	0.53979492	0.38378906	-0.88793945	-0.40551758	-0.15893555	0.22924805	0.36	0.007	15/6/2018	15	6	2018	21:13:26	76406	0.6	21	13	26	68807	0.051025391	3.4514648	0.27954102	0.2487793	-0.82861328	1.9794922	0.29882813	0	0	0	0	0	0	0	0	0	0.90917969	0.090820313	0.45410156	0.26000977	0.13476563	-0.059082031	0.007	39698.24	0	0	0.007
85	86	86	Category E	0.32397461	0.17993164	-0.76782227	-0.34838867	-0.1496582	0.2956543	0.36	0.007	15/6/2018	15	6	2018	21:13:26	76406	0.7	21	13	26	68807	0.051025391	3.4514648	0.27734375	0.25	-0.82861328	3.2312012	0.10375977	0	0	0	0	0	0	0	0	0	0.90869141	0.091308594	0.17749023	0.046386719	-0.070068359	0.060791016	0.007	39698.24	0	0	0.007
86	87	87	Category E	0.2277832	0.23999023	-0.85180664	-0.27734375	-0.15014648	0.36108398	0.36	0.007	15/6/2018	15	6	2018	21:13:26	76406	0.8	21	13	26	68807	0.051025391	3.4514648	0.27832031	0.2487793	-0.82666016	4.3950195	0.057128906	0	0	0	0	0	0	0	0	0	0.90722656	0.092773438	0.084472656	-0.050537109	-0.008789063	-0.024902344	0.007	39698.24	0	0	0.007
87	88	88	Category E	0.023925781	0.35986328	-1.0678711	-0.25708008	-0.14086914	0.3737793	0.37	0.007	15/6/2018	15	6	2018	21:13:26	76406	0.9	21	13	26	68807	0.051025391	3.4514648	0.27709961	0.24853516	-0.82739258	3.8894043	0.36645508	0	0	0	0	0	0	0	0	0	0.90722656	0.092773438	0.60473633	-0.25317383	0.11108398	-0.24023438	0.007	39698.24	0	0	0.007
88	89	89	Category E	0.35986328	0.31176758	-0.73193359	-0.27954102	-0.094970703	0.37060547	0.37	0.007	15/6/2018	15	6	2018	21:13:27	76407	0	21	13	27	68807	0.051269531	3.398291	0.27612305	0.24853516	-0.82495117	4.0717773	0.14013672	0	0	0	0	0	0	0	0	0	0.90478516	0.095214844	0.23974609	0.083496094	0.062988281	0.093017578	0.007	39698.24	0	0	0.007
89	90	90	Category E	0.2878418	0.20385742	-1.0559082	-0.28393555	-0.043945313	0.37426758	0.37	0.007	15/6/2018	15	6	2018	21:13:27	76407	0.1	21	13	27	68807	0.051269531	3.398291	0.27490234	0.2487793	-0.82421875	6.1044922	0.23608398	0	0	0	0	0	0	0	0	0	0.90380859	0.096191406	0.28930664	0.012695313	-0.044921875	-0.23144531	0.007	39698.24	0	0	0.007
90	91	91	Category E	0.26391602	0.35986328	-0.92382813	-0.3112793	-0.061279297	0.3605957	0.37	0.007	15/6/2018	15	6	2018	21:13:27	76407	0.2	21	13	27	68808	0.051269531	3.398291	0.27539063	0.24951172	-0.82495117	7.3608398	0.1484375	0	0	0	0	0	0	0	0	0	0.90478516	0.095214844	0.22070313	-0.011474609	0.11010742	-0.098632813	0.007	39698.24	0	0	0.007
91	92	92	Category E	0.035888672	0.27587891	-0.75585938	-0.33935547	-0.042236328	0.33789063	0.37	0.007	15/6/2018	15	6	2018	21:13:27	76407	0.3	21	13	27	68808	0.051269531	3.398291	0.2746582	0.25024414	-0.8269043	7.3947754	0.25048828	0	0	0	0	0	0	0	0	0	0.90649414	0.093505859	0.33544922	-0.23876953	0.025390625	0.071044922	0.007	39698.24	0	0	0.007
92	93	93	Category E	0.25195313	0.21582031	-0.65991211	-0.40942383	-0.056884766	0.26831055	0.37	0.007	15/6/2018	15	6	2018	21:13:27	76407	0.4	21	13	27	68808	0.051269531	3.398291	0.2722168	0.24926758	-0.8269043	7.6872559	0.17163086	0	0	0	0	0	0	0	0	0	0.90576172	0.094238281	0.22094727	-0.020263672	-0.033447266	0.16699219	0.007	39698.24	0	0	0.007
93	94	94	Category E	0.39599609	0.3359375	-0.86376953	-0.40527344	-0.089599609	0.26293945	0.37	0.007	15/6/2018	15	6	2018	21:13:27	76407	0.5	21	13	27	68808	0.051269531	3.398291	0.26928711	0.24853516	-0.82666016	8.1274414	0.15820313	0	0	0	0	0	0	0	0	0	0.90429688	0.095703125	0.25097656	0.12646484	0.087158203	-0.036865234	0.007	39698.24	0	0	0.007
94	95	95	Category E	0.49194336	0.27587891	-0.91186523	-0.39160156	-0.091308594	0.27514648	0.37	0.007	15/6/2018	15	6	2018	21:13:27	76407	0.6	21	13	27	68808	0.051269531	3.398291	0.26782227	0.24804688	-0.82739258	8.8371582	0.2409668	0	0	0	0	0	0	0	0	0	0.90429688	0.095703125	0.3359375	0.22387695	0.027587891	-0.084228516	0.007	39698.24	0	0	0.007
95	96	96	Category E	0.2277832	0.11987305	-0.68383789	-0.3815918	-0.083251953	0.29077148	0.37	0.007	15/6/2018	15	6	2018	21:13:27	76407	0.7	21	13	27	68808	0.051269531	3.398291	0.26879883	0.24902344	-0.828125	7.5371094	0.19799805	0	0	0	0	0	0	0	0	0	0.90551758	0.094482422	0.31445313	-0.041015625	-0.12915039	0.14428711	0.007	39698.24	0	0	0.007
96	97	97	Category E	0.095947266	0.21582031	-0.89990234	-0.35473633	-0.063476563	0.31787109	0.37	0.007	15/6/2018	15	6	2018	21:13:27	76407	0.8	21	13	27	68808	0.051269531	3.398291	0.26416016	0.24926758	-0.83178711	5.6662598	0.18457031	0	0	0	0	0	0	0	0	0	0.90771484	0.092285156	0.26977539	-0.16821289	-0.033447266	-0.067871094	0.007	39698.24	0	0	0.007
97	98	98	Category E	0.25195313	0.20385742	-0.87597656	-0.34008789	-0.058349609	0.33666992	0.38	0.007	15/6/2018	15	6	2018	21:13:27	76407	0.9	21	13	27	68808	0.051269531	3.398291	0.26049805	0.24926758	-0.82739258	4.4145508	0.066894531	0	0	0	0	0	0	0	0	0	0.90258789	0.097412109	0.10253906	-0.008544922	-0.045410156	-0.048339844	0.007	39698.24	0	0	0.007
98	99	99	Category E	0.3359375	0.17993164	-0.98388672	-0.30761719	-0.069091797	0.3605957	0.38	0.007	15/6/2018	15	6	2018	21:13:28	76408	0	21	13	28	68808	0.051269531	3.398291	0.2578125	0.24829102	-0.828125	1.8549805	0.18701172	0	0	0	0	0	0	0	0	0	0.90234375	0.09765625	0.30200195	0.077880859	-0.068359375	-0.15551758	0.007	39698.24	0	0	0.007
99	100	100	Category E	0.16796875	0.32397461	-1.0319824	-0.3059082	-0.075927734	0.36450195	0.38	0.007	15/6/2018	15	6	2018	21:13:28	76408	0.1	21	13	28	68808	0.051269531	3.398291	0.25634766	0.24804688	-0.83154297	2.0529785	0.23168945	0	0	0	0	0	0	0	0	0	0.90478516	0.095214844	0.36450195	-0.088378906	0.075683594	-0.20019531	0.007	39698.24	0	0	0.007
100	101	101	Category E	0.20385742	0.2277832	-0.82788086	-0.30297852	-0.09375	0.359375	0.38	0.007	15/6/2018	15	6	2018	21:13:28	76408	0.2	21	13	28	68809	0.051269531	3.398291	0.25610352	0.24780273	-0.83227539	6.0629883	0.056152344	0	0	0	0	0	0	0	0	0	0.90527344	0.094726563	0.076660156	-0.052246094	-0.020019531	0.004394531	0.007	39698.24	0	0	0.007
101	102	102	Category E	0.035888672	0.19189453	-0.89990234	-0.30419922	-0.12207031	0.34936523	0.38	0.007	15/6/2018	15	6	2018	21:13:28	76408	0.3	21	13	28	68809	0.051269531	3.398291	0.25292969	0.24780273	-0.83666992	8.8049316	0.23291016	0	0	0	0	0	0	0	0	0	0.90844727	0.091552734	0.33618164	-0.21704102	-0.055908203	-0.062988281	0.007	39698.24	0	0	0.007
102	103	103	Category E	0.20385742	0.2277832	-0.77978516	-0.32666016	-0.14550781	0.31933594	0.38	0.007	15/6/2018	15	6	2018	21:13:28	76408	0.4	21	13	28	68809	0.051269531	3.398291	0.24951172	0.24609375	-0.8347168	9.9699707	0.073974609	0	0	0	0	0	0	0	0	0	0.90551758	0.094482422	0.11914063	-0.045654297	-0.018310547	0.054931641	0.007	39698.24	0	0	0.007
103	104	104	Category E	0.46777344	0.31176758	-0.68383789	-0.30371094	-0.17285156	0.32373047	0.38	0.007	15/6/2018	15	6	2018	21:13:28	76408	0.5	21	13	28	68809	0.051269531	3.398291	0.24609375	0.24633789	-0.83276367	11.158691	0.27490234	0	0	0	0	0	0	0	0	0	0.90283203	0.097167969	0.43603516	0.22143555	0.065185547	0.14892578	0.007	39698.24	0	0	0.007
104	105	105	Category E	0.27587891	0.37182617	-1.1037598	-0.29003906	-0.17749023	0.32177734	0.38	0.007	15/6/2018	15	6	2018	21:13:28	76408	0.6	21	13	28	68809	0.051269531	3.398291	0.24414063	0.24658203	-0.83325195	11.175781	0.29956055	0	0	0	0	0	0	0	0	0	0.90258789	0.097412109	0.42700195	0.031494141	0.125	-0.27026367	0.007	39698.24	0	0	0.007
105	106	106	Category E	0.27587891	0.2277832	-0.79199219	-0.3112793	-0.18530273	0.31103516	0.38	0.007	15/6/2018	15	6	2018	21:13:28	76408	0.7	21	13	28	68809	0.051269531	3.398291	0.24584961	0.24731445	-0.83422852	8.807373	0.055175781	0	0	0	0	0	0	0	0	0	0.90429688	0.095703125	0.091552734	0.029785156	-0.01953125	0.042236328	0.007	39698.24	0	0	0.007
106	107	107	Category E	0.19189453	0.32397461	-0.75585938	-0.30957031	-0.16064453	0.31860352	0.38	0.007	15/6/2018	15	6	2018	21:13:28	76408	0.8	21	13	28	68809	0.051269531	3.398291	0.2421875	0.24755859	-0.83642578	5.9196777	0.12182617	0	0	0	0	0	0	0	0	0	0.90527344	0.094726563	0.20727539	-0.050292969	0.076171875	0.080566406	0.007	39698.24	0	0	0.007
107	108	108	Category E	0.071777344	0.31176758	-0.99584961	-0.32275391	-0.13671875	0.31860352	0.39	0.007	15/6/2018	15	6	2018	21:13:28	76408	0.9	21	13	28	68809	0.051269531	3.398291	0.23608398	0.24853516	-0.83789063	2.6486816	0.23632813	0	0	0	0	0	0	0	0	0	0.90551758	0.094482422	0.38525391	-0.16430664	0.062988281	-0.15771484	0.007	39698.24	0	0	0.007
108	109	109	Category E	0.35986328	0.17993164	-0.7199707	-0.34130859	-0.10644531	0.32763672	0.39	0.007	15/6/2018	15	6	2018	21:13:29	76409	0	21	13	29	68809	0.051269531	3.398291	0.23217773	0.24731445	-0.83862305	0.41601563	0.18701172	0	0	0	0	0	0	0	0	0	0.90478516	0.095214844	0.31396484	0.12744141	-0.067382813	0.11865234	0.007	39698.24	0	0	0.007
109	110	110	Category E	0.32397461	0.3359375	-0.87597656	-0.36328125	-0.029052734	0.33349609	0.39	0.007	15/6/2018	15	6	2018	21:13:29	76409	0.1	21	13	29	68809	0.051269531	3.398291	0.22900391	0.24707031	-0.83862305	3.6621094	0.13500977	0	0	0	0	0	0	0	0	0	0.90380859	0.096191406	0.22070313	0.094726563	0.088623047	-0.037109375	0.007	39698.24	0	0	0.007
110	111	111	Category E	0.35986328	0.16796875	-0.85180664	-0.36865234	-0.017578125	0.32543945	0.39	0.007	15/6/2018	15	6	2018	21:13:29	76409	0.2	21	13	29	68810	0.051269531	3.398291	0.2265625	0.24780273	-0.84106445	6.7358398	0.15551758	0	0	0	0	0	0	0	0	0	0.90551758	0.094482422	0.22363281	0.13305664	-0.079833984	-0.010498047	0.007	39698.24	0	0	0.007
111	112	112	Category E	0.23999023	0.25195313	-0.76782227	-0.36791992	-0.024414063	0.3203125	0.39	0.007	15/6/2018	15	6	2018	21:13:29	76409	0.3	21	13	29	68810	0.051269531	3.398291	0.22338867	0.24902344	-0.8425293	9.1271973	0.076660156	0	0	0	0	0	0	0	0	0	0.90673828	0.093261719	0.093994141	0.016357422	0.002685547	0.074707031	0.007	39698.24	0	0	0.007
112	113	113	Category E	0.20385742	0.23999023	-0.76782227	-0.37866211	-0.021972656	0.296875	0.39	0.007	15/6/2018	15	6	2018	21:13:29	76409	0.4	21	13	29	68810	0.051269531	3.398291	0.21728516	0.24975586	-0.84692383	11.969482	0.080810547	0	0	0	0	0	0	0	0	0	0.90917969	0.090820313	0.10253906	-0.013427734	-0.009765625	0.079101563	0.007	39698.24	0	0	0.007
113	114	114	Category E	0.31176758	0.23999023	-0.64794922	-0.41186523	-0.045898438	0.28027344	0.39	0.007	15/6/2018	15	6	2018	21:13:29	76409	0.5	21	13	29	68810	0.051269531	3.398291	0.21289063	0.25	-0.84399414	14.526611	0.21972656	0	0	0	0	0	0	0	0	0	0.90576172	0.094238281	0.30517578	0.098876953	-0.010009766	0.19604492	0.007	39698.24	0	0	0.007
114	115	115	Category E	0.47998047	0.32397461	-0.95996094	-0.40551758	-0.059326172	0.27636719	0.39	0.007	15/6/2018	15	6	2018	21:13:29	76409	0.6	21	13	29	68810	0.051269531	3.398291	0.20654297	0.24780273	-0.84106445	15.73584	0.30737305	0	0	0	0	0	0	0	0	0	0.90087891	0.099121094	0.46801758	0.27319336	0.075927734	-0.11865234	0.007	39698.24	0	0	0.007
115	116	116	Category E	0.37182617	0.31176758	-0.82788086	-0.38110352	-0.054199219	0.30004883	0.39	0.007	15/6/2018	15	6	2018	21:13:29	76409	0.7	21	13	29	68810	0.051269531	3.398291	0.19946289	0.24926758	-0.84204102	14.424316	0.18359375	0	0	0	0	0	0	0	0	0	0.90063477	0.099365234	0.2487793	0.17211914	0.062255859	0.014160156	0.007	39698.24	0	0	0.007
116	117	117	Category E	0.40795898	0.20385742	-0.83984375	-0.37451172	-0.04296875	0.30566406	0.39	0.007	15/6/2018	15	6	2018	21:13:29	76409	0.8	21	13	29	68810	0.051269531	3.398291	0.1953125	0.25	-0.84521484	12.291016	0.21728516	0	0	0	0	0	0	0	0	0	0.90283203	0.097167969	0.26416016	0.21240234	-0.046142578	0.005371094	0.007	39698.24	0	0	0.007
117	118	118	Category E	0.29980469	0.19189453	-0.74389648	-0.36108398	-0.032714844	0.31445313	0.4	0.007	15/6/2018	15	6	2018	21:13:29	76409	0.9	21	13	29	68810	0.051269531	3.398291	0.19262695	0.2512207	-0.84960938	9.307373	0.16186523	0	0	0	0	0	0	0	0	0	0.90673828	0.093261719	0.27246094	0.10693359	-0.059326172	0.10571289	0.007	39698.24	0	0	0.007
118	119	119	Category E	0.21582031	0.2277832	-0.74389648	-0.37451172	-0.010498047	0.31030273	0.4	0.007	15/6/2018	15	6	2018	21:13:30	76410	0	21	13	30	68810	0.051269531	3.398291	0.18920898	0.25268555	-0.8515625	5.192627	0.11376953	0	0	0	0	0	0	0	0	0	0.90820313	0.091796875	0.15917969	0.026367188	-0.024902344	0.10766602	0.007	39698.24	0	0	0.007
119	120	120	Category L	0.16796875	0.2277832	-0.86376953	-0.27001953	-0.14770508	0.36206055	0.41	0.007	15/6/2018	15	6	2018	21:13:31	76411	0.4	21	13	31	68812	0.051513672	3.407959	0.1784668	0.25146484	-0.84960938	0.63745117	0.029541016	0	0	0	0	0	0	0	0	0	0.90380859	0.096191406	0.048583984	-0.010498047	-0.023681641	-0.013916016	0.007	39698.24	0	0	0.007
120	121	121	Category L	0.11987305	0.2277832	-0.83984375	-0.26049805	-0.14697266	0.37060547	0.41	0.007	15/6/2018	15	6	2018	21:13:31	76411	0.5	21	13	31	68812	0.051513672	3.407959	0.17114258	0.25	-0.85058594	3.6774902	0.057128906	0	0	0	0	0	0	0	0	0	0.90307617	0.096923828	0.084716797	-0.051269531	-0.022216797	0.010742188	0.007	39698.24	0	0	0.007
121	122	122	Category L	0.10791016	0.25195313	-0.87597656	-0.26123047	-0.15161133	0.3581543	0.41	0.007	15/6/2018	15	6	2018	21:13:31	76411	0.6	21	13	31	68812	0.051513672	3.407959	0.16503906	0.25024414	-0.85473633	7.4345703	0.060791016	0	0	0	0	0	0	0	0	0	0.90576172	0.094238281	0.079589844	-0.057128906	0.001464844	-0.020996094	0.007	39698.24	0	0	0.007
122	123	123	Category L	0.14379883	0.21582031	-0.86376953	-0.26489258	-0.14868164	0.36914063	0.41	0.007	15/6/2018	15	6	2018	21:13:31	76411	0.7	21	13	31	68812	0.051513672	3.407959	0.16259766	0.25073242	-0.85644531	12.544678	0.040283203	0	0	0	0	0	0	0	0	0	0.90722656	0.092773438	0.061035156	-0.018798828	-0.034912109	-0.007080078	0.007	39698.24	0	0	0.007
123	124	124	Category L	0.14379883	0.23999023	-0.83984375	-0.26196289	-0.14794922	0.36743164	0.41	0.007	15/6/2018	15	6	2018	21:13:31	76411	0.8	21	13	31	68812	0.051513672	3.407959	0.15869141	0.24951172	-0.86206055	16.55127	0.028320313	0	0	0	0	0	0	0	0	0	0.91137695	0.088623047	0.046875	-0.014892578	-0.009521484	0.022216797	0.007	39698.24	0	0	0.007
124	125	125	Category L	0.10791016	0.2277832	-0.85180664	-0.26025391	-0.14794922	0.37158203	0.42	0.007	15/6/2018	15	6	2018	21:13:31	76411	0.9	21	13	31	68812	0.051513672	3.407959	0.15600586	0.25073242	-0.86816406	19.466309	0.055908203	0	0	0	0	0	0	0	0	0	0.91699219	0.083007813	0.087646484	-0.048095703	-0.022949219	0.016357422	0.007	39698.24	0	0	0.007
125	126	126	Category L	0.13183594	0.21582031	-0.86376953	-0.25805664	-0.14453125	0.36132813	0.42	0.007	15/6/2018	15	6	2018	21:13:32	76412	0	21	13	32	68812	0.051513672	3.407959	0.1484375	0.25097656	-0.86889648	20.916504	0.0390625	0	0	0	0	0	0	0	0	0	0.91650391	0.083496094	0.056884766	-0.016601563	-0.03515625	0.005126953	0.007	39698.24	0	0	0.007
126	127	127	Category L	0.13183594	0.21582031	-0.86376953	-0.25341797	-0.15063477	0.36328125	0.42	0.007	15/6/2018	15	6	2018	21:13:32	76412	0.1	21	13	32	68812	0.051513672	3.407959	0.14477539	0.25317383	-0.86791992	20.870117	0.039794922	0	0	0	0	0	0	0	0	0	0.91577148	0.084228516	0.0546875	-0.012939453	-0.037353516	0.004150391	0.007	39698.24	0	0	0.007
127	128	128	Category L	0.14379883	0.2277832	-0.87597656	-0.25292969	-0.14624023	0.36132813	0.42	0.007	15/6/2018	15	6	2018	21:13:32	76412	0.2	21	13	32	68813	0.051513672	3.407959	0.14453125	0.25195313	-0.86743164	19.519531	0.025634766	0	0	0	0	0	0	0	0	0	0.91479492	0.085205078	0.033447266	-0.000732422	-0.024169922	-0.008300781	0.007	39698.24	0	0	0.007
128	129	129	Category L	0.13183594	0.23999023	-0.88793945	-0.25708008	-0.1472168	0.3581543	0.42	0.007	15/6/2018	15	6	2018	21:13:32	76412	0.3	21	13	32	68813	0.051513672	3.407959	0.14477539	0.25024414	-0.86694336	16.590088	0.026611328	0	0	0	0	0	0	0	0	0	0.9140625	0.0859375	0.044189453	-0.012939453	-0.010253906	-0.020751953	0.007	39698.24	0	0	0.007
129	130	130	Category L	0.14379883	0.25195313	-0.88793945	-0.25952148	-0.14794922	0.36938477	0.42	0.007	15/6/2018	15	6	2018	21:13:32	76412	0.4	21	13	32	68813	0.051513672	3.407959	0.1418457	0.2512207	-0.87060547	13.647217	0.017089844	0	0	0	0	0	0	0	0	0	0.91723633	0.082763672	0.01953125	0.001708984	0.000488281	-0.017089844	0.007	39698.24	0	0	0.007
130	131	131	Category L	0.13183594	0.26391602	-0.88793945	-0.25439453	-0.14624023	0.36962891	0.42	0.007	15/6/2018	15	6	2018	21:13:32	76412	0.5	21	13	32	68813	0.051513672	3.407959	0.14135742	0.25195313	-0.86791992	10.983154	0.024902344	0	0	0	0	0	0	0	0	0	0.91479492	0.085205078	0.041259766	-0.009521484	0.01171875	-0.019775391	0.007	39698.24	0	0	0.007
131	132	132	Category L	0.13183594	0.2277832	-0.86376953	-0.25927734	-0.15063477	0.37255859	0.42	0.007	15/6/2018	15	6	2018	21:13:32	76412	0.6	21	13	32	68813	0.051513672	3.407959	0.14111328	0.25292969	-0.86621094	9.145752	0.026855469	0	0	0	0	0	0	0	0	0	0.91357422	0.086425781	0.037109375	-0.009277344	-0.025146484	0.002441406	0.007	39698.24	0	0	0.007
132	133	133	Category L	0.10791016	0.2277832	-0.88793945	-0.25341797	-0.1484375	0.37451172	0.42	0.007	15/6/2018	15	6	2018	21:13:32	76412	0.7	21	13	32	68813	0.051513672	3.407959	0.14550781	0.25292969	-0.86865234	6.9794922	0.049072266	0	0	0	0	0	0	0	0	0	0.91650391	0.083496094	0.081787109	-0.037597656	-0.025146484	-0.019042969	0.007	39698.24	0	0	0.007
133	134	134	Category L	0.13183594	0.21582031	-0.89990234	-0.25610352	-0.14697266	0.36352539	0.42	0.007	15/6/2018	15	6	2018	21:13:32	76412	0.8	21	13	32	68813	0.051513672	3.407959	0.14477539	0.25366211	-0.87133789	4.8173828	0.049072266	0	0	0	0	0	0	0	0	0	0.91918945	0.080810547	0.079345703	-0.012939453	-0.037841797	-0.028320313	0.007	39698.24	0	0	0.007
134	135	135	Category L	0.11987305	0.23999023	-0.88793945	-0.2565918	-0.14794922	0.37451172	0.43	0.007	15/6/2018	15	6	2018	21:13:32	76412	0.9	21	13	32	68813	0.051513672	3.407959	0.14379883	0.25244141	-0.8659668	3.1623535	0.034912109	0	0	0	0	0	0	0	0	0	0.91333008	0.086669922	0.05859375	-0.023925781	-0.012451172	-0.021728516	0.007	39698.24	0	0	0.007
135	136	136	Category L	0.15576172	0.23999023	-0.87597656	-0.25439453	-0.14501953	0.37451172	0.43	0.007	15/6/2018	15	6	2018	21:13:33	76413	0	21	13	33	68813	0.051513672	3.407959	0.14331055	0.2512207	-0.86523438	1.6530762	0.019775391	0	0	0	0	0	0	0	0	0	0.91210938	0.087890625	0.034423828	0.012451172	-0.011230469	-0.010498047	0.007	39698.24	0	0	0.007
136	137	137	Category L	0.11987305	0.2277832	-0.86376953	-0.26269531	-0.15112305	0.37304688	0.43	0.007	15/6/2018	15	6	2018	21:13:33	76413	0.1	21	13	33	68813	0.051513672	3.407959	0.14477539	0.25292969	-0.8671875	0.76464844	0.035644531	0	0	0	0	0	0	0	0	0	0.91503906	0.084960938	0.053955078	-0.024902344	-0.025146484	0.003417969	0.007	39698.24	0	0	0.007
137	138	138	Category L	0.13183594	0.2277832	-0.88793945	-0.26123047	-0.14941406	0.37036133	0.43	0.007	15/6/2018	15	6	2018	21:13:33	76413	0.2	21	13	33	68814	0.051513672	3.407959	0.14648438	0.25415039	-0.86621094	0.45239258	0.037109375	0	0	0	0	0	0	0	0	0	0.91479492	0.085205078	0.062744141	-0.014648438	-0.026367188	-0.021484375	0.007	39698.24	0	0	0.007
138	139	139	Category L	0.13183594	0.21582031	-0.88793945	-0.25390625	-0.14746094	0.36450195	0.43	0.007	15/6/2018	15	6	2018	21:13:33	76413	0.3	21	13	33	68814	0.051513672	3.407959	0.14819336	0.25439453	-0.86425781	0.56860352	0.048095703	0	0	0	0	0	0	0	0	0	0.91308594	0.086914063	0.078613281	-0.016357422	-0.038574219	-0.0234375	0.007	39698.24	0	0	0.007
139	140	140	Category L	0.13183594	0.21582031	-0.85180664	-0.25048828	-0.14672852	0.35766602	0.43	0.007	15/6/2018	15	6	2018	21:13:33	76413	0.4	21	13	33	68814	0.051513672	3.407959	0.14746094	0.25585938	-0.86401367	0.88476563	0.044677734	0	0	0	0	0	0	0	0	0	0.91308594	0.086914063	0.068115234	-0.015625	-0.040039063	0.012207031	0.007	39698.24	0	0	0.007
140	141	141	Category L	0.095947266	0.23999023	-0.88793945	-0.25805664	-0.15161133	0.36450195	0.43	0.007	15/6/2018	15	6	2018	21:13:33	76413	0.5	21	13	33	68814	0.051513672	3.407959	0.15087891	0.25634766	-0.86206055	1.0529785	0.062744141	0	0	0	0	0	0	0	0	0	0.91210938	0.087890625	0.096923828	-0.054931641	-0.016357422	-0.025634766	0.007	39698.24	0	0	0.007
141	142	142	Category L	0.13183594	0.23999023	-0.88793945	-0.25390625	-0.14746094	0.35717773	0.43	0.007	15/6/2018	15	6	2018	21:13:33	76413	0.6	21	13	33	68814	0.051513672	3.407959	0.14892578	0.2565918	-0.86206055	0.33349609	0.03515625	0	0	0	0	0	0	0	0	0	0.91162109	0.088378906	0.059814453	-0.017089844	-0.016601563	-0.025634766	0.007	39698.24	0	0	0.007
142	143	143	Category L	0.10791016	0.2277832	-0.83984375	-0.2512207	-0.14892578	0.3605957	0.43	0.007	15/6/2018	15	6	2018	21:13:33	76413	0.7	21	13	33	68814	0.051513672	3.407959	0.15332031	0.25585938	-0.85693359	1.185791	0.056152344	0	0	0	0	0	0	0	0	0	0.9074707	0.092529297	0.090820313	-0.045410156	-0.028076172	0.017089844	0.007	39698.24	0	0	0.007
143	144	144	Category E	0.071777344	0.25195313	-0.82788086	-0.23217773	-0.140625	0.38330078	0.44	0.007	15/6/2018	15	6	2018	21:13:34	76414	0	21	13	34	68814	0.051513672	3.407959	0.15698242	0.2565918	-0.85766602	2.7175293	0.090576172	0	0	0	0	0	0	0	0	0	0.90917969	0.090820313	0.12011719	-0.085205078	-0.004638672	0.029785156	0.007	39698.24	0	0	0.007
144	145	145	Category E	0.21582031	0.27587891	-0.93579102	-0.18457031	-0.140625	0.40673828	0.44	0.007	15/6/2018	15	6	2018	21:13:34	76414	0.099	21	13	34	68814	0.051513672	3.407959	0.15625	0.25561523	-0.859375	4.7102051	0.098632813	0	0	0	0	0	0	0	0	0	0.91015625	0.08984375	0.15576172	0.059326172	0.020019531	-0.076171875	0.007	39698.24	0	0	0.007
145	146	146	Category E	-0.011962891	0.2277832	-0.94799805	-0.13378906	-0.13623047	0.42724609	0.44	0.007	15/6/2018	15	6	2018	21:13:34	76414	0.199	21	13	34	68815	0.051513672	3.407959	0.1574707	0.25512695	-0.85668945	6.7006836	0.19433594	0	0	0	0	0	0	0	0	0	0.90771484	0.092285156	0.2878418	-0.16943359	-0.02734375	-0.091064453	0.007	39698.24	0	0	0.007
146	147	147	Category E	-0.011962891	0.26391602	-0.92382813	-0.13574219	-0.1328125	0.43139648	0.44	0.007	15/6/2018	15	6	2018	21:13:34	76414	0.3	21	13	34	68815	0.051513672	3.407959	0.15869141	0.25561523	-0.85620117	8.3774414	0.18359375	0	0	0	0	0	0	0	0	0	0.9074707	0.092529297	0.24658203	-0.1706543	0.008056641	-0.067382813	0.007	39698.24	0	0	0.007
147	148	148	Category E	-0.023925781	0.21582031	-1.0197754	-0.14135742	-0.11669922	0.4375	0.44	0.007	15/6/2018	15	6	2018	21:13:34	76414	0.4	21	13	34	68815	0.051513672	3.407959	0.16113281	0.25292969	-0.85351563	9.9504395	0.2512207	0	0	0	0	0	0	0	0	0	0.90478516	0.095214844	0.38818359	-0.18505859	-0.037109375	-0.16601563	0.007	39698.24	0	0	0.007
148	149	149	Category E	0.11987305	0.20385742	-0.79199219	-0.15258789	-0.077392578	0.44458008	0.44	0.007	15/6/2018	15	6	2018	21:13:34	76414	0.5	21	13	34	68815	0.051513672	3.407959	0.16503906	0.25244141	-0.8503418	11.82373	0.088378906	0	0	0	0	0	0	0	0	0	0.90209961	0.097900391	0.15209961	-0.045166016	-0.048583984	0.058349609	0.007	39698.24	0	0	0.007
149	150	150	Category E	-0.10791016	0.25195313	-0.97192383	-0.15991211	-0.056396484	0.44604492	0.44	0.007	15/6/2018	15	6	2018	21:13:34	76414	0.6	21	13	34	68815	0.05078125	3.4482422	0.16430664	0.25292969	-0.84985352	13.959229	0.29833984	0	0	0	0	0	0	0	0	0	0.90185547	0.098144531	0.39501953	-0.2722168	-0.000976563	-0.12182617	0.007	39698.24	0	0	0.007
150	151	151	Category E	-0.035888672	0.32397461	-0.87597656	-0.20336914	-0.094238281	0.41308594	0.44	0.007	15/6/2018	15	6	2018	21:13:34	76414	0.7	21	13	34	68815	0.05078125	3.4482422	0.16210938	0.25244141	-0.8503418	16.263672	0.2121582	0	0	0	0	0	0	0	0	0	0.90161133	0.098388672	0.29516602	-0.19799805	0.071289063	-0.025390625	0.007	39698.24	0	0	0.007
151	152	152	Category E	-0.21582031	0.27587891	-0.93579102	-0.17211914	-0.071777344	0.4375	0.45	0.007	15/6/2018	15	6	2018	21:13:34	76414	0.8	21	13	34	68815	0.05078125	3.4482422	0.16259766	0.25317383	-0.85009766	17.197998	0.38842773	0	0	0	0	0	0	0	0	0	0.90185547	0.098144531	0.48632813	-0.37841797	0.022460938	-0.085449219	0.007	39698.24	0	0	0.007
152	153	153	Category E	0.095947266	0.32397461	-0.74389648	-0.19946289	-0.12182617	0.39331055	0.45	0.007	15/6/2018	15	6	2018	21:13:34	76414	0.9	21	13	34	68815	0.05078125	3.4482422	0.16210938	0.25366211	-0.85351563	17.456055	0.14599609	0	0	0	0	0	0	0	0	0	0.90527344	0.094726563	0.24609375	-0.066162109	0.070068359	0.10961914	0.007	39698.24	0	0	0.007
153	154	154	Category E	0	0.10791016	-0.7199707	-0.15087891	-0.15966797	0.41333008	0.45	0.007	15/6/2018	15	6	2018	21:13:35	76415	0	21	13	35	68815	0.05078125	3.4482422	0.16333008	0.25512695	-0.85668945	17.510986	0.2590332	0	0	0	0	0	0	0	0	0	0.90869141	0.091308594	0.44775391	-0.16333008	-0.1472168	0.13671875	0.007	39698.24	0	0	0.007
154	155	155	Category E	-0.13183594	0.35986328	-0.89990234	-0.15942383	-0.15063477	0.41333008	0.45	0.007	15/6/2018	15	6	2018	21:13:35	76415	0.1	21	13	35	68815	0.05078125	3.4482422	0.16186523	0.25561523	-0.859375	15.530762	0.31420898	0	0	0	0	0	0	0	0	0	0.91113281	0.088867188	0.43823242	-0.29370117	0.10400391	-0.040283203	0.007	39698.24	0	0	0.007
155	156	156	Category E	-0.13183594	0.27587891	-1.0559082	-0.15625	-0.14746094	0.41430664	0.45	0.007	15/6/2018	15	6	2018	21:13:35	76415	0.2	21	13	35	68816	0.05078125	3.4482422	0.15649414	0.25439453	-0.85766602	14.004639	0.35058594	0	0	0	0	0	0	0	0	0	0.90820313	0.091796875	0.50805664	-0.28833008	0.021240234	-0.19799805	0.007	39698.24	0	0	0.007
156	157	157	Category E	-0.035888672	0.26391602	-0.94799805	-0.13891602	-0.11791992	0.4375	0.45	0.007	15/6/2018	15	6	2018	21:13:35	76415	0.3	21	13	35	68816	0.05078125	3.4482422	0.15649414	0.25439453	-0.85449219	11.217773	0.21386719	0	0	0	0	0	0	0	0	0	0.90527344	0.094726563	0.29492188	-0.19238281	0.009277344	-0.093261719	0.007	39698.24	0	0	0.007
157	158	158	Category E	0	0.25195313	-0.70776367	-0.14697266	-0.057861328	0.44116211	0.45	0.007	15/6/2018	15	6	2018	21:13:35	76415	0.4	21	13	35	68816	0.05078125	3.4482422	0.15551758	0.25463867	-0.85424805	8.4663086	0.21362305	0	0	0	0	0	0	0	0	0	0.90478516	0.095214844	0.30493164	-0.15551758	-0.002685547	0.14648438	0.007	39698.24	0	0	0.007
158	159	159	Category E	-0.13183594	0.23999023	-1.079834	-0.16479492	-0.020263672	0.43505859	0.45	0.007	15/6/2018	15	6	2018	21:13:35	76415	0.5	21	13	35	68816	0.05078125	3.4482422	0.15454102	0.25488281	-0.85327148	6.3029785	0.36547852	0	0	0	0	0	0	0	0	0	0.90380859	0.096191406	0.52783203	-0.28637695	-0.014892578	-0.22631836	0.007	39698.24	0	0	0.007
159	160	160	Category E	0.011962891	0.2277832	-0.95996094	-0.17285156	-0.073974609	0.41503906	0.45	0.007	15/6/2018	15	6	2018	21:13:35	76415	0.6	21	13	35	68816	0.05078125	3.4482422	0.15136719	0.25439453	-0.85449219	4.8625488	0.17675781	0	0	0	0	0	0	0	0	0	0.90454102	0.095458984	0.27124023	-0.1394043	-0.026611328	-0.10522461	0.007	39698.24	0	0	0.007
160	161	161	Category E	-0.13183594	0.2878418	-1.0078125	-0.18603516	-0.090087891	0.41772461	0.45	0.007	15/6/2018	15	6	2018	21:13:35	76415	0.7	21	13	35	68816	0.05078125	3.4482422	0.1496582	0.25439453	-0.85693359	4.8254395	0.32104492	0	0	0	0	0	0	0	0	0	0.90625	0.09375	0.46582031	-0.28149414	0.033203125	-0.15063477	0.007	39698.24	0	0	0.007
161	162	162	Category E	0.10791016	0.23999023	-0.7199707	-0.23950195	-0.10424805	0.39160156	0.46	0.007	15/6/2018	15	6	2018	21:13:35	76415	0.8	21	13	35	68816	0.05078125	3.4482422	0.15112305	0.25512695	-0.85888672	4.8393555	0.14624023	0	0	0	0	0	0	0	0	0	0.90869141	0.091308594	0.19726563	-0.043212891	-0.015136719	0.13891602	0.007	39698.24	0	0	0.007
162	163	163	Category E	0.011962891	0.26391602	-0.92382813	-0.23681641	-0.12109375	0.38354492	0.46	0.007	15/6/2018	15	6	2018	21:13:35	76415	0.9	21	13	35	68816	0.05078125	3.4482422	0.14941406	0.25585938	-0.86083984	6.1689453	0.15136719	0	0	0	0	0	0	0	0	0	0.91040039	0.089599609	0.20849609	-0.13745117	0.0078125	-0.062744141	0.007	39698.24	0	0	0.007
163	164	164	Category E	0.14379883	0.32397461	-0.99584961	-0.23120117	-0.081787109	0.40551758	0.46	0.007	15/6/2018	15	6	2018	21:13:36	76416	0	21	13	36	68816	0.05078125	3.4482422	0.1496582	0.2565918	-0.86083984	8.7687988	0.15087891	0	0	0	0	0	0	0	0	0	0.91064453	0.089355469	0.20800781	-0.005859375	0.067138672	-0.13476563	0.007	39698.24	0	0	0.007
164	165	165	Category E	-0.071777344	0.39599609	-0.94799805	-0.21557617	-0.076416016	0.41210938	0.46	0.007	15/6/2018	15	6	2018	21:13:36	76416	0.1	21	13	36	68816	0.05078125	3.4482422	0.14624023	0.2565918	-0.86035156	11.606689	0.27319336	0	0	0	0	0	0	0	0	0	0.90966797	0.090332031	0.44482422	-0.21801758	0.13916016	-0.087402344	0.007	39698.24	0	0	0.007
165	166	166	Category E	0.023925781	0.35986328	-0.69580078	-0.30908203	-0.002441406	0.36645508	0.46	0.007	15/6/2018	15	6	2018	21:13:36	76416	0.2	21	13	36	68817	0.05078125	3.4482422	0.14794922	0.25585938	-0.86230469	10.608643	0.23217773	0	0	0	0	0	0	0	0	0	0.91162109	0.088378906	0.39453125	-0.12402344	0.10375977	0.16650391	0.007	39698.24	0	0	0.007
166	167	167	Category E	0.21582031	0.14379883	-0.81591797	-0.26757813	0.016357422	0.4050293	0.46	0.007	15/6/2018	15	6	2018	21:13:36	76416	0.3	21	13	36	68817	0.05078125	3.4482422	0.14746094	0.2565918	-0.86206055	11.523926	0.13964844	0	0	0	0	0	0	0	0	0	0.91162109	0.088378906	0.22729492	0.068115234	-0.11279297	0.046142578	0.007	39698.24	0	0	0.007
167	168	168	Category E	0.047851563	0.2277832	-1.0319824	-0.26708984	-0.018554688	0.39941406	0.46	0.007	15/6/2018	15	6	2018	21:13:36	76416	0.4	21	13	36	68817	0.05078125	3.4482422	0.14648438	0.25537109	-0.86083984	13.370605	0.19946289	0	0	0	0	0	0	0	0	0	0.90966797	0.090332031	0.29736328	-0.098632813	-0.027587891	-0.17089844	0.007	39698.24	0	0	0.007
168	169	169	Category E	0.11987305	0.38378906	-1.0197754	-0.23583984	-0.005859375	0.42138672	0.46	0.007	15/6/2018	15	6	2018	21:13:36	76416	0.5	21	13	36	68817	0.05078125	3.4482422	0.14233398	0.25537109	-0.8605957	14.889648	0.20556641	0	0	0	0	0	0	0	0	0	0.90893555	0.091064453	0.30981445	-0.022460938	0.12817383	-0.15893555	0.007	39698.24	0	0	0.007
169	170	170	Category E	0.23999023	0.26391602	-0.83984375	-0.28417969	-0.024902344	0.37988281	0.46	0.007	15/6/2018	15	6	2018	21:13:36	76416	0.6	21	13	36	68817	0.05078125	3.4482422	0.14038086	0.25292969	-0.85253906	15.200928	0.10083008	0	0	0	0	0	0	0	0	0	0.90039063	0.099609375	0.12304688	0.099365234	0.010742188	0.012695313	0.007	39698.24	0	0	0.007
170	171	171	Category E	0.25195313	0.43188477	-0.79199219	-0.33740234	-0.080322266	0.32519531	0.46	0.007	15/6/2018	15	6	2018	21:13:36	76416	0.7	21	13	36	68817	0.05078125	3.4482422	0.13964844	0.25170898	-0.85571289	13.327393	0.22143555	0	0	0	0	0	0	0	0	0	0.90283203	0.097167969	0.35595703	0.11206055	0.17993164	0.063720703	0.007	39698.24	0	0	0.007
171	172	172	Category E	0.38378906	0.27587891	-0.94799805	-0.35766602	-0.081542969	0.31860352	0.46	0.007	15/6/2018	15	6	2018	21:13:36	76416	0.8	21	13	36	68817	0.05078125	3.4482422	0.13989258	0.25537109	-0.86181641	15.241699	0.25927734	0	0	0	0	0	0	0	0	0	0.90966797	0.090332031	0.35009766	0.24365234	0.020263672	-0.0859375	0.007	39698.24	0	0	0.007
172	173	173	Category E	0.20385742	0.2878418	-0.87597656	-0.34448242	-0.056396484	0.33251953	0.47	0.007	15/6/2018	15	6	2018	21:13:36	76416	0.9	21	13	36	68817	0.05078125	3.4482422	0.14331055	0.25244141	-0.85888672	14.571045	0.072021484	0	0	0	0	0	0	0	0	0	0.90649414	0.093505859	0.11279297	0.060302734	0.03515625	-0.016845703	0.007	39698.24	0	0	0.007
173	174	174	Category E	0.31176758	0.23999023	-0.41992188	-0.40429688	0.030761719	0.28613281	0.47	0.007	15/6/2018	15	6	2018	21:13:37	76417	0	21	13	37	68817	0.05078125	3.4482422	0.14379883	0.25366211	-0.85766602	10.000488	0.46899414	0	0	0	0	0	0	0	0	0	0.90600586	0.093994141	0.61962891	0.16772461	-0.013671875	0.43774414	0.007	39698.24	0	0	0.007
174	175	175	Category E	0.44384766	0.16796875	-0.85180664	-0.39379883	0.079589844	0.29394531	0.47	0.007	15/6/2018	15	6	2018	21:13:37	76417	0.1	21	13	37	68817	0.05078125	3.4482422	0.14086914	0.25488281	-0.8684082	6.3708496	0.31542969	0	0	0	0	0	0	0	0	0	0.91601563	0.083984375	0.40649414	0.30273438	-0.086914063	0.016601563	0.007	39698.24	0	0	0.007
175	176	176	Category E	0.35986328	0.26391602	-0.85180664	-0.34790039	0.031982422	0.33886719	0.47	0.007	15/6/2018	15	6	2018	21:13:37	76417	0.2	21	13	37	68818	0.05078125	3.4482422	0.14770508	0.25708008	-0.86401367	6.3757324	0.21240234	0	0	0	0	0	0	0	0	0	0.91357422	0.086425781	0.23095703	0.21191406	0.006591797	0.012207031	0.007	39698.24	0	0	0.007
176	177	177	Category E	0.2277832	0.31176758	-0.82788086	-0.32324219	0.012451172	0.36328125	0.47	0.007	15/6/2018	15	6	2018	21:13:37	76417	0.3	21	13	37	68818	0.05078125	3.4482422	0.14624023	0.2590332	-0.87084961	7.1442871	0.10595703	0	0	0	0	0	0	0	0	0	0.92041016	0.079589844	0.17700195	0.081298828	0.052490234	0.04296875	0.007	39698.24	0	0	0.007
177	178	178	Category E	0.38378906	0.2277832	-0.70776367	-0.3527832	-0.006591797	0.32080078	0.47	0.007	15/6/2018	15	6	2018	21:13:37	76417	0.4	21	13	37	68818	0.05078125	3.4482422	0.14550781	0.26123047	-0.87573242	6.1896973	0.29321289	0	0	0	0	0	0	0	0	0	0.92529297	0.074707031	0.43945313	0.23803711	-0.033447266	0.16796875	0.007	39698.24	0	0	0.007
178	179	179	Category E	0.2878418	0.2878418	-0.97192383	-0.34887695	-0.059082031	0.32202148	0.47	0.007	15/6/2018	15	6	2018	21:13:37	76417	0.5	21	13	37	68818	0.05078125	3.4482422	0.14355469	0.25976563	-0.86474609	3.9367676	0.18139648	0	0	0	0	0	0	0	0	0	0.91430664	0.085693359	0.27905273	0.14404297	0.027832031	-0.10693359	0.007	39698.24	0	0	0.007
179	180	180	Category E	0.43188477	0.35986328	-0.87597656	-0.32910156	-0.043457031	0.35009766	0.47	0.007	15/6/2018	15	6	2018	21:13:37	76417	0.6	21	13	37	68818	0.05078125	3.4482422	0.14135742	0.25952148	-0.86669922	3.3371582	0.30712891	0	0	0	0	0	0	0	0	0	0.91577148	0.084228516	0.39941406	0.2902832	0.10009766	-0.009033203	0.007	39698.24	0	0	0.007
180	181	181	Category E	0.059814453	0.26391602	-0.81591797	-0.33618164	-0.00390625	0.34130859	0.47	0.007	15/6/2018	15	6	2018	21:13:37	76417	0.7	21	13	37	68818	0.05078125	3.4482422	0.14331055	0.25952148	-0.87329102	4.3156738	0.1015625	0	0	0	0	0	0	0	0	0	0.92211914	0.077880859	0.14526367	-0.083496094	0.004150391	0.057373047	0.007	39698.24	0	0	0.007
181	182	182	Category E	0.38378906	0.13183594	-0.49194336	-0.4074707	0.027832031	0.28271484	0.47	0.007	15/6/2018	15	6	2018	21:13:37	76417	0.8	21	13	37	68818	0.05078125	3.4482422	0.14526367	0.25805664	-0.86425781	0.41064453	0.4597168	0	0	0	0	0	0	0	0	0	0.91357422	0.086425781	0.73706055	0.23828125	-0.1262207	0.37231445	0.007	39698.24	0	0	0.007
182	183	183	Category E	0.49194336	0.2878418	-0.85180664	-0.39379883	0.046386719	0.29638672	0.48	0.007	15/6/2018	15	6	2018	21:13:37	76417	0.9	21	13	37	68818	0.05078125	3.4482422	0.14526367	0.25854492	-0.87207031	2.5334473	0.34838867	0	0	0	0	0	0	0	0	0	0.92114258	0.078857422	0.39599609	0.34643555	0.029052734	0.020263672	0.007	39698.24	0	0	0.007
183	184	184	Category E	0.40795898	0.2277832	-0.81591797	-0.36035156	0.028320313	0.3190918	0.48	0.007	15/6/2018	15	6	2018	21:13:38	76418	0	21	13	38	68818	0.05078125	3.4482422	0.14648438	0.25756836	-0.86669922	2.873291	0.26782227	0	0	0	0	0	0	0	0	0	0.91577148	0.084228516	0.34179688	0.26123047	-0.029785156	0.05078125	0.007	39698.24	0	0	0.007
184	185	185	Category E	0.37182617	0.32397461	-0.88793945	-0.35058594	-0.009033203	0.33496094	0.48	0.007	15/6/2018	15	6	2018	21:13:38	76418	0.1	21	13	38	68818	0.05078125	3.4482422	0.14404297	0.25634766	-0.86621094	2.1005859	0.23852539	0	0	0	0	0	0	0	0	0	0.91479492	0.085205078	0.31665039	0.22753906	0.067382813	-0.021484375	0.007	39698.24	0	0	0.007
185	186	186	Category E	0.37182617	0.26391602	-0.74389648	-0.36889648	-0.008789063	0.3203125	0.48	0.007	15/6/2018	15	6	2018	21:13:38	76418	0.2	21	13	38	68819	0.05078125	3.4482422	0.14648438	0.25512695	-0.87524414	0.75512695	0.26074219	0	0	0	0	0	0	0	0	0	0.92358398	0.076416016	0.36523438	0.22509766	0.008544922	0.13134766	0.007	39698.24	0	0	0.007
186	187	187	Category E	0.38378906	0.10791016	-0.55175781	-0.39086914	-0.028076172	0.29125977	0.48	0.007	15/6/2018	15	6	2018	21:13:38	76418	0.3	21	13	38	68819	0.05078125	3.4482422	0.14990234	0.25585938	-0.86791992	2.2490234	0.41992188	0	0	0	0	0	0	0	0	0	0.91723633	0.082763672	0.69775391	0.23364258	-0.14794922	0.31616211	0.007	39698.24	0	0	0.007
187	188	188	Category E	0.38378906	0.27587891	-0.73193359	-0.40942383	-0.062011719	0.25317383	0.48	0.007	15/6/2018	15	6	2018	21:13:38	76418	0.4	21	13	38	68819	0.051025391	3.398291	0.15332031	0.25756836	-0.8762207	2.8513184	0.27246094	0	0	0	0	0	0	0	0	0	0.92602539	0.073974609	0.39282227	0.23022461	0.018066406	0.14428711	0.007	39698.24	0	0	0.007
188	189	189	Category E	0.31176758	0.21582031	-0.69580078	-0.38134766	-0.065673828	0.29394531	0.48	0.007	15/6/2018	15	6	2018	21:13:38	76418	0.5	21	13	38	68819	0.051025391	3.398291	0.15649414	0.25610352	-0.86547852	2.8647461	0.23339844	0	0	0	0	0	0	0	0	0	0.91625977	0.083740234	0.36523438	0.1550293	-0.040283203	0.16967773	0.007	39698.24	0	0	0.007
189	190	190	Category E	0.15576172	0.31176758	-0.89990234	-0.32641602	-0.051513672	0.34204102	0.48	0.007	15/6/2018	15	6	2018	21:13:38	76418	0.6	21	13	38	68819	0.051025391	3.398291	0.15258789	0.25390625	-0.85717773	4.9296875	0.071533203	0	0	0	0	0	0	0	0	0	0.90698242	0.093017578	0.10302734	0.002929688	0.057617188	-0.042480469	0.007	39698.24	0	0	0.007
190	191	191	Category E	0.38378906	0.2277832	-0.83984375	-0.32446289	-0.022460938	0.35839844	0.48	0.007	15/6/2018	15	6	2018	21:13:38	76418	0.7	21	13	38	68819	0.051025391	3.398291	0.1550293	0.2578125	-0.87011719	7.7192383	0.23266602	0	0	0	0	0	0	0	0	0	0.9206543	0.079345703	0.28930664	0.22875977	-0.030029297	0.030273438	0.007	39698.24	0	0	0.007
191	192	192	Category E	0.21582031	0.2878418	-1.0439453	-0.30761719	0.001464844	0.36035156	0.49	0.007	15/6/2018	15	6	2018	21:13:38	76418	0.8	21	13	38	68819	0.051025391	3.398291	0.16577148	0.25830078	-0.87133789	8.7497559	0.18164063	0	0	0	0	0	0	0	0	0	0.92407227	0.075927734	0.25146484	0.049804688	0.029296875	-0.17236328	0.007	39698.24	0	0	0.007
192	193	193	Category E	0.29980469	0.35986328	-1.0197754	-0.32592773	-0.009033203	0.36694336	0.49	0.007	15/6/2018	15	6	2018	21:13:38	76418	0.9	21	13	38	68819	0.051025391	3.398291	0.16699219	0.25585938	-0.86987305	9.7641602	0.2253418	0	0	0	0	0	0	0	0	0	0.921875	0.078125	0.38623047	0.13256836	0.10375977	-0.1496582	0.007	39698.24	0	0	0.007
193	194	194	Category E	0.17993164	0.27587891	-0.85180664	-0.30786133	-0.024414063	0.36816406	0.49	0.007	15/6/2018	15	6	2018	21:13:39	76419	0	21	13	39	68819	0.051025391	3.398291	0.16601563	0.25854492	-0.88110352	8.2128906	0.036621094	0	0	0	0	0	0	0	0	0	0.93334961	0.066650391	0.060302734	0.013671875	0.017089844	0.029296875	0.007	39698.24	0	0	0.007
194	195	195	Category E	0.059814453	0.21582031	-0.82788086	-0.34887695	-0.0546875	0.33740234	0.49	0.007	15/6/2018	15	6	2018	21:13:39	76419	0.1	21	13	39	68820	0.051025391	3.398291	0.16967773	0.25830078	-0.87744141	4.5356445	0.12768555	0	0	0	0	0	0	0	0	0	0.93041992	0.069580078	0.20214844	-0.10986328	-0.042480469	0.049560547	0.007	39698.24	0	0	0.007
195	196	196	Category E	0.35986328	0.31176758	-0.58789063	-0.37207031	-0.07421875	0.30834961	0.49	0.007	15/6/2018	15	6	2018	21:13:39	76419	0.2	21	13	39	68820	0.051025391	3.398291	0.16918945	0.25512695	-0.86791992	2.5766602	0.34326172	0	0	0	0	0	0	0	0	0	0.92041016	0.079589844	0.52685547	0.19042969	0.056396484	0.2800293	0.007	39698.24	0	0	0.007
196	197	197	Category E	0.34790039	0.2277832	-0.80395508	-0.36352539	-0.073730469	0.30834961	0.49	0.007	15/6/2018	15	6	2018	21:13:39	76419	0.3	21	13	39	68820	0.051025391	3.398291	0.16821289	0.25634766	-0.87695313	0.71484375	0.19580078	0	0	0	0	0	0	0	0	0	0.92919922	0.070800781	0.28125	0.17944336	-0.028564453	0.072998047	0.007	39698.24	0	0	0.007
197	198	198	Category E	0.21582031	0.21582031	-0.671875	-0.33642578	-0.059082031	0.34179688	0.49	0.007	15/6/2018	15	6	2018	21:13:39	76419	0.4	21	13	39	68820	0.051025391	3.398291	0.17919922	0.25854492	-0.87573242	0.14038086	0.21142578	0	0	0	0	0	0	0	0	0	0.93041992	0.069580078	0.28295898	0.036376953	-0.042724609	0.20385742	0.007	39698.24	0	0	0.007
198	199	199	Category E	-0.035888672	0.17993164	-0.85180664	-0.27001953	-0.036376953	0.39819336	0.49	0.007	15/6/2018	15	6	2018	21:13:39	76419	0.5	21	13	39	68820	0.051025391	3.398291	0.17675781	0.25585938	-0.87597656	1.9033203	0.22705078	0	0	0	0	0	0	0	0	0	0.9296875	0.0703125	0.31298828	-0.21264648	-0.075927734	0.024169922	0.007	39698.24	0	0	0.007
199	200	200	Category E	0.023925781	0.2277832	-1.0439453	-0.25292969	-0.020751953	0.40600586	0.49	0.007	15/6/2018	15	6	2018	21:13:39	76419	0.6	21	13	39	68820	0.051025391	3.398291	0.17773438	0.26049805	-0.88183594	4.0615234	0.22583008	0	0	0	0	0	0	0	0	0	0.93652344	0.063476563	0.34887695	-0.15380859	-0.032714844	-0.16186523	0.007	39698.24	0	0	0.007
200	201	201	Category E	0.23999023	0.2878418	-0.99584961	-0.16088867	0.028808594	0.44116211	0.49	0.007	15/6/2018	15	6	2018	21:13:39	76419	0.7	21	13	39	68820	0.051025391	3.398291	0.18554688	0.25756836	-0.87646484	4.090332	0.13452148	0	0	0	0	0	0	0	0	0	0.93212891	0.067871094	0.20385742	0.054199219	0.030029297	-0.11914063	0.007	39698.24	0	0	0.007
201	202	202	Category E	-0.023925781	0.31176758	-1.0319824	-0.15014648	0.025390625	0.45458984	0.5	0.007	15/6/2018	15	6	2018	21:13:39	76419	0.8	21	13	39	68820	0.051025391	3.398291	0.18579102	0.25585938	-0.86767578	5.4692383	0.27197266	0	0	0	0	0	0	0	0	0	0.92358398	0.076416016	0.4296875	-0.2097168	0.055664063	-0.1640625	0.007	39698.24	0	0	0.007
202	203	203	Category E	0.15576172	0.27587891	-0.86376953	-0.19165039	0.026367188	0.44360352	0.5	0.007	15/6/2018	15	6	2018	21:13:39	76419	0.9	21	13	39	68820	0.051025391	3.398291	0.18457031	0.25634766	-0.87988281	7.5458984	0.038330078	0	0	0	0	0	0	0	0	0	0.93505859	0.064941406	0.064453125	-0.028808594	0.019287109	0.016113281	0.007	39698.24	0	0	0.007
203	204	204	Category E	-0.11987305	0.23999023	-0.81591797	-0.23291016	0.010253906	0.41894531	0.5	0.007	15/6/2018	15	6	2018	21:13:40	76420	0	21	13	40	68820	0.051025391	3.398291	0.19140625	0.25756836	-0.87719727	7.8291016	0.31787109	0	0	0	0	0	0	0	0	0	0.93408203	0.065917969	0.39038086	-0.3112793	-0.017578125	0.061279297	0.007	39698.24	0	0	0.007
204	205	205	Category E	0.23999023	0.16796875	-0.99584961	-0.28686523	-0.019287109	0.37866211	0.5	0.007	15/6/2018	15	6	2018	21:13:40	76420	0.1	21	13	40	68820	0.051025391	3.398291	0.18725586	0.25439453	-0.87280273	2.8100586	0.15917969	0	0	0	0	0	0	0	0	0	0.9284668	0.071533203	0.26196289	0.052490234	-0.086425781	-0.12280273	0.007	39698.24	0	0	0.007
205	206	206	Category E	0.083984375	0.27587891	-0.85180664	-0.26342773	-0.032958984	0.39208984	0.5	0.007	15/6/2018	15	6	2018	21:13:40	76420	0.2	21	13	40	68821	0.051025391	3.398291	0.18457031	0.25390625	-0.88208008	3.7260742	0.10742188	0	0	0	0	0	0	0	0	0	0.9362793	0.063720703	0.15283203	-0.10058594	0.021728516	0.030273438	0.007	39698.24	0	0	0.007
206	207	207	Category E	0.059814453	0.11987305	-0.75585938	-0.30053711	-0.023681641	0.37426758	0.5	0.007	15/6/2018	15	6	2018	21:13:40	76420	0.3	21	13	40	68821	0.051025391	3.398291	0.18994141	0.2512207	-0.88183594	9.2729492	0.22387695	0	0	0	0	0	0	0	0	0	0.93652344	0.063476563	0.38769531	-0.13012695	-0.13134766	0.12597656	0.007	39698.24	0	0	0.007
207	208	208	Category E	-0.17993164	0.2277832	-0.86376953	-0.2902832	-0.025390625	0.37768555	0.5	0.007	15/6/2018	15	6	2018	21:13:40	76420	0.4	21	13	40	68821	0.051025391	3.398291	0.19067383	0.25268555	-0.88330078	16.10376	0.37182617	0	0	0	0	0	0	0	0	0	0.93847656	0.061523438	0.4152832	-0.37060547	-0.024902344	0.01953125	0.007	39698.24	0	0	0.007
208	209	209	Category J	-0.035888672	0.047851563	-0.23999023	-0.26831055	-0.15917969	0.34887695	0.09	0.007	15/6/2018	15	6	2018	21:13:59	76439	0.7	21	13	59	68840	0.051513672	3.3789551	0.18823242	0.25415039	-0.88525391	22.263184	0.71362305	0	0	0	0	0	0	0	0	0	0.94018555	0.059814453	1.0759277	-0.22412109	-0.20629883	0.64526367	0.007	39698.24	0	0	0.007
209	210	210	Category J	0.083984375	0.14379883	-1.1398926	-0.25366211	-0.17504883	0.35180664	0.09	0.007	15/6/2018	15	6	2018	21:13:59	76439	0.8	21	13	59	68840	0.051513672	3.3789551	0.18920898	0.25170898	-0.87304688	29.438232	0.30639648	0	0	0	0	0	0	0	0	0	0.92822266	0.071777344	0.47998047	-0.10522461	-0.10791016	-0.26660156	0.007	39698.24	0	0	0.007
210	211	211	Category J	0.15576172	0.56396484	-1.3798828	-0.2331543	-0.18969727	0.37426758	0.1	0.007	15/6/2018	15	6	2018	21:13:59	76439	0.9	21	13	59	68840	0.051513672	3.3789551	0.18408203	0.25195313	-0.8762207	36.739014	0.59301758	0	0	0	0	0	0	0	0	0	0.93017578	0.069824219	0.84375	-0.028320313	0.31176758	-0.50341797	0.007	39698.24	0	0	0.007
211	212	212	Category J	0.40795898	-0.011962891	-0.6237793	-0.14990234	-0.23217773	0.3737793	0.1	0.007	15/6/2018	15	6	2018	21:14:00	76440	0	21	14	0	68840	0.051513672	3.3789551	0.17675781	0.25439453	-0.88623047	40.783936	0.43969727	0	0	0	0	0	0	0	0	0	0.9387207	0.061279297	0.76000977	0.23095703	-0.26635742	0.26245117	0.007	39698.24	0	0	0.007
212	213	213	Category J	0.14379883	0.3359375	-0.80395508	-0.24926758	-0.23413086	0.32275391	0.1	0.007	15/6/2018	15	6	2018	21:14:00	76440	0.1	21	14	0	68840	0.051513672	3.3789551	0.17895508	0.25268555	-0.88256836	45.067627	0.11987305	0	0	0	0	0	0	0	0	0	0.93554688	0.064453125	0.19702148	-0.03515625	0.083007813	0.078613281	0.007	39698.24	0	0	0.007
213	214	214	Category J	-0.095947266	0.31176758	-1.7519531	-0.19946289	-0.20019531	0.37744141	0.1	0.007	15/6/2018	15	6	2018	21:14:00	76440	0.2	21	14	0	68841	0.051513672	3.3789551	0.17407227	0.25097656	-0.87695313	46.213135	0.91748047	0	0	0	0	0	0	0	0	0	0.92871094	0.071289063	1.2053223	-0.27001953	0.060546875	-0.87475586	0.007	39698.24	0	0	0.007
214	215	215	Category J	0.65991211	0.41992188	-0.53979492	-0.18920898	-0.18920898	0.390625	0.1	0.007	15/6/2018	15	6	2018	21:14:00	76440	0.3	21	14	0	68841	0.051513672	3.3789551	0.16503906	0.2487793	-0.88500977	46.257324	0.62695313	0	0	0	0	0	0	0	0	0	0.93408203	0.065917969	1.0107422	0.49462891	0.17089844	0.34521484	0.007	39698.24	0	0	0.007
215	216	216	Category J	0.047851563	0.39599609	-1.4279785	-0.16503906	-0.12768555	0.41748047	0.1	0.007	15/6/2018	15	6	2018	21:14:00	76440	0.4	21	14	0	68841	0.051513672	3.3789551	0.15576172	0.24902344	-0.88842773	40.082031	0.56933594	0	0	0	0	0	0	0	0	0	0.93579102	0.064208984	0.79443359	-0.10791016	0.14697266	-0.53930664	0.007	39698.24	0	0	0.007
216	217	217	Category J	0.059814453	0.39599609	-1.2358398	-0.22290039	-0.19213867	0.37084961	0.1	0.007	15/6/2018	15	6	2018	21:14:00	76440	0.5	21	14	0	68841	0.051513672	3.3789551	0.15307617	0.25024414	-0.88989258	30.491943	0.38647461	0	0	0	0	0	0	0	0	0	0.93725586	0.062744141	0.58447266	-0.093261719	0.14550781	-0.34570313	0.007	39698.24	0	0	0.007
217	218	218	Category J	-0.023925781	0.10791016	-0.023925781	-0.22460938	-0.19482422	0.35717773	0.1	0.007	15/6/2018	15	6	2018	21:14:00	76440	0.6	21	14	0	68841	0.051513672	3.3789551	0.14697266	0.24902344	-0.89697266	24.089844	0.90087891	0	0	0	0	0	0	0	0	0	0.94262695	0.057373047	1.1853027	-0.17089844	-0.14111328	0.87304688	0.007	39698.24	0	0	0.007
218	219	219	Category J	-0.047851563	0.20385742	-1.0439453	-0.27001953	-0.18432617	0.33203125	0.1	0.007	15/6/2018	15	6	2018	21:14:00	76440	0.7	21	14	0	68841	0.051513672	3.3789551	0.13793945	0.24902344	-0.90185547	20.993652	0.23803711	0	0	0	0	0	0	0	0	0	0.94580078	0.054199219	0.37280273	-0.18579102	-0.045166016	-0.1418457	0.007	39698.24	0	0	0.007
219	220	220	Category J	0.2878418	0.20385742	-1.3679199	-0.23339844	-0.1796875	0.36743164	0.1	0.007	15/6/2018	15	6	2018	21:14:00	76440	0.8	21	14	0	68841	0.051513672	3.3789551	0.13354492	0.24707031	-0.89697266	15.505615	0.49731445	0	0	0	0	0	0	0	0	0	0.93994141	0.060058594	0.66796875	0.15405273	-0.043212891	-0.47070313	0.007	39698.24	0	0	0.007
220	221	221	Category J	0.25195313	0.13183594	-0.16796875	-0.16137695	-0.13842773	0.41943359	0.11	0.007	15/6/2018	15	6	2018	21:14:00	76440	0.9	21	14	0	68841	0.051513672	3.3789551	0.12304688	0.24438477	-0.89672852	7.4580078	0.74853516	0	0	0	0	0	0	0	0	0	0.9375	0.0625	0.97021484	0.12866211	-0.11254883	0.72875977	0.007	39698.24	0	0	0.007
221	222	222	Category J	0.11987305	0.2878418	-1.5119629	-0.21679688	-0.11865234	0.39624023	0.11	0.007	15/6/2018	15	6	2018	21:14:01	76441	0	21	14	1	68841	0.051513672	3.3789551	0.1171875	0.2434082	-0.89770508	5.2331543	0.61547852	0	0	0	0	0	0	0	0	0	0.9375	0.0625	0.66064453	0.002441406	0.044189453	-0.61401367	0.007	39698.24	0	0	0.007
222	223	223	Category J	0.21582031	0.13183594	-0.40795898	-0.24243164	-0.17675781	0.3581543	0.11	0.007	15/6/2018	15	6	2018	21:14:01	76441	0.1	21	14	1	68841	0.051513672	3.3789551	0.10693359	0.24731445	-0.91015625	3.7253418	0.52661133	0	0	0	0	0	0	0	0	0	0.94921875	0.05078125	0.7265625	0.10864258	-0.11547852	0.50219727	0.007	39698.24	0	0	0.007
223	224	224	Category J	-0.13183594	0.15576172	-0.80395508	-0.265625	-0.18286133	0.34545898	0.11	0.007	15/6/2018	15	6	2018	21:14:01	76441	0.2	21	14	1	68842	0.051513672	3.3789551	0.10253906	0.24023438	-0.91088867	3.7219238	0.27124023	0	0	0	0	0	0	0	0	0	0.94775391	0.052246094	0.42626953	-0.234375	-0.084472656	0.10693359	0.007	39698.24	0	0	0.007
224	225	225	Category J	0.41992188	0.17993164	-1.6557617	-0.26708984	-0.18945313	0.35253906	0.11	0.007	15/6/2018	15	6	2018	21:14:01	76441	0.3	21	14	1	68842	0.051513672	3.4498535	0.093017578	0.23803711	-0.9128418	2.0800781	0.81347656	0	0	0	0	0	0	0	0	0	0.94799805	0.052001953	1.1279297	0.32666016	-0.058105469	-0.74267578	0.007	39698.24	0	0	0.007
225	226	226	Category J	0.26391602	0.2878418	-0.34790039	-0.12719727	-0.11474609	0.44287109	0.11	0.007	15/6/2018	15	6	2018	21:14:01	76441	0.4	21	14	1	68842	0.051513672	3.4498535	0.086914063	0.23632813	-0.91015625	0.76367188	0.59179688	0	0	0	0	0	0	0	0	0	0.94458008	0.055419922	0.79077148	0.17675781	0.051269531	0.56225586	0.007	39698.24	0	0	0.007
226	227	227	Category J	0.25195313	0.40795898	-1.5959473	-0.26928711	-0.13818359	0.36450195	0.11	0.007	15/6/2018	15	6	2018	21:14:01	76441	0.5	21	14	1	68842	0.051513672	3.4498535	0.082275391	0.23486328	-0.91015625	0.18505859	0.72705078	0	0	0	0	0	0	0	0	0	0.94360352	0.056396484	1.0280762	0.16943359	0.17285156	-0.68554688	0.007	39698.24	0	0	0.007
227	228	228	Category J	0.23999023	0.095947266	-0.16796875	-0.27661133	-0.1887207	0.34326172	0.11	0.007	15/6/2018	15	6	2018	21:14:01	76441	0.6	21	14	1	68842	0.051513672	3.4498535	0.079589844	0.23583984	-0.9140625	1.5754395	0.77587891	0	0	0	0	0	0	0	0	0	0.94750977	0.052490234	1.0463867	0.16015625	-0.13989258	0.74609375	0.007	39698.24	0	0	0.007
228	229	229	Category J	-0.19189453	0.035888672	-0.11987305	-0.31054688	-0.19628906	0.30981445	0.11	0.007	15/6/2018	15	6	2018	21:14:01	76441	0.7	21	14	1	68842	0.051513672	3.4498535	0.077148438	0.23486328	-0.91625977	5.1523438	0.86401367	0	0	0	0	0	0	0	0	0	0.94897461	0.051025391	1.2646484	-0.26904297	-0.19897461	0.79638672	0.007	39698.24	0	0	0.007
229	230	230	Category J	0.071777344	0.56396484	-2.0039063	-0.32128906	-0.203125	0.28417969	0.11	0.007	15/6/2018	15	6	2018	21:14:01	76441	0.8	21	14	1	68842	0.051513672	3.4498535	0.075683594	0.23413086	-0.91870117	6.0725098	1.1340332	0	0	0	0	0	0	0	0	0	0.95117188	0.048828125	1.4187012	-0.00390625	0.32958984	-1.0849609	0.007	39698.24	0	0	0.007
230	231	231	Category J	0.83984375	0.35986328	-0.98388672	-0.24926758	-0.15429688	0.35546875	0.12	0.007	15/6/2018	15	6	2018	21:14:01	76441	0.9	21	14	1	68842	0.051513672	3.4498535	0.076416016	0.23242188	-0.91821289	5.8195801	0.77636719	0	0	0	0	0	0	0	0	0	0.95019531	0.049804688	0.95605469	0.76318359	0.12719727	-0.065429688	0.007	39698.24	0	0	0.007
231	232	232	Category J	-0.11987305	0.071777344	-0.80395508	-0.22631836	-0.12475586	0.38549805	0.12	0.007	15/6/2018	15	6	2018	21:14:02	76442	0	21	14	2	68842	0.051513672	3.4498535	0.07421875	0.23168945	-0.91796875	8.3828125	0.27612305	0	0	0	0	0	0	0	0	0	0.94970703	0.050292969	0.46826172	-0.1940918	-0.15991211	0.11401367	0.007	39698.24	0	0	0.007
232	233	233	Category J	0.011962891	0.55175781	-1.6557617	-0.25292969	-0.16357422	0.35424805	0.12	0.007	15/6/2018	15	6	2018	21:14:02	76442	0.1	21	14	2	68842	0.051513672	3.4498535	0.073730469	0.23022461	-0.91577148	8.8979492	0.80908203	0	0	0	0	0	0	0	0	0	0.94702148	0.052978516	1.1230469	-0.061767578	0.32128906	-0.73974609	0.007	39698.24	0	0	0.007
233	234	234	Category J	0.2878418	0.083984375	-0.41992188	-0.27148438	-0.18945313	0.33618164	0.12	0.007	15/6/2018	15	6	2018	21:14:02	76442	0.2	21	14	2	68843	0.051513672	3.4498535	0.072509766	0.22802734	-0.91455078	9.0053711	0.55834961	0	0	0	0	0	0	0	0	0	0.9453125	0.0546875	0.85375977	0.21508789	-0.14404297	0.49462891	0.007	39698.24	0	0	0.007
234	235	235	Category J	-0.15576172	0.10791016	-0.14379883	-0.25537109	-0.19921875	0.35058594	0.12	0.007	15/6/2018	15	6	2018	21:14:02	76442	0.3	21	14	2	68843	0.051513672	3.4498535	0.072753906	0.22607422	-0.9140625	4.8305664	0.81201172	0	0	0	0	0	0	0	0	0	0.94433594	0.055664063	1.1171875	-0.22851563	-0.11816406	0.77026367	0.007	39698.24	0	0	0.007
235	236	236	Category J	-0.21582031	0.37182617	-1.7758789	-0.28686523	-0.19555664	0.32373047	0.12	0.007	15/6/2018	15	6	2018	21:14:02	76442	0.4	21	14	2	68843	0.051513672	3.4498535	0.074462891	0.22558594	-0.9140625	4.6672363	0.9206543	0	0	0	0	0	0	0	0	0	0.94458008	0.055419922	1.2978516	-0.2902832	0.14599609	-0.86157227	0.007	39698.24	0	0	0.007
236	237	237	Category J	0.83984375	0.43188477	-0.83984375	-0.26464844	-0.17480469	0.35766602	0.12	0.007	15/6/2018	15	6	2018	21:14:02	76442	0.5	21	14	2	68843	0.051513672	3.4498535	0.072998047	0.22363281	-0.91796875	1.5998535	0.79833984	0	0	0	0	0	0	0	0	0	0.94750977	0.052490234	1.0529785	0.76660156	0.20800781	0.078125	0.007	39698.24	0	0	0.007
237	238	238	Category J	-0.20385742	0.047851563	-0.74389648	-0.19750977	-0.12255859	0.40771484	0.12	0.007	15/6/2018	15	6	2018	21:14:02	76442	0.6	21	14	2	68843	0.051513672	3.4498535	0.071289063	0.22290039	-0.91870117	0.16992188	0.37011719	0	0	0	0	0	0	0	0	0	0.94799805	0.052001953	0.625	-0.27514648	-0.17504883	0.17480469	0.007	39698.24	0	0	0.007
238	239	239	Category J	-0.035888672	0.61181641	-1.5358887	-0.24316406	-0.16186523	0.36962891	0.12	0.007	15/6/2018	15	6	2018	21:14:02	76442	0.7	21	14	2	68843	0.051513672	3.4498535	0.071289063	0.22241211	-0.92138672	10.876709	0.73510742	0	0	0	0	0	0	0	0	0	0.95043945	0.049560547	1.1108398	-0.10717773	0.38916016	-0.61425781	0.007	39698.24	0	0	0.007
239	240	240	Category J	0.6237793	-0.023925781	-0.52783203	-0.23413086	-0.16113281	0.37207031	0.12	0.007	15/6/2018	15	6	2018	21:14:02	76442	0.8	21	14	2	68843	0.051513672	3.4498535	0.074462891	0.22241211	-0.92138672	11.327637	0.71923828	0	0	0	0	0	0	0	0	0	0.95068359	0.049316406	1.1894531	0.54907227	-0.24633789	0.39355469	0.007	39698.24	0	0	0.007
240	241	241	Category J	-0.10791016	0.16796875	-0.31176758	-0.16162109	-0.20458984	0.38110352	0.13	0.007	15/6/2018	15	6	2018	21:14:02	76442	0.9	21	14	2	68843	0.051513672	3.4498535	0.076660156	0.22192383	-0.91870117	11.819824	0.63671875	0	0	0	0	0	0	0	0	0	0.94824219	0.051757813	0.84570313	-0.18457031	-0.053955078	0.60693359	0.007	39698.24	0	0	0.007
241	242	242	Category J	0	0.26391602	-1.7038574	-0.2578125	-0.16210938	0.35498047	0.13	0.007	15/6/2018	15	6	2018	21:14:03	76443	0	21	14	3	68843	0.051513672	3.4498535	0.076171875	0.22045898	-0.91699219	11.138428	0.79150391	0	0	0	0	0	0	0	0	0	0.94628906	0.053710938	0.90600586	-0.076171875	0.043212891	-0.78662109	0.007	39698.24	0	0	0.007
242	243	243	Category J	0.57592773	0.35986328	-0.69580078	-0.22851563	-0.15820313	0.38305664	0.13	0.007	15/6/2018	15	6	2018	21:14:03	76443	0.1	21	14	3	68843	0.051513672	3.4498535	0.078857422	0.21899414	-0.91503906	10	0.56103516	0	0	0	0	0	0	0	0	0	0.94433594	0.055664063	0.85693359	0.49682617	0.140625	0.21923828	0.007	39698.24	0	0	0.007
243	244	244	Category J	-0.20385742	0.083984375	-0.65991211	-0.2421875	-0.10083008	0.3828125	0.13	0.007	15/6/2018	15	6	2018	21:14:03	76443	0.2	21	14	3	68844	0.051513672	3.4498535	0.079589844	0.21777344	-0.9152832	10.554443	0.40429688	0	0	0	0	0	0	0	0	0	0.94433594	0.055664063	0.67285156	-0.28344727	-0.13378906	0.25537109	0.007	39698.24	0	0	0.007
244	245	245	Category J	-0.27587891	0.35986328	-1.6799316	-0.25073242	-0.16772461	0.37036133	0.13	0.007	15/6/2018	15	6	2018	21:14:03	76443	0.3	21	14	3	68844	0.051513672	3.4498535	0.083496094	0.21679688	-0.91650391	6.7509766	0.85571289	0	0	0	0	0	0	0	0	0	0.94555664	0.054443359	1.265625	-0.359375	0.14282227	-0.76318359	0.007	39698.24	0	0	0.007
245	246	246	Category J	0.45581055	0.13183594	-0.68383789	-0.21679688	-0.18066406	0.36889648	0.13	0.007	15/6/2018	15	6	2018	21:14:03	76443	0.4	21	14	3	68844	0.051513672	3.4498535	0.082763672	0.21679688	-0.91479492	7.362793	0.44677734	0	0	0	0	0	0	0	0	0	0.94384766	0.056152344	0.68896484	0.37280273	-0.084960938	0.23095703	0.007	39698.24	0	0	0.007
246	247	247	Category J	0.26391602	0.26391602	-0.93579102	-0.051025391	-0.21459961	0.41381836	0.13	0.007	15/6/2018	15	6	2018	21:14:03	76443	0.5	21	14	3	68844	0.051513672	3.4498535	0.084228516	0.21508789	-0.91503906	4.2033691	0.18701172	0	0	0	0	0	0	0	0	0	0.94384766	0.056152344	0.2487793	0.17944336	0.048583984	-0.020507813	0.007	39698.24	0	0	0.007
247	248	248	Category J	-0.14379883	0.34790039	-1.1879883	-0.20751953	-0.16577148	0.39355469	0.13	0.007	15/6/2018	15	6	2018	21:14:03	76443	0.6	21	14	3	68844	0.051513672	3.4498535	0.086181641	0.21606445	-0.91650391	1.1108398	0.37939453	0	0	0	0	0	0	0	0	0	0.94555664	0.054443359	0.63305664	-0.22998047	0.1315918	-0.27124023	0.007	39698.24	0	0	0.007
248	249	249	Category J	0.19189453	0.19189453	-0.035888672	-0.18969727	-0.13964844	0.40258789	0.13	0.007	15/6/2018	15	6	2018	21:14:03	76443	0.7	21	14	3	68844	0.051513672	3.4498535	0.090820313	0.21557617	-0.91650391	9.3752441	0.88671875	0	0	0	0	0	0	0	0	0	0.94580078	0.054199219	1.0053711	0.10083008	-0.023681641	0.88061523	0.007	39698.24	0	0	0.007
249	250	250	Category J	-0.16796875	0.27587891	-1.0917969	-0.24975586	-0.14697266	0.3828125	0.13	0.007	15/6/2018	15	6	2018	21:14:03	76443	0.8	21	14	3	68844	0.051513672	3.4498535	0.093994141	0.21728516	-0.92431641	12.01123	0.31616211	0	0	0	0	0	0	0	0	0	0.95410156	0.045898438	0.48754883	-0.26196289	0.058349609	-0.16723633	0.007	39698.24	0	0	0.007
250	251	251	Category J	-0.3359375	0.63598633	-1.5839844	-0.24365234	-0.19702148	0.36010742	0.14	0.007	15/6/2018	15	6	2018	21:14:03	76443	0.9	21	14	3	68844	0.051513672	3.4498535	0.094970703	0.21777344	-0.92089844	13.118652	0.89453125	0	0	0	0	0	0	0	0	0	0.95117188	0.048828125	1.512207	-0.4309082	0.41796875	-0.6628418	0.007	39698.24	0	0	0.007
251	252	252	Category J	0.56396484	0.13183594	-0.671875	-0.14111328	-0.21630859	0.39648438	0.14	0.007	15/6/2018	15	6	2018	21:14:04	76444	0	21	14	4	68844	0.051513672	3.4498535	0.095458984	0.21264648	-0.91479492	11.372314	0.53369141	0	0	0	0	0	0	0	0	0	0.9440918	0.055908203	0.79199219	0.46826172	-0.080810547	0.24291992	0.007	39698.24	0	0	0.007
252	253	253	Category J	-0.19189453	0.15576172	-0.41992188	-0.12646484	-0.23071289	0.38867188	0.14	0.007	15/6/2018	15	6	2018	21:14:04	76444	0.1	21	14	4	68844	0.051513672	3.4498535	0.093017578	0.21508789	-0.91796875	8.8085938	0.57714844	0	0	0	0	0	0	0	0	0	0.94750977	0.052490234	0.84277344	-0.28491211	-0.059326172	0.49804688	0.007	39698.24	0	0	0.007
253	254	254	Category J	-0.39599609	0.059814453	-1.0559082	-0.21655273	-0.12036133	0.39697266	0.14	0.007	15/6/2018	15	6	2018	21:14:04	76444	0.2	21	14	4	68845	0.051513672	3.4498535	0.093994141	0.21337891	-0.91918945	6.4824219	0.53125	0	0	0	0	0	0	0	0	0	0.94848633	0.051513672	0.7800293	-0.48999023	-0.15356445	-0.13647461	0.007	39698.24	0	0	0.007
254	255	255	Category J	-0.29980469	0.17993164	-1.1279297	-0.18774414	-0.14746094	0.40234375	0.14	0.007	15/6/2018	15	6	2018	21:14:04	76444	0.3	21	14	4	68845	0.051513672	3.4498535	0.09765625	0.21191406	-0.90820313	3.032959	0.45532227	0	0	0	0	0	0	0	0	0	0.93774414	0.062255859	0.64916992	-0.39746094	-0.031982422	-0.21948242	0.007	39698.24	0	0	0.007
255	256	256	Category J	0.13183594	0.37182617	-0.98388672	-0.058837891	-0.083496094	0.46142578	0.14	0.007	15/6/2018	15	6	2018	21:14:04	76444	0.4	21	14	4	68845	0.051513672	3.4498535	0.092041016	0.20874023	-0.91210938	8.6948242	0.18237305	0	0	0	0	0	0	0	0	0	0.94042969	0.059570313	0.27416992	0.039550781	0.1628418	-0.071533203	0.007	39698.24	0	0	0.007
256	257	257	Category J	-0.25195313	0.21582031	-1.3918457	-0.050537109	-0.1730957	0.43554688	0.14	0.007	15/6/2018	15	6	2018	21:14:04	76444	0.5	21	14	4	68845	0.051513672	3.4498535	0.093994141	0.20605469	-0.90527344	17.093018	0.59692383	0	0	0	0	0	0	0	0	0	0.93310547	0.066894531	0.84204102	-0.34594727	0.009521484	-0.48632813	0.007	39698.24	0	0	0.007
257	258	258	Category J	-0.34790039	0.21582031	-1.0917969	-0.14916992	-0.15356445	0.41625977	0.14	0.007	15/6/2018	15	6	2018	21:14:04	76444	0.6	21	14	4	68845	0.051513672	3.4498535	0.095703125	0.20336914	-0.90063477	34.140869	0.4831543	0	0	0	0	0	0	0	0	0	0.92822266	0.071777344	0.64672852	-0.44360352	0.012207031	-0.19091797	0.007	39698.24	0	0	0.007
258	259	259	Category J	-0.047851563	0.13183594	-0.57592773	-0.2434082	-0.1862793	0.36694336	0.14	0.007	15/6/2018	15	6	2018	21:14:04	76444	0.7	21	14	4	68845	0.051513672	3.4498535	0.098632813	0.2043457	-0.91113281	48.363525	0.37304688	0	0	0	0	0	0	0	0	0	0.93896484	0.061035156	0.55444336	-0.14648438	-0.072509766	0.33520508	0.007	39698.24	0	0	0.007
259	260	260	Category K	-0.41992188	0.15576172	-0.86376953	0.40356445	-0.086181641	0.3112793	0.29	0.007	15/6/2018	15	6	2018	21:21:19	76879	0.5	21	21	19	69280	0.051025391	3.4514648	0.1015625	0.20410156	-0.90893555	71.12207	0.52587891	0	0	0	0	0	0	0	0	0	0.93725586	0.062744141	0.61547852	-0.52148438	-0.048339844	0.045166016	0.007	39698.24	0	0	0.007
260	261	261	Category K	-0.39599609	0.17993164	-0.89990234	0.41015625	-0.081298828	0.30224609	0.29	0.007	15/6/2018	15	6	2018	21:21:19	76879	0.6	21	21	19	69280	0.051025391	3.4514648	0.10083008	0.20410156	-0.90307617	97.050049	0.49731445	0	0	0	0	0	0	0	0	0	0.93139648	0.068603516	0.52441406	-0.49682617	-0.024169922	0.003173828	0.007	39698.24	0	0	0.007
261	262	262	Category K	-0.44384766	0.45581055	-1.4758301	0.39819336	-0.078125	0.31323242	0.29	0.007	15/6/2018	15	6	2018	21:21:19	76879	0.7	21	21	19	69280	0.051025391	3.4514648	0.10009766	0.20458984	-0.91210938	117.56006	0.82250977	0	0	0	0	0	0	0	0	0	0.94018555	0.059814453	1.3586426	-0.54394531	0.25097656	-0.56347656	0.007	39698.24	0	0	0.007
262	263	263	Category K	0.14379883	-0.2878418	-0.92382813	0.40478516	-0.028564453	0.30810547	0.29	0.007	15/6/2018	15	6	2018	21:21:19	76879	0.8	21	21	19	69280	0.051025391	3.4514648	0.10083008	0.20336914	-0.90429688	135.41992	0.49365234	0	0	0	0	0	0	0	0	0	0.93237305	0.067626953	0.5534668	0.042724609	-0.49121094	-0.019287109	0.007	39698.24	0	0	0.007
263	264	264	Category K	-0.35986328	0.059814453	-0.95996094	0.32739258	-0.061035156	0.36938477	0.29	0.007	15/6/2018	15	6	2018	21:21:19	76879	0.9	21	21	19	69280	0.051025391	3.4514648	0.10083008	0.20410156	-0.90991211	149.32593	0.48535156	0	0	0	0	0	0	0	0	0	0.93798828	0.062011719	0.6550293	-0.46069336	-0.14428711	-0.049804688	0.007	39698.24	0	0	0.007
264	265	265	Category K	-0.11987305	0.17993164	-0.68383789	0.16625977	0.007080078	0.45605469	0.29	0.007	15/6/2018	15	6	2018	21:21:20	76880	0	21	21	20	69280	0.051025391	3.4514648	0.10498047	0.2043457	-0.91088867	159.29224	0.32055664	0	0	0	0	0	0	0	0	0	0.93945313	0.060546875	0.4765625	-0.22485352	-0.024414063	0.22705078	0.007	39698.24	0	0	0.007
265	266	266	Category K	0.011962891	0.15576172	-0.73193359	0.089111328	0.05078125	0.46289063	0.29	0.007	15/6/2018	15	6	2018	21:21:20	76880	0.111	21	21	20	69280	0.051269531	3.3660645	0.10229492	0.2043457	-0.90161133	152.75708	0.19824219	0	0	0	0	0	0	0	0	0	0.93017578	0.069824219	0.30883789	-0.090332031	-0.048583984	0.16967773	0.007	39698.24	0	0	0.007
266	267	267	Category K	0.16796875	0.17993164	-0.87597656	0.072265625	0.055419922	0.47045898	0.29	0.007	15/6/2018	15	6	2018	21:21:20	76880	0.222	21	21	20	69280	0.051269531	3.3660645	0.10131836	0.203125	-0.90820313	148.31421	0.077392578	0	0	0	0	0	0	0	0	0	0.9362793	0.063720703	0.12207031	0.06640625	-0.023193359	0.032226563	0.007	39698.24	0	0	0.007
267	268	268	Category K	0.19189453	0.19189453	-0.89990234	0.076416016	0.054199219	0.46777344	0.3	0.007	15/6/2018	15	6	2018	21:21:20	76880	0.333	21	21	20	69280	0.051269531	3.3660645	0.10058594	0.20043945	-0.8996582	145.59058	0.091308594	0	0	0	0	0	0	0	0	0	0.92724609	0.072753906	0.099853516	0.091064453	-0.008544922	0	0.007	39698.24	0	0	0.007
268	269	269	Category K	0.19189453	0.16796875	-0.88793945	0.081298828	0.055908203	0.4609375	0.3	0.007	15/6/2018	15	6	2018	21:21:20	76880	0.444	21	21	20	69281	0.051269531	3.3660645	0.10009766	0.20141602	-0.90820313	136.64941	0.099609375	0	0	0	0	0	0	0	0	0	0.93579102	0.064208984	0.14575195	0.091552734	-0.033447266	0.020263672	0.007	39698.24	0	0	0.007
269	270	270	Category K	0.21582031	0.16796875	-0.86376953	0.084716797	0.059326172	0.46484375	0.3	0.007	15/6/2018	15	6	2018	21:21:20	76880	0.555	21	21	20	69281	0.051269531	3.3660645	0.10473633	0.20336914	-0.91748047	118.39917	0.12817383	0	0	0	0	0	0	0	0	0	0.94580078	0.054199219	0.20019531	0.11083984	-0.035400391	0.053710938	0.007	39698.24	0	0	0.007
270	271	271	Category K	0.19189453	0.17993164	-0.82788086	0.084228516	0.057861328	0.47216797	0.3	0.007	15/6/2018	15	6	2018	21:21:20	76880	0.666	21	21	20	69281	0.051269531	3.3660645	0.10620117	0.19848633	-0.90356445	96.702393	0.11547852	0	0	0	0	0	0	0	0	0	0.93115234	0.068847656	0.1796875	0.085449219	-0.018554688	0.075683594	0.007	39698.24	0	0	0.007
271	272	272	Category K	0.19189453	0.16796875	-0.85180664	0.079833984	0.052490234	0.46582031	0.3	0.007	15/6/2018	15	6	2018	21:21:20	76880	0.777	21	21	20	69281	0.051269531	3.3660645	0.098144531	0.19628906	-0.90209961	79.46875	0.10986328	0	0	0	0	0	0	0	0	0	0.9284668	0.071533203	0.17236328	0.093505859	-0.028320313	0.050292969	0.007	39698.24	0	0	0.007
272	273	273	Category K	0.20385742	0.17993164	-0.92382813	0.079589844	0.053466797	0.45849609	0.3	0.007	15/6/2018	15	6	2018	21:21:20	76880	0.888	21	21	20	69281	0.051269531	3.3660645	0.10229492	0.19775391	-0.90283203	59.145752	0.10498047	0	0	0	0	0	0	0	0	0	0.92993164	0.070068359	0.14013672	0.10131836	-0.017822266	-0.020751953	0.007	39698.24	0	0	0.007
273	274	274	Category K	0.19189453	0.11987305	-0.81591797	0.083007813	0.0546875	0.47070313	0.3	0.007	15/6/2018	15	6	2018	21:21:21	76881	0	21	21	21	69281	0.051269531	3.3660645	0.10473633	0.19335938	-0.89282227	42.710938	0.13745117	0	0	0	0	0	0	0	0	0	0.91967773	0.080322266	0.23754883	0.086914063	-0.073486328	0.076904297	0.007	39698.24	0	0	0.007
274	275	275	Category K	0.19189453	0.17993164	-0.83984375	0.077148438	0.053466797	0.4675293	0.3	0.007	15/6/2018	15	6	2018	21:21:21	76881	0.1	21	21	21	69281	0.051269531	3.3660645	0.10375977	0.19482422	-0.89819336	27.583496	0.10668945	0	0	0	0	0	0	0	0	0	0.92504883	0.074951172	0.16162109	0.087890625	-0.014892578	0.058349609	0.007	39698.24	0	0	0.007
275	276	276	Category K	0.23999023	0.14379883	-0.88793945	0.074951172	0.057128906	0.47900391	0.3	0.007	15/6/2018	15	6	2018	21:21:21	76881	0.2	21	21	21	69281	0.051269531	3.3660645	0.1081543	0.19604492	-0.90698242	26.036377	0.14282227	0	0	0	0	0	0	0	0	0	0.93432617	0.065673828	0.203125	0.1315918	-0.052246094	0.019042969	0.007	39698.24	0	0	0.007
276	277	277	Category K	0.21582031	0.16796875	-0.86376953	0.071777344	0.052978516	0.48046875	0.3	0.007	15/6/2018	15	6	2018	21:21:21	76881	0.3	21	21	21	69281	0.051269531	3.3660645	0.11328125	0.19384766	-0.89624023	18.49292	0.11035156	0	0	0	0	0	0	0	0	0	0.92382813	0.076171875	0.16064453	0.10229492	-0.025878906	0.032470703	0.007	39698.24	0	0	0.007
277	278	278	Category K	0.21582031	0.17993164	-0.88793945	0.078613281	0.053466797	0.4597168	0.31	0.007	15/6/2018	15	6	2018	21:21:21	76881	0.4	21	21	21	69281	0.051269531	3.3660645	0.10522461	0.19067383	-0.89672852	9.3674316	0.11108398	0	0	0	0	0	0	0	0	0	0.92285156	0.077148438	0.13012695	0.11035156	-0.010742188	0.008789063	0.007	39698.24	0	0	0.007
278	279	279	Category K	0.21582031	0.19189453	-0.85180664	0.084960938	0.055908203	0.46386719	0.31	0.007	15/6/2018	15	6	2018	21:21:21	76881	0.5	21	21	21	69282	0.051269531	3.3660645	0.11010742	0.19238281	-0.8984375	6.6650391	0.11523438	0	0	0	0	0	0	0	0	0	0.92529297	0.074707031	0.15258789	0.10546875	-0.000488281	0.046630859	0.007	39698.24	0	0	0.007
279	280	280	Category K	0.20385742	0.17993164	-0.82788086	0.075927734	0.052734375	0.4675293	0.31	0.007	15/6/2018	15	6	2018	21:21:21	76881	0.6	21	21	21	69282	0.051269531	3.3660645	0.11328125	0.18701172	-0.88989258	5.2756348	0.10986328	0	0	0	0	0	0	0	0	0	0.91625977	0.083740234	0.15966797	0.090332031	-0.007080078	0.062011719	0.007	39698.24	0	0	0.007
280	281	281	Category K	0.19189453	0.17993164	-0.86376953	0.079833984	0.049560547	0.46655273	0.31	0.007	15/6/2018	15	6	2018	21:21:21	76881	0.7	21	21	21	69282	0.051269531	3.3660645	0.10791016	0.18945313	-0.89428711	3.5471191	0.08984375	0	0	0	0	0	0	0	0	0	0.9206543	0.079345703	0.12402344	0.083740234	-0.009521484	0.030517578	0.007	39698.24	0	0	0.007
281	282	282	Category K	0.20385742	0.19189453	-0.87597656	0.078369141	0.05078125	0.46459961	0.31	0.007	15/6/2018	15	6	2018	21:21:21	76881	0.8	21	21	21	69282	0.051269531	3.3660645	0.11157227	0.18945313	-0.90161133	2.0578613	0.095703125	0	0	0	0	0	0	0	0	0	0.92822266	0.071777344	0.12011719	0.092041016	0.002197266	0.025634766	0.007	39698.24	0	0	0.007
282	283	283	Category K	0.20385742	0.16796875	-0.88793945	0.080566406	0.061279297	0.46972656	0.31	0.007	15/6/2018	15	6	2018	21:21:21	76881	0.9	21	21	21	69282	0.051269531	3.3660645	0.11401367	0.1887207	-0.89111328	1.0917969	0.092041016	0	0	0	0	0	0	0	0	0	0.91796875	0.08203125	0.11376953	0.089599609	-0.020751953	0.003173828	0.007	39698.24	0	0	0.007
283	284	284	Category K	0.20385742	0.16796875	-0.89990234	0.077880859	0.048583984	0.46655273	0.31	0.007	15/6/2018	15	6	2018	21:21:22	76882	0	21	21	22	69282	0.051269531	3.3660645	0.10913086	0.18652344	-0.89331055	0.59008789	0.096435547	0	0	0	0	0	0	0	0	0	0.91918945	0.080810547	0.11962891	0.094482422	-0.018554688	-0.006347656	0.007	39698.24	0	0	0.007
284	285	285	Category K	0.17993164	0.16796875	-0.86376953	0.080322266	0.050292969	0.46459961	0.31	0.007	15/6/2018	15	6	2018	21:21:22	76882	0.1	21	21	22	69282	0.051269531	3.3660645	0.11401367	0.18798828	-0.89624023	0.74365234	0.075927734	0	0	0	0	0	0	0	0	0	0.92285156	0.077148438	0.11816406	0.065673828	-0.020019531	0.032470703	0.007	39698.24	0	0	0.007
285	286	286	Category K	0.19189453	0.14379883	-0.87597656	0.081542969	0.053222656	0.46264648	0.31	0.007	15/6/2018	15	6	2018	21:21:22	76882	0.2	21	21	22	69282	0.051269531	3.3660645	0.11987305	0.18579102	-0.88598633	0.94091797	0.083740234	0	0	0	0	0	0	0	0	0	0.91333008	0.086669922	0.12402344	0.071777344	-0.041992188	0.010009766	0.007	39698.24	0	0	0.007
286	287	287	Category K	0.21582031	0.19189453	-0.86376953	0.079833984	0.050537109	0.46459961	0.31	0.007	15/6/2018	15	6	2018	21:21:22	76882	0.3	21	21	22	69282	0.051269531	3.3660645	0.11669922	0.18652344	-0.88842773	0.91650391	0.10205078	0	0	0	0	0	0	0	0	0	0.9152832	0.084716797	0.12915039	0.098876953	0.005126953	0.024658203	0.007	39698.24	0	0	0.007
287	288	288	Category K	0.20385742	0.19189453	-0.86376953	0.081054688	0.050292969	0.45751953	0.32	0.007	15/6/2018	15	6	2018	21:21:22	76882	0.4	21	21	22	69282	0.051269531	3.3660645	0.11547852	0.18554688	-0.88745117	0.61132813	0.091308594	0	0	0	0	0	0	0	0	0	0.9140625	0.0859375	0.11791992	0.088134766	0.006103516	0.023681641	0.007	39698.24	0	0	0.007
288	289	289	Category K	0.20385742	0.17993164	-0.87597656	0.083007813	0.052001953	0.47387695	0.32	0.007	15/6/2018	15	6	2018	21:21:22	76882	0.5	21	21	22	69283	0.051269531	3.3660645	0.11352539	0.18334961	-0.88256836	0.004882813	0.090332031	0	0	0	0	0	0	0	0	0	0.90869141	0.091308594	0.10009766	0.090087891	-0.003417969	0.006591797	0.007	39698.24	0	0	0.007
289	290	290	Category K	0.17993164	0.17993164	-0.86376953	0.081542969	0.046875	0.46582031	0.32	0.007	15/6/2018	15	6	2018	21:21:22	76882	0.6	21	21	22	69283	0.051269531	3.3660645	0.10693359	0.18212891	-0.89477539	0.77050781	0.079101563	0	0	0	0	0	0	0	0	0	0.91918945	0.080810547	0.10595703	0.072753906	-0.002197266	0.031005859	0.007	39698.24	0	0	0.007
290	291	291	Category K	0.19189453	0.15576172	-0.88793945	0.078613281	0.045166016	0.47045898	0.32	0.007	15/6/2018	15	6	2018	21:21:22	76882	0.7	21	21	22	69283	0.051269531	3.3660645	0.1027832	0.18188477	-0.89282227	1.453125	0.092773438	0	0	0	0	0	0	0	0	0	0.91699219	0.083007813	0.12011719	0.088867188	-0.026123047	0.004882813	0.007	39698.24	0	0	0.007
291	292	292	Category K	0.21582031	0.19189453	-0.88793945	0.083251953	0.050537109	0.47705078	0.32	0.007	15/6/2018	15	6	2018	21:21:22	76882	0.8	21	21	22	69283	0.051269531	3.3660645	0.10083008	0.17456055	-0.88476563	1.8413086	0.1159668	0	0	0	0	0	0	0	0	0	0.9074707	0.092529297	0.13500977	0.11474609	0.017089844	-0.002929688	0.007	39698.24	0	0	0.007
292	293	293	Category K	0.20385742	0.19189453	-0.89990234	0.084960938	0.041259766	0.4675293	0.32	0.007	15/6/2018	15	6	2018	21:21:22	76882	0.9	21	21	22	69283	0.051269531	3.3660645	0.089355469	0.17480469	-0.88500977	2.3261719	0.11645508	0	0	0	0	0	0	0	0	0	0.90649414	0.093505859	0.14599609	0.11425781	0.016845703	-0.014648438	0.007	39698.24	0	0	0.007
293	294	294	Category K	0.20385742	0.19189453	-0.86376953	0.093505859	0.041015625	0.46459961	0.32	0.007	15/6/2018	15	6	2018	21:21:23	76883	0	21	21	23	69283	0.051269531	3.3660645	0.089355469	0.17553711	-0.88891602	2.7634277	0.11816406	0	0	0	0	0	0	0	0	0	0.91064453	0.089355469	0.15576172	0.11425781	0.016113281	0.025146484	0.007	39698.24	0	0	0.007
294	295	295	Category K	0.20385742	0.16796875	-0.86376953	0.089355469	0.031494141	0.46679688	0.32	0.007	15/6/2018	15	6	2018	21:21:23	76883	0.1	21	21	23	69283	0.051269531	3.3660645	0.088134766	0.17675781	-0.88720703	2.8347168	0.11816406	0	0	0	0	0	0	0	0	0	0.90917969	0.090820313	0.14794922	0.11547852	-0.008789063	0.0234375	0.007	39698.24	0	0	0.007
295	296	296	Category K	0.20385742	0.17993164	-0.86376953	0.095214844	0.037597656	0.45849609	0.32	0.007	15/6/2018	15	6	2018	21:21:23	76883	0.2	21	21	23	69283	0.051269531	3.3660645	0.083496094	0.17553711	-0.88623047	3.0708008	0.12231445	0	0	0	0	0	0	0	0	0	0.9074707	0.092529297	0.14697266	0.12011719	0.004150391	0.022460938	0.007	39698.24	0	0	0.007
296	297	297	Category K	0.20385742	0.19189453	-0.87597656	0.093017578	0.029785156	0.46655273	0.32	0.007	15/6/2018	15	6	2018	21:21:23	76883	0.3	21	21	23	69283	0.051269531	3.3660645	0.078613281	0.17358398	-0.8815918	3.5939941	0.12646484	0	0	0	0	0	0	0	0	0	0.90209961	0.097900391	0.14892578	0.125	0.018066406	0.005615234	0.007	39698.24	0	0	0.007
297	298	298	Category K	0.20385742	0.17993164	-0.86376953	0.096191406	0.029541016	0.46264648	0.33	0.007	15/6/2018	15	6	2018	21:21:23	76883	0.4	21	21	23	69283	0.051269531	3.3660645	0.077880859	0.17016602	-0.87524414	4.2993164	0.12670898	0	0	0	0	0	0	0	0	0	0.89501953	0.10498047	0.1472168	0.12573242	0.009521484	0.011474609	0.007	39698.24	0	0	0.007
298	299	299	Category K	0.20385742	0.19189453	-0.87597656	0.092041016	0.025146484	0.46264648	0.33	0.007	15/6/2018	15	6	2018	21:21:23	76883	0.5	21	21	23	69284	0.051269531	3.3660645	0.076416016	0.16967773	-0.87207031	4.4448242	0.12915039	0	0	0	0	0	0	0	0	0	0.8918457	0.1081543	0.15307617	0.12719727	0.021972656	-0.003662109	0.007	39698.24	0	0	0.007
299	300	300	Category K	0.21582031	0.19189453	-0.88793945	0.096435547	0.025390625	0.45947266	0.33	0.007	15/6/2018	15	6	2018	21:21:23	76883	0.6	21	21	23	69284	0.051269531	3.3660645	0.071777344	0.16894531	-0.87524414	4.2458496	0.14599609	0	0	0	0	0	0	0	0	0	0.89428711	0.10571289	0.17895508	0.14379883	0.022705078	-0.012451172	0.007	39698.24	0	0	0.007
300	301	301	Category K	0.19189453	0.17993164	-0.88793945	0.098876953	0.03125	0.47070313	0.33	0.007	15/6/2018	15	6	2018	21:21:23	76883	0.7	21	21	23	69284	0.051269531	3.3660645	0.070800781	0.16894531	-0.87597656	4.3820801	0.12207031	0	0	0	0	0	0	0	0	0	0.89501953	0.10498047	0.14355469	0.12084961	0.010742188	-0.01171875	0.007	39698.24	0	0	0.007
301	302	302	Category K	0.19189453	0.19189453	-0.88793945	0.09375	0.029052734	0.46459961	0.33	0.007	15/6/2018	15	6	2018	21:21:23	76883	0.8	21	21	23	69284	0.051269531	3.3660645	0.072509766	0.16845703	-0.87255859	4.3630371	0.12231445	0	0	0	0	0	0	0	0	0	0.89160156	0.10839844	0.15795898	0.11914063	0.023193359	-0.015136719	0.007	39698.24	0	0	0.007
302	303	303	Category K	0.20385742	0.17993164	-0.86376953	0.098144531	0.028076172	0.47192383	0.33	0.007	15/6/2018	15	6	2018	21:21:23	76883	0.9	21	21	23	69284	0.051269531	3.3660645	0.074462891	0.16235352	-0.8659668	4.0117188	0.13037109	0	0	0	0	0	0	0	0	0	0.88427734	0.11572266	0.14916992	0.12915039	0.017333984	0.002197266	0.007	39698.24	0	0	0.007
303	304	304	Category K	0.20385742	0.16796875	-0.88793945	0.086181641	0.024902344	0.46850586	0.33	0.007	15/6/2018	15	6	2018	21:21:24	76884	0	21	21	24	69284	0.051513672	3.3789551	0.069335938	0.16845703	-0.86474609	3.1916504	0.13623047	0	0	0	0	0	0	0	0	0	0.88378906	0.11621094	0.15795898	0.13427734	-0.000488281	-0.022949219	0.007	39698.24	0	0	0.007
304	305	305	Category K	0.20385742	0.19189453	-0.89990234	0.093261719	0.029052734	0.47680664	0.33	0.007	15/6/2018	15	6	2018	21:21:24	76884	0.1	21	21	24	69284	0.051513672	3.3789551	0.068847656	0.16918945	-0.86352539	2.6816406	0.14135742	0	0	0	0	0	0	0	0	0	0.88256836	0.11743164	0.19384766	0.13476563	0.022460938	-0.036132813	0.007	39698.24	0	0	0.007
305	306	306	Category K	0.19189453	0.19189453	-0.88793945	0.096435547	0.028808594	0.46679688	0.33	0.007	15/6/2018	15	6	2018	21:21:24	76884	0.2	21	21	24	69284	0.051513672	3.3789551	0.064208984	0.16918945	-0.86816406	2.4929199	0.13085938	0	0	0	0	0	0	0	0	0	0.88696289	0.11303711	0.16967773	0.12744141	0.022460938	-0.01953125	0.007	39698.24	0	0	0.007
306	307	307	Category K	0.19189453	0.17993164	-0.89990234	0.096435547	0.020996094	0.46557617	0.33	0.007	15/6/2018	15	6	2018	21:21:24	76884	0.3	21	21	24	69284	0.051513672	3.3789551	0.060546875	0.16796875	-0.8684082	1.9020996	0.13525391	0	0	0	0	0	0	0	0	0	0.88647461	0.11352539	0.17431641	0.13110352	0.01171875	-0.03125	0.007	39698.24	0	0	0.007
307	308	308	Category K	0.19189453	0.17993164	-0.86376953	0.099365234	0.031005859	0.45874023	0.34	0.007	15/6/2018	15	6	2018	21:21:24	76884	0.4	21	21	24	69285	0.051513672	3.3789551	0.055419922	0.16699219	-0.86425781	1.0847168	0.13671875	0	0	0	0	0	0	0	0	0	0.88208008	0.11791992	0.14941406	0.13623047	0.012695313	0.000488281	0.007	39698.24	0	0	0.007
308	309	309	Category K	0.19189453	0.19189453	-0.86376953	0.097412109	0.028808594	0.46875	0.34	0.007	15/6/2018	15	6	2018	21:21:24	76884	0.5	21	21	24	69285	0.051513672	3.3789551	0.043212891	0.16601563	-0.86645508	0.72583008	0.15063477	0	0	0	0	0	0	0	0	0	0.88330078	0.11669922	0.17675781	0.1484375	0.025634766	0.002685547	0.007	39698.24	0	0	0.007
309	310	310	Category K	0.19189453	0.17993164	-0.87597656	0.09765625	0.02734375	0.47363281	0.34	0.007	15/6/2018	15	6	2018	21:21:24	76884	0.6	21	21	24	69285	0.051513672	3.3789551	0.037109375	0.16674805	-0.86645508	0.90478516	0.15551758	0	0	0	0	0	0	0	0	0	0.88305664	0.11694336	0.17700195	0.15454102	0.012939453	-0.009277344	0.007	39698.24	0	0	0.007
310	311	311	Category K	0.19189453	0.17993164	-0.87597656	0.10131836	0.027099609	0.46484375	0.34	0.007	15/6/2018	15	6	2018	21:21:24	76884	0.7	21	21	24	69285	0.051513672	3.3789551	0.026855469	0.16577148	-0.8671875	0.7253418	0.16552734	0	0	0	0	0	0	0	0	0	0.88330078	0.11669922	0.1875	0.16479492	0.013916016	-0.008544922	0.007	39698.24	0	0	0.007
311	312	312	Category K	0.20385742	0.19189453	-0.86376953	0.09765625	0.021240234	0.46655273	0.34	0.007	15/6/2018	15	6	2018	21:21:24	76884	0.8	21	21	24	69285	0.051513672	3.3789551	0.017578125	0.16333008	-0.8684082	0.17089844	0.18823242	0	0	0	0	0	0	0	0	0	0.88378906	0.11621094	0.21899414	0.18603516	0.028320313	0.004638672	0.007	39698.24	0	0	0.007
312	313	313	Category K	0.21582031	0.20385742	-0.85180664	0.10058594	0.028076172	0.45849609	0.34	0.007	15/6/2018	15	6	2018	21:21:24	76884	0.9	21	21	24	69285	0.051513672	3.3789551	0.011962891	0.16210938	-0.86669922	0.14355469	0.20825195	0	0	0	0	0	0	0	0	0	0.88183594	0.11816406	0.26025391	0.20361328	0.041503906	0.014892578	0.007	39698.24	0	0	0.007
313	314	314	Category K	0.20385742	0.20385742	-0.85180664	0.1015625	0.029541016	0.46459961	0.34	0.007	15/6/2018	15	6	2018	21:21:25	76885	0	21	21	25	69285	0.051513672	3.3789551	0.004150391	0.16064453	-0.86474609	0.10571289	0.2043457	0	0	0	0	0	0	0	0	0	0.87939453	0.12060547	0.25537109	0.19946289	0.04296875	0.012939453	0.007	39698.24	0	0	0.007
314	315	315	Category K	0.20385742	0.20385742	-0.85180664	0.098876953	0.020019531	0.46362305	0.34	0.007	15/6/2018	15	6	2018	21:21:25	76885	0.1	21	21	25	69285	0.051513672	3.3789551	-0.005126953	0.16137695	-0.86694336	0.065185547	0.21386719	0	0	0	0	0	0	0	0	0	0.88208008	0.11791992	0.26660156	0.20898438	0.042236328	0.015136719	0.007	39698.24	0	0	0.007
315	316	316	Category K	0.19189453	0.19189453	-0.89990234	0.10229492	0.026123047	0.46459961	0.34	0.007	15/6/2018	15	6	2018	21:21:25	76885	0.2	21	21	25	69285	0.051513672	3.3789551	-0.009765625	0.16040039	-0.86669922	0.061279297	0.20678711	0	0	0	0	0	0	0	0	0	0.8815918	0.1184082	0.26611328	0.20166016	0.03125	-0.032958984	0.007	39698.24	0	0	0.007
316	317	317	Category K	0.19189453	0.16796875	-0.88793945	0.093994141	0.018554688	0.46044922	0.34	0.007	15/6/2018	15	6	2018	21:21:25	76885	0.3	21	21	25	69285	0.051513672	3.3789551	-0.018310547	0.16088867	-0.86694336	0.29956055	0.21142578	0	0	0	0	0	0	0	0	0	0.88183594	0.11816406	0.23803711	0.21020508	0.006835938	-0.020751953	0.007	39698.24	0	0	0.007
317	318	318	Category K	0.19189453	0.19189453	-0.87597656	0.10131836	0.024414063	0.45776367	0.35	0.007	15/6/2018	15	6	2018	21:21:25	76885	0.4	21	21	25	69286	0.051513672	3.3789551	-0.025390625	0.15991211	-0.86816406	1.1276855	0.21972656	0	0	0	0	0	0	0	0	0	0.88330078	0.11669922	0.25683594	0.21728516	0.031738281	-0.007568359	0.007	39698.24	0	0	0.007
318	319	319	Category K	0.20385742	0.17993164	-0.85180664	0.1015625	0.022705078	0.46264648	0.35	0.007	15/6/2018	15	6	2018	21:21:25	76885	0.5	21	21	25	69286	0.051513672	3.3789551	-0.033447266	0.15893555	-0.87280273	1.7229004	0.23925781	0	0	0	0	0	0	0	0	0	0.88769531	0.11230469	0.27929688	0.23730469	0.020751953	0.020996094	0.007	39698.24	0	0	0.007
319	320	320	Category K	0.19189453	0.16796875	-0.88793945	0.10107422	0.021972656	0.47290039	0.35	0.007	15/6/2018	15	6	2018	21:21:25	76885	0.6	21	21	25	69286	0.051513672	3.3789551	-0.036132813	0.15942383	-0.87060547	1.7561035	0.22875977	0	0	0	0	0	0	0	0	0	0.88598633	0.11401367	0.25366211	0.22802734	0.008300781	-0.017089844	0.007	39698.24	0	0	0.007
320	321	321	Category K	0.19189453	0.17993164	-0.89990234	0.10083008	0.024414063	0.46679688	0.35	0.007	15/6/2018	15	6	2018	21:21:25	76885	0.7	21	21	25	69286	0.051513672	3.3789551	-0.037597656	0.15673828	-0.87060547	1.5332031	0.23266602	0	0	0	0	0	0	0	0	0	0.88525391	0.11474609	0.28198242	0.22949219	0.022949219	-0.029052734	0.007	39698.24	0	0	0.007
321	322	322	Category K	0.19189453	0.19189453	-0.85180664	0.10400391	0.019775391	0.45849609	0.35	0.007	15/6/2018	15	6	2018	21:21:25	76885	0.8	21	21	25	69286	0.051513672	3.3789551	-0.038085938	0.15673828	-0.86791992	2.0241699	0.2331543	0	0	0	0	0	0	0	0	0	0.88256836	0.11743164	0.28100586	0.22998047	0.034912109	0.016113281	0.007	39698.24	0	0	0.007
322	323	323	Category K	0.19189453	0.19189453	-0.87597656	0.099853516	0.024658203	0.46972656	0.35	0.007	15/6/2018	15	6	2018	21:21:25	76885	0.9	21	21	25	69286	0.051513672	3.3789551	-0.038574219	0.15649414	-0.86669922	2.8967285	0.23339844	0	0	0	0	0	0	0	0	0	0.8815918	0.1184082	0.27490234	0.23046875	0.03515625	-0.009033203	0.007	39698.24	0	0	0.007
323	324	324	Category K	0.19189453	0.19189453	-0.88793945	0.1015625	0.015625	0.46362305	0.35	0.007	15/6/2018	15	6	2018	21:21:26	76886	0	21	21	26	69286	0.051513672	3.3789551	-0.033935547	0.1574707	-0.87011719	3.7260742	0.22900391	0	0	0	0	0	0	0	0	0	0.88500977	0.11499023	0.27783203	0.22583008	0.034179688	-0.017578125	0.007	39698.24	0	0	0.007
324	325	325	Category K	0.19189453	0.19189453	-0.87597656	0.10375977	0.021972656	0.47290039	0.35	0.007	15/6/2018	15	6	2018	21:21:26	76886	0.1	21	21	26	69286	0.051513672	3.3789551	-0.032226563	0.15625	-0.87207031	4.692627	0.22705078	0	0	0	0	0	0	0	0	0	0.88671875	0.11328125	0.26342773	0.22412109	0.035400391	-0.003662109	0.007	39698.24	0	0	0.007
325	326	326	Category K	0.19189453	0.19189453	-0.87597656	0.098144531	0.018310547	0.46557617	0.35	0.007	15/6/2018	15	6	2018	21:21:26	76886	0.2	21	21	26	69286	0.051513672	3.3789551	-0.029296875	0.15405273	-0.87182617	4.8601074	0.22436523	0	0	0	0	0	0	0	0	0	0.88574219	0.11425781	0.26293945	0.22119141	0.037597656	-0.00390625	0.007	39698.24	0	0	0.007
326	327	327	Category K	0.17993164	0.19189453	-0.85180664	0.099121094	0.024658203	0.46777344	0.35	0.007	15/6/2018	15	6	2018	21:21:26	76886	0.3	21	21	26	69286	0.051513672	3.3789551	-0.027099609	0.15136719	-0.86938477	4.3806152	0.21166992	0	0	0	0	0	0	0	0	0	0.8828125	0.1171875	0.26513672	0.20703125	0.040283203	0.017578125	0.007	39698.24	0	0	0.007
327	328	328	Category G	-0.29980469	0.15576172	-0.80395508	0.38427734	0.054199219	0.32592773	0.41	0.007	15/6/2018	15	6	2018	21:21:32	76892	0.099	21	21	32	69292	0.051269531	3.4256836	-0.025878906	0.14892578	-0.86523438	2.5393066	0.28051758	0	0	0	0	0	0	0	0	0	0.87841797	0.12158203	0.34179688	-0.27368164	0.006591797	0.061279297	0.007	39698.24	0	0	0.007
328	329	329	Category G	-0.3359375	0.095947266	-0.99584961	0.39428711	0.060546875	0.31518555	0.41	0.007	15/6/2018	15	6	2018	21:21:32	76892	0.199	21	21	32	69292	0.051269531	3.4256836	-0.021484375	0.1472168	-0.86254883	0.6315918	0.3449707	0	0	0	0	0	0	0	0	0	0.87524414	0.12475586	0.4987793	-0.31420898	-0.051269531	-0.13305664	0.007	39698.24	0	0	0.007
329	330	330	Category G	-0.50390625	0.26391602	-0.94799805	0.37036133	0.05859375	0.33666992	0.41	0.007	15/6/2018	15	6	2018	21:21:32	76892	0.3	21	21	32	69292	0.051269531	3.4256836	-0.017822266	0.14477539	-0.85986328	0.39208984	0.5078125	0	0	0	0	0	0	0	0	0	0.87207031	0.12792969	0.69287109	-0.48583984	0.11889648	-0.087890625	0.007	39698.24	0	0	0.007
330	331	331	Category G	-0.49194336	0.047851563	-0.93579102	0.36621094	0.048583984	0.35498047	0.42	0.007	15/6/2018	15	6	2018	21:21:32	76892	0.4	21	21	32	69293	0.051269531	3.4256836	-0.013671875	0.14331055	-0.86010742	0.40429688	0.4934082	0	0	0	0	0	0	0	0	0	0.87207031	0.12792969	0.64916992	-0.47802734	-0.095458984	-0.075439453	0.007	39698.24	0	0	0.007
331	332	332	Category G	-0.35986328	0.15576172	-0.69580078	0.40112305	0.038085938	0.32006836	0.42	0.007	15/6/2018	15	6	2018	21:21:32	76892	0.5	21	21	32	69293	0.051269531	3.4256836	-0.008300781	0.14257813	-0.86132813	0.95410156	0.38867188	0	0	0	0	0	0	0	0	0	0.87304688	0.12695313	0.5300293	-0.35131836	0.012939453	0.16552734	0.007	39698.24	0	0	0.007
332	333	333	Category G	-0.19189453	0.21582031	-0.73193359	0.4387207	0.027587891	0.27758789	0.42	0.007	15/6/2018	15	6	2018	21:21:32	76892	0.6	21	21	32	69293	0.051269531	3.4256836	-0.006835938	0.14233398	-0.86108398	1.6689453	0.23706055	0	0	0	0	0	0	0	0	0	0.87280273	0.12719727	0.38745117	-0.18481445	0.073242188	0.12915039	0.007	39698.24	0	0	0.007
333	334	334	Category G	-0.49194336	0.15576172	-0.92382813	0.4074707	0.015869141	0.32299805	0.42	0.007	15/6/2018	15	6	2018	21:21:32	76892	0.7	21	21	32	69293	0.051269531	3.4256836	-0.004394531	0.14233398	-0.85668945	2.3305664	0.49194336	0	0	0	0	0	0	0	0	0	0.8684082	0.1315918	0.56738281	-0.48730469	0.013183594	-0.066894531	0.007	39698.24	0	0	0.007
334	335	335	Category G	-0.671875	0.083984375	-1.0439453	0.38574219	0.001464844	0.32324219	0.42	0.007	15/6/2018	15	6	2018	21:21:32	76892	0.8	21	21	32	69293	0.051269531	3.4256836	-0.003417969	0.14233398	-0.85424805	4.0708008	0.69702148	0	0	0	0	0	0	0	0	0	0.86621094	0.13378906	0.91625977	-0.66821289	-0.058349609	-0.18945313	0.007	39698.24	0	0	0.007
335	336	336	Category G	-0.25195313	0.21582031	-0.61181641	0.3996582	0.017822266	0.31469727	0.42	0.007	15/6/2018	15	6	2018	21:21:32	76892	0.9	21	21	32	69293	0.051269531	3.4256836	-0.001220703	0.14282227	-0.85229492	5.0666504	0.35473633	0	0	0	0	0	0	0	0	0	0.86401367	0.13598633	0.56396484	-0.25048828	0.072753906	0.24047852	0.007	39698.24	0	0	0.007
336	337	337	Category G	-0.32397461	-0.059814453	-0.88793945	0.43188477	0.058349609	0.26879883	0.42	0.007	15/6/2018	15	6	2018	21:21:33	76893	0	21	21	33	69293	0.051269531	3.4256836	0.003173828	0.14501953	-0.85424805	4.8840332	0.38745117	0	0	0	0	0	0	0	0	0	0.86645508	0.13354492	0.56591797	-0.32714844	-0.20483398	-0.033447266	0.007	39698.24	0	0	0.007
337	338	338	Category G	-0.45581055	0.16796875	-0.83984375	0.38623047	0.083251953	0.31347656	0.42	0.007	15/6/2018	15	6	2018	21:21:33	76893	0.1	21	21	33	69293	0.051269531	3.4256836	0.004882813	0.14550781	-0.85546875	5.4855957	0.46166992	0	0	0	0	0	0	0	0	0	0.86767578	0.13232422	0.49853516	-0.46069336	0.022216797	0.015625	0.007	39698.24	0	0	0.007
338	339	339	Category G	-0.41992188	0.083984375	-0.82788086	0.36914063	0.071777344	0.34301758	0.42	0.007	15/6/2018	15	6	2018	21:21:33	76893	0.2	21	21	33	69293	0.051269531	3.4256836	0.006347656	0.14550781	-0.85522461	5.5776367	0.43164063	0	0	0	0	0	0	0	0	0	0.86743164	0.13256836	0.51538086	-0.42626953	-0.061523438	0.02734375	0.007	39698.24	0	0	0.007
339	340	340	Category G	-0.50390625	0.15576172	-0.92382813	0.35668945	0.064453125	0.34375	0.42	0.007	15/6/2018	15	6	2018	21:21:33	76893	0.3	21	21	33	69293	0.051269531	3.4256836	0.008300781	0.14501953	-0.85424805	6.8071289	0.51708984	0	0	0	0	0	0	0	0	0	0.86669922	0.13330078	0.59228516	-0.51220703	0.010498047	-0.069335938	0.007	39698.24	0	0	0.007
340	341	341	Category G	-0.25195313	0.13183594	-0.61181641	0.3659668	0.065185547	0.34106445	0.43	0.007	15/6/2018	15	6	2018	21:21:33	76893	0.4	21	21	33	69294	0.051269531	3.4256836	0.008300781	0.14501953	-0.85351563	6.2460938	0.35546875	0	0	0	0	0	0	0	0	0	0.86572266	0.13427734	0.51538086	-0.26025391	-0.013183594	0.24169922	0.007	39698.24	0	0	0.007
341	342	342	Category G	-0.29980469	-0.035888672	-0.95996094	0.40649414	0.071777344	0.29272461	0.43	0.007	15/6/2018	15	6	2018	21:21:33	76893	0.5	21	21	33	69294	0.051269531	3.4256836	0.009033203	0.14428711	-0.8515625	3.5339355	0.3737793	0	0	0	0	0	0	0	0	0	0.86376953	0.13623047	0.59765625	-0.30883789	-0.18017578	-0.1081543	0.007	39698.24	0	0	0.007
342	343	343	Category G	-0.26391602	0.20385742	-0.82788086	0.36547852	0.063720703	0.34594727	0.43	0.007	15/6/2018	15	6	2018	21:21:33	76893	0.6	21	21	33	69294	0.051269531	3.4256836	0.011962891	0.14355469	-0.85351563	1.934082	0.28369141	0	0	0	0	0	0	0	0	0	0.86572266	0.13427734	0.36206055	-0.27587891	0.060058594	0.025634766	0.007	39698.24	0	0	0.007
343	344	344	Category G	-0.39599609	0.11987305	-0.85180664	0.3671875	0.056396484	0.3449707	0.43	0.007	15/6/2018	15	6	2018	21:21:33	76893	0.7	21	21	33	69294	0.051269531	3.4256836	0.015625	0.14355469	-0.85400391	1.0507813	0.41235352	0	0	0	0	0	0	0	0	0	0.86621094	0.13378906	0.43774414	-0.41162109	-0.023681641	0.002197266	0.007	39698.24	0	0	0.007
344	345	345	Category G	-0.49194336	0.17993164	-1.0678711	0.33520508	0.050537109	0.3671875	0.43	0.007	15/6/2018	15	6	2018	21:21:33	76893	0.8	21	21	33	69294	0.051269531	3.4256836	0.016601563	0.14379883	-0.85449219	0.28686523	0.55273438	0	0	0	0	0	0	0	0	0	0.86669922	0.13330078	0.7578125	-0.50854492	0.035888672	-0.21313477	0.007	39698.24	0	0	0.007
345	346	346	Category G	-0.27587891	0.059814453	-0.74389648	0.37524414	0.049072266	0.33178711	0.43	0.007	15/6/2018	15	6	2018	21:21:33	76893	0.9	21	21	33	69294	0.051269531	3.4256836	0.016845703	0.14233398	-0.85449219	3.7114258	0.32373047	0	0	0	0	0	0	0	0	0	0.86645508	0.13354492	0.48608398	-0.29272461	-0.082519531	0.1105957	0.007	39698.24	0	0	0.007
346	347	347	Category G	-0.23999023	0.10791016	-0.53979492	0.41699219	0.057861328	0.28369141	0.43	0.007	15/6/2018	15	6	2018	21:21:34	76894	0	21	21	34	69294	0.051269531	3.4256836	0.016845703	0.14233398	-0.85302734	4.5012207	0.40673828	0	0	0	0	0	0	0	0	0	0.86499023	0.13500977	0.60498047	-0.25683594	-0.034423828	0.31323242	0.007	39698.24	0	0	0.007
347	348	348	Category G	-0.77978516	0.11987305	-1.079834	0.43164063	0.072998047	0.27416992	0.43	0.007	15/6/2018	15	6	2018	21:21:34	76894	0.1	21	21	34	69294	0.051269531	3.4256836	0.019287109	0.14233398	-0.84887695	3.4006348	0.83203125	0	0	0	0	0	0	0	0	0	0.86108398	0.13891602	1.0527344	-0.79907227	-0.022460938	-0.23071289	0.007	39698.24	0	0	0.007
348	349	349	Category G	-0.31176758	0.21582031	-0.88793945	0.41235352	0.079833984	0.296875	0.43	0.007	15/6/2018	15	6	2018	21:21:34	76894	0.2	21	21	34	69294	0.051269531	3.4256836	0.024414063	0.14550781	-0.84960938	0.93994141	0.34545898	0	0	0	0	0	0	0	0	0	0.86230469	0.13769531	0.44458008	-0.33618164	0.070068359	-0.038085938	0.007	39698.24	0	0	0.007
349	350	350	Category G	-0.58789063	0.083984375	-0.92382813	0.38061523	0.051025391	0.33300781	0.43	0.007	15/6/2018	15	6	2018	21:21:34	76894	0.3	21	21	34	69294	0.051269531	3.4256836	0.026855469	0.14526367	-0.84985352	0.51367188	0.62231445	0	0	0	0	0	0	0	0	0	0.86254883	0.13745117	0.75	-0.61474609	-0.061279297	-0.073730469	0.007	39698.24	0	0	0.007
350	351	351	Category G	-0.55175781	0	-0.92382813	0.37646484	0.046630859	0.33056641	0.44	0.007	15/6/2018	15	6	2018	21:21:34	76894	0.4	21	21	34	69295	0.051269531	3.4256836	0.030029297	0.14624023	-0.84887695	1.2226563	0.60449219	0	0	0	0	0	0	0	0	0	0.86206055	0.13793945	0.80297852	-0.58178711	-0.14624023	-0.074707031	0.007	39698.24	0	0	0.007
351	352	352	Category G	-0.26391602	0.059814453	-0.7199707	0.38745117	0.038818359	0.31982422	0.44	0.007	15/6/2018	15	6	2018	21:21:34	76894	0.5	21	21	34	69295	0.051269531	3.4256836	0.027099609	0.14648438	-0.84960938	4.9760742	0.33007813	0	0	0	0	0	0	0	0	0	0.86254883	0.13745117	0.50732422	-0.29101563	-0.086669922	0.12963867	0.007	39698.24	0	0	0.007
352	353	353	Category G	-0.41992188	0.071777344	-0.75585938	0.44213867	0.0234375	0.26660156	0.44	0.007	15/6/2018	15	6	2018	21:21:34	76894	0.6	21	21	34	69295	0.051269531	3.4256836	0.029296875	0.14624023	-0.84521484	7.2766113	0.46411133	0	0	0	0	0	0	0	0	0	0.85839844	0.14160156	0.61352539	-0.44921875	-0.074462891	0.089355469	0.007	39698.24	0	0	0.007
353	354	354	Category G	-0.57592773	0.17993164	-1.0078125	0.41040039	0.043457031	0.29736328	0.44	0.007	15/6/2018	15	6	2018	21:21:34	76894	0.7	21	21	34	69295	0.051269531	3.4256836	0.032958984	0.14599609	-0.84838867	8.5627441	0.63012695	0	0	0	0	0	0	0	0	0	0.86157227	0.13842773	0.80200195	-0.60888672	0.033691406	-0.15917969	0.007	39698.24	0	0	0.007
354	355	355	Category G	-0.17993164	0.095947266	-0.81591797	0.38916016	0.004150391	0.33129883	0.44	0.007	15/6/2018	15	6	2018	21:21:34	76894	0.8	21	21	34	69295	0.051269531	3.4256836	0.036865234	0.14599609	-0.8503418	7.6967773	0.22509766	0	0	0	0	0	0	0	0	0	0.86352539	0.13647461	0.30126953	-0.21679688	-0.050048828	0.034423828	0.007	39698.24	0	0	0.007
355	356	356	Category G	-0.44384766	0.17993164	-0.89990234	0.39111328	-0.011474609	0.32006836	0.44	0.007	15/6/2018	15	6	2018	21:21:34	76894	0.9	21	21	34	69295	0.051269531	3.4256836	0.038818359	0.14550781	-0.84960938	10.023193	0.48657227	0	0	0	0	0	0	0	0	0	0.86279297	0.13720703	0.56713867	-0.48266602	0.034179688	-0.050048828	0.007	39698.24	0	0	0.007
356	357	357	Category G	-0.34790039	0.083984375	-0.97192383	0.35546875	-0.016601563	0.34741211	0.44	0.007	15/6/2018	15	6	2018	21:21:35	76895	0	21	21	35	69295	0.051269531	3.4256836	0.039794922	0.14428711	-0.84667969	10.529053	0.41186523	0	0	0	0	0	0	0	0	0	0.85986328	0.14013672	0.57324219	-0.38769531	-0.060302734	-0.125	0.007	39698.24	0	0	0.007
357	358	358	Category G	-0.43188477	0.10791016	-1.2478027	0.35595703	-0.021484375	0.34936523	0.44	0.007	15/6/2018	15	6	2018	21:21:35	76895	0.1	21	21	35	69295	0.051269531	3.4256836	0.038330078	0.14453125	-0.84301758	11.42749	0.62133789	0	0	0	0	0	0	0	0	0	0.85620117	0.14379883	0.91162109	-0.47021484	-0.036621094	-0.40454102	0.007	39698.24	0	0	0.007
358	359	359	Category G	0.011962891	0.2277832	-0.68383789	0.38647461	-0.016357422	0.33496094	0.44	0.007	15/6/2018	15	6	2018	21:21:35	76895	0.2	21	21	35	69295	0.051269531	3.4256836	0.041259766	0.14404297	-0.84179688	10.952393	0.18115234	0	0	0	0	0	0	0	0	0	0.85498047	0.14501953	0.27124023	-0.029296875	0.083496094	0.15795898	0.007	39698.24	0	0	0.007
359	360	360	Category G	0.071777344	-0.023925781	-0.81591797	0.40869141	0.022460938	0.30615234	0.44	0.007	15/6/2018	15	6	2018	21:21:35	76895	0.3	21	21	35	69295	0.051269531	3.4256836	0.044677734	0.14575195	-0.8425293	8.0351563	0.17382813	0	0	0	0	0	0	0	0	0	0.85620117	0.14379883	0.22338867	0.026855469	-0.16967773	0.026611328	0.007	39698.24	0	0	0.007
360	361	361	Category E	0.16796875	0.16796875	-0.64794922	-0.034423828	0.021240234	0.4675293	0.45	0.007	15/6/2018	15	6	2018	21:21:36	76896	0.199	21	21	36	69296	0.051513672	3.3902344	0.046142578	0.14575195	-0.8425293	6.0419922	0.23046875	0	0	0	0	0	0	0	0	0	0.85644531	0.14355469	0.33837891	0.12158203	0.021972656	0.19458008	0.007	39698.24	0	0	0.007
361	362	362	Category E	0.15576172	0.17993164	-0.79199219	0.025878906	0.020263672	0.46777344	0.45	0.007	15/6/2018	15	6	2018	21:21:36	76896	0.3	21	21	36	69296	0.051513672	3.3902344	0.047607422	0.14575195	-0.84179688	3.1069336	0.12353516	0	0	0	0	0	0	0	0	0	0.85571289	0.14428711	0.19189453	0.10791016	0.033935547	0.049804688	0.007	39698.24	0	0	0.007
362	363	363	Category E	0.57592773	0.25195313	-1.1518555	0.094726563	0.003417969	0.46533203	0.46	0.007	15/6/2018	15	6	2018	21:21:36	76896	0.4	21	21	36	69297	0.051513672	3.3902344	0.049560547	0.14575195	-0.84130859	2.1625977	0.61987305	0	0	0	0	0	0	0	0	0	0.85522461	0.14477539	0.94262695	0.52612305	0.10595703	-0.31030273	0.007	39698.24	0	0	0.007
363	364	364	Category E	0.3359375	0.059814453	-1.0678711	0.08203125	-0.004638672	0.46606445	0.46	0.007	15/6/2018	15	6	2018	21:21:36	76896	0.5	21	21	36	69297	0.051513672	3.3902344	0.052246094	0.14575195	-0.84008789	1.4375	0.37353516	0	0	0	0	0	0	0	0	0	0.85449219	0.14550781	0.59716797	0.28344727	-0.0859375	-0.22753906	0.007	39698.24	0	0	0.007
364	365	365	Category E	0.41992188	-0.011962891	-0.83984375	0.033447266	-0.013916016	0.46557617	0.46	0.007	15/6/2018	15	6	2018	21:21:36	76896	0.6	21	21	36	69297	0.051513672	3.3902344	0.054199219	0.14550781	-0.83935547	1.2258301	0.39794922	0	0	0	0	0	0	0	0	0	0.85351563	0.14648438	0.5234375	0.36547852	-0.1574707	-0.000244141	0.007	39698.24	0	0	0.007
365	366	366	Category E	0.35986328	-0.059814453	-0.671875	-0.0390625	0.018066406	0.46606445	0.46	0.007	15/6/2018	15	6	2018	21:21:36	76896	0.7	21	21	36	69297	0.051513672	3.3902344	0.056640625	0.14550781	-0.83789063	1.7575684	0.40209961	0	0	0	0	0	0	0	0	0	0.85253906	0.14746094	0.67456055	0.30297852	-0.20532227	0.16601563	0.007	39698.24	0	0	0.007
366	367	367	Category E	0.32397461	0	-0.53979492	-0.08984375	0.054199219	0.46020508	0.46	0.007	15/6/2018	15	6	2018	21:21:36	76896	0.8	21	21	36	69297	0.051513672	3.3902344	0.058837891	0.14550781	-0.83666992	3.095459	0.42382813	0	0	0	0	0	0	0	0	0	0.85131836	0.14868164	0.70776367	0.26489258	-0.14550781	0.296875	0.007	39698.24	0	0	0.007
367	368	368	Category E	0.55175781	0.047851563	-0.64794922	-0.11083984	0.076416016	0.45727539	0.46	0.007	15/6/2018	15	6	2018	21:21:36	76896	0.9	21	21	36	69297	0.051513672	3.3902344	0.061279297	0.14550781	-0.8359375	0.69433594	0.53393555	0	0	0	0	0	0	0	0	0	0.85058594	0.14941406	0.77587891	0.49023438	-0.09765625	0.18798828	0.007	39698.24	0	0	0.007
368	369	369	Category E	0.49194336	-0.023925781	-0.65991211	-0.099121094	0.084716797	0.46679688	0.46	0.007	15/6/2018	15	6	2018	21:21:37	76897	0	21	21	37	69297	0.051513672	3.3902344	0.069824219	0.14599609	-0.83520508	4.9230957	0.48754883	0	0	0	0	0	0	0	0	0	0.85083008	0.14916992	0.76733398	0.421875	-0.16992188	0.17529297	0.007	39698.24	0	0	0.007
369	370	370	Category E	0.52783203	0.059814453	-0.87597656	-0.079833984	0.11279297	0.45068359	0.46	0.007	15/6/2018	15	6	2018	21:21:37	76897	0.1	21	21	37	69297	0.051513672	3.3902344	0.078613281	0.14697266	-0.83300781	11.875244	0.45947266	0	0	0	0	0	0	0	0	0	0.84960938	0.15039063	0.5793457	0.44897461	-0.087158203	-0.042724609	0.007	39698.24	0	0	0.007
370	371	371	Category E	0.61181641	0.10791016	-0.99584961	-0.057128906	0.1184082	0.47314453	0.46	0.007	15/6/2018	15	6	2018	21:21:37	76897	0.2	21	21	37	69297	0.051513672	3.3902344	0.089355469	0.14624023	-0.83105469	19.948975	0.54882813	0	0	0	0	0	0	0	0	0	0.84863281	0.15136719	0.7253418	0.5222168	-0.038330078	-0.16455078	0.007	39698.24	0	0	0.007
371	372	372	Category E	0.3359375	0.17993164	-0.86376953	-0.072265625	0.11108398	0.4699707	0.46	0.007	15/6/2018	15	6	2018	21:21:37	76897	0.3	21	21	37	69297	0.051513672	3.3902344	0.099853516	0.14794922	-0.82910156	25.422607	0.24047852	0	0	0	0	0	0	0	0	0	0.84814453	0.15185547	0.30224609	0.23583984	0.031738281	-0.034423828	0.007	39698.24	0	0	0.007
372	373	373	Category E	0.39599609	0.19189453	-0.55175781	-0.12841797	0.10522461	0.45336914	0.47	0.007	15/6/2018	15	6	2018	21:21:37	76897	0.4	21	21	37	69298	0.051513672	3.3902344	0.10864258	0.14819336	-0.83032227	32.738037	0.40234375	0	0	0	0	0	0	0	0	0	0.8503418	0.1496582	0.60913086	0.28710938	0.043457031	0.27856445	0.007	39698.24	0	0	0.007
373	374	374	Category E	0.2878418	0.19189453	-0.671875	-0.15576172	0.099853516	0.43945313	0.47	0.007	15/6/2018	15	6	2018	21:21:37	76897	0.5	21	21	37	69298	0.051513672	3.3902344	0.11572266	0.14794922	-0.83105469	37.545166	0.23828125	0	0	0	0	0	0	0	0	0	0.85205078	0.14794922	0.375	0.171875	0.043701172	0.15917969	0.007	39698.24	0	0	0.007
374	375	375	Category E	0.37182617	0.19189453	-0.69580078	-0.14794922	0.10717773	0.44262695	0.47	0.007	15/6/2018	15	6	2018	21:21:37	76897	0.6	21	21	37	69298	0.051513672	3.3902344	0.1262207	0.14868164	-0.83007813	39.348145	0.28295898	0	0	0	0	0	0	0	0	0	0.85253906	0.14746094	0.42285156	0.24536133	0.04296875	0.13427734	0.007	39698.24	0	0	0.007
375	376	376	Category E	0.57592773	0.37182617	-1.0197754	-0.10253906	0.075927734	0.45556641	0.47	0.007	15/6/2018	15	6	2018	21:21:37	76897	0.7	21	21	37	69298	0.051513672	3.3902344	0.13916016	0.15014648	-0.82714844	39.002686	0.52612305	0	0	0	0	0	0	0	0	0	0.85205078	0.14794922	0.85058594	0.43652344	0.22143555	-0.19238281	0.007	39698.24	0	0	0.007
376	377	377	Category E	0.34790039	0.2277832	-0.97192383	-0.028320313	0.079101563	0.47167969	0.47	0.007	15/6/2018	15	6	2018	21:21:37	76897	0.8	21	21	37	69298	0.051513672	3.3902344	0.1472168	0.14990234	-0.8293457	36.391113	0.25805664	0	0	0	0	0	0	0	0	0	0.85571289	0.14428711	0.42089844	0.20043945	0.077636719	-0.14233398	0.007	39698.24	0	0	0.007
377	378	378	Category E	0.31176758	0.17993164	-0.85180664	0.000732422	0.037597656	0.4765625	0.47	0.007	15/6/2018	15	6	2018	21:21:37	76897	0.9	21	21	37	69298	0.051513672	3.3902344	0.15576172	0.15307617	-0.82788086	33.194824	0.15991211	0	0	0	0	0	0	0	0	0	0.85620117	0.14379883	0.20629883	0.15576172	0.026611328	-0.023681641	0.007	39698.24	0	0	0.007
378	379	379	Category E	0.37182617	0.15576172	-0.80395508	0.018066406	0.027832031	0.47290039	0.47	0.007	15/6/2018	15	6	2018	21:21:38	76898	0	21	21	38	69298	0.051513672	3.3902344	0.16552734	0.15332031	-0.82739258	27.167236	0.20727539	0	0	0	0	0	0	0	0	0	0.85766602	0.14233398	0.23193359	0.20605469	0.002197266	0.0234375	0.007	39698.24	0	0	0.007
379	380	380	Category E	0.20385742	0.19189453	-0.81591797	0.016601563	0.017089844	0.46972656	0.47	0.007	15/6/2018	15	6	2018	21:21:38	76898	0.1	21	21	38	69298	0.051513672	3.3902344	0.17529297	0.15478516	-0.8269043	17.342529	0.047851563	0	0	0	0	0	0	0	0	0	0.859375	0.140625	0.076416016	0.028320313	0.036865234	0.010986328	0.007	39698.24	0	0	0.007
380	381	381	Category E	0.25195313	0.11987305	-0.73193359	0.013427734	0.023681641	0.4777832	0.47	0.007	15/6/2018	15	6	2018	21:21:38	76898	0.2	21	21	38	69298	0.051513672	3.3902344	0.1862793	0.15527344	-0.82519531	6.484375	0.11938477	0	0	0	0	0	0	0	0	0	0.86010742	0.13989258	0.19433594	0.065429688	-0.035400391	0.093261719	0.007	39698.24	0	0	0.007
381	382	382	Category E	0.43188477	0.11987305	-1.0559082	0.013671875	0.030517578	0.47070313	0.47	0.007	15/6/2018	15	6	2018	21:21:38	76898	0.3	21	21	38	69298	0.051513672	3.3902344	0.1940918	0.15600586	-0.82739258	1.4853516	0.33154297	0	0	0	0	0	0	0	0	0	0.86425781	0.13574219	0.50219727	0.23754883	-0.036132813	-0.22827148	0.007	39698.24	0	0	0.007
382	383	383	Category E	0.49194336	0.17993164	-0.89990234	0.040527344	0.052490234	0.47070313	0.48	0.007	15/6/2018	15	6	2018	21:21:38	76898	0.4	21	21	38	69299	0.051513672	3.3902344	0.20239258	0.15869141	-0.82592773	6.7109375	0.29956055	0	0	0	0	0	0	0	0	0	0.86499023	0.13500977	0.38452148	0.28930664	0.020996094	-0.073730469	0.007	39698.24	0	0	0.007
383	384	384	Category E	0.2878418	0.19189453	-0.93579102	0.051269531	0.061035156	0.46899414	0.48	0.007	15/6/2018	15	6	2018	21:21:38	76898	0.5	21	21	38	69299	0.051513672	3.3902344	0.21020508	0.15844727	-0.82543945	8.7626953	0.13867188	0	0	0	0	0	0	0	0	0	0.86645508	0.13354492	0.22070313	0.077392578	0.033203125	-0.11010742	0.007	39698.24	0	0	0.007
384	385	385	Category E	0.2277832	0.071777344	-0.88793945	0.004882813	0.077636719	0.46728516	0.48	0.007	15/6/2018	15	6	2018	21:21:38	76898	0.6	21	21	38	69299	0.051513672	3.3902344	0.21972656	0.15917969	-0.82470703	9.9748535	0.1081543	0	0	0	0	0	0	0	0	0	0.8684082	0.1315918	0.15844727	0.0078125	-0.087402344	-0.062988281	0.007	39698.24	0	0	0.007
385	386	386	Category E	0.17993164	0.20385742	-0.77978516	-0.057373047	0.088867188	0.46289063	0.48	0.007	15/6/2018	15	6	2018	21:21:38	76898	0.7	21	21	38	69299	0.051513672	3.3902344	0.23022461	0.15917969	-0.82177734	7.3747559	0.079101563	0	0	0	0	0	0	0	0	0	0.86816406	0.13183594	0.13696289	-0.050292969	0.044433594	0.041992188	0.007	39698.24	0	0	0.007
386	387	387	Category E	0.39599609	0.17993164	-0.56396484	-0.10058594	0.10473633	0.45996094	0.48	0.007	15/6/2018	15	6	2018	21:21:38	76898	0.8	21	21	38	69299	0.051513672	3.3902344	0.23852539	0.16064453	-0.82275391	1.4580078	0.3034668	0	0	0	0	0	0	0	0	0	0.87158203	0.12841797	0.43530273	0.15722656	0.019042969	0.25878906	0.007	39698.24	0	0	0.007
387	388	388	Category E	0.59985352	0.43188477	-0.92382813	-0.12866211	0.093261719	0.45996094	0.48	0.007	15/6/2018	15	6	2018	21:21:38	76898	0.9	21	21	38	69299	0.051513672	3.3902344	0.24584961	0.16137695	-0.82617188	2.7006836	0.45556641	0	0	0	0	0	0	0	0	0	0.87695313	0.12304688	0.72143555	0.35375977	0.27026367	-0.097412109	0.007	39698.24	0	0	0.007
388	389	389	Category E	0.38378906	0.16796875	-0.87597656	-0.089111328	0.088623047	0.45800781	0.48	0.007	15/6/2018	15	6	2018	21:21:39	76899	0	21	21	39	69299	0.051513672	3.3902344	0.26000977	0.16235352	-0.82226563	9.6665039	0.13476563	0	0	0	0	0	0	0	0	0	0.87744141	0.12255859	0.18261719	0.12353516	0.005371094	-0.053466797	0.007	39698.24	0	0	0.007
389	390	390	Category E	0.44384766	0.25195313	-0.80395508	-0.072509766	0.083984375	0.45947266	0.48	0.007	15/6/2018	15	6	2018	21:21:39	76899	0.111	21	21	39	69299	0.051513672	3.3902344	0.26879883	0.16186523	-0.82104492	16.84668	0.19726563	0	0	0	0	0	0	0	0	0	0.87890625	0.12109375	0.28198242	0.17480469	0.08984375	0.017089844	0.007	39698.24	0	0	0.007
390	391	391	Category E	-0.047851563	0.20385742	-0.92382813	-0.065429688	0.091552734	0.45654297	0.48	0.007	15/6/2018	15	6	2018	21:21:39	76899	0.222	21	21	39	69299	0.051757813	3.4514648	0.28051758	0.16308594	-0.81933594	20.776367	0.34692383	0	0	0	0	0	0	0	0	0	0.88134766	0.11865234	0.47338867	-0.32836914	0.040527344	-0.10424805	0.007	39698.24	0	0	0.007
391	392	392	Category E	0.39599609	0.17993164	-0.52783203	-0.1081543	0.11865234	0.44604492	0.49	0.007	15/6/2018	15	6	2018	21:21:39	76899	0.333	21	21	39	69299	0.051757813	3.4514648	0.29174805	0.1652832	-0.81787109	24.142578	0.30859375	0	0	0	0	0	0	0	0	0	0.8840332	0.1159668	0.40869141	0.10400391	0.014404297	0.29003906	0.007	39698.24	0	0	0.007
392	393	393	Category E	0.49194336	0.16796875	-1.1037598	-0.093505859	0.14599609	0.43969727	0.49	0.007	15/6/2018	15	6	2018	21:21:39	76899	0.444	21	21	39	69300	0.051757813	3.4514648	0.29907227	0.16699219	-0.81884766	24.010498	0.34375	0	0	0	0	0	0	0	0	0	0.88769531	0.11230469	0.47827148	0.19262695	0.000732422	-0.28466797	0.007	39698.24	0	0	0.007
393	394	394	Category E	0.52783203	0.20385742	-0.99584961	-0.043701172	0.11621094	0.46142578	0.49	0.007	15/6/2018	15	6	2018	21:21:39	76899	0.555	21	21	39	69300	0.051757813	3.4514648	0.30493164	0.16430664	-0.81518555	22.907959	0.28930664	0	0	0	0	0	0	0	0	0	0.88574219	0.11425781	0.44262695	0.22265625	0.039306641	-0.18041992	0.007	39698.24	0	0	0.007
394	395	395	Category E	0.35986328	0.16796875	-0.80395508	-0.069091797	0.10205078	0.45166016	0.49	0.007	15/6/2018	15	6	2018	21:21:39	76899	0.666	21	21	39	69300	0.051757813	3.4514648	0.31079102	0.16333008	-0.80834961	21.245117	0.049072266	0	0	0	0	0	0	0	0	0	0.88134766	0.11865234	0.057861328	0.048828125	0.004394531	0.004394531	0.007	39698.24	0	0	0.007
395	396	396	Category E	0.26391602	0.10791016	-0.65991211	-0.13500977	0.090820313	0.43774414	0.49	0.007	15/6/2018	15	6	2018	21:21:39	76899	0.777	21	21	39	69300	0.051757813	3.4514648	0.33251953	0.18701172	-0.83886719	15.654297	0.20727539	0	0	0	0	0	0	0	0	0	0.92163086	0.078369141	0.3269043	-0.068603516	-0.079101563	0.17895508	0.007	39698.24	0	0	0.007
396	397	397	Category E	0.071777344	0.17993164	-0.59985352	-0.17456055	0.088378906	0.43652344	0.49	0.007	15/6/2018	15	6	2018	21:21:39	76899	0.888	21	21	39	69300	0.051757813	3.4514648	0.34301758	0.19970703	-0.84887695	11.853271	0.36865234	0	0	0	0	0	0	0	0	0	0.93701172	0.062988281	0.54003906	-0.27124023	-0.019775391	0.24902344	0.007	39698.24	0	0	0.007
397	398	398	Category E	0.43188477	0.14379883	-0.77978516	-0.18261719	0.079101563	0.43432617	0.49	0.007	15/6/2018	15	6	2018	21:21:40	76900	0	21	21	40	69300	0.051757813	3.4514648	0.35595703	0.19824219	-0.83374023	10.06543	0.10791016	0	0	0	0	0	0	0	0	0	0.92797852	0.072021484	0.18432617	0.075683594	-0.054443359	0.053955078	0.007	39698.24	0	0	0.007
398	399	399	Category E	0.47998047	0.32397461	-0.89990234	-0.084472656	0.075439453	0.46191406	0.49	0.007	15/6/2018	15	6	2018	21:21:40	76900	0.1	21	21	40	69300	0.051757813	3.4514648	0.35620117	0.19604492	-0.82592773	6.1225586	0.19238281	0	0	0	0	0	0	0	0	0	0.9206543	0.079345703	0.32519531	0.12353516	0.12768555	-0.073730469	0.007	39698.24	0	0	0.007
399	400	400	Category E	0.31176758	0.16796875	-0.89990234	-0.033935547	0.074462891	0.46411133	0.49	0.007	15/6/2018	15	6	2018	21:21:40	76900	0.2	21	21	40	69300	0.051757813	3.4514648	0.35351563	0.19580078	-0.82446289	2.0383301	0.090576172	0	0	0	0	0	0	0	0	0	0.91821289	0.081787109	0.14526367	-0.041748047	-0.027832031	-0.075195313	0.007	39698.24	0	0	0.007
400	401	401	Category E	0.31176758	0.17993164	-0.83984375	-0.044677734	0.069335938	0.46704102	0.49	0.007	15/6/2018	15	6	2018	21:21:40	76900	0.3	21	21	40	69300	0.051757813	3.4514648	0.36791992	0.19873047	-0.84204102	2.5441895	0.059326172	0	0	0	0	0	0	0	0	0	0.94018555	0.059814453	0.077392578	-0.056152344	-0.018798828	0.002197266	0.007	39698.24	0	0	0.007
401	402	402	Category E	0.34790039	0.19189453	-0.80395508	-0.051513672	0.081298828	0.47412109	0.49	0.007	15/6/2018	15	6	2018	21:21:40	76900	0.4	21	21	40	69300	0.051757813	3.4514648	0.35302734	0.19726563	-0.8527832	6.6816406	0.049316406	0	0	0	0	0	0	0	0	0	0.94384766	0.056152344	0.059326172	-0.005126953	-0.005371094	0.048828125	0.007	39698.24	0	0	0.007
402	403	403	Category L	0.39599609	0.19189453	-0.79199219	-0.058837891	0.079833984	0.45556641	0.5	0.007	15/6/2018	15	6	2018	21:21:40	76900	0.9	21	21	40	69301	0.051757813	3.4514648	0.35717773	0.19775391	-0.84545898	8.0727539	0.066162109	0	0	0	0	0	0	0	0	0	0.93896484	0.061035156	0.098144531	0.038574219	-0.005859375	0.053466797	0.007	39698.24	0	0	0.007
403	404	404	Category L	0.35986328	0.17993164	-0.81591797	-0.057861328	0.078369141	0.4597168	0.5	0.007	15/6/2018	15	6	2018	21:21:41	76901	0	21	21	41	69301	0.051757813	3.4514648	0.36499023	0.20336914	-0.86962891	11.06543	0.058837891	0	0	0	0	0	0	0	0	0	0.96484375	0.03515625	0.082519531	-0.005126953	-0.0234375	0.053710938	0.007	39698.24	0	0	0.007
404	405	405	Category L	0.38378906	0.19189453	-0.76782227	-0.057617188	0.080078125	0.45556641	0.5	0.007	15/6/2018	15	6	2018	21:21:41	76901	0.1	21	21	41	69301	0.051757813	3.4514648	0.36914063	0.21337891	-0.87792969	13.249268	0.11328125	0	0	0	0	0	0	0	0	0	0.97607422	0.023925781	0.14648438	0.014404297	-0.021484375	0.11010742	0.007	39698.24	0	0	0.007
405	406	406	Category L	0.35986328	0.19189453	-0.77978516	-0.059814453	0.081787109	0.4597168	0.5	0.007	15/6/2018	15	6	2018	21:21:41	76901	0.2	21	21	41	69301	0.051757813	3.4514648	0.36254883	0.21362305	-0.86499023	12.474365	0.087890625	0	0	0	0	0	0	0	0	0	0.96191406	0.038085938	0.10986328	-0.002685547	-0.021728516	0.085205078	0.007	39698.24	0	0	0.007
406	407	407	Category L	0.38378906	0.17993164	-0.77978516	-0.059326172	0.077392578	0.45556641	0.5	0.007	15/6/2018	15	6	2018	21:21:41	76901	0.3	21	21	41	69301	0.051757813	3.4514648	0.35009766	0.21435547	-0.8605957	12.838135	0.093994141	0	0	0	0	0	0	0	0	0	0.95361328	0.046386719	0.14892578	0.033447266	-0.034423828	0.080810547	0.007	39698.24	0	0	0.007
407	408	408	Category L	0.37182617	0.19189453	-0.75585938	-0.062255859	0.079101563	0.46655273	0.51	0.007	15/6/2018	15	6	2018	21:21:41	76901	0.4	21	21	41	69302	0.051757813	3.4514648	0.34790039	0.21435547	-0.87817383	13.196777	0.12670898	0	0	0	0	0	0	0	0	0	0.96875	0.03125	0.16870117	0.023681641	-0.022460938	0.12231445	0.007	39698.24	0	0	0.007
408	409	409	Category L	0.37182617	0.19189453	-0.81591797	-0.061279297	0.076904297	0.45849609	0.51	0.007	15/6/2018	15	6	2018	21:21:41	76901	0.5	21	21	41	69302	0.051757813	3.4514648	0.3527832	0.22094727	-0.87524414	13.901611	0.068847656	0	0	0	0	0	0	0	0	0	0.96923828	0.030761719	0.10766602	0.018798828	-0.029052734	0.059326172	0.007	39698.24	0	0	0.007
409	410	410	Category L	0.35986328	0.19189453	-0.79199219	-0.057128906	0.075195313	0.46386719	0.51	0.007	15/6/2018	15	6	2018	21:21:41	76901	0.6	21	21	41	69302	0.051757813	3.4514648	0.34033203	0.2253418	-0.87231445	13.17334	0.089111328	0	0	0	0	0	0	0	0	0	0.96313477	0.036865234	0.13330078	0.019287109	-0.033447266	0.080322266	0.007	39698.24	0	0	0.007
410	411	411	Category L	0.34790039	0.19189453	-0.77978516	-0.062011719	0.079345703	0.47460938	0.51	0.007	15/6/2018	15	6	2018	21:21:41	76901	0.7	21	21	41	69302	0.051757813	3.4514648	0.33886719	0.23217773	-0.90307617	8.3735352	0.13012695	0	0	0	0	0	0	0	0	0	0.9921875	0.0078125	0.17260742	0.008789063	-0.040283203	0.12329102	0.007	39698.24	0	0	0.007
411	412	412	Category L	0.34790039	0.17993164	-0.79199219	-0.062011719	0.078369141	0.46362305	0.51	0.007	15/6/2018	15	6	2018	21:21:41	76901	0.8	21	21	41	69302	0.051757813	3.4514648	0.34301758	0.23266602	-0.89624023	4.8769531	0.1171875	0	0	0	0	0	0	0	0	0	0.98754883	0.012451172	0.16186523	0.004638672	-0.052734375	0.10424805	0.007	39698.24	0	0	0.007
412	413	413	Category L	0.37182617	0.19189453	-0.79199219	-0.058837891	0.075927734	0.46264648	0.51	0.007	15/6/2018	15	6	2018	21:21:41	76901	0.9	21	21	41	69302	0.051757813	3.4514648	0.34301758	0.23168945	-0.88549805	3.6005859	0.10571289	0	0	0	0	0	0	0	0	0	0.97753906	0.022460938	0.16210938	0.028564453	-0.039794922	0.093505859	0.007	39698.24	0	0	0.007
413	414	414	Category L	0.34790039	0.20385742	-0.83984375	-0.063232422	0.080322266	0.46362305	0.51	0.007	15/6/2018	15	6	2018	21:21:42	76902	0	21	21	42	69302	0.051757813	3.4514648	0.33666992	0.23120117	-0.8815918	1.7646484	0.051025391	0	0	0	0	0	0	0	0	0	0.97167969	0.028320313	0.080322266	0.010986328	-0.02734375	0.041748047	0.007	39698.24	0	0	0.007
414	415	415	Category L	0.35986328	0.20385742	-0.81591797	-0.055419922	0.085205078	0.45678711	0.51	0.007	15/6/2018	15	6	2018	21:21:42	76902	0.1	21	21	42	69302	0.051757813	3.4514648	0.34228516	0.23583984	-0.90649414	0.40209961	0.09765625	0	0	0	0	0	0	0	0	0	0.99731445	0.002685547	0.14013672	0.017333984	-0.031982422	0.090576172	0.007	39698.24	0	0	0.007
415	416	416	Category L	0.38378906	0.19189453	-0.79199219	-0.058837891	0.078369141	0.46044922	0.51	0.007	15/6/2018	15	6	2018	21:21:42	76902	0.2	21	21	42	69302	0.051757813	3.4514648	0.3449707	0.23974609	-0.90942383	2.1938477	0.13256836	0	0	0	0	0	0	0	0	0	1.0019531	0.001953125	0.20410156	0.038574219	-0.047851563	0.11743164	0.007	39698.24	0	0	0.007
416	417	417	Category L	0.35986328	0.20385742	-0.76782227	-0.055175781	0.080078125	0.46582031	0.51	0.007	15/6/2018	15	6	2018	21:21:42	76902	0.3	21	21	42	69302	0.051757813	3.4514648	0.33227539	0.23535156	-0.89990234	2.7927246	0.13842773	0	0	0	0	0	0	0	0	0	0.98779297	0.012207031	0.19091797	0.02734375	-0.031494141	0.13208008	0.007	39698.24	0	0	0.007
417	418	418	Category L	0.3359375	0.19189453	-0.80395508	-0.0546875	0.08203125	0.46386719	0.52	0.007	15/6/2018	15	6	2018	21:21:42	76902	0.4	21	21	42	69303	0.051757813	3.4514648	0.32250977	0.23217773	-0.89233398	2.2470703	0.097900391	0	0	0	0	0	0	0	0	0	0.97680664	0.023193359	0.14208984	0.013183594	-0.040283203	0.088378906	0.007	39698.24	0	0	0.007
418	419	419	Category L	0.35986328	0.19189453	-0.77978516	-0.061523438	0.083740234	0.4675293	0.52	0.007	15/6/2018	15	6	2018	21:21:42	76902	0.5	21	21	42	69303	0.051757813	3.4514648	0.3190918	0.22558594	-0.90087891	1.3063965	0.13232422	0	0	0	0	0	0	0	0	0	0.98217773	0.017822266	0.19580078	0.040527344	-0.033691406	0.12109375	0.007	39698.24	0	0	0.007
419	420	420	Category L	0.37182617	0.19189453	-0.79199219	-0.062744141	0.087158203	0.45874023	0.52	0.007	15/6/2018	15	6	2018	21:21:42	76902	0.6	21	21	42	69303	0.051757813	3.4514648	0.31713867	0.23608398	-0.91992188	0.88574219	0.14599609	0	0	0	0	0	0	0	0	0	1.0012207	0.001220703	0.2265625	0.054443359	-0.044189453	0.12792969	0.007	39698.24	0	0	0.007
420	421	421	Category L	0.37182617	0.19189453	-0.79199219	-0.056152344	0.081787109	0.45556641	0.52	0.007	15/6/2018	15	6	2018	21:21:42	76902	0.7	21	21	42	69303	0.051757813	3.4514648	0.30786133	0.2355957	-0.91503906	0.73852539	0.14526367	0	0	0	0	0	0	0	0	0	0.99365234	0.006347656	0.23071289	0.063964844	-0.043701172	0.12304688	0.007	39698.24	0	0	0.007
421	422	422	Category L	0.35986328	0.17993164	-0.82788086	-0.0546875	0.08203125	0.4609375	0.52	0.007	15/6/2018	15	6	2018	21:21:42	76902	0.8	21	21	42	69303	0.051757813	3.4514648	0.30102539	0.23876953	-0.91796875	0.1706543	0.12280273	0	0	0	0	0	0	0	0	0	0.99536133	0.004638672	0.20800781	0.05859375	-0.058837891	0.090087891	0.007	39698.24	0	0	0.007
422	423	423	Category L	0.37182617	0.19189453	-0.80395508	-0.061279297	0.083007813	0.46459961	0.52	0.007	15/6/2018	15	6	2018	21:21:42	76902	0.9	21	21	42	69303	0.051757813	3.4514648	0.30200195	0.23535156	-0.9152832	0.83227539	0.13842773	0	0	0	0	0	0	0	0	0	0.9921875	0.0078125	0.22485352	0.069580078	-0.043457031	0.11132813	0.007	39698.24	0	0	0.007
423	424	424	Category L	0.37182617	0.17993164	-0.79199219	-0.056152344	0.091552734	0.45996094	0.52	0.007	15/6/2018	15	6	2018	21:21:43	76903	0	21	21	43	69303	0.051757813	3.407959	0.2956543	0.24145508	-0.92041016	0.84179688	0.16137695	0	0	0	0	0	0	0	0	0	0.99633789	0.003662109	0.26586914	0.075927734	-0.061523438	0.12841797	0.007	39698.24	0	0	0.007
424	425	425	Category L	0.3359375	0.17993164	-0.82788086	-0.058837891	0.082763672	0.46142578	0.52	0.007	15/6/2018	15	6	2018	21:21:43	76903	0.1	21	21	43	69303	0.051757813	3.407959	0.29956055	0.23754883	-0.91137695	0.77661133	0.10766602	0	0	0	0	0	0	0	0	0	0.98828125	0.01171875	0.17724609	0.036132813	-0.057617188	0.083496094	0.007	39698.24	0	0	0.007
425	426	426	Category L	0.38378906	0.16796875	-0.81591797	-0.059570313	0.08203125	0.46362305	0.52	0.007	15/6/2018	15	6	2018	21:21:43	76903	0.2	21	21	43	69303	0.051757813	3.407959	0.29052734	0.23901367	-0.90087891	0.81054688	0.14477539	0	0	0	0	0	0	0	0	0	0.97631836	0.023681641	0.24926758	0.093017578	-0.071044922	0.084960938	0.007	39698.24	0	0	0.007
426	427	427	Category L	0.35986328	0.17993164	-0.81591797	-0.058105469	0.082519531	0.46386719	0.53	0.007	15/6/2018	15	6	2018	21:21:43	76903	0.3	21	21	43	69303	0.051757813	3.407959	0.29052734	0.24121094	-0.90405273	1.876709	0.12768555	0	0	0	0	0	0	0	0	0	0.97973633	0.020263672	0.21875	0.069091797	-0.061279297	0.088134766	0.007	39698.24	0	0	0.007
427	428	428	Category L	0.34790039	0.19189453	-0.76782227	-0.056884766	0.094726563	0.46289063	0.53	0.007	15/6/2018	15	6	2018	21:21:43	76903	0.4	21	21	43	69304	0.051757813	3.407959	0.28857422	0.24145508	-0.90722656	3.3137207	0.15942383	0	0	0	0	0	0	0	0	0	0.98217773	0.017822266	0.24829102	0.059082031	-0.049560547	0.1394043	0.007	39698.24	0	0	0.007
428	429	429	Category L	0.38378906	0.17993164	-0.79199219	-0.060791016	0.087402344	0.47192383	0.53	0.007	15/6/2018	15	6	2018	21:21:43	76903	0.5	21	21	43	69304	0.051757813	3.407959	0.28295898	0.23852539	-0.90771484	5.715332	0.16430664	0	0	0	0	0	0	0	0	0	0.98022461	0.019775391	0.27514648	0.10058594	-0.05859375	0.11572266	0.007	39698.24	0	0	0.007
429	430	430	Category L	0.34790039	0.16796875	-0.79199219	-0.052246094	0.087890625	0.4597168	0.53	0.007	15/6/2018	15	6	2018	21:21:43	76903	0.6	21	21	43	69304	0.051757813	3.407959	0.27954102	0.23974609	-0.90600586	8.9489746	0.15112305	0	0	0	0	0	0	0	0	0	0.97802734	0.021972656	0.25415039	0.068115234	-0.071777344	0.11401367	0.007	39698.24	0	0	0.007
430	431	431	Category L	0.34790039	0.19189453	-0.80395508	-0.058105469	0.08984375	0.46484375	0.53	0.007	15/6/2018	15	6	2018	21:21:43	76903	0.7	21	21	43	69304	0.051757813	3.407959	0.27709961	0.23901367	-0.90454102	20.111084	0.13183594	0	0	0	0	0	0	0	0	0	0.97583008	0.024169922	0.21875	0.070556641	-0.047119141	0.10058594	0.007	39698.24	0	0	0.007
431	432	432	Category L	0.32397461	0.19189453	-0.79199219	-0.050537109	0.084472656	0.46484375	0.53	0.007	15/6/2018	15	6	2018	21:21:43	76903	0.8	21	21	43	69304	0.051757813	3.407959	0.28198242	0.23901367	-0.90161133	28.348145	0.12646484	0	0	0	0	0	0	0	0	0	0.97436523	0.025634766	0.19873047	0.041748047	-0.047119141	0.10961914	0.007	39698.24	0	0	0.007
432	433	433	Category I	0.047851563	-0.14379883	-0.46777344	0.004882813	-0.15136719	0.45458984	0.09	0.007	15/6/2018	15	6	2018	21:22:00	76920	0.199	21	22	0	69320	0.051269531	3.4272949	0.2824707	0.23925781	-0.90356445	19.184814	0.62597656	0	0	0	0	0	0	0	0	0	0.9765625	0.0234375	1.0539551	-0.23461914	-0.38305664	0.43579102	0.007	39698.24	0	0	0.007
433	434	434	Category I	-0.095947266	0.095947266	-0.46777344	-0.020507813	-0.19018555	0.42822266	0.09	0.007	15/6/2018	15	6	2018	21:22:00	76920	0.3	21	22	0	69320	0.051269531	3.4272949	0.28320313	0.23999023	-0.89868164	0.94506836	0.59179688	0	0	0	0	0	0	0	0	0	0.97216797	0.027832031	0.95410156	-0.37915039	-0.14404297	0.4309082	0.007	39698.24	0	0	0.007
434	435	435	Category I	1.5478516	1.9919434	-3.2519531	0.087646484	-0.22802734	0.41210938	0.1	0.007	15/6/2018	15	6	2018	21:22:00	76920	0.4	21	22	0	69321	0.051269531	3.4272949	0.28295898	0.24023438	-0.89428711	24.762939	3.1975098	0	0	0	0	0	0	0	0	0	0.96850586	0.031494141	5.3735352	1.2646484	1.7514648	-2.3574219	0.007	39698.24	0	0	0.007
435	436	436	Category I	0.39599609	1.1999512	-1.6918945	-0.096191406	-0.19067383	0.42016602	0.1	0.007	15/6/2018	15	6	2018	21:22:00	76920	0.5	21	22	0	69321	0.051269531	3.4272949	0.28540039	0.24072266	-0.89282227	47.973633	1.2529297	0	0	0	0	0	0	0	0	0	0.96777344	0.032226563	1.8684082	0.11035156	0.95898438	-0.79882813	0.007	39698.24	0	0	0.007
436	437	437	Category I	0.68383789	-0.035888672	0.23999023	-0.33056641	-0.22875977	0.26660156	0.1	0.007	15/6/2018	15	6	2018	21:22:00	76920	0.6	21	22	0	69321	0.051269531	3.4272949	0.28881836	0.24194336	-0.89331055	92.298096	1.2319336	0	0	0	0	0	0	0	0	0	0.96972656	0.030273438	1.8061523	0.39477539	-0.27783203	1.1333008	0.007	39698.24	0	0	0.007
437	438	438	Category I	-0.40795898	-0.059814453	-0.63598633	-0.29785156	-0.16503906	0.33081055	0.1	0.007	15/6/2018	15	6	2018	21:22:00	76920	0.7	21	22	0	69321	0.051269531	3.4272949	0.29467773	0.24243164	-0.89453125	94.904785	0.80761719	0	0	0	0	0	0	0	0	0	0.97265625	0.02734375	1.2636719	-0.70263672	-0.30224609	0.25854492	0.007	39698.24	0	0	0.007
438	439	439	Category I	-0.19189453	0.20385742	-0.56396484	-0.27807617	-0.21069336	0.32983398	0.1	0.007	15/6/2018	15	6	2018	21:22:00	76920	0.8	21	22	0	69321	0.051269531	3.4272949	0.29638672	0.24365234	-0.89379883	122.94873	0.59057617	0	0	0	0	0	0	0	0	0	0.97265625	0.02734375	0.8581543	-0.48828125	-0.039794922	0.32983398	0.007	39698.24	0	0	0.007
439	440	440	Category I	1.2119141	0.21582031	-2.2199707	-0.23095703	-0.24926758	0.33325195	0.1	0.007	15/6/2018	15	6	2018	21:22:00	76920	0.9	21	22	0	69321	0.051269531	3.4272949	0.29711914	0.24243164	-0.89086914	131.01831	1.6132813	0	0	0	0	0	0	0	0	0	0.9699707	0.030029297	2.2700195	0.91455078	-0.026611328	-1.3288574	0.007	39698.24	0	0	0.007
440	441	441	Category I	-1.0197754	0.035888672	-1.5	-0.15014648	-0.11914063	0.43798828	0.1	0.007	15/6/2018	15	6	2018	21:22:01	76921	0	21	22	1	69321	0.051269531	3.4272949	0.30004883	0.24267578	-0.88891602	134.86279	1.4689941	0	0	0	0	0	0	0	0	0	0.96899414	0.031005859	2.1376953	-1.3198242	-0.20678711	-0.61083984	0.007	39698.24	0	0	0.007
441	442	442	Category I	0.49194336	0.2277832	-0.21582031	-0.4309082	-0.18359375	0.16186523	0.1	0.007	15/6/2018	15	6	2018	21:22:01	76921	0.1	21	22	1	69321	0.051269531	3.4272949	0.30249023	0.24316406	-0.88696289	144.02295	0.69750977	0	0	0	0	0	0	0	0	0	0.96801758	0.031982422	0.87573242	0.18920898	-0.015380859	0.67114258	0.007	39698.24	0	0	0.007
442	443	443	Category I	1.1999512	0.69580078	-3.0839844	-0.35131836	-0.092285156	0.33666992	0.1	0.007	15/6/2018	15	6	2018	21:22:01	76921	0.2	21	22	1	69321	0.051269531	3.4272949	0.3046875	0.24365234	-0.88549805	143.99854	2.4162598	0	0	0	0	0	0	0	0	0	0.96777344	0.032226563	3.5456543	0.89501953	0.4519043	-2.1982422	0.007	39698.24	0	0	0.007
443	444	444	Category I	0.65991211	0.86376953	-1.7399902	-0.15283203	-0.15917969	0.41015625	0.1	0.007	15/6/2018	15	6	2018	21:22:01	76921	0.3	21	22	1	69321	0.051269531	3.4272949	0.3059082	0.24389648	-0.88452148	129.80005	1.1137695	0	0	0	0	0	0	0	0	0	0.96728516	0.032714844	1.8288574	0.35375977	0.61962891	-0.85522461	0.007	39698.24	0	0	0.007
444	445	445	Category I	-0.10791016	0.011962891	0.20385742	-0.44335938	-0.045410156	0.2199707	0.11	0.007	15/6/2018	15	6	2018	21:22:01	76921	0.4	21	22	1	69322	0.051269531	3.4272949	0.30761719	0.24438477	-0.88330078	106.08911	1.1867676	0	0	0	0	0	0	0	0	0	0.96679688	0.033203125	1.7353516	-0.41552734	-0.23242188	1.0871582	0.007	39698.24	0	0	0.007
445	446	446	Category I	-0.63598633	-0.011962891	-0.32397461	-0.4050293	-0.11035156	0.2421875	0.11	0.007	15/6/2018	15	6	2018	21:22:01	76921	0.5	21	22	1	69322	0.051269531	3.4272949	0.30932617	0.24487305	-0.88183594	81.928467	1.1274414	0	0	0	0	0	0	0	0	0	0.96630859	0.033691406	1.760498	-0.9453125	-0.25683594	0.55786133	0.007	39698.24	0	0	0.007
446	447	447	Category I	0.15576172	0	-1.9438477	-0.35302734	-0.13745117	0.29760742	0.11	0.007	15/6/2018	15	6	2018	21:22:01	76921	0.6	21	22	1	69322	0.051269531	3.4272949	0.3112793	0.24536133	-0.88110352	29.756836	1.1015625	0	0	0	0	0	0	0	0	0	0.96630859	0.033691406	1.4638672	-0.15551758	-0.24536133	-1.0625	0.007	39698.24	0	0	0.007
447	448	448	Category I	0.93579102	0.58789063	-0.41992188	-0.2331543	-0.20239258	0.36523438	0.11	0.007	15/6/2018	15	6	2018	21:22:01	76921	0.7	21	22	1	69322	0.051269531	3.4272949	0.31323242	0.24584961	-0.88037109	27.324707	0.84619141	0	0	0	0	0	0	0	0	0	0.96630859	0.033691406	1.4248047	0.62231445	0.34179688	0.46044922	0.007	39698.24	0	0	0.007
448	449	449	Category I	-0.50390625	0.31176758	-0.41992188	-0.18676758	-0.11303711	0.41308594	0.11	0.007	15/6/2018	15	6	2018	21:22:01	76921	0.8	21	22	1	69322	0.051269531	3.4272949	0.31494141	0.24609375	-0.87988281	3.4707031	0.94140625	0	0	0	0	0	0	0	0	0	0.96630859	0.033691406	1.3444824	-0.81884766	0.065429688	0.45996094	0.007	39698.24	0	0	0.007
449	450	450	Category I	0.40795898	0.61181641	-3.3359375	-0.27587891	-0.19238281	0.33081055	0.11	0.007	15/6/2018	15	6	2018	21:22:01	76921	0.9	21	22	1	69322	0.051269531	3.4272949	0.31689453	0.24633789	-0.87866211	21.339844	2.4855957	0	0	0	0	0	0	0	0	0	0.96606445	0.033935547	2.9133301	0.090820313	0.36523438	-2.4570313	0.007	39698.24	0	0	0.007
450	451	451	Category I	0.95996094	0.15576172	-0.45581055	-0.25195313	-0.13720703	0.38696289	0.11	0.007	15/6/2018	15	6	2018	21:22:02	76922	0	21	22	2	69322	0.051269531	3.4272949	0.31860352	0.24633789	-0.87744141	41.702881	0.77270508	0	0	0	0	0	0	0	0	0	0.96557617	0.034423828	1.1535645	0.64111328	-0.090576172	0.42163086	0.007	39698.24	0	0	0.007
451	452	452	Category I	0.3359375	0.095947266	0	-0.47631836	-0.12304688	0.12548828	0.11	0.007	15/6/2018	15	6	2018	21:22:02	76922	0.1	21	22	2	69322	0.051269531	3.4272949	0.32055664	0.24658203	-0.8762207	29.128418	0.88916016	0	0	0	0	0	0	0	0	0	0.96508789	0.034912109	1.0422363	0.015136719	-0.15063477	0.8762207	0.007	39698.24	0	0	0.007
452	453	453	Category I	-0.11987305	0.15576172	-0.2277832	-0.35644531	-0.15917969	0.28515625	0.11	0.007	15/6/2018	15	6	2018	21:22:02	76922	0.2	21	22	2	69322	0.051269531	3.4272949	0.32250977	0.24707031	-0.875	13.668213	0.78930664	0	0	0	0	0	0	0	0	0	0.96484375	0.03515625	1.1813965	-0.44238281	-0.091308594	0.6472168	0.007	39698.24	0	0	0.007
453	454	454	Category I	0.74389648	0.56396484	-2.6757813	-0.30249023	-0.15063477	0.35107422	0.11	0.007	15/6/2018	15	6	2018	21:22:02	76922	0.3	21	22	2	69322	0.051269531	3.4272949	0.32446289	0.24731445	-0.8737793	10.665039	1.876709	0	0	0	0	0	0	0	0	0	0.96435547	0.035644531	2.5375977	0.41918945	0.31640625	-1.8017578	0.007	39698.24	0	0	0.007
454	455	455	Category I	0.57592773	0.49194336	-0.93579102	-0.23388672	-0.12963867	0.39550781	0.12	0.007	15/6/2018	15	6	2018	21:22:02	76922	0.4	21	22	2	69323	0.051269531	3.4272949	0.32592773	0.24731445	-0.87207031	9.6853027	0.35498047	0	0	0	0	0	0	0	0	0	0.96337891	0.036621094	0.55761719	0.24975586	0.24438477	-0.063476563	0.007	39698.24	0	0	0.007
455	456	456	Category I	-0.43188477	0.023925781	-0.23999023	-0.41601563	-0.1184082	0.22094727	0.12	0.007	15/6/2018	15	6	2018	21:22:02	76922	0.5	21	22	2	69323	0.051269531	3.4272949	0.32788086	0.24780273	-0.87060547	3.6992188	1.0124512	0	0	0	0	0	0	0	0	0	0.96289063	0.037109375	1.614502	-0.75976563	-0.22387695	0.63061523	0.007	39698.24	0	0	0.007
456	457	457	Category I	-0.44384766	-0.023925781	-0.37182617	-0.39160156	-0.14135742	0.24926758	0.12	0.007	15/6/2018	15	6	2018	21:22:02	76922	0.6	21	22	2	69323	0.051269531	3.4272949	0.32958984	0.24829102	-0.86938477	11.674316	0.95922852	0	0	0	0	0	0	0	0	0	0.96240234	0.037597656	1.5432129	-0.7734375	-0.2722168	0.49755859	0.007	39698.24	0	0	0.007
457	458	458	Category I	0.035888672	-0.3359375	-1.5478516	-0.28540039	-0.20532227	0.31445313	0.12	0.007	15/6/2018	15	6	2018	21:22:02	76922	0.7	21	22	2	69323	0.051269531	3.4272949	0.33129883	0.24829102	-0.8684082	10.94751	0.94335938	0	0	0	0	0	0	0	0	0	0.9621582	0.037841797	1.5588379	-0.29541016	-0.58422852	-0.67919922	0.007	39698.24	0	0	0.007
458	459	459	Category I	0.2277832	0.98388672	-2.315918	-0.19848633	-0.19238281	0.38745117	0.12	0.007	15/6/2018	15	6	2018	21:22:02	76922	0.8	21	22	2	69323	0.051269531	3.4272949	0.33349609	0.24853516	-0.8671875	4.4526367	1.6276855	0	0	0	0	0	0	0	0	0	0.96191406	0.038085938	2.2893066	-0.10571289	0.73510742	-1.4484863	0.007	39698.24	0	0	0.007
459	460	460	Category I	-0.55175781	0.15576172	-0.41992188	-0.19262695	-0.16601563	0.40014648	0.12	0.007	15/6/2018	15	6	2018	21:22:02	76922	0.9	21	22	2	69323	0.051269531	3.4272949	0.33544922	0.2487793	-0.86645508	10.020508	0.99755859	0	0	0	0	0	0	0	0	0	0.96191406	0.038085938	1.427002	-0.88720703	-0.093017578	0.4465332	0.007	39698.24	0	0	0.007
460	461	461	Category I	-0.2878418	0.38378906	-0.98388672	-0.34814453	-0.2277832	0.25	0.12	0.007	15/6/2018	15	6	2018	21:22:03	76923	0	21	22	3	69323	0.051269531	3.4272949	0.3371582	0.24926758	-0.86547852	20.337158	0.65014648	0	0	0	0	0	0	0	0	0	0.96191406	0.038085938	0.87768555	-0.625	0.13427734	-0.11816406	0.007	39698.24	0	0	0.007
461	462	462	Category I	0.50390625	-0.15576172	-0.83984375	-0.23120117	-0.24487305	0.32519531	0.12	0.007	15/6/2018	15	6	2018	21:22:03	76923	0.1	21	22	3	69323	0.051269531	3.4272949	0.33886719	0.24951172	-0.86425781	16.972412	0.43823242	0	0	0	0	0	0	0	0	0	0.96142578	0.038574219	0.59472656	0.16479492	-0.40527344	0.024414063	0.007	39698.24	0	0	0.007
462	463	463	Category I	0	0.65991211	-1.2958984	-0.25219727	-0.20507813	0.34765625	0.12	0.007	15/6/2018	15	6	2018	21:22:03	76923	0.2	21	22	3	69323	0.051269531	3.4272949	0.34106445	0.24975586	-0.86303711	5.5419922	0.68676758	0	0	0	0	0	0	0	0	0	0.9609375	0.0390625	1.1838379	-0.34106445	0.40991211	-0.43261719	0.007	39698.24	0	0	0.007
463	464	464	Category I	0.59985352	-0.11987305	-0.21582031	-0.31054688	-0.11572266	0.34521484	0.12	0.007	15/6/2018	15	6	2018	21:22:03	76923	0.3	21	22	3	69323	0.051269531	3.4272949	0.34277344	0.25	-0.86157227	5.0666504	0.78735352	0	0	0	0	0	0	0	0	0	0.96044922	0.039550781	1.2729492	0.25683594	-0.36987305	0.64575195	0.007	39698.24	0	0	0.007
464	465	465	Category I	-0.50390625	0.19189453	-0.047851563	-0.3347168	-0.12939453	0.32446289	0.13	0.007	15/6/2018	15	6	2018	21:22:03	76923	0.4	21	22	3	69324	0.051269531	3.4272949	0.34472656	0.25048828	-0.86035156	4.5273438	1.1762695	0	0	0	0	0	0	0	0	0	0.96020508	0.039794922	1.7199707	-0.84863281	-0.05859375	0.8125	0.007	39698.24	0	0	0.007
465	466	466	Category K	0.17993164	0.37182617	-1.0439453	-0.25610352	0.027832031	0.39648438	0.41	0.007	15/6/2018	15	6	2018	21:51:33	78693	0.199	21	51	33	71093	0.051269531	3.407959	0.34667969	0.25097656	-0.859375	5.5732422	0.27661133	0	0	0	0	0	0	0	0	0	0.95996094	0.040039063	0.47216797	-0.16674805	0.12060547	-0.18432617	0.007	39698.24	0	0	0.007
466	467	467	Category K	0.23999023	0.20385742	-0.81591797	-0.30322266	-0.036865234	0.35864258	0.41	0.007	15/6/2018	15	6	2018	21:51:33	78693	0.3	21	51	33	71093	0.051269531	3.407959	0.33886719	0.25048828	-0.85888672	17.609375	0.11743164	0	0	0	0	0	0	0	0	0	0.95678711	0.043212891	0.1887207	-0.098876953	-0.046630859	0.04296875	0.007	39698.24	0	0	0.007
467	468	468	Category K	0.15576172	0.19189453	-0.95996094	-0.34741211	-0.077880859	0.33300781	0.41	0.007	15/6/2018	15	6	2018	21:51:33	78693	0.4	21	51	33	71093	0.051269531	3.407959	0.33081055	0.25048828	-0.85766602	18.098633	0.2109375	0	0	0	0	0	0	0	0	0	0.95288086	0.047119141	0.3359375	-0.17504883	-0.05859375	-0.10205078	0.007	39698.24	0	0	0.007
468	469	469	Category K	0.10791016	0.27587891	-0.73193359	-0.40161133	-0.065673828	0.27124023	0.42	0.007	15/6/2018	15	6	2018	21:51:33	78693	0.5	21	51	33	71093	0.051269531	3.407959	0.32177734	0.24926758	-0.85888672	18.750244	0.25024414	0	0	0	0	0	0	0	0	0	0.95068359	0.049316406	0.36743164	-0.21386719	0.026367188	0.12695313	0.007	39698.24	0	0	0.007
469	470	470	Category K	0.23999023	0.19189453	-0.69580078	-0.43237305	-0.044921875	0.21948242	0.42	0.007	15/6/2018	15	6	2018	21:51:33	78693	0.6	21	51	33	71093	0.051269531	3.407959	0.31445313	0.24707031	-0.86108398	22.026611	0.18945313	0	0	0	0	0	0	0	0	0	0.94946289	0.050537109	0.29492188	-0.074462891	-0.055175781	0.1652832	0.007	39698.24	0	0	0.007
470	471	471	Category K	0.34790039	0.20385742	-0.68383789	-0.43896484	-0.053710938	0.21606445	0.42	0.007	15/6/2018	15	6	2018	21:51:33	78693	0.7	21	51	33	71093	0.051269531	3.407959	0.3034668	0.24853516	-0.86254883	23.00415	0.18945313	0	0	0	0	0	0	0	0	0	0.94775391	0.052246094	0.26757813	0.044189453	-0.044677734	0.17871094	0.007	39698.24	0	0	0.007
471	472	472	Category K	0.44384766	0.20385742	-0.68383789	-0.4519043	-0.052246094	0.20751953	0.42	0.007	15/6/2018	15	6	2018	21:51:33	78693	0.8	21	51	33	71093	0.051269531	3.407959	0.29467773	0.24804688	-0.86450195	19.494629	0.23828125	0	0	0	0	0	0	0	0	0	0.9465332	0.053466797	0.37402344	0.14892578	-0.044189453	0.18066406	0.007	39698.24	0	0	0.007
472	473	473	Category K	0.53979492	0.21582031	-0.70776367	-0.44555664	-0.047363281	0.2019043	0.42	0.007	15/6/2018	15	6	2018	21:51:33	78693	0.9	21	51	33	71093	0.051269531	3.407959	0.28564453	0.24731445	-0.86425781	17.163818	0.29980469	0	0	0	0	0	0	0	0	0	0.94335938	0.056640625	0.44213867	0.25390625	-0.031494141	0.15649414	0.007	39698.24	0	0	0.007
473	474	474	Category K	0.51586914	0.2277832	-0.65991211	-0.44677734	-0.048583984	0.21508789	0.42	0.007	15/6/2018	15	6	2018	21:51:34	78694	0	21	51	34	71093	0.051269531	3.407959	0.28271484	0.25195313	-0.86694336	14.513184	0.3125	0	0	0	0	0	0	0	0	0	0.94604492	0.053955078	0.46435547	0.23291016	-0.024169922	0.20703125	0.007	39698.24	0	0	0.007
474	475	475	Category K	0.55175781	0.20385742	-0.68383789	-0.44824219	-0.055664063	0.21777344	0.42	0.007	15/6/2018	15	6	2018	21:51:34	78694	0.09	21	51	34	71094	0.051269531	3.407959	0.27905273	0.25317383	-0.87207031	12.645996	0.3347168	0	0	0	0	0	0	0	0	0	0.94995117	0.050048828	0.51000977	0.27246094	-0.049316406	0.18823242	0.007	39698.24	0	0	0.007
475	476	476	Category K	0.53979492	0.21582031	-0.69580078	-0.44799805	-0.048339844	0.22998047	0.42	0.007	15/6/2018	15	6	2018	21:51:34	78694	0.181	21	51	34	71094	0.051269531	3.407959	0.2565918	0.23095703	-0.84301758	8.7304688	0.31958008	0	0	0	0	0	0	0	0	0	0.91113281	0.088867188	0.44555664	0.28295898	-0.015136719	0.1472168	0.007	39698.24	0	0	0.007
476	477	477	Category K	0.53979492	0.21582031	-0.69580078	-0.44335938	-0.052246094	0.22412109	0.42	0.007	15/6/2018	15	6	2018	21:51:34	78694	0.272	21	51	34	71094	0.051269531	3.407959	0.24633789	0.21777344	-0.83325195	5.4472656	0.32373047	0	0	0	0	0	0	0	0	0	0.89575195	0.10424805	0.43261719	0.29321289	-0.001953125	0.13745117	0.007	39698.24	0	0	0.007
477	478	478	Category K	0.56396484	0.23999023	-0.7199707	-0.44116211	-0.052490234	0.22216797	0.42	0.007	15/6/2018	15	6	2018	21:51:34	78694	0.363	21	51	34	71094	0.051269531	3.407959	0.2331543	0.22045898	-0.84570313	3.546875	0.35424805	0	0	0	0	0	0	0	0	0	0.90454102	0.095458984	0.47583008	0.33056641	0.019287109	0.12573242	0.007	39698.24	0	0	0.007
478	479	479	Category K	0.53979492	0.21582031	-0.671875	-0.4387207	-0.048095703	0.22412109	0.43	0.007	15/6/2018	15	6	2018	21:51:34	78694	0.454	21	51	34	71094	0.051269531	3.407959	0.23510742	0.22412109	-0.84643555	0.81958008	0.35107422	0	0	0	0	0	0	0	0	0	0.90649414	0.093505859	0.48730469	0.30444336	-0.008300781	0.17456055	0.007	39698.24	0	0	0.007
479	480	480	Category K	0.53979492	0.20385742	-0.73193359	-0.44238281	-0.048828125	0.22729492	0.43	0.007	15/6/2018	15	6	2018	21:51:34	78694	0.545	21	51	34	71094	0.051269531	3.407959	0.22973633	0.22290039	-0.85083008	1.3029785	0.33251953	0	0	0	0	0	0	0	0	0	0.90917969	0.090820313	0.44799805	0.30981445	-0.019042969	0.11889648	0.007	39698.24	0	0	0.007
480	481	481	Category K	0.51586914	0.20385742	-0.68383789	-0.44311523	-0.048828125	0.22998047	0.43	0.007	15/6/2018	15	6	2018	21:51:34	78694	0.636	21	51	34	71094	0.051269531	3.407959	0.21118164	0.22241211	-0.83325195	0.87939453	0.33959961	0	0	0	0	0	0	0	0	0	0.88793945	0.11206055	0.47265625	0.30444336	-0.018554688	0.14941406	0.007	39698.24	0	0	0.007
481	482	482	Category K	0.51586914	0.2277832	-0.69580078	-0.43530273	-0.044677734	0.22436523	0.43	0.007	15/6/2018	15	6	2018	21:51:34	78694	0.727	21	51	34	71094	0.051269531	3.407959	0.21948242	0.22436523	-0.82592773	0.11303711	0.32348633	0	0	0	0	0	0	0	0	0	0.88354492	0.11645508	0.4296875	0.29614258	0.003173828	0.13012695	0.007	39698.24	0	0	0.007
482	483	483	Category K	0.49194336	0.21582031	-0.7199707	-0.4362793	-0.049804688	0.2253418	0.43	0.007	15/6/2018	15	6	2018	21:51:34	78694	0.818	21	51	34	71094	0.051269531	3.407959	0.20629883	0.22412109	-0.83325195	0.19287109	0.30737305	0	0	0	0	0	0	0	0	0	0.88720703	0.11279297	0.40722656	0.28540039	-0.008300781	0.11328125	0.007	39698.24	0	0	0.007
483	484	484	Category K	0.50390625	0.2277832	-0.70776367	-0.43408203	-0.046386719	0.22143555	0.43	0.007	15/6/2018	15	6	2018	21:51:34	78694	0.909	21	51	34	71094	0.051269531	3.407959	0.19042969	0.21801758	-0.80078125	0.48828125	0.3269043	0	0	0	0	0	0	0	0	0	0.8515625	0.1484375	0.41601563	0.31323242	0.009521484	0.093017578	0.007	39698.24	0	0	0.007
484	485	485	Category K	0.52783203	0.2277832	-0.65991211	-0.44335938	-0.050537109	0.22314453	0.43	0.007	15/6/2018	15	6	2018	21:51:35	78695	0	21	51	35	71095	0.051269531	3.407959	0.17504883	0.20947266	-0.78857422	0.93041992	0.37573242	0	0	0	0	0	0	0	0	0	0.83447266	0.16552734	0.49951172	0.35253906	0.018066406	0.12866211	0.007	39698.24	0	0	0.007
485	486	486	Category K	0.51586914	0.23999023	-0.70776367	-0.43969727	-0.045898438	0.22753906	0.43	0.007	15/6/2018	15	6	2018	21:51:35	78695	0.1	21	51	35	71095	0.051269531	3.407959	0.17382813	0.21020508	-0.80249023	0.69995117	0.35595703	0	0	0	0	0	0	0	0	0	0.84765625	0.15234375	0.46630859	0.34179688	0.029541016	0.094726563	0.007	39698.24	0	0	0.007
486	487	487	Category K	0.52783203	0.21582031	-0.7199707	-0.43530273	-0.052246094	0.22607422	0.43	0.007	15/6/2018	15	6	2018	21:51:35	78695	0.2	21	51	35	71095	0.051269531	3.407959	0.17480469	0.21264648	-0.81054688	0.24682617	0.36425781	0	0	0	0	0	0	0	0	0	0.85620117	0.14379883	0.44677734	0.3527832	0.002929688	0.090576172	0.007	39698.24	0	0	0.007
487	488	488	Category K	0.51586914	0.20385742	-0.7199707	-0.43774414	-0.053955078	0.23217773	0.43	0.007	15/6/2018	15	6	2018	21:51:35	78695	0.3	21	51	35	71095	0.051269531	3.407959	0.16845703	0.21508789	-0.79760742	0.15283203	0.35595703	0	0	0	0	0	0	0	0	0	0.84326172	0.15673828	0.4362793	0.34716797	-0.011230469	0.077636719	0.007	39698.24	0	0	0.007
488	489	489	Category K	0.52783203	0.20385742	-0.73193359	-0.43188477	-0.048339844	0.23022461	0.44	0.007	15/6/2018	15	6	2018	21:51:35	78695	0.4	21	51	35	71095	0.051269531	3.407959	0.15112305	0.21118164	-0.80126953	0.055664063	0.38305664	0	0	0	0	0	0	0	0	0	0.84228516	0.15771484	0.45336914	0.37646484	-0.007324219	0.069335938	0.007	39698.24	0	0	0.007
489	490	490	Category K	0.50390625	0.20385742	-0.68383789	-0.43432617	-0.051513672	0.23364258	0.44	0.007	15/6/2018	15	6	2018	21:51:35	78695	0.5	21	51	35	71095	0.051269531	3.407959	0.15039063	0.20849609	-0.80541992	0.34277344	0.3737793	0	0	0	0	0	0	0	0	0	0.84545898	0.15454102	0.47973633	0.35327148	-0.004638672	0.12158203	0.007	39698.24	0	0	0.007
490	491	491	Category K	0.50390625	0.21582031	-0.68383789	-0.42749023	-0.054443359	0.22753906	0.44	0.007	15/6/2018	15	6	2018	21:51:35	78695	0.6	21	51	35	71095	0.051269531	3.407959	0.140625	0.20263672	-0.77319336	0.5690918	0.37402344	0	0	0	0	0	0	0	0	0	0.81152344	0.18847656	0.46533203	0.36303711	0.012939453	0.089355469	0.007	39698.24	0	0	0.007
491	492	492	Category K	0.50390625	0.21582031	-0.69580078	-0.4375	-0.049560547	0.24047852	0.44	0.007	15/6/2018	15	6	2018	21:51:35	78695	0.7	21	51	35	71095	0.051269531	3.407959	0.12353516	0.20385742	-0.77856445	0.49267578	0.3894043	0	0	0	0	0	0	0	0	0	0.81420898	0.18579102	0.47509766	0.38012695	0.01171875	0.082763672	0.007	39698.24	0	0	0.007
492	493	493	Category K	0.51586914	0.20385742	-0.69580078	-0.43188477	-0.051513672	0.22143555	0.44	0.007	15/6/2018	15	6	2018	21:51:35	78695	0.8	21	51	35	71095	0.051269531	3.407959	0.11523438	0.20361328	-0.78808594	0.29492188	0.41088867	0	0	0	0	0	0	0	0	0	0.82226563	0.17773438	0.49291992	0.40039063	0	0.092285156	0.007	39698.24	0	0	0.007
493	494	494	Category K	0.47998047	0.21582031	-0.69580078	-0.42797852	-0.052978516	0.23461914	0.44	0.007	15/6/2018	15	6	2018	21:51:35	78695	0.9	21	51	35	71095	0.051269531	3.407959	0.11181641	0.2043457	-0.79516602	0.34545898	0.38134766	0	0	0	0	0	0	0	0	0	0.82861328	0.17138672	0.47875977	0.36791992	0.011230469	0.099365234	0.007	39698.24	0	0	0.007
494	495	495	Category K	0.51586914	0.23999023	-0.69580078	-0.43603516	-0.052246094	0.22631836	0.44	0.007	15/6/2018	15	6	2018	21:51:36	78696	0	21	51	36	71096	0.051269531	3.407959	0.098144531	0.20092773	-0.77172852	0.57543945	0.42626953	0	0	0	0	0	0	0	0	0	0.8034668	0.1965332	0.5324707	0.41748047	0.038818359	0.075927734	0.007	39698.24	0	0	0.007
495	496	496	Category K	0.51586914	0.21582031	-0.69580078	-0.43115234	-0.052490234	0.23144531	0.44	0.007	15/6/2018	15	6	2018	21:51:36	78696	0.111	21	51	36	71096	0.051269531	3.407959	0.086181641	0.19555664	-0.76928711	0.4440918	0.43603516	0	0	0	0	0	0	0	0	0	0.79858398	0.20141602	0.52319336	0.42944336	0.020019531	0.073486328	0.007	39698.24	0	0	0.007
496	497	497	Category K	0.49194336	0.20385742	-0.69580078	-0.43164063	-0.052490234	0.22753906	0.44	0.007	15/6/2018	15	6	2018	21:51:36	78696	0.222	21	51	36	71096	0.051269531	3.407959	0.086914063	0.19848633	-0.77685547	0.16430664	0.4128418	0	0	0	0	0	0	0	0	0	0.80664063	0.19335938	0.49121094	0.40478516	0.005126953	0.081054688	0.007	39698.24	0	0	0.007
497	498	498	Category K	0.50390625	0.2277832	-0.70776367	-0.43676758	-0.055664063	0.23706055	0.44	0.007	15/6/2018	15	6	2018	21:51:36	78696	0.333	21	51	36	71096	0.051269531	3.407959	0.088623047	0.19970703	-0.78417969	0.078369141	0.4230957	0	0	0	0	0	0	0	0	0	0.81420898	0.18579102	0.51977539	0.41503906	0.027832031	0.076416016	0.007	39698.24	0	0	0.007
498	499	499	Category K	0.51586914	0.20385742	-0.7199707	-0.43164063	-0.05078125	0.23242188	0.45	0.007	15/6/2018	15	6	2018	21:51:36	78696	0.444	21	51	36	71096	0.051269531	3.407959	0.082519531	0.20605469	-0.77587891	0.33447266	0.43676758	0	0	0	0	0	0	0	0	0	0.80712891	0.19287109	0.49145508	0.43310547	-0.002197266	0.055908203	0.007	39698.24	0	0	0.007
499	500	500	Category K	0.51586914	0.2277832	-0.7199707	-0.43945313	-0.049560547	0.23706055	0.45	0.007	15/6/2018	15	6	2018	21:51:36	78696	0.555	21	51	36	71096	0.051269531	3.407959	0.073486328	0.19628906	-0.75830078	0.21850586	0.44506836	0	0	0	0	0	0	0	0	0	0.78686523	0.21313477	0.51220703	0.44213867	0.03125	0.038330078	0.007	39698.24	0	0	0.007
500	501	501	Category K	0.51586914	0.21582031	-0.69580078	-0.43188477	-0.05078125	0.22851563	0.45	0.007	15/6/2018	15	6	2018	21:51:36	78696	0.666	21	51	36	71096	0.051269531	3.407959	0.077148438	0.19750977	-0.76049805	1.9934082	0.44360352	0	0	0	0	0	0	0	0	0	0.78955078	0.21044922	0.52124023	0.43847656	0.018066406	0.064697266	0.007	39698.24	0	0	0.007
501	502	502	Category K	0.52783203	0.19189453	-0.7199707	-0.42675781	-0.041259766	0.23071289	0.45	0.007	15/6/2018	15	6	2018	21:51:36	78696	0.777	21	51	36	71096	0.051269531	3.4482422	0.074951172	0.1965332	-0.7590332	6.1987305	0.4543457	0	0	0	0	0	0	0	0	0	0.78759766	0.21240234	0.49658203	0.45263672	-0.004638672	0.0390625	0.007	39698.24	0	0	0.007
502	503	503	Category K	0.50390625	0.21582031	-0.69580078	-0.42504883	-0.042236328	0.23681641	0.45	0.007	15/6/2018	15	6	2018	21:51:36	78696	0.888	21	51	36	71096	0.051269531	3.4482422	0.062744141	0.20141602	-0.75952148	16.593506	0.44580078	0	0	0	0	0	0	0	0	0	0.78833008	0.21166992	0.51904297	0.44091797	0.014160156	0.063720703	0.007	39698.24	0	0	0.007
503	504	504	Category K	0.52783203	0.2277832	-0.68383789	-0.43188477	-0.043457031	0.23144531	0.45	0.007	15/6/2018	15	6	2018	21:51:37	78697	0	21	51	37	71096	0.051269531	3.4482422	0.057373047	0.19604492	-0.75244141	25.997314	0.47631836	0	0	0	0	0	0	0	0	0	0.77978516	0.22021484	0.57080078	0.47021484	0.031494141	0.068603516	0.007	39698.24	0	0	0.007
504	505	505	Category K	0.50390625	0.20385742	-0.74389648	-0.43603516	-0.048828125	0.23242188	0.45	0.007	15/6/2018	15	6	2018	21:51:37	78697	0.1	21	51	37	71097	0.051269531	3.4482422	0.044677734	0.20019531	-0.76147461	33.14209	0.45947266	0	0	0	0	0	0	0	0	0	0.78857422	0.21142578	0.48022461	0.45898438	0.003417969	0.017578125	0.007	39698.24	0	0	0.007
505	506	506	Category C	-0.25195313	0.14379883	-0.77978516	0.21166992	-0.28295898	0.35888672	0.47	0.007	15/6/2018	15	6	2018	21:55:39	78939	0.3	21	55	39	71339	0.051269531	3.3902344	0.046142578	0.20068359	-0.77099609	41.886719	0.3034668	0	0	0	0	0	0	0	0	0	0.7980957	0.2019043	0.36376953	-0.2980957	-0.056884766	-0.008544922	0.007	39698.24	0	0	0.007
506	507	507	Category C	-0.2878418	0.17993164	-0.7199707	0.25708008	-0.28027344	0.32250977	0.47	0.007	15/6/2018	15	6	2018	21:55:39	78939	0.4	21	55	39	71339	0.051269531	3.3902344	0.040527344	0.19946289	-0.76586914	52.345215	0.33203125	0	0	0	0	0	0	0	0	0	0.79248047	0.20751953	0.39379883	-0.32836914	-0.01953125	0.045898438	0.007	39698.24	0	0	0.007
507	508	508	Category C	-0.35986328	0.095947266	-0.87597656	0.22607422	-0.28320313	0.35327148	0.48	0.007	15/6/2018	15	6	2018	21:55:39	78939	0.5	21	55	39	71339	0.051269531	3.3902344	0.032226563	0.19946289	-0.76464844	61.944824	0.42041016	0	0	0	0	0	0	0	0	0	0.79101563	0.20898438	0.60693359	-0.39208984	-0.10351563	-0.11108398	0.007	39698.24	0	0	0.007
508	509	509	Category C	-0.21582031	-0.011962891	-0.95996094	0.24023438	-0.27026367	0.3293457	0.48	0.007	15/6/2018	15	6	2018	21:55:39	78939	0.6	21	55	39	71339	0.051269531	3.3902344	0.026367188	0.19995117	-0.76196289	66.146484	0.37768555	0	0	0	0	0	0	0	0	0	0.78833008	0.21166992	0.65185547	-0.2421875	-0.21191406	-0.19775391	0.007	39698.24	0	0	0.007
509	510	510	Category C	-0.51586914	0.2878418	-0.91186523	0.19995117	-0.27026367	0.36157227	0.48	0.007	15/6/2018	15	6	2018	21:55:39	78939	0.7	21	55	39	71339	0.051269531	3.3902344	0.020019531	0.19946289	-0.76391602	72.523682	0.56274414	0	0	0	0	0	0	0	0	0	0.78979492	0.21020508	0.77172852	-0.53588867	0.088134766	-0.14770508	0.007	39698.24	0	0	0.007
510	511	511	Category C	-0.35986328	0.16796875	-0.95996094	0.17797852	-0.28857422	0.36083984	0.48	0.007	15/6/2018	15	6	2018	21:55:39	78939	0.8	21	55	39	71339	0.051269531	3.3902344	0.010986328	0.19995117	-0.76708984	79.287354	0.41918945	0	0	0	0	0	0	0	0	0	0.79272461	0.20727539	0.59570313	-0.37084961	-0.031982422	-0.19262695	0.007	39698.24	0	0	0.007
511	512	512	Category C	-0.39599609	0.13183594	-0.76782227	0.24023438	-0.28833008	0.3269043	0.48	0.007	15/6/2018	15	6	2018	21:55:39	78939	0.9	21	55	39	71339	0.051269531	3.3902344	0.001953125	0.20019531	-0.76831055	81.855469	0.40380859	0	0	0	0	0	0	0	0	0	0.79394531	0.20605469	0.46679688	-0.39794922	-0.068359375	0.000488281	0.007	39698.24	0	0	0.007
512	513	513	Category C	-0.19189453	0.2277832	-0.68383789	0.25927734	-0.27026367	0.33691406	0.48	0.007	15/6/2018	15	6	2018	21:55:40	78940	0	21	55	40	71340	0.051269531	3.3902344	-0.007568359	0.20166016	-0.76782227	76.724121	0.20410156	0	0	0	0	0	0	0	0	0	0.79394531	0.20605469	0.29443359	-0.18408203	0.025878906	0.083984375	0.007	39698.24	0	0	0.007
513	514	514	Category C	-0.38378906	0.17993164	-0.87597656	0.21972656	-0.28344727	0.34375	0.48	0.007	15/6/2018	15	6	2018	21:55:40	78940	0.1	21	55	40	71340	0.051269531	3.3902344	-0.019775391	0.19970703	-0.76733398	74.458008	0.38012695	0	0	0	0	0	0	0	0	0	0.79321289	0.20678711	0.4921875	-0.36376953	-0.019775391	-0.10839844	0.007	39698.24	0	0	0.007
514	515	515	Category C	-0.26391602	0.21582031	-0.93579102	0.22265625	-0.28930664	0.34082031	0.48	0.007	15/6/2018	15	6	2018	21:55:40	78940	0.2	21	55	40	71340	0.051269531	3.3902344	-0.029785156	0.20361328	-0.76855469	72.984131	0.28759766	0	0	0	0	0	0	0	0	0	0.7956543	0.2043457	0.4128418	-0.23388672	0.011962891	-0.16699219	0.007	39698.24	0	0	0.007
515	516	516	Category C	-0.40795898	0.14379883	-0.89990234	0.16967773	-0.28710938	0.35961914	0.48	0.007	15/6/2018	15	6	2018	21:55:40	78940	0.3	21	55	40	71340	0.051269531	3.3902344	-0.040771484	0.20214844	-0.77026367	68.091064	0.39355469	0	0	0	0	0	0	0	0	0	0.79736328	0.20263672	0.55517578	-0.36694336	-0.058349609	-0.12939453	0.007	39698.24	0	0	0.007
516	517	517	Category C	-0.38378906	0.17993164	-0.75585938	0.2019043	-0.30444336	0.34814453	0.48	0.007	15/6/2018	15	6	2018	21:55:40	78940	0.4	21	55	40	71340	0.051269531	3.3902344	-0.053466797	0.20385742	-0.77319336	54.899414	0.33129883	0	0	0	0	0	0	0	0	0	0.80126953	0.19873047	0.37133789	-0.33007813	-0.023925781	0.017333984	0.007	39698.24	0	0	0.007
517	518	518	Category C	-0.23999023	0.2277832	-0.69580078	0.22851563	-0.29858398	0.32470703	0.49	0.007	15/6/2018	15	6	2018	21:55:40	78940	0.5	21	55	40	71340	0.051269531	3.3902344	-0.063964844	0.20458984	-0.77539063	40.02002	0.19433594	0	0	0	0	0	0	0	0	0	0.80444336	0.19555664	0.27880859	-0.17578125	0.022949219	0.079589844	0.007	39698.24	0	0	0.007
518	519	519	Category C	-0.6237793	0.11987305	-0.92382813	0.22631836	-0.3125	0.32714844	0.49	0.007	15/6/2018	15	6	2018	21:55:40	78940	0.6	21	55	40	71340	0.051269531	3.3902344	-0.075927734	0.20605469	-0.77587891	33.484863	0.57373047	0	0	0	0	0	0	0	0	0	0.80639648	0.19360352	0.78149414	-0.54760742	-0.086181641	-0.14770508	0.007	39698.24	0	0	0.007
519	520	520	Category C	-0.27587891	0.17993164	-0.80395508	0.19262695	-0.29931641	0.3449707	0.49	0.007	15/6/2018	15	6	2018	21:55:40	78940	0.7	21	55	40	71340	0.051269531	3.3902344	-0.087646484	0.20605469	-0.7746582	22.76709	0.19213867	0	0	0	0	0	0	0	0	0	0.80639648	0.19360352	0.24365234	-0.18798828	-0.026123047	-0.029052734	0.007	39698.24	0	0	0.007
520	521	521	Category C	-0.35986328	0.19189453	-0.92382813	0.23535156	-0.30908203	0.31958008	0.49	0.007	15/6/2018	15	6	2018	21:55:40	78940	0.8	21	55	40	71340	0.051269531	3.3902344	-0.098144531	0.20800781	-0.77685547	13.408691	0.30029297	0	0	0	0	0	0	0	0	0	0.81005859	0.18994141	0.42456055	-0.26147461	-0.016113281	-0.14672852	0.007	39698.24	0	0	0.007
521	522	522	Category C	-0.56396484	0.19189453	-0.80395508	0.23388672	-0.31640625	0.32250977	0.49	0.007	15/6/2018	15	6	2018	21:55:40	78940	0.9	21	55	40	71340	0.051269531	3.3902344	-0.11132813	0.20849609	-0.77807617	5.3730469	0.45336914	0	0	0	0	0	0	0	0	0	0.81323242	0.18676758	0.49487305	-0.45239258	-0.016601563	-0.025634766	0.007	39698.24	0	0	0.007
522	523	523	Category C	-0.071777344	0.21582031	-0.47998047	0.25	-0.31518555	0.31079102	0.49	0.007	15/6/2018	15	6	2018	21:55:41	78941	0	21	55	41	71341	0.051269531	3.4144043	-0.12255859	0.20947266	-0.77880859	1.9423828	0.30297852	0	0	0	0	0	0	0	0	0	0.81567383	0.18432617	0.35595703	0.05078125	0.006103516	0.29882813	0.007	39698.24	0	0	0.007
523	524	524	Category C	-0.56396484	0.17993164	-0.75585938	0.29858398	-0.29492188	0.29223633	0.49	0.007	15/6/2018	15	6	2018	21:55:41	78941	0.1	21	55	41	71341	0.051269531	3.4144043	-0.13378906	0.20996094	-0.77880859	1.4069824	0.43164063	0	0	0	0	0	0	0	0	0	0.81762695	0.18237305	0.4831543	-0.42993164	-0.030029297	0.022949219	0.007	39698.24	0	0	0.007
524	525	525	Category C	-0.20385742	0.071777344	-0.92382813	0.28344727	-0.29956055	0.30151367	0.49	0.007	15/6/2018	15	6	2018	21:55:41	78941	0.2	21	55	41	71341	0.051269531	3.4144043	-0.14453125	0.20996094	-0.78027344	2.0839844	0.20751953	0	0	0	0	0	0	0	0	0	0.82104492	0.17895508	0.34057617	-0.059082031	-0.13818359	-0.14331055	0.007	39698.24	0	0	0.007
525	526	526	Category C	-0.56396484	0.17993164	-0.97192383	0.21166992	-0.27758789	0.35180664	0.49	0.007	15/6/2018	15	6	2018	21:55:41	78941	0.3	21	55	41	71341	0.051269531	3.4144043	-0.15527344	0.20996094	-0.78515625	2.8620605	0.44995117	0	0	0	0	0	0	0	0	0	0.82739258	0.17260742	0.625	-0.40844727	-0.030029297	-0.18652344	0.007	39698.24	0	0	0.007
526	527	527	Category C	-0.34790039	0.20385742	-0.89990234	0.24121094	-0.29443359	0.32788086	0.49	0.007	15/6/2018	15	6	2018	21:55:41	78941	0.4	21	55	41	71341	0.051269531	3.4144043	-0.16430664	0.20947266	-0.78198242	2.4130859	0.21801758	0	0	0	0	0	0	0	0	0	0.82617188	0.17382813	0.30688477	-0.18334961	-0.005615234	-0.11767578	0.007	39698.24	0	0	0.007
527	528	528	Category C	-0.45581055	0.26391602	-0.7199707	0.27514648	-0.29638672	0.31860352	0.5	0.007	15/6/2018	15	6	2018	21:55:41	78941	0.5	21	55	41	71341	0.051269531	3.4144043	-0.17749023	0.20922852	-0.78564453	1.9892578	0.29077148	0	0	0	0	0	0	0	0	0	0.83227539	0.16772461	0.3984375	-0.27807617	0.054443359	0.065673828	0.007	39698.24	0	0	0.007
528	529	529	Category C	-0.56396484	0.095947266	-0.74389648	0.24145508	-0.28295898	0.34838867	0.5	0.007	15/6/2018	15	6	2018	21:55:41	78941	0.6	21	55	41	71341	0.051269531	3.4144043	-0.1875	0.21069336	-0.78710938	2.4294434	0.39550781	0	0	0	0	0	0	0	0	0	0.83618164	0.16381836	0.53417969	-0.3762207	-0.11474609	0.043212891	0.007	39698.24	0	0	0.007
529	530	530	Category C	-0.35986328	0.15576172	-0.75585938	0.28808594	-0.3046875	0.2956543	0.5	0.007	15/6/2018	15	6	2018	21:55:41	78941	0.7	21	55	41	71341	0.051269531	3.4144043	-0.19921875	0.21118164	-0.79003906	2.8579102	0.1730957	0	0	0	0	0	0	0	0	0	0.84179688	0.15820313	0.25024414	-0.16040039	-0.055419922	0.034179688	0.007	39698.24	0	0	0.007
530	531	531	Category C	-0.41992188	0.23999023	-0.88793945	0.24633789	-0.30273438	0.31494141	0.5	0.007	15/6/2018	15	6	2018	21:55:41	78941	0.8	21	55	41	71341	0.051269531	3.4144043	-0.20898438	0.21118164	-0.79272461	0.57397461	0.23291016	0	0	0	0	0	0	0	0	0	0.84667969	0.15332031	0.33447266	-0.21069336	0.028564453	-0.094970703	0.007	39698.24	0	0	0.007
531	532	532	Category C	-0.32397461	0.083984375	-0.76782227	0.23779297	-0.29199219	0.33105469	0.5	0.007	15/6/2018	15	6	2018	21:55:41	78941	0.9	21	55	41	71341	0.051269531	3.4144043	-0.22167969	0.21191406	-0.79541016	0.029052734	0.16601563	0	0	0	0	0	0	0	0	0	0.85253906	0.14746094	0.2578125	-0.10205078	-0.12792969	0.027587891	0.007	39698.24	0	0	0.007
532	533	533	Category C	-0.39599609	0.21582031	-0.79199219	0.23217773	-0.30273438	0.33349609	0.5	0.007	15/6/2018	15	6	2018	21:55:42	78942	0	21	55	42	71342	0.051269531	3.4144043	-0.23144531	0.21118164	-0.7956543	0.18896484	0.16455078	0	0	0	0	0	0	0	0	0	0.85522461	0.14477539	0.17260742	-0.16430664	0.004394531	0.003662109	0.007	39698.24	0	0	0.007
533	534	534	Category C	-0.34790039	0.2878418	-0.79199219	0.22827148	-0.30151367	0.32373047	0.5	0.007	15/6/2018	15	6	2018	21:55:42	78942	0.1	21	55	42	71342	0.051269531	3.4144043	-0.24658203	0.21166992	-0.80102539	0.10009766	0.12670898	0	0	0	0	0	0	0	0	0	0.86450195	0.13549805	0.1862793	-0.10107422	0.075927734	0.009033203	0.007	39698.24	0	0	0.007
534	535	535	Category C	-0.37182617	0.059814453	-0.75585938	0.23291016	-0.29858398	0.33374023	0.5	0.007	15/6/2018	15	6	2018	21:55:42	78942	0.2	21	55	42	71342	0.051269531	3.4144043	-0.25439453	0.21166992	-0.80249023	0.26953125	0.19750977	0	0	0	0	0	0	0	0	0	0.86791992	0.13208008	0.31591797	-0.1171875	-0.15185547	0.046630859	0.007	39698.24	0	0	0.007
535	536	536	Category C	-0.38378906	0.26391602	-0.83984375	0.23803711	-0.30249023	0.32592773	0.5	0.007	15/6/2018	15	6	2018	21:55:42	78942	0.3	21	55	42	71342	0.051269531	3.4144043	-0.26831055	0.2097168	-0.80395508	1.8752441	0.13232422	0	0	0	0	0	0	0	0	0	0.87304688	0.12695313	0.20507813	-0.11523438	0.053955078	-0.035644531	0.007	39698.24	0	0	0.007
536	537	537	Category C	-0.31176758	0.071777344	-0.95996094	0.21923828	-0.2980957	0.33129883	0.5	0.007	15/6/2018	15	6	2018	21:55:42	78942	0.4	21	55	42	71342	0.051269531	3.4144043	-0.28100586	0.20996094	-0.80615234	0.15063477	0.20898438	0	0	0	0	0	0	0	0	0	0.87915039	0.12084961	0.32275391	-0.030761719	-0.13818359	-0.15356445	0.007	39698.24	0	0	0.007
537	538	538	Category C	-0.44384766	0.16796875	-0.87597656	0.24829102	-0.30908203	0.31689453	0.51	0.007	15/6/2018	15	6	2018	21:55:42	78942	0.5	21	55	42	71342	0.051269531	3.4144043	-0.29199219	0.20996094	-0.80981445	2.1687012	0.1706543	0	0	0	0	0	0	0	0	0	0.88623047	0.11376953	0.26000977	-0.15161133	-0.041992188	-0.065917969	0.007	39698.24	0	0	0.007
538	539	539	Category C	-0.50390625	0.20385742	-0.91186523	0.25317383	-0.31616211	0.3046875	0.51	0.007	15/6/2018	15	6	2018	21:55:42	78942	0.6	21	55	42	71342	0.051269531	3.4144043	-0.30297852	0.21069336	-0.80737305	3.2734375	0.22631836	0	0	0	0	0	0	0	0	0	0.88793945	0.11206055	0.31201172	-0.20068359	-0.006835938	-0.10424805	0.007	39698.24	0	0	0.007
539	540	540	Category C	-0.23999023	0.26391602	-0.59985352	0.26025391	-0.30712891	0.31201172	0.51	0.007	15/6/2018	15	6	2018	21:55:42	78942	0.7	21	55	42	71342	0.051269531	3.4144043	-0.31591797	0.20849609	-0.80883789	4.2590332	0.22924805	0	0	0	0	0	0	0	0	0	0.89306641	0.10693359	0.34033203	0.075927734	0.055175781	0.20898438	0.007	39698.24	0	0	0.007
540	541	541	Category C	-0.46777344	0.29980469	-0.86376953	0.29467773	-0.32104492	0.27539063	0.51	0.007	15/6/2018	15	6	2018	21:55:42	78942	0.8	21	55	42	71342	0.051269531	3.4144043	-0.32836914	0.20874023	-0.80908203	4.6401367	0.17504883	0	0	0	0	0	0	0	0	0	0.89770508	0.10229492	0.28466797	-0.13916016	0.090820313	-0.054443359	0.007	39698.24	0	0	0.007
541	542	542	Category C	-0.47998047	0.2277832	-0.87597656	0.2590332	-0.31884766	0.31396484	0.51	0.007	15/6/2018	15	6	2018	21:55:42	78942	0.9	21	55	42	71342	0.051269531	3.4144043	-0.33886719	0.20581055	-0.80932617	5.6323242	0.1574707	0	0	0	0	0	0	0	0	0	0.90112305	0.098876953	0.22949219	-0.14086914	0.021728516	-0.06640625	0.007	39698.24	0	0	0.007
542	543	543	Category C	-0.43188477	0.2277832	-0.73193359	0.25146484	-0.32055664	0.29858398	0.51	0.007	15/6/2018	15	6	2018	21:55:43	78943	0	21	55	43	71343	0.051269531	3.4144043	-0.35449219	0.20654297	-0.81298828	5.8286133	0.11376953	0	0	0	0	0	0	0	0	0	0.91064453	0.089355469	0.17944336	-0.077148438	0.020996094	0.081054688	0.007	39698.24	0	0	0.007
543	544	544	Category C	-0.41992188	0.2277832	-0.93579102	0.24560547	-0.31884766	0.30761719	0.51	0.007	15/6/2018	15	6	2018	21:55:43	78943	0.1	21	55	43	71343	0.051269531	3.4144043	-0.36694336	0.20581055	-0.8137207	5.371582	0.13452148	0	0	0	0	0	0	0	0	0	0.91601563	0.083984375	0.1965332	-0.052734375	0.021728516	-0.12182617	0.007	39698.24	0	0	0.007
544	545	545	Category C	-0.38378906	0.2277832	-0.81591797	0.23193359	-0.31738281	0.30737305	0.51	0.007	15/6/2018	15	6	2018	21:55:43	78943	0.2	21	55	43	71343	0.051269531	3.4144043	-0.3762207	0.20483398	-0.81274414	4.7939453	0.023925781	0	0	0	0	0	0	0	0	0	0.91894531	0.081054688	0.032958984	-0.007324219	0.022705078	-0.002929688	0.007	39698.24	0	0	0.007
545	546	546	Category C	-0.26391602	0.26391602	-0.6237793	0.2722168	-0.32446289	0.29199219	0.51	0.007	15/6/2018	15	6	2018	21:55:43	78943	0.3	21	55	43	71343	0.051269531	3.4144043	-0.38671875	0.20336914	-0.81298828	5.3891602	0.23364258	0	0	0	0	0	0	0	0	0	0.9230957	0.076904297	0.37255859	0.12280273	0.060302734	0.18920898	0.007	39698.24	0	0	0.007
546	547	547	Category C	-0.43188477	0.21582031	-0.7199707	0.27172852	-0.31958008	0.2980957	0.51	0.007	15/6/2018	15	6	2018	21:55:43	78943	0.4	21	55	43	71343	0.051269531	3.4144043	-0.38818359	0.20385742	-0.8137207	6.4951172	0.10400391	0	0	0	0	0	0	0	0	0	0.92456055	0.075439453	0.14941406	-0.043457031	0.01171875	0.09375	0.007	39698.24	0	0	0.007
547	548	548	Category C	-0.31176758	0.2277832	-0.75585938	0.27709961	-0.32666016	0.28710938	0.52	0.007	15/6/2018	15	6	2018	21:55:43	78943	0.5	21	55	43	71343	0.051269531	3.4144043	-0.39404297	0.203125	-0.81933594	6.5734863	0.10668945	0	0	0	0	0	0	0	0	0	0.93164063	0.068359375	0.17041016	0.082275391	0.024414063	0.063476563	0.007	39698.24	0	0	0.007
548	549	549	Category C	-0.39599609	0.23999023	-0.88793945	0.23999023	-0.30249023	0.3269043	0.52	0.007	15/6/2018	15	6	2018	21:55:43	78943	0.6	21	55	43	71343	0.051269531	3.4144043	-0.39501953	0.203125	-0.8203125	4.5063477	0.076660156	0	0	0	0	0	0	0	0	0	0.93286133	0.067138672	0.10498047	-0.000732422	0.036621094	-0.067382813	0.007	39698.24	0	0	0.007
549	550	550	Category C	-0.47998047	0.21582031	-0.93579102	0.24121094	-0.31152344	0.31347656	0.52	0.007	15/6/2018	15	6	2018	21:55:43	78943	0.7	21	55	43	71343	0.051269531	3.4144043	-0.39477539	0.20483398	-0.81591797	3.9145508	0.1472168	0	0	0	0	0	0	0	0	0	0.92944336	0.070556641	0.21557617	-0.084960938	0.010742188	-0.11962891	0.007	39698.24	0	0	0.007
550	551	551	Category C	-0.37182617	0.2277832	-0.77978516	0.25512695	-0.30957031	0.32299805	0.52	0.007	15/6/2018	15	6	2018	21:55:43	78943	0.8	21	55	43	71343	0.051269531	3.4144043	-0.39526367	0.203125	-0.81347656	2.732666	0.047607422	0	0	0	0	0	0	0	0	0	0.92675781	0.073242188	0.081542969	0.0234375	0.024414063	0.033691406	0.007	39698.24	0	0	0.007
551	552	552	Category C	-0.3359375	0.32397461	-0.65991211	0.25976563	-0.29345703	0.31933594	0.52	0.007	15/6/2018	15	6	2018	21:55:43	78943	0.9	21	55	43	71343	0.051269531	3.4144043	-0.39453125	0.20092773	-0.81054688	3.104248	0.203125	0	0	0	0	0	0	0	0	0	0.92382813	0.076171875	0.33251953	0.05859375	0.12280273	0.15063477	0.007	39698.24	0	0	0.007
552	553	553	Category C	-0.44384766	0.059814453	-0.65991211	0.26318359	-0.30053711	0.31347656	0.52	0.007	15/6/2018	15	6	2018	21:55:44	78944	0	21	55	44	71344	0.051269531	3.4144043	-0.39550781	0.20385742	-0.81103516	3.3115234	0.21435547	0	0	0	0	0	0	0	0	0	0.92504883	0.074951172	0.34350586	-0.048095703	-0.14404297	0.15112305	0.007	39698.24	0	0	0.007
553	554	554	Category C	-0.2878418	0.53979492	-0.76782227	0.2956543	-0.32568359	0.27026367	0.52	0.007	15/6/2018	15	6	2018	21:55:44	78944	0.111	21	55	44	71344	0.051269531	3.4144043	-0.39819336	0.20214844	-0.81347656	2.7810059	0.35791016	0	0	0	0	0	0	0	0	0	0.92797852	0.072021484	0.49365234	0.11035156	0.33740234	0.045654297	0.007	39698.24	0	0	0.007
554	555	555	Category C	-0.31176758	0.095947266	-0.80395508	0.23486328	-0.32177734	0.31713867	0.52	0.007	15/6/2018	15	6	2018	21:55:44	78944	0.222	21	55	44	71344	0.051269531	3.4144043	-0.39770508	0.20043945	-0.81298828	4.5258789	0.13574219	0	0	0	0	0	0	0	0	0	0.92700195	0.072998047	0.19970703	0.0859375	-0.10449219	0.009033203	0.007	39698.24	0	0	0.007
555	556	556	Category C	-0.49194336	0.3359375	-0.93579102	0.27636719	-0.32641602	0.29003906	0.52	0.007	15/6/2018	15	6	2018	21:55:44	78944	0.333	21	55	44	71344	0.051269531	3.4144043	-0.39990234	0.19995117	-0.81176758	4.576416	0.20532227	0	0	0	0	0	0	0	0	0	0.92675781	0.073242188	0.3515625	-0.091796875	0.13574219	-0.1237793	0.007	39698.24	0	0	0.007
556	557	557	Category C	-0.2878418	0.27587891	-0.87597656	0.24853516	-0.33691406	0.29321289	0.52	0.007	15/6/2018	15	6	2018	21:55:44	78944	0.444	21	55	44	71344	0.051269531	3.4144043	-0.40087891	0.20092773	-0.80908203	5.638916	0.15112305	0	0	0	0	0	0	0	0	0	0.92504883	0.074951172	0.25463867	0.11303711	0.074707031	-0.066650391	0.007	39698.24	0	0	0.007
557	558	558	Category C	-0.40795898	0.35986328	-0.75585938	0.25341797	-0.33203125	0.29736328	0.53	0.007	15/6/2018	15	6	2018	21:55:44	78944	0.555	21	55	44	71344	0.051269531	3.4144043	-0.40039063	0.19995117	-0.80957031	5.5393066	0.16845703	0	0	0	0	0	0	0	0	0	0.92504883	0.074951172	0.22070313	-0.007324219	0.15966797	0.053710938	0.007	39698.24	0	0	0.007
558	559	559	Category C	-0.38378906	0.2277832	-0.57592773	0.26074219	-0.32983398	0.28344727	0.53	0.007	15/6/2018	15	6	2018	21:55:44	78944	0.666	21	55	44	71344	0.051269531	3.4144043	-0.40136719	0.19897461	-0.80957031	4.5424805	0.23583984	0	0	0	0	0	0	0	0	0	0.92529297	0.074707031	0.27978516	0.017578125	0.028564453	0.23364258	0.007	39698.24	0	0	0.007
559	560	560	Category C	-0.31176758	0.35986328	-0.89990234	0.32617188	-0.34301758	0.23168945	0.53	0.007	15/6/2018	15	6	2018	21:55:44	78944	0.777	21	55	44	71344	0.051269531	3.4144043	-0.39892578	0.19946289	-0.80981445	4.1765137	0.20336914	0	0	0	0	0	0	0	0	0	0.92456055	0.075439453	0.33740234	0.087158203	0.16015625	-0.08984375	0.007	39698.24	0	0	0.007
560	561	561	Category C	-0.52783203	0.23999023	-0.79199219	0.25952148	-0.33935547	0.28930664	0.53	0.007	15/6/2018	15	6	2018	21:55:44	78944	0.888	21	55	44	71344	0.051757813	3.4482422	-0.40014648	0.20068359	-0.81225586	4.8613281	0.13476563	0	0	0	0	0	0	0	0	0	0.92749023	0.072509766	0.18676758	-0.12744141	0.0390625	0.020263672	0.007	39698.24	0	0	0.007
561	562	562	Category C	-0.38378906	0.29980469	-0.74389648	0.27075195	-0.34057617	0.28051758	0.53	0.007	15/6/2018	15	6	2018	21:55:45	78945	0	21	55	45	71344	0.051757813	3.4482422	-0.40185547	0.20117188	-0.81103516	1.7131348	0.12060547	0	0	0	0	0	0	0	0	0	0.92724609	0.072753906	0.18408203	0.018066406	0.098388672	0.067138672	0.007	39698.24	0	0	0.007
562	563	563	Category C	-0.40795898	0.26391602	-0.7199707	0.26196289	-0.33227539	0.28833008	0.53	0.007	15/6/2018	15	6	2018	21:55:45	78945	0.09	21	55	45	71345	0.051757813	3.4482422	-0.39599609	0.20117188	-0.80834961	1.4624023	0.10888672	0	0	0	0	0	0	0	0	0	0.92236328	0.077636719	0.1628418	-0.01171875	0.0625	0.088378906	0.007	39698.24	0	0	0.007
563	564	564	Category C	-0.35986328	0.21582031	-0.83984375	0.25073242	-0.32763672	0.29418945	0.53	0.007	15/6/2018	15	6	2018	21:55:45	78945	0.181	21	55	45	71345	0.051757813	3.4482422	-0.40576172	0.20019531	-0.81811523	3.142334	0.052978516	0	0	0	0	0	0	0	0	0	0.93481445	0.065185547	0.083007813	0.045898438	0.015380859	-0.021484375	0.007	39698.24	0	0	0.007
564	565	565	Category C	-0.3359375	0.2277832	-1.0439453	0.21606445	-0.30712891	0.32519531	0.53	0.007	15/6/2018	15	6	2018	21:55:45	78945	0.272	21	55	45	71345	0.051757813	3.4482422	-0.39892578	0.19995117	-0.8203125	6.6882324	0.23388672	0	0	0	0	0	0	0	0	0	0.93383789	0.066162109	0.31445313	0.062988281	0.027587891	-0.22338867	0.007	39698.24	0	0	0.007
565	566	566	Category C	-0.19189453	0.20385742	-0.45581055	0.2331543	-0.3137207	0.32543945	0.53	0.007	15/6/2018	15	6	2018	21:55:45	78945	0.363	21	55	45	71345	0.051757813	3.4482422	-0.40380859	0.20117188	-0.82080078	8.2116699	0.42211914	0	0	0	0	0	0	0	0	0	0.93676758	0.063232422	0.57958984	0.21191406	0.002441406	0.36499023	0.007	39698.24	0	0	0.007
566	567	567	Category C	-0.53979492	0.20385742	-1.0197754	0.21777344	-0.30810547	0.33105469	0.53	0.007	15/6/2018	15	6	2018	21:55:45	78945	0.454	21	55	45	71345	0.051757813	3.4482422	-0.40185547	0.20141602	-0.81958008	10.776367	0.24291992	0	0	0	0	0	0	0	0	0	0.93481445	0.065185547	0.34008789	-0.13769531	0.002197266	-0.19995117	0.007	39698.24	0	0	0.007
567	568	568	Category C	-0.2878418	0.31176758	-0.82788086	0.13842773	-0.30200195	0.36450195	0.54	0.007	15/6/2018	15	6	2018	21:55:45	78945	0.545	21	55	45	71345	0.051757813	3.4482422	-0.40112305	0.20166016	-0.81689453	10.816406	0.15820313	0	0	0	0	0	0	0	0	0	0.93212891	0.067871094	0.23413086	0.11328125	0.10986328	-0.010742188	0.007	39698.24	0	0	0.007
568	569	569	Category C	-0.39599609	0.23999023	-0.97192383	0.18139648	-0.30493164	0.34570313	0.54	0.007	15/6/2018	15	6	2018	21:55:45	78945	0.636	21	55	45	71345	0.051757813	3.4482422	-0.40112305	0.20043945	-0.81958008	9.6142578	0.15722656	0	0	0	0	0	0	0	0	0	0.93408203	0.065917969	0.19677734	0.005126953	0.039306641	-0.15209961	0.007	39698.24	0	0	0.007
569	570	570	Category C	-0.27587891	0.21582031	-0.89990234	0.15576172	-0.31274414	0.35693359	0.54	0.007	15/6/2018	15	6	2018	21:55:45	78945	0.727	21	55	45	71345	0.051757813	3.4482422	-0.39941406	0.20166016	-0.82250977	10.194336	0.14648438	0	0	0	0	0	0	0	0	0	0.93652344	0.063476563	0.21484375	0.12353516	0.013916016	-0.077148438	0.007	39698.24	0	0	0.007
570	571	571	Category C	-0.52783203	0.27587891	-0.88793945	0.1953125	-0.31225586	0.32958984	0.54	0.007	15/6/2018	15	6	2018	21:55:45	78945	0.818	21	55	45	71345	0.051757813	3.4482422	-0.3972168	0.20239258	-0.8215332	9.8669434	0.16381836	0	0	0	0	0	0	0	0	0	0.93457031	0.065429688	0.27026367	-0.13037109	0.073242188	-0.066162109	0.007	39698.24	0	0	0.007
571	572	572	Category C	-0.26391602	0.15576172	-0.7199707	0.265625	-0.29248047	0.3125	0.54	0.007	15/6/2018	15	6	2018	21:55:45	78945	0.909	21	55	45	71345	0.051757813	3.4482422	-0.39819336	0.19921875	-0.82373047	7.2773438	0.17529297	0	0	0	0	0	0	0	0	0	0.9362793	0.063720703	0.28173828	0.13427734	-0.043457031	0.10375977	0.007	39698.24	0	0	0.007
572	573	573	Category C	-0.70776367	0.23999023	-1.1279297	0.33691406	-0.27856445	0.27636719	0.54	0.007	15/6/2018	15	6	2018	21:55:46	78946	0	21	55	46	71346	0.051757813	3.4482422	-0.39892578	0.20141602	-0.82617188	6.3903809	0.43310547	0	0	0	0	0	0	0	0	0	0.93945313	0.060546875	0.64868164	-0.30859375	0.038330078	-0.30151367	0.007	39698.24	0	0	0.007
573	574	574	Category C	-0.13183594	0.21582031	-0.80395508	0.27612305	-0.26464844	0.33349609	0.54	0.007	15/6/2018	15	6	2018	21:55:46	78946	0.1	21	55	46	71346	0.051757813	3.4482422	-0.39746094	0.20043945	-0.82397461	6.2180176	0.2668457	0	0	0	0	0	0	0	0	0	0.93652344	0.063476563	0.30102539	0.265625	0.015136719	0.020019531	0.007	39698.24	0	0	0.007
574	575	575	Category C	-0.59985352	0.083984375	-0.81591797	0.3125	-0.28686523	0.29467773	0.54	0.007	15/6/2018	15	6	2018	21:55:46	78946	0.2	21	55	46	71346	0.051757813	3.4482422	-0.39550781	0.19897461	-0.81958008	2.6853027	0.234375	0	0	0	0	0	0	0	0	0	0.93164063	0.068359375	0.32299805	-0.20410156	-0.11499023	0.003662109	0.007	39698.24	0	0	0.007
575	576	576	Category C	-0.49194336	0.23999023	-0.87597656	0.24047852	-0.28564453	0.33911133	0.54	0.007	15/6/2018	15	6	2018	21:55:46	78946	0.3	21	55	46	71346	0.051757813	3.4482422	-0.39428711	0.19946289	-0.82299805	1.1828613	0.11791992	0	0	0	0	0	0	0	0	0	0.93432617	0.065673828	0.19042969	-0.097412109	0.040283203	-0.052734375	0.007	39698.24	0	0	0.007
576	577	577	Category C	-0.39599609	0.20385742	-0.98388672	0.22949219	-0.28320313	0.34814453	0.54	0.007	15/6/2018	15	6	2018	21:55:46	78946	0.4	21	55	46	71346	0.051757813	3.4482422	-0.39428711	0.19726563	-0.82250977	2.7282715	0.16137695	0	0	0	0	0	0	0	0	0	0.93334961	0.066650391	0.16943359	-0.001464844	0.006347656	-0.16113281	0.007	39698.24	0	0	0.007
577	578	578	Category C	-0.38378906	0.2878418	-0.51586914	0.24267578	-0.30419922	0.33203125	0.55	0.007	15/6/2018	15	6	2018	21:55:46	78946	0.5	21	55	46	71346	0.051757813	3.4482422	-0.39941406	0.19873047	-0.82299805	2.0541992	0.32006836	0	0	0	0	0	0	0	0	0	0.9362793	0.063720703	0.41210938	0.015625	0.088867188	0.30712891	0.007	39698.24	0	0	0.007
578	579	579	Category C	-0.50390625	0.023925781	-0.83984375	0.2734375	-0.25927734	0.33447266	0.55	0.007	15/6/2018	15	6	2018	21:55:46	78946	0.6	21	55	46	71346	0.051757813	3.4482422	-0.40136719	0.19897461	-0.82104492	2.2075195	0.20361328	0	0	0	0	0	0	0	0	0	0.93530273	0.064697266	0.29614258	-0.10229492	-0.17504883	-0.018554688	0.007	39698.24	0	0	0.007
579	580	580	Category C	-0.47998047	0.25195313	-0.73193359	0.34106445	-0.24853516	0.29907227	0.55	0.007	15/6/2018	15	6	2018	21:55:46	78946	0.7	21	55	46	71346	0.051757813	3.4482422	-0.40014648	0.19750977	-0.81542969	3.1906738	0.12744141	0	0	0	0	0	0	0	0	0	0.9296875	0.0703125	0.21728516	-0.079589844	0.054199219	0.083496094	0.007	39698.24	0	0	0.007
580	581	581	Category C	-0.32397461	-0.035888672	-0.7199707	0.34179688	-0.2434082	0.29614258	0.55	0.007	15/6/2018	15	6	2018	21:55:46	78946	0.8	21	55	46	71346	0.051757813	3.4482422	-0.40478516	0.1953125	-0.81689453	2.0688477	0.26342773	0	0	0	0	0	0	0	0	0	0.93237305	0.067626953	0.40917969	0.080810547	-0.23120117	0.096923828	0.007	39698.24	0	0	0.007
581	582	582	Category C	-0.73193359	0.25195313	-1.0078125	0.29589844	-0.25	0.32617188	0.55	0.007	15/6/2018	15	6	2018	21:55:46	78946	0.9	21	55	46	71346	0.051757813	3.4482422	-0.40673828	0.19287109	-0.81762695	0.77392578	0.38110352	0	0	0	0	0	0	0	0	0	0.93359375	0.06640625	0.57373047	-0.32495117	0.058837891	-0.18994141	0.007	39698.24	0	0	0.007
582	583	583	Category C	-0.49194336	0.16796875	-0.75585938	0.25976563	-0.25610352	0.34912109	0.55	0.007	15/6/2018	15	6	2018	21:55:47	78947	0	21	55	47	71347	0.051757813	3.4482422	-0.40576172	0.19213867	-0.81616211	3.9758301	0.10791016	0	0	0	0	0	0	0	0	0	0.93164063	0.068359375	0.1706543	-0.0859375	-0.024169922	0.060302734	0.007	39698.24	0	0	0.007
583	584	584	Category C	-0.21582031	0.15576172	-0.61181641	0.30737305	-0.26147461	0.31005859	0.55	0.007	15/6/2018	15	6	2018	21:55:47	78947	0.1	21	55	47	71347	0.051757813	3.4482422	-0.40917969	0.19067383	-0.82080078	7.484375	0.28710938	0	0	0	0	0	0	0	0	0	0.93701172	0.062988281	0.43774414	0.19335938	-0.034912109	0.20898438	0.007	39698.24	0	0	0.007
584	585	585	Category C	-0.3359375	0.083984375	-0.76782227	0.35571289	-0.2421875	0.28857422	0.55	0.007	15/6/2018	15	6	2018	21:55:47	78947	0.2	21	55	47	71347	0.051757813	3.4482422	-0.40893555	0.18969727	-0.81811523	6.9067383	0.13818359	0	0	0	0	0	0	0	0	0	0.93408203	0.065917969	0.22924805	0.072998047	-0.10571289	0.050292969	0.007	39698.24	0	0	0.007
585	586	586	Category C	-0.37182617	0.16796875	-0.83984375	0.27758789	-0.2565918	0.34570313	0.55	0.007	15/6/2018	15	6	2018	21:55:47	78947	0.3	21	55	47	71347	0.051757813	3.4482422	-0.41064453	0.1875	-0.8190918	4.9804688	0.048095703	0	0	0	0	0	0	0	0	0	0.93530273	0.064697266	0.079101563	0.038818359	-0.01953125	-0.020507813	0.007	39698.24	0	0	0.007
586	587	587	Category C	-0.74389648	0.13183594	-1.1638184	0.28271484	-0.25341797	0.33276367	0.55	0.007	15/6/2018	15	6	2018	21:55:47	78947	0.4	21	55	47	71347	0.051757813	3.4482422	-0.41381836	0.18554688	-0.82299805	5.5610352	0.47705078	0	0	0	0	0	0	0	0	0	0.93994141	0.060058594	0.72412109	-0.32983398	-0.053710938	-0.34057617	0.007	39698.24	0	0	0.007
587	588	588	Category C	-0.44384766	0.083984375	-0.95996094	0.29663086	-0.2487793	0.31982422	0.56	0.007	15/6/2018	15	6	2018	21:55:47	78947	0.5	21	55	47	71347	0.051757813	3.4482422	-0.41796875	0.18432617	-0.82592773	5.7070313	0.16918945	0	0	0	0	0	0	0	0	0	0.94384766	0.056152344	0.26000977	-0.025634766	-0.1003418	-0.13378906	0.007	39698.24	0	0	0.007
588	589	589	Category C	-0.20385742	0.13183594	-0.59985352	0.32104492	-0.26293945	0.30029297	0.56	0.007	15/6/2018	15	6	2018	21:55:47	78947	0.6	21	55	47	71347	0.051757813	3.4482422	-0.41918945	0.18359375	-0.82592773	3.0007324	0.31640625	0	0	0	0	0	0	0	0	0	0.9440918	0.055908203	0.49316406	0.21533203	-0.051757813	0.22607422	0.007	39698.24	0	0	0.007
589	590	590	Category C	-0.53979492	0.15576172	-0.70776367	0.35473633	-0.25439453	0.28344727	0.56	0.007	15/6/2018	15	6	2018	21:55:47	78947	0.7	21	55	47	71347	0.051757813	3.4482422	-0.42016602	0.18041992	-0.82543945	2.5744629	0.16943359	0	0	0	0	0	0	0	0	0	0.94384766	0.056152344	0.26220703	-0.11938477	-0.024658203	0.11767578	0.007	39698.24	0	0	0.007
590	591	591	Category C	-0.31176758	-0.011962891	-0.74389648	0.32080078	-0.24707031	0.30859375	0.56	0.007	15/6/2018	15	6	2018	21:55:47	78947	0.8	21	55	47	71347	0.051757813	3.4482422	-0.421875	0.17944336	-0.82495117	5.1057129	0.23535156	0	0	0	0	0	0	0	0	0	0.94384766	0.056152344	0.3828125	0.11010742	-0.19140625	0.081054688	0.007	39698.24	0	0	0.007
591	592	592	Category C	-0.46777344	0.35986328	-0.80395508	0.26733398	-0.26513672	0.32910156	0.56	0.007	15/6/2018	15	6	2018	21:55:47	78947	0.9	21	55	47	71347	0.051757813	3.4482422	-0.42358398	0.17797852	-0.82543945	6.0615234	0.18823242	0	0	0	0	0	0	0	0	0	0.94482422	0.055175781	0.24755859	-0.043945313	0.18164063	0.021484375	0.007	39698.24	0	0	0.007
592	593	593	Category C	-0.40795898	0.095947266	-0.87597656	0.2800293	-0.24975586	0.33447266	0.56	0.007	15/6/2018	15	6	2018	21:55:48	78948	0	21	55	48	71348	0.051757813	3.4482422	-0.4284668	0.17382813	-0.83007813	2.8520508	0.092529297	0	0	0	0	0	0	0	0	0	0.95019531	0.049804688	0.14428711	0.020507813	-0.077880859	-0.045654297	0.007	39698.24	0	0	0.007
593	594	594	Category C	-0.34790039	0.047851563	-0.83984375	0.29248047	-0.26342773	0.31665039	0.56	0.007	15/6/2018	15	6	2018	21:55:48	78948	0.111	21	55	48	71348	0.051757813	3.4482422	-0.42504883	0.17431641	-0.82861328	0.28125	0.14868164	0	0	0	0	0	0	0	0	0	0.94750977	0.052490234	0.21484375	0.077148438	-0.12646484	-0.010986328	0.007	39698.24	0	0	0.007
594	595	595	Category C	-0.43188477	0.17993164	-0.83984375	0.28759766	-0.25537109	0.33203125	0.56	0.007	15/6/2018	15	6	2018	21:55:48	78948	0.222	21	55	48	71348	0.051757813	3.4482422	-0.42871094	0.16918945	-0.828125	0.64892578	0.015869141	0	0	0	0	0	0	0	0	0	0.94775391	0.052246094	0.025146484	-0.002929688	0.010498047	-0.011474609	0.007	39698.24	0	0	0.007
595	596	596	Category C	-0.49194336	0.21582031	-0.68383789	0.2734375	-0.26904297	0.328125	0.56	0.007	15/6/2018	15	6	2018	21:55:48	78948	0.333	21	55	48	71348	0.051757813	3.4482422	-0.42919922	0.16845703	-0.82666016	2.4975586	0.16308594	0	0	0	0	0	0	0	0	0	0.9465332	0.053466797	0.25268555	-0.0625	0.047119141	0.14282227	0.007	39698.24	0	0	0.007
596	597	597	Category C	-0.34790039	0.10791016	-0.77978516	0.28417969	-0.2590332	0.32763672	0.56	0.007	15/6/2018	15	6	2018	21:55:48	78948	0.444	21	55	48	71348	0.051757813	3.4482422	-0.43066406	0.16577148	-0.82666016	5.3862305	0.11132813	0	0	0	0	0	0	0	0	0	0.94677734	0.053222656	0.1875	0.082763672	-0.057861328	0.046875	0.007	39698.24	0	0	0.007
597	598	598	Category C	-0.31176758	0.14379883	-0.69580078	0.27270508	-0.26513672	0.33740234	0.57	0.007	15/6/2018	15	6	2018	21:55:48	78948	0.555	21	55	48	71348	0.051757813	3.4482422	-0.43286133	0.16381836	-0.82739258	3.9526367	0.17993164	0	0	0	0	0	0	0	0	0	0.94799805	0.052001953	0.27294922	0.12109375	-0.020019531	0.1315918	0.007	39698.24	0	0	0.007
598	599	599	Category C	-0.43188477	0.16796875	-0.94799805	0.27246094	-0.26879883	0.32519531	0.57	0.007	15/6/2018	15	6	2018	21:55:48	78948	0.666	21	55	48	71348	0.051513672	3.3789551	-0.43261719	0.16333008	-0.82617188	0.59204102	0.12158203	0	0	0	0	0	0	0	0	0	0.94702148	0.052978516	0.12695313	0.000732422	0.004394531	-0.12158203	0.007	39698.24	0	0	0.007
599	600	600	Category C	-0.38378906	0.27587891	-0.99584961	0.20947266	-0.28735352	0.35058594	0.57	0.007	15/6/2018	15	6	2018	21:55:48	78948	0.777	21	55	48	71348	0.051513672	3.3789551	-0.43237305	0.16235352	-0.82788086	1.0251465	0.20825195	0	0	0	0	0	0	0	0	0	0.94799805	0.052001953	0.32983398	0.048583984	0.11328125	-0.16772461	0.007	39698.24	0	0	0.007
600	601	601	Category C	-0.49194336	0.21582031	-0.83984375	0.23486328	-0.29614258	0.33496094	0.57	0.007	15/6/2018	15	6	2018	21:55:48	78948	0.888	21	55	48	71348	0.051513672	3.3789551	-0.43310547	0.15917969	-0.8269043	0.36474609	0.082275391	0	0	0	0	0	0	0	0	0	0.94702148	0.052978516	0.12792969	-0.05859375	0.056396484	-0.012695313	0.007	39698.24	0	0	0.007
601	602	602	Category C	-0.083984375	0.19189453	-0.57592773	0.296875	-0.27514648	0.30029297	0.57	0.007	15/6/2018	15	6	2018	21:55:49	78949	0	21	55	49	71348	0.051513672	3.3789551	-0.43017578	0.15795898	-0.82763672	1.0996094	0.42944336	0	0	0	0	0	0	0	0	0	0.94628906	0.053710938	0.63208008	0.34619141	0.033691406	0.25170898	0.007	39698.24	0	0	0.007
602	603	603	Category C	-0.85180664	0.15576172	-1.2597656	0.31420898	-0.26147461	0.3112793	0.57	0.007	15/6/2018	15	6	2018	21:55:49	78949	0.1	21	55	49	71349	0.051513672	3.3789551	-0.43212891	0.15649414	-0.83129883	0.30615234	0.59936523	0	0	0	0	0	0	0	0	0	0.94995117	0.050048828	0.84863281	-0.41943359	-0.000732422	-0.42822266	0.007	39698.24	0	0	0.007
603	604	604	Category C	-0.023925781	0.14379883	-0.93579102	0.26782227	-0.26245117	0.34228516	0.57	0.007	15/6/2018	15	6	2018	21:55:49	78949	0.2	21	55	49	71349	0.051513672	3.3789551	-0.43066406	0.15551758	-0.83081055	0.17260742	0.42016602	0	0	0	0	0	0	0	0	0	0.94873047	0.051269531	0.5234375	0.40673828	-0.01171875	-0.10473633	0.007	39698.24	0	0	0.007
604	605	605	Category C	-0.58789063	0.17993164	-0.97192383	0.29272461	-0.28466797	0.3034668	0.57	0.007	15/6/2018	15	6	2018	21:55:49	78949	0.3	21	55	49	71349	0.051513672	3.3789551	-0.43066406	0.15429688	-0.83032227	0.25708008	0.21289063	0	0	0	0	0	0	0	0	0	0.94799805	0.052001953	0.32421875	-0.15698242	0.025390625	-0.14135742	0.007	39698.24	0	0	0.007
605	606	606	Category C	-0.41992188	0.20385742	-0.86376953	0.2265625	-0.28173828	0.33984375	0.57	0.007	15/6/2018	15	6	2018	21:55:49	78949	0.4	21	55	49	71349	0.051513672	3.3789551	-0.43237305	0.15209961	-0.83105469	0.22412109	0.062255859	0	0	0	0	0	0	0	0	0	0.94921875	0.05078125	0.096679688	0.012451172	0.051513672	-0.032470703	0.007	39698.24	0	0	0.007
606	607	607	Category C	-0.27587891	0.21582031	-0.68383789	0.26708984	-0.28735352	0.33178711	0.57	0.007	15/6/2018	15	6	2018	21:55:49	78949	0.5	21	55	49	71349	0.051513672	3.3789551	-0.43530273	0.15258789	-0.83740234	1.2211914	0.23022461	0	0	0	0	0	0	0	0	0	0.95605469	0.043945313	0.37597656	0.15942383	0.062988281	0.15356445	0.007	39698.24	0	0	0.007
607	608	608	Category C	-0.45581055	0.16796875	-0.93579102	0.27319336	-0.28686523	0.3046875	0.58	0.007	15/6/2018	15	6	2018	21:55:49	78949	0.6	21	55	49	71349	0.051513672	3.3789551	-0.43481445	0.15161133	-0.83520508	1.7370605	0.10375977	0	0	0	0	0	0	0	0	0	0.95385742	0.046142578	0.13745117	-0.020751953	0.016113281	-0.1003418	0.007	39698.24	0	0	0.007
608	609	609	Category C	-0.44384766	0.19189453	-0.98388672	0.27124023	-0.28564453	0.32397461	0.58	0.007	15/6/2018	15	6	2018	21:55:49	78949	0.7	21	55	49	71349	0.051513672	3.3789551	-0.43505859	0.14916992	-0.83496094	0.32836914	0.1550293	0	0	0	0	0	0	0	0	0	0.95336914	0.046630859	0.19995117	-0.008544922	0.042480469	-0.14868164	0.007	39698.24	0	0	0.007
609	610	610	Category C	-0.16796875	0.21582031	-0.671875	0.28100586	-0.27368164	0.3190918	0.58	0.007	15/6/2018	15	6	2018	21:55:49	78949	0.8	21	55	49	71349	0.051513672	3.3789551	-0.43481445	0.14868164	-0.83154297	1.0297852	0.31835938	0	0	0	0	0	0	0	0	0	0.95019531	0.049804688	0.49389648	0.2668457	0.066894531	0.15966797	0.007	39698.24	0	0	0.007
610	611	611	Category C	-0.50390625	-0.011962891	-1.0678711	0.24780273	-0.26806641	0.35058594	0.58	0.007	15/6/2018	15	6	2018	21:55:49	78949	0.9	21	55	49	71349	0.051513672	3.3789551	-0.43603516	0.14819336	-0.8293457	0.890625	0.29516602	0	0	0	0	0	0	0	0	0	0.94848633	0.051513672	0.46655273	-0.067626953	-0.16015625	-0.23828125	0.007	39698.24	0	0	0.007
611	612	612	Category C	-0.38378906	0.25195313	-0.97192383	0.19067383	-0.28222656	0.36010742	0.58	0.007	15/6/2018	15	6	2018	21:55:50	78950	0	21	55	50	71349	0.051513672	3.3789551	-0.43359375	0.14599609	-0.83007813	0.81738281	0.18383789	0	0	0	0	0	0	0	0	0	0.94775391	0.052246094	0.29760742	0.049804688	0.10595703	-0.14160156	0.007	39698.24	0	0	0.007
612	613	613	Category C	-0.2878418	0.14379883	-0.59985352	0.25830078	-0.2578125	0.34399414	0.58	0.007	15/6/2018	15	6	2018	21:55:50	78950	0.1	21	55	50	71350	0.051513672	3.3789551	-0.43408203	0.14599609	-0.83227539	2.6435547	0.2746582	0	0	0	0	0	0	0	0	0	0.94995117	0.050048828	0.38110352	0.14624023	-0.002197266	0.23242188	0.007	39698.24	0	0	0.007
613	614	614	Category C	-0.17993164	0.16796875	-0.45581055	0.32568359	-0.26464844	0.28955078	0.58	0.007	15/6/2018	15	6	2018	21:55:50	78950	0.2	21	55	50	71350	0.051513672	3.3789551	-0.43017578	0.14501953	-0.8293457	3.8591309	0.45019531	0	0	0	0	0	0	0	0	0	0.94555664	0.054443359	0.64672852	0.25024414	0.022705078	0.37353516	0.007	39698.24	0	0	0.007
614	615	615	Category C	-0.2878418	0.095947266	-1.0319824	0.37280273	-0.24438477	0.26660156	0.58	0.007	15/6/2018	15	6	2018	21:55:50	78950	0.3	21	55	50	71350	0.051513672	3.3789551	-0.43334961	0.14404297	-0.83081055	3.5666504	0.25268555	0	0	0	0	0	0	0	0	0	0.94824219	0.051757813	0.39453125	0.14550781	-0.048095703	-0.20092773	0.007	39698.24	0	0	0.007
615	616	616	Category C	-0.37182617	0.083984375	-0.79199219	0.27246094	-0.24780273	0.35083008	0.58	0.007	15/6/2018	15	6	2018	21:55:50	78950	0.4	21	55	50	71350	0.051513672	3.3789551	-0.4296875	0.14453125	-0.83154297	4.9748535	0.092773438	0	0	0	0	0	0	0	0	0	0.94702148	0.052978516	0.15820313	0.057861328	-0.060546875	0.039550781	0.007	39698.24	0	0	0.007
616	617	617	Category C	-0.73193359	0.19189453	-0.99584961	0.28344727	-0.26220703	0.33374023	0.58	0.007	15/6/2018	15	6	2018	21:55:50	78950	0.5	21	55	50	71350	0.051513672	3.3789551	-0.43017578	0.14355469	-0.83349609	3.375	0.34570313	0	0	0	0	0	0	0	0	0	0.94897461	0.051025391	0.51171875	-0.30151367	0.048095703	-0.16210938	0.007	39698.24	0	0	0.007
617	618	618	Category C	-0.59985352	0.19189453	-0.7199707	0.3034668	-0.26831055	0.30883789	0.59	0.007	15/6/2018	15	6	2018	21:55:50	78950	0.6	21	55	50	71350	0.051513672	3.3789551	-0.42773438	0.14404297	-0.82958984	1.5219727	0.20947266	0	0	0	0	0	0	0	0	0	0.94433594	0.055664063	0.3293457	-0.171875	0.047851563	0.10961914	0.007	39698.24	0	0	0.007
618	619	619	Category C	-0.40795898	0.095947266	-0.45581055	0.36279297	-0.25732422	0.27246094	0.59	0.007	15/6/2018	15	6	2018	21:55:50	78950	0.7	21	55	50	71350	0.051513672	3.3789551	-0.42749023	0.14111328	-0.83276367	3.4067383	0.38012695	0	0	0	0	0	0	0	0	0	0.94677734	0.053222656	0.44189453	0.01953125	-0.045166016	0.37695313	0.007	39698.24	0	0	0.007
619	620	620	Category C	-0.59985352	0.071777344	-0.73193359	0.38696289	-0.22900391	0.26831055	0.59	0.007	15/6/2018	15	6	2018	21:55:50	78950	0.8	21	55	50	71350	0.051513672	3.3789551	-0.42602539	0.14404297	-0.83251953	3.4770508	0.21337891	0	0	0	0	0	0	0	0	0	0.94628906	0.053710938	0.34667969	-0.17382813	-0.072265625	0.10058594	0.007	39698.24	0	0	0.007
620	621	621	Category C	-0.6237793	0.11987305	-0.92382813	0.37768555	-0.23413086	0.27392578	0.59	0.007	15/6/2018	15	6	2018	21:55:50	78950	0.9	21	55	50	71350	0.051513672	3.3789551	-0.42797852	0.14282227	-0.83813477	2.3024902	0.21459961	0	0	0	0	0	0	0	0	0	0.9519043	0.048095703	0.30419922	-0.19555664	-0.022949219	-0.085449219	0.007	39698.24	0	0	0.007
621	622	622	Category C	-0.40795898	0.16796875	-0.75585938	0.31811523	-0.2277832	0.32104492	0.59	0.007	15/6/2018	15	6	2018	21:55:51	78951	0	21	55	51	71350	0.051513672	3.3789551	-0.4296875	0.14672852	-0.83984375	2.3989258	0.089355469	0	0	0	0	0	0	0	0	0	0.95483398	0.045166016	0.12695313	0.021728516	0.020996094	0.083984375	0.007	39698.24	0	0	0.007
622	623	623	Category C	-0.70776367	0.10791016	-1.1037598	0.30639648	-0.24194336	0.3203125	0.59	0.007	15/6/2018	15	6	2018	21:55:51	78951	0.1	21	55	51	71351	0.051513672	3.3789551	-0.42163086	0.14599609	-0.83520508	2.869873	0.39404297	0	0	0	0	0	0	0	0	0	0.94677734	0.053222656	0.59277344	-0.28588867	-0.038085938	-0.26831055	0.007	39698.24	0	0	0.007
623	624	624	Category C	-0.39599609	0.15576172	-0.70776367	0.31567383	-0.23999023	0.31689453	0.59	0.007	15/6/2018	15	6	2018	21:55:51	78951	0.2	21	55	51	71351	0.051513672	3.3789551	-0.41821289	0.14624023	-0.8347168	0.099365234	0.12939453	0	0	0	0	0	0	0	0	0	0.94506836	0.054931641	0.15869141	0.022216797	0.009277344	0.12695313	0.007	39698.24	0	0	0.007
624	625	625	Category C	-0.51586914	0.047851563	-0.91186523	0.38793945	-0.21850586	0.27246094	0.59	0.007	15/6/2018	15	6	2018	21:55:51	78951	0.3	21	55	51	71351	0.051513672	3.3789551	-0.42114258	0.14770508	-0.83813477	1.4401855	0.15600586	0	0	0	0	0	0	0	0	0	0.94970703	0.050292969	0.26806641	-0.094482422	-0.099853516	-0.073486328	0.007	39698.24	0	0	0.007
625	626	626	Category C	-0.52783203	0.10791016	-0.93579102	0.35351563	-0.22607422	0.2956543	0.59	0.007	15/6/2018	15	6	2018	21:55:51	78951	0.4	21	55	51	71351	0.051513672	3.3789551	-0.421875	0.14941406	-0.83691406	0.98706055	0.15039063	0	0	0	0	0	0	0	0	0	0.94897461	0.051025391	0.24609375	-0.10571289	-0.041503906	-0.098632813	0.007	39698.24	0	0	0.007
626	627	627	Category C	-0.75585938	0.10791016	-0.94799805	0.35473633	-0.21313477	0.30200195	0.59	0.007	15/6/2018	15	6	2018	21:55:51	78951	0.5	21	55	51	71351	0.051513672	3.3789551	-0.41967773	0.1496582	-0.8359375	2.5683594	0.35644531	0	0	0	0	0	0	0	0	0	0.94750977	0.052490234	0.48974609	-0.3359375	-0.041748047	-0.11181641	0.007	39698.24	0	0	0.007
627	628	628	Category C	-0.40795898	0.16796875	-0.74389648	0.35083008	-0.22387695	0.29663086	0	0.007	15/6/2018	15	6	2018	21:55:51	78951	0.6	21	55	51	71351	0.051513672	3.3789551	-0.41723633	0.15039063	-0.83520508	5.2072754	0.093261719	0	0	0	0	0	0	0	0	0	0.94555664	0.054443359	0.11791992	0.009277344	0.017333984	0.091308594	0.007	39698.24	0	0	0.007
628	629	629	Category C	-0.47998047	0	-0.86376953	0.39526367	-0.24291992	0.24804688	0	0.007	15/6/2018	15	6	2018	21:55:51	78951	0.7	21	55	51	71351	0.051513672	3.3789551	-0.41674805	0.15161133	-0.83544922	6.8962402	0.16650391	0	0	0	0	0	0	0	0	0	0.94604492	0.053955078	0.24267578	-0.062988281	-0.15161133	-0.028076172	0.007	39698.24	0	0	0.007
629	630	630	Category C	-0.61181641	0.13183594	-0.89990234	0.36328125	-0.24072266	0.27539063	0	0.007	15/6/2018	15	6	2018	21:55:51	78951	0.8	21	55	51	71351	0.051513672	3.3789551	-0.41845703	0.15136719	-0.83886719	5.5366211	0.20361328	0	0	0	0	0	0	0	0	0	0.94946289	0.050537109	0.27368164	-0.19311523	-0.01953125	-0.060791016	0.007	39698.24	0	0	0.007
630	631	631	Category C	-0.50390625	0.10791016	-0.81591797	0.34350586	-0.22753906	0.30639648	0	0.007	15/6/2018	15	6	2018	21:55:51	78951	0.9	21	55	51	71351	0.051513672	3.3789551	-0.41577148	0.15185547	-0.8371582	4.5480957	0.10058594	0	0	0	0	0	0	0	0	0	0.94677734	0.053222656	0.15332031	-0.087890625	-0.043945313	0.021240234	0.007	39698.24	0	0	0.007
631	632	632	Category C	-0.73193359	-0.011962891	-1.0197754	0.33666992	-0.22558594	0.31542969	0	0.007	15/6/2018	15	6	2018	21:55:52	78952	0	21	55	52	71351	0.051513672	3.3789551	-0.41723633	0.15332031	-0.83740234	3.8337402	0.39916992	0	0	0	0	0	0	0	0	0	0.94824219	0.051757813	0.66186523	-0.31445313	-0.1652832	-0.18212891	0.007	39698.24	0	0	0.007
632	633	633	Category C	-0.16796875	0.10791016	-0.55175781	0.33422852	-0.25976563	0.29467773	0	0.007	15/6/2018	15	6	2018	21:55:52	78952	0.1	21	55	52	71352	0.051513672	3.3789551	-0.41577148	0.15185547	-0.83740234	0.59008789	0.38085938	0	0	0	0	0	0	0	0	0	0.94726563	0.052734375	0.57763672	0.24780273	-0.043945313	0.28564453	0.007	39698.24	0	0	0.007
633	634	634	Category C	-0.58789063	0.13183594	-0.7199707	0.37304688	-0.25854492	0.25732422	0	0.007	15/6/2018	15	6	2018	21:55:52	78952	0.2	21	55	52	71352	0.051513672	3.3789551	-0.41601563	0.15356445	-0.83837891	2.8342285	0.2097168	0	0	0	0	0	0	0	0	0	0.94848633	0.051513672	0.31201172	-0.17163086	-0.021728516	0.1184082	0.007	39698.24	0	0	0.007
634	635	635	Category C	-0.34790039	0.023925781	-0.69580078	0.35571289	-0.23925781	0.30273438	0	0.007	15/6/2018	15	6	2018	21:55:52	78952	0.3	21	55	52	71352	0.051513672	3.3789551	-0.4152832	0.15380859	-0.84033203	5.1235352	0.20581055	0	0	0	0	0	0	0	0	0	0.94995117	0.050048828	0.34228516	0.067382813	-0.12988281	0.14453125	0.007	39698.24	0	0	0.007
635	636	636	Category C	-0.59985352	0.13183594	-0.92382813	0.34057617	-0.22583008	0.3034668	0	0.007	15/6/2018	15	6	2018	21:55:52	78952	0.4	21	55	52	71352	0.051513672	3.3789551	-0.41430664	0.15356445	-0.84106445	3.4553223	0.20410156	0	0	0	0	0	0	0	0	0	0.95019531	0.049804688	0.28979492	-0.18530273	-0.021728516	-0.082519531	0.007	39698.24	0	0	0.007
636	637	637	Category C	-0.47998047	0.11987305	-0.93579102	0.31005859	-0.23144531	0.34106445	0.01	0.007	15/6/2018	15	6	2018	21:55:52	78952	0.5	21	55	52	71352	0.051757813	3.4514648	-0.41113281	0.15332031	-0.84057617	2.2375488	0.12182617	0	0	0	0	0	0	0	0	0	0.94824219	0.051757813	0.19726563	-0.068603516	-0.033447266	-0.094970703	0.007	39698.24	0	0	0.007
637	638	638	Category C	-0.38378906	0.31176758	-0.671875	0.27441406	-0.26831055	0.328125	0.01	0.007	15/6/2018	15	6	2018	21:55:52	78952	0.6	21	55	52	71352	0.051757813	3.4514648	-0.41186523	0.15429688	-0.84228516	3.1772461	0.23364258	0	0	0	0	0	0	0	0	0	0.95019531	0.049804688	0.35595703	0.028076172	0.15722656	0.17041016	0.007	39698.24	0	0	0.007
638	639	639	Category C	-0.35986328	0.15576172	-0.70776367	0.26391602	-0.27319336	0.32788086	0.01	0.007	15/6/2018	15	6	2018	21:55:52	78952	0.7	21	55	52	71352	0.051757813	3.4514648	-0.41064453	0.15429688	-0.84350586	2.1730957	0.14501953	0	0	0	0	0	0	0	0	0	0.95092773	0.049072266	0.18823242	0.05078125	0.001220703	0.13574219	0.007	39698.24	0	0	0.007
639	640	640	Category C	-0.37182617	0.10791016	-0.81591797	0.28759766	-0.27587891	0.31323242	0.01	0.007	15/6/2018	15	6	2018	21:55:52	78952	0.8	21	55	52	71352	0.051757813	3.4514648	-0.41040039	0.15283203	-0.84375	1.2351074	0.065673828	0	0	0	0	0	0	0	0	0	0.95068359	0.049316406	0.11181641	0.038574219	-0.044921875	0.027832031	0.007	39698.24	0	0	0.007
640	641	641	Category C	-0.29980469	0.13183594	-0.86376953	0.23681641	-0.26733398	0.34350586	0.01	0.007	15/6/2018	15	6	2018	21:55:52	78952	0.9	21	55	52	71352	0.051757813	3.4514648	-0.40869141	0.15161133	-0.84106445	1.8564453	0.11303711	0	0	0	0	0	0	0	0	0	0.94750977	0.052490234	0.15136719	0.10888672	-0.019775391	-0.022460938	0.007	39698.24	0	0	0.007
641	642	642	Category C	-0.52783203	0.19189453	-1.0319824	0.21582031	-0.27001953	0.35205078	0.01	0.007	15/6/2018	15	6	2018	21:55:53	78953	0	21	55	53	71352	0.051757813	3.4514648	-0.40600586	0.15063477	-0.84155273	4.2473145	0.22949219	0	0	0	0	0	0	0	0	0	0.9465332	0.053466797	0.35302734	-0.12158203	0.041015625	-0.19018555	0.007	39698.24	0	0	0.007
642	643	643	Category C	-0.29980469	0.17993164	-0.68383789	0.19995117	-0.28100586	0.35961914	0.01	0.007	15/6/2018	15	6	2018	21:55:53	78953	0.1	21	55	53	71353	0.051757813	3.4514648	-0.40844727	0.14990234	-0.84472656	6.1789551	0.1965332	0	0	0	0	0	0	0	0	0	0.95019531	0.049804688	0.29956055	0.10864258	0.029785156	0.16088867	0.007	39698.24	0	0	0.007
643	644	644	Category C	-0.34790039	0.11987305	-0.79199219	0.25048828	-0.26391602	0.34277344	0.01	0.007	15/6/2018	15	6	2018	21:55:53	78953	0.2	21	55	53	71353	0.051757813	3.4514648	-0.40136719	0.15014648	-0.83935547	7.0375977	0.077636719	0	0	0	0	0	0	0	0	0	0.94238281	0.057617188	0.13134766	0.053466797	-0.030273438	0.047363281	0.007	39698.24	0	0	0.007
644	645	645	Category C	-0.47998047	0.059814453	-1.1037598	0.29003906	-0.23510742	0.33837891	0.01	0.007	15/6/2018	15	6	2018	21:55:53	78953	0.3	21	55	53	71353	0.051757813	3.4514648	-0.40551758	0.15014648	-0.83813477	8.590332	0.29003906	0	0	0	0	0	0	0	0	0	0.94311523	0.056884766	0.43041992	-0.07421875	-0.090332031	-0.26538086	0.007	39698.24	0	0	0.007
645	646	646	Category C	-0.41992188	0.23999023	-0.95996094	0.22143555	-0.25146484	0.35839844	0.01	0.007	15/6/2018	15	6	2018	21:55:53	78953	0.4	21	55	53	71353	0.051757813	3.4514648	-0.40185547	0.14819336	-0.8371582	13.013184	0.15405273	0	0	0	0	0	0	0	0	0	0.94042969	0.059570313	0.23217773	-0.017822266	0.091552734	-0.12255859	0.007	39698.24	0	0	0.007
646	647	647	Category C	-0.50390625	0.11987305	-0.85180664	0.24169922	-0.24072266	0.35595703	0.01	0.007	15/6/2018	15	6	2018	21:55:53	78953	0.5	21	55	53	71353	0.051757813	3.4514648	-0.40014648	0.14770508	-0.83789063	16.484619	0.1081543	0	0	0	0	0	0	0	0	0	0.94018555	0.059814453	0.14526367	-0.10351563	-0.027832031	-0.013671875	0.007	39698.24	0	0	0.007
647	648	648	Category C	-0.31176758	0.11987305	-0.80395508	0.2019043	-0.25463867	0.36303711	0.02	0.007	15/6/2018	15	6	2018	21:55:53	78953	0.6	21	55	53	71353	0.051757813	3.4514648	-0.40161133	0.14697266	-0.84179688	17.845703	0.10131836	0	0	0	0	0	0	0	0	0	0.9440918	0.055908203	0.1550293	0.08984375	-0.027099609	0.037841797	0.007	39698.24	0	0	0.007
648	649	649	Category C	-0.38378906	0.19189453	-0.70776367	0.1940918	-0.26660156	0.35766602	0.02	0.007	15/6/2018	15	6	2018	21:55:53	78953	0.7	21	55	53	71353	0.051757813	3.4514648	-0.39819336	0.14697266	-0.83837891	20.718506	0.13891602	0	0	0	0	0	0	0	0	0	0.93969727	0.060302734	0.18994141	0.014404297	0.044677734	0.13061523	0.007	39698.24	0	0	0.007
649	650	650	Category C	-0.35986328	0.19189453	-0.70776367	0.14428711	-0.2878418	0.37597656	0.02	0.007	15/6/2018	15	6	2018	21:55:53	78953	0.8	21	55	53	71353	0.051757813	3.4514648	-0.39672852	0.15014648	-0.83911133	22.468262	0.14257813	0	0	0	0	0	0	0	0	0	0.94018555	0.059814453	0.20996094	0.036865234	0.041503906	0.13134766	0.007	39698.24	0	0	0.007
650	651	651	Category C	-0.34790039	0.083984375	-0.94799805	0.12646484	-0.30004883	0.35913086	0.02	0.007	15/6/2018	15	6	2018	21:55:53	78953	0.9	21	55	53	71353	0.051757813	3.4514648	-0.39550781	0.14746094	-0.83984375	23.79834	0.1340332	0	0	0	0	0	0	0	0	0	0.93994141	0.060058594	0.21948242	0.047607422	-0.063476563	-0.10791016	0.007	39698.24	0	0	0.007
651	652	652	Category C	-0.29980469	0.15576172	-0.89990234	0.13232422	-0.28027344	0.37402344	0.02	0.007	15/6/2018	15	6	2018	21:55:54	78954	0	21	55	54	71353	0.051757813	3.4514648	-0.39013672	0.15087891	-0.83520508	23.636475	0.11108398	0	0	0	0	0	0	0	0	0	0.93408203	0.065917969	0.15966797	0.090332031	0.004638672	-0.064453125	0.007	39698.24	0	0	0.007
652	653	653	Category C	-0.39599609	0.16796875	-0.88793945	0.1237793	-0.25927734	0.38720703	0.02	0.007	15/6/2018	15	6	2018	21:55:54	78954	0.1	21	55	54	71354	0.051757813	3.4514648	-0.38842773	0.14916992	-0.83398438	22.115723	0.057373047	0	0	0	0	0	0	0	0	0	0.93212891	0.067871094	0.079833984	-0.007324219	0.018554688	-0.053710938	0.007	39698.24	0	0	0.007
653	654	654	Category C	-0.37182617	0.14379883	-0.93579102	0.11010742	-0.26391602	0.38891602	0.02	0.007	15/6/2018	15	6	2018	21:55:54	78954	0.2	21	55	54	71354	0.051757813	3.4514648	-0.39331055	0.14892578	-0.83935547	23.031982	0.098632813	0	0	0	0	0	0	0	0	0	0.93896484	0.061035156	0.12280273	0.021484375	-0.005126953	-0.096191406	0.007	39698.24	0	0	0.007
654	655	655	Category C	-0.31176758	0.11987305	-0.86376953	0.12963867	-0.26293945	0.39038086	0.02	0.007	15/6/2018	15	6	2018	21:55:54	78954	0.3	21	55	54	71354	0.051757813	3.4514648	-0.39331055	0.14770508	-0.8449707	21.959473	0.088134766	0	0	0	0	0	0	0	0	0	0.94360352	0.056396484	0.12817383	0.081542969	-0.027832031	-0.018554688	0.007	39698.24	0	0	0.007
655	656	656	Category C	-0.53979492	0.16796875	-1.0439453	0.12182617	-0.26879883	0.38598633	0.02	0.007	15/6/2018	15	6	2018	21:55:54	78954	0.4	21	55	54	71354	0.051757813	3.4514648	-0.39477539	0.14916992	-0.84204102	20.799805	0.24902344	0	0	0	0	0	0	0	0	0	0.94189453	0.058105469	0.36523438	-0.14477539	0.018554688	-0.20166016	0.007	39698.24	0	0	0.007
656	657	657	Category C	-0.19189453	0.2277832	-0.65991211	0.13696289	-0.25244141	0.38842773	0.02	0.007	15/6/2018	15	6	2018	21:55:54	78954	0.5	21	55	54	71354	0.051757813	3.4514648	-0.39306641	0.15014648	-0.84057617	20.961426	0.28125	0	0	0	0	0	0	0	0	0	0.93994141	0.060058594	0.45947266	0.20117188	0.077392578	0.18066406	0.007	39698.24	0	0	0.007
657	658	658	Category C	-0.37182617	0.071777344	-0.76782227	0.13720703	-0.28588867	0.3737793	0.03	0.007	15/6/2018	15	6	2018	21:55:54	78954	0.6	21	55	54	71354	0.051757813	3.4514648	-0.38818359	0.15136719	-0.83862305	20.071045	0.10791016	0	0	0	0	0	0	0	0	0	0.93652344	0.063476563	0.16699219	0.016357422	-0.079589844	0.070800781	0.007	39698.24	0	0	0.007
658	659	659	Category C	-0.37182617	0.23999023	-0.82788086	0.13647461	-0.25390625	0.39257813	0.03	0.007	15/6/2018	15	6	2018	21:55:54	78954	0.7	21	55	54	71354	0.051757813	3.4514648	-0.38476563	0.15136719	-0.84106445	20.663574	0.090332031	0	0	0	0	0	0	0	0	0	0.93725586	0.062744141	0.11499023	0.012939453	0.088378906	0.013183594	0.007	39698.24	0	0	0.007
659	660	660	Category C	-0.64794922	0.16796875	-1.1757813	0.051513672	-0.28735352	0.37597656	0.03	0.007	15/6/2018	15	6	2018	21:55:54	78954	0.8	21	55	54	71354	0.051757813	3.4514648	-0.3828125	0.15283203	-0.84643555	18.009033	0.42285156	0	0	0	0	0	0	0	0	0	0.94165039	0.058349609	0.60913086	-0.26489258	0.014892578	-0.32910156	0.007	39698.24	0	0	0.007
660	661	661	Category C	-0.46777344	0.27587891	-0.86376953	0.065673828	-0.26586914	0.390625	0.03	0.007	15/6/2018	15	6	2018	21:55:54	78954	0.9	21	55	54	71354	0.051757813	3.4514648	-0.38354492	0.15478516	-0.84985352	14.140381	0.14794922	0	0	0	0	0	0	0	0	0	0.9453125	0.0546875	0.21875	-0.083984375	0.12084961	-0.013671875	0.007	39698.24	0	0	0.007
661	662	662	Category C	-0.071777344	0.19189453	-0.6237793	0.12280273	-0.23608398	0.39868164	0.03	0.007	15/6/2018	15	6	2018	21:55:55	78955	0	21	55	55	71354	0.051757813	3.4514648	-0.37695313	0.15600586	-0.84594727	14.530029	0.37915039	0	0	0	0	0	0	0	0	0	0.93920898	0.060791016	0.56323242	0.30517578	0.035644531	0.22216797	0.007	39698.24	0	0	0.007
662	663	663	Category C	-0.2277832	0.19189453	-0.73193359	0.13989258	-0.25415039	0.38671875	0.03	0.007	15/6/2018	15	6	2018	21:55:55	78955	0.1	21	55	55	71355	0.051757813	3.4514648	-0.37963867	0.15478516	-0.84716797	15.338867	0.19433594	0	0	0	0	0	0	0	0	0	0.94116211	0.058837891	0.30419922	0.15185547	0.036865234	0.11523438	0.007	39698.24	0	0	0.007
663	664	664	Category C	-0.45581055	0.26391602	-0.87597656	0.071289063	-0.29052734	0.37744141	0.03	0.007	15/6/2018	15	6	2018	21:55:55	78955	0.2	21	55	55	71355	0.051757813	3.4514648	-0.37597656	0.15478516	-0.84301758	13.64624	0.13891602	0	0	0	0	0	0	0	0	0	0.93579102	0.064208984	0.22143555	-0.079589844	0.10888672	-0.032714844	0.007	39698.24	0	0	0.007
664	665	665	Category C	-0.38378906	0.21582031	-0.671875	0.093505859	-0.28637695	0.375	0.03	0.007	15/6/2018	15	6	2018	21:55:55	78955	0.3	21	55	55	71355	0.051757813	3.4514648	-0.37646484	0.15527344	-0.84521484	12.490723	0.18383789	0	0	0	0	0	0	0	0	0	0.93823242	0.061767578	0.2409668	-0.007080078	0.060302734	0.17333984	0.007	39698.24	0	0	0.007
665	666	666	Category C	-0.20385742	0.20385742	-0.76782227	0.046142578	-0.25195313	0.40869141	0.03	0.007	15/6/2018	15	6	2018	21:55:55	78955	0.4	21	55	55	71355	0.051757813	3.4514648	-0.37719727	0.15600586	-0.84643555	15.234863	0.19628906	0	0	0	0	0	0	0	0	0	0.93969727	0.060302734	0.30004883	0.17333984	0.047607422	0.078613281	0.007	39698.24	0	0	0.007
666	667	667	Category C	-0.53979492	0.17993164	-1.0917969	0.068603516	-0.24975586	0.40625	0.03	0.007	15/6/2018	15	6	2018	21:55:55	78955	0.5	21	55	55	71355	0.051757813	3.4514648	-0.37524414	0.15698242	-0.84399414	19.037354	0.29785156	0	0	0	0	0	0	0	0	0	0.93701172	0.062988281	0.43457031	-0.16430664	0.022705078	-0.24755859	0.007	39698.24	0	0	0.007
667	668	668	Category C	-0.40795898	0.17993164	-0.99584961	-0.013916016	-0.23632813	0.40332031	0.04	0.007	15/6/2018	15	6	2018	21:55:55	78955	0.6	21	55	55	71355	0.051757813	3.4514648	-0.36669922	0.15795898	-0.83935547	21.348877	0.1628418	0	0	0	0	0	0	0	0	0	0.9296875	0.0703125	0.21923828	-0.041015625	0.021728516	-0.15625	0.007	39698.24	0	0	0.007
668	669	669	Category C	-0.3359375	0.10791016	-0.86376953	0.056152344	-0.23046875	0.41137695	0.04	0.007	15/6/2018	15	6	2018	21:55:55	78955	0.7	21	55	55	71355	0.051757813	3.4514648	-0.36523438	0.15722656	-0.83862305	23.025879	0.062744141	0	0	0	0	0	0	0	0	0	0.92797852	0.072021484	0.10375977	0.029296875	-0.049316406	-0.024902344	0.007	39698.24	0	0	0.007
669	670	670	Category C	-0.32397461	0.20385742	-0.56396484	0.10327148	-0.14282227	0.44213867	0.04	0.007	15/6/2018	15	6	2018	21:55:55	78955	0.8	21	55	55	71355	0.051757813	3.4514648	-0.36791992	0.15966797	-0.84179688	30.374512	0.28466797	0	0	0	0	0	0	0	0	0	0.93237305	0.067626953	0.3659668	0.043945313	0.043945313	0.27783203	0.007	39698.24	0	0	0.007
670	671	671	Category C	-0.44384766	0.10791016	-0.77978516	0.078613281	-0.12670898	0.45263672	0.04	0.007	15/6/2018	15	6	2018	21:55:55	78955	0.9	21	55	55	71355	0.051757813	3.4514648	-0.36474609	0.16040039	-0.84106445	40.410156	0.11279297	0	0	0	0	0	0	0	0	0	0.93066406	0.069335938	0.19287109	-0.078857422	-0.052490234	0.061279297	0.007	39698.24	0	0	0.007
671	672	672	Category C	-0.34790039	0.23999023	-0.79199219	0.056884766	-0.15405273	0.45263672	0.04	0.007	15/6/2018	15	6	2018	21:55:56	78956	0	21	55	56	71355	0.051757813	3.4514648	-0.3659668	0.16040039	-0.84350586	41.743652	0.096435547	0	0	0	0	0	0	0	0	0	0.93334961	0.066650391	0.14916992	0.018066406	0.079345703	0.051513672	0.007	39698.24	0	0	0.007
672	673	673	Category C	-0.41992188	0.2277832	-0.95996094	0.007080078	-0.16015625	0.43945313	0.04	0.007	15/6/2018	15	6	2018	21:55:56	78956	0.1	21	55	56	71356	0.051757813	3.4514648	-0.35717773	0.16333008	-0.83837891	41.517578	0.15087891	0	0	0	0	0	0	0	0	0	0.92578125	0.07421875	0.24829102	-0.0625	0.064208984	-0.12133789	0.007	39698.24	0	0	0.007
673	674	674	Category C	-0.29980469	0.071777344	-0.99584961	-0.032958984	-0.15332031	0.43847656	0.04	0.007	15/6/2018	15	6	2018	21:55:56	78956	0.2	21	55	56	71356	0.051757813	3.4514648	-0.36669922	0.16479492	-0.84863281	44.081787	0.18652344	0	0	0	0	0	0	0	0	0	0.93896484	0.061035156	0.30712891	0.066894531	-0.093017578	-0.14697266	0.007	39698.24	0	0	0.007
674	675	675	Category C	-0.34790039	0.15576172	-0.89990234	-0.023193359	-0.16601563	0.4362793	0.04	0.007	15/6/2018	15	6	2018	21:55:56	78956	0.3	21	55	56	71356	0.051513672	3.3435059	-0.359375	0.1652832	-0.84863281	45.449463	0.053222656	0	0	0	0	0	0	0	0	0	0.9362793	0.063720703	0.072265625	0.011474609	-0.009521484	-0.051025391	0.007	39698.24	0	0	0.007
675	676	676	Category C	-0.2277832	0.19189453	-0.64794922	0.014892578	-0.15185547	0.4387207	0.04	0.007	15/6/2018	15	6	2018	21:55:56	78956	0.4	21	55	56	71356	0.051513672	3.3435059	-0.36376953	0.16748047	-0.8527832	41.18335	0.24707031	0	0	0	0	0	0	0	0	0	0.94213867	0.057861328	0.36523438	0.13598633	0.024169922	0.20483398	0.007	39698.24	0	0	0.007
676	677	677	Category C	-0.40795898	0.19189453	-0.91186523	0.007080078	-0.14013672	0.44555664	0.05	0.007	15/6/2018	15	6	2018	21:55:56	78956	0.5	21	55	56	71356	0.051513672	3.3435059	-0.36083984	0.16821289	-0.85253906	32.594238	0.079101563	0	0	0	0	0	0	0	0	0	0.94116211	0.058837891	0.12963867	-0.046875	0.0234375	-0.059082031	0.007	39698.24	0	0	0.007
677	678	678	Category C	-0.2277832	0.14379883	-0.79199219	-0.014892578	-0.16186523	0.44165039	0.05	0.007	15/6/2018	15	6	2018	21:55:56	78956	0.6	21	55	56	71356	0.051513672	3.3435059	-0.35986328	0.16894531	-0.8527832	28.700439	0.14746094	0	0	0	0	0	0	0	0	0	0.94091797	0.059082031	0.21826172	0.13208008	-0.025146484	0.060791016	0.007	39698.24	0	0	0.007
678	679	679	Category C	-0.40795898	0.059814453	-0.97192383	-0.022705078	-0.16625977	0.42651367	0.05	0.007	15/6/2018	15	6	2018	21:55:56	78956	0.7	21	55	56	71356	0.051513672	3.3435059	-0.36083984	0.16723633	-0.85620117	25.644043	0.16479492	0	0	0	0	0	0	0	0	0	0.9440918	0.055908203	0.27001953	-0.046875	-0.10742188	-0.11547852	0.007	39698.24	0	0	0.007
679	680	680	Category C	-0.25195313	0.16796875	-0.77978516	-0.052490234	-0.16235352	0.44091797	0.05	0.007	15/6/2018	15	6	2018	21:55:56	78956	0.8	21	55	56	71356	0.051513672	3.3435059	-0.36083984	0.16674805	-0.85571289	17.587402	0.1328125	0	0	0	0	0	0	0	0	0	0.94360352	0.056396484	0.18603516	0.10888672	0.000976563	0.075927734	0.007	39698.24	0	0	0.007
680	681	681	Category C	-0.27587891	0.14379883	-0.87597656	-0.018798828	-0.16845703	0.44140625	0.05	0.007	15/6/2018	15	6	2018	21:55:56	78956	0.9	21	55	56	71356	0.051513672	3.3435059	-0.35961914	0.16748047	-0.85400391	8.6418457	0.08984375	0	0	0	0	0	0	0	0	0	0.94165039	0.058349609	0.12939453	0.083740234	-0.023681641	-0.021728516	0.007	39698.24	0	0	0.007
681	682	682	Category C	-0.26391602	0.13183594	-0.83984375	-0.039794922	-0.16894531	0.43212891	0.05	0.007	15/6/2018	15	6	2018	21:55:57	78957	0	21	55	57	71356	0.051513672	3.3435059	-0.36181641	0.16894531	-0.85449219	4.9958496	0.10571289	0	0	0	0	0	0	0	0	0	0.94311523	0.056884766	0.1496582	0.097900391	-0.037109375	0.014648438	0.007	39698.24	0	0	0.007
682	683	683	Category C	-0.2878418	0.17993164	-0.81591797	-0.020507813	-0.17651367	0.43334961	0.05	0.007	15/6/2018	15	6	2018	21:55:57	78957	0.1	21	55	57	71357	0.051513672	3.3435059	-0.35668945	0.16992188	-0.8515625	1.6992188	0.078125	0	0	0	0	0	0	0	0	0	0.9387207	0.061279297	0.11450195	0.068847656	0.009765625	0.035644531	0.007	39698.24	0	0	0.007
683	684	684	Category C	-0.35986328	0.14379883	-0.83984375	-0.013427734	-0.171875	0.43969727	0.05	0.007	15/6/2018	15	6	2018	21:55:57	78957	0.2	21	55	57	71357	0.051513672	3.3435059	-0.36108398	0.17041016	-0.85717773	2.3186035	0.031738281	0	0	0	0	0	0	0	0	0	0.94555664	0.054443359	0.045410156	0.001220703	-0.026611328	0.017333984	0.007	39698.24	0	0	0.007
684	685	685	Category C	-0.29980469	0.023925781	-0.88793945	-0.042480469	-0.14526367	0.44238281	0.05	0.007	15/6/2018	15	6	2018	21:55:57	78957	0.3	21	55	57	71357	0.051513672	3.3435059	-0.36132813	0.17138672	-0.85888672	4.4140625	0.16235352	0	0	0	0	0	0	0	0	0	0.94750977	0.052490234	0.23803711	0.061523438	-0.14746094	-0.028808594	0.007	39698.24	0	0	0.007
685	686	686	Category C	-0.2878418	0.16796875	-0.92382813	-0.004394531	-0.1875	0.42553711	0.05	0.007	15/6/2018	15	6	2018	21:55:57	78957	0.4	21	55	57	71357	0.051513672	3.3435059	-0.36157227	0.17333984	-0.85717773	4.0327148	0.099365234	0	0	0	0	0	0	0	0	0	0.94628906	0.053710938	0.14575195	0.073730469	-0.005371094	-0.06640625	0.007	39698.24	0	0	0.007
686	687	687	Category C	-0.38378906	0.15576172	-0.99584961	-0.020263672	-0.17724609	0.44042969	0.06	0.007	15/6/2018	15	6	2018	21:55:57	78957	0.5	21	55	57	71357	0.051513672	3.3435059	-0.35864258	0.17260742	-0.85229492	2.5166016	0.14648438	0	0	0	0	0	0	0	0	0	0.94067383	0.059326172	0.18554688	-0.024902344	-0.016845703	-0.14331055	0.007	39698.24	0	0	0.007
687	688	688	Category C	-0.17993164	0.16796875	-0.671875	0.011962891	-0.17822266	0.43310547	0.06	0.007	15/6/2018	15	6	2018	21:55:57	78957	0.6	21	55	57	71357	0.051513672	3.3435059	-0.35913086	0.17358398	-0.85546875	3.2258301	0.2565918	0	0	0	0	0	0	0	0	0	0.94384766	0.056152344	0.36865234	0.17919922	-0.005615234	0.18359375	0.007	39698.24	0	0	0.007
688	689	689	Category C	-0.32397461	0.44384766	-1.0439453	-0.019775391	-0.17211914	0.43041992	0.06	0.007	15/6/2018	15	6	2018	21:55:57	78957	0.7	21	55	57	71357	0.051513672	3.3435059	-0.35913086	0.17431641	-0.85595703	0.7800293	0.33032227	0	0	0	0	0	0	0	0	0	0.94458008	0.055419922	0.49267578	0.03515625	0.26928711	-0.18774414	0.007	39698.24	0	0	0.007
689	690	690	Category C	-0.083984375	0	-0.7199707	-0.11157227	-0.1237793	0.43286133	0.06	0.007	15/6/2018	15	6	2018	21:55:57	78957	0.8	21	55	57	71357	0.051513672	3.3435059	-0.36010742	0.17431641	-0.86108398	6.6184082	0.35595703	0	0	0	0	0	0	0	0	0	0.94946289	0.050537109	0.59179688	0.27612305	-0.17431641	0.14111328	0.007	39698.24	0	0	0.007
690	691	691	Category C	-0.059814453	0.25195313	-0.69580078	0.052246094	-0.15991211	0.4362793	0.06	0.007	15/6/2018	15	6	2018	21:55:57	78957	0.9	21	55	57	71357	0.051513672	3.3435059	-0.35986328	0.17456055	-0.86401367	10.845459	0.35253906	0	0	0	0	0	0	0	0	0	0.95214844	0.047851563	0.5456543	0.30004883	0.077148438	0.16821289	0.007	39698.24	0	0	0.007
691	692	692	Category C	-0.25195313	0.11987305	-0.88793945	-0.070556641	-0.10498047	0.44946289	0.06	0.007	15/6/2018	15	6	2018	21:55:58	78958	0	21	55	58	71357	0.051513672	3.3435059	-0.35791016	0.17578125	-0.85888672	12.580078	0.12329102	0	0	0	0	0	0	0	0	0	0.94702148	0.052978516	0.19116211	0.10595703	-0.055908203	-0.028808594	0.007	39698.24	0	0	0.007
692	693	693	Category C	-0.671875	0.11987305	-1.0319824	-0.069091797	-0.12329102	0.453125	0.06	0.007	15/6/2018	15	6	2018	21:55:58	78958	0.1	21	55	58	71358	0.051513672	3.3435059	-0.35668945	0.17431641	-0.85766602	11.37207	0.36401367	0	0	0	0	0	0	0	0	0	0.94506836	0.054931641	0.54370117	-0.31494141	-0.054443359	-0.17407227	0.007	39698.24	0	0	0.007
693	694	694	Category C	-0.17993164	0.083984375	-0.88793945	-0.048828125	-0.12329102	0.44873047	0.06	0.007	15/6/2018	15	6	2018	21:55:58	78958	0.2	21	55	58	71358	0.051513672	3.3435059	-0.35546875	0.17456055	-0.85693359	15.099365	0.20019531	0	0	0	0	0	0	0	0	0	0.9440918	0.055908203	0.29711914	0.17553711	-0.090576172	-0.030761719	0.007	39698.24	0	0	0.007
694	695	695	Category C	-0.40795898	0.20385742	-0.80395508	-0.007080078	-0.068847656	0.45874023	0.06	0.007	15/6/2018	15	6	2018	21:55:58	78958	0.3	21	55	58	71358	0.051513672	3.3435059	-0.35595703	0.17480469	-0.85717773	23.457031	0.079833984	0	0	0	0	0	0	0	0	0	0.94458008	0.055419922	0.1340332	-0.051757813	0.028808594	0.053222656	0.007	39698.24	0	0	0.007
695	696	696	Category C	-0.23999023	0.15576172	-0.671875	-0.005615234	-0.047851563	0.46313477	0.06	0.007	15/6/2018	15	6	2018	21:55:58	78958	0.4	21	55	58	71358	0.051513672	3.3435059	-0.35522461	0.17504883	-0.85620117	25.422607	0.21826172	0	0	0	0	0	0	0	0	0	0.94335938	0.056640625	0.31884766	0.11523438	-0.019287109	0.18432617	0.007	39698.24	0	0	0.007
696	697	697	Category C	-0.3359375	0.29980469	-0.85180664	0.013183594	-0.086669922	0.46191406	0.07	0.007	15/6/2018	15	6	2018	21:55:58	78958	0.5	21	55	58	71358	0.051513672	3.3435059	-0.3527832	0.17504883	-0.85302734	23.72583	0.12573242	0	0	0	0	0	0	0	0	0	0.93969727	0.060302734	0.14282227	0.016845703	0.12451172	0.001220703	0.007	39698.24	0	0	0.007
697	698	698	Category C	-0.3359375	0.17993164	-0.91186523	-0.044433594	-0.12036133	0.45166016	0.07	0.007	15/6/2018	15	6	2018	21:55:58	78958	0.6	21	55	58	71358	0.051513672	3.3435059	-0.35473633	0.17456055	-0.85620117	25.52002	0.058837891	0	0	0	0	0	0	0	0	0	0.94311523	0.056884766	0.079589844	0.018798828	0.005126953	-0.055419922	0.007	39698.24	0	0	0.007
698	699	699	Category C	-0.23999023	0.2277832	-0.88793945	-0.042236328	-0.12524414	0.44067383	0.07	0.007	15/6/2018	15	6	2018	21:55:58	78958	0.7	21	55	58	71358	0.051513672	3.3435059	-0.35620117	0.17626953	-0.85888672	29.268799	0.13037109	0	0	0	0	0	0	0	0	0	0.94628906	0.053710938	0.19677734	0.11621094	0.051269531	-0.028808594	0.007	39698.24	0	0	0.007
699	700	700	Category C	-0.65991211	0.21582031	-1.0078125	-0.071044922	-0.12426758	0.44897461	0.07	0.007	15/6/2018	15	6	2018	21:55:58	78958	0.8	21	55	58	71358	0.051513672	3.3435059	-0.35424805	0.17504883	-0.85620117	24.15918	0.34326172	0	0	0	0	0	0	0	0	0	0.94311523	0.056884766	0.49755859	-0.30541992	0.040527344	-0.15136719	0.007	39698.24	0	0	0.007
700	701	701	Category C	-0.095947266	0.2277832	-0.61181641	-0.001953125	-0.10742188	0.44799805	0.07	0.007	15/6/2018	15	6	2018	21:55:58	78958	0.9	21	55	58	71358	0.051513672	3.3435059	-0.3503418	0.17529297	-0.85180664	17.476807	0.35375977	0	0	0	0	0	0	0	0	0	0.93774414	0.062255859	0.546875	0.25439453	0.052246094	0.23999023	0.007	39698.24	0	0	0.007
701	702	702	Category C	-0.63598633	0.071777344	-0.83984375	0.097412109	-0.1027832	0.45263672	0.07	0.007	15/6/2018	15	6	2018	21:55:59	78959	0	21	55	59	71358	0.051513672	3.3435059	-0.34863281	0.17431641	-0.8515625	12.87207	0.30517578	0	0	0	0	0	0	0	0	0	0.93652344	0.063476563	0.40161133	-0.28710938	-0.10253906	0.01171875	0.007	39698.24	0	0	0.007
702	703	703	Category C	-0.40795898	0.10791016	-0.76782227	0.035644531	-0.1003418	0.45703125	0.07	0.007	15/6/2018	15	6	2018	21:55:59	78959	0.1	21	55	59	71359	0.051513672	3.3435059	-0.35229492	0.17431641	-0.85546875	11.548584	0.12304688	0	0	0	0	0	0	0	0	0	0.94140625	0.05859375	0.20947266	-0.055419922	-0.06640625	0.087646484	0.007	39698.24	0	0	0.007
703	704	704	Category C	-0.43188477	0.19189453	-0.89990234	0.035644531	-0.11962891	0.45996094	0.07	0.007	15/6/2018	15	6	2018	21:55:59	78959	0.2	21	55	59	71359	0.051513672	3.3435059	-0.35229492	0.17407227	-0.85546875	5.6523438	0.092529297	0	0	0	0	0	0	0	0	0	0.94140625	0.05859375	0.14135742	-0.079345703	0.017578125	-0.044189453	0.007	39698.24	0	0	0.007
704	705	705	Category C	-0.57592773	0.095947266	-1.0078125	-0.033203125	-0.12426758	0.453125	0.07	0.007	15/6/2018	15	6	2018	21:55:59	78959	0.3	21	55	59	71359	0.051513672	3.3435059	-0.35253906	0.17333984	-0.85839844	3.7585449	0.27929688	0	0	0	0	0	0	0	0	0	0.9440918	0.055908203	0.44970703	-0.22314453	-0.077392578	-0.14916992	0.007	39698.24	0	0	0.007
705	706	706	Category C	-0.38378906	0.19189453	-0.74389648	-0.004638672	-0.14160156	0.44140625	0.07	0.007	15/6/2018	15	6	2018	21:55:59	78959	0.4	21	55	59	71359	0.051513672	3.3435059	-0.35083008	0.171875	-0.859375	8.1599121	0.12158203	0	0	0	0	0	0	0	0	0	0.94384766	0.056152344	0.16796875	-0.032714844	0.019775391	0.11547852	0.007	39698.24	0	0	0.007
706	707	707	Category C	-0.071777344	0.17993164	-0.57592773	0.060302734	-0.12402344	0.44628906	0.08	0.007	15/6/2018	15	6	2018	21:55:59	78959	0.5	21	55	59	71359	0.051513672	3.3435059	-0.34814453	0.17114258	-0.8581543	11.026367	0.39501953	0	0	0	0	0	0	0	0	0	0.94189453	0.058105469	0.56738281	0.27636719	0.008544922	0.28222656	0.007	39698.24	0	0	0.007
707	708	708	Category C	-0.27587891	0.11987305	-0.671875	0.040771484	-0.13305664	0.44335938	0.08	0.007	15/6/2018	15	6	2018	21:55:59	78959	0.6	21	55	59	71359	0.051513672	3.3435059	-0.34545898	0.17163086	-0.85498047	14.188477	0.20288086	0	0	0	0	0	0	0	0	0	0.93823242	0.061767578	0.30493164	0.069580078	-0.051757813	0.18310547	0.007	39698.24	0	0	0.007
708	709	709	Category C	-0.70776367	0.19189453	-1.1159668	0.082275391	-0.15600586	0.43725586	0.08	0.007	15/6/2018	15	6	2018	21:55:59	78959	0.7	21	55	59	71359	0.051513672	3.3435059	-0.34228516	0.17089844	-0.85253906	16.932861	0.45068359	0	0	0	0	0	0	0	0	0	0.93457031	0.065429688	0.64941406	-0.36523438	0.020751953	-0.26318359	0.007	39698.24	0	0	0.007
709	710	710	Category C	-0.34790039	0.19189453	-0.83984375	-0.051025391	-0.14770508	0.43408203	0.08	0.007	15/6/2018	15	6	2018	21:55:59	78959	0.8	21	55	59	71359	0.051513672	3.3435059	-0.34277344	0.17236328	-0.85302734	16.047119	0.024169922	0	0	0	0	0	0	0	0	0	0.93530273	0.064697266	0.037841797	-0.004882813	0.019287109	0.013183594	0.007	39698.24	0	0	0.007
710	711	711	Category C	-0.59985352	0.10791016	-1.0197754	-0.018310547	-0.15258789	0.44091797	0.08	0.007	15/6/2018	15	6	2018	21:55:59	78959	0.9	21	55	59	71359	0.051513672	3.3435059	-0.34326172	0.171875	-0.85571289	12.814697	0.31079102	0	0	0	0	0	0	0	0	0	0.93798828	0.062011719	0.484375	-0.25634766	-0.063964844	-0.16381836	0.007	39698.24	0	0	0.007
711	712	712	Category C	-0.035888672	0.21582031	-0.61181641	-0.004150391	-0.1328125	0.45166016	0.08	0.007	15/6/2018	15	6	2018	21:56:00	78960	0	21	56	0	71359	0.051513672	3.3435059	-0.34033203	0.17260742	-0.85668945	9.6584473	0.39306641	0	0	0	0	0	0	0	0	0	0.93798828	0.062011719	0.59228516	0.30444336	0.04296875	0.24487305	0.007	39698.24	0	0	0.007
712	713	713	Category C	-0.92382813	0.23999023	-1.3679199	0.10253906	-0.094482422	0.45898438	0.08	0.007	15/6/2018	15	6	2018	21:56:00	78960	0.1	21	56	0	71360	0.051269531	3.4144043	-0.34106445	0.17211914	-0.85961914	6.060791	0.77587891	0	0	0	0	0	0	0	0	0	0.94067383	0.059326172	1.1584473	-0.58251953	0.067626953	-0.50805664	0.007	39698.24	0	0	0.007
713	714	714	Category C	0	0.16796875	-0.7199707	-0.000488281	-0.10571289	0.45825195	0.08	0.007	15/6/2018	15	6	2018	21:56:00	78960	0.2	21	56	0	71360	0.051269531	3.4144043	-0.33813477	0.1706543	-0.85449219	2.4631348	0.36376953	0	0	0	0	0	0	0	0	0	0.93457031	0.065429688	0.4753418	0.33813477	-0.002685547	0.13452148	0.007	39698.24	0	0	0.007
714	715	715	Category C	-0.70776367	0.19189453	-1.0319824	0.030273438	-0.1328125	0.4543457	0.08	0.007	15/6/2018	15	6	2018	21:56:00	78960	0.3	21	56	0	71360	0.051269531	3.4144043	-0.33422852	0.17236328	-0.85253906	0.7175293	0.41455078	0	0	0	0	0	0	0	0	0	0.93188477	0.068115234	0.57202148	-0.37329102	0.019287109	-0.17919922	0.007	39698.24	0	0	0.007
715	716	716	Category C	-0.35986328	0.19189453	-0.91186523	-0.024414063	-0.12182617	0.4453125	0.08	0.007	15/6/2018	15	6	2018	21:56:00	78960	0.4	21	56	0	71360	0.051269531	3.4144043	-0.33374023	0.17260742	-0.85253906	3.9465332	0.067382813	0	0	0	0	0	0	0	0	0	0.93164063	0.068359375	0.10424805	-0.025878906	0.019042969	-0.059082031	0.007	39698.24	0	0	0.007
716	717	717	Category C	-0.39599609	0.17993164	-0.94799805	-0.039550781	-0.12426758	0.44482422	0.09	0.007	15/6/2018	15	6	2018	21:56:00	78960	0.5	21	56	0	71360	0.051269531	3.4144043	-0.33325195	0.17285156	-0.85620117	4.5505371	0.11132813	0	0	0	0	0	0	0	0	0	0.93481445	0.065185547	0.16113281	-0.0625	0.006835938	-0.091552734	0.007	39698.24	0	0	0.007
717	718	718	Category C	-0.47998047	0.17993164	-0.93579102	-0.003173828	-0.13037109	0.45581055	0.09	0.007	15/6/2018	15	6	2018	21:56:00	78960	0.6	21	56	0	71360	0.051269531	3.4144043	-0.3347168	0.17163086	-0.85839844	6.314209	0.16455078	0	0	0	0	0	0	0	0	0	0.93725586	0.062744141	0.23022461	-0.14501953	0.008056641	-0.077148438	0.007	39698.24	0	0	0.007
718	719	719	Category C	-0.34790039	0.11987305	-0.68383789	0.0078125	-0.095214844	0.46459961	0.09	0.007	15/6/2018	15	6	2018	21:56:00	78960	0.7	21	56	0	71360	0.051269531	3.4144043	-0.33447266	0.171875	-0.85693359	8.8491211	0.18139648	0	0	0	0	0	0	0	0	0	0.93603516	0.063964844	0.23852539	-0.013183594	-0.052001953	0.1730957	0.007	39698.24	0	0	0.007
719	720	720	Category C	-0.27587891	0.15576172	-0.671875	0.044677734	-0.05859375	0.47216797	0.09	0.007	15/6/2018	15	6	2018	21:56:00	78960	0.8	21	56	0	71360	0.051269531	3.4144043	-0.33251953	0.17260742	-0.85644531	11.99292	0.19384766	0	0	0	0	0	0	0	0	0	0.93481445	0.065185547	0.25830078	0.056640625	-0.016845703	0.18457031	0.007	39698.24	0	0	0.007
720	721	721	Category C	-0.46777344	0.25195313	-0.89990234	0.047363281	-0.083984375	0.46166992	0.09	0.007	15/6/2018	15	6	2018	21:56:00	78960	0.9	21	56	0	71360	0.051269531	3.4144043	-0.33496094	0.17285156	-0.859375	13.846924	0.15942383	0	0	0	0	0	0	0	0	0	0.93847656	0.061523438	0.25195313	-0.13256836	0.078857422	-0.040527344	0.007	39698.24	0	0	0.007
721	722	722	Category C	-0.13183594	0.26391602	-0.79199219	-0.053955078	-0.088134766	0.45214844	0.09	0.007	15/6/2018	15	6	2018	21:56:01	78961	0	21	56	1	71361	0.051269531	3.4144043	-0.33496094	0.17333984	-0.85888672	13.18457	0.23217773	0	0	0	0	0	0	0	0	0	0.93798828	0.062011719	0.36035156	0.203125	0.090332031	0.066894531	0.007	39698.24	0	0	0.007
722	723	723	Category C	-0.64794922	0.21582031	-1.1398926	0.025390625	-0.10888672	0.4597168	0.09	0.007	15/6/2018	15	6	2018	21:56:01	78961	0.1	21	56	1	71361	0.051269531	3.4144043	-0.33398438	0.17431641	-0.85961914	12.21582	0.42260742	0	0	0	0	0	0	0	0	0	0.9387207	0.061279297	0.63525391	-0.3137207	0.041259766	-0.2800293	0.007	39698.24	0	0	0.007
723	724	724	Category C	-0.37182617	0.20385742	-0.93579102	-0.078857422	-0.11206055	0.44824219	0.09	0.007	15/6/2018	15	6	2018	21:56:01	78961	0.2	21	56	1	71361	0.051269531	3.4144043	-0.33374023	0.17407227	-0.86181641	11.012695	0.088134766	0	0	0	0	0	0	0	0	0	0.94042969	0.059570313	0.14135742	-0.037841797	0.029541016	-0.073730469	0.007	39698.24	0	0	0.007
724	725	725	Category C	-0.49194336	0.21582031	-0.95996094	0.004882813	-0.14892578	0.45068359	0.09	0.007	15/6/2018	15	6	2018	21:56:01	78961	0.3	21	56	1	71361	0.051269531	3.4144043	-0.33398438	0.17504883	-0.86474609	6.6594238	0.18847656	0	0	0	0	0	0	0	0	0	0.94360352	0.056396484	0.29345703	-0.15771484	0.040527344	-0.094970703	0.007	39698.24	0	0	0.007
725	726	726	Category C	-0.17993164	0.19189453	-0.57592773	0.024658203	-0.14941406	0.43994141	0.09	0.007	15/6/2018	15	6	2018	21:56:01	78961	0.4	21	56	1	71361	0.051269531	3.4144043	-0.33056641	0.17749023	-0.86279297	0.15600586	0.32446289	0	0	0	0	0	0	0	0	0	0.94091797	0.059082031	0.4519043	0.15063477	0.014160156	0.28686523	0.007	39698.24	0	0	0.007
726	727	727	Category C	-0.55175781	0.19189453	-1.0917969	0.079833984	-0.14648438	0.44262695	0.1	0.007	15/6/2018	15	6	2018	21:56:01	78961	0.5	21	56	1	71361	0.051269531	3.4144043	-0.32983398	0.17700195	-0.86352539	4.3459473	0.31835938	0	0	0	0	0	0	0	0	0	0.94140625	0.05859375	0.46435547	-0.22167969	0.014648438	-0.22802734	0.007	39698.24	0	0	0.007
727	728	728	Category C	-0.31176758	0.16796875	-0.85180664	-0.027832031	-0.16674805	0.43139648	0.1	0.007	15/6/2018	15	6	2018	21:56:01	78961	0.6	21	56	1	71361	0.051269531	3.4144043	-0.32763672	0.17724609	-0.86181641	8.6665039	0.020996094	0	0	0	0	0	0	0	0	0	0.93896484	0.061035156	0.03515625	0.015869141	-0.009277344	0.010009766	0.007	39698.24	0	0	0.007
728	729	729	Category C	-0.46777344	0.20385742	-1.1159668	-0.006347656	-0.16381836	0.43920898	0.1	0.007	15/6/2018	15	6	2018	21:56:01	78961	0.7	21	56	1	71361	0.051269531	3.4144043	-0.33105469	0.17773438	-0.86621094	12.202881	0.28540039	0	0	0	0	0	0	0	0	0	0.94433594	0.055664063	0.41186523	-0.13647461	0.025878906	-0.24951172	0.007	39698.24	0	0	0.007
729	730	730	Category C	-0.3359375	0.20385742	-0.93579102	-0.067382813	-0.16870117	0.41821289	0.1	0.007	15/6/2018	15	6	2018	21:56:01	78961	0.8	21	56	1	71361	0.051269531	3.4144043	-0.33081055	0.17431641	-0.86401367	19.989746	0.077636719	0	0	0	0	0	0	0	0	0	0.94140625	0.05859375	0.10620117	-0.004882813	0.029296875	-0.071533203	0.007	39698.24	0	0	0.007
730	731	731	Category C	-0.19189453	0.19189453	-0.53979492	-0.001220703	-0.15063477	0.44018555	0.1	0.007	15/6/2018	15	6	2018	21:56:01	78961	0.9	21	56	1	71361	0.051269531	3.4144043	-0.33056641	0.17797852	-0.86474609	24.603516	0.35351563	0	0	0	0	0	0	0	0	0	0.94262695	0.057373047	0.47753906	0.13867188	0.013671875	0.32495117	0.007	39698.24	0	0	0.007
731	732	732	Category C	-0.19189453	0.023925781	-0.81591797	0.053955078	-0.15283203	0.44165039	0.1	0.007	15/6/2018	15	6	2018	21:56:02	78962	0	21	56	2	71362	0.051269531	3.4144043	-0.33691406	0.17773438	-0.86938477	24.610107	0.21801758	0	0	0	0	0	0	0	0	0	0.94921875	0.05078125	0.35229492	0.14501953	-0.15380859	0.053466797	0.007	39698.24	0	0	0.007
732	733	733	Category C	-0.31176758	0.20385742	-0.82788086	-0.009521484	-0.15209961	0.44604492	0.1	0.007	15/6/2018	15	6	2018	21:56:02	78962	0.1	21	56	2	71362	0.051269531	3.4144043	-0.33837891	0.17773438	-0.86791992	25.084473	0.0546875	0	0	0	0	0	0	0	0	0	0.94824219	0.051757813	0.092773438	0.026611328	0.025878906	0.040039063	0.007	39698.24	0	0	0.007
733	734	734	Category C	-0.39599609	0.15576172	-0.94799805	-0.010742188	-0.15576172	0.43603516	0.1	0.007	15/6/2018	15	6	2018	21:56:02	78962	0.2	21	56	2	71362	0.051269531	3.4144043	-0.33178711	0.1784668	-0.86206055	25.033936	0.10961914	0	0	0	0	0	0	0	0	0	0.94067383	0.059326172	0.17260742	-0.063964844	-0.022705078	-0.085693359	0.007	39698.24	0	0	0.007
734	735	735	Category C	-0.25195313	0.14379883	-0.77978516	-0.057128906	-0.15820313	0.42578125	0.1	0.007	15/6/2018	15	6	2018	21:56:02	78962	0.3	21	56	2	71362	0.051269531	3.4144043	-0.33618164	0.18017578	-0.86572266	23.689697	0.12573242	0	0	0	0	0	0	0	0	0	0.94604492	0.053955078	0.20678711	0.084228516	-0.036376953	0.0859375	0.007	39698.24	0	0	0.007
735	736	736	Category C	-0.35986328	0.16796875	-0.80395508	-0.009277344	-0.16455078	0.42260742	0.1	0.007	15/6/2018	15	6	2018	21:56:02	78962	0.4	21	56	2	71362	0.051269531	3.4144043	-0.33691406	0.18017578	-0.86694336	16.501465	0.068115234	0	0	0	0	0	0	0	0	0	0.94750977	0.052490234	0.098144531	-0.022705078	-0.012207031	0.062988281	0.007	39698.24	0	0	0.007
736	737	737	Category C	-0.3359375	0.19189453	-0.89990234	-0.002929688	-0.15625	0.45141602	0.11	0.007	15/6/2018	15	6	2018	21:56:02	78962	0.5	21	56	2	71362	0.051269531	3.4144043	-0.33642578	0.18066406	-0.8659668	10.734619	0.035644531	0	0	0	0	0	0	0	0	0	0.94628906	0.053710938	0.045410156	0.000488281	0.010986328	-0.033691406	0.007	39698.24	0	0	0.007
737	738	738	Category C	-0.49194336	0.19189453	-0.98388672	-0.011474609	-0.16552734	0.43481445	0.11	0.007	15/6/2018	15	6	2018	21:56:02	78962	0.6	21	56	2	71362	0.051269531	3.4144043	-0.33642578	0.17919922	-0.86547852	7.817627	0.19555664	0	0	0	0	0	0	0	0	0	0.94580078	0.054199219	0.28613281	-0.15527344	0.012451172	-0.11816406	0.007	39698.24	0	0	0.007
738	739	739	Category C	-0.21582031	0.15576172	-0.6237793	0.002929688	-0.16552734	0.4453125	0.11	0.007	15/6/2018	15	6	2018	21:56:02	78962	0.7	21	56	2	71362	0.051269531	3.4144043	-0.33691406	0.17944336	-0.86450195	5.4370117	0.27050781	0	0	0	0	0	0	0	0	0	0.94506836	0.054931641	0.38574219	0.12109375	-0.023681641	0.24072266	0.007	39698.24	0	0	0.007
739	740	740	Category C	-0.3359375	0.17993164	-0.82788086	0.0703125	-0.15673828	0.4387207	0.11	0.007	15/6/2018	15	6	2018	21:56:02	78962	0.8	21	56	2	71362	0.051269531	3.4144043	-0.33959961	0.17919922	-0.8659668	0.081787109	0.038085938	0	0	0	0	0	0	0	0	0	0.94726563	0.052734375	0.042236328	0.003662109	0.000488281	0.038085938	0.007	39698.24	0	0	0.007
740	741	741	Category C	-0.3359375	0.19189453	-0.83984375	0.000488281	-0.16210938	0.44287109	0.11	0.007	15/6/2018	15	6	2018	21:56:02	78962	0.9	21	56	2	71362	0.051269531	3.4144043	-0.33496094	0.17895508	-0.86352539	3.7897949	0.027099609	0	0	0	0	0	0	0	0	0	0.94335938	0.056640625	0.037597656	-0.000732422	0.012695313	0.023681641	0.007	39698.24	0	0	0.007
741	742	742	Category C	-0.37182617	0.19189453	-0.92382813	0.030517578	-0.16186523	0.43774414	0.11	0.007	15/6/2018	15	6	2018	21:56:03	78963	0	21	56	3	71362	0.051269531	3.4144043	-0.33911133	0.1784668	-0.86669922	3.888916	0.066894531	0	0	0	0	0	0	0	0	0	0.94750977	0.052490234	0.1027832	-0.032470703	0.013183594	-0.056884766	0.007	39698.24	0	0	0.007
742	743	743	Category C	-0.21582031	0.17993164	-0.74389648	0.006591797	-0.16259766	0.44628906	0.11	0.007	15/6/2018	15	6	2018	21:56:03	78963	0.1	21	56	3	71363	0.051269531	3.4144043	-0.33740234	0.18066406	-0.86547852	3.6875	0.171875	0	0	0	0	0	0	0	0	0	0.94628906	0.053710938	0.24414063	0.12158203	-0.000732422	0.12158203	0.007	39698.24	0	0	0.007
743	744	744	Category C	-0.47998047	0.20385742	-1.1159668	-0.062255859	-0.15161133	0.44384766	0.11	0.007	15/6/2018	15	6	2018	21:56:03	78963	0.2	21	56	3	71363	0.051269531	3.4144043	-0.33691406	0.1809082	-0.86547852	0.43505859	0.2890625	0	0	0	0	0	0	0	0	0	0.94628906	0.053710938	0.41601563	-0.14282227	0.022705078	-0.25024414	0.007	39698.24	0	0	0.007
744	745	745	Category C	-0.23999023	0.10791016	-0.73193359	-0.088867188	-0.15649414	0.42602539	0.11	0.007	15/6/2018	15	6	2018	21:56:03	78963	0.3	21	56	3	71363	0.051269531	3.4144043	-0.33544922	0.18164063	-0.86450195	0.29736328	0.17919922	0	0	0	0	0	0	0	0	0	0.94506836	0.054931641	0.30200195	0.095458984	-0.073730469	0.13256836	0.007	39698.24	0	0	0.007
745	746	746	Category C	0	0.14379883	-0.671875	0.034667969	-0.15039063	0.44726563	0.11	0.007	15/6/2018	15	6	2018	21:56:03	78963	0.4	21	56	3	71363	0.051269531	3.4144043	-0.33349609	0.18334961	-0.86230469	2.6726074	0.38623047	0	0	0	0	0	0	0	0	0	0.94262695	0.057373047	0.5637207	0.33349609	-0.039550781	0.19042969	0.007	39698.24	0	0	0.007
746	747	747	Category C	-0.32397461	0.21582031	-0.85180664	-0.031005859	-0.15942383	0.44750977	0.12	0.007	15/6/2018	15	6	2018	21:56:03	78963	0.5	21	56	3	71363	0.051269531	3.4144043	-0.33154297	0.18334961	-0.86474609	5.0510254	0.035644531	0	0	0	0	0	0	0	0	0	0.9440918	0.055908203	0.052978516	0.007568359	0.032226563	0.012939453	0.007	39698.24	0	0	0.007
747	748	748	Category C	-0.15576172	0.11987305	-0.79199219	0.031494141	-0.16625977	0.44702148	0.12	0.007	15/6/2018	15	6	2018	21:56:03	78963	0.6	21	56	3	71363	0.051269531	3.4144043	-0.33422852	0.18383789	-0.86816406	3.9733887	0.2043457	0	0	0	0	0	0	0	0	0	0.94824219	0.051757813	0.31884766	0.1784668	-0.063964844	0.076171875	0.007	39698.24	0	0	0.007
748	749	749	Category C	-0.35986328	0.21582031	-0.91186523	-0.033691406	-0.15332031	0.43530273	0.12	0.007	15/6/2018	15	6	2018	21:56:03	78963	0.7	21	56	3	71363	0.051269531	3.4144043	-0.33447266	0.18481445	-0.87280273	4.0686035	0.055664063	0	0	0	0	0	0	0	0	0	0.95288086	0.047119141	0.094970703	-0.025146484	0.030761719	-0.038818359	0.007	39698.24	0	0	0.007
749	750	750	Category C	-0.37182617	0.17993164	-0.77978516	0.000976563	-0.14916992	0.43725586	0.12	0.007	15/6/2018	15	6	2018	21:56:03	78963	0.8	21	56	3	71363	0.051269531	3.4144043	-0.32763672	0.18505859	-0.86889648	1.6567383	0.099609375	0	0	0	0	0	0	0	0	0	0.94702148	0.052978516	0.13842773	-0.043945313	-0.005126953	0.089111328	0.007	39698.24	0	0	0.007
750	751	751	Category C	-0.20385742	0.16796875	-0.85180664	-0.007324219	-0.15917969	0.42700195	0.12	0.007	15/6/2018	15	6	2018	21:56:03	78963	0.9	21	56	3	71363	0.051025391	3.4482422	-0.3293457	0.18530273	-0.87084961	0.42333984	0.12817383	0	0	0	0	0	0	0	0	0	0.94946289	0.050537109	0.16210938	0.12548828	-0.017333984	0.019042969	0.007	39698.24	0	0	0.007
751	752	752	Category C	-0.41992188	0.19189453	-1.0197754	-0.01171875	-0.16357422	0.42773438	0.12	0.007	15/6/2018	15	6	2018	21:56:04	78964	0	21	56	4	71364	0.051025391	3.4482422	-0.32348633	0.18676758	-0.8659668	0.80078125	0.18139648	0	0	0	0	0	0	0	0	0	0.94311523	0.056884766	0.25488281	-0.096191406	0.004882813	-0.15356445	0.007	39698.24	0	0	0.007
752	753	753	Category C	-0.16796875	0.10791016	-0.55175781	-0.069091797	-0.13574219	0.44189453	0.12	0.007	15/6/2018	15	6	2018	21:56:04	78964	0.1	21	56	4	71364	0.051025391	3.4482422	-0.32861328	0.18603516	-0.87109375	0.16894531	0.3659668	0	0	0	0	0	0	0	0	0	0.94946289	0.050537109	0.55834961	0.16064453	-0.078125	0.31933594	0.007	39698.24	0	0	0.007
753	754	754	Category C	0	0.20385742	-0.85180664	0.060791016	-0.14794922	0.44384766	0.12	0.007	15/6/2018	15	6	2018	21:56:04	78964	0.2	21	56	4	71364	0.051025391	3.4482422	-0.32080078	0.18652344	-0.86572266	3.1933594	0.32177734	0	0	0	0	0	0	0	0	0	0.94189453	0.058105469	0.35205078	0.32080078	0.017089844	0.013916016	0.007	39698.24	0	0	0.007
754	755	755	Category C	-0.29980469	0.19189453	-0.88793945	-0.062011719	-0.14404297	0.44165039	0.12	0.007	15/6/2018	15	6	2018	21:56:04	78964	0.3	21	56	4	71364	0.051025391	3.4482422	-0.32324219	0.18701172	-0.86767578	4.2363281	0.031005859	0	0	0	0	0	0	0	0	0	0.94482422	0.055175781	0.048095703	0.0234375	0.004638672	-0.020019531	0.007	39698.24	0	0	0.007
755	756	756	Category C	-0.19189453	0.20385742	-0.93579102	-0.035888672	-0.12866211	0.45703125	0.12	0.007	15/6/2018	15	6	2018	21:56:04	78964	0.4	21	56	4	71364	0.051025391	3.4482422	-0.31787109	0.18701172	-0.8659668	5.5998535	0.14477539	0	0	0	0	0	0	0	0	0	0.94140625	0.05859375	0.2121582	0.12597656	0.016601563	-0.069580078	0.007	39698.24	0	0	0.007
756	757	757	Category C	-0.52783203	0.095947266	-1.1037598	-0.077148438	-0.14135742	0.43652344	0.13	0.007	15/6/2018	15	6	2018	21:56:04	78964	0.5	21	56	4	71364	0.051025391	3.4482422	-0.31616211	0.1875	-0.86474609	5.6704102	0.33178711	0	0	0	0	0	0	0	0	0	0.93969727	0.060302734	0.54199219	-0.21142578	-0.091552734	-0.23876953	0.007	39698.24	0	0	0.007
757	758	758	Category C	-0.21582031	0.15576172	-0.671875	-0.061523438	-0.13671875	0.43798828	0.13	0.007	15/6/2018	15	6	2018	21:56:04	78964	0.6	21	56	4	71364	0.051025391	3.4482422	-0.31469727	0.18798828	-0.86499023	6.048584	0.21923828	0	0	0	0	0	0	0	0	0	0.93945313	0.060546875	0.32421875	0.098876953	-0.032226563	0.19311523	0.007	39698.24	0	0	0.007
758	759	759	Category C	-0.23999023	0.13183594	-0.92382813	0.038330078	-0.12426758	0.45581055	0.13	0.007	15/6/2018	15	6	2018	21:56:04	78964	0.7	21	56	4	71364	0.051025391	3.4482422	-0.3112793	0.18847656	-0.86352539	6.4797363	0.10913086	0	0	0	0	0	0	0	0	0	0.93725586	0.062744141	0.18823242	0.071289063	-0.056640625	-0.060058594	0.007	39698.24	0	0	0.007
759	760	760	Category C	-0.45581055	0.17993164	-1.0078125	-0.070800781	-0.15161133	0.42944336	0.13	0.007	15/6/2018	15	6	2018	21:56:04	78964	0.8	21	56	4	71364	0.051025391	3.4482422	-0.31103516	0.18969727	-0.86621094	3.1904297	0.20263672	0	0	0	0	0	0	0	0	0	0.93969727	0.060302734	0.29589844	-0.14453125	-0.009765625	-0.14135742	0.007	39698.24	0	0	0.007
760	761	761	Category C	-0.26391602	0.17993164	-0.83984375	-0.037109375	-0.15063477	0.45263672	0.13	0.007	15/6/2018	15	6	2018	21:56:04	78964	0.9	21	56	4	71364	0.051025391	3.4482422	-0.31054688	0.19018555	-0.86816406	1.6491699	0.055664063	0	0	0	0	0	0	0	0	0	0.94165039	0.058349609	0.085693359	0.046630859	-0.010253906	0.028320313	0.007	39698.24	0	0	0.007
761	762	762	Category C	-0.19189453	0.20385742	-0.91186523	-0.022216797	-0.14257813	0.4440918	0.13	0.007	15/6/2018	15	6	2018	21:56:05	78965	0	21	56	5	71365	0.051025391	3.4482422	-0.30786133	0.18994141	-0.8684082	2.0375977	0.12451172	0	0	0	0	0	0	0	0	0	0.94067383	0.059326172	0.1730957	0.1159668	0.013671875	-0.043212891	0.007	39698.24	0	0	0.007
762	763	763	Category C	-0.26391602	0.16796875	-0.98388672	-0.049316406	-0.16064453	0.44506836	0.13	0.007	15/6/2018	15	6	2018	21:56:05	78965	0.1	21	56	5	71365	0.051025391	3.4482422	-0.3125	0.18920898	-0.86914063	2.432373	0.1262207	0	0	0	0	0	0	0	0	0	0.94287109	0.057128906	0.18457031	0.048583984	-0.021240234	-0.11450195	0.007	39698.24	0	0	0.007
763	764	764	Category C	-0.38378906	0.2277832	-1.079834	-0.092773438	-0.16772461	0.4309082	0.13	0.007	15/6/2018	15	6	2018	21:56:05	78965	0.2	21	56	5	71365	0.051025391	3.4482422	-0.30932617	0.19018555	-0.86425781	0.92675781	0.23071289	0	0	0	0	0	0	0	0	0	0.9375	0.0625	0.32739258	-0.074462891	0.037353516	-0.21533203	0.007	39698.24	0	0	0.007
764	765	765	Category C	-0.023925781	0.21582031	-0.73193359	-0.049560547	-0.14941406	0.43408203	0.13	0.007	15/6/2018	15	6	2018	21:56:05	78965	0.3	21	56	5	71365	0.051025391	3.4482422	-0.30737305	0.19042969	-0.85839844	1.3874512	0.31152344	0	0	0	0	0	0	0	0	0	0.93139648	0.068603516	0.43530273	0.28344727	0.025146484	0.12646484	0.007	39698.24	0	0	0.007
765	766	766	Category C	-0.23999023	0.13183594	-0.98388672	0.007324219	-0.17016602	0.44116211	0.13	0.007	15/6/2018	15	6	2018	21:56:05	78965	0.4	21	56	5	71365	0.051025391	3.4482422	-0.30541992	0.18945313	-0.85620117	2.1066895	0.15429688	0	0	0	0	0	0	0	0	0	0.92871094	0.071289063	0.25073242	0.065429688	-0.057617188	-0.12744141	0.007	39698.24	0	0	0.007
766	767	767	Category C	-0.19189453	0.16796875	-0.85180664	-0.083496094	-0.16992188	0.43017578	0.14	0.007	15/6/2018	15	6	2018	21:56:05	78965	0.5	21	56	5	71365	0.051025391	3.4482422	-0.30932617	0.18969727	-0.86083984	1.1000977	0.11987305	0	0	0	0	0	0	0	0	0	0.93408203	0.065917969	0.1484375	0.11743164	-0.021728516	0.009033203	0.007	39698.24	0	0	0.007
767	768	768	Category C	-0.46777344	0.21582031	-1.0319824	-0.053955078	-0.16699219	0.44384766	0.14	0.007	15/6/2018	15	6	2018	21:56:05	78965	0.6	21	56	5	71365	0.051025391	3.4482422	-0.30615234	0.19116211	-0.85620117	1.9394531	0.23974609	0	0	0	0	0	0	0	0	0	0.92919922	0.070800781	0.36157227	-0.16137695	0.024414063	-0.17553711	0.007	39698.24	0	0	0.007
768	769	769	Category C	-0.29980469	0.15576172	-0.85180664	-0.089599609	-0.16430664	0.42578125	0.14	0.007	15/6/2018	15	6	2018	21:56:05	78965	0.7	21	56	5	71365	0.051025391	3.4482422	-0.30883789	0.19091797	-0.8581543	1.996582	0.036865234	0	0	0	0	0	0	0	0	0	0.93188477	0.068115234	0.05078125	0.009033203	-0.03515625	0.006347656	0.007	39698.24	0	0	0.007
769	770	770	Category C	-0.059814453	0.29980469	-0.77978516	0.001708984	-0.15698242	0.43237305	0.14	0.007	15/6/2018	15	6	2018	21:56:05	78965	0.8	21	56	5	71365	0.051025391	3.4482422	-0.30712891	0.19091797	-0.85522461	0.46411133	0.28051758	0	0	0	0	0	0	0	0	0	0.9284668	0.071533203	0.43139648	0.24731445	0.10864258	0.075439453	0.007	39698.24	0	0	0.007
770	771	771	Category C	-0.56396484	0.2277832	-1.0678711	-0.01171875	-0.15576172	0.44287109	0.14	0.007	15/6/2018	15	6	2018	21:56:05	78965	0.9	21	56	5	71365	0.051025391	3.4482422	-0.30566406	0.19042969	-0.85302734	2.7875977	0.33789063	0	0	0	0	0	0	0	0	0	0.92578125	0.07421875	0.51025391	-0.25805664	0.037109375	-0.21459961	0.007	39698.24	0	0	0.007
771	772	772	Category C	-0.38378906	0.13183594	-0.76782227	-0.069580078	-0.15136719	0.44555664	0.14	0.007	15/6/2018	15	6	2018	21:56:06	78966	0	21	56	6	71366	0.051025391	3.4482422	-0.30834961	0.19042969	-0.85644531	3.4504395	0.13037109	0	0	0	0	0	0	0	0	0	0.93017578	0.069824219	0.22265625	-0.075195313	-0.05859375	0.088623047	0.007	39698.24	0	0	0.007
772	773	773	Category C	-0.13183594	0.16796875	-0.56396484	0.004394531	-0.15405273	0.43945313	0.14	0.007	15/6/2018	15	6	2018	21:56:06	78966	0.1	21	56	6	71366	0.051025391	3.4482422	-0.30932617	0.19287109	-0.85717773	3.3100586	0.34375	0	0	0	0	0	0	0	0	0	0.93164063	0.068359375	0.49584961	0.17749023	-0.024902344	0.29321289	0.007	39698.24	0	0	0.007
773	774	774	Category C	-0.53979492	0.2277832	-1.1879883	0.026611328	-0.15014648	0.45019531	0.14	0.007	15/6/2018	15	6	2018	21:56:06	78966	0.2	21	56	6	71366	0.051025391	3.4482422	-0.31005859	0.19311523	-0.85839844	6.1401367	0.40283203	0	0	0	0	0	0	0	0	0	0.93310547	0.066894531	0.59350586	-0.22949219	0.034423828	-0.3293457	0.007	39698.24	0	0	0.007
774	775	775	Category C	-0.46777344	0.20385742	-0.89990234	-0.043701172	-0.1484375	0.4453125	0.14	0.007	15/6/2018	15	6	2018	21:56:06	78966	0.3	21	56	6	71366	0.051025391	3.4482422	-0.30957031	0.19384766	-0.85839844	8.5905762	0.16357422	0	0	0	0	0	0	0	0	0	0.93310547	0.066894531	0.20922852	-0.15795898	0.009765625	-0.041259766	0.007	39698.24	0	0	0.007
775	776	776	Category C	-0.19189453	0.19189453	-0.58789063	0.041748047	-0.15698242	0.4453125	0.14	0.007	15/6/2018	15	6	2018	21:56:06	78966	0.4	21	56	6	71366	0.051025391	3.4482422	-0.30810547	0.19433594	-0.85717773	8.720459	0.29345703	0	0	0	0	0	0	0	0	0	0.93164063	0.068359375	0.38842773	0.11621094	-0.002441406	0.26928711	0.007	39698.24	0	0	0.007
776	777	777	Category C	-0.34790039	0.19189453	-0.81591797	0.062744141	-0.15405273	0.44482422	0.15	0.007	15/6/2018	15	6	2018	21:56:06	78966	0.5	21	56	6	71366	0.051025391	3.4482422	-0.30957031	0.19506836	-0.85766602	7.8969727	0.056640625	0	0	0	0	0	0	0	0	0	0.93261719	0.067382813	0.083251953	-0.038085938	-0.003173828	0.041748047	0.007	39698.24	0	0	0.007
777	778	778	Category C	-0.37182617	0.19189453	-0.83984375	-0.009521484	-0.15209961	0.44604492	0.15	0.007	15/6/2018	15	6	2018	21:56:06	78966	0.6	21	56	6	71366	0.051025391	3.4482422	-0.30883789	0.1953125	-0.85522461	6.6655273	0.064941406	0	0	0	0	0	0	0	0	0	0.93017578	0.069824219	0.08203125	-0.062744141	-0.003417969	0.015380859	0.007	39698.24	0	0	0.007
778	779	779	Category C	-0.44384766	0.21582031	-0.99584961	-0.016113281	-0.15576172	0.43579102	0.15	0.007	15/6/2018	15	6	2018	21:56:06	78966	0.7	21	56	6	71366	0.051025391	3.4482422	-0.30639648	0.19433594	-0.85546875	5.1728516	0.19726563	0	0	0	0	0	0	0	0	0	0.92944336	0.070556641	0.29882813	-0.13720703	0.021240234	-0.14013672	0.007	39698.24	0	0	0.007
779	780	780	Category C	-0.29980469	0.17993164	-0.82788086	-0.038085938	-0.15942383	0.42626953	0.15	0.007	15/6/2018	15	6	2018	21:56:06	78966	0.8	21	56	6	71366	0.051025391	3.4482422	-0.30883789	0.19628906	-0.85986328	3.2697754	0.037109375	0	0	0	0	0	0	0	0	0	0.93457031	0.065429688	0.057373047	0.009033203	-0.016357422	0.031982422	0.007	39698.24	0	0	0.007
780	781	781	Category C	-0.41992188	0.20385742	-0.85180664	0.028564453	-0.15917969	0.44091797	0.15	0.007	15/6/2018	15	6	2018	21:56:06	78966	0.9	21	56	6	71366	0.051025391	3.4482422	-0.30883789	0.19628906	-0.86010742	1.1665039	0.11157227	0	0	0	0	0	0	0	0	0	0.93481445	0.065185547	0.12670898	-0.11083984	0.007324219	0.008300781	0.007	39698.24	0	0	0.007
781	782	782	Category C	-0.50390625	0.23999023	-0.74389648	0.065917969	-0.13818359	0.44335938	0.15	0.007	15/6/2018	15	6	2018	21:56:07	78967	0	21	56	7	71367	0.051025391	3.4482422	-0.30493164	0.19604492	-0.85644531	1.017334	0.23266602	0	0	0	0	0	0	0	0	0	0.92993164	0.070068359	0.35522461	-0.19873047	0.043701172	0.11254883	0.007	39698.24	0	0	0.007
782	783	783	Category C	-0.37182617	0.11987305	-0.77978516	0.028320313	-0.14672852	0.44506836	0.15	0.007	15/6/2018	15	6	2018	21:56:07	78967	0.1	21	56	7	71367	0.051025391	3.4482422	-0.30957031	0.19750977	-0.85791016	2.4035645	0.12646484	0	0	0	0	0	0	0	0	0	0.93334961	0.066650391	0.21777344	-0.062011719	-0.077636719	0.078125	0.007	39698.24	0	0	0.007
783	784	784	Category C	-0.31176758	0.25195313	-0.81591797	0.037841797	-0.1496582	0.44946289	0.15	0.007	15/6/2018	15	6	2018	21:56:07	78967	0.2	21	56	7	71367	0.051025391	3.4482422	-0.30957031	0.19775391	-0.85717773	1.9716797	0.068115234	0	0	0	0	0	0	0	0	0	0.93261719	0.067382813	0.097412109	-0.001953125	0.053955078	0.041259766	0.007	39698.24	0	0	0.007
784	785	785	Category C	-0.41992188	0.23999023	-0.83984375	-0.009521484	-0.15380859	0.44506836	0.15	0.007	15/6/2018	15	6	2018	21:56:07	78967	0.3	21	56	7	71367	0.051025391	3.4482422	-0.30810547	0.19750977	-0.85644531	1.5185547	0.12036133	0	0	0	0	0	0	0	0	0	0.93139648	0.068603516	0.1706543	-0.11157227	0.042236328	0.016601563	0.007	39698.24	0	0	0.007
785	786	786	Category C	-0.2277832	0.19189453	-0.93579102	-0.0546875	-0.15551758	0.42602539	0.15	0.007	15/6/2018	15	6	2018	21:56:07	78967	0.4	21	56	7	71367	0.051025391	3.4482422	-0.30932617	0.19970703	-0.85888672	0.74829102	0.11230469	0	0	0	0	0	0	0	0	0	0.93432617	0.065673828	0.16625977	0.081542969	-0.0078125	-0.076660156	0.007	39698.24	0	0	0.007
786	787	787	Category C	-0.2878418	0.21582031	-0.83984375	-0.054931641	-0.16259766	0.43994141	0.16	0.007	15/6/2018	15	6	2018	21:56:07	78967	0.5	21	56	7	71367	0.051025391	3.4482422	-0.31225586	0.19946289	-0.8605957	2.6621094	0.035888672	0	0	0	0	0	0	0	0	0	0.93701172	0.062988281	0.061523438	0.024414063	0.016113281	0.020751953	0.007	39698.24	0	0	0.007
787	788	788	Category C	-0.2878418	0.20385742	-1.0439453	-0.065429688	-0.16479492	0.43237305	0.16	0.007	15/6/2018	15	6	2018	21:56:07	78967	0.6	21	56	7	71367	0.051025391	3.4482422	-0.31030273	0.19946289	-0.85693359	2.7382813	0.18823242	0	0	0	0	0	0	0	0	0	0.93310547	0.066894531	0.21362305	0.022460938	0.004150391	-0.18676758	0.007	39698.24	0	0	0.007
788	789	789	Category C	-0.16796875	0.21582031	-0.80395508	-0.073242188	-0.16723633	0.42724609	0.16	0.007	15/6/2018	15	6	2018	21:56:07	78967	0.7	21	56	7	71367	0.051269531	3.4144043	-0.31469727	0.20092773	-0.85766602	3.9377441	0.15698242	0	0	0	0	0	0	0	0	0	0.93530273	0.064697266	0.21533203	0.14672852	0.014648438	0.053710938	0.007	39698.24	0	0	0.007
789	790	790	Category C	-0.47998047	0.20385742	-1.0078125	-0.012451172	-0.17407227	0.42675781	0.16	0.007	15/6/2018	15	6	2018	21:56:07	78967	0.8	21	56	7	71367	0.051269531	3.4144043	-0.31542969	0.20141602	-0.85986328	4.8356934	0.22094727	0	0	0	0	0	0	0	0	0	0.93774414	0.062255859	0.31445313	-0.16430664	0.002197266	-0.14770508	0.007	39698.24	0	0	0.007
790	791	791	Category C	-0.13183594	0.21582031	-0.6237793	-0.062011719	-0.17211914	0.43237305	0.16	0.007	15/6/2018	15	6	2018	21:56:07	78967	0.9	21	56	7	71367	0.051269531	3.4144043	-0.31469727	0.2019043	-0.85791016	4.4328613	0.29736328	0	0	0	0	0	0	0	0	0	0.93579102	0.064208984	0.43115234	0.18286133	0.013671875	0.23413086	0.007	39698.24	0	0	0.007
791	792	792	Category C	-0.44384766	0.16796875	-1.0197754	-0.025146484	-0.17211914	0.42651367	0.16	0.007	15/6/2018	15	6	2018	21:56:08	78968	0	21	56	8	71368	0.051269531	3.4144043	-0.31884766	0.20239258	-0.86230469	4.4377441	0.20361328	0	0	0	0	0	0	0	0	0	0.94140625	0.05859375	0.31665039	-0.12475586	-0.034423828	-0.15722656	0.007	39698.24	0	0	0.007
792	793	793	Category C	-0.31176758	0.27587891	-0.93579102	-0.11425781	-0.18066406	0.41381836	0.16	0.007	15/6/2018	15	6	2018	21:56:08	78968	0.1	21	56	8	71368	0.051269531	3.4144043	-0.31860352	0.20214844	-0.86157227	6.4689941	0.10473633	0	0	0	0	0	0	0	0	0	0.94067383	0.059326172	0.15478516	0.006835938	0.073486328	-0.073974609	0.007	39698.24	0	0	0.007
793	794	794	Category C	-0.17993164	0.20385742	-0.88793945	-0.037109375	-0.17089844	0.43212891	0.16	0.007	15/6/2018	15	6	2018	21:56:08	78968	0.2	21	56	8	71368	0.051269531	3.4144043	-0.32055664	0.20385742	-0.86499023	7.5002441	0.14257813	0	0	0	0	0	0	0	0	0	0.94482422	0.055175781	0.16357422	0.140625	0	-0.022705078	0.007	39698.24	0	0	0.007
794	795	795	Category C	-0.27587891	0.20385742	-0.88793945	-0.058349609	-0.18432617	0.42529297	0.16	0.007	15/6/2018	15	6	2018	21:56:08	78968	0.3	21	56	8	71368	0.051269531	3.4144043	-0.32592773	0.20385742	-0.86621094	8.0939941	0.0546875	0	0	0	0	0	0	0	0	0	0.94775391	0.052246094	0.071777344	0.050048828	0	-0.021484375	0.007	39698.24	0	0	0.007
795	796	796	Category C	-0.2277832	0.21582031	-0.81591797	-0.047119141	-0.18041992	0.42456055	0.16	0.007	15/6/2018	15	6	2018	21:56:08	78968	0.4	21	56	8	71368	0.051269531	3.4144043	-0.328125	0.20458984	-0.8671875	6.3669434	0.11328125	0	0	0	0	0	0	0	0	0	0.94946289	0.050537109	0.1628418	0.1003418	0.010986328	0.051269531	0.007	39698.24	0	0	0.007
796	797	797	Category C	-0.27587891	0.2277832	-0.95996094	-0.0625	-0.18603516	0.43139648	0.17	0.007	15/6/2018	15	6	2018	21:56:08	78968	0.5	21	56	8	71368	0.051269531	3.4144043	-0.32983398	0.20385742	-0.86425781	4.8945313	0.11206055	0	0	0	0	0	0	0	0	0	0.94726563	0.052734375	0.1730957	0.053955078	0.023681641	-0.095458984	0.007	39698.24	0	0	0.007
797	798	798	Category C	-0.21582031	0.21582031	-0.82788086	-0.046386719	-0.18066406	0.43188477	0.17	0.007	15/6/2018	15	6	2018	21:56:08	78968	0.6	21	56	8	71368	0.051269531	3.4144043	-0.32910156	0.20678711	-0.86108398	5.3054199	0.1184082	0	0	0	0	0	0	0	0	0	0.94482422	0.055175781	0.15527344	0.11328125	0.008789063	0.033203125	0.007	39698.24	0	0	0.007
798	799	799	Category C	-0.32397461	0.21582031	-0.88793945	-0.04296875	-0.18066406	0.4296875	0.17	0.007	15/6/2018	15	6	2018	21:56:08	78968	0.7	21	56	8	71368	0.051269531	3.4144043	-0.33325195	0.20849609	-0.86279297	4.951416	0.027587891	0	0	0	0	0	0	0	0	0	0.94824219	0.051757813	0.041259766	0.009277344	0.007080078	-0.024902344	0.007	39698.24	0	0	0.007
799	800	800	Category C	-0.23999023	0.20385742	-0.83984375	-0.052978516	-0.18286133	0.43676758	0.17	0.007	15/6/2018	15	6	2018	21:56:08	78968	0.8	21	56	8	71368	0.051269531	3.4144043	-0.33374023	0.20947266	-0.86230469	5.3605957	0.096679688	0	0	0	0	0	0	0	0	0	0.94799805	0.052001953	0.12207031	0.09375	-0.005615234	0.022460938	0.007	39698.24	0	0	0.007
800	801	801	Category C	-0.25195313	0.2277832	-0.91186523	-0.041992188	-0.18212891	0.4296875	0.17	0.007	15/6/2018	15	6	2018	21:56:08	78968	0.9	21	56	8	71368	0.051269531	3.4144043	-0.33276367	0.21044922	-0.86279297	4.9099121	0.096191406	0	0	0	0	0	0	0	0	0	0.94824219	0.051757813	0.1472168	0.080810547	0.017089844	-0.048828125	0.007	39698.24	0	0	0.007
801	802	802	Category C	-0.50390625	0.20385742	-0.85180664	-0.060791016	-0.17358398	0.44140625	0.17	0.007	15/6/2018	15	6	2018	21:56:09	78969	0	21	56	9	71369	0.051269531	3.4144043	-0.33398438	0.2109375	-0.86083984	2.3581543	0.17016602	0	0	0	0	0	0	0	0	0	0.94702148	0.052978516	0.18603516	-0.16967773	-0.007080078	0.009033203	0.007	39698.24	0	0	0.007
802	803	803	Category C	-0.38378906	0.2878418	-0.75585938	0.017578125	-0.1784668	0.43334961	0.17	0.007	15/6/2018	15	6	2018	21:56:09	78969	0.1	21	56	9	71369	0.051269531	3.4144043	-0.33789063	0.21118164	-0.86108398	2.4890137	0.13793945	0	0	0	0	0	0	0	0	0	0.94873047	0.051269531	0.22753906	-0.045654297	0.076416016	0.10522461	0.007	39698.24	0	0	0.007
803	804	804	Category C	-0.2277832	0.2277832	-0.45581055	0.088378906	-0.21826172	0.41308594	0.17	0.007	15/6/2018	15	6	2018	21:56:09	78969	0.2	21	56	9	71369	0.051269531	3.4144043	-0.33911133	0.21191406	-0.85717773	3.2246094	0.41699219	0	0	0	0	0	0	0	0	0	0.94604492	0.053955078	0.52856445	0.11132813	0.015625	0.40136719	0.007	39698.24	0	0	0.007
804	805	805	Category C	-0.32397461	0.14379883	-0.79199219	0.085693359	-0.22192383	0.40820313	0.17	0.007	15/6/2018	15	6	2018	21:56:09	78969	0.3	21	56	9	71369	0.051269531	3.4144043	-0.33984375	0.21240234	-0.85449219	1.0686035	0.094238281	0	0	0	0	0	0	0	0	0	0.9440918	0.055908203	0.14746094	0.015869141	-0.068603516	0.0625	0.007	39698.24	0	0	0.007
805	806	806	Category C	-0.50390625	0.21582031	-0.93579102	0.043212891	-0.22387695	0.41894531	0.17	0.007	15/6/2018	15	6	2018	21:56:09	78969	0.4	21	56	9	71369	0.051269531	3.4144043	-0.34667969	0.21386719	-0.85546875	1.9245605	0.17626953	0	0	0	0	0	0	0	0	0	0.94750977	0.052490234	0.23925781	-0.15698242	0.001708984	-0.080322266	0.007	39698.24	0	0	0.007
806	807	807	Category C	-0.29980469	0.29980469	-0.7199707	0.003173828	-0.20068359	0.41845703	0.18	0.007	15/6/2018	15	6	2018	21:56:09	78969	0.5	21	56	9	71369	0.051269531	3.4144043	-0.34838867	0.21411133	-0.85351563	5.5791016	0.16601563	0	0	0	0	0	0	0	0	0	0.9465332	0.053466797	0.26782227	0.048583984	0.085449219	0.13354492	0.007	39698.24	0	0	0.007
807	808	808	Category C	-0.52783203	0.14379883	-1.0197754	-0.004150391	-0.20166016	0.42211914	0.18	0.007	15/6/2018	15	6	2018	21:56:09	78969	0.6	21	56	9	71369	0.051269531	3.4144043	-0.3515625	0.21386719	-0.85620117	11.197021	0.25024414	0	0	0	0	0	0	0	0	0	0.94995117	0.050048828	0.40991211	-0.17602539	-0.070068359	-0.16333008	0.007	39698.24	0	0	0.007
808	809	809	Category C	-0.32397461	0.21582031	-0.87597656	-0.019287109	-0.20581055	0.41992188	0.18	0.007	15/6/2018	15	6	2018	21:56:09	78969	0.7	21	56	9	71369	0.051269531	3.4144043	-0.35229492	0.21459961	-0.85620117	12.125244	0.034423828	0	0	0	0	0	0	0	0	0	0.95043945	0.049560547	0.049072266	0.028320313	0.000976563	-0.01953125	0.007	39698.24	0	0	0.007
809	810	810	Category C	-0.21582031	0.15576172	-0.75585938	0.037109375	-0.20678711	0.42919922	0.18	0.007	15/6/2018	15	6	2018	21:56:09	78969	0.8	21	56	9	71369	0.051269531	3.4144043	-0.35205078	0.21484375	-0.85180664	11.42334	0.17675781	0	0	0	0	0	0	0	0	0	0.9465332	0.053466797	0.29150391	0.13623047	-0.059082031	0.095947266	0.007	39698.24	0	0	0.007
810	811	811	Category C	-0.41992188	0.20385742	-0.82788086	0.040527344	-0.203125	0.42529297	0.18	0.007	15/6/2018	15	6	2018	21:56:09	78969	0.9	21	56	9	71369	0.051269531	3.4144043	-0.35473633	0.21508789	-0.85205078	14.061279	0.0703125	0	0	0	0	0	0	0	0	0	0.94775391	0.052246094	0.10058594	-0.064941406	-0.011230469	0.024169922	0.007	39698.24	0	0	0.007
811	812	812	Category C	-0.26391602	0.21582031	-0.86376953	0.015869141	-0.21166992	0.42285156	0.18	0.007	15/6/2018	15	6	2018	21:56:10	78970	0	21	56	10	71370	0.051269531	3.4144043	-0.35229492	0.21508789	-0.84912109	17.09375	0.089599609	0	0	0	0	0	0	0	0	0	0.9440918	0.055908203	0.10351563	0.088378906	0.000488281	-0.014404297	0.007	39698.24	0	0	0.007
812	813	813	Category C	-0.37182617	0.21582031	-0.93579102	-0.008789063	-0.21386719	0.42114258	0.18	0.007	15/6/2018	15	6	2018	21:56:10	78970	0.1	21	56	10	71370	0.051269531	3.4144043	-0.35009766	0.21606445	-0.85058594	16.597168	0.087646484	0	0	0	0	0	0	0	0	0	0.94482422	0.055175781	0.10693359	-0.021484375	-0.000244141	-0.084960938	0.007	39698.24	0	0	0.007
813	814	814	Category C	-0.34790039	0.21582031	-0.94799805	-0.018554688	-0.20117188	0.42993164	0.18	0.007	15/6/2018	15	6	2018	21:56:10	78970	0.2	21	56	10	71370	0.051269531	3.4144043	-0.35351563	0.21728516	-0.85571289	13.035156	0.092285156	0	0	0	0	0	0	0	0	0	0.95092773	0.049072266	0.099365234	0.005615234	-0.001464844	-0.092041016	0.007	39698.24	0	0	0.007
814	815	815	Category C	-0.14379883	0.19189453	-0.68383789	0.007324219	-0.1965332	0.42871094	0.18	0.007	15/6/2018	15	6	2018	21:56:10	78970	0.3	21	56	10	71370	0.051269531	3.4144043	-0.3515625	0.21704102	-0.8515625	12.360352	0.26806641	0	0	0	0	0	0	0	0	0	0.9465332	0.053466797	0.40063477	0.20776367	-0.025146484	0.16772461	0.007	39698.24	0	0	0.007
815	816	816	Category C	-0.47998047	0.21582031	-0.83984375	0.072021484	-0.20068359	0.42016602	0.18	0.007	15/6/2018	15	6	2018	21:56:10	78970	0.4	21	56	10	71370	0.051269531	3.4144043	-0.34765625	0.21826172	-0.84790039	12.746094	0.13232422	0	0	0	0	0	0	0	0	0	0.94213867	0.057861328	0.14282227	-0.13208008	-0.002441406	0.008056641	0.007	39698.24	0	0	0.007
816	817	817	Category C	-0.26391602	0.21582031	-0.70776367	-0.01171875	-0.19506836	0.43432617	0.19	0.007	15/6/2018	15	6	2018	21:56:10	78970	0.5	21	56	10	71370	0.051269531	3.4144043	-0.3503418	0.21923828	-0.85351563	9.6533203	0.16967773	0	0	0	0	0	0	0	0	0	0.94848633	0.051513672	0.23608398	0.086425781	-0.003417969	0.14575195	0.007	39698.24	0	0	0.007
817	818	818	Category C	-0.31176758	0.10791016	-0.99584961	0.026855469	-0.20898438	0.43505859	0.19	0.007	15/6/2018	15	6	2018	21:56:10	78970	0.6	21	56	10	71370	0.051269531	3.4144043	-0.34887695	0.21972656	-0.85351563	3.1501465	0.18457031	0	0	0	0	0	0	0	0	0	0.94799805	0.052001953	0.29125977	0.037109375	-0.11181641	-0.14208984	0.007	39698.24	0	0	0.007
818	819	819	Category C	-0.39599609	0.31176758	-0.97192383	-0.026367188	-0.2043457	0.41845703	0.19	0.007	15/6/2018	15	6	2018	21:56:10	78970	0.7	21	56	10	71370	0.051269531	3.4144043	-0.34790039	0.2199707	-0.85522461	2.5061035	0.15576172	0	0	0	0	0	0	0	0	0	0.94921875	0.05078125	0.25610352	-0.047851563	0.091552734	-0.11645508	0.007	39698.24	0	0	0.007
819	820	820	Category C	-0.3359375	0.19189453	-0.85180664	0.005859375	-0.19384766	0.42089844	0.19	0.007	15/6/2018	15	6	2018	21:56:10	78970	0.8	21	56	10	71370	0.051269531	3.4144043	-0.3449707	0.21972656	-0.84936523	1.5776367	0.029541016	0	0	0	0	0	0	0	0	0	0.94287109	0.057128906	0.039550781	0.009033203	-0.027832031	-0.002197266	0.007	39698.24	0	0	0.007
820	821	821	Category C	-0.023925781	0.16796875	-0.53979492	0.046386719	-0.22192383	0.41625977	0.19	0.007	15/6/2018	15	6	2018	21:56:10	78970	0.9	21	56	10	71370	0.051269531	3.4144043	-0.34814453	0.22070313	-0.85229492	0.73022461	0.45336914	0	0	0	0	0	0	0	0	0	0.94677734	0.053222656	0.68945313	0.32421875	-0.052734375	0.3125	0.007	39698.24	0	0	0.007
821	822	822	Category C	-0.75585938	0.29980469	-1.0439453	0.095214844	-0.20556641	0.4206543	0.19	0.007	15/6/2018	15	6	2018	21:56:11	78971	0	21	56	11	71371	0.051269531	3.4144043	-0.34619141	0.22094727	-0.8527832	1.064209	0.45874023	0	0	0	0	0	0	0	0	0	0.9465332	0.053466797	0.67944336	-0.40942383	0.078613281	-0.19091797	0.007	39698.24	0	0	0.007
822	823	823	Category C	-0.21582031	0.20385742	-0.68383789	0.018554688	-0.20092773	0.42285156	0.19	0.007	15/6/2018	15	6	2018	21:56:11	78971	0.111	21	56	11	71371	0.051269531	3.4144043	-0.34082031	0.2199707	-0.85546875	0.88305664	0.21289063	0	0	0	0	0	0	0	0	0	0.94677734	0.053222656	0.31298828	0.125	-0.016113281	0.17163086	0.007	39698.24	0	0	0.007
823	824	824	Category C	-0.35986328	0.17993164	-1.0559082	0.024414063	-0.21875	0.42382813	0.19	0.007	15/6/2018	15	6	2018	21:56:11	78971	0.222	21	56	11	71371	0.051269531	3.4144043	-0.34301758	0.2199707	-0.85766602	3.0463867	0.20288086	0	0	0	0	0	0	0	0	0	0.94946289	0.050537109	0.25488281	-0.016601563	-0.040039063	-0.19799805	0.007	39698.24	0	0	0.007
824	825	825	Category C	-0.32397461	0.2878418	-0.92382813	-0.030517578	-0.20776367	0.41748047	0.19	0.007	15/6/2018	15	6	2018	21:56:11	78971	0.333	21	56	11	71371	0.051269531	3.4144043	-0.33935547	0.21923828	-0.85791016	3.9606934	0.095947266	0	0	0	0	0	0	0	0	0	0.94824219	0.051757813	0.1496582	0.015380859	0.068359375	-0.065673828	0.007	39698.24	0	0	0.007
825	826	826	Category C	-0.25195313	0.13183594	-0.81591797	0.004394531	-0.20849609	0.42041016	0.19	0.007	15/6/2018	15	6	2018	21:56:11	78971	0.444	21	56	11	71371	0.051269531	3.4144043	-0.33837891	0.21875	-0.85888672	1.5202637	0.12988281	0	0	0	0	0	0	0	0	0	0.94873047	0.051269531	0.21630859	0.086425781	-0.086914063	0.04296875	0.007	39698.24	0	0	0.007
826	827	827	Category C	-0.16796875	0.21582031	-0.56396484	0.012939453	-0.21264648	0.42358398	0.2	0.007	15/6/2018	15	6	2018	21:56:11	78971	0.555	21	56	11	71371	0.051513672	3.3644531	-0.3371582	0.21899414	-0.85693359	1.3547363	0.33837891	0	0	0	0	0	0	0	0	0	0.94677734	0.053222656	0.46557617	0.16918945	-0.003173828	0.29296875	0.007	39698.24	0	0	0.007
827	828	828	Category C	-0.50390625	0.2277832	-0.83984375	0.088867188	-0.19677734	0.42382813	0.2	0.007	15/6/2018	15	6	2018	21:56:11	78971	0.666	21	56	11	71371	0.051513672	3.3644531	-0.33813477	0.21875	-0.85839844	1.4331055	0.16674805	0	0	0	0	0	0	0	0	0	0.94824219	0.051757813	0.19311523	-0.16552734	0.008789063	0.018554688	0.007	39698.24	0	0	0.007
828	829	829	Category C	-0.41992188	0.26391602	-1.0917969	0.013671875	-0.18945313	0.44116211	0.2	0.007	15/6/2018	15	6	2018	21:56:11	78971	0.777	21	56	11	71371	0.051513672	3.3644531	-0.3371582	0.21875	-0.85571289	5.1433105	0.25390625	0	0	0	0	0	0	0	0	0	0.94555664	0.054443359	0.36328125	-0.082519531	0.044921875	-0.23583984	0.007	39698.24	0	0	0.007
829	830	830	Category C	-0.31176758	0.20385742	-0.6237793	0.031982422	-0.18139648	0.42553711	0.2	0.007	15/6/2018	15	6	2018	21:56:11	78971	0.888	21	56	11	71371	0.051513672	3.3644531	-0.33984375	0.21850586	-0.85717773	6.0148926	0.2355957	0	0	0	0	0	0	0	0	0	0.94775391	0.052246094	0.27636719	0.028076172	-0.014648438	0.23339844	0.007	39698.24	0	0	0.007
830	831	831	Category C	-0.52783203	0.21582031	-1.2119141	0.060791016	-0.18164063	0.44140625	0.2	0.007	15/6/2018	15	6	2018	21:56:12	78972	0	21	56	12	71371	0.051513672	3.3644531	-0.33911133	0.21777344	-0.85766602	7.4619141	0.40112305	0	0	0	0	0	0	0	0	0	0.94775391	0.052246094	0.54467773	-0.18847656	-0.001953125	-0.35400391	0.007	39698.24	0	0	0.007
831	832	832	Category C	-0.40795898	0.16796875	-0.94799805	-0.048828125	-0.19165039	0.42041016	0.2	0.007	15/6/2018	15	6	2018	21:56:12	78972	0.1	21	56	12	71372	0.051513672	3.3644531	-0.34033203	0.21704102	-0.859375	6.036377	0.12158203	0	0	0	0	0	0	0	0	0	0.94946289	0.050537109	0.20507813	-0.067382813	-0.049072266	-0.088378906	0.007	39698.24	0	0	0.007
832	833	833	Category C	-0.32397461	0.25195313	-0.83984375	0.000732422	-0.20239258	0.43261719	0.2	0.007	15/6/2018	15	6	2018	21:56:12	78972	0.2	21	56	12	71372	0.051513672	3.3644531	-0.33959961	0.22045898	-0.85644531	5.6992188	0.038818359	0	0	0	0	0	0	0	0	0	0.94750977	0.052490234	0.063720703	0.015625	0.03125	0.016601563	0.007	39698.24	0	0	0.007
833	834	834	Category C	-0.43188477	0.19189453	-0.93579102	-0.046630859	-0.19262695	0.43164063	0.2	0.007	15/6/2018	15	6	2018	21:56:12	78972	0.3	21	56	12	71372	0.051513672	3.3644531	-0.33886719	0.22045898	-0.85302734	6.5083008	0.12744141	0	0	0	0	0	0	0	0	0	0.9440918	0.055908203	0.20410156	-0.092773438	-0.028564453	-0.082519531	0.007	39698.24	0	0	0.007
834	835	835	Category C	-0.46777344	0.26391602	-0.97192383	-0.01953125	-0.19848633	0.42504883	0.2	0.007	15/6/2018	15	6	2018	21:56:12	78972	0.4	21	56	12	71372	0.051513672	3.3644531	-0.34179688	0.22021484	-0.8515625	6.5673828	0.17944336	0	0	0	0	0	0	0	0	0	0.94360352	0.056396484	0.28979492	-0.12573242	0.043457031	-0.12011719	0.007	39698.24	0	0	0.007
835	836	836	Category C	-0.32397461	0.14379883	-0.70776367	0.031005859	-0.21386719	0.42407227	0.2	0.007	15/6/2018	15	6	2018	21:56:12	78972	0.5	21	56	12	71372	0.051513672	3.3644531	-0.3425293	0.2199707	-0.85107422	8.8808594	0.16357422	0	0	0	0	0	0	0	0	0	0.94360352	0.056396484	0.23852539	0.018554688	-0.076171875	0.14331055	0.007	39698.24	0	0	0.007
836	837	837	Category C	-0.46777344	0.3359375	-0.83984375	0.11547852	-0.23706055	0.40161133	0.21	0.007	15/6/2018	15	6	2018	21:56:12	78972	0.6	21	56	12	71372	0.051513672	3.3644531	-0.34716797	0.21923828	-0.85620117	10.009521	0.16845703	0	0	0	0	0	0	0	0	0	0.94946289	0.050537109	0.25341797	-0.12036133	0.11645508	0.016357422	0.007	39698.24	0	0	0.007
837	838	838	Category C	-0.55175781	0.2878418	-0.81591797	0.030273438	-0.21630859	0.421875	0.21	0.007	15/6/2018	15	6	2018	21:56:12	78972	0.7	21	56	12	71372	0.051513672	3.3644531	-0.34765625	0.21850586	-0.85449219	3.5849609	0.21875	0	0	0	0	0	0	0	0	0	0.94824219	0.051757813	0.31201172	-0.20385742	0.069091797	0.038574219	0.007	39698.24	0	0	0.007
838	839	839	Category C	-0.2878418	0.20385742	-0.87597656	0.049316406	-0.22290039	0.41821289	0.21	0.007	15/6/2018	15	6	2018	21:56:12	78972	0.8	21	56	12	71372	0.051513672	3.3644531	-0.35131836	0.21655273	-0.85498047	1.6789551	0.068115234	0	0	0	0	0	0	0	0	0	0.94946289	0.050537109	0.097167969	0.063476563	-0.012695313	-0.020751953	0.007	39698.24	0	0	0.007
839	840	840	Category C	-0.37182617	0.25195313	-1.0439453	0.008300781	-0.22363281	0.4284668	0.21	0.007	15/6/2018	15	6	2018	21:56:12	78972	0.9	21	56	12	71372	0.051513672	3.3644531	-0.35058594	0.21704102	-0.85351563	4.8078613	0.19458008	0	0	0	0	0	0	0	0	0	0.94799805	0.052001953	0.24609375	-0.020996094	0.034667969	-0.19018555	0.007	39698.24	0	0	0.007
840	841	841	Category C	-0.35986328	0.2277832	-0.68383789	-0.01171875	-0.22167969	0.41577148	0.21	0.007	15/6/2018	15	6	2018	21:56:13	78973	0	21	56	13	71372	0.051513672	3.3644531	-0.35229492	0.21582031	-0.85424805	8.9470215	0.17114258	0	0	0	0	0	0	0	0	0	0.94897461	0.051025391	0.18969727	-0.007324219	0.01171875	0.17041016	0.007	39698.24	0	0	0.007
841	842	842	Category C	-0.51586914	0.21582031	-0.93579102	0.036865234	-0.20776367	0.41918945	0.21	0.007	15/6/2018	15	6	2018	21:56:13	78973	0.1	21	56	13	71373	0.051513672	3.3644531	-0.35351563	0.21630859	-0.85546875	10.821045	0.1809082	0	0	0	0	0	0	0	0	0	0.95068359	0.049316406	0.24291992	-0.16210938	-0.000488281	-0.080078125	0.007	39698.24	0	0	0.007
842	843	843	Category C	-0.34790039	0.23999023	-0.68383789	0.077636719	-0.21020508	0.41796875	0.21	0.007	15/6/2018	15	6	2018	21:56:13	78973	0.2	21	56	13	71373	0.051513672	3.3644531	-0.35131836	0.21655273	-0.85546875	10.22168	0.17333984	0	0	0	0	0	0	0	0	0	0.94995117	0.050048828	0.19848633	0.003417969	0.023193359	0.17163086	0.007	39698.24	0	0	0.007
843	844	844	Category C	-0.45581055	0.26391602	-0.86376953	0.098876953	-0.22924805	0.41845703	0.21	0.007	15/6/2018	15	6	2018	21:56:13	78973	0.3	21	56	13	71373	0.051513672	3.3644531	-0.34790039	0.21557617	-0.85351563	7.4487305	0.1184082	0	0	0	0	0	0	0	0	0	0.94677734	0.053222656	0.16601563	-0.10766602	0.048095703	-0.010009766	0.007	39698.24	0	0	0.007
844	845	845	Category C	-0.56396484	0.32397461	-0.79199219	0.15893555	-0.25488281	0.38598633	0.21	0.007	15/6/2018	15	6	2018	21:56:13	78973	0.4	21	56	13	71373	0.051513672	3.3644531	-0.35180664	0.21508789	-0.86132813	9.253418	0.24804688	0	0	0	0	0	0	0	0	0	0.95483398	0.045166016	0.38989258	-0.21191406	0.10864258	0.069335938	0.007	39698.24	0	0	0.007
845	846	846	Category C	-0.37182617	0.15576172	-0.83984375	0.070556641	-0.22583008	0.41455078	0.21	0.007	15/6/2018	15	6	2018	21:56:13	78973	0.5	21	56	13	71373	0.051513672	3.3644531	-0.35327148	0.21459961	-0.86230469	13.984619	0.065673828	0	0	0	0	0	0	0	0	0	0.95654297	0.043457031	0.10009766	-0.018310547	-0.058837891	0.022460938	0.007	39698.24	0	0	0.007
846	847	847	Category C	-0.44384766	0.15576172	-1.0559082	0.05078125	-0.22900391	0.41308594	0.22	0.007	15/6/2018	15	6	2018	21:56:13	78973	0.6	21	56	13	71373	0.051513672	3.3644531	-0.34814453	0.21508789	-0.86230469	15.178467	0.22387695	0	0	0	0	0	0	0	0	0	0.95458984	0.045410156	0.34863281	-0.095458984	-0.059326172	-0.19335938	0.007	39698.24	0	0	0.007
847	848	848	Category C	-0.52783203	0.27587891	-1.0319824	0.00390625	-0.24926758	0.39770508	0.22	0.007	15/6/2018	15	6	2018	21:56:13	78973	0.7	21	56	13	71373	0.051513672	3.3644531	-0.34936523	0.21386719	-0.86474609	13.053955	0.25195313	0	0	0	0	0	0	0	0	0	0.95678711	0.043212891	0.4074707	-0.17822266	0.061767578	-0.16699219	0.007	39698.24	0	0	0.007
848	849	849	Category C	-0.2878418	0.16796875	-0.50390625	0.078857422	-0.23144531	0.41186523	0.22	0.007	15/6/2018	15	6	2018	21:56:13	78973	0.8	21	56	13	71373	0.051513672	3.3644531	-0.34619141	0.21459961	-0.86425781	12.643799	0.36816406	0	0	0	0	0	0	0	0	0	0.95556641	0.044433594	0.46582031	0.058349609	-0.046630859	0.36035156	0.007	39698.24	0	0	0.007
849	850	850	Category C	-0.27587891	0.32397461	-0.80395508	0.087402344	-0.22583008	0.41210938	0.22	0.007	15/6/2018	15	6	2018	21:56:13	78973	0.9	21	56	13	71373	0.051513672	3.3644531	-0.34448242	0.21362305	-0.86108398	13.339111	0.1418457	0	0	0	0	0	0	0	0	0	0.95166016	0.048339844	0.23608398	0.068603516	0.11010742	0.057128906	0.007	39698.24	0	0	0.007
850	851	851	Category C	-0.35986328	0.21582031	-0.82788086	0.020263672	-0.22729492	0.42138672	0.22	0.007	15/6/2018	15	6	2018	21:56:14	78974	0	21	56	14	71373	0.051513672	3.3644531	-0.34326172	0.21630859	-0.86352539	10.206055	0.039306641	0	0	0	0	0	0	0	0	0	0.95410156	0.045898438	0.052490234	-0.016357422	-0.000488281	0.035644531	0.007	39698.24	0	0	0.007
851	852	852	Category C	-0.20385742	0.21582031	-0.88793945	0.041503906	-0.23852539	0.40966797	0.22	0.007	15/6/2018	15	6	2018	21:56:14	78974	0.09	21	56	14	71374	0.051513672	3.3644531	-0.34423828	0.21630859	-0.86474609	5.1662598	0.14233398	0	0	0	0	0	0	0	0	0	0.95556641	0.044433594	0.1640625	0.14038086	-0.000488281	-0.022949219	0.007	39698.24	0	0	0.007
852	853	853	Category C	-0.41992188	0.26391602	-0.97192383	-0.008056641	-0.23144531	0.40649414	0.22	0.007	15/6/2018	15	6	2018	21:56:14	78974	0.181	21	56	14	71374	0.051513672	3.3644531	-0.34545898	0.21533203	-0.86694336	4.3374023	0.13720703	0	0	0	0	0	0	0	0	0	0.95800781	0.041992188	0.22753906	-0.07421875	0.048339844	-0.10473633	0.007	39698.24	0	0	0.007
853	854	854	Category C	-0.37182617	0.21582031	-0.85180664	-0.009521484	-0.23388672	0.41674805	0.22	0.007	15/6/2018	15	6	2018	21:56:14	78974	0.272	21	56	14	71374	0.051513672	3.3644531	-0.34326172	0.21630859	-0.86352539	5.1030273	0.030761719	0	0	0	0	0	0	0	0	0	0.95410156	0.045898438	0.040771484	-0.028320313	-0.000488281	0.01171875	0.007	39698.24	0	0	0.007
854	855	855	Category C	-0.16796875	0.29980469	-0.6237793	0.056640625	-0.23730469	0.40380859	0.22	0.007	15/6/2018	15	6	2018	21:56:14	78974	0.363	21	56	14	71374	0.051513672	3.3644531	-0.3449707	0.21582031	-0.86328125	3.1013184	0.30932617	0	0	0	0	0	0	0	0	0	0.9543457	0.045654297	0.50048828	0.17700195	0.083740234	0.23950195	0.007	39698.24	0	0	0.007
855	856	856	Category C	-0.40795898	0.27587891	-1.0319824	0.019775391	-0.2265625	0.41333008	0.22	0.007	15/6/2018	15	6	2018	21:56:14	78974	0.454	21	56	14	71374	0.051513672	3.3644531	-0.34423828	0.21313477	-0.86181641	0.4140625	0.19189453	0	0	0	0	0	0	0	0	0	0.95214844	0.047851563	0.29614258	-0.063476563	0.0625	-0.16992188	0.007	39698.24	0	0	0.007
856	857	857	Category C	-0.2277832	0.21582031	-0.81591797	0.005615234	-0.22363281	0.41308594	0.23	0.007	15/6/2018	15	6	2018	21:56:14	78974	0.545	21	56	14	71374	0.051513672	3.3644531	-0.34619141	0.21459961	-0.8659668	3.6179199	0.12841797	0	0	0	0	0	0	0	0	0	0.95678711	0.043212891	0.16943359	0.1184082	0.000976563	0.050048828	0.007	39698.24	0	0	0.007
857	858	858	Category C	-0.2878418	0.2277832	-0.97192383	-0.009521484	-0.23120117	0.40966797	0.23	0.007	15/6/2018	15	6	2018	21:56:14	78974	0.636	21	56	14	71374	0.051513672	3.3644531	-0.34692383	0.21679688	-0.86767578	6.9812012	0.12011719	0	0	0	0	0	0	0	0	0	0.95922852	0.040771484	0.17407227	0.059082031	0.010742188	-0.10400391	0.007	39698.24	0	0	0.007
858	859	859	Category C	-0.21582031	0.19189453	-0.52783203	-0.018798828	-0.23168945	0.40844727	0.23	0.007	15/6/2018	15	6	2018	21:56:14	78974	0.727	21	56	14	71374	0.051513672	3.3644531	-0.34570313	0.21606445	-0.86352539	10.769531	0.36083984	0	0	0	0	0	0	0	0	0	0.95483398	0.045166016	0.48999023	0.12988281	-0.024169922	0.33569336	0.007	39698.24	0	0	0.007
859	860	860	Category C	-0.53979492	0.25195313	-1.0559082	-0.004882813	-0.21484375	0.40893555	0.23	0.007	15/6/2018	15	6	2018	21:56:14	78974	0.818	21	56	14	71374	0.051513672	3.3644531	-0.34594727	0.21508789	-0.86474609	11.737549	0.27441406	0	0	0	0	0	0	0	0	0	0.95581055	0.044189453	0.42163086	-0.19360352	0.036621094	-0.19091797	0.007	39698.24	0	0	0.007
860	861	861	Category C	-0.26391602	0.21582031	-0.89990234	-0.1003418	-0.19506836	0.40698242	0.23	0.007	15/6/2018	15	6	2018	21:56:14	78974	0.909	21	56	14	71374	0.051513672	3.3644531	-0.34570313	0.21435547	-0.86352539	11.323242	0.089599609	0	0	0	0	0	0	0	0	0	0.95483398	0.045166016	0.11938477	0.081787109	0.001220703	-0.036132813	0.007	39698.24	0	0	0.007
861	862	862	Category C	-0.071777344	0.17993164	-0.95996094	-0.009033203	-0.20141602	0.41918945	0.23	0.007	15/6/2018	15	6	2018	21:56:15	78975	0	21	56	15	71375	0.051513672	3.3644531	-0.34765625	0.21435547	-0.86889648	10.786133	0.29248047	0	0	0	0	0	0	0	0	0	0.96020508	0.039794922	0.40136719	0.27587891	-0.034423828	-0.090820313	0.007	39698.24	0	0	0.007
862	863	863	Category C	-0.55175781	0.10791016	-0.94799805	-0.064208984	-0.20703125	0.41894531	0.23	0.007	15/6/2018	15	6	2018	21:56:15	78975	0.111	21	56	15	71375	0.051513672	3.3644531	-0.34399414	0.21386719	-0.86694336	9.4558105	0.24658203	0	0	0	0	0	0	0	0	0	0.95703125	0.04296875	0.39453125	-0.20751953	-0.10595703	-0.080810547	0.007	39698.24	0	0	0.007
863	864	864	Category C	-0.023925781	0.20385742	-0.83984375	-0.043457031	-0.19506836	0.42749023	0.23	0.007	15/6/2018	15	6	2018	21:56:15	78975	0.222	21	56	15	71375	0.051513672	3.3644531	-0.34594727	0.21289063	-0.86865234	7.6320801	0.32348633	0	0	0	0	0	0	0	0	0	0.95898438	0.041015625	0.36010742	0.32202148	-0.009033203	0.028808594	0.007	39698.24	0	0	0.007
864	865	865	Category C	-0.3359375	0.19189453	-0.91186523	-0.016845703	-0.20654297	0.42382813	0.23	0.007	15/6/2018	15	6	2018	21:56:15	78975	0.333	21	56	15	71375	0.051513672	3.3789551	-0.34545898	0.21289063	-0.86694336	6.3479004	0.050292969	0	0	0	0	0	0	0	0	0	0.95727539	0.042724609	0.075439453	0.009521484	-0.020996094	-0.044677734	0.007	39698.24	0	0	0.007
865	866	866	Category C	-0.14379883	0.20385742	-0.79199219	-0.028808594	-0.20800781	0.4206543	0.24	0.007	15/6/2018	15	6	2018	21:56:15	78975	0.444	21	56	15	71375	0.051513672	3.3789551	-0.34545898	0.21020508	-0.8659668	7.2773438	0.21484375	0	0	0	0	0	0	0	0	0	0.95581055	0.044189453	0.28222656	0.20166016	-0.006347656	0.073974609	0.007	39698.24	0	0	0.007
866	867	867	Category C	-0.35986328	0.20385742	-0.95996094	-0.017089844	-0.20019531	0.421875	0.24	0.007	15/6/2018	15	6	2018	21:56:15	78975	0.555	21	56	15	71375	0.051513672	3.3789551	-0.34692383	0.21118164	-0.86669922	6.5703125	0.094238281	0	0	0	0	0	0	0	0	0	0.95703125	0.04296875	0.11328125	-0.012695313	-0.007324219	-0.093017578	0.007	39698.24	0	0	0.007
867	868	868	Category C	-0.21582031	0.20385742	-0.82788086	-0.039794922	-0.20678711	0.42138672	0.24	0.007	15/6/2018	15	6	2018	21:56:15	78975	0.666	21	56	15	71375	0.051513672	3.3789551	-0.35009766	0.21044922	-0.87207031	5.3164063	0.14160156	0	0	0	0	0	0	0	0	0	0.96313477	0.036865234	0.18530273	0.13427734	-0.006591797	0.044189453	0.007	39698.24	0	0	0.007
868	869	869	Category C	-0.37182617	0.20385742	-0.91186523	-0.024414063	-0.20629883	0.4206543	0.24	0.007	15/6/2018	15	6	2018	21:56:15	78975	0.777	21	56	15	71375	0.051513672	3.3789551	-0.34570313	0.20996094	-0.86938477	5.802002	0.050048828	0	0	0	0	0	0	0	0	0	0.95898438	0.041015625	0.074462891	-0.025878906	-0.006103516	-0.042236328	0.007	39698.24	0	0	0.007
869	870	870	Category C	-0.41992188	0.14379883	-1.0559082	-0.046142578	-0.20068359	0.41308594	0.24	0.007	15/6/2018	15	6	2018	21:56:15	78975	0.888	21	56	15	71375	0.051513672	3.3789551	-0.34545898	0.20898438	-0.86816406	14.325439	0.2121582	0	0	0	0	0	0	0	0	0	0.95751953	0.042480469	0.32739258	-0.07421875	-0.065185547	-0.1875	0.007	39698.24	0	0	0.007
870	871	871	Category C	-0.23999023	0.15576172	-0.74389648	-0.021484375	-0.1887207	0.42382813	0.24	0.007	15/6/2018	15	6	2018	21:56:16	78976	0	21	56	16	71375	0.051513672	3.3789551	-0.3449707	0.20825195	-0.86987305	24.329102	0.17236328	0	0	0	0	0	0	0	0	0	0.95874023	0.041259766	0.28369141	0.10498047	-0.052490234	0.12597656	0.007	39698.24	0	0	0.007
871	872	872	Category C	-0.37182617	0.44384766	-0.80395508	0.057861328	-0.14135742	0.43994141	0.24	0.007	15/6/2018	15	6	2018	21:56:16	78976	0.1	21	56	16	71376	0.051513672	3.3789551	-0.34301758	0.20703125	-0.86474609	31.116211	0.24584961	0	0	0	0	0	0	0	0	0	0.953125	0.046875	0.32617188	-0.028564453	0.23657227	0.060791016	0.007	39698.24	0	0	0.007
872	873	873	Category C	-0.26391602	0.26391602	-0.64794922	0.039306641	-0.084716797	0.46264648	0.24	0.007	15/6/2018	15	6	2018	21:56:16	78976	0.2	21	56	16	71376	0.051513672	3.3789551	-0.34228516	0.20678711	-0.86401367	38.127197	0.23681641	0	0	0	0	0	0	0	0	0	0.95214844	0.047851563	0.35180664	0.078369141	0.056884766	0.21606445	0.007	39698.24	0	0	0.007
873	874	874	Category C	-0.40795898	0.19189453	-0.76782227	0.051757813	-0.11499023	0.45019531	0.24	0.007	15/6/2018	15	6	2018	21:56:16	78976	0.3	21	56	16	71376	0.051513672	3.3789551	-0.34228516	0.20532227	-0.86474609	44.518555	0.11767578	0	0	0	0	0	0	0	0	0	0.95239258	0.047607422	0.17578125	-0.065429688	-0.013427734	0.096923828	0.007	39698.24	0	0	0.007
874	875	875	Category C	-0.3359375	0.19189453	-0.86376953	0.059326172	-0.063476563	0.46362305	0.24	0.007	15/6/2018	15	6	2018	21:56:16	78976	0.4	21	56	16	71376	0.051513672	3.3789551	-0.34228516	0.20556641	-0.86328125	50.510742	0.015136719	0	0	0	0	0	0	0	0	0	0.95117188	0.048828125	0.020751953	0.006347656	-0.013671875	-0.000244141	0.007	39698.24	0	0	0.007
875	876	876	Category C	-0.59985352	0.14379883	-1.2119141	-0.040771484	-0.054931641	0.46289063	0.24	0.007	15/6/2018	15	6	2018	21:56:16	78976	0.5	21	56	16	71376	0.051513672	3.3789551	-0.34033203	0.20410156	-0.86132813	46.57251	0.44018555	0	0	0	0	0	0	0	0	0	0.94824219	0.051757813	0.67041016	-0.25927734	-0.060302734	-0.3503418	0.007	39698.24	0	0	0.007
876	877	877	Category C	-0.31176758	0.16796875	-0.83984375	-0.044921875	-0.045898438	0.47216797	0.25	0.007	15/6/2018	15	6	2018	21:56:16	78976	0.6	21	56	16	71376	0.051513672	3.3789551	-0.34130859	0.20532227	-0.86328125	41.692627	0.052978516	0	0	0	0	0	0	0	0	0	0.95068359	0.049316406	0.090332031	0.029541016	-0.037353516	0.0234375	0.007	39698.24	0	0	0.007
877	878	878	Category C	-0.51586914	0.071777344	-0.86376953	0.072509766	-0.000732422	0.47167969	0.25	0.007	15/6/2018	15	6	2018	21:56:16	78976	0.7	21	56	16	71376	0.051513672	3.3789551	-0.33959961	0.20288086	-0.8605957	41.025391	0.21948242	0	0	0	0	0	0	0	0	0	0.94726563	0.052734375	0.31030273	-0.17602539	-0.13110352	-0.002929688	0.007	39698.24	0	0	0.007
878	879	879	Category C	-0.26391602	0.23999023	-0.76782227	-0.007568359	-0.046142578	0.46313477	0.25	0.007	15/6/2018	15	6	2018	21:56:16	78976	0.8	21	56	16	71376	0.051513672	3.3789551	-0.33544922	0.20166016	-0.859375	40.222168	0.12231445	0	0	0	0	0	0	0	0	0	0.94433594	0.055664063	0.20141602	0.071533203	0.038085938	0.091552734	0.007	39698.24	0	0	0.007
879	880	880	Category C	-0.38378906	0.11987305	-0.89990234	0.014648438	-0.038330078	0.47387695	0.25	0.007	15/6/2018	15	6	2018	21:56:16	78976	0.9	21	56	16	71376	0.051513672	3.3789551	-0.33764648	0.2019043	-0.85888672	36.527832	0.10253906	0	0	0	0	0	0	0	0	0	0.94458008	0.055419922	0.16918945	-0.045898438	-0.08203125	-0.040771484	0.007	39698.24	0	0	0.007
880	881	881	Category C	-0.34790039	0.26391602	-0.99584961	-0.084228516	-0.052978516	0.4519043	0.25	0.007	15/6/2018	15	6	2018	21:56:17	78977	0	21	56	17	71376	0.051513672	3.3789551	-0.33935547	0.20043945	-0.85693359	29.995605	0.15283203	0	0	0	0	0	0	0	0	0	0.94311523	0.056884766	0.21044922	-0.008300781	0.063232422	-0.13867188	0.007	39698.24	0	0	0.007
881	882	882	Category C	-0.31176758	0.21582031	-0.86376953	-0.078369141	-0.059326172	0.46118164	0.25	0.007	15/6/2018	15	6	2018	21:56:17	78977	0.1	21	56	17	71377	0.051513672	3.3789551	-0.33862305	0.20043945	-0.85644531	23.217285	0.031738281	0	0	0	0	0	0	0	0	0	0.94262695	0.057373047	0.049316406	0.026855469	0.015136719	-0.007080078	0.007	39698.24	0	0	0.007
882	883	883	Category C	-0.11987305	0.21582031	-0.59985352	-0.016601563	-0.051757813	0.46459961	0.25	0.007	15/6/2018	15	6	2018	21:56:17	78977	0.2	21	56	17	71377	0.051513672	3.3789551	-0.33642578	0.19775391	-0.85424805	15.397705	0.3347168	0	0	0	0	0	0	0	0	0	0.93920898	0.060791016	0.48901367	0.21655273	0.017822266	0.25439453	0.007	39698.24	0	0	0.007
883	884	884	Category C	-0.53979492	0.19189453	-1.0678711	0.03515625	-0.080322266	0.46362305	0.25	0.007	15/6/2018	15	6	2018	21:56:17	78977	0.3	21	56	17	71377	0.051513672	3.3789551	-0.33789063	0.19726563	-0.85571289	8.4370117	0.29248047	0	0	0	0	0	0	0	0	0	0.94091797	0.059082031	0.41894531	-0.20166016	-0.005371094	-0.21191406	0.007	39698.24	0	0	0.007
884	885	885	Category C	-0.44384766	0.10791016	-0.88793945	-0.10571289	-0.074462891	0.44311523	0.25	0.007	15/6/2018	15	6	2018	21:56:17	78977	0.4	21	56	17	71377	0.051513672	3.3789551	-0.33374023	0.19604492	-0.85620117	2.8867188	0.14453125	0	0	0	0	0	0	0	0	0	0.93969727	0.060302734	0.22998047	-0.10986328	-0.088134766	-0.031494141	0.007	39698.24	0	0	0.007
885	886	886	Category C	-0.083984375	0.25195313	-0.92382813	-0.025634766	-0.10766602	0.45849609	0.25	0.007	15/6/2018	15	6	2018	21:56:17	78977	0.5	21	56	17	71377	0.051513672	3.3789551	-0.33325195	0.19384766	-0.86083984	1.4262695	0.26367188	0	0	0	0	0	0	0	0	0	0.94335938	0.056640625	0.37011719	0.24926758	0.057861328	-0.062744141	0.007	39698.24	0	0	0.007
886	887	887	Category C	-0.40795898	0.19189453	-0.91186523	-0.078857422	-0.095458984	0.45141602	0.26	0.007	15/6/2018	15	6	2018	21:56:17	78977	0.6	21	56	17	71377	0.051513672	3.3789551	-0.33178711	0.19482422	-0.86108398	1.0571289	0.091308594	0	0	0	0	0	0	0	0	0	0.94311523	0.056884766	0.12939453	-0.075927734	-0.002929688	-0.050537109	0.007	39698.24	0	0	0.007
887	888	888	Category C	-0.27587891	0.21582031	-0.99584961	-0.11865234	-0.099365234	0.44604492	0.26	0.007	15/6/2018	15	6	2018	21:56:17	78977	0.7	21	56	17	71377	0.051513672	3.3789551	-0.3293457	0.1953125	-0.85766602	1.9978027	0.14916992	0	0	0	0	0	0	0	0	0	0.93945313	0.060546875	0.21191406	0.053466797	0.020263672	-0.13793945	0.007	39698.24	0	0	0.007
888	889	889	Category C	-0.17993164	0.13183594	-0.61181641	-0.084716797	-0.086425781	0.45532227	0.26	0.007	15/6/2018	15	6	2018	21:56:17	78977	0.8	21	56	17	71377	0.051513672	3.3789551	-0.32788086	0.19360352	-0.85766602	3.2990723	0.29370117	0	0	0	0	0	0	0	0	0	0.93847656	0.061523438	0.45581055	0.14794922	-0.061767578	0.24584961	0.007	39698.24	0	0	0.007
889	890	890	Category C	-0.11987305	0.35986328	-0.94799805	-0.024169922	-0.066650391	0.45825195	0.26	0.007	15/6/2018	15	6	2018	21:56:17	78977	0.9	21	56	17	71377	0.051513672	3.3789551	-0.32861328	0.19458008	-0.86230469	0.44091797	0.27954102	0	0	0	0	0	0	0	0	0	0.94311523	0.056884766	0.45922852	0.20874023	0.16503906	-0.085449219	0.007	39698.24	0	0	0.007
890	891	891	Category C	-0.50390625	0.20385742	-0.93579102	-0.10302734	-0.053222656	0.45727539	0.26	0.007	15/6/2018	15	6	2018	21:56:18	78978	0	21	56	18	71377	0.051513672	3.3789551	-0.32788086	0.19287109	-0.86181641	3.7453613	0.19091797	0	0	0	0	0	0	0	0	0	0.94213867	0.057861328	0.26049805	-0.17578125	0.010742188	-0.073730469	0.007	39698.24	0	0	0.007
891	892	892	Category C	-0.35986328	0.14379883	-1.0439453	-0.091064453	-0.075683594	0.45141602	0.26	0.007	15/6/2018	15	6	2018	21:56:18	78978	0.1	21	56	18	71378	0.051513672	3.3789551	-0.32763672	0.19238281	-0.86352539	2.848877	0.18945313	0	0	0	0	0	0	0	0	0	0.94335938	0.056640625	0.26098633	-0.031982422	-0.048583984	-0.18017578	0.007	39698.24	0	0	0.007
892	893	893	Category C	-0.19189453	0.2878418	-0.65991211	-0.0703125	-0.062255859	0.46826172	0.26	0.007	15/6/2018	15	6	2018	21:56:18	78978	0.2	21	56	18	71378	0.051513672	3.3789551	-0.32958984	0.19238281	-0.86450195	2.425293	0.2644043	0	0	0	0	0	0	0	0	0	0.94506836	0.054931641	0.43774414	0.13769531	0.095214844	0.20458984	0.007	39698.24	0	0	0.007
893	894	894	Category C	-0.47998047	0.19189453	-0.92382813	-0.030273438	-0.050048828	0.46142578	0.26	0.007	15/6/2018	15	6	2018	21:56:18	78978	0.3	21	56	18	71378	0.051513672	3.3789551	-0.32885742	0.19165039	-0.86254883	3.0917969	0.1628418	0	0	0	0	0	0	0	0	0	0.94287109	0.057128906	0.2121582	-0.15087891	0	-0.061035156	0.007	39698.24	0	0	0.007
894	895	895	Category C	-0.083984375	-0.023925781	-0.56396484	-0.009033203	-0.079833984	0.46850586	0.26	0.007	15/6/2018	15	6	2018	21:56:18	78978	0.4	21	56	18	71378	0.051513672	3.3789551	-0.328125	0.19140625	-0.86474609	1.0073242	0.44335938	0	0	0	0	0	0	0	0	0	0.94458008	0.055419922	0.76049805	0.24414063	-0.21533203	0.30078125	0.007	39698.24	0	0	0.007
895	896	896	Category C	-0.63598633	0.32397461	-1.1638184	0.032226563	-0.080566406	0.45629883	0.26	0.007	15/6/2018	15	6	2018	21:56:18	78978	0.5	21	56	18	71378	0.051513672	3.3789551	-0.32543945	0.18945313	-0.86547852	5.4331055	0.45092773	0	0	0	0	0	0	0	0	0	0.94384766	0.056152344	0.74291992	-0.31030273	0.13427734	-0.2980957	0.007	39698.24	0	0	0.007
896	897	897	Category C	-0.32397461	0.39599609	-0.85180664	-0.059814453	-0.036865234	0.46289063	0.27	0.007	15/6/2018	15	6	2018	21:56:18	78978	0.6	21	56	18	71378	0.051513672	3.3789551	-0.32739258	0.18920898	-0.86450195	7.7126465	0.20703125	0	0	0	0	0	0	0	0	0	0.94360352	0.056396484	0.22314453	0.003417969	0.20654297	0.012695313	0.007	39698.24	0	0	0.007
897	898	898	Category C	-0.2277832	0.047851563	-0.65991211	-0.015380859	-0.045654297	0.45556641	0.27	0.007	15/6/2018	15	6	2018	21:56:18	78978	0.7	21	56	18	71378	0.051513672	3.3789551	-0.32714844	0.18798828	-0.86474609	4.9946289	0.26757813	0	0	0	0	0	0	0	0	0	0.94360352	0.056396484	0.44482422	0.099365234	-0.14013672	0.20483398	0.007	39698.24	0	0	0.007
898	899	899	Category C	-0.40795898	0.2277832	-1.0678711	0.035400391	-0.063720703	0.45654297	0.27	0.007	15/6/2018	15	6	2018	21:56:18	78978	0.8	21	56	18	71378	0.051513672	3.3789551	-0.33056641	0.1875	-0.86547852	4.6813965	0.2199707	0	0	0	0	0	0	0	0	0	0.9453125	0.0546875	0.31958008	-0.077148438	0.040039063	-0.20214844	0.007	39698.24	0	0	0.007
899	900	900	Category C	-0.32397461	0.14379883	-0.76782227	-0.037841797	-0.029785156	0.46777344	0.27	0.007	15/6/2018	15	6	2018	21:56:18	78978	0.9	21	56	18	71378	0.051513672	3.3789551	-0.33227539	0.18798828	-0.86889648	7.3815918	0.1105957	0	0	0	0	0	0	0	0	0	0.94897461	0.051025391	0.15356445	0.008300781	-0.044189453	0.10107422	0.007	39698.24	0	0	0.007
900	901	901	Category C	-0.16796875	0.15576172	-0.95996094	0.031738281	-0.049560547	0.47387695	0.27	0.007	15/6/2018	15	6	2018	21:56:19	78979	0	21	56	19	71378	0.051513672	3.3789551	-0.32519531	0.18725586	-0.86352539	4.9147949	0.18725586	0	0	0	0	0	0	0	0	0	0.94165039	0.058349609	0.28515625	0.15722656	-0.031494141	-0.096191406	0.007	39698.24	0	0	0.007
901	902	902	Category C	-0.46777344	0.27587891	-0.89990234	-0.010742188	-0.046630859	0.46679688	0.27	0.007	15/6/2018	15	6	2018	21:56:19	78979	0.1	21	56	19	71379	0.051513672	3.3789551	-0.32641602	0.18554688	-0.86376953	0.023925781	0.17114258	0	0	0	0	0	0	0	0	0	0.94189453	0.058105469	0.26733398	-0.14111328	0.090087891	-0.035888672	0.007	39698.24	0	0	0.007
902	903	903	Category C	-0.37182617	0.11987305	-0.81591797	-0.005615234	-0.036376953	0.46411133	0.27	0.007	15/6/2018	15	6	2018	21:56:19	78979	0.2	21	56	19	71379	0.051269531	3.4144043	-0.32910156	0.18603516	-0.86352539	1.1662598	0.092041016	0	0	0	0	0	0	0	0	0	0.94287109	0.057128906	0.15649414	-0.042480469	-0.066162109	0.047607422	0.007	39698.24	0	0	0.007
903	904	904	Category C	-0.31176758	0.17993164	-0.91186523	-0.021972656	-0.061523438	0.45825195	0.27	0.007	15/6/2018	15	6	2018	21:56:19	78979	0.3	21	56	19	71379	0.051269531	3.4144043	-0.32788086	0.18725586	-0.86230469	3.0085449	0.052490234	0	0	0	0	0	0	0	0	0	0.94140625	0.05859375	0.072998047	0.016113281	-0.007324219	-0.049316406	0.007	39698.24	0	0	0.007
904	905	905	Category C	-0.3359375	0.071777344	-0.83984375	-0.030029297	-0.05859375	0.46435547	0.27	0.007	15/6/2018	15	6	2018	21:56:19	78979	0.4	21	56	19	71379	0.051269531	3.4144043	-0.33081055	0.18725586	-0.86108398	1.4260254	0.11743164	0	0	0	0	0	0	0	0	0	0.94140625	0.05859375	0.1418457	-0.004882813	-0.11547852	0.021240234	0.007	39698.24	0	0	0.007
905	906	906	Category C	-0.35986328	0.20385742	-0.87597656	-0.043212891	-0.051269531	0.45996094	0.28	0.007	15/6/2018	15	6	2018	21:56:19	78979	0.5	21	56	19	71379	0.051269531	3.4144043	-0.33398438	0.18798828	-0.86035156	3.0427246	0.033935547	0	0	0	0	0	0	0	0	0	0.94189453	0.058105469	0.056884766	-0.025634766	0.015625	-0.015380859	0.007	39698.24	0	0	0.007
906	907	907	Category C	-0.41992188	0.16796875	-1.0078125	-0.072509766	-0.042724609	0.45556641	0.28	0.007	15/6/2018	15	6	2018	21:56:19	78979	0.6	21	56	19	71379	0.051269531	3.4144043	-0.33569336	0.18774414	-0.85961914	1.4714355	0.17138672	0	0	0	0	0	0	0	0	0	0.94165039	0.058349609	0.25219727	-0.083984375	-0.019775391	-0.14794922	0.007	39698.24	0	0	0.007
907	908	908	Category C	-0.16796875	0.17993164	-0.61181641	-0.028808594	-0.045410156	0.46362305	0.28	0.007	15/6/2018	15	6	2018	21:56:19	78979	0.7	21	56	19	71379	0.051269531	3.4144043	-0.33691406	0.1875	-0.85961914	0.062011719	0.30004883	0	0	0	0	0	0	0	0	0	0.94213867	0.057861328	0.42456055	0.16894531	-0.007568359	0.24780273	0.007	39698.24	0	0	0.007
908	909	909	Category C	-0.38378906	0.19189453	-0.99584961	0.006347656	-0.028320313	0.46875	0.28	0.007	15/6/2018	15	6	2018	21:56:19	78979	0.8	21	56	19	71379	0.051269531	3.4144043	-0.33837891	0.1875	-0.86303711	2.1674805	0.14013672	0	0	0	0	0	0	0	0	0	0.94580078	0.054199219	0.18237305	-0.045166016	0.004150391	-0.13256836	0.007	39698.24	0	0	0.007
909	910	910	Category C	-0.2878418	0.14379883	-0.76782227	-0.050292969	-0.0390625	0.46899414	0.28	0.007	15/6/2018	15	6	2018	21:56:19	78979	0.9	21	56	19	71379	0.051269531	3.4144043	-0.33764648	0.18774414	-0.86279297	4.7775879	0.1159668	0	0	0	0	0	0	0	0	0	0.94555664	0.054443359	0.18896484	0.049804688	-0.043945313	0.094970703	0.007	39698.24	0	0	0.007
910	911	911	Category C	-0.35986328	0.11987305	-0.80395508	0.009521484	-0.040283203	0.46337891	0.28	0.007	15/6/2018	15	6	2018	21:56:20	78980	0	21	56	20	71379	0.051269531	3.4144043	-0.33129883	0.18676758	-0.85620117	4.064209	0.089355469	0	0	0	0	0	0	0	0	0	0.93676758	0.063232422	0.14746094	-0.028320313	-0.066894531	0.052246094	0.007	39698.24	0	0	0.007
911	912	912	Category C	-0.35986328	0.14379883	-0.88793945	-0.021728516	-0.047607422	0.46630859	0.28	0.007	15/6/2018	15	6	2018	21:56:20	78980	0.1	21	56	20	71380	0.051269531	3.4144043	-0.33642578	0.1875	-0.86035156	2.3388672	0.056640625	0	0	0	0	0	0	0	0	0	0.94262695	0.057373047	0.094726563	-0.023193359	-0.043701172	-0.02734375	0.007	39698.24	0	0	0.007
912	913	913	Category C	-0.32397461	0.13183594	-0.88793945	-0.028564453	-0.057617188	0.46240234	0.28	0.007	15/6/2018	15	6	2018	21:56:20	78980	0.2	21	56	20	71380	0.051269531	3.4144043	-0.33422852	0.18457031	-0.85986328	3.0537109	0.060546875	0	0	0	0	0	0	0	0	0	0.94091797	0.059082031	0.091064453	0.010253906	-0.052734375	-0.027832031	0.007	39698.24	0	0	0.007
913	914	914	Category C	-0.43188477	0.21582031	-0.81591797	-0.024414063	-0.045654297	0.46459961	0.28	0.007	15/6/2018	15	6	2018	21:56:20	78980	0.3	21	56	20	71380	0.051269531	3.4144043	-0.33642578	0.18359375	-0.86401367	2.0554199	0.11132813	0	0	0	0	0	0	0	0	0	0.9453125	0.0546875	0.17529297	-0.095214844	0.031982422	0.048095703	0.007	39698.24	0	0	0.007
914	915	915	Category C	-0.29980469	0.15576172	-0.81591797	-0.006103516	-0.071777344	0.45556641	0.28	0.007	15/6/2018	15	6	2018	21:56:20	78980	0.4	21	56	20	71380	0.051269531	3.4144043	-0.33520508	0.18383789	-0.86547852	1.1083984	0.067138672	0	0	0	0	0	0	0	0	0	0.94628906	0.053710938	0.11328125	0.035400391	-0.028076172	0.049560547	0.007	39698.24	0	0	0.007
915	916	916	Category C	-0.40795898	0.2277832	-0.86376953	-0.002197266	-0.089111328	0.45727539	0.29	0.007	15/6/2018	15	6	2018	21:56:20	78980	0.5	21	56	20	71380	0.051269531	3.4144043	-0.33569336	0.18383789	-0.8659668	1.2915039	0.084228516	0	0	0	0	0	0	0	0	0	0.94677734	0.053222656	0.11816406	-0.072021484	0.043701172	0.002197266	0.007	39698.24	0	0	0.007
916	917	917	Category C	-0.3359375	0.15576172	-0.63598633	-0.016357422	-0.074707031	0.45825195	0.29	0.007	15/6/2018	15	6	2018	21:56:20	78980	0.6	21	56	20	71380	0.051269531	3.4144043	-0.33422852	0.18383789	-0.86279297	3.0751953	0.22851563	0	0	0	0	0	0	0	0	0	0.94335938	0.056640625	0.2565918	-0.001464844	-0.028076172	0.22680664	0.007	39698.24	0	0	0.007
917	918	918	Category C	-0.21582031	0.17993164	-0.70776367	0.033691406	-0.060302734	0.45776367	0.29	0.007	15/6/2018	15	6	2018	21:56:20	78980	0.7	21	56	20	71380	0.051269531	3.4144043	-0.33056641	0.18505859	-0.85839844	2.5080566	0.18945313	0	0	0	0	0	0	0	0	0	0.93847656	0.061523438	0.27099609	0.11474609	-0.005126953	0.15063477	0.007	39698.24	0	0	0.007
918	919	919	Category C	-0.45581055	0.2277832	-0.83984375	0.005615234	-0.055664063	0.46826172	0.29	0.007	15/6/2018	15	6	2018	21:56:20	78980	0.8	21	56	20	71380	0.051269531	3.4144043	-0.33178711	0.1862793	-0.86035156	2.4072266	0.13208008	0	0	0	0	0	0	0	0	0	0.94067383	0.059326172	0.18579102	-0.1237793	0.041259766	0.020507813	0.007	39698.24	0	0	0.007
919	920	920	Category C	-0.51586914	0.13183594	-0.88793945	-0.001953125	-0.057373047	0.46069336	0.29	0.007	15/6/2018	15	6	2018	21:56:20	78980	0.9	21	56	20	71380	0.051269531	3.4144043	-0.33129883	0.18505859	-0.86132813	1.8625488	0.19360352	0	0	0	0	0	0	0	0	0	0.94140625	0.05859375	0.26416016	-0.18432617	-0.053222656	-0.026367188	0.007	39698.24	0	0	0.007
920	921	921	Category C	-0.29980469	0.2277832	-0.64794922	-0.010498047	-0.052001953	0.46899414	0.29	0.007	15/6/2018	15	6	2018	21:56:21	78981	0	21	56	21	71380	0.051269531	3.4144043	-0.33447266	0.18652344	-0.86474609	1.2197266	0.22338867	0	0	0	0	0	0	0	0	0	0.94580078	0.054199219	0.29272461	0.034667969	0.041015625	0.21679688	0.007	39698.24	0	0	0.007
921	922	922	Category C	-0.34790039	0	-0.75585938	0.048828125	-0.032714844	0.46142578	0.29	0.007	15/6/2018	15	6	2018	21:56:21	78981	0.1	21	56	21	71381	0.051269531	3.4144043	-0.33203125	0.18505859	-0.86132813	2.5209961	0.21362305	0	0	0	0	0	0	0	0	0	0.94140625	0.05859375	0.30639648	-0.015625	-0.18505859	0.10546875	0.007	39698.24	0	0	0.007
922	923	923	Category C	-0.45581055	0.19189453	-0.81591797	-0.009033203	-0.008300781	0.47045898	0.29	0.007	15/6/2018	15	6	2018	21:56:21	78981	0.2	21	56	21	71381	0.051269531	3.4144043	-0.33276367	0.1862793	-0.859375	1.984375	0.13037109	0	0	0	0	0	0	0	0	0	0.94018555	0.059814453	0.171875	-0.12280273	0.005371094	0.043457031	0.007	39698.24	0	0	0.007
923	924	924	Category C	-0.11987305	0.17993164	-0.88793945	-0.024169922	-0.042480469	0.45532227	0.29	0.007	15/6/2018	15	6	2018	21:56:21	78981	0.3	21	56	21	71381	0.051269531	3.4144043	-0.33911133	0.18652344	-0.86328125	2.3261719	0.22070313	0	0	0	0	0	0	0	0	0	0.94604492	0.053955078	0.25048828	0.21923828	-0.006591797	-0.024414063	0.007	39698.24	0	0	0.007
924	925	925	Category C	-0.53979492	0.14379883	-1.1757813	-0.056152344	-0.038574219	0.47412109	0.29	0.007	15/6/2018	15	6	2018	21:56:21	78981	0.4	21	56	21	71381	0.051269531	3.4144043	-0.33544922	0.18652344	-0.86157227	3.2536621	0.37695313	0	0	0	0	0	0	0	0	0	0.94311523	0.056884766	0.56103516	-0.20410156	-0.042724609	-0.31396484	0.007	39698.24	0	0	0.007
925	926	926	Category C	-0.25195313	0.2277832	-0.85180664	-0.058105469	-0.031494141	0.45996094	0.3	0.007	15/6/2018	15	6	2018	21:56:21	78981	0.5	21	56	21	71381	0.051269531	3.4144043	-0.33618164	0.18725586	-0.86230469	2.3649902	0.093994141	0	0	0	0	0	0	0	0	0	0.94433594	0.055664063	0.13525391	0.084228516	0.040283203	0.010498047	0.007	39698.24	0	0	0.007
926	927	927	Category C	-0.23999023	0.19189453	-0.79199219	0.030029297	-0.045898438	0.47607422	0.3	0.007	15/6/2018	15	6	2018	21:56:21	78981	0.6	21	56	21	71381	0.051269531	3.4144043	-0.33959961	0.18652344	-0.86132813	1.6779785	0.12158203	0	0	0	0	0	0	0	0	0	0.94458008	0.055419922	0.17407227	0.099609375	0.005126953	0.069335938	0.007	39698.24	0	0	0.007
927	928	928	Category C	-0.40795898	0.15576172	-1.0319824	-0.025146484	-0.054443359	0.46166992	0.3	0.007	15/6/2018	15	6	2018	21:56:21	78981	0.7	21	56	21	71381	0.051269531	3.4144043	-0.3371582	0.18652344	-0.85693359	1.8720703	0.19091797	0	0	0	0	0	0	0	0	0	0.93969727	0.060302734	0.27636719	-0.070556641	-0.030761719	-0.17480469	0.007	39698.24	0	0	0.007
928	929	929	Category C	-0.34790039	0.23999023	-0.87597656	-0.050537109	-0.032714844	0.46826172	0.3	0.007	15/6/2018	15	6	2018	21:56:21	78981	0.8	21	56	21	71381	0.051269531	3.4144043	-0.33984375	0.18530273	-0.85620117	2.4370117	0.058349609	0	0	0	0	0	0	0	0	0	0.93969727	0.060302734	0.08203125	-0.0078125	0.054443359	-0.01953125	0.007	39698.24	0	0	0.007
929	930	930	Category C	-0.2277832	0.17993164	-0.75585938	-0.052978516	-0.033447266	0.4609375	0.3	0.007	15/6/2018	15	6	2018	21:56:21	78981	0.9	21	56	21	71381	0.051269531	3.4144043	-0.34106445	0.18652344	-0.85961914	3.4057617	0.15405273	0	0	0	0	0	0	0	0	0	0.94360352	0.056396484	0.22412109	0.11328125	-0.006591797	0.10375977	0.007	39698.24	0	0	0.007
930	931	931	Category C	-0.3359375	0.17993164	-0.95996094	-0.051025391	-0.051269531	0.4609375	0.3	0.007	15/6/2018	15	6	2018	21:56:22	78982	0	21	56	22	71381	0.051269531	3.4144043	-0.34472656	0.18457031	-0.85888672	3.6535645	0.10131836	0	0	0	0	0	0	0	0	0	0.94360352	0.056396484	0.11450195	0.008789063	-0.004638672	-0.10083008	0.007	39698.24	0	0	0.007
931	932	932	Category C	-0.35986328	0.21582031	-0.97192383	-0.095214844	-0.047119141	0.47216797	0.3	0.007	15/6/2018	15	6	2018	21:56:22	78982	0.1	21	56	22	71382	0.051269531	3.4144043	-0.34155273	0.18383789	-0.85620117	3.2868652	0.12109375	0	0	0	0	0	0	0	0	0	0.94018555	0.059814453	0.1652832	-0.018066406	0.031738281	-0.11547852	0.007	39698.24	0	0	0.007
932	933	933	Category C	-0.35986328	0.21582031	-0.81591797	-0.070068359	-0.0390625	0.45751953	0.3	0.007	15/6/2018	15	6	2018	21:56:22	78982	0.2	21	56	22	71382	0.051269531	3.4144043	-0.34277344	0.18457031	-0.85546875	5.2497559	0.052978516	0	0	0	0	0	0	0	0	0	0.93994141	0.060058594	0.087402344	-0.016845703	0.031005859	0.039550781	0.007	39698.24	0	0	0.007
933	934	934	Category C	-0.31176758	0.17993164	-1.0319824	-0.053955078	-0.037841797	0.46582031	0.3	0.007	15/6/2018	15	6	2018	21:56:22	78982	0.3	21	56	22	71382	0.051269531	3.4144043	-0.34594727	0.18359375	-0.85693359	4.4599609	0.17797852	0	0	0	0	0	0	0	0	0	0.94238281	0.057617188	0.21289063	0.034179688	-0.003662109	-0.17480469	0.007	39698.24	0	0	0.007
934	935	935	Category C	0.035888672	0.14379883	-0.671875	0.014404297	-0.036132813	0.46362305	0.3	0.007	15/6/2018	15	6	2018	21:56:22	78982	0.4	21	56	22	71382	0.051269531	3.4144043	-0.34179688	0.18286133	-0.85400391	1.7080078	0.42138672	0	0	0	0	0	0	0	0	0	0.93798828	0.062011719	0.59936523	0.37768555	-0.0390625	0.18212891	0.007	39698.24	0	0	0.007
935	936	936	Category C	-0.56396484	0.26391602	-0.95996094	0.017333984	-0.067626953	0.46118164	0.31	0.007	15/6/2018	15	6	2018	21:56:22	78982	0.5	21	56	22	71382	0.051269531	3.4144043	-0.34667969	0.1875	-0.85668945	0.67675781	0.25195313	0	0	0	0	0	0	0	0	0	0.94311523	0.056884766	0.39648438	-0.21704102	0.076171875	-0.10302734	0.007	39698.24	0	0	0.007
936	937	937	Category C	-0.20385742	0.11987305	-0.83984375	-0.024169922	-0.058837891	0.45922852	0.31	0.007	15/6/2018	15	6	2018	21:56:22	78982	0.6	21	56	22	71382	0.051269531	3.4144043	-0.34375	0.18603516	-0.85473633	3.2734375	0.15551758	0	0	0	0	0	0	0	0	0	0.93994141	0.060058594	0.22119141	0.13989258	-0.066162109	0.014892578	0.007	39698.24	0	0	0.007
937	938	938	Category C	-0.55175781	0.19189453	-1.0319824	-0.066162109	-0.058837891	0.45825195	0.31	0.007	15/6/2018	15	6	2018	21:56:22	78982	0.7	21	56	22	71382	0.051269531	3.4144043	-0.34350586	0.18310547	-0.85180664	1.0883789	0.27514648	0	0	0	0	0	0	0	0	0	0.93676758	0.063232422	0.39672852	-0.20800781	0.008544922	-0.17993164	0.007	39698.24	0	0	0.007
938	939	939	Category C	-0.34790039	0.2277832	-0.79199219	-0.090332031	-0.044677734	0.46484375	0.31	0.007	15/6/2018	15	6	2018	21:56:22	78982	0.8	21	56	22	71382	0.051269531	3.4144043	-0.34619141	0.18530273	-0.85668945	4.0129395	0.077148438	0	0	0	0	0	0	0	0	0	0.94238281	0.057617188	0.10839844	-0.001464844	0.042236328	0.064697266	0.007	39698.24	0	0	0.007
939	940	940	Category C	0.011962891	0.19189453	-0.6237793	-0.00390625	-0.058349609	0.46289063	0.31	0.007	15/6/2018	15	6	2018	21:56:22	78982	0.9	21	56	22	71382	0.051269531	3.4144043	-0.34423828	0.18505859	-0.85375977	7.3867188	0.42407227	0	0	0	0	0	0	0	0	0	0.93896484	0.061035156	0.59301758	0.35620117	0.006591797	0.22998047	0.007	39698.24	0	0	0.007
940	941	941	Category C	-0.35986328	0.083984375	-0.92382813	0.012207031	-0.0859375	0.46484375	0.31	0.007	15/6/2018	15	6	2018	21:56:23	78983	0	21	56	23	71383	0.051513672	3.4482422	-0.34448242	0.18505859	-0.85571289	6.3659668	0.12255859	0	0	0	0	0	0	0	0	0	0.94091797	0.059082031	0.18408203	-0.015136719	-0.10107422	-0.067871094	0.007	39698.24	0	0	0.007
941	942	942	Category C	-0.2878418	0.21582031	-0.94799805	-0.038085938	-0.064697266	0.45263672	0.31	0.007	15/6/2018	15	6	2018	21:56:23	78983	0.1	21	56	23	71383	0.051513672	3.4482422	-0.34619141	0.18603516	-0.85546875	5.7873535	0.11328125	0	0	0	0	0	0	0	0	0	0.94140625	0.05859375	0.18041992	0.058349609	0.029541016	-0.092285156	0.007	39698.24	0	0	0.007
942	943	943	Category C	-0.45581055	0.20385742	-0.83984375	-0.075439453	-0.059326172	0.4609375	0.31	0.007	15/6/2018	15	6	2018	21:56:23	78983	0.2	21	56	23	71383	0.051513672	3.4482422	-0.34472656	0.18432617	-0.85546875	6.651123	0.11352539	0	0	0	0	0	0	0	0	0	0.94042969	0.059570313	0.14599609	-0.11083984	0.019287109	0.015625	0.007	39698.24	0	0	0.007
943	944	944	Category C	-0.25195313	0.20385742	-0.74389648	-0.010009766	-0.10131836	0.45703125	0.31	0.007	15/6/2018	15	6	2018	21:56:23	78983	0.3	21	56	23	71383	0.051513672	3.4482422	-0.34741211	0.18505859	-0.85668945	9.7197266	0.14892578	0	0	0	0	0	0	0	0	0	0.94262695	0.057373047	0.22680664	0.095458984	0.018554688	0.11279297	0.007	39698.24	0	0	0.007
944	945	945	Category C	-0.58789063	0.25195313	-0.85180664	0.056396484	-0.11035156	0.46850586	0.31	0.007	15/6/2018	15	6	2018	21:56:23	78983	0.4	21	56	23	71383	0.051513672	3.4482422	-0.34423828	0.18505859	-0.8527832	9.595459	0.25219727	0	0	0	0	0	0	0	0	0	0.93798828	0.062011719	0.31103516	-0.2434082	0.066650391	0.000976563	0.007	39698.24	0	0	0.007
945	946	946	Category C	-0.27587891	0.19189453	-0.73193359	-0.005371094	-0.10400391	0.45483398	0.32	0.007	15/6/2018	15	6	2018	21:56:23	78983	0.5	21	56	23	71383	0.051513672	3.4482422	-0.34619141	0.18701172	-0.85375977	9.2834473	0.140625	0	0	0	0	0	0	0	0	0	0.94018555	0.059814453	0.19677734	0.0703125	0.004638672	0.12182617	0.007	39698.24	0	0	0.007
946	947	947	Category C	-0.46777344	0.17993164	-0.95996094	-0.011474609	-0.10742188	0.45483398	0.32	0.007	15/6/2018	15	6	2018	21:56:23	78983	0.6	21	56	23	71383	0.051513672	3.4482422	-0.34716797	0.18701172	-0.85424805	10.566162	0.16015625	0	0	0	0	0	0	0	0	0	0.94091797	0.059082031	0.23291016	-0.12036133	-0.007080078	-0.10546875	0.007	39698.24	0	0	0.007
947	948	948	Category C	-0.32397461	0.19189453	-1.1037598	-0.080566406	-0.079345703	0.45458984	0.32	0.007	15/6/2018	15	6	2018	21:56:23	78983	0.7	21	56	23	71383	0.051513672	3.4482422	-0.34570313	0.18701172	-0.8527832	16.938721	0.25170898	0	0	0	0	0	0	0	0	0	0.93920898	0.060791016	0.27734375	0.021728516	0.004638672	-0.25073242	0.007	39698.24	0	0	0.007
948	949	949	Category C	-0.31176758	0.23999023	-0.89990234	-0.060058594	-0.093994141	0.4609375	0.32	0.007	15/6/2018	15	6	2018	21:56:23	78983	0.8	21	56	23	71383	0.051513672	3.4482422	-0.34912109	0.18701172	-0.85620117	18.549072	0.077880859	0	0	0	0	0	0	0	0	0	0.94335938	0.056640625	0.13378906	0.037353516	0.052734375	-0.043457031	0.007	39698.24	0	0	0.007
949	950	950	Category C	0.083984375	0.047851563	-0.51586914	0.062988281	-0.13818359	0.43286133	0.32	0.007	15/6/2018	15	6	2018	21:56:23	78983	0.9	21	56	23	71383	0.051513672	3.4482422	-0.34814453	0.18701172	-0.85498047	17.233154	0.56665039	0	0	0	0	0	0	0	0	0	0.94189453	0.058105469	0.91064453	0.43212891	-0.13916016	0.33911133	0.007	39698.24	0	0	0.007
950	951	951	Category C	-0.64794922	0.2277832	-1.079834	0.071289063	-0.11450195	0.44750977	0.32	0.007	15/6/2018	15	6	2018	21:56:24	78984	0	21	56	24	71383	0.051513672	3.4482422	-0.34741211	0.18701172	-0.85522461	17.868164	0.37695313	0	0	0	0	0	0	0	0	0	0.94189453	0.058105469	0.56542969	-0.30029297	0.040527344	-0.22436523	0.007	39698.24	0	0	0.007
951	952	952	Category C	-0.20385742	0.20385742	-0.76782227	-0.018066406	-0.11938477	0.44946289	0.32	0.007	15/6/2018	15	6	2018	21:56:24	78984	0.1	21	56	24	71384	0.051513672	3.4482422	-0.34838867	0.18725586	-0.85571289	19.117188	0.16992188	0	0	0	0	0	0	0	0	0	0.94262695	0.057373047	0.24902344	0.14453125	0.016357422	0.087890625	0.007	39698.24	0	0	0.007
952	953	953	Category C	-0.44384766	0.19189453	-0.97192383	-0.012207031	-0.12670898	0.4453125	0.32	0.007	15/6/2018	15	6	2018	21:56:24	78984	0.2	21	56	24	71384	0.051513672	3.4482422	-0.34716797	0.1875	-0.85375977	20.195801	0.15258789	0	0	0	0	0	0	0	0	0	0.94042969	0.059570313	0.21899414	-0.096435547	0.004150391	-0.11791992	0.007	39698.24	0	0	0.007
953	954	954	Category C	-0.29980469	0.20385742	-0.89990234	-0.072509766	-0.12060547	0.45922852	0.32	0.007	15/6/2018	15	6	2018	21:56:24	78984	0.3	21	56	24	71384	0.051513672	3.4482422	-0.34814453	0.18774414	-0.85595703	16.821045	0.067138672	0	0	0	0	0	0	0	0	0	0.94311523	0.056884766	0.1081543	0.048339844	0.015869141	-0.043701172	0.007	39698.24	0	0	0.007
954	955	955	Category C	-0.38378906	0.19189453	-0.89990234	-0.047119141	-0.12939453	0.45068359	0.32	0.007	15/6/2018	15	6	2018	21:56:24	78984	0.4	21	56	24	71384	0.051513672	3.4482422	-0.34570313	0.18725586	-0.85571289	14.539307	0.058105469	0	0	0	0	0	0	0	0	0	0.94165039	0.058349609	0.086425781	-0.037841797	0.004394531	-0.043945313	0.007	39698.24	0	0	0.007
955	956	956	Category C	-0.47998047	0.14379883	-0.95996094	-0.023681641	-0.14624023	0.44165039	0.33	0.007	15/6/2018	15	6	2018	21:56:24	78984	0.5	21	56	24	71384	0.051513672	3.4482422	-0.34814453	0.18701172	-0.8581543	13.719971	0.171875	0	0	0	0	0	0	0	0	0	0.94482422	0.055175781	0.27661133	-0.1315918	-0.043212891	-0.1015625	0.007	39698.24	0	0	0.007
956	957	957	Category C	-0.023925781	0.27587891	-0.47998047	0.043212891	-0.1472168	0.45849609	0.33	0.007	15/6/2018	15	6	2018	21:56:24	78984	0.6	21	56	24	71384	0.051513672	3.4482422	-0.34960938	0.1862793	-0.85742188	14.016602	0.5065918	0	0	0	0	0	0	0	0	0	0.94458008	0.055419922	0.79296875	0.32568359	0.089355469	0.37744141	0.007	39698.24	0	0	0.007
957	958	958	Category C	-0.61181641	0.15576172	-1.0197754	0.044433594	-0.13061523	0.45483398	0.33	0.007	15/6/2018	15	6	2018	21:56:24	78984	0.7	21	56	24	71384	0.051513672	3.4482422	-0.34545898	0.18676758	-0.85571289	12.145508	0.31420898	0	0	0	0	0	0	0	0	0	0.94165039	0.058349609	0.46118164	-0.26611328	-0.031005859	-0.16381836	0.007	39698.24	0	0	0.007
958	959	959	Category C	-0.2277832	0.15576172	-0.85180664	-0.007324219	-0.15039063	0.44311523	0.33	0.007	15/6/2018	15	6	2018	21:56:24	78984	0.8	21	56	24	71384	0.051513672	3.4482422	-0.34838867	0.1862793	-0.85742188	10.114014	0.12451172	0	0	0	0	0	0	0	0	0	0.9440918	0.055908203	0.15698242	0.12060547	-0.030517578	0.005615234	0.007	39698.24	0	0	0.007
959	960	960	Category C	-0.6237793	0.2277832	-1.1638184	-0.024658203	-0.15112305	0.43969727	0.33	0.007	15/6/2018	15	6	2018	21:56:24	78984	0.9	21	56	24	71384	0.051513672	3.4482422	-0.34741211	0.18530273	-0.85766602	6.5681152	0.41430664	0	0	0	0	0	0	0	0	0	0.94384766	0.056152344	0.62426758	-0.27612305	0.042236328	-0.3059082	0.007	39698.24	0	0	0.007
960	961	961	Category C	-0.15576172	0.15576172	-0.7199707	-0.020996094	-0.16162109	0.42944336	0.33	0.007	15/6/2018	15	6	2018	21:56:25	78985	0	21	56	25	71384	0.051513672	3.4482422	-0.34643555	0.18603516	-0.85864258	5.2338867	0.23779297	0	0	0	0	0	0	0	0	0	0.94433594	0.055664063	0.35986328	0.19067383	-0.030273438	0.13867188	0.007	39698.24	0	0	0.007
961	962	962	Category C	-0.37182617	0.31176758	-0.7199707	0.081787109	-0.16748047	0.43603516	0.33	0.007	15/6/2018	15	6	2018	21:56:25	78985	0.1	21	56	25	71385	0.051513672	3.4482422	-0.34765625	0.18652344	-0.8605957	6.8081055	0.18969727	0	0	0	0	0	0	0	0	0	0.94677734	0.053222656	0.28979492	-0.023925781	0.125	0.140625	0.007	39698.24	0	0	0.007
962	963	963	Category C	-0.6237793	0.2277832	-0.89990234	0.039550781	-0.14355469	0.4465332	0.33	0.007	15/6/2018	15	6	2018	21:56:25	78985	0.2	21	56	25	71385	0.051513672	3.4482422	-0.34643555	0.18652344	-0.86157227	6.5163574	0.28271484	0	0	0	0	0	0	0	0	0	0.94726563	0.052734375	0.35620117	-0.27709961	0.041015625	-0.038085938	0.007	39698.24	0	0	0.007
963	964	964	Category C	-0.25195313	0.19189453	-0.93579102	0.011962891	-0.16162109	0.42944336	0.33	0.007	15/6/2018	15	6	2018	21:56:25	78985	0.3	21	56	25	71385	0.051513672	3.4482422	-0.34619141	0.18652344	-0.86132813	6.0095215	0.12011719	0	0	0	0	0	0	0	0	0	0.94677734	0.053222656	0.17382813	0.094238281	0.005126953	-0.07421875	0.007	39698.24	0	0	0.007
964	965	965	Category C	-0.49194336	0.16796875	-0.95996094	0.008789063	-0.1628418	0.4465332	0.33	0.007	15/6/2018	15	6	2018	21:56:25	78985	0.4	21	56	25	71385	0.051513672	3.4482422	-0.34863281	0.1862793	-0.859375	5.7526855	0.17578125	0	0	0	0	0	0	0	0	0	0.94604492	0.053955078	0.26196289	-0.14306641	-0.018310547	-0.1003418	0.007	39698.24	0	0	0.007
965	966	966	Category C	-0.37182617	0.20385742	-0.82788086	-0.021972656	-0.15527344	0.43676758	0.34	0.007	15/6/2018	15	6	2018	21:56:25	78985	0.5	21	56	25	71385	0.051513672	3.4482422	-0.3503418	0.1875	-0.85620117	7.8815918	0.0390625	0	0	0	0	0	0	0	0	0	0.9440918	0.055908203	0.065917969	-0.021240234	0.016113281	0.028320313	0.007	39698.24	0	0	0.007
966	967	967	Category C	-0.20385742	0.19189453	-0.57592773	0.022949219	-0.15893555	0.44995117	0.34	0.007	15/6/2018	15	6	2018	21:56:25	78985	0.6	21	56	25	71385	0.051513672	3.4482422	-0.3503418	0.18701172	-0.85546875	8.8173828	0.31567383	0	0	0	0	0	0	0	0	0	0.94311523	0.056884766	0.4309082	0.14648438	0.004638672	0.27954102	0.007	39698.24	0	0	0.007
967	968	968	Category C	-0.50390625	0.10791016	-0.92382813	0.04296875	-0.16113281	0.44116211	0.34	0.007	15/6/2018	15	6	2018	21:56:25	78985	0.7	21	56	25	71385	0.051513672	3.4482422	-0.35449219	0.18701172	-0.85668945	6.8244629	0.18164063	0	0	0	0	0	0	0	0	0	0.94580078	0.054199219	0.29541016	-0.14916992	-0.079101563	-0.066894531	0.007	39698.24	0	0	0.007
968	969	969	Category C	-0.27587891	0.2277832	-0.89990234	-0.009765625	-0.15405273	0.43676758	0.34	0.007	15/6/2018	15	6	2018	21:56:25	78985	0.8	21	56	25	71385	0.051513672	3.4482422	-0.35424805	0.1875	-0.85498047	3.9445801	0.098876953	0	0	0	0	0	0	0	0	0	0.94433594	0.055664063	0.16333008	0.078369141	0.040039063	-0.044677734	0.007	39698.24	0	0	0.007
969	970	970	Category C	-0.40795898	0.20385742	-0.87597656	-0.005615234	-0.13696289	0.45361328	0.34	0.007	15/6/2018	15	6	2018	21:56:25	78985	0.9	21	56	25	71385	0.051513672	3.4482422	-0.35595703	0.1862793	-0.85620117	5.6494141	0.058105469	0	0	0	0	0	0	0	0	0	0.94580078	0.054199219	0.088867188	-0.051757813	0.017333984	-0.01953125	0.007	39698.24	0	0	0.007
970	971	971	Category C	-0.25195313	0.15576172	-0.73193359	-0.014892578	-0.14916992	0.44921875	0.34	0.007	15/6/2018	15	6	2018	21:56:26	78986	0	21	56	26	71385	0.051513672	3.4482422	-0.35546875	0.18652344	-0.85571289	6.1442871	0.16455078	0	0	0	0	0	0	0	0	0	0.9453125	0.0546875	0.25854492	0.10351563	-0.030761719	0.1237793	0.007	39698.24	0	0	0.007
971	972	972	Category C	-0.45581055	0.20385742	-0.97192383	-0.015136719	-0.15649414	0.42675781	0.34	0.007	15/6/2018	15	6	2018	21:56:26	78986	0.1	21	56	26	71386	0.051513672	3.4482422	-0.36157227	0.18603516	-0.85766602	3.7717285	0.14868164	0	0	0	0	0	0	0	0	0	0.94921875	0.05078125	0.22583008	-0.093994141	0.017578125	-0.11401367	0.007	39698.24	0	0	0.007
972	973	973	Category C	-0.44384766	0.20385742	-0.79199219	-0.003173828	-0.15405273	0.45239258	0.34	0.007	15/6/2018	15	6	2018	21:56:26	78986	0.2	21	56	26	71386	0.051513672	3.4482422	-0.36157227	0.18554688	-0.85473633	0.48999023	0.10473633	0	0	0	0	0	0	0	0	0	0.94628906	0.053710938	0.1628418	-0.08203125	0.018066406	0.062744141	0.007	39698.24	0	0	0.007
973	974	974	Category C	-0.15576172	0.13183594	-0.68383789	0.041259766	-0.15600586	0.44335938	0.34	0.007	15/6/2018	15	6	2018	21:56:26	78986	0.3	21	56	26	71386	0.051513672	3.4482422	-0.36083984	0.18457031	-0.85473633	2.2004395	0.27197266	0	0	0	0	0	0	0	0	0	0.94580078	0.054199219	0.42871094	0.20507813	-0.052734375	0.17089844	0.007	39698.24	0	0	0.007
974	975	975	Category C	-0.46777344	0.34790039	-0.77978516	0.059326172	-0.14770508	0.44287109	0.34	0.007	15/6/2018	15	6	2018	21:56:26	78986	0.4	21	56	26	71386	0.051513672	3.4482422	-0.36254883	0.18432617	-0.8527832	0.69848633	0.20727539	0	0	0	0	0	0	0	0	0	0.94482422	0.055175781	0.34130859	-0.10498047	0.16333008	0.072998047	0.007	39698.24	0	0	0.007
975	976	976	Category C	-0.40795898	0.20385742	-0.99584961	0.013183594	-0.15429688	0.45385742	0.35	0.007	15/6/2018	15	6	2018	21:56:26	78986	0.5	21	56	26	71386	0.051513672	3.4482422	-0.36621094	0.18481445	-0.85595703	3.8178711	0.14697266	0	0	0	0	0	0	0	0	0	0.94921875	0.05078125	0.20019531	-0.041503906	0.018798828	-0.13964844	0.007	39698.24	0	0	0.007
976	977	977	Category C	-0.2878418	0.15576172	-0.63598633	0.020019531	-0.15649414	0.44165039	0.35	0.007	15/6/2018	15	6	2018	21:56:26	78986	0.6	21	56	26	71386	0.051513672	3.4482422	-0.36474609	0.18383789	-0.85595703	6.5773926	0.23486328	0	0	0	0	0	0	0	0	0	0.94848633	0.051513672	0.32519531	0.076904297	-0.028076172	0.2199707	0.007	39698.24	0	0	0.007
977	978	978	Category C	-0.45581055	0.2277832	-1.0319824	0.033447266	-0.15405273	0.44213867	0.35	0.007	15/6/2018	15	6	2018	21:56:26	78986	0.7	21	56	26	71386	0.051513672	3.4482422	-0.36499023	0.18164063	-0.85766602	5.4494629	0.20141602	0	0	0	0	0	0	0	0	0	0.94970703	0.050292969	0.31054688	-0.090576172	0.045898438	-0.17407227	0.007	39698.24	0	0	0.007
978	979	979	Category C	-0.23999023	0.20385742	-0.83984375	-0.073486328	-0.14624023	0.44067383	0.35	0.007	15/6/2018	15	6	2018	21:56:26	78986	0.8	21	56	26	71386	0.051757813	3.4256836	-0.36474609	0.18237305	-0.8581543	0.69726563	0.12792969	0	0	0	0	0	0	0	0	0	0.94995117	0.050048828	0.16455078	0.12475586	0.021240234	0.018310547	0.007	39698.24	0	0	0.007
979	980	980	Category C	-0.34790039	0.14379883	-0.93579102	-0.026367188	-0.16162109	0.42651367	0.35	0.007	15/6/2018	15	6	2018	21:56:26	78986	0.9	21	56	26	71386	0.051757813	3.4256836	-0.36376953	0.18237305	-0.85766602	2.1398926	0.088378906	0	0	0	0	0	0	0	0	0	0.94946289	0.050537109	0.1328125	0.015869141	-0.038574219	-0.077880859	0.007	39698.24	0	0	0.007
980	981	981	Category C	-0.29980469	0.23999023	-0.92382813	-0.067138672	-0.15966797	0.44580078	0.35	0.007	15/6/2018	15	6	2018	21:56:27	78987	0	21	56	27	71387	0.051757813	3.4256836	-0.36523438	0.1809082	-0.85693359	1.8425293	0.1105957	0	0	0	0	0	0	0	0	0	0.94897461	0.051025391	0.19140625	0.065429688	0.058837891	-0.066650391	0.007	39698.24	0	0	0.007
981	982	982	Category C	-0.35986328	0.13183594	-0.89990234	-0.022216797	-0.14477539	0.44262695	0.35	0.007	15/6/2018	15	6	2018	21:56:27	78987	0.1	21	56	27	71387	0.051757813	3.4256836	-0.36572266	0.18188477	-0.85498047	1.5996094	0.067626953	0	0	0	0	0	0	0	0	0	0.94750977	0.052490234	0.10107422	0.005859375	-0.050048828	-0.044677734	0.007	39698.24	0	0	0.007
982	983	983	Category C	-0.57592773	0.19189453	-0.91186523	-0.023681641	-0.16162109	0.42749023	0.35	0.007	15/6/2018	15	6	2018	21:56:27	78987	0.2	21	56	27	71387	0.051757813	3.4256836	-0.36621094	0.18041992	-0.85473633	3.7133789	0.2175293	0	0	0	0	0	0	0	0	0	0.94726563	0.052734375	0.27783203	-0.20947266	0.011230469	-0.056884766	0.007	39698.24	0	0	0.007
983	984	984	Category C	-0.071777344	0.17993164	-0.59985352	0.032714844	-0.14355469	0.44921875	0.35	0.007	15/6/2018	15	6	2018	21:56:27	78987	0.3	21	56	27	71387	0.051757813	3.4256836	-0.36474609	0.18041992	-0.85498047	3.5449219	0.38867188	0	0	0	0	0	0	0	0	0	0.94702148	0.052978516	0.54907227	0.29296875	-0.000488281	0.25512695	0.007	39698.24	0	0	0.007
984	985	985	Category C	-0.47998047	0.2277832	-0.92382813	0.1015625	-0.16870117	0.43554688	0.35	0.007	15/6/2018	15	6	2018	21:56:27	78987	0.4	21	56	27	71387	0.051757813	3.4256836	-0.36352539	0.17993164	-0.85351563	2.3525391	0.14379883	0	0	0	0	0	0	0	0	0	0.94506836	0.054931641	0.23413086	-0.11621094	0.047607422	-0.070068359	0.007	39698.24	0	0	0.007
985	986	986	Category C	-0.44384766	0.19189453	-0.92382813	0.024414063	-0.14501953	0.45410156	0.36	0.007	15/6/2018	15	6	2018	21:56:27	78987	0.5	21	56	27	71387	0.051757813	3.4256836	-0.36181641	0.17895508	-0.85351563	1.8601074	0.10839844	0	0	0	0	0	0	0	0	0	0.94433594	0.055664063	0.16479492	-0.081787109	0.012695313	-0.070068359	0.007	39698.24	0	0	0.007
986	987	987	Category C	-0.31176758	0.17993164	-0.88793945	-0.009033203	-0.13964844	0.44311523	0.36	0.007	15/6/2018	15	6	2018	21:56:27	78987	0.6	21	56	27	71387	0.051757813	3.4256836	-0.36206055	0.1784668	-0.85473633	0.48925781	0.060302734	0	0	0	0	0	0	0	0	0	0.9453125	0.0546875	0.084716797	0.050292969	0.001220703	-0.032958984	0.007	39698.24	0	0	0.007
987	988	988	Category C	-0.43188477	0.17993164	-0.87597656	-0.027099609	-0.13330078	0.45214844	0.36	0.007	15/6/2018	15	6	2018	21:56:27	78987	0.7	21	56	27	71387	0.051757813	3.4256836	-0.36157227	0.17773438	-0.85473633	0.30981445	0.073242188	0	0	0	0	0	0	0	0	0	0.94506836	0.054931641	0.093261719	-0.070068359	0.001953125	-0.020996094	0.007	39698.24	0	0	0.007
988	989	989	Category C	-0.31176758	0.17993164	-0.89990234	-0.04296875	-0.125	0.45507813	0.36	0.007	15/6/2018	15	6	2018	21:56:27	78987	0.8	21	56	27	71387	0.051757813	3.4256836	-0.36230469	0.17749023	-0.85180664	2.4594727	0.069580078	0	0	0	0	0	0	0	0	0	0.94262695	0.057373047	0.10058594	0.050537109	0.002197266	-0.047851563	0.007	39698.24	0	0	0.007
989	990	990	Category C	-0.2277832	0.15576172	-0.79199219	-0.023925781	-0.12353516	0.45117188	0.36	0.007	15/6/2018	15	6	2018	21:56:27	78987	0.9	21	56	27	71387	0.051757813	3.4256836	-0.36376953	0.17797852	-0.85058594	5.1096191	0.1496582	0	0	0	0	0	0	0	0	0	0.94213867	0.057861328	0.21679688	0.13598633	-0.022216797	0.05859375	0.007	39698.24	0	0	0.007
990	991	991	Category C	-0.43188477	0.13183594	-0.83984375	-0.018798828	-0.12817383	0.45751953	0.36	0.007	15/6/2018	15	6	2018	21:56:28	78988	0	21	56	28	71388	0.051757813	3.4256836	-0.36474609	0.18041992	-0.8515625	4.7856445	0.083496094	0	0	0	0	0	0	0	0	0	0.94384766	0.056152344	0.12744141	-0.066894531	-0.048583984	0.01171875	0.007	39698.24	0	0	0.007
991	992	992	Category C	-0.26391602	0.15576172	-0.73193359	-0.032470703	-0.13525391	0.44677734	0.36	0.007	15/6/2018	15	6	2018	21:56:28	78988	0.1	21	56	28	71388	0.051757813	3.4256836	-0.36108398	0.17773438	-0.85205078	3.3740234	0.15625	0	0	0	0	0	0	0	0	0	0.94238281	0.057617188	0.23950195	0.097167969	-0.021972656	0.12011719	0.007	39698.24	0	0	0.007
992	993	993	Category C	-0.40795898	0.15576172	-1.0678711	-0.018798828	-0.1315918	0.44506836	0.36	0.007	15/6/2018	15	6	2018	21:56:28	78988	0.2	21	56	28	71388	0.051757813	3.4256836	-0.36303711	0.17724609	-0.85424805	0.78881836	0.21899414	0	0	0	0	0	0	0	0	0	0.94506836	0.054931641	0.27954102	-0.044677734	-0.021484375	-0.21337891	0.007	39698.24	0	0	0.007
993	994	994	Category C	-0.23999023	0.17993164	-0.79199219	-0.012939453	-0.13769531	0.45727539	0.36	0.007	15/6/2018	15	6	2018	21:56:28	78988	0.3	21	56	28	71388	0.051757813	3.4256836	-0.36083984	0.17749023	-0.85180664	1.4421387	0.13500977	0	0	0	0	0	0	0	0	0	0.94213867	0.057861328	0.18310547	0.12084961	0.002197266	0.059814453	0.007	39698.24	0	0	0.007
994	995	995	Category C	-0.47998047	0.13183594	-1.0078125	0.003417969	-0.13842773	0.44482422	0.36	0.007	15/6/2018	15	6	2018	21:56:28	78988	0.4	21	56	28	71388	0.051757813	3.4256836	-0.36083984	0.17675781	-0.85107422	1.6767578	0.20166016	0	0	0	0	0	0	0	0	0	0.94116211	0.058837891	0.32055664	-0.11889648	-0.044921875	-0.15649414	0.007	39698.24	0	0	0.007
995	996	996	Category C	-0.53979492	0.16796875	-0.81591797	-0.013427734	-0.14038086	0.44506836	0.37	0.007	15/6/2018	15	6	2018	21:56:28	78988	0.5	21	56	28	71388	0.051757813	3.4256836	-0.36181641	0.17651367	-0.84790039	3.2709961	0.1809082	0	0	0	0	0	0	0	0	0	0.9387207	0.061279297	0.21850586	-0.17773438	-0.008544922	0.031982422	0.007	39698.24	0	0	0.007
996	997	997	Category C	0.011962891	0.20385742	-0.50390625	0.077148438	-0.17138672	0.44189453	0.37	0.007	15/6/2018	15	6	2018	21:56:28	78988	0.6	21	56	28	71388	0.051757813	3.4256836	-0.3605957	0.17431641	-0.84472656	4.7160645	0.50585938	0	0	0	0	0	0	0	0	0	0.93481445	0.065185547	0.74316406	0.37255859	0.029296875	0.34082031	0.007	39698.24	0	0	0.007
997	998	998	Category C	-0.45581055	0.14379883	-0.82788086	0.080078125	-0.16845703	0.44213867	0.37	0.007	15/6/2018	15	6	2018	21:56:28	78988	0.7	21	56	28	71388	0.051757813	3.4256836	-0.36401367	0.1730957	-0.84985352	4.361084	0.098632813	0	0	0	0	0	0	0	0	0	0.94067383	0.059326172	0.14306641	-0.091552734	-0.029296875	0.021972656	0.007	39698.24	0	0	0.007
998	999	999	Category C	-0.38378906	0.14379883	-0.87597656	0.050048828	-0.17382813	0.43505859	0.37	0.007	15/6/2018	15	6	2018	21:56:28	78988	0.8	21	56	28	71388	0.051757813	3.4256836	-0.36181641	0.17333984	-0.85009766	2.5444336	0.044921875	0	0	0	0	0	0	0	0	0	0.93994141	0.060058594	0.077392578	-0.021972656	-0.029541016	-0.025878906	0.007	39698.24	0	0	0.007
999	1000	1000	Category C	-0.44384766	0.19189453	-0.94799805	0.000732422	-0.14331055	0.4465332	0.37	0.007	15/6/2018	15	6	2018	21:56:28	78988	0.9	21	56	28	71388	0.051757813	3.4256836	-0.36376953	0.1730957	-0.84960938	5.1516113	0.12792969	0	0	0	0	0	0	0	0	0	0.94042969	0.059570313	0.19677734	-0.079833984	0.018554688	-0.098144531	0.007	39698.24	0	0	0.007
1000	1001	1001	Category C	-0.38378906	0.26391602	-0.81591797	-0.008300781	-0.14746094	0.44946289	0.37	0.007	15/6/2018	15	6	2018	21:56:29	78989	0	21	56	29	71389	0.051757813	3.4256836	-0.35620117	0.1730957	-0.84179688	9.2770996	0.098144531	0	0	0	0	0	0	0	0	0	0.93041992	0.069580078	0.14379883	-0.02734375	0.090576172	0.025878906	0.007	39698.24	0	0	0.007
1001	1002	1002	Category C	-0.25195313	0.011962891	-0.83984375	0.020996094	-0.13867188	0.44702148	0.37	0.007	15/6/2018	15	6	2018	21:56:29	78989	0.1	21	56	29	71389	0.051757813	3.4256836	-0.36010742	0.17211914	-0.84423828	9.0581055	0.19335938	0	0	0	0	0	0	0	0	0	0.93383789	0.066162109	0.27270508	0.1081543	-0.16015625	0.004394531	0.007	39698.24	0	0	0.007
1002	1003	1003	Category C	-0.44384766	0.19189453	-0.77978516	0.018066406	-0.14477539	0.44506836	0.37	0.007	15/6/2018	15	6	2018	21:56:29	78989	0.2	21	56	29	71389	0.051757813	3.4256836	-0.36035156	0.17041016	-0.84692383	6.5756836	0.10913086	0	0	0	0	0	0	0	0	0	0.93603516	0.063964844	0.17211914	-0.083251953	0.021240234	0.067138672	0.007	39698.24	0	0	0.007
1003	1004	1004	Category C	-0.31176758	0.15576172	-0.74389648	0.045654297	-0.15527344	0.43847656	0.37	0.007	15/6/2018	15	6	2018	21:56:29	78989	0.3	21	56	29	71389	0.051757813	3.4256836	-0.35693359	0.16967773	-0.84594727	5.3117676	0.11254883	0	0	0	0	0	0	0	0	0	0.93383789	0.066162109	0.16162109	0.045166016	-0.013916016	0.10205078	0.007	39698.24	0	0	0.007
1004	1005	1005	Category C	-0.671875	0.23999023	-0.92382813	0.13330078	-0.16918945	0.42822266	0.37	0.007	15/6/2018	15	6	2018	21:56:29	78989	0.4	21	56	29	71389	0.051757813	3.4256836	-0.35668945	0.16967773	-0.8425293	7.9389648	0.33276367	0	0	0	0	0	0	0	0	0	0.93041992	0.069580078	0.46630859	-0.31494141	0.070068359	-0.081054688	0.007	39698.24	0	0	0.007
1005	1006	1006	Category C	-0.26391602	0.17993164	-0.77978516	0.060791016	-0.17358398	0.44750977	0.38	0.007	15/6/2018	15	6	2018	21:56:29	78989	0.5	21	56	29	71389	0.051757813	3.4256836	-0.35595703	0.16967773	-0.84277344	6.0456543	0.11206055	0	0	0	0	0	0	0	0	0	0.93041992	0.069580078	0.16552734	0.092041016	0.010009766	0.062988281	0.007	39698.24	0	0	0.007
1006	1007	1007	Category C	-0.56396484	0.19189453	-0.88793945	0.073242188	-0.15795898	0.42797852	0.38	0.007	15/6/2018	15	6	2018	21:56:29	78989	0.6	21	56	29	71389	0.051757813	3.4256836	-0.35668945	0.16796875	-0.84277344	5.2597656	0.21313477	0	0	0	0	0	0	0	0	0	0.93041992	0.069580078	0.27587891	-0.20703125	0.023681641	-0.044921875	0.007	39698.24	0	0	0.007
1007	1008	1008	Category C	-0.38378906	0.19189453	-0.89990234	0.000732422	-0.15795898	0.42822266	0.38	0.007	15/6/2018	15	6	2018	21:56:29	78989	0.7	21	56	29	71389	0.051757813	3.4256836	-0.35986328	0.16796875	-0.84692383	8.253418	0.0625	0	0	0	0	0	0	0	0	0	0.93530273	0.064697266	0.1003418	-0.023681641	0.023681641	-0.052734375	0.007	39698.24	0	0	0.007
1008	1009	1009	Category C	-0.49194336	0.15576172	-0.97192383	0.002441406	-0.17797852	0.42993164	0.38	0.007	15/6/2018	15	6	2018	21:56:29	78989	0.8	21	56	29	71389	0.051757813	3.4256836	-0.35620117	0.16870117	-0.84326172	11.777832	0.18725586	0	0	0	0	0	0	0	0	0	0.9309082	0.069091797	0.27709961	-0.13549805	-0.012939453	-0.12841797	0.007	39698.24	0	0	0.007
1009	1010	1010	Category C	-0.19189453	0.20385742	-0.73193359	0.03125	-0.18481445	0.42749023	0.38	0.007	15/6/2018	15	6	2018	21:56:29	78989	0.9	21	56	29	71389	0.051757813	3.4256836	-0.35864258	0.16796875	-0.84350586	10.7146	0.20385742	0	0	0	0	0	0	0	0	0	0.93188477	0.068115234	0.31420898	0.16674805	0.035644531	0.11157227	0.007	39698.24	0	0	0.007
1010	1011	1011	Category C	-0.81591797	0.13183594	-1.1159668	0.12304688	-0.1784668	0.41992188	0.38	0.007	15/6/2018	15	6	2018	21:56:30	78990	0	21	56	30	71390	0.051757813	3.4256836	-0.35791016	0.16723633	-0.8449707	7.6311035	0.53320313	0	0	0	0	0	0	0	0	0	0.93286133	0.067138672	0.7644043	-0.45776367	-0.035400391	-0.27075195	0.007	39698.24	0	0	0.007
1011	1012	1012	Category C	-0.35986328	0.17993164	-0.7199707	0.023925781	-0.19433594	0.43334961	0.38	0.007	15/6/2018	15	6	2018	21:56:30	78990	0.1	21	56	30	71390	0.051757813	3.4256836	-0.35864258	0.16699219	-0.84643555	8.4787598	0.12719727	0	0	0	0	0	0	0	0	0	0.93457031	0.065429688	0.14038086	-0.000976563	0.012695313	0.12646484	0.007	39698.24	0	0	0.007
1012	1013	1013	Category C	-0.29980469	0.13183594	-0.81591797	0.068115234	-0.19091797	0.42431641	0.38	0.007	15/6/2018	15	6	2018	21:56:30	78990	0.2	21	56	30	71390	0.051757813	3.4256836	-0.35693359	0.16674805	-0.8449707	10.128174	0.072998047	0	0	0	0	0	0	0	0	0	0.93237305	0.067626953	0.12133789	0.057128906	-0.034912109	0.029052734	0.007	39698.24	0	0	0.007
1013	1014	1014	Category C	-0.45581055	0.16796875	-0.87597656	0.038574219	-0.20776367	0.42236328	0.38	0.007	15/6/2018	15	6	2018	21:56:30	78990	0.3	21	56	30	71390	0.051757813	3.4256836	-0.35595703	0.16601563	-0.84667969	11.410889	0.10375977	0	0	0	0	0	0	0	0	0	0.93334961	0.066650391	0.13037109	-0.099609375	0.001708984	-0.029052734	0.007	39698.24	0	0	0.007
1014	1015	1015	Category C	-0.25195313	0.17993164	-0.93579102	-0.014160156	-0.16821289	0.42553711	0.38	0.007	15/6/2018	15	6	2018	21:56:30	78990	0.4	21	56	30	71390	0.051757813	3.4256836	-0.3581543	0.16699219	-0.84887695	13.293213	0.13793945	0	0	0	0	0	0	0	0	0	0.9362793	0.063720703	0.20605469	0.10620117	0.012695313	-0.086669922	0.007	39698.24	0	0	0.007
1015	1016	1016	Category C	-0.44384766	0.19189453	-0.95996094	-0.013671875	-0.19042969	0.42626953	0.39	0.007	15/6/2018	15	6	2018	21:56:30	78990	0.5	21	56	30	71390	0.051757813	3.4256836	-0.35888672	0.1640625	-0.85131836	18.317139	0.14038086	0	0	0	0	0	0	0	0	0	0.93847656	0.061523438	0.22094727	-0.084716797	0.027587891	-0.10839844	0.007	39698.24	0	0	0.007
1016	1017	1017	Category C	-0.2277832	-0.059814453	-0.98388672	0.009033203	-0.18945313	0.43310547	0.39	0.007	15/6/2018	15	6	2018	21:56:30	78990	0.6	21	56	30	71390	0.051513672	3.3789551	-0.35791016	0.16333008	-0.84716797	18.233643	0.29223633	0	0	0	0	0	0	0	0	0	0.93408203	0.065917969	0.48999023	0.13012695	-0.22314453	-0.13647461	0.007	39698.24	0	0	0.007
1017	1018	1018	Category C	-0.52783203	0.23999023	-1.0559082	-0.000732422	-0.1965332	0.4206543	0.39	0.007	15/6/2018	15	6	2018	21:56:30	78990	0.7	21	56	30	71390	0.051513672	3.3789551	-0.35986328	0.1640625	-0.85131836	17.314209	0.27514648	0	0	0	0	0	0	0	0	0	0.9387207	0.061279297	0.44824219	-0.16772461	0.075683594	-0.2043457	0.007	39698.24	0	0	0.007
1018	1019	1019	Category C	-0.27587891	0.23999023	-0.75585938	-0.008300781	-0.19604492	0.42407227	0.39	0.007	15/6/2018	15	6	2018	21:56:30	78990	0.8	21	56	30	71390	0.051513672	3.3789551	-0.35888672	0.16333008	-0.84936523	16.681641	0.14672852	0	0	0	0	0	0	0	0	0	0.93652344	0.063476563	0.25317383	0.083007813	0.076416016	0.093505859	0.007	39698.24	0	0	0.007
1019	1020	1020	Category C	-0.10791016	0.059814453	-0.56396484	0.074462891	-0.21166992	0.42700195	0.39	0.007	15/6/2018	15	6	2018	21:56:30	78990	0.9	21	56	30	71390	0.051513672	3.3789551	-0.36108398	0.16308594	-0.84692383	16.122314	0.39355469	0	0	0	0	0	0	0	0	0	0.93505859	0.064941406	0.63964844	0.25317383	-0.10327148	0.28295898	0.007	39698.24	0	0	0.007
1020	1021	1021	Category C	-0.39599609	0.17993164	-0.76782227	0.080810547	-0.22900391	0.41381836	0.39	0.007	15/6/2018	15	6	2018	21:56:31	78991	0	21	56	31	71391	0.051513672	3.3789551	-0.36157227	0.1628418	-0.84521484	15.422119	0.086181641	0	0	0	0	0	0	0	0	0	0.93359375	0.06640625	0.12866211	-0.034179688	0.016845703	0.077392578	0.007	39698.24	0	0	0.007
1021	1022	1022	Category C	-0.32397461	0.095947266	-0.92382813	0.05078125	-0.22094727	0.41650391	0.39	0.007	15/6/2018	15	6	2018	21:56:31	78991	0.1	21	56	31	71391	0.051513672	3.3789551	-0.36083984	0.16137695	-0.84521484	15.472412	0.10864258	0	0	0	0	0	0	0	0	0	0.93310547	0.066894531	0.18115234	0.036865234	-0.065429688	-0.078369141	0.007	39698.24	0	0	0.007
1022	1023	1023	Category C	-0.34790039	0.19189453	-0.87597656	0.020751953	-0.22314453	0.41650391	0.39	0.007	15/6/2018	15	6	2018	21:56:31	78991	0.2	21	56	31	71391	0.051513672	3.3789551	-0.3605957	0.16186523	-0.84570313	18.383789	0.044189453	0	0	0	0	0	0	0	0	0	0.93359375	0.06640625	0.072753906	0.012695313	0.029785156	-0.030029297	0.007	39698.24	0	0	0.007
1023	1024	1024	Category C	-0.14379883	0.16796875	-0.6237793	0.085693359	-0.21948242	0.41430664	0.39	0.007	15/6/2018	15	6	2018	21:56:31	78991	0.3	21	56	31	71391	0.051513672	3.3789551	-0.35791016	0.16186523	-0.8449707	18.500977	0.30786133	0	0	0	0	0	0	0	0	0	0.93188477	0.068115234	0.44140625	0.21411133	0.005859375	0.22119141	0.007	39698.24	0	0	0.007
1024	1025	1025	Category C	-0.45581055	0.16796875	-0.85180664	0.11669922	-0.22998047	0.40161133	0.39	0.007	15/6/2018	15	6	2018	21:56:31	78991	0.4	21	56	31	71391	0.051513672	3.3789551	-0.359375	0.16137695	-0.84716797	16.472168	0.096435547	0	0	0	0	0	0	0	0	0	0.93432617	0.065673828	0.10693359	-0.096191406	0.006347656	-0.004394531	0.007	39698.24	0	0	0.007
1025	1026	1026	Category C	-0.29980469	0.15576172	-0.82788086	0.052490234	-0.22753906	0.4050293	0.4	0.007	15/6/2018	15	6	2018	21:56:31	78991	0.5	21	56	31	71391	0.051513672	3.3789551	-0.35839844	0.16064453	-0.84667969	13.87915	0.061767578	0	0	0	0	0	0	0	0	0	0.93334961	0.066650391	0.082519531	0.05859375	-0.004882813	0.018798828	0.007	39698.24	0	0	0.007
1026	1027	1027	Category C	-0.41992188	0.13183594	-0.95996094	0.035400391	-0.23242188	0.41259766	0.4	0.007	15/6/2018	15	6	2018	21:56:31	78991	0.6	21	56	31	71391	0.051513672	3.3789551	-0.34985352	0.16064453	-0.84570313	12.821777	0.13696289	0	0	0	0	0	0	0	0	0	0.92919922	0.070800781	0.21313477	-0.069824219	-0.028808594	-0.11401367	0.007	39698.24	0	0	0.007
1027	1028	1028	Category C	-0.38378906	0.16796875	-0.87597656	0.026855469	-0.2409668	0.40234375	0.4	0.007	15/6/2018	15	6	2018	21:56:31	78991	0.7	21	56	31	71391	0.051513672	3.3789551	-0.34301758	0.16113281	-0.8449707	11.414551	0.051269531	0	0	0	0	0	0	0	0	0	0.92626953	0.073730469	0.078125	-0.040527344	0.006591797	-0.030761719	0.007	39698.24	0	0	0.007
1028	1029	1029	Category C	-0.41992188	0.27587891	-0.79199219	0.041015625	-0.23486328	0.41894531	0.4	0.007	15/6/2018	15	6	2018	21:56:31	78991	0.8	21	56	31	71391	0.051513672	3.3789551	-0.3347168	0.16137695	-0.84448242	13.355957	0.15185547	0	0	0	0	0	0	0	0	0	0.92285156	0.077148438	0.25219727	-0.084960938	0.11425781	0.052490234	0.007	39698.24	0.001	-119.2	0.007
1029	1030	1030	Category C	-0.011962891	0.25195313	-0.59985352	0.10424805	-0.21533203	0.41479492	0.4	0.007	15/6/2018	15	6	2018	21:56:31	78991	0.9	21	56	31	71391	0.051513672	3.3789551	-0.32763672	0.16162109	-0.84399414	14.097168	0.40917969	0	0	0	0	0	0	0	0	0	0.91967773	0.080322266	0.65014648	0.31567383	0.090087891	0.24414063	0.007	39698.24	0.001	-119.2	0.007
1030	1031	1031	Category C	-0.34790039	0	-1.1159668	0.077392578	-0.23168945	0.40869141	0.4	0.007	15/6/2018	15	6	2018	21:56:32	78992	0	21	56	32	71392	0.051513672	3.3789551	-0.32202148	0.16210938	-0.84423828	14.117676	0.31713867	0	0	0	0	0	0	0	0	0	0.91821289	0.081787109	0.45922852	-0.025634766	-0.16210938	-0.27148438	0.007	39698.24	0.001	-119.2	0.007
1031	1032	1032	Category C	-0.35986328	0.16796875	-0.94799805	0.055419922	-0.24438477	0.40893555	0.4	0.007	15/6/2018	15	6	2018	21:56:32	78992	0.1	21	56	32	71392	0.051513672	3.3789551	-0.31396484	0.16308594	-0.84423828	13.74707	0.11328125	0	0	0	0	0	0	0	0	0	0.91552734	0.084472656	0.15405273	-0.045654297	0.004638672	-0.10351563	0.007	39698.24	0.001	-119.2	0.007
1032	1033	1033	Category C	-0.26391602	0.21582031	-0.77978516	0.017089844	-0.23266602	0.4152832	0.4	0.007	15/6/2018	15	6	2018	21:56:32	78992	0.2	21	56	32	71392	0.051513672	3.3789551	-0.30810547	0.16381836	-0.84570313	10.091553	0.094970703	0	0	0	0	0	0	0	0	0	0.91503906	0.084960938	0.16235352	0.044189453	0.051757813	0.065917969	0.007	39698.24	0.001	-119.2	0.007
1033	1034	1034	Category C	-0.31176758	0.14379883	-0.82788086	0.099365234	-0.22070313	0.41772461	0.4	0.007	15/6/2018	15	6	2018	21:56:32	78992	0.3	21	56	32	71392	0.051513672	3.3789551	-0.30004883	0.16430664	-0.84301758	6.5935059	0.028076172	0	0	0	0	0	0	0	0	0	0.90991211	0.090087891	0.047607422	-0.011474609	-0.020507813	0.015136719	0.007	39698.24	0.001	-119.2	0.007
1034	1035	1035	Category C	-0.45581055	0.17993164	-0.64794922	0.098632813	-0.23193359	0.4050293	0.4	0.007	15/6/2018	15	6	2018	21:56:32	78992	0.4	21	56	32	71392	0.051513672	3.3789551	-0.29394531	0.16455078	-0.84375	2.5615234	0.25439453	0	0	0	0	0	0	0	0	0	0.90844727	0.091552734	0.37255859	-0.16162109	0.015136719	0.19580078	0.007	39698.24	0.001	-119.2	0.007
1035	1036	1036	Category C	-0.38378906	-0.047851563	-0.70776367	0.089599609	-0.20361328	0.42285156	0.41	0.007	15/6/2018	15	6	2018	21:56:32	78992	0.5	21	56	32	71392	0.051513672	3.3789551	-0.28491211	0.16552734	-0.84179688	1.2785645	0.27075195	0	0	0	0	0	0	0	0	0	0.90405273	0.095947266	0.44628906	-0.098632813	-0.21337891	0.1340332	0.007	39698.24	0.001	-119.2	0.007
1036	1037	1037	Category C	-0.2878418	0.17993164	-0.88793945	0.072998047	-0.21728516	0.41699219	0.41	0.007	15/6/2018	15	6	2018	21:56:32	78992	0.6	21	56	32	71392	0.051513672	3.3789551	-0.27539063	0.16601563	-0.8425293	1.7497559	0.048828125	0	0	0	0	0	0	0	0	0	0.90185547	0.098144531	0.071044922	-0.012207031	0.013671875	-0.045166016	0.007	39698.24	0.001	-119.2	0.007
1037	1038	1038	Category C	-0.43188477	0.19189453	-1.0319824	0.0546875	-0.21142578	0.41748047	0.41	0.007	15/6/2018	15	6	2018	21:56:32	78992	0.7	21	56	32	71392	0.051513672	3.3789551	-0.27319336	0.16601563	-0.84692383	2.3493652	0.24487305	0	0	0	0	0	0	0	0	0	0.90527344	0.094726563	0.36914063	-0.15844727	0.025634766	-0.18481445	0.007	39698.24	0.001	-119.2	0.007
1038	1039	1039	Category C	-0.39599609	0.11987305	-0.82788086	0.053710938	-0.22021484	0.42749023	0.41	0.007	15/6/2018	15	6	2018	21:56:32	78992	0.8	21	56	32	71392	0.051513672	3.3789551	-0.26464844	0.16650391	-0.84765625	1.8874512	0.140625	0	0	0	0	0	0	0	0	0	0.90356445	0.096435547	0.19775391	-0.13110352	-0.046630859	0.019775391	0.007	39698.24	0.001	-119.2	0.007
1039	1040	1040	Category C	-0.023925781	0.23999023	-0.52783203	0.12231445	-0.22607422	0.40185547	0.41	0.007	15/6/2018	15	6	2018	21:56:32	78992	0.9	21	56	32	71392	0.051513672	3.3789551	-0.25708008	0.16723633	-0.84716797	1.5600586	0.40209961	0	0	0	0	0	0	0	0	0	0.90112305	0.098876953	0.62548828	0.2331543	0.072509766	0.31933594	0.007	39698.24	0.001	-119.2	0.007
1040	1041	1041	Category C	-0.45581055	0.071777344	-0.91186523	0.098876953	-0.23193359	0.40405273	0.41	0.007	15/6/2018	15	6	2018	21:56:33	78993	0	21	56	33	71393	0.051513672	3.3789551	-0.24853516	0.16723633	-0.84594727	0.54418945	0.23730469	0	0	0	0	0	0	0	0	0	0.89770508	0.10229492	0.36816406	-0.20703125	-0.095458984	-0.065673828	0.007	39698.24	0.001	-119.2	0.007
1041	1042	1042	Category C	-0.39599609	0.16796875	-0.94799805	0.058837891	-0.23974609	0.40405273	0.41	0.007	15/6/2018	15	6	2018	21:56:33	78993	0.1	21	56	33	71393	0.051513672	3.3789551	-0.24121094	0.16650391	-0.84667969	0.94921875	0.18481445	0	0	0	0	0	0	0	0	0	0.89599609	0.10400391	0.25708008	-0.15454102	0.001220703	-0.10107422	0.007	39698.24	0.001	-119.2	0.007
1042	1043	1043	Category C	-0.35986328	0.17993164	-0.81591797	0.045166016	-0.23950195	0.4128418	0.41	0.007	15/6/2018	15	6	2018	21:56:33	78993	0.2	21	56	33	71393	0.051513672	3.3789551	-0.23535156	0.16894531	-0.84692383	0.031494141	0.12866211	0	0	0	0	0	0	0	0	0	0.89526367	0.10473633	0.16625977	-0.12426758	0.010742188	0.031005859	0.007	39698.24	0.001	-119.2	0.007
1043	1044	1044	Category C	-0.21582031	0.19189453	-0.65991211	0.093505859	-0.23730469	0.41601563	0.41	0.007	15/6/2018	15	6	2018	21:56:33	78993	0.3	21	56	33	71393	0.051513672	3.3789551	-0.22729492	0.16918945	-0.84838867	0.18969727	0.19018555	0	0	0	0	0	0	0	0	0	0.89428711	0.10571289	0.22265625	0.011474609	0.022460938	0.18847656	0.007	39698.24	0.001	-119.2	0.007
1044	1045	1045	Category C	-0.44384766	0.15576172	-0.98388672	0.065917969	-0.24267578	0.40820313	0.41	0.007	15/6/2018	15	6	2018	21:56:33	78993	0.4	21	56	33	71393	0.051513672	3.3789551	-0.22070313	0.16967773	-0.85009766	0.18432617	0.26025391	0	0	0	0	0	0	0	0	0	0.89453125	0.10546875	0.37060547	-0.22290039	-0.013916016	-0.13354492	0.007	39698.24	0.001	-119.2	0.007
1045	1046	1046	Category C	-0.43188477	0.071777344	-0.82788086	0.071777344	-0.24731445	0.40014648	0.42	0.007	15/6/2018	15	6	2018	21:56:33	78993	0.5	21	56	33	71393	0.051513672	3.3789551	-0.20947266	0.16894531	-0.84960938	0.11816406	0.2434082	0	0	0	0	0	0	0	0	0	0.89135742	0.10864258	0.34130859	-0.22216797	-0.097167969	0.021728516	0.007	39698.24	0.001	-119.2	0.007
1046	1047	1047	Category C	-0.45581055	0.20385742	-0.89990234	0.10620117	-0.19677734	0.42602539	0.42	0.007	15/6/2018	15	6	2018	21:56:33	78993	0.6	21	56	33	71393	0.051513672	3.3789551	-0.20361328	0.16918945	-0.85058594	0.22680664	0.2590332	0	0	0	0	0	0	0	0	0	0.89086914	0.10913086	0.33569336	-0.25195313	0.034423828	-0.049072266	0.007	39698.24	0.001	-119.2	0.007
1047	1048	1048	Category C	-0.21582031	0.15576172	-0.63598633	0.037841797	-0.21948242	0.41699219	0.42	0.007	15/6/2018	15	6	2018	21:56:33	78993	0.7	21	56	33	71393	0.051513672	3.3789551	-0.19384766	0.16918945	-0.85009766	2.6987305	0.21557617	0	0	0	0	0	0	0	0	0	0.88818359	0.11181641	0.24975586	-0.021728516	-0.013427734	0.21411133	0.007	39698.24	0.001	-119.2	0.007
1048	1049	1049	Category C	-0.46777344	0.17993164	-0.92382813	0.099365234	-0.22949219	0.40209961	0.42	0.007	15/6/2018	15	6	2018	21:56:33	78993	0.8	21	56	33	71393	0.051513672	3.3789551	-0.18652344	0.16967773	-0.84912109	6.4641113	0.29101563	0	0	0	0	0	0	0	0	0	0.88574219	0.11425781	0.3659668	-0.28100586	0.010009766	-0.074462891	0.007	39698.24	0.001	-119.2	0.007
1049	1050	1050	Category C	-0.3359375	0.14379883	-0.99584961	0.009033203	-0.22729492	0.4140625	0.42	0.007	15/6/2018	15	6	2018	21:56:33	78993	0.9	21	56	33	71393	0.051513672	3.3789551	-0.17724609	0.17016602	-0.84765625	7.7790527	0.21850586	0	0	0	0	0	0	0	0	0	0.88256836	0.11743164	0.33300781	-0.15844727	-0.026367188	-0.14794922	0.007	39698.24	0.001	-119.2	0.007
1050	1051	1051	Category C	-0.32397461	0.13183594	-0.85180664	0.049316406	-0.24047852	0.40795898	0.42	0.007	15/6/2018	15	6	2018	21:56:34	78994	0	21	56	34	71394	0.051513672	3.3789551	-0.17236328	0.17016602	-0.84912109	6.5961914	0.15625	0	0	0	0	0	0	0	0	0	0.88305664	0.11694336	0.19238281	-0.15136719	-0.038330078	-0.002441406	0.007	39698.24	0.001	-119.2	0.007
1051	1052	1052	Category C	-0.31176758	0.17993164	-0.85180664	0.060058594	-0.22412109	0.41772461	0.42	0.007	15/6/2018	15	6	2018	21:56:34	78994	0.111	21	56	34	71394	0.051513672	3.3789551	-0.15942383	0.17114258	-0.84570313	6.2438965	0.15234375	0	0	0	0	0	0	0	0	0	0.87744141	0.12255859	0.16674805	-0.15209961	0.008544922	-0.005859375	0.007	39698.24	0.001	-119.2	0.007
1052	1053	1053	Category C	-0.37182617	0.15576172	-0.92382813	0.045654297	-0.22387695	0.40600586	0.42	0.007	15/6/2018	15	6	2018	21:56:34	78994	0.222	21	56	34	71394	0.051513672	3.3789551	-0.15234375	0.17163086	-0.84716797	7.9616699	0.23291016	0	0	0	0	0	0	0	0	0	0.87768555	0.12231445	0.31201172	-0.21923828	-0.015869141	-0.076416016	0.007	39698.24	0.001	-119.2	0.007
1053	1054	1054	Category C	-0.3359375	0.20385742	-0.85180664	0.044921875	-0.23046875	0.42211914	0.42	0.007	15/6/2018	15	6	2018	21:56:34	78994	0.333	21	56	34	71394	0.051513672	3.3789551	-0.14575195	0.17260742	-0.84765625	6.5083008	0.19262695	0	0	0	0	0	0	0	0	0	0.87719727	0.12280273	0.22509766	-0.18994141	0.031005859	-0.00390625	0.007	39698.24	0.001	-119.2	0.007
1054	1055	1055	Category C	-0.51586914	0.11987305	-0.98388672	0.034423828	-0.22070313	0.41479492	0.42	0.007	15/6/2018	15	6	2018	21:56:34	78994	0.444	21	56	34	71394	0.051025391	3.4514648	-0.13720703	0.1730957	-0.84716797	5.9802246	0.40600586	0	0	0	0	0	0	0	0	0	0.87548828	0.12451172	0.56835938	-0.37841797	-0.053222656	-0.13647461	0.007	39698.24	0.001	-119.2	0.007
1055	1056	1056	Category C	-0.3359375	0.13183594	-0.65991211	0.071777344	-0.22143555	0.40478516	0.43	0.007	15/6/2018	15	6	2018	21:56:34	78994	0.555	21	56	34	71394	0.051025391	3.4514648	-0.13134766	0.17333984	-0.84619141	7.1462402	0.27978516	0	0	0	0	0	0	0	0	0	0.8737793	0.1262207	0.43261719	-0.2043457	-0.041503906	0.1862793	0.007	39698.24	0.001	-119.2	0.007
1056	1057	1057	Category C	-0.43188477	0.21582031	-0.97192383	0.11157227	-0.19555664	0.41821289	0.43	0.007	15/6/2018	15	6	2018	21:56:34	78994	0.666	21	56	34	71394	0.051025391	3.4514648	-0.12280273	0.17358398	-0.8449707	9.0385742	0.33666992	0	0	0	0	0	0	0	0	0	0.87133789	0.12866211	0.47802734	-0.30883789	0.041992188	-0.12695313	0.007	39698.24	0.001	-119.2	0.007
1057	1058	1058	Category C	-0.39599609	0.17993164	-0.87597656	0.03515625	-0.20776367	0.42626953	0.43	0.007	15/6/2018	15	6	2018	21:56:34	78994	0.777	21	56	34	71394	0.051025391	3.4514648	-0.11694336	0.17700195	-0.84326172	10.494629	0.28076172	0	0	0	0	0	0	0	0	0	0.86938477	0.13061523	0.31420898	-0.27880859	0.002685547	-0.032470703	0.007	39698.24	0.001	-119.2	0.007
1058	1059	1059	Category C	-0.40795898	0.16796875	-0.64794922	0.057373047	-0.22314453	0.40625	0.43	0.007	15/6/2018	15	6	2018	21:56:34	78994	0.888	21	56	34	71394	0.051025391	3.4514648	-0.10791016	0.17626953	-0.84082031	9.0866699	0.35668945	0	0	0	0	0	0	0	0	0	0.8659668	0.1340332	0.5012207	-0.29980469	-0.008300781	0.19287109	0.007	39698.24	0.001	-119.2	0.007
1059	1060	1060	Category C	-0.38378906	0.13183594	-0.79199219	0.052490234	-0.20605469	0.42456055	0.43	0.007	15/6/2018	15	6	2018	21:56:35	78995	0	21	56	35	71394	0.051025391	3.4514648	-0.10180664	0.17578125	-0.84204102	8.5488281	0.28955078	0	0	0	0	0	0	0	0	0	0.86645508	0.13354492	0.3762207	-0.28173828	-0.043945313	0.050048828	0.007	39698.24	0.001	-119.2	0.007
1060	1061	1061	Category C	-0.25195313	0.13183594	-0.92382813	0.042480469	-0.21557617	0.42724609	0.43	0.007	15/6/2018	15	6	2018	21:56:35	78995	0.1	21	56	35	71395	0.051025391	3.4514648	-0.097900391	0.17773438	-0.84570313	11.920898	0.1784668	0	0	0	0	0	0	0	0	0	0.86987305	0.13012695	0.27783203	-0.15380859	-0.045898438	-0.077880859	0.007	39698.24	0.001	-119.2	0.007
1061	1062	1062	Category C	-0.3359375	0.16796875	-0.94799805	0.006347656	-0.22192383	0.41723633	0.43	0.007	15/6/2018	15	6	2018	21:56:35	78995	0.2	21	56	35	71395	0.051025391	3.4514648	-0.090576172	0.17797852	-0.84692383	15.906738	0.26538086	0	0	0	0	0	0	0	0	0	0.87011719	0.12988281	0.35620117	-0.24511719	-0.010009766	-0.10083008	0.007	39698.24	0.001	-119.2	0.007
1062	1063	1063	Category C	-0.35986328	0.19189453	-0.83984375	0.021972656	-0.22485352	0.41650391	0.43	0.007	15/6/2018	15	6	2018	21:56:35	78995	0.3	21	56	35	71395	0.051025391	3.4514648	-0.083984375	0.17919922	-0.84594727	19.469971	0.27612305	0	0	0	0	0	0	0	0	0	0.86889648	0.13110352	0.29443359	-0.27563477	0.012451172	0.006103516	0.007	39698.24	0.001	-119.2	0.007
1063	1064	1064	Category C	-0.19189453	0.14379883	-0.77978516	0.037109375	-0.21459961	0.42138672	0.43	0.007	15/6/2018	15	6	2018	21:56:35	78995	0.4	21	56	35	71395	0.051025391	3.4514648	-0.076904297	0.1796875	-0.84570313	28.775391	0.13720703	0	0	0	0	0	0	0	0	0	0.86791992	0.13208008	0.21679688	-0.11474609	-0.035888672	0.065917969	0.007	39698.24	0.001	-119.2	0.007
1064	1065	1065	Category C	-0.39599609	0.15576172	-0.88793945	0.050537109	-0.22924805	0.40820313	0.43	0.007	15/6/2018	15	6	2018	21:56:35	78995	0.5	21	56	35	71395	0.051025391	3.4514648	-0.072265625	0.17993164	-0.84838867	32.875977	0.32666016	0	0	0	0	0	0	0	0	0	0.87011719	0.12988281	0.38745117	-0.32348633	-0.024169922	-0.039306641	0.007	39698.24	0.001	-119.2	0.008
1065	1066	1066	Category L	0.23999023	0.20385742	-0.83984375	0.019775391	0.057617188	0.45800781	0.51	0.008	15/6/2018	15	6	2018	22:24:44	80684	0.099	22	24	44	98	0.051025391	3.4385742	-0.063964844	0.18041992	-0.84863281	55.340576	0.30493164	0	0	0	0	0	0	0	0	0	0.86987305	0.13012695	0.3359375	0.30395508	0.023193359	0.008789063	0.007	39698.24	0.001	-119.2	0.008
1066	1067	1067	Category L	0.2277832	0.20385742	-0.83984375	0.016113281	0.057861328	0.45605469	0.51	0.008	15/6/2018	15	6	2018	22:24:44	80684	0.199	22	24	44	110	0.051025391	3.4385742	-0.057128906	0.18115234	-0.84912109	117.0481	0.28613281	0	0	0	0	0	0	0	0	0	0.87011719	0.12988281	0.31689453	0.28491211	0.022460938	0.009277344	0.007	39698.24	0.001	-119.2	0.008
1067	1068	1068	Category L	0.23999023	0.20385742	-0.83984375	0.019287109	0.053955078	0.46923828	0.51	0.008	15/6/2018	15	6	2018	22:24:44	80684	0.3	22	24	44	122	0.051025391	3.4385742	-0.048828125	0.18212891	-0.84814453	127.5437	0.28979492	0	0	0	0	0	0	0	0	0	0.86889648	0.13110352	0.31884766	0.28881836	0.021484375	0.008300781	0.007	39698.24	0.001	-119.2	0.008
1068	1069	1069	Category L	0.25195313	0.20385742	-0.85180664	0.015869141	0.055908203	0.47314453	0.51	0.008	15/6/2018	15	6	2018	22:24:44	80684	0.4	22	24	44	147	0.051025391	3.4385742	-0.041503906	0.18261719	-0.84790039	129.58594	0.29418945	0	0	0	0	0	0	0	0	0	0.8684082	0.1315918	0.31811523	0.29345703	0.020996094	-0.003662109	0.008	39579.04	0	0	0.008
1069	1070	1070	Category L	0.21582031	0.19189453	-0.81591797	0.022216797	0.060058594	0.46435547	0.51	0.008	15/6/2018	15	6	2018	22:24:44	80684	0.5	22	24	44	134	0.051025391	3.4385742	-0.033691406	0.18164063	-0.84912109	131.4021	0.25195313	0	0	0	0	0	0	0	0	0	0.86889648	0.13110352	0.29272461	0.24951172	0.010009766	0.033203125	0.008	39579.04	0	0	0.008
1070	1071	1071	Category L	0.21582031	0.21582031	-0.83984375	0.018066406	0.056640625	0.46533203	0.51	0.008	15/6/2018	15	6	2018	22:24:44	80684	0.6	22	24	44	147	0.051025391	3.4385742	-0.031005859	0.18115234	-0.85229492	133.94238	0.24951172	0	0	0	0	0	0	0	0	0	0.87182617	0.12817383	0.29394531	0.24682617	0.034423828	0.012451172	0.008	39579.04	0	0	0.008
1071	1072	1072	Category L	0.20385742	0.20385742	-0.85180664	0.024658203	0.058105469	0.45629883	0.51	0.008	15/6/2018	15	6	2018	22:24:44	80684	0.7	22	24	44	134	0.051025391	3.4385742	-0.024169922	0.18359375	-0.84863281	135.89575	0.22875977	0	0	0	0	0	0	0	0	0	0.86865234	0.13134766	0.25097656	0.22802734	0.020019531	-0.002929688	0.008	39579.04	0	0	0.008
1072	1073	1073	Category L	0.25195313	0.20385742	-0.85180664	0.022460938	0.058105469	0.46313477	0.52	0.008	15/6/2018	15	6	2018	22:24:44	80684	0.8	22	24	44	134	0.051025391	3.4385742	-0.017089844	0.18408203	-0.84765625	137.72681	0.26977539	0	0	0	0	0	0	0	0	0	0.86743164	0.13256836	0.29272461	0.26904297	0.01953125	-0.00390625	0.008	39579.04	0	0	0.008
1073	1074	1074	Category L	0.23999023	0.20385742	-0.83984375	0.021484375	0.060791016	0.46557617	0.52	0.008	15/6/2018	15	6	2018	22:24:44	80684	0.9	22	24	44	159	0.051025391	3.4385742	-0.011230469	0.18383789	-0.84790039	140.03125	0.25219727	0	0	0	0	0	0	0	0	0	0.86767578	0.13232422	0.27954102	0.2512207	0.019775391	0.008056641	0.008	39579.04	0	0	0.008
1074	1075	1075	Category L	0.23999023	0.20385742	-0.86376953	0.023193359	0.057373047	0.47070313	0.52	0.008	15/6/2018	15	6	2018	22:24:45	80685	0	22	24	45	147	0.051025391	3.4514648	-0.004882813	0.18432617	-0.84912109	143.64233	0.24609375	0	0	0	0	0	0	0	0	0	0.86889648	0.13110352	0.27880859	0.24487305	0.019287109	-0.014404297	0.008	39579.04	0	0	0.008
1075	1076	1076	Category L	0.21582031	0.21582031	-0.86376953	0.018066406	0.058105469	0.45800781	0.52	0.008	15/6/2018	15	6	2018	22:24:45	80685	0.1	22	24	45	183	0.051025391	3.4514648	0.003173828	0.18505859	-0.85180664	122.98999	0.21484375	0	0	0	0	0	0	0	0	0	0.87158203	0.12841797	0.25488281	0.21240234	0.030517578	-0.01171875	0.008	39579.04	0	0	0.008
1076	1077	1077	Category L	0.20385742	0.19189453	-0.86376953	0.022460938	0.058105469	0.47045898	0.52	0.008	15/6/2018	15	6	2018	22:24:45	80685	0.2	22	24	45	147	0.051025391	3.4514648	0.010253906	0.18896484	-0.85424805	42.08667	0.19360352	0	0	0	0	0	0	0	0	0	0.875	0.125	0.20556641	0.19335938	0.002685547	-0.009277344	0.008	39579.04	0	0	0.008
1077	1078	1078	Category L	0.21582031	0.19189453	-0.87597656	0.020751953	0.061035156	0.46557617	0.52	0.008	15/6/2018	15	6	2018	22:24:45	80685	0.3	22	24	45	134	0.051025391	3.4514648	0.016113281	0.18994141	-0.85449219	7.2973633	0.20068359	0	0	0	0	0	0	0	0	0	0.87573242	0.12426758	0.22265625	0.19946289	0.001708984	-0.021240234	0.008	39579.04	0	0	0.008
1078	1079	1079	Category L	0.21582031	0.19189453	-0.85180664	0.024902344	0.065917969	0.46557617	0.52	0.008	15/6/2018	15	6	2018	22:24:45	80685	0.4	22	24	45	134	0.051025391	3.4514648	0.023681641	0.19067383	-0.85253906	2.3383789	0.19189453	0	0	0	0	0	0	0	0	0	0.8737793	0.1262207	0.19384766	0.19189453	0.000976563	0.000732422	0.008	39579.04	0	0	0.008
1079	1080	1080	Category L	0.23999023	0.20385742	-0.85180664	0.02734375	0.066894531	0.46582031	0.52	0.008	15/6/2018	15	6	2018	22:24:45	80685	0.5	22	24	45	147	0.051025391	3.4514648	0.030761719	0.19238281	-0.85302734	11.111816	0.20922852	0	0	0	0	0	0	0	0	0	0.875	0.125	0.22167969	0.20898438	0.011230469	0.001220703	0.008	39579.04	0	0	0.008
1080	1081	1081	Category L	0.21582031	0.20385742	-0.86376953	0.022216797	0.060791016	0.46655273	0.52	0.008	15/6/2018	15	6	2018	22:24:45	80685	0.6	22	24	45	183	0.051025391	3.4514648	0.033447266	0.19213867	-0.85717773	6.4729004	0.18261719	0	0	0	0	0	0	0	0	0	0.87915039	0.12084961	0.20019531	0.18212891	0.011474609	-0.006347656	0.008	39579.04	0	0	0.008
1081	1082	1082	Category L	0.21582031	0.20385742	-0.86376953	0.025634766	0.062255859	0.46142578	0.52	0.008	15/6/2018	15	6	2018	22:24:45	80685	0.7	22	24	45	183	0.051025391	3.4514648	0.041259766	0.1940918	-0.85693359	3.6103516	0.17456055	0	0	0	0	0	0	0	0	0	0.87963867	0.12036133	0.19067383	0.17431641	0.009521484	-0.006591797	0.008	39579.04	0	0	0.008
1082	1083	1083	Category L	0.20385742	0.20385742	-0.88793945	0.025878906	0.0625	0.46948242	0.53	0.008	15/6/2018	15	6	2018	22:24:45	80685	0.8	22	24	45	171	0.051025391	3.4514648	0.048828125	0.19506836	-0.85571289	1.5979004	0.15844727	0	0	0	0	0	0	0	0	0	0.87915039	0.12084961	0.19555664	0.15478516	0.008544922	-0.031982422	0.008	39579.04	0	0	0.008
1083	1084	1084	Category L	0.21582031	0.19189453	-0.88793945	0.023681641	0.065917969	0.45654297	0.53	0.008	15/6/2018	15	6	2018	22:24:45	80685	0.9	22	24	45	147	0.051025391	3.4514648	0.055664063	0.19555664	-0.85620117	0.54736328	0.16308594	0	0	0	0	0	0	0	0	0	0.88012695	0.11987305	0.1953125	0.15991211	-0.003662109	-0.031494141	0.008	39579.04	0	0	0.008
1084	1085	1085	Category L	0.21582031	0.19189453	-0.88793945	0.024169922	0.059082031	0.47241211	0.53	0.008	15/6/2018	15	6	2018	22:24:46	80686	0	22	24	46	147	0.051025391	3.4514648	0.060791016	0.19604492	-0.85913086	0.45874023	0.1574707	0	0	0	0	0	0	0	0	0	0.88330078	0.11669922	0.18774414	0.15478516	-0.004150391	-0.028564453	0.008	39579.04	0	0	0.008
1085	1086	1086	Category L	0.20385742	0.19189453	-0.85180664	0.027587891	0.064208984	0.46923828	0.53	0.008	15/6/2018	15	6	2018	22:24:46	80686	0.1	22	24	46	122	0.051025391	3.4514648	0.068603516	0.19677734	-0.85766602	0.72973633	0.13525391	0	0	0	0	0	0	0	0	0	0.8828125	0.1171875	0.14599609	0.13500977	-0.004882813	0.005859375	0.008	39579.04	0	0	0.008
1086	1087	1087	Category L	0.2277832	0.20385742	-0.85180664	0.026855469	0.061035156	0.47338867	0.53	0.008	15/6/2018	15	6	2018	22:24:46	80686	0.2	22	24	46	134	0.051025391	3.4514648	0.076416016	0.19824219	-0.8581543	0.51928711	0.15136719	0	0	0	0	0	0	0	0	0	0.8840332	0.1159668	0.1628418	0.15112305	0.005371094	0.006347656	0.008	39579.04	0	0	0.008
1087	1088	1088	Category L	0.20385742	0.21582031	-0.82788086	0.026611328	0.061523438	0.46655273	0.53	0.008	15/6/2018	15	6	2018	22:24:46	80686	0.3	22	24	46	134	0.051025391	3.4514648	0.084472656	0.19873047	-0.85742188	0.1328125	0.1237793	0	0	0	0	0	0	0	0	0	0.88427734	0.11572266	0.16552734	0.11914063	0.016845703	0.029541016	0.008	39579.04	0	0	0.008
1088	1089	1089	Category L	0.23999023	0.20385742	-0.85180664	0.028808594	0.063232422	0.45947266	0.53	0.008	15/6/2018	15	6	2018	22:24:46	80686	0.4	22	24	46	122	0.051025391	3.4514648	0.089599609	0.19970703	-0.86010742	0.22485352	0.15039063	0	0	0	0	0	0	0	0	0	0.88769531	0.11230469	0.16259766	0.15014648	0.00390625	0.008300781	0.008	39579.04	0	0	0.008
1089	1090	1090	Category L	0.20385742	0.20385742	-0.85180664	0.028076172	0.060791016	0.46044922	0.53	0.008	15/6/2018	15	6	2018	22:24:46	80686	0.5	22	24	46	147	0.051025391	3.4514648	0.09765625	0.20068359	-0.859375	0.33544922	0.10620117	0	0	0	0	0	0	0	0	0	0.88793945	0.11206055	0.11645508	0.10595703	0.002929688	0.007568359	0.008	39579.04	0	0	0.008
1090	1091	1091	Category L	0.21582031	0.21582031	-0.82788086	0.02734375	0.065673828	0.46166992	0.53	0.008	15/6/2018	15	6	2018	22:24:46	80686	0.6	22	24	46	122	0.051025391	3.4514648	0.10424805	0.2019043	-0.85766602	0.4934082	0.11621094	0	0	0	0	0	0	0	0	0	0.88720703	0.11279297	0.15527344	0.11132813	0.013671875	0.029785156	0.008	39579.04	0	0	0.008
1091	1092	1092	Category L	0.21582031	0.21582031	-0.83984375	0.027832031	0.070068359	0.45751953	0.53	0.008	15/6/2018	15	6	2018	22:24:46	80686	0.7	22	24	46	110	0.051025391	3.4514648	0.11132813	0.20263672	-0.85791016	0.24584961	0.10644531	0	0	0	0	0	0	0	0	0	0.88842773	0.11157227	0.13525391	0.10424805	0.012939453	0.018066406	0.008	39579.04	0	0	0.008
1092	1093	1093	Category L	0.2277832	0.21582031	-0.85180664	0.029052734	0.066894531	0.46582031	0.54	0.008	15/6/2018	15	6	2018	22:24:46	80686	0.8	22	24	46	98	0.051025391	3.4514648	0.11791992	0.20288086	-0.85839844	0.19946289	0.1105957	0	0	0	0	0	0	0	0	0	0.88989258	0.11010742	0.12915039	0.10961914	0.012695313	0.006591797	0.008	39579.04	0	0	0.008
1093	1094	1094	Category L	0.2277832	0.20385742	-0.85180664	0.029052734	0.064453125	0.46582031	0.54	0.008	15/6/2018	15	6	2018	22:24:46	80686	0.9	22	24	46	73	0.051025391	3.4514648	0.12475586	0.20385742	-0.85717773	0.001220703	0.10302734	0	0	0	0	0	0	0	0	0	0.88989258	0.11010742	0.10839844	0.1027832	0	0.005371094	0.008	39579.04	0	0	0.008
1094	1095	1095	Category L	0.21582031	0.20385742	-0.85180664	0.028564453	0.064697266	0.45654297	0.54	0.008	15/6/2018	15	6	2018	22:24:47	80687	0	22	24	47	98	0.051025391	3.4514648	0.13134766	0.20410156	-0.85766602	0.43432617	0.084472656	0	0	0	0	0	0	0	0	0	0.89135742	0.10864258	0.090332031	0.084228516	-0.000244141	0.005859375	0.008	39579.04	0	0	0.008
1095	1096	1096	Category L	0.23999023	0.20385742	-0.85180664	0.02734375	0.063476563	0.4675293	0.54	0.008	15/6/2018	15	6	2018	22:24:47	80687	0.1	22	24	47	98	0.051025391	3.4514648	0.14013672	0.20532227	-0.85620117	0.65991211	0.099853516	0	0	0	0	0	0	0	0	0	0.89135742	0.10864258	0.10571289	0.099609375	-0.001464844	0.004394531	0.008	39579.04	0	0	0.008
1096	1097	1097	Category L	0.2277832	0.20385742	-0.85180664	0.028076172	0.065673828	0.45654297	0.54	0.008	15/6/2018	15	6	2018	22:24:47	80687	0.2	22	24	47	85	0.051025391	3.4514648	0.14672852	0.20654297	-0.85913086	0.5300293	0.081298828	0	0	0	0	0	0	0	0	0	0.89575195	0.10424805	0.091064453	0.080810547	-0.002685547	0.007324219	0.008	39579.04	0	0	0.008
1097	1098	1098	Category L	0.20385742	0.19189453	-0.86376953	0.030761719	0.064941406	0.46948242	0.54	0.008	15/6/2018	15	6	2018	22:24:47	80687	0.3	22	24	47	110	0.051025391	3.4514648	0.15429688	0.20678711	-0.85791016	0.12744141	0.051757813	0	0	0	0	0	0	0	0	0	0.89575195	0.10424805	0.070068359	0.049316406	-0.014892578	-0.005615234	0.008	39579.04	0	0	0.008
1098	1099	1099	Category L	0.21582031	0.20385742	-0.86376953	0.029785156	0.068603516	0.46850586	0.54	0.008	15/6/2018	15	6	2018	22:24:47	80687	0.4	22	24	47	98	0.051025391	3.4514648	0.16186523	0.20727539	-0.85791016	0.006103516	0.054199219	0	0	0	0	0	0	0	0	0	0.89746094	0.10253906	0.062988281	0.053710938	-0.003417969	-0.005615234	0.008	39579.04	0	0	0.008
1099	1100	1100	Category L	0.20385742	0.20385742	-0.85180664	0.029541016	0.066650391	0.46166992	0.54	0.008	15/6/2018	15	6	2018	22:24:47	80687	0.5	22	24	47	85	0.051025391	3.4514648	0.16918945	0.20776367	-0.86083984	0.28051758	0.035644531	0	0	0	0	0	0	0	0	0	0.90161133	0.098388672	0.047363281	0.034423828	-0.00390625	0.009033203	0.008	39579.04	0	0	0.008
1100	1101	1101	Category L	0.19189453	0.20385742	-0.86376953	0.024902344	0.065917969	0.4675293	0.54	0.008	15/6/2018	15	6	2018	22:24:47	80687	0.6	22	24	47	85	0.051025391	3.4514648	0.17626953	0.20874023	-0.86181641	0.56567383	0.016357422	0	0	0	0	0	0	0	0	0	0.90429688	0.095703125	0.022216797	0.015380859	-0.004882813	-0.001708984	0.008	39579.04	0	0	0.008
1101	1102	1102	Category L	0.20385742	0.20385742	-0.85180664	0.029785156	0.069335938	0.46069336	0.54	0.008	15/6/2018	15	6	2018	22:24:47	80687	0.7	22	24	47	110	0.051025391	3.4514648	0.18164063	0.20996094	-0.86132813	0.90405273	0.024902344	0	0	0	0	0	0	0	0	0	0.9050293	0.094970703	0.037841797	0.021972656	-0.006103516	0.009521484	0.008	39579.04	0	0	0.008
1102	1103	1103	Category L	0.21582031	0.21582031	-0.85180664	0.030761719	0.065917969	0.46362305	0.55	0.008	15/6/2018	15	6	2018	22:24:47	80687	0.8	22	24	47	110	0.051025391	3.4514648	0.18823242	0.21044922	-0.8605957	1.003418	0.029296875	0	0	0	0	0	0	0	0	0	0.90576172	0.094238281	0.041748047	0.02734375	0.005126953	0.008789063	0.008	39579.04	0	0	0.008
1103	1104	1104	Category L	0.21582031	0.20385742	-0.82788086	0.029296875	0.0703125	0.45654297	0.55	0.008	15/6/2018	15	6	2018	22:24:47	80687	0.9	22	24	47	122	0.051025391	3.4514648	0.19482422	0.21069336	-0.86108398	0.91625977	0.039794922	0	0	0	0	0	0	0	0	0	0.90771484	0.092285156	0.061035156	0.020751953	-0.006835938	0.033203125	0.008	39579.04	0	0	0.008
1104	1105	1105	Category L	0.21582031	0.20385742	-0.87597656	0.028564453	0.068359375	0.45654297	0.55	0.008	15/6/2018	15	6	2018	22:24:48	80688	0	22	24	48	147	0.051025391	3.4514648	0.19921875	0.21166992	-0.86254883	0.7824707	0.022460938	0	0	0	0	0	0	0	0	0	0.91015625	0.08984375	0.037597656	0.016357422	-0.0078125	-0.013183594	0.008	39579.04	0	0	0.008
1105	1106	1106	Category L	0.23999023	0.21582031	-0.87597656	0.031005859	0.066894531	0.47387695	0.55	0.008	15/6/2018	15	6	2018	22:24:48	80688	0.1	22	24	48	98	0.051025391	3.4514648	0.20654297	0.21289063	-0.86279297	0.51147461	0.035888672	0	0	0	0	0	0	0	0	0	0.91235352	0.087646484	0.049316406	0.033203125	0.002685547	-0.012939453	0.008	39579.04	0	0	0.008
1106	1107	1107	Category L	0.23999023	0.20385742	-0.87597656	0.031738281	0.065185547	0.47070313	0.55	0.008	15/6/2018	15	6	2018	22:24:48	80688	0.2	22	24	48	110	0.051025391	3.4514648	0.20581055	0.21386719	-0.86279297	0.51831055	0.037841797	0	0	0	0	0	0	0	0	0	0.91235352	0.087646484	0.057128906	0.033935547	-0.010009766	-0.012939453	0.008	39579.04	0	0	0.008
1107	1108	1108	Category L	0.21582031	0.20385742	-0.86376953	0.030761719	0.067382813	0.45654297	0.55	0.008	15/6/2018	15	6	2018	22:24:48	80688	0.3	22	24	48	110	0.051025391	3.4514648	0.20532227	0.21386719	-0.86303711	0.51538086	0.014404297	0	0	0	0	0	0	0	0	0	0.91259766	0.087402344	0.020996094	0.010253906	-0.010009766	-0.000488281	0.008	39579.04	0	0	0.008
1108	1109	1109	Category L	0.20385742	0.20385742	-0.87597656	0.028564453	0.075195313	0.45849609	0.55	0.008	15/6/2018	15	6	2018	22:24:48	80688	0.4	22	24	48	110	0.051025391	3.4514648	0.20483398	0.21362305	-0.86328125	0.4753418	0.015869141	0	0	0	0	0	0	0	0	0	0.91259766	0.087402344	0.0234375	-0.000976563	-0.009765625	-0.012451172	0.008	39579.04	0	0	0.008
1109	1110	1110	Category L	0.20385742	0.20385742	-0.85180664	0.026367188	0.068603516	0.46655273	0.55	0.008	15/6/2018	15	6	2018	22:24:48	80688	0.5	22	24	48	134	0.051025391	3.4514648	0.2043457	0.21337891	-0.86303711	0.65625	0.014892578	0	0	0	0	0	0	0	0	0	0.91235352	0.087646484	0.021728516	-0.000488281	-0.009521484	0.011230469	0.008	39579.04	0	0	0.008
1110	1111	1111	Category L	0.20385742	0.20385742	-0.83984375	0.030517578	0.064941406	0.4597168	0.55	0.008	15/6/2018	15	6	2018	22:24:48	80688	0.6	22	24	48	122	0.051025391	3.4514648	0.2043457	0.21362305	-0.86376953	1.3933105	0.025878906	0	0	0	0	0	0	0	0	0	0.91308594	0.086914063	0.034667969	-0.000488281	-0.009765625	0.023925781	0.008	39579.04	0	0	0.008
1111	1112	1112	Category L	0.20385742	0.20385742	-0.85180664	0.028320313	0.060791016	0.46655273	0.55	0.008	15/6/2018	15	6	2018	22:24:48	80688	0.7	22	24	48	134	0.051025391	3.4514648	0.20410156	0.21337891	-0.86376953	2.645752	0.015380859	0	0	0	0	0	0	0	0	0	0.9128418	0.087158203	0.022216797	-0.000244141	-0.009521484	0.011962891	0.008	39579.04	0	0	0.008
1112	1113	1113	Category L	0.19189453	0.19189453	-0.81591797	0.024658203	0.066894531	0.46240234	0.56	0.008	15/6/2018	15	6	2018	22:24:48	80688	0.8	22	24	48	159	0.051025391	3.398291	0.20410156	0.21337891	-0.86328125	4.0922852	0.053466797	0	0	0	0	0	0	0	0	0	0.91259766	0.087402344	0.081542969	-0.012207031	-0.021484375	0.047363281	0.008	39579.04	0	0	0.008
1113	1114	1114	Category L	0.20385742	0.19189453	-0.91186523	0.015869141	0.081542969	0.46582031	0.56	0.008	15/6/2018	15	6	2018	22:24:48	80688	0.9	22	24	48	159	0.051025391	3.398291	0.20361328	0.21337891	-0.86376953	6.5427246	0.052490234	0	0	0	0	0	0	0	0	0	0.9128418	0.087158203	0.069824219	0	-0.021484375	-0.047851563	0.008	39579.04	0	0	0.008
1114	1115	1115	Category L	0.21582031	0.2277832	-0.86376953	0.006347656	0.091552734	0.46337891	0.56	0.008	15/6/2018	15	6	2018	22:24:49	80689	0	22	24	49	171	0.051025391	3.398291	0.203125	0.21362305	-0.86425781	10.09668	0.018798828	0	0	0	0	0	0	0	0	0	0.91308594	0.086914063	0.026855469	0.012451172	0.013916016	0.000488281	0.008	39579.04	0	0	0.008
1115	1116	1116	Category L	0.16796875	0.26391602	-0.91186523	-0.015136719	0.095703125	0.46899414	0.56	0.008	15/6/2018	15	6	2018	22:24:49	80689	0.1	22	24	49	171	0.051025391	3.398291	0.20263672	0.21386719	-0.86450195	13.461182	0.076904297	0	0	0	0	0	0	0	0	0	0.91333008	0.086669922	0.13208008	-0.034667969	0.049804688	-0.047119141	0.008	39579.04	0	0	0.008
1116	1117	1117	Category L	0.17993164	0.26391602	-0.91186523	-0.030517578	0.10351563	0.46386719	0.56	0.008	15/6/2018	15	6	2018	22:24:49	80689	0.2	22	24	49	147	0.051025391	3.398291	0.20263672	0.21386719	-0.86450195	16.302002	0.072265625	0	0	0	0	0	0	0	0	0	0.91333008	0.086669922	0.11987305	-0.022705078	0.049804688	-0.047119141	0.008	39579.04	0	0	0.008
1117	1118	1118	Category L	0.17993164	0.25195313	-0.86376953	-0.037353516	0.10449219	0.44750977	0.56	0.008	15/6/2018	15	6	2018	22:24:49	80689	0.3	22	24	49	134	0.051025391	3.398291	0.20263672	0.21386719	-0.86425781	18.739258	0.044189453	0	0	0	0	0	0	0	0	0	0.91333008	0.086669922	0.061279297	-0.022705078	0.037841797	0.000488281	0.008	39579.04	0	0	0.008
1118	1119	1119	Category L	0.17993164	0.25195313	-0.87597656	-0.047851563	0.11108398	0.46459961	0.56	0.008	15/6/2018	15	6	2018	22:24:49	80689	0.4	22	24	49	147	0.051025391	3.398291	0.20263672	0.21411133	-0.86401367	20.813232	0.045654297	0	0	0	0	0	0	0	0	0	0.91308594	0.086914063	0.072265625	-0.022705078	0.037597656	-0.01171875	0.008	39579.04	0	0	0.008
1119	1120	1120	Category L	0.17993164	0.21582031	-0.86376953	-0.049560547	0.10595703	0.46020508	0.56	0.008	15/6/2018	15	6	2018	22:24:49	80689	0.5	22	24	49	147	0.051025391	3.398291	0.20263672	0.21435547	-0.86425781	21.656494	0.022705078	0	0	0	0	0	0	0	0	0	0.91308594	0.086914063	0.024414063	-0.022705078	0.001220703	0.000488281	0.008	39579.04	0	0	0.008
1120	1121	1121	Category L	0.17993164	0.23999023	-0.87597656	-0.041992188	0.10839844	0.45336914	0.56	0.008	15/6/2018	15	6	2018	22:24:49	80689	0.6	22	24	49	171	0.051025391	3.398291	0.20214844	0.21435547	-0.86450195	21.022705	0.035644531	0	0	0	0	0	0	0	0	0	0.91333008	0.086669922	0.059082031	-0.022216797	0.025390625	-0.011230469	0.008	39579.04	0	0	0.008
1121	1122	1122	Category L	0.19189453	0.23999023	-0.86376953	-0.038574219	0.10107422	0.46240234	0.56	0.008	15/6/2018	15	6	2018	22:24:49	80689	0.7	22	24	49	183	0.051025391	3.398291	0.2019043	0.21435547	-0.86425781	20.016113	0.02734375	0	0	0	0	0	0	0	0	0	0.91308594	0.086914063	0.036132813	-0.010009766	0.025390625	0.000488281	0.008	39579.04	0	0	0.008
1122	1123	1123	Category L	0.19189453	0.2277832	-0.85180664	-0.039794922	0.10986328	0.44848633	0.57	0.008	15/6/2018	15	6	2018	22:24:49	80689	0.8	22	24	49	147	0.051025391	3.398291	0.2019043	0.21435547	-0.86376953	18.68042	0.020507813	0	0	0	0	0	0	0	0	0	0.9128418	0.087158203	0.035400391	-0.010009766	0.013183594	0.011962891	0.008	39579.04	0	0	0.008
1123	1124	1124	Category L	0.19189453	0.21582031	-0.88793945	-0.041992188	0.10717773	0.45751953	0.57	0.008	15/6/2018	15	6	2018	22:24:49	80689	0.9	22	24	49	134	0.051025391	3.398291	0.2019043	0.21459961	-0.86328125	16.239746	0.026367188	0	0	0	0	0	0	0	0	0	0.91210938	0.087890625	0.035644531	-0.010009766	0.000976563	-0.024414063	0.008	39579.04	0	0	0.008
1124	1125	1125	Category L	0.19189453	0.21582031	-0.87597656	-0.041748047	0.10498047	0.46044922	0.57	0.008	15/6/2018	15	6	2018	22:24:50	80690	0	22	24	50	98	0.051025391	3.398291	0.2019043	0.21484375	-0.86279297	12.95459	0.016357422	0	0	0	0	0	0	0	0	0	0.91186523	0.088134766	0.023681641	-0.010009766	0.000732422	-0.012939453	0.008	39579.04	0	0	0.008
1125	1126	1126	Category L	0.19189453	0.20385742	-0.85180664	-0.038330078	0.10473633	0.46166992	0.57	0.008	15/6/2018	15	6	2018	22:24:50	80690	0.1	22	24	50	73	0.051025391	3.398291	0.20141602	0.21508789	-0.86230469	9.7753906	0.018310547	0	0	0	0	0	0	0	0	0	0.91137695	0.088623047	0.031494141	-0.009521484	-0.011230469	0.010498047	0.008	39579.04	0	0	0.008
1126	1127	1127	Category L	0.19189453	0.23999023	-0.85180664	-0.036865234	0.10302734	0.46362305	0.57	0.008	15/6/2018	15	6	2018	22:24:50	80690	0.2	22	24	50	98	0.051025391	3.398291	0.20141602	0.21533203	-0.86230469	7.0390625	0.028320313	0	0	0	0	0	0	0	0	0	0.91137695	0.088623047	0.044677734	-0.009521484	0.024414063	0.010498047	0.008	39579.04	0	0	0.008
1127	1128	1128	Category L	0.19189453	0.2277832	-0.85180664	-0.039794922	0.10668945	0.4597168	0.57	0.008	15/6/2018	15	6	2018	22:24:50	80690	0.3	22	24	50	98	0.051025391	3.398291	0.20141602	0.21533203	-0.86230469	4.6147461	0.018798828	0	0	0	0	0	0	0	0	0	0.91137695	0.088623047	0.032470703	-0.009521484	0.012207031	0.010498047	0.008	39579.04	0	0	0.008
1128	1129	1129	Category L	0.17993164	0.26391602	-0.86376953	-0.039306641	0.10571289	0.46459961	0.57	0.008	15/6/2018	15	6	2018	22:24:50	80690	0.4	22	24	50	134	0.051025391	3.398291	0.20141602	0.21508789	-0.86254883	1.5090332	0.053222656	0	0	0	0	0	0	0	0	0	0.91162109	0.088378906	0.071289063	-0.021484375	0.048583984	-0.000976563	0.008	39579.04	0	0	0.008
1129	1130	1130	Category L	0.17993164	0.2277832	-0.86376953	-0.038574219	0.10546875	0.45654297	0.57	0.008	15/6/2018	15	6	2018	22:24:50	80690	0.5	22	24	50	147	0.051025391	3.398291	0.20092773	0.21533203	-0.86279297	0.79199219	0.024169922	0	0	0	0	0	0	0	0	0	0.91162109	0.088378906	0.034179688	-0.020996094	0.012207031	-0.000732422	0.008	39579.04	0	0	0.008
1130	1131	1131	Category L	0.25195313	0.20385742	-0.86376953	-0.041015625	0.10839844	0.46655273	0.57	0.008	15/6/2018	15	6	2018	22:24:50	80690	0.6	22	24	50	134	0.051025391	3.398291	0.20092773	0.21533203	-0.86279297	1.3845215	0.052246094	0	0	0	0	0	0	0	0	0	0.91186523	0.088134766	0.063232422	0.05078125	-0.011474609	-0.000732422	0.008	39579.04	0	0	0.008
1131	1132	1132	Category L	0.20385742	0.20385742	-0.88793945	-0.037353516	0.099365234	0.46362305	0.57	0.008	15/6/2018	15	6	2018	22:24:50	80690	0.7	22	24	50	134	0.051025391	3.398291	0.20092773	0.21533203	-0.86328125	1.7390137	0.027099609	0	0	0	0	0	0	0	0	0	0.91210938	0.087890625	0.038818359	0.002685547	-0.011474609	-0.024414063	0.008	39579.04	0	0	0.008
1132	1133	1133	Category L	0.17993164	0.21582031	-0.83984375	-0.039306641	0.10473633	0.45751953	0.58	0.008	15/6/2018	15	6	2018	22:24:50	80690	0.8	22	24	50	85	0.051025391	3.398291	0.20068359	0.21533203	-0.86376953	1.9829102	0.031738281	0	0	0	0	0	0	0	0	0	0.91259766	0.087402344	0.045166016	-0.020751953	0.000244141	0.023925781	0.008	39579.04	0	0	0.008
1133	1134	1134	Category L	0.19189453	0.2277832	-0.87597656	-0.037841797	0.11450195	0.46386719	0.58	0.008	15/6/2018	15	6	2018	22:24:50	80690	0.9	22	24	50	73	0.051025391	3.398291	0.20068359	0.21508789	-0.86376953	2.029541	0.019287109	0	0	0	0	0	0	0	0	0	0.91259766	0.087402344	0.033203125	-0.008789063	0.012451172	-0.011962891	0.008	39579.04	0	0	0.008
1134	1135	1135	Category L	0.17993164	0.21582031	-0.86376953	-0.036865234	0.10546875	0.45849609	0.58	0.008	15/6/2018	15	6	2018	22:24:51	80691	0	22	24	51	61	0.051025391	3.398291	0.20019531	0.21508789	-0.86401367	0.99316406	0.020507813	0	0	0	0	0	0	0	0	0	0.91259766	0.087402344	0.021240234	-0.020263672	0.000488281	0.000244141	0.008	39579.04	0	0	0.008
1135	1136	1136	Category L	0.19189453	0.2277832	-0.91186523	-0.036621094	0.10668945	0.4597168	0.58	0.008	15/6/2018	15	6	2018	22:24:51	80691	0.1	22	24	51	61	0.051025391	3.398291	0.20019531	0.21508789	-0.86376953	0.14477539	0.050048828	0	0	0	0	0	0	0	0	0	0.91259766	0.087402344	0.068603516	-0.008300781	0.012451172	-0.047851563	0.008	39579.04	0	0	0.008
1136	1137	1137	Category L	0.17993164	0.23999023	-0.86376953	-0.041015625	0.10571289	0.45629883	0.58	0.008	15/6/2018	15	6	2018	22:24:51	80691	0.2	22	24	51	73	0.051025391	3.398291	0.19970703	0.21533203	-0.86401367	0.004638672	0.031494141	0	0	0	0	0	0	0	0	0	0.91259766	0.087402344	0.044677734	-0.019775391	0.024414063	0.000244141	0.008	39579.04	0	0	0.008
1137	1138	1138	Category L	0.20385742	0.21582031	-0.88793945	-0.034423828	0.10449219	0.44873047	0.58	0.008	15/6/2018	15	6	2018	22:24:51	80691	0.3	22	24	51	98	0.051025391	3.398291	0.19970703	0.21582031	-0.86376953	0.14208984	0.024169922	0	0	0	0	0	0	0	0	0	0.91259766	0.087402344	0.027832031	0.00390625	0	-0.023925781	0.008	39579.04	0	0	0.008
1138	1139	1139	Category L	0.19189453	0.21582031	-0.86376953	-0.043212891	0.10400391	0.46044922	0.58	0.008	15/6/2018	15	6	2018	22:24:51	80691	0.4	22	24	51	98	0.051025391	3.398291	0.19995117	0.21606445	-0.86450195	0.59155273	0.008056641	0	0	0	0	0	0	0	0	0	0.91333008	0.086669922	0.009277344	-0.008056641	-0.000244141	0.000732422	0.008	39579.04	0	0	0.008
1139	1140	1140	Category L	0.16796875	0.21582031	-0.88793945	-0.037597656	0.10668945	0.46069336	0.58	0.008	15/6/2018	15	6	2018	22:24:51	80691	0.5	22	24	51	85	0.051025391	3.398291	0.19970703	0.21606445	-0.86425781	0.90136719	0.039550781	0	0	0	0	0	0	0	0	0	0.91308594	0.086914063	0.055664063	-0.031738281	-0.000244141	-0.0234375	0.008	39579.04	0	0	0.008
1140	1141	1141	Category L	0.17993164	0.21582031	-0.87597656	-0.031005859	0.10693359	0.44873047	0.58	0.008	15/6/2018	15	6	2018	22:24:51	80691	0.6	22	24	51	73	0.051025391	3.398291	0.19970703	0.21630859	-0.86425781	0.27929688	0.022949219	0	0	0	0	0	0	0	0	0	0.91308594	0.086914063	0.031982422	-0.019775391	-0.000488281	-0.011474609	0.008	39579.04	0	0	0.008
1141	1142	1142	Category L	0.19189453	0.20385742	-0.88793945	-0.037597656	0.10717773	0.45458984	0.58	0.008	15/6/2018	15	6	2018	22:24:51	80691	0.7	22	24	51	73	0.051025391	3.398291	0.19970703	0.21630859	-0.86376953	0.28466797	0.028076172	0	0	0	0	0	0	0	0	0	0.9128418	0.087158203	0.044433594	-0.0078125	-0.012451172	-0.023925781	0.008	39579.04	0	0	0.008
1142	1143	1143	Category L	0.16796875	0.21582031	-0.88793945	-0.040283203	0.10449219	0.4543457	0.59	0.008	15/6/2018	15	6	2018	22:24:51	80691	0.8	22	24	51	98	0.051025391	3.398291	0.19946289	0.21582031	-0.86376953	0.85546875	0.039550781	0	0	0	0	0	0	0	0	0	0.91259766	0.087402344	0.055419922	-0.031494141	0	-0.023925781	0.008	39579.04	0	0	0.008
1143	1144	1144	Category L	0.16796875	0.2277832	-0.88793945	-0.027587891	0.10620117	0.45776367	0.59	0.008	15/6/2018	15	6	2018	22:24:51	80691	0.9	22	24	51	134	0.051025391	3.398291	0.19921875	0.21557617	-0.86450195	1.9550781	0.040771484	0	0	0	0	0	0	0	0	0	0.91308594	0.086914063	0.066650391	-0.03125	0.011962891	-0.023193359	0.008	39579.04	0	0	0.008
1144	1145	1145	Category L	0.17993164	0.25195313	-0.89990234	-0.015380859	0.10424805	0.45800781	0.59	0.008	15/6/2018	15	6	2018	22:24:52	80692	0	22	24	52	134	0.051025391	3.398291	0.19873047	0.21557617	-0.86547852	4.6921387	0.053222656	0	0	0	0	0	0	0	0	0	0.91381836	0.086181641	0.089111328	-0.018798828	0.036132813	-0.034179688	0.008	39579.04	0	0	0.008
1145	1146	1146	Category L	0.17993164	0.27587891	-0.85180664	0.021240234	0.099609375	0.45581055	0.59	0.008	15/6/2018	15	6	2018	22:24:52	80692	0.111	22	24	52	110	0.051025391	3.398291	0.19775391	0.21630859	-0.86547852	8.0461426	0.063476563	0	0	0	0	0	0	0	0	0	0.91381836	0.086181641	0.091064453	-0.017822266	0.059326172	0.013671875	0.008	39579.04	0	0	0.008
1146	1147	1147	Category L	0.19189453	0.20385742	-0.85180664	0.029052734	0.068603516	0.46337891	0.59	0.008	15/6/2018	15	6	2018	22:24:52	80692	0.222	22	24	52	85	0.051025391	3.398291	0.1965332	0.21704102	-0.86499023	10.94458	0.019287109	0	0	0	0	0	0	0	0	0	0.91333008	0.086669922	0.03125	-0.004638672	-0.013183594	0.013183594	0.008	39579.04	0	0	0.008
1147	1148	1148	Category L	0.20385742	0.19189453	-0.86376953	0.03125	0.0546875	0.46337891	0.59	0.008	15/6/2018	15	6	2018	22:24:52	80692	0.333	22	24	52	61	0.051025391	3.398291	0.19555664	0.21728516	-0.86474609	14.344971	0.026855469	0	0	0	0	0	0	0	0	0	0.9128418	0.087158203	0.034667969	0.008056641	-0.025390625	0.000976563	0.008	39579.04	0	0	0.008
1148	1149	1149	Category L	0.21582031	0.19189453	-0.83984375	0.032470703	0.0546875	0.46655273	0.59	0.008	15/6/2018	15	6	2018	22:24:52	80692	0.444	22	24	52	73	0.051025391	3.398291	0.19506836	0.21777344	-0.86523438	17.512695	0.041748047	0	0	0	0	0	0	0	0	0	0.91333008	0.086669922	0.072021484	0.020507813	-0.025878906	0.025390625	0.008	39579.04	0	0	0.008
1149	1150	1150	Category L	0.21582031	0.20385742	-0.87597656	0.03515625	0.056396484	0.46264648	0.59	0.008	15/6/2018	15	6	2018	22:24:52	80692	0.555	22	24	52	73	0.051025391	3.398291	0.19433594	0.21826172	-0.86499023	19.888428	0.028076172	0	0	0	0	0	0	0	0	0	0.91308594	0.086914063	0.046630859	0.021240234	-0.014404297	-0.010742188	0.008	39579.04	0	0	0.008
1150	1151	1151	Category L	0.20385742	0.20385742	-0.82788086	0.030029297	0.056152344	0.46655273	0.59	0.008	15/6/2018	15	6	2018	22:24:52	80692	0.666	22	24	52	122	0.051757813	3.4514648	0.19335938	0.21850586	-0.86499023	21.44458	0.041259766	0	0	0	0	0	0	0	0	0	0.91308594	0.086914063	0.0625	0.010253906	-0.014648438	0.037109375	0.008	39579.04	0	0	0.008
[truncated: 12,040 more rows]
[truncated: 29 more columns]
