# Supplementary material for: Development of a multisensor biologging collar and analytical techniques to describe high‐resolution spatial behavior in free‐ranging terrestrial mammals
Source: Ecol Evol. 2024 Sep 23;14(9):e70264. doi: 10.1002/ece3.70264 (PMC11420106; doi:10.1002/ece3.70264)
Supplement: Supplementary file 1 — Appendix S1 [file ECE3-14-e70264-s001.zip › doi_10_5061_dryad_jdfn2z3hv__v20240620/B6_S78_Header.csv]

Split no.	Bookmark number	Category	Pointer	Day#	Time(hh:mm:ss)	Total Event start	Event start	Number events	Duration(s)	Sum VeDBA	Mean VeDBA	Mean Dyn AccX	Mean Dyn AccY	Mean Dyn AccZ	Sum VeSBA	Mean VeSBA	Mean smth AccX	Mean smth AccY	Mean smth AccZ	VeDBA_Var	VeDBA_SD	VeSBA_Var	VeSBA_SD	Mean Animal g	Sum Animal g	Animal g_Var	Animal g_SD	Acc_x_Var	Acc_x_SD	Acc_y_Var	Acc_y_SD	Acc_z_Var	Acc_z_SD	Predominant freq, Hz	Smth press val	Max pressure val	Min pressure val	Grd air press	Altitude begin	Altitude end	Delta max/min altitude
1	1	Category I	0	17	1:12:23	1	1	767	77.001	919.849	1.33894	-0.000602711	0.00665257	-0.00133265	801.336	1.16643	0.0802441	0.228063	-1.13403	0.393212	0.627067	0.00121182	0.0348112	0.166428	114.336	0.00121182	0.0348112	0.410476	0.640684	0.297737	0.545653	1.48392	1.21816	0	7	0.007	0.007	1000	0	39698.2	39698.2
1	2	Category J	767	17	1:15:46	768	768	49	4.8	38.3936	0.783542	0.0338658	-0.0104831	0.0503876	50.5347	1.03132	0.0649414	0.235591	-1.00159	0.0945422	0.307477	0.000234176	0.0153028	0.0463668	2.27197	0.000403579	0.0200893	0.118568	0.344337	0.033532	0.183117	0.539461	0.73448	0	7	0.007	0.007	1000	39698.2	39698.2	0
1	3	Category E	816	17	1:16:01	817	817	51	5.1	9.63013	0.188826	-0.0106943	-0.00393019	0.00898533	47.5483	0.93232	0.124617	0.19785	-0.902167	0.0277171	0.166485	7.18E-05	0.00847385	0.0676796	3.45166	9.57E-06	0.00309421	0.0201823	0.142064	0.00862152	0.0928521	0.0177122	0.133087	0	7	0.007	0.007	1000	39698.2	39698.2	0
1	4	Category L	867	17	1:16:06	868	868	77	7.6	5.89111	0.076508	0.00891589	0.0412027	0.00201337	69.8206	0.90676	0.108012	0.165635	-0.881557	0.00349724	0.0591374	2.22E-05	0.00471111	0.0932395	7.17944	2.22E-05	0.00471111	0.00173435	0.0416455	0.00570084	0.0755039	0.000634131	0.025182	0	7	0.007	0.007	1000	39698.2	39698.2	0
1	5	Category M	944	17	2:00:48	945	945	90	8.9	45.9607	0.510674	0.00616048	-0.103692	0.0137397	81.7866	0.90874	0.124045	-0.288601	-0.842597	0.0994493	0.315356	0.000341797	0.0184877	0.0912598	8.21338	0.000341797	0.0184877	0.0557916	0.236202	0.181988	0.4266	0.134144	0.366257	0	7	0.008	0.008	1000	39698.2	39579	119.2
1	6	Category N	1034	17	2:00:58	1035	1035	244	24.401	55.2917	0.226606	-0.0155159	0.017374	-0.00864298	226.785	0.929446	0.0141862	-0.0307707	-0.923631	0.0132336	0.115037	5.80E-05	0.00761797	0.0705536	17.2151	5.80E-05	0.00761797	0.0193171	0.138986	0.0313721	0.177122	0.0186357	0.136513	0	7	0.008	0.008	1000	39579	39579	0
1	7	Category L	1278	17	2:02:24	1279	1279	83	8.3	8.81348	0.106186	0.0912733	0.0203137	0.00570642	75.0789	0.904565	0.0738128	0.212629	-0.872214	0.00227668	0.0477146	0	0	0.0954355	7.92114	0	0	0.0125306	0.11194	0.00167957	0.0409826	0.000491223	0.0221635	0	7	0.008	0.008	1000	39579	39579	0
1	8	Category G	1361	17	2:05:18	1362	1362	49	4.8	14.9363	0.304822	-0.171676	0.014215	0.0162926	44.8152	0.914596	-0.210056	0.246841	-0.854328	0.022999	0.151654	0	0	0.0854044	4.18481	0	0	0.0683544	0.261447	0.0145538	0.120639	0.0293367	0.17128	0	7	0.008	0.008	1000	39579	39579	0
1	9	Category L	1410	17	2:05:30	1411	1411	220	22.001	12.9128	0.0586947	0.0170011	-0.00106756	-0.00160245	200.904	0.913201	0.000433904	0.211252	-0.885574	0.00119851	0.0346195	0	0	0.0867987	19.0957	0	0	0.00425803	0.0652536	0.000152033	0.0123302	0.000522683	0.0228623	0	7	0.008	0.008	1000	39579	39579	0
1	10	Category E	1630	17	2:13:41	1631	1631	129	12.9	20.6943	0.160421	0.0122108	-0.0116733	0.00128316	117.551	0.911244	0.0305157	0.227649	-0.880681	0.00767056	0.0875817	0	0	0.0887555	11.4495	0	0	0.0180456	0.134334	0.00381919	0.0617996	0.0125553	0.11205	0	7	0.008	0.008	1000	39579	39579	0
1	11	Category F	1759	17	2:18:20	1760	1760	69	6.801	12.1675	0.17634	-0.0224468	0.0194853	-0.00459975	62.3813	0.904078	0.1094	0.336075	-0.831486	0.0061849	0.0786441	0	0	0.0959225	6.61865	0	0	0.012897	0.113565	0.00600444	0.0774883	0.0180487	0.134346	0	7	0.008	0.008	1000	39579	39579	0
1	12	Category L	1828	17	2:18:27	1829	1829	24	2.3	4.85669	0.202362	0.192769	0.054189	0.0233561	21.4182	0.892426	0.00696818	0.327403	-0.829295	0.000549316	0.0234375	0	0	0.107574	2.58179	0	0	0.0378215	0.194477	0.00301107	0.0548732	0.000559489	0.0236535	0	7	0.008	0.008	1000	39579	39579	0
1	13	Category C	1852	17	2:18:49	1853	1853	317	31.7	47.4558	0.149703	-0.0284412	-0.00114292	0.000790184	293.513	0.925909	-0.287387	0.274983	-0.832106	0.00845558	0.0919542	1.39E-05	0.00372329	0.0740909	23.4868	1.39E-05	0.00372329	0.0162088	0.127314	0.00290735	0.0539199	0.0107114	0.103496	0	7	0.008	0.008	1000	39579	39579	0
1	14	Category J	2169	17	2:28:01	2170	2170	48	4.7	31.5024	0.656301	0.0899862	-0.0205129	-0.0357005	44.991	0.937312	0.0541229	0.256531	-0.89829	0.0958303	0.309565	1.02E-05	0.00318944	0.0626882	3.00903	1.02E-05	0.00318944	0.0614217	0.247834	0.0262705	0.162082	0.394852	0.628372	0	7	0.008	0.008	1000	39579	39579	0
1	15	Category L	2217	17	2:31:41	2218	2218	221	22.1	9.06665	0.0410256	-0.00178852	-0.00028612	0.00713421	202.756	0.917447	0.105975	0.245119	-0.876594	0.0218324	0.147758	6.19E-05	0.00786535	0.0825527	18.2441	6.19E-05	0.00786535	0.00108041	0.0328695	0.000346879	0.0186247	0.000480548	0.0219214	0	7	0.008	0.008	1000	39579	39579	0
1	16	Category I	2438	17	2:32:05	2439	2439	38	3.7	41.9958	1.10515	-0.0243241	0.0209447	-0.0751118	37.0486	0.974963	0.128103	0.249525	-0.933664	0.539551	0.734541	7.07E-05	0.00840668	0.0250373	0.951416	7.07E-05	0.00840668	0.222059	0.471231	0.150917	0.388481	1.09296	1.04545	0	7	0.008	0.008	1000	39579	39579	0
1	17	Category L	2476	17	2:34:10	2477	2477	182	18.2	6.6936	0.036778	0.00754019	-0.00192495	0.0115578	167.357	0.919542	0.186069	0.217281	-0.873661	0.0172334	0.131276	8.59E-05	0.00926562	0.0805141	14.6536	8.05E-05	0.00897139	0.000319261	0.0178679	0.000299139	0.0172956	0.00116034	0.0340637	0	7	0.008	0.008	1000	39579	39579	0
1	18	Category E	2658	17	2:53:35	2659	2659	94	9.4	19.2725	0.205026	0.052672	0.00415559	-0.00391924	83.9668	0.893264	0.112811	0.185303	-0.862149	0.0152952	0.123674	5.45E-05	0.00738526	0.106736	10.0332	5.45E-05	0.00738526	0.0384132	0.195993	0.00284658	0.0533533	0.0165107	0.128494	0	7	0.009	0.009	1000	39579	39471.3	107.69
1	19	Category G	2752	17	2:56:43	2753	2753	109	10.901	25.9998	0.23853	-0.0437773	-0.0130089	-0.00437213	100.918	0.925857	-0.27447	0.163068	-0.867425	0.0168524	0.129817	1.12E-05	0.00334651	0.0741426	8.08154	1.12E-05	0.00334651	0.0410783	0.202678	0.0105742	0.102831	0.0216568	0.147163	0	7	0.009	0.009	1000	39471.3	39471.3	0
1	20	Category H	2861	17	3:04:09	2862	2862	76	7.5	23.2441	0.305844	-0.0779676	0.00424676	0.00824617	70.1582	0.923134	-0.27356	0.185781	-0.856375	0.0248542	0.157652	3.21E-06	0.00179231	0.0768657	5.8418	3.21E-06	0.00179231	0.0570582	0.238869	0.0162771	0.127582	0.0459434	0.214344	0	7	0.009	0.009	1000	39471.3	39471.3	0
1	21	Category L	2937	17	3:06:29	2938	2938	93	9.3	6.97852	0.0750378	0.0606965	0.00292969	0.00680181	84.22	0.905591	0.157095	0.18882	-0.868387	0.0134251	0.115867	1.31E-05	0.00362296	0.0944089	8.78003	1.31E-05	0.00362296	0.0124774	0.111702	0.000110257	0.0105003	0.000301894	0.0173751	0	7	0.009	0.009	1000	39471.3	39471.3	0
1	22	Category J	3030	17	3:10:11	3031	3031	139	13.901	105.304	0.757582	0.00135419	-0.00322125	-0.0104506	134.184	0.965353	0.143525	0.217366	-0.928702	0.0666978	0.258259	1.93E-05	0.00439551	0.0346469	4.81592	1.93E-05	0.00439551	0.111021	0.333198	0.0358711	0.189397	0.49413	0.702944	0	7	0.009	0.009	1000	39471.3	39471.3	0
1	23	Category L	3169	17	3:11:37	3170	3170	102	10.1	4.10254	0.040221	-0.0158069	0.00353525	0.00727635	93.7097	0.918723	0.0395508	0.250481	-0.882597	0.0141817	0.119087	0	0	0.0812773	8.29028	0	0	0.000861673	0.0293543	0.000368604	0.0191991	0.0005553	0.0235648	0	7	0.009	0.009	1000	39471.3	39471.3	0
1	24	Category E	3271	17	3:16:31	3272	3272	287	28.8	59.3159	0.206676	-0.00228573	0.0148364	0.000426183	258.924	0.902174	0.242236	0.224958	-0.8332	0.0121662	0.1103	0	0	0.0978264	28.0762	0	0	0.0267789	0.163643	0.00908084	0.0952934	0.0198128	0.140758	0	7	0.009	0.009	1000	39471.3	39471.3	0
1	25	Category L	3558	17	4:39:01	35938	35938	34	3.3	6.69775	0.196993	0.0982092	0.156659	0.049259	29.6936	0.873341	0.252621	0.102424	-0.826631	0.00480383	0.0693096	4.31E-05	0.00656381	0.126659	4.3064	4.31E-05	0.00656381	0.00983743	0.0991838	0.0296128	0.172084	0.00247731	0.0497726	0	7	0.01	0.01	1000	39372.9	39372.9	0
1	26	Category E	3592	17	4:39:05	35972	35972	51	5	12.0942	0.237142	-0.00833429	-0.00836301	-0.0223748	46.7534	0.916734	0.245074	0.268856	-0.840878	0.0163478	0.127859	4.79E-06	0.00218794	0.0832663	4.24658	4.79E-06	0.00218794	0.0429257	0.207185	0.00860237	0.0927489	0.0210009	0.144917	0	7	0.01	0.01	1000	39372.9	39372.9	0
1	27	Category F	3643	17	4:41:36	36023	36023	54	5.3	11.3071	0.209391	-0.0554199	0.0152226	-0.0292381	48.8076	0.903845	0.249923	0.30674	-0.811808	0.0103895	0.101929	0	0	0.0961552	5.19238	0	0	0.0222168	0.149053	0.0103353	0.101663	0.0200195	0.14149	0	7	0.01	0.01	1000	39372.9	39372.9	0
1	28	Category L	3697	17	4:41:41	36077	36077	24	2.3	8.91797	0.371582	0.340922	0.0499878	0.132965	20.7441	0.864339	0.150218	0.304128	-0.794342	0.0087382	0.0934783	2.03E-05	0.00451055	0.135661	3.25586	2.03E-05	0.00451055	0.117879	0.343335	0.00283813	0.0532741	0.0183004	0.135279	0	7	0.01	0.01	1000	39372.9	39372.9	0
1	29	Category E	3721	17	4:49:16	36101	36101	164	16.301	33.1108	0.201895	-0.0764488	-0.00416528	-0.0204021	147.554	0.899722	-0.0462274	0.257254	-0.854538	0.0104087	0.102023	0.000151844	0.0123225	0.100278	16.4456	0.000151844	0.0123225	0.0316951	0.178031	0.00744629	0.0862919	0.0137121	0.117099	0	7	0.01	0.01	1000	39372.9	39372.9	0
1	30	Category L	3885	17	4:51:51	36265	36265	36	3.5	10.5422	0.29284	0.265591	-0.0477973	0.108412	31.7786	0.882738	0.27101	0.256314	-0.799249	0.00956217	0.0977864	7.46E-05	0.00863704	0.117262	4.22144	7.46E-05	0.00863704	0.0730726	0.27032	0.00228543	0.0478061	0.0120307	0.109685	0	7	0.011	0.011	1000	39372.9	39282.2	90.72
1	31	Category J	3921	17	4:51:55	36301	36301	35	3.4	17.3037	0.494392	-0.157164	0.0475377	-0.100279	31.8079	0.908796	0.349044	0.253599	-0.798793	0.0743792	0.272725	0	0	0.091204	3.19214	0	0	0.0609933	0.246968	0.0349819	0.187034	0.20957	0.457789	0	7	0.011	0.011	1000	39282.2	39282.2	0
1	32	Category L	3956	17	4:55:15	36336	36336	21	2	6.40601	0.305048	0.273065	-0.0302967	0.129743	19.1089	0.909947	0.254522	0.249547	-0.837019	0.0016276	0.0403436	2.33E-05	0.00482198	0.090053	1.89111	2.33E-05	0.00482198	0.0749977	0.273857	0.000999814	0.0316198	0.0172875	0.131482	0	7	0.011	0.011	1000	39282.2	39282.2	0
1	33	Category E	3977	17	4:55:18	36357	36357	95	9.401	16.1392	0.169886	-0.0450195	-0.00348479	-0.0148412	85.3384	0.898299	0.201082	0.240622	-0.840807	0.00639905	0.0799941	1.03E-05	0.00320618	0.101701	9.66162	1.03E-05	0.00320618	0.0216334	0.147083	0.00305561	0.0552776	0.0121376	0.110171	0	7	0.011	0.011	1000	39282.2	39282.2	0
1	34	Category F	4072	17	5:01:15	36452	36452	104	10.3	18.5112	0.177993	-0.0528705	0.00535701	-0.0131202	93.2954	0.897071	0.0452576	0.234037	-0.861481	0.00650024	0.0806241	7.98E-05	0.00893394	0.102929	10.7046	7.98E-05	0.00893394	0.0246699	0.157067	0.00433115	0.0658115	0.00984309	0.0992124	0	7	0.011	0.011	1000	39282.2	39282.2	0
1	35	Category L	4176	17	5:02:24	36556	36556	105	10.4	10.8379	0.103218	0.0776739	-0.00658947	0.0272228	93.5708	0.89115	0.360628	0.19299	-0.786837	0.0082566	0.0908659	3.02E-05	0.0054979	0.10885	11.4292	3.02E-05	0.0054979	0.0146182	0.120906	0.000876581	0.0296071	0.0015904	0.0398798	0	7	0.011	0.011	1000	39282.2	39282.2	0
1	36	Category J	4281	17	5:02:36	36661	36661	34	3.3	17.9905	0.529132	-0.044728	0.0287942	-0.0469396	31.3115	0.920927	0.235488	0.205329	-0.865206	0.106926	0.326996	0	0	0.0790728	2.68848	0	0	0.0355799	0.188626	0.0313864	0.177162	0.263413	0.513238	0	7	0.011	0.011	1000	39282.2	39282.2	0
1	37	Category E	4315	17	5:02:40	36695	36695	42	4.1	6.95313	0.165551	-0.0834263	-0.00412133	-0.0196998	38.3247	0.912493	0.18385	0.207601	-0.868902	0.0210426	0.145061	2.91E-05	0.00539114	0.087507	3.67529	2.91E-05	0.00539114	0.0180141	0.134217	0.00325521	0.0570544	0.0133231	0.115426	0	7	0.011	0.011	1000	39282.2	39282.2	0
1	38	Category L	4357	17	5:05:17	36737	36737	31	3	5.15649	0.166339	0.153525	-0.018791	0.0573415	27.9551	0.901777	0.239029	0.199093	-0.846136	0.00174836	0.0418134	0	0	0.0982233	3.04492	0	0	0.0246188	0.156904	0.000354398	0.0188255	0.00340222	0.0583285	0	7	0.011	0.011	1000	39282.2	39282.2	0
1	39	Category E	4388	17	5:05:22	36768	36768	42	4.2	9.03247	0.215059	-0.0485026	0.00928316	-0.0182757	37.7385	0.898536	0.269159	0.200189	-0.833467	0.0122187	0.110538	0	0	0.101464	4.26147	0	0	0.0323719	0.179922	0.00703939	0.0839011	0.0172817	0.13146	0	7	0.011	0.011	1000	39282.2	39282.2	0
1	40	Category L	4430	17	5:06:05	36810	36810	56	5.5	7.51587	0.134212	0.0554025	-0.00966971	0.0211094	49.9524	0.892007	0.306043	0.2053	-0.812012	0.00311279	0.0557924	0	0	0.107993	6.04761	0	0	0.0163923	0.128032	0.00038365	0.019587	0.00335693	0.0579391	0	7	0.011	0.011	1000	39282.2	39282.2	0
1	41	Category E	4486	17	5:11:15	36866	36866	101	10	16.3547	0.161928	-0.0464036	0.00616878	-0.0199833	91.2515	0.90348	0.138203	0.230609	-0.860397	0.00634282	0.0796418	0	0	0.0965202	9.74854	0	0	0.0136888	0.116999	0.00579411	0.076119	0.0122312	0.110595	0	7	0.011	0.011	1000	39282.2	39282.2	0
1	42	Category L	4587	17	5:11:26	36967	36967	23	2.3	8.55615	0.372007	0.368981	-0.0317489	0.0242018	19.7397	0.85825	-0.0227582	0.229354	-0.825471	0.0116444	0.107909	9.55E-05	0.00977411	0.14175	3.26025	9.55E-05	0.00977411	0.137706	0.371087	0.00116763	0.0341706	0.000870414	0.0295028	0	7	0.011	0.011	1000	39282.2	39282.2	0
1	43	Category G	4610	17	5:40:08	36990	36990	99	9.901	22.7185	0.22948	-0.0590204	0.0138248	0.00222932	89.8923	0.908003	-0.290779	0.289714	-0.80669	0.00998264	0.0999132	0.000155362	0.0124644	0.0919966	9.10767	0.000155362	0.0124644	0.0421993	0.205425	0.00783469	0.0885138	0.0135412	0.116367	0	7	0.011	0.011	1000	39282.2	39282.2	0
1	44	Category H	4709	17	5:41:00	37089	37089	65	6.5	18.6992	0.28768	-0.1415	-0.0088116	-0.00960787	59.6367	0.917488	-0.293727	0.294373	-0.81075	0.0177997	0.133416	0.000424429	0.0206017	0.082512	5.36328	0.000424429	0.0206017	0.0616286	0.248251	0.0115047	0.10726	0.0300706	0.173409	0	7	0.011	0.011	1000	39282.2	39282.2	0
1	45	Category L	4774	17	8:46:10	106729	106729	243	24.3	14.1541	0.0582471	-0.00688517	0.0298153	-0.00699367	216.428	0.890652	0.27723	0.240864	-0.805865	0.0019702	0.044387	7.64E-05	0.00873823	0.109348	26.5715	7.64E-05	0.00873823	0.000497323	0.0223008	0.00771906	0.0878582	0.000768591	0.0277235	0	7	0.014	0.014	1000	39045.2	39045.2	0
1	46	Category E	5017	17	8:46:36	106972	106972	72	7.1	13.7593	0.191101	0.0367228	-0.00135973	0.00755819	64.9692	0.902351	0.249861	0.242137	-0.832316	0.00965034	0.0982361	0	0	0.0976495	7.03076	0	0	0.0231222	0.15206	0.00425212	0.0652083	0.0174832	0.132224	0	7	0.014	0.014	1000	39045.2	39045.2	0
1	47	Category F	5089	17	9:00:03	107044	107044	125	12.5	26.0278	0.208223	-0.0250273	-0.000921875	-0.00681445	114.859	0.918869	0.0713789	0.241832	-0.880658	0.0140449	0.118511	0	0	0.0811309	10.1414	0	0	0.0279824	0.167279	0.00436719	0.0660847	0.0211875	0.145559	0	7	0.015	0.015	1000	39045.2	38975.3	69.85
1	48	Category J	5214	17	9:00:16	107169	107169	44	4.301	23.5898	0.536133	0.00538774	0.0191096	-0.0138883	41.3345	0.93942	0.0738803	0.254433	-0.901145	0.0773038	0.278036	0	0	0.0605802	2.66553	0	0	0.0508867	0.225581	0.0263505	0.162328	0.265436	0.515205	0	7	0.015	0.015	1000	38975.3	38975.3	0
1	49	Category E	5258	17	9:03:11	107213	107213	115	11.4	21.8799	0.19026	0.0290464	0.00141602	-0.00219514	106.246	0.923881	-0.00998217	0.22915	-0.889553	0.00978685	0.0989285	2.12E-06	0.00145704	0.0761188	8.75366	2.12E-06	0.00145704	0.0184167	0.135708	0.00716075	0.0846212	0.0183764	0.135559	0	7	0.015	0.015	1000	38975.3	38975.3	0
1	50	Category G	5373	17	9:06:58	107328	107328	48	4.7	12.2622	0.255463	-0.180125	-0.0251109	0.0230459	43.5042	0.906336	-0.194046	0.192642	-0.863317	0.0122121	0.110508	5.09E-06	0.00225527	0.0936635	4.49585	5.09E-06	0.00225527	0.0594686	0.243862	0.00773112	0.0879268	0.0102844	0.101412	0	7	0.015	0.015	1000	38975.3	38975.3	0
1	51	Category L	5421	17	9:07:10	107376	107376	36	3.5	8.80347	0.244541	0.241808	0.014974	-0.00593397	32.2622	0.896172	-0.069241	0.207696	-0.868469	0.000800239	0.0282885	0	0	0.103828	3.73779	0	0	0.0596246	0.244181	0.000976563	0.03125	0.000217014	0.0147314	0	7	0.015	0.015	1000	38975.3	38975.3	0
1	52	Category E	5457	17	9:07:17	107412	107412	88	8.7	15.4019	0.175021	-0.0469194	-0.000574285	-0.0025496	80.427	0.913943	-0.0128368	0.214991	-0.887229	0.00684703	0.0827468	0	0	0.0860568	7.573	0	0	0.0184076	0.135675	0.00645031	0.0803138	0.0129616	0.113849	0	7	0.015	0.015	1000	38975.3	38975.3	0
1	53	Category F	5545	17	9:25:19	107500	107500	96	9.5	13.9753	0.145576	0.0115738	-0.00239054	0.00175476	88.3223	0.920024	0.0894521	0.223396	-0.887754	0.0100835	0.100417	0	0	0.0799764	7.67773	0	0	0.00891876	0.0944392	0.00242869	0.0492817	0.0153859	0.12404	0	7	0.015	0.015	1000	38975.3	38975.3	0
1	54	Category J	5641	17	9:25:34	107596	107596	39	3.8	20.7991	0.53331	-0.01247	0.0061849	-0.00195939	36.0955	0.925525	0.12341	0.262495	-0.878731	0.113926	0.337529	0	0	0.0744754	2.90454	0	0	0.0474634	0.217861	0.0299229	0.172982	0.28125	0.53033	0	7	0.015	0.015	1000	38975.3	38975.3	0
1	55	Category E	5680	17	9:36:13	107635	107635	176	17.6	26.0493	0.148007	0.00943409	0.00118464	0.00180747	161.972	0.920294	0.142027	0.281884	-0.864213	0.00818426	0.0904669	0	0	0.0797064	14.0283	0	0	0.0132613	0.115158	0.00305176	0.0552427	0.00979198	0.0989544	0	7	0.015	0.015	1000	38975.3	38975.3	0
1	56	Category F	5856	17	9:36:32	107811	107811	51	5	7.92114	0.155317	-0.0437251	0.00484452	-0.00631415	46.8579	0.918783	0.104047	0.25776	-0.875584	0.00537588	0.0733204	1.44E-05	0.00378962	0.0812174	4.14209	1.44E-05	0.00378962	0.0108523	0.104174	0.00465782	0.0682482	0.0134182	0.115837	0	7	0.015	0.015	1000	38975.3	38975.3	0
1	57	Category L	5907	17	9:36:38	107862	107862	51	5	10.0708	0.197467	-0.0666265	-0.106287	-0.128116	43.7986	0.858796	0.241733	0.323065	-0.742144	0.0150075	0.122505	0.000722848	0.0268858	0.141204	7.20142	0.000722848	0.0268858	0.0128916	0.113541	0.0178079	0.133446	0.0294405	0.171582	0	7	0.015	0.015	1000	38975.3	38975.3	0
1	58	Category M	5958	17	16:33:33	174444	174444	68	6.7	27.417	0.403191	0.003479	-0.0827206	-0.0573012	59.7563	0.87877	0.142804	0.5177	-0.660483	0.0512659	0.22642	0.000452378	0.0212692	0.12123	8.24365	0.000452378	0.0212692	0.0272253	0.165001	0.122207	0.349581	0.05244	0.228998	0	7	24.113	24.107	1000	23118.8	22500.5	628.03
1	59	Category J	6026	17	16:39:24	174512	174512	36	3.5	24.5598	0.682217	-0.0496691	0.0537245	-0.0350206	33.4431	0.928975	0.0772502	0.203356	-0.902412	0.123739	0.351765	0.000101725	0.0100859	0.0710246	2.55688	0.000101725	0.0100859	0.0851983	0.291887	0.0380452	0.195052	0.409593	0.639995	0	7	24.461	24.457	1000	22480.8	22450.6	30.56
1	60	Category L	6062	17	16:39:36	174548	174548	58	5.7	4.57178	0.0788237	-0.00110284	-0.0359266	-0.0121776	52.9885	0.913595	0.193477	0.247622	-0.855065	0.022402	0.149673	4.21E-06	0.00205166	0.0864047	5.01147	4.21E-06	0.00205166	0.0037926	0.0615841	0.00186894	0.0432312	0.00157008	0.0396242	0	7	24.475	24.47	1000	22450.1	22448	2.55
1	61	Category M	6120	17	16:47:27	176315	176315	12	1.1	22.6897	1.89081	0.365926	0.220662	-1.00616	12.895	1.07458	0.0917562	0.556091	-0.914591	6.54429	2.55818	0	0	0.074585	0.89502	0	0	0.305745	0.552943	3.10063	1.76086	4.92318	2.21882	0	7	24.941	24.94	1000	22393.2	22368.8	25.36
1	62	Category N	6132	17	16:48:01	176327	176327	31	3	13.5925	0.438469	-0.225783	0.0626733	0.205755	33.0171	1.06507	0.0149556	0.45533	-0.960811	0.0742345	0.27246	0.00166961	0.0408608	0.0650674	2.01709	0	0	0.0894579	0.299095	0.0704779	0.265477	0.0941123	0.306777	0	7	24.978	24.975	1000	22366.8	22327	76.47
1	63	Category E	6163	17	17:10:05	176358	176358	226	22.601	41.2153	0.182369	-0.0222546	-0.0182695	-0.00414499	208.573	0.922892	-0.127853	0.18913	-0.890348	0.0121584	0.110265	0.000472077	0.0217273	0.0784718	17.7346	4.86E-05	0.00697224	0.0195313	0.139754	0.00892734	0.0944846	0.0176257	0.132762	0	7	26.321	26.298	1000	22254.2	22135.9	125.94
1	64	Category F	6389	17	17:15:16	176584	176584	174	17.3	30.7622	0.176794	0.0325886	0.00256348	0.00288198	158.414	0.910423	0.167249	0.201678	-0.867534	0.010926	0.104527	1.96E-05	0.0044321	0.0895772	15.5864	1.96E-05	0.0044321	0.0245558	0.156703	0.00525604	0.0724985	0.0143271	0.119696	0	7	26.627	26.609	1000	22120.4	22094.8	25.65
1	65	Category E	6563	17	17:15:35	176758	176758	154	15.3	25.7249	0.167045	0.0485095	-0.0110799	-0.00944697	139.023	0.902748	0.119279	0.195923	-0.867955	0.00704837	0.0839546	4.76E-05	0.00689637	0.097252	14.9768	4.76E-05	0.00689637	0.0225006	0.150002	0.00374772	0.0612186	0.0111829	0.105749	0	7	26.644	26.628	1000	22094.6	22072.7	40.99
1	66	Category G	6717	17	17:27:59	176912	176912	112	11.2	33.6213	0.300191	-0.105972	0.0085798	0.0148839	102.488	0.915072	-0.385236	0.251238	-0.784777	0.0454363	0.213158	0.000143869	0.0119945	0.0849282	9.51196	0.000143869	0.0119945	0.0750144	0.273888	0.0322266	0.179518	0.029674	0.172261	0	7	27.384	27.373	1000	22034.4	21975.7	58.89
1	67	Category L	6829	17	17:28:16	177024	177024	59	5.801	9.76831	0.165565	0.156461	0.0251506	-0.0203547	53.9097	0.913723	-0.156854	0.321699	-0.839645	0.0047504	0.0689231	0	0	0.0862768	5.09033	0	0	0.0276003	0.166133	0.00124967	0.0353507	0.0011876	0.0344616	0	7	27.395	27.389	1000	21975.4	21974	1.56
1	68	Category G	6888	17	17:28:27	177083	177083	66	6.501	19.3516	0.293205	-0.0517615	-0.0037139	0.00774962	62.2693	0.943474	-0.326534	0.264578	-0.843521	0.0294744	0.171681	0	0	0.056526	3.73071	0	0	0.0665912	0.258053	0.0117927	0.108594	0.0348492	0.186679	0	7	27.407	27.4	1000	21973.7	21934.5	76.62
1	69	Category C	6954	17	17:52:59	177149	177149	132	13.1	18.062	0.136833	-0.0462813	-0.00195867	0.00420958	122.948	0.931424	-0.319898	0.235464	-0.837889	0.00560414	0.0748608	1.85E-06	0.00135998	0.0685758	9.052	1.85E-06	0.00135998	0.0143007	0.119586	0.00224905	0.0474242	0.00769968	0.0877478	0	7	28.885	28.872	1000	21859.7	21735.6	136.06
1	70	Category E	7086	17	18:01:17	177281	177281	41	4	7.76587	0.189411	0.109446	-0.0150891	-0.0260754	35.8318	0.873946	0.12503	0.23263	-0.826285	0.00693717	0.0832897	0	0	0.126054	5.16821	0	0	0.0225324	0.150108	0.00650843	0.0806749	0.0131598	0.114716	0	7	29.374	29.37	1000	21711.7	21675.4	36.23
1	71	Category L	7127	17	18:45:42	184690	184690	109	10.8	16.0403	0.147159	0.0274916	-0.0220914	-0.0426507	95.7144	0.878113	0.198874	0.231795	-0.801691	0.00729062	0.0853851	0.000318055	0.0178341	0.121887	13.2856	0.000315815	0.0177712	0.00184561	0.0429606	0.0261746	0.161786	0.0101285	0.10064	0	7	32.043	32.032	1000	21303.8	21175	248.41
1	72	Category M	7236	17	20:16:21	184799	184799	186	18.5	49.166	0.264333	-0.0306935	-0.0380689	-0.000488281	174.787	0.939717	0.00134146	0.000492219	-0.932373	0.0305425	0.174764	6.04E-05	0.00777038	0.060283	11.2126	0.00011157	0.0105627	0.0249903	0.158083	0.033862	0.184016	0.0362614	0.190424	0	7	37.487	37.468	1000	20938.4	20599.1	339.39
1	73	Category I	7422	17	20:16:43	184985	184985	55	5.4	62.4063	1.13466	0.0438166	0.0538663	-0.0603693	57.1914	1.03984	0.0538263	0.258785	-1.00505	0.323495	0.568766	0.000488281	0.0220971	0.0400213	2.20117	0.000190874	0.0138157	0.275852	0.525216	0.135005	0.367431	1.08186	1.04012	0	7	37.496	37.491	1000	20598.8	20597	2.89
1	74	Category K	7477	17	20:17:39	185040	185040	61	6	7.3894	0.121138	0.0439813	-0.0271156	0.062524	58.7844	0.963679	0.127037	0.225826	-0.927354	0.113718	0.33722	0.0010446	0.0323203	0.0390745	2.38354	0.000956551	0.0309282	0.010358	0.101774	0.00224129	0.0473423	0.00614354	0.0783807	0	7	37.553	37.547	1000	20595	20588.4	9.5
1	75	Category I	7538	17	20:20:09	185101	185101	1390	139.301	1845.83	1.32793	-0.00307178	0.000196542	-0.0024811	1652.41	1.18878	0.0579967	0.357552	-1.12769	0.387913	0.622827	0.000903496	0.0300582	0.190473	264.758	0.000954432	0.0308939	0.416567	0.64542	0.358218	0.598513	1.38543	1.17704	0	7	37.835	37.695	1000	20582.6	20551.5	37.11
1	76	Category L	8928	17	20:27:26	186491	186491	141	14.1	16.4187	0.116445	0.0389915	-0.00641172	0.0700199	134.521	0.954048	0.266562	0.212496	-0.888436	0.0389621	0.197388	0.00243794	0.0493755	0.0985307	13.8928	0.000257993	0.0160621	0.00676148	0.0822282	0.000803413	0.0283445	0.0156839	0.125235	0	7	38.148	38.134	1000	20539.5	20520	19.51
1	77	Category M	9069	17	20:27:41	186632	186632	19	1.801	26.2998	1.3842	0.206376	0.146998	-0.866378	20.9231	1.10122	-0.0100098	0.23363	-1.07485	3.04184	1.74409	8.99E-05	0.00948402	0.101216	1.9231	0.000154194	0.0124175	0.213687	0.462263	1.60858	1.2683	2.53116	1.59096	0	7	38.15	38.148	1000	20520	20519.7	0.47
1	78	Category G	9088	17	20:27:50	186651	186651	213	21.3	55.5496	0.260796	-0.0626628	-0.0156869	0.0753627	212.144	0.995983	-0.300615	0.219915	-0.916903	0.025111	0.158464	0.00223968	0.0473252	0.080485	17.1433	0.000445872	0.0211157	0.0384103	0.195985	0.00735173	0.0857422	0.0441379	0.21009	0	7	38.179	38.157	1000	20519.4	20516.3	3.09
1	79	Category M	9301	17	20:28:15	186864	186864	14	1.3	24.3479	1.73914	0.375331	0.199637	-1.08529	15.7913	1.12795	0.00170898	0.286203	-1.09077	5.97981	2.44536	1.74E-05	0.00417596	0.127947	1.79126	0	0	0.37779	0.614646	1.67259	1.29329	5.89593	2.42815	0	7	38.184	38.183	1000	20516.2	20508.6	14.81
1	80	Category J	9315	17	20:34:21	186878	186878	47	4.6	29.7107	0.632142	0.147814	-0.0122642	0.145819	50.0562	1.06502	0.0299514	0.274232	-1.02617	0.0914644	0.302431	0.0067736	0.0823019	0.123982	5.82715	0.000384392	0.0196059	0.0772264	0.277896	0.0289021	0.170006	0.377867	0.614709	0	7	38.553	38.548	1000	20494.2	20445.7	75.04
1	81	Category G	9362	17	20:57:05	186925	186925	53	5.2	15.793	0.297981	-0.218607	-0.002294	0.0249622	48.1218	0.907959	-0.215083	0.218718	-0.853857	0.0323279	0.1798	0.000981169	0.0313236	0.092041	4.87817	4.61E-06	0.00214626	0.0745366	0.273014	0.00462025	0.0679724	0.0233269	0.152732	0	7	39.916	39.91	1000	20392.8	20268.8	168.94
1	82	Category J	9415	17	21:36:52	186978	186978	48	4.701	33.0205	0.687927	0.0942688	-0.00313822	-0.0340271	44.2944	0.922801	0.0353902	0.189941	-0.89448	0.08461	0.290878	4.58E-05	0.00676582	0.0771993	3.70557	4.58E-05	0.00676582	0.0684255	0.261583	0.0257416	0.160442	0.425105	0.652001	0	7	42.299	42.294	1000	20179.5	20047.4	132.18
1	83	Category L	9463	17	21:36:59	187026	187026	56	5.5	7.98999	0.142678	0.134443	0.00455584	0.017007	50.1575	0.895669	0.124965	0.168134	-0.866411	0.0300249	0.173277	0.000305176	0.0174693	0.104331	5.84253	0.000305176	0.0174693	0.0238647	0.154482	0.000239781	0.0154849	0.00102016	0.0319399	0	7	42.307	42.302	1000	20047.3	20010.6	72.4
1	84	Category C	9519	17	22:10:04	187082	187082	550	55.1	79.3733	0.144315	-0.0226389	-0.00173651	-0.000832298	512.301	0.931456	-0.343318	0.17176	-0.845036	0.00508922	0.0713388	3.42E-05	0.00584634	0.0685436	37.699	3.42E-05	0.00584634	0.0135835	0.116548	0.00270996	0.0520573	0.0101514	0.100754	0	7	44.342	44.287	1000	19939.4	19802	163.81
1	85	Category E	10069	17	22:36:18	187632	187632	146	14.6	27.8516	0.190764	0.0301397	0.00624231	0.00377247	129.913	0.889817	0.245366	0.231715	-0.818154	0.0111836	0.105753	2.68E-05	0.00517254	0.110183	16.0867	2.68E-05	0.00517254	0.0266431	0.163227	0.00447647	0.0669064	0.0156601	0.12514	0	7	45.874	45.86	1000	19749.3	19613.7	190.97
1	86	Category L	10215	17	23:31:29	187778	187778	172	17.1	6.61108	0.0384365	0.00908572	-0.00845266	0.00624688	159.767	0.92888	0.125444	0.187476	-0.899908	0.0161473	0.127072	3.55E-05	0.00595698	0.0711202	12.2327	5.68E-05	0.00753504	0.000877203	0.0296176	0.000326467	0.0180684	0.000501056	0.0223843	0	7	49.185	49.168	1000	19503.5	19340.3	163.43
1	87	Category I	10387	17	23:31:57	187950	187950	88	8.7	95.1135	1.08084	-0.0010154	0.0119601	-0.0364324	93.0405	1.05728	0.0602306	0.226754	-1.03056	0.254997	0.504972	0.000388406	0.019708	0.0573952	5.05078	0.000527122	0.0229591	0.191043	0.437084	0.102539	0.320217	1.09651	1.04715	0	7	49.204	49.195	1000	19340	19334.6	9.37
1	88	Category L	10475	17	23:36:14	188038	188038	109	10.8	4.13281	0.0379157	0.00530838	-0.000575634	0.0200039	102.759	0.942739	0.0442119	0.192231	-0.921573	0.0271623	0.16481	9.18E-05	0.00958294	0.0596263	6.49927	0.000300136	0.0173244	0.000400928	0.0200232	3.81E-05	0.00617065	0.0015746	0.0396812	0	7	49.463	49.452	1000	19326.5	19313.4	13.29
1	89	Category E	10584	17	23:36:35	188147	188147	72	7.1	14.5933	0.202684	0.0208978	0.00525241	0.0230103	67.1504	0.932644	0.0294868	0.183146	-0.91296	0.0239766	0.154844	0.000223796	0.0149598	0.0673557	4.84961	0.000267877	0.0163669	0.0327386	0.180938	0.00334676	0.0578512	0.0116848	0.108096	0	7	49.48	49.473	1000	19313.1	19290.8	43.44
1	90	Category M	10656	17	23:58:47	188219	188219	37	3.6	27.3899	0.740267	-0.0645389	0.0195576	-0.0741858	37.2654	1.00717	-0.0986856	0.12818	-0.993619	0.505114	0.710714	0.000184755	0.0135925	0.0119233	0.441162	8.58E-05	0.0092617	0.109481	0.330878	0.354941	0.595769	0.533962	0.730727	0	7	50.808	50.804	1000	19248.5	19185.5	63.15
1	91	Category J	10693	17	23:58:54	188256	188256	35	3.401	14.1211	0.40346	0.101821	-0.0450335	0.00523158	34.3091	0.980259	-0.138393	0.0822545	-0.966678	0.0432478	0.207961	0.000571987	0.0239162	0.0297154	1.04004	0.000355748	0.0188613	0.0368931	0.192076	0.0151925	0.123258	0.151967	0.38983	0	7	50.814	50.811	1000	19185.4	19182.1	6.22
1	92	Category C	10728	18	0:02:02	188291	188291	549	55	82.2725	0.149859	-0.00706718	0.00149864	0.00237515	511.181	0.931112	-0.297068	0.0863168	-0.877521	0.00569128	0.0754406	5.34E-06	0.00231007	0.0688877	37.8193	2.67E-06	0.00163346	0.0119798	0.109452	0.00369324	0.060772	0.0131396	0.114628	0	7	51.054	50.999	1000	19176.3	19161.7	15.4
1	93	Category D	11277	18	0:03:45	188840	188840	194	19.4	29.7874	0.153543	0.0139424	-0.00446878	-0.00639044	180.987	0.932924	-0.332029	0.0595212	-0.869295	0.00457701	0.0676536	0	0	0.0670757	13.0127	0	0	0.0103294	0.101634	0.00473054	0.0687789	0.0129697	0.113884	0	7	51.121	51.102	1000	19160.1	19156.1	4.13
1	94	Category C	11471	18	0:04:08	189034	189034	223	22.3	40.1694	0.180132	-0.0375254	0.0174741	0.00493865	205.681	0.922336	-0.358042	0.143119	-0.832163	0.00695199	0.0833786	4.49E-05	0.00669976	0.0776641	17.3191	4.49E-05	0.00669976	0.0193561	0.139126	0.00496383	0.0704544	0.0162578	0.127506	0	7	51.147	51.125	1000	19155.9	19121.9	65.6
1	95	Category M	11694	18	0:38:33	189257	189257	211	21.1	69.2012	0.327968	0.0358563	-0.0291673	-0.00228405	190.79	0.904218	0.0787498	-0.17287	-0.873475	0.0248723	0.157709	3.01E-05	0.00548486	0.0957818	20.21	3.01E-05	0.00548486	0.0431782	0.207794	0.061631	0.248256	0.0390718	0.197666	0	7	53.209	53.188	1000	19058.9	18941.8	138.77
1	96	Category E	11905	18	1:02:59	189468	189468	173	17.3	38.8862	0.224776	-0.00670187	0.00703069	0.0793147	173.217	1.00126	-0.0154754	0.239812	-0.970791	0.0349925	0.187063	0.0110922	0.105319	0.134554	23.2778	0.00772642	0.0879	0.0103837	0.101901	0.00773488	0.0879482	0.0642189	0.253414	0	7	54.67	54.653	1000	18898.4	18802.2	126.44
1	97	Category M	12078	18	1:37:32	189641	189641	60	5.9	111.836	1.86394	-0.00735677	-8.14E-05	-0.238416	108.812	1.81353	0.0350749	0.413949	-1.76499	4.49829	2.12092	0.0290324	0.170389	0.813529	48.8118	0.0279215	0.167097	0.548645	0.740706	1.46984	1.21237	5.85873	2.42048	0	7	56.731	56.725	1000	18742	18651.4	91.62
1	98	Category I	12138	18	1:38:49	189701	189701	1323	132.6	1730.92	1.30833	0.000158147	0.000537368	-0.00317309	1590.09	1.20188	0.0518791	0.289977	-1.16261	0.336965	0.580487	0.00169182	0.0411318	0.201879	267.085	0.00169016	0.0411116	0.357048	0.597535	0.294588	0.542759	1.39908	1.18283	0	7	56.934	56.801	1000	18649.4	18615.5	53.39
1	99	Category L	13461	18	2:03:47	191024	191024	52	5.2	11.6799	0.224614	-0.0271982	0.155771	0.0614061	50.1433	0.964294	0.0798434	0.0493023	-0.95359	0.107342	0.327631	0.00317383	0.0563367	0.0982056	5.10669	0.00210337	0.0458625	0.00411753	0.0641679	0.0347572	0.186433	0.0157893	0.125656	0	7	58.304	58.298	1000	18576.5	18509.3	76.24
