# Supplementary material for: Development of a multisensor biologging collar and analytical techniques to describe high‐resolution spatial behavior in free‐ranging terrestrial mammals
Source: Ecol Evol. 2024 Sep 23;14(9):e70264. doi: 10.1002/ece3.70264 (PMC11420106; doi:10.1002/ece3.70264)
Supplement: Supplementary file 1 — Appendix S1 [file ECE3-14-e70264-s001.zip › doi_10_5061_dryad_jdfn2z3hv__v20240620/B6_S78_Master.csv]

Counter	Total Event no.	Event no.	Category	Acc_x	Acc_y	Acc_z	Mag_x	Mag_y	Mag_z	Temp C	Pressure hbar	Date	DD	MM	YY	Time_dd:hh:mm:ss	Total secs	Decimal secs	Hours	Minutes	Seconds	Anlg	Light	Battery V	Acc_x sm	Acc_y sm	Acc_z sm	Ang vel	VeDBA	Vel m/s	Vel/VEDBA	FFT cleaned	FFT stuff	FFT stuff	FFT stuff	FFT sweep	FFT zero crossings	FFT zero crossings manual	VeSBA	Animal g	ODBA	Dyn AccX	Dyn AccY	Dyn AccZ	Smth Press	Altitude smth	Pressure change	Altitude change	Median pressure
0	1	1	Category I	-0.683838	1.40381	-2.11182	-0.105957	0.147949	0.421143	0.38	0.007	17/6/2018	17	6	2018	1:12:23	4343	0.199	1	12	23	69169	0.0510254	3.44985	0	0	0	0	0	0	0	0	0	0	0	0	0	0	0	0	0	0	0	0	0	0	0.007	39698.2	0
1	2	2	Category I	0.79199219	2.8798828	-2.2678223	-0.009033203	0.2199707	0.42773438	0.38	0.007	17/6/2018	17	6	2018	1:12:23	4343	0.3	1	12	23	69169	0.051025391	3.4498535	0	0	0	0	0	0	0	0	0	0	0	0	0	0	0	0	0	0	0	0	0	0	0.007	39698.24	0
2	3	3	Category I	-0.41992188	-0.46777344	-1.4638672	-0.11938477	0.22631836	0.40795898	0.38	0.007	17/6/2018	17	6	2018	1:12:23	4343	0.4	1	12	23	69169	0.051025391	3.4498535	0	0	0	0	0	0	0	0	0	0	0	0	0	0	0	0	0	0	0	0	0	0	0.007	39698.24	0
3	4	4	Category I	-1.3798828	1.1159668	-1.3078613	0.04296875	-0.002929688	0.46191406	0.38	0.007	17/6/2018	17	6	2018	1:12:23	4343	0.5	1	12	23	69169	0.051025391	3.4498535	0	0	0	0	0	0	0	0	0	0	0	0	0	0	0	0	0	0	0	0	0.007	39698.24	0	0	0.007
4	5	5	Category I	1.4279785	0.059814453	-2.6638184	0.094238281	0.13769531	0.43212891	0.38	0.007	17/6/2018	17	6	2018	1:12:23	4343	0.6	1	12	23	69169	0.051025391	3.4498535	0	0	0	0	0	0	0	0	0	0	0	0	0	0	0	0	0	0	0	0	0.007	39698.24	0	0	0.007
5	6	6	Category I	-1.3198242	1.0078125	-1.4038086	0.24121094	0.040039063	0.41113281	0.38	0.007	17/6/2018	17	6	2018	1:12:23	4343	0.7	1	12	23	69169	0.051025391	3.4498535	0	0	0	0	0	0	0	0	0	0	0	0	0	0	0	0	0	0	0	0	0.007	39698.24	0	0	0.007
6	7	7	Category I	0.26391602	-0.13183594	-0.29980469	-0.2019043	-0.006103516	0.41625977	0.38	0.007	17/6/2018	17	6	2018	1:12:23	4343	0.8	1	12	23	69169	0.051025391	3.4498535	0	0	0	0	0	0	0	0	0	0	0	0	0	0	0	0	0	0	0	0	0.007	39698.24	0	0	0.007
7	8	8	Category I	0.095947266	0.51586914	-2.8317871	0.077880859	0.007324219	0.45678711	0.38	0.007	17/6/2018	17	6	2018	1:12:23	4343	0.9	1	12	23	69169	0.051025391	3.4498535	0	0	0	0	0	0	0	0	0	0	0	0	0	0	0	0	0	0	0	0	0.007	39698.24	0	0	0.007
8	9	9	Category I	1.0559082	1.8959961	-2.315918	0.13330078	-0.17700195	0.4140625	0.39	0.007	17/6/2018	17	6	2018	1:12:24	4344	0	1	12	24	69169	0.051025391	3.4498535	0	0	0	0	0	0	0	0	0	0	0	0	0	0	0	0	0	0	0	0	0.007	39698.24	0	0	0.007
9	10	10	Category I	-0.37182617	0.011962891	-0.47998047	-0.059082031	-0.078857422	0.45288086	0.39	0.007	17/6/2018	17	6	2018	1:12:24	4344	0.111	1	12	24	69170	0.051025391	3.4498535	0	0	0	0	0	0	0	0	0	0	0	0	0	0	0	0	0	0	0	0	0.007	39698.24	0	0	0.007
10	11	11	Category I	-0.44384766	-0.095947266	0.13183594	-0.19042969	-0.16479492	0.38598633	0.39	0.007	17/6/2018	17	6	2018	1:12:24	4344	0.222	1	12	24	69170	0.051025391	3.4482422	0	0	0	101.04077	0	0	0	0	0	0	0	0	0	0	0	0	0	0	0	0	0.007	39698.24	0	0	0.007
11	12	12	Category I	-0.16796875	0.15576172	-0.73193359	-0.14038086	-0.17407227	0.40649414	0.39	0.007	17/6/2018	17	6	2018	1:12:24	4344	0.333	1	12	24	69170	0.051025391	3.4482422	0	0	0	130.49219	0	0	0	0	0	0	0	0	0	0	0	0	0	0	0	0	0.007	39698.24	0	0	0.007
12	13	13	Category I	0.73193359	0.89990234	-4.0197754	0.069580078	-0.24023438	0.40136719	0.39	0.007	17/6/2018	17	6	2018	1:12:24	4344	0.444	1	12	24	69170	0.051025391	3.4482422	0	0	0	146.80273	0	0	0	0	0	0	0	0	0	0	0	0	0	0	0	0	0.007	39698.24	0	0	0.007
13	14	14	Category I	0.035888672	0.37182617	-0.76782227	0.098632813	-0.140625	0.43774414	0.39	0.007	17/6/2018	17	6	2018	1:12:24	4344	0.555	1	12	24	69170	0.051025391	3.4482422	0	0	0	153.89551	0	0	0	0	0	0	0	0	0	0	0	0	0	0	0	0	0.007	39698.24	0	0	0.007
14	15	15	Category I	-0.035888672	0.10791016	-0.035888672	-0.14672852	-0.21337891	0.37939453	0.39	0.007	17/6/2018	17	6	2018	1:12:24	4344	0.666	1	12	24	69170	0.051025391	3.4482422	0	0	0	158.39722	0	0	0	0	0	0	0	0	0	0	0	0	0	0	0	0	0.007	39698.24	0	0	0.007
15	16	16	Category I	-0.37182617	-0.023925781	0.059814453	-0.16064453	-0.2277832	0.36645508	0.39	0.007	17/6/2018	17	6	2018	1:12:24	4344	0.777	1	12	24	69170	0.051025391	3.4482422	0	0	0	146.37231	0	0	0	0	0	0	0	0	0	0	0	0	0	0	0	0	0.007	39698.24	0	0	0.007
16	17	17	Category I	-0.32397461	0.27587891	-1.2119141	-0.10791016	-0.25268555	0.36425781	0.39	0.007	17/6/2018	17	6	2018	1:12:24	4344	0.888	1	12	24	69170	0.051025391	3.4482422	0	0	0	151.19043	0	0	0	0	0	0	0	0	0	0	0	0	0	0	0	0	0.007	39698.24	0	0	0.007
17	18	18	Category I	1.0319824	0.13183594	-1.8959961	-0.035644531	-0.25024414	0.38745117	0.39	0.007	17/6/2018	17	6	2018	1:12:25	4345	0	1	12	25	69170	0.051025391	3.4482422	0	0	0	157.49194	0	0	0	0	0	0	0	0	0	0	0	0	0	0	0	0	0.007	39698.24	0	0	0.007
18	19	19	Category I	0.43188477	-0.13183594	-0.29980469	0.079345703	-0.27661133	0.36865234	0.4	0.007	17/6/2018	17	6	2018	1:12:25	4345	0.09	1	12	25	69170	0.051025391	3.4482422	0	0	0	153.66821	0	0	0	0	0	0	0	0	0	0	0	0	0	0	0	0	0.007	39698.24	0	0	0.007
19	20	20	Category I	-0.17993164	-0.095947266	-0.083984375	-0.048339844	-0.28198242	0.36035156	0.4	0.007	17/6/2018	17	6	2018	1:12:25	4345	0.181	1	12	25	69171	0.051025391	3.4482422	0	0	0	137.92188	0	0	0	0	0	0	0	0	0	0	0	0	0	0	0	0	0.007	39698.24	0	0	0.007
20	21	21	Category I	-0.25195313	-0.26391602	0.023925781	-0.059570313	-0.35229492	0.31762695	0.4	0.007	17/6/2018	17	6	2018	1:12:25	4345	0.272	1	12	25	69171	0.051025391	3.4482422	0	0	0	154.38379	0	0	0	0	0	0	0	0	0	0	0	0	0	0	0	0	0.007	39698.24	0	0	0.007
21	22	22	Category I	1.1037598	1.2597656	-3.8879395	-0.03515625	-0.27612305	0.37182617	0.4	0.007	17/6/2018	17	6	2018	1:12:25	4345	0.363	1	12	25	69171	0.051025391	3.4482422	0	0	0	37.38501	0	0	0	0	0	0	0	0	0	0	0	0	0	0	0	0	0.007	39698.24	0	0	0.007
22	23	23	Category I	0	1.2119141	-0.97192383	0.099609375	-0.17871094	0.41918945	0.4	0.007	17/6/2018	17	6	2018	1:12:25	4345	0.454	1	12	25	69171	0.051025391	3.4482422	0	0	0	32.642822	0	0	0	0	0	0	0	0	0	0	0	0	0	0	0	0	0.007	39698.24	0	0	0.007
23	24	24	Category I	-0.31176758	0.023925781	0.047851563	-0.16894531	-0.22021484	0.3684082	0.4	0.007	17/6/2018	17	6	2018	1:12:25	4345	0.545	1	12	25	69171	0.051025391	3.4482422	0	0	0	23.015381	0	0	0	0	0	0	0	0	0	0	0	0	0	0	0	0	0.007	39698.24	0	0	0.007
24	25	25	Category I	-0.70776367	-0.095947266	0.19189453	-0.16674805	-0.25488281	0.34472656	0.4	0.007	17/6/2018	17	6	2018	1:12:25	4345	0.636	1	12	25	69171	0.051025391	3.4482422	0	0	0	22.994629	0	0	0	0	0	0	0	0	0	0	0	0	0	0	0	0	0.007	39698.24	0	0	0.007
25	26	26	Category I	-0.19189453	0.69580078	-2.6518555	-0.086181641	-0.26171875	0.375	0.4	0.007	17/6/2018	17	6	2018	1:12:25	4345	0.727	1	12	25	69171	0.051025391	3.4482422	0	0	0	11.840576	0	0	0	0	0	0	0	0	0	0	0	0	0	0	0	0	0.007	39698.24	0	0	0.007
26	27	27	Category I	0.98388672	1.9677734	-2.0878906	0.005371094	-0.3269043	0.34814453	0.4	0.007	17/6/2018	17	6	2018	1:12:25	4345	0.818	1	12	25	69171	0.051025391	3.4482422	0	0	0	45.007813	0	0	0	0	0	0	0	0	0	0	0	0	0	0	0	0	0.007	39698.24	0	0	0.007
27	28	28	Category I	-0.40795898	0.071777344	-0.43188477	-0.053222656	-0.24267578	0.39013672	0.4	0.007	17/6/2018	17	6	2018	1:12:25	4345	0.909	1	12	25	69171	0.051025391	3.4482422	0	0	0	31.019043	0	0	0	0	0	0	0	0	0	0	0	0	0	0	0	0	0.007	39698.24	0	0	0.007
28	29	29	Category I	-0.39599609	0.15576172	0.3359375	-0.17724609	-0.27905273	0.32714844	0.41	0.007	17/6/2018	17	6	2018	1:12:26	4346	0	1	12	26	69171	0.051025391	3.4482422	0	0	0	32.178467	0	0	0	0	0	0	0	0	0	0	0	0	0	0	0	0	0.007	39698.24	0	0	0.007
29	30	30	Category I	0.19189453	0.59985352	-1.8959961	-0.099365234	-0.33007813	0.32519531	0.41	0.007	17/6/2018	17	6	2018	1:12:26	4346	0.1	1	12	26	69172	0.051025391	3.4482422	0	0	0	29.787109	0	0	0	0	0	0	0	0	0	0	0	0	0	0	0	0	0.007	39698.24	0	0	0.007
30	31	31	Category I	0.86376953	-0.047851563	-2.8198242	-0.023681641	-0.32275391	0.34326172	0.41	0.007	17/6/2018	17	6	2018	1:12:26	4346	0.2	1	12	26	69172	0.051025391	3.4482422	0	0	0	40.895752	0	0	0	0	0	0	0	0	0	0	0	0	0	0	0	0	0.007	39698.24	0	0	0.007
31	32	32	Category I	-0.13183594	0.49194336	-0.2277832	-0.093505859	-0.43505859	0.20947266	0.41	0.007	17/6/2018	17	6	2018	1:12:26	4346	0.3	1	12	26	69172	0.051025391	3.4482422	0	0	0	22.948975	0	0	0	0	0	0	0	0	0	0	0	0	0	0	0	0	0.007	39698.24	0	0	0.007
32	33	33	Category I	-0.56396484	-0.44384766	-0.16796875	-0.14379883	-0.35986328	0.25976563	0.41	0.007	17/6/2018	17	6	2018	1:12:26	4346	0.4	1	12	26	69172	0.051025391	3.4482422	0	0	0	2.8061523	0	0	0	0	0	0	0	0	0	0	0	0	0	0	0	0	0.007	39698.24	0	0	0.007
33	34	34	Category I	-0.23999023	0.73193359	-3.3598633	-0.054931641	-0.37719727	0.28295898	0.41	0.007	17/6/2018	17	6	2018	1:12:26	4346	0.5	1	12	26	69172	0.051025391	3.4482422	0	0	0	20.796875	0	0	0	0	0	0	0	0	0	0	0	0	0	0	0	0	0.007	39698.24	0	0	0.007
34	35	35	Category I	0.80395508	0.27587891	-2.7839355	-0.009521484	-0.29174805	0.35522461	0.41	0.007	17/6/2018	17	6	2018	1:12:26	4346	0.6	1	12	26	69172	0.051025391	3.4482422	0	0	0	13.50708	0	0	0	0	0	0	0	0	0	0	0	0	0	0	0	0	0.007	39698.24	0	0	0.007
35	36	36	Category I	-0.011962891	0.41992188	-0.26391602	-0.083007813	-0.37670898	0.27856445	0.41	0.007	17/6/2018	17	6	2018	1:12:26	4346	0.7	1	12	26	69172	0.051025391	3.4482422	0	0	0	20.380371	0	0	0	0	0	0	0	0	0	0	0	0	0	0	0	0	0.007	39698.24	0	0	0.007
36	37	37	Category I	-0.2277832	-0.32397461	0.35986328	-0.16357422	-0.32836914	0.29418945	0.41	0.007	17/6/2018	17	6	2018	1:12:26	4346	0.8	1	12	26	69172	0.051025391	3.4482422	0	0	0	46.479736	0	0	0	0	0	0	0	0	0	0	0	0	0	0	0	0	0.007	39698.24	0	0	0.007
37	38	38	Category I	-0.38378906	0.34790039	-0.45581055	-0.15161133	-0.32495117	0.30981445	0.41	0.007	17/6/2018	17	6	2018	1:12:26	4346	0.9	1	12	26	69172	0.051025391	3.4482422	0	0	0	32.953369	0	0	0	0	0	0	0	0	0	0	0	0	0	0	0	0	0.007	39698.24	0	0	0.007
38	39	39	Category I	1.1279297	0.20385742	-2.1838379	-0.075439453	-0.28125	0.36889648	0.42	0.007	17/6/2018	17	6	2018	1:12:27	4347	0	1	12	27	69172	0.051025391	3.4482422	0	0	0	26.668457	0	0	0	0	0	0	0	0	0	0	0	0	0	0	0	0	0.007	39698.24	0	0	0.007
39	40	40	Category I	0.38378906	0.43188477	-0.2277832	0.026123047	-0.33374023	0.3425293	0.42	0.007	17/6/2018	17	6	2018	1:12:27	4347	0.1	1	12	27	69173	0.051025391	3.4482422	0	0	0	9.9807129	0	0	0	0	0	0	0	0	0	0	0	0	0	0	0	0	0.007	39698.24	0	0	0.007
40	41	41	Category I	-0.34790039	-0.41992188	0.035888672	-0.12548828	-0.26367188	0.36279297	0.42	0.007	17/6/2018	17	6	2018	1:12:27	4347	0.2	1	12	27	69173	0.051025391	3.4482422	0.049804688	0.15942383	-1.2744141	14.407227	1.4868164	0	0	0	0	0	0	0	0	0	1.2851563	0.28515625	2.2873535	-0.39770508	-0.5793457	1.3103027	0.007	39698.24	0	0	0.007
41	42	42	Category I	-0.56396484	-0.059814453	0	-0.1262207	-0.3449707	0.29077148	0.42	0.007	17/6/2018	17	6	2018	1:12:27	4347	0.3	1	12	27	69173	0.051025391	3.4482422	0.057128906	0.14428711	-1.2590332	11.148926	1.4187012	0	0	0	0	0	0	0	0	0	1.2685547	0.26855469	2.0844727	-0.62109375	-0.20410156	1.2590332	0.007	39698.24	0	0	0.007
42	43	43	Category I	-0.29980469	1.0078125	-4.0439453	-0.1315918	-0.27929688	0.34643555	0.42	0.007	17/6/2018	17	6	2018	1:12:27	4347	0.4	1	12	27	69173	0.051025391	3.4482422	0.06640625	0.10888672	-1.2668457	8.2436523	2.9416504	0	0	0	0	0	0	0	0	0	1.2731934	0.27319336	4.0419922	-0.36621094	0.89868164	-2.7768555	0.007	39698.24	0	0	0.007
43	44	44	Category I	1.2719727	-0.059814453	-2.5078125	-0.029541016	-0.24414063	0.39575195	0.42	0.007	17/6/2018	17	6	2018	1:12:27	4347	0.5	1	12	27	69173	0.051025391	3.4482422	0.070800781	0.12304688	-1.253418	6.8710938	1.7460938	0	0	0	0	0	0	0	0	0	1.2614746	0.26147461	2.6384277	1.2009277	-0.18286133	-1.2541504	0.007	39698.24	0	0	0.007
44	45	45	Category I	-0.40795898	0.56396484	-0.27587891	-0.044677734	-0.37255859	0.3137207	0.42	0.007	17/6/2018	17	6	2018	1:12:27	4347	0.6	1	12	27	69173	0.051025391	3.4482422	0.081787109	0.10473633	-1.2375488	1.4199219	1.1728516	0	0	0	0	0	0	0	0	0	1.2446289	0.24462891	1.9106445	-0.48974609	0.45898438	0.96166992	0.007	39698.24	0	0	0.007
45	46	46	Category I	-0.34790039	-0.671875	0.10791016	-0.15844727	-0.30712891	0.31396484	0.42	0.007	17/6/2018	17	6	2018	1:12:27	4347	0.7	1	12	27	69173	0.051025391	3.4482422	0.061767578	0.10791016	-1.2150879	11.439209	1.5893555	0	0	0	0	0	0	0	0	0	1.2214355	0.22143555	2.5124512	-0.40966797	-0.77978516	1.322998	0.007	39698.24	0	0	0.007
46	47	47	Category I	0.13183594	0.95996094	-2.435791	-0.12255859	-0.38037109	0.26416016	0.42	0.007	17/6/2018	17	6	2018	1:12:27	4347	0.8	1	12	27	69173	0.051025391	3.4482422	0.087646484	0.097167969	-1.2329102	13.739502	1.480957	0	0	0	0	0	0	0	0	0	1.2397461	0.23974609	2.1096191	0.043945313	0.86254883	-1.2026367	0.007	39698.24	0	0	0.007
47	48	48	Category I	0.88793945	-0.035888672	-2.5917969	0.006347656	-0.33325195	0.34692383	0.42	0.007	17/6/2018	17	6	2018	1:12:27	4347	0.9	1	12	27	69173	0.051025391	3.4482422	0.080566406	0.10375977	-1.2329102	4.6071777	1.5864258	0	0	0	0	0	0	0	0	0	1.2399902	0.23999023	2.3056641	0.80712891	-0.13964844	-1.3586426	0.007	39698.24	0	0	0.007
48	49	49	Category I	0.21582031	0.53979492	-0.17993164	0.059326172	-0.375	0.30297852	0.43	0.007	17/6/2018	17	6	2018	1:12:28	4348	0	1	12	28	69174	0.051513672	3.3644531	0.07421875	0.092773438	-1.1958008	1.2163086	1.1188965	0	0	0	0	0	0	0	0	0	1.2019043	0.2019043	1.604248	0.14135742	0.44677734	1.0158691	0.007	39698.24	0	0	0.007
49	50	50	Category I	-0.51586914	-0.35986328	-0.32397461	-0.047607422	-0.37817383	0.30322266	0.43	0.007	17/6/2018	17	6	2018	1:12:28	4348	0.111	1	12	28	69174	0.051513672	3.3644531	0.075439453	0.083740234	-1.1821289	16.036133	1.1328125	0	0	0	0	0	0	0	0	0	1.1875	0.1875	1.8933105	-0.59130859	-0.44360352	0.8581543	0.007	39698.24	0	0	0.007
50	51	51	Category I	0.35986328	1.1757813	-2.3879395	0.007080078	-0.36352539	0.31518555	0.43	0.007	17/6/2018	17	6	2018	1:12:28	4348	0.222	1	12	28	69174	0.051513672	3.3644531	0.09375	0.095947266	-1.2148438	20.112549	1.6162109	0	0	0	0	0	0	0	0	0	1.222168	0.22216797	2.5185547	0.26586914	1.0795898	-1.1728516	0.007	39698.24	0	0	0.007
51	52	52	Category I	0.89990234	-0.21582031	-1.3918457	0.041992188	-0.31884766	0.35668945	0.43	0.007	17/6/2018	17	6	2018	1:12:28	4348	0.333	1	12	28	69174	0.051513672	3.3644531	0.097900391	0.10083008	-1.2211914	7.5378418	0.87890625	0	0	0	0	0	0	0	0	0	1.229248	0.22924805	1.2890625	0.80175781	-0.31665039	-0.17041016	0.007	39698.24	0	0	0.007
52	53	53	Category I	-0.35986328	0.011962891	-0.29980469	-0.023681641	-0.39038086	0.27856445	0.43	0.007	17/6/2018	17	6	2018	1:12:28	4348	0.444	1	12	28	69174	0.051513672	3.3644531	0.099365234	0.094238281	-1.2128906	1.2565918	1.0253906	0	0	0	0	0	0	0	0	0	1.2207031	0.22070313	1.454834	-0.45922852	-0.082275391	0.91308594	0.007	39698.24	0	0	0.007
53	54	54	Category I	-0.51586914	-0.50390625	0.11987305	-0.047119141	-0.37280273	0.28613281	0.43	0.007	17/6/2018	17	6	2018	1:12:28	4348	0.555	1	12	28	69174	0.051513672	3.3644531	0.080810547	0.083007813	-1.1650391	17.354492	1.5334473	0	0	0	0	0	0	0	0	0	1.1706543	0.1706543	2.4685059	-0.59667969	-0.58691406	1.2849121	0.007	39698.24	0	0	0.007
54	55	55	Category I	-0.095947266	0.26391602	-2.4958496	-0.039794922	-0.37402344	0.30566406	0.43	0.007	17/6/2018	17	6	2018	1:12:28	4348	0.666	1	12	28	69174	0.051513672	3.3644531	0.082275391	0.087402344	-1.1791992	22.909912	1.3400879	0	0	0	0	0	0	0	0	0	1.1853027	0.18530273	1.6711426	-0.17822266	0.17626953	-1.3164063	0.007	39698.24	0	0	0.007
55	56	56	Category I	1.5959473	-0.65991211	-2.5439453	0.039306641	-0.28027344	0.37768555	0.43	0.007	17/6/2018	17	6	2018	1:12:28	4348	0.777	1	12	28	69174	0.051513672	3.3644531	0.085449219	0.08203125	-1.203125	8.0539551	2.1516113	0	0	0	0	0	0	0	0	0	1.2089844	0.20898438	3.5932617	1.5102539	-0.74194336	-1.3405762	0.007	39698.24	0	0	0.007
56	57	57	Category I	-0.65991211	0.29980469	-0.52783203	0.036865234	-0.33569336	0.33227539	0.43	0.007	17/6/2018	17	6	2018	1:12:28	4348	0.888	1	12	28	69174	0.051513672	3.3644531	0.091552734	0.089355469	-1.2062988	1.276123	1.0339355	0	0	0	0	0	0	0	0	0	1.2131348	0.21313477	1.6401367	-0.75146484	0.21020508	0.6784668	0.007	39698.24	0	0	0.007
57	58	58	Category I	-0.85180664	-0.26391602	-0.21582031	-0.081298828	-0.30419922	0.34912109	0.43	0.007	17/6/2018	17	6	2018	1:12:29	4349	0	1	12	29	69174	0.051513672	3.3644531	0.089111328	0.082275391	-1.190918	12.313721	1.3984375	0	0	0	0	0	0	0	0	0	1.1970215	0.19702148	2.262207	-0.94091797	-0.34619141	0.97509766	0.007	39698.24	0	0	0.007
58	59	59	Category I	0.97192383	-0.19189453	-4.0439453	-0.045166016	-0.33056641	0.33862305	0.44	0.007	17/6/2018	17	6	2018	1:12:29	4349	0.1	1	12	29	69174	0.051513672	3.3644531	0.074951172	0.087890625	-1.1806641	18.33252	3.0134277	0	0	0	0	0	0	0	0	0	1.1862793	0.1862793	4.0400391	0.89672852	-0.27978516	-2.8630371	0.007	39698.24	0	0	0.007
59	60	60	Category I	0.671875	-0.671875	-0.63598633	0.13183594	-0.39306641	0.27539063	0.44	0.007	17/6/2018	17	6	2018	1:12:29	4349	0.2	1	12	29	69175	0.051513672	3.3644531	0.087646484	0.093994141	-1.222168	4.9228516	1.1274414	0	0	0	0	0	0	0	0	0	1.2290039	0.22900391	1.9362793	0.58398438	-0.76586914	0.58618164	0.007	39698.24	0	0	0.007
60	61	61	Category I	-0.44384766	-0.81591797	-0.51586914	0.087890625	-0.29907227	0.35546875	0.44	0.007	17/6/2018	17	6	2018	1:12:29	4349	0.3	1	12	29	69175	0.051513672	3.3644531	0.091308594	0.1003418	-1.2280273	0.3046875	1.2780762	0	0	0	0	0	0	0	0	0	1.2355957	0.2355957	2.1638184	-0.53515625	-0.91625977	0.7121582	0.007	39698.24	0	0	0.007
61	62	62	Category I	-0.15576172	0.29980469	-1.6799316	0.08984375	-0.4140625	0.25390625	0.44	0.007	17/6/2018	17	6	2018	1:12:29	4349	0.4	1	12	29	69175	0.051513672	3.3644531	0.091796875	0.099853516	-1.2319336	7.5302734	0.54931641	0	0	0	0	0	0	0	0	0	1.2392578	0.23925781	0.89526367	-0.24755859	0.19970703	-0.44775391	0.007	39698.24	0	0	0.007
62	63	63	Category I	0.61181641	-0.011962891	-1.9799805	0.079589844	-0.29956055	0.36328125	0.44	0.007	17/6/2018	17	6	2018	1:12:29	4349	0.5	1	12	29	69175	0.051513672	3.3644531	0.069580078	0.083251953	-1.185791	6.8408203	0.96606445	0	0	0	0	0	0	0	0	0	1.190918	0.19091797	1.4313965	0.54199219	-0.095214844	-0.79394531	0.007	39698.24	0	0	0.007
63	64	64	Category I	-3.8759766	-1.7878418	-0.97192383	-0.038085938	-0.26171875	0.38037109	0.44	0.007	17/6/2018	17	6	2018	1:12:29	4349	0.6	1	12	29	69175	0.051513672	3.3644531	0.072998047	0.078125	-1.1977539	3.1914063	4.3735352	0	0	0	0	0	0	0	0	0	1.2023926	0.20239258	6.0410156	-3.9489746	-1.8659668	0.22583008	0.007	39698.24	0	0	0.007
64	65	65	Category I	1.2478027	-0.16796875	-2.0039063	-0.21435547	-0.071777344	0.39404297	0.44	0.007	17/6/2018	17	6	2018	1:12:29	4349	0.7	1	12	29	69175	0.051513672	3.3644531	0.088134766	0.069824219	-1.2258301	1.1203613	1.4162598	0	0	0	0	0	0	0	0	0	1.230957	0.23095703	2.175293	1.1594238	-0.23779297	-0.77783203	0.007	39698.24	0	0	0.007
65	66	66	Category I	1.0439453	-0.83984375	-0.76782227	0.29223633	-0.23876953	0.32397461	0.44	0.007	17/6/2018	17	6	2018	1:12:29	4349	0.8	1	12	29	69175	0.051513672	3.3644531	0.095703125	0.078125	-1.2355957	3.6640625	1.4001465	0	0	0	0	0	0	0	0	0	1.2416992	0.24169922	2.3339844	0.94799805	-0.91796875	0.46777344	0.007	39698.24	0	0	0.007
66	67	67	Category I	-0.75585938	0.10791016	-0.61181641	0.11669922	-0.16333008	0.42504883	0.44	0.007	17/6/2018	17	6	2018	1:12:29	4349	0.9	1	12	29	69175	0.051513672	3.3644531	0.095947266	0.064453125	-1.1992188	8.9077148	1.0356445	0	0	0	0	0	0	0	0	0	1.204834	0.20483398	1.482666	-0.85180664	0.043212891	0.58740234	0.007	39698.24	0	0	0.007
67	68	68	Category I	-0.43188477	-0.27587891	-0.46777344	0.069580078	-0.23217773	0.40332031	0.44	0.007	17/6/2018	17	6	2018	1:12:30	4350	0	1	12	30	69175	0.051513672	3.3644531	0.07421875	0.040039063	-1.1796875	13.751465	0.92895508	0	0	0	0	0	0	0	0	0	1.1826172	0.18261719	1.5341797	-0.50610352	-0.31591797	0.71191406	0.007	39698.24	0	0	0.007
68	69	69	Category I	2.1838379	-0.41992188	-5.3398438	0.12817383	-0.12792969	0.42260742	0.45	0.007	17/6/2018	17	6	2018	1:12:30	4350	0.1	1	12	30	69175	0.051513672	3.3644531	0.095703125	0.035644531	-1.2241211	21.212158	4.637207	0	0	0	0	0	0	0	0	0	1.2285156	0.22851563	6.6591797	2.0878906	-0.45556641	-4.1154785	0.007	39698.24	0	0	0.007
69	70	70	Category I	1.0197754	-0.70776367	-1.0319824	0.2421875	-0.26733398	0.34179688	0.45	0.007	17/6/2018	17	6	2018	1:12:30	4350	0.2	1	12	30	69176	0.051513672	3.3644531	0.10473633	0.027587891	-1.2416992	13.663818	1.1923828	0	0	0	0	0	0	0	0	0	1.2463379	0.24633789	1.8601074	0.91479492	-0.73535156	0.2097168	0.007	39698.24	0	0	0.007
70	71	71	Category I	-0.16796875	-0.26391602	-0.011962891	-0.071777344	-0.038085938	0.44750977	0.45	0.007	17/6/2018	17	6	2018	1:12:30	4350	0.3	1	12	30	69176	0.051513672	3.3644531	0.099121094	0.019287109	-1.2182617	15.502441	1.2678223	0	0	0	0	0	0	0	0	0	1.2226563	0.22265625	1.7570801	-0.26708984	-0.28320313	1.2062988	0.007	39698.24	0	0	0.007
71	72	72	Category I	-0.49194336	0.16796875	-2.6999512	0.007324219	-0.27246094	0.38330078	0.45	0.007	17/6/2018	17	6	2018	1:12:30	4350	0.4	1	12	30	69176	0.051513672	3.3644531	0.078857422	0.019287109	-1.1806641	31.896484	1.6296387	0	0	0	0	0	0	0	0	0	1.1833496	0.18334961	2.2387695	-0.57080078	0.1484375	-1.519043	0.007	39698.24	0	0	0.007
72	73	73	Category I	1.1037598	-0.39599609	-1.4519043	0.1015625	-0.061279297	0.44848633	0.45	0.007	17/6/2018	17	6	2018	1:12:30	4350	0.5	1	12	30	69176	0.051513672	3.3644531	0.086181641	0.021972656	-1.2175293	23.010254	1.1245117	0	0	0	0	0	0	0	0	0	1.2207031	0.22070313	1.6696777	1.017334	-0.41796875	-0.23413086	0.007	39698.24	0	0	0.007
73	74	74	Category I	0.047851563	0.35986328	-0.2277832	-0.032226563	-0.11230469	0.43603516	0.45	0.007	17/6/2018	17	6	2018	1:12:30	4350	0.6	1	12	30	69176	0.051513672	3.3644531	0.098876953	0.024414063	-1.2553711	1.765625	1.0822754	0	0	0	0	0	0	0	0	0	1.2595215	0.25952148	1.4140625	-0.051025391	0.33520508	1.0275879	0.007	39698.24	0	0	0.007
74	75	75	Category I	-0.64794922	-0.27587891	-0.25195313	-0.078125	-0.031005859	0.44824219	0.45	0.007	17/6/2018	17	6	2018	1:12:30	4350	0.7	1	12	30	69176	0.051513672	3.3644531	0.099121094	0.016113281	-1.2165527	13.769287	1.2546387	0	0	0	0	0	0	0	0	0	1.2207031	0.22070313	2.0039063	-0.74707031	-0.29199219	0.96459961	0.007	39698.24	0	0	0.007
75	76	76	Category I	0.15576172	0.19189453	-2.1599121	-0.057373047	-0.043457031	0.45458984	0.45	0.007	17/6/2018	17	6	2018	1:12:30	4350	0.8	1	12	30	69176	0.051513672	3.3644531	0.092529297	0.011230469	-1.175293	5.470459	1.0029297	0	0	0	0	0	0	0	0	0	1.1789551	0.17895508	1.2282715	0.062988281	0.18041992	-0.984375	0.007	39698.24	0	0	0.007
76	77	77	Category I	0.55175781	-0.82788086	-2.3039551	0.073730469	-0.14379883	0.42504883	0.45	0.007	17/6/2018	17	6	2018	1:12:30	4350	0.9	1	12	30	69176	0.051513672	3.3644531	0.087890625	0.008056641	-1.175293	31.934082	1.4790039	0	0	0	0	0	0	0	0	0	1.1784668	0.1784668	2.4284668	0.46362305	-0.8359375	-1.128418	0.007	39698.24	0	0	0.007
77	78	78	Category I	-0.17993164	0.46777344	-0.47998047	-0.25854492	-0.11572266	0.36865234	0.45	0.007	17/6/2018	17	6	2018	1:12:31	4351	0	1	12	31	69176	0.051513672	3.3644531	0.088134766	0.012695313	-1.1806641	63.852295	0.87744141	0	0	0	0	0	0	0	0	0	1.184082	0.18408203	1.4240723	-0.26806641	0.45483398	0.70068359	0.007	39698.24	0	0	0.007
78	79	79	Category I	-0.31176758	-0.47998047	-0.50390625	-0.21630859	-0.14160156	0.36865234	0.46	0.007	17/6/2018	17	6	2018	1:12:31	4351	0.1	1	12	31	69176	0.051513672	3.3644531	0.109375	0.009765625	-1.2363281	76.615723	0.9765625	0	0	0	0	0	0	0	0	0	1.2412109	0.24121094	1.6435547	-0.42114258	-0.48974609	0.73242188	0.007	39698.24	0	0	0.007
79	80	80	Category I	-0.35986328	0.11987305	-0.39599609	-0.26049805	-0.10131836	0.36181641	0.46	0.007	17/6/2018	17	6	2018	1:12:31	4351	0.2	1	12	31	69177	0.051513672	3.3644531	0.10693359	-0.003417969	-1.2243652	56.85083	0.95898438	0	0	0	0	0	0	0	0	0	1.2290039	0.22900391	1.4187012	-0.46679688	0.12329102	0.82836914	0.007	39698.24	0	0	0.007
80	81	81	Category I	-0.083984375	0.20385742	-0.88793945	-0.085693359	0.017822266	0.45605469	0.46	0.007	17/6/2018	17	6	2018	1:12:31	4351	0.3	1	12	31	69177	0.051513672	3.3644531	0.096923828	-0.005615234	-1.2209473	91.449463	0.43310547	0	0	0	0	0	0	0	0	0	1.2248535	0.22485352	0.72363281	-0.1809082	0.20947266	0.33300781	0.007	39698.24	0	0	0.007
81	82	82	Category I	1.5358887	0.047851563	-2.8918457	-0.010498047	0.072998047	0.45288086	0.46	0.007	17/6/2018	17	6	2018	1:12:31	4351	0.4	1	12	31	69177	0.051513672	3.3644531	0.093261719	-0.003417969	-1.2211914	135.39966	2.2075195	0	0	0	0	0	0	0	0	0	1.2248535	0.22485352	3.1643066	1.4423828	0.051269531	-1.6704102	0.007	39698.24	0	0	0.007
82	83	83	Category I	-0.083984375	0.671875	-0.39599609	-0.073486328	0.030761719	0.44628906	0.46	0.007	17/6/2018	17	6	2018	1:12:31	4351	0.5	1	12	31	69177	0.051513672	3.3644531	0.1171875	0.000488281	-1.2807617	139.29517	1.1286621	0	0	0	0	0	0	0	0	0	1.2861328	0.28613281	1.7573242	-0.20117188	0.67114258	0.88476563	0.007	39698.24	0	0	0.007
83	84	84	Category I	-0.49194336	-0.34790039	-0.035888672	-0.21459961	0.062255859	0.41015625	0.46	0.007	17/6/2018	17	6	2018	1:12:31	4351	0.6	1	12	31	69177	0.051513672	3.3644531	0.12524414	-0.017333984	-1.2509766	144.38965	1.4025879	0	0	0	0	0	0	0	0	0	1.2575684	0.25756836	2.1630859	-0.6171875	-0.33032227	1.2150879	0.007	39698.24	0	0	0.007
84	85	85	Category I	-0.17993164	0.29980469	-0.86376953	-0.13378906	-0.020019531	0.44189453	0.46	0.007	17/6/2018	17	6	2018	1:12:31	4351	0.7	1	12	31	69177	0.051513672	3.3644531	0.10375977	-0.015380859	-1.2214355	146.91992	0.5546875	0	0	0	0	0	0	0	0	0	1.2258301	0.22583008	0.95678711	-0.28369141	0.31518555	0.35766602	0.007	39698.24	0	0	0.007
85	86	86	Category I	0.75585938	0.14379883	-2.8198242	-0.001220703	0.10620117	0.44848633	0.46	0.007	17/6/2018	17	6	2018	1:12:31	4351	0.8	1	12	31	69177	0.051513672	3.3644531	0.1015625	-0.020996094	-1.2194824	128.89307	1.7365723	0	0	0	0	0	0	0	0	0	1.223877	0.22387695	2.4191895	0.65405273	0.16479492	-1.6000977	0.007	39698.24	0	0	0.007
86	87	87	Category I	-0.29980469	0.40795898	-0.31176758	-0.071044922	0.006347656	0.46118164	0.46	0.007	17/6/2018	17	6	2018	1:12:31	4351	0.9	1	12	31	69177	0.051513672	3.4482422	0.10693359	-0.010009766	-1.2695313	102.97656	1.1213379	0	0	0	0	0	0	0	0	0	1.2741699	0.27416992	1.7824707	-0.40673828	0.41796875	0.95776367	0.007	39698.24	0	0	0.007
87	88	88	Category I	-0.40795898	-0.35986328	0.13183594	-0.28271484	0.044189453	0.38500977	0.47	0.007	17/6/2018	17	6	2018	1:12:32	4352	0	1	12	32	69177	0.051513672	3.4482422	0.11499023	-0.008056641	-1.2614746	92.919678	1.5292969	0	0	0	0	0	0	0	0	0	1.2666016	0.26660156	2.2680664	-0.52294922	-0.3515625	1.3933105	0.007	39698.24	0	0	0.007
88	89	89	Category I	1.1518555	1.1638184	-1.2119141	-0.19238281	-0.001708984	0.42358398	0.47	0.007	17/6/2018	17	6	2018	1:12:32	4352	0.1	1	12	32	69178	0.051513672	3.4482422	0.098876953	-0.010498047	-1.2338867	105.10254	1.5773926	0	0	0	0	0	0	0	0	0	1.2380371	0.23803711	2.2495117	1.0527344	1.1743164	0.021972656	0.007	39698.24	0	0	0.007
89	90	90	Category I	1.0917969	0.99584961	-3.0959473	-0.087646484	0.063720703	0.46459961	0.47	0.007	17/6/2018	17	6	2018	1:12:32	4352	0.2	1	12	32	69178	0.051513672	3.4482422	0.093994141	-0.015136719	-1.2263184	107.19531	2.3476563	0	0	0	0	0	0	0	0	0	1.2299805	0.22998047	3.8781738	0.99755859	1.0109863	-1.8693848	0.007	39698.24	0	0	0.007
90	91	91	Category I	-0.11987305	0.2878418	-0.38378906	-0.10791016	0.043701172	0.44775391	0.47	0.007	17/6/2018	17	6	2018	1:12:32	4352	0.3	1	12	32	69178	0.051513672	3.4482422	0.091308594	-0.013183594	-1.2282715	58.765137	0.92114258	0	0	0	0	0	0	0	0	0	1.2316895	0.23168945	1.3571777	-0.21118164	0.30102539	0.84448242	0.007	39698.24	0	0	0.007
91	92	92	Category I	-0.047851563	-0.37182617	-0.071777344	-0.26831055	0.10473633	0.3840332	0.47	0.007	17/6/2018	17	6	2018	1:12:32	4352	0.4	1	12	32	69178	0.051513672	3.4482422	0.092285156	-0.014648438	-1.2390137	19.290771	1.2287598	0	0	0	0	0	0	0	0	0	1.2426758	0.24267578	1.6645508	-0.14013672	-0.35693359	1.1672363	0.007	39698.24	0	0	0.007
92	93	93	Category I	-0.75585938	0	-0.17993164	-0.26855469	0.040527344	0.39331055	0.47	0.007	17/6/2018	17	6	2018	1:12:32	4352	0.5	1	12	32	69178	0.051513672	3.4482422	0.076904297	-0.020507813	-1.2441406	1.6726074	1.3513184	0	0	0	0	0	0	0	0	0	1.246582	0.24658203	1.9177246	-0.83276367	0.020507813	1.064209	0.007	39698.24	0	0	0.007
93	94	94	Category I	0.15576172	0.7199707	-1.907959	-0.17138672	0.072021484	0.43457031	0.47	0.007	17/6/2018	17	6	2018	1:12:32	4352	0.6	1	12	32	69178	0.051513672	3.4482422	0.073486328	-0.005615234	-1.2438965	33.105957	0.98681641	0	0	0	0	0	0	0	0	0	1.2460938	0.24609375	1.4716797	0.08203125	0.72558594	-0.66381836	0.007	39698.24	0	0	0.007
94	95	95	Category I	0.21582031	-0.31176758	-1.9438477	-0.062255859	0.1003418	0.45385742	0.47	0.007	17/6/2018	17	6	2018	1:12:32	4352	0.7	1	12	32	69178	0.051513672	3.4482422	0.079345703	0.007324219	-1.2731934	51.814697	0.75488281	0	0	0	0	0	0	0	0	0	1.2758789	0.27587891	1.1259766	0.13623047	-0.3190918	-0.67041016	0.007	39698.24	0	0	0.007
95	96	96	Category I	0.11987305	0.56396484	-0.19189453	-0.22631836	0.002929688	0.40283203	0.47	0.007	17/6/2018	17	6	2018	1:12:32	4352	0.8	1	12	32	69178	0.051513672	3.4482422	0.10424805	-0.001708984	-1.2675781	24.38916	1.2155762	0	0	0	0	0	0	0	0	0	1.2719727	0.27197266	1.6569824	0.015380859	0.56567383	1.0756836	0.007	39698.24	0	0	0.007
96	97	97	Category I	-0.51586914	-0.29980469	0.023925781	-0.24707031	0.040039063	0.39697266	0.47	0.007	17/6/2018	17	6	2018	1:12:32	4352	0.9	1	12	32	69178	0.051513672	3.4482422	0.084472656	0.013916016	-1.2363281	10.405762	1.4309082	0	0	0	0	0	0	0	0	0	1.2392578	0.23925781	2.1745605	-0.6003418	-0.3137207	1.2602539	0.007	39698.24	0	0	0.007
97	98	98	Category I	-0.10791016	0.58789063	-1.079834	-0.27172852	-0.022216797	0.38208008	0.48	0.007	17/6/2018	17	6	2018	1:12:33	4353	0	1	12	33	69178	0.051513672	3.4482422	0.091308594	0.004394531	-1.2297363	17.823242	0.63452148	0	0	0	0	0	0	0	0	0	1.2331543	0.2331543	0.93286133	-0.19921875	0.58325195	0.14990234	0.007	39698.24	0	0	0.007
98	99	99	Category I	1.4519043	0.34790039	-3.6237793	-0.15820313	0.063964844	0.43554688	0.48	0.007	17/6/2018	17	6	2018	1:12:33	4353	0.1	1	12	33	69179	0.051513672	3.4482422	0.10253906	0.016113281	-1.2587891	34.250244	2.7426758	0	0	0	0	0	0	0	0	0	1.2629395	0.26293945	4.0456543	1.3491211	0.33154297	-2.3647461	0.007	39698.24	0	0	0.007
99	100	100	Category I	0.10791016	0.41992188	-0.56396484	-0.096435547	-0.013183594	0.45117188	0.48	0.007	17/6/2018	17	6	2018	1:12:33	4353	0.2	1	12	33	69179	0.051513672	3.4482422	0.10375977	0.014160156	-1.2429199	34.078613	0.79101563	0	0	0	0	0	0	0	0	0	1.2473145	0.24731445	1.088623	0.00390625	0.40551758	0.67895508	0.007	39698.24	0	0	0.007
100	101	101	Category I	-0.20385742	-0.29980469	-0.27587891	-0.28100586	0.0546875	0.37304688	0.48	0.007	17/6/2018	17	6	2018	1:12:33	4353	0.3	1	12	33	69179	0.051513672	3.4482422	0.092529297	0.029052734	-1.2387695	21.061035	1.0598145	0	0	0	0	0	0	0	0	0	1.2426758	0.24267578	1.5881348	-0.29638672	-0.32885742	0.96289063	0.007	39698.24	0	0	0.007
101	102	102	Category I	-0.68383789	-0.071777344	-0.20385742	-0.33764648	-0.013916016	0.34130859	0.48	0.007	17/6/2018	17	6	2018	1:12:33	4353	0.4	1	12	33	69179	0.051513672	3.4482422	0.096679688	0.029296875	-1.2304688	28.768311	1.2937012	0	0	0	0	0	0	0	0	0	1.2346191	0.23461914	1.9084473	-0.78051758	-0.10107422	1.0266113	0.007	39698.24	0	0	0.007
102	103	103	Category I	0.2878418	0.79199219	-1.9199219	-0.28149414	0.039550781	0.3737793	0.48	0.007	17/6/2018	17	6	2018	1:12:33	4353	0.5	1	12	33	69179	0.051513672	3.4482422	0.097412109	0.033691406	-1.2497559	27.036621	1.029541	0	0	0	0	0	0	0	0	0	1.2539063	0.25390625	1.6184082	0.19018555	0.75805664	-0.66992188	0.007	39698.24	0	0	0.007
103	104	104	Category I	0.89990234	-0.6237793	-2.2077637	-0.17871094	0.061035156	0.42504883	0.48	0.007	17/6/2018	17	6	2018	1:12:33	4353	0.6	1	12	33	69179	0.051513672	3.4482422	0.096679688	0.030029297	-1.2358398	23.575195	1.420166	0	0	0	0	0	0	0	0	0	1.2399902	0.23999023	2.4287109	0.80297852	-0.65380859	-0.97167969	0.007	39698.24	0	0	0.007
104	105	105	Category I	-0.10791016	0.55175781	-0.58789063	-0.21508789	-0.14575195	0.37866211	0.48	0.007	17/6/2018	17	6	2018	1:12:33	4353	0.7	1	12	33	69179	0.051513672	3.4482422	0.13671875	0.055908203	-1.2299805	25.187012	0.84741211	0	0	0	0	0	0	0	0	0	1.2390137	0.23901367	1.3828125	-0.24462891	0.49560547	0.64208984	0.007	39698.24	0	0	0.007
105	106	106	Category I	-0.16796875	-0.38378906	0.26391602	-0.37768555	-0.031738281	0.29272461	0.48	0.007	17/6/2018	17	6	2018	1:12:33	4353	0.8	1	12	33	69179	0.051513672	3.4482422	0.11157227	0.058349609	-1.2102051	28.694092	1.564209	0	0	0	0	0	0	0	0	0	1.2167969	0.21679688	2.1960449	-0.27954102	-0.44213867	1.4741211	0.007	39698.24	0	0	0.007
106	107	107	Category I	-0.76782227	0.011962891	-0.52783203	-0.34814453	-0.12939453	0.29370117	0.48	0.007	17/6/2018	17	6	2018	1:12:33	4353	0.9	1	12	33	69179	0.051513672	3.4482422	0.096191406	0.083984375	-1.2333984	54.598145	1.1179199	0	0	0	0	0	0	0	0	0	1.2399902	0.23999023	1.6416016	-0.86401367	-0.072021484	0.70556641	0.007	39698.24	0	0	0.007
107	108	108	Category I	1.3198242	-0.27587891	-3.9958496	-0.27026367	-0.077392578	0.37744141	0.48	0.007	17/6/2018	17	6	2018	1:12:34	4354	0	1	12	34	69179	0.051513672	3.4482422	0.11108398	0.082275391	-1.2426758	67.592041	3.027832	0	0	0	0	0	0	0	0	0	1.2504883	0.25048828	4.3200684	1.2084961	-0.3581543	-2.7529297	0.007	39698.24	0	0	0.007
108	109	109	Category I	0.32397461	-0.49194336	-1.0559082	-0.12524414	-0.21875	0.3815918	0.49	0.007	17/6/2018	17	6	2018	1:12:34	4354	0.1	1	12	34	69180	0.051513672	3.4482422	0.11254883	0.090087891	-1.2421875	66.744873	0.64672852	0	0	0	0	0	0	0	0	0	1.2504883	0.25048828	0.97973633	0.21118164	-0.58203125	0.1862793	0.007	39698.24	0	0	0.007
109	110	110	Category I	-0.26391602	-0.059814453	-0.035888672	-0.36206055	-0.15844727	0.26879883	0.49	0.007	17/6/2018	17	6	2018	1:12:34	4354	0.2	1	12	34	69180	0.051513672	3.4482422	0.079833984	0.092285156	-1.1748047	59.146484	1.1992188	0	0	0	0	0	0	0	0	0	1.1811523	0.18115234	1.6350098	-0.34375	-0.15209961	1.138916	0.007	39698.24	0	0	0.007
110	111	111	Category I	-0.74389648	-0.059814453	0.20385742	-0.36938477	-0.17675781	0.2421875	0.49	0.007	17/6/2018	17	6	2018	1:12:34	4354	0.3	1	12	34	69180	0.051513672	3.4482422	0.063720703	0.11181641	-1.2041016	56.311523	1.6323242	0	0	0	0	0	0	0	0	0	1.2109375	0.2109375	2.3874512	-0.80761719	-0.17163086	1.407959	0.007	39698.24	0	0	0.007
111	112	112	Category I	0.45581055	0.70776367	-3.1799316	-0.33398438	-0.16870117	0.27636719	0.49	0.007	17/6/2018	17	6	2018	1:12:34	4354	0.4	1	12	34	69180	0.051513672	3.4482422	0.078125	0.11499023	-1.2058105	55.637695	2.0952148	0	0	0	0	0	0	0	0	0	1.2138672	0.21386719	2.9440918	0.37744141	0.5925293	-1.973877	0.007	39698.24	0	0	0.007
112	113	113	Category I	0.44384766	-0.23999023	-3.2038574	-0.18847656	-0.19458008	0.37353516	0.49	0.007	17/6/2018	17	6	2018	1:12:34	4354	0.5	1	12	34	69180	0.051513672	3.4482422	0.078613281	0.12084961	-1.1755371	43.390869	2.092041	0	0	0	0	0	0	0	0	0	1.1845703	0.18457031	2.7541504	0.36499023	-0.36083984	-2.0280762	0.007	39698.24	0	0	0.007
113	114	114	Category I	-0.21582031	0.059814453	-0.25195313	-0.33496094	-0.26269531	0.20117188	0.49	0.007	17/6/2018	17	6	2018	1:12:34	4354	0.6	1	12	34	69180	0.051513672	3.4482422	0.065673828	0.1237793	-1.1760254	32.905518	0.96801758	0	0	0	0	0	0	0	0	0	1.1843262	0.18432617	1.2695313	-0.28149414	-0.063964844	0.92407227	0.007	39698.24	0	0	0.007
114	115	115	Category I	0.26391602	-0.11987305	0.52783203	-0.38012695	-0.24023438	0.18432617	0.49	0.007	17/6/2018	17	6	2018	1:12:34	4354	0.7	1	12	34	69180	0.051513672	3.4482422	0.084960938	0.13598633	-1.217041	20.404053	1.7727051	0	0	0	0	0	0	0	0	0	1.2275391	0.22753906	2.1796875	0.17871094	-0.25585938	1.744873	0.007	39698.24	0	0	0.007
115	116	116	Category I	-0.38378906	0.17993164	-0.26391602	-0.33618164	-0.26245117	0.22045898	0.49	0.007	17/6/2018	17	6	2018	1:12:34	4354	0.8	1	12	34	69180	0.051513672	3.4482422	0.098876953	0.140625	-1.2214355	26.947021	1.0732422	0	0	0	0	0	0	0	0	0	1.2336426	0.23364258	1.4797363	-0.48266602	0.0390625	0.95751953	0.007	39698.24	0	0	0.007
116	117	117	Category I	-0.19189453	0.035888672	-0.083984375	-0.28540039	-0.22753906	0.2980957	0.49	0.007	17/6/2018	17	6	2018	1:12:34	4354	0.9	1	12	34	69180	0.051513672	3.4482422	0.1003418	0.13085938	-1.2080078	21.296875	1.1652832	0	0	0	0	0	0	0	0	0	1.2189941	0.21899414	1.5112305	-0.29223633	-0.094970703	1.1240234	0.007	39698.24	0	0	0.007
117	118	118	Category I	1.3078613	0.11987305	-4.8959961	-0.26123047	-0.22900391	0.29931641	0.49	0.007	17/6/2018	17	6	2018	1:12:35	4355	0	1	12	35	69180	0.051513672	3.4482422	0.097167969	0.13671875	-1.185791	19.574219	3.9025879	0	0	0	0	0	0	0	0	0	1.1977539	0.19775391	4.9377441	1.2104492	-0.016845703	-3.7099609	0.007	39698.24	0	0	0.007
118	119	119	Category I	0.93579102	-0.86376953	-1.2358398	-0.061279297	-0.33105469	0.34204102	0.5	0.007	17/6/2018	17	6	2018	1:12:35	4355	0.1	1	12	35	69181	0.051513672	3.4482422	0.097167969	0.13012695	-1.1784668	15.233643	1.3015137	0	0	0	0	0	0	0	0	0	1.1894531	0.18945313	1.8898926	0.83837891	-0.99389648	-0.057373047	0.007	39698.24	0	0	0.007
119	120	120	Category I	-0.41992188	0.25195313	0.047851563	-0.33227539	-0.27294922	0.21728516	0.5	0.007	17/6/2018	17	6	2018	1:12:35	4355	0.2	1	12	35	69181	0.051513672	3.4482422	0.10131836	0.14111328	-1.2158203	16.329346	1.371582	0	0	0	0	0	0	0	0	0	1.2282715	0.22827148	1.895752	-0.52124023	0.1105957	1.2636719	0.007	39698.24	0	0	0.007
120	121	121	Category I	-0.63598633	-0.25195313	0.011962891	-0.26123047	-0.34008789	0.22216797	0.5	0.007	17/6/2018	17	6	2018	1:12:35	4355	0.3	1	12	35	69181	0.051513672	3.4482422	0.12915039	0.14916992	-1.2370605	25.902832	1.5187988	0	0	0	0	0	0	0	0	0	1.2526855	0.25268555	2.4155273	-0.76513672	-0.40112305	1.2490234	0.007	39698.24	0	0	0.007
121	122	122	Category I	1.3439941	0.27587891	-4.763916	-0.26806641	-0.28564453	0.25415039	0.5	0.007	17/6/2018	17	6	2018	1:12:35	4355	0.4	1	12	35	69181	0.051513672	3.4482422	0.11962891	0.14135742	-1.2353516	25.229736	3.7370605	0	0	0	0	0	0	0	0	0	1.2492676	0.24926758	4.8869629	1.2241211	0.13427734	-3.5283203	0.007	39698.24	0	0	0.007
122	123	123	Category I	0.34790039	-0.43188477	-1.6679688	-0.057617188	-0.37866211	0.29492188	0.5	0.007	17/6/2018	17	6	2018	1:12:35	4355	0.5	1	12	35	69181	0.051513672	3.4482422	0.095703125	0.14550781	-1.2036133	21.351807	0.78271484	0	0	0	0	0	0	0	0	0	1.2160645	0.21606445	1.2939453	0.25219727	-0.57739258	-0.46411133	0.007	39698.24	0	0	0.007
123	124	124	Category I	-0.44384766	0.095947266	-0.13183594	-0.23925781	-0.36230469	0.19897461	0.5	0.007	17/6/2018	17	6	2018	1:12:35	4355	0.6	1	12	35	69181	0.051513672	3.4482422	0.11108398	0.16943359	-1.230957	20.16333	1.2336426	0	0	0	0	0	0	0	0	0	1.2475586	0.24755859	1.7280273	-0.55493164	-0.073486328	1.0991211	0.007	39698.24	0	0	0.007
124	125	125	Category I	-0.58789063	0.10791016	-0.11987305	-0.24853516	-0.34326172	0.22143555	0.5	0.007	17/6/2018	17	6	2018	1:12:35	4355	0.7	1	12	35	69181	0.051269531	3.388623	0.10717773	0.18041992	-1.253418	24.532471	1.3317871	0	0	0	0	0	0	0	0	0	1.270752	0.27075195	1.9013672	-0.69506836	-0.072509766	1.1335449	0.007	39698.24	0	0	0.007
125	126	126	Category I	0.071777344	0.21582031	-3.8999023	-0.18945313	-0.32885742	0.28344727	0.5	0.007	17/6/2018	17	6	2018	1:12:35	4355	0.8	1	12	35	69181	0.051269531	3.388623	0.10498047	0.17626953	-1.2429199	18.869385	2.6572266	0	0	0	0	0	0	0	0	0	1.2597656	0.25976563	2.729248	-0.033203125	0.039306641	-2.6567383	0.007	39698.24	0	0	0.007
126	127	127	Category I	0.79199219	1.1037598	-1.7878418	-0.025878906	-0.28759766	0.3527832	0.5	0.007	17/6/2018	17	6	2018	1:12:35	4355	0.9	1	12	35	69181	0.051269531	3.388623	0.098388672	0.18041992	-1.2385254	9.4956055	1.2785645	0	0	0	0	0	0	0	0	0	1.2553711	0.25537109	2.1660156	0.69335938	0.9230957	-0.54907227	0.007	39698.24	0	0	0.007
127	128	128	Category I	-0.40795898	-0.2277832	-0.39599609	-0.20654297	-0.20727539	0.36181641	0.51	0.007	17/6/2018	17	6	2018	1:12:36	4356	0	1	12	36	69181	0.051269531	3.388623	0.10913086	0.18847656	-1.2668457	1.1538086	1.0952148	0	0	0	0	0	0	0	0	0	1.2854004	0.28540039	1.8046875	-0.51708984	-0.41625977	0.87084961	0.007	39698.24	0	0	0.007
128	129	129	Category I	-0.16796875	0.16796875	0.43188477	-0.29614258	-0.27099609	0.24243164	0.51	0.007	17/6/2018	17	6	2018	1:12:36	4356	0.1	1	12	36	69182	0.051269531	3.388623	0.11083984	0.19287109	-1.2753906	4.0031738	1.7299805	0	0	0	0	0	0	0	0	0	1.2946777	0.29467773	2.0112305	-0.27880859	-0.024902344	1.7072754	0.007	39698.24	0	0	0.007
129	130	130	Category I	-0.73193359	-0.20385742	-0.47998047	-0.24243164	-0.28027344	0.28295898	0.51	0.007	17/6/2018	17	6	2018	1:12:36	4356	0.2	1	12	36	69182	0.051269531	3.388623	0.089355469	0.17895508	-1.2568359	1.8234863	1.1936035	0	0	0	0	0	0	0	0	0	1.2727051	0.27270508	1.9812012	-0.82128906	-0.3828125	0.77685547	0.007	39698.24	0	0	0.007
130	131	131	Category I	0.43188477	1.0559082	-3.2519531	-0.17700195	-0.29077148	0.32983398	0.51	0.007	17/6/2018	17	6	2018	1:12:36	4356	0.3	1	12	36	69182	0.051269531	3.388623	0.067382813	0.16455078	-1.2233887	5.7580566	2.2451172	0	0	0	0	0	0	0	0	0	1.2363281	0.23632813	3.2836914	0.36425781	0.89111328	-2.0283203	0.007	39698.24	0	0	0.007
131	132	132	Category I	-0.3359375	-0.68383789	-1.7878418	0.01953125	-0.45263672	0.21899414	0.51	0.007	17/6/2018	17	6	2018	1:12:36	4356	0.4	1	12	36	69182	0.051269531	3.388623	0.088623047	0.15063477	-1.263916	5.9125977	1.0727539	0	0	0	0	0	0	0	0	0	1.2758789	0.27587891	1.782959	-0.42456055	-0.83447266	-0.52368164	0.007	39698.24	0	0	0.007
132	133	133	Category I	-0.6237793	1.2119141	-0.2878418	-0.15795898	-0.38305664	0.24926758	0.51	0.007	17/6/2018	17	6	2018	1:12:36	4356	0.5	1	12	36	69182	0.051269531	3.388623	0.093505859	0.14819336	-1.2731934	5.7387695	1.6176758	0	0	0	0	0	0	0	0	0	1.2854004	0.28540039	2.7666016	-0.71728516	1.0634766	0.98535156	0.007	39698.24	0	0	0.007
133	134	134	Category I	-0.059814453	0.53979492	-2.2319336	-0.057128906	-0.48413086	0.14404297	0.51	0.007	17/6/2018	17	6	2018	1:12:36	4356	0.6	1	12	36	69182	0.051269531	3.388623	0.10083008	0.14477539	-1.2722168	18.787109	1.0498047	0	0	0	0	0	0	0	0	0	1.2844238	0.28442383	1.5151367	-0.16064453	0.39477539	-0.95947266	0.007	39698.24	0	0	0.007
134	135	135	Category I	1.907959	-0.46777344	-2.0397949	0.011230469	-0.38305664	0.29589844	0.51	0.007	17/6/2018	17	6	2018	1:12:36	4356	0.7	1	12	36	69182	0.051269531	3.388623	0.094482422	0.13745117	-1.2612305	33.982422	2.0639648	0	0	0	0	0	0	0	0	0	1.2722168	0.2722168	3.1967773	1.8132324	-0.60522461	-0.77832031	0.007	39698.24	0	0	0.007
135	136	136	Category I	0.011962891	0.59985352	-0.047851563	-0.027099609	-0.44335938	0.22119141	0.51	0.007	17/6/2018	17	6	2018	1:12:36	4356	0.8	1	12	36	69182	0.051269531	3.388623	0.10327148	0.14916992	-1.2753906	37.811523	1.310791	0	0	0	0	0	0	0	0	0	1.2883301	0.28833008	1.7695313	-0.091308594	0.45043945	1.2275391	0.007	39698.24	0	0	0.007
136	137	137	Category I	-0.10791016	-0.45581055	0	-0.059326172	-0.39697266	0.25952148	0.51	0.007	17/6/2018	17	6	2018	1:12:36	4356	0.9	1	12	36	69182	0.051269531	3.388623	0.10327148	0.14526367	-1.2766113	45.098877	1.4267578	0	0	0	0	0	0	0	0	0	1.2890625	0.2890625	2.0891113	-0.21118164	-0.60107422	1.2766113	0.007	39698.24	0	0	0.007
137	138	138	Category I	0.047851563	0.671875	-2.5319824	0.012207031	-0.42553711	0.25488281	0.52	0.007	17/6/2018	17	6	2018	1:12:37	4357	0	1	12	37	69182	0.051269531	3.388623	0.10961914	0.14477539	-1.2741699	45.47168	1.3649902	0	0	0	0	0	0	0	0	0	1.2871094	0.28710938	1.8464355	-0.061767578	0.52685547	-1.2575684	0.007	39698.24	0	0	0.007
138	139	139	Category I	1.0559082	-0.3359375	-2.7839355	-0.001220703	-0.32861328	0.35375977	0.52	0.007	17/6/2018	17	6	2018	1:12:37	4357	0.1	1	12	37	69183	0.051269531	3.388623	0.10229492	0.13623047	-1.2617188	43.980957	1.8569336	0	0	0	0	0	0	0	0	0	1.2731934	0.27319336	2.9477539	0.95336914	-0.47216797	-1.5219727	0.007	39698.24	0	0	0.007
139	140	140	Category I	-0.2277832	0.50390625	-0.29980469	0.12670898	-0.39477539	0.27636719	0.52	0.007	17/6/2018	17	6	2018	1:12:37	4357	0.2	1	12	37	69183	0.051269531	3.388623	0.085449219	0.14038086	-1.2316895	38.145508	1.0483398	0	0	0	0	0	0	0	0	0	1.2426758	0.24267578	1.6086426	-0.31323242	0.36328125	0.93188477	0.007	39698.24	0	0	0.007
140	141	141	Category I	-0.095947266	-0.79199219	0.15576172	-0.033203125	-0.34228516	0.32543945	0.52	0.007	17/6/2018	17	6	2018	1:12:37	4357	0.3	1	12	37	69183	0.051269531	3.388623	0.097412109	0.1394043	-1.2644043	28.527588	1.7092285	0	0	0	0	0	0	0	0	0	1.2756348	0.27563477	2.545166	-0.19335938	-0.93139648	1.420166	0.007	39698.24	0	0	0.007
141	142	142	Category I	-0.095947266	0.64794922	-3.2277832	-0.004882813	-0.40478516	0.26977539	0.52	0.007	17/6/2018	17	6	2018	1:12:37	4357	0.4	1	12	37	69183	0.051269531	3.388623	0.097900391	0.14892578	-1.2646484	27.013184	2.0344238	0	0	0	0	0	0	0	0	0	1.2773438	0.27734375	2.6557617	-0.19384766	0.4987793	-1.9628906	0.007	39698.24	0	0	0.007
142	143	143	Category I	0.55175781	-0.29980469	-0.86376953	0.1003418	-0.38061523	0.30078125	0.52	0.007	17/6/2018	17	6	2018	1:12:37	4357	0.5	1	12	37	69183	0.051269531	3.388623	0.10571289	0.14331055	-1.260498	17.144043	0.7434082	0	0	0	0	0	0	0	0	0	1.2731934	0.27319336	1.2861328	0.44580078	-0.44311523	0.39672852	0.007	39698.24	0	0	0.007
143	144	144	Category I	-0.671875	0.27587891	-0.51586914	0.051269531	-0.37646484	0.29467773	0.52	0.007	17/6/2018	17	6	2018	1:12:37	4357	0.6	1	12	37	69183	0.051269531	3.388623	0.096435547	0.13549805	-1.2473145	3.9177246	1.0700684	0	0	0	0	0	0	0	0	0	1.2585449	0.25854492	1.6401367	-0.76831055	0.14013672	0.73144531	0.007	39698.24	0	0	0.007
144	145	145	Category I	-0.76782227	0.035888672	-0.40795898	0.000244141	-0.35888672	0.31494141	0.52	0.007	17/6/2018	17	6	2018	1:12:37	4357	0.7	1	12	37	69183	0.051269531	3.388623	0.097167969	0.14306641	-1.2646484	2.7453613	1.222168	0	0	0	0	0	0	0	0	0	1.2763672	0.27636719	1.8291016	-0.86499023	-0.10717773	0.85668945	0.007	39698.24	0	0	0.007
145	146	146	Category I	-0.19189453	1.1999512	-2.6279297	0.002685547	-0.33056641	0.34594727	0.52	0.007	17/6/2018	17	6	2018	1:12:37	4357	0.8	1	12	37	69183	0.051269531	3.388623	0.10302734	0.1340332	-1.2607422	2.7392578	1.7580566	0	0	0	0	0	0	0	0	0	1.2722168	0.2722168	2.7275391	-0.29492188	1.0656738	-1.3669434	0.007	39698.24	0	0	0.007
146	147	147	Category I	0.43188477	-0.011962891	-1.355957	0.11376953	-0.33862305	0.32910156	0.52	0.007	17/6/2018	17	6	2018	1:12:37	4357	0.9	1	12	37	69183	0.051269531	3.388623	0.098632813	0.14355469	-1.2692871	18.419678	0.37768555	0	0	0	0	0	0	0	0	0	1.28125	0.28125	0.57519531	0.33300781	-0.15551758	-0.086425781	0.007	39698.24	0	0	0.007
147	148	148	Category I	-0.31176758	0.34790039	-0.41992188	0.05078125	-0.3059082	0.36743164	0.53	0.007	17/6/2018	17	6	2018	1:12:38	4358	0	1	12	38	69183	0.051269531	3.388623	0.10424805	0.1472168	-1.2800293	25.534424	0.97631836	0	0	0	0	0	0	0	0	0	1.2927246	0.29272461	1.4768066	-0.41601563	0.20043945	0.86010742	0.007	39698.24	0	0	0.007
148	149	149	Category I	-0.43188477	-0.25195313	0.047851563	-0.015869141	-0.29614258	0.37109375	0.53	0.007	17/6/2018	17	6	2018	1:12:38	4358	0.1	1	12	38	69184	0.051269531	3.388623	0.10131836	0.14453125	-1.2658691	8.7119141	1.4724121	0	0	0	0	0	0	0	0	0	1.2783203	0.27832031	2.2436523	-0.53320313	-0.39648438	1.3137207	0.007	39698.24	0	0	0.007
149	150	150	Category I	-0.26391602	0.86376953	-3.3718262	0.006103516	-0.28271484	0.38085938	0.53	0.007	17/6/2018	17	6	2018	1:12:38	4358	0.2	1	12	38	69184	0.051269531	3.388623	0.099609375	0.1550293	-1.2680664	8.3413086	2.2492676	0	0	0	0	0	0	0	0	0	1.2814941	0.28149414	3.1757813	-0.36352539	0.70849609	-2.1035156	0.007	39698.24	0	0	0.007
150	151	151	Category I	0.98388672	-0.011962891	-0.15576172	0.14086914	-0.35522461	0.30834961	0.53	0.007	17/6/2018	17	6	2018	1:12:38	4358	0.3	1	12	38	69184	0.051269531	3.388623	0.098632813	0.14819336	-1.2702637	13.092285	1.4321289	0	0	0	0	0	0	0	0	0	1.2827148	0.28271484	2.1599121	0.88500977	-0.16015625	1.114502	0.007	39698.24	0	0	0.007
151	152	152	Category I	-0.45581055	0.63598633	-0.2878418	0.20214844	-0.30761719	0.32470703	0.53	0.007	17/6/2018	17	6	2018	1:12:38	4358	0.4	1	12	38	69184	0.051269531	3.388623	0.1105957	0.14916992	-1.3273926	20.575195	1.2800293	0	0	0	0	0	0	0	0	0	1.340332	0.34033203	2.0927734	-0.56640625	0.48657227	1.0395508	0.007	39698.24	0	0	0.007
152	153	153	Category I	0.059814453	-0.16796875	-1.4758301	0.033691406	-0.3293457	0.35253906	0.53	0.007	17/6/2018	17	6	2018	1:12:38	4358	0.5	1	12	38	69184	0.051269531	3.388623	0.098632813	0.13354492	-1.3083496	48.214111	0.34692383	0	0	0	0	0	0	0	0	0	1.3188477	0.31884766	0.5078125	-0.038818359	-0.30151367	-0.16723633	0.007	39698.24	0	0	0.007
153	154	154	Category I	1.5959473	1.3317871	-3.5158691	0.009765625	-0.23339844	0.40698242	0.53	0.007	17/6/2018	17	6	2018	1:12:38	4358	0.6	1	12	38	69184	0.051269531	3.388623	0.094482422	0.14160156	-1.2717285	57.365479	2.9504395	0	0	0	0	0	0	0	0	0	1.2832031	0.28320313	4.9353027	1.5012207	1.1899414	-2.2438965	0.007	39698.24	0	0	0.007
154	155	155	Category I	0.46777344	0.095947266	-0.61181641	0.11132813	-0.086669922	0.44604492	0.53	0.007	17/6/2018	17	6	2018	1:12:38	4358	0.7	1	12	38	69184	0.051269531	3.388623	0.089355469	0.13842773	-1.3312988	51.748779	0.8137207	0	0	0	0	0	0	0	0	0	1.3413086	0.34130859	1.1401367	0.37817383	-0.042480469	0.71948242	0.007	39698.24	0	0	0.007
155	156	156	Category I	0.26391602	-0.58789063	-1.0678711	0.038085938	-0.1171875	0.45117188	0.53	0.007	17/6/2018	17	6	2018	1:12:38	4358	0.8	1	12	38	69184	0.051269531	3.388623	0.11523438	0.14990234	-1.359375	33.797852	0.80712891	0	0	0	0	0	0	0	0	0	1.3725586	0.37255859	1.1779785	0.1484375	-0.73779297	0.29150391	0.007	39698.24	0	0	0.007
156	157	157	Category I	0.29980469	-0.34790039	-0.53979492	0.055908203	-0.044433594	0.45629883	0.53	0.007	17/6/2018	17	6	2018	1:12:38	4358	0.9	1	12	38	69184	0.051269531	3.388623	0.1105957	0.15185547	-1.3552246	43.403564	0.97485352	0	0	0	0	0	0	0	0	0	1.3681641	0.36816406	1.5043945	0.18896484	-0.49975586	0.81542969	0.007	39698.24	0	0	0.007
157	158	158	Category I	-0.16796875	-0.059814453	0.11987305	0.053222656	-0.14550781	0.44165039	0.54	0.007	17/6/2018	17	6	2018	1:12:39	4359	0	1	12	39	69184	0.051269531	3.388623	0.09765625	0.15161133	-1.3601074	48.0271	1.5183105	0	0	0	0	0	0	0	0	0	1.3718262	0.37182617	1.9572754	-0.265625	-0.21142578	1.4799805	0.007	39698.24	0	0	0.007
158	159	159	Category I	0.011962891	0.39599609	-3.5039063	-0.003173828	-0.13330078	0.4284668	0.54	0.007	17/6/2018	17	6	2018	1:12:39	4359	0.1	1	12	39	69185	0.051269531	3.388623	0.095214844	0.15625	-1.3503418	40.667969	2.1682129	0	0	0	0	0	0	0	0	0	1.362793	0.36279297	2.4763184	-0.083251953	0.23950195	-2.1533203	0.007	39698.24	0	0	0.007
159	160	160	Category I	1.8718262	0.76782227	-2.0878906	0.125	-0.093505859	0.43237305	0.54	0.007	17/6/2018	17	6	2018	1:12:39	4359	0.2	1	12	39	69185	0.051269531	3.388623	0.098632813	0.16381836	-1.3693848	16.650391	2.0058594	0	0	0	0	0	0	0	0	0	1.3825684	0.38256836	3.0952148	1.7729492	0.60375977	-0.71826172	0.007	39698.24	0	0	0.007
160	161	161	Category I	-0.83984375	-0.43188477	-0.75585938	0.15649414	-0.19091797	0.40625	0.54	0.007	17/6/2018	17	6	2018	1:12:39	4359	0.3	1	12	39	69185	0.051269531	3.388623	0.10424805	0.16235352	-1.3703613	38.495361	1.2736816	0	0	0	0	0	0	0	0	0	1.3837891	0.38378906	2.1530762	-0.9440918	-0.59423828	0.61450195	0.007	39698.24	0	0	0.007
161	162	162	Category I	-0.39599609	0.38378906	-0.34790039	0.072265625	-0.25146484	0.39501953	0.54	0.007	17/6/2018	17	6	2018	1:12:39	4359	0.4	1	12	39	69185	0.051269531	3.388623	0.10473633	0.16699219	-1.376709	68.622803	1.1645508	0	0	0	0	0	0	0	0	0	1.390625	0.390625	1.7460938	-0.50073242	0.21655273	1.0288086	0.007	39698.24	0	0	0.007
162	163	163	Category I	1.1638184	2.5917969	-2.5917969	-0.000244141	-0.07421875	0.45678711	0.54	0.007	17/6/2018	17	6	2018	1:12:39	4359	0.5	1	12	39	69185	0.051269531	3.4498535	0.087890625	0.16625977	-1.322998	77.685791	2.940918	0	0	0	0	0	0	0	0	0	1.3361816	0.33618164	4.7697754	1.0756836	2.425293	-1.2685547	0.007	39698.24	0	0	0.007
163	164	164	Category I	-0.80395508	0.51586914	-1.8239746	0.078613281	0.017089844	0.4609375	0.54	0.007	17/6/2018	17	6	2018	1:12:39	4359	0.6	1	12	39	69185	0.051269531	3.4498535	0.090332031	0.1875	-1.3435059	61.41748	1.0668945	0	0	0	0	0	0	0	0	0	1.3596191	0.35961914	1.7028809	-0.89428711	0.328125	-0.48022461	0.007	39698.24	0	0	0.007
164	165	165	Category I	-0.37182617	-0.023925781	-0.035888672	-0.1796875	-0.15332031	0.39233398	0.54	0.007	17/6/2018	17	6	2018	1:12:39	4359	0.7	1	12	39	69185	0.051269531	3.4498535	0.09765625	0.18823242	-1.347168	73.088867	1.4089355	0	0	0	0	0	0	0	0	0	1.3637695	0.36376953	1.9931641	-0.46948242	-0.2121582	1.3112793	0.007	39698.24	0	0	0.007
165	166	166	Category I	0.2277832	0.46777344	-2.4599609	-0.005126953	-0.13232422	0.44238281	0.54	0.007	17/6/2018	17	6	2018	1:12:39	4359	0.8	1	12	39	69185	0.051269531	3.4498535	0.10107422	0.18530273	-1.347168	10.179199	1.1547852	0	0	0	0	0	0	0	0	0	1.3637695	0.36376953	1.5214844	0.12646484	0.28222656	-1.1125488	0.007	39698.24	0	0	0.007
166	167	167	Category I	0.57592773	1.0678711	-2.579834	0.16162109	-0.22363281	0.38476563	0.54	0.007	17/6/2018	17	6	2018	1:12:39	4359	0.9	1	12	39	69185	0.051269531	3.4498535	0.090576172	0.18432617	-1.3049316	43.295654	1.625	0	0	0	0	0	0	0	0	0	1.3210449	0.32104492	2.6433105	0.48510742	0.88330078	-1.2746582	0.007	39698.24	0	0	0.007
167	168	168	Category I	-0.2878418	-0.011962891	-0.55175781	0.016845703	-0.1809082	0.43237305	0.55	0.007	17/6/2018	17	6	2018	1:12:40	4360	0	1	12	40	69185	0.051269531	3.4498535	0.087646484	0.18188477	-1.3220215	61.769531	0.87866211	0	0	0	0	0	0	0	0	0	1.3374023	0.33740234	1.3398438	-0.37548828	-0.19384766	0.77026367	0.007	39698.24	0	0	0.007
168	169	169	Category I	-0.56396484	0.047851563	0.27587891	-0.081787109	-0.25366211	0.37597656	0.55	0.007	17/6/2018	17	6	2018	1:12:40	4360	0.1	1	12	40	69186	0.051269531	3.4498535	0.096435547	0.19262695	-1.3186035	44.367188	1.7319336	0	0	0	0	0	0	0	0	0	1.3361816	0.33618164	2.4001465	-0.66040039	-0.14477539	1.5944824	0.007	39698.24	0	0	0.007
169	170	170	Category I	-0.65991211	-0.15576172	-0.43188477	-0.049072266	-0.27734375	0.36767578	0.55	0.007	17/6/2018	17	6	2018	1:12:40	4360	0.2	1	12	40	69186	0.051269531	3.4498535	0.089111328	0.18945313	-1.3249512	27.839355	1.2158203	0	0	0	0	0	0	0	0	0	1.3415527	0.34155273	1.9875488	-0.74902344	-0.34521484	0.89306641	0.007	39698.24	0	0	0.007
170	171	171	Category I	1.5717773	-0.82788086	-3.6118164	0.040283203	-0.30859375	0.35693359	0.55	0.007	17/6/2018	17	6	2018	1:12:40	4360	0.3	1	12	40	69186	0.051269531	3.4498535	0.088378906	0.19335938	-1.3251953	51.948486	2.9104004	0	0	0	0	0	0	0	0	0	1.342041	0.34204102	4.7910156	1.4831543	-1.0212402	-2.286377	0.007	39698.24	0	0	0.007
171	172	172	Category I	0.35986328	-0.56396484	-0.82788086	0.15942383	-0.42138672	0.2331543	0.55	0.007	17/6/2018	17	6	2018	1:12:40	4360	0.4	1	12	40	69186	0.051269531	3.4498535	0.08203125	0.18774414	-1.3186035	100.13306	0.93969727	0	0	0	0	0	0	0	0	0	1.3344727	0.33447266	1.5200195	0.27758789	-0.75170898	0.49072266	0.007	39698.24	0	0	0.007
172	173	173	Category I	-0.17993164	-0.27587891	-0.095947266	-0.026611328	-0.30810547	0.3503418	0.55	0.007	17/6/2018	17	6	2018	1:12:40	4360	0.5	1	12	40	69186	0.051269531	3.4498535	0.084960938	0.20800781	-1.314209	119.32959	1.3374023	0	0	0	0	0	0	0	0	0	1.333252	0.33325195	1.9675293	-0.26489258	-0.48388672	1.2182617	0.007	39698.24	0	0	0.007
173	174	174	Category I	-0.34790039	0.13183594	-1.0319824	0.073730469	-0.41992188	0.24902344	0.55	0.007	17/6/2018	17	6	2018	1:12:40	4360	0.6	1	12	40	69186	0.051269531	3.4498535	0.10058594	0.18969727	-1.3117676	27.792236	0.53173828	0	0	0	0	0	0	0	0	0	1.3293457	0.3293457	0.78637695	-0.44848633	-0.057861328	0.27978516	0.007	39698.24	0	0	0.007
174	175	175	Category I	0.91186523	0.6237793	-3.0717773	0.11328125	-0.30517578	0.34765625	0.55	0.007	17/6/2018	17	6	2018	1:12:40	4360	0.7	1	12	40	69186	0.051269531	3.4498535	0.097412109	0.18017578	-1.2839355	44.069336	2.0136719	0	0	0	0	0	0	0	0	0	1.300293	0.30029297	3.0454102	0.81420898	0.44335938	-1.7875977	0.007	39698.24	0	0	0.007
175	176	176	Category I	0.13183594	0.25195313	-0.2878418	0.10742188	-0.30737305	0.35253906	0.55	0.007	17/6/2018	17	6	2018	1:12:40	4360	0.8	1	12	40	69186	0.051269531	3.4498535	0.065917969	0.19482422	-1.2675781	38.015625	0.98364258	0	0	0	0	0	0	0	0	0	1.2841797	0.28417969	1.1025391	0.065673828	0.056884766	0.97973633	0.007	39698.24	0	0	0.007
176	177	177	Category I	-0.011962891	-0.3359375	0.21582031	-0.030029297	-0.2980957	0.36279297	0.55	0.007	17/6/2018	17	6	2018	1:12:40	4360	0.9	1	12	40	69186	0.051269531	3.4498535	0.076416016	0.1940918	-1.2973633	9.7248535	1.6057129	0	0	0	0	0	0	0	0	0	1.3139648	0.31396484	2.1315918	-0.088378906	-0.5300293	1.5131836	0.007	39698.24	0	0	0.007
177	178	178	Category I	-0.69580078	-0.095947266	-0.083984375	0.052490234	-0.33618164	0.33789063	0.56	0.007	17/6/2018	17	6	2018	1:12:41	4361	0	1	12	41	69186	0.051269531	3.4498535	0.078369141	0.19628906	-1.300293	29.885498	1.4711914	0	0	0	0	0	0	0	0	0	1.3173828	0.31738281	2.282959	-0.77416992	-0.29223633	1.2163086	0.007	39698.24	0	0	0.007
178	179	179	Category I	0.095947266	0.671875	-1.223877	0.058105469	-0.2902832	0.3762207	0.56	0.007	17/6/2018	17	6	2018	1:12:41	4361	0.1	1	12	41	69187	0.051269531	3.4498535	0.069580078	0.18579102	-1.2685547	18.258789	0.48852539	0	0	0	0	0	0	0	0	0	1.2839355	0.28393555	0.55664063	0.026123047	0.48583984	0.044677734	0.007	39698.24	0	0	0.007
179	180	180	Category I	1.079834	0.34790039	-3.1679688	0.15136719	-0.24951172	0.38012695	0.56	0.007	17/6/2018	17	6	2018	1:12:41	4361	0.2	1	12	41	69187	0.051269531	3.4498535	0.048828125	0.18798828	-1.2365723	1.0563965	2.1948242	0	0	0	0	0	0	0	0	0	1.251709	0.25170898	3.1218262	1.0307617	0.15966797	-1.9311523	0.007	39698.24	0	0	0.007
180	181	181	Category I	-0.16796875	0.46777344	-0.31176758	0.16333008	-0.29541016	0.36035156	0.56	0.007	17/6/2018	17	6	2018	1:12:41	4361	0.3	1	12	41	69187	0.051269531	3.4498535	0.050537109	0.19311523	-1.2717285	4.4226074	1.0219727	0	0	0	0	0	0	0	0	0	1.2871094	0.28710938	1.453125	-0.21850586	0.27441406	0.95996094	0.007	39698.24	0	0	0.007
181	182	182	Category I	-0.071777344	-0.51586914	0.13183594	-0.047119141	-0.24536133	0.39501953	0.56	0.007	17/6/2018	17	6	2018	1:12:41	4361	0.4	1	12	41	69187	0.051269531	3.4498535	0.053955078	0.19897461	-1.2939453	15.220459	1.5998535	0	0	0	0	0	0	0	0	0	1.3100586	0.31005859	2.2663574	-0.12573242	-0.71484375	1.4257813	0.007	39698.24	0	0	0.007
182	183	183	Category I	-0.44384766	0.16796875	-0.86376953	0.052246094	-0.33911133	0.3269043	0.56	0.007	17/6/2018	17	6	2018	1:12:41	4361	0.5	1	12	41	69187	0.051269531	3.4498535	0.061279297	0.19360352	-1.2546387	10.785889	0.6394043	0	0	0	0	0	0	0	0	0	1.2709961	0.27099609	0.92211914	-0.50512695	-0.025634766	0.39086914	0.007	39698.24	0	0	0.007
183	184	184	Category I	0.94799805	-0.023925781	-3.5878906	0.12060547	-0.22998047	0.39160156	0.56	0.007	17/6/2018	17	6	2018	1:12:41	4361	0.6	1	12	41	69187	0.051269531	3.4498535	0.049316406	0.19360352	-1.244873	5.9943848	2.5185547	0	0	0	0	0	0	0	0	0	1.2609863	0.26098633	3.4589844	0.8984375	-0.2175293	-2.3427734	0.007	39698.24	0	0	0.007
184	185	185	Category I	0.35986328	-0.16796875	-0.2878418	0.21191406	-0.3203125	0.30981445	0.56	0.007	17/6/2018	17	6	2018	1:12:41	4361	0.7	1	12	41	69187	0.051269531	3.4498535	0.058105469	0.20336914	-1.2692871	19.397461	1.092041	0	0	0	0	0	0	0	0	0	1.2868652	0.28686523	1.654541	0.30151367	-0.37133789	0.98144531	0.007	39698.24	0	0	0.007
185	186	186	Category I	-0.51586914	0.37182617	-0.41992188	0.074462891	-0.22802734	0.40576172	0.56	0.007	17/6/2018	17	6	2018	1:12:41	4361	0.8	1	12	41	69187	0.051269531	3.4498535	0.076904297	0.20898438	-1.2941895	3.0095215	1.0688477	0	0	0	0	0	0	0	0	0	1.3132324	0.31323242	1.630127	-0.59277344	0.16259766	0.87426758	0.007	39698.24	0	0	0.007
186	187	187	Category I	-0.31176758	0.31176758	-1.3798828	0.028076172	-0.31176758	0.34667969	0.56	0.007	17/6/2018	17	6	2018	1:12:41	4361	0.9	1	12	41	69187	0.051269531	3.4498535	0.083007813	0.19995117	-1.2619629	16.555176	0.42700195	0	0	0	0	0	0	0	0	0	1.2802734	0.28027344	0.62451172	-0.39477539	0.11157227	-0.11767578	0.007	39698.24	0	0	0.007
187	188	188	Category I	1.079834	-0.49194336	-2.8679199	0.10229492	-0.27026367	0.3815918	0.57	0.007	17/6/2018	17	6	2018	1:12:42	4362	0	1	12	42	69187	0.051269531	3.4498535	0.071044922	0.19555664	-1.2456055	2.4719238	2.0300293	0	0	0	0	0	0	0	0	0	1.2629395	0.26293945	3.3183594	1.0085449	-0.6875	-1.6220703	0.007	39698.24	0	0	0.007
188	189	189	Category I	0.19189453	0.3359375	-1.223877	0.23242188	-0.25390625	0.34863281	0.57	0.007	17/6/2018	17	6	2018	1:12:42	4362	0.1	1	12	42	69188	0.051269531	3.4498535	0.065917969	0.18969727	-1.2495117	7.0268555	0.19433594	0	0	0	0	0	0	0	0	0	1.2653809	0.26538086	0.29760742	0.12573242	0.14599609	0.025634766	0.007	39698.24	0	0	0.007
189	190	190	Category I	-0.3359375	-0.59985352	-0.21582031	-0.0546875	-0.050048828	0.45654297	0.57	0.007	17/6/2018	17	6	2018	1:12:42	4362	0.2	1	12	42	69188	0.051269531	3.4498535	0.069335938	0.20825195	-1.2929688	1.4853516	1.40625	0	0	0	0	0	0	0	0	0	1.3115234	0.31152344	2.2907715	-0.40527344	-0.80810547	1.0771484	0.007	39698.24	0	0	0.007
190	191	191	Category I	0.20385742	0.011962891	-4.355957	0.044433594	-0.20361328	0.41430664	0.57	0.007	17/6/2018	17	6	2018	1:12:42	4362	0.3	1	12	42	69188	0.051269531	3.4498535	0.075927734	0.19433594	-1.2546387	9.0400391	3.1091309	0	0	0	0	0	0	0	0	0	1.2717285	0.27172852	3.4116211	0.12768555	-0.18237305	-3.1010742	0.007	39698.24	0	0	0.007
191	192	192	Category I	-0.50390625	-0.53979492	-1.6557617	0.17480469	-0.17285156	0.40283203	0.57	0.007	17/6/2018	17	6	2018	1:12:42	4362	0.4	1	12	42	69188	0.051269531	3.4498535	0.069580078	0.19824219	-1.2524414	17.30835	1.0178223	0	0	0	0	0	0	0	0	0	1.2700195	0.27001953	1.7145996	-0.57348633	-0.73803711	-0.40307617	0.007	39698.24	0	0	0.007
192	193	193	Category I	0.11987305	0.40795898	-0.2878418	-0.19018555	-0.14355469	0.38964844	0.57	0.007	17/6/2018	17	6	2018	1:12:42	4362	0.5	1	12	42	69188	0.051269531	3.4498535	0.071289063	0.19067383	-1.2487793	32.479736	0.98632813	0	0	0	0	0	0	0	0	0	1.2651367	0.26513672	1.2265625	0.048339844	0.21704102	0.9609375	0.007	39698.24	0	0	0.007
193	194	194	Category I	-0.6237793	-0.20385742	-5.0039063	-0.12915039	-0.065917969	0.42944336	0.57	0.007	17/6/2018	17	6	2018	1:12:42	4362	0.6	1	12	42	69188	0.051269531	3.4498535	0.071533203	0.20092773	-1.2631836	30.597656	3.8261719	0	0	0	0	0	0	0	0	0	1.2810059	0.28100586	4.8408203	-0.6953125	-0.40478516	-3.7404785	0.007	39698.24	0	0	0.007
194	195	195	Category I	2.3278809	0.81591797	-1.7277832	-0.047851563	-0.093505859	0.44799805	0.57	0.007	17/6/2018	17	6	2018	1:12:42	4362	0.7	1	12	42	69188	0.051269531	3.4498535	0.054199219	0.20019531	-1.2507324	48.515137	2.4030762	0	0	0	0	0	0	0	0	0	1.2678223	0.26782227	3.3659668	2.2734375	0.61547852	-0.47680664	0.007	39698.24	0	0	0.007
195	196	196	Category I	-0.75585938	0.3359375	0.071777344	-0.27490234	0.10449219	0.37109375	0.57	0.007	17/6/2018	17	6	2018	1:12:42	4362	0.8	1	12	42	69188	0.051269531	3.4498535	0.053955078	0.19848633	-1.2460938	89.278809	1.5527344	0	0	0	0	0	0	0	0	0	1.2629395	0.26293945	2.2648926	-0.80981445	0.13720703	1.3178711	0.007	39698.24	0	0	0.007
196	197	197	Category I	-1.223877	0.011962891	-0.46777344	-0.40698242	0.035888672	0.27563477	0.57	0.007	17/6/2018	17	6	2018	1:12:42	4362	0.9	1	12	42	69188	0.051269531	3.4498535	0.047119141	0.21044922	-1.230957	125.52417	1.4958496	0	0	0	0	0	0	0	0	0	1.2495117	0.24951172	2.232666	-1.2709961	-0.19848633	0.76318359	0.007	39698.24	0	0	0.007
197	198	198	Category I	1.1037598	0.47998047	-4.1279297	-0.24414063	0.005126953	0.40258789	0.58	0.007	17/6/2018	17	6	2018	1:12:43	4363	0	1	12	43	69188	0.051269531	3.4498535	0.038818359	0.21582031	-1.2363281	153.23267	3.0925293	0	0	0	0	0	0	0	0	0	1.2556152	0.25561523	4.2202148	1.0646973	0.26391602	-2.8913574	0.007	39698.24	0	0	0.007
198	199	199	Category I	1.223877	-0.25195313	-2.7478027	0.10498047	0.018310547	0.45849609	0.58	0.007	17/6/2018	17	6	2018	1:12:43	4363	0.1	1	12	43	69189	0.051269531	3.4498535	0.050048828	0.22802734	-1.2832031	154.44751	1.9370117	0	0	0	0	0	0	0	0	0	1.3041992	0.30419922	3.1181641	1.173584	-0.47998047	-1.4643555	0.007	39698.24	0	0	0.007
199	200	200	Category I	0.023925781	0.13183594	-0.035888672	-0.28271484	-0.025878906	0.3737793	0.58	0.007	17/6/2018	17	6	2018	1:12:43	4363	0.2	1	12	43	69189	0.051269531	3.4498535	0.053466797	0.22216797	-1.2414551	131.28735	1.2092285	0	0	0	0	0	0	0	0	0	1.2624512	0.26245117	1.3256836	-0.029541016	-0.090332031	1.2055664	0.007	39698.24	0	0	0.007
200	201	201	Category I	-0.59985352	0.13183594	-0.49194336	-0.25170898	-0.013671875	0.39794922	0.58	0.007	17/6/2018	17	6	2018	1:12:43	4363	0.3	1	12	43	69189	0.051513672	3.3644531	0.023681641	0.21826172	-1.2116699	136.23975	0.95629883	0	0	0	0	0	0	0	0	0	1.2314453	0.23144531	1.4301758	-0.62353516	-0.086425781	0.71972656	0.007	39698.24	0	0	0.007
201	202	202	Category I	0	0.21582031	-0.46777344	-0.090820313	0.044189453	0.44897461	0.58	0.007	17/6/2018	17	6	2018	1:12:43	4363	0.4	1	12	43	69189	0.051513672	3.3644531	0.031982422	0.22753906	-1.2272949	137.3877	0.76025391	0	0	0	0	0	0	0	0	0	1.2485352	0.24853516	0.8034668	-0.031982422	-0.01171875	0.75952148	0.007	39698.24	0	0	0.007
202	203	203	Category I	0.53979492	1.2597656	-3.3117676	0.019042969	0.051757813	0.45922852	0.58	0.007	17/6/2018	17	6	2018	1:12:43	4363	0.5	1	12	43	69189	0.051513672	3.3644531	0.042480469	0.22558594	-1.2502441	125.02222	2.3588867	0	0	0	0	0	0	0	0	0	1.2712402	0.27124023	3.5925293	0.49707031	1.0339355	-2.0612793	0.007	39698.24	0	0	0.007
203	204	204	Category I	0.14379883	0.15576172	-0.41992188	0.032714844	0.045410156	0.46044922	0.58	0.007	17/6/2018	17	6	2018	1:12:43	4363	0.6	1	12	43	69189	0.051513672	3.3644531	0.028320313	0.19506836	-1.2241211	105.59229	0.81323242	0	0	0	0	0	0	0	0	0	1.2399902	0.23999023	0.95898438	0.11523438	-0.039306641	0.80419922	0.007	39698.24	0	0	0.007
204	205	205	Category I	-0.32397461	-0.13183594	-0.13183594	-0.19750977	0.031005859	0.42114258	0.58	0.007	17/6/2018	17	6	2018	1:12:43	4363	0.7	1	12	43	69189	0.051513672	3.3644531	0.041748047	0.19116211	-1.2023926	81.404297	1.1765137	0	0	0	0	0	0	0	0	0	1.2182617	0.21826172	1.7592773	-0.36572266	-0.32299805	1.0705566	0.007	39698.24	0	0	0.007
205	206	206	Category I	-0.75585938	0.14379883	-0.51586914	-0.1940918	-0.040283203	0.42114258	0.58	0.007	17/6/2018	17	6	2018	1:12:43	4363	0.8	1	12	43	69189	0.051513672	3.3644531	0.040771484	0.18774414	-1.2038574	66.809326	1.0537109	0	0	0	0	0	0	0	0	0	1.2189941	0.21899414	1.5288086	-0.79663086	-0.043945313	0.68798828	0.007	39698.24	0	0	0.007
206	207	207	Category I	0.55175781	0.89990234	-3.1557617	-0.109375	0.040039063	0.44970703	0.58	0.007	17/6/2018	17	6	2018	1:12:43	4363	0.9	1	12	43	69189	0.051513672	3.3644531	0.037353516	0.18798828	-1.1977539	39.147705	2.1455078	0	0	0	0	0	0	0	0	0	1.2131348	0.21313477	3.1838379	0.51416016	0.71166992	-1.9577637	0.007	39698.24	0	0	0.007
207	208	208	Category I	0.29980469	0.64794922	-0.11987305	-0.023681641	0.24023438	0.41650391	0.59	0.007	17/6/2018	17	6	2018	1:12:44	4364	0	1	12	44	69189	0.051513672	3.3644531	0.0390625	0.17553711	-1.1860352	4.3764648	1.1948242	0	0	0	0	0	0	0	0	0	1.199707	0.19970703	1.7990723	0.26049805	0.47216797	1.0661621	0.007	39698.24	0	0	0.007
208	209	209	Category I	-0.75585938	-0.095947266	-0.083984375	-0.15844727	0.25024414	0.38891602	0.59	0.007	17/6/2018	17	6	2018	1:12:44	4364	0.1	1	12	44	69190	0.051513672	3.3644531	0.043945313	0.18066406	-1.1818848	7.0617676	1.3862305	0	0	0	0	0	0	0	0	0	1.1965332	0.1965332	2.1745605	-0.79980469	-0.27661133	1.0979004	0.007	39698.24	0	0	0.007
209	210	210	Category I	-0.79199219	0.10791016	-0.49194336	-0.1875	0.17553711	0.3972168	0.59	0.007	17/6/2018	17	6	2018	1:12:44	4364	0.2	1	12	44	69190	0.051513672	3.3644531	0.044189453	0.17578125	-1.1877441	21.672607	1.0898438	0	0	0	0	0	0	0	0	0	1.201416	0.20141602	1.5998535	-0.83618164	-0.067871094	0.69580078	0.007	39698.24	0	0	0.007
210	211	211	Category I	-0.071777344	0.59985352	-2.723877	-0.092041016	0.13134766	0.44458008	0.59	0.007	17/6/2018	17	6	2018	1:12:44	4364	0.3	1	12	44	69190	0.051513672	3.3644531	0.050292969	0.18530273	-1.2009277	21.440918	1.5827637	0	0	0	0	0	0	0	0	0	1.2160645	0.21606445	2.0593262	-0.12207031	0.41430664	-1.5227051	0.007	39698.24	0	0	0.007
211	212	212	Category I	-0.095947266	0.94799805	-1.4399414	0.059814453	0.15405273	0.44262695	0.59	0.007	17/6/2018	17	6	2018	1:12:44	4364	0.4	1	12	44	69190	0.051513672	3.3644531	0.041015625	0.20507813	-1.1923828	10.706055	0.79467773	0	0	0	0	0	0	0	0	0	1.2104492	0.21044922	1.1271973	-0.13696289	0.74267578	-0.24731445	0.007	39698.24	0	0	0.007
212	213	213	Category I	0.61181641	-0.26391602	-0.095947266	-0.12597656	0.17114258	0.42504883	0.59	0.007	17/6/2018	17	6	2018	1:12:44	4364	0.5	1	12	44	69190	0.051513672	3.3644531	0.034179688	0.21435547	-1.1870117	9.5192871	1.3237305	0	0	0	0	0	0	0	0	0	1.206543	0.20654297	2.1469727	0.57739258	-0.47827148	1.0910645	0.007	39698.24	0	0	0.007
213	214	214	Category I	-0.29980469	-0.21582031	0	-0.17260742	0.11621094	0.42822266	0.59	0.007	17/6/2018	17	6	2018	1:12:44	4364	0.6	1	12	44	69190	0.051513672	3.3644531	0.034912109	0.21459961	-1.1821289	19.418213	1.3017578	0	0	0	0	0	0	0	0	0	1.2019043	0.2019043	1.9475098	-0.3347168	-0.43041992	1.1821289	0.007	39698.24	0	0	0.007
214	215	215	Category I	-0.6237793	0.70776367	-0.73193359	-0.064941406	0.034179688	0.45581055	0.59	0.007	17/6/2018	17	6	2018	1:12:44	4364	0.7	1	12	44	69190	0.051513672	3.3644531	0.032958984	0.21313477	-1.1682129	33.120605	0.9309082	0	0	0	0	0	0	0	0	0	1.1879883	0.18798828	1.5878906	-0.65673828	0.49438477	0.4362793	0.007	39698.24	0	0	0.007
215	216	216	Category I	0.85180664	0.53979492	-2.4238281	0.007568359	-0.012451172	0.45898438	0.59	0.007	17/6/2018	17	6	2018	1:12:44	4364	0.8	1	12	44	69190	0.051513672	3.3644531	0.023925781	0.20996094	-1.140625	3.5458984	1.5620117	0	0	0	0	0	0	0	0	0	1.1601563	0.16015625	2.4404297	0.82763672	0.32958984	-1.282959	0.007	39698.24	0	0	0.007
216	217	217	Category I	0.047851563	-0.27587891	-0.23999023	-0.039794922	0.021972656	0.45922852	0.59	0.007	17/6/2018	17	6	2018	1:12:44	4364	0.9	1	12	44	69190	0.051513672	3.3644531	0.036621094	0.2097168	-1.1757813	52.630859	1.0544434	0	0	0	0	0	0	0	0	0	1.1948242	0.19482422	1.4326172	0.010986328	-0.4855957	0.93579102	0.007	39698.24	0	0	0.007
217	218	218	Category I	-0.64794922	-0.16796875	0.011962891	-0.17919922	0.068847656	0.43041992	0	0.007	17/6/2018	17	6	2018	1:12:45	4365	0	1	12	45	69190	0.051513672	3.3644531	0.041503906	0.21728516	-1.1813965	11.801758	1.4311523	0	0	0	0	0	0	0	0	0	1.2021484	0.20214844	2.2683105	-0.68945313	-0.38525391	1.1933594	0.007	39698.24	0	0	0.007
218	219	219	Category I	-0.59985352	-0.16796875	-0.2277832	-0.2199707	-0.044189453	0.40917969	0	0.007	17/6/2018	17	6	2018	1:12:45	4365	0.1	1	12	45	69191	0.051513672	3.3644531	0.046142578	0.21972656	-1.1828613	16.676514	1.2165527	0	0	0	0	0	0	0	0	0	1.2041016	0.20410156	1.9890137	-0.64599609	-0.38769531	0.95507813	0.007	39698.24	0	0	0.007
219	220	220	Category I	-0.095947266	0.91186523	-3.1079102	-0.094482422	0.062744141	0.45532227	0	0.007	17/6/2018	17	6	2018	1:12:45	4365	0.2	1	12	45	69191	0.051513672	3.3644531	0.038574219	0.2121582	-1.1750488	26.019043	2.0598145	0	0	0	0	0	0	0	0	0	1.1945801	0.19458008	2.7668457	-0.13452148	0.69946289	-1.9326172	0.007	39698.24	0	0	0.007
220	221	221	Category I	0.16796875	-0.31176758	-1.619873	0.007568359	0.061767578	0.453125	0	0.007	17/6/2018	17	6	2018	1:12:45	4365	0.3	1	12	45	69191	0.051513672	3.3644531	0.037109375	0.20605469	-1.185791	86.612305	0.68823242	0	0	0	0	0	0	0	0	0	1.2041016	0.20410156	1.0827637	0.13061523	-0.51782227	-0.43383789	0.007	39698.24	0	0	0.007
221	222	222	Category I	0.50390625	0.21582031	-0.095947266	-0.21484375	0.013183594	0.41723633	0	0.007	17/6/2018	17	6	2018	1:12:45	4365	0.4	1	12	45	69191	0.051513672	3.3644531	0.043457031	0.20410156	-1.189209	38.189453	1.1862793	0	0	0	0	0	0	0	0	0	1.2072754	0.20727539	1.5649414	0.46020508	0.011474609	1.0932617	0.007	39698.24	0	0	0.007
222	223	223	Category I	-0.40795898	-0.29980469	-0.083984375	-0.2590332	0.017333984	0.3972168	0	0.007	17/6/2018	17	6	2018	1:12:45	4365	0.5	1	12	45	69191	0.051513672	3.3644531	0.037109375	0.20825195	-1.1923828	2.0249023	1.2980957	0	0	0	0	0	0	0	0	0	1.2109375	0.2109375	2.0617676	-0.44506836	-0.50805664	1.1083984	0.007	39698.24	0	0	0.007
223	224	224	Category I	0.035888672	1.0559082	-2.4719238	-0.13500977	0.016113281	0.43432617	0	0.007	17/6/2018	17	6	2018	1:12:45	4365	0.6	1	12	45	69191	0.051513672	3.3644531	0.030273438	0.20776367	-1.1843262	10.314697	1.5415039	0	0	0	0	0	0	0	0	0	1.2028809	0.20288086	2.140625	0.005371094	0.84790039	-1.2873535	0.007	39698.24	0	0	0.007
224	225	225	Category I	0.73193359	0.47998047	-2.3999023	-0.078125	0.1262207	0.43359375	0	0.007	17/6/2018	17	6	2018	1:12:45	4365	0.7	1	12	45	69191	0.051513672	3.3644531	0.033447266	0.20800781	-1.1958008	6.9782715	1.4179688	0	0	0	0	0	0	0	0	0	1.2143555	0.21435547	2.1738281	0.69824219	0.27172852	-1.2038574	0.007	39698.24	0	0	0.007
225	226	226	Category I	0.29980469	0.47998047	-0.035888672	-0.16235352	0.015869141	0.42578125	0	0.007	17/6/2018	17	6	2018	1:12:45	4365	0.8	1	12	45	69191	0.051513672	3.3644531	0.036132813	0.19897461	-1.2114258	26.693604	1.2370605	0	0	0	0	0	0	0	0	0	1.2280273	0.22802734	1.7199707	0.26342773	0.28076172	1.1755371	0.007	39698.24	0	0	0.007
226	227	227	Category I	-0.52783203	-0.35986328	-0.047851563	-0.24414063	0.071289063	0.39941406	0	0.007	17/6/2018	17	6	2018	1:12:45	4365	0.9	1	12	45	69191	0.051513672	3.3644531	0.037597656	0.19384766	-1.213623	40.117432	1.4091797	0	0	0	0	0	0	0	0	0	1.2294922	0.22949219	2.2854004	-0.56542969	-0.55371094	1.1657715	0.007	39698.24	0	0	0.007
227	228	228	Category I	-0.73193359	-0.11987305	-0.73193359	-0.2199707	-0.009521484	0.40185547	0.01	0.007	17/6/2018	17	6	2018	1:12:46	4366	0	1	12	46	69191	0.051513672	3.3644531	0.040527344	0.19555664	-1.2319336	13.009766	0.97290039	0	0	0	0	0	0	0	0	0	1.2480469	0.24804688	1.5883789	-0.77246094	-0.31542969	0.5	0.007	39698.24	0	0	0.007
228	229	229	Category I	-0.15576172	1.223877	-3.4438477	-0.10839844	0.094238281	0.44555664	0.01	0.007	17/6/2018	17	6	2018	1:12:46	4366	0.1	1	12	46	69192	0.051513672	3.3644531	0.041259766	0.20019531	-1.2145996	22.478027	2.4606934	0	0	0	0	0	0	0	0	0	1.2316895	0.23168945	3.449707	-0.19702148	1.0234375	-2.2290039	0.007	39698.24	0	0	0.007
229	230	230	Category I	0.26391602	-0.23999023	-0.2878418	-0.040527344	0.055664063	0.45556641	0.01	0.007	17/6/2018	17	6	2018	1:12:46	4366	0.2	1	12	46	69192	0.051513672	3.3644531	0.038085938	0.19995117	-1.2036133	18.641357	1.0407715	0	0	0	0	0	0	0	0	0	1.2207031	0.22070313	1.5817871	0.22558594	-0.43994141	0.91577148	0.007	39698.24	0	0	0.007
230	231	231	Category I	0.46777344	0.2878418	0.011962891	-0.23388672	0.040527344	0.40844727	0.01	0.007	17/6/2018	17	6	2018	1:12:46	4366	0.3	1	12	46	69192	0.051513672	3.3644531	0.037353516	0.19897461	-1.2045898	70.466064	1.293457	0	0	0	0	0	0	0	0	0	1.2214355	0.22143555	1.7355957	0.43017578	0.088623047	1.2165527	0.007	39698.24	0	0	0.007
231	232	232	Category I	-0.31176758	0.035888672	0.011962891	-0.3137207	0	0.359375	0.01	0.007	17/6/2018	17	6	2018	1:12:46	4366	0.4	1	12	46	69192	0.051513672	3.3644531	0.029052734	0.2043457	-1.1765137	49.008057	1.2478027	0	0	0	0	0	0	0	0	0	1.1945801	0.19458008	1.697998	-0.34082031	-0.16845703	1.1884766	0.007	39698.24	0	0	0.007
232	233	233	Category I	0.083984375	0.64794922	-2.6279297	-0.22290039	0.018798828	0.40722656	0.01	0.007	17/6/2018	17	6	2018	1:12:46	4366	0.5	1	12	46	69192	0.051513672	3.3644531	0.046386719	0.21020508	-1.1870117	19.901855	1.5061035	0	0	0	0	0	0	0	0	0	1.206543	0.20654297	1.9157715	0.037353516	0.4375	-1.4406738	0.007	39698.24	0	0	0.007
233	234	234	Category I	0.20385742	1.2719727	-2.5319824	-0.12084961	0.036865234	0.44213867	0.01	0.007	17/6/2018	17	6	2018	1:12:46	4366	0.6	1	12	46	69192	0.051513672	3.3644531	0.044677734	0.20629883	-1.1848145	4.5046387	1.7248535	0	0	0	0	0	0	0	0	0	1.2033691	0.20336914	2.5717773	0.15893555	1.0654297	-1.3469238	0.007	39698.24	0	0	0.007
234	235	235	Category I	0.44384766	-0.023925781	-0.2277832	-0.20141602	0.1237793	0.41259766	0.01	0.007	17/6/2018	17	6	2018	1:12:46	4366	0.7	1	12	46	69192	0.051513672	3.3644531	0.046875	0.20507813	-1.1218262	14.740479	1.0046387	0	0	0	0	0	0	0	0	0	1.1413574	0.14135742	1.5200195	0.39672852	-0.22900391	0.89404297	0.007	39698.24	0	0	0.007
235	236	236	Category I	-0.27587891	0.35986328	0.14379883	-0.2409668	0.083007813	0.39868164	0.01	0.007	17/6/2018	17	6	2018	1:12:46	4366	0.8	1	12	46	69192	0.051513672	3.3644531	0.013916016	0.19384766	-1.1181641	16.2146	1.3054199	0	0	0	0	0	0	0	0	0	1.1350098	0.13500977	1.7175293	-0.28979492	0.16577148	1.2619629	0.007	39698.24	0	0	0.007
236	237	237	Category I	-0.35986328	0.083984375	-0.97192383	-0.21899414	0.043212891	0.41479492	0.01	0.007	17/6/2018	17	6	2018	1:12:46	4366	0.9	1	12	46	69192	0.051513672	3.3644531	0.031494141	0.20361328	-1.1425781	12.725342	0.44360352	0	0	0	0	0	0	0	0	0	1.1611328	0.16113281	0.68212891	-0.39135742	-0.11962891	0.1706543	0.007	39698.24	0	0	0.007
237	238	238	Category I	0.73193359	0.92382813	-3.6359863	-0.15771484	0.028808594	0.42724609	0.02	0.007	17/6/2018	17	6	2018	1:12:47	4367	0	1	12	47	69192	0.051513672	3.3644531	0.045898438	0.19921875	-1.1425781	11.333496	2.6853027	0	0	0	0	0	0	0	0	0	1.1606445	0.16064453	3.9035645	0.68579102	0.72436523	-2.4931641	0.007	39698.24	0	0	0.007
238	239	239	Category I	0.27587891	-0.083984375	-0.16796875	-0.1081543	0.098632813	0.4465332	0.02	0.007	17/6/2018	17	6	2018	1:12:47	4367	0.111	1	12	47	69193	0.051513672	3.4417969	0.024414063	0.19433594	-1.0898438	2.6276855	0.99536133	0	0	0	0	0	0	0	0	0	1.1074219	0.10742188	1.4516602	0.2512207	-0.27832031	0.921875	0.007	39698.24	0	0	0.007
239	240	240	Category I	-0.50390625	0.45581055	0.2878418	-0.2902832	0.042236328	0.37060547	0.02	0.007	17/6/2018	17	6	2018	1:12:47	4367	0.222	1	12	47	69193	0.051513672	3.4417969	0.013671875	0.20532227	-1.0913086	8.0063477	1.4943848	0	0	0	0	0	0	0	0	0	1.1105957	0.1105957	2.1472168	-0.51757813	0.25024414	1.3791504	0.007	39698.24	0	0	0.007
240	241	241	Category I	-0.17993164	0.31176758	-1.9919434	-0.24975586	-0.016601563	0.39892578	0.02	0.007	17/6/2018	17	6	2018	1:12:47	4367	0.333	1	12	47	69193	0.051513672	3.4417969	0.017333984	0.2175293	-1.109375	3.4897461	0.90893555	0	0	0	0	0	0	0	0	0	1.1308594	0.13085938	1.173584	-0.19726563	0.093994141	-0.88232422	0.007	39698.24	0	0	0.007
241	242	242	Category I	0.44384766	0.2277832	-2.1958008	-0.15942383	-0.003417969	0.43359375	0.02	0.007	17/6/2018	17	6	2018	1:12:47	4367	0.444	1	12	47	69193	0.051513672	3.4417969	0.025878906	0.21118164	-1.1066895	9.0725098	1.1665039	0	0	0	0	0	0	0	0	0	1.1269531	0.12695313	1.5231934	0.41772461	0.016357422	-1.0888672	0.007	39698.24	0	0	0.007
242	243	243	Category I	0.035888672	0.15576172	-0.49194336	-0.070800781	0.068359375	0.45410156	0.02	0.007	17/6/2018	17	6	2018	1:12:47	4367	0.555	1	12	47	69193	0.051513672	3.4417969	0.021484375	0.20996094	-1.0966797	27.99585	0.60742188	0	0	0	0	0	0	0	0	0	1.1169434	0.11694336	0.67333984	0.014160156	-0.054199219	0.60473633	0.007	39698.24	0	0	0.007
243	244	244	Category I	0.26391602	0.19189453	-0.083984375	-0.25634766	0.072998047	0.38623047	0.02	0.007	17/6/2018	17	6	2018	1:12:47	4367	0.666	1	12	47	69193	0.051513672	3.4417969	0.008789063	0.19238281	-1.0612793	40.645752	1.0100098	0	0	0	0	0	0	0	0	0	1.0786133	0.078613281	1.2329102	0.25488281	-0.000488281	0.97729492	0.007	39698.24	0	0	0.007
244	245	245	Category I	-0.44384766	-0.2878418	-0.15576172	-0.30834961	0.084472656	0.3605957	0.02	0.007	17/6/2018	17	6	2018	1:12:47	4367	0.777	1	12	47	69193	0.051513672	3.4417969	0.018554688	0.19335938	-1.0827637	25.385498	1.142334	0	0	0	0	0	0	0	0	0	1.1000977	0.10009766	1.8708496	-0.46240234	-0.48120117	0.92700195	0.007	39698.24	0	0	0.007
245	246	246	Category I	-0.047851563	0.47998047	-1.9799805	-0.21606445	0.015136719	0.4074707	0.02	0.007	17/6/2018	17	6	2018	1:12:47	4367	0.888	1	12	47	69193	0.051513672	3.4417969	0.025634766	0.19384766	-1.0864258	10.276367	0.94091797	0	0	0	0	0	0	0	0	0	1.1040039	0.10400391	1.2526855	-0.073486328	0.28588867	-0.89331055	0.007	39698.24	0	0	0.007
246	247	247	Category I	0.7199707	0.083984375	-1.6437988	-0.13647461	0.11132813	0.4309082	0.02	0.007	17/6/2018	17	6	2018	1:12:48	4368	0	1	12	48	69193	0.051513672	3.4417969	0.033203125	0.18579102	-1.081543	21.537354	0.89306641	0	0	0	0	0	0	0	0	0	1.0979004	0.097900391	1.3503418	0.68652344	-0.10180664	-0.56201172	0.007	39698.24	0	0	0.007
247	248	248	Category I	0.095947266	0.38378906	-0.21582031	-0.21557617	-0.016357422	0.39892578	0.03	0.007	17/6/2018	17	6	2018	1:12:48	4368	0.1	1	12	48	69193	0.051513672	3.4417969	0.036621094	0.19213867	-1.0568848	33.757568	0.86474609	0	0	0	0	0	0	0	0	0	1.0749512	0.074951172	1.0917969	0.059082031	0.19140625	0.84106445	0.007	39698.24	0	0	0.007
248	249	249	Category I	-0.55175781	-0.3359375	-0.17993164	-0.29418945	0.038818359	0.37036133	0.03	0.007	17/6/2018	17	6	2018	1:12:48	4368	0.2	1	12	48	69194	0.051513672	3.4417969	0.045654297	0.18457031	-1.0998535	19.900391	1.2143555	0	0	0	0	0	0	0	0	0	1.1162109	0.11621094	2.0380859	-0.59741211	-0.52050781	0.91992188	0.007	39698.24	0	0	0.007
249	250	250	Category I	-0.16796875	0.61181641	-1.487793	-0.23022461	-0.016601563	0.40161133	0.03	0.007	17/6/2018	17	6	2018	1:12:48	4368	0.3	1	12	48	69194	0.051513672	3.4417969	0.054199219	0.19018555	-1.1052246	7.9375	0.61083984	0	0	0	0	0	0	0	0	0	1.1228027	0.12280273	1.026123	-0.22216797	0.42138672	-0.38232422	0.007	39698.24	0	0	0.007
250	251	251	Category I	0.82788086	0.75585938	-2.9279785	-0.21801758	0.056884766	0.41186523	0.03	0.007	17/6/2018	17	6	2018	1:12:48	4368	0.4	1	12	48	69194	0.051513672	3.4417969	0.061035156	0.18554688	-1.0961914	20.842773	2.065918	0	0	0	0	0	0	0	0	0	1.1135254	0.11352539	3.168457	0.76660156	0.57006836	-1.831543	0.007	39698.24	0	0	0.007
251	252	252	Category I	-0.19189453	0.16796875	-0.39599609	-0.23828125	-0.029052734	0.39575195	0.03	0.007	17/6/2018	17	6	2018	1:12:48	4368	0.5	1	12	48	69194	0.051513672	3.4417969	0.0546875	0.17797852	-1.064209	44.048096	0.71240234	0	0	0	0	0	0	0	0	0	1.0803223	0.080322266	0.92529297	-0.24658203	-0.010009766	0.66821289	0.007	39698.24	0	0	0.007
252	253	253	Category I	-0.10791016	-0.25195313	0.2878418	-0.3659668	0.002197266	0.31054688	0.03	0.007	17/6/2018	17	6	2018	1:12:48	4368	0.6	1	12	48	69194	0.051513672	3.4417969	0.048095703	0.1809082	-1.0803223	29.046143	1.4436035	0	0	0	0	0	0	0	0	0	1.0964355	0.096435547	1.9572754	-0.15600586	-0.43286133	1.3681641	0.007	39698.24	0	0	0.007
253	254	254	Category I	-0.50390625	0.011962891	0.071777344	-0.36108398	-0.037109375	0.3059082	0.03	0.007	17/6/2018	17	6	2018	1:12:48	4368	0.7	1	12	48	69194	0.051513672	3.4417969	0.049072266	0.18164063	-1.1066895	21.70166	1.3127441	0	0	0	0	0	0	0	0	0	1.1225586	0.12255859	1.9013672	-0.55297852	-0.16967773	1.1784668	0.007	39698.24	0	0	0.007
254	255	255	Category I	0.17993164	0.37182617	-0.86376953	-0.27734375	-0.005615234	0.37719727	0.03	0.007	17/6/2018	17	6	2018	1:12:48	4368	0.8	1	12	48	69194	0.051513672	3.4417969	0.055419922	0.19189453	-1.1091309	26.979248	0.32861328	0	0	0	0	0	0	0	0	0	1.1269531	0.12695313	0.54956055	0.12426758	0.1796875	0.24536133	0.007	39698.24	0	0	0.007
255	256	256	Category I	1.1518555	0.2277832	-3.0959473	-0.13745117	0.036621094	0.44897461	0.03	0.007	17/6/2018	17	6	2018	1:12:48	4368	0.9	1	12	48	69194	0.051513672	3.4417969	0.057373047	0.17578125	-1.1005859	34.740967	2.276123	0	0	0	0	0	0	0	0	0	1.1159668	0.1159668	3.1413574	1.0942383	0.051757813	-1.9951172	0.007	39698.24	0	0	0.007
256	257	257	Category I	0.37182617	0.26391602	-0.23999023	-0.18164063	-0.063964844	0.41088867	0.03	0.007	17/6/2018	17	6	2018	1:12:49	4369	0	1	12	49	69194	0.051513672	3.4417969	0.048095703	0.18310547	-1.1013184	23.276611	0.92382813	0	0	0	0	0	0	0	0	0	1.1176758	0.11767578	1.265625	0.32348633	0.080566406	0.86132813	0.007	39698.24	0	0	0.007
257	258	258	Category I	-0.31176758	0.10791016	-0.19189453	-0.33081055	0.015625	0.33496094	0.04	0.007	17/6/2018	17	6	2018	1:12:49	4369	0.09	1	12	49	69194	0.051513672	3.4417969	0.055175781	0.17993164	-1.1311035	9.9448242	1.0109863	0	0	0	0	0	0	0	0	0	1.1467285	0.14672852	1.3781738	-0.36694336	-0.072021484	0.93920898	0.007	39698.24	0	0	0.007
258	259	259	Category I	-0.51586914	0.071777344	-0.59985352	-0.38452148	-0.064941406	0.28881836	0.04	0.007	17/6/2018	17	6	2018	1:12:49	4369	0.181	1	12	49	69195	0.051513672	3.4417969	0.057373047	0.18066406	-1.1352539	26.562256	0.79199219	0	0	0	0	0	0	0	0	0	1.1508789	0.15087891	1.2177734	-0.57324219	-0.10888672	0.53540039	0.007	39698.24	0	0	0.007
259	260	260	Category I	0.95996094	-0.14379883	-4.0197754	-0.29150391	-0.034179688	0.36938477	0.04	0.007	17/6/2018	17	6	2018	1:12:49	4369	0.272	1	12	49	69195	0.051513672	3.4417969	0.061279297	0.18017578	-1.1306152	35.367432	3.0429688	0	0	0	0	0	0	0	0	0	1.1464844	0.14648438	4.1118164	0.8984375	-0.32397461	-2.888916	0.007	39698.24	0	0	0.007
260	261	261	Category I	0.34790039	0.31176758	-0.58789063	-0.22021484	-0.20361328	0.36645508	0.04	0.007	17/6/2018	17	6	2018	1:12:49	4369	0.363	1	12	49	69195	0.051513672	3.4417969	0.060546875	0.17285156	-1.1032715	29.962402	0.60595703	0	0	0	0	0	0	0	0	0	1.1184082	0.1184082	0.94116211	0.28710938	0.13867188	0.51538086	0.007	39698.24	0	0	0.007
261	262	262	Category I	-0.57592773	-0.17993164	-0.11987305	-0.31884766	-0.11401367	0.32519531	0.04	0.007	17/6/2018	17	6	2018	1:12:49	4369	0.454	1	12	49	69195	0.051513672	3.4417969	0.068359375	0.18212891	-1.1196289	22.917236	1.2431641	0	0	0	0	0	0	0	0	0	1.1362305	0.13623047	2.0061035	-0.64428711	-0.36206055	0.99975586	0.007	39698.24	0	0	0.007
262	263	263	Category I	-0.99584961	0.13183594	-0.2277832	-0.36157227	-0.21142578	0.23486328	0.04	0.007	17/6/2018	17	6	2018	1:12:49	4369	0.545	1	12	49	69195	0.051513672	3.4417969	0.062988281	0.18725586	-1.1230469	34.584229	1.3879395	0	0	0	0	0	0	0	0	0	1.1403809	0.14038086	2.0100098	-1.0588379	-0.055419922	0.89526367	0.007	39698.24	0	0	0.007
263	264	264	Category I	1.1999512	-0.011962891	-4.5119629	-0.35595703	-0.1472168	0.27319336	0.04	0.007	17/6/2018	17	6	2018	1:12:49	4369	0.636	1	12	49	69195	0.051513672	3.4417969	0.067138672	0.19140625	-1.123291	42.941162	3.5783691	0	0	0	0	0	0	0	0	0	1.1416016	0.14160156	4.7246094	1.1325684	-0.20336914	-3.3884277	0.007	39698.24	0	0	0.007
264	265	265	Category I	0.57592773	-0.89990234	-1.5239258	-0.203125	-0.31958008	0.28930664	0.04	0.007	17/6/2018	17	6	2018	1:12:49	4369	0.727	1	12	49	69195	0.051513672	3.4417969	0.077636719	0.19116211	-1.1030273	41.926514	1.2712402	0	0	0	0	0	0	0	0	0	1.1223145	0.12231445	2.0100098	0.49804688	-1.0910645	-0.4206543	0.007	39698.24	0	0	0.007
265	266	266	Category I	-0.39599609	-0.023925781	-0.59985352	-0.33007813	-0.30419922	0.18652344	0.04	0.007	17/6/2018	17	6	2018	1:12:49	4369	0.818	1	12	49	69195	0.051513672	3.4417969	0.079345703	0.19091797	-1.1105957	49.310791	0.72998047	0	0	0	0	0	0	0	0	0	1.1296387	0.12963867	1.2009277	-0.4753418	-0.21484375	0.51074219	0.007	39698.24	0	0	0.007
266	267	267	Category I	-0.083984375	0.44384766	-2.855957	-0.28491211	-0.34960938	0.1628418	0.04	0.007	17/6/2018	17	6	2018	1:12:49	4369	0.909	1	12	49	69195	0.051513672	3.4417969	0.074951172	0.19067383	-1.1140137	62.700439	1.7670898	0	0	0	0	0	0	0	0	0	1.1328125	0.1328125	2.1540527	-0.15893555	0.25292969	-1.7416992	0.007	39698.24	0	0	0.007
267	268	268	Category I	1.1398926	-0.11987305	-1.4638672	-0.22314453	-0.31689453	0.27294922	0.05	0.007	17/6/2018	17	6	2018	1:12:50	4370	0	1	12	50	69195	0.051513672	3.4417969	0.076416016	0.18847656	-1.111084	67.905762	1.1618652	0	0	0	0	0	0	0	0	0	1.1293945	0.12939453	1.7243652	1.0632324	-0.30834961	-0.35253906	0.007	39698.24	0	0	0.007
268	269	269	Category I	-0.071777344	0.31176758	-0.35986328	-0.13525391	-0.40429688	0.22192383	0.05	0.007	17/6/2018	17	6	2018	1:12:50	4370	0.111	1	12	50	69196	0.051513672	3.4417969	0.076660156	0.19091797	-1.1105957	59.438965	0.77490234	0	0	0	0	0	0	0	0	0	1.1296387	0.12963867	1.0200195	-0.1484375	0.12060547	0.75073242	0.007	39698.24	0	0	0.007
269	270	270	Category I	-0.38378906	-0.671875	-0.2878418	-0.19775391	-0.34960938	0.265625	0.05	0.007	17/6/2018	17	6	2018	1:12:50	4370	0.222	1	12	50	69196	0.051513672	3.4417969	0.0859375	0.17919922	-1.0979004	57.265381	1.2653809	0	0	0	0	0	0	0	0	0	1.1157227	0.11572266	2.1311035	-0.46972656	-0.85107422	0.81005859	0.007	39698.24	0	0	0.007
270	271	271	Category I	-0.45581055	0.43188477	-2.1118164	-0.11889648	-0.44726563	0.17553711	0.05	0.007	17/6/2018	17	6	2018	1:12:50	4370	0.333	1	12	50	69196	0.051513672	3.4417969	0.089111328	0.18579102	-1.0979004	54.519775	1.177002	0	0	0	0	0	0	0	0	0	1.1171875	0.1171875	1.8046875	-0.54492188	0.24584961	-1.0136719	0.007	39698.24	0	0	0.007
271	272	272	Category I	0.87597656	-0.059814453	-2.4958496	-0.12011719	-0.32006836	0.32177734	0.05	0.007	17/6/2018	17	6	2018	1:12:50	4370	0.444	1	12	50	69196	0.051513672	3.4417969	0.080078125	0.17578125	-1.0947266	41.53125	1.6281738	0	0	0	0	0	0	0	0	0	1.1118164	0.11181641	2.432373	0.7956543	-0.2355957	-1.4008789	0.007	39698.24	0	0	0.007
272	273	273	Category I	-0.023925781	0.083984375	-0.10791016	-0.014648438	-0.4128418	0.24951172	0.05	0.007	17/6/2018	17	6	2018	1:12:50	4370	0.555	1	12	50	69196	0.051513672	3.4417969	0.07421875	0.17578125	-1.1010742	30.886475	1.0021973	0	0	0	0	0	0	0	0	0	1.1174316	0.11743164	1.1833496	-0.098144531	-0.091796875	0.99316406	0.007	39698.24	0	0	0.007
273	274	274	Category I	-0.44384766	-0.29980469	0.035888672	-0.12866211	-0.35888672	0.28857422	0.05	0.007	17/6/2018	17	6	2018	1:12:50	4370	0.666	1	12	50	69196	0.051513672	3.4417969	0.093261719	0.16943359	-1.0996094	28.383301	1.3410645	0	0	0	0	0	0	0	0	0	1.1164551	0.11645508	2.1420898	-0.53710938	-0.46923828	1.135498	0.007	39698.24	0	0	0.007
274	275	275	Category I	-0.31176758	-0.071777344	-1.4399414	-0.080322266	-0.46069336	0.17626953	0.05	0.007	17/6/2018	17	6	2018	1:12:50	4370	0.777	1	12	50	69196	0.051513672	3.4417969	0.090087891	0.14990234	-1.0732422	28.374512	0.58740234	0	0	0	0	0	0	0	0	0	1.0876465	0.087646484	0.99023438	-0.40185547	-0.22167969	-0.36645508	0.007	39698.24	0	0	0.007
275	276	276	Category I	0.65991211	1.1159668	-1.8837891	-0.019287109	-0.40893555	0.26928711	0.05	0.007	17/6/2018	17	6	2018	1:12:50	4370	0.888	1	12	50	69196	0.051513672	3.4417969	0.079101563	0.14746094	-1.0744629	16.864746	1.3891602	0	0	0	0	0	0	0	0	0	1.0874023	0.087402344	2.3581543	0.58056641	0.96826172	-0.80908203	0.007	39698.24	0	0	0.007
276	277	277	Category I	-0.071777344	-0.3359375	-0.45581055	-0.032470703	-0.28564453	0.36987305	0.05	0.007	17/6/2018	17	6	2018	1:12:51	4371	0	1	12	51	69196	0.051269531	3.4144043	0.073486328	0.16455078	-1.1257324	4.2370605	0.84887695	0	0	0	0	0	0	0	0	0	1.1401367	0.14013672	1.315918	-0.14526367	-0.50048828	0.66992188	0.007	39698.24	0	0	0.007
277	278	278	Category I	-0.61181641	0.083984375	0.083984375	-0.203125	-0.31445313	0.28955078	0.06	0.007	17/6/2018	17	6	2018	1:12:51	4371	0.1	1	12	51	69196	0.051269531	3.4144043	0.090576172	0.16625977	-1.1435547	4.1411133	1.416748	0	0	0	0	0	0	0	0	0	1.1591797	0.15917969	2.0126953	-0.70239258	-0.082275391	1.2275391	0.007	39698.24	0	0	0.007
278	279	279	Category I	0.35986328	0.6237793	-2.8679199	-0.1640625	-0.33105469	0.29418945	0.06	0.007	17/6/2018	17	6	2018	1:12:51	4371	0.2	1	12	51	69197	0.051269531	3.4144043	0.081298828	0.16308594	-1.0986328	4.3691406	1.8491211	0	0	0	0	0	0	0	0	0	1.1137695	0.11376953	2.5080566	0.27832031	0.46044922	-1.769043	0.007	39698.24	0	0	0.007
279	280	280	Category I	0.31176758	1.1159668	-1.487793	-0.080566406	-0.33618164	0.31420898	0.06	0.007	17/6/2018	17	6	2018	1:12:51	4371	0.3	1	12	51	69197	0.051269531	3.4144043	0.076904297	0.16040039	-1.0961914	2.807373	1.0585938	0	0	0	0	0	0	0	0	0	1.1105957	0.1105957	1.581543	0.23461914	0.95532227	-0.39135742	0.007	39698.24	0	0	0.007
280	281	281	Category I	0.083984375	-0.38378906	-0.26391602	-0.1965332	-0.23950195	0.35058594	0.06	0.007	17/6/2018	17	6	2018	1:12:51	4371	0.4	1	12	51	69197	0.051269531	3.4144043	0.074707031	0.15625	-1.1062012	15.208008	1.0007324	0	0	0	0	0	0	0	0	0	1.1196289	0.11962891	1.3918457	0.009033203	-0.54003906	0.84228516	0.007	39698.24	0	0	0.007
281	282	282	Category I	-0.34790039	0.11987305	0.32397461	-0.24414063	-0.27758789	0.29321289	0.06	0.007	17/6/2018	17	6	2018	1:12:51	4371	0.5	1	12	51	69197	0.051269531	3.4144043	0.089111328	0.15625	-1.1152344	7.7827148	1.5043945	0	0	0	0	0	0	0	0	0	1.1296387	0.12963867	1.9125977	-0.43701172	-0.036376953	1.439209	0.007	39698.24	0	0	0.007
282	283	283	Category I	-0.47998047	-0.15576172	-0.47998047	-0.21704102	-0.25390625	0.32836914	0.06	0.007	17/6/2018	17	6	2018	1:12:51	4371	0.6	1	12	51	69197	0.051269531	3.4144043	0.088378906	0.15258789	-1.095459	0.59985352	0.89282227	0	0	0	0	0	0	0	0	0	1.1096191	0.10961914	1.4924316	-0.56835938	-0.30834961	0.61547852	0.007	39698.24	0	0	0.007
283	284	284	Category I	0.93579102	0.23999023	-2.1359863	-0.16674805	-0.26879883	0.35253906	0.06	0.007	17/6/2018	17	6	2018	1:12:51	4371	0.7	1	12	51	69197	0.051269531	3.4144043	0.082275391	0.14599609	-1.0883789	0.28881836	1.354248	0	0	0	0	0	0	0	0	0	1.1013184	0.10131836	1.9943848	0.85327148	0.09375	-1.0473633	0.007	39698.24	0	0	0.007
284	285	285	Category I	0.2277832	-0.083984375	-0.41992188	-0.005615234	-0.38427734	0.30224609	0.06	0.007	17/6/2018	17	6	2018	1:12:51	4371	0.8	1	12	51	69197	0.051269531	3.4144043	0.068115234	0.14501953	-1.098877	3.7148438	0.73413086	0	0	0	0	0	0	0	0	0	1.1103516	0.11035156	1.067627	0.15942383	-0.22900391	0.67895508	0.007	39698.24	0	0	0.007
285	286	286	Category I	-0.14379883	-0.51586914	-0.13183594	-0.12939453	-0.3046875	0.33081055	0.06	0.007	17/6/2018	17	6	2018	1:12:51	4371	0.9	1	12	51	69197	0.051269531	3.4144043	0.088134766	0.14794922	-1.1320801	5.7568359	1.2229004	0	0	0	0	0	0	0	0	0	1.1452637	0.14526367	1.8964844	-0.23193359	-0.66381836	1.0002441	0.007	39698.24	0	0	0.007
286	287	287	Category I	0.82788086	1.4157715	-1.1879883	-0.066162109	-0.43774414	0.203125	0.06	0.007	17/6/2018	17	6	2018	1:12:52	4372	0	1	12	52	69197	0.051269531	3.4144043	0.094970703	0.13696289	-1.1228027	16.092773	1.4750977	0	0	0	0	0	0	0	0	0	1.1352539	0.13525391	2.076416	0.73291016	1.2785645	-0.064941406	0.007	39698.24	0	0	0.007
287	288	288	Category I	1.0197754	0.047851563	-3.5517578	-0.12207031	-0.40795898	0.22827148	0.07	0.007	17/6/2018	17	6	2018	1:12:52	4372	0.1	1	12	52	69197	0.051269531	3.4144043	0.083740234	0.13208008	-1.1020508	11.642334	2.6235352	0	0	0	0	0	0	0	0	0	1.1130371	0.11303711	3.4697266	0.93579102	-0.084228516	-2.4494629	0.007	39698.24	0	0	0.007
288	289	289	Category I	-0.071777344	0.34790039	-0.51586914	-0.040771484	-0.37402344	0.30151367	0.07	0.007	17/6/2018	17	6	2018	1:12:52	4372	0.2	1	12	52	69198	0.051269531	3.4144043	0.083740234	0.13427734	-1.1162109	3.7062988	0.65576172	0	0	0	0	0	0	0	0	0	1.1271973	0.12719727	0.96948242	-0.15551758	0.21337891	0.6003418	0.007	39698.24	0	0	0.007
289	290	290	Category I	-0.23999023	-0.26391602	0.23999023	-0.16870117	-0.34228516	0.2800293	0.07	0.007	17/6/2018	17	6	2018	1:12:52	4372	0.3	1	12	52	69198	0.051269531	3.4144043	0.10839844	0.13671875	-1.1394043	5.2888184	1.4780273	0	0	0	0	0	0	0	0	0	1.1525879	0.15258789	2.128418	-0.34838867	-0.40063477	1.3793945	0.007	39698.24	0	0	0.007
290	291	291	Category I	-0.57592773	0	-0.16796875	-0.15673828	-0.36499023	0.25341797	0.07	0.007	17/6/2018	17	6	2018	1:12:52	4372	0.4	1	12	52	69198	0.051269531	3.4144043	0.11547852	0.1328125	-1.1337891	12.865479	1.1953125	0	0	0	0	0	0	0	0	0	1.1474609	0.14746094	1.7905273	-0.69140625	-0.1328125	0.96582031	0.007	39698.24	0	0	0.007
291	292	292	Category I	-0.63598633	1.1757813	-2.7358398	-0.11743164	-0.32617188	0.32177734	0.07	0.007	17/6/2018	17	6	2018	1:12:52	4372	0.5	1	12	52	69198	0.051269531	3.4144043	0.098144531	0.11767578	-1.1018066	11.947998	2.0803223	0	0	0	0	0	0	0	0	0	1.1125488	0.11254883	3.4260254	-0.73413086	1.0578613	-1.6337891	0.007	39698.24	0	0	0.007
292	293	293	Category I	0.69580078	-0.20385742	-2.1958008	-0.0234375	-0.31567383	0.35131836	0.07	0.007	17/6/2018	17	6	2018	1:12:52	4372	0.6	1	12	52	69198	0.051269531	3.4144043	0.098388672	0.10620117	-1.1149902	1.8886719	1.2729492	0	0	0	0	0	0	0	0	0	1.1245117	0.12451172	1.9880371	0.59716797	-0.31005859	-1.0805664	0.007	39698.24	0	0	0.007
293	294	294	Category I	0.20385742	0.59985352	-0.19189453	0.053955078	-0.36645508	0.30126953	0.07	0.007	17/6/2018	17	6	2018	1:12:52	4372	0.7	1	12	52	69198	0.051269531	3.4144043	0.11181641	0.10913086	-1.1506348	0.93188477	1.0808105	0	0	0	0	0	0	0	0	0	1.1611328	0.16113281	1.5412598	0.091796875	0.49047852	0.95874023	0.007	39698.24	0	0	0.007
294	295	295	Category I	-0.45581055	-0.57592773	-0.047851563	-0.0703125	-0.34033203	0.31665039	0.07	0.007	17/6/2018	17	6	2018	1:12:52	4372	0.8	1	12	52	69198	0.051269531	3.4144043	0.12036133	0.11035156	-1.1608887	9.1437988	1.4289551	0	0	0	0	0	0	0	0	0	1.1721191	0.17211914	2.3754883	-0.57617188	-0.6862793	1.1130371	0.007	39698.24	0	0	0.007
295	296	296	Category I	0.095947266	1.1279297	-2.4958496	-0.050292969	-0.35253906	0.31982422	0.07	0.007	17/6/2018	17	6	2018	1:12:52	4372	0.9	1	12	52	69198	0.051269531	3.4144043	0.11401367	0.099365234	-1.1494141	8.2561035	1.6940918	0	0	0	0	0	0	0	0	0	1.1594238	0.15942383	2.3925781	-0.018066406	1.0283203	-1.3461914	0.007	39698.24	0	0	0.007
296	297	297	Category I	0.61181641	-0.53979492	-2.6159668	-0.002197266	-0.34130859	0.32836914	0.07	0.007	17/6/2018	17	6	2018	1:12:53	4373	0	1	12	53	69198	0.051269531	3.4144043	0.095458984	0.097167969	-1.1208496	3.1679688	1.7050781	0	0	0	0	0	0	0	0	0	1.1291504	0.12915039	2.6481934	0.51611328	-0.63696289	-1.494873	0.007	39698.24	0	0	0.007
297	298	298	Category I	-0.45581055	-0.095947266	-0.31176758	-0.090820313	-0.38110352	0.27807617	0.08	0.007	17/6/2018	17	6	2018	1:12:53	4373	0.1	1	12	53	69198	0.051269531	3.4144043	0.10253906	0.088378906	-1.1459961	5.3435059	1.0205078	0	0	0	0	0	0	0	0	0	1.1538086	0.15380859	1.5771484	-0.55834961	-0.18432617	0.83422852	0.007	39698.24	0	0	0.007
298	299	299	Category I	-0.29980469	-0.21582031	0.14379883	-0.15112305	-0.38891602	0.24707031	0.08	0.007	17/6/2018	17	6	2018	1:12:53	4373	0.2	1	12	53	69199	0.051269531	3.4144043	0.11303711	0.090820313	-1.1491699	8.854248	1.3916016	0	0	0	0	0	0	0	0	0	1.1584473	0.15844727	2.0126953	-0.4128418	-0.30664063	1.2929688	0.007	39698.24	0	0	0.007
299	300	300	Category I	-0.14379883	0.3359375	-0.92382813	-0.093505859	-0.35888672	0.29248047	0.08	0.007	17/6/2018	17	6	2018	1:12:53	4373	0.3	1	12	53	69199	0.051269531	3.4144043	0.11328125	0.08203125	-1.145752	15.839111	0.42382813	0	0	0	0	0	0	0	0	0	1.1540527	0.15405273	0.73266602	-0.25708008	0.25366211	0.22192383	0.007	39698.24	0	0	0.007
300	301	301	Category I	0.77978516	0.41992188	-2.9279785	-0.011230469	-0.3371582	0.34228516	0.08	0.007	17/6/2018	17	6	2018	1:12:53	4373	0.4	1	12	53	69199	0.051269531	3.4144043	0.099609375	0.088623047	-1.1184082	6.0192871	1.9609375	0	0	0	0	0	0	0	0	0	1.1264648	0.12646484	2.8205566	0.67993164	0.33105469	-1.8093262	0.007	39698.24	0	0	0.007
301	302	302	Category I	0.083984375	0.63598633	-0.38378906	0.11767578	-0.38012695	0.29248047	0.08	0.007	17/6/2018	17	6	2018	1:12:53	4373	0.5	1	12	53	69199	0.051269531	3.4144043	0.10327148	0.084228516	-1.1447754	0.76147461	0.93994141	0	0	0	0	0	0	0	0	0	1.1525879	0.15258789	1.3320313	-0.019287109	0.55151367	0.76098633	0.007	39698.24	0	0	0.007
302	303	303	Category I	-0.071777344	0.023925781	-0.095947266	-0.015136719	-0.30810547	0.35571289	0.08	0.007	17/6/2018	17	6	2018	1:12:53	4373	0.6	1	12	53	69199	0.051269531	3.4144043	0.11279297	0.091308594	-1.1484375	14.606934	1.0705566	0	0	0	0	0	0	0	0	0	1.1574707	0.1574707	1.3044434	-0.18457031	-0.067382813	1.0524902	0.007	39698.24	0	0	0.007
303	304	304	Category I	0.86376953	1.0439453	-0.85180664	0.013183594	-0.41235352	0.26196289	0.08	0.007	17/6/2018	17	6	2018	1:12:53	4373	0.7	1	12	53	69199	0.051269531	3.4144043	0.1171875	0.085205078	-1.1479492	19.985107	1.2504883	0	0	0	0	0	0	0	0	0	1.1569824	0.15698242	2.0012207	0.74633789	0.95849609	0.29614258	0.007	39698.24	0	0	0.007
304	305	305	Category I	0.87597656	0.44384766	-3	-0.014160156	-0.32641602	0.34423828	0.08	0.007	17/6/2018	17	6	2018	1:12:53	4373	0.8	1	12	53	69199	0.051269531	3.4144043	0.095947266	0.083984375	-1.0998535	6.6552734	2.0852051	0	0	0	0	0	0	0	0	0	1.1071777	0.10717773	3.0397949	0.77978516	0.35961914	-1.8999023	0.007	39698.24	0	0	0.007
305	306	306	Category I	-0.047851563	0.46777344	-0.31176758	0.13720703	-0.35375977	0.31933594	0.08	0.007	17/6/2018	17	6	2018	1:12:53	4373	0.9	1	12	53	69199	0.051269531	3.4144043	0.1027832	0.097412109	-1.1123047	6.0600586	0.89477539	0	0	0	0	0	0	0	0	0	1.1213379	0.12133789	1.3215332	-0.15063477	0.37011719	0.80053711	0.007	39698.24	0	0	0.007
306	307	307	Category I	-0.41992188	-0.53979492	0.19189453	-0.056884766	-0.29418945	0.35473633	0.08	0.007	17/6/2018	17	6	2018	1:12:54	4374	0	1	12	54	69199	0.051269531	3.4144043	0.11376953	0.095458984	-1.1118164	6.2399902	1.5454102	0	0	0	0	0	0	0	0	0	1.121582	0.12158203	2.4726563	-0.53369141	-0.63525391	1.3037109	0.007	39698.24	0	0	0.007
307	308	308	Category I	-0.70776367	0.083984375	-0.70776367	-0.033691406	-0.4050293	0.27319336	0.09	0.007	17/6/2018	17	6	2018	1:12:54	4374	0.1	1	12	54	69199	0.051269531	3.4144043	0.11279297	0.086181641	-1.076416	17.722168	0.89941406	0	0	0	0	0	0	0	0	0	1.0856934	0.085693359	1.1916504	-0.82055664	-0.002197266	0.36865234	0.007	39698.24	0	0	0.007
308	309	309	Category I	0.57592773	0.2878418	-2.4238281	0.018554688	-0.3359375	0.34204102	0.09	0.007	17/6/2018	17	6	2018	1:12:54	4374	0.2	1	12	54	69200	0.051269531	3.4144043	0.08984375	0.088378906	-1.0583496	15.691162	1.4628906	0	0	0	0	0	0	0	0	0	1.065918	0.065917969	2.0505371	0.48583984	0.19921875	-1.3652344	0.007	39698.24	0	0	0.007
309	310	310	Category I	0.52783203	0.27587891	-0.2878418	0.15576172	-0.39892578	0.26586914	0.09	0.007	17/6/2018	17	6	2018	1:12:54	4374	0.3	1	12	54	69200	0.051269531	3.4144043	0.092529297	0.092773438	-1.0844727	0.61181641	0.92602539	0	0	0	0	0	0	0	0	0	1.0925293	0.092529297	1.4147949	0.43505859	0.18286133	0.79663086	0.007	39698.24	0	0	0.007
310	311	311	Category I	-0.25195313	-0.50390625	0.26391602	0.011230469	-0.3203125	0.35009766	0.09	0.007	17/6/2018	17	6	2018	1:12:54	4374	0.4	1	12	54	69200	0.051269531	3.4144043	0.10620117	0.11816406	-1.0915527	18.170654	1.5339355	0	0	0	0	0	0	0	0	0	1.1032715	0.10327148	2.3361816	-0.3581543	-0.62207031	1.3554688	0.007	39698.24	0	0	0.007
311	312	312	Category I	-0.79199219	0.035888672	-0.49194336	-0.014404297	-0.39526367	0.27685547	0.09	0.007	17/6/2018	17	6	2018	1:12:54	4374	0.5	1	12	54	69200	0.051269531	3.4144043	0.11132813	0.11230469	-1.0668945	33.595947	1.0734863	0	0	0	0	0	0	0	0	0	1.0786133	0.078613281	1.5549316	-0.90332031	-0.076416016	0.57495117	0.007	39698.24	0	0	0.007
312	313	313	Category I	1.6079102	0.14379883	-2.5078125	0.032226563	-0.30981445	0.35913086	0.09	0.007	17/6/2018	17	6	2018	1:12:54	4374	0.6	1	12	54	69200	0.051269531	3.4144043	0.096679688	0.11230469	-1.0351563	19.468994	2.1101074	0	0	0	0	0	0	0	0	0	1.0456543	0.045654297	3.0148926	1.5109863	0.03125	-1.4724121	0.007	39698.24	0	0	0.007
313	314	314	Category I	-0.047851563	-0.2878418	-0.43188477	0.15209961	-0.36425781	0.29736328	0.09	0.007	17/6/2018	17	6	2018	1:12:54	4374	0.7	1	12	54	69200	0.051269531	3.4144043	0.10424805	0.11352539	-1.0803223	7.1240234	0.77758789	0	0	0	0	0	0	0	0	0	1.0913086	0.091308594	1.2019043	-0.15209961	-0.40136719	0.6484375	0.007	39698.24	0	0	0.007
314	315	315	Category I	-0.43188477	-0.2277832	-0.31176758	-0.015380859	-0.29467773	0.36303711	0.09	0.007	17/6/2018	17	6	2018	1:12:54	4374	0.8	1	12	54	69200	0.051513672	3.3902344	0.11572266	0.12597656	-1.095459	11.289063	1.0195313	0	0	0	0	0	0	0	0	0	1.1088867	0.10888672	1.6853027	-0.54760742	-0.35375977	0.78369141	0.007	39698.24	0	0	0.007
315	316	316	Category I	-0.73193359	1.7277832	-3.9719238	0.043945313	-0.36425781	0.31298828	0.09	0.007	17/6/2018	17	6	2018	1:12:54	4374	0.9	1	12	54	69200	0.051513672	3.3902344	0.12280273	0.12866211	-1.0744629	32.651367	3.4177246	0	0	0	0	0	0	0	0	0	1.0891113	0.089111328	5.3510742	-0.85473633	1.598877	-2.8972168	0.007	39698.24	0	0	0.007
316	317	317	Category I	1.0197754	0.2277832	-2.3879395	0.11035156	-0.234375	0.39453125	0.1	0.007	17/6/2018	17	6	2018	1:12:55	4375	0	1	12	55	69200	0.051513672	3.3902344	0.10961914	0.11474609	-1.050293	35.246338	1.621582	0	0	0	0	0	0	0	0	0	1.0622559	0.062255859	2.3603516	0.90991211	0.11279297	-1.3374023	0.007	39698.24	0	0	0.007
317	318	318	Category I	-0.023925781	0.671875	-0.047851563	0.10791016	-0.33398438	0.34130859	0.1	0.007	17/6/2018	17	6	2018	1:12:55	4375	0.1	1	12	55	69200	0.051513672	3.3902344	0.11083984	0.12280273	-1.0500488	12.506104	1.1506348	0	0	0	0	0	0	0	0	0	1.0629883	0.062988281	1.685791	-0.13476563	0.54882813	1.0021973	0.007	39698.24	0	0	0.007
318	319	319	Category I	-0.071777344	-0.29980469	0.035888672	0.076171875	-0.24755859	0.38110352	0.1	0.007	17/6/2018	17	6	2018	1:12:55	4375	0.2	1	12	55	69201	0.051513672	3.3902344	0.12109375	0.13598633	-1.09375	19.749268	1.2260742	0	0	0	0	0	0	0	0	0	1.1088867	0.10888672	1.7585449	-0.19287109	-0.43579102	1.1296387	0.007	39698.24	0	0	0.007
319	320	320	Category I	-0.68383789	0.11987305	-0.51586914	0.009521484	-0.33764648	0.34179688	0.1	0.007	17/6/2018	17	6	2018	1:12:55	4375	0.3	1	12	55	69201	0.051513672	3.3902344	0.12036133	0.12792969	-1.0605469	38.242432	0.97143555	0	0	0	0	0	0	0	0	0	1.0749512	0.074951172	1.3571777	-0.80419922	-0.008056641	0.54467773	0.007	39698.24	0	0	0.007
320	321	321	Category I	0.97192383	0.29980469	-2.7119141	0.085205078	-0.28857422	0.37084961	0.1	0.007	17/6/2018	17	6	2018	1:12:55	4375	0.4	1	12	55	69201	0.051513672	3.3902344	0.11230469	0.11450195	-1.0424805	26.511719	1.8864746	0	0	0	0	0	0	0	0	0	1.0549316	0.054931641	2.713623	0.859375	0.18505859	-1.6691895	0.007	39698.24	0	0	0.007
321	322	322	Category I	0.39599609	-0.047851563	-0.61181641	0.25952148	-0.35644531	0.25390625	0.1	0.007	17/6/2018	17	6	2018	1:12:55	4375	0.5	1	12	55	69201	0.051513672	3.3902344	0.10302734	0.1184082	-1.0419922	4.5410156	0.54638672	0	0	0	0	0	0	0	0	0	1.0537109	0.053710938	0.88964844	0.29272461	-0.16625977	0.43017578	0.007	39698.24	0	0	0.007
322	323	323	Category I	-0.45581055	-0.37182617	0.059814453	0.052490234	-0.26293945	0.38427734	0.1	0.007	17/6/2018	17	6	2018	1:12:55	4375	0.6	1	12	55	69201	0.051513672	3.3902344	0.10864258	0.1237793	-1.083252	6.1130371	1.3679199	0	0	0	0	0	0	0	0	0	1.0957031	0.095703125	2.2033691	-0.56445313	-0.49560547	1.1430664	0.007	39698.24	0	0	0.007
323	324	324	Category I	-0.87597656	0.095947266	-0.91186523	0.007568359	-0.30664063	0.3449707	0.1	0.007	17/6/2018	17	6	2018	1:12:55	4375	0.7	1	12	55	69201	0.051513672	3.3902344	0.11791992	0.12426758	-1.0908203	12.394775	1.0102539	0	0	0	0	0	0	0	0	0	1.104248	0.10424805	1.201416	-0.99389648	-0.028320313	0.17895508	0.007	39698.24	0	0	0.007
324	325	325	Category I	1.1757813	-0.047851563	-2.8198242	0.065185547	-0.23950195	0.3918457	0.1	0.007	17/6/2018	17	6	2018	1:12:55	4375	0.8	1	12	55	69201	0.051513672	3.3902344	0.10693359	0.11962891	-1.0632324	16.657715	2.0627441	0	0	0	0	0	0	0	0	0	1.0754395	0.075439453	2.9924316	1.0686035	-0.16748047	-1.7563477	0.007	39698.24	0	0	0.007
325	326	326	Category I	0.47998047	-0.39599609	-1.2358398	0.29858398	-0.31542969	0.26635742	0.1	0.007	17/6/2018	17	6	2018	1:12:55	4375	0.9	1	12	55	69201	0.051513672	3.3902344	0.096435547	0.11865234	-1.0585938	1.6147461	0.66577148	0	0	0	0	0	0	0	0	0	1.0695801	0.069580078	1.0754395	0.38330078	-0.51464844	-0.17700195	0.007	39698.24	0	0	0.007
326	327	327	Category I	-0.16796875	-0.31176758	0.023925781	0.022705078	-0.18139648	0.42626953	0.1	0.007	17/6/2018	17	6	2018	1:12:56	4376	0	1	12	56	69201	0.051513672	3.3902344	0.099853516	0.12597656	-1.0910645	0.083740234	1.2275391	0	0	0	0	0	0	0	0	0	1.1027832	0.1027832	1.8208008	-0.26782227	-0.43774414	1.1149902	0.007	39698.24	0	0	0.007
327	328	328	Category I	0.095947266	0.56396484	-1.3439941	0.10620117	-0.2722168	0.37939453	0.11	0.007	17/6/2018	17	6	2018	1:12:56	4376	0.1	1	12	56	69201	0.051513672	3.3902344	0.097412109	0.1105957	-1.1125488	28.865723	0.50878906	0	0	0	0	0	0	0	0	0	1.1223145	0.12231445	0.6862793	-0.001464844	0.453125	-0.23120117	0.007	39698.24	0	0	0.007
328	329	329	Category I	1.4157715	-0.14379883	-2.0397949	0.13549805	-0.1628418	0.42041016	0.11	0.007	17/6/2018	17	6	2018	1:12:56	4376	0.2	1	12	56	69202	0.051513672	3.3902344	0.084716797	0.11523438	-1.0705566	17.856689	1.6665039	0	0	0	0	0	0	0	0	0	1.0800781	0.080078125	2.559082	1.3308105	-0.2590332	-0.96899414	0.007	39698.24	0	0	0.007
329	330	330	Category I	0.40795898	0.31176758	-1.0439453	0.19091797	-0.203125	0.38671875	0.11	0.007	17/6/2018	17	6	2018	1:12:56	4376	0.3	1	12	56	69202	0.051513672	3.3902344	0.081298828	0.10766602	-1.0615234	0.13720703	0.38525391	0	0	0	0	0	0	0	0	0	1.0700684	0.070068359	0.5480957	0.32641602	0.20385742	0.017578125	0.007	39698.24	0	0	0.007
330	331	331	Category I	-0.56396484	-0.45581055	-0.37182617	0.081787109	-0.13671875	0.43652344	0.11	0.007	17/6/2018	17	6	2018	1:12:56	4376	0.4	1	12	56	69202	0.051513672	3.3902344	0.082519531	0.11425781	-1.0825195	4.0827637	1.1171875	0	0	0	0	0	0	0	0	0	1.0917969	0.091796875	1.9274902	-0.64648438	-0.57006836	0.71069336	0.007	39698.24	0	0	0.007
331	332	332	Category I	-0.17993164	-0.75585938	-1.4519043	0.12402344	-0.23876953	0.38964844	0.11	0.007	17/6/2018	17	6	2018	1:12:56	4376	0.5	1	12	56	69202	0.051513672	3.3902344	0.099121094	0.12817383	-1.1103516	26.827393	0.98779297	0	0	0	0	0	0	0	0	0	1.1220703	0.12207031	1.5046387	-0.27905273	-0.8840332	-0.34130859	0.007	39698.24	0	0	0.007
332	333	333	Category I	0.97192383	-0.023925781	-2.5559082	0.19824219	-0.15600586	0.39990234	0.11	0.007	17/6/2018	17	6	2018	1:12:56	4376	0.6	1	12	56	69202	0.051513672	3.3902344	0.10961914	0.10986328	-1.0834961	22.677246	1.7111816	0	0	0	0	0	0	0	0	0	1.0947266	0.094726563	2.4682617	0.86206055	-0.13378906	-1.472168	0.007	39698.24	0	0	0.007
333	334	334	Category I	0.17993164	0.10791016	-0.74389648	0.15405273	-0.20581055	0.40087891	0.11	0.007	17/6/2018	17	6	2018	1:12:56	4376	0.7	1	12	56	69202	0.051513672	3.3902344	0.097412109	0.11791992	-1.0559082	5.965332	0.32299805	0	0	0	0	0	0	0	0	0	1.0668945	0.066894531	0.40454102	0.082275391	-0.010009766	0.31201172	0.007	39698.24	0	0	0.007
334	335	335	Category I	-0.3359375	-0.50390625	0.035888672	-0.062255859	-0.005371094	0.44604492	0.11	0.007	17/6/2018	17	6	2018	1:12:56	4376	0.8	1	12	56	69202	0.051513672	3.3902344	0.087402344	0.10791016	-1.0578613	2.8205566	1.3227539	0	0	0	0	0	0	0	0	0	1.0668945	0.066894531	2.1291504	-0.42333984	-0.61181641	1.09375	0.007	39698.24	0	0	0.007
335	336	336	Category I	-0.32397461	0.059814453	-0.80395508	-0.001953125	-0.18481445	0.42260742	0.11	0.007	17/6/2018	17	6	2018	1:12:56	4376	0.9	1	12	56	69202	0.051513672	3.3902344	0.091552734	0.12231445	-1.0908203	12.81958	0.50878906	0	0	0	0	0	0	0	0	0	1.1013184	0.10131836	0.76513672	-0.41552734	-0.0625	0.28686523	0.007	39698.24	0	0	0.007
336	337	337	Category I	0.93579102	-0.44384766	-2.2438965	0.089599609	-0.056640625	0.45019531	0.11	0.007	17/6/2018	17	6	2018	1:12:57	4377	0	1	12	57	69202	0.051513672	3.3902344	0.095947266	0.10375977	-1.0805664	2.2373047	1.5356445	0	0	0	0	0	0	0	0	0	1.0898438	0.08984375	2.5507813	0.83959961	-0.54760742	-1.1630859	0.007	39698.24	0	0	0.007
337	338	338	Category I	0.52783203	0.31176758	-0.45581055	0.072509766	-0.13476563	0.44140625	0.12	0.007	17/6/2018	17	6	2018	1:12:57	4377	0.1	1	12	57	69202	0.051513672	3.3902344	0.082519531	0.11499023	-1.0527344	35.258545	0.77026367	0	0	0	0	0	0	0	0	0	1.0622559	0.062255859	1.2387695	0.44506836	0.1965332	0.59692383	0.007	39698.24	0	0	0.007
338	339	339	Category I	-0.49194336	-0.63598633	-0.31176758	-0.045654297	0.028320313	0.46606445	0.12	0.007	17/6/2018	17	6	2018	1:12:57	4377	0.2	1	12	57	69203	0.051513672	3.3902344	0.081542969	0.11499023	-1.0463867	19.643555	1.1970215	0	0	0	0	0	0	0	0	0	1.0559082	0.055908203	2.0595703	-0.57348633	-0.75097656	0.73461914	0.007	39698.24	0	0	0.007
339	340	340	Category I	-0.13183594	0.37182617	-1.8479004	-0.045410156	-0.13549805	0.43164063	0.12	0.007	17/6/2018	17	6	2018	1:12:57	4377	0.3	1	12	57	69203	0.051513672	3.3902344	0.078857422	0.11816406	-1.0539551	15.435059	0.859375	0	0	0	0	0	0	0	0	0	1.0634766	0.063476563	1.2580566	-0.21069336	0.25341797	-0.79370117	0.007	39698.24	0	0	0.007
340	341	341	Category I	0.64794922	-0.023925781	-2.6879883	0.010253906	0.087158203	0.46142578	0.12	0.007	17/6/2018	17	6	2018	1:12:57	4377	0.4	1	12	57	69203	0.051513672	3.3902344	0.09375	0.11816406	-1.1032715	1.4553223	1.6845703	0	0	0	0	0	0	0	0	0	1.1135254	0.11352539	2.2807617	0.55395508	-0.14208984	-1.5844727	0.007	39698.24	0	0	0.007
341	342	342	Category I	0.16796875	0.37182617	-0.40795898	-0.051757813	-0.033935547	0.45385742	0.12	0.007	17/6/2018	17	6	2018	1:12:57	4377	0.5	1	12	57	69203	0.051513672	3.3902344	0.094726563	0.10253906	-1.0856934	54.176025	0.73291016	0	0	0	0	0	0	0	0	0	1.0947266	0.094726563	1.0197754	0.072998047	0.26904297	0.67773438	0.007	39698.24	0	0	0.007
342	343	343	Category I	-0.63598633	-0.34790039	-0.19189453	-0.090820313	0.028564453	0.44995117	0.12	0.007	17/6/2018	17	6	2018	1:12:57	4377	0.6	1	12	57	69203	0.051513672	3.3902344	0.084472656	0.095947266	-1.0842285	16.672852	1.2299805	0	0	0	0	0	0	0	0	0	1.0917969	0.091796875	2.0571289	-0.72045898	-0.44384766	0.89233398	0.007	39698.24	0	0	0.007
343	344	344	Category I	-0.49194336	-0.11987305	-0.65991211	-0.10449219	-0.085205078	0.44287109	0.12	0.007	17/6/2018	17	6	2018	1:12:57	4377	0.7	1	12	57	69203	0.051513672	3.3902344	0.083251953	0.093505859	-1.0854492	85.089111	0.74682617	0	0	0	0	0	0	0	0	0	1.0927734	0.092773438	1.2143555	-0.57519531	-0.21337891	0.42553711	0.007	39698.24	0	0	0.007
344	345	345	Category I	1.1159668	0.19189453	-2.5319824	0.000732422	0.070068359	0.46801758	0.12	0.007	17/6/2018	17	6	2018	1:12:57	4377	0.8	1	12	57	69203	0.051513672	3.3902344	0.087402344	0.075439453	-1.1040039	49.630127	1.7631836	0	0	0	0	0	0	0	0	0	1.1101074	0.11010742	2.5722656	1.0283203	0.11621094	-1.4277344	0.007	39698.24	0	0	0.007
345	346	346	Category I	0.47998047	-0.19189453	-0.55175781	0.026123047	-0.0078125	0.46142578	0.12	0.007	17/6/2018	17	6	2018	1:12:57	4377	0.9	1	12	57	69203	0.051513672	3.3902344	0.078369141	0.070068359	-1.0751953	43.495361	0.70996094	0	0	0	0	0	0	0	0	0	1.0803223	0.080322266	1.1872559	0.40136719	-0.26196289	0.5234375	0.007	39698.24	0	0	0.007
346	347	347	Category I	-0.16796875	-0.2878418	-0.023925781	-0.19189453	0.044921875	0.41650391	0.12	0.007	17/6/2018	17	6	2018	1:12:58	4378	0	1	12	58	69203	0.051513672	3.3902344	0.077636719	0.061035156	-1.0717773	31.598389	1.1313477	0	0	0	0	0	0	0	0	0	1.0761719	0.076171875	1.6425781	-0.24560547	-0.34887695	1.0478516	0.007	39698.24	0	0	0.007
347	348	348	Category I	-0.68383789	0.047851563	-0.023925781	-0.17797852	-0.018554688	0.41992188	0.13	0.007	17/6/2018	17	6	2018	1:12:58	4378	0.1	1	12	58	69203	0.051513672	3.3902344	0.075683594	0.072021484	-1.0756836	123.5415	1.2976074	0	0	0	0	0	0	0	0	0	1.0805664	0.080566406	1.8354492	-0.75952148	-0.024169922	1.0517578	0.007	39698.24	0	0	0.007
348	349	349	Category I	0.14379883	0.65991211	-2.4599609	-0.10986328	0.042724609	0.43652344	0.13	0.007	17/6/2018	17	6	2018	1:12:58	4378	0.2	1	12	58	69204	0.051513672	3.3902344	0.096191406	0.076171875	-1.114502	159.90698	1.467041	0	0	0	0	0	0	0	0	0	1.1210938	0.12109375	1.9763184	0.047363281	0.58349609	-1.3452148	0.007	39698.24	0	0	0.007
349	350	350	Category I	0.70776367	1.3679199	-0.85180664	-0.047363281	0.062744141	0.4597168	0.13	0.007	17/6/2018	17	6	2018	1:12:58	4378	0.3	1	12	58	69204	0.051513672	3.3902344	0.092285156	0.070068359	-1.1040039	140.52808	1.4580078	0	0	0	0	0	0	0	0	0	1.1101074	0.11010742	2.1652832	0.61523438	1.2976074	0.25219727	0.007	39698.24	0	0	0.007
350	351	351	Category I	-0.047851563	-0.035888672	-0.13183594	-0.079833984	0.17260742	0.44262695	0.13	0.007	17/6/2018	17	6	2018	1:12:58	4378	0.4	1	12	58	69204	0.051513672	3.3902344	0.086181641	0.067138672	-1.1008301	158.07568	0.98364258	0	0	0	0	0	0	0	0	0	1.1062012	0.10620117	1.206543	-0.1340332	-0.10302734	0.96899414	0.007	39698.24	0	0	0.007
351	352	352	Category I	-0.2878418	-0.059814453	0.047851563	-0.19091797	0.1262207	0.42480469	0.13	0.007	17/6/2018	17	6	2018	1:12:58	4378	0.5	1	12	58	69204	0.051513672	3.3902344	0.081054688	0.073242188	-1.1079102	127.03979	1.220459	0	0	0	0	0	0	0	0	0	1.1132813	0.11328125	1.657959	-0.36889648	-0.13305664	1.1557617	0.007	39698.24	0	0	0.007
352	353	353	Category I	0.56396484	0.16796875	-3.7319336	-0.084960938	0.039794922	0.44824219	0.13	0.007	17/6/2018	17	6	2018	1:12:58	4378	0.6	1	12	58	69204	0.051513672	3.3950684	0.089355469	0.088623047	-1.138916	156.16455	2.6369629	0	0	0	0	0	0	0	0	0	1.145752	0.14575195	3.1464844	0.47436523	0.079101563	-2.5927734	0.007	39698.24	0	0	0.007
353	354	354	Category I	0.47998047	0.70776367	-1.1757813	0.005126953	0.11376953	0.44873047	0.13	0.007	17/6/2018	17	6	2018	1:12:58	4378	0.7	1	12	58	69204	0.051513672	3.3950684	0.077636719	0.084716797	-1.1381836	106.198	0.74243164	0	0	0	0	0	0	0	0	0	1.144043	0.14404297	1.0625	0.40209961	0.62280273	-0.037353516	0.007	39698.24	0	0	0.007
354	355	355	Category I	0.26391602	0.14379883	0.23999023	-0.20239258	0.16650391	0.40795898	0.13	0.007	17/6/2018	17	6	2018	1:12:58	4378	0.8	1	12	58	69204	0.051513672	3.3950684	0.077880859	0.091308594	-1.1364746	150.22607	1.3898926	0	0	0	0	0	0	0	0	0	1.1428223	0.14282227	1.6147461	0.18579102	0.052246094	1.3764648	0.007	39698.24	0	0	0.007
355	356	356	Category I	-0.40795898	0	0.047851563	-0.20800781	0.13842773	0.39941406	0.13	0.007	17/6/2018	17	6	2018	1:12:58	4378	0.9	1	12	58	69204	0.051513672	3.3950684	0.08203125	0.091064453	-1.1296387	130.68359	1.2785645	0	0	0	0	0	0	0	0	0	1.1362305	0.13623047	1.7587891	-0.48999023	-0.091064453	1.1774902	0.007	39698.24	0	0	0.007
356	357	357	Category I	0.023925781	0.31176758	-0.43188477	-0.10424805	0.071777344	0.44921875	0.14	0.007	17/6/2018	17	6	2018	1:12:59	4379	0	1	12	59	69204	0.051513672	3.3950684	0.084472656	0.069091797	-1.0837402	143.92749	0.69824219	0	0	0	0	0	0	0	0	0	1.0893555	0.089355469	0.95507813	-0.060546875	0.24243164	0.65185547	0.007	39698.24	0	0	0.007
357	358	358	Category I	0.21582031	1.1398926	-3.407959	0.007568359	0.048828125	0.46508789	0.14	0.007	17/6/2018	17	6	2018	1:12:59	4379	0.1	1	12	59	69205	0.051513672	3.3950684	0.07421875	0.068115234	-1.0803223	81.570801	2.5661621	0	0	0	0	0	0	0	0	0	1.0852051	0.085205078	3.5402832	0.14135742	1.0715332	-2.3273926	0.007	39698.24	0	0	0.007
358	359	359	Category I	0.31176758	-0.035888672	-0.20385742	0.004882813	0.008789063	0.46411133	0.14	0.007	17/6/2018	17	6	2018	1:12:59	4379	0.2	1	12	59	69205	0.051513672	3.3950684	0.080078125	0.055175781	-1.0986328	47.545898	0.92871094	0	0	0	0	0	0	0	0	0	1.1030273	0.10302734	1.2175293	0.23144531	-0.091064453	0.89477539	0.007	39698.24	0	0	0.007
359	360	360	Category I	-0.34790039	0.059814453	-0.059814453	-0.20776367	0.065673828	0.41040039	0.14	0.007	17/6/2018	17	6	2018	1:12:59	4379	0.3	1	12	59	69205	0.051513672	3.3950684	0.078125	0.063964844	-1.1010742	31.144775	1.125	0	0	0	0	0	0	0	0	0	1.1057129	0.10571289	1.4716797	-0.42602539	-0.004150391	1.0412598	0.007	39698.24	0	0	0.007
360	361	361	Category I	-0.65991211	-0.071777344	-0.21582031	-0.22924805	-0.014404297	0.40454102	0.14	0.007	17/6/2018	17	6	2018	1:12:59	4379	0.4	1	12	59	69205	0.051513672	3.3950684	0.078857422	0.060058594	-1.0949707	1.2280273	1.1560059	0	0	0	0	0	0	0	0	0	1.0996094	0.099609375	1.7502441	-0.73876953	-0.13183594	0.87915039	0.007	39698.24	0	0	0.007
361	362	362	Category I	0.10791016	0.53979492	-2.9758301	-0.12768555	0.054443359	0.43237305	0.14	0.007	17/6/2018	17	6	2018	1:12:59	4379	0.5	1	12	59	69205	0.051513672	3.3950684	0.065917969	0.068603516	-1.0942383	41.424316	1.9399414	0	0	0	0	0	0	0	0	0	1.0983887	0.098388672	2.3942871	0.041748047	0.47094727	-1.8813477	0.007	39698.24	0	0	0.007
362	363	363	Category I	0.26391602	-0.11987305	-1.0917969	0.015869141	-0.020019531	0.44702148	0.14	0.007	17/6/2018	17	6	2018	1:12:59	4379	0.6	1	12	59	69205	0.051513672	3.3950684	0.065429688	0.067626953	-1.1074219	79.368652	0.2734375	0	0	0	0	0	0	0	0	0	1.1115723	0.11157227	0.40185547	0.19824219	-0.1875	0.015625	0.007	39698.24	0	0	0.007
363	364	364	Category I	0.059814453	-0.13183594	0.071777344	-0.25610352	0.027832031	0.39819336	0.14	0.007	17/6/2018	17	6	2018	1:12:59	4379	0.7	1	12	59	69205	0.051513672	3.3950684	0.070556641	0.077148438	-1.1091309	73.452881	1.1994629	0	0	0	0	0	0	0	0	0	1.1140137	0.11401367	1.401123	-0.010742188	-0.20898438	1.1809082	0.007	39698.24	0	0	0.007
364	365	365	Category I	-0.6237793	-0.15576172	-0.035888672	-0.27050781	-0.000488281	0.38232422	0.14	0.007	17/6/2018	17	6	2018	1:12:59	4379	0.8	1	12	59	69205	0.051513672	3.3950684	0.078857422	0.070800781	-1.0927734	57.371826	1.2893066	0	0	0	0	0	0	0	0	0	1.0979004	0.097900391	1.9865723	-0.70263672	-0.2265625	1.0568848	0.007	39698.24	0	0	0.007
365	366	366	Category I	0.14379883	0.071777344	-2.7358398	-0.2109375	0.015869141	0.41455078	0.14	0.007	17/6/2018	17	6	2018	1:12:59	4379	0.9	1	12	59	69205	0.051513672	3.3950684	0.055175781	0.071777344	-1.0693359	68.963135	1.668457	0	0	0	0	0	0	0	0	0	1.0732422	0.073242188	1.7548828	0.088378906	0	-1.6662598	0.007	39698.24	0	0	0.007
366	367	367	Category I	0.63598633	0.17993164	-2.9038086	-0.12573242	0.10058594	0.44213867	0.15	0.007	17/6/2018	17	6	2018	1:13:00	4380	0	1	13	0	69205	0.051513672	3.3950684	0.064453125	0.071533203	-1.0859375	71.614502	1.9084473	0	0	0	0	0	0	0	0	0	1.0900879	0.090087891	2.4975586	0.57128906	0.1081543	-1.817627	0.007	39698.24	0	0	0.007
367	368	368	Category I	-0.011962891	0.41992188	-0.20385742	-0.14892578	-0.011474609	0.4309082	0.15	0.007	17/6/2018	17	6	2018	1:13:00	4380	0.1	1	13	0	69206	0.051513672	3.3950684	0.070800781	0.073730469	-1.0915527	49.156494	0.95629883	0	0	0	0	0	0	0	0	0	1.0961914	0.096191406	1.3164063	-0.082763672	0.34594727	0.88769531	0.007	39698.24	0	0	0.007
368	369	369	Category I	-0.3359375	-0.26391602	0.21582031	-0.28833008	0.059814453	0.36987305	0.15	0.007	17/6/2018	17	6	2018	1:13:00	4380	0.2	1	13	0	69206	0.051513672	3.3950684	0.064941406	0.060546875	-1.0725098	15.911621	1.3879395	0	0	0	0	0	0	0	0	0	1.0761719	0.076171875	2.013916	-0.40087891	-0.32446289	1.2883301	0.007	39698.24	0	0	0.007
369	370	370	Category I	-0.14379883	0.26391602	-1.4519043	-0.27734375	-0.037109375	0.37963867	0.15	0.007	17/6/2018	17	6	2018	1:13:00	4380	0.3	1	13	0	69206	0.051513672	3.3950684	0.051025391	0.061035156	-1.0861816	2.8820801	0.46118164	0	0	0	0	0	0	0	0	0	1.0891113	0.089111328	0.76318359	-0.19482422	0.20263672	-0.36547852	0.007	39698.24	0	0	0.007
370	371	371	Category I	0.75585938	1.1159668	-2.3879395	-0.16479492	-0.022949219	0.43212891	0.15	0.007	17/6/2018	17	6	2018	1:13:00	4380	0.4	1	13	0	69206	0.051513672	3.3950684	0.058105469	0.053955078	-1.1066895	0.22387695	1.8041992	0	0	0	0	0	0	0	0	0	1.1096191	0.10961914	3.0402832	0.69750977	1.0617676	-1.2810059	0.007	39698.24	0	0	0.007
371	372	372	Category I	0.20385742	-0.27587891	-0.58789063	-0.17431641	0.089355469	0.43554688	0.15	0.007	17/6/2018	17	6	2018	1:13:00	4380	0.5	1	13	0	69206	0.051513672	3.3950684	0.067138672	0.067138672	-1.1035156	15.845215	0.63427734	0	0	0	0	0	0	0	0	0	1.107666	0.10766602	0.99536133	0.13647461	-0.34301758	0.515625	0.007	39698.24	0	0	0.007
372	373	373	Category I	-0.2878418	0.43188477	0.011962891	-0.28833008	0.057373047	0.36791992	0.15	0.007	17/6/2018	17	6	2018	1:13:00	4380	0.6	1	13	0	69206	0.051513672	3.3950684	0.065185547	0.072998047	-1.0834961	29.612549	1.2055664	0	0	0	0	0	0	0	0	0	1.0878906	0.087890625	1.807373	-0.35302734	0.35864258	1.095459	0.007	39698.24	0	0	0.007
373	374	374	Category I	-0.59985352	-0.20385742	-0.34790039	-0.31445313	0.074951172	0.35546875	0.15	0.007	17/6/2018	17	6	2018	1:13:00	4380	0.7	1	13	0	69206	0.051513672	3.3950684	0.051269531	0.080078125	-1.0734863	34.424561	1.0153809	0	0	0	0	0	0	0	0	0	1.0776367	0.077636719	1.6606445	-0.65112305	-0.28393555	0.72558594	0.007	39698.24	0	0	0.007
374	375	375	Category I	-0.11987305	0.58789063	-2.6757813	-0.21801758	0.041259766	0.41674805	0.15	0.007	17/6/2018	17	6	2018	1:13:00	4380	0.8	1	13	0	69206	0.051513672	3.3950684	0.062011719	0.078857422	-1.098877	26.249268	1.666748	0	0	0	0	0	0	0	0	0	1.1035156	0.10351563	2.2675781	-0.18188477	0.50878906	-1.5766602	0.007	39698.24	0	0	0.007
375	376	376	Category I	0.44384766	-0.35986328	-1.6799316	-0.11523438	0.041992188	0.44238281	0.15	0.007	17/6/2018	17	6	2018	1:13:00	4380	0.9	1	13	0	69206	0.051513672	3.3950684	0.065185547	0.093261719	-1.1027832	19.717041	0.82543945	0	0	0	0	0	0	0	0	0	1.1088867	0.10888672	1.4084473	0.37841797	-0.453125	-0.5769043	0.007	39698.24	0	0	0.007
376	377	377	Category I	-0.45581055	0.35986328	-0.39599609	-0.28662109	-0.071777344	0.35083008	0.16	0.007	17/6/2018	17	6	2018	1:13:01	4381	0	1	13	1	69206	0.051513672	3.3950684	0.069091797	0.089355469	-1.0927734	10.30249	0.91333008	0	0	0	0	0	0	0	0	0	1.0986328	0.098632813	1.4921875	-0.52490234	0.27026367	0.69677734	0.007	39698.24	0	0	0.007
377	378	378	Category I	-0.52783203	-0.095947266	0.19189453	-0.38793945	-0.045654297	0.28100586	0.16	0.007	17/6/2018	17	6	2018	1:13:01	4381	0.1	1	13	1	69206	0.051513672	3.3950684	0.050048828	0.097412109	-1.0678711	7.1899414	1.3994141	0	0	0	0	0	0	0	0	0	1.0734863	0.073486328	2.03125	-0.57788086	-0.19335938	1.2597656	0.007	39698.24	0	0	0.007
378	379	379	Category I	-0.51586914	0.035888672	-0.45581055	-0.35327148	-0.071044922	0.31665039	0.16	0.007	17/6/2018	17	6	2018	1:13:01	4381	0.2	1	13	1	69207	0.051513672	3.3950684	0.039306641	0.095458984	-1.081543	30.608154	0.83862305	0	0	0	0	0	0	0	0	0	1.0864258	0.086425781	1.2407227	-0.55517578	-0.059570313	0.62573242	0.007	39698.24	0	0	0.007
379	380	380	Category I	1.0439453	0.3359375	-4.8598633	-0.19873047	-0.022460938	0.41943359	0.16	0.007	17/6/2018	17	6	2018	1:13:01	4381	0.3	1	13	1	69207	0.051513672	3.3950684	0.058837891	0.12402344	-1.0957031	49.771973	3.8964844	0	0	0	0	0	0	0	0	0	1.104248	0.10424805	4.9606934	0.98486328	0.21166992	-3.763916	0.007	39698.24	0	0	0.007
380	381	381	Category I	0.86376953	-0.82788086	-1.5239258	-0.082519531	-0.14306641	0.41821289	0.16	0.007	17/6/2018	17	6	2018	1:13:01	4381	0.4	1	13	1	69207	0.051513672	3.3950684	0.059570313	0.11572266	-1.0861816	55.219238	1.3146973	0	0	0	0	0	0	0	0	0	1.0939941	0.093994141	2.1853027	0.80395508	-0.94360352	-0.4375	0.007	39698.24	0	0	0.007
381	382	382	Category I	-0.74389648	0.10791016	-0.27587891	-0.27368164	-0.15844727	0.33837891	0.16	0.007	17/6/2018	17	6	2018	1:13:01	4381	0.5	1	13	1	69207	0.051513672	3.3950684	0.044921875	0.12036133	-1.0534668	63.703857	1.107666	0	0	0	0	0	0	0	0	0	1.0612793	0.061279297	1.5788574	-0.78881836	-0.012451172	0.77758789	0.007	39698.24	0	0	0.007
382	383	383	Category I	-0.16796875	-0.17993164	-0.19189453	-0.34790039	-0.15600586	0.27441406	0.16	0.007	17/6/2018	17	6	2018	1:13:01	4381	0.6	1	13	1	69207	0.051513672	3.3950684	0.039306641	0.12646484	-1.0915527	69.740967	0.97265625	0	0	0	0	0	0	0	0	0	1.0996094	0.099609375	1.4133301	-0.20727539	-0.30639648	0.8996582	0.007	39698.24	0	0	0.007
383	384	384	Category I	1.1999512	-0.39599609	-2.3398438	-0.33544922	-0.14746094	0.30102539	0.16	0.007	17/6/2018	17	6	2018	1:13:01	4381	0.7	1	13	1	69207	0.051513672	3.3950684	0.050537109	0.14208984	-1.107666	77.825195	1.7685547	0	0	0	0	0	0	0	0	0	1.1179199	0.11791992	2.9194336	1.1491699	-0.53808594	-1.2319336	0.007	39698.24	0	0	0.007
384	385	385	Category I	0.14379883	0.011962891	-0.69580078	-0.22143555	-0.28491211	0.30175781	0.16	0.007	17/6/2018	17	6	2018	1:13:01	4381	0.8	1	13	1	69207	0.051513672	3.3950684	0.050048828	0.1418457	-1.105957	65.307129	0.44042969	0	0	0	0	0	0	0	0	0	1.1162109	0.11621094	0.63378906	0.093505859	-0.12988281	0.41015625	0.007	39698.24	0	0	0.007
385	386	386	Category I	-0.095947266	-0.25195313	-0.023925781	-0.33447266	-0.21826172	0.26538086	0.16	0.007	17/6/2018	17	6	2018	1:13:01	4381	0.9	1	13	1	69207	0.051513672	3.3950684	0.025878906	0.13818359	-1.0795898	54.958008	1.1320801	0	0	0	0	0	0	0	0	0	1.088623	0.088623047	1.5678711	-0.12182617	-0.39013672	1.0556641	0.007	39698.24	0	0	0.007
386	387	387	Category I	-0.58789063	0.3359375	-0.11987305	-0.24145508	-0.31396484	0.25732422	0.16	0.007	17/6/2018	17	6	2018	1:13:02	4382	0	1	13	2	69207	0.051513672	3.3950684	0.014404297	0.1472168	-1.0986328	46.061768	1.1645508	0	0	0	0	0	0	0	0	0	1.1083984	0.10839844	1.7697754	-0.60229492	0.18847656	0.97875977	0.007	39698.24	0	0	0.007
387	388	388	Category I	0.93579102	0.41992188	-3.815918	-0.18969727	-0.2199707	0.36181641	0.17	0.007	17/6/2018	17	6	2018	1:13:02	4382	0.1	1	13	2	69207	0.051513672	3.3950684	0.045410156	0.16235352	-1.0979004	44.778809	2.8713379	0	0	0	0	0	0	0	0	0	1.1108398	0.11083984	3.8654785	0.89013672	0.25732422	-2.7177734	0.007	39698.24	0	0	0.007
388	389	389	Category I	0.26391602	-0.20385742	-1.5959473	-0.1315918	-0.27050781	0.35644531	0.17	0.007	17/6/2018	17	6	2018	1:13:02	4382	0.2	1	13	2	69208	0.051513672	3.3950684	0.049804688	0.15893555	-1.1120605	32.373535	0.64135742	0	0	0	0	0	0	0	0	0	1.1245117	0.12451172	1.0605469	0.21386719	-0.36279297	-0.48364258	0.007	39698.24	0	0	0.007
389	390	390	Category I	0.047851563	0.047851563	-0.023925781	-0.37524414	-0.23339844	0.20068359	0.17	0.007	17/6/2018	17	6	2018	1:13:02	4382	0.3	1	13	2	69208	0.051513672	3.3950684	0.041503906	0.15429688	-1.1149902	19.667236	1.0961914	0	0	0	0	0	0	0	0	0	1.1264648	0.12646484	1.2036133	0.006103516	-0.10644531	1.0910645	0.007	39698.24	0	0	0.007
390	391	391	Category I	-0.65991211	-0.023925781	-0.29980469	-0.34179688	-0.24975586	0.2355957	0.17	0.007	17/6/2018	17	6	2018	1:13:02	4382	0.4	1	13	2	69208	0.051269531	3.4144043	0.047363281	0.14990234	-1.1401367	17.399414	1.1120605	0	0	0	0	0	0	0	0	0	1.1508789	0.15087891	1.7216797	-0.70727539	-0.17382813	0.84033203	0.007	39698.24	0	0	0.007
391	392	392	Category I	-0.14379883	1.2719727	-2.9758301	-0.30688477	-0.19042969	0.31225586	0.17	0.007	17/6/2018	17	6	2018	1:13:02	4382	0.5	1	13	2	69208	0.051269531	3.4144043	0.040039063	0.14770508	-1.1472168	7.3381348	2.1542969	0	0	0	0	0	0	0	0	0	1.1572266	0.15722656	3.1364746	-0.18383789	1.1240234	-1.8283691	0.007	39698.24	0	0	0.007
392	393	393	Category I	0.68383789	-0.17993164	-2.447998	-0.19311523	-0.16821289	0.38183594	0.17	0.007	17/6/2018	17	6	2018	1:13:02	4382	0.6	1	13	2	69208	0.051269531	3.4144043	0.047851563	0.15039063	-1.1452637	3.8022461	1.4865723	0	0	0	0	0	0	0	0	0	1.1560059	0.15600586	2.2687988	0.63574219	-0.33032227	-1.3024902	0.007	39698.24	0	0	0.007
393	394	394	Category I	-0.035888672	0.23999023	-0.29980469	-0.24682617	-0.30688477	0.26220703	0.17	0.007	17/6/2018	17	6	2018	1:13:02	4382	0.7	1	13	2	69208	0.051269531	3.4144043	0.032714844	0.15112305	-1.1040039	12.896973	0.81201172	0	0	0	0	0	0	0	0	0	1.1147461	0.11474609	0.96142578	-0.068603516	0.088623047	0.80419922	0.007	39698.24	0	0	0.007
394	395	395	Category I	-0.095947266	-0.23999023	0.23999023	-0.31201172	-0.27929688	0.23657227	0.17	0.007	17/6/2018	17	6	2018	1:13:02	4382	0.8	1	13	2	69208	0.051269531	3.4144043	0.025878906	0.14208984	-1.1018066	6.668457	1.4003906	0	0	0	0	0	0	0	0	0	1.111084	0.11108398	1.8459473	-0.12182617	-0.38208008	1.3417969	0.007	39698.24	0	0	0.007
395	396	396	Category I	-0.53979492	-0.023925781	-0.31176758	-0.29370117	-0.27954102	0.25854492	0.17	0.007	17/6/2018	17	6	2018	1:13:02	4382	0.9	1	13	2	69208	0.051269531	3.4144043	0.047119141	0.15893555	-1.1203613	0.49169922	1.0158691	0	0	0	0	0	0	0	0	0	1.1325684	0.13256836	1.5788574	-0.58691406	-0.18286133	0.80859375	0.007	39698.24	0	0	0.007
396	397	397	Category I	0.20385742	0.14379883	-2.1118164	-0.21777344	-0.27026367	0.31103516	0.18	0.007	17/6/2018	17	6	2018	1:13:03	4383	0	1	13	3	69208	0.051269531	3.4144043	0.043212891	0.16088867	-1.1347656	0.44335938	0.98999023	0	0	0	0	0	0	0	0	0	1.1469727	0.14697266	1.154541	0.16040039	-0.017089844	-0.97680664	0.007	39698.24	0	0	0.007
397	398	398	Category I	0.44384766	-0.37182617	-1.5119629	-0.12988281	-0.24731445	0.36914063	0.18	0.007	17/6/2018	17	6	2018	1:13:03	4383	0.1	1	13	3	69209	0.051269531	3.4144043	0.045166016	0.15576172	-1.1257324	4.1262207	0.765625	0	0	0	0	0	0	0	0	0	1.1374512	0.13745117	1.3122559	0.3984375	-0.52758789	-0.38598633	0.007	39698.24	0	0	0.007
398	399	399	Category I	-0.2277832	0.40795898	-0.15576172	-0.26147461	-0.34838867	0.20874023	0.18	0.007	17/6/2018	17	6	2018	1:13:03	4383	0.2	1	13	3	69209	0.051269531	3.4144043	0.034912109	0.14624023	-1.1079102	2.9990234	1.0217285	0	0	0	0	0	0	0	0	0	1.1179199	0.11791992	1.4763184	-0.26269531	0.26147461	0.95214844	0.007	39698.24	0	0	0.007
399	400	400	Category I	-0.6237793	-0.19189453	-0.035888672	-0.27539063	-0.33105469	0.21777344	0.18	0.007	17/6/2018	17	6	2018	1:13:03	4383	0.3	1	13	3	69209	0.051269531	3.4144043	0.044189453	0.15698242	-1.1352539	8.8728027	1.3330078	0	0	0	0	0	0	0	0	0	1.1469727	0.14697266	2.1164551	-0.66796875	-0.34887695	1.0993652	0.007	39698.24	0	0	0.007
400	401	401	Category I	-0.071777344	0.98388672	-2.6398926	-0.26489258	-0.29418945	0.26391602	0.18	0.007	17/6/2018	17	6	2018	1:13:03	4383	0.4	1	13	3	69209	0.051269531	3.4144043	0.045898438	0.16113281	-1.142334	8.526123	1.7124023	0	0	0	0	0	0	0	0	0	1.154541	0.15454102	2.4377441	-0.11767578	0.82250977	-1.4973145	0.007	39698.24	0	0	0.007
401	402	402	Category I	0.35986328	-0.11987305	-1.6799316	-0.15991211	-0.23754883	0.3503418	0.18	0.007	17/6/2018	17	6	2018	1:13:03	4383	0.5	1	13	3	69209	0.051269531	3.4144043	0.048339844	0.16308594	-1.1376953	2.9226074	0.6862793	0	0	0	0	0	0	0	0	0	1.1503906	0.15039063	1.1364746	0.3112793	-0.28295898	-0.54199219	0.007	39698.24	0	0	0.007
402	403	403	Category I	-0.035888672	0.38378906	-0.071777344	-0.17700195	-0.32983398	0.28955078	0.18	0.007	17/6/2018	17	6	2018	1:13:03	4383	0.6	1	13	3	69209	0.051269531	3.4144043	0.037353516	0.15576172	-1.1005859	2.8908691	1.0561523	0	0	0	0	0	0	0	0	0	1.1120605	0.11206055	1.329834	-0.073242188	0.2277832	1.0288086	0.007	39698.24	0	0	0.007
403	404	404	Category I	-0.21582031	-0.40795898	0.39599609	-0.25537109	-0.31030273	0.25	0.18	0.007	17/6/2018	17	6	2018	1:13:03	4383	0.7	1	13	3	69209	0.051269531	3.4144043	0.030273438	0.1628418	-1.123291	11.730469	1.6416016	0	0	0	0	0	0	0	0	0	1.135498	0.13549805	2.3364258	-0.24609375	-0.57080078	1.5192871	0.007	39698.24	0	0	0.007
404	405	405	Category I	-0.73193359	0.035888672	-0.94799805	-0.26220703	-0.33325195	0.22827148	0.18	0.007	17/6/2018	17	6	2018	1:13:03	4383	0.8	1	13	3	69209	0.051269531	3.4144043	0.039306641	0.17553711	-1.1501465	19.194092	0.80932617	0	0	0	0	0	0	0	0	0	1.1640625	0.1640625	1.1132813	-0.77124023	-0.13964844	0.20214844	0.007	39698.24	0	0	0.007
405	406	406	Category I	1.223877	-0.43188477	-2.5559082	-0.17871094	-0.296875	0.31469727	0.18	0.007	17/6/2018	17	6	2018	1:13:03	4383	0.9	1	13	3	69209	0.051269531	3.4144043	0.043457031	0.18066406	-1.1569824	17.230713	1.9299316	0	0	0	0	0	0	0	0	0	1.171875	0.171875	3.1914063	1.1801758	-0.61254883	-1.3986816	0.007	39698.24	0	0	0.007
406	407	407	Category I	0.34790039	-0.11987305	-0.41992188	-0.10302734	-0.42602539	0.21875	0.19	0.007	17/6/2018	17	6	2018	1:13:04	4384	0	1	13	4	69209	0.051269531	3.4144043	0.036132813	0.17675781	-1.125	16.064453	0.82617188	0	0	0	0	0	0	0	0	0	1.1394043	0.1394043	1.3134766	0.31152344	-0.29663086	0.70507813	0.007	39698.24	0	0	0.007
407	408	408	Category I	-0.38378906	-0.49194336	0.16796875	-0.16235352	-0.34350586	0.27880859	0.19	0.007	17/6/2018	17	6	2018	1:13:04	4384	0.1	1	13	4	69210	0.051269531	3.4144043	0.018554688	0.171875	-1.0957031	23.94458	1.4831543	0	0	0	0	0	0	0	0	0	1.109375	0.109375	2.3303223	-0.40234375	-0.66381836	1.2636719	0.007	39698.24	0	0	0.007
408	409	409	Category I	0.31176758	-0.10791016	-3.1318359	-0.13891602	-0.43188477	0.18725586	0.19	0.007	17/6/2018	17	6	2018	1:13:04	4384	0.2	1	13	4	69210	0.051269531	3.4144043	0.018554688	0.17333984	-1.1347656	32.282471	2.0375977	0	0	0	0	0	0	0	0	0	1.1481934	0.14819336	2.5712891	0.29296875	-0.28125	-1.9968262	0.007	39698.24	0	0	0.007
409	410	410	Category I	0.97192383	-0.25195313	-2.6879883	-0.064941406	-0.34082031	0.31787109	0.19	0.007	17/6/2018	17	6	2018	1:13:04	4384	0.3	1	13	4	69210	0.051269531	3.4144043	0.037597656	0.19140625	-1.1608887	26.996338	1.8439941	0	0	0	0	0	0	0	0	0	1.177002	0.17700195	2.904541	0.93408203	-0.44335938	-1.5268555	0.007	39698.24	0	0	0.007
410	411	411	Category I	0.16796875	0.59985352	-0.10791016	-0.059570313	-0.38793945	0.27587891	0.19	0.007	17/6/2018	17	6	2018	1:13:04	4384	0.4	1	13	4	69210	0.051269531	3.4144043	0.018310547	0.18994141	-1.159668	17.619873	1.1386719	0	0	0	0	0	0	0	0	0	1.175293	0.17529297	1.611084	0.14941406	0.40966797	1.0517578	0.007	39698.24	0	0	0.007
411	412	412	Category I	-0.3359375	-0.29980469	0.15576172	-0.13549805	-0.31054688	0.32836914	0.19	0.007	17/6/2018	17	6	2018	1:13:04	4384	0.5	1	13	4	69210	0.051269531	3.4144043	0.01953125	0.20410156	-1.1494141	22.526123	1.4436035	0	0	0	0	0	0	0	0	0	1.1674805	0.16748047	2.1647949	-0.35546875	-0.50390625	1.3051758	0.007	39698.24	0	0	0.007
412	413	413	Category I	-0.15576172	0.53979492	-1.763916	-0.14013672	-0.37133789	0.26171875	0.19	0.007	17/6/2018	17	6	2018	1:13:04	4384	0.6	1	13	4	69210	0.051269531	3.4144043	0.041259766	0.2199707	-1.161377	26.588867	0.7097168	0	0	0	0	0	0	0	0	0	1.1828613	0.18286133	1.1188965	-0.19702148	0.31958008	-0.60229492	0.007	39698.24	0	0	0.007
413	414	414	Category I	1.0439453	0.011962891	-2.7719727	-0.081054688	-0.31713867	0.33154297	0.19	0.007	17/6/2018	17	6	2018	1:13:04	4384	0.7	1	13	4	69210	0.051269531	3.4144043	0.052246094	0.23339844	-1.1787109	3.1806641	1.8894043	0	0	0	0	0	0	0	0	0	1.2026367	0.20263672	2.8061523	0.99145508	-0.22143555	-1.5930176	0.007	39698.24	0	0	0.007
414	415	415	Category I	-0.071777344	0.65991211	-0.2878418	0.037109375	-0.38696289	0.30126953	0.19	0.007	17/6/2018	17	6	2018	1:13:04	4384	0.8	1	13	4	69210	0.051269531	3.4144043	0.0390625	0.22558594	-1.1894531	16.502686	1.0068359	0	0	0	0	0	0	0	0	0	1.2111816	0.21118164	1.4467773	-0.11083984	0.43408203	0.90161133	0.007	39698.24	0	0	0.007
415	416	416	Category I	-0.011962891	-0.25195313	0.011962891	-0.14453125	-0.32519531	0.30493164	0.19	0.007	17/6/2018	17	6	2018	1:13:04	4384	0.9	1	13	4	69210	0.051269531	3.4144043	0.043212891	0.2277832	-1.1630859	7.4384766	1.2705078	0	0	0	0	0	0	0	0	0	1.1860352	0.18603516	1.7102051	-0.055175781	-0.47973633	1.1750488	0.007	39698.24	0	0	0.007
416	417	417	Category I	-0.59985352	0.20385742	-0.25195313	-0.12060547	-0.37231445	0.27539063	0.2	0.007	17/6/2018	17	6	2018	1:13:05	4385	0	1	13	5	69210	0.051269531	3.4144043	0.052734375	0.23950195	-1.1743164	10.156738	1.1303711	0	0	0	0	0	0	0	0	0	1.199707	0.19970703	1.6108398	-0.65258789	-0.035644531	0.92236328	0.007	39698.24	0	0	0.007
417	418	418	Category I	-0.3359375	0.15576172	-1.5478516	-0.088134766	-0.33935547	0.31713867	0.2	0.007	17/6/2018	17	6	2018	1:13:05	4385	0.1	1	13	5	69211	0.051269531	3.4144043	0.059082031	0.24487305	-1.1818848	20.000977	0.54589844	0	0	0	0	0	0	0	0	0	1.208252	0.20825195	0.85009766	-0.39501953	-0.089111328	-0.36572266	0.007	39698.24	0	0	0.007
418	419	419	Category I	1.079834	1.6437988	-1.4519043	-0.035888672	-0.32641602	0.34179688	0.2	0.007	17/6/2018	17	6	2018	1:13:05	4385	0.2	1	13	5	69211	0.051269531	3.4144043	0.068115234	0.24731445	-1.2114258	34.852295	1.7409668	0	0	0	0	0	0	0	0	0	1.2382813	0.23828125	2.6484375	1.0114746	1.3962402	-0.24023438	0.007	39698.24	0	0	0.007
419	420	420	Category I	-0.071777344	-0.29980469	-1.079834	0.001953125	-0.19824219	0.42138672	0.2	0.007	17/6/2018	17	6	2018	1:13:05	4385	0.3	1	13	5	69211	0.051269531	3.4144043	0.069824219	0.25756836	-1.2524414	24.358398	0.6003418	0	0	0	0	0	0	0	0	0	1.2805176	0.28051758	0.87182617	-0.14160156	-0.55737305	0.17260742	0.007	39698.24	0	0	0.007
420	421	421	Category I	-0.52783203	0.34790039	-0.071777344	-0.24682617	-0.32250977	0.24511719	0.2	0.007	17/6/2018	17	6	2018	1:13:05	4385	0.4	1	13	5	69211	0.051269531	3.4144043	0.048583984	0.26733398	-1.1928711	21.021729	1.2631836	0	0	0	0	0	0	0	0	0	1.2233887	0.22338867	1.777832	-0.57641602	0.080322266	1.1210938	0.007	39698.24	0	0	0.007
421	422	422	Category I	-0.2878418	0.86376953	-3.4558105	-0.16552734	-0.26660156	0.33544922	0.2	0.007	17/6/2018	17	6	2018	1:13:05	4385	0.5	1	13	5	69211	0.051269531	3.4144043	0.03515625	0.2746582	-1.1772461	31.604736	2.3754883	0	0	0	0	0	0	0	0	0	1.2092285	0.20922852	3.1906738	-0.32299805	0.58886719	-2.2783203	0.007	39698.24	0	0	0.007
422	423	423	Category I	0.26391602	0.89990234	-1.487793	-0.10986328	-0.1184082	0.4362793	0.2	0.007	17/6/2018	17	6	2018	1:13:05	4385	0.6	1	13	5	69211	0.051269531	3.4144043	0.042480469	0.27734375	-1.1801758	40.761963	0.72851563	0	0	0	0	0	0	0	0	0	1.2131348	0.21313477	1.1513672	0.22143555	0.62231445	-0.30737305	0.007	39698.24	0	0	0.007
423	424	424	Category I	-0.52783203	-0.14379883	-0.52783203	-0.32226563	-0.16064453	0.3059082	0.2	0.007	17/6/2018	17	6	2018	1:13:05	4385	0.7	1	13	5	69211	0.051269531	3.4144043	0.054931641	0.29150391	-1.2109375	30.126953	0.99780273	0	0	0	0	0	0	0	0	0	1.246582	0.24658203	1.701416	-0.58276367	-0.43530273	0.68310547	0.007	39698.24	0	0	0.007
424	425	425	Category I	-0.80395508	-0.095947266	-0.40795898	-0.33203125	-0.099853516	0.32104492	0.2	0.007	17/6/2018	17	6	2018	1:13:05	4385	0.8	1	13	5	69211	0.051269531	3.4144043	0.039306641	0.29663086	-1.1953125	32.30542	1.21875	0	0	0	0	0	0	0	0	0	1.2324219	0.23242188	2.0234375	-0.84326172	-0.39257813	0.78735352	0.007	39698.24	0	0	0.007
425	426	426	Category I	-0.44384766	0.52783203	-2.0759277	-0.31958008	-0.16235352	0.3112793	0.2	0.007	17/6/2018	17	6	2018	1:13:05	4385	0.9	1	13	5	69211	0.051269531	3.4144043	0.028076172	0.29736328	-1.1911621	59.668701	1.0288086	0	0	0	0	0	0	0	0	0	1.2280273	0.22802734	1.5869141	-0.47192383	0.23022461	-0.88452148	0.007	39698.24	0	0	0.007
426	427	427	Category I	2.3039551	0.92382813	0.023925781	-0.19165039	-0.076171875	0.41772461	0.21	0.007	17/6/2018	17	6	2018	1:13:06	4386	0	1	13	6	69211	0.051269531	3.4144043	0.025634766	0.31274414	-1.2102051	61.811279	2.6618652	0	0	0	0	0	0	0	0	0	1.2502441	0.25024414	4.123291	2.2780762	0.61083984	1.2341309	0.007	39698.24	0	0	0.007
427	428	428	Category I	-0.32397461	-0.21582031	-1.1518555	-0.002685547	0.043945313	0.46850586	0.21	0.007	17/6/2018	17	6	2018	1:13:06	4386	0.1	1	13	6	69212	0.051269531	3.4144043	0.037109375	0.30834961	-1.2336426	60.116699	0.6418457	0	0	0	0	0	0	0	0	0	1.2722168	0.2722168	0.96728516	-0.36108398	-0.52416992	0.081787109	0.007	39698.24	0	0	0.007
428	429	429	Category I	-0.51586914	0.27587891	-2.6999512	-0.34057617	-0.15405273	0.29760742	0.21	0.007	17/6/2018	17	6	2018	1:13:06	4386	0.2	1	13	6	69212	0.051025391	3.4498535	0.022949219	0.30419922	-1.1899414	55.972168	1.6032715	0	0	0	0	0	0	0	0	0	1.2282715	0.22827148	2.0771484	-0.53881836	-0.028320313	-1.5097656	0.007	39698.24	0	0	0.007
429	430	430	Category I	1.1757813	1.0197754	-2.855957	-0.25268555	-0.15673828	0.35620117	0.21	0.007	17/6/2018	17	6	2018	1:13:06	4386	0.3	1	13	6	69212	0.051025391	3.4498535	0.016113281	0.30444336	-1.1682129	60.179932	2.1687012	0	0	0	0	0	0	0	0	0	1.2075195	0.20751953	3.5622559	1.1594238	0.71508789	-1.6875	0.007	39698.24	0	0	0.007
430	431	431	Category I	-0.63598633	-0.20385742	-0.69580078	-0.18798828	-0.046630859	0.41625977	0.21	0.007	17/6/2018	17	6	2018	1:13:06	4386	0.4	1	13	6	69212	0.051025391	3.4498535	0.010009766	0.31323242	-1.1899414	52.522949	0.96386719	0	0	0	0	0	0	0	0	0	1.2307129	0.23071289	1.6577148	-0.64599609	-0.51708984	0.49414063	0.007	39698.24	0	0	0.007
431	432	432	Category I	0.3359375	0.15576172	0.20385742	-0.39086914	-0.13867188	0.24633789	0.21	0.007	17/6/2018	17	6	2018	1:13:06	4386	0.5	1	13	6	69212	0.051025391	3.4498535	0.027587891	0.31445313	-1.2233887	34.371338	1.46875	0	0	0	0	0	0	0	0	0	1.2634277	0.26342773	1.8942871	0.30810547	-0.15869141	1.4272461	0.007	39698.24	0	0	0.007
432	433	433	Category I	-0.65991211	0.2277832	-0.43188477	-0.29199219	-0.067626953	0.36279297	0.21	0.007	17/6/2018	17	6	2018	1:13:06	4386	0.6	1	13	6	69212	0.051025391	3.4498535	0.032958984	0.30151367	-1.189209	38.89502	1.0290527	0	0	0	0	0	0	0	0	0	1.2272949	0.22729492	1.5239258	-0.69287109	-0.073730469	0.75732422	0.007	39698.24	0	0	0.007
433	434	434	Category I	-0.047851563	-0.023925781	-0.99584961	-0.33911133	-0.080322266	0.32910156	0.21	0.007	17/6/2018	17	6	2018	1:13:06	4386	0.7	1	13	6	69212	0.051025391	3.4498535	0.017822266	0.30151367	-1.1608887	36.535889	0.37084961	0	0	0	0	0	0	0	0	0	1.199707	0.19970703	0.55639648	-0.065673828	-0.32543945	0.16503906	0.007	39698.24	0	0	0.007
434	435	435	Category I	1.9558105	1.5	-1.2597656	-0.26123047	-0.12353516	0.36572266	0.21	0.007	17/6/2018	17	6	2018	1:13:06	4386	0.8	1	13	6	69212	0.051025391	3.4498535	0.009277344	0.30004883	-1.1650391	23.356201	2.2883301	0	0	0	0	0	0	0	0	0	1.203125	0.203125	3.2407227	1.9462891	1.199707	-0.094482422	0.007	39698.24	0	0	0.007
435	436	436	Category I	-0.7199707	0.15576172	-1.1037598	-0.19213867	0.064697266	0.42797852	0.21	0.007	17/6/2018	17	6	2018	1:13:06	4386	0.9	1	13	6	69212	0.051025391	3.4498535	0.010009766	0.31005859	-1.2055664	9.0375977	0.75292969	0	0	0	0	0	0	0	0	0	1.244873	0.24487305	0.98632813	-0.72998047	-0.15429688	0.10180664	0.007	39698.24	0	0	0.007
436	437	437	Category I	0.16796875	-0.10791016	0.2878418	-0.43212891	-0.090332031	0.2097168	0.22	0.007	17/6/2018	17	6	2018	1:13:07	4387	0	1	13	7	69212	0.051025391	3.4498535	0.01953125	0.30712891	-1.2055664	0.59521484	1.5571289	0	0	0	0	0	0	0	0	0	1.2443848	0.24438477	2.0568848	0.14819336	-0.41503906	1.4934082	0.007	39698.24	0	0	0.007
437	438	438	Category I	-0.59985352	0.38378906	-1.9677734	-0.30541992	-0.12841797	0.33740234	0.22	0.007	17/6/2018	17	6	2018	1:13:07	4387	0.1	1	13	7	69213	0.051025391	3.4498535	0.020019531	0.30932617	-1.1806641	1.2387695	1.0046387	0	0	0	0	0	0	0	0	0	1.2207031	0.22070313	1.4812012	-0.61987305	0.07421875	-0.78686523	0.007	39698.24	0	0	0.007
438	439	439	Category I	1.0559082	0.81591797	-2.3999023	-0.21533203	-0.16455078	0.38012695	0.22	0.007	17/6/2018	17	6	2018	1:13:07	4387	0.2	1	13	7	69213	0.051025391	3.4498535	0.007324219	0.31225586	-1.1672363	7.7412109	1.6945801	0	0	0	0	0	0	0	0	0	1.208252	0.20825195	2.7844238	1.0483398	0.50341797	-1.2324219	0.007	39698.24	0	0	0.007
439	440	440	Category I	-0.21582031	0.39599609	-0.6237793	-0.21264648	-0.065429688	0.40307617	0.22	0.007	17/6/2018	17	6	2018	1:13:07	4387	0.3	1	13	7	69213	0.051025391	3.4498535	0.010986328	0.31225586	-1.199707	13.699951	0.62475586	0	0	0	0	0	0	0	0	0	1.2397461	0.23974609	0.88647461	-0.22680664	0.083496094	0.57592773	0.007	39698.24	0	0	0.007
440	441	441	Category I	-0.45581055	0.095947266	0.15576172	-0.33813477	-0.1184082	0.3034668	0.22	0.007	17/6/2018	17	6	2018	1:13:07	4387	0.4	1	13	7	69213	0.051025391	3.4498535	0.022949219	0.31054688	-1.2145996	6.1677246	1.4672852	0	0	0	0	0	0	0	0	0	1.2539063	0.25390625	2.0639648	-0.47875977	-0.21459961	1.3703613	0.007	39698.24	0	0	0.007
441	442	442	Category I	-0.77978516	-0.059814453	0	-0.39916992	-0.11425781	0.24243164	0.22	0.007	17/6/2018	17	6	2018	1:13:07	4387	0.5	1	13	7	69213	0.051025391	3.4498535	0.030029297	0.3034668	-1.1826172	6.729248	1.4785156	0	0	0	0	0	0	0	0	0	1.2211914	0.22119141	2.355957	-0.80981445	-0.36328125	1.1826172	0.007	39698.24	0	0	0.007
442	443	443	Category I	-0.2878418	0.44384766	-2.9157715	-0.34838867	-0.17626953	0.27075195	0.22	0.007	17/6/2018	17	6	2018	1:13:07	4387	0.6	1	13	7	69213	0.051025391	3.4498535	0.020751953	0.30249023	-1.1638184	1.0046387	1.7841797	0	0	0	0	0	0	0	0	0	1.2028809	0.20288086	2.201416	-0.30859375	0.14111328	-1.751709	0.007	39698.24	0	0	0.007
443	444	444	Category I	0.76782227	0.89990234	-2.0759277	-0.23120117	-0.084228516	0.39941406	0.22	0.007	17/6/2018	17	6	2018	1:13:07	4387	0.7	1	13	7	69213	0.051025391	3.4498535	0.023193359	0.30053711	-1.1984863	6.7346191	1.2971191	0	0	0	0	0	0	0	0	0	1.2358398	0.23583984	2.2209473	0.74438477	0.59912109	-0.87719727	0.007	39698.24	0	0	0.007
444	445	445	Category I	-0.27587891	0.23999023	-0.58789063	-0.16870117	0.060302734	0.42626953	0.22	0.007	17/6/2018	17	6	2018	1:13:07	4387	0.8	1	13	7	69213	0.051025391	3.4498535	0.031738281	0.30200195	-1.2172852	13.032227	0.70336914	0	0	0	0	0	0	0	0	0	1.2543945	0.25439453	0.99926758	-0.30761719	-0.062011719	0.62939453	0.007	39698.24	0	0	0.007
445	446	446	Category I	-0.44384766	-0.2277832	-0.17993164	-0.39086914	0.001953125	0.28491211	0.22	0.007	17/6/2018	17	6	2018	1:13:07	4387	0.9	1	13	7	69213	0.051025391	3.4498535	0.041748047	0.30419922	-1.2087402	11.916504	1.2558594	0	0	0	0	0	0	0	0	0	1.2470703	0.24707031	2.0466309	-0.4855957	-0.53198242	1.0288086	0.007	39698.24	0	0	0.007
446	447	447	Category I	-0.76782227	-0.21582031	-0.55175781	-0.35864258	0.018554688	0.31518555	0.23	0.007	17/6/2018	17	6	2018	1:13:08	4388	0	1	13	8	69213	0.051025391	3.4498535	0.018554688	0.30639648	-1.1791992	3.1455078	1.1335449	0	0	0	0	0	0	0	0	0	1.2185059	0.21850586	1.9360352	-0.78637695	-0.5222168	0.62744141	0.007	39698.24	0	0	0.007
447	448	448	Category I	-0.023925781	0.52783203	-3.3359375	-0.39770508	0.049560547	0.28051758	0.23	0.007	17/6/2018	17	6	2018	1:13:08	4388	0.1	1	13	8	69214	0.051025391	3.4498535	0.017089844	0.31835938	-1.1960449	6.814209	2.1503906	0	0	0	0	0	0	0	0	0	1.237793	0.23779297	2.3903809	-0.041015625	0.20922852	-2.1396484	0.007	39698.24	0	0	0.007
448	449	449	Category I	1.1999512	1.1879883	-1.8598633	-0.21337891	0.29370117	0.35620117	0.23	0.007	17/6/2018	17	6	2018	1:13:08	4388	0.2	1	13	8	69214	0.051025391	3.4498535	0.030273438	0.32397461	-1.2250977	13.501465	1.5864258	0	0	0	0	0	0	0	0	0	1.2675781	0.26757813	2.6682129	1.1694336	0.86376953	-0.63452148	0.007	39698.24	0	0	0.007
449	450	450	Category I	-1.6918945	0.14379883	-1.3679199	-0.16894531	0.22070313	0.39575195	0.23	0.007	17/6/2018	17	6	2018	1:13:08	4388	0.3	1	13	8	69214	0.051025391	3.4498535	0.029541016	0.33007813	-1.1923828	30.884766	1.7404785	0	0	0	0	0	0	0	0	0	1.2375488	0.23754883	2.0834961	-1.7214355	-0.1862793	-0.17529297	0.007	39698.24	0	0	0.007
450	451	451	Category I	0.83984375	2.2558594	-1.5598145	-0.28979492	0.047607422	0.36254883	0.23	0.007	17/6/2018	17	6	2018	1:13:08	4388	0.4	1	13	8	69214	0.051025391	3.4498535	0.009277344	0.33081055	-1.1586914	48.283447	2.1342773	0	0	0	0	0	0	0	0	0	1.2050781	0.20507813	3.1560059	0.83032227	1.9248047	-0.40087891	0.007	39698.24	0	0	0.007
451	452	452	Category I	1.9438477	0.99584961	-1.5478516	-0.26391602	0.20654297	0.34765625	0.23	0.007	17/6/2018	17	6	2018	1:13:08	4388	0.5	1	13	8	69214	0.051025391	3.4498535	0.002197266	0.32617188	-1.1638184	52.932373	2.0893555	0	0	0	0	0	0	0	0	0	1.2087402	0.20874023	2.994873	1.9414063	0.66943359	-0.38378906	0.007	39698.24	0	0	0.007
452	453	453	Category I	0.59985352	1.5	-1.3679199	-0.17163086	0.21264648	0.37695313	0.23	0.007	17/6/2018	17	6	2018	1:13:08	4388	0.6	1	13	8	69214	0.051025391	3.4498535	0.015625	0.34985352	-1.1975098	46.398193	1.3010254	0	0	0	0	0	0	0	0	0	1.2478027	0.24780273	1.9042969	0.58422852	1.1499023	-0.17016602	0.007	39698.24	0	0	0.007
453	454	454	Category I	-1.6557617	-0.82788086	-1.2119141	-0.080078125	0.24731445	0.3972168	0.23	0.007	17/6/2018	17	6	2018	1:13:08	4388	0.7	1	13	8	69214	0.051025391	3.4498535	0.017089844	0.34863281	-1.1835938	53.185303	2.0454102	0	0	0	0	0	0	0	0	0	1.2341309	0.23413086	2.8776855	-1.6728516	-1.1765137	-0.028076172	0.007	39698.24	0	0	0.007
454	455	455	Category I	0.20385742	0.76782227	-0.56396484	-0.27075195	0.12207031	0.37841797	0.23	0.007	17/6/2018	17	6	2018	1:13:08	4388	0.8	1	13	8	69214	0.051025391	3.4498535	-0.000488281	0.34985352	-1.1474609	66.944092	0.74633789	0	0	0	0	0	0	0	0	0	1.199707	0.19970703	1.2058105	0.2043457	0.41772461	0.58349609	0.007	39698.24	0	0	0.007
455	456	456	Category I	1.2119141	0.57592773	-2.579834	-0.12915039	0.2734375	0.36791992	0.23	0.007	17/6/2018	17	6	2018	1:13:08	4388	0.9	1	13	8	69214	0.051025391	3.4498535	-0.006835938	0.34277344	-1.1525879	72.125732	1.8908691	0	0	0	0	0	0	0	0	0	1.2026367	0.20263672	2.8786621	1.21875	0.23291016	-1.427002	0.007	39698.24	0	0	0.007
456	457	457	Category I	0.059814453	0.77978516	-0.99584961	0.15649414	0.30200195	0.34375	0.24	0.007	17/6/2018	17	6	2018	1:13:09	4389	0	1	13	9	69214	0.051025391	3.4498535	0.006347656	0.35961914	-1.184082	63.55249	0.46313477	0	0	0	0	0	0	0	0	0	1.2375488	0.23754883	0.66162109	0.053222656	0.41992188	0.18823242	0.007	39698.24	0	0	0.007
457	458	458	Category I	0.17993164	0.10791016	-2.171875	0.15283203	0.3215332	0.34375	0.24	0.007	17/6/2018	17	6	2018	1:13:09	4389	0.1	1	13	9	69215	0.051025391	3.4498535	0.017089844	0.35864258	-1.1853027	61.744141	1.0307617	0	0	0	0	0	0	0	0	0	1.2385254	0.23852539	1.3999023	0.16259766	-0.25073242	-0.98632813	0.007	39698.24	0	0	0.007
458	459	459	Category I	-0.37182617	0.85180664	-3.7438965	0.045166016	0.13842773	0.44580078	0.24	0.007	17/6/2018	17	6	2018	1:13:09	4389	0.2	1	13	9	69215	0.051025391	3.4498535	0.014648438	0.35791016	-1.1643066	60.903076	2.6542969	0	0	0	0	0	0	0	0	0	1.2182617	0.21826172	3.4594727	-0.38647461	0.49365234	-2.5793457	0.007	39698.24	0	0	0.007
459	460	460	Category I	-0.65991211	1.1279297	-0.095947266	0.084716797	0.24755859	0.40429688	0.24	0.007	17/6/2018	17	6	2018	1:13:09	4389	0.3	1	13	9	69215	0.051025391	3.4498535	-0.003173828	0.34106445	-1.1538086	43.282959	1.4729004	0	0	0	0	0	0	0	0	0	1.2033691	0.20336914	2.5012207	-0.65649414	0.78662109	1.0578613	0.007	39698.24	0	0	0.007
460	461	461	Category I	-0.20385742	-0.25195313	-0.26391602	-0.10571289	0.25830078	0.39160156	0.24	0.007	17/6/2018	17	6	2018	1:13:09	4389	0.4	1	13	9	69215	0.051025391	3.4498535	-0.003662109	0.34716797	-1.1726074	26.383789	1.1066895	0	0	0	0	0	0	0	0	0	1.2229004	0.22290039	1.708252	-0.19995117	-0.59912109	0.90869141	0.007	39698.24	0	0	0.007
461	462	462	Category I	-0.16796875	0.32397461	-0.51586914	-0.022216797	0.13061523	0.45336914	0.24	0.007	17/6/2018	17	6	2018	1:13:09	4389	0.5	1	13	9	69215	0.051025391	3.4498535	0.005371094	0.34887695	-1.1757813	26.573486	0.68286133	0	0	0	0	0	0	0	0	0	1.2265625	0.2265625	0.85839844	-0.17333984	-0.024902344	0.65991211	0.007	39698.24	0	0	0.007
462	463	463	Category I	0.83984375	0.94799805	-2.6518555	0.12817383	0.16040039	0.43066406	0.24	0.007	17/6/2018	17	6	2018	1:13:09	4389	0.6	1	13	9	69215	0.051025391	3.4498535	0.013427734	0.3371582	-1.1357422	21.971436	1.8312988	0	0	0	0	0	0	0	0	0	1.1848145	0.18481445	2.9526367	0.82617188	0.6105957	-1.5158691	0.007	39698.24	0	0	0.007
463	464	464	Category I	-0.059814453	0.023925781	-1.1037598	0.17944336	0.22680664	0.39331055	0.24	0.007	17/6/2018	17	6	2018	1:13:09	4389	0.7	1	13	9	69215	0.051025391	3.4498535	0.003417969	0.32421875	-1.1184082	8.2243652	0.30712891	0	0	0	0	0	0	0	0	0	1.1645508	0.16455078	0.37841797	-0.063232422	-0.30029297	0.014648438	0.007	39698.24	0	0	0.007
464	465	465	Category I	-0.75585938	0.071777344	-0.34790039	-0.002685547	0.071533203	0.45507813	0.24	0.007	17/6/2018	17	6	2018	1:13:09	4389	0.8	1	13	9	69215	0.051025391	3.4498535	0.007568359	0.33886719	-1.1481934	7.4584961	1.1379395	0	0	0	0	0	0	0	0	0	1.1972656	0.19726563	1.8310547	-0.76342773	-0.26708984	0.80029297	0.007	39698.24	0	0	0.007
465	466	466	Category I	-0.27587891	0.97192383	-1.5598145	0.14282227	0.11083984	0.44311523	0.24	0.007	17/6/2018	17	6	2018	1:13:09	4389	0.9	1	13	9	69215	0.051025391	3.4498535	0.019775391	0.35375977	-1.1538086	23.469482	0.79614258	0	0	0	0	0	0	0	0	0	1.2070313	0.20703125	1.3193359	-0.2956543	0.61791992	-0.40576172	0.007	39698.24	0	0	0.007
466	467	467	Category I	0.32397461	-0.011962891	-1.9919434	0.20947266	-0.016357422	0.42651367	0.25	0.007	17/6/2018	17	6	2018	1:13:10	4390	0	1	13	10	69215	0.051513672	3.3950684	0.022460938	0.34912109	-1.1269531	8.9265137	0.984375	0	0	0	0	0	0	0	0	0	1.1799316	0.17993164	1.5273438	0.30126953	-0.36108398	-0.86474609	0.007	39698.24	0	0	0.007
467	468	468	Category I	-0.20385742	0.083984375	-0.31176758	0.073486328	0.010986328	0.46191406	0.25	0.007	17/6/2018	17	6	2018	1:13:10	4390	0.111	1	13	10	69216	0.051513672	3.3950684	-0.013183594	0.33813477	-1.1279297	13.810303	0.87573242	0	0	0	0	0	0	0	0	0	1.1777344	0.17773438	1.2609863	-0.19042969	-0.25415039	0.81616211	0.007	39698.24	0	0	0.007
468	469	469	Category I	-0.27587891	-0.17993164	0.13183594	-0.068115234	-0.012207031	0.44995117	0.25	0.007	17/6/2018	17	6	2018	1:13:10	4390	0.222	1	13	10	69216	0.051513672	3.3950684	-0.010986328	0.34594727	-1.145752	7.9580078	1.4067383	0	0	0	0	0	0	0	0	0	1.1967773	0.19677734	2.0681152	-0.26464844	-0.52587891	1.2775879	0.007	39698.24	0	0	0.007
469	470	470	Category I	-0.43188477	0.74389648	-1.763916	0.052978516	-0.034912109	0.45458984	0.25	0.007	17/6/2018	17	6	2018	1:13:10	4390	0.333	1	13	10	69216	0.051513672	3.3950684	0.007324219	0.35498047	-1.140625	43.664307	0.85571289	0	0	0	0	0	0	0	0	0	1.1945801	0.19458008	1.4511719	-0.43920898	0.38867188	-0.62304688	0.007	39698.24	0	0	0.007
470	471	471	Category I	0.73193359	0.083984375	-2.9638672	0.12670898	0.054199219	0.4375	0.25	0.007	17/6/2018	17	6	2018	1:13:10	4390	0.444	1	13	10	69216	0.051513672	3.3950684	-0.005371094	0.33789063	-1.1103516	16.604736	2.0107422	0	0	0	0	0	0	0	0	0	1.1606445	0.16064453	2.8447266	0.73730469	-0.25390625	-1.8535156	0.007	39698.24	0	0	0.007
471	472	472	Category I	0.2878418	0.2277832	-0.23999023	0.18701172	-0.048339844	0.4362793	0.25	0.007	17/6/2018	17	6	2018	1:13:10	4390	0.555	1	13	10	69216	0.051513672	3.3950684	-0.000488281	0.34448242	-1.1018066	50.766602	0.91625977	0	0	0	0	0	0	0	0	0	1.154541	0.15454102	1.2670898	0.28833008	-0.11669922	0.86181641	0.007	39698.24	0	0	0.007
472	473	473	Category I	-0.51586914	-0.17993164	-0.19189453	0.033935547	0.006591797	0.45166016	0.25	0.007	17/6/2018	17	6	2018	1:13:10	4390	0.666	1	13	10	69216	0.051513672	3.3950684	-0.010742188	0.3425293	-1.1118164	12.104248	1.1723633	0	0	0	0	0	0	0	0	0	1.1635742	0.16357422	1.9475098	-0.50488281	-0.52246094	0.91992188	0.007	39698.24	0	0	0.007
473	474	474	Category I	-0.7199707	0.11987305	-0.63598633	-0.011230469	-0.071533203	0.45141602	0.25	0.007	17/6/2018	17	6	2018	1:13:10	4390	0.777	1	13	10	69216	0.051513672	3.3950684	0.0078125	0.35400391	-1.1376953	22.416748	0.91455078	0	0	0	0	0	0	0	0	0	1.1916504	0.19165039	1.4638672	-0.7277832	-0.23413086	0.50170898	0.007	39698.24	0	0	0.007
474	475	475	Category I	-0.047851563	0.56396484	-3	0.061279297	0.024658203	0.46069336	0.25	0.007	17/6/2018	17	6	2018	1:13:10	4390	0.888	1	13	10	69216	0.051513672	3.3950684	0.014404297	0.36572266	-1.1296387	21.245361	1.8815918	0	0	0	0	0	0	0	0	0	1.1875	0.1875	2.1306152	-0.062255859	0.19799805	-1.8701172	0.007	39698.24	0	0	0.007
475	476	476	Category I	0.2277832	-0.26391602	-0.31176758	0.21606445	-0.037597656	0.42651367	0.25	0.007	17/6/2018	17	6	2018	1:13:11	4391	0	1	13	11	69216	0.051513672	3.3950684	-0.016601563	0.34863281	-1.1120605	42.387939	1.0371094	0	0	0	0	0	0	0	0	0	1.1655273	0.16552734	1.6574707	0.24438477	-0.61254883	0.80029297	0.007	39698.24	0	0	0.007
476	477	477	Category I	0.23999023	0.3359375	-0.10791016	-0.008300781	-0.053955078	0.45678711	0.26	0.007	17/6/2018	17	6	2018	1:13:11	4391	0.09	1	13	11	69216	0.051513672	3.3950684	-0.013427734	0.34936523	-1.0996094	14.602783	1.0236816	0	0	0	0	0	0	0	0	0	1.1538086	0.15380859	1.2587891	0.25341797	-0.013427734	0.99169922	0.007	39698.24	0	0	0.007
477	478	478	Category I	-0.56396484	-0.14379883	-0.44384766	-0.059082031	-0.032470703	0.44873047	0.26	0.007	17/6/2018	17	6	2018	1:13:11	4391	0.181	1	13	11	69217	0.051513672	3.3950684	-0.004638672	0.35546875	-1.1308594	36.426514	1.0168457	0	0	0	0	0	0	0	0	0	1.1853027	0.18530273	1.7456055	-0.55908203	-0.49926758	0.68701172	0.007	39698.24	0	0	0.007
478	479	479	Category I	0.047851563	0.40795898	-2.7597656	0.063476563	0.035888672	0.45996094	0.26	0.007	17/6/2018	17	6	2018	1:13:11	4391	0.272	1	13	11	69217	0.051513672	3.3950684	0.001953125	0.36181641	-1.1245117	38.749756	1.6362305	0	0	0	0	0	0	0	0	0	1.1813965	0.18139648	1.7270508	0.045654297	0.045898438	-1.6350098	0.007	39698.24	0	0	0.007
479	480	480	Category I	0.3359375	-0.32397461	-1.2119141	0.15332031	0.074707031	0.44067383	0.26	0.007	17/6/2018	17	6	2018	1:13:11	4391	0.363	1	13	11	69217	0.051513672	3.3950684	-0.002929688	0.3527832	-1.0930176	2.3979492	0.76611328	0	0	0	0	0	0	0	0	0	1.1486816	0.14868164	1.1345215	0.33886719	-0.67675781	-0.11865234	0.007	39698.24	0	0	0.007
480	481	481	Category I	0.49194336	0.41992188	-0.083984375	-0.029052734	0.027587891	0.44750977	0.26	0.007	17/6/2018	17	6	2018	1:13:11	4391	0.454	1	13	11	69217	0.051513672	3.3950684	-0.007324219	0.34912109	-1.0854492	11.060547	1.1210938	0	0	0	0	0	0	0	0	0	1.1401367	0.14013672	1.5712891	0.49926758	0.070556641	1.0014648	0.007	39698.24	0	0	0.007
481	482	482	Category I	-0.37182617	-0.20385742	-0.19189453	-0.091064453	0.036376953	0.45727539	0.26	0.007	17/6/2018	17	6	2018	1:13:11	4391	0.545	1	13	11	69217	0.051513672	3.3950684	-0.003417969	0.3527832	-1.1152344	75.30957	1.1394043	0	0	0	0	0	0	0	0	0	1.1696777	0.16967773	1.8483887	-0.36816406	-0.55664063	0.92333984	0.007	39698.24	0	0	0.007
482	483	483	Category I	0.15576172	0.21582031	-2.8439941	0.042236328	0.023681641	0.46044922	0.26	0.007	17/6/2018	17	6	2018	1:13:11	4391	0.636	1	13	11	69217	0.051513672	3.3950684	0.014160156	0.35961914	-1.1467285	77.754639	1.7089844	0	0	0	0	0	0	0	0	0	1.2019043	0.2019043	1.9824219	0.14135742	-0.14379883	-1.6970215	0.007	39698.24	0	0	0.007
483	484	484	Category I	0.47998047	-0.2878418	-1.0917969	0.0703125	0.048095703	0.45532227	0.26	0.007	17/6/2018	17	6	2018	1:13:11	4391	0.727	1	13	11	69217	0.051513672	3.3950684	0.021972656	0.3581543	-1.1140137	27.901123	0.79223633	0	0	0	0	0	0	0	0	0	1.1704102	0.17041016	1.1264648	0.45776367	-0.64599609	0.022216797	0.007	39698.24	0	0	0.007
484	485	485	Category I	0.059814453	0.21582031	-0.26391602	-0.10351563	-0.008544922	0.453125	0.26	0.007	17/6/2018	17	6	2018	1:13:11	4391	0.818	1	13	11	69217	0.051513672	3.3950684	0.002685547	0.34350586	-1.0895996	28.388672	0.83740234	0	0	0	0	0	0	0	0	0	1.1425781	0.14257813	1.0107422	0.056884766	-0.12768555	0.82568359	0.007	39698.24	0	0	0.007
485	486	486	Category I	-0.63598633	-0.26391602	-0.20385742	-0.18139648	-0.029052734	0.42358398	0.26	0.007	17/6/2018	17	6	2018	1:13:11	4391	0.909	1	13	11	69217	0.051513672	3.3950684	-0.004150391	0.34326172	-1.0876465	18.438721	1.2446289	0	0	0	0	0	0	0	0	0	1.140625	0.140625	2.1228027	-0.6315918	-0.60717773	0.88378906	0.007	39698.24	0	0	0.007
486	487	487	Category I	0.23999023	0.83984375	-1.763916	-0.033935547	-0.037841797	0.44628906	0.27	0.007	17/6/2018	17	6	2018	1:13:12	4392	0	1	13	12	69217	0.051513672	3.3950684	0.000732422	0.35522461	-1.1159668	42.242188	0.84350586	0	0	0	0	0	0	0	0	0	1.1711426	0.17114258	1.3713379	0.23901367	0.484375	-0.64770508	0.007	39698.24	0	0	0.007
487	488	488	Category I	0.65991211	-0.035888672	-2.1479492	0.029296875	0.083007813	0.45581055	0.27	0.007	17/6/2018	17	6	2018	1:13:12	4392	0.1	1	13	12	69218	0.051513672	3.3950684	0.011230469	0.36816406	-1.121582	30.320557	1.279541	0	0	0	0	0	0	0	0	0	1.1804199	0.18041992	2.0791016	0.6484375	-0.40405273	-1.026123	0.007	39698.24	0	0	0.007
488	489	489	Category I	0.26391602	0.38378906	-0.51586914	-0.054443359	0.034179688	0.46313477	0.27	0.007	17/6/2018	17	6	2018	1:13:12	4392	0.2	1	13	12	69218	0.051513672	3.3950684	0.018554688	0.35693359	-1.0830078	83.953857	0.61865234	0	0	0	0	0	0	0	0	0	1.140625	0.140625	0.83911133	0.24511719	0.026611328	0.56713867	0.007	39698.24	0	0	0.007
489	490	490	Category I	-0.64794922	-0.19189453	0	-0.20776367	0.08984375	0.40649414	0.27	0.007	17/6/2018	17	6	2018	1:13:12	4392	0.3	1	13	12	69218	0.051513672	3.3950684	-0.000244141	0.34277344	-1.0595703	52.214355	1.3520508	0	0	0	0	0	0	0	0	0	1.1137695	0.11376953	2.2419434	-0.64746094	-0.53466797	1.0595703	0.007	39698.24	0	0	0.007
490	491	491	Category I	-0.40795898	0.21582031	-0.52783203	-0.10449219	0.005126953	0.44946289	0.27	0.007	17/6/2018	17	6	2018	1:13:12	4392	0.4	1	13	12	69218	0.051513672	3.3950684	0.013183594	0.34472656	-1.0507813	8.4504395	0.68383789	0	0	0	0	0	0	0	0	0	1.105957	0.10595703	1.0732422	-0.42114258	-0.12890625	0.52294922	0.007	39698.24	0	0	0.007
491	492	492	Category I	0.73193359	1.6079102	-2.5319824	-0.027099609	0.084472656	0.46142578	0.27	0.007	17/6/2018	17	6	2018	1:13:12	4392	0.5	1	13	12	69218	0.051513672	3.3950684	0.014160156	0.33203125	-1.0595703	52.294922	2.0759277	0	0	0	0	0	0	0	0	0	1.1105957	0.1105957	3.4655762	0.7175293	1.2756348	-1.472168	0.007	39698.24	0	0	0.007
492	493	493	Category I	-0.035888672	0.44384766	-0.64794922	-0.006835938	0.26000977	0.4152832	0.27	0.007	17/6/2018	17	6	2018	1:13:12	4392	0.6	1	13	12	69218	0.051513672	3.3950684	0.001464844	0.32543945	-1.0400391	93.549072	0.41113281	0	0	0	0	0	0	0	0	0	1.0898438	0.08984375	0.54785156	-0.037353516	0.11816406	0.39208984	0.007	39698.24	0	0	0.007
493	494	494	Category I	-0.37182617	0.10791016	0.10791016	-0.078613281	0.1262207	0.43847656	0.27	0.007	17/6/2018	17	6	2018	1:13:12	4392	0.7	1	13	12	69218	0.051513672	3.3950684	-0.013183594	0.3137207	-1.0234375	66.1604	1.2043457	0	0	0	0	0	0	0	0	0	1.0705566	0.070556641	1.6955566	-0.35839844	-0.20581055	1.1313477	0.007	39698.24	0	0	0.007
494	495	495	Category I	-0.57592773	0.095947266	-0.69580078	-0.073242188	0.12939453	0.44799805	0.27	0.007	17/6/2018	17	6	2018	1:13:12	4392	0.8	1	13	12	69218	0.051513672	3.3950684	0.005859375	0.32543945	-1.0175781	0.018798828	0.70336914	0	0	0	0	0	0	0	0	0	1.0683594	0.068359375	1.1330566	-0.58178711	-0.22949219	0.32177734	0.007	39698.24	0	0	0.007
495	496	496	Category I	1.0559082	1.0917969	-2.4958496	-0.017333984	0.17651367	0.43994141	0.27	0.007	17/6/2018	17	6	2018	1:13:12	4392	0.9	1	13	12	69218	0.051513672	3.3950684	0.013183594	0.33032227	-1.0407715	5.1611328	1.9450684	0	0	0	0	0	0	0	0	0	1.092041	0.092041016	3.2590332	1.0424805	0.76123047	-1.454834	0.007	39698.24	0	0	0.007
496	497	497	Category I	0.26391602	0.11987305	-0.34790039	0.041503906	0.20214844	0.43579102	0.28	0.007	17/6/2018	17	6	2018	1:13:13	4393	0	1	13	13	69218	0.051513672	3.3950684	-0.006835938	0.328125	-1.0166016	48.466309	0.75073242	0	0	0	0	0	0	0	0	0	1.0681152	0.068115234	1.1477051	0.27075195	-0.20825195	0.66870117	0.007	39698.24	0	0	0.007
497	498	498	Category I	-0.53979492	0.10791016	0.11987305	-0.096679688	0.13842773	0.42944336	0.28	0.007	17/6/2018	17	6	2018	1:13:13	4393	0.111	1	13	13	69219	0.051513672	3.3950684	-0.007324219	0.32446289	-1.0007324	10.383545	1.2595215	0	0	0	0	0	0	0	0	0	1.052002	0.052001953	1.8696289	-0.53222656	-0.21655273	1.1206055	0.007	39698.24	0	0	0.007
498	499	499	Category I	-0.35986328	0.2878418	-0.61181641	-0.064697266	0.070556641	0.4543457	0.28	0.007	17/6/2018	17	6	2018	1:13:13	4393	0.222	1	13	13	69219	0.051513672	3.3950684	-0.014648438	0.32202148	-0.97412109	26.557129	0.50146484	0	0	0	0	0	0	0	0	0	1.026123	0.026123047	0.74169922	-0.3449707	-0.034179688	0.36230469	0.007	39698.24	0	0	0.007
499	500	500	Category I	-0.10791016	0.19189453	-2.579834	0.070556641	0.12915039	0.45141602	0.28	0.007	17/6/2018	17	6	2018	1:13:13	4393	0.333	1	13	13	69219	0.051513672	3.3950684	-0.009521484	0.31396484	-0.953125	15.533203	1.6340332	0	0	0	0	0	0	0	0	0	1.0036621	0.003662109	1.8469238	-0.098144531	-0.12207031	-1.6264648	0.007	39698.24	0	0	0.007
500	501	501	Category I	0.21582031	0.47998047	-0.32397461	0.12182617	0.16235352	0.43334961	0.28	0.007	17/6/2018	17	6	2018	1:13:13	4393	0.444	1	13	13	69219	0.051513672	3.3950684	0.012451172	0.31591797	-0.98291016	14.995117	0.70874023	0	0	0	0	0	0	0	0	0	1.0324707	0.032470703	1.0263672	0.203125	0.16381836	0.65893555	0.007	39698.24	0	0	0.007
501	502	502	Category I	0.35986328	-0.071777344	-0.25195313	-0.014648438	0.17016602	0.44091797	0.28	0.007	17/6/2018	17	6	2018	1:13:13	4393	0.555	1	13	13	69219	0.051513672	3.3950684	0.015625	0.31884766	-0.9831543	1.1242676	0.89746094	0	0	0	0	0	0	0	0	0	1.0336914	0.033691406	1.4660645	0.34399414	-0.390625	0.73120117	0.007	39698.24	0	0	0.007
502	503	503	Category I	-0.53979492	-0.14379883	-0.10791016	-0.087402344	0.11279297	0.44824219	0.28	0.007	17/6/2018	17	6	2018	1:13:13	4393	0.666	1	13	13	69219	0.051513672	3.3950684	0.014404297	0.31616211	-0.97265625	23.745117	1.1254883	0	0	0	0	0	0	0	0	0	1.0229492	0.022949219	1.8791504	-0.55419922	-0.45996094	0.86474609	0.007	39698.24	0	0	0.007
503	504	504	Category I	-0.20385742	1.0439453	-2.9038086	-0.008056641	0.057128906	0.46362305	0.28	0.007	17/6/2018	17	6	2018	1:13:13	4393	0.777	1	13	13	69219	0.051513672	3.3950684	0.005126953	0.3125	-0.97070313	19.872559	2.0771484	0	0	0	0	0	0	0	0	0	1.0197754	0.019775391	2.873291	-0.20898438	0.73120117	-1.9328613	0.007	39698.24	0	0	0.007
504	505	505	Category I	0.16796875	1.0917969	-0.86376953	0.097412109	0.13793945	0.4440918	0.28	0.007	17/6/2018	17	6	2018	1:13:13	4393	0.888	1	13	13	69219	0.051513672	3.4482422	0.017822266	0.32885742	-0.98657227	6.2185059	0.78710938	0	0	0	0	0	0	0	0	0	1.0400391	0.040039063	1.0356445	0.14990234	0.76269531	0.12280273	0.007	39698.24	0	0	0.007
505	506	506	Category I	-0.2277832	0.14379883	0.083984375	-0.033691406	0.14208984	0.44897461	0.28	0.007	17/6/2018	17	6	2018	1:13:14	4394	0	1	13	14	69219	0.051513672	3.4482422	0.025634766	0.32592773	-0.98608398	13.38208	1.1147461	0	0	0	0	0	0	0	0	0	1.0390625	0.0390625	1.5058594	-0.25341797	-0.18212891	1.0700684	0.007	39698.24	0	0	0.007
506	507	507	Category I	-0.56396484	0.059814453	-0.059814453	-0.050537109	0.10131836	0.44506836	0.29	0.007	17/6/2018	17	6	2018	1:13:14	4394	0.1	1	13	14	69219	0.051513672	3.4482422	0.024414063	0.31494141	-0.96606445	13.94873	1.1101074	0	0	0	0	0	0	0	0	0	1.0163574	0.016357422	1.7497559	-0.58837891	-0.25512695	0.90625	0.007	39698.24	0	0	0.007
507	508	508	Category I	-0.15576172	0.40795898	-2.5678711	0.023193359	0.052734375	0.45727539	0.29	0.007	17/6/2018	17	6	2018	1:13:14	4394	0.2	1	13	14	69220	0.051513672	3.4482422	0.016357422	0.32763672	-0.9831543	24.197754	1.5957031	0	0	0	0	0	0	0	0	0	1.036377	0.036376953	1.8369141	-0.17211914	0.080078125	-1.5844727	0.007	39698.24	0	0	0.007
508	509	509	Category I	0.97192383	0.99584961	-2.2919922	0.1472168	0.021240234	0.45092773	0.29	0.007	17/6/2018	17	6	2018	1:13:14	4394	0.3	1	13	14	69220	0.051513672	3.4482422	0.034912109	0.32641602	-0.99023438	10.671143	1.737793	0	0	0	0	0	0	0	0	0	1.0432129	0.043212891	2.9077148	0.93676758	0.66918945	-1.3015137	0.007	39698.24	0	0	0.007
509	510	510	Category I	0.15576172	-0.34790039	-0.43188477	0.12280273	0.096435547	0.45410156	0.29	0.007	17/6/2018	17	6	2018	1:13:14	4394	0.4	1	13	14	69220	0.051513672	3.4482422	0.055664063	0.33105469	-0.99365234	3.2236328	0.88696289	0	0	0	0	0	0	0	0	0	1.0488281	0.048828125	1.3410645	0.099853516	-0.67895508	0.56176758	0.007	39698.24	0	0	0.007
510	511	511	Category I	-0.25195313	0.32397461	-0.023925781	0.091064453	0.034912109	0.45874023	0.29	0.007	17/6/2018	17	6	2018	1:13:14	4394	0.5	1	13	14	69220	0.051513672	3.4482422	0.051513672	0.3269043	-1.0075684	30.221191	1.0292969	0	0	0	0	0	0	0	0	0	1.0605469	0.060546875	1.2902832	-0.3034668	-0.002929688	0.98364258	0.007	39698.24	0	0	0.007
511	512	512	Category I	-0.49194336	0	-0.59985352	0.027832031	0.036865234	0.45507813	0.29	0.007	17/6/2018	17	6	2018	1:13:14	4394	0.6	1	13	14	69220	0.051513672	3.4482422	0.047851563	0.33154297	-1.0041504	41.18457	0.75170898	0	0	0	0	0	0	0	0	0	1.0585938	0.05859375	1.276123	-0.53979492	-0.33154297	0.40429688	0.007	39698.24	0	0	0.007
512	513	513	Category I	0.85180664	1.1398926	-2.4958496	0.1628418	0.048828125	0.44946289	0.29	0.007	17/6/2018	17	6	2018	1:13:14	4394	0.7	1	13	14	69220	0.051513672	3.4482422	0.051757813	0.33032227	-1.0021973	26.058105	1.8774414	0	0	0	0	0	0	0	0	0	1.0566406	0.056640625	3.1025391	0.79980469	0.80932617	-1.4934082	0.007	39698.24	0	0	0.007
513	514	514	Category I	0.47998047	0.92382813	-0.34790039	0.22705078	0.11621094	0.40771484	0.29	0.007	17/6/2018	17	6	2018	1:13:14	4394	0.8	1	13	14	69220	0.051513672	3.4482422	0.058349609	0.32958984	-1.005127	4.9128418	0.98095703	0	0	0	0	0	0	0	0	0	1.0593262	0.059326172	1.6728516	0.42138672	0.59399414	0.65722656	0.007	39698.24	0	0	0.007
514	515	515	Category I	-0.55175781	0.11987305	0.14379883	0.065429688	0.079345703	0.45483398	0.29	0.007	17/6/2018	17	6	2018	1:13:14	4394	0.9	1	13	14	69220	0.051513672	3.4482422	0.065429688	0.328125	-0.99194336	27.060547	1.3093262	0	0	0	0	0	0	0	0	0	1.046875	0.046875	1.9614258	-0.6171875	-0.20825195	1.1357422	0.007	39698.24	0	0	0.007
515	516	516	Category I	-0.46777344	0.21582031	-0.10791016	0.032714844	0.041992188	0.46240234	0.29	0.007	17/6/2018	17	6	2018	1:13:15	4395	0	1	13	15	69220	0.051513672	3.4482422	0.076904297	0.33959961	-1.0070801	53.271729	1.0585938	0	0	0	0	0	0	0	0	0	1.0656738	0.065673828	1.5678711	-0.54467773	-0.1237793	0.89916992	0.007	39698.24	0	0	0.007
516	517	517	Category I	0.87597656	0.38378906	-2.2077637	0.1340332	0.011474609	0.46142578	0.3	0.007	17/6/2018	17	6	2018	1:13:15	4395	0.1	1	13	15	69220	0.051513672	3.4482422	0.074707031	0.35351563	-1.0090332	37.732178	1.4418945	0	0	0	0	0	0	0	0	0	1.0717773	0.071777344	2.0297852	0.80102539	0.030029297	-1.1984863	0.007	39698.24	0	0	0.007
517	518	518	Category I	-0.059814453	0.88793945	-1.4638672	0.30249023	0.063476563	0.37768555	0.3	0.007	17/6/2018	17	6	2018	1:13:15	4395	0.2	1	13	15	69221	0.051513672	3.4482422	0.076904297	0.34960938	-1.0063477	24.505859	0.71923828	0	0	0	0	0	0	0	0	0	1.0683594	0.068359375	1.1320801	-0.13671875	0.53808594	-0.45727539	0.007	39698.24	0	0	0.007
518	519	519	Category I	0.64794922	0.095947266	0.10791016	0.048583984	0.061035156	0.45605469	0.3	0.007	17/6/2018	17	6	2018	1:13:15	4395	0.3	1	13	15	69221	0.051513672	3.4482422	0.081298828	0.35327148	-1.0012207	24.747314	1.2717285	0	0	0	0	0	0	0	0	0	1.0649414	0.064941406	1.9333496	0.56640625	-0.25732422	1.1091309	0.007	39698.24	0	0	0.007
519	520	520	Category I	-0.55175781	0.095947266	0	0.074951172	-0.017578125	0.46459961	0.3	0.007	17/6/2018	17	6	2018	1:13:15	4395	0.4	1	13	15	69221	0.051513672	3.4482422	0.080810547	0.35131836	-0.97973633	47.705078	1.1938477	0	0	0	0	0	0	0	0	0	1.0439453	0.043945313	1.8679199	-0.63256836	-0.25537109	0.97973633	0.007	39698.24	0	0	0.007
520	521	521	Category I	-0.15576172	0.39599609	-2.2319336	0.11352539	-0.064941406	0.44848633	0.3	0.007	17/6/2018	17	6	2018	1:13:15	4395	0.5	1	13	15	69221	0.051513672	3.4482422	0.099609375	0.37866211	-0.99194336	39.998291	1.2658691	0	0	0	0	0	0	0	0	0	1.0664063	0.06640625	1.5124512	-0.25537109	0.017089844	-1.2397461	0.007	39698.24	0	0	0.007
521	522	522	Category I	0.64794922	0.49194336	-2.5197754	0.22387695	-0.050048828	0.41943359	0.3	0.007	17/6/2018	17	6	2018	1:13:15	4395	0.6	1	13	15	69221	0.051513672	3.4482422	0.094482422	0.3737793	-1.0036621	13.031982	1.6179199	0	0	0	0	0	0	0	0	0	1.0751953	0.075195313	2.1872559	0.55322266	0.11791992	-1.5158691	0.007	39698.24	0	0	0.007
522	523	523	Category I	0.3359375	0.32397461	-0.31176758	0.16796875	-0.041259766	0.43823242	0.3	0.007	17/6/2018	17	6	2018	1:13:15	4395	0.7	1	13	15	69221	0.051513672	3.4482422	0.094238281	0.3828125	-1.0021973	6.0344238	0.73364258	0	0	0	0	0	0	0	0	0	1.0769043	0.076904297	0.99072266	0.24145508	-0.058837891	0.69042969	0.007	39698.24	0	0	0.007
523	524	524	Category I	-0.77978516	-0.26391602	-0.10791016	0.086181641	-0.054443359	0.45605469	0.3	0.007	17/6/2018	17	6	2018	1:13:15	4395	0.8	1	13	15	69221	0.051513672	3.4482422	0.092773438	0.3828125	-0.99951172	2.8591309	1.4055176	0	0	0	0	0	0	0	0	0	1.0744629	0.074462891	2.411377	-0.87255859	-0.64672852	0.89160156	0.007	39698.24	0	0	0.007
524	525	525	Category I	-0.83984375	0.21582031	-0.44384766	0.050292969	-0.13183594	0.44287109	0.3	0.007	17/6/2018	17	6	2018	1:13:15	4395	0.9	1	13	15	69221	0.051513672	3.4482422	0.091308594	0.39257813	-0.99560547	13.063232	1.0966797	0	0	0	0	0	0	0	0	0	1.0739746	0.073974609	1.659668	-0.93115234	-0.17675781	0.55175781	0.007	39698.24	0	0	0.007
525	526	526	Category I	-0.035888672	0.73193359	-2.435791	0.15795898	-0.060302734	0.43457031	0.3	0.007	17/6/2018	17	6	2018	1:13:16	4396	0	1	13	16	69221	0.051513672	3.4482422	0.095947266	0.390625	-0.99511719	3.2648926	1.4863281	0	0	0	0	0	0	0	0	0	1.0732422	0.073242188	1.9135742	-0.13183594	0.34106445	-1.4404297	0.007	39698.24	0	0	0.007
526	527	527	Category I	0.071777344	0.81591797	-0.99584961	0.26855469	-0.027587891	0.40185547	0.31	0.007	17/6/2018	17	6	2018	1:13:16	4396	0.1	1	13	16	69221	0.051513672	3.4482422	0.093505859	0.39428711	-0.99438477	4.5280762	0.421875	0	0	0	0	0	0	0	0	0	1.0737305	0.073730469	0.44458008	-0.021728516	0.42138672	-0.001220703	0.007	39698.24	0	0	0.007
527	528	528	Category I	0.56396484	-0.37182617	-0.26391602	0.12548828	0.008789063	0.44897461	0.31	0.007	17/6/2018	17	6	2018	1:13:16	4396	0.2	1	13	16	69222	0.051513672	3.4482422	0.10131836	0.38500977	-0.9855957	2.1018066	1.1435547	0	0	0	0	0	0	0	0	0	1.0629883	0.062988281	1.9411621	0.46240234	-0.75683594	0.72167969	0.007	39698.24	0	0	0.007
528	529	529	Category I	-0.32397461	0.047851563	0.011962891	0.095458984	-0.035644531	0.45068359	0.31	0.007	17/6/2018	17	6	2018	1:13:16	4396	0.3	1	13	16	69222	0.051513672	3.4482422	0.11206055	0.40917969	-0.97973633	22.446777	1.1420898	0	0	0	0	0	0	0	0	0	1.067627	0.067626953	1.7893066	-0.43603516	-0.36132813	0.99169922	0.007	39698.24	0	0	0.007
529	530	530	Category I	-0.58789063	0.29980469	-0.64794922	0.14013672	-0.10180664	0.43652344	0.31	0.007	17/6/2018	17	6	2018	1:13:16	4396	0.4	1	13	16	69222	0.051513672	3.4482422	0.10864258	0.40478516	-0.9831543	15.244629	0.7800293	0	0	0	0	0	0	0	0	0	1.0686035	0.068603516	1.1369629	-0.6965332	-0.10498047	0.33520508	0.007	39698.24	0	0	0.007
530	531	531	Category I	0.91186523	1.2358398	-2.2797852	0.20214844	-0.054199219	0.42578125	0.31	0.007	17/6/2018	17	6	2018	1:13:16	4396	0.5	1	13	16	69222	0.051513672	3.4482422	0.10644531	0.41455078	-0.98974609	6.1535645	1.7280273	0	0	0	0	0	0	0	0	0	1.0783691	0.078369141	2.9162598	0.80517578	0.82104492	-1.2897949	0.007	39698.24	0	0	0.007
531	532	532	Category I	0.93579102	0.47998047	0.023925781	0.19555664	0.01953125	0.43603516	0.31	0.007	17/6/2018	17	6	2018	1:13:16	4396	0.6	1	13	16	69222	0.051513672	3.4482422	0.12060547	0.41650391	-1.0068359	3.3608398	1.3156738	0	0	0	0	0	0	0	0	0	1.0961914	0.096191406	1.9091797	0.81518555	0.063232422	1.0307617	0.007	39698.24	0	0	0.007
532	533	533	Category I	-0.59985352	0.55175781	-0.035888672	0.083496094	-0.10180664	0.44604492	0.31	0.007	17/6/2018	17	6	2018	1:13:16	4396	0.7	1	13	16	69222	0.051513672	3.4482422	0.11230469	0.39892578	-0.9831543	13.637939	1.1948242	0	0	0	0	0	0	0	0	0	1.0668945	0.066894531	1.8122559	-0.7121582	0.15258789	0.94726563	0.007	39698.24	0	0	0.007
533	534	534	Category I	-0.11987305	0.11987305	-0.74389648	0.13500977	-0.020019531	0.44165039	0.31	0.007	17/6/2018	17	6	2018	1:13:16	4396	0.8	1	13	16	69222	0.051513672	3.4482422	0.11425781	0.39575195	-0.97631836	32.66748	0.43017578	0	0	0	0	0	0	0	0	0	1.0598145	0.059814453	0.74267578	-0.23413086	-0.27587891	0.23242188	0.007	39698.24	0	0	0.007
534	535	535	Category I	0.79199219	1.1518555	-2.4238281	0.14160156	-0.049804688	0.44946289	0.31	0.007	17/6/2018	17	6	2018	1:13:16	4396	0.9	1	13	16	69222	0.051513672	3.4482422	0.11230469	0.39453125	-0.97949219	2.9689941	1.7666016	0	0	0	0	0	0	0	0	0	1.0617676	0.061767578	2.8811035	0.67944336	0.75708008	-1.4440918	0.007	39698.24	0	0	0.007
535	536	536	Category I	-0.39599609	0.39599609	-0.63598633	0.2175293	0.025390625	0.43041992	0.31	0.007	17/6/2018	17	6	2018	1:13:17	4397	0	1	13	17	69222	0.051513672	3.4482422	0.12402344	0.40161133	-1.0021973	8.7805176	0.63623047	0	0	0	0	0	0	0	0	0	1.0869141	0.086914063	0.89233398	-0.52001953	-0.005615234	0.36621094	0.007	39698.24	0	0	0.007
536	537	537	Category I	0.011962891	0.50390625	0.26391602	0.047119141	-0.067626953	0.45288086	0.32	0.007	17/6/2018	17	6	2018	1:13:17	4397	0.1	1	13	17	69222	0.051513672	3.4482422	0.1171875	0.40258789	-0.98608398	9.927002	1.2585449	0	0	0	0	0	0	0	0	0	1.0717773	0.071777344	1.456543	-0.10522461	0.10107422	1.25	0.007	39698.24	0	0	0.007
537	538	538	Category I	-0.40795898	-0.095947266	-0.047851563	-0.001464844	0.014404297	0.47509766	0.32	0.007	17/6/2018	17	6	2018	1:13:17	4397	0.2	1	13	17	69223	0.051513672	3.4482422	0.11914063	0.3984375	-0.98608398	15.099121	1.1843262	0	0	0	0	0	0	0	0	0	1.0703125	0.0703125	1.9599609	-0.52709961	-0.49438477	0.93823242	0.007	39698.24	0	0	0.007
538	539	539	Category I	0.047851563	0.21582031	-2.0639648	0.078857422	-0.11401367	0.44091797	0.32	0.007	17/6/2018	17	6	2018	1:13:17	4397	0.3	1	13	17	69223	0.051513672	3.4482422	0.12060547	0.39599609	-0.9831543	0.33691406	1.0979004	0	0	0	0	0	0	0	0	0	1.0668945	0.066894531	1.3337402	-0.072753906	-0.18017578	-1.0805664	0.007	39698.24	0	0	0.007
539	540	540	Category I	1.1037598	1.2719727	-2.4719238	0.14160156	-0.078125	0.42358398	0.32	0.007	17/6/2018	17	6	2018	1:13:17	4397	0.4	1	13	17	69223	0.051513672	3.4482422	0.11767578	0.39233398	-0.98681641	25.490234	1.9875488	0	0	0	0	0	0	0	0	0	1.0686035	0.068603516	3.3503418	0.98583984	0.87939453	-1.4848633	0.007	39698.24	0	0	0.007
540	541	541	Category I	0.059814453	-0.011962891	-0.27587891	0.10620117	-0.010009766	0.44799805	0.32	0.007	17/6/2018	17	6	2018	1:13:17	4397	0.5	1	13	17	69223	0.051513672	3.4482422	0.13134766	0.39575195	-0.98657227	4.3569336	0.82250977	0	0	0	0	0	0	0	0	0	1.0710449	0.071044922	1.1901855	-0.071533203	-0.40771484	0.71069336	0.007	39698.24	0	0	0.007
541	542	542	Category I	-0.26391602	0.10791016	0.31176758	0.026123047	-0.14013672	0.43115234	0.32	0.007	17/6/2018	17	6	2018	1:13:17	4397	0.6	1	13	17	69223	0.051513672	3.4482422	0.13305664	0.39404297	-0.98535156	38.592285	1.3864746	0	0	0	0	0	0	0	0	0	1.0695801	0.069580078	1.9804688	-0.39697266	-0.28613281	1.2971191	0.007	39698.24	0	0	0.007
542	543	543	Category I	0.095947266	0.65991211	-2.4958496	0.046386719	-0.15698242	0.44042969	0.32	0.007	17/6/2018	17	6	2018	1:13:17	4397	0.7	1	13	17	69223	0.051513672	3.4740234	0.12426758	0.39086914	-0.97802734	35.231445	1.5415039	0	0	0	0	0	0	0	0	0	1.0605469	0.060546875	1.8149414	-0.028320313	0.26879883	-1.5175781	0.007	39698.24	0	0	0.007
543	544	544	Category I	0.94799805	1.3198242	-2.3637695	0.18774414	-0.14868164	0.40771484	0.32	0.007	17/6/2018	17	6	2018	1:13:17	4397	0.8	1	13	17	69223	0.051513672	3.4740234	0.12475586	0.39526367	-0.98388672	18.781982	1.8535156	0	0	0	0	0	0	0	0	0	1.067627	0.067626953	3.1271973	0.82299805	0.92431641	-1.3796387	0.007	39698.24	0	0	0.007
544	545	545	Category I	-0.13183594	-0.15576172	-0.32397461	0.15039063	-0.11206055	0.41650391	0.32	0.007	17/6/2018	17	6	2018	1:13:17	4397	0.9	1	13	17	69223	0.051513672	3.4740234	0.13916016	0.39697266	-0.97705078	44.752197	0.89746094	0	0	0	0	0	0	0	0	0	1.0637207	0.063720703	1.4770508	-0.27099609	-0.55273438	0.65307617	0.007	39698.24	0	0	0.007
545	546	546	Category I	-0.35986328	0.083984375	0.059814453	0.017578125	-0.17041016	0.43041992	0.32	0.007	17/6/2018	17	6	2018	1:13:18	4398	0	1	13	18	69223	0.051513672	3.4740234	0.140625	0.38427734	-0.97216797	80.37085	1.1855469	0	0	0	0	0	0	0	0	0	1.0546875	0.0546875	1.8330078	-0.50048828	-0.30029297	1.0319824	0.007	39698.24	0	0	0.007
546	547	547	Category I	-0.32397461	1.0078125	-3.3718262	0.11914063	-0.17749023	0.41650391	0.33	0.007	17/6/2018	17	6	2018	1:13:18	4398	0.1	1	13	18	69223	0.051513672	3.4740234	0.13769531	0.38427734	-0.97314453	80.773438	2.520752	0	0	0	0	0	0	0	0	0	1.0554199	0.055419922	3.4836426	-0.46166992	0.62329102	-2.3984375	0.007	39698.24	0	0	0.007
547	548	548	Category I	1.2719727	-0.011962891	-0.87597656	0.1862793	-0.17333984	0.39404297	0.33	0.007	17/6/2018	17	6	2018	1:13:18	4398	0.2	1	13	18	69224	0.051513672	3.4740234	0.13916016	0.38647461	-0.97631836	71.361084	1.204834	0	0	0	0	0	0	0	0	0	1.0593262	0.059326172	1.6315918	1.1325684	-0.3984375	0.1003418	0.007	39698.24	0	0	0.007
548	549	549	Category I	1.3918457	0.20385742	-0.14379883	0.056640625	-0.26123047	0.39160156	0.33	0.007	17/6/2018	17	6	2018	1:13:18	4398	0.3	1	13	18	69224	0.051513672	3.4740234	0.14819336	0.39648438	-0.97949219	84.817627	1.510498	0	0	0	0	0	0	0	0	0	1.0671387	0.067138672	2.2722168	1.2434082	-0.19262695	0.83569336	0.007	39698.24	0	0	0.007
549	550	550	Category I	-0.76782227	0.40795898	-2.8679199	0.21289063	-0.21826172	0.36376953	0.33	0.007	17/6/2018	17	6	2018	1:13:18	4398	0.4	1	13	18	69224	0.051513672	3.4740234	0.14453125	0.39306641	-0.95581055	83.548584	2.1184082	0	0	0	0	0	0	0	0	0	1.0437012	0.043701172	2.8391113	-0.91235352	0.014648438	-1.9118652	0.007	39698.24	0	0	0.007
550	551	551	Category I	0.44384766	0.45581055	-2.6999512	0.10986328	-0.063232422	0.44848633	0.33	0.007	17/6/2018	17	6	2018	1:13:18	4398	0.5	1	13	18	69224	0.051513672	3.4740234	0.13574219	0.40405273	-0.95117188	70.516846	1.7763672	0	0	0	0	0	0	0	0	0	1.0422363	0.042236328	2.1083984	0.30786133	0.051513672	-1.7485352	0.007	39698.24	0	0	0.007
551	552	552	Category I	0.59985352	0.13183594	-0.083984375	0.11425781	-0.26953125	0.37792969	0.33	0.007	17/6/2018	17	6	2018	1:13:18	4398	0.6	1	13	18	69224	0.051513672	3.4740234	0.13500977	0.39990234	-0.94995117	65.302979	1.0187988	0	0	0	0	0	0	0	0	0	1.0395508	0.039550781	1.5991211	0.46459961	-0.26806641	0.8659668	0.007	39698.24	0	0	0.007
552	553	553	Category I	0	-0.23999023	-0.41992188	0.094970703	-0.18530273	0.42407227	0.33	0.007	17/6/2018	17	6	2018	1:13:18	4398	0.7	1	13	18	69224	0.051513672	3.4740234	0.15820313	0.41357422	-0.98193359	73.121582	0.87646484	0	0	0	0	0	0	0	0	0	1.0771484	0.077148438	1.3740234	-0.15820313	-0.65356445	0.56201172	0.007	39698.24	0	0	0.007
553	554	554	Category I	-0.14379883	-0.011962891	0.40795898	0.016601563	-0.25146484	0.39477539	0.33	0.007	17/6/2018	17	6	2018	1:13:18	4398	0.8	1	13	18	69224	0.051513672	3.4740234	0.15283203	0.40576172	-0.95776367	64.24707	1.4584961	0	0	0	0	0	0	0	0	0	1.0512695	0.051269531	2.0800781	-0.29663086	-0.41772461	1.3657227	0.007	39698.24	0	0	0.007
554	555	555	Category I	0.86376953	1.5	-4.1999512	-0.031982422	-0.17114258	0.4230957	0.33	0.007	17/6/2018	17	6	2018	1:13:18	4398	0.9	1	13	18	69224	0.051513672	3.4740234	0.14526367	0.39916992	-0.95043945	24.903564	3.505127	0	0	0	0	0	0	0	0	0	1.0410156	0.041015625	5.0686035	0.71826172	1.1005859	-3.2492676	0.007	39698.24	0	0	0.007
555	556	556	Category I	0.059814453	0.83984375	-0.46777344	0.17480469	-0.037109375	0.42919922	0.33	0.007	17/6/2018	17	6	2018	1:13:19	4399	0	1	13	19	69224	0.051513672	3.4740234	0.14331055	0.3996582	-0.95361328	20.272705	0.66088867	0	0	0	0	0	0	0	0	0	1.0439453	0.043945313	1.0097656	-0.083496094	0.43994141	0.48583984	0.007	39698.24	0	0	0.007
556	557	557	Category I	0.40795898	0.023925781	0.095947266	-0.091064453	-0.12939453	0.42626953	0.34	0.007	17/6/2018	17	6	2018	1:13:19	4399	0.1	1	13	19	69224	0.051513672	3.4740234	0.15454102	0.41503906	-0.99731445	57.638672	1.1884766	0	0	0	0	0	0	0	0	0	1.0913086	0.091308594	1.737793	0.25317383	-0.39111328	1.0932617	0.007	39698.24	0	0	0.007
557	558	558	Category I	-0.21582031	0.15576172	-0.023925781	-0.11669922	-0.15698242	0.41333008	0.34	0.007	17/6/2018	17	6	2018	1:13:19	4399	0.2	1	13	19	69225	0.051513672	3.4740234	0.1550293	0.42016602	-0.97875977	76.90918	1.0581055	0	0	0	0	0	0	0	0	0	1.076416	0.076416016	1.590332	-0.37084961	-0.2644043	0.95483398	0.007	39698.24	0	0	0.007
558	559	559	Category I	0.011962891	0.23999023	-1.0439453	-0.015380859	-0.21289063	0.40991211	0.34	0.007	17/6/2018	17	6	2018	1:13:19	4399	0.3	1	13	19	69225	0.051513672	3.4740234	0.14868164	0.40917969	-0.96240234	100.53662	0.23242188	0	0	0	0	0	0	0	0	0	1.0563965	0.056396484	0.38769531	-0.13671875	-0.16918945	-0.081298828	0.007	39698.24	0	0	0.007
559	560	560	Category I	1.8359375	1.8598633	-2.1958008	0.029052734	-0.19799805	0.42138672	0.34	0.007	17/6/2018	17	6	2018	1:13:19	4399	0.4	1	13	19	69225	0.051513672	3.4740234	0.13208008	0.41113281	-0.96655273	108.77271	2.5517578	0	0	0	0	0	0	0	0	0	1.0585938	0.05859375	4.3813477	1.7036133	1.4484863	-1.2290039	0.007	39698.24	0	0	0.007
560	561	561	Category I	0.095947266	0.035888672	-1.0197754	0.055908203	-0.099121094	0.45874023	0.34	0.007	17/6/2018	17	6	2018	1:13:19	4399	0.5	1	13	19	69225	0.051513672	3.4740234	0.14990234	0.43505859	-1.0002441	118.94873	0.40307617	0	0	0	0	0	0	0	0	0	1.1010742	0.10107422	0.47265625	-0.053955078	-0.39916992	-0.019287109	0.007	39698.24	0	0	0.007
561	562	562	Category I	-0.39599609	0.51586914	-0.059814453	-0.097900391	-0.25146484	0.38500977	0.34	0.007	17/6/2018	17	6	2018	1:13:19	4399	0.6	1	13	19	69225	0.051513672	3.4740234	0.15893555	0.43408203	-0.97680664	118.18066	1.0749512	0	0	0	0	0	0	0	0	0	1.0805664	0.080566406	1.5537109	-0.55493164	0.081542969	0.91699219	0.007	39698.24	0	0	0.007
562	563	563	Category I	0.047851563	0.2277832	-2.6398926	-0.062988281	-0.13525391	0.43286133	0.34	0.007	17/6/2018	17	6	2018	1:13:19	4399	0.7	1	13	19	69225	0.051513672	3.4740234	0.14526367	0.43041992	-0.94482422	67.696045	1.7097168	0	0	0	0	0	0	0	0	0	1.0483398	0.048339844	1.9953613	-0.097412109	-0.20263672	-1.6948242	0.007	39698.24	0	0	0.007
563	564	564	Category I	0.34790039	0.47998047	-0.76782227	-0.029052734	-0.093994141	0.44555664	0.34	0.007	17/6/2018	17	6	2018	1:13:19	4399	0.8	1	13	19	69225	0.051513672	3.4740234	0.13476563	0.42944336	-0.94604492	115.49048	0.28222656	0	0	0	0	0	0	0	0	0	1.0476074	0.047607422	0.44165039	0.21289063	0.050292969	0.17822266	0.007	39698.24	0	0	0.007
564	565	565	Category I	0.43188477	0.059814453	-0.2277832	-0.14038086	-0.16186523	0.40844727	0.34	0.007	17/6/2018	17	6	2018	1:13:19	4399	0.9	1	13	19	69225	0.051513672	3.4740234	0.14990234	0.44604492	-0.99267578	123.96289	0.90209961	0	0	0	0	0	0	0	0	0	1.0986328	0.098632813	1.4331055	0.28173828	-0.38623047	0.76489258	0.007	39698.24	0	0	0.007
565	566	566	Category I	-0.82788086	0.035888672	-0.14379883	-0.19580078	-0.22167969	0.35473633	0.34	0.007	17/6/2018	17	6	2018	1:13:20	4400	0	1	13	20	69225	0.051513672	3.4740234	0.16552734	0.44628906	-0.99414063	129.30786	1.3706055	0	0	0	0	0	0	0	0	0	1.1022949	0.10229492	2.2543945	-0.9934082	-0.41040039	0.8503418	0.007	39698.24	0	0	0.007
566	567	567	Category I	0.86376953	0.095947266	-1.0678711	-0.15698242	-0.2578125	0.34301758	0.35	0.007	17/6/2018	17	6	2018	1:13:20	4400	0.1	1	13	20	69225	0.051513672	3.4740234	0.15649414	0.43725586	-0.96557617	139.85596	0.79174805	0	0	0	0	0	0	0	0	0	1.0715332	0.071533203	1.1506348	0.70703125	-0.34130859	-0.10205078	0.007	39698.24	0	0	0.007
567	568	568	Category I	1.5239258	1.8959961	-1.6799316	-0.086425781	-0.27563477	0.36767578	0.35	0.007	17/6/2018	17	6	2018	1:13:20	4400	0.2	1	13	20	69226	0.051513672	3.4740234	0.15429688	0.43261719	-0.97851563	97.174561	2.123291	0	0	0	0	0	0	0	0	0	1.0810547	0.081054688	3.5339355	1.3693848	1.4631348	-0.70117188	0.007	39698.24	0	0	0.007
568	569	569	Category I	-0.011962891	0.035888672	-0.77978516	-0.070800781	-0.15258789	0.42651367	0.35	0.007	17/6/2018	17	6	2018	1:13:20	4400	0.3	1	13	20	69226	0.051513672	3.4740234	0.15991211	0.46435547	-1.0100098	105.46997	0.51586914	0	0	0	0	0	0	0	0	0	1.1230469	0.12304688	0.83056641	-0.171875	-0.4284668	0.23022461	0.007	39698.24	0	0	0.007
569	570	570	Category I	-0.81591797	0.58789063	-0.52783203	-0.20849609	-0.24267578	0.34082031	0.35	0.007	17/6/2018	17	6	2018	1:13:20	4400	0.4	1	13	20	69226	0.051513672	3.4740234	0.16503906	0.46069336	-1.0229492	91.010742	1.1062012	0	0	0	0	0	0	0	0	0	1.1340332	0.1340332	1.6032715	-0.98095703	0.12695313	0.49511719	0.007	39698.24	0	0	0.007
570	571	571	Category I	0.70776367	0.37182617	-1.8959961	-0.17822266	-0.1940918	0.37060547	0.35	0.007	17/6/2018	17	6	2018	1:13:20	4400	0.5	1	13	20	69226	0.051513672	3.4740234	0.16894531	0.45947266	-1.0131836	50.533691	1.0375977	0	0	0	0	0	0	0	0	0	1.1252441	0.12524414	1.5090332	0.53857422	-0.087646484	-0.88256836	0.007	39698.24	0	0	0.007
571	572	572	Category I	0.083984375	0.20385742	-0.63598633	-0.11816406	-0.060058594	0.42871094	0.35	0.007	17/6/2018	17	6	2018	1:13:20	4400	0.6	1	13	20	69226	0.051513672	3.4740234	0.14648438	0.44482422	-0.99194336	5.6652832	0.43432617	0	0	0	0	0	0	0	0	0	1.0969238	0.096923828	0.65966797	-0.0625	-0.2409668	0.35595703	0.007	39698.24	0	0	0.007
572	573	573	Category I	0.10791016	0.19189453	-0.11987305	-0.30273438	-0.13256836	0.33032227	0.35	0.007	17/6/2018	17	6	2018	1:13:20	4400	0.7	1	13	20	69226	0.051513672	3.4740234	0.13891602	0.44775391	-1.0322266	151.50024	0.94799805	0	0	0	0	0	0	0	0	0	1.1337891	0.13378906	1.1994629	-0.031005859	-0.25585938	0.91235352	0.007	39698.24	0	0	0.007
573	574	574	Category I	-0.52783203	0	-0.13183594	-0.31298828	-0.13696289	0.31494141	0.35	0.007	17/6/2018	17	6	2018	1:13:20	4400	0.8	1	13	20	69226	0.051513672	3.4740234	0.1418457	0.45629883	-1.0422363	17.299561	1.2189941	0	0	0	0	0	0	0	0	0	1.1464844	0.14648438	2.0366211	-0.66967773	-0.45629883	0.91040039	0.007	39698.24	0	0	0.007
574	575	575	Category I	0.37182617	0.671875	-2.5197754	-0.25415039	-0.23339844	0.30761719	0.35	0.007	17/6/2018	17	6	2018	1:13:20	4400	0.9	1	13	20	69226	0.051513672	3.4740234	0.15356445	0.45239258	-1.0385742	31.239258	1.5129395	0	0	0	0	0	0	0	0	0	1.1430664	0.14306641	1.9187012	0.21801758	0.21923828	-1.480957	0.007	39698.24	0	0	0.007
575	576	576	Category I	0.50390625	1.1757813	-1.2119141	-0.16723633	-0.26538086	0.34277344	0.35	0.007	17/6/2018	17	6	2018	1:13:21	4401	0	1	13	21	69226	0.051513672	3.4740234	0.14331055	0.44750977	-1.0507813	39.765625	0.82836914	0	0	0	0	0	0	0	0	0	1.1508789	0.15087891	1.2497559	0.36035156	0.72802734	-0.16088867	0.007	39698.24	0	0	0.007
576	577	577	Category I	0.41992188	-0.21582031	-0.3359375	-0.28540039	-0.1105957	0.35522461	0.36	0.007	17/6/2018	17	6	2018	1:13:21	4401	0.1	1	13	21	69226	0.051513672	3.4740234	0.16333008	0.44921875	-1.0705566	9.7744141	1.0236816	0	0	0	0	0	0	0	0	0	1.1726074	0.17260742	1.6564941	0.25634766	-0.66503906	0.73461914	0.007	39698.24	0	0	0.007
577	578	578	Category I	-0.41992188	-0.083984375	0.34790039	-0.3503418	-0.14990234	0.28637695	0.36	0.007	17/6/2018	17	6	2018	1:13:21	4401	0.2	1	13	21	69227	0.051513672	3.4740234	0.17358398	0.44018555	-1.0788574	47.916016	1.6318359	0	0	0	0	0	0	0	0	0	1.1782227	0.17822266	2.5446777	-0.59350586	-0.52416992	1.4267578	0.007	39698.24	0	0	0.007
578	579	579	Category I	-0.58789063	-0.011962891	-0.89990234	-0.31542969	-0.16772461	0.30419922	0.36	0.007	17/6/2018	17	6	2018	1:13:21	4401	0.3	1	13	21	69227	0.051513672	3.4740234	0.16479492	0.4465332	-1.0822754	30.446045	0.89990234	0	0	0	0	0	0	0	0	0	1.182373	0.18237305	1.3937988	-0.75268555	-0.45849609	0.18237305	0.007	39698.24	0	0	0.007
579	580	580	Category I	0.98388672	0.45581055	-2.5559082	-0.21313477	-0.14208984	0.38989258	0.36	0.007	17/6/2018	17	6	2018	1:13:21	4401	0.4	1	13	21	69227	0.051513672	3.4740234	0.17016602	0.43798828	-1.0849609	25.509033	1.6809082	0	0	0	0	0	0	0	0	0	1.182373	0.18237305	2.3022461	0.81347656	0.017578125	-1.4707031	0.007	39698.24	0	0	0.007
580	581	581	Category I	0.34790039	0.34790039	-0.23999023	-0.19238281	-0.22802734	0.35058594	0.36	0.007	17/6/2018	17	6	2018	1:13:21	4401	0.5	1	13	21	69227	0.051025391	3.4272949	0.16235352	0.41674805	-1.0820313	45.099121	0.86499023	0	0	0	0	0	0	0	0	0	1.1708984	0.17089844	1.0964355	0.18530273	-0.068847656	0.84204102	0.007	39698.24	0	0	0.007
581	582	582	Category I	-0.34790039	-0.32397461	0.34790039	-0.29858398	-0.2355957	0.2722168	0.36	0.007	17/6/2018	17	6	2018	1:13:21	4401	0.6	1	13	21	69227	0.051025391	3.4272949	0.16601563	0.41723633	-1.0808105	26.99707	1.6896973	0	0	0	0	0	0	0	0	0	1.1704102	0.17041016	2.684082	-0.51391602	-0.74121094	1.4287109	0.007	39698.24	0	0	0.007
582	583	583	Category I	-0.50390625	0.21582031	-0.58789063	-0.24487305	-0.24853516	0.3046875	0.36	0.007	17/6/2018	17	6	2018	1:13:21	4401	0.7	1	13	21	69227	0.051025391	3.4272949	0.16625977	0.4128418	-1.083252	11.810303	0.85644531	0	0	0	0	0	0	0	0	0	1.1711426	0.17114258	1.362793	-0.67016602	-0.19702148	0.49536133	0.007	39698.24	0	0	0.007
583	584	584	Category I	0.94799805	1.1757813	-2.3518066	-0.18457031	-0.19702148	0.38134766	0.36	0.007	17/6/2018	17	6	2018	1:13:21	4401	0.8	1	13	21	69227	0.051025391	3.4272949	0.17456055	0.40649414	-1.0546875	7.2614746	1.6945801	0	0	0	0	0	0	0	0	0	1.1437988	0.14379883	2.8393555	0.77319336	0.76904297	-1.296875	0.007	39698.24	0	0	0.007
584	585	585	Category I	0.2878418	0.083984375	-0.46777344	-0.20996094	-0.063232422	0.41113281	0.36	0.007	17/6/2018	17	6	2018	1:13:21	4401	0.9	1	13	21	69227	0.051025391	3.4272949	0.16821289	0.39599609	-1.0661621	1.7563477	0.68530273	0	0	0	0	0	0	0	0	0	1.1496582	0.1496582	1.0300293	0.11938477	-0.31201172	0.59838867	0.007	39698.24	0	0	0.007
585	586	586	Category I	-0.46777344	0.13183594	0	-0.35205078	-0.16992188	0.27075195	0.36	0.007	17/6/2018	17	6	2018	1:13:22	4402	0	1	13	22	69227	0.051025391	3.4272949	0.17260742	0.40380859	-1.0698242	1.5336914	1.276123	0	0	0	0	0	0	0	0	0	1.1564941	0.15649414	1.9824219	-0.64038086	-0.27197266	1.0698242	0.007	39698.24	0	0	0.007
586	587	587	Category I	-0.43188477	0.23999023	-0.31176758	-0.30932617	-0.15625	0.32080078	0.37	0.007	17/6/2018	17	6	2018	1:13:22	4402	0.1	1	13	22	69227	0.051025391	3.4272949	0.17089844	0.40185547	-1.072998	14.720703	0.984375	0	0	0	0	0	0	0	0	0	1.1584473	0.15844727	1.526123	-0.6027832	-0.16186523	0.76123047	0.007	39698.24	0	0	0.007
587	588	588	Category I	0.56396484	1.2119141	-2.8317871	-0.20874023	-0.20898438	0.36865234	0.37	0.007	17/6/2018	17	6	2018	1:13:22	4402	0.2	1	13	22	69228	0.051025391	3.4272949	0.17749023	0.41040039	-1.0339355	30.954834	2.0058594	0	0	0	0	0	0	0	0	0	1.1264648	0.12646484	2.9855957	0.38623047	0.80126953	-1.7976074	0.007	39698.24	0	0	0.007
588	589	589	Category I	0.68383789	0.7199707	-0.39599609	-0.13720703	-0.097167969	0.4206543	0.37	0.007	17/6/2018	17	6	2018	1:13:22	4402	0.3	1	13	22	69228	0.051025391	3.4272949	0.16601563	0.42919922	-1.0671387	44.179932	0.89599609	0	0	0	0	0	0	0	0	0	1.1621094	0.16210938	1.479248	0.51757813	0.29052734	0.67114258	0.007	39698.24	0	0	0.007
589	590	590	Category I	-0.56396484	0.52783203	-0.047851563	-0.28588867	-0.15893555	0.34130859	0.37	0.007	17/6/2018	17	6	2018	1:13:22	4402	0.4	1	13	22	69228	0.051025391	3.4272949	0.15332031	0.42993164	-1.0710449	46.268799	1.253418	0	0	0	0	0	0	0	0	0	1.1643066	0.16430664	1.8383789	-0.71728516	0.09765625	1.0231934	0.007	39698.24	0	0	0.007
590	591	591	Category I	-0.29980469	0	0.059814453	-0.3137207	-0.13330078	0.33007813	0.37	0.007	17/6/2018	17	6	2018	1:13:22	4402	0.5	1	13	22	69228	0.051025391	3.4272949	0.15576172	0.42407227	-1.036377	46.611328	1.2607422	0	0	0	0	0	0	0	0	0	1.1306152	0.13061523	1.9760742	-0.45556641	-0.42407227	1.0961914	0.007	39698.24	0	0	0.007
591	592	592	Category I	1.355957	1.0917969	-3.1437988	-0.27197266	-0.23828125	0.30908203	0.37	0.007	17/6/2018	17	6	2018	1:13:22	4402	0.6	1	13	22	69228	0.051025391	3.4272949	0.13989258	0.421875	-1.003418	47.097656	2.5507813	0	0	0	0	0	0	0	0	0	1.0974121	0.097412109	4.0258789	1.2158203	0.66967773	-2.1401367	0.007	39698.24	0	0	0.007
592	593	593	Category I	0.41992188	0.50390625	-0.56396484	-0.1237793	-0.079589844	0.43432617	0.37	0.007	17/6/2018	17	6	2018	1:13:22	4402	0.7	1	13	22	69228	0.051025391	3.4272949	0.13183594	0.42016602	-1.0161133	50.478271	0.54248047	0	0	0	0	0	0	0	0	0	1.1074219	0.10742188	0.82348633	0.2878418	0.083496094	0.45214844	0.007	39698.24	0	0	0.007
593	594	594	Category I	-0.11987305	0.39599609	0.23999023	-0.33129883	-0.19213867	0.28710938	0.37	0.007	17/6/2018	17	6	2018	1:13:22	4402	0.8	1	13	22	69228	0.051025391	3.4272949	0.14135742	0.44604492	-1.027832	38.332031	1.2954102	0	0	0	0	0	0	0	0	0	1.1293945	0.12939453	1.5793457	-0.26123047	-0.050048828	1.2678223	0.007	39698.24	0	0	0.007
594	595	595	Category I	-0.69580078	0.15576172	-0.11987305	-0.34887695	-0.11499023	0.31005859	0.37	0.007	17/6/2018	17	6	2018	1:13:22	4402	0.9	1	13	22	69228	0.051025391	3.4272949	0.14990234	0.44580078	-1.0356445	20.878174	1.2800293	0	0	0	0	0	0	0	0	0	1.1374512	0.13745117	2.0517578	-0.84570313	-0.29003906	0.91577148	0.007	39698.24	0	0	0.007
595	596	596	Category I	0.41992188	1.4519043	-3.5998535	-0.25390625	-0.23583984	0.32470703	0.37	0.007	17/6/2018	17	6	2018	1:13:23	4403	0	1	13	23	69228	0.051025391	3.4272949	0.13427734	0.42944336	-0.98291016	25.481689	2.8237305	0	0	0	0	0	0	0	0	0	1.0812988	0.081298828	3.9243164	0.28540039	1.0222168	-2.6166992	0.007	39698.24	0	0	0.007
596	597	597	Category I	0.92382813	0.79199219	-0.73193359	-0.19995117	-0.04296875	0.41796875	0.38	0.007	17/6/2018	17	6	2018	1:13:23	4403	0.1	1	13	23	69228	0.051025391	3.4272949	0.13037109	0.42382813	-1.0136719	22.084961	0.91870117	0	0	0	0	0	0	0	0	0	1.1064453	0.10644531	1.4431152	0.79321289	0.36816406	0.28173828	0.007	39698.24	0	0	0.007
597	598	598	Category I	-0.57592773	0.023925781	-0.14379883	-0.30419922	-0.11083984	0.32763672	0.38	0.007	17/6/2018	17	6	2018	1:13:23	4403	0.2	1	13	23	69229	0.051025391	3.4272949	0.12890625	0.43579102	-1.0285645	11.717773	1.2038574	0	0	0	0	0	0	0	0	0	1.1245117	0.12451172	2.0014648	-0.70483398	-0.41186523	0.88476563	0.007	39698.24	0	0	0.007
598	599	599	Category I	-0.68383789	0.23999023	-0.2277832	-0.34814453	-0.067871094	0.31933594	0.38	0.007	17/6/2018	17	6	2018	1:13:23	4403	0.3	1	13	23	69229	0.051025391	3.4272949	0.1394043	0.4309082	-1.0273438	1.5959473	1.1635742	0	0	0	0	0	0	0	0	0	1.1228027	0.12280273	1.8139648	-0.82324219	-0.19091797	0.79956055	0.007	39698.24	0	0	0.007
599	600	600	Category I	0.88793945	2.0039063	-2.6999512	-0.29736328	-0.11230469	0.34790039	0.38	0.007	17/6/2018	17	6	2018	1:13:23	4403	0.4	1	13	23	69229	0.051025391	3.4272949	0.13574219	0.42456055	-1.0161133	9.9233398	2.4277344	0	0	0	0	0	0	0	0	0	1.1096191	0.10961914	4.0148926	0.75195313	1.5791016	-1.6835938	0.007	39698.24	0	0	0.007
600	601	601	Category I	0.55175781	0.32397461	-0.34790039	-0.31933594	0.029052734	0.35644531	0.38	0.007	17/6/2018	17	6	2018	1:13:23	4403	0.5	1	13	23	69229	0.051025391	3.4272949	0.11108398	0.40380859	-1.0229492	18.083496	0.81005859	0	0	0	0	0	0	0	0	0	1.1054688	0.10546875	1.1955566	0.44042969	-0.079833984	0.67504883	0.007	39698.24	0	0	0.007
601	602	602	Category I	-0.43188477	0.20385742	0.035888672	-0.40722656	0.000488281	0.26831055	0.38	0.007	17/6/2018	17	6	2018	1:13:23	4403	0.6	1	13	23	69229	0.051025391	3.4272949	0.12158203	0.39453125	-1.0197754	8.0031738	1.2072754	0	0	0	0	0	0	0	0	0	1.1003418	0.1003418	1.800293	-0.5534668	-0.19067383	1.0556641	0.007	39698.24	0	0	0.007
602	603	603	Category I	-0.50390625	0.23999023	-0.40795898	-0.33447266	0.032714844	0.34326172	0.38	0.007	17/6/2018	17	6	2018	1:13:23	4403	0.7	1	13	23	69229	0.051025391	3.4272949	0.1315918	0.39575195	-1.0222168	5.1884766	0.89746094	0	0	0	0	0	0	0	0	0	1.1040039	0.10400391	1.4057617	-0.63549805	-0.15576172	0.61425781	0.007	39698.24	0	0	0.007
603	604	604	Category I	0.43188477	1.0678711	-3.8518066	-0.32348633	0.012207031	0.34936523	0.38	0.007	17/6/2018	17	6	2018	1:13:23	4403	0.8	1	13	23	69229	0.051025391	3.4272949	0.12597656	0.38476563	-0.99780273	11.173096	2.9501953	0	0	0	0	0	0	0	0	0	1.0766602	0.076660156	3.8425293	0.30566406	0.68286133	-2.8537598	0.007	39698.24	0	0	0.007
604	605	605	Category I	0.39599609	0.23999023	-0.55175781	-0.26025391	0.098388672	0.38818359	0.38	0.007	17/6/2018	17	6	2018	1:13:23	4403	0.9	1	13	23	69229	0.051025391	3.4272949	0.11010742	0.35791016	-1.0354004	13.826904	0.57397461	0	0	0	0	0	0	0	0	0	1.1010742	0.10107422	0.88745117	0.28564453	-0.11791992	0.48364258	0.007	39698.24	0	0	0.007
605	606	606	Category I	-0.74389648	0	-0.14379883	-0.35888672	0.070068359	0.31787109	0.38	0.007	17/6/2018	17	6	2018	1:13:24	4404	0	1	13	24	69229	0.051025391	3.4272949	0.10766602	0.35473633	-1.0710449	6.2160645	1.3078613	0	0	0	0	0	0	0	0	0	1.1333008	0.13330078	2.1335449	-0.8515625	-0.35473633	0.92724609	0.007	39698.24	0	0	0.007
606	607	607	Category I	-0.10791016	0.44384766	-2.0397949	-0.33935547	0.087402344	0.3269043	0.39	0.007	17/6/2018	17	6	2018	1:13:24	4404	0.1	1	13	24	69229	0.051025391	3.4272949	0.12207031	0.35913086	-1.0727539	6.267334	0.99731445	0	0	0	0	0	0	0	0	0	1.1379395	0.13793945	1.2814941	-0.22998047	0.084472656	-0.96679688	0.007	39698.24	0	0	0.007
607	608	608	Category I	1.0078125	2.171875	-2.7719727	-0.30371094	0.096435547	0.36401367	0.39	0.007	17/6/2018	17	6	2018	1:13:24	4404	0.2	1	13	24	69230	0.051025391	3.4272949	0.10498047	0.35522461	-1.059082	9.3464355	2.6547852	0	0	0	0	0	0	0	0	0	1.1220703	0.12207031	4.4321289	0.90258789	1.8164063	-1.7126465	0.007	39698.24	0	0	0.007
608	609	609	Category I	0.083984375	-0.23999023	-1.0319824	-0.20043945	0.20898438	0.38452148	0.39	0.007	17/6/2018	17	6	2018	1:13:24	4404	0.3	1	13	24	69230	0.051025391	3.4272949	0.076171875	0.33544922	-1.0678711	10.779297	0.57666016	0	0	0	0	0	0	0	0	0	1.1220703	0.12207031	0.61938477	0.007568359	-0.57543945	0.035888672	0.007	39698.24	0	0	0.007
609	610	610	Category I	-0.26391602	0.20385742	0.13183594	-0.35742188	0.12597656	0.31958008	0.39	0.007	17/6/2018	17	6	2018	1:13:24	4404	0.4	1	13	24	69230	0.051025391	3.4272949	0.087402344	0.34643555	-1.107666	6.7150879	1.2961426	0	0	0	0	0	0	0	0	0	1.1638184	0.16381836	1.7336426	-0.35131836	-0.14257813	1.239502	0.007	39698.24	0	0	0.007
610	611	611	Category I	-0.88793945	0.059814453	-0.57592773	-0.34082031	0.14990234	0.32666016	0.39	0.007	17/6/2018	17	6	2018	1:13:24	4404	0.5	1	13	24	69230	0.051025391	3.4272949	0.086669922	0.34082031	-1.130127	9.1640625	1.1557617	0	0	0	0	0	0	0	0	0	1.1835938	0.18359375	1.8100586	-0.97460938	-0.28100586	0.55419922	0.007	39698.24	0	0	0.007
611	612	612	Category I	0.32397461	0.70776367	-3.2038574	-0.30249023	0.14624023	0.35180664	0.39	0.007	17/6/2018	17	6	2018	1:13:24	4404	0.6	1	13	24	69230	0.051025391	3.4272949	0.075683594	0.33862305	-1.1115723	15.489746	2.138916	0	0	0	0	0	0	0	0	0	1.1645508	0.16455078	2.7094727	0.24804688	0.36889648	-2.092041	0.007	39698.24	0	0	0.007
612	613	613	Category I	-0.35986328	1.2478027	-0.82788086	-0.19384766	0.25585938	0.37841797	0.39	0.007	17/6/2018	17	6	2018	1:13:24	4404	0.7	1	13	24	69230	0.051025391	3.4272949	0.075683594	0.33764648	-1.1428223	15.378418	1.0568848	0	0	0	0	0	0	0	0	0	1.1940918	0.1940918	1.6606445	-0.43554688	0.90991211	0.31494141	0.007	39698.24	0	0	0.007
613	614	614	Category I	0.80395508	-0.20385742	-0.45581055	-0.25195313	0.32885742	0.30639648	0.39	0.007	17/6/2018	17	6	2018	1:13:24	4404	0.8	1	13	24	69230	0.051025391	3.4272949	0.084228516	0.33007813	-1.1569824	23.395752	1.1376953	0	0	0	0	0	0	0	0	0	1.2060547	0.20605469	1.9545898	0.71948242	-0.53393555	0.70117188	0.007	39698.24	0	0	0.007
614	615	615	Category I	-0.023925781	0.75585938	-3.3959961	-0.21435547	0.29443359	0.34692383	0.39	0.007	17/6/2018	17	6	2018	1:13:24	4404	0.9	1	13	24	69230	0.051025391	3.4272949	0.071777344	0.34057617	-1.1630859	37.734131	2.2729492	0	0	0	0	0	0	0	0	0	1.2141113	0.21411133	2.7434082	-0.095703125	0.41503906	-2.232666	0.007	39698.24	0	0	0.007
615	616	616	Category I	1.1999512	0.53979492	-2.2319336	-0.17211914	0.28930664	0.36621094	0.39	0.007	17/6/2018	17	6	2018	1:13:25	4405	0	1	13	25	69230	0.051025391	3.4272949	0.069824219	0.33203125	-1.128418	38.008789	1.5927734	0	0	0	0	0	0	0	0	0	1.1784668	0.1784668	2.440918	1.1298828	0.20751953	-1.1032715	0.007	39698.24	0	0	0.007
616	617	617	Category I	0.83984375	-0.21582031	-0.39599609	-0.15380859	0.3034668	0.36401367	0.4	0.007	17/6/2018	17	6	2018	1:13:25	4405	0.1	1	13	25	69230	0.051025391	3.4272949	0.075439453	0.32617188	-1.1567383	32.376709	1.2070313	0	0	0	0	0	0	0	0	0	1.2043457	0.2043457	2.0671387	0.76416016	-0.54199219	0.76074219	0.007	39698.24	0	0	0.007
617	618	618	Category I	-1.1159668	0.40795898	-0.32397461	-0.16967773	0.16870117	0.41088867	0.4	0.007	17/6/2018	17	6	2018	1:13:25	4405	0.2	1	13	25	69231	0.051025391	3.4272949	0.075683594	0.31640625	-1.1748047	27.098877	1.467041	0	0	0	0	0	0	0	0	0	1.2189941	0.21899414	2.1340332	-1.1916504	0.091308594	0.85083008	0.007	39698.24	0	0	0.007
618	619	619	Category I	0.47998047	-0.46777344	-2.2678223	-0.19360352	0.19604492	0.40258789	0.4	0.007	17/6/2018	17	6	2018	1:13:25	4405	0.3	1	13	25	69231	0.051025391	3.4482422	0.075927734	0.33032227	-1.1799316	27.5979	1.4084473	0	0	0	0	0	0	0	0	0	1.2275391	0.22753906	2.2900391	0.40380859	-0.7980957	-1.0876465	0.007	39698.24	0	0	0.007
619	620	620	Category I	0.47998047	-0.43188477	-2.2438965	-0.10375977	0.16210938	0.44067383	0.4	0.007	17/6/2018	17	6	2018	1:13:25	4405	0.4	1	13	25	69231	0.051025391	3.4482422	0.070068359	0.32763672	-1.1828613	13.168213	1.3674316	0	0	0	0	0	0	0	0	0	1.2294922	0.22949219	2.2299805	0.40966797	-0.75952148	-1.060791	0.007	39698.24	0	0	0.007
620	621	621	Category I	0.34790039	0.035888672	-0.17993164	-0.20556641	0.079345703	0.41748047	0.4	0.007	17/6/2018	17	6	2018	1:13:25	4405	0.5	1	13	25	69231	0.051025391	3.4482422	0.073974609	0.3293457	-1.1831055	9.6523438	1.0805664	0	0	0	0	0	0	0	0	0	1.2304688	0.23046875	1.5705566	0.27368164	-0.29345703	1.0031738	0.007	39698.24	0	0	0.007
621	622	622	Category I	-0.2277832	-0.25195313	0.11987305	-0.26953125	0.086425781	0.38793945	0.4	0.007	17/6/2018	17	6	2018	1:13:25	4405	0.6	1	13	25	69231	0.051025391	3.4482422	0.077392578	0.3203125	-1.1938477	2.1577148	1.465332	0	0	0	0	0	0	0	0	0	1.2385254	0.23852539	2.1916504	-0.30517578	-0.57226563	1.3137207	0.007	39698.24	0	0	0.007
622	623	623	Category I	0.74389648	0.16796875	-0.20385742	-0.20019531	0.081054688	0.41870117	0.4	0.007	17/6/2018	17	6	2018	1:13:25	4405	0.7	1	13	25	69231	0.051025391	3.4482422	0.083251953	0.32299805	-1.1972656	16.310059	1.2028809	0	0	0	0	0	0	0	0	0	1.2429199	0.24291992	1.809082	0.66040039	-0.1550293	0.9934082	0.007	39698.24	0	0	0.007
623	624	624	Category I	0.44384766	0.46777344	-3.2878418	-0.052978516	0.16064453	0.44677734	0.4	0.007	17/6/2018	17	6	2018	1:13:25	4405	0.8	1	13	25	69231	0.051025391	3.4482422	0.074462891	0.3190918	-1.2248535	7.5161133	2.1008301	0	0	0	0	0	0	0	0	0	1.2678223	0.26782227	2.5808105	0.36914063	0.1484375	-2.0627441	0.007	39698.24	0	0	0.007
624	625	625	Category I	0.21582031	0.47998047	-0.61181641	-0.046630859	0.059082031	0.45776367	0.4	0.007	17/6/2018	17	6	2018	1:13:25	4405	0.9	1	13	25	69231	0.051025391	3.4482422	0.075439453	0.31347656	-1.223877	9.737793	0.6496582	0	0	0	0	0	0	0	0	0	1.265625	0.265625	0.91870117	0.14013672	0.16625977	0.61206055	0.007	39698.24	0	0	0.007
625	626	626	Category I	-0.47998047	-0.083984375	-0.19189453	-0.19311523	0.099365234	0.41625977	0.4	0.007	17/6/2018	17	6	2018	1:13:26	4406	0	1	13	26	69231	0.051025391	3.4482422	0.068603516	0.30957031	-1.2231445	3.7128906	1.232666	0	0	0	0	0	0	0	0	0	1.2636719	0.26367188	1.973877	-0.54858398	-0.39355469	1.03125	0.007	39698.24	0	0	0.007
626	627	627	Category I	0.19189453	1.6918945	-0.25195313	-0.1965332	0.000976563	0.42260742	0.41	0.007	17/6/2018	17	6	2018	1:13:26	4406	0.1	1	13	26	69232	0.051025391	3.4482422	0.068847656	0.30712891	-1.2211914	1.9042969	1.6943359	0	0	0	0	0	0	0	0	0	1.2609863	0.26098633	2.4765625	0.12280273	1.3845215	0.96923828	0.007	39698.24	0	0	0.007
627	628	628	Category I	0.35986328	1.5	-3.527832	-0.1262207	0.088378906	0.44604492	0.41	0.007	17/6/2018	17	6	2018	1:13:26	4406	0.2	1	13	26	69232	0.051025391	3.4482422	0.066650391	0.30224609	-1.2236328	1.6201172	2.6130371	0	0	0	0	0	0	0	0	0	1.262207	0.26220703	3.7946777	0.29296875	1.1975098	-2.3039551	0.007	39698.24	0	0	0.007
628	629	629	Category I	0.37182617	0.26391602	-0.46777344	-0.066894531	0.07421875	0.4543457	0.41	0.007	17/6/2018	17	6	2018	1:13:26	4406	0.3	1	13	26	69232	0.051025391	3.4482422	0.066162109	0.30175781	-1.2163086	8.1538086	0.80932617	0	0	0	0	0	0	0	0	0	1.2548828	0.25488281	1.0917969	0.30541992	-0.037841797	0.74853516	0.007	39698.24	0	0	0.007
629	630	630	Category I	-0.57592773	-0.059814453	-0.095947266	-0.21289063	0.043212891	0.42285156	0.41	0.007	17/6/2018	17	6	2018	1:13:26	4406	0.4	1	13	26	69232	0.051025391	3.4482422	0.061767578	0.2902832	-1.2260742	1.1037598	1.3439941	0	0	0	0	0	0	0	0	0	1.2614746	0.26147461	2.1181641	-0.63769531	-0.35009766	1.130127	0.007	39698.24	0	0	0.007
630	631	631	Category I	-0.81591797	0.27587891	-0.059814453	-0.30175781	0.015625	0.36987305	0.41	0.007	17/6/2018	17	6	2018	1:13:26	4406	0.5	1	13	26	69232	0.051025391	3.4482422	0.059814453	0.28417969	-1.2277832	20.071289	1.4599609	0	0	0	0	0	0	0	0	0	1.2617188	0.26171875	2.0522461	-0.87573242	-0.008300781	1.1679688	0.007	39698.24	0	0	0.007
631	632	632	Category I	-0.047851563	0	-1.0917969	-0.23657227	0.047119141	0.40625	0.41	0.007	17/6/2018	17	6	2018	1:13:26	4406	0.6	1	13	26	69232	0.051025391	3.4482422	0.059814453	0.28100586	-1.232666	7.4707031	0.33251953	0	0	0	0	0	0	0	0	0	1.2658691	0.26586914	0.52978516	-0.10766602	-0.28100586	0.14086914	0.007	39698.24	0	0	0.007
632	633	633	Category I	0.76782227	1.8239746	-1.355957	-0.17700195	0.086914063	0.42553711	0.41	0.007	17/6/2018	17	6	2018	1:13:26	4406	0.7	1	13	26	69232	0.051025391	3.4482422	0.044433594	0.28125	-1.234375	3.2331543	1.7080078	0	0	0	0	0	0	0	0	0	1.2668457	0.2668457	2.387207	0.72314453	1.5424805	-0.12133789	0.007	39698.24	0	0	0.007
633	634	634	Category I	0.53979492	-0.023925781	-0.21582031	-0.17578125	0.24682617	0.38867188	0.41	0.007	17/6/2018	17	6	2018	1:13:26	4406	0.8	1	13	26	69232	0.051025391	3.4482422	0.038574219	0.27099609	-1.2487793	1.8325195	1.1853027	0	0	0	0	0	0	0	0	0	1.2783203	0.27832031	1.8288574	0.50097656	-0.29492188	1.032959	0.007	39698.24	0	0	0.007
634	635	635	Category I	-0.39599609	0.19189453	0	-0.23388672	0.17114258	0.39013672	0.41	0.007	17/6/2018	17	6	2018	1:13:26	4406	0.9	1	13	26	69232	0.051025391	3.4482422	0.037353516	0.26782227	-1.2583008	6.112793	1.333252	0	0	0	0	0	0	0	0	0	1.2871094	0.28710938	1.7680664	-0.43334961	-0.075927734	1.2583008	0.007	39698.24	0	0	0.007
635	636	636	Category I	-0.25195313	0.37182617	-2.9157715	-0.18188477	0.14624023	0.41918945	0.41	0.007	17/6/2018	17	6	2018	1:13:27	4407	0	1	13	27	69232	0.051025391	3.4482422	0.043212891	0.26196289	-1.2553711	6.1064453	1.6896973	0	0	0	0	0	0	0	0	0	1.2832031	0.28320313	2.0651855	-0.29516602	0.10961914	-1.6601563	0.007	39698.24	0	0	0.007
636	637	637	Category I	0.2878418	0.98388672	-1.0917969	-0.17138672	0.16015625	0.42578125	0.42	0.007	17/6/2018	17	6	2018	1:13:27	4407	0.1	1	13	27	69232	0.051025391	3.4482422	0.049560547	0.25317383	-1.2473145	5.5197754	0.78393555	0	0	0	0	0	0	0	0	0	1.2736816	0.27368164	1.1240234	0.23803711	0.73046875	0.15551758	0.007	39698.24	0	0	0.007
637	638	638	Category I	0.6237793	-0.2277832	0.059814453	-0.15942383	0.22827148	0.39892578	0.42	0.007	17/6/2018	17	6	2018	1:13:27	4407	0.2	1	13	27	69233	0.051025391	3.4482422	0.055419922	0.24291992	-1.2409668	3.0112305	1.4953613	0	0	0	0	0	0	0	0	0	1.265625	0.265625	2.3398438	0.56811523	-0.47070313	1.3007813	0.007	39698.24	0	0	0.007
638	639	639	Category I	-0.27587891	-0.27587891	-0.14379883	-0.20629883	0.16015625	0.38964844	0.42	0.007	17/6/2018	17	6	2018	1:13:27	4407	0.3	1	13	27	69233	0.051025391	3.4482422	0.064453125	0.24169922	-1.2512207	8.2973633	1.269043	0	0	0	0	0	0	0	0	0	1.2758789	0.27587891	1.965332	-0.34033203	-0.51757813	1.1074219	0.007	39698.24	0	0	0.007
639	640	640	Category I	-0.13183594	0.21582031	-2.7358398	-0.083984375	0.12866211	0.45483398	0.42	0.007	17/6/2018	17	6	2018	1:13:27	4407	0.4	1	13	27	69233	0.051025391	3.4482422	0.086914063	0.25390625	-1.2592773	16.033447	1.4929199	0	0	0	0	0	0	0	0	0	1.2875977	0.28759766	1.7333984	-0.21875	-0.038085938	-1.4763184	0.007	39698.24	0	0	0.007
640	641	641	Category I	0.93579102	-0.70776367	-0.76782227	-0.033203125	0.12719727	0.45092773	0.42	0.007	17/6/2018	17	6	2018	1:13:27	4407	0.5	1	13	27	69233	0.051025391	3.4482422	0.085205078	0.23095703	-1.2502441	0.66137695	1.3554688	0	0	0	0	0	0	0	0	0	1.2744141	0.27441406	2.2717285	0.8503418	-0.9387207	0.48242188	0.007	39698.24	0	0	0.007
641	642	642	Category I	0.39599609	0.61181641	-0.25195313	-0.11450195	-0.046142578	0.44702148	0.42	0.007	17/6/2018	17	6	2018	1:13:27	4407	0.6	1	13	27	69233	0.051025391	3.4482422	0.082763672	0.23510742	-1.2424316	46.740967	1.1049805	0	0	0	0	0	0	0	0	0	1.267334	0.26733398	1.6801758	0.31298828	0.37646484	0.99047852	0.007	39698.24	0	0	0.007
642	643	643	Category I	-0.39599609	-0.65991211	-0.68383789	-0.18017578	0.077392578	0.42944336	0.42	0.007	17/6/2018	17	6	2018	1:13:27	4407	0.7	1	13	27	69233	0.051025391	3.4482422	0.14697266	0.29077148	-1.2424316	42.454102	1.229248	0	0	0	0	0	0	0	0	0	1.284668	0.28466797	2.0524902	-0.54296875	-0.95068359	0.55859375	0.007	39698.24	0	0	0.007
643	644	644	Category I	-0.92382813	-1.6679688	-3.7797852	-0.14306641	0.055419922	0.42700195	0.42	0.007	17/6/2018	17	6	2018	1:13:27	4407	0.8	1	13	27	69233	0.051025391	3.4482422	0.16430664	0.31811523	-1.2612305	43.213379	3.3869629	0	0	0	0	0	0	0	0	0	1.3110352	0.31103516	5.5930176	-1.0881348	-1.986084	-2.5183105	0.007	39698.24	0	0	0.007
644	645	645	Category I	0.2277832	-0.19189453	-3.0717773	-0.043945313	0.026611328	0.45727539	0.42	0.007	17/6/2018	17	6	2018	1:13:27	4407	0.9	1	13	27	69233	0.051025391	3.4482422	0.16162109	0.30664063	-1.2226563	51.691895	1.9160156	0	0	0	0	0	0	0	0	0	1.2709961	0.27099609	2.4135742	0.065917969	-0.49853516	-1.848877	0.007	39698.24	0	0	0.007
645	646	646	Category I	0.3359375	0.39599609	-0.2878418	-0.15551758	0.006835938	0.43579102	0.42	0.007	17/6/2018	17	6	2018	1:13:28	4408	0	1	13	28	69233	0.051025391	3.4482422	0.16064453	0.30639648	-1.2202148	69.516113	0.95288086	0	0	0	0	0	0	0	0	0	1.2683105	0.26831055	1.1970215	0.17504883	0.089355469	0.93237305	0.007	39698.24	0	0	0.007
646	647	647	Category I	-0.51586914	-0.2277832	0.023925781	-0.25732422	0.045410156	0.38964844	0.43	0.007	17/6/2018	17	6	2018	1:13:28	4408	0.1	1	13	28	69233	0.051025391	3.4482422	0.16210938	0.30517578	-1.2182617	65.404541	1.512207	0	0	0	0	0	0	0	0	0	1.2663574	0.26635742	2.4533691	-0.67797852	-0.53295898	1.2421875	0.007	39698.24	0	0	0.007
647	648	648	Category I	-0.77978516	0.32397461	-2.3879395	-0.31225586	0.007568359	0.35449219	0.43	0.007	17/6/2018	17	6	2018	1:13:28	4408	0.2	1	13	28	69234	0.051025391	3.4482422	0.16259766	0.30786133	-1.2050781	47.522217	1.5124512	0	0	0	0	0	0	0	0	0	1.2543945	0.25439453	2.1411133	-0.94238281	0.015869141	-1.1826172	0.007	39698.24	0	0	0.007
648	649	649	Category I	0.89990234	0.89990234	-3.9599609	-0.22705078	-0.029052734	0.3984375	0.43	0.007	17/6/2018	17	6	2018	1:13:28	4408	0.3	1	13	28	69234	0.051025391	3.4482422	0.16088867	0.27441406	-1.1987305	36.570801	2.9257813	0	0	0	0	0	0	0	0	0	1.2402344	0.24023438	4.1252441	0.73876953	0.62524414	-2.7609863	0.007	39698.24	0	0	0.007
649	650	650	Category I	-0.88793945	0.15576172	-2.3278809	0.079101563	-0.17700195	0.42993164	0.43	0.007	17/6/2018	17	6	2018	1:13:28	4408	0.4	1	13	28	69234	0.051025391	3.4482422	0.16552734	0.28466797	-1.1872559	63.392822	1.5578613	0	0	0	0	0	0	0	0	0	1.2321777	0.23217773	2.322998	-1.0534668	-0.12890625	-1.1403809	0.007	39698.24	0	0	0.007
650	651	651	Category I	-0.16796875	0.17993164	-0.40795898	-0.34399414	-0.18505859	0.265625	0.43	0.007	17/6/2018	17	6	2018	1:13:28	4408	0.5	1	13	28	69234	0.051025391	3.4482422	0.16503906	0.27880859	-1.1860352	62.367432	0.85205078	0	0	0	0	0	0	0	0	0	1.2294922	0.22949219	1.2102051	-0.33300781	-0.098876953	0.77807617	0.007	39698.24	0	0	0.007
651	652	652	Category I	0.095947266	0.13183594	-3.1318359	-0.20654297	-0.13354492	0.38696289	0.43	0.007	17/6/2018	17	6	2018	1:13:28	4408	0.6	1	13	28	69234	0.051025391	3.4482422	0.16845703	0.27539063	-1.1865234	25.509033	1.9516602	0	0	0	0	0	0	0	0	0	1.2297363	0.22973633	2.161377	-0.072509766	-0.14355469	-1.9450684	0.007	39698.24	0	0	0.007
652	653	653	Category I	0.79199219	-0.41992188	-1.2597656	-0.22363281	-0.1809082	0.35375977	0.43	0.007	17/6/2018	17	6	2018	1:13:28	4408	0.7	1	13	28	69234	0.051025391	3.4482422	0.17138672	0.26757813	-1.1813965	30.348145	0.92919922	0	0	0	0	0	0	0	0	0	1.2233887	0.22338867	1.3862305	0.62036133	-0.6875	-0.078125	0.007	39698.24	0	0	0.007
653	654	654	Category I	-1.5358887	0.85180664	-0.6237793	-0.2175293	-0.22290039	0.34228516	0.43	0.007	17/6/2018	17	6	2018	1:13:28	4408	0.8	1	13	28	69234	0.051025391	3.4482422	0.17382813	0.25830078	-1.1733398	38.480225	1.8913574	0	0	0	0	0	0	0	0	0	1.2141113	0.21411133	2.8527832	-1.7097168	0.59326172	0.54956055	0.007	39698.24	0	0	0.007
654	655	655	Category I	0.21582031	-0.011962891	0.25195313	-0.40136719	-0.1730957	0.22119141	0.43	0.007	17/6/2018	17	6	2018	1:13:28	4408	0.9	1	13	28	69234	0.051025391	3.4482422	0.16015625	0.25512695	-1.1657715	44.973633	1.4438477	0	0	0	0	0	0	0	0	0	1.2041016	0.20410156	1.7404785	0.055419922	-0.26708984	1.4177246	0.007	39698.24	0	0	0.007
655	656	656	Category I	0.95996094	0.70776367	-3.4677734	-0.31665039	-0.31713867	0.18481445	0.43	0.007	17/6/2018	17	6	2018	1:13:29	4409	0	1	13	29	69234	0.051025391	3.4482422	0.15893555	0.24462891	-1.1540527	44.999756	2.4916992	0	0	0	0	0	0	0	0	0	1.1904297	0.19042969	3.5776367	0.80078125	0.46289063	-2.3134766	0.007	39698.24	0	0	0.007
656	657	657	Category I	0.44384766	-1.0078125	-1.7758789	-0.095703125	-0.28393555	0.36328125	0.44	0.007	17/6/2018	17	6	2018	1:13:29	4409	0.1	1	13	29	69235	0.051025391	3.4272949	0.1484375	0.23291016	-1.1433105	42.318604	1.423584	0	0	0	0	0	0	0	0	0	1.1762695	0.17626953	2.168457	0.29516602	-1.2407227	-0.63232422	0.007	39698.24	0	0	0.007
657	658	658	Category I	-0.40795898	1.0439453	-0.059814453	-0.25561523	-0.38964844	0.14086914	0.44	0.007	17/6/2018	17	6	2018	1:13:29	4409	0.2	1	13	29	69235	0.051025391	3.4272949	0.13989258	0.24194336	-1.1379395	55.5625	1.4511719	0	0	0	0	0	0	0	0	0	1.171875	0.171875	2.4279785	-0.54785156	0.80175781	1.078125	0.007	39698.24	0	0	0.007
658	659	659	Category I	-1.0559082	-0.23999023	-1.1518555	-0.14282227	-0.39086914	0.23144531	0.44	0.007	17/6/2018	17	6	2018	1:13:29	4409	0.3	1	13	29	69235	0.051025391	3.4272949	0.1472168	0.23266602	-1.135498	72.9646	1.2929688	0	0	0	0	0	0	0	0	0	1.168457	0.16845703	1.6921387	-1.203125	-0.47265625	-0.016113281	0.007	39698.24	0	0	0.007
659	660	660	Category I	1.2958984	0.59985352	-2.5678711	-0.071777344	-0.35888672	0.30712891	0.44	0.007	17/6/2018	17	6	2018	1:13:29	4409	0.4	1	13	29	69235	0.051025391	3.4272949	0.13598633	0.2409668	-1.135498	72.853027	1.8774414	0	0	0	0	0	0	0	0	0	1.1689453	0.16894531	2.9506836	1.159668	0.35864258	-1.4321289	0.007	39698.24	0	0	0.007
660	661	661	Category I	0.6237793	-0.37182617	-1.1037598	0.049560547	-0.44970703	0.22094727	0.44	0.007	17/6/2018	17	6	2018	1:13:29	4409	0.5	1	13	29	69235	0.051025391	3.4272949	0.13378906	0.2409668	-1.1220703	61.332031	0.78466797	0	0	0	0	0	0	0	0	0	1.1555176	0.15551758	1.1210938	0.48974609	-0.61279297	0.018310547	0.007	39698.24	0	0	0.007
661	662	662	Category I	0.11987305	-0.11987305	0.083984375	-0.066894531	-0.43261719	0.23168945	0.44	0.007	17/6/2018	17	6	2018	1:13:29	4409	0.6	1	13	29	69235	0.051025391	3.4272949	0.13330078	0.24780273	-1.119873	61.361816	1.2587891	0	0	0	0	0	0	0	0	0	1.1547852	0.15478516	1.5849609	-0.013427734	-0.36767578	1.2038574	0.007	39698.24	0	0	0.007
662	663	663	Category I	-1.2119141	-0.095947266	-2.7958984	-0.026367188	-0.44897461	0.21801758	0.44	0.007	17/6/2018	17	6	2018	1:13:29	4409	0.7	1	13	29	69235	0.051025391	3.4272949	0.13354492	0.2434082	-1.1230469	70.913818	2.1733398	0	0	0	0	0	0	0	0	0	1.1567383	0.15673828	3.3579102	-1.345459	-0.33935547	-1.6726074	0.007	39698.24	0	0	0.007
663	664	664	Category I	1.0319824	0.73193359	-2.2797852	0.001220703	-0.4309082	0.24023438	0.44	0.007	17/6/2018	17	6	2018	1:13:29	4409	0.8	1	13	29	69235	0.051025391	3.4272949	0.10742188	0.25805664	-1.1599121	60.123047	1.5273438	0	0	0	0	0	0	0	0	0	1.1931152	0.19311523	2.5178223	0.92431641	0.47363281	-1.1196289	0.007	39698.24	0	0	0.007
664	665	665	Category I	-0.25195313	-0.2277832	-0.40795898	0.043212891	-0.38891602	0.28735352	0.44	0.007	17/6/2018	17	6	2018	1:13:29	4409	0.9	1	13	29	69235	0.051025391	3.4272949	0.10571289	0.24951172	-1.1391602	42.389648	0.94360352	0	0	0	0	0	0	0	0	0	1.1708984	0.17089844	1.5664063	-0.35766602	-0.47729492	0.73120117	0.007	39698.24	0	0	0.007
665	666	666	Category I	-0.45581055	-0.059814453	0.16796875	-0.10083008	-0.37524414	0.28613281	0.45	0.007	17/6/2018	17	6	2018	1:13:30	4410	0	1	13	30	69235	0.051025391	3.4272949	0.10571289	0.24584961	-1.1401367	31.430908	1.4560547	0	0	0	0	0	0	0	0	0	1.1711426	0.17114258	2.175293	-0.56152344	-0.30566406	1.3081055	0.007	39698.24	0	0	0.007
666	667	667	Category I	-0.59985352	-0.15576172	-0.51586914	-0.065429688	-0.3815918	0.28564453	0.45	0.007	17/6/2018	17	6	2018	1:13:30	4410	0.1	1	13	30	69236	0.051025391	3.4272949	0.11474609	0.24682617	-1.1401367	35.653076	1.0307617	0	0	0	0	0	0	0	0	0	1.1723633	0.17236328	1.7416992	-0.71459961	-0.40258789	0.62426758	0.007	39698.24	0	0	0.007
667	668	668	Category I	0.51586914	1.1638184	-2.2438965	0.020507813	-0.32397461	0.34643555	0.45	0.007	17/6/2018	17	6	2018	1:13:30	4410	0.2	1	13	30	69236	0.051025391	3.4272949	0.11181641	0.23071289	-1.1296387	25.768066	1.5080566	0	0	0	0	0	0	0	0	0	1.1584473	0.15844727	2.4506836	0.40380859	0.93286133	-1.1140137	0.007	39698.24	0	0	0.007
668	669	669	Category I	0.32397461	-0.17993164	-1.1757813	0.085205078	-0.28735352	0.36157227	0.45	0.007	17/6/2018	17	6	2018	1:13:30	4410	0.3	1	13	30	69236	0.051025391	3.4272949	0.11035156	0.21386719	-1.121582	0.94116211	0.45117188	0	0	0	0	0	0	0	0	0	1.1469727	0.14697266	0.66162109	0.21337891	-0.39379883	-0.053955078	0.007	39698.24	0	0	0.007
669	670	670	Category I	-0.70776367	0.023925781	-0.19189453	0.013916016	-0.36279297	0.31518555	0.45	0.007	17/6/2018	17	6	2018	1:13:30	4410	0.4	1	13	30	69236	0.051025391	3.4272949	0.11572266	0.21655273	-1.1257324	2.5500488	1.2597656	0	0	0	0	0	0	0	0	0	1.1520996	0.15209961	1.9501953	-0.82348633	-0.19262695	0.93383789	0.007	39698.24	0	0	0.007
670	671	671	Category I	-0.31176758	-0.23999023	-0.3359375	-0.044189453	-0.32397461	0.34667969	0.45	0.007	17/6/2018	17	6	2018	1:13:30	4410	0.5	1	13	30	69236	0.051025391	3.4272949	0.11694336	0.22509766	-1.1306152	4.0373535	1.0158691	0	0	0	0	0	0	0	0	0	1.1586914	0.15869141	1.6887207	-0.42871094	-0.46508789	0.79467773	0.007	39698.24	0	0	0.007
671	672	672	Category I	0.13183594	1.1037598	-3.2758789	0.03515625	-0.31103516	0.36279297	0.45	0.007	17/6/2018	17	6	2018	1:13:30	4410	0.6	1	13	30	69236	0.051025391	3.4272949	0.11962891	0.21557617	-1.1391602	1.6235352	2.3137207	0	0	0	0	0	0	0	0	0	1.1655273	0.16552734	3.0366211	0.011962891	0.88793945	-2.1364746	0.007	39698.24	0	0	0.007
672	673	673	Category I	-0.047851563	-0.32397461	-1.7038574	0.034667969	-0.33642578	0.33837891	0.45	0.007	17/6/2018	17	6	2018	1:13:30	4410	0.7	1	13	30	69236	0.051025391	3.4272949	0.13037109	0.22192383	-1.1767578	16.991943	0.77929688	0	0	0	0	0	0	0	0	0	1.2045898	0.20458984	1.2512207	-0.17822266	-0.54589844	-0.52685547	0.007	39698.24	0	0	0.007
673	674	674	Category I	-0.21582031	0.15576172	-0.53979492	-0.079345703	-0.3659668	0.29980469	0.45	0.007	17/6/2018	17	6	2018	1:13:30	4410	0.8	1	13	30	69236	0.051025391	3.4272949	0.12329102	0.20336914	-1.1696777	10.390869	0.71704102	0	0	0	0	0	0	0	0	0	1.1936035	0.19360352	1.0166016	-0.33911133	-0.047607422	0.62988281	0.007	39698.24	0	0	0.007
674	675	675	Category I	-0.2277832	-0.32397461	0.11987305	-0.13183594	-0.32275391	0.30322266	0.45	0.007	17/6/2018	17	6	2018	1:13:30	4410	0.9	1	13	30	69236	0.051025391	3.4272949	0.1105957	0.2043457	-1.1665039	8.1745605	1.4313965	0	0	0	0	0	0	0	0	0	1.1894531	0.18945313	2.1535645	-0.33837891	-0.52832031	1.286377	0.007	39698.24	0	0	0.007
675	676	676	Category I	0.93579102	0.75585938	-2.9519043	-0.1875	-0.29248047	0.3215332	0.45	0.007	17/6/2018	17	6	2018	1:13:31	4411	0	1	13	31	69236	0.051025391	3.4272949	0.11816406	0.20800781	-1.1960449	18.177246	2.0126953	0	0	0	0	0	0	0	0	0	1.2197266	0.21972656	3.1210938	0.81738281	0.54760742	-1.7556152	0.007	39698.24	0	0	0.007
676	677	677	Category I	1.3798828	-0.023925781	-0.21582031	0.001220703	-0.32861328	0.34692383	0.46	0.007	17/6/2018	17	6	2018	1:13:31	4411	0.1	1	13	31	69237	0.051025391	3.4272949	0.13525391	0.2043457	-1.1958008	16.53125	1.6003418	0	0	0	0	0	0	0	0	0	1.2207031	0.22070313	2.453125	1.2443848	-0.22827148	0.97998047	0.007	39698.24	0	0	0.007
677	678	678	Category I	0.14379883	-0.083984375	-0.97192383	-0.14746094	-0.36645508	0.2800293	0.46	0.007	17/6/2018	17	6	2018	1:13:31	4411	0.2	1	13	31	69237	0.051025391	3.4272949	0.12524414	0.1940918	-1.1867676	23.629883	0.35180664	0	0	0	0	0	0	0	0	0	1.2089844	0.20898438	0.51147461	0.018310547	-0.27807617	0.21484375	0.007	39698.24	0	0	0.007
678	679	679	Category I	1.1159668	1.223877	-0.87597656	0.14794922	-0.33789063	0.328125	0.46	0.007	17/6/2018	17	6	2018	1:13:31	4411	0.3	1	13	31	69237	0.051025391	3.4272949	0.11157227	0.19433594	-1.1911621	35.945313	1.472168	0	0	0	0	0	0	0	0	0	1.2121582	0.2121582	2.348877	1.0041504	1.0292969	0.31518555	0.007	39698.24	0	0	0.007
679	680	680	Category I	0.75585938	0.16796875	-1.9799805	-0.085449219	-0.18676758	0.3984375	0.46	0.007	17/6/2018	17	6	2018	1:13:31	4411	0.4	1	13	31	69237	0.051025391	3.4272949	0.12646484	0.20605469	-1.2258301	33.28833	0.98266602	0	0	0	0	0	0	0	0	0	1.2495117	0.24951172	1.4213867	0.62915039	-0.038085938	-0.75390625	0.007	39698.24	0	0	0.007
680	681	681	Category I	0.35986328	0.65991211	0.27587891	0.064941406	-0.33129883	0.33422852	0.46	0.007	17/6/2018	17	6	2018	1:13:31	4411	0.5	1	13	31	69237	0.051025391	3.4272949	0.13842773	0.20458984	-1.2158203	16.038086	1.5751953	0	0	0	0	0	0	0	0	0	1.2407227	0.24072266	2.1682129	0.22119141	0.45507813	1.4916992	0.007	39698.24	0	0	0.007
681	682	682	Category I	4.7038574	4.6437988	0.035888672	-0.021972656	-0.33618164	0.34106445	0.46	0.007	17/6/2018	17	6	2018	1:13:31	4411	0.6	1	13	31	69237	0.051025391	3.4272949	0.13012695	0.21801758	-1.2067871	17.712402	6.484375	0	0	0	0	0	0	0	0	0	1.2331543	0.2331543	10.241699	4.5734863	4.4255371	1.2426758	0.007	39698.24	0	0	0.007
682	683	683	Category I	0.88793945	2.435791	-1.8959961	0.050537109	-0.37329102	0.30078125	0.46	0.007	17/6/2018	17	6	2018	1:13:31	4411	0.7	1	13	31	69237	0.051025391	3.4272949	0.12060547	0.20629883	-1.2043457	29.407959	2.4570313	0	0	0	0	0	0	0	0	0	1.2277832	0.2277832	3.6879883	0.76708984	2.229248	-0.69140625	0.007	39698.24	0	0	0.007
683	684	684	Category I	0.21582031	0.15576172	-0.77978516	0.13110352	-0.37353516	0.29174805	0.46	0.007	17/6/2018	17	6	2018	1:13:31	4411	0.8	1	13	31	69237	0.051025391	3.4272949	0.12133789	0.20849609	-1.2285156	6.3117676	0.46166992	0	0	0	0	0	0	0	0	0	1.2519531	0.25195313	0.59619141	0.094482422	-0.052734375	0.44873047	0.007	39698.24	0	0	0.007
684	685	685	Category I	0.31176758	0.21582031	-0.34790039	-0.015625	-0.3894043	0.29394531	0.46	0.007	17/6/2018	17	6	2018	1:13:31	4411	0.9	1	13	31	69237	0.051025391	3.4272949	0.14404297	0.23193359	-1.2155762	20.204834	0.88378906	0	0	0	0	0	0	0	0	0	1.2458496	0.24584961	1.0515137	0.16748047	-0.016113281	0.86767578	0.007	39698.24	0	0	0.007
685	686	686	Category I	-0.63598633	-0.095947266	0.011962891	-0.065673828	-0.40795898	0.26928711	0.46	0.007	17/6/2018	17	6	2018	1:13:32	4412	0	1	13	32	69237	0.051025391	3.4272949	0.14990234	0.23779297	-1.1767578	3.5563965	1.4638672	0	0	0	0	0	0	0	0	0	1.2099609	0.20996094	2.3088379	-0.78588867	-0.33374023	1.1887207	0.007	39698.24	0	0	0.007
686	687	687	Category I	-0.059814453	0.64794922	-0.98388672	0.016357422	-0.35400391	0.31347656	0.47	0.007	17/6/2018	17	6	2018	1:13:32	4412	0.1	1	13	32	69238	0.051025391	3.4272949	0.13842773	0.22949219	-1.1730957	5.2290039	0.5	0	0	0	0	0	0	0	0	0	1.2033691	0.20336914	0.8059082	-0.19824219	0.41821289	0.18920898	0.007	39698.24	0	0	0.007
687	688	688	Category I	0.87597656	-0.50390625	-2.2678223	0.079833984	-0.29858398	0.37353516	0.47	0.007	17/6/2018	17	6	2018	1:13:32	4412	0.2	1	13	32	69238	0.051025391	3.4272949	0.15136719	0.23876953	-1.1806641	10.140381	1.5026855	0	0	0	0	0	0	0	0	0	1.2141113	0.21411133	2.5541992	0.72436523	-0.74267578	-1.0869141	0.007	39698.24	0	0	0.007
688	689	689	Category I	0.45581055	0.58789063	-0.11987305	0.063476563	-0.34863281	0.32592773	0.47	0.007	17/6/2018	17	6	2018	1:13:32	4412	0.3	1	13	32	69238	0.051025391	3.4272949	0.17114258	0.23706055	-1.1787109	30.678467	1.151123	0	0	0	0	0	0	0	0	0	1.2143555	0.21435547	1.6938477	0.28442383	0.35058594	1.0588379	0.007	39698.24	0	0	0.007
689	690	690	Category I	-0.31176758	-0.26391602	0.23999023	-0.063720703	-0.32910156	0.34204102	0.47	0.007	17/6/2018	17	6	2018	1:13:32	4412	0.4	1	13	32	69238	0.051025391	3.4272949	0.1628418	0.22241211	-1.1386719	21.51123	1.5371094	0	0	0	0	0	0	0	0	0	1.1716309	0.17163086	2.3398438	-0.47460938	-0.48632813	1.3786621	0.007	39698.24	0	0	0.007
690	691	691	Category I	-0.61181641	-0.21582031	-0.6237793	-0.010009766	-0.38427734	0.30224609	0.47	0.007	17/6/2018	17	6	2018	1:13:32	4412	0.5	1	13	32	69238	0.051025391	3.4272949	0.17456055	0.22436523	-1.112793	4.2294922	1.0253906	0	0	0	0	0	0	0	0	0	1.1486816	0.14868164	1.7158203	-0.78637695	-0.44018555	0.48901367	0.007	39698.24	0	0	0.007
691	692	692	Category I	0.55175781	0.071777344	-2.7958984	0.02734375	-0.33837891	0.33300781	0.47	0.007	17/6/2018	17	6	2018	1:13:32	4412	0.6	1	13	32	69238	0.051025391	3.4272949	0.1640625	0.21704102	-1.1176758	7.4311523	1.7282715	0	0	0	0	0	0	0	0	0	1.1503906	0.15039063	2.2109375	0.38745117	-0.14526367	-1.6779785	0.007	39698.24	0	0	0.007
692	693	693	Category I	-0.16796875	0.51586914	-0.17993164	0.15063477	-0.37402344	0.29223633	0.47	0.007	17/6/2018	17	6	2018	1:13:32	4412	0.7	1	13	32	69238	0.051025391	3.4272949	0.16625977	0.21435547	-1.1210938	5.5083008	1.0432129	0	0	0	0	0	0	0	0	0	1.1533203	0.15332031	1.5769043	-0.33422852	0.30126953	0.94116211	0.007	39698.24	0	0	0.007
693	694	694	Category I	-0.2878418	-0.46777344	0.14379883	-0.014404297	-0.30004883	0.3581543	0.47	0.007	17/6/2018	17	6	2018	1:13:32	4412	0.8	1	13	32	69238	0.051025391	3.4272949	0.16479492	0.21411133	-1.1074219	19.492676	1.4953613	0	0	0	0	0	0	0	0	0	1.1401367	0.14013672	2.3859863	-0.45263672	-0.68188477	1.2512207	0.007	39698.24	0	0	0.007
694	695	695	Category I	-0.11987305	-0.083984375	-2.447998	0.02734375	-0.37109375	0.30322266	0.47	0.007	17/6/2018	17	6	2018	1:13:32	4412	0.9	1	13	32	69238	0.051513672	3.3773437	0.17138672	0.2109375	-1.1015625	47.72168	1.4086914	0	0	0	0	0	0	0	0	0	1.1345215	0.13452148	1.9326172	-0.29125977	-0.29492188	-1.3461914	0.007	39698.24	0	0	0.007
695	696	696	Category I	0.37182617	-0.38378906	-1.3679199	0.11621094	-0.33349609	0.33251953	0.48	0.007	17/6/2018	17	6	2018	1:13:33	4413	0	1	13	33	69238	0.051513672	3.3773437	0.15966797	0.21191406	-1.1125488	40.312988	0.68164063	0	0	0	0	0	0	0	0	0	1.1437988	0.14379883	1.0627441	0.21191406	-0.59570313	-0.25512695	0.007	39698.24	0	0	0.007
696	697	697	Category I	0.15576172	0.50390625	0.023925781	0.098632813	-0.3425293	0.33178711	0.48	0.007	17/6/2018	17	6	2018	1:13:33	4413	0.1	1	13	33	69239	0.051513672	3.3773437	0.15161133	0.20581055	-1.1057129	23.376953	1.1682129	0	0	0	0	0	0	0	0	0	1.1350098	0.13500977	1.4318848	0.00390625	0.29785156	1.1296387	0.007	39698.24	0	0	0.007
697	698	698	Category I	-0.52783203	-0.3359375	-0.13183594	0.060791016	-0.32983398	0.34814453	0.48	0.007	17/6/2018	17	6	2018	1:13:33	4413	0.2	1	13	33	69239	0.051513672	3.3773437	0.1472168	0.22119141	-1.0888672	20.518311	1.296875	0	0	0	0	0	0	0	0	0	1.1208496	0.12084961	2.189209	-0.67504883	-0.55712891	0.95703125	0.007	39698.24	0	0	0.007
698	699	699	Category I	-0.43188477	0.20385742	-2.2678223	0.088134766	-0.29882813	0.3684082	0.48	0.007	17/6/2018	17	6	2018	1:13:33	4413	0.3	1	13	33	69239	0.051513672	3.3773437	0.15673828	0.20996094	-1.0878906	45.368408	1.3183594	0	0	0	0	0	0	0	0	0	1.1191406	0.11914063	1.7746582	-0.58862305	-0.006103516	-1.1796875	0.007	39698.24	0	0	0.007
699	700	700	Category I	0.31176758	-0.43188477	-1.1638184	0.1418457	-0.31713867	0.33618164	0.48	0.007	17/6/2018	17	6	2018	1:13:33	4413	0.4	1	13	33	69239	0.051513672	3.3773437	0.16479492	0.21020508	-1.0744629	43.916016	0.66455078	0	0	0	0	0	0	0	0	0	1.1071777	0.10717773	0.87817383	0.14672852	-0.64208984	-0.089111328	0.007	39698.24	0	0	0.007
700	701	701	Category I	0.29980469	0.57592773	0	0.17211914	-0.31445313	0.33105469	0.48	0.007	17/6/2018	17	6	2018	1:13:33	4413	0.5	1	13	33	69239	0.051513672	3.3773437	0.14379883	0.21240234	-1.0783691	27.40625	1.1486816	0	0	0	0	0	0	0	0	0	1.1086426	0.10864258	1.5979004	0.15576172	0.36328125	1.0783691	0.007	39698.24	0	0	0.007
701	702	702	Category I	-0.19189453	-0.59985352	-0.13183594	0.057128906	-0.28564453	0.37792969	0.48	0.007	17/6/2018	17	6	2018	1:13:33	4413	0.6	1	13	33	69239	0.051513672	3.3773437	0.13525391	0.22900391	-1.0854492	0.67163086	1.3051758	0	0	0	0	0	0	0	0	0	1.1176758	0.11767578	2.1096191	-0.32714844	-0.82885742	0.95361328	0.007	39698.24	0	0	0.007
702	703	703	Category I	-1.355957	1.3439941	-3.1557617	0.068603516	-0.2980957	0.36791992	0.48	0.007	17/6/2018	17	6	2018	1:13:33	4413	0.7	1	13	33	69239	0.051513672	3.3773437	0.13916016	0.22460938	-1.0881348	15.228027	2.7861328	0	0	0	0	0	0	0	0	0	1.1196289	0.11962891	4.6818848	-1.4951172	1.1191406	-2.0673828	0.007	39698.24	0	0	0.007
703	704	704	Category I	0.31176758	-0.2277832	-1.6318359	0.23486328	-0.29711914	0.32861328	0.48	0.007	17/6/2018	17	6	2018	1:13:33	4413	0.8	1	13	33	69239	0.051513672	3.3773437	0.15112305	0.22949219	-1.0488281	16.165283	0.75805664	0	0	0	0	0	0	0	0	0	1.0842285	0.084228516	1.2006836	0.16040039	-0.45727539	-0.58276367	0.007	39698.24	0	0	0.007
704	705	705	Category I	0.20385742	0.19189453	-0.68383789	0.073242188	-0.2980957	0.36132813	0.48	0.007	17/6/2018	17	6	2018	1:13:33	4413	0.9	1	13	33	69239	0.051513672	3.3773437	0.12988281	0.21948242	-1.0244141	14.787109	0.34960938	0	0	0	0	0	0	0	0	0	1.0556641	0.055664063	0.44213867	0.073730469	-0.027587891	0.34057617	0.007	39698.24	0	0	0.007
705	706	706	Category I	0.25195313	-0.011962891	-0.20385742	0.004638672	-0.34643555	0.33740234	0.49	0.007	17/6/2018	17	6	2018	1:13:34	4414	0	1	13	34	69239	0.051513672	3.3773437	0.14306641	0.23681641	-1.0625	1.5126953	0.90063477	0	0	0	0	0	0	0	0	0	1.0979004	0.097900391	1.2163086	0.10864258	-0.2487793	0.85864258	0.007	39698.24	0	0	0.007
706	707	707	Category I	-0.035888672	0.40795898	0.58789063	-0.022460938	-0.22045898	0.40844727	0.49	0.007	17/6/2018	17	6	2018	1:13:34	4414	0.1	1	13	34	69240	0.051513672	3.3773437	0.15039063	0.24829102	-1.0788574	13.189209	1.6848145	0	0	0	0	0	0	0	0	0	1.1174316	0.11743164	2.0126953	-0.1862793	0.15942383	1.666748	0.007	39698.24	0	0	0.007
707	708	708	Category I	0.2277832	0.15576172	-2.8679199	0.021484375	-0.15209961	0.4375	0.49	0.007	17/6/2018	17	6	2018	1:13:34	4414	0.2	1	13	34	69240	0.051513672	3.3773437	0.15307617	0.25268555	-1.0749512	46.070313	1.796875	0	0	0	0	0	0	0	0	0	1.1149902	0.11499023	1.9641113	0.074462891	-0.096923828	-1.7927246	0.007	39698.24	0	0	0.007
708	709	709	Category I	0.80395508	0.47998047	-0.80395508	0.19287109	-0.12915039	0.41796875	0.49	0.007	17/6/2018	17	6	2018	1:13:34	4414	0.3	1	13	34	69240	0.051513672	3.3773437	0.14111328	0.23950195	-1.0461426	32.381348	0.74536133	0	0	0	0	0	0	0	0	0	1.0825195	0.082519531	1.1452637	0.66259766	0.24023438	0.2421875	0.007	39698.24	0	0	0.007
709	710	710	Category I	-0.47998047	0.6237793	-0.49194336	-0.000976563	-0.07421875	0.44946289	0.49	0.007	17/6/2018	17	6	2018	1:13:34	4414	0.4	1	13	34	69240	0.051513672	3.3773437	0.13500977	0.24414063	-1.0651855	20.89209	0.92236328	0	0	0	0	0	0	0	0	0	1.1013184	0.10131836	1.5678711	-0.61499023	0.37939453	0.57324219	0.007	39698.24	0	0	0.007
710	711	711	Category I	-0.59985352	-0.49194336	-0.74389648	0.11181641	-0.16064453	0.42871094	0.49	0.007	17/6/2018	17	6	2018	1:13:34	4414	0.5	1	13	34	69240	0.051513672	3.3773437	0.15307617	0.25317383	-1.0959473	16.010254	1.1162109	0	0	0	0	0	0	0	0	0	1.1352539	0.13525391	1.8503418	-0.75292969	-0.74511719	0.35205078	0.007	39698.24	0	0	0.007
711	712	712	Category I	0.81591797	0.51586914	-4.1037598	0.17260742	-0.27832031	0.34960938	0.49	0.007	17/6/2018	17	6	2018	1:13:34	4414	0.6	1	13	34	69240	0.051513672	3.3773437	0.16210938	0.25073242	-1.0927734	41.751221	3.0922852	0	0	0	0	0	0	0	0	0	1.1328125	0.1328125	3.9296875	0.65356445	0.26489258	-3.0107422	0.007	39698.24	0	0	0.007
712	713	713	Category I	0.20385742	0.32397461	-0.77978516	0.23876953	-0.30175781	0.32397461	0.49	0.007	17/6/2018	17	6	2018	1:13:34	4414	0.7	1	13	34	69240	0.051513672	3.3773437	0.15429688	0.24511719	-1.0490723	30.794189	0.28491211	0	0	0	0	0	0	0	0	0	1.0883789	0.088378906	0.39746094	0.049316406	0.078613281	0.26928711	0.007	39698.24	0	0	0.007
713	714	714	Category I	-0.46777344	0.071777344	0.035888672	0.066650391	-0.15429688	0.42993164	0.49	0.007	17/6/2018	17	6	2018	1:13:34	4414	0.8	1	13	34	69240	0.051513672	3.3773437	0.15209961	0.24780273	-1.034668	13.171143	1.2495117	0	0	0	0	0	0	0	0	0	1.074707	0.074707031	1.8666992	-0.61987305	-0.17602539	1.0705566	0.007	39698.24	0	0	0.007
714	715	715	Category I	0.19189453	0.46777344	-2.3637695	0.10546875	-0.30639648	0.36181641	0.49	0.007	17/6/2018	17	6	2018	1:13:34	4414	0.9	1	13	34	69240	0.051513672	3.3773437	0.15429688	0.25317383	-1.064209	15.450684	1.3173828	0	0	0	0	0	0	0	0	0	1.1047363	0.10473633	1.5512695	0.037353516	0.21435547	-1.2993164	0.007	39698.24	0	0	0.007
715	716	716	Category I	1.1159668	0.095947266	-2.8918457	0.17895508	-0.23266602	0.38891602	0.5	0.007	17/6/2018	17	6	2018	1:13:35	4415	0	1	13	35	69240	0.051513672	3.3773437	0.15844727	0.26782227	-1.0776367	8.090332	2.0581055	0	0	0	0	0	0	0	0	0	1.1218262	0.12182617	2.9431152	0.95727539	-0.171875	-1.8139648	0.007	39698.24	0	0	0.007
716	717	717	Category I	-0.50390625	0.15576172	-0.37182617	0.12768555	-0.19970703	0.41259766	0.5	0.007	17/6/2018	17	6	2018	1:13:35	4415	0.1	1	13	35	69241	0.051513672	3.3773437	0.14501953	0.25610352	-1.0439453	2.5424805	0.93969727	0	0	0	0	0	0	0	0	0	1.0847168	0.084716797	1.421875	-0.64892578	-0.1003418	0.67211914	0.007	39698.24	0	0	0.007
717	718	718	Category I	-0.46777344	-0.21582031	-0.29980469	0.021972656	-0.18603516	0.43432617	0.5	0.007	17/6/2018	17	6	2018	1:13:35	4415	0.2	1	13	35	69241	0.051513672	3.3773437	0.11621094	0.26196289	-1.0419922	25.061523	1.0583496	0	0	0	0	0	0	0	0	0	1.0808105	0.080810547	1.8039551	-0.58398438	-0.4777832	0.7421875	0.007	39698.24	0	0	0.007
718	719	719	Category I	0.91186523	0.671875	-2.9157715	0.20239258	-0.15771484	0.40576172	0.5	0.007	17/6/2018	17	6	2018	1:13:35	4415	0.3	1	13	35	69241	0.051513672	3.3773437	0.12548828	0.28271484	-1.072998	11.04834	2.0407715	0	0	0	0	0	0	0	0	0	1.1166992	0.11669922	3.0180664	0.78613281	0.38891602	-1.8425293	0.007	39698.24	0	0	0.007
719	720	720	Category I	0.82788086	0.095947266	-1.9318848	0.20385742	-0.050537109	0.43408203	0.5	0.007	17/6/2018	17	6	2018	1:13:35	4415	0.4	1	13	35	69241	0.051513672	3.3773437	0.12353516	0.28100586	-1.0732422	15.240479	1.1254883	0	0	0	0	0	0	0	0	0	1.1162109	0.11621094	1.7478027	0.70410156	-0.18505859	-0.85839844	0.007	39698.24	0	0	0.007
720	721	721	Category I	0.27587891	0.37182617	-0.035888672	0.086914063	-0.1394043	0.43359375	0.5	0.007	17/6/2018	17	6	2018	1:13:35	4415	0.5	1	13	35	69241	0.051513672	3.3773437	0.10571289	0.27636719	-1.0510254	22.933594	1.0336914	0	0	0	0	0	0	0	0	0	1.0917969	0.091796875	1.2802734	0.16992188	0.095214844	1.0151367	0.007	39698.24	0	0	0.007
721	722	722	Category I	-0.37182617	-0.3359375	-0.059814453	0.015380859	-0.064208984	0.45019531	0.5	0.007	17/6/2018	17	6	2018	1:13:35	4415	0.6	1	13	35	69241	0.051513672	3.3773437	0.098632813	0.26953125	-1.0527344	8.7089844	1.2546387	0	0	0	0	0	0	0	0	0	1.0913086	0.091308594	2.0690918	-0.47045898	-0.60546875	0.99291992	0.007	39698.24	0	0	0.007
722	723	723	Category I	-0.34790039	-0.47998047	-2.6279297	0.11425781	-0.11083984	0.43066406	0.5	0.007	17/6/2018	17	6	2018	1:13:35	4415	0.7	1	13	35	69241	0.051513672	3.3773437	0.038330078	0.2109375	-1.0856934	3.0524902	1.7331543	0	0	0	0	0	0	0	0	0	1.1066895	0.10668945	2.6193848	-0.38623047	-0.69091797	-1.5419922	0.007	39698.24	0	0	0.007
723	724	724	Category I	0.89990234	0.20385742	-2.7358398	0.11791992	-0.074707031	0.44360352	0.5	0.007	17/6/2018	17	6	2018	1:13:35	4415	0.8	1	13	35	69241	0.051513672	3.3773437	0.033691406	0.18798828	-1.1008301	21.71167	1.8500977	0	0	0	0	0	0	0	0	0	1.1171875	0.1171875	2.5163574	0.8659668	0.015625	-1.6347656	0.007	39698.24	0	0	0.007
724	725	725	Category I	0.70776367	0.27587891	0.023925781	0.052001953	-0.094726563	0.45654297	0.5	0.007	17/6/2018	17	6	2018	1:13:35	4415	0.9	1	13	35	69241	0.051513672	3.3773437	0.030517578	0.18725586	-1.0927734	26.860596	1.309082	0	0	0	0	0	0	0	0	0	1.1091309	0.10913086	1.8825684	0.67700195	0.088378906	1.1166992	0.007	39698.24	0	0	0.007
725	726	726	Category I	-0.58789063	-0.26391602	0.011962891	0.022216797	-0.059082031	0.45629883	0.51	0.007	17/6/2018	17	6	2018	1:13:36	4416	0	1	13	36	69241	0.051513672	3.3773437	0.018554688	0.18408203	-1.0874023	36.824219	1.3330078	0	0	0	0	0	0	0	0	0	1.1030273	0.10302734	2.1538086	-0.60644531	-0.44799805	1.0993652	0.007	39698.24	0	0	0.007
726	727	727	Category I	0.51586914	0.51586914	-0.57592773	0.071777344	-0.11206055	0.43969727	0.51	0.007	17/6/2018	17	6	2018	1:13:36	4416	0.111	1	13	36	69242	0.051513672	3.3773437	0.017822266	0.18725586	-1.1101074	44.874023	0.80053711	0	0	0	0	0	0	0	0	0	1.1259766	0.12597656	1.3603516	0.49780273	0.32836914	0.53417969	0.007	39698.24	0	0	0.007
727	728	728	Category I	0.80395508	0.19189453	-2.2319336	0.17602539	-0.059570313	0.43920898	0.51	0.007	17/6/2018	17	6	2018	1:13:36	4416	0.222	1	13	36	69242	0.051513672	3.3773437	0.034423828	0.18164063	-1.1381836	52.535156	1.3371582	0	0	0	0	0	0	0	0	0	1.1530762	0.15307617	1.8730469	0.76928711	0.010009766	-1.0935059	0.007	39698.24	0	0	0.007
728	729	729	Category I	0.23999023	-0.27587891	-0.75585938	0.20361328	-0.060546875	0.42041016	0.51	0.007	17/6/2018	17	6	2018	1:13:36	4416	0.333	1	13	36	69242	0.051513672	3.3773437	0.020507813	0.19165039	-1.1218262	38.631348	0.6328125	0	0	0	0	0	0	0	0	0	1.1381836	0.13818359	1.0527344	0.21923828	-0.4675293	0.3659668	0.007	39698.24	0	0	0.007
729	730	730	Category I	0.047851563	0.31176758	-0.26391602	0.086669922	-0.087158203	0.45043945	0.51	0.007	17/6/2018	17	6	2018	1:13:36	4416	0.444	1	13	36	69242	0.051513672	3.3773437	0.017578125	0.19116211	-1.1411133	27.520996	0.88598633	0	0	0	0	0	0	0	0	0	1.1572266	0.15722656	1.027832	0.030029297	0.12036133	0.87719727	0.007	39698.24	0	0	0.007
730	731	731	Category I	-1.0078125	-0.40795898	-0.80395508	0.066650391	-0.19970703	0.42089844	0.51	0.007	17/6/2018	17	6	2018	1:13:36	4416	0.555	1	13	36	69242	0.051513672	3.3773437	0.021240234	0.19433594	-1.1442871	32.320557	1.2399902	0	0	0	0	0	0	0	0	0	1.1608887	0.16088867	1.9719238	-1.0290527	-0.60229492	0.34033203	0.007	39698.24	0	0	0.007
731	732	732	Category I	0.27587891	-0.083984375	-3.3959961	0.096679688	-0.034912109	0.45751953	0.51	0.007	17/6/2018	17	6	2018	1:13:36	4416	0.666	1	13	36	69242	0.051513672	3.3773437	0.022949219	0.19970703	-1.1418457	7.7575684	2.2858887	0	0	0	0	0	0	0	0	0	1.1594238	0.15942383	2.7907715	0.25268555	-0.28369141	-2.2539063	0.007	39698.24	0	0	0.007
732	733	733	Category I	0.65991211	-0.43188477	-0.17993164	0.21923828	0.024414063	0.42944336	0.51	0.007	17/6/2018	17	6	2018	1:13:36	4416	0.777	1	13	36	69242	0.051513672	3.3918457	0.021728516	0.2043457	-1.1269531	71.225098	1.307373	0	0	0	0	0	0	0	0	0	1.145752	0.14575195	2.2216797	0.63793945	-0.63623047	0.94702148	0.007	39698.24	0	0	0.007
733	734	734	Category I	-1.0078125	0.58789063	-0.14379883	0.086914063	-0.049804688	0.44897461	0.51	0.007	17/6/2018	17	6	2018	1:13:36	4416	0.888	1	13	36	69242	0.051513672	3.3918457	0.029296875	0.20166016	-1.1269531	96.173828	1.4804688	0	0	0	0	0	0	0	0	0	1.1452637	0.14526367	2.4064941	-1.0371094	0.38598633	0.9831543	0.007	39698.24	0	0	0.007
734	735	735	Category I	-0.70776367	0.059814453	-0.63598633	0.041015625	-0.033691406	0.4621582	0.51	0.007	17/6/2018	17	6	2018	1:13:37	4417	0	1	13	37	69242	0.051513672	3.3918457	0.037353516	0.21142578	-1.1452637	25.818359	0.9152832	0	0	0	0	0	0	0	0	0	1.1652832	0.1652832	1.40625	-0.74511719	-0.15161133	0.50927734	0.007	39698.24	0	0	0.007
735	736	736	Category I	0.29980469	0.2277832	-2.9157715	0.1015625	-0.020019531	0.45605469	0.52	0.007	17/6/2018	17	6	2018	1:13:37	4417	0.1	1	13	37	69242	0.051513672	3.3918457	0.036376953	0.21337891	-1.114502	49.910645	1.8203125	0	0	0	0	0	0	0	0	0	1.1352539	0.13525391	2.0786133	0.26318359	0.014160156	-1.8010254	0.007	39698.24	0	0	0.007
736	737	737	Category I	0.095947266	0.21582031	-0.41992188	0.20654297	0.051757813	0.4296875	0.52	0.007	17/6/2018	17	6	2018	1:13:37	4417	0.2	1	13	37	69243	0.051513672	3.3918457	0.031494141	0.22265625	-1.1181641	55.446289	0.70117188	0	0	0	0	0	0	0	0	0	1.140625	0.140625	0.76953125	0.064208984	-0.006835938	0.69824219	0.007	39698.24	0	0	0.007
737	738	738	Category I	0.35986328	0.15576172	0.011962891	0.002685547	0.023925781	0.46948242	0.52	0.007	17/6/2018	17	6	2018	1:13:37	4417	0.3	1	13	37	69243	0.051513672	3.3918457	0.038330078	0.22143555	-1.1359863	48.694824	1.1938477	0	0	0	0	0	0	0	0	0	1.1582031	0.15820313	1.5354004	0.32128906	-0.065673828	1.1479492	0.007	39698.24	0	0	0.007
738	739	739	Category I	-0.41992188	-0.2277832	-0.071777344	-0.039550781	0.054443359	0.46557617	0.52	0.007	17/6/2018	17	6	2018	1:13:37	4417	0.4	1	13	37	69243	0.051513672	3.3918457	0.042236328	0.22851563	-1.1369629	43.874512	1.2475586	0	0	0	0	0	0	0	0	0	1.1604004	0.16040039	1.9838867	-0.4621582	-0.45629883	1.0651855	0.007	39698.24	0	0	0.007
739	740	740	Category I	-0.38378906	0.77978516	-2.8918457	0.10571289	-0.097412109	0.44580078	0.52	0.007	17/6/2018	17	6	2018	1:13:37	4417	0.5	1	13	37	69243	0.051513672	3.3918457	0.051513672	0.22802734	-1.1350098	73.904053	1.8920898	0	0	0	0	0	0	0	0	0	1.1589355	0.15893555	2.7438965	-0.43530273	0.55151367	-1.7565918	0.007	39698.24	0	0	0.007
740	741	741	Category I	-0.059814453	0.94799805	-1.6679688	0.15576172	-0.021484375	0.44213867	0.52	0.007	17/6/2018	17	6	2018	1:13:37	4417	0.6	1	13	37	69243	0.051513672	3.3918457	0.050537109	0.23535156	-1.1196289	78.556641	0.90551758	0	0	0	0	0	0	0	0	0	1.1452637	0.14526367	1.3710938	-0.11035156	0.71240234	-0.5480957	0.007	39698.24	0	0	0.007
741	742	742	Category I	0.43188477	-0.46777344	-0.11987305	0.063720703	0.028076172	0.46289063	0.52	0.007	17/6/2018	17	6	2018	1:13:37	4417	0.7	1	13	37	69243	0.051513672	3.3918457	0.046142578	0.23071289	-1.1411133	127.11719	1.2961426	0	0	0	0	0	0	0	0	0	1.1652832	0.1652832	2.1057129	0.38549805	-0.69848633	1.0212402	0.007	39698.24	0	0	0.007
742	743	743	Category I	-0.25195313	0.29980469	0.3359375	0.012207031	-0.010253906	0.45996094	0.52	0.007	17/6/2018	17	6	2018	1:13:37	4417	0.8	1	13	37	69243	0.051513672	3.3918457	0.059326172	0.24023438	-1.1437988	138.15039	1.5131836	0	0	0	0	0	0	0	0	0	1.170166	0.17016602	1.8505859	-0.3112793	0.059326172	1.4797363	0.007	39698.24	0	0	0.007
743	744	744	Category I	-0.65991211	-0.059814453	-0.32397461	0.014648438	-0.020263672	0.46166992	0.52	0.007	17/6/2018	17	6	2018	1:13:37	4417	0.9	1	13	37	69243	0.051513672	3.3918457	0.074707031	0.22460938	-1.1052246	130.95142	1.1096191	0	0	0	0	0	0	0	0	0	1.1303711	0.13037109	1.8007813	-0.73461914	-0.28442383	0.78125	0.007	39698.24	0	0	0.007
744	745	745	Category I	0.80395508	1.1518555	-3.4558105	0.12353516	0.021240234	0.45532227	0.52	0.007	17/6/2018	17	6	2018	1:13:38	4418	0	1	13	38	69243	0.051513672	3.3918457	0.072021484	0.22973633	-1.1074219	37.662354	2.626709	0	0	0	0	0	0	0	0	0	1.1333008	0.13330078	4.0019531	0.73168945	0.921875	-2.3481445	0.007	39698.24	0	0	0.007
745	746	746	Category I	0.13183594	0.86376953	-1.1398926	0.21044922	0.12255859	0.41259766	0.53	0.007	17/6/2018	17	6	2018	1:13:38	4418	0.1	1	13	38	69243	0.051513672	3.3918457	0.076904297	0.22949219	-1.1035156	29.198975	0.63720703	0	0	0	0	0	0	0	0	0	1.1298828	0.12988281	0.72485352	0.0546875	0.6340332	-0.036132813	0.007	39698.24	0	0	0.007
746	747	747	Category I	-0.38378906	0.17993164	-0.20385742	0.054443359	0.060546875	0.45800781	0.53	0.007	17/6/2018	17	6	2018	1:13:38	4418	0.2	1	13	38	69244	0.051513672	3.3918457	0.074951172	0.23681641	-1.1286621	26.123779	1.0339355	0	0	0	0	0	0	0	0	0	1.1557617	0.15576172	1.4406738	-0.45874023	-0.056884766	0.92480469	0.007	39698.24	0	0	0.007
747	748	748	Category I	-0.45581055	0.11987305	0.059814453	-0.014404297	0.058837891	0.45629883	0.53	0.007	17/6/2018	17	6	2018	1:13:38	4418	0.3	1	13	38	69244	0.051513672	3.3918457	0.079345703	0.23828125	-1.1540527	15.724609	1.3320313	0	0	0	0	0	0	0	0	0	1.1811523	0.18115234	1.8676758	-0.53515625	-0.1184082	1.2138672	0.007	39698.24	0	0	0.007
748	749	749	Category I	-0.15576172	0.19189453	-2.6999512	0.077636719	-0.049316406	0.45678711	0.53	0.007	17/6/2018	17	6	2018	1:13:38	4418	0.4	1	13	38	69244	0.051513672	3.3918457	0.0703125	0.23730469	-1.1196289	24.069092	1.5966797	0	0	0	0	0	0	0	0	0	1.1467285	0.14672852	1.8518066	-0.22607422	-0.045410156	-1.5800781	0.007	39698.24	0	0	0.007
749	750	750	Category I	0.73193359	0.74389648	-2.6518555	0.15966797	0.036865234	0.45239258	0.53	0.007	17/6/2018	17	6	2018	1:13:38	4418	0.5	1	13	38	69244	0.051513672	3.3918457	0.055908203	0.23193359	-1.1228027	24.733887	1.7480469	0	0	0	0	0	0	0	0	0	1.1479492	0.14794922	2.7163086	0.67578125	0.51171875	-1.5288086	0.007	39698.24	0	0	0.007
750	751	751	Category I	0.41992188	-0.44384766	-0.071777344	0.097167969	0.053955078	0.45092773	0.53	0.007	17/6/2018	17	6	2018	1:13:38	4418	0.6	1	13	38	69244	0.051513672	3.3918457	0.067138672	0.22924805	-1.1323242	41.29834	1.3046875	0	0	0	0	0	0	0	0	0	1.1574707	0.1574707	2.0864258	0.35253906	-0.6730957	1.0605469	0.007	39698.24	0	0	0.007
751	752	752	Category I	-0.50390625	0.65991211	0.21582031	0.067871094	-0.013183594	0.45629883	0.53	0.007	17/6/2018	17	6	2018	1:13:38	4418	0.7	1	13	38	69244	0.051513672	3.3918457	0.079345703	0.23608398	-1.1252441	7.1679688	1.5227051	0	0	0	0	0	0	0	0	0	1.1525879	0.15258789	2.3481445	-0.58325195	0.42358398	1.3410645	0.007	39698.24	0	0	0.007
752	753	753	Category I	-0.21582031	-0.10791016	-0.55175781	0.042724609	0.057617188	0.46264648	0.53	0.007	17/6/2018	17	6	2018	1:13:38	4418	0.8	1	13	38	69244	0.051513672	3.3918457	0.065917969	0.23510742	-1.0961914	6.5913086	0.70263672	0	0	0	0	0	0	0	0	0	1.1230469	0.12304688	1.1694336	-0.28173828	-0.34301758	0.54443359	0.007	39698.24	0	0	0.007
753	754	754	Category I	-0.035888672	0.58789063	-2.9038086	0.069091797	0.035644531	0.46826172	0.53	0.007	17/6/2018	17	6	2018	1:13:38	4418	0.9	1	13	38	69244	0.051513672	3.3918457	0.066894531	0.23510742	-1.0927734	14.454102	1.8476563	0	0	0	0	0	0	0	0	0	1.119873	0.11987305	2.2663574	-0.1027832	0.35253906	-1.810791	0.007	39698.24	0	0	0.007
754	755	755	Category I	0.10791016	0.83984375	-0.95996094	0.28051758	0.16113281	0.37353516	0.53	0.007	17/6/2018	17	6	2018	1:13:39	4419	0	1	13	39	69244	0.051513672	3.3918457	0.070556641	0.23339844	-1.0961914	31.33252	0.62255859	0	0	0	0	0	0	0	0	0	1.1230469	0.12304688	0.77978516	0.037109375	0.60620117	0.13623047	0.007	39698.24	0	0	0.007
755	756	756	Category I	-0.14379883	-0.16796875	-0.25195313	0.15917969	0.11791992	0.42944336	0.54	0.007	17/6/2018	17	6	2018	1:13:39	4419	0.1	1	13	39	69244	0.051513672	3.3918457	0.063720703	0.23388672	-1.0935059	6.8000488	0.95532227	0	0	0	0	0	0	0	0	0	1.1201172	0.12011719	1.4511719	-0.20751953	-0.40185547	0.84155273	0.007	39698.24	0	0	0.007
756	757	757	Category I	-0.93579102	0.43188477	-0.059814453	0.049316406	-0.019775391	0.46069336	0.54	0.007	17/6/2018	17	6	2018	1:13:39	4419	0.2	1	13	39	69245	0.051513672	3.3918457	0.059082031	0.234375	-1.0637207	18.581055	1.4272461	0	0	0	0	0	0	0	0	0	1.0908203	0.090820313	2.1962891	-0.99487305	0.19726563	1.0039063	0.007	39698.24	0	0	0.007
757	758	758	Category I	0.88793945	1.5839844	-3.4438477	0.031738281	-0.004638672	0.45361328	0.54	0.007	17/6/2018	17	6	2018	1:13:39	4419	0.3	1	13	39	69245	0.051513672	3.3918457	0.0625	0.23291016	-1.0644531	6.6062012	2.8579102	0	0	0	0	0	0	0	0	0	1.0913086	0.091308594	4.5556641	0.82519531	1.3508301	-2.3791504	0.007	39698.24	0	0	0.007
758	759	759	Category I	0.97192383	1.0917969	-0.89990234	0.19384766	0.17675781	0.39794922	0.54	0.007	17/6/2018	17	6	2018	1:13:39	4419	0.4	1	13	39	69245	0.051513672	3.3918457	0.067382813	0.24316406	-1.0810547	7.6616211	1.2531738	0	0	0	0	0	0	0	0	0	1.1101074	0.11010742	1.934082	0.90429688	0.84838867	0.18115234	0.007	39698.24	0	0	0.007
759	760	760	Category I	-0.671875	-0.20385742	-0.20385742	0.13842773	0.035400391	0.44946289	0.54	0.007	17/6/2018	17	6	2018	1:13:39	4419	0.5	1	13	39	69245	0.051513672	3.3918457	0.062255859	0.23364258	-1.0471191	20.316895	1.2006836	0	0	0	0	0	0	0	0	0	1.074707	0.074707031	2.0151367	-0.73413086	-0.4375	0.84326172	0.007	39698.24	0	0	0.007
760	761	761	Category I	-0.21582031	0.10791016	0.13183594	0.084228516	-0.093994141	0.44848633	0.54	0.007	17/6/2018	17	6	2018	1:13:39	4419	0.6	1	13	39	69245	0.051513672	3.3918457	0.046630859	0.23461914	-1.0495605	58.919922	1.2167969	0	0	0	0	0	0	0	0	0	1.076416	0.076416016	1.5708008	-0.26245117	-0.12670898	1.1813965	0.007	39698.24	0	0	0.007
761	762	762	Category I	-0.10791016	-0.047851563	-2.6037598	0.053710938	-0.013671875	0.46191406	0.54	0.007	17/6/2018	17	6	2018	1:13:39	4419	0.7	1	13	39	69245	0.051513672	3.3918457	0.047851563	0.23193359	-1.0625	64.297119	1.5739746	0	0	0	0	0	0	0	0	0	1.088623	0.088623047	1.9768066	-0.15576172	-0.27978516	-1.5410156	0.007	39698.24	0	0	0.007
762	763	763	Category I	0.51586914	0.61181641	-3.0959473	0.19702148	-0.036621094	0.43261719	0.54	0.007	17/6/2018	17	6	2018	1:13:39	4419	0.8	1	13	39	69245	0.051513672	3.3918457	0.055908203	0.23901367	-1.060791	53.747803	2.1193848	0	0	0	0	0	0	0	0	0	1.0888672	0.088867188	2.8674316	0.4597168	0.37255859	-2.0349121	0.007	39698.24	0	0	0.007
763	764	764	Category I	-0.047851563	0.083984375	-0.14379883	0.21972656	-0.086181641	0.40942383	0.54	0.007	17/6/2018	17	6	2018	1:13:39	4419	0.9	1	13	39	69245	0.051513672	3.3918457	0.05859375	0.24560547	-1.0478516	123.35645	0.92456055	0	0	0	0	0	0	0	0	0	1.0778809	0.077880859	1.1723633	-0.10644531	-0.16162109	0.90405273	0.007	39698.24	0	0	0.007
764	765	765	Category I	-0.64794922	-0.035888672	0.095947266	0.13134766	-0.1550293	0.41943359	0.54	0.007	17/6/2018	17	6	2018	1:13:40	4420	0	1	13	40	69245	0.051513672	3.3918457	0.047851563	0.25024414	-1.03125	85.639648	1.3552246	0	0	0	0	0	0	0	0	0	1.0622559	0.062255859	2.109375	-0.69580078	-0.28613281	1.1271973	0.007	39698.24	0	0	0.007
765	766	766	Category I	-0.68383789	0.16796875	-1.8117676	0.11108398	-0.18212891	0.42358398	0.55	0.007	17/6/2018	17	6	2018	1:13:40	4420	0.1	1	13	40	69245	0.051513672	3.3918457	0.044921875	0.24584961	-1.0332031	76.912842	1.0693359	0	0	0	0	0	0	0	0	0	1.0629883	0.062988281	1.5854492	-0.72875977	-0.077880859	-0.77832031	0.007	39698.24	0	0	0.007
766	767	767	Category I	1.2597656	0.19189453	-3.2277832	0.15161133	-0.24243164	0.38500977	0.55	0.007	17/6/2018	17	6	2018	1:13:40	4420	0.2	1	13	40	69246	0.051513672	3.3918457	0.052490234	0.25415039	-1.0571289	58.589111	2.484375	0	0	0	0	0	0	0	0	0	1.088623	0.088623047	3.4396973	1.2070313	-0.062255859	-2.1704102	0.007	39698.24	0	0	0.007
767	768	768	Category J	-0.2277832	0.2878418	-0.95996094	0.28344727	-0.021728516	0.39575195	0.01	0.007	17/6/2018	17	6	2018	1:15:46	4546	0.6	1	15	46	69372	0.051269531	3.3821777	0.048339844	0.2487793	-1.0639648	54.222168	0.29760742	0	0	0	0	0	0	0	0	0	1.09375	0.09375	0.41918945	-0.27612305	0.038818359	0.10400391	0.007	39698.24	0	0	0.007
768	769	769	Category J	0.21582031	0.56396484	-1.6679688	0.15991211	-0.014648438	0.44726563	0.01	0.007	17/6/2018	17	6	2018	1:15:46	4546	0.7	1	15	46	69372	0.051269531	3.3821777	0.038330078	0.24658203	-1.0371094	59.889893	0.72802734	0	0	0	0	0	0	0	0	0	1.0666504	0.066650391	1.1254883	0.17724609	0.31713867	-0.63061523	0.007	39698.24	0	0	0.007
769	770	770	Category J	-0.023925781	-0.011962891	-0.011962891	0.19946289	-0.012939453	0.43432617	0.01	0.007	17/6/2018	17	6	2018	1:15:46	4546	0.8	1	15	46	69372	0.051269531	3.3821777	0.033691406	0.25097656	-1.0500488	35.787354	1.0722656	0	0	0	0	0	0	0	0	0	1.0800781	0.080078125	1.3588867	-0.057617188	-0.26293945	1.0380859	0.007	39698.24	0	0	0.007
770	771	771	Category J	-0.47998047	0.20385742	-0.41992188	0.097412109	-0.020507813	0.45703125	0.01	0.007	17/6/2018	17	6	2018	1:15:46	4546	0.9	1	15	46	69372	0.051269531	3.3821777	0.040771484	0.24951172	-1.0541992	5.7304688	0.82202148	0	0	0	0	0	0	0	0	0	1.0842285	0.084228516	1.2011719	-0.52075195	-0.045654297	0.63427734	0.007	39698.24	0	0	0.007
771	772	772	Category J	0.45581055	0.45581055	-1.619873	0.12548828	0.022705078	0.453125	0.01	0.007	17/6/2018	17	6	2018	1:15:47	4547	0	1	15	47	69372	0.051269531	3.3821777	0.055419922	0.25585938	-1.0454102	26.774902	0.72802734	0	0	0	0	0	0	0	0	0	1.0776367	0.077636719	1.1743164	0.40014648	0.19970703	-0.57421875	0.007	39698.24	0	0	0.007
772	773	773	Category J	0.44384766	0.29980469	-0.17993164	0.27368164	-0.017333984	0.39794922	0.01	0.007	17/6/2018	17	6	2018	1:15:47	4547	0.1	1	15	47	69372	0.051269531	3.3821777	0.045410156	0.25830078	-1.0270996	22.40918	0.93701172	0	0	0	0	0	0	0	0	0	1.0600586	0.060058594	1.2868652	0.39819336	0.041259766	0.84716797	0.007	39698.24	0	0	0.007
773	774	774	Category J	0.35986328	0.29980469	-1.3198242	0.20092773	-0.025146484	0.43823242	0.02	0.007	17/6/2018	17	6	2018	1:15:47	4547	0.2	1	15	47	69373	0.051269531	3.3821777	0.041015625	0.26538086	-1.0339355	75.26123	0.42944336	0	0	0	0	0	0	0	0	0	1.0681152	0.068115234	0.63891602	0.31860352	0.034179688	-0.28564453	0.007	39698.24	0	0	0.007
774	775	775	Category J	-0.19189453	0.071777344	0.023925781	0.14355469	-0.020996094	0.45117188	0.02	0.007	17/6/2018	17	6	2018	1:15:47	4547	0.3	1	15	47	69373	0.051269531	3.3821777	0.053955078	0.26416016	-1.0432129	29.917725	1.1118164	0	0	0	0	0	0	0	0	0	1.0773926	0.077392578	1.5056152	-0.24584961	-0.19238281	1.0671387	0.007	39698.24	0	0	0.007
775	776	776	Category J	-0.035888672	0.35986328	-1.6679688	0.045898438	-0.083984375	0.45361328	0.02	0.007	17/6/2018	17	6	2018	1:15:47	4547	0.4	1	15	47	69373	0.051269531	3.3821777	0.061279297	0.26757813	-1.0500488	21.414795	0.63208008	0	0	0	0	0	0	0	0	0	1.0854492	0.085449219	0.80712891	-0.097167969	0.092041016	-0.61767578	0.007	39698.24	0	0	0.007
776	777	777	Category J	0.70776367	0.41992188	-1.4038086	0.16552734	-0.049560547	0.43066406	0.02	0.007	17/6/2018	17	6	2018	1:15:47	4547	0.5	1	15	47	69373	0.051269531	3.3821777	0.057128906	0.26586914	-1.0202637	5.8642578	0.77050781	0	0	0	0	0	0	0	0	0	1.0561523	0.056152344	1.1875	0.65039063	0.15380859	-0.38330078	0.007	39698.24	0	0	0.007
777	778	778	Category J	-0.21582031	0.2277832	-0.20385742	0.21362305	-0.084228516	0.42041016	0.02	0.007	17/6/2018	17	6	2018	1:15:47	4547	0.6	1	15	47	69373	0.051269531	3.3821777	0.056152344	0.26538086	-1.0273438	3.6391602	0.86816406	0	0	0	0	0	0	0	0	0	1.0627441	0.062744141	1.1335449	-0.27197266	-0.037597656	0.82348633	0.007	39698.24	0	0	0.007
778	779	779	Category J	0.32397461	0.15576172	-2.1118164	0.092773438	-0.12744141	0.43505859	0.02	0.007	17/6/2018	17	6	2018	1:15:47	4547	0.7	1	15	47	69373	0.051269531	3.3821777	0.053222656	0.26538086	-1.0388184	8.5429688	1.1118164	0	0	0	0	0	0	0	0	0	1.0734863	0.073486328	1.4533691	0.27050781	-0.10961914	-1.0727539	0.007	39698.24	0	0	0.007
779	780	780	Category J	0.2277832	0.16796875	0.071777344	0.15673828	-0.11450195	0.42675781	0.02	0.007	17/6/2018	17	6	2018	1:15:47	4547	0.8	1	15	47	69373	0.051269531	3.3821777	0.05859375	0.26977539	-1.0505371	21.479248	1.1394043	0	0	0	0	0	0	0	0	0	1.0861816	0.086181641	1.3933105	0.16894531	-0.10180664	1.1223145	0.007	39698.24	0	0	0.007
780	781	781	Category J	-0.059814453	0.20385742	-1.7277832	0.14208984	-0.12109375	0.43212891	0.02	0.007	17/6/2018	17	6	2018	1:15:47	4547	0.9	1	15	47	69373	0.051269531	3.3821777	0.063720703	0.26000977	-1.0251465	29.354248	0.71557617	0	0	0	0	0	0	0	0	0	1.0595703	0.059570313	0.88256836	-0.12353516	-0.056152344	-0.70239258	0.007	39698.24	0	0	0.007
781	782	782	Category J	0.87597656	0.15576172	-0.3359375	0.1315918	-0.16210938	0.43408203	0.02	0.007	17/6/2018	17	6	2018	1:15:48	4548	0	1	15	48	69373	0.051269531	3.3821777	0.064208984	0.24707031	-1.0126953	44.474609	1.060791	0	0	0	0	0	0	0	0	0	1.0444336	0.044433594	1.579834	0.81152344	-0.091308594	0.67675781	0.007	39698.24	0	0	0.007
782	783	783	Category J	-0.13183594	0.095947266	-0.083984375	0.25146484	-0.14624023	0.39111328	0.02	0.007	17/6/2018	17	6	2018	1:15:48	4548	0.1	1	15	48	69373	0.051269531	3.3821777	0.054199219	0.25708008	-1.0244141	48.050293	0.97216797	0	0	0	0	0	0	0	0	0	1.0576172	0.057617188	1.2878418	-0.18603516	-0.16113281	0.94042969	0.007	39698.24	0	0	0.007
783	784	784	Category J	0.095947266	0.17993164	-1.7998047	0.038818359	-0.22167969	0.41601563	0.03	0.007	17/6/2018	17	6	2018	1:15:48	4548	0.2	1	15	48	69374	0.051269531	3.3821777	0.054931641	0.26049805	-1.0429688	52.620361	0.76196289	0	0	0	0	0	0	0	0	0	1.076416	0.076416016	0.87817383	0.040771484	-0.080566406	-0.7565918	0.007	39698.24	0	0	0.007
784	785	785	Category J	0.59985352	0.17993164	-0.37182617	0.14599609	-0.18115234	0.40917969	0.03	0.007	17/6/2018	17	6	2018	1:15:48	4548	0.3	1	15	48	69374	0.051269531	3.3821777	0.063476563	0.26416016	-1.0498047	40.547607	0.86865234	0	0	0	0	0	0	0	0	0	1.0844727	0.084472656	1.2988281	0.53613281	-0.084228516	0.67797852	0.007	39698.24	0	0	0.007
785	786	786	Category J	0.083984375	0.56396484	-2.2199707	0.14501953	-0.17749023	0.41210938	0.03	0.007	17/6/2018	17	6	2018	1:15:48	4548	0.4	1	15	48	69374	0.051269531	3.3821777	0.051757813	0.25146484	-1.0183105	40.132813	1.2416992	0	0	0	0	0	0	0	0	0	1.050293	0.050292969	1.5458984	0.032226563	0.31225586	-1.201416	0.007	39698.24	0	0	0.007
786	787	787	Category J	0.32397461	0.52783203	-1.4399414	0.10839844	-0.23657227	0.41040039	0.03	0.007	17/6/2018	17	6	2018	1:15:48	4548	0.5	1	15	48	69374	0.051269531	3.3821777	0.049560547	0.24243164	-1.0144043	53.114258	0.58105469	0	0	0	0	0	0	0	0	0	1.0441895	0.044189453	0.98510742	0.27416992	0.28515625	-0.42529297	0.007	39698.24	0	0	0.007
787	788	788	Category J	-0.49194336	0.071777344	-0.11987305	0.17602539	-0.20898438	0.39428711	0.03	0.007	17/6/2018	17	6	2018	1:15:48	4548	0.6	1	15	48	69374	0.051269531	3.3821777	0.052978516	0.24291992	-1.0244141	48.044189	1.0698242	0	0	0	0	0	0	0	0	0	1.0541992	0.054199219	1.6208496	-0.54492188	-0.17114258	0.90454102	0.007	39698.24	0	0	0.007
788	789	789	Category J	-0.34790039	0.059814453	-1.0559082	-0.053466797	-0.234375	0.40771484	0.03	0.007	17/6/2018	17	6	2018	1:15:48	4548	0.7	1	15	48	69374	0.051269531	3.3821777	0.057617188	0.24389648	-1.0373535	41.260742	0.44580078	0	0	0	0	0	0	0	0	0	1.0671387	0.067138672	0.60839844	-0.40551758	-0.18408203	-0.018310547	0.007	39698.24	0	0	0.007
789	790	790	Category J	0.40795898	0.39599609	-1.2597656	0.12719727	-0.20043945	0.41552734	0.03	0.007	17/6/2018	17	6	2018	1:15:48	4548	0.8	1	15	48	69374	0.051269531	3.3821777	0.059326172	0.24389648	-1.0146484	37.146484	0.45214844	0	0	0	0	0	0	0	0	0	1.045166	0.045166016	0.74536133	0.34838867	0.15185547	-0.24487305	0.007	39698.24	0	0	0.007
790	791	791	Category J	0.38378906	0.059814453	-0.16796875	0.24707031	-0.18823242	0.38012695	0.03	0.007	17/6/2018	17	6	2018	1:15:48	4548	0.9	1	15	48	69374	0.051269531	3.3821777	0.050537109	0.23608398	-0.99145508	37.454834	0.90576172	0	0	0	0	0	0	0	0	0	1.0205078	0.020507813	1.333252	0.33300781	-0.17626953	0.82348633	0.007	39698.24	0	0	0.007
791	792	792	Category J	-0.26391602	0.43188477	-1.7878418	0.14990234	-0.19165039	0.41943359	0.03	0.007	17/6/2018	17	6	2018	1:15:49	4549	0	1	15	49	69374	0.051269531	3.3821777	0.045410156	0.24316406	-1.0019531	29.35083	0.86499023	0	0	0	0	0	0	0	0	0	1.0322266	0.032226563	1.2836914	-0.30932617	0.18847656	-0.78564453	0.007	39698.24	0	0	0.007
792	793	793	Category J	0.27587891	0.32397461	-0.50390625	0.12304688	-0.19238281	0.4074707	0.03	0.007	17/6/2018	17	6	2018	1:15:49	4549	0.1	1	15	49	69374	0.051269531	3.3821777	0.051269531	0.23730469	-1.0183105	19.194336	0.56787109	0	0	0	0	0	0	0	0	0	1.046875	0.046875	0.82519531	0.22436523	0.086425781	0.5144043	0.007	39698.24	0	0	0.007
793	794	794	Category J	-0.16796875	-0.059814453	-0.2277832	0.22290039	-0.2331543	0.37207031	0.04	0.007	17/6/2018	17	6	2018	1:15:49	4549	0.2	1	15	49	69375	0.051269531	3.3821777	0.055664063	0.24194336	-1.0227051	16.456299	0.87915039	0	0	0	0	0	0	0	0	0	1.0524902	0.052490234	1.3205566	-0.22363281	-0.30175781	0.79492188	0.007	39698.24	0	0	0.007
794	795	795	Category J	-0.35986328	0.51586914	-2.1479492	0.049560547	-0.29711914	0.37353516	0.04	0.007	17/6/2018	17	6	2018	1:15:49	4549	0.3	1	15	49	69375	0.051269531	3.3821777	0.056396484	0.23754883	-0.99853516	15.987549	1.253418	0	0	0	0	0	0	0	0	0	1.0280762	0.028076172	1.84375	-0.41625977	0.27807617	-1.1491699	0.007	39698.24	0	0	0.007
795	796	796	Category J	0.75585938	0.13183594	-0.51586914	0.17822266	-0.2277832	0.37695313	0.04	0.007	17/6/2018	17	6	2018	1:15:49	4549	0.4	1	15	49	69375	0.051269531	3.3821777	0.054199219	0.22802734	-0.99902344	15.251709	0.85717773	0	0	0	0	0	0	0	0	0	1.026123	0.026123047	1.2810059	0.70141602	-0.096191406	0.4831543	0.007	39698.24	0	0	0.007
796	797	797	Category J	-0.23999023	0.035888672	-0.41992188	0.20678711	-0.23022461	0.37133789	0.04	0.007	17/6/2018	17	6	2018	1:15:49	4549	0.5	1	15	49	69375	0.051269531	3.3821777	0.058349609	0.2331543	-1.0048828	2.6147461	0.68554688	0	0	0	0	0	0	0	0	0	1.0332031	0.033203125	1.0808105	-0.29833984	-0.19726563	0.58496094	0.007	39698.24	0	0	0.007
797	798	798	Category J	-0.071777344	0.59985352	-1.6318359	0.13574219	-0.25268555	0.39086914	0.04	0.007	17/6/2018	17	6	2018	1:15:49	4549	0.6	1	15	49	69375	0.051269531	3.3821777	0.072509766	0.23022461	-1.012207	1.6037598	0.7355957	0	0	0	0	0	0	0	0	0	1.0405273	0.040527344	1.1333008	-0.14428711	0.36938477	-0.61938477	0.007	39698.24	0	0	0.007
798	799	799	Category J	0.50390625	-0.083984375	-0.20385742	0.2644043	-0.22021484	0.35302734	0.04	0.007	17/6/2018	17	6	2018	1:15:49	4549	0.7	1	15	49	69375	0.051269531	3.3821777	0.065185547	0.21508789	-0.98217773	0.75195313	0.94213867	0	0	0	0	0	0	0	0	0	1.0075684	0.007568359	1.5161133	0.43847656	-0.29907227	0.77832031	0.007	39698.24	0	0	0.007
799	800	800	Category J	-0.41992188	0.16796875	-2.1237793	0.23535156	-0.27319336	0.3425293	0.04	0.007	17/6/2018	17	6	2018	1:15:49	4549	0.8	1	15	49	69375	0.051269531	3.3821777	0.056152344	0.20361328	-0.9831543	6.5014648	1.2363281	0	0	0	0	0	0	0	0	0	1.0056152	0.005615234	1.6525879	-0.47607422	-0.035644531	-1.1403809	0.007	39698.24	0	0	0.007
800	801	801	Category J	0.35986328	0.16796875	-1.079834	0.11425781	-0.25024414	0.3894043	0.04	0.007	17/6/2018	17	6	2018	1:15:49	4549	0.9	1	15	49	69375	0.051269531	3.3821777	0.067626953	0.20825195	-0.9909668	7.8530273	0.30786133	0	0	0	0	0	0	0	0	0	1.0148926	0.014892578	0.42114258	0.29199219	-0.040283203	-0.088623047	0.007	39698.24	0	0	0.007
801	802	802	Category J	0.2878418	0.2277832	0.083984375	0.23950195	-0.19946289	0.3840332	0.04	0.007	17/6/2018	17	6	2018	1:15:50	4550	0	1	15	50	69375	0.051269531	3.3821777	0.071777344	0.20922852	-1.0029297	10.32251	1.1083984	0	0	0	0	0	0	0	0	0	1.0270996	0.027099609	1.3210449	0.21582031	0.018310547	1.0869141	0.007	39698.24	0	0	0.007
802	803	803	Category J	-0.13183594	0.035888672	-1.5959473	0.12573242	-0.18408203	0.41455078	0.04	0.007	17/6/2018	17	6	2018	1:15:50	4550	0.1	1	15	50	69375	0.051269531	3.3821777	0.074951172	0.21191406	-0.98095703	6.4406738	0.67211914	0	0	0	0	0	0	0	0	0	1.0065918	0.006591797	0.99780273	-0.20678711	-0.17602539	-0.61474609	0.007	39698.24	0	0	0.007
803	804	804	Category J	0.023925781	0.58789063	-1.4157715	0.15063477	-0.19433594	0.41113281	0.05	0.007	17/6/2018	17	6	2018	1:15:50	4550	0.2	1	15	50	69376	0.051269531	3.3821777	0.070556641	0.20654297	-0.95263672	10.260254	0.6015625	0	0	0	0	0	0	0	0	0	0.97729492	0.022705078	0.89086914	-0.046630859	0.38110352	-0.46289063	0.007	39698.24	0	0	0.007
804	805	805	Category J	0.49194336	-0.071777344	-0.11987305	0.27294922	-0.12939453	0.37915039	0.05	0.007	17/6/2018	17	6	2018	1:15:50	4550	0.3	1	15	50	69376	0.051025391	3.4482422	0.074707031	0.20776367	-0.96386719	16.296631	0.98217773	0	0	0	0	0	0	0	0	0	0.98876953	0.011230469	1.5407715	0.41699219	-0.27954102	0.84399414	0.007	39698.24	0	0	0.007
805	806	806	Category J	0.011962891	0.38378906	-1.907959	0.22705078	-0.1652832	0.39941406	0.05	0.007	17/6/2018	17	6	2018	1:15:50	4550	0.4	1	15	50	69376	0.051025391	3.4482422	0.085449219	0.21191406	-0.97973633	15.555908	0.9465332	0	0	0	0	0	0	0	0	0	1.0061035	0.006103516	1.1733398	-0.073486328	0.17163086	-0.92797852	0.007	39698.24	0	0	0.007
806	807	807	Category J	0.17993164	0.095947266	-1.1279297	0.1730957	-0.13671875	0.41259766	0.05	0.007	17/6/2018	17	6	2018	1:15:50	4550	0.5	1	15	50	69376	0.051025391	3.4482422	0.097412109	0.21264648	-0.96777344	15.194092	0.21435547	0	0	0	0	0	0	0	0	0	0.99560547	0.004394531	0.35913086	0.082275391	-0.11669922	-0.15991211	0.007	39698.24	0	0	0.007
807	808	808	Category J	0	0.011962891	-0.071777344	0.1784668	-0.091064453	0.42675781	0.05	0.007	17/6/2018	17	6	2018	1:15:50	4550	0.6	1	15	50	69376	0.051025391	3.4482422	0.083740234	0.21386719	-0.93823242	22.937744	0.89355469	0	0	0	0	0	0	0	0	0	0.96582031	0.034179688	1.1523438	-0.083740234	-0.2019043	0.86645508	0.007	39698.24	0	0	0.007
808	809	809	Category J	-0.11987305	0.071777344	-1.7878418	0.10375977	-0.097412109	0.43676758	0.05	0.007	17/6/2018	17	6	2018	1:15:50	4550	0.7	1	15	50	69376	0.051025391	3.4482422	0.088378906	0.21191406	-0.93579102	23.828613	0.88818359	0	0	0	0	0	0	0	0	0	0.96362305	0.036376953	1.2004395	-0.20825195	-0.14013672	-0.85180664	0.007	39698.24	0	0	0.007
809	810	810	Category J	0.61181641	0.20385742	-0.61181641	0.13476563	-0.052490234	0.45825195	0.05	0.007	17/6/2018	17	6	2018	1:15:50	4550	0.8	1	15	50	69376	0.051025391	3.4482422	0.087646484	0.20727539	-0.9230957	22.070801	0.60961914	0	0	0	0	0	0	0	0	0	0.95019531	0.049804688	0.83886719	0.52392578	-0.003417969	0.3112793	0.007	39698.24	0	0	0.007
810	811	811	Category J	0.15576172	0.095947266	-0.095947266	0.27905273	-0.060302734	0.38842773	0.05	0.007	17/6/2018	17	6	2018	1:15:50	4550	0.9	1	15	50	69376	0.051025391	3.4482422	0.091308594	0.21044922	-0.93188477	25.522217	0.84619141	0	0	0	0	0	0	0	0	0	0.9597168	0.040283203	1.0148926	0.064208984	-0.11450195	0.8359375	0.007	39698.24	0	0	0.007
811	812	812	Category J	-0.51586914	0.10791016	-1.9318848	0.15576172	-0.061767578	0.43774414	0.05	0.007	17/6/2018	17	6	2018	1:15:51	4551	0	1	15	51	69376	0.051025391	3.4482422	0.10327148	0.21191406	-0.94018555	30.959961	1.173584	0	0	0	0	0	0	0	0	0	0.96923828	0.030761719	1.7148438	-0.61914063	-0.10400391	-0.99145508	0.007	39698.24	0	0	0.007
812	813	813	Category J	0.29980469	0.13183594	-0.7199707	0.22827148	-0.076171875	0.41064453	0.05	0.007	17/6/2018	17	6	2018	1:15:51	4551	0.1	1	15	51	69376	0.051025391	3.4482422	0.10180664	0.20800781	-0.93188477	39.149902	0.29980469	0	0	0	0	0	0	0	0	0	0.96020508	0.039794922	0.48632813	0.19775391	-0.076171875	0.21191406	0.007	39698.24	0	0	0.007
813	814	814	Category J	0.023925781	0.50390625	-0.88793945	0.38891602	-0.004638672	0.31616211	0.06	0.007	17/6/2018	17	6	2018	1:15:51	4551	0.2	1	15	51	69377	0.051025391	3.4482422	0.10009766	0.20678711	-0.94067383	41.808105	0.31103516	0	0	0	0	0	0	0	0	0	0.96850586	0.031494141	0.42626953	-0.076171875	0.296875	0.052734375	0.007	39698.24	0	0	0.007
814	815	815	Category J	-0.11987305	0.32397461	-1.1879883	0.19116211	-0.027832031	0.43994141	0.06	0.007	17/6/2018	17	6	2018	1:15:51	4551	0.3	1	15	51	69377	0.051025391	3.4482422	0.098876953	0.20532227	-0.93408203	41.943359	0.35546875	0	0	0	0	0	0	0	0	0	0.96142578	0.038574219	0.59106445	-0.21875	0.1184082	-0.25366211	0.007	39698.24	0	0	0.007
815	816	816	Category J	-0.023925781	0.095947266	-0.53979492	0.20214844	0.022216797	0.43286133	0.06	0.007	17/6/2018	17	6	2018	1:15:51	4551	0.4	1	15	51	69377	0.051025391	3.4482422	0.10375977	0.20703125	-0.94287109	51.579834	0.43725586	0	0	0	0	0	0	0	0	0	0.97094727	0.029052734	0.64233398	-0.12768555	-0.11108398	0.40307617	0.007	39698.24	0	0	0.007
816	817	817	Category E	0.011962891	0.17993164	-0.98388672	0.11401367	0.084472656	0.45605469	0.15	0.007	17/6/2018	17	6	2018	1:16:01	4561	0	1	16	1	69386	0.051513672	3.4482422	0.10742188	0.20458984	-0.93041992	58.822266	0.11206055	0	0	0	0	0	0	0	0	0	0.95874023	0.041259766	0.17358398	-0.095458984	-0.024658203	-0.053222656	0.007	39698.24	0	0	0.007
817	818	818	Category E	0.11987305	0.15576172	-0.89990234	0.079101563	0.10449219	0.45336914	0.15	0.007	17/6/2018	17	6	2018	1:16:01	4561	0.099	1	16	1	69386	0.051513672	3.4482422	0.1027832	0.20141602	-0.92431641	60.226318	0.054443359	0	0	0	0	0	0	0	0	0	0.95166016	0.048339844	0.087158203	0.016845703	-0.045654297	0.024414063	0.007	39698.24	0	0	0.007
818	819	819	Category E	0.023925781	0.11987305	-1.0078125	0.065185547	0.096191406	0.4609375	0.16	0.007	17/6/2018	17	6	2018	1:16:01	4561	0.199	1	16	1	69387	0.051513672	3.4482422	0.10791016	0.20068359	-0.93408203	60.586914	0.13793945	0	0	0	0	0	0	0	0	0	0.96142578	0.038574219	0.23852539	-0.083984375	-0.080810547	-0.073730469	0.007	39698.24	0	0	0.007
819	820	820	Category E	0.023925781	0	-0.85180664	0.018066406	0.10522461	0.46801758	0.16	0.007	17/6/2018	17	6	2018	1:16:01	4561	0.3	1	16	1	69387	0.051513672	3.4482422	0.10620117	0.20068359	-0.91601563	71.881104	0.22631836	0	0	0	0	0	0	0	0	0	0.94384766	0.056152344	0.34741211	-0.082275391	-0.20068359	0.064208984	0.007	39698.24	0	0	0.007
820	821	821	Category E	-0.023925781	-0.083984375	-0.68383789	-0.00390625	0.12036133	0.45385742	0.16	0.007	17/6/2018	17	6	2018	1:16:01	4561	0.4	1	16	1	69387	0.051513672	3.4482422	0.10375977	0.20019531	-0.92626953	83.450928	0.39477539	0	0	0	0	0	0	0	0	0	0.95336914	0.046630859	0.65454102	-0.12768555	-0.28417969	0.24243164	0.007	39698.24	0	0	0.007
821	822	822	Category E	-0.37182617	0.3359375	-1.0559082	-0.037597656	0.11352539	0.4675293	0.16	0.007	17/6/2018	17	6	2018	1:16:01	4561	0.5	1	16	1	69387	0.051513672	3.4482422	0.10522461	0.2019043	-0.91894531	89.169678	0.51416016	0	0	0	0	0	0	0	0	0	0.94677734	0.053222656	0.74780273	-0.47705078	0.13378906	-0.13671875	0.007	39698.24	0	0	0.007
822	823	823	Category E	-0.19189453	0.56396484	-1.1518555	-0.060791016	0.10986328	0.45800781	0.16	0.007	17/6/2018	17	6	2018	1:16:01	4561	0.6	1	16	1	69387	0.051513672	3.4482422	0.094970703	0.20288086	-0.9284668	91.637695	0.51220703	0	0	0	0	0	0	0	0	0	0.95532227	0.044677734	0.87084961	-0.28686523	0.36083984	-0.22314453	0.007	39698.24	0	0	0.007
823	824	824	Category E	0.023925781	0.23999023	-0.87597656	-0.022216797	0.10791016	0.45898438	0.16	0.007	17/6/2018	17	6	2018	1:16:01	4561	0.7	1	16	1	69387	0.051269531	3.4514648	0.097900391	0.203125	-0.93945313	97.829346	0.10424805	0	0	0	0	0	0	0	0	0	0.96630859	0.033691406	0.17431641	-0.073974609	0.036621094	0.063476563	0.007	39698.24	0	0	0.007
824	825	825	Category E	-0.14379883	0.13183594	-0.93579102	-0.12060547	0.076904297	0.44873047	0.16	0.007	17/6/2018	17	6	2018	1:16:01	4561	0.8	1	16	1	69387	0.051269531	3.4514648	0.097900391	0.20288086	-0.92724609	105.08228	0.25219727	0	0	0	0	0	0	0	0	0	0.9543457	0.045654297	0.32128906	-0.24169922	-0.071044922	-0.008300781	0.007	39698.24	0	0	0.007
825	826	826	Category E	-0.035888672	0.13183594	-0.81591797	-0.18530273	0.063232422	0.42504883	0.16	0.007	17/6/2018	17	6	2018	1:16:01	4561	0.9	1	16	1	69387	0.051269531	3.4514648	0.092041016	0.20288086	-0.93286133	101.01147	0.18725586	0	0	0	0	0	0	0	0	0	0.95922852	0.040771484	0.31616211	-0.12792969	-0.071044922	0.11694336	0.007	39698.24	0	0	0.007
826	827	827	Category E	-0.10791016	0.2277832	-1.0078125	-0.17407227	0.015380859	0.43847656	0.16	0.007	17/6/2018	17	6	2018	1:16:02	4562	0	1	16	2	69387	0.051269531	3.4514648	0.093017578	0.19824219	-0.91601563	98.872803	0.22265625	0	0	0	0	0	0	0	0	0	0.94189453	0.058105469	0.32202148	-0.20092773	0.029296875	-0.091552734	0.007	39698.24	0	0	0.007
827	828	828	Category E	-0.083984375	0.20385742	-0.97192383	-0.20947266	0.010742188	0.43164063	0.16	0.007	17/6/2018	17	6	2018	1:16:02	4562	0.1	1	16	2	69387	0.051269531	3.4514648	0.091308594	0.19384766	-0.90893555	100.97412	0.18652344	0	0	0	0	0	0	0	0	0	0.93383789	0.066162109	0.24804688	-0.17529297	0.009765625	-0.062744141	0.007	39698.24	0	0	0.007
828	829	829	Category E	-0.011962891	0.17993164	-0.88793945	-0.19458008	-0.013916016	0.42333984	0.17	0.007	17/6/2018	17	6	2018	1:16:02	4562	0.2	1	16	2	69388	0.051269531	3.4514648	0.099609375	0.19555664	-0.91845703	102.69458	0.11694336	0	0	0	0	0	0	0	0	0	0.94433594	0.055664063	0.15795898	-0.11157227	-0.015625	0.030517578	0.007	39698.24	0	0	0.007
829	830	830	Category E	0.011962891	0.13183594	-0.79199219	-0.20483398	-0.012451172	0.43237305	0.17	0.007	17/6/2018	17	6	2018	1:16:02	4562	0.3	1	16	2	69388	0.051269531	3.4514648	0.10668945	0.19726563	-0.91601563	95.221436	0.16918945	0	0	0	0	0	0	0	0	0	0.94311523	0.056884766	0.28442383	-0.094726563	-0.065429688	0.12402344	0.007	39698.24	0	0	0.007
830	831	831	Category E	0.023925781	0.11987305	-0.92382813	-0.21044922	-0.006347656	0.41943359	0.17	0.007	17/6/2018	17	6	2018	1:16:02	4562	0.4	1	16	2	69388	0.051269531	3.4514648	0.10375977	0.19482422	-0.91137695	84.951172	0.11035156	0	0	0	0	0	0	0	0	0	0.93774414	0.062255859	0.16748047	-0.079833984	-0.074951172	-0.012207031	0.007	39698.24	0	0	0.007
831	832	832	Category E	-0.035888672	0.19189453	-1.079834	-0.20092773	-0.015869141	0.41015625	0.17	0.007	17/6/2018	17	6	2018	1:16:02	4562	0.5	1	16	2	69388	0.051269531	3.4514648	0.10131836	0.1965332	-0.91992188	74.876709	0.21069336	0	0	0	0	0	0	0	0	0	0.94628906	0.053710938	0.30151367	-0.13720703	-0.004638672	-0.15966797	0.007	39698.24	0	0	0.007
832	833	833	Category E	0.13183594	0.26391602	-0.89990234	-0.21362305	-0.044921875	0.41357422	0.17	0.007	17/6/2018	17	6	2018	1:16:02	4562	0.6	1	16	2	69388	0.051269531	3.4514648	0.10742188	0.19311523	-0.90844727	65.50708	0.075195313	0	0	0	0	0	0	0	0	0	0.93505859	0.064941406	0.10351563	0.024169922	0.070556641	0.008544922	0.007	39698.24	0	0	0.007
833	834	834	Category E	0.023925781	0.2277832	-0.98388672	-0.23657227	-0.062255859	0.41064453	0.17	0.007	17/6/2018	17	6	2018	1:16:02	4562	0.7	1	16	2	69388	0.051269531	3.4514648	0.10620117	0.19140625	-0.9140625	55.746582	0.11376953	0	0	0	0	0	0	0	0	0	0.93994141	0.060058594	0.18823242	-0.082275391	0.036132813	-0.069580078	0.007	39698.24	0	0	0.007
834	835	835	Category E	-0.071777344	0.083984375	-0.98388672	-0.29736328	-0.090820313	0.37060547	0.17	0.007	17/6/2018	17	6	2018	1:16:02	4562	0.8	1	16	2	69388	0.051269531	3.4514648	0.11181641	0.19458008	-0.92211914	45.535645	0.22314453	0	0	0	0	0	0	0	0	0	0.94897461	0.051025391	0.35595703	-0.18359375	-0.1105957	-0.061523438	0.007	39698.24	0	0	0.007
835	836	836	Category E	0.19189453	0.23999023	-0.7199707	-0.32861328	-0.12255859	0.32373047	0.17	0.007	17/6/2018	17	6	2018	1:16:02	4562	0.9	1	16	2	69388	0.051269531	3.4514648	0.11914063	0.19067383	-0.90600586	42.81958	0.20581055	0	0	0	0	0	0	0	0	0	0.93359375	0.06640625	0.30786133	0.072509766	0.049072266	0.18603516	0.007	39698.24	0	0	0.007
836	837	837	Category E	0.20385742	0.20385742	-0.64794922	-0.31054688	-0.11230469	0.34350586	0.17	0.007	17/6/2018	17	6	2018	1:16:03	4563	0	1	16	3	69388	0.051269531	3.4514648	0.11254883	0.19140625	-0.91015625	40.602295	0.27783203	0	0	0	0	0	0	0	0	0	0.93676758	0.063232422	0.36572266	0.091064453	0.012207031	0.26220703	0.007	39698.24	0	0	0.007
837	838	838	Category E	0.2878418	0.35986328	-1.0559082	-0.30664063	-0.11987305	0.34936523	0.17	0.007	17/6/2018	17	6	2018	1:16:03	4563	0.1	1	16	3	69388	0.051269531	3.4514648	0.11791992	0.19360352	-0.91552734	37.694824	0.27563477	0	0	0	0	0	0	0	0	0	0.94311523	0.056884766	0.47583008	0.16967773	0.16601563	-0.14013672	0.007	39698.24	0	0	0.007
838	839	839	Category E	0.26391602	0.17993164	-0.97192383	-0.27636719	-0.12670898	0.36450195	0.18	0.007	17/6/2018	17	6	2018	1:16:03	4563	0.2	1	16	3	69389	0.051269531	3.4514648	0.12158203	0.1887207	-0.90576172	33.231934	0.15698242	0	0	0	0	0	0	0	0	0	0.93310547	0.066894531	0.21704102	0.14208984	-0.008789063	-0.065917969	0.007	39698.24	0	0	0.007
839	840	840	Category E	0.23999023	0.16796875	-0.82788086	-0.2746582	-0.14453125	0.34204102	0.18	0.007	17/6/2018	17	6	2018	1:16:03	4563	0.3	1	16	3	69389	0.051269531	3.4514648	0.11816406	0.19238281	-0.9140625	30.093018	0.15112305	0	0	0	0	0	0	0	0	0	0.94140625	0.05859375	0.23242188	0.12158203	-0.024414063	0.086181641	0.007	39698.24	0	0	0.007
840	841	841	Category E	0.11987305	0.19189453	-0.82788086	-0.28930664	-0.14038086	0.34960938	0.18	0.007	17/6/2018	17	6	2018	1:16:03	4563	0.4	1	16	3	69389	0.051269531	3.4514648	0.1262207	0.19287109	-0.89794922	29.577881	0.0703125	0	0	0	0	0	0	0	0	0	0.92700195	0.072998047	0.077392578	-0.006347656	-0.000976563	0.070068359	0.007	39698.24	0	0	0.007
841	842	842	Category E	0.14379883	0.16796875	-0.85180664	-0.30541992	-0.13183594	0.32519531	0.18	0.007	17/6/2018	17	6	2018	1:16:03	4563	0.5	1	16	3	69389	0.051269531	3.4514648	0.12426758	0.19335938	-0.89501953	29.841064	0.053710938	0	0	0	0	0	0	0	0	0	0.92407227	0.075927734	0.088134766	0.019287109	-0.025390625	0.043212891	0.007	39698.24	0	0	0.007
842	843	843	Category E	0.15576172	0.17993164	-0.81591797	-0.2956543	-0.1315918	0.34155273	0.18	0.007	17/6/2018	17	6	2018	1:16:03	4563	0.6	1	16	3	69389	0.051269531	3.4514648	0.1237793	0.19287109	-0.9074707	27.255859	0.09765625	0	0	0	0	0	0	0	0	0	0.93603516	0.063964844	0.13647461	0.031738281	-0.012939453	0.091552734	0.007	39698.24	0	0	0.007
843	844	844	Category E	0.2878418	0.17993164	-1.0439453	-0.28540039	-0.12475586	0.34594727	0.18	0.007	17/6/2018	17	6	2018	1:16:03	4563	0.7	1	16	3	69389	0.051269531	3.4514648	0.12866211	0.19506836	-0.89819336	23.856689	0.21606445	0	0	0	0	0	0	0	0	0	0.92822266	0.071777344	0.31982422	0.15893555	-0.015136719	-0.14550781	0.007	39698.24	0	0	0.007
844	845	845	Category E	0.21582031	0.29980469	-1.1757813	-0.26977539	-0.14599609	0.36523438	0.18	0.007	17/6/2018	17	6	2018	1:16:03	4563	0.8	1	16	3	69389	0.051269531	3.4514648	0.13183594	0.19018555	-0.89111328	23.529297	0.31591797	0	0	0	0	0	0	0	0	0	0.92089844	0.079101563	0.47753906	0.083740234	0.109375	-0.28442383	0.007	39698.24	0	0	0.007
845	846	846	Category E	0.27587891	0.21582031	-0.85180664	-0.26367188	-0.16381836	0.36499023	0.18	0.007	17/6/2018	17	6	2018	1:16:03	4563	0.9	1	16	3	69389	0.051269531	3.4514648	0.12866211	0.19360352	-0.90039063	23.910156	0.15649414	0	0	0	0	0	0	0	0	0	0.92993164	0.070068359	0.2175293	0.14697266	0.021972656	0.048583984	0.007	39698.24	0	0	0.007
846	847	847	Category E	0.15576172	0.29980469	-0.86376953	-0.27490234	-0.18579102	0.33911133	0.18	0.007	17/6/2018	17	6	2018	1:16:04	4564	0	1	16	4	69389	0.051269531	3.4514648	0.1315918	0.19140625	-0.88793945	22.528564	0.11328125	0	0	0	0	0	0	0	0	0	0.91772461	0.082275391	0.15649414	0.023925781	0.1081543	0.024169922	0.007	39698.24	0	0	0.007
847	848	848	Category E	0.15576172	0.11987305	-0.76782227	-0.30615234	-0.20581055	0.30566406	0.18	0.007	17/6/2018	17	6	2018	1:16:04	4564	0.1	1	16	4	69389	0.051269531	3.4514648	0.13183594	0.19287109	-0.88452148	18.252197	0.13964844	0	0	0	0	0	0	0	0	0	0.91479492	0.085205078	0.21362305	0.023681641	-0.072998047	0.11669922	0.007	39698.24	0	0	0.007
848	849	849	Category E	0.14379883	0.19189453	-0.65991211	-0.31665039	-0.23071289	0.27294922	0.19	0.007	17/6/2018	17	6	2018	1:16:04	4564	0.2	1	16	4	69390	0.051269531	3.4514648	0.13452148	0.1953125	-0.89404297	16.837891	0.234375	0	0	0	0	0	0	0	0	0	0.92504883	0.074951172	0.24682617	0.009033203	-0.003417969	0.23413086	0.007	39698.24	0	0	0.007
849	850	850	Category E	0.27587891	0.25195313	-0.70776367	-0.31665039	-0.2175293	0.29638672	0.19	0.007	17/6/2018	17	6	2018	1:16:04	4564	0.3	1	16	4	69390	0.051269531	3.4514648	0.13867188	0.19702148	-0.88208008	16.737305	0.22827148	0	0	0	0	0	0	0	0	0	0.91430664	0.085693359	0.36621094	0.13696289	0.0546875	0.17431641	0.007	39698.24	0	0	0.007
850	851	851	Category E	0.46777344	0.32397461	-1.079834	-0.28222656	-0.20776367	0.32739258	0.19	0.007	17/6/2018	17	6	2018	1:16:04	4564	0.4	1	16	4	69390	0.051269531	3.4514648	0.13354492	0.19702148	-0.88500977	15.053955	0.40698242	0	0	0	0	0	0	0	0	0	0.91650391	0.083496094	0.65551758	0.33398438	0.12670898	-0.19458008	0.007	39698.24	0	0	0.007
851	852	852	Category E	0.3359375	0.14379883	-0.95996094	-0.27563477	-0.19897461	0.33984375	0.19	0.007	17/6/2018	17	6	2018	1:16:04	4564	0.5	1	16	4	69390	0.051269531	3.4514648	0.1340332	0.19775391	-0.89379883	11.535889	0.21899414	0	0	0	0	0	0	0	0	0	0.92529297	0.074707031	0.32177734	0.20166016	-0.053955078	-0.065917969	0.007	39698.24	0	0	0.007
852	853	853	Category E	0.32397461	0.19189453	-0.88793945	-0.28515625	-0.19628906	0.31860352	0.19	0.007	17/6/2018	17	6	2018	1:16:04	4564	0.6	1	16	4	69390	0.051269531	3.4514648	0.14257813	0.19897461	-0.88110352	7.5478516	0.18139648	0	0	0	0	0	0	0	0	0	0.91455078	0.085449219	0.19506836	0.18115234	-0.007080078	-0.006591797	0.007	39698.24	0	0	0.007
853	854	854	Category E	0.25195313	0.19189453	-0.77978516	-0.32202148	-0.17797852	0.3046875	0.19	0.007	17/6/2018	17	6	2018	1:16:04	4564	0.7	1	16	4	69390	0.051269531	3.4514648	0.14086914	0.19995117	-0.88378906	5.65625	0.15234375	0	0	0	0	0	0	0	0	0	0.91699219	0.083007813	0.22338867	0.11083984	-0.008056641	0.10400391	0.007	39698.24	0	0	0.007
854	855	855	Category E	0.20385742	0.20385742	-0.69580078	-0.34545898	-0.15234375	0.2824707	0.19	0.007	17/6/2018	17	6	2018	1:16:04	4564	0.8	1	16	4	69390	0.051269531	3.4514648	0.14257813	0.19799805	-0.88476563	4.1130371	0.19873047	0	0	0	0	0	0	0	0	0	0.91772461	0.082275391	0.25585938	0.061035156	0.005615234	0.18896484	0.007	39698.24	0	0	0.007
855	856	856	Category E	0.25195313	0.16796875	-0.65991211	-0.36645508	-0.12915039	0.28442383	0.19	0.007	17/6/2018	17	6	2018	1:16:04	4564	0.9	1	16	4	69390	0.051269531	3.4514648	0.14526367	0.19750977	-0.88110352	0.98974609	0.24731445	0	0	0	0	0	0	0	0	0	0.91455078	0.085449219	0.35742188	0.10668945	-0.029541016	0.22119141	0.007	39698.24	0	0	0.007
856	857	857	Category E	0.3359375	0.15576172	-0.92382813	-0.35986328	-0.093994141	0.30004883	0.19	0.007	17/6/2018	17	6	2018	1:16:05	4565	0	1	16	5	69390	0.051269531	3.4514648	0.14575195	0.19995117	-0.88452148	3.0744629	0.19897461	0	0	0	0	0	0	0	0	0	0.91845703	0.081542969	0.27368164	0.18994141	-0.044189453	-0.0390625	0.007	39698.24	0	0	0.007
857	858	858	Category E	0.19189453	0.16796875	-0.97192383	-0.33032227	-0.092529297	0.33227539	0.19	0.007	17/6/2018	17	6	2018	1:16:05	4565	0.111	1	16	5	69390	0.051269531	3.4514648	0.1472168	0.20019531	-0.88305664	4.8583984	0.10424805	0	0	0	0	0	0	0	0	0	0.91748047	0.082519531	0.16552734	0.044433594	-0.032226563	-0.088623047	0.007	39698.24	0	0	0.007
858	859	859	Category E	0.19189453	0.15576172	-0.68383789	-0.30981445	-0.097900391	0.34985352	0.2	0.007	17/6/2018	17	6	2018	1:16:05	4565	0.222	1	16	5	69391	0.051269531	3.4514648	0.14697266	0.20117188	-0.88305664	6.8513184	0.20922852	0	0	0	0	0	0	0	0	0	0.91748047	0.082519531	0.28930664	0.044677734	-0.045410156	0.19921875	0.007	39698.24	0	0	0.007
859	860	860	Category E	0.023925781	0.13183594	-0.74389648	-0.28417969	-0.13110352	0.35913086	0.2	0.007	17/6/2018	17	6	2018	1:16:05	4565	0.333	1	16	5	69391	0.051269531	3.4514648	0.14794922	0.20214844	-0.8815918	9.6064453	0.19824219	0	0	0	0	0	0	0	0	0	0.91650391	0.083496094	0.33227539	-0.12402344	-0.0703125	0.13769531	0.007	39698.24	0	0	0.007
860	861	861	Category E	0.071777344	0.34790039	-1.1398926	-0.26855469	-0.15063477	0.35400391	0.2	0.007	17/6/2018	17	6	2018	1:16:05	4565	0.444	1	16	5	69391	0.051269531	3.4514648	0.14868164	0.20458984	-0.88208008	12.220703	0.30444336	0	0	0	0	0	0	0	0	0	0.91772461	0.082275391	0.47753906	-0.076904297	0.14306641	-0.25756836	0.007	39698.24	0	0	0.007
861	862	862	Category E	0.047851563	0.2277832	-1.1037598	-0.22460938	-0.13549805	0.37646484	0.2	0.007	17/6/2018	17	6	2018	1:16:05	4565	0.555	1	16	5	69391	0.051757813	3.4272949	0.15014648	0.20825195	-0.88427734	12.478027	0.24267578	0	0	0	0	0	0	0	0	0	0.92089844	0.079101563	0.34106445	-0.10229492	0.019287109	-0.21923828	0.007	39698.24	0	0	0.007
862	863	863	Category E	0.10791016	0.11987305	-0.95996094	-0.26147461	-0.14111328	0.34936523	0.2	0.007	17/6/2018	17	6	2018	1:16:05	4565	0.666	1	16	5	69391	0.051757813	3.4272949	0.15600586	0.20654297	-0.88232422	10.608887	0.12597656	0	0	0	0	0	0	0	0	0	0.91967773	0.080322266	0.21240234	-0.048095703	-0.086669922	-0.077392578	0.007	39698.24	0	0	0.007
863	864	864	Category E	0.095947266	0.15576172	-0.82788086	-0.26464844	-0.15917969	0.37011719	0.2	0.007	17/6/2018	17	6	2018	1:16:05	4565	0.777	1	16	5	69391	0.051757813	3.4272949	0.15942383	0.20214844	-0.87915039	8.8442383	0.09375	0	0	0	0	0	0	0	0	0	0.91601563	0.083984375	0.16113281	-0.063476563	-0.046386719	0.051269531	0.007	39698.24	0	0	0.007
864	865	865	Category E	0.11987305	0.17993164	-0.81591797	-0.28637695	-0.14746094	0.35375977	0.2	0.007	17/6/2018	17	6	2018	1:16:05	4565	0.888	1	16	5	69391	0.051757813	3.4272949	0.16015625	0.20166016	-0.87915039	6.4555664	0.078125	0	0	0	0	0	0	0	0	0	0.91625977	0.083740234	0.12548828	-0.040283203	-0.021728516	0.063232422	0.007	39698.24	0	0	0.007
865	866	866	Category E	0.16796875	0.19189453	-0.87597656	-0.28564453	-0.14331055	0.34960938	0.2	0.007	17/6/2018	17	6	2018	1:16:06	4566	0	1	16	6	69391	0.051757813	3.4272949	0.16308594	0.20263672	-0.87841797	3.1337891	0.011962891	0	0	0	0	0	0	0	0	0	0.91625977	0.083740234	0.018066406	0.004638672	-0.010742188	0.002441406	0.007	39698.24	0	0	0.007
866	867	867	Category E	0.19189453	0.17993164	-0.86376953	-0.27734375	-0.13818359	0.35498047	0.2	0.007	17/6/2018	17	6	2018	1:16:06	4566	0.1	1	16	6	69391	0.051757813	3.4272949	0.16455078	0.20385742	-0.87963867	0.5378418	0.039550781	0	0	0	0	0	0	0	0	0	0.91772461	0.082275391	0.067138672	0.027099609	-0.023925781	0.015869141	0.007	39698.24	0	0	0.007
867	868	868	Category L	0.17993164	0.20385742	-0.87597656	-0.27685547	-0.15112305	0.35473633	0.21	0.007	17/6/2018	17	6	2018	1:16:06	4566	0.5	1	16	6	69392	0.051757813	3.4272949	0.16674805	0.20336914	-0.87792969	0.8527832	0.013183594	0	0	0	0	0	0	0	0	0	0.91650391	0.083496094	0.015380859	0.012939453	0.000244141	0.001953125	0.007	39698.24	0	0	0.007
868	869	869	Category L	0.20385742	0.20385742	-0.86376953	-0.27929688	-0.14941406	0.35571289	0.21	0.007	17/6/2018	17	6	2018	1:16:06	4566	0.6	1	16	6	69392	0.051757813	3.4272949	0.16845703	0.20336914	-0.87670898	2.6474609	0.037353516	0	0	0	0	0	0	0	0	0	0.91552734	0.084472656	0.048339844	0.03515625	0.000244141	0.012939453	0.007	39698.24	0	0	0.007
869	870	870	Category L	0.17993164	0.20385742	-0.88793945	-0.27026367	-0.14794922	0.35620117	0.21	0.007	17/6/2018	17	6	2018	1:16:06	4566	0.7	1	16	6	69392	0.051757813	3.4272949	0.16918945	0.20361328	-0.87646484	4.6462402	0.015380859	0	0	0	0	0	0	0	0	0	0.91577148	0.084228516	0.021972656	0.010498047	0	-0.011230469	0.007	39698.24	0	0	0.007
870	871	871	Category L	0.19189453	0.17993164	-0.86376953	-0.27709961	-0.14916992	0.36499023	0.21	0.007	17/6/2018	17	6	2018	1:16:06	4566	0.8	1	16	6	69392	0.051757813	3.4272949	0.17041016	0.20458984	-0.87792969	6.1394043	0.035644531	0	0	0	0	0	0	0	0	0	0.91723633	0.082763672	0.060302734	0.021240234	-0.024658203	0.014160156	0.007	39698.24	0	0	0.007
871	872	872	Category L	0.21582031	0.16796875	-0.86376953	-0.27197266	-0.1484375	0.35302734	0.21	0.007	17/6/2018	17	6	2018	1:16:06	4566	0.9	1	16	6	69392	0.051757813	3.4272949	0.1706543	0.20556641	-0.87744141	7.0258789	0.060058594	0	0	0	0	0	0	0	0	0	0.91723633	0.082763672	0.096191406	0.044921875	-0.037597656	0.013671875	0.007	39698.24	0	0	0.007
872	873	873	Category L	0.19189453	0.19189453	-0.94799805	-0.27856445	-0.1574707	0.34545898	0.21	0.007	17/6/2018	17	6	2018	1:16:07	4567	0	1	16	7	69392	0.051757813	3.4272949	0.17211914	0.20581055	-0.87475586	7.826416	0.076904297	0	0	0	0	0	0	0	0	0	0.91503906	0.084960938	0.10668945	0.01953125	-0.013916016	-0.072998047	0.007	39698.24	0	0	0.007
873	874	874	Category L	0.27587891	0.19189453	-0.87597656	-0.27514648	-0.15771484	0.34057617	0.21	0.007	17/6/2018	17	6	2018	1:16:07	4567	0.09	1	16	7	69392	0.051757813	3.4272949	0.17163086	0.20483398	-0.87451172	7.9077148	0.10498047	0	0	0	0	0	0	0	0	0	0.91455078	0.085449219	0.11865234	0.10424805	-0.012939453	-0.001220703	0.007	39698.24	0	0	0.007
874	875	875	Category L	0.2277832	0.19189453	-0.86376953	-0.27514648	-0.16723633	0.34033203	0.21	0.007	17/6/2018	17	6	2018	1:16:07	4567	0.181	1	16	7	69392	0.051757813	3.4272949	0.17211914	0.20458984	-0.87329102	6.395752	0.057617188	0	0	0	0	0	0	0	0	0	0.91333008	0.086669922	0.077880859	0.055419922	-0.012695313	0.009521484	0.007	39698.24	0	0	0.007
875	876	876	Category L	0.21582031	0.20385742	-0.83984375	-0.2890625	-0.17236328	0.32885742	0.22	0.007	17/6/2018	17	6	2018	1:16:07	4567	0.272	1	16	7	69393	0.051757813	3.4272949	0.17382813	0.20605469	-0.87207031	4.5522461	0.052734375	0	0	0	0	0	0	0	0	0	0.9128418	0.087158203	0.076416016	0.041748047	-0.002197266	0.032226563	0.007	39698.24	0	0	0.007
876	877	877	Category L	0.20385742	0.21582031	-0.85180664	-0.29980469	-0.17089844	0.33056641	0.22	0.007	17/6/2018	17	6	2018	1:16:07	4567	0.363	1	16	7	69393	0.051757813	3.4272949	0.171875	0.20581055	-0.87402344	4.2780762	0.040039063	0	0	0	0	0	0	0	0	0	0.91430664	0.085693359	0.063964844	0.031738281	0.009765625	0.022216797	0.007	39698.24	0	0	0.007
877	878	878	Category L	0.21582031	0.20385742	-0.85180664	-0.29345703	-0.17138672	0.31884766	0.22	0.007	17/6/2018	17	6	2018	1:16:07	4567	0.454	1	16	7	69393	0.051757813	3.4272949	0.16967773	0.20581055	-0.87670898	4.515625	0.052246094	0	0	0	0	0	0	0	0	0	0.91650391	0.083496094	0.072998047	0.045898438	-0.001953125	0.024902344	0.007	39698.24	0	0	0.007
878	879	879	Category L	0.2277832	0.20385742	-0.86376953	-0.29638672	-0.17138672	0.31884766	0.22	0.007	17/6/2018	17	6	2018	1:16:07	4567	0.545	1	16	7	69393	0.051757813	3.4272949	0.16699219	0.20385742	-0.87451172	3.9287109	0.061523438	0	0	0	0	0	0	0	0	0	0.91333008	0.086669922	0.071533203	0.060546875	0	0.010742188	0.007	39698.24	0	0	0.007
879	880	880	Category L	0.21582031	0.20385742	-0.83984375	-0.28955078	-0.1652832	0.32202148	0.22	0.007	17/6/2018	17	6	2018	1:16:07	4567	0.636	1	16	7	69393	0.051757813	3.4272949	0.16479492	0.2043457	-0.87329102	3.3149414	0.060791016	0	0	0	0	0	0	0	0	0	0.91210938	0.087890625	0.084960938	0.05078125	-0.000488281	0.033447266	0.007	39698.24	0	0	0.007
880	881	881	Category L	0.21582031	0.20385742	-0.85180664	-0.29077148	-0.17163086	0.31689453	0.22	0.007	17/6/2018	17	6	2018	1:16:07	4567	0.727	1	16	7	69393	0.051757813	3.4272949	0.16259766	0.20483398	-0.8737793	3.223877	0.057373047	0	0	0	0	0	0	0	0	0	0.91210938	0.087890625	0.076171875	0.052978516	-0.000976563	0.021972656	0.007	39698.24	0	0	0.007
881	882	882	Category L	0.25195313	0.20385742	-0.89990234	-0.2890625	-0.16796875	0.32006836	0.22	0.007	17/6/2018	17	6	2018	1:16:07	4567	0.818	1	16	7	69393	0.051757813	3.4272949	0.16210938	0.20483398	-0.87451172	2.940918	0.093261719	0	0	0	0	0	0	0	0	0	0.9128418	0.087158203	0.11621094	0.089599609	-0.000976563	-0.025146484	0.007	39698.24	0	0	0.007
882	883	883	Category L	0.25195313	0.20385742	-0.86376953	-0.29052734	-0.17138672	0.32885742	0.22	0.007	17/6/2018	17	6	2018	1:16:07	4567	0.909	1	16	7	69393	0.051757813	3.4272949	0.16137695	0.20532227	-0.875	2.1943359	0.091064453	0	0	0	0	0	0	0	0	0	0.91308594	0.086914063	0.10351563	0.090332031	-0.001464844	0.011230469	0.007	39698.24	0	0	0.007
883	884	884	Category L	0.27587891	0.20385742	-0.85180664	-0.29272461	-0.17041016	0.32080078	0.22	0.007	17/6/2018	17	6	2018	1:16:08	4568	0	1	16	8	69393	0.051757813	3.4272949	0.16015625	0.20581055	-0.87597656	1.751709	0.11816406	0	0	0	0	0	0	0	0	0	0.91381836	0.086181641	0.14160156	0.11547852	-0.001953125	0.024169922	0.007	39698.24	0	0	0.007
884	885	885	Category L	0.23999023	0.20385742	-0.85180664	-0.2956543	-0.1730957	0.34082031	0.22	0.007	17/6/2018	17	6	2018	1:16:08	4568	0.1	1	16	8	69393	0.051757813	3.4272949	0.15722656	0.20581055	-0.87402344	1.8525391	0.085449219	0	0	0	0	0	0	0	0	0	0.91162109	0.088378906	0.10693359	0.082519531	-0.001953125	0.022216797	0.007	39698.24	0	0	0.007
885	886	886	Category L	0.23999023	0.20385742	-0.91186523	-0.28930664	-0.17333984	0.3269043	0.23	0.007	17/6/2018	17	6	2018	1:16:08	4568	0.2	1	16	8	69394	0.051757813	3.4272949	0.1550293	0.20483398	-0.87036133	2.4428711	0.094238281	0	0	0	0	0	0	0	0	0	0.9074707	0.092529297	0.12719727	0.084716797	-0.000976563	-0.041259766	0.007	39698.24	0	0	0.007
886	887	887	Category L	0.20385742	0.21582031	-0.85180664	-0.30078125	-0.1796875	0.32739258	0.23	0.007	17/6/2018	17	6	2018	1:16:08	4568	0.3	1	16	8	69394	0.051757813	3.4272949	0.15234375	0.20458984	-0.87036133	3.3928223	0.055664063	0	0	0	0	0	0	0	0	0	0.90698242	0.093017578	0.081054688	0.051269531	0.010986328	0.018554688	0.007	39698.24	0	0	0.007
887	888	888	Category L	0.21582031	0.20385742	-0.83984375	-0.30102539	-0.17895508	0.32568359	0.23	0.007	17/6/2018	17	6	2018	1:16:08	4568	0.4	1	16	8	69394	0.051757813	3.4272949	0.15136719	0.20336914	-0.87109375	5.0510254	0.071533203	0	0	0	0	0	0	0	0	0	0.90722656	0.092773438	0.095947266	0.064208984	0.000244141	0.03125	0.007	39698.24	0	0	0.007
888	889	889	Category L	0.21582031	0.20385742	-0.82788086	-0.30029297	-0.18530273	0.31542969	0.23	0.007	17/6/2018	17	6	2018	1:16:08	4568	0.5	1	16	8	69394	0.051757813	3.4272949	0.15014648	0.20458984	-0.87255859	7.9055176	0.079345703	0	0	0	0	0	0	0	0	0	0.90869141	0.091308594	0.11108398	0.065429688	-0.000732422	0.044677734	0.007	39698.24	0	0	0.007
889	890	890	Category L	0.20385742	0.20385742	-0.83984375	-0.28979492	-0.18554688	0.33374023	0.23	0.007	17/6/2018	17	6	2018	1:16:08	4568	0.6	1	16	8	69394	0.051757813	3.4272949	0.14892578	0.20483398	-0.87573242	10.82373	0.065429688	0	0	0	0	0	0	0	0	0	0.91162109	0.088378906	0.091796875	0.0546875	-0.000976563	0.035888672	0.007	39698.24	0	0	0.007
890	891	891	Category L	0.19189453	0.15576172	-0.81591797	-0.25585938	-0.21655273	0.33227539	0.23	0.007	17/6/2018	17	6	2018	1:16:08	4568	0.7	1	16	8	69394	0.051757813	3.4272949	0.14599609	0.2043457	-0.87792969	13.456055	0.091064453	0	0	0	0	0	0	0	0	0	0.91333008	0.086669922	0.15649414	0.045654297	-0.048583984	0.062011719	0.007	39698.24	0	0	0.007
891	892	892	Category L	0.16796875	0.20385742	-0.91186523	-0.20825195	-0.24707031	0.34814453	0.23	0.007	17/6/2018	17	6	2018	1:16:08	4568	0.8	1	16	8	69394	0.051757813	3.4272949	0.14086914	0.20288086	-0.87548828	15.641357	0.045166016	0	0	0	0	0	0	0	0	0	0.90966797	0.090332031	0.063964844	0.026855469	0.000732422	-0.036132813	0.007	39698.24	0	0	0.007
892	893	893	Category L	0.15576172	0.21582031	-0.93579102	-0.16186523	-0.26660156	0.34985352	0.23	0.007	17/6/2018	17	6	2018	1:16:08	4568	0.9	1	16	8	69394	0.051757813	3.4272949	0.13745117	0.20385742	-0.87451172	17.187988	0.064941406	0	0	0	0	0	0	0	0	0	0.90844727	0.091552734	0.091064453	0.018066406	0.01171875	-0.061035156	0.007	39698.24	0	0	0.007
893	894	894	Category L	0.16796875	0.34790039	-0.95996094	-0.13574219	-0.29125977	0.34692383	0.23	0.007	17/6/2018	17	6	2018	1:16:09	4569	0	1	16	9	69394	0.051757813	3.4272949	0.13427734	0.20385742	-0.87402344	18.271484	0.17089844	0	0	0	0	0	0	0	0	0	0.9074707	0.092529297	0.26318359	0.033447266	0.14404297	-0.085693359	0.007	39698.24	0	0	0.007
894	895	895	Category L	0.083984375	0.2878418	-0.88793945	-0.13476563	-0.28369141	0.34521484	0.23	0.007	17/6/2018	17	6	2018	1:16:09	4569	0.111	1	16	9	69394	0.051757813	3.4272949	0.13183594	0.20410156	-0.87548828	19.55835	0.097167969	0	0	0	0	0	0	0	0	0	0.90869141	0.091308594	0.14379883	-0.047851563	0.083496094	-0.012207031	0.007	39698.24	0	0	0.007
895	896	896	Category L	0.023925781	0.2878418	-0.81591797	-0.14868164	-0.27807617	0.34179688	0.24	0.007	17/6/2018	17	6	2018	1:16:09	4569	0.222	1	16	9	69395	0.051757813	3.4272949	0.12963867	0.20410156	-0.87792969	21.498779	0.1484375	0	0	0	0	0	0	0	0	0	0.91064453	0.089355469	0.25170898	-0.10571289	0.083496094	0.062011719	0.007	39698.24	0	0	0.007
896	897	897	Category L	0.13183594	0.20385742	-0.87597656	-0.16625977	-0.26025391	0.34570313	0.24	0.007	17/6/2018	17	6	2018	1:16:09	4569	0.333	1	16	9	69395	0.051025391	3.4144043	0.12719727	0.20458984	-0.88110352	22.712158	0.006835938	0	0	0	0	0	0	0	0	0	0.91333008	0.086669922	0.010498047	0.004394531	-0.000732422	0.005126953	0.007	39698.24	0	0	0.007
897	898	898	Category L	0.10791016	0.21582031	-0.89990234	-0.14819336	-0.26831055	0.34594727	0.24	0.007	17/6/2018	17	6	2018	1:16:09	4569	0.444	1	16	9	69395	0.051025391	3.4144043	0.12329102	0.20507813	-0.88037109	23.317383	0.026855469	0	0	0	0	0	0	0	0	0	0.91235352	0.087646484	0.045166016	-0.015380859	0.010498047	-0.019287109	0.007	39698.24	0	0	0.007
898	899	899	Category L	0.095947266	0.20385742	-0.88793945	-0.15112305	-0.27075195	0.35888672	0.24	0.007	17/6/2018	17	6	2018	1:16:09	4569	0.555	1	16	9	69395	0.051025391	3.4144043	0.12133789	0.20556641	-0.87963867	23.013672	0.026611328	0	0	0	0	0	0	0	0	0	0.91137695	0.088623047	0.035400391	-0.025390625	-0.001708984	-0.008300781	0.007	39698.24	0	0	0.007
899	900	900	Category L	0.071777344	0.20385742	-0.88793945	-0.14868164	-0.26757813	0.35107422	0.24	0.007	17/6/2018	17	6	2018	1:16:09	4569	0.666	1	16	9	69395	0.051025391	3.4144043	0.12011719	0.20605469	-0.88232422	22.151855	0.048583984	0	0	0	0	0	0	0	0	0	0.9140625	0.0859375	0.055908203	-0.048339844	-0.002197266	-0.005371094	0.007	39698.24	0	0	0.007
900	901	901	Category L	0.095947266	0.20385742	-0.86376953	-0.14819336	-0.27270508	0.35595703	0.24	0.007	17/6/2018	17	6	2018	1:16:09	4569	0.777	1	16	9	69395	0.051025391	3.4144043	0.12011719	0.20678711	-0.88452148	19.888428	0.031982422	0	0	0	0	0	0	0	0	0	0.91625977	0.083740234	0.048095703	-0.024169922	-0.002929688	0.020751953	0.007	39698.24	0	0	0.007
901	902	902	Category L	0.10791016	0.20385742	-0.89990234	-0.15258789	-0.2722168	0.36523438	0.24	0.007	17/6/2018	17	6	2018	1:16:09	4569	0.888	1	16	9	69395	0.051025391	3.4144043	0.12011719	0.20483398	-0.88134766	16.66748	0.021972656	0	0	0	0	0	0	0	0	0	0.9128418	0.087158203	0.031494141	-0.012207031	-0.000976563	-0.018310547	0.007	39698.24	0	0	0.007
902	903	903	Category L	0.071777344	0.20385742	-0.88793945	-0.15039063	-0.26904297	0.35424805	0.24	0.007	17/6/2018	17	6	2018	1:16:10	4570	0	1	16	10	69395	0.051025391	3.4144043	0.11987305	0.2043457	-0.87841797	14.60498	0.049072266	0	0	0	0	0	0	0	0	0	0.90966797	0.090332031	0.058105469	-0.048095703	-0.000488281	-0.009277344	0.007	39698.24	0	0	0.007
903	904	904	Category L	0.083984375	0.20385742	-0.88793945	-0.14282227	-0.26489258	0.35229492	0.24	0.007	17/6/2018	17	6	2018	1:16:10	4570	0.1	1	16	10	69395	0.051025391	3.4144043	0.11914063	0.20532227	-0.87719727	13.042725	0.036865234	0	0	0	0	0	0	0	0	0	0.90893555	0.091064453	0.047363281	-0.03515625	-0.001464844	-0.010498047	0.007	39698.24	0	0	0.007
904	905	905	Category L	0.095947266	0.20385742	-0.87597656	-0.14868164	-0.26928711	0.34912109	0.24	0.007	17/6/2018	17	6	2018	1:16:10	4570	0.2	1	16	10	69396	0.051025391	3.4144043	0.11865234	0.20605469	-0.87841797	11.145508	0.022949219	0	0	0	0	0	0	0	0	0	0.91015625	0.08984375	0.02734375	-0.022705078	-0.002197266	0.002441406	0.007	39698.24	0	0	0.007
905	906	906	Category L	0.071777344	0.2277832	-0.91186523	-0.14868164	-0.265625	0.35009766	0.25	0.007	17/6/2018	17	6	2018	1:16:10	4570	0.3	1	16	10	69396	0.051025391	3.4144043	0.11621094	0.20703125	-0.8815918	8.3532715	0.057617188	0	0	0	0	0	0	0	0	0	0.91308594	0.086914063	0.095214844	-0.044433594	0.020507813	-0.030029297	0.007	39698.24	0	0	0.007
906	907	907	Category L	0.071777344	0.20385742	-0.87597656	-0.14819336	-0.26660156	0.35424805	0.25	0.007	17/6/2018	17	6	2018	1:16:10	4570	0.4	1	16	10	69396	0.051025391	3.4144043	0.11230469	0.20483398	-0.88061523	5.7780762	0.041015625	0	0	0	0	0	0	0	0	0	0.91113281	0.088867188	0.046630859	-0.040527344	-0.000976563	0.004638672	0.007	39698.24	0	0	0.007
907	908	908	Category L	0.059814453	0.20385742	-0.86376953	-0.14575195	-0.26293945	0.36547852	0.25	0.007	17/6/2018	17	6	2018	1:16:10	4570	0.5	1	16	10	69396	0.051025391	3.4144043	0.10888672	0.20654297	-0.88012695	3.5820313	0.052001953	0	0	0	0	0	0	0	0	0	0.91064453	0.089355469	0.068359375	-0.049072266	-0.002685547	0.016357422	0.007	39698.24	0.001	-119.2	0.007
908	909	909	Category L	0.047851563	0.19189453	-0.87597656	-0.14648438	-0.2578125	0.3503418	0.25	0.007	17/6/2018	17	6	2018	1:16:10	4570	0.6	1	16	10	69396	0.051025391	3.4144043	0.10644531	0.20678711	-0.87890625	1.1657715	0.060546875	0	0	0	0	0	0	0	0	0	0.90917969	0.090820313	0.076660156	-0.05859375	-0.014892578	0.002929688	0.007	39698.24	0.001	-119.2	0.007
909	910	910	Category L	0.095947266	0.20385742	-0.89990234	-0.14819336	-0.25708008	0.3503418	0.25	0.007	17/6/2018	17	6	2018	1:16:10	4570	0.7	1	16	10	69396	0.051025391	3.4144043	0.10424805	0.20581055	-0.88232422	1.2019043	0.01953125	0	0	0	0	0	0	0	0	0	0.91186523	0.088134766	0.027832031	-0.008300781	-0.001953125	-0.017333984	0.007	39698.24	0.001	-119.2	0.007
910	911	911	Category L	0.059814453	0.20385742	-0.88793945	-0.14453125	-0.27270508	0.35620117	0.25	0.007	17/6/2018	17	6	2018	1:16:10	4570	0.8	1	16	10	69396	0.051025391	3.4144043	0.1003418	0.20385742	-0.88500977	1.8806152	0.040527344	0	0	0	0	0	0	0	0	0	0.91357422	0.086425781	0.043457031	-0.040527344	0	-0.002685547	0.007	39698.24	0.001	-119.2	0.007
911	912	912	Category L	0.071777344	0.21582031	-0.87597656	-0.14111328	-0.26416016	0.35742188	0.25	0.007	17/6/2018	17	6	2018	1:16:10	4570	0.9	1	16	10	69396	0.051025391	3.4144043	0.094482422	0.19995117	-0.88525391	1.0776367	0.029296875	0	0	0	0	0	0	0	0	0	0.91259766	0.087402344	0.048095703	-0.022705078	0.015625	0.009277344	0.007	39698.24	0.001	-119.2	0.007
912	913	913	Category L	0.083984375	0.19189453	-0.87597656	-0.1484375	-0.27148438	0.35913086	0.25	0.007	17/6/2018	17	6	2018	1:16:11	4571	0	1	16	11	69396	0.051025391	3.4144043	0.092041016	0.20019531	-0.88208008	0.64746094	0.013183594	0	0	0	0	0	0	0	0	0	0.90917969	0.090820313	0.022705078	-0.008056641	-0.008300781	0.006103516	0.007	39698.24	0.001	-119.2	0.007
913	914	914	Category L	0.071777344	0.20385742	-0.87597656	-0.14477539	-0.26416016	0.3503418	0.25	0.007	17/6/2018	17	6	2018	1:16:11	4571	0.1	1	16	11	69396	0.051025391	3.4144043	0.089111328	0.19702148	-0.8840332	0.68261719	0.020263672	0	0	0	0	0	0	0	0	0	0.91015625	0.08984375	0.031982422	-0.017333984	0.006591797	0.008056641	0.007	39698.24	0.001	-119.2	0.007
914	915	915	Category L	0.071777344	0.20385742	-0.89990234	-0.14282227	-0.25952148	0.35839844	0.25	0.007	17/6/2018	17	6	2018	1:16:11	4571	0.2	1	16	11	69396	0.051025391	3.4144043	0.084472656	0.19238281	-0.8840332	0.94873047	0.022949219	0	0	0	0	0	0	0	0	0	0.90869141	0.091308594	0.039550781	-0.012695313	0.011230469	-0.015625	0.007	39698.24	0.001	-119.2	0.007
915	916	916	Category L	0.035888672	0.21582031	-0.87597656	-0.14135742	-0.26782227	0.35229492	0.26	0.007	17/6/2018	17	6	2018	1:16:11	4571	0.3	1	16	11	69397	0.051025391	3.4144043	0.081787109	0.19091797	-0.89208984	0.65600586	0.054443359	0	0	0	0	0	0	0	0	0	0.91601563	0.083984375	0.086669922	-0.045898438	0.024658203	0.016113281	0.007	39698.24	0.001	-119.2	0.007
916	917	917	Category L	0.023925781	0.19189453	-0.86376953	-0.14160156	-0.26074219	0.35229492	0.26	0.007	17/6/2018	17	6	2018	1:16:11	4571	0.4	1	16	11	69397	0.051025391	3.4144043	0.074707031	0.18823242	-0.89282227	0.25	0.058837891	0	0	0	0	0	0	0	0	0	0.91552734	0.084472656	0.083496094	-0.05078125	0.003417969	0.029052734	0.007	39698.24	0.001	-119.2	0.007
917	918	918	Category L	0.071777344	0.21582031	-0.87597656	-0.14086914	-0.26538086	0.37158203	0.26	0.007	17/6/2018	17	6	2018	1:16:11	4571	0.5	1	16	11	69397	0.051025391	3.4144043	0.074707031	0.18408203	-0.89575195	0.32324219	0.037353516	0	0	0	0	0	0	0	0	0	0.91772461	0.082275391	0.0546875	-0.002929688	0.031494141	0.019775391	0.007	39698.24	0.001	-119.2	0.007
918	919	919	Category L	0.095947266	0.21582031	-0.87597656	-0.15429688	-0.26538086	0.35791016	0.26	0.007	17/6/2018	17	6	2018	1:16:11	4571	0.6	1	16	11	69397	0.051025391	3.4144043	0.073974609	0.17553711	-0.8972168	0.18994141	0.050292969	0	0	0	0	0	0	0	0	0	0.91723633	0.082763672	0.083251953	0.021728516	0.040039063	0.021240234	0.007	39698.24	0.001	-119.2	0.007
919	920	920	Category L	0.059814453	0.20385742	-0.86376953	-0.14501953	-0.27368164	0.3581543	0.26	0.007	17/6/2018	17	6	2018	1:16:11	4571	0.7	1	16	11	69397	0.051025391	3.4144043	0.069824219	0.17333984	-0.89575195	0.3347168	0.045410156	0	0	0	0	0	0	0	0	0	0.9152832	0.084716797	0.072753906	-0.010009766	0.030273438	0.031982422	0.007	39698.24	0.001	-119.2	0.007
920	921	921	Category L	0.071777344	0.20385742	-0.88793945	-0.14404297	-0.2734375	0.36230469	0.26	0.007	17/6/2018	17	6	2018	1:16:11	4571	0.8	1	16	11	69397	0.051025391	3.4144043	0.067138672	0.16943359	-0.89160156	0.71191406	0.034667969	0	0	0	0	0	0	0	0	0	0.90991211	0.090087891	0.042236328	0.004394531	0.034179688	0.003662109	0.007	39698.24	0.001	-119.2	0.007
921	922	922	Category L	0.083984375	0.20385742	-0.88793945	-0.14111328	-0.26806641	0.35620117	0.26	0.007	17/6/2018	17	6	2018	1:16:11	4571	0.9	1	16	11	69397	0.051025391	3.4144043	0.066162109	0.1628418	-0.89428711	0.76660156	0.044677734	0	0	0	0	0	0	0	0	0	0.91137695	0.088623047	0.064697266	0.017578125	0.040771484	0.006347656	0.007	39698.24	0.001	-119.2	0.007
922	923	923	Category L	0.059814453	0.20385742	-0.88793945	-0.14428711	-0.27416992	0.36523438	0.26	0.007	17/6/2018	17	6	2018	1:16:12	4572	0	1	16	12	69397	0.051025391	3.4144043	0.063476563	0.16040039	-0.89477539	0.43969727	0.043945313	0	0	0	0	0	0	0	0	0	0.91137695	0.088623047	0.053955078	-0.003662109	0.043212891	0.006835938	0.007	39698.24	0.001	-119.2	0.007
923	924	924	Category L	0.059814453	0.19189453	-0.88793945	-0.13842773	-0.26391602	0.3503418	0.26	0.007	17/6/2018	17	6	2018	1:16:12	4572	0.1	1	16	12	69397	0.051025391	3.4144043	0.057373047	0.15478516	-0.89501953	0.44555664	0.037841797	0	0	0	0	0	0	0	0	0	0.91015625	0.08984375	0.046630859	0.002197266	0.036865234	0.007080078	0.007	39698.24	0.001	-119.2	0.007
924	925	925	Category L	0.035888672	0.21582031	-0.88793945	-0.14257813	-0.26831055	0.36425781	0.26	0.007	17/6/2018	17	6	2018	1:16:12	4572	0.2	1	16	12	69397	0.051025391	3.4144043	0.057617188	0.14575195	-0.89941406	1.1772461	0.073974609	0	0	0	0	0	0	0	0	0	0.91308594	0.086914063	0.10302734	-0.021728516	0.069824219	0.011474609	0.007	39698.24	0.001	-119.2	0.007
925	926	926	Category L	0.059814453	0.20385742	-0.85180664	-0.13500977	-0.26586914	0.3605957	0.27	0.007	17/6/2018	17	6	2018	1:16:12	4572	0.3	1	16	12	69398	0.051025391	3.4144043	0.055175781	0.13500977	-0.89624023	1.2614746	0.08203125	0	0	0	0	0	0	0	0	0	0.90820313	0.091796875	0.11767578	0.004394531	0.068603516	0.044433594	0.007	39698.24	0.001	-119.2	0.007
926	927	927	Category L	0.083984375	0.20385742	-0.92382813	-0.140625	-0.26733398	0.37353516	0.27	0.007	17/6/2018	17	6	2018	1:16:12	4572	0.4	1	16	12	69398	0.051025391	3.4144043	0.048339844	0.12866211	-0.89477539	1.0253906	0.087646484	0	0	0	0	0	0	0	0	0	0.90527344	0.094726563	0.1394043	0.035400391	0.074951172	-0.028808594	0.007	39698.24	0.001	-119.2	0.007
927	928	928	Category L	0.047851563	0.20385742	-0.88793945	-0.13989258	-0.27172852	0.36352539	0.27	0.007	17/6/2018	17	6	2018	1:16:12	4572	0.5	1	16	12	69398	0.051025391	3.4144043	0.047119141	0.11791992	-0.89111328	0.88330078	0.085693359	0	0	0	0	0	0	0	0	0	0.90014648	0.099853516	0.08984375	0.000488281	0.085693359	0.003173828	0.007	39698.24	0.001	-119.2	0.007
928	929	929	Category L	0.047851563	0.21582031	-0.89990234	-0.13256836	-0.25610352	0.36181641	0.27	0.007	17/6/2018	17	6	2018	1:16:12	4572	0.6	1	16	12	69398	0.051025391	3.4144043	0.046142578	0.109375	-0.89306641	0.77246094	0.10644531	0	0	0	0	0	0	0	0	0	0.90112305	0.098876953	0.11450195	0.001464844	0.10620117	-0.006591797	0.007	39698.24	0.001	-119.2	0.007
929	930	930	Category L	0.047851563	0.21582031	-0.89990234	-0.13891602	-0.26538086	0.37548828	0.27	0.007	17/6/2018	17	6	2018	1:16:12	4572	0.7	1	16	12	69398	0.051025391	3.4144043	0.043701172	0.10253906	-0.88745117	0.49584961	0.11376953	0	0	0	0	0	0	0	0	0	0.89428711	0.10571289	0.12963867	0.00390625	0.11303711	-0.012451172	0.007	39698.24	0.001	-119.2	0.007
930	931	931	Category L	0.047851563	0.21582031	-0.87597656	-0.13427734	-0.26586914	0.36352539	0.27	0.007	17/6/2018	17	6	2018	1:16:12	4572	0.8	1	16	12	69398	0.051025391	3.4144043	0.040527344	0.094482422	-0.8815918	0.004394531	0.12158203	0	0	0	0	0	0	0	0	0	0.88745117	0.11254883	0.13378906	0.007080078	0.12109375	0.005615234	0.007	39698.24	0.001	-119.2	0.007
931	932	932	Category L	0.071777344	0.21582031	-0.87597656	-0.13305664	-0.26049805	0.36962891	0.27	0.007	17/6/2018	17	6	2018	1:16:12	4572	0.9	1	16	12	69398	0.051025391	3.4144043	0.044433594	0.090576172	-0.89086914	0.3190918	0.12890625	0	0	0	0	0	0	0	0	0	0.89648438	0.10351563	0.16723633	0.027099609	0.125	0.014892578	0.007	39698.24	0.001	-119.2	0.007
932	933	933	Category L	0.071777344	0.17993164	-0.86376953	-0.1340332	-0.27026367	0.36450195	0.27	0.007	17/6/2018	17	6	2018	1:16:13	4573	0	1	16	13	69398	0.051025391	3.4144043	0.044433594	0.079345703	-0.88964844	0.22216797	0.10717773	0	0	0	0	0	0	0	0	0	0.89428711	0.10571289	0.15356445	0.027099609	0.1003418	0.025878906	0.007	39698.24	0.001	-119.2	0.007
933	934	934	Category L	0.047851563	0.21582031	-0.88793945	-0.13256836	-0.26220703	0.35864258	0.27	0.007	17/6/2018	17	6	2018	1:16:13	4573	0.1	1	16	13	69398	0.051025391	3.4144043	0.039306641	0.076660156	-0.890625	0.16430664	0.13916016	0	0	0	0	0	0	0	0	0	0.89477539	0.10522461	0.14990234	0.008300781	0.13891602	0.002685547	0.007	39698.24	0.001	-119.2	0.007
934	935	935	Category L	0.035888672	0.20385742	-0.89990234	-0.13623047	-0.25732422	0.35839844	0.28	0.007	17/6/2018	17	6	2018	1:16:13	4573	0.2	1	16	13	69399	0.051269531	3.4482422	0.044677734	0.057373047	-0.88549805	0.010498047	0.1472168	0	0	0	0	0	0	0	0	0	0.88842773	0.11157227	0.16943359	-0.008789063	0.14624023	-0.014160156	0.007	39698.24	0.001	-119.2	0.007
935	936	936	Category L	0.047851563	0.20385742	-0.89990234	-0.13061523	-0.26708984	0.35766602	0.28	0.007	17/6/2018	17	6	2018	1:16:13	4573	0.3	1	16	13	69399	0.051269531	3.4482422	0.044921875	0.051025391	-0.88256836	0.070556641	0.15356445	0	0	0	0	0	0	0	0	0	0.88525391	0.11474609	0.17260742	0.002685547	0.15258789	-0.017089844	0.007	39698.24	0.001	-119.2	0.007
936	937	937	Category L	0.023925781	0.20385742	-0.87597656	-0.13769531	-0.26782227	0.35913086	0.28	0.007	17/6/2018	17	6	2018	1:16:13	4573	0.4	1	16	13	69399	0.051269531	3.4482422	0.046875	0.045898438	-0.87670898	0.18554688	0.15917969	0	0	0	0	0	0	0	0	0	0.87939453	0.12060547	0.18164063	-0.022949219	0.15771484	0.000732422	0.007	39698.24	0.001	-119.2	0.007
937	938	938	Category L	0.035888672	0.20385742	-0.89990234	-0.1328125	-0.26342773	0.35473633	0.28	0.007	17/6/2018	17	6	2018	1:16:13	4573	0.5	1	16	13	69399	0.051269531	3.4482422	0.047851563	0.035888672	-0.87426758	0.65771484	0.16992188	0	0	0	0	0	0	0	0	0	0.8762207	0.1237793	0.20532227	-0.011962891	0.16772461	-0.025390625	0.007	39698.24	0.001	-119.2	0.007
938	939	939	Category L	0.095947266	0.19189453	-0.91186523	-0.14086914	-0.26806641	0.36572266	0.28	0.007	17/6/2018	17	6	2018	1:16:13	4573	0.6	1	16	13	69399	0.051269531	3.4482422	0.052734375	0.044921875	-0.88012695	1.0031738	0.15600586	0	0	0	0	0	0	0	0	0	0.8828125	0.1171875	0.22143555	0.04296875	0.14672852	-0.031494141	0.007	39698.24	0.001	-119.2	0.007
939	940	940	Category L	0.035888672	0.19189453	-0.91186523	-0.13378906	-0.26928711	0.36254883	0.28	0.007	17/6/2018	17	6	2018	1:16:13	4573	0.7	1	16	13	69399	0.051269531	3.4482422	0.053710938	0.034667969	-0.8815918	0.89819336	0.16088867	0	0	0	0	0	0	0	0	0	0.88378906	0.11621094	0.20507813	-0.017822266	0.15698242	-0.030029297	0.007	39698.24	0.001	-119.2	0.007
940	941	941	Category L	0.059814453	0.19189453	-0.89990234	-0.13354492	-0.26513672	0.35058594	0.28	0.007	17/6/2018	17	6	2018	1:16:13	4573	0.8	1	16	13	69399	0.051269531	3.4482422	0.057128906	0.024902344	-0.88085938	0.70532227	0.16772461	0	0	0	0	0	0	0	0	0	0.88305664	0.11694336	0.18798828	0.002441406	0.16674805	-0.018798828	0.007	39698.24	0.001	-119.2	0.007
941	942	942	Category L	0.035888672	0.19189453	-0.85180664	-0.13232422	-0.27197266	0.35839844	0.28	0.007	17/6/2018	17	6	2018	1:16:13	4573	0.9	1	16	13	69399	0.051269531	3.4482422	0.060302734	0.009765625	-0.88183594	0.69750977	0.18603516	0	0	0	0	0	0	0	0	0	0.88378906	0.11621094	0.23657227	-0.024414063	0.18188477	0.030029297	0.007	39698.24	0.001	-119.2	0.007
942	943	943	Category L	0.047851563	0.20385742	-0.87597656	-0.13256836	-0.26416016	0.35961914	0.28	0.007	17/6/2018	17	6	2018	1:16:14	4574	0	1	16	14	69399	0.051269531	3.4482422	0.060302734	0.007080078	-0.87866211	10.677734	0.19677734	0	0	0	0	0	0	0	0	0	0.88085938	0.11914063	0.21191406	-0.012451172	0.1965332	0.002685547	0.007	39698.24	0.001	-119.2	0.007
943	944	944	Category L	0.047851563	0.20385742	-0.92382813	-0.1328125	-0.26342773	0.35058594	0.28	0.007	17/6/2018	17	6	2018	1:16:14	4574	0.1	1	16	14	69399	0.051269531	3.4482422	0.064208984	-0.004150391	-0.87792969	26.06958	0.21362305	0	0	0	0	0	0	0	0	0	0.88012695	0.11987305	0.27026367	-0.016357422	0.20800781	-0.045654297	0.007	39698.24	0.001	-119.2	0.008
944	945	945	Category M	-0.059814453	0.26391602	-1.0678711	0.065673828	0.094482422	0.45288086	0.02	0.008	17/6/2018	17	6	2018	2:00:48	7248	0.6	2	0	48	72074	0.051513672	3.4482422	0.067626953	-0.009521484	-0.88598633	47.66333	0.35229492	0	0	0	0	0	0	0	0	0	0.88867188	0.11132813	0.58300781	-0.12744141	0.2734375	-0.18164063	0.007	39698.24	0.001	-119.2	0.008
945	946	946	Category M	-0.14379883	0.023925781	-0.79199219	0.072753906	0.045166016	0.46240234	0.02	0.008	17/6/2018	17	6	2018	2:00:48	7248	0.7	2	0	48	72074	0.051513672	3.4482422	0.072021484	-0.020263672	-0.88916016	75.932373	0.24072266	0	0	0	0	0	0	0	0	0	0.89233398	0.10766602	0.35742188	-0.21582031	0.044189453	0.097167969	0.007	39698.24	0.001	-119.2	0.008
946	947	947	Category M	-0.083984375	0.31176758	-0.82788086	0.084960938	0.032226563	0.45458984	0.02	0.008	17/6/2018	17	6	2018	2:00:48	7248	0.8	2	0	48	72074	0.051513672	3.4482422	0.07421875	-0.027832031	-0.88452148	104.18359	0.37890625	0	0	0	0	0	0	0	0	0	0.88793945	0.11206055	0.5546875	-0.15820313	0.33959961	0.056640625	0.007	39698.24	0.001	-119.2	0.008
947	948	948	Category M	-0.023925781	0.2277832	-0.77978516	0.12060547	0.13305664	0.43359375	0.03	0.008	17/6/2018	17	6	2018	2:00:48	7248	0.9	2	0	48	72074	0.051513672	3.4482422	0.077148438	-0.049316406	-0.88964844	122.93799	0.31469727	0	0	0	0	0	0	0	0	0	0.89428711	0.10571289	0.48803711	-0.10107422	0.27709961	0.10986328	0.008	39579.04	0	0	0.008
948	949	949	Category M	0.023925781	0.11987305	-1.1279297	0.1105957	0.22631836	0.41699219	0.03	0.008	17/6/2018	17	6	2018	2:00:49	7249	0	2	0	49	72074	0.051513672	3.4482422	0.080322266	-0.064208984	-0.88842773	130.21729	0.30712891	0	0	0	0	0	0	0	0	0	0.89428711	0.10571289	0.47998047	-0.056396484	0.18408203	-0.23925781	0.008	39579.04	0	0	0.008
949	950	950	Category M	-0.13183594	0.035888672	-1.1037598	-0.005371094	0.22412109	0.42285156	0.03	0.008	17/6/2018	17	6	2018	2:00:49	7249	0.1	2	0	49	72074	0.051513672	3.4482422	0.0859375	-0.046386719	-0.90722656	137.19653	0.3046875	0	0	0	0	0	0	0	0	0	0.91235352	0.087646484	0.49658203	-0.21777344	0.082275391	-0.19628906	0.008	39579.04	0	0	0.008
950	951	951	Category M	-0.26391602	-0.11987305	-0.89990234	-0.042480469	0.20922852	0.42456055	0.03	0.008	17/6/2018	17	6	2018	2:00:49	7249	0.2	2	0	49	72074	0.051513672	3.4482422	0.089355469	-0.057128906	-0.90991211	141.7478	0.35888672	0	0	0	0	0	0	0	0	0	0.91625977	0.083740234	0.42602539	-0.35327148	-0.0625	0.010009766	0.008	39579.04	0	0	0.008
951	952	952	Category M	0.011962891	0.19189453	-0.59985352	-0.055419922	0.23901367	0.40869141	0.03	0.008	17/6/2018	17	6	2018	2:00:49	7249	0.3	2	0	49	72075	0.051513672	3.4482422	0.092285156	-0.065429688	-0.90649414	140.7041	0.40820313	0	0	0	0	0	0	0	0	0	0.91357422	0.086425781	0.64453125	-0.080322266	0.25732422	0.30664063	0.008	39579.04	0	0	0.008
952	953	953	Category M	-0.047851563	-0.059814453	-1.1037598	0.030761719	0.22583008	0.42382813	0.03	0.008	17/6/2018	17	6	2018	2:00:49	7249	0.4	2	0	49	72075	0.051513672	3.4482422	0.09375	-0.074707031	-0.89892578	126.21655	0.24926758	0	0	0	0	0	0	0	0	0	0.90698242	0.093017578	0.36108398	-0.14160156	0.014892578	-0.20458984	0.008	39579.04	0	0	0.008
953	954	954	Category M	-0.095947266	-0.17993164	-0.87597656	-0.034667969	0.16723633	0.43676758	0.03	0.008	17/6/2018	17	6	2018	2:00:49	7249	0.5	2	0	49	72075	0.051513672	3.4482422	0.094970703	-0.073730469	-0.89819336	106.69531	0.21972656	0	0	0	0	0	0	0	0	0	0.90625	0.09375	0.31958008	-0.19091797	-0.10595703	0.022216797	0.008	39579.04	0	0	0.008
954	955	955	Category M	0.011962891	0.071777344	-1.5119629	0.011474609	0.20776367	0.4230957	0.03	0.008	17/6/2018	17	6	2018	2:00:49	7249	0.6	2	0	49	72075	0.051513672	3.4482422	0.095703125	-0.089599609	-0.90063477	84.447021	0.63769531	0	0	0	0	0	0	0	0	0	0.91015625	0.08984375	0.85668945	-0.083740234	0.16137695	-0.61108398	0.008	39579.04	0	0	0.008
955	956	956	Category M	-0.3359375	-0.011962891	-0.89990234	-0.03125	0.3137207	0.37109375	0.03	0.008	17/6/2018	17	6	2018	2:00:49	7249	0.7	2	0	49	72075	0.051513672	3.4482422	0.099121094	-0.097900391	-0.89282227	55.936768	0.44360352	0	0	0	0	0	0	0	0	0	0.90356445	0.096435547	0.52807617	-0.43505859	0.0859375	-0.006835938	0.008	39579.04	0	0	0.008
956	957	957	Category M	0.20385742	-0.11987305	-1.0917969	-0.051025391	0.36767578	0.34155273	0.03	0.008	17/6/2018	17	6	2018	2:00:49	7249	0.8	2	0	49	72075	0.051513672	3.4482422	0.099853516	-0.10693359	-0.88720703	22.778076	0.22973633	0	0	0	0	0	0	0	0	0	0.89916992	0.10083008	0.32128906	0.10375977	-0.012695313	-0.2043457	0.008	39579.04	0	0	0.008
957	958	958	Category M	0.15576172	-0.47998047	-0.95996094	-0.05859375	0.2800293	0.39501953	0.04	0.008	17/6/2018	17	6	2018	2:00:49	7249	0.9	2	0	49	72075	0.051513672	3.4482422	0.10473633	-0.11743164	-0.88647461	1.3041992	0.37329102	0	0	0	0	0	0	0	0	0	0.90039063	0.099609375	0.48681641	0.05078125	-0.36230469	-0.073242188	0.008	39579.04	0	0	0.008
958	959	959	Category M	-0.10791016	0.023925781	-0.75585938	-0.15673828	0.28979492	0.36962891	0.04	0.008	17/6/2018	17	6	2018	2:00:50	7250	0	2	0	50	72075	0.051513672	3.4482422	0.10791016	-0.12451172	-0.88037109	7.8803711	0.29003906	0	0	0	0	0	0	0	0	0	0.89550781	0.10449219	0.48901367	-0.21582031	0.1484375	0.12451172	0.008	39579.04	0	0	0.008
959	960	960	Category M	0	-0.095947266	-0.49194336	-0.20239258	0.26171875	0.35717773	0.04	0.008	17/6/2018	17	6	2018	2:00:50	7250	0.1	2	0	50	72075	0.051513672	3.4482422	0.10986328	-0.13867188	-0.87280273	14.626465	0.39868164	0	0	0	0	0	0	0	0	0	0.890625	0.109375	0.53369141	-0.10986328	0.042724609	0.38085938	0.008	39579.04	0	0	0.008
960	961	961	Category M	0.14379883	-0.32397461	-1.0678711	-0.20581055	0.21435547	0.38134766	0.04	0.008	17/6/2018	17	6	2018	2:00:50	7250	0.2	2	0	50	72075	0.051513672	3.4482422	0.11181641	-0.15478516	-0.86865234	20.502686	0.26293945	0	0	0	0	0	0	0	0	0	0.8894043	0.1105957	0.40014648	0.031738281	-0.16894531	-0.19897461	0.008	39579.04	0	0	0.008
961	962	962	Category M	0.035888672	0	-0.94799805	-0.18017578	0.3137207	0.35327148	0.04	0.008	17/6/2018	17	6	2018	2:00:50	7250	0.3	2	0	50	72076	0.051513672	3.4482422	0.11791992	-0.15820313	-0.8815918	22.513672	0.19018555	0	0	0	0	0	0	0	0	0	0.90356445	0.096435547	0.30664063	-0.08203125	0.15820313	-0.066162109	0.008	39579.04	0	0	0.008
962	963	963	Category M	-0.23999023	-0.25195313	-0.88793945	-0.16894531	0.33666992	0.3359375	0.04	0.008	17/6/2018	17	6	2018	2:00:50	7250	0.4	2	0	50	72076	0.051513672	3.4482422	0.10791016	-0.16601563	-0.87768555	21.016357	0.35839844	0	0	0	0	0	0	0	0	0	0.8996582	0.1003418	0.44384766	-0.34790039	-0.085693359	-0.010253906	0.008	39579.04	0	0	0.008
963	964	964	Category M	0.2878418	-0.50390625	-1.1999512	-0.15625	0.35083008	0.32006836	0.04	0.008	17/6/2018	17	6	2018	2:00:50	7250	0.5	2	0	50	72076	0.051513672	3.4482422	0.10742188	-0.17480469	-0.87182617	19.396973	0.49829102	0	0	0	0	0	0	0	0	0	0.89575195	0.10424805	0.8371582	0.18017578	-0.32885742	-0.32788086	0.008	39579.04	0	0	0.008
964	965	965	Category M	0.047851563	-0.65991211	-0.59985352	-0.051025391	0.42749023	0.29199219	0.04	0.008	17/6/2018	17	6	2018	2:00:50	7250	0.6	2	0	50	72076	0.051513672	3.4482422	0.109375	-0.18896484	-0.86401367	22.042236	0.54345703	0	0	0	0	0	0	0	0	0	0.89135742	0.10864258	0.796875	-0.061523438	-0.47070313	0.26416016	0.008	39579.04	0	0	0.008
965	966	966	Category M	-0.29980469	-0.29980469	-0.77978516	-0.11621094	0.51513672	0.10693359	0.04	0.008	17/6/2018	17	6	2018	2:00:50	7250	0.7	2	0	50	72076	0.051513672	3.4482422	0.11132813	-0.20288086	-0.86132813	25.607178	0.43017578	0	0	0	0	0	0	0	0	0	0.89208984	0.10791016	0.58959961	-0.41113281	-0.096679688	0.081542969	0.008	39579.04	0	0	0.008
966	967	967	Category M	0.095947266	-0.64794922	-0.57592773	-0.15429688	0.42358398	0.26904297	0.04	0.008	17/6/2018	17	6	2018	2:00:50	7250	0.8	2	0	50	72076	0.051513672	3.4482422	0.11474609	-0.20605469	-0.86303711	21.602051	0.52709961	0	0	0	0	0	0	0	0	0	0.89477539	0.10522461	0.74780273	-0.018798828	-0.44165039	0.28710938	0.008	39579.04	0	0	0.008
967	968	968	Category M	0.14379883	-0.49194336	-0.99584961	-0.14501953	0.43920898	0.24023438	0.05	0.008	17/6/2018	17	6	2018	2:00:50	7250	0.9	2	0	50	72076	0.051513672	3.4482422	0.11376953	-0.21850586	-0.85351563	21.436768	0.30932617	0	0	0	0	0	0	0	0	0	0.88818359	0.11181641	0.44555664	0.029785156	-0.27319336	-0.14208984	0.008	39579.04	0	0	0.008
968	969	969	Category M	0.011962891	-0.3359375	-0.35986328	-0.19238281	0.40014648	0.2746582	0.05	0.008	17/6/2018	17	6	2018	2:00:51	7251	0	2	0	51	72076	0.051513672	3.4482422	0.11279297	-0.23193359	-0.84375	16.751953	0.50512695	0	0	0	0	0	0	0	0	0	0.88232422	0.11767578	0.68896484	-0.10083008	-0.10375977	0.48388672	0.008	39579.04	0	0	0.008
969	970	970	Category M	-0.035888672	-0.44384766	-0.37182617	-0.24414063	0.32739258	0.29833984	0.05	0.008	17/6/2018	17	6	2018	2:00:51	7251	0.1	2	0	51	72076	0.051513672	3.4482422	0.1159668	-0.24975586	-0.84106445	14.361816	0.5300293	0	0	0	0	0	0	0	0	0	0.88500977	0.11499023	0.81518555	-0.15185547	-0.19384766	0.46923828	0.008	39579.04	0	0	0.008
970	971	971	Category M	0.50390625	-0.15576172	-1.5598145	-0.19970703	0.2421875	0.37402344	0.05	0.008	17/6/2018	17	6	2018	2:00:51	7251	0.2	2	0	51	72076	0.051513672	3.4482422	0.11987305	-0.25976563	-0.8359375	11.955078	0.82568359	0	0	0	0	0	0	0	0	0	0.88378906	0.11621094	1.2114258	0.38378906	0.10400391	-0.72363281	0.008	39579.04	0	0	0.008
971	972	972	Category M	0.15576172	-0.69580078	-0.81591797	-0.14941406	0.38671875	0.3046875	0.05	0.008	17/6/2018	17	6	2018	2:00:51	7251	0.3	2	0	51	72076	0.051513672	3.4482422	0.12280273	-0.26928711	-0.82861328	10.514893	0.42773438	0	0	0	0	0	0	0	0	0	0.87988281	0.12011719	0.47192383	0.032714844	-0.42626953	0.012695313	0.008	39579.04	0	0	0.008
972	973	973	Category M	-0.23999023	0.011962891	-1.0197754	-0.1875	0.48510742	0.14135742	0.05	0.008	17/6/2018	17	6	2018	2:00:51	7251	0.4	2	0	51	72077	0.051513672	3.4482422	0.1262207	-0.28417969	-0.828125	14.074707	0.50830078	0	0	0	0	0	0	0	0	0	0.88476563	0.11523438	0.85375977	-0.36621094	0.29614258	-0.19140625	0.008	39579.04	0	0	0.008
973	974	974	Category M	0.59985352	-1.1999512	-0.55175781	-0.2434082	0.4675293	0.13330078	0.05	0.008	17/6/2018	17	6	2018	2:00:51	7251	0.5	2	0	51	72077	0.051513672	3.4482422	0.13085938	-0.29272461	-0.82739258	8.5366211	1.0576172	0	0	0	0	0	0	0	0	0	0.88745117	0.11254883	1.6516113	0.46875	-0.90698242	0.27563477	0.008	39579.04	0	0	0.008
974	975	975	Category M	0.095947266	-0.2277832	-0.64794922	-0.2578125	0.42480469	0.20092773	0.05	0.008	17/6/2018	17	6	2018	2:00:51	7251	0.6	2	0	51	72077	0.051513672	3.4482422	0.1262207	-0.30541992	-0.82348633	8.5429688	0.19433594	0	0	0	0	0	0	0	0	0	0.88720703	0.11279297	0.28369141	-0.030273438	0.077636719	0.17553711	0.008	39579.04	0	0	0.008
975	976	976	Category M	0.17993164	-0.10791016	-0.35986328	-0.29223633	0.42114258	0.15356445	0.05	0.008	17/6/2018	17	6	2018	2:00:51	7251	0.7	2	0	51	72077	0.051513672	3.4417969	0.12426758	-0.31323242	-0.81640625	3.0205078	0.50366211	0	0	0	0	0	0	0	0	0	0.88330078	0.11669922	0.7175293	0.055419922	0.20532227	0.45654297	0.008	39579.04	0	0	0.008
976	977	977	Category M	0.21582031	-0.59985352	-0.671875	-0.28613281	0.32568359	0.28417969	0.05	0.008	17/6/2018	17	6	2018	2:00:51	7251	0.8	2	0	51	72077	0.051513672	3.4417969	0.12988281	-0.32885742	-0.81567383	0.33300781	0.31835938	0	0	0	0	0	0	0	0	0	0.88916016	0.11083984	0.50048828	0.085693359	-0.27075195	0.14379883	0.008	39579.04	0	0	0.008
977	978	978	Category M	0.49194336	0.93579102	-1.3679199	-0.21337891	0.31713867	0.33837891	0.06	0.008	17/6/2018	17	6	2018	2:00:51	7251	0.9	2	0	51	72077	0.051513672	3.4417969	0.13208008	-0.34057617	-0.82104492	2.9858398	1.4343262	0	0	0	0	0	0	0	0	0	0.89868164	0.10131836	2.1828613	0.35961914	1.2763672	-0.54663086	0.008	39579.04	0	0	0.008
978	979	979	Category M	0.16796875	-0.6237793	-0.99584961	-0.22216797	0.33618164	0.30322266	0.06	0.008	17/6/2018	17	6	2018	2:00:52	7252	0	2	0	52	72077	0.051513672	3.4417969	0.1262207	-0.35180664	-0.81640625	1.1096191	0.328125	0	0	0	0	0	0	0	0	0	0.89794922	0.10205078	0.49267578	0.041503906	-0.27172852	-0.17919922	0.008	39579.04	0	0	0.008
979	980	980	Category M	0.35986328	-0.56396484	-0.83984375	-0.20385742	0.43017578	0.21508789	0.06	0.008	17/6/2018	17	6	2018	2:00:52	7252	0.1	2	0	52	72077	0.051513672	3.4417969	0.125	-0.35986328	-0.81494141	5.0837402	0.31176758	0	0	0	0	0	0	0	0	0	0.8996582	0.1003418	0.46337891	0.23461914	-0.20385742	-0.024658203	0.008	39579.04	0	0	0.008
980	981	981	Category M	0.3359375	-1.0197754	-0.93579102	-0.25073242	0.44995117	0.17089844	0.06	0.008	17/6/2018	17	6	2018	2:00:52	7252	0.2	2	0	52	72077	0.051513672	3.4417969	0.1315918	-0.37084961	-0.8137207	6.2209473	0.69091797	0	0	0	0	0	0	0	0	0	0.90380859	0.096191406	0.97509766	0.20410156	-0.64868164	-0.12182617	0.008	39579.04	0	0	0.008
981	982	982	Category M	0.11987305	0	-0.65991211	-0.3190918	0.39111328	0.17163086	0.06	0.008	17/6/2018	17	6	2018	2:00:52	7252	0.3	2	0	52	72078	0.051513672	3.4417969	0.13427734	-0.37939453	-0.81518555	8.666748	0.41040039	0	0	0	0	0	0	0	0	0	0.90917969	0.090820313	0.54931641	-0.014404297	0.37939453	0.15527344	0.008	39579.04	0	0	0.008
982	983	983	Category M	0.37182617	-0.7199707	-0.81591797	-0.33227539	0.3269043	0.24194336	0.06	0.008	17/6/2018	17	6	2018	2:00:52	7252	0.4	2	0	52	72078	0.051513672	3.4417969	0.13598633	-0.38793945	-0.81835938	6.2487793	0.40722656	0	0	0	0	0	0	0	0	0	0.91577148	0.084228516	0.5703125	0.2355957	-0.33178711	0.002441406	0.008	39579.04	0	0	0.008
983	984	984	Category M	0.37182617	-0.2277832	-1.5358887	-0.28637695	0.25146484	0.32641602	0.06	0.008	17/6/2018	17	6	2018	2:00:52	7252	0.5	2	0	52	72078	0.051513672	3.4417969	0.13500977	-0.39794922	-0.81567383	8.9990234	0.77661133	0	0	0	0	0	0	0	0	0	0.91772461	0.082275391	1.1269531	0.23657227	0.17016602	-0.7199707	0.008	39579.04	0	0	0.008
984	985	985	Category M	0.43188477	-0.65991211	-1.1279297	-0.265625	0.30908203	0.30053711	0.06	0.008	17/6/2018	17	6	2018	2:00:52	7252	0.6	2	0	52	72078	0.051513672	3.4417969	0.1340332	-0.40551758	-0.81420898	6.1757813	0.50146484	0	0	0	0	0	0	0	0	0	0.91943359	0.080566406	0.86523438	0.29760742	-0.25415039	-0.31347656	0.008	39579.04	0	0	0.008
985	986	986	Category M	0.26391602	-0.37182617	-0.53979492	-0.25244141	0.44604492	0.16601563	0.06	0.008	17/6/2018	17	6	2018	2:00:52	7252	0.7	2	0	52	72078	0.051513672	3.4417969	0.13696289	-0.41430664	-0.81079102	10.332764	0.30224609	0	0	0	0	0	0	0	0	0	0.92089844	0.079101563	0.44067383	0.12670898	0.042480469	0.27099609	0.008	39579.04	0	0	0.008
986	987	987	Category M	0.2878418	-1.5119629	-1.2839355	-0.30786133	0.43554688	0.11279297	0.06	0.008	17/6/2018	17	6	2018	2:00:52	7252	0.8	2	0	52	72078	0.051513672	3.4417969	0.14404297	-0.41870117	-0.81494141	9.706543	1.197998	0	0	0	0	0	0	0	0	0	0.92749023	0.072509766	1.7058105	0.14355469	-1.0930176	-0.46875	0.008	39579.04	0	0	0.008
987	988	988	Category M	0.32397461	-0.98388672	-0.76782227	-0.34960938	0.33569336	0.20605469	0.07	0.008	17/6/2018	17	6	2018	2:00:52	7252	0.9	2	0	52	72078	0.051513672	3.4417969	0.14648438	-0.42431641	-0.81738281	6.8769531	0.58886719	0	0	0	0	0	0	0	0	0	0.93261719	0.067382813	0.78662109	0.17724609	-0.55932617	0.049560547	0.008	39579.04	0	0	0.008
988	989	989	Category M	0.49194336	1.619873	-2.3759766	-0.3137207	0.23364258	0.31860352	0.07	0.008	17/6/2018	17	6	2018	2:00:53	7253	0	2	0	53	72078	0.051513672	3.4417969	0.14404297	-0.43383789	-0.81811523	8.2404785	2.6010742	0	0	0	0	0	0	0	0	0	0.93725586	0.062744141	3.9592285	0.34765625	2.0537109	-1.5576172	0.008	39579.04	0	0	0.008
989	990	990	Category M	0.37182617	-0.671875	-1.1279297	-0.24462891	0.37768555	0.2722168	0.07	0.008	17/6/2018	17	6	2018	2:00:53	7253	0.1	2	0	53	72078	0.051513672	3.4417969	0.14550781	-0.43823242	-0.81347656	5.0578613	0.45214844	0	0	0	0	0	0	0	0	0	0.93530273	0.064697266	0.77416992	0.22607422	-0.23339844	-0.31420898	0.008	39579.04	0	0	0.008
990	991	991	Category M	0.29980469	-0.44384766	-0.61181641	-0.24169922	0.48168945	0.084228516	0.07	0.008	17/6/2018	17	6	2018	2:00:53	7253	0.2	2	0	53	72078	0.051513672	3.4417969	0.14941406	-0.4453125	-0.81152344	0.42504883	0.25	0	0	0	0	0	0	0	0	0	0.93774414	0.062255859	0.3515625	0.15014648	0.001464844	0.19970703	0.008	39579.04	0	0	0.008
991	992	992	Category M	0.17993164	-0.52783203	-0.27587891	-0.2746582	0.47509766	0.029785156	0.07	0.008	17/6/2018	17	6	2018	2:00:53	7253	0.3	2	0	53	72079	0.051513672	3.4417969	0.15527344	-0.44580078	-0.81445313	9.3347168	0.54541016	0	0	0	0	0	0	0	0	0	0.94140625	0.05859375	0.64501953	0.024414063	-0.081787109	0.53857422	0.008	39579.04	0	0	0.008
992	993	993	Category M	0.19189453	0.26391602	-0.81591797	-0.30444336	0.453125	0.062744141	0.07	0.008	17/6/2018	17	6	2018	2:00:53	7253	0.4	2	0	53	72079	0.051513672	3.4417969	0.15112305	-0.44824219	-0.82299805	8.9060059	0.71337891	0	0	0	0	0	0	0	0	0	0.94921875	0.05078125	0.76000977	0.040527344	0.7121582	0.007080078	0.008	39579.04	0	0	0.008
993	994	994	Category M	0.13183594	-1.0678711	-1.0559082	-0.25488281	0.41455078	0.20947266	0.07	0.008	17/6/2018	17	6	2018	2:00:53	7253	0.5	2	0	53	72079	0.051513672	3.4417969	0.15405273	-0.44995117	-0.81958008	4.923584	0.66162109	0	0	0	0	0	0	0	0	0	0.94750977	0.052490234	0.87646484	-0.022216797	-0.61767578	-0.23608398	0.008	39579.04	0	0	0.008
994	995	995	Category M	0.3359375	-0.45581055	-0.27587891	-0.25585938	0.48046875	0.067626953	0.07	0.008	17/6/2018	17	6	2018	2:00:53	7253	0.6	2	0	53	72079	0.051513672	3.4417969	0.15673828	-0.45166016	-0.81762695	5.3244629	0.57080078	0	0	0	0	0	0	0	0	0	0.94726563	0.052734375	0.72509766	0.17895508	-0.00390625	0.54174805	0.008	39579.04	0	0	0.008
995	996	996	Category M	0.095947266	-0.50390625	-0.43188477	-0.25708008	0.48974609	-0.017578125	0.07	0.008	17/6/2018	17	6	2018	2:00:53	7253	0.7	2	0	53	72079	0.051513672	3.4417969	0.15527344	-0.44628906	-0.81591797	9.2478027	0.39282227	0	0	0	0	0	0	0	0	0	0.94287109	0.057128906	0.50097656	-0.059326172	-0.057373047	0.3840332	0.008	39579.04	0	0	0.008
996	997	997	Category M	0.40795898	-0.64794922	-0.80395508	-0.24267578	0.46655273	0.12402344	0.07	0.008	17/6/2018	17	6	2018	2:00:53	7253	0.8	2	0	53	72079	0.051513672	3.4417969	0.15771484	-0.44824219	-0.81689453	2.8259277	0.3203125	0	0	0	0	0	0	0	0	0	0.94506836	0.054931641	0.46289063	0.25	-0.19970703	0.012939453	0.008	39579.04	0	0	0.008
997	998	998	Category M	0.3359375	-0.35986328	-0.38378906	-0.22851563	0.46948242	0.13476563	0.08	0.008	17/6/2018	17	6	2018	2:00:53	7253	0.9	2	0	53	72079	0.051513672	3.4417969	0.15649414	-0.44897461	-0.81225586	2.1643066	0.47290039	0	0	0	0	0	0	0	0	0	0.94116211	0.058837891	0.69677734	0.17919922	0.089111328	0.4284668	0.008	39579.04	0	0	0.008
998	999	999	Category M	0.25195313	-0.92382813	-0.27587891	-0.26123047	0.48876953	-0.080078125	0.08	0.008	17/6/2018	17	6	2018	2:00:54	7254	0	2	0	54	72079	0.051513672	3.4417969	0.15600586	-0.43579102	-0.81298828	0.71826172	0.73193359	0	0	0	0	0	0	0	0	0	0.93554688	0.064453125	1.1208496	0.095703125	-0.48779297	0.53710938	0.008	39579.04	0	0	0.008
999	1000	1000	Category M	0.20385742	-1.0678711	-0.53979492	-0.33251953	0.42675781	0.068847656	0.08	0.008	17/6/2018	17	6	2018	2:00:54	7254	0.1	2	0	54	72079	0.051513672	3.4417969	0.15649414	-0.43530273	-0.81738281	4.7312012	0.69238281	0	0	0	0	0	0	0	0	0	0.93920898	0.060791016	0.95727539	0.047119141	-0.63232422	0.27758789	0.008	39579.04	0	0	0.008
1000	1001	1001	Category M	0.57592773	-0.071777344	-1.9199219	-0.30908203	0.3972168	0.17895508	0.08	0.008	17/6/2018	17	6	2018	2:00:54	7254	0.2	2	0	54	72079	0.051513672	3.4417969	0.15429688	-0.42993164	-0.8203125	4.3374023	1.2307129	0	0	0	0	0	0	0	0	0	0.93920898	0.060791016	1.8791504	0.42138672	0.3581543	-1.0993652	0.008	39579.04	0	0	0.008
1001	1002	1002	Category M	-0.73193359	-0.43188477	-0.56396484	-0.18212891	0.50927734	0.067871094	0.08	0.008	17/6/2018	17	6	2018	2:00:54	7254	0.3	2	0	54	72080	0.051513672	3.4417969	0.15258789	-0.42553711	-0.81762695	0.51049805	0.92016602	0	0	0	0	0	0	0	0	0	0.93432617	0.065673828	1.1445313	-0.88452148	-0.006103516	0.25366211	0.008	39579.04	0	0	0.008
1002	1003	1003	Category M	0.023925781	-0.49194336	-0.43188477	-0.18945313	0.51049805	-0.096191406	0.08	0.008	17/6/2018	17	6	2018	2:00:54	7254	0.4	2	0	54	72080	0.051513672	3.4417969	0.15332031	-0.42333984	-0.81835938	4.3718262	0.41333008	0	0	0	0	0	0	0	0	0	0.93408203	0.065917969	0.58422852	-0.12939453	-0.068359375	0.38647461	0.008	39579.04	0	0	0.008
1003	1004	1004	Category M	0.2277832	-0.93579102	-0.26391602	-0.22900391	0.49682617	-0.082275391	0.08	0.008	17/6/2018	17	6	2018	2:00:54	7254	0.5	2	0	54	72080	0.051513672	3.4417969	0.15722656	-0.41772461	-0.8203125	11.25415	0.76342773	0	0	0	0	0	0	0	0	0	0.93383789	0.066162109	1.1447754	0.0703125	-0.51782227	0.55639648	0.008	39579.04	0	0	0.008
1004	1005	1005	Category M	0.19189453	-0.91186523	-0.671875	-0.28369141	0.46630859	0.050292969	0.08	0.008	17/6/2018	17	6	2018	2:00:54	7254	0.6	2	0	54	72080	0.051513672	3.4417969	0.15161133	-0.40673828	-0.81884766	11.122559	0.52734375	0	0	0	0	0	0	0	0	0	0.92700195	0.072998047	0.69213867	0.040039063	-0.50488281	0.14697266	0.008	39579.04	0	0	0.008
1005	1006	1006	Category M	0.32397461	-0.035888672	-0.98388672	-0.22875977	0.44580078	0.18041992	0.08	0.008	17/6/2018	17	6	2018	2:00:54	7254	0.7	2	0	54	72080	0.051513672	3.4417969	0.15112305	-0.39770508	-0.82104492	6.9960938	0.43261719	0	0	0	0	0	0	0	0	0	0.92480469	0.075195313	0.69702148	0.17260742	0.36181641	-0.16259766	0.008	39579.04	0	0	0.008
1006	1007	1007	Category M	0	-0.80395508	-0.15576172	-0.14501953	0.53198242	-0.045654297	0.08	0.008	17/6/2018	17	6	2018	2:00:54	7254	0.8	2	0	54	72080	0.051513672	3.4417969	0.15576172	-0.39257813	-0.81835938	5.0275879	0.79541016	0	0	0	0	0	0	0	0	0	0.92114258	0.078857422	1.2297363	-0.15576172	-0.41113281	0.66259766	0.008	39579.04	0	0	0.008
1007	1008	1008	Category M	-0.011962891	-0.86376953	-0.11987305	-0.2019043	0.49438477	-0.13916016	0.09	0.008	17/6/2018	17	6	2018	2:00:54	7254	0.9	2	0	54	72080	0.051513672	3.4417969	0.1550293	-0.38354492	-0.82495117	6.5732422	0.86914063	0	0	0	0	0	0	0	0	0	0.92285156	0.077148438	1.3522949	-0.16699219	-0.47998047	0.70507813	0.008	39579.04	0	0	0.008
1008	1009	1009	Category M	0.2878418	-1.2119141	-0.68383789	-0.2487793	0.49047852	-0.063964844	0.09	0.008	17/6/2018	17	6	2018	2:00:55	7255	0	2	0	55	72080	0.051513672	3.4417969	0.15405273	-0.37109375	-0.82617188	3.7185059	0.86279297	0	0	0	0	0	0	0	0	0	0.91894531	0.081054688	1.1164551	0.13354492	-0.84057617	0.14233398	0.008	39579.04	0	0	0.008
1009	1010	1010	Category M	0.37182617	-0.58789063	-0.49194336	-0.29174805	0.47314453	-0.004638672	0.09	0.008	17/6/2018	17	6	2018	2:00:55	7255	0.1	2	0	55	72080	0.051513672	3.4417969	0.15356445	-0.3684082	-0.83251953	2.0776367	0.46020508	0	0	0	0	0	0	0	0	0	0.92333984	0.076660156	0.77807617	0.21801758	-0.21923828	0.34057617	0.008	39579.04	0	0	0.008
1010	1011	1011	Category M	0.27587891	-0.53979492	-0.2878418	-0.33325195	0.41015625	0.12695313	0.09	0.008	17/6/2018	17	6	2018	2:00:55	7255	0.2	2	0	55	72080	0.051513672	3.4417969	0.15600586	-0.36035156	-0.83496094	8.6083984	0.58813477	0	0	0	0	0	0	0	0	0	0.92260742	0.077392578	0.84643555	0.11962891	-0.17919922	0.54711914	0.008	39579.04	0	0	0.008
1011	1012	1012	Category M	0.3359375	-0.98388672	-0.83984375	-0.31542969	0.40625	0.16381836	0.09	0.008	17/6/2018	17	6	2018	2:00:55	7255	0.3	2	0	55	72081	0.051513672	3.4417969	0.14990234	-0.35839844	-0.82641602	7.7878418	0.65234375	0	0	0	0	0	0	0	0	0	0.91333008	0.086669922	0.82446289	0.18579102	-0.62524414	-0.013183594	0.008	39579.04	0	0	0.008
1012	1013	1013	Category M	0.45581055	-0.50390625	-0.80395508	-0.21777344	0.47119141	0.14013672	0.09	0.008	17/6/2018	17	6	2018	2:00:55	7255	0.4	2	0	55	72081	0.051513672	3.4417969	0.15063477	-0.3449707	-0.83056641	6.6035156	0.34472656	0	0	0	0	0	0	0	0	0	0.91186523	0.088134766	0.49023438	0.30493164	-0.15869141	0.026611328	0.008	39579.04	0	0	0.008
1013	1014	1014	Category M	-0.32397461	-0.79199219	-0.56396484	-0.16308594	0.51660156	0.057373047	0.09	0.008	17/6/2018	17	6	2018	2:00:55	7255	0.5	2	0	55	72081	0.051513672	3.3789551	0.15307617	-0.34716797	-0.83007813	9.7692871	0.7043457	0	0	0	0	0	0	0	0	0	0.91259766	0.087402344	1.1879883	-0.47705078	-0.44458008	0.26611328	0.008	39579.04	0	0	0.008
1014	1015	1015	Category M	-0.11987305	-0.41992188	-0.34790039	-0.23193359	0.48706055	0.071289063	0.09	0.008	17/6/2018	17	6	2018	2:00:55	7255	0.6	2	0	55	72081	0.051513672	3.3789551	0.14672852	-0.33422852	-0.83300781	8.4421387	0.56030273	0	0	0	0	0	0	0	0	0	0.90942383	0.090576172	0.83764648	-0.26660156	-0.085449219	0.48510742	0.008	39579.04	0	0	0.008
1015	1016	1016	Category M	0.49194336	-1.0559082	-0.83984375	-0.19555664	0.46606445	0.18286133	0.09	0.008	17/6/2018	17	6	2018	2:00:55	7255	0.7	2	0	55	72081	0.051513672	3.3789551	0.14624023	-0.33105469	-0.83666992	3.8840332	0.80273438	0	0	0	0	0	0	0	0	0	0.91162109	0.088378906	1.0732422	0.34545898	-0.72460938	-0.002929688	0.008	39579.04	0	0	0.008
1016	1017	1017	Category M	0.20385742	-0.7199707	-1.2958984	-0.15576172	0.51245117	0.099853516	0.09	0.008	17/6/2018	17	6	2018	2:00:55	7255	0.8	2	0	55	72081	0.051513672	3.3789551	0.14477539	-0.32836914	-0.84423828	3.7297363	0.6003418	0	0	0	0	0	0	0	0	0	0.91723633	0.082763672	0.90185547	0.058837891	-0.39135742	-0.45166016	0.008	39579.04	0	0	0.008
1017	1018	1018	Category M	-0.44384766	-0.70776367	-0.52783203	-0.1706543	0.52368164	-0.014160156	0.1	0.008	17/6/2018	17	6	2018	2:00:55	7255	0.9	2	0	55	72081	0.051513672	3.3789551	0.13867188	-0.32055664	-0.85009766	3.980957	0.77001953	0	0	0	0	0	0	0	0	0	0.91918945	0.080810547	1.2919922	-0.58251953	-0.38696289	0.32226563	0.008	39579.04	0	0	0.008
1018	1019	1019	Category M	0	-0.45581055	-0.80395508	-0.33105469	0.35620117	0.20483398	0.1	0.008	17/6/2018	17	6	2018	2:00:56	7256	0	2	0	56	72081	0.051513672	3.3789551	0.1315918	-0.33349609	-0.84375	3.2807617	0.18408203	0	0	0	0	0	0	0	0	0	0.91674805	0.083251953	0.29394531	-0.1315918	-0.12207031	0.039794922	0.008	39579.04	0	0	0.008
1019	1020	1020	Category M	0.56396484	-0.671875	-0.80395508	-0.23657227	0.3112793	0.32446289	0.1	0.008	17/6/2018	17	6	2018	2:00:56	7256	0.1	2	0	56	72081	0.051513672	3.3789551	0.13183594	-0.32763672	-0.84130859	7.7077637	0.5534668	0	0	0	0	0	0	0	0	0	0.91259766	0.087402344	0.8137207	0.43188477	-0.34399414	0.037353516	0.008	39579.04	0	0	0.008
1020	1021	1021	Category M	0.27587891	-0.50390625	-1.0197754	-0.18066406	0.31005859	0.35742188	0.1	0.008	17/6/2018	17	6	2018	2:00:56	7256	0.2	2	0	56	72081	0.051513672	3.3789551	0.12768555	-0.32104492	-0.84521484	8.6384277	0.29272461	0	0	0	0	0	0	0	0	0	0.91308594	0.086914063	0.50512695	0.14794922	-0.18261719	-0.17431641	0.008	39579.04	0	0	0.008
1021	1022	1022	Category M	0.16796875	-0.47998047	-1.1037598	-0.14404297	0.47558594	0.20458984	0.1	0.008	17/6/2018	17	6	2018	2:00:56	7256	0.3	2	0	56	72082	0.051513672	3.3789551	0.12109375	-0.30224609	-0.85083008	4.644043	0.3125	0	0	0	0	0	0	0	0	0	0.91088867	0.089111328	0.47729492	0.046630859	-0.17749023	-0.25268555	0.008	39579.04	0	0	0.008
1022	1023	1023	Category M	-0.023925781	-0.59985352	-0.671875	-0.16308594	0.51635742	0.084472656	0.1	0.008	17/6/2018	17	6	2018	2:00:56	7256	0.4	2	0	56	72082	0.051513672	3.3789551	0.11743164	-0.3046875	-0.85327148	0.88867188	0.37402344	0	0	0	0	0	0	0	0	0	0.91357422	0.086425781	0.61791992	-0.14135742	-0.29492188	0.18139648	0.008	39579.04	0	0	0.008
1023	1024	1024	Category M	-0.023925781	-0.40795898	-0.80395508	-0.27124023	0.32910156	0.28881836	0.1	0.008	17/6/2018	17	6	2018	2:00:56	7256	0.5	2	0	56	72082	0.051513672	3.3789551	0.11499023	-0.29736328	-0.85180664	0.019287109	0.18359375	0	0	0	0	0	0	0	0	0	0.90942383	0.090576172	0.29711914	-0.13891602	-0.11035156	0.047851563	0.008	39579.04	0	0	0.008
1024	1025	1025	Category M	0.16796875	-0.44384766	-0.79199219	-0.24682617	0.2265625	0.36328125	0.1	0.008	17/6/2018	17	6	2018	2:00:56	7256	0.6	2	0	56	72082	0.051513672	3.3789551	0.11035156	-0.29296875	-0.84521484	0.95751953	0.16967773	0	0	0	0	0	0	0	0	0	0.90136719	0.098632813	0.26123047	0.057373047	-0.15063477	0.053222656	0.008	39579.04	0	0	0.008
1025	1026	1026	Category M	0.41992188	-0.31176758	-1.1159668	-0.16235352	0.27880859	0.38549805	0.1	0.008	17/6/2018	17	6	2018	2:00:56	7256	0.7	2	0	56	72082	0.051513672	3.3789551	0.10302734	-0.28100586	-0.84692383	2.5266113	0.41650391	0	0	0	0	0	0	0	0	0	0.89819336	0.10180664	0.61621094	0.31665039	-0.030517578	-0.26879883	0.008	39579.04	0	0	0.008
1026	1027	1027	Category M	0.10791016	-0.14379883	-1.0319824	-0.15771484	0.44311523	0.23901367	0.1	0.008	17/6/2018	17	6	2018	2:00:56	7256	0.8	2	0	56	72082	0.051513672	3.3789551	0.10009766	-0.27685547	-0.84912109	7.0349121	0.22607422	0	0	0	0	0	0	0	0	0	0.89892578	0.10107422	0.32324219	0.007568359	0.13305664	-0.18261719	0.008	39579.04	0	0	0.008
1027	1028	1028	Category M	-0.21582031	-0.53979492	-0.83984375	-0.2722168	0.34887695	0.26782227	0.11	0.008	17/6/2018	17	6	2018	2:00:56	7256	0.9	2	0	56	72082	0.051513672	3.3789551	0.098144531	-0.25878906	-0.84130859	7.2661133	0.42114258	0	0	0	0	0	0	0	0	0	0.88574219	0.11425781	0.59619141	-0.31396484	-0.28076172	0.001464844	0.008	39579.04	0	0	0.008
1028	1029	1029	Category M	0.14379883	-0.2277832	-0.74389648	-0.24682617	0.1965332	0.3671875	0.11	0.008	17/6/2018	17	6	2018	2:00:57	7257	0	2	0	57	72082	0.051513672	3.3789551	0.095458984	-0.24633789	-0.84423828	5.6811523	0.11303711	0	0	0	0	0	0	0	0	0	0.88476563	0.11523438	0.16748047	0.048095703	0.018554688	0.1003418	0.008	39579.04	0	0	0.008
1029	1030	1030	Category M	0.17993164	-0.52783203	-0.95996094	-0.20166016	0.24047852	0.37475586	0.11	0.008	17/6/2018	17	6	2018	2:00:57	7257	0.1	2	0	57	72082	0.051513672	3.3789551	0.090087891	-0.26196289	-0.82983398	9.4692383	0.30908203	0	0	0	0	0	0	0	0	0	0.87475586	0.12524414	0.48535156	0.089599609	-0.265625	-0.12988281	0.008	39579.04	0	0	0.008
1030	1031	1031	Category M	0.20385742	-0.15576172	-1.1279297	-0.14331055	0.32055664	0.35107422	0.11	0.008	17/6/2018	17	6	2018	2:00:57	7257	0.2	2	0	57	72082	0.051513672	3.3789551	0.083984375	-0.25073242	-0.82910156	13.775635	0.33544922	0	0	0	0	0	0	0	0	0	0.87036133	0.12963867	0.51342773	0.11962891	0.094970703	-0.29858398	0.008	39579.04	0	0	0.008
1031	1032	1032	Category M	-0.32397461	-0.011962891	-1.2839355	-0.19360352	0.38598633	0.27832031	0.11	0.008	17/6/2018	17	6	2018	2:00:57	7257	0.3	2	0	57	72083	0.051513672	3.3789551	0.081787109	-0.24731445	-0.82983398	15.401855	0.65283203	0	0	0	0	0	0	0	0	0	0.86962891	0.13037109	1.0952148	-0.40576172	0.23535156	-0.45385742	0.008	39579.04	0	0	0.008
1032	1033	1033	Category M	0.20385742	-0.19189453	-0.82788086	-0.28466797	0.18261719	0.35375977	0.11	0.008	17/6/2018	17	6	2018	2:00:57	7257	0.4	2	0	57	72083	0.051513672	3.3789551	0.081542969	-0.24047852	-0.83764648	10.482666	0.13183594	0	0	0	0	0	0	0	0	0	0.87548828	0.12451172	0.18066406	0.12207031	0.048583984	0.009765625	0.008	39579.04	0	0	0.008
1033	1034	1034	Category M	0.10791016	-0.31176758	-0.73193359	-0.16723633	0	0.4387207	0.11	0.008	17/6/2018	17	6	2018	2:00:57	7257	0.5	2	0	57	72083	0.051513672	3.3789551	0.082519531	-0.24169922	-0.84301758	10.562744	0.13354492	0	0	0	0	0	0	0	0	0	0.88085938	0.11914063	0.20629883	0.025146484	-0.069824219	0.11108398	0.008	39579.04	0	0	0.008
1034	1035	1035	Category N	-0.095947266	0.49194336	-1.3679199	-0.19897461	0.19873047	0.40258789	0.12	0.008	17/6/2018	17	6	2018	2:00:58	7258	0.099	2	0	58	72083	0.051513672	3.3789551	0.078857422	-0.22387695	-0.84570313	18.986572	0.90307617	0	0	0	0	0	0	0	0	0	0.87841797	0.12158203	1.4128418	-0.17480469	0.71582031	-0.52197266	0.008	39579.04	0	0	0.008
1035	1036	1036	Category N	-0.15576172	-0.15576172	-0.97192383	-0.25634766	0.17358398	0.37133789	0.12	0.008	17/6/2018	17	6	2018	2:00:58	7258	0.199	2	0	58	72083	0.051513672	3.3789551	0.075927734	-0.22192383	-0.85229492	18.571289	0.26904297	0	0	0	0	0	0	0	0	0	0.8840332	0.1159668	0.41772461	-0.23168945	0.066162109	-0.11938477	0.008	39579.04	0	0	0.008
1036	1037	1037	Category N	0.11987305	-0.17993164	-0.7199707	-0.24389648	-0.018554688	0.38476563	0.12	0.008	17/6/2018	17	6	2018	2:00:58	7258	0.3	2	0	58	72084	0.051513672	3.3789551	0.077392578	-0.21557617	-0.85571289	16.087402	0.14648438	0	0	0	0	0	0	0	0	0	0.88574219	0.11425781	0.21386719	0.042236328	0.035644531	0.13574219	0.008	39579.04	0	0	0.008
1037	1038	1038	Category N	0.10791016	0.56396484	-1.0319824	-0.13305664	-0.062988281	0.44262695	0.12	0.008	17/6/2018	17	6	2018	2:00:58	7258	0.4	2	0	58	72084	0.051513672	3.3789551	0.072998047	-0.20874023	-0.859375	14.143555	0.79248047	0	0	0	0	0	0	0	0	0	0.88745117	0.11254883	0.97998047	0.034667969	0.77270508	-0.17236328	0.008	39579.04	0	0	0.008
1038	1039	1039	Category N	-0.059814453	0.071777344	-1.1037598	-0.2121582	0.030517578	0.40039063	0.12	0.008	17/6/2018	17	6	2018	2:00:58	7258	0.5	2	0	58	72084	0.051513672	3.3789551	0.069580078	-0.20092773	-0.8684082	17.838623	0.38256836	0	0	0	0	0	0	0	0	0	0.89404297	0.10595703	0.63745117	-0.12939453	0.27270508	-0.23510742	0.008	39579.04	0	0	0.008
1039	1040	1040	Category N	-0.17993164	0.32397461	-0.73193359	-0.23754883	0.024902344	0.39282227	0.12	0.008	17/6/2018	17	6	2018	2:00:58	7258	0.6	2	0	58	72084	0.051513672	3.3789551	0.065185547	-0.1940918	-0.87646484	21.247314	0.59106445	0	0	0	0	0	0	0	0	0	0.90014648	0.099853516	0.90795898	-0.24511719	0.51806641	0.14453125	0.008	39579.04	0	0	0.008
1040	1041	1041	Category N	0.011962891	0.035888672	-0.83984375	-0.21557617	-0.011230469	0.39990234	0.12	0.008	17/6/2018	17	6	2018	2:00:58	7258	0.7	2	0	58	72084	0.051513672	3.3789551	0.064697266	-0.17944336	-0.87939453	14.883057	0.2253418	0	0	0	0	0	0	0	0	0	0.89990234	0.10009766	0.30810547	-0.052734375	0.21533203	0.039550781	0.008	39579.04	0	0	0.008
1041	1042	1042	Category N	0.083984375	0.16796875	-1.0078125	-0.15625	-0.091796875	0.41845703	0.12	0.008	17/6/2018	17	6	2018	2:00:58	7258	0.8	2	0	58	72084	0.051513672	3.3789551	0.058837891	-0.18139648	-0.86791992	12.792725	0.37719727	0	0	0	0	0	0	0	0	0	0.88867188	0.11132813	0.51416016	0.024902344	0.34936523	-0.13964844	0.008	39579.04	0	0	0.008
1042	1043	1043	Category N	0.071777344	0.20385742	-1.0439453	-0.2019043	-0.033935547	0.41674805	0.13	0.008	17/6/2018	17	6	2018	2:00:58	7258	0.9	2	0	58	72084	0.051513672	3.3789551	0.067382813	-0.17358398	-0.87548828	17.420166	0.41333008	0	0	0	0	0	0	0	0	0	0.89501953	0.10498047	0.55004883	0.004150391	0.37744141	-0.16821289	0.008	39579.04	0	0	0.008
1043	1044	1044	Category N	-0.15576172	0.37182617	-1.0917969	-0.22094727	0.038574219	0.41162109	0.13	0.008	17/6/2018	17	6	2018	2:00:59	7259	0	2	0	59	72084	0.051513672	3.3789551	0.066894531	-0.17358398	-0.88110352	20.496094	0.62573242	0	0	0	0	0	0	0	0	0	0.90063477	0.099365234	0.97875977	-0.22265625	0.54541016	-0.21044922	0.008	39579.04	0	0	0.008
1044	1045	1045	Category N	0.011962891	0.071777344	-0.77978516	-0.23901367	-0.031005859	0.39086914	0.13	0.008	17/6/2018	17	6	2018	2:00:59	7259	0.1	2	0	59	72084	0.051513672	3.3789551	0.065429688	-0.16015625	-0.88793945	16.58374	0.26147461	0	0	0	0	0	0	0	0	0	0.90454102	0.095458984	0.39379883	-0.053466797	0.23193359	0.1081543	0.008	39579.04	0	0	0.008
1045	1046	1046	Category N	0.059814453	0.095947266	-0.56396484	-0.1796875	-0.066894531	0.40307617	0.13	0.008	17/6/2018	17	6	2018	2:00:59	7259	0.2	2	0	59	72084	0.051513672	3.3789551	0.065429688	-0.15209961	-0.89331055	12.496582	0.41235352	0	0	0	0	0	0	0	0	0	0.90844727	0.091552734	0.58325195	-0.005615234	0.24804688	0.3293457	0.008	39579.04	0	0	0.008
1046	1047	1047	Category N	0.035888672	0.083984375	-1.0917969	-0.18579102	-0.061279297	0.41699219	0.13	0.008	17/6/2018	17	6	2018	2:00:59	7259	0.3	2	0	59	72085	0.051757813	3.4579102	0.061035156	-0.15063477	-0.89477539	11.289307	0.30737305	0	0	0	0	0	0	0	0	0	0.90942383	0.090576172	0.45678711	-0.025146484	0.23461914	-0.19677734	0.008	39579.04	0	0	0.008
1047	1048	1048	Category N	0.083984375	0.49194336	-1.1037598	-0.22412109	0.068603516	0.40478516	0.13	0.008	17/6/2018	17	6	2018	2:00:59	7259	0.4	2	0	59	72085	0.051757813	3.4579102	0.061523438	-0.14916992	-0.90258789	14.5896	0.67236328	0	0	0	0	0	0	0	0	0	0.91699219	0.083007813	0.86450195	0.022216797	0.64111328	-0.20092773	0.008	39579.04	0	0	0.008
1048	1049	1049	Category N	-0.035888672	-0.10791016	-0.86376953	-0.22290039	0.013183594	0.41015625	0.13	0.008	17/6/2018	17	6	2018	2:00:59	7259	0.5	2	0	59	72085	0.051757813	3.4579102	0.063232422	-0.13989258	-0.91210938	10.409668	0.11499023	0	0	0	0	0	0	0	0	0	0.92504883	0.074951172	0.1796875	-0.099121094	0.031982422	0.048339844	0.008	39579.04	0	0	0.008
1049	1050	1050	Category N	0.15576172	0.20385742	-0.56396484	-0.19628906	-0.075439453	0.40844727	0.13	0.008	17/6/2018	17	6	2018	2:00:59	7259	0.6	2	0	59	72085	0.051757813	3.4579102	0.0625	-0.12963867	-0.91479492	1.7512207	0.49291992	0	0	0	0	0	0	0	0	0	0.92602539	0.073974609	0.77758789	0.093017578	0.33349609	0.35083008	0.008	39579.04	0	0	0.008
1050	1051	1051	Category N	0.011962891	-0.011962891	-0.87597656	-0.19824219	-0.038330078	0.42089844	0.13	0.008	17/6/2018	17	6	2018	2:00:59	7259	0.7	2	0	59	72085	0.051757813	3.4579102	0.059326172	-0.12451172	-0.92285156	0.11206055	0.13085938	0	0	0	0	0	0	0	0	0	0.93310547	0.066894531	0.20703125	-0.047363281	0.11254883	0.046875	0.008	39579.04	0	0	0.008
1051	1052	1052	Category N	0.2277832	0.38378906	-1.1398926	-0.20898438	0.041992188	0.40991211	0.13	0.008	17/6/2018	17	6	2018	2:00:59	7259	0.8	2	0	59	72085	0.051757813	3.4579102	0.0546875	-0.12329102	-0.93017578	2.3491211	0.57519531	0	0	0	0	0	0	0	0	0	0.93969727	0.060302734	0.88964844	0.17285156	0.50708008	-0.20947266	0.008	39579.04	0	0	0.008
1052	1053	1053	Category N	-0.047851563	-0.16796875	-0.98388672	-0.25732422	0.18481445	0.3684082	0.14	0.008	17/6/2018	17	6	2018	2:00:59	7259	0.9	2	0	59	72085	0.051757813	3.4579102	0.051025391	-0.11523438	-0.9284668	2.3566895	0.125	0	0	0	0	0	0	0	0	0	0.93701172	0.062988281	0.20703125	-0.098876953	-0.052490234	-0.055175781	0.008	39579.04	0	0	0.008
1053	1054	1054	Category N	0.095947266	-0.15576172	-0.79199219	-0.22998047	0.025146484	0.41113281	0.14	0.008	17/6/2018	17	6	2018	2:01:00	7260	0	2	1	0	72085	0.051757813	3.4579102	0.047607422	-0.11230469	-0.9296875	2.7915039	0.15209961	0	0	0	0	0	0	0	0	0	0.9375	0.0625	0.22924805	0.048095703	-0.043212891	0.13769531	0.008	39579.04	0	0	0.008
1054	1055	1055	Category N	0.047851563	0.011962891	-0.93579102	-0.18286133	0.007568359	0.42724609	0.14	0.008	17/6/2018	17	6	2018	2:01:00	7260	0.1	2	1	0	72085	0.051757813	3.4579102	0.054199219	-0.10498047	-0.93701172	5.638916	0.1171875	0	0	0	0	0	0	0	0	0	0.94433594	0.055664063	0.12475586	-0.006347656	0.11694336	0.001220703	0.008	39579.04	0	0	0.008
1055	1056	1056	Category N	0.059814453	0.10791016	-0.95996094	-0.21264648	0.08984375	0.39941406	0.14	0.008	17/6/2018	17	6	2018	2:01:00	7260	0.2	2	1	0	72085	0.051757813	3.4579102	0.0546875	-0.10253906	-0.94482422	0.044921875	0.21118164	0	0	0	0	0	0	0	0	0	0.95214844	0.047851563	0.23046875	0.004882813	0.21044922	-0.014892578	0.008	39579.04	0	0	0.008
1056	1057	1057	Category N	-0.26391602	0.023925781	-1.1518555	-0.20654297	0.19018555	0.40405273	0.14	0.008	17/6/2018	17	6	2018	2:01:00	7260	0.3	2	1	0	72086	0.051757813	3.4579102	0.049072266	-0.094726563	-0.94311523	5.6164551	0.39453125	0	0	0	0	0	0	0	0	0	0.94921875	0.05078125	0.64038086	-0.31298828	0.11865234	-0.20849609	0.008	39579.04	0	0	0.008
1057	1058	1058	Category N	-0.071777344	-0.083984375	-0.86376953	-0.2277832	0.13452148	0.39404297	0.14	0.008	17/6/2018	17	6	2018	2:01:00	7260	0.4	2	1	0	72086	0.051757813	3.4579102	0.049560547	-0.086914063	-0.93847656	1.6296387	0.14257813	0	0	0	0	0	0	0	0	0	0.94384766	0.056152344	0.19921875	-0.12133789	0.002929688	0.074707031	0.008	39579.04	0	0	0.008
1058	1059	1059	Category N	0.17993164	-0.15576172	-0.80395508	-0.16015625	-0.027832031	0.42211914	0.14	0.008	17/6/2018	17	6	2018	2:01:00	7260	0.5	2	1	0	72086	0.051757813	3.4579102	0.059326172	-0.081787109	-0.9440918	2.1779785	0.19897461	0	0	0	0	0	0	0	0	0	0.94946289	0.050537109	0.33447266	0.12036133	-0.073730469	0.14013672	0.008	39579.04	0	0	0.008
1059	1060	1060	Category N	0.035888672	-0.035888672	-1.1398926	-0.15136719	0.012939453	0.42919922	0.14	0.008	17/6/2018	17	6	2018	2:01:00	7260	0.6	2	1	0	72086	0.051757813	3.4579102	0.059082031	-0.076904297	-0.94824219	2.1289063	0.19702148	0	0	0	0	0	0	0	0	0	0.95336914	0.046630859	0.25585938	-0.023193359	0.041015625	-0.19140625	0.008	39579.04	0	0	0.008
1060	1061	1061	Category N	-0.20385742	0.47998047	-1.3798828	-0.18676758	0.16308594	0.41040039	0.14	0.008	17/6/2018	17	6	2018	2:01:00	7260	0.7	2	1	0	72086	0.051757813	3.4579102	0.051513672	-0.073242188	-0.94628906	12.326416	0.74780273	0	0	0	0	0	0	0	0	0	0.95068359	0.049316406	1.2421875	-0.25537109	0.55322266	-0.43334961	0.008	39579.04	0	0	0.008
1061	1062	1062	Category N	-0.16796875	-0.20385742	-0.86376953	-0.25	0.10009766	0.39282227	0.14	0.008	17/6/2018	17	6	2018	2:01:00	7260	0.8	2	1	0	72086	0.051757813	3.4579102	0.051025391	-0.069091797	-0.94335938	9.6252441	0.26904297	0	0	0	0	0	0	0	0	0	0.94726563	0.052734375	0.43334961	-0.21899414	-0.13452148	0.079589844	0.008	39579.04	0	0	0.008
1062	1063	1063	Category N	0.16796875	-0.13183594	-0.69580078	-0.16650391	-0.080078125	0.41601563	0.15	0.008	17/6/2018	17	6	2018	2:01:00	7260	0.9	2	1	0	72086	0.051757813	3.4579102	0.052734375	-0.065673828	-0.93994141	3.1506348	0.27783203	0	0	0	0	0	0	0	0	0	0.94384766	0.056152344	0.42529297	0.11499023	-0.065917969	0.24414063	0.008	39579.04	0	0	0.008
1063	1064	1064	Category N	0.011962891	0.11987305	-1.0078125	-0.15698242	0.002441406	0.4309082	0.15	0.008	17/6/2018	17	6	2018	2:01:01	7261	0	2	1	1	72086	0.051757813	3.4579102	0.055175781	-0.059082031	-0.94580078	3.8752441	0.19433594	0	0	0	0	0	0	0	0	0	0.94921875	0.05078125	0.28417969	-0.043212891	0.17895508	-0.061767578	0.008	39579.04	0	0	0.008
1064	1065	1065	Category N	-0.15576172	0.31176758	-1.2719727	-0.21313477	0.11035156	0.40380859	0.15	0.008	17/6/2018	17	6	2018	2:01:01	7261	0.1	2	1	1	72086	0.051757813	3.4579102	0.056152344	-0.059570313	-0.94702148	11.838379	0.53686523	0	0	0	0	0	0	0	0	0	0.95043945	0.049560547	0.90820313	-0.21191406	0.37133789	-0.32470703	0.008	39579.04	0	0	0.008
1065	1066	1066	Category N	0.035888672	-0.047851563	-0.7199707	-0.2355957	0.015380859	0.39477539	0.15	0.008	17/6/2018	17	6	2018	2:01:01	7261	0.2	2	1	1	72086	0.051757813	3.4579102	0.056152344	-0.056640625	-0.9453125	15.463623	0.2265625	0	0	0	0	0	0	0	0	0	0.94873047	0.051269531	0.25463867	-0.020263672	0.008789063	0.2253418	0.008	39579.04	0	0	0.008
1066	1067	1067	Category N	0.11987305	-0.071777344	-0.64794922	-0.1730957	-0.11450195	0.41137695	0.15	0.008	17/6/2018	17	6	2018	2:01:01	7261	0.3	2	1	1	72087	0.051757813	3.4579102	0.053222656	-0.053466797	-0.94213867	5.2331543	0.30224609	0	0	0	0	0	0	0	0	0	0.9453125	0.0546875	0.37915039	0.06640625	-0.018066406	0.29418945	0.008	39579.04	0	0	0.008
1067	1068	1068	Category N	0.10791016	0.011962891	-1.0078125	-0.18066406	-0.080810547	0.40991211	0.15	0.008	17/6/2018	17	6	2018	2:01:01	7261	0.4	2	1	1	72087	0.051757813	3.4579102	0.055664063	-0.053955078	-0.94042969	3.4008789	0.10766602	0	0	0	0	0	0	0	0	0	0.94360352	0.056396484	0.18530273	0.052001953	0.065917969	-0.067138672	0.008	39579.04	0	0	0.008
1068	1069	1069	Category N	0.071777344	0.37182617	-1.2119141	-0.23535156	0.036376953	0.40405273	0.15	0.008	17/6/2018	17	6	2018	2:01:01	7261	0.5	2	1	1	72087	0.051757813	3.4579102	0.057861328	-0.047607422	-0.94506836	11.224609	0.49707031	0	0	0	0	0	0	0	0	0	0.94799805	0.052001953	0.69995117	0.013671875	0.41943359	-0.26660156	0.008	39579.04	0	0	0.008
1069	1070	1070	Category N	-0.11987305	0.2277832	-1.079834	-0.25683594	0.082519531	0.38623047	0.15	0.008	17/6/2018	17	6	2018	2:01:01	7261	0.6	2	1	1	72087	0.051757813	3.4579102	0.055419922	-0.045654297	-0.94824219	17.181885	0.3503418	0	0	0	0	0	0	0	0	0	0.95117188	0.048828125	0.58032227	-0.17529297	0.2734375	-0.13134766	0.008	39579.04	0	0	0.008
1070	1071	1071	Category N	0.11987305	-0.16796875	-0.65991211	-0.2331543	-0.078125	0.39331055	0.15	0.008	17/6/2018	17	6	2018	2:01:01	7261	0.7	2	1	1	72087	0.051757813	3.4579102	0.055908203	-0.040039063	-0.94604492	5.8007813	0.31982422	0	0	0	0	0	0	0	0	0	0.94848633	0.051513672	0.4777832	0.063720703	-0.12768555	0.28613281	0.008	39579.04	0	0	0.008
1071	1072	1072	Category N	0.16796875	0.011962891	-0.91186523	-0.1940918	-0.096435547	0.39697266	0.15	0.008	17/6/2018	17	6	2018	2:01:01	7261	0.8	2	1	1	72087	0.051757813	3.4579102	0.055419922	-0.037841797	-0.94335938	3.3928223	0.12695313	0	0	0	0	0	0	0	0	0	0.94580078	0.054199219	0.19384766	0.11230469	0.049804688	0.031494141	0.008	39579.04	0	0	0.008
1072	1073	1073	Category N	0.26391602	0.17993164	-1.2358398	-0.23291016	0.027587891	0.40209961	0.16	0.008	17/6/2018	17	6	2018	2:01:01	7261	0.9	2	1	1	72087	0.051757813	3.4579102	0.061523438	-0.038330078	-0.93994141	1.6906738	0.41943359	0	0	0	0	0	0	0	0	0	0.94287109	0.057128906	0.71606445	0.20214844	0.21826172	-0.2956543	0.008	39579.04	0	0	0.008
1073	1074	1074	Category N	-0.15576172	0.35986328	-1.2719727	-0.23095703	0.15820313	0.38916016	0.16	0.008	17/6/2018	17	6	2018	2:01:02	7262	0	2	1	2	72087	0.051757813	3.4579102	0.058105469	-0.035644531	-0.94213867	10.93042	0.55761719	0	0	0	0	0	0	0	0	0	0.94458008	0.055419922	0.93920898	-0.21386719	0.39550781	-0.32958984	0.008	39579.04	0	0	0.008
1074	1075	1075	Category N	0.10791016	-0.31176758	-0.80395508	-0.27148438	0.009765625	0.3815918	0.16	0.008	17/6/2018	17	6	2018	2:01:02	7262	0.1	2	1	2	72087	0.051757813	3.4579102	0.059570313	-0.033935547	-0.94360352	2.4052734	0.31445313	0	0	0	0	0	0	0	0	0	0.94604492	0.053955078	0.46557617	0.048095703	-0.27758789	0.13964844	0.008	39579.04	0	0	0.008
1075	1076	1076	Category N	0.20385742	0.011962891	-0.70776367	-0.20385742	-0.072509766	0.40917969	0.16	0.008	17/6/2018	17	6	2018	2:01:02	7262	0.2	2	1	2	72087	0.051757813	3.4579102	0.062744141	-0.038085938	-0.93530273	11.587158	0.2722168	0	0	0	0	0	0	0	0	0	0.93823242	0.061767578	0.41870117	0.14086914	0.050048828	0.22753906	0.008	39579.04	0	0	0.008
1076	1077	1077	Category N	0.059814453	-0.10791016	-1.1037598	-0.21899414	0.059814453	0.40893555	0.16	0.008	17/6/2018	17	6	2018	2:01:02	7262	0.3	2	1	2	72088	0.051757813	3.4579102	0.066650391	-0.036621094	-0.93432617	5.7653809	0.18383789	0	0	0	0	0	0	0	0	0	0.93725586	0.062744141	0.24755859	-0.006835938	-0.071044922	-0.16918945	0.008	39579.04	0	0	0.008
1077	1078	1078	Category N	0.059814453	0.27587891	-1.1037598	-0.23217773	0.18676758	0.37744141	0.16	0.008	17/6/2018	17	6	2018	2:01:02	7262	0.4	2	1	2	72088	0.051757813	3.4579102	0.066650391	-0.035888672	-0.93725586	2.3334961	0.35351563	0	0	0	0	0	0	0	0	0	0.94018555	0.059814453	0.48510742	-0.006835938	0.31176758	-0.16625977	0.008	39579.04	0	0	0.008
1078	1079	1079	Category N	-0.095947266	-0.38378906	-0.92382813	-0.25561523	0.0859375	0.38818359	0.16	0.008	17/6/2018	17	6	2018	2:01:02	7262	0.5	2	1	2	72088	0.051757813	3.4579102	0.064453125	-0.04296875	-0.93579102	2.5976563	0.37670898	0	0	0	0	0	0	0	0	0	0.93920898	0.060791016	0.51318359	-0.16040039	-0.34057617	0.011962891	0.008	39579.04	0	0	0.008
1079	1080	1080	Category N	0.15576172	0.095947266	-0.77978516	-0.23486328	-0.009765625	0.38818359	0.16	0.008	17/6/2018	17	6	2018	2:01:02	7262	0.6	2	1	2	72088	0.051757813	3.4579102	0.065429688	-0.042724609	-0.93212891	16.534912	0.22485352	0	0	0	0	0	0	0	0	0	0.93554688	0.064453125	0.38134766	0.090087891	0.13867188	0.15234375	0.008	39579.04	0	0	0.008
1080	1081	1081	Category N	0.11987305	-0.2277832	-0.98388672	-0.18945313	0.10009766	0.42163086	0.16	0.008	17/6/2018	17	6	2018	2:01:02	7262	0.7	2	1	2	72088	0.051757813	3.4579102	0.069824219	-0.048828125	-0.9362793	13.295898	0.19140625	0	0	0	0	0	0	0	0	0	0.94018555	0.059814453	0.27612305	0.049804688	-0.17871094	-0.047363281	0.008	39579.04	0	0	0.008
1081	1082	1082	Category N	-0.059814453	0.20385742	-1.1757813	-0.23950195	0.21240234	0.36645508	0.16	0.008	17/6/2018	17	6	2018	2:01:02	7262	0.8	2	1	2	72088	0.051757813	3.4579102	0.071777344	-0.048828125	-0.93920898	3.6643066	0.37036133	0	0	0	0	0	0	0	0	0	0.94311523	0.056884766	0.62084961	-0.1315918	0.25268555	-0.23632813	0.008	39579.04	0	0	0.008
1082	1083	1083	Category N	-0.011962891	-0.50390625	-0.88793945	-0.26708984	0.14892578	0.36889648	0.17	0.008	17/6/2018	17	6	2018	2:01:02	7262	0.9	2	1	2	72088	0.051757813	3.4579102	0.069091797	-0.046875	-0.93774414	7.7399902	0.46679688	0	0	0	0	0	0	0	0	0	0.94165039	0.058349609	0.58789063	-0.081054688	-0.45678711	0.049804688	0.008	39579.04	0	0	0.008
1083	1084	1084	Category N	0.10791016	0.14379883	-0.80395508	-0.23022461	0.031738281	0.40112305	0.17	0.008	17/6/2018	17	6	2018	2:01:03	7263	0	2	1	3	72088	0.051757813	3.4579102	0.068603516	-0.05078125	-0.93725586	19.768311	0.23925781	0	0	0	0	0	0	0	0	0	0.94116211	0.058837891	0.3671875	0.0390625	0.19458008	0.13330078	0.008	39579.04	0	0	0.008
1084	1085	1085	Category N	0.20385742	-0.26391602	-1.1037598	-0.20556641	0.12573242	0.41430664	0.17	0.008	17/6/2018	17	6	2018	2:01:03	7263	0.1	2	1	3	72088	0.051513672	3.4289062	0.072998047	-0.054199219	-0.93383789	17.52417	0.29956055	0	0	0	0	0	0	0	0	0	0.93847656	0.061523438	0.50976563	0.13061523	-0.20947266	-0.16967773	0.008	39579.04	0	0	0.008
1085	1086	1086	Category N	-0.035888672	0.083984375	-1.0917969	-0.22680664	0.25561523	0.36938477	0.17	0.008	17/6/2018	17	6	2018	2:01:03	7263	0.2	2	1	3	72088	0.051513672	3.4289062	0.07421875	-0.053955078	-0.93481445	4.5341797	0.23608398	0	0	0	0	0	0	0	0	0	0.93945313	0.060546875	0.40478516	-0.11010742	0.13793945	-0.15673828	0.008	39579.04	0	0	0.008
1086	1087	1087	Category N	0.035888672	-0.69580078	-0.79199219	-0.29418945	0.2121582	0.33374023	0.17	0.008	17/6/2018	17	6	2018	2:01:03	7263	0.3	2	1	3	72089	0.051513672	3.4289062	0.072998047	-0.055419922	-0.94042969	4.1606445	0.65820313	0	0	0	0	0	0	0	0	0	0.94482422	0.055175781	0.82568359	-0.037109375	-0.64013672	0.1484375	0.008	39579.04	0	0	0.008
1087	1088	1088	Category N	0.11987305	-0.11987305	-0.88793945	-0.23730469	0.069580078	0.3984375	0.17	0.008	17/6/2018	17	6	2018	2:01:03	7263	0.4	2	1	3	72089	0.051513672	3.4289062	0.071289063	-0.05859375	-0.93969727	9.9223633	0.09375	0	0	0	0	0	0	0	0	0	0.94433594	0.055664063	0.16162109	0.048339844	-0.061035156	0.051757813	0.008	39579.04	0	0	0.008
1088	1089	1089	Category N	0.2277832	-0.38378906	-0.88793945	-0.22924805	0.1730957	0.38818359	0.17	0.008	17/6/2018	17	6	2018	2:01:03	7263	0.5	2	1	3	72089	0.051513672	3.4289062	0.071044922	-0.063232422	-0.93603516	5.6333008	0.35986328	0	0	0	0	0	0	0	0	0	0.94091797	0.059082031	0.52514648	0.15649414	-0.3203125	0.048095703	0.008	39579.04	0	0	0.008
1089	1090	1090	Category N	0.11987305	-0.17993164	-1.1398926	-0.20263672	0.21875	0.3815918	0.17	0.008	17/6/2018	17	6	2018	2:01:03	7263	0.6	2	1	3	72089	0.051513672	3.4289062	0.071533203	-0.064208984	-0.9362793	7.4106445	0.23876953	0	0	0	0	0	0	0	0	0	0.94140625	0.05859375	0.3671875	0.048095703	-0.11547852	-0.20336914	0.008	39579.04	0	0	0.008
1090	1091	1091	Category N	-0.083984375	-0.44384766	-0.86376953	-0.27368164	0.27709961	0.32397461	0.17	0.008	17/6/2018	17	6	2018	2:01:03	7263	0.7	2	1	3	72089	0.051513672	3.4289062	0.070556641	-0.067138672	-0.94067383	10.343506	0.41430664	0	0	0	0	0	0	0	0	0	0.94580078	0.054199219	0.60839844	-0.15454102	-0.37646484	0.076904297	0.008	39579.04	0	0	0.008
1091	1092	1092	Category N	0.047851563	-0.3359375	-0.70776367	-0.25830078	0.070068359	0.39013672	0.17	0.008	17/6/2018	17	6	2018	2:01:03	7263	0.8	2	1	3	72089	0.051513672	3.4289062	0.067871094	-0.067871094	-0.94433594	3.5507813	0.35791016	0	0	0	0	0	0	0	0	0	0.94921875	0.05078125	0.5246582	-0.020019531	-0.26782227	0.23657227	0.008	39579.04	0	0	0.008
1092	1093	1093	Category N	0.17993164	-0.26391602	-0.89990234	-0.24169922	0.1237793	0.40112305	0.18	0.008	17/6/2018	17	6	2018	2:01:03	7263	0.9	2	1	3	72089	0.051513672	3.4289062	0.067138672	-0.074462891	-0.94213867	5.7011719	0.22412109	0	0	0	0	0	0	0	0	0	0.94750977	0.052490234	0.34399414	0.11254883	-0.18920898	0.042236328	0.008	39579.04	0	0	0.008
1093	1094	1094	Category N	0.20385742	-0.21582031	-1.1518555	-0.22412109	0.17651367	0.39257813	0.18	0.008	17/6/2018	17	6	2018	2:01:04	7264	0	2	1	4	72089	0.051513672	3.4289062	0.069580078	-0.073974609	-0.93798828	13.212158	0.28930664	0	0	0	0	0	0	0	0	0	0.94360352	0.056396484	0.48950195	0.1340332	-0.14160156	-0.21362305	0.008	39579.04	0	0	0.008
1094	1095	1095	Category N	-0.083984375	-0.2277832	-0.98388672	-0.27490234	0.24853516	0.34082031	0.18	0.008	17/6/2018	17	6	2018	2:01:04	7264	0.1	2	1	4	72089	0.051513672	3.4289062	0.068847656	-0.073242188	-0.93969727	13.961426	0.22167969	0	0	0	0	0	0	0	0	0	0.94506836	0.054931641	0.35131836	-0.15283203	-0.15429688	-0.043945313	0.008	39579.04	0	0	0.008
1095	1096	1096	Category N	0.035888672	-0.43188477	-0.69580078	-0.29418945	0.093017578	0.3581543	0.18	0.008	17/6/2018	17	6	2018	2:01:04	7264	0.2	2	1	4	72089	0.051513672	3.4289062	0.068603516	-0.074707031	-0.93945313	5.2766113	0.43334961	0	0	0	0	0	0	0	0	0	0.94482422	0.055175781	0.63330078	-0.032714844	-0.35693359	0.24365234	0.008	39579.04	0	0	0.008
1096	1097	1097	Category N	0.25195313	-0.083984375	-0.92382813	-0.27905273	0.063476563	0.37719727	0.18	0.008	17/6/2018	17	6	2018	2:01:04	7264	0.3	2	1	4	72090	0.051513672	3.4289062	0.065917969	-0.077148438	-0.94238281	2.7297363	0.18701172	0	0	0	0	0	0	0	0	0	0.94775391	0.052246094	0.21118164	0.18579102	-0.006591797	0.018554688	0.008	39579.04	0	0	0.008
1097	1098	1098	Category N	0.3359375	-0.29980469	-0.98388672	-0.24316406	0.14111328	0.38745117	0.18	0.008	17/6/2018	17	6	2018	2:01:04	7264	0.4	2	1	4	72090	0.051513672	3.4289062	0.072509766	-0.079345703	-0.93847656	6.1010742	0.34619141	0	0	0	0	0	0	0	0	0	0.94482422	0.055175781	0.52880859	0.26318359	-0.22021484	-0.045166016	0.008	39579.04	0	0	0.008
1098	1099	1099	Category N	-0.023925781	-0.071777344	-1.1398926	-0.29321289	0.17749023	0.34545898	0.18	0.008	17/6/2018	17	6	2018	2:01:04	7264	0.5	2	1	4	72090	0.051513672	3.4289062	0.073242188	-0.079345703	-0.93847656	6.970459	0.22363281	0	0	0	0	0	0	0	0	0	0.94482422	0.055175781	0.30615234	-0.097167969	0.007568359	-0.20117188	0.008	39579.04	0	0	0.008
1099	1100	1100	Category N	-0.047851563	-0.38378906	-0.64794922	-0.35400391	0.16259766	0.30322266	0.18	0.008	17/6/2018	17	6	2018	2:01:04	7264	0.6	2	1	4	72090	0.051513672	3.4289062	0.071777344	-0.080322266	-0.93969727	0.30517578	0.4375	0	0	0	0	0	0	0	0	0	0.94604492	0.053955078	0.71484375	-0.11962891	-0.30322266	0.29174805	0.008	39579.04	0	0	0.008
1100	1101	1101	Category N	0.23999023	-0.15576172	-0.76782227	-0.3293457	0.028808594	0.33496094	0.18	0.008	17/6/2018	17	6	2018	2:01:04	7264	0.7	2	1	4	72090	0.051513672	3.4289062	0.070556641	-0.078613281	-0.93774414	3.1196289	0.25195313	0	0	0	0	0	0	0	0	0	0.94360352	0.056396484	0.41625977	0.16918945	-0.076904297	0.16992188	0.008	39579.04	0	0	0.008
1101	1102	1102	Category N	0.31176758	-0.21582031	-0.83984375	-0.28173828	0.089111328	0.37988281	0.18	0.008	17/6/2018	17	6	2018	2:01:04	7264	0.8	2	1	4	72090	0.051513672	3.4289062	0.071289063	-0.087402344	-0.93408203	3.3513184	0.28833008	0	0	0	0	0	0	0	0	0	0.94091797	0.059082031	0.46289063	0.24023438	-0.12817383	0.094238281	0.008	39579.04	0	0	0.008
1102	1103	1103	Category N	0.16796875	-0.071777344	-1.1398926	-0.26708984	0.15087891	0.36669922	0.19	0.008	17/6/2018	17	6	2018	2:01:04	7264	0.9	2	1	4	72090	0.051513672	3.4289062	0.073242188	-0.084960938	-0.93334961	8.2426758	0.22729492	0	0	0	0	0	0	0	0	0	0.94018555	0.059814453	0.31396484	0.094482422	0.013183594	-0.20629883	0.008	39579.04	0	0	0.008
1103	1104	1104	Category N	0.059814453	-0.44384766	-0.89990234	-0.3203125	0.21435547	0.32006836	0.19	0.008	17/6/2018	17	6	2018	2:01:05	7265	0	2	1	5	72090	0.051513672	3.4289062	0.073486328	-0.085693359	-0.93603516	6.1132813	0.35986328	0	0	0	0	0	0	0	0	0	0.94287109	0.057128906	0.40795898	-0.013671875	-0.35791016	0.036132813	0.008	39579.04	0	0	0.008
1104	1105	1105	Category N	0.15576172	-0.21582031	-0.65991211	-0.2824707	0.03515625	0.36889648	0.19	0.008	17/6/2018	17	6	2018	2:01:05	7265	0.1	2	1	5	72090	0.051513672	3.4289062	0.07421875	-0.090087891	-0.93359375	2.1130371	0.31201172	0	0	0	0	0	0	0	0	0	0.94067383	0.059326172	0.48071289	0.081298828	-0.12573242	0.27368164	0.008	39579.04	0	0	0.008
1105	1106	1106	Category N	0.19189453	-0.047851563	-0.86376953	-0.29345703	0.060791016	0.36474609	0.19	0.008	17/6/2018	17	6	2018	2:01:05	7265	0.2	2	1	5	72090	0.051513672	3.4289062	0.073974609	-0.093505859	-0.93188477	5.7775879	0.14355469	0	0	0	0	0	0	0	0	0	0.93969727	0.060302734	0.23168945	0.11767578	0.045654297	0.068115234	0.008	39579.04	0	0	0.008
1106	1107	1107	Category N	0.29980469	-0.19189453	-0.88793945	-0.27758789	0.057128906	0.37915039	0.19	0.008	17/6/2018	17	6	2018	2:01:05	7265	0.3	2	1	5	72091	0.051513672	3.4289062	0.075439453	-0.095947266	-0.93481445	9.1403809	0.24829102	0	0	0	0	0	0	0	0	0	0.94287109	0.057128906	0.36694336	0.22412109	-0.095703125	0.046875	0.008	39579.04	0	0	0.008
1107	1108	1108	Category N	-0.035888672	-0.023925781	-1.2119141	-0.27392578	0.090087891	0.38891602	0.19	0.008	17/6/2018	17	6	2018	2:01:05	7265	0.4	2	1	5	72091	0.051513672	3.4289062	0.073974609	-0.095703125	-0.93676758	7.5432129	0.3046875	0	0	0	0	0	0	0	0	0	0.94433594	0.055664063	0.45703125	-0.10986328	0.071777344	-0.27490234	0.008	39579.04	0	0	0.008
1108	1109	1109	Category N	-0.047851563	-0.071777344	-1.0078125	-0.32666016	0.10888672	0.34667969	0.19	0.008	17/6/2018	17	6	2018	2:01:05	7265	0.5	2	1	5	72091	0.051513672	3.4289062	0.073730469	-0.097900391	-0.93359375	1.3398438	0.14477539	0	0	0	0	0	0	0	0	0	0.94140625	0.05859375	0.22192383	-0.12158203	0.026123047	-0.073974609	0.008	39579.04	0	0	0.008
1109	1110	1110	Category N	0.21582031	-0.083984375	-0.76782227	-0.26831055	-0.016601563	0.3762207	0.19	0.008	17/6/2018	17	6	2018	2:01:05	7265	0.6	2	1	5	72091	0.051513672	3.4289062	0.072998047	-0.10449219	-0.93066406	2.3857422	0.2175293	0	0	0	0	0	0	0	0	0	0.93945313	0.060546875	0.32617188	0.14257813	0.020507813	0.1628418	0.008	39579.04	0	0	0.008
1110	1111	1111	Category N	0.15576172	0.023925781	-0.92382813	-0.27148438	-0.005126953	0.36938477	0.19	0.008	17/6/2018	17	6	2018	2:01:05	7265	0.7	2	1	5	72091	0.051513672	3.4289062	0.071289063	-0.10644531	-0.93164063	5.4853516	0.15551758	0	0	0	0	0	0	0	0	0	0.94042969	0.059570313	0.22290039	0.084228516	0.13037109	0.0078125	0.008	39579.04	0	0	0.008
1111	1112	1112	Category N	0.17993164	-0.047851563	-1.0078125	-0.25732422	0.006103516	0.40136719	0.19	0.008	17/6/2018	17	6	2018	2:01:05	7265	0.8	2	1	5	72091	0.051513672	3.4289062	0.073730469	-0.10644531	-0.93310547	5.1748047	0.14233398	0	0	0	0	0	0	0	0	0	0.94213867	0.057861328	0.23925781	0.10595703	0.05859375	-0.074462891	0.008	39579.04	0	0	0.008
1112	1113	1113	Category N	-0.071777344	0.011962891	-1.0078125	-0.28369141	0.058837891	0.37402344	0.2	0.008	17/6/2018	17	6	2018	2:01:05	7265	0.9	2	1	5	72091	0.051513672	3.4289062	0.071289063	-0.10693359	-0.93237305	2.2993164	0.20068359	0	0	0	0	0	0	0	0	0	0.94116211	0.058837891	0.33764648	-0.14306641	0.11889648	-0.075195313	0.008	39579.04	0	0	0.008
1113	1114	1114	Category N	0.21582031	-0.16796875	-0.83984375	-0.26635742	0.019287109	0.38696289	0.2	0.008	17/6/2018	17	6	2018	2:01:06	7266	0	2	1	6	72091	0.051513672	3.4289062	0.070800781	-0.11254883	-0.9284668	0.5378418	0.1784668	0	0	0	0	0	0	0	0	0	0.93798828	0.062011719	0.28881836	0.14477539	-0.055175781	0.088623047	0.008	39579.04	0	0	0.008
1114	1115	1115	Category N	0.16796875	0.15576172	-0.70776367	-0.24267578	-0.041259766	0.38256836	0.2	0.008	17/6/2018	17	6	2018	2:01:06	7266	0.111	2	1	6	72091	0.051513672	3.4289062	0.073730469	-0.1184082	-0.92431641	5.8286133	0.36181641	0	0	0	0	0	0	0	0	0	0.93457031	0.065429688	0.5847168	0.093994141	0.27416992	0.21655273	0.008	39579.04	0	0	0.008
1115	1116	1116	Category N	0.15576172	-0.035888672	-0.88793945	-0.25805664	-0.027832031	0.39575195	0.2	0.008	17/6/2018	17	6	2018	2:01:06	7266	0.222	2	1	6	72091	0.051513672	3.4289062	0.071044922	-0.11645508	-0.92944336	8.1889648	0.1237793	0	0	0	0	0	0	0	0	0	0.93945313	0.060546875	0.20654297	0.084472656	0.080566406	0.041503906	0.008	39579.04	0	0	0.008
1116	1117	1117	Category N	0.10791016	-0.13183594	-0.95996094	-0.25683594	-0.020996094	0.390625	0.2	0.008	17/6/2018	17	6	2018	2:01:06	7266	0.333	2	1	6	72092	0.051513672	3.4289062	0.073730469	-0.11914063	-0.93115234	7.7758789	0.046142578	0	0	0	0	0	0	0	0	0	0.94165039	0.058349609	0.075195313	0.033935547	-0.012451172	-0.028564453	0.008	39579.04	0	0	0.008
1117	1118	1118	Category N	-0.071777344	0.011962891	-0.92382813	-0.26660156	0.044677734	0.39233398	0.2	0.008	17/6/2018	17	6	2018	2:01:06	7266	0.444	2	1	6	72092	0.051513672	3.4289062	0.071777344	-0.11914063	-0.92724609	9.638916	0.19458008	0	0	0	0	0	0	0	0	0	0.93774414	0.062255859	0.27832031	-0.14355469	0.13110352	0.003417969	0.008	39579.04	0	0	0.008
1118	1119	1119	Category N	0.035888672	0.083984375	-0.80395508	-0.25683594	0.017333984	0.40014648	0.2	0.008	17/6/2018	17	6	2018	2:01:06	7266	0.555	2	1	6	72092	0.051513672	3.4289062	0.072753906	-0.12475586	-0.92504883	15.785889	0.24414063	0	0	0	0	0	0	0	0	0	0.9362793	0.063720703	0.36669922	-0.036865234	0.20874023	0.12109375	0.008	39579.04	0	0	0.008
1119	1120	1120	Category N	0.16796875	-0.16796875	-1.0559082	-0.22167969	-0.061767578	0.39282227	0.2	0.008	17/6/2018	17	6	2018	2:01:06	7266	0.666	2	1	6	72092	0.051513672	3.4289062	0.073730469	-0.12036133	-0.92358398	16.367676	0.16894531	0	0	0	0	0	0	0	0	0	0.93432617	0.065673828	0.27368164	0.093994141	-0.047363281	-0.13208008	0.008	39579.04	0	0	0.008
1120	1121	1121	Category N	0.15576172	0.035888672	-1.079834	-0.19042969	-0.13037109	0.39160156	0.2	0.008	17/6/2018	17	6	2018	2:01:06	7266	0.777	2	1	6	72092	0.051513672	3.4289062	0.069580078	-0.12255859	-0.9284668	13.064453	0.23535156	0	0	0	0	0	0	0	0	0	0.93896484	0.061035156	0.39575195	0.0859375	0.15844727	-0.15112305	0.008	39579.04	0	0	0.008
1121	1122	1122	Category N	-0.13183594	0.3359375	-0.89990234	-0.26269531	-0.058349609	0.38891602	0.2	0.008	17/6/2018	17	6	2018	2:01:06	7266	0.888	2	1	6	72092	0.051513672	3.4289062	0.071777344	-0.12109375	-0.92749023	12.094727	0.50097656	0	0	0	0	0	0	0	0	0	0.93823242	0.061767578	0.68847656	-0.20361328	0.45703125	0.027587891	0.008	39579.04	0	0	0.008
1122	1123	1123	Category N	0.047851563	-0.11987305	-0.99584961	-0.27587891	-0.056640625	0.37329102	0.21	0.008	17/6/2018	17	6	2018	2:01:07	7267	0	2	1	7	72092	0.051025391	3.4498535	0.071533203	-0.12573242	-0.92480469	10.104736	0.074951172	0	0	0	0	0	0	0	0	0	0.93603516	0.063964844	0.10058594	-0.023681641	0.005859375	-0.070800781	0.008	39579.04	0	0	0.008
1123	1124	1124	Category N	0.19189453	0.095947266	-0.82788086	-0.1940918	-0.12402344	0.39257813	0.21	0.008	17/6/2018	17	6	2018	2:01:07	7267	0.09	2	1	7	72092	0.051025391	3.4498535	0.071777344	-0.12207031	-0.92431641	9.1943359	0.2668457	0	0	0	0	0	0	0	0	0	0.93505859	0.064941406	0.43457031	0.11987305	0.21801758	0.096435547	0.008	39579.04	0	0	0.008
1124	1125	1125	Category N	0.10791016	0.10791016	-0.85180664	-0.22143555	-0.059082031	0.40478516	0.21	0.008	17/6/2018	17	6	2018	2:01:07	7267	0.181	2	1	7	72092	0.051025391	3.4498535	0.069824219	-0.12573242	-0.92626953	4.1240234	0.24829102	0	0	0	0	0	0	0	0	0	0.9375	0.0625	0.34643555	0.037841797	0.23364258	0.074462891	0.008	39579.04	0	0	0.008
1125	1126	1126	Category N	-0.047851563	-0.035888672	-1.0078125	-0.22338867	-0.036132813	0.40332031	0.21	0.008	17/6/2018	17	6	2018	2:01:07	7267	0.272	2	1	7	72092	0.051025391	3.4498535	0.065673828	-0.12402344	-0.92602539	2.682373	0.1652832	0	0	0	0	0	0	0	0	0	0.93652344	0.063476563	0.28344727	-0.11352539	0.088134766	-0.081542969	0.008	39579.04	0	0	0.008
1126	1127	1127	Category N	-0.095947266	-0.15576172	-1.0439453	-0.26391602	-0.002929688	0.3918457	0.21	0.008	17/6/2018	17	6	2018	2:01:07	7267	0.363	2	1	7	72093	0.051025391	3.4498535	0.069335938	-0.12573242	-0.92407227	2.0856934	0.20629883	0	0	0	0	0	0	0	0	0	0.93505859	0.064941406	0.31494141	-0.1652832	-0.029785156	-0.11962891	0.008	39579.04	0	0	0.008
1127	1128	1128	Category N	0.071777344	0.11987305	-0.80395508	-0.19555664	0.028564453	0.41918945	0.21	0.008	17/6/2018	17	6	2018	2:01:07	7267	0.454	2	1	7	72093	0.051025391	3.4498535	0.067871094	-0.11743164	-0.92529297	1.862793	0.26660156	0	0	0	0	0	0	0	0	0	0.93530273	0.064697266	0.36279297	0.003662109	0.23730469	0.12133789	0.008	39579.04	0	0	0.008
1128	1129	1129	Category N	0	-0.19189453	-0.88793945	-0.19921875	0.045410156	0.41821289	0.21	0.008	17/6/2018	17	6	2018	2:01:07	7267	0.545	2	1	7	72093	0.051025391	3.4498535	0.064453125	-0.11816406	-0.92553711	5.9853516	0.10473633	0	0	0	0	0	0	0	0	0	0.93530273	0.064697266	0.17578125	-0.064453125	-0.073486328	0.037597656	0.008	39579.04	0	0	0.008
1129	1130	1130	Category N	0.083984375	-0.023925781	-0.91186523	-0.1887207	0.041992188	0.43164063	0.21	0.008	17/6/2018	17	6	2018	2:01:07	7267	0.636	2	1	7	72093	0.051025391	3.4498535	0.059814453	-0.11254883	-0.92504883	7.5947266	0.092773438	0	0	0	0	0	0	0	0	0	0.93383789	0.066162109	0.12597656	0.023925781	0.088623047	0.013183594	0.008	39579.04	0	0	0.008
1130	1131	1131	Category N	-0.20385742	-0.083984375	-1.1638184	-0.21582031	0.099365234	0.40063477	0.21	0.008	17/6/2018	17	6	2018	2:01:07	7267	0.727	2	1	7	72093	0.051025391	3.4498535	0.058105469	-0.1105957	-0.92382813	6.5498047	0.35620117	0	0	0	0	0	0	0	0	0	0.93212891	0.067871094	0.52856445	-0.26196289	0.026611328	-0.23974609	0.008	39579.04	0	0	0.008
1131	1132	1132	Category N	0.16796875	-0.14379883	-0.95996094	-0.24536133	0.090332031	0.39086914	0.21	0.008	17/6/2018	17	6	2018	2:01:07	7267	0.818	2	1	7	72093	0.051025391	3.4498535	0.059326172	-0.10546875	-0.92382813	7.8564453	0.12036133	0	0	0	0	0	0	0	0	0	0.93164063	0.068359375	0.18261719	0.10839844	-0.038085938	-0.035888672	0.008	39579.04	0	0	0.008
1132	1133	1133	Category N	0.14379883	-0.11987305	-0.65991211	-0.19677734	0.043701172	0.42236328	0.22	0.008	17/6/2018	17	6	2018	2:01:07	7267	0.909	2	1	7	72093	0.051025391	3.4498535	0.058349609	-0.10107422	-0.92504883	7.9333496	0.27929688	0	0	0	0	0	0	0	0	0	0.93237305	0.067626953	0.36914063	0.085205078	-0.018554688	0.26513672	0.008	39579.04	0	0	0.008
1133	1134	1134	Category N	0.035888672	-0.10791016	-0.92382813	-0.23632813	0.028320313	0.39892578	0.22	0.008	17/6/2018	17	6	2018	2:01:08	7268	0	2	1	8	72093	0.051025391	3.4498535	0.054199219	-0.099365234	-0.92480469	7.572998	0.020263672	0	0	0	0	0	0	0	0	0	0.93164063	0.068359375	0.027832031	-0.018310547	-0.008300781	0.000976563	0.008	39579.04	0	0	0.008
1134	1135	1135	Category N	0.023925781	-0.10791016	-0.91186523	-0.25805664	0.034179688	0.38818359	0.22	0.008	17/6/2018	17	6	2018	2:01:08	7268	0.1	2	1	8	72093	0.051025391	3.4498535	0.050292969	-0.096679688	-0.92138672	5.6186523	0.030273438	0	0	0	0	0	0	0	0	0	0.92797852	0.072021484	0.047119141	-0.026367188	-0.010986328	0.009521484	0.008	39579.04	0	0	0.008
1135	1136	1136	Category N	-0.15576172	-0.083984375	-1.1999512	-0.24926758	0.078369141	0.39526367	0.22	0.008	17/6/2018	17	6	2018	2:01:08	7268	0.2	2	1	8	72093	0.051025391	3.4498535	0.053710938	-0.09375	-0.92260742	6.5717773	0.34741211	0	0	0	0	0	0	0	0	0	0.92895508	0.071044922	0.49633789	-0.20947266	0.009765625	-0.27709961	0.008	39579.04	0	0	0.008
1136	1137	1137	Category N	0.26391602	-0.14379883	-0.85180664	-0.24682617	0.080078125	0.40258789	0.22	0.008	17/6/2018	17	6	2018	2:01:08	7268	0.3	2	1	8	72094	0.051025391	3.4498535	0.055175781	-0.088867188	-0.92529297	6.5473633	0.22802734	0	0	0	0	0	0	0	0	0	0.93115234	0.068847656	0.3371582	0.20874023	-0.0546875	0.073486328	0.008	39579.04	0	0	0.008
1137	1138	1138	Category N	0	-0.083984375	-0.86376953	-0.21582031	0.045654297	0.41918945	0.22	0.008	17/6/2018	17	6	2018	2:01:08	7268	0.4	2	1	8	72094	0.051025391	3.4498535	0.051269531	-0.089111328	-0.92504883	5.7849121	0.080078125	0	0	0	0	0	0	0	0	0	0.93066406	0.069335938	0.11767578	-0.051269531	0.005126953	0.061279297	0.008	39579.04	0	0	0.008
1138	1139	1139	Category N	0.059814453	-0.23999023	-0.89990234	-0.24975586	0.024414063	0.39160156	0.22	0.008	17/6/2018	17	6	2018	2:01:08	7268	0.5	2	1	8	72094	0.051025391	3.4498535	0.045898438	-0.086181641	-0.9230957	6.0998535	0.15600586	0	0	0	0	0	0	0	0	0	0.92822266	0.071777344	0.19067383	0.013671875	-0.15356445	0.023193359	0.008	39579.04	0	0	0.008
1139	1140	1140	Category N	-0.071777344	0.10791016	-0.97192383	-0.22949219	0.03515625	0.40234375	0.22	0.008	17/6/2018	17	6	2018	2:01:08	7268	0.6	2	1	8	72094	0.051025391	3.4498535	0.043701172	-0.084960938	-0.91992188	4.7260742	0.23071289	0	0	0	0	0	0	0	0	0	0.92504883	0.074951172	0.36035156	-0.11547852	0.19287109	-0.051757813	0.008	39579.04	0	0	0.008
1140	1141	1141	Category N	-0.14379883	-0.2277832	-1.0917969	-0.27587891	0.083007813	0.38061523	0.22	0.008	17/6/2018	17	6	2018	2:01:08	7268	0.7	2	1	8	72094	0.051025391	3.4498535	0.045410156	-0.081054688	-0.92529297	3.7519531	0.29150391	0	0	0	0	0	0	0	0	0	0.92993164	0.070068359	0.50244141	-0.18920898	-0.14648438	-0.16625977	0.008	39579.04	0	0	0.008
1141	1142	1142	Category N	0	0	-0.80395508	-0.16577148	0.070068359	0.42260742	0.22	0.008	17/6/2018	17	6	2018	2:01:08	7268	0.8	2	1	8	72094	0.051025391	3.4498535	0.042480469	-0.079345703	-0.92651367	1.8720703	0.15234375	0	0	0	0	0	0	0	0	0	0.9309082	0.069091797	0.24487305	-0.042480469	0.079345703	0.12255859	0.008	39579.04	0	0	0.008
1142	1143	1143	Category N	0.17993164	-0.20385742	-0.91186523	-0.23901367	0.068847656	0.39648438	0.23	0.008	17/6/2018	17	6	2018	2:01:08	7268	0.9	2	1	8	72094	0.051025391	3.4498535	0.037841797	-0.077880859	-0.92773438	3.0527344	0.19018555	0	0	0	0	0	0	0	0	0	0.93164063	0.068359375	0.28344727	0.1418457	-0.12573242	0.015869141	0.008	39579.04	0	0	0.008
1143	1144	1144	Category N	0.071777344	-0.21582031	-0.80395508	-0.2253418	0.024658203	0.39648438	0.23	0.008	17/6/2018	17	6	2018	2:01:09	7269	0	2	1	9	72094	0.051025391	3.4498535	0.033935547	-0.077148438	-0.92382813	1.5070801	0.18701172	0	0	0	0	0	0	0	0	0	0.92773438	0.072265625	0.29614258	0.037597656	-0.13842773	0.11987305	0.008	39579.04	0	0	0.008
1144	1145	1145	Category N	-0.17993164	0.035888672	-1.1518555	-0.23974609	0.059082031	0.39233398	0.23	0.008	17/6/2018	17	6	2018	2:01:09	7269	0.1	2	1	9	72094	0.051025391	3.4498535	0.030761719	-0.071777344	-0.92651367	0.66162109	0.32666016	0	0	0	0	0	0	0	0	0	0.9296875	0.0703125	0.54370117	-0.21069336	0.10766602	-0.22509766	0.008	39579.04	0	0	0.008
1145	1146	1146	Category N	0.15576172	-0.25195313	-0.94799805	-0.27661133	0.11279297	0.37280273	0.23	0.008	17/6/2018	17	6	2018	2:01:09	7269	0.2	2	1	9	72094	0.051025391	3.4498535	0.031982422	-0.069091797	-0.9296875	1.3586426	0.22119141	0	0	0	0	0	0	0	0	0	0.93261719	0.067382813	0.32446289	0.12353516	-0.18261719	-0.018066406	0.008	39579.04	0	0	0.008
1146	1147	1147	Category N	0	-0.059814453	-0.79199219	-0.17382813	0.093505859	0.4206543	0.23	0.008	17/6/2018	17	6	2018	2:01:09	7269	0.3	2	1	9	72095	0.051025391	3.4498535	0.029052734	-0.068847656	-0.93017578	0.98486328	0.14135742	0	0	0	0	0	0	0	0	0	0.93310547	0.066894531	0.17651367	-0.029052734	0.009033203	0.13818359	0.008	39579.04	0	0	0.008
1147	1148	1148	Category N	0.083984375	-0.15576172	-0.75585938	-0.26538086	0.054931641	0.38574219	0.23	0.008	17/6/2018	17	6	2018	2:01:09	7269	0.4	2	1	9	72095	0.051025391	3.4498535	0.023681641	-0.066894531	-0.92919922	3.6704102	0.20385742	0	0	0	0	0	0	0	0	0	0.93212891	0.067871094	0.32226563	0.060058594	-0.088623047	0.17333984	0.008	39579.04	0	0	0.008
1148	1149	1149	Category N	0.023925781	-0.15576172	-0.98388672	-0.23828125	0.042480469	0.4050293	0.23	0.008	17/6/2018	17	6	2018	2:01:09	7269	0.5	2	1	9	72095	0.051025391	3.4498535	0.021972656	-0.066650391	-0.92626953	4.3095703	0.10595703	0	0	0	0	0	0	0	0	0	0.92895508	0.071044922	0.14819336	0.001708984	-0.088867188	-0.057373047	0.008	39579.04	0	0	0.008
1149	1150	1150	Category N	-0.26391602	0.071777344	-1.1638184	-0.25488281	0.10351563	0.37841797	0.23	0.008	17/6/2018	17	6	2018	2:01:09	7269	0.6	2	1	9	72095	0.051025391	3.4498535	0.024902344	-0.065917969	-0.92724609	5.1923828	0.39794922	0	0	0	0	0	0	0	0	0	0.92993164	0.070068359	0.66308594	-0.28881836	0.13769531	-0.23632813	0.008	39579.04	0	0	0.008
1150	1151	1151	Category N	0.31176758	-0.16796875	-0.77978516	-0.27368164	0.10595703	0.38916016	0.23	0.008	17/6/2018	17	6	2018	2:01:09	7269	0.7	2	1	9	72095	0.051025391	3.4498535	0.022216797	-0.064453125	-0.92895508	5.3735352	0.34155273	0	0	0	0	0	0	0	0	0	0.93139648	0.068603516	0.54174805	0.28930664	-0.10327148	0.14916992	0.008	39579.04	0	0	0.008
1151	1152	1152	Category N	-0.011962891	-0.023925781	-0.83984375	-0.19726563	0.086181641	0.41601563	0.23	0.008	17/6/2018	17	6	2018	2:01:09	7269	0.8	2	1	9	72095	0.051025391	3.4498535	0.020019531	-0.064941406	-0.9284668	6.2670898	0.1027832	0	0	0	0	0	0	0	0	0	0.9309082	0.069091797	0.16186523	-0.031982422	0.041015625	0.088623047	0.008	39579.04	0	0	0.008
1152	1153	1153	Category N	0.21582031	-0.27587891	-0.92382813	-0.26611328	0.056884766	0.38867188	0.24	0.008	17/6/2018	17	6	2018	2:01:09	7269	0.9	2	1	9	72095	0.051025391	3.4498535	0.015625	-0.063720703	-0.92651367	5.6062012	0.29150391	0	0	0	0	0	0	0	0	0	0.92871094	0.071289063	0.41479492	0.19995117	-0.21191406	0.002685547	0.008	39579.04	0	0	0.008
1153	1154	1154	Category N	0.083984375	-0.095947266	-0.93579102	-0.24169922	0.053222656	0.40600586	0.24	0.008	17/6/2018	17	6	2018	2:01:10	7270	0	2	1	10	72095	0.051025391	3.4498535	0.015136719	-0.063232422	-0.92724609	3.8977051	0.076416016	0	0	0	0	0	0	0	0	0	0.92944336	0.070556641	0.10961914	0.068603516	-0.032470703	-0.008300781	0.008	39579.04	0	0	0.008
1154	1155	1155	Category N	-0.10791016	-0.15576172	-1.223877	-0.28588867	0.10839844	0.36572266	0.24	0.008	17/6/2018	17	6	2018	2:01:10	7270	0.111	2	1	10	72095	0.051025391	3.4498535	0.015380859	-0.060302734	-0.9284668	2.4082031	0.33398438	0	0	0	0	0	0	0	0	0	0.93041992	0.069580078	0.51416016	-0.12329102	-0.095214844	-0.29516602	0.008	39579.04	0	0	0.008
1155	1156	1156	Category N	0.40795898	-0.20385742	-0.85180664	-0.27734375	0.1003418	0.36279297	0.24	0.008	17/6/2018	17	6	2018	2:01:10	7270	0.222	2	1	10	72095	0.051025391	3.4498535	0.012451172	-0.061767578	-0.92993164	0.49072266	0.42724609	0	0	0	0	0	0	0	0	0	0.93212891	0.067871094	0.61547852	0.39526367	-0.1418457	0.078125	0.008	39579.04	0	0	0.008
1156	1157	1157	Category N	-0.095947266	-0.11987305	-0.79199219	-0.19946289	0.083740234	0.41088867	0.24	0.008	17/6/2018	17	6	2018	2:01:10	7270	0.333	2	1	10	72096	0.051025391	3.4498535	0.008789063	-0.061279297	-0.9296875	1.6257324	0.18261719	0	0	0	0	0	0	0	0	0	0.93164063	0.068359375	0.30102539	-0.10473633	-0.058349609	0.13769531	0.008	39579.04	0	0	0.008
1157	1158	1158	Category N	0.14379883	-0.16796875	-0.91186523	-0.2890625	0.060791016	0.37817383	0.24	0.008	17/6/2018	17	6	2018	2:01:10	7270	0.444	2	1	10	72096	0.051025391	3.4498535	0.004882813	-0.059326172	-0.92822266	0.61865234	0.17675781	0	0	0	0	0	0	0	0	0	0.93017578	0.069824219	0.26367188	0.13867188	-0.10839844	0.016357422	0.008	39579.04	0	0	0.008
1158	1159	1159	Category N	-0.011962891	-0.023925781	-0.81591797	-0.24804688	0.052490234	0.38989258	0.24	0.008	17/6/2018	17	6	2018	2:01:10	7270	0.555	2	1	10	72096	0.051025391	3.4498535	0.008056641	-0.059326172	-0.93017578	2.2399902	0.12133789	0	0	0	0	0	0	0	0	0	0.93212891	0.067871094	0.16992188	-0.020019531	0.035400391	0.11425781	0.008	39579.04	0	0	0.008
1159	1160	1160	Category N	-0.17993164	-0.083984375	-1.1638184	-0.26220703	0.067382813	0.39990234	0.24	0.008	17/6/2018	17	6	2018	2:01:10	7270	0.666	2	1	10	72096	0.051025391	3.4498535	0.007324219	-0.060302734	-0.93066406	3.6437988	0.29980469	0	0	0	0	0	0	0	0	0	0.93261719	0.067382813	0.44384766	-0.18725586	-0.0234375	-0.23291016	0.008	39579.04	0	0	0.008
1160	1161	1161	Category N	0.29980469	-0.10791016	-0.91186523	-0.23999023	0.084228516	0.40161133	0.24	0.008	17/6/2018	17	6	2018	2:01:10	7270	0.777	2	1	10	72096	0.051269531	3.4546875	0.003662109	-0.058105469	-0.92724609	5.3146973	0.30053711	0	0	0	0	0	0	0	0	0	0.92895508	0.071044922	0.36108398	0.29589844	-0.049560547	0.015380859	0.008	39579.04	0	0	0.008
1161	1162	1162	Category N	-0.083984375	-0.17993164	-0.95996094	-0.17602539	0.078613281	0.42333984	0.25	0.008	17/6/2018	17	6	2018	2:01:10	7270	0.888	2	1	10	72096	0.051269531	3.4546875	-0.000244141	-0.057617188	-0.92456055	6.2666016	0.15185547	0	0	0	0	0	0	0	0	0	0.92626953	0.073730469	0.2409668	-0.083496094	-0.12207031	-0.03515625	0.008	39579.04	0	0	0.008
1162	1163	1163	Category N	0	-0.20385742	-0.83984375	-0.23999023	0.020751953	0.40698242	0.25	0.008	17/6/2018	17	6	2018	2:01:11	7271	0	2	1	11	72096	0.051269531	3.4546875	0.001953125	-0.061523438	-0.92773438	9.0949707	0.16723633	0	0	0	0	0	0	0	0	0	0.9296875	0.0703125	0.23217773	-0.001953125	-0.14208984	0.087890625	0.008	39579.04	0	0	0.008
1163	1164	1164	Category N	-0.047851563	-0.15576172	-0.97192383	-0.23388672	0.035400391	0.40112305	0.25	0.008	17/6/2018	17	6	2018	2:01:11	7271	0.1	2	1	11	72096	0.051269531	3.4546875	0.004150391	-0.059570313	-0.92651367	8.989502	0.11816406	0	0	0	0	0	0	0	0	0	0.9284668	0.071533203	0.19335938	-0.052001953	-0.095947266	-0.045166016	0.008	39579.04	0	0	0.008
1164	1165	1165	Category N	-0.11987305	-0.11987305	-1.079834	-0.25439453	0.037597656	0.39453125	0.25	0.008	17/6/2018	17	6	2018	2:01:11	7271	0.2	2	1	11	72096	0.051269531	3.4546875	0.000244141	-0.060791016	-0.92724609	6.729248	0.20263672	0	0	0	0	0	0	0	0	0	0.92944336	0.070556641	0.33129883	-0.12011719	-0.058837891	-0.15234375	0.008	39579.04	0	0	0.008
1165	1166	1166	Category N	0.26391602	-0.059814453	-0.93579102	-0.18896484	0.035400391	0.41723633	0.25	0.008	17/6/2018	17	6	2018	2:01:11	7271	0.3	2	1	11	72096	0.051269531	3.4546875	-0.002929688	-0.061035156	-0.92700195	5.6948242	0.2668457	0	0	0	0	0	0	0	0	0	0.92895508	0.071044922	0.27661133	0.2668457	0.001220703	-0.008544922	0.008	39579.04	0	0	0.008
1166	1167	1167	Category N	-0.095947266	-0.023925781	-0.89990234	-0.15795898	0.041015625	0.43334961	0.25	0.008	17/6/2018	17	6	2018	2:01:11	7271	0.4	2	1	11	72097	0.051269531	3.4546875	-0.004394531	-0.059814453	-0.92529297	5.204834	0.10131836	0	0	0	0	0	0	0	0	0	0.92724609	0.072753906	0.15283203	-0.091308594	0.035888672	0.025390625	0.008	39579.04	0	0	0.008
1167	1168	1168	Category N	-0.14379883	-0.17993164	-0.89990234	-0.22387695	0.006103516	0.39794922	0.25	0.008	17/6/2018	17	6	2018	2:01:11	7271	0.5	2	1	11	72097	0.051269531	3.4546875	-0.003662109	-0.057617188	-0.92578125	4.3696289	0.1875	0	0	0	0	0	0	0	0	0	0.92773438	0.072265625	0.28808594	-0.13989258	-0.12207031	0.025878906	0.008	39579.04	0	0	0.008
1168	1169	1169	Category N	-0.14379883	0.059814453	-0.85180664	-0.22631836	0.011474609	0.39794922	0.25	0.008	17/6/2018	17	6	2018	2:01:11	7271	0.6	2	1	11	72097	0.051269531	3.4546875	-0.003173828	-0.059082031	-0.92675781	3.6123047	0.19873047	0	0	0	0	0	0	0	0	0	0.92871094	0.071289063	0.33447266	-0.14038086	0.11889648	0.074951172	0.008	39579.04	0	0	0.008
1169	1170	1170	Category N	-0.023925781	-0.023925781	-1.0319824	-0.2175293	0.039306641	0.40649414	0.25	0.008	17/6/2018	17	6	2018	2:01:11	7271	0.7	2	1	11	72097	0.051269531	3.4546875	-0.004150391	-0.056152344	-0.92651367	2.4873047	0.11181641	0	0	0	0	0	0	0	0	0	0.92822266	0.071777344	0.15722656	-0.01953125	0.032226563	-0.10522461	0.008	39579.04	0	0	0.008
1170	1171	1171	Category N	0.023925781	-0.035888672	-0.86376953	-0.14453125	0.026855469	0.43164063	0.25	0.008	17/6/2018	17	6	2018	2:01:11	7271	0.8	2	1	11	72097	0.051269531	3.4546875	-0.006835938	-0.055908203	-0.92504883	2.717041	0.071533203	0	0	0	0	0	0	0	0	0	0.92675781	0.073242188	0.11230469	0.030761719	0.020019531	0.061279297	0.008	39579.04	0	0	0.008
1171	1172	1172	Category N	-0.035888672	0.023925781	-0.81591797	-0.18920898	0.009277344	0.41699219	0.26	0.008	17/6/2018	17	6	2018	2:01:11	7271	0.9	2	1	11	72097	0.051269531	3.4546875	-0.007080078	-0.0546875	-0.92431641	1.2302246	0.13696289	0	0	0	0	0	0	0	0	0	0.92578125	0.07421875	0.21557617	-0.028564453	0.078613281	0.10839844	0.008	39579.04	0	0	0.008
1172	1173	1173	Category N	-0.15576172	-0.11987305	-0.87597656	-0.21875	-0.021972656	0.41162109	0.26	0.008	17/6/2018	17	6	2018	2:01:12	7272	0	2	1	12	72097	0.051269531	3.4546875	-0.010986328	-0.051757813	-0.92333984	0.77490234	0.16674805	0	0	0	0	0	0	0	0	0	0.92504883	0.074951172	0.26025391	-0.14453125	-0.067871094	0.047363281	0.008	39579.04	0	0	0.008
1173	1174	1174	Category N	-0.10791016	-0.011962891	-0.88793945	-0.23022461	-0.01953125	0.40332031	0.26	0.008	17/6/2018	17	6	2018	2:01:12	7272	0.1	2	1	12	72097	0.051269531	3.4546875	-0.012207031	-0.050537109	-0.9284668	0.89379883	0.11083984	0	0	0	0	0	0	0	0	0	0.92993164	0.070068359	0.17504883	-0.095458984	0.038574219	0.040527344	0.008	39579.04	0	0	0.008
1174	1175	1175	Category N	0.19189453	0.011962891	-1.079834	-0.20922852	0.015625	0.41479492	0.26	0.008	17/6/2018	17	6	2018	2:01:12	7272	0.2	2	1	12	72097	0.051269531	3.4546875	-0.013427734	-0.048828125	-0.92797852	0.63012695	0.26220703	0	0	0	0	0	0	0	0	0	0.92944336	0.070556641	0.41772461	0.20532227	0.060791016	-0.15161133	0.008	39579.04	0	0	0.008
[truncated: 12,338 more rows]
[truncated: 29 more columns]
