# Supplementary material for: Development of a multisensor biologging collar and analytical techniques to describe high‐resolution spatial behavior in free‐ranging terrestrial mammals
Source: Ecol Evol. 2024 Sep 23;14(9):e70264. doi: 10.1002/ece3.70264 (PMC11420106; doi:10.1002/ece3.70264)
Supplement: Supplementary file 1 — Appendix S1 [file ECE3-14-e70264-s001.zip › doi_10_5061_dryad_jdfn2z3hv__v20240620/B6_S79_Header.csv]

Split no.	Bookmark number	Category	Pointer	Day#	Time(hh:mm:ss)	Total Event start	Event start	Number events	Duration(s)	Sum VeDBA	Mean VeDBA	Mean Dyn AccX	Mean Dyn AccY	Mean Dyn AccZ	Sum VeSBA	Mean VeSBA	Mean smth AccX	Mean smth AccY	Mean smth AccZ	VeDBA_Var	VeDBA_SD	VeSBA_Var	VeSBA_SD	Mean Animal g	Sum Animal g	Animal g_Var	Animal g_SD	Acc_x_Var	Acc_x_SD	Acc_y_Var	Acc_y_SD	Acc_z_Var	Acc_z_SD	Predominant freq, Hz	Smth press val	Max pressure val	Min pressure val	Grd air press	Altitude begin	Altitude end	Delta max/min altitude
1	1	Category G	0	18	6:57:24	61514	61514	122	12.2	42.0146	0.344382	-0.105351	-0.0460525	-0.0565666	108.953	0.893054	-0.265309	0.204602	-0.803435	0.032905	0.181397	0.00131075	0.0362044	0.106946	13.0474	0.00131075	0.0362044	0.0807605	0.284184	0.0319884	0.178853	0.0406714	0.201672	0	7	0.009	0.009	1000	39471.3	39471.3	0
1	2	Category M	122	18	7:07:54	66197	66197	17	1.6	45.2043	2.65908	0.302332	1.04357	-1.48532	21.8345	1.28438	0.280345	0.290369	-1.21869	16.0409	4.00511	0.000215418	0.0146771	0.284381	4.83447	1.44E-05	0.00378962	0.249497	0.499497	8.17977	2.86003	11.8285	3.43926	0	7	0.009	0.009	1000	39471.3	39471.3	0
1	3	Category L	139	18	7:07:56	66214	66214	52	5.1	18.5977	0.357647	0.095182	-0.121413	0.283194	59.8303	1.15058	0.293551	0.367295	-1.04874	0.103206	0.321257	0.0237662	0.154163	0.237422	12.3459	0.00582181	0.0763008	0.0114511	0.10701	0.0210524	0.145095	0.118709	0.344541	0	7	0.009	0.009	1000	39471.3	39471.3	0
1	4	Category E	191	18	7:08:02	66266	66266	63	6.2	13.0425	0.207023	-0.124446	0.0173534	-0.0234375	57.1167	0.906614	0.0287698	0.266016	-0.864866	0.00822328	0.0906823	0.00167023	0.0408685	0.0933857	5.8833	0.000127883	0.0113085	0.0306183	0.174981	0.00503782	0.0709776	0.0160552	0.126709	0	7	0.009	0.009	1000	39471.3	39471.3	0
1	5	Category L	254	18	7:08:22	66329	66329	34	3.4	4.61548	0.135749	0.116039	-0.0419276	0.0475931	31.9133	0.938627	0.0974408	0.250014	-0.899069	0.0323774	0.179937	7.18E-06	0.00267967	0.0613726	2.08667	7.18E-06	0.00267967	0.0143828	0.119928	0.00191004	0.043704	0.00260656	0.0510545	0	7	0.009	0.009	1000	39471.3	39471.3	0
1	6	Category J	288	18	7:10:08	66363	66363	99	9.8	63.7371	0.643809	-0.00869289	0.00510229	-0.0168161	94.896	0.958545	0.120083	0.226195	-0.923441	0.0702015	0.264956	1.23E-05	0.00351146	0.0414546	4.104	1.23E-05	0.00351146	0.0605074	0.245983	0.032557	0.180436	0.382009	0.618068	0	7	0.009	0.009	1000	39471.3	39471.3	0
1	7	Category E	387	18	7:10:21	66462	66462	75	7.4	9.8811	0.131748	-0.0166374	0.00649089	0.0040918	69.2095	0.922793	0.100605	0.207995	-0.893145	0.0133268	0.115442	3.26E-06	0.00180422	0.077207	5.79053	3.26E-06	0.00180422	0.0100033	0.100016	0.00201172	0.0448522	0.00935872	0.0967405	0	7	0.009	0.009	1000	39471.3	39471.3	0
1	8	Category L	462	18	7:12:13	66537	66537	33	3.201	2.85938	0.0866477	0.0741226	-0.00807884	0.0370132	30.9092	0.936642	0.123328	0.196289	-0.907419	0.043679	0.208995	1.48E-05	0.00384661	0.0633582	2.09082	1.48E-05	0.00384661	0.00551166	0.0742406	0.000125769	0.0112147	0.00171638	0.0414292	0	7	0.009	0.009	1000	39471.3	39471.3	0
1	9	Category J	495	18	7:18:30	66570	66570	67	6.601	44.9592	0.671033	-0.0651928	0.00311553	-0.0434315	65.1318	0.972117	0.0919791	0.197477	-0.946956	0.100859	0.317583	0.000105673	0.0102797	0.027883	1.86816	0.000105673	0.0102797	0.113194	0.336443	0.0344311	0.185556	0.385371	0.620782	0	7	0.009	0.009	1000	39471.3	39471.3	0
1	10	Category L	562	18	7:18:37	66637	66637	128	12.7	6.84619	0.0534859	0.0306492	0.000961304	0.0191879	116.898	0.913265	0.230688	0.186583	-0.862455	0.0159397	0.126253	5.72E-06	0.00239208	0.0867348	11.1021	5.72E-06	0.00239208	0.0033989	0.0583	0.000112534	0.0106082	0.00157166	0.0396441	0	7	0.009	0.009	1000	39471.3	39471.3	0
1	11	Category J	690	18	7:22:54	66765	66765	96	9.5	66.7104	0.694901	-0.029508	0.0011673	-0.016482	92.0393	0.958743	0.13903	0.189374	-0.929166	0.0780512	0.279377	5.59E-05	0.0074799	0.0412572	3.96069	5.59E-05	0.0074799	0.0768611	0.277238	0.0300013	0.173209	0.446693	0.668351	0	7	0.009	0.009	1000	39471.3	39471.3	0
1	12	Category L	786	18	7:23:05	66861	66861	42	4.101	4.24634	0.101103	0.0864723	-0.0106201	0.0357434	38.4736	0.916039	0.199416	0.183018	-0.875017	0.0499733	0.223547	0.000151135	0.0122937	0.0839611	3.52637	0.000151135	0.0122937	0.00799851	0.0894344	0.000534784	0.0231254	0.00235421	0.0485202	0	7	0.009	0.009	1000	39471.3	39471.3	0
1	13	Category J	828	18	7:23:10	66903	66903	41	4.1	25.4143	0.619861	-0.0625953	-0.00225681	-0.027183	37.8665	0.923572	0.177794	0.176776	-0.888666	0.127281	0.356764	0	0	0.0764279	3.13354	0	0	0.0524783	0.229081	0.0225026	0.150009	0.369611	0.607956	0	7	0.009	0.009	1000	39471.3	39471.3	0
1	14	Category L	869	18	7:29:33	66944	66944	27	2.6	1.81201	0.0671115	0.0570656	-0.015634	0.022253	25.1455	0.931315	0.155418	0.191054	-0.898103	0.146448	0.382686	5.43E-05	0.0073657	0.0686849	1.85449	5.43E-05	0.0073657	0.00329138	0.0573705	0.00036169	0.0190181	0.00080476	0.0283683	0	7	0.009	0.009	1000	39471.3	39471.3	0
1	15	Category J	896	18	7:30:21	66971	66971	94	9.3	62.9011	0.669161	-0.0175132	0.00410364	-0.00978121	88.7722	0.944385	0.161876	0.215651	-0.904912	0.0744811	0.272912	3.90E-05	0.00624168	0.0556147	5.22778	3.90E-05	0.00624168	0.069271	0.263194	0.0314188	0.177254	0.417444	0.646099	0	7	0.009	0.009	1000	39471.3	39471.3	0
1	16	Category E	990	18	7:30:31	67065	67065	105	10.4	16.489	0.157038	-0.000225539	0.00715681	0.00648717	96.532	0.919352	0.0630836	0.205945	-0.891955	0.0125093	0.111845	1.16E-05	0.00340965	0.0806478	8.46802	1.16E-05	0.00340965	0.0150135	0.12253	0.00317848	0.056378	0.0122396	0.110633	0	7	0.009	0.009	1000	39471.3	39471.3	0
1	17	Category F	1095	18	7:35:58	67170	67170	150	15	22.9036	0.15269	-0.00771647	-0.00439128	0.00630534	137.681	0.917871	0.0671452	0.183678	-0.896077	0.00996419	0.0998208	6.51E-06	0.00255155	0.0821289	12.3193	6.51E-06	0.00255155	0.0175065	0.132312	0.00312012	0.055858	0.00970866	0.0985325	0	7	0.009	0.009	1000	39471.3	39471.3	0
1	18	Category J	1245	18	7:38:40	67320	67320	71	7	51.8433	0.730187	0.0349224	-0.00265804	-0.028898	69.7085	0.98181	0.117906	0.208651	-0.951822	0.0973674	0.312038	0.000116912	0.0108126	0.019153	1.35986	7.91E-05	0.00889313	0.0937362	0.306164	0.0350703	0.187271	0.478598	0.691808	0	7	0.009	0.009	1000	39471.3	39471.3	0
1	19	Category E	1316	18	8:31:52	67391	67391	131	13	19.5354	0.149125	-0.00648743	-0.00184876	0.0132432	121.439	0.927013	0.0184708	0.255449	-0.890023	0.0175688	0.132547	7.45E-06	0.00273033	0.0729869	9.56128	7.45E-06	0.00273033	0.00968921	0.0984338	0.00405348	0.0636669	0.0132134	0.11495	0	7	0.01	0.01	1000	39471.3	39372.9	98.4
1	20	Category J	1447	18	8:32:07	67522	67522	57	5.6	30.8271	0.540827	-0.0283075	-0.028059	-0.0485754	53.3301	0.935615	0.0749512	0.324026	-0.868228	0.0624143	0.249829	8.57E-05	0.00925545	0.0643846	3.66992	8.57E-05	0.00925545	0.0447163	0.211462	0.0342568	0.185086	0.268032	0.517718	0	7	0.01	0.01	1000	39372.9	39372.9	0
1	21	Category M	1504	18	8:44:59	67579	67579	129	12.8	61.0493	0.473251	0.0238463	0.0450657	0.0478383	119.859	0.929139	0.226152	0.798688	-0.349537	0.067063	0.258965	0.000880042	0.0296655	0.0714859	9.22168	0.000830835	0.0288242	0.0415039	0.203725	0.165086	0.406308	0.0857672	0.29286	0	7	0.011	0.011	1000	39372.9	39282.2	90.72
1	22	Category N	1633	18	8:45:13	67708	67708	110	11.001	40.0342	0.363947	-0.0482111	-0.0933594	0.184251	127.374	1.15795	0.0343217	0.552663	-1.00518	0.10657	0.32645	0.0338645	0.184023	0.258356	28.4192	0.0260698	0.161461	0.0258589	0.160807	0.0250067	0.158135	0.176272	0.419847	0	7	0.011	0.011	1000	39282.2	39282.2	0
1	23	Category M	1743	18	8:45:24	67818	67818	19	1.8	76.2354	4.01239	0.279464	0.908242	-2.45986	32.8701	1.73001	0.101845	0.561935	-1.63256	26.8318	5.17994	0.00246711	0.04967	0.730006	13.8701	0.00206877	0.0454837	0.391563	0.62575	13.2988	3.64675	23.3462	4.83179	0	7	0.011	0.011	1000	39282.2	39282.2	0
1	24	Category N	1762	18	8:45:27	67837	67837	72	7.1	42.0903	0.584588	-0.0165236	-0.178816	0.312442	91.8337	1.27547	0.110497	0.208408	-1.24876	0.224599	0.473919	0.0489163	0.22117	0.327328	23.5676	0.0370653	0.192523	0.035987	0.189702	0.0940043	0.306601	0.303507	0.550915	0	7	0.011	0.011	1000	39282.2	39282.2	0
1	25	Category J	1834	18	8:50:56	67909	67909	68	6.7	43.8838	0.64535	-0.00865263	0.0367934	-0.00823257	65.313	0.960485	0.0430262	0.22201	-0.932632	0.0755328	0.274832	7.18E-06	0.00267967	0.0395149	2.68701	7.18E-06	0.00267967	0.0911506	0.301912	0.036639	0.191413	0.350037	0.591639	0	7	0.011	0.011	1000	39282.2	39282.2	0
1	26	Category L	1902	18	8:57:49	67977	67977	29	2.8	1.36206	0.0469676	-0.0340702	-0.0129731	-0.00018521	26.7864	0.923668	0.0749091	0.221739	-0.893369	0.057693	0.240194	0	0	0.0763318	2.21362	0	0	0.00165005	0.0406209	0.000210466	0.0145074	0.000328327	0.0181198	0	7	0.011	0.011	1000	39282.2	39282.2	0
1	27	Category E	1931	18	8:58:04	68006	68006	53	5.201	10.7461	0.202756	0.04547	-0.00267633	0.0279103	48.3206	0.911709	0.186588	0.210081	-0.866538	0.0246997	0.157161	5.99E-05	0.00773845	0.0882914	4.67944	5.99E-05	0.00773845	0.0193654	0.13916	0.004155	0.0644593	0.026358	0.162351	0	7	0.011	0.011	1000	39282.2	39282.2	0
1	28	Category J	1984	18	8:58:10	68059	68059	106	10.5	73.2917	0.691432	-0.0302873	0.00887198	-0.0216617	100.013	0.943523	0.212428	0.221392	-0.891456	0.0733343	0.270803	3.45E-05	0.00587777	0.0564771	5.98657	3.45E-05	0.00587777	0.0949684	0.308169	0.0303218	0.174132	0.421308	0.649083	0	7	0.011	0.011	1000	39282.2	39282.2	0
1	29	Category L	2090	18	10:41:58	68165	68165	57	5.6	5.35425	0.0939342	0.0779879	-0.0190473	0.0416838	51.7979	0.908734	0.344821	0.190892	-0.818389	0.0370837	0.192571	3.43E-05	0.00585366	0.0912658	5.20215	3.43E-05	0.00585366	0.00757264	0.0870209	0.000659608	0.0256828	0.00236859	0.0486682	0	7	0.012	0.012	1000	39282.2	39197.9	84.28
1	30	Category J	2147	18	10:42:05	68222	68222	42	4.1	27.2041	0.647717	-0.085641	0.0129918	-0.0511126	38.2361	0.910383	0.290068	0.209647	-0.83692	0.150065	0.387382	0	0	0.089617	3.76392	0	0	0.0960926	0.309988	0.035505	0.188428	0.373698	0.611308	0	7	0.012	0.012	1000	39197.9	39197.9	0
1	31	Category L	2189	18	10:42:09	68264	68264	27	2.6	4.99097	0.184851	0.160943	0.00107603	0.0880443	24.8206	0.91928	0.233832	0.209337	-0.863896	0.107359	0.327656	9.95E-05	0.0099732	0.0807201	2.17944	9.95E-05	0.0099732	0.0260959	0.161542	8.14E-05	0.0090211	0.00796622	0.0892537	0	7	0.012	0.012	1000	39197.9	39197.9	0
1	32	Category J	2216	18	10:45:01	68291	68291	42	4.101	30.032	0.715047	-0.124628	0.0108817	-0.0692081	38.2756	0.911325	0.25111	0.174938	-0.857986	0.143241	0.378472	4.07E-05	0.00637888	0.0886754	3.72437	4.07E-05	0.00637888	0.0824847	0.287201	0.0506999	0.225166	0.471854	0.686916	0	7	0.013	0.013	1000	39197.9	39119.2	78.77
1	33	Category L	2258	18	10:55:30	68333	68333	21	2	5.87915	0.27996	0.230515	-0.0637788	0.135382	19.4768	0.927467	0.238293	0.158494	-0.882115	0.080113	0.283042	0.000116257	0.0107823	0.072533	1.52319	0.000116257	0.0107823	0.0546759	0.233829	0.00553385	0.0743899	0.0188105	0.137151	0	7	0.013	0.013	1000	39119.2	39119.2	0
1	34	Category J	2279	18	10:55:34	68354	68354	66	6.5	36.4504	0.552279	-0.0887488	0.009466	-0.0377493	60.8398	0.921816	0.186675	0.165239	-0.886752	0.0622744	0.249548	3.70E-05	0.00608202	0.0781842	5.16016	3.70E-05	0.00608202	0.0700203	0.264613	0.0175707	0.132555	0.278043	0.527298	0	7	0.013	0.013	1000	39119.2	39119.2	0
1	35	Category L	2345	18	11:06:31	68420	68420	77	7.6	6.99072	0.0907886	0.0775606	-0.00456892	0.0349628	69.3091	0.900118	0.299373	0.201039	-0.823115	0.0138748	0.117791	2.22E-05	0.00471111	0.0998821	7.69092	2.22E-05	0.00471111	0.00870345	0.0932923	0.000149021	0.0122074	0.0016963	0.0411862	0	7	0.013	0.013	1000	39119.2	39119.2	0
1	36	Category J	2422	18	11:06:40	68497	68497	38	3.7	21.5957	0.568308	-0.145906	0.0135948	-0.0811189	34.5259	0.908576	0.276245	0.22238	-0.836336	0.122077	0.349395	0	0	0.0914242	3.47412	0	0	0.0810804	0.284746	0.0251465	0.158576	0.291587	0.539988	0	7	0.013	0.013	1000	39119.2	39119.2	0
1	37	Category L	2460	18	11:58:23	68535	68535	55	5.4	8.99316	0.163512	0.078307	0.000208629	0.0421964	49.4363	0.898841	0.253742	0.221671	-0.833101	0.0432129	0.207877	5.33E-05	0.00729843	0.101159	5.56372	5.33E-05	0.00729843	0.0253596	0.159247	0.00106978	0.0327075	0.00850941	0.0922465	0	7	0.014	0.014	1000	39119.2	39045.2	74
1	38	Category J	2515	18	14:42:07	68590	68590	89	8.8	67.6487	0.760098	-0.0354059	0.0141026	-0.0174245	85.324	0.958696	0.138836	0.284874	-0.904182	0.0822041	0.286713	4.94E-05	0.00702686	0.0413037	3.67603	4.94E-05	0.00702686	0.131951	0.363251	0.0799108	0.282685	0.437217	0.661224	0	7	0.016	0.016	1000	38975.3	38909.2	66.16
1	39	Category L	2604	18	14:42:55	68679	68679	125	12.4	6.26855	0.0501484	0.00739062	-0.0144609	0.00183789	114.464	0.915709	0.200563	0.213754	-0.866254	0.00888477	0.094259	7.81E-06	0.00279508	0.084291	10.5364	7.81E-06	0.00279508	0.00172656	0.0415519	0.000652344	0.025541	0.000792969	0.0281597	0	7	0.016	0.016	1000	38909.2	38909.2	0
1	40	Category M	2729	18	16:19:02	121455	121455	37	3.7	22.7737	0.615505	-0.154647	-0.251993	0.0659774	36.7341	0.992814	0.0836413	0.566782	-0.799033	0.3814	0.617576	0.00307485	0.0554513	0.0421703	1.5603	0.00484322	0.0695933	0.30767	0.55468	0.133334	0.365149	0.321652	0.567144	0	7	0.018	0.018	1000	38786.3	38786.3	0
1	41	Category N	2766	18	16:19:08	121492	121492	17	1.6	23.6082	1.38871	0.344238	0.346881	-0.784022	18.3535	1.07962	0.0690631	0.385627	-1.00587	4.62086	2.14962	0.000330308	0.0181744	0.0796186	1.35352	0	0	0.427289	0.653674	2.18003	1.47649	3.39195	1.84172	0	7	0.018	0.018	1000	38786.3	38786.3	0
1	42	Category L	2783	18	16:19:55	121509	121509	74	7.3	13.1052	0.177098	-0.091853	0.0143779	0.0538132	72.1704	0.975276	0.104947	0.237249	-0.933643	0.0329557	0.181537	0.00466507	0.0683013	0.117214	8.67383	0.000508076	0.0225406	0.0102341	0.101164	0.0138203	0.11756	0.0129461	0.113781	0	7	0.018	0.018	1000	38786.3	38786.3	0
1	43	Category A	2857	18	16:54:12	133150	133150	1667	168.7	38.1401	0.0228795	6.50E-05	1.79E-05	5.21E-05	1485.19	0.890938	0.342789	-0.188244	-0.800243	8.14E-05	0.0090238	0	0	0.109062	181.806	0	0	0.000268306	0.01638	2.27E-05	0.00476451	0.000185412	0.0136166	0	7	0.019	0.019	1000	38729	38729	0
1	44	Category E	4524	18	17:30:15	148728	148728	92	9.101	15.7014	0.170668	-0.0234481	0.035963	0.00122866	83.3765	0.906266	0.180417	0.136209	-0.875178	0.016721	0.12931	7.96E-06	0.00282154	0.0937341	8.62354	7.96E-06	0.00282154	0.0171615	0.131002	0.00783638	0.0885233	0.00946841	0.0973058	0	7	0.019	0.019	1000	38729	30028.5	10706.3
1	45	Category J	4616	18	18:04:44	148820	148820	67	6.6	49.3491	0.736554	0.000451842	0.0117989	-0.0254489	65.2756	0.974263	0.129803	0.193254	-0.945797	0.0878578	0.296408	7.65E-05	0.00874767	0.0257368	1.72437	7.65E-05	0.00874767	0.10052	0.317049	0.0415258	0.203779	0.453996	0.673792	0	7	15.631	15.624	1000	26718.5	24236.6	2483.42
1	46	Category E	4683	18	18:05:29	148887	148887	68	6.701	9.60254	0.141214	-0.0248521	-0.0022224	0.00613224	63.4646	0.933303	0.0621302	0.191349	-0.911197	0.0252721	0.158972	7.18E-06	0.00267967	0.0666971	4.5354	7.18E-06	0.00267967	0.00958611	0.0979087	0.00343233	0.0585861	0.0111371	0.105533	0	7	15.676	15.669	1000	24233.4	24226.1	8.3
1	47	Category F	4751	18	18:06:00	148955	148955	97	9.6	17.1072	0.176363	0.0343106	-0.00196319	-0.00450024	89.1057	0.918616	-0.00556741	0.224904	-0.885367	0.00808181	0.0898989	0	0	0.0813844	7.89429	0	0	0.0177568	0.133255	0.00593488	0.0770382	0.0154211	0.124182	0	7	15.71	15.701	1000	24224.1	24211.4	20.2
1	48	Category G	4848	18	18:09:13	149052	149052	84	8.4	20.5146	0.244222	-0.0611369	0.00190953	0.00289481	79.7788	0.949748	-0.312302	0.246562	-0.861221	0.0163923	0.128032	3.49E-05	0.00590569	0.0502523	4.22119	3.49E-05	0.00590569	0.031901	0.178609	0.0156424	0.12507	0.0290527	0.170449	0	7	15.902	15.894	1000	24196.4	24171.7	25.15
1	49	Category L	4932	18	18:09:35	149136	149136	23	2.2	6.75366	0.293637	0.291737	0.014935	-0.00554093	21.7234	0.944495	-0.264171	0.199198	-0.88432	0.000615659	0.0248125	0	0	0.0555048	1.27661	0	0	0.0853431	0.292135	0.000711192	0.0266682	0.000201681	0.0142015	0	7	15.918	15.916	1000	24170.5	24168.3	2.41
1	50	Category G	4955	18	18:09:41	149159	149159	64	6.3	23.9561	0.374313	-0.134022	0.0848846	-0.0184021	56.6692	0.885456	-0.210125	0.0317268	-0.84761	0.110432	0.332313	0.00031662	0.0177938	0.114544	7.33081	0.00031662	0.0177938	0.159595	0.399494	0.0436401	0.208902	0.0475845	0.218139	0	7	15.928	15.922	1000	24167.9	24144.3	45.33
1	51	Category L	5019	18	18:30:38	154214	154214	123	12.201	17.272	0.140423	0.00341995	-0.00873746	-0.0378438	107.46	0.873662	0.264976	0.0874758	-0.81668	0.00547232	0.0739751	0.000132987	0.011532	0.126338	15.5396	0.000132987	0.011532	0.0018519	0.0430337	0.0260278	0.161331	0.00374349	0.0611841	0	7	17.19	17.178	1000	23897.3	23860.4	48.04
1	52	Category E	5142	18	19:35:01	178823	178823	40	3.9	14.3484	0.35871	-0.046991	-0.189783	-0.220172	32.0713	0.801782	0.092157	0.416418	-0.658807	0.0505859	0.224913	0.00269165	0.0518811	0.198218	7.92871	0.00270996	0.0520573	0.0161072	0.126914	0.0549927	0.234505	0.0809692	0.284551	0	7	21.047	21.043	1000	23176	23067.5	108.82
1	53	Category J	5182	18	19:35:16	178863	178863	49	4.8	33.4612	0.682881	0.013926	-0.023293	0.0300343	48.5288	0.990384	0.0711844	0.225606	-0.961655	0.0990663	0.314748	0.000443439	0.021058	0.037219	1.82373	0.00142997	0.0378149	0.0792112	0.281445	0.0260932	0.161534	0.43598	0.660288	0	7	21.063	21.058	1000	23066.8	23035.4	60.56
1	54	Category I	5231	18	19:50:43	178912	178912	46	4.5	53.5288	1.16367	-0.0157311	0.0148501	-0.0523416	49.2764	1.07123	0.0759224	0.227582	-1.04391	0.232953	0.482652	0.000281292	0.0167718	0.0712254	3.27637	0.000222911	0.0149302	0.23558	0.485366	0.124904	0.353418	1.19162	1.09162	0	7	21.988	21.983	1000	22977.1	22889.8	87.78
1	55	Category J	5277	18	19:51:01	178958	178958	61	6.1	51.199	0.839327	-0.0146004	-0.00212522	-0.0170538	61.4043	1.00663	0.14981	0.199871	-0.973609	0.079942	0.28274	0.000120069	0.0109576	0.0328829	2.00586	0.000308178	0.017555	0.0916808	0.302788	0.053843	0.232041	0.615867	0.784772	0	7	22.007	22.001	1000	22888.9	22886	3.71
1	56	Category K	5338	18	19:51:28	179019	179019	47	4.601	7.7124	0.164094	0.0680425	0.00640999	0.075642	43.6438	0.928591	0.262758	0.202096	-0.867229	0.082239	0.286773	0.000218168	0.0147705	0.0714085	3.3562	0.000207779	0.0144146	0.0185131	0.136063	0.000986951	0.0314158	0.012607	0.112281	0	7	22.033	22.028	1000	22884.7	22837.4	91.29
1	57	Category J	5385	18	20:15:36	179066	179066	48	4.8	39.9641	0.832586	-0.0696564	0.0144246	-0.0616608	46.085	0.960103	0.194285	0.206589	-0.916372	0.135925	0.36868	8.65E-05	0.00929873	0.0398966	1.91504	8.65E-05	0.00929873	0.176295	0.419875	0.0270844	0.164573	0.549428	0.741234	0	7	23.481	23.476	1000	22749.9	22593.7	182.75
1	58	Category E	5433	18	20:30:56	179114	179114	72	7.1	16.4426	0.22837	0.0355937	0.00519138	0.0366855	66.2119	0.91961	0.21067	0.228733	-0.864827	0.0401001	0.20025	0.00016276	0.0127578	0.0803901	5.78809	0.00016276	0.0127578	0.0394016	0.198498	0.0109321	0.104557	0.0203213	0.142553	0	7	24.403	24.395	1000	22540.5	22460.8	79.92
1	59	Category J	5505	18	20:31:05	179186	179186	52	5.1	34.9275	0.671683	-0.0293344	-0.0182166	-0.0443585	48.8977	0.94034	0.181969	0.19735	-0.900395	0.094088	0.306738	1.41E-05	0.003753	0.0596595	3.10229	1.41E-05	0.003753	0.0560725	0.236796	0.0323111	0.179753	0.434007	0.658792	0	7	24.41	24.405	1000	22460.6	22455.3	9.71
1	60	Category E	5557	18	20:33:42	179238	179238	80	7.9	16.3533	0.204416	-0.00603943	0.00695496	0.0109009	73.4375	0.917969	0.179517	0.189597	-0.879309	0.0193665	0.139163	1.53E-05	0.00390625	0.0820313	6.5625	1.53E-05	0.00390625	0.0209442	0.144721	0.00649719	0.0806052	0.0235168	0.153352	0	7	24.569	24.561	1000	22446.7	22428.7	21.72
1	61	Category F	5637	18	20:36:04	179318	179318	90	9	18.9019	0.210021	0.0120714	0.000664605	-0.001199	81.9402	0.910447	0.208122	0.204682	-0.862155	0.00861274	0.0928048	0	0	0.0895535	8.05981	0	0	0.0280409	0.167454	0.00710178	0.0842721	0.0175022	0.132296	0	7	24.712	24.703	1000	22421	22408.2	13.01
1	62	Category E	5727	18	20:36:16	179408	179408	125	12.401	20.6746	0.165396	0.0213809	-0.00889453	0.00812891	113.233	0.905867	0.250908	0.244645	-0.834359	0.00721094	0.0849172	0	0	0.0941328	11.7666	0	0	0.013584	0.11655	0.0088457	0.0940516	0.012166	0.1103	0	7	24.728	24.715	1000	22408	22374.5	64.42
1	63	Category F	5852	18	20:55:00	179533	179533	86	8.601	15.2205	0.176982	-0.0455152	0.00528593	-0.00428098	78.8018	0.9163	0.0287887	0.245344	-0.880561	0.0187903	0.137078	2.84E-06	0.00168489	0.0837005	7.19824	2.84E-06	0.00168489	0.022776	0.150917	0.00763081	0.0873545	0.0124199	0.111445	0	7	25.847	25.838	1000	22312.9	22217.8	97.51
1	64	Category J	5938	18	20:56:36	179619	179619	49	4.8	38.0962	0.777473	0.0260234	-0.0121821	-0.041474	47.0796	0.960808	0.134756	0.213264	-0.92612	0.131467	0.362584	2.49E-05	0.00499122	0.039192	1.92041	2.49E-05	0.00499122	0.107965	0.32858	0.0287139	0.169452	0.535819	0.731997	0	7	25.94	25.935	1000	22213.1	22203.7	11.04
1	65	Category L	5987	18	20:57:38	179668	179668	51	5	2.50757	0.049168	0.00739602	0.016592	0.038737	47.6648	0.934604	0.202656	0.218846	-0.885632	0.0648313	0.25462	8.62E-05	0.00928263	0.0653962	3.33521	8.62E-05	0.00928263	0.000138825	0.0117824	0.000579236	0.0240673	0.00209674	0.0457901	0	7	26.002	25.997	1000	22200.4	22191.8	11.83
1	66	Category J	6038	18	20:59:43	179719	179719	60	6	38.8193	0.646989	0.0727539	-0.00152181	-0.0192627	55.7935	0.929891	0.106071	0.23252	-0.890275	0.0674642	0.259739	4.07E-06	0.00201718	0.070109	4.20654	4.07E-06	0.00201718	0.0669922	0.258828	0.0402262	0.200565	0.358228	0.598521	0	7	26.127	26.122	1000	22185.3	22174.2	11.79
1	67	Category G	6098	18	21:00:09	179779	179779	224	22.4	49.8877	0.222713	-0.0211073	-0.000454494	0.00417873	212.681	0.949471	-0.381556	0.204272	-0.83746	0.0152849	0.123632	3.27E-06	0.00180824	0.0505295	11.3186	3.27E-06	0.00180824	0.0351366	0.187448	0.00760869	0.0872278	0.0209481	0.144735	0	7	26.17	26.148	1000	22173.1	22167	7.09
1	68	Category H	6322	18	21:01:05	180003	180003	139	13.8	33.9277	0.244084	-0.0265235	-0.00143323	0.00409067	129.959	0.934957	-0.380187	0.176083	-0.834531	0.0158727	0.125987	1.76E-06	0.0013253	0.0650433	9.04102	1.76E-06	0.0013253	0.0436169	0.208847	0.00631077	0.0794404	0.0259334	0.161038	0	7	26.217	26.203	1000	22165.2	22108.9	106.98
1	69	Category E	6461	18	21:33:24	180142	180142	49	4.8	11.6123	0.236986	0.0369499	0.00413046	-0.0160186	45.1326	0.921073	-0.156031	0.207943	-0.88082	0.0191028	0.138213	2.99E-05	0.00546761	0.0789272	3.86743	2.99E-05	0.00546761	0.0347577	0.186434	0.00961615	0.098062	0.0265665	0.162992	0	7	28.144	28.139	1000	22007.8	21823.2	220.24
1	70	Category J	6510	18	21:57:08	180191	180191	35	3.501	16.1682	0.461949	-0.032945	-0.0606306	-0.0621303	31.8279	0.909368	0.0154925	0.255873	-0.870173	0.0504395	0.224587	0	0	0.090632	3.17212	0	0	0.0504743	0.224665	0.0136021	0.116628	0.191413	0.437508	0	7	29.566	29.563	1000	21752.3	21419.7	551.06
1	71	Category M	6545	19	0:36:39	180226	180226	63	6.201	27.5342	0.43705	0.023267	0.164221	0.0674293	54.509	0.865223	0.0731453	0.392454	-0.763199	0.0334434	0.182875	0.000232515	0.0152484	0.134777	8.49097	0.000232515	0.0152484	0.052777	0.229732	0.121129	0.348035	0.0484406	0.220092	0	7	39.128	39.122	1000	20991.3	20404.8	586.43
1	72	Category N	6608	19	0:36:46	180289	180289	146	14.6	42.8167	0.293265	-0.00134946	-0.0653611	-0.0205747	133.379	0.913557	0.0845228	-0.0804059	-0.895369	0.0201801	0.142057	0.000531758	0.0230599	0.0864425	12.6206	0.000531758	0.0230599	0.0280277	0.167415	0.0445975	0.211181	0.0418634	0.204606	0	7	39.143	39.129	1000	20404.8	20384.8	38.15
1	73	Category M	6754	19	0:52:45	180435	180435	133	13.3	40.7827	0.306637	0.0248234	0.0188209	0.00615491	115.93	0.871654	0.0550436	0.1542	-0.854224	0.0322596	0.17961	1.47E-05	0.00383212	0.128346	17.0701	1.47E-05	0.00383212	0.0300366	0.173311	0.0565066	0.237711	0.0418215	0.204503	0	7	40.1	40.087	1000	20348.4	20292.7	55.82
1	74	Category E	6887	19	0:53:04	180568	180568	135	13.5	23.7534	0.175951	-0.0339374	-0.0312699	0.0181641	126.048	0.93369	-0.0319517	0.0707682	-0.928785	0.0373951	0.193378	9.58E-05	0.00979019	0.0730378	9.86011	0.000249566	0.0157977	0.017287	0.13148	0.0100405	0.100202	0.0122342	0.110608	0	7	40.119	40.106	1000	20292.5	20273.3	36.61
1	75	Category I	7022	19	1:08:39	180703	180703	666	66.8	899.027	1.34989	0.0049312	0.00545614	-0.00466177	808.158	1.21345	0.0407568	0.33246	-1.1628	0.404017	0.635623	0.00177607	0.0421434	0.214321	142.738	0.00185891	0.0431151	0.458824	0.677365	0.38675	0.621892	1.38405	1.17646	0	7	41.104	41.038	1000	20238.6	20147.3	123.27
1	76	Category E	7688	19	1:38:39	181369	181369	53	5.2	8.23047	0.155292	-0.00497033	-0.0697689	-0.00574882	48.8184	0.921101	-0.0376345	0.253662	-0.883126	0.0664016	0.257685	0.000433004	0.0208088	0.0788989	4.18164	0.000511313	0.0226122	0.00988079	0.0994021	0.0086739	0.0931338	0.00939711	0.0969387	0	7	42.842	42.837	1000	20083.5	19776	512.47
