# Supplementary material for: Development of a multisensor biologging collar and analytical techniques to describe high‐resolution spatial behavior in free‐ranging terrestrial mammals
Source: Ecol Evol. 2024 Sep 23;14(9):e70264. doi: 10.1002/ece3.70264 (PMC11420106; doi:10.1002/ece3.70264)
Supplement: Supplementary file 1 — Appendix S1 [file ECE3-14-e70264-s001.zip › doi_10_5061_dryad_jdfn2z3hv__v20240620/B6_S79_Master.csv]

Counter	Total Event no.	Event no.	Category	Acc_x	Acc_y	Acc_z	Mag_x	Mag_y	Mag_z	Temp C	Pressure hbar	Date	DD	MM	YY	Time_dd:hh:mm:ss	Total secs	Decimal secs	Hours	Minutes	Seconds	Anlg	Light	Battery V	Acc_x sm	Acc_y sm	Acc_z sm	Ang vel	VeDBA	Vel m/s	Vel/VEDBA	FFT cleaned	FFT stuff	FFT stuff	FFT stuff	FFT sweep	FFT zero crossings	FFT zero crossings manual	VeSBA	Animal g	ODBA	Dyn AccX	Dyn AccY	Dyn AccZ	Smth Press	Altitude smth	Pressure change	Altitude change	Median pressure
0	61514	61514	Category G	-0.383789	0.0598145	-0.935791	0.323975	-0.17041	0.311035	0.08	0.009	18/6/2018	18	6	2018	6:57:24	25044	0.6	6	57	24	663	0.0515137	3.47402	-0.115967	0.551758	-0.528564	51.1348	0.692383	0	0	0	0	0	0	0	0	0	0.772949	0.227051	1.16675	-0.267578	-0.491943	-0.406982	0.009	39471.3	0	0	0.009
1	61515	61515	Category G	-0.44384766	0.17993164	-0.87597656	0.3503418	-0.16650391	0.30151367	0.08	0.009	18/6/2018	18	6	2018	6:57:24	25044	0.7	6	57	24	638	0.051513672	3.4740234	-0.12304688	0.54174805	-0.53393555	109.58691	0.59204102	0	0	0	0	0	0	0	0	0	0.77050781	0.22949219	1.0244141	-0.32055664	-0.36181641	-0.34179688	0.009	39471.35	0	0	0.009
2	61516	61516	Category G	-0.3359375	0.035888672	-0.7199707	0.35400391	-0.14331055	0.29492188	0.08	0.009	18/6/2018	18	6	2018	6:57:24	25044	0.8	6	57	24	650	0.051513672	3.4740234	-0.12744141	0.53173828	-0.54248047	117.896	0.56640625	0	0	0	0	0	0	0	0	0	0.77026367	0.22973633	0.8815918	-0.20825195	-0.49584961	-0.17724609	0.009	39471.35	0	0	0.009
3	61517	61517	Category G	-0.27587891	0.047851563	-0.6237793	0.38305664	-0.16821289	0.25805664	0.08	0.009	18/6/2018	18	6	2018	6:57:24	25044	0.9	6	57	24	687	0.051513672	3.4740234	-0.13623047	0.5222168	-0.55322266	113.58057	0.49951172	0	0	0	0	0	0	0	0	0	0.77294922	0.22705078	0.68432617	-0.1394043	-0.47436523	-0.0703125	0.009	39471.35	0	0	0.009
4	61518	61518	Category G	-0.52783203	0.083984375	-0.86376953	0.39770508	-0.23632813	0.2109375	0.08	0.009	18/6/2018	18	6	2018	6:57:25	25045	0	6	57	25	712	0.051513672	3.4740234	-0.13818359	0.51269531	-0.56079102	113.24341	0.65356445	0	0	0	0	0	0	0	0	0	0.7722168	0.2277832	1.1210938	-0.3894043	-0.42871094	-0.30273438	0.009	39471.35	0	0	0.009
5	61519	61519	Category G	-0.70776367	0.17993164	-0.93579102	0.35644531	-0.23730469	0.24291992	0.09	0.009	18/6/2018	18	6	2018	6:57:25	25045	0.111	6	57	25	737	0.051025391	3.4579102	-0.14526367	0.50244141	-0.57080078	121.85986	0.74389648	0	0	0	0	0	0	0	0	0	0.77416992	0.22583008	1.2497559	-0.56225586	-0.32250977	-0.36474609	0.009	39471.35	0	0	0.009
6	61520	61520	Category G	-0.46777344	0.14379883	-0.74389648	0.29248047	-0.22900391	0.29711914	0.09	0.009	18/6/2018	18	6	2018	6:57:25	25045	0.222	6	57	25	737	0.051025391	3.4579102	-0.15185547	0.49267578	-0.57910156	131.57129	0.49853516	0	0	0	0	0	0	0	0	0	0.77539063	0.22460938	0.8293457	-0.31567383	-0.34887695	-0.16455078	0.009	39471.35	0	0	0.009
7	61521	61521	Category G	-0.49194336	0.19189453	-0.89990234	0.29833984	-0.23486328	0.31225586	0.09	0.009	18/6/2018	18	6	2018	6:57:25	25045	0.333	6	57	25	749	0.051025391	3.4579102	-0.15966797	0.4831543	-0.58496094	144.37915	0.54248047	0	0	0	0	0	0	0	0	0	0.77539063	0.22460938	0.93823242	-0.33203125	-0.29125977	-0.31469727	0.009	39471.35	0	0	0.009
8	61522	61522	Category G	-0.47998047	0.095947266	-0.82788086	0.29394531	-0.22802734	0.3112793	0.09	0.009	18/6/2018	18	6	2018	6:57:25	25045	0.444	6	57	25	749	0.051025391	3.4579102	-0.16870117	0.47143555	-0.59277344	151.00244	0.54150391	0	0	0	0	0	0	0	0	0	0.77612305	0.22387695	0.921875	-0.31103516	-0.37548828	-0.23486328	0.009	39471.35	0	0	0.009
9	61523	61523	Category G	-0.19189453	-0.059814453	-0.70776367	0.31665039	-0.22875977	0.29272461	0.09	0.009	18/6/2018	18	6	2018	6:57:25	25045	0.555	6	57	25	737	0.051025391	3.4579102	-0.17480469	0.46020508	-0.60253906	141.24219	0.53100586	0	0	0	0	0	0	0	0	0	0.77807617	0.22192383	0.64233398	-0.016845703	-0.52001953	-0.10498047	0.009	39471.35	0	0	0.009
10	61524	61524	Category G	-0.39599609	0.26391602	-0.74389648	0.35766602	-0.20556641	0.28100586	0.09	0.009	18/6/2018	18	6	2018	6:57:25	25045	0.666	6	57	25	737	0.051025391	3.4579102	-0.18115234	0.45019531	-0.60839844	74.42334	0.31469727	0	0	0	0	0	0	0	0	0	0.77832031	0.22167969	0.53637695	-0.21459961	-0.1862793	-0.13525391	0.009	39471.35	0	0	0.009
11	61525	61525	Category G	-0.52783203	0.011962891	-0.74389648	0.35180664	-0.22216797	0.26928711	0.09	0.009	18/6/2018	18	6	2018	6:57:25	25045	0.777	6	57	25	737	0.051025391	3.4579102	-0.1862793	0.44189453	-0.61035156	12.887451	0.56494141	0	0	0	0	0	0	0	0	0	0.77636719	0.22363281	0.9050293	-0.34130859	-0.42993164	-0.13330078	0.009	39471.35	0	0	0.009
12	61526	61526	Category G	-0.50390625	0.071777344	-0.51586914	0.34790039	-0.27587891	0.23852539	0.09	0.009	18/6/2018	18	6	2018	6:57:25	25045	0.888	6	57	25	700	0.051025391	3.4579102	-0.20141602	0.42993164	-0.62036133	2.2680664	0.48046875	0	0	0	0	0	0	0	0	0	0.78125	0.21875	0.76538086	-0.30224609	-0.3581543	0.10449219	0.009	39471.35	0	0	0.009
13	61527	61527	Category G	-0.3359375	0.31176758	-0.64794922	0.32958984	-0.27514648	0.24584961	0.09	0.009	18/6/2018	18	6	2018	6:57:26	25046	0	6	57	26	712	0.051025391	3.4579102	-0.20361328	0.42407227	-0.6262207	3.7675781	0.17480469	0	0	0	0	0	0	0	0	0	0.78344727	0.21655273	0.26611328	-0.13208008	-0.11230469	-0.021484375	0.009	39471.35	0	0	0.009
14	61528	61528	Category G	-0.80395508	0.071777344	-0.63598633	0.29492188	-0.28417969	0.27294922	0.09	0.009	18/6/2018	18	6	2018	6:57:26	25046	0.09	6	57	26	687	0.051025391	3.4579102	-0.21801758	0.41308594	-0.64038086	4.2331543	0.67797852	0	0	0	0	0	0	0	0	0	0.79272461	0.20727539	0.93164063	-0.58569336	-0.34130859	0.004394531	0.009	39471.35	0	0	0.009
15	61529	61529	Category G	-0.671875	0.2277832	-1.079834	0.26928711	-0.31713867	0.26806641	0.1	0.009	18/6/2018	18	6	2018	6:57:26	25046	0.181	6	57	26	675	0.051025391	3.4579102	-0.22143555	0.40527344	-0.64697266	3.7451172	0.64916992	0	0	0	0	0	0	0	0	0	0.79492188	0.20507813	1.0605469	-0.45019531	-0.17749023	-0.43286133	0.009	39471.35	0	0	0.009
16	61530	61530	Category G	-0.17993164	0.26391602	-0.59985352	0.31030273	-0.28491211	0.27050781	0.1	0.009	18/6/2018	18	6	2018	6:57:26	25046	0.272	6	57	26	712	0.051025391	3.4579102	-0.22583008	0.39477539	-0.65234375	9.4245605	0.14819336	0	0	0	0	0	0	0	0	0	0.79516602	0.20483398	0.22949219	0.045898438	-0.13085938	0.052490234	0.009	39471.35	0	0	0.009
17	61531	61531	Category G	-1.0197754	0.083984375	-0.87597656	0.31640625	-0.28955078	0.265625	0.1	0.009	18/6/2018	18	6	2018	6:57:26	25046	0.363	6	57	26	712	0.051025391	3.4579102	-0.23754883	0.38354492	-0.66308594	14.053711	0.86401367	0	0	0	0	0	0	0	0	0	0.80200195	0.19799805	1.2944336	-0.78198242	-0.29956055	-0.21264648	0.009	39471.35	0	0	0.009
18	61532	61532	Category G	-0.27587891	-0.011962891	-0.55175781	0.27416992	-0.27832031	0.30078125	0.1	0.009	18/6/2018	18	6	2018	6:57:26	25046	0.454	6	57	26	737	0.051025391	3.4579102	-0.24414063	0.37231445	-0.671875	17.522705	0.40380859	0	0	0	0	0	0	0	0	0	0.8059082	0.1940918	0.53613281	-0.031494141	-0.38427734	0.12011719	0.009	39471.35	0	0	0.009
19	61533	61533	Category G	-0.77978516	0.35986328	-0.93579102	0.24560547	-0.28564453	0.29711914	0.1	0.009	18/6/2018	18	6	2018	6:57:26	25046	0.545	6	57	26	724	0.051025391	3.4579102	-0.25195313	0.36450195	-0.68139648	14.386475	0.58569336	0	0	0	0	0	0	0	0	0	0.81298828	0.18701172	0.78662109	-0.52758789	-0.004638672	-0.25415039	0.009	39471.35	0	0	0.009
20	61534	61534	Category G	-0.56396484	0.083984375	-0.95996094	0.16918945	-0.30151367	0.31811523	0.1	0.009	18/6/2018	18	6	2018	6:57:26	25046	0.636	6	57	26	712	0.051025391	3.4579102	-0.25683594	0.35522461	-0.69042969	10.712158	0.49023438	0	0	0	0	0	0	0	0	0	0.81787109	0.18212891	0.84765625	-0.30688477	-0.27124023	-0.26928711	0.009	39471.35	0	0	0.009
21	61535	61535	Category G	-0.13183594	0.43188477	-0.53979492	0.28613281	-0.29931641	0.265625	0.1	0.009	18/6/2018	18	6	2018	6:57:26	25046	0.727	6	57	26	700	0.051025391	3.4579102	-0.26586914	0.34619141	-0.69946289	10.348877	0.2253418	0	0	0	0	0	0	0	0	0	0.82446289	0.17553711	0.37939453	0.1340332	0.085449219	0.15966797	0.009	39471.35	0	0	0.009
22	61536	61536	Category G	-0.68383789	0.17993164	-1.1638184	0.30834961	-0.29052734	0.24804688	0.1	0.009	18/6/2018	18	6	2018	6:57:26	25046	0.818	6	57	26	700	0.051025391	3.4579102	-0.27246094	0.3371582	-0.70605469	7.5888672	0.63500977	0	0	0	0	0	0	0	0	0	0.82861328	0.17138672	1.026123	-0.41113281	-0.15722656	-0.45751953	0.009	39471.35	0	0	0.009
23	61537	61537	Category G	-0.64794922	0.17993164	-0.89990234	0.28320313	-0.27197266	0.27392578	0.1	0.009	18/6/2018	18	6	2018	6:57:26	25046	0.909	6	57	26	687	0.051025391	3.4579102	-0.27758789	0.32763672	-0.71362305	5.0854492	0.43994141	0	0	0	0	0	0	0	0	0	0.83300781	0.16699219	0.70410156	-0.37011719	-0.14770508	-0.18603516	0.009	39471.35	0	0	0.009
24	61538	61538	Category G	-0.68383789	0.023925781	-0.92382813	0.18798828	-0.31591797	0.31591797	0.1	0.009	18/6/2018	18	6	2018	6:57:27	25047	0	6	57	27	675	0.051025391	3.4579102	-0.28222656	0.31811523	-0.72045898	1.9785156	0.53759766	0	0	0	0	0	0	0	0	0	0.83666992	0.16333008	0.89868164	-0.40136719	-0.29418945	-0.203125	0.009	39471.35	0	0	0.009
25	61539	61539	Category G	-0.32397461	0.2878418	-0.85180664	0.19555664	-0.29125977	0.3137207	0.11	0.009	18/6/2018	18	6	2018	6:57:27	25047	0.1	6	57	27	687	0.051025391	3.4579102	-0.29174805	0.30737305	-0.72851563	1.7436523	0.12866211	0	0	0	0	0	0	0	0	0	0.84301758	0.15698242	0.17480469	-0.031982422	-0.01953125	-0.12304688	0.009	39471.35	0	0	0.009
26	61540	61540	Category G	-0.23999023	0.15576172	-0.70776367	0.32250977	-0.26464844	0.25488281	0.11	0.009	18/6/2018	18	6	2018	6:57:27	25047	0.2	6	57	27	675	0.051025391	3.4579102	-0.29980469	0.29711914	-0.73583984	3.8518066	0.15600586	0	0	0	0	0	0	0	0	0	0.84838867	0.15161133	0.22949219	0.059814453	-0.14135742	0.028076172	0.009	39471.35	0	0	0.009
27	61541	61541	Category G	-0.45581055	0.14379883	-0.61181641	0.27929688	-0.26806641	0.29711914	0.11	0.009	18/6/2018	18	6	2018	6:57:27	25047	0.3	6	57	27	687	0.051025391	3.4579102	-0.3137207	0.28833008	-0.74755859	0.90576172	0.24365234	0	0	0	0	0	0	0	0	0	0.86035156	0.13964844	0.42211914	-0.1418457	-0.14453125	0.13574219	0.009	39471.35	0	0	0.009
28	61542	61542	Category G	-0.68383789	0.13183594	-0.97192383	0.29516602	-0.26245117	0.28759766	0.11	0.009	18/6/2018	18	6	2018	6:57:27	25047	0.4	6	57	27	700	0.051025391	3.4579102	-0.31933594	0.28149414	-0.75292969	3.4990234	0.45043945	0	0	0	0	0	0	0	0	0	0.86499023	0.13500977	0.73291016	-0.36425781	-0.1496582	-0.21875	0.009	39471.35	0	0	0.009
29	61543	61543	Category G	-0.17993164	0.16796875	-0.6237793	0.22729492	-0.27490234	0.32788086	0.11	0.009	18/6/2018	18	6	2018	6:57:27	25047	0.5	6	57	27	712	0.051025391	3.4579102	-0.32983398	0.27075195	-0.7578125	2.8811035	0.22583008	0	0	0	0	0	0	0	0	0	0.86962891	0.13037109	0.38671875	0.14990234	-0.1027832	0.1340332	0.009	39471.35	0	0	0.009
30	61544	61544	Category G	-0.50390625	0.20385742	-1.1398926	0.21435547	-0.27050781	0.33178711	0.11	0.009	18/6/2018	18	6	2018	6:57:27	25047	0.6	6	57	27	712	0.051025391	3.4579102	-0.33886719	0.26074219	-0.75927734	0.27392578	0.41845703	0	0	0	0	0	0	0	0	0	0.87133789	0.12866211	0.60229492	-0.16479492	-0.056884766	-0.38037109	0.009	39471.35	0	0	0.009
31	61545	61545	Category G	-0.14379883	0.19189453	-0.80395508	0.20068359	-0.27416992	0.32958984	0.11	0.009	18/6/2018	18	6	2018	6:57:27	25047	0.7	6	57	27	675	0.051025391	3.4579102	-0.34692383	0.24902344	-0.76391602	1.3933105	0.21484375	0	0	0	0	0	0	0	0	0	0.87524414	0.12475586	0.30053711	0.203125	-0.057128906	-0.039794922	0.009	39471.35	0	0	0.009
32	61546	61546	Category G	-0.7199707	0.11987305	-0.94799805	0.29663086	-0.26879883	0.27856445	0.11	0.009	18/6/2018	18	6	2018	6:57:27	25047	0.8	6	57	27	650	0.051025391	3.4579102	-0.35205078	0.24072266	-0.77612305	0.17797852	0.42333984	0	0	0	0	0	0	0	0	0	0.88549805	0.11450195	0.66064453	-0.36767578	-0.12084961	-0.17163086	0.009	39471.35	0	0	0.009
33	61547	61547	Category G	-0.29980469	0.19189453	-0.91186523	0.234375	-0.26538086	0.32324219	0.11	0.009	18/6/2018	18	6	2018	6:57:27	25047	0.9	6	57	27	626	0.051025391	3.4579102	-0.36230469	0.23168945	-0.78588867	0.81689453	0.14599609	0	0	0	0	0	0	0	0	0	0.89599609	0.10400391	0.22802734	0.0625	-0.039794922	-0.12573242	0.009	39471.35	0	0	0.009
34	61548	61548	Category G	-0.14379883	0.10791016	-1.3439941	0.20361328	-0.25146484	0.3359375	0.11	0.009	18/6/2018	18	6	2018	6:57:28	25048	0	6	57	28	626	0.051025391	3.4579102	-0.36889648	0.22436523	-0.79663086	5.7590332	0.60302734	0	0	0	0	0	0	0	0	0	0.90625	0.09375	0.88891602	0.22509766	-0.11645508	-0.54711914	0.009	39471.35	0	0	0.009
35	61549	61549	Category G	-0.35986328	0.083984375	-0.79199219	0.21948242	-0.2668457	0.32592773	0.12	0.009	18/6/2018	18	6	2018	6:57:28	25048	0.111	6	57	28	675	0.051025391	3.4579102	-0.37280273	0.21435547	-0.80273438	6.9047852	0.13134766	0	0	0	0	0	0	0	0	0	0.91088867	0.089111328	0.15429688	0.012939453	-0.13037109	0.010742188	0.009	39471.35	0	0	0.009
36	61550	61550	Category G	-0.55175781	0.10791016	-0.95996094	0.15332031	-0.25292969	0.34155273	0.12	0.009	18/6/2018	18	6	2018	6:57:28	25048	0.222	6	57	28	712	0.051025391	3.4579102	-0.38452148	0.20458984	-0.80566406	2.3942871	0.24707031	0	0	0	0	0	0	0	0	0	0.91577148	0.084228516	0.41821289	-0.16699219	-0.096679688	-0.15405273	0.009	39471.35	0	0	0.009
37	61551	61551	Category G	-0.21582031	0.17993164	-0.77978516	0.076904297	-0.26660156	0.35473633	0.12	0.009	18/6/2018	18	6	2018	6:57:28	25048	0.333	6	57	28	724	0.051025391	3.4579102	-0.39208984	0.19213867	-0.81103516	0.19018555	0.17944336	0	0	0	0	0	0	0	0	0	0.92114258	0.078857422	0.21972656	0.17626953	-0.012207031	0.03125	0.009	39471.35	0	0	0.009
38	61552	61552	Category G	-0.27587891	0.19189453	-0.77978516	0.17480469	-0.28295898	0.32568359	0.12	0.009	18/6/2018	18	6	2018	6:57:28	25048	0.444	6	57	28	737	0.051025391	3.4579102	-0.39453125	0.18554688	-0.82104492	4.1450195	0.12573242	0	0	0	0	0	0	0	0	0	0.9296875	0.0703125	0.16625977	0.11865234	0.006103516	0.041259766	0.009	39471.35	0	0	0.009
39	61553	61553	Category G	0.059814453	0.19189453	-0.77978516	0.21240234	-0.28271484	0.31225586	0.12	0.009	18/6/2018	18	6	2018	6:57:28	25048	0.555	6	57	28	749	0.051025391	3.4579102	-0.40600586	0.17651367	-0.83251953	7.9260254	0.46923828	0	0	0	0	0	0	0	0	0	0.94311523	0.056884766	0.53417969	0.46582031	0.015136719	0.052734375	0.009	39471.35	0	0	0.009
40	61554	61554	Category G	-0.34790039	0.15576172	-0.68383789	0.21362305	-0.28271484	0.32446289	0.12	0.009	18/6/2018	18	6	2018	6:57:28	25048	0.666	6	57	28	761	0.051025391	3.4579102	-0.41162109	0.16772461	-0.83984375	4.3461914	0.16894531	0	0	0	0	0	0	0	0	0	0.95019531	0.049804688	0.23168945	0.063720703	-0.011962891	0.15600586	0.009	39471.35	0	0	0.009
41	61555	61555	Category G	-0.11987305	0.15576172	-0.92382813	0.203125	-0.2800293	0.32836914	0.12	0.009	18/6/2018	18	6	2018	6:57:28	25048	0.777	6	57	28	773	0.051025391	3.4579102	-0.40722656	0.17041016	-0.84033203	1.1428223	0.29956055	0	0	0	0	0	0	0	0	0	0.94921875	0.05078125	0.38549805	0.28735352	-0.014648438	-0.083251953	0.009	39471.35	0	0	0.009
42	61556	61556	Category G	-0.49194336	0.20385742	-1.1037598	0.098632813	-0.2800293	0.35107422	0.12	0.009	18/6/2018	18	6	2018	6:57:28	25048	0.888	6	57	28	761	0.051025391	3.4579102	-0.40991211	0.17016602	-0.84179688	3.4821777	0.27636719	0	0	0	0	0	0	0	0	0	0.95166016	0.048339844	0.37719727	-0.081787109	0.033447266	-0.26171875	0.009	39471.35	0	0	0.009
43	61557	61557	Category G	0.047851563	0.20385742	-0.86376953	0.067871094	-0.29199219	0.34301758	0.12	0.009	18/6/2018	18	6	2018	6:57:29	25049	0	6	57	29	724	0.051269531	3.3902344	-0.41040039	0.17211914	-0.84667969	6.8720703	0.4597168	0	0	0	0	0	0	0	0	0	0.95654297	0.043457031	0.50683594	0.45825195	0.031494141	-0.016845703	0.009	39471.35	0	0	0.009
44	61558	61558	Category G	-0.38378906	0.15576172	-1.0319824	0.14355469	-0.27880859	0.33789063	0.12	0.009	18/6/2018	18	6	2018	6:57:29	25049	0.1	6	57	29	724	0.051269531	3.3902344	-0.41381836	0.17285156	-0.8503418	5.3745117	0.18457031	0	0	0	0	0	0	0	0	0	0.96142578	0.038574219	0.22875977	0.030029297	-0.017089844	-0.18139648	0.009	39471.35	0	0	0.009
45	61559	61559	Category G	-0.3359375	0.16796875	-0.89990234	0.1015625	-0.26269531	0.34423828	0.13	0.009	18/6/2018	18	6	2018	6:57:29	25049	0.2	6	57	29	712	0.051269531	3.3902344	-0.41040039	0.17431641	-0.85107422	4.9665527	0.089111328	0	0	0	0	0	0	0	0	0	0.9609375	0.0390625	0.12963867	0.074462891	-0.006347656	-0.048583984	0.009	39471.35	0	0	0.009
46	61560	61560	Category G	-0.43188477	0.17993164	-0.7199707	0.13916016	-0.25390625	0.36035156	0.13	0.009	18/6/2018	18	6	2018	6:57:29	25049	0.3	6	57	29	712	0.051269531	3.3902344	-0.40771484	0.17431641	-0.85229492	6.307373	0.13452148	0	0	0	0	0	0	0	0	0	0.96069336	0.039306641	0.16186523	-0.023925781	0.005371094	0.13232422	0.009	39471.35	0	0	0.009
47	61561	61561	Category G	-0.50390625	0.023925781	-0.87597656	0.19677734	-0.22583008	0.35107422	0.13	0.009	18/6/2018	18	6	2018	6:57:29	25049	0.4	6	57	29	749	0.051269531	3.3902344	-0.40551758	0.17504883	-0.85083008	10.304199	0.18188477	0	0	0	0	0	0	0	0	0	0.95874023	0.041259766	0.27441406	-0.098144531	-0.15112305	-0.024902344	0.009	39471.35	0	0	0.009
48	61562	61562	Category G	-0.27587891	0.035888672	-0.99584961	0.23730469	-0.21191406	0.33935547	0.13	0.009	18/6/2018	18	6	2018	6:57:29	25049	0.5	6	57	29	724	0.051269531	3.3902344	-0.40405273	0.17504883	-0.84985352	8.8637695	0.23901367	0	0	0	0	0	0	0	0	0	0.95727539	0.042724609	0.41333008	0.12817383	-0.13916016	-0.14575195	0.009	39471.35	0	0	0.009
49	61563	61563	Category G	-0.31176758	0.14379883	-0.70776367	0.27124023	-0.22363281	0.31884766	0.13	0.009	18/6/2018	18	6	2018	6:57:29	25049	0.6	6	57	29	724	0.051269531	3.3902344	-0.40161133	0.17285156	-0.8503418	11.109863	0.17089844	0	0	0	0	0	0	0	0	0	0.95605469	0.043945313	0.26171875	0.08984375	-0.029052734	0.14257813	0.009	39471.35	0	0	0.009
50	61564	61564	Category G	-0.20385742	0.27587891	-0.39599609	0.26025391	-0.22412109	0.33349609	0.13	0.009	18/6/2018	18	6	2018	6:57:29	25049	0.7	6	57	29	737	0.051269531	3.3902344	-0.40722656	0.17651367	-0.8515625	10.849121	0.50878906	0	0	0	0	0	0	0	0	0	0.96044922	0.039550781	0.75805664	0.20336914	0.099121094	0.45556641	0.009	39471.35	0	0	0.009
51	61565	61565	Category G	-0.99584961	-0.035888672	-1.0439453	0.23120117	-0.24975586	0.33154297	0.13	0.009	18/6/2018	18	6	2018	6:57:29	25049	0.8	6	57	29	712	0.051269531	3.3902344	-0.40551758	0.17382813	-0.85253906	7.7839355	0.65478516	0	0	0	0	0	0	0	0	0	0.96020508	0.039794922	0.9909668	-0.59008789	-0.2097168	-0.19116211	0.009	39471.35	0	0	0.009
52	61566	61566	Category G	0.035888672	0.46777344	-0.68383789	0.15063477	-0.27246094	0.35253906	0.13	0.009	18/6/2018	18	6	2018	6:57:29	25049	0.9	6	57	29	712	0.051269531	3.3902344	-0.40771484	0.17553711	-0.85424805	7.9648438	0.55786133	0	0	0	0	0	0	0	0	0	0.96264648	0.037353516	0.90625	0.44360352	0.29199219	0.17041016	0.009	39471.35	0	0	0.009
53	61567	61567	Category G	-0.95996094	0.071777344	-1.3439941	0.14550781	-0.265625	0.34326172	0.13	0.009	18/6/2018	18	6	2018	6:57:30	25050	0	6	57	30	712	0.051269531	3.3902344	-0.40771484	0.17626953	-0.86010742	2.3547363	0.74121094	0	0	0	0	0	0	0	0	0	0.96826172	0.031738281	1.1403809	-0.55200195	-0.10449219	-0.48364258	0.009	39471.35	0	0	0.009
54	61568	61568	Category G	-0.059814453	0.32397461	-0.74389648	0.13525391	-0.28979492	0.33544922	0.13	0.009	18/6/2018	18	6	2018	6:57:30	25050	0.1	6	57	30	700	0.051269531	3.3902344	-0.41015625	0.17285156	-0.86474609	5.9934082	0.40014648	0	0	0	0	0	0	0	0	0	0.97265625	0.02734375	0.62231445	0.3503418	0.15087891	0.12084961	0.009	39471.35	0	0	0.009
55	61569	61569	Category G	-0.14379883	0.11987305	-0.65991211	0.23291016	-0.26733398	0.31591797	0.14	0.009	18/6/2018	18	6	2018	6:57:30	25050	0.2	6	57	30	700	0.051269531	3.3902344	-0.40136719	0.17431641	-0.86230469	3.0703125	0.33203125	0	0	0	0	0	0	0	0	0	0.96704102	0.032958984	0.51464844	0.25756836	-0.054443359	0.20239258	0.009	39471.35	0	0	0.009
56	61570	61570	Category G	-0.7199707	0.059814453	-1.0917969	0.19799805	-0.28051758	0.32202148	0.14	0.009	18/6/2018	18	6	2018	6:57:30	25050	0.3	6	57	30	700	0.051269531	3.3902344	-0.39916992	0.1730957	-0.85839844	4.4326172	0.41235352	0	0	0	0	0	0	0	0	0	0.96264648	0.037353516	0.66723633	-0.32055664	-0.11328125	-0.2331543	0.009	39471.35	0	0	0.009
57	61571	61571	Category G	-0.32397461	0.083984375	-0.94799805	0.087646484	-0.31958008	0.32592773	0.14	0.009	18/6/2018	18	6	2018	6:57:30	25050	0.4	6	57	30	688	0.051269531	3.3902344	-0.40063477	0.171875	-0.86181641	4.7814941	0.14501953	0	0	0	0	0	0	0	0	0	0.96582031	0.034179688	0.25097656	0.076660156	-0.087890625	-0.0859375	0.009	39471.35	0	0	0.009
58	61572	61572	Category G	-0.41992188	0.3359375	-1.0078125	0.037109375	-0.2980957	0.34326172	0.14	0.009	18/6/2018	18	6	2018	6:57:30	25050	0.5	6	57	30	675	0.051269531	3.3902344	-0.39257813	0.1730957	-0.86206055	5.0217285	0.2199707	0	0	0	0	0	0	0	0	0	0.96289063	0.037109375	0.33569336	-0.027099609	0.16259766	-0.14550781	0.009	39471.35	0	0	0.009
59	61573	61573	Category G	-0.17993164	0.2277832	-0.92382813	0.026611328	-0.28027344	0.34814453	0.14	0.009	18/6/2018	18	6	2018	6:57:30	25050	0.6	6	57	30	638	0.051269531	3.3902344	-0.39331055	0.17553711	-0.86669922	5.2260742	0.22680664	0	0	0	0	0	0	0	0	0	0.96777344	0.032226563	0.32250977	0.21337891	0.052001953	-0.056884766	0.009	39471.35	0	0	0.009
60	61574	61574	Category G	-0.51586914	0.23999023	-0.95996094	0.060546875	-0.29492188	0.3527832	0.14	0.009	18/6/2018	18	6	2018	6:57:30	25050	0.7	6	57	30	638	0.051269531	3.3902344	-0.38671875	0.1730957	-0.86621094	2.8620605	0.17260742	0	0	0	0	0	0	0	0	0	0.96435547	0.035644531	0.28930664	-0.12890625	0.066650391	-0.093505859	0.009	39471.35	0	0	0.009
61	61575	61575	Category G	-0.31176758	0.2277832	-0.73193359	0.081298828	-0.29125977	0.33935547	0.14	0.009	18/6/2018	18	6	2018	6:57:30	25050	0.8	6	57	30	638	0.051269531	3.3902344	-0.38354492	0.17504883	-0.86425781	1.6730957	0.15942383	0	0	0	0	0	0	0	0	0	0.96166992	0.038330078	0.2565918	0.071777344	0.052490234	0.13232422	0.009	39471.35	0	0	0.009
62	61576	61576	Category G	-0.20385742	0.20385742	-0.80395508	0.18237305	-0.28759766	0.32568359	0.14	0.009	18/6/2018	18	6	2018	6:57:30	25050	0.9	6	57	30	638	0.051269531	3.3902344	-0.38452148	0.16992188	-0.86987305	0.48657227	0.1953125	0	0	0	0	0	0	0	0	0	0.96630859	0.033691406	0.28051758	0.18066406	0.033691406	0.065917969	0.009	39471.35	0	0	0.009
63	61577	61577	Category G	-0.16796875	0.19189453	-0.75585938	0.26098633	-0.26977539	0.30883789	0.14	0.009	18/6/2018	18	6	2018	6:57:31	25051	0	6	57	31	687	0.051269531	3.3902344	-0.38037109	0.16943359	-0.86621094	4.2490234	0.24047852	0	0	0	0	0	0	0	0	0	0.96118164	0.038818359	0.34521484	0.21240234	0.022216797	0.11035156	0.009	39471.35	0	0	0.009
64	61578	61578	Category G	-0.55175781	0.095947266	-0.86376953	0.24291992	-0.26855469	0.31420898	0.14	0.009	18/6/2018	18	6	2018	6:57:31	25051	0.1	6	57	31	700	0.051269531	3.3902344	-0.37402344	0.17114258	-0.86499023	1.2692871	0.19287109	0	0	0	0	0	0	0	0	0	0.95800781	0.041992188	0.25415039	-0.17749023	-0.075195313	0.001220703	0.009	39471.35	0	0	0.009
65	61579	61579	Category G	-0.44384766	0.13183594	-0.81591797	0.24365234	-0.2800293	0.3059082	0.15	0.009	18/6/2018	18	6	2018	6:57:31	25051	0.2	6	57	31	687	0.051269531	3.3902344	-0.37109375	0.171875	-0.86889648	4.9414063	0.098388672	0	0	0	0	0	0	0	0	0	0.96044922	0.039550781	0.16601563	-0.072509766	-0.040039063	0.052978516	0.009	39471.35	0	0	0.009
66	61580	61580	Category G	-0.88793945	0.25195313	-1.1638184	0.21264648	-0.29394531	0.31713867	0.15	0.009	18/6/2018	18	6	2018	6:57:31	25051	0.3	6	57	31	712	0.051269531	3.3902344	-0.37182617	0.16967773	-0.87036133	9.3164063	0.59912109	0	0	0	0	0	0	0	0	0	0.96166992	0.038330078	0.89135742	-0.51586914	0.08203125	-0.29321289	0.009	39471.35	0	0	0.009
67	61581	61581	Category G	-0.2277832	0.41992188	-0.68383789	0.17480469	-0.28417969	0.31762695	0.15	0.009	18/6/2018	18	6	2018	6:57:31	25051	0.4	6	57	31	724	0.051269531	3.3902344	-0.36938477	0.17114258	-0.86962891	5.4663086	0.34130859	0	0	0	0	0	0	0	0	0	0.96020508	0.039794922	0.57617188	0.14160156	0.24853516	0.18579102	0.009	39471.35	0	0	0.009
68	61582	61582	Category G	-0.6237793	0.083984375	-0.64794922	0.29760742	-0.27416992	0.27319336	0.15	0.009	18/6/2018	18	6	2018	6:57:31	25051	0.5	6	57	31	712	0.051269531	3.3902344	-0.3684082	0.17138672	-0.87255859	1.7375488	0.35107422	0	0	0	0	0	0	0	0	0	0.96264648	0.037353516	0.56738281	-0.25512695	-0.087402344	0.22460938	0.009	39471.35	0	0	0.009
69	61583	61583	Category G	-0.52783203	0.16796875	-0.37182617	0.24731445	-0.29516602	0.29077148	0.15	0.009	18/6/2018	18	6	2018	6:57:31	25051	0.6	6	57	31	737	0.051269531	3.3902344	-0.36669922	0.17260742	-0.87011719	8.6003418	0.52368164	0	0	0	0	0	0	0	0	0	0.95996094	0.040039063	0.6640625	-0.16088867	-0.004638672	0.49829102	0.009	39471.35	0	0	0.009
70	61584	61584	Category G	-0.44384766	0.023925781	-0.59985352	0.21435547	-0.29858398	0.30908203	0.15	0.009	18/6/2018	18	6	2018	6:57:31	25051	0.7	6	57	31	724	0.051269531	3.3902344	-0.3659668	0.17089844	-0.87524414	8.0241699	0.32177734	0	0	0	0	0	0	0	0	0	0.96386719	0.036132813	0.50024414	-0.077636719	-0.14697266	0.27539063	0.009	39471.35	0	0	0.009
71	61585	61585	Category G	-0.20385742	0.2878418	-1.223877	0.20654297	-0.2878418	0.31005859	0.15	0.009	18/6/2018	18	6	2018	6:57:31	25051	0.8	6	57	31	724	0.051269531	3.3902344	-0.34936523	0.17260742	-0.875	2.2172852	0.39501953	0	0	0	0	0	0	0	0	0	0.95800781	0.041992188	0.609375	0.14550781	0.11499023	-0.34863281	0.009	39471.35	0	0	0.009
72	61586	61586	Category G	-0.59985352	0.2277832	-1.0319824	0.18530273	-0.29345703	0.31567383	0.15	0.009	18/6/2018	18	6	2018	6:57:31	25051	0.9	6	57	31	724	0.051269531	3.3902344	-0.34960938	0.17016602	-0.87915039	0.9909668	0.29858398	0	0	0	0	0	0	0	0	0	0.96142578	0.038574219	0.46020508	-0.25	0.057373047	-0.15258789	0.009	39471.35	0	0	0.009
73	61587	61587	Category G	-0.3359375	0.37182617	-1.1037598	0.10253906	-0.30932617	0.33251953	0.15	0.009	18/6/2018	18	6	2018	6:57:32	25052	0	6	57	32	712	0.051269531	3.3902344	-0.33886719	0.16967773	-0.87744141	3.7587891	0.30322266	0	0	0	0	0	0	0	0	0	0.95581055	0.044189453	0.43115234	0.002929688	0.2019043	-0.22607422	0.009	39471.35	0	0	0.009
74	61588	61588	Category G	-0.095947266	0.13183594	-0.7199707	0.203125	-0.26928711	0.32739258	0.15	0.009	18/6/2018	18	6	2018	6:57:32	25052	0.1	6	57	32	700	0.051269531	3.3902344	-0.34277344	0.16918945	-0.87792969	2.2609863	0.2956543	0	0	0	0	0	0	0	0	0	0.95776367	0.042236328	0.44262695	0.24682617	-0.037353516	0.15795898	0.009	39471.35	0	0	0.009
75	61589	61589	Category G	-0.73193359	0.19189453	-0.45581055	0.20874023	-0.29272461	0.31616211	0.16	0.009	18/6/2018	18	6	2018	6:57:32	25052	0.2	6	57	32	700	0.051269531	3.3902344	-0.34179688	0.16918945	-0.87207031	1.4763184	0.57080078	0	0	0	0	0	0	0	0	0	0.9519043	0.048095703	0.82861328	-0.38989258	0.022460938	0.41625977	0.009	39471.35	0	0	0.009
76	61590	61590	Category G	-0.39599609	-0.047851563	-0.64794922	0.21801758	-0.30053711	0.30322266	0.16	0.009	18/6/2018	18	6	2018	6:57:32	25052	0.3	6	57	32	663	0.051269531	3.3902344	-0.34423828	0.17114258	-0.87597656	4.1687012	0.32055664	0	0	0	0	0	0	0	0	0	0.95678711	0.043212891	0.49902344	-0.051513672	-0.21899414	0.22802734	0.009	39471.35	0	0	0.009
77	61591	61591	Category G	-0.011962891	0.40795898	-1.0319824	0.20532227	-0.28125	0.32617188	0.16	0.009	18/6/2018	18	6	2018	6:57:32	25052	0.4	6	57	32	663	0.051269531	3.3902344	-0.34106445	0.17163086	-0.87548828	2.1713867	0.43408203	0	0	0	0	0	0	0	0	0	0.95507813	0.044921875	0.72167969	0.32910156	0.23608398	-0.15625	0.009	39471.35	0	0	0.009
78	61592	61592	Category G	-0.73193359	0.23999023	-1.1518555	0.077880859	-0.29663086	0.3359375	0.16	0.009	18/6/2018	18	6	2018	6:57:32	25052	0.5	6	57	32	675	0.051269531	3.3902344	-0.33935547	0.16992188	-0.87597656	0.43847656	0.48461914	0	0	0	0	0	0	0	0	0	0.95483398	0.045166016	0.73803711	-0.39233398	0.069824219	-0.27563477	0.009	39471.35	0	0	0.009
79	61593	61593	Category G	-0.23999023	0.23999023	-0.81591797	0.041259766	-0.29296875	0.34619141	0.16	0.009	18/6/2018	18	6	2018	6:57:32	25052	0.6	6	57	32	651	0.051269531	3.3902344	-0.33886719	0.16894531	-0.87524414	0.46972656	0.13549805	0	0	0	0	0	0	0	0	0	0.95385742	0.046142578	0.22924805	0.098876953	0.070800781	0.059326172	0.009	39471.35	0	0	0.009
80	61594	61594	Category G	-0.047851563	0.27587891	-0.98388672	0.17138672	-0.27685547	0.33862305	0.16	0.009	18/6/2018	18	6	2018	6:57:32	25052	0.7	6	57	32	712	0.051269531	3.3902344	-0.34204102	0.16601563	-0.87646484	0.68994141	0.33178711	0	0	0	0	0	0	0	0	0	0.95556641	0.044433594	0.51098633	0.29418945	0.10961914	-0.10717773	0.009	39471.35	0	0	0.009
81	61595	61595	Category G	-0.65991211	0.16796875	-0.98388672	0.21459961	-0.27368164	0.33276367	0.16	0.009	18/6/2018	18	6	2018	6:57:32	25052	0.8	6	57	32	712	0.051513672	3.3902344	-0.33959961	0.16430664	-0.87817383	3.529541	0.3371582	0	0	0	0	0	0	0	0	0	0.95581055	0.044189453	0.42944336	-0.32006836	0.003662109	-0.10546875	0.009	39471.35	0	0	0.009
82	61596	61596	Category G	-0.37182617	0.19189453	-1.1159668	0.17626953	-0.27880859	0.33056641	0.16	0.009	18/6/2018	18	6	2018	6:57:32	25052	0.9	6	57	32	687	0.051513672	3.3902344	-0.34008789	0.16333008	-0.87939453	6.0341797	0.23999023	0	0	0	0	0	0	0	0	0	0.95703125	0.04296875	0.29638672	-0.031494141	0.028320313	-0.23632813	0.009	39471.35	0	0	0.009
83	61597	61597	Category G	-0.53979492	0.10791016	-0.92382813	0.064453125	-0.27905273	0.36035156	0.16	0.009	18/6/2018	18	6	2018	6:57:33	25053	0	6	57	33	687	0.051513672	3.3902344	-0.32958984	0.15893555	-0.87548828	5.201416	0.22143555	0	0	0	0	0	0	0	0	0	0.94897461	0.051025391	0.30957031	-0.21020508	-0.051025391	-0.048095703	0.009	39471.35	0	0	0.009
84	61598	61598	Category G	-0.26391602	0.19189453	-0.92382813	0.1171875	-0.27978516	0.34033203	0.16	0.009	18/6/2018	18	6	2018	6:57:33	25053	0.1	6	57	33	638	0.051513672	3.3902344	-0.32519531	0.15454102	-0.87451172	4.0158691	0.087158203	0	0	0	0	0	0	0	0	0	0.94580078	0.054199219	0.14794922	0.061279297	0.037109375	-0.049072266	0.009	39471.35	0	0	0.009
85	61599	61599	Category G	-0.47998047	0.19189453	-1.0197754	0.10766602	-0.26831055	0.34838867	0.17	0.009	18/6/2018	18	6	2018	6:57:33	25053	0.2	6	57	33	638	0.051513672	3.3902344	-0.31591797	0.15087891	-0.87133789	0.90209961	0.22460938	0	0	0	0	0	0	0	0	0	0.93920898	0.060791016	0.35302734	-0.16381836	0.040771484	-0.14819336	0.009	39471.35	0	0	0.009
86	61600	61600	Category G	-0.29980469	0.19189453	-0.63598633	0.15429688	-0.26586914	0.34326172	0.17	0.009	18/6/2018	18	6	2018	6:57:33	25053	0.3	6	57	33	675	0.051513672	3.3902344	-0.30664063	0.14672852	-0.87036133	4.2663574	0.23876953	0	0	0	0	0	0	0	0	0	0.93457031	0.065429688	0.28637695	0.006835938	0.044921875	0.234375	0.009	39471.35	0	0	0.009
87	61601	61601	Category G	-0.38378906	0.19189453	-0.81591797	0.24462891	-0.25878906	0.31225586	0.17	0.009	18/6/2018	18	6	2018	6:57:33	25053	0.4	6	57	33	687	0.051513672	3.3902344	-0.29614258	0.14282227	-0.87133789	10.706055	0.11450195	0	0	0	0	0	0	0	0	0	0.93139648	0.068603516	0.19189453	-0.087402344	0.048828125	0.055419922	0.009	39471.35	0	0	0.009
88	61602	61602	Category G	-0.27587891	-0.071777344	-0.86376953	0.32104492	-0.26367188	0.26611328	0.17	0.009	18/6/2018	18	6	2018	6:57:33	25053	0.5	6	57	33	724	0.051513672	3.3902344	-0.28540039	0.14038086	-0.87011719	14.854736	0.21240234	0	0	0	0	0	0	0	0	0	0.92651367	0.073486328	0.22827148	0.009521484	-0.2121582	0.006347656	0.009	39471.35	0	0	0.009
89	61603	61603	Category G	-0.63598633	0.23999023	-0.81591797	0.37475586	-0.15844727	0.29223633	0.17	0.009	18/6/2018	18	6	2018	6:57:33	25053	0.6	6	57	33	737	0.051513672	3.3902344	-0.27734375	0.13793945	-0.86816406	14.911621	0.3762207	0	0	0	0	0	0	0	0	0	0.92163086	0.078369141	0.51269531	-0.35839844	0.10180664	0.052246094	0.009	39471.35	0	0	0.009
90	61604	61604	Category G	-0.26391602	0.035888672	-0.82788086	0.35644531	-0.18774414	0.28198242	0.17	0.009	18/6/2018	18	6	2018	6:57:33	25053	0.7	6	57	33	749	0.051513672	3.3902344	-0.26831055	0.1340332	-0.86914063	14.080566	0.10668945	0	0	0	0	0	0	0	0	0	0.91943359	0.080566406	0.14404297	0.004394531	-0.098144531	0.041259766	0.009	39471.35	0	0	0.009
91	61605	61605	Category G	-0.70776367	0.14379883	-0.86376953	0.30126953	-0.21142578	0.31274414	0.17	0.009	18/6/2018	18	6	2018	6:57:33	25053	0.8	6	57	33	749	0.051513672	3.3902344	-0.26098633	0.12866211	-0.87426758	18.761963	0.44677734	0	0	0	0	0	0	0	0	0	0.92138672	0.078613281	0.47216797	-0.4465332	0.014892578	0.010498047	0.009	39471.35	0	0	0.009
92	61606	61606	Category G	-0.50390625	0.14379883	-0.99584961	0.32519531	-0.20410156	0.31347656	0.17	0.009	18/6/2018	18	6	2018	6:57:33	25053	0.9	6	57	33	737	0.051513672	3.3902344	-0.24389648	0.12744141	-0.87109375	23.967041	0.28857422	0	0	0	0	0	0	0	0	0	0.91357422	0.086425781	0.40087891	-0.25976563	0.016113281	-0.12451172	0.009	39471.35	0	0	0.009
93	61607	61607	Category G	-0.52783203	0.035888672	-1.0197754	0.2824707	-0.24047852	0.30761719	0.17	0.009	18/6/2018	18	6	2018	6:57:34	25054	0	6	57	34	724	0.051513672	3.3902344	-0.23925781	0.11962891	-0.87280273	25.640869	0.33422852	0	0	0	0	0	0	0	0	0	0.9128418	0.087158203	0.51904297	-0.28833008	-0.083740234	-0.14672852	0.009	39471.35	0	0	0.009
94	61608	61608	Category G	-0.095947266	0.17993164	-0.44384766	0.32202148	-0.23486328	0.29663086	0.17	0.009	18/6/2018	18	6	2018	6:57:34	25054	0.1	6	57	34	712	0.051513672	3.3902344	-0.22241211	0.11669922	-0.8659668	26.804688	0.44506836	0	0	0	0	0	0	0	0	0	0.90161133	0.098388672	0.61181641	0.12646484	0.062988281	0.42211914	0.009	39471.35	0	0	0.009
95	61609	61609	Category G	-0.50390625	0.14379883	-0.76782227	0.35766602	-0.23291016	0.25927734	0.18	0.009	18/6/2018	18	6	2018	6:57:34	25054	0.2	6	57	34	724	0.051513672	3.3902344	-0.21679688	0.1105957	-0.86669922	25.315186	0.30541992	0	0	0	0	0	0	0	0	0	0.90039063	0.099609375	0.41918945	-0.28686523	0.032958984	0.098876953	0.009	39471.35	0	0	0.009
96	61610	61610	Category G	-0.29980469	0.16796875	-0.86376953	0.30688477	-0.24243164	0.29833984	0.18	0.009	18/6/2018	18	6	2018	6:57:34	25054	0.3	6	57	34	712	0.051513672	3.3902344	-0.21020508	0.10668945	-0.86865234	22.083008	0.10839844	0	0	0	0	0	0	0	0	0	0.90014648	0.099853516	0.15527344	-0.089355469	0.061035156	0.004882813	0.009	39471.35	0	0	0.009
97	61611	61611	Category G	-0.35986328	0.16796875	-0.88793945	0.27636719	-0.2434082	0.3034668	0.18	0.009	18/6/2018	18	6	2018	6:57:34	25054	0.4	6	57	34	724	0.051513672	3.3902344	-0.1965332	0.10449219	-0.86499023	19.332275	0.17651367	0	0	0	0	0	0	0	0	0	0.89306641	0.10693359	0.24951172	-0.16308594	0.063232422	-0.022705078	0.009	39471.35	0	0	0.009
98	61612	61612	Category G	-0.3359375	0.17993164	-0.92382813	0.24633789	-0.24633789	0.3269043	0.18	0.009	18/6/2018	18	6	2018	6:57:34	25054	0.5	6	57	34	724	0.051513672	3.3902344	-0.1875	0.10131836	-0.86279297	15.475586	0.17822266	0	0	0	0	0	0	0	0	0	0.88891602	0.11108398	0.28735352	-0.14819336	0.078369141	-0.060791016	0.009	39471.35	0	0	0.009
99	61613	61613	Category G	-0.26391602	0.16796875	-0.91186523	0.22680664	-0.2487793	0.32739258	0.18	0.009	18/6/2018	18	6	2018	6:57:34	25054	0.6	6	57	34	675	0.051513672	3.3902344	-0.17749023	0.094970703	-0.86010742	12.25708	0.12402344	0	0	0	0	0	0	0	0	0	0.88354492	0.11645508	0.21069336	-0.086181641	0.072753906	-0.051513672	0.009	39471.35	0	0	0.009
100	61614	61614	Category G	-0.29980469	0.25195313	-0.79199219	0.25268555	-0.24707031	0.31591797	0.18	0.009	18/6/2018	18	6	2018	6:57:34	25054	0.7	6	57	34	700	0.051513672	3.3902344	-0.17041016	0.090087891	-0.85839844	9.3479004	0.21728516	0	0	0	0	0	0	0	0	0	0.87988281	0.12011719	0.35742188	-0.12915039	0.16162109	0.06640625	0.009	39471.35	0	0	0.009
101	61615	61615	Category G	-0.21582031	0.023925781	-0.99584961	0.26708984	-0.24194336	0.31323242	0.18	0.009	18/6/2018	18	6	2018	6:57:34	25054	0.8	6	57	34	700	0.051513672	3.3902344	-0.15893555	0.085449219	-0.85644531	8.060791	0.16235352	0	0	0	0	0	0	0	0	0	0.87524414	0.12475586	0.25756836	-0.056640625	-0.061523438	-0.13916016	0.009	39471.35	0	0	0.009
102	61616	61616	Category G	-0.35986328	0.13183594	-0.86376953	0.25366211	-0.24316406	0.31518555	0.18	0.009	18/6/2018	18	6	2018	6:57:34	25054	0.9	6	57	34	700	0.051513672	3.3902344	-0.15039063	0.080322266	-0.85766602	4.7043457	0.21557617	0	0	0	0	0	0	0	0	0	0.87451172	0.12548828	0.26660156	-0.20947266	0.051269531	-0.005859375	0.009	39471.35	0	0	0.009
103	61617	61617	Category G	-0.13183594	0.31176758	-0.81591797	0.22631836	-0.22290039	0.3359375	0.18	0.009	18/6/2018	18	6	2018	6:57:35	25055	0	6	57	35	724	0.051513672	3.3902344	-0.14282227	0.075683594	-0.85742188	1.3583984	0.23974609	0	0	0	0	0	0	0	0	0	0.87255859	0.12744141	0.28881836	0.010986328	0.23583984	0.041503906	0.009	39471.35	0	0	0.009
104	61618	61618	Category G	-0.45581055	0.095947266	-1.2358398	0.19042969	-0.24487305	0.35791016	0.18	0.009	18/6/2018	18	6	2018	6:57:35	25055	0.1	6	57	35	737	0.051513672	3.3902344	-0.13623047	0.071289063	-0.85791016	2.8674316	0.49536133	0	0	0	0	0	0	0	0	0	0.87158203	0.12841797	0.72167969	-0.31933594	0.024414063	-0.37768555	0.009	39471.35	0	0	0.009
105	61619	61619	Category G	-0.37182617	0.10791016	-0.95996094	0.16088867	-0.26416016	0.33642578	0.19	0.009	18/6/2018	18	6	2018	6:57:35	25055	0.2	6	57	35	724	0.051513672	3.3902344	-0.12451172	0.068359375	-0.85693359	4.0644531	0.27026367	0	0	0	0	0	0	0	0	0	0.86865234	0.13134766	0.38916016	-0.24707031	0.039306641	-0.1027832	0.009	39471.35	0	0	0.009
106	61620	61620	Category G	-0.047851563	0.26391602	-0.64794922	0.23632813	-0.26123047	0.32226563	0.19	0.009	18/6/2018	18	6	2018	6:57:35	25055	0.3	6	57	35	724	0.051513672	3.3902344	-0.11425781	0.064941406	-0.85668945	6.4472656	0.29589844	0	0	0	0	0	0	0	0	0	0.86669922	0.13330078	0.47436523	0.06640625	0.19897461	0.20874023	0.009	39471.35	0	0	0.009
107	61621	61621	Category G	-0.38378906	0.16796875	-0.85180664	0.30322266	-0.30200195	0.25292969	0.19	0.009	18/6/2018	18	6	2018	6:57:35	25055	0.4	6	57	35	724	0.051513672	3.3902344	-0.098144531	0.059814453	-0.85229492	9.685791	0.30517578	0	0	0	0	0	0	0	0	0	0.85986328	0.14013672	0.39404297	-0.28540039	0.10791016	0.000488281	0.009	39471.35	0	0	0.009
108	61622	61622	Category G	-0.55175781	0.2277832	-0.77978516	0.29052734	-0.27880859	0.27709961	0.19	0.009	18/6/2018	18	6	2018	6:57:35	25055	0.5	6	57	35	687	0.051513672	3.3902344	-0.090576172	0.052734375	-0.85351563	7.5124512	0.49853516	0	0	0	0	0	0	0	0	0	0.86010742	0.13989258	0.7097168	-0.4609375	0.17480469	0.073730469	0.009	39471.35	0	0	0.009
109	61623	61623	Category G	-0.10791016	0.035888672	-1.0197754	0.26318359	-0.25170898	0.31298828	0.19	0.009	18/6/2018	18	6	2018	6:57:35	25055	0.6	6	57	35	712	0.051513672	3.3902344	-0.077880859	0.049316406	-0.85546875	1.9802246	0.16748047	0	0	0	0	0	0	0	0	0	0.86035156	0.13964844	0.20751953	-0.029785156	-0.013427734	-0.1640625	0.009	39471.35	0	0	0.009
110	61624	61624	Category G	0.81591797	0.3359375	-1.1279297	0.21923828	-0.28637695	0.31274414	0.19	0.009	18/6/2018	18	6	2018	6:57:35	25055	0.7	6	57	35	712	0.051513672	3.3902344	-0.066650391	0.045166016	-0.86083984	0.8293457	0.96679688	0	0	0	0	0	0	0	0	0	0.86450195	0.13549805	1.4404297	0.88256836	0.29052734	-0.2668457	0.009	39471.35	0	0	0.009
111	61625	61625	Category G	-0.16796875	0	-1.1279297	0.058349609	-0.22998047	0.37573242	0.19	0.009	18/6/2018	18	6	2018	6:57:35	25055	0.8	6	57	35	749	0.051513672	3.3902344	-0.056152344	0.04296875	-0.86328125	2.2897949	0.2902832	0	0	0	0	0	0	0	0	0	0.86621094	0.13378906	0.41918945	-0.11157227	-0.04296875	-0.2644043	0.009	39471.35	0	0	0.009
112	61626	61626	Category G	0.15576172	0.083984375	-0.81591797	0.31103516	-0.29589844	0.24487305	0.19	0.009	18/6/2018	18	6	2018	6:57:35	25055	0.9	6	57	35	749	0.051513672	3.3902344	-0.048828125	0.037353516	-0.85766602	1.4350586	0.21386719	0	0	0	0	0	0	0	0	0	0.86010742	0.13989258	0.29296875	0.20458984	0.046386719	0.041748047	0.009	39471.35	0	0	0.009
113	61627	61627	Category G	-0.6237793	0.15576172	-0.95996094	0.25976563	-0.25927734	0.30981445	0.19	0.009	18/6/2018	18	6	2018	6:57:36	25056	0	6	57	36	736	0.051513672	3.3902344	-0.036376953	0.032470703	-0.85522461	1.7614746	0.60913086	0	0	0	0	0	0	0	0	0	0.85668945	0.14331055	0.81494141	-0.5871582	0.12304688	-0.10449219	0.009	39471.35	0	0	0.009
114	61628	61628	Category G	-0.071777344	0.095947266	-0.86376953	0.21386719	-0.24023438	0.34228516	0.19	0.009	18/6/2018	18	6	2018	6:57:36	25056	0.1	6	57	36	712	0.051513672	3.3902344	-0.027099609	0.025634766	-0.85107422	1.8498535	0.083984375	0	0	0	0	0	0	0	0	0	0.85205078	0.14794922	0.12719727	-0.044433594	0.070068359	-0.012451172	0.009	39471.35	0	0	0.009
115	61629	61629	Category G	-0.53979492	0.25195313	-1.1159668	0.20214844	-0.25170898	0.3359375	0.2	0.009	18/6/2018	18	6	2018	6:57:36	25056	0.2	6	57	36	662	0.051513672	3.3902344	-0.021240234	0.022216797	-0.85205078	4.8481445	0.62548828	0	0	0	0	0	0	0	0	0	0.85253906	0.14746094	1.0119629	-0.51831055	0.22949219	-0.26391602	0.009	39471.35	0	0	0.009
116	61630	61630	Category G	-0.29980469	0.14379883	-0.91186523	0.12719727	-0.24633789	0.36621094	0.2	0.009	18/6/2018	18	6	2018	6:57:36	25056	0.3	6	57	36	675	0.051513672	3.3902344	-0.006835938	0.017822266	-0.85595703	5.453125	0.32348633	0	0	0	0	0	0	0	0	0	0.85620117	0.14379883	0.47436523	-0.29272461	0.12573242	-0.055664063	0.009	39471.35	0	0	0.009
117	61631	61631	Category G	-0.083984375	0.035888672	-0.82788086	0.21411133	-0.23217773	0.35864258	0.2	0.009	18/6/2018	18	6	2018	6:57:36	25056	0.4	6	57	36	663	0.051513672	3.3902344	0.002685547	0.016357422	-0.85766602	7.7880859	0.09375	0	0	0	0	0	0	0	0	0	0.85791016	0.14208984	0.13598633	-0.086669922	0.019287109	0.029785156	0.009	39471.35	0	0	0.009
118	61632	61632	Category G	-0.23999023	0.11987305	-0.7199707	0.27661133	-0.19506836	0.33374023	0.2	0.009	18/6/2018	18	6	2018	6:57:36	25056	0.5	6	57	36	687	0.051513672	3.3902344	0.008056641	0.009277344	-0.85449219	16.314209	0.30297852	0	0	0	0	0	0	0	0	0	0.85449219	0.14550781	0.49291992	-0.24804688	0.11035156	0.13452148	0.009	39471.35	0	0	0.009
119	61633	61633	Category G	-0.19189453	-0.035888672	-0.87597656	0.24291992	-0.17871094	0.36523438	0.2	0.009	18/6/2018	18	6	2018	6:57:36	25056	0.6	6	57	36	712	0.051513672	3.3902344	0.021972656	0.004638672	-0.85009766	32.314453	0.21923828	0	0	0	0	0	0	0	0	0	0.8503418	0.1496582	0.28051758	-0.21386719	-0.040527344	-0.025878906	0.009	39471.35	0	0	0.009
120	61634	61634	Category G	-0.14379883	0	-0.81591797	0.2253418	-0.171875	0.37719727	0.2	0.009	18/6/2018	18	6	2018	6:57:36	25056	0.7	6	57	36	749	0.051513672	3.3902344	0.030029297	-0.000244141	-0.84985352	41.518555	0.17724609	0	0	0	0	0	0	0	0	0	0.8503418	0.1496582	0.20825195	-0.17382813	0.000244141	0.033935547	0.009	39471.35	0	0	0.009
121	61635	61635	Category G	-0.16796875	0.083984375	-1.0319824	0.20166016	-0.19140625	0.36010742	0.2	0.009	18/6/2018	18	6	2018	6:57:36	25056	0.8	6	57	36	761	0.051513672	3.3902344	0.035400391	-0.005859375	-0.84765625	45.293457	0.28881836	0	0	0	0	0	0	0	0	0	0.84838867	0.15161133	0.47753906	-0.20336914	0.08984375	-0.18408203	0.009	39471.35	0	0	0.009
122	66197	66197	Category M	0.2878418	0.21582031	-0.82788086	-0.2487793	0.096435547	0.37036133	0.38	0.009	18/6/2018	18	6	2018	7:07:54	25674	0.9	7	7	54	-98	0.051025391	3.4579102	0.24169922	0.24316406	-1.2297363	28.857178	0.40551758	0	0	0	0	0	0	0	0	0	1.2766113	0.27661133	0.4753418	0.045898438	-0.02734375	0.40185547	0.009	39471.35	0	0	0.009
123	66198	66198	Category M	0.31176758	0.20385742	-0.76782227	-0.2565918	0.097900391	0.36621094	0.38	0.009	18/6/2018	18	6	2018	7:07:55	25675	0	7	7	55	-98	0.051025391	3.4579102	0.24633789	0.2487793	-1.2282715	41.284424	0.46728516	0	0	0	0	0	0	0	0	0	1.2773438	0.27734375	0.57080078	0.065185547	-0.044921875	0.46044922	0.009	39471.35	0	0	0.009
124	66199	66199	Category M	0.31176758	0.2277832	-0.77978516	-0.24975586	0.1003418	0.36230469	0.38	0.009	18/6/2018	18	6	2018	7:07:55	25675	0.1	7	7	55	-61	0.051025391	3.4579102	0.2512207	0.25463867	-1.2265625	53.831055	0.45166016	0	0	0	0	0	0	0	0	0	1.2775879	0.27758789	0.53417969	0.060302734	-0.026855469	0.44677734	0.009	39471.35	0	0	0.009
125	66200	66200	Category M	0.32397461	0.2277832	-0.77978516	-0.25048828	0.10083008	0.37475586	0.39	0.009	18/6/2018	18	6	2018	7:07:55	25675	0.2	7	7	55	-36	0.051025391	3.4579102	0.25634766	0.26098633	-1.2253418	64.330322	0.4519043	0	0	0	0	0	0	0	0	0	1.2788086	0.27880859	0.54663086	0.067382813	-0.033203125	0.44555664	0.009	39471.35	0	0	0.009
126	66201	66201	Category M	0.38378906	0.19189453	-0.73193359	-0.2565918	0.097900391	0.37109375	0.39	0.009	18/6/2018	18	6	2018	7:07:55	25675	0.3	7	7	55	-12	0.051025391	3.4579102	0.26123047	0.2668457	-1.223877	61.445801	0.51245117	0	0	0	0	0	0	0	0	0	1.2797852	0.27978516	0.68945313	0.12231445	-0.074951172	0.49194336	0.009	39471.35	0	0	0.009
127	66202	66202	Category M	0.16796875	0.85180664	-0.6237793	-0.2409668	0.11035156	0.37768555	0.39	0.009	18/6/2018	18	6	2018	7:07:55	25675	0.4	7	7	55	0	0.051025391	3.4579102	0.26635742	0.27319336	-1.2226563	56.101074	0.83837891	0	0	0	0	0	0	0	0	0	1.2807617	0.28076172	1.2758789	-0.098388672	0.57836914	0.59887695	0.009	39471.35	0	0	0.009
128	66203	66203	Category M	1.0559082	-1.8239746	-5.8679199	-0.28125	0.14501953	0.34814453	0.39	0.009	18/6/2018	18	6	2018	7:07:55	25675	0.5	7	7	55	-12	0.051025391	3.4579102	0.27124023	0.27929688	-1.2209473	52.855957	5.1606445	0	0	0	0	0	0	0	0	0	1.2814941	0.28149414	7.5344238	0.78442383	-2.1032715	-4.6467285	0.009	39471.35	0	0	0.009
129	66204	66204	Category M	1.2597656	5.1237793	-9.2998047	-0.24121094	0.22387695	0.34130859	0.39	0.009	18/6/2018	18	6	2018	7:07:55	25675	0.6	7	7	55	-24	0.051025391	3.4579102	0.27563477	0.28466797	-1.2197266	50.143799	9.4694824	0	0	0	0	0	0	0	0	0	1.2824707	0.2824707	13.902832	0.98388672	4.8388672	-8.079834	0.009	39471.35	0	0	0.009
130	66205	66205	Category M	1.1159668	7.7399902	-7.4038086	-0.17919922	-0.21948242	0.34692383	0.39	0.009	18/6/2018	18	6	2018	7:07:55	25675	0.7	7	7	55	-61	0.051025391	3.4579102	0.28027344	0.29052734	-1.21875	41.495361	9.7182617	0	0	0	0	0	0	0	0	0	1.2836914	0.28369141	14.469971	0.83544922	7.4492188	-6.1848145	0.009	39471.35	0	0	0.009
131	66206	66206	Category M	1.5358887	7.5358887	-9.407959	-0.16796875	-0.33032227	0.27270508	0.39	0.009	18/6/2018	18	6	2018	7:07:55	25675	0.8	7	7	55	-85	0.051025391	3.4579102	0.28491211	0.29638672	-1.2175293	28.05957	11.002441	0	0	0	0	0	0	0	0	0	1.2851563	0.28515625	16.68042	1.2507324	7.2392578	-8.1901855	0.009	39471.35	0	0	0.009
132	66207	66207	Category M	0.38378906	-0.37182617	-3.7678223	-0.22827148	0.28027344	0.33251953	0.39	0.009	18/6/2018	18	6	2018	7:07:55	25675	0.9	7	7	55	-85	0.051025391	3.4579102	0.28955078	0.30224609	-1.2155762	26.138916	2.6411133	0	0	0	0	0	0	0	0	0	1.2856445	0.28564453	3.3203125	0.093994141	-0.67407227	-2.552002	0.009	39471.35	0	0	0.009
133	66208	66208	Category M	0.85180664	1.7878418	-1.5717773	-0.2265625	0.12255859	0.37133789	0.39	0.009	18/6/2018	18	6	2018	7:07:56	25676	0	7	7	56	-73	0.051025391	3.4579102	0.29418945	0.30786133	-1.2141113	14.375	1.6210938	0	0	0	0	0	0	0	0	0	1.2868652	0.28686523	2.3945313	0.55737305	1.4797363	-0.35742188	0.009	39471.35	0	0	0.009
134	66209	66209	Category M	0.31176758	-0.21582031	-1.1398926	-0.20825195	0.1496582	0.38842773	0.39	0.009	18/6/2018	18	6	2018	7:07:56	25676	0.1	7	7	56	-36	0.051025391	3.4579102	0.29956055	0.31396484	-1.2126465	5.8398438	0.53491211	0	0	0	0	0	0	0	0	0	1.2880859	0.28808594	0.61474609	0.011962891	-0.52978516	0.072753906	0.009	39471.35	0	0	0.009
135	66210	66210	Category M	0.37182617	0.34790039	-0.79199219	-0.21459961	0.076416016	0.38647461	0.4	0.009	18/6/2018	18	6	2018	7:07:56	25676	0.2	7	7	56	-12	0.051025391	3.4579102	0.30493164	0.32006836	-1.2116699	1.3544922	0.42602539	0	0	0	0	0	0	0	0	0	1.2900391	0.29003906	0.51416016	0.066650391	0.027587891	0.41967773	0.009	39471.35	0	0	0.009
136	66211	66211	Category M	0.34790039	0.19189453	-0.74389648	-0.2277832	0.12988281	0.3815918	0.4	0.009	18/6/2018	18	6	2018	7:07:56	25676	0.3	7	7	56	-12	0.051025391	3.4579102	0.30957031	0.32568359	-1.2111816	10.9021	0.48754883	0	0	0	0	0	0	0	0	0	1.291748	0.29174805	0.6394043	0.038085938	-0.13378906	0.46728516	0.009	39471.35	0	0	0.009
137	66212	66212	Category M	0.44384766	0.19189453	-0.74389648	-0.23461914	0.097167969	0.39135742	0.4	0.009	18/6/2018	18	6	2018	7:07:56	25676	0.4	7	7	56	-49	0.051025391	3.4579102	0.31420898	0.33129883	-1.2102051	22.367676	0.50366211	0	0	0	0	0	0	0	0	0	1.293457	0.29345703	0.73535156	0.12939453	-0.1394043	0.46630859	0.009	39471.35	0	0	0.009
138	66213	66213	Category M	0.44384766	0.25195313	-0.7199707	-0.23852539	0.10498047	0.38793945	0.4	0.009	18/6/2018	18	6	2018	7:07:56	25676	0.5	7	7	56	-61	0.051025391	3.4579102	0.31860352	0.33666992	-1.2089844	27.613281	0.51196289	0	0	0	0	0	0	0	0	0	1.2949219	0.29492188	0.69897461	0.125	-0.084716797	0.48901367	0.009	39471.35	0	0	0.009
139	66214	66214	Category L	0.41992188	0.27587891	-0.74389648	-0.23388672	0.10375977	0.38378906	0.4	0.009	18/6/2018	18	6	2018	7:07:56	25676	0.8	7	7	56	-73	0.051025391	3.4579102	0.32299805	0.34204102	-1.2072754	36.979004	0.47802734	0	0	0	0	0	0	0	0	0	1.2956543	0.2956543	0.62646484	0.096679688	-0.066162109	0.46337891	0.009	39471.35	0	0	0.009
140	66215	66215	Category L	0.43188477	0.23999023	-0.75585938	-0.23242188	0.10107422	0.375	0.4	0.009	18/6/2018	18	6	2018	7:07:56	25676	0.9	7	7	56	-61	0.051025391	3.4579102	0.328125	0.34741211	-1.2058105	42.549805	0.47412109	0	0	0	0	0	0	0	0	0	1.2971191	0.29711914	0.66137695	0.10351563	-0.10742188	0.44995117	0.009	39471.35	0	0	0.009
141	66216	66216	Category L	0.44384766	0.2277832	-0.73193359	-0.23168945	0.10546875	0.38330078	0.4	0.009	18/6/2018	18	6	2018	7:07:57	25677	0	7	7	57	-36	0.051025391	3.4579102	0.33300781	0.35375977	-1.2045898	45.197998	0.50146484	0	0	0	0	0	0	0	0	0	1.2988281	0.29882813	0.70922852	0.1105957	-0.12597656	0.47265625	0.009	39471.35	0	0	0.009
142	66217	66217	Category L	0.44384766	0.2277832	-0.73193359	-0.24291992	0.10327148	0.37670898	0.4	0.009	18/6/2018	18	6	2018	7:07:57	25677	0.1	7	7	57	0	0.051025391	3.4579102	0.33789063	0.35961914	-1.2038574	33.635742	0.5012207	0	0	0	0	0	0	0	0	0	1.3010254	0.30102539	0.7097168	0.10571289	-0.13183594	0.47192383	0.009	39471.35	0	0	0.009
143	66218	66218	Category L	0.41992188	0.25195313	-0.73193359	-0.23632813	0.10131836	0.3828125	0.41	0.009	18/6/2018	18	6	2018	7:07:57	25677	0.2	7	7	57	12	0.051025391	3.4579102	0.34277344	0.36523438	-1.2023926	32.307129	0.48999023	0	0	0	0	0	0	0	0	0	1.3027344	0.30273438	0.66113281	0.076904297	-0.11328125	0.47045898	0.009	39471.35	0	0	0.009
144	66219	66219	Category L	0.43188477	0.27587891	-0.74389648	-0.23242188	0.10229492	0.3840332	0.41	0.009	18/6/2018	18	6	2018	7:07:57	25677	0.3	7	7	57	-12	0.051025391	3.4579102	0.34692383	0.37133789	-1.2006836	28.468994	0.47412109	0	0	0	0	0	0	0	0	0	1.3037109	0.30371094	0.63696289	0.084716797	-0.095458984	0.45678711	0.009	39471.35	0	0	0.009
145	66220	66220	Category L	0.44384766	0.26391602	-0.74389648	-0.22875977	0.093261719	0.3840332	0.41	0.009	18/6/2018	18	6	2018	7:07:57	25677	0.4	7	7	57	-12	0.051025391	3.4579102	0.35180664	0.37670898	-1.1994629	23.415771	0.47827148	0	0	0	0	0	0	0	0	0	1.3056641	0.30566406	0.66064453	0.091796875	-0.11279297	0.45556641	0.009	39471.35	0	0	0.009
146	66221	66221	Category L	0.41992188	0.25195313	-0.75585938	-0.22851563	0.090820313	0.38378906	0.41	0.009	18/6/2018	18	6	2018	7:07:57	25677	0.5	7	7	57	-36	0.051025391	3.4579102	0.35595703	0.3828125	-1.1984863	16.834717	0.46582031	0	0	0	0	0	0	0	0	0	1.3076172	0.30761719	0.63720703	0.063720703	-0.13085938	0.44262695	0.009	39471.35	0	0	0.009
147	66222	66222	Category L	0.45581055	0.27587891	-0.70776367	-0.22875977	0.094970703	0.37597656	0.41	0.009	18/6/2018	18	6	2018	7:07:57	25677	0.6	7	7	57	-24	0.051025391	3.4579102	0.36035156	0.38867188	-1.1977539	10.438965	0.51171875	0	0	0	0	0	0	0	0	0	1.3098145	0.30981445	0.69824219	0.095214844	-0.11279297	0.48999023	0.009	39471.35	0	0	0.009
148	66223	66223	Category L	0.41992188	0.27587891	-0.7199707	-0.23022461	0.097167969	0.38916016	0.41	0.009	18/6/2018	18	6	2018	7:07:57	25677	0.7	7	7	57	-12	0.051025391	3.4579102	0.36401367	0.39453125	-1.1967773	7.954834	0.49438477	0	0	0	0	0	0	0	0	0	1.3117676	0.31176758	0.65112305	0.055664063	-0.11865234	0.47680664	0.009	39471.35	0	0	0.009
149	66224	66224	Category L	0.43188477	0.26391602	-0.74389648	-0.22875977	0.096923828	0.38500977	0.41	0.009	18/6/2018	18	6	2018	7:07:57	25677	0.8	7	7	57	-12	0.051025391	3.4579102	0.36791992	0.40087891	-1.1955566	1.5239258	0.47631836	0	0	0	0	0	0	0	0	0	1.3134766	0.31347656	0.65258789	0.063720703	-0.13696289	0.45166016	0.009	39471.35	0	0	0.009
150	66225	66225	Category L	0.40795898	0.21582031	-0.76782227	-0.22949219	0.097900391	0.3840332	0.41	0.009	18/6/2018	18	6	2018	7:07:57	25677	0.9	7	7	57	0	0.051269531	3.4740234	0.37231445	0.40649414	-1.1950684	0.36035156	0.46923828	0	0	0	0	0	0	0	0	0	1.315918	0.31591797	0.65356445	0.035400391	-0.19067383	0.42724609	0.009	39471.35	0	0	0.009
151	66226	66226	Category L	0.41992188	0.23999023	-0.7199707	-0.22460938	0.098388672	0.38110352	0.41	0.009	18/6/2018	18	6	2018	7:07:58	25678	0	7	7	58	-24	0.051269531	3.4740234	0.37573242	0.41162109	-1.1938477	0.98266602	0.50610352	0	0	0	0	0	0	0	0	0	1.317627	0.31762695	0.68969727	0.043945313	-0.17163086	0.47387695	0.009	39471.35	0	0	0.009
152	66227	66227	Category L	0.39599609	0.23999023	-0.73193359	-0.2253418	0.10717773	0.38720703	0.41	0.009	18/6/2018	18	6	2018	7:07:58	25678	0.1	7	7	58	-12	0.051269531	3.4740234	0.37548828	0.41674805	-1.192627	0.81103516	0.49389648	0	0	0	0	0	0	0	0	0	1.3178711	0.31787109	0.65795898	0.020263672	-0.17675781	0.46069336	0.009	39471.35	0	0	0.009
153	66228	66228	Category L	0.43188477	0.26391602	-0.76782227	-0.22558594	0.10107422	0.3840332	0.42	0.009	18/6/2018	18	6	2018	7:07:58	25678	0.2	7	7	58	-12	0.051269531	3.4740234	0.37524414	0.42211914	-1.1906738	0.89526367	0.45507813	0	0	0	0	0	0	0	0	0	1.3178711	0.31787109	0.63769531	0.056396484	-0.15820313	0.42285156	0.009	39471.35	0	0	0.009
154	66229	66229	Category L	0.41992188	0.27587891	-0.77978516	-0.22363281	0.098388672	0.38916016	0.42	0.009	18/6/2018	18	6	2018	7:07:58	25678	0.3	7	7	58	-24	0.051269531	3.4740234	0.37280273	0.42944336	-1.1921387	1.0803223	0.44262695	0	0	0	0	0	0	0	0	0	1.3210449	0.32104492	0.61328125	0.047119141	-0.15356445	0.41235352	0.009	39471.35	0	0	0.009
155	66230	66230	Category L	0.40795898	0.27587891	-0.73193359	-0.22290039	0.10205078	0.38647461	0.42	0.009	18/6/2018	18	6	2018	7:07:58	25678	0.4	7	7	58	-24	0.051269531	3.4740234	0.37084961	0.43652344	-1.192627	1.3850098	0.48925781	0	0	0	0	0	0	0	0	0	1.322998	0.32299805	0.65844727	0.036865234	-0.16064453	0.46069336	0.009	39471.35	0	0	0.009
156	66231	66231	Category L	0.40795898	0.2878418	-0.76782227	-0.22875977	0.10131836	0.38720703	0.42	0.009	18/6/2018	18	6	2018	7:07:58	25678	0.5	7	7	58	-24	0.051269531	3.4740234	0.3684082	0.44262695	-1.1921387	1.888916	0.45336914	0	0	0	0	0	0	0	0	0	1.3239746	0.32397461	0.61865234	0.039306641	-0.15478516	0.42431641	0.009	39471.35	0	0	0.009
157	66232	66232	Category L	0.41992188	0.26391602	-0.77978516	-0.21923828	0.10107422	0.38842773	0.42	0.009	18/6/2018	18	6	2018	7:07:58	25678	0.6	7	7	58	-61	0.051269531	3.4740234	0.36499023	0.45068359	-1.1931152	2.3984375	0.45678711	0	0	0	0	0	0	0	0	0	1.3266602	0.32666016	0.65478516	0.0546875	-0.18676758	0.41333008	0.009	39471.35	0	0	0.009
158	66233	66233	Category L	0.38378906	0.25195313	-0.76782227	-0.22998047	0.10449219	0.38330078	0.42	0.009	18/6/2018	18	6	2018	7:07:58	25678	0.7	7	7	58	-49	0.051269531	3.4740234	0.36328125	0.45825195	-1.1928711	2.557373	0.47290039	0	0	0	0	0	0	0	0	0	1.3286133	0.32861328	0.65185547	0.020263672	-0.20629883	0.42504883	0.009	39471.35	0	0	0.009
159	66234	66234	Category L	0.39599609	0.25195313	-0.76782227	-0.22363281	0.099609375	0.38500977	0.42	0.009	18/6/2018	18	6	2018	7:07:58	25678	0.8	7	7	58	-36	0.051269531	3.4740234	0.36254883	0.46411133	-1.1923828	2.78125	0.47583008	0	0	0	0	0	0	0	0	0	1.3300781	0.33007813	0.67041016	0.033203125	-0.2121582	0.42456055	0.009	39471.35	0	0	0.009
160	66235	66235	Category L	0.41992188	0.23999023	-0.77978516	-0.22705078	0.099609375	0.3894043	0.42	0.009	18/6/2018	18	6	2018	7:07:58	25678	0.9	7	7	58	-49	0.051269531	3.4740234	0.35961914	0.47143555	-1.1938477	3.3227539	0.47827148	0	0	0	0	0	0	0	0	0	1.3330078	0.33300781	0.70581055	0.060058594	-0.23144531	0.4140625	0.009	39471.35	0	0	0.009
161	66236	66236	Category L	0.38378906	0.23999023	-0.77978516	-0.22192383	0.099365234	0.38330078	0.42	0.009	18/6/2018	18	6	2018	7:07:59	25679	0	7	7	59	-24	0.051269531	3.4740234	0.35717773	0.47802734	-1.1923828	3.2258301	0.47705078	0	0	0	0	0	0	0	0	0	1.3334961	0.33349609	0.67724609	0.026367188	-0.23803711	0.41259766	0.009	39471.35	0	0	0.009
162	66237	66237	Category L	0.38378906	0.23999023	-0.76782227	-0.2277832	0.096191406	0.38818359	0.42	0.009	18/6/2018	18	6	2018	7:07:59	25679	0.1	7	7	59	-36	0.051269531	3.4740234	0.35375977	0.484375	-1.1921387	2.5549316	0.49072266	0	0	0	0	0	0	0	0	0	1.3347168	0.3347168	0.69873047	0.029785156	-0.24438477	0.42431641	0.009	39471.35	0	0	0.009
163	66238	66238	Category L	0.39599609	0.26391602	-0.74389648	-0.21899414	0.10058594	0.39868164	0.43	0.009	18/6/2018	18	6	2018	7:07:59	25679	0.2	7	7	59	-61	0.051269531	3.4740234	0.34716797	0.48461914	-1.192627	2.0515137	0.50244141	0	0	0	0	0	0	0	0	0	1.3334961	0.33349609	0.71826172	0.048583984	-0.22070313	0.44873047	0.009	39471.35	0	0	0.009
164	66239	66239	Category L	0.40795898	0.29980469	-0.77978516	-0.22021484	0.10205078	0.38842773	0.43	0.009	18/6/2018	18	6	2018	7:07:59	25679	0.3	7	7	59	-36	0.051269531	3.4740234	0.34204102	0.48608398	-1.1936035	2.1047363	0.45849609	0	0	0	0	0	0	0	0	0	1.3334961	0.33349609	0.66601563	0.065673828	-0.1862793	0.41381836	0.009	39471.35	0	0	0.009
165	66240	66240	Category L	0.39599609	0.23999023	-0.76782227	-0.2265625	0.10351563	0.38134766	0.43	0.009	18/6/2018	18	6	2018	7:07:59	25679	0.4	7	7	59	-12	0.051269531	3.4740234	0.3371582	0.48706055	-1.1955566	1.7429199	0.49731445	0	0	0	0	0	0	0	0	0	1.3342285	0.33422852	0.73364258	0.05859375	-0.24707031	0.42773438	0.009	39471.35	0	0	0.009
166	66241	66241	Category L	0.39599609	0.27587891	-0.77978516	-0.22290039	0.10302734	0.39526367	0.43	0.009	18/6/2018	18	6	2018	7:07:59	25679	0.5	7	7	59	-36	0.051269531	3.4740234	0.33349609	0.48706055	-1.1992188	1.2573242	0.47363281	0	0	0	0	0	0	0	0	0	1.3366699	0.33666992	0.69287109	0.062255859	-0.21118164	0.41943359	0.009	39471.35	0	0	0.009
167	66242	66242	Category L	0.39599609	0.25195313	-0.74389648	-0.22216797	0.10546875	0.38525391	0.43	0.009	18/6/2018	18	6	2018	7:07:59	25679	0.6	7	7	59	-36	0.051269531	3.4740234	0.32666016	0.48803711	-1.201416	1.3664551	0.51953125	0	0	0	0	0	0	0	0	0	1.3374023	0.33740234	0.76293945	0.069091797	-0.23608398	0.45751953	0.009	39471.35	0	0	0.009
168	66243	66243	Category L	0.34790039	0.2277832	-0.77978516	-0.22192383	0.10400391	0.3894043	0.43	0.009	18/6/2018	18	6	2018	7:07:59	25679	0.7	7	7	59	-61	0.051269531	3.4740234	0.32128906	0.47998047	-1.2055664	1.4545898	0.49560547	0	0	0	0	0	0	0	0	0	1.3369141	0.33691406	0.70483398	0.026367188	-0.25219727	0.42578125	0.009	39471.35	0	0	0.009
169	66244	66244	Category L	0.37182617	0.2277832	-0.77978516	-0.21826172	0.10546875	0.39550781	0.43	0.009	18/6/2018	18	6	2018	7:07:59	25679	0.8	7	7	59	-85	0.051269531	3.4740234	0.30761719	0.50561523	-1.1420898	1.300293	0.4609375	0	0	0	0	0	0	0	0	0	1.286377	0.28637695	0.70410156	0.063964844	-0.27783203	0.36230469	0.009	39471.35	0	0	0.009
170	66245	66245	Category L	0.39599609	0.23999023	-0.76782227	-0.23022461	0.10546875	0.38525391	0.43	0.009	18/6/2018	18	6	2018	7:07:59	25679	0.9	7	7	59	-49	0.051269531	3.4740234	0.29174805	0.44384766	-1.0344238	0.84936523	0.35131836	0	0	0	0	0	0	0	0	0	1.1628418	0.1628418	0.57470703	0.10400391	-0.20385742	0.26660156	0.009	39471.35	0	0	0.009
171	66246	66246	Category L	0.35986328	0.2277832	-0.75585938	-0.22387695	0.10302734	0.38720703	0.43	0.009	18/6/2018	18	6	2018	7:08:00	25680	0	7	8	0	-36	0.051269531	3.4740234	0.27709961	0.35400391	-0.95483398	0.5859375	0.24975586	0	0	0	0	0	0	0	0	0	1.0554199	0.055419922	0.40795898	0.082519531	-0.1262207	0.19897461	0.009	39471.35	0	0	0.009
172	66247	66247	Category L	0.38378906	0.2277832	-0.74389648	-0.21606445	0.1081543	0.390625	0.43	0.009	18/6/2018	18	6	2018	7:08:00	25680	0.1	7	8	0	-24	0.051269531	3.4740234	0.25830078	0.26293945	-0.8503418	0.51391602	0.16821289	0	0	0	0	0	0	0	0	0	0.92675781	0.073242188	0.26708984	0.12524414	-0.03515625	0.10644531	0.009	39471.35	0	0	0.009
173	66248	66248	Category L	0.39599609	0.26391602	-0.77978516	-0.21630859	0.10644531	0.38452148	0.44	0.009	18/6/2018	18	6	2018	7:08:00	25680	0.2	7	8	0	-12	0.051269531	3.4740234	0.25268555	0.27197266	-0.81298828	0.4543457	0.1472168	0	0	0	0	0	0	0	0	0	0.89379883	0.10620117	0.18457031	0.14306641	-0.008056641	0.033203125	0.009	39471.35	0	0	0.009
174	66249	66249	Category L	0.38378906	0.2277832	-0.79199219	-0.21508789	0.10644531	0.39160156	0.44	0.009	18/6/2018	18	6	2018	7:08:00	25680	0.3	7	8	0	-36	0.051269531	3.4740234	0.23876953	0.25268555	-0.8059082	0.60961914	0.14770508	0	0	0	0	0	0	0	0	0	0.87792969	0.12207031	0.18383789	0.14477539	-0.024902344	0.013916016	0.009	39471.35	0	0	0.009
175	66250	66250	Category L	0.37182617	0.2277832	-0.80395508	-0.21362305	0.10546875	0.39379883	0.44	0.009	18/6/2018	18	6	2018	7:08:00	25680	0.4	7	8	0	-36	0.051269531	3.4740234	0.23583984	0.25952148	-0.80053711	1.0808105	0.1394043	0	0	0	0	0	0	0	0	0	0.87402344	0.12597656	0.17089844	0.13574219	-0.031738281	-0.003173828	0.009	39471.35	0	0	0.009
176	66251	66251	Category L	0.35986328	0.2277832	-0.77978516	-0.21533203	0.10351563	0.38647461	0.44	0.009	18/6/2018	18	6	2018	7:08:00	25680	0.5	7	8	0	-61	0.051269531	3.4740234	0.22827148	0.2590332	-0.79956055	1.4213867	0.13647461	0	0	0	0	0	0	0	0	0	0.87084961	0.12915039	0.18261719	0.13134766	-0.03125	0.019775391	0.009	39471.35	0	0	0.009
177	66252	66252	Category L	0.35986328	0.21582031	-0.77978516	-0.22045898	0.1027832	0.38769531	0.44	0.009	18/6/2018	18	6	2018	7:08:00	25680	0.6	7	8	0	-61	0.051269531	3.4740234	0.22485352	0.25976563	-0.80517578	1.25	0.14404297	0	0	0	0	0	0	0	0	0	0.87548828	0.12451172	0.2043457	0.13476563	-0.043945313	0.025390625	0.009	39471.35	0	0	0.009
178	66253	66253	Category L	0.35986328	0.2277832	-0.76782227	-0.21606445	0.10693359	0.390625	0.44	0.009	18/6/2018	18	6	2018	7:08:00	25680	0.7	7	8	0	-49	0.051269531	3.4740234	0.21875	0.26391602	-0.80810547	1.206543	0.15112305	0	0	0	0	0	0	0	0	0	0.87792969	0.12207031	0.2175293	0.14086914	-0.036132813	0.040283203	0.009	39471.35	0	0	0.009
179	66254	66254	Category L	0.37182617	0.2277832	-0.77978516	-0.22021484	0.10449219	0.38745117	0.44	0.009	18/6/2018	18	6	2018	7:08:00	25680	0.8	7	8	0	-61	0.051269531	3.4740234	0.21289063	0.26416016	-0.80908203	1.3093262	0.16552734	0	0	0	0	0	0	0	0	0	0.87744141	0.12255859	0.22485352	0.15869141	-0.036376953	0.029296875	0.009	39471.35	0	0	0.009
180	66255	66255	Category L	0.37182617	0.23999023	-0.77978516	-0.21142578	0.10522461	0.39355469	0.44	0.009	18/6/2018	18	6	2018	7:08:00	25680	0.9	7	8	0	-36	0.051269531	3.4740234	0.20483398	0.26489258	-0.8112793	1.3828125	0.17163086	0	0	0	0	0	0	0	0	0	0.87768555	0.12231445	0.22338867	0.16674805	-0.024902344	0.031494141	0.009	39471.35	0	0	0.009
181	66256	66256	Category L	0.34790039	0.23999023	-0.81591797	-0.21655273	0.10375977	0.39257813	0.44	0.009	18/6/2018	18	6	2018	7:08:01	25681	0	7	8	1	-36	0.051269531	3.4740234	0.20019531	0.26586914	-0.81103516	1.269043	0.14990234	0	0	0	0	0	0	0	0	0	0.87670898	0.12329102	0.1784668	0.14746094	-0.025878906	-0.004638672	0.009	39471.35	0	0	0.009
182	66257	66257	Category L	0.37182617	0.2277832	-0.77978516	-0.21630859	0.10644531	0.38549805	0.44	0.009	18/6/2018	18	6	2018	7:08:01	25681	0.1	7	8	1	-24	0.051269531	3.4740234	0.19360352	0.26538086	-0.8112793	1.3859863	0.18481445	0	0	0	0	0	0	0	0	0	0.87548828	0.12451172	0.24755859	0.17797852	-0.037597656	0.031494141	0.009	39471.35	0	0	0.009
183	66258	66258	Category L	0.34790039	0.23999023	-0.75585938	-0.22070313	0.10546875	0.38452148	0.45	0.009	18/6/2018	18	6	2018	7:08:01	25681	0.2	7	8	1	-12	0.051269531	3.4740234	0.18823242	0.26611328	-0.81518555	1.6699219	0.17211914	0	0	0	0	0	0	0	0	0	0.87817383	0.12182617	0.24536133	0.15942383	-0.026123047	0.059326172	0.009	39471.35	0	0	0.009
184	66259	66259	Category L	0.35986328	0.2277832	-0.76782227	-0.21533203	0.1081543	0.38769531	0.45	0.009	18/6/2018	18	6	2018	7:08:01	25681	0.3	7	8	1	-24	0.051269531	3.4740234	0.18261719	0.2668457	-0.81762695	1.7412109	0.18798828	0	0	0	0	0	0	0	0	0	0.87915039	0.12084961	0.26611328	0.17700195	-0.0390625	0.049804688	0.009	39471.35	0	0	0.009
185	66260	66260	Category L	0.35986328	0.2277832	-0.79199219	-0.21337891	0.10351563	0.39550781	0.45	0.009	18/6/2018	18	6	2018	7:08:01	25681	0.4	7	8	1	-36	0.051269531	3.4740234	0.17431641	0.26635742	-0.82006836	1.6208496	0.19140625	0	0	0	0	0	0	0	0	0	0.87988281	0.12011719	0.25244141	0.18530273	-0.038574219	0.028076172	0.009	39471.35	0	0	0.009
186	66261	66261	Category L	0.3359375	0.23999023	-0.80395508	-0.20678711	0.10595703	0.3918457	0.45	0.009	18/6/2018	18	6	2018	7:08:01	25681	0.5	7	8	1	-49	0.051269531	3.4740234	0.16870117	0.2668457	-0.81958008	1.5527344	0.16992188	0	0	0	0	0	0	0	0	0	0.87817383	0.12182617	0.2097168	0.16699219	-0.026855469	0.015625	0.009	39471.35	0	0	0.009
187	66262	66262	Category L	0.31176758	0.2277832	-0.77978516	-0.20166016	0.10693359	0.3918457	0.45	0.009	18/6/2018	18	6	2018	7:08:01	25681	0.6	7	8	1	-98	0.051269531	3.4740234	0.16235352	0.26733398	-0.8215332	1.3137207	0.15991211	0	0	0	0	0	0	0	0	0	0.87915039	0.12084961	0.23046875	0.14916992	-0.039550781	0.041748047	0.009	39471.35	0	0	0.009
188	66263	66263	Category L	0.29980469	0.25195313	-0.79199219	-0.2121582	0.1027832	0.39575195	0.45	0.009	18/6/2018	18	6	2018	7:08:01	25681	0.7	7	8	1	-134	0.051513672	3.4498535	0.15673828	0.26806641	-0.82421875	0.87304688	0.1472168	0	0	0	0	0	0	0	0	0	0.88085938	0.11914063	0.19140625	0.14282227	-0.016113281	0.032226563	0.009	39471.35	0	0	0.009
189	66264	66264	Category L	0.32397461	0.2277832	-0.80395508	-0.20727539	0.10009766	0.38867188	0.45	0.009	18/6/2018	18	6	2018	7:08:01	25681	0.8	7	8	1	-122	0.051513672	3.4498535	0.15087891	0.26757813	-0.82568359	4.6621094	0.17895508	0	0	0	0	0	0	0	0	0	0.88110352	0.11889648	0.23486328	0.1730957	-0.039794922	0.021728516	0.009	39471.35	0	0	0.009
190	66265	66265	Category L	0.29980469	0.21582031	-0.79199219	-0.20532227	0.10083008	0.39794922	0.45	0.009	18/6/2018	18	6	2018	7:08:01	25681	0.9	7	8	1	-98	0.051513672	3.4498535	0.14355469	0.26831055	-0.82739258	11.436768	0.16845703	0	0	0	0	0	0	0	0	0	0.8815918	0.1184082	0.24438477	0.15600586	-0.052490234	0.035400391	0.009	39471.35	0	0	0.009
191	66266	66266	Category E	-0.011962891	0.20385742	-0.79199219	-0.13671875	-0.031738281	0.42260742	0.46	0.009	18/6/2018	18	6	2018	7:08:02	25682	0.6	7	8	2	-61	0.051513672	3.4498535	0.13916016	0.26879883	-0.82666016	19.290039	0.16821289	0	0	0	0	0	0	0	0	0	0.88012695	0.11987305	0.25073242	-0.15112305	-0.064941406	0.034667969	0.009	39471.35	0	0	0.009
192	66267	66267	Category E	-0.023925781	0.20385742	-0.75585938	-0.1015625	-0.043945313	0.42407227	0.46	0.009	18/6/2018	18	6	2018	7:08:02	25682	0.7	7	8	2	-61	0.051513672	3.4498535	0.1340332	0.26831055	-0.83007813	27.775146	0.1862793	0	0	0	0	0	0	0	0	0	0.8828125	0.1171875	0.296875	-0.15795898	-0.064453125	0.07421875	0.009	39471.35	0	0	0.009
193	66268	66268	Category E	-0.20385742	0.35986328	-0.99584961	-0.1081543	-0.052001953	0.42041016	0.46	0.009	18/6/2018	18	6	2018	7:08:02	25682	0.8	7	8	2	-49	0.051513672	3.4498535	0.12792969	0.26953125	-0.83349609	37.643799	0.38012695	0	0	0	0	0	0	0	0	0	0.88525391	0.11474609	0.58398438	-0.33178711	0.090087891	-0.16210938	0.009	39471.35	0	0	0.009
194	66269	66269	Category E	-0.15576172	0.32397461	-0.89990234	-0.10302734	-0.073486328	0.41674805	0.46	0.009	18/6/2018	18	6	2018	7:08:02	25682	0.9	7	8	2	-73	0.051513672	3.4498535	0.12158203	0.27001953	-0.8347168	47.427246	0.28979492	0	0	0	0	0	0	0	0	0	0.88574219	0.11425781	0.39624023	-0.27734375	0.053710938	-0.064941406	0.009	39471.35	0	0	0.009
195	66270	66270	Category E	-0.21582031	0.26391602	-0.85180664	-0.094970703	-0.11206055	0.41333008	0.46	0.009	18/6/2018	18	6	2018	7:08:03	25683	0	7	8	3	-61	0.051513672	3.4498535	0.11401367	0.27001953	-0.83569336	52.955811	0.33032227	0	0	0	0	0	0	0	0	0	0.88549805	0.11450195	0.35205078	-0.32983398	-0.006103516	-0.015869141	0.009	39471.35	0	0	0.009
196	66271	66271	Category E	-0.29980469	0.39599609	-0.93579102	-0.11425781	-0.11962891	0.41064453	0.46	0.009	18/6/2018	18	6	2018	7:08:03	25683	0.1	7	8	3	-85	0.051513672	3.4498535	0.10913086	0.26928711	-0.8347168	57.049805	0.43994141	0	0	0	0	0	0	0	0	0	0.8840332	0.1159668	0.63647461	-0.40893555	0.12646484	-0.10083008	0.009	39471.35	0	0	0.009
197	66272	66272	Category E	-0.14379883	0.35986328	-0.86376953	-0.11157227	-0.11303711	0.40576172	0.47	0.009	18/6/2018	18	6	2018	7:08:03	25683	0.2	7	8	3	-98	0.051513672	3.4498535	0.10375977	0.26831055	-0.83789063	61.384521	0.26513672	0	0	0	0	0	0	0	0	0	0.88598633	0.11401367	0.36474609	-0.24755859	0.091308594	-0.025634766	0.009	39471.35	0	0	0.009
198	66273	66273	Category E	-0.095947266	0.2277832	-0.85180664	-0.10498047	-0.13110352	0.41088867	0.47	0.009	18/6/2018	18	6	2018	7:08:03	25683	0.3	7	8	3	-73	0.051513672	3.4498535	0.097900391	0.26855469	-0.83984375	65.048828	0.19848633	0	0	0	0	0	0	0	0	0	0.88720703	0.11279297	0.24658203	-0.19384766	-0.040771484	-0.01171875	0.009	39471.35	0	0	0.009
199	66274	66274	Category E	-0.2277832	0.38378906	-0.99584961	-0.084960938	-0.15917969	0.40380859	0.47	0.009	18/6/2018	18	6	2018	7:08:03	25683	0.4	7	8	3	-98	0.051513672	3.4498535	0.091308594	0.26855469	-0.84179688	64.848877	0.37231445	0	0	0	0	0	0	0	0	0	0.88842773	0.11157227	0.58789063	-0.3190918	0.11499023	-0.15380859	0.009	39471.35	0	0	0.009
200	66275	66275	Category E	-0.20385742	0.2878418	-0.77978516	-0.10522461	-0.1496582	0.39331055	0.47	0.009	18/6/2018	18	6	2018	7:08:03	25683	0.5	7	8	3	-110	0.051513672	3.4498535	0.084716797	0.26806641	-0.84326172	62.368408	0.29614258	0	0	0	0	0	0	0	0	0	0.88891602	0.11108398	0.37182617	-0.28857422	0.01953125	0.063476563	0.009	39471.35	0	0	0.009
201	66276	66276	Category E	-0.23999023	0.27587891	-0.88793945	-0.094482422	-0.15698242	0.40136719	0.47	0.009	18/6/2018	18	6	2018	7:08:03	25683	0.6	7	8	3	-85	0.051513672	3.4498535	0.079589844	0.26879883	-0.84375	58.645264	0.32250977	0	0	0	0	0	0	0	0	0	0.88916016	0.11083984	0.37036133	-0.31958008	0.006835938	-0.043945313	0.009	39471.35	0	0	0.009
202	66277	66277	Category E	-0.23999023	0.23999023	-0.86376953	-0.10546875	-0.16552734	0.39404297	0.47	0.009	18/6/2018	18	6	2018	7:08:03	25683	0.7	7	8	3	-98	0.051513672	3.4498535	0.073730469	0.26904297	-0.84643555	51.527832	0.31542969	0	0	0	0	0	0	0	0	0	0.89135742	0.10864258	0.35986328	-0.3137207	-0.029052734	-0.017089844	0.009	39471.35	0	0	0.009
203	66278	66278	Category E	-0.10791016	0.32397461	-0.83984375	-0.11572266	-0.13037109	0.39038086	0.47	0.009	18/6/2018	18	6	2018	7:08:03	25683	0.8	7	8	3	-85	0.051513672	3.4498535	0.067871094	0.27050781	-0.84765625	43.945313	0.18408203	0	0	0	0	0	0	0	0	0	0.89233398	0.10766602	0.23706055	-0.17578125	0.053222656	0.0078125	0.009	39471.35	0	0	0.009
204	66279	66279	Category E	-0.071777344	0.29980469	-0.93579102	-0.11352539	-0.10498047	0.40795898	0.47	0.009	18/6/2018	18	6	2018	7:08:03	25683	0.9	7	8	3	-49	0.051513672	3.4498535	0.061035156	0.27050781	-0.85058594	36.34375	0.16040039	0	0	0	0	0	0	0	0	0	0.89453125	0.10546875	0.24707031	-0.1328125	0.029052734	-0.084960938	0.009	39471.35	0	0	0.009
205	66280	66280	Category E	0.035888672	0.2277832	-1.0678711	-0.11425781	-0.1159668	0.40649414	0.47	0.009	18/6/2018	18	6	2018	7:08:04	25684	0	7	8	4	-36	0.051513672	3.4498535	0.055664063	0.27026367	-0.84960938	32.050293	0.22290039	0	0	0	0	0	0	0	0	0	0.89331055	0.10668945	0.28051758	-0.019775391	-0.042480469	-0.21801758	0.009	39471.35	0	0	0.009
206	66281	66281	Category E	-0.16796875	0.27587891	-0.91186523	-0.10375977	-0.13916016	0.40258789	0.47	0.009	18/6/2018	18	6	2018	7:08:04	25684	0.1	7	8	4	-24	0.051513672	3.4498535	0.049072266	0.27001953	-0.85302734	29.469238	0.22485352	0	0	0	0	0	0	0	0	0	0.89624023	0.10375977	0.28149414	-0.21704102	0.005615234	-0.05859375	0.009	39471.35	0	0	0.009
207	66282	66282	Category E	-0.26391602	0.21582031	-0.95996094	-0.15258789	-0.13989258	0.39746094	0.48	0.009	18/6/2018	18	6	2018	7:08:04	25684	0.2	7	8	4	-12	0.051513672	3.4498535	0.042236328	0.27124023	-0.85375977	28.227051	0.32885742	0	0	0	0	0	0	0	0	0	0.89672852	0.10327148	0.46801758	-0.30615234	-0.055419922	-0.10595703	0.009	39471.35	0	0	0.009
208	66283	66283	Category E	-0.035888672	0.21582031	-0.77978516	-0.18701172	-0.16162109	0.35864258	0.48	0.009	18/6/2018	18	6	2018	7:08:04	25684	0.3	7	8	4	-24	0.051513672	3.4498535	0.032958984	0.27075195	-0.85473633	25.730957	0.11572266	0	0	0	0	0	0	0	0	0	0.8972168	0.1027832	0.19921875	-0.068847656	-0.054931641	0.074951172	0.009	39471.35	0	0	0.009
209	66284	66284	Category E	-0.011962891	0.17993164	-0.69580078	-0.13793945	-0.19238281	0.36767578	0.48	0.009	18/6/2018	18	6	2018	7:08:04	25684	0.4	7	8	4	-49	0.051513672	3.4498535	0.028320313	0.27075195	-0.85302734	22.158447	0.18603516	0	0	0	0	0	0	0	0	0	0.89550781	0.10449219	0.28881836	-0.040283203	-0.090820313	0.15722656	0.009	39471.35	0	0	0.009
210	66285	66285	Category E	-0.059814453	0.55175781	-1.0319824	-0.15429688	-0.17578125	0.38061523	0.48	0.009	18/6/2018	18	6	2018	7:08:04	25684	0.5	7	8	4	-61	0.051513672	3.4498535	0.022705078	0.2722168	-0.85961914	19.681641	0.33837891	0	0	0	0	0	0	0	0	0	0.90185547	0.098144531	0.53417969	-0.082519531	0.27929688	-0.17211914	0.009	39471.35	0	0	0.009
211	66286	66286	Category E	0.035888672	0.26391602	-1.0439453	-0.12426758	-0.19189453	0.37915039	0.48	0.009	18/6/2018	18	6	2018	7:08:04	25684	0.6	7	8	4	-61	0.051513672	3.4498535	0.016601563	0.27246094	-0.86254883	17.560059	0.18237305	0	0	0	0	0	0	0	0	0	0.90478516	0.095214844	0.20898438	0.019042969	-0.008544922	-0.18115234	0.009	39471.35	0	0	0.009
212	66287	66287	Category E	-0.059814453	0.34790039	-0.79199219	-0.11450195	-0.22167969	0.36376953	0.48	0.009	18/6/2018	18	6	2018	7:08:04	25684	0.7	7	8	4	-61	0.051513672	3.4498535	0.01171875	0.27270508	-0.86425781	16.908691	0.12646484	0	0	0	0	0	0	0	0	0	0.90649414	0.093505859	0.21899414	-0.071533203	0.074951172	0.072265625	0.009	39471.35	0	0	0.009
213	66288	66288	Category E	-0.26391602	0.23999023	-1.0078125	-0.15844727	-0.23413086	0.34350586	0.48	0.009	18/6/2018	18	6	2018	7:08:04	25684	0.8	7	8	4	-36	0.051513672	3.4498535	0.004638672	0.27294922	-0.8659668	11.550781	0.30566406	0	0	0	0	0	0	0	0	0	0.90795898	0.092041016	0.44360352	-0.26855469	-0.032958984	-0.1418457	0.009	39471.35	0	0	0.009
214	66289	66289	Category E	0.071777344	0.32397461	-0.70776367	-0.21118164	-0.21289063	0.33642578	0.48	0.009	18/6/2018	18	6	2018	7:08:04	25684	0.9	7	8	4	-12	0.051513672	3.4498535	-0.000976563	0.2722168	-0.86669922	10.491211	0.18237305	0	0	0	0	0	0	0	0	0	0.90844727	0.091552734	0.28344727	0.072753906	0.051513672	0.15893555	0.009	39471.35	0	0	0.009
215	66290	66290	Category E	-0.2277832	0.31176758	-0.70776367	-0.16894531	-0.17553711	0.37402344	0.48	0.009	18/6/2018	18	6	2018	7:08:05	25685	0	7	8	5	-24	0.051513672	3.4498535	-0.002929688	0.2722168	-0.86694336	9.3833008	0.27807617	0	0	0	0	0	0	0	0	0	0.90869141	0.091308594	0.42333984	-0.22460938	0.039306641	0.15917969	0.009	39471.35	0	0	0.009
216	66291	66291	Category E	0.071777344	0.25195313	-1.1879883	-0.19775391	-0.19091797	0.34692383	0.48	0.009	18/6/2018	18	6	2018	7:08:05	25685	0.1	7	8	5	-24	0.051513672	3.4498535	-0.005126953	0.27197266	-0.86767578	5.189209	0.32958984	0	0	0	0	0	0	0	0	0	0.90942383	0.090576172	0.41723633	0.076904297	-0.020019531	-0.32006836	0.009	39471.35	0	0	0.009
217	66292	66292	Category E	-0.047851563	0.52783203	-0.98388672	-0.11303711	-0.17944336	0.38354492	0.49	0.009	18/6/2018	18	6	2018	7:08:05	25685	0.2	7	8	5	-12	0.051513672	3.4498535	-0.007080078	0.27172852	-0.86889648	0.96948242	0.28344727	0	0	0	0	0	0	0	0	0	0.91064453	0.089355469	0.41137695	-0.040527344	0.25585938	-0.11474609	0.009	39471.35	0	0	0.009
218	66293	66293	Category E	-0.023925781	0.27587891	-0.80395508	-0.12402344	-0.14916992	0.3918457	0.49	0.009	18/6/2018	18	6	2018	7:08:05	25685	0.3	7	8	5	-49	0.051513672	3.4498535	-0.008789063	0.27197266	-0.86987305	1.8886719	0.067871094	0	0	0	0	0	0	0	0	0	0.91137695	0.088623047	0.084960938	-0.014892578	0.003662109	0.065917969	0.009	39471.35	0	0	0.009
219	66294	66294	Category E	-0.2277832	0.32397461	-0.92382813	-0.12890625	-0.16772461	0.38720703	0.49	0.009	18/6/2018	18	6	2018	7:08:05	25685	0.4	7	8	5	-36	0.051513672	3.4498535	-0.010253906	0.27197266	-0.87133789	0.24584961	0.22949219	0	0	0	0	0	0	0	0	0	0.9128418	0.087158203	0.32177734	-0.21728516	0.051757813	-0.052246094	0.009	39471.35	0	0	0.009
220	66295	66295	Category E	0.059814453	0.32397461	-0.7199707	-0.1940918	-0.17602539	0.36547852	0.49	0.009	18/6/2018	18	6	2018	7:08:05	25685	0.5	7	8	5	-24	0.051513672	3.3773437	-0.011962891	0.27172852	-0.87231445	1.6848145	0.17626953	0	0	0	0	0	0	0	0	0	0.91381836	0.086181641	0.27636719	0.071777344	0.052001953	0.15234375	0.009	39471.35	0	0	0.009
221	66296	66296	Category E	-0.083984375	0.19189453	-0.76782227	-0.14916992	-0.20263672	0.3581543	0.49	0.009	18/6/2018	18	6	2018	7:08:05	25685	0.6	7	8	5	-36	0.051513672	3.3773437	-0.014160156	0.27148438	-0.87329102	4.2736816	0.14941406	0	0	0	0	0	0	0	0	0	0.91479492	0.085205078	0.25488281	-0.069580078	-0.079589844	0.10546875	0.009	39471.35	0	0	0.009
222	66297	66297	Category E	0.023925781	0.2878418	-1.0439453	-0.15454102	-0.19189453	0.36010742	0.49	0.009	18/6/2018	18	6	2018	7:08:05	25685	0.7	7	8	5	-12	0.051513672	3.3773437	-0.015869141	0.27099609	-0.87329102	4.9709473	0.17602539	0	0	0	0	0	0	0	0	0	0.91455078	0.085449219	0.22705078	0.039794922	0.016601563	-0.17041016	0.009	39471.35	0	0	0.009
223	66298	66298	Category E	-0.023925781	0.31176758	-0.91186523	-0.12890625	-0.17504883	0.37841797	0.49	0.009	18/6/2018	18	6	2018	7:08:05	25685	0.8	7	8	5	-24	0.051513672	3.3773437	-0.017578125	0.27099609	-0.87402344	4.4001465	0.055664063	0	0	0	0	0	0	0	0	0	0.9152832	0.084716797	0.084228516	-0.006103516	0.040527344	-0.037597656	0.009	39471.35	0	0	0.009
224	66299	66299	Category E	-0.23999023	0.23999023	-0.94799805	-0.15478516	-0.16552734	0.37792969	0.49	0.009	18/6/2018	18	6	2018	7:08:05	25685	0.9	7	8	5	-49	0.051513672	3.3773437	-0.019287109	0.27075195	-0.875	9.2009277	0.234375	0	0	0	0	0	0	0	0	0	0.91601563	0.083984375	0.32421875	-0.22045898	-0.030761719	-0.072753906	0.009	39471.35	0	0	0.009
225	66300	66300	Category E	-0.011962891	0.2878418	-0.69580078	-0.2121582	-0.12182617	0.37719727	0.49	0.009	18/6/2018	18	6	2018	7:08:06	25686	0	7	8	6	-61	0.051513672	3.3773437	-0.020751953	0.27001953	-0.87597656	13.419922	0.18139648	0	0	0	0	0	0	0	0	0	0.91699219	0.083007813	0.20678711	0.008789063	0.017578125	0.18017578	0.009	39471.35	0	0	0.009
226	66301	66301	Category E	-0.071777344	0.29980469	-0.91186523	-0.18554688	-0.067138672	0.39086914	0.49	0.009	18/6/2018	18	6	2018	7:08:06	25686	0.1	7	8	6	-85	0.051513672	3.3773437	-0.022460938	0.26977539	-0.87695313	15.160645	0.067138672	0	0	0	0	0	0	0	0	0	0.91772461	0.082275391	0.11376953	-0.049072266	0.029785156	-0.034667969	0.009	39471.35	0	0	0.009
227	66302	66302	Category E	0	0.3359375	-0.92382813	-0.18945313	-0.077392578	0.39233398	0.5	0.009	18/6/2018	18	6	2018	7:08:06	25686	0.2	7	8	6	-110	0.051513672	3.3773437	-0.023925781	0.26953125	-0.87719727	17.351318	0.084472656	0	0	0	0	0	0	0	0	0	0.91796875	0.08203125	0.13671875	0.023925781	0.066162109	-0.046386719	0.009	39471.35	0	0	0.009
228	66303	66303	Category E	-0.059814453	0.23999023	-0.85180664	-0.16308594	-0.074462891	0.40405273	0.5	0.009	18/6/2018	18	6	2018	7:08:06	25686	0.3	7	8	6	-110	0.051513672	3.3773437	-0.024902344	0.26904297	-0.87792969	18.890869	0.052490234	0	0	0	0	0	0	0	0	0	0.91870117	0.081298828	0.090332031	-0.034667969	-0.029052734	0.026123047	0.009	39471.35	0	0	0.009
229	66304	66304	Category E	-0.14379883	0.32397461	-0.87597656	-0.17993164	-0.094238281	0.38330078	0.5	0.009	18/6/2018	18	6	2018	7:08:06	25686	0.4	7	8	6	-85	0.051513672	3.3773437	-0.026123047	0.26831055	-0.87841797	21.653564	0.12988281	0	0	0	0	0	0	0	0	0	0.91894531	0.081054688	0.17553711	-0.11743164	0.055419922	0.002441406	0.009	39471.35	0	0	0.009
230	66305	66305	Category E	0.059814453	0.23999023	-0.69580078	-0.20751953	-0.0859375	0.37866211	0.5	0.009	18/6/2018	18	6	2018	7:08:06	25686	0.5	7	8	6	-61	0.051513672	3.3773437	-0.02734375	0.26806641	-0.87890625	21.872559	0.20483398	0	0	0	0	0	0	0	0	0	0.91918945	0.080810547	0.29858398	0.087158203	-0.028076172	0.18310547	0.009	39471.35	0	0	0.009
231	66306	66306	Category E	0.011962891	0.20385742	-1.0078125	-0.16650391	-0.12475586	0.38623047	0.5	0.009	18/6/2018	18	6	2018	7:08:06	25686	0.6	7	8	6	-12	0.051513672	3.3773437	-0.028564453	0.26831055	-0.87963867	22.25293	0.14892578	0	0	0	0	0	0	0	0	0	0.92016602	0.079833984	0.2331543	0.040527344	-0.064453125	-0.12792969	0.009	39471.35	0	0	0.009
232	66307	66307	Category E	-0.10791016	0.34790039	-0.99584961	-0.17016602	-0.11450195	0.39331055	0.5	0.009	18/6/2018	18	6	2018	7:08:06	25686	0.7	7	8	6	12	0.051513672	3.3773437	-0.025878906	0.26831055	-0.88061523	23.64624	0.16210938	0	0	0	0	0	0	0	0	0	0.92089844	0.079101563	0.27636719	-0.081787109	0.079345703	-0.11499023	0.009	39471.35	0	0	0.009
233	66308	66308	Category E	-0.071777344	0.2878418	-0.87597656	-0.14624023	-0.092285156	0.40942383	0.5	0.009	18/6/2018	18	6	2018	7:08:06	25686	0.8	7	8	6	-24	0.051513672	3.3773437	-0.023193359	0.26831055	-0.88183594	23.218018	0.052490234	0	0	0	0	0	0	0	0	0	0.92211914	0.077880859	0.073730469	-0.048339844	0.019287109	0.005859375	0.009	39471.35	0	0	0.009
234	66309	66309	Category E	-0.17993164	0.27587891	-0.85180664	-0.15429688	-0.072998047	0.40234375	0.5	0.009	18/6/2018	18	6	2018	7:08:06	25686	0.9	7	8	6	0	0.051513672	3.3773437	-0.018066406	0.26635742	-0.87963867	20.362793	0.16430664	0	0	0	0	0	0	0	0	0	0.91943359	0.080566406	0.19897461	-0.16162109	0.009277344	0.027832031	0.009	39471.35	0	0	0.009
235	66310	66310	Category E	0.023925781	0.2277832	-0.65991211	-0.18920898	-0.021728516	0.39746094	0.5	0.009	18/6/2018	18	6	2018	7:08:07	25687	0	7	8	7	0	0.051513672	3.3773437	-0.013427734	0.26513672	-0.87915039	17.150635	0.2253418	0	0	0	0	0	0	0	0	0	0.91821289	0.081787109	0.29418945	0.037353516	-0.037353516	0.21923828	0.009	39471.35	0	0	0.009
236	66311	66311	Category E	-0.023925781	0.21582031	-1.0197754	-0.1640625	-0.018554688	0.41308594	0.5	0.009	18/6/2018	18	6	2018	7:08:07	25687	0.1	7	8	7	-24	0.051513672	3.3773437	-0.008300781	0.26416016	-0.87890625	13.194824	0.1496582	0	0	0	0	0	0	0	0	0	0.91772461	0.082275391	0.20458984	-0.015380859	-0.048339844	-0.140625	0.009	39471.35	0	0	0.009
237	66312	66312	Category E	-0.059814453	0.27587891	-0.92382813	-0.15698242	-0.050537109	0.41577148	0.51	0.009	18/6/2018	18	6	2018	7:08:07	25687	0.2	7	8	7	-12	0.051513672	3.3773437	-0.001953125	0.26171875	-0.87744141	8.7387695	0.075195313	0	0	0	0	0	0	0	0	0	0.91552734	0.084472656	0.11791992	-0.057617188	0.013916016	-0.046142578	0.009	39471.35	0	0	0.009
238	66313	66313	Category E	-0.14379883	0.25195313	-0.93579102	-0.15698242	-0.059570313	0.40136719	0.51	0.009	18/6/2018	18	6	2018	7:08:07	25687	0.3	7	8	7	-24	0.051513672	3.3773437	0.002441406	0.25952148	-0.87719727	5.5153809	0.15771484	0	0	0	0	0	0	0	0	0	0.91479492	0.085205078	0.2121582	-0.14624023	-0.007568359	-0.058349609	0.009	39471.35	0	0	0.009
239	66314	66314	Category E	-0.11987305	0.21582031	-0.87597656	-0.18652344	-0.094238281	0.39233398	0.51	0.009	18/6/2018	18	6	2018	7:08:07	25687	0.4	7	8	7	-49	0.051513672	3.3773437	0.006103516	0.2590332	-0.87744141	4.2246094	0.13330078	0	0	0	0	0	0	0	0	0	0.91479492	0.085205078	0.17089844	-0.12597656	-0.043212891	0.001464844	0.009	39471.35	0	0	0.009
240	66315	66315	Category E	0	0.29980469	-0.82788086	-0.16748047	-0.14428711	0.38085938	0.51	0.009	18/6/2018	18	6	2018	7:08:07	25687	0.5	7	8	7	-49	0.051513672	3.3773437	0.01171875	0.2565918	-0.87548828	5.3027344	0.065429688	0	0	0	0	0	0	0	0	0	0.91259766	0.087402344	0.1027832	-0.01171875	0.04296875	0.047607422	0.009	39471.35	0	0	0.009
241	66316	66316	Category E	-0.083984375	0.25195313	-0.99584961	-0.16918945	-0.13891602	0.38500977	0.51	0.009	18/6/2018	18	6	2018	7:08:07	25687	0.6	7	8	7	-24	0.051513672	3.3773437	0.017089844	0.25537109	-0.87670898	6.0605469	0.15600586	0	0	0	0	0	0	0	0	0	0.91333008	0.086669922	0.22363281	-0.10107422	-0.003417969	-0.11889648	0.009	39471.35	0	0	0.009
242	66317	66317	Category E	-0.071777344	0.35986328	-0.85180664	-0.14233398	-0.12084961	0.40722656	0.51	0.009	18/6/2018	18	6	2018	7:08:07	25687	0.7	7	8	7	-24	0.051513672	3.3773437	0.022460938	0.25439453	-0.87670898	6.9680176	0.14355469	0	0	0	0	0	0	0	0	0	0.91308594	0.086914063	0.22460938	-0.094238281	0.10522461	0.024902344	0.009	39471.35	0	0	0.009
243	66318	66318	Category E	-0.15576172	0.26391602	-0.98388672	-0.12841797	-0.068115234	0.4152832	0.51	0.009	18/6/2018	18	6	2018	7:08:07	25687	0.8	7	8	7	-24	0.051513672	3.3773437	0.028076172	0.25390625	-0.87646484	8.416748	0.21313477	0	0	0	0	0	0	0	0	0	0.91308594	0.086914063	0.30078125	-0.18383789	0.009765625	-0.10717773	0.009	39471.35	0	0	0.009
244	66319	66319	Category E	-0.035888672	0.2878418	-0.70776367	-0.15649414	0.012939453	0.41674805	0.51	0.009	18/6/2018	18	6	2018	7:08:07	25687	0.9	7	8	7	-12	0.051513672	3.3773437	0.031982422	0.25244141	-0.87670898	11.835205	0.18554688	0	0	0	0	0	0	0	0	0	0.91308594	0.086914063	0.2722168	-0.067871094	0.03515625	0.16894531	0.009	39471.35	0	0	0.009
245	66320	66320	Category E	-0.11987305	0.20385742	-1.0439453	-0.11669922	0.032470703	0.4230957	0.51	0.009	18/6/2018	18	6	2018	7:08:08	25688	0	7	8	8	-36	0.051513672	3.3773437	0.035644531	0.25170898	-0.87573242	14.483154	0.23388672	0	0	0	0	0	0	0	0	0	0.91186523	0.088134766	0.37158203	-0.15551758	-0.047851563	-0.16796875	0.009	39471.35	0	0	0.009
246	66321	66321	Category E	-0.14379883	0.38378906	-0.82788086	-0.13012695	0.014892578	0.42260742	0.51	0.009	18/6/2018	18	6	2018	7:08:08	25688	0.1	7	8	8	-36	0.051513672	3.3773437	0.037841797	0.25170898	-0.87304688	16.779785	0.22900391	0	0	0	0	0	0	0	0	0	0.90942383	0.090576172	0.35888672	-0.18164063	0.13183594	0.045166016	0.009	39471.35	0	0	0.009
247	66322	66322	Category E	-0.34790039	0.21582031	-0.82788086	-0.14013672	0.029052734	0.41943359	0.52	0.009	18/6/2018	18	6	2018	7:08:08	25688	0.2	7	8	8	-24	0.051513672	3.3773437	0.042480469	0.25073242	-0.87280273	22.378418	0.39453125	0	0	0	0	0	0	0	0	0	0.90893555	0.091064453	0.47021484	-0.39038086	-0.034912109	0.044921875	0.009	39471.35	0	0	0.009
248	66323	66323	Category E	-0.023925781	0.2277832	-0.64794922	-0.16625977	0.029785156	0.41601563	0.52	0.009	18/6/2018	18	6	2018	7:08:08	25688	0.3	7	8	8	-36	0.051513672	3.3773437	0.048339844	0.25073242	-0.87158203	26.1521	0.23608398	0	0	0	0	0	0	0	0	0	0.90820313	0.091796875	0.3190918	-0.072265625	-0.022949219	0.22363281	0.009	39471.35	0	0	0.009
249	66324	66324	Category E	-0.083984375	0.34790039	-1.2958984	-0.10693359	0.018066406	0.43237305	0.52	0.009	18/6/2018	18	6	2018	7:08:08	25688	0.4	7	8	8	-49	0.051513672	3.3773437	0.045654297	0.25708008	-0.87524414	30.406982	0.44921875	0	0	0	0	0	0	0	0	0	0.91333008	0.086669922	0.64086914	-0.12963867	0.090576172	-0.42041016	0.009	39471.35	0	0	0.009
250	66325	66325	Category E	-0.095947266	0.25195313	-1.0078125	-0.11621094	0.078613281	0.42578125	0.52	0.009	18/6/2018	18	6	2018	7:08:08	25688	0.5	7	8	8	-49	0.051513672	3.3773437	0.046630859	0.2590332	-0.8815918	31.956055	0.19042969	0	0	0	0	0	0	0	0	0	0.92016602	0.079833984	0.27587891	-0.14257813	-0.007080078	-0.12597656	0.009	39471.35	0	0	0.009
251	66326	66326	Category E	-0.023925781	0.25195313	-0.89990234	-0.089111328	0.069335938	0.43237305	0.52	0.009	18/6/2018	18	6	2018	7:08:08	25688	0.6	7	8	8	-49	0.051513672	3.3773437	0.048583984	0.2565918	-0.87866211	32.367676	0.075683594	0	0	0	0	0	0	0	0	0	0.91650391	0.083496094	0.098388672	-0.072509766	-0.004638672	-0.020996094	0.009	39471.35	0	0	0.009
252	66327	66327	Category E	-0.17993164	0.23999023	-0.86376953	-0.125	0.090576172	0.41699219	0.52	0.009	18/6/2018	18	6	2018	7:08:08	25688	0.7	7	8	8	-36	0.051513672	3.3773437	0.046386719	0.25708008	-0.87402344	39.717773	0.22729492	0	0	0	0	0	0	0	0	0	0.91235352	0.087646484	0.25415039	-0.22631836	-0.017089844	0.010253906	0.009	39471.35	0	0	0.009
253	66328	66328	Category E	-0.083984375	0.20385742	-0.83984375	-0.15991211	0.094970703	0.40893555	0.52	0.009	18/6/2018	18	6	2018	7:08:08	25688	0.8	7	8	8	-24	0.051513672	3.3773437	0.050292969	0.25634766	-0.88208008	49.188232	0.15039063	0	0	0	0	0	0	0	0	0	0.92016602	0.079833984	0.22924805	-0.13427734	-0.052490234	0.042236328	0.009	39471.35	0	0	0.009
254	66329	66329	Category L	0.2277832	0.2277832	-0.82788086	0.078369141	-0.018798828	0.44335938	0.06	0.009	18/6/2018	18	6	2018	7:08:22	25702	0.7	7	8	22	-24	0.051757813	3.4514648	0.055908203	0.25830078	-0.88110352	61.711426	0.18237305	0	0	0	0	0	0	0	0	0	0.91992188	0.080078125	0.25561523	0.17163086	-0.030517578	0.053222656	0.009	39471.35	0	0	0.009
255	66330	66330	Category L	0.20385742	0.21582031	-0.86376953	0.076171875	-0.019042969	0.4230957	0.06	0.009	18/6/2018	18	6	2018	7:08:22	25702	0.8	7	8	22	-49	0.051757813	3.4514648	0.054443359	0.25708008	-0.88061523	75.359375	0.15576172	0	0	0	0	0	0	0	0	0	0.91894531	0.081054688	0.20751953	0.14916992	-0.041259766	0.016845703	0.009	39471.35	0	0	0.009
256	66331	66331	Category L	0.20385742	0.20385742	-0.87597656	0.076171875	-0.016357422	0.43725586	0.06	0.009	18/6/2018	18	6	2018	7:08:22	25702	0.9	7	8	22	-49	0.051757813	3.4514648	0.06640625	0.25927734	-0.89257813	89.357422	0.14892578	0	0	0	0	0	0	0	0	0	0.93188477	0.068115234	0.20947266	0.13720703	-0.055419922	0.016601563	0.009	39471.35	0	0	0.009
257	66332	66332	Category L	0.2277832	0.2277832	-0.85180664	0.078125	-0.022216797	0.43115234	0.06	0.009	18/6/2018	18	6	2018	7:08:23	25703	0	7	8	23	-61	0.051757813	3.4514648	0.064453125	0.25708008	-0.88012695	100.49146	0.16821289	0	0	0	0	0	0	0	0	0	0.91918945	0.080810547	0.22094727	0.16308594	-0.029296875	0.028320313	0.009	39471.35	0	0	0.009
258	66333	66333	Category L	0.23999023	0.2277832	-0.87597656	0.079345703	-0.019775391	0.44140625	0.07	0.009	18/6/2018	18	6	2018	7:08:23	25703	0.1	7	8	23	-61	0.051757813	3.4514648	0.063476563	0.25	-0.87036133	105.8374	0.17773438	0	0	0	0	0	0	0	0	0	0.90771484	0.092285156	0.20410156	0.17626953	-0.022216797	-0.005371094	0.009	39471.35	0	0	0.009
259	66334	66334	Category L	0.2277832	0.21582031	-0.86376953	0.081054688	-0.020996094	0.42407227	0.07	0.009	18/6/2018	18	6	2018	7:08:23	25703	0.2	7	8	23	-24	0.051757813	3.4514648	0.064941406	0.25195313	-0.88256836	105.49658	0.16772461	0	0	0	0	0	0	0	0	0	0.92016602	0.079833984	0.21777344	0.16259766	-0.036132813	0.018798828	0.009	39471.35	0	0	0.009
260	66335	66335	Category L	0.20385742	0.21582031	-0.86376953	0.082519531	-0.016357422	0.43945313	0.07	0.009	18/6/2018	18	6	2018	7:08:23	25703	0.3	7	8	23	-12	0.051757813	3.4514648	0.073242188	0.24902344	-0.88598633	104.94824	0.13647461	0	0	0	0	0	0	0	0	0	0.92333984	0.076660156	0.1862793	0.13037109	-0.033203125	0.022216797	0.009	39471.35	0	0	0.009
261	66336	66336	Category L	0.20385742	0.21582031	-0.80395508	0.083007813	-0.020751953	0.43237305	0.07	0.009	18/6/2018	18	6	2018	7:08:23	25703	0.4	7	8	23	-12	0.051757813	3.4514648	0.075683594	0.25244141	-0.89111328	104.34937	0.15917969	0	0	0	0	0	0	0	0	0	0.92944336	0.070556641	0.25219727	0.12792969	-0.036621094	0.087158203	0.009	39471.35	0	0	0.009
262	66337	66337	Category L	0.2277832	0.2277832	-0.83984375	0.082519531	-0.020751953	0.44042969	0.07	0.009	18/6/2018	18	6	2018	7:08:23	25703	0.5	7	8	23	-36	0.051757813	3.4514648	0.079101563	0.25366211	-0.90161133	96.906494	0.1628418	0	0	0	0	0	0	0	0	0	0.93994141	0.060058594	0.23632813	0.1484375	-0.025878906	0.061767578	0.009	39471.35	0	0	0.009
263	66338	66338	Category L	0.2277832	0.20385742	-0.83984375	0.083740234	-0.020019531	0.43530273	0.07	0.009	18/6/2018	18	6	2018	7:08:23	25703	0.6	7	8	23	-36	0.051757813	3.4514648	0.079589844	0.2512207	-0.88964844	85.225098	0.16308594	0	0	0	0	0	0	0	0	0	0.92797852	0.072021484	0.24536133	0.14794922	-0.047363281	0.049804688	0.009	39471.35	0	0	0.009
264	66339	66339	Category L	0.23999023	0.17993164	-0.85180664	0.083984375	-0.019775391	0.44750977	0.07	0.009	18/6/2018	18	6	2018	7:08:23	25703	0.7	7	8	23	-49	0.051757813	3.4514648	0.074707031	0.25219727	-0.8996582	69.872803	0.18652344	0	0	0	0	0	0	0	0	0	0.93725586	0.062744141	0.28540039	0.16503906	-0.072265625	0.047851563	0.009	39471.35	0	0	0.009
265	66340	66340	Category L	0.21582031	0.20385742	-0.86376953	0.088378906	-0.017333984	0.44140625	0.07	0.009	18/6/2018	18	6	2018	7:08:23	25703	0.8	7	8	23	-61	0.051757813	3.4514648	0.087646484	0.25097656	-0.89575195	53.289795	0.14013672	0	0	0	0	0	0	0	0	0	0.93457031	0.065429688	0.20727539	0.12792969	-0.047119141	0.031982422	0.009	39471.35	0	0	0.009
266	66341	66341	Category L	0.2277832	0.21582031	-0.82788086	0.080566406	-0.013671875	0.44140625	0.07	0.009	18/6/2018	18	6	2018	7:08:23	25703	0.9	7	8	23	-49	0.051757813	3.4514648	0.083740234	0.24975586	-0.890625	36.654785	0.16064453	0	0	0	0	0	0	0	0	0	0.92871094	0.071289063	0.24072266	0.14379883	-0.033935547	0.062744141	0.009	39471.35	0	0	0.009
267	66342	66342	Category L	0.2277832	0.20385742	-0.83984375	0.086425781	-0.018066406	0.44750977	0.07	0.009	18/6/2018	18	6	2018	7:08:24	25704	0	7	8	24	-61	0.051757813	3.4514648	0.087646484	0.24853516	-0.90234375	21.515869	0.15966797	0	0	0	0	0	0	0	0	0	0.94018555	0.059814453	0.24731445	0.13989258	-0.044677734	0.0625	0.009	39471.35	0	0	0.009
268	66343	66343	Category L	0.20385742	0.19189453	-0.82788086	0.081298828	-0.022216797	0.4362793	0.08	0.009	18/6/2018	18	6	2018	7:08:24	25704	0.111	7	8	24	-85	0.051757813	3.4514648	0.092041016	0.25048828	-0.89208984	11.602295	0.14135742	0	0	0	0	0	0	0	0	0	0.93115234	0.068847656	0.234375	0.11157227	-0.05859375	0.064208984	0.009	39471.35	0	0	0.009
269	66344	66344	Category L	0.21582031	0.19189453	-0.83984375	0.086425781	-0.013916016	0.44360352	0.08	0.009	18/6/2018	18	6	2018	7:08:24	25704	0.222	7	8	24	-98	0.051757813	3.4514648	0.093994141	0.25341797	-0.90551758	6.6611328	0.15136719	0	0	0	0	0	0	0	0	0	0.94506836	0.054931641	0.2487793	0.12158203	-0.061523438	0.065673828	0.009	39471.35	0	0	0.009
270	66345	66345	Category L	0.20385742	0.23999023	-0.85180664	0.080566406	-0.012695313	0.43334961	0.08	0.009	18/6/2018	18	6	2018	7:08:24	25704	0.333	7	8	24	-110	0.051757813	3.4514648	0.10351563	0.25439453	-0.90625	3.6437988	0.11474609	0	0	0	0	0	0	0	0	0	0.94702148	0.052978516	0.16894531	0.10009766	-0.014404297	0.054443359	0.009	39471.35	0	0	0.009
271	66346	66346	Category L	0.20385742	0.20385742	-0.86376953	0.087402344	-0.013916016	0.44580078	0.08	0.009	18/6/2018	18	6	2018	7:08:24	25704	0.444	7	8	24	-110	0.051757813	3.4514648	0.10107422	0.25268555	-0.90039063	1.3815918	0.11938477	0	0	0	0	0	0	0	0	0	0.94067383	0.059326172	0.18847656	0.10253906	-0.048828125	0.036621094	0.009	39471.35	0	0	0.009
272	66347	66347	Category L	0.20385742	0.21582031	-0.85180664	0.087158203	-0.021972656	0.43017578	0.08	0.009	18/6/2018	18	6	2018	7:08:24	25704	0.555	7	8	24	-73	0.051757813	3.4514648	0.10009766	0.25439453	-0.91186523	0.64208984	0.12573242	0	0	0	0	0	0	0	0	0	0.9519043	0.048095703	0.20214844	0.10351563	-0.038574219	0.060058594	0.009	39471.35	0	0	0.009
273	66348	66348	Category L	0.20385742	0.20385742	-0.82788086	0.087646484	-0.014648438	0.45385742	0.08	0.009	18/6/2018	18	6	2018	7:08:24	25704	0.666	7	8	24	-36	0.051757813	3.4514648	0.10400391	0.25415039	-0.90161133	1.4057617	0.13378906	0	0	0	0	0	0	0	0	0	0.94262695	0.057373047	0.22387695	0.099609375	-0.050292969	0.073730469	0.009	39471.35	0	0	0.009
274	66349	66349	Category L	0.20385742	0.21582031	-0.85180664	0.090820313	-0.015869141	0.44750977	0.08	0.009	18/6/2018	18	6	2018	7:08:24	25704	0.777	7	8	24	-12	0.051757813	3.4514648	0.10473633	0.25048828	-0.90234375	1.0683594	0.11645508	0	0	0	0	0	0	0	0	0	0.94238281	0.057617188	0.18432617	0.098876953	-0.034667969	0.050537109	0.009	39471.35	0	0	0.009
275	66350	66350	Category L	0.20385742	0.19189453	-0.83984375	0.091064453	-0.015625	0.44360352	0.08	0.009	18/6/2018	18	6	2018	7:08:24	25704	0.888	7	8	24	12	0.051757813	3.4514648	0.11206055	0.25244141	-0.90356445	0.52978516	0.12695313	0	0	0	0	0	0	0	0	0	0.94482422	0.055175781	0.21606445	0.091552734	-0.060546875	0.063720703	0.009	39471.35	0	0	0.009
276	66351	66351	Category L	0.20385742	0.19189453	-0.81591797	0.085449219	-0.016601563	0.43530273	0.08	0.009	18/6/2018	18	6	2018	7:08:25	25705	0	7	8	25	24	0.051757813	3.4514648	0.11206055	0.24926758	-0.89770508	0.44165039	0.13574219	0	0	0	0	0	0	0	0	0	0.93847656	0.061523438	0.23095703	0.091552734	-0.057373047	0.081787109	0.009	39471.35	0	0	0.009
277	66352	66352	Category L	0.2277832	0.17993164	-0.85180664	0.084472656	-0.015869141	0.43652344	0.08	0.009	18/6/2018	18	6	2018	7:08:25	25705	0.1	7	8	25	24	0.051757813	3.4514648	0.11376953	0.25048828	-0.90820313	0.23999023	0.14550781	0	0	0	0	0	0	0	0	0	0.94897461	0.051025391	0.2409668	0.11376953	-0.070556641	0.056396484	0.009	39471.35	0	0	0.009
278	66353	66353	Category L	0.20385742	0.19189453	-0.86376953	0.092773438	-0.013671875	0.44482422	0.09	0.009	18/6/2018	18	6	2018	7:08:25	25705	0.2	7	8	25	12	0.051757813	3.4514648	0.11303711	0.24731445	-0.90063477	1.0717773	0.11254883	0	0	0	0	0	0	0	0	0	0.94091797	0.059082031	0.18310547	0.090576172	-0.055419922	0.036865234	0.009	39471.35	0	0	0.009
279	66354	66354	Category L	0.21582031	0.19189453	-0.85180664	0.090332031	-0.015136719	0.43041992	0.09	0.009	18/6/2018	18	6	2018	7:08:25	25705	0.3	7	8	25	0	0.051757813	3.4514648	0.11572266	0.25195313	-0.91064453	2.3166504	0.13061523	0	0	0	0	0	0	0	0	0	0.9519043	0.048095703	0.21899414	0.099853516	-0.060058594	0.058837891	0.009	39471.35	0	0	0.009
280	66355	66355	Category L	0.21582031	0.19189453	-0.86376953	0.083740234	-0.014648438	0.4375	0.09	0.009	18/6/2018	18	6	2018	7:08:25	25705	0.4	7	8	25	-24	0.051757813	3.4514648	0.12329102	0.25048828	-0.9050293	2.3081055	0.11694336	0	0	0	0	0	0	0	0	0	0.94726563	0.052734375	0.19238281	0.092285156	-0.05859375	0.041259766	0.009	39471.35	0	0	0.009
281	66356	66356	Category L	0.20385742	0.19189453	-0.88793945	0.090820313	-0.013916016	0.43969727	0.09	0.009	18/6/2018	18	6	2018	7:08:25	25705	0.5	7	8	25	-49	0.051757813	3.4514648	0.12207031	0.24731445	-0.90649414	1.973877	0.1003418	0	0	0	0	0	0	0	0	0	0.94750977	0.052490234	0.15576172	0.081542969	-0.055419922	0.018554688	0.009	39471.35	0	0	0.009
282	66357	66357	Category L	0.20385742	0.21582031	-0.85180664	0.090820313	-0.013671875	0.44165039	0.09	0.009	18/6/2018	18	6	2018	7:08:25	25705	0.6	7	8	25	-36	0.051757813	3.4514648	0.12573242	0.24658203	-0.91601563	1.0429688	0.10571289	0	0	0	0	0	0	0	0	0	0.95703125	0.04296875	0.17333984	0.077880859	-0.030761719	0.064208984	0.009	39471.35	0	0	0.009
283	66358	66358	Category L	0.20385742	0.20385742	-0.86376953	0.094238281	-0.014892578	0.44677734	0.09	0.009	18/6/2018	18	6	2018	7:08:25	25705	0.7	7	8	25	-36	0.051757813	3.4514648	0.12573242	0.2434082	-0.90917969	1.1928711	0.098632813	0	0	0	0	0	0	0	0	0	0.94970703	0.050292969	0.16308594	0.077880859	-0.039550781	0.045410156	0.009	39471.35	0	0	0.009
284	66359	66359	Category L	0.2277832	0.2277832	-0.85180664	0.096435547	-0.016113281	0.4296875	0.09	0.009	18/6/2018	18	6	2018	7:08:25	25705	0.8	7	8	25	-24	0.051757813	3.4514648	0.1315918	0.24194336	-0.91601563	4.9147949	0.11645508	0	0	0	0	0	0	0	0	0	0.95654297	0.043457031	0.17456055	0.095947266	-0.014160156	0.064208984	0.009	39471.35	0	0	0.009
285	66360	66360	Category L	0.20385742	0.2277832	-0.85180664	0.090820313	-0.012939453	0.43969727	0.09	0.009	18/6/2018	18	6	2018	7:08:25	25705	0.9	7	8	25	-24	0.051757813	3.4514648	0.13305664	0.23779297	-0.91186523	10.125732	0.093017578	0	0	0	0	0	0	0	0	0	0.95166016	0.048339844	0.140625	0.070556641	-0.010009766	0.060058594	0.009	39471.35	0	0	0.009
286	66361	66361	Category L	0.20385742	0.20385742	-0.88793945	0.093261719	-0.010498047	0.43798828	0.09	0.009	18/6/2018	18	6	2018	7:08:26	25706	0	7	8	26	-36	0.051757813	3.4514648	0.13354492	0.2355957	-0.90600586	20.786377	0.079101563	0	0	0	0	0	0	0	0	0	0.94555664	0.054443359	0.12011719	0.070068359	-0.031738281	0.018066406	0.009	39471.35	0	0	0.009
287	66362	66362	Category L	0.20385742	0.21582031	-0.86376953	0.099609375	-0.013916016	0.44580078	0.09	0.009	18/6/2018	18	6	2018	7:08:26	25706	0.1	7	8	26	-36	0.051757813	3.4514648	0.14086914	0.234375	-0.9128418	33.284424	0.081787109	0	0	0	0	0	0	0	0	0	0.95288086	0.047119141	0.13061523	0.062744141	-0.018554688	0.049072266	0.009	39471.35	0	0	0.009
288	66363	66363	Category J	-0.25195313	0.7199707	-1.079834	-0.19897461	0.016113281	0.40966797	0.52	0.009	18/6/2018	18	6	2018	7:10:08	25808	0.4	7	10	8	-12	0.051025391	3.4514648	0.14331055	0.23413086	-0.90478516	44.205322	0.65014648	0	0	0	0	0	0	0	0	0	0.94555664	0.054443359	1.0559082	-0.39526367	0.4855957	-0.17480469	0.009	39471.35	0	0	0.009
289	66364	66364	Category J	0.071777344	0.3359375	-1.1999512	-0.14331055	0.10205078	0.42358398	0.52	0.009	18/6/2018	18	6	2018	7:10:08	25808	0.5	7	10	8	-36	0.051025391	3.4514648	0.14160156	0.23388672	-0.90551758	55.62207	0.3190918	0	0	0	0	0	0	0	0	0	0.94580078	0.054199219	0.46630859	-0.069824219	0.10180664	-0.29418945	0.009	39471.35	0	0	0.009
290	66365	66365	Category J	0.095947266	0.35986328	-0.79199219	-0.008544922	0.12207031	0.44116211	0.52	0.009	18/6/2018	18	6	2018	7:10:08	25808	0.6	7	10	8	-61	0.051025391	3.4514648	0.14257813	0.23535156	-0.91577148	64.989502	0.18164063	0	0	0	0	0	0	0	0	0	0.95629883	0.043701172	0.29492188	-0.046630859	0.12426758	0.1237793	0.009	39471.35	0	0	0.009
291	66366	66366	Category J	-0.13183594	0.31176758	-0.68383789	-0.045898438	0.19506836	0.42553711	0.52	0.009	18/6/2018	18	6	2018	7:10:08	25808	0.7	7	10	8	-73	0.051025391	3.4514648	0.14794922	0.23242188	-0.90625	71.134277	0.36621094	0	0	0	0	0	0	0	0	0	0.94726563	0.052734375	0.58154297	-0.27978516	0.079101563	0.22241211	0.009	39471.35	0	0	0.009
292	66367	66367	Category J	0.23999023	0.2878418	-1.4399414	-0.035888672	0.16699219	0.43432617	0.52	0.009	18/6/2018	18	6	2018	7:10:08	25808	0.8	7	10	8	-61	0.051025391	3.4514648	0.14501953	0.23608398	-0.91333008	71.296631	0.53735352	0	0	0	0	0	0	0	0	0	0.9543457	0.045654297	0.6730957	0.094726563	0.051513672	-0.52636719	0.009	39471.35	0	0	0.009
293	66368	66368	Category J	0.17993164	0.38378906	-0.92382813	-0.069091797	0.1652832	0.41625977	0.52	0.009	18/6/2018	18	6	2018	7:10:08	25808	0.9	7	10	8	-49	0.051025391	3.4514648	0.15039063	0.23657227	-0.91162109	65.66626	0.15039063	0	0	0	0	0	0	0	0	0	0.95385742	0.046142578	0.18847656	0.029296875	0.14697266	-0.011962891	0.009	39471.35	0	0	0.009
294	66369	66369	Category J	-0.035888672	0.23999023	-0.65991211	-0.17431641	0.13012695	0.40893555	0.52	0.009	18/6/2018	18	6	2018	7:10:09	25809	0	7	10	9	-36	0.051025391	3.4514648	0.15405273	0.23535156	-0.90307617	60.190674	0.30859375	0	0	0	0	0	0	0	0	0	0.94580078	0.054199219	0.4375	-0.18994141	0.004394531	0.24316406	0.009	39471.35	0	0	0.009
295	66370	66370	Category J	0.7199707	0.47998047	-1.6679688	-0.1159668	0.13818359	0.4206543	0.52	0.009	18/6/2018	18	6	2018	7:10:09	25809	0.1	7	10	9	-36	0.051025391	3.4514648	0.15185547	0.24023438	-0.91259766	61.802246	0.97485352	0	0	0	0	0	0	0	0	0	0.95581055	0.044189453	1.5629883	0.56787109	0.23950195	-0.75512695	0.009	39471.35	0	0	0.009
296	66371	66371	Category J	-0.071777344	0.071777344	-0.20385742	-0.022216797	0.14697266	0.43017578	0.53	0.009	18/6/2018	18	6	2018	7:10:09	25809	0.2	7	10	9	-24	0.051025391	3.4514648	0.15307617	0.23730469	-0.90649414	54.04248	0.75610352	0	0	0	0	0	0	0	0	0	0.94946289	0.050537109	1.0932617	-0.22485352	-0.16552734	0.70263672	0.009	39471.35	0	0	0.009
297	66372	66372	Category J	-0.13183594	-0.035888672	-0.19189453	-0.13305664	0.14038086	0.41748047	0.53	0.009	18/6/2018	18	6	2018	7:10:09	25809	0.3	7	10	9	-12	0.051025391	3.4514648	0.14916992	0.23876953	-0.90966797	42.375732	0.81835938	0	0	0	0	0	0	0	0	0	0.95239258	0.047607422	1.2736816	-0.28100586	-0.2746582	0.71777344	0.009	39471.35	0	0	0.009
298	66373	66373	Category J	0.095947266	0.43188477	-1.7878418	-0.14868164	0.13110352	0.40966797	0.53	0.009	18/6/2018	18	6	2018	7:10:09	25809	0.4	7	10	9	0	0.051025391	3.4514648	0.14819336	0.24047852	-0.92407227	28.566406	0.88598633	0	0	0	0	0	0	0	0	0	0.96630859	0.033691406	1.1071777	-0.052246094	0.19116211	-0.86352539	0.009	39471.35	0	0	0.009
299	66374	66374	Category J	0.43188477	0.095947266	-1.1999512	-0.019042969	0.18774414	0.41992188	0.53	0.009	18/6/2018	18	6	2018	7:10:09	25809	0.5	7	10	9	12	0.051025391	3.4514648	0.14892578	0.24169922	-0.91479492	19.561279	0.42724609	0	0	0	0	0	0	0	0	0	0.95776367	0.042236328	0.71362305	0.28271484	-0.14575195	-0.28491211	0.009	39471.35	0	0	0.009
300	66375	66375	Category J	0.25195313	0.59985352	-1.1279297	-0.086425781	0.10229492	0.43310547	0.53	0.009	18/6/2018	18	6	2018	7:10:09	25809	0.6	7	10	9	-24	0.051025391	3.4514648	0.14428711	0.23925781	-0.91796875	12.773438	0.43066406	0	0	0	0	0	0	0	0	0	0.9597168	0.040283203	0.67773438	0.10742188	0.36035156	-0.2097168	0.009	39471.35	0	0	0.009
301	66376	66376	Category J	0.19189453	0.2878418	-1.5959473	-0.004150391	0.13183594	0.44873047	0.53	0.009	18/6/2018	18	6	2018	7:10:09	25809	0.7	7	10	9	-36	0.051025391	3.4514648	0.1472168	0.24316406	-0.92138672	2.3798828	0.67724609	0	0	0	0	0	0	0	0	0	0.96411133	0.035888672	0.76342773	0.044433594	0.044433594	-0.67431641	0.009	39471.35	0	0	0.009
302	66377	66377	Category J	0.071777344	0.083984375	-0.095947266	-0.092285156	0.20239258	0.41723633	0.53	0.009	18/6/2018	18	6	2018	7:10:09	25809	0.8	7	10	9	-49	0.051025391	3.4514648	0.14672852	0.23974609	-0.91308594	3.1025391	0.83520508	0	0	0	0	0	0	0	0	0	0.95532227	0.044677734	1.0480957	-0.074951172	-0.15576172	0.81713867	0.009	39471.35	0	0	0.009
303	66378	66378	Category J	-0.41992188	0.39599609	-1.7038574	-0.16064453	0.15307617	0.39575195	0.53	0.009	18/6/2018	18	6	2018	7:10:09	25809	0.9	7	10	9	-61	0.051025391	3.4514648	0.14501953	0.2409668	-0.92626953	4.8525391	0.97338867	0	0	0	0	0	0	0	0	0	0.96801758	0.031982422	1.4973145	-0.56494141	0.15478516	-0.77734375	0.009	39471.35	0	0	0.009
304	66379	66379	Category J	0.80395508	0.14379883	-0.64794922	-0.074707031	0.12963867	0.42871094	0.53	0.009	18/6/2018	18	6	2018	7:10:10	25810	0	7	10	10	-49	0.051025391	3.4514648	0.1484375	0.24121094	-0.92675781	3.1132813	0.71875	0	0	0	0	0	0	0	0	0	0.96899414	0.031005859	1.0317383	0.65527344	-0.097412109	0.27880859	0.009	39471.35	0	0	0.009
305	66380	66380	Category J	-0.3359375	0.17993164	-0.27587891	-0.089599609	0.11962891	0.43212891	0.53	0.009	18/6/2018	18	6	2018	7:10:10	25810	0.1	7	10	10	-36	0.051025391	3.4514648	0.14331055	0.23852539	-0.92041016	5.0688477	0.80517578	0	0	0	0	0	0	0	0	0	0.96142578	0.038574219	1.182373	-0.47924805	-0.05859375	0.64453125	0.009	39471.35	0	0	0.009
306	66381	66381	Category J	0.25195313	0.20385742	-1.8598633	-0.052978516	0.089111328	0.43579102	0.54	0.009	18/6/2018	18	6	2018	7:10:10	25810	0.2	7	10	10	-36	0.051025391	3.4514648	0.1394043	0.24121094	-0.93505859	8.1599121	0.93212891	0	0	0	0	0	0	0	0	0	0.97558594	0.024414063	1.0744629	0.11230469	-0.037353516	-0.92456055	0.009	39471.35	0	0	0.009
307	66382	66382	Category J	0.34790039	0.49194336	-0.095947266	0.017333984	0.15722656	0.42529297	0.54	0.009	18/6/2018	18	6	2018	7:10:10	25810	0.3	7	10	10	-49	0.051025391	3.4514648	0.14428711	0.23901367	-0.92895508	15.217285	0.89404297	0	0	0	0	0	0	0	0	0	0.9699707	0.030029297	1.2893066	0.20336914	0.25268555	0.83300781	0.009	39471.35	0	0	0.009
308	66383	66383	Category J	0.095947266	0.47998047	-1.9199219	-0.11108398	0.12060547	0.42773438	0.54	0.009	18/6/2018	18	6	2018	7:10:10	25810	0.4	7	10	10	-36	0.051025391	3.4514648	0.13964844	0.23706055	-0.93041992	14.894287	1.0195313	0	0	0	0	0	0	0	0	0	0.97021484	0.029785156	1.2758789	-0.043701172	0.24267578	-0.98925781	0.009	39471.35	0	0	0.009
309	66384	66384	Category J	0.6237793	0.39599609	-0.93579102	-0.078857422	0.13867188	0.4296875	0.54	0.009	18/6/2018	18	6	2018	7:10:10	25810	0.5	7	10	10	-36	0.051025391	3.4514648	0.14160156	0.23681641	-0.93725586	8.5761719	0.50756836	0	0	0	0	0	0	0	0	0	0.97705078	0.022949219	0.64257813	0.48193359	0.15893555	0.001464844	0.009	39471.35	0	0	0.009
310	66385	66385	Category J	-0.14379883	0.11987305	-0.23999023	-0.13208008	0.10400391	0.42480469	0.54	0.009	18/6/2018	18	6	2018	7:10:10	25810	0.6	7	10	10	-24	0.051025391	3.4514648	0.14038086	0.23706055	-0.9296875	14.510986	0.75512695	0	0	0	0	0	0	0	0	0	0.96972656	0.030273438	1.0913086	-0.28417969	-0.1171875	0.68969727	0.009	39471.35	0	0	0.009
311	66386	66386	Category J	-0.059814453	0.32397461	-1.9199219	-0.085693359	0.08984375	0.43481445	0.54	0.009	18/6/2018	18	6	2018	7:10:10	25810	0.7	7	10	10	12	0.051025391	3.4514648	0.13818359	0.23779297	-0.93652344	9.8388672	1.0065918	0	0	0	0	0	0	0	0	0	0.97607422	0.023925781	1.267334	-0.19799805	0.0859375	-0.9831543	0.009	39471.35	0	0	0.009
312	66387	66387	Category J	0.20385742	0.3359375	-0.17993164	0.029785156	0.14648438	0.43481445	0.54	0.009	18/6/2018	18	6	2018	7:10:10	25810	0.8	7	10	10	49	0.051025391	3.4514648	0.14111328	0.23608398	-0.93310547	6.9338379	0.76220703	0	0	0	0	0	0	0	0	0	0.97290039	0.027099609	0.91552734	0.0625	0.099609375	0.75317383	0.009	39471.35	0	0	0.009
313	66388	66388	Category J	-0.023925781	-0.011962891	-0.93579102	-0.069580078	0.15917969	0.43041992	0.54	0.009	18/6/2018	18	6	2018	7:10:10	25810	0.9	7	10	10	61	0.051025391	3.4514648	0.13720703	0.23388672	-0.92602539	3.9067383	0.29418945	0	0	0	0	0	0	0	0	0	0.96484375	0.03515625	0.41674805	-0.16113281	-0.24584961	-0.009521484	0.009	39471.35	0	0	0.009
314	66389	66389	Category J	0.40795898	0.44384766	-0.93579102	-0.063964844	0.13818359	0.43530273	0.54	0.009	18/6/2018	18	6	2018	7:10:11	25811	0	7	10	11	49	0.051025391	3.4514648	0.13354492	0.23608398	-0.93579102	5.5041504	0.34375	0	0	0	0	0	0	0	0	0	0.97436523	0.025634766	0.48193359	0.27416992	0.20751953	0	0.009	39471.35	0	0	0.009
315	66390	66390	Category J	0.023925781	-0.035888672	-0.20385742	-0.047119141	0.091308594	0.43994141	0.54	0.009	18/6/2018	18	6	2018	7:10:11	25811	0.1	7	10	11	36	0.051025391	3.4514648	0.13623047	0.23876953	-0.93066406	5.751709	0.78515625	0	0	0	0	0	0	0	0	0	0.97045898	0.029541016	1.1140137	-0.11230469	-0.2746582	0.72680664	0.009	39471.35	0	0	0.009
316	66391	66391	Category J	0.10791016	0.31176758	-1.8598633	-0.057861328	0.075195313	0.43041992	0.55	0.009	18/6/2018	18	6	2018	7:10:11	25811	0.2	7	10	11	0	0.051025391	3.4514648	0.13330078	0.24047852	-0.93774414	4.0327148	0.92480469	0	0	0	0	0	0	0	0	0	0.97729492	0.022705078	1.0183105	-0.025390625	0.071044922	-0.921875	0.009	39471.35	0	0	0.009
317	66392	66392	Category J	-0.10791016	0.035888672	-0.31176758	0.01953125	0.11962891	0.42895508	0.55	0.009	18/6/2018	18	6	2018	7:10:11	25811	0.3	7	10	11	-24	0.051025391	3.407959	0.13134766	0.24169922	-0.93823242	0.35742188	0.70141602	0	0	0	0	0	0	0	0	0	0.9777832	0.022216797	1.0715332	-0.23925781	-0.20581055	0.62646484	0.009	39471.35	0	0	0.009
318	66393	66393	Category J	0.071777344	0.61181641	-1.7399902	-0.068603516	0.12695313	0.42993164	0.55	0.009	18/6/2018	18	6	2018	7:10:11	25811	0.4	7	10	11	-36	0.051025391	3.407959	0.13208008	0.23925781	-0.92773438	0.28540039	0.89526367	0	0	0	0	0	0	0	0	0	0.96728516	0.032714844	1.244873	-0.060302734	0.37231445	-0.81201172	0.009	39471.35	0	0	0.009
319	66394	66394	Category J	0.47998047	0.095947266	-0.43188477	-0.038330078	0.11132813	0.43139648	0.55	0.009	18/6/2018	18	6	2018	7:10:11	25811	0.5	7	10	11	-61	0.051025391	3.407959	0.12963867	0.2409668	-0.93945313	3.9597168	0.63354492	0	0	0	0	0	0	0	0	0	0.97851563	0.021484375	1.0029297	0.35009766	-0.14501953	0.50756836	0.009	39471.35	0	0	0.009
320	66395	66395	Category J	-0.095947266	0.047851563	-0.93579102	-0.056396484	0.064208984	0.44335938	0.55	0.009	18/6/2018	18	6	2018	7:10:11	25811	0.6	7	10	11	-73	0.051025391	3.407959	0.13305664	0.24169922	-0.93823242	1.7609863	0.30004883	0	0	0	0	0	0	0	0	0	0.97802734	0.021972656	0.42553711	-0.22900391	-0.19384766	0.002441406	0.009	39471.35	0	0	0.009
321	66396	66396	Category J	0.20385742	0.20385742	-1.763916	-0.006347656	0.061035156	0.44165039	0.55	0.009	18/6/2018	18	6	2018	7:10:11	25811	0.7	7	10	11	-73	0.051025391	3.407959	0.12817383	0.23925781	-0.93237305	6.2368164	0.83544922	0	0	0	0	0	0	0	0	0	0.97119141	0.028808594	0.94238281	0.075439453	-0.035400391	-0.83129883	0.009	39471.35	0	0	0.009
322	66397	66397	Category J	-0.071777344	0.095947266	-0.29980469	0.058105469	0.140625	0.43432617	0.55	0.009	18/6/2018	18	6	2018	7:10:11	25811	0.8	7	10	11	-49	0.051025391	3.407959	0.12304688	0.24121094	-0.94238281	10.44458	0.68701172	0	0	0	0	0	0	0	0	0	0.98046875	0.01953125	0.9831543	-0.19482422	-0.14526367	0.64257813	0.009	39471.35	0	0	0.009
323	66398	66398	Category J	0.31176758	0.14379883	-1.5239258	-0.066650391	0.12255859	0.42993164	0.55	0.009	18/6/2018	18	6	2018	7:10:11	25811	0.9	7	10	11	-24	0.051025391	3.407959	0.12695313	0.23999023	-0.94140625	0.72851563	0.6184082	0	0	0	0	0	0	0	0	0	0.97973633	0.020263672	0.86328125	0.18457031	-0.096191406	-0.58227539	0.009	39471.35	0	0	0.009
324	66399	66399	Category J	0.095947266	-0.035888672	-0.37182617	-0.041748047	0.11328125	0.43652344	0.55	0.009	18/6/2018	18	6	2018	7:10:12	25812	0	7	10	12	-24	0.051025391	3.407959	0.12402344	0.23706055	-0.93310547	1.3505859	0.625	0	0	0	0	0	0	0	0	0	0.97094727	0.029052734	0.86279297	-0.028076172	-0.27294922	0.5612793	0.009	39471.35	0	0	0.009
325	66400	66400	Category J	-0.095947266	0.023925781	-0.58789063	-0.080078125	0.04296875	0.43432617	0.55	0.009	18/6/2018	18	6	2018	7:10:12	25812	0.1	7	10	12	-36	0.051025391	3.407959	0.12060547	0.24047852	-0.93969727	1.5385742	0.46655273	0	0	0	0	0	0	0	0	0	0.97753906	0.022460938	0.78540039	-0.21655273	-0.21655273	0.35180664	0.009	39471.35	0	0	0.009
326	66401	66401	Category J	0.44384766	0.2878418	-1.3679199	-0.038330078	0.082519531	0.43798828	0.56	0.009	18/6/2018	18	6	2018	7:10:12	25812	0.2	7	10	12	-36	0.051025391	3.407959	0.12109375	0.23852539	-0.9309082	3.7143555	0.54516602	0	0	0	0	0	0	0	0	0	0.96875	0.03125	0.80859375	0.32250977	0.049072266	-0.43676758	0.009	39471.35	0	0	0.009
327	66402	66402	Category J	-0.14379883	0.19189453	-0.19189453	-0.006347656	0.13842773	0.42944336	0.56	0.009	18/6/2018	18	6	2018	7:10:12	25812	0.3	7	10	12	-36	0.051025391	3.407959	0.11694336	0.23974609	-0.93994141	11.601807	0.79370117	0	0	0	0	0	0	0	0	0	0.97705078	0.022949219	1.0566406	-0.26074219	-0.047851563	0.74804688	0.009	39471.35	0	0	0.009
328	66403	66403	Category J	-0.15576172	0.21582031	-0.69580078	-0.17138672	0.089111328	0.41259766	0.56	0.009	18/6/2018	18	6	2018	7:10:12	25812	0.4	7	10	12	-12	0.051025391	3.407959	0.12158203	0.23999023	-0.93798828	18.703613	0.36914063	0	0	0	0	0	0	0	0	0	0.97583008	0.024169922	0.54394531	-0.27734375	-0.024169922	0.2421875	0.009	39471.35	0	0	0.009
329	66404	66404	Category J	-0.011962891	0.46777344	-2.1237793	-0.12402344	0.11450195	0.42333984	0.56	0.009	18/6/2018	18	6	2018	7:10:12	25812	0.5	7	10	12	24	0.051025391	3.407959	0.12353516	0.22998047	-0.92602539	10.425049	1.2282715	0	0	0	0	0	0	0	0	0	0.9621582	0.037841797	1.5708008	-0.13549805	0.23754883	-1.1975098	0.009	39471.35	0	0	0.009
330	66405	66405	Category J	0.32397461	0.011962891	-0.25195313	-0.001708984	0.043457031	0.44628906	0.56	0.009	18/6/2018	18	6	2018	7:10:12	25812	0.6	7	10	12	24	0.051025391	3.407959	0.12280273	0.23193359	-0.93408203	15.427002	0.74438477	0	0	0	0	0	0	0	0	0	0.97021484	0.029785156	1.1032715	0.20092773	-0.2199707	0.68212891	0.009	39471.35	0	0	0.009
331	66406	66406	Category J	-0.25195313	0.53979492	-1.4519043	-0.047363281	0.009277344	0.44580078	0.56	0.009	18/6/2018	18	6	2018	7:10:12	25812	0.7	7	10	12	12	0.051025391	3.407959	0.12475586	0.23120117	-0.9440918	16.176758	0.70336914	0	0	0	0	0	0	0	0	0	0.97998047	0.020019531	1.1928711	-0.37670898	0.30834961	-0.50756836	0.009	39471.35	0	0	0.009
332	66407	66407	Category J	0.25195313	0.2878418	-0.73193359	-0.058105469	0.10986328	0.42260742	0.56	0.009	18/6/2018	18	6	2018	7:10:12	25812	0.8	7	10	12	-24	0.051025391	3.407959	0.12402344	0.22753906	-0.93896484	14.902832	0.25073242	0	0	0	0	0	0	0	0	0	0.97412109	0.025878906	0.39501953	0.12768555	0.060058594	0.20703125	0.009	39471.35	0	0	0.009
333	66408	66408	Category J	0.20385742	0.10791016	-0.15576172	0.064453125	0.13598633	0.43530273	0.56	0.009	18/6/2018	18	6	2018	7:10:12	25812	0.9	7	10	12	-49	0.051025391	3.407959	0.12231445	0.22753906	-0.94213867	2.0974121	0.79956055	0	0	0	0	0	0	0	0	0	0.97680664	0.023193359	0.98754883	0.081298828	-0.11962891	0.78637695	0.009	39471.35	0	0	0.009
334	66409	66409	Category J	0.047851563	0.61181641	-1.5839844	-0.084472656	0.15478516	0.41674805	0.56	0.009	18/6/2018	18	6	2018	7:10:13	25813	0	7	10	13	-61	0.051025391	3.407959	0.12646484	0.22363281	-0.9387207	1.6313477	0.75683594	0	0	0	0	0	0	0	0	0	0.97338867	0.026611328	1.1118164	-0.078613281	0.38793945	-0.64501953	0.009	39471.35	0	0	0.009
335	66410	66410	Category J	0.31176758	-0.023925781	-0.38378906	-0.088623047	0.10986328	0.42797852	0.56	0.009	18/6/2018	18	6	2018	7:10:13	25813	0.1	7	10	13	-49	0.051025391	3.407959	0.12597656	0.22119141	-0.9309082	1.0690918	0.62768555	0	0	0	0	0	0	0	0	0	0.96508789	0.034912109	0.97827148	0.18579102	-0.24511719	0.54711914	0.009	39471.35	0	0	0.009
336	66411	66411	Category J	-0.10791016	0.3359375	-1.1279297	-0.14428711	0.10083008	0.41748047	0.57	0.009	18/6/2018	18	6	2018	7:10:13	25813	0.2	7	10	13	-24	0.051025391	3.407959	0.11499023	0.21923828	-0.9309082	8.5043945	0.31933594	0	0	0	0	0	0	0	0	0	0.96337891	0.036621094	0.53637695	-0.22290039	0.11645508	-0.19677734	0.009	39471.35	0	0	0.009
337	66412	66412	Category J	0.14379883	0.35986328	-2.0039063	-0.039306641	0.14624023	0.43481445	0.57	0.009	18/6/2018	18	6	2018	7:10:13	25813	0.3	7	10	13	-24	0.051025391	3.407959	0.12207031	0.22094727	-0.94726563	9.4428711	1.0656738	0	0	0	0	0	0	0	0	0	0.98022461	0.019775391	1.217041	0.021484375	0.13867188	-1.0563965	0.009	39471.35	0	0	0.009
338	66413	66413	Category J	0.29980469	0.32397461	-0.13183594	0.056640625	0.19628906	0.421875	0.57	0.009	18/6/2018	18	6	2018	7:10:13	25813	0.4	7	10	13	-24	0.051025391	3.407959	0.12231445	0.22290039	-0.94677734	12.490967	0.84008789	0	0	0	0	0	0	0	0	0	0.98022461	0.019775391	1.0932617	0.17724609	0.10083008	0.81494141	0.009	39471.35	0	0	0.009
339	66414	66414	Category J	-0.14379883	0.011962891	-1.1279297	-0.076171875	0.1706543	0.42041016	0.57	0.009	18/6/2018	18	6	2018	7:10:13	25813	0.5	7	10	13	-36	0.051025391	3.407959	0.12304688	0.21826172	-0.93945313	11.526123	0.38647461	0	0	0	0	0	0	0	0	0	0.97216797	0.027832031	0.66162109	-0.2668457	-0.20629883	-0.18823242	0.009	39471.35	0	0	0.009
340	66415	66415	Category J	0.44384766	0.52783203	-1.1279297	-0.086914063	0.14038086	0.4152832	0.57	0.009	18/6/2018	18	6	2018	7:10:13	25813	0.6	7	10	13	-49	0.051025391	3.407959	0.11914063	0.22119141	-0.93286133	15.669189	0.48706055	0	0	0	0	0	0	0	0	0	0.96606445	0.033935547	0.82592773	0.32446289	0.30639648	-0.19482422	0.009	39471.35	0	0	0.009
341	66416	66416	Category J	0.15576172	-0.047851563	-0.14379883	-0.024169922	0.10229492	0.44042969	0.57	0.009	18/6/2018	18	6	2018	7:10:13	25813	0.7	7	10	13	-36	0.051025391	3.407959	0.11791992	0.21313477	-0.92138672	16.769531	0.82104492	0	0	0	0	0	0	0	0	0	0.953125	0.046875	1.076416	0.037597656	-0.26098633	0.77758789	0.009	39471.35	0	0	0.009
342	66417	66417	Category J	0.095947266	0.32397461	-1.8959961	-0.1105957	0.068847656	0.42797852	0.57	0.009	18/6/2018	18	6	2018	7:10:13	25813	0.8	7	10	13	-36	0.051025391	3.407959	0.11450195	0.21484375	-0.92236328	11.45166	0.97973633	0	0	0	0	0	0	0	0	0	0.95385742	0.046142578	1.1013184	-0.018554688	0.10888672	-0.97338867	0.009	39471.35	0	0	0.009
343	66418	66418	Category J	0.50390625	0.21582031	-0.87597656	-0.037841797	0.12866211	0.44482422	0.57	0.009	18/6/2018	18	6	2018	7:10:13	25813	0.9	7	10	13	-24	0.051025391	3.407959	0.11523438	0.21704102	-0.93286133	1.8305664	0.39257813	0	0	0	0	0	0	0	0	0	0.96484375	0.03515625	0.44702148	0.38842773	-0.001220703	0.056884766	0.009	39471.35	0	0	0.009
344	66419	66419	Category J	-0.17993164	-0.035888672	-0.3359375	-0.029052734	0.17211914	0.42163086	0.57	0.009	18/6/2018	18	6	2018	7:10:14	25814	0	7	10	14	-12	0.051025391	3.407959	0.12011719	0.21459961	-0.9230957	3.2165527	0.70532227	0	0	0	0	0	0	0	0	0	0.95532227	0.044677734	1.1379395	-0.30004883	-0.25048828	0.5871582	0.009	39471.35	0	0	0.009
345	66420	66420	Category J	-0.083984375	0.41992188	-2.0397949	-0.12329102	0.12475586	0.41430664	0.57	0.009	18/6/2018	18	6	2018	7:10:14	25814	0.1	7	10	14	0	0.051025391	3.407959	0.10961914	0.21655273	-0.93359375	4.314209	1.1408691	0	0	0	0	0	0	0	0	0	0.96459961	0.035400391	1.5026855	-0.19360352	0.203125	-1.105957	0.009	39471.35	0	0	0.009
346	66421	66421	Category J	0.61181641	0.047851563	-0.34790039	-0.037841797	0.10888672	0.45068359	0.58	0.009	18/6/2018	18	6	2018	7:10:14	25814	0.2	7	10	14	12	0.051025391	3.407959	0.11572266	0.21533203	-0.93432617	1.2297363	0.78613281	0	0	0	0	0	0	0	0	0	0.96582031	0.034179688	1.25	0.49584961	-0.16748047	0.58642578	0.009	39471.35	0	0	0.009
347	66422	66422	Category J	-0.14379883	0.047851563	-0.94799805	-0.054199219	0.03515625	0.43481445	0.58	0.009	18/6/2018	18	6	2018	7:10:14	25814	0.3	7	10	14	0	0.051025391	3.407959	0.11254883	0.21655273	-0.92431641	4.0024414	0.30786133	0	0	0	0	0	0	0	0	0	0.95605469	0.043945313	0.44873047	-0.25634766	-0.16870117	-0.0234375	0.009	39471.35	0	0	0.009
348	66423	66423	Category J	0.35986328	0.16796875	-1.3798828	-0.092285156	0.092773438	0.4387207	0.58	0.009	18/6/2018	18	6	2018	7:10:14	25814	0.4	7	10	14	0	0.051025391	3.407959	0.10864258	0.21411133	-0.93310547	0.40478516	0.5144043	0	0	0	0	0	0	0	0	0	0.96362305	0.036376953	0.74389648	0.25097656	-0.046142578	-0.4465332	0.009	39471.35	0	0	0.009
349	66424	66424	Category J	0.11987305	0.21582031	-0.23999023	-0.001464844	0.1418457	0.43481445	0.58	0.009	18/6/2018	18	6	2018	7:10:14	25814	0.5	7	10	14	-12	0.051025391	3.407959	0.10961914	0.2121582	-0.92163086	5.4511719	0.68164063	0	0	0	0	0	0	0	0	0	0.9519043	0.048095703	0.6953125	0.010009766	0.003417969	0.68164063	0.009	39471.35	0	0	0.009
350	66425	66425	Category J	0.023925781	0.2878418	-1.3918457	-0.12841797	0.12939453	0.41333008	0.58	0.009	18/6/2018	18	6	2018	7:10:14	25814	0.6	7	10	14	0	0.051025391	3.407959	0.10131836	0.2109375	-0.92382813	9.3933105	0.48046875	0	0	0	0	0	0	0	0	0	0.95288086	0.047119141	0.62207031	-0.077392578	0.076660156	-0.46777344	0.009	39471.35	0	0	0.009
351	66426	66426	Category J	0.44384766	0.071777344	-0.58789063	-0.092285156	0.11083984	0.41992188	0.58	0.009	18/6/2018	18	6	2018	7:10:14	25814	0.7	7	10	14	196	0.051025391	3.407959	0.10424805	0.21289063	-0.92895508	3.4348145	0.50146484	0	0	0	0	0	0	0	0	0	0.95874023	0.041259766	0.82177734	0.33935547	-0.14111328	0.34106445	0.009	39471.35	0	0	0.009
352	66427	66427	Category J	-0.10791016	0.047851563	-0.2878418	-0.054931641	0.0625	0.43432617	0.58	0.009	18/6/2018	18	6	2018	7:10:14	25814	0.8	7	10	14	159	0.051025391	3.407959	0.10668945	0.21166992	-0.91381836	2.552002	0.68188477	0	0	0	0	0	0	0	0	0	0.9440918	0.055908203	1.0046387	-0.21459961	-0.16381836	0.62597656	0.009	39471.35	0	0	0.009
353	66428	66428	Category J	-0.083984375	0.37182617	-1.6079102	-0.067626953	0.068115234	0.43798828	0.58	0.009	18/6/2018	18	6	2018	7:10:14	25814	0.9	7	10	14	159	0.051025391	3.407959	0.10522461	0.21240234	-0.92236328	0.22167969	0.72851563	0	0	0	0	0	0	0	0	0	0.95239258	0.047607422	1.0339355	-0.18920898	0.15917969	-0.68530273	0.009	39471.35	0	0	0.009
354	66429	66429	Category J	0.40795898	0.43188477	-0.44384766	-0.025390625	0.13793945	0.43115234	0.58	0.009	18/6/2018	18	6	2018	7:10:15	25815	0	7	10	15	135	0.051025391	3.407959	0.10595703	0.21557617	-0.9230957	1.9343262	0.60620117	0	0	0	0	0	0	0	0	0	0.95385742	0.046142578	0.99731445	0.30175781	0.21606445	0.47924805	0.009	39471.35	0	0	0.009
355	66430	66430	Category J	-0.035888672	0.32397461	-1.4157715	0.038818359	0.18530273	0.42236328	0.59	0.009	18/6/2018	18	6	2018	7:10:15	25815	0.111	7	10	15	-36	0.050537109	3.3821777	0.10253906	0.21289063	-0.92236328	1.0334473	0.52416992	0	0	0	0	0	0	0	0	0	0.95214844	0.047851563	0.74267578	-0.13842773	0.11083984	-0.49316406	0.009	39471.35	0	0	0.009
356	66431	66431	Category J	0.059814453	0.2878418	-0.83984375	-0.097167969	0.11621094	0.43432617	0.59	0.009	18/6/2018	18	6	2018	7:10:15	25815	0.222	7	10	15	0	0.050537109	3.3821777	0.10449219	0.21582031	-0.92944336	3.541748	0.12329102	0	0	0	0	0	0	0	0	0	0.95996094	0.040039063	0.20629883	-0.044677734	0.071777344	0.089599609	0.009	39471.35	0	0	0.009
357	66432	66432	Category J	0.2878418	0	-0.023925781	-0.017822266	0.083007813	0.44848633	0.59	0.009	18/6/2018	18	6	2018	7:10:15	25815	0.333	7	10	15	0	0.050537109	3.3821777	0.10375977	0.21484375	-0.91748047	1.8339844	0.93725586	0	0	0	0	0	0	0	0	0	0.94799805	0.052001953	1.2927246	0.18383789	-0.21484375	0.89355469	0.009	39471.35	0	0	0.009
358	66433	66433	Category J	0	0.32397461	-1.7878418	-0.052490234	0.048583984	0.45019531	0.59	0.009	18/6/2018	18	6	2018	7:10:15	25815	0.444	7	10	15	0	0.050537109	3.3821777	0.10644531	0.2175293	-0.92529297	8.911377	0.87548828	0	0	0	0	0	0	0	0	0	0.95654297	0.043457031	1.0751953	-0.10644531	0.10620117	-0.86230469	0.009	39471.35	0	0	0.009
359	66434	66434	Category J	0.49194336	0.23999023	-0.76782227	-0.025634766	0.11987305	0.43481445	0.59	0.009	18/6/2018	18	6	2018	7:10:15	25815	0.555	7	10	15	-12	0.050537109	3.3821777	0.10498047	0.21264648	-0.9152832	5.5	0.41479492	0	0	0	0	0	0	0	0	0	0.94555664	0.054443359	0.56152344	0.38671875	0.027099609	0.14746094	0.009	39471.35	0	0	0.009
360	66435	66435	Category J	-0.16796875	0.011962891	-0.39599609	-0.068603516	0.15649414	0.42431641	0.59	0.009	18/6/2018	18	6	2018	7:10:15	25815	0.666	7	10	15	0	0.050537109	3.3821777	0.10107422	0.21362305	-0.91821289	6.9606934	0.62109375	0	0	0	0	0	0	0	0	0	0.94824219	0.051757813	0.99316406	-0.26904297	-0.20166016	0.5222168	0.009	39471.35	0	0	0.009
361	66436	66436	Category J	-0.20385742	0.34790039	-1.6799316	-0.083740234	0.11499023	0.43139648	0.59	0.009	18/6/2018	18	6	2018	7:10:15	25815	0.777	7	10	15	12	0.050537109	3.3821777	0.10302734	0.21630859	-0.91796875	5.1828613	0.83154297	0	0	0	0	0	0	0	0	0	0.94897461	0.051025391	1.1999512	-0.30688477	0.13134766	-0.76171875	0.009	39471.35	0	0	0.009
362	66437	66437	Category J	0.50390625	0.10791016	-0.77978516	-0.094482422	0.11791992	0.43408203	0.59	0.009	18/6/2018	18	6	2018	7:10:15	25815	0.888	7	10	15	24	0.050537109	3.3821777	0.10205078	0.21704102	-0.90722656	1.4560547	0.43530273	0	0	0	0	0	0	0	0	0	0.93847656	0.061523438	0.63867188	0.40161133	-0.10913086	0.12744141	0.009	39471.35	0	0	0.009
363	66438	66438	Category J	-0.023925781	-0.023925781	-0.20385742	0.015380859	0.012451172	0.44824219	0.59	0.009	18/6/2018	18	6	2018	7:10:16	25816	0	7	10	16	12	0.050537109	3.3821777	0.10229492	0.21875	-0.91625977	2.8525391	0.76318359	0	0	0	0	0	0	0	0	0	0.94750977	0.052490234	1.081543	-0.1262207	-0.24267578	0.71240234	0.009	39471.35	0	0	0.009
364	66439	66439	Category J	-0.047851563	0.50390625	-1.3798828	-0.056884766	0.047607422	0.44702148	0.59	0.009	18/6/2018	18	6	2018	7:10:16	25816	0.09	7	10	16	0	0.050537109	3.3821777	0.10058594	0.21972656	-0.90673828	8.7045898	0.57128906	0	0	0	0	0	0	0	0	0	0.93823242	0.061767578	0.90576172	-0.1484375	0.28393555	-0.47290039	0.009	39471.35	0	0	0.009
365	66440	66440	Category J	0.23999023	0.059814453	-0.14379883	-0.040527344	0.12207031	0.43261719	0	0.009	18/6/2018	18	6	2018	7:10:16	25816	0.181	7	10	16	-24	0.050537109	3.3821777	0.10058594	0.22167969	-0.91333008	2.9060059	0.79882813	0	0	0	0	0	0	0	0	0	0.9453125	0.0546875	1.0710449	0.13916016	-0.16186523	0.76953125	0.009	39471.35	0	0	0.009
366	66441	66441	Category J	-0.13183594	0.29980469	-1.6079102	-0.052001953	0.13842773	0.42919922	0	0.009	18/6/2018	18	6	2018	7:10:16	25816	0.272	7	10	16	-49	0.050537109	3.3821777	0.1027832	0.22363281	-0.91723633	7.987793	0.7331543	0	0	0	0	0	0	0	0	0	0.94970703	0.050292969	1.0009766	-0.23461914	0.075927734	-0.69042969	0.009	39471.35	0	0	0.009
367	66442	66442	Category J	0.58789063	0.23999023	-0.70776367	-0.12670898	0.12207031	0.42114258	0	0.009	18/6/2018	18	6	2018	7:10:16	25816	0.363	7	10	16	-61	0.050537109	3.3821777	0.095947266	0.22241211	-0.91235352	10.122559	0.53295898	0	0	0	0	0	0	0	0	0	0.9440918	0.055908203	0.71386719	0.49169922	0.017333984	0.20458984	0.009	39471.35	0	0	0.009
368	66443	66443	Category J	-0.095947266	-0.071777344	-0.11987305	-0.042724609	0.060302734	0.43041992	0	0.009	18/6/2018	18	6	2018	7:10:16	25816	0.454	7	10	16	-85	0.050537109	3.3821777	0.10131836	0.22216797	-0.91943359	12.128174	0.87451172	0	0	0	0	0	0	0	0	0	0.95141602	0.048583984	1.2910156	-0.19726563	-0.29394531	0.79956055	0.009	39471.35	0	0	0.009
369	66444	66444	Category J	0.011962891	0.49194336	-1.8359375	-0.15307617	0.071289063	0.42089844	0	0.009	18/6/2018	18	6	2018	7:10:16	25816	0.545	7	10	16	-98	0.050537109	3.3821777	0.10473633	0.22265625	-0.921875	8.4812012	0.95703125	0	0	0	0	0	0	0	0	0	0.9543457	0.045654297	1.2758789	-0.092773438	0.26904297	-0.91381836	0.009	39471.35	0	0	0.009
370	66445	66445	Category J	0.23999023	0.29980469	-1.5959473	-0.066894531	0.12060547	0.42285156	0	0.009	18/6/2018	18	6	2018	7:10:16	25816	0.636	7	10	16	-73	0.050537109	3.3821777	0.10644531	0.22045898	-0.90600586	13.707031	0.70678711	0	0	0	0	0	0	0	0	0	0.93847656	0.061523438	0.90234375	0.13330078	0.079101563	-0.68969727	0.009	39471.35	0	0	0.009
371	66446	66446	Category J	-0.17993164	0.023925781	-0.2878418	0.008300781	0.20336914	0.41186523	0	0.009	18/6/2018	18	6	2018	7:10:16	25816	0.727	7	10	16	-36	0.050537109	3.3821777	0.10107422	0.22290039	-0.91577148	16.152588	0.71630859	0	0	0	0	0	0	0	0	0	0.94799805	0.052001953	1.1081543	-0.28100586	-0.19897461	0.62792969	0.009	39471.35	0	0	0.009
372	66447	66447	Category J	0.095947266	0.27587891	-1.6799316	-0.14599609	0.16455078	0.40405273	0	0.009	18/6/2018	18	6	2018	7:10:16	25816	0.818	7	10	16	-12	0.050537109	3.3821777	0.10473633	0.21875	-0.90820313	12.278076	0.77368164	0	0	0	0	0	0	0	0	0	0.93994141	0.060058594	0.83740234	-0.008789063	0.056884766	-0.77148438	0.009	39471.35	0	0	0.009
373	66448	66448	Category J	0.51586914	0.071777344	-0.65991211	-0.13061523	0.17016602	0.41186523	0	0.009	18/6/2018	18	6	2018	7:10:16	25816	0.909	7	10	16	0	0.050537109	3.3821777	0.10229492	0.2175293	-0.91113281	9.9533691	0.50537109	0	0	0	0	0	0	0	0	0	0.94238281	0.057617188	0.81054688	0.41333008	-0.14575195	0.2512207	0.009	39471.35	0	0	0.009
374	66449	66449	Category J	-0.083984375	0.047851563	-0.035888672	-0.085693359	0.096191406	0.43798828	0	0.009	18/6/2018	18	6	2018	7:10:17	25817	0	7	10	17	-12	0.050537109	3.3821777	0.1003418	0.21801758	-0.92041016	2.6281738	0.91943359	0	0	0	0	0	0	0	0	0	0.95117188	0.048828125	1.2392578	-0.18432617	-0.17016602	0.88452148	0.009	39471.35	0	0	0.009
375	66450	66450	Category J	-0.14379883	0.32397461	-1.6679688	-0.13549805	0.098876953	0.41674805	0	0.009	18/6/2018	18	6	2018	7:10:17	25817	0.1	7	10	17	-49	0.050537109	3.3821777	0.099853516	0.21362305	-0.91235352	5.4416504	0.80126953	0	0	0	0	0	0	0	0	0	0.94238281	0.057617188	1.1091309	-0.24365234	0.11010742	-0.75537109	0.009	39471.35	0	0	0.009
376	66451	66451	Category J	0.47998047	0.21582031	-1.5	-0.064453125	0.12866211	0.43408203	0.01	0.009	18/6/2018	18	6	2018	7:10:17	25817	0.2	7	10	17	-98	0.050537109	3.3821777	0.095458984	0.21704102	-0.91918945	9.2988281	0.69604492	0	0	0	0	0	0	0	0	0	0.94946289	0.050537109	0.96630859	0.38427734	-0.001220703	-0.58056641	0.009	39471.35	0	0	0.009
377	66452	66452	Category J	-0.095947266	0.10791016	-0.15576172	0.050292969	0.21044922	0.40795898	0.01	0.009	18/6/2018	18	6	2018	7:10:17	25817	0.3	7	10	17	-98	0.050537109	3.3821777	0.098632813	0.21508789	-0.91796875	1.2783203	0.79418945	0	0	0	0	0	0	0	0	0	0.94824219	0.051757813	1.0644531	-0.19458008	-0.10717773	0.76220703	0.009	39471.35	0	0	0.009
378	66453	66453	Category J	0.15576172	0.059814453	-1.1999512	-0.10131836	0.16088867	0.41333008	0.01	0.009	18/6/2018	18	6	2018	7:10:17	25817	0.4	7	10	17	-85	0.050537109	3.3821777	0.096923828	0.21313477	-0.90478516	2.7834473	0.33764648	0	0	0	0	0	0	0	0	0	0.93457031	0.065429688	0.50708008	0.05859375	-0.15332031	-0.29492188	0.009	39471.35	0	0	0.009
379	66454	66454	Category J	0.11987305	0.3359375	-0.671875	-0.098144531	0.14428711	0.42333984	0.01	0.009	18/6/2018	18	6	2018	7:10:17	25817	0.5	7	10	17	-61	0.050537109	3.3821777	0.094970703	0.21118164	-0.91381836	4.4104004	0.2734375	0	0	0	0	0	0	0	0	0	0.94287109	0.057128906	0.39160156	0.024658203	0.12451172	0.24194336	0.009	39471.35	0	0	0.009
380	66455	66455	Category J	0.14379883	-0.047851563	-0.21582031	-0.068847656	0.12963867	0.42993164	0.01	0.009	18/6/2018	18	6	2018	7:10:17	25817	0.6	7	10	17	-24	0.050537109	3.3821777	0.095947266	0.21289063	-0.91235352	7.7651367	0.74536133	0	0	0	0	0	0	0	0	0	0.94189453	0.058105469	1.0053711	0.047607422	-0.26074219	0.6965332	0.009	39471.35	0	0	0.009
381	66456	66456	Category J	-0.071777344	0.43188477	-1.6679688	-0.0546875	0.086669922	0.4387207	0.01	0.009	18/6/2018	18	6	2018	7:10:17	25817	0.7	7	10	17	-24	0.050537109	3.3821777	0.093017578	0.20874023	-0.90917969	5.6906738	0.80786133	0	0	0	0	0	0	0	0	0	0.9375	0.0625	1.1464844	-0.16479492	0.22290039	-0.75854492	0.009	39471.35	0	0	0.009
382	66457	66457	Category J	0.11987305	0.26391602	-0.94799805	-0.016113281	0.13769531	0.42431641	0.01	0.009	18/6/2018	18	6	2018	7:10:17	25817	0.8	7	10	17	-24	0.050537109	3.3821777	0.092041016	0.21191406	-0.91845703	6.8852539	0.065673828	0	0	0	0	0	0	0	0	0	0.94702148	0.052978516	0.10888672	0.027587891	0.051757813	-0.029296875	0.009	39471.35	0	0	0.009
383	66458	66458	Category J	-0.023925781	0.19189453	-0.91186523	0.052246094	0.20166016	0.41064453	0.01	0.009	18/6/2018	18	6	2018	7:10:17	25817	0.9	7	10	17	-24	0.050537109	3.3821777	0.092773438	0.2109375	-0.90551758	7.1230469	0.1184082	0	0	0	0	0	0	0	0	0	0.93432617	0.065673828	0.14208984	-0.11669922	-0.019042969	-0.006103516	0.009	39471.35	0	0	0.009
384	66459	66459	Category J	-0.047851563	0.29980469	-1.5	-0.018066406	0.18798828	0.42993164	0.01	0.009	18/6/2018	18	6	2018	7:10:18	25818	0	7	10	18	-24	0.050537109	3.3821777	0.086181641	0.21118164	-0.90649414	4.3068848	0.61450195	0	0	0	0	0	0	0	0	0	0.93481445	0.065185547	0.81591797	-0.1340332	0.088378906	-0.59326172	0.009	39471.35	0	0	0.009
385	66460	66460	Category J	0.15576172	0.083984375	-0.32397461	-0.036621094	0.17919922	0.42236328	0.01	0.009	18/6/2018	18	6	2018	7:10:18	25818	0.1	7	10	18	0	0.050537109	3.3821777	0.092529297	0.21411133	-0.91137695	0.46069336	0.60498047	0	0	0	0	0	0	0	0	0	0.94067383	0.059326172	0.78076172	0.062988281	-0.13012695	0.58740234	0.009	39471.35	0	0	0.009
386	66461	66461	Category J	0	0.29980469	-1.0678711	-0.073974609	0.15649414	0.42114258	0.02	0.009	18/6/2018	18	6	2018	7:10:18	25818	0.2	7	10	18	12	0.050537109	3.3821777	0.094970703	0.21142578	-0.8996582	1.6970215	0.21240234	0	0	0	0	0	0	0	0	0	0.92895508	0.071044922	0.3515625	-0.094970703	0.088134766	-0.16796875	0.009	39471.35	0	0	0.009
387	66462	66462	Category E	0.047851563	0.29980469	-0.79199219	-0.003662109	0.11108398	0.45458984	0.04	0.009	18/6/2018	18	6	2018	7:10:21	25821	0	7	10	21	-12	0.051269531	3.4740234	0.08984375	0.21337891	-0.90600586	0.57836914	0.14892578	0	0	0	0	0	0	0	0	0	0.93505859	0.064941406	0.24243164	-0.041992188	0.086181641	0.11401367	0.009	39471.35	0	0	0.009
388	66463	66463	Category E	0.15576172	0.32397461	-0.99584961	-0.005126953	0.11938477	0.44140625	0.04	0.009	18/6/2018	18	6	2018	7:10:21	25821	0.099	7	10	21	-24	0.051269531	3.4740234	0.093017578	0.21459961	-0.90527344	3.0229492	0.1550293	0	0	0	0	0	0	0	0	0	0.93481445	0.065185547	0.26220703	0.0625	0.10913086	-0.090332031	0.009	39471.35	0	0	0.009
389	66464	66464	Category E	-0.035888672	0.2878418	-1.1159668	-0.029052734	0.14428711	0.43310547	0.05	0.009	18/6/2018	18	6	2018	7:10:21	25821	0.199	7	10	21	-49	0.051269531	3.4740234	0.092041016	0.21508789	-0.89794922	0.22387695	0.26269531	0	0	0	0	0	0	0	0	0	0.92797852	0.072021484	0.41845703	-0.12792969	0.072509766	-0.21777344	0.009	39471.35	0	0	0.009
390	66465	66465	Category E	0.095947266	0.2878418	-0.65991211	-0.097900391	0.099609375	0.42382813	0.05	0.009	18/6/2018	18	6	2018	7:10:21	25821	0.3	7	10	21	-24	0.051269531	3.4740234	0.092041016	0.21606445	-0.90576172	0.75244141	0.25610352	0	0	0	0	0	0	0	0	0	0.93579102	0.064208984	0.32128906	0.003662109	0.071533203	0.24584961	0.009	39471.35	0	0	0.009
391	66466	66466	Category E	0.13183594	0.21582031	-0.70776367	-0.098632813	0.073242188	0.43139648	0.05	0.009	18/6/2018	18	6	2018	7:10:21	25821	0.4	7	10	21	0	0.051269531	3.4740234	0.093994141	0.21508789	-0.89892578	0.85913086	0.19506836	0	0	0	0	0	0	0	0	0	0.92919922	0.070800781	0.22949219	0.037597656	0.000488281	0.19116211	0.009	39471.35	0	0	0.009
392	66467	66467	Category E	0.083984375	0.39599609	-0.86376953	-0.0703125	0.087158203	0.44018555	0.05	0.009	18/6/2018	18	6	2018	7:10:21	25821	0.5	7	10	21	24	0.051269531	3.4740234	0.08984375	0.21704102	-0.90161133	0.52294922	0.18261719	0	0	0	0	0	0	0	0	0	0.93188477	0.068115234	0.22265625	-0.005859375	0.17871094	0.037841797	0.009	39471.35	0	0	0.009
393	66468	66468	Category E	0.035888672	0.25195313	-0.98388672	-0.032958984	0.069580078	0.43505859	0.05	0.009	18/6/2018	18	6	2018	7:10:21	25821	0.6	7	10	21	36	0.051269531	3.4740234	0.091552734	0.22021484	-0.91015625	2.2062988	0.09765625	0	0	0	0	0	0	0	0	0	0.94091797	0.059082031	0.16113281	-0.055664063	0.031494141	-0.073486328	0.009	39471.35	0	0	0.009
394	66469	66469	Category E	0.13183594	0.2277832	-0.87597656	-0.039550781	0.083496094	0.43603516	0.05	0.009	18/6/2018	18	6	2018	7:10:21	25821	0.7	7	10	21	12	0.051269531	3.4740234	0.095947266	0.21801758	-0.90014648	5.7758789	0.044189453	0	0	0	0	0	0	0	0	0	0.93115234	0.068847656	0.069580078	0.035644531	0.009521484	0.024169922	0.009	39471.35	0	0	0.009
395	66470	66470	Category E	0.19189453	0.19189453	-0.77978516	-0.013427734	0.1340332	0.43457031	0.05	0.009	18/6/2018	18	6	2018	7:10:21	25821	0.8	7	10	21	-24	0.051269531	3.4740234	0.091552734	0.21508789	-0.90527344	4.6452637	0.16235352	0	0	0	0	0	0	0	0	0	0.93505859	0.064941406	0.24902344	0.10009766	-0.023193359	0.12548828	0.009	39471.35	0	0	0.009
396	66471	66471	Category E	0.035888672	0.23999023	-0.89990234	-0.026367188	0.15844727	0.42651367	0.05	0.009	18/6/2018	18	6	2018	7:10:21	25821	0.9	7	10	21	-24	0.051269531	3.4740234	0.093994141	0.21362305	-0.8984375	1.9794922	0.063720703	0	0	0	0	0	0	0	0	0	0.92822266	0.071777344	0.085693359	-0.058105469	0.026123047	-0.001220703	0.009	39471.35	0	0	0.009
397	66472	66472	Category E	0.11987305	0.25195313	-0.93579102	-0.025146484	0.16137695	0.42041016	0.05	0.009	18/6/2018	18	6	2018	7:10:22	25822	0	7	10	22	-12	0.051269531	3.4740234	0.092773438	0.21240234	-0.89916992	2.9384766	0.060058594	0	0	0	0	0	0	0	0	0	0.9284668	0.071533203	0.1027832	0.026855469	0.039306641	-0.036376953	0.009	39471.35	0	0	0.009
398	66473	66473	Category E	-0.047851563	0.21582031	-0.94799805	-0.039794922	0.16210938	0.43237305	0.05	0.009	18/6/2018	18	6	2018	7:10:22	25822	0.1	7	10	22	-49	0.051269531	3.4740234	0.091552734	0.21484375	-0.90869141	4.2402344	0.14477539	0	0	0	0	0	0	0	0	0	0.93823242	0.061767578	0.1796875	-0.1394043	0.000976563	-0.0390625	0.009	39471.35	0	0	0.009
399	66474	66474	Category E	0.16796875	0.16796875	-0.65991211	-0.085449219	0.1237793	0.42944336	0.06	0.009	18/6/2018	18	6	2018	7:10:22	25822	0.2	7	10	22	-49	0.051269531	3.4740234	0.091552734	0.21289063	-0.89941406	2.7541504	0.25537109	0	0	0	0	0	0	0	0	0	0.92895508	0.071044922	0.3605957	0.076171875	-0.044921875	0.23950195	0.009	39471.35	0	0	0.009
400	66475	66475	Category E	0.059814453	0.27587891	-0.92382813	-0.076904297	0.096679688	0.43212891	0.06	0.009	18/6/2018	18	6	2018	7:10:22	25822	0.3	7	10	22	-49	0.051269531	3.4740234	0.087158203	0.21191406	-0.90039063	2.4060059	0.072998047	0	0	0	0	0	0	0	0	0	0.92919922	0.070800781	0.11450195	-0.02734375	0.063720703	-0.023193359	0.009	39471.35	0	0	0.009
401	66476	66476	Category E	0.11987305	0.26391602	-0.89990234	-0.022949219	0.11376953	0.44189453	0.06	0.009	18/6/2018	18	6	2018	7:10:22	25822	0.4	7	10	22	-49	0.051269531	3.4740234	0.089111328	0.21386719	-0.90673828	2.9528809	0.058837891	0	0	0	0	0	0	0	0	0	0.93603516	0.063964844	0.087402344	0.030517578	0.049804688	0.006835938	0.009	39471.35	0	0	0.009
402	66477	66477	Category E	-0.047851563	0.2277832	-1.0197754	0.036865234	0.1027832	0.43823242	0.06	0.009	18/6/2018	18	6	2018	7:10:22	25822	0.5	7	10	22	-24	0.051269531	3.4740234	0.092041016	0.21191406	-0.89648438	6.6496582	0.18701172	0	0	0	0	0	0	0	0	0	0.92578125	0.07421875	0.27880859	-0.13989258	0.015625	-0.12304688	0.009	39471.35	0	0	0.009
403	66478	66478	Category E	0.17993164	0.21582031	-0.75585938	0.008300781	0.14526367	0.42504883	0.06	0.009	18/6/2018	18	6	2018	7:10:22	25822	0.6	7	10	22	-24	0.051269531	3.4740234	0.088378906	0.21289063	-0.8984375	5.6550293	0.16943359	0	0	0	0	0	0	0	0	0	0.92749023	0.072509766	0.23681641	0.091308594	0.002685547	0.14257813	0.009	39471.35	0	0	0.009
404	66479	66479	Category E	0.095947266	0.13183594	-0.91186523	0.007324219	0.1730957	0.41333008	0.06	0.009	18/6/2018	18	6	2018	7:10:22	25822	0.7	7	10	22	-36	0.051269531	3.4740234	0.08984375	0.21508789	-0.90722656	2.3430176	0.083740234	0	0	0	0	0	0	0	0	0	0.93676758	0.063232422	0.09375	0.005859375	-0.083251953	-0.004394531	0.009	39471.35	0	0	0.009
405	66480	66480	Category E	0.071777344	0.17993164	-0.89990234	-0.005615234	0.13745117	0.42431641	0.06	0.009	18/6/2018	18	6	2018	7:10:22	25822	0.8	7	10	22	-24	0.051757813	3.4514648	0.091064453	0.21142578	-0.90014648	5.2062988	0.036865234	0	0	0	0	0	0	0	0	0	0.92919922	0.070800781	0.051269531	-0.019287109	-0.031494141	0.000244141	0.009	39471.35	0	0	0.009
406	66481	66481	Category E	-0.095947266	0.17993164	-0.97192383	-0.014160156	0.16674805	0.4296875	0.06	0.009	18/6/2018	18	6	2018	7:10:22	25822	0.9	7	10	22	0	0.051757813	3.4514648	0.086669922	0.21264648	-0.91015625	11.093262	0.19555664	0	0	0	0	0	0	0	0	0	0.9387207	0.061279297	0.27709961	-0.18261719	-0.032714844	-0.061523438	0.009	39471.35	0	0	0.009
407	66482	66482	Category E	0.27587891	0.17993164	-0.75585938	-0.030029297	0.12158203	0.43579102	0.06	0.009	18/6/2018	18	6	2018	7:10:23	25823	0	7	10	23	12	0.051757813	3.4514648	0.090576172	0.21142578	-0.90063477	12.733643	0.23706055	0	0	0	0	0	0	0	0	0	0.92944336	0.070556641	0.36157227	0.18505859	-0.031494141	0.14477539	0.009	39471.35	0	0	0.009
408	66483	66483	Category E	0.13183594	0.25195313	-0.89990234	-0.013183594	0.087890625	0.43188477	0.06	0.009	18/6/2018	18	6	2018	7:10:23	25823	0.1	7	10	23	24	0.051757813	3.4514648	0.083740234	0.21166992	-0.90454102	9.6945801	0.062744141	0	0	0	0	0	0	0	0	0	0.93286133	0.067138672	0.092773438	0.047851563	0.040039063	0.004638672	0.009	39471.35	0	0	0.009
409	66484	66484	Category E	0.10791016	0.2878418	-0.85180664	0.005371094	0.109375	0.43652344	0.07	0.009	18/6/2018	18	6	2018	7:10:23	25823	0.2	7	10	23	0	0.051757813	3.4514648	0.086669922	0.21508789	-0.91357422	9.5656738	0.09765625	0	0	0	0	0	0	0	0	0	0.94262695	0.057373047	0.15551758	0.020996094	0.072509766	0.061767578	0.009	39471.35	0	0	0.009
410	66485	66485	Category E	-0.095947266	0.20385742	-1.0319824	0.054199219	0.094238281	0.43847656	0.07	0.009	18/6/2018	18	6	2018	7:10:23	25823	0.3	7	10	23	-36	0.051757813	3.4514648	0.086181641	0.21142578	-0.90087891	12.624268	0.22436523	0	0	0	0	0	0	0	0	0	0.92944336	0.070556641	0.32080078	-0.18212891	-0.007568359	-0.13085938	0.009	39471.35	0	0	0.009
411	66486	66486	Category E	0.047851563	0.21582031	-0.83984375	0.052734375	0.11279297	0.43481445	0.07	0.009	18/6/2018	18	6	2018	7:10:23	25823	0.4	7	10	23	-49	0.051757813	3.4514648	0.084228516	0.21020508	-0.8918457	12.137939	0.063720703	0	0	0	0	0	0	0	0	0	0.92016602	0.079833984	0.093994141	-0.036376953	0.005371094	0.052001953	0.009	39471.35	0	0	0.009
412	66487	66487	Category E	0.047851563	0.19189453	-0.97192383	0.076171875	0.15917969	0.42163086	0.07	0.009	18/6/2018	18	6	2018	7:10:23	25823	0.5	7	10	23	-49	0.051757813	3.4514648	0.088867188	0.21362305	-0.8984375	6.9042969	0.086669922	0	0	0	0	0	0	0	0	0	0.92773438	0.072265625	0.13598633	-0.041015625	-0.021728516	-0.073242188	0.009	39471.35	0	0	0.009
413	66488	66488	Category E	0.047851563	0.14379883	-0.88793945	0.058349609	0.13525391	0.43212891	0.07	0.009	18/6/2018	18	6	2018	7:10:23	25823	0.6	7	10	23	-61	0.051757813	3.4514648	0.087890625	0.21240234	-0.88842773	4.3146973	0.079345703	0	0	0	0	0	0	0	0	0	0.91772461	0.082275391	0.10913086	-0.040039063	-0.068603516	0.000488281	0.009	39471.35	0	0	0.009
414	66489	66489	Category E	0	0.26391602	-0.94799805	0.059814453	0.16918945	0.41040039	0.07	0.009	18/6/2018	18	6	2018	7:10:23	25823	0.7	7	10	23	-49	0.051757813	3.4514648	0.08203125	0.21411133	-0.89111328	7.713623	0.11132813	0	0	0	0	0	0	0	0	0	0.92016602	0.079833984	0.18847656	-0.08203125	0.049560547	-0.056640625	0.009	39471.35	0	0	0.009
415	66490	66490	Category E	-0.023925781	0.25195313	-0.93579102	0.022216797	0.15014648	0.43359375	0.07	0.009	18/6/2018	18	6	2018	7:10:23	25823	0.8	7	10	23	-36	0.051757813	3.4514648	0.081787109	0.21655273	-0.90234375	8.4804688	0.11621094	0	0	0	0	0	0	0	0	0	0.93164063	0.068359375	0.17407227	-0.10571289	0.03515625	-0.033203125	0.009	39471.35	0	0	0.009
416	66491	66491	Category E	0.14379883	0.17993164	-1.0319824	0.025878906	0.11254883	0.44604492	0.07	0.009	18/6/2018	18	6	2018	7:10:23	25823	0.9	7	10	23	-49	0.051757813	3.4514648	0.083251953	0.21533203	-0.89208984	4.6269531	0.15625	0	0	0	0	0	0	0	0	0	0.92163086	0.078369141	0.23535156	0.060302734	-0.035400391	-0.13964844	0.009	39471.35	0	0	0.009
417	66492	66492	Category E	0	0.19189453	-0.93579102	0.002685547	0.11694336	0.45263672	0.07	0.009	18/6/2018	18	6	2018	7:10:24	25824	0	7	10	24	-24	0.051757813	3.4514648	0.077636719	0.21459961	-0.88696289	1.9072266	0.094482422	0	0	0	0	0	0	0	0	0	0.91577148	0.084228516	0.14916992	-0.077636719	-0.022705078	-0.048583984	0.009	39471.35	0	0	0.009
418	66493	66493	Category E	0.14379883	0.16796875	-0.86376953	0.033935547	0.095458984	0.44189453	0.07	0.009	18/6/2018	18	6	2018	7:10:24	25824	0.1	7	10	24	-36	0.051757813	3.4514648	0.080322266	0.21557617	-0.89746094	3.7697754	0.086181641	0	0	0	0	0	0	0	0	0	0.92651367	0.073486328	0.14501953	0.063232422	-0.047607422	0.033691406	0.009	39471.35	0	0	0.009
419	66494	66494	Category E	-0.071777344	0.15576172	-1.0078125	0.052246094	0.1015625	0.44042969	0.08	0.009	18/6/2018	18	6	2018	7:10:24	25824	0.2	7	10	24	-49	0.051757813	3.4514648	0.079345703	0.21728516	-0.89331055	7.1403809	0.19921875	0	0	0	0	0	0	0	0	0	0.92285156	0.077148438	0.32714844	-0.15112305	-0.061523438	-0.11425781	0.009	39471.35	0	0	0.009
420	66495	66495	Category E	0.21582031	0.19189453	-0.86376953	0.023681641	0.13183594	0.44018555	0.08	0.009	18/6/2018	18	6	2018	7:10:24	25824	0.3	7	10	24	-36	0.051757813	3.4514648	0.077148438	0.21557617	-0.89575195	5.1184082	0.14404297	0	0	0	0	0	0	0	0	0	0.92456055	0.075439453	0.19433594	0.13842773	-0.023681641	0.031982422	0.009	39471.35	0	0	0.009
421	66496	66496	Category E	0.083984375	0.20385742	-0.88793945	0.048095703	0.14428711	0.43408203	0.08	0.009	18/6/2018	18	6	2018	7:10:24	25824	0.4	7	10	24	-36	0.051757813	3.4514648	0.077392578	0.21826172	-0.90112305	4.0356445	0.020507813	0	0	0	0	0	0	0	0	0	0.93041992	0.069580078	0.034179688	0.006347656	-0.014404297	0.013183594	0.009	39471.35	0	0	0.009
422	66497	66497	Category E	0.15576172	0.23999023	-0.86376953	0.045410156	0.1418457	0.43896484	0.08	0.009	18/6/2018	18	6	2018	7:10:24	25824	0.5	7	10	24	-12	0.051757813	3.4514648	0.081298828	0.21533203	-0.89282227	6.9287109	0.083496094	0	0	0	0	0	0	0	0	0	0.92211914	0.077880859	0.12792969	0.07421875	0.024414063	0.029052734	0.009	39471.35	0	0	0.009
423	66498	66498	Category E	-0.023925781	0.25195313	-0.95996094	0.0390625	0.1550293	0.43188477	0.08	0.009	18/6/2018	18	6	2018	7:10:24	25824	0.6	7	10	24	0	0.051757813	3.4514648	0.082275391	0.21435547	-0.8918457	10.640625	0.1315918	0	0	0	0	0	0	0	0	0	0.92089844	0.079101563	0.21166992	-0.10620117	0.037353516	-0.067871094	0.009	39471.35	0	0	0.009
424	66499	66499	Category E	0.32397461	0.19189453	-0.7199707	-0.007080078	0.13085938	0.43554688	0.08	0.009	18/6/2018	18	6	2018	7:10:24	25824	0.7	7	10	24	-12	0.051757813	3.4514648	0.085205078	0.21459961	-0.89135742	9.5068359	0.29467773	0	0	0	0	0	0	0	0	0	0.92089844	0.079101563	0.43286133	0.23852539	-0.022705078	0.17138672	0.009	39471.35	0	0	0.009
425	66500	66500	Category E	0.11987305	0.20385742	-1.1037598	-0.000732422	0.11572266	0.44238281	0.08	0.009	18/6/2018	18	6	2018	7:10:24	25824	0.8	7	10	24	-12	0.051757813	3.4514648	0.088378906	0.21337891	-0.88330078	6.5554199	0.22265625	0	0	0	0	0	0	0	0	0	0.91308594	0.086914063	0.26123047	0.03125	-0.009521484	-0.22021484	0.009	39471.35	0	0	0.009
426	66501	66501	Category E	0.19189453	0.20385742	-0.85180664	-0.004150391	0.11083984	0.43237305	0.08	0.009	18/6/2018	18	6	2018	7:10:24	25824	0.9	7	10	24	-24	0.051757813	3.4514648	0.088867188	0.21484375	-0.88964844	6.560791	0.11010742	0	0	0	0	0	0	0	0	0	0.91943359	0.080566406	0.15185547	0.1027832	-0.010986328	0.037841797	0.009	39471.35	0	0	0.009
427	66502	66502	Category E	0.11987305	0.14379883	-0.88793945	0.022949219	0.1027832	0.43066406	0.08	0.009	18/6/2018	18	6	2018	7:10:25	25825	0	7	10	25	-24	0.051757813	3.4514648	0.091552734	0.21337891	-0.88720703	8.0322266	0.075195313	0	0	0	0	0	0	0	0	0	0.91699219	0.083007813	0.098632813	0.028076172	-0.069580078	-0.000488281	0.009	39471.35	0	0	0.009
428	66503	66503	Category E	0.26391602	0.20385742	-0.80395508	-0.021484375	0.12060547	0.43701172	0.08	0.009	18/6/2018	18	6	2018	7:10:25	25825	0.1	7	10	25	-36	0.051757813	3.4514648	0.093505859	0.21191406	-0.88793945	6.4133301	0.19018555	0	0	0	0	0	0	0	0	0	0.91772461	0.082275391	0.26269531	0.17016602	-0.008056641	0.083984375	0.009	39471.35	0	0	0.009
429	66504	66504	Category E	0.11987305	0.29980469	-0.86376953	0.014160156	0.16162109	0.43432617	0.09	0.009	18/6/2018	18	6	2018	7:10:25	25825	0.2	7	10	25	-36	0.051757813	3.4514648	0.093994141	0.21020508	-0.88696289	2.2949219	0.095947266	0	0	0	0	0	0	0	0	0	0.91625977	0.083740234	0.13842773	0.025634766	0.089355469	0.023193359	0.009	39471.35	0	0	0.009
430	66505	66505	Category E	0.17993164	0.21582031	-0.85180664	-0.00390625	0.14013672	0.43579102	0.09	0.009	18/6/2018	18	6	2018	7:10:25	25825	0.3	7	10	25	-24	0.051757813	3.4514648	0.096923828	0.20874023	-0.88378906	0.39819336	0.088867188	0	0	0	0	0	0	0	0	0	0.91333008	0.086669922	0.12158203	0.082763672	0.006835938	0.031982422	0.009	39471.35	0	0	0.009
431	66506	66506	Category E	0.11987305	0.2277832	-0.80395508	0.01171875	0.15576172	0.43530273	0.09	0.009	18/6/2018	18	6	2018	7:10:25	25825	0.4	7	10	25	-49	0.051757813	3.4514648	0.098388672	0.20776367	-0.88647461	1.2353516	0.087646484	0	0	0	0	0	0	0	0	0	0.91601563	0.083984375	0.1237793	0.021240234	0.019775391	0.082519531	0.009	39471.35	0	0	0.009
432	66507	66507	Category E	0.035888672	0.2878418	-0.95996094	-0.0234375	0.14355469	0.43823242	0.09	0.009	18/6/2018	18	6	2018	7:10:25	25825	0.5	7	10	25	-49	0.051757813	3.4514648	0.099121094	0.20776367	-0.88891602	1.1491699	0.12426758	0	0	0	0	0	0	0	0	0	0.91821289	0.081787109	0.21411133	-0.063232422	0.079833984	-0.070800781	0.009	39471.35	0	0	0.009
433	66508	66508	Category E	0.26391602	0.20385742	-0.80395508	-0.019775391	0.092773438	0.43652344	0.09	0.009	18/6/2018	18	6	2018	7:10:25	25825	0.6	7	10	25	-49	0.051757813	3.4514648	0.1003418	0.20507813	-0.88891602	0.61425781	0.18408203	0	0	0	0	0	0	0	0	0	0.91796875	0.08203125	0.24975586	0.16333008	-0.001220703	0.084960938	0.009	39471.35	0	0	0.009
434	66509	66509	Category E	0.059814453	0.20385742	-0.86376953	0.00390625	0.084960938	0.43725586	0.09	0.009	18/6/2018	18	6	2018	7:10:25	25825	0.7	7	10	25	-49	0.051757813	3.4514648	0.10229492	0.2043457	-0.88745117	0.37182617	0.048828125	0	0	0	0	0	0	0	0	0	0.91650391	0.083496094	0.066894531	-0.042480469	-0.000488281	0.023681641	0.009	39471.35	0	0	0.009
435	66510	66510	Category E	0.15576172	0.20385742	-0.86376953	0.049560547	0.091064453	0.44335938	0.09	0.009	18/6/2018	18	6	2018	7:10:25	25825	0.8	7	10	25	-24	0.051757813	3.4514648	0.10302734	0.20385742	-0.88720703	1.140625	0.057373047	0	0	0	0	0	0	0	0	0	0.91625977	0.083740234	0.076171875	0.052490234	0	0.0234375	0.009	39471.35	0	0	0.009
436	66511	66511	Category E	-0.035888672	0.17993164	-0.89990234	0.093994141	0.083984375	0.43823242	0.09	0.009	18/6/2018	18	6	2018	7:10:25	25825	0.9	7	10	25	-24	0.051757813	3.4514648	0.10302734	0.20385742	-0.88793945	3.347168	0.14160156	0	0	0	0	0	0	0	0	0	0.91699219	0.083007813	0.17480469	-0.13891602	-0.023925781	-0.01171875	0.009	39471.35	0	0	0.009
437	66512	66512	Category E	0.19189453	0.19189453	-0.79199219	0.088867188	0.10302734	0.42626953	0.09	0.009	18/6/2018	18	6	2018	7:10:26	25826	0	7	10	26	-24	0.051757813	3.4514648	0.10522461	0.203125	-0.88769531	3.2783203	0.12939453	0	0	0	0	0	0	0	0	0	0.91674805	0.083251953	0.19360352	0.086425781	-0.011230469	0.095703125	0.009	39471.35	0	0	0.009
438	66513	66513	Category E	0	0.16796875	-1.0439453	0.11450195	0.11694336	0.43945313	0.09	0.009	18/6/2018	18	6	2018	7:10:26	25826	0.1	7	10	26	-24	0.051757813	3.4514648	0.10620117	0.20214844	-0.88696289	4.5009766	0.19262695	0	0	0	0	0	0	0	0	0	0.91577148	0.084228516	0.29760742	-0.10620117	-0.034179688	-0.15673828	0.009	39471.35	0	0	0.009
439	66514	66514	Category E	0.13183594	0.17993164	-0.83984375	0.10473633	0.11669922	0.4309082	0.1	0.009	18/6/2018	18	6	2018	7:10:26	25826	0.2	7	10	26	-36	0.051757813	3.4514648	0.109375	0.2019043	-0.88647461	5.7165527	0.056152344	0	0	0	0	0	0	0	0	0	0.91577148	0.084228516	0.091064453	0.022216797	-0.021972656	0.046630859	0.009	39471.35	0	0	0.009
440	66515	66515	Category E	0	0.15576172	-0.91186523	0.10327148	0.14794922	0.43847656	0.1	0.009	18/6/2018	18	6	2018	7:10:26	25826	0.3	7	10	26	-24	0.051757813	3.4514648	0.10961914	0.20214844	-0.88891602	8.715332	0.12133789	0	0	0	0	0	0	0	0	0	0.91821289	0.081787109	0.17895508	-0.10961914	-0.046386719	-0.022705078	0.009	39471.35	0	0	0.009
441	66516	66516	Category E	0.023925781	0.19189453	-0.85180664	0.066162109	0.13598633	0.4362793	0.1	0.009	18/6/2018	18	6	2018	7:10:26	25826	0.4	7	10	26	-36	0.051757813	3.4514648	0.11083984	0.20117188	-0.88793945	10.217285	0.094726563	0	0	0	0	0	0	0	0	0	0.91723633	0.082763672	0.13256836	-0.086914063	-0.009277344	0.036132813	0.009	39471.35	0	0	0.009
442	66517	66517	Category E	0.20385742	0.19189453	-0.93579102	0.061035156	0.11010742	0.44287109	0.1	0.009	18/6/2018	18	6	2018	7:10:26	25826	0.5	7	10	26	-36	0.051757813	3.4514648	0.11206055	0.19995117	-0.88745117	8.7224121	0.10375977	0	0	0	0	0	0	0	0	0	0.91650391	0.083496094	0.14770508	0.091552734	-0.008056641	-0.048095703	0.009	39471.35	0	0	0.009
443	66518	66518	Category E	0.095947266	0.15576172	-0.91186523	0.022949219	0.086425781	0.44360352	0.1	0.009	18/6/2018	18	6	2018	7:10:26	25826	0.6	7	10	26	-36	0.051025391	3.4579102	0.11523438	0.19946289	-0.88549805	4.9484863	0.054443359	0	0	0	0	0	0	0	0	0	0.91503906	0.084960938	0.089355469	-0.019287109	-0.043701172	-0.026123047	0.009	39471.35	0	0	0.009
444	66519	66519	Category E	0.047851563	0.20385742	-0.81591797	0.044189453	0.088378906	0.43310547	0.1	0.009	18/6/2018	18	6	2018	7:10:26	25826	0.7	7	10	26	-12	0.051025391	3.4579102	0.11547852	0.19873047	-0.88720703	1.6376953	0.098388672	0	0	0	0	0	0	0	0	0	0.91650391	0.083496094	0.14404297	-0.067626953	0.004882813	0.071289063	0.009	39471.35	0	0	0.009
445	66520	66520	Category E	-0.10791016	0.16796875	-0.94799805	0.042724609	0.090576172	0.44726563	0.1	0.009	18/6/2018	18	6	2018	7:10:26	25826	0.8	7	10	26	-12	0.051025391	3.4579102	0.11694336	0.19946289	-0.88671875	0.16943359	0.23510742	0	0	0	0	0	0	0	0	0	0.91650391	0.083496094	0.31762695	-0.22485352	-0.031494141	-0.061035156	0.009	39471.35	0	0	0.009
446	66521	66521	Category E	0.17993164	0.19189453	-0.82788086	0.033447266	0.11572266	0.44213867	0.1	0.009	18/6/2018	18	6	2018	7:10:26	25826	0.9	7	10	26	-12	0.051025391	3.4579102	0.1184082	0.19946289	-0.88574219	5.3754883	0.084716797	0	0	0	0	0	0	0	0	0	0.91577148	0.084228516	0.12719727	0.061279297	-0.007568359	0.057861328	0.009	39471.35	0	0	0.009
447	66522	66522	Category E	0.035888672	0.26391602	-1.0319824	0.044677734	0.13549805	0.42773438	0.1	0.009	18/6/2018	18	6	2018	7:10:27	25827	0	7	10	27	0	0.051025391	3.4579102	0.12182617	0.19946289	-0.8840332	10.059082	0.18237305	0	0	0	0	0	0	0	0	0	0.91455078	0.085449219	0.29785156	-0.0859375	0.064208984	-0.14770508	0.009	39471.35	0	0	0.009
448	66523	66523	Category E	0.14379883	0.19189453	-0.83984375	0.041992188	0.1262207	0.43164063	0.1	0.009	18/6/2018	18	6	2018	7:10:27	25827	0.1	7	10	27	-24	0.051025391	3.4579102	0.12036133	0.19970703	-0.88574219	13.112305	0.052001953	0	0	0	0	0	0	0	0	0	0.91577148	0.084228516	0.077148438	0.023193359	-0.0078125	0.045898438	0.009	39471.35	0	0	0.009
449	66524	66524	Category E	-0.023925781	0.20385742	-0.82788086	0.023925781	0.14306641	0.4284668	0.11	0.009	18/6/2018	18	6	2018	7:10:27	25827	0.2	7	10	27	-12	0.051025391	3.4579102	0.12109375	0.19897461	-0.88525391	11.147217	0.15625	0	0	0	0	0	0	0	0	0	0.91552734	0.084472656	0.20751953	-0.14501953	0.004638672	0.057373047	0.009	39471.35	0	0	0.009
450	66525	66525	Category E	0.071777344	0.20385742	-0.87597656	-0.016113281	0.13867188	0.42529297	0.11	0.009	18/6/2018	18	6	2018	7:10:27	25827	0.3	7	10	27	-12	0.051025391	3.4579102	0.12231445	0.19775391	-0.88549805	12.323975	0.051757813	0	0	0	0	0	0	0	0	0	0.91552734	0.084472656	0.066162109	-0.050537109	0.005859375	0.009521484	0.009	39471.35	0	0	0.009
451	66526	66526	Category E	0.19189453	0.2878418	-0.80395508	0.000488281	0.11743164	0.43554688	0.11	0.009	18/6/2018	18	6	2018	7:10:27	25827	0.4	7	10	27	-24	0.051025391	3.4579102	0.12597656	0.19750977	-0.88378906	15.532959	0.13696289	0	0	0	0	0	0	0	0	0	0.91430664	0.085693359	0.2355957	0.065673828	0.090087891	0.079833984	0.009	39471.35	0	0	0.009
452	66527	66527	Category E	0.023925781	0.17993164	-0.87597656	-0.019287109	0.10498047	0.44213867	0.11	0.009	18/6/2018	18	6	2018	7:10:27	25827	0.5	7	10	27	-24	0.051025391	3.4579102	0.12817383	0.19726563	-0.88427734	17.105713	0.10595703	0	0	0	0	0	0	0	0	0	0.91503906	0.084960938	0.13012695	-0.10424805	-0.017333984	0.008300781	0.009	39471.35	0	0	0.009
453	66528	66528	Category E	0.047851563	0.21582031	-0.87597656	-0.002197266	0.098388672	0.44091797	0.11	0.009	18/6/2018	18	6	2018	7:10:27	25827	0.6	7	10	27	-24	0.051025391	3.4579102	0.13012695	0.19726563	-0.88330078	16.714355	0.084716797	0	0	0	0	0	0	0	0	0	0.91455078	0.085449219	0.10839844	-0.082275391	0.018310547	0.007324219	0.009	39471.35	0	0	0.009
454	66529	66529	Category E	-0.10791016	0.25195313	-0.93579102	0.031982422	0.095703125	0.43383789	0.11	0.009	18/6/2018	18	6	2018	7:10:27	25827	0.7	7	10	27	-12	0.051025391	3.4579102	0.13208008	0.19750977	-0.88330078	14.92627	0.25146484	0	0	0	0	0	0	0	0	0	0.91479492	0.085205078	0.34643555	-0.23999023	0.054199219	-0.052246094	0.009	39471.35	0	0	0.009
455	66530	66530	Category E	-0.011962891	0.21582031	-0.85180664	0.019287109	0.1184082	0.43212891	0.11	0.009	18/6/2018	18	6	2018	7:10:27	25827	0.8	7	10	27	0	0.051025391	3.4579102	0.13452148	0.1965332	-0.88256836	15.954834	0.15087891	0	0	0	0	0	0	0	0	0	0.91430664	0.085693359	0.1965332	-0.14648438	0.019042969	0.030761719	0.009	39471.35	0	0	0.009
456	66531	66531	Category E	0.023925781	0.15576172	-1.079834	0.062744141	0.13867188	0.4362793	0.11	0.009	18/6/2018	18	6	2018	7:10:27	25827	0.9	7	10	27	-12	0.051025391	3.4579102	0.13183594	0.1940918	-0.88574219	13.584717	0.22509766	0	0	0	0	0	0	0	0	0	0.91650391	0.083496094	0.34033203	-0.10791016	-0.038330078	-0.19384766	0.009	39471.35	0	0	0.009
457	66532	66532	Category E	0.10791016	0.19189453	-1.0078125	0.050048828	0.12939453	0.43896484	0.11	0.009	18/6/2018	18	6	2018	7:10:28	25828	0	7	10	28	0	0.051025391	3.4579102	0.13476563	0.19482422	-0.88818359	11.046143	0.12231445	0	0	0	0	0	0	0	0	0	0.91918945	0.080810547	0.14941406	-0.026855469	-0.002929688	-0.11938477	0.009	39471.35	0	0	0.009
458	66533	66533	Category E	0.083984375	0.19189453	-0.86376953	0.044677734	0.15039063	0.42797852	0.11	0.009	18/6/2018	18	6	2018	7:10:28	25828	0.1	7	10	28	-24	0.051025391	3.4579102	0.13647461	0.19165039	-0.87744141	5.875	0.054443359	0	0	0	0	0	0	0	0	0	0.90844727	0.091552734	0.06640625	-0.052490234	0	0.013671875	0.009	39471.35	0	0	0.009
459	66534	66534	Category E	-0.059814453	0.19189453	-0.86376953	-0.017578125	0.13525391	0.43017578	0.12	0.009	18/6/2018	18	6	2018	7:10:28	25828	0.2	7	10	28	-49	0.051025391	3.4579102	0.13208008	0.19262695	-0.88842773	2.0424805	0.19360352	0	0	0	0	0	0	0	0	0	0.91870117	0.081298828	0.2175293	-0.19189453	-0.000732422	0.024658203	0.009	39471.35	0	0	0.009
460	66535	66535	Category E	0.17993164	0.17993164	-0.64794922	-0.052246094	0.12670898	0.44140625	0.12	0.009	18/6/2018	18	6	2018	7:10:28	25828	0.3	7	10	28	-36	0.051025391	3.4579102	0.14086914	0.19482422	-0.88916016	14.48291	0.24462891	0	0	0	0	0	0	0	0	0	0.92114258	0.078857422	0.29492188	0.038818359	-0.014892578	0.24121094	0.009	39471.35	0	0	0.009
461	66536	66536	Category E	0.2277832	0.19189453	-1.0078125	-0.038330078	0.11425781	0.44042969	0.12	0.009	18/6/2018	18	6	2018	7:10:28	25828	0.4	7	10	28	-49	0.051025391	3.4579102	0.13427734	0.19140625	-0.8918457	33.35376	0.14868164	0	0	0	0	0	0	0	0	0	0.921875	0.078125	0.20947266	0.093261719	0.000244141	-0.11572266	0.009	39471.35	0	0	0.009
462	66537	66537	Category L	0.20385742	0.19189453	-0.86376953	-0.036865234	-0.28637695	0.36352539	0.57	0.009	18/6/2018	18	6	2018	7:12:13	25933	0.199	7	12	13	-24	0.051513672	3.4498535	0.13354492	0.19677734	-0.90258789	58.998535	0.080322266	0	0	0	0	0	0	0	0	0	0.93359375	0.06640625	0.11401367	0.070068359	-0.004882813	0.038818359	0.009	39471.35	0	0	0.009
463	66538	66538	Category L	0.20385742	0.20385742	-0.87597656	-0.025146484	-0.28076172	0.35400391	0.57	0.009	18/6/2018	18	6	2018	7:12:13	25933	0.3	7	12	13	-24	0.05078125	3.4514648	0.12890625	0.19360352	-0.89111328	90.774658	0.076904297	0	0	0	0	0	0	0	0	0	0.92114258	0.078857422	0.10009766	0.074707031	0.010009766	0.015136719	0.009	39471.35	0	0	0.009
464	66539	66539	Category L	0.20385742	0.20385742	-0.85180664	-0.028564453	-0.29003906	0.35449219	0.57	0.009	18/6/2018	18	6	2018	7:12:13	25933	0.4	7	12	13	-24	0.05078125	3.4514648	0.12670898	0.19238281	-0.89770508	115.39331	0.090332031	0	0	0	0	0	0	0	0	0	0.92675781	0.073242188	0.13427734	0.076904297	0.011230469	0.045898438	0.009	39471.35	0	0	0.009
465	66540	66540	Category L	0.20385742	0.20385742	-0.82788086	-0.021972656	-0.27709961	0.35327148	0.57	0.009	18/6/2018	18	6	2018	7:12:13	25933	0.5	7	12	13	-24	0.05078125	3.4514648	0.1315918	0.19482422	-0.90087891	135.0249	0.10302734	0	0	0	0	0	0	0	0	0	0.93115234	0.068847656	0.15405273	0.072021484	0.008789063	0.072998047	0.009	39471.35	0	0	0.009
466	66541	66541	Category L	0.20385742	0.17993164	-0.87597656	-0.027099609	-0.28955078	0.35253906	0.57	0.009	18/6/2018	18	6	2018	7:12:13	25933	0.6	7	12	13	-36	0.05078125	3.4514648	0.1315918	0.19140625	-0.89331055	148.14307	0.075195313	0	0	0	0	0	0	0	0	0	0.9230957	0.076904297	0.10107422	0.072021484	-0.011474609	0.017333984	0.009	39471.35	0	0	0.009
467	66542	66542	Category L	0.20385742	0.19189453	-0.86376953	-0.017333984	-0.2824707	0.36010742	0.57	0.009	18/6/2018	18	6	2018	7:12:13	25933	0.7	7	12	13	-49	0.05078125	3.4514648	0.12866211	0.19384766	-0.89672852	157.48096	0.08203125	0	0	0	0	0	0	0	0	0	0.92651367	0.073486328	0.11010742	0.074951172	-0.001953125	0.032958984	0.009	39471.35	0	0	0.009
468	66543	66543	Category L	0.20385742	0.17993164	-0.89990234	-0.028564453	-0.28320313	0.35180664	0.57	0.009	18/6/2018	18	6	2018	7:12:13	25933	0.8	7	12	13	-36	0.05078125	3.4514648	0.1315918	0.19360352	-0.88232422	158.58887	0.075439453	0	0	0	0	0	0	0	0	0	0.9128418	0.087158203	0.10351563	0.072021484	-0.013671875	-0.017333984	0.009	39471.35	0	0	0.009
469	66544	66544	Category L	0.20385742	0.17993164	-0.87597656	-0.0234375	-0.28149414	0.35595703	0.57	0.009	18/6/2018	18	6	2018	7:12:13	25933	0.9	7	12	13	-24	0.05078125	3.4514648	0.12353516	0.19213867	-0.89331055	149.79199	0.082763672	0	0	0	0	0	0	0	0	0	0.92211914	0.077880859	0.10986328	0.080078125	-0.012207031	0.017333984	0.009	39471.35	0	0	0.009
470	66545	66545	Category L	0.20385742	0.20385742	-0.87597656	-0.026855469	-0.27685547	0.36401367	0.57	0.009	18/6/2018	18	6	2018	7:12:14	25934	0	7	12	14	-12	0.05078125	3.4514648	0.13183594	0.19384766	-0.89868164	137.21753	0.075927734	0	0	0	0	0	0	0	0	0	0.92871094	0.071289063	0.10473633	0.071777344	0.009765625	0.022705078	0.009	39471.35	0	0	0.009
471	66546	66546	Category L	0.19189453	0.20385742	-0.89990234	-0.030761719	-0.2824707	0.34960938	0.57	0.009	18/6/2018	18	6	2018	7:12:14	25934	0.1	7	12	14	0	0.05078125	3.4514648	0.12670898	0.19067383	-0.89794922	120.29126	0.066162109	0	0	0	0	0	0	0	0	0	0.92675781	0.073242188	0.079833984	0.064941406	0.012939453	-0.001708984	0.009	39471.35	0	0	0.009
472	66547	66547	Category L	0.19189453	0.19189453	-0.86376953	-0.028320313	-0.2824707	0.35864258	0.58	0.009	18/6/2018	18	6	2018	7:12:14	25934	0.2	7	12	14	-12	0.05078125	3.4514648	0.12402344	0.1940918	-0.91040039	97.75	0.082275391	0	0	0	0	0	0	0	0	0	0.93920898	0.060791016	0.11694336	0.067626953	-0.002197266	0.046630859	0.009	39471.35	0	0	0.009
473	66548	66548	Category L	0.19189453	0.19189453	-0.86376953	-0.033447266	-0.28662109	0.35058594	0.58	0.009	18/6/2018	18	6	2018	7:12:14	25934	0.3	7	12	14	0	0.05078125	3.4514648	0.12792969	0.19116211	-0.89746094	69.215576	0.072265625	0	0	0	0	0	0	0	0	0	0.92651367	0.073486328	0.098144531	0.063720703	0.000488281	0.033691406	0.009	39471.35	0	0	0.009
474	66549	66549	Category L	0.19189453	0.19189453	-0.85180664	-0.035400391	-0.28588867	0.35253906	0.58	0.009	18/6/2018	18	6	2018	7:12:14	25934	0.4	7	12	14	-12	0.05078125	3.4514648	0.12036133	0.18847656	-0.89208984	45.750732	0.08203125	0	0	0	0	0	0	0	0	0	0.91967773	0.080322266	0.11499023	0.071289063	0.003173828	0.040283203	0.009	39471.35	0	0	0.009
475	66550	66550	Category L	0.19189453	0.19189453	-0.85180664	-0.030761719	-0.27172852	0.36108398	0.58	0.009	18/6/2018	18	6	2018	7:12:14	25934	0.5	7	12	14	24	0.05078125	3.4514648	0.12036133	0.19189453	-0.90454102	28.033203	0.088623047	0	0	0	0	0	0	0	0	0	0.93261719	0.067382813	0.12426758	0.071289063	0	0.052734375	0.009	39471.35	0	0	0.009
476	66551	66551	Category L	0.20385742	0.17993164	-0.86376953	-0.026123047	-0.28076172	0.35571289	0.58	0.009	18/6/2018	18	6	2018	7:12:14	25934	0.6	7	12	14	49	0.05078125	3.4514648	0.12646484	0.19262695	-0.90112305	15.431396	0.086669922	0	0	0	0	0	0	0	0	0	0.93017578	0.069824219	0.12744141	0.077148438	-0.012695313	0.037353516	0.009	39471.35	0	0	0.009
477	66552	66552	Category L	0.20385742	0.17993164	-0.87597656	-0.034423828	-0.28662109	0.35253906	0.58	0.009	18/6/2018	18	6	2018	7:12:14	25934	0.7	7	12	14	36	0.05078125	3.4514648	0.12475586	0.19384766	-0.91088867	7.3518066	0.087402344	0	0	0	0	0	0	0	0	0	0.93969727	0.060302734	0.12768555	0.078857422	-0.013916016	0.034912109	0.009	39471.35	0	0	0.009
478	66553	66553	Category L	0.19189453	0.19189453	-0.91186523	-0.02734375	-0.28295898	0.36474609	0.58	0.009	18/6/2018	18	6	2018	7:12:14	25934	0.8	7	12	14	49	0.05078125	3.4514648	0.11987305	0.19750977	-0.91845703	3.7575684	0.072265625	0	0	0	0	0	0	0	0	0	0.94702148	0.052978516	0.083984375	0.071777344	-0.005615234	0.006591797	0.009	39471.35	0	0	0.009
479	66554	66554	Category L	0.19189453	0.19189453	-0.86376953	-0.027832031	-0.28149414	0.3527832	0.58	0.009	18/6/2018	18	6	2018	7:12:14	25934	0.9	7	12	14	24	0.05078125	3.4514648	0.12207031	0.19580078	-0.90429688	1.6889648	0.080566406	0	0	0	0	0	0	0	0	0	0.93334961	0.066650391	0.11425781	0.069580078	-0.00390625	0.040527344	0.009	39471.35	0	0	0.009
480	66555	66555	Category L	0.16796875	0.19189453	-0.83984375	-0.028564453	-0.27612305	0.36083984	0.58	0.009	18/6/2018	18	6	2018	7:12:15	25935	0	7	12	15	24	0.05078125	3.4514648	0.1171875	0.19750977	-0.90991211	0.48388672	0.086425781	0	0	0	0	0	0	0	0	0	0.93847656	0.061523438	0.1262207	0.050537109	-0.005615234	0.070068359	0.009	39471.35	0	0	0.009
481	66556	66556	Category L	0.21582031	0.15576172	-0.86376953	-0.023925781	-0.27661133	0.37304688	0.58	0.009	18/6/2018	18	6	2018	7:12:15	25935	0.1	7	12	15	36	0.05078125	3.4514648	0.12426758	0.20019531	-0.91381836	0.12036133	0.11328125	0	0	0	0	0	0	0	0	0	0.94360352	0.056396484	0.18603516	0.091308594	-0.044433594	0.050048828	0.009	39471.35	0	0	0.009
482	66557	66557	Category L	0.20385742	0.19189453	-0.86376953	-0.036376953	-0.28125	0.3527832	0.59	0.009	18/6/2018	18	6	2018	7:12:15	25935	0.2	7	12	15	36	0.05078125	3.4514648	0.1262207	0.19848633	-0.90600586	0.39453125	0.088378906	0	0	0	0	0	0	0	0	0	0.93603516	0.063964844	0.12646484	0.077392578	-0.006591797	0.042236328	0.009	39471.35	0	0	0.009
483	66558	66558	Category L	0.20385742	0.16796875	-0.88793945	-0.030029297	-0.27709961	0.35180664	0.59	0.009	18/6/2018	18	6	2018	7:12:15	25935	0.3	7	12	15	36	0.05078125	3.4514648	0.12207031	0.20043945	-0.9152832	0.90087891	0.092041016	0	0	0	0	0	0	0	0	0	0.94506836	0.054931641	0.1418457	0.081542969	-0.032470703	0.02734375	0.009	39471.35	0	0	0.009
484	66559	66559	Category L	0.20385742	0.19189453	-0.87597656	-0.026855469	-0.28149414	0.36694336	0.59	0.009	18/6/2018	18	6	2018	7:12:15	25935	0.4	7	12	15	24	0.05078125	3.4514648	0.12426758	0.2019043	-0.91357422	1.1723633	0.088623047	0	0	0	0	0	0	0	0	0	0.94384766	0.056152344	0.12744141	0.079345703	-0.010009766	0.037597656	0.009	39471.35	0	0	0.009
485	66560	66560	Category L	0.19189453	0.17993164	-0.82788086	-0.027099609	-0.27539063	0.36914063	0.59	0.009	18/6/2018	18	6	2018	7:12:15	25935	0.5	7	12	15	12	0.05078125	3.4514648	0.12109375	0.19970703	-0.90917969	0.70019531	0.109375	0	0	0	0	0	0	0	0	0	0.9387207	0.061279297	0.17163086	0.070556641	-0.019775391	0.081298828	0.009	39471.35	0	0	0.009
486	66561	66561	Category L	0.16796875	0.17993164	-0.83984375	-0.033203125	-0.27978516	0.35473633	0.59	0.009	18/6/2018	18	6	2018	7:12:15	25935	0.6	7	12	15	12	0.05078125	3.4514648	0.11865234	0.20117188	-0.91943359	0.38427734	0.095947266	0	0	0	0	0	0	0	0	0	0.94873047	0.051269531	0.15014648	0.049072266	-0.021240234	0.079589844	0.009	39471.35	0	0	0.009
487	66562	66562	Category L	0.16796875	0.19189453	-0.87597656	-0.025146484	-0.27368164	0.36010742	0.59	0.009	18/6/2018	18	6	2018	7:12:15	25935	0.7	7	12	15	-24	0.05078125	3.4514648	0.12133789	0.19995117	-0.91308594	0.43383789	0.060058594	0	0	0	0	0	0	0	0	0	0.94238281	0.057617188	0.091552734	0.046386719	-0.008056641	0.037109375	0.009	39471.35	0	0	0.009
488	66563	66563	Category L	0.19189453	0.19189453	-0.87597656	-0.026123047	-0.2824707	0.36083984	0.59	0.009	18/6/2018	18	6	2018	7:12:15	25935	0.8	7	12	15	-36	0.05078125	3.4514648	0.11767578	0.19873047	-0.91870117	0.6315918	0.085693359	0	0	0	0	0	0	0	0	0	0.94726563	0.052734375	0.12353516	0.073974609	-0.006835938	0.042724609	0.009	39471.35	0	0	0.009
489	66564	66564	Category L	0.20385742	0.19189453	-0.86376953	-0.028564453	-0.2824707	0.35693359	0.59	0.009	18/6/2018	18	6	2018	7:12:15	25935	0.9	7	12	15	-36	0.05078125	3.4514648	0.11645508	0.20092773	-0.921875	0.17871094	0.10522461	0	0	0	0	0	0	0	0	0	0.95092773	0.049072266	0.15454102	0.087158203	-0.009033203	0.058105469	0.009	39471.35	0	0	0.009
490	66565	66565	Category L	0.20385742	0.19189453	-0.88793945	-0.025146484	-0.27197266	0.36010742	0.59	0.009	18/6/2018	18	6	2018	7:12:16	25936	0	7	12	16	-36	0.05078125	3.4514648	0.12084961	0.19799805	-0.91137695	1.2402344	0.086181641	0	0	0	0	0	0	0	0	0	0.94042969	0.059570313	0.11254883	0.082763672	-0.006103516	0.0234375	0.009	39471.35	0	0	0.009
491	66566	66566	Category L	0.21582031	0.19189453	-0.88793945	-0.024414063	-0.27636719	0.35595703	0.59	0.009	18/6/2018	18	6	2018	7:12:16	25936	0.1	7	12	16	12	0.05078125	3.4514648	0.11230469	0.20166016	-0.92700195	1.7719727	0.11083984	0	0	0	0	0	0	0	0	0	0.95532227	0.044677734	0.15234375	0.10327148	-0.009765625	0.0390625	0.009	39471.35	0	0	0.009
492	66567	66567	Category L	0.20385742	0.17993164	-0.89990234	-0.021484375	-0.28149414	0.36694336	0	0.009	18/6/2018	18	6	2018	7:12:16	25936	0.2	7	12	16	36	0.05078125	3.4514648	0.12060547	0.20166016	-0.92529297	3.3911133	0.089355469	0	0	0	0	0	0	0	0	0	0.95458984	0.045410156	0.13012695	0.083007813	-0.021728516	0.025390625	0.009	39471.35	0	0	0.009
493	66568	66568	Category L	0.20385742	0.17993164	-0.88793945	-0.03125	-0.27880859	0.35693359	0	0.009	18/6/2018	18	6	2018	7:12:16	25936	0.3	7	12	16	61	0.05078125	3.4514648	0.11572266	0.19824219	-0.91918945	7.9663086	0.095214844	0	0	0	0	0	0	0	0	0	0.94750977	0.052490234	0.13793945	0.087890625	-0.018310547	0.03125	0.009	39471.35	0	0	0.009
494	66569	66569	Category L	0.19189453	0.17993164	-0.88793945	-0.023193359	-0.27880859	0.37133789	0	0.009	18/6/2018	18	6	2018	7:12:16	25936	0.4	7	12	16	73	0.05078125	3.4514648	0.1105957	0.20043945	-0.92724609	11.705078	0.092529297	0	0	0	0	0	0	0	0	0	0.95532227	0.044677734	0.14111328	0.081054688	-0.020507813	0.039306641	0.009	39471.35	0	0	0.009
495	66570	66570	Category J	-0.2277832	0.047851563	-1.1879883	-0.18920898	-0.29614258	0.2890625	0.13	0.009	18/6/2018	18	6	2018	7:18:30	26310	0.099	7	18	30	294	0.051513672	3.4434082	0.11572266	0.19824219	-0.92456055	11.211914	0.45825195	0	0	0	0	0	0	0	0	0	0.95263672	0.047363281	0.75732422	-0.34350586	-0.15039063	-0.26318359	0.009	39471.35	0	0	0.009
496	66571	66571	Category J	0.37182617	0.23999023	-1.223877	-0.094482422	-0.29931641	0.33886719	0.13	0.009	18/6/2018	18	6	2018	7:18:30	26310	0.199	7	18	30	307	0.051513672	3.4434082	0.11181641	0.19848633	-0.93701172	14.695801	0.38891602	0	0	0	0	0	0	0	0	0	0.96435547	0.035644531	0.58789063	0.25976563	0.041259766	-0.28662109	0.009	39471.35	0	0	0.009
497	66572	66572	Category J	0.14379883	-0.059814453	-0.071777344	0.02734375	-0.3515625	0.31591797	0.13	0.009	18/6/2018	18	6	2018	7:18:30	26310	0.3	7	18	30	331	0.051513672	3.4434082	0.11010742	0.19970703	-0.93603516	17.64502	0.90307617	0	0	0	0	0	0	0	0	0	0.96337891	0.036621094	1.1574707	0.033447266	-0.25952148	0.86425781	0.009	39471.35	0	0	0.009
498	66573	66573	Category J	-0.21582031	0.23999023	-1.7519531	-0.15283203	-0.33520508	0.26220703	0.14	0.009	18/6/2018	18	6	2018	7:18:30	26310	0.4	7	18	30	331	0.051513672	3.4434082	0.10961914	0.19702148	-0.93408203	19.966797	0.88110352	0	0	0	0	0	0	0	0	0	0.9609375	0.0390625	1.1860352	-0.32543945	0.04296875	-0.81762695	0.009	39471.35	0	0	0.009
499	66574	66574	Category J	0.63598633	0.3359375	-1.0559082	-0.13647461	-0.28930664	0.32202148	0.14	0.009	18/6/2018	18	6	2018	7:18:30	26310	0.5	7	18	30	331	0.051513672	3.4434082	0.10571289	0.19970703	-0.9453125	20.547607	0.55834961	0	0	0	0	0	0	0	0	0	0.97192383	0.028076172	0.77661133	0.5300293	0.13598633	-0.11035156	0.009	39471.35	0	0	0.009
500	66575	66575	Category J	-0.32397461	-0.071777344	-1.079834	-0.012207031	-0.28344727	0.36035156	0.14	0.009	18/6/2018	18	6	2018	7:18:30	26310	0.6	7	18	30	356	0.051513672	3.4434082	0.11108398	0.19750977	-0.93481445	22.540283	0.53173828	0	0	0	0	0	0	0	0	0	0.96191406	0.038085938	0.84936523	-0.43505859	-0.26928711	-0.14477539	0.009	39471.35	0	0	0.009
501	66576	66576	Category J	0.035888672	0.63598633	-1.7519531	-0.13061523	-0.32080078	0.31640625	0.14	0.009	18/6/2018	18	6	2018	7:18:30	26310	0.7	7	18	30	405	0.051513672	3.4434082	0.10595703	0.19580078	-0.93457031	28.323486	0.93066406	0	0	0	0	0	0	0	0	0	0.96069336	0.039306641	1.3273926	-0.070068359	0.43994141	-0.81713867	0.009	39471.35	0	0	0.009
502	66577	66577	Category J	-0.21582031	-0.023925781	0.047851563	-0.053955078	-0.31958008	0.33642578	0.14	0.009	18/6/2018	18	6	2018	7:18:30	26310	0.8	7	18	30	417	0.051025391	3.4579102	0.097412109	0.19555664	-0.94677734	25.182617	1.0656738	0	0	0	0	0	0	0	0	0	0.97167969	0.028320313	1.5275879	-0.31323242	-0.21948242	0.99462891	0.009	39471.35	0	0	0.009
503	66578	66578	Category J	-0.20385742	0.15576172	-1.4758301	-0.15307617	-0.34448242	0.28540039	0.14	0.009	18/6/2018	18	6	2018	7:18:30	26310	0.9	7	18	30	380	0.051025391	3.4579102	0.10131836	0.19458008	-0.9465332	17.025635	0.61206055	0	0	0	0	0	0	0	0	0	0.97143555	0.028564453	0.87329102	-0.30517578	-0.038818359	-0.52905273	0.009	39471.35	0	0	0.009
504	66579	66579	Category J	0.7199707	0.39599609	-0.98388672	-0.12207031	-0.29272461	0.34130859	0.14	0.009	18/6/2018	18	6	2018	7:18:31	26311	0	7	18	31	331	0.051025391	3.4579102	0.095947266	0.19140625	-0.95947266	13.916016	0.65673828	0	0	0	0	0	0	0	0	0	0.9831543	0.016845703	0.85253906	0.6237793	0.2043457	-0.024169922	0.009	39471.35	0	0	0.009
505	66580	66580	Category J	0.10791016	-0.083984375	-0.49194336	0.028320313	-0.28881836	0.37133789	0.14	0.009	18/6/2018	18	6	2018	7:18:31	26311	0.1	7	18	31	294	0.051025391	3.4579102	0.093994141	0.19067383	-0.95019531	12.871094	0.53442383	0	0	0	0	0	0	0	0	0	0.97363281	0.026367188	0.74682617	0.013671875	-0.2746582	0.45825195	0.009	39471.35	0	0	0.009
506	66581	66581	Category J	-0.035888672	0.39599609	-1.1279297	-0.0859375	-0.30419922	0.33911133	0.14	0.009	18/6/2018	18	6	2018	7:18:31	26311	0.2	7	18	31	257	0.051025391	3.4579102	0.088867188	0.18896484	-0.94213867	7.229248	0.3046875	0	0	0	0	0	0	0	0	0	0.96484375	0.03515625	0.51733398	-0.12475586	0.20678711	-0.18554688	0.009	39471.35	0	0	0.009
507	66582	66582	Category J	0.34790039	0.13183594	0.27587891	-0.070800781	-0.29833984	0.32739258	0.14	0.009	18/6/2018	18	6	2018	7:18:31	26311	0.3	7	18	31	282	0.051025391	3.4579102	0.086669922	0.19213867	-0.95263672	0.20654297	1.2573242	0	0	0	0	0	0	0	0	0	0.97558594	0.024414063	1.5500488	0.26098633	-0.060302734	1.2285156	0.009	39471.35	0	0	0.009
508	66583	66583	Category J	-0.37182617	0.083984375	-1.6918945	-0.10009766	-0.33398438	0.29663086	0.15	0.009	18/6/2018	18	6	2018	7:18:31	26311	0.4	7	18	31	319	0.051025391	3.4579102	0.081542969	0.19042969	-0.9453125	4.425293	0.87963867	0	0	0	0	0	0	0	0	0	0.96777344	0.032226563	1.3061523	-0.45336914	-0.10644531	-0.74633789	0.009	39471.35	0	0	0.009
509	66584	66584	Category J	0.77978516	0.43188477	-1.2958984	-0.11523438	-0.29638672	0.33325195	0.15	0.009	18/6/2018	18	6	2018	7:18:31	26311	0.5	7	18	31	368	0.051025391	3.4579102	0.079101563	0.18994141	-0.94848633	0.36303711	0.81835938	0	0	0	0	0	0	0	0	0	0.97045898	0.029541016	1.2895508	0.70043945	0.24169922	-0.34716797	0.009	39471.35	0	0	0.009
510	66585	66585	Category J	-0.2277832	-0.023925781	-0.79199219	0.028076172	-0.27636719	0.37573242	0.15	0.009	18/6/2018	18	6	2018	7:18:31	26311	0.6	7	18	31	393	0.051025391	3.4579102	0.072998047	0.19262695	-0.95556641	5.052002	0.4050293	0	0	0	0	0	0	0	0	0	0.97753906	0.022460938	0.6809082	-0.30078125	-0.21655273	0.16357422	0.009	39471.35	0	0	0.009
511	66586	66586	Category J	-0.095947266	0.50390625	-1.7998047	-0.077636719	-0.30004883	0.33105469	0.15	0.009	18/6/2018	18	6	2018	7:18:31	26311	0.7	7	18	31	380	0.051025391	3.4579102	0.078613281	0.19018555	-0.95117188	12.658447	0.92114258	0	0	0	0	0	0	0	0	0	0.97314453	0.026855469	1.3366699	-0.17456055	0.31347656	-0.84838867	0.009	39471.35	0	0	0.009
512	66587	66587	Category J	0.34790039	0.047851563	0.071777344	-0.02734375	-0.29956055	0.35546875	0.15	0.009	18/6/2018	18	6	2018	7:18:31	26311	0.8	7	18	31	380	0.051025391	3.4579102	0.072753906	0.1940918	-0.95922852	11.151123	1.0771484	0	0	0	0	0	0	0	0	0	0.98144531	0.018554688	1.4523926	0.27490234	-0.14624023	1.0310059	0.009	39471.35	0	0	0.009
513	66588	66588	Category J	-0.34790039	-0.011962891	-0.37182617	-0.029052734	-0.34350586	0.31665039	0.15	0.009	18/6/2018	18	6	2018	7:18:31	26311	0.9	7	18	31	343	0.051025391	3.4579102	0.072998047	0.19506836	-0.95825195	9.9968262	0.75097656	0	0	0	0	0	0	0	0	0	0.98071289	0.019287109	1.2145996	-0.42089844	-0.20703125	0.58642578	0.009	39471.35	0	0	0.009
514	66589	66589	Category J	0.071777344	0.47998047	-1.8598633	-0.080810547	-0.31835938	0.31762695	0.15	0.009	18/6/2018	18	6	2018	7:18:32	26312	0	7	18	32	331	0.051025391	3.4579102	0.068115234	0.19335938	-0.9597168	10.787109	0.94458008	0	0	0	0	0	0	0	0	0	0.98120117	0.018798828	1.1899414	0.003417969	0.28637695	-0.89990234	0.009	39471.35	0	0	0.009
515	66590	66590	Category J	0.63598633	0.25195313	-0.58789063	0.0625	-0.24658203	0.38476563	0.15	0.009	18/6/2018	18	6	2018	7:18:32	26312	0.1	7	18	32	343	0.051025391	3.4579102	0.064453125	0.19604492	-0.96801758	10.972412	0.68847656	0	0	0	0	0	0	0	0	0	0.98974609	0.010253906	1.0070801	0.57128906	0.055664063	0.38012695	0.009	39471.35	0	0	0.009
516	66591	66591	Category J	-0.16796875	0.27587891	-1.6799316	-0.060791016	-0.30249023	0.34765625	0.15	0.009	18/6/2018	18	6	2018	7:18:32	26312	0.2	7	18	32	380	0.051025391	3.4579102	0.065429688	0.19506836	-0.96289063	8.7768555	0.75830078	0	0	0	0	0	0	0	0	0	0.98461914	0.015380859	1.03125	-0.23339844	0.080566406	-0.71679688	0.009	39471.35	0	0	0.009
517	66592	66592	Category J	-0.19189453	0.49194336	-1.3918457	-0.035400391	-0.30981445	0.33007813	0.15	0.009	18/6/2018	18	6	2018	7:18:32	26312	0.3	7	18	32	392	0.051025391	3.4579102	0.063232422	0.19604492	-0.95898438	4.5888672	0.58276367	0	0	0	0	0	0	0	0	0	0.98095703	0.019042969	0.98364258	-0.25512695	0.2956543	-0.43261719	0.009	39471.35	0	0	0.009
518	66593	66593	Category J	0.16796875	0.035888672	0.083984375	0.069824219	-0.31298828	0.33959961	0.16	0.009	18/6/2018	18	6	2018	7:18:32	26312	0.4	7	18	32	405	0.051025391	3.4579102	0.061279297	0.19580078	-0.96386719	6.8110352	1.0651855	0	0	0	0	0	0	0	0	0	0.98535156	0.014648438	1.3144531	0.10644531	-0.15991211	1.0478516	0.009	39471.35	0	0	0.009
519	66594	66594	Category J	-0.25195313	0.31176758	-1.2839355	-0.026367188	-0.33764648	0.32470703	0.16	0.009	18/6/2018	18	6	2018	7:18:32	26312	0.5	7	18	32	417	0.051025391	3.4579102	0.061279297	0.19580078	-0.96166992	14.409912	0.46411133	0	0	0	0	0	0	0	0	0	0.9831543	0.016845703	0.75146484	-0.31323242	0.11572266	-0.32202148	0.009	39471.35	0	0	0.009
520	66595	66595	Category J	0.55175781	0.37182617	-1.223877	-0.083251953	-0.29516602	0.34521484	0.16	0.009	18/6/2018	18	6	2018	7:18:32	26312	0.6	7	18	32	380	0.051025391	3.4579102	0.059082031	0.1940918	-0.96264648	12.418945	0.58520508	0	0	0	0	0	0	0	0	0	0.98388672	0.016113281	0.93139648	0.49243164	0.17749023	-0.26098633	0.009	39471.35	0	0	0.009
521	66596	66596	Category J	0.19189453	0.059814453	-0.2277832	0.094238281	-0.26318359	0.36914063	0.16	0.009	18/6/2018	18	6	2018	7:18:32	26312	0.7	7	18	32	356	0.051025391	3.4579102	0.056152344	0.19897461	-0.97167969	14.219971	0.76879883	0	0	0	0	0	0	0	0	0	0.9934082	0.006591797	1.0185547	0.13549805	-0.13916016	0.74389648	0.009	39471.35	0	0	0.009
522	66597	66597	Category J	-0.13183594	0.34790039	-1.6918945	-0.052001953	-0.30786133	0.33251953	0.16	0.009	18/6/2018	18	6	2018	7:18:32	26312	0.8	7	18	32	380	0.051025391	3.4579102	0.054199219	0.19799805	-0.97143555	15.930908	0.75878906	0	0	0	0	0	0	0	0	0	0.99291992	0.007080078	1.0561523	-0.18603516	0.1496582	-0.72021484	0.009	39471.35	0	0	0.009
523	66598	66598	Category J	0.26391602	0.27587891	-0.76782227	0.0234375	-0.29956055	0.35791016	0.16	0.009	18/6/2018	18	6	2018	7:18:32	26312	0.9	7	18	32	392	0.051025391	3.4579102	0.055664063	0.19824219	-0.97119141	12.532471	0.30102539	0	0	0	0	0	0	0	0	0	0.99267578	0.007324219	0.48901367	0.20800781	0.077392578	0.20336914	0.009	39471.35	0	0	0.009
524	66599	66599	Category J	-0.19189453	0.023925781	-0.45581055	0.098388672	-0.34814453	0.31445313	0.16	0.009	18/6/2018	18	6	2018	7:18:33	26313	0	7	18	33	405	0.051025391	3.4579102	0.057128906	0.19873047	-0.97021484	11.759766	0.59790039	0	0	0	0	0	0	0	0	0	0.9921875	0.0078125	0.9387207	-0.24902344	-0.17480469	0.5144043	0.009	39471.35	0	0	0.009
525	66600	66600	Category J	-0.31176758	0.27587891	-1.7758789	-0.024169922	-0.34179688	0.31274414	0.16	0.009	18/6/2018	18	6	2018	7:18:33	26313	0.1	7	18	33	405	0.051025391	3.4579102	0.058837891	0.19873047	-0.96923828	7.1142578	0.89086914	0	0	0	0	0	0	0	0	0	0.99121094	0.008789063	1.2539063	-0.37060547	0.076904297	-0.80639648	0.009	39471.35	0	0	0.009
526	66601	66601	Category J	0.39599609	0.095947266	-0.31176758	0.062744141	-0.29321289	0.36010742	0.16	0.009	18/6/2018	18	6	2018	7:18:33	26313	0.2	7	18	33	380	0.051025391	3.4579102	0.060302734	0.19897461	-0.96899414	6.6291504	0.74511719	0	0	0	0	0	0	0	0	0	0.9909668	0.009033203	1.0959473	0.33544922	-0.10302734	0.65722656	0.009	39471.35	0	0	0.009
527	66602	66602	Category J	-0.25195313	0.16796875	-1.487793	-0.044189453	-0.32128906	0.34057617	0.16	0.009	18/6/2018	18	6	2018	7:18:33	26313	0.3	7	18	33	343	0.051025391	3.4579102	0.062255859	0.19921875	-0.96826172	8.8830566	0.60791016	0	0	0	0	0	0	0	0	0	0.99047852	0.009521484	0.86499023	-0.31420898	-0.03125	-0.51928711	0.009	39471.35	0	0	0.009
528	66603	66603	Category J	0.047851563	0.37182617	-1.1037598	0.028564453	-0.31811523	0.33837891	0.17	0.009	18/6/2018	18	6	2018	7:18:33	26313	0.4	7	18	33	331	0.051025391	3.4579102	0.064208984	0.19921875	-0.9675293	2.989502	0.22021484	0	0	0	0	0	0	0	0	0	0.98974609	0.010253906	0.32495117	-0.016357422	0.17236328	-0.13598633	0.009	39471.35	0	0	0.009
529	66604	66604	Category J	0.32397461	-0.035888672	0.011962891	0.085205078	-0.33300781	0.31542969	0.17	0.009	18/6/2018	18	6	2018	7:18:33	26313	0.5	7	18	33	343	0.051025391	3.4579102	0.065673828	0.19921875	-0.96679688	5.0568848	1.0390625	0	0	0	0	0	0	0	0	0	0.98925781	0.010742188	1.472168	0.25805664	-0.23510742	0.97875977	0.009	39471.35	0	0	0.009
530	66605	66605	Category J	-0.61181641	0.50390625	-2.1237793	-0.026611328	-0.34985352	0.30664063	0.17	0.009	18/6/2018	18	6	2018	7:18:33	26313	0.6	7	18	33	368	0.051025391	3.4579102	0.067138672	0.19921875	-0.96606445	8.7668457	1.3759766	0	0	0	0	0	0	0	0	0	0.98876953	0.011230469	2.1408691	-0.67895508	0.30444336	-1.1574707	0.009	39471.35	0	0	0.009
531	66606	66606	Category J	0.86376953	0.27587891	-0.65991211	-0.023681641	-0.31665039	0.34643555	0.17	0.009	18/6/2018	18	6	2018	7:18:33	26313	0.7	7	18	33	393	0.051025391	3.4579102	0.068603516	0.19921875	-0.96484375	3.0183105	0.85473633	0	0	0	0	0	0	0	0	0	0.98754883	0.012451172	1.1762695	0.79492188	0.076416016	0.30493164	0.009	39471.35	0	0	0.009
532	66607	66607	Category J	-0.38378906	-0.083984375	-0.39599609	0.038330078	-0.31469727	0.33959961	0.17	0.009	18/6/2018	18	6	2018	7:18:33	26313	0.8	7	18	33	368	0.051025391	3.4579102	0.069824219	0.19921875	-0.96411133	3.2355957	0.78027344	0	0	0	0	0	0	0	0	0	0.98706055	0.012939453	1.3054199	-0.45361328	-0.28320313	0.56811523	0.009	39471.35	0	0	0.009
533	66608	66608	Category J	-0.34790039	0.39599609	-1.5239258	0.010498047	-0.33081055	0.33178711	0.17	0.009	18/6/2018	18	6	2018	7:18:33	26313	0.9	7	18	33	343	0.051025391	3.4579102	0.071289063	0.19921875	-0.96289063	2.0961914	0.72729492	0	0	0	0	0	0	0	0	0	0.98583984	0.014160156	1.1767578	-0.41918945	0.1965332	-0.56079102	0.009	39471.35	0	0	0.009
534	66609	66609	Category J	0.29980469	0.071777344	-0.70776367	0.068115234	-0.29248047	0.35717773	0.17	0.009	18/6/2018	18	6	2018	7:18:34	26314	0	7	18	34	306	0.051025391	3.4579102	0.072509766	0.19921875	-0.96191406	4.3852539	0.36376953	0	0	0	0	0	0	0	0	0	0.98510742	0.014892578	0.60888672	0.22705078	-0.12744141	0.25415039	0.009	39471.35	0	0	0.009
535	66610	66610	Category J	-0.32397461	0.2277832	-1.8598633	0.20751953	-0.33618164	0.29711914	0.17	0.009	18/6/2018	18	6	2018	7:18:34	26314	0.1	7	18	34	306	0.051025391	3.4579102	0.073974609	0.19946289	-0.9609375	7.6210938	0.9831543	0	0	0	0	0	0	0	0	0	0.984375	0.015625	1.3249512	-0.39794922	0.028076172	-0.89868164	0.009	39471.35	0	0	0.009
536	66611	66611	Category J	-0.11987305	0.26391602	-0.99584961	0.023681641	-0.29760742	0.35083008	0.17	0.009	18/6/2018	18	6	2018	7:18:34	26314	0.2	7	18	34	282	0.051025391	3.4579102	0.080810547	0.20117188	-0.95629883	6.3190918	0.21386719	0	0	0	0	0	0	0	0	0	0.98071289	0.019287109	0.30249023	-0.20068359	0.0625	-0.039306641	0.009	39471.35	0	0	0.009
537	66612	66612	Category J	0.071777344	-0.035888672	-0.85180664	0.1574707	-0.30541992	0.33691406	0.17	0.009	18/6/2018	18	6	2018	7:18:34	26314	0.3	7	18	34	294	0.051025391	3.4579102	0.080078125	0.20068359	-0.95141602	10.562256	0.25683594	0	0	0	0	0	0	0	0	0	0.97558594	0.024414063	0.34472656	-0.008300781	-0.23657227	0.099609375	0.009	39471.35	0	0	0.009
538	66613	66613	Category J	-0.2277832	0.40795898	-1.763916	0.092285156	-0.30175781	0.34863281	0.18	0.009	18/6/2018	18	6	2018	7:18:34	26314	0.4	7	18	34	306	0.051025391	3.4579102	0.082275391	0.20385742	-0.96044922	15.587158	0.88500977	0	0	0	0	0	0	0	0	0	0.98535156	0.014648438	1.3173828	-0.31005859	0.20385742	-0.80322266	0.009	39471.35	0	0	0.009
539	66614	66614	Category J	0.35986328	0.023925781	-0.011962891	0.11401367	-0.29614258	0.35302734	0.18	0.009	18/6/2018	18	6	2018	7:18:34	26314	0.5	7	18	34	294	0.051025391	3.4579102	0.088867188	0.203125	-0.94848633	9.7719727	0.99121094	0	0	0	0	0	0	0	0	0	0.97412109	0.025878906	1.3867188	0.27075195	-0.17919922	0.93652344	0.009	39471.35	0	0	0.009
540	66615	66615	Category J	-0.2277832	0.035888672	-0.63598633	0.047363281	-0.28930664	0.34960938	0.18	0.009	18/6/2018	18	6	2018	7:18:34	26314	0.6	7	18	34	319	0.051513672	3.3789551	0.084960938	0.20141602	-0.94580078	8.833252	0.47045898	0	0	0	0	0	0	0	0	0	0.97070313	0.029296875	0.78833008	-0.31274414	-0.16552734	0.30981445	0.009	39471.35	0	0	0.009
541	66616	66616	Category J	-0.45581055	0.17993164	-1.9919434	0.044677734	-0.31396484	0.3347168	0.18	0.009	18/6/2018	18	6	2018	7:18:34	26314	0.7	7	18	34	331	0.051513672	3.3789551	0.093261719	0.20458984	-0.94262695	13.390381	1.1843262	0	0	0	0	0	0	0	0	0	0.96923828	0.030761719	1.6228027	-0.54907227	-0.024658203	-1.0490723	0.009	39471.35	0	0	0.009
542	66617	66617	Category J	0.52783203	0.10791016	-0.82788086	0.15893555	-0.26293945	0.36572266	0.18	0.009	18/6/2018	18	6	2018	7:18:34	26314	0.8	7	18	34	294	0.051513672	3.3789551	0.096679688	0.19897461	-0.9309082	10.19873	0.45239258	0	0	0	0	0	0	0	0	0	0.95703125	0.04296875	0.62524414	0.4309082	-0.091064453	0.10302734	0.009	39471.35	0	0	0.009
543	66618	66618	Category J	-0.2277832	-0.047851563	-1.9199219	0.20361328	-0.28735352	0.33911133	0.18	0.009	18/6/2018	18	6	2018	7:18:34	26314	0.9	7	18	34	269	0.051513672	3.3789551	0.10327148	0.2019043	-0.94165039	10.430664	1.0625	0	0	0	0	0	0	0	0	0	0.96850586	0.031494141	1.559082	-0.33105469	-0.24975586	-0.97802734	0.009	39471.35	0	0	0.009
544	66619	66619	Category J	0.035888672	0.14379883	-0.10791016	0.099365234	-0.2668457	0.36035156	0.18	0.009	18/6/2018	18	6	2018	7:18:35	26315	0	7	18	35	282	0.051513672	3.3789551	0.10986328	0.20239258	-0.93334961	5.8928223	0.83081055	0	0	0	0	0	0	0	0	0	0.96118164	0.038818359	0.95800781	-0.073974609	-0.05859375	0.82543945	0.009	39471.35	0	0	0.009
545	66620	66620	Category J	-0.20385742	0.071777344	-0.17993164	0.070800781	-0.30737305	0.34570313	0.18	0.009	18/6/2018	18	6	2018	7:18:35	26315	0.1	7	18	35	269	0.051513672	3.3789551	0.10473633	0.19970703	-0.93139648	8.4890137	0.82250977	0	0	0	0	0	0	0	0	0	0.95825195	0.041748047	1.1879883	-0.30859375	-0.12792969	0.75146484	0.009	39471.35	0	0	0.009
546	66621	66621	Category J	0.035888672	0.44384766	-1.7158203	0.000488281	-0.30273438	0.3371582	0.18	0.009	18/6/2018	18	6	2018	7:18:35	26315	0.2	7	18	35	282	0.051513672	3.3789551	0.10717773	0.203125	-0.93554688	8.0996094	0.81933594	0	0	0	0	0	0	0	0	0	0.96337891	0.036621094	1.092041	-0.071289063	0.24047852	-0.7800293	0.009	39471.35	0	0	0.009
547	66622	66622	Category J	-0.21582031	0.047851563	-0.2878418	0.12915039	-0.25268555	0.37011719	0.18	0.009	18/6/2018	18	6	2018	7:18:35	26315	0.3	7	18	35	282	0.051513672	3.3789551	0.11132813	0.20043945	-0.93237305	1.6044922	0.73876953	0	0	0	0	0	0	0	0	0	0.96020508	0.039794922	1.1245117	-0.32714844	-0.15258789	0.64453125	0.009	39471.35	0	0	0.009
548	66623	66623	Category J	0.023925781	0.13183594	-1.1398926	-0.034423828	-0.2902832	0.3503418	0.19	0.009	18/6/2018	18	6	2018	7:18:35	26315	0.4	7	18	35	306	0.051513672	3.3789551	0.11108398	0.20117188	-0.94555664	2.8913574	0.22363281	0	0	0	0	0	0	0	0	0	0.97314453	0.026855469	0.35058594	-0.087158203	-0.069335938	-0.1940918	0.009	39471.35	0	0	0.009
549	66624	66624	Category J	-0.29980469	0.39599609	-1.4519043	0.069580078	-0.29638672	0.34790039	0.19	0.009	18/6/2018	18	6	2018	7:18:35	26315	0.5	7	18	35	306	0.051513672	3.3789551	0.11914063	0.20239258	-0.93481445	1.5842285	0.69287109	0	0	0	0	0	0	0	0	0	0.96386719	0.036132813	1.1293945	-0.41894531	0.19335938	-0.5168457	0.009	39471.35	0	0	0.009
550	66625	66625	Category J	0.65991211	0.011962891	-0.52783203	0.069580078	-0.28466797	0.35717773	0.19	0.009	18/6/2018	18	6	2018	7:18:35	26315	0.6	7	18	35	331	0.051513672	3.3789551	0.11328125	0.19946289	-0.92895508	5.7102051	0.70336914	0	0	0	0	0	0	0	0	0	0.95678711	0.043212891	1.1352539	0.54638672	-0.1875	0.40112305	0.009	39471.35	0	0	0.009
551	66626	66626	Category J	-0.27587891	0.51586914	-1.5478516	0.15332031	-0.30981445	0.32788086	0.19	0.009	18/6/2018	18	6	2018	7:18:35	26315	0.7	7	18	35	368	0.051513672	3.3789551	0.11987305	0.20214844	-0.92944336	9.9641113	0.79833984	0	0	0	0	0	0	0	0	0	0.95874023	0.041259766	1.3276367	-0.39575195	0.31347656	-0.61816406	0.009	39471.35	0	0	0.009
552	66627	66627	Category J	0.21582031	0.26391602	-0.77978516	-0.004638672	-0.28710938	0.35522461	0.19	0.009	18/6/2018	18	6	2018	7:18:35	26315	0.8	7	18	35	343	0.051513672	3.3789551	0.12451172	0.19799805	-0.91772461	11.271973	0.17773438	0	0	0	0	0	0	0	0	0	0.94702148	0.052978516	0.29467773	0.091064453	0.065673828	0.13793945	0.009	39471.35	0	0	0.009
553	66628	66628	Category J	-0.20385742	0.071777344	-0.97192383	0.041748047	-0.26831055	0.36499023	0.19	0.009	18/6/2018	18	6	2018	7:18:35	26315	0.9	7	18	35	319	0.051513672	3.3789551	0.1237793	0.19946289	-0.92871094	10.3396	0.35424805	0	0	0	0	0	0	0	0	0	0.95800781	0.041992188	0.49853516	-0.32763672	-0.12768555	-0.04296875	0.009	39471.35	0	0	0.009
554	66629	66629	Category J	-0.095947266	0.40795898	-1.5239258	-0.055664063	-0.30786133	0.31933594	0.19	0.009	18/6/2018	18	6	2018	7:18:36	26316	0	7	18	36	343	0.051513672	3.3789551	0.13183594	0.20214844	-0.93457031	9.2224121	0.66430664	0	0	0	0	0	0	0	0	0	0.96533203	0.034667969	1.0227051	-0.2277832	0.20556641	-0.58911133	0.009	39471.35	0	0	0.009
555	66630	66630	Category J	0.26391602	0.095947266	-0.43188477	-0.024169922	-0.29125977	0.34863281	0.19	0.009	18/6/2018	18	6	2018	7:18:36	26316	0.1	7	18	36	368	0.051513672	3.3789551	0.13427734	0.19848633	-0.92163086	17.115723	0.5168457	0	0	0	0	0	0	0	0	0	0.95239258	0.047607422	0.72192383	0.12939453	-0.10253906	0.48974609	0.009	39471.35	0	0	0.009
556	66631	66631	Category J	0.035888672	0.27587891	-0.56396484	-0.030761719	-0.30834961	0.34301758	0.19	0.009	18/6/2018	18	6	2018	7:18:36	26316	0.2	7	18	36	368	0.051513672	3.3789551	0.12988281	0.19750977	-0.92480469	16.996338	0.38110352	0	0	0	0	0	0	0	0	0	0.95458984	0.045410156	0.53320313	-0.093994141	0.078125	0.36083984	0.009	39471.35	0	0	0.009
557	66632	66632	Category J	0.035888672	0.14379883	-1.2597656	-0.05078125	-0.28173828	0.359375	0.19	0.009	18/6/2018	18	6	2018	7:18:36	26316	0.3	7	18	36	429	0.051513672	3.3789551	0.13574219	0.19628906	-0.91455078	16.078613	0.36303711	0	0	0	0	0	0	0	0	0	0.9453125	0.0546875	0.49755859	-0.099853516	-0.052490234	-0.3449707	0.009	39471.35	0	0	0.009
558	66633	66633	Category J	0.20385742	0.19189453	-0.73193359	-0.058105469	-0.30786133	0.3425293	0.2	0.009	18/6/2018	18	6	2018	7:18:36	26316	0.4	7	18	36	392	0.051513672	3.3789551	0.1418457	0.19238281	-0.90771484	20.906982	0.1862793	0	0	0	0	0	0	0	0	0	0.9387207	0.061279297	0.23828125	0.061767578	-0.000488281	0.17578125	0.009	39471.35	0	0	0.009
559	66634	66634	Category J	0	0.059814453	-0.94799805	-0.070556641	-0.29711914	0.34936523	0.2	0.009	18/6/2018	18	6	2018	7:18:36	26316	0.5	7	18	36	343	0.051513672	3.3789551	0.14355469	0.1940918	-0.91918945	25.581055	0.19873047	0	0	0	0	0	0	0	0	0	0.95043945	0.049560547	0.30664063	-0.14355469	-0.13427734	-0.028564453	0.009	39471.35	0	0	0.009
560	66635	66635	Category J	-0.047851563	0.58789063	-1.5598145	-0.10791016	-0.3371582	0.30834961	0.2	0.009	18/6/2018	18	6	2018	7:18:36	26316	0.6	7	18	36	343	0.051513672	3.3789551	0.15039063	0.19262695	-0.91333008	27.501465	0.78295898	0	0	0	0	0	0	0	0	0	0.94555664	0.054443359	1.2397461	-0.19824219	0.39501953	-0.64624023	0.009	39471.35	0	0	0.009
561	66636	66636	Category J	0.059814453	0.083984375	-0.85180664	-0.10424805	-0.30395508	0.32250977	0.2	0.009	18/6/2018	18	6	2018	7:18:36	26316	0.7	7	18	36	306	0.051513672	3.3789551	0.1472168	0.19018555	-0.90869141	23.43042	0.14892578	0	0	0	0	0	0	0	0	0	0.93994141	0.060058594	0.25073242	-0.087402344	-0.10620117	0.056884766	0.009	39471.35	0	0	0.009
562	66637	66637	Category L	0.31176758	0.20385742	-0.83984375	-0.10839844	-0.27905273	0.34277344	0.21	0.009	18/6/2018	18	6	2018	7:18:37	26317	0.6	7	18	37	343	0.051513672	3.3789551	0.14892578	0.19165039	-0.91625977	20.233398	0.18017578	0	0	0	0	0	0	0	0	0	0.94799805	0.052001953	0.2512207	0.16259766	0.011962891	0.076416016	0.009	39471.35	0	0	0.009
563	66638	66638	Category L	0.32397461	0.21582031	-0.81591797	-0.10791016	-0.27636719	0.33886719	0.21	0.009	18/6/2018	18	6	2018	7:18:37	26317	0.7	7	18	37	318	0.051513672	3.3789551	0.15405273	0.18945313	-0.90551758	18.494629	0.19360352	0	0	0	0	0	0	0	0	0	0.93774414	0.062255859	0.28564453	0.16967773	0.026123047	0.089599609	0.009	39471.35	0	0	0.009
564	66639	66639	Category L	0.3359375	0.19189453	-0.79199219	-0.1015625	-0.2824707	0.35107422	0.21	0.009	18/6/2018	18	6	2018	7:18:37	26317	0.8	7	18	37	343	0.051513672	3.3789551	0.15405273	0.1887207	-0.90649414	13.272949	0.21484375	0	0	0	0	0	0	0	0	0	0.9387207	0.061279297	0.29956055	0.18164063	0.002929688	0.11450195	0.009	39471.35	0	0	0.009
565	66640	66640	Category L	0.31176758	0.19189453	-0.80395508	-0.10668945	-0.28417969	0.34472656	0.21	0.009	18/6/2018	18	6	2018	7:18:37	26317	0.9	7	18	37	356	0.051513672	3.3789551	0.16015625	0.19067383	-0.91137695	4.1750488	0.18579102	0	0	0	0	0	0	0	0	0	0.94482422	0.055175781	0.26000977	0.15136719	0.000976563	0.10742188	0.009	39471.35	0	0	0.009
566	66641	66641	Category L	0.32397461	0.19189453	-0.77978516	-0.10668945	-0.28417969	0.34277344	0.21	0.009	18/6/2018	18	6	2018	7:18:38	26318	0	7	18	38	319	0.051513672	3.3789551	0.16772461	0.18969727	-0.89941406	0.85864258	0.1965332	0	0	0	0	0	0	0	0	0	0.93457031	0.065429688	0.27783203	0.15600586	0.001953125	0.11962891	0.009	39471.35	0	0	0.009
567	66642	66642	Category L	0.32397461	0.20385742	-0.81591797	-0.10375977	-0.28100586	0.33496094	0.21	0.009	18/6/2018	18	6	2018	7:18:38	26318	0.1	7	18	38	306	0.051513672	3.3789551	0.16650391	0.19091797	-0.90576172	1.1000977	0.18164063	0	0	0	0	0	0	0	0	0	0.94042969	0.059570313	0.26000977	0.15722656	0.012695313	0.08984375	0.009	39471.35	0	0	0.009
568	66643	66643	Category L	0.29980469	0.19189453	-0.81591797	-0.10644531	-0.28857422	0.34985352	0.21	0.009	18/6/2018	18	6	2018	7:18:38	26318	0.2	7	18	38	269	0.051513672	3.3789551	0.17333984	0.19091797	-0.89746094	3.8120117	0.15014648	0	0	0	0	0	0	0	0	0	0.93383789	0.066162109	0.20849609	0.1262207	0.000732422	0.081542969	0.009	39471.35	0	0	0.009
569	66644	66644	Category L	0.32397461	0.19189453	-0.81591797	-0.10449219	-0.27758789	0.3359375	0.21	0.009	18/6/2018	18	6	2018	7:18:38	26318	0.3	7	18	38	306	0.051513672	3.3789551	0.17626953	0.1887207	-0.89379883	8.6640625	0.16674805	0	0	0	0	0	0	0	0	0	0.93041992	0.069580078	0.22851563	0.14746094	0.002929688	0.077880859	0.009	39471.35	0	0	0.009
570	66645	66645	Category L	0.3359375	0.19189453	-0.79199219	-0.10449219	-0.28076172	0.3581543	0.22	0.009	18/6/2018	18	6	2018	7:18:38	26318	0.4	7	18	38	331	0.051513672	3.4482422	0.17578125	0.19165039	-0.90454102	11.921631	0.19555664	0	0	0	0	0	0	0	0	0	0.94116211	0.058837891	0.27270508	0.15991211	0	0.11254883	0.009	39471.35	0	0	0.009
571	66646	66646	Category L	0.31176758	0.19189453	-0.82788086	-0.10473633	-0.28588867	0.34765625	0.22	0.009	18/6/2018	18	6	2018	7:18:38	26318	0.5	7	18	38	356	0.051513672	3.4482422	0.18701172	0.1875	-0.88842773	10.216797	0.13867188	0	0	0	0	0	0	0	0	0	0.92724609	0.072753906	0.18945313	0.12451172	0.004150391	0.060546875	0.009	39471.35	0	0	0.009
572	66647	66647	Category L	0.31176758	0.16796875	-0.80395508	-0.11083984	-0.28198242	0.34667969	0.22	0.009	18/6/2018	18	6	2018	7:18:38	26318	0.6	7	18	38	417	0.051513672	3.4482422	0.1796875	0.18652344	-0.890625	9.0881348	0.15893555	0	0	0	0	0	0	0	0	0	0.92749023	0.072509766	0.23730469	0.13183594	-0.018554688	0.086669922	0.009	39471.35	0	0	0.009
573	66648	66648	Category L	0.31176758	0.19189453	-0.80395508	-0.10839844	-0.28076172	0.3449707	0.22	0.009	18/6/2018	18	6	2018	7:18:38	26318	0.7	7	18	38	393	0.051513672	3.4482422	0.18823242	0.18994141	-0.89648438	7.4702148	0.15405273	0	0	0	0	0	0	0	0	0	0.93554688	0.064453125	0.21777344	0.12329102	0.001708984	0.092529297	0.009	39471.35	0	0	0.009
574	66649	66649	Category L	0.29980469	0.19189453	-0.81591797	-0.10986328	-0.28393555	0.34863281	0.22	0.009	18/6/2018	18	6	2018	7:18:38	26318	0.8	7	18	38	417	0.051513672	3.4482422	0.1965332	0.18701172	-0.88818359	3.5085449	0.12597656	0	0	0	0	0	0	0	0	0	0.92871094	0.071289063	0.17993164	0.10302734	0.004638672	0.072265625	0.009	39471.35	0	0	0.009
575	66650	66650	Category L	0.31176758	0.19189453	-0.81591797	-0.11181641	-0.28491211	0.34375	0.22	0.009	18/6/2018	18	6	2018	7:18:38	26318	0.9	7	18	38	405	0.051513672	3.4482422	0.19604492	0.18823242	-0.88989258	0.3972168	0.13720703	0	0	0	0	0	0	0	0	0	0.93041992	0.069580078	0.19311523	0.11547852	0.003417969	0.073974609	0.009	39471.35	0	0	0.009
576	66651	66651	Category L	0.32397461	0.19189453	-0.82788086	-0.11450195	-0.28564453	0.34863281	0.22	0.009	18/6/2018	18	6	2018	7:18:39	26319	0	7	18	39	355	0.051513672	3.4482422	0.20336914	0.1875	-0.87719727	1.3881836	0.13012695	0	0	0	0	0	0	0	0	0	0.91967773	0.080322266	0.17382813	0.12036133	0.004150391	0.049316406	0.009	39471.35	0	0	0.009
577	66652	66652	Category L	0.31176758	0.19189453	-0.79199219	-0.11181641	-0.2824707	0.34765625	0.22	0.009	18/6/2018	18	6	2018	7:18:39	26319	0.1	7	18	39	343	0.051513672	3.4482422	0.20874023	0.1862793	-0.87524414	1.4106445	0.13232422	0	0	0	0	0	0	0	0	0	0.91894531	0.081054688	0.19165039	0.1027832	0.005371094	0.083251953	0.009	39471.35	0	0	0.009
578	66653	66653	Category L	0.32397461	0.19189453	-0.80395508	-0.11425781	-0.27954102	0.34472656	0.22	0.009	18/6/2018	18	6	2018	7:18:39	26319	0.2	7	18	39	319	0.051513672	3.4482422	0.21166992	0.18896484	-0.87524414	1.4082031	0.1328125	0	0	0	0	0	0	0	0	0	0.92016602	0.079833984	0.1862793	0.11206055	0.002685547	0.071289063	0.009	39471.35	0	0	0.009
579	66654	66654	Category L	0.32397461	0.19189453	-0.82788086	-0.11132813	-0.27832031	0.33886719	0.22	0.009	18/6/2018	18	6	2018	7:18:39	26319	0.3	7	18	39	356	0.051513672	3.4482422	0.21801758	0.18579102	-0.86352539	1.3320313	0.11181641	0	0	0	0	0	0	0	0	0	0.90966797	0.090332031	0.14746094	0.10571289	0.005859375	0.035644531	0.009	39471.35	0	0	0.009
580	66655	66655	Category L	0.32397461	0.17993164	-0.83984375	-0.10888672	-0.28051758	0.35375977	0.23	0.009	18/6/2018	18	6	2018	7:18:39	26319	0.4	7	18	39	368	0.051513672	3.4482422	0.21728516	0.18798828	-0.87402344	1.3310547	0.11206055	0	0	0	0	0	0	0	0	0	0.91992188	0.080078125	0.14868164	0.10644531	-0.008056641	0.034179688	0.009	39471.35	0	0	0.009
581	66656	66656	Category L	0.32397461	0.19189453	-0.81591797	-0.11352539	-0.28564453	0.34570313	0.23	0.009	18/6/2018	18	6	2018	7:18:39	26319	0.5	7	18	39	405	0.051513672	3.4482422	0.22338867	0.18994141	-0.87646484	1.4196777	0.1171875	0	0	0	0	0	0	0	0	0	0.92431641	0.075683594	0.16308594	0.1003418	0.001708984	0.060546875	0.009	39471.35	0	0	0.009
582	66657	66657	Category L	0.31176758	0.20385742	-0.80395508	-0.1184082	-0.28027344	0.34765625	0.23	0.009	18/6/2018	18	6	2018	7:18:39	26319	0.6	7	18	39	392	0.051513672	3.4482422	0.23266602	0.18994141	-0.86230469	1.4660645	0.099121094	0	0	0	0	0	0	0	0	0	0.91308594	0.086914063	0.15087891	0.078857422	0.013671875	0.058349609	0.009	39471.35	0	0	0.009
583	66658	66658	Category L	0.31176758	0.19189453	-0.80395508	-0.10839844	-0.28417969	0.34692383	0.23	0.009	18/6/2018	18	6	2018	7:18:39	26319	0.7	7	18	39	343	0.051513672	3.4482422	0.22973633	0.19067383	-0.86230469	1.453125	0.10058594	0	0	0	0	0	0	0	0	0	0.91259766	0.087402344	0.14135742	0.081787109	0.000976563	0.058349609	0.009	39471.35	0	0	0.009
584	66659	66659	Category L	0.31176758	0.17993164	-0.83984375	-0.11450195	-0.28344727	0.34155273	0.23	0.009	18/6/2018	18	6	2018	7:18:39	26319	0.8	7	18	39	331	0.051513672	3.4482422	0.23608398	0.19360352	-0.84863281	1.453125	0.077148438	0	0	0	0	0	0	0	0	0	0.90185547	0.098144531	0.098144531	0.075439453	-0.013671875	0.008789063	0.009	39471.35	0	0	0.009
585	66660	66660	Category L	0.31176758	0.19189453	-0.82788086	-0.11206055	-0.28515625	0.33789063	0.23	0.009	18/6/2018	18	6	2018	7:18:39	26319	0.9	7	18	39	281	0.051513672	3.4482422	0.23925781	0.19360352	-0.85742188	1.5732422	0.078125	0	0	0	0	0	0	0	0	0	0.91113281	0.088867188	0.10375977	0.072265625	-0.001708984	0.029541016	0.009	39471.35	0	0	0.009
586	66661	66661	Category L	0.29980469	0.19189453	-0.86376953	-0.10864258	-0.28100586	0.33154297	0.23	0.009	18/6/2018	18	6	2018	7:18:40	26320	0	7	18	40	306	0.051513672	3.4482422	0.24536133	0.1953125	-0.8659668	1.9650879	0.054199219	0	0	0	0	0	0	0	0	0	0.92114258	0.078857422	0.059814453	0.054199219	-0.003417969	0.002197266	0.009	39471.35	0	0	0.009
587	66662	66662	Category L	0.32397461	0.17993164	-0.79199219	-0.11791992	-0.28515625	0.34228516	0.23	0.009	18/6/2018	18	6	2018	7:18:40	26320	0.1	7	18	40	294	0.051513672	3.4482422	0.24829102	0.19213867	-0.85449219	2.7077637	0.098876953	0	0	0	0	0	0	0	0	0	0.91040039	0.089599609	0.15039063	0.075439453	-0.012207031	0.0625	0.009	39471.35	0	0	0.009
588	66663	66663	Category L	0.27587891	0.19189453	-0.82788086	-0.11132813	-0.28491211	0.33789063	0.23	0.009	18/6/2018	18	6	2018	7:18:40	26320	0.2	7	18	40	319	0.051513672	3.4482422	0.25439453	0.19384766	-0.86132813	3.6508789	0.039794922	0	0	0	0	0	0	0	0	0	0.91894531	0.081054688	0.056640625	0.021240234	-0.001953125	0.033447266	0.009	39471.35	0	0	0.009
589	66664	66664	Category L	0.29980469	0.19189453	-0.81591797	-0.1081543	-0.27905273	0.34179688	0.23	0.009	18/6/2018	18	6	2018	7:18:40	26320	0.3	7	18	40	306	0.051513672	3.4482422	0.25756836	0.19433594	-0.85742188	4.9023438	0.059082031	0	0	0	0	0	0	0	0	0	0.91601563	0.083984375	0.0859375	0.041992188	-0.002441406	0.041503906	0.009	39471.35	0	0	0.009
590	66665	66665	Category L	0.31176758	0.19189453	-0.83984375	-0.11523438	-0.27612305	0.35083008	0.24	0.009	18/6/2018	18	6	2018	7:18:40	26320	0.4	7	18	40	331	0.051513672	3.4482422	0.26464844	0.19165039	-0.84960938	6.0302734	0.047851563	0	0	0	0	0	0	0	0	0	0.91040039	0.089599609	0.056884766	0.046875	0	0.009765625	0.009	39471.35	0	0	0.009
591	66666	66666	Category L	0.27587891	0.16796875	-0.85180664	-0.14550781	-0.27807617	0.33203125	0.24	0.009	18/6/2018	18	6	2018	7:18:40	26320	0.5	7	18	40	380	0.051513672	3.4482422	0.26000977	0.19360352	-0.85351563	7.1940918	0.030029297	0	0	0	0	0	0	0	0	0	0.91308594	0.086914063	0.043212891	0.015625	-0.025634766	0.001708984	0.009	39471.35	0	0	0.009
592	66667	66667	Category L	0.27587891	0.17993164	-0.81591797	-0.15014648	-0.27124023	0.33081055	0.24	0.009	18/6/2018	18	6	2018	7:18:40	26320	0.6	7	18	40	380	0.051513672	3.4482422	0.2668457	0.18945313	-0.84472656	8.4267578	0.031494141	0	0	0	0	0	0	0	0	0	0.90600586	0.093994141	0.047119141	0.008789063	-0.009521484	0.028808594	0.009	39471.35	0	0	0.009
593	66668	66668	Category L	0.29980469	0.19189453	-0.83984375	-0.15600586	-0.27294922	0.33569336	0.24	0.009	18/6/2018	18	6	2018	7:18:40	26320	0.7	7	18	40	356	0.051513672	3.4482422	0.26806641	0.18823242	-0.84545898	9.4389648	0.032226563	0	0	0	0	0	0	0	0	0	0.90673828	0.093261719	0.040771484	0.031738281	0.003417969	0.005615234	0.009	39471.35	0	0	0.009
594	66669	66669	Category L	0.27587891	0.19189453	-0.82788086	-0.15478516	-0.27636719	0.33886719	0.24	0.009	18/6/2018	18	6	2018	7:18:40	26320	0.8	7	18	40	319	0.051513672	3.4482422	0.27416992	0.18994141	-0.84375	10.268066	0.016113281	0	0	0	0	0	0	0	0	0	0.9074707	0.092529297	0.019287109	0.001464844	0.001708984	0.015869141	0.009	39471.35	0	0	0.009
595	66670	66670	Category L	0.27587891	0.17993164	-0.83984375	-0.15209961	-0.26806641	0.3215332	0.24	0.009	18/6/2018	18	6	2018	7:18:40	26320	0.9	7	18	40	319	0.051513672	3.4482422	0.27880859	0.18701172	-0.83520508	10.72168	0.009033203	0	0	0	0	0	0	0	0	0	0.90039063	0.099609375	0.014892578	-0.002929688	-0.007080078	-0.004394531	0.009	39471.35	0	0	0.009
596	66671	66671	Category L	0.29980469	0.16796875	-0.86376953	-0.14892578	-0.27368164	0.33789063	0.24	0.009	18/6/2018	18	6	2018	7:18:41	26321	0	7	18	41	307	0.051513672	3.4482422	0.27929688	0.18823242	-0.84057617	10.797119	0.036865234	0	0	0	0	0	0	0	0	0	0.90551758	0.094482422	0.063964844	0.020263672	-0.020263672	-0.022949219	0.009	39471.35	0	0	0.009
597	66672	66672	Category L	0.29980469	0.17993164	-0.83984375	-0.1574707	-0.27001953	0.33691406	0.24	0.009	18/6/2018	18	6	2018	7:18:41	26321	0.1	7	18	41	343	0.051513672	3.4482422	0.28222656	0.18725586	-0.84375	10.352295	0.019287109	0	0	0	0	0	0	0	0	0	0.90917969	0.090820313	0.028808594	0.017333984	-0.007324219	0.00390625	0.009	39471.35	0	0	0.009
598	66673	66673	Category L	0.29980469	0.17993164	-0.83984375	-0.1574707	-0.27270508	0.33862305	0.24	0.009	18/6/2018	18	6	2018	7:18:41	26321	0.2	7	18	41	343	0.051513672	3.4482422	0.28515625	0.1875	-0.83837891	9.5891113	0.016357422	0	0	0	0	0	0	0	0	0	0.90527344	0.094726563	0.0234375	0.014404297	-0.007568359	-0.001220703	0.009	39471.35	0	0	0.009
599	66674	66674	Category L	0.29980469	0.17993164	-0.81591797	-0.15039063	-0.26245117	0.32592773	0.24	0.009	18/6/2018	18	6	2018	7:18:41	26321	0.3	7	18	41	306	0.051513672	3.4482422	0.28613281	0.1875	-0.83984375	8.1340332	0.028564453	0	0	0	0	0	0	0	0	0	0.90673828	0.093261719	0.045166016	0.013427734	-0.007568359	0.023925781	0.009	39471.35	0	0	0.009
600	66675	66675	Category L	0.29980469	0.17993164	-0.83984375	-0.15087891	-0.26489258	0.3371582	0.25	0.009	18/6/2018	18	6	2018	7:18:41	26321	0.4	7	18	41	306	0.051513672	3.4482422	0.28955078	0.18896484	-0.83837891	6.8112793	0.013671875	0	0	0	0	0	0	0	0	0	0.90698242	0.093017578	0.020507813	0.010009766	-0.009033203	-0.001220703	0.009	39471.35	0	0	0.009
601	66676	66676	Category L	0.32397461	0.17993164	-0.83984375	-0.15917969	-0.27099609	0.33691406	0.25	0.009	18/6/2018	18	6	2018	7:18:41	26321	0.5	7	18	41	356	0.051513672	3.4482422	0.29321289	0.18408203	-0.82885742	6.010498	0.032714844	0	0	0	0	0	0	0	0	0	0.8984375	0.1015625	0.045654297	0.030517578	-0.004150391	-0.010742188	0.009	39471.35	0	0	0.009
602	66677	66677	Category L	0.27587891	0.17993164	-0.82788086	-0.15795898	-0.26757813	0.33569336	0.25	0.009	18/6/2018	18	6	2018	7:18:41	26321	0.6	7	18	41	356	0.051513672	3.4482422	0.29541016	0.18554688	-0.82861328	5.0666504	0.020263672	0	0	0	0	0	0	0	0	0	0.89916992	0.10083008	0.026123047	-0.01953125	-0.005615234	0.000732422	0.009	39471.35	0	0	0.009
603	66678	66678	Category L	0.26391602	0.20385742	-0.85180664	-0.15112305	-0.26831055	0.33569336	0.25	0.009	18/6/2018	18	6	2018	7:18:41	26321	0.7	7	18	41	393	0.051513672	3.4482422	0.29467773	0.18554688	-0.82885742	3.972168	0.042480469	0	0	0	0	0	0	0	0	0	0.89916992	0.10083008	0.072021484	-0.030761719	0.018066406	-0.022705078	0.009	39471.35	0	0	0.009
604	66679	66679	Category L	0.29980469	0.19189453	-0.85180664	-0.15087891	-0.27172852	0.33984375	0.25	0.009	18/6/2018	18	6	2018	7:18:41	26321	0.8	7	18	41	368	0.051513672	3.4482422	0.29370117	0.18530273	-0.82983398	2.9936523	0.0234375	0	0	0	0	0	0	0	0	0	0.8996582	0.1003418	0.034179688	0.005859375	0.006347656	-0.021728516	0.009	39471.35	0	0	0.009
605	66680	66680	Category L	0.29980469	0.19189453	-0.81591797	-0.15112305	-0.27197266	0.32568359	0.25	0.009	18/6/2018	18	6	2018	7:18:41	26321	0.9	7	18	41	319	0.051513672	3.4482422	0.29248047	0.18530273	-0.83129883	2.4455566	0.018066406	0	0	0	0	0	0	0	0	0	0.90039063	0.099609375	0.029052734	0.007080078	0.006591797	0.015380859	0.009	39471.35	0	0	0.009
606	66681	66681	Category L	0.2878418	0.19189453	-0.81591797	-0.14868164	-0.26806641	0.32373047	0.25	0.009	18/6/2018	18	6	2018	7:18:42	26322	0	7	18	42	306	0.051513672	3.4482422	0.29077148	0.18432617	-0.83203125	1.9450684	0.018066406	0	0	0	0	0	0	0	0	0	0.90063477	0.099365234	0.026611328	-0.002929688	0.007324219	0.016113281	0.009	39471.35	0	0	0.009
607	66682	66682	Category L	0.29980469	0.17993164	-0.81591797	-0.15844727	-0.27270508	0.33984375	0.25	0.009	18/6/2018	18	6	2018	7:18:42	26322	0.1	7	18	42	294	0.051513672	3.4482422	0.28930664	0.18432617	-0.83300781	1.2316895	0.020507813	0	0	0	0	0	0	0	0	0	0.90087891	0.099121094	0.031982422	0.010253906	-0.004394531	0.017089844	0.009	39471.35	0	0	0.009
608	66683	66683	Category L	0.2878418	0.19189453	-0.82788086	-0.1628418	-0.2734375	0.33764648	0.25	0.009	18/6/2018	18	6	2018	7:18:42	26322	0.2	7	18	42	319	0.051513672	3.4417969	0.2878418	0.18383789	-0.83349609	0.8918457	0.009765625	0	0	0	0	0	0	0	0	0	0.90087891	0.099121094	0.013671875	0	0.0078125	0.005615234	0.009	39471.35	0	0	0.009
609	66684	66684	Category L	0.2878418	0.19189453	-0.83984375	-0.14990234	-0.27172852	0.3347168	0.25	0.009	18/6/2018	18	6	2018	7:18:42	26322	0.3	7	18	42	319	0.051513672	3.4417969	0.28662109	0.18359375	-0.83398438	1.3518066	0.010009766	0	0	0	0	0	0	0	0	0	0.90087891	0.099121094	0.014892578	0.000976563	0.008056641	-0.005615234	0.009	39471.35	0	0	0.009
610	66685	66685	Category L	0.27587891	0.17993164	-0.83984375	-0.15307617	-0.26806641	0.3269043	0.26	0.009	18/6/2018	18	6	2018	7:18:42	26322	0.4	7	18	42	306	0.051513672	3.4417969	0.28515625	0.18359375	-0.83422852	1.3601074	0.011230469	0	0	0	0	0	0	0	0	0	0.90063477	0.099365234	0.018310547	-0.009277344	-0.003662109	-0.005371094	0.009	39471.35	0	0	0.009
611	66686	66686	Category L	0.2878418	0.19189453	-0.82788086	-0.15332031	-0.27026367	0.33569336	0.26	0.009	18/6/2018	18	6	2018	7:18:42	26322	0.5	7	18	42	294	0.051513672	3.4417969	0.28393555	0.18334961	-0.83520508	0.67529297	0.01171875	0	0	0	0	0	0	0	0	0	0.90087891	0.099121094	0.019287109	0.003662109	0.008300781	0.007324219	0.009	39471.35	0	0	0.009
612	66687	66687	Category L	0.29980469	0.17993164	-0.86376953	-0.1472168	-0.27001953	0.33813477	0.26	0.009	18/6/2018	18	6	2018	7:18:42	26322	0.6	7	18	42	281	0.051513672	3.4417969	0.28295898	0.18334961	-0.83544922	0.20898438	0.032958984	0	0	0	0	0	0	0	0	0	0.90087891	0.099121094	0.048339844	0.016601563	-0.003417969	-0.028076172	0.009	39471.35	0	0	0.009
613	66688	66688	Category L	0.29980469	0.17993164	-0.85180664	-0.15356445	-0.27148438	0.3359375	0.26	0.009	18/6/2018	18	6	2018	7:18:42	26322	0.7	7	18	42	269	0.051513672	3.4417969	0.28149414	0.18334961	-0.83618164	0.050537109	0.023925781	0	0	0	0	0	0	0	0	0	0.90112305	0.098876953	0.037109375	0.018066406	-0.003417969	-0.015380859	0.009	39471.35	0	0	0.009
614	66689	66689	Category L	0.26391602	0.15576172	-0.85180664	-0.15014648	-0.26953125	0.3359375	0.26	0.009	18/6/2018	18	6	2018	7:18:42	26322	0.8	7	18	42	294	0.051513672	3.4417969	0.28027344	0.18334961	-0.83691406	0.48486328	0.03515625	0	0	0	0	0	0	0	0	0	0.90136719	0.098632813	0.05859375	-0.016357422	-0.027587891	-0.014648438	0.009	39471.35	0	0	0.009
615	66690	66690	Category L	0.27587891	0.17993164	-0.83984375	-0.15576172	-0.27294922	0.33984375	0.26	0.009	18/6/2018	18	6	2018	7:18:42	26322	0.9	7	18	42	294	0.051513672	3.4417969	0.27905273	0.18310547	-0.83740234	1.2724609	0.005126953	0	0	0	0	0	0	0	0	0	0.90161133	0.098388672	0.008789063	-0.003173828	-0.003173828	-0.002197266	0.009	39471.35	0	0	0.009
616	66691	66691	Category L	0.29980469	0.15576172	-0.83984375	-0.15600586	-0.27001953	0.33691406	0.26	0.009	18/6/2018	18	6	2018	7:18:43	26323	0	7	18	43	294	0.051513672	3.4417969	0.27783203	0.18310547	-0.83813477	1.5539551	0.034912109	0	0	0	0	0	0	0	0	0	0.90185547	0.098144531	0.05078125	0.021728516	-0.02734375	-0.001464844	0.009	39471.35	0	0	0.009
617	66692	66692	Category L	0.31176758	0.17993164	-0.85180664	-0.1550293	-0.27636719	0.33666992	0.26	0.009	18/6/2018	18	6	2018	7:18:43	26323	0.1	7	18	43	319	0.051513672	3.4417969	0.27661133	0.18286133	-0.83911133	1.1462402	0.037109375	0	0	0	0	0	0	0	0	0	0.90234375	0.09765625	0.050537109	0.034912109	-0.002929688	-0.012451172	0.009	39471.35	0	0	0.009
618	66693	66693	Category L	0.27587891	0.15576172	-0.82788086	-0.1574707	-0.27270508	0.33862305	0.26	0.009	18/6/2018	18	6	2018	7:18:43	26323	0.2	7	18	43	294	0.051513672	3.4417969	0.27539063	0.18286133	-0.84008789	0.54760742	0.029785156	0	0	0	0	0	0	0	0	0	0.90307617	0.096923828	0.040039063	0.000244141	-0.027099609	0.012207031	0.009	39471.35	0	0	0.009
619	66694	66694	Category L	0.29980469	0.19189453	-0.85180664	-0.14941406	-0.26586914	0.32177734	0.26	0.009	18/6/2018	18	6	2018	7:18:43	26323	0.3	7	18	43	306	0.051513672	3.4417969	0.27416992	0.18286133	-0.84106445	0.38867188	0.029052734	0	0	0	0	0	0	0	0	0	0.90332031	0.096679688	0.045166016	0.025390625	0.008789063	-0.010498047	0.009	39471.35	0	0	0.009
620	66695	66695	Category L	0.26391602	0.19189453	-0.83984375	-0.15209961	-0.26953125	0.32592773	0.27	0.009	18/6/2018	18	6	2018	7:18:43	26323	0.4	7	18	43	356	0.051513672	3.4417969	0.27270508	0.18237305	-0.84179688	0.056640625	0.012939453	0	0	0	0	0	0	0	0	0	0.90356445	0.096435547	0.020019531	-0.008789063	0.009277344	0.001953125	0.009	39471.35	0	0	0.009
621	66696	66696	Category L	0.2878418	0.19189453	-0.85180664	-0.15332031	-0.27197266	0.3347168	0.27	0.009	18/6/2018	18	6	2018	7:18:43	26323	0.5	7	18	43	343	0.051513672	3.4417969	0.27124023	0.18261719	-0.84179688	0.51953125	0.021240234	0	0	0	0	0	0	0	0	0	0.90307617	0.096923828	0.035400391	0.016357422	0.009033203	-0.009765625	0.009	39471.35	0	0	0.009
622	66697	66697	Category L	0.2878418	0.16796875	-0.83984375	-0.15258789	-0.27050781	0.33056641	0.27	0.009	18/6/2018	18	6	2018	7:18:43	26323	0.6	7	18	43	392	0.051513672	3.4417969	0.26977539	0.18237305	-0.84204102	0.65234375	0.023193359	0	0	0	0	0	0	0	0	0	0.90283203	0.097167969	0.034667969	0.017822266	-0.014404297	0.002197266	0.009	39471.35	0	0	0.009
623	66698	66698	Category L	0.27587891	0.17993164	-0.81591797	-0.16186523	-0.27270508	0.33789063	0.27	0.009	18/6/2018	18	6	2018	7:18:43	26323	0.7	7	18	43	417	0.051513672	3.4417969	0.26831055	0.18212891	-0.84326172	0.62255859	0.028320313	0	0	0	0	0	0	0	0	0	0.90356445	0.096435547	0.036865234	0.007324219	-0.002197266	0.02734375	0.009	39471.35	0	0	0.009
624	66699	66699	Category L	0.29980469	0.15576172	-0.81591797	-0.16162109	-0.2734375	0.33862305	0.27	0.009	18/6/2018	18	6	2018	7:18:43	26323	0.8	7	18	43	392	0.051513672	3.4417969	0.26708984	0.18188477	-0.84399414	0.98388672	0.050537109	0	0	0	0	0	0	0	0	0	0.90380859	0.096191406	0.087158203	0.032470703	-0.026123047	0.028076172	0.009	39471.35	0	0	0.009
625	66700	66700	Category L	0.2878418	0.19189453	-0.86376953	-0.15356445	-0.26953125	0.32592773	0.27	0.009	18/6/2018	18	6	2018	7:18:43	26323	0.9	7	18	43	380	0.051513672	3.4417969	0.265625	0.18212891	-0.84448242	1.4833984	0.030761719	0	0	0	0	0	0	0	0	0	0.90380859	0.096191406	0.051025391	0.021972656	0.009521484	-0.019042969	0.009	39471.35	0	0	0.009
626	66701	66701	Category L	0.26391602	0.19189453	-0.80395508	-0.15454102	-0.26782227	0.32592773	0.27	0.009	18/6/2018	18	6	2018	7:18:44	26324	0	7	18	44	331	0.051513672	3.4417969	0.26391602	0.18212891	-0.84448242	1.8657227	0.041748047	0	0	0	0	0	0	0	0	0	0.90332031	0.096679688	0.050292969	0	0.009521484	0.040527344	0.009	39471.35	0	0	0.009
627	66702	66702	Category L	0.27587891	0.17993164	-0.82788086	-0.16015625	-0.27270508	0.33764648	0.27	0.009	18/6/2018	18	6	2018	7:18:44	26324	0.1	7	18	44	294	0.051513672	3.4417969	0.26269531	0.18237305	-0.84448242	2.0083008	0.021240234	0	0	0	0	0	0	0	0	0	0.90307617	0.096923828	0.032226563	0.012939453	-0.002441406	0.016601563	0.009	39471.35	0	0	0.009
628	66703	66703	Category L	0.27587891	0.17993164	-0.81591797	-0.16088867	-0.27416992	0.33862305	0.27	0.009	18/6/2018	18	6	2018	7:18:44	26324	0.2	7	18	44	282	0.051513672	3.4417969	0.26123047	0.18261719	-0.84521484	1.8884277	0.032958984	0	0	0	0	0	0	0	0	0	0.90332031	0.096679688	0.046875	0.014404297	-0.002685547	0.029296875	0.009	39471.35	0	0	0.009
629	66704	66704	Category L	0.26391602	0.17993164	-0.83984375	-0.14575195	-0.27050781	0.3371582	0.27	0.009	18/6/2018	18	6	2018	7:18:44	26324	0.3	7	18	44	306	0.051513672	3.4417969	0.26025391	0.18261719	-0.84594727	1.8085938	0.0078125	0	0	0	0	0	0	0	0	0	0.90380859	0.096191406	0.012695313	0.003417969	-0.002685547	0.006103516	0.009	39471.35	0	0	0.009
630	66705	66705	Category L	0.2878418	0.16796875	-0.83984375	-0.15136719	-0.27368164	0.33691406	0.28	0.009	18/6/2018	18	6	2018	7:18:44	26324	0.4	7	18	44	343	0.051513672	3.4417969	0.2590332	0.18286133	-0.84692383	1.2915039	0.033203125	0	0	0	0	0	0	0	0	0	0.90429688	0.095703125	0.05078125	0.028564453	-0.014892578	0.007080078	0.009	39471.35	0	0	0.009
631	66706	66706	Category L	0.27587891	0.17993164	-0.83984375	-0.1652832	-0.27246094	0.33862305	0.28	0.009	18/6/2018	18	6	2018	7:18:44	26324	0.5	7	18	44	331	0.051513672	3.4417969	0.25756836	0.18286133	-0.84716797	0.42944336	0.019775391	0	0	0	0	0	0	0	0	0	0.90405273	0.095947266	0.028564453	0.018066406	-0.002929688	0.007324219	0.009	39471.35	0	0	0.009
632	66707	66707	Category L	0.29980469	0.17993164	-0.83984375	-0.1628418	-0.27099609	0.33447266	0.28	0.009	18/6/2018	18	6	2018	7:18:44	26324	0.6	7	18	44	331	0.051513672	3.4417969	0.2565918	0.18334961	-0.84716797	0.23510742	0.043701172	0	0	0	0	0	0	0	0	0	0.90405273	0.095947266	0.053955078	0.04296875	-0.003417969	0.007324219	0.009	39471.35	0	0	0.009
633	66708	66708	Category L	0.29980469	0.19189453	-0.83984375	-0.15185547	-0.26953125	0.32861328	0.28	0.009	18/6/2018	18	6	2018	7:18:44	26324	0.7	7	18	44	343	0.051513672	3.4417969	0.25561523	0.18359375	-0.84814453	0.29858398	0.045410156	0	0	0	0	0	0	0	0	0	0.90478516	0.095214844	0.060546875	0.043945313	0.008056641	0.008300781	0.009	39471.35	0	0	0.009
634	66709	66709	Category L	0.27587891	0.19189453	-0.83984375	-0.15185547	-0.26831055	0.3347168	0.28	0.009	18/6/2018	18	6	2018	7:18:44	26324	0.8	7	18	44	368	0.051513672	3.4417969	0.25439453	0.18383789	-0.84887695	0.42333984	0.024414063	0	0	0	0	0	0	0	0	0	0.9050293	0.094970703	0.038330078	0.021240234	0.0078125	0.009033203	0.009	39471.35	0	0	0.009
635	66710	66710	Category L	0.2878418	0.19189453	-0.85180664	-0.1652832	-0.27075195	0.33837891	0.28	0.009	18/6/2018	18	6	2018	7:18:44	26324	0.9	7	18	44	393	0.051513672	3.4417969	0.25341797	0.18408203	-0.84912109	0.56542969	0.03515625	0	0	0	0	0	0	0	0	0	0.9050293	0.094970703	0.044677734	0.034179688	0.007568359	-0.002441406	0.009	39471.35	0	0	0.009
636	66711	66711	Category L	0.27587891	0.19189453	-0.82788086	-0.15380859	-0.26782227	0.32788086	0.28	0.009	18/6/2018	18	6	2018	7:18:45	26325	0	7	18	45	405	0.051513672	3.4417969	0.25244141	0.18432617	-0.84960938	0.56298828	0.032470703	0	0	0	0	0	0	0	0	0	0.90527344	0.094726563	0.052490234	0.023193359	0.007324219	0.021728516	0.009	39471.35	0	0	0.009
637	66712	66712	Category L	0.27587891	0.16796875	-0.82788086	-0.15356445	-0.26953125	0.33081055	0.28	0.009	18/6/2018	18	6	2018	7:18:45	26325	0.1	7	18	45	380	0.051513672	3.4417969	0.2512207	0.18481445	-0.84960938	0.89697266	0.036865234	0	0	0	0	0	0	0	0	0	0.9050293	0.094970703	0.062988281	0.024414063	-0.016845703	0.021728516	0.009	39471.35	0	0	0.009
638	66713	66713	Category L	0.27587891	0.17993164	-0.83984375	-0.15600586	-0.27978516	0.33374023	0.28	0.009	18/6/2018	18	6	2018	7:18:45	26325	0.2	7	18	45	356	0.051513672	3.4417969	0.25024414	0.18505859	-0.85009766	1.6396484	0.027832031	0	0	0	0	0	0	0	0	0	0.90527344	0.094726563	0.041015625	0.025390625	-0.005126953	0.010253906	0.009	39471.35	0	0	0.009
639	66714	66714	Category L	0.27587891	0.17993164	-0.83984375	-0.15551758	-0.26782227	0.32568359	0.28	0.009	18/6/2018	18	6	2018	7:18:45	26325	0.3	7	18	45	368	0.051513672	3.4417969	0.24902344	0.18554688	-0.85058594	3.0246582	0.029296875	0	0	0	0	0	0	0	0	0	0.90576172	0.094238281	0.043212891	0.026611328	-0.005615234	0.010742188	0.009	39471.35	0	0	0.009
640	66715	66715	Category L	0.23999023	0.19189453	-0.80395508	-0.15478516	-0.27368164	0.33886719	0.29	0.009	18/6/2018	18	6	2018	7:18:45	26325	0.4	7	18	45	343	0.051513672	3.4417969	0.24780273	0.18579102	-0.8515625	5.2275391	0.048583984	0	0	0	0	0	0	0	0	0	0.90600586	0.093994141	0.061523438	-0.0078125	0.005859375	0.047607422	0.009	39471.35	0	0	0.009
641	66716	66716	Category L	0.23999023	0.20385742	-0.82788086	-0.16186523	-0.27270508	0.33862305	0.29	0.009	18/6/2018	18	6	2018	7:18:45	26325	0.5	7	18	45	343	0.051513672	3.4417969	0.24658203	0.18603516	-0.85205078	8.0439453	0.030761719	0	0	0	0	0	0	0	0	0	0.90649414	0.093505859	0.048583984	-0.006591797	0.017578125	0.024169922	0.009	39471.35	0	0	0.009
642	66717	66717	Category L	0.26391602	0.20385742	-0.85180664	-0.17626953	-0.25415039	0.3293457	0.29	0.009	18/6/2018	18	6	2018	7:18:45	26325	0.6	7	18	45	343	0.051513672	3.4417969	0.24536133	0.1862793	-0.85229492	10.925049	0.025146484	0	0	0	0	0	0	0	0	0	0.90625	0.09375	0.036376953	0.018310547	0.017333984	0.000488281	0.009	39471.35	0	0	0.009
643	66718	66718	Category L	0.23999023	0.20385742	-0.89990234	-0.20019531	-0.2421875	0.33422852	0.29	0.009	18/6/2018	18	6	2018	7:18:45	26325	0.7	7	18	45	380	0.051513672	3.4417969	0.24414063	0.18676758	-0.85327148	13.577148	0.049560547	0	0	0	0	0	0	0	0	0	0.90698242	0.093017578	0.067871094	-0.004150391	0.016845703	-0.046386719	0.009	39471.35	0	0	0.009
644	66719	66719	Category L	0.2277832	0.17993164	-0.89990234	-0.2175293	-0.21948242	0.32104492	0.29	0.009	18/6/2018	18	6	2018	7:18:45	26325	0.8	7	18	45	405	0.051513672	3.4417969	0.2434082	0.18652344	-0.85375977	15.980713	0.049072266	0	0	0	0	0	0	0	0	0	0.90722656	0.092773438	0.068359375	-0.015625	-0.006591797	-0.045898438	0.009	39471.35	0	0	0.009
645	66720	66720	Category L	0.19189453	0.13183594	-0.87597656	-0.22680664	-0.21533203	0.32958984	0.29	0.009	18/6/2018	18	6	2018	7:18:45	26325	0.9	7	18	45	429	0.051513672	3.4417969	0.2421875	0.18652344	-0.85302734	18.208984	0.077636719	0	0	0	0	0	0	0	0	0	0.90625	0.09375	0.12792969	-0.050292969	-0.0546875	-0.022705078	0.009	39471.35	0	0	0.009
646	66721	66721	Category L	0.19189453	0.17993164	-0.85180664	-0.23535156	-0.21606445	0.32836914	0.29	0.009	18/6/2018	18	6	2018	7:18:46	26326	0	7	18	46	380	0.051025391	3.4144043	0.2409668	0.18652344	-0.85424805	20.1521	0.049560547	0	0	0	0	0	0	0	0	0	0.90698242	0.093017578	0.058105469	-0.049072266	-0.006591797	0.002441406	0.009	39471.35	0	0	0.009
647	66722	66722	Category L	0.20385742	0.16796875	-0.86376953	-0.23168945	-0.22119141	0.32641602	0.29	0.009	18/6/2018	18	6	2018	7:18:46	26326	0.1	7	18	46	319	0.051025391	3.4144043	0.23999023	0.18652344	-0.85449219	21.510986	0.041503906	0	0	0	0	0	0	0	0	0	0.90698242	0.093017578	0.063720703	-0.036132813	-0.018554688	-0.009033203	0.009	39471.35	0	0	0.009
648	66723	66723	Category L	0.21582031	0.17993164	-0.83984375	-0.21801758	-0.21972656	0.32983398	0.29	0.009	18/6/2018	18	6	2018	7:18:46	26326	0.2	7	18	46	319	0.051025391	3.4144043	0.23828125	0.18676758	-0.85546875	21.92627	0.028320313	0	0	0	0	0	0	0	0	0	0.9074707	0.092529297	0.045166016	-0.022460938	-0.006835938	0.015625	0.009	39471.35	0	0	0.009
649	66724	66724	Category L	0.20385742	0.17993164	-0.85180664	-0.23339844	-0.2253418	0.33251953	0.3	0.009	18/6/2018	18	6	2018	7:18:46	26326	0.3	7	18	46	319	0.051025391	3.4144043	0.23706055	0.18676758	-0.85571289	21.548096	0.034179688	0	0	0	0	0	0	0	0	0	0.90722656	0.092773438	0.043945313	-0.033203125	-0.006835938	0.00390625	0.009	39471.35	0	0	0.009
650	66725	66725	Category L	0.23999023	0.17993164	-0.85180664	-0.22998047	-0.22290039	0.33081055	0.3	0.009	18/6/2018	18	6	2018	7:18:46	26326	0.4	7	18	46	343	0.051025391	3.4144043	0.23510742	0.18676758	-0.85522461	20.291992	0.009033203	0	0	0	0	0	0	0	0	0	0.90649414	0.093505859	0.015136719	0.004638672	-0.006835938	0.003417969	0.009	39471.35	0	0	0.009
651	66726	66726	Category L	0.2277832	0.19189453	-0.85180664	-0.22338867	-0.22070313	0.32080078	0.3	0.009	18/6/2018	18	6	2018	7:18:46	26326	0.5	7	18	46	356	0.051025391	3.4144043	0.23071289	0.18432617	-0.84667969	18.015137	0.009277344	0	0	0	0	0	0	0	0	0	0.89672852	0.10327148	0.015136719	-0.002929688	0.007324219	-0.004882813	0.009	39471.35	0	0	0.009
652	66727	66727	Category L	0.20385742	0.16796875	-0.86376953	-0.22290039	-0.22241211	0.33374023	0.3	0.009	18/6/2018	18	6	2018	7:18:46	26326	0.6	7	18	46	319	0.051025391	3.4144043	0.22924805	0.18774414	-0.85888672	15.36084	0.032470703	0	0	0	0	0	0	0	0	0	0.90844727	0.091552734	0.050048828	-0.025390625	-0.019775391	-0.004638672	0.009	39471.35	0	0	0.009
653	66728	66728	Category L	0.20385742	0.17993164	-0.86376953	-0.21972656	-0.22241211	0.32958984	0.3	0.009	18/6/2018	18	6	2018	7:18:46	26326	0.7	7	18	46	294	0.051025391	3.4144043	0.23168945	0.18676758	-0.8527832	12.641357	0.030761719	0	0	0	0	0	0	0	0	0	0.90332031	0.096679688	0.045898438	-0.027832031	-0.006835938	-0.010742188	0.009	39471.35	0	0	0.009
654	66729	66729	Category L	0.20385742	0.17993164	-0.86376953	-0.22412109	-0.22387695	0.32885742	0.3	0.009	18/6/2018	18	6	2018	7:18:46	26326	0.8	7	18	46	282	0.051025391	3.4144043	0.22583008	0.18676758	-0.8605957	9.9443359	0.023193359	0	0	0	0	0	0	0	0	0	0.90917969	0.090820313	0.031738281	-0.021972656	-0.006835938	-0.002929688	0.009	39471.35	0	0	0.009
655	66730	66730	Category L	0.21582031	0.19189453	-0.86376953	-0.22045898	-0.21704102	0.32495117	0.3	0.009	18/6/2018	18	6	2018	7:18:46	26326	0.9	7	18	46	257	0.051025391	3.4144043	0.22753906	0.18823242	-0.87084961	7.4443359	0.014160156	0	0	0	0	0	0	0	0	0	0.91967773	0.080322266	0.022460938	-0.01171875	0.003417969	0.007080078	0.009	39471.35	0	0	0.009
656	66731	66731	Category L	0.2277832	0.17993164	-0.91186523	-0.21948242	-0.22070313	0.33178711	0.3	0.009	18/6/2018	18	6	2018	7:18:47	26327	0	7	18	47	282	0.051025391	3.4144043	0.2199707	0.18652344	-0.86230469	5.0871582	0.050537109	0	0	0	0	0	0	0	0	0	0.90917969	0.090820313	0.063720703	0.007568359	-0.006591797	-0.049316406	0.009	39471.35	0	0	0.009
657	66732	66732	Category L	0.21582031	0.19189453	-0.87597656	-0.21899414	-0.22314453	0.3347168	0.3	0.009	18/6/2018	18	6	2018	7:18:47	26327	0.1	7	18	47	294	0.051025391	3.4144043	0.21484375	0.18530273	-0.86108398	2.5561523	0.016113281	0	0	0	0	0	0	0	0	0	0.90673828	0.093261719	0.021972656	0.000732422	0.006347656	-0.014648438	0.009	39471.35	0	0	0.009
658	66733	66733	Category L	0.21582031	0.17993164	-0.87597656	-0.22827148	-0.22216797	0.33666992	0.3	0.009	18/6/2018	18	6	2018	7:18:47	26327	0.2	7	18	47	294	0.051025391	3.4144043	0.21459961	0.18725586	-0.86791992	0.11157227	0.010742188	0	0	0	0	0	0	0	0	0	0.91357422	0.086425781	0.016357422	0.000976563	-0.007324219	-0.0078125	0.009	39471.35	0	0	0.009
659	66734	66734	Category L	0.20385742	0.16796875	-0.88793945	-0.22485352	-0.22753906	0.33666992	0.3	0.009	18/6/2018	18	6	2018	7:18:47	26327	0.3	7	18	47	343	0.051025391	3.4144043	0.21606445	0.18603516	-0.85961914	2.6018066	0.035400391	0	0	0	0	0	0	0	0	0	0.90576172	0.094238281	0.058349609	-0.012207031	-0.018066406	-0.028076172	0.009	39471.35	0	0	0.009
660	66735	66735	Category L	0.21582031	0.19189453	-0.82788086	-0.21728516	-0.22436523	0.32104492	0.31	0.009	18/6/2018	18	6	2018	7:18:47	26327	0.4	7	18	47	343	0.051025391	3.4144043	0.21166992	0.18823242	-0.86791992	5.0588379	0.040527344	0	0	0	0	0	0	0	0	0	0.91308594	0.086914063	0.047607422	0.00390625	0.003417969	0.040039063	0.009	39471.35	0	0	0.009
661	66736	66736	Category L	0.20385742	0.16796875	-0.83984375	-0.21118164	-0.2277832	0.33496094	0.31	0.009	18/6/2018	18	6	2018	7:18:47	26327	0.5	7	18	47	331	0.051025391	3.4144043	0.21118164	0.1875	-0.85693359	7.2634277	0.026855469	0	0	0	0	0	0	0	0	0	0.90234375	0.09765625	0.044189453	-0.007324219	-0.01953125	0.017089844	0.009	39471.35	0	0	0.009
662	66737	66737	Category L	0.20385742	0.17993164	-0.89990234	-0.20019531	-0.24462891	0.33984375	0.31	0.009	18/6/2018	18	6	2018	7:18:47	26327	0.6	7	18	47	392	0.051025391	3.4144043	0.20507813	0.1862793	-0.87182617	9.703125	0.028808594	0	0	0	0	0	0	0	0	0	0.91479492	0.085205078	0.035644531	-0.001220703	-0.006347656	-0.027832031	0.009	39471.35	0	0	0.009
663	66738	66738	Category L	0.20385742	0.17993164	-0.87597656	-0.17041016	-0.26538086	0.33447266	0.31	0.009	18/6/2018	18	6	2018	7:18:47	26327	0.7	7	18	47	380	0.051025391	3.4144043	0.20703125	0.1887207	-0.87670898	11.743652	0.009521484	0	0	0	0	0	0	0	0	0	0.9206543	0.079345703	0.013183594	-0.003173828	-0.008789063	0.000732422	0.009	39471.35	0	0	0.009
664	66739	66739	Category L	0.19189453	0.19189453	-0.87597656	-0.13671875	-0.28076172	0.32202148	0.31	0.009	18/6/2018	18	6	2018	7:18:47	26327	0.8	7	18	47	368	0.051025391	3.4144043	0.2019043	0.1862793	-0.87182617	13.744873	0.012207031	0	0	0	0	0	0	0	0	0	0.9140625	0.0859375	0.019775391	-0.010009766	0.005371094	-0.00390625	0.009	39471.35	0	0	0.009
665	66740	66740	Category L	0.17993164	0.19189453	-0.82788086	-0.12426758	-0.28125	0.33935547	0.31	0.009	18/6/2018	18	6	2018	7:18:47	26327	0.9	7	18	47	380	0.051025391	3.4144043	0.20068359	0.1875	-0.88745117	15.692871	0.063232422	0	0	0	0	0	0	0	0	0	0.92895508	0.071044922	0.084716797	-0.020751953	0.004150391	0.059570313	0.009	39471.35	0	0	0.009
666	66741	66741	Category L	0.20385742	0.21582031	-0.85180664	-0.13085938	-0.28051758	0.32617188	0.31	0.009	18/6/2018	18	6	2018	7:18:48	26328	0	7	18	48	319	0.051025391	3.4144043	0.19848633	0.18798828	-0.87939453	17.386719	0.039550781	0	0	0	0	0	0	0	0	0	0.92089844	0.079101563	0.060791016	0.005126953	0.027587891	0.027587891	0.009	39471.35	0	0	0.009
667	66742	66742	Category L	0.20385742	0.20385742	-0.86376953	-0.13598633	-0.28173828	0.34082031	0.31	0.009	18/6/2018	18	6	2018	7:18:48	26328	0.1	7	18	48	294	0.051025391	3.4144043	0.19335938	0.18530273	-0.87426758	18.50293	0.023681641	0	0	0	0	0	0	0	0	0	0.91430664	0.085693359	0.039306641	0.010253906	0.018310547	0.010498047	0.009	39471.35	0	0	0.009
668	66743	66743	Category L	0.19189453	0.19189453	-0.88793945	-0.13964844	-0.2734375	0.32910156	0.31	0.009	18/6/2018	18	6	2018	7:18:48	26328	0.2	7	18	48	319	0.051025391	3.4144043	0.19262695	0.18896484	-0.88500977	18.862061	0.00390625	0	0	0	0	0	0	0	0	0	0.92529297	0.074707031	0.006347656	-0.000732422	0.002685547	-0.002685547	0.009	39471.35	0	0	0.009
669	66744	66744	Category L	0.20385742	0.20385742	-0.88793945	-0.14135742	-0.27832031	0.33203125	0.31	0.009	18/6/2018	18	6	2018	7:18:48	26328	0.3	7	18	48	331	0.051025391	3.4144043	0.18945313	0.18603516	-0.87548828	18.44458	0.025878906	0	0	0	0	0	0	0	0	0	0.91479492	0.085205078	0.044189453	0.014160156	0.017578125	-0.012207031	0.009	39471.35	0	0	0.009
670	66745	66745	Category L	0.20385742	0.20385742	-0.85180664	-0.13671875	-0.27929688	0.34204102	0.32	0.009	18/6/2018	18	6	2018	7:18:48	26328	0.4	7	18	48	356	0.051025391	3.4144043	0.18530273	0.18652344	-0.87719727	17.32666	0.035888672	0	0	0	0	0	0	0	0	0	0.91577148	0.084228516	0.061035156	0.018310547	0.017089844	0.025390625	0.009	39471.35	0	0	0.009
671	66746	66746	Category L	0.20385742	0.20385742	-0.86376953	-0.14379883	-0.28393555	0.33789063	0.32	0.009	18/6/2018	18	6	2018	7:18:48	26328	0.5	7	18	48	393	0.051025391	3.4144043	0.19165039	0.18652344	-0.87915039	15.389893	0.026123047	0	0	0	0	0	0	0	0	0	0.91894531	0.081054688	0.044677734	0.011962891	0.017089844	0.015380859	0.009	39471.35	0	0	0.009
672	66747	66747	Category L	0.19189453	0.20385742	-0.88793945	-0.1496582	-0.2800293	0.33789063	0.32	0.009	18/6/2018	18	6	2018	7:18:48	26328	0.6	7	18	48	393	0.051025391	3.4144043	0.18701172	0.18457031	-0.87182617	13.019531	0.025146484	0	0	0	0	0	0	0	0	0	0.91064453	0.089355469	0.039794922	0.004638672	0.019042969	-0.015869141	0.009	39471.35	0	0	0.009
673	66748	66748	Category L	0.19189453	0.20385742	-0.89990234	-0.14111328	-0.2800293	0.33691406	0.32	0.009	18/6/2018	18	6	2018	7:18:48	26328	0.7	7	18	48	380	0.051025391	3.4144043	0.1862793	0.18798828	-0.88793945	10.735596	0.020263672	0	0	0	0	0	0	0	0	0	0.92651367	0.073486328	0.032958984	0.005371094	0.015625	-0.01171875	0.009	39471.35	0	0	0.009
674	66749	66749	Category L	0.20385742	0.20385742	-0.83984375	-0.14648438	-0.28076172	0.33374023	0.32	0.009	18/6/2018	18	6	2018	7:18:48	26328	0.8	7	18	48	380	0.051025391	3.4144043	0.1887207	0.18676758	-0.88623047	8.4047852	0.051513672	0	0	0	0	0	0	0	0	0	0.92529297	0.074707031	0.078369141	0.014892578	0.016845703	0.046386719	0.009	39471.35	0	0	0.009
675	66750	66750	Category L	0.20385742	0.20385742	-0.87597656	-0.14550781	-0.27197266	0.32495117	0.32	0.009	18/6/2018	18	6	2018	7:18:48	26328	0.9	7	18	48	368	0.051025391	3.4144043	0.18334961	0.18603516	-0.87988281	6.3122559	0.02734375	0	0	0	0	0	0	0	0	0	0.91772461	0.082275391	0.042236328	0.020263672	0.017578125	0.00390625	0.009	39471.35	0	0	0.009
676	66751	66751	Category L	0.20385742	0.20385742	-0.87597656	-0.13696289	-0.27490234	0.34008789	0.32	0.009	18/6/2018	18	6	2018	7:18:49	26329	0	7	18	49	356	0.051025391	3.4144043	0.17773438	0.18823242	-0.89550781	4.4287109	0.035888672	0	0	0	0	0	0	0	0	0	0.93212891	0.067871094	0.060791016	0.025878906	0.015380859	0.01953125	0.009	39471.35	0	0	0.009
677	66752	66752	Category L	0.21582031	0.20385742	-0.87597656	-0.14038086	-0.27319336	0.3359375	0.32	0.009	18/6/2018	18	6	2018	7:18:49	26329	0.1	7	18	49	393	0.051025391	3.4144043	0.18115234	0.18701172	-0.88720703	2.7758789	0.040039063	0	0	0	0	0	0	0	0	0	0.92480469	0.075195313	0.062744141	0.034423828	0.016601563	0.011230469	0.009	39471.35	0	0	0.009
678	66753	66753	Category L	0.20385742	0.21582031	-0.88793945	-0.14111328	-0.28076172	0.33691406	0.32	0.009	18/6/2018	18	6	2018	7:18:49	26329	0.2	7	18	49	417	0.051025391	3.4144043	0.17871094	0.18798828	-0.89624023	1.3974609	0.038330078	0	0	0	0	0	0	0	0	0	0.93310547	0.066894531	0.061279297	0.025146484	0.027587891	0.008300781	0.009	39471.35	0	0	0.009
679	66754	66754	Category L	0.20385742	0.20385742	-0.87597656	-0.15209961	-0.27978516	0.33569336	0.32	0.009	18/6/2018	18	6	2018	7:18:49	26329	0.3	7	18	49	429	0.051025391	3.4144043	0.17895508	0.18652344	-0.88964844	0.40014648	0.033203125	0	0	0	0	0	0	0	0	0	0.92651367	0.073486328	0.055908203	0.024658203	0.017089844	0.013671875	0.009	39471.35	0	0	0.009
680	66755	66755	Category L	0.20385742	0.20385742	-0.88793945	-0.14160156	-0.27050781	0.32202148	0.33	0.009	18/6/2018	18	6	2018	7:18:49	26329	0.4	7	18	49	417	0.051025391	3.4144043	0.17431641	0.18554688	-0.88085938	0.086669922	0.03515625	0	0	0	0	0	0	0	0	0	0.91699219	0.083007813	0.054199219	0.029296875	0.018066406	-0.006835938	0.009	39471.35	0	0	0.009
681	66756	66756	Category L	0.21582031	0.20385742	-0.86376953	-0.13623047	-0.2746582	0.33105469	0.33	0.009	18/6/2018	18	6	2018	7:18:49	26329	0.5	7	18	49	392	0.051025391	3.4144043	0.17626953	0.18554688	-0.88061523	0.053222656	0.046386719	0	0	0	0	0	0	0	0	0	0.91699219	0.083007813	0.074462891	0.039306641	0.018066406	0.016845703	0.009	39471.35	0	0	0.009
682	66757	66757	Category L	0.19189453	0.20385742	-0.89990234	-0.14111328	-0.27734375	0.34204102	0.33	0.009	18/6/2018	18	6	2018	7:18:49	26329	0.6	7	18	49	355	0.051025391	3.4144043	0.17016602	0.18139648	-0.87353516	0.55688477	0.040527344	0	0	0	0	0	0	0	0	0	0.90820313	0.091796875	0.070068359	0.021484375	0.022216797	-0.026123047	0.009	39471.35	0	0	0.009
683	66758	66758	Category L	0.19189453	0.19189453	-0.88793945	-0.14355469	-0.27832031	0.34082031	0.33	0.009	18/6/2018	18	6	2018	7:18:49	26329	0.7	7	18	49	343	0.051025391	3.4144043	0.16992188	0.18554688	-0.88769531	1.6716309	0.022460938	0	0	0	0	0	0	0	0	0	0.92260742	0.077392578	0.028076172	0.021728516	0.006103516	0	0.009	39471.35	0	0	0.009
684	66759	66759	Category L	0.20385742	0.19189453	-0.80395508	-0.14282227	-0.27807617	0.33496094	0.33	0.009	18/6/2018	18	6	2018	7:18:49	26329	0.8	7	18	49	331	0.051269531	3.3902344	0.17236328	0.18334961	-0.88452148	3.689209	0.086914063	0	0	0	0	0	0	0	0	0	0.91967773	0.080322266	0.12036133	0.03125	0.008300781	0.080566406	0.009	39471.35	0	0	0.009
685	66760	66760	Category L	0.20385742	0.19189453	-0.89990234	-0.13891602	-0.27441406	0.33300781	0.33	0.009	18/6/2018	18	6	2018	7:18:49	26329	0.9	7	18	49	294	0.051269531	3.3902344	0.16796875	0.18530273	-0.8918457	6.0424805	0.037109375	0	0	0	0	0	0	0	0	0	0.92626953	0.073730469	0.050292969	0.035644531	0.006591797	-0.0078125	0.009	39471.35	0	0	0.009
686	66761	66761	Category L	0.20385742	0.19189453	-0.85180664	-0.11401367	-0.27807617	0.34179688	0.33	0.009	18/6/2018	18	6	2018	7:18:50	26330	0	7	18	50	282	0.051269531	3.3902344	0.17114258	0.18676758	-0.90087891	10.172607	0.059082031	0	0	0	0	0	0	0	0	0	0.93603516	0.063964844	0.086669922	0.032470703	0.004882813	0.049072266	0.009	39471.35	0	0	0.009
687	66762	66762	Category L	0.17993164	0.19189453	-0.88793945	-0.10668945	-0.27954102	0.35302734	0.33	0.009	18/6/2018	18	6	2018	7:18:50	26330	0.1	7	18	50	257	0.051269531	3.3902344	0.16650391	0.18334961	-0.89428711	17.968018	0.016845703	0	0	0	0	0	0	0	0	0	0.92797852	0.072021484	0.028076172	0.013183594	0.008300781	0.006347656	0.009	39471.35	0	0	0.009
688	66763	66763	Category L	0.17993164	0.19189453	-0.83984375	-0.10400391	-0.28686523	0.34765625	0.33	0.009	18/6/2018	18	6	2018	7:18:50	26330	0.2	7	18	50	306	0.051269531	3.3902344	0.16381836	0.18896484	-0.91088867	21.164551	0.072753906	0	0	0	0	0	0	0	0	0	0.94458008	0.055419922	0.08984375	0.015869141	0.002685547	0.071044922	0.009	39471.35	0	0	0.009
689	66764	66764	Category L	0.13183594	0.20385742	-0.80395508	-0.097167969	-0.28613281	0.34716797	0.34	0.009	18/6/2018	18	6	2018	7:18:50	26330	0.3	7	18	50	318	0.051269531	3.3902344	0.16552734	0.1875	-0.90209961	34.821045	0.10522461	0	0	0	0	0	0	0	0	0	0.9362793	0.063720703	0.1484375	-0.033691406	0.016113281	0.098144531	0.009	39471.35	0	0	0.009
690	66765	66765	Category J	-0.083984375	-0.023925781	-0.16796875	0.12597656	0.11376953	0.43481445	0.38	0.009	18/6/2018	18	6	2018	7:22:54	26574	0.7	7	22	54	220	0.051025391	3.4546875	0.16040039	0.18579102	-0.89819336	57.473877	0.7980957	0	0	0	0	0	0	0	0	0	0.93115234	0.068847656	1.1845703	-0.24438477	-0.2097168	0.73022461	0.009	39471.35	0	0	0.009
691	66766	66766	Category J	0.17993164	0.46777344	-1.7878418	0.027832031	0.094238281	0.44189453	0.38	0.009	18/6/2018	18	6	2018	7:22:54	26574	0.8	7	22	54	233	0.051025391	3.4546875	0.16674805	0.18725586	-0.90356445	86.951172	0.92749023	0	0	0	0	0	0	0	0	0	0.93774414	0.062255859	1.1774902	0.012939453	0.28027344	-0.8840332	0.009	39471.35	0	0	0.009
692	66767	66767	Category J	0.50390625	0.10791016	-0.38378906	0.083496094	0.099853516	0.44213867	0.38	0.009	18/6/2018	18	6	2018	7:22:54	26574	0.9	7	22	54	208	0.051025391	3.4546875	0.16357422	0.18505859	-0.89624023	113.82568	0.61987305	0	0	0	0	0	0	0	0	0	0.9296875	0.0703125	0.92993164	0.34008789	-0.077148438	0.51245117	0.009	39471.35	0	0	0.009
693	66768	66768	Category J	-0.17993164	0.16796875	-1.4758301	0.0625	0.038330078	0.44287109	0.38	0.009	18/6/2018	18	6	2018	7:22:55	26575	0	7	22	55	171	0.051025391	3.4546875	0.16088867	0.18798828	-0.90600586	132.19922	0.66430664	0	0	0	0	0	0	0	0	0	0.93920898	0.060791016	0.9309082	-0.34082031	-0.020019531	-0.56958008	0.009	39471.35	0	0	0.009
694	66769	66769	Category J	0.40795898	0.2878418	-1.6679688	0.081054688	0.051025391	0.44433594	0.38	0.009	18/6/2018	18	6	2018	7:22:55	26575	0.1	7	22	55	159	0.051025391	3.4546875	0.16601563	0.18969727	-0.90795898	147.1355	0.80322266	0	0	0	0	0	0	0	0	0	0.94238281	0.057617188	1.0996094	0.24169922	0.097900391	-0.75976563	0.009	39471.35	0	0	0.009
695	66770	66770	Category J	-0.3359375	0.035888672	-0.15576172	0.19042969	0.091308594	0.41992188	0.38	0.009	18/6/2018	18	6	2018	7:22:55	26575	0.2	7	22	55	171	0.051025391	3.4546875	0.16040039	0.18798828	-0.8996582	146.76807	0.90722656	0	0	0	0	0	0	0	0	0	0.93310547	0.066894531	1.3925781	-0.49633789	-0.15209961	0.74389648	0.009	39471.35	0	0	0.009
696	66771	66771	Category J	-0.10791016	0.059814453	-0.74389648	0.005859375	0.072998047	0.43994141	0.38	0.009	18/6/2018	18	6	2018	7:22:55	26575	0.3	7	22	55	220	0.051025391	3.4546875	0.15576172	0.19018555	-0.91625977	144.51514	0.34082031	0	0	0	0	0	0	0	0	0	0.94873047	0.051269531	0.56640625	-0.26367188	-0.13037109	0.17236328	0.009	39471.35	0	0	0.009
697	66772	66772	Category J	0.2878418	0.3359375	-1.4038086	0.090087891	0.10668945	0.44335938	0.38	0.009	18/6/2018	18	6	2018	7:22:55	26575	0.4	7	22	55	220	0.051025391	3.4546875	0.15893555	0.19189453	-0.90625	139.87817	0.53344727	0	0	0	0	0	0	0	0	0	0.93994141	0.060058594	0.77001953	0.12866211	0.14379883	-0.49731445	0.009	39471.35	0	0	0.009
698	66773	66773	Category J	0.39599609	0.047851563	-0.16796875	0.20019531	0.081298828	0.41577148	0.38	0.009	18/6/2018	18	6	2018	7:22:55	26575	0.5	7	22	55	245	0.051025391	3.4546875	0.15234375	0.18823242	-0.90332031	139.84766	0.78735352	0	0	0	0	0	0	0	0	0	0.93530273	0.064697266	1.1193848	0.2434082	-0.14038086	0.73535156	0.009	39471.35	0	0	0.009
699	66774	66774	Category J	-0.047851563	0.37182617	-1.5119629	0.18066406	0.0234375	0.42041016	0.39	0.009	18/6/2018	18	6	2018	7:22:55	26575	0.6	7	22	55	232	0.051025391	3.4546875	0.15380859	0.19311523	-0.91235352	127.47437	0.65722656	0	0	0	0	0	0	0	0	0	0.9453125	0.0546875	0.97973633	-0.20166016	0.1784668	-0.59936523	0.009	39471.35	0	0	0.009
700	66775	66775	Category J	0.2277832	0.13183594	0.047851563	0.13769531	0.075439453	0.43530273	0.39	0.009	18/6/2018	18	6	2018	7:22:55	26575	0.7	7	22	55	196	0.051025391	3.4546875	0.1550293	0.19091797	-0.90209961	93.576172	0.95458984	0	0	0	0	0	0	0	0	0	0.93505859	0.064941406	1.0817871	0.072509766	-0.059082031	0.94995117	0.009	39471.35	0	0	0.009
701	66776	66776	Category J	-0.21582031	0.10791016	-2.0397949	0.088134766	0.065917969	0.43994141	0.39	0.009	18/6/2018	18	6	2018	7:22:55	26575	0.8	7	22	55	183	0.051025391	3.4546875	0.15014648	0.18994141	-0.90795898	62.503906	1.1921387	0	0	0	0	0	0	0	0	0	0.93969727	0.060302734	1.5795898	-0.3659668	-0.08203125	-1.1315918	0.009	39471.35	0	0	0.009
702	66777	66777	Category J	0.45581055	0.35986328	-1.2478027	0.067138672	0.063720703	0.45141602	0.39	0.009	18/6/2018	18	6	2018	7:22:55	26575	0.9	7	22	55	134	0.051025391	3.4546875	0.15063477	0.19140625	-0.92163086	36.052734	0.47705078	0	0	0	0	0	0	0	0	0	0.953125	0.046875	0.79931641	0.30493164	0.16821289	-0.32592773	0.009	39471.35	0	0	0.009
703	66778	66778	Category J	-0.13183594	-0.023925781	-0.40795898	0.15917969	0.013427734	0.44262695	0.39	0.009	18/6/2018	18	6	2018	7:22:56	26576	0	7	22	56	98	0.051025391	3.4546875	0.14575195	0.18701172	-0.91430664	16.298828	0.61474609	0	0	0	0	0	0	0	0	0	0.94458008	0.055419922	0.99487305	-0.27758789	-0.2109375	0.50634766	0.009	39471.35	0	0	0.009
704	66779	66779	Category J	0.20385742	0.26391602	-2.0759277	0.026123047	-0.000732422	0.46044922	0.39	0.009	18/6/2018	18	6	2018	7:22:56	26576	0.1	7	22	56	85	0.051025391	3.4546875	0.14306641	0.1862793	-0.92236328	0.2019043	1.1574707	0	0	0	0	0	0	0	0	0	0.9519043	0.048095703	1.2915039	0.060546875	0.077392578	-1.1533203	0.009	39471.35	0	0	0.009
705	66780	66780	Category J	0.095947266	0.21582031	-0.21582031	0.086181641	0.059814453	0.44580078	0.39	0.009	18/6/2018	18	6	2018	7:22:56	26576	0.2	7	22	56	85	0.051025391	3.4546875	0.14624023	0.18505859	-0.92089844	1.2880859	0.70751953	0	0	0	0	0	0	0	0	0	0.95068359	0.049316406	0.78613281	-0.050292969	0.030517578	0.70507813	0.009	39471.35	0	0	0.009
706	66781	66781	Category J	-0.14379883	-0.011962891	-0.39599609	-0.022949219	0.054931641	0.44726563	0.39	0.009	18/6/2018	18	6	2018	7:22:56	26576	0.3	7	22	56	98	0.051025391	3.4546875	0.14575195	0.18261719	-0.91235352	2.9370117	0.62329102	0	0	0	0	0	0	0	0	0	0.94189453	0.058105469	1.0007324	-0.28955078	-0.19458008	0.51635742	0.009	39471.35	0	0	0.009
707	66782	66782	Category J	0.21582031	0.47998047	-1.6799316	0.038818359	0.1027832	0.44116211	0.39	0.009	18/6/2018	18	6	2018	7:22:56	26576	0.4	7	22	56	147	0.051025391	3.4546875	0.14379883	0.18408203	-0.91992188	7.6728516	0.81860352	0	0	0	0	0	0	0	0	0	0.94897461	0.051025391	1.1276855	0.071777344	0.2956543	-0.75976563	0.009	39471.35	0	0	0.009
708	66783	66783	Category J	0.023925781	-0.059814453	-0.059814453	0.076416016	0.073974609	0.44262695	0.39	0.009	18/6/2018	18	6	2018	7:22:56	26576	0.5	7	22	56	159	0.051025391	3.4546875	0.14648438	0.18286133	-0.90795898	5.6276855	0.890625	0	0	0	0	0	0	0	0	0	0.93774414	0.062255859	1.213623	-0.12255859	-0.24267578	0.84814453	0.009	39471.35	0	0	0.009
709	66784	66784	Category J	-0.059814453	0.21582031	-0.98388672	-0.010498047	0.040283203	0.453125	0.4	0.009	18/6/2018	18	6	2018	7:22:56	26576	0.6	7	22	56	159	0.051025391	3.4546875	0.14331055	0.18603516	-0.92358398	3.2438965	0.21386719	0	0	0	0	0	0	0	0	0	0.953125	0.046875	0.29296875	-0.203125	0.029541016	-0.060058594	0.009	39471.35	0	0	0.009
710	66785	66785	Category J	0.79199219	0.16796875	-0.99584961	0.080322266	0.075439453	0.44702148	0.4	0.009	18/6/2018	18	6	2018	7:22:56	26576	0.7	7	22	56	183	0.051025391	3.4546875	0.14697266	0.18701172	-0.92553711	11.062988	0.64892578	0	0	0	0	0	0	0	0	0	0.95581055	0.044189453	0.73413086	0.64477539	-0.019042969	-0.070068359	0.009	39471.35	0	0	0.009
711	66786	66786	Category J	-0.095947266	0.023925781	-0.25195313	0.16625977	0.11669922	0.41870117	0.4	0.009	18/6/2018	18	6	2018	7:22:56	26576	0.8	7	22	56	159	0.051025391	3.4546875	0.140625	0.18579102	-0.91723633	8.5236816	0.72460938	0	0	0	0	0	0	0	0	0	0.9465332	0.053466797	1.064209	-0.23657227	-0.16186523	0.6652832	0.009	39471.35	0	0	0.009
712	66787	66787	Category J	0.23999023	0.45581055	-2.1237793	0.021484375	0.096191406	0.44555664	0.4	0.009	18/6/2018	18	6	2018	7:22:56	26576	0.9	7	22	56	171	0.051025391	3.4546875	0.13745117	0.1875	-0.9284668	3.911377	1.2290039	0	0	0	0	0	0	0	0	0	0.95727539	0.042724609	1.5654297	0.10229492	0.26806641	-1.1950684	0.009	39471.35	0	0	0.009
713	66788	66788	Category J	0.50390625	0.095947266	-0.70776367	0.056152344	0.1262207	0.43383789	0.4	0.009	18/6/2018	18	6	2018	7:22:57	26577	0	7	22	57	159	0.051025391	3.4546875	0.14208984	0.19067383	-0.92333984	3.0910645	0.43164063	0	0	0	0	0	0	0	0	0	0.95361328	0.046386719	0.67211914	0.36157227	-0.094726563	0.21557617	0.009	39471.35	0	0	0.009
714	66789	66789	Category J	-0.16796875	0.11987305	-0.32397461	0.060302734	0.056884766	0.44921875	0.4	0.009	18/6/2018	18	6	2018	7:22:57	26577	0.1	7	22	57	147	0.051025391	3.4546875	0.13525391	0.18798828	-0.93115234	0.36694336	0.68212891	0	0	0	0	0	0	0	0	0	0.9597168	0.040283203	0.97875977	-0.30322266	-0.068115234	0.60717773	0.009	39471.35	0	0	0.009
715	66790	66790	Category J	-0.14379883	0.38378906	-2.0998535	0.034912109	0.022949219	0.45410156	0.4	0.009	18/6/2018	18	6	2018	7:22:57	26577	0.2	7	22	57	159	0.051025391	3.4546875	0.13110352	0.18994141	-0.93383789	2.1010742	1.2133789	0	0	0	0	0	0	0	0	0	0.96191406	0.038085938	1.6345215	-0.27490234	0.19360352	-1.1657715	0.009	39471.35	0	0	0.009
716	66791	66791	Category J	0.53979492	0.083984375	-0.17993164	0.13500977	0.098144531	0.42749023	0.4	0.009	18/6/2018	18	6	2018	7:22:57	26577	0.3	7	22	57	159	0.051025391	3.4546875	0.1315918	0.18554688	-0.9362793	7.3730469	0.86523438	0	0	0	0	0	0	0	0	0	0.96362305	0.036376953	1.2661133	0.40795898	-0.1015625	0.75634766	0.009	39471.35	0	0	0.009
717	66792	66792	Category J	0.071777344	0.25195313	-1.5478516	0.15795898	0.087158203	0.42993164	0.4	0.009	18/6/2018	18	6	2018	7:22:57	26577	0.4	7	22	57	134	0.051025391	3.4546875	0.12817383	0.18847656	-0.95117188	13.365234	0.60229492	0	0	0	0	0	0	0	0	0	0.97827148	0.021728516	0.71630859	-0.056396484	0.063232422	-0.59643555	0.009	39471.35	0	0	0.009
718	66793	66793	Category J	0.29980469	0.059814453	-0.31176758	0.043457031	0.086914063	0.44506836	0.4	0.009	18/6/2018	18	6	2018	7:22:57	26577	0.5	7	22	57	110	0.051025391	3.4546875	0.12744141	0.18676758	-0.94091797	11.279297	0.66455078	0	0	0	0	0	0	0	0	0	0.96777344	0.032226563	0.9284668	0.17211914	-0.12695313	0.62915039	0.009	39471.35	0	0	0.009
719	66794	66794	Category J	-0.083984375	0.10791016	-0.13183594	0.056884766	0.058105469	0.45092773	0.41	0.009	18/6/2018	18	6	2018	7:22:57	26577	0.6	7	22	57	98	0.051025391	3.4546875	0.12402344	0.1862793	-0.9519043	14.580811	0.84960938	0	0	0	0	0	0	0	0	0	0.9777832	0.022216797	1.1066895	-0.20800781	-0.078369141	0.82006836	0.009	39471.35	0	0	0.009
720	66795	66795	Category J	0.39599609	0.17993164	-0.77978516	0.010253906	0.018066406	0.45605469	0.41	0.009	18/6/2018	18	6	2018	7:22:57	26577	0.7	7	22	57	110	0.051513672	3.3918457	0.12695313	0.18798828	-0.95483398	7.1694336	0.32080078	0	0	0	0	0	0	0	0	0	0.98144531	0.018554688	0.4519043	0.26879883	-0.008056641	0.17504883	0.009	39471.35	0	0	0.009
721	66796	66796	Category J	-0.25195313	-0.13183594	-0.26391602	0.16381836	0.080322266	0.41992188	0.41	0.009	18/6/2018	18	6	2018	7:22:57	26577	0.8	7	22	57	134	0.051513672	3.3918457	0.12182617	0.1862793	-0.94580078	0.91479492	0.84033203	0	0	0	0	0	0	0	0	0	0.97167969	0.028320313	1.3740234	-0.3737793	-0.31811523	0.68188477	0.009	39471.35	0	0	0.009
722	66797	66797	Category J	0.25195313	0.55175781	-1.9799805	-0.047119141	0.061523438	0.44262695	0.41	0.009	18/6/2018	18	6	2018	7:22:57	26577	0.9	7	22	57	171	0.051513672	3.3918457	0.11645508	0.18652344	-0.95385742	4.6105957	1.097168	0	0	0	0	0	0	0	0	0	0.97900391	0.020996094	1.5263672	0.13525391	0.36499023	-1.0258789	0.009	39471.35	0	0	0.009
723	66798	66798	Category J	0.41992188	0.023925781	-0.64794922	0.022460938	0.13354492	0.43530273	0.41	0.009	18/6/2018	18	6	2018	7:22:58	26578	0	7	22	58	183	0.051513672	3.3918457	0.1237793	0.1887207	-0.95141602	8.4003906	0.45483398	0	0	0	0	0	0	0	0	0	0.9777832	0.022216797	0.7644043	0.29589844	-0.16479492	0.3034668	0.009	39471.35	0	0	0.009
724	66799	66799	Category J	-0.11987305	0.32397461	-1.487793	0.029296875	0.032470703	0.453125	0.41	0.009	18/6/2018	18	6	2018	7:22:58	26578	0.1	7	22	58	147	0.051513672	3.3918457	0.12036133	0.18725586	-0.94458008	9.5476074	0.609375	0	0	0	0	0	0	0	0	0	0.97045898	0.029541016	0.91992188	-0.24023438	0.13647461	-0.54296875	0.009	39471.35	0	0	0.009
725	66800	66800	Category J	0.44384766	0.26391602	-1.6079102	-0.002197266	0.075683594	0.44897461	0.41	0.009	18/6/2018	18	6	2018	7:22:58	26578	0.2	7	22	58	159	0.051513672	3.3918457	0.11962891	0.19189453	-0.95800781	18.834717	0.72949219	0	0	0	0	0	0	0	0	0	0.984375	0.015625	1.0456543	0.32397461	0.071777344	-0.6496582	0.009	39471.35	0	0	0.009
726	66801	66801	Category J	-0.16796875	-0.095947266	-0.32397461	0.067382813	0.11962891	0.44018555	0.41	0.009	18/6/2018	18	6	2018	7:22:58	26578	0.3	7	22	58	159	0.051513672	3.3918457	0.12304688	0.19018555	-0.9519043	22.800537	0.74902344	0	0	0	0	0	0	0	0	0	0.97851563	0.021484375	1.2053223	-0.29101563	-0.28613281	0.62792969	0.009	39471.35	0	0	0.009
727	66802	66802	Category J	-0.023925781	0.61181641	-2.1838379	-0.086669922	0.085205078	0.4387207	0.41	0.009	18/6/2018	18	6	2018	7:22:58	26578	0.4	7	22	58	159	0.051513672	3.3918457	0.11791992	0.19116211	-0.95678711	24.964111	1.3046875	0	0	0	0	0	0	0	0	0	0.98291016	0.017089844	1.7893066	-0.1418457	0.42041016	-1.2268066	0.009	39471.35	0	0	0.009
728	66803	66803	Category J	0.35986328	0.059814453	-0.14379883	-0.024902344	0.11987305	0.44506836	0.42	0.009	18/6/2018	18	6	2018	7:22:58	26578	0.5	7	22	58	147	0.051513672	3.3918457	0.11645508	0.19091797	-0.95263672	23.838623	0.85473633	0	0	0	0	0	0	0	0	0	0.97875977	0.021240234	1.1833496	0.24316406	-0.13110352	0.80883789	0.009	39471.35	0	0	0.009
729	66804	66804	Category J	-0.21582031	0.047851563	-0.53979492	-0.049072266	0.053710938	0.45629883	0.42	0.009	18/6/2018	18	6	2018	7:22:58	26578	0.6	7	22	58	134	0.051513672	3.3918457	0.11743164	0.18994141	-0.94628906	26.809082	0.54443359	0	0	0	0	0	0	0	0	0	0.97216797	0.027832031	0.88183594	-0.33325195	-0.14208984	0.40649414	0.009	39471.35	0	0	0.009
730	66805	66805	Category J	0.75585938	0.29980469	-1.2839355	-0.052490234	0.046875	0.44824219	0.42	0.009	18/6/2018	18	6	2018	7:22:58	26578	0.7	7	22	58	122	0.051513672	3.3918457	0.11572266	0.19213867	-0.95776367	30.657715	0.72631836	0	0	0	0	0	0	0	0	0	0.98364258	0.016357422	1.0734863	0.63989258	0.10742188	-0.32592773	0.009	39471.35	0	0	0.009
731	66806	66806	Category J	-0.023925781	0.023925781	-0.25195313	0.062011719	0.140625	0.43945313	0.42	0.009	18/6/2018	18	6	2018	7:22:58	26578	0.8	7	22	58	122	0.051513672	3.3918457	0.12280273	0.19335938	-0.96118164	23.514404	0.74389648	0	0	0	0	0	0	0	0	0	0.98828125	0.01171875	1.0256348	-0.14672852	-0.16943359	0.70922852	0.009	39471.35	0	0	0.009
732	66807	66807	Category J	-0.011962891	0.39599609	-1.6437988	-0.14770508	0.071044922	0.42700195	0.42	0.009	18/6/2018	18	6	2018	7:22:58	26578	0.9	7	22	58	134	0.051513672	3.3918457	0.1184082	0.18847656	-0.94726563	19.317871	0.73803711	0	0	0	0	0	0	0	0	0	0.97314453	0.026855469	1.0341797	-0.13037109	0.20727539	-0.69628906	0.009	39471.35	0	0	0.009
733	66808	66808	Category J	0.61181641	0.31176758	-1.0319824	-0.058837891	0.14941406	0.43237305	0.42	0.009	18/6/2018	18	6	2018	7:22:59	26579	0	7	22	59	147	0.051513672	3.3918457	0.1105957	0.18969727	-0.96459961	23.834473	0.52001953	0	0	0	0	0	0	0	0	0	0.98925781	0.010742188	0.69018555	0.50097656	0.12182617	-0.067138672	0.009	39471.35	0	0	0.009
734	66809	66809	Category J	-0.25195313	0.047851563	-0.20385742	-0.012451172	0.074707031	0.44848633	0.42	0.009	18/6/2018	18	6	2018	7:22:59	26579	0.1	7	22	59	159	0.051513672	3.3918457	0.11816406	0.19067383	-0.95019531	26.196045	0.84521484	0	0	0	0	0	0	0	0	0	0.97631836	0.023681641	1.2595215	-0.37011719	-0.14282227	0.74633789	0.009	39471.35	0	0	0.009
735	66810	66810	Category J	-0.15576172	0.35986328	-2.1838379	-0.11230469	0.071533203	0.43920898	0.42	0.009	18/6/2018	18	6	2018	7:22:59	26579	0.2	7	22	59	147	0.051513672	3.3918457	0.11254883	0.18798828	-0.94335938	20.971191	1.2805176	0	0	0	0	0	0	0	0	0	0.96850586	0.031494141	1.6804199	-0.26831055	0.17163086	-1.2402344	0.009	39471.35	0	0	0.009
736	66811	66811	Category J	0.47998047	0.32397461	-0.11987305	-0.004882813	0.15185547	0.43701172	0.42	0.009	18/6/2018	18	6	2018	7:22:59	26579	0.3	7	22	59	147	0.051513672	3.3918457	0.11669922	0.19067383	-0.95458984	18.922852	0.91992188	0	0	0	0	0	0	0	0	0	0.98046875	0.01953125	1.3310547	0.36303711	0.13305664	0.8347168	0.009	39471.35	0	0	0.009
737	66812	66812	Category J	-0.29980469	-0.095947266	-0.63598633	-0.018554688	0.140625	0.43920898	0.42	0.009	18/6/2018	18	6	2018	7:22:59	26579	0.4	7	22	59	147	0.051513672	3.3918457	0.11987305	0.19018555	-0.9465332	15.007568	0.59545898	0	0	0	0	0	0	0	0	0	0.97290039	0.027099609	1.0166016	-0.41967773	-0.28613281	0.31054688	0.009	39471.35	0	0	0.009
738	66813	66813	Category J	0.3359375	0.56396484	-1.5959473	-0.088867188	0.12597656	0.43237305	0.42	0.009	18/6/2018	18	6	2018	7:22:59	26579	0.5	7	22	59	147	0.051513672	3.3918457	0.11474609	0.19067383	-0.94726563	20.031494	0.78027344	0	0	0	0	0	0	0	0	0	0.97290039	0.027099609	1.2429199	0.22094727	0.37304688	-0.6484375	0.009	39471.35	0	0	0.009
739	66814	66814	Category J	0.2878418	-0.011962891	-0.059814453	-0.020996094	0.11303711	0.44921875	0.43	0.009	18/6/2018	18	6	2018	7:22:59	26579	0.6	7	22	59	147	0.051513672	3.3918457	0.11132813	0.19262695	-0.95800781	20.429932	0.93798828	0	0	0	0	0	0	0	0	0	0.98339844	0.016601563	1.2792969	0.17626953	-0.20458984	0.89819336	0.009	39471.35	0	0	0.009
740	66815	66815	Category J	-0.16796875	0.10791016	-1.3078613	-0.15844727	0.072509766	0.4296875	0.43	0.009	18/6/2018	18	6	2018	7:22:59	26579	0.7	7	22	59	159	0.051513672	3.3918457	0.11279297	0.19067383	-0.94360352	17.024658	0.46704102	0	0	0	0	0	0	0	0	0	0.96948242	0.030517578	0.72753906	-0.28076172	-0.082763672	-0.36401367	0.009	39471.35	0	0	0.009
741	66816	66816	Category J	0.23999023	0.29980469	-1.9199219	-0.062255859	0.10253906	0.44702148	0.43	0.009	18/6/2018	18	6	2018	7:22:59	26579	0.8	7	22	59	196	0.051513672	3.3918457	0.10913086	0.19042969	-0.96240234	31.018066	0.97216797	0	0	0	0	0	0	0	0	0	0.98730469	0.012695313	1.1970215	0.13061523	0.10913086	-0.95727539	0.009	39471.35	0	0	0.009
742	66817	66817	Category J	-0.19189453	-0.17993164	-0.32397461	0.074462891	0.15112305	0.44580078	0.43	0.009	18/6/2018	18	6	2018	7:22:59	26579	0.9	7	22	59	220	0.051513672	3.3918457	0.11425781	0.19458008	-0.94604492	28.938721	0.7878418	0	0	0	0	0	0	0	0	0	0.97241211	0.027587891	1.3027344	-0.30615234	-0.37451172	0.62207031	0.009	39471.35	0	0	0.009
743	66818	66818	Category J	0	0.11987305	-1.5239258	-0.1484375	0.086914063	0.43334961	0.43	0.009	18/6/2018	18	6	2018	7:23:00	26580	0	7	23	0	257	0.051513672	3.3918457	0.10986328	0.19189453	-0.93798828	16.809326	0.6003418	0	0	0	0	0	0	0	0	0	0.96362305	0.036376953	0.76782227	-0.10986328	-0.072021484	-0.58569336	0.009	39471.35	0	0	0.009
744	66819	66819	Category J	0.44384766	0.10791016	-0.75585938	-0.10717773	0.13745117	0.42797852	0.43	0.009	18/6/2018	18	6	2018	7:23:00	26580	0.1	7	23	0	269	0.051513672	3.3918457	0.11352539	0.19262695	-0.94824219	11.248291	0.39135742	0	0	0	0	0	0	0	0	0	0.97436523	0.025634766	0.60742188	0.33007813	-0.084716797	0.19238281	0.009	39471.35	0	0	0.009
745	66820	66820	Category J	0.14379883	-0.011962891	-0.14379883	-0.004394531	0.049072266	0.4453125	0.43	0.009	18/6/2018	18	6	2018	7:23:00	26580	0.2	7	23	0	245	0.051513672	3.3918457	0.11279297	0.19238281	-0.93505859	0.62939453	0.81787109	0	0	0	0	0	0	0	0	0	0.96142578	0.038574219	1.0266113	0.030761719	-0.2043457	0.79125977	0.009	39471.35	0	0	0.009
746	66821	66821	Category J	0.035888672	0.3359375	-1.4519043	-0.10449219	0.049804688	0.4519043	0.43	0.009	18/6/2018	18	6	2018	7:23:00	26580	0.3	7	23	0	220	0.051513672	3.3918457	0.11083984	0.19213867	-0.94213867	1.8896484	0.53466797	0	0	0	0	0	0	0	0	0	0.96801758	0.031982422	0.72802734	-0.074951172	0.14355469	-0.50952148	0.009	39471.35	0	0	0.009
747	66822	66822	Category J	0.41992188	0.095947266	0.083984375	-0.029296875	0.1628418	0.43237305	0.43	0.009	18/6/2018	18	6	2018	7:23:00	26580	0.4	7	23	0	183	0.051513672	3.3918457	0.11547852	0.19433594	-0.94750977	7.1699219	1.0800781	0	0	0	0	0	0	0	0	0	0.97412109	0.025878906	1.4345703	0.30419922	-0.098388672	1.0314941	0.009	39471.35	0	0	0.009
748	66823	66823	Category J	-0.059814453	0.44384766	-2.1359863	-0.1184082	0.13061523	0.42993164	0.43	0.009	18/6/2018	18	6	2018	7:23:00	26580	0.5	7	23	0	183	0.051513672	3.3918457	0.11621094	0.19018555	-0.93701172	10.375	1.237793	0	0	0	0	0	0	0	0	0	0.96313477	0.036865234	1.6286621	-0.17602539	0.25341797	-1.1987305	0.009	39471.35	0	0	0.009
749	66824	66824	Category J	0.50390625	0.29980469	-1.0439453	-0.10668945	0.12280273	0.42163086	0.44	0.009	18/6/2018	18	6	2018	7:23:00	26580	0.6	7	23	0	159	0.051513672	3.3918457	0.11962891	0.19287109	-0.9465332	6.0759277	0.41015625	0	0	0	0	0	0	0	0	0	0.97338867	0.026611328	0.58813477	0.3840332	0.10668945	-0.097167969	0.009	39471.35	0	0	0.009
750	66825	66825	Category J	-0.29980469	0.095947266	-0.19189453	-0.11376953	0.091552734	0.43530273	0.44	0.009	18/6/2018	18	6	2018	7:23:00	26580	0.7	7	23	0	134	0.051513672	3.3918457	0.12426758	0.19262695	-0.9440918	0.40869141	0.86889648	0	0	0	0	0	0	0	0	0	0.97143555	0.028564453	1.2729492	-0.42407227	-0.096679688	0.75219727	0.009	39471.35	0	0	0.009
751	66826	66826	Category J	-0.047851563	0.34790039	-1.763916	-0.13647461	0.10400391	0.42382813	0.44	0.009	18/6/2018	18	6	2018	7:23:00	26580	0.8	7	23	0	134	0.051513672	3.3918457	0.11816406	0.19213867	-0.94189453	5.479248	0.8527832	0	0	0	0	0	0	0	0	0	0.96850586	0.031494141	1.1437988	-0.16601563	0.15551758	-0.82202148	0.009	39471.35	0	0	0.009
752	66827	66827	Category J	0.55175781	0.45581055	-0.46777344	-0.052001953	0.19116211	0.42626953	0.44	0.009	18/6/2018	18	6	2018	7:23:00	26580	0.9	7	23	0	122	0.051513672	3.3918457	0.12329102	0.19384766	-0.94897461	3.0495605	0.6953125	0	0	0	0	0	0	0	0	0	0.97631836	0.023681641	1.1713867	0.42822266	0.26171875	0.48120117	0.009	39471.35	0	0	0.009
753	66828	66828	Category J	-0.35986328	-0.011962891	-1.5358887	-0.064208984	0.21606445	0.41625977	0.44	0.009	18/6/2018	18	6	2018	7:23:01	26581	0	7	23	1	147	0.051513672	3.3918457	0.12426758	0.19018555	-0.93286133	7.8583984	0.79931641	0	0	0	0	0	0	0	0	0	0.96020508	0.039794922	1.2895508	-0.48413086	-0.20214844	-0.6027832	0.009	39471.35	0	0	0.009
754	66829	66829	Category J	-0.11987305	0.34790039	-1.0439453	-0.11865234	0.20043945	0.4074707	0.44	0.009	18/6/2018	18	6	2018	7:23:01	26581	0.1	7	23	1	171	0.051513672	3.3918457	0.12158203	0.19140625	-0.93432617	9.9873047	0.30786133	0	0	0	0	0	0	0	0	0	0.96142578	0.038574219	0.50732422	-0.24145508	0.15625	-0.109375	0.009	39471.35	0	0	0.009
755	66830	66830	Category J	0.25195313	-0.13183594	-1.0678711	-0.1159668	0.16918945	0.42236328	0.44	0.009	18/6/2018	18	6	2018	7:23:01	26581	0.2	7	23	1	171	0.051513672	3.3918457	0.12744141	0.19189453	-0.94042969	11.302246	0.36938477	0	0	0	0	0	0	0	0	0	0.96826172	0.031738281	0.57568359	0.12426758	-0.32373047	-0.12719727	0.009	39471.35	0	0	0.009
756	66831	66831	Category J	-0.071777344	0.43188477	-2.0759277	0.030029297	0.089111328	0.44750977	0.44	0.009	18/6/2018	18	6	2018	7:23:01	26581	0.3	7	23	1	159	0.051513672	3.3918457	0.1328125	0.18896484	-0.92456055	16.905273	1.1940918	0	0	0	0	0	0	0	0	0	0.953125	0.046875	1.5986328	-0.20458984	0.24267578	-1.151123	0.009	39471.35	0	0	0.009
757	66832	66832	Category J	0.14379883	0.059814453	-0.047851563	0.027832031	0.22241211	0.41967773	0.44	0.009	18/6/2018	18	6	2018	7:23:01	26581	0.4	7	23	1	147	0.051513672	3.3918457	0.13012695	0.19018555	-0.93286133	21.485107	0.89477539	0	0	0	0	0	0	0	0	0	0.9609375	0.0390625	1.0290527	0.013427734	-0.13037109	0.88500977	0.009	39471.35	0	0	0.009
758	66833	66833	Category J	-0.059814453	0.17993164	-1.763916	-0.1159668	0.16796875	0.41625977	0.45	0.009	18/6/2018	18	6	2018	7:23:01	26581	0.5	7	23	1	122	0.051757813	3.4579102	0.1328125	0.18896484	-0.92358398	12.929443	0.86206055	0	0	0	0	0	0	0	0	0	0.9519043	0.048095703	1.0419922	-0.19262695	-0.009033203	-0.84008789	0.009	39471.35	0	0	0.009
759	66834	66834	Category J	0.44384766	0.3359375	-1.1159668	-0.12158203	0.16918945	0.42333984	0.45	0.009	18/6/2018	18	6	2018	7:23:01	26581	0.6	7	23	1	122	0.051757813	3.4579102	0.13256836	0.19042969	-0.92944336	2.7080078	0.390625	0	0	0	0	0	0	0	0	0	0.95800781	0.041992188	0.64282227	0.31103516	0.14526367	-0.1862793	0.009	39471.35	0	0	0.009
760	66835	66835	Category J	-0.21582031	0.071777344	-0.16796875	-0.016113281	0.12670898	0.4362793	0.45	0.009	18/6/2018	18	6	2018	7:23:01	26581	0.7	7	23	1	159	0.051757813	3.4579102	0.13720703	0.19116211	-0.93823242	0.20629883	0.85595703	0	0	0	0	0	0	0	0	0	0.9675293	0.032470703	1.2431641	-0.35302734	-0.11938477	0.77026367	0.009	39471.35	0	0	0.009
761	66836	66836	Category J	-0.21582031	0.2277832	-1.5119629	-0.12475586	0.11328125	0.42236328	0.45	0.009	18/6/2018	18	6	2018	7:23:01	26581	0.8	7	23	1	147	0.051757813	3.4579102	0.13598633	0.19116211	-0.93896484	10.760742	0.6730957	0	0	0	0	0	0	0	0	0	0.96801758	0.031982422	0.96118164	-0.35180664	0.036376953	-0.57275391	0.009	39471.35	0	0	0.009
762	66837	66837	Category J	0.77978516	0.38378906	-0.69580078	0.000976563	0.15478516	0.42895508	0.45	0.009	18/6/2018	18	6	2018	7:23:01	26581	0.9	7	23	1	147	0.051757813	3.4579102	0.14257813	0.1953125	-0.9465332	17.009277	0.70996094	0	0	0	0	0	0	0	0	0	0.97705078	0.022949219	1.0761719	0.63696289	0.18823242	0.25073242	0.009	39471.35	0	0	0.009
763	66838	66838	Category J	-0.071777344	0.071777344	-0.34790039	0.071777344	0.23681641	0.41015625	0.45	0.009	18/6/2018	18	6	2018	7:23:02	26582	0	7	23	2	159	0.051757813	3.4579102	0.14331055	0.19067383	-0.93261719	21.164307	0.63427734	0	0	0	0	0	0	0	0	0	0.96264648	0.037353516	0.91918945	-0.21508789	-0.11889648	0.5847168	0.009	39471.35	0	0	0.009
764	66839	66839	Category J	0.13183594	0.56396484	-1.8837891	-0.082763672	0.17333984	0.41918945	0.45	0.009	18/6/2018	18	6	2018	7:23:02	26582	0.1	7	23	2	122	0.051757813	3.4579102	0.14160156	0.19287109	-0.93505859	23.405029	1.0185547	0	0	0	0	0	0	0	0	0	0.96508789	0.034912109	1.3293457	-0.009765625	0.37084961	-0.94848633	0.009	39471.35	0	0	0.009
765	66840	66840	Category J	0.47998047	0.047851563	-0.40795898	-0.041748047	0.14819336	0.43603516	0.45	0.009	18/6/2018	18	6	2018	7:23:02	26582	0.2	7	23	2	134	0.051757813	3.4579102	0.14672852	0.19116211	-0.92700195	22.489746	0.63305664	0	0	0	0	0	0	0	0	0	0.95776367	0.042236328	0.99560547	0.33300781	-0.14331055	0.51904297	0.009	39471.35	0	0	0.009
766	66841	66841	Category J	-0.20385742	0.27587891	-1.2358398	-0.099121094	0.12084961	0.43505859	0.45	0.009	18/6/2018	18	6	2018	7:23:02	26582	0.3	7	23	2	122	0.051757813	3.4579102	0.14453125	0.19018555	-0.91723633	26.78833	0.47973633	0	0	0	0	0	0	0	0	0	0.94775391	0.052246094	0.75244141	-0.34838867	0.085449219	-0.31835938	0.009	39471.35	0	0	0.009
767	66842	66842	Category J	0.071777344	0.16796875	-0.56396484	-0.043701172	0.11499023	0.43139648	0.45	0.009	18/6/2018	18	6	2018	7:23:02	26582	0.4	7	23	2	134	0.051757813	3.4579102	0.15039063	0.19335938	-0.92431641	20.554199	0.36962891	0	0	0	0	0	0	0	0	0	0.95605469	0.043945313	0.46435547	-0.078613281	-0.025390625	0.36035156	0.009	39471.35	0	0	0.009
768	66843	66843	Category J	0.23999023	0.10791016	-0.32397461	0.056396484	0.19824219	0.41992188	0.46	0.009	18/6/2018	18	6	2018	7:23:02	26582	0.5	7	23	2	134	0.051757813	3.4579102	0.15405273	0.18798828	-0.9074707	17.731689	0.59521484	0	0	0	0	0	0	0	0	0	0.93969727	0.060302734	0.74975586	0.085693359	-0.080078125	0.58349609	0.009	39471.35	0	0	0.009
769	66844	66844	Category J	0	0.39599609	-1.7158203	0.000488281	0.19262695	0.43457031	0.46	0.009	18/6/2018	18	6	2018	7:23:02	26582	0.6	7	23	2	134	0.051757813	3.4579102	0.15307617	0.18994141	-0.91674805	22.466064	0.83911133	0	0	0	0	0	0	0	0	0	0.94873047	0.051269531	1.157959	-0.15307617	0.20581055	-0.79882813	0.009	39471.35	0	0	0.009
770	66845	66845	Category J	0.47998047	0.059814453	-0.45581055	-0.022216797	0.15576172	0.43774414	0.46	0.009	18/6/2018	18	6	2018	7:23:02	26582	0.7	7	23	2	159	0.051757813	3.4579102	0.15917969	0.19140625	-0.9206543	13.745605	0.57983398	0	0	0	0	0	0	0	0	0	0.95385742	0.046142578	0.91723633	0.32055664	-0.1315918	0.46484375	0.009	39471.35	0	0	0.009
771	66846	66846	Category J	-0.15576172	0.083984375	-0.671875	-0.004882813	0.11083984	0.44335938	0.46	0.009	18/6/2018	18	6	2018	7:23:02	26582	0.8	7	23	2	159	0.051757813	3.4579102	0.15332031	0.18969727	-0.9152832	10.299316	0.4074707	0	0	0	0	0	0	0	0	0	0.94726563	0.052734375	0.65844727	-0.30908203	-0.10571289	0.2434082	0.009	39471.35	0	0	0.009
772	66847	66847	Category J	-0.13183594	0.20385742	-1.763916	-0.055908203	0.10351563	0.44384766	0.46	0.009	18/6/2018	18	6	2018	7:23:02	26582	0.9	7	23	2	183	0.051757813	3.4579102	0.15698242	0.19165039	-0.92260742	9.1118164	0.88916016	0	0	0	0	0	0	0	0	0	0.95532227	0.044677734	1.1418457	-0.28881836	0.011962891	-0.84106445	0.009	39471.35	0	0	0.009
773	66848	66848	Category J	0.41992188	0.25195313	-0.32397461	0.000244141	0.16381836	0.42919922	0.46	0.009	18/6/2018	18	6	2018	7:23:03	26583	0	7	23	3	171	0.051757813	3.4579102	0.16064453	0.18896484	-0.91259766	4.4296875	0.64624023	0	0	0	0	0	0	0	0	0	0.94580078	0.054199219	0.91088867	0.2590332	0.062744141	0.58862305	0.009	39471.35	0	0	0.009
774	66849	66849	Category J	-0.035888672	0.071777344	-1.1159668	0.068115234	0.19677734	0.41845703	0.46	0.009	18/6/2018	18	6	2018	7:23:03	26583	0.1	7	23	3	171	0.051757813	3.4579102	0.15625	0.1875	-0.91040039	2.1416016	0.30419922	0	0	0	0	0	0	0	0	0	0.94262695	0.057373047	0.51342773	-0.19213867	-0.11572266	-0.20532227	0.009	39471.35	0	0	0.009
775	66850	66850	Category J	0	0.23999023	-1.0559082	-0.028076172	0.1496582	0.43017578	0.46	0.009	18/6/2018	18	6	2018	7:23:03	26583	0.2	7	23	3	159	0.051757813	3.4579102	0.1628418	0.1887207	-0.91821289	5.9382324	0.21923828	0	0	0	0	0	0	0	0	0	0.95141602	0.048583984	0.3515625	-0.1628418	0.051025391	-0.13745117	0.009	39471.35	0	0	0.009
776	66851	66851	Category J	0.14379883	0.023925781	-0.10791016	-0.069091797	0.14282227	0.43383789	0.46	0.009	18/6/2018	18	6	2018	7:23:03	26583	0.3	7	23	3	134	0.051757813	3.4579102	0.16821289	0.18676758	-0.90136719	5.3625488	0.81030273	0	0	0	0	0	0	0	0	0	0.93579102	0.064208984	0.98095703	-0.024414063	-0.1628418	0.79345703	0.009	39471.35	0	0	0.009
777	66852	66852	Category J	-0.11987305	0.37182617	-1.4519043	-0.044677734	0.1003418	0.44506836	0.46	0.009	18/6/2018	18	6	2018	7:23:03	26583	0.4	7	23	3	147	0.051757813	3.4579102	0.16577148	0.18481445	-0.91015625	1.2033691	0.64013672	0	0	0	0	0	0	0	0	0	0.94360352	0.056396484	1.0141602	-0.28564453	0.18676758	-0.54150391	0.009	39471.35	0	0	0.009
778	66853	66853	Category J	0.11987305	0.20385742	-1.0319824	-0.03515625	0.14501953	0.42700195	0.47	0.009	18/6/2018	18	6	2018	7:23:03	26583	0.5	7	23	3	147	0.051757813	3.4579102	0.17285156	0.18823242	-0.91259766	9.3259277	0.13134766	0	0	0	0	0	0	0	0	0	0.94775391	0.052246094	0.18774414	-0.052978516	0.015380859	-0.11914063	0.009	39471.35	0	0	0.009
779	66854	66854	Category J	0.071777344	0.21582031	-0.37182617	0.035644531	0.18359375	0.42504883	0.47	0.009	18/6/2018	18	6	2018	7:23:03	26583	0.6	7	23	3	147	0.051757813	3.4579102	0.171875	0.18334961	-0.90283203	8.972168	0.54150391	0	0	0	0	0	0	0	0	0	0.93725586	0.062744141	0.66357422	-0.10009766	0.032226563	0.53100586	0.009	39471.35	0	0	0.009
780	66855	66855	Category J	-0.059814453	0.11987305	-1.4519043	0.015136719	0.18774414	0.4296875	0.47	0.009	18/6/2018	18	6	2018	7:23:03	26583	0.7	7	23	3	147	0.051757813	3.4579102	0.17163086	0.18603516	-0.91259766	3.0349121	0.59033203	0	0	0	0	0	0	0	0	0	0.94726563	0.052734375	0.83691406	-0.23144531	-0.066162109	-0.5390625	0.009	39471.35	0	0	0.009
781	66856	66856	Category J	0.17993164	0.43188477	-0.7199707	0.000488281	0.16113281	0.43408203	0.47	0.009	18/6/2018	18	6	2018	7:23:03	26583	0.8	7	23	3	134	0.051757813	3.4579102	0.17749023	0.18676758	-0.90722656	2.2978516	0.30810547	0	0	0	0	0	0	0	0	0	0.94311523	0.056884766	0.43457031	0.002197266	0.24487305	0.18725586	0.009	39471.35	0	0	0.009
782	66857	66857	Category J	0.10791016	0.14379883	-0.59985352	0.006103516	0.17041016	0.42944336	0.47	0.009	18/6/2018	18	6	2018	7:23:03	26583	0.9	7	23	3	159	0.051757813	3.4579102	0.17822266	0.18530273	-0.89306641	2.763916	0.30444336	0	0	0	0	0	0	0	0	0	0.92944336	0.070556641	0.40527344	-0.0703125	-0.041503906	0.29321289	0.009	39471.35	0	0	0.009
783	66858	66858	Category J	0.16796875	0.047851563	-1.2358398	-0.019042969	0.13720703	0.43725586	0.47	0.009	18/6/2018	18	6	2018	7:23:04	26584	0	7	23	4	159	0.051757813	3.4579102	0.18530273	0.18847656	-0.90087891	4.8913574	0.36352539	0	0	0	0	0	0	0	0	0	0.93896484	0.061035156	0.49267578	-0.017333984	-0.140625	-0.3347168	0.009	39471.35	0	0	0.009
784	66859	66859	Category J	0.14379883	0.23999023	-1.0319824	0.042480469	0.11083984	0.44335938	0.47	0.009	18/6/2018	18	6	2018	7:23:04	26584	0.1	7	23	4	183	0.051757813	3.4579102	0.18920898	0.18896484	-0.89233398	10.318604	0.15527344	0	0	0	0	0	0	0	0	0	0.93164063	0.068359375	0.2355957	-0.045410156	0.05078125	-0.1394043	0.009	39471.35	0	0	0.009
785	66860	66860	Category J	-0.071777344	0.20385742	-0.77978516	0.087158203	0.11035156	0.44238281	0.47	0.009	18/6/2018	18	6	2018	7:23:04	26584	0.2	7	23	4	208	0.051757813	3.4579102	0.18725586	0.18994141	-0.89379883	22.295166	0.28344727	0	0	0	0	0	0	0	0	0	0.93286133	0.067138672	0.38720703	-0.2590332	0.013671875	0.11401367	0.009	39471.35	0	0	0.009
786	66861	66861	Category L	0.2277832	0.15576172	-0.82788086	0.02734375	0.022216797	0.46069336	0.48	0.009	18/6/2018	18	6	2018	7:23:05	26585	0.099	7	23	5	159	0.051757813	3.4579102	0.1887207	0.19213867	-0.90258789	25.508301	0.091796875	0	0	0	0	0	0	0	0	0	0.94189453	0.058105469	0.15039063	0.038818359	-0.036376953	0.074707031	0.009	39471.35	0	0	0.009
787	66862	66862	Category L	0.2878418	0.14379883	-0.82788086	0.029052734	0.021240234	0.45678711	0.48	0.009	18/6/2018	18	6	2018	7:23:05	26585	0.199	7	23	5	147	0.051757813	3.4579102	0.19116211	0.19018555	-0.89526367	30.63501	0.12646484	0	0	0	0	0	0	0	0	0	0.93505859	0.064941406	0.21044922	0.096435547	-0.046386719	0.067382813	0.009	39471.35	0	0	0.009
788	66863	66863	Category L	0.29980469	0.16796875	-0.81591797	0.024414063	0.020996094	0.44873047	0.48	0.009	18/6/2018	18	6	2018	7:23:05	26585	0.3	7	23	5	171	0.051269531	3.3789551	0.18920898	0.19140625	-0.90649414	40.328125	0.14477539	0	0	0	0	0	0	0	0	0	0.94580078	0.054199219	0.22460938	0.11035156	-0.0234375	0.090576172	0.009	39471.35	0	0	0.009
789	66864	66864	Category L	0.29980469	0.17993164	-0.79199219	0.033203125	0.016357422	0.45483398	0.48	0.009	18/6/2018	18	6	2018	7:23:05	26585	0.4	7	23	5	183	0.051269531	3.3789551	0.19165039	0.18823242	-0.89038086	46.645508	0.14624023	0	0	0	0	0	0	0	0	0	0.92993164	0.070068359	0.21484375	0.10791016	-0.008300781	0.098388672	0.009	39471.35	0	0	0.009
790	66865	66865	Category L	0.31176758	0.13183594	-0.81591797	0.032226563	0.015380859	0.45678711	0.49	0.009	18/6/2018	18	6	2018	7:23:05	26585	0.5	7	23	5	183	0.051269531	3.3789551	0.18481445	0.18676758	-0.88183594	51.473145	0.15307617	0	0	0	0	0	0	0	0	0	0.92016602	0.079833984	0.24755859	0.12670898	-0.054931641	0.065917969	0.009	39471.35	0	0	0.009
791	66866	66866	Category L	0.31176758	0.16796875	-0.82788086	0.030517578	0.012695313	0.45288086	0.49	0.009	18/6/2018	18	6	2018	7:23:05	26585	0.6	7	23	5	183	0.051269531	3.3789551	0.18725586	0.18798828	-0.89526367	48.600586	0.14282227	0	0	0	0	0	0	0	0	0	0.93383789	0.066162109	0.21191406	0.12426758	-0.020019531	0.067382813	0.009	39471.35	0	0	0.009
792	66867	66867	Category L	0.31176758	0.16796875	-0.82788086	0.035644531	0.013671875	0.44897461	0.49	0.009	18/6/2018	18	6	2018	7:23:05	26585	0.7	7	23	5	171	0.051269531	3.3789551	0.18994141	0.1887207	-0.88745117	44.641113	0.13720703	0	0	0	0	0	0	0	0	0	0.92700195	0.072998047	0.20214844	0.12158203	-0.020751953	0.059570313	0.009	39471.35	0	0	0.009
793	66868	66868	Category L	0.2878418	0.17993164	-0.82788086	0.031494141	0.006835938	0.45483398	0.49	0.009	18/6/2018	18	6	2018	7:23:05	26585	0.8	7	23	5	147	0.051269531	3.3789551	0.18432617	0.18139648	-0.88452148	45.496094	0.11791992	0	0	0	0	0	0	0	0	0	0.92163086	0.078369141	0.16137695	0.10327148	-0.001464844	0.056640625	0.009	39471.35	0	0	0.009
794	66869	66869	Category L	0.29980469	0.16796875	-0.81591797	0.033691406	0.015869141	0.45410156	0.49	0.009	18/6/2018	18	6	2018	7:23:05	26585	0.9	7	23	5	134	0.051269531	3.3789551	0.18994141	0.18725586	-0.8828125	42.006592	0.12988281	0	0	0	0	0	0	0	0	0	0.92236328	0.077636719	0.19604492	0.10961914	-0.019287109	0.066894531	0.009	39471.35	0	0	0.009
795	66870	66870	Category L	0.29980469	0.15576172	-0.82788086	0.027832031	0.008056641	0.45141602	0.49	0.009	18/6/2018	18	6	2018	7:23:06	26586	0	7	23	6	134	0.051269531	3.3789551	0.19458008	0.18383789	-0.88305664	34.904541	0.12182617	0	0	0	0	0	0	0	0	0	0.92285156	0.077148438	0.18847656	0.10498047	-0.028076172	0.055175781	0.009	39471.35	0	0	0.009
796	66871	66871	Category L	0.31176758	0.16796875	-0.85180664	0.031494141	0.010986328	0.45385742	0.49	0.009	18/6/2018	18	6	2018	7:23:06	26586	0.1	7	23	6	134	0.051269531	3.3789551	0.19091797	0.18847656	-0.87011719	29.229248	0.1237793	0	0	0	0	0	0	0	0	0	0.91064453	0.089355469	0.15966797	0.12060547	-0.020507813	0.018310547	0.009	39471.35	0	0	0.009
797	66872	66872	Category L	0.2878418	0.15576172	-0.79199219	0.030517578	0.015380859	0.44775391	0.49	0.009	18/6/2018	18	6	2018	7:23:06	26586	0.2	7	23	6	147	0.051269531	3.3789551	0.19213867	0.18579102	-0.86279297	24.61792	0.12255859	0	0	0	0	0	0	0	0	0	0.90332031	0.096679688	0.1965332	0.095458984	-0.030029297	0.070800781	0.009	39471.35	0	0	0.009
798	66873	66873	Category L	0.2878418	0.17993164	-0.79199219	0.031494141	0.014404297	0.44775391	0.49	0.009	18/6/2018	18	6	2018	7:23:06	26586	0.3	7	23	6	183	0.051269531	3.3789551	0.19946289	0.18847656	-0.87207031	19.581055	0.11962891	0	0	0	0	0	0	0	0	0	0.91430664	0.085693359	0.17700195	0.088134766	-0.008544922	0.080078125	0.009	39471.35	0	0	0.009
799	66874	66874	Category L	0.2878418	0.16796875	-0.83984375	0.041992188	0.004638672	0.4519043	0.49	0.009	18/6/2018	18	6	2018	7:23:06	26586	0.4	7	23	6	183	0.051269531	3.3789551	0.20068359	0.18676758	-0.85083008	11.363037	0.089599609	0	0	0	0	0	0	0	0	0	0.89379883	0.10620117	0.11669922	0.086914063	-0.018798828	0.010986328	0.009	39471.35	0	0	0.009
800	66875	66875	Category L	0.29980469	0.17993164	-0.83984375	0.049804688	-0.003417969	0.453125	0.5	0.009	18/6/2018	18	6	2018	7:23:06	26586	0.5	7	23	6	208	0.051269531	3.3789551	0.19677734	0.18676758	-0.85473633	5.220459	0.10424805	0	0	0	0	0	0	0	0	0	0.89672852	0.10327148	0.12475586	0.1027832	-0.006835938	0.014892578	0.009	39471.35	0	0	0.009
801	66876	66876	Category L	0.27587891	0.19189453	-0.86376953	0.049072266	-0.010009766	0.45678711	0.5	0.009	18/6/2018	18	6	2018	7:23:06	26586	0.6	7	23	6	257	0.051269531	3.3789551	0.20361328	0.18652344	-0.86621094	3.5380859	0.072265625	0	0	0	0	0	0	0	0	0	0.90917969	0.090820313	0.079833984	0.072021484	0.005126953	0.002441406	0.009	39471.35	0	0	0.009
802	66877	66877	Category L	0.31176758	0.19189453	-0.86376953	0.052490234	-0.012695313	0.453125	0.5	0.009	18/6/2018	18	6	2018	7:23:06	26586	0.7	7	23	6	282	0.051269531	3.3789551	0.20507813	0.1862793	-0.85522461	2.8950195	0.10693359	0	0	0	0	0	0	0	0	0	0.89892578	0.10107422	0.12011719	0.10644531	0.005371094	-0.008300781	0.009	39471.35	0	0	0.009
803	66878	66878	Category L	0.27587891	0.19189453	-0.83984375	0.050537109	-0.005126953	0.44897461	0.5	0.009	18/6/2018	18	6	2018	7:23:06	26586	0.8	7	23	6	306	0.051269531	3.3789551	0.19995117	0.1862793	-0.86767578	2.2175293	0.080810547	0	0	0	0	0	0	0	0	0	0.90966797	0.090332031	0.10913086	0.075683594	0.005371094	0.027832031	0.009	39471.35	0	0	0.009
804	66879	66879	Category L	0.2878418	0.19189453	-0.83984375	0.049072266	-0.010986328	0.45068359	0.5	0.009	18/6/2018	18	6	2018	7:23:06	26586	0.9	7	23	6	306	0.051269531	3.3789551	0.20043945	0.18481445	-0.86743164	2.2868652	0.091796875	0	0	0	0	0	0	0	0	0	0.90942383	0.090576172	0.12182617	0.087158203	0.006835938	0.027587891	0.009	39471.35	0	0	0.009
805	66880	66880	Category L	0.27587891	0.19189453	-0.82788086	0.047363281	-0.012939453	0.45678711	0.5	0.009	18/6/2018	18	6	2018	7:23:07	26587	0	7	23	7	306	0.051269531	3.3789551	0.19799805	0.17919922	-0.84765625	3.0756836	0.081298828	0	0	0	0	0	0	0	0	0	0.88891602	0.11108398	0.11035156	0.077636719	0.012451172	0.019775391	0.009	39471.35	0	0	0.009
806	66881	66881	Category L	0.2878418	0.15576172	-0.88793945	0.047363281	-0.008300781	0.45678711	0.5	0.009	18/6/2018	18	6	2018	7:23:07	26587	0.1	7	23	7	269	0.051269531	3.3789551	0.1953125	0.1796875	-0.86694336	3.0900879	0.09765625	0	0	0	0	0	0	0	0	0	0.90673828	0.093261719	0.13720703	0.092285156	-0.023925781	-0.020751953	0.009	39471.35	0	0	0.009
807	66882	66882	Category L	0.27587891	0.17993164	-0.85180664	0.052246094	-0.006591797	0.45922852	0.5	0.009	18/6/2018	18	6	2018	7:23:07	26587	0.2	7	23	7	257	0.051269531	3.3789551	0.20507813	0.18041992	-0.85742188	3.0310059	0.070800781	0	0	0	0	0	0	0	0	0	0.89990234	0.10009766	0.076904297	0.070556641	-0.000488281	0.005615234	0.009	39471.35	0	0	0.009
808	66883	66883	Category L	0.27587891	0.20385742	-0.87597656	0.053955078	-0.005859375	0.44677734	0.5	0.009	18/6/2018	18	6	2018	7:23:07	26587	0.3	7	23	7	257	0.051269531	3.3789551	0.2043457	0.17919922	-0.8671875	3.092041	0.075927734	0	0	0	0	0	0	0	0	0	0.90893555	0.091064453	0.10449219	0.071289063	0.024414063	-0.008544922	0.009	39471.35	0	0	0.009
809	66884	66884	Category L	0.2878418	0.16796875	-0.86376953	0.055664063	-0.006835938	0.453125	0.5	0.009	18/6/2018	18	6	2018	7:23:07	26587	0.4	7	23	7	220	0.051269531	3.3789551	0.20507813	0.18286133	-0.88085938	3.3789063	0.085449219	0	0	0	0	0	0	0	0	0	0.92285156	0.077148438	0.11474609	0.082519531	-0.014892578	0.017089844	0.009	39471.35	0	0	0.009
810	66885	66885	Category L	0.27587891	0.16796875	-0.85180664	0.051513672	-0.011474609	0.44384766	0.51	0.009	18/6/2018	18	6	2018	7:23:07	26587	0.5	7	23	7	220	0.051269531	3.3789551	0.20532227	0.17749023	-0.85913086	3.2661133	0.071289063	0	0	0	0	0	0	0	0	0	0.90112305	0.098876953	0.087402344	0.0703125	-0.009521484	0.007324219	0.009	39471.35	0	0	0.009
811	66886	66886	Category L	0.26391602	0.17993164	-0.83984375	0.050048828	-0.013916016	0.45483398	0.51	0.009	18/6/2018	18	6	2018	7:23:07	26587	0.6	7	23	7	208	0.051269531	3.3789551	0.19628906	0.17993164	-0.87939453	2.8630371	0.078125	0	0	0	0	0	0	0	0	0	0.91894531	0.081054688	0.10717773	0.067382813	0	0.039550781	0.009	39471.35	0	0	0.009
812	66887	66887	Category L	0.2878418	0.17993164	-0.83984375	0.057617188	-0.013183594	0.44799805	0.51	0.009	18/6/2018	18	6	2018	7:23:07	26587	0.7	7	23	7	233	0.051269531	3.3789551	0.20581055	0.18310547	-0.87670898	3.0715332	0.08984375	0	0	0	0	0	0	0	0	0	0.91894531	0.081054688	0.12207031	0.081787109	-0.003173828	0.036865234	0.009	39471.35	0	0	0.009
813	66888	66888	Category L	0.26391602	0.19189453	-0.85180664	0.053222656	-0.011962891	0.44799805	0.51	0.009	18/6/2018	18	6	2018	7:23:07	26587	0.8	7	23	7	245	0.051269531	3.3789551	0.20532227	0.18066406	-0.85742188	3.0666504	0.059814453	0	0	0	0	0	0	0	0	0	0.90014648	0.099853516	0.075195313	0.058349609	0.010986328	0.005615234	0.009	39471.35	0	0	0.009
814	66889	66889	Category L	0.27587891	0.15576172	-0.82788086	0.05078125	-0.012939453	0.44897461	0.51	0.009	18/6/2018	18	6	2018	7:23:07	26587	0.9	7	23	7	257	0.051269531	3.3789551	0.20141602	0.18334961	-0.87475586	2.3566895	0.092285156	0	0	0	0	0	0	0	0	0	0.91625977	0.083740234	0.14916992	0.07421875	-0.027587891	0.046875	0.009	39471.35	0	0	0.009
815	66890	66890	Category L	0.27587891	0.19189453	-0.83984375	0.052001953	-0.002197266	0.44995117	0.51	0.009	18/6/2018	18	6	2018	7:23:08	26588	0	7	23	8	257	0.051269531	3.3789551	0.20874023	0.18212891	-0.8659668	1.6118164	0.072509766	0	0	0	0	0	0	0	0	0	0.90917969	0.090820313	0.10253906	0.066894531	0.009521484	0.026123047	0.009	39471.35	0	0	0.009
816	66891	66891	Category L	0.2878418	0.16796875	-0.82788086	0.046386719	-0.017333984	0.45458984	0.51	0.009	18/6/2018	18	6	2018	7:23:08	26588	0.1	7	23	8	245	0.051269531	3.3789551	0.20605469	0.18164063	-0.8684082	1.255127	0.092285156	0	0	0	0	0	0	0	0	0	0.91088867	0.089111328	0.13598633	0.081542969	-0.013671875	0.040527344	0.009	39471.35	0	0	0.009
817	66892	66892	Category L	0.25195313	0.17993164	-0.82788086	0.051513672	-0.014892578	0.44677734	0.51	0.009	18/6/2018	18	6	2018	7:23:08	26588	0.2	7	23	8	257	0.051269531	3.3789551	0.2043457	0.18383789	-0.88891602	0.89379883	0.077392578	0	0	0	0	0	0	0	0	0	0.93041992	0.069580078	0.11254883	0.047363281	-0.00390625	0.061035156	0.009	39471.35	0	0	0.009
818	66893	66893	Category L	0.26391602	0.17993164	-0.81591797	0.049804688	-0.011230469	0.45483398	0.51	0.009	18/6/2018	18	6	2018	7:23:08	26588	0.3	7	23	8	257	0.051269531	3.3789551	0.20776367	0.1809082	-0.87207031	0.13769531	0.079345703	0	0	0	0	0	0	0	0	0	0.91455078	0.085449219	0.11352539	0.055908203	-0.000976563	0.056152344	0.009	39471.35	0	0	0.009
819	66894	66894	Category L	0.27587891	0.19189453	-0.83984375	0.049072266	-0.017089844	0.44946289	0.51	0.009	18/6/2018	18	6	2018	7:23:08	26588	0.4	7	23	8	269	0.051269531	3.3789551	0.20458984	0.17919922	-0.87841797	0.069824219	0.081787109	0	0	0	0	0	0	0	0	0	0.91967773	0.080322266	0.12231445	0.071044922	0.012451172	0.038574219	0.009	39471.35	0	0	0.009
820	66895	66895	Category L	0.2878418	0.17993164	-0.86376953	0.048828125	-0.010986328	0.44799805	0.52	0.009	18/6/2018	18	6	2018	7:23:08	26588	0.5	7	23	8	245	0.051269531	3.3789551	0.20727539	0.18041992	-0.88452148	1.7907715	0.083007813	0	0	0	0	0	0	0	0	0	0.92651367	0.073486328	0.10180664	0.080322266	-0.000488281	0.020751953	0.009	39471.35	0	0	0.009
821	66896	66896	Category L	0.31176758	0.17993164	-0.79199219	0.056884766	-0.012939453	0.44897461	0.52	0.009	18/6/2018	18	6	2018	7:23:08	26588	0.6	7	23	8	220	0.051269531	3.3789551	0.2097168	0.1784668	-0.86743164	4.0505371	0.12670898	0	0	0	0	0	0	0	0	0	0.91015625	0.08984375	0.17871094	0.10180664	0.001220703	0.075439453	0.009	39471.35	0	0	0.009
822	66897	66897	Category L	0.35986328	0.071777344	-0.95996094	0.054443359	-0.008544922	0.45678711	0.52	0.009	18/6/2018	18	6	2018	7:23:08	26588	0.7	7	23	8	220	0.051269531	3.3789551	0.20483398	0.17773438	-0.87915039	4.0820313	0.20410156	0	0	0	0	0	0	0	0	0	0.92016602	0.079833984	0.34155273	0.15478516	-0.10595703	-0.080566406	0.009	39471.35	0	0	0.009
823	66898	66898	Category L	0.31176758	0.16796875	-0.82788086	0.063720703	-0.021972656	0.44384766	0.52	0.009	18/6/2018	18	6	2018	7:23:08	26588	0.8	7	23	8	220	0.051269531	3.3789551	0.20483398	0.17724609	-0.88793945	3.1652832	0.12280273	0	0	0	0	0	0	0	0	0	0.92822266	0.071777344	0.17626953	0.10668945	-0.009277344	0.060058594	0.009	39471.35	0	0	0.009
824	66899	66899	Category L	0.29980469	0.16796875	-0.87597656	0.060302734	-0.015625	0.453125	0.52	0.009	18/6/2018	18	6	2018	7:23:08	26588	0.9	7	23	8	196	0.051269531	3.3789551	0.20385742	0.17822266	-0.87524414	1.4355469	0.096191406	0	0	0	0	0	0	0	0	0	0.91625977	0.083740234	0.10644531	0.095703125	-0.010253906	-0.000488281	0.009	39471.35	0	0	0.009
825	66900	66900	Category L	0.25195313	0.17993164	-0.85180664	0.059082031	-0.022705078	0.43676758	0.52	0.009	18/6/2018	18	6	2018	7:23:09	26589	0	7	23	9	208	0.051269531	3.3789551	0.2019043	0.17553711	-0.88305664	1.8032227	0.059082031	0	0	0	0	0	0	0	0	0	0.92260742	0.077392578	0.085449219	0.049804688	0.004150391	0.03125	0.009	39471.35	0	0	0.009
826	66901	66901	Category L	0.23999023	0.17993164	-0.86376953	0.058349609	-0.021972656	0.44580078	0.52	0.009	18/6/2018	18	6	2018	7:23:09	26589	0.1	7	23	9	171	0.051269531	3.3821777	0.20556641	0.17431641	-0.88012695	7.7072754	0.038330078	0	0	0	0	0	0	0	0	0	0.92041016	0.079589844	0.056152344	0.034179688	0.005371094	0.016357422	0.009	39471.35	0	0	0.009
827	66902	66902	Category L	0.26391602	0.19189453	-0.81591797	0.062988281	-0.021728516	0.45092773	0.52	0.009	18/6/2018	18	6	2018	7:23:09	26589	0.2	7	23	9	159	0.051269531	3.3821777	0.20336914	0.1730957	-0.87524414	17.400635	0.086669922	0	0	0	0	0	0	0	0	0	0.9152832	0.084716797	0.13842773	0.060302734	0.018554688	0.059326172	0.009	39471.35	0	0	0.009
828	66903	66903	Category J	0.13183594	0.19189453	-0.83984375	0.070800781	0.13256836	0.4465332	0.54	0.009	18/6/2018	18	6	2018	7:23:10	26590	0.7	7	23	10	257	0.051269531	3.3821777	0.20043945	0.17382813	-0.88134766	28.990967	0.082275391	0	0	0	0	0	0	0	0	0	0.92041016	0.079589844	0.12817383	-0.068603516	0.017822266	0.041503906	0.009	39471.35	0	0	0.009
829	66904	66904	Category J	-0.035888672	0.16796875	-0.35986328	0.013916016	0.17407227	0.43554688	0.54	0.009	18/6/2018	18	6	2018	7:23:10	26590	0.8	7	23	10	245	0.051269531	3.3821777	0.19897461	0.17407227	-0.87915039	38.576416	0.56982422	0	0	0	0	0	0	0	0	0	0.91796875	0.08203125	0.76049805	-0.23486328	-0.006103516	0.51928711	0.009	39471.35	0	0	0.009
830	66905	66905	Category J	-0.11987305	0.19189453	-1.2719727	0.013183594	0.16699219	0.43652344	0.54	0.009	18/6/2018	18	6	2018	7:23:10	26590	0.9	7	23	10	257	0.051269531	3.3821777	0.19775391	0.17382813	-0.87988281	45.784912	0.50463867	0	0	0	0	0	0	0	0	0	0.91845703	0.081542969	0.72729492	-0.31762695	0.017822266	-0.3918457	0.009	39471.35	0	0	0.009
831	66906	66906	Category J	0.16796875	0.40795898	-1.1398926	-0.036132813	0.19335938	0.42871094	0.54	0.009	18/6/2018	18	6	2018	7:23:11	26591	0	7	23	11	269	0.051269531	3.3821777	0.1965332	0.17382813	-0.88061523	54.324463	0.35009766	0	0	0	0	0	0	0	0	0	0.91894531	0.081054688	0.52172852	-0.028564453	0.23388672	-0.2590332	0.009	39471.35	0	0	0.009
832	66907	66907	Category J	0.10791016	-0.13183594	-0.2277832	-0.036865234	0.096679688	0.44628906	0.54	0.009	18/6/2018	18	6	2018	7:23:11	26591	0.1	7	23	11	245	0.051269531	3.3821777	0.1953125	0.17358398	-0.88110352	60.042969	0.7265625	0	0	0	0	0	0	0	0	0	0.91918945	0.080810547	1.0466309	-0.087402344	-0.30541992	0.65332031	0.009	39471.35	0	0	0.009
833	66908	66908	Category J	0.083984375	0.46777344	-1.4038086	-0.042236328	0.078369141	0.44580078	0.54	0.009	18/6/2018	18	6	2018	7:23:11	26591	0.2	7	23	11	269	0.051269531	3.3821777	0.19433594	0.17358398	-0.88208008	61.180176	0.60888672	0	0	0	0	0	0	0	0	0	0.91967773	0.080322266	0.92602539	-0.11035156	0.29394531	-0.52148438	0.009	39471.35	0	0	0.009
834	66909	66909	Category J	0.26391602	0.071777344	-1.0678711	-0.018066406	0.15893555	0.42871094	0.54	0.009	18/6/2018	18	6	2018	7:23:11	26591	0.3	7	23	11	220	0.051269531	3.3821777	0.19335938	0.17382813	-0.88256836	60.627441	0.22290039	0	0	0	0	0	0	0	0	0	0.92016602	0.079833984	0.35766602	0.0703125	-0.10205078	-0.18505859	0.009	39471.35	0	0	0.009
835	66910	66910	Category J	-0.047851563	0.23999023	-0.035888672	-0.048339844	0.20263672	0.42553711	0.54	0.009	18/6/2018	18	6	2018	7:23:11	26591	0.4	7	23	11	233	0.051269531	3.3821777	0.19262695	0.17407227	-0.88330078	55.768066	0.88330078	0	0	0	0	0	0	0	0	0	0.9206543	0.079345703	1.1535645	-0.24047852	0.065673828	0.84741211	0.009	39471.35	0	0	0.009
836	66911	66911	Category J	0.035888672	0.21582031	-1.487793	-0.11254883	0.19873047	0.41162109	0.55	0.009	18/6/2018	18	6	2018	7:23:11	26591	0.5	7	23	11	233	0.051269531	3.3821777	0.19140625	0.17431641	-0.88378906	47.348633	0.62475586	0	0	0	0	0	0	0	0	0	0.92114258	0.078857422	0.80078125	-0.15551758	0.041259766	-0.60375977	0.009	39471.35	0	0	0.009
837	66912	66912	Category J	0.7199707	0.27587891	-0.79199219	-0.14233398	0.18969727	0.40576172	0.55	0.009	18/6/2018	18	6	2018	7:23:11	26591	0.6	7	23	11	220	0.051269531	3.3821777	0.19018555	0.17480469	-0.88427734	39.716797	0.54711914	0	0	0	0	0	0	0	0	0	0.92138672	0.078613281	0.72314453	0.52954102	0.10083008	0.092285156	0.009	39471.35	0	0	0.009
838	66913	66913	Category J	0.047851563	0.035888672	-0.047851563	-0.076171875	0.13330078	0.43969727	0.55	0.009	18/6/2018	18	6	2018	7:23:11	26591	0.7	7	23	11	233	0.051269531	3.3821777	0.18945313	0.17504883	-0.88574219	29.105713	0.86108398	0	0	0	0	0	0	0	0	0	0.92260742	0.077392578	1.1188965	-0.14160156	-0.13916016	0.83789063	0.009	39471.35	0	0	0.009
839	66914	66914	Category J	0.11987305	0.3359375	-1.4399414	-0.15625	0.14746094	0.41113281	0.55	0.009	18/6/2018	18	6	2018	7:23:11	26591	0.8	7	23	11	233	0.051269531	3.3821777	0.1887207	0.17504883	-0.88647461	21.098145	0.58007813	0	0	0	0	0	0	0	0	0	0.9230957	0.076904297	0.78295898	-0.068847656	0.16064453	-0.55322266	0.009	39471.35	0	0	0.009
840	66915	66915	Category J	0.3359375	0.059814453	-1.079834	-0.094238281	0.1574707	0.42871094	0.55	0.009	18/6/2018	18	6	2018	7:23:11	26591	0.9	7	23	11	282	0.051269531	3.3821777	0.18774414	0.17504883	-0.88720703	13.101074	0.26879883	0	0	0	0	0	0	0	0	0	0.92358398	0.076416016	0.45605469	0.14794922	-0.11523438	-0.19238281	0.009	39471.35	0	0	0.009
841	66916	66916	Category J	-0.095947266	0.21582031	-0.63598633	0.00390625	0.24267578	0.40307617	0.55	0.009	18/6/2018	18	6	2018	7:23:12	26592	0	7	23	12	294	0.051269531	3.3821777	0.18652344	0.17529297	-0.88793945	7.8674316	0.38085938	0	0	0	0	0	0	0	0	0	0.92431641	0.075683594	0.57519531	-0.2824707	0.040283203	0.25195313	0.009	39471.35	0	0	0.009
842	66917	66917	Category J	0.37182617	0.37182617	-1.6918945	-0.049804688	0.24926758	0.4050293	0.55	0.009	18/6/2018	18	6	2018	7:23:12	26592	0.111	7	23	12	343	0.051269531	3.3821777	0.18579102	0.17504883	-0.88842773	12.690918	0.84741211	0	0	0	0	0	0	0	0	0	0.92456055	0.075439453	1.1855469	0.18579102	0.1965332	-0.80322266	0.009	39471.35	0	0	0.009
843	66918	66918	Category J	-0.035888672	-0.047851563	-0.3359375	-0.038818359	0.21118164	0.40063477	0.55	0.009	18/6/2018	18	6	2018	7:23:12	26592	0.222	7	23	12	294	0.051269531	3.3821777	0.18457031	0.17504883	-0.88891602	9.8327637	0.63549805	0	0	0	0	0	0	0	0	0	0.92456055	0.075439453	0.99633789	-0.22045898	-0.22290039	0.55297852	0.009	39471.35	0	0	0.009
844	66919	66919	Category J	-0.071777344	0.11987305	-0.29980469	-0.12573242	0.14990234	0.41455078	0.55	0.009	18/6/2018	18	6	2018	7:23:12	26592	0.333	7	23	12	269	0.051269531	3.3821777	0.18359375	0.17480469	-0.8894043	4.0966797	0.64501953	0	0	0	0	0	0	0	0	0	0.92480469	0.075195313	0.90039063	-0.25537109	-0.054931641	0.58959961	0.009	39471.35	0	0	0.009
845	66920	66920	Category J	0.26391602	0.083984375	-1.9438477	-0.047607422	0.1105957	0.4362793	0.55	0.009	18/6/2018	18	6	2018	7:23:12	26592	0.444	7	23	12	257	0.051269531	3.3821777	0.18261719	0.17480469	-0.88964844	1.0043945	1.0610352	0	0	0	0	0	0	0	0	0	0.92504883	0.074951172	1.2258301	0.081054688	-0.090820313	-1.0539551	0.009	39471.35	0	0	0.009
846	66921	66921	Category J	0.57592773	0.34790039	-0.46777344	0.034179688	0.15185547	0.43481445	0.56	0.009	18/6/2018	18	6	2018	7:23:12	26592	0.555	7	23	12	220	0.051269531	3.3821777	0.18212891	0.17431641	-0.89013672	1.3261719	0.60302734	0	0	0	0	0	0	0	0	0	0.92504883	0.074951172	0.98974609	0.39355469	0.17333984	0.42236328	0.009	39471.35	0	0	0.009
847	66922	66922	Category J	0.023925781	0.059814453	-1.355957	0.001220703	0.18261719	0.42138672	0.56	0.009	18/6/2018	18	6	2018	7:23:12	26592	0.666	7	23	12	257	0.051269531	3.3821777	0.1809082	0.17431641	-0.88989258	3.0014648	0.50463867	0	0	0	0	0	0	0	0	0	0.92480469	0.075195313	0.73754883	-0.15698242	-0.11450195	-0.46582031	0.009	39471.35	0	0	0.009
848	66923	66923	Category J	0.29980469	0.40795898	-1.4157715	-0.027832031	0.15722656	0.43017578	0.56	0.009	18/6/2018	18	6	2018	7:23:12	26592	0.777	7	23	12	245	0.051269531	3.3821777	0.18017578	0.17456055	-0.89038086	5.9912109	0.58691406	0	0	0	0	0	0	0	0	0	0.92504883	0.074951172	0.87817383	0.11938477	0.2331543	-0.52514648	0.009	39471.35	0	0	0.009
849	66924	66924	Category J	0.023925781	-0.035888672	0.023925781	-0.005859375	0.12133789	0.43847656	0.56	0.009	18/6/2018	18	6	2018	7:23:12	26592	0.888	7	23	12	269	0.051269531	3.3821777	0.17919922	0.17407227	-0.88989258	10.535156	0.95043945	0	0	0	0	0	0	0	0	0	0.92456055	0.075439453	1.2792969	-0.15527344	-0.20996094	0.91381836	0.009	39471.35	0	0	0.009
850	66925	66925	Category J	-0.25195313	0.25195313	-2.0759277	-0.05859375	0.057128906	0.44506836	0.56	0.009	18/6/2018	18	6	2018	7:23:13	26593	0	7	23	13	294	0.051269531	3.3789551	0.17822266	0.17431641	-0.89038086	10.16333	1.2631836	0	0	0	0	0	0	0	0	0	0.92480469	0.075195313	1.6931152	-0.43017578	0.077392578	-1.1853027	0.009	39471.35	0	0	0.009
851	66926	66926	Category J	0.59985352	0.3359375	-0.45581055	0.060546875	0.12402344	0.43798828	0.56	0.009	18/6/2018	18	6	2018	7:23:13	26593	0.1	7	23	13	269	0.051269531	3.3789551	0.17724609	0.17431641	-0.89086914	8.4375	0.62744141	0	0	0	0	0	0	0	0	0	0.92480469	0.075195313	1.019043	0.42236328	0.16137695	0.43505859	0.009	39471.35	0	0	0.009
852	66927	66927	Category J	-0.16796875	0.011962891	-0.2277832	0.14013672	0.18603516	0.40380859	0.56	0.009	18/6/2018	18	6	2018	7:23:13	26593	0.2	7	23	13	257	0.051269531	3.3789551	0.17651367	0.17431641	-0.89111328	23.594482	0.76489258	0	0	0	0	0	0	0	0	0	0.92504883	0.074951172	1.1704102	-0.34448242	-0.16235352	0.66333008	0.009	39471.35	0	0	0.009
853	66928	66928	Category J	0.10791016	0.46777344	-1.7158203	-0.052734375	0.13183594	0.42822266	0.56	0.009	18/6/2018	18	6	2018	7:23:13	26593	0.3	7	23	13	257	0.051269531	3.3789551	0.17578125	0.17431641	-0.89111328	24.88208	0.87768555	0	0	0	0	0	0	0	0	0	0.92480469	0.075195313	1.185791	-0.067871094	0.29321289	-0.82446289	0.009	39471.35	0	0	0.009
854	66929	66929	Category J	0.55175781	-0.023925781	-0.39599609	0.028808594	0.13012695	0.44555664	0.56	0.009	18/6/2018	18	6	2018	7:23:13	26593	0.4	7	23	13	257	0.051269531	3.3789551	0.17504883	0.17407227	-0.89111328	22.649902	0.65283203	0	0	0	0	0	0	0	0	0	0.92480469	0.075195313	1.0700684	0.37646484	-0.19799805	0.49511719	0.009	39471.35	0	0	0.009
855	66930	66930	Category J	-0.21582031	0.20385742	-1.2597656	0.019775391	0.073486328	0.44140625	0.56	0.009	18/6/2018	18	6	2018	7:23:13	26593	0.5	7	23	13	282	0.051269531	3.3789551	0.17407227	0.17431641	-0.8918457	17.154053	0.53686523	0	0	0	0	0	0	0	0	0	0.92529297	0.074707031	0.78710938	-0.38989258	0.029296875	-0.36767578	0.009	39471.35	0	0	0.009
856	66931	66931	Category J	0	0.19189453	-1.7399902	0.008300781	0.10180664	0.44140625	0.57	0.009	18/6/2018	18	6	2018	7:23:13	26593	0.6	7	23	13	269	0.051269531	3.3789551	0.17333984	0.17407227	-0.8918457	9.5749512	0.86547852	0	0	0	0	0	0	0	0	0	0.92529297	0.074707031	1.0388184	-0.17333984	0.017578125	-0.84790039	0.009	39471.35	0	0	0.009
857	66932	66932	Category J	0.15576172	0.14379883	-0.11987305	0.12915039	0.15576172	0.42016602	0.57	0.009	18/6/2018	18	6	2018	7:23:13	26593	0.7	7	23	13	269	0.051269531	3.3789551	0.16992188	0.17529297	-0.88964844	9.267334	0.77050781	0	0	0	0	0	0	0	0	0	0.92260742	0.077392578	0.81567383	-0.014160156	-0.031494141	0.76977539	0.009	39471.35	0	0	0.009
858	66933	66933	Category J	-0.11987305	0.059814453	-1.5358887	0.025146484	0.18945313	0.41894531	0.57	0.009	18/6/2018	18	6	2018	7:23:13	26593	0.8	7	23	13	257	0.051269531	3.3789551	0.16918945	0.17749023	-0.89111328	7.208252	0.71606445	0	0	0	0	0	0	0	0	0	0.92431641	0.075683594	1.0515137	-0.2890625	-0.11767578	-0.64453125	0.009	39471.35	0	0	0.009
859	66934	66934	Category J	0.2878418	0.32397461	-0.86376953	-0.011962891	0.15942383	0.42871094	0.57	0.009	18/6/2018	18	6	2018	7:23:13	26593	0.9	7	23	13	220	0.051269531	3.3789551	0.16967773	0.18139648	-0.8984375	0.60717773	0.18823242	0	0	0	0	0	0	0	0	0	0.93237305	0.067626953	0.29541016	0.11791992	0.14233398	0.034667969	0.009	39471.35	0	0	0.009
860	66935	66935	Category J	0.11987305	-0.047851563	-0.071777344	0.022949219	0.15454102	0.42431641	0.57	0.009	18/6/2018	18	6	2018	7:23:14	26594	0	7	23	14	220	0.051269531	3.3789551	0.16552734	0.17919922	-0.89086914	1.4353027	0.85107422	0	0	0	0	0	0	0	0	0	0.92358398	0.076416016	1.092041	-0.045654297	-0.22705078	0.8190918	0.009	39471.35	0	0	0.009
861	66936	66936	Category J	-0.20385742	0.37182617	-1.6679688	-0.031738281	0.12573242	0.42578125	0.57	0.009	18/6/2018	18	6	2018	7:23:14	26594	0.1	7	23	14	208	0.051269531	3.3789551	0.16137695	0.17895508	-0.88842773	3.4243164	0.88208008	0	0	0	0	0	0	0	0	0	0.9206543	0.079345703	1.3374023	-0.36523438	0.19262695	-0.77929688	0.009	39471.35	0	0	0.009
862	66937	66937	Category J	0.10791016	0.10791016	-1.2958984	0.024414063	0.15332031	0.42529297	0.57	0.009	18/6/2018	18	6	2018	7:23:14	26594	0.2	7	23	14	196	0.051269531	3.3789551	0.15820313	0.18164063	-0.90039063	0.84301758	0.4050293	0	0	0	0	0	0	0	0	0	0.93212891	0.067871094	0.51928711	-0.050292969	-0.073730469	-0.39526367	0.009	39471.35	0	0	0.009
863	66938	66938	Category J	0.095947266	0.11987305	-0.2277832	0.15991211	0.20214844	0.39868164	0.57	0.009	18/6/2018	18	6	2018	7:23:14	26594	0.3	7	23	14	245	0.051269531	3.3789551	0.15844727	0.18481445	-0.89282227	0.79833984	0.67114258	0	0	0	0	0	0	0	0	0	0.92553711	0.074462891	0.79296875	-0.0625	-0.064941406	0.66503906	0.009	39471.35	0	0	0.009
864	66939	66939	Category J	-0.023925781	0.023925781	-1.6437988	0.038818359	0.20239258	0.40234375	0.57	0.009	18/6/2018	18	6	2018	7:23:14	26594	0.4	7	23	14	269	0.051269531	3.3789551	0.15136719	0.18286133	-0.88916016	4.3588867	0.79052734	0	0	0	0	0	0	0	0	0	0.92041016	0.079589844	1.0888672	-0.17529297	-0.15893555	-0.75439453	0.009	39471.35	0	0	0.009
865	66940	66940	Category J	0.2277832	0.11987305	-0.55175781	0.015380859	0.16162109	0.42456055	0.57	0.009	18/6/2018	18	6	2018	7:23:14	26594	0.5	7	23	14	282	0.051269531	3.3789551	0.14892578	0.1862793	-0.89379883	3.5302734	0.35717773	0	0	0	0	0	0	0	0	0	0.92529297	0.074707031	0.48730469	0.078613281	-0.06640625	0.34204102	0.009	39471.35	0	0	0.009
866	66941	66941	Category J	0.047851563	0.059814453	-0.44384766	0.058105469	0.12060547	0.43896484	0.58	0.009	18/6/2018	18	6	2018	7:23:14	26594	0.6	7	23	14	269	0.051269531	3.3789551	0.14892578	0.18383789	-0.88598633	1.7800293	0.47021484	0	0	0	0	0	0	0	0	0	0.91699219	0.083007813	0.66748047	-0.10107422	-0.12402344	0.44213867	0.009	39471.35	0	0	0.009
867	66942	66942	Category J	0.059814453	0.19189453	-1.3078613	0.039794922	0.083251953	0.42895508	0.58	0.009	18/6/2018	18	6	2018	7:23:14	26594	0.7	7	23	14	220	0.051269531	3.3789551	0.1472168	0.18896484	-0.89916992	2.095459	0.41772461	0	0	0	0	0	0	0	0	0	0.93066406	0.069335938	0.4987793	-0.087402344	0.002685547	-0.40844727	0.009	39471.35	0	0	0.009
868	66943	66943	Category J	0.17993164	0.19189453	-0.63598633	0.089111328	0.098632813	0.42749023	0.58	0.009	18/6/2018	18	6	2018	7:23:14	26594	0.8	7	23	14	171	0.051269531	3.3789551	0.14819336	0.19018555	-0.89501953	3.3413086	0.26098633	0	0	0	0	0	0	0	0	0	0.92700195	0.072998047	0.29199219	0.031494141	0.001464844	0.2590332	0.009	39471.35	0	0	0.009
869	66944	66944	Category L	0.20385742	0.16796875	-0.86376953	-0.13867188	0.16625977	0.41967773	0.16	0.009	18/6/2018	18	6	2018	7:29:33	26973	0.3	7	29	33	36	0.051025391	3.4482422	0.14526367	0.1887207	-0.89794922	0.51147461	0.070800781	0	0	0	0	0	0	0	0	0	0.92895508	0.071044922	0.11352539	0.058349609	-0.020751953	0.034179688	0.009	39471.35	0	0	0.009
870	66945	66945	Category L	0.21582031	0.13183594	-0.86376953	-0.13378906	0.16674805	0.42407227	0.16	0.009	18/6/2018	18	6	2018	7:29:33	26973	0.4	7	29	33	24	0.051025391	3.4482422	0.1484375	0.19335938	-0.91723633	5.8095703	0.10571289	0	0	0	0	0	0	0	0	0	0.94897461	0.051025391	0.18212891	0.067138672	-0.061523438	0.053466797	0.009	39471.35	0	0	0.009
871	66946	66946	Category L	0.21582031	0.14379883	-0.87597656	-0.13183594	0.16577148	0.41577148	0.16	0.009	18/6/2018	18	6	2018	7:29:33	26973	0.5	7	29	33	0	0.051025391	3.4482422	0.15185547	0.18994141	-0.90283203	8.1970215	0.083251953	0	0	0	0	0	0	0	0	0	0.93505859	0.064941406	0.13696289	0.063720703	-0.046142578	0.026855469	0.009	39471.35	0	0	0.009
872	66947	66947	Category L	0.2277832	0.16796875	-0.89990234	-0.13696289	0.1652832	0.41552734	0.16	0.009	18/6/2018	18	6	2018	7:29:33	26973	0.6	7	29	33	36	0.051025391	3.4482422	0.14819336	0.18725586	-0.89550781	12.225586	0.081787109	0	0	0	0	0	0	0	0	0	0.92675781	0.073242188	0.10302734	0.079345703	-0.019287109	-0.004150391	0.009	39471.35	0	0	0.009
873	66948	66948	Category L	0.21582031	0.19189453	-0.86376953	-0.13110352	0.16503906	0.41479492	0.16	0.009	18/6/2018	18	6	2018	7:29:33	26973	0.7	7	29	33	61	0.051025391	3.4482422	0.15625	0.19091797	-0.90698242	15.934814	0.073486328	0	0	0	0	0	0	0	0	0	0.93994141	0.060058594	0.10351563	0.059326172	0.000732422	0.043212891	0.009	39471.35	0	0	0.009
874	66949	66949	Category L	0.2277832	0.19189453	-0.87597656	-0.13354492	0.16162109	0.42163086	0.16	0.009	18/6/2018	18	6	2018	7:29:33	26973	0.8	7	29	33	73	0.051025391	3.4482422	0.15551758	0.18676758	-0.89111328	17.422607	0.073730469	0	0	0	0	0	0	0	0	0	0.92382813	0.076171875	0.092285156	0.072021484	0.004882813	0.015136719	0.009	39471.35	0	0	0.009
875	66950	66950	Category L	0.21582031	0.17993164	-0.87597656	-0.13037109	0.17041016	0.41821289	0.16	0.009	18/6/2018	18	6	2018	7:29:33	26973	0.9	7	29	33	122	0.051025391	3.4482422	0.15551758	0.18798828	-0.89746094	20.144287	0.064453125	0	0	0	0	0	0	0	0	0	0.92993164	0.070068359	0.08984375	0.060058594	-0.008056641	0.021484375	0.009	39471.35	0	0	0.009
876	66951	66951	Category L	0.20385742	0.19189453	-0.88793945	-0.13183594	0.16430664	0.42285156	0.17	0.009	18/6/2018	18	6	2018	7:29:34	26974	0	7	29	34	110	0.051025391	3.4482422	0.15893555	0.19116211	-0.91162109	21.322266	0.050537109	0	0	0	0	0	0	0	0	0	0.94482422	0.055175781	0.069091797	0.044677734	0.000488281	0.023681641	0.009	39471.35	0	0	0.009
877	66952	66952	Category L	0.2277832	0.19189453	-0.89990234	-0.12866211	0.16235352	0.42480469	0.17	0.009	18/6/2018	18	6	2018	7:29:34	26974	0.1	7	29	34	98	0.051025391	3.4482422	0.15869141	0.1887207	-0.89379883	20.230469	0.069335938	0	0	0	0	0	0	0	0	0	0.92724609	0.072753906	0.077880859	0.068847656	0.002929688	-0.005859375	0.009	39471.35	0	0	0.009
878	66953	66953	Category L	0.23999023	0.16796875	-0.86376953	-0.11743164	0.16552734	0.42431641	0.17	0.009	18/6/2018	18	6	2018	7:29:34	26974	0.2	7	29	34	98	0.051025391	3.4482422	0.14892578	0.19140625	-0.90405273	19.018799	0.10205078	0	0	0	0	0	0	0	0	0	0.93603516	0.063964844	0.15454102	0.090820313	-0.0234375	0.040283203	0.009	39471.35	0	0	0.009
879	66954	66954	Category L	0.20385742	0.17993164	-0.88793945	-0.10961914	0.16796875	0.42553711	0.17	0.009	18/6/2018	18	6	2018	7:29:34	26974	0.3	7	29	34	73	0.051025391	3.4482422	0.15722656	0.19482422	-0.91064453	16.714355	0.053710938	0	0	0	0	0	0	0	0	0	0.94458008	0.055419922	0.084228516	0.046386719	-0.014892578	0.022705078	0.009	39471.35	0	0	0.009
880	66955	66955	Category L	0.20385742	0.19189453	-0.91186523	-0.1184082	0.16918945	0.42211914	0.17	0.009	18/6/2018	18	6	2018	7:29:34	26974	0.4	7	29	34	85	0.051269531	3.4272949	0.15258789	0.19042969	-0.89550781	11.837891	0.053710938	0	0	0	0	0	0	0	0	0	0.92797852	0.072021484	0.068847656	0.051025391	0.001220703	-0.016113281	0.009	39471.35	0	0	0.009
881	66956	66956	Category L	0.21582031	0.17993164	-0.89990234	-0.11352539	0.16821289	0.43457031	0.17	0.009	18/6/2018	18	6	2018	7:29:34	26974	0.5	7	29	34	85	0.051269531	3.4272949	0.15087891	0.1953125	-0.90600586	10.010498	0.066650391	0	0	0	0	0	0	0	0	0	0.93920898	0.060791016	0.086425781	0.064697266	-0.015380859	0.006103516	0.009	39471.35	0	0	0.009
882	66957	66957	Category L	0.21582031	0.17993164	-0.88793945	-0.10986328	0.1628418	0.42138672	0.17	0.009	18/6/2018	18	6	2018	7:29:34	26974	0.6	7	29	34	73	0.051269531	3.4272949	0.15942383	0.19384766	-0.90576172	7.7111816	0.060546875	0	0	0	0	0	0	0	0	0	0.93994141	0.060058594	0.087890625	0.056152344	-0.013916016	0.017822266	0.009	39471.35	0	0	0.009
883	66958	66958	Category L	0.20385742	0.17993164	-0.88793945	-0.10327148	0.16430664	0.41870117	0.17	0.009	18/6/2018	18	6	2018	7:29:34	26974	0.7	7	29	34	98	0.051269531	3.4272949	0.15307617	0.19067383	-0.88964844	4.2578125	0.051757813	0	0	0	0	0	0	0	0	0	0.92285156	0.077148438	0.063232422	0.050537109	-0.010742188	0.001708984	0.009	39471.35	0	0	0.009
884	66959	66959	Category L	0.20385742	0.17993164	-0.86376953	-0.10620117	0.16357422	0.42138672	0.17	0.009	18/6/2018	18	6	2018	7:29:34	26974	0.8	7	29	34	85	0.051269531	3.4272949	0.15649414	0.1940918	-0.91088867	0.84423828	0.068359375	0	0	0	0	0	0	0	0	0	0.94458008	0.055419922	0.10888672	0.047119141	-0.014160156	0.047119141	0.009	39471.35	0	0	0.009
885	66960	66960	Category L	0.2277832	0.15576172	-0.86376953	-0.10644531	0.1652832	0.4152832	0.18	0.009	18/6/2018	18	6	2018	7:29:34	26974	0.9	7	29	34	110	0.051269531	3.4272949	0.16040039	0.19482422	-0.90869141	1.5666504	0.08984375	0	0	0	0	0	0	0	0	0	0.94311523	0.056884766	0.15161133	0.067138672	-0.0390625	0.044921875	0.009	39471.35	0	0	0.009
886	66961	66961	Category L	0.20385742	0.16796875	-0.87597656	-0.10961914	0.16210938	0.42236328	0.18	0.009	18/6/2018	18	6	2018	7:29:35	26975	0	7	29	35	134	0.051269531	3.4272949	0.15649414	0.19458008	-0.89794922	2.5881348	0.05859375	0	0	0	0	0	0	0	0	0	0.93212891	0.067871094	0.095947266	0.047119141	-0.026611328	0.021972656	0.009	39471.35	0	0	0.009
887	66962	66962	Category L	0.20385742	0.19189453	-0.87597656	-0.10668945	0.16479492	0.41943359	0.18	0.009	18/6/2018	18	6	2018	7:29:35	26975	0.1	7	29	35	98	0.051269531	3.4272949	0.15429688	0.18945313	-0.8984375	3.0432129	0.054199219	0	0	0	0	0	0	0	0	0	0.93115234	0.068847656	0.07421875	0.049316406	0.002197266	0.022460938	0.009	39471.35	0	0	0.009
888	66963	66963	Category L	0.20385742	0.16796875	-0.85180664	-0.10791016	0.16308594	0.42553711	0.18	0.009	18/6/2018	18	6	2018	7:29:35	26975	0.2	7	29	35	98	0.051269531	3.4272949	0.15380859	0.18847656	-0.88330078	3.2050781	0.0625	0	0	0	0	0	0	0	0	0	0.91625977	0.083740234	0.10205078	0.049804688	-0.020507813	0.031494141	0.009	39471.35	0	0	0.009
889	66964	66964	Category L	0.20385742	0.17993164	-0.89990234	-0.10351563	0.16381836	0.42749023	0.18	0.009	18/6/2018	18	6	2018	7:29:35	26975	0.3	7	29	35	61	0.051269531	3.4272949	0.15380859	0.18725586	-0.88378906	3.1040039	0.052734375	0	0	0	0	0	0	0	0	0	0.91650391	0.083496094	0.073242188	0.049804688	-0.007324219	-0.015869141	0.009	39471.35	0	0	0.009
890	66965	66965	Category L	0.20385742	0.16796875	-0.87597656	-0.10668945	0.16479492	0.42358398	0.18	0.009	18/6/2018	18	6	2018	7:29:35	26975	0.4	7	29	35	61	0.051269531	3.4272949	0.15722656	0.18945313	-0.88452148	3.5224609	0.051757813	0	0	0	0	0	0	0	0	0	0.91821289	0.081787109	0.076416016	0.046386719	-0.021484375	0.008544922	0.009	39471.35	0	0	0.009
891	66966	66966	Category L	0.20385742	0.17993164	-0.87597656	-0.10400391	0.16723633	0.42480469	0.18	0.009	18/6/2018	18	6	2018	7:29:35	26975	0.5	7	29	35	61	0.051269531	3.4272949	0.16430664	0.19116211	-0.88305664	5.1425781	0.041503906	0	0	0	0	0	0	0	0	0	0.91821289	0.081787109	0.057861328	0.039306641	-0.011230469	0.007080078	0.009	39471.35	0	0	0.009
892	66967	66967	Category L	0.2277832	0.17993164	-0.82788086	-0.090332031	0.16918945	0.43017578	0.18	0.009	18/6/2018	18	6	2018	7:29:35	26975	0.6	7	29	35	73	0.051269531	3.4272949	0.15942383	0.19018555	-0.8918457	7.5493164	0.093994141	0	0	0	0	0	0	0	0	0	0.92578125	0.07421875	0.14257813	0.068115234	-0.010253906	0.063964844	0.009	39471.35	0	0	0.009
893	66968	66968	Category L	0.20385742	0.17993164	-0.86376953	-0.094970703	0.16088867	0.42578125	0.18	0.009	18/6/2018	18	6	2018	7:29:35	26975	0.7	7	29	35	85	0.051269531	3.4272949	0.16113281	0.19116211	-0.89160156	10.050781	0.052001953	0	0	0	0	0	0	0	0	0	0.92602539	0.073974609	0.081542969	0.042480469	-0.011230469	0.027832031	0.009	39471.35	0	0	0.009
894	66969	66969	Category L	0.20385742	0.17993164	-0.87597656	-0.081787109	0.15869141	0.43310547	0.18	0.009	18/6/2018	18	6	2018	7:29:35	26975	0.8	7	29	35	73	0.051269531	3.4272949	0.15966797	0.19091797	-0.89550781	10.628174	0.049316406	0	0	0	0	0	0	0	0	0	0.92944336	0.070556641	0.074462891	0.043945313	-0.010986328	0.01953125	0.009	39471.35	0	0	0.009
895	66970	66970	Category L	0.21582031	0.16796875	-0.85180664	-0.092285156	0.15625	0.4309082	0.19	0.009	18/6/2018	18	6	2018	7:29:35	26975	0.9	7	29	35	85	0.051269531	3.4272949	0.15844727	0.19555664	-0.89306641	11.550293	0.075683594	0	0	0	0	0	0	0	0	0	0.92797852	0.072021484	0.1262207	0.057128906	-0.027587891	0.041259766	0.009	39471.35	0	0	0.009
896	66971	66971	Category J	0.011962891	0.26391602	-0.64794922	0.062255859	0.12475586	0.44311523	0.04	0.009	18/6/2018	18	6	2018	7:30:21	27021	0	7	30	21	110	0.051269531	3.3773437	0.15917969	0.19458008	-0.8840332	13.524414	0.28686523	0	0	0	0	0	0	0	0	0	0.91918945	0.080810547	0.45263672	-0.1472168	0.069091797	0.23608398	0.009	39471.35	0	0	0.009
897	66972	66972	Category J	0.20385742	0.35986328	-0.94799805	0.12158203	0.20043945	0.40454102	0.04	0.009	18/6/2018	18	6	2018	7:30:21	27021	0.099	7	30	21	122	0.051269531	3.3773437	0.16381836	0.19677734	-0.87963867	14.691895	0.1809082	0	0	0	0	0	0	0	0	0	0.91625977	0.083740234	0.27075195	0.039794922	0.1628418	-0.068115234	0.009	39471.35	0	0	0.009
898	66973	66973	Category J	0.29980469	0.47998047	-1.4038086	0.094970703	0.16650391	0.43774414	0.04	0.009	18/6/2018	18	6	2018	7:30:21	27021	0.199	7	30	21	134	0.051269531	3.3773437	0.16503906	0.19458008	-0.88110352	11.871338	0.61035156	0	0	0	0	0	0	0	0	0	0.91748047	0.082519531	0.94238281	0.13452148	0.28515625	-0.52246094	0.009	39471.35	0	0	0.009
899	66974	66974	Category J	-0.059814453	0.023925781	-0.21582031	-0.022949219	0.12231445	0.44091797	0.04	0.009	18/6/2018	18	6	2018	7:30:21	27021	0.3	7	30	21	122	0.051269531	3.3773437	0.16650391	0.19848633	-0.87548828	11.556396	0.71923828	0	0	0	0	0	0	0	0	0	0.91308594	0.086914063	1.0610352	-0.22631836	-0.17456055	0.65966797	0.009	39471.35	0	0	0.009
900	66975	66975	Category J	-0.035888672	0.15576172	-0.68383789	-0.090576172	0.094726563	0.44482422	0.04	0.009	18/6/2018	18	6	2018	7:30:21	27021	0.4	7	30	21	98	0.051269531	3.3773437	0.16601563	0.19677734	-0.88647461	14.369873	0.2890625	0	0	0	0	0	0	0	0	0	0.92333984	0.076660156	0.44604492	-0.2019043	-0.041015625	0.20263672	0.009	39471.35	0	0	0.009
901	66976	66976	Category J	0.047851563	0.39599609	-1.7519531	0.039550781	0.045410156	0.45727539	0.04	0.009	18/6/2018	18	6	2018	7:30:21	27021	0.5	7	30	21	85	0.051269531	3.3773437	0.1652832	0.20019531	-0.88647461	14.964844	0.89477539	0	0	0	0	0	0	0	0	0	0.92382813	0.076171875	1.1784668	-0.11743164	0.19555664	-0.86523438	0.009	39471.35	0	0	0.009
902	66977	66977	Category J	0.38378906	0.3359375	-0.34790039	0.15112305	0.086181641	0.43603516	0.04	0.009	18/6/2018	18	6	2018	7:30:21	27021	0.6	7	30	21	73	0.051269531	3.3773437	0.16723633	0.19775391	-0.88037109	10.121094	0.59106445	0	0	0	0	0	0	0	0	0	0.91772461	0.082275391	0.88696289	0.21630859	0.13793945	0.5324707	0.009	39471.35	0	0	0.009
903	66978	66978	Category J	-0.26391602	0.011962891	-0.53979492	0.10400391	0.12988281	0.43310547	0.04	0.009	18/6/2018	18	6	2018	7:30:21	27021	0.7	7	30	21	61	0.051269531	3.3773437	0.17358398	0.20117188	-0.87841797	9.7631836	0.5847168	0	0	0	0	0	0	0	0	0	0.91772461	0.082275391	0.96557617	-0.4375	-0.18920898	0.33862305	0.009	39471.35	0	0	0.009
904	66979	66979	Category J	0.11987305	0.43188477	-1.2478027	0.051269531	0.12060547	0.44580078	0.04	0.009	18/6/2018	18	6	2018	7:30:21	27021	0.8	7	30	21	61	0.051269531	3.3773437	0.16992188	0.20166016	-0.87744141	14.005615	0.4387207	0	0	0	0	0	0	0	0	0	0.91625977	0.083740234	0.65039063	-0.050048828	0.22998047	-0.37011719	0.009	39471.35	0	0	0.009
905	66980	66980	Category J	0.23999023	-0.011962891	-0.21582031	0.064941406	0.096191406	0.44775391	0.04	0.009	18/6/2018	18	6	2018	7:30:21	27021	0.9	7	30	21	49	0.051269531	3.3773437	0.17089844	0.20825195	-0.87695313	14.729248	0.70019531	0	0	0	0	0	0	0	0	0	0.91748047	0.082519531	0.95068359	0.068847656	-0.22021484	0.66113281	0.009	39471.35	0	0	0.009
906	66981	66981	Category J	0.10791016	0.58789063	-1.9199219	0.14306641	0.033447266	0.44482422	0.05	0.009	18/6/2018	18	6	2018	7:30:22	27022	0	7	30	22	49	0.051269531	3.3773437	0.17700195	0.21118164	-0.87524414	11.763184	1.1125488	0	0	0	0	0	0	0	0	0	0.91748047	0.082519531	1.4902344	-0.069091797	0.37646484	-1.0444336	0.009	39471.35	0	0	0.009
907	66982	66982	Category J	0.34790039	0.29980469	-0.47998047	0.069091797	0.12011719	0.44433594	0.05	0.009	18/6/2018	18	6	2018	7:30:22	27022	0.1	7	30	22	61	0.051269531	3.3773437	0.17382813	0.2109375	-0.87158203	8.605957	0.43774414	0	0	0	0	0	0	0	0	0	0.91357422	0.086425781	0.65429688	0.17382813	0.088623047	0.39160156	0.009	39471.35	0	0	0.009
908	66983	66983	Category J	-0.10791016	0.071777344	-1.079834	0.020996094	0.125	0.44726563	0.05	0.009	18/6/2018	18	6	2018	7:30:22	27022	0.2	7	30	22	61	0.051269531	3.3773437	0.17456055	0.21606445	-0.88061523	14.902588	0.37451172	0	0	0	0	0	0	0	0	0	0.92358398	0.076416016	0.62573242	-0.2824707	-0.14428711	-0.19897461	0.009	39471.35	0	0	0.009
909	66984	66984	Category J	0.21582031	0.52783203	-1.8959961	-0.055664063	0.11694336	0.44506836	0.05	0.009	18/6/2018	18	6	2018	7:30:22	27022	0.3	7	30	22	73	0.051269531	3.3773437	0.18188477	0.21484375	-0.88037109	10.412842	1.0632324	0	0	0	0	0	0	0	0	0	0.92431641	0.075683594	1.3620605	0.033691406	0.31274414	-1.015625	0.009	39471.35	0	0	0.009
910	66985	66985	Category J	0.15576172	-0.083984375	-0.13183594	0.017089844	0.087402344	0.45361328	0.05	0.009	18/6/2018	18	6	2018	7:30:22	27022	0.4	7	30	22	61	0.051269531	3.3773437	0.17700195	0.21435547	-0.87207031	7.4060059	0.79833984	0	0	0	0	0	0	0	0	0	0.9152832	0.084716797	1.0600586	-0.021240234	-0.29833984	0.74023438	0.009	39471.35	0	0	0.009
911	66986	66986	Category J	-0.13183594	0.19189453	-0.55175781	-0.10644531	0.033935547	0.43969727	0.05	0.009	18/6/2018	18	6	2018	7:30:22	27022	0.5	7	30	22	73	0.051269531	3.3773437	0.1730957	0.21704102	-0.88818359	8.1245117	0.45483398	0	0	0	0	0	0	0	0	0	0.93066406	0.069335938	0.66674805	-0.30493164	-0.025146484	0.33642578	0.009	39471.35	0	0	0.009
912	66987	66987	Category J	0.75585938	0.16796875	-1.1398926	-0.009765625	0.062988281	0.45263672	0.05	0.009	18/6/2018	18	6	2018	7:30:22	27022	0.6	7	30	22	73	0.051269531	3.3773437	0.17675781	0.22094727	-0.88256836	9.1635742	0.63574219	0	0	0	0	0	0	0	0	0	0.92700195	0.072998047	0.88916016	0.57885742	-0.052978516	-0.25708008	0.009	39471.35	0	0	0.009
913	66988	66988	Category J	0.035888672	0.14379883	-0.14379883	0.074462891	0.11352539	0.4453125	0.05	0.009	18/6/2018	18	6	2018	7:30:22	27022	0.7	7	30	22	61	0.051269531	3.3773437	0.17114258	0.21850586	-0.87744141	7.4494629	0.74975586	0	0	0	0	0	0	0	0	0	0.92041016	0.079589844	0.94384766	-0.13525391	-0.074707031	0.73364258	0.009	39471.35	0	0	0.009
914	66989	66989	Category J	0.25195313	0.16796875	-1.5598145	-0.092285156	0.10253906	0.44213867	0.05	0.009	18/6/2018	18	6	2018	7:30:22	27022	0.8	7	30	22	73	0.051269531	3.3773437	0.1706543	0.22363281	-0.88720703	0.40527344	0.67944336	0	0	0	0	0	0	0	0	0	0.9309082	0.069091797	0.80908203	0.081054688	-0.055664063	-0.67236328	0.009	39471.35	0	0	0.009
915	66990	66990	Category J	0.2277832	0.49194336	-1.1757813	-0.031494141	0.1340332	0.44506836	0.05	0.009	18/6/2018	18	6	2018	7:30:22	27022	0.9	7	30	22	73	0.051269531	3.3773437	0.17138672	0.22143555	-0.87963867	4.0690918	0.40478516	0	0	0	0	0	0	0	0	0	0.9230957	0.076904297	0.62255859	0.056152344	0.27026367	-0.29589844	0.009	39471.35	0	0	0.009
916	66991	66991	Category J	0.011962891	0.023925781	-0.071777344	-0.012451172	0.052001953	0.45703125	0.06	0.009	18/6/2018	18	6	2018	7:30:23	27023	0	7	30	23	61	0.051269531	3.3773437	0.16723633	0.22241211	-0.88037109	5.3798828	0.84692383	0	0	0	0	0	0	0	0	0	0.92333984	0.076660156	1.1628418	-0.15527344	-0.19848633	0.80859375	0.009	39471.35	0	0	0.009
917	66992	66992	Category J	-0.047851563	0.47998047	-1.5959473	-0.047363281	0.052734375	0.44433594	0.06	0.009	18/6/2018	18	6	2018	7:30:23	27023	0.1	7	30	23	61	0.051269531	3.3773437	0.16772461	0.22412109	-0.89233398	5.151123	0.77880859	0	0	0	0	0	0	0	0	0	0.93530273	0.064697266	1.1748047	-0.21557617	0.25561523	-0.70336914	0.009	39471.35	0	0	0.009
918	66993	66993	Category J	0.70776367	0.32397461	-0.58789063	0.029541016	0.072753906	0.45776367	0.06	0.009	18/6/2018	18	6	2018	7:30:23	27023	0.2	7	30	23	49	0.051269531	3.3773437	0.16455078	0.22241211	-0.8840332	13.168213	0.62670898	0	0	0	0	0	0	0	0	0	0.92626953	0.073730469	0.94042969	0.54296875	0.10131836	0.29614258	0.009	39471.35	0	0	0.009
919	66994	66994	Category J	-0.26391602	-0.023925781	-0.21582031	0.033691406	0.11254883	0.44213867	0.06	0.009	18/6/2018	18	6	2018	7:30:23	27023	0.3	7	30	23	61	0.051269531	3.3773437	0.16308594	0.2253418	-0.89306641	6.0239258	0.83862305	0	0	0	0	0	0	0	0	0	0.93554688	0.064453125	1.3537598	-0.42700195	-0.24926758	0.67724609	0.009	39471.35	0	0	0.009
920	66995	66995	Category J	0.21582031	0.45581055	-1.9318848	-0.021240234	0.089355469	0.45166016	0.06	0.009	18/6/2018	18	6	2018	7:30:23	27023	0.4	7	30	23	73	0.051269531	3.3773437	0.16845703	0.22363281	-0.8894043	2.3383789	1.0688477	0	0	0	0	0	0	0	0	0	0.93237305	0.067626953	1.3215332	0.047119141	0.23193359	-1.0422363	0.009	39471.35	0	0	0.009
921	66996	66996	Category J	0.58789063	0.083984375	-0.61181641	0.00390625	0.1027832	0.44335938	0.06	0.009	18/6/2018	18	6	2018	7:30:23	27023	0.5	7	30	23	73	0.051269531	3.3773437	0.16381836	0.22265625	-0.87866211	5.2353516	0.51953125	0	0	0	0	0	0	0	0	0	0.92114258	0.078857422	0.82958984	0.42382813	-0.13867188	0.2668457	0.009	39471.35	0	0	0.009
922	66997	66997	Category J	-0.14379883	0.13183594	-0.40795898	-0.061279297	0.059814453	0.45117188	0.06	0.009	18/6/2018	18	6	2018	7:30:23	27023	0.6	7	30	23	73	0.051269531	3.3773437	0.15917969	0.22485352	-0.89575195	4.3374023	0.58178711	0	0	0	0	0	0	0	0	0	0.93725586	0.062744141	0.8840332	-0.30297852	-0.093017578	0.48779297	0.009	39471.35	0	0	0.009
923	66998	66998	Category J	0.2277832	0.2277832	-2.0397949	-0.078369141	0.071289063	0.45898438	0.06	0.009	18/6/2018	18	6	2018	7:30:23	27023	0.7	7	30	23	73	0.051269531	3.3773437	0.16748047	0.22680664	-0.89453125	9.3742676	1.1464844	0	0	0	0	0	0	0	0	0	0.93798828	0.062011719	1.2060547	0.060058594	0.000732422	-1.1450195	0.009	39471.35	0	0	0.009
924	66999	66999	Category J	0.25195313	0.17993164	-0.11987305	0.000488281	0.12744141	0.45092773	0.06	0.009	18/6/2018	18	6	2018	7:30:23	27023	0.8	7	30	23	85	0.051269531	3.3773437	0.16308594	0.2253418	-0.90283203	0.6484375	0.78930664	0	0	0	0	0	0	0	0	0	0.94482422	0.055175781	0.91748047	0.088623047	-0.045410156	0.78295898	0.009	39471.35	0	0	0.009
925	67000	67000	Category J	-0.059814453	0.047851563	-1.079834	-0.066894531	0.11694336	0.45605469	0.06	0.009	18/6/2018	18	6	2018	7:30:23	27023	0.9	7	30	23	85	0.051269531	3.3773437	0.1628418	0.22705078	-0.90551758	7.0327148	0.3347168	0	0	0	0	0	0	0	0	0	0.94775391	0.052246094	0.57592773	-0.22265625	-0.17919922	-0.17407227	0.009	39471.35	0	0	0.009
926	67001	67001	Category J	0.40795898	-0.047851563	-0.50390625	-0.031494141	0.1340332	0.44506836	0.07	0.009	18/6/2018	18	6	2018	7:30:24	27024	0	7	30	24	110	0.051269531	3.3821777	0.15795898	0.2253418	-0.89599609	4.0180664	0.53930664	0	0	0	0	0	0	0	0	0	0.9375	0.0625	0.9152832	0.24975586	-0.27319336	0.39208984	0.009	39471.35	0	0	0.009
927	67002	67002	Category J	-0.011962891	-0.023925781	-0.15576172	-0.00390625	0.047363281	0.46142578	0.07	0.009	18/6/2018	18	6	2018	7:30:24	27024	0.1	7	30	24	85	0.051269531	3.3821777	0.15258789	0.2277832	-0.90698242	10.542236	0.80932617	0	0	0	0	0	0	0	0	0	0.94750977	0.052490234	1.1677246	-0.16455078	-0.25170898	0.7512207	0.009	39471.35	0	0	0.009
928	67003	67003	Category J	0.29980469	0.31176758	-1.4519043	-0.05859375	0.091796875	0.44555664	0.07	0.009	18/6/2018	18	6	2018	7:30:24	27024	0.2	7	30	24	98	0.051269531	3.3821777	0.15966797	0.22924805	-0.90332031	14.719238	0.57177734	0	0	0	0	0	0	0	0	0	0.94555664	0.054443359	0.77075195	0.13989258	0.082275391	-0.54833984	0.009	39471.35	0	0	0.009
929	67004	67004	Category J	0.29980469	0.13183594	-0.023925781	0.010253906	0.1484375	0.43212891	0.07	0.009	18/6/2018	18	6	2018	7:30:24	27024	0.3	7	30	24	110	0.051269531	3.3821777	0.15551758	0.22680664	-0.89672852	11.088135	0.88964844	0	0	0	0	0	0	0	0	0	0.93798828	0.062011719	1.1120605	0.14404297	-0.094970703	0.87280273	0.009	39471.35	0	0	0.009
930	67005	67005	Category J	0.31176758	0.39599609	-1.9558105	-0.064697266	0.13720703	0.43115234	0.07	0.009	18/6/2018	18	6	2018	7:30:24	27024	0.4	7	30	24	85	0.051269531	3.3821777	0.15454102	0.23095703	-0.90600586	1.015625	1.0739746	0	0	0	0	0	0	0	0	0	0.94775391	0.052246094	1.371582	0.15698242	0.16479492	-1.0495605	0.009	39471.35	0	0	0.009
931	67006	67006	Category J	0.21582031	0.25195313	-1.1757813	-0.052246094	0.13842773	0.44946289	0.07	0.009	18/6/2018	18	6	2018	7:30:24	27024	0.5	7	30	24	85	0.051269531	3.3821777	0.15673828	0.22924805	-0.90014648	13.551514	0.28271484	0	0	0	0	0	0	0	0	0	0.94189453	0.058105469	0.35717773	0.058837891	0.022460938	-0.27539063	0.009	39471.35	0	0	0.009
932	67007	67007	Category J	-0.035888672	0.095947266	-0.19189453	-0.08203125	0.070068359	0.45092773	0.07	0.009	18/6/2018	18	6	2018	7:30:24	27024	0.6	7	30	24	85	0.051269531	3.3821777	0.15258789	0.23022461	-0.90405273	15.067139	0.7487793	0	0	0	0	0	0	0	0	0	0.9453125	0.0546875	1.0351563	-0.18847656	-0.13427734	0.7121582	0.009	39471.35	0	0	0.009
933	67008	67008	Category J	-0.011962891	0.44384766	-2.027832	-0.13110352	0.077148438	0.4375	0.07	0.009	18/6/2018	18	6	2018	7:30:24	27024	0.7	7	30	24	73	0.051269531	3.3821777	0.15283203	0.23168945	-0.91723633	14.405762	1.1425781	0	0	0	0	0	0	0	0	0	0.95825195	0.041748047	1.4873047	-0.16479492	0.21191406	-1.1103516	0.009	39471.35	0	0	0.009
934	67009	67009	Category J	0.45581055	0.34790039	-0.21582031	-0.064697266	0.12817383	0.46020508	0.07	0.009	18/6/2018	18	6	2018	7:30:24	27024	0.8	7	30	24	73	0.051269531	3.3821777	0.15014648	0.23046875	-0.90771484	26.054932	0.76538086	0	0	0	0	0	0	0	0	0	0.94848633	0.051513672	1.1147461	0.30541992	0.1171875	0.69189453	0.009	39471.35	0	0	0.009
935	67010	67010	Category J	-0.16796875	0.13183594	-0.53979492	-0.075439453	0.15136719	0.43115234	0.07	0.009	18/6/2018	18	6	2018	7:30:24	27024	0.9	7	30	24	73	0.051269531	3.3821777	0.14794922	0.22924805	-0.91357422	29.79126	0.49902344	0	0	0	0	0	0	0	0	0	0.95336914	0.046630859	0.78710938	-0.31591797	-0.097412109	0.3737793	0.009	39471.35	0	0	0.009
936	67011	67011	Category J	0.38378906	0.37182617	-1.3798828	-0.10449219	0.13598633	0.43115234	0.08	0.009	18/6/2018	18	6	2018	7:30:25	27025	0	7	30	25	49	0.051269531	3.3821777	0.1496582	0.23144531	-0.91674805	25.735107	0.53735352	0	0	0	0	0	0	0	0	0	0.95727539	0.042724609	0.83740234	0.23388672	0.14013672	-0.46289063	0.009	39471.35	0	0	0.009
937	67012	67012	Category J	0.25195313	-0.047851563	-0.23999023	-0.09375	0.078857422	0.43847656	0.08	0.009	18/6/2018	18	6	2018	7:30:25	27025	0.1	7	30	25	73	0.051269531	3.3821777	0.15112305	0.22729492	-0.90893555	29.569336	0.73022461	0	0	0	0	0	0	0	0	0	0.94897461	0.051025391	1.0446777	0.10058594	-0.27514648	0.66894531	0.009	39471.35	0	0	0.009
938	67013	67013	Category J	0	0.38378906	-1.0917969	-0.2253418	0.10473633	0.39941406	0.08	0.009	18/6/2018	18	6	2018	7:30:25	27025	0.2	7	30	25	98	0.051269531	3.3821777	0.14770508	0.22802734	-0.91943359	30.459229	0.27514648	0	0	0	0	0	0	0	0	0	0.95874023	0.041259766	0.47583008	-0.14770508	0.15551758	-0.17211914	0.009	39471.35	0	0	0.009
939	67014	67014	Category J	0.23999023	0.19189453	-1.7399902	-0.10546875	0.10961914	0.43164063	0.08	0.009	18/6/2018	18	6	2018	7:30:25	27025	0.3	7	30	25	110	0.051269531	3.3821777	0.14868164	0.22436523	-0.91772461	33.862061	0.82763672	0	0	0	0	0	0	0	0	0	0.95654297	0.043457031	0.94555664	0.091064453	-0.032470703	-0.82202148	0.009	39471.35	0	0	0.009
940	67015	67015	Category J	0.059814453	0.21582031	-0.071777344	-0.028808594	0.1496582	0.44433594	0.08	0.009	18/6/2018	18	6	2018	7:30:25	27025	0.4	7	30	25	122	0.051269531	3.3821777	0.1472168	0.22460938	-0.91992188	26.029053	0.8527832	0	0	0	0	0	0	0	0	0	0.95849609	0.041503906	0.94458008	-0.087402344	-0.008789063	0.84814453	0.009	39471.35	0	0	0.009
941	67016	67016	Category J	-0.035888672	0.16796875	-1.1757813	-0.12988281	0.15014648	0.42456055	0.08	0.009	18/6/2018	18	6	2018	7:30:25	27025	0.5	7	30	25	85	0.051269531	3.3821777	0.14916992	0.22680664	-0.92944336	14.040283	0.31347656	0	0	0	0	0	0	0	0	0	0.96826172	0.031738281	0.49023438	-0.18505859	-0.058837891	-0.24609375	0.009	39471.35	0	0	0.009
942	67017	67017	Category J	0.59985352	0.39599609	-1.1398926	-0.096435547	0.14013672	0.44750977	0.08	0.009	18/6/2018	18	6	2018	7:30:25	27025	0.6	7	30	25	0	0.051269531	3.3821777	0.15014648	0.22241211	-0.91503906	14.557129	0.53149414	0	0	0	0	0	0	0	0	0	0.95361328	0.046386719	0.84765625	0.44946289	0.17333984	-0.22460938	0.009	39471.35	0	0	0.009
943	67018	67018	Category J	-0.19189453	0.14379883	-0.15576172	-0.073486328	0.09765625	0.45166016	0.08	0.009	18/6/2018	18	6	2018	7:30:25	27025	0.7	7	30	25	-36	0.051269531	3.3821777	0.14770508	0.21948242	-0.92138672	5.9436035	0.84106445	0	0	0	0	0	0	0	0	0	0.95874023	0.041259766	1.1811523	-0.33959961	-0.075683594	0.765625	0.009	39471.35	0	0	0.009
944	67019	67019	Category J	0.047851563	0.56396484	-1.5959473	-0.13623047	0.11035156	0.43310547	0.08	0.009	18/6/2018	18	6	2018	7:30:25	27025	0.8	7	30	25	-49	0.051269531	3.3821777	0.15112305	0.22167969	-0.9284668	5.7736816	0.75708008	0	0	0	0	0	0	0	0	0	0.96655273	0.033447266	1.1130371	-0.10327148	0.34204102	-0.66723633	0.009	39471.35	0	0	0.009
945	67020	67020	Category J	0.73193359	0.35986328	-0.40795898	-0.038818359	0.10449219	0.44750977	0.08	0.009	18/6/2018	18	6	2018	7:30:25	27025	0.9	7	30	25	-36	0.051269531	3.3821777	0.15258789	0.21557617	-0.91430664	4.0036621	0.78271484	0	0	0	0	0	0	0	0	0	0.95166016	0.048339844	1.2299805	0.57910156	0.14404297	0.50634766	0.009	39471.35	0	0	0.009
946	67021	67021	Category J	-0.20385742	0.035888672	-0.16796875	0.012695313	0.18359375	0.42871094	0.09	0.009	18/6/2018	18	6	2018	7:30:26	27026	0	7	30	26	24	0.051269531	3.3821777	0.14916992	0.21972656	-0.93041992	7.355957	0.86010742	0	0	0	0	0	0	0	0	0	0.96777344	0.032226563	1.2995605	-0.35302734	-0.18383789	0.76245117	0.009	39471.35	0	0	0.009
947	67022	67022	Category J	0.10791016	0.58789063	-2.027832	-0.11889648	0.14501953	0.44189453	0.09	0.009	18/6/2018	18	6	2018	7:30:26	27026	0.1	7	30	26	73	0.051269531	3.3821777	0.15136719	0.21435547	-0.91430664	12.133301	1.1750488	0	0	0	0	0	0	0	0	0	0.95117188	0.048828125	1.5302734	-0.043457031	0.37329102	-1.1132813	0.009	39471.35	0	0	0.009
948	67023	67023	Category J	0.76782227	0.10791016	-0.59985352	-0.067138672	0.14477539	0.44018555	0.09	0.009	18/6/2018	18	6	2018	7:30:26	27026	0.2	7	30	26	73	0.051269531	3.3821777	0.14599609	0.21240234	-0.91992188	12.626465	0.70703125	0	0	0	0	0	0	0	0	0	0.95556641	0.044433594	1.0463867	0.62158203	-0.10449219	0.32006836	0.009	39471.35	0	0	0.009
949	67024	67024	Category J	-0.17993164	0.13183594	-0.20385742	-0.087646484	0.11279297	0.43017578	0.09	0.009	18/6/2018	18	6	2018	7:30:26	27026	0.3	7	30	26	85	0.051269531	3.3821777	0.15136719	0.21313477	-0.92358398	14.6521	0.79663086	0	0	0	0	0	0	0	0	0	0.95996094	0.040039063	1.1325684	-0.33129883	-0.081298828	0.71972656	0.009	39471.35	0	0	0.009
950	67025	67025	Category J	-0.10791016	0.34790039	-2.1599121	-0.078369141	0.099853516	0.45263672	0.09	0.009	18/6/2018	18	6	2018	7:30:26	27026	0.4	7	30	26	73	0.051269531	3.3821777	0.15063477	0.20898438	-0.9074707	8.3977051	1.2861328	0	0	0	0	0	0	0	0	0	0.94335938	0.056640625	1.6496582	-0.25854492	0.13867188	-1.2521973	0.009	39471.35	0	0	0.009
951	67026	67026	Category J	0.50390625	0.44384766	-0.43188477	-0.016113281	0.13793945	0.43237305	0.09	0.009	18/6/2018	18	6	2018	7:30:26	27026	0.5	7	30	26	49	0.051269531	3.3821777	0.15087891	0.21289063	-0.91650391	10.933838	0.64233398	0	0	0	0	0	0	0	0	0	0.95288086	0.047119141	1.0686035	0.3527832	0.23071289	0.48461914	0.009	39471.35	0	0	0.009
952	67027	67027	Category J	-0.21582031	-0.023925781	-0.49194336	-0.010742188	0.17016602	0.42797852	0.09	0.009	18/6/2018	18	6	2018	7:30:26	27026	0.6	7	30	26	49	0.051269531	3.3821777	0.15649414	0.21411133	-0.9206543	12.181641	0.61572266	0	0	0	0	0	0	0	0	0	0.95800781	0.041992188	1.0393066	-0.37231445	-0.23803711	0.42871094	0.009	39471.35	0	0	0.009
953	67028	67028	Category J	0.17993164	0.59985352	-1.6437988	-0.093017578	0.12866211	0.43237305	0.09	0.009	18/6/2018	18	6	2018	7:30:26	27026	0.7	7	30	26	36	0.051269531	3.3821777	0.15063477	0.21484375	-0.9152832	1.098877	0.82446289	0	0	0	0	0	0	0	0	0	0.95214844	0.047851563	1.142334	0.029052734	0.38476563	-0.72827148	0.009	39471.35	0	0	0.009
954	67029	67029	Category J	0.2878418	0.011962891	-0.26391602	-0.097900391	0.11328125	0.43798828	0.09	0.009	18/6/2018	18	6	2018	7:30:26	27026	0.8	7	30	26	49	0.051269531	3.3821777	0.15234375	0.21557617	-0.92529297	2.2050781	0.70532227	0	0	0	0	0	0	0	0	0	0.96240234	0.037597656	1.0004883	0.13525391	-0.20361328	0.66137695	0.009	39471.35	0	0	0.009
955	67030	67030	Category J	-0.10791016	0.26391602	-0.93579102	-0.13989258	0.10766602	0.42358398	0.09	0.009	18/6/2018	18	6	2018	7:30:26	27026	0.9	7	30	26	49	0.051269531	3.3821777	0.15234375	0.21582031	-0.91650391	2.8317871	0.26513672	0	0	0	0	0	0	0	0	0	0.95385742	0.046142578	0.32714844	-0.26025391	0.047851563	-0.019042969	0.009	39471.35	0	0	0.009
956	67031	67031	Category J	0.23999023	0.32397461	-1.8479004	-0.058105469	0.11352539	0.45825195	0.1	0.009	18/6/2018	18	6	2018	7:30:27	27027	0	7	30	27	-24	0.051269531	3.3821777	0.15161133	0.21337891	-0.91455078	8.4416504	0.94360352	0	0	0	0	0	0	0	0	0	0.95141602	0.048583984	1.1318359	0.088134766	0.11035156	-0.93310547	0.009	39471.35	0	0	0.009
957	67032	67032	Category J	-0.023925781	0.059814453	-0.2277832	0.069580078	0.16674805	0.4309082	0.1	0.009	18/6/2018	18	6	2018	7:30:27	27027	0.1	7	30	27	-73	0.051269531	3.3821777	0.1550293	0.21582031	-0.92504883	7.3049316	0.73657227	0	0	0	0	0	0	0	0	0	0.96264648	0.037353516	1.0324707	-0.17895508	-0.15600586	0.69726563	0.009	39471.35	0	0	0.009
958	67033	67033	Category J	0.10791016	0.40795898	-1.5959473	-0.0625	0.15844727	0.43676758	0.1	0.009	18/6/2018	18	6	2018	7:30:27	27027	0.2	7	30	27	-85	0.051269531	3.3821777	0.15820313	0.21191406	-0.9152832	1.161377	0.70996094	0	0	0	0	0	0	0	0	0	0.95263672	0.047363281	0.92675781	-0.050292969	0.19580078	-0.68041992	0.009	39471.35	0	0	0.009
959	67034	67034	Category J	0.63598633	0.047851563	-0.58789063	-0.054443359	0.14428711	0.43164063	0.1	0.009	18/6/2018	18	6	2018	7:30:27	27027	0.3	7	30	27	-98	0.051269531	3.3821777	0.15161133	0.2109375	-0.91870117	3.0195313	0.60864258	0	0	0	0	0	0	0	0	0	0.95483398	0.045166016	0.97827148	0.48413086	-0.16308594	0.33081055	0.009	39471.35	0	0	0.009
960	67035	67035	Category J	-0.15576172	0.10791016	-0.047851563	-0.062011719	0.12109375	0.44921875	0.1	0.009	18/6/2018	18	6	2018	7:30:27	27027	0.4	7	30	27	-24	0.051269531	3.3821777	0.15942383	0.21411133	-0.92578125	4.5405273	0.93896484	0	0	0	0	0	0	0	0	0	0.96362305	0.036376953	1.2995605	-0.31518555	-0.10620117	0.87792969	0.009	39471.35	0	0	0.009
961	67036	67036	Category J	-0.16796875	0.34790039	-2.2797852	-0.069091797	0.095947266	0.44042969	0.1	0.009	18/6/2018	18	6	2018	7:30:27	27027	0.5	7	30	27	24	0.051269531	3.3821777	0.15991211	0.2109375	-0.91333008	8.3278809	1.4118652	0	0	0	0	0	0	0	0	0	0.95092773	0.049072266	1.8312988	-0.32788086	0.13671875	-1.3662109	0.009	39471.35	0	0	0.009
962	67037	67037	Category J	0.87597656	0.3359375	-0.79199219	-0.007568359	0.12133789	0.44116211	0.1	0.009	18/6/2018	18	6	2018	7:30:27	27027	0.6	7	30	27	36	0.051269531	3.3821777	0.15649414	0.21191406	-0.9152832	9.5771484	0.73999023	0	0	0	0	0	0	0	0	0	0.95239258	0.047607422	0.96630859	0.71923828	0.1237793	0.12329102	0.009	39471.35	0	0	0.009
963	67038	67038	Category J	-0.14379883	0.071777344	-1.5478516	0.010009766	0.1574707	0.43115234	0.1	0.009	18/6/2018	18	6	2018	7:30:27	27027	0.7	7	30	27	61	0.051269531	3.3821777	0.16162109	0.21191406	-0.9206543	9.9199219	0.71142578	0	0	0	0	0	0	0	0	0	0.95849609	0.041503906	1.0727539	-0.30541992	-0.14013672	-0.62695313	0.009	39471.35	0	0	0.009
964	67039	67039	Category J	0.17993164	0.31176758	-1.079834	-0.050537109	0.12646484	0.43652344	0.1	0.009	18/6/2018	18	6	2018	7:30:27	27027	0.8	7	30	27	61	0.051025391	3.4482422	0.16137695	0.21118164	-0.90551758	5.8664551	0.20166016	0	0	0	0	0	0	0	0	0	0.94384766	0.056152344	0.29296875	0.018310547	0.1003418	-0.17407227	0.009	39471.35	0	0	0.009
965	67040	67040	Category J	-0.14379883	0.023925781	-0.095947266	-0.080810547	0.088623047	0.44311523	0.1	0.009	18/6/2018	18	6	2018	7:30:27	27027	0.9	7	30	27	85	0.051025391	3.4482422	0.16235352	0.2097168	-0.91503906	1.2976074	0.89404297	0	0	0	0	0	0	0	0	0	0.95263672	0.047363281	1.3110352	-0.30615234	-0.18579102	0.8190918	0.009	39471.35	0	0	0.009
966	67041	67041	Category J	-0.2277832	0.35986328	-1.7519531	-0.12084961	0.070068359	0.43481445	0.11	0.009	18/6/2018	18	6	2018	7:30:28	27028	0	7	30	28	98	0.051025391	3.4482422	0.16699219	0.21118164	-0.91137695	8.809082	0.94018555	0	0	0	0	0	0	0	0	0	0.95043945	0.049560547	1.3835449	-0.39477539	0.1484375	-0.84033203	0.009	39471.35	0	0	0.009
967	67042	67042	Category J	0.76782227	0.29980469	-0.58789063	-0.03515625	0.1315918	0.44067383	0.11	0.009	18/6/2018	18	6	2018	7:30:28	27028	0.1	7	30	28	122	0.051025391	3.4482422	0.16479492	0.21337891	-0.91479492	3.5512695	0.69116211	0	0	0	0	0	0	0	0	0	0.95385742	0.046142578	1.0161133	0.6027832	0.086181641	0.3269043	0.009	39471.35	0	0	0.009
968	67043	67043	Category J	-0.13183594	-0.023925781	-0.32397461	0.06640625	0.16137695	0.43481445	0.11	0.009	18/6/2018	18	6	2018	7:30:28	27028	0.2	7	30	28	159	0.051025391	3.4482422	0.16699219	0.21508789	-0.92602539	4.2070313	0.71337891	0	0	0	0	0	0	0	0	0	0.96533203	0.034667969	1.1403809	-0.29882813	-0.23901367	0.60205078	0.009	39471.35	0	0	0.009
969	67044	67044	Category J	0.13183594	0.51586914	-1.6437988	-0.068603516	0.14038086	0.4543457	0.11	0.009	18/6/2018	18	6	2018	7:30:28	27028	0.3	7	30	28	147	0.051025391	3.4482422	0.16699219	0.21362305	-0.91845703	3.1875	0.78613281	0	0	0	0	0	0	0	0	0	0.95776367	0.042236328	1.0625	-0.03515625	0.30200195	-0.72509766	0.009	39471.35	0	0	0.009
970	67045	67045	Category J	0.37182617	0.023925781	-0.39599609	-0.046142578	0.12475586	0.44140625	0.11	0.009	18/6/2018	18	6	2018	7:30:28	27028	0.4	7	30	28	171	0.051025391	3.4482422	0.16674805	0.21508789	-0.93017578	3.3950195	0.60327148	0	0	0	0	0	0	0	0	0	0.96923828	0.030761719	0.93041992	0.20483398	-0.19116211	0.53417969	0.009	39471.35	0	0	0.009
971	67046	67046	Category J	-0.11987305	0.27587891	-1.1879883	-0.056640625	0.084472656	0.45288086	0.11	0.009	18/6/2018	18	6	2018	7:30:28	27028	0.5	7	30	28	171	0.051025391	3.4482422	0.16577148	0.21289063	-0.9152832	3.0800781	0.39990234	0	0	0	0	0	0	0	0	0	0.9543457	0.045654297	0.62109375	-0.28564453	0.062744141	-0.27246094	0.009	39471.35	0	0	0.009
972	67047	67047	Category J	0.23999023	0.2878418	-1.8837891	-0.036376953	0.099853516	0.46240234	0.11	0.009	18/6/2018	18	6	2018	7:30:28	27028	0.6	7	30	28	134	0.051025391	3.4482422	0.16503906	0.21191406	-0.91015625	12.192139	0.97924805	0	0	0	0	0	0	0	0	0	0.94897461	0.051025391	1.1237793	0.074707031	0.075683594	-0.97338867	0.009	39471.35	0	0	0.009
973	67048	67048	Category J	-0.011962891	0.083984375	-0.10791016	0.058837891	0.15527344	0.43139648	0.11	0.009	18/6/2018	18	6	2018	7:30:28	27028	0.7	7	30	28	159	0.051025391	3.4482422	0.16699219	0.21362305	-0.91967773	4.0598145	0.84130859	0	0	0	0	0	0	0	0	0	0.95874023	0.041259766	1.1206055	-0.17895508	-0.12963867	0.81176758	0.009	39471.35	0	0	0.009
974	67049	67049	Category J	0.023925781	0.071777344	-1.3439941	-0.090087891	0.140625	0.43457031	0.11	0.009	18/6/2018	18	6	2018	7:30:28	27028	0.8	7	30	28	134	0.051025391	3.4482422	0.171875	0.21069336	-0.9050293	10.810059	0.48339844	0	0	0	0	0	0	0	0	0	0.94506836	0.054931641	0.72583008	-0.14794922	-0.13891602	-0.4387207	0.009	39471.35	0	0	0.009
975	67050	67050	Category J	0.34790039	0.34790039	-1.1037598	-0.072998047	0.14550781	0.43603516	0.11	0.009	18/6/2018	18	6	2018	7:30:28	27028	0.9	7	30	28	110	0.051025391	3.4482422	0.16870117	0.21020508	-0.9140625	0.98120117	0.29467773	0	0	0	0	0	0	0	0	0	0.95288086	0.047119141	0.50610352	0.17895508	0.13745117	-0.18945313	0.009	39471.35	0	0	0.009
976	67051	67051	Category J	0.14379883	-0.071777344	-0.023925781	-0.024414063	0.10107422	0.45898438	0.12	0.009	18/6/2018	18	6	2018	7:30:29	27029	0	7	30	29	122	0.051025391	3.4482422	0.17358398	0.21118164	-0.91772461	2.8867188	0.93798828	0	0	0	0	0	0	0	0	0	0.95751953	0.042480469	1.2067871	-0.029785156	-0.28295898	0.89379883	0.009	39471.35	0	0	0.009
977	67052	67052	Category J	-0.071777344	0.41992188	-1.7878418	-0.12329102	0.084716797	0.4309082	0.12	0.009	18/6/2018	18	6	2018	7:30:29	27029	0.1	7	30	29	122	0.051025391	3.4482422	0.16943359	0.21020508	-0.91186523	2.0180664	0.93237305	0	0	0	0	0	0	0	0	0	0.95092773	0.049072266	1.3266602	-0.24121094	0.20947266	-0.87573242	0.009	39471.35	0	0	0.009
978	67053	67053	Category J	0.38378906	0.19189453	-1.2719727	-0.072265625	0.13671875	0.43798828	0.12	0.009	18/6/2018	18	6	2018	7:30:29	27029	0.2	7	30	29	134	0.051025391	3.4482422	0.16894531	0.21386719	-0.91943359	2.9472656	0.41333008	0	0	0	0	0	0	0	0	0	0.95898438	0.041015625	0.58935547	0.21459961	-0.021972656	-0.35229492	0.009	39471.35	0	0	0.009
979	67054	67054	Category J	-0.19189453	0.035888672	-0.39599609	0.016113281	0.18774414	0.42895508	0.12	0.009	18/6/2018	18	6	2018	7:30:29	27029	0.3	7	30	29	134	0.051025391	3.4482422	0.17016602	0.21191406	-0.91796875	6.4189453	0.65942383	0	0	0	0	0	0	0	0	0	0.95751953	0.042480469	1.0603027	-0.36206055	-0.17602539	0.52197266	0.009	39471.35	0	0	0.009
980	67055	67055	Category J	0.11987305	0.34790039	-1.4399414	-0.089599609	0.16821289	0.42407227	0.12	0.009	18/6/2018	18	6	2018	7:30:29	27029	0.4	7	30	29	159	0.051025391	3.4482422	0.16992188	0.21264648	-0.90527344	12.991943	0.55371094	0	0	0	0	0	0	0	0	0	0.9453125	0.0546875	0.7199707	-0.050048828	0.13500977	-0.53466797	0.009	39471.35	0	0	0.009
981	67056	67056	Category J	0.13183594	0.035888672	-0.59985352	-0.082275391	0.13085938	0.44360352	0.12	0.009	18/6/2018	18	6	2018	7:30:29	27029	0.5	7	30	29	122	0.051025391	3.4482422	0.1706543	0.21191406	-0.91430664	9.5622559	0.36254883	0	0	0	0	0	0	0	0	0	0.95385742	0.046142578	0.52954102	-0.038818359	-0.17602539	0.31445313	0.009	39471.35	0	0	0.009
982	67057	67057	Category J	0.19189453	0.10791016	-0.85180664	-0.005371094	0.074462891	0.44995117	0.12	0.009	18/6/2018	18	6	2018	7:30:29	27029	0.6	7	30	29	85	0.051025391	3.4482422	0.17358398	0.2121582	-0.90869141	2.2797852	0.12011719	0	0	0	0	0	0	0	0	0	0.94921875	0.05078125	0.17944336	0.018066406	-0.10424805	0.056884766	0.009	39471.35	0	0	0.009
983	67058	67058	Category J	0.011962891	0.17993164	-1.1037598	-0.022216797	0.13208008	0.44921875	0.12	0.009	18/6/2018	18	6	2018	7:30:29	27029	0.7	7	30	29	85	0.051025391	3.4482422	0.16845703	0.2109375	-0.90600586	0.019042969	0.25390625	0	0	0	0	0	0	0	0	0	0.94555664	0.054443359	0.38525391	-0.15649414	-0.031005859	-0.19750977	0.009	39471.35	0	0	0.009
984	67059	67059	Category J	0.2277832	-0.059814453	-0.11987305	-0.032470703	0.14477539	0.45629883	0.12	0.009	18/6/2018	18	6	2018	7:30:29	27029	0.8	7	30	29	61	0.051025391	3.4482422	0.17211914	0.21191406	-0.91577148	0.54003906	0.84277344	0	0	0	0	0	0	0	0	0	0.95556641	0.044433594	1.1230469	0.055419922	-0.27172852	0.79589844	0.009	39471.35	0	0	0.009
985	67060	67060	Category J	-0.035888672	0.3359375	-1.5119629	-0.03515625	0.16479492	0.44726563	0.12	0.009	18/6/2018	18	6	2018	7:30:29	27029	0.9	7	30	29	73	0.051025391	3.4482422	0.17163086	0.20800781	-0.90625	3.0478516	0.65283203	0	0	0	0	0	0	0	0	0	0.94555664	0.054443359	0.94091797	-0.20751953	0.12768555	-0.60546875	0.009	39471.35	0	0	0.009
986	67061	67061	Category J	0.2878418	0.15576172	-0.6237793	-0.070556641	0.14355469	0.43530273	0.13	0.009	18/6/2018	18	6	2018	7:30:30	27030	0	7	30	30	61	0.051025391	3.4482422	0.16186523	0.20629883	-0.9128418	1.5192871	0.31933594	0	0	0	0	0	0	0	0	0	0.94970703	0.050292969	0.46557617	0.12573242	-0.050537109	0.2890625	0.009	39471.35	0	0	0.009
987	67062	67062	Category J	-0.071777344	0.14379883	-0.93579102	-0.059082031	0.096191406	0.44384766	0.13	0.009	18/6/2018	18	6	2018	7:30:30	27030	0.1	7	30	30	61	0.051025391	3.4482422	0.16625977	0.20922852	-0.92138672	0.34130859	0.24731445	0	0	0	0	0	0	0	0	0	0.95947266	0.040527344	0.31787109	-0.23803711	-0.065429688	-0.014160156	0.009	39471.35	0	0	0.009
988	67063	67063	Category J	0.31176758	0.13183594	-1.3679199	-0.058837891	0.10864258	0.43994141	0.13	0.009	18/6/2018	18	6	2018	7:30:30	27030	0.2	7	30	30	49	0.051025391	3.4482422	0.16552734	0.20532227	-0.90795898	1.300293	0.48803711	0	0	0	0	0	0	0	0	0	0.9453125	0.0546875	0.6796875	0.14599609	-0.073486328	-0.4597168	0.009	39471.35	0	0	0.009
989	67064	67064	Category J	0.16796875	0.19189453	-0.61181641	-0.033691406	0.13574219	0.43994141	0.13	0.009	18/6/2018	18	6	2018	7:30:30	27030	0.3	7	30	30	73	0.051025391	3.4482422	0.15649414	0.20776367	-0.91113281	0.39868164	0.30004883	0	0	0	0	0	0	0	0	0	0.94750977	0.052490234	0.32666016	0.011230469	-0.015869141	0.29931641	0.009	39471.35	0	0	0.009
990	67065	67065	Category E	0.16796875	0.21582031	-0.85180664	-0.15942383	0.13110352	0.42358398	0.14	0.009	18/6/2018	18	6	2018	7:30:31	27031	0.4	7	30	31	85	0.051025391	3.4482422	0.15795898	0.20898438	-0.92114258	5.4484863	0.0703125	0	0	0	0	0	0	0	0	0	0.95776367	0.042236328	0.0859375	0.009765625	0.006591797	0.069335938	0.009	39471.35	0	0	0.009
991	67066	67066	Category E	0.32397461	0.29980469	-0.87597656	-0.16235352	0.10375977	0.42626953	0.14	0.009	18/6/2018	18	6	2018	7:30:31	27031	0.5	7	30	31	73	0.051025391	3.4482422	0.15991211	0.20849609	-0.90429688	5.0205078	0.18969727	0	0	0	0	0	0	0	0	0	0.94189453	0.058105469	0.28344727	0.16381836	0.091064453	0.028320313	0.009	39471.35	0	0	0.009
992	67067	67067	Category E	0.2878418	0.21582031	-0.70776367	-0.14624023	0.10717773	0.43554688	0.14	0.009	18/6/2018	18	6	2018	7:30:31	27031	0.6	7	30	31	24	0.051025391	3.4482422	0.15307617	0.20532227	-0.90991211	4.3190918	0.24316406	0	0	0	0	0	0	0	0	0	0.9453125	0.0546875	0.34716797	0.13452148	0.010253906	0.20214844	0.009	39471.35	0	0	0.009
993	67068	67068	Category E	0.16796875	0.21582031	-0.95996094	-0.095947266	0.11474609	0.44213867	0.14	0.009	18/6/2018	18	6	2018	7:30:31	27031	0.7	7	30	31	12	0.051025391	3.4272949	0.15625	0.20776367	-0.91503906	2.4726563	0.046875	0	0	0	0	0	0	0	0	0	0.95117188	0.048828125	0.064208984	0.011474609	0.0078125	-0.044677734	0.009	39471.35	0	0	0.009
994	67069	67069	Category E	0.23999023	0.19189453	-0.85180664	-0.070800781	0.12280273	0.44580078	0.14	0.009	18/6/2018	18	6	2018	7:30:31	27031	0.8	7	30	31	12	0.051025391	3.4272949	0.15380859	0.20288086	-0.90625	0.55908203	0.10253906	0	0	0	0	0	0	0	0	0	0.94140625	0.05859375	0.15161133	0.0859375	-0.010986328	0.054443359	0.009	39471.35	0	0	0.009
995	67070	67070	Category E	0.17993164	0.2878418	-1.0197754	-0.074462891	0.1496582	0.42895508	0.14	0.009	18/6/2018	18	6	2018	7:30:31	27031	0.9	7	30	31	36	0.051025391	3.4272949	0.1496582	0.20507813	-0.9140625	0.14697266	0.13720703	0	0	0	0	0	0	0	0	0	0.94873047	0.051269531	0.21826172	0.030029297	0.082763672	-0.10546875	0.009	39471.35	0	0	0.009
996	67071	67071	Category E	0.2878418	0.21582031	-0.91186523	-0.074707031	0.1394043	0.43188477	0.14	0.009	18/6/2018	18	6	2018	7:30:32	27032	0	7	30	32	73	0.051025391	3.4272949	0.15185547	0.20483398	-0.91577148	1.6875	0.13623047	0	0	0	0	0	0	0	0	0	0.95043945	0.049560547	0.15039063	0.13574219	0.010742188	0.00390625	0.009	39471.35	0	0	0.009
997	67072	67072	Category E	0.20385742	0.17993164	-0.80395508	-0.052490234	0.13867188	0.44360352	0.15	0.009	18/6/2018	18	6	2018	7:30:32	27032	0.09	7	30	32	61	0.051025391	3.4272949	0.14916992	0.20385742	-0.90332031	1.2902832	0.1159668	0	0	0	0	0	0	0	0	0	0.93798828	0.062011719	0.17797852	0.054443359	-0.023925781	0.099365234	0.009	39471.35	0	0	0.009
998	67073	67073	Category E	0.17993164	0.23999023	-0.86376953	-0.097900391	0.14453125	0.42822266	0.15	0.009	18/6/2018	18	6	2018	7:30:32	27032	0.181	7	30	32	61	0.051025391	3.4272949	0.15063477	0.20581055	-0.91186523	5.1125488	0.065673828	0	0	0	0	0	0	0	0	0	0.94702148	0.052978516	0.11132813	0.029052734	0.033935547	0.048095703	0.009	39471.35	0	0	0.009
999	67074	67074	Category E	0.35986328	0.2277832	-0.79199219	-0.12011719	0.13452148	0.43066406	0.15	0.009	18/6/2018	18	6	2018	7:30:32	27032	0.272	7	30	32	36	0.051025391	3.4272949	0.1496582	0.203125	-0.90136719	6.1955566	0.23803711	0	0	0	0	0	0	0	0	0	0.93603516	0.063964844	0.34399414	0.20996094	0.024414063	0.109375	0.009	39471.35	0	0	0.009
1000	67075	67075	Category E	0.25195313	0.19189453	-0.92382813	-0.1328125	0.10595703	0.43701172	0.15	0.009	18/6/2018	18	6	2018	7:30:32	27032	0.363	7	30	32	24	0.051025391	3.4272949	0.14404297	0.20458984	-0.90454102	5.5012207	0.11010742	0	0	0	0	0	0	0	0	0	0.93847656	0.061523438	0.13989258	0.10766602	-0.012695313	-0.019042969	0.009	39471.35	0	0	0.009
1001	67076	67076	Category E	0.32397461	0.17993164	-0.76782227	-0.13061523	0.11108398	0.42700195	0.15	0.009	18/6/2018	18	6	2018	7:30:32	27032	0.454	7	30	32	61	0.051025391	3.4272949	0.14599609	0.20605469	-0.91577148	3.7646484	0.23291016	0	0	0	0	0	0	0	0	0	0.94995117	0.050048828	0.35205078	0.17773438	-0.026123047	0.14794922	0.009	39471.35	0	0	0.009
1002	67077	67077	Category E	0.25195313	0.13183594	-0.83984375	-0.094482422	0.11572266	0.43725586	0.15	0.009	18/6/2018	18	6	2018	7:30:32	27032	0.545	7	30	32	110	0.051025391	3.4272949	0.14990234	0.20410156	-0.89599609	2.7897949	0.13720703	0	0	0	0	0	0	0	0	0	0.93115234	0.068847656	0.23071289	0.10180664	-0.072265625	0.056152344	0.009	39471.35	0	0	0.009
1003	67078	67078	Category E	0.21582031	0.15576172	-0.83984375	-0.12011719	0.12353516	0.44360352	0.15	0.009	18/6/2018	18	6	2018	7:30:32	27032	0.636	7	30	32	122	0.051025391	3.4272949	0.13671875	0.2019043	-0.89819336	4.4365234	0.10839844	0	0	0	0	0	0	0	0	0	0.93066406	0.069335938	0.18359375	0.078857422	-0.046142578	0.058349609	0.009	39471.35	0	0	0.009
1004	67079	67079	Category E	0.32397461	0.059814453	-0.87597656	-0.10839844	0.15576172	0.42016602	0.15	0.009	18/6/2018	18	6	2018	7:30:32	27032	0.727	7	30	32	122	0.051025391	3.4272949	0.13964844	0.20385742	-0.88964844	3.5163574	0.23413086	0	0	0	0	0	0	0	0	0	0.92333984	0.076660156	0.34179688	0.18408203	-0.14404297	0.013671875	0.009	39471.35	0	0	0.009
1005	67080	67080	Category E	0.31176758	0.17993164	-0.79199219	-0.1184082	0.17724609	0.41943359	0.15	0.009	18/6/2018	18	6	2018	7:30:32	27032	0.818	7	30	32	134	0.051025391	3.4272949	0.13867188	0.20214844	-0.88964844	0.12915039	0.19970703	0	0	0	0	0	0	0	0	0	0.92285156	0.077148438	0.29296875	0.17285156	-0.022216797	0.09765625	0.009	39471.35	0	0	0.009
1006	67081	67081	Category E	0.23999023	0.11987305	-0.77978516	-0.081787109	0.16918945	0.4362793	0.15	0.009	18/6/2018	18	6	2018	7:30:32	27032	0.909	7	30	32	134	0.051025391	3.4272949	0.13989258	0.20410156	-0.8996582	1.9008789	0.17749023	0	0	0	0	0	0	0	0	0	0.93310547	0.066894531	0.30419922	0.099853516	-0.084228516	0.11987305	0.009	39471.35	0	0	0.009
1007	67082	67082	Category E	0.16796875	0.11987305	-1.0439453	-0.10913086	0.15429688	0.43652344	0.16	0.009	18/6/2018	18	6	2018	7:30:33	27033	0	7	30	33	122	0.051025391	3.4272949	0.14086914	0.2019043	-0.88867188	3.6079102	0.17749023	0	0	0	0	0	0	0	0	0	0.92211914	0.077880859	0.26391602	0.026855469	-0.08203125	-0.1550293	0.009	39471.35	0	0	0.009
1008	67083	67083	Category E	0.29980469	0.19189453	-0.85180664	-0.15893555	0.11425781	0.42456055	0.16	0.009	18/6/2018	18	6	2018	7:30:33	27033	0.1	7	30	33	134	0.051025391	3.4272949	0.12841797	0.19995117	-0.89257813	7.78125	0.17626953	0	0	0	0	0	0	0	0	0	0.92358398	0.076416016	0.22021484	0.17114258	-0.008056641	0.040771484	0.009	39471.35	0	0	0.009
1009	67084	67084	Category E	0.27587891	0.25195313	-0.94799805	-0.18212891	0.096191406	0.41650391	0.16	0.009	18/6/2018	18	6	2018	7:30:33	27033	0.2	7	30	33	122	0.051025391	3.4272949	0.12939453	0.20336914	-0.89746094	13.808594	0.16210938	0	0	0	0	0	0	0	0	0	0.92919922	0.070800781	0.24536133	0.14624023	0.048339844	-0.050292969	0.009	39471.35	0	0	0.009
1010	67085	67085	Category E	0.23999023	0.21582031	-0.77978516	-0.2199707	0.095947266	0.39550781	0.16	0.009	18/6/2018	18	6	2018	7:30:33	27033	0.3	7	30	33	122	0.051025391	3.4272949	0.12304688	0.19970703	-0.8918457	20.588867	0.1628418	0	0	0	0	0	0	0	0	0	0.92236328	0.077636719	0.24511719	0.11669922	0.015869141	0.11206055	0.009	39471.35	0	0	0.009
1011	67086	67086	Category E	0.15576172	0.17993164	-0.75585938	-0.19018555	0.091064453	0.41918945	0.16	0.009	18/6/2018	18	6	2018	7:30:33	27033	0.4	7	30	33	147	0.051025391	3.4272949	0.11791992	0.20385742	-0.8996582	20.808594	0.15063477	0	0	0	0	0	0	0	0	0	0.93017578	0.069824219	0.20581055	0.037597656	-0.023925781	0.14379883	0.009	39471.35	0	0	0.009
1012	67087	67087	Category E	0.11987305	0.2277832	-0.94799805	-0.18774414	0.099121094	0.42138672	0.16	0.009	18/6/2018	18	6	2018	7:30:33	27033	0.5	7	30	33	147	0.051025391	3.4272949	0.11767578	0.20336914	-0.89624023	21.560791	0.056884766	0	0	0	0	0	0	0	0	0	0.92675781	0.073242188	0.077636719	0.001953125	0.024169922	-0.051513672	0.009	39471.35	0	0	0.009
1013	67088	67088	Category E	0.37182617	0.20385742	-0.86376953	-0.15454102	0.13500977	0.41088867	0.16	0.009	18/6/2018	18	6	2018	7:30:33	27033	0.6	7	30	33	147	0.051025391	3.4272949	0.11254883	0.20239258	-0.88232422	24.428711	0.25976563	0	0	0	0	0	0	0	0	0	0.91235352	0.087646484	0.27905273	0.2590332	0.001220703	0.018554688	0.009	39471.35	0	0	0.009
1014	67089	67089	Category E	0.20385742	0.31176758	-0.93579102	-0.17529297	0.14916992	0.40429688	0.16	0.009	18/6/2018	18	6	2018	7:30:33	27033	0.7	7	30	33	147	0.051025391	3.4272949	0.11303711	0.20385742	-0.89160156	26.334473	0.14770508	0	0	0	0	0	0	0	0	0	0.92138672	0.078613281	0.24267578	0.090576172	0.10766602	-0.043945313	0.009	39471.35	0	0	0.009
1015	67090	67090	Category E	0.21582031	0.21582031	-0.82788086	-0.17211914	0.12524414	0.42431641	0.16	0.009	18/6/2018	18	6	2018	7:30:33	27033	0.8	7	30	33	159	0.051025391	3.4272949	0.11132813	0.20678711	-0.88500977	24.900635	0.11938477	0	0	0	0	0	0	0	0	0	0.91577148	0.084228516	0.17041016	0.10424805	0.008789063	0.057128906	0.009	39471.35	0	0	0.009
1016	67091	67091	Category E	0.047851563	0.2878418	-0.91186523	-0.16479492	0.12060547	0.42114258	0.16	0.009	18/6/2018	18	6	2018	7:30:33	27033	0.9	7	30	33	183	0.051025391	3.4272949	0.10522461	0.20458984	-0.88183594	20.742676	0.10522461	0	0	0	0	0	0	0	0	0	0.91137695	0.088623047	0.17041016	-0.057373047	0.083007813	-0.029785156	0.009	39471.35	0	0	0.009
1017	67092	67092	Category E	0.21582031	0.25195313	-0.85180664	-0.18530273	0.095214844	0.41650391	0.17	0.009	18/6/2018	18	6	2018	7:30:34	27034	0	7	30	34	196	0.051025391	3.4272949	0.10302734	0.20898438	-0.89306641	20.121094	0.12719727	0	0	0	0	0	0	0	0	0	0.92285156	0.077148438	0.19677734	0.11254883	0.042724609	0.041259766	0.009	39471.35	0	0	0.009
1018	67093	67093	Category E	0.10791016	0.21582031	-0.98388672	-0.18139648	0.076416016	0.40917969	0.17	0.009	18/6/2018	18	6	2018	7:30:34	27034	0.1	7	30	34	208	0.051025391	3.4272949	0.10595703	0.20654297	-0.88061523	18.387695	0.10351563	0	0	0	0	0	0	0	0	0	0.91064453	0.089355469	0.11401367	0.001708984	0.009033203	-0.10302734	0.009	39471.35	0	0	0.009
1019	67094	67094	Category E	0.21582031	0.25195313	-0.70776367	-0.17919922	0.075439453	0.42431641	0.17	0.009	18/6/2018	18	6	2018	7:30:34	27034	0.2	7	30	34	196	0.051025391	3.4272949	0.10131836	0.20727539	-0.87524414	13.548828	0.20751953	0	0	0	0	0	0	0	0	0	0.9050293	0.094970703	0.32641602	0.11425781	0.044433594	0.16748047	0.009	39471.35	0	0	0.009
1020	67095	67095	Category E	0.11987305	0.15576172	-0.80395508	-0.15917969	0.087890625	0.42285156	0.17	0.009	18/6/2018	18	6	2018	7:30:34	27034	0.3	7	30	34	183	0.051025391	3.4272949	0.10351563	0.20947266	-0.88134766	5.8105469	0.095703125	0	0	0	0	0	0	0	0	0	0.91186523	0.088134766	0.14746094	0.016113281	-0.053710938	0.077392578	0.009	39471.35	0	0	0.009
1021	67096	67096	Category E	0.20385742	0.19189453	-0.73193359	-0.17016602	0.11474609	0.41699219	0.17	0.009	18/6/2018	18	6	2018	7:30:34	27034	0.4	7	30	34	196	0.051025391	3.4272949	0.1003418	0.20898438	-0.87426758	3.144043	0.17675781	0	0	0	0	0	0	0	0	0	0.90454102	0.095458984	0.26293945	0.10327148	-0.017089844	0.14233398	0.009	39471.35	0	0	0.009
1022	67097	67097	Category E	0.17993164	0.29980469	-0.92382813	-0.13696289	0.15576172	0.4296875	0.17	0.009	18/6/2018	18	6	2018	7:30:34	27034	0.5	7	30	34	159	0.051025391	3.4272949	0.10009766	0.21044922	-0.87670898	2.5061035	0.12841797	0	0	0	0	0	0	0	0	0	0.90722656	0.092773438	0.21582031	0.079589844	0.089111328	-0.046875	0.009	39471.35	0	0	0.009
1023	67098	67098	Category E	0.10791016	0.21582031	-0.92382813	-0.11035156	0.13256836	0.44018555	0.17	0.009	18/6/2018	18	6	2018	7:30:34	27034	0.6	7	30	34	134	0.051025391	3.4272949	0.097412109	0.21191406	-0.87866211	0.61767578	0.046142578	0	0	0	0	0	0	0	0	0	0.90917969	0.090820313	0.059082031	0.010253906	0.003662109	-0.044921875	0.009	39471.35	0	0	0.009
1024	67099	67099	Category E	0.011962891	0.26391602	-0.83984375	-0.083984375	0.12255859	0.44946289	0.17	0.009	18/6/2018	18	6	2018	7:30:34	27034	0.7	7	30	34	110	0.051025391	3.4272949	0.097167969	0.21240234	-0.87768555	2.8366699	0.10644531	0	0	0	0	0	0	0	0	0	0.90820313	0.091796875	0.17480469	-0.085205078	0.051269531	0.037841797	0.009	39471.35	0	0	0.009
1025	67100	67100	Category E	-0.059814453	0.21582031	-0.93579102	-0.084960938	0.12353516	0.44360352	0.17	0.009	18/6/2018	18	6	2018	7:30:34	27034	0.8	7	30	34	73	0.051025391	3.4272949	0.093994141	0.21582031	-0.88793945	6.8845215	0.16088867	0	0	0	0	0	0	0	0	0	0.91870117	0.081298828	0.20141602	-0.15380859	0	-0.047607422	0.009	39471.35	0	0	0.009
1026	67101	67101	Category E	0.15576172	0.26391602	-0.86376953	-0.0859375	0.092773438	0.45410156	0.17	0.009	18/6/2018	18	6	2018	7:30:34	27034	0.9	7	30	34	85	0.051025391	3.4272949	0.09375	0.21508789	-0.87988281	7.0588379	0.080322266	0	0	0	0	0	0	0	0	0	0.91064453	0.089355469	0.12670898	0.061767578	0.048583984	0.016113281	0.009	39471.35	0	0	0.009
1027	67102	67102	Category E	0.035888672	0.2878418	-0.93579102	-0.058105469	0.086181641	0.45556641	0.18	0.009	18/6/2018	18	6	2018	7:30:35	27035	0	7	30	35	110	0.051025391	3.4272949	0.091308594	0.21435547	-0.88574219	8.2714844	0.10473633	0	0	0	0	0	0	0	0	0	0.91577148	0.084228516	0.17871094	-0.055419922	0.073242188	-0.049804688	0.009	39471.35	0	0	0.009
1028	67103	67103	Category E	0.059814453	0.29980469	-0.86376953	-0.041992188	0.094726563	0.44824219	0.18	0.009	18/6/2018	18	6	2018	7:30:35	27035	0.111	7	30	35	147	0.051025391	3.4272949	0.092041016	0.21435547	-0.88378906	10.48999	0.093505859	0	0	0	0	0	0	0	0	0	0.9140625	0.0859375	0.13769531	-0.032226563	0.085205078	0.020019531	0.009	39471.35	0	0	0.009
1029	67104	67104	Category E	-0.071777344	0.2277832	-1.0078125	0.004394531	0.084472656	0.46118164	0.18	0.009	18/6/2018	18	6	2018	7:30:35	27035	0.222	7	30	35	171	0.051025391	3.4272949	0.090332031	0.21459961	-0.87597656	12.47998	0.20947266	0	0	0	0	0	0	0	0	0	0.90649414	0.093505859	0.30688477	-0.16210938	0.012939453	-0.1315918	0.009	39471.35	0	0	0.009
1030	67105	67105	Category E	0.059814453	0.29980469	-0.81591797	-0.007324219	0.11254883	0.44848633	0.18	0.009	18/6/2018	18	6	2018	7:30:35	27035	0.333	7	30	35	159	0.051025391	3.4272949	0.090087891	0.21337891	-0.87719727	10.147461	0.10986328	0	0	0	0	0	0	0	0	0	0.90722656	0.092773438	0.17773438	-0.030273438	0.086181641	0.061279297	0.009	39471.35	0	0	0.009
1031	67106	67106	Category E	-0.047851563	0.19189453	-0.87597656	0.000976563	0.15405273	0.43603516	0.18	0.009	18/6/2018	18	6	2018	7:30:35	27035	0.444	7	30	35	147	0.05078125	3.4272949	0.08984375	0.21411133	-0.87939453	7.529541	0.13964844	0	0	0	0	0	0	0	0	0	0.90942383	0.090576172	0.16357422	-0.13769531	-0.022216797	0.003417969	0.009	39471.35	0	0	0.009
1032	67107	67107	Category E	0.035888672	0.16796875	-0.89990234	-0.040283203	0.13720703	0.45678711	0.18	0.009	18/6/2018	18	6	2018	7:30:35	27035	0.555	7	30	35	147	0.05078125	3.4272949	0.088378906	0.21191406	-0.87939453	6.1845703	0.071533203	0	0	0	0	0	0	0	0	0	0.90893555	0.091064453	0.11694336	-0.052490234	-0.043945313	-0.020263672	0.009	39471.35	0	0	0.009
1033	67108	67108	Category E	-0.023925781	0.21582031	-0.93579102	-0.011230469	0.16040039	0.43994141	0.18	0.009	18/6/2018	18	6	2018	7:30:35	27035	0.666	7	30	35	134	0.05078125	3.4272949	0.086181641	0.21142578	-0.88012695	7.7241211	0.12329102	0	0	0	0	0	0	0	0	0	0.90942383	0.090576172	0.16967773	-0.11010742	0.004150391	-0.055419922	0.009	39471.35	0	0	0.009
1034	67109	67109	Category E	-0.035888672	0.17993164	-0.89990234	-0.061767578	0.13671875	0.45336914	0.18	0.009	18/6/2018	18	6	2018	7:30:35	27035	0.777	7	30	35	134	0.05078125	3.4272949	0.083007813	0.21044922	-0.87988281	8.6132813	0.12426758	0	0	0	0	0	0	0	0	0	0.90844727	0.091552734	0.16943359	-0.11889648	-0.030517578	-0.019775391	0.009	39471.35	0	0	0.009
1035	67110	67110	Category E	0.071777344	0.25195313	-1.0559082	-0.052978516	0.1015625	0.45214844	0.18	0.009	18/6/2018	18	6	2018	7:30:35	27035	0.888	7	30	35	134	0.05078125	3.4272949	0.082275391	0.21020508	-0.87890625	7.4726563	0.18188477	0	0	0	0	0	0	0	0	0	0.9074707	0.092529297	0.22900391	-0.010498047	0.041503906	-0.17675781	0.009	39471.35	0	0	0.009
1036	67111	67111	Category E	0.023925781	0.25195313	-0.86376953	-0.069824219	0.11230469	0.43774414	0.18	0.009	18/6/2018	18	6	2018	7:30:36	27036	0	7	30	36	98	0.05078125	3.4272949	0.081054688	0.20800781	-0.87866211	8.3537598	0.073486328	0	0	0	0	0	0	0	0	0	0.90673828	0.093261719	0.1159668	-0.057128906	0.043701172	0.014892578	0.009	39471.35	0	0	0.009
1037	67112	67112	Category E	0.083984375	0.21582031	-0.91186523	-0.029296875	0.10424805	0.44873047	0.19	0.009	18/6/2018	18	6	2018	7:30:36	27036	0.1	7	30	36	85	0.05078125	3.4272949	0.077392578	0.20898438	-0.87915039	9.5385742	0.033691406	0	0	0	0	0	0	0	0	0	0.90698242	0.093017578	0.045654297	0.006347656	0.006591797	-0.032470703	0.009	39471.35	0	0	0.009
1038	67113	67113	Category E	0.035888672	0.19189453	-0.75585938	-0.023193359	0.12768555	0.4440918	0.19	0.009	18/6/2018	18	6	2018	7:30:36	27036	0.2	7	30	36	73	0.05078125	3.4272949	0.074707031	0.20922852	-0.87988281	9.8625488	0.13110352	0	0	0	0	0	0	0	0	0	0.9074707	0.092529297	0.18017578	-0.038818359	-0.017333984	0.12402344	0.009	39471.35	0	0	0.009
1039	67114	67114	Category E	0.17993164	0.16796875	-0.83984375	-0.043212891	0.16357422	0.42724609	0.19	0.009	18/6/2018	18	6	2018	7:30:36	27036	0.3	7	30	36	85	0.05078125	3.4272949	0.071289063	0.20947266	-0.88085938	8.0068359	0.12329102	0	0	0	0	0	0	0	0	0	0.90820313	0.091796875	0.19116211	0.10839844	-0.041503906	0.041015625	0.009	39471.35	0	0	0.009
1040	67115	67115	Category E	0	0.21582031	-0.94799805	-0.026123047	0.15332031	0.43652344	0.19	0.009	18/6/2018	18	6	2018	7:30:36	27036	0.4	7	30	36	110	0.05078125	3.4272949	0.067138672	0.2097168	-0.88085938	6.3022461	0.094970703	0	0	0	0	0	0	0	0	0	0.90795898	0.092041016	0.14013672	-0.067138672	0.005859375	-0.066894531	0.009	39471.35	0	0	0.009
1041	67116	67116	Category E	0.14379883	0.20385742	-0.69580078	-0.043212891	0.16992188	0.42993164	0.19	0.009	18/6/2018	18	6	2018	7:30:36	27036	0.5	7	30	36	110	0.05078125	3.4272949	0.064941406	0.21142578	-0.88354492	5.3037109	0.20361328	0	0	0	0	0	0	0	0	0	0.91088867	0.089111328	0.27416992	0.078613281	-0.007568359	0.18774414	0.009	39471.35	0	0	0.009
1042	67117	67117	Category E	-0.16796875	0.15576172	-0.95996094	-0.031494141	0.16821289	0.45385742	0.19	0.009	18/6/2018	18	6	2018	7:30:36	27036	0.6	7	30	36	98	0.05078125	3.4272949	0.061035156	0.21166992	-0.88330078	7.1193848	0.24780273	0	0	0	0	0	0	0	0	0	0.91040039	0.089599609	0.36157227	-0.22900391	-0.055908203	-0.076416016	0.009	39471.35	0	0	0.009
1043	67118	67118	Category E	0.083984375	0.21582031	-0.86376953	-0.081054688	0.14819336	0.42773438	0.19	0.009	18/6/2018	18	6	2018	7:30:36	27036	0.7	7	30	36	85	0.05078125	3.4272949	0.057861328	0.21264648	-0.88256836	5.671875	0.032226563	0	0	0	0	0	0	0	0	0	0.90966797	0.090332031	0.047851563	0.025878906	0.002929688	0.018798828	0.009	39471.35	0	0	0.009
1044	67119	67119	Category E	0.10791016	0.19189453	-1.0917969	-0.013183594	0.13623047	0.43945313	0.19	0.009	18/6/2018	18	6	2018	7:30:36	27036	0.8	7	30	36	73	0.05078125	3.4272949	0.052490234	0.21264648	-0.88256836	1.7875977	0.21728516	0	0	0	0	0	0	0	0	0	0.90942383	0.090576172	0.28540039	0.055175781	-0.020751953	-0.20898438	0.009	39471.35	0	0	0.009
1045	67120	67120	Category E	-0.047851563	0.16796875	-0.89990234	-0.035644531	0.11499023	0.43945313	0.19	0.009	18/6/2018	18	6	2018	7:30:36	27036	0.9	7	30	36	61	0.05078125	3.4272949	0.048095703	0.21508789	-0.88012695	3.2414551	0.10888672	0	0	0	0	0	0	0	0	0	0.90722656	0.092773438	0.16308594	-0.095947266	-0.047119141	-0.01953125	0.009	39471.35	0	0	0.009
1046	67121	67121	Category E	-0.14379883	0.17993164	-0.86376953	-0.008789063	0.094238281	0.453125	0.19	0.009	18/6/2018	18	6	2018	7:30:37	27037	0	7	30	37	73	0.05078125	3.4272949	0.04296875	0.21533203	-0.88183594	6.6130371	0.19116211	0	0	0	0	0	0	0	0	0	0.90869141	0.091308594	0.24047852	-0.18676758	-0.035400391	0.018066406	0.009	39471.35	0	0	0.009
1047	67122	67122	Category E	-0.23999023	0.14379883	-0.89990234	-0.01953125	0.096435547	0.45166016	0.2	0.009	18/6/2018	18	6	2018	7:30:37	27037	0.1	7	30	37	85	0.05078125	3.4272949	0.038574219	0.21777344	-0.88598633	10.671387	0.28857422	0	0	0	0	0	0	0	0	0	0.91308594	0.086914063	0.36645508	-0.27856445	-0.073974609	-0.013671875	0.009	39471.35	0	0	0.009
1048	67123	67123	Category E	-0.047851563	0.25195313	-0.70776367	0.021484375	0.14257813	0.43334961	0.2	0.009	18/6/2018	18	6	2018	7:30:37	27037	0.2	7	30	37	85	0.05078125	3.4272949	0.03515625	0.21972656	-0.88574219	17.572266	0.19897461	0	0	0	0	0	0	0	0	0	0.91333008	0.086669922	0.29321289	-0.083007813	0.031982422	0.17797852	0.009	39471.35	0	0	0.009
1049	67124	67124	Category E	-0.38378906	0.2277832	-1.2119141	0.062011719	0.15478516	0.43237305	0.2	0.009	18/6/2018	18	6	2018	7:30:37	27037	0.3	7	30	37	85	0.05078125	3.4272949	0.030273438	0.22021484	-0.88549805	20.905762	0.52734375	0	0	0	0	0	0	0	0	0	0.9128418	0.087158203	0.74804688	-0.4140625	0.007324219	-0.32617188	0.009	39471.35	0	0	0.009
1050	67125	67125	Category E	-0.035888672	0.35986328	-1.0197754	0.025390625	0.13696289	0.44824219	0.2	0.009	18/6/2018	18	6	2018	7:30:37	27037	0.4	7	30	37	110	0.05078125	3.4272949	0.023193359	0.21923828	-0.88525391	21.821777	0.203125	0	0	0	0	0	0	0	0	0	0.91235352	0.087646484	0.33398438	-0.059082031	0.14038086	-0.13427734	0.009	39471.35	0	0	0.009
1051	67126	67126	Category E	-0.13183594	0.23999023	-0.91186523	0.041503906	0.12011719	0.4284668	0.2	0.009	18/6/2018	18	6	2018	7:30:37	27037	0.5	7	30	37	110	0.05078125	3.4272949	0.018066406	0.21899414	-0.88378906	19.21875	0.15405273	0	0	0	0	0	0	0	0	0	0.91064453	0.089355469	0.19897461	-0.14990234	0.020751953	-0.027832031	0.009	39471.35	0	0	0.009
1052	67127	67127	Category E	-0.17993164	0.20385742	-0.76782227	-0.083496094	0.058105469	0.44580078	0.2	0.009	18/6/2018	18	6	2018	7:30:37	27037	0.6	7	30	37	98	0.05078125	3.4272949	0.015380859	0.22045898	-0.88964844	19.144043	0.23071289	0	0	0	0	0	0	0	0	0	0.91650391	0.083496094	0.33398438	-0.1953125	-0.016601563	0.12182617	0.009	39471.35	0	0	0.009
1053	67128	67128	Category E	0.023925781	0.19189453	-0.83984375	-0.092529297	0.062255859	0.43823242	0.2	0.009	18/6/2018	18	6	2018	7:30:37	27037	0.7	7	30	37	122	0.05078125	3.4272949	0.013183594	0.22045898	-0.89160156	18.701904	0.060302734	0	0	0	0	0	0	0	0	0	0.91870117	0.081298828	0.091308594	0.010498047	-0.028564453	0.051757813	0.009	39471.35	0	0	0.009
1054	67129	67129	Category E	-0.10791016	0.31176758	-0.82788086	-0.10717773	0.092773438	0.45068359	0.2	0.009	18/6/2018	18	6	2018	7:30:37	27037	0.8	7	30	37	110	0.05078125	3.4272949	0.008789063	0.21923828	-0.89257813	16.306396	0.16235352	0	0	0	0	0	0	0	0	0	0.91918945	0.080810547	0.27416992	-0.11669922	0.092285156	0.064697266	0.009	39471.35	0	0	0.009
1055	67130	67130	Category E	-0.14379883	0.16796875	-0.85180664	-0.077392578	0.066894531	0.45581055	0.2	0.009	18/6/2018	18	6	2018	7:30:37	27037	0.9	7	30	37	85	0.05078125	3.4272949	0.005615234	0.21704102	-0.89233398	11.383057	0.16235352	0	0	0	0	0	0	0	0	0	0.91845703	0.081542969	0.23925781	-0.14941406	-0.049072266	0.040527344	0.009	39471.35	0	0	0.009
1056	67131	67131	Category E	-0.023925781	0.2878418	-0.91186523	-0.082763672	0.097167969	0.45239258	0.2	0.009	18/6/2018	18	6	2018	7:30:38	27038	0	7	30	38	98	0.05078125	3.4272949	0.003417969	0.21557617	-0.89331055	6.2351074	0.079101563	0	0	0	0	0	0	0	0	0	0.91894531	0.081054688	0.11791992	-0.02734375	0.072021484	-0.018310547	0.009	39471.35	0	0	0.009
1057	67132	67132	Category E	0.16796875	0.21582031	-0.79199219	-0.049316406	0.13964844	0.44360352	0.21	0.009	18/6/2018	18	6	2018	7:30:38	27038	0.1	7	30	38	98	0.05078125	3.4272949	0.002197266	0.21337891	-0.89233398	3.9274902	0.19360352	0	0	0	0	0	0	0	0	0	0.91748047	0.082519531	0.26806641	0.16552734	0.002197266	0.1003418	0.009	39471.35	0	0	0.009
1058	67133	67133	Category E	0	0.25195313	-0.83984375	-0.05078125	0.14135742	0.43969727	0.21	0.009	18/6/2018	18	6	2018	7:30:38	27038	0.2	7	30	38	98	0.05078125	3.4272949	-0.001464844	0.21264648	-0.89257813	0.44116211	0.065673828	0	0	0	0	0	0	0	0	0	0.91772461	0.082275391	0.093505859	0.001464844	0.0390625	0.052734375	0.009	39471.35	0	0	0.009
1059	67134	67134	Category E	-0.011962891	0.21582031	-0.89990234	-0.072753906	0.12915039	0.43994141	0.21	0.009	18/6/2018	18	6	2018	7:30:38	27038	0.3	7	30	38	110	0.05078125	3.4272949	-0.000976563	0.21069336	-0.890625	3.8513184	0.015136719	0	0	0	0	0	0	0	0	0	0.9152832	0.084716797	0.025146484	-0.010742188	0.004882813	-0.009033203	0.009	39471.35	0	0	0.009
1060	67135	67135	Category E	-0.13183594	0.31176758	-0.86376953	-0.092773438	0.14086914	0.42944336	0.21	0.009	18/6/2018	18	6	2018	7:30:38	27038	0.4	7	30	38	122	0.05078125	3.4272949	-0.002685547	0.2097168	-0.89526367	8.7988281	0.16748047	0	0	0	0	0	0	0	0	0	0.91943359	0.080566406	0.26245117	-0.12890625	0.10180664	0.031494141	0.009	39471.35	0	0	0.009
1061	67136	67136	Category E	0.10791016	0.14379883	-0.80395508	-0.094726563	0.12841797	0.43139648	0.21	0.009	18/6/2018	18	6	2018	7:30:38	27038	0.5	7	30	38	98	0.05078125	3.4272949	-0.004150391	0.21020508	-0.89746094	7.2001953	0.16040039	0	0	0	0	0	0	0	0	0	0.921875	0.078125	0.2722168	0.11206055	-0.06640625	0.093505859	0.009	39471.35	0	0	0.009
1062	67137	67137	Category E	-0.023925781	0.2277832	-1.0078125	-0.077148438	0.11206055	0.45166016	0.21	0.009	18/6/2018	18	6	2018	7:30:38	27038	0.6	7	30	38	134	0.05078125	3.4272949	-0.005859375	0.21044922	-0.89892578	5.0419922	0.11157227	0	0	0	0	0	0	0	0	0	0.9230957	0.076904297	0.14404297	-0.017822266	0.017089844	-0.10864258	0.009	39471.35	0	0	0.009
1063	67138	67138	Category E	0	0.21582031	-1.0197754	-0.077636719	0.13012695	0.45385742	0.21	0.009	18/6/2018	18	6	2018	7:30:38	27038	0.7	7	30	38	122	0.05078125	3.4272949	-0.009277344	0.20922852	-0.8984375	5.6254883	0.12158203	0	0	0	0	0	0	0	0	0	0.92260742	0.077392578	0.13720703	0.009277344	0.006347656	-0.12109375	0.009	39471.35	0	0	0.009
1064	67139	67139	Category E	-0.035888672	0.2277832	-0.94799805	-0.012207031	0.10766602	0.45532227	0.21	0.009	18/6/2018	18	6	2018	7:30:38	27038	0.8	7	30	38	110	0.05078125	3.4272949	-0.009521484	0.21020508	-0.89624023	7.4064941	0.060302734	0	0	0	0	0	0	0	0	0	0.9206543	0.079345703	0.095214844	-0.026123047	0.017333984	-0.051513672	0.009	39471.35	0	0	0.009
1065	67140	67140	Category E	-0.047851563	0.26391602	-0.85180664	-0.021728516	0.16064453	0.43261719	0.21	0.009	18/6/2018	18	6	2018	7:30:38	27038	0.9	7	30	38	122	0.05078125	3.4272949	-0.0078125	0.20776367	-0.89892578	6.9313965	0.083251953	0	0	0	0	0	0	0	0	0	0.92260742	0.077392578	0.14306641	-0.039794922	0.055908203	0.047119141	0.009	39471.35	0	0	0.009
1066	67141	67141	Category E	0.083984375	0.095947266	-1.0917969	-0.021484375	0.19116211	0.43310547	0.21	0.009	18/6/2018	18	6	2018	7:30:39	27039	0	7	30	39	85	0.05078125	3.4272949	-0.006835938	0.20703125	-0.8984375	4.3232422	0.24047852	0	0	0	0	0	0	0	0	0	0.92211914	0.077880859	0.39501953	0.090820313	-0.11108398	-0.19311523	0.009	39471.35	0	0	0.009
1067	67142	67142	Category E	0	0.14379883	-0.77978516	-0.061035156	0.15454102	0.43041992	0.22	0.009	18/6/2018	18	6	2018	7:30:39	27039	0.1	7	30	39	85	0.05078125	3.4272949	-0.0078125	0.20507813	-0.89770508	7.5871582	0.13305664	0	0	0	0	0	0	0	0	0	0.92089844	0.079101563	0.18725586	0.0078125	-0.061279297	0.11791992	0.009	39471.35	0	0	0.009
1068	67143	67143	Category E	0.17993164	0.16796875	-0.74389648	-0.050292969	0.17626953	0.43823242	0.22	0.009	18/6/2018	18	6	2018	7:30:39	27039	0.2	7	30	39	73	0.05078125	3.4272949	-0.009765625	0.20385742	-0.89770508	11.176758	0.24707031	0	0	0	0	0	0	0	0	0	0.9206543	0.079345703	0.37963867	0.18969727	-0.035888672	0.15380859	0.009	39471.35	0	0	0.009
1069	67144	67144	Category E	0.13183594	0.095947266	-0.70776367	-0.11279297	0.15942383	0.41845703	0.22	0.009	18/6/2018	18	6	2018	7:30:39	27039	0.3	7	30	39	98	0.051513672	3.4498535	-0.007568359	0.20141602	-0.89697266	12.076172	0.25756836	0	0	0	0	0	0	0	0	0	0.91918945	0.080810547	0.43408203	0.1394043	-0.10546875	0.18920898	0.009	39471.35	0	0	0.009
1070	67145	67145	Category E	0.15576172	0.26391602	-1.0319824	-0.13842773	0.11621094	0.4230957	0.22	0.009	18/6/2018	18	6	2018	7:30:39	27039	0.4	7	30	39	110	0.051513672	3.4498535	-0.004150391	0.20263672	-0.89648438	11.153809	0.21826172	0	0	0	0	0	0	0	0	0	0.91918945	0.080810547	0.35644531	0.15991211	0.061035156	-0.13525391	0.009	39471.35	0	0	0.009
1071	67146	67146	Category E	0.21582031	0.11987305	-0.88793945	-0.16015625	0.12915039	0.4296875	0.22	0.009	18/6/2018	18	6	2018	7:30:39	27039	0.5	7	30	39	110	0.051513672	3.4498535	-0.003417969	0.20019531	-0.89819336	10.565674	0.23364258	0	0	0	0	0	0	0	0	0	0.92041016	0.079589844	0.31005859	0.21923828	-0.080322266	0.010253906	0.009	39471.35	0	0	0.009
1072	67147	67147	Category E	0.095947266	0.17993164	-0.76782227	-0.10180664	0.11230469	0.44995117	0.22	0.009	18/6/2018	18	6	2018	7:30:39	27039	0.6	7	30	39	122	0.051513672	3.4498535	-0.000976563	0.19995117	-0.89770508	9.2165527	0.16357422	0	0	0	0	0	0	0	0	0	0.91992188	0.080078125	0.24707031	0.096923828	-0.020019531	0.12988281	0.009	39471.35	0	0	0.009
1073	67148	67148	Category E	-0.083984375	0.13183594	-0.92382813	-0.087890625	0.12329102	0.4375	0.22	0.009	18/6/2018	18	6	2018	7:30:39	27039	0.7	7	30	39	85	0.051513672	3.4498535	-0.001953125	0.19995117	-0.8984375	6.1508789	0.109375	0	0	0	0	0	0	0	0	0	0.92041016	0.079589844	0.17529297	-0.081787109	-0.068115234	-0.025146484	0.009	39471.35	0	0	0.009
1074	67149	67149	Category E	0.17993164	0.17993164	-0.77978516	-0.076660156	0.15356445	0.43408203	0.22	0.009	18/6/2018	18	6	2018	7:30:39	27039	0.8	7	30	39	61	0.051513672	3.4498535	0	0.19970703	-0.89746094	0.93554688	0.21582031	0	0	0	0	0	0	0	0	0	0.91943359	0.080566406	0.31762695	0.17993164	-0.019775391	0.11767578	0.009	39471.35	0	0	0.009
1075	67150	67150	Category E	0.095947266	0.11987305	-1.0078125	-0.063476563	0.1574707	0.43432617	0.22	0.009	18/6/2018	18	6	2018	7:30:39	27039	0.9	7	30	39	73	0.051513672	3.4498535	0.002929688	0.19897461	-0.8984375	4.1174316	0.16357422	0	0	0	0	0	0	0	0	0	0.92016602	0.079833984	0.28125	0.092773438	-0.079101563	-0.10913086	0.009	39471.35	0	0	0.009
1076	67151	67151	Category E	-0.011962891	0.2878418	-0.94799805	-0.075195313	0.12719727	0.43774414	0.22	0.009	18/6/2018	18	6	2018	7:30:40	27040	0	7	30	40	73	0.051513672	3.4498535	0.004150391	0.19799805	-0.89575195	10.323975	0.10498047	0	0	0	0	0	0	0	0	0	0.91748047	0.082519531	0.15795898	-0.016113281	0.089599609	-0.052001953	0.009	39471.35	0	0	0.009
1077	67152	67152	Category E	-0.011962891	0.19189453	-0.85180664	-0.084228516	0.11914063	0.4375	0.23	0.009	18/6/2018	18	6	2018	7:30:40	27040	0.1	7	30	40	85	0.051513672	3.4498535	0.005371094	0.19604492	-0.89428711	15.753662	0.046142578	0	0	0	0	0	0	0	0	0	0.91552734	0.084472656	0.064208984	-0.017333984	-0.004150391	0.042480469	0.009	39471.35	0	0	0.009
1078	67153	67153	Category E	-0.095947266	0.26391602	-0.94799805	-0.12890625	0.090087891	0.43676758	0.23	0.009	18/6/2018	18	6	2018	7:30:40	27040	0.2	7	30	40	85	0.051513672	3.4498535	0.003417969	0.1953125	-0.89428711	19.428223	0.13208008	0	0	0	0	0	0	0	0	0	0.91552734	0.084472656	0.22143555	-0.099365234	0.068359375	-0.053466797	0.009	39471.35	0	0	0.009
1079	67154	67154	Category E	0.023925781	0.23999023	-0.79199219	-0.16259766	0.057861328	0.43652344	0.23	0.009	18/6/2018	18	6	2018	7:30:40	27040	0.3	7	30	40	85	0.051513672	3.4498535	0.006347656	0.19506836	-0.89428711	25.476074	0.11303711	0	0	0	0	0	0	0	0	0	0.9152832	0.084716797	0.16455078	0.017333984	0.044677734	0.10229492	0.009	39471.35	0	0	0.009
1080	67155	67155	Category E	0.083984375	0.3359375	-1.1398926	-0.16381836	0.040283203	0.44042969	0.23	0.009	18/6/2018	18	6	2018	7:30:40	27040	0.4	7	30	40	85	0.051513672	3.4498535	0.006835938	0.19555664	-0.8972168	29.12915	0.29052734	0	0	0	0	0	0	0	0	0	0.91821289	0.081787109	0.4597168	0.076904297	0.14013672	-0.24243164	0.009	39471.35	0	0	0.009
1081	67156	67156	Category E	0.011962891	0.20385742	-0.75585938	-0.17919922	0.029052734	0.41552734	0.23	0.009	18/6/2018	18	6	2018	7:30:40	27040	0.5	7	30	40	73	0.051513672	3.4498535	0.009277344	0.19360352	-0.89624023	30.656494	0.14086914	0	0	0	0	0	0	0	0	0	0.91699219	0.083007813	0.15307617	0.002441406	0.010009766	0.14038086	0.009	39471.35	0	0	0.009
1082	67157	67157	Category E	-0.011962891	0.21582031	-0.76782227	-0.16015625	0.028808594	0.42822266	0.23	0.009	18/6/2018	18	6	2018	7:30:40	27040	0.6	7	30	40	85	0.051513672	3.4498535	0.009521484	0.19262695	-0.89770508	29.191406	0.13378906	0	0	0	0	0	0	0	0	0	0.91821289	0.081787109	0.17456055	-0.021484375	0.022949219	0.12988281	0.009	39471.35	0	0	0.009
1083	67158	67158	Category E	-0.20385742	0.15576172	-0.83984375	-0.16674805	0.033447266	0.42480469	0.23	0.009	18/6/2018	18	6	2018	7:30:40	27040	0.7	7	30	40	73	0.051513672	3.4498535	0.011962891	0.19262695	-0.89770508	25.888916	0.22631836	0	0	0	0	0	0	0	0	0	0.91821289	0.081787109	0.31054688	-0.21582031	-0.036865234	0.057861328	0.009	39471.35	0	0	0.009
1084	67159	67159	Category E	-0.023925781	0.25195313	-0.68383789	-0.14599609	0.052978516	0.43383789	0.23	0.009	18/6/2018	18	6	2018	7:30:40	27040	0.8	7	30	40	73	0.051513672	3.4498535	0.013183594	0.19091797	-0.8972168	23.109863	0.22509766	0	0	0	0	0	0	0	0	0	0.91748047	0.082519531	0.31152344	-0.037109375	0.060791016	0.21337891	0.009	39471.35	0	0	0.009
1085	67160	67160	Category E	-0.095947266	0.20385742	-0.92382813	-0.0546875	0.099853516	0.44580078	0.23	0.009	18/6/2018	18	6	2018	7:30:40	27040	0.9	7	30	40	98	0.051513672	3.4498535	0.012695313	0.19165039	-0.89550781	18.277588	0.11279297	0	0	0	0	0	0	0	0	0	0.91601563	0.083984375	0.14892578	-0.10864258	0.011962891	-0.028076172	0.009	39471.35	0	0	0.009
1086	67161	67161	Category E	-0.11987305	0.29980469	-1.1159668	-0.000244141	0.099121094	0.44824219	0.23	0.009	18/6/2018	18	6	2018	7:30:41	27041	0	7	30	41	98	0.051513672	3.4498535	0.014648438	0.19238281	-0.89624023	11.827881	0.27880859	0	0	0	0	0	0	0	0	0	0.91674805	0.083251953	0.46142578	-0.13452148	0.10717773	-0.21948242	0.009	39471.35	0	0	0.009
1087	67162	67162	Category E	-0.095947266	0.2878418	-1.0197754	0.030273438	0.10620117	0.44091797	0.24	0.009	18/6/2018	18	6	2018	7:30:41	27041	0.1	7	30	41	110	0.051513672	3.4498535	0.016845703	0.19262695	-0.89697266	8.8081055	0.19189453	0	0	0	0	0	0	0	0	0	0.91772461	0.082275391	0.33056641	-0.11279297	0.095214844	-0.12255859	0.009	39471.35	0	0	0.009
1088	67163	67163	Category E	-0.095947266	0.21582031	-0.83984375	0.023925781	0.1081543	0.43725586	0.24	0.009	18/6/2018	18	6	2018	7:30:41	27041	0.2	7	30	41	98	0.051513672	3.4498535	0.019042969	0.19287109	-0.89624023	7.9875488	0.13012695	0	0	0	0	0	0	0	0	0	0.91699219	0.083007813	0.1940918	-0.11499023	0.022705078	0.056396484	0.009	39471.35	0	0	0.009
1089	67164	67164	Category E	-0.29980469	0.19189453	-0.92382813	-0.042236328	0.10107422	0.43896484	0.24	0.009	18/6/2018	18	6	2018	7:30:41	27041	0.3	7	30	41	98	0.051513672	3.4498535	0.020751953	0.19238281	-0.89697266	3.953125	0.3215332	0	0	0	0	0	0	0	0	0	0.91748047	0.082519531	0.34790039	-0.32055664	-0.000488281	-0.026611328	0.009	39471.35	0	0	0.009
1090	67165	67165	Category E	-0.15576172	0.17993164	-0.671875	-0.088378906	0.071044922	0.4387207	0.24	0.009	18/6/2018	18	6	2018	7:30:41	27041	0.4	7	30	41	98	0.051513672	3.4498535	0.025634766	0.19213867	-0.89355469	0.72143555	0.28662109	0	0	0	0	0	0	0	0	0	0.91430664	0.085693359	0.4152832	-0.18139648	-0.012207031	0.22167969	0.009	39471.35	0	0	0.009
1091	67166	67166	Category E	-0.071777344	0.31176758	-1.2119141	-0.10375977	0.068847656	0.4362793	0.24	0.009	18/6/2018	18	6	2018	7:30:41	27041	0.5	7	30	41	122	0.051513672	3.4498535	0.027832031	0.19042969	-0.89038086	7.0227051	0.35742188	0	0	0	0	0	0	0	0	0	0.91113281	0.088867188	0.54223633	-0.099609375	0.12109375	-0.32128906	0.009	39471.35	0	0	0.009
1092	67167	67167	Category E	-0.059814453	0.2277832	-1.1159668	-0.1262207	0.076416016	0.43969727	0.24	0.009	18/6/2018	18	6	2018	7:30:41	27041	0.6	7	30	41	134	0.051513672	3.4498535	0.028076172	0.18969727	-0.89086914	11.790527	0.24438477	0	0	0	0	0	0	0	0	0	0.91137695	0.088623047	0.35058594	-0.087890625	0.037841797	-0.22485352	0.009	39471.35	0	0	0.009
1093	67168	67168	Category E	0.035888672	0.095947266	-0.94799805	-0.11743164	0.051269531	0.44482422	0.24	0.009	18/6/2018	18	6	2018	7:30:41	27041	0.7	7	30	41	122	0.051513672	3.4498535	0.030273438	0.18969727	-0.8918457	17.851807	0.10913086	0	0	0	0	0	0	0	0	0	0.91235352	0.087646484	0.15527344	0.005371094	-0.09375	-0.055908203	0.009	39471.35	0	0	0.009
1094	67169	67169	Category E	-0.059814453	0.14379883	-0.91186523	-0.18969727	0.001464844	0.421875	0.24	0.009	18/6/2018	18	6	2018	7:30:41	27041	0.8	7	30	41	122	0.051513672	3.4498535	0.030029297	0.19018555	-0.89501953	27.738037	0.10253906	0	0	0	0	0	0	0	0	0	0.91552734	0.084472656	0.15307617	-0.08984375	-0.046386719	-0.016601563	0.009	39471.35	0	0	0.009
1095	67170	67170	Category F	0.035888672	0.095947266	-0.89990234	0.14697266	0.13012695	0.42138672	0.41	0.009	18/6/2018	18	6	2018	7:35:58	27358	0.7	7	35	58	761	0.051757813	3.4256836	0.031005859	0.18896484	-0.89575195	32.879395	0.093261719	0	0	0	0	0	0	0	0	0	0.91601563	0.083984375	0.10205078	0.004638672	-0.093017578	-0.00390625	0.009	39471.35	0	0	0.009
1096	67171	67171	Category F	-0.035888672	0.10791016	-0.82788086	0.14428711	0.13598633	0.43237305	0.41	0.009	18/6/2018	18	6	2018	7:35:58	27358	0.8	7	35	58	761	0.051757813	3.4256836	0.032470703	0.18945313	-0.89599609	39.277588	0.12646484	0	0	0	0	0	0	0	0	0	0.91650391	0.083496094	0.21850586	-0.068359375	-0.081542969	0.068115234	0.009	39471.35	0	0	0.009
1097	67172	67172	Category F	-0.095947266	0.20385742	-0.88793945	0.11865234	0.14770508	0.43530273	0.41	0.009	18/6/2018	18	6	2018	7:35:58	27358	0.9	7	35	58	786	0.051757813	3.4256836	0.032470703	0.1887207	-0.89575195	46.968262	0.12939453	0	0	0	0	0	0	0	0	0	0.91601563	0.083984375	0.15161133	-0.12841797	0.014892578	0.0078125	0.009	39471.35	0	0	0.009
1098	67173	67173	Category F	0.14379883	0.047851563	-0.81591797	0.11254883	0.13232422	0.43823242	0.41	0.009	18/6/2018	18	6	2018	7:35:59	27359	0	7	35	59	798	0.051757813	3.4256836	0.031982422	0.18823242	-0.89550781	54.993652	0.19628906	0	0	0	0	0	0	0	0	0	0.91577148	0.084228516	0.33203125	0.11157227	-0.14038086	0.079589844	0.009	39471.35	0	0	0.009
1099	67174	67174	Category F	0.083984375	0.17993164	-1.079834	0.11645508	0.11132813	0.43408203	0.41	0.009	18/6/2018	18	6	2018	7:35:59	27359	0.1	7	35	59	835	0.051757813	3.4256836	0.032714844	0.18774414	-0.89868164	60.156982	0.18823242	0	0	0	0	0	0	0	0	0	0.91870117	0.081298828	0.23999023	0.051025391	-0.0078125	-0.1809082	0.009	39471.35	0	0	0.009
1100	67175	67175	Category F	0	0.19189453	-0.98388672	0.11987305	0.12084961	0.43359375	0.41	0.009	18/6/2018	18	6	2018	7:35:59	27359	0.2	7	35	59	822	0.051757813	3.4256836	0.032958984	0.1875	-0.89770508	60.765381	0.092285156	0	0	0	0	0	0	0	0	0	0.91772461	0.082275391	0.12329102	-0.032958984	0.004150391	-0.0859375	0.009	39471.35	0	0	0.009
1101	67176	67176	Category F	0.059814453	0.20385742	-0.83984375	0.13891602	0.10717773	0.43383789	0.41	0.009	18/6/2018	18	6	2018	7:35:59	27359	0.3	7	35	59	810	0.051757813	3.4256836	0.034423828	0.18481445	-0.89697266	61.440186	0.065185547	0	0	0	0	0	0	0	0	0	0.91650391	0.083496094	0.10107422	0.025146484	0.018798828	0.057128906	0.009	39471.35	0	0	0.009
1102	67177	67177	Category F	-0.095947266	0.20385742	-0.88793945	0.14306641	0.10693359	0.4309082	0.41	0.009	18/6/2018	18	6	2018	7:35:59	27359	0.4	7	35	59	810	0.051757813	3.4256836	0.032470703	0.18579102	-0.89892578	60.645996	0.13012695	0	0	0	0	0	0	0	0	0	0.91845703	0.081542969	0.1574707	-0.12841797	0.017822266	0.010986328	0.009	39471.35	0	0	0.009
1103	67178	67178	Category F	0.095947266	0.29980469	-0.75585938	0.12011719	0.1015625	0.43798828	0.42	0.009	18/6/2018	18	6	2018	7:35:59	27359	0.5	7	35	59	810	0.051757813	3.4256836	0.033691406	0.18481445	-0.89697266	55.020508	0.19238281	0	0	0	0	0	0	0	0	0	0.91650391	0.083496094	0.31835938	0.062011719	0.11474609	0.14111328	0.009	39471.35	0	0	0.009
1104	67179	67179	Category F	0.14379883	0.071777344	-1.0439453	0.12890625	0.11157227	0.43237305	0.42	0.009	18/6/2018	18	6	2018	7:35:59	27359	0.6	7	35	59	847	0.051757813	3.4256836	0.033691406	0.18334961	-0.89672852	47.217773	0.21484375	0	0	0	0	0	0	0	0	0	0.91577148	0.084228516	0.36865234	0.10986328	-0.11157227	-0.14697266	0.009	39471.35	0	0	0.009
1105	67180	67180	Category F	0.023925781	0.15576172	-0.91186523	0.1184082	0.089355469	0.43286133	0.42	0.009	18/6/2018	18	6	2018	7:35:59	27359	0.7	7	35	59	847	0.051513672	3.3773437	0.034912109	0.18237305	-0.89624023	42.21875	0.032714844	0	0	0	0	0	0	0	0	0	0.9152832	0.084716797	0.053222656	-0.010986328	-0.026611328	-0.015380859	0.009	39471.35	0	0	0.009
1106	67181	67181	Category F	0.071777344	0.10791016	-0.79199219	0.14038086	0.098388672	0.43579102	0.42	0.009	18/6/2018	18	6	2018	7:35:59	27359	0.8	7	35	59	847	0.051513672	3.3773437	0.035400391	0.18188477	-0.89599609	37.8479	0.1328125	0	0	0	0	0	0	0	0	0	0.91503906	0.084960938	0.21435547	0.036132813	-0.073974609	0.10400391	0.009	39471.35	0	0	0.009
1107	67182	67182	Category F	-0.11987305	0.17993164	-0.94799805	0.11743164	0.10180664	0.43701172	0.42	0.009	18/6/2018	18	6	2018	7:35:59	27359	0.9	7	35	59	847	0.051513672	3.3773437	0.036621094	0.18066406	-0.89013672	33.107666	0.16674805	0	0	0	0	0	0	0	0	0	0.90917969	0.090820313	0.21508789	-0.15649414	-0.000732422	-0.057617188	0.009	39471.35	0	0	0.009
1108	67183	67183	Category F	0.23999023	0.10791016	-0.79199219	0.11889648	0.080078125	0.43969727	0.42	0.009	18/6/2018	18	6	2018	7:36:00	27360	0	7	36	0	835	0.051513672	3.3773437	0.036865234	0.1809082	-0.89233398	26.925537	0.23803711	0	0	0	0	0	0	0	0	0	0.91113281	0.088867188	0.37646484	0.20288086	-0.072998047	0.1003418	0.009	39471.35	0	0	0.009
1109	67184	67184	Category F	0.19189453	0.3359375	-0.98388672	0.10473633	0.071533203	0.44824219	0.42	0.009	18/6/2018	18	6	2018	7:36:00	27360	0.1	7	36	0	847	0.051513672	3.3773437	0.033935547	0.18115234	-0.8972168	22.812744	0.23706055	0	0	0	0	0	0	0	0	0	0.91601563	0.083984375	0.39892578	0.15771484	0.15454102	-0.086425781	0.009	39471.35	0	0	0.009
1110	67185	67185	Category F	0.13183594	0.095947266	-0.94799805	0.11206055	0.062988281	0.43945313	0.42	0.009	18/6/2018	18	6	2018	7:36:00	27360	0.2	7	36	0	847	0.051513672	3.3773437	0.032226563	0.18212891	-0.90112305	20.574463	0.13964844	0	0	0	0	0	0	0	0	0	0.91992188	0.080078125	0.23242188	0.099365234	-0.086181641	-0.046630859	0.009	39471.35	0	0	0.009
1111	67186	67186	Category F	0.13183594	0.16796875	-0.83984375	0.14599609	0.040527344	0.42895508	0.42	0.009	18/6/2018	18	6	2018	7:36:00	27360	0.3	7	36	0	835	0.051513672	3.3773437	0.03125	0.18115234	-0.8984375	19.053223	0.11694336	0	0	0	0	0	0	0	0	0	0.91699219	0.083007813	0.17260742	0.1003418	-0.013183594	0.05859375	0.009	39471.35	0	0	0.009
1112	67187	67187	Category F	-0.035888672	0.17993164	-0.94799805	0.17260742	0.016845703	0.43286133	0.42	0.009	18/6/2018	18	6	2018	7:36:00	27360	0.4	7	36	0	822	0.051513672	3.3773437	0.02734375	0.18115234	-0.89941406	18.826416	0.079589844	0	0	0	0	0	0	0	0	0	0.91772461	0.082275391	0.11303711	-0.063232422	-0.001220703	-0.048339844	0.009	39471.35	0	0	0.009
1113	67188	67188	Category F	0.13183594	0.19189453	-0.85180664	0.13549805	0.015380859	0.44213867	0.43	0.009	18/6/2018	18	6	2018	7:36:00	27360	0.5	7	36	0	810	0.051513672	3.3773437	0.025146484	0.18066406	-0.90161133	20.047363	0.11816406	0	0	0	0	0	0	0	0	0	0.91992188	0.080078125	0.16748047	0.10644531	0.010986328	0.049804688	0.009	39471.35	0	0	0.009
1114	67189	67189	Category F	0.2277832	0.11987305	-0.98388672	0.15576172	0.020019531	0.43969727	0.43	0.009	18/6/2018	18	6	2018	7:36:00	27360	0.6	7	36	0	822	0.051513672	3.3773437	0.025146484	0.18139648	-0.90136719	20.824707	0.22705078	0	0	0	0	0	0	0	0	0	0.91967773	0.080322266	0.34667969	0.20239258	-0.061523438	-0.082275391	0.009	39471.35	0	0	0.009
1115	67190	67190	Category F	0.15576172	0.17993164	-0.83984375	0.12963867	0.011474609	0.45019531	0.43	0.009	18/6/2018	18	6	2018	7:36:00	27360	0.7	7	36	0	835	0.051513672	3.3773437	0.021972656	0.18115234	-0.90332031	20.000977	0.14770508	0	0	0	0	0	0	0	0	0	0.92163086	0.078369141	0.19848633	0.13354492	-0.001220703	0.063476563	0.009	39471.35	0	0	0.009
1116	67191	67191	Category F	0.13183594	0.083984375	-0.74389648	0.13549805	0.027099609	0.45239258	0.43	0.009	18/6/2018	18	6	2018	7:36:00	27360	0.8	7	36	0	663	0.051513672	3.3773437	0.022216797	0.18115234	-0.90209961	17.823242	0.21557617	0	0	0	0	0	0	0	0	0	0.92041016	0.079589844	0.36523438	0.109375	-0.097167969	0.15820313	0.009	39471.35	0	0	0.009
1117	67192	67192	Category F	-0.071777344	0.16796875	-0.92382813	0.10522461	0.034423828	0.44262695	0.43	0.009	18/6/2018	18	6	2018	7:36:00	27360	0.9	7	36	0	675	0.051513672	3.3773437	0.022949219	0.1809082	-0.90087891	15.632324	0.098388672	0	0	0	0	0	0	0	0	0	0.91918945	0.080810547	0.13037109	-0.094726563	-0.012939453	-0.022705078	0.009	39471.35	0	0	0.009
1118	67193	67193	Category F	0.26391602	0.16796875	-0.74389648	0.065429688	0.036621094	0.46630859	0.43	0.009	18/6/2018	18	6	2018	7:36:01	27361	0	7	36	1	638	0.051513672	3.3773437	0.023193359	0.17993164	-0.90161133	14.479004	0.28808594	0	0	0	0	0	0	0	0	0	0.91992188	0.080078125	0.41064453	0.24047852	-0.011962891	0.15771484	0.009	39471.35	0	0	0.009
1119	67194	67194	Category F	0.21582031	0.20385742	-1.079834	0.1003418	0.024169922	0.44848633	0.43	0.009	18/6/2018	18	6	2018	7:36:01	27361	0.1	7	36	1	638	0.051513672	3.3773437	0.024658203	0.17895508	-0.8996582	12.666992	0.26342773	0	0	0	0	0	0	0	0	0	0.91772461	0.082275391	0.39575195	0.19091797	0.024658203	-0.17993164	0.009	39471.35	0	0	0.009
1120	67195	67195	Category F	0.19189453	0.071777344	-0.87597656	0.092285156	0.039306641	0.45068359	0.43	0.009	18/6/2018	18	6	2018	7:36:01	27361	0.2	7	36	1	822	0.051513672	3.3773437	0.025146484	0.1784668	-0.89990234	9.8867188	0.19946289	0	0	0	0	0	0	0	0	0	0.91772461	0.082275391	0.29760742	0.16650391	-0.10668945	0.023925781	0.009	39471.35	0	0	0.009
1121	67196	67196	Category F	0.16796875	0.11987305	-0.81591797	0.12036133	0.033691406	0.43188477	0.43	0.009	18/6/2018	18	6	2018	7:36:01	27361	0.3	7	36	1	810	0.051513672	3.3773437	0.022949219	0.17700195	-0.89794922	7.2353516	0.17602539	0	0	0	0	0	0	0	0	0	0.91552734	0.084472656	0.28417969	0.14477539	-0.057128906	0.08203125	0.009	39471.35	0	0	0.009
1122	67197	67197	Category F	0.023925781	0.14379883	-0.94799805	0.13769531	0.034667969	0.43969727	0.43	0.009	18/6/2018	18	6	2018	7:36:01	27361	0.4	7	36	1	835	0.051513672	3.3773437	0.022705078	0.17700195	-0.89941406	3.6188965	0.05859375	0	0	0	0	0	0	0	0	0	0.91699219	0.083007813	0.082763672	0.000976563	-0.033203125	-0.048339844	0.009	39471.35	0	0	0.009
1123	67198	67198	Category F	0.19189453	0.083984375	-0.82788086	0.12280273	0.048095703	0.44433594	0.44	0.009	18/6/2018	18	6	2018	7:36:01	27361	0.5	7	36	1	835	0.051513672	3.3773437	0.021240234	0.17724609	-0.90185547	2.1623535	0.20800781	0	0	0	0	0	0	0	0	0	0.91943359	0.080566406	0.33789063	0.17041016	-0.093261719	0.073974609	0.009	39471.35	0	0	0.009
1124	67199	67199	Category F	0.059814453	0.25195313	-0.95996094	0.1394043	0.064697266	0.43115234	0.44	0.009	18/6/2018	18	6	2018	7:36:01	27361	0.6	7	36	1	847	0.051513672	3.3773437	0.023193359	0.17822266	-0.90258789	8.2380371	0.10009766	0	0	0	0	0	0	0	0	0	0.92016602	0.079833984	0.16748047	0.036376953	0.073486328	-0.057128906	0.009	39471.35	0	0	0.009
1125	67200	67200	Category F	0.10791016	0.2277832	-0.95996094	0.12646484	0.071289063	0.44091797	0.44	0.009	18/6/2018	18	6	2018	7:36:01	27361	0.7	7	36	1	847	0.051513672	3.3773437	0.0234375	0.17749023	-0.90576172	13.672607	0.11181641	0	0	0	0	0	0	0	0	0	0.92333984	0.076660156	0.18823242	0.084228516	0.050048828	-0.053955078	0.009	39471.35	0	0	0.009
1126	67201	67201	Category F	0.035888672	0.19189453	-0.92382813	0.12573242	0.11108398	0.43652344	0.44	0.009	18/6/2018	18	6	2018	7:36:01	27361	0.8	7	36	1	847	0.051513672	3.3773437	0.023681641	0.17724609	-0.90551758	18.539063	0.026123047	0	0	0	0	0	0	0	0	0	0.9230957	0.076904297	0.044677734	0.011962891	0.014404297	-0.018066406	0.009	39471.35	0	0	0.009
1127	67202	67202	Category F	-0.059814453	0.17993164	-0.82788086	0.076660156	0.12084961	0.44165039	0.44	0.009	18/6/2018	18	6	2018	7:36:01	27361	0.9	7	36	1	847	0.051513672	3.3773437	0.024169922	0.17529297	-0.90258789	24.000488	0.11254883	0	0	0	0	0	0	0	0	0	0.91967773	0.080322266	0.16308594	-0.083984375	0.004394531	0.074707031	0.009	39471.35	0	0	0.009
1128	67203	67203	Category F	0.083984375	0.20385742	-0.76782227	0.051757813	0.10180664	0.45581055	0.44	0.009	18/6/2018	18	6	2018	7:36:02	27362	0	7	36	2	835	0.051513672	3.3773437	0.0234375	0.17382813	-0.90161133	26.712158	0.1496582	0	0	0	0	0	0	0	0	0	0.91845703	0.081542969	0.22412109	0.060302734	0.029785156	0.13378906	0.009	39471.35	0	0	0.009
1129	67204	67204	Category F	0	0.21582031	-0.93579102	0.049560547	0.092041016	0.45458984	0.44	0.009	18/6/2018	18	6	2018	7:36:02	27362	0.1	7	36	2	835	0.051513672	3.3773437	0.024902344	0.17358398	-0.90161133	28.465088	0.059570313	0	0	0	0	0	0	0	0	0	0.91845703	0.081542969	0.10107422	-0.024902344	0.041992188	-0.033935547	0.009	39471.35	0	0	0.009
1130	67205	67205	Category F	0.14379883	0.21582031	-0.77978516	0.085449219	0.091064453	0.44311523	0.44	0.009	18/6/2018	18	6	2018	7:36:02	27362	0.2	7	36	2	835	0.051513672	3.3773437	0.026611328	0.17358398	-0.90234375	29.946045	0.17456055	0	0	0	0	0	0	0	0	0	0.91918945	0.080810547	0.28173828	0.11694336	0.042236328	0.12255859	0.009	39471.35	0	0	0.009
1131	67206	67206	Category F	-0.10791016	0.19189453	-0.94799805	0.11572266	0.067626953	0.44970703	0.44	0.009	18/6/2018	18	6	2018	7:36:02	27362	0.3	7	36	2	835	0.051513672	3.3773437	0.028564453	0.17358398	-0.90551758	29.865234	0.14404297	0	0	0	0	0	0	0	0	0	0.92236328	0.077636719	0.19726563	-0.13647461	0.018310547	-0.042236328	0.009	39471.35	0	0	0.009
1132	67207	67207	Category F	-0.011962891	0.19189453	-0.85180664	0.10620117	0.079345703	0.44848633	0.44	0.009	18/6/2018	18	6	2018	7:36:02	27362	0.4	7	36	2	835	0.051513672	3.3773437	0.028076172	0.171875	-0.90258789	29.139404	0.067626953	0	0	0	0	0	0	0	0	0	0.91943359	0.080566406	0.11083984	-0.040039063	0.019775391	0.05078125	0.009	39471.35	0	0	0.009
1133	67208	67208	Category F	0.011962891	0.2277832	-1.079834	0.13378906	0.1015625	0.44165039	0.45	0.009	18/6/2018	18	6	2018	7:36:02	27362	0.5	7	36	2	835	0.051513672	3.3773437	0.029785156	0.1706543	-0.89868164	26.400391	0.19067383	0	0	0	0	0	0	0	0	0	0.9152832	0.084716797	0.25585938	-0.017822266	0.056884766	-0.1809082	0.009	39471.35	0	0	0.009
1134	67209	67209	Category F	-0.035888672	0.2277832	-0.88793945	0.12744141	0.10302734	0.43237305	0.45	0.009	18/6/2018	18	6	2018	7:36:02	27362	0.6	7	36	2	835	0.051513672	3.3773437	0.029785156	0.171875	-0.89746094	23.206543	0.086669922	0	0	0	0	0	0	0	0	0	0.91430664	0.085693359	0.13134766	-0.065673828	0.055664063	0.009521484	0.009	39471.35	0	0	0.009
1135	67210	67210	Category F	-0.011962891	0.20385742	-0.87597656	0.14697266	0.12133789	0.42114258	0.45	0.009	18/6/2018	18	6	2018	7:36:02	27362	0.7	7	36	2	835	0.051513672	3.3773437	0.029785156	0.17285156	-0.89794922	16.220947	0.056396484	0	0	0	0	0	0	0	0	0	0.91503906	0.084960938	0.094726563	-0.041748047	0.030761719	0.021972656	0.009	39471.35	0	0	0.009
1136	67211	67211	Category F	-0.035888672	0.21582031	-0.89990234	0.12744141	0.13623047	0.44116211	0.45	0.009	18/6/2018	18	6	2018	7:36:02	27362	0.8	7	36	2	835	0.051513672	3.3773437	0.029785156	0.1730957	-0.89868164	8.7839355	0.078125	0	0	0	0	0	0	0	0	0	0.91552734	0.084472656	0.109375	-0.065673828	0.042480469	-0.000976563	0.009	39471.35	0	0	0.009
1137	67212	67212	Category F	0.13183594	0.19189453	-0.76782227	0.11425781	0.12744141	0.43457031	0.45	0.009	18/6/2018	18	6	2018	7:36:02	27362	0.9	7	36	2	835	0.051513672	3.3773437	0.030273438	0.17431641	-0.89819336	3.9936523	0.16625977	0	0	0	0	0	0	0	0	0	0.91552734	0.084472656	0.24951172	0.10131836	0.017333984	0.13037109	0.009	39471.35	0	0	0.009
1138	67213	67213	Category F	0.059814453	0.20385742	-1.0917969	0.10742188	0.10351563	0.43994141	0.45	0.009	18/6/2018	18	6	2018	7:36:03	27363	0	7	36	3	859	0.051513672	3.3773437	0.032470703	0.17358398	-0.89794922	0.78173828	0.19775391	0	0	0	0	0	0	0	0	0	0.9152832	0.084716797	0.25097656	0.027099609	0.030029297	-0.19360352	0.009	39471.35	0	0	0.009
1139	67214	67214	Category F	0	0.19189453	-0.81591797	0.087402344	0.10498047	0.44140625	0.45	0.009	18/6/2018	18	6	2018	7:36:03	27363	0.111	7	36	3	859	0.051513672	3.3773437	0.030273438	0.17602539	-0.89990234	0.93237305	0.090820313	0	0	0	0	0	0	0	0	0	0.91748047	0.082519531	0.13012695	-0.030273438	0.015625	0.083984375	0.009	39471.35	0	0	0.009
1140	67215	67215	Category F	0	0.10791016	-0.80395508	0.13256836	0.075683594	0.4440918	0.45	0.009	18/6/2018	18	6	2018	7:36:03	27363	0.222	7	36	3	859	0.051513672	3.3773437	0.029541016	0.17626953	-0.89697266	4.1606445	0.11914063	0	0	0	0	0	0	0	0	0	0.91455078	0.085449219	0.19091797	-0.029541016	-0.068359375	0.093017578	0.009	39471.35	0	0	0.009
1141	67216	67216	Category F	-0.047851563	0.2277832	-0.95996094	0.13549805	0.081542969	0.43310547	0.45	0.009	18/6/2018	18	6	2018	7:36:03	27363	0.333	7	36	3	859	0.051513672	3.3773437	0.029785156	0.17700195	-0.8972168	4.2592773	0.11181641	0	0	0	0	0	0	0	0	0	0.91503906	0.084960938	0.19091797	-0.077636719	0.050537109	-0.0625	0.009	39471.35	0	0	0.009
1142	67217	67217	Category F	0.071777344	0.13183594	-0.86376953	0.13183594	0.11694336	0.42895508	0.45	0.009	18/6/2018	18	6	2018	7:36:03	27363	0.444	7	36	3	835	0.051513672	3.3773437	0.031005859	0.17504883	-0.89550781	3.4650879	0.067138672	0	0	0	0	0	0	0	0	0	0.9128418	0.087158203	0.11547852	0.040527344	-0.043212891	0.031738281	0.009	39471.35	0	0	0.009
1143	67218	67218	Category F	0	0.10791016	-0.98388672	0.11352539	0.12255859	0.43725586	0.46	0.009	18/6/2018	18	6	2018	7:36:03	27363	0.555	7	36	3	835	0.051269531	3.3789551	0.031494141	0.17724609	-0.89746094	3.916748	0.11499023	0	0	0	0	0	0	0	0	0	0.91552734	0.084472656	0.18725586	-0.031494141	-0.069335938	-0.086181641	0.009	39471.35	0	0	0.009
1144	67219	67219	Category F	0.059814453	0.15576172	-0.92382813	0.12231445	0.15087891	0.42700195	0.46	0.009	18/6/2018	18	6	2018	7:36:03	27363	0.666	7	36	3	847	0.051269531	3.3789551	0.031982422	0.17578125	-0.90063477	6.6794434	0.041259766	0	0	0	0	0	0	0	0	0	0.91821289	0.081787109	0.070800781	0.027587891	-0.020019531	-0.022949219	0.009	39471.35	0	0	0.009
1145	67220	67220	Category F	-0.011962891	0.21582031	-0.82788086	0.079101563	0.15942383	0.43188477	0.46	0.009	18/6/2018	18	6	2018	7:36:03	27363	0.777	7	36	3	847	0.051269531	3.3789551	0.031494141	0.1784668	-0.89697266	8.6882324	0.08984375	0	0	0	0	0	0	0	0	0	0.91503906	0.084960938	0.14990234	-0.043457031	0.037109375	0.069091797	0.009	39471.35	0	0	0.009
[truncated: 6,595 more rows]
[truncated: 29 more columns]
