# Supplementary material for: Development of a multisensor biologging collar and analytical techniques to describe high‐resolution spatial behavior in free‐ranging terrestrial mammals
Source: Ecol Evol. 2024 Sep 23;14(9):e70264. doi: 10.1002/ece3.70264 (PMC11420106; doi:10.1002/ece3.70264)
Supplement: Supplementary file 1 — Appendix S1 [file ECE3-14-e70264-s001.zip › doi_10_5061_dryad_jdfn2z3hv__v20240620/B6_S80_Header.csv]

Split no.	Bookmark number	Category	Pointer	Day#	Time(hh:mm:ss)	Total Event start	Event start	Number events	Duration(s)	Sum VeDBA	Mean VeDBA	Mean Dyn AccX	Mean Dyn AccY	Mean Dyn AccZ	Sum VeSBA	Mean VeSBA	Mean smth AccX	Mean smth AccY	Mean smth AccZ	VeDBA_Var	VeDBA_SD	VeSBA_Var	VeSBA_SD	Mean Animal g	Sum Animal g	Animal g_Var	Animal g_SD	Acc_x_Var	Acc_x_SD	Acc_y_Var	Acc_y_SD	Acc_z_Var	Acc_z_SD	Predominant freq, Hz	Smth press val	Max pressure val	Min pressure val	Grd air press	Altitude begin	Altitude end	Delta max/min altitude
1	1	Category J	0	19	8:46:09	1	1	88	8.7	4.56812	0.571014	-0.14917	-0.0174866	-0.135864	7.93701	0.992126	0.20459	0.185272	-0.95285	0.035614	0.188717	3.05E-05	0.00552427	0.00787354	0.0629883	0.000640869	0.0253154	0.0532227	0.2307	0.0145264	0.120525	0.289154	0.53773	0	7	0.007	0.007	1000	0	39698.2	39698.2
1	2	Category L	88	19	8:46:18	89	89	51	5	6.34448	0.124402	0.0902554	-0.0420161	0.067469	47.6338	0.933996	0.249157	0.186332	-0.880314	0.0556593	0.235922	0.00016276	0.0127578	0.0660041	3.36621	0.000201057	0.0141795	0.00838216	0.0915541	0.00201057	0.0448394	0.00551949	0.0742933	0	7	0.007	0.007	1000	39698.2	39698.2	0
1	3	Category J	139	19	8:46:25	140	140	49	4.801	33.5432	0.684555	-0.133625	0.0387187	-0.0672832	45.1487	0.921402	0.246916	0.224041	-0.858219	0.0978954	0.312882	0	0	0.0785983	3.85132	0	0	0.0908153	0.301356	0.0291225	0.170653	0.403161	0.63495	0	7	0.007	0.007	1000	39698.2	39698.2	0
1	4	Category L	188	19	8:48:04	189	189	66	6.501	9.4541	0.143244	0.122403	-0.0159209	0.0702459	59.8462	0.90676	0.389959	0.198534	-0.79285	0.0238703	0.1545	7.40E-06	0.00271996	0.0932395	6.15381	7.40E-06	0.00271996	0.0171157	0.130827	0.00032922	0.0181444	0.00565592	0.0752059	0	7	0.007	0.007	1000	39698.2	39698.2	0
1	5	Category J	254	19	8:48:11	255	255	55	5.4	35.3904	0.643461	-0.0496582	0.0146928	-0.0467418	52.0261	0.94593	0.21032	0.209837	-0.895543	0.106228	0.325926	4.00E-05	0.00632062	0.0540705	2.97388	4.00E-05	0.00632062	0.086337	0.293832	0.0229847	0.151607	0.380797	0.617088	0	7	0.007	0.007	1000	39698.2	39698.2	0
1	6	Category L	309	19	8:48:19	310	310	54	5.4	3.83789	0.071072	0.00403736	-0.0118227	0.0186135	50.8516	0.941696	0.126646	0.195896	-0.91201	0.0433892	0.208301	6.33E-05	0.00795586	0.0583044	3.14844	6.33E-05	0.00795586	0.00404188	0.0635758	0.000284831	0.0168769	0.00107603	0.0328029	0	7	0.007	0.007	1000	39698.2	39698.2	0
1	7	Category J	363	19	8:48:27	364	364	69	6.8	48.9075	0.708804	-0.055151	-0.00228926	-0.0427635	67.3086	0.975487	0.117835	0.196353	-0.947266	0.106856	0.326888	8.14E-05	0.0090211	0.0246051	1.69775	8.14E-05	0.0090211	0.101432	0.318483	0.0491324	0.221658	0.431011	0.656514	0	7	0.007	0.007	1000	39698.2	39698.2	0
1	8	Category L	432	19	8:56:42	433	433	91	9	7.07983	0.0778004	0.042349	0.0047433	0.0370664	83.4202	0.916705	0.260337	0.277596	-0.833002	0.0212134	0.145648	3.22E-05	0.00567401	0.0832949	7.57983	3.22E-05	0.00567401	0.006074	0.0779359	0.000976563	0.03125	0.00414771	0.0644027	0	7	0.007	0.007	1000	39698.2	39698.2	0
1	9	Category J	523	19	8:57:03	524	524	44	4.4	26.3792	0.599526	-0.0579723	0.0226329	-0.044761	41.2053	0.936485	0.231562	0.287498	-0.860457	0.149791	0.387029	0	0	0.0635154	2.79468	0	0	0.0573176	0.239411	0.0402333	0.200582	0.354481	0.595383	0	7	0.007	0.007	1000	39698.2	39698.2	0
1	10	Category L	567	19	8:57:10	568	568	78	7.7	4.50586	0.0577674	0.0371908	-0.0233749	0.0216096	70.8901	0.908848	0.275979	0.23107	-0.834116	0.0249775	0.158043	1.25E-05	0.00353837	0.0911521	7.10986	1.25E-05	0.00353837	0.00192808	0.04391	0.0010016	0.0316481	0.000870142	0.0294982	0	7	0.007	0.007	1000	39698.2	39698.2	0
1	11	Category J	645	19	9:06:51	646	646	68	6.7	48.0051	0.705958	-0.0665068	0.0165549	-0.0459774	63.4692	0.933371	0.227679	0.269291	-0.863504	0.117812	0.343238	0.000104119	0.0102039	0.0666288	4.53076	0.000104119	0.0102039	0.111561	0.334008	0.068704	0.262115	0.408792	0.639368	0	7	0.007	0.007	1000	39698.2	39698.2	0
1	12	Category L	713	19	9:06:59	714	714	31	3	8.79492	0.283707	0.242786	-0.0329984	0.140672	28.8079	0.929286	0.207409	0.249984	-0.870243	0.0492613	0.221949	3.15E-05	0.00561267	0.0707142	2.19214	3.15E-05	0.00561267	0.0592789	0.243473	0.00114982	0.033909	0.0201534	0.141963	0	7	0.007	0.007	1000	39698.2	39698.2	0
1	13	Category J	744	19	9:07:02	745	745	33	3.2	18.4167	0.558083	-0.268503	0.0557454	-0.111964	30.0095	0.909379	0.213224	0.24144	-0.850297	0.0864258	0.293983	2.96E-05	0.00543993	0.0906206	2.99048	2.96E-05	0.00543993	0.144931	0.380698	0.0327962	0.181097	0.183461	0.428323	0	7	0.007	0.007	1000	39698.2	39698.2	0
1	14	Category L	777	19	9:12:41	778	778	120	11.9	8.67773	0.0723145	0.0560628	-0.0102783	0.0192627	108.475	0.903959	0.25474	0.2067	-0.840383	0.00815837	0.0903237	2.03E-06	0.00142636	0.0960409	11.5249	2.03E-06	0.00142636	0.00770264	0.0877647	0.000345866	0.0185975	0.00124512	0.0352862	0	7	0.007	0.007	1000	39698.2	39698.2	0
1	15	Category J	897	19	9:13:01	898	898	36	3.5	21.3406	0.592794	-0.0590007	0.010003	-0.0192871	32.6467	0.906854	0.0643107	0.205783	-0.879822	0.142836	0.377936	0	0	0.0931464	3.35327	0	0	0.10945	0.330832	0.0248956	0.157783	0.273112	0.522601	0	7	0.007	0.007	1000	39698.2	39698.2	0
1	16	Category L	933	19	9:18:06	934	934	66	6.5	3.26636	0.0494903	-0.0399133	7.40E-05	0.00445002	61.0706	0.925311	-0.0134462	0.193134	-0.904256	0.0313351	0.177017	3.70E-06	0.0019233	0.0746885	4.92944	3.70E-06	0.0019233	0.00302956	0.0550415	8.14E-05	0.0090211	0.000133168	0.0115398	0	7	0.007	0.007	1000	39698.2	39698.2	0
1	17	Category J	999	19	9:18:17	1000	1000	78	7.8	48.9116	0.627072	-0.00429124	0.00665127	-0.0183168	71.853	0.921193	0.175218	0.182977	-0.882978	0.0787041	0.280542	3.44E-05	0.00586772	0.0788073	6.14697	3.44E-05	0.00586772	0.0783973	0.279995	0.0272029	0.164933	0.34468	0.587094	0	7	0.007	0.007	1000	39698.2	39698.2	0
1	18	Category L	1077	19	9:18:26	1078	1078	162	16.1	8.23389	0.0508265	0.0217511	-0.00874536	0.0100369	146.082	0.901741	0.322498	0.150213	-0.827833	0.00381131	0.0617358	0	0	0.0982591	15.918	0	0	0.00243839	0.0493801	0.00076407	0.0276418	0.000729408	0.0270076	0	7	0.007	0.007	1000	39698.2	39698.2	0
1	19	Category E	1239	19	9:18:43	1240	1240	51	5	8.89771	0.174465	-0.050427	0.0160271	-0.0222407	46.2256	0.906384	0.277291	0.16795	-0.84622	0.00591682	0.0769209	0	0	0.093616	4.77441	0	0	0.0123123	0.110961	0.00582587	0.0763274	0.0161851	0.127221	0	7	0.007	0.007	1000	39698.2	39698.2	0
1	20	Category L	1290	19	9:18:49	1291	1291	122	12.1	7.02393	0.0575732	0.0189729	-0.00915127	0.0145564	110.954	0.909456	0.290431	0.16641	-0.84442	0.0129094	0.11362	2.60E-05	0.00510049	0.0905442	11.0464	2.60E-05	0.00510049	0.00241939	0.0491873	0.000814469	0.0285389	0.000932537	0.0305375	0	7	0.007	0.007	1000	39698.2	39698.2	0
1	21	Category J	1412	19	9:26:29	1413	1413	55	5.4	37.5796	0.683265	0.0273659	0.0236639	-0.00421697	51.2544	0.931898	0.205043	0.242525	-0.875484	0.104066	0.322593	4.44E-06	0.00210687	0.0681019	3.74561	4.44E-06	0.00210687	0.112504	0.335417	0.0514915	0.226917	0.365177	0.604298	0	7	0.007	0.007	1000	39698.2	39698.2	0
1	22	Category E	1467	19	9:39:23	1468	1468	65	6.4	12.1348	0.186689	-0.0306227	-0.00797776	-0.0187049	59.7878	0.919813	0.123854	0.257185	-0.873843	0.0160231	0.126583	5.26E-05	0.00725149	0.080187	5.21216	5.26E-05	0.00725149	0.0203463	0.14264	0.00355694	0.0596401	0.0171011	0.130771	0	7	0.008	0.008	1000	39698.2	39579	119.2
1	23	Category F	1532	19	9:42:42	1533	1533	53	5.2	11.5798	0.218487	0.0116681	-0.00922667	0.0146991	48.0029	0.905716	0.203226	0.277749	-0.837025	0.0124604	0.111626	0	0	0.0942843	4.99707	0	0	0.0364599	0.190945	0.00439453	0.0662913	0.0138884	0.117849	0	7	0.008	0.008	1000	39579	39579	0
1	24	Category J	1585	19	9:42:47	1586	1586	59	5.8	33.614	0.569729	0.0586434	0.0242899	-0.0109946	53.6328	0.909031	0.171321	0.289907	-0.839335	0.0506488	0.225053	2.07E-05	0.00454861	0.0909693	5.36719	2.07E-05	0.00454861	0.0475495	0.218058	0.0404901	0.201222	0.278051	0.527306	0	7	0.008	0.008	1000	39579	39579	0
1	25	Category E	1644	19	9:43:19	1645	1645	91	9.1	20.2881	0.222946	-0.081653	-0.00747982	-0.00941954	82.938	0.911406	-0.00934978	0.233683	-0.876755	0.0115095	0.107282	1.61E-05	0.00401213	0.0885935	8.06201	1.61E-05	0.00401213	0.0336485	0.183435	0.00713105	0.0844456	0.0198639	0.140939	0	7	0.008	0.008	1000	39579	39579	0
1	26	Category L	1735	19	9:46:06	1736	1736	54	5.3	5.66089	0.104831	0.0920681	-0.00690828	0.0393428	48.5225	0.898564	0.246433	0.226481	-0.833487	0.0411874	0.202947	1.81E-05	0.00425259	0.101436	5.47754	1.81E-05	0.00425259	0.0117685	0.108483	0.000198929	0.0141042	0.00196217	0.0442964	0	7	0.008	0.008	1000	39579	39579	0
1	27	Category J	1789	19	9:46:12	1790	1790	110	10.9	78.1399	0.710363	-0.0129616	0.00301625	-0.0182773	106.877	0.971611	0.104929	0.234153	-0.935061	0.0903431	0.300571	6.44E-05	0.00802274	0.029521	3.24731	3.33E-05	0.00576991	0.106663	0.326593	0.028924	0.170071	0.444252	0.666522	0	7	0.008	0.008	1000	39579	39579	0
1	28	Category E	1899	19	9:51:16	1900	1900	57	5.6	8.43066	0.147906	-0.0319267	0.00165759	0.00887901	52.7261	0.925019	0.0789388	0.2019	-0.897718	0.01685	0.129807	2.57E-05	0.00506942	0.0749812	4.27393	2.57E-05	0.00506942	0.0125026	0.111815	0.00313528	0.0559936	0.01204	0.109727	0	7	0.008	0.008	1000	39579	39579	0
1	29	Category L	1956	19	9:51:23	1957	1957	131	13.101	5.25415	0.040108	0.0241923	-0.00399943	0.00563946	118.486	0.904472	0.234843	0.176901	-0.854557	0.000322415	0.0179559	0	0	0.0955279	12.5142	0	0	0.00154312	0.0392825	0.00016773	0.0129511	0.000249732	0.0158029	0	7	0.008	0.008	1000	39579	39579	0
1	30	Category E	2087	19	9:51:37	2088	2088	69	6.801	12.4128	0.179896	-0.0238196	-0.0488387	-0.0206883	62.2214	0.90176	0.159972	0.212976	-0.859764	0.0101796	0.100894	0	0	0.0982401	6.77856	0	0	0.014705	0.121264	0.0132473	0.115097	0.0137993	0.11747	0	7	0.008	0.008	1000	39579	39579	0
1	31	Category A	2156	19	10:08:03	5023	5023	1290	129.4	34.7927	0.0269711	5.36E-05	-6.55E-05	5.98E-05	1202.32	0.932032	0.269329	0.545232	-0.704081	7.74E-05	0.00879806	0	0	0.0679682	87.679	0	0	0.000153676	0.0123966	0.00026969	0.0164222	0.000234678	0.0153192	0	7	0.008	0.008	1000	39579	39579	0
1	32	Category E	3446	19	10:40:30	21373	21373	52	5.101	8.33423	0.160274	-0.00755897	-0.0522038	-0.0456167	47.1514	0.906757	0.0914354	0.237558	-0.865178	0.00782189	0.0884414	0	0	0.0932429	4.84863	0	0	0.0121413	0.110188	0.00677021	0.0822813	0.0109159	0.104479	0	7	0.009	0.009	1000	39579	39471.3	107.69
1	33	Category M	3498	19	10:40:35	21425	21425	33	3.2	12.4307	0.376687	-0.119318	0.120783	0.0644753	30.2661	0.917155	-0.025546	0.0532227	-0.912294	0.0849979	0.291544	7.40E-06	0.00271996	0.0828451	2.73389	7.40E-06	0.00271996	0.0900953	0.300159	0.109027	0.330193	0.0372869	0.193098	0	7	0.009	0.009	1000	39471.3	39471.3	0
1	34	Category N	3531	19	10:40:39	21458	21458	98	9.7	34.9402	0.356533	0.0229368	-0.0436887	-0.0107845	91.9685	0.938454	0.0516457	0.0517229	-0.928551	0.0492741	0.221978	8.47E-05	0.00920336	0.0615459	6.03149	8.47E-05	0.00920336	0.0420046	0.20495	0.104841	0.323792	0.0342171	0.184979	0	7	0.009	0.009	1000	39471.3	39471.3	0
1	35	Category J	3629	19	10:45:17	21556	21556	127	12.701	84.1687	0.662746	-0.0085084	-0.0288509	-0.023401	124.675	0.981691	0.106119	0.219425	-0.947492	0.0649318	0.254817	9.23E-05	0.00960592	0.0288009	3.65771	8.65E-05	0.00930089	0.0884577	0.297418	0.0299659	0.173106	0.37882	0.615483	0	7	0.009	0.009	1000	39471.3	39471.3	0
1	36	Category I	3756	19	12:18:47	60145	60145	46	4.5	41.7576	0.907773	-0.00357188	-0.030836	-0.05473	47.7668	1.03841	0.0316215	0.35308	-0.97549	0.222566	0.471769	0.000307829	0.0175451	0.0385052	1.77124	0.000403363	0.0200839	0.102544	0.320225	0.165729	0.407098	0.71729	0.84693	0	7	0.01	0.01	1000	39372.9	39372.9	0
1	37	Category J	3802	19	12:20:48	60191	60191	81	8	61.4966	0.759217	-0.00945517	0.0501182	0.0108989	81.0474	1.00058	0.104727	0.302126	-0.947124	0.0528519	0.229895	0.000214	0.0146287	0.021822	1.76758	0.000168789	0.0129919	0.0914171	0.302353	0.14146	0.376112	0.40175	0.633837	0	7	0.01	0.01	1000	39372.9	39372.9	0
1	38	Category I	3883	19	12:24:18	60272	60272	80	7.9	77.2429	0.965536	-0.0339874	-0.0392761	-0.0457855	81.8999	1.02375	0.176508	0.177737	-0.991547	0.128622	0.35864	0.000296021	0.0172052	0.0266785	2.13428	0.000445557	0.0211082	0.188544	0.434216	0.0751038	0.274051	0.770541	0.877805	0	7	0.01	0.01	1000	39372.9	39372.9	0
1	39	Category L	3963	19	14:01:12	60352	60352	119	11.8	9.78613	0.0822364	0.0594862	-0.00766889	0.0316316	108.206	0.909295	0.324707	0.17829	-0.827606	0.0175617	0.132521	6.98E-05	0.00835191	0.0907054	10.7939	7.39E-05	0.00859405	0.00757657	0.0870435	0.000381598	0.0195345	0.00325384	0.0570424	0	7	0.012	0.012	1000	39282.2	39197.9	84.28
1	40	Category E	4082	19	14:05:29	60471	60471	116	11.5	21.1953	0.182718	-0.0304629	0.00530374	-0.00668019	106.061	0.914319	0.0321929	0.24782	-0.877437	0.0081745	0.090413	0	0	0.0856807	9.93896	0	0	0.0185799	0.136308	0.00560892	0.0748927	0.0166394	0.128994	0	7	0.012	0.012	1000	39197.9	39197.9	0
1	41	Category F	4198	19	14:05:43	60587	60587	46	4.6	9.12451	0.198359	-0.060791	0.0102061	-0.0150359	42.0813	0.914811	0.0521824	0.245186	-0.878179	0.00757367	0.0870268	0	0	0.0851892	3.9187	0	0	0.017939	0.133937	0.00866699	0.0930967	0.019388	0.139241	0	7	0.012	0.012	1000	39197.9	39197.9	0
1	42	Category L	4244	19	14:05:48	60633	60633	91	9	9.15405	0.100594	0.0656711	-0.0077347	0.0169825	81.4565	0.895127	0.21317	0.239223	-0.834376	0.00141924	0.0376727	0	0	0.104873	9.54346	0	0	0.0106322	0.103113	0.000536573	0.023164	0.00154801	0.0393448	0	7	0.012	0.012	1000	39197.9	39197.9	0
1	43	Category E	4335	19	14:05:57	60724	60724	56	5.5	11.9724	0.213793	-0.0571638	0.078077	-0.0144217	50.2776	0.897814	0.0740051	0.185412	-0.870985	0.00806536	0.0898073	0	0	0.102186	5.72241	0	0	0.0219073	0.148011	0.0143607	0.119836	0.0170114	0.130428	0	7	0.012	0.012	1000	39197.9	39197.9	0
1	44	Category J	4391	19	17:14:00	120837	120837	106	10.601	76.0688	0.717631	-0.0278666	-0.0182714	-0.0259227	101.215	0.954855	0.15388	0.165601	-0.926371	0.121895	0.349135	6.68E-05	0.00817271	0.0451453	4.7854	6.68E-05	0.00817271	0.103027	0.320979	0.0267818	0.163651	0.473198	0.687894	0	7	0.015	0.015	1000	38975.3	38975.3	0
1	45	Category L	4497	19	17:47:51	120943	120943	137	13.6	8.04199	0.0587007	0.0366104	-0.00427335	0.0206219	123.635	0.902445	0.307095	0.207225	-0.821656	0.00959455	0.0979518	8.91E-06	0.002985	0.0975547	13.365	8.91E-06	0.002985	0.00403099	0.0634901	0.000163948	0.0128042	0.00196025	0.0442747	0	7	0.016	0.016	1000	38975.3	38909.2	66.16
1	46	Category E	4634	19	17:48:05	121080	121080	55	5.4	13.5063	0.24557	-0.0951083	0.0251332	-0.0215554	49.6509	0.902743	0.143666	0.250621	-0.854856	0.0164773	0.128364	0	0	0.0972567	5.34912	0	0	0.0361861	0.190226	0.0103072	0.101524	0.0263228	0.162243	0	7	0.016	0.016	1000	38909.2	38909.2	0
1	47	Category L	4689	19	17:48:21	121135	121135	139	13.801	6.87451	0.0494569	0.0296359	-0.00671123	0.0102258	126.29	0.908558	0.202112	0.207293	-0.860617	0.00808826	0.0899347	1.58E-05	0.00397589	0.0914421	12.7104	1.58E-05	0.00397589	0.00295252	0.0543371	0.000189692	0.0137729	0.000555025	0.023559	0	7	0.016	0.016	1000	38909.2	38909.2	0
1	48	Category J	4828	19	18:09:48	121274	121274	41	4.001	26.2139	0.639363	0.0971501	0.0201208	-0.0343762	38.8083	0.946545	0.045303	0.172232	-0.925698	0.0856576	0.292673	0.000982517	0.0313451	0.0534549	2.19165	0.000976563	0.03125	0.117485	0.342761	0.0269865	0.164276	0.312691	0.559187	0	7	0.016	0.016	1000	38909.2	38909.2	0
1	49	Category M	4869	19	18:12:51	121315	121315	36	3.501	26.7766	0.743795	-0.182509	-0.0151028	-0.046563	35.6443	0.990119	-0.143833	0.0955607	-0.973891	0.802233	0.895674	0.000210232	0.0144994	0.0105048	0.378174	0.000176324	0.0132787	0.0499539	0.223504	0.471219	0.686454	0.777432	0.881721	0	7	0.016	0.016	1000	38909.2	38909.2	0
1	50	Category E	4905	19	18:12:55	121351	121351	84	8.4	16.1294	0.192017	-0.0185896	-0.0134655	0.0273786	80.5032	0.958371	-0.123044	0.121713	-0.93918	0.0396234	0.199056	0.000560942	0.0236842	0.0453084	3.80591	0.000276111	0.0166166	0.0170928	0.130739	0.0182059	0.134929	0.0127796	0.113047	0	7	0.016	0.016	1000	38909.2	38909.2	0
1	51	Category J	4989	19	18:18:36	121435	121435	56	5.501	33.0254	0.589739	0.0705784	0.0474418	0.012486	54.917	0.980661	0.0389622	0.210733	-0.95663	0.121926	0.34918	0.00038365	0.019587	0.0259487	1.45313	0.000117711	0.0108495	0.0702035	0.264959	0.0309317	0.175874	0.325235	0.570293	0	7	0.016	0.016	1000	38909.2	38909.2	0
1	52	Category I	5045	19	18:21:04	121491	121491	42	4.1	50.021	1.19098	-0.115002	-0.146682	-0.115327	40.1797	0.956659	0.0920759	0.251424	-0.915632	0.645089	0.803175	0.000377837	0.019438	0.0469099	1.97021	0.000232515	0.0152484	0.251558	0.501555	0.157215	0.396503	1.51225	1.22974	0	7	0.016	0.016	1000	38909.2	38909.2	0
1	53	Category M	5087	19	19:51:34	146593	146593	49	4.8	16.3406	0.333481	0.0503528	0.00777264	-0.0992407	42.6887	0.871198	0.0017339	0.48152	-0.693713	0.0390774	0.19768	0.000114597	0.010705	0.128802	6.31128	0.000114597	0.010705	0.0237016	0.153953	0.0677665	0.26032	0.0574627	0.239714	0	7	0.018	0.018	1000	38786.3	38786.3	0
1	54	Category N	5136	19	19:51:40	146642	146642	57	5.6	19.4033	0.340409	-0.125912	-0.181345	0.00546104	49.7163	0.872216	-0.17612	0.0376105	-0.851134	0.04568	0.213729	7.28E-05	0.0085331	0.127784	7.28369	7.28E-05	0.0085331	0.0417652	0.204365	0.0684022	0.261538	0.0406687	0.201665	0	7	0.018	0.018	1000	38786.3	38786.3	0
1	55	Category J	5193	19	19:58:29	146699	146699	71	7	47.3503	0.666906	0.0508397	0.0705257	-0.00547425	66.1523	0.931723	0.103488	0.236638	-0.889559	0.0546634	0.233802	0.000213193	0.0146011	0.0682768	4.84766	0.000213193	0.0146011	0.0668498	0.258553	0.0470641	0.216943	0.380299	0.616684	0	7	0.018	0.018	1000	38786.3	38786.3	0
1	56	Category M	5264	19	20:04:40	146770	146770	138	13.8	37.4758	0.271564	0.00587176	0.00481205	1.77E-06	127.289	0.922381	0.120188	0.412269	-0.807152	0.023303	0.152653	2.30E-05	0.0047957	0.077619	10.7114	2.30E-05	0.0047957	0.025449	0.159527	0.0330227	0.181721	0.0379851	0.194898	0	7	0.018	0.018	1000	38786.3	38786.3	0
1	57	Category E	5402	19	20:04:54	146908	146908	50	5	11.0859	0.221719	-0.0955713	-0.0109766	-0.0182178	45.6289	0.912578	0.0373193	0.195547	-0.889468	0.00957031	0.097828	1.46E-05	0.00382733	0.0874219	4.37109	1.46E-05	0.00382733	0.0261133	0.161596	0.0064502	0.0803131	0.0256201	0.160063	0	7	0.018	0.018	1000	38786.3	38786.3	0
1	58	Category L	5452	19	20:05:00	146958	146958	53	5.3	7.40625	0.139741	0.108113	0.00382333	0.0693129	49.8889	0.9413	0.197164	0.180236	-0.901938	0.0861724	0.293551	0.000373121	0.0193163	0.0595657	3.15698	0.00120228	0.0346739	0.0147452	0.12143	0.000110554	0.0105145	0.00586859	0.0766067	0	7	0.018	0.018	1000	38786.3	38786.3	0
1	59	Category I	5505	19	20:07:24	147011	147011	62	6.1	82.3699	1.32855	-0.0357666	0.00986013	-0.0757505	68.2615	1.10099	0.0923875	0.218171	-1.07355	0.418473	0.646895	0.000744235	0.0272807	0.101488	6.29224	0.000783613	0.0279931	0.31806	0.563968	0.181621	0.42617	1.58861	1.2604	0	7	0.018	0.018	1000	38786.3	38786.3	0
1	60	Category J	5567	19	20:10:03	147073	147073	113	11.2	81.5042	0.721276	-9.51E-05	-0.0164719	0.0377424	119.664	1.05897	0.060966	0.251054	-1.02673	0.106968	0.32706	0.000427786	0.020683	0.0589718	6.66382	0.000427786	0.020683	0.110015	0.331684	0.028182	0.167875	0.466293	0.682857	0	7	0.018	0.018	1000	38786.3	38786.3	0
1	61	Category M	5680	19	20:39:08	147186	147186	15	1.4	13.6135	0.907568	0.0792155	0.0770833	-0.166341	16.5747	1.10498	0.0311198	0.285156	-1.06702	0.506706	0.711833	0.000113932	0.0106739	0.10498	1.57471	0.000113932	0.0106739	0.69126	0.83142	0.38444	0.620032	0.233691	0.483416	0	7	0.019	0.019	1000	38786.3	38729	57.33
1	62	Category N	5695	19	20:39:11	147201	147201	24	2.3	21.3704	0.890432	-0.0643819	0.0482381	-0.0449931	26.3579	1.09825	0.0153198	0.289063	-1.05928	0.271037	0.520612	0.000315348	0.017758	0.0982463	2.35791	0.000142415	0.0119338	0.405324	0.636651	0.389577	0.624161	0.224609	0.47393	0	7	0.019	0.019	1000	38729	38729	0
1	63	Category M	5719	19	20:39:15	147225	147225	22	2.101	11.8738	0.539717	-0.00233043	-0.0187655	0.00593706	23.0264	1.04665	0.0262562	0.279341	-1.00825	0.0884677	0.297435	0.000432795	0.0208037	0.0466531	1.02637	0.00115412	0.0339723	0.118275	0.343911	0.189153	0.434918	0.0790794	0.281211	0	7	0.019	0.019	1000	38729	38729	0
1	64	Category E	5741	19	21:12:33	147247	147247	69	6.8	12.1462	0.176032	0.00534633	-0.0134383	0.0141106	63.9238	0.926432	0.0810688	0.23878	-0.890763	0.0152358	0.123433	0.000300753	0.0173422	0.0740914	5.1123	0.000297215	0.0172399	0.0175215	0.132369	0.00682886	0.0826369	0.012437	0.111521	0	7	0.019	0.019	1000	38729	38729	0
1	65	Category F	5810	19	21:12:44	147316	147316	70	7	17.2195	0.245993	-0.0312814	0.00200893	-0.004119	62.864	0.898057	0.174759	0.247698	-0.844897	0.0198661	0.140947	0	0	0.101943	7.13599	0	0	0.0578718	0.240566	0.00514439	0.0717244	0.0187012	0.136752	0	7	0.019	0.019	1000	38729	38729	0
1	66	Category E	5880	19	21:12:59	147386	147386	62	6.101	9.64185	0.155514	0.080401	-0.005883	0.0159597	55.0608	0.888077	0.228949	0.222818	-0.828424	0.00725728	0.0851897	0	0	0.111923	6.93921	0	0	0.0156132	0.124953	0.00509151	0.0713548	0.00848586	0.0921187	0	7	0.019	0.019	1000	38729	29905	10846.9
1	67	Category F	5942	19	22:09:08	147448	147448	231	23.101	42.3159	0.183186	-0.0178138	-0.00127989	-0.00401405	210.011	0.909141	0.0391629	0.208267	-0.878724	0.00972124	0.0985963	0	0	0.0908594	20.9885	0	0	0.0218723	0.147893	0.00580653	0.0762006	0.0157825	0.125628	0	7	16.368	16.345	1000	26566.6	24016.1	2595.63
1	68	Category E	6173	19	22:28:50	147679	147679	202	20.2	33.3865	0.16528	0.00572401	0.00645281	0.00633557	186.856	0.925029	0.0126578	0.224682	-0.896077	0.0106866	0.103376	8.46E-06	0.00290866	0.0749705	15.144	8.46E-06	0.00290866	0.0169738	0.130284	0.00348686	0.0590496	0.0138979	0.117889	0	7	17.546	17.526	1000	23926.6	23744.9	227.76
1	69	Category J	6375	19	22:50:06	147881	147881	51	5	32.1572	0.630534	-0.014007	-0.022145	-0.0434714	49.5051	0.970689	0.0861338	0.173732	-0.950636	0.105143	0.324258	2.39E-05	0.00489238	0.0293112	1.49487	2.39E-05	0.00489238	0.0718874	0.268118	0.0284591	0.168698	0.366714	0.605569	0	7	18.808	18.803	1000	23653.4	23518	135.36
1	70	Category L	6426	19	22:50:13	147932	147932	46	4.501	3.79077	0.0824081	0.0689326	0.00789211	0.0333411	42.9424	0.93353	0.123742	0.183838	-0.9066	0.0231774	0.152241	4.25E-05	0.00651608	0.0664699	3.05762	4.25E-05	0.00651608	0.00477666	0.0691134	0.000100841	0.0100419	0.0019319	0.0439533	0	7	18.814	18.81	1000	23517.8	23516.7	1.06
1	71	Category E	6472	19	22:50:18	147978	147978	61	6.001	10.9971	0.18028	0.00896917	-0.00595143	-0.0118708	56.2507	0.922143	-0.0290087	0.188072	-0.898686	0.00770444	0.0877749	0	0	0.0778568	4.74927	0	0	0.0132356	0.115046	0.00596744	0.0772492	0.0206759	0.143791	0	7	18.821	18.815	1000	23516.7	23477.3	77.07
1	72	Category C	6533	19	23:08:31	148039	148039	148	14.7	31.8506	0.215207	-0.0541695	0.0020554	0.00579504	135.787	0.917477	-0.198368	0.189546	-0.874819	0.0118755	0.108975	0	0	0.0825228	12.2134	0	0	0.0309432	0.175907	0.00872968	0.0934327	0.0196154	0.140055	0	7	19.923	19.908	1000	23402.3	23031.2	616.39
1	73	Category L	6681	20	1:20:33	148187	148187	38	3.7	7.66895	0.201814	0.199848	0.00480572	-0.00686164	34.3521	0.904001	-0.0487639	0.176552	-0.88404	0.00762618	0.087328	0	0	0.0959987	3.64795	0	0	0.0459177	0.214284	0.000128495	0.0113356	0.000321238	0.0179231	0	7	27.825	27.821	1000	22552.2	21907.6	644.54
1	74	Category E	6719	20	1:20:38	148225	148225	149	14.9	33.9204	0.227654	-0.0257298	-0.0155529	-0.0138619	136.492	0.916053	-0.00264131	0.200233	-0.891279	0.0119776	0.109442	0	0	0.0839467	12.5081	0	0	0.02834	0.168345	0.0106668	0.10328	0.02407	0.155145	0	7	27.841	27.826	1000	21907.6	21841.5	129.21
1	75	Category M	6868	20	2:02:46	148374	148374	57	5.6	21.1772	0.371531	0.0341369	0.116909	0.0549959	49.9856	0.87694	0.102933	0.341771	-0.799415	0.032278	0.179661	8.57E-06	0.00292683	0.12306	7.0144	8.57E-06	0.00292683	0.0520791	0.228208	0.0873595	0.295566	0.0286159	0.169162	0	7	30.358	30.352	1000	21716.2	21532.9	183.31
1	76	Category N	6925	20	2:02:52	148431	148431	76	7.5	27.3469	0.359828	-0.000697086	-0.0806788	-0.0182399	69.6335	0.916231	0.0435084	-0.0671322	-0.90679	0.029965	0.173104	0.000212017	0.0145608	0.0837691	6.36646	0.000212017	0.0145608	0.0316162	0.177809	0.0548128	0.234121	0.0720697	0.268458	0	7	30.366	30.358	1000	21532.9	21531.8	1.29
1	77	Category M	7001	20	2:03:00	148507	148507	229	22.9	42.9041	0.187354	-0.00576129	0.00455018	0.00389772	212.159	0.926459	-0.0877552	0.0605821	-0.915869	0.0114927	0.107204	1.60E-05	0.00399897	0.0735407	16.8408	1.60E-05	0.00399897	0.0183788	0.135568	0.0119693	0.109404	0.0127593	0.112957	0	7	30.39	30.367	1000	21531.6	21489.8	80.26
1	78	Category J	7230	20	2:30:34	148736	148736	53	5.2	37.7769	0.712771	-0.0621545	0.00880288	-0.0682488	51.624	0.974038	0.0503621	0.189315	-0.950384	0.102511	0.320174	0.000211896	0.0145566	0.0259618	1.37598	0.000211896	0.0145566	0.109932	0.331561	0.0202775	0.142399	0.446653	0.668321	0	7	32.024	32.019	1000	21413.2	21298.7	115.72
1	79	Category L	7283	20	2:31:34	148789	148789	27	2.601	4.53101	0.167815	0.137478	0.00511791	0.0897262	25.0039	0.926071	0.247938	0.216842	-0.865162	0.0643898	0.253752	2.71E-05	0.00520833	0.0739294	1.99609	2.71E-05	0.00520833	0.0235641	0.153506	0.000542535	0.0232924	0.00908746	0.0953282	0	7	32.081	32.078	1000	21296.1	21292.2	4.1
1	80	Category M	7310	20	2:31:37	148816	148816	252	25.2	77.78	0.308651	-0.000272236	-0.00423758	0.00145225	232.319	0.921899	0.169512	0.0432187	-0.88707	0.0229202	0.151394	1.94E-05	0.00440185	0.0781008	19.6814	1.94E-05	0.00440185	0.0384628	0.196119	0.0499897	0.223584	0.0393638	0.198403	0	7	32.107	32.081	1000	21292	21288.5	3.69
1	81	Category J	7562	20	2:32:06	149068	149068	60	5.9	41.5649	0.692749	0.0151652	0.0155192	0.0267741	59.7915	0.996525	0.0112305	0.300431	-0.949561	0.0928833	0.304768	0.000349935	0.0187065	0.0350342	2.10205	0.000374349	0.0193481	0.0912069	0.302005	0.0419637	0.20485	0.429907	0.655673	0	7	32.117	32.111	1000	21288.3	21287.1	1.37
1	82	Category I	7622	20	2:32:16	149128	149128	47	4.6	50.6675	1.07803	-0.081117	0.100737	-0.0778653	47.7913	1.01684	0.121603	0.270264	-0.969269	0.238032	0.487885	0.000561004	0.0236855	0.032959	1.54907	0.00090384	0.0300639	0.21462	0.463271	0.167397	0.409142	0.945827	0.972536	0	7	32.125	32.121	1000	21287	21233.6	105.46
1	83	Category J	7669	20	8:27:42	245517	245517	83	8.2	54.3274	0.654547	-0.0687418	0.131809	-0.0886995	73.7656	0.888742	0.112355	0.0907909	-0.859913	0.0517137	0.227406	0.00193842	0.0440275	0.111258	9.23438	0.00193842	0.0440275	0.0717391	0.267842	0.0711361	0.266714	0.3397	0.582838	0	7	53.455	53.447	1000	19379.8	18889.6	541.67
1	84	Category L	7752	20	9:25:23	245600	245600	39	3.8	7.12085	0.182586	0.150516	-0.0140725	0.098445	36.1946	0.928066	0.267622	0.223727	-0.859838	0.0665252	0.257925	0.00019406	0.0139306	0.0719338	2.80542	0.00019406	0.0139306	0.023256	0.152499	0.000206581	0.0143729	0.00990961	0.099547	0	7	56.912	56.908	1000	18787.3	18633.4	157.36
1	85	Category J	7791	20	9:29:27	245639	245639	55	5.4	44.3142	0.805713	-0.0621715	0.0137074	-0.0755194	54.5496	0.99181	0.212607	0.230664	-0.939458	0.120819	0.34759	0.000190874	0.0138157	0.0112083	0.616455	0.000119851	0.0109476	0.156521	0.395627	0.0475142	0.217978	0.511017	0.714855	0	7	57.158	57.152	1000	18626.4	18562.1	117.54
1	86	Category A	7846	20	10:58:32	261255	261255	1324	132.8	34.6689	0.026185	4.81E-05	2.54E-05	4.55E-05	1214.46	0.917265	0.100371	0.006379	-0.911714	9.66E-05	0.00982973	0	0	0.0827347	109.541	0	0	0.000355516	0.0188551	9.26E-05	0.00962117	0.000184027	0.0135657	0	7	62.627	62.494	1000	18175.2	18164.7	10.58
1	87	Category J	9170	20	12:22:54	271833	271833	32	3.1	0	0	0	0	0	0	0	0	0	0	0	0	0	0	0	0	0	0	0	0	0	0	0	0	0	7	67.563	67.56	1000	17935.8	0	17935.8
