# Supplementary material for: Development of a multisensor biologging collar and analytical techniques to describe high‐resolution spatial behavior in free‐ranging terrestrial mammals
Source: Ecol Evol. 2024 Sep 23;14(9):e70264. doi: 10.1002/ece3.70264 (PMC11420106; doi:10.1002/ece3.70264)
Supplement: Supplementary file 1 — Appendix S1 [file ECE3-14-e70264-s001.zip › doi_10_5061_dryad_jdfn2z3hv__v20240620/B6_S80_Master.csv]

Counter	Total Event no.	Event no.	Category	Acc_x	Acc_y	Acc_z	Mag_x	Mag_y	Mag_z	Temp C	Pressure hbar	Date	DD	MM	YY	Time_dd:hh:mm:ss	Total secs	Decimal secs	Hours	Minutes	Seconds	Anlg	Light	Battery V	Acc_x sm	Acc_y sm	Acc_z sm	Ang vel	VeDBA	Vel m/s	Vel/VEDBA	FFT cleaned	FFT stuff	FFT stuff	FFT stuff	FFT sweep	FFT zero crossings	FFT zero crossings manual	VeSBA	Animal g	ODBA	Dyn AccX	Dyn AccY	Dyn AccZ	Smth Press	Altitude smth	Pressure change	Altitude change	Median pressure
0	1	1	Category J	-0.119873	0.791992	-2.02783	0.0732422	-0.361084	0.294678	0.18	0.007	19/6/2018	19	6	2018	8:46:09	31569	0.3	8	46	9	68488	0.0512695	3.4144	0	0	0	0	0	0	0	0	0	0	0	0	0	0	0	0	0	0	0	0	0	0	0.007	39698.2	0
1	2	2	Category J	-0.11987305	0.81591797	0.10791016	-0.15283203	-0.11694336	0.40576172	0.18	0.007	19/6/2018	19	6	2018	8:46:09	31569	0.4	8	46	9	68488	0.051269531	3.4144043	0	0	0	0	0	0	0	0	0	0	0	0	0	0	0	0	0	0	0	0	0	0	0.007	39698.24	0
2	3	3	Category J	-0.27587891	0.011962891	-2.0639648	-0.13525391	-0.31396484	0.30444336	0.18	0.007	19/6/2018	19	6	2018	8:46:09	31569	0.5	8	46	9	68488	0.051269531	3.4144043	0	0	0	0	0	0	0	0	0	0	0	0	0	0	0	0	0	0	0	0	0	0	0.007	39698.24	0
3	4	4	Category J	0.6237793	0.2277832	-0.3359375	-0.051757813	-0.25439453	0.37255859	0.18	0.007	19/6/2018	19	6	2018	8:46:09	31569	0.6	8	46	9	68488	0.051269531	3.4144043	0	0	0	0	0	0	0	0	0	0	0	0	0	0	0	0	0	0	0	0	0.007	39698.24	0	0	0.007
4	5	5	Category J	-0.14379883	0.52783203	-1.7277832	0.042724609	-0.26025391	0.37011719	0.18	0.007	19/6/2018	19	6	2018	8:46:09	31569	0.7	8	46	9	68489	0.051269531	3.4144043	0	0	0	0	0	0	0	0	0	0	0	0	0	0	0	0	0	0	0	0	0.007	39698.24	0	0	0.007
5	6	6	Category J	0.61181641	0.15576172	-0.61181641	-0.10253906	-0.25488281	0.34448242	0.18	0.007	19/6/2018	19	6	2018	8:46:09	31569	0.8	8	46	9	68489	0.051269531	3.4144043	0	0	0	0	0	0	0	0	0	0	0	0	0	0	0	0	0	0	0	0	0.007	39698.24	0	0	0.007
6	7	7	Category J	-0.2277832	0.10791016	-0.047851563	-0.015380859	-0.26708984	0.35742188	0.18	0.007	19/6/2018	19	6	2018	8:46:09	31569	0.9	8	46	9	68489	0.051269531	3.4144043	0	0	0	0	0	0	0	0	0	0	0	0	0	0	0	0	0	0	0	0	0.007	39698.24	0	0	0.007
7	8	8	Category J	-0.011962891	0.61181641	-2.027832	-0.16430664	-0.30859375	0.27319336	0.18	0.007	19/6/2018	19	6	2018	8:46:10	31570	0	8	46	10	68489	0.051269531	3.4144043	0	0	0	0	0	0	0	0	0	0	0	0	0	0	0	0	0	0	0	0	0.007	39698.24	0	0	0.007
8	9	9	Category J	0.76782227	0.17993164	-0.59985352	-0.009521484	-0.30493164	0.3359375	0.18	0.007	19/6/2018	19	6	2018	8:46:10	31570	0.1	8	46	10	68489	0.051269531	3.4144043	0	0	0	0	0	0	0	0	0	0	0	0	0	0	0	0	0	0	0	0	0.007	39698.24	0	0	0.007
9	10	10	Category J	-0.13183594	0.35986328	-1.5119629	-0.029052734	-0.32348633	0.2956543	0.19	0.007	19/6/2018	19	6	2018	8:46:10	31570	0.2	8	46	10	68489	0.051269531	3.4144043	0	0	0	0	0	0	0	0	0	0	0	0	0	0	0	0	0	0	0	0	0.007	39698.24	0	0	0.007
10	11	11	Category J	0.14379883	0.17993164	-1.5	-0.11035156	-0.30053711	0.32519531	0.19	0.007	19/6/2018	19	6	2018	8:46:10	31570	0.3	8	46	10	68489	0.051269531	3.4144043	0	0	0	102.75586	0	0	0	0	0	0	0	0	0	0	0	0	0	0	0	0	0.007	39698.24	0	0	0.007
11	12	12	Category J	-0.059814453	0.023925781	-0.44384766	-0.053710938	-0.28833008	0.32885742	0.19	0.007	19/6/2018	19	6	2018	8:46:10	31570	0.4	8	46	10	68489	0.051269531	3.4144043	0	0	0	100.31006	0	0	0	0	0	0	0	0	0	0	0	0	0	0	0	0	0.007	39698.24	0	0	0.007
12	13	13	Category J	0.095947266	0.58789063	-1.8837891	-0.11401367	-0.29492188	0.31933594	0.19	0.007	19/6/2018	19	6	2018	8:46:10	31570	0.5	8	46	10	68489	0.051269531	3.4144043	0	0	0	103.66724	0	0	0	0	0	0	0	0	0	0	0	0	0	0	0	0	0.007	39698.24	0	0	0.007
13	14	14	Category J	0.21582031	-0.071777344	0.083984375	-0.060302734	-0.3137207	0.31640625	0.19	0.007	19/6/2018	19	6	2018	8:46:10	31570	0.6	8	46	10	68489	0.051269531	3.4144043	0	0	0	105.22632	0	0	0	0	0	0	0	0	0	0	0	0	0	0	0	0	0.007	39698.24	0	0	0.007
14	15	15	Category J	-0.21582031	0.10791016	-0.91186523	-0.12255859	-0.32958984	0.29125977	0.19	0.007	19/6/2018	19	6	2018	8:46:10	31570	0.7	8	46	10	68490	0.051269531	3.4144043	0	0	0	88.368408	0	0	0	0	0	0	0	0	0	0	0	0	0	0	0	0	0.007	39698.24	0	0	0.007
15	16	16	Category J	0.82788086	0.35986328	-0.88793945	-0.13476563	-0.27856445	0.32202148	0.19	0.007	19/6/2018	19	6	2018	8:46:10	31570	0.8	8	46	10	68490	0.051269531	3.4144043	0	0	0	75.25	0	0	0	0	0	0	0	0	0	0	0	0	0	0	0	0	0.007	39698.24	0	0	0.007
16	17	17	Category J	0.083984375	-0.10791016	-0.11987305	-0.030517578	-0.2565918	0.37939453	0.19	0.007	19/6/2018	19	6	2018	8:46:10	31570	0.9	8	46	10	68490	0.051269531	3.4144043	0	0	0	56.484619	0	0	0	0	0	0	0	0	0	0	0	0	0	0	0	0	0.007	39698.24	0	0	0.007
17	18	18	Category J	0.059814453	0.64794922	-1.7038574	-0.17260742	-0.27172852	0.31005859	0.19	0.007	19/6/2018	19	6	2018	8:46:11	31571	0	8	46	11	68490	0.051269531	3.4144043	0	0	0	39.125977	0	0	0	0	0	0	0	0	0	0	0	0	0	0	0	0	0.007	39698.24	0	0	0.007
18	19	19	Category J	0.45581055	0.15576172	-0.39599609	-0.1105957	-0.2668457	0.33496094	0.19	0.007	19/6/2018	19	6	2018	8:46:11	31571	0.1	8	46	11	68490	0.051269531	3.4144043	0	0	0	22.851807	0	0	0	0	0	0	0	0	0	0	0	0	0	0	0	0	0.007	39698.24	0	0	0.007
19	20	20	Category J	-0.23999023	0.13183594	-0.55175781	-0.13354492	-0.30371094	0.29760742	0.19	0.007	19/6/2018	19	6	2018	8:46:11	31571	0.2	8	46	11	68490	0.051269531	3.4144043	0	0	0	12.362549	0	0	0	0	0	0	0	0	0	0	0	0	0	0	0	0	0.007	39698.24	0	0	0.007
20	21	21	Category J	0.035888672	0.46777344	-1.9799805	-0.17358398	-0.28515625	0.30493164	0.2	0.007	19/6/2018	19	6	2018	8:46:11	31571	0.3	8	46	11	68490	0.051269531	3.4144043	0	0	0	12.636475	0	0	0	0	0	0	0	0	0	0	0	0	0	0	0	0	0.007	39698.24	0	0	0.007
21	22	22	Category J	0.17993164	-0.047851563	-0.17993164	-0.061035156	-0.2409668	0.37915039	0.2	0.007	19/6/2018	19	6	2018	8:46:11	31571	0.4	8	46	11	68490	0.051269531	3.4144043	0	0	0	14.405762	0	0	0	0	0	0	0	0	0	0	0	0	0	0	0	0	0.007	39698.24	0	0	0.007
22	23	23	Category J	0.14379883	0.38378906	-1.5598145	-0.16357422	-0.26416016	0.31469727	0.2	0.007	19/6/2018	19	6	2018	8:46:11	31571	0.5	8	46	11	68490	0.051269531	3.4144043	0	0	0	8.2580566	0	0	0	0	0	0	0	0	0	0	0	0	0	0	0	0	0.007	39698.24	0	0	0.007
23	24	24	Category J	0.35986328	0.19189453	-0.61181641	-0.10913086	-0.27124023	0.33398438	0.2	0.007	19/6/2018	19	6	2018	8:46:11	31571	0.6	8	46	11	68490	0.051269531	3.4144043	0	0	0	5.7553711	0	0	0	0	0	0	0	0	0	0	0	0	0	0	0	0	0.007	39698.24	0	0	0.007
24	25	25	Category J	0.059814453	0.059814453	-0.11987305	-0.065429688	-0.31884766	0.31396484	0.2	0.007	19/6/2018	19	6	2018	8:46:11	31571	0.7	8	46	11	68491	0.051269531	3.4144043	0	0	0	8.9560547	0	0	0	0	0	0	0	0	0	0	0	0	0	0	0	0	0.007	39698.24	0	0	0.007
25	26	26	Category J	0.38378906	0.39599609	-1.5478516	-0.17993164	-0.31176758	0.26904297	0.2	0.007	19/6/2018	19	6	2018	8:46:11	31571	0.8	8	46	11	68491	0.051269531	3.4144043	0	0	0	7.5375977	0	0	0	0	0	0	0	0	0	0	0	0	0	0	0	0	0.007	39698.24	0	0	0.007
26	27	27	Category J	-0.011962891	0.059814453	-0.15576172	-0.13232422	-0.25146484	0.34375	0.2	0.007	19/6/2018	19	6	2018	8:46:11	31571	0.9	8	46	11	68491	0.051269531	3.4144043	0	0	0	4.8686523	0	0	0	0	0	0	0	0	0	0	0	0	0	0	0	0	0.007	39698.24	0	0	0.007
27	28	28	Category J	-0.10791016	0.31176758	-2.0998535	-0.25756836	-0.30566406	0.23583984	0.2	0.007	19/6/2018	19	6	2018	8:46:12	31572	0	8	46	12	68491	0.051025391	3.4256836	0	0	0	0.011962891	0	0	0	0	0	0	0	0	0	0	0	0	0	0	0	0	0.007	39698.24	0	0	0.007
28	29	29	Category J	1.0078125	0.11987305	-1.2839355	-0.063720703	-0.32055664	0.32617188	0.2	0.007	19/6/2018	19	6	2018	8:46:12	31572	0.1	8	46	12	68491	0.051025391	3.4256836	0	0	0	1.338623	0	0	0	0	0	0	0	0	0	0	0	0	0	0	0	0	0.007	39698.24	0	0	0.007
29	30	30	Category J	-0.35986328	0.2277832	-0.14379883	0.031005859	-0.35131836	0.29272461	0.21	0.007	19/6/2018	19	6	2018	8:46:12	31572	0.2	8	46	12	68491	0.051025391	3.4256836	0	0	0	4.050293	0	0	0	0	0	0	0	0	0	0	0	0	0	0	0	0	0.007	39698.24	0	0	0.007
30	31	31	Category J	0.13183594	0.40795898	-1.6799316	-0.15234375	-0.31811523	0.29272461	0.21	0.007	19/6/2018	19	6	2018	8:46:12	31572	0.3	8	46	12	68491	0.051025391	3.4256836	0	0	0	15.484619	0	0	0	0	0	0	0	0	0	0	0	0	0	0	0	0	0.007	39698.24	0	0	0.007
31	32	32	Category J	0.91186523	0.26391602	-0.69580078	-0.11767578	-0.33056641	0.28637695	0.21	0.007	19/6/2018	19	6	2018	8:46:12	31572	0.4	8	46	12	68491	0.051025391	3.4256836	0	0	0	15.999023	0	0	0	0	0	0	0	0	0	0	0	0	0	0	0	0	0.007	39698.24	0	0	0.007
32	33	33	Category J	-0.2878418	-0.095947266	-0.23999023	-0.046386719	-0.32885742	0.31835938	0.21	0.007	19/6/2018	19	6	2018	8:46:12	31572	0.5	8	46	12	68491	0.051025391	3.4256836	0	0	0	13.5625	0	0	0	0	0	0	0	0	0	0	0	0	0	0	0	0	0.007	39698.24	0	0	0.007
33	34	34	Category J	-0.083984375	0.59985352	-1.763916	-0.098388672	-0.3269043	0.2980957	0.21	0.007	19/6/2018	19	6	2018	8:46:12	31572	0.6	8	46	12	68491	0.051025391	3.4256836	0	0	0	13.203125	0	0	0	0	0	0	0	0	0	0	0	0	0	0	0	0	0.007	39698.24	0	0	0.007
34	35	35	Category J	0.61181641	0.10791016	-0.47998047	-0.025634766	-0.32470703	0.33618164	0.21	0.007	19/6/2018	19	6	2018	8:46:12	31572	0.7	8	46	12	68492	0.051025391	3.4256836	0	0	0	14.148682	0	0	0	0	0	0	0	0	0	0	0	0	0	0	0	0	0.007	39698.24	0	0	0.007
35	36	36	Category J	-0.15576172	0.11987305	-1.1398926	-0.039306641	-0.3581543	0.29394531	0.21	0.007	19/6/2018	19	6	2018	8:46:12	31572	0.8	8	46	12	68492	0.051025391	3.4256836	0	0	0	14.33252	0	0	0	0	0	0	0	0	0	0	0	0	0	0	0	0	0.007	39698.24	0	0	0.007
36	37	37	Category J	0.15576172	0.26391602	-2.0998535	-0.055664063	-0.35522461	0.2956543	0.21	0.007	19/6/2018	19	6	2018	8:46:12	31572	0.9	8	46	12	68492	0.051025391	3.4256836	0	0	0	5.4973145	0	0	0	0	0	0	0	0	0	0	0	0	0	0	0	0	0.007	39698.24	0	0	0.007
37	38	38	Category J	-0.14379883	0	-0.11987305	-0.013916016	-0.32250977	0.32446289	0.21	0.007	19/6/2018	19	6	2018	8:46:13	31573	0	8	46	13	68492	0.051025391	3.4256836	0	0	0	4.7355957	0	0	0	0	0	0	0	0	0	0	0	0	0	0	0	0	0.007	39698.24	0	0	0.007
38	39	39	Category J	-0.25195313	0.035888672	-0.45581055	-0.12158203	-0.34106445	0.27807617	0.21	0.007	19/6/2018	19	6	2018	8:46:13	31573	0.1	8	46	13	68492	0.051025391	3.4256836	0	0	0	12.48999	0	0	0	0	0	0	0	0	0	0	0	0	0	0	0	0	0.007	39698.24	0	0	0.007
39	40	40	Category J	0.20385742	0.47998047	-1.4519043	-0.009521484	-0.328125	0.31298828	0.22	0.007	19/6/2018	19	6	2018	8:46:13	31573	0.2	8	46	13	68492	0.051025391	3.4256836	0	0	0	12.634277	0	0	0	0	0	0	0	0	0	0	0	0	0	0	0	0	0.007	39698.24	0	0	0.007
40	41	41	Category J	0.58789063	0.071777344	-0.31176758	0.13842773	-0.32470703	0.29174805	0.22	0.007	19/6/2018	19	6	2018	8:46:13	31573	0.3	8	46	13	68492	0.051025391	3.4256836	0.12207031	0.23999023	-1.0075684	11.202881	0.85400391	0	0	0	0	0	0	0	0	0	1.0429688	0.04296875	1.329834	0.46557617	-0.16821289	0.69580078	0.007	39698.24	0	0	0.007
41	42	42	Category J	0.023925781	0.23999023	-1.5959473	0.028076172	-0.33764648	0.3190918	0.22	0.007	19/6/2018	19	6	2018	8:46:13	31573	0.4	8	46	13	68492	0.051025391	3.4256836	0.12304688	0.23046875	-0.99902344	11.539307	0.60498047	0	0	0	0	0	0	0	0	0	1.0324707	0.032470703	0.70556641	-0.099121094	0.009277344	-0.59667969	0.007	39698.24	0	0	0.007
42	43	43	Category J	0.34790039	-0.071777344	-0.13183594	0.000488281	-0.31323242	0.32495117	0.22	0.007	19/6/2018	19	6	2018	8:46:13	31573	0.5	8	46	13	68492	0.051025391	3.4256836	0.12304688	0.22314453	-1.0180664	16.366211	0.96069336	0	0	0	0	0	0	0	0	0	1.0493164	0.049316406	1.4057617	0.22460938	-0.29492188	0.88623047	0.007	39698.24	0	0	0.007
43	44	44	Category J	-0.32397461	0.11987305	-1.1999512	-0.051025391	-0.3137207	0.31933594	0.22	0.007	19/6/2018	19	6	2018	8:46:13	31573	0.6	8	46	13	68492	0.051025391	3.4256836	0.12939453	0.22412109	-0.99291992	19.677002	0.50927734	0	0	0	0	0	0	0	0	0	1.026123	0.026123047	0.76489258	-0.45336914	-0.10424805	-0.20678711	0.007	39698.24	0	0	0.007
44	45	45	Category J	0.17993164	0.51586914	-1.8239746	-0.021240234	-0.28198242	0.35009766	0.22	0.007	19/6/2018	19	6	2018	8:46:13	31573	0.7	8	46	13	68493	0.051025391	3.4256836	0.11938477	0.22265625	-0.99804688	14.42334	0.87817383	0	0	0	0	0	0	0	0	0	1.029541	0.029541016	1.1791992	0.060302734	0.29296875	-0.82568359	0.007	39698.24	0	0	0.007
45	46	46	Category J	0.17993164	0.11987305	-0.071777344	0.15332031	-0.30639648	0.32275391	0.22	0.007	19/6/2018	19	6	2018	8:46:13	31573	0.8	8	46	13	68493	0.051025391	3.4256836	0.1262207	0.21826172	-0.99438477	15.830322	0.92944336	0	0	0	0	0	0	0	0	0	1.0258789	0.025878906	1.0744629	0.053466797	-0.098388672	0.92260742	0.007	39698.24	0	0	0.007
46	47	47	Category J	-0.071777344	0.071777344	-1.907959	0.034423828	-0.32006836	0.32861328	0.22	0.007	19/6/2018	19	6	2018	8:46:13	31573	0.9	8	46	13	68493	0.051025391	3.4256836	0.11987305	0.21704102	-0.99438477	24.174072	0.94458008	0	0	0	0	0	0	0	0	0	1.0249023	0.024902344	1.2504883	-0.19165039	-0.14526367	-0.91333008	0.007	39698.24	0	0	0.007
47	48	48	Category J	0.63598633	0.15576172	-0.34790039	0.009521484	-0.29296875	0.35888672	0.22	0.007	19/6/2018	19	6	2018	8:46:14	31574	0	8	46	14	68493	0.051025391	3.4256836	0.12231445	0.22119141	-1.0151367	19.792969	0.84448242	0	0	0	0	0	0	0	0	0	1.0461426	0.046142578	1.2463379	0.51342773	-0.065429688	0.66723633	0.007	39698.24	0	0	0.007
48	49	49	Category J	-0.49194336	-0.11987305	-0.21582031	0.029541016	-0.29345703	0.36206055	0.22	0.007	19/6/2018	19	6	2018	8:46:14	31574	0.1	8	46	14	68493	0.051025391	3.4256836	0.12329102	0.21630859	-1.0070801	20.706299	1.057373	0	0	0	0	0	0	0	0	0	1.0375977	0.037597656	1.7429199	-0.61523438	-0.33618164	0.79125977	0.007	39698.24	0	0	0.007
49	50	50	Category J	-0.047851563	0.59985352	-1.9199219	-0.057373047	-0.32128906	0.33862305	0.23	0.007	19/6/2018	19	6	2018	8:46:14	31574	0.2	8	46	14	68493	0.051025391	3.4256836	0.11767578	0.21533203	-1.0100098	19.820313	1.0014648	0	0	0	0	0	0	0	0	0	1.0395508	0.039550781	1.4597168	-0.16552734	0.38427734	-0.90966797	0.007	39698.24	0	0	0.007
50	51	51	Category J	0.83984375	0.15576172	-0.56396484	0.1184082	-0.27514648	0.37060547	0.23	0.007	19/6/2018	19	6	2018	8:46:14	31574	0.3	8	46	14	68493	0.051025391	3.4256836	0.1237793	0.21289063	-1.0012207	16.090332	0.84082031	0	0	0	0	0	0	0	0	0	1.03125	0.03125	1.2106934	0.71582031	-0.057128906	0.43725586	0.007	39698.24	0	0	0.007
51	52	52	Category J	-0.059814453	0.37182617	-1.7519531	0.056152344	-0.29077148	0.35058594	0.23	0.007	19/6/2018	19	6	2018	8:46:14	31574	0.4	8	46	14	68493	0.051025391	3.4256836	0.12646484	0.2121582	-0.99291992	12.474121	0.79736328	0	0	0	0	0	0	0	0	0	1.0231934	0.023193359	1.1047363	-0.1862793	0.15942383	-0.75878906	0.007	39698.24	0	0	0.007
52	53	53	Category J	0.023925781	0.25195313	-1.6799316	0.026611328	-0.27148438	0.35620117	0.23	0.007	19/6/2018	19	6	2018	8:46:14	31574	0.5	8	46	14	68493	0.051025391	3.4256836	0.13134766	0.21362305	-0.99755859	4.8962402	0.69165039	0	0	0	0	0	0	0	0	0	1.0285645	0.028564453	0.828125	-0.10742188	0.038085938	-0.68212891	0.007	39698.24	0	0	0.007
53	54	54	Category J	-0.023925781	-0.059814453	-0.059814453	0.09765625	-0.2800293	0.34887695	0.23	0.007	19/6/2018	19	6	2018	8:46:14	31574	0.6	8	46	14	68493	0.051025391	3.4256836	0.1340332	0.20776367	-0.98413086	7.2966309	0.97509766	0	0	0	0	0	0	0	0	0	1.0146484	0.014648438	1.3500977	-0.15795898	-0.26757813	0.92431641	0.007	39698.24	0	0	0.007
54	55	55	Category J	-0.035888672	0.50390625	-1.9919434	-0.068847656	-0.29003906	0.35083008	0.23	0.007	19/6/2018	19	6	2018	8:46:14	31574	0.7	8	46	14	68494	0.051025391	3.4256836	0.13574219	0.21044922	-0.99536133	8.1259766	1.0527344	0	0	0	0	0	0	0	0	0	1.0263672	0.026367188	1.4614258	-0.17163086	0.29321289	-0.99633789	0.007	39698.24	0	0	0.007
55	56	56	Category J	0.76782227	0.14379883	-0.51586914	0.077148438	-0.2734375	0.35571289	0.23	0.007	19/6/2018	19	6	2018	8:46:14	31574	0.8	8	46	14	68494	0.051025391	3.4256836	0.14282227	0.2109375	-0.99389648	3.6999512	0.78955078	0	0	0	0	0	0	0	0	0	1.0258789	0.025878906	1.1699219	0.62475586	-0.067138672	0.47802734	0.007	39698.24	0	0	0.007
56	57	57	Category J	-0.20385742	0.32397461	-1.5119629	0.087158203	-0.31591797	0.33911133	0.23	0.007	19/6/2018	19	6	2018	8:46:14	31574	0.9	8	46	14	68494	0.051025391	3.4256836	0.13671875	0.20776367	-0.99291992	2.5183105	0.63134766	0	0	0	0	0	0	0	0	0	1.0236816	0.023681641	0.9753418	-0.34057617	0.1159668	-0.51879883	0.007	39698.24	0	0	0.007
57	58	58	Category J	-0.047851563	0.26391602	-1.7878418	-0.000976563	-0.29418945	0.35839844	0.23	0.007	19/6/2018	19	6	2018	8:46:15	31575	0	8	46	15	68494	0.051025391	3.4256836	0.14013672	0.21044922	-1.001709	2.8684082	0.80981445	0	0	0	0	0	0	0	0	0	1.032959	0.032958984	1.0275879	-0.18798828	0.053222656	-0.78588867	0.007	39698.24	0	0	0.007
58	59	59	Category J	0.023925781	0	-0.095947266	0.096191406	-0.28173828	0.36206055	0.23	0.007	19/6/2018	19	6	2018	8:46:15	31575	0.1	8	46	15	68494	0.051025391	3.4256836	0.14331055	0.20385742	-0.99047852	2.3789063	0.92529297	0	0	0	0	0	0	0	0	0	1.0214844	0.021484375	1.2180176	-0.11938477	-0.20385742	0.89453125	0.007	39698.24	0	0	0.007
59	60	60	Category J	-0.20385742	0.3359375	-1.5839844	-0.031738281	-0.29345703	0.35351563	0.24	0.007	19/6/2018	19	6	2018	8:46:15	31575	0.2	8	46	15	68494	0.051025391	3.4256836	0.1418457	0.20385742	-0.99584961	2.8168945	0.69482422	0	0	0	0	0	0	0	0	0	1.0263672	0.026367188	1.0656738	-0.34570313	0.13183594	-0.58789063	0.007	39698.24	0	0	0.007
60	61	61	Category J	1.0678711	0.20385742	-0.80395508	0.016113281	-0.28857422	0.36279297	0.24	0.007	19/6/2018	19	6	2018	8:46:15	31575	0.3	8	46	15	68494	0.051025391	3.4256836	0.14892578	0.20336914	-0.9987793	3.2700195	0.93920898	0	0	0	0	0	0	0	0	0	1.0300293	0.030029297	1.1137695	0.91870117	0.000244141	0.19482422	0.007	39698.24	0	0	0.007
61	62	62	Category J	-0.23999023	0.14379883	-0.20385742	0.19873047	-0.29199219	0.32592773	0.24	0.007	19/6/2018	19	6	2018	8:46:15	31575	0.4	8	46	15	68494	0.051025391	3.4256836	0.15258789	0.19946289	-0.98413086	1.2141113	0.87524414	0	0	0	0	0	0	0	0	0	1.015625	0.015625	1.2287598	-0.39257813	-0.055664063	0.78027344	0.007	39698.24	0	0	0.007
62	63	63	Category J	-0.47998047	0.45581055	-2.2077637	-0.042236328	-0.31201172	0.32788086	0.24	0.007	19/6/2018	19	6	2018	8:46:15	31575	0.5	8	46	15	68494	0.051025391	3.4256836	0.15478516	0.2019043	-0.9921875	6.5114746	1.3945313	0	0	0	0	0	0	0	0	0	1.0241699	0.024169922	2.1040039	-0.63476563	0.25366211	-1.215332	0.007	39698.24	0	0	0.007
63	64	64	Category J	0.80395508	0.34790039	-1.0439453	-0.0234375	-0.29492188	0.34594727	0.24	0.007	19/6/2018	19	6	2018	8:46:15	31575	0.6	8	46	15	68494	0.051025391	3.4256836	0.15698242	0.19873047	-0.98266602	2.3552246	0.66650391	0	0	0	0	0	0	0	0	0	1.0148926	0.014892578	0.85693359	0.64672852	0.14892578	-0.061035156	0.007	39698.24	0	0	0.007
64	65	65	Category J	-0.26391602	-0.14379883	-0.85180664	0.13500977	-0.29003906	0.33276367	0.24	0.007	19/6/2018	19	6	2018	8:46:15	31575	0.7	8	46	15	68495	0.051025391	3.4256836	0.15649414	0.19824219	-0.98583984	5.0151367	0.55834961	0	0	0	0	0	0	0	0	0	1.0175781	0.017578125	0.89648438	-0.42041016	-0.34204102	0.1340332	0.007	39698.24	0	0	0.007
65	66	66	Category J	0.21582031	0.40795898	-1.0917969	-0.010498047	-0.29296875	0.35498047	0.24	0.007	19/6/2018	19	6	2018	8:46:15	31575	0.8	8	46	15	68495	0.051269531	3.407959	0.15966797	0.19921875	-0.99462891	2.887207	0.23681641	0	0	0	0	0	0	0	0	0	1.0268555	0.026855469	0.36157227	0.055908203	0.20849609	-0.096923828	0.007	39698.24	0	0	0.007
66	67	67	Category J	0.35986328	0.10791016	-0.14379883	0.14916992	-0.29418945	0.34790039	0.24	0.007	19/6/2018	19	6	2018	8:46:15	31575	0.9	8	46	15	68495	0.051269531	3.407959	0.15893555	0.19555664	-0.98583984	7.9658203	0.87011719	0	0	0	0	0	0	0	0	0	1.0175781	0.017578125	1.1308594	0.20068359	-0.087646484	0.84204102	0.007	39698.24	0	0	0.007
67	68	68	Category J	-0.46777344	0.32397461	-1.9199219	0.034423828	-0.32958984	0.33544922	0.24	0.007	19/6/2018	19	6	2018	8:46:16	31576	0	8	46	16	68495	0.051269531	3.407959	0.16308594	0.19604492	-0.99438477	11.18457	1.1271973	0	0	0	0	0	0	0	0	0	1.0266113	0.026611328	1.6838379	-0.63085938	0.12768555	-0.92529297	0.007	39698.24	0	0	0.007
68	69	69	Category J	0.69580078	0.26391602	-0.47998047	0.10253906	-0.2956543	0.36181641	0.24	0.007	19/6/2018	19	6	2018	8:46:16	31576	0.1	8	46	16	68495	0.051269531	3.407959	0.16870117	0.19384766	-0.97827148	6.269043	0.72851563	0	0	0	0	0	0	0	0	0	1.0114746	0.011474609	1.0952148	0.52685547	0.069824219	0.49829102	0.007	39698.24	0	0	0.007
69	70	70	Category J	-0.23999023	0.40795898	-1.8598633	0.099365234	-0.265625	0.37426758	0.25	0.007	19/6/2018	19	6	2018	8:46:16	31576	0.2	8	46	16	68495	0.051269531	3.407959	0.16015625	0.19384766	-0.97167969	10.651855	0.99707031	0	0	0	0	0	0	0	0	0	1.0039063	0.00390625	1.5019531	-0.40014648	0.21386719	-0.88793945	0.007	39698.24	0	0	0.007
70	71	71	Category J	0.40795898	0.071777344	-0.44384766	0.05078125	-0.27539063	0.37475586	0.25	0.007	19/6/2018	19	6	2018	8:46:16	31576	0.3	8	46	16	68495	0.051269531	3.407959	0.16894531	0.19311523	-0.98046875	6.6047363	0.59985352	0	0	0	0	0	0	0	0	0	1.0134277	0.013427734	0.89697266	0.23876953	-0.12133789	0.53662109	0.007	39698.24	0	0	0.007
71	72	72	Category J	-0.26391602	0.21582031	-0.047851563	0.080078125	-0.28491211	0.36254883	0.25	0.007	19/6/2018	19	6	2018	8:46:16	31576	0.4	8	46	16	68495	0.051269531	3.407959	0.17163086	0.19018555	-0.97021484	5.9450684	1.0205078	0	0	0	0	0	0	0	0	0	1.0036621	0.003662109	1.3835449	-0.43554688	0.025390625	0.92236328	0.007	39698.24	0	0	0.007
72	73	73	Category J	-0.56396484	0.37182617	-2.0998535	-0.012695313	-0.2722168	0.359375	0.25	0.007	19/6/2018	19	6	2018	8:46:16	31576	0.5	8	46	16	68495	0.051269531	3.407959	0.1640625	0.1887207	-0.97167969	4.0598145	1.3549805	0	0	0	0	0	0	0	0	0	1.003418	0.003417969	2.0390625	-0.72802734	0.18286133	-1.1279297	0.007	39698.24	0	0	0.007
73	74	74	Category J	0.73193359	0.53979492	-1.4038086	0.007324219	-0.28833008	0.36376953	0.25	0.007	19/6/2018	19	6	2018	8:46:16	31576	0.6	8	46	16	68495	0.051269531	3.407959	0.17163086	0.19165039	-0.97900391	3.7727051	0.78417969	0	0	0	0	0	0	0	0	0	1.0124512	0.012451172	1.3325195	0.56005859	0.34790039	-0.42456055	0.007	39698.24	0	0	0.007
74	75	75	Category J	-0.23999023	-0.095947266	-0.34790039	0.14599609	-0.2512207	0.36791992	0.25	0.007	19/6/2018	19	6	2018	8:46:16	31576	0.7	8	46	16	68496	0.051269531	3.407959	0.17749023	0.1862793	-0.9675293	3.8535156	0.79882813	0	0	0	0	0	0	0	0	0	1.0012207	0.001220703	1.3195801	-0.41748047	-0.28222656	0.61962891	0.007	39698.24	0	0	0.007
75	76	76	Category J	0.10791016	0.46777344	-1.7399902	-0.035400391	-0.28564453	0.35864258	0.25	0.007	19/6/2018	19	6	2018	8:46:16	31576	0.8	8	46	16	68496	0.051269531	3.407959	0.17407227	0.18676758	-0.97192383	0.79956055	0.8203125	0	0	0	0	0	0	0	0	0	1.0048828	0.004882813	1.1152344	-0.066162109	0.28076172	-0.76782227	0.007	39698.24	0	0	0.007
76	77	77	Category J	0.87597656	0.10791016	-0.64794922	0.002685547	-0.23901367	0.3894043	0.25	0.007	19/6/2018	19	6	2018	8:46:16	31576	0.9	8	46	16	68496	0.051269531	3.407959	0.18017578	0.18676758	-0.96728516	4.796875	0.76928711	0	0	0	0	0	0	0	0	0	1.0014648	0.001464844	1.0939941	0.69555664	-0.078857422	0.31933594	0.007	39698.24	0	0	0.007
77	78	78	Category J	-0.21582031	0.095947266	-0.095947266	0.091064453	-0.28295898	0.36083984	0.25	0.007	19/6/2018	19	6	2018	8:46:17	31577	0	8	46	17	68496	0.051269531	3.407959	0.18261719	0.18505859	-0.95117188	9.5163574	0.94775391	0	0	0	0	0	0	0	0	0	0.98608398	0.013916016	1.3432617	-0.3984375	-0.089111328	0.85522461	0.007	39698.24	0	0	0.007
78	79	79	Category J	-0.34790039	0.39599609	-1.9199219	-0.099609375	-0.30737305	0.32763672	0.25	0.007	19/6/2018	19	6	2018	8:46:17	31577	0.1	8	46	17	68496	0.051269531	3.407959	0.1887207	0.18725586	-0.95947266	12.713135	1.1196289	0	0	0	0	0	0	0	0	0	0.99560547	0.004394531	1.7055664	-0.53662109	0.20849609	-0.96020508	0.007	39698.24	0	0	0.007
79	80	80	Category J	0.59985352	0.37182617	-1.2119141	-0.072509766	-0.29223633	0.34545898	0.26	0.007	19/6/2018	19	6	2018	8:46:17	31577	0.2	8	46	17	68496	0.051269531	3.407959	0.1965332	0.1887207	-0.96386719	21.109375	0.50732422	0	0	0	0	0	0	0	0	0	1.001709	0.001708984	0.83398438	0.40307617	0.18286133	-0.24780273	0.007	39698.24	0	0	0.007
80	81	81	Category J	-0.023925781	0.023925781	-1.3439941	0.090576172	-0.26586914	0.36889648	0.26	0.007	19/6/2018	19	6	2018	8:46:17	31577	0.3	8	46	17	68496	0.051269531	3.407959	0.19824219	0.18481445	-0.95605469	18.07373	0.47485352	0	0	0	0	0	0	0	0	0	0.99389648	0.006103516	0.77075195	-0.22216797	-0.16088867	-0.38769531	0.007	39698.24	0	0	0.007
81	82	82	Category J	-0.11987305	0.2277832	-1.4157715	-0.04296875	-0.3059082	0.34692383	0.26	0.007	19/6/2018	19	6	2018	8:46:17	31577	0.4	8	46	17	68496	0.051269531	3.407959	0.1953125	0.18579102	-0.96240234	29.001465	0.5534668	0	0	0	0	0	0	0	0	0	0.99951172	0.000488281	0.81030273	-0.31518555	0.041748047	-0.453125	0.007	39698.24	0	0	0.007
82	83	83	Category J	0.2277832	0.095947266	-0.059814453	-0.048828125	-0.29516602	0.35107422	0.26	0.007	19/6/2018	19	6	2018	8:46:17	31577	0.5	8	46	17	68496	0.051269531	3.407959	0.19921875	0.18457031	-0.95263672	27.84668	0.89770508	0	0	0	0	0	0	0	0	0	0.99072266	0.009277344	1.0100098	0.028320313	-0.088623047	0.89282227	0.007	39698.24	0	0	0.007
83	84	84	Category J	-0.17993164	0.10791016	-0.74389648	-0.093017578	-0.29174805	0.32568359	0.26	0.007	19/6/2018	19	6	2018	8:46:17	31577	0.6	8	46	17	68496	0.051269531	3.407959	0.19921875	0.18725586	-0.96118164	22.185791	0.44433594	0	0	0	0	0	0	0	0	0	0.99926758	0.000732422	0.67602539	-0.37915039	-0.079345703	0.21728516	0.007	39698.24	0	0	0.007
84	85	85	Category J	0.40795898	0.16796875	-1.4399414	-0.12573242	-0.28930664	0.3293457	0.26	0.007	19/6/2018	19	6	2018	8:46:17	31577	0.7	8	46	17	68497	0.051269531	3.407959	0.20727539	0.18774414	-0.95605469	28.602295	0.52392578	0	0	0	0	0	0	0	0	0	0.99609375	0.00390625	0.70410156	0.20043945	-0.019775391	-0.48364258	0.007	39698.24	0	0	0.007
85	86	86	Category J	0.095947266	0.071777344	-0.61181641	-0.031005859	-0.2902832	0.35864258	0.26	0.007	19/6/2018	19	6	2018	8:46:17	31577	0.8	8	46	17	68497	0.051269531	3.407959	0.20947266	0.18334961	-0.94335938	28.803711	0.36791992	0	0	0	0	0	0	0	0	0	0.98364258	0.016357422	0.55688477	-0.11352539	-0.11157227	0.33154297	0.007	39698.24	0	0	0.007
86	87	87	Category J	-0.023925781	0.43188477	-1.7038574	-0.098632813	-0.33251953	0.29882813	0.26	0.007	19/6/2018	19	6	2018	8:46:17	31577	0.9	8	46	17	68497	0.051269531	3.407959	0.21142578	0.18383789	-0.95239258	28.44458	0.82543945	0	0	0	0	0	0	0	0	0	0.99291992	0.007080078	1.2346191	-0.23535156	0.24780273	-0.7512207	0.007	39698.24	0	0	0.007
87	88	88	Category J	0.059814453	0.21582031	-1.3918457	-0.066650391	-0.25952148	0.36547852	0.26	0.007	19/6/2018	19	6	2018	8:46:18	31578	0	8	46	18	68497	0.051269531	3.407959	0.21655273	0.18481445	-0.9387207	21.442383	0.48046875	0	0	0	0	0	0	0	0	0	0.98095703	0.019042969	0.640625	-0.15673828	0.030761719	-0.45288086	0.007	39698.24	0	0	0.007
88	89	89	Category L	0.32397461	0.10791016	-0.82788086	-0.074951172	-0.23291016	0.38671875	0.27	0.007	19/6/2018	19	6	2018	8:46:18	31578	0.7	8	46	18	68498	0.051269531	3.407959	0.21289063	0.18481445	-0.94433594	13.775391	0.17822266	0	0	0	0	0	0	0	0	0	0.9855957	0.014404297	0.30444336	0.11083984	-0.076904297	0.11645508	0.007	39698.24	0	0	0.007
89	90	90	Category L	0.34790039	0.16796875	-0.81591797	-0.083007813	-0.23608398	0.38476563	0.27	0.007	19/6/2018	19	6	2018	8:46:18	31578	0.8	8	46	18	68498	0.051269531	3.407959	0.22387695	0.1887207	-0.9519043	10.14917	0.18530273	0	0	0	0	0	0	0	0	0	0.99609375	0.00390625	0.28076172	0.1237793	-0.020751953	0.13598633	0.007	39698.24	0	0	0.007
90	91	91	Category L	0.35986328	0.11987305	-0.82788086	-0.082275391	-0.23364258	0.38037109	0.27	0.007	19/6/2018	19	6	2018	8:46:18	31578	0.9	8	46	18	68498	0.051269531	3.407959	0.22875977	0.18310547	-0.93774414	2.6433105	0.18237305	0	0	0	0	0	0	0	0	0	0.98242188	0.017578125	0.30419922	0.13085938	-0.063232422	0.10986328	0.007	39698.24	0	0	0.007
91	92	92	Category L	0.3359375	0.13183594	-0.81591797	-0.088134766	-0.23876953	0.38037109	0.27	0.007	19/6/2018	19	6	2018	8:46:19	31579	0	8	46	19	68498	0.051269531	3.407959	0.22265625	0.18310547	-0.94042969	18.252441	0.17602539	0	0	0	0	0	0	0	0	0	0.98364258	0.016357422	0.2890625	0.11303711	-0.051269531	0.12451172	0.007	39698.24	0	0	0.007
92	93	93	Category L	0.31176758	0.13183594	-0.80395508	-0.077392578	-0.23168945	0.38671875	0.27	0.007	19/6/2018	19	6	2018	8:46:19	31579	0.111	8	46	19	68498	0.051269531	3.407959	0.22729492	0.18041992	-0.9284668	20.145752	0.15820313	0	0	0	0	0	0	0	0	0	0.97265625	0.02734375	0.25756836	0.084228516	-0.048583984	0.12451172	0.007	39698.24	0	0	0.007
93	94	94	Category L	0.34790039	0.14379883	-0.81591797	-0.077636719	-0.23193359	0.38989258	0.28	0.007	19/6/2018	19	6	2018	8:46:19	31579	0.222	8	46	19	68498	0.051269531	3.407959	0.23120117	0.17919922	-0.91772461	21.07251	0.15893555	0	0	0	0	0	0	0	0	0	0.96337891	0.036621094	0.25390625	0.11645508	-0.035400391	0.10180664	0.007	39698.24	0	0	0.007
94	95	95	Category L	0.34790039	0.13183594	-0.79199219	-0.077392578	-0.22949219	0.37158203	0.28	0.007	19/6/2018	19	6	2018	8:46:19	31579	0.333	8	46	19	68498	0.051269531	3.407959	0.23583984	0.18164063	-0.92724609	25.927246	0.18237305	0	0	0	0	0	0	0	0	0	0.97387695	0.026123047	0.29711914	0.11181641	-0.049804688	0.13525391	0.007	39698.24	0	0	0.007
95	96	96	Category L	0.3359375	0.11987305	-0.81591797	-0.078613281	-0.23022461	0.38574219	0.28	0.007	19/6/2018	19	6	2018	8:46:19	31579	0.444	8	46	19	68498	0.051269531	3.407959	0.24072266	0.17724609	-0.91210938	27.930664	0.14697266	0	0	0	0	0	0	0	0	0	0.95996094	0.040039063	0.2487793	0.094970703	-0.057373047	0.096191406	0.007	39698.24	0	0	0.007
96	97	97	Category L	0.35986328	0.095947266	-0.81591797	-0.083740234	-0.23730469	0.37719727	0.28	0.007	19/6/2018	19	6	2018	8:46:19	31579	0.555	8	46	19	68498	0.051269531	3.407959	0.2355957	0.17724609	-0.91601563	28.082275	0.17895508	0	0	0	0	0	0	0	0	0	0.96240234	0.037597656	0.30566406	0.12402344	-0.081298828	0.10009766	0.007	39698.24	0	0	0.007
97	98	98	Category L	0.31176758	0.11987305	-0.81591797	-0.08203125	-0.23779297	0.38330078	0.28	0.007	19/6/2018	19	6	2018	8:46:19	31579	0.666	8	46	19	68498	0.051513672	3.3773437	0.24243164	0.17504883	-0.90722656	23.894775	0.12719727	0	0	0	0	0	0	0	0	0	0.95507813	0.044921875	0.21582031	0.069091797	-0.055175781	0.091308594	0.007	39698.24	0	0	0.007
98	99	99	Category L	0.3359375	0.15576172	-0.81591797	-0.073730469	-0.23022461	0.37890625	0.28	0.007	19/6/2018	19	6	2018	8:46:19	31579	0.777	8	46	19	68499	0.051513672	3.3773437	0.24707031	0.17407227	-0.89477539	19.81543	0.12011719	0	0	0	0	0	0	0	0	0	0.94458008	0.055419922	0.18603516	0.088623047	-0.018310547	0.078857422	0.007	39698.24	0	0	0.007
99	100	100	Category L	0.3359375	0.10791016	-0.79199219	-0.077148438	-0.22924805	0.37670898	0.28	0.007	19/6/2018	19	6	2018	8:46:19	31579	0.888	8	46	19	68499	0.051513672	3.3773437	0.2512207	0.17602539	-0.90380859	17.718506	0.15600586	0	0	0	0	0	0	0	0	0	0.95458984	0.045410156	0.26489258	0.084472656	-0.068115234	0.11181641	0.007	39698.24	0	0	0.007
100	101	101	Category L	0.3359375	0.14379883	-0.80395508	-0.081054688	-0.23803711	0.37939453	0.28	0.007	19/6/2018	19	6	2018	8:46:20	31580	0	8	46	20	68499	0.051513672	3.3773437	0.25415039	0.17578125	-0.89526367	11.495361	0.12670898	0	0	0	0	0	0	0	0	0	0.94726563	0.052734375	0.20507813	0.081542969	-0.031982422	0.091308594	0.007	39698.24	0	0	0.007
101	102	102	Category L	0.34790039	0.14379883	-0.82788086	-0.077880859	-0.23291016	0.37451172	0.28	0.007	19/6/2018	19	6	2018	8:46:20	31580	0.1	8	46	20	68499	0.051513672	3.3773437	0.24291992	0.17333984	-0.88696289	4.9724121	0.12402344	0	0	0	0	0	0	0	0	0	0.93603516	0.063964844	0.19384766	0.10473633	-0.029541016	0.059082031	0.007	39698.24	0	0	0.007
102	103	103	Category L	0.31176758	0.13183594	-0.80395508	-0.079101563	-0.23095703	0.37768555	0.28	0.007	19/6/2018	19	6	2018	8:46:20	31580	0.2	8	46	20	68499	0.051513672	3.3773437	0.24584961	0.17773438	-0.90380859	0.75415039	0.12817383	0	0	0	0	0	0	0	0	0	0.95336914	0.046630859	0.21166992	0.065673828	-0.045898438	0.099853516	0.007	39698.24	0	0	0.007
103	104	104	Category L	0.32397461	0.15576172	-0.85180664	-0.076416016	-0.22851563	0.36962891	0.29	0.007	19/6/2018	19	6	2018	8:46:20	31580	0.3	8	46	20	68499	0.051513672	3.3773437	0.25537109	0.17553711	-0.88134766	0.55810547	0.077148438	0	0	0	0	0	0	0	0	0	0.93432617	0.065673828	0.11791992	0.068359375	-0.019775391	0.029541016	0.007	39698.24	0	0	0.007
104	105	105	Category L	0.32397461	0.13183594	-0.82788086	-0.080078125	-0.23706055	0.38769531	0.29	0.007	19/6/2018	19	6	2018	8:46:20	31580	0.4	8	46	20	68499	0.051513672	3.3773437	0.24609375	0.17602539	-0.88378906	1.4501953	0.10546875	0	0	0	0	0	0	0	0	0	0.93408203	0.065917969	0.17797852	0.077636719	-0.044189453	0.055908203	0.007	39698.24	0	0	0.007
105	106	106	Category L	0.31176758	0.11987305	-0.85180664	-0.075195313	-0.23291016	0.38476563	0.29	0.007	19/6/2018	19	6	2018	8:46:20	31580	0.5	8	46	20	68499	0.051513672	3.3773437	0.24951172	0.18579102	-0.89306641	2.182373	0.099609375	0	0	0	0	0	0	0	0	0	0.94555664	0.054443359	0.16943359	0.062011719	-0.065917969	0.041259766	0.007	39698.24	0	0	0.007
106	107	107	Category L	0.32397461	0.095947266	-0.83984375	-0.072021484	-0.23535156	0.3737793	0.29	0.007	19/6/2018	19	6	2018	8:46:20	31580	0.6	8	46	20	68499	0.051513672	3.3773437	0.24902344	0.1809082	-0.87963867	2.552002	0.11987305	0	0	0	0	0	0	0	0	0	0.93188477	0.068115234	0.19946289	0.074707031	-0.084960938	0.039794922	0.007	39698.24	0	0	0.007
107	108	108	Category L	0.3359375	0.13183594	-0.80395508	-0.071289063	-0.23217773	0.37768555	0.29	0.007	19/6/2018	19	6	2018	8:46:20	31580	0.7	8	46	20	68499	0.051513672	3.3773437	0.24291992	0.18457031	-0.89331055	3.1799316	0.1394043	0	0	0	0	0	0	0	0	0	0.9440918	0.055908203	0.23535156	0.092773438	-0.052734375	0.089355469	0.007	39698.24	0	0	0.007
108	109	109	Category L	0.32397461	0.11987305	-0.76782227	-0.071533203	-0.22412109	0.37597656	0.29	0.007	19/6/2018	19	6	2018	8:46:20	31580	0.8	8	46	20	68500	0.051513672	3.3773437	0.25415039	0.18237305	-0.87915039	4.0510254	0.14550781	0	0	0	0	0	0	0	0	0	0.93310547	0.066894531	0.24365234	0.069580078	-0.0625	0.11132813	0.007	39698.24	0	0	0.007
109	110	110	Category L	0.34790039	0.16796875	-0.83984375	-0.071533203	-0.22705078	0.36889648	0.29	0.007	19/6/2018	19	6	2018	8:46:20	31580	0.9	8	46	20	68500	0.051513672	3.3773437	0.24731445	0.17919922	-0.87207031	5.3061523	0.10595703	0	0	0	0	0	0	0	0	0	0.92407227	0.075927734	0.14404297	0.1003418	-0.011230469	0.032226563	0.007	39698.24	0	0	0.007
110	111	111	Category L	0.34790039	0.17993164	-0.86376953	-0.095214844	-0.24853516	0.36279297	0.29	0.007	19/6/2018	19	6	2018	8:46:21	31581	0	8	46	21	68500	0.051513672	3.3773437	0.25024414	0.18041992	-0.87207031	6.5566406	0.09765625	0	0	0	0	0	0	0	0	0	0.92529297	0.074707031	0.10644531	0.097412109	-0.000488281	0.008300781	0.007	39698.24	0	0	0.007
111	112	112	Category L	0.31176758	0.14379883	-0.80395508	-0.1184082	-0.25317383	0.35302734	0.29	0.007	19/6/2018	19	6	2018	8:46:21	31581	0.09	8	46	21	68500	0.051513672	3.3773437	0.25146484	0.18457031	-0.87719727	7.7712402	0.10302734	0	0	0	0	0	0	0	0	0	0.9309082	0.069091797	0.17407227	0.060058594	-0.040771484	0.073242188	0.007	39698.24	0	0	0.007
112	113	113	Category L	0.32397461	0.13183594	-0.83984375	-0.12597656	-0.25219727	0.35083008	0.29	0.007	19/6/2018	19	6	2018	8:46:21	31581	0.181	8	46	21	68500	0.051513672	3.3773437	0.25244141	0.18310547	-0.8815918	9.2890625	0.097412109	0	0	0	0	0	0	0	0	0	0.93530273	0.064697266	0.16455078	0.071289063	-0.051269531	0.041748047	0.007	39698.24	0	0	0.007
113	114	114	Category L	0.37182617	0.16796875	-0.83984375	-0.12841797	-0.25561523	0.35888672	0.3	0.007	19/6/2018	19	6	2018	8:46:21	31581	0.272	8	46	21	68500	0.051513672	3.3773437	0.26074219	0.18286133	-0.87475586	10.379395	0.1171875	0	0	0	0	0	0	0	0	0	0.9309082	0.069091797	0.16088867	0.11083984	-0.014892578	0.034912109	0.007	39698.24	0	0	0.007
114	115	115	Category L	0.34790039	0.14379883	-0.82788086	-0.12670898	-0.25219727	0.35791016	0.3	0.007	19/6/2018	19	6	2018	8:46:21	31581	0.363	8	46	21	68500	0.051513672	3.3773437	0.25708008	0.17993164	-0.85644531	10.822266	0.1015625	0	0	0	0	0	0	0	0	0	0.91210938	0.087890625	0.15551758	0.090576172	-0.036132813	0.028564453	0.007	39698.24	0	0	0.007
115	116	116	Category L	0.3359375	0.13183594	-0.76782227	-0.11547852	-0.24707031	0.36743164	0.3	0.007	19/6/2018	19	6	2018	8:46:21	31581	0.454	8	46	21	68500	0.051513672	3.3773437	0.26000977	0.18408203	-0.875	11.047852	0.14135742	0	0	0	0	0	0	0	0	0	0.93115234	0.068847656	0.23535156	0.075683594	-0.052246094	0.10717773	0.007	39698.24	0	0	0.007
116	117	117	Category L	0.34790039	0.13183594	-0.81591797	-0.11938477	-0.25244141	0.35913086	0.3	0.007	19/6/2018	19	6	2018	8:46:21	31581	0.545	8	46	21	68500	0.051513672	3.3773437	0.26147461	0.18432617	-0.87109375	11.021973	0.11499023	0	0	0	0	0	0	0	0	0	0.92797852	0.072021484	0.1940918	0.086181641	-0.052490234	0.055175781	0.007	39698.24	0	0	0.007
117	118	118	Category L	0.34790039	0.16796875	-0.77978516	-0.12036133	-0.2434082	0.35107422	0.3	0.007	19/6/2018	19	6	2018	8:46:21	31581	0.636	8	46	21	68500	0.051513672	3.3773437	0.24951172	0.18359375	-0.86474609	11.101807	0.13085938	0	0	0	0	0	0	0	0	0	0.91870117	0.081298828	0.19897461	0.098144531	-0.015625	0.084960938	0.007	39698.24	0	0	0.007
118	119	119	Category L	0.35986328	0.15576172	-0.81591797	-0.11865234	-0.25244141	0.34399414	0.3	0.007	19/6/2018	19	6	2018	8:46:21	31581	0.727	8	46	21	68501	0.051513672	3.3773437	0.25146484	0.18676758	-0.88598633	10.491943	0.13256836	0	0	0	0	0	0	0	0	0	0.93969727	0.060302734	0.20947266	0.1081543	-0.031005859	0.070068359	0.007	39698.24	0	0	0.007
119	120	120	Category L	0.3359375	0.15576172	-0.82788086	-0.12133789	-0.24633789	0.34887695	0.3	0.007	19/6/2018	19	6	2018	8:46:21	31581	0.818	8	46	21	68501	0.051513672	3.3773437	0.265625	0.18530273	-0.86914063	9.3146973	0.086669922	0	0	0	0	0	0	0	0	0	0.92749023	0.072509766	0.14111328	0.070068359	-0.029541016	0.041259766	0.007	39698.24	0	0	0.007
120	121	121	Category L	0.35986328	0.15576172	-0.81591797	-0.11889648	-0.25390625	0.3581543	0.3	0.007	19/6/2018	19	6	2018	8:46:21	31581	0.909	8	46	21	68501	0.051513672	3.3773437	0.25732422	0.18066406	-0.85668945	7.9230957	0.11279297	0	0	0	0	0	0	0	0	0	0.91259766	0.087402344	0.16796875	0.10229492	-0.024902344	0.040771484	0.007	39698.24	0	0	0.007
121	122	122	Category L	0.3359375	0.14379883	-0.81591797	-0.12036133	-0.25073242	0.34301758	0.3	0.007	19/6/2018	19	6	2018	8:46:22	31582	0	8	46	22	68501	0.051513672	3.3773437	0.25708008	0.18579102	-0.86157227	6.5429688	0.10009766	0	0	0	0	0	0	0	0	0	0.91821289	0.081787109	0.16625977	0.078613281	-0.041992188	0.045654297	0.007	39698.24	0	0	0.007
122	123	123	Category L	0.35986328	0.14379883	-0.80395508	-0.12084961	-0.24804688	0.36230469	0.3	0.007	19/6/2018	19	6	2018	8:46:22	31582	0.1	8	46	22	68501	0.051513672	3.3773437	0.26391602	0.18359375	-0.8449707	5.4101563	0.11157227	0	0	0	0	0	0	0	0	0	0.90405273	0.095947266	0.17675781	0.095703125	-0.039794922	0.041015625	0.007	39698.24	0	0	0.007
123	124	124	Category L	0.31176758	0.15576172	-0.79199219	-0.11865234	-0.24829102	0.34423828	0.31	0.007	19/6/2018	19	6	2018	8:46:22	31582	0.2	8	46	22	68501	0.051513672	3.3773437	0.25805664	0.18359375	-0.85083008	3.9301758	0.084472656	0	0	0	0	0	0	0	0	0	0.90795898	0.092041016	0.140625	0.053466797	-0.027832031	0.058837891	0.007	39698.24	0	0	0.007
124	125	125	Category L	0.34790039	0.16796875	-0.81591797	-0.11547852	-0.25146484	0.36010742	0.31	0.007	19/6/2018	19	6	2018	8:46:22	31582	0.3	8	46	22	68501	0.051513672	3.3773437	0.26171875	0.18676758	-0.86035156	3.0153809	0.098632813	0	0	0	0	0	0	0	0	0	0.91845703	0.081542969	0.14941406	0.0859375	-0.018798828	0.044433594	0.007	39698.24	0	0	0.007
125	126	126	Category L	0.34790039	0.15576172	-0.79199219	-0.12011719	-0.25244141	0.34399414	0.31	0.007	19/6/2018	19	6	2018	8:46:22	31582	0.4	8	46	22	68501	0.051513672	3.3773437	0.26489258	0.18774414	-0.84521484	2.4611816	0.10351563	0	0	0	0	0	0	0	0	0	0.90551758	0.094482422	0.16821289	0.082763672	-0.031982422	0.053222656	0.007	39698.24	0	0	0.007
126	127	127	Category L	0.3359375	0.15576172	-0.80395508	-0.125	-0.25634766	0.35595703	0.31	0.007	19/6/2018	19	6	2018	8:46:22	31582	0.5	8	46	22	68501	0.051513672	3.3773437	0.26367188	0.19287109	-0.8581543	2.184082	0.09765625	0	0	0	0	0	0	0	0	0	0.91845703	0.081542969	0.16381836	0.072021484	-0.037109375	0.054199219	0.007	39698.24	0	0	0.007
127	128	128	Category L	0.34790039	0.15576172	-0.80395508	-0.12084961	-0.25219727	0.37109375	0.31	0.007	19/6/2018	19	6	2018	8:46:22	31582	0.6	8	46	22	68501	0.051513672	3.3773437	0.265625	0.1953125	-0.85473633	1.4790039	0.10424805	0	0	0	0	0	0	0	0	0	0.91625977	0.083740234	0.17236328	0.08203125	-0.039550781	0.05078125	0.007	39698.24	0	0	0.007
128	129	129	Category L	0.37182617	0.17993164	-0.82788086	-0.12646484	-0.24804688	0.35009766	0.31	0.007	19/6/2018	19	6	2018	8:46:22	31582	0.7	8	46	22	68502	0.051513672	3.3773437	0.26342773	0.19360352	-0.83740234	0.70263672	0.10961914	0	0	0	0	0	0	0	0	0	0.89892578	0.10107422	0.13183594	0.1081543	-0.013671875	0.009521484	0.007	39698.24	0	0	0.007
129	130	130	Category L	0.34790039	0.15576172	-0.77978516	-0.12109375	-0.25415039	0.34692383	0.31	0.007	19/6/2018	19	6	2018	8:46:22	31582	0.8	8	46	22	68502	0.051513672	3.3773437	0.25952148	0.19726563	-0.85131836	0.82373047	0.12084961	0	0	0	0	0	0	0	0	0	0.91162109	0.088378906	0.20141602	0.088134766	-0.041503906	0.071533203	0.007	39698.24	0	0	0.007
130	131	131	Category L	0.34790039	0.15576172	-0.77978516	-0.12353516	-0.25292969	0.34790039	0.31	0.007	19/6/2018	19	6	2018	8:46:22	31582	0.9	8	46	22	68502	0.051513672	3.3773437	0.26342773	0.19946289	-0.85058594	1.1381836	0.1184082	0	0	0	0	0	0	0	0	0	0.91259766	0.087402344	0.19897461	0.084228516	-0.043701172	0.070800781	0.007	39698.24	0	0	0.007
131	132	132	Category L	0.31176758	0.16796875	-0.79199219	-0.12255859	-0.25317383	0.34790039	0.31	0.007	19/6/2018	19	6	2018	8:46:23	31583	0	8	46	23	68502	0.051513672	3.3773437	0.25610352	0.19873047	-0.84790039	0.99658203	0.084472656	0	0	0	0	0	0	0	0	0	0.90771484	0.092285156	0.14233398	0.055419922	-0.030761719	0.055908203	0.007	39698.24	0	0	0.007
132	133	133	Category L	0.3359375	0.14379883	-0.82788086	-0.12402344	-0.25756836	0.35498047	0.31	0.007	19/6/2018	19	6	2018	8:46:23	31583	0.1	8	46	23	68502	0.051513672	3.3773437	0.25219727	0.20214844	-0.859375	0.4375	0.10693359	0	0	0	0	0	0	0	0	0	0.91821289	0.081787109	0.17382813	0.083496094	-0.058349609	0.031494141	0.007	39698.24	0	0	0.007
133	134	134	Category L	0.35986328	0.14379883	-0.81591797	-0.12158203	-0.25390625	0.35986328	0.32	0.007	19/6/2018	19	6	2018	8:46:23	31583	0.2	8	46	23	68502	0.051513672	3.3773437	0.25512695	0.20214844	-0.85180664	0.21264648	0.125	0	0	0	0	0	0	0	0	0	0.91186523	0.088134766	0.19897461	0.10449219	-0.058349609	0.035888672	0.007	39698.24	0	0	0.007
134	135	135	Category L	0.34790039	0.14379883	-0.79199219	-0.12426758	-0.26000977	0.35498047	0.32	0.007	19/6/2018	19	6	2018	8:46:23	31583	0.3	8	46	23	68502	0.051513672	3.3773437	0.24951172	0.20068359	-0.84692383	1.4189453	0.12597656	0	0	0	0	0	0	0	0	0	0.90551758	0.094482422	0.21020508	0.098144531	-0.056884766	0.054931641	0.007	39698.24	0	0	0.007
135	136	136	Category L	0.35986328	0.15576172	-0.81591797	-0.12060547	-0.26098633	0.35693359	0.32	0.007	19/6/2018	19	6	2018	8:46:23	31583	0.4	8	46	23	68502	0.051269531	3.3644531	0.24389648	0.20288086	-0.85742188	3.1833496	0.1315918	0	0	0	0	0	0	0	0	0	0.91430664	0.085693359	0.2043457	0.11572266	-0.047119141	0.041503906	0.007	39698.24	0	0	0.007
136	137	137	Category L	0.3359375	0.14379883	-0.80395508	-0.12158203	-0.25927734	0.35083008	0.32	0.007	19/6/2018	19	6	2018	8:46:23	31583	0.5	8	46	23	68502	0.051269531	3.3644531	0.24755859	0.20458984	-0.85302734	5.2060547	0.11791992	0	0	0	0	0	0	0	0	0	0.91162109	0.088378906	0.19824219	0.088134766	-0.060791016	0.049072266	0.007	39698.24	0	0	0.007
137	138	138	Category L	0.3359375	0.17993164	-0.80395508	-0.12255859	-0.25854492	0.3527832	0.32	0.007	19/6/2018	19	6	2018	8:46:23	31583	0.6	8	46	23	68502	0.051269531	3.3644531	0.24121094	0.20776367	-0.86254883	3.9067383	0.11474609	0	0	0	0	0	0	0	0	0	0.91943359	0.080566406	0.18115234	0.094482422	-0.027832031	0.05859375	0.007	39698.24	0	0	0.007
138	139	139	Category L	0.34790039	0.16796875	-0.81591797	-0.12060547	-0.25854492	0.35205078	0.32	0.007	19/6/2018	19	6	2018	8:46:23	31583	0.7	8	46	23	68503	0.051269531	3.3644531	0.23583984	0.21044922	-0.86694336	1.6103516	0.13012695	0	0	0	0	0	0	0	0	0	0.92285156	0.077148438	0.20556641	0.11181641	-0.042480469	0.051025391	0.007	39698.24	0	0	0.007
139	140	140	Category J	0.035888672	0.31176758	-0.89990234	0.012207031	-0.24536133	0.39282227	0.33	0.007	19/6/2018	19	6	2018	8:46:25	31585	0.099	8	46	25	68504	0.051269531	3.3644531	0.23608398	0.20825195	-0.85620117	1.7158203	0.22949219	0	0	0	0	0	0	0	0	0	0.91235352	0.087646484	0.34716797	-0.20019531	0.10327148	-0.043457031	0.007	39698.24	0	0	0.007
140	141	141	Category J	0.16796875	0.011962891	-0.14379883	0.025390625	-0.3046875	0.34277344	0.33	0.007	19/6/2018	19	6	2018	8:46:25	31585	0.199	8	46	25	68504	0.051269531	3.3644531	0.22924805	0.21191406	-0.8659668	5.8413086	0.75170898	0	0	0	0	0	0	0	0	0	0.92041016	0.079589844	0.98339844	-0.061279297	-0.19995117	0.72216797	0.007	39698.24	0	0	0.007
141	142	142	Category J	-0.011962891	0.49194336	-1.5478516	-0.012939453	-0.3269043	0.32836914	0.34	0.007	19/6/2018	19	6	2018	8:46:25	31585	0.3	8	46	25	68504	0.051269531	3.3644531	0.22875977	0.21386719	-0.87182617	10.012695	0.76953125	0	0	0	0	0	0	0	0	0	0.92626953	0.073730469	1.1945801	-0.24072266	0.27783203	-0.67578125	0.007	39698.24	0	0	0.007
142	143	143	Category J	0.27587891	0.27587891	-0.40795898	-0.092529297	-0.25195313	0.35668945	0.34	0.007	19/6/2018	19	6	2018	8:46:25	31585	0.4	8	46	25	68504	0.051269531	3.3644531	0.22998047	0.21435547	-0.86743164	16.461426	0.46582031	0	0	0	0	0	0	0	0	0	0.92260742	0.077392578	0.56665039	0.045654297	0.061279297	0.45947266	0.007	39698.24	0	0	0.007
143	144	144	Category J	0.071777344	0.38378906	-1.2358398	-0.10253906	-0.22192383	0.36914063	0.34	0.007	19/6/2018	19	6	2018	8:46:25	31585	0.5	8	46	25	68504	0.051269531	3.3644531	0.22290039	0.21533203	-0.8762207	21.62915	0.42480469	0	0	0	0	0	0	0	0	0	0.92944336	0.070556641	0.67919922	-0.15112305	0.16821289	-0.359375	0.007	39698.24	0	0	0.007
144	145	145	Category J	0	0.63598633	-1.5959473	-0.10961914	-0.25610352	0.35424805	0.34	0.007	19/6/2018	19	6	2018	8:46:25	31585	0.6	8	46	25	68504	0.051269531	3.3644531	0.2199707	0.21704102	-0.87695313	27.677246	0.86035156	0	0	0	0	0	0	0	0	0	0.92993164	0.070068359	1.3574219	-0.2199707	0.41870117	-0.71875	0.007	39698.24	0	0	0.007
145	146	146	Category J	0.19189453	0.023925781	-0.011962891	-0.07421875	-0.27832031	0.33959961	0.34	0.007	19/6/2018	19	6	2018	8:46:25	31585	0.7	8	46	25	68504	0.051269531	3.3644531	0.21508789	0.21679688	-0.87255859	31.720459	0.88232422	0	0	0	0	0	0	0	0	0	0.92456055	0.075439453	1.0769043	-0.023193359	-0.19287109	0.8605957	0.007	39698.24	0	0	0.007
146	147	147	Category J	-0.14379883	0.40795898	-1.2478027	-0.15258789	-0.28417969	0.32250977	0.34	0.007	19/6/2018	19	6	2018	8:46:25	31585	0.8	8	46	25	68505	0.051269531	3.3644531	0.2097168	0.21630859	-0.87915039	27.777832	0.54541016	0	0	0	0	0	0	0	0	0	0.92919922	0.070800781	0.91381836	-0.35351563	0.19140625	-0.3684082	0.007	39698.24	0	0	0.007
147	148	148	Category J	0.43188477	0.13183594	-0.79199219	-0.19213867	-0.22875977	0.32739258	0.34	0.007	19/6/2018	19	6	2018	8:46:25	31585	0.9	8	46	25	68505	0.051269531	3.3644531	0.20654297	0.21850586	-0.87890625	31.10498	0.25634766	0	0	0	0	0	0	0	0	0	0.92895508	0.071044922	0.39892578	0.22509766	-0.086669922	0.086914063	0.007	39698.24	0	0	0.007
148	149	149	Category J	0.15576172	0.011962891	0.083984375	-0.11303711	-0.1875	0.37744141	0.34	0.007	19/6/2018	19	6	2018	8:46:26	31586	0	8	46	26	68505	0.051269531	3.3644531	0.20239258	0.22045898	-0.88037109	31.722168	0.98779297	0	0	0	0	0	0	0	0	0	0.92993164	0.070068359	1.2199707	-0.046630859	-0.20849609	0.96435547	0.007	39698.24	0	0	0.007
149	150	150	Category J	0	0.50390625	-1.8598633	-0.23193359	-0.21777344	0.32763672	0.34	0.007	19/6/2018	19	6	2018	8:46:26	31586	0.1	8	46	26	68505	0.051269531	3.3644531	0.20532227	0.22094727	-0.87988281	30.96582	1.0402832	0	0	0	0	0	0	0	0	0	0.93017578	0.069824219	1.4680176	-0.20532227	0.28271484	-0.97973633	0.007	39698.24	0	0	0.007
150	151	151	Category J	0.50390625	0.40795898	-0.83984375	-0.15869141	-0.23657227	0.3503418	0.34	0.007	19/6/2018	19	6	2018	8:46:26	31586	0.2	8	46	26	68505	0.051269531	3.3644531	0.20776367	0.22119141	-0.87792969	27.727051	0.35180664	0	0	0	0	0	0	0	0	0	0.92895508	0.071044922	0.52075195	0.29589844	0.18652344	0.038085938	0.007	39698.24	0	0	0.007
151	152	152	Category J	-0.17993164	0.10791016	-0.40795898	-0.10400391	-0.25805664	0.34130859	0.35	0.007	19/6/2018	19	6	2018	8:46:26	31586	0.3	8	46	26	68505	0.051269531	3.3644531	0.21044922	0.22094727	-0.87597656	25.826172	0.61987305	0	0	0	0	0	0	0	0	0	0.92773438	0.072265625	0.97192383	-0.39038086	-0.11303711	0.46801758	0.007	39698.24	0	0	0.007
152	153	153	Category J	0.095947266	0.34790039	-1.5478516	-0.18457031	-0.27148438	0.31396484	0.35	0.007	19/6/2018	19	6	2018	8:46:26	31586	0.4	8	46	26	68505	0.051269531	3.3644531	0.21337891	0.22143555	-0.87451172	28.084229	0.69482422	0	0	0	0	0	0	0	0	0	0.92700195	0.072998047	0.91674805	-0.11743164	0.1262207	-0.6730957	0.007	39698.24	0	0	0.007
153	154	154	Category J	0.44384766	0.31176758	0.059814453	-0.14624023	-0.19799805	0.36743164	0.35	0.007	19/6/2018	19	6	2018	8:46:26	31586	0.5	8	46	26	68505	0.051269531	3.3644531	0.21630859	0.22216797	-0.87304688	23.336182	0.96435547	0	0	0	0	0	0	0	0	0	0.92651367	0.073486328	1.2497559	0.22729492	0.089355469	0.93286133	0.007	39698.24	0	0	0.007
154	155	155	Category J	-0.023925781	0.2277832	-1.8239746	-0.20532227	-0.20141602	0.35571289	0.35	0.007	19/6/2018	19	6	2018	8:46:26	31586	0.6	8	46	26	68505	0.051269531	3.3644531	0.21850586	0.22241211	-0.87133789	19.439941	0.98291016	0	0	0	0	0	0	0	0	0	0.92553711	0.074462891	1.2004395	-0.24243164	0.005126953	-0.95239258	0.007	39698.24	0	0	0.007
155	156	156	Category J	0.2277832	0.47998047	-1.4279785	-0.18920898	-0.25463867	0.32104492	0.35	0.007	19/6/2018	19	6	2018	8:46:26	31586	0.7	8	46	26	68505	0.051269531	3.3644531	0.22094727	0.22290039	-0.86987305	16.764648	0.61425781	0	0	0	0	0	0	0	0	0	0.92480469	0.075195313	0.8215332	0.006591797	0.25683594	-0.55786133	0.007	39698.24	0	0	0.007
156	157	157	Category J	-0.071777344	0.059814453	-0.15576172	-0.089355469	-0.27758789	0.35424805	0.35	0.007	19/6/2018	19	6	2018	8:46:26	31586	0.8	8	46	26	68506	0.051269531	3.3644531	0.22338867	0.22363281	-0.86914063	20.333008	0.7890625	0	0	0	0	0	0	0	0	0	0.92480469	0.075195313	1.1726074	-0.29516602	-0.16381836	0.71337891	0.007	39698.24	0	0	0.007
157	158	158	Category J	-0.059814453	0.34790039	-1.7878418	-0.2265625	-0.27539063	0.27954102	0.35	0.007	19/6/2018	19	6	2018	8:46:26	31586	0.9	8	46	26	68506	0.051269531	3.3644531	0.22558594	0.22436523	-0.86743164	8.0908203	0.97143555	0	0	0	0	0	0	0	0	0	0.92407227	0.075927734	1.3291016	-0.28540039	0.12329102	-0.92016602	0.007	39698.24	0	0	0.007
158	159	159	Category J	0.77978516	0.27587891	-0.57592773	-0.20874023	-0.22265625	0.32202148	0.35	0.007	19/6/2018	19	6	2018	8:46:27	31587	0	8	46	27	68506	0.051269531	3.3644531	0.22802734	0.22460938	-0.86645508	7.6184082	0.62548828	0	0	0	0	0	0	0	0	0	0.92382813	0.076171875	0.89331055	0.55151367	0.051025391	0.29052734	0.007	39698.24	0	0	0.007
159	160	160	Category J	-0.059814453	0	-0.20385742	-0.12255859	-0.1784668	0.38745117	0.35	0.007	19/6/2018	19	6	2018	8:46:27	31587	0.1	8	46	27	68506	0.051269531	3.3644531	0.23046875	0.22509766	-0.86547852	5.3005371	0.75683594	0	0	0	0	0	0	0	0	0	0.92333984	0.076660156	1.177002	-0.2902832	-0.22509766	0.66162109	0.007	39698.24	0	0	0.007
160	161	161	Category J	-0.035888672	0.43188477	-1.7399902	-0.24633789	-0.22387695	0.31713867	0.35	0.007	19/6/2018	19	6	2018	8:46:27	31587	0.2	8	46	27	68506	0.051269531	3.3644531	0.23266602	0.22558594	-0.86401367	2.5656738	0.93896484	0	0	0	0	0	0	0	0	0	0.92260742	0.077392578	1.3505859	-0.26855469	0.20605469	-0.87573242	0.007	39698.24	0	0	0.007
161	162	162	Category J	0.41992188	0.047851563	-0.095947266	-0.17456055	-0.26000977	0.34545898	0.36	0.007	19/6/2018	19	6	2018	8:46:27	31587	0.3	8	46	27	68506	0.051025391	3.4256836	0.23486328	0.22607422	-0.86279297	1.3637695	0.80859375	0	0	0	0	0	0	0	0	0	0.92236328	0.077636719	1.1298828	0.18481445	-0.17822266	0.7668457	0.007	39698.24	0	0	0.007
162	163	163	Category J	-0.25195313	0.10791016	-0.52783203	-0.19165039	-0.27075195	0.31176758	0.36	0.007	19/6/2018	19	6	2018	8:46:27	31587	0.4	8	46	27	68506	0.051025391	3.4256836	0.23730469	0.22631836	-0.86157227	6.4030762	0.60400391	0	0	0	0	0	0	0	0	0	0.921875	0.078125	0.94189453	-0.48925781	-0.1184082	0.33374023	0.007	39698.24	0	0	0.007
163	164	164	Category J	0.11987305	0.35986328	-1.5	-0.24633789	-0.22167969	0.32226563	0.36	0.007	19/6/2018	19	6	2018	8:46:27	31587	0.5	8	46	27	68506	0.051025391	3.4256836	0.23974609	0.22705078	-0.86010742	3.1108398	0.6640625	0	0	0	0	0	0	0	0	0	0.92138672	0.078613281	0.89233398	-0.11987305	0.13256836	-0.63964844	0.007	39698.24	0	0	0.007
164	165	165	Category J	0.671875	0.23999023	-0.23999023	-0.1237793	-0.17285156	0.38232422	0.36	0.007	19/6/2018	19	6	2018	8:46:27	31587	0.6	8	46	27	68506	0.051025391	3.4256836	0.24243164	0.22753906	-0.85913086	4.5583496	0.75341797	0	0	0	0	0	0	0	0	0	0.92138672	0.078613281	1.060791	0.42919922	0.012207031	0.61914063	0.007	39698.24	0	0	0.007
165	166	166	Category J	-0.011962891	0.49194336	-1.6437988	-0.23291016	-0.16821289	0.33349609	0.36	0.007	19/6/2018	19	6	2018	8:46:27	31587	0.7	8	46	27	68506	0.051025391	3.4256836	0.24462891	0.2277832	-0.8581543	11.021973	0.86743164	0	0	0	0	0	0	0	0	0	0.92114258	0.078857422	1.3061523	-0.2565918	0.26391602	-0.78540039	0.007	39698.24	0	0	0.007
166	167	167	Category J	0.14379883	0.61181641	-1.4279785	-0.18530273	-0.19482422	0.35449219	0.36	0.007	19/6/2018	19	6	2018	8:46:27	31587	0.8	8	46	27	68507	0.051025391	3.4256836	0.24682617	0.22802734	-0.85742188	17.412598	0.69506836	0	0	0	0	0	0	0	0	0	0.92089844	0.079101563	1.0571289	-0.10302734	0.38354492	-0.5703125	0.007	39698.24	0	0	0.007
167	168	168	Category J	-0.13183594	0.095947266	0	-0.14794922	-0.22729492	0.36401367	0.36	0.007	19/6/2018	19	6	2018	8:46:27	31587	0.9	8	46	27	68507	0.051025391	3.4256836	0.24951172	0.22827148	-0.85595703	24.294678	0.9465332	0	0	0	0	0	0	0	0	0	0.92041016	0.079589844	1.3701172	-0.38134766	-0.13232422	0.85595703	0.007	39698.24	0	0	0.007
168	169	169	Category J	0.023925781	0.39599609	-1.9438477	-0.26220703	-0.20800781	0.30566406	0.36	0.007	19/6/2018	19	6	2018	8:46:28	31588	0	8	46	28	68507	0.051025391	3.4256836	0.25195313	0.22875977	-0.85498047	24.581543	1.1247559	0	0	0	0	0	0	0	0	0	0.92016602	0.079833984	1.4841309	-0.22802734	0.16699219	-1.088623	0.007	39698.24	0	0	0.007
169	170	170	Category J	0.64794922	0.3359375	-0.75585938	-0.22607422	-0.17382813	0.35253906	0.36	0.007	19/6/2018	19	6	2018	8:46:28	31588	0.1	8	46	28	68507	0.051025391	3.4256836	0.25390625	0.22875977	-0.85375977	24.751221	0.41967773	0	0	0	0	0	0	0	0	0	0.91967773	0.080322266	0.59887695	0.39379883	0.10693359	0.097900391	0.007	39698.24	0	0	0.007
170	171	171	Category J	-0.21582031	0.071777344	-0.61181641	-0.16625977	-0.1081543	0.38647461	0.36	0.007	19/6/2018	19	6	2018	8:46:28	31588	0.2	8	46	28	68507	0.051025391	3.4256836	0.25634766	0.22875977	-0.8527832	22.673828	0.55297852	0	0	0	0	0	0	0	0	0	0.91943359	0.080566406	0.87036133	-0.47216797	-0.15698242	0.2409668	0.007	39698.24	0	0	0.007
171	172	172	Category J	0.011962891	0.40795898	-1.7399902	-0.28320313	-0.18701172	0.31567383	0.37	0.007	19/6/2018	19	6	2018	8:46:28	31588	0.3	8	46	28	68507	0.051025391	3.4256836	0.25854492	0.22900391	-0.85180664	8.9306641	0.9387207	0	0	0	0	0	0	0	0	0	0.91943359	0.080566406	1.3132324	-0.24658203	0.17871094	-0.88793945	0.007	39698.24	0	0	0.007
172	173	173	Category J	0.55175781	0.13183594	-0.19189453	-0.20581055	-0.21264648	0.3425293	0.37	0.007	19/6/2018	19	6	2018	8:46:28	31588	0.4	8	46	28	68507	0.051025391	3.4256836	0.26123047	0.22924805	-0.85058594	5.8059082	0.72631836	0	0	0	0	0	0	0	0	0	0.91894531	0.081054688	1.0466309	0.2902832	-0.097412109	0.65869141	0.007	39698.24	0	0	0.007
173	174	174	Category J	-0.095947266	0.023925781	-0.41992188	-0.14501953	-0.26245117	0.33911133	0.37	0.007	19/6/2018	19	6	2018	8:46:28	31588	0.5	8	46	28	68507	0.051025391	3.4256836	0.26342773	0.22949219	-0.84887695	5.6867676	0.59619141	0	0	0	0	0	0	0	0	0	0.91796875	0.08203125	0.99414063	-0.359375	-0.20556641	0.42895508	0.007	39698.24	0	0	0.007
174	175	175	Category J	-0.095947266	0.29980469	-1.6318359	-0.24438477	-0.27172852	0.28417969	0.37	0.007	19/6/2018	19	6	2018	8:46:28	31588	0.6	8	46	28	68507	0.051025391	3.4256836	0.26538086	0.23022461	-0.84741211	9.6679688	0.86621094	0	0	0	0	0	0	0	0	0	0.91748047	0.082519531	1.2150879	-0.36132813	0.069335938	-0.78417969	0.007	39698.24	0	0	0.007
175	176	176	Category J	0.6237793	0.26391602	-0.46777344	-0.16455078	-0.20214844	0.36376953	0.37	0.007	19/6/2018	19	6	2018	8:46:28	31588	0.7	8	46	28	68507	0.051025391	3.4256836	0.26757813	0.23071289	-0.84594727	17.137695	0.52050781	0	0	0	0	0	0	0	0	0	0.91699219	0.083007813	0.76733398	0.35595703	0.032958984	0.37817383	0.007	39698.24	0	0	0.007
176	177	177	Category J	-0.15576172	0.3359375	-1.5839844	-0.1027832	-0.19799805	0.38549805	0.37	0.007	19/6/2018	19	6	2018	8:46:28	31588	0.8	8	46	28	68508	0.051025391	3.4256836	0.27001953	0.23095703	-0.84448242	22.24707	0.859375	0	0	0	0	0	0	0	0	0	0.91625977	0.083740234	1.2697754	-0.42578125	0.10473633	-0.73925781	0.007	39698.24	0	0	0.007
177	178	178	Category J	-0.11987305	0.3359375	-1.1638184	-0.20214844	-0.25537109	0.31665039	0.37	0.007	19/6/2018	19	6	2018	8:46:28	31588	0.9	8	46	28	68508	0.051025391	3.4256836	0.27246094	0.23144531	-0.84375	14.071289	0.5168457	0	0	0	0	0	0	0	0	0	0.91625977	0.083740234	0.81665039	-0.39233398	0.10424805	-0.31982422	0.007	39698.24	0	0	0.007
178	179	179	Category J	0.35986328	-0.011962891	0.035888672	-0.13427734	-0.26123047	0.32641602	0.37	0.007	19/6/2018	19	6	2018	8:46:29	31589	0	8	46	29	68508	0.051025391	3.4256836	0.2746582	0.23144531	-0.84277344	17.074219	0.91577148	0	0	0	0	0	0	0	0	0	0.91625977	0.083740234	1.2075195	0.084960938	-0.2434082	0.87866211	0.007	39698.24	0	0	0.007
179	180	180	Category J	-0.21582031	0.39599609	-1.5598145	-0.17016602	-0.27441406	0.3190918	0.37	0.007	19/6/2018	19	6	2018	8:46:29	31589	0.1	8	46	29	68508	0.051025391	3.4256836	0.27661133	0.23168945	-0.84130859	21.20166	0.88623047	0	0	0	0	0	0	0	0	0	0.91552734	0.084472656	1.3747559	-0.49243164	0.1640625	-0.71826172	0.007	39698.24	0	0	0.007
180	181	181	Category J	0.29980469	0.29980469	-1.2719727	-0.24047852	-0.21508789	0.32226563	0.37	0.007	19/6/2018	19	6	2018	8:46:29	31589	0.2	8	46	29	68508	0.051025391	3.4256836	0.2824707	0.22973633	-0.83911133	18.780518	0.43847656	0	0	0	0	0	0	0	0	0	0.91479492	0.085205078	0.51977539	0.017089844	0.069824219	-0.43261719	0.007	39698.24	0	0	0.007
181	182	182	Category J	0.44384766	0.19189453	-0.47998047	-0.095703125	-0.17773438	0.40527344	0.38	0.007	19/6/2018	19	6	2018	8:46:29	31589	0.3	8	46	29	68508	0.051025391	3.4256836	0.28637695	0.23193359	-0.84692383	7.4624023	0.40112305	0	0	0	0	0	0	0	0	0	0.92358398	0.076416016	0.56420898	0.15722656	-0.040039063	0.36694336	0.007	39698.24	0	0	0.007
182	183	183	Category J	-0.23999023	0.20385742	-1.5119629	-0.2043457	-0.19824219	0.35400391	0.38	0.007	19/6/2018	19	6	2018	8:46:29	31589	0.4	8	46	29	68508	0.051025391	3.4256836	0.29272461	0.22802734	-0.83666992	3.2910156	0.86035156	0	0	0	0	0	0	0	0	0	0.9152832	0.084716797	1.2321777	-0.53271484	-0.024169922	-0.67504883	0.007	39698.24	0	0	0.007
183	184	184	Category J	0.071777344	0.29980469	-0.91186523	-0.1887207	-0.23803711	0.32128906	0.38	0.007	19/6/2018	19	6	2018	8:46:29	31589	0.5	8	46	29	68508	0.051025391	3.4256836	0.2956543	0.22680664	-0.84057617	0.29785156	0.24584961	0	0	0	0	0	0	0	0	0	0.91967773	0.080322266	0.36791992	-0.22387695	0.072753906	-0.071044922	0.007	39698.24	0	0	0.007
184	185	185	Category J	-0.059814453	0.10791016	-0.47998047	-0.12353516	-0.28686523	0.3190918	0.38	0.007	19/6/2018	19	6	2018	8:46:29	31589	0.6	8	46	29	68508	0.051025391	3.4256836	0.30126953	0.22436523	-0.83398438	3.1848145	0.51904297	0	0	0	0	0	0	0	0	0	0.91479492	0.085205078	0.83178711	-0.36108398	-0.11645508	0.35400391	0.007	39698.24	0	0	0.007
185	186	186	Category J	-0.11987305	0.071777344	-1.3679199	-0.15478516	-0.29931641	0.31201172	0.38	0.007	19/6/2018	19	6	2018	8:46:29	31589	0.7	8	46	29	68508	0.051025391	3.4256836	0.30786133	0.21875	-0.82299805	15.092773	0.70800781	0	0	0	0	0	0	0	0	0	0.90576172	0.094238281	1.1193848	-0.42773438	-0.14697266	-0.54467773	0.007	39698.24	0	0	0.007
186	187	187	Category J	0.071777344	0.2878418	-0.81591797	-0.16625977	-0.3269043	0.28222656	0.38	0.007	19/6/2018	19	6	2018	8:46:29	31589	0.8	8	46	29	68509	0.051025391	3.4256836	0.31152344	0.22070313	-0.83227539	25.757568	0.24951172	0	0	0	0	0	0	0	0	0	0.91577148	0.084228516	0.32324219	-0.23974609	0.066894531	0.016357422	0.007	39698.24	0	0	0.007
187	188	188	Category J	0.011962891	0.2878418	-0.93579102	-0.10473633	-0.30566406	0.32666016	0.38	0.007	19/6/2018	19	6	2018	8:46:29	31589	0.9	8	46	29	68509	0.051025391	3.4256836	0.32006836	0.21801758	-0.82592773	23.570068	0.33447266	0	0	0	0	0	0	0	0	0	0.91210938	0.087890625	0.48754883	-0.30810547	0.069580078	-0.10961914	0.007	39698.24	0	0	0.007
188	189	189	Category L	0.55175781	0.15576172	-0.7199707	-0.17944336	0.12060547	0.40380859	0.12	0.007	19/6/2018	19	6	2018	8:48:04	31684	0.199	8	48	4	68603	0.051025391	3.4256836	0.32104492	0.21850586	-0.82495117	43.114014	0.26098633	0	0	0	0	0	0	0	0	0	0.91186523	0.088134766	0.39868164	0.23046875	-0.062744141	0.10498047	0.007	39698.24	0	0	0.007
189	190	190	Category L	0.55175781	0.17993164	-0.68383789	-0.16796875	0.11181641	0.40405273	0.13	0.007	19/6/2018	19	6	2018	8:48:04	31684	0.3	8	48	4	68603	0.051025391	3.4256836	0.32519531	0.22070313	-0.83544922	115.03857	0.27563477	0	0	0	0	0	0	0	0	0	0.92333984	0.076660156	0.41894531	0.22631836	-0.040771484	0.15161133	0.007	39698.24	0	0	0.007
190	191	191	Category L	0.56396484	0.16796875	-0.70776367	-0.17041016	0.10986328	0.40380859	0.13	0.007	19/6/2018	19	6	2018	8:48:04	31684	0.4	8	48	4	68603	0.051025391	3.4256836	0.33129883	0.21679688	-0.82104492	154.12769	0.26318359	0	0	0	0	0	0	0	0	0	0.91162109	0.088378906	0.39477539	0.23242188	-0.048828125	0.11328125	0.007	39698.24	0	0	0.007
191	192	192	Category L	0.52783203	0.17993164	-0.69580078	-0.16699219	0.11230469	0.4050293	0.13	0.007	19/6/2018	19	6	2018	8:48:04	31684	0.5	8	48	4	68603	0.051025391	3.4256836	0.33081055	0.21386719	-0.81982422	164.8938	0.23510742	0	0	0	0	0	0	0	0	0	0.90966797	0.090332031	0.35498047	0.19677734	-0.033935547	0.12402344	0.007	39698.24	0	0	0.007
192	193	193	Category L	0.56396484	0.19189453	-0.70776367	-0.17089844	0.10717773	0.41113281	0.13	0.007	19/6/2018	19	6	2018	8:48:04	31684	0.6	8	48	4	68603	0.051025391	3.4256836	0.33935547	0.21484375	-0.82373047	169.50293	0.25366211	0	0	0	0	0	0	0	0	0	0.91650391	0.083496094	0.36352539	0.22436523	-0.022949219	0.1159668	0.007	39698.24	0	0	0.007
193	194	194	Category L	0.55175781	0.17993164	-0.70776367	-0.16894531	0.1159668	0.40380859	0.13	0.007	19/6/2018	19	6	2018	8:48:04	31684	0.7	8	48	4	68603	0.051025391	3.4256836	0.34423828	0.21289063	-0.8137207	170.14819	0.23510742	0	0	0	0	0	0	0	0	0	0.90893555	0.091064453	0.34643555	0.20727539	-0.032958984	0.10595703	0.007	39698.24	0	0	0.007
194	195	195	Category L	0.55175781	0.17993164	-0.70776367	-0.1730957	0.11352539	0.41186523	0.13	0.007	19/6/2018	19	6	2018	8:48:04	31684	0.8	8	48	4	68604	0.051025391	3.4256836	0.3449707	0.2109375	-0.82373047	165.45483	0.23876953	0	0	0	0	0	0	0	0	0	0.91772461	0.082275391	0.35375977	0.20654297	-0.031005859	0.1159668	0.007	39698.24	0	0	0.007
195	196	196	Category L	0.51586914	0.20385742	-0.70776367	-0.16699219	0.1105957	0.40795898	0.13	0.007	19/6/2018	19	6	2018	8:48:04	31684	0.9	8	48	4	68604	0.051025391	3.4256836	0.35180664	0.21044922	-0.81005859	153.81641	0.19335938	0	0	0	0	0	0	0	0	0	0.90795898	0.092041016	0.27319336	0.1640625	-0.006591797	0.10229492	0.007	39698.24	0	0	0.007
196	197	197	Category L	0.52783203	0.19189453	-0.68383789	-0.1796875	0.10913086	0.41894531	0.13	0.007	19/6/2018	19	6	2018	8:48:05	31685	0	8	48	5	68604	0.051025391	3.4256836	0.35473633	0.20678711	-0.80126953	143.11743	0.20947266	0	0	0	0	0	0	0	0	0	0.90063477	0.099365234	0.30541992	0.17285156	-0.014892578	0.11743164	0.007	39698.24	0	0	0.007
197	198	198	Category L	0.53979492	0.17993164	-0.70776367	-0.16918945	0.10644531	0.41479492	0.13	0.007	19/6/2018	19	6	2018	8:48:05	31685	0.1	8	48	5	68604	0.051025391	3.4256836	0.36230469	0.20825195	-0.80859375	134.85498	0.20605469	0	0	0	0	0	0	0	0	0	0.91040039	0.089599609	0.30688477	0.17749023	-0.028320313	0.10083008	0.007	39698.24	0	0	0.007
198	199	199	Category L	0.55175781	0.19189453	-0.73193359	-0.16357422	0.11035156	0.40795898	0.13	0.007	19/6/2018	19	6	2018	8:48:05	31685	0.2	8	48	5	68604	0.051025391	3.4256836	0.36938477	0.20605469	-0.79516602	112.87354	0.19335938	0	0	0	0	0	0	0	0	0	0.90087891	0.099121094	0.25976563	0.18212891	-0.014160156	0.063232422	0.007	39698.24	0	0	0.007
199	200	200	Category L	0.51586914	0.19189453	-0.70776367	-0.16699219	0.10791016	0.40795898	0.14	0.007	19/6/2018	19	6	2018	8:48:05	31685	0.3	8	48	5	68604	0.051025391	3.4256836	0.3659668	0.20507813	-0.79736328	45.668945	0.17504883	0	0	0	0	0	0	0	0	0	0.90087891	0.099121094	0.25268555	0.1496582	-0.013183594	0.089599609	0.007	39698.24	0	0	0.007
200	201	201	Category L	0.53979492	0.19189453	-0.7199707	-0.17089844	0.10913086	0.41894531	0.14	0.007	19/6/2018	19	6	2018	8:48:05	31685	0.4	8	48	5	68604	0.051025391	3.4256836	0.37280273	0.20727539	-0.80395508	8.8486328	0.1875	0	0	0	0	0	0	0	0	0	0.91015625	0.08984375	0.26635742	0.16674805	-0.015380859	0.083984375	0.007	39698.24	0	0	0.007
201	202	202	Category L	0.53979492	0.17993164	-0.7199707	-0.17260742	0.10400391	0.42504883	0.14	0.007	19/6/2018	19	6	2018	8:48:05	31685	0.5	8	48	5	68604	0.051025391	3.4256836	0.37963867	0.20410156	-0.79125977	4.0888672	0.17675781	0	0	0	0	0	0	0	0	0	0.90112305	0.098876953	0.25561523	0.15991211	-0.024169922	0.071289063	0.007	39698.24	0	0	0.007
202	203	203	Category L	0.53979492	0.19189453	-0.69580078	-0.16137695	0.10888672	0.41625977	0.14	0.007	19/6/2018	19	6	2018	8:48:05	31685	0.6	8	48	5	68604	0.051025391	3.4256836	0.38037109	0.20605469	-0.79931641	10.503906	0.19042969	0	0	0	0	0	0	0	0	0	0.90893555	0.091064453	0.27685547	0.15917969	-0.014160156	0.10351563	0.007	39698.24	0	0	0.007
203	204	204	Category L	0.53979492	0.19189453	-0.70776367	-0.16015625	0.10888672	0.40185547	0.14	0.007	19/6/2018	19	6	2018	8:48:05	31685	0.7	8	48	5	68604	0.051025391	3.4256836	0.38989258	0.20703125	-0.80200195	5.1689453	0.17749023	0	0	0	0	0	0	0	0	0	0.91552734	0.084472656	0.25927734	0.1496582	-0.015136719	0.094238281	0.007	39698.24	0	0	0.007
204	205	205	Category L	0.51586914	0.19189453	-0.74389648	-0.16650391	0.1081543	0.41796875	0.14	0.007	19/6/2018	19	6	2018	8:48:05	31685	0.8	8	48	5	68605	0.051025391	3.4256836	0.39453125	0.20483398	-0.79248047	1.6711426	0.13134766	0	0	0	0	0	0	0	0	0	0.90869141	0.091308594	0.18310547	0.12109375	-0.012939453	0.048583984	0.007	39698.24	0	0	0.007
205	206	206	Category L	0.52783203	0.17993164	-0.7199707	-0.16162109	0.10717773	0.41210938	0.14	0.007	19/6/2018	19	6	2018	8:48:05	31685	0.9	8	48	5	68605	0.051025391	3.4256836	0.39208984	0.20385742	-0.79858398	0.093017578	0.15844727	0	0	0	0	0	0	0	0	0	0.91259766	0.087402344	0.23828125	0.13549805	-0.023925781	0.078613281	0.007	39698.24	0	0	0.007
206	207	207	Category L	0.55175781	0.17993164	-0.69580078	-0.16333008	0.10888672	0.41210938	0.14	0.007	19/6/2018	19	6	2018	8:48:06	31686	0	8	48	6	68605	0.051025391	3.4256836	0.3984375	0.19995117	-0.78686523	0.55395508	0.17944336	0	0	0	0	0	0	0	0	0	0.90454102	0.095458984	0.26464844	0.15307617	-0.020019531	0.091064453	0.007	39698.24	0	0	0.007
207	208	208	Category L	0.53979492	0.17993164	-0.7199707	-0.15869141	0.10888672	0.40405273	0.14	0.007	19/6/2018	19	6	2018	8:48:06	31686	0.1	8	48	6	68605	0.051025391	3.4256836	0.40234375	0.19482422	-0.77856445	0.89379883	0.14990234	0	0	0	0	0	0	0	0	0	0.89794922	0.10205078	0.2109375	0.13720703	-0.014892578	0.05859375	0.007	39698.24	0	0	0.007
208	209	209	Category L	0.52783203	0.19189453	-0.73193359	-0.16479492	0.10546875	0.41894531	0.14	0.007	19/6/2018	19	6	2018	8:48:06	31686	0.2	8	48	6	68605	0.051025391	3.4256836	0.40991211	0.19604492	-0.7878418	1.6787109	0.13037109	0	0	0	0	0	0	0	0	0	0.90966797	0.090332031	0.17773438	0.11767578	-0.004150391	0.055908203	0.007	39698.24	0	0	0.007
209	210	210	Category L	0.53979492	0.15576172	-0.70776367	-0.1628418	0.11401367	0.41210938	0.15	0.007	19/6/2018	19	6	2018	8:48:06	31686	0.3	8	48	6	68605	0.051025391	3.4256836	0.41577148	0.19287109	-0.77246094	1.9052734	0.14477539	0	0	0	0	0	0	0	0	0	0.8984375	0.1015625	0.22607422	0.1237793	-0.037109375	0.064697266	0.007	39698.24	0	0	0.007
210	211	211	Category L	0.52783203	0.17993164	-0.70776367	-0.16137695	0.10888672	0.41503906	0.15	0.007	19/6/2018	19	6	2018	8:48:06	31686	0.4	8	48	6	68605	0.05078125	3.4482422	0.41357422	0.19091797	-0.77246094	1.4897461	0.1315918	0	0	0	0	0	0	0	0	0	0.89697266	0.10302734	0.19018555	0.11401367	-0.010986328	0.064697266	0.007	39698.24	0	0	0.007
211	212	212	Category L	0.52783203	0.17993164	-0.68383789	-0.15795898	0.109375	0.43115234	0.15	0.007	19/6/2018	19	6	2018	8:48:06	31686	0.5	8	48	6	68605	0.05078125	3.4482422	0.42211914	0.19262695	-0.77416992	1.1208496	0.1394043	0	0	0	0	0	0	0	0	0	0.90258789	0.097412109	0.20849609	0.10546875	-0.012695313	0.090332031	0.007	39698.24	0	0	0.007
212	213	213	Category L	0.50390625	0.16796875	-0.69580078	-0.15917969	0.10888672	0.41235352	0.15	0.007	19/6/2018	19	6	2018	8:48:06	31686	0.6	8	48	6	68605	0.05078125	3.4482422	0.42797852	0.18969727	-0.76171875	1.489502	0.1027832	0	0	0	0	0	0	0	0	0	0.89404297	0.10595703	0.16357422	0.075683594	-0.021728516	0.065917969	0.007	39698.24	0	0	0.007
213	214	214	Category L	0.51586914	0.19189453	-0.69580078	-0.15844727	0.10961914	0.41235352	0.15	0.007	19/6/2018	19	6	2018	8:48:06	31686	0.7	8	48	6	68606	0.05078125	3.4482422	0.42700195	0.19042969	-0.76855469	1.769043	0.11474609	0	0	0	0	0	0	0	0	0	0.8996582	0.1003418	0.16308594	0.088623047	0.001220703	0.072753906	0.007	39698.24	0	0	0.007
214	215	215	Category L	0.53979492	0.17993164	-0.68383789	-0.15917969	0.10986328	0.41430664	0.15	0.007	19/6/2018	19	6	2018	8:48:06	31686	0.8	8	48	6	68606	0.05078125	3.4482422	0.43383789	0.19262695	-0.77294922	1.2866211	0.13891602	0	0	0	0	0	0	0	0	0	0.90698242	0.093017578	0.20776367	0.10595703	-0.012695313	0.089111328	0.007	39698.24	0	0	0.007
215	216	216	Category L	0.53979492	0.17993164	-0.69580078	-0.15966797	0.1105957	0.41333008	0.15	0.007	19/6/2018	19	6	2018	8:48:06	31686	0.9	8	48	6	68606	0.05078125	3.4482422	0.43798828	0.19140625	-0.76318359	0.68676758	0.12231445	0	0	0	0	0	0	0	0	0	0.90063477	0.099365234	0.18041992	0.1015625	-0.011474609	0.067382813	0.007	39698.24	0	0	0.007
216	217	217	Category L	0.52783203	0.17993164	-0.73193359	-0.15917969	0.10986328	0.41625977	0.15	0.007	19/6/2018	19	6	2018	8:48:07	31687	0	8	48	7	68606	0.05078125	3.4482422	0.42919922	0.19165039	-0.77294922	0.44726563	0.10717773	0	0	0	0	0	0	0	0	0	0.90454102	0.095458984	0.15112305	0.098388672	-0.01171875	0.041015625	0.007	39698.24	0	0	0.007
217	218	218	Category L	0.51586914	0.19189453	-0.73193359	-0.15307617	0.11157227	0.41235352	0.15	0.007	19/6/2018	19	6	2018	8:48:07	31687	0.1	8	48	7	68606	0.05078125	3.4482422	0.43359375	0.18945313	-0.76904297	0.32202148	0.090087891	0	0	0	0	0	0	0	0	0	0.90307617	0.096923828	0.12133789	0.08203125	0.002197266	0.037109375	0.007	39698.24	0	0	0.007
218	219	219	Category L	0.50390625	0.17993164	-0.70776367	-0.1550293	0.11279297	0.40844727	0.15	0.007	19/6/2018	19	6	2018	8:48:07	31687	0.2	8	48	7	68606	0.05078125	3.4482422	0.43457031	0.18798828	-0.75732422	0.55664063	0.085449219	0	0	0	0	0	0	0	0	0	0.89306641	0.10693359	0.12695313	0.069091797	-0.008056641	0.049560547	0.007	39698.24	0	0	0.007
219	220	220	Category L	0.50390625	0.15576172	-0.7199707	-0.15234375	0.11303711	0.41259766	0.16	0.007	19/6/2018	19	6	2018	8:48:07	31687	0.3	8	48	7	68606	0.05078125	3.4482422	0.4309082	0.19018555	-0.77001953	1.7478027	0.094726563	0	0	0	0	0	0	0	0	0	0.90283203	0.097167969	0.1574707	0.072753906	-0.034423828	0.050048828	0.007	39698.24	0	0	0.007
220	221	221	Category L	0.49194336	0.17993164	-0.75585938	-0.15576172	0.11206055	0.40820313	0.16	0.007	19/6/2018	19	6	2018	8:48:07	31687	0.4	8	48	7	68606	0.05078125	3.4482422	0.43579102	0.19067383	-0.77026367	2.1286621	0.05859375	0	0	0	0	0	0	0	0	0	0.90527344	0.094726563	0.081054688	0.055908203	-0.010742188	0.014404297	0.007	39698.24	0	0	0.007
221	222	222	Category L	0.49194336	0.17993164	-0.73193359	-0.1550293	0.11157227	0.40820313	0.16	0.007	19/6/2018	19	6	2018	8:48:07	31687	0.5	8	48	7	68606	0.05078125	3.4482422	0.43701172	0.18579102	-0.76147461	1.7285156	0.0625	0	0	0	0	0	0	0	0	0	0.89746094	0.10253906	0.090332031	0.0546875	-0.005859375	0.029541016	0.007	39698.24	0	0	0.007
222	223	223	Category L	0.50390625	0.17993164	-0.73193359	-0.16113281	0.10986328	0.42333984	0.16	0.007	19/6/2018	19	6	2018	8:48:07	31687	0.6	8	48	7	68606	0.05078125	3.4482422	0.4296875	0.18823242	-0.76269531	1.6633301	0.080566406	0	0	0	0	0	0	0	0	0	0.89550781	0.10449219	0.11328125	0.073974609	-0.008300781	0.030761719	0.007	39698.24	0	0	0.007
223	224	224	Category L	0.52783203	0.19189453	-0.70776367	-0.15307617	0.10864258	0.42041016	0.16	0.007	19/6/2018	19	6	2018	8:48:07	31687	0.7	8	48	7	68607	0.05078125	3.4482422	0.43359375	0.18945313	-0.76855469	2.0075684	0.11206055	0	0	0	0	0	0	0	0	0	0.90258789	0.097412109	0.15722656	0.093994141	0.002197266	0.060791016	0.007	39698.24	0	0	0.007
224	225	225	Category L	0.51586914	0.19189453	-0.7199707	-0.14941406	0.11206055	0.42651367	0.16	0.007	19/6/2018	19	6	2018	8:48:07	31687	0.8	8	48	7	68607	0.05078125	3.4482422	0.43652344	0.19238281	-0.76025391	1.6965332	0.088867188	0	0	0	0	0	0	0	0	0	0.89770508	0.10229492	0.12011719	0.079101563	-0.000488281	0.040283203	0.007	39698.24	0	0	0.007
225	226	226	Category L	0.49194336	0.17993164	-0.74389648	-0.14941406	0.11303711	0.42041016	0.16	0.007	19/6/2018	19	6	2018	8:48:07	31687	0.9	8	48	7	68607	0.05078125	3.4482422	0.43457031	0.19067383	-0.75756836	0.8269043	0.059814453	0	0	0	0	0	0	0	0	0	0.89404297	0.10595703	0.081787109	0.057128906	-0.010742188	0.013671875	0.007	39698.24	0	0	0.007
226	227	227	Category L	0.53979492	0.19189453	-0.73193359	-0.14916992	0.10888672	0.43164063	0.16	0.007	19/6/2018	19	6	2018	8:48:08	31688	0	8	48	8	68607	0.05078125	3.4482422	0.43676758	0.19628906	-0.76586914	0.36401367	0.1081543	0	0	0	0	0	0	0	0	0	0.90332031	0.096679688	0.14111328	0.1027832	-0.004394531	0.033935547	0.007	39698.24	0	0	0.007
227	228	228	Category L	0.50390625	0.16796875	-0.73193359	-0.1496582	0.11889648	0.41870117	0.16	0.007	19/6/2018	19	6	2018	8:48:08	31688	0.1	8	48	8	68607	0.05078125	3.4482422	0.44433594	0.19311523	-0.76367188	0.52416992	0.072021484	0	0	0	0	0	0	0	0	0	0.90454102	0.095458984	0.11645508	0.059326172	-0.025146484	0.031738281	0.007	39698.24	0	0	0.007
228	229	229	Category L	0.49194336	0.19189453	-0.74389648	-0.1472168	0.11376953	0.40869141	0.16	0.007	19/6/2018	19	6	2018	8:48:08	31688	0.2	8	48	8	68607	0.05078125	3.4482422	0.4440918	0.19433594	-0.76708984	0.48730469	0.053222656	0	0	0	0	0	0	0	0	0	0.9074707	0.092529297	0.073486328	0.047607422	-0.002441406	0.023193359	0.007	39698.24	0	0	0.007
229	230	230	Category L	0.49194336	0.17993164	-0.7199707	-0.15185547	0.10595703	0.42871094	0.17	0.007	19/6/2018	19	6	2018	8:48:08	31688	0.3	8	48	8	68607	0.05078125	3.4482422	0.43945313	0.1965332	-0.7722168	0.22070313	0.075683594	0	0	0	0	0	0	0	0	0	0.90991211	0.090087891	0.12109375	0.052246094	-0.016601563	0.052246094	0.007	39698.24	0	0	0.007
230	231	231	Category L	0.46777344	0.19189453	-0.73193359	-0.14697266	0.10693359	0.42163086	0.17	0.007	19/6/2018	19	6	2018	8:48:08	31688	0.4	8	48	8	68607	0.05078125	3.4482422	0.43188477	0.19384766	-0.76635742	0.54052734	0.049560547	0	0	0	0	0	0	0	0	0	0.90063477	0.099365234	0.072265625	0.035644531	-0.001953125	0.034423828	0.007	39698.24	0	0	0.007
231	232	232	Category L	0.49194336	0.16796875	-0.7199707	-0.14892578	0.11132813	0.4206543	0.17	0.007	19/6/2018	19	6	2018	8:48:08	31688	0.5	8	48	8	68607	0.05078125	3.4482422	0.42553711	0.19824219	-0.78320313	0.17431641	0.096435547	0	0	0	0	0	0	0	0	0	0.91308594	0.086914063	0.15991211	0.066162109	-0.030273438	0.063232422	0.007	39698.24	0	0	0.007
232	233	233	Category L	0.50390625	0.19189453	-0.75585938	-0.14453125	0.11132813	0.42578125	0.17	0.007	19/6/2018	19	6	2018	8:48:08	31688	0.6	8	48	8	68607	0.05078125	3.4482422	0.42285156	0.1953125	-0.7800293	0.049072266	0.084228516	0	0	0	0	0	0	0	0	0	0.90844727	0.091552734	0.10839844	0.080810547	-0.003417969	0.024169922	0.007	39698.24	0	0	0.007
233	234	234	Category L	0.50390625	0.16796875	-0.73193359	-0.14624023	0.11181641	0.40844727	0.17	0.007	19/6/2018	19	6	2018	8:48:08	31688	0.7	8	48	8	68608	0.05078125	3.4482422	0.4140625	0.19604492	-0.77905273	0.21411133	0.10522461	0	0	0	0	0	0	0	0	0	0.90405273	0.095947266	0.1652832	0.089599609	-0.028076172	0.047119141	0.007	39698.24	0	0	0.007
234	235	235	Category L	0.50390625	0.19189453	-0.73193359	-0.14526367	0.1105957	0.42260742	0.17	0.007	19/6/2018	19	6	2018	8:48:08	31688	0.8	8	48	8	68608	0.05078125	3.4482422	0.4128418	0.1965332	-0.78613281	0.34130859	0.10595703	0	0	0	0	0	0	0	0	0	0.90942383	0.090576172	0.1496582	0.090820313	-0.004638672	0.054199219	0.007	39698.24	0	0	0.007
235	236	236	Category L	0.47998047	0.17993164	-0.73193359	-0.15039063	0.11328125	0.42041016	0.17	0.007	19/6/2018	19	6	2018	8:48:08	31688	0.9	8	48	8	68608	0.05078125	3.4482422	0.40356445	0.1953125	-0.78076172	0.35766602	0.091796875	0	0	0	0	0	0	0	0	0	0.90039063	0.099609375	0.140625	0.076171875	-0.015380859	0.048828125	0.007	39698.24	0	0	0.007
236	237	237	Category L	0.51586914	0.16796875	-0.74389648	-0.14428711	0.109375	0.41455078	0.17	0.007	19/6/2018	19	6	2018	8:48:09	31689	0	8	48	9	68608	0.05078125	3.4482422	0.39819336	0.19677734	-0.79858398	0.54760742	0.1328125	0	0	0	0	0	0	0	0	0	0.91381836	0.086181641	0.20117188	0.11743164	-0.028808594	0.0546875	0.007	39698.24	0	0	0.007
237	238	238	Category L	0.51586914	0.17993164	-0.70776367	-0.14794922	0.109375	0.41870117	0.17	0.007	19/6/2018	19	6	2018	8:48:09	31689	0.1	8	48	9	68608	0.05078125	3.4482422	0.390625	0.1940918	-0.79321289	0.85229492	0.15209961	0	0	0	0	0	0	0	0	0	0.90527344	0.094726563	0.22485352	0.125	-0.014160156	0.085449219	0.007	39698.24	0	0	0.007
238	239	239	Category L	0.50390625	0.19189453	-0.74389648	-0.13964844	0.11108398	0.41259766	0.17	0.007	19/6/2018	19	6	2018	8:48:09	31689	0.2	8	48	9	68608	0.05078125	3.4482422	0.38208008	0.19311523	-0.78930664	1.4023438	0.12988281	0	0	0	0	0	0	0	0	0	0.89794922	0.10205078	0.16845703	0.12158203	-0.001220703	0.045410156	0.007	39698.24	0	0	0.007
239	240	240	Category L	0.49194336	0.17993164	-0.74389648	-0.14013672	0.11157227	0.42285156	0.18	0.007	19/6/2018	19	6	2018	8:48:09	31689	0.3	8	48	9	68608	0.05078125	3.4482422	0.38208008	0.19384766	-0.80175781	1.8359375	0.125	0	0	0	0	0	0	0	0	0	0.90917969	0.090820313	0.18188477	0.10961914	-0.013916016	0.057861328	0.007	39698.24	0	0	0.007
240	241	241	Category L	0.50390625	0.17993164	-0.7199707	-0.12963867	0.10644531	0.42285156	0.18	0.007	19/6/2018	19	6	2018	8:48:09	31689	0.4	8	48	9	68608	0.05078125	3.4482422	0.37841797	0.19580078	-0.79394531	2.0126953	0.14648438	0	0	0	0	0	0	0	0	0	0.90112305	0.098876953	0.21533203	0.12524414	-0.015869141	0.073974609	0.007	39698.24	0	0	0.007
241	242	242	Category L	0.49194336	0.20385742	-0.73193359	-0.14038086	0.10546875	0.43286133	0.18	0.007	19/6/2018	19	6	2018	8:48:09	31689	0.5	8	48	9	68608	0.05078125	3.4482422	0.37109375	0.19677734	-0.80493164	2.0744629	0.14111328	0	0	0	0	0	0	0	0	0	0.90795898	0.092041016	0.20043945	0.12060547	0.006835938	0.072998047	0.007	39698.24	0	0	0.007
242	243	243	Category L	0.50390625	0.19189453	-0.74389648	-0.13134766	0.10498047	0.42602539	0.18	0.007	19/6/2018	19	6	2018	8:48:09	31689	0.6	8	48	9	68608	0.05078125	3.4482422	0.37548828	0.19384766	-0.80688477	2.0124512	0.14282227	0	0	0	0	0	0	0	0	0	0.91088867	0.089111328	0.19335938	0.12817383	-0.001953125	0.062988281	0.007	39698.24	0	0	0.007
243	244	244	Category L	0.47998047	0.17993164	-0.74389648	-0.12963867	0.11010742	0.43017578	0.18	0.007	19/6/2018	19	6	2018	8:48:09	31689	0.7	8	48	9	68609	0.05078125	3.4482422	0.36450195	0.1953125	-0.80249023	2.4482422	0.13037109	0	0	0	0	0	0	0	0	0	0.90283203	0.097167969	0.18945313	0.11523438	-0.015380859	0.05859375	0.007	39698.24	0	0	0.007
244	245	245	Category L	0.47998047	0.16796875	-0.7199707	-0.12939453	0.10864258	0.43530273	0.18	0.007	19/6/2018	19	6	2018	8:48:09	31689	0.8	8	48	9	68609	0.05078125	3.4482422	0.36303711	0.1953125	-0.81591797	1.9899902	0.15356445	0	0	0	0	0	0	0	0	0	0.91430664	0.085693359	0.23999023	0.11669922	-0.02734375	0.095947266	0.007	39698.24	0	0	0.007
245	246	246	Category L	0.50390625	0.17993164	-0.7199707	-0.13305664	0.10571289	0.42895508	0.18	0.007	19/6/2018	19	6	2018	8:48:09	31689	0.9	8	48	9	68609	0.05078125	3.4482422	0.35913086	0.19604492	-0.80786133	1.0986328	0.16992188	0	0	0	0	0	0	0	0	0	0.90551758	0.094482422	0.24853516	0.14453125	-0.016113281	0.087890625	0.007	39698.24	0	0	0.007
246	247	247	Category L	0.45581055	0.20385742	-0.75585938	-0.13183594	0.10327148	0.43188477	0.18	0.007	19/6/2018	19	6	2018	8:48:10	31690	0	8	48	10	68609	0.05078125	3.4482422	0.35180664	0.19604492	-0.81713867	1.0419922	0.12084961	0	0	0	0	0	0	0	0	0	0.91113281	0.088867188	0.17285156	0.10375977	0.007568359	0.061279297	0.007	39698.24	0	0	0.007
247	248	248	Category L	0.47998047	0.17993164	-0.74389648	-0.12548828	0.10644531	0.4140625	0.18	0.007	19/6/2018	19	6	2018	8:48:10	31690	0.1	8	48	10	68609	0.05078125	3.4482422	0.35595703	0.19799805	-0.82128906	1.1164551	0.14697266	0	0	0	0	0	0	0	0	0	0.91674805	0.083251953	0.21948242	0.1237793	-0.018066406	0.077392578	0.007	39698.24	0	0	0.007
248	249	249	Category L	0.47998047	0.15576172	-0.7199707	-0.12744141	0.10644531	0.43115234	0.18	0.007	19/6/2018	19	6	2018	8:48:10	31690	0.2	8	48	10	68609	0.051269531	3.4482422	0.34667969	0.19775391	-0.81518555	1.0366211	0.16894531	0	0	0	0	0	0	0	0	0	0.90771484	0.092285156	0.27050781	0.13305664	-0.041992188	0.095214844	0.007	39698.24	0	0	0.007
249	250	250	Category L	0.47998047	0.17993164	-0.75585938	-0.13012695	0.10546875	0.42700195	0.19	0.007	19/6/2018	19	6	2018	8:48:10	31690	0.3	8	48	10	68609	0.051269531	3.4482422	0.34082031	0.19799805	-0.82836914	0.87719727	0.15795898	0	0	0	0	0	0	0	0	0	0.91748047	0.082519531	0.22998047	0.13891602	-0.018066406	0.072509766	0.007	39698.24	0	0	0.007
250	251	251	Category L	0.46777344	0.19189453	-0.73193359	-0.12792969	0.10888672	0.42407227	0.19	0.007	19/6/2018	19	6	2018	8:48:10	31690	0.4	8	48	10	68609	0.051269531	3.4482422	0.34008789	0.19921875	-0.82348633	1.7121582	0.15722656	0	0	0	0	0	0	0	0	0	0.9128418	0.087158203	0.2265625	0.12744141	-0.007324219	0.091552734	0.007	39698.24	0	0	0.007
251	252	252	Category L	0.46777344	0.17993164	-0.74389648	-0.13476563	0.10546875	0.42480469	0.19	0.007	19/6/2018	19	6	2018	8:48:10	31690	0.5	8	48	10	68609	0.051269531	3.4482422	0.33349609	0.19799805	-0.83129883	2.9372559	0.16088867	0	0	0	0	0	0	0	0	0	0.91723633	0.082763672	0.23974609	0.1340332	-0.018066406	0.087402344	0.007	39698.24	0	0	0.007
252	253	253	Category L	0.47998047	0.19189453	-0.75585938	-0.13134766	0.10742188	0.42211914	0.19	0.007	19/6/2018	19	6	2018	8:48:10	31690	0.6	8	48	10	68609	0.051269531	3.4482422	0.33154297	0.20214844	-0.84326172	2.0805664	0.17260742	0	0	0	0	0	0	0	0	0	0.9284668	0.071533203	0.24633789	0.14819336	-0.010253906	0.087402344	0.007	39698.24	0	0	0.007
253	254	254	Category L	0.44384766	0.20385742	-0.75585938	-0.12426758	0.10888672	0.43017578	0.19	0.007	19/6/2018	19	6	2018	8:48:10	31690	0.7	8	48	10	68610	0.051269531	3.4482422	0.32202148	0.20141602	-0.83740234	3.546875	0.14648438	0	0	0	0	0	0	0	0	0	0.91943359	0.080566406	0.20556641	0.12158203	0.002197266	0.081542969	0.007	39698.24	0	0	0.007
254	255	255	Category J	0.25195313	0.19189453	-0.85180664	0.002197266	0.11669922	0.44458008	0.2	0.007	19/6/2018	19	6	2018	8:48:11	31691	0.4	8	48	11	68610	0.051269531	3.4482422	0.31591797	0.20288086	-0.84375	9.2590332	0.065429688	0	0	0	0	0	0	0	0	0	0.92358398	0.076416016	0.083007813	-0.063964844	-0.010986328	-0.0078125	0.007	39698.24	0	0	0.007
255	256	256	Category J	-0.083984375	0.2878418	-1.2478027	0.032958984	0.12182617	0.43334961	0.2	0.007	19/6/2018	19	6	2018	8:48:11	31691	0.5	8	48	11	68610	0.051269531	3.4482422	0.31835938	0.20361328	-0.84350586	14.505127	0.57641602	0	0	0	0	0	0	0	0	0	0.92431641	0.075683594	0.890625	-0.40234375	0.083984375	-0.40405273	0.007	39698.24	0	0	0.007
256	257	257	Category J	0.20385742	0.16796875	-1.2839355	-0.004150391	0.095214844	0.45605469	0.2	0.007	19/6/2018	19	6	2018	8:48:11	31691	0.6	8	48	11	68610	0.051269531	3.4482422	0.31103516	0.20263672	-0.83666992	21.379395	0.4609375	0	0	0	0	0	0	0	0	0	0.91552734	0.084472656	0.58911133	-0.10717773	-0.034667969	-0.44702148	0.007	39698.24	0	0	0.007
257	258	258	Category J	-0.059814453	0.20385742	-0.21582031	-0.014892578	0.13525391	0.43237305	0.2	0.007	19/6/2018	19	6	2018	8:48:11	31691	0.7	8	48	11	68611	0.051269531	3.4482422	0.30419922	0.20581055	-0.85107422	26.256592	0.73217773	0	0	0	0	0	0	0	0	0	0.92700195	0.072998047	1.0012207	-0.36401367	-0.001953125	0.63525391	0.007	39698.24	0	0	0.007
258	259	259	Category J	0.083984375	0.17993164	-0.98388672	-0.059814453	0.15844727	0.44384766	0.2	0.007	19/6/2018	19	6	2018	8:48:11	31691	0.8	8	48	11	68611	0.051269531	3.4482422	0.30249023	0.20678711	-0.8503418	27.353027	0.25732422	0	0	0	0	0	0	0	0	0	0.92602539	0.073974609	0.37890625	-0.21850586	-0.026855469	-0.13330078	0.007	39698.24	0	0	0.007
259	260	260	Category J	0.16796875	0.41992188	-1.5717773	-0.014160156	0.15527344	0.43066406	0.2	0.007	19/6/2018	19	6	2018	8:48:11	31691	0.9	8	48	11	68611	0.051269531	3.4482422	0.29736328	0.20751953	-0.85400391	25.660156	0.75952148	0	0	0	0	0	0	0	0	0	0.92797852	0.072021484	1.0595703	-0.12939453	0.21240234	-0.7175293	0.007	39698.24	0	0	0.007
260	261	261	Category J	0.39599609	-0.083984375	-0.57592773	-0.060546875	0.1171875	0.43603516	0.2	0.007	19/6/2018	19	6	2018	8:48:12	31692	0	8	48	12	68611	0.051269531	3.4482422	0.29248047	0.20776367	-0.86572266	28.247314	0.42407227	0	0	0	0	0	0	0	0	0	0.93725586	0.062744141	0.68505859	0.10327148	-0.29174805	0.28979492	0.007	39698.24	0	0	0.007
261	262	262	Category J	-0.14379883	0.39599609	-0.57592773	-0.13671875	0.085693359	0.42236328	0.2	0.007	19/6/2018	19	6	2018	8:48:12	31692	0.1	8	48	12	68611	0.051269531	3.4482422	0.28930664	0.20776367	-0.85717773	29.361084	0.54956055	0	0	0	0	0	0	0	0	0	0.92822266	0.071777344	0.90258789	-0.43310547	0.18798828	0.28125	0.007	39698.24	0	0	0.007
262	263	263	Category J	0.071777344	0.29980469	-1.9919434	-0.072998047	0.11254883	0.43579102	0.2	0.007	19/6/2018	19	6	2018	8:48:12	31692	0.2	8	48	12	68611	0.051269531	3.4482422	0.28515625	0.20825195	-0.86157227	28.63916	1.1535645	0	0	0	0	0	0	0	0	0	0.93115234	0.068847656	1.4350586	-0.21337891	0.091308594	-1.130127	0.007	39698.24	0	0	0.007
263	264	264	Category J	0.31176758	0.52783203	-0.23999023	-0.0078125	0.10205078	0.45019531	0.21	0.007	19/6/2018	19	6	2018	8:48:12	31692	0.3	8	48	12	68611	0.051269531	3.4482422	0.28613281	0.21044922	-0.86328125	29.633789	0.69970703	0	0	0	0	0	0	0	0	0	0.93359375	0.06640625	0.96606445	0.025390625	0.31713867	0.62329102	0.007	39698.24	0	0	0.007
264	265	265	Category J	-0.21582031	-0.023925781	-0.26391602	-0.12548828	0.15893555	0.42163086	0.21	0.007	19/6/2018	19	6	2018	8:48:12	31692	0.4	8	48	12	68611	0.051269531	3.4482422	0.28222656	0.20825195	-0.85742188	26.62915	0.80883789	0	0	0	0	0	0	0	0	0	0.92651367	0.073486328	1.3239746	-0.49804688	-0.23217773	0.59350586	0.007	39698.24	0	0	0.007
265	266	266	Category J	0.059814453	0.51586914	-2.027832	-0.12988281	0.093505859	0.43481445	0.21	0.007	19/6/2018	19	6	2018	8:48:12	31692	0.5	8	48	12	68611	0.051269531	3.4482422	0.27758789	0.20898438	-0.86694336	20.250977	1.2199707	0	0	0	0	0	0	0	0	0	0.93408203	0.065917969	1.6850586	-0.21777344	0.30664063	-1.1606445	0.007	39698.24	0	0	0.007
266	267	267	Category J	0.671875	0.035888672	-0.64794922	-0.1184082	0.10839844	0.43359375	0.21	0.007	19/6/2018	19	6	2018	8:48:12	31692	0.6	8	48	12	68611	0.051269531	3.4482422	0.27490234	0.20898438	-0.87036133	12.543213	0.48681641	0	0	0	0	0	0	0	0	0	0.93652344	0.063476563	0.79248047	0.39672852	-0.1730957	0.22241211	0.007	39698.24	0	0	0.007
267	268	268	Category J	-0.011962891	0.38378906	-1.2119141	-0.10888672	0.058349609	0.42480469	0.21	0.007	19/6/2018	19	6	2018	8:48:12	31692	0.7	8	48	12	68612	0.051269531	3.4482422	0.27075195	0.20898438	-0.86547852	10.032471	0.47998047	0	0	0	0	0	0	0	0	0	0.93066406	0.069335938	0.80395508	-0.28271484	0.17456055	-0.34619141	0.007	39698.24	0	0	0.007
268	269	269	Category J	0.19189453	0.32397461	-1.1159668	-0.11279297	0.1237793	0.42553711	0.21	0.007	19/6/2018	19	6	2018	8:48:12	31692	0.8	8	48	12	68612	0.051269531	3.4482422	0.26708984	0.21191406	-0.87475586	12.531982	0.27612305	0	0	0	0	0	0	0	0	0	0.93896484	0.061035156	0.42822266	-0.075195313	0.11181641	-0.2409668	0.007	39698.24	0	0	0.007
269	270	270	Category J	-0.071777344	-0.035888672	-0.21582031	-0.091552734	0.15283203	0.42578125	0.21	0.007	19/6/2018	19	6	2018	8:48:12	31692	0.9	8	48	12	68612	0.051269531	3.4482422	0.26269531	0.21166992	-0.87792969	11.220215	0.78198242	0	0	0	0	0	0	0	0	0	0.94042969	0.059570313	1.2443848	-0.33447266	-0.24755859	0.66210938	0.007	39698.24	0	0	0.007
270	271	271	Category J	0.059814453	0.52783203	-2.0639648	-0.12036133	0.17236328	0.40600586	0.21	0.007	19/6/2018	19	6	2018	8:48:13	31693	0	8	48	13	68612	0.051269531	3.4482422	0.25805664	0.21142578	-0.87963867	11.484619	1.2414551	0	0	0	0	0	0	0	0	0	0.94091797	0.059082031	1.6984863	-0.19824219	0.31616211	-1.184082	0.007	39698.24	0	0	0.007
271	272	272	Category J	0.32397461	-0.059814453	-0.43188477	-0.1159668	0.1394043	0.42382813	0.21	0.007	19/6/2018	19	6	2018	8:48:13	31693	0.1	8	48	13	68612	0.051269531	3.4482422	0.25317383	0.21142578	-0.8815918	15.052734	0.5300293	0	0	0	0	0	0	0	0	0	0.94140625	0.05859375	0.79174805	0.070556641	-0.27124023	0.44970703	0.007	39698.24	0	0	0.007
272	273	273	Category J	-0.14379883	0.26391602	-0.64794922	-0.16015625	0.11767578	0.40917969	0.21	0.007	19/6/2018	19	6	2018	8:48:13	31693	0.2	8	48	13	68612	0.051269531	3.4482422	0.24804688	0.21166992	-0.88378906	13.9375	0.46044922	0	0	0	0	0	0	0	0	0	0.94213867	0.057861328	0.67993164	-0.3918457	0.052001953	0.23583984	0.007	39698.24	0	0	0.007
273	274	274	Category J	0.45581055	0.20385742	-1.2597656	-0.059814453	0.1340332	0.44848633	0.22	0.007	19/6/2018	19	6	2018	8:48:13	31693	0.3	8	48	13	68612	0.051269531	3.4482422	0.24316406	0.21166992	-0.88574219	9.3662109	0.43017578	0	0	0	0	0	0	0	0	0	0.94262695	0.057373047	0.59448242	0.21240234	-0.0078125	-0.3737793	0.007	39698.24	0	0	0.007
274	275	275	Category J	-0.19189453	0.083984375	-0.2878418	-0.040039063	0.2097168	0.41674805	0.22	0.007	19/6/2018	19	6	2018	8:48:13	31693	0.4	8	48	13	68612	0.051269531	3.4482422	0.23779297	0.2121582	-0.88793945	6.4301758	0.74926758	0	0	0	0	0	0	0	0	0	0.94335938	0.056640625	1.1582031	-0.4296875	-0.12817383	0.60009766	0.007	39698.24	0	0	0.007
275	276	276	Category J	0.083984375	0.32397461	-2.1237793	-0.14916992	0.18261719	0.40356445	0.22	0.007	19/6/2018	19	6	2018	8:48:13	31693	0.5	8	48	13	68612	0.051269531	3.4482422	0.23266602	0.2121582	-0.88989258	13.146484	1.2475586	0	0	0	0	0	0	0	0	0	0.9440918	0.055908203	1.4943848	-0.14868164	0.11157227	-1.2336426	0.007	39698.24	0	0	0.007
276	277	277	Category J	-0.071777344	-0.011962891	-0.26391602	-0.095947266	0.15722656	0.43188477	0.22	0.007	19/6/2018	19	6	2018	8:48:13	31693	0.6	8	48	13	68612	0.051269531	3.4482422	0.22802734	0.2121582	-0.89160156	12.356934	0.73095703	0	0	0	0	0	0	0	0	0	0.94458008	0.055419922	1.1518555	-0.29980469	-0.22412109	0.62768555	0.007	39698.24	0	0	0.007
277	278	278	Category J	-0.14379883	0.083984375	-0.39599609	-0.16186523	0.14697266	0.40087891	0.22	0.007	19/6/2018	19	6	2018	8:48:13	31693	0.7	8	48	13	68613	0.051269531	3.4482422	0.22265625	0.21264648	-0.89355469	5.2988281	0.63134766	0	0	0	0	0	0	0	0	0	0.9453125	0.0546875	0.99291992	-0.36645508	-0.12866211	0.49755859	0.007	39698.24	0	0	0.007
278	279	279	Category J	0.53979492	0.26391602	-1.7277832	-0.067626953	0.11108398	0.42480469	0.22	0.007	19/6/2018	19	6	2018	8:48:13	31693	0.8	8	48	13	68613	0.051269531	3.4482422	0.2175293	0.21289063	-0.89599609	1.670166	0.89306641	0	0	0	0	0	0	0	0	0	0.94628906	0.053710938	1.2045898	0.32202148	0.05078125	-0.83154297	0.007	39698.24	0	0	0.007
279	280	280	Category J	0.2277832	0.3359375	-0.083984375	0.052978516	0.18164063	0.41455078	0.22	0.007	19/6/2018	19	6	2018	8:48:13	31693	0.9	8	48	13	68613	0.051269531	3.4482422	0.21264648	0.21289063	-0.89794922	2.2424316	0.82324219	0	0	0	0	0	0	0	0	0	0.94702148	0.052978516	0.95214844	0.014892578	0.12280273	0.81396484	0.007	39698.24	0	0	0.007
280	281	281	Category J	-0.047851563	0.2878418	-1.5839844	-0.15185547	0.19750977	0.3996582	0.22	0.007	19/6/2018	19	6	2018	8:48:14	31694	0	8	48	14	68613	0.051269531	3.4289062	0.20751953	0.21289063	-0.90014648	12.489502	0.73364258	0	0	0	0	0	0	0	0	0	0.94799805	0.052001953	1.013916	-0.25537109	0.074707031	-0.68359375	0.007	39698.24	0	0	0.007
281	282	282	Category J	0.89990234	-0.059814453	-0.87597656	-0.064208984	0.17089844	0.41650391	0.22	0.007	19/6/2018	19	6	2018	8:48:14	31694	0.1	8	48	14	68613	0.051269531	3.4289062	0.20288086	0.21313477	-0.90234375	21.087646	0.74902344	0	0	0	0	0	0	0	0	0	0.94897461	0.051025391	0.99633789	0.69677734	-0.27294922	0.026367188	0.007	39698.24	0	0	0.007
282	283	283	Category J	-0.34790039	0.31176758	-0.34790039	-0.11230469	0.14355469	0.42504883	0.22	0.007	19/6/2018	19	6	2018	8:48:14	31694	0.2	8	48	14	68613	0.051269531	3.4289062	0.19750977	0.21289063	-0.90405273	22.0896	0.78515625	0	0	0	0	0	0	0	0	0	0.94946289	0.050537109	1.2004395	-0.54541016	0.098632813	0.55615234	0.007	39698.24	0	0	0.007
283	284	284	Category J	0.43188477	0.17993164	-1.7878418	-0.067382813	0.14575195	0.43334961	0.23	0.007	19/6/2018	19	6	2018	8:48:14	31694	0.3	8	48	14	68613	0.051269531	3.4289062	0.19238281	0.21289063	-0.90600586	18.963867	0.9140625	0	0	0	0	0	0	0	0	0	0.95043945	0.049560547	1.1540527	0.23925781	-0.032958984	-0.8815918	0.007	39698.24	0	0	0.007
284	285	285	Category J	0.20385742	0.25195313	-0.095947266	-0.042236328	0.19775391	0.41650391	0.23	0.007	19/6/2018	19	6	2018	8:48:14	31694	0.4	8	48	14	68613	0.051269531	3.4289062	0.18798828	0.21240234	-0.90795898	22.630127	0.81323242	0	0	0	0	0	0	0	0	0	0.95141602	0.048583984	0.8671875	0.015625	0.039306641	0.81201172	0.007	39698.24	0	0	0.007
285	286	286	Category J	-0.059814453	0.17993164	-1.4638672	-0.11474609	0.18457031	0.41650391	0.23	0.007	19/6/2018	19	6	2018	8:48:14	31694	0.5	8	48	14	68613	0.051269531	3.4289062	0.18383789	0.21240234	-0.91088867	29.890137	0.60498047	0	0	0	0	0	0	0	0	0	0.953125	0.046875	0.82910156	-0.24365234	-0.032470703	-0.55273438	0.007	39698.24	0	0	0.007
286	287	287	Category J	0.88793945	0.3359375	-1.0319824	-0.10839844	0.16699219	0.41040039	0.23	0.007	19/6/2018	19	6	2018	8:48:14	31694	0.6	8	48	14	68613	0.051269531	3.4289062	0.17871094	0.21240234	-0.9128418	21.392578	0.72949219	0	0	0	0	0	0	0	0	0	0.9543457	0.045654297	0.95141602	0.70898438	0.12329102	-0.11889648	0.007	39698.24	0	0	0.007
287	288	288	Category J	-0.21582031	0.16796875	-0.2277832	-0.071533203	0.18261719	0.40722656	0.23	0.007	19/6/2018	19	6	2018	8:48:14	31694	0.7	8	48	14	68614	0.051269531	3.4289062	0.17382813	0.2121582	-0.91479492	21.262695	0.79125977	0	0	0	0	0	0	0	0	0	0.95507813	0.044921875	1.1213379	-0.38964844	-0.044189453	0.68701172	0.007	39698.24	0	0	0.007
288	289	289	Category J	0.059814453	0.21582031	-1.7878418	-0.081054688	0.1262207	0.42651367	0.23	0.007	19/6/2018	19	6	2018	8:48:14	31694	0.8	8	48	14	68614	0.051269531	3.4289062	0.16870117	0.21240234	-0.91674805	21.718994	0.87768555	0	0	0	0	0	0	0	0	0	0.95605469	0.043945313	0.9831543	-0.10888672	0.003173828	-0.87084961	0.007	39698.24	0	0	0.007
289	290	290	Category J	0.47998047	0.25195313	-0.31176758	-0.001220703	0.16455078	0.43505859	0.23	0.007	19/6/2018	19	6	2018	8:48:14	31694	0.9	8	48	14	68614	0.051269531	3.4289062	0.16381836	0.21264648	-0.91870117	16.498291	0.68554688	0	0	0	0	0	0	0	0	0	0.95727539	0.042724609	0.9621582	0.31591797	0.0390625	0.60693359	0.007	39698.24	0	0	0.007
290	291	291	Category J	0.011962891	0.083984375	-1.3317871	-0.020751953	0.17041016	0.43359375	0.23	0.007	19/6/2018	19	6	2018	8:48:15	31695	0	8	48	15	68614	0.051269531	3.4289062	0.15869141	0.21289063	-0.9206543	5.6948242	0.45483398	0	0	0	0	0	0	0	0	0	0.95825195	0.041748047	0.68652344	-0.14672852	-0.12890625	-0.41088867	0.007	39698.24	0	0	0.007
291	292	292	Category J	0.35986328	0.50390625	-1.6557617	-0.060302734	0.16625977	0.43774414	0.23	0.007	19/6/2018	19	6	2018	8:48:15	31695	0.1	8	48	15	68614	0.051269531	3.4289062	0.15332031	0.21289063	-0.9230957	6.0456543	0.81469727	0	0	0	0	0	0	0	0	0	0.9597168	0.040283203	1.2297363	0.20629883	0.29077148	-0.73242188	0.007	39698.24	0	0	0.007
292	293	293	Category J	-0.25195313	0.10791016	-0.21582031	-0.002929688	0.15942383	0.42407227	0.23	0.007	19/6/2018	19	6	2018	8:48:15	31695	0.2	8	48	15	68614	0.051269531	3.4289062	0.14868164	0.21313477	-0.92529297	0.40307617	0.8215332	0	0	0	0	0	0	0	0	0	0.96118164	0.038818359	1.2155762	-0.40063477	-0.10522461	0.70947266	0.007	39698.24	0	0	0.007
293	294	294	Category J	0.023925781	0.31176758	-1.2119141	-0.10058594	0.125	0.43115234	0.24	0.007	19/6/2018	19	6	2018	8:48:15	31695	0.3	8	48	15	68614	0.051269531	3.4289062	0.14428711	0.21264648	-0.92700195	8.7827148	0.32470703	0	0	0	0	0	0	0	0	0	0.96191406	0.038085938	0.50415039	-0.12036133	0.098876953	-0.28466797	0.007	39698.24	0	0	0.007
294	295	295	Category J	0.74389648	0.23999023	-0.65991211	0.024902344	0.13061523	0.42919922	0.24	0.007	19/6/2018	19	6	2018	8:48:15	31695	0.4	8	48	15	68614	0.051269531	3.4289062	0.13989258	0.21264648	-0.9284668	0.98095703	0.66137695	0	0	0	0	0	0	0	0	0	0.96264648	0.037353516	0.8996582	0.60400391	0.027099609	0.26855469	0.007	39698.24	0	0	0.007
295	296	296	Category J	-0.059814453	0.10791016	-0.15576172	0.11962891	0.18066406	0.40014648	0.24	0.007	19/6/2018	19	6	2018	8:48:15	31695	0.5	8	48	15	68614	0.051269531	3.4289062	0.13793945	0.21289063	-0.92871094	1.2231445	0.8046875	0	0	0	0	0	0	0	0	0	0.96264648	0.037353516	1.0759277	-0.19775391	-0.10498047	0.77294922	0.007	39698.24	0	0	0.007
296	297	297	Category J	-0.011962891	0.41992188	-1.8718262	-0.011230469	0.16918945	0.43408203	0.24	0.007	19/6/2018	19	6	2018	8:48:15	31695	0.6	8	48	15	68614	0.051269531	3.4289062	0.13989258	0.21118164	-0.92431641	12.658691	0.98193359	0	0	0	0	0	0	0	0	0	0.95825195	0.041748047	1.3078613	-0.15185547	0.20849609	-0.94726563	0.007	39698.24	0	0	0.007
297	298	298	Category J	0.38378906	0.27587891	-0.68383789	-0.012451172	0.14770508	0.44384766	0.24	0.007	19/6/2018	19	6	2018	8:48:15	31695	0.7	8	48	15	68615	0.051269531	3.4289062	0.13867188	0.21142578	-0.91943359	13.273193	0.34594727	0	0	0	0	0	0	0	0	0	0.95361328	0.046386719	0.54492188	0.24487305	0.064208984	0.2355957	0.007	39698.24	0	0	0.007
298	299	299	Category J	0.095947266	0.2277832	-0.99584961	-0.037597656	0.15332031	0.43823242	0.24	0.007	19/6/2018	19	6	2018	8:48:15	31695	0.8	8	48	15	68615	0.051269531	3.4289062	0.140625	0.21118164	-0.92822266	11.604004	0.082519531	0	0	0	0	0	0	0	0	0	0.96240234	0.037597656	0.12866211	-0.044677734	0.016357422	-0.067382813	0.007	39698.24	0	0	0.007
299	300	300	Category J	0.10791016	0.19189453	-1.6557617	0.018554688	0.10229492	0.44995117	0.24	0.007	19/6/2018	19	6	2018	8:48:15	31695	0.9	8	48	15	68615	0.051269531	3.4289062	0.14135742	0.21118164	-0.92724609	7.0290527	0.72924805	0	0	0	0	0	0	0	0	0	0.96142578	0.038574219	0.78125	-0.033447266	-0.019287109	-0.72827148	0.007	39698.24	0	0	0.007
300	301	301	Category J	0.23999023	0.16796875	-0.071777344	0.020263672	0.13208008	0.44018555	0.24	0.007	19/6/2018	19	6	2018	8:48:16	31696	0	8	48	16	68615	0.051269531	3.4289062	0.140625	0.20825195	-0.91894531	15.875488	0.85400391	0	0	0	0	0	0	0	0	0	0.95263672	0.047363281	0.98657227	0.099121094	-0.040283203	0.84716797	0.007	39698.24	0	0	0.007
301	302	302	Category J	0.15576172	0.21582031	-1.0917969	-0.004882813	0.14990234	0.43896484	0.24	0.007	19/6/2018	19	6	2018	8:48:16	31696	0.1	8	48	16	68615	0.051269531	3.4289062	0.13696289	0.21166992	-0.92333984	28.498047	0.16918945	0	0	0	0	0	0	0	0	0	0.95727539	0.042724609	0.19067383	0.018554688	0.00390625	-0.16821289	0.007	39698.24	0	0	0.007
302	303	303	Category J	0.58789063	0.37182617	-0.86376953	0.020996094	0.11767578	0.43701172	0.24	0.007	19/6/2018	19	6	2018	8:48:16	31696	0.2	8	48	16	68615	0.051269531	3.4289062	0.14086914	0.20898438	-0.92773438	20.378418	0.47973633	0	0	0	0	0	0	0	0	0	0.96142578	0.038574219	0.67333984	0.44677734	0.16259766	0.063964844	0.007	39698.24	0	0	0.007
303	304	304	Category J	0.21582031	0	-0.23999023	-0.01171875	0.13696289	0.43261719	0.25	0.007	19/6/2018	19	6	2018	8:48:16	31696	0.3	8	48	16	68615	0.051269531	3.4289062	0.14257813	0.20776367	-0.91333008	17.900879	0.70849609	0	0	0	0	0	0	0	0	0	0.94750977	0.052490234	0.9543457	0.072998047	-0.20776367	0.67333984	0.007	39698.24	0	0	0.007
304	305	305	Category J	0.13183594	0.26391602	-1.487793	-0.030517578	0.0859375	0.44824219	0.25	0.007	19/6/2018	19	6	2018	8:48:16	31696	0.4	8	48	16	68615	0.051269531	3.4289062	0.14013672	0.20336914	-0.92114258	25.436523	0.56958008	0	0	0	0	0	0	0	0	0	0.95385742	0.046142578	0.63525391	-0.008300781	0.060302734	-0.56640625	0.007	39698.24	0	0	0.007
305	306	306	Category J	0.2878418	0.17993164	-1.0078125	0.008300781	0.066162109	0.45410156	0.25	0.007	19/6/2018	19	6	2018	8:48:16	31696	0.5	8	48	16	68615	0.051269531	3.4289062	0.14477539	0.20532227	-0.92895508	25.624512	0.16503906	0	0	0	0	0	0	0	0	0	0.96240234	0.037597656	0.24731445	0.14282227	-0.025390625	-0.078613281	0.007	39698.24	0	0	0.007
306	307	307	Category J	0.20385742	0.17993164	-0.3359375	0.041992188	0.096435547	0.43725586	0.25	0.007	19/6/2018	19	6	2018	8:48:16	31696	0.6	8	48	16	68615	0.051269531	3.4289062	0.14648438	0.20117188	-0.91479492	22.9104	0.58203125	0	0	0	0	0	0	0	0	0	0.94799805	0.052001953	0.6574707	0.057128906	-0.021240234	0.57885742	0.007	39698.24	0	0	0.007
307	308	308	Category J	0.21582031	0.40795898	-1.487793	0.019775391	0.090087891	0.45043945	0.25	0.007	19/6/2018	19	6	2018	8:48:16	31696	0.7	8	48	16	68616	0.051269531	3.4289062	0.14038086	0.20263672	-0.91796875	19.487061	0.61010742	0	0	0	0	0	0	0	0	0	0.95043945	0.049560547	0.85009766	0.075195313	0.20507813	-0.56958008	0.007	39698.24	0	0	0.007
308	309	309	Category J	0.14379883	0.16796875	-0.98388672	-0.034423828	0.076416016	0.43896484	0.25	0.007	19/6/2018	19	6	2018	8:48:16	31696	0.8	8	48	16	68616	0.051269531	3.4289062	0.14282227	0.20019531	-0.9140625	25.75415	0.076660156	0	0	0	0	0	0	0	0	0	0.94677734	0.053222656	0.10253906	0.000732422	-0.032226563	-0.069580078	0.007	39698.24	0	0	0.007
309	310	310	Category L	0.10791016	0.16796875	-0.86376953	0.17773438	-0.034912109	0.41430664	0.28	0.007	19/6/2018	19	6	2018	8:48:19	31699	0.7	8	48	19	68619	0.05078125	3.4272949	0.14282227	0.19848633	-0.91137695	33.644287	0.066650391	0	0	0	0	0	0	0	0	0	0.94384766	0.056152344	0.11328125	-0.034912109	-0.030517578	0.047607422	0.007	39698.24	0	0	0.007
310	311	311	Category L	0.083984375	0.19189453	-0.88793945	0.17749023	-0.042236328	0.42114258	0.28	0.007	19/6/2018	19	6	2018	8:48:19	31699	0.8	8	48	19	68619	0.05078125	3.4272949	0.14550781	0.20117188	-0.92016602	31.011963	0.0703125	0	0	0	0	0	0	0	0	0	0.953125	0.046875	0.10351563	-0.061523438	-0.009277344	0.032226563	0.007	39698.24	0	0	0.007
311	312	312	Category L	0.083984375	0.19189453	-0.89990234	0.17456055	-0.046630859	0.42089844	0.28	0.007	19/6/2018	19	6	2018	8:48:19	31699	0.9	8	48	19	68619	0.05078125	3.4272949	0.1472168	0.19702148	-0.90576172	30.826904	0.063720703	0	0	0	0	0	0	0	0	0	0.93847656	0.061523438	0.074462891	-0.063232422	-0.005126953	0.005859375	0.007	39698.24	0	0	0.007
312	313	313	Category L	0.10791016	0.19189453	-0.89990234	0.1784668	-0.046630859	0.42724609	0.28	0.007	19/6/2018	19	6	2018	8:48:20	31700	0	8	48	20	68619	0.05078125	3.4272949	0.14550781	0.19995117	-0.91137695	35.864258	0.040039063	0	0	0	0	0	0	0	0	0	0.94433594	0.055664063	0.057128906	-0.037597656	-0.008056641	0.011474609	0.007	39698.24	0	0	0.007
313	314	314	Category L	0.083984375	0.19189453	-0.91186523	0.171875	-0.041748047	0.41894531	0.28	0.007	19/6/2018	19	6	2018	8:48:20	31700	0.1	8	48	20	68619	0.05078125	3.4272949	0.1496582	0.19897461	-0.9140625	36.501465	0.066162109	0	0	0	0	0	0	0	0	0	0.94726563	0.052734375	0.075195313	-0.065673828	-0.007080078	0.002197266	0.007	39698.24	0	0	0.007
314	315	315	Category L	0.095947266	0.19189453	-0.88793945	0.17797852	-0.040771484	0.41625977	0.28	0.007	19/6/2018	19	6	2018	8:48:20	31700	0.2	8	48	20	68619	0.05078125	3.4272949	0.14624023	0.19873047	-0.90942383	35.690918	0.055419922	0	0	0	0	0	0	0	0	0	0.94238281	0.057617188	0.079101563	-0.050292969	-0.006835938	0.021484375	0.007	39698.24	0	0	0.007
315	316	316	Category L	0.095947266	0.19189453	-0.87597656	0.17480469	-0.043945313	0.42407227	0.29	0.007	19/6/2018	19	6	2018	8:48:20	31700	0.3	8	48	20	68619	0.05078125	3.4272949	0.15087891	0.19995117	-0.91699219	36.676514	0.069091797	0	0	0	0	0	0	0	0	0	0.95068359	0.049316406	0.10449219	-0.054931641	-0.008056641	0.041015625	0.007	39698.24	0	0	0.007
316	317	317	Category L	0.083984375	0.20385742	-0.89990234	0.16943359	-0.043212891	0.42407227	0.29	0.007	19/6/2018	19	6	2018	8:48:20	31700	0.4	8	48	20	68619	0.05078125	3.4272949	0.15234375	0.19848633	-0.90112305	36.92334	0.068603516	0	0	0	0	0	0	0	0	0	0.93530273	0.064697266	0.074951172	-0.068359375	0.005126953	0.001220703	0.007	39698.24	0	0	0.007
317	318	318	Category L	0.11987305	0.19189453	-0.89990234	0.17407227	-0.042480469	0.41113281	0.29	0.007	19/6/2018	19	6	2018	8:48:20	31700	0.5	8	48	20	68619	0.05078125	3.4272949	0.15576172	0.20092773	-0.90869141	36.839355	0.037841797	0	0	0	0	0	0	0	0	0	0.94360352	0.056396484	0.053710938	-0.035888672	-0.009033203	0.008789063	0.007	39698.24	0	0	0.007
318	319	319	Category L	0.095947266	0.19189453	-0.89990234	0.17456055	-0.040771484	0.40991211	0.29	0.007	19/6/2018	19	6	2018	8:48:20	31700	0.6	8	48	20	68619	0.05078125	3.4272949	0.15991211	0.20214844	-0.91479492	32.014404	0.06640625	0	0	0	0	0	0	0	0	0	0.95043945	0.049560547	0.089355469	-0.063964844	-0.010253906	0.014892578	0.007	39698.24	0	0	0.007
319	320	320	Category L	0.095947266	0.19189453	-0.91186523	0.17285156	-0.044677734	0.42822266	0.29	0.007	19/6/2018	19	6	2018	8:48:20	31700	0.7	8	48	20	68620	0.05078125	3.4272949	0.15551758	0.20117188	-0.90429688	26.707764	0.060791016	0	0	0	0	0	0	0	0	0	0.93945313	0.060546875	0.076416016	-0.059570313	-0.009277344	-0.007324219	0.007	39698.24	0	0	0.007
320	321	321	Category L	0.11987305	0.19189453	-0.89990234	0.17529297	-0.042480469	0.42333984	0.29	0.007	19/6/2018	19	6	2018	8:48:20	31700	0.8	8	48	20	68620	0.05078125	3.4272949	0.15478516	0.19946289	-0.9140625	23.005127	0.038574219	0	0	0	0	0	0	0	0	0	0.94824219	0.051757813	0.056884766	-0.034912109	-0.007568359	0.014160156	0.007	39698.24	0	0	0.007
321	322	322	Category L	0.071777344	0.17993164	-0.86376953	0.17480469	-0.040527344	0.42919922	0.29	0.007	19/6/2018	19	6	2018	8:48:20	31700	0.9	8	48	20	68620	0.05078125	3.4272949	0.15795898	0.19824219	-0.90527344	17.749268	0.097412109	0	0	0	0	0	0	0	0	0	0.93994141	0.060058594	0.14599609	-0.086181641	-0.018310547	0.041503906	0.007	39698.24	0	0	0.007
322	323	323	Category L	0.083984375	0.19189453	-0.91186523	0.17285156	-0.040527344	0.42602539	0.29	0.007	19/6/2018	19	6	2018	8:48:21	31701	0	8	48	21	68620	0.05078125	3.4272949	0.14892578	0.20117188	-0.90551758	12.783691	0.065917969	0	0	0	0	0	0	0	0	0	0.93945313	0.060546875	0.080810547	-0.064941406	-0.009277344	-0.006103516	0.007	39698.24	0	0	0.007
323	324	324	Category L	0.14379883	0.14379883	-0.89990234	0.17358398	-0.038085938	0.41894531	0.29	0.007	19/6/2018	19	6	2018	8:48:21	31701	0.111	8	48	21	68620	0.05078125	3.4272949	0.15527344	0.19921875	-0.91186523	9.4240723	0.057861328	0	0	0	0	0	0	0	0	0	0.94628906	0.053710938	0.079345703	-0.011474609	-0.055419922	0.011962891	0.007	39698.24	0	0	0.007
324	325	325	Category L	0.13183594	0.17993164	-0.94799805	0.17114258	-0.039794922	0.42211914	0.29	0.007	19/6/2018	19	6	2018	8:48:21	31701	0.222	8	48	21	68620	0.05078125	3.4272949	0.15039063	0.1965332	-0.89038086	6.4436035	0.062744141	0	0	0	0	0	0	0	0	0	0.92407227	0.075927734	0.092773438	-0.018554688	-0.016601563	-0.057373047	0.007	39698.24	0	0	0.007
325	326	326	Category L	0.095947266	0.17993164	-0.88793945	0.17211914	-0.044921875	0.42211914	0.3	0.007	19/6/2018	19	6	2018	8:48:21	31701	0.333	8	48	21	68620	0.05078125	3.4272949	0.14697266	0.19921875	-0.90820313	3.8574219	0.058349609	0	0	0	0	0	0	0	0	0	0.94140625	0.05859375	0.091064453	-0.051025391	-0.019287109	0.020263672	0.007	39698.24	0	0	0.007
326	327	327	Category L	0.071777344	0.17993164	-0.91186523	0.17724609	-0.040039063	0.41821289	0.3	0.007	19/6/2018	19	6	2018	8:48:21	31701	0.444	8	48	21	68620	0.05078125	3.4272949	0.14746094	0.19921875	-0.90014648	2.246582	0.078857422	0	0	0	0	0	0	0	0	0	0.93359375	0.06640625	0.10668945	-0.075683594	-0.019287109	-0.011474609	0.007	39698.24	0	0	0.007
327	328	328	Category L	0.071777344	0.19189453	-0.88793945	0.17285156	-0.039794922	0.41625977	0.3	0.007	19/6/2018	19	6	2018	8:48:21	31701	0.555	8	48	21	68620	0.05078125	3.4272949	0.13818359	0.19799805	-0.90112305	1.0603027	0.067871094	0	0	0	0	0	0	0	0	0	0.93286133	0.067138672	0.085693359	-0.06640625	-0.006103516	0.013183594	0.007	39698.24	0	0	0.007
328	329	329	Category L	0.095947266	0.17993164	-0.88793945	0.17602539	-0.0390625	0.42114258	0.3	0.007	19/6/2018	19	6	2018	8:48:21	31701	0.666	8	48	21	68620	0.051025391	3.4417969	0.13842773	0.19848633	-0.91259766	0.038085938	0.052734375	0	0	0	0	0	0	0	0	0	0.9440918	0.055908203	0.0859375	-0.042480469	-0.018554688	0.024658203	0.007	39698.24	0	0	0.007
329	330	330	Category L	0.059814453	0.19189453	-0.91186523	0.17773438	-0.034667969	0.42236328	0.3	0.007	19/6/2018	19	6	2018	8:48:21	31701	0.777	8	48	21	68621	0.051025391	3.4417969	0.13891602	0.1965332	-0.90063477	0.43823242	0.080078125	0	0	0	0	0	0	0	0	0	0.93237305	0.067626953	0.094970703	-0.079101563	-0.004638672	-0.010986328	0.007	39698.24	0	0	0.007
330	331	331	Category L	0.035888672	0.20385742	-0.91186523	0.17529297	-0.046142578	0.42504883	0.3	0.007	19/6/2018	19	6	2018	8:48:21	31701	0.888	8	48	21	68621	0.051025391	3.4417969	0.13037109	0.19824219	-0.91333008	0.26464844	0.094482422	0	0	0	0	0	0	0	0	0	0.94384766	0.056152344	0.1015625	-0.094482422	0.005371094	0.001464844	0.007	39698.24	0	0	0.007
331	332	332	Category L	0.10791016	0.19189453	-0.92382813	0.17724609	-0.042236328	0.42749023	0.3	0.007	19/6/2018	19	6	2018	8:48:22	31702	0	8	48	22	68621	0.051025391	3.4417969	0.13232422	0.19677734	-0.8984375	0.61914063	0.035400391	0	0	0	0	0	0	0	0	0	0.92919922	0.070800781	0.0546875	-0.024414063	-0.004882813	-0.025146484	0.007	39698.24	0	0	0.007
332	333	333	Category L	0.11987305	0.15576172	-0.88793945	0.17651367	-0.041259766	0.43530273	0.3	0.007	19/6/2018	19	6	2018	8:48:22	31702	0.1	8	48	22	68621	0.051025391	3.4417969	0.1262207	0.19458008	-0.89794922	1.579834	0.040771484	0	0	0	0	0	0	0	0	0	0.92749023	0.072509766	0.055419922	-0.006347656	-0.038818359	0.010009766	0.007	39698.24	0	0	0.007
333	334	334	Category L	0.083984375	0.20385742	-0.87597656	0.17456055	-0.040771484	0.4140625	0.3	0.007	19/6/2018	19	6	2018	8:48:22	31702	0.2	8	48	22	68621	0.051025391	3.4417969	0.13330078	0.19750977	-0.90527344	1.8352051	0.057617188	0	0	0	0	0	0	0	0	0	0.93603516	0.063964844	0.084960938	-0.049316406	0.006103516	0.029296875	0.007	39698.24	0	0	0.007
334	335	335	Category L	0.10791016	0.20385742	-0.87597656	0.17651367	-0.041259766	0.4284668	0.3	0.007	19/6/2018	19	6	2018	8:48:22	31702	0.3	8	48	22	68621	0.051025391	3.4417969	0.13500977	0.19335938	-0.89038086	1.369873	0.032470703	0	0	0	0	0	0	0	0	0	0.92114258	0.078857422	0.052001953	-0.027099609	0.010253906	0.014404297	0.007	39698.24	0	0	0.007
335	336	336	Category L	0.071777344	0.16796875	-0.88793945	0.17236328	-0.044677734	0.4309082	0.31	0.007	19/6/2018	19	6	2018	8:48:22	31702	0.4	8	48	22	68621	0.051025391	3.4417969	0.12280273	0.19726563	-0.90429688	0.90063477	0.061035156	0	0	0	0	0	0	0	0	0	0.93383789	0.066162109	0.096923828	-0.051025391	-0.029296875	0.016357422	0.007	39698.24	0	0	0.007
336	337	337	Category L	0.10791016	0.17993164	-0.89990234	0.17382813	-0.043945313	0.43017578	0.31	0.007	19/6/2018	19	6	2018	8:48:22	31702	0.5	8	48	22	68621	0.051025391	3.4417969	0.13110352	0.19848633	-0.91259766	1.0576172	0.032226563	0	0	0	0	0	0	0	0	0	0.94311523	0.056884766	0.0546875	-0.023193359	-0.018554688	0.012695313	0.007	39698.24	0	0	0.007
337	338	338	Category L	0.083984375	0.17993164	-0.92382813	0.17724609	-0.041503906	0.4284668	0.31	0.007	19/6/2018	19	6	2018	8:48:22	31702	0.6	8	48	22	68621	0.051025391	3.4417969	0.12719727	0.19458008	-0.89477539	0.28320313	0.053955078	0	0	0	0	0	0	0	0	0	0.92431641	0.075683594	0.086914063	-0.043212891	-0.014648438	-0.028808594	0.007	39698.24	0	0	0.007
338	339	339	Category L	0.14379883	0.19189453	-0.89990234	0.1652832	-0.041992188	0.4230957	0.31	0.007	19/6/2018	19	6	2018	8:48:22	31702	0.7	8	48	22	68621	0.051025391	3.4417969	0.12133789	0.19970703	-0.91064453	1.6240234	0.025878906	0	0	0	0	0	0	0	0	0	0.94018555	0.059814453	0.041015625	0.022216797	-0.0078125	0.010742188	0.007	39698.24	0	0	0.007
339	340	340	Category L	0.11987305	0.16796875	-0.91186523	0.16992188	-0.033691406	0.41894531	0.31	0.007	19/6/2018	19	6	2018	8:48:22	31702	0.8	8	48	22	68622	0.051025391	3.4417969	0.12988281	0.19433594	-0.90380859	2.5935059	0.029296875	0	0	0	0	0	0	0	0	0	0.93359375	0.06640625	0.044433594	-0.010009766	-0.026367188	-0.0078125	0.007	39698.24	0	0	0.007
340	341	341	Category L	0.10791016	0.19189453	-0.93579102	0.17163086	-0.041259766	0.43530273	0.31	0.007	19/6/2018	19	6	2018	8:48:22	31702	0.9	8	48	22	68622	0.051025391	3.4417969	0.12329102	0.19482422	-0.88427734	2.6367188	0.053710938	0	0	0	0	0	0	0	0	0	0.9140625	0.0859375	0.070068359	-0.015380859	-0.002929688	-0.051269531	0.007	39698.24	0	0	0.007
341	342	342	Category L	0.16796875	0.19189453	-0.91186523	0.16015625	-0.05078125	0.42773438	0.31	0.007	19/6/2018	19	6	2018	8:48:23	31703	0	8	48	23	68622	0.051025391	3.4417969	0.12182617	0.19946289	-0.90649414	2.8479004	0.046875	0	0	0	0	0	0	0	0	0	0.9362793	0.063720703	0.058837891	0.045898438	-0.007568359	-0.005126953	0.007	39698.24	0	0	0.007
342	343	343	Category L	0.19189453	0.19189453	-0.83984375	0.15942383	-0.053222656	0.41748047	0.31	0.007	19/6/2018	19	6	2018	8:48:23	31703	0.1	8	48	23	68622	0.051025391	3.4417969	0.1262207	0.19921875	-0.89746094	4.2414551	0.087402344	0	0	0	0	0	0	0	0	0	0.92797852	0.072021484	0.13061523	0.065429688	-0.007324219	0.057617188	0.007	39698.24	0	0	0.007
343	344	344	Category L	0.11987305	0.17993164	-0.87597656	0.14746094	-0.066894531	0.42919922	0.31	0.007	19/6/2018	19	6	2018	8:48:23	31703	0.2	8	48	23	68622	0.051025391	3.4417969	0.11889648	0.19995117	-0.90869141	5.3342285	0.038330078	0	0	0	0	0	0	0	0	0	0.93798828	0.062011719	0.053466797	0.000732422	-0.020019531	0.032714844	0.007	39698.24	0	0	0.007
344	345	345	Category L	0.16796875	0.14379883	-0.87597656	0.14086914	-0.076171875	0.44506836	0.31	0.007	19/6/2018	19	6	2018	8:48:23	31703	0.3	8	48	23	68622	0.051025391	3.4417969	0.11791992	0.203125	-0.91650391	5.829834	0.087402344	0	0	0	0	0	0	0	0	0	0.94628906	0.053710938	0.14990234	0.049804688	-0.059326172	0.040527344	0.007	39698.24	0	0	0.007
345	346	346	Category L	0.19189453	0.17993164	-0.89990234	0.13916016	-0.075439453	0.42773438	0.32	0.007	19/6/2018	19	6	2018	8:48:23	31703	0.4	8	48	23	68622	0.051025391	3.4417969	0.11328125	0.19873047	-0.90063477	6.623291	0.080566406	0	0	0	0	0	0	0	0	0	0.92919922	0.070800781	0.098144531	0.078369141	-0.018798828	0.000732422	0.007	39698.24	0	0	0.007
346	347	347	Category L	0.17993164	0.15576172	-0.89990234	0.13916016	-0.074707031	0.42797852	0.32	0.007	19/6/2018	19	6	2018	8:48:23	31703	0.5	8	48	23	68622	0.051025391	3.4417969	0.10449219	0.2019043	-0.91577148	7.6850586	0.08984375	0	0	0	0	0	0	0	0	0	0.94360352	0.056396484	0.13769531	0.075195313	-0.046142578	0.015869141	0.007	39698.24	0	0	0.007
347	348	348	Category L	0.19189453	0.17993164	-0.91186523	0.14257813	-0.0703125	0.4440918	0.32	0.007	19/6/2018	19	6	2018	8:48:23	31703	0.6	8	48	23	68622	0.051025391	3.4417969	0.1081543	0.2019043	-0.91943359	8.2172852	0.086669922	0	0	0	0	0	0	0	0	0	0.94750977	0.052490234	0.11328125	0.083496094	-0.021972656	0.007568359	0.007	39698.24	0	0	0.007
348	349	349	Category L	0.17993164	0.19189453	-0.89990234	0.14013672	-0.080078125	0.43481445	0.32	0.007	19/6/2018	19	6	2018	8:48:23	31703	0.7	8	48	23	68622	0.051025391	3.4417969	0.10229492	0.19580078	-0.90991211	7.4833984	0.078125	0	0	0	0	0	0	0	0	0	0.93652344	0.063476563	0.091796875	0.077392578	-0.00390625	0.010009766	0.007	39698.24	0	0	0.007
349	350	350	Category L	0.15576172	0.17993164	-0.91186523	0.13964844	-0.074707031	0.42797852	0.32	0.007	19/6/2018	19	6	2018	8:48:23	31703	0.8	8	48	23	68623	0.051025391	3.4417969	0.098876953	0.19921875	-0.91821289	6.9331055	0.060302734	0	0	0	0	0	0	0	0	0	0.94482422	0.055175781	0.082519531	0.056640625	-0.019287109	0.006347656	0.007	39698.24	0	0	0.007
350	351	351	Category L	0.17993164	0.19189453	-0.91186523	0.1340332	-0.077148438	0.43774414	0.32	0.007	19/6/2018	19	6	2018	8:48:23	31703	0.9	8	48	23	68623	0.051025391	3.4417969	0.10424805	0.19604492	-0.91064453	6.423584	0.075439453	0	0	0	0	0	0	0	0	0	0.93725586	0.062744141	0.080810547	0.075439453	-0.004150391	-0.000976563	0.007	39698.24	0	0	0.007
351	352	352	Category L	0.19189453	0.16796875	-0.87597656	0.13842773	-0.075439453	0.43481445	0.32	0.007	19/6/2018	19	6	2018	8:48:24	31704	0	8	48	24	68623	0.051025391	3.4417969	0.10107422	0.19628906	-0.91699219	5.5341797	0.10351563	0	0	0	0	0	0	0	0	0	0.94335938	0.056640625	0.16015625	0.090576172	-0.028320313	0.041015625	0.007	39698.24	0	0	0.007
352	353	353	Category L	0.19189453	0.19189453	-0.86376953	0.13330078	-0.077148438	0.43554688	0.32	0.007	19/6/2018	19	6	2018	8:48:24	31704	0.1	8	48	24	68623	0.051025391	3.4417969	0.10058594	0.19604492	-0.9284668	4.3725586	0.11181641	0	0	0	0	0	0	0	0	0	0.9543457	0.045654297	0.15991211	0.091064453	-0.004150391	0.064697266	0.007	39698.24	0	0	0.007
353	354	354	Category L	0.19189453	0.19189453	-0.89990234	0.13696289	-0.072998047	0.42382813	0.32	0.007	19/6/2018	19	6	2018	8:48:24	31704	0.2	8	48	24	68623	0.051025391	3.4417969	0.095458984	0.19165039	-0.9206543	3.0786133	0.098388672	0	0	0	0	0	0	0	0	0	0.9453125	0.0546875	0.1171875	0.096191406	0	0.020751953	0.007	39698.24	0	0	0.007
354	355	355	Category L	0.17993164	0.17993164	-0.88793945	0.14086914	-0.071777344	0.43798828	0.32	0.007	19/6/2018	19	6	2018	8:48:24	31704	0.3	8	48	24	68623	0.051025391	3.4417969	0.096191406	0.19262695	-0.92626953	1.6137695	0.092773438	0	0	0	0	0	0	0	0	0	0.95092773	0.049072266	0.13476563	0.083496094	-0.012695313	0.038330078	0.007	39698.24	0	0	0.007
355	356	356	Category L	0.19189453	0.19189453	-0.85180664	0.14282227	-0.071044922	0.44433594	0.33	0.007	19/6/2018	19	6	2018	8:48:24	31704	0.4	8	48	24	68623	0.051025391	3.4417969	0.096435547	0.1940918	-0.93139648	0.15185547	0.12402344	0	0	0	0	0	0	0	0	0	0.95629883	0.043701172	0.17724609	0.095214844	-0.002197266	0.079589844	0.007	39698.24	0	0	0.007
356	357	357	Category L	0.19189453	0.19189453	-0.86376953	0.13720703	-0.073974609	0.4296875	0.33	0.007	19/6/2018	19	6	2018	8:48:24	31704	0.5	8	48	24	68623	0.051025391	3.4417969	0.099609375	0.19067383	-0.92260742	0.90258789	0.10913086	0	0	0	0	0	0	0	0	0	0.94726563	0.052734375	0.15209961	0.092041016	0.000976563	0.058837891	0.007	39698.24	0	0	0.007
357	358	358	Category L	0.19189453	0.17993164	-0.89990234	0.1418457	-0.072753906	0.44091797	0.33	0.007	19/6/2018	19	6	2018	8:48:24	31704	0.6	8	48	24	68623	0.051025391	3.4417969	0.099609375	0.18725586	-0.9296875	0.78613281	0.096923828	0	0	0	0	0	0	0	0	0	0.95361328	0.046386719	0.12939453	0.092041016	-0.007324219	0.029785156	0.007	39698.24	0	0	0.007
358	359	359	Category L	0.19189453	0.19189453	-0.88793945	0.1262207	-0.073486328	0.43676758	0.33	0.007	19/6/2018	19	6	2018	8:48:24	31704	0.7	8	48	24	68623	0.051025391	3.4417969	0.098388672	0.18554688	-0.94018555	1.3283691	0.10717773	0	0	0	0	0	0	0	0	0	0.96337891	0.036621094	0.15185547	0.093261719	0.006103516	0.052246094	0.007	39698.24	0	0	0.007
359	360	360	Category L	0.17993164	0.19189453	-0.85180664	0.14135742	-0.066894531	0.42602539	0.33	0.007	19/6/2018	19	6	2018	8:48:24	31704	0.8	8	48	24	68624	0.051025391	3.4417969	0.095703125	0.17944336	-0.93334961	5.4538574	0.11767578	0	0	0	0	0	0	0	0	0	0.95532227	0.044677734	0.17797852	0.083984375	0.012207031	0.081542969	0.007	39698.24	0	0	0.007
360	361	361	Category L	0.19189453	0.19189453	-0.87597656	0.13671875	-0.066650391	0.42089844	0.33	0.007	19/6/2018	19	6	2018	8:48:24	31704	0.9	8	48	24	68624	0.051025391	3.4417969	0.095458984	0.17871094	-0.94165039	11.669434	0.1171875	0	0	0	0	0	0	0	0	0	0.96337891	0.036621094	0.17529297	0.096191406	0.012939453	0.065673828	0.007	39698.24	0	0	0.007
361	362	362	Category L	0.19189453	0.17993164	-0.89990234	0.13964844	-0.069580078	0.43701172	0.33	0.007	19/6/2018	19	6	2018	8:48:25	31705	0	8	48	25	68624	0.051025391	3.4417969	0.1027832	0.17504883	-0.93969727	20.244385	0.09765625	0	0	0	0	0	0	0	0	0	0.96142578	0.038574219	0.13354492	0.088867188	0.004638672	0.039794922	0.007	39698.24	0	0	0.007
362	363	363	Category L	0.15576172	0.15576172	-0.86376953	0.14111328	-0.070800781	0.44702148	0.33	0.007	19/6/2018	19	6	2018	8:48:25	31705	0.1	8	48	25	68624	0.051025391	3.4417969	0.099853516	0.17285156	-0.93017578	32.300293	0.088378906	0	0	0	0	0	0	0	0	0	0.95141602	0.048583984	0.1394043	0.055664063	-0.017089844	0.06640625	0.007	39698.24	0	0	0.007
363	364	364	Category J	0.035888672	-0.035888672	-0.059814453	-0.036376953	-0.32543945	0.33886719	0.36	0.007	19/6/2018	19	6	2018	8:48:27	31707	0.6	8	48	27	68626	0.051269531	3.3902344	0.096191406	0.17138672	-0.9440918	45.826416	0.91040039	0	0	0	0	0	0	0	0	0	0.96435547	0.035644531	1.1520996	-0.060302734	-0.20727539	0.88427734	0.007	39698.24	0	0	0.007
364	365	365	Category J	-0.071777344	0.46777344	-1.5358887	-0.036621094	-0.34228516	0.31933594	0.36	0.007	19/6/2018	19	6	2018	8:48:27	31707	0.7	8	48	27	68626	0.051269531	3.3902344	0.10400391	0.17236328	-0.94018555	57.879639	0.6875	0	0	0	0	0	0	0	0	0	0.96166992	0.038330078	1.0666504	-0.17578125	0.29516602	-0.59545898	0.007	39698.24	0	0	0.007
365	366	366	Category J	-0.023925781	0.16796875	-0.80395508	-0.046630859	-0.2800293	0.35229492	0.36	0.007	19/6/2018	19	6	2018	8:48:27	31707	0.8	8	48	27	68627	0.051269531	3.3902344	0.098388672	0.16772461	-0.9309082	70.035889	0.17626953	0	0	0	0	0	0	0	0	0	0.95117188	0.048828125	0.24951172	-0.12231445	0	0.12695313	0.007	39698.24	0	0	0.007
366	367	367	Category J	0.14379883	0.23999023	-1.1159668	0.01171875	-0.24511719	0.39282227	0.36	0.007	19/6/2018	19	6	2018	8:48:27	31707	0.9	8	48	27	68627	0.051269531	3.3902344	0.095214844	0.17089844	-0.94311523	81.212402	0.19213867	0	0	0	0	0	0	0	0	0	0.96313477	0.036865234	0.29003906	0.048339844	0.068847656	-0.17260742	0.007	39698.24	0	0	0.007
367	368	368	Category J	-0.17993164	0.21582031	-1.1398926	-0.027832031	-0.25585938	0.3815918	0.36	0.007	19/6/2018	19	6	2018	8:48:28	31708	0	8	48	28	68627	0.051269531	3.3902344	0.097412109	0.17285156	-0.94946289	88.932373	0.33911133	0	0	0	0	0	0	0	0	0	0.9699707	0.030029297	0.51049805	-0.27734375	0.042724609	-0.19018555	0.007	39698.24	0	0	0.007
368	369	369	Category J	0.095947266	0.059814453	-0.83984375	-0.010498047	-0.29052734	0.35717773	0.36	0.007	19/6/2018	19	6	2018	8:48:28	31708	0.1	8	48	28	68627	0.051269531	3.3902344	0.091308594	0.171875	-0.93969727	91.36499	0.15014648	0	0	0	0	0	0	0	0	0	0.9597168	0.040283203	0.21655273	0.004394531	-0.11206055	0.099853516	0.007	39698.24	0	0	0.007
369	370	370	Category J	-0.21582031	0.38378906	-1.3317871	0.012695313	-0.31152344	0.33740234	0.36	0.007	19/6/2018	19	6	2018	8:48:28	31708	0.2	8	48	28	68627	0.051269531	3.3902344	0.08984375	0.1730957	-0.94360352	89.449463	0.53686523	0	0	0	0	0	0	0	0	0	0.96362305	0.036376953	0.90429688	-0.30566406	0.21044922	-0.38793945	0.007	39698.24	0	0	0.007
370	371	371	Category J	0.17993164	-0.035888672	-0.13183594	-0.033691406	-0.26879883	0.37207031	0.36	0.007	19/6/2018	19	6	2018	8:48:28	31708	0.3	8	48	28	68627	0.051269531	3.3902344	0.092529297	0.17504883	-0.95068359	85.981689	0.85009766	0	0	0	0	0	0	0	0	0	0.97094727	0.029052734	1.1171875	0.087158203	-0.2109375	0.81884766	0.007	39698.24	0	0	0.007
371	372	372	Category J	-0.13183594	0.3359375	-1.619873	-0.028320313	-0.27514648	0.37207031	0.37	0.007	19/6/2018	19	6	2018	8:48:28	31708	0.4	8	48	28	68627	0.051269531	3.3902344	0.09765625	0.17431641	-0.94140625	72.998535	0.73388672	0	0	0	0	0	0	0	0	0	0.96240234	0.037597656	1.0693359	-0.22949219	0.16137695	-0.67822266	0.007	39698.24	0	0	0.007
372	373	373	Category J	0.31176758	0.3359375	-0.79199219	-0.075195313	-0.26000977	0.36816406	0.37	0.007	19/6/2018	19	6	2018	8:48:28	31708	0.5	8	48	28	68627	0.051269531	3.3902344	0.094726563	0.17553711	-0.95068359	63.307617	0.31298828	0	0	0	0	0	0	0	0	0	0.97143555	0.028564453	0.53588867	0.21679688	0.16015625	0.15869141	0.007	39698.24	0	0	0.007
373	374	374	Category J	0.15576172	-0.023925781	-0.035888672	0.038818359	-0.28833008	0.35229492	0.37	0.007	19/6/2018	19	6	2018	8:48:28	31708	0.6	8	48	28	68627	0.051269531	3.3902344	0.097412109	0.17749023	-0.95019531	50.033936	0.93798828	0	0	0	0	0	0	0	0	0	0.97143555	0.028564453	1.1740723	0.058105469	-0.20141602	0.91430664	0.007	39698.24	0	0	0.007
374	375	375	Category J	-0.2277832	0.55175781	-1.7758789	-0.086669922	-0.30322266	0.33398438	0.37	0.007	19/6/2018	19	6	2018	8:48:28	31708	0.7	8	48	28	68627	0.051269531	3.3902344	0.093017578	0.17626953	-0.94140625	37.404541	0.96948242	0	0	0	0	0	0	0	0	0	0.9621582	0.037841797	1.5307617	-0.32080078	0.37524414	-0.83422852	0.007	39698.24	0	0	0.007
375	376	376	Category J	0.59985352	0.20385742	-0.81591797	-0.084472656	-0.26708984	0.35083008	0.37	0.007	19/6/2018	19	6	2018	8:48:28	31708	0.8	8	48	28	68628	0.051269531	3.3902344	0.088134766	0.17626953	-0.95385742	31.3125	0.53051758	0	0	0	0	0	0	0	0	0	0.97387695	0.026123047	0.67700195	0.51147461	0.02734375	0.13793945	0.007	39698.24	0	0	0.007
376	377	377	Category J	-0.32397461	0.11987305	-0.43188477	-0.031738281	-0.23120117	0.37866211	0.37	0.007	19/6/2018	19	6	2018	8:48:28	31708	0.9	8	48	28	68628	0.051269531	3.3902344	0.093994141	0.17871094	-0.95068359	19.169189	0.66894531	0	0	0	0	0	0	0	0	0	0.97192383	0.028076172	0.99609375	-0.41796875	-0.058837891	0.51879883	0.007	39698.24	0	0	0.007
377	378	378	Category J	-0.071777344	0.68383789	-1.9677734	-0.11499023	-0.24560547	0.35913086	0.37	0.007	19/6/2018	19	6	2018	8:48:29	31709	0	8	48	29	68628	0.051269531	3.3902344	0.093994141	0.17504883	-0.95336914	11.016357	1.1467285	0	0	0	0	0	0	0	0	0	0.97387695	0.026123047	1.6887207	-0.16577148	0.50854492	-1.0141602	0.007	39698.24	0	0	0.007
378	379	379	Category J	0.77978516	-0.20385742	-0.44384766	-0.068115234	-0.23071289	0.36889648	0.37	0.007	19/6/2018	19	6	2018	8:48:29	31709	0.1	8	48	29	68628	0.051269531	3.3902344	0.093994141	0.17749023	-0.95654297	11.496582	0.93725586	0	0	0	0	0	0	0	0	0	0.97729492	0.022705078	1.579834	0.68554688	-0.38134766	0.51269531	0.007	39698.24	0	0	0.007
379	380	380	Category J	-0.41992188	0.23999023	-0.095947266	-0.13134766	-0.25219727	0.35693359	0.37	0.007	19/6/2018	19	6	2018	8:48:29	31709	0.2	8	48	29	68628	0.051269531	3.3902344	0.089599609	0.17529297	-0.94604492	11.241211	0.9934082	0	0	0	0	0	0	0	0	0	0.96630859	0.033691406	1.4245605	-0.50952148	0.064453125	0.85009766	0.007	39698.24	0	0	0.007
380	381	381	Category J	0.11987305	0.52783203	-1.8479004	-0.1550293	-0.26245117	0.3359375	0.38	0.007	19/6/2018	19	6	2018	8:48:29	31709	0.3	8	48	29	68628	0.050537109	3.3563965	0.083251953	0.18017578	-0.96166992	12.200195	0.95239258	0	0	0	0	0	0	0	0	0	0.98193359	0.018066406	1.2700195	0.036376953	0.34741211	-0.88598633	0.007	39698.24	0	0	0.007
381	382	382	Category J	0.50390625	0.20385742	-0.35986328	-0.068603516	-0.20288086	0.40258789	0.38	0.007	19/6/2018	19	6	2018	8:48:29	31709	0.4	8	48	29	68628	0.050537109	3.3563965	0.08984375	0.18261719	-0.96459961	16.060303	0.7331543	0	0	0	0	0	0	0	0	0	0.98583984	0.014160156	1.0400391	0.41381836	0.020996094	0.60473633	0.007	39698.24	0	0	0.007
382	383	383	Category J	0	0.41992188	-1.763916	-0.16186523	-0.23120117	0.34350586	0.38	0.007	19/6/2018	19	6	2018	8:48:29	31709	0.5	8	48	29	68628	0.050537109	3.3563965	0.0859375	0.17871094	-0.9597168	21.092773	0.84375	0	0	0	0	0	0	0	0	0	0.97998047	0.020019531	1.1311035	-0.0859375	0.2409668	-0.80395508	0.007	39698.24	0	0	0.007
383	384	384	Category J	0.14379883	0.25195313	-0.87597656	-0.15087891	-0.25708008	0.34326172	0.38	0.007	19/6/2018	19	6	2018	8:48:29	31709	0.6	8	48	29	68628	0.050537109	3.3563965	0.083740234	0.1796875	-0.96923828	31.463135	0.13208008	0	0	0	0	0	0	0	0	0	0.98950195	0.010498047	0.2253418	0.059814453	0.072021484	0.093261719	0.007	39698.24	0	0	0.007
384	385	385	Category J	-0.23999023	-0.071777344	-0.20385742	-0.072753906	-0.30151367	0.34106445	0.38	0.007	19/6/2018	19	6	2018	8:48:29	31709	0.7	8	48	29	68628	0.050537109	3.3563965	0.086425781	0.17602539	-0.95947266	28.254395	0.85961914	0	0	0	0	0	0	0	0	0	0.97924805	0.020751953	1.3303223	-0.32641602	-0.24780273	0.75561523	0.007	39698.24	0	0	0.007
385	386	386	Category J	-0.41992188	0.43188477	-2.2319336	-0.20361328	-0.32177734	0.25488281	0.38	0.007	19/6/2018	19	6	2018	8:48:29	31709	0.8	8	48	29	68629	0.050537109	3.3563965	0.082519531	0.17651367	-0.953125	21.854736	1.3974609	0	0	0	0	0	0	0	0	0	0.97265625	0.02734375	2.036377	-0.50244141	0.25512695	-1.2788086	0.007	39698.24	0	0	0.007
386	387	387	Category J	0.49194336	0.17993164	-0.6237793	-0.12011719	-0.25244141	0.35375977	0.38	0.007	19/6/2018	19	6	2018	8:48:29	31709	0.9	8	48	29	68629	0.050537109	3.3563965	0.080078125	0.17871094	-0.96655273	24.274658	0.53564453	0	0	0	0	0	0	0	0	0	0.98608398	0.013916016	0.75561523	0.41162109	0.000976563	0.34277344	0.007	39698.24	0	0	0.007
387	388	388	Category J	-0.25195313	-0.083984375	-0.73193359	-0.17675781	-0.28320313	0.31176758	0.38	0.007	19/6/2018	19	6	2018	8:48:30	31710	0	8	48	30	68629	0.050537109	3.3563965	0.087646484	0.18188477	-0.96459961	19.991943	0.49023438	0	0	0	0	0	0	0	0	0	0.9855957	0.014404297	0.83862305	-0.33959961	-0.26586914	0.23266602	0.007	39698.24	0	0	0.007
388	389	389	Category J	-0.13183594	0.43188477	-1.6437988	-0.10400391	-0.30541992	0.33642578	0.38	0.007	19/6/2018	19	6	2018	8:48:30	31710	0.1	8	48	30	68629	0.050537109	3.3563965	0.085449219	0.18359375	-0.9699707	10.172852	0.75	0	0	0	0	0	0	0	0	0	0.9909668	0.009033203	1.138916	-0.21728516	0.24804688	-0.67358398	0.007	39698.24	0	0	0.007
389	390	390	Category J	0.55175781	-0.083984375	-0.25195313	-0.071044922	-0.30639648	0.32324219	0.38	0.007	19/6/2018	19	6	2018	8:48:30	31710	0.2	8	48	30	68629	0.050537109	3.3563965	0.081054688	0.19018555	-0.98144531	4.7028809	0.91040039	0	0	0	0	0	0	0	0	0	1.0031738	0.003173828	1.4743652	0.47045898	-0.27416992	0.72949219	0.007	39698.24	0	0	0.007
390	391	391	Category J	-0.17993164	0.21582031	-1.4038086	-0.099609375	-0.33935547	0.30273438	0.39	0.007	19/6/2018	19	6	2018	8:48:30	31710	0.3	8	48	30	68629	0.050537109	3.3563965	0.081054688	0.18798828	-0.97314453	0.052490234	0.50415039	0	0	0	0	0	0	0	0	0	0.99438477	0.005615234	0.71923828	-0.26098633	0.027587891	-0.43041992	0.007	39698.24	0	0	0.007
391	392	392	Category J	0.047851563	0.16796875	-1.8117676	-0.14819336	-0.29394531	0.32324219	0.39	0.007	19/6/2018	19	6	2018	8:48:30	31710	0.4	8	48	30	68629	0.050537109	3.3563965	0.076660156	0.18823242	-0.96777344	1.6154785	0.84448242	0	0	0	0	0	0	0	0	0	0.98901367	0.010986328	0.89306641	-0.028808594	-0.020263672	-0.84375	0.007	39698.24	0	0	0.007
392	393	393	Category J	-0.29980469	-0.15576172	-0.2878418	-0.036376953	-0.28198242	0.35961914	0.39	0.007	19/6/2018	19	6	2018	8:48:30	31710	0.5	8	48	30	68629	0.050537109	3.3563965	0.079589844	0.19287109	-0.97436523	9.3413086	0.85864258	0	0	0	0	0	0	0	0	0	0.99658203	0.003417969	1.4150391	-0.37939453	-0.34863281	0.68652344	0.007	39698.24	0	0	0.007
393	394	394	Category J	0.14379883	0.26391602	-1.355957	-0.14453125	-0.33300781	0.28955078	0.39	0.007	19/6/2018	19	6	2018	8:48:30	31710	0.6	8	48	30	68629	0.050537109	3.3563965	0.082763672	0.19335938	-0.97290039	23.338623	0.39379883	0	0	0	0	0	0	0	0	0	0.99560547	0.004394531	0.51391602	0.060791016	0.0703125	-0.3828125	0.007	39698.24	0	0	0.007
394	395	395	Category J	0.11987305	0.32397461	-1.2958984	-0.051025391	-0.29150391	0.35644531	0.39	0.007	19/6/2018	19	6	2018	8:48:30	31710	0.7	8	48	30	68629	0.050537109	3.3563965	0.086425781	0.1940918	-0.97070313	22.673096	0.3515625	0	0	0	0	0	0	0	0	0	0.99365234	0.006347656	0.48803711	0.033203125	0.12963867	-0.32495117	0.007	39698.24	0	0	0.007
395	396	396	Category J	0.34790039	-0.095947266	-0.16796875	0.085449219	-0.3449707	0.31811523	0.39	0.007	19/6/2018	19	6	2018	8:48:30	31710	0.8	8	48	30	68630	0.050537109	3.3563965	0.090576172	0.19458008	-0.96850586	25.820801	0.88964844	0	0	0	0	0	0	0	0	0	0.9921875	0.0078125	1.3483887	0.25708008	-0.29052734	0.80053711	0.007	39698.24	0	0	0.007
396	397	397	Category J	0.083984375	-0.059814453	-1.4758301	-0.065429688	-0.33398438	0.29882813	0.39	0.007	19/6/2018	19	6	2018	8:48:30	31710	0.9	8	48	30	68630	0.050537109	3.3563965	0.094238281	0.19506836	-0.96704102	30.742188	0.56884766	0	0	0	0	0	0	0	0	0	0.99121094	0.008789063	0.77392578	-0.010253906	-0.25488281	-0.50854492	0.007	39698.24	0	0	0.007
397	398	398	Category J	0.011962891	0.047851563	-1.7277832	-0.05078125	-0.30224609	0.33886719	0.39	0.007	19/6/2018	19	6	2018	8:48:31	31711	0	8	48	31	68630	0.050537109	3.3563965	0.098144531	0.19580078	-0.96508789	30.918701	0.78149414	0	0	0	0	0	0	0	0	0	0.98974609	0.010253906	0.99658203	-0.086181641	-0.14794922	-0.76245117	0.007	39698.24	0	0	0.007
398	399	399	Category J	-0.10791016	-0.29980469	-0.35986328	0.035888672	-0.30981445	0.35498047	0.39	0.007	19/6/2018	19	6	2018	8:48:31	31711	0.1	8	48	31	68630	0.050537109	3.3563965	0.10009766	0.19702148	-0.96166992	31.743896	0.80761719	0	0	0	0	0	0	0	0	0	0.98657227	0.013427734	1.3068848	-0.20800781	-0.49682617	0.60180664	0.007	39698.24	0	0	0.007
399	400	400	Category J	0.071777344	0.13183594	-1.5839844	-0.007324219	-0.34765625	0.30371094	0.39	0.007	19/6/2018	19	6	2018	8:48:31	31711	0.2	8	48	31	68630	0.050537109	3.3563965	0.1015625	0.19799805	-0.95874023	32.601807	0.62915039	0	0	0	0	0	0	0	0	0	0.98413086	0.015869141	0.72119141	-0.029785156	-0.066162109	-0.625	0.007	39698.24	0	0	0.007
400	401	401	Category J	0.69580078	-0.083984375	-0.73193359	0.049072266	-0.27880859	0.3659668	0.4	0.007	19/6/2018	19	6	2018	8:48:31	31711	0.3	8	48	31	68630	0.050537109	3.3563965	0.10449219	0.20019531	-0.95800781	29.710938	0.69384766	0	0	0	0	0	0	0	0	0	0.984375	0.015625	1.1015625	0.59106445	-0.28417969	0.22607422	0.007	39698.24	0	0	0.007
401	402	402	Category J	-0.15576172	0	-0.10791016	0.14257813	-0.33227539	0.32104492	0.4	0.007	19/6/2018	19	6	2018	8:48:31	31711	0.4	8	48	31	68630	0.050537109	3.3563965	0.10668945	0.20166016	-0.95849609	35.598633	0.91259766	0	0	0	0	0	0	0	0	0	0.98510742	0.014892578	1.3149414	-0.26245117	-0.20166016	0.85058594	0.007	39698.24	0	0	0.007
402	403	403	Category J	-0.21582031	0.071777344	-2.027832	0.061523438	-0.32348633	0.33203125	0.4	0.007	19/6/2018	19	6	2018	8:48:31	31711	0.5	8	48	31	68630	0.050537109	3.3563965	0.10766602	0.20239258	-0.95800781	38.938965	1.125	0	0	0	0	0	0	0	0	0	0.98510742	0.014892578	1.5239258	-0.32348633	-0.13061523	-1.0695801	0.007	39698.24	0	0	0.007
403	404	404	Category J	0.77978516	0.2277832	-0.58789063	0.077636719	-0.29516602	0.36230469	0.4	0.007	19/6/2018	19	6	2018	8:48:31	31711	0.6	8	48	31	68630	0.050537109	3.3563965	0.10864258	0.20458984	-0.95703125	35.894775	0.76611328	0	0	0	0	0	0	0	0	0	0.98461914	0.015380859	1.0632324	0.67089844	0.022949219	0.36914063	0.007	39698.24	0	0	0.007
404	405	405	Category J	-0.32397461	-0.19189453	-0.20385742	0.13916016	-0.25830078	0.36547852	0.4	0.007	19/6/2018	19	6	2018	8:48:31	31711	0.7	8	48	31	68630	0.050537109	3.3563965	0.11181641	0.20874023	-0.96582031	34.510254	0.96508789	0	0	0	0	0	0	0	0	0	0.99462891	0.005371094	1.598877	-0.43579102	-0.40063477	0.76196289	0.007	39698.24	0	0	0.007
405	406	406	Category J	-0.15576172	0.43188477	-1.8598633	0.071289063	-0.26269531	0.36865234	0.4	0.007	19/6/2018	19	6	2018	8:48:31	31711	0.8	8	48	31	68631	0.050537109	3.3563965	0.11645508	0.20654297	-0.95703125	30.134521	0.96948242	0	0	0	0	0	0	0	0	0	0.98583984	0.014160156	1.4001465	-0.2722168	0.22509766	-0.90283203	0.007	39698.24	0	0	0.007
406	407	407	Category J	0.23999023	0.32397461	-1.4157715	0.11914063	-0.19677734	0.39916992	0.4	0.007	19/6/2018	19	6	2018	8:48:31	31711	0.9	8	48	31	68631	0.050537109	3.3563965	0.12011719	0.20800781	-0.95654297	28.42749	0.48828125	0	0	0	0	0	0	0	0	0	0.98632813	0.013671875	0.69458008	0.11962891	0.11572266	-0.45898438	0.007	39698.24	0	0	0.007
407	408	408	Category J	-0.40795898	0.11987305	-0.10791016	0.23657227	-0.21435547	0.34912109	0.4	0.007	19/6/2018	19	6	2018	8:48:32	31712	0	8	48	32	68631	0.050537109	3.3563965	0.12231445	0.20874023	-0.95263672	27.374512	1.0014648	0	0	0	0	0	0	0	0	0	0.98291016	0.017089844	1.4641113	-0.53027344	-0.088867188	0.84472656	0.007	39698.24	0	0	0.007
408	409	409	Category J	-0.023925781	0.27587891	-1.2119141	0.030273438	-0.25024414	0.38720703	0.4	0.007	19/6/2018	19	6	2018	8:48:32	31712	0.1	8	48	32	68631	0.050537109	3.3563965	0.12817383	0.2097168	-0.94873047	24.948486	0.31103516	0	0	0	0	0	0	0	0	0	0.97998047	0.020019531	0.48120117	-0.15209961	0.065917969	-0.26293945	0.007	39698.24	0	0	0.007
409	410	410	Category J	0.27587891	0.34790039	-1.4638672	0.1081543	-0.24169922	0.36889648	0.4	0.007	19/6/2018	19	6	2018	8:48:32	31712	0.2	8	48	32	68631	0.050537109	3.3563965	0.13061523	0.21264648	-0.94775391	27.718994	0.55273438	0	0	0	0	0	0	0	0	0	0.98022461	0.019775391	0.79614258	0.14501953	0.13500977	-0.51586914	0.007	39698.24	0	0	0.007
410	411	411	Category J	0.45581055	0.15576172	-0.17993164	0.20532227	-0.1862793	0.38330078	0.41	0.007	19/6/2018	19	6	2018	8:48:32	31712	0.3	8	48	32	68631	0.050537109	3.3563965	0.13671875	0.21166992	-0.94091797	31.385254	0.8269043	0	0	0	0	0	0	0	0	0	0.97412109	0.025878906	1.1359863	0.31884766	-0.055908203	0.76098633	0.007	39698.24	0	0	0.007
411	412	412	Category J	-0.14379883	0.27587891	-1.6557617	0.073242188	-0.24072266	0.3894043	0.41	0.007	19/6/2018	19	6	2018	8:48:32	31712	0.4	8	48	32	68631	0.050537109	3.3563965	0.13818359	0.21606445	-0.94921875	30.935547	0.76293945	0	0	0	0	0	0	0	0	0	0.9831543	0.016845703	1.0483398	-0.28198242	0.059570313	-0.70629883	0.007	39698.24	0	0	0.007
412	413	413	Category J	0.3359375	0.32397461	-0.85180664	0.094726563	-0.20996094	0.40869141	0.41	0.007	19/6/2018	19	6	2018	8:48:32	31712	0.5	8	48	32	68631	0.050537109	3.3563965	0.14355469	0.21557617	-0.93847656	22.947754	0.23706055	0	0	0	0	0	0	0	0	0	0.97363281	0.026367188	0.38720703	0.19213867	0.1081543	0.086669922	0.007	39698.24	0	0	0.007
413	414	414	Category J	-0.25195313	0.10791016	-0.16796875	0.20800781	-0.22949219	0.36254883	0.41	0.007	19/6/2018	19	6	2018	8:48:32	31712	0.6	8	48	32	68631	0.050537109	3.3563965	0.14331055	0.21459961	-0.93847656	21.543213	0.87255859	0	0	0	0	0	0	0	0	0	0.97338867	0.026611328	1.2727051	-0.39526367	-0.10668945	0.77050781	0.007	39698.24	0	0	0.007
414	415	415	Category J	-0.2878418	0.19189453	-1.8718262	0.049804688	-0.28344727	0.35766602	0.41	0.007	19/6/2018	19	6	2018	8:48:32	31712	0.7	8	48	32	68631	0.050537109	3.3563965	0.14501953	0.21826172	-0.94824219	16.980713	1.0202637	0	0	0	0	0	0	0	0	0	0.98388672	0.016113281	1.3828125	-0.43286133	-0.026367188	-0.92333984	0.007	39698.24	0	0	0.007
415	416	416	Category J	0.53979492	0.37182617	-0.64794922	0.098388672	-0.25268555	0.37963867	0.41	0.007	19/6/2018	19	6	2018	8:48:32	31712	0.8	8	48	32	68632	0.050537109	3.3563965	0.15161133	0.21484375	-0.93603516	14.689209	0.50805664	0	0	0	0	0	0	0	0	0	0.97241211	0.027587891	0.83300781	0.38793945	0.15673828	0.28808594	0.007	39698.24	0	0	0.007
416	417	417	Category J	0.10791016	-0.10791016	-1.1037598	0.21386719	-0.22363281	0.3515625	0.41	0.007	19/6/2018	19	6	2018	8:48:32	31712	0.9	8	48	32	68632	0.050537109	3.3563965	0.14794922	0.21557617	-0.93579102	9.6589355	0.36645508	0	0	0	0	0	0	0	0	0	0.97167969	0.028320313	0.53125	-0.040039063	-0.32348633	-0.16772461	0.007	39698.24	0	0	0.007
417	418	418	Category J	0.083984375	0.37182617	-1.1757813	0.10717773	-0.26147461	0.36865234	0.41	0.007	19/6/2018	19	6	2018	8:48:33	31713	0	8	48	33	68632	0.050537109	3.3563965	0.15576172	0.2175293	-0.94067383	2.984375	0.29003906	0	0	0	0	0	0	0	0	0	0.97802734	0.021972656	0.4609375	-0.071777344	0.15405273	-0.23486328	0.007	39698.24	0	0	0.007
418	419	419	Category J	-0.20385742	0.011962891	-0.071777344	0.085693359	-0.23730469	0.39257813	0.41	0.007	19/6/2018	19	6	2018	8:48:33	31713	0.1	8	48	33	68632	0.051269531	3.4144043	0.16040039	0.21240234	-0.92626953	2.3825684	0.95019531	0	0	0	0	0	0	0	0	0	0.96362305	0.036376953	1.4194336	-0.36425781	-0.20043945	0.85449219	0.007	39698.24	0	0	0.007
419	420	420	Category J	-0.39599609	0.56396484	-2.1599121	-0.013183594	-0.29174805	0.34619141	0.41	0.007	19/6/2018	19	6	2018	8:48:33	31713	0.2	8	48	33	68632	0.051269531	3.4144043	0.15454102	0.21826172	-0.9309082	10.777344	1.3901367	0	0	0	0	0	0	0	0	0	0.96875	0.03125	2.1247559	-0.55053711	0.34545898	-1.2287598	0.007	39698.24	0	0	0.007
420	421	421	Category J	0.63598633	0.37182617	-1.1757813	0.020263672	-0.27514648	0.37036133	0.42	0.007	19/6/2018	19	6	2018	8:48:33	31713	0.3	8	48	33	68632	0.051269531	3.4144043	0.16381836	0.21875	-0.94018555	19.356689	0.54931641	0	0	0	0	0	0	0	0	0	0.97900391	0.020996094	0.8605957	0.47192383	0.15283203	-0.23535156	0.007	39698.24	0	0	0.007
421	422	422	Category J	-0.14379883	-0.10791016	-0.51586914	0.17456055	-0.2355957	0.37475586	0.42	0.007	19/6/2018	19	6	2018	8:48:33	31713	0.4	8	48	33	68632	0.051269531	3.4144043	0.16625977	0.21557617	-0.92675781	25.630859	0.6081543	0	0	0	0	0	0	0	0	0	0.96606445	0.033935547	1.0446777	-0.31005859	-0.32348633	0.41088867	0.007	39698.24	0	0	0.007
422	423	423	Category J	0.023925781	0.27587891	-1.6079102	0.015625	-0.24951172	0.3828125	0.42	0.007	19/6/2018	19	6	2018	8:48:33	31713	0.5	8	48	33	68632	0.051269531	3.4144043	0.16381836	0.21679688	-0.93212891	24.344727	0.69262695	0	0	0	0	0	0	0	0	0	0.97094727	0.029052734	0.87475586	-0.13989258	0.058837891	-0.67553711	0.007	39698.24	0	0	0.007
423	424	424	Category J	0.3359375	-0.11987305	-0.083984375	0.023925781	-0.23583984	0.38818359	0.42	0.007	19/6/2018	19	6	2018	8:48:33	31713	0.6	8	48	33	68632	0.051269531	3.4144043	0.16772461	0.21459961	-0.91992188	23.177734	0.91577148	0	0	0	0	0	0	0	0	0	0.95947266	0.040527344	1.3383789	0.16796875	-0.33447266	0.8359375	0.007	39698.24	0	0	0.007
424	425	425	Category J	-0.15576172	0.17993164	-0.35986328	0.011474609	-0.27612305	0.37182617	0.42	0.007	19/6/2018	19	6	2018	8:48:33	31713	0.7	8	48	33	68633	0.051269531	3.4144043	0.16967773	0.21484375	-0.91845703	20.837402	0.64746094	0	0	0	0	0	0	0	0	0	0.95849609	0.041503906	0.91918945	-0.32543945	-0.034912109	0.55859375	0.007	39698.24	0	0	0.007
425	426	426	Category J	0	0.35986328	-1.9799805	-0.030761719	-0.26123047	0.36010742	0.42	0.007	19/6/2018	19	6	2018	8:48:33	31713	0.8	8	48	33	68633	0.051269531	3.4144043	0.17675781	0.21875	-0.92578125	19.06958	1.0778809	0	0	0	0	0	0	0	0	0	0.96777344	0.032226563	1.371582	-0.17675781	0.14086914	-1.0539551	0.007	39698.24	0	0	0.007
426	427	427	Category J	0.79199219	0.40795898	-0.75585938	0.066162109	-0.27929688	0.35717773	0.42	0.007	19/6/2018	19	6	2018	8:48:33	31713	0.9	8	48	33	68633	0.051269531	3.4144043	0.18554688	0.21679688	-0.90795898	19.458252	0.65356445	0	0	0	0	0	0	0	0	0	0.95166016	0.048339844	0.94946289	0.60620117	0.19091797	0.15209961	0.007	39698.24	0	0	0.007
427	428	428	Category J	0	0.32397461	-1.3317871	0.00390625	-0.23828125	0.37036133	0.42	0.007	19/6/2018	19	6	2018	8:48:34	31714	0	8	48	34	68633	0.051269531	3.4144043	0.18310547	0.21777344	-0.90991211	17.491211	0.47192383	0	0	0	0	0	0	0	0	0	0.95336914	0.046630859	0.71118164	-0.18310547	0.10595703	-0.42163086	0.007	39698.24	0	0	0.007
428	429	429	Category J	-0.15576172	0.70776367	-1.8239746	-0.004882813	-0.26708984	0.36157227	0.42	0.007	19/6/2018	19	6	2018	8:48:34	31714	0.1	8	48	34	68633	0.051269531	3.4144043	0.18994141	0.22216797	-0.91113281	32.617432	1.0900879	0	0	0	0	0	0	0	0	0	0.95678711	0.043212891	1.7441406	-0.34570313	0.48535156	-0.9128418	0.007	39698.24	0	0	0.007
429	430	430	Category J	0.14379883	0.011962891	-0.23999023	-0.058837891	-0.25634766	0.36547852	0.42	0.007	19/6/2018	19	6	2018	8:48:34	31714	0.2	8	48	34	68633	0.051269531	3.4144043	0.1953125	0.21948242	-0.90039063	34.368652	0.6940918	0	0	0	0	0	0	0	0	0	0.94726563	0.052734375	0.91967773	-0.051513672	-0.20751953	0.66040039	0.007	39698.24	0	0	0.007
430	431	431	Category J	-0.16796875	0.20385742	-0.49194336	-0.1003418	-0.28027344	0.32714844	0.43	0.007	19/6/2018	19	6	2018	8:48:34	31714	0.3	8	48	34	68633	0.051269531	3.4144043	0.19213867	0.22363281	-0.90722656	22.833984	0.55004883	0	0	0	0	0	0	0	0	0	0.95410156	0.045898438	0.79541016	-0.36010742	-0.019775391	0.4152832	0.007	39698.24	0	0	0.007
431	432	432	Category J	0.43188477	0.53979492	-1.4038086	-0.10009766	-0.26391602	0.35742188	0.43	0.007	19/6/2018	19	6	2018	8:48:34	31714	0.4	8	48	34	68633	0.051269531	3.4144043	0.19799805	0.22436523	-0.90014648	14.465088	0.63842773	0	0	0	0	0	0	0	0	0	0.94848633	0.051513672	1.0527344	0.23364258	0.31518555	-0.50341797	0.007	39698.24	0	0	0.007
432	433	433	Category L	0.44384766	0.23999023	-0.74389648	-0.069335938	-0.054931641	0.43920898	0.5	0.007	19/6/2018	19	6	2018	8:56:42	32202	0	8	56	42	69121	0.051757813	3.4144043	0.20117188	0.22558594	-0.88769531	7.6462402	0.28222656	0	0	0	0	0	0	0	0	0	0.93798828	0.062011719	0.40063477	0.24243164	0.014160156	0.14379883	0.007	39698.24	0	0	0.007
433	434	434	Category L	0.47998047	0.23999023	-0.7199707	-0.065917969	-0.059326172	0.43237305	0.5	0.007	19/6/2018	19	6	2018	8:56:42	32202	0.099	8	56	42	69121	0.051757813	3.4144043	0.20849609	0.23120117	-0.89428711	33.960938	0.32250977	0	0	0	0	0	0	0	0	0	0.94702148	0.052978516	0.4543457	0.27124023	0.008544922	0.17431641	0.007	39698.24	0	0	0.007
434	435	435	Category L	0.51586914	0.21582031	-0.7199707	-0.069335938	-0.055419922	0.44506836	0.5	0.007	19/6/2018	19	6	2018	8:56:42	32202	0.199	8	56	42	69121	0.051757813	3.4144043	0.21044922	0.23144531	-0.88720703	55.256348	0.34838867	0	0	0	0	0	0	0	0	0	0.94067383	0.059326172	0.48828125	0.30517578	-0.015625	0.16723633	0.007	39698.24	0	0	0.007
435	436	436	Category L	0.49194336	0.2277832	-0.73193359	-0.065185547	-0.060058594	0.43212891	0.5	0.007	19/6/2018	19	6	2018	8:56:42	32202	0.3	8	56	42	69121	0.051757813	3.4144043	0.21264648	0.23022461	-0.88110352	72.197266	0.31640625	0	0	0	0	0	0	0	0	0	0.93505859	0.064941406	0.4309082	0.27905273	-0.002441406	0.14916992	0.007	39698.24	0	0	0.007
436	437	437	Category L	0.49194336	0.25195313	-0.70776367	-0.067382813	-0.057128906	0.44506836	0.5	0.007	19/6/2018	19	6	2018	8:56:42	32202	0.4	8	56	42	69121	0.051757813	3.4144043	0.2121582	0.234375	-0.88891602	83.399902	0.33349609	0	0	0	0	0	0	0	0	0	0.94335938	0.056640625	0.47802734	0.27954102	0.017333984	0.18115234	0.007	39698.24	0	0	0.007
437	438	438	Category L	0.35986328	0.2878418	-0.61181641	-0.068603516	-0.057128906	0.43408203	0.51	0.007	19/6/2018	19	6	2018	8:56:42	32202	0.5	8	56	42	69121	0.051757813	3.4144043	0.21508789	0.23828125	-0.88061523	97.133301	0.30932617	0	0	0	0	0	0	0	0	0	0.9375	0.0625	0.46313477	0.14453125	0.049316406	0.26879883	0.007	39698.24	0	0	0.007
438	439	439	Category L	0.29980469	0.26391602	-0.65991211	-0.047119141	-0.077148438	0.43432617	0.51	0.007	19/6/2018	19	6	2018	8:56:42	32202	0.6	8	56	42	69122	0.051757813	3.4144043	0.21850586	0.24072266	-0.86938477	112.24609	0.22583008	0	0	0	0	0	0	0	0	0	0.92822266	0.071777344	0.3137207	0.081054688	0.022949219	0.20947266	0.007	39698.24	0	0	0.007
439	440	440	Category L	0.41992188	0.37182617	-0.80395508	0.020507813	-0.12060547	0.43139648	0.51	0.007	19/6/2018	19	6	2018	8:56:42	32202	0.7	8	56	42	69122	0.051757813	3.4144043	0.22363281	0.24804688	-0.87524414	114.03247	0.24243164	0	0	0	0	0	0	0	0	0	0.93676758	0.063232422	0.39086914	0.19604492	0.12353516	0.071289063	0.007	39698.24	0	0	0.007
440	441	441	Category L	0.35986328	0.31176758	-0.89990234	0.068847656	-0.14111328	0.42504883	0.51	0.007	19/6/2018	19	6	2018	8:56:42	32202	0.8	8	56	42	69122	0.051757813	3.4144043	0.2265625	0.24902344	-0.86547852	107.35425	0.15087891	0	0	0	0	0	0	0	0	0	0.92871094	0.071289063	0.22998047	0.13305664	0.0625	-0.034179688	0.007	39698.24	0	0	0.007
441	442	442	Category L	0.26391602	0.23999023	-0.86376953	0.071289063	-0.14990234	0.42407227	0.51	0.007	19/6/2018	19	6	2018	8:56:42	32202	0.9	8	56	42	69122	0.051757813	3.4144043	0.22143555	0.25292969	-0.86621094	96.85791	0.044433594	0	0	0	0	0	0	0	0	0	0.92919922	0.070800781	0.058105469	0.042236328	-0.012939453	0.002441406	0.007	39698.24	0	0	0.007
442	443	443	Category L	0.25195313	0.32397461	-0.79199219	0.062255859	-0.15429688	0.42285156	0.51	0.007	19/6/2018	19	6	2018	8:56:43	32203	0	8	56	43	69122	0.051757813	3.4144043	0.22680664	0.25634766	-0.87524414	67.621582	0.11010742	0	0	0	0	0	0	0	0	0	0.93994141	0.060058594	0.17578125	0.024902344	0.067382813	0.083251953	0.007	39698.24	0	0	0.007
443	444	444	Category L	0.2878418	0.29980469	-0.76782227	0.062011719	-0.15063477	0.41357422	0.51	0.007	19/6/2018	19	6	2018	8:56:43	32203	0.1	8	56	43	69122	0.051757813	3.4144043	0.23339844	0.2590332	-0.86035156	36.606201	0.11474609	0	0	0	0	0	0	0	0	0	0.9284668	0.071533203	0.1875	0.054199219	0.040527344	0.092529297	0.007	39698.24	0	0	0.007
444	445	445	Category L	0.2878418	0.2878418	-0.81591797	0.058837891	-0.15307617	0.42749023	0.51	0.007	19/6/2018	19	6	2018	8:56:43	32203	0.2	8	56	43	69122	0.051757813	3.4144043	0.22705078	0.25976563	-0.86328125	13.338867	0.081787109	0	0	0	0	0	0	0	0	0	0.9296875	0.0703125	0.13598633	0.060546875	0.027832031	0.047363281	0.007	39698.24	0	0	0.007
445	446	446	Category L	0.27587891	0.2878418	-0.77978516	0.058837891	-0.15405273	0.42895508	0.51	0.007	19/6/2018	19	6	2018	8:56:43	32203	0.3	8	56	43	69122	0.051757813	3.4144043	0.23486328	0.265625	-0.87109375	1.4941406	0.10229492	0	0	0	0	0	0	0	0	0	0.94042969	0.059570313	0.15429688	0.040771484	0.021972656	0.091308594	0.007	39698.24	0	0	0.007
446	447	447	Category L	0.31176758	0.29980469	-0.80395508	0.063964844	-0.14453125	0.41992188	0.51	0.007	19/6/2018	19	6	2018	8:56:43	32203	0.4	8	56	43	69122	0.051757813	3.4144043	0.24047852	0.26342773	-0.85791016	8.7399902	0.096435547	0	0	0	0	0	0	0	0	0	0.92919922	0.070800781	0.16137695	0.071044922	0.036132813	0.053955078	0.007	39698.24	0	0	0.007
447	448	448	Category L	0.29980469	0.29980469	-0.81591797	0.059814453	-0.14868164	0.43066406	0.52	0.007	19/6/2018	19	6	2018	8:56:43	32203	0.5	8	56	43	69122	0.051757813	3.4144043	0.2409668	0.26220703	-0.85058594	14.574707	0.077880859	0	0	0	0	0	0	0	0	0	0.92211914	0.077880859	0.13085938	0.05859375	0.037353516	0.034667969	0.007	39698.24	0	0	0.007
448	449	449	Category L	0.2878418	0.2878418	-0.76782227	0.060546875	-0.14697266	0.42480469	0.52	0.007	19/6/2018	19	6	2018	8:56:43	32203	0.6	8	56	43	69123	0.051757813	3.4144043	0.24975586	0.26391602	-0.85961914	17.510986	0.10205078	0	0	0	0	0	0	0	0	0	0.93334961	0.066650391	0.15356445	0.037841797	0.023681641	0.091796875	0.007	39698.24	0	0	0.007
449	450	450	Category L	0.27587891	0.31176758	-0.77978516	0.052978516	-0.15283203	0.42749023	0.52	0.007	19/6/2018	19	6	2018	8:56:43	32203	0.7	8	56	43	69123	0.051757813	3.4144043	0.25341797	0.26367188	-0.85424805	17.651855	0.091308594	0	0	0	0	0	0	0	0	0	0.92919922	0.070800781	0.14477539	0.022216797	0.047851563	0.074462891	0.007	39698.24	0	0	0.007
450	451	451	Category L	0.2878418	0.29980469	-0.79199219	0.055419922	-0.15820313	0.4284668	0.52	0.007	19/6/2018	19	6	2018	8:56:43	32203	0.8	8	56	43	69123	0.051757813	3.4144043	0.25341797	0.26293945	-0.84619141	17.338623	0.073730469	0	0	0	0	0	0	0	0	0	0.92163086	0.078369141	0.12524414	0.034179688	0.036621094	0.054199219	0.007	39698.24	0	0	0.007
451	452	452	Category L	0.29980469	0.29980469	-0.76782227	0.053466797	-0.1574707	0.41845703	0.52	0.007	19/6/2018	19	6	2018	8:56:43	32203	0.9	8	56	43	69123	0.051757813	3.4144043	0.2512207	0.2644043	-0.85400391	16.397949	0.10498047	0	0	0	0	0	0	0	0	0	0.92871094	0.071289063	0.16992188	0.048339844	0.03515625	0.086181641	0.007	39698.24	0	0	0.007
452	453	453	Category L	0.2878418	0.26391602	-0.79199219	0.047119141	-0.17211914	0.41992188	0.52	0.007	19/6/2018	19	6	2018	8:56:44	32204	0	8	56	44	69123	0.051757813	3.4144043	0.25634766	0.26416016	-0.84326172	13.535645	0.060302734	0	0	0	0	0	0	0	0	0	0.92016602	0.079833984	0.083007813	0.03125	-0.000244141	0.051269531	0.007	39698.24	0	0	0.007
453	454	454	Category L	0.29980469	0.26391602	-0.81591797	0.045410156	-0.17285156	0.41967773	0.52	0.007	19/6/2018	19	6	2018	8:56:44	32204	0.1	8	56	44	69123	0.051757813	3.4144043	0.25561523	0.26342773	-0.8425293	11.23584	0.051513672	0	0	0	0	0	0	0	0	0	0.91918945	0.080810547	0.071289063	0.043945313	0.000244141	0.026611328	0.007	39698.24	0	0	0.007
454	455	455	Category L	0.29980469	0.2878418	-0.80395508	0.052978516	-0.17138672	0.41210938	0.52	0.007	19/6/2018	19	6	2018	8:56:44	32204	0.2	8	56	44	69123	0.051757813	3.4144043	0.26220703	0.26538086	-0.85083008	10.427002	0.063964844	0	0	0	0	0	0	0	0	0	0.92919922	0.070800781	0.10668945	0.037353516	0.022216797	0.046875	0.007	39698.24	0	0	0.007
455	456	456	Category L	0.29980469	0.25195313	-0.80395508	0.053222656	-0.16699219	0.42626953	0.52	0.007	19/6/2018	19	6	2018	8:56:44	32204	0.3	8	56	44	69123	0.051757813	3.4144043	0.27001953	0.26660156	-0.8371582	11.296387	0.047119141	0	0	0	0	0	0	0	0	0	0.91918945	0.080810547	0.077880859	0.029541016	-0.014648438	0.033203125	0.007	39698.24	0	0	0.007
456	457	457	Category L	0.29980469	0.27587891	-0.81591797	0.048583984	-0.17114258	0.41894531	0.52	0.007	19/6/2018	19	6	2018	8:56:44	32204	0.4	8	56	44	69123	0.051757813	3.4144043	0.26635742	0.265625	-0.83911133	11.49585	0.041748047	0	0	0	0	0	0	0	0	0	0.91967773	0.080322266	0.06640625	0.033203125	0.010009766	0.023193359	0.007	39698.24	0	0	0.007
457	458	458	Category L	0.29980469	0.2878418	-0.80395508	0.048828125	-0.17480469	0.42407227	0.53	0.007	19/6/2018	19	6	2018	8:56:44	32204	0.5	8	56	44	69123	0.051757813	3.4144043	0.26831055	0.27099609	-0.83569336	10.780029	0.047607422	0	0	0	0	0	0	0	0	0	0.91845703	0.081542969	0.079589844	0.03125	0.016601563	0.031738281	0.007	39698.24	0	0	0.007
458	459	459	Category L	0.31176758	0.26391602	-0.82788086	0.049560547	-0.16796875	0.41308594	0.53	0.007	19/6/2018	19	6	2018	8:56:44	32204	0.6	8	56	44	69123	0.051757813	3.4144043	0.27026367	0.27026367	-0.83129883	10.608643	0.041992188	0	0	0	0	0	0	0	0	0	0.91503906	0.084960938	0.051269531	0.041259766	-0.006347656	0.003417969	0.007	39698.24	0	0	0.007
459	460	460	Category L	0.32397461	0.26391602	-0.82788086	0.048828125	-0.17480469	0.42211914	0.53	0.007	19/6/2018	19	6	2018	8:56:44	32204	0.7	8	56	44	69124	0.051757813	3.4144043	0.27612305	0.2746582	-0.84008789	9.9055176	0.050292969	0	0	0	0	0	0	0	0	0	0.92602539	0.073974609	0.070800781	0.047607422	-0.010742188	0.012207031	0.007	39698.24	0	0	0.007
460	461	461	Category L	0.31176758	0.2878418	-0.77978516	0.052001953	-0.16723633	0.41308594	0.53	0.007	19/6/2018	19	6	2018	8:56:44	32204	0.8	8	56	44	69124	0.051757813	3.4144043	0.28442383	0.27197266	-0.82299805	8.6594238	0.053466797	0	0	0	0	0	0	0	0	0	0.91235352	0.087646484	0.086181641	0.02734375	0.015625	0.043212891	0.007	39698.24	0	0	0.007
461	462	462	Category L	0.32397461	0.2878418	-0.77978516	0.047119141	-0.17016602	0.42602539	0.53	0.007	19/6/2018	19	6	2018	8:56:44	32204	0.9	8	56	44	69124	0.051757813	3.4144043	0.2800293	0.27148438	-0.81787109	7.2648926	0.060302734	0	0	0	0	0	0	0	0	0	0.90625	0.09375	0.098144531	0.043701172	0.016113281	0.038085938	0.007	39698.24	0	0	0.007
462	463	463	Category L	0.31176758	0.25195313	-0.79199219	0.051269531	-0.17138672	0.42089844	0.53	0.007	19/6/2018	19	6	2018	8:56:45	32205	0	8	56	45	69124	0.051025391	3.4482422	0.28564453	0.27685547	-0.82128906	5.8474121	0.046630859	0	0	0	0	0	0	0	0	0	0.91259766	0.087402344	0.080566406	0.025878906	-0.024902344	0.029296875	0.007	39698.24	0	0	0.007
463	464	464	Category L	0.29980469	0.26391602	-0.76782227	0.051513672	-0.17114258	0.42333984	0.53	0.007	19/6/2018	19	6	2018	8:56:45	32205	0.1	8	56	45	69124	0.051025391	3.4482422	0.28857422	0.27758789	-0.8112793	3.5595703	0.046875	0	0	0	0	0	0	0	0	0	0.90478516	0.095214844	0.068359375	0.010986328	-0.013671875	0.043457031	0.007	39698.24	0	0	0.007
464	465	465	Category L	0.31176758	0.25195313	-0.79199219	0.053466797	-0.1628418	0.41333008	0.53	0.007	19/6/2018	19	6	2018	8:56:45	32205	0.2	8	56	45	69124	0.051025391	3.4482422	0.2878418	0.28320313	-0.82006836	1.5048828	0.048339844	0	0	0	0	0	0	0	0	0	0.91430664	0.085693359	0.083251953	0.023681641	-0.03125	0.028076172	0.007	39698.24	0	0	0.007
465	466	466	Category L	0.2878418	0.27587891	-0.79199219	0.055175781	-0.16552734	0.41333008	0.53	0.007	19/6/2018	19	6	2018	8:56:45	32205	0.3	8	56	45	69124	0.051025391	3.4482422	0.29321289	0.28491211	-0.82543945	0.71948242	0.03515625	0	0	0	0	0	0	0	0	0	0.92114258	0.078857422	0.048095703	-0.005371094	-0.009033203	0.033447266	0.007	39698.24	0	0	0.007
466	467	467	Category L	0.29980469	0.25195313	-0.77978516	0.055419922	-0.16625977	0.41723633	0.53	0.007	19/6/2018	19	6	2018	8:56:45	32205	0.4	8	56	45	69124	0.051025391	3.4482422	0.29663086	0.28417969	-0.81030273	0.15844727	0.044677734	0	0	0	0	0	0	0	0	0	0.90869141	0.091308594	0.065917969	0.002929688	-0.032226563	0.030517578	0.007	39698.24	0	0	0.007
467	468	468	Category L	0.29980469	0.26391602	-0.82788086	0.05859375	-0.1628418	0.41333008	0.54	0.007	19/6/2018	19	6	2018	8:56:45	32205	0.5	8	56	45	69124	0.051025391	3.4482422	0.29003906	0.28320313	-0.81054688	0.026855469	0.027587891	0	0	0	0	0	0	0	0	0	0.90625	0.09375	0.046142578	0.009521484	-0.019287109	-0.017089844	0.007	39698.24	0	0	0.007
468	469	469	Category L	0.29980469	0.2277832	-0.79199219	0.053955078	-0.1652832	0.42236328	0.54	0.007	19/6/2018	19	6	2018	8:56:45	32205	0.6	8	56	45	69125	0.051025391	3.4482422	0.29370117	0.28295898	-0.80395508	0.087646484	0.056884766	0	0	0	0	0	0	0	0	0	0.90136719	0.098632813	0.073242188	0.005859375	-0.055175781	0.011962891	0.007	39698.24	0	0	0.007
469	470	470	Category L	0.2878418	0.23999023	-0.80395508	0.052978516	-0.16015625	0.42138672	0.54	0.007	19/6/2018	19	6	2018	8:56:45	32205	0.7	8	56	45	69125	0.051025391	3.4482422	0.29882813	0.27807617	-0.79101563	0.16943359	0.041503906	0	0	0	0	0	0	0	0	0	0.89013672	0.10986328	0.062011719	-0.010986328	-0.038085938	-0.012695313	0.007	39698.24	0	0	0.007
470	471	471	Category L	0.2878418	0.27587891	-0.82788086	0.058349609	-0.15576172	0.41333008	0.54	0.007	19/6/2018	19	6	2018	8:56:45	32205	0.8	8	56	45	69125	0.051025391	3.4482422	0.30053711	0.28173828	-0.79785156	0.058349609	0.032958984	0	0	0	0	0	0	0	0	0	0.89794922	0.10205078	0.048828125	-0.012695313	-0.005859375	-0.029785156	0.007	39698.24	0	0	0.007
471	472	472	Category L	0.31176758	0.27587891	-0.82788086	0.060058594	-0.15576172	0.42456055	0.54	0.007	19/6/2018	19	6	2018	8:56:45	32205	0.9	8	56	45	69125	0.051025391	3.4482422	0.30639648	0.28320313	-0.80175781	1.0915527	0.02734375	0	0	0	0	0	0	0	0	0	0.90405273	0.095947266	0.038574219	0.005126953	-0.007324219	-0.025878906	0.007	39698.24	0	0	0.007
472	473	473	Category L	0.27587891	0.2878418	-0.80395508	0.057617188	-0.15478516	0.41333008	0.54	0.007	19/6/2018	19	6	2018	8:56:46	32206	0	8	56	46	69125	0.051025391	3.4482422	0.30493164	0.28051758	-0.79418945	1.7868652	0.03125	0	0	0	0	0	0	0	0	0	0.89575195	0.10424805	0.045654297	-0.029052734	0.007080078	-0.009521484	0.007	39698.24	0	0	0.007
473	474	474	Category L	0.29980469	0.27587891	-0.79199219	0.050537109	-0.16162109	0.42333984	0.54	0.007	19/6/2018	19	6	2018	8:56:46	32206	0.1	8	56	46	69125	0.051025391	3.4482422	0.30322266	0.28125	-0.79492188	1.7219238	0.007080078	0	0	0	0	0	0	0	0	0	0.89624023	0.10375977	0.011962891	-0.003417969	-0.005371094	0.002929688	0.007	39698.24	0	0	0.007
474	475	475	Category L	0.29980469	0.23999023	-0.80395508	0.060791016	-0.15576172	0.42651367	0.54	0.007	19/6/2018	19	6	2018	8:56:46	32206	0.2	8	56	46	69125	0.051025391	3.4482422	0.30078125	0.28198242	-0.79589844	1.7617188	0.042724609	0	0	0	0	0	0	0	0	0	0.89648438	0.10351563	0.05078125	-0.000976563	-0.041992188	-0.0078125	0.007	39698.24	0	0	0.007
475	476	476	Category L	0.31176758	0.2277832	-0.79199219	0.054931641	-0.15551758	0.42260742	0.54	0.007	19/6/2018	19	6	2018	8:56:46	32206	0.3	8	56	46	69125	0.051025391	3.4482422	0.29785156	0.2824707	-0.79711914	2.1669922	0.056640625	0	0	0	0	0	0	0	0	0	0.89672852	0.10327148	0.073486328	0.013671875	-0.0546875	0.005126953	0.007	39698.24	0	0	0.007
476	477	477	Category L	0.31176758	0.25195313	-0.82788086	0.060302734	-0.15234375	0.41357422	0.54	0.007	19/6/2018	19	6	2018	8:56:46	32206	0.4	8	56	46	69125	0.051025391	3.4482422	0.29516602	0.28344727	-0.7980957	2.4379883	0.046386719	0	0	0	0	0	0	0	0	0	0.89697266	0.10302734	0.077636719	0.016357422	-0.031494141	-0.029541016	0.007	39698.24	0	0	0.007
477	478	478	Category L	0.2878418	0.25195313	-0.82788086	0.059814453	-0.15405273	0.43066406	0.55	0.007	19/6/2018	19	6	2018	8:56:46	32206	0.5	8	56	46	69125	0.051025391	3.4482422	0.29248047	0.28393555	-0.79931641	1.9428711	0.043212891	0	0	0	0	0	0	0	0	0	0.8972168	0.1027832	0.065429688	-0.004638672	-0.031982422	-0.028320313	0.007	39698.24	0	0	0.007
478	479	479	Category L	0.31176758	0.27587891	-0.81591797	0.058349609	-0.14990234	0.41357422	0.55	0.007	19/6/2018	19	6	2018	8:56:46	32206	0.6	8	56	46	69126	0.051025391	3.4482422	0.29150391	0.28393555	-0.80200195	1.1755371	0.025634766	0	0	0	0	0	0	0	0	0	0.89941406	0.10058594	0.041992188	0.020019531	-0.008056641	-0.013671875	0.007	39698.24	0	0	0.007
479	480	480	Category L	0.29980469	0.20385742	-0.81591797	0.053710938	-0.15649414	0.43359375	0.55	0.007	19/6/2018	19	6	2018	8:56:46	32206	0.7	8	56	46	69126	0.051025391	3.4482422	0.29125977	0.28442383	-0.80371094	1.4299316	0.08203125	0	0	0	0	0	0	0	0	0	0.90087891	0.099121094	0.10107422	0.008300781	-0.080566406	-0.011962891	0.007	39698.24	0	0	0.007
480	481	481	Category L	0.27587891	0.23999023	-0.79199219	0.058349609	-0.14501953	0.42675781	0.55	0.007	19/6/2018	19	6	2018	8:56:46	32206	0.8	8	56	46	69126	0.051025391	3.4482422	0.28955078	0.28344727	-0.8034668	1.8059082	0.047119141	0	0	0	0	0	0	0	0	0	0.89990234	0.10009766	0.068847656	-0.013671875	-0.043457031	0.011474609	0.007	39698.24	0	0	0.007
481	482	482	Category L	0.2878418	0.27587891	-0.82788086	0.053710938	-0.15649414	0.42138672	0.55	0.007	19/6/2018	19	6	2018	8:56:46	32206	0.9	8	56	46	69126	0.051025391	3.4482422	0.28857422	0.28369141	-0.80249023	1.7050781	0.026367188	0	0	0	0	0	0	0	0	0	0.89868164	0.10131836	0.033935547	-0.000732422	-0.0078125	-0.025146484	0.007	39698.24	0	0	0.007
482	483	483	Category L	0.29980469	0.2878418	-0.83984375	0.059570313	-0.15307617	0.43066406	0.55	0.007	19/6/2018	19	6	2018	8:56:47	32207	0	8	56	47	69126	0.051025391	3.4482422	0.28881836	0.28466797	-0.80175781	1.4174805	0.039306641	0	0	0	0	0	0	0	0	0	0.89868164	0.10131836	0.051757813	0.010742188	0.002929688	-0.037841797	0.007	39698.24	0	0	0.007
483	484	484	Category L	0.27587891	0.27587891	-0.80395508	0.058105469	-0.15551758	0.43066406	0.55	0.007	19/6/2018	19	6	2018	8:56:47	32207	0.1	8	56	47	69126	0.051025391	3.4482422	0.28955078	0.28393555	-0.80224609	1.6245117	0.016113281	0	0	0	0	0	0	0	0	0	0.89892578	0.10107422	0.023681641	-0.013671875	-0.008056641	-0.001464844	0.007	39698.24	0	0	0.007
484	485	485	Category L	0.29980469	0.27587891	-0.82788086	0.062011719	-0.15063477	0.42260742	0.55	0.007	19/6/2018	19	6	2018	8:56:47	32207	0.2	8	56	47	69126	0.051025391	3.4482422	0.28735352	0.28564453	-0.80712891	1.9025879	0.025878906	0	0	0	0	0	0	0	0	0	0.90307617	0.096923828	0.042724609	0.012207031	-0.009765625	-0.020507813	0.007	39698.24	0	0	0.007
485	486	486	Category L	0.29980469	0.25195313	-0.81591797	0.054931641	-0.14501953	0.42675781	0.55	0.007	19/6/2018	19	6	2018	8:56:47	32207	0.3	8	56	47	69126	0.051025391	3.4482422	0.28491211	0.28320313	-0.80322266	1.7814941	0.036865234	0	0	0	0	0	0	0	0	0	0.89819336	0.10180664	0.05859375	0.014648438	-0.03125	-0.012451172	0.007	39698.24	0	0	0.007
486	487	487	Category L	0.27587891	0.2277832	-0.82788086	0.059814453	-0.15209961	0.42749023	0.55	0.007	19/6/2018	19	6	2018	8:56:47	32207	0.4	8	56	47	69126	0.051025391	3.4482422	0.28344727	0.28588867	-0.81030273	1.6647949	0.061279297	0	0	0	0	0	0	0	0	0	0.9050293	0.094970703	0.083251953	-0.007568359	-0.058105469	-0.017333984	0.007	39698.24	0	0	0.007
487	488	488	Category L	0.2878418	0.26391602	-0.82788086	0.060546875	-0.15673828	0.42285156	0.56	0.007	19/6/2018	19	6	2018	8:56:47	32207	0.5	8	56	47	69126	0.051025391	3.4482422	0.28222656	0.28857422	-0.81762695	2.5373535	0.02734375	0	0	0	0	0	0	0	0	0	0.91210938	0.087890625	0.040283203	0.005371094	-0.024658203	-0.010009766	0.007	39698.24	0	0	0.007
488	489	489	Category L	0.27587891	0.25195313	-0.77978516	0.062988281	-0.1496582	0.42285156	0.56	0.007	19/6/2018	19	6	2018	8:56:47	32207	0.6	8	56	47	69127	0.051025391	3.4482422	0.27905273	0.28662109	-0.80834961	3.496582	0.044921875	0	0	0	0	0	0	0	0	0	0.90185547	0.098144531	0.06640625	-0.003173828	-0.034667969	0.028564453	0.007	39698.24	0	0	0.007
489	490	490	Category L	0.27587891	0.2878418	-0.81591797	0.065673828	-0.1496582	0.42285156	0.56	0.007	19/6/2018	19	6	2018	8:56:47	32207	0.7	8	56	47	69127	0.051025391	3.4482422	0.27783203	0.28588867	-0.81323242	3.0463867	0.003662109	0	0	0	0	0	0	0	0	0	0.90576172	0.094238281	0.006347656	-0.001953125	0.001708984	-0.002441406	0.007	39698.24	0	0	0.007
490	491	491	Category L	0.2878418	0.27587891	-0.81591797	0.057373047	-0.1496582	0.43164063	0.56	0.007	19/6/2018	19	6	2018	8:56:47	32207	0.8	8	56	47	69127	0.051025391	3.4482422	0.27685547	0.28515625	-0.81201172	3.0964355	0.014648438	0	0	0	0	0	0	0	0	0	0.90429688	0.095703125	0.023925781	0.010742188	-0.009277344	-0.003662109	0.007	39698.24	0	0	0.007
491	492	492	Category L	0.25195313	0.25195313	-0.80395508	0.064453125	-0.14794922	0.41381836	0.56	0.007	19/6/2018	19	6	2018	8:56:47	32207	0.9	8	56	47	69127	0.051025391	3.4482422	0.27490234	0.28125	-0.80566406	3.3337402	0.037109375	0	0	0	0	0	0	0	0	0	0.89648438	0.10351563	0.054199219	-0.022949219	-0.029296875	0.001708984	0.007	39698.24	0	0	0.007
492	493	493	Category L	0.27587891	0.27587891	-0.79199219	0.065673828	-0.14794922	0.4309082	0.56	0.007	19/6/2018	19	6	2018	8:56:48	32208	0	8	56	48	69127	0.051025391	3.4482422	0.27392578	0.28515625	-0.81738281	3.8996582	0.027099609	0	0	0	0	0	0	0	0	0	0.90820313	0.091796875	0.036621094	0.001708984	-0.009277344	0.025390625	0.007	39698.24	0	0	0.007
493	494	494	Category L	0.2878418	0.26391602	-0.82788086	0.064941406	-0.1472168	0.41381836	0.56	0.007	19/6/2018	19	6	2018	8:56:48	32208	0.1	8	56	48	69127	0.051025391	3.4482422	0.27661133	0.28662109	-0.8125	4.7568359	0.029541016	0	0	0	0	0	0	0	0	0	0.9050293	0.094970703	0.049072266	0.010986328	-0.022705078	-0.015136719	0.007	39698.24	0	0	0.007
494	495	495	Category L	0.32397461	0.2878418	-0.77978516	0.063964844	-0.15063477	0.43286133	0.56	0.007	19/6/2018	19	6	2018	8:56:48	32208	0.2	8	56	48	69127	0.051025391	3.4482422	0.27124023	0.28320313	-0.80639648	6.1784668	0.059082031	0	0	0	0	0	0	0	0	0	0.89672852	0.10327148	0.083740234	0.052490234	0.004394531	0.026611328	0.007	39698.24	0	0	0.007
495	496	496	Category L	0.26391602	0.29980469	-0.80395508	0.068115234	-0.14453125	0.43701172	0.56	0.007	19/6/2018	19	6	2018	8:56:48	32208	0.3	8	56	48	69127	0.051025391	3.4482422	0.26611328	0.28881836	-0.82397461	9.3046875	0.022705078	0	0	0	0	0	0	0	0	0	0.9128418	0.087158203	0.033203125	-0.002197266	0.010742188	0.020019531	0.007	39698.24	0	0	0.007
496	497	497	Category L	0.26391602	0.31176758	-0.81591797	0.0703125	-0.13061523	0.42724609	0.56	0.007	19/6/2018	19	6	2018	8:56:48	32208	0.4	8	56	48	69127	0.051025391	3.4482422	0.26757813	0.28588867	-0.82299805	13.022217	0.026855469	0	0	0	0	0	0	0	0	0	0.91137695	0.088623047	0.036376953	-0.003662109	0.025634766	0.007080078	0.007	39698.24	0	0	0.007
497	498	498	Category L	0.2277832	0.32397461	-0.82788086	0.06640625	-0.11669922	0.43237305	0.57	0.007	19/6/2018	19	6	2018	8:56:48	32208	0.5	8	56	48	69127	0.051025391	3.4482422	0.26245117	0.28369141	-0.81542969	16.852783	0.054443359	0	0	0	0	0	0	0	0	0	0.90234375	0.09765625	0.087402344	-0.034667969	0.040039063	-0.012207031	0.007	39698.24	0	0	0.007
498	499	499	Category L	0.26391602	0.34790039	-0.77978516	0.055419922	-0.10644531	0.42919922	0.57	0.007	19/6/2018	19	6	2018	8:56:48	32208	0.6	8	56	48	69128	0.051025391	3.4482422	0.26098633	0.28662109	-0.83203125	19.926025	0.080322266	0	0	0	0	0	0	0	0	0	0.91796875	0.08203125	0.1159668	0.002685547	0.061035156	0.052246094	0.007	39698.24	0	0	0.007
499	500	500	Category L	0.26391602	0.35986328	-0.79199219	0.051269531	-0.10205078	0.43432617	0.57	0.007	19/6/2018	19	6	2018	8:56:48	32208	0.7	8	56	48	69128	0.051025391	3.4482422	0.25585938	0.28686523	-0.82617188	22.13501	0.080810547	0	0	0	0	0	0	0	0	0	0.91137695	0.088623047	0.11523438	0.0078125	0.072753906	0.034179688	0.007	39698.24	0	0	0.007
500	501	501	Category L	0.29980469	0.32397461	-0.76782227	0.056884766	-0.096923828	0.43579102	0.57	0.007	19/6/2018	19	6	2018	8:56:48	32208	0.8	8	56	48	69128	0.051025391	3.4482422	0.25341797	0.28393555	-0.81738281	23.202148	0.078613281	0	0	0	0	0	0	0	0	0	0.90161133	0.098388672	0.13598633	0.046142578	0.039794922	0.049560547	0.007	39698.24	0	0	0.007
501	502	502	Category L	0.29980469	0.3359375	-0.79199219	0.056152344	-0.092529297	0.43554688	0.57	0.007	19/6/2018	19	6	2018	8:56:48	32208	0.9	8	56	48	69128	0.051025391	3.4482422	0.25219727	0.28735352	-0.82910156	23.688965	0.077148438	0	0	0	0	0	0	0	0	0	0.9128418	0.087158203	0.13305664	0.047363281	0.048339844	0.037109375	0.007	39698.24	0	0	0.007
502	503	503	Category L	0.26391602	0.32397461	-0.80395508	0.060791016	-0.10058594	0.44360352	0.57	0.007	19/6/2018	19	6	2018	8:56:49	32209	0	8	56	49	69128	0.051025391	3.4482422	0.25415039	0.28857422	-0.82958984	23.310547	0.044433594	0	0	0	0	0	0	0	0	0	0.91455078	0.085449219	0.070556641	0.009521484	0.03515625	0.025634766	0.007	39698.24	0	0	0.007
503	504	504	Category L	0.27587891	0.3359375	-0.79199219	0.052734375	-0.10229492	0.42529297	0.57	0.007	19/6/2018	19	6	2018	8:56:49	32209	0.1	8	56	49	69128	0.051025391	3.4482422	0.25195313	0.29052734	-0.83300781	21.466309	0.065673828	0	0	0	0	0	0	0	0	0	0.91748047	0.082519531	0.11010742	0.023681641	0.045166016	0.041015625	0.007	39698.24	0	0	0.007
504	505	505	Category L	0.27587891	0.31176758	-0.77978516	0.0546875	-0.10107422	0.43945313	0.57	0.007	19/6/2018	19	6	2018	8:56:49	32209	0.2	8	56	49	69128	0.051025391	3.4482422	0.25170898	0.29272461	-0.84130859	19.671875	0.068603516	0	0	0	0	0	0	0	0	0	0.92578125	0.07421875	0.10449219	0.023925781	0.018798828	0.061523438	0.007	39698.24	0	0	0.007
505	506	506	Category L	0.26391602	0.29980469	-0.77978516	0.052490234	-0.096923828	0.43554688	0.57	0.007	19/6/2018	19	6	2018	8:56:49	32209	0.3	8	56	49	69128	0.051025391	3.4482422	0.24755859	0.29150391	-0.83203125	16.975098	0.055419922	0	0	0	0	0	0	0	0	0	0.91577148	0.084228516	0.076660156	0.016113281	0.008056641	0.052246094	0.007	39698.24	0	0	0.007
506	507	507	Category L	0.26391602	0.32397461	-0.76782227	0.052734375	-0.096679688	0.43920898	0.57	0.007	19/6/2018	19	6	2018	8:56:49	32209	0.4	8	56	49	69128	0.051025391	3.4482422	0.24194336	0.29125977	-0.83300781	13.17041	0.076171875	0	0	0	0	0	0	0	0	0	0.91503906	0.084960938	0.11962891	0.021728516	0.032470703	0.065185547	0.007	39698.24	0	0	0.007
507	508	508	Category L	0.2878418	0.31176758	-0.80395508	0.053710938	-0.096679688	0.43920898	0.58	0.007	19/6/2018	19	6	2018	8:56:49	32209	0.5	8	56	49	69128	0.051025391	3.4482422	0.24804688	0.29394531	-0.8359375	8.8190918	0.053710938	0	0	0	0	0	0	0	0	0	0.92016602	0.079833984	0.089111328	0.039550781	0.017578125	0.031982422	0.007	39698.24	0	0	0.007
508	509	509	Category L	0.26391602	0.31176758	-0.79199219	0.056640625	-0.098876953	0.42529297	0.58	0.007	19/6/2018	19	6	2018	8:56:49	32209	0.6	8	56	49	69129	0.051025391	3.4482422	0.24389648	0.29296875	-0.82739258	5.0185547	0.044677734	0	0	0	0	0	0	0	0	0	0.91088867	0.089111328	0.07421875	0.019775391	0.018554688	0.035400391	0.007	39698.24	0	0	0.007
509	510	510	Category L	0.2878418	0.31176758	-0.77978516	0.060058594	-0.10449219	0.44360352	0.58	0.007	19/6/2018	19	6	2018	8:56:49	32209	0.7	8	56	49	69129	0.051025391	3.4482422	0.2434082	0.29711914	-0.84326172	2.5109863	0.078613281	0	0	0	0	0	0	0	0	0	0.92675781	0.073242188	0.12207031	0.044189453	0.014404297	0.063476563	0.007	39698.24	0	0	0.007
510	511	511	Category L	0.2878418	0.32397461	-0.81591797	0.060302734	-0.10375977	0.43652344	0.58	0.007	19/6/2018	19	6	2018	8:56:49	32209	0.8	8	56	49	69129	0.051025391	3.4482422	0.24755859	0.29833984	-0.83886719	0.19580078	0.052734375	0	0	0	0	0	0	0	0	0	0.92431641	0.075683594	0.088623047	0.040039063	0.025390625	0.022949219	0.007	39698.24	0	0	0.007
511	512	512	Category L	0.31176758	0.32397461	-0.79199219	0.062255859	-0.10742188	0.43334961	0.58	0.007	19/6/2018	19	6	2018	8:56:49	32209	0.9	8	56	49	69129	0.051025391	3.4482422	0.24267578	0.29614258	-0.8371582	2.8430176	0.086914063	0	0	0	0	0	0	0	0	0	0.9206543	0.079345703	0.14160156	0.068847656	0.027587891	0.045166016	0.007	39698.24	0	0	0.007
512	513	513	Category L	0.31176758	0.29980469	-0.80395508	0.060791016	-0.10546875	0.44335938	0.58	0.007	19/6/2018	19	6	2018	8:56:50	32210	0	8	56	50	69129	0.051025391	3.4482422	0.2434082	0.30029297	-0.84838867	4.6552734	0.081542969	0	0	0	0	0	0	0	0	0	0.93237305	0.067626953	0.11328125	0.068115234	-0.000488281	0.044433594	0.007	39698.24	0	0	0.007
513	514	514	Category L	0.2878418	0.2878418	-0.80395508	0.056152344	-0.10839844	0.43530273	0.58	0.007	19/6/2018	19	6	2018	8:56:50	32210	0.1	8	56	50	69129	0.051025391	3.4482422	0.23925781	0.296875	-0.84130859	5.2265625	0.061767578	0	0	0	0	0	0	0	0	0	0.92358398	0.076416016	0.094970703	0.048339844	-0.009033203	0.037353516	0.007	39698.24	0	0	0.007
514	515	515	Category L	0.2878418	0.26391602	-0.80395508	0.055419922	-0.10644531	0.43432617	0.58	0.007	19/6/2018	19	6	2018	8:56:50	32210	0.2	8	56	50	69129	0.051025391	3.4482422	0.23730469	0.296875	-0.84448242	5.7663574	0.072753906	0	0	0	0	0	0	0	0	0	0.92602539	0.073974609	0.12402344	0.050292969	-0.032958984	0.040527344	0.007	39698.24	0	0	0.007
515	516	516	Category L	0.27587891	0.31176758	-0.81591797	0.056640625	-0.10546875	0.4453125	0.58	0.007	19/6/2018	19	6	2018	8:56:50	32210	0.3	8	56	50	69129	0.051025391	3.4482422	0.24291992	0.29760742	-0.84619141	6.6599121	0.046630859	0	0	0	0	0	0	0	0	0	0.92919922	0.070800781	0.077148438	0.032714844	0.013916016	0.030273438	0.007	39698.24	0	0	0.007
516	517	517	Category L	0.27587891	0.2878418	-0.80395508	0.060546875	-0.10229492	0.43945313	0.58	0.007	19/6/2018	19	6	2018	8:56:50	32210	0.4	8	56	50	69129	0.051025391	3.4482422	0.23779297	0.29443359	-0.83911133	6.6333008	0.052001953	0	0	0	0	0	0	0	0	0	0.92041016	0.079589844	0.079589844	0.037841797	-0.006591797	0.03515625	0.007	39698.24	0	0	0.007
517	518	518	Category L	0.27587891	0.2878418	-0.82788086	0.057861328	-0.10400391	0.43041992	0.59	0.007	19/6/2018	19	6	2018	8:56:50	32210	0.5	8	56	50	69129	0.051025391	3.4482422	0.23632813	0.29785156	-0.85131836	5.7995605	0.046875	0	0	0	0	0	0	0	0	0	0.93237305	0.067626953	0.072998047	0.039306641	-0.010009766	0.0234375	0.007	39698.24	0	0	0.007
518	519	519	Category L	0.2878418	0.29980469	-0.79199219	0.059814453	-0.099853516	0.43652344	0.59	0.007	19/6/2018	19	6	2018	8:56:50	32210	0.6	8	56	50	69130	0.051025391	3.4482422	0.24047852	0.29882813	-0.84960938	4.3740234	0.074462891	0	0	0	0	0	0	0	0	0	0.93212891	0.067871094	0.10546875	0.047119141	0.000732422	0.057617188	0.007	39698.24	0	0	0.007
519	520	520	Category L	0.27587891	0.29980469	-0.79199219	0.055419922	-0.10546875	0.43847656	0.59	0.007	19/6/2018	19	6	2018	8:56:50	32210	0.7	8	56	50	69130	0.051025391	3.4482422	0.23730469	0.29711914	-0.84643555	3.7561035	0.066894531	0	0	0	0	0	0	0	0	0	0.92797852	0.072021484	0.095703125	0.038330078	0.002441406	0.054443359	0.007	39698.24	0	0	0.007
520	521	521	Category L	0.27587891	0.32397461	-0.81591797	0.061523438	-0.10668945	0.43847656	0.59	0.007	19/6/2018	19	6	2018	8:56:50	32210	0.8	8	56	50	69130	0.051025391	3.4482422	0.23144531	0.30175781	-0.85766602	3.5800781	0.064697266	0	0	0	0	0	0	0	0	0	0.93847656	0.061523438	0.1081543	0.044189453	0.021972656	0.041748047	0.007	39698.24	0	0	0.007
521	522	522	Category L	0.29980469	0.31176758	-0.81591797	0.055664063	-0.10302734	0.43725586	0.59	0.007	19/6/2018	19	6	2018	8:56:50	32210	0.9	8	56	50	69130	0.051025391	3.4482422	0.23071289	0.30249023	-0.85498047	2.3415527	0.079833984	0	0	0	0	0	0	0	0	0	0.93579102	0.064208984	0.1171875	0.068847656	0.009033203	0.0390625	0.007	39698.24	0	0	0.007
522	523	523	Category L	0.31176758	0.27587891	-0.81591797	0.063232422	-0.099853516	0.44165039	0.59	0.007	19/6/2018	19	6	2018	8:56:51	32211	0	8	56	51	69130	0.051025391	3.4482422	0.22753906	0.30224609	-0.85302734	1.3681641	0.095703125	0	0	0	0	0	0	0	0	0	0.93334961	0.066650391	0.14770508	0.083984375	-0.026367188	0.037109375	0.007	39698.24	0	0	0.007
523	524	524	Category J	0.10791016	0.43188477	-1.1638184	0.22753906	-0.0546875	0.41040039	0.12	0.007	19/6/2018	19	6	2018	8:57:03	32223	0.9	8	57	3	69143	0.051269531	3.3821777	0.22705078	0.30273438	-0.85473633	0.63574219	0.35522461	0	0	0	0	0	0	0	0	0	0.93481445	0.065185547	0.55712891	-0.11914063	0.12890625	-0.30883789	0.007	39698.24	0	0	0.007
524	525	525	Category J	0.083984375	0.095947266	-0.51586914	0.19921875	-0.041015625	0.4128418	0.12	0.007	19/6/2018	19	6	2018	8:57:04	32224	0	8	57	4	69143	0.051025391	3.388623	0.22705078	0.30297852	-0.85083008	0.13378906	0.41894531	0	0	0	0	0	0	0	0	0	0.93115234	0.068847656	0.68530273	-0.14306641	-0.20703125	0.33496094	0.007	39698.24	0	0	0.007
525	526	526	Category J	0.16796875	0.50390625	-1.3439941	0.18188477	-0.1003418	0.41015625	0.12	0.007	19/6/2018	19	6	2018	8:57:04	32224	0.111	8	57	4	69143	0.051025391	3.388623	0.2253418	0.30566406	-0.85546875	1.8051758	0.53027344	0	0	0	0	0	0	0	0	0	0.93579102	0.064208984	0.74389648	-0.057373047	0.19799805	-0.48828125	0.007	39698.24	0	0	0.007
526	527	527	Category J	0.20385742	0.51586914	-1.3918457	0.21923828	-0.095947266	0.40722656	0.12	0.007	19/6/2018	19	6	2018	8:57:04	32224	0.222	8	57	4	69143	0.051025391	3.388623	0.22387695	0.30737305	-0.86108398	1.576416	0.5703125	0	0	0	0	0	0	0	0	0	0.94140625	0.05859375	0.75927734	-0.020019531	0.20825195	-0.53051758	0.007	39698.24	0	0	0.007
527	528	528	Category J	0.047851563	0.13183594	-0.059814453	0.19140625	-0.066650391	0.41625977	0.12	0.007	19/6/2018	19	6	2018	8:57:04	32224	0.333	8	57	4	69143	0.051025391	3.388623	0.22167969	0.30664063	-0.8581543	0.15625	0.83544922	0	0	0	0	0	0	0	0	0	0.93774414	0.062255859	1.1472168	-0.17382813	-0.17480469	0.79833984	0.007	39698.24	0	0	0.007
528	529	529	Category J	0.19189453	0.2277832	-1.1638184	0.17285156	-0.03515625	0.43115234	0.13	0.007	19/6/2018	19	6	2018	8:57:04	32224	0.444	8	57	4	69143	0.051025391	3.388623	0.22216797	0.30639648	-0.8581543	2.7868652	0.31689453	0	0	0	0	0	0	0	0	0	0.93798828	0.062011719	0.41455078	-0.030273438	-0.078613281	-0.30541992	0.007	39698.24	0	0	0.007
529	530	530	Category J	0.20385742	0.26391602	-0.68383789	0.17211914	-0.036132813	0.42626953	0.13	0.007	19/6/2018	19	6	2018	8:57:04	32224	0.555	8	57	4	69143	0.051025391	3.388623	0.22265625	0.3059082	-0.85864258	4.0131836	0.18066406	0	0	0	0	0	0	0	0	0	0.93823242	0.061767578	0.23583984	-0.018798828	-0.041992188	0.17480469	0.007	39698.24	0	0	0.007
530	531	531	Category J	0.11987305	-0.023925781	-0.2878418	0.18383789	-0.081298828	0.41577148	0.13	0.007	19/6/2018	19	6	2018	8:57:04	32224	0.666	8	57	4	69144	0.051025391	3.388623	0.22338867	0.30493164	-0.8581543	2.9282227	0.66650391	0	0	0	0	0	0	0	0	0	0.93774414	0.062255859	1.0029297	-0.10351563	-0.32885742	0.5703125	0.007	39698.24	0	0	0.007
531	532	532	Category J	0.2277832	0.6237793	-1.7038574	0.19848633	-0.12963867	0.40625	0.13	0.007	19/6/2018	19	6	2018	8:57:04	32224	0.777	8	57	4	69144	0.051025391	3.388623	0.22363281	0.30419922	-0.8581543	3.291748	0.90380859	0	0	0	0	0	0	0	0	0	0.9375	0.0625	1.1689453	0.00390625	0.31933594	-0.84545898	0.007	39698.24	0	0	0.007
532	533	533	Category J	0.50390625	0.38378906	-0.39599609	0.22436523	-0.095947266	0.40527344	0.13	0.007	19/6/2018	19	6	2018	8:57:04	32224	0.888	8	57	4	69144	0.051025391	3.388623	0.22485352	0.30371094	-0.85839844	1.8208008	0.54589844	0	0	0	0	0	0	0	0	0	0.93798828	0.062011719	0.82128906	0.27880859	0.079833984	0.46240234	0.007	39698.24	0	0	0.007
533	534	534	Category J	-0.13183594	-0.023925781	-0.32397461	0.075683594	-0.086181641	0.43823242	0.13	0.007	19/6/2018	19	6	2018	8:57:05	32225	0	8	57	5	69144	0.051025391	3.388623	0.22509766	0.30297852	-0.85864258	1.5566406	0.72143555	0	0	0	0	0	0	0	0	0	0.93798828	0.062011719	1.21875	-0.35693359	-0.3269043	0.53466797	0.007	39698.24	0	0	0.007
534	535	535	Category J	-0.10791016	0.74389648	-2.2077637	0.11474609	-0.092529297	0.4362793	0.13	0.007	19/6/2018	19	6	2018	8:57:05	32225	0.1	8	57	5	69144	0.051025391	3.388623	0.22558594	0.30224609	-0.85864258	3.6171875	1.4580078	0	0	0	0	0	0	0	0	0	0.93774414	0.062255859	2.1242676	-0.33349609	0.44140625	-1.3491211	0.007	39698.24	0	0	0.007
535	536	536	Category J	0.40795898	0.023925781	-0.73193359	0.18920898	-0.043701172	0.42626953	0.13	0.007	19/6/2018	19	6	2018	8:57:05	32225	0.2	8	57	5	69144	0.051025391	3.388623	0.22558594	0.30126953	-0.859375	3.1784668	0.35546875	0	0	0	0	0	0	0	0	0	0.93823242	0.061767578	0.5871582	0.18212891	-0.27734375	0.12744141	0.007	39698.24	0	0	0.007
536	537	537	Category J	-0.095947266	0.095947266	-0.20385742	0.049804688	-0.054931641	0.44702148	0.13	0.007	19/6/2018	19	6	2018	8:57:05	32225	0.3	8	57	5	69144	0.051025391	3.388623	0.22631836	0.30029297	-0.85913086	0.84326172	0.75830078	0	0	0	0	0	0	0	0	0	0.93798828	0.062011719	1.1821289	-0.32226563	-0.2043457	0.65527344	0.007	39698.24	0	0	0.007
537	538	538	Category J	0.17993164	0.52783203	-2.1359863	0.083251953	-0.13525391	0.43139648	0.13	0.007	19/6/2018	19	6	2018	8:57:05	32225	0.4	8	57	5	69144	0.051025391	3.388623	0.22729492	0.29907227	-0.85888672	6.0390625	1.2978516	0	0	0	0	0	0	0	0	0	0.9375	0.0625	1.5527344	-0.047363281	0.22851563	-1.2768555	0.007	39698.24	0	0	0.007
538	539	539	Category J	-0.10791016	0.27587891	-0.37182617	0.1105957	-0.089355469	0.43212891	0.13	0.007	19/6/2018	19	6	2018	8:57:05	32225	0.5	8	57	5	69144	0.051025391	3.388623	0.22851563	0.29760742	-0.85864258	8.5078125	0.59228516	0	0	0	0	0	0	0	0	0	0.93701172	0.062988281	0.84521484	-0.33642578	-0.021728516	0.48681641	0.007	39698.24	0	0	0.007
539	540	540	Category J	0.13183594	0.023925781	-0.11987305	-0.007324219	-0.074951172	0.44433594	0.14	0.007	19/6/2018	19	6	2018	8:57:05	32225	0.6	8	57	5	69144	0.051025391	3.388623	0.22900391	0.2956543	-0.85913086	12.457275	0.79370117	0	0	0	0	0	0	0	0	0	0.93701172	0.062988281	1.1083984	-0.097167969	-0.27172852	0.73925781	0.007	39698.24	0	0	0.007
540	541	541	Category J	0.21582031	0.56396484	-1.7038574	0.015380859	-0.056396484	0.44921875	0.14	0.007	19/6/2018	19	6	2018	8:57:05	32225	0.7	8	57	5	69145	0.051025391	3.388623	0.22949219	0.29370117	-0.859375	17.218262	0.88647461	0	0	0	0	0	0	0	0	0	0.93676758	0.063232422	1.128418	-0.013671875	0.27001953	-0.84423828	0.007	39698.24	0	0	0.007
541	542	542	Category J	0.47998047	0.39599609	-0.82788086	0.084716797	-0.033935547	0.44238281	0.14	0.007	19/6/2018	19	6	2018	8:57:05	32225	0.8	8	57	5	69145	0.051025391	3.388623	0.22973633	0.29199219	-0.85961914	18.188232	0.27246094	0	0	0	0	0	0	0	0	0	0.93676758	0.063232422	0.38574219	0.25	0.10375977	0.031738281	0.007	39698.24	0	0	0.007
542	543	543	Category J	0.14379883	0.39599609	-1.0678711	0.11279297	-0.047851563	0.44042969	0.14	0.007	19/6/2018	19	6	2018	8:57:05	32225	0.9	8	57	5	69145	0.051025391	3.388623	0.22998047	0.29101563	-0.86035156	16.660156	0.24780273	0	0	0	0	0	0	0	0	0	0.93701172	0.062988281	0.39868164	-0.086181641	0.10473633	-0.20727539	0.007	39698.24	0	0	0.007
543	544	544	Category J	0.27587891	0.44384766	-1.4279785	0.14550781	-0.10009766	0.42651367	0.14	0.007	19/6/2018	19	6	2018	8:57:06	32226	0	8	57	6	69145	0.051025391	3.388623	0.23071289	0.28979492	-0.8605957	19.112061	0.58935547	0	0	0	0	0	0	0	0	0	0.93701172	0.062988281	0.76611328	0.044921875	0.15380859	-0.56713867	0.007	39698.24	0	0	0.007
544	545	545	Category J	-0.023925781	0.15576172	-0.059814453	0.11938477	-0.064453125	0.44165039	0.14	0.007	19/6/2018	19	6	2018	8:57:06	32226	0.1	8	57	6	69145	0.051025391	3.388623	0.23120117	0.28857422	-0.8605957	20.440918	0.85083008	0	0	0	0	0	0	0	0	0	0.93676758	0.063232422	1.1887207	-0.25512695	-0.1328125	0.80078125	0.007	39698.24	0	0	0.007
545	546	546	Category J	-0.16796875	0.26391602	-0.86376953	0.051269531	-0.075683594	0.44262695	0.14	0.007	19/6/2018	19	6	2018	8:57:06	32226	0.2	8	57	6	69145	0.051025391	3.388623	0.23144531	0.28735352	-0.86132813	18.964111	0.40014648	0	0	0	0	0	0	0	0	0	0.93701172	0.062988281	0.42529297	-0.39941406	-0.0234375	-0.002197266	0.007	39698.24	0	0	0.007
546	547	547	Category J	0.80395508	0.46777344	-1.0078125	0.11157227	-0.068847656	0.44018555	0.14	0.007	19/6/2018	19	6	2018	8:57:06	32226	0.3	8	57	6	69145	0.051025391	3.388623	0.23193359	0.28613281	-0.86132813	15.697021	0.61743164	0	0	0	0	0	0	0	0	0	0.93676758	0.063232422	0.8996582	0.57177734	0.18139648	-0.14624023	0.007	39698.24	0	0	0.007
547	548	548	Category J	-0.047851563	0.16796875	-0.14379883	0.14941406	-0.080078125	0.43212891	0.14	0.007	19/6/2018	19	6	2018	8:57:06	32226	0.4	8	57	6	69145	0.051025391	3.388623	0.23291016	0.28466797	-0.86157227	8.2446289	0.77954102	0	0	0	0	0	0	0	0	0	0.93701172	0.062988281	1.1154785	-0.28076172	-0.11669922	0.71777344	0.007	39698.24	0	0	0.007
548	549	549	Category J	0.27587891	0.57592773	-2.0639648	0.099853516	-0.13427734	0.42407227	0.14	0.007	19/6/2018	19	6	2018	8:57:06	32226	0.5	8	57	6	69145	0.051025391	3.388623	0.23339844	0.28344727	-0.86157227	3.9589844	1.237793	0	0	0	0	0	0	0	0	0	0.93676758	0.063232422	1.5368652	0.042236328	0.29223633	-1.2021484	0.007	39698.24	0	0	0.007
549	550	550	Category J	0.61181641	0.3359375	-0.45581055	0.11474609	-0.13525391	0.4230957	0.15	0.007	19/6/2018	19	6	2018	8:57:06	32226	0.6	8	57	6	69145	0.051025391	3.388623	0.23413086	0.28198242	-0.86230469	9.7480469	0.55737305	0	0	0	0	0	0	0	0	0	0.93701172	0.062988281	0.83764648	0.37744141	0.053710938	0.40649414	0.007	39698.24	0	0	0.007
550	551	551	Category J	-0.095947266	0.095947266	-0.68383789	0.059326172	-0.11938477	0.43920898	0.15	0.007	19/6/2018	19	6	2018	8:57:06	32226	0.7	8	57	6	69146	0.051025391	3.388623	0.234375	0.28100586	-0.86279297	17.214111	0.41894531	0	0	0	0	0	0	0	0	0	0.93725586	0.062744141	0.69458008	-0.33032227	-0.18505859	0.17895508	0.007	39698.24	0	0	0.007
551	552	552	Category J	0.35986328	0.59985352	-1.7399902	0.091552734	-0.096923828	0.44238281	0.15	0.007	19/6/2018	19	6	2018	8:57:06	32226	0.8	8	57	6	69146	0.051025391	3.388623	0.23461914	0.27954102	-0.86254883	23.153809	0.94213867	0	0	0	0	0	0	0	0	0	0.93676758	0.063232422	1.3225098	0.125	0.32006836	-0.87719727	0.007	39698.24	0	0	0.007
552	553	553	Category J	-0.059814453	0.023925781	-0.2277832	0.125	-0.094482422	0.42822266	0.15	0.007	19/6/2018	19	6	2018	8:57:06	32226	0.9	8	57	6	69146	0.051025391	3.388623	0.23486328	0.27856445	-0.86279297	25.012695	0.74487305	0	0	0	0	0	0	0	0	0	0.93652344	0.063476563	1.1845703	-0.29467773	-0.25463867	0.63500977	0.007	39698.24	0	0	0.007
553	554	554	Category J	0.14379883	0.27587891	-1.0439453	0.054931641	-0.13623047	0.43164063	0.15	0.007	19/6/2018	19	6	2018	8:57:07	32227	0	8	57	7	69146	0.051025391	3.388623	0.23535156	0.27685547	-0.86303711	30.109863	0.20263672	0	0	0	0	0	0	0	0	0	0.93652344	0.063476563	0.27368164	-0.091552734	-0.000976563	-0.18066406	0.007	39698.24	0	0	0.007
554	555	555	Category J	0.75585938	0.2878418	-0.93579102	0.10400391	-0.12719727	0.42285156	0.15	0.007	19/6/2018	19	6	2018	8:57:07	32227	0.1	8	57	7	69146	0.051025391	3.388623	0.23583984	0.27612305	-0.86352539	31.241699	0.52490234	0	0	0	0	0	0	0	0	0	0.93676758	0.063232422	0.60351563	0.51977539	0.011474609	-0.072021484	0.007	39698.24	0	0	0.007
555	556	556	Category J	-0.095947266	-0.023925781	-0.2277832	0.16772461	-0.095703125	0.42211914	0.15	0.007	19/6/2018	19	6	2018	8:57:07	32227	0.2	8	57	7	69146	0.051025391	3.388623	0.23608398	0.27563477	-0.86352539	29.825195	0.77734375	0	0	0	0	0	0	0	0	0	0.93676758	0.063232422	1.2675781	-0.33203125	-0.29956055	0.63574219	0.007	39698.24	0	0	0.007
556	557	557	Category J	0.19189453	0.53979492	-1.8117676	0.059814453	-0.10473633	0.43847656	0.15	0.007	19/6/2018	19	6	2018	8:57:07	32227	0.3	8	57	7	69146	0.051025391	3.388623	0.23657227	0.27441406	-0.86328125	28.18042	0.9855957	0	0	0	0	0	0	0	0	0	0.9362793	0.063720703	1.2580566	-0.044677734	0.26513672	-0.94824219	0.007	39698.24	0	0	0.007
557	558	558	Category J	0.6237793	0.32397461	-0.68383789	0.081542969	-0.077636719	0.43920898	0.15	0.007	19/6/2018	19	6	2018	8:57:07	32227	0.4	8	57	7	69146	0.051025391	3.388623	0.23681641	0.2734375	-0.86352539	22.285889	0.42944336	0	0	0	0	0	0	0	0	0	0.9362793	0.063720703	0.61694336	0.38671875	0.050292969	0.1796875	0.007	39698.24	0	0	0.007
558	559	559	Category J	0.047851563	0.13183594	-0.57592773	0.095214844	-0.092041016	0.43139648	0.15	0.007	19/6/2018	19	6	2018	8:57:07	32227	0.5	8	57	7	69146	0.051025391	3.388623	0.23730469	0.27246094	-0.86328125	14.180176	0.37207031	0	0	0	0	0	0	0	0	0	0.93603516	0.063964844	0.61791992	-0.18945313	-0.140625	0.28735352	0.007	39698.24	0	0	0.007
559	560	560	Category J	-0.15576172	0.58789063	-1.7158203	0.065673828	-0.097167969	0.44897461	0.16	0.007	19/6/2018	19	6	2018	8:57:07	32227	0.6	8	57	7	69146	0.051025391	3.388623	0.23803711	0.27148438	-0.86352539	0.88037109	0.99047852	0	0	0	0	0	0	0	0	0	0.93603516	0.063964844	1.5622559	-0.39379883	0.31616211	-0.85205078	0.007	39698.24	0	0	0.007
560	561	561	Category J	0.20385742	0.2878418	-0.56396484	0.1015625	-0.13061523	0.42700195	0.16	0.007	19/6/2018	19	6	2018	8:57:07	32227	0.7	8	57	7	69147	0.051025391	3.388623	0.23828125	0.27001953	-0.86401367	4.8239746	0.30249023	0	0	0	0	0	0	0	0	0	0.93603516	0.063964844	0.35205078	-0.034423828	0.017578125	0.30004883	0.007	39698.24	0	0	0.007
561	562	562	Category J	0.035888672	0.25195313	-0.68383789	0.071044922	-0.12695313	0.42944336	0.16	0.007	19/6/2018	19	6	2018	8:57:07	32227	0.8	8	57	7	69147	0.051025391	3.388623	0.23828125	0.26831055	-0.86401367	10.796387	0.27148438	0	0	0	0	0	0	0	0	0	0.93579102	0.064208984	0.39941406	-0.20239258	-0.016357422	0.18017578	0.007	39698.24	0	0	0.007
562	563	563	Category J	0.26391602	0.3359375	-0.97192383	0.049316406	-0.14770508	0.42749023	0.16	0.007	19/6/2018	19	6	2018	8:57:07	32227	0.9	8	57	7	69147	0.051025391	3.407959	0.23852539	0.26708984	-0.86401367	14.930908	0.13037109	0	0	0	0	0	0	0	0	0	0.93530273	0.064697266	0.2019043	0.025146484	0.068603516	-0.10766602	0.007	39698.24	0	0	0.007
563	564	564	Category J	0.27587891	0.29980469	-0.47998047	0.019775391	-0.12426758	0.43115234	0.16	0.007	19/6/2018	19	6	2018	8:57:08	32228	0	8	57	8	69147	0.051025391	3.407959	0.23852539	0.26611328	-0.86401367	13.231445	0.38720703	0	0	0	0	0	0	0	0	0	0.93505859	0.064941406	0.45458984	0.037109375	0.033447266	0.3840332	0.007	39698.24	0	0	0.007
564	565	565	Category J	0.15576172	0.47998047	-1.1999512	0.012939453	-0.11523438	0.43310547	0.16	0.007	19/6/2018	19	6	2018	8:57:08	32228	0.1	8	57	8	69147	0.051025391	3.407959	0.24121094	0.26367188	-0.859375	6.1083984	0.41210938	0	0	0	0	0	0	0	0	0	0.9309082	0.069091797	0.6418457	-0.085449219	0.21606445	-0.34033203	0.007	39698.24	0	0	0.007
565	566	566	Category J	0.19189453	0.38378906	-1.2719727	-0.005615234	-0.12719727	0.42236328	0.16	0.007	19/6/2018	19	6	2018	8:57:08	32228	0.2	8	57	8	69147	0.051025391	3.407959	0.24414063	0.26538086	-0.86328125	3.1079102	0.4284668	0	0	0	0	0	0	0	0	0	0.93554688	0.064453125	0.57910156	-0.052246094	0.11816406	-0.40844727	0.007	39698.24	0	0	0.007
566	567	567	Category J	0.095947266	0.17993164	-0.58789063	-0.008300781	-0.16577148	0.42578125	0.16	0.007	19/6/2018	19	6	2018	8:57:08	32228	0.3	8	57	8	69147	0.051025391	3.407959	0.24584961	0.26147461	-0.85668945	9.4816895	0.31835938	0	0	0	0	0	0	0	0	0	0.92871094	0.071289063	0.50048828	-0.14990234	-0.081542969	0.26879883	0.007	39698.24	0	0	0.007
567	568	568	Category L	0.3359375	0.23999023	-0.82788086	0.03125	-0.2043457	0.40698242	0.18	0.007	19/6/2018	19	6	2018	8:57:10	32230	0.4	8	57	10	69149	0.051025391	3.407959	0.24780273	0.25756836	-0.84936523	20.323975	0.092285156	0	0	0	0	0	0	0	0	0	0.92163086	0.078369141	0.12719727	0.087890625	-0.017578125	0.021484375	0.007	39698.24	0	0	0.007
568	569	569	Category L	0.31176758	0.21582031	-0.81591797	0.032958984	-0.20703125	0.40795898	0.19	0.007	19/6/2018	19	6	2018	8:57:10	32230	0.5	8	57	10	69149	0.051025391	3.407959	0.25097656	0.25830078	-0.85888672	33.113281	0.085693359	0	0	0	0	0	0	0	0	0	0.93139648	0.068603516	0.14624023	0.060546875	-0.042480469	0.04296875	0.007	39698.24	0	0	0.007
569	570	570	Category L	0.32397461	0.21582031	-0.79199219	0.024658203	-0.20947266	0.40258789	0.19	0.007	19/6/2018	19	6	2018	8:57:10	32230	0.6	8	57	10	69149	0.051025391	3.407959	0.25244141	0.2578125	-0.85498047	42.339844	0.10400391	0	0	0	0	0	0	0	0	0	0.92797852	0.072021484	0.17626953	0.071289063	-0.041992188	0.062988281	0.007	39698.24	0	0	0.007
570	571	571	Category L	0.32397461	0.21582031	-0.80395508	0.030761719	-0.20800781	0.41015625	0.19	0.007	19/6/2018	19	6	2018	8:57:10	32230	0.7	8	57	10	69150	0.051025391	3.407959	0.25366211	0.25683594	-0.85668945	45.755371	0.096679688	0	0	0	0	0	0	0	0	0	0.9296875	0.0703125	0.16381836	0.070068359	-0.041015625	0.052734375	0.007	39698.24	0	0	0.007
571	572	572	Category L	0.3359375	0.21582031	-0.82788086	0.025634766	-0.21289063	0.40649414	0.19	0.007	19/6/2018	19	6	2018	8:57:10	32230	0.8	8	57	10	69150	0.051025391	3.407959	0.25610352	0.25976563	-0.86328125	48.822021	0.09765625	0	0	0	0	0	0	0	0	0	0.93725586	0.062744141	0.15893555	0.079589844	-0.043945313	0.035400391	0.007	39698.24	0	0	0.007
572	573	573	Category L	0.29980469	0.21582031	-0.81591797	0.027099609	-0.20776367	0.40478516	0.19	0.007	19/6/2018	19	6	2018	8:57:10	32230	0.9	8	57	10	69150	0.051025391	3.407959	0.25683594	0.25439453	-0.85229492	53.224365	0.068359375	0	0	0	0	0	0	0	0	0	0.92578125	0.07421875	0.11791992	0.042724609	-0.038574219	0.036376953	0.007	39698.24	0	0	0.007
573	574	574	Category L	0.3359375	0.20385742	-0.81591797	0.021972656	-0.20922852	0.41186523	0.19	0.007	19/6/2018	19	6	2018	8:57:11	32231	0	8	57	11	69150	0.051025391	3.407959	0.25415039	0.25195313	-0.85766602	50.130615	0.10351563	0	0	0	0	0	0	0	0	0	0.92944336	0.070556641	0.171875	0.081542969	-0.048095703	0.041748047	0.007	39698.24	0	0	0.007
574	575	575	Category L	0.31176758	0.20385742	-0.83984375	0.027832031	-0.20678711	0.40869141	0.19	0.007	19/6/2018	19	6	2018	8:57:11	32231	0.1	8	57	11	69150	0.051025391	3.407959	0.25952148	0.25463867	-0.86352539	41.411377	0.076660156	0	0	0	0	0	0	0	0	0	0.93725586	0.062744141	0.12695313	0.052001953	-0.05078125	0.023681641	0.007	39698.24	0	0	0.007
575	576	576	Category L	0.3359375	0.21582031	-0.79199219	0.028564453	-0.20605469	0.40380859	0.19	0.007	19/6/2018	19	6	2018	8:57:11	32231	0.2	8	57	11	69150	0.051025391	3.407959	0.2644043	0.24780273	-0.84619141	33.174316	0.094970703	0	0	0	0	0	0	0	0	0	0.9206543	0.079345703	0.1574707	0.071289063	-0.031982422	0.054199219	0.007	39698.24	0	0	0.007
576	577	577	Category L	0.32397461	0.21582031	-0.80395508	0.020263672	-0.20947266	0.40332031	0.19	0.007	19/6/2018	19	6	2018	8:57:11	32231	0.3	8	57	11	69150	0.051025391	3.407959	0.26318359	0.24975586	-0.84765625	26.768066	0.082275391	0	0	0	0	0	0	0	0	0	0.92211914	0.077880859	0.13867188	0.060546875	-0.033935547	0.043701172	0.007	39698.24	0	0	0.007
577	578	578	Category L	0.3359375	0.20385742	-0.80395508	0.029785156	-0.20605469	0.40478516	0.19	0.007	19/6/2018	19	6	2018	8:57:11	32231	0.4	8	57	11	69150	0.051025391	3.407959	0.26831055	0.25097656	-0.85522461	19.706055	0.096923828	0	0	0	0	0	0	0	0	0	0.9309082	0.069091797	0.16601563	0.067382813	-0.047119141	0.051269531	0.007	39698.24	0	0	0.007
578	579	579	Category L	0.29980469	0.20385742	-0.81591797	0.020263672	-0.20849609	0.40551758	0.19	0.007	19/6/2018	19	6	2018	8:57:11	32231	0.5	8	57	11	69150	0.051025391	3.407959	0.27001953	0.24682617	-0.83862305	11.810791	0.056884766	0	0	0	0	0	0	0	0	0	0.91503906	0.084960938	0.095458984	0.029541016	-0.04296875	0.022705078	0.007	39698.24	0	0	0.007
579	580	580	Category L	0.31176758	0.20385742	-0.80395508	0.022460938	-0.20849609	0.40258789	0.2	0.007	19/6/2018	19	6	2018	8:57:11	32231	0.6	8	57	11	69150	0.051025391	3.407959	0.27539063	0.24584961	-0.84399414	7.8662109	0.068603516	0	0	0	0	0	0	0	0	0	0.92114258	0.078857422	0.11865234	0.036132813	-0.041992188	0.040039063	0.007	39698.24	0	0	0.007
580	581	581	Category L	0.31176758	0.19189453	-0.80395508	0.024902344	-0.20947266	0.40771484	0.2	0.007	19/6/2018	19	6	2018	8:57:11	32231	0.7	8	57	11	69151	0.051025391	3.4514648	0.27783203	0.24804688	-0.85302734	6.3967285	0.08203125	0	0	0	0	0	0	0	0	0	0.9309082	0.069091797	0.1394043	0.033691406	-0.056152344	0.049072266	0.007	39698.24	0	0	0.007
581	582	582	Category L	0.32397461	0.23999023	-0.83984375	0.026123047	-0.20849609	0.40087891	0.2	0.007	19/6/2018	19	6	2018	8:57:11	32231	0.8	8	57	11	69151	0.051025391	3.4514648	0.27856445	0.24365234	-0.84179688	4.1730957	0.045410156	0	0	0	0	0	0	0	0	0	0.91967773	0.080322266	0.051025391	0.045166016	-0.003662109	0.001953125	0.007	39698.24	0	0	0.007
582	583	583	Category L	0.32397461	0.2277832	-0.82788086	0.02734375	-0.20507813	0.4050293	0.2	0.007	19/6/2018	19	6	2018	8:57:11	32231	0.9	8	57	11	69151	0.051025391	3.4514648	0.27661133	0.24121094	-0.84155273	1.9753418	0.051025391	0	0	0	0	0	0	0	0	0	0.91821289	0.081787109	0.074707031	0.047119141	-0.013427734	0.013671875	0.007	39698.24	0	0	0.007
583	584	584	Category L	0.29980469	0.23999023	-0.79199219	0.027832031	-0.20581055	0.40258789	0.2	0.007	19/6/2018	19	6	2018	8:57:12	32232	0	8	57	12	69151	0.051025391	3.4514648	0.27880859	0.23901367	-0.83837891	0.69799805	0.05078125	0	0	0	0	0	0	0	0	0	0.91552734	0.084472656	0.068115234	0.020751953	0.000732422	0.046386719	0.007	39698.24	0	0	0.007
584	585	585	Category L	0.29980469	0.21582031	-0.82788086	0.024658203	-0.20947266	0.40869141	0.2	0.007	19/6/2018	19	6	2018	8:57:12	32232	0.1	8	57	12	69151	0.051025391	3.4514648	0.27929688	0.23608398	-0.83056641	0.18969727	0.028808594	0	0	0	0	0	0	0	0	0	0.90771484	0.092285156	0.043457031	0.020263672	-0.020263672	0.002685547	0.007	39698.24	0	0	0.007
585	586	586	Category L	0.31176758	0.20385742	-0.79199219	0.023681641	-0.20922852	0.40478516	0.2	0.007	19/6/2018	19	6	2018	8:57:12	32232	0.2	8	57	12	69151	0.051025391	3.4514648	0.28344727	0.23657227	-0.83984375	0.75	0.064453125	0	0	0	0	0	0	0	0	0	0.91748047	0.082519531	0.10888672	0.028076172	-0.032714844	0.047851563	0.007	39698.24	0	0	0.007
586	587	587	Category L	0.3359375	0.20385742	-0.79199219	0.021972656	-0.21166992	0.40991211	0.2	0.007	19/6/2018	19	6	2018	8:57:12	32232	0.3	8	57	12	69151	0.051025391	3.4514648	0.28955078	0.23583984	-0.83886719	0.75146484	0.073242188	0	0	0	0	0	0	0	0	0	0.91821289	0.081787109	0.12524414	0.046142578	-0.031982422	0.046875	0.007	39698.24	0	0	0.007
587	588	588	Category L	0.32397461	0.21582031	-0.80395508	0.028564453	-0.20507813	0.4050293	0.2	0.007	19/6/2018	19	6	2018	8:57:12	32232	0.4	8	57	12	69151	0.051025391	3.4514648	0.28344727	0.23266602	-0.83642578	0.55761719	0.054443359	0	0	0	0	0	0	0	0	0	0.91333008	0.086669922	0.089599609	0.040283203	-0.016845703	0.032470703	0.007	39698.24	0	0	0.007
588	589	589	Category L	0.3359375	0.20385742	-0.83984375	0.024902344	-0.20678711	0.41455078	0.21	0.007	19/6/2018	19	6	2018	8:57:12	32232	0.5	8	57	12	69151	0.051025391	3.4514648	0.28857422	0.23291016	-0.8449707	0.46362305	0.055664063	0	0	0	0	0	0	0	0	0	0.92285156	0.077148438	0.081787109	0.047119141	-0.029052734	0.005126953	0.007	39698.24	0	0	0.007
589	590	590	Category L	0.29980469	0.2277832	-0.82788086	0.024658203	-0.20776367	0.41186523	0.21	0.007	19/6/2018	19	6	2018	8:57:12	32232	0.6	8	57	12	69152	0.051025391	3.4514648	0.28930664	0.22827148	-0.8293457	0.99243164	0.010498047	0	0	0	0	0	0	0	0	0	0.90771484	0.092285156	0.012695313	0.010253906	-0.000488281	0.001464844	0.007	39698.24	0	0	0.007
590	591	591	Category L	0.31176758	0.20385742	-0.79199219	0.026123047	-0.20336914	0.40991211	0.21	0.007	19/6/2018	19	6	2018	8:57:12	32232	0.7	8	57	12	69152	0.051025391	3.4514648	0.28540039	0.2265625	-0.83374023	1.104248	0.054199219	0	0	0	0	0	0	0	0	0	0.90991211	0.090087891	0.090820313	0.026123047	-0.022705078	0.041748047	0.007	39698.24	0	0	0.007
591	592	592	Category L	0.3359375	0.23999023	-0.80395508	0.023681641	-0.20922852	0.40478516	0.21	0.007	19/6/2018	19	6	2018	8:57:12	32232	0.8	8	57	12	69152	0.051025391	3.4514648	0.29003906	0.2277832	-0.83544922	0.49804688	0.056640625	0	0	0	0	0	0	0	0	0	0.91333008	0.086669922	0.089355469	0.045654297	0.011962891	0.031494141	0.007	39698.24	0	0	0.007
592	593	593	Category L	0.34790039	0.17993164	-0.82788086	0.022949219	-0.2109375	0.41064453	0.21	0.007	19/6/2018	19	6	2018	8:57:12	32232	0.9	8	57	12	69152	0.051025391	3.4514648	0.28979492	0.22265625	-0.82373047	0.32055664	0.072265625	0	0	0	0	0	0	0	0	0	0.90112305	0.098876953	0.10473633	0.057861328	-0.042724609	-0.00390625	0.007	39698.24	0	0	0.007
593	594	594	Category L	0.32397461	0.21582031	-0.83984375	0.024658203	-0.20678711	0.40258789	0.21	0.007	19/6/2018	19	6	2018	8:57:13	32233	0	8	57	13	69152	0.051025391	3.4514648	0.29418945	0.22485352	-0.83105469	0.41186523	0.031982422	0	0	0	0	0	0	0	0	0	0.90966797	0.090332031	0.047363281	0.029541016	-0.009033203	-0.008544922	0.007	39698.24	0	0	0.007
594	595	595	Category L	0.31176758	0.2277832	-0.80395508	0.024414063	-0.2109375	0.40673828	0.21	0.007	19/6/2018	19	6	2018	8:57:13	32233	0.1	8	57	13	69152	0.051025391	3.4514648	0.29589844	0.22363281	-0.82788086	0.073242188	0.028808594	0	0	0	0	0	0	0	0	0	0.90722656	0.092773438	0.043701172	0.015625	0.00390625	0.023925781	0.007	39698.24	0	0	0.007
595	596	596	Category L	0.29980469	0.21582031	-0.80395508	0.03125	-0.2043457	0.39990234	0.21	0.007	19/6/2018	19	6	2018	8:57:13	32233	0.2	8	57	13	69152	0.051025391	3.4514648	0.29003906	0.22241211	-0.82666016	0.8972168	0.025390625	0	0	0	0	0	0	0	0	0	0.90380859	0.096191406	0.0390625	0.009521484	-0.006591797	0.022705078	0.007	39698.24	0	0	0.007
596	597	597	Category L	0.29980469	0.21582031	-0.81591797	0.024902344	-0.20751953	0.40478516	0.21	0.007	19/6/2018	19	6	2018	8:57:13	32233	0.3	8	57	13	69152	0.051025391	3.4514648	0.29492188	0.22509766	-0.83374023	0.83374023	0.020507813	0	0	0	0	0	0	0	0	0	0.91259766	0.087402344	0.031738281	0.004638672	-0.009277344	0.017822266	0.007	39698.24	0	0	0.007
597	598	598	Category L	0.32397461	0.20385742	-0.81591797	0.029296875	-0.20507813	0.39990234	0.21	0.007	19/6/2018	19	6	2018	8:57:13	32233	0.4	8	57	13	69152	0.051025391	3.4514648	0.29638672	0.22070313	-0.82128906	0.42089844	0.032470703	0	0	0	0	0	0	0	0	0	0.90063477	0.099365234	0.049804688	0.02734375	-0.016845703	0.005371094	0.007	39698.24	0	0	0.007
598	599	599	Category L	0.3359375	0.21582031	-0.80395508	0.024902344	-0.20751953	0.40478516	0.22	0.007	19/6/2018	19	6	2018	8:57:13	32233	0.5	8	57	13	69152	0.051025391	3.4514648	0.29223633	0.21899414	-0.82299805	1.1340332	0.047607422	0	0	0	0	0	0	0	0	0	0.90039063	0.099609375	0.065917969	0.043457031	-0.003173828	0.019042969	0.007	39698.24	0	0	0.007
599	600	600	Category L	0.29980469	0.19189453	-0.82788086	0.028564453	-0.20703125	0.39892578	0.22	0.007	19/6/2018	19	6	2018	8:57:13	32233	0.6	8	57	13	69153	0.051025391	3.4514648	0.29516602	0.21972656	-0.82592773	2.3605957	0.028320313	0	0	0	0	0	0	0	0	0	0.90429688	0.095703125	0.034179688	0.004394531	-0.027832031	-0.001708984	0.007	39698.24	0	0	0.007
600	601	601	Category L	0.27587891	0.19189453	-0.82788086	0.023681641	-0.21044922	0.40258789	0.22	0.007	19/6/2018	19	6	2018	8:57:13	32233	0.7	8	57	13	69153	0.051025391	3.4514648	0.30126953	0.21484375	-0.81469727	2.6687012	0.036621094	0	0	0	0	0	0	0	0	0	0.89477539	0.10522461	0.061523438	-0.025390625	-0.022949219	-0.012939453	0.007	39698.24	0	0	0.007
601	602	602	Category L	0.31176758	0.20385742	-0.80395508	0.024902344	-0.20678711	0.40869141	0.22	0.007	19/6/2018	19	6	2018	8:57:13	32233	0.8	8	57	13	69153	0.051025391	3.4514648	0.30273438	0.21362305	-0.81762695	2.3901367	0.019042969	0	0	0	0	0	0	0	0	0	0.89770508	0.10229492	0.032470703	0.008789063	-0.009765625	0.013671875	0.007	39698.24	0	0	0.007
602	603	603	Category L	0.32397461	0.20385742	-0.81591797	0.026611328	-0.20605469	0.40356445	0.22	0.007	19/6/2018	19	6	2018	8:57:13	32233	0.9	8	57	13	69153	0.051025391	3.4514648	0.30639648	0.21289063	-0.81933594	2.744873	0.019775391	0	0	0	0	0	0	0	0	0	0.90039063	0.099609375	0.030029297	0.017333984	-0.009033203	0.003417969	0.007	39698.24	0	0	0.007
603	604	604	Category L	0.31176758	0.23999023	-0.80395508	0.023925781	-0.20922852	0.40869141	0.22	0.007	19/6/2018	19	6	2018	8:57:14	32234	0	8	57	14	69153	0.051025391	3.4514648	0.30688477	0.21142578	-0.81738281	3.5615234	0.031738281	0	0	0	0	0	0	0	0	0	0.8984375	0.1015625	0.046630859	0.004638672	0.028320313	0.013427734	0.007	39698.24	0	0	0.007
604	605	605	Category L	0.32397461	0.2277832	-0.81591797	0.017822266	-0.20556641	0.40551758	0.22	0.007	19/6/2018	19	6	2018	8:57:14	32234	0.1	8	57	14	69153	0.051025391	3.4514648	0.30712891	0.21118164	-0.82055664	3.7229004	0.023681641	0	0	0	0	0	0	0	0	0	0.90112305	0.098876953	0.037597656	0.016601563	0.016357422	0.004638672	0.007	39698.24	0	0	0.007
605	606	606	Category L	0.31176758	0.19189453	-0.81591797	0.010986328	-0.21801758	0.39501953	0.22	0.007	19/6/2018	19	6	2018	8:57:14	32234	0.2	8	57	14	69153	0.051025391	3.4514648	0.30908203	0.20947266	-0.81542969	3.7961426	0.017822266	0	0	0	0	0	0	0	0	0	0.89672852	0.10327148	0.020507813	0.002441406	-0.017578125	-0.000244141	0.007	39698.24	0	0	0.007
606	607	607	Category L	0.34790039	0.19189453	-0.81591797	0.004150391	-0.22387695	0.40185547	0.22	0.007	19/6/2018	19	6	2018	8:57:14	32234	0.3	8	57	14	69153	0.051025391	3.4514648	0.30712891	0.20996094	-0.81616211	4.9550781	0.044433594	0	0	0	0	0	0	0	0	0	0.89697266	0.10302734	0.059082031	0.040527344	-0.018066406	0.000244141	0.007	39698.24	0	0	0.007
607	608	608	Category L	0.31176758	0.19189453	-0.82788086	0.003173828	-0.22729492	0.3918457	0.22	0.007	19/6/2018	19	6	2018	8:57:14	32234	0.4	8	57	14	69153	0.051025391	3.4514648	0.30737305	0.21166992	-0.81469727	6.5466309	0.023925781	0	0	0	0	0	0	0	0	0	0.89624023	0.10375977	0.036865234	0.004150391	-0.019775391	-0.012939453	0.007	39698.24	0	0	0.007
608	609	609	Category L	0.31176758	0.19189453	-0.83984375	0.011962891	-0.22338867	0.40039063	0.23	0.007	19/6/2018	19	6	2018	8:57:14	32234	0.5	8	57	14	69153	0.051025391	3.4514648	0.30224609	0.20996094	-0.81689453	7.3034668	0.030517578	0	0	0	0	0	0	0	0	0	0.89599609	0.10400391	0.050292969	0.009277344	-0.018066406	-0.022705078	0.007	39698.24	0	0	0.007
609	610	610	Category L	0.29980469	0.19189453	-0.81591797	0.004882813	-0.22216797	0.39819336	0.23	0.007	19/6/2018	19	6	2018	8:57:14	32234	0.6	8	57	14	69154	0.051025391	3.4514648	0.30053711	0.21362305	-0.83032227	7.7736816	0.026123047	0	0	0	0	0	0	0	0	0	0.90844727	0.091552734	0.036865234	-0.000732422	-0.021728516	0.014404297	0.007	39698.24	0	0	0.007
610	611	611	Category L	0.31176758	0.20385742	-0.81591797	0.010009766	-0.22509766	0.39086914	0.23	0.007	19/6/2018	19	6	2018	8:57:14	32234	0.7	8	57	14	69154	0.051025391	3.4514648	0.29736328	0.21044922	-0.82324219	8.7028809	0.017333984	0	0	0	0	0	0	0	0	0	0.90014648	0.099853516	0.028320313	0.014160156	-0.006591797	0.007324219	0.007	39698.24	0	0	0.007
611	612	612	Category L	0.27587891	0.20385742	-0.82788086	0.004394531	-0.22729492	0.40576172	0.23	0.007	19/6/2018	19	6	2018	8:57:14	32234	0.8	8	57	14	69154	0.051025391	3.4514648	0.29125977	0.2097168	-0.82104492	9.3325195	0.017822266	0	0	0	0	0	0	0	0	0	0.89624023	0.10375977	0.028076172	-0.015380859	-0.005859375	-0.006591797	0.007	39698.24	0	0	0.007
612	613	613	Category L	0.29980469	0.19189453	-0.83984375	0.006591797	-0.22485352	0.39575195	0.23	0.007	19/6/2018	19	6	2018	8:57:14	32234	0.9	8	57	14	69154	0.051025391	3.4514648	0.29638672	0.2109375	-0.82836914	9.4916992	0.022460938	0	0	0	0	0	0	0	0	0	0.90478516	0.095214844	0.033691406	0.003173828	-0.019042969	-0.011474609	0.007	39698.24	0	0	0.007
613	614	614	Category L	0.29980469	0.19189453	-0.79199219	0.005126953	-0.22924805	0.39208984	0.23	0.007	19/6/2018	19	6	2018	8:57:15	32235	0	8	57	15	69154	0.051025391	3.4514648	0.28930664	0.20898438	-0.82299805	9.309082	0.036865234	0	0	0	0	0	0	0	0	0	0.89697266	0.10302734	0.05859375	0.010253906	-0.017089844	0.031005859	0.007	39698.24	0	0	0.007
614	615	615	Category L	0.2878418	0.17993164	-0.81591797	0.008789063	-0.22314453	0.40405273	0.23	0.007	19/6/2018	19	6	2018	8:57:15	32235	0.1	8	57	15	69154	0.051025391	3.4514648	0.28735352	0.21044922	-0.82592773	9.1298828	0.031982422	0	0	0	0	0	0	0	0	0	0.89941406	0.10058594	0.040771484	0.000244141	-0.030517578	0.010009766	0.007	39698.24	0	0	0.007
615	616	616	Category L	0.29980469	0.19189453	-0.85180664	0.006103516	-0.23071289	0.39794922	0.23	0.007	19/6/2018	19	6	2018	8:57:15	32235	0.2	8	57	15	69154	0.051025391	3.4514648	0.2890625	0.21508789	-0.83251953	8.2910156	0.031982422	0	0	0	0	0	0	0	0	0	0.90722656	0.092773438	0.053222656	0.010498047	-0.023193359	-0.019042969	0.007	39698.24	0	0	0.007
616	617	617	Category L	0.32397461	0.19189453	-0.80395508	0.010742188	-0.22265625	0.39086914	0.23	0.007	19/6/2018	19	6	2018	8:57:15	32235	0.3	8	57	15	69154	0.051025391	3.4514648	0.28320313	0.21386719	-0.82421875	6.5549316	0.050292969	0	0	0	0	0	0	0	0	0	0.89746094	0.10253906	0.082763672	0.040527344	-0.021972656	0.020263672	0.007	39698.24	0	0	0.007
617	618	618	Category L	0.31176758	0.19189453	-0.81591797	0.003173828	-0.22729492	0.39575195	0.23	0.007	19/6/2018	19	6	2018	8:57:15	32235	0.4	8	57	15	69154	0.051025391	3.4514648	0.27636719	0.21289063	-0.82006836	4.6220703	0.041259766	0	0	0	0	0	0	0	0	0	0.89135742	0.10864258	0.060546875	0.03515625	-0.020996094	0.004150391	0.007	39698.24	0	0	0.007
618	619	619	Category L	0.31176758	0.20385742	-0.79199219	0.000488281	-0.21972656	0.39477539	0.24	0.007	19/6/2018	19	6	2018	8:57:15	32235	0.5	8	57	15	69154	0.051513672	3.3789551	0.28344727	0.21704102	-0.82397461	2.8588867	0.044433594	0	0	0	0	0	0	0	0	0	0.89794922	0.10205078	0.073242188	0.028076172	-0.013183594	0.031982422	0.007	39698.24	0	0	0.007
619	620	620	Category L	0.32397461	0.20385742	-0.83984375	0.01171875	-0.21875	0.39306641	0.24	0.007	19/6/2018	19	6	2018	8:57:15	32235	0.6	8	57	15	69155	0.051513672	3.3789551	0.27929688	0.21313477	-0.81591797	1.2197266	0.051269531	0	0	0	0	0	0	0	0	0	0.88818359	0.11181641	0.077636719	0.044433594	-0.009277344	-0.023925781	0.007	39698.24	0	0	0.007
620	621	621	Category L	0.2878418	0.20385742	-0.81591797	0.008300781	-0.21972656	0.39306641	0.24	0.007	19/6/2018	19	6	2018	8:57:15	32235	0.7	8	57	15	69155	0.051513672	3.3789551	0.27954102	0.22021484	-0.83056641	0.3972168	0.023193359	0	0	0	0	0	0	0	0	0	0.90356445	0.096435547	0.0390625	0.008056641	-0.016357422	0.014648438	0.007	39698.24	0	0	0.007
621	622	622	Category L	0.31176758	0.20385742	-0.80395508	0.005371094	-0.22998047	0.39990234	0.24	0.007	19/6/2018	19	6	2018	8:57:15	32235	0.8	8	57	15	69155	0.051513672	3.3789551	0.28125	0.21923828	-0.82324219	1.4453125	0.0390625	0	0	0	0	0	0	0	0	0	0.8972168	0.1027832	0.065185547	0.030273438	-0.015380859	0.019287109	0.007	39698.24	0	0	0.007
622	623	623	Category L	0.3359375	0.21582031	-0.81591797	0.003417969	-0.22924805	0.39477539	0.24	0.007	19/6/2018	19	6	2018	8:57:15	32235	0.9	8	57	15	69155	0.051513672	3.3789551	0.27490234	0.21728516	-0.82446289	1.9248047	0.061279297	0	0	0	0	0	0	0	0	0	0.89575195	0.10424805	0.071044922	0.060791016	-0.001464844	0.008544922	0.007	39698.24	0	0	0.007
623	624	624	Category L	0.31176758	0.20385742	-0.80395508	0.009521484	-0.22583008	0.40209961	0.24	0.007	19/6/2018	19	6	2018	8:57:16	32236	0	8	57	16	69155	0.051513672	3.3789551	0.27758789	0.22338867	-0.83886719	2.3564453	0.052490234	0	0	0	0	0	0	0	0	0	0.91137695	0.088623047	0.088623047	0.033935547	-0.01953125	0.034912109	0.007	39698.24	0	0	0.007
624	625	625	Category L	0.29980469	0.20385742	-0.79199219	0.000488281	-0.22558594	0.39379883	0.24	0.007	19/6/2018	19	6	2018	8:57:16	32236	0.1	8	57	16	69155	0.051513672	3.3789551	0.26928711	0.21923828	-0.83227539	2.7844238	0.052734375	0	0	0	0	0	0	0	0	0	0.90185547	0.098144531	0.086181641	0.030517578	-0.015380859	0.040283203	0.007	39698.24	0	0	0.007
625	626	626	Category L	0.32397461	0.20385742	-0.79199219	0.007080078	-0.22265625	0.39086914	0.24	0.007	19/6/2018	19	6	2018	8:57:16	32236	0.2	8	57	16	69155	0.051513672	3.3789551	0.26220703	0.22167969	-0.8359375	2.8312988	0.077880859	0	0	0	0	0	0	0	0	0	0.90380859	0.096191406	0.1237793	0.061523438	-0.017822266	0.043945313	0.007	39698.24	0	0	0.007
626	627	627	Category L	0.31176758	0.20385742	-0.80395508	0.004150391	-0.22387695	0.39306641	0.24	0.007	19/6/2018	19	6	2018	8:57:16	32236	0.3	8	57	16	69155	0.051513672	3.3789551	0.26733398	0.22363281	-0.83911133	2.3845215	0.059814453	0	0	0	0	0	0	0	0	0	0.90869141	0.091308594	0.099365234	0.044189453	-0.019775391	0.03515625	0.007	39698.24	0	0	0.007
627	628	628	Category L	0.35986328	0.20385742	-0.83984375	0.009033203	-0.22338867	0.39111328	0.24	0.007	19/6/2018	19	6	2018	8:57:16	32236	0.4	8	57	16	69155	0.051513672	3.3789551	0.26171875	0.22387695	-0.83300781	1.762207	0.10009766	0	0	0	0	0	0	0	0	0	0.90136719	0.098632813	0.12475586	0.097900391	-0.020019531	-0.006591797	0.007	39698.24	0	0	0.007
628	629	629	Category L	0.3359375	0.20385742	-0.81591797	0.007080078	-0.22338867	0.37890625	0.25	0.007	19/6/2018	19	6	2018	8:57:16	32236	0.5	8	57	16	69155	0.051513672	3.3789551	0.26098633	0.22875977	-0.83764648	1.1838379	0.081787109	0	0	0	0	0	0	0	0	0	0.90649414	0.093505859	0.12133789	0.074707031	-0.024902344	0.021728516	0.007	39698.24	0	0	0.007
629	630	630	Category L	0.29980469	0.19189453	-0.79199219	0.005859375	-0.22412109	0.39086914	0.25	0.007	19/6/2018	19	6	2018	8:57:16	32236	0.6	8	57	16	69156	0.051513672	3.3789551	0.25708008	0.22485352	-0.82739258	0.36425781	0.064453125	0	0	0	0	0	0	0	0	0	0.89501953	0.10498047	0.11108398	0.042480469	-0.032958984	0.035400391	0.007	39698.24	0	0	0.007
630	631	631	Category L	0.2878418	0.19189453	-0.82788086	0.008544922	-0.22314453	0.39404297	0.25	0.007	19/6/2018	19	6	2018	8:57:16	32236	0.7	8	57	16	69156	0.051513672	3.3789551	0.25292969	0.234375	-0.84130859	0.28637695	0.056640625	0	0	0	0	0	0	0	0	0	0.90917969	0.090820313	0.090820313	0.034667969	-0.042480469	0.013427734	0.007	39698.24	0	0	0.007
631	632	632	Category L	0.32397461	0.19189453	-0.80395508	0.004150391	-0.22387695	0.40429688	0.25	0.007	19/6/2018	19	6	2018	8:57:16	32236	0.8	8	57	16	69156	0.051513672	3.3789551	0.25830078	0.23486328	-0.83300781	1.130127	0.083496094	0	0	0	0	0	0	0	0	0	0.90307617	0.096923828	0.13769531	0.065429688	-0.04296875	0.029052734	0.007	39698.24	0	0	0.007
632	633	633	Category L	0.29980469	0.19189453	-0.80395508	0.008300781	-0.22509766	0.38793945	0.25	0.007	19/6/2018	19	6	2018	8:57:16	32236	0.9	8	57	16	69156	0.051513672	3.3789551	0.25488281	0.23974609	-0.84814453	2.0866699	0.079101563	0	0	0	0	0	0	0	0	0	0.91748047	0.082519531	0.13671875	0.044677734	-0.047851563	0.044189453	0.007	39698.24	0	0	0.007
633	634	634	Category L	0.2878418	0.17993164	-0.80395508	0.002685547	-0.22631836	0.39575195	0.25	0.007	19/6/2018	19	6	2018	8:57:17	32237	0	8	57	17	69156	0.051513672	3.3789551	0.25244141	0.23779297	-0.84106445	2.564209	0.077392578	0	0	0	0	0	0	0	0	0	0.90991211	0.090087891	0.13061523	0.03515625	-0.057861328	0.037109375	0.007	39698.24	0	0	0.007
634	635	635	Category L	0.27587891	0.19189453	-0.82788086	0.009277344	-0.22583008	0.39477539	0.25	0.007	19/6/2018	19	6	2018	8:57:17	32237	0.1	8	57	17	69156	0.051513672	3.3789551	0.24975586	0.23803711	-0.83666992	2.7470703	0.053710938	0	0	0	0	0	0	0	0	0	0.90527344	0.094726563	0.081298828	0.025878906	-0.046142578	0.008789063	0.007	39698.24	0	0	0.007
635	636	636	Category L	0.29980469	0.19189453	-0.79199219	0.000732422	-0.22460938	0.40185547	0.25	0.007	19/6/2018	19	6	2018	8:57:17	32237	0.2	8	57	17	69156	0.051513672	3.3789551	0.25366211	0.23999023	-0.8347168	3.1887207	0.079101563	0	0	0	0	0	0	0	0	0	0.90478516	0.095214844	0.13696289	0.045898438	-0.048095703	0.042724609	0.007	39698.24	0	0	0.007
636	637	637	Category L	0.31176758	0.19189453	-0.82788086	0.009033203	-0.22412109	0.39086914	0.25	0.007	19/6/2018	19	6	2018	8:57:17	32237	0.3	8	57	17	69156	0.051513672	3.3789551	0.25048828	0.23901367	-0.82763672	3.6491699	0.077148438	0	0	0	0	0	0	0	0	0	0.8972168	0.1027832	0.10839844	0.061035156	-0.047119141	0	0.007	39698.24	0	0	0.007
637	638	638	Category L	0.2878418	0.19189453	-0.81591797	0.00390625	-0.2265625	0.40014648	0.25	0.007	19/6/2018	19	6	2018	8:57:17	32237	0.4	8	57	17	69156	0.051513672	3.3789551	0.25219727	0.24414063	-0.83666992	3.2824707	0.066650391	0	0	0	0	0	0	0	0	0	0.90722656	0.092773438	0.10864258	0.035644531	-0.052246094	0.020751953	0.007	39698.24	0	0	0.007
638	639	639	Category L	0.2878418	0.19189453	-0.81591797	0.007568359	-0.22680664	0.38696289	0.26	0.007	19/6/2018	19	6	2018	8:57:17	32237	0.5	8	57	17	69156	0.051513672	3.3789551	0.25683594	0.24511719	-0.8347168	2.3164063	0.064208984	0	0	0	0	0	0	0	0	0	0.90698242	0.093017578	0.10302734	0.030761719	-0.053222656	0.018798828	0.007	39698.24	0	0	0.007
639	640	640	Category L	0.32397461	0.19189453	-0.81591797	0.002441406	-0.22753906	0.39477539	0.26	0.007	19/6/2018	19	6	2018	8:57:17	32237	0.6	8	57	17	69157	0.051513672	3.3789551	0.25634766	0.24829102	-0.84106445	1.6206055	0.091552734	0	0	0	0	0	0	0	0	0	0.91381836	0.086181641	0.14941406	0.067382813	-0.056396484	0.025146484	0.007	39698.24	0	0	0.007
640	641	641	Category L	0.32397461	0.19189453	-0.79199219	0.0078125	-0.2265625	0.39990234	0.26	0.007	19/6/2018	19	6	2018	8:57:17	32237	0.7	8	57	17	69157	0.051513672	3.3789551	0.25292969	0.25170898	-0.83764648	1.4785156	0.10351563	0	0	0	0	0	0	0	0	0	0.91064453	0.089355469	0.17651367	0.070800781	-0.059814453	0.045654297	0.007	39698.24	0	0	0.007
641	642	642	Category L	0.3359375	0.19189453	-0.82788086	0.009033203	-0.22680664	0.38720703	0.26	0.007	19/6/2018	19	6	2018	8:57:17	32237	0.8	8	57	17	69157	0.051513672	3.3789551	0.25024414	0.24902344	-0.83227539	0.36645508	0.10302734	0	0	0	0	0	0	0	0	0	0.90405273	0.095947266	0.1472168	0.085449219	-0.057128906	0.004394531	0.007	39698.24	0	0	0.007
642	643	643	Category L	0.29980469	0.21582031	-0.80395508	0.008300781	-0.22412109	0.39306641	0.26	0.007	19/6/2018	19	6	2018	8:57:17	32237	0.9	8	57	17	69157	0.051513672	3.3789551	0.25146484	0.25195313	-0.83959961	2.0368652	0.070068359	0	0	0	0	0	0	0	0	0	0.91210938	0.087890625	0.12011719	0.048095703	-0.036132813	0.035644531	0.007	39698.24	0	0	0.007
643	644	644	Category L	0.29980469	0.27587891	-0.73193359	0.010253906	-0.23022461	0.39599609	0.26	0.007	19/6/2018	19	6	2018	8:57:18	32238	0	8	57	18	69157	0.051513672	3.3789551	0.24926758	0.25170898	-0.83056641	2.0146484	0.11352539	0	0	0	0	0	0	0	0	0	0.90307617	0.096923828	0.17333984	0.050292969	0.023925781	0.098632813	0.007	39698.24	0	0	0.007
644	645	645	Category L	0.29980469	0.34790039	-0.79199219	0.020996094	-0.25341797	0.38574219	0.26	0.007	19/6/2018	19	6	2018	8:57:18	32238	0.1	8	57	18	69157	0.051513672	3.3789551	0.24658203	0.25512695	-0.83642578	0.99169922	0.11547852	0	0	0	0	0	0	0	0	0	0.90869141	0.091308594	0.19018555	0.052978516	0.092529297	0.044433594	0.007	39698.24	0	0	0.007
645	646	646	Category J	0.035888672	0.43188477	-1.3317871	0.17822266	-0.35644531	0.29321289	0	0.007	19/6/2018	19	6	2018	9:06:51	32811	0.9	9	6	51	69731	0.051513672	3.3918457	0.24804688	0.26000977	-0.8347168	0.97949219	0.56689453	0	0	0	0	0	0	0	0	0	0.90893555	0.091064453	0.88061523	-0.2121582	0.17163086	-0.49682617	0.007	39698.24	0	0	0.007
646	647	647	Category J	0.11987305	0.29980469	-0.47998047	0.12548828	-0.33642578	0.31835938	0	0.007	19/6/2018	19	6	2018	9:06:52	32812	0	9	6	52	69731	0.051513672	3.3918457	0.24389648	0.26000977	-0.83691406	2.4904785	0.38012695	0	0	0	0	0	0	0	0	0	0.90966797	0.090332031	0.52075195	-0.12402344	0.039550781	0.35693359	0.007	39698.24	0	0	0.007
647	648	648	Category J	-0.071777344	0.10791016	-0.99584961	0.10302734	-0.30883789	0.33642578	0	0.007	19/6/2018	19	6	2018	9:06:52	32812	0.1	9	6	52	69731	0.051513672	3.3918457	0.24658203	0.26049805	-0.8359375	4.3508301	0.38745117	0	0	0	0	0	0	0	0	0	0.90991211	0.090087891	0.63085938	-0.31835938	-0.15258789	-0.15966797	0.007	39698.24	0	0	0.007
648	649	649	Category J	0.16796875	0.51586914	-1.8837891	0.16577148	-0.30151367	0.32910156	0	0.007	19/6/2018	19	6	2018	9:06:52	32812	0.2	9	6	52	69731	0.051513672	3.3918457	0.2409668	0.2565918	-0.82714844	9.2539063	1.090332	0	0	0	0	0	0	0	0	0	0.89892578	0.10107422	1.388916	-0.072998047	0.2590332	-1.0563965	0.007	39698.24	0	0	0.007
649	650	650	Category J	0.071777344	-0.035888672	-0.2277832	0.17456055	-0.30224609	0.33642578	0	0.007	19/6/2018	19	6	2018	9:06:52	32812	0.3	9	6	52	69731	0.051513672	3.3918457	0.23876953	0.26074219	-0.84301758	8.9125977	0.70336914	0	0	0	0	0	0	0	0	0	0.91430664	0.085693359	1.0793457	-0.16699219	-0.29663086	0.61523438	0.007	39698.24	0	0	0.007
650	651	651	Category J	-0.15576172	0.15576172	-0.63598633	0.12451172	-0.32128906	0.32788086	0	0.007	19/6/2018	19	6	2018	9:06:52	32812	0.4	9	6	52	69731	0.051513672	3.3918457	0.24438477	0.26098633	-0.84228516	8.3076172	0.4621582	0	0	0	0	0	0	0	0	0	0.91503906	0.084960938	0.71166992	-0.40014648	-0.10522461	0.20629883	0.007	39698.24	0	0	0.007
651	652	652	Category J	0.74389648	0.31176758	-1.4038086	0.13232422	-0.32910156	0.32568359	0	0.007	19/6/2018	19	6	2018	9:06:52	32812	0.5	9	6	52	69731	0.051513672	3.3918457	0.23974609	0.25976563	-0.8449707	8.9667969	0.75415039	0	0	0	0	0	0	0	0	0	0.91601563	0.083984375	1.114502	0.50390625	0.051757813	-0.55859375	0.007	39698.24	0	0	0.007
652	653	653	Category J	-0.27587891	0.059814453	-0.39599609	0.17456055	-0.27734375	0.35473633	0	0.007	19/6/2018	19	6	2018	9:06:52	32812	0.6	9	6	52	69732	0.051513672	3.3918457	0.23803711	0.26098633	-0.8581543	7.0947266	0.7199707	0	0	0	0	0	0	0	0	0	0.92822266	0.071777344	1.1777344	-0.51391602	-0.20117188	0.4621582	0.007	39698.24	0	0	0.007
653	654	654	Category J	0.19189453	0.31176758	-1.0439453	0.043701172	-0.27758789	0.37182617	0	0.007	19/6/2018	19	6	2018	9:06:52	32812	0.7	9	6	52	69732	0.051513672	3.3918457	0.23242188	0.2578125	-0.84936523	3.1748047	0.20581055	0	0	0	0	0	0	0	0	0	0.91772461	0.082275391	0.28881836	-0.040527344	0.053710938	-0.19433594	0.007	39698.24	0	0	0.007
654	655	655	Category J	0.43188477	0.58789063	-1.3679199	0.13232422	-0.22265625	0.38891602	0	0.007	19/6/2018	19	6	2018	9:06:52	32812	0.8	9	6	52	69732	0.051513672	3.3918457	0.22607422	0.2578125	-0.84887695	6.4465332	0.64819336	0	0	0	0	0	0	0	0	0	0.91552734	0.084472656	1.0544434	0.20556641	0.32983398	-0.51879883	0.007	39698.24	0	0	0.007
655	656	656	Category J	-0.11987305	0.10791016	-0.13183594	0.12939453	-0.25708008	0.36743164	0.01	0.007	19/6/2018	19	6	2018	9:06:52	32812	0.9	9	6	52	69732	0.051513672	3.3918457	0.22827148	0.26220703	-0.85302734	1.0368652	0.81567383	0	0	0	0	0	0	0	0	0	0.92138672	0.078613281	1.2241211	-0.34814453	-0.15429688	0.72119141	0.007	39698.24	0	0	0.007
656	657	657	Category J	-0.2277832	0.14379883	-0.47998047	0.021728516	-0.26928711	0.37158203	0.01	0.007	19/6/2018	19	6	2018	9:06:53	32813	0	9	6	53	69732	0.051513672	3.3918457	0.22338867	0.26049805	-0.84423828	4.2839355	0.59130859	0	0	0	0	0	0	0	0	0	0.91113281	0.088867188	0.93212891	-0.45117188	-0.11669922	0.36425781	0.007	39698.24	0	0	0.007
657	658	658	Category J	0.91186523	0.52783203	-1.1037598	0.10302734	-0.28442383	0.36132813	0.01	0.007	19/6/2018	19	6	2018	9:06:53	32813	0.1	9	6	53	69732	0.051513672	3.3918457	0.21679688	0.2668457	-0.86010742	9.6118164	0.78125	0	0	0	0	0	0	0	0	0	0.92626953	0.073730469	1.1992188	0.69482422	0.26074219	-0.2434082	0.007	39698.24	0	0	0.007
658	659	659	Category J	-0.035888672	-0.10791016	-0.16796875	0.1640625	-0.23168945	0.37646484	0.01	0.007	19/6/2018	19	6	2018	9:06:53	32813	0.2	9	6	53	69732	0.051513672	3.3918457	0.22460938	0.27148438	-0.859375	15.664307	0.83056641	0	0	0	0	0	0	0	0	0	0.92871094	0.071289063	1.331543	-0.26049805	-0.37939453	0.69140625	0.007	39698.24	0	0	0.007
659	660	660	Category J	0.3359375	0.76782227	-1.9799805	0.10205078	-0.25610352	0.37353516	0.01	0.007	19/6/2018	19	6	2018	9:06:53	32813	0.3	9	6	53	69732	0.051513672	3.3918457	0.21630859	0.26782227	-0.85375977	12.947266	1.237793	0	0	0	0	0	0	0	0	0	0.9206543	0.079345703	1.7453613	0.11938477	0.49975586	-1.1259766	0.007	39698.24	0	0	0.007
660	661	661	Category J	0.44384766	0.13183594	-0.21582031	0.14428711	-0.22729492	0.38623047	0.01	0.007	19/6/2018	19	6	2018	9:06:53	32813	0.4	9	6	53	69732	0.051513672	3.3918457	0.21313477	0.27392578	-0.86499023	20.463867	0.70336914	0	0	0	0	0	0	0	0	0	0.93212891	0.067871094	1.0219727	0.23046875	-0.14208984	0.64916992	0.007	39698.24	0	0	0.007
661	662	662	Category J	-0.17993164	0.083984375	-0.93579102	0.063476563	-0.27392578	0.37036133	0.01	0.007	19/6/2018	19	6	2018	9:06:53	32813	0.5	9	6	53	69732	0.051513672	3.3918457	0.21362305	0.27270508	-0.86254883	17.944336	0.44262695	0	0	0	0	0	0	0	0	0	0.9296875	0.0703125	0.65551758	-0.39355469	-0.1887207	-0.072998047	0.007	39698.24	0	0	0.007
662	663	663	Category J	0.52783203	0.70776367	-1.9919434	0.12524414	-0.30444336	0.33911133	0.01	0.007	19/6/2018	19	6	2018	9:06:53	32813	0.6	9	6	53	69732	0.051513672	3.3918457	0.20849609	0.27246094	-0.85302734	5.5234375	1.2602539	0	0	0	0	0	0	0	0	0	0.91943359	0.080566406	1.8930664	0.3190918	0.43505859	-1.1386719	0.007	39698.24	0	0	0.007
663	664	664	Category J	-0.37182617	-0.095947266	-0.26391602	0.21899414	-0.23242188	0.35375977	0.01	0.007	19/6/2018	19	6	2018	9:06:53	32813	0.7	9	6	53	69733	0.051513672	3.3918457	0.20385742	0.27856445	-0.86791992	3.2600098	0.91455078	0	0	0	0	0	0	0	0	0	0.93408203	0.065917969	1.5541992	-0.57568359	-0.37451172	0.60400391	0.007	39698.24	0	0	0.007
664	665	665	Category J	-0.26391602	0.41992188	-1.1279297	0.066650391	-0.30078125	0.36010742	0.01	0.007	19/6/2018	19	6	2018	9:06:53	32813	0.8	9	6	53	69733	0.051513672	3.3918457	0.2097168	0.2824707	-0.86621094	8.6408691	0.55810547	0	0	0	0	0	0	0	0	0	0.93505859	0.064941406	0.87255859	-0.47363281	0.13720703	-0.26147461	0.007	39698.24	0	0	0.007
665	666	666	Category J	0.73193359	0.34790039	-1.0439453	0.19604492	-0.19726563	0.37890625	0.02	0.007	19/6/2018	19	6	2018	9:06:53	32813	0.9	9	6	53	69733	0.051513672	3.3918457	0.20361328	0.28173828	-0.86572266	9.6647949	0.56103516	0	0	0	0	0	0	0	0	0	0.93310547	0.066894531	0.7722168	0.52807617	0.065917969	-0.17797852	0.007	39698.24	0	0	0.007
666	667	667	Category J	-0.11987305	0.2277832	-0.29980469	0.24047852	-0.23022461	0.35009766	0.02	0.007	19/6/2018	19	6	2018	9:06:54	32814	0	9	6	54	69733	0.051513672	3.3918457	0.19702148	0.28808594	-0.87963867	8.8410645	0.66333008	0	0	0	0	0	0	0	0	0	0.94628906	0.053710938	0.95703125	-0.31689453	-0.060302734	0.57983398	0.007	39698.24	0	0	0.007
667	668	668	Category J	0.26391602	0.59985352	-1.1638184	0.12548828	-0.29223633	0.34936523	0.02	0.007	19/6/2018	19	6	2018	9:06:54	32814	0.1	9	6	54	69733	0.051513672	3.3918457	0.1965332	0.28662109	-0.87524414	6.9321289	0.4309082	0	0	0	0	0	0	0	0	0	0.94165039	0.058349609	0.66870117	0.067138672	0.31298828	-0.28833008	0.007	39698.24	0	0	0.007
668	669	669	Category J	0.023925781	-0.10791016	-0.023925781	0.18481445	-0.24658203	0.36474609	0.02	0.007	19/6/2018	19	6	2018	9:06:54	32814	0.2	9	6	54	69733	0.051513672	3.3918457	0.19287109	0.28540039	-0.88623047	16.34375	0.96264648	0	0	0	0	0	0	0	0	0	0.95092773	0.049072266	1.4248047	-0.16894531	-0.39331055	0.86230469	0.007	39698.24	0	0	0.007
669	670	670	Category J	-0.035888672	0.99584961	-1.9438477	0.066894531	-0.26879883	0.35961914	0.02	0.007	19/6/2018	19	6	2018	9:06:54	32814	0.3	9	6	54	69733	0.051513672	3.3918457	0.19067383	0.28125	-0.87695313	18.541016	1.3037109	0	0	0	0	0	0	0	0	0	0.94067383	0.059326172	2.0075684	-0.2265625	0.71435547	-1.0666504	0.007	39698.24	0	0	0.007
670	671	671	Category J	0.74389648	0.23999023	-0.11987305	0.21435547	-0.25708008	0.34716797	0.02	0.007	19/6/2018	19	6	2018	9:06:54	32814	0.4	9	6	54	69733	0.051513672	3.3918457	0.18554688	0.28051758	-0.89233398	4.331543	0.95385742	0	0	0	0	0	0	0	0	0	0.95361328	0.046386719	1.3710938	0.55810547	-0.040527344	0.77246094	0.007	39698.24	0	0	0.007
671	672	672	Category J	0.071777344	0.63598633	-2.0158691	0.15966797	-0.27636719	0.34838867	0.02	0.007	19/6/2018	19	6	2018	9:06:54	32814	0.5	9	6	54	69733	0.051513672	3.3918457	0.18579102	0.27807617	-0.89648438	1.4445801	1.1804199	0	0	0	0	0	0	0	0	0	0.95678711	0.043212891	1.5910645	-0.11401367	0.35766602	-1.1191406	0.007	39698.24	0	0	0.007
672	673	673	Category J	0.14379883	0.023925781	-0.27587891	0.10327148	-0.2421875	0.37792969	0.02	0.007	19/6/2018	19	6	2018	9:06:54	32814	0.6	9	6	54	69733	0.051513672	3.3918457	0.18334961	0.27587891	-0.89501953	8.1000977	0.66967773	0	0	0	0	0	0	0	0	0	0.9543457	0.045654297	0.91088867	-0.039550781	-0.25195313	0.61914063	0.007	39698.24	0	0	0.007
673	674	674	Category J	0.10791016	0.23999023	-0.49194336	0.020751953	-0.26416016	0.37060547	0.02	0.007	19/6/2018	19	6	2018	9:06:54	32814	0.7	9	6	54	69734	0.051513672	3.3918457	0.18237305	0.27490234	-0.89355469	6.0119629	0.41015625	0	0	0	0	0	0	0	0	0	0.95263672	0.047363281	0.51123047	-0.074462891	-0.034912109	0.40161133	0.007	39698.24	0	0	0.007
674	675	675	Category J	0.6237793	0.37182617	-0.63598633	-0.033447266	-0.2734375	0.37011719	0.02	0.007	19/6/2018	19	6	2018	9:06:54	32814	0.8	9	6	54	69734	0.051513672	3.3918457	0.18505859	0.27539063	-0.89233398	6.2565918	0.5168457	0	0	0	0	0	0	0	0	0	0.95214844	0.047851563	0.79101563	0.43847656	0.096191406	0.25634766	0.007	39698.24	0	0	0.007
675	676	676	Category J	0.059814453	0.14379883	-0.23999023	-0.10961914	-0.23339844	0.36791992	0.03	0.007	19/6/2018	19	6	2018	9:06:54	32814	0.9	9	6	54	69734	0.051513672	3.3918457	0.18725586	0.27563477	-0.89111328	17.624023	0.67651367	0	0	0	0	0	0	0	0	0	0.95141602	0.048583984	0.91040039	-0.12744141	-0.13183594	0.65112305	0.007	39698.24	0	0	0.007
676	677	677	Category J	0.41992188	0.6237793	-1.5358887	-0.17211914	-0.2956543	0.31665039	0.03	0.007	19/6/2018	19	6	2018	9:06:55	32815	0	9	6	55	69734	0.051513672	3.3918457	0.18945313	0.27587891	-0.89038086	22.256348	0.76831055	0	0	0	0	0	0	0	0	0	0.95117188	0.048828125	1.2233887	0.23022461	0.34765625	-0.64526367	0.007	39698.24	0	0	0.007
677	678	678	Category J	0.69580078	0.27587891	-0.65991211	-0.12817383	-0.29345703	0.33300781	0.03	0.007	19/6/2018	19	6	2018	9:06:55	32815	0.1	9	6	55	69734	0.051513672	3.3918457	0.19140625	0.27612305	-0.88916016	33.550293	0.55371094	0	0	0	0	0	0	0	0	0	0.95068359	0.049316406	0.73388672	0.50415039	-0.000244141	0.22924805	0.007	39698.24	0	0	0.007
678	679	679	Category J	0.29980469	0.47998047	-1.3198242	-0.097167969	-0.30224609	0.33569336	0.03	0.007	19/6/2018	19	6	2018	9:06:55	32815	0.2	9	6	55	69734	0.051513672	3.3918457	0.19384766	0.27661133	-0.88793945	55.838379	0.48876953	0	0	0	0	0	0	0	0	0	0.94995117	0.050048828	0.7409668	0.10571289	0.203125	-0.43164063	0.007	39698.24	0	0	0.007
679	680	680	Category J	0.035888672	0.46777344	-0.55175781	-0.062255859	-0.30371094	0.35083008	0.03	0.007	19/6/2018	19	6	2018	9:06:55	32815	0.3	9	6	55	69734	0.051757813	3.4144043	0.19604492	0.27685547	-0.88647461	62.695557	0.41723633	0	0	0	0	0	0	0	0	0	0.94921875	0.05078125	0.68579102	-0.16015625	0.19067383	0.3347168	0.007	39698.24	0	0	0.007
680	681	681	Category J	0.059814453	-0.023925781	-0.39599609	-0.067871094	-0.28515625	0.35083008	0.03	0.007	19/6/2018	19	6	2018	9:06:55	32815	0.4	9	6	55	69734	0.051757813	3.4144043	0.19775391	0.27709961	-0.88500977	55.441895	0.59082031	0	0	0	0	0	0	0	0	0	0.94824219	0.051757813	0.9284668	-0.13793945	-0.30102539	0.48901367	0.007	39698.24	0	0	0.007
681	682	682	Category J	0.40795898	0.43188477	-1.3918457	-0.058105469	-0.29760742	0.33764648	0.03	0.007	19/6/2018	19	6	2018	9:06:55	32815	0.5	9	6	55	69734	0.051757813	3.4144043	0.19921875	0.27783203	-0.88427734	49.917969	0.56982422	0	0	0	0	0	0	0	0	0	0.94799805	0.052001953	0.87011719	0.20849609	0.15380859	-0.50732422	0.007	39698.24	0	0	0.007
682	683	683	Category J	0.14379883	0.17993164	-0.095947266	0.044921875	-0.27661133	0.36376953	0.03	0.007	19/6/2018	19	6	2018	9:06:55	32815	0.6	9	6	55	69735	0.051757813	3.4144043	0.20092773	0.27807617	-0.88330078	45.258545	0.7956543	0	0	0	0	0	0	0	0	0	0.94775391	0.052246094	0.94287109	-0.057128906	-0.098144531	0.78735352	0.007	39698.24	0	0	0.007
683	684	684	Category J	0.10791016	0.52783203	-1.2719727	-0.053466797	-0.30541992	0.34155273	0.03	0.007	19/6/2018	19	6	2018	9:06:55	32815	0.7	9	6	55	69735	0.051757813	3.4144043	0.20288086	0.27807617	-0.88256836	35.058105	0.47192383	0	0	0	0	0	0	0	0	0	0.94750977	0.052490234	0.73388672	-0.094970703	0.24951172	-0.38916016	0.007	39698.24	0	0	0.007
684	685	685	Category J	0.43188477	0.61181641	-0.68383789	0.045166016	-0.31030273	0.34594727	0.04	0.007	19/6/2018	19	6	2018	9:06:55	32815	0.8	9	6	55	69735	0.051757813	3.4144043	0.20483398	0.27734375	-0.88305664	16.749756	0.45043945	0	0	0	0	0	0	0	0	0	0.94799805	0.052001953	0.76025391	0.22680664	0.33422852	0.19921875	0.007	39698.24	0	0	0.007
685	686	686	Category J	-0.011962891	0.19189453	-0.98388672	0.12133789	-0.29980469	0.34936523	0.04	0.007	19/6/2018	19	6	2018	9:06:55	32815	0.9	9	6	55	69735	0.051757813	3.4144043	0.20678711	0.27587891	-0.88208008	5.5229492	0.25561523	0	0	0	0	0	0	0	0	0	0.94702148	0.052978516	0.40454102	-0.21875	-0.083984375	-0.1015625	0.007	39698.24	0	0	0.007
686	687	687	Category J	0.56396484	0.2277832	-0.74389648	0.061523438	-0.32324219	0.3425293	0.04	0.007	19/6/2018	19	6	2018	9:06:56	32816	0	9	6	56	69735	0.051757813	3.4144043	0.2121582	0.2734375	-0.87451172	3.6601563	0.37792969	0	0	0	0	0	0	0	0	0	0.94067383	0.059326172	0.52807617	0.3515625	-0.045654297	0.13061523	0.007	39698.24	0	0	0.007
687	688	688	Category J	-0.14379883	-0.11987305	-0.10791016	0.079345703	-0.29711914	0.35522461	0.04	0.007	19/6/2018	19	6	2018	9:06:56	32816	0.1	9	6	56	69735	0.051757813	3.4144043	0.21630859	0.2722168	-0.87768555	8.4440918	0.93603516	0	0	0	0	0	0	0	0	0	0.9440918	0.055908203	1.5222168	-0.36010742	-0.39208984	0.76977539	0.007	39698.24	0	0	0.007
688	689	689	Category J	0.14379883	0.52783203	-2.1237793	0.005859375	-0.31835938	0.34301758	0.04	0.007	19/6/2018	19	6	2018	9:06:56	32816	0.2	9	6	56	69735	0.051757813	3.4144043	0.22265625	0.27392578	-0.87475586	22.327148	1.2768555	0	0	0	0	0	0	0	0	0	0.94335938	0.056640625	1.581543	-0.078857422	0.25366211	-1.2487793	0.007	39698.24	0	0	0.007
689	690	690	Category J	0.73193359	0.20385742	-0.74389648	0.12792969	-0.28857422	0.3515625	0.04	0.007	19/6/2018	19	6	2018	9:06:56	32816	0.3	9	6	56	69735	0.051757813	3.4144043	0.22607422	0.27001953	-0.86035156	28.941162	0.52319336	0	0	0	0	0	0	0	0	0	0.9296875	0.0703125	0.68847656	0.50561523	-0.066162109	0.11645508	0.007	39698.24	0	0	0.007
690	691	691	Category J	-0.059814453	0.11987305	-1.0319824	0.12451172	-0.31884766	0.33886719	0.04	0.007	19/6/2018	19	6	2018	9:06:56	32816	0.4	9	6	56	69735	0.051757813	3.4144043	0.23046875	0.27294922	-0.86694336	25.969971	0.36743164	0	0	0	0	0	0	0	0	0	0.93774414	0.062255859	0.60864258	-0.2902832	-0.15307617	-0.16479492	0.007	39698.24	0	0	0.007
691	692	692	Category J	0.15576172	0.29980469	-1.8959961	0.109375	-0.34399414	0.32202148	0.04	0.007	19/6/2018	19	6	2018	9:06:56	32816	0.5	9	6	56	69735	0.051757813	3.4144043	0.23828125	0.27392578	-0.86816406	20.756104	1.03125	0	0	0	0	0	0	0	0	0	0.94091797	0.059082031	1.1359863	-0.082519531	0.025634766	-1.0275879	0.007	39698.24	0	0	0.007
692	693	693	Category J	-0.15576172	-0.071777344	-0.13183594	0.12963867	-0.29467773	0.34545898	0.04	0.007	19/6/2018	19	6	2018	9:06:56	32816	0.6	9	6	56	69736	0.051757813	3.4144043	0.234375	0.27270508	-0.85986328	24.355225	0.89501953	0	0	0	0	0	0	0	0	0	0.93212891	0.067871094	1.4628906	-0.39013672	-0.34448242	0.72802734	0.007	39698.24	0	0	0.007
693	694	694	Category J	-0.21582031	0.20385742	-0.75585938	0.044677734	-0.30883789	0.33496094	0.04	0.007	19/6/2018	19	6	2018	9:06:56	32816	0.7	9	6	56	69736	0.051757813	3.4144043	0.24316406	0.27490234	-0.86401367	19.432129	0.47705078	0	0	0	0	0	0	0	0	0	0.9387207	0.061279297	0.63842773	-0.45898438	-0.071044922	0.1081543	0.007	39698.24	0	0	0.007
694	695	695	Category J	0.46777344	0.52783203	-1.1518555	0.1418457	-0.23339844	0.38085938	0.05	0.007	19/6/2018	19	6	2018	9:06:56	32816	0.8	9	6	56	69736	0.051757813	3.4144043	0.24682617	0.27392578	-0.85986328	10.256592	0.4453125	0	0	0	0	0	0	0	0	0	0.93554688	0.064453125	0.76635742	0.22094727	0.25366211	-0.29174805	0.007	39698.24	0	0	0.007
695	696	696	Category J	-0.095947266	0.047851563	-0.13183594	0.23779297	-0.22753906	0.35107422	0.05	0.007	19/6/2018	19	6	2018	9:06:56	32816	0.9	9	6	56	69736	0.051757813	3.4144043	0.24682617	0.26928711	-0.8515625	11.615234	0.82739258	0	0	0	0	0	0	0	0	0	0.92675781	0.073242188	1.2841797	-0.34277344	-0.22143555	0.71972656	0.007	39698.24	0	0	0.007
696	697	697	Category J	-0.20385742	0.69580078	-2.0878906	0.12695313	-0.28662109	0.35668945	0.05	0.007	19/6/2018	19	6	2018	9:06:57	32817	0	9	6	57	69736	0.051757813	3.4144043	0.25366211	0.27075195	-0.859375	19.251953	1.3779297	0	0	0	0	0	0	0	0	0	0.93603516	0.063964844	2.111084	-0.45751953	0.42480469	-1.2282715	0.007	39698.24	0	0	0.007
697	698	698	Category J	0.94799805	0.56396484	-0.74389648	0.15283203	-0.25585938	0.36376953	0.05	0.007	19/6/2018	19	6	2018	9:06:57	32817	0.1	9	6	57	69736	0.051757813	3.4144043	0.26196289	0.27148438	-0.86206055	20.296631	0.75488281	0	0	0	0	0	0	0	0	0	0.94116211	0.058837891	1.0964355	0.68579102	0.29223633	0.11816406	0.007	39698.24	0	0	0.007
698	699	699	Category J	-0.34790039	-0.083984375	-0.34790039	0.17260742	-0.24511719	0.36938477	0.05	0.007	19/6/2018	19	6	2018	9:06:57	32817	0.2	9	6	57	69736	0.051757813	3.4144043	0.25610352	0.26757813	-0.85742188	18.43042	0.86499023	0	0	0	0	0	0	0	0	0	0.93408203	0.065917969	1.4655762	-0.60400391	-0.3515625	0.50952148	0.007	39698.24	0	0	0.007
699	700	700	Category J	0.059814453	0.69580078	-1.7399902	0.052734375	-0.26269531	0.39355469	0.05	0.007	19/6/2018	19	6	2018	9:06:57	32817	0.3	9	6	57	69736	0.051757813	3.4144043	0.26220703	0.27172852	-0.86474609	19.552979	0.99316406	0	0	0	0	0	0	0	0	0	0.94360352	0.056396484	1.5014648	-0.20239258	0.42382813	-0.875	0.007	39698.24	0	0	0.007
700	701	701	Category J	0.3359375	0.095947266	-0.6237793	0.10498047	-0.21899414	0.39550781	0.05	0.007	19/6/2018	19	6	2018	9:06:57	32817	0.4	9	6	57	69736	0.051757813	3.4144043	0.26367188	0.26464844	-0.84912109	22.081787	0.29077148	0	0	0	0	0	0	0	0	0	0.92773438	0.072265625	0.46655273	0.072021484	-0.16870117	0.2253418	0.007	39698.24	0	0	0.007
701	702	702	Category J	-0.10791016	0.19189453	-0.035888672	0.074462891	-0.23071289	0.39233398	0.05	0.007	19/6/2018	19	6	2018	9:06:57	32817	0.5	9	6	57	69736	0.051757813	3.4144043	0.26342773	0.26513672	-0.85571289	27.727295	0.90307617	0	0	0	0	0	0	0	0	0	0.93408203	0.065917969	1.2648926	-0.37133789	-0.073242188	0.81982422	0.007	39698.24	0	0	0.007
702	703	703	Category J	-0.035888672	0.69580078	-2.0039063	0.055175781	-0.29394531	0.35571289	0.05	0.007	19/6/2018	19	6	2018	9:06:57	32817	0.6	9	6	57	69737	0.051757813	3.4144043	0.27124023	0.2668457	-0.85351563	21.053711	1.2653809	0	0	0	0	0	0	0	0	0	0.93457031	0.065429688	1.8862305	-0.30712891	0.42871094	-1.1501465	0.007	39698.24	0	0	0.007
703	704	704	Category J	0.77978516	0.52783203	-0.671875	0.10449219	-0.28027344	0.35522461	0.05	0.007	19/6/2018	19	6	2018	9:06:57	32817	0.7	9	6	57	69737	0.051757813	3.4144043	0.27001953	0.26049805	-0.83789063	14.024902	0.59863281	0	0	0	0	0	0	0	0	0	0.91821289	0.081787109	0.94262695	0.50952148	0.26708984	0.16601563	0.007	39698.24	0	0	0.007
704	705	705	Category J	-0.17993164	0.14379883	-0.75585938	0.077148438	-0.26342773	0.36865234	0.06	0.007	19/6/2018	19	6	2018	9:06:57	32817	0.8	9	6	57	69737	0.051757813	3.4144043	0.27978516	0.2644043	-0.84277344	10.306885	0.4831543	0	0	0	0	0	0	0	0	0	0.92651367	0.073486328	0.66723633	-0.4597168	-0.12060547	0.086914063	0.007	39698.24	0	0	0.007
705	706	706	Category J	-0.21582031	0.70776367	-1.8959961	0.078369141	-0.29638672	0.35229492	0.06	0.007	19/6/2018	19	6	2018	9:06:57	32817	0.9	9	6	57	69737	0.051757813	3.4144043	0.28198242	0.26098633	-0.84375	2.3017578	1.2468262	0	0	0	0	0	0	0	0	0	0.92724609	0.072753906	1.9968262	-0.49780273	0.4465332	-1.052002	0.007	39698.24	0	0	0.007
706	707	707	Category J	0.2878418	0.083984375	-0.45581055	0.13867188	-0.27661133	0.35595703	0.06	0.007	19/6/2018	19	6	2018	9:06:58	32818	0	9	6	58	69737	0.051757813	3.4144043	0.27368164	0.25756836	-0.84448242	13.760742	0.42602539	0	0	0	0	0	0	0	0	0	0.92456055	0.075439453	0.57641602	0.013916016	-0.17358398	0.38867188	0.007	39698.24	0	0	0.007
707	708	708	Category J	0.059814453	0.11987305	-1.7158203	0.072509766	-0.28881836	0.36230469	0.06	0.007	19/6/2018	19	6	2018	9:06:58	32818	0.1	9	6	58	69737	0.051757813	3.4144043	0.27319336	0.25708008	-0.85253906	26.832764	0.8996582	0	0	0	0	0	0	0	0	0	0.93139648	0.068603516	1.2141113	-0.21337891	-0.13720703	-0.86303711	0.007	39698.24	0	0	0.007
708	709	709	Category J	0.15576172	-0.13183594	-0.083984375	-0.021240234	-0.23754883	0.37792969	0.06	0.007	19/6/2018	19	6	2018	9:06:58	32818	0.2	9	6	58	69737	0.051757813	3.4144043	0.26928711	0.25268555	-0.84448242	35.0625	0.85961914	0	0	0	0	0	0	0	0	0	0.92163086	0.078369141	1.2585449	-0.11352539	-0.38452148	0.76049805	0.007	39698.24	0	0	0.007
709	710	710	Category J	-0.10791016	0.11987305	-2.0158691	-0.075927734	-0.23071289	0.38378906	0.06	0.007	19/6/2018	19	6	2018	9:06:58	32818	0.3	9	6	58	69737	0.051757813	3.4144043	0.26635742	0.25634766	-0.85693359	32.541016	1.2250977	0	0	0	0	0	0	0	0	0	0.93334961	0.066650391	1.6694336	-0.37426758	-0.13647461	-1.1586914	0.007	39698.24	0	0	0.007
710	711	711	Category J	0.31176758	0.011962891	-1.1638184	-0.017089844	-0.17993164	0.43261719	0.06	0.007	19/6/2018	19	6	2018	9:06:58	32818	0.4	9	6	58	69737	0.051757813	3.4144043	0.26708984	0.25	-0.84570313	33.016846	0.3996582	0	0	0	0	0	0	0	0	0	0.92138672	0.078613281	0.60058594	0.044433594	-0.23803711	-0.31787109	0.007	39698.24	0	0	0.007
711	712	712	Category J	0.13183594	0.011962891	-0.68383789	0.013916016	-0.18896484	0.40991211	0.06	0.007	19/6/2018	19	6	2018	9:06:58	32818	0.5	9	6	58	69737	0.051757813	3.4144043	0.26220703	0.24755859	-0.85351563	24.979248	0.31835938	0	0	0	0	0	0	0	0	0	0.92675781	0.073242188	0.53588867	-0.13037109	-0.2355957	0.16967773	0.007	39698.24	0	0	0.007
712	713	713	Category J	0.21582031	0.10791016	-0.69580078	-0.040283203	-0.14990234	0.42626953	0.06	0.007	19/6/2018	19	6	2018	9:06:58	32818	0.6	9	6	58	69738	0.051757813	3.4144043	0.25878906	0.24169922	-0.83105469	12.535889	0.19506836	0	0	0	0	0	0	0	0	0	0.90332031	0.096679688	0.31225586	-0.04296875	-0.13378906	0.13525391	0.007	39698.24	0	0	0.007
713	714	714	Category L	0.50390625	0.2277832	-0.69580078	-0.052001953	-0.10058594	0.44580078	0.07	0.007	19/6/2018	19	6	2018	9:06:59	32819	0	9	6	59	69738	0.051757813	3.4144043	0.25341797	0.24829102	-0.84594727	5.7441406	0.29248047	0	0	0	0	0	0	0	0	0	0.91748047	0.082519531	0.42114258	0.25024414	-0.020507813	0.15014648	0.007	39698.24	0	0	0.007
714	715	715	Category L	0.44384766	0.20385742	-0.73193359	-0.057373047	-0.09765625	0.44189453	0.07	0.007	19/6/2018	19	6	2018	9:06:59	32819	0.099	9	6	59	69738	0.051513672	3.3918457	0.25219727	0.25048828	-0.859375	25.455811	0.23461914	0	0	0	0	0	0	0	0	0	0.93017578	0.069824219	0.36572266	0.19140625	-0.046630859	0.12744141	0.007	39698.24	0	0	0.007
715	716	716	Category L	0.47998047	0.21582031	-0.73193359	-0.052001953	-0.095703125	0.44482422	0.07	0.007	19/6/2018	19	6	2018	9:06:59	32819	0.199	9	6	59	69738	0.051513672	3.3918457	0.24633789	0.25146484	-0.85400391	44.178467	0.26586914	0	0	0	0	0	0	0	0	0	0.92382813	0.076171875	0.39135742	0.23339844	-0.035644531	0.12207031	0.007	39698.24	0	0	0.007
716	717	717	Category L	0.47998047	0.21582031	-0.73193359	-0.054199219	-0.098144531	0.43481445	0.07	0.007	19/6/2018	19	6	2018	9:06:59	32819	0.3	9	6	59	69738	0.051513672	3.3918457	0.24316406	0.24951172	-0.85791016	59.181641	0.27001953	0	0	0	0	0	0	0	0	0	0.92602539	0.073974609	0.39648438	0.23657227	-0.033691406	0.12597656	0.007	39698.24	0	0	0.007
717	718	718	Category L	0.46777344	0.21582031	-0.7199707	-0.048095703	-0.091552734	0.43676758	0.07	0.007	19/6/2018	19	6	2018	9:06:59	32819	0.4	9	6	59	69738	0.051513672	3.3918457	0.23364258	0.24853516	-0.85839844	73.094971	0.27368164	0	0	0	0	0	0	0	0	0	0.92358398	0.076416016	0.4050293	0.23388672	-0.032714844	0.13842773	0.007	39698.24	0	0	0.007
718	719	719	Category L	0.46777344	0.21582031	-0.70776367	-0.057617188	-0.091552734	0.44580078	0.07	0.007	19/6/2018	19	6	2018	9:06:59	32819	0.5	9	6	59	69738	0.051513672	3.3918457	0.23535156	0.24707031	-0.8581543	84.4646	0.27832031	0	0	0	0	0	0	0	0	0	0.92358398	0.076416016	0.41381836	0.23217773	-0.03125	0.15039063	0.007	39698.24	0	0	0.007
719	720	720	Category L	0.46777344	0.21582031	-0.69580078	-0.059082031	-0.088623047	0.45092773	0.07	0.007	19/6/2018	19	6	2018	9:06:59	32819	0.6	9	6	59	69739	0.051513672	3.3918457	0.22949219	0.24731445	-0.85473633	83.112793	0.2878418	0	0	0	0	0	0	0	0	0	0.91894531	0.081054688	0.4284668	0.23803711	-0.031494141	0.15893555	0.007	39698.24	0	0	0.007
720	721	721	Category L	0.43188477	0.25195313	-0.7199707	-0.055908203	-0.098876953	0.42358398	0.07	0.007	19/6/2018	19	6	2018	9:06:59	32819	0.7	9	6	59	69739	0.051513672	3.3918457	0.2265625	0.24536133	-0.86816406	82.541748	0.25317383	0	0	0	0	0	0	0	0	0	0.93017578	0.069824219	0.35986328	0.20507813	0.006347656	0.14819336	0.007	39698.24	0	0	0.007
721	722	722	Category L	0.47998047	0.20385742	-0.76782227	-0.039550781	-0.089355469	0.43847656	0.08	0.007	19/6/2018	19	6	2018	9:06:59	32819	0.8	9	6	59	69739	0.051513672	3.3918457	0.22851563	0.25048828	-0.86865234	75.07666	0.27490234	0	0	0	0	0	0	0	0	0	0.93261719	0.067382813	0.39892578	0.2512207	-0.046630859	0.10083008	0.007	39698.24	0	0	0.007
722	723	723	Category L	0.45581055	0.21582031	-0.74389648	-0.04296875	-0.097167969	0.43847656	0.08	0.007	19/6/2018	19	6	2018	9:06:59	32819	0.9	9	6	59	69739	0.051513672	3.3918457	0.22021484	0.24487305	-0.85668945	62.909668	0.26245117	0	0	0	0	0	0	0	0	0	0.91796875	0.08203125	0.37744141	0.23535156	-0.029052734	0.11279297	0.007	39698.24	0	0	0.007
723	724	724	Category L	0.45581055	0.2277832	-0.75585938	-0.043457031	-0.093505859	0.44506836	0.08	0.007	19/6/2018	19	6	2018	9:07:00	32820	0	9	7	0	69739	0.051513672	3.3918457	0.21240234	0.24926758	-0.87719727	47.154541	0.27246094	0	0	0	0	0	0	0	0	0	0.9362793	0.063720703	0.38598633	0.24316406	-0.021484375	0.12133789	0.007	39698.24	0	0	0.007
724	725	725	Category L	0.45581055	0.2277832	-0.7199707	-0.035888672	-0.092041016	0.43725586	0.08	0.007	19/6/2018	19	6	2018	9:07:00	32820	0.1	9	7	0	69739	0.051513672	3.3918457	0.21582031	0.24658203	-0.87475586	31.275146	0.28613281	0	0	0	0	0	0	0	0	0	0.93408203	0.065917969	0.41357422	0.23974609	-0.018798828	0.15478516	0.007	39698.24	0	0	0.007
725	726	726	Category L	0.45581055	0.2277832	-0.73193359	-0.036132813	-0.092041016	0.4362793	0.08	0.007	19/6/2018	19	6	2018	9:07:00	32820	0.2	9	7	0	69739	0.051513672	3.3918457	0.20800781	0.23999023	-0.87036133	19.174561	0.28393555	0	0	0	0	0	0	0	0	0	0.92651367	0.073486328	0.3984375	0.24755859	-0.012207031	0.13842773	0.007	39698.24	0	0	0.007
726	727	727	Category L	0.45581055	0.21582031	-0.73193359	-0.033691406	-0.090576172	0.43237305	0.08	0.007	19/6/2018	19	6	2018	9:07:00	32820	0.3	9	7	0	69739	0.051513672	3.3918457	0.20532227	0.24487305	-0.87475586	9.3898926	0.28979492	0	0	0	0	0	0	0	0	0	0.93139648	0.068603516	0.42236328	0.25024414	-0.029052734	0.14282227	0.007	39698.24	0	0	0.007
727	728	728	Category L	0.43188477	0.2277832	-0.75585938	-0.040283203	-0.093017578	0.43725586	0.08	0.007	19/6/2018	19	6	2018	9:07:00	32820	0.4	9	7	0	69739	0.051513672	3.3918457	0.19970703	0.24536133	-0.88232422	4.661377	0.26489258	0	0	0	0	0	0	0	0	0	0.93725586	0.062744141	0.3762207	0.23193359	-0.017578125	0.12646484	0.007	39698.24	0	0	0.007
728	729	729	Category L	0.44384766	0.21582031	-0.73193359	-0.041259766	-0.096191406	0.44018555	0.08	0.007	19/6/2018	19	6	2018	9:07:00	32820	0.5	9	7	0	69739	0.051513672	3.3918457	0.20532227	0.25244141	-0.88574219	1.65625	0.28588867	0	0	0	0	0	0	0	0	0	0.94360352	0.056396484	0.42895508	0.23828125	-0.036621094	0.15380859	0.007	39698.24	0	0	0.007
729	730	730	Category L	0.43188477	0.20385742	-0.75585938	-0.034667969	-0.087890625	0.4362793	0.08	0.007	19/6/2018	19	6	2018	9:07:00	32820	0.6	9	7	0	69740	0.051513672	3.3918457	0.20239258	0.2487793	-0.87011719	0.15698242	0.26000977	0	0	0	0	0	0	0	0	0	0.92749023	0.072509766	0.38891602	0.22924805	-0.044921875	0.11425781	0.007	39698.24	0	0	0.007
730	731	731	Category L	0.45581055	0.21582031	-0.73193359	-0.040283203	-0.095458984	0.43505859	0.08	0.007	19/6/2018	19	6	2018	9:07:00	32820	0.7	9	7	0	69740	0.051513672	3.3918457	0.18798828	0.25268555	-0.87695313	0.32446289	0.30664063	0	0	0	0	0	0	0	0	0	0.93188477	0.068115234	0.44970703	0.26757813	-0.036865234	0.14501953	0.007	39698.24	0	0	0.007
731	732	732	Category L	0.43188477	0.2277832	-0.74389648	-0.035644531	-0.092773438	0.4362793	0.09	0.007	19/6/2018	19	6	2018	9:07:00	32820	0.8	9	7	0	69740	0.051513672	3.3918457	0.19360352	0.25317383	-0.87353516	0.26733398	0.2722168	0	0	0	0	0	0	0	0	0	0.92993164	0.070068359	0.39331055	0.23803711	-0.025390625	0.12963867	0.007	39698.24	0	0	0.007
732	733	733	Category L	0.44384766	0.23999023	-0.7199707	-0.038818359	-0.093994141	0.43017578	0.09	0.007	19/6/2018	19	6	2018	9:07:00	32820	0.9	9	7	0	69740	0.051513672	3.3918457	0.18847656	0.25463867	-0.86572266	0.3371582	0.29418945	0	0	0	0	0	0	0	0	0	0.921875	0.078125	0.41577148	0.25512695	-0.014648438	0.14575195	0.007	39698.24	0	0	0.007
733	734	734	Category L	0.46777344	0.2277832	-0.7199707	-0.031005859	-0.088867188	0.43969727	0.09	0.007	19/6/2018	19	6	2018	9:07:01	32821	0	9	7	1	69740	0.051513672	3.3918457	0.18701172	0.25683594	-0.87866211	0.20751953	0.32373047	0	0	0	0	0	0	0	0	0	0.93457031	0.065429688	0.46850586	0.28051758	-0.029052734	0.15869141	0.007	39698.24	0	0	0.007
734	735	735	Category L	0.44384766	0.21582031	-0.70776367	-0.037353516	-0.094482422	0.45239258	0.09	0.007	19/6/2018	19	6	2018	9:07:01	32821	0.1	9	7	1	69740	0.051513672	3.3918457	0.18701172	0.25830078	-0.88037109	0.66650391	0.31225586	0	0	0	0	0	0	0	0	0	0.9362793	0.063720703	0.47192383	0.2565918	-0.042480469	0.17260742	0.007	39698.24	0	0	0.007
735	736	736	Category L	0.41992188	0.21582031	-0.74389648	-0.033203125	-0.092773438	0.44042969	0.09	0.007	19/6/2018	19	6	2018	9:07:01	32821	0.2	9	7	1	69740	0.051513672	3.3918457	0.18066406	0.25708008	-0.87841797	0.82348633	0.27734375	0	0	0	0	0	0	0	0	0	0.93286133	0.067138672	0.41503906	0.23901367	-0.041259766	0.13452148	0.007	39698.24	0	0	0.007
736	737	737	Category L	0.44384766	0.21582031	-0.70776367	-0.037109375	-0.094726563	0.42822266	0.09	0.007	19/6/2018	19	6	2018	9:07:01	32821	0.3	9	7	1	69740	0.051513672	3.3918457	0.18017578	0.25976563	-0.88989258	0.11279297	0.32348633	0	0	0	0	0	0	0	0	0	0.94458008	0.055419922	0.48974609	0.26342773	-0.043945313	0.18212891	0.007	39698.24	0	0	0.007
737	738	738	Category L	0.44384766	0.21582031	-0.73193359	-0.02734375	-0.091552734	0.43945313	0.09	0.007	19/6/2018	19	6	2018	9:07:01	32821	0.4	9	7	1	69740	0.051513672	3.3918457	0.18017578	0.25488281	-0.875	0.57348633	0.30224609	0	0	0	0	0	0	0	0	0	0.92919922	0.070800781	0.44580078	0.26342773	-0.0390625	0.14306641	0.007	39698.24	0	0	0.007
738	739	739	Category L	0.44384766	0.21582031	-0.74389648	-0.036621094	-0.090087891	0.45068359	0.09	0.007	19/6/2018	19	6	2018	9:07:01	32821	0.5	9	7	1	69740	0.051513672	3.3918457	0.17358398	0.25024414	-0.87548828	1.7392578	0.30249023	0	0	0	0	0	0	0	0	0	0.92700195	0.072998047	0.4362793	0.27001953	-0.034423828	0.1315918	0.007	39698.24	0	0	0.007
739	740	740	Category L	0.45581055	0.20385742	-0.74389648	-0.028320313	-0.095947266	0.43554688	0.09	0.007	19/6/2018	19	6	2018	9:07:01	32821	0.6	9	7	1	69741	0.051513672	3.3918457	0.18286133	0.25366211	-0.88037109	3.8063965	0.30908203	0	0	0	0	0	0	0	0	0	0.93432617	0.065673828	0.45922852	0.27270508	-0.049804688	0.13647461	0.007	39698.24	0	0	0.007
740	741	741	Category L	0.43188477	0.17993164	-0.74389648	-0.032958984	-0.093017578	0.43945313	0.09	0.007	19/6/2018	19	6	2018	9:07:01	32821	0.7	9	7	1	69741	0.051513672	3.3918457	0.18725586	0.24731445	-0.86865234	6.7958984	0.28271484	0	0	0	0	0	0	0	0	0	0.92236328	0.077636719	0.43676758	0.24438477	-0.067382813	0.12475586	0.007	39698.24	0	0	0.007
741	742	742	Category L	0.44384766	0.20385742	-0.75585938	-0.03125	-0.085449219	0.43554688	0.1	0.007	19/6/2018	19	6	2018	9:07:01	32821	0.8	9	7	1	69741	0.051513672	3.3918457	0.18798828	0.2487793	-0.87084961	10.168945	0.28393555	0	0	0	0	0	0	0	0	0	0.92504883	0.074951172	0.41577148	0.25561523	-0.044921875	0.11499023	0.007	39698.24	0	0	0.007
742	743	743	Category L	0.43188477	0.21582031	-0.73193359	-0.025878906	-0.092285156	0.43652344	0.1	0.007	19/6/2018	19	6	2018	9:07:01	32821	0.9	9	7	1	69741	0.051513672	3.3918457	0.19458008	0.2487793	-0.88061523	16.185303	0.28173828	0	0	0	0	0	0	0	0	0	0.93579102	0.064208984	0.41894531	0.23706055	-0.032958984	0.14868164	0.007	39698.24	0	0	0.007
743	744	744	Category L	0.39599609	0.20385742	-0.65991211	-0.032714844	-0.098632813	0.43725586	0.1	0.007	19/6/2018	19	6	2018	9:07:02	32822	0	9	7	2	69741	0.051513672	3.3918457	0.20043945	0.24267578	-0.86572266	24.677979	0.28637695	0	0	0	0	0	0	0	0	0	0.92114258	0.078857422	0.44042969	0.1953125	-0.038818359	0.20581055	0.007	39698.24	0	0	0.007
744	745	745	Category J	-0.071777344	0.15576172	-1.1999512	0.28466797	-0.21191406	0.33447266	0.1	0.007	19/6/2018	19	6	2018	9:07:02	32822	0.5	9	7	2	69741	0.051513672	3.3918457	0.19580078	0.23876953	-0.86694336	31.855713	0.43505859	0	0	0	0	0	0	0	0	0	0.92016602	0.079833984	0.68334961	-0.26757813	-0.083007813	-0.33276367	0.007	39698.24	0	0	0.007
745	746	746	Category J	0.059814453	0.071777344	-1.1159668	0.29150391	-0.25219727	0.31494141	0.1	0.007	19/6/2018	19	6	2018	9:07:02	32822	0.6	9	7	2	69742	0.051513672	3.3918457	0.20288086	0.23925781	-0.86694336	36.416748	0.33227539	0	0	0	0	0	0	0	0	0	0.92211914	0.077880859	0.55932617	-0.14306641	-0.16748047	-0.2487793	0.007	39698.24	0	0	0.007
746	747	747	Category J	-0.15576172	0.19189453	-0.93579102	0.25366211	-0.27661133	0.31835938	0.1	0.007	19/6/2018	19	6	2018	9:07:02	32822	0.7	9	7	2	69742	0.051513672	3.3918457	0.21044922	0.23266602	-0.85302734	40.663574	0.37768555	0	0	0	0	0	0	0	0	0	0.90893555	0.091064453	0.48974609	-0.36621094	-0.040771484	-0.082519531	0.007	39698.24	0	0	0.007
747	748	748	Category J	-0.059814453	0.23999023	-0.51586914	0.17871094	-0.25976563	0.36328125	0.11	0.007	19/6/2018	19	6	2018	9:07:02	32822	0.8	9	7	2	69742	0.051513672	3.3918457	0.2121582	0.23413086	-0.85717773	43.345703	0.43652344	0	0	0	0	0	0	0	0	0	0.91357422	0.086425781	0.61914063	-0.27197266	0.005615234	0.34130859	0.007	39698.24	0	0	0.007
748	749	749	Category J	-0.20385742	0.17993164	-1.0319824	0.19360352	-0.25610352	0.36401367	0.11	0.007	19/6/2018	19	6	2018	9:07:02	32822	0.9	9	7	2	69742	0.051269531	3.4498535	0.21557617	0.23510742	-0.84570313	41.592529	0.4621582	0	0	0	0	0	0	0	0	0	0.90405273	0.095947266	0.66088867	-0.41943359	-0.055175781	-0.18603516	0.007	39698.24	0	0	0.007
749	750	750	Category J	0.023925781	0.49194336	-1.0319824	0.20288086	-0.21875	0.3684082	0.11	0.007	19/6/2018	19	6	2018	9:07:03	32823	0	9	7	3	69742	0.051269531	3.4498535	0.21801758	0.23925781	-0.85498047	37.522949	0.36450195	0	0	0	0	0	0	0	0	0	0.9140625	0.0859375	0.6237793	-0.1940918	0.25244141	-0.17675781	0.007	39698.24	0	0	0.007
750	751	751	Category J	0.34790039	0.047851563	-0.75585938	0.27148438	-0.20922852	0.34838867	0.11	0.007	19/6/2018	19	6	2018	9:07:03	32823	0.1	9	7	3	69742	0.051269531	3.4498535	0.22387695	0.23999023	-0.84008789	33.906494	0.24365234	0	0	0	0	0	0	0	0	0	0.90185547	0.098144531	0.40063477	0.1237793	-0.19213867	0.084228516	0.007	39698.24	0	0	0.007
751	752	752	Category J	-0.19189453	0.16796875	-0.21582031	0.18725586	-0.23413086	0.375	0.11	0.007	19/6/2018	19	6	2018	9:07:03	32823	0.2	9	7	3	69742	0.051269531	3.4498535	0.22412109	0.2421875	-0.83544922	31.515381	0.75	0	0	0	0	0	0	0	0	0	0.89819336	0.10180664	1.1101074	-0.41601563	-0.07421875	0.61962891	0.007	39698.24	0	0	0.007
752	753	753	Category J	-0.2878418	0.55175781	-1.4638672	0.16625977	-0.25292969	0.35913086	0.11	0.007	19/6/2018	19	6	2018	9:07:03	32823	0.3	9	7	3	69742	0.051269531	3.4498535	0.22705078	0.24462891	-0.83691406	23.880127	0.86743164	0	0	0	0	0	0	0	0	0	0.90112305	0.098876953	1.4487305	-0.51489258	0.30688477	-0.62670898	0.007	39698.24	0	0	0.007
753	754	754	Category J	0.011962891	0.41992188	-1.5717773	0.16357422	-0.31054688	0.33081055	0.11	0.007	19/6/2018	19	6	2018	9:07:03	32823	0.4	9	7	3	69742	0.051269531	3.4498535	0.22924805	0.24536133	-0.83837891	14.068848	0.78442383	0	0	0	0	0	0	0	0	0	0.90307617	0.096923828	1.125	-0.21728516	0.17431641	-0.7331543	0.007	39698.24	0	0	0.007
754	755	755	Category J	0.15576172	0.44384766	-0.20385742	0.24291992	-0.27709961	0.33227539	0.11	0.007	19/6/2018	19	6	2018	9:07:03	32823	0.5	9	7	3	69742	0.051269531	3.4498535	0.22729492	0.24487305	-0.83984375	11.588623	0.67016602	0	0	0	0	0	0	0	0	0	0.90380859	0.096191406	0.90649414	-0.071533203	0.19873047	0.63598633	0.007	39698.24	0	0	0.007
755	756	756	Category J	-0.19189453	-0.011962891	-0.55175781	0.13549805	-0.27197266	0.36743164	0.11	0.007	19/6/2018	19	6	2018	9:07:03	32823	0.6	9	7	3	69743	0.051269531	3.4498535	0.22631836	0.24487305	-0.84057617	6.7675781	0.56958008	0	0	0	0	0	0	0	0	0	0.90429688	0.095703125	0.96411133	-0.41821289	-0.25683594	0.28881836	0.007	39698.24	0	0	0.007
756	757	757	Category J	-0.34790039	0.53979492	-1.5717773	0.1809082	-0.28222656	0.33886719	0.11	0.007	19/6/2018	19	6	2018	9:07:03	32823	0.7	9	7	3	69743	0.051269531	3.4498535	0.22436523	0.24462891	-0.84155273	0.004638672	0.97338867	0	0	0	0	0	0	0	0	0	0.90478516	0.095214844	1.5974121	-0.57226563	0.29492188	-0.72998047	0.007	39698.24	0	0	0.007
757	758	758	Category J	0.83984375	0.15576172	-0.63598633	0.17871094	-0.25512695	0.3581543	0.12	0.007	19/6/2018	19	6	2018	9:07:03	32823	0.8	9	7	3	69743	0.051269531	3.4498535	0.22290039	0.24462891	-0.8425293	2.2404785	0.65649414	0	0	0	0	0	0	0	0	0	0.90527344	0.094726563	0.91235352	0.61669922	-0.088867188	0.20654297	0.007	39698.24	0	0	0.007
758	759	759	Category J	-0.16796875	0.51586914	-1.0439453	0.21484375	-0.30004883	0.32641602	0.12	0.007	19/6/2018	19	6	2018	9:07:03	32823	0.9	9	7	3	69743	0.051269531	3.4498535	0.22119141	0.24438477	-0.84375	1.0700684	0.51489258	0	0	0	0	0	0	0	0	0	0.90576172	0.094238281	0.8605957	-0.38916016	0.27124023	-0.19995117	0.007	39698.24	0	0	0.007
759	760	760	Category J	-0.21582031	0.31176758	-1.6318359	0.16210938	-0.30249023	0.34594727	0.12	0.007	19/6/2018	19	6	2018	9:07:04	32824	0	9	7	4	69743	0.051269531	3.4498535	0.2199707	0.24414063	-0.8449707	5.644043	0.90185547	0	0	0	0	0	0	0	0	0	0.90673828	0.093261719	1.2897949	-0.43579102	0.067382813	-0.78662109	0.007	39698.24	0	0	0.007
760	761	761	Category J	0.21582031	0.37182617	-0.44384766	0.18383789	-0.30615234	0.3293457	0.12	0.007	19/6/2018	19	6	2018	9:07:04	32824	0.1	9	7	4	69743	0.051269531	3.4498535	0.21826172	0.24414063	-0.84643555	7.6281738	0.42236328	0	0	0	0	0	0	0	0	0	0.9074707	0.092529297	0.53271484	-0.002441406	0.12744141	0.40258789	0.007	39698.24	0	0	0.007
761	762	762	Category J	-0.23999023	-0.011962891	-0.43188477	0.10839844	-0.2890625	0.3671875	0.12	0.007	19/6/2018	19	6	2018	9:07:04	32824	0.2	9	7	4	69743	0.051269531	3.4498535	0.21728516	0.2434082	-0.84790039	7.953125	0.66894531	0	0	0	0	0	0	0	0	0	0.90844727	0.091552734	1.1289063	-0.45727539	-0.25537109	0.41601563	0.007	39698.24	0	0	0.007
762	763	763	Category J	-0.47998047	0.53979492	-1.7277832	0.19360352	-0.30029297	0.32055664	0.12	0.007	19/6/2018	19	6	2018	9:07:04	32824	0.3	9	7	4	69743	0.051269531	3.4498535	0.21533203	0.2434082	-0.84814453	12.106934	1.159668	0	0	0	0	0	0	0	0	0	0.90844727	0.091552734	1.8710938	-0.6953125	0.29614258	-0.87939453	0.007	39698.24	0	0	0.007
763	764	764	Category J	0.37182617	0.31176758	-1.079834	0.17773438	-0.22607422	0.37109375	0.12	0.007	19/6/2018	19	6	2018	9:07:04	32824	0.4	9	7	4	69743	0.051269531	3.4498535	0.21411133	0.2434082	-0.84912109	13.42627	0.28735352	0	0	0	0	0	0	0	0	0	0.90893555	0.091064453	0.45629883	0.1574707	0.068115234	-0.23046875	0.007	39698.24	0	0	0.007
764	765	765	Category J	-0.19189453	0.083984375	-0.3359375	0.32495117	-0.25097656	0.28759766	0.12	0.007	19/6/2018	19	6	2018	9:07:04	32824	0.5	9	7	4	69743	0.051269531	3.4498535	0.21289063	0.24316406	-0.84960938	8.3566895	0.67333984	0	0	0	0	0	0	0	0	0	0.90917969	0.090820313	1.0778809	-0.40478516	-0.15917969	0.51367188	0.007	39698.24	0	0	0.007
765	766	766	Category J	-0.2277832	0.57592773	-1.3439941	0.16333008	-0.25952148	0.36303711	0.12	0.007	19/6/2018	19	6	2018	9:07:04	32824	0.6	9	7	4	69744	0.051269531	3.4498535	0.21166992	0.24291992	-0.85058594	6.0695801	0.73974609	0	0	0	0	0	0	0	0	0	0.90966797	0.090332031	1.265625	-0.43945313	0.33276367	-0.49316406	0.007	39698.24	0	0	0.007
766	767	767	Category J	0.10791016	0.26391602	-1.3317871	0.13208008	-0.29223633	0.35253906	0.12	0.007	19/6/2018	19	6	2018	9:07:04	32824	0.7	9	7	4	69744	0.051269531	3.4498535	0.21020508	0.24267578	-0.85131836	0.99414063	0.49145508	0	0	0	0	0	0	0	0	0	0.90991211	0.090087891	0.60400391	-0.10229492	0.020996094	-0.48022461	0.007	39698.24	0	0	0.007
767	768	768	Category J	0.31176758	0.45581055	-0.38378906	0.25854492	-0.25292969	0.32910156	0.13	0.007	19/6/2018	19	6	2018	9:07:04	32824	0.8	9	7	4	69744	0.051269531	3.4498535	0.20898438	0.2421875	-0.85229492	3.1918945	0.52490234	0	0	0	0	0	0	0	0	0	0.91040039	0.089599609	0.78466797	0.10253906	0.21337891	0.46850586	0.007	39698.24	0	0	0.007
768	769	769	Category J	-0.083984375	0.23999023	-0.88793945	0.12719727	-0.24755859	0.37329102	0.13	0.007	19/6/2018	19	6	2018	9:07:04	32824	0.9	9	7	4	69744	0.051269531	3.4498535	0.20800781	0.24194336	-0.85302734	7.1018066	0.29418945	0	0	0	0	0	0	0	0	0	0.91088867	0.089111328	0.32861328	-0.29199219	-0.001953125	-0.034667969	0.007	39698.24	0	0	0.007
769	770	770	Category J	-0.41992188	0.51586914	-1.2839355	0.1484375	-0.27075195	0.35644531	0.13	0.007	19/6/2018	19	6	2018	9:07:05	32825	0	9	7	5	69744	0.051269531	3.4498535	0.20654297	0.24145508	-0.85424805	11.469727	0.80737305	0	0	0	0	0	0	0	0	0	0.91162109	0.088378906	1.3300781	-0.62646484	0.27416992	-0.42944336	0.007	39698.24	0	0	0.007
770	771	771	Category J	0.38378906	0.15576172	-0.75585938	0.21191406	-0.2277832	0.36376953	0.13	0.007	19/6/2018	19	6	2018	9:07:05	32825	0.1	9	7	5	69744	0.051269531	3.4498535	0.20556641	0.24145508	-0.85522461	10.580322	0.22119141	0	0	0	0	0	0	0	0	0	0.91210938	0.087890625	0.36328125	0.17797852	-0.085693359	0.099365234	0.007	39698.24	0	0	0.007
771	772	772	Category J	-0.25195313	0.41992188	-1.2719727	0.27099609	-0.22509766	0.34326172	0.13	0.007	19/6/2018	19	6	2018	9:07:05	32825	0.2	9	7	5	69744	0.051269531	3.4498535	0.20410156	0.24072266	-0.85644531	4.9487305	0.64233398	0	0	0	0	0	0	0	0	0	0.9128418	0.087158203	1.050293	-0.45605469	0.17895508	-0.4152832	0.007	39698.24	0	0	0.007
772	773	773	Category J	-0.27587891	0.095947266	-1.1757813	0.20922852	-0.21606445	0.37963867	0.13	0.007	19/6/2018	19	6	2018	9:07:05	32825	0.3	9	7	5	69744	0.051269531	3.4498535	0.203125	0.24023438	-0.85693359	0.75366211	0.59326172	0	0	0	0	0	0	0	0	0	0.91308594	0.086914063	0.94213867	-0.47900391	-0.14428711	-0.31860352	0.007	39698.24	0	0	0.007
773	774	774	Category J	-0.21582031	0.32397461	-0.87597656	0.20166016	-0.26171875	0.34350586	0.13	0.007	19/6/2018	19	6	2018	9:07:05	32825	0.4	9	7	5	69744	0.051269531	3.4498535	0.2019043	0.23974609	-0.85839844	3.0412598	0.42651367	0	0	0	0	0	0	0	0	0	0.91381836	0.086181641	0.51928711	-0.41772461	0.083984375	-0.017333984	0.007	39698.24	0	0	0.007
774	775	775	Category J	-0.047851563	0.41992188	-0.99584961	0.22094727	-0.22973633	0.34863281	0.13	0.007	19/6/2018	19	6	2018	9:07:05	32825	0.5	9	7	5	69744	0.051269531	3.4498535	0.20043945	0.23950195	-0.859375	10.978027	0.33569336	0	0	0	0	0	0	0	0	0	0.91430664	0.085693359	0.56494141	-0.24829102	0.18017578	-0.13623047	0.007	39698.24	0	0	0.007
775	776	776	Category J	-0.13183594	0.26391602	-1.0678711	0.2265625	-0.26147461	0.34008789	0.13	0.007	19/6/2018	19	6	2018	9:07:05	32825	0.6	9	7	5	69745	0.051269531	3.4498535	0.19897461	0.23925781	-0.8605957	19.386719	0.39111328	0	0	0	0	0	0	0	0	0	0.91503906	0.084960938	0.56274414	-0.33081055	0.024414063	-0.20703125	0.007	39698.24	0	0	0.007
776	777	777	Category J	-0.19189453	0.31176758	-0.88793945	0.15844727	-0.24194336	0.37524414	0.13	0.007	19/6/2018	19	6	2018	9:07:05	32825	0.7	9	7	5	69745	0.051269531	3.4498535	0.19775391	0.23901367	-0.86132813	29.302734	0.3972168	0	0	0	0	0	0	0	0	0	0.91552734	0.084472656	0.48901367	-0.38964844	0.072509766	-0.026367188	0.007	39698.24	0	0	0.007
777	778	778	Category L	0.40795898	0.19189453	-0.77978516	-0.15771484	-0.28051758	0.32763672	0.49	0.007	19/6/2018	19	6	2018	9:12:41	33161	0.4	9	12	41	70080	0.051025391	3.407959	0.1965332	0.23852539	-0.86279297	30.853027	0.23168945	0	0	0	0	0	0	0	0	0	0.91650391	0.083496094	0.34106445	0.21118164	-0.046630859	0.083007813	0.007	39698.24	0	0	0.007
778	779	779	Category L	0.39599609	0.19189453	-0.74389648	-0.16650391	-0.28686523	0.32299805	0.49	0.007	19/6/2018	19	6	2018	9:12:41	33161	0.5	9	12	41	70080	0.051025391	3.407959	0.19482422	0.23852539	-0.86376953	37.350586	0.23852539	0	0	0	0	0	0	0	0	0	0.91699219	0.083007813	0.36743164	0.20092773	-0.046630859	0.11987305	0.007	39698.24	0	0	0.007
779	780	780	Category L	0.40795898	0.19189453	-0.79199219	-0.16113281	-0.2824707	0.32421875	0.49	0.007	19/6/2018	19	6	2018	9:12:41	33161	0.6	9	12	41	70081	0.051025391	3.407959	0.19360352	0.23803711	-0.86474609	44.776367	0.23095703	0	0	0	0	0	0	0	0	0	0.91772461	0.082275391	0.33349609	0.21411133	-0.046142578	0.072753906	0.007	39698.24	0	0	0.007
780	781	781	Category L	0.39599609	0.20385742	-0.80395508	-0.16772461	-0.28564453	0.32226563	0.49	0.007	19/6/2018	19	6	2018	9:12:41	33161	0.7	9	12	41	70081	0.051025391	3.407959	0.19189453	0.23803711	-0.86547852	46.052246	0.21582031	0	0	0	0	0	0	0	0	0	0.91796875	0.08203125	0.29980469	0.20385742	-0.034179688	0.061523438	0.007	39698.24	0	0	0.007
781	782	782	Category L	0.43188477	0.20385742	-0.82788086	-0.15771484	-0.28051758	0.32543945	0.49	0.007	19/6/2018	19	6	2018	9:12:41	33161	0.8	9	12	41	70081	0.051025391	3.407959	0.19067383	0.23803711	-0.86669922	44.097412	0.24658203	0	0	0	0	0	0	0	0	0	0.91894531	0.081054688	0.31445313	0.2409668	-0.034179688	0.038818359	0.007	39698.24	0	0	0.007
782	783	783	Category L	0.41992188	0.20385742	-0.80395508	-0.16503906	-0.28320313	0.33227539	0.49	0.007	19/6/2018	19	6	2018	9:12:41	33161	0.9	9	12	41	70081	0.051025391	3.407959	0.18920898	0.23803711	-0.86743164	44.85376	0.24169922	0	0	0	0	0	0	0	0	0	0.91918945	0.080810547	0.32836914	0.23046875	-0.034179688	0.063476563	0.007	39698.24	0	0	0.007
783	784	784	Category L	0.40795898	0.20385742	-0.76782227	-0.16259766	-0.28198242	0.33349609	0.5	0.007	19/6/2018	19	6	2018	9:12:42	33162	0	9	12	42	70081	0.051025391	3.407959	0.18774414	0.23779297	-0.86865234	46.762451	0.24438477	0	0	0	0	0	0	0	0	0	0.91992188	0.080078125	0.35498047	0.2199707	-0.033935547	0.10083008	0.007	39698.24	0	0	0.007
784	785	785	Category L	0.39599609	0.17993164	-0.76782227	-0.1574707	-0.27661133	0.31933594	0.5	0.007	19/6/2018	19	6	2018	9:12:42	33162	0.1	9	12	42	70081	0.051025391	3.407959	0.18701172	0.23754883	-0.87011719	41.759277	0.23950195	0	0	0	0	0	0	0	0	0	0.92138672	0.078613281	0.36914063	0.20874023	-0.057617188	0.10229492	0.007	39698.24	0	0	0.007
785	786	786	Category L	0.39599609	0.19189453	-0.77978516	-0.15625	-0.27636719	0.31958008	0.5	0.007	19/6/2018	19	6	2018	9:12:42	33162	0.2	9	12	42	70081	0.051025391	3.407959	0.19165039	0.23803711	-0.86547852	37.232666	0.22607422	0	0	0	0	0	0	0	0	0	0.91796875	0.08203125	0.33642578	0.20410156	-0.046142578	0.085693359	0.007	39698.24	0	0	0.007
786	787	787	Category L	0.40795898	0.19189453	-0.77978516	-0.15454102	-0.28271484	0.31738281	0.5	0.007	19/6/2018	19	6	2018	9:12:42	33162	0.3	9	12	42	70081	0.051025391	3.407959	0.19506836	0.23950195	-0.86206055	36.796875	0.2331543	0	0	0	0	0	0	0	0	0	0.91577148	0.084228516	0.34301758	0.21264648	-0.047607422	0.082275391	0.007	39698.24	0	0	0.007
787	788	788	Category L	0.34790039	0.20385742	-0.80395508	-0.15795898	-0.28393555	0.33740234	0.5	0.007	19/6/2018	19	6	2018	9:12:42	33162	0.4	9	12	42	70081	0.051025391	3.407959	0.20092773	0.23950195	-0.86083984	36.297607	0.16162109	0	0	0	0	0	0	0	0	0	0.91577148	0.084228516	0.23974609	0.14672852	-0.035644531	0.056884766	0.007	39698.24	0	0	0.007
788	789	789	Category L	0.34790039	0.19189453	-0.81591797	-0.15087891	-0.27807617	0.32666016	0.5	0.007	19/6/2018	19	6	2018	9:12:42	33162	0.5	9	12	42	70081	0.051025391	3.407959	0.20556641	0.23901367	-0.86450195	31.234863	0.1574707	0	0	0	0	0	0	0	0	0	0.92016602	0.079833984	0.23803711	0.14208984	-0.047119141	0.048583984	0.007	39698.24	0	0	0.007
789	790	790	Category L	0.34790039	0.19189453	-0.82788086	-0.15844727	-0.27905273	0.32446289	0.5	0.007	19/6/2018	19	6	2018	9:12:42	33162	0.6	9	12	42	70082	0.051025391	3.407959	0.21191406	0.23925781	-0.86181641	26.153076	0.14770508	0	0	0	0	0	0	0	0	0	0.91918945	0.080810547	0.21728516	0.13574219	-0.047363281	0.033935547	0.007	39698.24	0	0	0.007
790	791	791	Category L	0.3359375	0.19189453	-0.79199219	-0.17236328	-0.27954102	0.33227539	0.5	0.007	19/6/2018	19	6	2018	9:12:42	33162	0.7	9	12	42	70082	0.051025391	3.407959	0.21557617	0.23535156	-0.859375	22.87915	0.14453125	0	0	0	0	0	0	0	0	0	0.91674805	0.083251953	0.23120117	0.12011719	-0.043457031	0.067382813	0.007	39698.24	0	0	0.007
791	792	792	Category L	0.37182617	0.19189453	-0.80395508	-0.16210938	-0.28051758	0.31616211	0.5	0.007	19/6/2018	19	6	2018	9:12:42	33162	0.8	9	12	42	70082	0.051025391	3.407959	0.21484375	0.23754883	-0.85986328	18.207275	0.17260742	0	0	0	0	0	0	0	0	0	0.91772461	0.082275391	0.25854492	0.15673828	-0.045654297	0.055908203	0.007	39698.24	0	0	0.007
792	793	793	Category L	0.39599609	0.17993164	-0.80395508	-0.16894531	-0.28320313	0.32202148	0.5	0.007	19/6/2018	19	6	2018	9:12:42	33162	0.9	9	12	42	70082	0.051025391	3.407959	0.22119141	0.23779297	-0.86743164	12.508545	0.19458008	0	0	0	0	0	0	0	0	0	0.92626953	0.073730469	0.29614258	0.17456055	-0.057861328	0.063476563	0.007	39698.24	0	0	0.007
793	794	794	Category L	0.34790039	0.19189453	-0.81591797	-0.16137695	-0.28051758	0.32421875	0.51	0.007	19/6/2018	19	6	2018	9:12:43	33163	0	9	12	43	70082	0.051025391	3.407959	0.22875977	0.2331543	-0.85961914	8.4294434	0.13330078	0	0	0	0	0	0	0	0	0	0.91967773	0.080322266	0.2043457	0.11889648	-0.041259766	0.043701172	0.007	39698.24	0	0	0.007
794	795	795	Category L	0.35986328	0.19189453	-0.79199219	-0.16748047	-0.28833008	0.32299805	0.51	0.007	19/6/2018	19	6	2018	9:12:43	33163	0.1	9	12	43	70082	0.051025391	3.407959	0.23242188	0.23022461	-0.85083008	6.0412598	0.14526367	0	0	0	0	0	0	0	0	0	0.91162109	0.088378906	0.22460938	0.12719727	-0.038330078	0.058837891	0.007	39698.24	0	0	0.007
795	796	796	Category L	0.32397461	0.20385742	-0.81591797	-0.15771484	-0.27734375	0.32348633	0.51	0.007	19/6/2018	19	6	2018	9:12:43	33163	0.2	9	12	43	70082	0.051025391	3.407959	0.23461914	0.22705078	-0.85864258	4.8520508	0.1015625	0	0	0	0	0	0	0	0	0	0.91870117	0.081298828	0.15551758	0.089111328	-0.023193359	0.042724609	0.007	39698.24	0	0	0.007
796	797	797	Category L	0.35986328	0.20385742	-0.80395508	-0.17016602	-0.29077148	0.32299805	0.51	0.007	19/6/2018	19	6	2018	9:12:43	33163	0.3	9	12	43	70082	0.051025391	3.407959	0.2409668	0.22973633	-0.86206055	4.8068848	0.13452148	0	0	0	0	0	0	0	0	0	0.92407227	0.075927734	0.20263672	0.11865234	-0.025878906	0.058105469	0.007	39698.24	0	0	0.007
797	798	798	Category L	0.3359375	0.20385742	-0.81591797	-0.16137695	-0.28051758	0.32226563	0.51	0.007	19/6/2018	19	6	2018	9:12:43	33163	0.4	9	12	43	70082	0.051025391	3.407959	0.24902344	0.2253418	-0.85253906	4.637207	0.096435547	0	0	0	0	0	0	0	0	0	0.91625977	0.083740234	0.14501953	0.086669922	-0.021484375	0.036621094	0.007	39698.24	0	0	0.007
798	799	799	Category L	0.35986328	0.20385742	-0.81591797	-0.17333984	-0.28735352	0.32299805	0.51	0.007	19/6/2018	19	6	2018	9:12:43	33163	0.5	9	12	43	70082	0.051025391	3.407959	0.24243164	0.22583008	-0.85498047	3.9919434	0.12548828	0	0	0	0	0	0	0	0	0	0.91699219	0.083007813	0.1784668	0.1171875	-0.021972656	0.0390625	0.007	39698.24	0	0	0.007
799	800	800	Category L	0.3359375	0.20385742	-0.80395508	-0.16162109	-0.28491211	0.32324219	0.51	0.007	19/6/2018	19	6	2018	9:12:43	33163	0.6	9	12	43	70083	0.051025391	3.407959	0.24829102	0.22192383	-0.85205078	3.2963867	0.1015625	0	0	0	0	0	0	0	0	0	0.91479492	0.085205078	0.15380859	0.087402344	-0.018066406	0.048095703	0.007	39698.24	0	0	0.007
800	801	801	Category L	0.34790039	0.20385742	-0.83984375	-0.16503906	-0.28686523	0.3190918	0.51	0.007	19/6/2018	19	6	2018	9:12:43	33163	0.7	9	12	43	70083	0.051025391	3.407959	0.25463867	0.22045898	-0.84228516	2.8151855	0.094482422	0	0	0	0	0	0	0	0	0	0.90722656	0.092773438	0.11230469	0.093017578	-0.016601563	0.002441406	0.007	39698.24	0	0	0.007
801	802	802	Category L	0.3359375	0.20385742	-0.79199219	-0.15942383	-0.28076172	0.32348633	0.51	0.007	19/6/2018	19	6	2018	9:12:43	33163	0.8	9	12	43	70083	0.051025391	3.407959	0.25561523	0.21826172	-0.84716797	2.5339355	0.098388672	0	0	0	0	0	0	0	0	0	0.91137695	0.088623047	0.14990234	0.080078125	-0.014404297	0.055175781	0.007	39698.24	0	0	0.007
802	803	803	Category L	0.35986328	0.20385742	-0.81591797	-0.16723633	-0.28588867	0.32006836	0.51	0.007	19/6/2018	19	6	2018	9:12:43	33163	0.9	9	12	43	70083	0.051025391	3.407959	0.26245117	0.22094727	-0.85205078	2.4372559	0.10522461	0	0	0	0	0	0	0	0	0	0.91870117	0.081298828	0.15063477	0.097167969	-0.017089844	0.036132813	0.007	39698.24	0	0	0.007
803	804	804	Category L	0.35986328	0.20385742	-0.80395508	-0.16772461	-0.28857422	0.32202148	0.52	0.007	19/6/2018	19	6	2018	9:12:44	33164	0	9	12	44	70083	0.051025391	3.407959	0.2722168	0.21655273	-0.84057617	2.1308594	0.095703125	0	0	0	0	0	0	0	0	0	0.90991211	0.090087891	0.13696289	0.087402344	-0.012695313	0.036621094	0.007	39698.24	0	0	0.007
804	805	805	Category L	0.34790039	0.21582031	-0.79199219	-0.16772461	-0.28491211	0.33007813	0.52	0.007	19/6/2018	19	6	2018	9:12:44	33164	0.1	9	12	44	70083	0.051025391	3.407959	0.27075195	0.21484375	-0.83740234	1.5874023	0.089355469	0	0	0	0	0	0	0	0	0	0.90600586	0.093994141	0.12304688	0.076904297	0.000732422	0.045410156	0.007	39698.24	0	0	0.007
805	806	806	Category L	0.34790039	0.20385742	-0.79199219	-0.1652832	-0.29125977	0.32617188	0.52	0.007	19/6/2018	19	6	2018	9:12:44	33164	0.2	9	12	44	70083	0.051025391	3.407959	0.27685547	0.21606445	-0.84326172	0.86108398	0.088378906	0	0	0	0	0	0	0	0	0	0.91357422	0.086425781	0.13452148	0.070800781	-0.012207031	0.051269531	0.007	39698.24	0	0	0.007
806	807	807	Category L	0.34790039	0.19189453	-0.81591797	-0.16357422	-0.28759766	0.32128906	0.52	0.007	19/6/2018	19	6	2018	9:12:44	33164	0.3	9	12	44	70083	0.051025391	3.407959	0.28320313	0.21118164	-0.83691406	0.022216797	0.070556641	0	0	0	0	0	0	0	0	0	0.90844727	0.091552734	0.10498047	0.064453125	-0.019287109	0.020996094	0.007	39698.24	0	0	0.007
807	808	808	Category L	0.35986328	0.19189453	-0.81591797	-0.16015625	-0.28515625	0.32739258	0.52	0.007	19/6/2018	19	6	2018	9:12:44	33164	0.4	9	12	44	70083	0.051025391	3.407959	0.28564453	0.21044922	-0.83081055	0.51708984	0.077880859	0	0	0	0	0	0	0	0	0	0.90332031	0.096679688	0.10766602	0.073974609	-0.018554688	0.014892578	0.007	39698.24	0	0	0.007
808	809	809	Category L	0.32397461	0.19189453	-0.82788086	-0.1652832	-0.28491211	0.32202148	0.52	0.007	19/6/2018	19	6	2018	9:12:44	33164	0.5	9	12	44	70083	0.051025391	3.407959	0.28515625	0.20703125	-0.83618164	1.0375977	0.042236328	0	0	0	0	0	0	0	0	0	0.9074707	0.092529297	0.062011719	0.038574219	-0.015136719	0.008300781	0.007	39698.24	0	0	0.007
809	810	810	Category L	0.34790039	0.19189453	-0.82788086	-0.16210938	-0.28344727	0.32226563	0.52	0.007	19/6/2018	19	6	2018	9:12:44	33164	0.6	9	12	44	70084	0.051025391	3.407959	0.2902832	0.20629883	-0.83569336	1.673584	0.059814453	0	0	0	0	0	0	0	0	0	0.90844727	0.091552734	0.079833984	0.057373047	-0.014404297	0.0078125	0.007	39698.24	0	0	0.007
810	811	811	Category L	0.3359375	0.16796875	-0.82788086	-0.16601563	-0.28564453	0.33227539	0.52	0.007	19/6/2018	19	6	2018	9:12:44	33164	0.7	9	12	44	70084	0.051025391	3.407959	0.29907227	0.20239258	-0.83007813	1.7770996	0.050292969	0	0	0	0	0	0	0	0	0	0.90527344	0.094726563	0.073730469	0.036621094	-0.034423828	0.002197266	0.007	39698.24	0	0	0.007
811	812	812	Category L	0.37182617	0.17993164	-0.79199219	-0.1652832	-0.28686523	0.32641602	0.52	0.007	19/6/2018	19	6	2018	9:12:44	33164	0.8	9	12	44	70084	0.051025391	3.407959	0.29785156	0.20263672	-0.83129883	1.4572754	0.086669922	0	0	0	0	0	0	0	0	0	0.90625	0.09375	0.13623047	0.073730469	-0.022705078	0.039306641	0.007	39698.24	0	0	0.007
812	813	813	Category L	0.3359375	0.20385742	-0.82788086	-0.15966797	-0.28369141	0.31835938	0.52	0.007	19/6/2018	19	6	2018	9:12:44	33164	0.9	9	12	44	70084	0.051025391	3.407959	0.30493164	0.19995117	-0.82568359	1.4042969	0.031005859	0	0	0	0	0	0	0	0	0	0.90258789	0.097412109	0.036865234	0.030761719	0.003662109	-0.001953125	0.007	39698.24	0	0	0.007
813	814	814	Category L	0.34790039	0.20385742	-0.79199219	-0.15771484	-0.2824707	0.32250977	0.53	0.007	19/6/2018	19	6	2018	9:12:45	33165	0	9	12	45	70084	0.051025391	3.407959	0.31152344	0.20117188	-0.82177734	1.369873	0.046875	0	0	0	0	0	0	0	0	0	0.90161133	0.098388672	0.068603516	0.036132813	0.002441406	0.029785156	0.007	39698.24	0	0	0.007
814	815	815	Category L	0.3359375	0.20385742	-0.80395508	-0.16601563	-0.29003906	0.32519531	0.53	0.007	19/6/2018	19	6	2018	9:12:45	33165	0.1	9	12	45	70084	0.051025391	3.407959	0.31713867	0.19946289	-0.8215332	1.0302734	0.026123047	0	0	0	0	0	0	0	0	0	0.90307617	0.096923828	0.040527344	0.018554688	0.004150391	0.017578125	0.007	39698.24	0	0	0.007
815	816	816	Category L	0.32397461	0.19189453	-0.80395508	-0.1640625	-0.28466797	0.33520508	0.53	0.007	19/6/2018	19	6	2018	9:12:45	33165	0.2	9	12	45	70084	0.051025391	3.407959	0.32104492	0.1965332	-0.81958008	0.16479492	0.016601563	0	0	0	0	0	0	0	0	0	0.90209961	0.097900391	0.023193359	0.002685547	-0.004638672	0.015625	0.007	39698.24	0	0	0.007
816	817	817	Category L	0.3359375	0.17993164	-0.82788086	-0.1640625	-0.28466797	0.3371582	0.53	0.007	19/6/2018	19	6	2018	9:12:45	33165	0.3	9	12	45	70084	0.051025391	3.407959	0.32592773	0.19555664	-0.81665039	0.34057617	0.021728516	0	0	0	0	0	0	0	0	0	0.90087891	0.099121094	0.036865234	0.009765625	-0.015625	-0.011230469	0.007	39698.24	0	0	0.007
817	818	818	Category L	0.31176758	0.20385742	-0.81591797	-0.15478516	-0.28710938	0.32641602	0.53	0.007	19/6/2018	19	6	2018	9:12:45	33165	0.4	9	12	45	70084	0.051025391	3.407959	0.33203125	0.1940918	-0.81567383	0.22412109	0.022460938	0	0	0	0	0	0	0	0	0	0.90185547	0.098144531	0.030029297	-0.020263672	0.009521484	0	0.007	39698.24	0	0	0.007
818	819	819	Category L	0.3359375	0.19189453	-0.82788086	-0.15844727	-0.28051758	0.32446289	0.53	0.007	19/6/2018	19	6	2018	9:12:45	33165	0.5	9	12	45	70084	0.051025391	3.407959	0.33056641	0.1940918	-0.81665039	0.44970703	0.012451172	0	0	0	0	0	0	0	0	0	0.90209961	0.097900391	0.018554688	0.005126953	-0.002197266	-0.011230469	0.007	39698.24	0	0	0.007
819	820	820	Category L	0.32397461	0.19189453	-0.80395508	-0.16381836	-0.28515625	0.32128906	0.53	0.007	19/6/2018	19	6	2018	9:12:45	33165	0.6	9	12	45	70085	0.051025391	3.407959	0.32910156	0.1940918	-0.81811523	0.97338867	0.015136719	0	0	0	0	0	0	0	0	0	0.90283203	0.097167969	0.021728516	-0.005126953	-0.002197266	0.014160156	0.007	39698.24	0	0	0.007
820	821	821	Category L	0.3359375	0.19189453	-0.83984375	-0.15722656	-0.2800293	0.31835938	0.53	0.007	19/6/2018	19	6	2018	9:12:45	33165	0.7	9	12	45	70085	0.051025391	3.407959	0.32763672	0.1940918	-0.81884766	1.4150391	0.022460938	0	0	0	0	0	0	0	0	0	0.90307617	0.096923828	0.031494141	0.008056641	-0.002197266	-0.020751953	0.007	39698.24	0	0	0.007
821	822	822	Category L	0.32397461	0.19189453	-0.81591797	-0.16333008	-0.28320313	0.33642578	0.53	0.007	19/6/2018	19	6	2018	9:12:45	33165	0.8	9	12	45	70085	0.051025391	3.407959	0.32617188	0.1940918	-0.81933594	1.2509766	0.004638672	0	0	0	0	0	0	0	0	0	0.90283203	0.097167969	0.008056641	-0.002197266	-0.002197266	0.003417969	0.007	39698.24	0	0	0.007
822	823	823	Category L	0.32397461	0.20385742	-0.81591797	-0.16455078	-0.28491211	0.33007813	0.53	0.007	19/6/2018	19	6	2018	9:12:45	33165	0.9	9	12	45	70085	0.051025391	3.407959	0.32421875	0.1940918	-0.81958008	1.2792969	0.010253906	0	0	0	0	0	0	0	0	0	0.90258789	0.097412109	0.013916016	-0.000244141	0.009521484	0.003662109	0.007	39698.24	0	0	0.007
823	824	824	Category L	0.3359375	0.19189453	-0.79199219	-0.15844727	-0.28344727	0.31713867	0.54	0.007	19/6/2018	19	6	2018	9:12:46	33166	0	9	12	46	70085	0.051025391	3.407959	0.32250977	0.1940918	-0.82006836	1.5395508	0.031005859	0	0	0	0	0	0	0	0	0	0.90234375	0.09765625	0.043457031	0.013183594	-0.002197266	0.028076172	0.007	39698.24	0	0	0.007
824	825	825	Category L	0.29980469	0.19189453	-0.82788086	-0.15991211	-0.28759766	0.32324219	0.54	0.007	19/6/2018	19	6	2018	9:12:46	33166	0.1	9	12	46	70085	0.051025391	3.407959	0.32080078	0.19384766	-0.82080078	1.7216797	0.022216797	0	0	0	0	0	0	0	0	0	0.90234375	0.09765625	0.030029297	-0.020996094	-0.001953125	-0.006835938	0.007	39698.24	0	0	0.007
825	826	826	Category L	0.32397461	0.19189453	-0.83984375	-0.16894531	-0.27709961	0.33154297	0.54	0.007	19/6/2018	19	6	2018	9:12:46	33166	0.2	9	12	46	70085	0.050537109	3.4417969	0.31933594	0.1940918	-0.8215332	1.512207	0.018798828	0	0	0	0	0	0	0	0	0	0.90258789	0.097412109	0.024902344	0.004394531	-0.002197266	-0.018066406	0.007	39698.24	0	0	0.007
826	827	827	Category L	0.31176758	0.19189453	-0.82788086	-0.16357422	-0.28515625	0.33007813	0.54	0.007	19/6/2018	19	6	2018	9:12:46	33166	0.3	9	12	46	70085	0.050537109	3.4417969	0.31811523	0.19433594	-0.82202148	1.3747559	0.008789063	0	0	0	0	0	0	0	0	0	0.90258789	0.097412109	0.014404297	-0.006347656	-0.002441406	-0.005615234	0.007	39698.24	0	0	0.007
827	828	828	Category L	0.31176758	0.19189453	-0.80395508	-0.15722656	-0.27929688	0.32226563	0.54	0.007	19/6/2018	19	6	2018	9:12:46	33166	0.4	9	12	46	70085	0.050537109	3.4417969	0.31616211	0.19433594	-0.82299805	1.8349609	0.019775391	0	0	0	0	0	0	0	0	0	0.90283203	0.097167969	0.026123047	-0.004394531	-0.002441406	0.019042969	0.007	39698.24	0	0	0.007
828	829	829	Category L	0.31176758	0.19189453	-0.82788086	-0.15795898	-0.28173828	0.32543945	0.54	0.007	19/6/2018	19	6	2018	9:12:46	33166	0.5	9	12	46	70085	0.050537109	3.4417969	0.31518555	0.1940918	-0.82324219	2.4355469	0.006103516	0	0	0	0	0	0	0	0	0	0.90258789	0.097412109	0.010253906	-0.003417969	-0.002197266	-0.004394531	0.007	39698.24	0	0	0.007
829	830	830	Category L	0.31176758	0.19189453	-0.82788086	-0.16137695	-0.27294922	0.31738281	0.54	0.007	19/6/2018	19	6	2018	9:12:46	33166	0.6	9	12	46	70086	0.050537109	3.4417969	0.31396484	0.1940918	-0.82348633	3.0187988	0.005126953	0	0	0	0	0	0	0	0	0	0.90234375	0.09765625	0.008544922	-0.002197266	-0.002197266	-0.004150391	0.007	39698.24	0	0	0.007
830	831	831	Category L	0.29980469	0.21582031	-0.80395508	-0.17382813	-0.27929688	0.33642578	0.54	0.007	19/6/2018	19	6	2018	9:12:46	33166	0.7	9	12	46	70086	0.050537109	3.4417969	0.31274414	0.19384766	-0.82348633	3.1345215	0.031982422	0	0	0	0	0	0	0	0	0	0.90209961	0.097900391	0.0546875	-0.012939453	0.021728516	0.01953125	0.007	39698.24	0	0	0.007
831	832	832	Category L	0.31176758	0.19189453	-0.82788086	-0.16821289	-0.27270508	0.32543945	0.54	0.007	19/6/2018	19	6	2018	9:12:46	33166	0.8	9	12	46	70086	0.050537109	3.4417969	0.31225586	0.1940918	-0.82348633	3.5266113	0.004638672	0	0	0	0	0	0	0	0	0	0.90185547	0.098144531	0.007080078	-0.000488281	-0.002197266	-0.004150391	0.007	39698.24	0	0	0.007
832	833	833	Category L	0.31176758	0.17993164	-0.83984375	-0.1809082	-0.27612305	0.32275391	0.54	0.007	19/6/2018	19	6	2018	9:12:46	33166	0.9	9	12	46	70086	0.050537109	3.4417969	0.31103516	0.19458008	-0.82421875	3.8930664	0.021240234	0	0	0	0	0	0	0	0	0	0.90234375	0.09765625	0.030761719	0.000488281	-0.014648438	-0.015380859	0.007	39698.24	0	0	0.007
833	834	834	Category L	0.31176758	0.19189453	-0.86376953	-0.17407227	-0.26879883	0.32421875	0.55	0.007	19/6/2018	19	6	2018	9:12:47	33167	0	9	12	47	70086	0.050537109	3.4417969	0.31005859	0.19433594	-0.82495117	3.8474121	0.038818359	0	0	0	0	0	0	0	0	0	0.90258789	0.097412109	0.042724609	0.001464844	-0.002441406	-0.038574219	0.007	39698.24	0	0	0.007
834	835	835	Category L	0.32397461	0.19189453	-0.82788086	-0.17333984	-0.27099609	0.32226563	0.55	0.007	19/6/2018	19	6	2018	9:12:47	33167	0.1	9	12	47	70086	0.050537109	3.4417969	0.30883789	0.19433594	-0.82470703	3.6936035	0.015380859	0	0	0	0	0	0	0	0	0	0.90185547	0.098144531	0.020263672	0.014892578	-0.002441406	-0.002929688	0.007	39698.24	0	0	0.007
835	836	836	Category L	0.32397461	0.19189453	-0.81591797	-0.17553711	-0.26904297	0.31811523	0.55	0.007	19/6/2018	19	6	2018	9:12:47	33167	0.2	9	12	47	70086	0.050537109	3.4417969	0.30761719	0.19482422	-0.82543945	3.6220703	0.019042969	0	0	0	0	0	0	0	0	0	0.90209961	0.097900391	0.028808594	0.016113281	-0.002929688	0.009521484	0.007	39698.24	0	0	0.007
836	837	837	Category L	0.29980469	0.19189453	-0.81591797	-0.17163086	-0.26904297	0.32421875	0.55	0.007	19/6/2018	19	6	2018	9:12:47	33167	0.3	9	12	47	70086	0.050537109	3.4417969	0.30688477	0.19482422	-0.82592773	3.9016113	0.012451172	0	0	0	0	0	0	0	0	0	0.90234375	0.09765625	0.020263672	-0.007080078	-0.002929688	0.010009766	0.007	39698.24	0	0	0.007
837	838	838	Category L	0.29980469	0.19189453	-0.82788086	-0.17944336	-0.27514648	0.32397461	0.55	0.007	19/6/2018	19	6	2018	9:12:47	33167	0.4	9	12	47	70086	0.050537109	3.4417969	0.30541992	0.19482422	-0.82592773	3.9643555	0.006591797	0	0	0	0	0	0	0	0	0	0.90209961	0.097900391	0.010498047	-0.005615234	-0.002929688	-0.001708984	0.007	39698.24	0	0	0.007
838	839	839	Category L	0.29980469	0.20385742	-0.81591797	-0.17919922	-0.27685547	0.32617188	0.55	0.007	19/6/2018	19	6	2018	9:12:47	33167	0.5	9	12	47	70086	0.050537109	3.4417969	0.30419922	0.19482422	-0.82592773	3.7902832	0.014160156	0	0	0	0	0	0	0	0	0	0.90161133	0.098388672	0.0234375	-0.004394531	0.008789063	0.010009766	0.007	39698.24	0	0	0.007
839	840	840	Category L	0.29980469	0.20385742	-0.83984375	-0.17529297	-0.26391602	0.32226563	0.55	0.007	19/6/2018	19	6	2018	9:12:47	33167	0.6	9	12	47	70087	0.050537109	3.4417969	0.30297852	0.19482422	-0.82592773	3.5957031	0.016601563	0	0	0	0	0	0	0	0	0	0.90112305	0.098876953	0.025634766	-0.003173828	0.008789063	-0.013671875	0.007	39698.24	0	0	0.007
840	841	841	Category L	0.2878418	0.19189453	-0.83984375	-0.17163086	-0.27197266	0.31811523	0.55	0.007	19/6/2018	19	6	2018	9:12:47	33167	0.7	9	12	47	70087	0.050537109	3.4417969	0.30200195	0.19482422	-0.82617188	3.4985352	0.019775391	0	0	0	0	0	0	0	0	0	0.90087891	0.099121094	0.031005859	-0.014160156	-0.002929688	-0.013427734	0.007	39698.24	0	0	0.007
841	842	842	Category L	0.31176758	0.19189453	-0.82788086	-0.17163086	-0.26904297	0.32421875	0.55	0.007	19/6/2018	19	6	2018	9:12:47	33167	0.8	9	12	47	70087	0.050537109	3.4417969	0.30126953	0.19482422	-0.82617188	3.6135254	0.010742188	0	0	0	0	0	0	0	0	0	0.90063477	0.099365234	0.014892578	0.010253906	-0.002929688	-0.001464844	0.007	39698.24	0	0	0.007
842	843	843	Category L	0.29980469	0.19189453	-0.81591797	-0.17431641	-0.26904297	0.31713867	0.55	0.007	19/6/2018	19	6	2018	9:12:47	33167	0.9	9	12	47	70087	0.050537109	3.4417969	0.30053711	0.19482422	-0.82666016	3.9082031	0.011230469	0	0	0	0	0	0	0	0	0	0.90112305	0.098876953	0.014648438	-0.000732422	-0.002929688	0.010742188	0.007	39698.24	0	0	0.007
843	844	844	Category L	0.26391602	0.17993164	-0.81591797	-0.17138672	-0.26708984	0.32641602	0.56	0.007	19/6/2018	19	6	2018	9:12:48	33168	0	9	12	48	70087	0.050537109	3.4417969	0.29931641	0.19482422	-0.82666016	4.470459	0.040039063	0	0	0	0	0	0	0	0	0	0.90039063	0.099609375	0.061279297	-0.035400391	-0.014892578	0.010742188	0.007	39698.24	0	0	0.007
844	845	845	Category L	0.2878418	0.17993164	-0.80395508	-0.17358398	-0.27172852	0.31689453	0.56	0.007	19/6/2018	19	6	2018	9:12:48	33168	0.1	9	12	48	70087	0.050537109	3.4417969	0.29785156	0.19482422	-0.82666016	5.4782715	0.029052734	0	0	0	0	0	0	0	0	0	0.90014648	0.099853516	0.047851563	-0.010009766	-0.014892578	0.022705078	0.007	39698.24	0	0	0.007
845	846	846	Category L	0.2878418	0.19189453	-0.83984375	-0.18139648	-0.26708984	0.32202148	0.56	0.007	19/6/2018	19	6	2018	9:12:48	33168	0.2	9	12	48	70087	0.050537109	3.4417969	0.296875	0.19458008	-0.82739258	6.6738281	0.015380859	0	0	0	0	0	0	0	0	0	0.90014648	0.099853516	0.023925781	-0.009033203	-0.002685547	-0.012207031	0.007	39698.24	0	0	0.007
846	847	847	Category L	0.2878418	0.19189453	-0.83984375	-0.20141602	-0.24731445	0.32275391	0.56	0.007	19/6/2018	19	6	2018	9:12:48	33168	0.3	9	12	48	70087	0.050537109	3.4417969	0.29589844	0.19458008	-0.82739258	7.5859375	0.014892578	0	0	0	0	0	0	0	0	0	0.90014648	0.099853516	0.022949219	-0.008056641	-0.002685547	-0.012207031	0.007	39698.24	0	0	0.007
847	848	848	Category L	0.2878418	0.17993164	-0.81591797	-0.22729492	-0.24951172	0.31811523	0.56	0.007	19/6/2018	19	6	2018	9:12:48	33168	0.4	9	12	48	70087	0.050537109	3.4417969	0.29467773	0.19458008	-0.82763672	8.5544434	0.020019531	0	0	0	0	0	0	0	0	0	0.89990234	0.10009766	0.033447266	-0.006835938	-0.014648438	0.01171875	0.007	39698.24	0	0	0.007
848	849	849	Category L	0.31176758	0.19189453	-0.83984375	-0.23583984	-0.24487305	0.32104492	0.56	0.007	19/6/2018	19	6	2018	9:12:48	33168	0.5	9	12	48	70087	0.050537109	3.4417969	0.29345703	0.19482422	-0.82739258	9.621582	0.021972656	0	0	0	0	0	0	0	0	0	0.89941406	0.10058594	0.033447266	0.018066406	-0.002929688	-0.012207031	0.007	39698.24	0	0	0.007
849	850	850	Category L	0.2878418	0.20385742	-0.85180664	-0.23339844	-0.2421875	0.30908203	0.56	0.007	19/6/2018	19	6	2018	9:12:48	33168	0.6	9	12	48	70088	0.050537109	3.4417969	0.29248047	0.19506836	-0.82739258	10.509277	0.026123047	0	0	0	0	0	0	0	0	0	0.89916992	0.10083008	0.037597656	-0.004638672	0.008544922	-0.024169922	0.007	39698.24	0	0	0.007
850	851	851	Category L	0.2878418	0.17993164	-0.85180664	-0.22875977	-0.24707031	0.32006836	0.56	0.007	19/6/2018	19	6	2018	9:12:48	33168	0.7	9	12	48	70088	0.050537109	3.4417969	0.29125977	0.1953125	-0.82714844	11.436768	0.029052734	0	0	0	0	0	0	0	0	0	0.8984375	0.1015625	0.043212891	-0.003417969	-0.015380859	-0.024414063	0.007	39698.24	0	0	0.007
851	852	852	Category L	0.31176758	0.19189453	-0.81591797	-0.2331543	-0.24951172	0.31591797	0.56	0.007	19/6/2018	19	6	2018	9:12:48	33168	0.8	9	12	48	70088	0.050537109	3.4417969	0.2902832	0.19580078	-0.82739258	12.390381	0.024414063	0	0	0	0	0	0	0	0	0	0.8984375	0.1015625	0.036865234	0.021240234	-0.00390625	0.011474609	0.007	39698.24	0	0	0.007
852	853	853	Category L	0.26391602	0.19189453	-0.86376953	-0.2253418	-0.24536133	0.31518555	0.56	0.007	19/6/2018	19	6	2018	9:12:48	33168	0.9	9	12	48	70088	0.050537109	3.4417969	0.2890625	0.19628906	-0.82788086	13.083496	0.043945313	0	0	0	0	0	0	0	0	0	0.89868164	0.10131836	0.065429688	-0.025146484	-0.004394531	-0.035644531	0.007	39698.24	0	0	0.007
853	854	854	Category L	0.2277832	0.19189453	-0.86376953	-0.23144531	-0.25048828	0.31396484	0.57	0.007	19/6/2018	19	6	2018	9:12:49	33169	0	9	12	49	70088	0.050537109	3.4417969	0.28833008	0.19628906	-0.82788086	13.002441	0.070556641	0	0	0	0	0	0	0	0	0	0.8984375	0.1015625	0.10083008	-0.060546875	-0.004394531	-0.035644531	0.007	39698.24	0	0	0.007
854	855	855	Category L	0.26391602	0.19189453	-0.83984375	-0.23144531	-0.24707031	0.32128906	0.57	0.007	19/6/2018	19	6	2018	9:12:49	33169	0.1	9	12	49	70088	0.050537109	3.4417969	0.28735352	0.19604492	-0.82861328	12.080322	0.026367188	0	0	0	0	0	0	0	0	0	0.89892578	0.10107422	0.038818359	-0.0234375	-0.004150391	-0.010986328	0.007	39698.24	0	0	0.007
855	856	856	Category L	0.26391602	0.19189453	-0.81591797	-0.22265625	-0.25390625	0.31713867	0.57	0.007	19/6/2018	19	6	2018	9:12:49	33169	0.2	9	12	49	70088	0.050537109	3.4417969	0.28662109	0.19604492	-0.82910156	10.771729	0.026611328	0	0	0	0	0	0	0	0	0	0.89892578	0.10107422	0.040283203	-0.022705078	-0.004150391	0.013183594	0.007	39698.24	0	0	0.007
856	857	857	Category L	0.2878418	0.17993164	-0.82788086	-0.22314453	-0.25073242	0.30834961	0.57	0.007	19/6/2018	19	6	2018	9:12:49	33169	0.3	9	12	49	70088	0.050537109	3.4417969	0.28564453	0.19628906	-0.82958984	9.2553711	0.016601563	0	0	0	0	0	0	0	0	0	0.89916992	0.10083008	0.020263672	0.001953125	-0.016357422	0.001708984	0.007	39698.24	0	0	0.007
857	858	858	Category L	0.2878418	0.19189453	-0.83984375	-0.2355957	-0.24682617	0.32104492	0.57	0.007	19/6/2018	19	6	2018	9:12:49	33169	0.4	9	12	49	70088	0.050537109	3.4417969	0.28515625	0.1965332	-0.82958984	7.3789063	0.011230469	0	0	0	0	0	0	0	0	0	0.89916992	0.10083008	0.017333984	0.002441406	-0.004638672	-0.010009766	0.007	39698.24	0	0	0.007
858	859	859	Category L	0.2878418	0.19189453	-0.86376953	-0.22949219	-0.24951172	0.32421875	0.57	0.007	19/6/2018	19	6	2018	9:12:49	33169	0.5	9	12	49	70088	0.050537109	3.4417969	0.2800293	0.19555664	-0.83129883	5.6347656	0.033447266	0	0	0	0	0	0	0	0	0	0.89868164	0.10131836	0.043945313	0.007568359	-0.003662109	-0.032226563	0.007	39698.24	0	0	0.007
859	860	860	Category L	0.2878418	0.20385742	-0.85180664	-0.23144531	-0.25195313	0.31420898	0.57	0.007	19/6/2018	19	6	2018	9:12:49	33169	0.6	9	12	49	70089	0.050537109	3.4417969	0.27490234	0.19628906	-0.83520508	4.3881836	0.021972656	0	0	0	0	0	0	0	0	0	0.90112305	0.098876953	0.036621094	0.012695313	0.007324219	-0.016357422	0.007	39698.24	0	0	0.007
860	861	861	Category L	0.27587891	0.20385742	-0.83984375	-0.22460938	-0.2487793	0.31201172	0.57	0.007	19/6/2018	19	6	2018	9:12:49	33169	0.7	9	12	49	70089	0.050537109	3.4417969	0.27026367	0.19848633	-0.83886719	3.3935547	0.007324219	0	0	0	0	0	0	0	0	0	0.90356445	0.096435547	0.011474609	0.005371094	0.005126953	-0.000732422	0.007	39698.24	0	0	0.007
861	862	862	Category L	0.27587891	0.19189453	-0.86376953	-0.22631836	-0.24731445	0.32446289	0.57	0.007	19/6/2018	19	6	2018	9:12:49	33169	0.8	9	12	49	70089	0.050537109	3.4417969	0.26611328	0.19824219	-0.83789063	2.3227539	0.028320313	0	0	0	0	0	0	0	0	0	0.90112305	0.098876953	0.041992188	0.009521484	-0.006347656	-0.025634766	0.007	39698.24	0	0	0.007
862	863	863	Category L	0.2878418	0.20385742	-0.82788086	-0.23193359	-0.24853516	0.32006836	0.57	0.007	19/6/2018	19	6	2018	9:12:49	33169	0.9	9	12	49	70089	0.050537109	3.4417969	0.26196289	0.19726563	-0.828125	1.2521973	0.026367188	0	0	0	0	0	0	0	0	0	0.890625	0.109375	0.032470703	0.025634766	0.006347656	0.000244141	0.007	39698.24	0	0	0.007
863	864	864	Category L	0.26391602	0.19189453	-0.83984375	-0.23046875	-0.24511719	0.31323242	0.58	0.007	19/6/2018	19	6	2018	9:12:50	33170	0	9	12	50	70089	0.051513672	3.4482422	0.25634766	0.19604492	-0.83496094	0.67626953	0.009765625	0	0	0	0	0	0	0	0	0	0.89526367	0.10473633	0.016357422	0.007324219	-0.004150391	-0.004638672	0.007	39698.24	0	0	0.007
864	865	865	Category L	0.2878418	0.20385742	-0.81591797	-0.22558594	-0.24536133	0.31103516	0.58	0.007	19/6/2018	19	6	2018	9:12:50	33170	0.1	9	12	50	70089	0.051513672	3.4482422	0.25097656	0.20043945	-0.84326172	0.51489258	0.045898438	0	0	0	0	0	0	0	0	0	0.90258789	0.097412109	0.067382813	0.036621094	0.003173828	0.02734375	0.007	39698.24	0	0	0.007
865	866	866	Category L	0.2878418	0.20385742	-0.82788086	-0.23803711	-0.24658203	0.3190918	0.58	0.007	19/6/2018	19	6	2018	9:12:50	33170	0.2	9	12	50	70089	0.051513672	3.4482422	0.25097656	0.19750977	-0.84008789	0.3112793	0.0390625	0	0	0	0	0	0	0	0	0	0.89868164	0.10131836	0.054931641	0.036621094	0.006103516	0.012207031	0.007	39698.24	0	0	0.007
866	867	867	Category L	0.26391602	0.19189453	-0.85180664	-0.22558594	-0.24536133	0.31103516	0.58	0.007	19/6/2018	19	6	2018	9:12:50	33170	0.3	9	12	50	70089	0.051513672	3.4482422	0.24462891	0.19580078	-0.83447266	0.21777344	0.025878906	0	0	0	0	0	0	0	0	0	0.89135742	0.10864258	0.040283203	0.019042969	-0.00390625	-0.017089844	0.007	39698.24	0	0	0.007
867	868	868	Category L	0.26391602	0.17993164	-0.82788086	-0.23193359	-0.24682617	0.32104492	0.58	0.007	19/6/2018	19	6	2018	9:12:50	33170	0.4	9	12	50	70089	0.051513672	3.4482422	0.23852539	0.19750977	-0.84326172	0.021972656	0.034423828	0	0	0	0	0	0	0	0	0	0.8984375	0.1015625	0.058349609	0.025146484	-0.017578125	0.015380859	0.007	39698.24	0	0	0.007
868	869	869	Category L	0.23999023	0.19189453	-0.82788086	-0.22973633	-0.24584961	0.32128906	0.58	0.007	19/6/2018	19	6	2018	9:12:50	33170	0.5	9	12	50	70089	0.051513672	3.4482422	0.23950195	0.19946289	-0.83984375	0.87792969	0.014160156	0	0	0	0	0	0	0	0	0	0.89575195	0.10424805	0.020019531	0.000244141	-0.007568359	0.011962891	0.007	39698.24	0	0	0.007
869	870	870	Category L	0.26391602	0.17993164	-0.83984375	-0.22973633	-0.25195313	0.31518555	0.58	0.007	19/6/2018	19	6	2018	9:12:50	33170	0.6	9	12	50	70090	0.051513672	3.4482422	0.23217773	0.19775391	-0.83447266	2.2028809	0.036621094	0	0	0	0	0	0	0	0	0	0.88842773	0.11157227	0.054931641	0.031494141	-0.017822266	-0.005371094	0.007	39698.24	0	0	0.007
870	871	871	Category L	0.2878418	0.21582031	-0.79199219	-0.23022461	-0.25195313	0.32104492	0.58	0.007	19/6/2018	19	6	2018	9:12:50	33170	0.7	9	12	50	70090	0.051513672	3.4482422	0.2253418	0.19897461	-0.84472656	4.6755371	0.083496094	0	0	0	0	0	0	0	0	0	0.89672852	0.10327148	0.13183594	0.062255859	0.016601563	0.052734375	0.007	39698.24	0	0	0.007
871	872	872	Category L	0.2878418	0.2277832	-0.85180664	-0.21508789	-0.25390625	0.31225586	0.58	0.007	19/6/2018	19	6	2018	9:12:50	33170	0.8	9	12	50	70090	0.051513672	3.4482422	0.23339844	0.19799805	-0.84057617	7.7055664	0.062744141	0	0	0	0	0	0	0	0	0	0.89477539	0.10522461	0.094970703	0.054199219	0.029541016	-0.010986328	0.007	39698.24	0	0	0.007
872	873	873	Category L	0.31176758	0.15576172	-0.86376953	-0.18505859	-0.28955078	0.32348633	0.59	0.007	19/6/2018	19	6	2018	9:12:50	33170	0.9	9	12	50	70090	0.051513672	3.4482422	0.22753906	0.19702148	-0.8347168	10.174316	0.098144531	0	0	0	0	0	0	0	0	0	0.88720703	0.11279297	0.15429688	0.083984375	-0.041259766	-0.028808594	0.007	39698.24	0	0	0.007
873	874	874	Category L	0.25195313	0.19189453	-0.80395508	-0.14770508	-0.31347656	0.31518555	0.59	0.007	19/6/2018	19	6	2018	9:12:51	33171	0	9	12	51	70090	0.051513672	3.4482422	0.22192383	0.19799805	-0.84667969	12.410889	0.052490234	0	0	0	0	0	0	0	0	0	0.89746094	0.10253906	0.078857422	0.029785156	-0.006103516	0.042724609	0.007	39698.24	0	0	0.007
874	875	875	Category L	0.25195313	0.2277832	-0.83984375	-0.13061523	-0.30664063	0.32250977	0.59	0.007	19/6/2018	19	6	2018	9:12:51	33171	0.1	9	12	51	70090	0.051513672	3.4482422	0.22851563	0.20117188	-0.84326172	14.577393	0.035400391	0	0	0	0	0	0	0	0	0	0.89648438	0.10351563	0.053222656	0.023193359	0.026367188	0.003417969	0.007	39698.24	0	0	0.007
875	876	876	Category L	0.26391602	0.21582031	-0.85180664	-0.13989258	-0.3046875	0.32861328	0.59	0.007	19/6/2018	19	6	2018	9:12:51	33171	0.2	9	12	51	70090	0.051513672	3.4482422	0.22216797	0.19775391	-0.83544922	16.67334	0.048095703	0	0	0	0	0	0	0	0	0	0.88671875	0.11328125	0.075683594	0.041503906	0.017822266	-0.016113281	0.007	39698.24	0	0	0.007
876	877	877	Category L	0.25195313	0.20385742	-0.81591797	-0.14111328	-0.30371094	0.31835938	0.59	0.007	19/6/2018	19	6	2018	9:12:51	33171	0.3	9	12	51	70090	0.051513672	3.4482422	0.21630859	0.20068359	-0.84667969	17.977295	0.047119141	0	0	0	0	0	0	0	0	0	0.89672852	0.10327148	0.069335938	0.035400391	0.002929688	0.030761719	0.007	39698.24	0	0	0.007
877	878	878	Category L	0.23999023	0.20385742	-0.81591797	-0.13598633	-0.30029297	0.32592773	0.59	0.007	19/6/2018	19	6	2018	9:12:51	33171	0.4	9	12	51	70090	0.051513672	3.4482422	0.21508789	0.20263672	-0.8503418	18.553955	0.042480469	0	0	0	0	0	0	0	0	0	0.90039063	0.099609375	0.060302734	0.024658203	0.000976563	0.034423828	0.007	39698.24	0	0	0.007
878	879	879	Category L	0.25195313	0.20385742	-0.81591797	-0.13671875	-0.30053711	0.31933594	0.59	0.007	19/6/2018	19	6	2018	9:12:51	33171	0.5	9	12	51	70090	0.051513672	3.4482422	0.20947266	0.20141602	-0.84277344	19.167969	0.050048828	0	0	0	0	0	0	0	0	0	0.89160156	0.10839844	0.071533203	0.042236328	0.002197266	0.026855469	0.007	39698.24	0	0	0.007
879	880	880	Category L	0.26391602	0.20385742	-0.81591797	-0.13891602	-0.30224609	0.32250977	0.59	0.007	19/6/2018	19	6	2018	9:12:51	33171	0.6	9	12	51	70091	0.051513672	3.4482422	0.20507813	0.20214844	-0.85229492	19.409668	0.069091797	0	0	0	0	0	0	0	0	0	0.8996582	0.1003418	0.096679688	0.05859375	0.001464844	0.036376953	0.007	39698.24	0	0	0.007
880	881	881	Category L	0.2878418	0.19189453	-0.83984375	-0.13085938	-0.29785156	0.32202148	0.59	0.007	19/6/2018	19	6	2018	9:12:51	33171	0.7	9	12	51	70091	0.051513672	3.4482422	0.20898438	0.2043457	-0.84912109	17.867676	0.080322266	0	0	0	0	0	0	0	0	0	0.89794922	0.10205078	0.10058594	0.078613281	-0.012451172	0.009277344	0.007	39698.24	0	0	0.007
881	882	882	Category L	0.2878418	0.20385742	-0.83984375	-0.14013672	-0.29882813	0.3347168	0.59	0.007	19/6/2018	19	6	2018	9:12:51	33171	0.8	9	12	51	70091	0.051513672	3.4482422	0.20361328	0.20141602	-0.84130859	15.483154	0.084228516	0	0	0	0	0	0	0	0	0	0.88891602	0.11108398	0.087890625	0.083984375	0.002197266	0.001464844	0.007	39698.24	0	0	0.007
882	883	883	Category L	0.25195313	0.21582031	-0.80395508	-0.13842773	-0.30322266	0.32348633	0	0.007	19/6/2018	19	6	2018	9:12:51	33171	0.9	9	12	51	70091	0.051513672	3.4482422	0.19726563	0.20410156	-0.85180664	13.587158	0.073486328	0	0	0	0	0	0	0	0	0	0.89794922	0.10205078	0.11401367	0.054443359	0.011474609	0.047851563	0.007	39698.24	0	0	0.007
883	884	884	Category L	0.23999023	0.19189453	-0.81591797	-0.13842773	-0.30029297	0.32470703	0	0.007	19/6/2018	19	6	2018	9:12:52	33172	0	9	12	52	70091	0.051513672	3.4482422	0.19873047	0.20532227	-0.85229492	11.765625	0.056396484	0	0	0	0	0	0	0	0	0	0.89892578	0.10107422	0.091064453	0.041015625	-0.013427734	0.036376953	0.007	39698.24	0	0	0.007
884	885	885	Category L	0.26391602	0.19189453	-0.83984375	-0.13330078	-0.29516602	0.33081055	0	0.007	19/6/2018	19	6	2018	9:12:52	33172	0.1	9	12	52	70091	0.051513672	3.4482422	0.19335938	0.20385742	-0.84814453	9.548584	0.071777344	0	0	0	0	0	0	0	0	0	0.89355469	0.10644531	0.090820313	0.0703125	-0.011962891	0.008300781	0.007	39698.24	0	0	0.007
885	886	886	Category L	0.27587891	0.20385742	-0.80395508	-0.1315918	-0.29882813	0.3269043	0	0.007	19/6/2018	19	6	2018	9:12:52	33172	0.2	9	12	52	70091	0.051513672	3.4482422	0.18554688	0.20776367	-0.85961914	7.0305176	0.10620117	0	0	0	0	0	0	0	0	0	0.90380859	0.096191406	0.14990234	0.090087891	-0.00390625	0.055664063	0.007	39698.24	0	0	0.007
886	887	887	Category L	0.25195313	0.20385742	-0.82788086	-0.12988281	-0.29980469	0.32275391	0	0.007	19/6/2018	19	6	2018	9:12:52	33172	0.3	9	12	52	70091	0.051513672	3.4482422	0.18725586	0.20849609	-0.85571289	5.4990234	0.0703125	0	0	0	0	0	0	0	0	0	0.90063477	0.099365234	0.097167969	0.064453125	-0.004638672	0.027832031	0.007	39698.24	0	0	0.007
887	888	888	Category L	0.26391602	0.21582031	-0.80395508	-0.1328125	-0.29907227	0.31762695	0	0.007	19/6/2018	19	6	2018	9:12:52	33172	0.4	9	12	52	70091	0.051513672	3.4482422	0.18139648	0.20776367	-0.85375977	4.3586426	0.096435547	0	0	0	0	0	0	0	0	0	0.89746094	0.10253906	0.14013672	0.082275391	0.0078125	0.049804688	0.007	39698.24	0	0	0.007
888	889	889	Category L	0.25195313	0.20385742	-0.82788086	-0.13183594	-0.29296875	0.31689453	0	0.007	19/6/2018	19	6	2018	9:12:52	33172	0.5	9	12	52	70091	0.051513672	3.4482422	0.17553711	0.20996094	-0.85839844	2.4130859	0.082275391	0	0	0	0	0	0	0	0	0	0.90112305	0.098876953	0.11303711	0.076171875	-0.006103516	0.030517578	0.007	39698.24	0	0	0.007
889	890	890	Category L	0.23999023	0.20385742	-0.80395508	-0.13305664	-0.29638672	0.3137207	0	0.007	19/6/2018	19	6	2018	9:12:52	33172	0.6	9	12	52	70092	0.051513672	3.4482422	0.17626953	0.20776367	-0.85229492	0.60424805	0.080078125	0	0	0	0	0	0	0	0	0	0.89477539	0.10522461	0.11621094	0.063476563	-0.00390625	0.048339844	0.007	39698.24	0	0	0.007
890	891	891	Category L	0.26391602	0.21582031	-0.83984375	-0.13623047	-0.29785156	0.31860352	0	0.007	19/6/2018	19	6	2018	9:12:52	33172	0.7	9	12	52	70092	0.051513672	3.4482422	0.16503906	0.20727539	-0.86108398	0.12963867	0.10131836	0	0	0	0	0	0	0	0	0	0.90087891	0.099121094	0.12841797	0.098632813	0.008300781	0.021240234	0.007	39698.24	0	0	0.007
891	892	892	Category L	0.27587891	0.21582031	-0.83984375	-0.13427734	-0.29760742	0.32983398	0	0.007	19/6/2018	19	6	2018	9:12:52	33172	0.8	9	12	52	70092	0.051513672	3.4482422	0.15893555	0.20507813	-0.86547852	0.63818359	0.12011719	0	0	0	0	0	0	0	0	0	0.90356445	0.096435547	0.15332031	0.11669922	0.010498047	0.025634766	0.007	39698.24	0	0	0.007
892	893	893	Category L	0.27587891	0.20385742	-0.82788086	-0.13842773	-0.30322266	0.32739258	0	0.007	19/6/2018	19	6	2018	9:12:52	33172	0.9	9	12	52	70092	0.051513672	3.4482422	0.15527344	0.20581055	-0.86499023	2.0556641	0.12597656	0	0	0	0	0	0	0	0	0	0.90283203	0.097167969	0.15991211	0.12036133	-0.001953125	0.037109375	0.007	39698.24	0	0	0.007
893	894	894	Category L	0.27587891	0.19189453	-0.85180664	-0.13671875	-0.30126953	0.32446289	0.01	0.007	19/6/2018	19	6	2018	9:12:53	33173	0	9	12	53	70092	0.051513672	3.4482422	0.1496582	0.20703125	-0.86230469	4.097168	0.12719727	0	0	0	0	0	0	0	0	0	0.89941406	0.10058594	0.15185547	0.12597656	-0.015136719	0.010498047	0.007	39698.24	0	0	0.007
894	895	895	Category L	0.26391602	0.20385742	-0.83984375	-0.13989258	-0.29956055	0.33886719	0.01	0.007	19/6/2018	19	6	2018	9:12:53	33173	0.1	9	12	53	70092	0.051513672	3.4482422	0.14599609	0.20703125	-0.86279297	7.1655273	0.11987305	0	0	0	0	0	0	0	0	0	0.89941406	0.10058594	0.14379883	0.11767578	-0.003173828	0.022949219	0.007	39698.24	0	0	0.007
895	896	896	Category L	0.25195313	0.20385742	-0.85180664	-0.13647461	-0.30322266	0.32348633	0.01	0.007	19/6/2018	19	6	2018	9:12:53	33173	0.2	9	12	53	70092	0.051513672	3.4482422	0.1418457	0.20703125	-0.86352539	8.1469727	0.1105957	0	0	0	0	0	0	0	0	0	0.89941406	0.10058594	0.125	0.10986328	-0.003173828	0.01171875	0.007	39698.24	0	0	0.007
896	897	897	Category L	0.2878418	0.20385742	-0.82788086	-0.13671875	-0.29248047	0.3347168	0.01	0.007	19/6/2018	19	6	2018	9:12:53	33173	0.3	9	12	53	70092	0.051513672	3.4482422	0.13793945	0.20703125	-0.86425781	6.5905762	0.15429688	0	0	0	0	0	0	0	0	0	0.89941406	0.10058594	0.18945313	0.1496582	-0.003173828	0.036376953	0.007	39698.24	0	0	0.007
897	898	898	Category J	-0.095947266	0.13183594	-0.93579102	0.060546875	-0.2824707	0.36791992	0.09	0.007	19/6/2018	19	6	2018	9:13:01	33181	0.7	9	13	1	70101	0.051513672	3.3950684	0.13378906	0.20703125	-0.86523438	3.6337891	0.25170898	0	0	0	0	0	0	0	0	0	0.8996582	0.1003418	0.37548828	-0.22973633	-0.075195313	-0.0703125	0.007	39698.24	0	0	0.007
898	899	899	Category J	-0.071777344	0.25195313	-1.1518555	0.033935547	-0.2644043	0.38378906	0.09	0.007	19/6/2018	19	6	2018	9:13:01	33181	0.8	9	13	1	70101	0.051513672	3.3950684	0.13012695	0.20703125	-0.86621094	0.75878906	0.35229492	0	0	0	0	0	0	0	0	0	0.90014648	0.099853516	0.53198242	-0.2019043	0.044677734	-0.28540039	0.007	39698.24	0	0	0.007
899	900	900	Category J	-0.035888672	0.35986328	-1.0917969	0.027587891	-0.27319336	0.36328125	0.09	0.007	19/6/2018	19	6	2018	9:13:01	33181	0.9	9	13	1	70101	0.051513672	3.3950684	0.12597656	0.20703125	-0.86669922	2.7265625	0.31640625	0	0	0	0	0	0	0	0	0	0.90014648	0.099853516	0.53955078	-0.16186523	0.15258789	-0.22485352	0.007	39698.24	0	0	0.007
900	901	901	Category J	-0.011962891	0.16796875	-0.75585938	-0.058349609	-0.23242188	0.38110352	0.1	0.007	19/6/2018	19	6	2018	9:13:02	33182	0	9	13	2	70101	0.051513672	3.3950684	0.12158203	0.20703125	-0.86743164	6.4382324	0.1784668	0	0	0	0	0	0	0	0	0	0.90014648	0.099853516	0.28442383	-0.13354492	-0.0390625	0.11157227	0.007	39698.24	0	0	0.007
901	902	902	Category J	0	0.10791016	-0.035888672	-0.11108398	-0.19702148	0.38964844	0.1	0.007	19/6/2018	19	6	2018	9:13:02	33182	0.1	9	13	2	70101	0.051513672	3.3950684	0.11767578	0.20678711	-0.86816406	10.226318	0.84643555	0	0	0	0	0	0	0	0	0	0.90039063	0.099609375	1.0490723	-0.11767578	-0.098876953	0.83227539	0.007	39698.24	0	0	0.007
902	903	903	Category J	-0.11987305	0.11987305	-1.3679199	-0.097900391	-0.2175293	0.38330078	0.1	0.007	19/6/2018	19	6	2018	9:13:02	33182	0.2	9	13	2	70101	0.051513672	3.3950684	0.11376953	0.20678711	-0.86865234	10.857178	0.55786133	0	0	0	0	0	0	0	0	0	0.90014648	0.099853516	0.81958008	-0.23364258	-0.086914063	-0.49902344	0.007	39698.24	0	0	0.007
903	904	904	Category J	-0.095947266	0.53979492	-1.4638672	-0.10742188	-0.21362305	0.38427734	0.1	0.007	19/6/2018	19	6	2018	9:13:02	33182	0.3	9	13	2	70101	0.051513672	3.3950684	0.10961914	0.20678711	-0.86962891	10.834473	0.71118164	0	0	0	0	0	0	0	0	0	0.90063477	0.099365234	1.1325684	-0.20556641	0.33276367	-0.59399414	0.007	39698.24	0	0	0.007
904	905	905	Category J	0.29980469	-0.035888672	-0.56396484	-0.028808594	-0.24707031	0.3815918	0.1	0.007	19/6/2018	19	6	2018	9:13:02	33182	0.4	9	13	2	70101	0.051513672	3.3950684	0.10571289	0.20678711	-0.87036133	16.885498	0.4362793	0	0	0	0	0	0	0	0	0	0.90087891	0.099121094	0.74316406	0.19384766	-0.24267578	0.30639648	0.007	39698.24	0	0	0.007
905	906	906	Category J	-0.19189453	0.047851563	-0.39599609	-0.082519531	-0.29956055	0.34521484	0.1	0.007	19/6/2018	19	6	2018	9:13:02	33182	0.5	9	13	2	70101	0.051513672	3.3950684	0.10205078	0.20629883	-0.87133789	18.212158	0.58081055	0	0	0	0	0	0	0	0	0	0.90112305	0.098876953	0.92797852	-0.29394531	-0.15844727	0.4753418	0.007	39698.24	0	0	0.007
906	907	907	Category J	-0.16796875	0.3359375	-1.5239258	-0.075683594	-0.26904297	0.35986328	0.1	0.007	19/6/2018	19	6	2018	9:13:02	33182	0.6	9	13	2	70102	0.051513672	3.3950684	0.097900391	0.20605469	-0.87231445	19.049072	0.71533203	0	0	0	0	0	0	0	0	0	0.90161133	0.098388672	1.046875	-0.26586914	0.12963867	-0.65136719	0.007	39698.24	0	0	0.007
907	908	908	Category J	0.38378906	0.34790039	-0.52783203	-0.11791992	-0.22753906	0.36865234	0.1	0.007	19/6/2018	19	6	2018	9:13:02	33182	0.7	9	13	2	70102	0.051513672	3.3950684	0.093994141	0.20605469	-0.87280273	18.037842	0.47216797	0	0	0	0	0	0	0	0	0	0.90161133	0.098388672	0.77636719	0.28955078	0.14160156	0.3449707	0.007	39698.24	0	0	0.007
908	909	909	Category J	-0.27587891	0.047851563	-0.39599609	-0.12304688	-0.19335938	0.38305664	0.1	0.007	19/6/2018	19	6	2018	9:13:02	33182	0.8	9	13	2	70102	0.051513672	3.3950684	0.090087891	0.20629883	-0.87329102	12.078125	0.62207031	0	0	0	0	0	0	0	0	0	0.90185547	0.098144531	1.0019531	-0.3659668	-0.15844727	0.47729492	0.007	39698.24	0	0	0.007
909	910	910	Category J	-0.23999023	0.2878418	-1.6557617	-0.13525391	-0.25732422	0.359375	0.1	0.007	19/6/2018	19	6	2018	9:13:02	33182	0.9	9	13	2	70102	0.051513672	3.3950684	0.086181641	0.20654297	-0.87451172	1.4680176	0.8503418	0	0	0	0	0	0	0	0	0	0.90258789	0.097412109	1.1887207	-0.32617188	0.081054688	-0.78100586	0.007	39698.24	0	0	0.007
910	911	911	Category J	0.95996094	0.13183594	-0.47998047	-0.10351563	-0.2668457	0.34814453	0.11	0.007	19/6/2018	19	6	2018	9:13:03	33183	0	9	13	3	70102	0.051513672	3.3950684	0.082275391	0.20678711	-0.87524414	3.2287598	0.96508789	0	0	0	0	0	0	0	0	0	0.90307617	0.096923828	1.3476563	0.87744141	-0.074951172	0.39526367	0.007	39698.24	0	0	0.007
911	912	912	Category J	-0.16796875	0.11987305	-0.34790039	-0.05078125	-0.29956055	0.34619141	0.11	0.007	19/6/2018	19	6	2018	9:13:03	33183	0.1	9	13	3	70102	0.051513672	3.3950684	0.078125	0.20654297	-0.87670898	9.6618652	0.58984375	0	0	0	0	0	0	0	0	0	0.90405273	0.095947266	0.86181641	-0.24609375	-0.086669922	0.52880859	0.007	39698.24	0	0	0.007
912	913	913	Category J	-0.13183594	0.26391602	-1.7998047	-0.11669922	-0.30151367	0.33227539	0.11	0.007	19/6/2018	19	6	2018	9:13:03	33183	0.2	9	13	3	70102	0.051513672	3.3950684	0.07421875	0.20629883	-0.87719727	18.246094	0.94677734	0	0	0	0	0	0	0	0	0	0.90429688	0.095703125	1.185791	-0.20605469	0.057373047	-0.92236328	0.007	39698.24	0	0	0.007
913	914	914	Category J	0.83984375	0.43188477	-0.58789063	-0.15161133	-0.28271484	0.33056641	0.11	0.007	19/6/2018	19	6	2018	9:13:03	33183	0.3	9	13	3	70102	0.051513672	3.3950684	0.069580078	0.20678711	-0.87768555	16.814209	0.85302734	0	0	0	0	0	0	0	0	0	0.90454102	0.095458984	1.2849121	0.77001953	0.22485352	0.28979492	0.007	39698.24	0	0	0.007
914	915	915	Category J	-0.19189453	-0.071777344	-0.20385742	-0.049804688	-0.22753906	0.37744141	0.11	0.007	19/6/2018	19	6	2018	9:13:03	33183	0.4	9	13	3	70102	0.051513672	3.3950684	0.065673828	0.20678711	-0.87866211	15.437744	0.77441406	0	0	0	0	0	0	0	0	0	0.90527344	0.094726563	1.2114258	-0.25756836	-0.27856445	0.67480469	0.007	39698.24	0	0	0.007
915	916	916	Category J	-0.13183594	0.43188477	-1.7277832	-0.15722656	-0.265625	0.33691406	0.11	0.007	19/6/2018	19	6	2018	9:13:03	33183	0.5	9	13	3	70102	0.051513672	3.3950684	0.061767578	0.20629883	-0.87939453	5.5734863	0.89868164	0	0	0	0	0	0	0	0	0	0.90527344	0.094726563	1.267334	-0.19360352	0.2253418	-0.84814453	0.007	39698.24	0	0	0.007
916	917	917	Category J	0.19189453	0.34790039	-1.1037598	-0.12060547	-0.2565918	0.36181641	0.11	0.007	19/6/2018	19	6	2018	9:13:03	33183	0.6	9	13	3	70103	0.051513672	3.3950684	0.057861328	0.20605469	-0.87988281	9.1638184	0.29663086	0	0	0	0	0	0	0	0	0	0.90576172	0.094238281	0.49926758	0.13378906	0.14160156	-0.22363281	0.007	39698.24	0	0	0.007
917	918	918	Category J	-0.14379883	0.083984375	-0.21582031	0.006591797	-0.31298828	0.34326172	0.11	0.007	19/6/2018	19	6	2018	9:13:03	33183	0.7	9	13	3	70103	0.051513672	3.3950684	0.053710938	0.20581055	-0.88085938	11.526123	0.7043457	0	0	0	0	0	0	0	0	0	0.90625	0.09375	0.98461914	-0.19750977	-0.12182617	0.66503906	0.007	39698.24	0	0	0.007
918	919	919	Category J	-0.059814453	0.27587891	-1.5839844	-0.11083984	-0.33618164	0.30541992	0.11	0.007	19/6/2018	19	6	2018	9:13:03	33183	0.8	9	13	3	70103	0.051513672	3.3950684	0.050048828	0.20581055	-0.88208008	6.9250488	0.71362305	0	0	0	0	0	0	0	0	0	0.90722656	0.092773438	0.8815918	-0.10986328	0.069824219	-0.70166016	0.007	39698.24	0	0	0.007
919	920	920	Category J	0.61181641	0.37182617	-0.57592773	-0.13305664	-0.29516602	0.33789063	0.11	0.007	19/6/2018	19	6	2018	9:13:03	33183	0.9	9	13	3	70103	0.051513672	3.3950684	0.046142578	0.20581055	-0.88330078	1.3544922	0.66479492	0	0	0	0	0	0	0	0	0	0.90820313	0.091796875	1.0388184	0.56542969	0.16577148	0.30737305	0.007	39698.24	0	0	0.007
920	921	921	Category J	-0.14379883	-0.035888672	-0.2277832	-0.062255859	-0.26660156	0.35717773	0.12	0.007	19/6/2018	19	6	2018	9:13:04	33184	0	9	13	4	70103	0.051513672	3.3950684	0.042236328	0.20556641	-0.88427734	3.0092773	0.72387695	0	0	0	0	0	0	0	0	0	0.90893555	0.091064453	1.0842285	-0.18603516	-0.24145508	0.65649414	0.007	39698.24	0	0	0.007
921	922	922	Category J	-0.17993164	0.40795898	-1.6679688	-0.11425781	-0.29711914	0.32714844	0.12	0.007	19/6/2018	19	6	2018	9:13:04	33184	0.1	9	13	4	70103	0.051513672	3.3950684	0.038330078	0.20532227	-0.88500977	3.1716309	0.83740234	0	0	0	0	0	0	0	0	0	0.90917969	0.090820313	1.2036133	-0.21826172	0.20239258	-0.78271484	0.007	39698.24	0	0	0.007
922	923	923	Category J	0.40795898	0.2878418	-0.83984375	-0.075927734	-0.29541016	0.33862305	0.12	0.007	19/6/2018	19	6	2018	9:13:04	33184	0.2	9	13	4	70103	0.051513672	3.3950684	0.034179688	0.20507813	-0.88549805	6.029541	0.38525391	0	0	0	0	0	0	0	0	0	0.90966797	0.090332031	0.50195313	0.37353516	0.082519531	0.045654297	0.007	39698.24	0	0	0.007
923	924	924	Category J	-0.16796875	0.059814453	-0.49194336	0.036132813	-0.35449219	0.31811523	0.12	0.007	19/6/2018	19	6	2018	9:13:04	33184	0.3	9	13	4	70103	0.051513672	3.3950684	0.030517578	0.20483398	-0.88720703	8.3903809	0.46557617	0	0	0	0	0	0	0	0	0	0.91113281	0.088867188	0.73901367	-0.19848633	-0.14501953	0.39526367	0.007	39698.24	0	0	0.007
924	925	925	Category J	-0.3359375	0.47998047	-1.7277832	-0.083007813	-0.33496094	0.31811523	0.12	0.007	19/6/2018	19	6	2018	9:13:04	33184	0.4	9	13	4	70103	0.051513672	3.3950684	0.026611328	0.20483398	-0.88842773	5.7053223	0.95458984	0	0	0	0	0	0	0	0	0	0.91235352	0.087646484	1.4768066	-0.36254883	0.27490234	-0.83911133	0.007	39698.24	0	0	0.007
925	926	926	Category J	0.43188477	0.26391602	-0.52783203	-0.075683594	-0.31323242	0.33422852	0.12	0.007	19/6/2018	19	6	2018	9:13:04	33184	0.5	9	13	4	70103	0.051513672	3.3950684	0.022705078	0.20483398	-0.88916016	4.7780762	0.54907227	0	0	0	0	0	0	0	0	0	0.91259766	0.087402344	0.8293457	0.40893555	0.058837891	0.36132813	0.007	39698.24	0	0	0.007
926	927	927	Category J	-0.17993164	0.13183594	-0.68383789	-0.008544922	-0.26416016	0.3828125	0.12	0.007	19/6/2018	19	6	2018	9:13:04	33184	0.6	9	13	4	70104	0.051513672	3.3950684	0.018554688	0.20458984	-0.89038086	5.1906738	0.2956543	0	0	0	0	0	0	0	0	0	0.91381836	0.086181641	0.47827148	-0.19848633	-0.072753906	0.20654297	0.007	39698.24	0	0	0.007
927	928	928	Category J	-0.17993164	0.34790039	-1.1879883	-0.075439453	-0.27880859	0.3605957	0.12	0.007	19/6/2018	19	6	2018	9:13:04	33184	0.7	9	13	4	70104	0.051513672	3.3950684	0.015136719	0.20458984	-0.89160156	3.3056641	0.38256836	0	0	0	0	0	0	0	0	0	0.91479492	0.085205078	0.63476563	-0.19506836	0.14306641	-0.29614258	0.007	39698.24	0	0	0.007
928	929	929	Category J	0.35986328	0.023925781	-0.34790039	-0.049804688	-0.28564453	0.35839844	0.12	0.007	19/6/2018	19	6	2018	9:13:04	33184	0.8	9	13	4	70104	0.051513672	3.3950684	0.011230469	0.2043457	-0.89282227	6.340332	0.67138672	0	0	0	0	0	0	0	0	0	0.91601563	0.083984375	1.0737305	0.34838867	-0.18041992	0.54492188	0.007	39698.24	0	0	0.007
929	930	930	Category J	-0.61181641	0.16796875	-1.5478516	-0.040039063	-0.296875	0.35424805	0.12	0.007	19/6/2018	19	6	2018	9:13:04	33184	0.9	9	13	4	70104	0.051513672	3.3950684	0.0078125	0.20385742	-0.89379883	7.3383789	0.90161133	0	0	0	0	0	0	0	0	0	0.91699219	0.083007813	1.3095703	-0.61962891	-0.035888672	-0.65380859	0.007	39698.24	0	0	0.007
930	931	931	Category J	-0.20385742	-0.011962891	-1.1999512	-0.078369141	-0.28393555	0.3515625	0.13	0.007	19/6/2018	19	6	2018	9:13:05	33185	0	9	13	5	70104	0.051513672	3.3950684	0.00390625	0.20385742	-0.89526367	6.7609863	0.42724609	0	0	0	0	0	0	0	0	0	0.91821289	0.081787109	0.72802734	-0.20776367	-0.21582031	-0.30444336	0.007	39698.24	0	0	0.007
931	932	932	Category J	0.023925781	0.26391602	-0.79199219	0.010986328	-0.22949219	0.39306641	0.13	0.007	19/6/2018	19	6	2018	9:13:05	33185	0.1	9	13	5	70104	0.051513672	3.3950684	0	0.20361328	-0.89575195	8.8764648	0.12231445	0	0	0	0	0	0	0	0	0	0.91870117	0.081298828	0.18798828	0.023681641	0.060058594	0.10375977	0.007	39698.24	0	0	0.007
932	933	933	Category J	-0.17993164	0.2878418	-0.63598633	0.013183594	-0.24584961	0.40283203	0.13	0.007	19/6/2018	19	6	2018	9:13:05	33185	0.2	9	13	5	70104	0.051513672	3.3950684	-0.00390625	0.20336914	-0.89672852	12.147217	0.32543945	0	0	0	0	0	0	0	0	0	0.91943359	0.080566406	0.52075195	-0.17578125	0.084228516	0.26074219	0.007	39698.24	0	0	0.007
933	934	934	Category L	-0.059814453	0.17993164	-0.91186523	0.15991211	-0.2578125	0.36499023	0.14	0.007	19/6/2018	19	6	2018	9:18:06	33486	0.8	9	18	6	70406	0.051269531	3.3660645	-0.008056641	0.20336914	-0.89746094	20.782959	0.058349609	0	0	0	0	0	0	0	0	0	0.92041016	0.079589844	0.089355469	-0.051513672	-0.0234375	-0.014160156	0.007	39698.24	0	0	0.007
934	935	935	Category L	-0.083984375	0.19189453	-0.89990234	0.16552734	-0.25268555	0.37109375	0.15	0.007	19/6/2018	19	6	2018	9:18:06	33486	0.9	9	18	6	70406	0.051269531	3.3660645	-0.012451172	0.20361328	-0.89819336	31.967773	0.072265625	0	0	0	0	0	0	0	0	0	0.92114258	0.078857422	0.084960938	-0.071289063	-0.01171875	-0.001464844	0.007	39698.24	0	0	0.007
935	936	936	Category L	-0.047851563	0.19189453	-0.87597656	0.16455078	-0.25537109	0.3671875	0.15	0.007	19/6/2018	19	6	2018	9:18:07	33487	0	9	18	7	70406	0.051269531	3.3660645	-0.016845703	0.20336914	-0.89892578	38.483643	0.040283203	0	0	0	0	0	0	0	0	0	0.921875	0.078125	0.065673828	-0.030761719	-0.011474609	0.022949219	0.007	39698.24	0	0	0.007
936	937	937	Category L	-0.035888672	0.19189453	-0.89990234	0.16967773	-0.25024414	0.36132813	0.15	0.007	19/6/2018	19	6	2018	9:18:07	33487	0.1	9	18	7	70406	0.051269531	3.3660645	-0.020263672	0.20336914	-0.89916992	42.354248	0.019042969	0	0	0	0	0	0	0	0	0	0.92211914	0.077880859	0.027587891	-0.015380859	-0.011474609	-0.000488281	0.007	39698.24	0	0	0.007
937	938	938	Category L	-0.011962891	0.19189453	-0.92382813	0.16552734	-0.26147461	0.3659668	0.15	0.007	19/6/2018	19	6	2018	9:18:07	33487	0.2	9	18	7	70406	0.051269531	3.3660645	-0.024902344	0.203125	-0.89990234	48.77832	0.029296875	0	0	0	0	0	0	0	0	0	0.92285156	0.077148438	0.048339844	0.012939453	-0.011230469	-0.023681641	0.007	39698.24	0	0	0.007
938	939	939	Category L	-0.035888672	0.19189453	-0.89990234	0.16650391	-0.25195313	0.36425781	0.15	0.007	19/6/2018	19	6	2018	9:18:07	33487	0.3	9	18	7	70406	0.051269531	3.3660645	-0.024414063	0.20385742	-0.8996582	50.805664	0.016601563	0	0	0	0	0	0	0	0	0	0.92285156	0.077148438	0.023681641	-0.011230469	-0.011962891	0	0.007	39698.24	0	0	0.007
939	940	940	Category L	-0.071777344	0.19189453	-0.91186523	0.16601563	-0.25561523	0.35913086	0.15	0.007	19/6/2018	19	6	2018	9:18:07	33487	0.4	9	18	7	70406	0.051269531	3.3660645	-0.024169922	0.203125	-0.89624023	50.930176	0.051269531	0	0	0	0	0	0	0	0	0	0.91943359	0.080566406	0.07421875	-0.047363281	-0.011230469	-0.015380859	0.007	39698.24	0	0	0.007
940	941	941	Category L	-0.035888672	0.19189453	-0.89990234	0.16992188	-0.25634766	0.36010742	0.15	0.007	19/6/2018	19	6	2018	9:18:07	33487	0.5	9	18	7	70407	0.051269531	3.3660645	-0.024902344	0.20068359	-0.89404297	49.722168	0.015136719	0	0	0	0	0	0	0	0	0	0.91650391	0.083496094	0.025634766	-0.010742188	-0.008789063	-0.005859375	0.007	39698.24	0	0	0.007
941	942	942	Category L	-0.035888672	0.19189453	-0.89990234	0.16577148	-0.26123047	0.36474609	0.15	0.007	19/6/2018	19	6	2018	9:18:07	33487	0.6	9	18	7	70407	0.051269531	3.3660645	-0.025634766	0.20117188	-0.89550781	44.261475	0.014404297	0	0	0	0	0	0	0	0	0	0.91821289	0.081787109	0.023681641	-0.010009766	-0.009277344	-0.004150391	0.007	39698.24	0	0	0.007
942	943	943	Category L	-0.047851563	0.20385742	-0.89990234	0.17089844	-0.24951172	0.36523438	0.15	0.007	19/6/2018	19	6	2018	9:18:07	33487	0.7	9	18	7	70407	0.051269531	3.3660645	-0.026123047	0.20239258	-0.90673828	40.507324	0.022460938	0	0	0	0	0	0	0	0	0	0.92944336	0.070556641	0.029785156	-0.021484375	0.001220703	0.006835938	0.007	39698.24	0	0	0.007
943	944	944	Category L	-0.035888672	0.19189453	-0.89990234	0.17041016	-0.25366211	0.36328125	0.15	0.007	19/6/2018	19	6	2018	9:18:07	33487	0.8	9	18	7	70407	0.051269531	3.3660645	-0.025390625	0.20336914	-0.90087891	33.531006	0.015625	0	0	0	0	0	0	0	0	0	0.92407227	0.075927734	0.023193359	-0.010253906	-0.011474609	0.000976563	0.007	39698.24	0	0	0.007
944	945	945	Category L	-0.011962891	0.16796875	-0.88793945	0.16333008	-0.25805664	0.35693359	0.16	0.007	19/6/2018	19	6	2018	9:18:07	33487	0.9	9	18	7	70407	0.051269531	3.3660645	-0.024658203	0.19897461	-0.89428711	24.371826	0.034179688	0	0	0	0	0	0	0	0	0	0.91650391	0.083496094	0.050292969	0.012695313	-0.031005859	0.006347656	0.007	39698.24	0	0	0.007
945	946	946	Category L	-0.047851563	0.19189453	-0.91186523	0.16772461	-0.25976563	0.3581543	0.16	0.007	19/6/2018	19	6	2018	9:18:08	33488	0	9	18	8	70407	0.051269531	3.3660645	-0.029296875	0.2019043	-0.8984375	17.578125	0.024902344	0	0	0	0	0	0	0	0	0	0.92138672	0.078613281	0.041748047	-0.018310547	-0.010009766	-0.013183594	0.007	39698.24	0	0	0.007
946	947	947	Category L	-0.035888672	0.17993164	-0.88793945	0.16723633	-0.25708008	0.35913086	0.16	0.007	19/6/2018	19	6	2018	9:18:08	33488	0.1	9	18	8	70407	0.051269531	3.3660645	-0.027587891	0.20361328	-0.90478516	11.932373	0.030273438	0	0	0	0	0	0	0	0	0	0.92797852	0.072021484	0.048828125	-0.008056641	-0.023681641	0.016845703	0.007	39698.24	0	0	0.007
947	948	948	Category L	-0.059814453	0.20385742	-0.87597656	0.16796875	-0.26171875	0.36206055	0.16	0.007	19/6/2018	19	6	2018	9:18:08	33488	0.2	9	18	8	70407	0.051269531	3.3660645	-0.026855469	0.2019043	-0.89672852	6.8242188	0.038818359	0	0	0	0	0	0	0	0	0	0.91967773	0.080322266	0.055664063	-0.032714844	0.001708984	0.020751953	0.007	39698.24	0	0	0.007
948	949	949	Category L	-0.059814453	0.20385742	-0.91186523	0.16723633	-0.25952148	0.3659668	0.16	0.007	19/6/2018	19	6	2018	9:18:08	33488	0.3	9	18	8	70407	0.051269531	3.3660645	-0.032714844	0.19995117	-0.90136719	3.4299316	0.029052734	0	0	0	0	0	0	0	0	0	0.92382813	0.076171875	0.041015625	-0.026855469	0.003662109	-0.010253906	0.007	39698.24	0	0	0.007
949	950	950	Category L	-0.047851563	0.20385742	-0.89990234	0.17138672	-0.25708008	0.36010742	0.16	0.007	19/6/2018	19	6	2018	9:18:08	33488	0.4	9	18	8	70407	0.051269531	3.3660645	-0.030029297	0.20166016	-0.90771484	1.1508789	0.019287109	0	0	0	0	0	0	0	0	0	0.93041992	0.069580078	0.027587891	-0.017578125	0.001953125	0.0078125	0.007	39698.24	0	0	0.007
950	951	951	Category L	-0.047851563	0.20385742	-0.91186523	0.16967773	-0.25708008	0.36425781	0.16	0.007	19/6/2018	19	6	2018	9:18:08	33488	0.5	9	18	8	70408	0.051269531	3.3660645	-0.027587891	0.20043945	-0.89819336	0.30981445	0.024414063	0	0	0	0	0	0	0	0	0	0.9206543	0.079345703	0.036865234	-0.020019531	0.003173828	-0.013427734	0.007	39698.24	0	0	0.007
951	952	952	Category L	-0.035888672	0.20385742	-0.89990234	0.16723633	-0.25805664	0.36694336	0.16	0.007	19/6/2018	19	6	2018	9:18:08	33488	0.6	9	18	8	70408	0.051269531	3.3660645	-0.040283203	0.20117188	-0.90332031	0.13452148	0.006103516	0	0	0	0	0	0	0	0	0	0.92651367	0.073486328	0.010498047	0.004394531	0.002441406	0.003417969	0.007	39698.24	0	0	0.007
952	953	953	Category L	-0.047851563	0.19189453	-0.89990234	0.17236328	-0.25634766	0.3659668	0.16	0.007	19/6/2018	19	6	2018	9:18:08	33488	0.7	9	18	8	70408	0.051269531	3.3660645	-0.0390625	0.20214844	-0.91040039	0.13134766	0.017089844	0	0	0	0	0	0	0	0	0	0.93334961	0.066650391	0.029541016	-0.008544922	-0.010253906	0.010498047	0.007	39698.24	0	0	0.007
953	954	954	Category L	-0.059814453	0.19189453	-0.88793945	0.16967773	-0.25708008	0.36230469	0.16	0.007	19/6/2018	19	6	2018	9:18:08	33488	0.8	9	18	8	70408	0.051269531	3.3660645	-0.038085938	0.20141602	-0.89892578	0.35522461	0.025878906	0	0	0	0	0	0	0	0	0	0.92211914	0.077880859	0.042236328	-0.021484375	-0.009521484	0.010986328	0.007	39698.24	0	0	0.007
954	955	955	Category L	-0.059814453	0.19189453	-0.88793945	0.16577148	-0.26416016	0.36474609	0.17	0.007	19/6/2018	19	6	2018	9:18:08	33488	0.9	9	18	8	70408	0.051269531	3.3660645	-0.049316406	0.19848633	-0.90258789	0.74316406	0.019042969	0	0	0	0	0	0	0	0	0	0.92553711	0.074462891	0.031738281	-0.010253906	-0.006591797	0.014648438	0.007	39698.24	0	0	0.007
955	956	956	Category L	-0.059814453	0.19189453	-0.89990234	0.16552734	-0.26147461	0.35986328	0.17	0.007	19/6/2018	19	6	2018	9:18:09	33489	0	9	18	9	70408	0.051269531	3.3660645	-0.047851563	0.20214844	-0.91137695	0.8503418	0.01953125	0	0	0	0	0	0	0	0	0	0.93481445	0.065185547	0.033691406	-0.01171875	-0.010253906	0.011474609	0.007	39698.24	0	0	0.007
956	957	957	Category L	-0.083984375	0.19189453	-0.88793945	0.17138672	-0.25537109	0.36425781	0.17	0.007	19/6/2018	19	6	2018	9:18:09	33489	0.1	9	18	9	70408	0.051269531	3.3660645	-0.046875	0.19921875	-0.90087891	0.88134766	0.039794922	0	0	0	0	0	0	0	0	0	0.92382813	0.076171875	0.057373047	-0.036865234	-0.007324219	0.012939453	0.007	39698.24	0	0	0.007
957	958	958	Category L	-0.035888672	0.20385742	-0.91186523	0.17114258	-0.25219727	0.36010742	0.17	0.007	19/6/2018	19	6	2018	9:18:09	33489	0.2	9	18	9	70408	0.051269531	3.3660645	-0.049804688	0.19726563	-0.89794922	0.92114258	0.020507813	0	0	0	0	0	0	0	0	0	0.9206543	0.079345703	0.033935547	0.013916016	0.006347656	-0.013671875	0.007	39698.24	0	0	0.007
958	959	959	Category L	-0.071777344	0.19189453	-0.91186523	0.16430664	-0.25830078	0.35717773	0.17	0.007	19/6/2018	19	6	2018	9:18:09	33489	0.3	9	18	9	70408	0.051269531	3.3660645	-0.048583984	0.19873047	-0.90649414	0.74975586	0.024414063	0	0	0	0	0	0	0	0	0	0.92944336	0.070556641	0.034912109	-0.022949219	-0.006835938	-0.005126953	0.007	39698.24	0	0	0.007
959	960	960	Category L	-0.047851563	0.19189453	-0.89990234	0.16894531	-0.25805664	0.36303711	0.17	0.007	19/6/2018	19	6	2018	9:18:09	33489	0.4	9	18	9	70408	0.051269531	3.3660645	-0.048339844	0.19750977	-0.89794922	0.63256836	0.005859375	0	0	0	0	0	0	0	0	0	0.9206543	0.079345703	0.008056641	0.000488281	-0.005615234	-0.001708984	0.007	39698.24	0	0	0.007
960	961	961	Category L	-0.023925781	0.17993164	-0.88793945	0.16186523	-0.25366211	0.37182617	0.17	0.007	19/6/2018	19	6	2018	9:18:09	33489	0.5	9	18	9	70409	0.051269531	3.3660645	-0.053710938	0.19946289	-0.91113281	0.51660156	0.042724609	0	0	0	0	0	0	0	0	0	0.93432617	0.065673828	0.072753906	0.029785156	-0.01953125	0.023193359	0.007	39698.24	0	0	0.007
961	962	962	Category L	-0.035888672	0.17993164	-0.88793945	0.16918945	-0.25634766	0.3671875	0.17	0.007	19/6/2018	19	6	2018	9:18:09	33489	0.6	9	18	9	70409	0.051269531	3.3660645	-0.051757813	0.19799805	-0.91113281	0.53027344	0.033691406	0	0	0	0	0	0	0	0	0	0.93383789	0.066162109	0.057617188	0.015869141	-0.018066406	0.023193359	0.007	39698.24	0	0	0.007
962	963	963	Category L	-0.047851563	0.19189453	-0.93579102	0.16992188	-0.25366211	0.36523438	0.17	0.007	19/6/2018	19	6	2018	9:18:09	33489	0.7	9	18	9	70409	0.051269531	3.3660645	-0.047363281	0.19970703	-0.91137695	0.55810547	0.025390625	0	0	0	0	0	0	0	0	0	0.93432617	0.065673828	0.032470703	-0.000244141	-0.0078125	-0.024169922	0.007	39698.24	0	0	0.007
963	964	964	Category L	-0.071777344	0.19189453	-0.92382813	0.16699219	-0.26171875	0.36694336	0.17	0.007	19/6/2018	19	6	2018	9:18:09	33489	0.8	9	18	9	70409	0.051269531	3.3660645	-0.048095703	0.19677734	-0.9152832	0.25097656	0.025390625	0	0	0	0	0	0	0	0	0	0.9375	0.0625	0.036865234	-0.0234375	-0.004882813	-0.008300781	0.007	39698.24	0	0	0.007
964	965	965	Category L	-0.059814453	0.19189453	-0.88793945	0.17138672	-0.25537109	0.37133789	0.18	0.007	19/6/2018	19	6	2018	9:18:09	33489	0.9	9	18	9	70409	0.051269531	3.3660645	-0.047851563	0.1965332	-0.91333008	0.21191406	0.028320313	0	0	0	0	0	0	0	0	0	0.93530273	0.064697266	0.041992188	-0.01171875	-0.004638672	0.025390625	0.007	39698.24	0	0	0.007
965	966	966	Category L	-0.047851563	0.19189453	-0.91186523	0.17138672	-0.25708008	0.36694336	0.18	0.007	19/6/2018	19	6	2018	9:18:10	33490	0	9	18	10	70409	0.051269531	3.3660645	-0.040771484	0.19360352	-0.91601563	0.48266602	0.008300781	0	0	0	0	0	0	0	0	0	0.93725586	0.062744141	0.012939453	-0.006835938	-0.001708984	0.004150391	0.007	39698.24	0	0	0.007
966	967	967	Category L	-0.011962891	0.19189453	-0.91186523	0.16430664	-0.25463867	0.36108398	0.18	0.007	19/6/2018	19	6	2018	9:18:10	33490	0.1	9	18	10	70409	0.051269531	3.3660645	-0.043212891	0.18896484	-0.9128418	0.59155273	0.031494141	0	0	0	0	0	0	0	0	0	0.93310547	0.066894531	0.03515625	0.03125	0.002685547	0.000976563	0.007	39698.24	0	0	0.007
967	968	968	Category L	-0.047851563	0.19189453	-0.91186523	0.17285156	-0.25390625	0.3671875	0.18	0.007	19/6/2018	19	6	2018	9:18:10	33490	0.2	9	18	10	70409	0.051269531	3.3660645	-0.041992188	0.18798828	-0.91430664	0.7043457	0.007324219	0	0	0	0	0	0	0	0	0	0.93432617	0.065673828	0.012207031	-0.005615234	0.003662109	0.002441406	0.007	39698.24	0	0	0.007
968	969	969	Category L	-0.023925781	0.16796875	-0.91186523	0.16430664	-0.25732422	0.36694336	0.18	0.007	19/6/2018	19	6	2018	9:18:10	33490	0.3	9	18	10	70409	0.051269531	3.3660645	-0.031494141	0.18505859	-0.91577148	0.61938477	0.019287109	0	0	0	0	0	0	0	0	0	0.93481445	0.065185547	0.028808594	0.007568359	-0.017089844	0.00390625	0.007	39698.24	0	0	0.007
969	970	970	Category L	-0.083984375	0.20385742	-0.91186523	0.17114258	-0.25976563	0.36010742	0.18	0.007	19/6/2018	19	6	2018	9:18:10	33490	0.4	9	18	10	70409	0.051025391	3.4144043	-0.037597656	0.18579102	-0.91455078	0.54296875	0.049560547	0	0	0	0	0	0	0	0	0	0.93383789	0.066162109	0.066894531	-0.046142578	0.017822266	0.002685547	0.007	39698.24	0	0	0.007
970	971	971	Category L	-0.047851563	0.20385742	-0.88793945	0.16479492	-0.26220703	0.3581543	0.18	0.007	19/6/2018	19	6	2018	9:18:10	33490	0.5	9	18	10	70410	0.051025391	3.4144043	-0.028564453	0.1862793	-0.91137695	0.17431641	0.034912109	0	0	0	0	0	0	0	0	0	0.93066406	0.069335938	0.059814453	-0.019042969	0.017333984	0.0234375	0.007	39698.24	0	0	0.007
971	972	972	Category L	-0.047851563	0.20385742	-0.89990234	0.16796875	-0.25634766	0.36694336	0.18	0.007	19/6/2018	19	6	2018	9:18:10	33490	0.6	9	18	10	70410	0.051025391	3.4144043	-0.021240234	0.19140625	-0.91357422	0.010498047	0.032226563	0	0	0	0	0	0	0	0	0	0.93359375	0.06640625	0.052490234	-0.026367188	0.012207031	0.013671875	0.007	39698.24	0	0	0.007
972	973	973	Category L	-0.059814453	0.20385742	-0.89990234	0.16943359	-0.25585938	0.35717773	0.18	0.007	19/6/2018	19	6	2018	9:18:10	33490	0.7	9	18	10	70410	0.051025391	3.4144043	-0.023681641	0.18945313	-0.9050293	0.080566406	0.038818359	0	0	0	0	0	0	0	0	0	0.92504883	0.074951172	0.055175781	-0.035888672	0.014160156	0.005126953	0.007	39698.24	0	0	0.007
973	974	974	Category L	-0.071777344	0.20385742	-0.89990234	0.16625977	-0.26147461	0.35986328	0.18	0.007	19/6/2018	19	6	2018	9:18:10	33490	0.8	9	18	10	70410	0.051025391	3.4144043	-0.018554688	0.18945313	-0.91308594	0.16235352	0.056396484	0	0	0	0	0	0	0	0	0	0.93261719	0.067382813	0.080322266	-0.052978516	0.014160156	0.013183594	0.007	39698.24	0	0	0.007
974	975	975	Category L	-0.083984375	0.19189453	-0.91186523	0.17089844	-0.26538086	0.3671875	0.19	0.007	19/6/2018	19	6	2018	9:18:10	33490	0.9	9	18	10	70410	0.051025391	3.4144043	-0.010498047	0.19018555	-0.90795898	0.22509766	0.073242188	0	0	0	0	0	0	0	0	0	0.92773438	0.072265625	0.078369141	-0.073242188	0.001464844	-0.003662109	0.007	39698.24	0	0	0.007
975	976	976	Category L	-0.035888672	0.19189453	-0.86376953	0.16967773	-0.25024414	0.36230469	0.19	0.007	19/6/2018	19	6	2018	9:18:11	33491	0	9	18	11	70410	0.051025391	3.4144043	-0.011962891	0.1875	-0.8996582	0.58325195	0.043212891	0	0	0	0	0	0	0	0	0	0.91894531	0.081054688	0.063964844	-0.023681641	0.004150391	0.035888672	0.007	39698.24	0	0	0.007
976	977	977	Category L	-0.083984375	0.19189453	-0.88793945	0.16796875	-0.26074219	0.35888672	0.19	0.007	19/6/2018	19	6	2018	9:18:11	33491	0.1	9	18	11	70410	0.051025391	3.4144043	-0.009765625	0.19091797	-0.91259766	0.60449219	0.078125	0	0	0	0	0	0	0	0	0	0.93237305	0.067626953	0.099609375	-0.073974609	0.000732422	0.024658203	0.007	39698.24	0	0	0.007
977	978	978	Category L	-0.047851563	0.19189453	-0.91186523	0.16821289	-0.25463867	0.37133789	0.19	0.007	19/6/2018	19	6	2018	9:18:11	33491	0.2	9	18	11	70410	0.051025391	3.4144043	-0.005615234	0.18896484	-0.90649414	0.93847656	0.042480469	0	0	0	0	0	0	0	0	0	0.92602539	0.073974609	0.049804688	-0.041992188	0.002685547	-0.005126953	0.007	39698.24	0	0	0.007
978	979	979	Category L	-0.047851563	0.19189453	-0.88793945	0.16894531	-0.25463867	0.37231445	0.19	0.007	19/6/2018	19	6	2018	9:18:11	33491	0.3	9	18	11	70410	0.051025391	3.4144043	-0.004638672	0.18920898	-0.90991211	1.2080078	0.048339844	0	0	0	0	0	0	0	0	0	0.92944336	0.070556641	0.067626953	-0.04296875	0.002441406	0.021972656	0.007	39698.24	0	0	0.007
979	980	980	Category L	-0.10791016	0.16796875	-0.89990234	0.17138672	-0.25488281	0.36352539	0.19	0.007	19/6/2018	19	6	2018	9:18:11	33491	0.4	9	18	11	70410	0.051025391	3.4144043	0.000244141	0.18945313	-0.91625977	1.2368164	0.11157227	0	0	0	0	0	0	0	0	0	0.93554688	0.064453125	0.14624023	-0.1081543	-0.021484375	0.016357422	0.007	39698.24	0	0	0.007
980	981	981	Category L	-0.059814453	0.19189453	-0.88793945	0.16967773	-0.25219727	0.36352539	0.19	0.007	19/6/2018	19	6	2018	9:18:11	33491	0.5	9	18	11	70411	0.051025391	3.4144043	-0.000488281	0.1875	-0.90673828	0.93286133	0.062255859	0	0	0	0	0	0	0	0	0	0.92578125	0.07421875	0.082275391	-0.059082031	0.004150391	0.018798828	0.007	39698.24	0	0	0.007
981	982	982	Category L	-0.047851563	0.20385742	-0.92382813	0.16723633	-0.26049805	0.36401367	0.19	0.007	19/6/2018	19	6	2018	9:18:11	33491	0.6	9	18	11	70411	0.051025391	3.4144043	0.001708984	0.18701172	-0.91040039	0.42553711	0.053955078	0	0	0	0	0	0	0	0	0	0.92944336	0.070556641	0.079345703	-0.049560547	0.016601563	-0.013183594	0.007	39698.24	0	0	0.007
982	983	983	Category L	-0.047851563	0.20385742	-0.91186523	0.1706543	-0.26074219	0.3659668	0.19	0.007	19/6/2018	19	6	2018	9:18:11	33491	0.7	9	18	11	70411	0.051025391	3.4144043	0.008789063	0.18603516	-0.90698242	0.24609375	0.059570313	0	0	0	0	0	0	0	0	0	0.92602539	0.073974609	0.079101563	-0.056640625	0.017578125	-0.004638672	0.007	39698.24	0	0	0.007
983	984	984	Category L	-0.047851563	0.19189453	-0.92382813	0.16772461	-0.25488281	0.35498047	0.19	0.007	19/6/2018	19	6	2018	9:18:11	33491	0.8	9	18	11	70411	0.051025391	3.4144043	0.009521484	0.18432617	-0.89648438	0.040527344	0.063964844	0	0	0	0	0	0	0	0	0	0.9152832	0.084716797	0.092041016	-0.057373047	0.007324219	-0.027099609	0.007	39698.24	0	0	0.007
984	985	985	Category L	-0.059814453	0.19189453	-0.89990234	0.17382813	-0.25488281	0.3671875	0.2	0.007	19/6/2018	19	6	2018	9:18:11	33491	0.9	9	18	11	70411	0.051025391	3.4144043	0.012695313	0.18432617	-0.90869141	0.035644531	0.073486328	0	0	0	0	0	0	0	0	0	0.92749023	0.072509766	0.089111328	-0.072509766	0.007324219	0.008789063	0.007	39698.24	0	0	0.007
985	986	986	Category L	-0.071777344	0.19189453	-0.91186523	0.16796875	-0.2644043	0.35888672	0.2	0.007	19/6/2018	19	6	2018	9:18:12	33492	0	9	18	12	70411	0.051025391	3.4144043	0.017333984	0.18530273	-0.90185547	0.11791992	0.08984375	0	0	0	0	0	0	0	0	0	0.92089844	0.079101563	0.10546875	-0.089111328	0.006347656	-0.009765625	0.007	39698.24	0	0	0.007
986	987	987	Category L	-0.095947266	0.19189453	-0.87597656	0.16723633	-0.25708008	0.36010742	0.2	0.007	19/6/2018	19	6	2018	9:18:12	33492	0.1	9	18	12	70411	0.051025391	3.4144043	0.018554688	0.18383789	-0.90478516	0.46289063	0.1184082	0	0	0	0	0	0	0	0	0	0.92358398	0.076416016	0.15136719	-0.11450195	0.0078125	0.028808594	0.007	39698.24	0	0	0.007
987	988	988	Category L	-0.095947266	0.19189453	-0.89990234	0.17260742	-0.25219727	0.36425781	0.2	0.007	19/6/2018	19	6	2018	9:18:12	33492	0.2	9	18	12	70411	0.051025391	3.4144043	0.022460938	0.18432617	-0.90771484	0.15698242	0.11889648	0	0	0	0	0	0	0	0	0	0.92651367	0.073486328	0.13378906	-0.1184082	0.007324219	0.0078125	0.007	39698.24	0	0	0.007
988	989	989	Category L	-0.059814453	0.19189453	-0.89990234	0.16967773	-0.2590332	0.35913086	0.2	0.007	19/6/2018	19	6	2018	9:18:12	33492	0.3	9	18	12	70411	0.051025391	3.4144043	0.026611328	0.18164063	-0.90185547	0.16015625	0.086914063	0	0	0	0	0	0	0	0	0	0.92041016	0.079589844	0.098388672	-0.086425781	0.010009766	0.001953125	0.007	39698.24	0	0	0.007
989	990	990	Category L	-0.047851563	0.19189453	-0.88793945	0.17089844	-0.2590332	0.37329102	0.2	0.007	19/6/2018	19	6	2018	9:18:12	33492	0.4	9	18	12	70411	0.051025391	3.4144043	0.031982422	0.18310547	-0.90380859	0.18847656	0.08203125	0	0	0	0	0	0	0	0	0	0.92285156	0.077148438	0.10449219	-0.079833984	0.008544922	0.015869141	0.007	39698.24	0	0	0.007
990	991	991	Category L	-0.047851563	0.19189453	-0.89990234	0.17211914	-0.25317383	0.36621094	0.2	0.007	19/6/2018	19	6	2018	9:18:12	33492	0.5	9	18	12	70412	0.051025391	3.4144043	0.029785156	0.1784668	-0.89501953	0.36621094	0.078857422	0	0	0	0	0	0	0	0	0	0.91308594	0.086914063	0.095703125	-0.077636719	0.013183594	-0.004638672	0.007	39698.24	0	0	0.007
991	992	992	Category L	-0.071777344	0.19189453	-0.91186523	0.17089844	-0.24609375	0.36254883	0.2	0.007	19/6/2018	19	6	2018	9:18:12	33492	0.6	9	18	12	70412	0.051025391	3.4144043	0.029296875	0.1809082	-0.8996582	0.73779297	0.10229492	0	0	0	0	0	0	0	0	0	0.91821289	0.081787109	0.1237793	-0.10107422	0.010742188	-0.011962891	0.007	39698.24	0	0	0.007
992	993	993	Category L	-0.059814453	0.20385742	-0.88793945	0.16992188	-0.26147461	0.36010742	0.2	0.007	19/6/2018	19	6	2018	9:18:12	33492	0.7	9	18	12	70412	0.051025391	3.4144043	0.038574219	0.18286133	-0.90454102	1.3151855	0.10205078	0	0	0	0	0	0	0	0	0	0.92358398	0.076416016	0.13598633	-0.098388672	0.020751953	0.016601563	0.007	39698.24	0	0	0.007
993	994	994	Category L	-0.059814453	0.20385742	-0.87597656	0.17358398	-0.25219727	0.359375	0.2	0.007	19/6/2018	19	6	2018	9:18:12	33492	0.8	9	18	12	70412	0.051025391	3.4144043	0.038330078	0.18164063	-0.89599609	2.1699219	0.10253906	0	0	0	0	0	0	0	0	0	0.91503906	0.084960938	0.14013672	-0.098144531	0.021972656	0.020019531	0.007	39698.24	0	0	0.007
994	995	995	Category L	-0.059814453	0.21582031	-0.89990234	0.17285156	-0.25927734	0.3581543	0.21	0.007	19/6/2018	19	6	2018	9:18:12	33492	0.9	9	18	12	70412	0.051025391	3.4144043	0.042236328	0.18383789	-0.90405273	4.3110352	0.10693359	0	0	0	0	0	0	0	0	0	0.92358398	0.076416016	0.13818359	-0.10205078	0.031738281	0.004150391	0.007	39698.24	0	0	0.007
995	996	996	Category L	-0.059814453	0.20385742	-0.88793945	0.17211914	-0.25317383	0.36621094	0.21	0.007	19/6/2018	19	6	2018	9:18:13	33493	0	9	18	13	70412	0.051025391	3.4144043	0.048583984	0.18310547	-0.8984375	7.6894531	0.11083984	0	0	0	0	0	0	0	0	0	0.91821289	0.081787109	0.13964844	-0.10839844	0.020507813	0.010498047	0.007	39698.24	0	0	0.007
996	997	997	Category L	-0.035888672	0.19189453	-0.87597656	0.16625977	-0.25366211	0.36816406	0.21	0.007	19/6/2018	19	6	2018	9:18:13	33493	0.1	9	18	13	70412	0.051025391	3.4144043	0.047851563	0.18164063	-0.88964844	12.016602	0.085449219	0	0	0	0	0	0	0	0	0	0.90942383	0.090576172	0.10766602	-0.083740234	0.010009766	0.013671875	0.007	39698.24	0	0	0.007
997	998	998	Category L	-0.059814453	0.19189453	-0.89990234	0.17358398	-0.25415039	0.35620117	0.21	0.007	19/6/2018	19	6	2018	9:18:13	33493	0.2	9	18	13	70412	0.051025391	3.4144043	0.051269531	0.18237305	-0.8996582	19.278076	0.11157227	0	0	0	0	0	0	0	0	0	0.91943359	0.080566406	0.12060547	-0.11108398	0.009277344	0	0.007	39698.24	0	0	0.007
998	999	999	Category L	-0.035888672	0.17993164	-0.89990234	0.17041016	-0.25732422	0.36328125	0.21	0.007	19/6/2018	19	6	2018	9:18:13	33493	0.3	9	18	13	70412	0.051025391	3.4144043	0.055664063	0.18188477	-0.89477539	26.584961	0.091796875	0	0	0	0	0	0	0	0	0	0.91479492	0.085205078	0.098632813	-0.091552734	-0.001953125	-0.004882813	0.007	39698.24	0	0	0.007
999	1000	1000	Category J	0.17993164	0.53979492	-1.619873	0.1574707	0.043457031	0.42700195	0.26	0.007	19/6/2018	19	6	2018	9:18:17	33497	0.9	9	18	17	70417	0.051025391	3.4144043	0.057861328	0.18164063	-0.89306641	34.406738	0.8190918	0	0	0	0	0	0	0	0	0	0.91308594	0.086914063	1.206543	0.12182617	0.35791016	-0.7265625	0.007	39698.24	0	0	0.007
1000	1001	1001	Category J	0.011962891	-0.15576172	-0.23999023	0.18994141	0.0546875	0.42016602	0.26	0.007	19/6/2018	19	6	2018	9:18:18	33498	0	9	18	18	70417	0.051513672	3.3918457	0.064453125	0.18188477	-0.8972168	42.043945	0.74072266	0	0	0	0	0	0	0	0	0	0.91772461	0.082275391	1.0476074	-0.052490234	-0.33764648	0.65722656	0.007	39698.24	0	0	0.007
1001	1002	1002	Category J	0.17993164	0.53979492	-1.6918945	0.11206055	-0.053955078	0.4375	0.26	0.007	19/6/2018	19	6	2018	9:18:18	33498	0.111	9	18	18	70417	0.051513672	3.3918457	0.063964844	0.18041992	-0.88891602	47.179688	0.88720703	0	0	0	0	0	0	0	0	0	0.90917969	0.090820313	1.277832	0.11572266	0.35913086	-0.80273438	0.007	39698.24	0	0	0.007
1002	1003	1003	Category J	0.34790039	0.059814453	-1.1518555	0.16992188	-0.022949219	0.42944336	0.26	0.007	19/6/2018	19	6	2018	9:18:18	33498	0.222	9	18	18	70417	0.051513672	3.3918457	0.065917969	0.18139648	-0.89746094	55.14209	0.39868164	0	0	0	0	0	0	0	0	0	0.91796875	0.08203125	0.65771484	0.28173828	-0.12158203	-0.25415039	0.007	39698.24	0	0	0.007
1003	1004	1004	Category J	-0.14379883	0.023925781	-0.32397461	0.1472168	0.014892578	0.43432617	0.26	0.007	19/6/2018	19	6	2018	9:18:18	33498	0.333	9	18	18	70417	0.051513672	3.3918457	0.076904297	0.18041992	-0.89501953	56.87207	0.63208008	0	0	0	0	0	0	0	0	0	0.91650391	0.083496094	0.94873047	-0.22070313	-0.15649414	0.57104492	0.007	39698.24	0	0	0.007
1004	1005	1005	Category J	0.21582031	0.25195313	-1.9558105	0.075927734	0.048583984	0.44628906	0.26	0.007	19/6/2018	19	6	2018	9:18:18	33498	0.444	9	18	18	70417	0.051513672	3.3918457	0.076171875	0.17895508	-0.88598633	54.929932	1.0810547	0	0	0	0	0	0	0	0	0	0.90722656	0.092773438	1.2817383	0.1394043	0.072753906	-1.0695801	0.007	39698.24	0	0	0.007
1005	1006	1006	Category J	0.23999023	-0.10791016	-0.26391602	0.10913086	0.047607422	0.4453125	0.26	0.007	19/6/2018	19	6	2018	9:18:18	33498	0.555	9	18	18	70418	0.051513672	3.3918457	0.077392578	0.18066406	-0.89575195	54.221436	0.71362305	0	0	0	0	0	0	0	0	0	0.91723633	0.082763672	1.083252	0.16235352	-0.28857422	0.63183594	0.007	39698.24	0	0	0.007
1006	1007	1007	Category J	-0.071777344	0.047851563	-0.80395508	0.059570313	-0.029785156	0.44384766	0.26	0.007	19/6/2018	19	6	2018	9:18:18	33498	0.666	9	18	18	70418	0.051513672	3.3918457	0.089111328	0.18286133	-0.89746094	52.1604	0.22998047	0	0	0	0	0	0	0	0	0	0.92016602	0.079833984	0.3894043	-0.16088867	-0.13500977	0.093505859	0.007	39698.24	0	0	0.007
1007	1008	1008	Category J	0.65991211	0.13183594	-1.3078613	0.091796875	0.004394531	0.45800781	0.26	0.007	19/6/2018	19	6	2018	9:18:18	33498	0.777	9	18	18	70418	0.051513672	3.3918457	0.087890625	0.18066406	-0.88964844	54.360352	0.70996094	0	0	0	0	0	0	0	0	0	0.91210938	0.087890625	1.0388184	0.57177734	-0.048828125	-0.41796875	0.007	39698.24	0	0	0.007
1008	1009	1009	Category J	-0.13183594	0.071777344	-0.23999023	0.12451172	0.053222656	0.43945313	0.26	0.007	19/6/2018	19	6	2018	9:18:18	33498	0.888	9	18	18	70418	0.051513672	3.3918457	0.090576172	0.17993164	-0.89697266	49.862793	0.70214844	0	0	0	0	0	0	0	0	0	0.91943359	0.080566406	0.98779297	-0.22241211	-0.1081543	0.65698242	0.007	39698.24	0	0	0.007
1009	1010	1010	Category J	0.10791016	0.21582031	-1.2958984	0.006347656	0.057373047	0.44189453	0.27	0.007	19/6/2018	19	6	2018	9:18:19	33499	0	9	18	19	70418	0.051513672	3.3918457	0.10131836	0.17895508	-0.89526367	49.354492	0.40209961	0	0	0	0	0	0	0	0	0	0.91870117	0.081298828	0.44360352	0.006347656	0.036621094	-0.40039063	0.007	39698.24	0	0	0.007
1010	1011	1011	Category J	0.38378906	0.39599609	-1.3798828	0.055175781	0.098632813	0.44580078	0.27	0.007	19/6/2018	19	6	2018	9:18:19	33499	0.1	9	18	19	70418	0.051513672	3.3918457	0.099853516	0.17651367	-0.88574219	52.245361	0.61035156	0	0	0	0	0	0	0	0	0	0.90869141	0.091308594	0.99682617	0.28369141	0.21923828	-0.49389648	0.007	39698.24	0	0	0.007
1011	1012	1012	Category J	-0.17993164	0.10791016	-0.10791016	0.1171875	0.069824219	0.44165039	0.27	0.007	19/6/2018	19	6	2018	9:18:19	33499	0.2	9	18	19	70418	0.051513672	3.3918457	0.099121094	0.17871094	-0.90161133	49.599121	0.84448242	0	0	0	0	0	0	0	0	0	0.92456055	0.075439453	1.1437988	-0.27905273	-0.070800781	0.79370117	0.007	39698.24	0	0	0.007
1012	1013	1013	Category J	0.2277832	0.2878418	-1.2719727	0.0234375	0.031738281	0.453125	0.27	0.007	19/6/2018	19	6	2018	9:18:19	33499	0.3	9	18	19	70418	0.051513672	3.3918457	0.11010742	0.1796875	-0.89916992	42.906006	0.40527344	0	0	0	0	0	0	0	0	0	0.92358398	0.076416016	0.59838867	0.11743164	0.10791016	-0.37255859	0.007	39698.24	0	0	0.007
1013	1014	1014	Category J	0.58789063	0.23999023	-0.51586914	0.085205078	0.0546875	0.44482422	0.27	0.007	19/6/2018	19	6	2018	9:18:19	33499	0.4	9	18	19	70418	0.051513672	3.3918457	0.1081543	0.17626953	-0.90112305	41.613037	0.6184082	0	0	0	0	0	0	0	0	0	0.92456055	0.075439453	0.92871094	0.47949219	0.063476563	0.38525391	0.007	39698.24	0	0	0.007
1014	1015	1015	Category J	-0.19189453	-0.035888672	-0.2277832	0.094482422	0.090820313	0.43945313	0.27	0.007	19/6/2018	19	6	2018	9:18:19	33499	0.5	9	18	19	70418	0.051513672	3.3918457	0.11083984	0.17944336	-0.90991211	42.391846	0.77661133	0	0	0	0	0	0	0	0	0	0.93383789	0.066162109	1.2001953	-0.30273438	-0.21533203	0.68212891	0.007	39698.24	0	0	0.007
1015	1016	1016	Category J	0.13183594	0.46777344	-1.907959	0.060058594	0.11010742	0.44287109	0.27	0.007	19/6/2018	19	6	2018	9:18:19	33499	0.6	9	18	19	70419	0.051513672	3.3918457	0.11157227	0.17578125	-0.89990234	37.930176	1.0493164	0	0	0	0	0	0	0	0	0	0.92382813	0.076171875	1.3195801	0.020019531	0.29174805	-1.0078125	0.007	39698.24	0	0	0.007
1016	1017	1017	Category J	0.2878418	0.047851563	-0.41992188	0.052978516	0.071044922	0.44116211	0.27	0.007	19/6/2018	19	6	2018	9:18:19	33499	0.7	9	18	19	70419	0.051513672	3.3918457	0.11206055	0.17724609	-0.8996582	32.998291	0.52709961	0	0	0	0	0	0	0	0	0	0.92382813	0.076171875	0.78491211	0.17578125	-0.12939453	0.47973633	0.007	39698.24	0	0	0.007
1017	1018	1018	Category J	0.059814453	0.20385742	-1.1999512	0.026367188	0.028320313	0.45776367	0.27	0.007	19/6/2018	19	6	2018	9:18:19	33499	0.8	9	18	19	70419	0.051513672	3.3918457	0.12011719	0.18017578	-0.90332031	25.679199	0.3034668	0	0	0	0	0	0	0	0	0	0.92895508	0.071044922	0.38061523	-0.060302734	0.0234375	-0.29638672	0.007	39698.24	0	0	0.007
1018	1019	1019	Category J	0.38378906	0.20385742	-1.4038086	0.051513672	0.043457031	0.45458984	0.27	0.007	19/6/2018	19	6	2018	9:18:19	33499	0.9	9	18	19	70419	0.051513672	3.3918457	0.11987305	0.17944336	-0.89599609	28.436768	0.57250977	0	0	0	0	0	0	0	0	0	0.92163086	0.078369141	0.7956543	0.26367188	0.024169922	-0.50756836	0.007	39698.24	0	0	0.007
1019	1020	1020	Category J	-0.14379883	0.035888672	-0.14379883	0.077392578	0.083740234	0.45800781	0.28	0.007	19/6/2018	19	6	2018	9:18:20	33500	0	9	18	20	70419	0.051513672	3.3918457	0.12255859	0.18359375	-0.90820313	14.974365	0.82299805	0	0	0	0	0	0	0	0	0	0.93481445	0.065185547	1.1787109	-0.26635742	-0.14770508	0.7644043	0.007	39698.24	0	0	0.007
1020	1021	1021	Category J	0.14379883	0.16796875	-1.1999512	-0.005615234	0.091552734	0.45019531	0.28	0.007	19/6/2018	19	6	2018	9:18:20	33500	0.1	9	18	20	70419	0.051513672	3.3918457	0.13110352	0.18237305	-0.90356445	0.75415039	0.29663086	0	0	0	0	0	0	0	0	0	0.93115234	0.068847656	0.32324219	0.012451172	-0.014404297	-0.29614258	0.007	39698.24	0	0	0.007
1021	1022	1022	Category J	0.53979492	0.10791016	-0.6237793	0.034912109	0.099365234	0.45019531	0.28	0.007	19/6/2018	19	6	2018	9:18:20	33500	0.2	9	18	20	70419	0.051513672	3.3918457	0.13134766	0.18164063	-0.89672852	0.71191406	0.49658203	0	0	0	0	0	0	0	0	0	0.92431641	0.075683594	0.75537109	0.40820313	-0.073730469	0.27294922	0.007	39698.24	0	0	0.007
1022	1023	1023	Category J	0.011962891	0.059814453	-0.059814453	0.075683594	0.047851563	0.4453125	0.28	0.007	19/6/2018	19	6	2018	9:18:20	33500	0.3	9	18	20	70419	0.051513672	3.3918457	0.13012695	0.18481445	-0.91064453	2.6101074	0.86791992	0	0	0	0	0	0	0	0	0	0.93823242	0.061767578	1.0939941	-0.11816406	-0.125	0.85083008	0.007	39698.24	0	0	0.007
1023	1024	1024	Category J	0.21582031	0.19189453	-1.8837891	0.032958984	0.024414063	0.44067383	0.28	0.007	19/6/2018	19	6	2018	9:18:20	33500	0.4	9	18	20	70419	0.051513672	3.3918457	0.13452148	0.18603516	-0.90478516	4.2297363	0.98217773	0	0	0	0	0	0	0	0	0	0.93359375	0.06640625	1.065918	0.081054688	0.005615234	-0.97875977	0.007	39698.24	0	0	0.007
1024	1025	1025	Category J	0.35986328	0.25195313	-0.3359375	0.080078125	0.0859375	0.43798828	0.28	0.007	19/6/2018	19	6	2018	9:18:20	33500	0.5	9	18	20	70419	0.051513672	3.3918457	0.13378906	0.18432617	-0.89868164	6.9406738	0.61010742	0	0	0	0	0	0	0	0	0	0.92724609	0.072753906	0.85644531	0.22583008	0.067382813	0.56274414	0.007	39698.24	0	0	0.007
1025	1026	1026	Category J	0.047851563	0.071777344	-1.1518555	-0.041503906	0.077880859	0.44799805	0.28	0.007	19/6/2018	19	6	2018	9:18:20	33500	0.6	9	18	20	70420	0.051513672	3.3918457	0.13598633	0.18798828	-0.90820313	3.3728027	0.28393555	0	0	0	0	0	0	0	0	0	0.93725586	0.062744141	0.44799805	-0.088134766	-0.11621094	-0.2434082	0.007	39698.24	0	0	0.007
1026	1027	1027	Category J	0.27587891	0.2277832	-1.1159668	0.033203125	0.12036133	0.4375	0.28	0.007	19/6/2018	19	6	2018	9:18:20	33500	0.7	9	18	20	70420	0.051513672	3.3918457	0.1394043	0.18505859	-0.90063477	2.1328125	0.25805664	0	0	0	0	0	0	0	0	0	0.92993164	0.070068359	0.39404297	0.13623047	0.042480469	-0.21508789	0.007	39698.24	0	0	0.007
1027	1028	1028	Category J	0.26391602	-0.011962891	-0.40795898	0.085205078	0.061035156	0.44775391	0.28	0.007	19/6/2018	19	6	2018	9:18:20	33500	0.8	9	18	20	70420	0.051513672	3.3918457	0.140625	0.18701172	-0.90307617	4.1328125	0.54760742	0	0	0	0	0	0	0	0	0	0.93286133	0.067138672	0.81738281	0.12304688	-0.19897461	0.49511719	0.007	39698.24	0	0	0.007
1028	1029	1029	Category J	0.38378906	0.32397461	-1.0678711	0.028564453	0.039550781	0.45507813	0.28	0.007	19/6/2018	19	6	2018	9:18:20	33500	0.9	9	18	20	70420	0.051513672	3.3918457	0.14160156	0.18945313	-0.91381836	10.481689	0.31665039	0	0	0	0	0	0	0	0	0	0.9440918	0.055908203	0.53027344	0.24194336	0.13427734	-0.15380859	0.007	39698.24	0	0	0.007
1029	1030	1030	Category J	-0.2277832	-0.16796875	-0.19189453	-0.032226563	0.11035156	0.44067383	0.29	0.007	19/6/2018	19	6	2018	9:18:21	33501	0	9	18	21	70420	0.051513672	3.3918457	0.14477539	0.1887207	-0.90649414	21.225586	0.88134766	0	0	0	0	0	0	0	0	0	0.93725586	0.062744141	1.4440918	-0.37255859	-0.35668945	0.71459961	0.007	39698.24	0	0	0.007
1030	1031	1031	Category J	-0.095947266	0.38378906	-1.2958984	-0.15942383	0.093994141	0.42114258	0.29	0.007	19/6/2018	19	6	2018	9:18:21	33501	0.1	9	18	21	70420	0.051513672	3.3918457	0.1472168	0.19140625	-0.9128418	24.602051	0.49267578	0	0	0	0	0	0	0	0	0	0.94433594	0.055664063	0.81860352	-0.24316406	0.19213867	-0.3828125	0.007	39698.24	0	0	0.007
1031	1032	1032	Category J	0.7199707	0.35986328	-1.2719727	-0.087890625	0.13916016	0.44067383	0.29	0.007	19/6/2018	19	6	2018	9:18:21	33501	0.2	9	18	21	70420	0.051513672	3.3918457	0.1484375	0.19091797	-0.90917969	32.765625	0.69750977	0	0	0	0	0	0	0	0	0	0.94067383	0.059326172	1.1030273	0.57128906	0.16870117	-0.36279297	0.007	39698.24	0	0	0.007
1032	1033	1033	Category J	-0.071777344	0.10791016	-0.21582031	-0.029785156	0.093994141	0.45556641	0.29	0.007	19/6/2018	19	6	2018	9:18:21	33501	0.3	9	18	21	70420	0.051513672	3.3918457	0.14990234	0.19042969	-0.90454102	37.5625	0.72827148	0	0	0	0	0	0	0	0	0	0.93652344	0.063476563	0.99316406	-0.22167969	-0.082519531	0.6887207	0.007	39698.24	0	0	0.007
1033	1034	1034	Category J	0.25195313	0.35986328	-1.5358887	-0.11303711	0.092529297	0.45141602	0.29	0.007	19/6/2018	19	6	2018	9:18:21	33501	0.4	9	18	21	70420	0.051513672	3.3918457	0.15307617	0.19042969	-0.91088867	35.426514	0.65478516	0	0	0	0	0	0	0	0	0	0.94311523	0.056884766	0.89282227	0.098632813	0.16918945	-0.62475586	0.007	39698.24	0	0	0.007
1034	1035	1035	Category J	0.45581055	0.14379883	-0.44384766	-0.092041016	0.088623047	0.44580078	0.29	0.007	19/6/2018	19	6	2018	9:18:21	33501	0.5	9	18	21	70420	0.051513672	3.3918457	0.15551758	0.18896484	-0.90429688	34.074463	0.55151367	0	0	0	0	0	0	0	0	0	0.93676758	0.063232422	0.8059082	0.30004883	-0.045166016	0.46044922	0.007	39698.24	0	0	0.007
1035	1036	1036	Category J	-0.13183594	0.059814453	-0.20385742	-0.083984375	0.13110352	0.43774414	0.29	0.007	19/6/2018	19	6	2018	9:18:21	33501	0.6	9	18	21	70421	0.051513672	3.3918457	0.15795898	0.18896484	-0.90527344	34.677246	0.77001953	0	0	0	0	0	0	0	0	0	0.93823242	0.061767578	1.1206055	-0.28979492	-0.12915039	0.70141602	0.007	39698.24	0	0	0.007
1036	1037	1037	Category J	0.20385742	0.26391602	-1.6799316	-0.12109375	0.14404297	0.42382813	0.29	0.007	19/6/2018	19	6	2018	9:18:21	33501	0.7	9	18	21	70421	0.051513672	3.3918457	0.16015625	0.19067383	-0.90649414	35.517334	0.77783203	0	0	0	0	0	0	0	0	0	0.94018555	0.059814453	0.88989258	0.043457031	0.072998047	-0.77319336	0.007	39698.24	0	0	0.007
1037	1038	1038	Category J	0.31176758	0.15576172	-0.52783203	-0.099609375	0.1237793	0.44506836	0.29	0.007	19/6/2018	19	6	2018	9:18:21	33501	0.8	9	18	21	70421	0.051513672	3.3918457	0.16552734	0.18945313	-0.90136719	29.043213	0.40234375	0	0	0	0	0	0	0	0	0	0.93579102	0.064208984	0.5534668	0.14599609	-0.033691406	0.37353516	0.007	39698.24	0	0	0.007
1038	1039	1039	Category J	0.095947266	0.17993164	-0.76782227	-0.16162109	0.090576172	0.41699219	0.3	0.007	19/6/2018	19	6	2018	9:18:21	33501	0.9	9	18	21	70421	0.05078125	3.407959	0.171875	0.18896484	-0.8996582	18.936279	0.15258789	0	0	0	0	0	0	0	0	0	0.93530273	0.064697266	0.21728516	-0.075927734	-0.009033203	0.13183594	0.007	39698.24	0	0	0.007
1039	1040	1040	Category J	0.47998047	0.20385742	-1.2358398	-0.072998047	0.090087891	0.45532227	0.3	0.007	19/6/2018	19	6	2018	9:18:22	33502	0	9	18	22	70421	0.05078125	3.407959	0.17749023	0.18823242	-0.89819336	22.282471	0.45336914	0	0	0	0	0	0	0	0	0	0.93457031	0.065429688	0.65527344	0.30224609	0.015380859	-0.33740234	0.007	39698.24	0	0	0.007
1040	1041	1041	Category J	-0.059814453	0.071777344	-0.21582031	-0.042724609	0.16113281	0.43115234	0.3	0.007	19/6/2018	19	6	2018	9:18:22	33502	0.1	9	18	22	70421	0.05078125	3.407959	0.1809082	0.18359375	-0.88745117	14.66748	0.72216797	0	0	0	0	0	0	0	0	0	0.92407227	0.075927734	1.0244141	-0.24072266	-0.11181641	0.67163086	0.007	39698.24	0	0	0.007
1041	1042	1042	Category J	0.11987305	0.25195313	-1.5717773	-0.10839844	0.15332031	0.42797852	0.3	0.007	19/6/2018	19	6	2018	9:18:22	33502	0.2	9	18	22	70421	0.05078125	3.407959	0.18603516	0.18725586	-0.89404297	1.2783203	0.68383789	0	0	0	0	0	0	0	0	0	0.93237305	0.067626953	0.80834961	-0.066162109	0.064453125	-0.67749023	0.007	39698.24	0	0	0.007
1042	1043	1043	Category J	0.83984375	0.10791016	-0.75585938	-0.10620117	0.15258789	0.4375	0.3	0.007	19/6/2018	19	6	2018	9:18:22	33502	0.3	9	18	22	70421	0.05078125	3.407959	0.18896484	0.18188477	-0.88256836	0.30004883	0.66699219	0	0	0	0	0	0	0	0	0	0.9206543	0.079345703	0.8515625	0.65063477	-0.073974609	0.12670898	0.007	39698.24	0	0	0.007
1043	1044	1044	Category J	-0.13183594	0.083984375	-0.19189453	-0.092773438	0.11108398	0.43432617	0.3	0.007	19/6/2018	19	6	2018	9:18:22	33502	0.4	9	18	22	70421	0.05078125	3.407959	0.18994141	0.18286133	-0.87792969	1.8383789	0.76416016	0	0	0	0	0	0	0	0	0	0.91674805	0.083251953	1.1069336	-0.32177734	-0.098876953	0.68603516	0.007	39698.24	0	0	0.007
1044	1045	1045	Category J	0.023925781	0.32397461	-1.6799316	-0.16015625	0.092529297	0.42895508	0.3	0.007	19/6/2018	19	6	2018	9:18:22	33502	0.5	9	18	22	70421	0.05078125	3.407959	0.19702148	0.18457031	-0.88330078	0.70288086	0.82666016	0	0	0	0	0	0	0	0	0	0.92382813	0.076171875	1.1088867	-0.1730957	0.13916016	-0.79638672	0.007	39698.24	0	0	0.007
1045	1046	1046	Category J	0.88793945	0.35986328	-1.0439453	-0.10864258	0.093261719	0.43457031	0.3	0.007	19/6/2018	19	6	2018	9:18:22	33502	0.6	9	18	22	70422	0.05078125	3.407959	0.19970703	0.18310547	-0.86865234	0.26000977	0.73168945	0	0	0	0	0	0	0	0	0	0.90991211	0.090087891	1.0397949	0.68798828	0.17651367	-0.17504883	0.007	39698.24	0	0	0.007
1046	1047	1047	Category J	-0.095947266	0.023925781	-0.27587891	-0.077392578	0.171875	0.43652344	0.3	0.007	19/6/2018	19	6	2018	9:18:22	33502	0.7	9	18	22	70422	0.05078125	3.407959	0.20214844	0.18676758	-0.87475586	4.1296387	0.68847656	0	0	0	0	0	0	0	0	0	0.91699219	0.083007813	1.0598145	-0.2980957	-0.1628418	0.59887695	0.007	39698.24	0	0	0.007
1047	1048	1048	Category J	0.15576172	0.13183594	-1.5119629	-0.1184082	0.13354492	0.42871094	0.3	0.007	19/6/2018	19	6	2018	9:18:22	33502	0.8	9	18	22	70422	0.05078125	3.407959	0.20825195	0.18823242	-0.87426758	1.8266602	0.64208984	0	0	0	0	0	0	0	0	0	0.91821289	0.081787109	0.74658203	-0.052490234	-0.056396484	-0.63745117	0.007	39698.24	0	0	0.007
1048	1049	1049	Category J	0.83984375	0.083984375	-0.76782227	-0.12841797	0.16186523	0.43603516	0.31	0.007	19/6/2018	19	6	2018	9:18:22	33502	0.9	9	18	22	70422	0.05078125	3.407959	0.20532227	0.18798828	-0.86767578	1.6794434	0.65039063	0	0	0	0	0	0	0	0	0	0.91137695	0.088623047	0.83837891	0.63427734	-0.10400391	0.099853516	0.007	39698.24	0	0	0.007
1049	1050	1050	Category J	-0.19189453	0.023925781	-0.15576172	-0.091064453	0.073730469	0.44067383	0.31	0.007	19/6/2018	19	6	2018	9:18:23	33503	0	9	18	23	70422	0.05078125	3.407959	0.2121582	0.1887207	-0.87451172	7.5964355	0.84106445	0	0	0	0	0	0	0	0	0	0.91943359	0.080566406	1.2880859	-0.40405273	-0.16479492	0.71875	0.007	39698.24	0	0	0.007
1050	1051	1051	Category J	-0.11987305	0.37182617	-2.1599121	-0.15673828	0.056640625	0.42163086	0.31	0.007	19/6/2018	19	6	2018	9:18:23	33503	0.1	9	18	23	70422	0.05078125	3.407959	0.21630859	0.18798828	-0.86816406	1.9199219	1.347168	0	0	0	0	0	0	0	0	0	0.91430664	0.085693359	1.8115234	-0.33618164	0.18383789	-1.2915039	0.007	39698.24	0	0	0.007
1051	1052	1052	Category J	0.82788086	0.27587891	-0.69580078	-0.095947266	0.12133789	0.42602539	0.31	0.007	19/6/2018	19	6	2018	9:18:23	33503	0.2	9	18	23	70422	0.05078125	3.407959	0.21630859	0.18505859	-0.8605957	7.7109375	0.63964844	0	0	0	0	0	0	0	0	0	0.90649414	0.093505859	0.86694336	0.61132813	0.090576172	0.16479492	0.007	39698.24	0	0	0.007
1052	1053	1053	Category J	-0.21582031	-0.071777344	-1.0559082	-0.043701172	0.15405273	0.43603516	0.31	0.007	19/6/2018	19	6	2018	9:18:23	33503	0.3	9	18	23	70422	0.05078125	3.407959	0.22412109	0.18530273	-0.86889648	9.5419922	0.54272461	0	0	0	0	0	0	0	0	0	0.91650391	0.083496094	0.88378906	-0.43994141	-0.25708008	-0.18676758	0.007	39698.24	0	0	0.007
1053	1054	1054	Category J	0.14379883	0.45581055	-1.5959473	-0.11474609	0.12451172	0.4206543	0.31	0.007	19/6/2018	19	6	2018	9:18:23	33503	0.4	9	18	23	70422	0.05078125	3.407959	0.22631836	0.18310547	-0.86352539	21.343018	0.78564453	0	0	0	0	0	0	0	0	0	0.91113281	0.088867188	1.0876465	-0.082519531	0.27246094	-0.73217773	0.007	39698.24	0	0	0.007
1054	1055	1055	Category J	-0.011962891	-0.083984375	-0.11987305	-0.13012695	0.096191406	0.42993164	0.31	0.007	19/6/2018	19	6	2018	9:18:23	33503	0.5	9	18	23	70422	0.05078125	3.407959	0.22387695	0.18188477	-0.86694336	18.113037	0.82739258	0	0	0	0	0	0	0	0	0	0.91381836	0.086181641	1.2490234	-0.23583984	-0.26586914	0.74707031	0.007	39698.24	0	0	0.007
1055	1056	1056	Category J	-0.011962891	0.29980469	-0.83984375	-0.15283203	0.074951172	0.42578125	0.31	0.007	19/6/2018	19	6	2018	9:18:23	33503	0.6	9	18	23	70423	0.05078125	3.407959	0.23120117	0.18359375	-0.87426758	16.216309	0.27172852	0	0	0	0	0	0	0	0	0	0.92285156	0.077148438	0.39379883	-0.24316406	0.1159668	0.034423828	0.007	39698.24	0	0	0.007
1056	1057	1057	Category J	0.57592773	0.41992188	-1.1757813	-0.067138672	0.12011719	0.43969727	0.31	0.007	19/6/2018	19	6	2018	9:18:23	33503	0.7	9	18	23	70423	0.05078125	3.407959	0.23461914	0.17944336	-0.86035156	22.843506	0.52294922	0	0	0	0	0	0	0	0	0	0.90966797	0.090332031	0.89672852	0.34106445	0.24023438	-0.31518555	0.007	39698.24	0	0	0.007
1057	1058	1058	Category J	-0.071777344	0.13183594	-0.3359375	-0.018554688	0.20092773	0.43530273	0.31	0.007	19/6/2018	19	6	2018	9:18:23	33503	0.8	9	18	23	70423	0.05078125	3.407959	0.23608398	0.18017578	-0.86474609	17.454834	0.61376953	0	0	0	0	0	0	0	0	0	0.91430664	0.085693359	0.88525391	-0.30786133	-0.048339844	0.52880859	0.007	39698.24	0	0	0.007
1058	1059	1059	Category J	0.16796875	0.52783203	-1.8718262	-0.16259766	0.17871094	0.40014648	0.32	0.007	19/6/2018	19	6	2018	9:18:23	33503	0.9	9	18	23	70423	0.05078125	3.407959	0.24047852	0.17895508	-0.85961914	8.3713379	1.0727539	0	0	0	0	0	0	0	0	0	0.91040039	0.089599609	1.4331055	-0.072509766	0.34863281	-1.0119629	0.007	39698.24	0	0	0.007
1059	1060	1060	Category J	0.57592773	0.083984375	-0.52783203	-0.16210938	0.13598633	0.41772461	0.32	0.007	19/6/2018	19	6	2018	9:18:24	33504	0	9	18	24	70423	0.05078125	3.407959	0.24047852	0.17822266	-0.85229492	6.2880859	0.47583008	0	0	0	0	0	0	0	0	0	0.90332031	0.096679688	0.75390625	0.33520508	-0.094238281	0.32446289	0.007	39698.24	0	0	0.007
1060	1061	1061	Category J	-0.047851563	0.13183594	-0.3359375	-0.20385742	0.13549805	0.39428711	0.32	0.007	19/6/2018	19	6	2018	9:18:24	33504	0.1	9	18	24	70423	0.05078125	3.407959	0.24755859	0.17944336	-0.86010742	6.7885742	0.60375977	0	0	0	0	0	0	0	0	0	0.9128418	0.087158203	0.86743164	-0.29541016	-0.047607422	0.52416992	0.007	39698.24	0	0	0.007
1061	1062	1062	Category J	-0.14379883	0.44384766	-2.027832	-0.12353516	0.11352539	0.42944336	0.32	0.007	19/6/2018	19	6	2018	9:18:24	33504	0.2	9	18	24	70423	0.05078125	3.407959	0.25097656	0.17895508	-0.85449219	8.3183594	1.265625	0	0	0	0	0	0	0	0	0	0.90844727	0.091552734	1.8327637	-0.39477539	0.26464844	-1.1730957	0.007	39698.24	0	0	0.007
1062	1063	1063	Category J	0.29980469	0.29980469	-0.45581055	-0.046386719	0.13598633	0.44189453	0.32	0.007	19/6/2018	19	6	2018	9:18:24	33504	0.3	9	18	24	70423	0.05078125	3.407959	0.24951172	0.17919922	-0.85644531	0.23242188	0.42138672	0	0	0	0	0	0	0	0	0	0.90991211	0.090087891	0.57128906	0.050048828	0.12036133	0.40063477	0.007	39698.24	0	0	0.007
1063	1064	1064	Category J	-0.10791016	0.059814453	-0.43188477	-0.071533203	0.1784668	0.4387207	0.32	0.007	19/6/2018	19	6	2018	9:18:24	33504	0.4	9	18	24	70423	0.05078125	3.407959	0.25366211	0.18017578	-0.86499023	10.993896	0.5769043	0	0	0	0	0	0	0	0	0	0.91918945	0.080810547	0.9152832	-0.36157227	-0.12036133	0.43310547	0.007	39698.24	0	0	0.007
1064	1065	1065	Category J	0.13183594	0.47998047	-1.6557617	-0.052978516	0.15209961	0.43579102	0.32	0.007	19/6/2018	19	6	2018	9:18:24	33504	0.5	9	18	24	70423	0.05078125	3.407959	0.25585938	0.1796875	-0.85131836	0.73999023	0.86743164	0	0	0	0	0	0	0	0	0	0.90698242	0.093017578	1.2285156	-0.12402344	0.30004883	-0.80419922	0.007	39698.24	0	0	0.007
1065	1066	1066	Category J	0.19189453	-0.023925781	-0.31176758	-0.094726563	0.1315918	0.44042969	0.32	0.007	19/6/2018	19	6	2018	9:18:24	33504	0.6	9	18	24	70424	0.05078125	3.407959	0.25610352	0.1784668	-0.85717773	0.81445313	0.58544922	0	0	0	0	0	0	0	0	0	0.91235352	0.087646484	0.8125	-0.064208984	-0.20239258	0.54541016	0.007	39698.24	0	0	0.007
1066	1067	1067	Category J	0	0.3359375	-1.0678711	-0.12744141	0.11523438	0.42724609	0.32	0.007	19/6/2018	19	6	2018	9:18:24	33504	0.7	9	18	24	70424	0.05078125	3.407959	0.26000977	0.18017578	-0.8527832	8.6323242	0.37158203	0	0	0	0	0	0	0	0	0	0.90966797	0.090332031	0.63085938	-0.26000977	0.15551758	-0.21484375	0.007	39698.24	0	0	0.007
1067	1068	1068	Category J	-0.011962891	0.38378906	-1.763916	-0.054443359	0.12426758	0.44018555	0.32	0.007	19/6/2018	19	6	2018	9:18:24	33504	0.8	9	18	24	70424	0.05078125	3.407959	0.26123047	0.17944336	-0.84912109	4.0126953	0.97607422	0	0	0	0	0	0	0	0	0	0.90649414	0.093505859	1.3920898	-0.27319336	0.20410156	-0.91455078	0.007	39698.24	0	0	0.007
1068	1069	1069	Category J	0.19189453	0.13183594	-0.31176758	0.034179688	0.18139648	0.42407227	0.33	0.007	19/6/2018	19	6	2018	9:18:24	33504	0.9	9	18	24	70424	0.05078125	3.407959	0.26269531	0.18212891	-0.85424805	1.4179688	0.54931641	0	0	0	0	0	0	0	0	0	0.91210938	0.087890625	0.66357422	-0.070800781	-0.050292969	0.54248047	0.007	39698.24	0	0	0.007
1069	1070	1070	Category J	0.15576172	0.40795898	-1.3918457	-0.037353516	0.20166016	0.41577148	0.33	0.007	19/6/2018	19	6	2018	9:18:25	33505	0	9	18	25	70424	0.05078125	3.407959	0.26245117	0.18041992	-0.85058594	2.1335449	0.59643555	0	0	0	0	0	0	0	0	0	0.90844727	0.091552734	0.87524414	-0.10668945	0.22729492	-0.54101563	0.007	39698.24	0	0	0.007
1070	1071	1071	Category J	0.035888672	0.15576172	-0.59985352	-0.069580078	0.16699219	0.4284668	0.33	0.007	19/6/2018	19	6	2018	9:18:25	33505	0.1	9	18	25	70424	0.05078125	3.407959	0.27050781	0.18481445	-0.85839844	1.0683594	0.3503418	0	0	0	0	0	0	0	0	0	0.91870117	0.081298828	0.52246094	-0.23461914	-0.029052734	0.25854492	0.007	39698.24	0	0	0.007
1071	1072	1072	Category J	0.047851563	0.15576172	-0.55175781	-0.10766602	0.15234375	0.42529297	0.33	0.007	19/6/2018	19	6	2018	9:18:25	33505	0.2	9	18	25	70424	0.05078125	3.407959	0.27612305	0.18212891	-0.85229492	6.2189941	0.37841797	0	0	0	0	0	0	0	0	0	0.91430664	0.085693359	0.55541992	-0.22827148	-0.026367188	0.30053711	0.007	39698.24	0	0	0.007
1072	1073	1073	Category J	0.19189453	0.20385742	-1.3918457	-0.078369141	0.13427734	0.42163086	0.33	0.007	19/6/2018	19	6	2018	9:18:25	33505	0.3	9	18	25	70424	0.05078125	3.407959	0.27148438	0.17993164	-0.84594727	7.9418945	0.55175781	0	0	0	0	0	0	0	0	0	0.90649414	0.093505859	0.64916992	-0.079589844	0.023681641	-0.5456543	0.007	39698.24	0	0	0.007
1073	1074	1074	Category J	0.14379883	0.083984375	-0.34790039	-0.030517578	0.14770508	0.43505859	0.33	0.007	19/6/2018	19	6	2018	9:18:25	33505	0.4	9	18	25	70424	0.05078125	3.407959	0.27636719	0.1809082	-0.85351563	7.6333008	0.53173828	0	0	0	0	0	0	0	0	0	0.9152832	0.084716797	0.7355957	-0.13256836	-0.096923828	0.50561523	0.007	39698.24	0	0	0.007
1074	1075	1075	Category J	0.13183594	0.2277832	-0.98388672	-0.060058594	0.15820313	0.43359375	0.33	0.007	19/6/2018	19	6	2018	9:18:25	33505	0.5	9	18	25	70424	0.05078125	3.407959	0.27734375	0.1784668	-0.84423828	16.296143	0.20751953	0	0	0	0	0	0	0	0	0	0.90649414	0.093505859	0.33422852	-0.14550781	0.049072266	-0.1394043	0.007	39698.24	0	0	0.007
1075	1076	1076	Category J	0.10791016	0.3359375	-0.98388672	-0.031738281	0.14624023	0.43725586	0.33	0.007	19/6/2018	19	6	2018	9:18:25	33505	0.6	9	18	25	70425	0.05078125	3.407959	0.27636719	0.17895508	-0.84887695	22.070313	0.2668457	0	0	0	0	0	0	0	0	0	0.91040039	0.089599609	0.46020508	-0.16845703	0.15673828	-0.13476563	0.007	39698.24	0	0	0.007
1076	1077	1077	Category J	0.39599609	0.095947266	-0.45581055	-0.071289063	0.15917969	0.42529297	0.33	0.007	19/6/2018	19	6	2018	9:18:25	33505	0.7	9	18	25	70425	0.050537109	3.4289062	0.28222656	0.1796875	-0.85644531	27.430908	0.42480469	0	0	0	0	0	0	0	0	0	0.91943359	0.080566406	0.59814453	0.11352539	-0.083740234	0.40063477	0.007	39698.24	0	0	0.007
1077	1078	1078	Category L	0.45581055	0.15576172	-0.77978516	-0.064697266	0.0859375	0.43554688	0.34	0.007	19/6/2018	19	6	2018	9:18:26	33506	0.6	9	18	26	70426	0.050537109	3.4289062	0.28442383	0.1784668	-0.84570313	31.862793	0.18481445	0	0	0	0	0	0	0	0	0	0.90991211	0.090087891	0.26000977	0.17114258	-0.022705078	0.065917969	0.007	39698.24	0	0	0.007
1078	1079	1079	Category L	0.41992188	0.10791016	-0.76782227	-0.065917969	0.077392578	0.44311523	0.34	0.007	19/6/2018	19	6	2018	9:18:26	33506	0.7	9	18	26	70426	0.050537109	3.4289062	0.28515625	0.17797852	-0.84912109	35.519287	0.17211914	0	0	0	0	0	0	0	0	0	0.91308594	0.086914063	0.28613281	0.13452148	-0.070068359	0.081298828	0.007	39698.24	0	0	0.007
1079	1080	1080	Category L	0.45581055	0.16796875	-0.76782227	-0.065429688	0.079833984	0.43115234	0.34	0.007	19/6/2018	19	6	2018	9:18:26	33506	0.8	9	18	26	70426	0.050537109	3.4289062	0.2890625	0.17773438	-0.84960938	43.837646	0.18579102	0	0	0	0	0	0	0	0	0	0.91479492	0.085205078	0.25830078	0.16650391	-0.009765625	0.081787109	0.007	39698.24	0	0	0.007
1080	1081	1081	Category L	0.41992188	0.14379883	-0.76782227	-0.0625	0.079833984	0.44750977	0.35	0.007	19/6/2018	19	6	2018	9:18:26	33506	0.9	9	18	26	70426	0.050537109	3.4289062	0.28759766	0.17749023	-0.84399414	48.070557	0.15625	0	0	0	0	0	0	0	0	0	0.90917969	0.090820313	0.24243164	0.13208008	-0.033691406	0.076171875	0.007	39698.24	0	0	0.007
1081	1082	1082	Category L	0.40795898	0.10791016	-0.76782227	-0.059326172	0.077392578	0.44238281	0.35	0.007	19/6/2018	19	6	2018	9:18:27	33507	0	9	18	27	70426	0.050537109	3.4289062	0.29272461	0.17895508	-0.85180664	44.013428	0.15917969	0	0	0	0	0	0	0	0	0	0.91845703	0.081542969	0.27050781	0.11499023	-0.071044922	0.083984375	0.007	39698.24	0	0	0.007
1082	1083	1083	Category L	0.43188477	0.14379883	-0.77978516	-0.059082031	0.082519531	0.45361328	0.35	0.007	19/6/2018	19	6	2018	9:18:27	33507	0.1	9	18	27	70426	0.050537109	3.4289062	0.2956543	0.17822266	-0.8425293	41.960205	0.15380859	0	0	0	0	0	0	0	0	0	0.91040039	0.089599609	0.2331543	0.13598633	-0.034423828	0.062744141	0.007	39698.24	0	0	0.007
1083	1084	1084	Category L	0.41992188	0.15576172	-0.76782227	-0.067626953	0.081298828	0.45751953	0.35	0.007	19/6/2018	19	6	2018	9:18:27	33507	0.2	9	18	27	70426	0.050537109	3.4289062	0.28979492	0.17895508	-0.84326172	43.715088	0.15209961	0	0	0	0	0	0	0	0	0	0.90942383	0.090576172	0.22875977	0.12988281	-0.023193359	0.075439453	0.007	39698.24	0	0	0.007
1084	1085	1085	Category L	0.41992188	0.14379883	-0.76782227	-0.0625	0.077636719	0.44116211	0.35	0.007	19/6/2018	19	6	2018	9:18:27	33507	0.3	9	18	27	70426	0.050537109	3.4289062	0.29589844	0.1796875	-0.85083008	39.811768	0.15332031	0	0	0	0	0	0	0	0	0	0.91870117	0.081298828	0.24291992	0.1237793	-0.035888672	0.083007813	0.007	39698.24	0	0	0.007
1085	1086	1086	Category L	0.44384766	0.16796875	-0.75585938	-0.062011719	0.075683594	0.43432617	0.35	0.007	19/6/2018	19	6	2018	9:18:27	33507	0.4	9	18	27	70426	0.050537109	3.4289062	0.30004883	0.17773438	-0.83984375	31.231445	0.16650391	0	0	0	0	0	0	0	0	0	0.90942383	0.090576172	0.23730469	0.14355469	-0.009765625	0.083984375	0.007	39698.24	0	0	0.007
1086	1087	1087	Category L	0.41992188	0.16796875	-0.76782227	-0.060791016	0.076660156	0.45556641	0.35	0.007	19/6/2018	19	6	2018	9:18:27	33507	0.5	9	18	27	70427	0.050537109	3.4289062	0.29370117	0.17504883	-0.8371582	23.95752	0.14404297	0	0	0	0	0	0	0	0	0	0.90429688	0.095703125	0.20263672	0.12597656	-0.007080078	0.069335938	0.007	39698.24	0	0	0.007
1087	1088	1088	Category L	0.41992188	0.11987305	-0.77978516	-0.056640625	0.078857422	0.44238281	0.35	0.007	19/6/2018	19	6	2018	9:18:27	33507	0.6	9	18	27	70427	0.050537109	3.4289062	0.29931641	0.17700195	-0.84448242	18.14209	0.14819336	0	0	0	0	0	0	0	0	0	0.91333008	0.086669922	0.24243164	0.12036133	-0.057128906	0.064697266	0.007	39698.24	0	0	0.007
1088	1089	1089	Category L	0.41992188	0.13183594	-0.79199219	-0.054931641	0.078857422	0.4465332	0.35	0.007	19/6/2018	19	6	2018	9:18:27	33507	0.7	9	18	27	70427	0.050537109	3.4289062	0.30200195	0.17700195	-0.8359375	12.038086	0.13354492	0	0	0	0	0	0	0	0	0	0.90625	0.09375	0.20678711	0.11767578	-0.045166016	0.043945313	0.007	39698.24	0	0	0.007
1089	1090	1090	Category L	0.43188477	0.14379883	-0.79199219	-0.063476563	0.078369141	0.4543457	0.35	0.007	19/6/2018	19	6	2018	9:18:27	33507	0.8	9	18	27	70427	0.050537109	3.4289062	0.29614258	0.17822266	-0.83642578	4.9306641	0.14672852	0	0	0	0	0	0	0	0	0	0.9050293	0.094970703	0.21435547	0.13549805	-0.034423828	0.044433594	0.007	39698.24	0	0	0.007
1090	1091	1091	Category L	0.39599609	0.16796875	-0.76782227	-0.052490234	0.082275391	0.44360352	0.36	0.007	19/6/2018	19	6	2018	9:18:27	33507	0.9	9	18	27	70427	0.050537109	3.4289062	0.30273438	0.1796875	-0.84472656	1.484375	0.12133789	0	0	0	0	0	0	0	0	0	0.9152832	0.084716797	0.18188477	0.093017578	-0.01171875	0.076904297	0.007	39698.24	0	0	0.007
1091	1092	1092	Category L	0.43188477	0.13183594	-0.77978516	-0.055664063	0.079833984	0.44677734	0.36	0.007	19/6/2018	19	6	2018	9:18:28	33508	0	9	18	28	70427	0.050537109	3.4289062	0.30883789	0.17700195	-0.82739258	1.5617676	0.1394043	0	0	0	0	0	0	0	0	0	0.90087891	0.099121094	0.21606445	0.12280273	-0.045166016	0.047607422	0.007	39698.24	0	0	0.007
1092	1093	1093	Category L	0.40795898	0.10791016	-0.82788086	-0.057373047	0.072509766	0.44628906	0.36	0.007	19/6/2018	19	6	2018	9:18:28	33508	0.1	9	18	28	70427	0.050537109	3.4289062	0.30297852	0.17553711	-0.82910156	1.111084	0.12475586	0	0	0	0	0	0	0	0	0	0.90014648	0.099853516	0.17382813	0.10473633	-0.067626953	0.001220703	0.007	39698.24	0	0	0.007
1093	1094	1094	Category L	0.38378906	0.14379883	-0.80395508	-0.057861328	0.078369141	0.45336914	0.36	0.007	19/6/2018	19	6	2018	9:18:28	33508	0.2	9	18	28	70427	0.050537109	3.4289062	0.31005859	0.1784668	-0.82592773	0.93188477	0.084228516	0	0	0	0	0	0	0	0	0	0.90014648	0.099853516	0.13037109	0.073486328	-0.034667969	0.021972656	0.007	39698.24	0	0	0.007
1094	1095	1095	Category L	0.40795898	0.10791016	-0.80395508	-0.053222656	0.076171875	0.43847656	0.36	0.007	19/6/2018	19	6	2018	9:18:28	33508	0.3	9	18	28	70427	0.050537109	3.4289062	0.31274414	0.17431641	-0.81616211	1.3215332	0.11645508	0	0	0	0	0	0	0	0	0	0.89135742	0.10864258	0.17382813	0.094970703	-0.06640625	0.012207031	0.007	39698.24	0	0	0.007
1095	1096	1096	Category L	0.39599609	0.13183594	-0.79199219	-0.051513672	0.076171875	0.44335938	0.36	0.007	19/6/2018	19	6	2018	9:18:28	33508	0.4	9	18	28	70427	0.050537109	3.4289062	0.31713867	0.17749023	-0.82495117	1.8103027	0.096679688	0	0	0	0	0	0	0	0	0	0.90161133	0.098388672	0.1574707	0.078613281	-0.045654297	0.032958984	0.007	39698.24	0	0	0.007
1096	1097	1097	Category L	0.40795898	0.095947266	-0.77978516	-0.058349609	0.073730469	0.42919922	0.36	0.007	19/6/2018	19	6	2018	9:18:28	33508	0.5	9	18	28	70428	0.050537109	3.4289062	0.32202148	0.17578125	-0.82446289	1.4196777	0.12548828	0	0	0	0	0	0	0	0	0	0.90234375	0.09765625	0.21044922	0.085693359	-0.079833984	0.044677734	0.007	39698.24	0	0	0.007
1097	1098	1098	Category L	0.40795898	0.11987305	-0.79199219	-0.05859375	0.076171875	0.44042969	0.36	0.007	19/6/2018	19	6	2018	9:18:28	33508	0.6	9	18	28	70428	0.050537109	3.4289062	0.31933594	0.17260742	-0.81982422	1.3276367	0.10668945	0	0	0	0	0	0	0	0	0	0.89672852	0.10327148	0.16943359	0.088378906	-0.052734375	0.027832031	0.007	39698.24	0	0	0.007
1098	1099	1099	Category L	0.39599609	0.14379883	-0.80395508	-0.051513672	0.072753906	0.44335938	0.36	0.007	19/6/2018	19	6	2018	9:18:28	33508	0.7	9	18	28	70428	0.050537109	3.4289062	0.32495117	0.1730957	-0.82568359	1.8840332	0.079833984	0	0	0	0	0	0	0	0	0	0.90405273	0.095947266	0.12231445	0.071044922	-0.029296875	0.021728516	0.007	39698.24	0	0	0.007
1099	1100	1100	Category L	0.41992188	0.13183594	-0.77978516	-0.051269531	0.077148438	0.45483398	0.36	0.007	19/6/2018	19	6	2018	9:18:28	33508	0.8	9	18	28	70428	0.050537109	3.4289062	0.32739258	0.16894531	-0.8125	2.0830078	0.10473633	0	0	0	0	0	0	0	0	0	0.89208984	0.10791016	0.16235352	0.092285156	-0.037109375	0.032714844	0.007	39698.24	0	0	0.007
1100	1101	1101	Category L	0.41992188	0.11987305	-0.75585938	-0.059082031	0.072265625	0.43457031	0.37	0.007	19/6/2018	19	6	2018	9:18:28	33508	0.9	9	18	28	70428	0.050537109	3.4289062	0.32470703	0.16992188	-0.81616211	0.95605469	0.12304688	0	0	0	0	0	0	0	0	0	0.89477539	0.10522461	0.20532227	0.094970703	-0.050048828	0.060302734	0.007	39698.24	0	0	0.007
1101	1102	1102	Category L	0.40795898	0.13183594	-0.76782227	-0.051513672	0.076171875	0.44458008	0.37	0.007	19/6/2018	19	6	2018	9:18:29	33509	0	9	18	29	70428	0.050537109	3.4289062	0.32983398	0.1706543	-0.82177734	0.068115234	0.10229492	0	0	0	0	0	0	0	0	0	0.90185547	0.098144531	0.1706543	0.077880859	-0.038818359	0.053955078	0.007	39698.24	0	0	0.007
1102	1103	1103	Category L	0.34790039	0.14379883	-0.74389648	-0.057128906	0.073242188	0.4465332	0.37	0.007	19/6/2018	19	6	2018	9:18:29	33509	0.1	9	18	29	70428	0.050537109	3.4289062	0.33618164	0.16723633	-0.80639648	0.42504883	0.067871094	0	0	0	0	0	0	0	0	0	0.88964844	0.11035156	0.09765625	0.011474609	-0.0234375	0.0625	0.007	39698.24	0	0	0.007
1103	1104	1104	Category L	0.39599609	0.15576172	-0.79199219	-0.049560547	0.076171875	0.44848633	0.37	0.007	19/6/2018	19	6	2018	9:18:29	33509	0.2	9	18	29	70428	0.050537109	3.4289062	0.33691406	0.1652832	-0.8112793	1.6743164	0.062744141	0	0	0	0	0	0	0	0	0	0.89379883	0.10620117	0.088134766	0.058837891	-0.009521484	0.019287109	0.007	39698.24	0	0	0.007
1104	1105	1105	Category L	0.38378906	0.15576172	-0.81591797	-0.043945313	0.080322266	0.44580078	0.37	0.007	19/6/2018	19	6	2018	9:18:29	33509	0.3	9	18	29	70428	0.050537109	3.4289062	0.34228516	0.16674805	-0.81616211	4.0893555	0.042724609	0	0	0	0	0	0	0	0	0	0.90087891	0.099121094	0.052734375	0.041259766	-0.010986328	0.000244141	0.007	39698.24	0	0	0.007
1105	1106	1106	Category L	0.35986328	0.19189453	-0.79199219	-0.051269531	0.093505859	0.44995117	0.37	0.007	19/6/2018	19	6	2018	9:18:29	33509	0.4	9	18	29	70428	0.050537109	3.4289062	0.34521484	0.16308594	-0.8059082	6.442627	0.034912109	0	0	0	0	0	0	0	0	0	0.8918457	0.1081543	0.057128906	0.014404297	0.028564453	0.013916016	0.007	39698.24	0	0	0.007
1106	1107	1107	Category L	0.37182617	0.17993164	-0.82788086	-0.056884766	0.086914063	0.44555664	0.37	0.007	19/6/2018	19	6	2018	9:18:29	33509	0.5	9	18	29	70429	0.051025391	3.4256836	0.34692383	0.16552734	-0.81274414	7.2563477	0.032226563	0	0	0	0	0	0	0	0	0	0.89892578	0.10107422	0.053955078	0.024658203	0.014160156	-0.015136719	0.007	39698.24	0	0	0.007
1107	1108	1108	Category L	0.37182617	0.19189453	-0.80395508	-0.056640625	0.088867188	0.45556641	0.37	0.007	19/6/2018	19	6	2018	9:18:29	33509	0.6	9	18	29	70429	0.051025391	3.4256836	0.35131836	0.16308594	-0.80981445	7.9255371	0.035644531	0	0	0	0	0	0	0	0	0	0.89770508	0.10229492	0.054931641	0.020263672	0.028564453	0.005859375	0.007	39698.24	0	0	0.007
1108	1109	1109	Category L	0.37182617	0.19189453	-0.79199219	-0.055908203	0.087646484	0.44360352	0.37	0.007	19/6/2018	19	6	2018	9:18:29	33509	0.7	9	18	29	70429	0.051025391	3.4256836	0.35522461	0.15991211	-0.7980957	8.8288574	0.036376953	0	0	0	0	0	0	0	0	0	0.88818359	0.11181641	0.054443359	0.016357422	0.031738281	0.006103516	0.007	39698.24	0	0	0.007
1109	1110	1110	Category L	0.40795898	0.19189453	-0.80395508	-0.052246094	0.096923828	0.44384766	0.37	0.007	19/6/2018	19	6	2018	9:18:29	33509	0.8	9	18	29	70429	0.051025391	3.4256836	0.35644531	0.15942383	-0.80419922	9.0983887	0.060546875	0	0	0	0	0	0	0	0	0	0.89404297	0.10595703	0.083984375	0.051269531	0.032226563	0.000244141	0.007	39698.24	0	0	0.007
1110	1111	1111	Category L	0.35986328	0.16796875	-0.80395508	-0.056884766	0.088623047	0.45288086	0.38	0.007	19/6/2018	19	6	2018	9:18:29	33509	0.9	9	18	29	70429	0.051025391	3.4256836	0.35864258	0.15527344	-0.79736328	8.7453613	0.014160156	0	0	0	0	0	0	0	0	0	0.88793945	0.11206055	0.020019531	0.000976563	0.012695313	-0.006347656	0.007	39698.24	0	0	0.007
1111	1112	1112	Category L	0.34790039	0.17993164	-0.77978516	-0.055664063	0.0859375	0.44970703	0.38	0.007	19/6/2018	19	6	2018	9:18:30	33510	0	9	18	30	70429	0.051025391	3.4256836	0.36254883	0.15429688	-0.80004883	7.8864746	0.035644531	0	0	0	0	0	0	0	0	0	0.8918457	0.1081543	0.060546875	-0.014648438	0.025390625	0.020263672	0.007	39698.24	0	0	0.007
1112	1113	1113	Category L	0.32397461	0.19189453	-0.81591797	-0.044189453	0.083984375	0.44384766	0.38	0.007	19/6/2018	19	6	2018	9:18:30	33510	0.1	9	18	30	70429	0.051025391	3.4256836	0.36621094	0.15356445	-0.8034668	7.0327148	0.058349609	0	0	0	0	0	0	0	0	0	0.89624023	0.10375977	0.092773438	-0.042236328	0.038085938	-0.012207031	0.007	39698.24	0	0	0.007
1113	1114	1114	Category L	0.3359375	0.16796875	-0.79199219	-0.033935547	0.081787109	0.44213867	0.38	0.007	19/6/2018	19	6	2018	9:18:30	33510	0.2	9	18	30	70429	0.051025391	3.4256836	0.36791992	0.15258789	-0.79638672	5.496582	0.035644531	0	0	0	0	0	0	0	0	0	0.890625	0.109375	0.051757813	-0.031982422	0.015136719	0.004394531	0.007	39698.24	0	0	0.007
1114	1115	1115	Category L	0.35986328	0.16796875	-0.81591797	-0.037841797	0.082763672	0.45629883	0.38	0.007	19/6/2018	19	6	2018	9:18:30	33510	0.3	9	18	30	70429	0.051025391	3.4256836	0.37011719	0.15332031	-0.80224609	3.0898438	0.022460938	0	0	0	0	0	0	0	0	0	0.89672852	0.10327148	0.038330078	-0.010253906	0.014404297	-0.013427734	0.007	39698.24	0	0	0.007
1115	1116	1116	Category L	0.34790039	0.13183594	-0.80395508	-0.036376953	0.081298828	0.46020508	0.38	0.007	19/6/2018	19	6	2018	9:18:30	33510	0.4	9	18	30	70429	0.051025391	3.4256836	0.37207031	0.15209961	-0.80053711	0.25585938	0.031738281	0	0	0	0	0	0	0	0	0	0.89575195	0.10424805	0.047851563	-0.024169922	-0.020263672	-0.003173828	0.007	39698.24	0	0	0.007
1116	1117	1117	Category L	0.37182617	0.15576172	-0.81591797	-0.034423828	0.089599609	0.44433594	0.38	0.007	19/6/2018	19	6	2018	9:18:30	33510	0.5	9	18	30	70430	0.051025391	3.4256836	0.37475586	0.1496582	-0.79858398	2.5141602	0.018310547	0	0	0	0	0	0	0	0	0	0.89501953	0.10498047	0.025878906	-0.002929688	0.005859375	-0.017089844	0.007	39698.24	0	0	0.007
1117	1118	1118	Category L	0.37182617	0.11987305	-0.80395508	-0.032470703	0.081542969	0.44213867	0.38	0.007	19/6/2018	19	6	2018	9:18:30	33510	0.6	9	18	30	70430	0.051025391	3.4256836	0.3737793	0.15039063	-0.8034668	4.182373	0.030517578	0	0	0	0	0	0	0	0	0	0.89892578	0.10107422	0.032958984	-0.001953125	-0.030517578	-0.000244141	0.007	39698.24	0	0	0.007
1118	1119	1119	Category L	0.40795898	0.16796875	-0.80395508	-0.040527344	0.082763672	0.45532227	0.38	0.007	19/6/2018	19	6	2018	9:18:30	33510	0.7	9	18	30	70430	0.051025391	3.4256836	0.37231445	0.15014648	-0.80419922	4.8144531	0.039550781	0	0	0	0	0	0	0	0	0	0.89892578	0.10107422	0.053466797	0.035400391	0.017578125	0.000244141	0.007	39698.24	0	0	0.007
1119	1120	1120	Category L	0.35986328	0.17993164	-0.80395508	-0.033691406	0.080322266	0.4543457	0.38	0.007	19/6/2018	19	6	2018	9:18:30	33510	0.8	9	18	30	70430	0.051025391	3.4256836	0.37060547	0.15039063	-0.80493164	4.626709	0.03125	0	0	0	0	0	0	0	0	0	0.89892578	0.10107422	0.041503906	-0.010742188	0.029296875	0.000976563	0.007	39698.24	0	0	0.007
1120	1121	1121	Category L	0.35986328	0.19189453	-0.83984375	-0.037841797	0.075927734	0.44897461	0.39	0.007	19/6/2018	19	6	2018	9:18:30	33510	0.9	9	18	30	70430	0.051025391	3.4256836	0.36914063	0.1496582	-0.80566406	4.501709	0.054931641	0	0	0	0	0	0	0	0	0	0.89868164	0.10131836	0.085693359	-0.009277344	0.041992188	-0.033935547	0.007	39698.24	0	0	0.007
1121	1122	1122	Category L	0.34790039	0.17993164	-0.81591797	-0.032226563	0.079833984	0.44604492	0.39	0.007	19/6/2018	19	6	2018	9:18:31	33511	0	9	18	31	70430	0.051025391	3.4256836	0.36791992	0.14941406	-0.80639648	4.3952637	0.037597656	0	0	0	0	0	0	0	0	0	0.89892578	0.10107422	0.060058594	-0.020019531	0.030273438	-0.009277344	0.007	39698.24	0	0	0.007
1122	1123	1123	Category L	0.37182617	0.17993164	-0.81591797	-0.039306641	0.08203125	0.45605469	0.39	0.007	19/6/2018	19	6	2018	9:18:31	33511	0.1	9	18	31	70430	0.051025391	3.4256836	0.36694336	0.14916992	-0.80712891	3.8034668	0.031982422	0	0	0	0	0	0	0	0	0	0.89916992	0.10083008	0.043945313	0.004882813	0.030517578	-0.008544922	0.007	39698.24	0	0	0.007
1123	1124	1124	Category L	0.35986328	0.14379883	-0.80395508	-0.029785156	0.079833984	0.44213867	0.39	0.007	19/6/2018	19	6	2018	9:18:31	33511	0.2	9	18	31	70430	0.051025391	3.4256836	0.36523438	0.14892578	-0.80786133	3.4978027	0.008544922	0	0	0	0	0	0	0	0	0	0.89916992	0.10083008	0.014892578	-0.005371094	-0.005126953	0.00390625	0.007	39698.24	0	0	0.007
1124	1125	1125	Category L	0.35986328	0.15576172	-0.79199219	-0.027832031	0.080566406	0.45019531	0.39	0.007	19/6/2018	19	6	2018	9:18:31	33511	0.3	9	18	31	70430	0.051025391	3.4256836	0.36401367	0.14819336	-0.80883789	3.2905273	0.018798828	0	0	0	0	0	0	0	0	0	0.89916992	0.10083008	0.028564453	-0.004150391	0.007324219	0.016845703	0.007	39698.24	0	0	0.007
1125	1126	1126	Category L	0.37182617	0.15576172	-0.82788086	-0.036621094	0.077392578	0.44580078	0.39	0.007	19/6/2018	19	6	2018	9:18:31	33511	0.4	9	18	31	70430	0.051025391	3.4256836	0.36303711	0.14794922	-0.80932617	2.8203125	0.021728516	0	0	0	0	0	0	0	0	0	0.89941406	0.10058594	0.034667969	0.008544922	0.007568359	-0.018310547	0.007	39698.24	0	0	0.007
1126	1127	1127	Category L	0.35986328	0.16796875	-0.87597656	-0.031982422	0.078125	0.44921875	0.39	0.007	19/6/2018	19	6	2018	9:18:31	33511	0.5	9	18	31	70431	0.051025391	3.4256836	0.36181641	0.1472168	-0.81030273	1.6843262	0.068603516	0	0	0	0	0	0	0	0	0	0.89941406	0.10058594	0.088134766	-0.001953125	0.020507813	-0.065429688	0.007	39698.24	0	0	0.007
1127	1128	1128	Category L	0.37182617	0.13183594	-0.81591797	-0.035644531	0.076660156	0.44213867	0.39	0.007	19/6/2018	19	6	2018	9:18:31	33511	0.6	9	18	31	70431	0.051025391	3.4256836	0.3605957	0.14624023	-0.81103516	0.34741211	0.018798828	0	0	0	0	0	0	0	0	0	0.8996582	0.1003418	0.030273438	0.010986328	-0.014404297	-0.004638672	0.007	39698.24	0	0	0.007
1128	1129	1129	Category L	0.37182617	0.17993164	-0.81591797	-0.029785156	0.081542969	0.44628906	0.39	0.007	19/6/2018	19	6	2018	9:18:31	33511	0.7	9	18	31	70431	0.051025391	3.4256836	0.35986328	0.14624023	-0.81201172	0.068847656	0.035888672	0	0	0	0	0	0	0	0	0	0.90014648	0.099853516	0.049316406	0.01171875	0.033447266	-0.003662109	0.007	39698.24	0	0	0.007
1129	1130	1130	Category L	0.3359375	0.15576172	-0.81591797	-0.037109375	0.076660156	0.44384766	0.39	0.007	19/6/2018	19	6	2018	9:18:31	33511	0.8	9	18	31	70431	0.051025391	3.4256836	0.35839844	0.14575195	-0.81274414	0.22900391	0.024658203	0	0	0	0	0	0	0	0	0	0.90014648	0.099853516	0.035400391	-0.022460938	0.009765625	-0.002929688	0.007	39698.24	0	0	0.007
1130	1131	1131	Category L	0.35986328	0.15576172	-0.77978516	-0.033447266	0.076660156	0.45117188	0.4	0.007	19/6/2018	19	6	2018	9:18:31	33511	0.9	9	18	31	70431	0.051025391	3.4256836	0.35717773	0.14550781	-0.8137207	0.72558594	0.035400391	0	0	0	0	0	0	0	0	0	0.90039063	0.099609375	0.046875	0.002441406	0.010009766	0.033935547	0.007	39698.24	0	0	0.007
1131	1132	1132	Category L	0.35986328	0.15576172	-0.82788086	-0.035400391	0.077636719	0.45336914	0.4	0.007	19/6/2018	19	6	2018	9:18:32	33512	0	9	18	32	70431	0.051025391	3.4256836	0.35620117	0.14477539	-0.81469727	1.2263184	0.017333984	0	0	0	0	0	0	0	0	0	0.90087891	0.099121094	0.02734375	0.003417969	0.010742188	-0.012939453	0.007	39698.24	0	0	0.007
1132	1133	1133	Category L	0.35986328	0.15576172	-0.80395508	-0.037841797	0.079589844	0.46020508	0.4	0.007	19/6/2018	19	6	2018	9:18:32	33512	0.1	9	18	32	70431	0.051025391	3.4256836	0.35473633	0.14477539	-0.81494141	1.3901367	0.016113281	0	0	0	0	0	0	0	0	0	0.90039063	0.099609375	0.026855469	0.004882813	0.010742188	0.010986328	0.007	39698.24	0	0	0.007
1133	1134	1134	Category L	0.35986328	0.13183594	-0.81591797	-0.035400391	0.075683594	0.44580078	0.4	0.007	19/6/2018	19	6	2018	9:18:32	33512	0.2	9	18	32	70431	0.051025391	3.4256836	0.35351563	0.14550781	-0.81469727	1.3735352	0.015136719	0	0	0	0	0	0	0	0	0	0.90014648	0.099853516	0.020996094	0.006103516	-0.013671875	-0.000976563	0.007	39698.24	0	0	0.007
1134	1135	1135	Category L	0.3359375	0.16796875	-0.81591797	-0.032226563	0.079101563	0.44604492	0.4	0.007	19/6/2018	19	6	2018	9:18:32	33512	0.3	9	18	32	70431	0.051025391	3.4256836	0.35302734	0.14453125	-0.81469727	1.1137695	0.028808594	0	0	0	0	0	0	0	0	0	0.8996582	0.1003418	0.041503906	-0.017089844	0.023193359	-0.000976563	0.007	39698.24	0	0	0.007
1135	1136	1136	Category L	0.37182617	0.16796875	-0.80395508	-0.027587891	0.079833984	0.45532227	0.4	0.007	19/6/2018	19	6	2018	9:18:32	33512	0.4	9	18	32	70431	0.051025391	3.4256836	0.35205078	0.14477539	-0.81494141	0.39794922	0.032226563	0	0	0	0	0	0	0	0	0	0.89941406	0.10058594	0.053710938	0.01953125	0.022949219	0.010986328	0.007	39698.24	0	0	0.007
1136	1137	1137	Category L	0.35986328	0.16796875	-0.80395508	-0.030273438	0.077392578	0.45629883	0.4	0.007	19/6/2018	19	6	2018	9:18:32	33512	0.5	9	18	32	70432	0.051025391	3.4256836	0.35131836	0.14453125	-0.81518555	0.26928711	0.027099609	0	0	0	0	0	0	0	0	0	0.89941406	0.10058594	0.04296875	0.008300781	0.023193359	0.011230469	0.007	39698.24	0	0	0.007
1137	1138	1138	Category L	0.37182617	0.16796875	-0.80395508	-0.035888672	0.071777344	0.44702148	0.4	0.007	19/6/2018	19	6	2018	9:18:32	33512	0.6	9	18	32	70432	0.051025391	3.4256836	0.35009766	0.14477539	-0.81542969	0.40527344	0.033447266	0	0	0	0	0	0	0	0	0	0.89916992	0.10083008	0.056152344	0.021484375	0.022949219	0.011474609	0.007	39698.24	0	0	0.007
1138	1139	1139	Category L	0.37182617	0.19189453	-0.81591797	-0.027832031	0.077148438	0.44726563	0.4	0.007	19/6/2018	19	6	2018	9:18:32	33512	0.7	9	18	32	70432	0.051025391	3.4256836	0.34936523	0.14501953	-0.81640625	0.21386719	0.051757813	0	0	0	0	0	0	0	0	0	0.89990234	0.10009766	0.069580078	0.022216797	0.046630859	0.000488281	0.007	39698.24	0	0	0.007
1139	1140	1140	Category L	0.37182617	0.16796875	-0.81591797	-0.03125	0.073242188	0.44824219	0.4	0.007	19/6/2018	19	6	2018	9:18:32	33512	0.8	9	18	32	70432	0.051025391	3.4256836	0.34814453	0.14550781	-0.81689453	0.1237793	0.032470703	0	0	0	0	0	0	0	0	0	0.89990234	0.10009766	0.046875	0.0234375	0.022216797	0.000976563	0.007	39698.24	0	0	0.007
1140	1141	1141	Category L	0.35986328	0.17993164	-0.79199219	-0.027587891	0.082519531	0.45239258	0.41	0.007	19/6/2018	19	6	2018	9:18:32	33512	0.9	9	18	32	70432	0.051025391	3.4256836	0.34692383	0.14526367	-0.81762695	0.20166016	0.044677734	0	0	0	0	0	0	0	0	0	0.90014648	0.099853516	0.072753906	0.012695313	0.034423828	0.025634766	0.007	39698.24	0	0	0.007
1141	1142	1142	Category L	0.35986328	0.16796875	-0.80395508	-0.037109375	0.077636719	0.44580078	0.41	0.007	19/6/2018	19	6	2018	9:18:33	33513	0	9	18	33	70432	0.051025391	3.4256836	0.34594727	0.14526367	-0.81835938	0.35571289	0.030029297	0	0	0	0	0	0	0	0	0	0.90039063	0.099609375	0.05078125	0.013671875	0.022460938	0.014404297	0.007	39698.24	0	0	0.007
1142	1143	1143	Category L	0.34790039	0.15576172	-0.83984375	-0.036621094	0.077392578	0.44213867	0.41	0.007	19/6/2018	19	6	2018	9:18:33	33513	0.1	9	18	33	70432	0.051025391	3.4256836	0.3449707	0.14501953	-0.8190918	0.069335938	0.023193359	0	0	0	0	0	0	0	0	0	0.90063477	0.099365234	0.034179688	0.002685547	0.010498047	-0.020507813	0.007	39698.24	0	0	0.007
1143	1144	1144	Category L	0.3359375	0.17993164	-0.82788086	-0.029296875	0.075439453	0.45629883	0.41	0.007	19/6/2018	19	6	2018	9:18:33	33513	0.2	9	18	33	70432	0.051025391	3.4256836	0.34448242	0.14477539	-0.82006836	0.53637695	0.036865234	0	0	0	0	0	0	0	0	0	0.90136719	0.098632813	0.051269531	-0.008544922	0.034912109	-0.007568359	0.007	39698.24	0	0	0.007
1144	1145	1145	Category L	0.35986328	0.17993164	-0.83984375	-0.034423828	0.079345703	0.45727539	0.41	0.007	19/6/2018	19	6	2018	9:18:33	33513	0.3	9	18	33	70432	0.051269531	3.3531738	0.34350586	0.14428711	-0.82080078	1.3105469	0.043212891	0	0	0	0	0	0	0	0	0	0.90136719	0.098632813	0.070556641	0.016113281	0.035400391	-0.018798828	0.007	39698.24	0	0	0.007
1145	1146	1146	Category L	0.3359375	0.16796875	-0.83984375	-0.012451172	0.077392578	0.44042969	0.41	0.007	19/6/2018	19	6	2018	9:18:33	33513	0.4	9	18	33	70432	0.051269531	3.3531738	0.3425293	0.14428711	-0.82080078	2.6816406	0.030761719	0	0	0	0	0	0	0	0	0	0.90112305	0.098876953	0.049072266	-0.006591797	0.0234375	-0.018798828	0.007	39698.24	0	0	0.007
1146	1147	1147	Category L	0.3359375	0.14379883	-0.83984375	-0.001708984	0.057128906	0.46069336	0.41	0.007	19/6/2018	19	6	2018	9:18:33	33513	0.5	9	18	33	70433	0.051269531	3.3531738	0.34204102	0.14355469	-0.8215332	4.6325684	0.019042969	0	0	0	0	0	0	0	0	0	0.90161133	0.098388672	0.024414063	-0.006103516	0	-0.018066406	0.007	39698.24	0	0	0.007
1147	1148	1148	Category L	0.29980469	0.13183594	-0.82788086	0.019775391	0.047363281	0.44384766	0.41	0.007	19/6/2018	19	6	2018	9:18:33	33513	0.6	9	18	33	70433	0.051269531	3.3531738	0.34179688	0.14306641	-0.82128906	7.9333496	0.043945313	0	0	0	0	0	0	0	0	0	0.90112305	0.098876953	0.059814453	-0.041992188	-0.011230469	-0.006347656	0.007	39698.24	0	0	0.007
1148	1149	1149	Category L	0.29980469	0.083984375	-0.80395508	0.016601563	0.032714844	0.45483398	0.41	0.007	19/6/2018	19	6	2018	9:18:33	33513	0.7	9	18	33	70433	0.051269531	3.3531738	0.34106445	0.14257813	-0.82177734	11.278564	0.073974609	0	0	0	0	0	0	0	0	0	0.90112305	0.098876953	0.11791992	-0.041259766	-0.05859375	0.017822266	0.007	39698.24	0	0	0.007
1149	1150	1150	Category L	0.3359375	0.071777344	-0.83984375	0.013916016	0.033447266	0.45678711	0.41	0.007	19/6/2018	19	6	2018	9:18:33	33513	0.8	9	18	33	70433	0.051269531	3.3531738	0.34033203	0.14135742	-0.82250977	14.190674	0.071777344	0	0	0	0	0	0	0	0	0	0.90136719	0.098632813	0.091308594	-0.004394531	-0.069580078	-0.017089844	0.007	39698.24	0	0	0.007
1150	1151	1151	Category L	0.34790039	0.083984375	-0.81591797	0.014160156	0.03125	0.45458984	0.42	0.007	19/6/2018	19	6	2018	9:18:33	33513	0.9	9	18	33	70433	0.051269531	3.3531738	0.33886719	0.14038086	-0.82275391	16.279541	0.057617188	0	0	0	0	0	0	0	0	0	0.90087891	0.099121094	0.072509766	0.008789063	-0.056396484	0.006835938	0.007	39698.24	0	0	0.007
1151	1152	1152	Category L	0.3359375	0.095947266	-0.82788086	0.018554688	0.032226563	0.46069336	0.42	0.007	19/6/2018	19	6	2018	9:18:34	33514	0	9	18	34	70433	0.051269531	3.3531738	0.33813477	0.14038086	-0.82324219	17.692627	0.044677734	0	0	0	0	0	0	0	0	0	0.90112305	0.098876953	0.051269531	-0.002197266	-0.044433594	-0.004394531	0.007	39698.24	0	0	0.007
1152	1153	1153	Category L	0.32397461	0.13183594	-0.82788086	0.013183594	0.028564453	0.44555664	0.42	0.007	19/6/2018	19	6	2018	9:18:34	33514	0.1	9	18	34	70433	0.051269531	3.3531738	0.33740234	0.13964844	-0.82397461	17.906738	0.016113281	0	0	0	0	0	0	0	0	0	0.90112305	0.098876953	0.025390625	-0.013427734	-0.0078125	-0.003662109	0.007	39698.24	0	0	0.007
1153	1154	1154	Category L	0.32397461	0.13183594	-0.81591797	0.017578125	0.032226563	0.4609375	0.42	0.007	19/6/2018	19	6	2018	9:18:34	33514	0.2	9	18	34	70433	0.051269531	3.3531738	0.33691406	0.13916016	-0.82421875	16.618408	0.017089844	0	0	0	0	0	0	0	0	0	0.90136719	0.098632813	0.028808594	-0.012939453	-0.007324219	0.008300781	0.007	39698.24	0	0	0.007
1154	1155	1155	Category L	0.2878418	0.14379883	-0.83984375	0.016357422	0.032714844	0.45288086	0.42	0.007	19/6/2018	19	6	2018	9:18:34	33514	0.3	9	18	34	70433	0.051269531	3.3531738	0.33691406	0.13891602	-0.82446289	14.695068	0.051513672	0	0	0	0	0	0	0	0	0	0.90136719	0.098632813	0.068847656	-0.049072266	0.004638672	-0.015136719	0.007	39698.24	0	0	0.007
1155	1156	1156	Category L	0.32397461	0.14379883	-0.83984375	0.022705078	0.031982422	0.45166016	0.42	0.007	19/6/2018	19	6	2018	9:18:34	33514	0.4	9	18	34	70433	0.051269531	3.3531738	0.33642578	0.13842773	-0.82470703	12.368164	0.020263672	0	0	0	0	0	0	0	0	0	0.90136719	0.098632813	0.032958984	-0.012451172	0.005126953	-0.014892578	0.007	39698.24	0	0	0.007
1156	1157	1157	Category L	0.32397461	0.14379883	-0.83984375	0.012451172	0.028808594	0.45361328	0.42	0.007	19/6/2018	19	6	2018	9:18:34	33514	0.5	9	18	34	70434	0.051269531	3.3531738	0.33618164	0.13818359	-0.82495117	10.108887	0.019775391	0	0	0	0	0	0	0	0	0	0.90136719	0.098632813	0.032470703	-0.012207031	0.005371094	-0.014648438	0.007	39698.24	0	0	0.007
1157	1158	1158	Category L	0.32397461	0.14379883	-0.83984375	0.022460938	0.029785156	0.44555664	0.42	0.007	19/6/2018	19	6	2018	9:18:34	33514	0.6	9	18	34	70434	0.051269531	3.3531738	0.33569336	0.13769531	-0.82495117	7.4467773	0.019775391	0	0	0	0	0	0	0	0	0	0.90112305	0.098876953	0.032470703	-0.01171875	0.005859375	-0.014648438	0.007	39698.24	0	0	0.007
1158	1159	1159	Category L	0.29980469	0.11987305	-0.82788086	0.019287109	0.036132813	0.45288086	0.42	0.007	19/6/2018	19	6	2018	9:18:34	33514	0.7	9	18	34	70434	0.051269531	3.3531738	0.3347168	0.13818359	-0.82519531	4.7976074	0.039550781	0	0	0	0	0	0	0	0	0	0.90112305	0.098876953	0.055908203	-0.034912109	-0.018310547	-0.002441406	0.007	39698.24	0	0	0.007
1159	1160	1160	Category L	0.3359375	0.10791016	-0.81591797	0.012695313	0.029541016	0.45458984	0.42	0.007	19/6/2018	19	6	2018	9:18:34	33514	0.8	9	18	34	70434	0.051269531	3.3531738	0.33325195	0.13793945	-0.82568359	2.6586914	0.031738281	0	0	0	0	0	0	0	0	0	0.90112305	0.098876953	0.042236328	0.002441406	-0.030029297	0.009765625	0.007	39698.24	0	0	0.007
1160	1161	1161	Category L	0.31176758	0.11987305	-0.82788086	0.018310547	0.030029297	0.45483398	0.43	0.007	19/6/2018	19	6	2018	9:18:34	33514	0.9	9	18	34	70434	0.051269531	3.3531738	0.33276367	0.13720703	-0.82592773	1.2009277	0.02734375	0	0	0	0	0	0	0	0	0	0.90087891	0.099121094	0.040527344	-0.020996094	-0.017333984	-0.001708984	0.007	39698.24	0	0	0.007
1161	1162	1162	Category L	0.32397461	0.095947266	-0.83984375	0.013916016	0.028320313	0.45581055	0.43	0.007	19/6/2018	19	6	2018	9:18:35	33515	0	9	18	35	70434	0.051269531	3.3531738	0.33203125	0.13671875	-0.82568359	0.37158203	0.043945313	0	0	0	0	0	0	0	0	0	0.90039063	0.099609375	0.062988281	-0.008056641	-0.040771484	-0.013916016	0.007	39698.24	0	0	0.007
[truncated: 8,040 more rows]
[truncated: 29 more columns]
