# Supplementary material for: Development of a multisensor biologging collar and analytical techniques to describe high‐resolution spatial behavior in free‐ranging terrestrial mammals
Source: Ecol Evol. 2024 Sep 23;14(9):e70264. doi: 10.1002/ece3.70264 (PMC11420106; doi:10.1002/ece3.70264)
Supplement: Supplementary file 1 — Appendix S1 [file ECE3-14-e70264-s001.zip › doi_10_5061_dryad_jdfn2z3hv__v20240620/B6_S81_Header.csv]

Split no.	Bookmark number	Category	Pointer	Day#	Time(hh:mm:ss)	Total Event start	Event start	Number events	Duration(s)	Sum VeDBA	Mean VeDBA	Mean Dyn AccX	Mean Dyn AccY	Mean Dyn AccZ	Sum VeSBA	Mean VeSBA	Mean smth AccX	Mean smth AccY	Mean smth AccZ	VeDBA_Var	VeDBA_SD	VeSBA_Var	VeSBA_SD	Mean Animal g	Sum Animal g	Animal g_Var	Animal g_SD	Acc_x_Var	Acc_x_SD	Acc_y_Var	Acc_y_SD	Acc_z_Var	Acc_z_SD	Predominant freq, Hz	Smth press val	Max pressure val	Min pressure val	Grd air press	Altitude begin	Altitude end	Delta max/min altitude
1	2	Category L	104	20	19:48:57	99119	99119	107	10.601	10.6667	0.0996892	0.0861451	0.00334724	0.00662602	95.6553	0.893975	0.182923	0.185606	-0.847168	0.0095945	0.0979515	5.93E-05	0.0077022	0.106025	11.3447	5.93E-05	0.0077022	0.0166632	0.129086	0.000305746	0.0174856	0.000924084	0.0303987	0	7	0.014	0.014	1000	39045.2	39045.2	0
1	3	Category G	211	20	20:11:12	99226	99226	58	5.7	14.0374	0.242023	-0.136508	-0.0145811	0.0181674	52.0803	0.897937	-0.359106	0.140141	-0.803934	0.0174645	0.132153	0.000328327	0.0181198	0.102063	5.91968	0.000328327	0.0181198	0.050575	0.224889	0.0055984	0.0748224	0.0205962	0.143514	0	7	0.014	0.014	1000	39045.2	39045.2	0
1	4	Category H	269	20	20:11:24	99284	99284	89	8.8	18.5679	0.208628	-0.0402037	0.000932672	-0.00942547	81.6921	0.917889	-0.365245	0.140927	-0.823445	0.0131479	0.114664	3.57E-05	0.00597168	0.0821108	7.30786	3.57E-05	0.00597168	0.0318727	0.178529	0.00371972	0.0609895	0.0207766	0.144141	0	7	0.014	0.014	1000	39045.2	39045.2	0
1	5	Category E	358	20	20:34:10	99373	99373	60	5.9	13.0388	0.217314	0.0449666	-0.00948079	-0.0076416	54.7214	0.912024	0.0265544	0.173039	-0.891329	0.0138428	0.117655	0	0	0.0879761	5.27856	0	0	0.0350993	0.187348	0.00665283	0.0815649	0.0182373	0.135046	0	7	0.015	0.015	1000	39045.2	38975.3	69.85
1	6	Category L	418	20	20:34:24	99433	99433	31	3	4.31055	0.13905	0.126449	0.0195234	0.0433074	28.4919	0.919095	0.0961284	0.188366	-0.894374	0.0217994	0.147646	7.88E-06	0.00280633	0.0809051	2.50806	7.88E-06	0.00280633	0.0162393	0.127433	0.000582787	0.024141	0.00250441	0.0500441	0	7	0.015	0.015	1000	38975.3	38975.3	0
1	7	Category J	449	20	21:02:19	99464	99464	49	4.8	25.7837	0.526198	0.0726642	0.0035226	-0.050014	45.2261	0.922981	-0.019307	0.173081	-0.90043	0.0659479	0.256803	2.99E-05	0.00546761	0.0770189	3.77393	2.99E-05	0.00546761	0.0908552	0.301422	0.0188088	0.137145	0.220977	0.470082	0	7	0.015	0.015	1000	38975.3	38975.3	0
1	8	Category G	498	20	21:11:33	99513	99513	167	16.6	41.5298	0.248681	-0.0793808	-0.00626579	0.00663419	153.581	0.919646	-0.364207	0.167062	-0.820734	0.0196804	0.140287	0.000147654	0.0121513	0.0803544	13.4192	0.000147654	0.0121513	0.0441719	0.210171	0.0128707	0.113449	0.0251304	0.158526	0	7	0.015	0.015	1000	38975.3	38975.3	0
1	9	Category E	665	20	21:23:33	99680	99680	96	9.5	20.0959	0.209333	0.0662944	0.00997925	-0.003685	85.6433	0.892118	0.199834	0.182775	-0.845701	0.0133209	0.115416	7.12E-05	0.00843846	0.107882	10.3567	7.12E-05	0.00843846	0.0392456	0.198105	0.00577037	0.0759629	0.0148977	0.122056	0	7	0.015	0.015	1000	38975.3	38975.3	0
1	10	Category L	761	20	21:23:43	99776	99776	83	8.3	5.88818	0.070942	0.0497341	-0.00197372	0.0219727	75.5864	0.91068	0.231701	0.168407	-0.862799	0.0092744	0.0963037	3.53E-05	0.00594116	0.0893202	7.41357	3.53E-05	0.00594116	0.00362093	0.0601742	0.000885377	0.0297553	0.00137072	0.0370232	0	7	0.015	0.015	1000	38975.3	38975.3	0
1	11	Category J	844	20	21:29:28	99859	99859	45	4.401	26.0496	0.578879	-0.086773	-0.014209	-0.0470052	43.6016	0.968924	0.0800076	0.240126	-0.934071	0.0999674	0.316176	0.000141059	0.0118768	0.0310764	1.39844	0.000141059	0.0118768	0.0780111	0.279305	0.0210992	0.145256	0.303836	0.551213	0	7	0.016	0.016	1000	38975.3	38909.2	66.16
1	12	Category M	889	20	21:59:42	99904	99904	220	22	79.9751	0.363523	-0.00450994	0.0320512	0.0168368	205.619	0.934634	0.0543113	0.758612	-0.433049	0.0346247	0.186077	6.44E-05	0.00802274	0.0653664	14.3806	6.44E-05	0.00802274	0.0315707	0.177681	0.0824008	0.287055	0.062358	0.249716	0	7	0.016	0.016	1000	38909.2	38909.2	0
1	13	Category N	1109	20	22:00:07	100124	100124	218	21.8	72.1526	0.330975	-0.00793345	-0.0197429	-0.0132373	201.819	0.925776	0.0474305	0.301921	-0.867961	0.0281355	0.167736	3.25E-05	0.0056989	0.0742243	16.1809	3.25E-05	0.0056989	0.026898	0.164006	0.0723843	0.269043	0.0389214	0.197285	0	7	0.016	0.016	1000	38909.2	38909.2	0
1	14	Category L	1327	20	22:15:27	100342	100342	119	11.8	7.29712	0.0613203	0.0438448	-0.0135344	0.00643177	106.18	0.892268	0.229129	0.23602	-0.827875	0.000826796	0.0287541	0	0	0.107732	12.8201	0	0	0.00520491	0.0721451	0.00110787	0.0332846	0.000258502	0.016078	0	7	0.016	0.016	1000	38909.2	38909.2	0
1	15	Category E	1446	20	22:15:40	100461	100461	90	8.9	19.9888	0.222097	0.0370904	0.000499132	-0.00349392	80.3997	0.89333	0.0981961	0.174721	-0.86786	0.0129395	0.113752	0	0	0.10667	9.60034	0	0	0.0341037	0.184672	0.00505914	0.0711276	0.0252767	0.158986	0	7	0.016	0.016	1000	38909.2	38909.2	0
1	16	Category F	1536	20	22:39:51	100551	100551	130	13	31.7239	0.24403	-0.0371319	0.0031851	0.000443209	119.373	0.918252	0.0114896	0.213225	-0.889215	0.00975436	0.0987641	0	0	0.0817477	10.6272	0	0	0.0394137	0.198529	0.0109751	0.104762	0.0199238	0.141152	0	7	0.017	0.017	1000	38909.2	38846.3	62.9
1	17	Category E	1666	20	23:38:16	100681	100681	54	5.4	11.7266	0.217159	-0.00633409	-0.0250968	0.00510887	50.3633	0.932653	0.110401	0.173778	-0.909306	0.0288493	0.169851	1.81E-05	0.00425259	0.0673466	3.63672	1.81E-05	0.00425259	0.0295094	0.171783	0.00446235	0.0668008	0.0223072	0.149356	0	7	0.018	0.018	1000	38846.3	38786.3	59.98
1	18	Category J	1720	20	23:38:24	100735	100735	42	4.1	31.6033	0.752459	-0.0315348	0.0130731	-0.0327846	39.0349	0.929403	0.178833	0.199556	-0.889276	0.145485	0.381424	0	0	0.0705973	2.96509	0	0	0.111933	0.334563	0.0234084	0.152998	0.493199	0.702281	0	7	0.018	0.018	1000	38786.3	38786.3	0
1	19	Category L	1762	21	0:07:56	100777	100777	105	10.5	10.8035	0.10289	0.0628232	-0.00186942	0.0514951	97.699	0.930466	0.224082	0.225153	-0.87055	0.0351214	0.187407	0.000590588	0.024302	0.0832008	8.73608	0.000246466	0.0156992	0.0103818	0.101891	0.00030692	0.0175191	0.00755673	0.0869295	0	7	0.018	0.018	1000	38786.3	38786.3	0
1	20	Category M	1867	21	0:32:25	100882	100882	30	2.9	37.9792	1.26597	-0.252425	-0.106242	-0.337679	31.6357	1.05452	0.020752	0.34012	-0.996484	1.09749	1.04761	0.000292969	0.0171163	0.0545247	1.63574	0.000349935	0.0187065	0.905811	0.951741	0.568701	0.754123	0.898096	0.947679	0	7	0.019	0.019	1000	38786.3	38729	57.33
1	21	Category N	1897	21	0:32:30	100912	100912	48	4.801	20.865	0.434687	0.0126699	0.0835215	0.26121	55.7673	1.16182	0.0715129	0.470718	-1.0558	0.160639	0.400799	0.00281779	0.0530829	0.161819	7.76733	0.00281779	0.0530829	0.028717	0.169461	0.0788981	0.280888	0.136144	0.368977	0	7	0.019	0.019	1000	38729	38729	0
1	22	Category J	1945	21	0:32:36	100960	100960	92	9.101	81.2666	0.883333	0.0143831	0.00829282	-0.081259	99.811	1.0849	0.184406	0.34379	-1.01129	0.661908	0.813577	0.00243875	0.0493837	0.115213	10.5996	0.00206458	0.0454377	0.119732	0.346024	0.474463	0.688813	0.853996	0.924119	0	7	0.019	0.019	1000	38729	30056.7	10674
1	23	Category L	2037	21	1:46:44	101052	101052	66	6.5	7.75342	0.117476	0.00846354	-0.0932728	-0.0378492	60.1155	0.910841	0.183816	0.297308	-0.834258	0.0234079	0.152996	0.000177557	0.013325	0.0891594	5.88452	0.000177557	0.013325	0.000554865	0.0235556	0.0150775	0.122791	0.00672496	0.0820059	0	7	15.468	15.462	1000	26753.4	24277.8	2475.78
1	24	Category M	2103	21	1:46:57	101118	101118	83	8.201	38.9216	0.468935	0.0092744	0.0792869	0.0512578	75.6929	0.911962	0.179199	0.703069	-0.542342	0.0567053	0.238129	0.000585349	0.024194	0.0880377	7.30713	0.000585349	0.024194	0.0314265	0.177275	0.136604	0.3696	0.116323	0.341061	0	7	15.483	15.475	1000	24277.3	24274.6	2.71
1	25	Category N	2186	21	1:47:05	101201	101201	63	6.3	11.6365	0.184706	-0.0182757	-0.0235073	-0.00733197	59.1062	0.938194	0.0853485	0.479279	-0.795875	0.026995	0.164301	1.16E-05	0.00340965	0.0618063	3.8938	1.16E-05	0.00340965	0.013854	0.117703	0.0103159	0.101567	0.0189461	0.137645	0	7	15.489	15.483	1000	24274.4	24272.9	1.48
1	26	Category J	2249	21	1:47:13	101264	101264	59	5.8	42.1763	0.714852	0.0588669	0.0313369	0.00664973	57.812	0.979865	0.104699	0.290991	-0.927776	0.0549192	0.234349	9.93E-05	0.00996551	0.0209464	1.23584	7.86E-05	0.00886688	0.0862313	0.293652	0.0481495	0.21943	0.434425	0.65911	0	7	15.497	15.491	1000	24272.6	24247.3	48.78
1	27	Category M	2308	21	1:56:59	101323	101323	25	2.401	20.4292	0.817168	-0.15292	-0.102988	-0.104648	24.3691	0.974766	0.0248047	0.177725	-0.957852	0.408818	0.639389	0.00015625	0.0125	0.0252344	0.630859	0.000175781	0.0132583	0.114072	0.337746	0.333564	0.57755	0.566865	0.752905	0	7	16.078	16.076	1000	24200.3	24129.9	70.57
1	28	Category L	2333	21	1:57:05	101348	101348	34	3.3	4.7168	0.138729	-0.0941306	-0.0736228	-0.0369227	30.6689	0.902028	0.0920123	0.210399	-0.86774	0.0875244	0.295845	0.000495462	0.022259	0.0979722	3.33105	0.000495462	0.022259	0.0114602	0.107053	0.0101175	0.100586	0.00472484	0.0687375	0	7	16.085	16.082	1000	24129.5	23969.4	313.85
1	29	Category M	2367	21	3:04:49	101382	101382	111	11.101	37.5544	0.338328	0.0370434	0.0412356	0.0279772	101.224	0.911931	0.156153	0.52243	-0.711105	0.0388931	0.197213	0.000428896	0.0207098	0.0880688	9.77563	0.000428896	0.0207098	0.0384291	0.196033	0.0688191	0.262334	0.0529587	0.230128	0	7	20.152	20.141	1000	23666.6	23221.6	466.17
1	30	Category N	2478	21	3:15:43	101493	101493	81	8	20.7625	0.256327	-0.00644109	-0.0838698	-0.0329017	74.0139	0.913752	0.0334111	0.227717	-0.880462	0.00955765	0.0977633	9.04E-05	0.00950907	0.086248	6.98608	9.04E-05	0.00950907	0.0112033	0.105846	0.0420042	0.204949	0.0247697	0.157384	0	7	20.802	20.794	1000	23179.3	23114.9	64.65
1	31	Category M	2559	21	3:15:59	101574	101574	53	5.2	25.0505	0.472652	0.061482	0.199104	0.103359	48.9009	0.922658	-0.0528449	0.529896	-0.751621	0.0778072	0.278939	9.21E-05	0.00959836	0.0773419	4.09912	9.21E-05	0.00959836	0.0589024	0.242698	0.151045	0.388645	0.0872688	0.295413	0	7	20.815	20.81	1000	23114.3	23112.3	2.13
1	32	Category N	2612	21	3:16:10	101627	101627	50	4.9	35.4346	0.708691	-0.201733	-0.138457	-0.13709	48.1982	0.963965	-0.0800195	0.366797	-0.879023	0.242695	0.492641	0.000410156	0.0202523	0.0360352	1.80176	0.000410156	0.0202523	0.125762	0.354629	0.370967	0.60907	0.226235	0.475642	0	7	20.827	20.822	1000	23112	23018	184.68
1	33	Category J	2662	21	5:56:55	160571	160571	79	7.801	56.1353	0.710573	-0.0436857	-0.0672932	-0.0705845	73.9482	0.936054	0.166108	0.277946	-0.870346	0.091358	0.302255	0.000287406	0.0169531	0.0639463	5.05176	0.000287406	0.0169531	0.0826122	0.287423	0.0443409	0.210573	0.43992	0.663264	0	7	30.465	30.457	1000	21578.8	21517.5	61.62
1	34	Category L	2741	21	5:57:10	160650	160650	53	5.2	5.42383	0.102336	0.0872826	-0.0148603	0.0468059	49.6077	0.935994	0.17954	0.201301	-0.896157	0.0592617	0.243437	4.15E-05	0.00643878	0.0640063	3.39233	4.15E-05	0.00643878	0.00793227	0.0890633	0.000294811	0.0171701	0.00231243	0.0480877	0	7	30.478	30.472	1000	21517.1	21515.8	1.43
1	35	Category J	2794	21	5:57:19	160703	160703	66	6.6	52.4519	0.794726	-0.0839178	-0.00474595	-0.05205	63.1565	0.956917	0.191654	0.191687	-0.916456	0.116181	0.340854	8.14E-05	0.0090211	0.0430834	2.84351	8.14E-05	0.0090211	0.142637	0.377674	0.0526937	0.229551	0.528165	0.72675	0	7	30.488	30.481	1000	21515.5	21483.8	61.89
1	36	Category L	2860	21	6:18:51	160769	160769	198	19.8	12.9355	0.065331	0.0334226	-0.00657577	0.0177051	177.445	0.896187	0.382274	0.237485	-0.772934	0.00791607	0.0889723	7.40E-06	0.00271996	0.103813	20.5549	7.40E-06	0.00271996	0.00455852	0.0675168	0.00130085	0.0360673	0.00162391	0.0402977	0	7	31.792	31.773	1000	21423.6	21331.1	93.14
1	37	Category J	3058	21	6:19:38	160967	160967	72	7.101	47.6023	0.661143	-0.0563897	0.0580682	-0.017239	68.4946	0.951314	0.175798	0.37601	-0.854519	0.0757175	0.275168	7.12E-05	0.00843846	0.0486857	3.50537	7.12E-05	0.00843846	0.0867242	0.29449	0.0840454	0.289906	0.331533	0.575789	0	7	31.826	31.819	1000	21329.9	21320.1	16.9
1	38	Category I	3130	21	12:59:37	304743	304743	73	7.3	81.4583	1.11587	-0.0956028	-0.0113275	-0.0717439	69.7314	0.955225	0.158802	0.233893	-0.909618	0.32166	0.567151	0.000575235	0.0239841	0.0463466	3.3833	0.000448149	0.0211695	0.192473	0.438718	0.121963	0.349232	1.15758	1.07591	0	7	55.828	55.821	1000	18918.1	18728.6	191.63
1	39	Category L	3203	21	13:02:05	304816	304816	103	10.2	7.66626	0.0744297	0.0445426	-0.000898343	0.0292352	93.9534	0.912169	0.240796	0.240336	-0.845445	0.0290409	0.170414	3.08E-05	0.00555102	0.0878314	9.04663	3.08E-05	0.00555102	0.00452016	0.0672321	0.000338953	0.0184107	0.00184883	0.042998	0	7	55.979	55.969	1000	18724.5	18701.2	39.62
1	40	Category E	3306	21	13:21:01	304919	304919	139	13.801	24.4697	0.176041	-0.0304368	0.00359361	-0.0020427	128.019	0.920999	0.0218269	0.196368	-0.895121	0.0146203	0.120915	5.27E-06	0.00229548	0.0790014	10.9812	5.27E-06	0.00229548	0.0175729	0.132563	0.00482661	0.0694738	0.0154265	0.124204	0	7	57.119	57.105	1000	18668.6	18616.9	53.82
1	41	Category J	3445	21	13:23:42	305058	305058	59	5.8	43.8469	0.743168	0.0268141	-0.00221382	-0.0301245	57.2793	0.970836	0.135304	0.18649	-0.942437	0.11427	0.338039	7.03E-05	0.00838723	0.0291645	1.7207	7.03E-05	0.00838723	0.067689	0.260171	0.0304969	0.174634	0.531651	0.729144	0	7	57.272	57.266	1000	18612.7	18605.9	6.85
1	42	Category E	3504	21	13:23:49	305117	305117	37	3.7	6.38794	0.172647	-0.096396	0.00244141	-0.00756176	34.4087	0.929965	0.2519	0.176652	-0.875977	0.0465979	0.215865	1.98E-05	0.00444918	0.0700354	2.59131	1.98E-05	0.00444918	0.0238796	0.15453	0.0037149	0.06095	0.0103265	0.101619	0	7	57.277	57.273	1000	18605.9	18588.1	35.02
1	43	Category L	3541	21	13:44:11	305154	305154	47	4.6	7.09009	0.150853	0.12993	-0.00384392	0.0691801	42.4932	0.90411	0.374486	0.158577	-0.807207	0.000597365	0.0244411	0.0534356	0.231161	0.0958901	4.50684	0.000446725	0.0211359	0.0176612	0.132896	0.000644116	0.0253794	0.00485684	0.069691	0	7	58.5	58.495	1000	18553.6	18499.6	56.26
1	44	Category J	3588	21	13:46:56	305201	305201	41	4.001	0.48877	0.0119212	0.0115282	0.00067883	-0.00296542	0.91626	0.0223478	0.00865806	0.00428735	-0.0201505	0.00410871	0.0640992	0.00497809	0.0705556	0.00204244	0.0837402	2.98E-05	0.00545649	0.0054485	0.073814	1.79E-05	0.00422658	0.000357279	0.0189018	0	7	58.664	58.66	1000	18495.1	0	18495.1
