# Supplementary material for: Development of a multisensor biologging collar and analytical techniques to describe high‐resolution spatial behavior in free‐ranging terrestrial mammals
Source: Ecol Evol. 2024 Sep 23;14(9):e70264. doi: 10.1002/ece3.70264 (PMC11420106; doi:10.1002/ece3.70264)
Supplement: Supplementary file 1 — Appendix S1 [file ECE3-14-e70264-s001.zip › doi_10_5061_dryad_jdfn2z3hv__v20240620/B6_S81_Master.csv]

Counter	Total Event no.	Event no.	Category	Acc_x	Acc_y	Acc_z	Mag_x	Mag_y	Mag_z	Temp C	Pressure hbar	Date	DD	MM	YY	Time_dd:hh:mm:ss	Total secs	Decimal secs	Hours	Minutes	Seconds	Anlg	Light	Battery V	Acc_x sm	Acc_y sm	Acc_z sm	Ang vel	VeDBA	Vel m/s	Vel/VEDBA	FFT cleaned	FFT stuff	FFT stuff	FFT stuff	FFT sweep	FFT zero crossings	FFT zero crossings manual	VeSBA	Animal g	ODBA	Dyn AccX	Dyn AccY	Dyn AccZ	Smth Press	Altitude smth	Pressure change	Altitude change	Median pressure
104	99119	99119	Category L	0.37182617	0.17993164	-0.83984375	-0.088378906	-0.265625	0.33544922	0.57	0.014	20/6/2018	20	6	2018	19:48:57	71337	0.199	19	48	57	945	0.05078125	3.4272949	0.19067383	0.20410156	-0.88989258	4.8640137	0.18920898	0	0	0	0	0	0	0	0	0	0.93286133	0.067138672	0.25537109	0.1809082	-0.024169922	0.050048828	0.014	39045.18	0	0	0.014
105	99120	99120	Category L	0.37182617	0.17993164	-0.79199219	-0.086669922	-0.265625	0.34057617	0.57	0.014	20/6/2018	20	6	2018	19:48:57	71337	0.3	19	48	57	921	0.05078125	3.4272949	0.19750977	0.20727539	-0.8894043	8.3464355	0.20141602	0	0	0	0	0	0	0	0	0	0.93432617	0.065673828	0.29907227	0.17407227	-0.02734375	0.097412109	0.014	39045.18	0	0	0.014
106	99121	99121	Category L	0.37182617	0.17993164	-0.80395508	-0.089355469	-0.26806641	0.34057617	0.57	0.014	20/6/2018	20	6	2018	19:48:57	71337	0.4	19	48	57	908	0.05078125	3.4272949	0.20239258	0.20385742	-0.88232422	11.892822	0.18798828	0	0	0	0	0	0	0	0	0	0.92797852	0.072021484	0.27172852	0.16918945	-0.023925781	0.078369141	0.014	39045.18	0	0	0.014
107	99122	99122	Category L	0.32397461	0.17993164	-0.80395508	-0.087158203	-0.265625	0.34057617	0.57	0.014	20/6/2018	20	6	2018	19:48:57	71337	0.5	19	48	57	896	0.05078125	3.4272949	0.19946289	0.20556641	-0.89135742	11.300781	0.15405273	0	0	0	0	0	0	0	0	0	0.9362793	0.063720703	0.23754883	0.12426758	-0.025634766	0.087402344	0.014	39045.18	0	0	0.014
108	99123	99123	Category L	0.32397461	0.19189453	-0.80395508	-0.090087891	-0.26928711	0.33007813	0.57	0.014	20/6/2018	20	6	2018	19:48:57	71337	0.6	19	48	57	871	0.05078125	3.4272949	0.20556641	0.20263672	-0.8828125	11.424805	0.14257813	0	0	0	0	0	0	0	0	0	0.92895508	0.071044922	0.20825195	0.11816406	-0.010742188	0.078857422	0.014	39045.18	0	0	0.014
109	99124	99124	Category L	0.34790039	0.20385742	-0.81591797	-0.091796875	-0.26831055	0.33349609	0.57	0.014	20/6/2018	20	6	2018	19:48:57	71337	0.7	19	48	57	884	0.05078125	3.4272949	0.20751953	0.20141602	-0.87182617	12.131104	0.15087891	0	0	0	0	0	0	0	0	0	0.91845703	0.081542969	0.19848633	0.14013672	0.002197266	0.055908203	0.014	39045.18	0	0	0.014
110	99125	99125	Category L	0.34790039	0.19189453	-0.81591797	-0.089355469	-0.26367188	0.33032227	0.57	0.014	20/6/2018	20	6	2018	19:48:57	71337	0.8	19	48	57	871	0.05078125	3.4272949	0.21166992	0.20410156	-0.88110352	9.8898926	0.15112305	0	0	0	0	0	0	0	0	0	0.92895508	0.071044922	0.21337891	0.13598633	-0.012207031	0.065185547	0.014	39045.18	0	0	0.014
111	99126	99126	Category L	0.37182617	0.17993164	-0.81591797	-0.096923828	-0.26904297	0.33618164	0.57	0.014	20/6/2018	20	6	2018	19:48:57	71337	0.9	19	48	57	884	0.05078125	3.4272949	0.21508789	0.203125	-0.87036133	7.1433105	0.16723633	0	0	0	0	0	0	0	0	0	0.91943359	0.080566406	0.23413086	0.15649414	-0.023193359	0.054443359	0.014	39045.18	0	0	0.014
112	99127	99127	Category L	0.32397461	0.17993164	-0.80395508	-0.090820313	-0.26733398	0.33740234	0.58	0.014	20/6/2018	20	6	2018	19:48:58	71338	0	19	48	58	908	0.05078125	3.4272949	0.21337891	0.20092773	-0.86987305	4.9052734	0.13012695	0	0	0	0	0	0	0	0	0	0.91796875	0.08203125	0.19726563	0.11035156	-0.020996094	0.065917969	0.014	39045.18	0	0	0.014
113	99128	99128	Category L	0.32397461	0.16796875	-0.79199219	-0.093505859	-0.26293945	0.33935547	0.58	0.014	20/6/2018	20	6	2018	19:48:58	71338	0.1	19	48	58	920	0.05078125	3.4272949	0.2175293	0.20336914	-0.88037109	1.7055664	0.14257813	0	0	0	0	0	0	0	0	0	0.92944336	0.070556641	0.23022461	0.10620117	-0.035400391	0.088378906	0.014	39045.18	0	0	0.014
114	99129	99129	Category L	0.32397461	0.17993164	-0.81591797	-0.089355469	-0.26464844	0.34228516	0.58	0.014	20/6/2018	20	6	2018	19:48:58	71338	0.2	19	48	58	920	0.05078125	3.4272949	0.22875977	0.19775391	-0.86157227	1.0209961	0.10693359	0	0	0	0	0	0	0	0	0	0.91333008	0.086669922	0.15869141	0.094970703	-0.017822266	0.045654297	0.014	39045.18	0	0	0.014
115	99130	99130	Category L	0.34790039	0.19189453	-0.81591797	-0.097167969	-0.26928711	0.33325195	0.58	0.014	20/6/2018	20	6	2018	19:48:58	71338	0.3	19	48	58	933	0.05078125	3.4272949	0.22485352	0.19604492	-0.85449219	1.3061523	0.12890625	0	0	0	0	0	0	0	0	0	0.90527344	0.094726563	0.16577148	0.12280273	-0.004150391	0.038574219	0.014	39045.18	0	0	0.014
116	99131	99131	Category L	0.32397461	0.21582031	-0.82788086	-0.088378906	-0.26196289	0.3425293	0.58	0.014	20/6/2018	20	6	2018	19:48:58	71338	0.4	19	48	58	921	0.05078125	3.4272949	0.23120117	0.19873047	-0.86083984	4.2370605	0.099609375	0	0	0	0	0	0	0	0	0	0.91333008	0.086669922	0.14257813	0.092529297	0.016845703	0.032958984	0.014	39045.18	0	0	0.014
117	99132	99132	Category L	0.31176758	0.17993164	-0.85180664	-0.10058594	-0.27172852	0.328125	0.58	0.014	20/6/2018	20	6	2018	19:48:58	71338	0.5	19	48	58	908	0.05078125	3.4272949	0.23730469	0.19604492	-0.84887695	6.328125	0.075927734	0	0	0	0	0	0	0	0	0	0.90307617	0.096923828	0.093017578	0.07421875	-0.016113281	-0.002685547	0.014	39045.18	0	0	0.014
118	99133	99133	Category L	0.29980469	0.19189453	-0.83984375	-0.10986328	-0.27636719	0.32543945	0.58	0.014	20/6/2018	20	6	2018	19:48:58	71338	0.6	19	48	58	908	0.05078125	3.4272949	0.23706055	0.1953125	-0.85131836	7.9301758	0.063720703	0	0	0	0	0	0	0	0	0	0.9050293	0.094970703	0.077880859	0.062744141	-0.003417969	0.011474609	0.014	39045.18	0	0	0.014
119	99134	99134	Category L	0.32397461	0.19189453	-0.83984375	-0.12426758	-0.27807617	0.32641602	0.58	0.014	20/6/2018	20	6	2018	19:48:58	71338	0.7	19	48	58	921	0.05078125	3.4272949	0.23950195	0.19506836	-0.84399414	8.5195313	0.084472656	0	0	0	0	0	0	0	0	0	0.89892578	0.10107422	0.092041016	0.084228516	-0.003173828	0.004150391	0.014	39045.18	0	0	0.014
120	99135	99135	Category L	0.32397461	0.19189453	-0.82788086	-0.12109375	-0.28076172	0.32128906	0.58	0.014	20/6/2018	20	6	2018	19:48:58	71338	0.8	19	48	58	933	0.05078125	3.4272949	0.24316406	0.19604492	-0.85253906	9.3361816	0.084228516	0	0	0	0	0	0	0	0	0	0.90795898	0.092041016	0.109375	0.080566406	-0.004150391	0.024658203	0.014	39045.18	0	0	0.014
121	99136	99136	Category L	0.2878418	0.19189453	-0.82788086	-0.11328125	-0.27294922	0.32348633	0.58	0.014	20/6/2018	20	6	2018	19:48:58	71338	0.9	19	48	58	958	0.05078125	3.4272949	0.24658203	0.19775391	-0.8581543	9.784668	0.051269531	0	0	0	0	0	0	0	0	0	0.91455078	0.085449219	0.077148438	0.041015625	-0.005859375	0.030273438	0.014	39045.18	0	0	0.014
122	99137	99137	Category L	0.2878418	0.17993164	-0.80395508	-0.11523438	-0.27148438	0.31860352	0.59	0.014	20/6/2018	20	6	2018	19:48:59	71339	0	19	48	59	970	0.05078125	3.4272949	0.2512207	0.19165039	-0.84448242	9.885498	0.055664063	0	0	0	0	0	0	0	0	0	0.90161133	0.098388672	0.088867188	0.036376953	-0.01171875	0.040527344	0.014	39045.18	0	0	0.014
123	99138	99138	Category L	0.29980469	0.17993164	-0.82788086	-0.11572266	-0.28100586	0.33056641	0.59	0.014	20/6/2018	20	6	2018	19:48:59	71339	0.1	19	48	59	958	0.051025391	3.4514648	0.24414063	0.19238281	-0.84301758	9.9199219	0.058837891	0	0	0	0	0	0	0	0	0	0.8984375	0.1015625	0.083251953	0.055419922	-0.012451172	0.015136719	0.014	39045.18	0	0	0.014
124	99139	99139	Category L	0.32397461	0.16796875	-0.82788086	-0.11621094	-0.27563477	0.32055664	0.59	0.014	20/6/2018	20	6	2018	19:48:59	71339	0.2	19	48	59	958	0.051025391	3.4514648	0.24926758	0.19335938	-0.85083008	9.6450195	0.081787109	0	0	0	0	0	0	0	0	0	0.9074707	0.092529297	0.12280273	0.074462891	-0.025390625	0.022949219	0.014	39045.18	0	0	0.014
125	99140	99140	Category L	0.29980469	0.19189453	-0.82788086	-0.11376953	-0.26904297	0.31982422	0.59	0.014	20/6/2018	20	6	2018	19:48:59	71339	0.3	19	48	59	933	0.051025391	3.4514648	0.25244141	0.18774414	-0.84423828	8.5390625	0.050048828	0	0	0	0	0	0	0	0	0	0.90112305	0.098876953	0.067626953	0.047119141	0.00390625	0.016357422	0.014	39045.18	0	0	0.014
126	99141	99141	Category L	0.31176758	0.17993164	-0.83984375	-0.12158203	-0.26855469	0.31835938	0.59	0.014	20/6/2018	20	6	2018	19:48:59	71339	0.4	19	48	59	933	0.051025391	3.4514648	0.24389648	0.18725586	-0.84716797	7.1835938	0.068359375	0	0	0	0	0	0	0	0	0	0.90136719	0.098632813	0.082519531	0.067626953	-0.007324219	0.007324219	0.014	39045.18	0	0	0.014
127	99142	99142	Category L	0.29980469	0.17993164	-0.83984375	-0.11352539	-0.27392578	0.31323242	0.59	0.014	20/6/2018	20	6	2018	19:48:59	71339	0.5	19	48	59	920	0.051025391	3.4514648	0.25024414	0.1887207	-0.84912109	6.1933594	0.051025391	0	0	0	0	0	0	0	0	0	0.90527344	0.094726563	0.067626953	0.049316406	-0.008789063	0.009277344	0.014	39045.18	0	0	0.014
128	99143	99143	Category L	0.2878418	0.19189453	-0.83984375	-0.11791992	-0.27148438	0.32055664	0.59	0.014	20/6/2018	20	6	2018	19:48:59	71339	0.6	19	48	59	933	0.051025391	3.4514648	0.25366211	0.18432617	-0.83691406	5.2575684	0.034912109	0	0	0	0	0	0	0	0	0	0.89379883	0.10620117	0.044189453	0.033935547	0.007324219	-0.002685547	0.014	39045.18	0	0	0.014
129	99144	99144	Category L	0.29980469	0.19189453	-0.83984375	-0.11523438	-0.27392578	0.31347656	0.59	0.014	20/6/2018	20	6	2018	19:48:59	71339	0.7	19	48	59	933	0.051025391	3.4514648	0.25292969	0.18725586	-0.84326172	4.126709	0.046875	0	0	0	0	0	0	0	0	0	0.90014648	0.099853516	0.054931641	0.046630859	0.004394531	0.003417969	0.014	39045.18	0	0	0.014
130	99145	99145	Category L	0.3359375	0.19189453	-0.83984375	-0.11499023	-0.27490234	0.32055664	0.59	0.014	20/6/2018	20	6	2018	19:48:59	71339	0.8	19	48	59	921	0.051025391	3.4514648	0.25854492	0.18823242	-0.8503418	2.9873047	0.077880859	0	0	0	0	0	0	0	0	0	0.90869141	0.091308594	0.091552734	0.077148438	0.003417969	0.010498047	0.014	39045.18	0	0	0.014
131	99146	99146	Category L	0.29980469	0.19189453	-0.86376953	-0.11938477	-0.28100586	0.31738281	0	0.014	20/6/2018	20	6	2018	19:48:59	71339	0.9	19	48	59	908	0.051025391	3.4514648	0.26416016	0.18603516	-0.83813477	2.40625	0.043945313	0	0	0	0	0	0	0	0	0	0.8984375	0.1015625	0.066650391	0.035400391	0.005615234	-0.025390625	0.014	39045.18	0	0	0.014
132	99147	99147	Category L	0.31176758	0.19189453	-0.83984375	-0.11621094	-0.27294922	0.31567383	0	0.014	20/6/2018	20	6	2018	19:49:00	71340	0	19	49	0	859	0.051025391	3.4514648	0.26269531	0.18652344	-0.84814453	2.0322266	0.049804688	0	0	0	0	0	0	0	0	0	0.90722656	0.092773438	0.0625	0.048828125	0.005126953	0.008300781	0.014	39045.18	0	0	0.014
133	99148	99148	Category L	0.27587891	0.19189453	-0.85180664	-0.11108398	-0.27416992	0.3137207	0	0.014	20/6/2018	20	6	2018	19:49:00	71340	0.1	19	49	0	871	0.051025391	3.4514648	0.26757813	0.18774414	-0.84594727	1.4094238	0.010498047	0	0	0	0	0	0	0	0	0	0.90698242	0.093017578	0.017822266	0.008056641	0.00390625	-0.005615234	0.014	39045.18	0	0	0.014
134	99149	99149	Category L	0.29980469	0.16796875	-0.86376953	-0.11669922	-0.27832031	0.32250977	0	0.014	20/6/2018	20	6	2018	19:49:00	71340	0.2	19	49	0	859	0.051025391	3.4514648	0.27148438	0.18505859	-0.83862305	0.96020508	0.041259766	0	0	0	0	0	0	0	0	0	0.90087891	0.099121094	0.0703125	0.028076172	-0.017089844	-0.024902344	0.014	39045.18	0	0	0.014
135	99150	99150	Category L	0.29980469	0.17993164	-0.81591797	-0.11352539	-0.27758789	0.31958008	0	0.014	20/6/2018	20	6	2018	19:49:00	71340	0.3	19	49	0	859	0.051025391	3.4514648	0.26806641	0.1875	-0.84643555	0.8918457	0.044677734	0	0	0	0	0	0	0	0	0	0.9074707	0.092529297	0.069824219	0.031494141	-0.007568359	0.030517578	0.014	39045.18	0	0	0.014
136	99151	99151	Category L	0.2878418	0.16796875	-0.81591797	-0.11352539	-0.27661133	0.31445313	0	0.014	20/6/2018	20	6	2018	19:49:00	71340	0.4	19	49	0	884	0.051025391	3.4514648	0.27148438	0.18554688	-0.84082031	0.92358398	0.034667969	0	0	0	0	0	0	0	0	0	0.90283203	0.097167969	0.058837891	0.016113281	-0.017578125	0.024902344	0.014	39045.18	0	0	0.014
137	99152	99152	Category L	0.2878418	0.17993164	-0.83984375	-0.11669922	-0.28100586	0.31835938	0	0.014	20/6/2018	20	6	2018	19:49:00	71340	0.5	19	49	0	871	0.051025391	3.4514648	0.27661133	0.18554688	-0.83154297	0.73583984	0.014892578	0	0	0	0	0	0	0	0	0	0.89575195	0.10424805	0.024902344	0.010986328	-0.005615234	-0.008056641	0.014	39045.18	0	0	0.014
138	99153	99153	Category L	0.2878418	0.19189453	-0.81591797	-0.11645508	-0.27392578	0.31933594	0	0.014	20/6/2018	20	6	2018	19:49:00	71340	0.6	19	49	0	908	0.051025391	3.4514648	0.2800293	0.1887207	-0.83911133	0.58789063	0.024414063	0	0	0	0	0	0	0	0	0	0.90454102	0.095458984	0.033691406	0.007568359	0.002929688	0.023193359	0.014	39045.18	0	0	0.014
139	99154	99154	Category L	0.2878418	0.19189453	-0.81591797	-0.12133789	-0.2824707	0.31835938	0	0.014	20/6/2018	20	6	2018	19:49:00	71340	0.7	19	49	0	933	0.051025391	3.4514648	0.28320313	0.18725586	-0.83349609	0.69970703	0.018798828	0	0	0	0	0	0	0	0	0	0.90014648	0.099853516	0.026855469	0.004394531	0.004394531	0.017578125	0.014	39045.18	0	0	0.014
140	99155	99155	Category L	0.2878418	0.17993164	-0.82788086	-0.11767578	-0.27636719	0.31835938	0	0.014	20/6/2018	20	6	2018	19:49:00	71340	0.8	19	49	0	945	0.051025391	3.4514648	0.28442383	0.1862793	-0.83129883	0.68432617	0.0078125	0	0	0	0	0	0	0	0	0	0.89819336	0.10180664	0.012939453	0.003173828	-0.006347656	0.003417969	0.014	39045.18	0	0	0.014
141	99156	99156	Category L	0.27587891	0.17993164	-0.82788086	-0.1159668	-0.28125	0.3203125	0.01	0.014	20/6/2018	20	6	2018	19:49:00	71340	0.9	19	49	0	945	0.051025391	3.4514648	0.28320313	0.1887207	-0.83935547	0.2253418	0.016113281	0	0	0	0	0	0	0	0	0	0.90576172	0.094238281	0.027832031	-0.007324219	-0.008789063	0.011474609	0.014	39045.18	0	0	0.014
142	99157	99157	Category L	0.31176758	0.19189453	-0.82788086	-0.1171875	-0.27392578	0.31542969	0.01	0.014	20/6/2018	20	6	2018	19:49:01	71341	0	19	49	1	908	0.051025391	3.4514648	0.28613281	0.18774414	-0.83447266	0.045654297	0.026367188	0	0	0	0	0	0	0	0	0	0.90209961	0.097900391	0.036132813	0.025390625	0.00390625	0.006591797	0.014	39045.18	0	0	0.014
143	99158	99158	Category L	0.31176758	0.17993164	-0.83984375	-0.11499023	-0.28442383	0.31738281	0.01	0.014	20/6/2018	20	6	2018	19:49:01	71341	0.1	19	49	1	896	0.051025391	3.4514648	0.28393555	0.1862793	-0.83349609	0.11352539	0.028808594	0	0	0	0	0	0	0	0	0	0.90014648	0.099853516	0.040039063	0.027587891	-0.006347656	-0.006103516	0.014	39045.18	0	0	0.014
144	99159	99159	Category L	0.2878418	0.17993164	-0.82788086	-0.11230469	-0.27490234	0.32763672	0.01	0.014	20/6/2018	20	6	2018	19:49:01	71341	0.2	19	49	1	884	0.051025391	3.4514648	0.28637695	0.18701172	-0.83813477	0.21899414	0.012451172	0	0	0	0	0	0	0	0	0	0.90527344	0.094726563	0.018798828	0.001220703	-0.007080078	0.010253906	0.014	39045.18	0	0	0.014
145	99160	99160	Category L	0.2878418	0.19189453	-0.85180664	-0.11425781	-0.27392578	0.32446289	0.01	0.014	20/6/2018	20	6	2018	19:49:01	71341	0.3	19	49	1	884	0.051025391	3.4514648	0.28466797	0.18725586	-0.83813477	0.85302734	0.014404297	0	0	0	0	0	0	0	0	0	0.90478516	0.095214844	0.020996094	0.002929688	0.004394531	-0.013427734	0.014	39045.18	0	0	0.014
146	99161	99161	Category L	0.3359375	0.19189453	-0.85180664	-0.11181641	-0.27294922	0.31860352	0.01	0.014	20/6/2018	20	6	2018	19:49:01	71341	0.4	19	49	1	908	0.051025391	3.4514648	0.28271484	0.18725586	-0.83862305	1.1203613	0.0546875	0	0	0	0	0	0	0	0	0	0.90478516	0.095214844	0.070556641	0.052978516	0.004394531	-0.012939453	0.014	39045.18	0	0	0.014
147	99162	99162	Category L	0.31176758	0.16796875	-0.83984375	-0.1159668	-0.27661133	0.3203125	0.01	0.014	20/6/2018	20	6	2018	19:49:01	71341	0.5	19	49	1	921	0.051025391	3.4514648	0.28076172	0.18725586	-0.83935547	1.1252441	0.036376953	0	0	0	0	0	0	0	0	0	0.90478516	0.095214844	0.050537109	0.030761719	-0.019287109	-0.000244141	0.014	39045.18	0	0	0.014
148	99163	99163	Category L	0.29980469	0.19189453	-0.83984375	-0.11157227	-0.27758789	0.3215332	0.01	0.014	20/6/2018	20	6	2018	19:49:01	71341	0.6	19	49	1	958	0.051025391	3.4514648	0.27954102	0.1875	-0.84008789	0.96801758	0.020507813	0	0	0	0	0	0	0	0	0	0.9050293	0.094970703	0.024658203	0.020019531	0.004150391	0.000244141	0.014	39045.18	0	0	0.014
149	99164	99164	Category L	0.32397461	0.16796875	-0.81591797	-0.11328125	-0.2800293	0.32055664	0.01	0.014	20/6/2018	20	6	2018	19:49:01	71341	0.7	19	49	1	982	0.051025391	3.4514648	0.27832031	0.1875	-0.84057617	0.87792969	0.055175781	0	0	0	0	0	0	0	0	0	0.90527344	0.094726563	0.08984375	0.045410156	-0.01953125	0.024658203	0.014	39045.18	0	0	0.014
150	99165	99165	Category L	0.27587891	0.19189453	-0.82788086	-0.12207031	-0.27734375	0.32739258	0.01	0.014	20/6/2018	20	6	2018	19:49:01	71341	0.8	19	49	1	982	0.051025391	3.4514648	0.27685547	0.18725586	-0.84130859	0.44091797	0.014160156	0	0	0	0	0	0	0	0	0	0.90527344	0.094726563	0.019042969	-0.000976563	0.004394531	0.013427734	0.014	39045.18	0	0	0.014
151	99166	99166	Category L	0.2878418	0.17993164	-0.83984375	-0.1262207	-0.27734375	0.31640625	0.01	0.014	20/6/2018	20	6	2018	19:49:01	71341	0.9	19	49	1	958	0.051025391	3.4514648	0.27539063	0.18725586	-0.84179688	0.68066406	0.014648438	0	0	0	0	0	0	0	0	0	0.90527344	0.094726563	0.021972656	0.012207031	-0.007324219	0.001953125	0.014	39045.18	0	0	0.014
152	99167	99167	Category L	0.2878418	0.17993164	-0.86376953	-0.12841797	-0.2668457	0.31518555	0.02	0.014	20/6/2018	20	6	2018	19:49:02	71342	0	19	49	2	933	0.051025391	3.4514648	0.27294922	0.1875	-0.84228516	1.8703613	0.026855469	0	0	0	0	0	0	0	0	0	0.9050293	0.094970703	0.043457031	0.014648438	-0.007568359	-0.021240234	0.014	39045.18	0	0	0.014
153	99168	99168	Category L	0.27587891	0.19189453	-0.83984375	-0.12646484	-0.27099609	0.31933594	0.02	0.014	20/6/2018	20	6	2018	19:49:02	71342	0.1	19	49	2	920	0.051025391	3.4514648	0.27148438	0.18774414	-0.84301758	3.1276855	0.006591797	0	0	0	0	0	0	0	0	0	0.90551758	0.094482422	0.011474609	0.004150391	0.00390625	0.003173828	0.014	39045.18	0	0	0.014
154	99169	99169	Category L	0.26391602	0.19189453	-0.85180664	-0.12207031	-0.27734375	0.32324219	0.02	0.014	20/6/2018	20	6	2018	19:49:02	71342	0.2	19	49	2	908	0.051025391	3.4514648	0.27026367	0.18823242	-0.84326172	4.2143555	0.010986328	0	0	0	0	0	0	0	0	0	0.90527344	0.094726563	0.018310547	-0.006347656	0.003417969	-0.008300781	0.014	39045.18	0	0	0.014
155	99170	99170	Category L	0.26391602	0.19189453	-0.86376953	-0.1237793	-0.27758789	0.31225586	0.02	0.014	20/6/2018	20	6	2018	19:49:02	71342	0.3	19	49	2	908	0.051025391	3.4514648	0.26879883	0.18847656	-0.84375	4.9643555	0.020751953	0	0	0	0	0	0	0	0	0	0.90527344	0.094726563	0.028076172	-0.004882813	0.003173828	-0.020019531	0.014	39045.18	0	0	0.014
156	99171	99171	Category L	0.2878418	0.19189453	-0.81591797	-0.13134766	-0.27612305	0.32128906	0.02	0.014	20/6/2018	20	6	2018	19:49:02	71342	0.4	19	49	2	921	0.051025391	3.4514648	0.26708984	0.18847656	-0.84350586	5.4685059	0.034667969	0	0	0	0	0	0	0	0	0	0.90454102	0.095458984	0.051513672	0.020507813	0.003173828	0.027587891	0.014	39045.18	0	0	0.014
157	99172	99172	Category L	0.2878418	0.17993164	-0.82788086	-0.12792969	-0.27905273	0.31713867	0.02	0.014	20/6/2018	20	6	2018	19:49:02	71342	0.5	19	49	2	908	0.051025391	3.4514648	0.26586914	0.18823242	-0.84375	5.71875	0.028076172	0	0	0	0	0	0	0	0	0	0.90429688	0.095703125	0.045898438	0.021728516	-0.008300781	0.015869141	0.014	39045.18	0	0	0.014
158	99173	99173	Category L	0.27587891	0.19189453	-0.86376953	-0.1315918	-0.27270508	0.31811523	0.02	0.014	20/6/2018	20	6	2018	19:49:02	71342	0.6	19	49	2	908	0.051025391	3.4514648	0.26489258	0.18823242	-0.84399414	5.4187012	0.022705078	0	0	0	0	0	0	0	0	0	0.90429688	0.095703125	0.033935547	0.010742188	0.003417969	-0.01953125	0.014	39045.18	0	0	0.014
159	99174	99174	Category L	0.27587891	0.17993164	-0.83984375	-0.12475586	-0.27661133	0.31005859	0.02	0.014	20/6/2018	20	6	2018	19:49:02	71342	0.7	19	49	2	921	0.051025391	3.4514648	0.26391602	0.18823242	-0.84399414	4.8679199	0.015136719	0	0	0	0	0	0	0	0	0	0.90405273	0.095947266	0.024414063	0.01171875	-0.008300781	0.004150391	0.014	39045.18	0	0	0.014
160	99175	99175	Category L	0.2878418	0.16796875	-0.83984375	-0.12963867	-0.27978516	0.31811523	0.02	0.014	20/6/2018	20	6	2018	19:49:02	71342	0.8	19	49	2	921	0.051025391	3.4514648	0.26269531	0.18847656	-0.84350586	4.9414063	0.032470703	0	0	0	0	0	0	0	0	0	0.90332031	0.096679688	0.049316406	0.024902344	-0.020507813	0.003662109	0.014	39045.18	0	0	0.014
161	99176	99176	Category L	0.26391602	0.15576172	-0.82788086	-0.13842773	-0.27954102	0.31884766	0.03	0.014	20/6/2018	20	6	2018	19:49:02	71342	0.9	19	49	2	945	0.051269531	3.3902344	0.26123047	0.18847656	-0.84375	5.7043457	0.036621094	0	0	0	0	0	0	0	0	0	0.90332031	0.096679688	0.051269531	0.002441406	-0.032714844	0.015869141	0.014	39045.18	0	0	0.014
162	99177	99177	Category L	0.23999023	0.19189453	-0.80395508	-0.12475586	-0.27392578	0.31542969	0.03	0.014	20/6/2018	20	6	2018	19:49:03	71343	0	19	49	3	958	0.051269531	3.3902344	0.26000977	0.18847656	-0.84423828	6.8393555	0.045166016	0	0	0	0	0	0	0	0	0	0.90332031	0.096679688	0.063720703	-0.020019531	0.003173828	0.040283203	0.014	39045.18	0	0	0.014
163	99178	99178	Category L	0.2277832	0.19189453	-0.80395508	-0.12451172	-0.2824707	0.31518555	0.03	0.014	20/6/2018	20	6	2018	19:49:03	71343	0.1	19	49	3	958	0.051269531	3.3902344	0.25927734	0.18847656	-0.84472656	8.3828125	0.051757813	0	0	0	0	0	0	0	0	0	0.90356445	0.096435547	0.075927734	-0.031494141	0.003173828	0.040771484	0.014	39045.18	0	0	0.014
164	99179	99179	Category L	0.2277832	0.17993164	-0.89990234	-0.13208008	-0.27490234	0.31616211	0.03	0.014	20/6/2018	20	6	2018	19:49:03	71343	0.2	19	49	3	958	0.051269531	3.3902344	0.25830078	0.1887207	-0.84521484	10.991455	0.062988281	0	0	0	0	0	0	0	0	0	0.90380859	0.096191406	0.09375	-0.030517578	-0.008789063	-0.054443359	0.014	39045.18	0	0	0.014
165	99180	99180	Category L	0.23999023	0.23999023	-0.91186523	-0.15771484	-0.25732422	0.31469727	0.03	0.014	20/6/2018	20	6	2018	19:49:03	71343	0.3	19	49	3	958	0.051269531	3.3902344	0.25708008	0.1887207	-0.84545898	14.213867	0.085205078	0	0	0	0	0	0	0	0	0	0.90380859	0.096191406	0.13427734	-0.017089844	0.051025391	-0.066162109	0.014	39045.18	0	0	0.014
166	99181	99181	Category L	0.2277832	0.20385742	-0.92382813	-0.19580078	-0.2355957	0.31005859	0.03	0.014	20/6/2018	20	6	2018	19:49:03	71343	0.4	19	49	3	945	0.051269531	3.3902344	0.25585938	0.18847656	-0.84619141	16.901367	0.083740234	0	0	0	0	0	0	0	0	0	0.90405273	0.095947266	0.12084961	-0.028076172	0.015136719	-0.077392578	0.014	39045.18	0	0	0.014
167	99182	99182	Category L	0.21582031	0.17993164	-0.88793945	-0.22363281	-0.23339844	0.29150391	0.03	0.014	20/6/2018	20	6	2018	19:49:03	71343	0.5	19	49	3	958	0.051269531	3.3902344	0.25463867	0.1887207	-0.84643555	19.088867	0.057373047	0	0	0	0	0	0	0	0	0	0.90380859	0.096191406	0.088867188	-0.038818359	-0.008789063	-0.041259766	0.014	39045.18	0	0	0.014
168	99183	99183	Category L	0.2277832	0.17993164	-0.88793945	-0.23071289	-0.23681641	0.28881836	0.03	0.014	20/6/2018	20	6	2018	19:49:03	71343	0.6	19	49	3	945	0.051269531	3.3902344	0.25341797	0.1887207	-0.84643555	21.462402	0.049316406	0	0	0	0	0	0	0	0	0	0.90356445	0.096435547	0.075683594	-0.025634766	-0.008789063	-0.041259766	0.014	39045.18	0	0	0.014
169	99184	99184	Category L	0.27587891	0.20385742	-0.86376953	-0.22900391	-0.23608398	0.28295898	0.03	0.014	20/6/2018	20	6	2018	19:49:03	71343	0.7	19	49	3	921	0.051269531	3.3902344	0.25244141	0.1887207	-0.84667969	23.522705	0.032470703	0	0	0	0	0	0	0	0	0	0.90356445	0.096435547	0.055175781	0.023193359	0.014892578	-0.016845703	0.014	39045.18	0	0	0.014
170	99185	99185	Category L	0.26391602	0.19189453	-0.85180664	-0.22875977	-0.24194336	0.28198242	0.03	0.014	20/6/2018	20	6	2018	19:49:03	71343	0.8	19	49	3	933	0.051269531	3.3902344	0.25146484	0.18896484	-0.84643555	24.488525	0.013427734	0	0	0	0	0	0	0	0	0	0.90307617	0.096923828	0.020263672	0.012207031	0.002685547	-0.005126953	0.014	39045.18	0	0	0.014
171	99186	99186	Category L	0.23999023	0.19189453	-0.82788086	-0.22485352	-0.23852539	0.28808594	0.04	0.014	20/6/2018	20	6	2018	19:49:03	71343	0.9	19	49	3	896	0.051269531	3.3902344	0.25048828	0.18994141	-0.84643555	24.361816	0.021484375	0	0	0	0	0	0	0	0	0	0.90307617	0.096923828	0.031005859	-0.010498047	0.001708984	0.018554688	0.014	39045.18	0	0	0.014
172	99187	99187	Category L	0.2277832	0.19189453	-0.83984375	-0.22485352	-0.24316406	0.28295898	0.04	0.014	20/6/2018	20	6	2018	19:49:04	71344	0	19	49	4	884	0.051269531	3.3902344	0.24169922	0.18920898	-0.84667969	23.620361	0.015625	0	0	0	0	0	0	0	0	0	0.90063477	0.099365234	0.0234375	-0.013916016	0.002441406	0.006835938	0.014	39045.18	0	0	0.014
173	99188	99188	Category L	0.2277832	0.20385742	-0.85180664	-0.2253418	-0.24414063	0.28271484	0.04	0.014	20/6/2018	20	6	2018	19:49:04	71344	0.1	19	49	4	884	0.051269531	3.3902344	0.23486328	0.18823242	-0.84667969	21.922607	0.017578125	0	0	0	0	0	0	0	0	0	0.89868164	0.10131836	0.02734375	-0.007080078	0.015380859	-0.004882813	0.014	39045.18	0	0	0.014
174	99189	99189	Category L	0.2277832	0.20385742	-0.85180664	-0.22436523	-0.24487305	0.28686523	0.04	0.014	20/6/2018	20	6	2018	19:49:04	71344	0.2	19	49	4	884	0.051269531	3.3902344	0.22509766	0.18603516	-0.84887695	18.979492	0.018066406	0	0	0	0	0	0	0	0	0	0.89770508	0.10229492	0.022949219	0.002441406	0.017578125	-0.002685547	0.014	39045.18	0	0	0.014
175	99190	99190	Category L	0.21582031	0.19189453	-0.83984375	-0.22436523	-0.24658203	0.29296875	0.04	0.014	20/6/2018	20	6	2018	19:49:04	71344	0.3	19	49	4	908	0.051269531	3.3902344	0.21704102	0.18579102	-0.84814453	15.436768	0.010253906	0	0	0	0	0	0	0	0	0	0.89501953	0.10498047	0.015625	-0.001220703	0.005859375	0.008300781	0.014	39045.18	0	0	0.014
176	99191	99191	Category L	0.23999023	0.17993164	-0.86376953	-0.23217773	-0.23779297	0.2878418	0.04	0.014	20/6/2018	20	6	2018	19:49:04	71344	0.4	19	49	4	933	0.051269531	3.3902344	0.21191406	0.18530273	-0.84716797	11.984619	0.032714844	0	0	0	0	0	0	0	0	0	0.89282227	0.10717773	0.049804688	0.027832031	-0.005371094	-0.016357422	0.014	39045.18	0	0	0.014
177	99192	99192	Category L	0.25195313	0.19189453	-0.85180664	-0.22094727	-0.24121094	0.29418945	0.04	0.014	20/6/2018	20	6	2018	19:49:04	71344	0.5	19	49	4	958	0.051269531	3.3902344	0.20043945	0.18481445	-0.85058594	9.0622559	0.051757813	0	0	0	0	0	0	0	0	0	0.89331055	0.10668945	0.059326172	0.051269531	0.006835938	-0.000976563	0.014	39045.18	0	0	0.014
178	99193	99193	Category L	0.26391602	0.19189453	-0.86376953	-0.22973633	-0.24487305	0.2878418	0.04	0.014	20/6/2018	20	6	2018	19:49:04	71344	0.6	19	49	4	958	0.051269531	3.3902344	0.19213867	0.18505859	-0.84985352	6.4599609	0.073242188	0	0	0	0	0	0	0	0	0	0.89086914	0.10913086	0.092041016	0.071533203	0.006591797	-0.013671875	0.014	39045.18	0	0	0.014
179	99194	99194	Category L	0.23999023	0.19189453	-0.87597656	-0.22167969	-0.24194336	0.29711914	0.04	0.014	20/6/2018	20	6	2018	19:49:04	71344	0.7	19	49	4	958	0.051269531	3.3902344	0.1809082	0.18164063	-0.8527832	4.4016113	0.063964844	0	0	0	0	0	0	0	0	0	0.890625	0.109375	0.092041016	0.058837891	0.010009766	-0.022949219	0.014	39045.18	0	0	0.014
180	99195	99195	Category L	0.2277832	0.19189453	-0.86376953	-0.22167969	-0.24316406	0.29223633	0.04	0.014	20/6/2018	20	6	2018	19:49:04	71344	0.8	19	49	4	982	0.051269531	3.3902344	0.171875	0.18212891	-0.85058594	2.9060059	0.058105469	0	0	0	0	0	0	0	0	0	0.88671875	0.11328125	0.078613281	0.055664063	0.009521484	-0.012939453	0.014	39045.18	0	0	0.014
181	99196	99196	Category L	0.21582031	0.19189453	-0.83984375	-0.22167969	-0.24536133	0.29223633	0.05	0.014	20/6/2018	20	6	2018	19:49:04	71344	0.9	19	49	4	970	0.051269531	3.3902344	0.16503906	0.18188477	-0.84667969	1.7255859	0.052001953	0	0	0	0	0	0	0	0	0	0.8815918	0.1184082	0.067626953	0.05078125	0.009765625	0.006835938	0.014	39045.18	0	0	0.014
182	99197	99197	Category L	0.21582031	0.19189453	-0.82788086	-0.21972656	-0.24145508	0.29223633	0.05	0.014	20/6/2018	20	6	2018	19:49:05	71345	0	19	49	5	945	0.051269531	3.3902344	0.15112305	0.18212891	-0.8515625	0.72680664	0.069335938	0	0	0	0	0	0	0	0	0	0.88378906	0.11621094	0.097900391	0.064453125	0.009521484	0.023681641	0.014	39045.18	0	0	0.014
183	99198	99198	Category L	0.20385742	0.19189453	-0.82788086	-0.2199707	-0.24145508	0.30029297	0.05	0.014	20/6/2018	20	6	2018	19:49:05	71345	0.1	19	49	5	982	0.051269531	3.3902344	0.14331055	0.18041992	-0.85107422	0.031982422	0.065673828	0	0	0	0	0	0	0	0	0	0.8815918	0.1184082	0.094726563	0.060302734	0.011230469	0.023193359	0.014	39045.18	0	0	0.014
184	99199	99199	Category L	0.2277832	0.19189453	-0.85180664	-0.22021484	-0.24169922	0.29150391	0.05	0.014	20/6/2018	20	6	2018	19:49:05	71345	0.2	19	49	5	945	0.051269531	3.3902344	0.12915039	0.18017578	-0.85302734	0.52368164	0.099121094	0	0	0	0	0	0	0	0	0	0.88134766	0.11865234	0.11157227	0.098388672	0.011474609	0.001220703	0.014	39045.18	0	0	0.014
185	99200	99200	Category L	0.21582031	0.19189453	-0.82788086	-0.22338867	-0.25	0.29101563	0.05	0.014	20/6/2018	20	6	2018	19:49:05	71345	0.3	19	49	5	945	0.051269531	3.3902344	0.11865234	0.1796875	-0.85253906	0.61230469	0.10058594	0	0	0	0	0	0	0	0	0	0.87939453	0.12060547	0.13378906	0.096923828	0.011962891	0.024658203	0.014	39045.18	0	0	0.014
186	99201	99201	Category L	0.2277832	0.17993164	-0.85180664	-0.21679688	-0.23876953	0.28320313	0.05	0.014	20/6/2018	20	6	2018	19:49:05	71345	0.4	19	49	5	957	0.051269531	3.3902344	0.11328125	0.17822266	-0.84741211	0.38867188	0.11425781	0	0	0	0	0	0	0	0	0	0.87353516	0.12646484	0.11987305	0.11425781	0.001464844	-0.004150391	0.014	39045.18	0	0	0.014
187	99202	99202	Category L	0.21582031	0.19189453	-0.86376953	-0.21850586	-0.24243164	0.29223633	0.05	0.014	20/6/2018	20	6	2018	19:49:05	71345	0.5	19	49	5	908	0.051269531	3.3902344	0.10009766	0.1784668	-0.84790039	0.23950195	0.11743164	0	0	0	0	0	0	0	0	0	0.87207031	0.12792969	0.14477539	0.11547852	0.013183594	-0.015625	0.014	39045.18	0	0	0.014
188	99203	99203	Category L	0.23999023	0.19189453	-0.85180664	-0.22509766	-0.24389648	0.29223633	0.05	0.014	20/6/2018	20	6	2018	19:49:05	71345	0.6	19	49	5	896	0.051269531	3.3902344	0.086914063	0.17724609	-0.84985352	0.011474609	0.15356445	0	0	0	0	0	0	0	0	0	0.87231445	0.12768555	0.16943359	0.15283203	0.014404297	-0.001708984	0.014	39045.18	0	0	0.014
189	99204	99204	Category L	0.2277832	0.19189453	-0.86376953	-0.2199707	-0.24145508	0.28393555	0.05	0.014	20/6/2018	20	6	2018	19:49:05	71345	0.7	19	49	5	871	0.051269531	3.3902344	0.079101563	0.17578125	-0.84594727	0.26586914	0.15039063	0	0	0	0	0	0	0	0	0	0.86767578	0.13232422	0.18188477	0.1484375	0.015869141	-0.017578125	0.014	39045.18	0	0	0.014
190	99205	99205	Category L	0.21582031	0.19189453	-0.86376953	-0.21875	-0.24072266	0.28808594	0.05	0.014	20/6/2018	20	6	2018	19:49:05	71345	0.8	19	49	5	871	0.051269531	3.3902344	0.068359375	0.17602539	-0.84619141	0.50366211	0.14916992	0	0	0	0	0	0	0	0	0	0.86694336	0.13305664	0.18041992	0.1472168	0.015625	-0.017333984	0.014	39045.18	0	0	0.014
191	99206	99206	Category L	0.19189453	0.19189453	-0.85180664	-0.21582031	-0.24072266	0.28930664	0.06	0.014	20/6/2018	20	6	2018	19:49:05	71345	0.9	19	49	5	884	0.051269531	3.3902344	0.057128906	0.17553711	-0.84545898	0.49145508	0.13574219	0	0	0	0	0	0	0	0	0	0.86547852	0.13452148	0.15673828	0.13452148	0.016113281	-0.006103516	0.014	39045.18	0	0	0.014
192	99207	99207	Category L	0.20385742	0.20385742	-0.86376953	-0.21630859	-0.24047852	0.30126953	0.06	0.014	20/6/2018	20	6	2018	19:49:06	71346	0	19	49	6	921	0.051269531	3.3902344	0.046142578	0.17480469	-0.84594727	0.50463867	0.16113281	0	0	0	0	0	0	0	0	0	0.86523438	0.13476563	0.20410156	0.1574707	0.028808594	-0.017578125	0.014	39045.18	0	0	0.014
193	99208	99208	Category L	0.21582031	0.20385742	-0.81591797	-0.21655273	-0.2421875	0.29150391	0.06	0.014	20/6/2018	20	6	2018	19:49:06	71346	0.1	19	49	6	970	0.051269531	3.3902344	0.038574219	0.17456055	-0.84326172	0.59130859	0.18139648	0	0	0	0	0	0	0	0	0	0.86206055	0.13793945	0.23364258	0.17700195	0.029052734	0.02734375	0.014	39045.18	0	0	0.014
194	99209	99209	Category L	0.20385742	0.20385742	-0.83984375	-0.21826172	-0.24145508	0.29931641	0.06	0.014	20/6/2018	20	6	2018	19:49:06	71346	0.2	19	49	6	1007	0.051269531	3.3902344	0.027832031	0.17456055	-0.84301758	0.60888672	0.17822266	0	0	0	0	0	0	0	0	0	0.86132813	0.13867188	0.20849609	0.17578125	0.029052734	0.003173828	0.014	39045.18	0	0	0.014
195	99210	99210	Category L	0.21582031	0.19189453	-0.80395508	-0.21508789	-0.24121094	0.29638672	0.06	0.014	20/6/2018	20	6	2018	19:49:06	71346	0.3	19	49	6	1044	0.051269531	3.3902344	0.015625	0.17456055	-0.84375	0.49780273	0.20458984	0	0	0	0	0	0	0	0	0	0.86157227	0.13842773	0.25708008	0.19995117	0.017089844	0.039794922	0.014	39045.18	0	0	0.014
196	99211	99211	Category L	0.2277832	0.19189453	-0.83984375	-0.21630859	-0.2421875	0.30029297	0.06	0.014	20/6/2018	20	6	2018	19:49:06	71346	0.4	19	49	6	1032	0.051269531	3.3902344	0.008300781	0.17358398	-0.84057617	0.26049805	0.2199707	0	0	0	0	0	0	0	0	0	0.85839844	0.14160156	0.23828125	0.21923828	0.018066406	0.000732422	0.014	39045.18	0	0	0.014
197	99212	99212	Category L	0.2277832	0.19189453	-0.87597656	-0.21850586	-0.24316406	0.29223633	0.06	0.014	20/6/2018	20	6	2018	19:49:06	71346	0.5	19	49	6	1032	0.051269531	3.3902344	-0.001464844	0.17260742	-0.84130859	0.26269531	0.23266602	0	0	0	0	0	0	0	0	0	0.85888672	0.14111328	0.28295898	0.22924805	0.019042969	-0.034423828	0.014	39045.18	0	0	0.014
198	99213	99213	Category L	0.2277832	0.19189453	-0.83984375	-0.21582031	-0.23583984	0.30126953	0.06	0.014	20/6/2018	20	6	2018	19:49:06	71346	0.6	19	49	6	1032	0.051269531	3.3902344	-0.012207031	0.17163086	-0.84155273	0.18579102	0.2409668	0	0	0	0	0	0	0	0	0	0.85888672	0.14111328	0.26196289	0.23999023	0.020019531	0.001708984	0.014	39045.18	0	0	0.014
199	99214	99214	Category L	0.2277832	0.20385742	-0.80395508	-0.21630859	-0.24047852	0.30541992	0.06	0.014	20/6/2018	20	6	2018	19:49:06	71346	0.7	19	49	6	995	0.051269531	3.3644531	-0.0234375	0.1706543	-0.84082031	0.005126953	0.25585938	0	0	0	0	0	0	0	0	0	0.85839844	0.14160156	0.32128906	0.2512207	0.032958984	0.036865234	0.014	39045.18	0	0	0.014
200	99215	99215	Category L	0.20385742	0.19189453	-0.85180664	-0.21508789	-0.24121094	0.30151367	0.06	0.014	20/6/2018	20	6	2018	19:49:06	71346	0.8	19	49	6	970	0.051269531	3.3644531	-0.033935547	0.17089844	-0.83886719	0.37304688	0.23901367	0	0	0	0	0	0	0	0	0	0.85668945	0.14331055	0.27148438	0.23779297	0.020751953	-0.012695313	0.014	39045.18	0	0	0.014
201	99216	99216	Category L	0.20385742	0.19189453	-0.86376953	-0.22192383	-0.24633789	0.29199219	0.07	0.014	20/6/2018	20	6	2018	19:49:06	71346	0.9	19	49	6	933	0.051269531	3.3644531	-0.043212891	0.17041016	-0.83740234	0.69995117	0.24926758	0	0	0	0	0	0	0	0	0	0.85571289	0.14428711	0.29467773	0.24707031	0.021240234	-0.026123047	0.014	39045.18	0	0	0.014
202	99217	99217	Category L	0.2277832	0.17993164	-0.85180664	-0.21337891	-0.24169922	0.28417969	0.07	0.014	20/6/2018	20	6	2018	19:49:07	71347	0	19	49	7	896	0.051269531	3.3644531	-0.050048828	0.16967773	-0.8347168	0.953125	0.27856445	0	0	0	0	0	0	0	0	0	0.85327148	0.14672852	0.30517578	0.27783203	0.010009766	-0.016845703	0.014	39045.18	0	0	0.014
203	99218	99218	Category L	0.21582031	0.19189453	-0.86376953	-0.21289063	-0.23852539	0.30053711	0.07	0.014	20/6/2018	20	6	2018	19:49:07	71347	0.1	19	49	7	908	0.051269531	3.3644531	-0.059814453	0.16870117	-0.8359375	1.3815918	0.27807617	0	0	0	0	0	0	0	0	0	0.85473633	0.14526367	0.32666016	0.27563477	0.022949219	-0.027587891	0.014	39045.18	0	0	0.014
204	99219	99219	Category L	0.21582031	0.17993164	-0.85180664	-0.21582031	-0.24316406	0.28833008	0.07	0.014	20/6/2018	20	6	2018	19:49:07	71347	0.2	19	49	7	908	0.051269531	3.3644531	-0.069091797	0.16674805	-0.8347168	1.4074707	0.28588867	0	0	0	0	0	0	0	0	0	0.85400391	0.14599609	0.31518555	0.28491211	0.012939453	-0.016845703	0.014	39045.18	0	0	0.014
205	99220	99220	Category L	0.21582031	0.16796875	-0.87597656	-0.21557617	-0.23974609	0.29150391	0.07	0.014	20/6/2018	20	6	2018	19:49:07	71347	0.3	19	49	7	908	0.051269531	3.3644531	-0.079833984	0.16796875	-0.8347168	2.7390137	0.29858398	0	0	0	0	0	0	0	0	0	0.85522461	0.14477539	0.33691406	0.2956543	0	-0.041015625	0.014	39045.18	0	0	0.014
206	99221	99221	Category L	0.20385742	0.19189453	-0.86376953	-0.2199707	-0.24291992	0.30029297	0.07	0.014	20/6/2018	20	6	2018	19:49:07	71347	0.4	19	49	7	896	0.051269531	3.3644531	-0.086669922	0.1652832	-0.83300781	6.4836426	0.29345703	0	0	0	0	0	0	0	0	0	0.85375977	0.14624023	0.34765625	0.29052734	0.026367188	-0.030517578	0.014	39045.18	0	0	0.014
207	99222	99222	Category L	0.20385742	0.17993164	-0.83984375	-0.2199707	-0.24414063	0.29638672	0.07	0.014	20/6/2018	20	6	2018	19:49:07	71347	0.5	19	49	7	896	0.051269531	3.3644531	-0.097412109	0.16552734	-0.83056641	14.508789	0.30175781	0	0	0	0	0	0	0	0	0	0.85253906	0.14746094	0.32470703	0.30126953	0.014160156	-0.009033203	0.014	39045.18	0	0	0.014
208	99223	99223	Category L	0.20385742	0.19189453	-0.86376953	-0.22363281	-0.24145508	0.29223633	0.07	0.014	20/6/2018	20	6	2018	19:49:07	71347	0.6	19	49	7	896	0.051269531	3.3644531	-0.10839844	0.16259766	-0.82983398	27.847656	0.31542969	0	0	0	0	0	0	0	0	0	0.85253906	0.14746094	0.37524414	0.31225586	0.029052734	-0.033691406	0.014	39045.18	0	0	0.014
209	99224	99224	Category L	0.23999023	0.21582031	-0.81591797	-0.22729492	-0.23339844	0.29516602	0.07	0.014	20/6/2018	20	6	2018	19:49:07	71347	0.7	19	49	7	921	0.051269531	3.3644531	-0.11523438	0.16186523	-0.828125	42.473145	0.35961914	0	0	0	0	0	0	0	0	0	0.85180664	0.14819336	0.42163086	0.35522461	0.053710938	0.012207031	0.014	39045.18	0	0	0.014
210	99225	99225	Category L	0.23999023	0.27587891	-0.83984375	-0.24047852	-0.24023438	0.27758789	0.07	0.014	20/6/2018	20	6	2018	19:49:07	71347	0.8	19	49	7	945	0.051269531	3.3644531	-0.12646484	0.16210938	-0.82739258	55.20874	0.38378906	0	0	0	0	0	0	0	0	0	0.85253906	0.14746094	0.49267578	0.36645508	0.11352539	-0.012207031	0.014	39045.18	0	0	0.014
211	99226	99226	Category G	-0.39599609	0.13183594	-0.87597656	0.42602539	-0.037841797	0.25097656	0.12	0.014	20/6/2018	20	6	2018	20:11:12	72672	0.3	20	11	12	773	0.051025391	3.4256836	-0.13452148	0.16210938	-0.82373047	68.501465	0.26831055	0	0	0	0	0	0	0	0	0	0.85009766	0.14990234	0.34375	-0.26123047	-0.030273438	-0.052001953	0.014	39045.18	0	0	0.014
212	99227	99227	Category G	-0.2277832	0.11987305	-0.85180664	0.4074707	-0.046142578	0.26953125	0.13	0.014	20/6/2018	20	6	2018	20:11:12	72672	0.4	20	11	12	798	0.051025391	3.4256836	-0.14697266	0.16186523	-0.82470703	82.174072	0.094970703	0	0	0	0	0	0	0	0	0	0.85327148	0.14672852	0.1496582	-0.080566406	-0.041992188	-0.026855469	0.014	39045.18	0	0	0.014
213	99228	99228	Category G	-0.50390625	0	-1.0197754	0.37133789	-0.027832031	0.30322266	0.13	0.014	20/6/2018	20	6	2018	20:11:12	72672	0.5	20	11	12	810	0.051025391	3.4256836	-0.15600586	0.16040039	-0.82177734	94.693848	0.4309082	0	0	0	0	0	0	0	0	0	0.85180664	0.14819336	0.70605469	-0.34765625	-0.16040039	-0.19775391	0.014	39045.18	0	0	0.014
214	99229	99229	Category G	-0.34790039	0.15576172	-0.80395508	0.33056641	-0.012695313	0.33276367	0.13	0.014	20/6/2018	20	6	2018	20:11:12	72672	0.6	20	11	12	835	0.051025391	3.4256836	-0.1652832	0.16015625	-0.81982422	102.16211	0.18334961	0	0	0	0	0	0	0	0	0	0.8515625	0.1484375	0.203125	-0.18237305	-0.004394531	0.015869141	0.014	39045.18	0	0	0.014
215	99230	99230	Category G	-0.11987305	0.14379883	-0.74389648	0.37963867	0.009765625	0.29492188	0.13	0.014	20/6/2018	20	6	2018	20:11:12	72672	0.7	20	11	12	835	0.051025391	3.4256836	-0.17553711	0.15917969	-0.8190918	109.76953	0.094970703	0	0	0	0	0	0	0	0	0	0.8527832	0.1472168	0.14648438	0.055664063	-0.015380859	0.075195313	0.014	39045.18	0	0	0.014
216	99231	99231	Category G	-0.6237793	0.11987305	-1.0917969	0.39013672	0.003417969	0.28686523	0.13	0.014	20/6/2018	20	6	2018	20:11:12	72672	0.8	20	11	12	822	0.051025391	3.4256836	-0.18408203	0.1574707	-0.81787109	114.73267	0.51904297	0	0	0	0	0	0	0	0	0	0.85302734	0.14697266	0.75073242	-0.43945313	-0.037597656	-0.27368164	0.014	39045.18	0	0	0.014
217	99232	99232	Category G	-0.38378906	0.20385742	-0.77978516	0.34814453	-0.003662109	0.32519531	0.13	0.014	20/6/2018	20	6	2018	20:11:12	72672	0.9	20	11	12	798	0.051025391	3.4514648	-0.19433594	0.15600586	-0.81835938	112.94604	0.19897461	0	0	0	0	0	0	0	0	0	0.85546875	0.14453125	0.27563477	-0.18920898	0.047607422	0.038574219	0.014	39045.18	0	0	0.014
218	99233	99233	Category G	-0.59985352	-0.083984375	-1.0439453	0.41430664	0	0.26660156	0.13	0.014	20/6/2018	20	6	2018	20:11:13	72673	0	20	11	13	798	0.051025391	3.4514648	-0.20410156	0.15527344	-0.81640625	104.68994	0.51513672	0	0	0	0	0	0	0	0	0	0.85595703	0.14404297	0.86206055	-0.39550781	-0.23925781	-0.22729492	0.014	39045.18	0	0	0.014
219	99234	99234	Category G	-0.44384766	0.2277832	-0.63598633	0.41088867	0.003417969	0.2644043	0.13	0.014	20/6/2018	20	6	2018	20:11:13	72673	0.1	20	11	13	798	0.051025391	3.4514648	-0.21337891	0.15429688	-0.81445313	92.2229	0.30029297	0	0	0	0	0	0	0	0	0	0.85595703	0.14404297	0.48193359	-0.23022461	0.073242188	0.1784668	0.014	39045.18	0	0	0.014
220	99235	99235	Category G	-0.26391602	0.16796875	-0.52783203	0.44946289	-0.017089844	0.21948242	0.13	0.014	20/6/2018	20	6	2018	20:11:13	72673	0.2	20	11	13	810	0.051025391	3.4514648	-0.22192383	0.15136719	-0.81103516	79.75293	0.28662109	0	0	0	0	0	0	0	0	0	0.85424805	0.14575195	0.34155273	-0.041748047	0.016357422	0.28320313	0.014	39045.18	0	0	0.014
221	99236	99236	Category G	-0.82788086	0.20385742	-1.2119141	0.46728516	-0.051513672	0.203125	0.14	0.014	20/6/2018	20	6	2018	20:11:13	72673	0.3	20	11	13	798	0.051025391	3.4514648	-0.22998047	0.15087891	-0.80908203	64.468262	0.72265625	0	0	0	0	0	0	0	0	0	0.85473633	0.14526367	1.0532227	-0.59765625	0.052734375	-0.40258789	0.014	39045.18	0	0	0.014
222	99237	99237	Category G	-0.31176758	0.059814453	-0.77978516	0.43041992	-0.043212891	0.24584961	0.14	0.014	20/6/2018	20	6	2018	20:11:13	72673	0.4	20	11	13	786	0.051025391	3.4514648	-0.24121094	0.1496582	-0.81005859	49.424805	0.11816406	0	0	0	0	0	0	0	0	0	0.85839844	0.14160156	0.19067383	-0.0703125	-0.08984375	0.030273438	0.014	39045.18	0	0	0.014
223	99238	99238	Category G	-0.82788086	0.14379883	-1.0078125	0.41918945	-0.053466797	0.25463867	0.14	0.014	20/6/2018	20	6	2018	20:11:13	72673	0.5	20	11	13	786	0.051025391	3.4514648	-0.24926758	0.1472168	-0.80712891	35.037354	0.61206055	0	0	0	0	0	0	0	0	0	0.85742188	0.14257813	0.7824707	-0.57836914	-0.003417969	-0.20043945	0.014	39045.18	0	0	0.014
224	99239	99239	Category G	-0.53979492	0.15576172	-0.79199219	0.4284668	-0.052978516	0.24487305	0.14	0.014	20/6/2018	20	6	2018	20:11:13	72673	0.6	20	11	13	749	0.051025391	3.4514648	-0.25952148	0.14672852	-0.80786133	23.785645	0.28051758	0	0	0	0	0	0	0	0	0	0.86132813	0.13867188	0.30493164	-0.2800293	0.008789063	0.015869141	0.014	39045.18	0	0	0.014
225	99240	99240	Category G	-0.14379883	0.071777344	-0.44384766	0.4543457	-0.044189453	0.21630859	0.14	0.014	20/6/2018	20	6	2018	20:11:13	72673	0.7	20	11	13	773	0.051025391	3.4514648	-0.26782227	0.14477539	-0.80566406	11.921143	0.3894043	0	0	0	0	0	0	0	0	0	0.86108398	0.13891602	0.55883789	0.12402344	-0.072998047	0.36181641	0.014	39045.18	0	0	0.014
226	99241	99241	Category G	-0.73193359	0.20385742	-0.87597656	0.45922852	-0.05078125	0.19604492	0.14	0.014	20/6/2018	20	6	2018	20:11:13	72673	0.8	20	11	13	761	0.051025391	3.4514648	-0.27636719	0.14477539	-0.80517578	1.4980469	0.46459961	0	0	0	0	0	0	0	0	0	0.86352539	0.13647461	0.58496094	-0.45532227	0.058837891	-0.070556641	0.014	39045.18	0	0	0.014
227	99242	99242	Category G	-0.74389648	0.071777344	-0.99584961	0.43554688	-0.064697266	0.2355957	0.14	0.014	20/6/2018	20	6	2018	20:11:13	72673	0.9	20	11	13	761	0.051025391	3.4514648	-0.28369141	0.14453125	-0.8034668	4.8017578	0.50366211	0	0	0	0	0	0	0	0	0	0.86425781	0.13574219	0.72509766	-0.45996094	-0.072753906	-0.19213867	0.014	39045.18	0	0	0.014
228	99243	99243	Category G	-0.31176758	0.083984375	-0.53979492	0.43994141	-0.057617188	0.23486328	0.14	0.014	20/6/2018	20	6	2018	20:11:14	72674	0	20	11	14	798	0.051025391	3.4514648	-0.29101563	0.14477539	-0.80273438	9.8950195	0.27075195	0	0	0	0	0	0	0	0	0	0.86621094	0.13378906	0.34448242	-0.020507813	-0.060791016	0.26293945	0.014	39045.18	0	0	0.014
229	99244	99244	Category G	-0.53979492	0.17993164	-0.82788086	0.45751953	-0.071777344	0.20483398	0.14	0.014	20/6/2018	20	6	2018	20:11:14	72674	0.1	20	11	14	810	0.051025391	3.4514648	-0.29980469	0.14501953	-0.80273438	10.775879	0.24365234	0	0	0	0	0	0	0	0	0	0.86914063	0.13085938	0.29956055	-0.23974609	0.034667969	-0.024902344	0.014	39045.18	0	0	0.014
230	99245	99245	Category G	-0.6237793	0.15576172	-0.77978516	0.43115234	-0.079345703	0.23950195	0.14	0.014	20/6/2018	20	6	2018	20:11:14	72674	0.2	20	11	14	835	0.051025391	3.4514648	-0.30981445	0.14331055	-0.80444336	10.200684	0.31494141	0	0	0	0	0	0	0	0	0	0.8737793	0.1262207	0.35058594	-0.3137207	0.012207031	0.024658203	0.014	39045.18	0	0	0.014
231	99246	99246	Category G	-0.58789063	0.11987305	-0.87597656	0.4230957	-0.081787109	0.23803711	0.15	0.014	20/6/2018	20	6	2018	20:11:14	72674	0.3	20	11	14	835	0.051025391	3.4514648	-0.31616211	0.14282227	-0.80078125	7.9001465	0.2824707	0	0	0	0	0	0	0	0	0	0.87280273	0.12719727	0.36962891	-0.27148438	-0.022949219	-0.074951172	0.014	39045.18	0	0	0.014
232	99247	99247	Category G	-0.32397461	0.16796875	-0.63598633	0.45410156	-0.066894531	0.21582031	0.15	0.014	20/6/2018	20	6	2018	20:11:14	72674	0.4	20	11	14	810	0.051025391	3.4514648	-0.32641602	0.14282227	-0.80249023	6.6228027	0.16821289	0	0	0	0	0	0	0	0	0	0.87792969	0.12207031	0.1940918	0.002441406	0.024902344	0.16650391	0.014	39045.18	0	0	0.014
233	99248	99248	Category G	-0.58789063	0.17993164	-0.82788086	0.44873047	-0.069335938	0.20654297	0.15	0.014	20/6/2018	20	6	2018	20:11:14	72674	0.5	20	11	14	810	0.051025391	3.4514648	-0.33276367	0.1418457	-0.80200195	5.9040527	0.2590332	0	0	0	0	0	0	0	0	0	0.87988281	0.12011719	0.31835938	-0.25488281	0.037841797	-0.025634766	0.014	39045.18	0	0	0.014
234	99249	99249	Category G	-0.70776367	0.19189453	-0.89990234	0.43579102	-0.076171875	0.23535156	0.15	0.014	20/6/2018	20	6	2018	20:11:14	72674	0.6	20	11	14	798	0.051025391	3.4514648	-0.33959961	0.14111328	-0.80102539	3.34375	0.38427734	0	0	0	0	0	0	0	0	0	0.8815918	0.1184082	0.51708984	-0.36791992	0.050537109	-0.098632813	0.014	39045.18	0	0	0.014
235	99250	99250	Category G	-0.31176758	0.11987305	-0.6237793	0.43701172	-0.069335938	0.2175293	0.15	0.014	20/6/2018	20	6	2018	20:11:14	72674	0.7	20	11	14	773	0.051025391	3.4514648	-0.34912109	0.1418457	-0.80273438	1.0146484	0.18432617	0	0	0	0	0	0	0	0	0	0.88696289	0.11303711	0.23852539	0.037353516	-0.021972656	0.17895508	0.014	39045.18	0	0	0.014
236	99251	99251	Category G	-0.51586914	0.11987305	-0.86376953	0.4609375	-0.025878906	0.21655273	0.15	0.014	20/6/2018	20	6	2018	20:11:14	72674	0.8	20	11	14	761	0.051025391	3.4514648	-0.35595703	0.14038086	-0.8034668	0.57910156	0.171875	0	0	0	0	0	0	0	0	0	0.88989258	0.11010742	0.24047852	-0.15966797	-0.020507813	-0.060058594	0.014	39045.18	0	0	0.014
237	99252	99252	Category G	-0.57592773	0.083984375	-0.85180664	0.4375	-0.044433594	0.2331543	0.15	0.014	20/6/2018	20	6	2018	20:11:14	72674	0.9	20	11	14	749	0.051025391	3.4514648	-0.36181641	0.13989258	-0.80249023	1.7514648	0.22631836	0	0	0	0	0	0	0	0	0	0.89160156	0.10839844	0.3190918	-0.21386719	-0.055908203	-0.049072266	0.014	39045.18	0	0	0.014
238	99253	99253	Category G	-0.61181641	0.13183594	-0.81591797	0.43701172	-0.036132813	0.22412109	0.15	0.014	20/6/2018	20	6	2018	20:11:15	72675	0	20	11	15	749	0.051025391	3.4514648	-0.37036133	0.14013672	-0.80322266	3.5925293	0.24169922	0	0	0	0	0	0	0	0	0	0.89550781	0.10449219	0.26220703	-0.24121094	-0.008300781	-0.012451172	0.014	39045.18	0	0	0.014
239	99254	99254	Category G	-0.56396484	0.19189453	-0.671875	0.42919922	-0.036376953	0.2409668	0.15	0.014	20/6/2018	20	6	2018	20:11:15	72675	0.1	20	11	15	761	0.051025391	3.4514648	-0.37695313	0.13989258	-0.80419922	5.2590332	0.23486328	0	0	0	0	0	0	0	0	0	0.89916992	0.10083008	0.37109375	-0.18676758	0.051757813	0.13232422	0.014	39045.18	0	0	0.014
240	99255	99255	Category G	-0.45581055	0.11987305	-0.73193359	0.43652344	-0.036865234	0.22607422	0.15	0.014	20/6/2018	20	6	2018	20:11:15	72675	0.2	20	11	15	786	0.051025391	3.4514648	-0.38476563	0.13964844	-0.80566406	6.7612305	0.10424805	0	0	0	0	0	0	0	0	0	0.90380859	0.096191406	0.16455078	-0.070800781	-0.019775391	0.073730469	0.014	39045.18	0	0	0.014
241	99256	99256	Category G	-0.2878418	0.095947266	-0.59985352	0.46118164	-0.020996094	0.20166016	0.16	0.014	20/6/2018	20	6	2018	20:11:15	72675	0.3	20	11	15	786	0.051025391	3.4514648	-0.38916016	0.13964844	-0.80322266	7.5507813	0.23144531	0	0	0	0	0	0	0	0	0	0.90356445	0.096435547	0.34863281	0.10131836	-0.043701172	0.20336914	0.014	39045.18	0	0	0.014
242	99257	99257	Category G	-0.55175781	0.11987305	-0.89990234	0.44750977	0.005615234	0.22290039	0.16	0.014	20/6/2018	20	6	2018	20:11:15	72675	0.4	20	11	15	773	0.051025391	3.4514648	-0.39794922	0.13793945	-0.80395508	8.9072266	0.18188477	0	0	0	0	0	0	0	0	0	0.9074707	0.092529297	0.26757813	-0.15356445	-0.018066406	-0.095703125	0.014	39045.18	0	0	0.014
243	99258	99258	Category G	-0.51586914	0.035888672	-0.70776367	0.42553711	0.015136719	0.24780273	0.16	0.014	20/6/2018	20	6	2018	20:11:15	72675	0.5	20	11	15	773	0.051025391	3.4514648	-0.40478516	0.13696289	-0.80566406	9.7978516	0.17919922	0	0	0	0	0	0	0	0	0	0.91186523	0.088134766	0.31005859	-0.11083984	-0.10107422	0.097900391	0.014	39045.18	0	0	0.014
244	99259	99259	Category G	-0.6237793	0.27587891	-0.89990234	0.42919922	0.015869141	0.24780273	0.16	0.014	20/6/2018	20	6	2018	20:11:15	72675	0.6	20	11	15	773	0.051025391	3.4514648	-0.41357422	0.13647461	-0.80639648	10.856201	0.26855469	0	0	0	0	0	0	0	0	0	0.91650391	0.083496094	0.44262695	-0.20996094	0.13916016	-0.093261719	0.014	39045.18	0	0	0.014
245	99260	99260	Category G	-0.31176758	0.035888672	-0.77978516	0.45483398	-0.004150391	0.20874023	0.16	0.014	20/6/2018	20	6	2018	20:11:15	72675	0.7	20	11	15	761	0.051025391	3.4514648	-0.42163086	0.13647461	-0.8059082	12.191895	0.15136719	0	0	0	0	0	0	0	0	0	0.91967773	0.080322266	0.23681641	0.10986328	-0.10058594	0.026123047	0.014	39045.18	0	0	0.014
246	99261	99261	Category G	-0.6237793	0.21582031	-0.73193359	0.46411133	0.037109375	0.19165039	0.16	0.014	20/6/2018	20	6	2018	20:11:15	72675	0.8	20	11	15	773	0.051025391	3.4514648	-0.4296875	0.13647461	-0.80493164	12.43457	0.22167969	0	0	0	0	0	0	0	0	0	0.92260742	0.077392578	0.34594727	-0.19384766	0.079101563	0.072998047	0.014	39045.18	0	0	0.014
247	99262	99262	Category G	-0.671875	-0.047851563	-0.82788086	0.44287109	0.056640625	0.21777344	0.16	0.014	20/6/2018	20	6	2018	20:11:15	72675	0.9	20	11	15	761	0.051025391	3.4514648	-0.43432617	0.1340332	-0.80200195	12.937988	0.30004883	0	0	0	0	0	0	0	0	0	0.921875	0.078125	0.44506836	-0.23730469	-0.18188477	-0.025634766	0.014	39045.18	0	0	0.014
248	99263	99263	Category G	-0.31176758	0.10791016	-0.75585938	0.40429688	0.073486328	0.27758789	0.16	0.014	20/6/2018	20	6	2018	20:11:16	72676	0	20	11	16	773	0.051025391	3.4514648	-0.4440918	0.13354492	-0.80175781	12.812256	0.14257813	0	0	0	0	0	0	0	0	0	0.92626953	0.073730469	0.20410156	0.13232422	-0.025634766	0.045898438	0.014	39045.18	0	0	0.014
249	99264	99264	Category G	-0.6237793	0.2277832	-0.79199219	0.40454102	0.047119141	0.27294922	0.16	0.014	20/6/2018	20	6	2018	20:11:16	72676	0.1	20	11	16	773	0.051025391	3.4514648	-0.45092773	0.1315918	-0.79858398	13.260742	0.19750977	0	0	0	0	0	0	0	0	0	0.92651367	0.073486328	0.27539063	-0.17260742	0.095947266	0.006591797	0.014	39045.18	0	0	0.014
250	99265	99265	Category G	-0.37182617	0.19189453	-0.56396484	0.44506836	0.037109375	0.22851563	0.16	0.014	20/6/2018	20	6	2018	20:11:16	72676	0.2	20	11	16	773	0.051025391	3.4514648	-0.46142578	0.12988281	-0.80175781	12.950928	0.26147461	0	0	0	0	0	0	0	0	0	0.93408203	0.065917969	0.38916016	0.089599609	0.061767578	0.23779297	0.014	39045.18	0	0	0.014
251	99266	99266	Category G	-0.75585938	0.17993164	-0.91186523	0.47363281	0.013183594	0.18725586	0.17	0.014	20/6/2018	20	6	2018	20:11:16	72676	0.3	20	11	16	786	0.051025391	3.4514648	-0.47094727	0.12792969	-0.80200195	12.014893	0.30957031	0	0	0	0	0	0	0	0	0	0.9387207	0.061279297	0.44628906	-0.28466797	0.051757813	-0.10961914	0.014	39045.18	0	0	0.014
252	99267	99267	Category G	-0.50390625	0.071777344	-0.59985352	0.44140625	0.014404297	0.22192383	0.17	0.014	20/6/2018	20	6	2018	20:11:16	72676	0.4	20	11	16	761	0.051025391	3.4514648	-0.47143555	0.12792969	-0.80078125	10.735352	0.21118164	0	0	0	0	0	0	0	0	0	0.93798828	0.062011719	0.28955078	-0.032226563	-0.056152344	0.20092773	0.014	39045.18	0	0	0.014
253	99268	99268	Category G	-0.50390625	0.17993164	-0.70776367	0.453125	0.009765625	0.21118164	0.17	0.014	20/6/2018	20	6	2018	20:11:16	72676	0.5	20	11	16	786	0.051025391	3.4514648	-0.47216797	0.12866211	-0.79760742	8.6208496	0.1081543	0	0	0	0	0	0	0	0	0	0.93579102	0.064208984	0.17260742	-0.031494141	0.051025391	0.08984375	0.014	39045.18	0	0	0.014
254	99269	99269	Category G	-0.59985352	0.11987305	-0.79199219	0.44482422	0.015380859	0.22314453	0.17	0.014	20/6/2018	20	6	2018	20:11:16	72676	0.6	20	11	16	798	0.051025391	3.4514648	-0.47265625	0.13061523	-0.796875	5.0534668	0.12768555	0	0	0	0	0	0	0	0	0	0.93554688	0.064453125	0.14306641	-0.12719727	-0.010742188	0.004882813	0.014	39045.18	0	0	0.014
255	99270	99270	Category G	-0.46777344	0.059814453	-0.74389648	0.4152832	0.017822266	0.24975586	0.17	0.014	20/6/2018	20	6	2018	20:11:16	72676	0.7	20	11	16	798	0.051025391	3.4498535	-0.47265625	0.12963867	-0.79541016	1.0512695	0.086914063	0	0	0	0	0	0	0	0	0	0.93432617	0.065673828	0.12646484	0.004882813	-0.069824219	0.051513672	0.014	39045.18	0	0	0.014
256	99271	99271	Category G	-0.58789063	0.059814453	-0.88793945	0.43945313	0.025146484	0.23022461	0.17	0.014	20/6/2018	20	6	2018	20:11:16	72676	0.8	20	11	16	810	0.051025391	3.4498535	-0.4831543	0.13085938	-0.80175781	1.279541	0.15307617	0	0	0	0	0	0	0	0	0	0.94506836	0.054931641	0.26196289	-0.10449219	-0.071044922	-0.0859375	0.014	39045.18	0	0	0.014
257	99272	99272	Category G	-0.52783203	0.13183594	-0.70776367	0.43212891	0.016601563	0.2409668	0.17	0.014	20/6/2018	20	6	2018	20:11:16	72676	0.9	20	11	16	786	0.051025391	3.4498535	-0.47924805	0.12915039	-0.79711914	5.4855957	0.1015625	0	0	0	0	0	0	0	0	0	0.93920898	0.060791016	0.14038086	-0.048339844	0.002441406	0.089355469	0.014	39045.18	0	0	0.014
258	99273	99273	Category G	-0.47998047	0.13183594	-0.69580078	0.45141602	-0.020507813	0.22363281	0.17	0.014	20/6/2018	20	6	2018	20:11:17	72677	0	20	11	17	773	0.051025391	3.4498535	-0.48046875	0.12866211	-0.79711914	8.9558105	0.10131836	0	0	0	0	0	0	0	0	0	0.93969727	0.060302734	0.10498047	0.000488281	0.002929688	0.10131836	0.014	39045.18	0	0	0.014
259	99274	99274	Category G	-0.43188477	-0.047851563	-0.59985352	0.45068359	-0.036376953	0.21240234	0.17	0.014	20/6/2018	20	6	2018	20:11:17	72677	0.1	20	11	17	773	0.051025391	3.4498535	-0.4777832	0.13134766	-0.79272461	10.942871	0.26733398	0	0	0	0	0	0	0	0	0	0.93481445	0.065185547	0.41821289	0.045898438	-0.17919922	0.19287109	0.014	39045.18	0	0	0.014
260	99275	99275	Category G	-0.41992188	0.14379883	-0.7199707	0.44726563	-0.037841797	0.21606445	0.17	0.014	20/6/2018	20	6	2018	20:11:17	72677	0.2	20	11	17	773	0.051025391	3.4498535	-0.48022461	0.13037109	-0.79638672	12.741943	0.098388672	0	0	0	0	0	0	0	0	0	0.93920898	0.060791016	0.15014648	0.060302734	0.013183594	0.076416016	0.014	39045.18	0	0	0.014
261	99276	99276	Category G	-0.68383789	0.10791016	-0.91186523	0.45800781	-0.034912109	0.19726563	0.18	0.014	20/6/2018	20	6	2018	20:11:17	72677	0.3	20	11	17	786	0.051025391	3.4498535	-0.4831543	0.13037109	-0.80004883	14.688965	0.23071289	0	0	0	0	0	0	0	0	0	0.94360352	0.056396484	0.3347168	-0.20043945	-0.022460938	-0.11157227	0.014	39045.18	0	0	0.014
262	99277	99277	Category G	-0.43188477	-0.011962891	-0.58789063	0.43334961	-0.049560547	0.23193359	0.18	0.014	20/6/2018	20	6	2018	20:11:17	72677	0.4	20	11	17	786	0.051025391	3.4498535	-0.47949219	0.12866211	-0.79516602	17.228271	0.25488281	0	0	0	0	0	0	0	0	0	0.9375	0.0625	0.39575195	0.047607422	-0.140625	0.20727539	0.014	39045.18	0	0	0.014
263	99278	99278	Category G	-0.6237793	0.15576172	-0.89990234	0.45678711	-0.032714844	0.22241211	0.18	0.014	20/6/2018	20	6	2018	20:11:17	72677	0.5	20	11	17	786	0.051025391	3.4498535	-0.47973633	0.13037109	-0.79296875	16.470215	0.1809082	0	0	0	0	0	0	0	0	0	0.93603516	0.063964844	0.27612305	-0.14379883	0.025146484	-0.10668945	0.014	39045.18	0	0	0.014
264	99279	99279	Category G	-0.41992188	0.035888672	-0.65991211	0.43139648	-0.039306641	0.23486328	0.18	0.014	20/6/2018	20	6	2018	20:11:17	72677	0.6	20	11	17	786	0.051025391	3.4498535	-0.47363281	0.12939453	-0.78808594	13.89502	0.16748047	0	0	0	0	0	0	0	0	0	0.92871094	0.071289063	0.27563477	0.053710938	-0.093505859	0.12817383	0.014	39045.18	0	0	0.014
265	99280	99280	Category G	-0.46777344	0.19189453	-0.80395508	0.43945313	-0.044677734	0.23486328	0.18	0.014	20/6/2018	20	6	2018	20:11:17	72677	0.7	20	11	17	773	0.051025391	3.4498535	-0.47265625	0.12768555	-0.78808594	11.687256	0.066162109	0	0	0	0	0	0	0	0	0	0.92773438	0.072265625	0.084716797	0.004882813	0.063964844	-0.015625	0.014	39045.18	0	0	0.014
266	99281	99281	Category G	-0.37182617	0.15576172	-0.70776367	0.43530273	-0.052490234	0.23291016	0.18	0.014	20/6/2018	20	6	2018	20:11:17	72677	0.8	20	11	17	761	0.051025391	3.4498535	-0.47436523	0.12792969	-0.79370117	8.9082031	0.13671875	0	0	0	0	0	0	0	0	0	0.93359375	0.06640625	0.21630859	0.10253906	0.027587891	0.0859375	0.014	39045.18	0	0	0.014
267	99282	99282	Category G	-0.37182617	0.21582031	-0.80395508	0.42358398	-0.078857422	0.25537109	0.18	0.014	20/6/2018	20	6	2018	20:11:17	72677	0.9	20	11	17	761	0.051025391	3.4498535	-0.46948242	0.12719727	-0.79223633	5.8979492	0.13232422	0	0	0	0	0	0	0	0	0	0.9296875	0.0703125	0.19799805	0.09765625	0.088378906	-0.011474609	0.014	39045.18	0	0	0.014
268	99283	99283	Category G	-0.45581055	0.20385742	-0.85180664	0.38452148	-0.10986328	0.27807617	0.18	0.014	20/6/2018	20	6	2018	20:11:18	72678	0	20	11	18	737	0.051025391	3.4498535	-0.46875	0.12817383	-0.79223633	3.2905273	0.096923828	0	0	0	0	0	0	0	0	0	0.92944336	0.070556641	0.14794922	0.012939453	0.075439453	-0.059326172	0.014	39045.18	0	0	0.014
269	99284	99284	Category H	-0.57592773	0.059814453	-0.99584961	0.421875	-0.027832031	0.26025391	0.24	0.014	20/6/2018	20	6	2018	20:11:24	72684	0.3	20	11	24	786	0.051513672	3.3644531	-0.46948242	0.12817383	-0.79492188	1.6210938	0.23706055	0	0	0	0	0	0	0	0	0	0.93212891	0.067871094	0.37548828	-0.10620117	-0.068359375	-0.20068359	0.014	39045.18	0	0	0.014
270	99285	99285	Category H	-0.2878418	0.15576172	-0.58789063	0.39135742	-0.017333984	0.2878418	0.25	0.014	20/6/2018	20	6	2018	20:11:24	72684	0.4	20	11	24	761	0.051269531	3.388623	-0.46704102	0.12817383	-0.79223633	0.56567383	0.27319336	0	0	0	0	0	0	0	0	0	0.92871094	0.071289063	0.41113281	0.17919922	0.02734375	0.2043457	0.014	39045.18	0	0	0.014
271	99286	99286	Category H	-0.6237793	0.17993164	-0.97192383	0.43066406	-0.016113281	0.2565918	0.25	0.014	20/6/2018	20	6	2018	20:11:24	72684	0.5	20	11	24	761	0.051269531	3.388623	-0.4675293	0.12744141	-0.7956543	0.60742188	0.2409668	0	0	0	0	0	0	0	0	0	0.93164063	0.068359375	0.38427734	-0.15600586	0.052246094	-0.17602539	0.014	39045.18	0	0	0.014
272	99287	99287	Category H	-0.31176758	0.14379883	-0.83984375	0.39624023	-0.012939453	0.28491211	0.25	0.014	20/6/2018	20	6	2018	20:11:24	72684	0.6	20	11	24	773	0.051269531	3.388623	-0.46777344	0.12841797	-0.79394531	2.5305176	0.16333008	0	0	0	0	0	0	0	0	0	0.93041992	0.069580078	0.21728516	0.15600586	0.015136719	-0.045654297	0.014	39045.18	0	0	0.014
273	99288	99288	Category H	-0.3359375	0.14379883	-0.73193359	0.40942383	-0.032714844	0.27099609	0.25	0.014	20/6/2018	20	6	2018	20:11:24	72684	0.7	20	11	24	786	0.051269531	3.388623	-0.46728516	0.12719727	-0.79248047	3.3095703	0.14550781	0	0	0	0	0	0	0	0	0	0.92871094	0.071289063	0.20849609	0.13134766	0.016357422	0.060546875	0.014	39045.18	0	0	0.014
274	99289	99289	Category H	-0.55175781	0.25195313	-0.98388672	0.38134766	-0.066650391	0.29663086	0.25	0.014	20/6/2018	20	6	2018	20:11:24	72684	0.8	20	11	24	798	0.051269531	3.388623	-0.46850586	0.12719727	-0.79443359	2.973877	0.24145508	0	0	0	0	0	0	0	0	0	0.93115234	0.068847656	0.39697266	-0.083007813	0.12451172	-0.18920898	0.014	39045.18	0	0	0.014
275	99290	99290	Category H	-0.3359375	0.083984375	-0.85180664	0.35449219	-0.062988281	0.32568359	0.25	0.014	20/6/2018	20	6	2018	20:11:24	72684	0.9	20	11	24	773	0.051269531	3.388623	-0.46606445	0.12646484	-0.79248047	2.5566406	0.14916992	0	0	0	0	0	0	0	0	0	0.92797852	0.072021484	0.23193359	0.13012695	-0.042480469	-0.059082031	0.014	39045.18	0	0	0.014
276	99291	99291	Category H	-0.23999023	0.15576172	-0.76782227	0.3815918	-0.063964844	0.29492188	0.25	0.014	20/6/2018	20	6	2018	20:11:25	72685	0	20	11	25	773	0.051269531	3.388623	-0.46948242	0.1262207	-0.79638672	1.1062012	0.2331543	0	0	0	0	0	0	0	0	0	0.93310547	0.066894531	0.28759766	0.22949219	0.029296875	0.028564453	0.014	39045.18	0	0	0.014
277	99292	99292	Category H	-0.44384766	0.20385742	-0.93579102	0.39404297	-0.077880859	0.27587891	0.25	0.014	20/6/2018	20	6	2018	20:11:25	72685	0.1	20	11	25	761	0.051269531	3.388623	-0.46801758	0.12597656	-0.79321289	0.17285156	0.1640625	0	0	0	0	0	0	0	0	0	0.92944336	0.070556641	0.24462891	0.024169922	0.077636719	-0.14233398	0.014	39045.18	0	0	0.014
278	99293	99293	Category H	-0.29980469	0.16796875	-0.91186523	0.34448242	-0.077636719	0.31689453	0.25	0.014	20/6/2018	20	6	2018	20:11:25	72685	0.2	20	11	25	749	0.051269531	3.388623	-0.46630859	0.12670898	-0.79150391	0.90454102	0.20947266	0	0	0	0	0	0	0	0	0	0.92749023	0.072509766	0.32788086	0.16650391	0.041015625	-0.12011719	0.014	39045.18	0	0	0.014
279	99294	99294	Category H	-0.40795898	0.17993164	-0.92382813	0.34985352	-0.079589844	0.31713867	0.25	0.014	20/6/2018	20	6	2018	20:11:25	72685	0.3	20	11	25	761	0.051269531	3.388623	-0.46704102	0.1262207	-0.79174805	2.5854492	0.15405273	0	0	0	0	0	0	0	0	0	0.92797852	0.072021484	0.24462891	0.059082031	0.053466797	-0.13183594	0.014	39045.18	0	0	0.014
280	99295	99295	Category H	-0.14379883	0.19189453	-0.65991211	0.37817383	-0.079589844	0.29248047	0.26	0.014	20/6/2018	20	6	2018	20:11:25	72685	0.4	20	11	25	761	0.051269531	3.388623	-0.46533203	0.12353516	-0.78979492	3.416748	0.35351563	0	0	0	0	0	0	0	0	0	0.92504883	0.074951172	0.51977539	0.3215332	0.068115234	0.12988281	0.014	39045.18	0	0	0.014
281	99296	99296	Category H	-0.49194336	0.059814453	-0.91186523	0.39379883	-0.057373047	0.27905273	0.26	0.014	20/6/2018	20	6	2018	20:11:25	72685	0.5	20	11	25	773	0.051269531	3.388623	-0.46557617	0.12451172	-0.79003906	4.0371094	0.14038086	0	0	0	0	0	0	0	0	0	0.92529297	0.074707031	0.21264648	-0.026123047	-0.064697266	-0.12158203	0.014	39045.18	0	0	0.014
282	99297	99297	Category H	-0.32397461	0.10791016	-0.98388672	0.34033203	-0.052246094	0.32910156	0.26	0.014	20/6/2018	20	6	2018	20:11:25	72685	0.6	20	11	25	798	0.051269531	3.388623	-0.46777344	0.12402344	-0.7902832	4.53125	0.24145508	0	0	0	0	0	0	0	0	0	0.92675781	0.073242188	0.35351563	0.14379883	-0.016113281	-0.19335938	0.014	39045.18	0	0	0.014
283	99298	99298	Category H	-0.49194336	0.15576172	-0.92382813	0.3515625	-0.055419922	0.31665039	0.26	0.014	20/6/2018	20	6	2018	20:11:25	72685	0.7	20	11	25	822	0.051269531	3.388623	-0.4675293	0.12402344	-0.78857422	5.029541	0.14086914	0	0	0	0	0	0	0	0	0	0.92504883	0.074951172	0.19116211	-0.024169922	0.031494141	-0.13500977	0.014	39045.18	0	0	0.014
284	99299	99299	Category H	-0.43188477	0.17993164	-0.81591797	0.37036133	-0.068359375	0.30053711	0.26	0.014	20/6/2018	20	6	2018	20:11:25	72685	0.8	20	11	25	810	0.051269531	3.388623	-0.46777344	0.12597656	-0.78955078	6.5720215	0.069824219	0	0	0	0	0	0	0	0	0	0.92626953	0.073730469	0.1159668	0.035888672	0.053710938	-0.026123047	0.014	39045.18	0	0	0.014
285	99300	99300	Category H	-0.43188477	0.16796875	-0.80395508	0.41967773	-0.067626953	0.24609375	0.26	0.014	20/6/2018	20	6	2018	20:11:25	72685	0.9	20	11	25	786	0.051269531	3.388623	-0.46630859	0.12304688	-0.78735352	7.5107422	0.058837891	0	0	0	0	0	0	0	0	0	0.92333984	0.076660156	0.095947266	0.034423828	0.044677734	-0.016357422	0.014	39045.18	0	0	0.014
286	99301	99301	Category H	-0.16796875	-0.011962891	-0.6237793	0.45581055	-0.047851563	0.2121582	0.26	0.014	20/6/2018	20	6	2018	20:11:26	72686	0	20	11	26	773	0.051269531	3.388623	-0.4675293	0.12207031	-0.78735352	8.0422363	0.36669922	0	0	0	0	0	0	0	0	0	0.92382813	0.076171875	0.59741211	0.29956055	-0.1340332	0.16357422	0.014	39045.18	0	0	0.014
287	99302	99302	Category H	-0.57592773	0.14379883	-0.81591797	0.44921875	-0.0703125	0.22167969	0.26	0.014	20/6/2018	20	6	2018	20:11:26	72686	0.09	20	11	26	761	0.051269531	3.388623	-0.46630859	0.12133789	-0.79150391	9.4702148	0.11401367	0	0	0	0	0	0	0	0	0	0.92675781	0.073242188	0.15576172	-0.109375	0.022216797	-0.024169922	0.014	39045.18	0	0	0.014
288	99303	99303	Category H	-0.3359375	0.035888672	-0.6237793	0.43676758	-0.10058594	0.21508789	0.26	0.014	20/6/2018	20	6	2018	20:11:26	72686	0.181	20	11	26	786	0.051269531	3.388623	-0.46166992	0.12451172	-0.78955078	11.212402	0.22631836	0	0	0	0	0	0	0	0	0	0.9230957	0.076904297	0.38037109	0.12573242	-0.088623047	0.16577148	0.014	39045.18	0	0	0.014
289	99304	99304	Category H	-0.59985352	0.083984375	-1.0559082	0.41503906	-0.11499023	0.25268555	0.26	0.014	20/6/2018	20	6	2018	20:11:26	72686	0.272	20	11	26	798	0.051269531	3.388623	-0.46362305	0.12573242	-0.79125977	12.598389	0.30029297	0	0	0	0	0	0	0	0	0	0.92553711	0.074462891	0.44238281	-0.13598633	-0.041748047	-0.2644043	0.014	39045.18	0	0	0.014
290	99305	99305	Category H	-0.51586914	0.11987305	-0.86376953	0.40234375	-0.12182617	0.26611328	0.27	0.014	20/6/2018	20	6	2018	20:11:26	72686	0.363	20	11	26	798	0.051269531	3.388623	-0.45922852	0.12524414	-0.79003906	12.249756	0.092773438	0	0	0	0	0	0	0	0	0	0.92236328	0.077636719	0.13549805	-0.056396484	-0.005371094	-0.073486328	0.014	39045.18	0	0	0.014
291	99306	99306	Category H	-0.44384766	0.13183594	-0.77978516	0.42529297	-0.11572266	0.24365234	0.27	0.014	20/6/2018	20	6	2018	20:11:26	72686	0.454	20	11	26	786	0.051269531	3.388623	-0.4597168	0.12451172	-0.79345703	11.796631	0.022216797	0	0	0	0	0	0	0	0	0	0.92553711	0.074462891	0.036865234	0.015869141	0.007080078	0.013671875	0.014	39045.18	0	0	0.014
292	99307	99307	Category H	-0.27587891	0.17993164	-0.59985352	0.43164063	-0.12768555	0.21948242	0.27	0.014	20/6/2018	20	6	2018	20:11:26	72686	0.545	20	11	26	773	0.051269531	3.388623	-0.4543457	0.12451172	-0.79272461	12.537598	0.26855469	0	0	0	0	0	0	0	0	0	0.92211914	0.077880859	0.42675781	0.1784668	0.055175781	0.19287109	0.014	39045.18	0	0	0.014
293	99308	99308	Category H	-0.53979492	0.15576172	-0.95996094	0.40869141	-0.17236328	0.23022461	0.27	0.014	20/6/2018	20	6	2018	20:11:26	72686	0.636	20	11	26	749	0.051269531	3.388623	-0.45239258	0.125	-0.79711914	13.357666	0.18725586	0	0	0	0	0	0	0	0	0	0.92504883	0.074951172	0.28076172	-0.087158203	0.030517578	-0.1628418	0.014	39045.18	0	0	0.014
294	99309	99309	Category H	-0.34790039	0.071777344	-0.69580078	0.3762207	-0.16796875	0.27197266	0.27	0.014	20/6/2018	20	6	2018	20:11:26	72686	0.727	20	11	26	749	0.051269531	3.388623	-0.44628906	0.12573242	-0.79736328	13.193115	0.15136719	0	0	0	0	0	0	0	0	0	0.92260742	0.077392578	0.25415039	0.098388672	-0.053955078	0.1015625	0.014	39045.18	0	0	0.014
295	99310	99310	Category H	-0.95996094	0.23999023	-1.2358398	0.4074707	-0.13647461	0.24291992	0.27	0.014	20/6/2018	20	6	2018	20:11:26	72686	0.818	20	11	26	749	0.051269531	3.388623	-0.44287109	0.12719727	-0.79907227	13.303711	0.68579102	0	0	0	0	0	0	0	0	0	0.92236328	0.077636719	1.0661621	-0.5168457	0.11254883	-0.43652344	0.014	39045.18	0	0	0.014
296	99311	99311	Category H	-0.32397461	-0.011962891	-0.73193359	0.35791016	-0.13623047	0.28710938	0.27	0.014	20/6/2018	20	6	2018	20:11:26	72686	0.909	20	11	26	737	0.051269531	3.388623	-0.43969727	0.12841797	-0.80175781	13.792725	0.19482422	0	0	0	0	0	0	0	0	0	0.92333984	0.076660156	0.32592773	0.11572266	-0.14038086	0.069824219	0.014	39045.18	0	0	0.014
297	99312	99312	Category H	-0.47998047	0.15576172	-0.77978516	0.43798828	-0.14453125	0.21411133	0.27	0.014	20/6/2018	20	6	2018	20:11:27	72687	0	20	11	27	749	0.051269531	3.388623	-0.43432617	0.12915039	-0.79980469	13.130859	0.056152344	0	0	0	0	0	0	0	0	0	0.91918945	0.080810547	0.091796875	-0.045410156	0.026367188	0.020019531	0.014	39045.18	0	0	0.014
298	99313	99313	Category H	-0.38378906	0.13183594	-0.68383789	0.43212891	-0.15600586	0.21606445	0.27	0.014	20/6/2018	20	6	2018	20:11:27	72687	0.1	20	11	27	749	0.051269531	3.388623	-0.42895508	0.13061523	-0.80053711	11.030762	0.12524414	0	0	0	0	0	0	0	0	0	0.91772461	0.082275391	0.16308594	0.045166016	0.000976563	0.11669922	0.014	39045.18	0	0	0.014
299	99314	99314	Category H	-0.63598633	0.14379883	-0.93579102	0.39868164	-0.15283203	0.24658203	0.27	0.014	20/6/2018	20	6	2018	20:11:27	72687	0.2	20	11	27	761	0.051269531	3.388623	-0.42504883	0.13110352	-0.80322266	8.7790527	0.24902344	0	0	0	0	0	0	0	0	0	0.91821289	0.081787109	0.35571289	-0.21069336	0.012451172	-0.13232422	0.014	39045.18	0	0	0.014
300	99315	99315	Category H	-0.49194336	0.16796875	-0.81591797	0.39550781	-0.16113281	0.25341797	0.28	0.014	20/6/2018	20	6	2018	20:11:27	72687	0.3	20	11	27	773	0.051269531	3.388623	-0.42578125	0.13256836	-0.80834961	6.8679199	0.075195313	0	0	0	0	0	0	0	0	0	0.92333984	0.076660156	0.10864258	-0.065917969	0.03515625	-0.007324219	0.014	39045.18	0	0	0.014
301	99316	99316	Category H	-0.55175781	0.071777344	-0.81591797	0.38378906	-0.15551758	0.2722168	0.28	0.014	20/6/2018	20	6	2018	20:11:27	72687	0.4	20	11	27	786	0.051269531	3.388623	-0.42041016	0.1340332	-0.80908203	4.8598633	0.14526367	0	0	0	0	0	0	0	0	0	0.92163086	0.078369141	0.20019531	-0.13110352	-0.062255859	-0.006591797	0.014	39045.18	0	0	0.014
302	99317	99317	Category H	-0.32397461	0.19189453	-0.61181641	0.40283203	-0.15795898	0.24145508	0.28	0.014	20/6/2018	20	6	2018	20:11:27	72687	0.5	20	11	27	773	0.051269531	3.388623	-0.41772461	0.13525391	-0.81054688	4.0563965	0.22705078	0	0	0	0	0	0	0	0	0	0.921875	0.078125	0.34912109	0.09375	0.056396484	0.19873047	0.014	39045.18	0	0	0.014
303	99318	99318	Category H	-0.3359375	0.071777344	-0.6237793	0.44482422	-0.12646484	0.21484375	0.28	0.014	20/6/2018	20	6	2018	20:11:27	72687	0.6	20	11	27	773	0.051269531	3.388623	-0.4140625	0.13745117	-0.81323242	2.3945313	0.21533203	0	0	0	0	0	0	0	0	0	0.9230957	0.076904297	0.33349609	0.078125	-0.065673828	0.18945313	0.014	39045.18	0	0	0.014
304	99319	99319	Category H	-0.46777344	0.023925781	-0.77978516	0.42358398	-0.096191406	0.24804688	0.28	0.014	20/6/2018	20	6	2018	20:11:27	72687	0.7	20	11	27	773	0.051269531	3.388623	-0.41064453	0.13818359	-0.81420898	0.0625	0.13232422	0	0	0	0	0	0	0	0	0	0.92236328	0.077636719	0.20581055	-0.056884766	-0.11425781	0.034423828	0.014	39045.18	0	0	0.014
305	99320	99320	Category H	-0.27587891	0.095947266	-0.89990234	0.42871094	-0.1081543	0.22558594	0.28	0.014	20/6/2018	20	6	2018	20:11:27	72687	0.8	20	11	27	761	0.051269531	3.388623	-0.40820313	0.13989258	-0.81713867	2.451416	0.16210938	0	0	0	0	0	0	0	0	0	0.92407227	0.075927734	0.2590332	0.13232422	-0.043945313	-0.082519531	0.014	39045.18	0	0	0.014
306	99321	99321	Category H	-0.34790039	0.13183594	-0.75585938	0.37866211	-0.10424805	0.28613281	0.28	0.014	20/6/2018	20	6	2018	20:11:27	72687	0.9	20	11	27	761	0.051269531	3.388623	-0.40893555	0.140625	-0.81933594	3.9423828	0.088623047	0	0	0	0	0	0	0	0	0	0.92651367	0.073486328	0.13354492	0.061035156	-0.008789063	0.063476563	0.014	39045.18	0	0	0.014
307	99322	99322	Category H	-0.671875	0.15576172	-0.99584961	0.40991211	-0.11254883	0.25952148	0.28	0.014	20/6/2018	20	6	2018	20:11:28	72688	0	20	11	28	773	0.051269531	3.388623	-0.40917969	0.14135742	-0.81982422	5.3959961	0.31616211	0	0	0	0	0	0	0	0	0	0.92724609	0.072753906	0.45263672	-0.26245117	0.014160156	-0.17578125	0.014	39045.18	0	0	0.014
308	99323	99323	Category H	-0.38378906	0.083984375	-0.75585938	0.38891602	-0.11450195	0.27636719	0.28	0.014	20/6/2018	20	6	2018	20:11:28	72688	0.111	20	11	28	786	0.051269531	3.3821777	-0.40844727	0.1394043	-0.82080078	6.5554199	0.088867188	0	0	0	0	0	0	0	0	0	0.92724609	0.072753906	0.14501953	0.024658203	-0.055419922	0.064941406	0.014	39045.18	0	0	0.014
309	99324	99324	Category H	-0.3359375	0.17993164	-0.6237793	0.45117188	-0.10913086	0.20092773	0.28	0.014	20/6/2018	20	6	2018	20:11:28	72688	0.222	20	11	28	786	0.051269531	3.3821777	-0.41113281	0.13989258	-0.82250977	6.2873535	0.21630859	0	0	0	0	0	0	0	0	0	0.93017578	0.069824219	0.31396484	0.075195313	0.039794922	0.19873047	0.014	39045.18	0	0	0.014
310	99325	99325	Category H	-0.671875	0.10791016	-1.0439453	0.42163086	-0.13427734	0.2331543	0.29	0.014	20/6/2018	20	6	2018	20:11:28	72688	0.333	20	11	28	773	0.051269531	3.3821777	-0.40698242	0.14135742	-0.8203125	4.7163086	0.34790039	0	0	0	0	0	0	0	0	0	0.92651367	0.073486328	0.52172852	-0.26464844	-0.033447266	-0.22338867	0.014	39045.18	0	0	0.014
311	99326	99326	Category H	-0.59985352	0.17993164	-0.73193359	0.43261719	-0.13696289	0.23046875	0.29	0.014	20/6/2018	20	6	2018	20:11:28	72688	0.444	20	11	28	761	0.051269531	3.3821777	-0.40917969	0.14160156	-0.82519531	2.7744141	0.21533203	0	0	0	0	0	0	0	0	0	0.93188477	0.068115234	0.32202148	-0.19042969	0.038085938	0.093261719	0.014	39045.18	0	0	0.014
312	99327	99327	Category H	-0.2878418	0.083984375	-0.52783203	0.43579102	-0.1472168	0.20703125	0.29	0.014	20/6/2018	20	6	2018	20:11:28	72688	0.555	20	11	28	761	0.051269531	3.3821777	-0.40722656	0.14111328	-0.82568359	2.7148438	0.32617188	0	0	0	0	0	0	0	0	0	0.93164063	0.068359375	0.47460938	0.11938477	-0.057128906	0.29785156	0.014	39045.18	0	0	0.014
313	99328	99328	Category H	-0.68383789	0.16796875	-0.98388672	0.4375	-0.13305664	0.2175293	0.29	0.014	20/6/2018	20	6	2018	20:11:28	72688	0.666	20	11	28	786	0.051269531	3.3821777	-0.40429688	0.14135742	-0.82446289	0.9753418	0.32250977	0	0	0	0	0	0	0	0	0	0.92919922	0.070800781	0.46508789	-0.27929688	0.026367188	-0.15917969	0.014	39045.18	0	0	0.014
314	99329	99329	Category H	-0.51586914	0.13183594	-0.74389648	0.41162109	-0.14086914	0.23486328	0.29	0.014	20/6/2018	20	6	2018	20:11:28	72688	0.777	20	11	28	835	0.051269531	3.3821777	-0.40600586	0.14111328	-0.8293457	0.76220703	0.13916016	0	0	0	0	0	0	0	0	0	0.93408203	0.065917969	0.2043457	-0.10961914	-0.009277344	0.085449219	0.014	39045.18	0	0	0.014
315	99330	99330	Category H	-0.57592773	0.10791016	-0.93579102	0.41796875	-0.13452148	0.22900391	0.29	0.014	20/6/2018	20	6	2018	20:11:28	72688	0.888	20	11	28	822	0.051269531	3.3821777	-0.40161133	0.14013672	-0.82885742	1.4946289	0.20678711	0	0	0	0	0	0	0	0	0	0.93188477	0.068115234	0.31323242	-0.17407227	-0.032226563	-0.10668945	0.014	39045.18	0	0	0.014
316	99331	99331	Category H	-0.40795898	0.095947266	-0.59985352	0.41503906	-0.1472168	0.23266602	0.29	0.014	20/6/2018	20	6	2018	20:11:29	72689	0	20	11	29	822	0.051269531	3.3821777	-0.40600586	0.140625	-0.83154297	2.4794922	0.23608398	0	0	0	0	0	0	0	0	0	0.9362793	0.063720703	0.27832031	-0.001708984	-0.044677734	0.23168945	0.014	39045.18	0	0	0.014
317	99332	99332	Category H	-0.44384766	0.15576172	-0.7199707	0.4465332	-0.13720703	0.1953125	0.29	0.014	20/6/2018	20	6	2018	20:11:29	72689	0.1	20	11	29	810	0.051269531	3.3821777	-0.40429688	0.14038086	-0.82958984	4.7683105	0.11767578	0	0	0	0	0	0	0	0	0	0.93359375	0.06640625	0.16430664	-0.039306641	0.015136719	0.10961914	0.014	39045.18	0	0	0.014
318	99333	99333	Category H	-0.671875	0.083984375	-0.83984375	0.4284668	-0.14697266	0.22021484	0.29	0.014	20/6/2018	20	6	2018	20:11:29	72689	0.2	20	11	29	773	0.051269531	3.3821777	-0.40478516	0.140625	-0.83081055	6.6623535	0.27294922	0	0	0	0	0	0	0	0	0	0.93481445	0.065185547	0.33251953	-0.2668457	-0.056640625	-0.008789063	0.014	39045.18	0	0	0.014
319	99334	99334	Category H	-0.41992188	-0.023925781	-0.51586914	0.43310547	-0.13305664	0.22241211	0.29	0.014	20/6/2018	20	6	2018	20:11:29	72689	0.3	20	11	29	798	0.051269531	3.3821777	-0.3972168	0.14135742	-0.8269043	6.5163574	0.35302734	0	0	0	0	0	0	0	0	0	0.9284668	0.071533203	0.49902344	-0.022460938	-0.1652832	0.31103516	0.014	39045.18	0	0	0.014
320	99335	99335	Category H	-0.46777344	0.19189453	-0.74389648	0.44458008	-0.11938477	0.20556641	0.3	0.014	20/6/2018	20	6	2018	20:11:29	72689	0.4	20	11	29	798	0.051269531	3.3821777	-0.38891602	0.14111328	-0.82861328	6.654541	0.1262207	0	0	0	0	0	0	0	0	0	0.92626953	0.073730469	0.21411133	-0.078613281	0.050537109	0.084716797	0.014	39045.18	0	0	0.014
321	99336	99336	Category H	-0.46777344	0.071777344	-0.63598633	0.44848633	-0.15136719	0.1940918	0.3	0.014	20/6/2018	20	6	2018	20:11:29	72689	0.5	20	11	29	810	0.051269531	3.3821777	-0.38427734	0.14086914	-0.83129883	6.8149414	0.22338867	0	0	0	0	0	0	0	0	0	0.92675781	0.073242188	0.34790039	-0.083251953	-0.069091797	0.1953125	0.014	39045.18	0.001	-69.85	0.014
322	99337	99337	Category H	-0.52783203	0.10791016	-0.75585938	0.42456055	-0.18969727	0.19995117	0.3	0.014	20/6/2018	20	6	2018	20:11:29	72689	0.6	20	11	29	798	0.051269531	3.3821777	-0.37768555	0.14257813	-0.83081055	6.8300781	0.17114258	0	0	0	0	0	0	0	0	0	0.92358398	0.076416016	0.25976563	-0.14990234	-0.034667969	0.074951172	0.014	39045.18	0.001	-69.85	0.014
323	99338	99338	Category H	-0.53979492	0.19189453	-0.77978516	0.42724609	-0.17993164	0.21337891	0.3	0.014	20/6/2018	20	6	2018	20:11:29	72689	0.7	20	11	29	786	0.051269531	3.3821777	-0.3737793	0.14379883	-0.83032227	5.6879883	0.1796875	0	0	0	0	0	0	0	0	0	0.921875	0.078125	0.2644043	-0.16577148	0.047851563	0.050537109	0.014	39045.18	0.001	-69.85	0.014
324	99339	99339	Category H	-0.51586914	0.047851563	-0.7199707	0.39697266	-0.17626953	0.24707031	0.3	0.014	20/6/2018	20	6	2018	20:11:29	72689	0.8	20	11	29	773	0.051269531	3.3821777	-0.36450195	0.14306641	-0.8293457	5.4824219	0.2097168	0	0	0	0	0	0	0	0	0	0.91723633	0.082763672	0.35620117	-0.15112305	-0.095214844	0.109375	0.014	39045.18	0.001	-69.85	0.014
325	99340	99340	Category H	-0.39599609	-0.047851563	-0.79199219	0.41064453	-0.15942383	0.24047852	0.3	0.014	20/6/2018	20	6	2018	20:11:29	72689	0.9	20	11	29	761	0.051269531	3.3821777	-0.35864258	0.14379883	-0.83154297	5.7419434	0.19921875	0	0	0	0	0	0	0	0	0	0.91723633	0.082763672	0.26855469	-0.037109375	-0.19165039	0.039550781	0.014	39045.18	0.001	-69.85	0.014
326	99341	99341	Category H	-0.53979492	0.16796875	-1.0678711	0.39941406	-0.14208984	0.25366211	0.3	0.014	20/6/2018	20	6	2018	20:11:30	72690	0	20	11	30	798	0.051269531	3.3821777	-0.35302734	0.14379883	-0.83251953	4.2155762	0.30126953	0	0	0	0	0	0	0	0	0	0.91552734	0.084472656	0.44604492	-0.18652344	0.023925781	-0.23510742	0.014	39045.18	0.001	-69.85	0.014
327	99342	99342	Category H	-0.2878418	0.20385742	-0.671875	0.39355469	-0.15136719	0.26733398	0.3	0.014	20/6/2018	20	6	2018	20:11:30	72690	0.1	20	11	30	761	0.051269531	3.3821777	-0.35107422	0.14648438	-0.83618164	2.3034668	0.18505859	0	0	0	0	0	0	0	0	0	0.91870117	0.081298828	0.28491211	0.063232422	0.057128906	0.16430664	0.014	39045.18	0.001	-69.85	0.014
328	99343	99343	Category H	-0.46777344	0.19189453	-0.87597656	0.40112305	-0.15942383	0.25537109	0.3	0.014	20/6/2018	20	6	2018	20:11:30	72690	0.2	20	11	30	761	0.051269531	3.3821777	-0.34326172	0.14697266	-0.83666992	1.5258789	0.13769531	0	0	0	0	0	0	0	0	0	0.91625977	0.083740234	0.20800781	-0.12426758	0.044677734	-0.0390625	0.014	39045.18	0.001	-69.85	0.014
329	99344	99344	Category H	-0.27587891	0.19189453	-0.70776367	0.37719727	-0.17041016	0.26586914	0.3	0.014	20/6/2018	20	6	2018	20:11:30	72690	0.3	20	11	30	761	0.051269531	3.3821777	-0.33666992	0.14892578	-0.83984375	1.0144043	0.15161133	0	0	0	0	0	0	0	0	0	0.91699219	0.083007813	0.2355957	0.060791016	0.042724609	0.13208008	0.014	39045.18	0.001	-69.85	0.014
330	99345	99345	Category H	-0.40795898	0.14379883	-0.83984375	0.35961914	-0.17944336	0.27441406	0.31	0.014	20/6/2018	20	6	2018	20:11:30	72690	0.4	20	11	30	749	0.051269531	3.3821777	-0.32788086	0.15039063	-0.83984375	0.79199219	0.080078125	0	0	0	0	0	0	0	0	0	0.9140625	0.0859375	0.086425781	-0.079833984	-0.006591797	0	0.014	39045.18	0.001	-69.85	0.014
331	99346	99346	Category H	-0.32397461	0.16796875	-0.83984375	0.30761719	-0.19604492	0.3112793	0.31	0.014	20/6/2018	20	6	2018	20:11:30	72690	0.5	20	11	30	786	0.051269531	3.3821777	-0.31933594	0.15136719	-0.83911133	0.81079102	0.016845703	0	0	0	0	0	0	0	0	0	0.91064453	0.089355469	0.021240234	-0.004394531	0.016357422	-0.000488281	0.014	39045.18	0.001	-69.85	0.014
332	99347	99347	Category H	-0.34790039	0.11987305	-0.94799805	0.28930664	-0.21044922	0.31347656	0.31	0.014	20/6/2018	20	6	2018	20:11:30	72690	0.6	20	11	30	773	0.051269531	3.3821777	-0.31494141	0.15014648	-0.84057617	0.78515625	0.1159668	0	0	0	0	0	0	0	0	0	0.91015625	0.08984375	0.17041016	-0.032714844	-0.030273438	-0.10717773	0.014	39045.18	0.001	-69.85	0.014
333	99348	99348	Category H	-0.023925781	0.2277832	-0.74389648	0.33325195	-0.23388672	0.2668457	0.31	0.014	20/6/2018	20	6	2018	20:11:30	72690	0.7	20	11	30	749	0.051269531	3.3821777	-0.30737305	0.15014648	-0.84179688	2.0180664	0.30981445	0	0	0	0	0	0	0	0	0	0.90869141	0.091308594	0.45898438	0.28344727	0.077392578	0.097900391	0.014	39045.18	0.001	-69.85	0.014
334	99349	99349	Category H	-0.32397461	0.23999023	-0.92382813	0.31982422	-0.23168945	0.28173828	0.31	0.014	20/6/2018	20	6	2018	20:11:30	72690	0.8	20	11	30	761	0.051269531	3.3821777	-0.30004883	0.15087891	-0.84399414	2.7563477	0.12158203	0	0	0	0	0	0	0	0	0	0.90844727	0.091552734	0.19238281	-0.023681641	0.088867188	-0.079589844	0.014	39045.18	0.001	-69.85	0.014
335	99350	99350	Category H	-0.21582031	0.15576172	-0.94799805	0.27807617	-0.234375	0.30957031	0.31	0.014	20/6/2018	20	6	2018	20:11:30	72690	0.9	20	11	30	773	0.051269531	3.3821777	-0.29370117	0.15209961	-0.84692383	2.4306641	0.12744141	0	0	0	0	0	0	0	0	0	0.90942383	0.090576172	0.18237305	0.077880859	0.003417969	-0.10083008	0.014	39045.18	0.001	-69.85	0.014
336	99351	99351	Category H	-0.15576172	0.13183594	-0.73193359	0.2578125	-0.21166992	0.33374023	0.31	0.014	20/6/2018	20	6	2018	20:11:31	72691	0	20	11	31	773	0.051269531	3.3821777	-0.28149414	0.15161133	-0.84204102	2.6677246	0.16845703	0	0	0	0	0	0	0	0	0	0.90087891	0.099121094	0.25585938	0.12573242	-0.019775391	0.11010742	0.014	39045.18	0.001	-69.85	0.014
337	99352	99352	Category H	-0.095947266	0.25195313	-0.77978516	0.32641602	-0.21606445	0.29223633	0.31	0.014	20/6/2018	20	6	2018	20:11:31	72691	0.1	20	11	31	786	0.051269531	3.3821777	-0.27709961	0.15405273	-0.84399414	5.1506348	0.21582031	0	0	0	0	0	0	0	0	0	0.90185547	0.098144531	0.34326172	0.18115234	0.09765625	0.064208984	0.014	39045.18	0.001	-69.85	0.014
338	99353	99353	Category H	-0.17993164	0.15576172	-0.91186523	0.24658203	-0.20776367	0.33959961	0.31	0.014	20/6/2018	20	6	2018	20:11:31	72691	0.2	20	11	31	773	0.051269531	3.3821777	-0.26733398	0.15576172	-0.84570313	7.0595703	0.10961914	0	0	0	0	0	0	0	0	0	0.90039063	0.099609375	0.15380859	0.087402344	0	-0.065917969	0.014	39045.18	0.001	-69.85	0.014
339	99354	99354	Category H	-0.47998047	0.083984375	-1.0078125	0.26977539	-0.21020508	0.32714844	0.31	0.014	20/6/2018	20	6	2018	20:11:31	72691	0.3	20	11	31	773	0.051269531	3.3821777	-0.26000977	0.15478516	-0.8503418	7.1872559	0.27929688	0	0	0	0	0	0	0	0	0	0.90258789	0.097412109	0.44775391	-0.21972656	-0.070800781	-0.15722656	0.014	39045.18	0.001	-69.85	0.014
340	99355	99355	Category H	0	0.25195313	-0.76782227	0.29418945	-0.2175293	0.3046875	0.32	0.014	20/6/2018	20	6	2018	20:11:31	72691	0.4	20	11	31	798	0.051269531	3.3821777	-0.25048828	0.1550293	-0.84838867	6.8762207	0.28027344	0	0	0	0	0	0	0	0	0	0.89819336	0.10180664	0.42797852	0.25048828	0.096679688	0.080566406	0.014	39045.18	0.001	-69.85	0.014
341	99356	99356	Category H	-0.45581055	0.20385742	-1.0439453	0.27734375	-0.19433594	0.3269043	0.32	0.014	20/6/2018	20	6	2018	20:11:31	72691	0.5	20	11	31	822	0.051269531	3.3821777	-0.24487305	0.15527344	-0.84887695	6.7624512	0.29101563	0	0	0	0	0	0	0	0	0	0.8972168	0.1027832	0.45410156	-0.21069336	0.048339844	-0.19482422	0.014	39045.18	0.001	-69.85	0.014
342	99357	99357	Category H	-0.14379883	0.16796875	-0.80395508	0.28417969	-0.21582031	0.31323242	0.32	0.014	20/6/2018	20	6	2018	20:11:31	72691	0.6	20	11	31	822	0.051269531	3.3821777	-0.23632813	0.15527344	-0.84912109	6.4655762	0.10375977	0	0	0	0	0	0	0	0	0	0.89501953	0.10498047	0.15039063	0.092529297	0.012451172	0.045166016	0.014	39045.18	0.001	-69.85	0.014
343	99358	99358	Category H	-0.34790039	0.21582031	-0.95996094	0.28662109	-0.21240234	0.31323242	0.32	0.014	20/6/2018	20	6	2018	20:11:31	72691	0.7	20	11	31	810	0.051269531	3.3821777	-0.22924805	0.15478516	-0.85351563	2.5737305	0.17041016	0	0	0	0	0	0	0	0	0	0.8972168	0.1027832	0.28564453	-0.1184082	0.060791016	-0.10620117	0.014	39045.18	0.001	-69.85	0.014
344	99359	99359	Category H	-0.2277832	0.16796875	-0.89990234	0.27685547	-0.21411133	0.32202148	0.32	0.014	20/6/2018	20	6	2018	20:11:31	72691	0.8	20	11	31	810	0.051269531	3.3821777	-0.22412109	0.15625	-0.85742188	0.38305664	0.043945313	0	0	0	0	0	0	0	0	0	0.89990234	0.10009766	0.057617188	-0.003417969	0.011474609	-0.042236328	0.014	39045.18	0.001	-69.85	0.014
345	99360	99360	Category H	-0.52783203	0.25195313	-0.98388672	0.28759766	-0.20849609	0.31738281	0.32	0.014	20/6/2018	20	6	2018	20:11:31	72691	0.9	20	11	31	798	0.051269531	3.3821777	-0.21655273	0.15795898	-0.8581543	0.25170898	0.34838867	0	0	0	0	0	0	0	0	0	0.89892578	0.10107422	0.53076172	-0.31103516	0.09375	-0.12548828	0.014	39045.18	0.001	-69.85	0.014
346	99361	99361	Category H	-0.39599609	0.21582031	-0.74389648	0.34570313	-0.20800781	0.28466797	0.32	0.014	20/6/2018	20	6	2018	20:11:32	72692	0	20	11	32	798	0.051513672	3.3660645	-0.21362305	0.15917969	-0.85839844	0.50048828	0.22241211	0	0	0	0	0	0	0	0	0	0.89868164	0.10131836	0.35327148	-0.18212891	0.056396484	0.11450195	0.014	39045.18	0.001	-69.85	0.014
347	99362	99362	Category H	-0.29980469	0.059814453	-0.87597656	0.39868164	-0.17480469	0.23608398	0.32	0.014	20/6/2018	20	6	2018	20:11:32	72692	0.1	20	11	32	798	0.051513672	3.3660645	-0.20581055	0.15966797	-0.85766602	4.6660156	0.13818359	0	0	0	0	0	0	0	0	0	0.89624023	0.10375977	0.21191406	-0.09375	-0.099853516	-0.018066406	0.014	39045.18	0.001	-69.85	0.014
348	99363	99363	Category H	-0.68383789	0.23999023	-0.99584961	0.4387207	-0.1015625	0.21801758	0.32	0.014	20/6/2018	20	6	2018	20:11:32	72692	0.2	20	11	32	786	0.051513672	3.3660645	-0.19677734	0.15917969	-0.85766602	8.0043945	0.51245117	0	0	0	0	0	0	0	0	0	0.89428711	0.10571289	0.70556641	-0.48681641	0.080566406	-0.13793945	0.014	39045.18	0.001	-69.85	0.014
349	99364	99364	Category H	-0.23999023	0.17993164	-0.81591797	0.40087891	-0.13671875	0.25585938	0.32	0.014	20/6/2018	20	6	2018	20:11:32	72692	0.3	20	11	32	786	0.051513672	3.3660645	-0.19165039	0.16137695	-0.859375	8.4487305	0.067626953	0	0	0	0	0	0	0	0	0	0.89526367	0.10473633	0.11035156	-0.048095703	0.018310547	0.043457031	0.014	39045.18	0.001	-69.85	0.014
350	99365	99365	Category H	-0.46777344	0.16796875	-0.98388672	0.40209961	-0.12451172	0.25610352	0.33	0.014	20/6/2018	20	6	2018	20:11:32	72692	0.4	20	11	32	786	0.051513672	3.3660645	-0.18774414	0.16040039	-0.86376953	10.038574	0.30444336	0	0	0	0	0	0	0	0	0	0.8984375	0.1015625	0.40722656	-0.27978516	0.007324219	-0.11987305	0.014	39045.18	0.001	-69.85	0.014
351	99366	99366	Category H	-0.45581055	0.14379883	-1.0197754	0.33837891	-0.13378906	0.30981445	0.33	0.014	20/6/2018	20	6	2018	20:11:32	72692	0.5	20	11	32	786	0.051513672	3.3660645	-0.17822266	0.16210938	-0.86206055	12.061523	0.31958008	0	0	0	0	0	0	0	0	0	0.89501953	0.10498047	0.45336914	-0.27734375	-0.018310547	-0.1574707	0.014	39045.18	0.001	-69.85	0.014
352	99367	99367	Category H	-0.083984375	0.16796875	-0.73193359	0.37353516	-0.13476563	0.29272461	0.33	0.014	20/6/2018	20	6	2018	20:11:32	72692	0.6	20	11	32	761	0.051513672	3.3660645	-0.16967773	0.16113281	-0.86376953	13.681885	0.1574707	0	0	0	0	0	0	0	0	0	0.89501953	0.10498047	0.22460938	0.085693359	0.006591797	0.13183594	0.014	39045.18	0.001	-69.85	0.014
353	99368	99368	Category H	-0.47998047	0.11987305	-1.1159668	0.37109375	-0.15869141	0.27929688	0.33	0.014	20/6/2018	20	6	2018	20:11:32	72692	0.7	20	11	32	761	0.051513672	3.3660645	-0.16625977	0.16259766	-0.87011719	11.153564	0.40063477	0	0	0	0	0	0	0	0	0	0.90063477	0.099365234	0.60229492	-0.31347656	-0.042724609	-0.24560547	0.014	39045.18	0.001	-69.85	0.014
354	99369	99369	Category H	-0.19189453	0.17993164	-0.95996094	0.34423828	-0.15771484	0.29663086	0.33	0.014	20/6/2018	20	6	2018	20:11:32	72692	0.8	20	11	32	761	0.051513672	3.3660645	-0.15844727	0.16333008	-0.87060547	9.0949707	0.096435547	0	0	0	0	0	0	0	0	0	0.89990234	0.10009766	0.13891602	-0.033203125	0.016357422	-0.089111328	0.014	39045.18	0.001	-69.85	0.014
355	99370	99370	Category H	-0.69580078	0.11987305	-1.0678711	0.31860352	-0.14916992	0.31933594	0.33	0.014	20/6/2018	20	6	2018	20:11:32	72692	0.9	20	11	32	761	0.051513672	3.3660645	-0.14990234	0.16333008	-0.87060547	11.626953	0.58178711	0	0	0	0	0	0	0	0	0	0.8984375	0.1015625	0.78637695	-0.5456543	-0.043457031	-0.19702148	0.014	39045.18	0.001	-69.85	0.014
356	99371	99371	Category H	-0.095947266	0.14379883	-0.61181641	0.35693359	-0.1640625	0.29174805	0.33	0.014	20/6/2018	20	6	2018	20:11:33	72693	0	20	11	33	786	0.051513672	3.3660645	-0.14086914	0.16748047	-0.86987305	14.167969	0.26318359	0	0	0	0	0	0	0	0	0	0.89697266	0.10302734	0.3269043	0.044921875	-0.023681641	0.25805664	0.014	39045.18	0.001	-69.85	0.014
357	99372	99372	Category H	-0.47998047	0.21582031	-1.0197754	0.36035156	-0.18579102	0.26611328	0.33	0.014	20/6/2018	20	6	2018	20:11:33	72693	0.1	20	11	33	786	0.051513672	3.3660645	-0.13623047	0.16870117	-0.87866211	16.133057	0.37426758	0	0	0	0	0	0	0	0	0	0.9050293	0.094970703	0.53149414	-0.34350586	0.046875	-0.14086914	0.014	39045.18	0.001	-69.85	0.015
358	99373	99373	Category E	0.29980469	0.2277832	-0.61181641	0.053710938	0.040527344	0.43945313	0.11	0.015	20/6/2018	20	6	2018	20:34:10	74050	0.4	20	34	10	-1425	0.051269531	3.3821777	-0.13208008	0.16967773	-0.88110352	18.146484	0.51220703	0	0	0	0	0	0	0	0	0	0.90698242	0.093017578	0.75927734	0.43188477	0.057861328	0.26928711	0.014	39045.18	0.001	-69.85	0.015
359	99374	99374	Category E	0.25195313	0.15576172	-1.0559082	0.055419922	0.037597656	0.43041992	0.11	0.015	20/6/2018	20	6	2018	20:34:10	74050	0.5	20	34	10	-1449	0.051269531	3.3821777	-0.11938477	0.16796875	-0.88208008	22.140869	0.41015625	0	0	0	0	0	0	0	0	0	0.90576172	0.094238281	0.55761719	0.37133789	-0.012207031	-0.17358398	0.014	39045.18	0.001	-69.85	0.015
360	99375	99375	Category E	0.23999023	0.16796875	-0.87597656	0.10449219	0.01171875	0.43017578	0.11	0.015	20/6/2018	20	6	2018	20:34:10	74050	0.6	20	34	10	-1252	0.051269531	3.3821777	-0.11450195	0.1706543	-0.88598633	27.484863	0.35449219	0	0	0	0	0	0	0	0	0	0.90942383	0.090576172	0.36743164	0.35449219	-0.002685547	0.010009766	0.014	39045.18	0.001	-69.85	0.015
361	99376	99376	Category E	0.035888672	0.20385742	-0.86376953	0.1574707	-0.014892578	0.41821289	0.11	0.015	20/6/2018	20	6	2018	20:34:10	74050	0.7	20	34	10	-1670	0.051269531	3.3821777	-0.10717773	0.16943359	-0.88525391	29.444092	0.14868164	0	0	0	0	0	0	0	0	0	0.90771484	0.092285156	0.19897461	0.14306641	0.034179688	0.021484375	0.015	38975.33	0	0	0.015
362	99377	99377	Category E	-0.023925781	0.20385742	-0.94799805	0.15722656	-0.038818359	0.41870117	0.12	0.015	20/6/2018	20	6	2018	20:34:10	74050	0.8	20	34	10	-1400	0.051269531	3.3821777	-0.1027832	0.1706543	-0.88671875	29.491211	0.10498047	0	0	0	0	0	0	0	0	0	0.90893555	0.091064453	0.1730957	0.078857422	0.032958984	-0.061035156	0.015	38975.33	0	0	0.015
363	99378	99378	Category E	0.26391602	0.10791016	-0.85180664	0.1862793	-0.039306641	0.41845703	0.12	0.015	20/6/2018	20	6	2018	20:34:10	74050	0.9	20	34	10	-1646	0.051269531	3.3821777	-0.092529297	0.17163086	-0.88525391	31.848633	0.36376953	0	0	0	0	0	0	0	0	0	0.90673828	0.093261719	0.45410156	0.35644531	-0.063720703	0.033447266	0.015	38975.33	0	0	0.015
364	99379	99379	Category E	0.023925781	0.2277832	-0.99584961	0.20605469	-0.042724609	0.40698242	0.12	0.015	20/6/2018	20	6	2018	20:34:11	74051	0	20	34	11	-1781	0.051269531	3.3821777	-0.081787109	0.171875	-0.88916016	34.117676	0.16015625	0	0	0	0	0	0	0	0	0	0.90917969	0.090820313	0.26806641	0.10571289	0.055664063	-0.10644531	0.015	38975.33	0	0	0.015
365	99380	99380	Category E	0.023925781	0.16796875	-0.86376953	0.18408203	-0.046386719	0.41503906	0.12	0.015	20/6/2018	20	6	2018	20:34:11	74051	0.1	20	34	11	-1486	0.051269531	3.3821777	-0.07421875	0.1706543	-0.89331055	32.348877	0.10253906	0	0	0	0	0	0	0	0	0	0.91259766	0.087402344	0.13061523	0.098144531	-0.002685547	0.029541016	0.015	38975.33	0	0	0.015
366	99381	99381	Category E	-0.011962891	0.20385742	-0.92382813	0.2175293	-0.013671875	0.39648438	0.12	0.015	20/6/2018	20	6	2018	20:34:11	74051	0.2	20	34	11	-1683	0.051269531	3.3821777	-0.068115234	0.17236328	-0.89550781	27.999268	0.0703125	0	0	0	0	0	0	0	0	0	0.91455078	0.085449219	0.11572266	0.056152344	0.03125	-0.028076172	0.015	38975.33	0	0	0.015
367	99382	99382	Category E	0.047851563	0.19189453	-0.86376953	0.19946289	-0.023925781	0.41796875	0.12	0.015	20/6/2018	20	6	2018	20:34:11	74051	0.3	20	34	11	-1289	0.051269531	3.3821777	-0.0625	0.17041016	-0.89379883	24.134766	0.11645508	0	0	0	0	0	0	0	0	0	0.91210938	0.087890625	0.16210938	0.11035156	0.021240234	0.030029297	0.015	38975.33	0	0	0.015
368	99383	99383	Category E	0.19189453	0.19189453	-0.86376953	0.19873047	-0.022949219	0.40991211	0.12	0.015	20/6/2018	20	6	2018	20:34:11	74051	0.4	20	34	11	-1216	0.051269531	3.3821777	-0.059082031	0.16967773	-0.89648438	20.49707	0.25390625	0	0	0	0	0	0	0	0	0	0.91430664	0.085693359	0.30566406	0.25097656	0.021972656	0.032714844	0.015	38975.33	0	0	0.015
369	99384	99384	Category E	0.095947266	0.19189453	-1.0559082	0.1784668	-0.025878906	0.41943359	0.12	0.015	20/6/2018	20	6	2018	20:34:11	74051	0.5	20	34	11	-1154	0.051269531	3.3821777	-0.053222656	0.16772461	-0.89501953	13.365234	0.22070313	0	0	0	0	0	0	0	0	0	0.91210938	0.087890625	0.33422852	0.14916992	0.023925781	-0.16064453	0.015	38975.33	0	0	0.015
370	99385	99385	Category E	0.16796875	0.20385742	-0.81591797	0.203125	-0.041503906	0.40576172	0.12	0.015	20/6/2018	20	6	2018	20:34:11	74051	0.6	20	34	11	-896	0.051269531	3.3821777	-0.049804688	0.16870117	-0.90209961	4.4243164	0.23681641	0	0	0	0	0	0	0	0	0	0.91918945	0.080810547	0.33911133	0.21777344	0.034912109	0.086181641	0.015	38975.33	0	0	0.015
371	99386	99386	Category E	-0.083984375	0.035888672	-0.89990234	0.19189453	-0.054199219	0.42041016	0.12	0.015	20/6/2018	20	6	2018	20:34:11	74051	0.7	20	34	11	-1265	0.051269531	3.3821777	-0.043945313	0.16992188	-0.90478516	0.11425781	0.14013672	0	0	0	0	0	0	0	0	0	0.921875	0.078125	0.17919922	-0.039794922	-0.1340332	0.004882813	0.015	38975.33	0	0	0.015
372	99387	99387	Category E	0.32397461	0.16796875	-0.68383789	0.14013672	-0.051269531	0.42919922	0.13	0.015	20/6/2018	20	6	2018	20:34:11	74051	0.8	20	34	11	-1400	0.051269531	3.3821777	-0.039550781	0.1706543	-0.90478516	1.8937988	0.42553711	0	0	0	0	0	0	0	0	0	0.92163086	0.078369141	0.58764648	0.36352539	-0.002685547	0.22094727	0.015	38975.33	0	0	0.015
373	99388	99388	Category E	0.059814453	0.2277832	-1.1518555	0.16650391	-0.033691406	0.4230957	0.13	0.015	20/6/2018	20	6	2018	20:34:11	74051	0.9	20	34	11	-1204	0.051269531	3.3821777	-0.036132813	0.17114258	-0.90332031	4.6865234	0.2722168	0	0	0	0	0	0	0	0	0	0.91992188	0.080078125	0.40087891	0.095947266	0.056396484	-0.24829102	0.015	38975.33	0	0	0.015
374	99389	99389	Category E	0.14379883	0.16796875	-0.92382813	0.15136719	-0.043457031	0.43139648	0.13	0.015	20/6/2018	20	6	2018	20:34:12	74052	0	20	34	12	-1118	0.051269531	3.3821777	-0.036132813	0.17041016	-0.90380859	7.3603516	0.18115234	0	0	0	0	0	0	0	0	0	0.92041016	0.079589844	0.20239258	0.17993164	-0.002441406	-0.019775391	0.015	38975.33	0	0	0.015
375	99390	99390	Category E	0.023925781	0.19189453	-0.85180664	0.17553711	-0.04296875	0.43115234	0.13	0.015	20/6/2018	20	6	2018	20:34:12	74052	0.1	20	34	12	-982	0.051269531	3.3821777	-0.031982422	0.16894531	-0.90087891	7.6870117	0.077880859	0	0	0	0	0	0	0	0	0	0.91723633	0.082763672	0.12792969	0.055908203	0.022705078	0.049072266	0.015	38975.33	0	0	0.015
376	99391	99391	Category E	0.023925781	0.19189453	-0.88793945	0.12646484	-0.053466797	0.43212891	0.13	0.015	20/6/2018	20	6	2018	20:34:12	74052	0.2	20	34	12	-835	0.051269531	3.3821777	-0.029052734	0.16967773	-0.90063477	7.5107422	0.058837891	0	0	0	0	0	0	0	0	0	0.91699219	0.083007813	0.088134766	0.052978516	0.021972656	0.012695313	0.015	38975.33	0	0	0.015
377	99392	99392	Category E	0.29980469	0.2878418	-0.89990234	0.13720703	-0.080566406	0.42578125	0.13	0.015	20/6/2018	20	6	2018	20:34:12	74052	0.3	20	34	12	-1326	0.051269531	3.3821777	-0.029296875	0.16821289	-0.90136719	10.232178	0.35009766	0	0	0	0	0	0	0	0	0	0.91723633	0.082763672	0.44995117	0.32910156	0.11938477	0.001464844	0.015	38975.33	0	0	0.015
378	99393	99393	Category E	0.20385742	0.047851563	-1.0678711	0.099121094	-0.071044922	0.42382813	0.13	0.015	20/6/2018	20	6	2018	20:34:12	74052	0.4	20	34	12	-1375	0.051269531	3.3821777	-0.032958984	0.16577148	-0.90332031	12.085938	0.31152344	0	0	0	0	0	0	0	0	0	0.91894531	0.081054688	0.51928711	0.23681641	-0.11791992	-0.16430664	0.015	38975.33	0	0	0.015
379	99394	99394	Category E	0.13183594	0.16796875	-0.77978516	0.14916992	-0.098632813	0.41040039	0.13	0.015	20/6/2018	20	6	2018	20:34:12	74052	0.5	20	34	12	-1805	0.051269531	3.3821777	-0.027587891	0.16650391	-0.90209961	13.930908	0.20092773	0	0	0	0	0	0	0	0	0	0.91772461	0.082275391	0.28320313	0.15942383	0.001220703	0.12231445	0.015	38975.33	0	0	0.015
380	99395	99395	Category E	-0.047851563	0.17993164	-0.85180664	0.13769531	-0.1237793	0.4128418	0.13	0.015	20/6/2018	20	6	2018	20:34:12	74052	0.6	20	34	12	-1756	0.051269531	3.3821777	-0.018554688	0.16796875	-0.90014648	16.082275	0.057617188	0	0	0	0	0	0	0	0	0	0.91601563	0.083984375	0.089355469	-0.029052734	0.01171875	0.048339844	0.015	38975.33	0	0	0.015
381	99396	99396	Category E	0.13183594	0.083984375	-0.82788086	0.10791016	-0.12695313	0.41333008	0.13	0.015	20/6/2018	20	6	2018	20:34:12	74052	0.7	20	34	12	-1387	0.051269531	3.3821777	-0.015869141	0.16772461	-0.90087891	18.990479	0.18481445	0	0	0	0	0	0	0	0	0	0.91650391	0.083496094	0.30444336	0.14770508	-0.083740234	0.072998047	0.015	38975.33	0	0	0.015
382	99397	99397	Category E	0.23999023	0.14379883	-0.97192383	0.15576172	-0.12963867	0.40429688	0.14	0.015	20/6/2018	20	6	2018	20:34:12	74052	0.8	20	34	12	-1633	0.051269531	3.3563965	-0.007324219	0.16772461	-0.89794922	20.09375	0.2590332	0	0	0	0	0	0	0	0	0	0.91357422	0.086425781	0.3449707	0.24731445	-0.023925781	-0.073730469	0.015	38975.33	0	0	0.015
383	99398	99398	Category E	0.083984375	0.19189453	-0.92382813	0.15673828	-0.14892578	0.40771484	0.14	0.015	20/6/2018	20	6	2018	20:34:12	74052	0.9	20	34	12	-1424	0.051269531	3.3563965	-0.002685547	0.16821289	-0.8984375	20.398193	0.093261719	0	0	0	0	0	0	0	0	0	0.91430664	0.085693359	0.13525391	0.086669922	0.0234375	-0.025146484	0.015	38975.33	0	0	0.015
384	99399	99399	Category E	0.13183594	0.15576172	-0.83984375	0.17480469	-0.11523438	0.40161133	0.14	0.015	20/6/2018	20	6	2018	20:34:13	74053	0	20	34	13	-1707	0.051269531	3.3563965	0.004638672	0.16796875	-0.8972168	21.290283	0.13989258	0	0	0	0	0	0	0	0	0	0.9128418	0.087158203	0.19677734	0.12695313	-0.012207031	0.057373047	0.015	38975.33	0	0	0.015
385	99400	99400	Category E	-0.035888672	0.19189453	-0.92382813	0.17724609	-0.10913086	0.40698242	0.14	0.015	20/6/2018	20	6	2018	20:34:13	74053	0.1	20	34	13	-1769	0.051269531	3.3563965	0.010742188	0.16845703	-0.89648438	22.19165	0.05859375	0	0	0	0	0	0	0	0	0	0.91235352	0.087646484	0.097167969	-0.046630859	0.023193359	-0.027099609	0.015	38975.33	0	0	0.015
386	99401	99401	Category E	0.26391602	0.17993164	-0.69580078	0.16064453	-0.12451172	0.40625	0.14	0.015	20/6/2018	20	6	2018	20:34:13	74053	0.2	20	34	13	-2125	0.051269531	3.3563965	0.020019531	0.16772461	-0.89477539	21.486572	0.31469727	0	0	0	0	0	0	0	0	0	0.91064453	0.089355469	0.45483398	0.24365234	0.011962891	0.19897461	0.015	38975.33	0	0	0.015
387	99402	99402	Category E	0.059814453	0.10791016	-1.0078125	0.18896484	-0.14453125	0.39379883	0.14	0.015	20/6/2018	20	6	2018	20:34:13	74053	0.3	20	34	13	-1646	0.051269531	3.3563965	0.028076172	0.16772461	-0.89624023	18.542725	0.13037109	0	0	0	0	0	0	0	0	0	0.91210938	0.087890625	0.20288086	0.031494141	-0.059814453	-0.11132813	0.015	38975.33	0	0	0.015
388	99403	99403	Category E	0.035888672	0.26391602	-0.88793945	0.21777344	-0.13720703	0.38623047	0.14	0.015	20/6/2018	20	6	2018	20:34:13	74053	0.4	20	34	13	-1388	0.051269531	3.3563965	0.034912109	0.16943359	-0.89575195	17.324707	0.094482422	0	0	0	0	0	0	0	0	0	0.91235352	0.087646484	0.10302734	0.000732422	0.094238281	0.0078125	0.015	38975.33	0	0	0.015
389	99404	99404	Category E	-0.035888672	0.10791016	-0.97192383	0.23095703	-0.16772461	0.3762207	0.14	0.015	20/6/2018	20	6	2018	20:34:13	74053	0.5	20	34	13	-1363	0.051269531	3.3563965	0.046142578	0.16894531	-0.89404297	13.858398	0.12841797	0	0	0	0	0	0	0	0	0	0.91113281	0.088867188	0.22094727	-0.08203125	-0.061035156	-0.077636719	0.015	38975.33	0	0	0.015
390	99405	99405	Category E	0.083984375	0.23999023	-0.89990234	0.20019531	-0.16796875	0.37939453	0.14	0.015	20/6/2018	20	6	2018	20:34:13	74053	0.6	20	34	13	-1339	0.051269531	3.3563965	0.051757813	0.16918945	-0.89404297	11.125488	0.077880859	0	0	0	0	0	0	0	0	0	0.91137695	0.088623047	0.10839844	0.031982422	0.070556641	-0.005615234	0.015	38975.33	0	0	0.015
391	99406	99406	Category E	0.083984375	0.095947266	-0.87597656	0.203125	-0.13452148	0.39428711	0.14	0.015	20/6/2018	20	6	2018	20:34:13	74053	0.7	20	34	13	-1474	0.051269531	3.3563965	0.060546875	0.16943359	-0.89208984	7.9597168	0.078857422	0	0	0	0	0	0	0	0	0	0.91015625	0.08984375	0.11303711	0.023193359	-0.073486328	0.016113281	0.015	38975.33	0	0	0.015
392	99407	99407	Category E	0	0.21582031	-1.0319824	0.17480469	-0.15917969	0.38891602	0.15	0.015	20/6/2018	20	6	2018	20:34:13	74053	0.8	20	34	13	-1425	0.051269531	3.3563965	0.069335938	0.17041016	-0.88964844	6.6257324	0.16455078	0	0	0	0	0	0	0	0	0	0.90844727	0.091552734	0.25683594	-0.069335938	0.045166016	-0.14208984	0.015	38975.33	0	0	0.015
393	99408	99408	Category E	-0.059814453	0.21582031	-1.0319824	0.19116211	-0.093505859	0.41381836	0.15	0.015	20/6/2018	20	6	2018	20:34:13	74053	0.9	20	34	13	-1535	0.051269531	3.3563965	0.072998047	0.17114258	-0.89135742	3.6091309	0.19824219	0	0	0	0	0	0	0	0	0	0.91064453	0.089355469	0.31787109	-0.1328125	0.044433594	-0.14038086	0.015	38975.33	0	0	0.015
394	99409	99409	Category E	0.15576172	0.14379883	-0.74389648	0.16430664	-0.140625	0.39819336	0.15	0.015	20/6/2018	20	6	2018	20:34:14	74054	0	20	34	14	-1007	0.051269531	3.3563965	0.081542969	0.17236328	-0.88818359	0.93920898	0.16479492	0	0	0	0	0	0	0	0	0	0.90844727	0.091552734	0.24682617	0.073974609	-0.028564453	0.14428711	0.015	38975.33	0	0	0.015
395	99410	99410	Category E	0.15576172	0.43188477	-0.87597656	0.19213867	-0.16918945	0.38500977	0.15	0.015	20/6/2018	20	6	2018	20:34:14	74054	0.1	20	34	14	-1130	0.051269531	3.3563965	0.086914063	0.17260742	-0.88720703	2.8208008	0.26806641	0	0	0	0	0	0	0	0	0	0.90820313	0.091796875	0.33911133	0.068603516	0.2590332	0.011230469	0.015	38975.33	0	0	0.015
396	99411	99411	Category E	-0.035888672	0.19189453	-1.3078613	0.18188477	-0.11010742	0.41308594	0.15	0.015	20/6/2018	20	6	2018	20:34:14	74054	0.2	20	34	14	-810	0.051269531	3.3563965	0.098388672	0.17382813	-0.88452148	4.0881348	0.44433594	0	0	0	0	0	0	0	0	0	0.90673828	0.093261719	0.57568359	-0.13427734	0.017822266	-0.4230957	0.015	38975.33	0	0	0.015
397	99412	99412	Category E	-0.10791016	0.2277832	-0.91186523	0.14672852	-0.18457031	0.3918457	0.15	0.015	20/6/2018	20	6	2018	20:34:14	74054	0.3	20	34	14	-761	0.051269531	3.3563965	0.10229492	0.17456055	-0.88720703	5.2536621	0.21801758	0	0	0	0	0	0	0	0	0	0.91015625	0.08984375	0.28759766	-0.21020508	0.052978516	-0.024414063	0.015	38975.33	0	0	0.015
398	99413	99413	Category E	0.3359375	-0.035888672	-0.91186523	0.1184082	-0.16821289	0.39453125	0.15	0.015	20/6/2018	20	6	2018	20:34:14	74054	0.4	20	34	14	-675	0.051269531	3.3563965	0.11108398	0.17480469	-0.88525391	5.4367676	0.30908203	0	0	0	0	0	0	0	0	0	0.90917969	0.090820313	0.46191406	0.22460938	-0.21069336	-0.026367188	0.015	38975.33	0	0	0.015
399	99414	99414	Category E	-0.023925781	0.19189453	-0.82788086	0.08203125	-0.13598633	0.42333984	0.15	0.015	20/6/2018	20	6	2018	20:34:14	74054	0.5	20	34	14	-356	0.051269531	3.3563965	0.11010742	0.17456055	-0.88769531	10.05127	0.14770508	0	0	0	0	0	0	0	0	0	0.91137695	0.088623047	0.21118164	-0.1340332	0.017089844	0.059814453	0.015	38975.33	0	0	0.015
400	99415	99415	Category E	0.11987305	0.083984375	-0.68383789	0.063232422	-0.12573242	0.42504883	0.15	0.015	20/6/2018	20	6	2018	20:34:14	74054	0.6	20	34	14	-589	0.051269531	3.3563965	0.10961914	0.17553711	-0.88623047	9.8044434	0.22241211	0	0	0	0	0	0	0	0	0	0.91015625	0.08984375	0.30419922	0.010009766	-0.091552734	0.20239258	0.015	38975.33	0	0	0.015
401	99416	99416	Category E	-0.11987305	0.16796875	-0.75585938	0.036132813	-0.13232422	0.43554688	0.15	0.015	20/6/2018	20	6	2018	20:34:14	74054	0.7	20	34	14	-479	0.051269531	3.3563965	0.10913086	0.17675781	-0.88671875	6.6469727	0.26391602	0	0	0	0	0	0	0	0	0	0.91064453	0.089355469	0.36865234	-0.22900391	-0.008789063	0.13085938	0.015	38975.33	0	0	0.015
402	99417	99417	Category E	0.2878418	0.19189453	-0.64794922	0.029785156	-0.12817383	0.41601563	0.16	0.015	20/6/2018	20	6	2018	20:34:14	74054	0.8	20	34	14	-356	0.051269531	3.3563965	0.11108398	0.17651367	-0.88647461	6.6774902	0.29711914	0	0	0	0	0	0	0	0	0	0.91088867	0.089111328	0.43041992	0.17651367	0.015136719	0.23852539	0.015	38975.33	0	0	0.015
403	99418	99418	Category E	0.32397461	0.20385742	-1.079834	0.11303711	-0.11865234	0.41967773	0.16	0.015	20/6/2018	20	6	2018	20:34:14	74054	0.9	20	34	14	-565	0.051269531	3.3563965	0.11401367	0.17675781	-0.88525391	10.918945	0.28710938	0	0	0	0	0	0	0	0	0	0.90991211	0.090087891	0.43115234	0.2097168	0.026855469	-0.19433594	0.015	38975.33	0	0	0.015
404	99419	99419	Category E	0.095947266	-0.035888672	-1.0559082	0.17797852	-0.13110352	0.40161133	0.16	0.015	20/6/2018	20	6	2018	20:34:15	74055	0	20	34	15	-429	0.051269531	3.3563965	0.11328125	0.17797852	-0.88549805	15.460205	0.27392578	0	0	0	0	0	0	0	0	0	0.91040039	0.089599609	0.40161133	-0.017333984	-0.21386719	-0.17016602	0.015	38975.33	0	0	0.015
405	99420	99420	Category E	0.083984375	0.071777344	-0.97192383	0.19799805	-0.18261719	0.37304688	0.16	0.015	20/6/2018	20	6	2018	20:34:15	74055	0.1	20	34	15	-368	0.051269531	3.3563965	0.1159668	0.17749023	-0.88378906	14.83667	0.14135742	0	0	0	0	0	0	0	0	0	0.90869141	0.091308594	0.22583008	-0.031982422	-0.10571289	-0.087890625	0.015	38975.33	0	0	0.015
406	99421	99421	Category E	-0.095947266	0.011962891	-0.93579102	0.17773438	-0.19873047	0.37524414	0.16	0.015	20/6/2018	20	6	2018	20:34:15	74055	0.2	20	34	15	-343	0.051269531	3.3563965	0.1184082	0.17773438	-0.88378906	16.067383	0.27587891	0	0	0	0	0	0	0	0	0	0.90942383	0.090576172	0.43212891	-0.21435547	-0.16577148	-0.051757813	0.015	38975.33	0	0	0.015
407	99422	99422	Category E	0	0.15576172	-0.87597656	0.1550293	-0.20507813	0.37670898	0.16	0.015	20/6/2018	20	6	2018	20:34:15	74055	0.3	20	34	15	-356	0.051269531	3.3563965	0.12109375	0.17773438	-0.8828125	16.730713	0.12329102	0	0	0	0	0	0	0	0	0	0.90869141	0.091308594	0.14990234	-0.12109375	-0.021972656	0.006835938	0.015	38975.33	0	0	0.015
408	99423	99423	Category E	-0.011962891	0.023925781	-0.75585938	0.1940918	-0.17895508	0.38623047	0.16	0.015	20/6/2018	20	6	2018	20:34:15	74055	0.4	20	34	15	-208	0.051269531	3.3563965	0.12304688	0.17773438	-0.88256836	13.856445	0.24072266	0	0	0	0	0	0	0	0	0	0.90869141	0.091308594	0.41577148	-0.13500977	-0.15380859	0.12670898	0.015	38975.33	0	0	0.015
409	99424	99424	Category E	0	0.27587891	-1.2839355	0.20288086	-0.16235352	0.37744141	0.16	0.015	20/6/2018	20	6	2018	20:34:15	74055	0.5	20	34	15	-184	0.051269531	3.3563965	0.12304688	0.17773438	-0.88256836	4.7163086	0.4309082	0	0	0	0	0	0	0	0	0	0.90869141	0.091308594	0.62255859	-0.12304688	0.097900391	-0.40112305	0.015	38975.33	0	0	0.015
410	99425	99425	Category E	0.071777344	0.25195313	-1.0559082	0.22143555	-0.16723633	0.38085938	0.16	0.015	20/6/2018	20	6	2018	20:34:15	74055	0.6	20	34	15	-233	0.051269531	3.3563965	0.12207031	0.17749023	-0.87841797	0.84741211	0.19873047	0	0	0	0	0	0	0	0	0	0.90429688	0.095703125	0.30200195	-0.050292969	0.07421875	-0.17749023	0.015	38975.33	0	0	0.015
411	99426	99426	Category E	0.011962891	0.2277832	-0.83984375	0.20141602	-0.13696289	0.38598633	0.16	0.015	20/6/2018	20	6	2018	20:34:15	74055	0.7	20	34	15	-147	0.051269531	3.3563965	0.12060547	0.17944336	-0.88085938	1.684082	0.12573242	0	0	0	0	0	0	0	0	0	0.90698242	0.093017578	0.19799805	-0.10864258	0.048095703	0.041015625	0.015	38975.33	0	0	0.015
412	99427	99427	Category E	-0.059814453	0.14379883	-0.81591797	0.15625	-0.11816406	0.40356445	0.17	0.015	20/6/2018	20	6	2018	20:34:15	74055	0.8	20	34	15	-233	0.051269531	3.3563965	0.12036133	0.18261719	-0.88647461	5.1574707	0.19750977	0	0	0	0	0	0	0	0	0	0.91308594	0.086914063	0.28979492	-0.18017578	-0.038818359	0.070556641	0.015	38975.33	0	0	0.015
413	99428	99428	Category E	-0.035888672	0.16796875	-0.79199219	0.12524414	-0.1315918	0.41748047	0.17	0.015	20/6/2018	20	6	2018	20:34:15	74055	0.9	20	34	15	-208	0.051269531	3.3563965	0.11694336	0.18457031	-0.88989258	10.776123	0.18237305	0	0	0	0	0	0	0	0	0	0.91625977	0.083740234	0.26757813	-0.15283203	-0.016601563	0.097900391	0.015	38975.33	0	0	0.015
414	99429	99429	Category E	0.011962891	0.13183594	-0.69580078	0.14160156	-0.11767578	0.42114258	0.17	0.015	20/6/2018	20	6	2018	20:34:16	74056	0	20	34	16	-98	0.051269531	3.3563965	0.11303711	0.18823242	-0.88574219	6.8071289	0.22241211	0	0	0	0	0	0	0	0	0	0.91259766	0.087402344	0.34741211	-0.10107422	-0.056396484	0.18994141	0.015	38975.33	0	0	0.015
415	99430	99430	Category E	0.011962891	0.20385742	-0.92382813	0.16748047	-0.1105957	0.40673828	0.17	0.015	20/6/2018	20	6	2018	20:34:16	74056	0.1	20	34	16	0	0.051269531	3.3563965	0.10986328	0.18920898	-0.88085938	2.4838867	0.10766602	0	0	0	0	0	0	0	0	0	0.90771484	0.092285156	0.15527344	-0.097900391	0.014404297	-0.042724609	0.015	38975.33	0	0	0.015
416	99431	99431	Category E	-0.16796875	0.023925781	-0.77978516	0.22045898	-0.10864258	0.3918457	0.17	0.015	20/6/2018	20	6	2018	20:34:16	74056	0.2	20	34	16	-307	0.051269531	3.3563965	0.10522461	0.18725586	-0.88500977	15.141602	0.33520508	0	0	0	0	0	0	0	0	0	0.91064453	0.089355469	0.54174805	-0.27319336	-0.16333008	0.10522461	0.015	38975.33	0	0	0.015
417	99432	99432	Category E	-0.38378906	0.059814453	-0.93579102	0.27416992	-0.14233398	0.35571289	0.17	0.015	20/6/2018	20	6	2018	20:34:16	74056	0.3	20	34	16	-184	0.051269531	3.3563965	0.10522461	0.18408203	-0.89086914	8.7255859	0.50634766	0	0	0	0	0	0	0	0	0	0.91552734	0.084472656	0.65820313	-0.48901367	-0.12426758	-0.044921875	0.015	38975.33	0	0	0.015
418	99433	99433	Category L	0.25195313	0.21582031	-0.82788086	-0.28686523	0.05078125	0.35083008	0.25	0.015	20/6/2018	20	6	2018	20:34:24	74064	0.4	20	34	24	835	0.05078125	3.4144043	0.10400391	0.18310547	-0.89233398	170.25757	0.16455078	0	0	0	0	0	0	0	0	0	0.91699219	0.083007813	0.24511719	0.14770508	0.032470703	0.064453125	0.015	38975.33	0	0	0.015
419	99434	99434	Category L	0.2277832	0.20385742	-0.85180664	-0.29467773	0.058837891	0.34936523	0.25	0.015	20/6/2018	20	6	2018	20:34:24	74064	0.5	20	34	24	835	0.05078125	3.4144043	0.097167969	0.18359375	-0.89013672	175.00073	0.13745117	0	0	0	0	0	0	0	0	0	0.9140625	0.0859375	0.18896484	0.13037109	0.020019531	0.038330078	0.015	38975.33	0	0	0.015
420	99435	99435	Category L	0.2277832	0.21582031	-0.81591797	-0.2902832	0.057861328	0.35180664	0.25	0.015	20/6/2018	20	6	2018	20:34:24	74064	0.6	20	34	24	847	0.05078125	3.4144043	0.096679688	0.18408203	-0.8840332	163.34058	0.15112305	0	0	0	0	0	0	0	0	0	0.90820313	0.091796875	0.23095703	0.13085938	0.031494141	0.068115234	0.015	38975.33	0	0	0.015
421	99436	99436	Category L	0.2277832	0.20385742	-0.81591797	-0.28759766	0.056884766	0.35083008	0.25	0.015	20/6/2018	20	6	2018	20:34:24	74064	0.7	20	34	24	835	0.05078125	3.4144043	0.093261719	0.18603516	-0.89086914	152.35376	0.15478516	0	0	0	0	0	0	0	0	0	0.91479492	0.085205078	0.22729492	0.13427734	0.017822266	0.074951172	0.015	38975.33	0	0	0.015
422	99437	99437	Category L	0.2277832	0.21582031	-0.85180664	-0.29174805	0.056396484	0.35083008	0.26	0.015	20/6/2018	20	6	2018	20:34:24	74064	0.8	20	34	24	859	0.05078125	3.4144043	0.090332031	0.19018555	-0.89697266	146.15088	0.14672852	0	0	0	0	0	0	0	0	0	0.92138672	0.078613281	0.20800781	0.13720703	0.025390625	0.045166016	0.015	38975.33	0	0	0.015
423	99438	99438	Category L	0.25195313	0.19189453	-0.85180664	-0.28735352	0.05859375	0.35083008	0.26	0.015	20/6/2018	20	6	2018	20:34:24	74064	0.9	20	34	24	896	0.05078125	3.4144043	0.090820313	0.1887207	-0.88671875	151.49487	0.16455078	0	0	0	0	0	0	0	0	0	0.91113281	0.088867188	0.19897461	0.16088867	0.002929688	0.034912109	0.015	38975.33	0	0	0.015
424	99439	99439	Category L	0.25195313	0.20385742	-0.85180664	-0.29418945	0.063720703	0.34667969	0.26	0.015	20/6/2018	20	6	2018	20:34:25	74065	0	20	34	25	908	0.05078125	3.4144043	0.089599609	0.19165039	-0.88916016	163.15723	0.16699219	0	0	0	0	0	0	0	0	0	0.9140625	0.0859375	0.21166992	0.16210938	0.011962891	0.037353516	0.015	38975.33	0	0	0.015
425	99440	99440	Category L	0.2277832	0.20385742	-0.83984375	-0.2902832	0.056884766	0.34472656	0.26	0.015	20/6/2018	20	6	2018	20:34:25	74065	0.1	20	34	25	958	0.05078125	3.4144043	0.089111328	0.19067383	-0.89453125	170.06787	0.14941406	0	0	0	0	0	0	0	0	0	0.91918945	0.080810547	0.20629883	0.13842773	0.012939453	0.0546875	0.015	38975.33	0	0	0.015
426	99441	99441	Category L	0.23999023	0.20385742	-0.85180664	-0.2902832	0.05859375	0.34863281	0.26	0.015	20/6/2018	20	6	2018	20:34:25	74065	0.2	20	34	25	970	0.05078125	3.4144043	0.094238281	0.19140625	-0.88696289	163.52124	0.15014648	0	0	0	0	0	0	0	0	0	0.91210938	0.087890625	0.19287109	0.14550781	0.012207031	0.03515625	0.015	38975.33	0	0	0.015
427	99442	99442	Category L	0.25195313	0.20385742	-0.85180664	-0.29272461	0.057128906	0.35351563	0.26	0.015	20/6/2018	20	6	2018	20:34:25	74065	0.3	20	34	25	958	0.05078125	3.4144043	0.091552734	0.19189453	-0.89404297	170.79712	0.16625977	0	0	0	0	0	0	0	0	0	0.91894531	0.081054688	0.21435547	0.16015625	0.01171875	0.042236328	0.015	38975.33	0	0	0.015
428	99443	99443	Category L	0.21582031	0.20385742	-0.85180664	-0.28442383	0.055664063	0.34350586	0.26	0.015	20/6/2018	20	6	2018	20:34:25	74065	0.4	20	34	25	970	0.05078125	3.4144043	0.087890625	0.19335938	-0.89819336	8.3676758	0.13623047	0	0	0	0	0	0	0	0	0	0.9230957	0.076904297	0.18457031	0.12768555	0.010253906	0.046386719	0.015	38975.33	0	0	0.015
429	99444	99444	Category L	0.20385742	0.19189453	-0.81591797	-0.28710938	0.063964844	0.35400391	0.26	0.015	20/6/2018	20	6	2018	20:34:25	74065	0.5	20	34	25	982	0.05078125	3.4144043	0.091552734	0.18994141	-0.88989258	0.890625	0.13427734	0	0	0	0	0	0	0	0	0	0.91479492	0.085205078	0.18798828	0.11206055	0.001708984	0.073974609	0.015	38975.33	0	0	0.015
430	99445	99445	Category L	0.23999023	0.19189453	-0.82788086	-0.28442383	0.055664063	0.34887695	0.26	0.015	20/6/2018	20	6	2018	20:34:25	74065	0.6	20	34	25	1007	0.05078125	3.4144043	0.094970703	0.18945313	-0.88769531	6.1184082	0.15673828	0	0	0	0	0	0	0	0	0	0.9128418	0.087158203	0.20703125	0.14477539	0.002197266	0.059814453	0.015	38975.33	0	0	0.015
431	99446	99446	Category L	0.23999023	0.21582031	-0.82788086	-0.27539063	0.057128906	0.36206055	0.26	0.015	20/6/2018	20	6	2018	20:34:25	74065	0.7	20	34	25	995	0.05078125	3.4144043	0.093994141	0.18774414	-0.89501953	13.531006	0.1628418	0	0	0	0	0	0	0	0	0	0.91943359	0.080566406	0.2409668	0.14575195	0.027832031	0.067138672	0.015	38975.33	0	0	0.015
432	99447	99447	Category L	0.20385742	0.2277832	-0.86376953	-0.28051758	0.050537109	0.35498047	0.27	0.015	20/6/2018	20	6	2018	20:34:25	74065	0.8	20	34	25	1019	0.05078125	3.4144043	0.095703125	0.18823242	-0.88427734	16.222412	0.11669922	0	0	0	0	0	0	0	0	0	0.90917969	0.090820313	0.16772461	0.10791016	0.039306641	0.020507813	0.015	38975.33	0	0	0.015
433	99448	99448	Category L	0.21582031	0.21582031	-0.86376953	-0.27832031	0.054199219	0.3527832	0.27	0.015	20/6/2018	20	6	2018	20:34:25	74065	0.9	20	34	25	994	0.05078125	3.4144043	0.094726563	0.18554688	-0.88745117	6.9780273	0.12695313	0	0	0	0	0	0	0	0	0	0.91162109	0.088378906	0.17504883	0.12084961	0.030029297	0.023681641	0.015	38975.33	0	0	0.015
434	99449	99449	Category L	0.2277832	0.21582031	-0.88793945	-0.2746582	0.055908203	0.34985352	0.27	0.015	20/6/2018	20	6	2018	20:34:26	74066	0	20	34	26	970	0.05078125	3.4144043	0.096923828	0.1875	-0.89306641	1.9052734	0.13378906	0	0	0	0	0	0	0	0	0	0.91772461	0.082275391	0.1640625	0.13061523	0.028076172	0.005126953	0.015	38975.33	0	0	0.015
435	99450	99450	Category L	0.2277832	0.20385742	-0.83984375	-0.28222656	0.054931641	0.35693359	0.27	0.015	20/6/2018	20	6	2018	20:34:26	74066	0.1	20	34	26	982	0.05078125	3.4144043	0.10180664	0.18505859	-0.88891602	0.7722168	0.13623047	0	0	0	0	0	0	0	0	0	0.91357422	0.086425781	0.19360352	0.12573242	0.018554688	0.049072266	0.015	38975.33	0	0	0.015
436	99451	99451	Category L	0.21582031	0.21582031	-0.83984375	-0.27636719	0.062011719	0.36206055	0.27	0.015	20/6/2018	20	6	2018	20:34:26	74066	0.2	20	34	26	945	0.05078125	3.4144043	0.098388672	0.18505859	-0.89501953	2.2062988	0.13305664	0	0	0	0	0	0	0	0	0	0.91918945	0.080810547	0.203125	0.1171875	0.030517578	0.055175781	0.015	38975.33	0	0	0.015
437	99452	99452	Category L	0.2277832	0.2277832	-0.85180664	-0.28051758	0.055175781	0.35986328	0.27	0.015	20/6/2018	20	6	2018	20:34:26	74066	0.3	20	34	26	945	0.05078125	3.4144043	0.098632813	0.1862793	-0.90283203	3.0061035	0.14477539	0	0	0	0	0	0	0	0	0	0.92724609	0.072753906	0.22167969	0.12890625	0.041259766	0.051025391	0.015	38975.33	0	0	0.015
438	99453	99453	Category L	0.21582031	0.20385742	-0.80395508	-0.2746582	0.057617188	0.36083984	0.27	0.015	20/6/2018	20	6	2018	20:34:26	74066	0.4	20	34	26	945	0.05078125	3.4144043	0.10400391	0.18579102	-0.89331055	3.6862793	0.14428711	0	0	0	0	0	0	0	0	0	0.91845703	0.081542969	0.21899414	0.11157227	0.017822266	0.089355469	0.015	38975.33	0	0	0.015
439	99454	99454	Category L	0.21582031	0.23999023	-0.94799805	-0.26049805	0.06640625	0.3828125	0.27	0.015	20/6/2018	20	6	2018	20:34:26	74066	0.5	20	34	26	958	0.05078125	3.4144043	0.096923828	0.18701172	-0.89086914	3.9519043	0.1418457	0	0	0	0	0	0	0	0	0	0.9152832	0.084716797	0.22851563	0.11865234	0.052734375	-0.057128906	0.015	38975.33	0	0	0.015
440	99455	99455	Category L	0.19189453	0.26391602	-0.91186523	-0.25854492	0.073730469	0.36816406	0.27	0.015	20/6/2018	20	6	2018	20:34:26	74066	0.6	20	34	26	970	0.05078125	3.4144043	0.097900391	0.18969727	-0.8996582	4.0991211	0.12011719	0	0	0	0	0	0	0	0	0	0.92480469	0.075195313	0.17993164	0.09375	0.073974609	-0.011962891	0.015	38975.33	0	0	0.015
441	99456	99456	Category L	0.20385742	0.19189453	-0.85180664	-0.24951172	0.063232422	0.37280273	0.27	0.015	20/6/2018	20	6	2018	20:34:26	74066	0.7	20	34	26	958	0.05078125	3.4144043	0.10375977	0.18920898	-0.89550781	4.5986328	0.10913086	0	0	0	0	0	0	0	0	0	0.92114258	0.078857422	0.14624023	0.099853516	0.002441406	0.043701172	0.015	38975.33	0	0	0.015
442	99457	99457	Category L	0.20385742	0.21582031	-0.85180664	-0.25073242	0.0625	0.37280273	0.28	0.015	20/6/2018	20	6	2018	20:34:26	74066	0.8	20	34	26	970	0.05078125	3.4144043	0.1027832	0.18896484	-0.8984375	4.8791504	0.11450195	0	0	0	0	0	0	0	0	0	0.92407227	0.075927734	0.17431641	0.10083008	0.026611328	0.046630859	0.015	38975.33	0	0	0.015
443	99458	99458	Category L	0.21582031	0.20385742	-0.86376953	-0.25390625	0.063232422	0.36987305	0.28	0.015	20/6/2018	20	6	2018	20:34:26	74066	0.9	20	34	26	970	0.05078125	3.4144043	0.096435547	0.18823242	-0.91186523	5.9077148	0.12939453	0	0	0	0	0	0	0	0	0	0.93603516	0.063964844	0.18286133	0.11914063	0.015380859	0.048095703	0.015	38975.33	0	0	0.015
444	99459	99459	Category L	0.2277832	0.19189453	-0.85180664	-0.25219727	0.065185547	0.37182617	0.28	0.015	20/6/2018	20	6	2018	20:34:27	74067	0	20	34	27	945	0.05078125	3.4144043	0.099365234	0.18823242	-0.90429688	8.6940918	0.13867188	0	0	0	0	0	0	0	0	0	0.92895508	0.071044922	0.18432617	0.12817383	0.003417969	0.052490234	0.015	38975.33	0	0	0.015
445	99460	99460	Category L	0.21582031	0.19189453	-0.87597656	-0.25	0.0703125	0.36816406	0.28	0.015	20/6/2018	20	6	2018	20:34:27	74067	0.1	20	34	27	958	0.05078125	3.4144043	0.095703125	0.18823242	-0.90429688	14.385498	0.12304688	0	0	0	0	0	0	0	0	0	0.92871094	0.071289063	0.15161133	0.11987305	0.003417969	0.028320313	0.015	38975.33	0	0	0.015
446	99461	99461	Category L	0.20385742	0.19189453	-0.83984375	-0.2487793	0.067626953	0.36816406	0.28	0.015	20/6/2018	20	6	2018	20:34:27	74067	0.2	20	34	27	933	0.05078125	3.4144043	0.096679688	0.19067383	-0.90209961	23.081055	0.1237793	0	0	0	0	0	0	0	0	0	0.92700195	0.072998047	0.17041016	0.10693359	0.000976563	0.062255859	0.015	38975.33	0	0	0.015
447	99462	99462	Category L	0.20385742	0.19189453	-0.85180664	-0.25317383	0.062744141	0.36889648	0.28	0.015	20/6/2018	20	6	2018	20:34:27	74067	0.3	20	34	27	920	0.05078125	3.4144043	0.10107422	0.19116211	-0.89355469	33.130615	0.11083984	0	0	0	0	0	0	0	0	0	0.91943359	0.080566406	0.14501953	0.10253906	0.000488281	0.041748047	0.015	38975.33	0	0	0.015
448	99463	99463	Category L	0.20385742	0.19189453	-0.85180664	-0.24853516	0.065429688	0.37402344	0.28	0.015	20/6/2018	20	6	2018	20:34:27	74067	0.4	20	34	27	920	0.05078125	3.4144043	0.093994141	0.19262695	-0.90356445	43.931396	0.12133789	0	0	0	0	0	0	0	0	0	0.9284668	0.071533203	0.16210938	0.10961914	-0.000732422	0.051757813	0.015	38975.33	0	0	0.015
449	99464	99464	Category J	0.011962891	0.17993164	-0.7199707	0.072265625	0.024902344	0.45605469	0.2	0.015	20/6/2018	20	6	2018	21:02:19	75739	0.6	21	2	19	-589	0.051513672	3.4256836	0.098144531	0.19555664	-0.90551758	56.029785	0.20532227	0	0	0	0	0	0	0	0	0	0.93164063	0.068359375	0.28759766	-0.086181641	-0.015625	0.18554688	0.015	38975.33	0	0	0.015
450	99465	99465	Category J	0.047851563	0.35986328	-1.0197754	0.21069336	0.046386719	0.42675781	0.2	0.015	20/6/2018	20	6	2018	21:02:19	75739	0.7	21	2	19	-589	0.051513672	3.4256836	0.099365234	0.19360352	-0.90283203	68.778076	0.20947266	0	0	0	0	0	0	0	0	0	0.92871094	0.071289063	0.33422852	-0.051513672	0.16601563	-0.11669922	0.015	38975.33	0	0	0.015
451	99466	99466	Category J	-0.095947266	0.2878418	-1.3439941	0.28417969	0.045898438	0.39233398	0.2	0.015	20/6/2018	20	6	2018	21:02:19	75739	0.8	21	2	19	-540	0.051513672	3.4256836	0.095458984	0.19238281	-0.90966797	78.448975	0.48388672	0	0	0	0	0	0	0	0	0	0.93457031	0.065429688	0.72094727	-0.19140625	0.095214844	-0.43408203	0.015	38975.33	0	0	0.015
452	99467	99467	Category J	0.047851563	0.32397461	-0.95996094	0.30151367	0.063476563	0.37670898	0.2	0.015	20/6/2018	20	6	2018	21:02:19	75739	0.9	21	2	19	-478	0.051513672	3.4256836	0.10205078	0.19140625	-0.90429688	85.044189	0.15332031	0	0	0	0	0	0	0	0	0	0.93017578	0.069824219	0.24194336	-0.054199219	0.13232422	-0.055419922	0.015	38975.33	0	0	0.015
453	99468	99468	Category J	-0.25195313	0.51586914	-0.81591797	0.32910156	0.041992188	0.36279297	0.2	0.015	20/6/2018	20	6	2018	21:02:20	75740	0	21	2	20	-392	0.051513672	3.4256836	0.10229492	0.19140625	-0.91064453	94.186523	0.48950195	0	0	0	0	0	0	0	0	0	0.93603516	0.063964844	0.77319336	-0.35424805	0.32421875	0.094726563	0.015	38975.33	0	0	0.015
454	99469	99469	Category J	-0.11987305	0.25195313	-0.53979492	0.3125	-0.032470703	0.3684082	0.21	0.015	20/6/2018	20	6	2018	21:02:20	75740	0.1	21	2	20	-245	0.051513672	3.4256836	0.10327148	0.19067383	-0.9140625	103.72827	0.43994141	0	0	0	0	0	0	0	0	0	0.93945313	0.060546875	0.65844727	-0.22314453	0.061035156	0.37426758	0.015	38975.33	0	0	0.015
455	99470	99470	Category J	-0.34790039	0.035888672	-1.1757813	0.32543945	-0.059326172	0.36010742	0.21	0.015	20/6/2018	20	6	2018	21:02:20	75740	0.2	21	2	20	-73	0.051513672	3.4256836	0.10522461	0.18969727	-0.9152832	108.04736	0.54467773	0	0	0	0	0	0	0	0	0	0.94067383	0.059326172	0.86743164	-0.453125	-0.15380859	-0.26025391	0.015	38975.33	0	0	0.015
456	99471	99471	Category J	0.023925781	-0.071777344	-1.355957	0.3125	-0.093994141	0.35717773	0.21	0.015	20/6/2018	20	6	2018	21:02:20	75740	0.3	21	2	20	49	0.051513672	3.4256836	0.10791016	0.18774414	-0.91210938	107.07275	0.52099609	0	0	0	0	0	0	0	0	0	0.9375	0.0625	0.78759766	-0.083984375	-0.25952148	-0.44360352	0.015	38975.33	0	0	0.015
457	99472	99472	Category J	0.20385742	0.21582031	-1.0319824	0.40307617	-0.15917969	0.27978516	0.21	0.015	20/6/2018	20	6	2018	21:02:20	75740	0.4	21	2	20	85	0.051513672	3.4256836	0.11352539	0.18774414	-0.91210938	105.7666	0.15234375	0	0	0	0	0	0	0	0	0	0.93823242	0.061767578	0.23754883	0.090087891	0.027832031	-0.11962891	0.015	38975.33	0	0	0.015
458	99473	99473	Category J	-0.3359375	0.083984375	-0.88793945	0.28271484	-0.19140625	0.34692383	0.21	0.015	20/6/2018	20	6	2018	21:02:20	75740	0.5	21	2	20	134	0.051513672	3.4256836	0.11889648	0.1887207	-0.91186523	102.88721	0.46728516	0	0	0	0	0	0	0	0	0	0.9387207	0.061279297	0.58374023	-0.45483398	-0.10473633	0.023925781	0.015	38975.33	0	0	0.015
459	99474	99474	Category J	0.083984375	0.20385742	-0.29980469	0.18139648	-0.17236328	0.41430664	0.21	0.015	20/6/2018	20	6	2018	21:02:20	75740	0.6	21	2	20	159	0.051513672	3.4256836	0.10791016	0.18603516	-0.9140625	95.291748	0.61499023	0	0	0	0	0	0	0	0	0	0.93920898	0.060791016	0.65600586	-0.023925781	0.017578125	0.61425781	0.015	38975.33	0	0	0.015
460	99475	99475	Category J	-0.31176758	0.3359375	-1.3918457	0.27490234	-0.14526367	0.3840332	0.21	0.015	20/6/2018	20	6	2018	21:02:20	75740	0.7	21	2	20	257	0.051513672	3.4256836	0.1003418	0.18530273	-0.91186523	82.289551	0.65014648	0	0	0	0	0	0	0	0	0	0.93603516	0.063964844	1.0424805	-0.41210938	0.15039063	-0.47973633	0.015	38975.33	0	0	0.015
461	99476	99476	Category J	-0.095947266	0.41992188	-1.3198242	0.12890625	-0.125	0.4309082	0.21	0.015	20/6/2018	20	6	2018	21:02:20	75740	0.8	21	2	20	404	0.051513672	3.4256836	0.092529297	0.18603516	-0.91064453	72.050293	0.50732422	0	0	0	0	0	0	0	0	0	0.93408203	0.065917969	0.83129883	-0.18847656	0.23364258	-0.40893555	0.015	38975.33	0	0	0.015
462	99477	99477	Category J	0.27587891	0.023925781	-0.14379883	0.21508789	-0.22167969	0.37182617	0.21	0.015	20/6/2018	20	6	2018	21:02:20	75740	0.9	21	2	20	466	0.051513672	3.4256836	0.085693359	0.18310547	-0.90869141	67.719971	0.80395508	0	0	0	0	0	0	0	0	0	0.9309082	0.069091797	1.1142578	0.18994141	-0.15917969	0.76489258	0.015	38975.33	0	0	0.015
463	99478	99478	Category J	-0.023925781	0.43188477	-1.1159668	0.11474609	-0.20898438	0.41088867	0.21	0.015	20/6/2018	20	6	2018	21:02:21	75741	0	21	2	21	527	0.051513672	3.4256836	0.073974609	0.18237305	-0.91015625	57.450439	0.33764648	0	0	0	0	0	0	0	0	0	0.93139648	0.068603516	0.55297852	-0.097900391	0.24926758	-0.20556641	0.015	38975.33	0	0	0.015
464	99479	99479	Category J	0.10791016	0.083984375	-1.2839355	0.10351563	-0.21875	0.4074707	0.22	0.015	20/6/2018	20	6	2018	21:02:21	75741	0.1	21	2	21	540	0.051513672	3.4256836	0.066894531	0.18212891	-0.90966797	45.030762	0.38891602	0	0	0	0	0	0	0	0	0	0.93017578	0.069824219	0.51318359	0.040771484	-0.098144531	-0.37402344	0.015	38975.33	0	0	0.015
465	99480	99480	Category J	0.37182617	0.25195313	-0.29980469	0.13208008	-0.20092773	0.40844727	0.22	0.015	20/6/2018	20	6	2018	21:02:21	75741	0.2	21	2	21	540	0.051513672	3.4256836	0.055175781	0.1809082	-0.91333008	38.557129	0.6940918	0	0	0	0	0	0	0	0	0	0.93286133	0.067138672	1.0012207	0.31640625	0.070800781	0.61352539	0.015	38975.33	0	0	0.015
466	99481	99481	Category J	0.035888672	0.21582031	-1.2719727	0.14013672	-0.18408203	0.41625977	0.22	0.015	20/6/2018	20	6	2018	21:02:21	75741	0.3	21	2	21	552	0.051513672	3.4256836	0.046386719	0.17724609	-0.91333008	34.679932	0.3605957	0	0	0	0	0	0	0	0	0	0.93139648	0.068603516	0.40771484	-0.010498047	0.038330078	-0.35839844	0.015	38975.33	0	0	0.015
467	99482	99482	Category J	-0.2277832	0.2277832	-1.3439941	0.10205078	-0.18066406	0.41601563	0.22	0.015	20/6/2018	20	6	2018	21:02:21	75741	0.4	21	2	21	515	0.051513672	3.4256836	0.040283203	0.17700195	-0.90966797	29.239746	0.51269531	0	0	0	0	0	0	0	0	0	0.92773438	0.072265625	0.75268555	-0.26806641	0.050537109	-0.43408203	0.015	38975.33	0	0	0.015
468	99483	99483	Category J	0.3359375	-0.011962891	-0.2277832	0.14453125	-0.20458984	0.40283203	0.22	0.015	20/6/2018	20	6	2018	21:02:21	75741	0.5	21	2	21	527	0.051513672	3.4256836	0.031494141	0.17456055	-0.90527344	24.108154	0.76586914	0	0	0	0	0	0	0	0	0	0.92260742	0.077392578	1.168457	0.30419922	-0.18652344	0.67749023	0.015	38975.33	0	0	0.015
469	99484	99484	Category J	0.2277832	0.071777344	-0.79199219	0.26733398	-0.2409668	0.33276367	0.22	0.015	20/6/2018	20	6	2018	21:02:21	75741	0.6	21	2	21	429	0.051513672	3.4256836	0.022705078	0.17358398	-0.90283203	22.552734	0.25439453	0	0	0	0	0	0	0	0	0	0.91967773	0.080322266	0.41772461	0.20483398	-0.10180664	0.11083984	0.015	38975.33	0	0	0.015
470	99485	99485	Category J	0.011962891	0.095947266	-1.487793	0.15258789	-0.23193359	0.37915039	0.22	0.015	20/6/2018	20	6	2018	21:02:21	75741	0.7	21	2	21	478	0.051513672	3.4256836	0.010253906	0.17358398	-0.90527344	27.049072	0.58740234	0	0	0	0	0	0	0	0	0	0.921875	0.078125	0.66162109	0.001464844	-0.077636719	-0.58227539	0.015	38975.33	0	0	0.015
471	99486	99486	Category J	0.2277832	0.14379883	-0.011962891	0.16870117	-0.25708008	0.36206055	0.22	0.015	20/6/2018	20	6	2018	21:02:21	75741	0.8	21	2	21	466	0.051513672	3.4256836	0.002197266	0.17236328	-0.90405273	27.242432	0.9206543	0	0	0	0	0	0	0	0	0	0.92041016	0.079589844	1.1462402	0.2253418	-0.028564453	0.89208984	0.015	38975.33	0	0	0.015
472	99487	99487	Category J	-0.095947266	-0.011962891	-1.2839355	0.14575195	-0.22827148	0.39038086	0.22	0.015	20/6/2018	20	6	2018	21:02:21	75741	0.9	21	2	21	393	0.051513672	3.4256836	-0.004638672	0.17138672	-0.90234375	22.68042	0.43286133	0	0	0	0	0	0	0	0	0	0.91845703	0.081542969	0.65600586	-0.091064453	-0.18334961	-0.38134766	0.015	38975.33	0	0	0.015
473	99488	99488	Category J	0.11987305	0.38378906	-1.487793	0.13623047	-0.22607422	0.40405273	0.22	0.015	20/6/2018	20	6	2018	21:02:22	75742	0	21	2	22	479	0.051513672	3.4256836	-0.011962891	0.16967773	-0.90087891	21.89209	0.63818359	0	0	0	0	0	0	0	0	0	0.91699219	0.083007813	0.93261719	0.13183594	0.21386719	-0.58666992	0.015	38975.33	0	0	0.015
474	99489	99489	Category J	0.55175781	-0.059814453	-0.39599609	0.19482422	-0.22973633	0.38037109	0.23	0.015	20/6/2018	20	6	2018	21:02:22	75742	0.1	21	2	22	417	0.051513672	3.4256836	-0.024169922	0.16918945	-0.90209961	21.061523	0.80029297	0	0	0	0	0	0	0	0	0	0.91821289	0.081787109	1.3112793	0.57592773	-0.22900391	0.50610352	0.015	38975.33	0	0	0.015
475	99490	99490	Category J	-0.11987305	0.43188477	-1.3679199	0.094238281	-0.24609375	0.3918457	0.23	0.015	20/6/2018	20	6	2018	21:02:22	75742	0.2	21	2	22	478	0.051513672	3.4256836	-0.033447266	0.16894531	-0.89941406	16.396973	0.54370117	0	0	0	0	0	0	0	0	0	0.91577148	0.084228516	0.81713867	-0.086181641	0.26269531	-0.46826172	0.015	38975.33	0	0	0.015
476	99491	99491	Category J	-0.023925781	0.2878418	-1.9438477	0.086914063	-0.24072266	0.39575195	0.23	0.015	20/6/2018	20	6	2018	21:02:22	75742	0.3	21	2	22	515	0.051513672	3.4256836	-0.041015625	0.16748047	-0.89892578	9.7280273	1.0515137	0	0	0	0	0	0	0	0	0	0.91552734	0.084472656	1.1821289	0.017089844	0.12011719	-1.0446777	0.015	38975.33	0	0	0.015
477	99492	99492	Category J	0.32397461	0.19189453	-0.14379883	0.16162109	-0.22167969	0.38256836	0.23	0.015	20/6/2018	20	6	2018	21:02:22	75742	0.4	21	2	22	491	0.051513672	3.4256836	-0.047363281	0.16845703	-0.89648438	6.7998047	0.83959961	0	0	0	0	0	0	0	0	0	0.91333008	0.086669922	1.1477051	0.37133789	0.023193359	0.75268555	0.015	38975.33	0	0	0.015
478	99493	99493	Category J	-0.21582031	0.059814453	-0.70776367	0.11767578	-0.22143555	0.39477539	0.23	0.015	20/6/2018	20	6	2018	21:02:22	75742	0.5	21	2	22	577	0.051513672	3.4256836	-0.053710938	0.16772461	-0.89233398	4.2114258	0.26831055	0	0	0	0	0	0	0	0	0	0.90966797	0.090332031	0.45458984	-0.16210938	-0.10791016	0.18457031	0.015	38975.33	0	0	0.015
479	99494	99494	Category J	0.047851563	0.40795898	-1.5478516	0.13085938	-0.21533203	0.39990234	0.23	0.015	20/6/2018	20	6	2018	21:02:22	75742	0.6	21	2	22	589	0.051513672	3.4256836	-0.062988281	0.16796875	-0.89282227	2.098877	0.70605469	0	0	0	0	0	0	0	0	0	0.91064453	0.089355469	1.0053711	0.11083984	0.23974609	-0.65478516	0.015	38975.33	0	0	0.015
480	99495	99495	Category J	0.58789063	0.047851563	-0.34790039	0.19116211	-0.22094727	0.38549805	0.23	0.015	20/6/2018	20	6	2018	21:02:22	75742	0.7	21	2	22	675	0.051513672	3.4256836	-0.076171875	0.16918945	-0.89477539	0	0.86889648	0	0	0	0	0	0	0	0	0	0.91381836	0.086181641	1.3325195	0.6640625	-0.12133789	0.546875	0.015	38975.33	0	0	0.015
481	99496	99496	Category J	-0.20385742	0.15576172	-0.99584961	0.17382813	-0.24487305	0.37744141	0.23	0.015	20/6/2018	20	6	2018	21:02:22	75742	0.8	21	2	22	773	0.051513672	3.4256836	-0.083007813	0.16674805	-0.89306641	0.60888672	0.15869141	0	0	0	0	0	0	0	0	0	0.91235352	0.087646484	0.23413086	-0.12060547	-0.010986328	-0.10253906	0.015	38975.33	0	0	0.015
482	99497	99497	Category J	-0.21582031	0.13183594	-1.7158203	0.10205078	-0.26489258	0.37255859	0.23	0.015	20/6/2018	20	6	2018	21:02:22	75742	0.9	21	2	22	773	0.051513672	3.4256836	-0.086914063	0.16674805	-0.88842773	3.2028809	0.83764648	0	0	0	0	0	0	0	0	0	0.90820313	0.091796875	0.9909668	-0.12866211	-0.034912109	-0.82714844	0.015	38975.33	0	0	0.015
483	99498	99498	Category J	0.55175781	0.20385742	-0.46777344	0.14819336	-0.24755859	0.38183594	0.23	0.015	20/6/2018	20	6	2018	21:02:23	75743	0	21	2	23	810	0.051513672	3.4256836	-0.091552734	0.1652832	-0.89111328	2.0058594	0.77124023	0	0	0	0	0	0	0	0	0	0.91088867	0.089111328	1.1054688	0.64331055	0.038330078	0.42333984	0.015	38975.33	0	0	0.015
484	99499	99499	Category J	-0.17993164	-0.035888672	-1.0559082	0.21191406	-0.24365234	0.35717773	0.24	0.015	20/6/2018	20	6	2018	21:02:23	75743	0.1	21	2	23	650	0.051513672	3.4256836	-0.10498047	0.1652832	-0.89282227	0.12084961	0.26953125	0	0	0	0	0	0	0	0	0	0.9140625	0.0859375	0.43896484	-0.074707031	-0.20117188	-0.1628418	0.015	38975.33	0	0	0.015
485	99500	99500	Category J	0.14379883	0.25195313	-0.79199219	0.15478516	-0.23803711	0.39453125	0.24	0.015	20/6/2018	20	6	2018	21:02:23	75743	0.2	21	2	23	528	0.051025391	3.4256836	-0.11303711	0.16503906	-0.89306641	2.8830566	0.28955078	0	0	0	0	0	0	0	0	0	0.9152832	0.084716797	0.44506836	0.25683594	0.086669922	0.10107422	0.015	38975.33	0	0	0.015
486	99501	99501	Category J	0.26391602	0.059814453	-0.26391602	0.23339844	-0.21875	0.36547852	0.24	0.015	20/6/2018	20	6	2018	21:02:23	75743	0.3	21	2	23	356	0.051025391	3.4256836	-0.12231445	0.16308594	-0.89428711	1.3977051	0.74633789	0	0	0	0	0	0	0	0	0	0.91723633	0.082763672	1.119873	0.38623047	-0.10327148	0.63037109	0.015	38975.33	0	0	0.015
487	99502	99502	Category J	-0.56396484	0.26391602	-1.6679688	0.15722656	-0.24438477	0.38720703	0.24	0.015	20/6/2018	20	6	2018	21:02:23	75743	0.4	21	2	23	147	0.051025391	3.4256836	-0.12915039	0.16259766	-0.89282227	1.2480469	0.89428711	0	0	0	0	0	0	0	0	0	0.91674805	0.083251953	1.310791	-0.43457031	0.10107422	-0.77490234	0.015	38975.33	0	0	0.015
488	99503	99503	Category J	0.32397461	0.27587891	-0.91186523	0.083984375	-0.23095703	0.40283203	0.24	0.015	20/6/2018	20	6	2018	21:02:23	75743	0.5	21	2	23	159	0.051025391	3.4256836	-0.13647461	0.16308594	-0.89257813	0.069091797	0.47436523	0	0	0	0	0	0	0	0	0	0.91748047	0.082519531	0.5925293	0.46044922	0.11254883	-0.019042969	0.015	38975.33	0	0	0.015
489	99504	99504	Category J	0.083984375	0.10791016	-1.079834	0.28466797	-0.18359375	0.36328125	0.24	0.015	20/6/2018	20	6	2018	21:02:23	75743	0.6	21	2	23	-12	0.051025391	3.4256836	-0.14453125	0.16235352	-0.89355469	3.4208984	0.29980469	0	0	0	0	0	0	0	0	0	0.91967773	0.080322266	0.46923828	0.22851563	-0.054443359	-0.18603516	0.015	38975.33	0	0	0.015
490	99505	99505	Category J	-0.2277832	0.15576172	-1.5959473	0.18530273	-0.21459961	0.39257813	0.24	0.015	20/6/2018	20	6	2018	21:02:23	75743	0.7	21	2	23	-49	0.051025391	3.4256836	-0.15185547	0.16210938	-0.89746094	5.6274414	0.70239258	0	0	0	0	0	0	0	0	0	0.92456055	0.075439453	0.78076172	-0.075683594	-0.006347656	-0.69824219	0.015	38975.33	0	0	0.015
491	99506	99506	Category J	0.52783203	0.15576172	-0.41992188	0.23657227	-0.17456055	0.38842773	0.24	0.015	20/6/2018	20	6	2018	21:02:23	75743	0.8	21	2	23	-73	0.051025391	3.4256836	-0.15771484	0.16040039	-0.89331055	8.4697266	0.83300781	0	0	0	0	0	0	0	0	0	0.92114258	0.078857422	1.1635742	0.68554688	-0.004638672	0.47338867	0.015	38975.33	0	0	0.015
492	99507	99507	Category J	-0.035888672	0.14379883	-1.3078613	0.22973633	-0.17260742	0.38818359	0.24	0.015	20/6/2018	20	6	2018	21:02:23	75743	0.9	21	2	23	-86	0.051025391	3.4256836	-0.16015625	0.15844727	-0.88378906	11.408691	0.44189453	0	0	0	0	0	0	0	0	0	0.91210938	0.087890625	0.56274414	0.12426758	-0.014648438	-0.42382813	0.015	38975.33	0	0	0.015
493	99508	99508	Category J	0.035888672	0.10791016	-1.0678711	0.1105957	-0.17163086	0.42163086	0.24	0.015	20/6/2018	20	6	2018	21:02:24	75744	0	21	2	24	61	0.051025391	3.4256836	-0.17114258	0.15551758	-0.88452148	11.475586	0.28051758	0	0	0	0	0	0	0	0	0	0.91430664	0.085693359	0.43823242	0.20703125	-0.047607422	-0.18310547	0.015	38975.33	0	0	0.015
494	99509	99509	Category J	0.16796875	0.059814453	-0.80395508	0.1340332	-0.15942383	0.42431641	0.25	0.015	20/6/2018	20	6	2018	21:02:24	75744	0.1	21	2	24	36	0.051025391	3.4256836	-0.1730957	0.14916992	-0.88232422	14.168701	0.36132813	0	0	0	0	0	0	0	0	0	0.91162109	0.088378906	0.5090332	0.34106445	-0.089355469	0.078369141	0.015	38975.33	0	0	0.015
495	99510	99510	Category J	0.23999023	0.047851563	-0.65991211	0.083007813	-0.12719727	0.43359375	0.25	0.015	20/6/2018	20	6	2018	21:02:24	75744	0.2	21	2	24	220	0.051025391	3.4256836	-0.17797852	0.14819336	-0.88623047	17.980469	0.48583984	0	0	0	0	0	0	0	0	0	0.91601563	0.083984375	0.74487305	0.41796875	-0.1003418	0.22631836	0.015	38975.33	0	0	0.015
496	99511	99511	Category J	0.27587891	0.023925781	-0.79199219	0.074462891	-0.11132813	0.44970703	0.25	0.015	20/6/2018	20	6	2018	21:02:24	75744	0.3	21	2	24	171	0.051025391	3.4256836	-0.18334961	0.15039063	-0.88647461	10.869629	0.48583984	0	0	0	0	0	0	0	0	0	0.91772461	0.082275391	0.68066406	0.45922852	-0.12646484	0.094482422	0.015	38975.33	0	0	0.015
497	99512	99512	Category J	0.047851563	0.13183594	-0.91186523	0.10449219	-0.091308594	0.44091797	0.25	0.015	20/6/2018	20	6	2018	21:02:24	75744	0.4	21	2	24	270	0.051025391	3.4256836	-0.18530273	0.15332031	-0.87792969	4.5124512	0.23657227	0	0	0	0	0	0	0	0	0	0.91015625	0.08984375	0.28857422	0.2331543	-0.021484375	-0.033691406	0.015	38975.33	0	0	0.015
498	99513	99513	Category G	-0.63598633	0	-1.0078125	0.38574219	-0.13574219	0.30078125	0.34	0.015	20/6/2018	20	6	2018	21:11:33	76293	0.8	21	11	33	392	0.051513672	3.3773437	-0.19775391	0.15063477	-0.87475586	5.642334	0.48193359	0	0	0	0	0	0	0	0	0	0.90942383	0.090576172	0.72167969	-0.43798828	-0.15063477	-0.1328125	0.015	38975.33	0	0	0.015
499	99514	99514	Category G	-0.37182617	0.14379883	-0.671875	0.39355469	-0.15112305	0.2878418	0.34	0.015	20/6/2018	20	6	2018	21:11:33	76293	0.9	21	11	33	368	0.051513672	3.3773437	-0.20019531	0.15087891	-0.87109375	0.28491211	0.26293945	0	0	0	0	0	0	0	0	0	0.90649414	0.093505859	0.37817383	-0.17138672	-0.007080078	0.19921875	0.015	38975.33	0	0	0.015
500	99515	99515	Category G	-0.39599609	0.27587891	-0.7199707	0.40136719	-0.18041992	0.27441406	0.35	0.015	20/6/2018	20	6	2018	21:11:34	76294	0	21	11	34	331	0.051513672	3.3773437	-0.20556641	0.15185547	-0.87792969	5.2893066	0.27661133	0	0	0	0	0	0	0	0	0	0.91455078	0.085449219	0.47216797	-0.19018555	0.1237793	0.15795898	0.015	38975.33	0	0	0.015
501	99516	99516	Category G	-0.32397461	-0.023925781	-0.64794922	0.37255859	-0.24633789	0.26147461	0.35	0.015	20/6/2018	20	6	2018	21:11:34	76294	0.1	21	11	34	368	0.051513672	3.3773437	-0.20800781	0.1484375	-0.87060547	9.6931152	0.30444336	0	0	0	0	0	0	0	0	0	0.9074707	0.092529297	0.51098633	-0.11572266	-0.17236328	0.22265625	0.015	38975.33	0	0	0.015
502	99517	99517	Category G	-0.69580078	0.15576172	-0.98388672	0.39892578	-0.20654297	0.25195313	0.35	0.015	20/6/2018	20	6	2018	21:11:34	76294	0.2	21	11	34	393	0.051513672	3.3773437	-0.21411133	0.14575195	-0.86743164	10.52002	0.49536133	0	0	0	0	0	0	0	0	0	0.90527344	0.094726563	0.60766602	-0.48144531	0.009765625	-0.11621094	0.015	38975.33	0	0	0.015
503	99518	99518	Category G	-0.32397461	0.16796875	-0.80395508	0.31860352	-0.19921875	0.33374023	0.35	0.015	20/6/2018	20	6	2018	21:11:34	76294	0.3	21	11	34	417	0.051513672	3.3773437	-0.22143555	0.14697266	-0.8737793	8.9360352	0.12548828	0	0	0	0	0	0	0	0	0	0.91333008	0.086669922	0.19287109	-0.10229492	0.020751953	0.069824219	0.015	38975.33	0	0	0.015
504	99519	99519	Category G	-0.68383789	0.095947266	-1.1518555	0.31884766	-0.21264648	0.32739258	0.35	0.015	20/6/2018	20	6	2018	21:11:34	76294	0.4	21	11	34	442	0.051513672	3.3773437	-0.22583008	0.14306641	-0.86962891	15.75293	0.53979492	0	0	0	0	0	0	0	0	0	0.90966797	0.090332031	0.78710938	-0.45776367	-0.047119141	-0.28198242	0.015	38975.33	0	0	0.015
505	99520	99520	Category G	-0.46777344	-0.083984375	-0.82788086	0.31347656	-0.22045898	0.31787109	0.35	0.015	20/6/2018	20	6	2018	21:11:34	76294	0.5	21	11	34	417	0.051513672	3.3773437	-0.2355957	0.14477539	-0.86621094	17.777588	0.328125	0	0	0	0	0	0	0	0	0	0.90917969	0.090820313	0.49926758	-0.23193359	-0.22875977	0.038330078	0.015	38975.33	0	0	0.015
506	99521	99521	Category G	-0.26391602	0.19189453	-0.56396484	0.37646484	-0.2043457	0.27954102	0.35	0.015	20/6/2018	20	6	2018	21:11:34	76294	0.6	21	11	34	442	0.051513672	3.3773437	-0.24609375	0.14282227	-0.87109375	15.694824	0.31152344	0	0	0	0	0	0	0	0	0	0.91650391	0.083496094	0.37402344	-0.017822266	0.048828125	0.30712891	0.015	38975.33	0	0	0.015
507	99522	99522	Category G	-0.44384766	0	-0.50390625	0.40307617	-0.21069336	0.24462891	0.35	0.015	20/6/2018	20	6	2018	21:11:34	76294	0.7	21	11	34	454	0.051513672	3.3773437	-0.25073242	0.14111328	-0.86279297	13.475098	0.43139648	0	0	0	0	0	0	0	0	0	0.90966797	0.090332031	0.69335938	-0.19287109	-0.14111328	0.35888672	0.015	38975.33	0	0	0.015
508	99523	99523	Category G	-0.49194336	0.13183594	-0.64794922	0.38818359	-0.22485352	0.26025391	0.35	0.015	20/6/2018	20	6	2018	21:11:34	76294	0.8	21	11	34	466	0.051513672	3.3773437	-0.25561523	0.14013672	-0.85351563	14.874268	0.31323242	0	0	0	0	0	0	0	0	0	0.90185547	0.098144531	0.45019531	-0.23608398	-0.008300781	0.20556641	0.015	38975.33	0	0	0.015
509	99524	99524	Category G	-0.79199219	0.17993164	-1.0197754	0.35498047	-0.23071289	0.28662109	0.35	0.015	20/6/2018	20	6	2018	21:11:34	76294	0.9	21	11	34	429	0.051513672	3.3773437	-0.26342773	0.14306641	-0.86010742	9.9128418	0.55322266	0	0	0	0	0	0	0	0	0	0.91088867	0.089111328	0.72460938	-0.52832031	0.036621094	-0.15942383	0.015	38975.33	0	0	0.015
510	99525	99525	Category G	-0.39599609	0.10791016	-0.73193359	0.32299805	-0.23120117	0.31616211	0.36	0.015	20/6/2018	20	6	2018	21:11:35	76295	0	21	11	35	405	0.051513672	3.3773437	-0.27563477	0.14379883	-0.86328125	3.923584	0.18188477	0	0	0	0	0	0	0	0	0	0.91772461	0.082275391	0.2878418	-0.12036133	-0.035888672	0.13134766	0.015	38975.33	0	0	0.015
511	99526	99526	Category G	-0.3359375	0.13183594	-0.68383789	0.38769531	-0.21777344	0.27124023	0.36	0.015	20/6/2018	20	6	2018	21:11:35	76295	0.1	21	11	35	368	0.051513672	3.3773437	-0.27978516	0.14550781	-0.85473633	1.9655762	0.18041992	0	0	0	0	0	0	0	0	0	0.91113281	0.088867188	0.24047852	-0.055908203	-0.013671875	0.17089844	0.015	38975.33	0	0	0.015
512	99527	99527	Category G	-0.38378906	0.083984375	-0.75585938	0.41064453	-0.22314453	0.22558594	0.36	0.015	20/6/2018	20	6	2018	21:11:35	76295	0.2	21	11	35	392	0.051513672	3.3773437	-0.28588867	0.14477539	-0.86474609	1.0285645	0.15844727	0	0	0	0	0	0	0	0	0	0.92211914	0.077880859	0.26757813	-0.09765625	-0.060791016	0.10888672	0.015	38975.33	0	0	0.015
513	99528	99528	Category G	-0.75585938	0.19189453	-0.94799805	0.37426758	-0.23144531	0.27197266	0.36	0.015	20/6/2018	20	6	2018	21:11:35	76295	0.3	21	11	35	466	0.051513672	3.3773437	-0.29174805	0.14819336	-0.85693359	2.2072754	0.47460938	0	0	0	0	0	0	0	0	0	0.91748047	0.082519531	0.59814453	-0.46386719	0.043457031	-0.090820313	0.015	38975.33	0	0	0.015
514	99529	99529	Category G	-0.51586914	0.19189453	-0.68383789	0.30175781	-0.23974609	0.30517578	0.36	0.015	20/6/2018	20	6	2018	21:11:35	76295	0.4	21	11	35	466	0.051513672	3.3773437	-0.29956055	0.14550781	-0.84570313	2.4274902	0.27392578	0	0	0	0	0	0	0	0	0	0.90893555	0.091064453	0.42431641	-0.21606445	0.046142578	0.16186523	0.015	38975.33	0	0	0.015
515	99530	99530	Category G	-0.37182617	0.083984375	-0.80395508	0.36303711	-0.24926758	0.25634766	0.36	0.015	20/6/2018	20	6	2018	21:11:35	76295	0.5	21	11	35	491	0.051513672	3.3773437	-0.31176758	0.1484375	-0.8503418	5.0629883	0.099609375	0	0	0	0	0	0	0	0	0	0.91772461	0.082275391	0.17114258	-0.059814453	-0.064453125	0.046386719	0.015	38975.33	0	0	0.015
516	99531	99531	Category G	-0.29980469	0.2878418	-0.63598633	0.3737793	-0.23046875	0.27807617	0.36	0.015	20/6/2018	20	6	2018	21:11:35	76295	0.6	21	11	35	478	0.051513672	3.3773437	-0.31835938	0.14526367	-0.84448242	6.7424316	0.25317383	0	0	0	0	0	0	0	0	0	0.91430664	0.085693359	0.36962891	0.018554688	0.14233398	0.20849609	0.015	38975.33	0	0	0.015
517	99532	99532	Category G	-0.26391602	0.16796875	-0.52783203	0.41674805	-0.22802734	0.22045898	0.36	0.015	20/6/2018	20	6	2018	21:11:35	76295	0.7	21	11	35	491	0.051513672	3.3773437	-0.32446289	0.14404297	-0.83056641	9.1953125	0.30957031	0	0	0	0	0	0	0	0	0	0.90307617	0.096923828	0.38696289	0.060546875	0.023681641	0.30273438	0.015	38975.33	0	0	0.015
518	99533	99533	Category G	-0.52783203	0.23999023	-0.83984375	0.38574219	-0.23803711	0.24291992	0.36	0.015	20/6/2018	20	6	2018	21:11:35	76295	0.8	21	11	35	527	0.051513672	3.3773437	-0.33203125	0.14379883	-0.8347168	10.443115	0.21777344	0	0	0	0	0	0	0	0	0	0.90991211	0.090087891	0.29663086	-0.19555664	0.095947266	-0.004882813	0.015	38975.33	0	0	0.015
519	99534	99534	Category G	-0.85180664	0.32397461	-1.1037598	0.32714844	-0.25170898	0.29663086	0.36	0.015	20/6/2018	20	6	2018	21:11:35	76295	0.9	21	11	35	527	0.051513672	3.3773437	-0.33935547	0.14550781	-0.83813477	9.8842773	0.60375977	0	0	0	0	0	0	0	0	0	0.91601563	0.083984375	0.95605469	-0.51220703	0.17822266	-0.26538086	0.015	38975.33	0	0	0.015
520	99535	99535	Category G	-0.35986328	0.071777344	-0.77978516	0.32763672	-0.24902344	0.29663086	0.37	0.015	20/6/2018	20	6	2018	21:11:36	76296	0	21	11	36	503	0.051513672	3.3773437	-0.34155273	0.14404297	-0.83276367	9.2941895	0.091552734	0	0	0	0	0	0	0	0	0	0.91162109	0.088378906	0.14331055	-0.018066406	-0.072265625	0.052978516	0.015	38975.33	0	0	0.015
521	99536	99536	Category G	-0.095947266	0.19189453	-0.47998047	0.38671875	-0.24145508	0.25170898	0.37	0.015	20/6/2018	20	6	2018	21:11:36	76296	0.1	21	11	36	478	0.051513672	3.3773437	-0.359375	0.14477539	-0.84179688	6.8039551	0.44995117	0	0	0	0	0	0	0	0	0	0.92675781	0.073242188	0.67236328	0.26342773	0.046875	0.36181641	0.015	38975.33	0	0	0.015
522	99537	99537	Category G	-0.17993164	0.095947266	-1.0559082	0.3684082	-0.25292969	0.26733398	0.37	0.015	20/6/2018	20	6	2018	21:11:36	76296	0.2	21	11	36	429	0.051513672	3.3773437	-0.36206055	0.14697266	-0.83911133	2.7043457	0.28759766	0	0	0	0	0	0	0	0	0	0.92553711	0.074462891	0.44995117	0.18212891	-0.051025391	-0.21655273	0.015	38975.33	0	0	0.015
523	99538	99538	Category G	-0.83984375	0.20385742	-1.0078125	0.37890625	-0.25634766	0.25952148	0.37	0.015	20/6/2018	20	6	2018	21:11:36	76296	0.3	21	11	36	466	0.051513672	3.3773437	-0.36425781	0.14697266	-0.82861328	0.35400391	0.51123047	0	0	0	0	0	0	0	0	0	0.91699219	0.083007813	0.71118164	-0.4753418	0.056640625	-0.17895508	0.015	38975.33	0	0	0.015
524	99539	99539	Category G	-0.43188477	0.16796875	-0.86376953	0.35668945	-0.24145508	0.27319336	0.37	0.015	20/6/2018	20	6	2018	21:11:36	76296	0.4	21	11	36	478	0.051025391	3.4482422	-0.37573242	0.1472168	-0.83081055	2.6135254	0.067871094	0	0	0	0	0	0	0	0	0	0.92358398	0.076416016	0.109375	-0.055908203	0.020507813	-0.032714844	0.015	38975.33	0	0	0.015
525	99540	99540	Category G	-0.51586914	0.035888672	-0.97192383	0.31054688	-0.22900391	0.31591797	0.37	0.015	20/6/2018	20	6	2018	21:11:36	76296	0.5	21	11	36	503	0.051025391	3.4482422	-0.38085938	0.15087891	-0.8293457	5.236084	0.22729492	0	0	0	0	0	0	0	0	0	0.92504883	0.074951172	0.39208984	-0.13476563	-0.11499023	-0.14233398	0.015	38975.33	0	0	0.015
526	99541	99541	Category G	-0.34790039	0.15576172	-0.73193359	0.33325195	-0.2421875	0.30297852	0.37	0.015	20/6/2018	20	6	2018	21:11:36	76296	0.6	21	11	36	490	0.051025391	3.4482422	-0.38793945	0.14868164	-0.83007813	7.3249512	0.10620117	0	0	0	0	0	0	0	0	0	0.92822266	0.071777344	0.14526367	0.040039063	0.006835938	0.098144531	0.015	38975.33	0	0	0.015
527	99542	99542	Category G	-0.38378906	0.2277832	-0.82788086	0.30004883	-0.23583984	0.31323242	0.37	0.015	20/6/2018	20	6	2018	21:11:36	76296	0.7	21	11	36	466	0.051025391	3.4482422	-0.3972168	0.15039063	-0.8371582	8.4438477	0.078857422	0	0	0	0	0	0	0	0	0	0.93896484	0.061035156	0.1003418	0.013427734	0.077148438	0.009277344	0.015	38975.33	0	0	0.015
528	99543	99543	Category G	-0.44384766	0.14379883	-0.93579102	0.28295898	-0.2421875	0.32983398	0.37	0.015	20/6/2018	20	6	2018	21:11:36	76296	0.8	21	11	36	503	0.051025391	3.4482422	-0.39599609	0.15039063	-0.82592773	7.8474121	0.11962891	0	0	0	0	0	0	0	0	0	0.92822266	0.071777344	0.16381836	-0.047607422	-0.006591797	-0.10961914	0.015	38975.33	0	0	0.015
529	99544	99544	Category G	-0.56396484	0.16796875	-1.0197754	0.2824707	-0.24731445	0.33081055	0.37	0.015	20/6/2018	20	6	2018	21:11:36	76296	0.9	21	11	36	503	0.051025391	3.4482422	-0.40454102	0.14868164	-0.82495117	7.5532227	0.25219727	0	0	0	0	0	0	0	0	0	0.93066406	0.069335938	0.37304688	-0.15917969	0.019042969	-0.19458008	0.015	38975.33	0	0	0.015
530	99545	99545	Category G	-0.41992188	0.20385742	-0.69580078	0.30761719	-0.24609375	0.30541992	0.38	0.015	20/6/2018	20	6	2018	21:11:37	76297	0	21	11	37	576	0.051025391	3.4482422	-0.40942383	0.15185547	-0.82348633	9.0671387	0.13818359	0	0	0	0	0	0	0	0	0	0.93212891	0.067871094	0.18994141	-0.010253906	0.051757813	0.12768555	0.015	38975.33	0	0	0.015
531	99546	99546	Category G	-0.2878418	0.14379883	-0.58789063	0.35961914	-0.21435547	0.28588867	0.38	0.015	20/6/2018	20	6	2018	21:11:37	76297	0.1	21	11	37	601	0.051025391	3.4482422	-0.41503906	0.15209961	-0.81665039	9.9680176	0.26196289	0	0	0	0	0	0	0	0	0	0.92871094	0.071289063	0.36450195	0.12719727	-0.008300781	0.22875977	0.015	38975.33	0	0	0.015
532	99547	99547	Category G	-0.83984375	0.095947266	-1.0078125	0.39477539	-0.22973633	0.23803711	0.38	0.015	20/6/2018	20	6	2018	21:11:37	76297	0.2	21	11	37	601	0.051025391	3.4482422	-0.42602539	0.15185547	-0.81958008	8.793457	0.45776367	0	0	0	0	0	0	0	0	0	0.9362793	0.063720703	0.65771484	-0.41357422	-0.055908203	-0.18798828	0.015	38975.33	0	0	0.015
533	99548	99548	Category G	-0.40795898	0	-0.64794922	0.35913086	-0.23266602	0.28564453	0.38	0.015	20/6/2018	20	6	2018	21:11:37	76297	0.3	21	11	37	601	0.051025391	3.4482422	-0.43164063	0.15234375	-0.81347656	6.9440918	0.22607422	0	0	0	0	0	0	0	0	0	0.93334961	0.066650391	0.34155273	0.023681641	-0.15234375	0.16552734	0.015	38975.33	0	0	0.015
534	99549	99549	Category G	-0.50390625	0.17993164	-0.85180664	0.37597656	-0.23950195	0.26269531	0.38	0.015	20/6/2018	20	6	2018	21:11:37	76297	0.4	21	11	37	601	0.051025391	3.4482422	-0.43579102	0.15332031	-0.80957031	4.8425293	0.084228516	0	0	0	0	0	0	0	0	0	0.93212891	0.067871094	0.13647461	-0.067871094	0.026367188	-0.041992188	0.015	38975.33	0	0	0.015
535	99550	99550	Category G	-0.79199219	0.20385742	-1.1999512	0.29931641	-0.24267578	0.32836914	0.38	0.015	20/6/2018	20	6	2018	21:11:37	76297	0.5	21	11	37	576	0.051025391	3.4482422	-0.4440918	0.15527344	-0.8112793	5.7416992	0.52368164	0	0	0	0	0	0	0	0	0	0.93774414	0.062255859	0.78491211	-0.34765625	0.048339844	-0.38842773	0.015	38975.33	0	0	0.015
536	99551	99551	Category G	-0.11987305	0.15576172	-0.65991211	0.34033203	-0.23193359	0.29125977	0.38	0.015	20/6/2018	20	6	2018	21:11:37	76297	0.6	21	11	37	564	0.051025391	3.4482422	-0.45288086	0.15625	-0.8137207	6.309082	0.36669922	0	0	0	0	0	0	0	0	0	0.94433594	0.055664063	0.48754883	0.33300781	-0.000488281	0.15380859	0.015	38975.33	0	0	0.015
537	99552	99552	Category G	-0.79199219	0	-0.77978516	0.40136719	-0.22509766	0.23657227	0.38	0.015	20/6/2018	20	6	2018	21:11:37	76297	0.7	21	11	37	576	0.051025391	3.4482422	-0.4609375	0.15820313	-0.81298828	2.2614746	0.36816406	0	0	0	0	0	0	0	0	0	0.94799805	0.052001953	0.52246094	-0.33081055	-0.15820313	0.033203125	0.015	38975.33	0	0	0.015
538	99553	99553	Category G	-0.52783203	0.11987305	-0.59985352	0.38256836	-0.22998047	0.25878906	0.38	0.015	20/6/2018	20	6	2018	21:11:37	76297	0.8	21	11	37	552	0.051025391	3.4482422	-0.46728516	0.15869141	-0.8137207	2.0812988	0.22558594	0	0	0	0	0	0	0	0	0	0.9519043	0.048095703	0.31323242	-0.060302734	-0.038818359	0.21386719	0.015	38975.33	0	0	0.015
539	99554	99554	Category G	-0.35986328	0.27587891	-0.85180664	0.3659668	-0.24609375	0.26831055	0.38	0.015	20/6/2018	20	6	2018	21:11:37	76297	0.9	21	11	37	564	0.051025391	3.4482422	-0.46435547	0.16064453	-0.80981445	4.3210449	0.16088867	0	0	0	0	0	0	0	0	0	0.94726563	0.052734375	0.26123047	0.10449219	0.11499023	-0.041748047	0.015	38975.33	0	0	0.015
540	99555	99555	Category G	-0.50390625	0.059814453	-0.80395508	0.34399414	-0.24902344	0.28320313	0.39	0.015	20/6/2018	20	6	2018	21:11:38	76298	0	21	11	38	576	0.051025391	3.4482422	-0.46557617	0.16113281	-0.8125	3.7910156	0.10839844	0	0	0	0	0	0	0	0	0	0.95043945	0.049560547	0.14819336	-0.038085938	-0.10131836	0.008544922	0.015	38975.33	0	0	0.015
541	99556	99556	Category G	-0.58789063	0.20385742	-1.0559082	0.31152344	-0.25195313	0.31445313	0.39	0.015	20/6/2018	20	6	2018	21:11:38	76298	0.1	21	11	38	589	0.051025391	3.4482422	-0.46459961	0.15942383	-0.81396484	1.1530762	0.27490234	0	0	0	0	0	0	0	0	0	0.95068359	0.049316406	0.40917969	-0.12304688	0.044189453	-0.24169922	0.015	38975.33	0	0	0.015
542	99557	99557	Category G	-0.31176758	0.13183594	-0.65991211	0.30395508	-0.24926758	0.31738281	0.39	0.015	20/6/2018	20	6	2018	21:11:38	76298	0.2	21	11	38	650	0.051025391	3.4482422	-0.46557617	0.16210938	-0.81616211	5.9963379	0.22119141	0	0	0	0	0	0	0	0	0	0.95336914	0.046630859	0.34057617	0.15380859	-0.030273438	0.15625	0.015	38975.33	0	0	0.015
543	99558	99558	Category G	-0.35986328	0.10791016	-0.77978516	0.3581543	-0.22583008	0.27563477	0.39	0.015	20/6/2018	20	6	2018	21:11:38	76298	0.3	21	11	38	675	0.051025391	3.4482422	-0.4609375	0.16259766	-0.81298828	4.0852051	0.11962891	0	0	0	0	0	0	0	0	0	0.94848633	0.051513672	0.18896484	0.10107422	-0.0546875	0.033203125	0.015	38975.33	0	0	0.015
544	99559	99559	Category G	-0.671875	0.21582031	-1.0078125	0.31396484	-0.24609375	0.30834961	0.39	0.015	20/6/2018	20	6	2018	21:11:38	76298	0.4	21	11	38	663	0.051025391	3.4482422	-0.46069336	0.16259766	-0.8125	1.9831543	0.29223633	0	0	0	0	0	0	0	0	0	0.94824219	0.051757813	0.45898438	-0.2109375	0.052978516	-0.19506836	0.015	38975.33	0	0	0.015
545	99560	99560	Category G	-0.46777344	0.095947266	-0.69580078	0.33642578	-0.23803711	0.29199219	0.39	0.015	20/6/2018	20	6	2018	21:11:38	76298	0.5	21	11	38	601	0.051025391	3.4482422	-0.45727539	0.1640625	-0.80981445	2.809082	0.13330078	0	0	0	0	0	0	0	0	0	0.94458008	0.055419922	0.19287109	-0.010253906	-0.068115234	0.11401367	0.015	38975.33	0	0	0.015
546	99561	99561	Category G	-0.3359375	0.095947266	-0.61181641	0.3659668	-0.23901367	0.27026367	0.39	0.015	20/6/2018	20	6	2018	21:11:38	76298	0.6	21	11	38	540	0.051025391	3.4482422	-0.45581055	0.16650391	-0.80712891	4.9055176	0.23999023	0	0	0	0	0	0	0	0	0	0.94189453	0.058105469	0.38598633	0.11987305	-0.070556641	0.1953125	0.015	38975.33	0	0	0.015
547	99562	99562	Category G	-0.6237793	0.14379883	-0.58789063	0.37841797	-0.24389648	0.25976563	0.39	0.015	20/6/2018	20	6	2018	21:11:38	76298	0.7	21	11	38	540	0.051025391	3.4482422	-0.45483398	0.16772461	-0.81054688	1.4733887	0.28051758	0	0	0	0	0	0	0	0	0	0.94458008	0.055419922	0.41552734	-0.16894531	-0.023925781	0.22265625	0.015	38975.33	0	0	0.015
548	99563	99563	Category G	-0.2878418	0.21582031	-0.76782227	0.37695313	-0.24047852	0.25878906	0.39	0.015	20/6/2018	20	6	2018	21:11:38	76298	0.8	21	11	38	527	0.051025391	3.4482422	-0.4543457	0.16967773	-0.81762695	1.027832	0.1796875	0	0	0	0	0	0	0	0	0	0.95068359	0.049316406	0.26245117	0.16650391	0.045898438	0.049804688	0.015	38975.33	0	0	0.015
549	99564	99564	Category G	-0.74389648	0.14379883	-1.0439453	0.36962891	-0.25854492	0.26635742	0.39	0.015	20/6/2018	20	6	2018	21:11:38	76298	0.9	21	11	38	527	0.051025391	3.4482422	-0.45507813	0.16992188	-0.8203125	3.854248	0.3659668	0	0	0	0	0	0	0	0	0	0.95336914	0.046630859	0.53833008	-0.28857422	-0.026123047	-0.22338867	0.015	38975.33	0	0	0.015
550	99565	99565	Category G	-0.3359375	0.21582031	-0.80395508	0.33569336	-0.25024414	0.28881836	0.4	0.015	20/6/2018	20	6	2018	21:11:39	76299	0	21	11	39	552	0.051025391	3.4482422	-0.45117188	0.17089844	-0.82080078	6.1599121	0.12475586	0	0	0	0	0	0	0	0	0	0.95214844	0.047851563	0.17724609	0.11523438	0.044677734	0.016845703	0.015	38975.33	0	0	0.015
551	99566	99566	Category G	-0.25195313	0.095947266	-0.80395508	0.35839844	-0.23803711	0.27026367	0.4	0.015	20/6/2018	20	6	2018	21:11:39	76299	0.1	21	11	39	540	0.051025391	3.4482422	-0.44775391	0.17041016	-0.81713867	6.7910156	0.20996094	0	0	0	0	0	0	0	0	0	0.94726563	0.052734375	0.28369141	0.19580078	-0.074462891	0.013183594	0.015	38975.33	0	0	0.015
552	99567	99567	Category G	-0.57592773	0.26391602	-0.671875	0.39819336	-0.22802734	0.23803711	0.4	0.015	20/6/2018	20	6	2018	21:11:39	76299	0.2	21	11	39	540	0.051025391	3.4482422	-0.45166016	0.16894531	-0.82080078	3.1213379	0.21582031	0	0	0	0	0	0	0	0	0	0.9519043	0.048095703	0.36767578	-0.12402344	0.094726563	0.14892578	0.015	38975.33	0	0	0.015
553	99568	99568	Category G	-0.50390625	0.15576172	-0.58789063	0.37939453	-0.25634766	0.24731445	0.4	0.015	20/6/2018	20	6	2018	21:11:39	76299	0.3	21	11	39	576	0.051025391	3.4482422	-0.44897461	0.17138672	-0.81811523	4.5117188	0.23730469	0	0	0	0	0	0	0	0	0	0.94897461	0.051025391	0.30102539	-0.0546875	-0.015625	0.23022461	0.015	38975.33	0	0	0.015
554	99569	99569	Category G	-0.40795898	0.17993164	-0.76782227	0.38427734	-0.23168945	0.24267578	0.4	0.015	20/6/2018	20	6	2018	21:11:39	76299	0.4	21	11	39	589	0.051025391	3.4482422	-0.44506836	0.16845703	-0.81689453	5.3601074	0.0625	0	0	0	0	0	0	0	0	0	0.94555664	0.054443359	0.09765625	0.037109375	0.011230469	0.049072266	0.015	38975.33	0	0	0.015
555	99570	99570	Category G	-0.65991211	0.17993164	-0.89990234	0.34667969	-0.25048828	0.28686523	0.4	0.015	20/6/2018	20	6	2018	21:11:39	76299	0.5	21	11	39	589	0.051025391	3.4482422	-0.44384766	0.16894531	-0.81958008	5.6762695	0.23046875	0	0	0	0	0	0	0	0	0	0.94750977	0.052490234	0.30664063	-0.21582031	0.010742188	-0.080078125	0.015	38975.33	0	0	0.015
556	99571	99571	Category G	-0.50390625	0.19189453	-0.81591797	0.34741211	-0.25708008	0.28100586	0.4	0.015	20/6/2018	20	6	2018	21:11:39	76299	0.6	21	11	39	576	0.051025391	3.4482422	-0.44433594	0.16943359	-0.81958008	4.4226074	0.063476563	0	0	0	0	0	0	0	0	0	0.94750977	0.052490234	0.085449219	-0.059326172	0.022216797	0.003662109	0.015	38975.33	0	0	0.015
557	99572	99572	Category G	-0.2878418	0.17993164	-0.47998047	0.36572266	-0.24975586	0.25927734	0.4	0.015	20/6/2018	20	6	2018	21:11:39	76299	0.7	21	11	39	564	0.051025391	3.4482422	-0.44628906	0.16723633	-0.82202148	4.9035645	0.37719727	0	0	0	0	0	0	0	0	0	0.95019531	0.049804688	0.51318359	0.15844727	0.012451172	0.34204102	0.015	38975.33	0	0	0.015
558	99573	99573	Category G	-0.80395508	0.19189453	-0.98388672	0.39257813	-0.25683594	0.22753906	0.4	0.015	20/6/2018	20	6	2018	21:11:39	76299	0.8	21	11	39	540	0.051025391	3.4482422	-0.44995117	0.16772461	-0.82470703	4.3752441	0.38842773	0	0	0	0	0	0	0	0	0	0.9543457	0.045654297	0.53686523	-0.35375977	0.023925781	-0.15893555	0.015	38975.33	0	0	0.015
559	99574	99574	Category G	-0.13183594	0.2878418	-1.1159668	0.35327148	-0.2668457	0.26074219	0.4	0.015	20/6/2018	20	6	2018	21:11:39	76299	0.9	21	11	39	503	0.051025391	3.4482422	-0.44897461	0.16601563	-0.82299805	1.8041992	0.44848633	0	0	0	0	0	0	0	0	0	0.95214844	0.047851563	0.73168945	0.31713867	0.12158203	-0.29272461	0.015	38975.33	0	0	0.015
560	99575	99575	Category G	-0.83984375	0.10791016	-1.0678711	0.38696289	-0.26733398	0.22412109	0.41	0.015	20/6/2018	20	6	2018	21:11:40	76300	0	21	11	40	527	0.051025391	3.4482422	-0.44458008	0.16381836	-0.82006836	1.0693359	0.46948242	0	0	0	0	0	0	0	0	0	0.94702148	0.052978516	0.69873047	-0.39501953	-0.055908203	-0.24755859	0.015	38975.33	0	0	0.015
561	99576	99576	Category G	-0.40795898	0.32397461	-0.77978516	0.34521484	-0.26147461	0.27587891	0.41	0.015	20/6/2018	20	6	2018	21:11:40	76300	0.1	21	11	40	540	0.051025391	3.4482422	-0.44458008	0.1652832	-0.82006836	1.2807617	0.16748047	0	0	0	0	0	0	0	0	0	0.94750977	0.052490234	0.2355957	0.036621094	0.15844727	0.040283203	0.015	38975.33	0	0	0.015
562	99577	99577	Category G	-0.38378906	0.14379883	-0.87597656	0.31445313	-0.23901367	0.30249023	0.41	0.015	20/6/2018	20	6	2018	21:11:40	76300	0.2	21	11	40	515	0.051757813	3.4144043	-0.44897461	0.1640625	-0.82373047	0.5769043	0.0859375	0	0	0	0	0	0	0	0	0	0.95239258	0.047607422	0.13769531	0.065185547	-0.020263672	-0.052001953	0.015	38975.33	0	0	0.015
563	99578	99578	Category G	-0.38378906	0.21582031	-0.64794922	0.34545898	-0.25244141	0.26611328	0.41	0.015	20/6/2018	20	6	2018	21:11:40	76300	0.3	21	11	40	540	0.051757813	3.4144043	-0.45141602	0.16577148	-0.81958008	1.9528809	0.19116211	0	0	0	0	0	0	0	0	0	0.95019531	0.049804688	0.28930664	0.067626953	0.049804688	0.17163086	0.015	38975.33	0	0	0.015
564	99579	99579	Category G	-0.58789063	0.25195313	-0.94799805	0.33300781	-0.25024414	0.28271484	0.41	0.015	20/6/2018	20	6	2018	21:11:40	76300	0.4	21	11	40	466	0.051757813	3.4144043	-0.44750977	0.16503906	-0.81884766	2.8483887	0.20922852	0	0	0	0	0	0	0	0	0	0.94750977	0.052490234	0.35595703	-0.14013672	0.086669922	-0.12890625	0.015	38975.33	0	0	0.015
565	99580	99580	Category G	-0.40795898	0.071777344	-0.83984375	0.32543945	-0.25097656	0.29370117	0.41	0.015	20/6/2018	20	6	2018	21:11:40	76300	0.5	21	11	40	319	0.051757813	3.4144043	-0.4465332	0.16577148	-0.81616211	2.001709	0.10424805	0	0	0	0	0	0	0	0	0	0.94506836	0.054931641	0.15600586	0.038574219	-0.093994141	-0.0234375	0.015	38975.33	0	0	0.015
566	99581	99581	Category G	-0.49194336	0.20385742	-0.83984375	0.32275391	-0.25610352	0.28125	0.41	0.015	20/6/2018	20	6	2018	21:11:40	76300	0.6	21	11	40	196	0.051757813	3.4144043	-0.44970703	0.16601563	-0.81420898	1.8154297	0.062011719	0	0	0	0	0	0	0	0	0	0.94482422	0.055175781	0.10522461	-0.041992188	0.037597656	-0.025390625	0.015	38975.33	0	0	0.015
567	99582	99582	Category G	-0.46777344	0.26391602	-0.76782227	0.32275391	-0.25854492	0.29956055	0.41	0.015	20/6/2018	20	6	2018	21:11:40	76300	0.7	21	11	40	49	0.051757813	3.4144043	-0.45263672	0.16577148	-0.81176758	1.7785645	0.10839844	0	0	0	0	0	0	0	0	0	0.9440918	0.055908203	0.15698242	-0.014892578	0.097900391	0.043945313	0.015	38975.33	0	0	0.015
568	99583	99583	Category G	-0.34790039	0.14379883	-0.82788086	0.32519531	-0.24975586	0.31176758	0.41	0.015	20/6/2018	20	6	2018	21:11:40	76300	0.8	21	11	40	-85	0.051757813	3.4144043	-0.453125	0.16601563	-0.81176758	2.0234375	0.10864258	0	0	0	0	0	0	0	0	0	0.94458008	0.055419922	0.14355469	0.10522461	-0.022216797	-0.015869141	0.015	38975.33	0	0	0.015
569	99584	99584	Category G	-0.31176758	0.35986328	-0.97192383	0.33178711	-0.28466797	0.26489258	0.41	0.015	20/6/2018	20	6	2018	21:11:40	76300	0.9	21	11	40	-245	0.051757813	3.4144043	-0.45092773	0.17041016	-0.81469727	2.302002	0.2824707	0	0	0	0	0	0	0	0	0	0.94677734	0.053222656	0.4855957	0.13916016	0.18920898	-0.15698242	0.015	38975.33	0	0	0.015
570	99585	99585	Category G	-0.68383789	0.16796875	-1.0439453	0.32397461	-0.26049805	0.28955078	0.42	0.015	20/6/2018	20	6	2018	21:11:41	76301	0	21	11	41	-417	0.051757813	3.4144043	-0.45043945	0.16967773	-0.81420898	3.2692871	0.32714844	0	0	0	0	0	0	0	0	0	0.94604492	0.053955078	0.46435547	-0.2331543	-0.001708984	-0.22949219	0.015	38975.33	0	0	0.015
571	99586	99586	Category G	-0.34790039	0.14379883	-0.65991211	0.30834961	-0.26074219	0.30810547	0.42	0.015	20/6/2018	20	6	2018	21:11:41	76301	0.1	21	11	41	-650	0.051757813	3.4144043	-0.44921875	0.16723633	-0.8125	2.8891602	0.18457031	0	0	0	0	0	0	0	0	0	0.94335938	0.056640625	0.27734375	0.10131836	-0.0234375	0.15258789	0.015	38975.33	0	0	0.015
572	99587	99587	Category G	-0.47998047	0.17993164	-0.80395508	0.31640625	-0.2487793	0.3046875	0.42	0.015	20/6/2018	20	6	2018	21:11:41	76301	0.2	21	11	41	-749	0.051757813	3.4144043	-0.45288086	0.16552734	-0.81176758	3.6257324	0.031494141	0	0	0	0	0	0	0	0	0	0.94433594	0.055664063	0.049316406	-0.027099609	0.014160156	0.0078125	0.015	38975.33	0	0	0.015
573	99588	99588	Category G	-0.2878418	0.19189453	-0.76782227	0.32885742	-0.26318359	0.2824707	0.42	0.015	20/6/2018	20	6	2018	21:11:41	76301	0.3	21	11	41	-736	0.051757813	3.4144043	-0.4519043	0.16845703	-0.81054688	3.8642578	0.17114258	0	0	0	0	0	0	0	0	0	0.94335938	0.056640625	0.23022461	0.1640625	0.023193359	0.042724609	0.015	38975.33	0	0	0.015
574	99589	99589	Category G	-0.50390625	0.20385742	-0.93579102	0.33618164	-0.2644043	0.29150391	0.42	0.015	20/6/2018	20	6	2018	21:11:41	76301	0.4	21	11	41	-589	0.051757813	3.4144043	-0.44799805	0.17456055	-0.81274414	3.4631348	0.13793945	0	0	0	0	0	0	0	0	0	0.94433594	0.055664063	0.20776367	-0.055664063	0.029052734	-0.12280273	0.015	38975.33	0	0	0.015
575	99590	99590	Category G	-0.45581055	0.14379883	-0.86376953	0.31347656	-0.26000977	0.29833984	0.42	0.015	20/6/2018	20	6	2018	21:11:41	76301	0.5	21	11	41	-404	0.051757813	3.4144043	-0.44995117	0.17260742	-0.81640625	2.9941406	0.055664063	0	0	0	0	0	0	0	0	0	0.94799805	0.052001953	0.081787109	-0.005615234	-0.028808594	-0.047119141	0.015	38975.33	0	0	0.015
576	99591	99591	Category G	-0.38378906	0.17993164	-0.7199707	0.3203125	-0.25708008	0.28637695	0.42	0.015	20/6/2018	20	6	2018	21:11:41	76301	0.6	21	11	41	-171	0.051757813	3.4144043	-0.44580078	0.171875	-0.8125	1.9741211	0.11157227	0	0	0	0	0	0	0	0	0	0.94262695	0.057373047	0.16235352	0.062011719	0.0078125	0.092529297	0.015	38975.33	0	0	0.015
577	99592	99592	Category G	-0.45581055	0.15576172	-0.98388672	0.3371582	-0.26708984	0.28271484	0.42	0.015	20/6/2018	20	6	2018	21:11:41	76301	0.7	21	11	41	-356	0.051757813	3.4144043	-0.44995117	0.17260742	-0.81494141	3.4572754	0.16967773	0	0	0	0	0	0	0	0	0	0.94677734	0.053222656	0.19140625	-0.005615234	-0.016845703	-0.16870117	0.015	38975.33	0	0	0.015
578	99593	99593	Category G	-0.39599609	0.16796875	-0.69580078	0.32666016	-0.25854492	0.29443359	0.42	0.015	20/6/2018	20	6	2018	21:11:41	76301	0.8	21	11	41	-442	0.051757813	3.4144043	-0.44189453	0.17089844	-0.81176758	3.9558105	0.12475586	0	0	0	0	0	0	0	0	0	0.93994141	0.060058594	0.16479492	0.045898438	-0.002929688	0.1159668	0.015	38975.33	0	0	0.015
579	99594	99594	Category G	-0.47998047	0.16796875	-0.88793945	0.31616211	-0.24951172	0.30151367	0.42	0.015	20/6/2018	20	6	2018	21:11:41	76301	0.9	21	11	41	-270	0.051757813	3.4144043	-0.4387207	0.17822266	-0.81469727	2.6181641	0.084472656	0	0	0	0	0	0	0	0	0	0.94238281	0.057617188	0.12451172	-0.041015625	-0.010253906	-0.072998047	0.015	38975.33	0	0	0.015
580	99595	99595	Category G	-0.31176758	0.15576172	-0.82788086	0.30981445	-0.25292969	0.30957031	0.43	0.015	20/6/2018	20	6	2018	21:11:42	76302	0	21	11	42	-184	0.051757813	3.4144043	-0.4440918	0.17211914	-0.81567383	2.2644043	0.13378906	0	0	0	0	0	0	0	0	0	0.94458008	0.055419922	0.16088867	0.13232422	-0.016357422	-0.011962891	0.015	38975.33	0	0	0.015
581	99596	99596	Category G	-0.39599609	0.19189453	-0.81591797	0.30981445	-0.24853516	0.30126953	0.43	0.015	20/6/2018	20	6	2018	21:11:42	76302	0.1	21	11	42	220	0.051757813	3.4144043	-0.44458008	0.17382813	-0.81616211	1.7438965	0.051757813	0	0	0	0	0	0	0	0	0	0.94555664	0.054443359	0.066894531	0.048583984	0.017822266	0.000244141	0.015	38975.33	0	0	0.015
582	99597	99597	Category G	-0.32397461	0.17993164	-0.73193359	0.30957031	-0.25463867	0.30029297	0.43	0.015	20/6/2018	20	6	2018	21:11:42	76302	0.2	21	11	42	466	0.051757813	3.4144043	-0.44018555	0.17382813	-0.81005859	1.2602539	0.14038086	0	0	0	0	0	0	0	0	0	0.93823242	0.061767578	0.20068359	0.11621094	0.005859375	0.078125	0.015	38975.33	0	0	0.015
583	99598	99598	Category G	-0.31176758	0.17993164	-0.77978516	0.29003906	-0.26782227	0.31542969	0.43	0.015	20/6/2018	20	6	2018	21:11:42	76302	0.3	21	11	42	196	0.051757813	3.4144043	-0.4440918	0.17236328	-0.81201172	0.37524414	0.13647461	0	0	0	0	0	0	0	0	0	0.94140625	0.05859375	0.17211914	0.13232422	0.007324219	0.032226563	0.015	38975.33	0	0	0.015
584	99599	99599	Category G	-0.40795898	0.21582031	-0.93579102	0.30712891	-0.26586914	0.30981445	0.43	0.015	20/6/2018	20	6	2018	21:11:42	76302	0.4	21	11	42	-110	0.051757813	3.4144043	-0.44213867	0.17236328	-0.81445313	2.4909668	0.13305664	0	0	0	0	0	0	0	0	0	0.94262695	0.057373047	0.19873047	0.034179688	0.043212891	-0.12109375	0.015	38975.33	0	0	0.015
585	99600	99600	Category G	-0.35986328	0.095947266	-0.61181641	0.27709961	-0.26293945	0.32055664	0.43	0.015	20/6/2018	20	6	2018	21:11:42	76302	0.5	21	11	42	-306	0.051757813	3.4144043	-0.44067383	0.17260742	-0.8137207	2.6320801	0.23071289	0	0	0	0	0	0	0	0	0	0.94140625	0.05859375	0.35961914	0.080810547	-0.076660156	0.2019043	0.015	38975.33	0	0	0.015
586	99601	99601	Category G	-0.16796875	0.2878418	-0.83984375	0.30444336	-0.26074219	0.30297852	0.43	0.015	20/6/2018	20	6	2018	21:11:42	76302	0.6	21	11	42	-527	0.051757813	3.4144043	-0.44116211	0.17382813	-0.81518555	1.8476563	0.29711914	0	0	0	0	0	0	0	0	0	0.94311523	0.056884766	0.41162109	0.27319336	0.11376953	-0.024414063	0.015	38975.33	0	0	0.015
587	99602	99602	Category G	-0.40795898	0.15576172	-1.0678711	0.26489258	-0.26269531	0.33203125	0.43	0.015	20/6/2018	20	6	2018	21:11:42	76302	0.7	21	11	42	-429	0.051757813	3.4144043	-0.44042969	0.17456055	-0.81542969	2.2314453	0.25488281	0	0	0	0	0	0	0	0	0	0.94311523	0.056884766	0.3034668	0.032470703	-0.018798828	-0.25219727	0.015	38975.33	0	0	0.015
588	99603	99603	Category G	-0.55175781	0.15576172	-0.86376953	0.28271484	-0.26513672	0.32568359	0.43	0.015	20/6/2018	20	6	2018	21:11:42	76302	0.8	21	11	42	-380	0.051757813	3.4144043	-0.4375	0.17456055	-0.8190918	3.7250977	0.1237793	0	0	0	0	0	0	0	0	0	0.94506836	0.054931641	0.17724609	-0.11401367	-0.018798828	-0.044433594	0.015	38975.33	0	0	0.015
589	99604	99604	Category G	-0.49194336	0.26391602	-1.0559082	0.32128906	-0.23046875	0.3059082	0.43	0.015	20/6/2018	20	6	2018	21:11:42	76302	0.9	21	11	42	-392	0.051757813	3.4144043	-0.43896484	0.17431641	-0.81933594	2.2971191	0.25805664	0	0	0	0	0	0	0	0	0	0.94580078	0.054199219	0.37866211	-0.052734375	0.089355469	-0.23632813	0.015	38975.33	0	0	0.015
590	99605	99605	Category G	-0.10791016	0.071777344	-0.44384766	0.34936523	-0.20703125	0.29174805	0.44	0.015	20/6/2018	20	6	2018	21:11:43	76303	0	21	11	43	-331	0.051757813	3.4144043	-0.43725586	0.17529297	-0.81762695	0.68066406	0.50878906	0	0	0	0	0	0	0	0	0	0.94360352	0.056396484	0.80688477	0.3293457	-0.10351563	0.3737793	0.015	38975.33	0	0	0.015
591	99606	99606	Category G	-0.65991211	0.011962891	-0.95996094	0.38623047	-0.23364258	0.26123047	0.44	0.015	20/6/2018	20	6	2018	21:11:43	76303	0.1	21	11	43	-257	0.051757813	3.4144043	-0.4375	0.17529297	-0.81640625	0.37573242	0.31079102	0	0	0	0	0	0	0	0	0	0.94287109	0.057128906	0.52905273	-0.22216797	-0.16333008	-0.14331055	0.015	38975.33	0	0	0.015
592	99607	99607	Category G	-0.15576172	0.27587891	-0.55175781	0.37939453	-0.23095703	0.24487305	0.44	0.015	20/6/2018	20	6	2018	21:11:43	76303	0.2	21	11	43	0	0.051757813	3.4144043	-0.43725586	0.17553711	-0.81347656	0.4921875	0.3972168	0	0	0	0	0	0	0	0	0	0.94018555	0.059814453	0.64355469	0.28149414	0.10009766	0.26171875	0.015	38975.33	0	0	0.015
593	99608	99608	Category G	-0.44384766	-0.047851563	-0.85180664	0.30419922	-0.23681641	0.33154297	0.44	0.015	20/6/2018	20	6	2018	21:11:43	76303	0.3	21	11	43	356	0.051757813	3.4144043	-0.43847656	0.17529297	-0.81591797	0.71777344	0.22607422	0	0	0	0	0	0	0	0	0	0.94262695	0.057373047	0.2644043	-0.005126953	-0.22314453	-0.035644531	0.015	38975.33	0	0	0.015
594	99609	99609	Category G	-0.43188477	0.23999023	-0.89990234	0.34008789	-0.23803711	0.30029297	0.44	0.015	20/6/2018	20	6	2018	21:11:43	76303	0.4	21	11	43	601	0.051757813	3.4144043	-0.43896484	0.17578125	-0.81762695	1.9423828	0.10424805	0	0	0	0	0	0	0	0	0	0.94458008	0.055419922	0.15307617	0.007080078	0.063964844	-0.08203125	0.015	38975.33	0	0	0.015
595	99610	99610	Category G	-0.40795898	0.11987305	-0.79199219	0.29882813	-0.24438477	0.31420898	0.44	0.015	20/6/2018	20	6	2018	21:11:43	76303	0.5	21	11	43	798	0.051757813	3.4144043	-0.44042969	0.17602539	-0.81811523	2.098877	0.070068359	0	0	0	0	0	0	0	0	0	0.94555664	0.054443359	0.11499023	0.032470703	-0.056152344	0.026123047	0.015	38975.33	0	0	0.015
596	99611	99611	Category G	-0.45581055	0.10791016	-0.82788086	0.33642578	-0.23974609	0.28613281	0.44	0.015	20/6/2018	20	6	2018	21:11:43	76303	0.6	21	11	43	859	0.051757813	3.4144043	-0.43920898	0.17700195	-0.81762695	2.3691406	0.071777344	0	0	0	0	0	0	0	0	0	0.94506836	0.054931641	0.095703125	-0.016357422	-0.069091797	-0.010009766	0.015	38975.33	0	0	0.015
597	99612	99612	Category G	-0.56396484	0.21582031	-0.74389648	0.32470703	-0.23925781	0.30175781	0.44	0.015	20/6/2018	20	6	2018	21:11:43	76303	0.7	21	11	43	884	0.051757813	3.4144043	-0.43676758	0.17651367	-0.81494141	3.5908203	0.15087891	0	0	0	0	0	0	0	0	0	0.94140625	0.05859375	0.23730469	-0.12695313	0.0390625	0.071044922	0.015	38975.33	0	0	0.015
598	99613	99613	Category G	-0.43188477	0.095947266	-0.70776367	0.3359375	-0.23901367	0.29931641	0.44	0.015	20/6/2018	20	6	2018	21:11:43	76303	0.8	21	11	43	908	0.051757813	3.4144043	-0.43847656	0.17724609	-0.81762695	4.157959	0.13696289	0	0	0	0	0	0	0	0	0	0.94458008	0.055419922	0.19799805	0.006591797	-0.081298828	0.10986328	0.015	38975.33	0	0	0.015
599	99614	99614	Category G	-0.51586914	0.15576172	-0.86376953	0.32983398	-0.25170898	0.28149414	0.44	0.015	20/6/2018	20	6	2018	21:11:43	76303	0.9	21	11	43	921	0.051757813	3.4144043	-0.43115234	0.17724609	-0.81591797	4.0544434	0.099365234	0	0	0	0	0	0	0	0	0	0.93969727	0.060302734	0.15380859	-0.084472656	-0.021484375	-0.047607422	0.015	38975.33	0	0	0.015
600	99615	99615	Category G	-0.35986328	0.19189453	-0.79199219	0.32250977	-0.25488281	0.29956055	0.45	0.015	20/6/2018	20	6	2018	21:11:44	76304	0	21	11	44	921	0.051513672	3.4482422	-0.43896484	0.17578125	-0.81542969	2.3530273	0.083984375	0	0	0	0	0	0	0	0	0	0.94262695	0.057373047	0.11865234	0.079101563	0.015869141	0.0234375	0.015	38975.33	0	0	0.015
601	99616	99616	Category G	-0.44384766	0.083984375	-0.76782227	0.30957031	-0.24682617	0.30444336	0.45	0.015	20/6/2018	20	6	2018	21:11:44	76304	0.1	21	11	44	908	0.051513672	3.4482422	-0.43212891	0.17651367	-0.81054688	0.50268555	0.1027832	0	0	0	0	0	0	0	0	0	0.93554688	0.064453125	0.1472168	-0.011474609	-0.092529297	0.042724609	0.015	38975.33	0	0	0.015
602	99617	99617	Category G	-0.37182617	0.2277832	-0.7199707	0.34008789	-0.2487793	0.28393555	0.45	0.015	20/6/2018	20	6	2018	21:11:44	76304	0.2	21	11	44	896	0.051513672	3.4482422	-0.42993164	0.17504883	-0.80932617	0.72265625	0.11889648	0	0	0	0	0	0	0	0	0	0.93310547	0.066894531	0.20019531	0.058105469	0.052490234	0.089355469	0.015	38975.33	0	0	0.015
603	99618	99618	Category G	-0.52783203	0.15576172	-0.94799805	0.31396484	-0.25463867	0.30224609	0.45	0.015	20/6/2018	20	6	2018	21:11:44	76304	0.3	21	11	44	908	0.051513672	3.4482422	-0.43041992	0.17626953	-0.80908203	0.8840332	0.1706543	0	0	0	0	0	0	0	0	0	0.93334961	0.066650391	0.25634766	-0.097167969	-0.020507813	-0.13867188	0.015	38975.33	0	0	0.015
604	99619	99619	Category G	-0.34790039	0.21582031	-0.65991211	0.35327148	-0.24243164	0.28344727	0.45	0.015	20/6/2018	20	6	2018	21:11:44	76304	0.4	21	11	44	896	0.051513672	3.4482422	-0.42895508	0.17626953	-0.81274414	3.3117676	0.17749023	0	0	0	0	0	0	0	0	0	0.93579102	0.064208984	0.27368164	0.081054688	0.039306641	0.15283203	0.015	38975.33	0	0	0.015
605	99620	99620	Category G	-0.77978516	0.059814453	-0.80395508	0.38696289	-0.26171875	0.23339844	0.45	0.015	20/6/2018	20	6	2018	21:11:44	76304	0.5	21	11	44	908	0.051513672	3.4482422	-0.42700195	0.17529297	-0.8125	4.1186523	0.37109375	0	0	0	0	0	0	0	0	0	0.93457031	0.065429688	0.47680664	-0.35253906	-0.11547852	0.008544922	0.015	38975.33	0	0	0.015
606	99621	99621	Category G	-0.57592773	0.14379883	-0.53979492	0.35791016	-0.26611328	0.2578125	0.45	0.015	20/6/2018	20	6	2018	21:11:44	76304	0.6	21	11	44	933	0.051513672	3.4482422	-0.42749023	0.17724609	-0.81225586	0.73217773	0.31176758	0	0	0	0	0	0	0	0	0	0.93481445	0.065185547	0.45410156	-0.14819336	-0.033447266	0.27246094	0.015	38975.33	0	0	0.015
607	99622	99622	Category G	-0.41992188	0.25195313	-0.83984375	0.36425781	-0.26025391	0.25390625	0.45	0.015	20/6/2018	20	6	2018	21:11:44	76304	0.7	21	11	44	946	0.051513672	3.4482422	-0.42529297	0.17675781	-0.81054688	2.0849609	0.080566406	0	0	0	0	0	0	0	0	0	0.93237305	0.067626953	0.10961914	0.005371094	0.074951172	-0.029052734	0.015	38975.33	0	0	0.015
608	99623	99623	Category G	-0.27587891	0.49194336	-1.1638184	0.3425293	-0.27099609	0.265625	0.45	0.015	20/6/2018	20	6	2018	21:11:44	76304	0.8	21	11	44	970	0.051513672	3.4482422	-0.42504883	0.17578125	-0.81225586	0.4230957	0.49536133	0	0	0	0	0	0	0	0	0	0.93359375	0.06640625	0.81640625	0.14916992	0.31591797	-0.35131836	0.015	38975.33	0	0	0.015
609	99624	99624	Category G	-0.52783203	0.095947266	-0.98388672	0.26953125	-0.26733398	0.31787109	0.45	0.015	20/6/2018	20	6	2018	21:11:44	76304	0.9	21	11	44	982	0.051513672	3.4482422	-0.42529297	0.17626953	-0.81225586	0.62817383	0.21508789	0	0	0	0	0	0	0	0	0	0.93383789	0.066162109	0.35400391	-0.10229492	-0.080322266	-0.17138672	0.015	38975.33	0	0	0.015
610	99625	99625	Category G	-0.31176758	0.011962891	-0.55175781	0.35864258	-0.25708008	0.26489258	0.46	0.015	20/6/2018	20	6	2018	21:11:45	76305	0	21	11	45	995	0.051513672	3.4482422	-0.42578125	0.1730957	-0.8112793	0.29052734	0.32617188	0	0	0	0	0	0	0	0	0	0.93237305	0.067626953	0.53491211	0.11401367	-0.16113281	0.25952148	0.015	38975.33	0	0	0.015
611	99626	99626	Category G	-0.57592773	0.011962891	-0.53979492	0.36889648	-0.25073242	0.2512207	0.46	0.015	20/6/2018	20	6	2018	21:11:45	76305	0.1	21	11	45	982	0.051513672	3.4482422	-0.41967773	0.17529297	-0.80664063	1.8530273	0.34960938	0	0	0	0	0	0	0	0	0	0.92626953	0.073730469	0.58642578	-0.15600586	-0.16333008	0.2668457	0.015	38975.33	0	0	0.015
612	99627	99627	Category G	-0.76782227	0.3359375	-0.91186523	0.40283203	-0.25439453	0.22485352	0.46	0.015	20/6/2018	20	6	2018	21:11:45	76305	0.2	21	11	45	970	0.051513672	3.4482422	-0.42431641	0.17626953	-0.8112793	0.88696289	0.39160156	0	0	0	0	0	0	0	0	0	0.93237305	0.067626953	0.60327148	-0.34326172	0.15942383	-0.1003418	0.015	38975.33	0	0	0.015
613	99628	99628	Category G	-0.095947266	0.47998047	-0.81591797	0.32592773	-0.26123047	0.2902832	0.46	0.015	20/6/2018	20	6	2018	21:11:45	76305	0.3	21	11	45	933	0.051513672	3.4482422	-0.42407227	0.17651367	-0.81347656	3.1608887	0.44677734	0	0	0	0	0	0	0	0	0	0.93432617	0.065673828	0.63354492	0.328125	0.30322266	-0.002197266	0.015	38975.33	0	0	0.015
614	99629	99629	Category G	-0.65991211	0.023925781	-1.1398926	0.34667969	-0.25585938	0.28491211	0.46	0.015	20/6/2018	20	6	2018	21:11:45	76305	0.4	21	11	45	896	0.051513672	3.4482422	-0.42285156	0.16796875	-0.8125	1.390625	0.42895508	0	0	0	0	0	0	0	0	0	0.93115234	0.068847656	0.70849609	-0.23681641	-0.14404297	-0.32714844	0.015	38975.33	0	0	0.015
615	99630	99630	Category G	-0.45581055	0.15576172	-0.88793945	0.25537109	-0.28027344	0.3112793	0.46	0.015	20/6/2018	20	6	2018	21:11:45	76305	0.5	21	11	45	896	0.051513672	3.4482422	-0.42211914	0.16503906	-0.81274414	3.7270508	0.082519531	0	0	0	0	0	0	0	0	0	0.93066406	0.069335938	0.11767578	-0.033447266	-0.009277344	-0.074951172	0.015	38975.33	0	0	0.015
616	99631	99631	Category G	-0.45581055	0.20385742	-0.85180664	0.28637695	-0.26171875	0.31567383	0.46	0.015	20/6/2018	20	6	2018	21:11:45	76305	0.6	21	11	45	908	0.051513672	3.4482422	-0.42163086	0.1640625	-0.8125	6.5959473	0.065185547	0	0	0	0	0	0	0	0	0	0.93017578	0.069824219	0.11254883	-0.033935547	0.039550781	-0.0390625	0.015	38975.33	0	0	0.015
617	99632	99632	Category G	-0.14379883	-0.13183594	-0.52783203	0.3347168	-0.23193359	0.30029297	0.46	0.015	20/6/2018	20	6	2018	21:11:45	76305	0.7	21	11	45	933	0.051513672	3.4482422	-0.42211914	0.1652832	-0.81445313	2.9680176	0.49804688	0	0	0	0	0	0	0	0	0	0.93212891	0.067871094	0.86230469	0.27832031	-0.29711914	0.28662109	0.015	38975.33	0	0	0.015
618	99633	99633	Category G	-0.27587891	0.70776367	-0.83984375	0.36523438	-0.23535156	0.27270508	0.46	0.015	20/6/2018	20	6	2018	21:11:45	76305	0.8	21	11	45	945	0.051513672	3.4482422	-0.42016602	0.16577148	-0.81225586	0.94165039	0.5612793	0	0	0	0	0	0	0	0	0	0.92944336	0.070556641	0.71362305	0.14428711	0.54174805	-0.02734375	0.015	38975.33	0	0	0.015
619	99634	99634	Category G	-0.79199219	-0.21582031	-0.92382813	0.30102539	-0.25756836	0.31201172	0.46	0.015	20/6/2018	20	6	2018	21:11:45	76305	0.9	21	11	45	945	0.051513672	3.4482422	-0.4206543	0.16577148	-0.81494141	2.5874023	0.54321289	0	0	0	0	0	0	0	0	0	0.93188477	0.068115234	0.86157227	-0.37109375	-0.3815918	-0.10864258	0.015	38975.33	0	0	0.015
620	99635	99635	Category G	-0.53979492	0.19189453	-0.85180664	0.31567383	-0.26293945	0.30224609	0.47	0.015	20/6/2018	20	6	2018	21:11:46	76306	0	21	11	46	945	0.051513672	3.4482422	-0.42138672	0.16455078	-0.81713867	0.022216797	0.12597656	0	0	0	0	0	0	0	0	0	0.93408203	0.065917969	0.17993164	-0.11816406	0.027099609	-0.034423828	0.015	38975.33	0	0	0.015
621	99636	99636	Category G	-0.25195313	0.20385742	-0.56396484	0.31835938	-0.24072266	0.31079102	0.47	0.015	20/6/2018	20	6	2018	21:11:46	76306	0.1	21	11	46	933	0.051513672	3.4482422	-0.42260742	0.1640625	-0.81713867	2.3762207	0.30810547	0	0	0	0	0	0	0	0	0	0.93457031	0.065429688	0.46362305	0.1706543	0.039550781	0.25317383	0.015	38975.33	0	0	0.015
622	99637	99637	Category G	-0.61181641	0.023925781	-0.81591797	0.37475586	-0.23242188	0.25976563	0.47	0.015	20/6/2018	20	6	2018	21:11:46	76306	0.2	21	11	46	920	0.051513672	3.4482422	-0.42114258	0.16381836	-0.81347656	3.4782715	0.23632813	0	0	0	0	0	0	0	0	0	0.93066406	0.069335938	0.33276367	-0.19042969	-0.13989258	-0.002197266	0.015	38975.33	0	0	0.015
623	99638	99638	Category G	-0.20385742	0.10791016	-0.97192383	0.33544922	-0.22924805	0.29125977	0.47	0.015	20/6/2018	20	6	2018	21:11:46	76306	0.3	21	11	46	896	0.051513672	3.4482422	-0.42358398	0.16186523	-0.81567383	0.62768555	0.27490234	0	0	0	0	0	0	0	0	0	0.93334961	0.066650391	0.42993164	0.21972656	-0.053955078	-0.15600586	0.015	38975.33	0	0	0.015
624	99639	99639	Category G	-0.56396484	0.2277832	-0.94799805	0.30517578	-0.26538086	0.29003906	0.47	0.015	20/6/2018	20	6	2018	21:11:46	76306	0.4	21	11	46	871	0.051513672	3.4482422	-0.42504883	0.16162109	-0.81567383	3.1162109	0.20263672	0	0	0	0	0	0	0	0	0	0.93408203	0.065917969	0.33691406	-0.13867188	0.065917969	-0.13208008	0.015	38975.33	0	0	0.015
625	99640	99640	Category G	-0.50390625	0.20385742	-0.81591797	0.28417969	-0.26245117	0.32836914	0.47	0.015	20/6/2018	20	6	2018	21:11:46	76306	0.5	21	11	46	859	0.051513672	3.4482422	-0.42602539	0.16137695	-0.81469727	0.99487305	0.088623047	0	0	0	0	0	0	0	0	0	0.93334961	0.066650391	0.12133789	-0.077880859	0.042236328	-0.000976563	0.015	38975.33	0	0	0.015
626	99641	99641	Category G	-0.26391602	0.14379883	-0.63598633	0.32104492	-0.23413086	0.30004883	0.47	0.015	20/6/2018	20	6	2018	21:11:46	76306	0.6	21	11	46	859	0.051513672	3.4482422	-0.41723633	0.16308594	-0.81884766	2.2685547	0.23950195	0	0	0	0	0	0	0	0	0	0.93359375	0.06640625	0.35595703	0.15332031	-0.019287109	0.18286133	0.015	38975.33	0	0	0.015
627	99642	99642	Category G	-0.39599609	0.14379883	-0.88793945	0.39477539	-0.21972656	0.26757813	0.47	0.015	20/6/2018	20	6	2018	21:11:46	76306	0.7	21	11	46	871	0.051513672	3.4482422	-0.41186523	0.16381836	-0.82006836	1.9904785	0.072509766	0	0	0	0	0	0	0	0	0	0.93212891	0.067871094	0.10375977	0.015869141	-0.020019531	-0.067626953	0.015	38975.33	0	0	0.015
628	99643	99643	Category G	-0.40795898	0.20385742	-0.77978516	0.34179688	-0.24975586	0.28808594	0.47	0.015	20/6/2018	20	6	2018	21:11:46	76306	0.8	21	11	46	871	0.051513672	3.4482422	-0.40161133	0.16259766	-0.81567383	8.2333984	0.054931641	0	0	0	0	0	0	0	0	0	0.92382813	0.076171875	0.083251953	-0.006103516	0.041015625	0.035888672	0.015	38975.33	0	0	0.015
629	99644	99644	Category G	-0.59985352	0.21582031	-0.91186523	0.34838867	-0.24926758	0.28100586	0.47	0.015	20/6/2018	20	6	2018	21:11:46	76306	0.9	21	11	46	859	0.051513672	3.4482422	-0.39086914	0.16503906	-0.81567383	8.5197754	0.23535156	0	0	0	0	0	0	0	0	0	0.91943359	0.080566406	0.35546875	-0.20874023	0.050537109	-0.095947266	0.015	38975.33	0	0	0.015
630	99645	99645	Category G	-0.35986328	0.21582031	-0.70776367	0.3527832	-0.24731445	0.27612305	0.48	0.015	20/6/2018	20	6	2018	21:11:47	76307	0	21	11	47	847	0.051513672	3.4482422	-0.38037109	0.16503906	-0.81225586	10.701416	0.11791992	0	0	0	0	0	0	0	0	0	0.91210938	0.087890625	0.17578125	0.020507813	0.050537109	0.10449219	0.015	38975.33	0	0	0.015
631	99646	99646	Category G	-0.23999023	0.11987305	-0.56396484	0.421875	-0.23339844	0.20751953	0.48	0.015	20/6/2018	20	6	2018	21:11:47	76307	0.1	21	11	47	847	0.051513672	3.4482422	-0.37573242	0.16723633	-0.81494141	10.706055	0.28930664	0	0	0	0	0	0	0	0	0	0.9128418	0.087158203	0.43432617	0.13574219	-0.047363281	0.25097656	0.015	38975.33	0	0	0.015
632	99647	99647	Category G	-0.65991211	0.25195313	-0.86376953	0.41162109	-0.21801758	0.23583984	0.48	0.015	20/6/2018	20	6	2018	21:11:47	76307	0.2	21	11	47	847	0.051513672	3.4482422	-0.36303711	0.17041016	-0.81103516	13.293701	0.31225586	0	0	0	0	0	0	0	0	0	0.90478516	0.095214844	0.4309082	-0.29663086	0.081298828	-0.052490234	0.015	38975.33	0	0	0.015
633	99648	99648	Category G	-0.55175781	0.19189453	-0.73193359	0.39990234	-0.21655273	0.24047852	0.48	0.015	20/6/2018	20	6	2018	21:11:47	76307	0.3	21	11	47	847	0.051513672	3.4482422	-0.35473633	0.17016602	-0.8112793	14.176758	0.21337891	0	0	0	0	0	0	0	0	0	0.90161133	0.098388672	0.29785156	-0.19677734	0.021484375	0.079345703	0.015	38975.33	0	0	0.015
634	99649	99649	Category G	-0.52783203	0.19189453	-0.79199219	0.41723633	-0.21118164	0.23608398	0.48	0.015	20/6/2018	20	6	2018	21:11:47	76307	0.4	21	11	47	871	0.051513672	3.4482422	-0.34179688	0.17504883	-0.81030273	10.255859	0.1875	0	0	0	0	0	0	0	0	0	0.89672852	0.10327148	0.22070313	-0.18579102	0.016601563	0.018310547	0.015	38975.33	0	0	0.015
635	99650	99650	Category G	-0.56396484	0.26391602	-0.87597656	0.40356445	-0.20532227	0.23583984	0.48	0.015	20/6/2018	20	6	2018	21:11:47	76307	0.5	21	11	47	884	0.051513672	3.4482422	-0.33154297	0.17822266	-0.80664063	9.8510742	0.25683594	0	0	0	0	0	0	0	0	0	0.89038086	0.10961914	0.38671875	-0.23217773	0.085449219	-0.069091797	0.015	38975.33	0	0	0.015
636	99651	99651	Category G	-0.29980469	0.15576172	-0.59985352	0.40234375	-0.21044922	0.24365234	0.48	0.015	20/6/2018	20	6	2018	21:11:47	76307	0.6	21	11	47	896	0.051513672	3.4482422	-0.32275391	0.18115234	-0.8059082	8.2746582	0.20898438	0	0	0	0	0	0	0	0	0	0.88696289	0.11303711	0.25463867	0.022949219	-0.025390625	0.20605469	0.015	38975.33	0	0	0.015
637	99652	99652	Category G	-0.43188477	0.2277832	-0.69580078	0.39916992	-0.2590332	0.21069336	0.48	0.015	20/6/2018	20	6	2018	21:11:47	76307	0.7	21	11	47	908	0.051513672	3.4482422	-0.31079102	0.18286133	-0.80419922	6.2570801	0.16845703	0	0	0	0	0	0	0	0	0	0.88134766	0.11865234	0.27441406	-0.12084961	0.044677734	0.10839844	0.015	38975.33	0	0	0.015
638	99653	99653	Category G	-0.21582031	0.19189453	-0.83984375	0.33666992	-0.24169922	0.2980957	0.48	0.015	20/6/2018	20	6	2018	21:11:47	76307	0.8	21	11	47	921	0.051269531	3.3773437	-0.29638672	0.18286133	-0.80664063	4.1430664	0.087646484	0	0	0	0	0	0	0	0	0	0.87890625	0.12109375	0.12255859	0.080566406	0.008789063	-0.032958984	0.015	38975.33	0	0	0.015
639	99654	99654	Category G	-0.75585938	0.16796875	-1.079834	0.36303711	-0.24072266	0.25927734	0.49	0.015	20/6/2018	20	6	2018	21:11:47	76307	0.9	21	11	47	945	0.051269531	3.3773437	-0.28491211	0.18359375	-0.80883789	2.0288086	0.54345703	0	0	0	0	0	0	0	0	0	0.87695313	0.12304688	0.75756836	-0.47070313	-0.015625	-0.27075195	0.015	38975.33	0	0	0.015
640	99655	99655	Category G	-0.29980469	0.17993164	-0.68383789	0.32446289	-0.24291992	0.29077148	0.49	0.015	20/6/2018	20	6	2018	21:11:48	76308	0	21	11	48	945	0.051269531	3.3773437	-0.27441406	0.18334961	-0.80688477	0.16479492	0.12573242	0	0	0	0	0	0	0	0	0	0.87182617	0.12817383	0.15185547	-0.025146484	-0.003417969	0.12304688	0.015	38975.33	0	0	0.015
641	99656	99656	Category G	-0.2277832	0.20385742	-0.671875	0.36157227	-0.24609375	0.26245117	0.49	0.015	20/6/2018	20	6	2018	21:11:48	76308	0.1	21	11	48	945	0.051269531	3.3773437	-0.26733398	0.18310547	-0.80664063	1.3212891	0.1418457	0	0	0	0	0	0	0	0	0	0.86938477	0.13061523	0.19506836	0.039550781	0.020507813	0.13476563	0.015	38975.33	0	0	0.015
642	99657	99657	Category G	-0.41992188	0.2277832	-0.86376953	0.32666016	-0.2746582	0.28320313	0.49	0.015	20/6/2018	20	6	2018	21:11:48	76308	0.2	21	11	48	921	0.051269531	3.3773437	-0.25756836	0.18554688	-0.80517578	3.0952148	0.17749023	0	0	0	0	0	0	0	0	0	0.86547852	0.13452148	0.26269531	-0.16210938	0.041992188	-0.058349609	0.015	38975.33	0	0	0.015
643	99658	99658	Category G	-0.27587891	0.21582031	-0.93579102	0.30126953	-0.26098633	0.3137207	0.49	0.015	20/6/2018	20	6	2018	21:11:48	76308	0.3	21	11	48	896	0.051269531	3.3773437	-0.24682617	0.18554688	-0.80371094	4.7272949	0.13842773	0	0	0	0	0	0	0	0	0	0.86083984	0.13916016	0.19116211	-0.028808594	0.030029297	-0.13183594	0.015	38975.33	0	0	0.015
644	99659	99659	Category G	-0.41992188	0.17993164	-0.93579102	0.28320313	-0.27124023	0.31835938	0.49	0.015	20/6/2018	20	6	2018	21:11:48	76308	0.4	21	11	48	884	0.051269531	3.3773437	-0.23486328	0.18725586	-0.80224609	5.1975098	0.22802734	0	0	0	0	0	0	0	0	0	0.85668945	0.14331055	0.32568359	-0.18481445	-0.007324219	-0.13330078	0.015	38975.33	0	0	0.015
645	99660	99660	Category G	-0.45581055	0.2277832	-0.80395508	0.29492188	-0.26318359	0.3046875	0.49	0.015	20/6/2018	20	6	2018	21:11:48	76308	0.5	21	11	48	884	0.051269531	3.3773437	-0.22558594	0.1875	-0.8046875	6.8251953	0.23339844	0	0	0	0	0	0	0	0	0	0.85644531	0.14355469	0.27099609	-0.22998047	0.040039063	0.000732422	0.015	38975.33	0	0	0.015
646	99661	99661	Category G	-0.31176758	0.16796875	-0.70776367	0.3190918	-0.25683594	0.29614258	0.49	0.015	20/6/2018	20	6	2018	21:11:48	76308	0.6	21	11	48	871	0.051269531	3.3773437	-0.21289063	0.18994141	-0.80566406	9.0300293	0.140625	0	0	0	0	0	0	0	0	0	0.85449219	0.14550781	0.21850586	-0.098632813	-0.021972656	0.097900391	0.015	38975.33	0	0	0.015
647	99662	99662	Category G	-0.44384766	0.19189453	-0.91186523	0.32397461	-0.25585938	0.2956543	0.49	0.015	20/6/2018	20	6	2018	21:11:48	76308	0.7	21	11	48	859	0.051269531	3.3773437	-0.20288086	0.19018555	-0.81005859	10.210693	0.26123047	0	0	0	0	0	0	0	0	0	0.85644531	0.14355469	0.34399414	-0.24072266	0.001464844	-0.1015625	0.015	38975.33	0	0	0.015
648	99663	99663	Category G	-0.37182617	0.16796875	-0.82788086	0.31640625	-0.26025391	0.29956055	0.49	0.015	20/6/2018	20	6	2018	21:11:48	76308	0.8	21	11	48	871	0.051269531	3.3773437	-0.19213867	0.18823242	-0.80981445	8.4863281	0.18139648	0	0	0	0	0	0	0	0	0	0.85327148	0.14672852	0.21777344	-0.17944336	-0.020263672	-0.017822266	0.015	38975.33	0	0	0.015
649	99664	99664	Category G	-0.34790039	0.11987305	-0.88793945	0.32763672	-0.26220703	0.29443359	0.5	0.015	20/6/2018	20	6	2018	21:11:48	76308	0.9	21	11	48	871	0.051269531	3.3773437	-0.18530273	0.18286133	-0.80834961	7.6901855	0.19140625	0	0	0	0	0	0	0	0	0	0.84936523	0.15063477	0.30493164	-0.16235352	-0.062988281	-0.079345703	0.015	38975.33	0	0	0.015
650	99665	99665	Category G	-0.20385742	0.3359375	-0.68383789	0.32397461	-0.26342773	0.28442383	0.5	0.015	20/6/2018	20	6	2018	21:11:49	76309	0	21	11	49	884	0.051269531	3.3773437	-0.17480469	0.18310547	-0.80566406	8.0898438	0.19750977	0	0	0	0	0	0	0	0	0	0.84448242	0.15551758	0.3034668	-0.028808594	0.15258789	0.12182617	0.015	38975.33	0	0	0.015
651	99666	99666	Category G	-0.7199707	0.2277832	-1.0197754	0.29321289	-0.27685547	0.30615234	0.5	0.015	20/6/2018	20	6	2018	21:11:49	76309	0.1	21	11	49	822	0.051269531	3.3773437	-0.17016602	0.18505859	-0.81054688	9.2998047	0.58935547	0	0	0	0	0	0	0	0	0	0.84887695	0.15112305	0.80102539	-0.54956055	0.042480469	-0.20898438	0.015	38975.33	0	0	0.015
652	99667	99667	Category G	-0.44384766	0.20385742	-0.98388672	0.29858398	-0.25634766	0.30102539	0.5	0.015	20/6/2018	20	6	2018	21:11:49	76309	0.2	21	11	49	773	0.051269531	3.3773437	-0.15771484	0.18701172	-0.8125	10.430908	0.33374023	0	0	0	0	0	0	0	0	0	0.84863281	0.15136719	0.47387695	-0.28588867	0.016601563	-0.17114258	0.015	38975.33	0	0	0.015
653	99668	99668	Category G	-0.19189453	-0.49194336	-0.68383789	0.29394531	-0.2512207	0.30883789	0.5	0.015	20/6/2018	20	6	2018	21:11:49	76309	0.3	21	11	49	773	0.051269531	3.3773437	-0.14526367	0.18505859	-0.81347656	11.589844	0.69091797	0	0	0	0	0	0	0	0	0	0.84692383	0.15307617	0.85327148	-0.046386719	-0.67700195	0.12963867	0.015	38975.33	0	0	0.015
654	99669	99669	Category G	-0.45581055	-0.047851563	-0.95996094	0.31567383	-0.22680664	0.31298828	0.5	0.015	20/6/2018	20	6	2018	21:11:49	76309	0.4	21	11	49	724	0.051269531	3.3773437	-0.13989258	0.18139648	-0.81347656	14.009277	0.41674805	0	0	0	0	0	0	0	0	0	0.84521484	0.15478516	0.69140625	-0.31567383	-0.22924805	-0.14624023	0.015	38975.33	0	0	0.015
655	99670	99670	Category G	-0.40795898	0.083984375	-0.85180664	0.29785156	-0.22802734	0.33056641	0.5	0.015	20/6/2018	20	6	2018	21:11:49	76309	0.5	21	11	49	540	0.051269531	3.3773437	-0.12988281	0.18286133	-0.80883789	12.522949	0.2980957	0	0	0	0	0	0	0	0	0	0.83935547	0.16064453	0.41943359	-0.27783203	-0.098876953	-0.042724609	0.015	38975.33	0	0	0.015
656	99671	99671	Category G	-0.41992188	0.27587891	-0.87597656	0.30322266	-0.25	0.31542969	0.5	0.015	20/6/2018	20	6	2018	21:11:49	76309	0.6	21	11	49	344	0.051269531	3.3773437	-0.12084961	0.18286133	-0.80712891	10.464844	0.32055664	0	0	0	0	0	0	0	0	0	0.83642578	0.16357422	0.46044922	-0.29882813	0.092773438	-0.068603516	0.015	38975.33	0	0	0.015
657	99672	99672	Category G	-0.29980469	0.19189453	-0.79199219	0.27392578	-0.26733398	0.31201172	0.5	0.015	20/6/2018	20	6	2018	21:11:49	76309	0.7	21	11	49	-196	0.051269531	3.3773437	-0.11132813	0.18139648	-0.80834961	8.8117676	0.18920898	0	0	0	0	0	0	0	0	0	0.8359375	0.1640625	0.21508789	-0.18823242	0.010253906	0.016357422	0.015	38975.33	0	0	0.015
658	99673	99673	Category G	-0.44384766	0.15576172	-0.91186523	0.29052734	-0.25366211	0.31958008	0.5	0.015	20/6/2018	20	6	2018	21:11:49	76309	0.8	21	11	49	-663	0.051269531	3.3773437	-0.10449219	0.18481445	-0.81225586	9.0961914	0.35449219	0	0	0	0	0	0	0	0	0	0.83959961	0.16040039	0.4675293	-0.33911133	-0.029052734	-0.099365234	0.015	38975.33	0	0	0.015
659	99674	99674	Category G	-0.53979492	0.071777344	-1.0678711	0.25878906	-0.26074219	0.33203125	0.51	0.015	20/6/2018	20	6	2018	21:11:49	76309	0.9	21	11	49	-798	0.051269531	3.3773437	-0.098144531	0.17822266	-0.81225586	10.527588	0.52099609	0	0	0	0	0	0	0	0	0	0.83740234	0.16259766	0.8034668	-0.44140625	-0.10644531	-0.25537109	0.015	38975.33	0	0	0.015
660	99675	99675	Category G	-0.40795898	0.13183594	-0.83984375	0.25952148	-0.26342773	0.32495117	0.51	0.015	20/6/2018	20	6	2018	21:11:50	76310	0	21	11	50	-982	0.051269531	3.3773437	-0.086914063	0.18310547	-0.8125	15.541016	0.32592773	0	0	0	0	0	0	0	0	0	0.83740234	0.16259766	0.39941406	-0.32080078	-0.051269531	-0.027099609	0.015	38975.33	0	0	0.015
661	99676	99676	Category G	-0.2878418	0.16796875	-0.51586914	0.28344727	-0.26513672	0.31323242	0.51	0.015	20/6/2018	20	6	2018	21:11:50	76310	0.1	21	11	50	-1019	0.051269531	3.3773437	-0.075195313	0.18432617	-0.81298828	23.991943	0.36572266	0	0	0	0	0	0	0	0	0	0.8371582	0.1628418	0.52612305	-0.21240234	-0.016357422	0.29711914	0.015	38975.33	0	0	0.015
662	99677	99677	Category G	-0.51586914	0.011962891	-0.91186523	0.29516602	-0.27539063	0.29833984	0.51	0.015	20/6/2018	20	6	2018	21:11:50	76310	0.2	21	11	50	-884	0.051269531	3.3773437	-0.069091797	0.18432617	-0.81713867	36.501221	0.48803711	0	0	0	0	0	0	0	0	0	0.84057617	0.15942383	0.71362305	-0.4465332	-0.17236328	-0.094482422	0.015	38975.33	0	0	0.015
663	99678	99678	Category G	-0.41992188	0.16796875	-0.77978516	0.23168945	-0.27124023	0.3503418	0.51	0.015	20/6/2018	20	6	2018	21:11:50	76310	0.3	21	11	50	-921	0.051269531	3.3773437	-0.057617188	0.18676758	-0.81762695	52.853271	0.36450195	0	0	0	0	0	0	0	0	0	0.84082031	0.15917969	0.41894531	-0.36206055	-0.018798828	0.037841797	0.015	38975.33	0	0	0.015
664	99679	99679	Category G	-0.47998047	0.19189453	-0.85180664	0.24365234	-0.27709961	0.32519531	0.51	0.015	20/6/2018	20	6	2018	21:11:50	76310	0.4	21	11	50	-1252	0.051269531	3.3773437	-0.053222656	0.18652344	-0.81640625	59.107422	0.42797852	0	0	0	0	0	0	0	0	0	0.83935547	0.16064453	0.46679688	-0.42651367	0.005126953	-0.03515625	0.015	38975.33	0	0	0.015
665	99680	99680	Category E	0.32397461	0.23999023	-0.94799805	-0.27148438	0.071044922	0.3996582	0.34	0.015	20/6/2018	20	6	2018	21:23:33	77013	0.6	21	23	33	-527	0.051513672	3.4482422	-0.042480469	0.18701172	-0.81469727	104.13818	0.39355469	0	0	0	0	0	0	0	0	0	0.83691406	0.16308594	0.55249023	0.36645508	0.052734375	-0.13305664	0.015	38975.33	0	0	0.015
666	99681	99681	Category E	0.26391602	0.3359375	-0.92382813	-0.19799805	0.069335938	0.42456055	0.34	0.015	20/6/2018	20	6	2018	21:23:33	77013	0.7	21	23	33	-601	0.051025391	3.3757324	-0.031494141	0.18652344	-0.81689453	133.46582	0.34765625	0	0	0	0	0	0	0	0	0	0.83837891	0.16162109	0.55151367	0.29541016	0.14916992	-0.10668945	0.015	38975.33	0	0	0.015
667	99682	99682	Category E	0.41992188	0.071777344	-0.73193359	-0.19946289	0.14208984	0.40771484	0.34	0.015	20/6/2018	20	6	2018	21:23:33	77013	0.8	21	23	33	-515	0.051025391	3.3757324	-0.024414063	0.18774414	-0.82006836	127.479	0.46777344	0	0	0	0	0	0	0	0	0	0.84155273	0.15844727	0.64868164	0.44433594	-0.1159668	0.088134766	0.015	38975.33	0	0	0.015
668	99683	99683	Category E	0.31176758	0.34790039	-0.85180664	-0.23657227	0.15063477	0.39208984	0.34	0.015	20/6/2018	20	6	2018	21:23:33	77013	0.9	21	23	33	-110	0.051025391	3.3757324	-0.016845703	0.18920898	-0.81958008	121.3374	0.36621094	0	0	0	0	0	0	0	0	0	0.84130859	0.15869141	0.51928711	0.32861328	0.15844727	-0.031982422	0.015	38975.33	0	0	0.015
669	99684	99684	Category E	0.34790039	0.25195313	-0.79199219	-0.24682617	0.1418457	0.38305664	0.35	0.015	20/6/2018	20	6	2018	21:23:34	77014	0	21	23	34	258	0.051025391	3.3757324	-0.008544922	0.18847656	-0.81982422	118.18188	0.36303711	0	0	0	0	0	0	0	0	0	0.84130859	0.15869141	0.44775391	0.35644531	0.063232422	0.027832031	0.015	38975.33	0	0	0.015
670	99685	99685	Category E	0.26391602	0.26391602	-0.64794922	-0.27001953	0.13696289	0.38696289	0.35	0.015	20/6/2018	20	6	2018	21:23:34	77014	0.1	21	23	34	577	0.051025391	3.3757324	0.003417969	0.18896484	-0.8203125	123.64258	0.32104492	0	0	0	0	0	0	0	0	0	0.84179688	0.15820313	0.50756836	0.26025391	0.074707031	0.17236328	0.015	38975.33	0	0	0.015
671	99686	99686	Category E	0.35986328	0.25195313	-0.65991211	-0.29931641	0.1262207	0.37060547	0.35	0.015	20/6/2018	20	6	2018	21:23:34	77014	0.2	21	23	34	516	0.051025391	3.3757324	0.011962891	0.1875	-0.82202148	125.84302	0.38891602	0	0	0	0	0	0	0	0	0	0.84301758	0.15698242	0.57421875	0.34765625	0.064208984	0.16210938	0.015	38975.33	0	0	0.015
672	99687	99687	Category E	0.50390625	0.26391602	-0.56396484	-0.3046875	0.092773438	0.35620117	0.35	0.015	20/6/2018	20	6	2018	21:23:34	77014	0.3	21	23	34	466	0.051025391	3.3757324	0.016601563	0.18701172	-0.82495117	124.26514	0.55810547	0	0	0	0	0	0	0	0	0	0.84619141	0.15380859	0.82519531	0.48706055	0.076660156	0.26098633	0.015	38975.33	0	0	0.015
673	99688	99688	Category E	0.58789063	0.34790039	-0.76782227	-0.31616211	0.071289063	0.35913086	0.35	0.015	20/6/2018	20	6	2018	21:23:34	77014	0.4	21	23	34	245	0.051025391	3.3757324	0.028808594	0.18505859	-0.82543945	125.00879	0.58496094	0	0	0	0	0	0	0	0	0	0.84643555	0.15356445	0.77905273	0.55883789	0.16259766	0.057617188	0.015	38975.33	0	0	0.015
674	99689	99689	Category E	0.38378906	0.49194336	-0.6237793	-0.27832031	0.086425781	0.38256836	0.35	0.015	20/6/2018	20	6	2018	21:23:34	77014	0.5	21	23	34	-282	0.051025391	3.3757324	0.041015625	0.18359375	-0.82861328	132.58301	0.50439453	0	0	0	0	0	0	0	0	0	0.84960938	0.15039063	0.85571289	0.3425293	0.30810547	0.20483398	0.015	38975.33	0	0	0.015
675	99690	99690	Category E	0.29980469	0.34790039	-0.73193359	-0.24609375	0.12109375	0.39916992	0.35	0.015	20/6/2018	20	6	2018	21:23:34	77014	0.6	21	23	34	-331	0.051025391	3.3757324	0.050292969	0.18286133	-0.828125	95.748535	0.31396484	0	0	0	0	0	0	0	0	0	0.84960938	0.15039063	0.51049805	0.24926758	0.16479492	0.096191406	0.015	38975.33	0	0	0.015
676	99691	99691	Category E	0.50390625	0.23999023	-0.68383789	-0.19848633	0.15112305	0.4128418	0.35	0.015	20/6/2018	20	6	2018	21:23:34	77014	0.7	21	23	34	-515	0.051025391	3.3757324	0.059570313	0.1809082	-0.8269043	31.095947	0.47021484	0	0	0	0	0	0	0	0	0	0.84863281	0.15136719	0.64624023	0.4440918	0.058837891	0.14306641	0.015	38975.33	0	0	0.015
677	99692	99692	Category E	0.57592773	0.2277832	-0.94799805	-0.15966797	0.17260742	0.41308594	0.35	0.015	20/6/2018	20	6	2018	21:23:34	77014	0.8	21	23	34	-712	0.051025391	3.3757324	0.067382813	0.18164063	-0.82861328	17.996582	0.52392578	0	0	0	0	0	0	0	0	0	0.85107422	0.14892578	0.67358398	0.50830078	0.045898438	-0.11914063	0.015	38975.33	0	0	0.015
678	99693	99693	Category E	0.50390625	0.15576172	-0.87597656	-0.11767578	0.15283203	0.43603516	0.35	0.015	20/6/2018	20	6	2018	21:23:34	77014	0.9	21	23	34	-896	0.051025391	3.3757324	0.078369141	0.18164063	-0.83203125	9.0849609	0.4284668	0	0	0	0	0	0	0	0	0	0.85522461	0.14477539	0.49536133	0.42529297	-0.025878906	-0.043701172	0.015	38975.33	0	0	0.015
679	99694	99694	Category E	0.31176758	0.13183594	-0.70776367	-0.11645508	0.14672852	0.43408203	0.36	0.015	20/6/2018	20	6	2018	21:23:35	77015	0	21	23	35	-1056	0.051025391	3.3757324	0.085693359	0.18139648	-0.83154297	6.2351074	0.26245117	0	0	0	0	0	0	0	0	0	0.85546875	0.14453125	0.39941406	0.22583008	-0.049560547	0.1237793	0.015	38975.33	0	0	0.015
680	99695	99695	Category E	0.21582031	0.16796875	-0.76782227	-0.12841797	0.11376953	0.4453125	0.36	0.015	20/6/2018	20	6	2018	21:23:35	77015	0.1	21	23	35	-1240	0.051025391	3.3757324	0.096923828	0.1809082	-0.82910156	16.382813	0.1340332	0	0	0	0	0	0	0	0	0	0.85424805	0.14575195	0.19287109	0.11865234	-0.012939453	0.061279297	0.015	38975.33	0	0	0.015
681	99696	99696	Category E	0.3359375	0.2878418	-0.64794922	-0.14355469	0.12524414	0.43408203	0.36	0.015	20/6/2018	20	6	2018	21:23:35	77015	0.2	21	23	35	-1166	0.051025391	3.3757324	0.10644531	0.18017578	-0.82910156	21.355225	0.31152344	0	0	0	0	0	0	0	0	0	0.85522461	0.14477539	0.51806641	0.22924805	0.10742188	0.18115234	0.015	38975.33	0	0	0.015
682	99697	99697	Category E	0.49194336	0.21582031	-0.59985352	-0.13842773	0.10546875	0.45288086	0.36	0.015	20/6/2018	20	6	2018	21:23:35	77015	0.3	21	23	35	-957	0.051025391	3.3757324	0.11279297	0.17993164	-0.83251953	23.576172	0.44604492	0	0	0	0	0	0	0	0	0	0.85913086	0.14086914	0.64746094	0.37890625	0.035644531	0.23266602	0.015	38975.33	0	0	0.015
683	99698	99698	Category E	0.41992188	0.29980469	-0.83984375	-0.13500977	0.10107422	0.44506836	0.36	0.015	20/6/2018	20	6	2018	21:23:35	77015	0.4	21	23	35	-761	0.051025391	3.3757324	0.12402344	0.18017578	-0.83349609	23.452637	0.3190918	0	0	0	0	0	0	0	0	0	0.86181641	0.13818359	0.42138672	0.2956543	0.11938477	-0.006103516	0.015	38975.33	0	0	0.015
684	99699	99699	Category E	0.39599609	0.2277832	-0.85180664	-0.099609375	0.10473633	0.45800781	0.36	0.015	20/6/2018	20	6	2018	21:23:35	77015	0.5	21	23	35	-994	0.051025391	3.3757324	0.13085938	0.17944336	-0.83105469	21.899658	0.27001953	0	0	0	0	0	0	0	0	0	0.86035156	0.13964844	0.33374023	0.26489258	0.048095703	-0.020507813	0.015	38975.33	0	0	0.015
685	99700	99700	Category E	0.23999023	0.25195313	-0.87597656	-0.0390625	0.092285156	0.45922852	0.36	0.015	20/6/2018	20	6	2018	21:23:35	77015	0.6	21	23	35	-945	0.051025391	3.3757324	0.13696289	0.17993164	-0.82861328	20.966797	0.1340332	0	0	0	0	0	0	0	0	0	0.85888672	0.14111328	0.22216797	0.1027832	0.071777344	-0.047119141	0.015	38975.33	0	0	0.015
686	99701	99701	Category E	0.21582031	0.16796875	-0.89990234	-0.018798828	0.10058594	0.45996094	0.36	0.015	20/6/2018	20	6	2018	21:23:35	77015	0.7	21	23	35	-871	0.051025391	3.3757324	0.14770508	0.18041992	-0.82617188	21.163086	0.10083008	0	0	0	0	0	0	0	0	0	0.85839844	0.14160156	0.15405273	0.067871094	-0.012451172	-0.073486328	0.015	38975.33	0	0	0.015
687	99702	99702	Category E	0.44384766	0.095947266	-0.81591797	-0.00390625	0.13012695	0.45751953	0.36	0.015	20/6/2018	20	6	2018	21:23:35	77015	0.8	21	23	35	-1019	0.051025391	3.3757324	0.15551758	0.18164063	-0.82836914	21.83252	0.30078125	0	0	0	0	0	0	0	0	0	0.86230469	0.13769531	0.38647461	0.28808594	-0.085693359	0.012451172	0.015	38975.33	0	0	0.015
688	99703	99703	Category E	0.27587891	0.071777344	-1.0559082	-0.003173828	0.13647461	0.45581055	0.36	0.015	20/6/2018	20	6	2018	21:23:35	77015	0.9	21	23	35	-773	0.051025391	3.3757324	0.16455078	0.18212891	-0.82983398	21.873779	0.27490234	0	0	0	0	0	0	0	0	0	0.86547852	0.13452148	0.44750977	0.11108398	-0.11035156	-0.22583008	0.015	38975.33	0	0	0.015
689	99704	99704	Category E	0.29980469	0.10791016	-0.76782227	0.024169922	0.12695313	0.45654297	0.37	0.015	20/6/2018	20	6	2018	21:23:36	77016	0	21	23	36	-1019	0.051025391	3.3757324	0.17114258	0.18212891	-0.83129883	20.883545	0.16137695	0	0	0	0	0	0	0	0	0	0.86816406	0.13183594	0.26635742	0.12841797	-0.07421875	0.063476563	0.015	38975.33	0	0	0.015
690	99705	99705	Category E	0.059814453	0.17993164	-0.94799805	0.028808594	0.10766602	0.45703125	0.37	0.015	20/6/2018	20	6	2018	21:23:36	77016	0.1	21	23	36	-1019	0.051025391	3.3757324	0.17749023	0.18237305	-0.83081055	19.973633	0.16577148	0	0	0	0	0	0	0	0	0	0.86914063	0.13085938	0.23730469	-0.11767578	-0.002441406	-0.11694336	0.015	38975.33	0	0	0.015
691	99706	99706	Category E	0.43188477	0.15576172	-0.69580078	-0.016113281	0.1015625	0.45092773	0.37	0.015	20/6/2018	20	6	2018	21:23:36	77016	0.2	21	23	36	-1019	0.051025391	3.3757324	0.18212891	0.17919922	-0.83398438	16.824951	0.28637695	0	0	0	0	0	0	0	0	0	0.87231445	0.12768555	0.41162109	0.24951172	-0.0234375	0.13818359	0.015	38975.33	0	0	0.015
692	99707	99707	Category E	0.21582031	0.17993164	-0.98388672	0.018066406	0.081542969	0.45458984	0.37	0.015	20/6/2018	20	6	2018	21:23:36	77016	0.3	21	23	36	-1105	0.051025391	3.3757324	0.19335938	0.17822266	-0.83251953	13.455322	0.15258789	0	0	0	0	0	0	0	0	0	0.87329102	0.12670898	0.17480469	0.022216797	0.001464844	-0.15112305	0.015	38975.33	0	0	0.015
693	99708	99708	Category E	0.3359375	0.19189453	-0.81591797	-0.025878906	0.082763672	0.46044922	0.37	0.015	20/6/2018	20	6	2018	21:23:36	77016	0.4	21	23	36	-970	0.051025391	3.3757324	0.20043945	0.17773438	-0.83081055	10.860352	0.13671875	0	0	0	0	0	0	0	0	0	0.87304688	0.12695313	0.16455078	0.13525391	0.013916016	0.014892578	0.015	38975.33	0	0	0.015
694	99709	99709	Category E	0.14379883	0.13183594	-0.76782227	-0.007324219	0.090820313	0.46191406	0.37	0.015	20/6/2018	20	6	2018	21:23:36	77016	0.5	21	23	36	-1043	0.051025391	3.3757324	0.203125	0.18603516	-0.83398438	10.598389	0.10424805	0	0	0	0	0	0	0	0	0	0.87841797	0.12158203	0.17993164	-0.059326172	-0.054199219	0.066162109	0.015	38975.33	0	0	0.015
695	99710	99710	Category E	0.27587891	0.16796875	-0.75585938	-0.059814453	0.10522461	0.45410156	0.37	0.015	20/6/2018	20	6	2018	21:23:36	77016	0.6	21	23	36	-1043	0.051025391	3.3757324	0.21166992	0.18945313	-0.83300781	8.3557129	0.10253906	0	0	0	0	0	0	0	0	0	0.88012695	0.11987305	0.16308594	0.063964844	-0.021484375	0.077148438	0.015	38975.33	0	0	0.015
696	99711	99711	Category E	0.29980469	0.083984375	-0.93579102	-0.060058594	0.13989258	0.44750977	0.37	0.015	20/6/2018	20	6	2018	21:23:36	77016	0.7	21	23	36	-994	0.051025391	3.3757324	0.21923828	0.19116211	-0.83154297	5.954834	0.16967773	0	0	0	0	0	0	0	0	0	0.88085938	0.11914063	0.29174805	0.080322266	-0.10717773	-0.10400391	0.015	38975.33	0	0	0.015
697	99712	99712	Category E	0.39599609	0.13183594	-0.85180664	-0.048095703	0.14160156	0.44775391	0.37	0.015	20/6/2018	20	6	2018	21:23:36	77016	0.8	21	23	36	-994	0.051025391	3.3757324	0.22705078	0.19067383	-0.83203125	2.8835449	0.1796875	0	0	0	0	0	0	0	0	0	0.88330078	0.11669922	0.24731445	0.16870117	-0.058837891	-0.01953125	0.015	38975.33	0	0	0.015
698	99713	99713	Category E	0.2277832	0.19189453	-0.82788086	0.020751953	0.13134766	0.45825195	0.37	0.015	20/6/2018	20	6	2018	21:23:36	77016	0.9	21	23	36	-933	0.051025391	3.3757324	0.23242188	0.19018555	-0.83227539	1.7319336	0.006591797	0	0	0	0	0	0	0	0	0	0.88476563	0.11523438	0.010742188	-0.004638672	0.001464844	0.004394531	0.015	38975.33	0	0	0.015
699	99714	99714	Category E	0.10791016	0.17993164	-0.94799805	0.027099609	0.10668945	0.45629883	0.38	0.015	20/6/2018	20	6	2018	21:23:37	77017	0	21	23	37	-958	0.051025391	3.3757324	0.24072266	0.19067383	-0.83007813	0.008789063	0.17773438	0	0	0	0	0	0	0	0	0	0.88500977	0.11499023	0.26147461	-0.1328125	-0.010742188	-0.11767578	0.015	38975.33	0	0	0.015
700	99715	99715	Category E	0.40795898	0.27587891	-0.89990234	0.018310547	0.085205078	0.46582031	0.38	0.015	20/6/2018	20	6	2018	21:23:37	77017	0.1	21	23	37	-994	0.051025391	3.3757324	0.24902344	0.19189453	-0.82885742	5.0969238	0.19287109	0	0	0	0	0	0	0	0	0	0.88647461	0.11352539	0.31347656	0.15869141	0.083740234	-0.070800781	0.015	38975.33	0	0	0.015
701	99716	99716	Category E	0.23999023	0.20385742	-0.88793945	0.004882813	0.067871094	0.45898438	0.38	0.015	20/6/2018	20	6	2018	21:23:37	77017	0.2	21	23	37	-1105	0.051025391	3.3757324	0.25585938	0.19238281	-0.83007813	6.9248047	0.061035156	0	0	0	0	0	0	0	0	0	0.88964844	0.11035156	0.085205078	-0.015869141	0.011230469	-0.057617188	0.015	38975.33	0	0	0.015
702	99717	99717	Category E	0.29980469	0.2277832	-0.86376953	-0.0078125	0.095214844	0.44897461	0.38	0.015	20/6/2018	20	6	2018	21:23:37	77017	0.3	21	23	37	-1265	0.051025391	3.3757324	0.26049805	0.19262695	-0.8347168	6.6513672	0.059814453	0	0	0	0	0	0	0	0	0	0.89550781	0.10449219	0.10302734	0.0390625	0.034912109	-0.028808594	0.015	38975.33	0	0	0.015
703	99718	99718	Category E	0.14379883	0.083984375	-0.87597656	-0.033935547	0.1003418	0.46044922	0.38	0.015	20/6/2018	20	6	2018	21:23:37	77017	0.4	21	23	37	-1253	0.051025391	3.3757324	0.27148438	0.19458008	-0.83276367	2.6352539	0.17431641	0	0	0	0	0	0	0	0	0	0.89746094	0.10253906	0.28125	-0.12768555	-0.1105957	-0.04296875	0.015	38975.33	0	0	0.015
704	99719	99719	Category E	0.29980469	0.26391602	-0.80395508	-0.109375	0.13134766	0.44287109	0.38	0.015	20/6/2018	20	6	2018	21:23:37	77017	0.5	21	23	37	-1425	0.051513672	3.4482422	0.27856445	0.19482422	-0.8359375	2.8723145	0.078613281	0	0	0	0	0	0	0	0	0	0.90234375	0.09765625	0.12182617	0.020996094	0.068847656	0.031982422	0.015	38975.33	0	0	0.015
705	99720	99720	Category E	0.38378906	0.16796875	-0.98388672	-0.059082031	0.16015625	0.44677734	0.38	0.015	20/6/2018	20	6	2018	21:23:37	77017	0.6	21	23	37	-1425	0.051513672	3.4482422	0.28735352	0.1940918	-0.83666992	5.6003418	0.17773438	0	0	0	0	0	0	0	0	0	0.90576172	0.094238281	0.26977539	0.096191406	-0.026123047	-0.14697266	0.015	38975.33	0	0	0.015
706	99721	99721	Category E	0.2878418	0.23999023	-0.88793945	0.016357422	0.12524414	0.45898438	0.38	0.015	20/6/2018	20	6	2018	21:23:37	77017	0.7	21	23	37	-1388	0.051513672	3.4482422	0.28271484	0.19116211	-0.83764648	6.0500488	0.070068359	0	0	0	0	0	0	0	0	0	0.90454102	0.095458984	0.10375977	0.004882813	0.048583984	-0.050048828	0.015	38975.33	0	0	0.015
707	99722	99722	Category E	0.21582031	0.26391602	-0.85180664	0.022705078	0.10595703	0.44995117	0.38	0.015	20/6/2018	20	6	2018	21:23:37	77017	0.8	21	23	37	-1523	0.051513672	3.4482422	0.28466797	0.18969727	-0.83276367	3.5974121	0.1027832	0	0	0	0	0	0	0	0	0	0.90039063	0.099609375	0.16162109	-0.068847656	0.073974609	-0.018798828	0.015	38975.33	0	0	0.015
708	99723	99723	Category E	0.25195313	0.14379883	-0.80395508	-0.052734375	0.070800781	0.46484375	0.38	0.015	20/6/2018	20	6	2018	21:23:37	77017	0.9	21	23	37	-1339	0.051513672	3.4482422	0.28125	0.19018555	-0.83666992	0.53979492	0.063964844	0	0	0	0	0	0	0	0	0	0.90307617	0.096923828	0.10864258	-0.029296875	-0.046386719	0.032714844	0.015	38975.33	0	0	0.015
709	99724	99724	Category E	0.38378906	0.25195313	-0.95996094	-0.044677734	0.050537109	0.45458984	0.39	0.015	20/6/2018	20	6	2018	21:23:38	77018	0	21	23	38	-1154	0.051513672	3.4482422	0.2800293	0.18896484	-0.83935547	0.50634766	0.1706543	0	0	0	0	0	0	0	0	0	0.9050293	0.094970703	0.28662109	0.10351563	0.062744141	-0.12036133	0.015	38975.33	0	0	0.015
710	99725	99725	Category E	0.32397461	0.095947266	-0.82788086	0.007568359	0.044433594	0.47167969	0.39	0.015	20/6/2018	20	6	2018	21:23:38	77018	0.1	21	23	38	-1154	0.051513672	3.4482422	0.27661133	0.18823242	-0.84106445	0.54980469	0.10449219	0	0	0	0	0	0	0	0	0	0.9050293	0.094970703	0.15258789	0.047119141	-0.092285156	0.013183594	0.015	38975.33	0	0	0.015
711	99726	99726	Category E	0.11987305	0.083984375	-0.81591797	0.002197266	0.052490234	0.46875	0.39	0.015	20/6/2018	20	6	2018	21:23:38	77018	0.2	21	23	38	-1007	0.051513672	3.4482422	0.27636719	0.18676758	-0.84130859	6.3120117	0.18896484	0	0	0	0	0	0	0	0	0	0.90527344	0.094726563	0.28515625	-0.15649414	-0.1027832	0.025390625	0.015	38975.33	0	0	0.015
712	99727	99727	Category E	0.32397461	0.10791016	-0.88793945	-0.056152344	0.10693359	0.45410156	0.39	0.015	20/6/2018	20	6	2018	21:23:38	77018	0.3	21	23	38	-957	0.051513672	3.4482422	0.2734375	0.1875	-0.84619141	10.398193	0.10302734	0	0	0	0	0	0	0	0	0	0.90869141	0.091308594	0.17163086	0.050292969	-0.079589844	-0.041748047	0.015	38975.33	0	0	0.015
713	99728	99728	Category E	0.41992188	0.059814453	-0.98388672	-0.022460938	0.11230469	0.45410156	0.39	0.015	20/6/2018	20	6	2018	21:23:38	77018	0.4	21	23	38	-1019	0.051513672	3.4482422	0.27075195	0.18676758	-0.84936523	6.2023926	0.23730469	0	0	0	0	0	0	0	0	0	0.91088867	0.089111328	0.41040039	0.14892578	-0.12695313	-0.13427734	0.015	38975.33	0	0	0.015
714	99729	99729	Category E	0.2277832	0.13183594	-0.75585938	-0.024658203	0.12182617	0.44824219	0.39	0.015	20/6/2018	20	6	2018	21:23:38	77018	0.5	21	23	38	-835	0.051513672	3.4482422	0.26318359	0.18432617	-0.85083008	2.2519531	0.11425781	0	0	0	0	0	0	0	0	0	0.90942383	0.090576172	0.18310547	-0.035400391	-0.052490234	0.094970703	0.015	38975.33	0	0	0.015
715	99730	99730	Category E	0.16796875	0.11987305	-0.77978516	-0.086181641	0.10864258	0.4543457	0.39	0.015	20/6/2018	20	6	2018	21:23:38	77018	0.6	21	23	38	-822	0.051513672	3.4482422	0.25952148	0.18066406	-0.85229492	2.2602539	0.13183594	0	0	0	0	0	0	0	0	0	0.90893555	0.091064453	0.22509766	-0.091552734	-0.060791016	0.072509766	0.015	38975.33	0	0	0.015
716	99731	99731	Category E	0.3359375	0.20385742	-0.74389648	-0.096435547	0.094970703	0.44604492	0.39	0.015	20/6/2018	20	6	2018	21:23:38	77018	0.7	21	23	38	-810	0.051513672	3.4482422	0.25830078	0.17822266	-0.85473633	2.8728027	0.13769531	0	0	0	0	0	0	0	0	0	0.91064453	0.089355469	0.21386719	0.077392578	0.025390625	0.11083984	0.015	38975.33	0	0	0.015
717	99732	99732	Category E	0.43188477	0.23999023	-0.95996094	-0.11352539	0.10473633	0.4543457	0.39	0.015	20/6/2018	20	6	2018	21:23:38	77018	0.8	21	23	38	-822	0.051513672	3.4482422	0.25463867	0.17895508	-0.86279297	1.6940918	0.21069336	0	0	0	0	0	0	0	0	0	0.91723633	0.082763672	0.33496094	0.17700195	0.060791016	-0.096923828	0.015	38975.33	0	0	0.015
718	99733	99733	Category E	0.37182617	0.15576172	-0.81591797	-0.054443359	0.099853516	0.45483398	0.39	0.015	20/6/2018	20	6	2018	21:23:38	77018	0.9	21	23	38	-835	0.051513672	3.4482422	0.25048828	0.1784668	-0.86279297	5.8005371	0.13183594	0	0	0	0	0	0	0	0	0	0.91601563	0.083984375	0.19091797	0.12109375	-0.022705078	0.046875	0.015	38975.33	0	0	0.015
719	99734	99734	Category E	0.15576172	0.13183594	-0.87597656	-0.037597656	0.093261719	0.44750977	0.4	0.015	20/6/2018	20	6	2018	21:23:39	77019	0	21	23	39	-847	0.051513672	3.4482422	0.24487305	0.17773438	-0.86303711	4.7126465	0.10107422	0	0	0	0	0	0	0	0	0	0.91455078	0.085449219	0.14794922	-0.089111328	-0.045898438	-0.012695313	0.015	38975.33	0	0	0.015
720	99735	99735	Category E	0.44384766	0.13183594	-0.68383789	-0.081787109	0.098388672	0.45532227	0.4	0.015	20/6/2018	20	6	2018	21:23:39	77019	0.1	21	23	39	-859	0.051513672	3.4482422	0.24169922	0.17895508	-0.86547852	4.1252441	0.27563477	0	0	0	0	0	0	0	0	0	0.91625977	0.083740234	0.4309082	0.2019043	-0.047119141	0.18164063	0.015	38975.33	0	0	0.015
721	99736	99736	Category E	0.2878418	0.17993164	-0.94799805	-0.077636719	0.14916992	0.45336914	0.4	0.015	20/6/2018	20	6	2018	21:23:39	77019	0.2	21	23	39	-908	0.051513672	3.4482422	0.2421875	0.1796875	-0.86645508	7.2211914	0.093261719	0	0	0	0	0	0	0	0	0	0.91748047	0.082519531	0.12695313	0.045410156	0	-0.081298828	0.015	38975.33	0	0	0.015
722	99737	99737	Category E	0.47998047	0.23999023	-0.94799805	-0.063476563	0.14624023	0.44848633	0.4	0.015	20/6/2018	20	6	2018	21:23:39	77019	0.3	21	23	39	-945	0.051513672	3.4482422	0.2421875	0.1784668	-0.8684082	12.275635	0.2578125	0	0	0	0	0	0	0	0	0	0.91918945	0.080810547	0.37841797	0.23754883	0.061279297	-0.079345703	0.015	38975.33	0	0	0.015
723	99738	99738	Category E	0.26391602	0.16796875	-0.73193359	-0.050537109	0.14257813	0.45141602	0.4	0.015	20/6/2018	20	6	2018	21:23:39	77019	0.4	21	23	39	-1105	0.051513672	3.4482422	0.24047852	0.17822266	-0.87133789	9.9733887	0.14160156	0	0	0	0	0	0	0	0	0	0.92138672	0.078613281	0.17285156	0.023193359	-0.010253906	0.1394043	0.015	38975.33	0	0	0.015
724	99739	99739	Category E	0.071777344	0.21582031	-0.73193359	-0.11230469	0.12231445	0.44604492	0.4	0.015	20/6/2018	20	6	2018	21:23:39	77019	0.5	21	23	39	-1289	0.051513672	3.4482422	0.23925781	0.17700195	-0.87109375	6.2897949	0.22119141	0	0	0	0	0	0	0	0	0	0.92041016	0.079589844	0.34521484	-0.16748047	0.038574219	0.13916016	0.015	38975.33	0	0	0.015
725	99740	99740	Category E	0.40795898	0.26391602	-0.61181641	-0.11401367	0.11694336	0.44702148	0.4	0.015	20/6/2018	20	6	2018	21:23:39	77019	0.6	21	23	39	-1547	0.051513672	3.4482422	0.23852539	0.17651367	-0.87060547	5.1391602	0.32128906	0	0	0	0	0	0	0	0	0	0.91967773	0.080322266	0.51538086	0.16943359	0.087158203	0.25878906	0.015	38975.33	0	0	0.015
726	99741	99741	Category E	0.31176758	0.27587891	-0.88793945	-0.067138672	0.093505859	0.45776367	0.4	0.015	20/6/2018	20	6	2018	21:23:39	77019	0.7	21	23	39	-1449	0.051513672	3.4482422	0.23950195	0.17578125	-0.86938477	4.248291	0.12451172	0	0	0	0	0	0	0	0	0	0.91894531	0.081054688	0.19018555	0.072021484	0.099853516	-0.018310547	0.015	38975.33	0	0	0.015
727	99742	99742	Category E	0.27587891	0.21582031	-1.0319824	0.022216797	0.082519531	0.45678711	0.4	0.015	20/6/2018	20	6	2018	21:23:39	77019	0.8	21	23	39	-1818	0.051513672	3.4482422	0.24072266	0.17626953	-0.8684082	0.39892578	0.17163086	0	0	0	0	0	0	0	0	0	0.91821289	0.081787109	0.23779297	0.034912109	0.039306641	-0.16333008	0.015	38975.33	0	0	0.015
728	99743	99743	Category E	0.15576172	0.16796875	-0.94799805	0.099609375	0.029541016	0.45678711	0.4	0.015	20/6/2018	20	6	2018	21:23:39	77019	0.9	21	23	39	-1363	0.051513672	3.4482422	0.23950195	0.17724609	-0.8684082	6.2297363	0.11572266	0	0	0	0	0	0	0	0	0	0.91821289	0.081787109	0.17260742	-0.083740234	-0.009277344	-0.079345703	0.015	38975.33	0	0	0.015
729	99744	99744	Category E	0.15576172	0.15576172	-0.85180664	0.065185547	0.041259766	0.46606445	0.41	0.015	20/6/2018	20	6	2018	21:23:40	77020	0	21	23	40	-1499	0.051513672	3.4482422	0.23999023	0.17871094	-0.86523438	9.0327148	0.088378906	0	0	0	0	0	0	0	0	0	0.91552734	0.084472656	0.12084961	-0.084228516	-0.022949219	0.013427734	0.015	38975.33	0	0	0.015
730	99745	99745	Category E	0.16796875	0.071777344	-0.93579102	0.068603516	0.086669922	0.45483398	0.41	0.015	20/6/2018	20	6	2018	21:23:40	77020	0.1	21	23	40	-1609	0.051513672	3.4482422	0.24023438	0.1796875	-0.86621094	11.209717	0.1472168	0	0	0	0	0	0	0	0	0	0.91674805	0.083251953	0.24975586	-0.072265625	-0.10791016	-0.069335938	0.015	38975.33	0	0	0.015
731	99746	99746	Category E	0.19189453	0.15576172	-0.89990234	0.073974609	0.068359375	0.45678711	0.41	0.015	20/6/2018	20	6	2018	21:23:40	77020	0.2	21	23	40	-1142	0.051513672	3.4482422	0.24365234	0.17993164	-0.86450195	12.896973	0.067138672	0	0	0	0	0	0	0	0	0	0.91601563	0.083984375	0.11132813	-0.051757813	-0.024169922	-0.03515625	0.015	38975.33	0	0	0.015
732	99747	99747	Category E	0.11987305	0.15576172	-0.85180664	0.088378906	0.084472656	0.45141602	0.41	0.015	20/6/2018	20	6	2018	21:23:40	77020	0.3	21	23	40	-1437	0.051513672	3.4482422	0.2421875	0.18041992	-0.86621094	18.116455	0.12573242	0	0	0	0	0	0	0	0	0	0.91748047	0.082519531	0.16162109	-0.12231445	-0.024658203	0.014404297	0.015	38975.33	0	0	0.015
733	99748	99748	Category E	0.011962891	0.17993164	-0.93579102	0.038574219	0.058837891	0.46362305	0.41	0.015	20/6/2018	20	6	2018	21:23:40	77020	0.4	21	23	40	-1019	0.051513672	3.4482422	0.24316406	0.1809082	-0.86425781	20.833008	0.24194336	0	0	0	0	0	0	0	0	0	0.91601563	0.083984375	0.3034668	-0.23120117	-0.000976563	-0.071289063	0.015	38975.33	0	0	0.015
734	99749	99749	Category E	0.2277832	0.2277832	-0.87597656	0.063964844	0.020019531	0.46289063	0.41	0.015	20/6/2018	20	6	2018	21:23:40	77020	0.5	21	23	40	-1032	0.051513672	3.4482422	0.24267578	0.18041992	-0.86425781	21.080566	0.05078125	0	0	0	0	0	0	0	0	0	0.91577148	0.084228516	0.073730469	-0.014892578	0.047119141	-0.011474609	0.015	38975.33	0	0	0.015
735	99750	99750	Category E	0.20385742	0.21582031	-0.73193359	0.070556641	0.030273438	0.46020508	0.41	0.015	20/6/2018	20	6	2018	21:23:40	77020	0.6	21	23	40	-1044	0.051513672	3.4482422	0.24511719	0.18115234	-0.86450195	21.858398	0.14306641	0	0	0	0	0	0	0	0	0	0.91674805	0.083251953	0.20825195	-0.041259766	0.034423828	0.13256836	0.015	38975.33	0	0	0.015
736	99751	99751	Category E	0.20385742	0.23999023	-0.92382813	0.1262207	0.008789063	0.45117188	0.41	0.015	20/6/2018	20	6	2018	21:23:40	77020	0.7	21	23	40	-1032	0.051513672	3.4482422	0.24536133	0.18164063	-0.86523438	22.845703	0.092285156	0	0	0	0	0	0	0	0	0	0.91748047	0.082519531	0.15820313	-0.041503906	0.058105469	-0.058349609	0.015	38975.33	0	0	0.015
737	99752	99752	Category E	0.13183594	0.15576172	-0.80395508	0.13110352	-0.004150391	0.45288086	0.41	0.015	20/6/2018	20	6	2018	21:23:40	77020	0.8	21	23	40	-1007	0.051513672	3.4482422	0.24560547	0.18286133	-0.86352539	26.136963	0.13134766	0	0	0	0	0	0	0	0	0	0.91625977	0.083740234	0.20068359	-0.11376953	-0.027099609	0.059570313	0.015	38975.33	0	0	0.015
738	99753	99753	Category E	0.21582031	0.19189453	-0.73193359	0.1237793	0.008056641	0.45703125	0.41	0.015	20/6/2018	20	6	2018	21:23:40	77020	0.9	21	23	40	-982	0.051513672	3.4482422	0.24414063	0.18359375	-0.86303711	24.459229	0.13452148	0	0	0	0	0	0	0	0	0	0.91552734	0.084472656	0.16796875	-0.028320313	0.008056641	0.13110352	0.015	38975.33	0	0	0.015
739	99754	99754	Category E	0.13183594	0.16796875	-0.97192383	0.13574219	0.017333984	0.45751953	0.42	0.015	20/6/2018	20	6	2018	21:23:41	77021	0	21	23	41	-921	0.051513672	3.4482422	0.24511719	0.18359375	-0.86279297	22.069336	0.15795898	0	0	0	0	0	0	0	0	0	0.91577148	0.084228516	0.23779297	-0.11328125	-0.015625	-0.10888672	0.015	38975.33	0	0	0.015
740	99755	99755	Category E	0.14379883	0.16796875	-0.93579102	0.14746094	0.022949219	0.44262695	0.42	0.015	20/6/2018	20	6	2018	21:23:41	77021	0.1	21	23	41	-871	0.051513672	3.4482422	0.24780273	0.18359375	-0.86132813	21.805176	0.12890625	0	0	0	0	0	0	0	0	0	0.91503906	0.084960938	0.1940918	-0.10400391	-0.015625	-0.07421875	0.015	38975.33	0	0	0.015
741	99756	99756	Category E	0.083984375	0.17993164	-0.88793945	0.14916992	0.018554688	0.44555664	0.42	0.015	20/6/2018	20	6	2018	21:23:41	77021	0.2	21	23	41	-835	0.051513672	3.4482422	0.24658203	0.18261719	-0.86083984	21.524902	0.16479492	0	0	0	0	0	0	0	0	0	0.9140625	0.0859375	0.19238281	-0.16259766	-0.002685547	-0.026855469	0.015	38975.33	0	0	0.015
742	99757	99757	Category E	0.34790039	0.17993164	-0.76782227	0.11938477	0.010742188	0.4519043	0.42	0.015	20/6/2018	20	6	2018	21:23:41	77021	0.3	21	23	41	-822	0.051513672	3.4482422	0.24755859	0.18237305	-0.86035156	19.742676	0.13647461	0	0	0	0	0	0	0	0	0	0.91357422	0.086425781	0.1953125	0.10009766	-0.002441406	0.092529297	0.015	38975.33	0	0	0.015
743	99758	99758	Category E	0.15576172	0.19189453	-1.0197754	0.10961914	0.021728516	0.45581055	0.42	0.015	20/6/2018	20	6	2018	21:23:41	77021	0.4	21	23	41	-798	0.051513672	3.4482422	0.24804688	0.1809082	-0.86010742	17.322998	0.18457031	0	0	0	0	0	0	0	0	0	0.91308594	0.086914063	0.26293945	-0.092285156	0.010742188	-0.15942383	0.015	38975.33	0	0	0.015
744	99759	99759	Category E	0.21582031	0.13183594	-0.91186523	0.12597656	0.007324219	0.45385742	0.42	0.015	20/6/2018	20	6	2018	21:23:41	77021	0.5	21	23	41	-798	0.051513672	3.4482422	0.24975586	0.18237305	-0.85888672	15.915771	0.080566406	0	0	0	0	0	0	0	0	0	0.9128418	0.087158203	0.13745117	-0.033935547	-0.050537109	-0.052734375	0.015	38975.33	0	0	0.015
745	99760	99760	Category E	-0.035888672	0	-1.0319824	0.11987305	-0.005615234	0.45336914	0.42	0.015	20/6/2018	20	6	2018	21:23:41	77021	0.6	21	23	41	-822	0.051513672	3.4482422	0.24975586	0.18164063	-0.85961914	14.959961	0.37988281	0	0	0	0	0	0	0	0	0	0.91357422	0.086425781	0.6394043	-0.28564453	-0.18164063	-0.17211914	0.015	38975.33	0	0	0.015
746	99761	99761	Category E	0.40795898	0.21582031	-0.53979492	0.075683594	0.029052734	0.45727539	0.42	0.015	20/6/2018	20	6	2018	21:23:41	77021	0.7	21	23	41	-798	0.051513672	3.4482422	0.24853516	0.1809082	-0.85864258	11.300293	0.3581543	0	0	0	0	0	0	0	0	0	0.91210938	0.087890625	0.51318359	0.15917969	0.034667969	0.31884766	0.015	38975.33	0	0	0.015
747	99762	99762	Category E	0.14379883	0.10791016	-1.0439453	0.051757813	0.052246094	0.4609375	0.42	0.015	20/6/2018	20	6	2018	21:23:41	77021	0.8	21	23	41	-786	0.051513672	3.4482422	0.24829102	0.17895508	-0.85791016	5.0908203	0.22460938	0	0	0	0	0	0	0	0	0	0.91088867	0.089111328	0.36157227	-0.10449219	-0.071044922	-0.18579102	0.015	38975.33	0	0	0.015
748	99763	99763	Category E	0.21582031	0.26391602	-1.0678711	0.11157227	0.067871094	0.44750977	0.43	0.015	20/6/2018	20	6	2018	21:23:41	77021	0.9	21	23	41	-773	0.051513672	3.4482422	0.24926758	0.17651367	-0.8581543	0.33862305	0.22949219	0	0	0	0	0	0	0	0	0	0.91088867	0.089111328	0.33032227	-0.033447266	0.087158203	-0.20947266	0.015	38975.33	0	0	0.015
749	99764	99764	Category E	0.083984375	0.17993164	-0.91186523	0.11450195	0.0625	0.46044922	0.43	0.015	20/6/2018	20	6	2018	21:23:42	77022	0	21	23	42	-749	0.051513672	3.4482422	0.24975586	0.17675781	-0.85864258	6.5949707	0.17407227	0	0	0	0	0	0	0	0	0	0.91137695	0.088623047	0.22192383	-0.16577148	0.002929688	-0.052978516	0.015	38975.33	0	0	0.015
750	99765	99765	Category E	0.23999023	0.15576172	-0.68383789	0.051025391	0.036376953	0.4597168	0.43	0.015	20/6/2018	20	6	2018	21:23:42	77022	0.1	21	23	42	-737	0.051513672	3.4482422	0.2487793	0.17553711	-0.85693359	12.703369	0.17431641	0	0	0	0	0	0	0	0	0	0.90942383	0.090576172	0.2019043	-0.008789063	-0.019775391	0.1730957	0.015	38975.33	0	0	0.015
751	99766	99766	Category E	0.13183594	0.31176758	-1.0319824	0.05859375	0.040771484	0.46289063	0.43	0.015	20/6/2018	20	6	2018	21:23:42	77022	0.2	21	23	42	-737	0.051513672	3.4482422	0.24829102	0.17626953	-0.85668945	18.018799	0.25	0	0	0	0	0	0	0	0	0	0.90917969	0.090820313	0.42700195	-0.11645508	0.13525391	-0.17504883	0.015	38975.33	0	0	0.015
752	99767	99767	Category E	0.2878418	0.20385742	-0.82788086	0.010986328	0.062988281	0.46289063	0.43	0.015	20/6/2018	20	6	2018	21:23:42	77022	0.3	21	23	42	-737	0.051513672	3.4482422	0.25048828	0.17724609	-0.85693359	24.171875	0.054199219	0	0	0	0	0	0	0	0	0	0.91015625	0.08984375	0.092773438	0.037109375	0.026367188	0.029052734	0.015	38975.33	0	0	0.015
753	99768	99768	Category E	-0.023925781	0.15576172	-0.87597656	0.051513672	0.035644531	0.46679688	0.43	0.015	20/6/2018	20	6	2018	21:23:42	77022	0.4	21	23	42	-749	0.051513672	3.4482422	0.25	0.17797852	-0.85620117	27.890869	0.27563477	0	0	0	0	0	0	0	0	0	0.90966797	0.090332031	0.31591797	-0.27392578	-0.022216797	-0.01953125	0.015	38975.33	0	0	0.015
754	99769	99769	Category E	0.095947266	0.19189453	-0.74389648	-0.022949219	0.039306641	0.45996094	0.43	0.015	20/6/2018	20	6	2018	21:23:42	77022	0.5	21	23	42	-749	0.051513672	3.4482422	0.2487793	0.17919922	-0.85424805	31.821533	0.18896484	0	0	0	0	0	0	0	0	0	0.90771484	0.092285156	0.27587891	-0.15283203	0.012451172	0.11035156	0.015	38975.33	0	0	0.015
755	99770	99770	Category E	0.20385742	0.14379883	-0.93579102	0.034912109	0.063964844	0.46069336	0.43	0.015	20/6/2018	20	6	2018	21:23:42	77022	0.6	21	23	42	-761	0.051513672	3.4482422	0.24975586	0.17944336	-0.85522461	35.166504	0.099121094	0	0	0	0	0	0	0	0	0	0.90893555	0.091064453	0.16210938	-0.045898438	-0.035644531	-0.080322266	0.015	38975.33	0	0	0.015
756	99771	99771	Category E	0.21582031	0.29980469	-1.3198242	0.015869141	0.038330078	0.47094727	0.43	0.015	20/6/2018	20	6	2018	21:23:42	77022	0.7	21	23	42	-761	0.051513672	3.4482422	0.25146484	0.17993164	-0.85571289	38.241699	0.48022461	0	0	0	0	0	0	0	0	0	0.90991211	0.090087891	0.61938477	-0.035644531	0.11962891	-0.46386719	0.015	38975.33	0	0	0.015
757	99772	99772	Category E	0.2277832	0.20385742	-0.94799805	0.03515625	0.08203125	0.45605469	0.43	0.015	20/6/2018	20	6	2018	21:23:42	77022	0.8	21	23	42	-749	0.051513672	3.4482422	0.25073242	0.17919922	-0.85668945	43.068359	0.097167969	0	0	0	0	0	0	0	0	0	0.91040039	0.089599609	0.13867188	-0.022949219	0.024414063	-0.091064453	0.015	38975.33	0	0	0.015
758	99773	99773	Category E	0.059814453	0.083984375	-0.89990234	-0.024658203	0.099121094	0.45776367	0.44	0.015	20/6/2018	20	6	2018	21:23:42	77022	0.9	21	23	42	-749	0.051513672	3.4482422	0.2487793	0.17773438	-0.85498047	43.276123	0.21557617	0	0	0	0	0	0	0	0	0	0.90795898	0.092041016	0.32763672	-0.18896484	-0.09375	-0.044677734	0.015	38975.33	0	0	0.015
759	99774	99774	Category E	0.059814453	0.2277832	-0.91186523	-0.11499023	0.095214844	0.44335938	0.44	0.015	20/6/2018	20	6	2018	21:23:43	77023	0	21	23	43	-749	0.051513672	3.4482422	0.24755859	0.17773438	-0.85498047	40.589111	0.20239258	0	0	0	0	0	0	0	0	0	0.90771484	0.092285156	0.29418945	-0.18774414	0.049804688	-0.056640625	0.015	38975.33	0	0	0.015
760	99775	99775	Category E	0.25195313	0.2277832	-0.83984375	-0.12988281	0.11645508	0.43432617	0.44	0.015	20/6/2018	20	6	2018	21:23:43	77023	0.1	21	23	43	-761	0.051513672	3.4482422	0.24926758	0.17822266	-0.85473633	37.209717	0.051513672	0	0	0	0	0	0	0	0	0	0.90795898	0.092041016	0.066894531	0.002441406	0.049316406	0.014892578	0.015	38975.33	0	0	0.015
761	99776	99776	Category L	0.34790039	0.19189453	-0.80395508	-0.12915039	0.12939453	0.43359375	0.44	0.015	20/6/2018	20	6	2018	21:23:43	77023	0.5	21	23	43	-761	0.051513672	3.4482422	0.24731445	0.17895508	-0.85693359	34.066406	0.11401367	0	0	0	0	0	0	0	0	0	0.90966797	0.090332031	0.16601563	0.1003418	0.012695313	0.052978516	0.015	38975.33	0	0	0.015
762	99777	99777	Category L	0.34790039	0.19189453	-0.82788086	-0.13012695	0.14257813	0.43676758	0.44	0.015	20/6/2018	20	6	2018	21:23:43	77023	0.6	21	23	43	-810	0.051513672	3.4482422	0.24731445	0.17895508	-0.85571289	28.434814	0.10498047	0	0	0	0	0	0	0	0	0	0.90869141	0.091308594	0.14135742	0.1003418	0.012695313	0.027832031	0.015	38975.33	0	0	0.015
763	99778	99778	Category L	0.32397461	0.21582031	-0.81591797	-0.1184082	0.13452148	0.43676758	0.44	0.015	20/6/2018	20	6	2018	21:23:43	77023	0.7	21	23	43	-835	0.051513672	3.4482422	0.24487305	0.17797852	-0.85473633	22.272217	0.095458984	0	0	0	0	0	0	0	0	0	0.90673828	0.093261719	0.15527344	0.078857422	0.037597656	0.038818359	0.015	38975.33	0	0	0.015
764	99779	99779	Category L	0.32397461	0.19189453	-0.81591797	-0.12353516	0.13696289	0.42358398	0.44	0.015	20/6/2018	20	6	2018	21:23:43	77023	0.8	21	23	43	-859	0.051513672	3.4482422	0.24487305	0.17822266	-0.85571289	17.06543	0.089355469	0	0	0	0	0	0	0	0	0	0.90795898	0.092041016	0.13232422	0.078857422	0.013671875	0.039794922	0.015	38975.33	0	0	0.015
765	99780	99780	Category L	0.3359375	0.19189453	-0.79199219	-0.11865234	0.13793945	0.43579102	0.44	0.015	20/6/2018	20	6	2018	21:23:43	77023	0.9	21	23	43	-859	0.051513672	3.4482422	0.24780273	0.17749023	-0.85742188	14.553711	0.1105957	0	0	0	0	0	0	0	0	0	0.90991211	0.090087891	0.16772461	0.087890625	0.014160156	0.065429688	0.015	38975.33	0	0	0.015
766	99781	99781	Category L	0.31176758	0.19189453	-0.81591797	-0.12231445	0.13183594	0.42871094	0.45	0.015	20/6/2018	20	6	2018	21:23:44	77024	0	21	23	44	-859	0.051513672	3.4482422	0.24633789	0.17675781	-0.859375	11.139893	0.079833984	0	0	0	0	0	0	0	0	0	0.91137695	0.088623047	0.1237793	0.065185547	0.014892578	0.043457031	0.015	38975.33	0	0	0.015
767	99782	99782	Category L	0.3359375	0.19189453	-0.81591797	-0.12011719	0.13964844	0.43164063	0.45	0.015	20/6/2018	20	6	2018	21:23:44	77024	0.1	21	23	44	-859	0.051513672	3.4482422	0.24609375	0.17553711	-0.859375	4.1052246	0.10083008	0	0	0	0	0	0	0	0	0	0.91113281	0.088867188	0.14941406	0.089599609	0.016113281	0.043457031	0.015	38975.33	0	0	0.015
768	99783	99783	Category L	0.31176758	0.17993164	-0.80395508	-0.12915039	0.14038086	0.44580078	0.45	0.015	20/6/2018	20	6	2018	21:23:44	77024	0.2	21	23	44	-835	0.051513672	3.4482422	0.24609375	0.17456055	-0.85766602	1.2219238	0.084716797	0	0	0	0	0	0	0	0	0	0.90917969	0.090820313	0.12426758	0.065429688	0.005126953	0.053710938	0.015	38975.33	0	0	0.015
769	99784	99784	Category L	0.32397461	0.19189453	-0.85180664	-0.12084961	0.13769531	0.42382813	0.45	0.015	20/6/2018	20	6	2018	21:23:44	77024	0.3	21	23	44	-835	0.051513672	3.4482422	0.24780273	0.17333984	-0.85620117	0.64672852	0.078369141	0	0	0	0	0	0	0	0	0	0.90820313	0.091796875	0.099121094	0.075927734	0.018310547	0.004394531	0.015	38975.33	0	0	0.015
770	99785	99785	Category L	0.3359375	0.19189453	-0.80395508	-0.12060547	0.13891602	0.43676758	0.45	0.015	20/6/2018	20	6	2018	21:23:44	77024	0.4	21	23	44	-835	0.051513672	3.4482422	0.24902344	0.171875	-0.85668945	0.90161133	0.10351563	0	0	0	0	0	0	0	0	0	0.90869141	0.091308594	0.15942383	0.086669922	0.019775391	0.052734375	0.015	38975.33	0	0	0.015
771	99786	99786	Category L	0.31176758	0.20385742	-0.82788086	-0.12231445	0.13793945	0.42895508	0.45	0.015	20/6/2018	20	6	2018	21:23:44	77024	0.5	21	23	44	-822	0.051513672	3.4482422	0.25	0.17260742	-0.85571289	1.1162109	0.07421875	0	0	0	0	0	0	0	0	0	0.90795898	0.092041016	0.12060547	0.061523438	0.031005859	0.027832031	0.015	38975.33	0	0	0.015
772	99787	99787	Category L	0.29980469	0.20385742	-0.83984375	-0.12084961	0.14135742	0.44018555	0.45	0.015	20/6/2018	20	6	2018	21:23:44	77024	0.6	21	23	44	-958	0.051513672	3.4482422	0.2512207	0.17260742	-0.85498047	0.88598633	0.059326172	0	0	0	0	0	0	0	0	0	0.90771484	0.092285156	0.094482422	0.048339844	0.031005859	0.015136719	0.015	38975.33	0	0	0.015
773	99788	99788	Category L	0.29980469	0.16796875	-0.80395508	-0.11865234	0.14160156	0.4387207	0.45	0.015	20/6/2018	20	6	2018	21:23:44	77024	0.7	21	23	44	-1105	0.051513672	3.4482422	0.25317383	0.17260742	-0.85498047	2.5100098	0.069091797	0	0	0	0	0	0	0	0	0	0.90820313	0.091796875	0.10205078	0.046386719	-0.004638672	0.051025391	0.015	38975.33	0	0	0.015
774	99789	99789	Category L	0.32397461	0.19189453	-0.79199219	-0.12426758	0.13598633	0.42041016	0.45	0.015	20/6/2018	20	6	2018	21:23:44	77024	0.8	21	23	44	-1253	0.051513672	3.4482422	0.25634766	0.17236328	-0.85400391	4.0178223	0.09375	0	0	0	0	0	0	0	0	0	0.90820313	0.091796875	0.14916992	0.067382813	0.019287109	0.062011719	0.015	38975.33	0	0	0.015
775	99790	99790	Category L	0.29980469	0.19189453	-0.81591797	-0.12060547	0.14160156	0.43481445	0.45	0.015	20/6/2018	20	6	2018	21:23:44	77024	0.9	21	23	44	-1621	0.051513672	3.4482422	0.25708008	0.17138672	-0.85375977	2.9946289	0.060546875	0	0	0	0	0	0	0	0	0	0.90795898	0.092041016	0.10083008	0.042480469	0.020263672	0.037841797	0.015	38975.33	0	0	0.015
776	99791	99791	Category L	0.32397461	0.17993164	-0.80395508	-0.11621094	0.13769531	0.44384766	0.46	0.015	20/6/2018	20	6	2018	21:23:45	77025	0	21	23	45	-1695	0.051513672	3.4482422	0.25756836	0.17041016	-0.85546875	1.5402832	0.084228516	0	0	0	0	0	0	0	0	0	0.90942383	0.090576172	0.12695313	0.066162109	0.009277344	0.051513672	0.015	38975.33	0	0	0.015
777	99792	99792	Category L	0.2878418	0.19189453	-0.80395508	-0.11547852	0.14233398	0.4309082	0.46	0.015	20/6/2018	20	6	2018	21:23:45	77025	0.1	21	23	45	-1781	0.051513672	3.4224609	0.25830078	0.16943359	-0.85449219	0.51318359	0.062744141	0	0	0	0	0	0	0	0	0	0.90869141	0.091308594	0.10229492	0.029296875	0.022216797	0.050537109	0.015	38975.33	0	0	0.015
778	99793	99793	Category L	0.29980469	0.19189453	-0.81591797	-0.12011719	0.13574219	0.42480469	0.46	0.015	20/6/2018	20	6	2018	21:23:45	77025	0.2	21	23	45	-1633	0.051513672	3.4224609	0.25976563	0.16918945	-0.85498047	0.44580078	0.060302734	0	0	0	0	0	0	0	0	0	0.90966797	0.090332031	0.1015625	0.039794922	0.022460938	0.0390625	0.015	38975.33	0	0	0.015
779	99794	99794	Category L	0.32397461	0.19189453	-0.82788086	-0.11206055	0.13598633	0.43798828	0.46	0.015	20/6/2018	20	6	2018	21:23:45	77025	0.3	21	23	45	-1302	0.051513672	3.4224609	0.26074219	0.16870117	-0.85693359	0.19555664	0.072998047	0	0	0	0	0	0	0	0	0	0.91137695	0.088623047	0.11523438	0.062988281	0.022949219	0.029052734	0.015	38975.33	0	0	0.015
780	99795	99795	Category L	0.31176758	0.19189453	-0.86376953	-0.11206055	0.14013672	0.42602539	0.46	0.015	20/6/2018	20	6	2018	21:23:45	77025	0.4	21	23	45	-1351	0.051513672	3.4224609	0.26245117	0.16845703	-0.85522461	2.1625977	0.054931641	0	0	0	0	0	0	0	0	0	0.91040039	0.089599609	0.080810547	0.049072266	0.023193359	-0.008300781	0.015	38975.33	0	0	0.015
781	99796	99796	Category L	0.31176758	0.17993164	-0.83984375	-0.11474609	0.14404297	0.44018555	0.46	0.015	20/6/2018	20	6	2018	21:23:45	77025	0.5	21	23	45	-1240	0.051513672	3.4224609	0.26416016	0.16845703	-0.85400391	4.3452148	0.05078125	0	0	0	0	0	0	0	0	0	0.90966797	0.090332031	0.072998047	0.047363281	0.011230469	0.014160156	0.015	38975.33	0	0	0.015
782	99797	99797	Category L	0.3359375	0.10791016	-0.83984375	-0.11303711	0.14599609	0.43823242	0.46	0.015	20/6/2018	20	6	2018	21:23:45	77025	0.6	21	23	45	-1277	0.051513672	3.4224609	0.26611328	0.16870117	-0.85375977	6.3132324	0.093505859	0	0	0	0	0	0	0	0	0	0.91015625	0.08984375	0.14428711	0.069580078	-0.060791016	0.013916016	0.015	38975.33	0	0	0.015
783	99798	99798	Category L	0.27587891	0.20385742	-0.77978516	-0.10693359	0.13671875	0.43896484	0.46	0.015	20/6/2018	20	6	2018	21:23:45	77025	0.7	21	23	45	-1351	0.051513672	3.4224609	0.26513672	0.16870117	-0.85522461	8.3867188	0.083740234	0	0	0	0	0	0	0	0	0	0.91113281	0.088867188	0.12084961	0.010498047	0.034912109	0.075439453	0.015	38975.33	0	0	0.015
784	99799	99799	Category L	0.31176758	0.20385742	-0.87597656	-0.064453125	0.1496582	0.4465332	0.46	0.015	20/6/2018	20	6	2018	21:23:45	77025	0.8	21	23	45	-1179	0.051513672	3.4224609	0.26660156	0.16845703	-0.85302734	11.387207	0.061523438	0	0	0	0	0	0	0	0	0	0.90942383	0.090576172	0.10327148	0.044921875	0.03515625	-0.022705078	0.015	38975.33	0	0	0.015
785	99800	99800	Category L	0.27587891	0.10791016	-0.89990234	-0.013916016	0.12060547	0.45117188	0.47	0.015	20/6/2018	20	6	2018	21:23:45	77025	0.9	21	23	45	-1154	0.051513672	3.4224609	0.26708984	0.16870117	-0.85205078	15.086914	0.077636719	0	0	0	0	0	0	0	0	0	0.90869141	0.091308594	0.11694336	0.008544922	-0.060791016	-0.047607422	0.015	38975.33	0	0	0.015
786	99801	99801	Category L	0.27587891	0.083984375	-0.82788086	0.002685547	0.094482422	0.46557617	0.47	0.015	20/6/2018	20	6	2018	21:23:46	77026	0	21	23	46	-1166	0.051513672	3.4224609	0.27075195	0.1706543	-0.85009766	17.686768	0.089599609	0	0	0	0	0	0	0	0	0	0.90844727	0.091552734	0.11401367	0.004882813	-0.086669922	0.022216797	0.015	38975.33	0	0	0.015
787	99802	99802	Category L	0.2878418	0.071777344	-0.86376953	0.006103516	0.089599609	0.45336914	0.47	0.015	20/6/2018	20	6	2018	21:23:46	77026	0.1	21	23	46	-1142	0.051513672	3.4224609	0.26831055	0.16992188	-0.85424805	19.874512	0.10058594	0	0	0	0	0	0	0	0	0	0.91137695	0.088623047	0.12695313	0.019287109	-0.098144531	-0.009277344	0.015	38975.33	0	0	0.015
788	99803	99803	Category L	0.2878418	0.16796875	-0.83984375	-0.000976563	0.088378906	0.47045898	0.47	0.015	20/6/2018	20	6	2018	21:23:46	77026	0.2	21	23	46	-1191	0.051513672	3.4224609	0.27001953	0.1706543	-0.85229492	22.888672	0.021972656	0	0	0	0	0	0	0	0	0	0.91015625	0.08984375	0.033203125	0.017578125	-0.002685547	0.012451172	0.015	38975.33	0	0	0.015
789	99804	99804	Category L	0.31176758	0.15576172	-0.82788086	-0.001220703	0.090820313	0.46533203	0.47	0.015	20/6/2018	20	6	2018	21:23:46	77026	0.3	21	23	46	-1265	0.051513672	3.4224609	0.27026367	0.16918945	-0.84960938	24.97876	0.048339844	0	0	0	0	0	0	0	0	0	0.9074707	0.092529297	0.076416016	0.041259766	-0.013427734	0.021728516	0.015	38975.33	0	0	0.015
790	99805	99805	Category L	0.2878418	0.15576172	-0.81591797	-0.000976563	0.086669922	0.47119141	0.47	0.015	20/6/2018	20	6	2018	21:23:46	77026	0.4	21	23	46	-1400	0.051513672	3.4224609	0.27246094	0.16894531	-0.84863281	25.073486	0.038574219	0	0	0	0	0	0	0	0	0	0.90722656	0.092773438	0.061523438	0.015136719	-0.013183594	0.032714844	0.015	38975.33	0	0	0.015
791	99806	99806	Category L	0.2878418	0.15576172	-0.82788086	0.006591797	0.089599609	0.45214844	0.47	0.015	20/6/2018	20	6	2018	21:23:46	77026	0.5	21	23	46	-1597	0.051513672	3.4224609	0.27246094	0.16918945	-0.8503418	23.9375	0.030273438	0	0	0	0	0	0	0	0	0	0.90893555	0.091064453	0.051269531	0.015136719	-0.013427734	0.022460938	0.015	38975.33	0	0	0.015
792	99807	99807	Category L	0.29980469	0.16796875	-0.83984375	0.005371094	0.083496094	0.45825195	0.47	0.015	20/6/2018	20	6	2018	21:23:46	77026	0.6	21	23	46	-1695	0.051513672	3.4224609	0.27416992	0.16699219	-0.84790039	22.905273	0.026855469	0	0	0	0	0	0	0	0	0	0.90673828	0.093261719	0.034667969	0.025390625	0.000732422	0.008056641	0.015	38975.33	0	0	0.015
793	99808	99808	Category L	0.31176758	0.16796875	-0.82788086	0.006835938	0.090332031	0.4543457	0.47	0.015	20/6/2018	20	6	2018	21:23:46	77026	0.7	21	23	46	-1941	0.051513672	3.4224609	0.2734375	0.16650391	-0.84814453	21.552002	0.043212891	0	0	0	0	0	0	0	0	0	0.90673828	0.093261719	0.059814453	0.038085938	0.001220703	0.020263672	0.015	38975.33	0	0	0.015
794	99809	99809	Category L	0.31176758	0.14379883	-0.82788086	0.008056641	0.084472656	0.45629883	0.47	0.015	20/6/2018	20	6	2018	21:23:46	77026	0.8	21	23	46	-1732	0.051513672	3.4224609	0.27685547	0.16650391	-0.84765625	18.810547	0.045898438	0	0	0	0	0	0	0	0	0	0.90722656	0.092773438	0.077148438	0.034667969	-0.022705078	0.019775391	0.015	38975.33	0	0	0.015
795	99810	99810	Category L	0.29980469	0.15576172	-0.82788086	0.004638672	0.088134766	0.46020508	0.48	0.015	20/6/2018	20	6	2018	21:23:46	77026	0.9	21	23	46	-1769	0.051513672	3.4224609	0.27905273	0.16601563	-0.84863281	15.359863	0.031005859	0	0	0	0	0	0	0	0	0	0.90869141	0.091308594	0.052001953	0.020507813	-0.010253906	0.020751953	0.015	38975.33	0	0	0.015
796	99811	99811	Category L	0.27587891	0.14379883	-0.81591797	0.000976563	0.088867188	0.46533203	0.48	0.015	20/6/2018	20	6	2018	21:23:47	77027	0	21	23	47	-1535	0.051513672	3.4224609	0.27978516	0.16625977	-0.84838867	12.766113	0.039550781	0	0	0	0	0	0	0	0	0	0.90869141	0.091308594	0.059082031	-0.00390625	-0.022460938	0.032470703	0.015	38975.33	0	0	0.015
797	99812	99812	Category L	0.27587891	0.13183594	-0.81591797	0.007568359	0.086914063	0.45532227	0.48	0.015	20/6/2018	20	6	2018	21:23:47	77027	0.1	21	23	47	-1289	0.051513672	3.4224609	0.28027344	0.1640625	-0.8425293	10.005859	0.041992188	0	0	0	0	0	0	0	0	0	0.90307617	0.096923828	0.063476563	-0.004394531	-0.032226563	0.026611328	0.015	38975.33	0	0	0.015
798	99813	99813	Category L	0.27587891	0.15576172	-0.82788086	0.004394531	0.093261719	0.46240234	0.48	0.015	20/6/2018	20	6	2018	21:23:47	77027	0.2	21	23	47	-1314	0.051513672	3.4224609	0.28076172	0.16381836	-0.84179688	6.28125	0.016845703	0	0	0	0	0	0	0	0	0	0.90234375	0.09765625	0.026855469	-0.004882813	-0.008056641	0.013916016	0.015	38975.33	0	0	0.015
799	99814	99814	Category L	0.2878418	0.16796875	-0.83984375	0.010253906	0.085205078	0.45336914	0.48	0.015	20/6/2018	20	6	2018	21:23:47	77027	0.3	21	23	47	-1080	0.051513672	3.4224609	0.28295898	0.16503906	-0.84130859	3.0681152	0.005615234	0	0	0	0	0	0	0	0	0	0.90283203	0.097167969	0.009033203	0.004638672	0.002685547	0.001464844	0.015	38975.33	0	0	0.015
800	99815	99815	Category L	0.29980469	0.19189453	-0.86376953	0.002929688	0.083007813	0.46240234	0.48	0.015	20/6/2018	20	6	2018	21:23:47	77027	0.4	21	23	47	-1117	0.051513672	3.4224609	0.28466797	0.16455078	-0.84008789	1.4108887	0.038818359	0	0	0	0	0	0	0	0	0	0.90209961	0.097900391	0.065673828	0.014892578	0.027099609	-0.0234375	0.015	38975.33	0	0	0.015
801	99816	99816	Category L	0.27587891	0.16796875	-0.86376953	0.009521484	0.086425781	0.46044922	0.48	0.015	20/6/2018	20	6	2018	21:23:47	77027	0.5	21	23	47	-994	0.051513672	3.4224609	0.28417969	0.16430664	-0.84057617	0.85986328	0.024658203	0	0	0	0	0	0	0	0	0	0.90234375	0.09765625	0.034912109	-0.008300781	0.003417969	-0.022949219	0.015	38975.33	0	0	0.015
802	99817	99817	Category L	0.29980469	0.16796875	-0.85180664	0.003173828	0.083007813	0.46533203	0.48	0.015	20/6/2018	20	6	2018	21:23:47	77027	0.6	21	23	47	-1019	0.051513672	3.4224609	0.28271484	0.16503906	-0.84106445	0.55932617	0.020019531	0	0	0	0	0	0	0	0	0	0.90258789	0.097412109	0.030273438	0.016845703	0.002685547	-0.010498047	0.015	38975.33	0	0	0.015
803	99818	99818	Category L	0.26391602	0.17993164	-0.82788086	0.004394531	0.086181641	0.44824219	0.48	0.015	20/6/2018	20	6	2018	21:23:47	77027	0.7	21	23	47	-945	0.051513672	3.4224609	0.28076172	0.1652832	-0.84106445	0.94775391	0.025878906	0	0	0	0	0	0	0	0	0	0.90185547	0.098144531	0.044677734	-0.016845703	0.014404297	0.013183594	0.015	38975.33	0	0	0.015
804	99819	99819	Category L	0.2878418	0.16796875	-0.85180664	0.010253906	0.079101563	0.46118164	0.48	0.015	20/6/2018	20	6	2018	21:23:47	77027	0.8	21	23	47	-933	0.051513672	3.4224609	0.27929688	0.1652832	-0.84179688	2.425293	0.013183594	0	0	0	0	0	0	0	0	0	0.90209961	0.097900391	0.020996094	0.008300781	0.002441406	-0.009765625	0.015	38975.33	0	0	0.015
805	99820	99820	Category L	0.29980469	0.20385742	-0.77978516	0.012451172	0.084228516	0.45629883	0.49	0.015	20/6/2018	20	6	2018	21:23:47	77027	0.9	21	23	47	-872	0.051513672	3.4224609	0.27758789	0.1652832	-0.83984375	4.6640625	0.074462891	0	0	0	0	0	0	0	0	0	0.89990234	0.10009766	0.12060547	0.021972656	0.038330078	0.060058594	0.015	38975.33	0	0	0.015
806	99821	99821	Category L	0.29980469	0.17993164	-0.88793945	0.037109375	0.041259766	0.46459961	0.49	0.015	20/6/2018	20	6	2018	21:23:48	77028	0	21	23	48	-859	0.051513672	3.4224609	0.27197266	0.1628418	-0.83496094	8.1555176	0.062011719	0	0	0	0	0	0	0	0	0	0.89306641	0.10693359	0.097412109	0.027587891	0.016845703	-0.052734375	0.015	38975.33	0	0	0.015
807	99822	99822	Category L	0.27587891	0.14379883	-0.88793945	0.065917969	0.016601563	0.46069336	0.49	0.015	20/6/2018	20	6	2018	21:23:48	77028	0.111	21	23	48	-847	0.051513672	3.4224609	0.2644043	0.15942383	-0.84448242	13.288574	0.047363281	0	0	0	0	0	0	0	0	0	0.89916992	0.10083008	0.0703125	0.011230469	-0.015625	-0.043212891	0.015	38975.33	0.001	-66.16	0.015
808	99823	99823	Category L	0.27587891	0.059814453	-0.83984375	0.067626953	0	0.45751953	0.49	0.015	20/6/2018	20	6	2018	21:23:48	77028	0.222	21	23	48	-847	0.051513672	3.4224609	0.26367188	0.15991211	-0.84643555	18.180176	0.10107422	0	0	0	0	0	0	0	0	0	0.90087891	0.099121094	0.11914063	0.011962891	-0.10009766	0.006591797	0.015	38975.33	0.001	-66.16	0.015
809	99824	99824	Category L	0.26391602	0.047851563	-0.88793945	0.061279297	-0.0078125	0.4543457	0.49	0.015	20/6/2018	20	6	2018	21:23:48	77028	0.333	21	23	48	-859	0.051513672	3.4224609	0.26416016	0.15625	-0.83837891	21.914551	0.11914063	0	0	0	0	0	0	0	0	0	0.89282227	0.10717773	0.15820313	-0.000244141	-0.10839844	-0.049316406	0.015	38975.33	0.001	-66.16	0.015
810	99825	99825	Category L	0.25195313	0.11987305	-0.85180664	0.06640625	-0.003417969	0.46240234	0.49	0.015	20/6/2018	20	6	2018	21:23:48	77028	0.444	21	23	48	-810	0.051513672	3.4224609	0.25634766	0.15917969	-0.84863281	24.743896	0.039794922	0	0	0	0	0	0	0	0	0	0.90087891	0.099121094	0.046630859	-0.004394531	-0.039306641	-0.002929688	0.015	38975.33	0.001	-66.16	0.015
811	99826	99826	Category L	0.2878418	0.16796875	-0.83984375	0.065429688	-0.000732422	0.46557617	0.49	0.015	20/6/2018	20	6	2018	21:23:48	77028	0.555	21	23	48	-835	0.051513672	3.4224609	0.25830078	0.15795898	-0.84375	26.735596	0.031005859	0	0	0	0	0	0	0	0	0	0.89648438	0.10351563	0.04296875	0.029296875	0.009765625	0.00390625	0.015	38975.33	0.001	-66.16	0.015
812	99827	99827	Category L	0.27587891	0.14379883	-0.85180664	0.065673828	-0.010253906	0.46533203	0.49	0.015	20/6/2018	20	6	2018	21:23:48	77028	0.666	21	23	48	-810	0.051513672	3.4224609	0.25537109	0.15576172	-0.83447266	26.670898	0.029296875	0	0	0	0	0	0	0	0	0	0.88647461	0.11352539	0.049804688	0.020263672	-0.011962891	-0.017333984	0.015	38975.33	0.001	-66.16	0.015
813	99828	99828	Category L	0.25195313	0.15576172	-0.86376953	0.062744141	-0.012207031	0.45507813	0.49	0.015	20/6/2018	20	6	2018	21:23:48	77028	0.777	21	23	48	-724	0.051513672	3.4224609	0.24951172	0.15722656	-0.84643555	24.508301	0.017333984	0	0	0	0	0	0	0	0	0	0.89624023	0.10375977	0.020996094	0.002197266	-0.001464844	-0.017089844	0.015	38975.33	0.001	-66.16	0.015
814	99829	99829	Category L	0.2878418	0.15576172	-0.85180664	0.067138672	-0.008789063	0.45727539	0.49	0.015	20/6/2018	20	6	2018	21:23:48	77028	0.888	21	23	48	-564	0.051513672	3.4224609	0.24780273	0.15698242	-0.84643555	22.179199	0.040283203	0	0	0	0	0	0	0	0	0	0.89599609	0.10400391	0.046386719	0.039794922	-0.001220703	-0.005126953	0.015	38975.33	0.001	-66.16	0.015
815	99830	99830	Category L	0.25195313	0.14379883	-0.86376953	0.065429688	-0.004394531	0.45703125	0.5	0.015	20/6/2018	20	6	2018	21:23:49	77029	0	21	23	49	-491	0.051025391	3.4482422	0.24316406	0.15600586	-0.85131836	20.055176	0.019287109	0	0	0	0	0	0	0	0	0	0.89892578	0.10107422	0.032958984	0.008544922	-0.012207031	-0.012207031	0.015	38975.33	0.001	-66.16	0.015
816	99831	99831	Category L	0.26391602	0.15576172	-0.86376953	0.072998047	-0.008300781	0.4543457	0.5	0.015	20/6/2018	20	6	2018	21:23:49	77029	0.1	21	23	49	-466	0.051025391	3.4482422	0.234375	0.15869141	-0.86206055	16.770752	0.029541016	0	0	0	0	0	0	0	0	0	0.9074707	0.092529297	0.033935547	0.029296875	-0.002929688	-0.001464844	0.015	38975.33	0.001	-66.16	0.015
817	99832	99832	Category L	0.25195313	0.13183594	-0.83984375	0.066894531	-0.004394531	0.45825195	0.5	0.015	20/6/2018	20	6	2018	21:23:49	77029	0.2	21	23	49	-380	0.051025391	3.4482422	0.22949219	0.15600586	-0.85351563	11.81543	0.035644531	0	0	0	0	0	0	0	0	0	0.89746094	0.10253906	0.060058594	0.022216797	-0.024169922	0.013671875	0.015	38975.33	0.001	-66.16	0.015
818	99833	99833	Category L	0.2878418	0.15576172	-0.87597656	0.067871094	-0.002441406	0.4597168	0.5	0.015	20/6/2018	20	6	2018	21:23:49	77029	0.3	21	23	49	-552	0.051025391	3.4482422	0.22290039	0.15527344	-0.85717773	7.3010254	0.067382813	0	0	0	0	0	0	0	0	0	0.89916992	0.10083008	0.083984375	0.064697266	0.000244141	-0.018554688	0.015	38975.33	0.001	-66.16	0.015
819	99834	99834	Category L	0.27587891	0.15576172	-0.83984375	0.066162109	-0.003662109	0.45825195	0.5	0.015	20/6/2018	20	6	2018	21:23:49	77029	0.4	21	23	49	-761	0.051025391	3.4482422	0.20898438	0.15820313	-0.8659668	3.536377	0.071533203	0	0	0	0	0	0	0	0	0	0.90478516	0.095214844	0.095214844	0.066650391	-0.002441406	0.026123047	0.015	38975.33	0.001	-66.16	0.015
820	99835	99835	Category L	0.26391602	0.16796875	-0.83984375	0.069580078	-0.006103516	0.45727539	0.5	0.015	20/6/2018	20	6	2018	21:23:49	77029	0.5	21	23	49	-761	0.051025391	3.4482422	0.20581055	0.15942383	-0.86645508	0	0.064453125	0	0	0	0	0	0	0	0	0	0.90478516	0.095214844	0.093261719	0.057861328	0.008300781	0.026611328	0.015	38975.33	0.001	-66.16	0.015
821	99836	99836	Category L	0.25195313	0.19189453	-0.86376953	0.074951172	-0.006103516	0.46069336	0.5	0.015	20/6/2018	20	6	2018	21:23:49	77029	0.6	21	23	49	-761	0.051025391	3.4482422	0.20556641	0.15991211	-0.87182617	2.6608887	0.056640625	0	0	0	0	0	0	0	0	0	0.90991211	0.090087891	0.086425781	0.046142578	0.031738281	0.008056641	0.015	38975.33	0.001	-66.16	0.015
822	99837	99837	Category L	0.27587891	0.19189453	-0.88793945	0.069824219	-0.005371094	0.45825195	0.5	0.015	20/6/2018	20	6	2018	21:23:49	77029	0.7	21	23	49	-601	0.051025391	3.4482422	0.19750977	0.16088867	-0.87719727	3.4558105	0.084472656	0	0	0	0	0	0	0	0	0	0.91357422	0.086425781	0.11938477	0.078125	0.030761719	-0.010498047	0.015	38975.33	0.001	-66.16	0.015
823	99838	99838	Category L	0.26391602	0.15576172	-0.83984375	0.069824219	-0.005371094	0.46240234	0.5	0.015	20/6/2018	20	6	2018	21:23:49	77029	0.8	21	23	49	-61	0.051025391	3.4482422	0.19091797	0.16186523	-0.86962891	2.6279297	0.078857422	0	0	0	0	0	0	0	0	0	0.9050293	0.094970703	0.10864258	0.072753906	-0.006103516	0.029785156	0.015	38975.33	0.001	-66.16	0.015
824	99839	99839	Category L	0.26391602	0.15576172	-0.83984375	0.076660156	-0.004394531	0.45849609	0.5	0.015	20/6/2018	20	6	2018	21:23:49	77029	0.9	21	23	49	209	0.051025391	3.4482422	0.18505859	0.16259766	-0.87939453	2.0517578	0.088378906	0	0	0	0	0	0	0	0	0	0.91333008	0.086669922	0.12524414	0.078613281	-0.006835938	0.039550781	0.015	38975.33	0.001	-66.16	0.015
825	99840	99840	Category L	0.23999023	0.15576172	-0.87597656	0.072998047	-0.005615234	0.45751953	0.51	0.015	20/6/2018	20	6	2018	21:23:50	77030	0	21	23	50	614	0.051025391	3.4482422	0.17919922	0.1628418	-0.88696289	2.1040039	0.062011719	0	0	0	0	0	0	0	0	0	0.91943359	0.080566406	0.078857422	0.060546875	-0.007080078	0.010986328	0.015	38975.33	0.001	-66.16	0.015
826	99841	99841	Category L	0.2277832	0.16796875	-0.86376953	0.075927734	-0.010498047	0.46337891	0.51	0.015	20/6/2018	20	6	2018	21:23:50	77030	0.1	21	23	50	835	0.051025391	3.4482422	0.1809082	0.16210938	-0.87841797	1.5952148	0.049316406	0	0	0	0	0	0	0	0	0	0.91137695	0.088623047	0.067382813	0.046630859	0.005615234	0.014648438	0.015	38975.33	0.001	-66.16	0.015
827	99842	99842	Category L	0.26391602	0.16796875	-0.89990234	0.0703125	-0.003417969	0.46142578	0.51	0.015	20/6/2018	20	6	2018	21:23:50	77030	0.2	21	23	50	724	0.051025391	3.4482422	0.1730957	0.1652832	-0.88256836	1.2124023	0.092285156	0	0	0	0	0	0	0	0	0	0.91430664	0.085693359	0.1105957	0.090576172	0.002441406	-0.017089844	0.015	38975.33	0.001	-66.16	0.015
828	99843	99843	Category L	0.25195313	0.13183594	-0.83984375	0.067138672	-0.007080078	0.45532227	0.51	0.015	20/6/2018	20	6	2018	21:23:50	77030	0.3	21	23	50	626	0.051025391	3.4482422	0.16967773	0.1652832	-0.88842773	1.4431152	0.10107422	0	0	0	0	0	0	0	0	0	0.91943359	0.080566406	0.16430664	0.08203125	-0.033447266	0.048583984	0.015	38975.33	0.001	-66.16	0.015
829	99844	99844	Category L	0.25195313	0.16796875	-0.85180664	0.073486328	-0.003662109	0.45556641	0.51	0.015	20/6/2018	20	6	2018	21:23:50	77030	0.4	21	23	50	245	0.051025391	3.4482422	0.16967773	0.1652832	-0.88208008	0.81933594	0.087646484	0	0	0	0	0	0	0	0	0	0.91333008	0.086669922	0.11499023	0.08203125	0.002441406	0.030273438	0.015	38975.33	0.001	-66.16	0.015
830	99845	99845	Category L	0.23999023	0.16796875	-0.81591797	0.078613281	-0.008300781	0.45654297	0.51	0.015	20/6/2018	20	6	2018	21:23:50	77030	0.5	21	23	50	85	0.051025391	3.4482422	0.16357422	0.16674805	-0.8918457	0.099121094	0.10766602	0	0	0	0	0	0	0	0	0	0.92211914	0.077880859	0.15332031	0.076171875	0.000976563	0.075927734	0.015	38975.33	0.001	-66.16	0.015
831	99846	99846	Category L	0.26391602	0.14379883	-0.83984375	0.073486328	-0.003662109	0.45849609	0.51	0.015	20/6/2018	20	6	2018	21:23:50	77030	0.6	21	23	50	73	0.051025391	3.4482422	0.15869141	0.16967773	-0.89624023	0.64648438	0.12207031	0	0	0	0	0	0	0	0	0	0.92602539	0.073974609	0.18774414	0.10498047	-0.025878906	0.056396484	0.015	38975.33	0.001	-66.16	0.015
832	99847	99847	Category L	0.23999023	0.16796875	-0.83984375	0.075683594	-0.003662109	0.44946289	0.51	0.015	20/6/2018	20	6	2018	21:23:50	77030	0.7	21	23	50	159	0.051025391	3.4482422	0.15771484	0.16845703	-0.88720703	0.71557617	0.094726563	0	0	0	0	0	0	0	0	0	0.91674805	0.083251953	0.13012695	0.08203125	-0.000488281	0.047363281	0.015	38975.33	0.001	-66.16	0.015
833	99848	99848	Category L	0.25195313	0.15576172	-0.82788086	0.074462891	-0.005615234	0.45556641	0.51	0.015	20/6/2018	20	6	2018	21:23:50	77030	0.8	21	23	50	208	0.051025391	3.4482422	0.15112305	0.171875	-0.89501953	0.80078125	0.12207031	0	0	0	0	0	0	0	0	0	0.92382813	0.076171875	0.18432617	0.10058594	-0.016113281	0.067138672	0.015	38975.33	0.001	-66.16	0.015
834	99849	99849	Category L	0.26391602	0.15576172	-0.83984375	0.067626953	-0.002685547	0.46142578	0.51	0.015	20/6/2018	20	6	2018	21:23:50	77030	0.9	21	23	50	245	0.051025391	3.4482422	0.14672852	0.1730957	-0.90087891	1.6782227	0.13305664	0	0	0	0	0	0	0	0	0	0.92895508	0.071044922	0.19555664	0.11694336	-0.017333984	0.061035156	0.015	38975.33	0.001	-66.16	0.015
835	99850	99850	Category L	0.26391602	0.15576172	-0.89990234	0.076416016	-0.002197266	0.45581055	0.52	0.015	20/6/2018	20	6	2018	21:23:51	77031	0	21	23	51	233	0.051025391	3.4482422	0.14990234	0.17382813	-0.89477539	1.7128906	0.11547852	0	0	0	0	0	0	0	0	0	0.92382813	0.076171875	0.13720703	0.11376953	-0.018066406	-0.004882813	0.015	38975.33	0.001	-66.16	0.015
836	99851	99851	Category L	0.25195313	0.11987305	-0.86376953	0.076660156	-0.005615234	0.45849609	0.52	0.015	20/6/2018	20	6	2018	21:23:51	77031	0.1	21	23	51	196	0.051025391	3.4482422	0.14453125	0.17822266	-0.90380859	0.55224609	0.12866211	0	0	0	0	0	0	0	0	0	0.93261719	0.067382813	0.20605469	0.10717773	-0.058349609	0.040039063	0.015	38975.33	0.001	-66.16	0.015
837	99852	99852	Category L	0.27587891	0.17993164	-0.87597656	0.076416016	-0.001220703	0.45556641	0.52	0.015	20/6/2018	20	6	2018	21:23:51	77031	0.2	21	23	51	183	0.051025391	3.4482422	0.13891602	0.18212891	-0.91088867	0.13647461	0.14111328	0	0	0	0	0	0	0	0	0	0.93920898	0.060791016	0.17407227	0.13671875	-0.002197266	0.034912109	0.015	38975.33	0.001	-66.16	0.015
838	99853	99853	Category L	0.2277832	0.19189453	-0.86376953	0.073486328	0.001220703	0.45678711	0.52	0.015	20/6/2018	20	6	2018	21:23:51	77031	0.3	21	23	51	208	0.051025391	3.4482422	0.13891602	0.18041992	-0.90161133	0.78979492	0.096923828	0	0	0	0	0	0	0	0	0	0.92993164	0.070068359	0.13793945	0.088623047	0.011230469	0.037841797	0.015	38975.33	0.001	-66.16	0.015
839	99854	99854	Category L	0.20385742	0.19189453	-0.81591797	0.076416016	-0.004638672	0.45166016	0.52	0.015	20/6/2018	20	6	2018	21:23:51	77031	0.4	21	23	51	269	0.051025391	3.4482422	0.13354492	0.18408203	-0.91088867	1.9584961	0.1184082	0	0	0	0	0	0	0	0	0	0.93896484	0.061035156	0.1730957	0.070068359	0.007568359	0.094970703	0.015	38975.33	0.001	-66.16	0.015
840	99855	99855	Category L	0.20385742	0.20385742	-0.87597656	0.083984375	-0.001220703	0.45898438	0.52	0.015	20/6/2018	20	6	2018	21:23:51	77031	0.5	21	23	51	319	0.051025391	3.4482422	0.1315918	0.18481445	-0.91479492	3.6213379	0.083984375	0	0	0	0	0	0	0	0	0	0.94238281	0.057617188	0.13012695	0.072021484	0.018798828	0.038818359	0.015	38975.33	0.001	-66.16	0.015
841	99856	99856	Category L	0.2277832	0.25195313	-0.85180664	0.096923828	-0.011230469	0.45507813	0.52	0.015	20/6/2018	20	6	2018	21:23:51	77031	0.6	21	23	51	368	0.051025391	3.4482422	0.13208008	0.18505859	-0.90673828	7.8371582	0.12866211	0	0	0	0	0	0	0	0	0	0.93481445	0.065185547	0.21728516	0.095458984	0.066650391	0.054931641	0.015	38975.33	0.001	-66.16	0.015
842	99857	99857	Category L	0.20385742	0.21582031	-0.81591797	0.11645508	-0.035400391	0.4519043	0.52	0.015	20/6/2018	20	6	2018	21:23:51	77031	0.7	21	23	51	442	0.051025391	3.4482422	0.12695313	0.18676758	-0.91748047	14.43335	0.13061523	0	0	0	0	0	0	0	0	0	0.94506836	0.054931641	0.20751953	0.076660156	0.028808594	0.1015625	0.015	38975.33	0.001	-66.16	0.015
843	99858	99858	Category L	0.20385742	0.20385742	-0.87597656	0.1184082	-0.068847656	0.45166016	0.52	0.015	20/6/2018	20	6	2018	21:23:51	77031	0.8	21	23	51	466	0.051025391	3.4482422	0.125	0.18945313	-0.91870117	25.034424	0.090576172	0	0	0	0	0	0	0	0	0	0.9465332	0.053466797	0.13598633	0.078613281	0.014160156	0.042724609	0.015	38975.33	0.001	-66.16	0.016
844	99859	99859	Category J	0.19189453	0.19189453	-0.65991211	0.070068359	-0.29345703	0.37402344	0.09	0.016	20/6/2018	20	6	2018	21:29:28	77368	0.099	21	29	28	147	0.051513672	3.4224609	0.12207031	0.18969727	-0.91210938	39.359619	0.26147461	0	0	0	0	0	0	0	0	0	0.93945313	0.060546875	0.32397461	0.069580078	0.001953125	0.25219727	0.015	38975.33	0.001	-66.16	0.016
845	99860	99860	Category J	-0.13183594	0.011962891	-0.40795898	0.042724609	-0.27148438	0.38989258	0.09	0.016	20/6/2018	20	6	2018	21:29:28	77368	0.199	21	29	28	147	0.051513672	3.4224609	0.1171875	0.19116211	-0.91796875	52.705078	0.59545898	0	0	0	0	0	0	0	0	0	0.94506836	0.054931641	0.9387207	-0.24902344	-0.17919922	0.51000977	0.015	38975.33	0.001	-66.16	0.016
846	99861	99861	Category J	-0.2878418	-0.095947266	-1.5839844	0.041748047	-0.28173828	0.38208008	0.09	0.016	20/6/2018	20	6	2018	21:29:28	77368	0.3	21	29	28	147	0.051513672	3.4224609	0.11621094	0.19165039	-0.91943359	61.052246	0.82910156	0	0	0	0	0	0	0	0	0	0.94628906	0.053710938	1.3562012	-0.40405273	-0.28759766	-0.66430664	0.015	38975.33	0.001	-66.16	0.016
847	99862	99862	Category J	0.27587891	0.23999023	-0.97192383	0.064941406	-0.27954102	0.38232422	0.09	0.016	20/6/2018	20	6	2018	21:29:28	77368	0.4	21	29	28	183	0.051513672	3.4224609	0.11425781	0.19140625	-0.91552734	70.169922	0.17773438	0	0	0	0	0	0	0	0	0	0.94238281	0.057617188	0.26611328	0.16137695	0.048339844	-0.056152344	0.016	38909.17	0	0	0.016
848	99863	99863	Category J	0.34790039	-0.10791016	-0.15576172	0.24267578	-0.33081055	0.30126953	0.09	0.016	20/6/2018	20	6	2018	21:29:28	77368	0.5	21	29	28	196	0.051513672	3.4224609	0.10961914	0.19555664	-0.92260742	75.130859	0.85839844	0	0	0	0	0	0	0	0	0	0.94946289	0.050537109	1.3085938	0.23803711	-0.3034668	0.7668457	0.016	38909.17	0	0	0.016
849	99864	99864	Category J	-0.29980469	0.41992188	-1.6799316	0.14697266	-0.33837891	0.32592773	0.09	0.016	20/6/2018	20	6	2018	21:29:28	77368	0.6	21	29	28	208	0.051269531	3.4224609	0.10644531	0.19824219	-0.92602539	72.892822	0.88452148	0	0	0	0	0	0	0	0	0	0.95288086	0.047119141	1.3815918	-0.40625	0.22143555	-0.75366211	0.016	38909.17	0	0	0.016
850	99865	99865	Category J	0.50390625	0.095947266	-0.39599609	0.10302734	-0.32397461	0.35546875	0.09	0.016	20/6/2018	20	6	2018	21:29:28	77368	0.7	21	29	28	196	0.051269531	3.4224609	0.10571289	0.20019531	-0.9284668	67.085205	0.67285156	0	0	0	0	0	0	0	0	0	0.95556641	0.044433594	1.0349121	0.39794922	-0.10424805	0.5324707	0.016	38909.17	0	0	0.016
851	99866	99866	Category J	0.071777344	0.023925781	-0.083984375	0.18432617	-0.29052734	0.34204102	0.09	0.016	20/6/2018	20	6	2018	21:29:28	77368	0.8	21	29	28	159	0.051269531	3.4224609	0.10473633	0.20117188	-0.9296875	61.836182	0.86474609	0	0	0	0	0	0	0	0	0	0.95703125	0.04296875	1.0561523	-0.032958984	-0.17724609	0.84570313	0.016	38909.17	0	0	0.016
852	99867	99867	Category J	-0.16796875	0.31176758	-1.7998047	0.12646484	-0.26782227	0.38623047	0.09	0.016	20/6/2018	20	6	2018	21:29:28	77368	0.9	21	29	28	159	0.051269531	3.4224609	0.1003418	0.20385742	-0.93017578	57.802734	0.91625977	0	0	0	0	0	0	0	0	0	0.95751953	0.042480469	1.2458496	-0.26831055	0.10766602	-0.86962891	0.016	38909.17	0	0	0.016
853	99868	99868	Category J	0.15576172	0.15576172	-0.81591797	0.18408203	-0.25244141	0.37670898	0.09	0.016	20/6/2018	20	6	2018	21:29:29	77369	0	21	29	29	183	0.051269531	3.4224609	0.097900391	0.20654297	-0.93359375	47.870361	0.140625	0	0	0	0	0	0	0	0	0	0.96118164	0.038818359	0.22631836	0.057617188	-0.05078125	0.11767578	0.016	38909.17	0	0	0.016
854	99869	99869	Category J	-0.035888672	0.10791016	-1.1757813	0.26074219	-0.3034668	0.30102539	0.09	0.016	20/6/2018	20	6	2018	21:29:29	77369	0.1	21	29	29	208	0.051269531	3.4224609	0.094238281	0.20751953	-0.93481445	34.581787	0.29125977	0	0	0	0	0	0	0	0	0	0.9621582	0.037841797	0.47070313	-0.13012695	-0.099609375	-0.24072266	0.016	38909.17	0	0	0.016
855	99870	99870	Category J	-0.40795898	0.40795898	-1.6799316	0.072753906	-0.29833984	0.36108398	0.09	0.016	20/6/2018	20	6	2018	21:29:29	77369	0.2	21	29	29	220	0.051269531	3.4224609	0.090087891	0.20556641	-0.92919922	25.454102	0.9230957	0	0	0	0	0	0	0	0	0	0.95605469	0.043945313	1.4506836	-0.49804688	0.20214844	-0.75048828	0.016	38909.17	0	0	0.016
856	99871	99871	Category J	-0.071777344	-0.035888672	-0.10791016	0.17041016	-0.24853516	0.37133789	0.09	0.016	20/6/2018	20	6	2018	21:29:29	77369	0.3	21	29	29	232	0.051269531	3.4224609	0.085693359	0.21264648	-0.9362793	18.326416	0.87915039	0	0	0	0	0	0	0	0	0	0.96386719	0.036132813	1.2346191	-0.1574707	-0.24853516	0.82836914	0.016	38909.17	0	0	0.016
857	99872	99872	Category J	-0.23999023	0.13183594	-1.1037598	0.036865234	-0.29077148	0.37573242	0.09	0.016	20/6/2018	20	6	2018	21:29:29	77369	0.4	21	29	29	208	0.051269531	3.4224609	0.084228516	0.21118164	-0.93920898	8.2473145	0.37207031	0	0	0	0	0	0	0	0	0	0.96630859	0.033691406	0.56811523	-0.32421875	-0.079345703	-0.16430664	0.016	38909.17	0	0	0.016
858	99873	99873	Category J	-0.80395508	0.43188477	-1.5119629	0.13232422	-0.20581055	0.41552734	0.09	0.016	20/6/2018	20	6	2018	21:29:29	77369	0.5	21	29	29	159	0.051269531	3.4224609	0.080566406	0.21240234	-0.93774414	1.3041992	1.0769043	0	0	0	0	0	0	0	0	0	0.96508789	0.034912109	1.6777344	-0.88452148	0.21923828	-0.57397461	0.016	38909.17	0	0	0.016
859	99874	99874	Category J	0.059814453	0.2878418	-0.87597656	0.23388672	-0.16845703	0.39208984	0.09	0.016	20/6/2018	20	6	2018	21:29:29	77369	0.6	21	29	29	147	0.051269531	3.4224609	0.078857422	0.21508789	-0.94458008	4.027832	0.10180664	0	0	0	0	0	0	0	0	0	0.97192383	0.028076172	0.16064453	-0.019042969	0.072509766	0.068603516	0.016	38909.17	0	0	0.016
860	99875	99875	Category J	0.29980469	0.2277832	-1.2958984	0.37426758	-0.13085938	0.31787109	0.09	0.016	20/6/2018	20	6	2018	21:29:29	77369	0.7	21	29	29	122	0.051269531	3.4224609	0.073974609	0.21459961	-0.95019531	0.94702148	0.4128418	0	0	0	0	0	0	0	0	0	0.97705078	0.022949219	0.58398438	0.22558594	0.012939453	-0.34545898	0.016	38909.17	0	0	0.016
861	99876	99876	Category J	-0.32397461	0.27587891	-1.2719727	0.29370117	-0.19067383	0.34228516	0.09	0.016	20/6/2018	20	6	2018	21:29:29	77369	0.8	21	29	29	110	0.051269531	3.4224609	0.071044922	0.21630859	-0.94775391	2.6564941	0.5144043	0	0	0	0	0	0	0	0	0	0.97485352	0.025146484	0.77880859	-0.39501953	0.059326172	-0.32397461	0.016	38909.17	0	0	0.016
862	99877	99877	Category J	-0.19189453	0.16796875	-0.2277832	0.14746094	-0.23413086	0.39526367	0.09	0.016	20/6/2018	20	6	2018	21:29:29	77369	0.9	21	29	29	147	0.051269531	3.4224609	0.069824219	0.21679688	-0.9453125	8.3151855	0.76538086	0	0	0	0	0	0	0	0	0	0.97241211	0.027587891	1.0283203	-0.26171875	-0.048828125	0.7175293	0.016	38909.17	0	0	0.016
863	99878	99878	Category J	-0.20385742	0.26391602	-1.5598145	0.12133789	-0.21850586	0.41088867	0.09	0.016	20/6/2018	20	6	2018	21:29:30	77370	0	21	29	30	134	0.051269531	3.4224609	0.070556641	0.2175293	-0.94604492	11.230713	0.67382813	0	0	0	0	0	0	0	0	0	0.97338867	0.026611328	0.93457031	-0.27441406	0.046142578	-0.61352539	0.016	38909.17	0	0	0.016
864	99879	99879	Category J	-0.15576172	0.23999023	-1.4758301	0.073730469	-0.20166016	0.41918945	0.09	0.016	20/6/2018	20	6	2018	21:29:30	77370	0.1	21	29	30	134	0.051269531	3.4224609	0.0703125	0.22045898	-0.94946289	11.608643	0.57299805	0	0	0	0	0	0	0	0	0	0.97729492	0.022705078	0.77148438	-0.22607422	0.019287109	-0.52612305	0.016	38909.17	0	0	0.016
865	99880	99880	Category J	0.40795898	0.035888672	-0.2277832	0.22851563	-0.25073242	0.35864258	0.09	0.016	20/6/2018	20	6	2018	21:29:30	77370	0.2	21	29	30	147	0.051269531	3.4224609	0.069091797	0.22216797	-0.95117188	11.832275	0.82006836	0	0	0	0	0	0	0	0	0	0.97924805	0.020751953	1.2485352	0.33862305	-0.1862793	0.72338867	0.016	38909.17	0	0	0.016
866	99881	99881	Category J	-0.34790039	0.3359375	-1.1518555	0.13745117	-0.25341797	0.39160156	0.09	0.016	20/6/2018	20	6	2018	21:29:30	77370	0.3	21	29	30	147	0.051269531	3.4224609	0.067382813	0.22509766	-0.94995117	14.397705	0.47485352	0	0	0	0	0	0	0	0	0	0.97851563	0.021484375	0.7277832	-0.4152832	0.1105957	-0.20166016	0.016	38909.17	0	0	0.016
867	99882	99882	Category J	0.011962891	0.071777344	-1.3317871	0.062744141	-0.24902344	0.39916992	0.09	0.016	20/6/2018	20	6	2018	21:29:30	77370	0.4	21	29	30	171	0.051269531	3.4224609	0.065917969	0.22485352	-0.94921875	12.400146	0.41552734	0	0	0	0	0	0	0	0	0	0.97753906	0.022460938	0.58959961	-0.053955078	-0.15307617	-0.38232422	0.016	38909.17	0	0	0.016
868	99883	99883	Category J	0.2878418	0.17993164	-0.3359375	0.1472168	-0.23339844	0.39306641	0.09	0.016	20/6/2018	20	6	2018	21:29:30	77370	0.5	21	29	30	196	0.051269531	3.4224609	0.065673828	0.22753906	-0.94726563	5.253418	0.65209961	0	0	0	0	0	0	0	0	0	0.9765625	0.0234375	0.88110352	0.22192383	-0.047607422	0.61132813	0.016	38909.17	0	0	0.016
869	99884	99884	Category J	-0.16796875	0.26391602	-1.619873	0.12353516	-0.21899414	0.39379883	0.09	0.016	20/6/2018	20	6	2018	21:29:30	77370	0.6	21	29	30	196	0.051269531	3.4224609	0.064453125	0.22900391	-0.94726563	0.88427734	0.71240234	0	0	0	0	0	0	0	0	0	0.9765625	0.0234375	0.93969727	-0.23242188	0.034667969	-0.67236328	0.016	38909.17	0	0	0.016
870	99885	99885	Category J	-0.10791016	0.39599609	-1.1638184	0.054443359	-0.25488281	0.39746094	0.09	0.016	20/6/2018	20	6	2018	21:29:30	77370	0.7	21	29	30	196	0.051269531	3.4224609	0.062988281	0.23291016	-0.94555664	6.2197266	0.32128906	0	0	0	0	0	0	0	0	0	0.97607422	0.023925781	0.55175781	-0.17089844	0.1628418	-0.21801758	0.016	38909.17	0	0	0.016
871	99886	99886	Category J	0.21582031	0.047851563	-0.10791016	0.12255859	-0.24072266	0.39160156	0.09	0.016	20/6/2018	20	6	2018	21:29:30	77370	0.8	21	29	30	171	0.051269531	3.4224609	0.062011719	0.23730469	-0.94726563	11.326172	0.87426758	0	0	0	0	0	0	0	0	0	0.97851563	0.021484375	1.1826172	0.15356445	-0.18945313	0.83935547	0.016	38909.17	0	0	0.016
872	99887	99887	Category J	-0.23999023	0.45581055	-1.4519043	0.047607422	-0.26855469	0.38598633	0.09	0.016	20/6/2018	20	6	2018	21:29:30	77370	0.9	21	29	30	159	0.051269531	3.4224609	0.061767578	0.24389648	-0.95117188	15.137207	0.62158203	0	0	0	0	0	0	0	0	0	0.98388672	0.016113281	1.0141602	-0.30175781	0.21166992	-0.50048828	0.016	38909.17	0	0	0.016
873	99888	99888	Category J	-0.035888672	0.25195313	-1.2958984	-0.000244141	-0.28051758	0.36157227	0.09	0.016	20/6/2018	20	6	2018	21:29:31	77371	0	21	29	31	147	0.051269531	3.4224609	0.061767578	0.24902344	-0.94848633	18.422119	0.3605957	0	0	0	0	0	0	0	0	0	0.98266602	0.017333984	0.44775391	-0.09765625	0.002685547	-0.34716797	0.016	38909.17	0	0	0.016
874	99889	99889	Category J	0.56396484	0.21582031	-0.34790039	0.077392578	-0.24853516	0.3894043	0.09	0.016	20/6/2018	20	6	2018	21:29:31	77371	0.1	21	29	31	134	0.051269531	3.4224609	0.060791016	0.25195313	-0.94628906	22.055176	0.7824707	0	0	0	0	0	0	0	0	0	0.98120117	0.018798828	1.1379395	0.50292969	-0.036132813	0.59838867	0.016	38909.17	0	0	0.016
875	99890	99890	Category J	-0.13183594	0.50390625	-1.5478516	0.013183594	-0.24414063	0.39892578	0.09	0.016	20/6/2018	20	6	2018	21:29:31	77371	0.2	21	29	31	159	0.051269531	3.4224609	0.061767578	0.25732422	-0.94335938	23.722656	0.68066406	0	0	0	0	0	0	0	0	0	0.97998047	0.020019531	1.0444336	-0.19360352	0.24633789	-0.60424805	0.016	38909.17	0	0	0.016
876	99891	99891	Category J	-0.16796875	0.44384766	-1.3798828	-0.015380859	-0.26733398	0.38061523	0.09	0.016	20/6/2018	20	6	2018	21:29:31	77371	0.3	21	29	31	159	0.051269531	3.4224609	0.063476563	0.25854492	-0.94018555	30.398438	0.53027344	0	0	0	0	0	0	0	0	0	0.97705078	0.022949219	0.85620117	-0.23144531	0.18505859	-0.43945313	0.016	38909.17	0	0	0.016
877	99892	99892	Category J	0.2878418	0	-0.083984375	0.018554688	-0.27978516	0.37817383	0.09	0.016	20/6/2018	20	6	2018	21:29:31	77371	0.4	21	29	31	159	0.051269531	3.4224609	0.063720703	0.26074219	-0.93408203	34.546631	0.91699219	0	0	0	0	0	0	0	0	0	0.97192383	0.028076172	1.3349609	0.22387695	-0.26074219	0.85009766	0.016	38909.17	0	0	0.016
878	99893	99893	Category J	-0.16796875	0.44384766	-1.5717773	0.00390625	-0.30249023	0.35620117	0.09	0.016	20/6/2018	20	6	2018	21:29:31	77371	0.5	21	29	31	147	0.051269531	3.4224609	0.063476563	0.26855469	-0.93017578	36.790039	0.70410156	0	0	0	0	0	0	0	0	0	0.97021484	0.029785156	1.0483398	-0.23144531	0.17504883	-0.64135742	0.016	38909.17	0	0	0.016
879	99894	99894	Category J	0.13183594	0.2277832	-1.1398926	-0.11352539	-0.23339844	0.38989258	0.09	0.016	20/6/2018	20	6	2018	21:29:31	77371	0.6	21	29	31	147	0.051269531	3.4224609	0.064208984	0.27270508	-0.93212891	44.666748	0.22290039	0	0	0	0	0	0	0	0	0	0.97338867	0.026611328	0.32006836	0.067382813	-0.044921875	-0.20751953	0.016	38909.17	0	0	0.016
880	99895	99895	Category J	0.34790039	0.2277832	-0.2277832	-0.038330078	-0.20166016	0.41137695	0.09	0.016	20/6/2018	20	6	2018	21:29:31	77371	0.7	21	29	31	159	0.051269531	3.4224609	0.067626953	0.28588867	-0.93432617	45.929443	0.76220703	0	0	0	0	0	0	0	0	0	0.97949219	0.020507813	1.0449219	0.2800293	-0.058105469	0.70654297	0.016	38909.17	0	0	0.016
881	99896	99896	Category J	-0.14379883	0.2878418	-1.7277832	-0.10913086	-0.19604492	0.39453125	0.09	0.016	20/6/2018	20	6	2018	21:29:31	77371	0.8	21	29	31	183	0.051269531	3.4224609	0.069091797	0.29907227	-0.92993164	55.278076	0.82568359	0	0	0	0	0	0	0	0	0	0.97924805	0.020751953	1.0219727	-0.21289063	-0.011230469	-0.79760742	0.016	38909.17	0	0	0.016
882	99897	99897	Category J	0.15576172	0.38378906	-0.94799805	-0.16381836	-0.23217773	0.36328125	0.09	0.016	20/6/2018	20	6	2018	21:29:31	77371	0.9	21	29	31	183	0.051269531	3.4224609	0.069824219	0.30297852	-0.92871094	64.791748	0.11938477	0	0	0	0	0	0	0	0	0	0.97949219	0.020507813	0.18579102	0.085693359	0.080566406	-0.019042969	0.016	38909.17	0	0	0.016
883	99898	99898	Category J	0.023925781	0.20385742	-0.2878418	-0.14868164	-0.24365234	0.36254883	0.09	0.016	20/6/2018	20	6	2018	21:29:32	77372	0	21	29	32	183	0.051269531	3.4224609	0.069091797	0.30761719	-0.92016602	68.795654	0.64233398	0	0	0	0	0	0	0	0	0	0.97265625	0.02734375	0.78173828	-0.045166016	-0.10375977	0.63232422	0.016	38909.17	0	0	0.016
884	99899	99899	Category J	-0.095947266	0.2878418	-1.3317871	-0.21923828	-0.24511719	0.33251953	0.09	0.016	20/6/2018	20	6	2018	21:29:32	77372	0.1	21	29	32	183	0.051269531	3.4224609	0.069824219	0.30883789	-0.91552734	68.61499	0.44848633	0	0	0	0	0	0	0	0	0	0.96875	0.03125	0.60327148	-0.16577148	-0.020996094	-0.41601563	0.016	38909.17	0	0	0.016
885	99900	99900	Category J	0.21582031	0.23999023	-0.88793945	-0.22973633	-0.24707031	0.32421875	0.09	0.016	20/6/2018	20	6	2018	21:29:32	77372	0.2	21	29	32	220	0.051269531	3.4224609	0.073730469	0.31738281	-0.91455078	63.492188	0.1640625	0	0	0	0	0	0	0	0	0	0.97094727	0.029052734	0.24633789	0.1418457	-0.077392578	0.026611328	0.016	38909.17	0	0	0.016
886	99901	99901	Category J	0.14379883	0.15576172	-0.57592773	-0.22094727	-0.18432617	0.3605957	0.09	0.016	20/6/2018	20	6	2018	21:29:32	77372	0.3	21	29	32	257	0.051269531	3.4224609	0.080566406	0.32421875	-0.91918945	55.475342	0.38769531	0	0	0	0	0	0	0	0	0	0.97802734	0.021972656	0.57495117	0.062988281	-0.16845703	0.34326172	0.016	38909.17	0	0	0.016
887	99902	99902	Category J	-0.095947266	0.47998047	-1.4519043	-0.27026367	-0.18554688	0.32421875	0.09	0.016	20/6/2018	20	6	2018	21:29:32	77372	0.4	21	29	32	245	0.051513672	3.4256836	0.088134766	0.33496094	-0.90820313	39.115967	0.59179688	0	0	0	0	0	0	0	0	0	0.97216797	0.027832031	0.87231445	-0.18408203	0.14477539	-0.54345703	0.016	38909.17	0	0	0.016
888	99903	99903	Category J	0.023925781	0.27587891	-1.1159668	-0.29980469	-0.18945313	0.30322266	0.09	0.016	20/6/2018	20	6	2018	21:29:32	77372	0.5	21	29	32	220	0.051513672	3.4256836	0.090087891	0.34350586	-0.90283203	19.659424	0.23291016	0	0	0	0	0	0	0	0	0	0.97021484	0.029785156	0.34692383	-0.066162109	-0.067626953	-0.21289063	0.016	38909.17	0	0	0.016
889	99904	99904	Category M	0.20385742	0.20385742	-1.079834	0.12988281	-0.33740234	0.31958008	0.39	0.016	20/6/2018	20	6	2018	21:59:42	79182	0	21	59	42	2752	0.051025391	3.3757324	0.088867188	0.35400391	-0.91015625	3.5688477	0.25390625	0	0	0	0	0	0	0	0	0	0.98046875	0.01953125	0.43457031	0.11474609	-0.15014648	-0.16943359	0.016	38909.17	0	0	0.016
890	99905	99905	Category M	0.17993164	0.20385742	-0.94799805	0.20849609	-0.31811523	0.31469727	0.39	0.016	20/6/2018	20	6	2018	21:59:42	79182	0.099	21	59	42	2752	0.051025391	3.3757324	0.094726563	0.35424805	-0.89160156	21.361572	0.18164063	0	0	0	0	0	0	0	0	0	0.96411133	0.035888672	0.29199219	0.084960938	-0.15039063	-0.056152344	0.016	38909.17	0	0	0.016
891	99906	99906	Category M	-0.071777344	0.37182617	-0.87597656	0.22680664	-0.28027344	0.33813477	0.39	0.016	20/6/2018	20	6	2018	21:59:42	79182	0.199	21	59	42	2727	0.051025391	3.3757324	0.091796875	0.36083984	-0.890625	46.981445	0.16455078	0	0	0	0	0	0	0	0	0	0.96533203	0.034667969	0.18920898	-0.16357422	0.010742188	0.014648438	0.016	38909.17	0	0	0.016
892	99907	99907	Category M	0.071777344	0.35986328	-1.1398926	0.23120117	-0.24487305	0.3515625	0.39	0.016	20/6/2018	20	6	2018	21:59:42	79182	0.3	21	59	42	2764	0.051025391	3.3757324	0.094726563	0.36767578	-0.89404297	68.319824	0.24682617	0	0	0	0	0	0	0	0	0	0.97143555	0.028564453	0.27661133	-0.022949219	-0.0078125	-0.24560547	0.016	38909.17	0	0	0.016
893	99908	99908	Category M	-0.023925781	0.23999023	-0.95996094	0.27392578	-0.18823242	0.35864258	0.39	0.016	20/6/2018	20	6	2018	21:59:42	79182	0.4	21	59	42	2752	0.051025391	3.3757324	0.10253906	0.37329102	-0.87866211	82.746094	0.20092773	0	0	0	0	0	0	0	0	0	0.96020508	0.039794922	0.34106445	-0.12646484	-0.13330078	-0.081054688	0.016	38909.17	0	0	0.016
894	99909	99909	Category M	-0.059814453	0	-0.40795898	0.21435547	-0.22949219	0.37084961	0.39	0.016	20/6/2018	20	6	2018	21:59:42	79182	0.5	21	59	42	2776	0.051025391	3.3757324	0.10473633	0.38330078	-0.87451172	93.869873	0.62573242	0	0	0	0	0	0	0	0	0	0.96044922	0.039550781	1.0144043	-0.16455078	-0.38330078	0.46655273	0.016	38909.17	0	0	0.016
895	99910	99910	Category M	-0.083984375	0.70776367	-1.4157715	0.2434082	-0.2434082	0.35424805	0.39	0.016	20/6/2018	20	6	2018	21:59:42	79182	0.6	21	59	42	2788	0.051025391	3.3757324	0.10791016	0.39355469	-0.86743164	98.375	0.66015625	0	0	0	0	0	0	0	0	0	0.95874023	0.041259766	1.0541992	-0.19189453	0.31396484	-0.5480957	0.016	38909.17	0	0	0.016
896	99911	99911	Category M	0.13183594	0.047851563	-1.1037598	0.21557617	-0.21826172	0.3659668	0.39	0.016	20/6/2018	20	6	2018	21:59:42	79182	0.7	21	59	42	2813	0.051025391	3.3757324	0.11669922	0.40380859	-0.85083008	98.546387	0.43701172	0	0	0	0	0	0	0	0	0	0.94897461	0.051025391	0.62402344	0.014892578	-0.35595703	-0.25268555	0.016	38909.17	0	0	0.016
897	99912	99912	Category M	-0.035888672	0.2277832	-0.73193359	0.2487793	-0.25415039	0.34301758	0.39	0.016	20/6/2018	20	6	2018	21:59:42	79182	0.8	21	59	42	2825	0.051025391	3.3757324	0.1171875	0.421875	-0.85424805	87.552979	0.27587891	0	0	0	0	0	0	0	0	0	0.95996094	0.040039063	0.4699707	-0.15307617	-0.1940918	0.12231445	0.016	38909.17	0	0	0.016
898	99913	99913	Category M	0.15576172	0.35986328	-1.4157715	0.18701172	-0.21044922	0.38647461	0.39	0.016	20/6/2018	20	6	2018	21:59:42	79182	0.9	21	59	42	2825	0.051025391	3.3757324	0.12426758	0.42773438	-0.84960938	73.4021	0.57080078	0	0	0	0	0	0	0	0	0	0.95947266	0.040527344	0.6652832	0.03125	-0.067871094	-0.56591797	0.016	38909.17	0	0	0.016
899	99914	99914	Category M	-0.10791016	0.13183594	-1.2839355	0.13818359	-0.20532227	0.40454102	0.39	0.016	20/6/2018	20	6	2018	21:59:43	79183	0	21	59	43	2838	0.051025391	3.3757324	0.13745117	0.43505859	-0.83422852	61.235107	0.59521484	0	0	0	0	0	0	0	0	0	0.95092773	0.049072266	0.99829102	-0.24536133	-0.30322266	-0.44946289	0.016	38909.17	0	0	0.016
900	99915	99915	Category M	0.023925781	0.2878418	-0.64794922	0.062011719	-0.19360352	0.4128418	0.39	0.016	20/6/2018	20	6	2018	21:59:43	79183	0.1	21	59	43	2788	0.051025391	3.3757324	0.1394043	0.43798828	-0.828125	49.195801	0.26147461	0	0	0	0	0	0	0	0	0	0.94702148	0.052978516	0.44580078	-0.11547852	-0.15014648	0.18017578	0.016	38909.17	0	0	0.016
901	99916	99916	Category M	0.15576172	0.23999023	-0.65991211	0.077148438	-0.15771484	0.43286133	0.39	0.016	20/6/2018	20	6	2018	21:59:43	79183	0.2	21	59	43	2788	0.051025391	3.3757324	0.13891602	0.44506836	-0.81884766	36.224609	0.26000977	0	0	0	0	0	0	0	0	0	0.94238281	0.057617188	0.38061523	0.016601563	-0.20507813	0.15893555	0.016	38909.17	0	0	0.016
902	99917	99917	Category M	0.3359375	0.23999023	-0.95996094	0.095458984	-0.17749023	0.42016602	0.39	0.016	20/6/2018	20	6	2018	21:59:43	79183	0.3	21	59	43	2801	0.051025391	3.3757324	0.14575195	0.44970703	-0.81030273	24.001221	0.32006836	0	0	0	0	0	0	0	0	0	0.93823242	0.061767578	0.54907227	0.18994141	-0.2097168	-0.14941406	0.016	38909.17	0	0	0.016
903	99918	99918	Category M	0.23999023	0.40795898	-1.1159668	0.088134766	-0.16235352	0.43139648	0.39	0.016	20/6/2018	20	6	2018	21:59:43	79183	0.4	21	59	43	2764	0.051025391	3.3757324	0.14990234	0.45458984	-0.81396484	16.071045	0.31835938	0	0	0	0	0	0	0	0	0	0.94433594	0.055664063	0.4387207	0.08984375	-0.046630859	-0.30175781	0.016	38909.17	0	0	0.016
904	99919	99919	Category M	0.15576172	0.2878418	-0.95996094	0.084228516	-0.26416016	0.3894043	0.39	0.016	20/6/2018	20	6	2018	21:59:43	79183	0.5	21	59	43	2764	0.051025391	3.3757324	0.15527344	0.4621582	-0.80810547	11.033936	0.23120117	0	0	0	0	0	0	0	0	0	0.94384766	0.056152344	0.32641602	0.000244141	-0.17431641	-0.15161133	0.016	38909.17	0	0	0.016
905	99920	99920	Category M	0.10791016	0.38378906	-0.77978516	0.023925781	-0.28515625	0.38330078	0.39	0.016	20/6/2018	20	6	2018	21:59:43	79183	0.6	21	59	43	2788	0.051025391	3.3757324	0.16479492	0.47485352	-0.79907227	5.5197754	0.10913086	0	0	0	0	0	0	0	0	0	0.9440918	0.055908203	0.16772461	-0.056884766	-0.091064453	0.019287109	0.016	38909.17	0	0	0.016
906	99921	99921	Category M	0.10791016	0.14379883	-0.80395508	0.006591797	-0.27441406	0.3840332	0.39	0.016	20/6/2018	20	6	2018	21:59:43	79183	0.7	21	59	43	2752	0.051025391	3.3757324	0.15722656	0.48071289	-0.80371094	1.8056641	0.34033203	0	0	0	0	0	0	0	0	0	0.94970703	0.050292969	0.38623047	-0.049316406	-0.33691406	0	0.016	38909.17	0	0	0.016
907	99922	99922	Category M	0.25195313	0.38378906	-0.75585938	-0.007324219	-0.23413086	0.4074707	0.39	0.016	20/6/2018	20	6	2018	21:59:43	79183	0.8	21	59	43	2813	0.051025391	3.3757324	0.16235352	0.484375	-0.79663086	0.4921875	0.140625	0	0	0	0	0	0	0	0	0	0.94628906	0.053710938	0.23095703	0.089355469	-0.10058594	0.040771484	0.016	38909.17	0	0	0.016
908	99923	99923	Category M	0.15576172	0.26391602	-0.82788086	0.020996094	-0.17480469	0.43139648	0.39	0.016	20/6/2018	20	6	2018	21:59:43	79183	0.9	21	59	43	2825	0.051025391	3.3757324	0.1628418	0.49365234	-0.78735352	1.7387695	0.23339844	0	0	0	0	0	0	0	0	0	0.94335938	0.056640625	0.27734375	-0.007080078	-0.22973633	-0.040283203	0.016	38909.17	0	0	0.016
909	99924	99924	Category M	0.13183594	0.47998047	-0.73193359	0.065917969	-0.16015625	0.43676758	0.39	0.016	20/6/2018	20	6	2018	21:59:44	79184	0	21	59	44	2838	0.051025391	3.3757324	0.15844727	0.49951172	-0.78930664	6.1906738	0.06640625	0	0	0	0	0	0	0	0	0	0.94750977	0.052490234	0.10400391	-0.026611328	-0.01953125	0.057373047	0.016	38909.17	0	0	0.016
910	99925	99925	Category M	0.15576172	0.50390625	-0.94799805	0.13256836	-0.22167969	0.3972168	0.39	0.016	20/6/2018	20	6	2018	21:59:44	79184	0.1	21	59	44	2825	0.051025391	3.3757324	0.16186523	0.5090332	-0.77514648	7.7099609	0.17285156	0	0	0	0	0	0	0	0	0	0.94140625	0.05859375	0.18408203	-0.006103516	-0.005126953	-0.17260742	0.016	38909.17	0	0	0.016
911	99926	99926	Category M	0.25195313	0.68383789	-1.1518555	0.21240234	-0.30883789	0.3190918	0.39	0.016	20/6/2018	20	6	2018	21:59:44	79184	0.2	21	59	44	2801	0.051025391	3.3757324	0.16479492	0.51464844	-0.77172852	11.856934	0.42480469	0	0	0	0	0	0	0	0	0	0.94213867	0.057861328	0.63623047	0.086914063	0.16894531	-0.37988281	0.016	38909.17	0	0	0.016
912	99927	99927	Category M	0.23999023	0.56396484	-0.6237793	0.20043945	-0.4074707	0.22949219	0.39	0.016	20/6/2018	20	6	2018	21:59:44	79184	0.3	21	59	44	2789	0.051025391	3.3757324	0.16577148	0.52392578	-0.77978516	15.278809	0.17724609	0	0	0	0	0	0	0	0	0	0.95385742	0.046142578	0.27026367	0.073974609	0.039794922	0.15600586	0.016	38909.17	0	0	0.016
913	99928	99928	Category M	0.16796875	0.40795898	-0.64794922	0.083007813	-0.45654297	0.2043457	0.39	0.016	20/6/2018	20	6	2018	21:59:44	79184	0.4	21	59	44	2764	0.051025391	3.3757324	0.16943359	0.53100586	-0.76879883	21.700928	0.17236328	0	0	0	0	0	0	0	0	0	0.94970703	0.050292969	0.24560547	-0.001464844	-0.12304688	0.12084961	0.016	38909.17	0	0	0.016
914	99929	99929	Category M	0.34790039	0.57592773	-0.61181641	-0.015136719	-0.3425293	0.32177734	0.39	0.016	20/6/2018	20	6	2018	21:59:44	79184	0.5	21	59	44	2788	0.051025391	3.3757324	0.17138672	0.53955078	-0.75830078	28.611084	0.23217773	0	0	0	0	0	0	0	0	0	0.94628906	0.053710938	0.35913086	0.17626953	0.036132813	0.14648438	0.016	38909.17	0	0	0.016
915	99930	99930	Category M	0.39599609	0.25195313	-0.63598633	-0.080566406	-0.34472656	0.31738281	0.39	0.016	20/6/2018	20	6	2018	21:59:44	79184	0.6	21	59	44	2752	0.051025391	3.3757324	0.16772461	0.55029297	-0.76049805	34.030273	0.39575195	0	0	0	0	0	0	0	0	0	0.95385742	0.046142578	0.65112305	0.22802734	-0.29833984	0.12451172	0.016	38909.17	0	0	0.016
916	99931	99931	Category M	0.27587891	0.29980469	-0.37182617	-0.087158203	-0.39453125	0.25292969	0.39	0.016	20/6/2018	20	6	2018	21:59:44	79184	0.7	21	59	44	2752	0.051025391	3.3757324	0.17041016	0.55224609	-0.74731445	41.479492	0.46459961	0	0	0	0	0	0	0	0	0	0.94482422	0.055175781	0.73339844	0.10522461	-0.25244141	0.37548828	0.016	38909.17	0	0	0.016
917	99932	99932	Category M	0.26391602	0.80395508	-0.56396484	-0.069335938	-0.36987305	0.29101563	0.39	0.016	20/6/2018	20	6	2018	21:59:44	79184	0.8	21	59	44	2739	0.051269531	3.3402832	0.17724609	0.55883789	-0.734375	47.913574	0.31079102	0	0	0	0	0	0	0	0	0	0.93969727	0.060302734	0.50195313	0.086425781	0.24487305	0.17041016	0.016	38909.17	0	0	0.016
918	99933	99933	Category M	0.27587891	0.52783203	-1.0319824	0.022216797	-0.38891602	0.28393555	0.39	0.016	20/6/2018	20	6	2018	21:59:44	79184	0.9	21	59	44	2752	0.051269531	3.3402832	0.16796875	0.56665039	-0.72949219	56.630127	0.32348633	0	0	0	0	0	0	0	0	0	0.93896484	0.061035156	0.44921875	0.10766602	-0.038818359	-0.30249023	0.016	38909.17	0	0	0.016
919	99934	99934	Category M	0.47998047	1.2478027	-0.98388672	0.10205078	-0.484375	0.15209961	0.39	0.016	20/6/2018	20	6	2018	21:59:45	79185	0	21	59	45	2764	0.051269531	3.3402832	0.16821289	0.56958008	-0.71777344	60.642334	0.79223633	0	0	0	0	0	0	0	0	0	0.93164063	0.068359375	1.2558594	0.31152344	0.67797852	-0.26586914	0.016	38909.17	0	0	0.016
920	99935	99935	Category M	0.32397461	1.2478027	-0.52783203	0.10888672	-0.4921875	0.12207031	0.39	0.016	20/6/2018	20	6	2018	21:59:45	79185	0.1	21	59	45	2752	0.051269531	3.3402832	0.17211914	0.58618164	-0.70678711	64.642578	0.70166016	0	0	0	0	0	0	0	0	0	0.93432617	0.065673828	0.9921875	0.15161133	0.66137695	0.17895508	0.016	38909.17	0	0	0.016
921	99936	99936	Category M	0.27587891	0.56396484	-0.75585938	0.047851563	-0.50756836	0.088867188	0.39	0.016	20/6/2018	20	6	2018	21:59:45	79185	0.2	21	59	45	2739	0.051269531	3.3402832	0.17431641	0.59130859	-0.71069336	64.316895	0.11425781	0	0	0	0	0	0	0	0	0	0.94067383	0.059326172	0.17382813	0.10131836	-0.02734375	-0.044921875	0.016	38909.17	0	0	0.016
922	99937	99937	Category M	0.15576172	0.59985352	-0.13183594	-0.078369141	-0.45605469	0.18823242	0.39	0.016	20/6/2018	20	6	2018	21:59:45	79185	0.3	21	59	45	2739	0.051269531	3.3402832	0.17895508	0.59472656	-0.69433594	62.011963	0.56298828	0	0	0	0	0	0	0	0	0	0.93164063	0.068359375	0.59082031	-0.023193359	0.004882813	0.5625	0.016	38909.17	0	0	0.016
923	99938	99938	Category M	0.26391602	0.29980469	-0.50390625	-0.11499023	-0.47241211	0.14282227	0.39	0.016	20/6/2018	20	6	2018	21:59:45	79185	0.4	21	59	45	2715	0.051269531	3.3402832	0.17797852	0.60351563	-0.68359375	57.95752	0.36328125	0	0	0	0	0	0	0	0	0	0.92919922	0.070800781	0.56933594	0.085693359	-0.30371094	0.1796875	0.016	38909.17	0	0	0.016
924	99939	99939	Category M	0.49194336	0.87597656	-0.58789063	-0.094238281	-0.44384766	0.20239258	0.39	0.016	20/6/2018	20	6	2018	21:59:45	79185	0.5	21	59	45	2752	0.051269531	3.3402832	0.18237305	0.61083984	-0.69238281	49.031982	0.42041016	0	0	0	0	0	0	0	0	0	0.94116211	0.058837891	0.67871094	0.30932617	0.26489258	0.10449219	0.016	38909.17	0	0	0.016
925	99940	99940	Category M	0.41992188	0.55175781	-0.77978516	-0.068603516	-0.43481445	0.22143555	0.39	0.016	20/6/2018	20	6	2018	21:59:45	79185	0.6	21	59	45	2752	0.051269531	3.3402832	0.1875	0.62182617	-0.67944336	41.548096	0.26245117	0	0	0	0	0	0	0	0	0	0.93994141	0.060058594	0.40258789	0.23217773	-0.070068359	-0.10009766	0.016	38909.17	0	0	0.016
926	99941	99941	Category M	0.31176758	0.76782227	-0.70776367	-0.008300781	-0.48608398	0.15014648	0.39	0.016	20/6/2018	20	6	2018	21:59:45	79185	0.7	21	59	45	2752	0.051269531	3.3402832	0.1887207	0.63110352	-0.6730957	34.542725	0.18701172	0	0	0	0	0	0	0	0	0	0.94189453	0.058105469	0.29394531	0.12280273	0.13647461	-0.034423828	0.016	38909.17	0	0	0.016
927	99942	99942	Category M	0.44384766	0.92382813	-0.53979492	0.10229492	-0.52490234	0.056640625	0.39	0.016	20/6/2018	20	6	2018	21:59:45	79185	0.8	21	59	45	2801	0.051269531	3.3402832	0.19042969	0.64526367	-0.66210938	26.776611	0.39575195	0	0	0	0	0	0	0	0	0	0.9440918	0.055908203	0.65405273	0.25317383	0.27832031	0.12231445	0.016	38909.17	0	0	0.016
928	99943	99943	Category M	0.23999023	0.7199707	-0.73193359	0.10644531	-0.51733398	0.063964844	0.39	0.016	20/6/2018	20	6	2018	21:59:45	79185	0.9	21	59	45	2776	0.051269531	3.3402832	0.19287109	0.64697266	-0.64575195	19.897949	0.12207031	0	0	0	0	0	0	0	0	0	0.93432617	0.065673828	0.20581055	0.046875	0.072753906	-0.0859375	0.016	38909.17	0	0	0.016
929	99944	99944	Category M	0.16796875	0.44384766	-0.19189453	-0.007080078	-0.51879883	0.077392578	0.39	0.016	20/6/2018	20	6	2018	21:59:46	79186	0	21	59	46	2776	0.051269531	3.3402832	0.1953125	0.65380859	-0.63085938	14.366211	0.48754883	0	0	0	0	0	0	0	0	0	0.92944336	0.070556641	0.67675781	-0.02734375	-0.20996094	0.43896484	0.016	38909.17	0	0	0.016
930	99945	99945	Category M	0.27587891	0.6237793	-0.32397461	-0.096435547	-0.47314453	0.13330078	0.39	0.016	20/6/2018	20	6	2018	21:59:46	79186	0.1	21	59	46	2776	0.051269531	3.3402832	0.1953125	0.66552734	-0.61499023	9.9055176	0.3046875	0	0	0	0	0	0	0	0	0	0.92700195	0.072998047	0.41333008	0.080322266	-0.041748047	0.29101563	0.016	38909.17	0	0	0.016
931	99946	99946	Category M	0.29980469	0.57592773	-0.35986328	-0.12255859	-0.45898438	0.15698242	0.39	0.016	20/6/2018	20	6	2018	21:59:46	79186	0.2	21	59	46	2776	0.051269531	3.3402832	0.1940918	0.67480469	-0.60571289	5.9609375	0.28540039	0	0	0	0	0	0	0	0	0	0.92749023	0.072509766	0.45043945	0.10546875	-0.098876953	0.24584961	0.016	38909.17	0	0	0.016
932	99947	99947	Category M	0.45581055	0.76782227	-0.56396484	-0.12353516	-0.41870117	0.2109375	0.39	0.016	20/6/2018	20	6	2018	21:59:46	79186	0.3	21	59	46	2764	0.051269531	3.3402832	0.19482422	0.68725586	-0.59692383	1.4301758	0.2746582	0	0	0	0	0	0	0	0	0	0.93115234	0.068847656	0.37402344	0.26074219	0.080322266	0.032958984	0.016	38909.17	0	0	0.016
933	99948	99948	Category M	0.3359375	0.94799805	-0.47998047	-0.070556641	-0.44116211	0.20922852	0.39	0.016	20/6/2018	20	6	2018	21:59:46	79186	0.4	21	59	46	2801	0.051269531	3.3402832	0.19360352	0.69677734	-0.58618164	1.8085938	0.30737305	0	0	0	0	0	0	0	0	0	0.93115234	0.068847656	0.49951172	0.14208984	0.25097656	0.10620117	0.016	38909.17	0	0	0.016
934	99949	99949	Category M	0.2277832	0.93579102	-0.61181641	0.053222656	-0.50512695	0.10107422	0.39	0.016	20/6/2018	20	6	2018	21:59:46	79186	0.5	21	59	46	2788	0.051269531	3.3402832	0.19555664	0.70458984	-0.57788086	5.5908203	0.2355957	0	0	0	0	0	0	0	0	0	0.93212891	0.067871094	0.296875	0.031982422	0.23095703	-0.033691406	0.016	38909.17	0	0	0.016
935	99950	99950	Category M	0.2878418	1.223877	-0.34790039	0.19262695	-0.51318359	-0.010009766	0.39	0.016	20/6/2018	20	6	2018	21:59:46	79186	0.6	21	59	46	2788	0.051269531	3.3402832	0.19750977	0.7175293	-0.57543945	11.398926	0.56225586	0	0	0	0	0	0	0	0	0	0.94067383	0.059326172	0.82397461	0.090087891	0.50610352	0.22753906	0.016	38909.17	0	0	0.016
936	99951	99951	Category M	-0.023925781	1.4038086	-0.39599609	0.19799805	-0.49584961	0.054199219	0.39	0.016	20/6/2018	20	6	2018	21:59:46	79186	0.7	21	59	46	2801	0.051269531	3.3402832	0.1940918	0.73339844	-0.55957031	15.569336	0.72363281	0	0	0	0	0	0	0	0	0	0.94287109	0.057128906	1.052002	-0.21801758	0.67016602	0.16357422	0.016	38909.17	0	0	0.016
937	99952	99952	Category M	0.32397461	0.61181641	-0.73193359	0.17236328	-0.50854492	0.045654297	0.39	0.016	20/6/2018	20	6	2018	21:59:46	79186	0.8	21	59	46	2788	0.051269531	3.3402832	0.18945313	0.73608398	-0.54980469	19.373535	0.25805664	0	0	0	0	0	0	0	0	0	0.93823242	0.061767578	0.44067383	0.13427734	-0.12426758	-0.18188477	0.016	38909.17	0	0	0.016
938	99953	99953	Category M	0.25195313	1.0078125	-0.27587891	0.10742188	-0.49194336	0.13085938	0.39	0.016	20/6/2018	20	6	2018	21:59:46	79186	0.9	21	59	46	2801	0.051269531	3.3402832	0.19287109	0.74560547	-0.54272461	24.691895	0.37866211	0	0	0	0	0	0	0	0	0	0.94213867	0.057861328	0.58813477	0.058837891	0.26196289	0.2668457	0.016	38909.17	0	0	0.016
939	99954	99954	Category M	0.20385742	0.51586914	-0.38378906	0.007080078	-0.42114258	0.25170898	0.39	0.016	20/6/2018	20	6	2018	21:59:47	79187	0	21	59	47	2801	0.051269531	3.3402832	0.19458008	0.74926758	-0.52539063	28.500244	0.27319336	0	0	0	0	0	0	0	0	0	0.93554688	0.064453125	0.3840332	0.009033203	-0.23339844	0.14160156	0.016	38909.17	0	0	0.016
940	99955	99955	Category M	0.27587891	0.80395508	-0.55175781	0.016601563	-0.4284668	0.23046875	0.39	0.016	20/6/2018	20	6	2018	21:59:47	79187	0.1	21	59	47	2801	0.051269531	3.3402832	0.19848633	0.75585938	-0.5090332	29.439209	0.1003418	0	0	0	0	0	0	0	0	0	0.93261719	0.067382813	0.16772461	0.077148438	0.047851563	-0.042480469	0.016	38909.17	0	0	0.016
941	99956	99956	Category M	0.21582031	0.63598633	-0.59985352	0.045410156	-0.44702148	0.22485352	0.39	0.016	20/6/2018	20	6	2018	21:59:47	79187	0.2	21	59	47	2776	0.051269531	3.3402832	0.20141602	0.76123047	-0.50756836	28.033203	0.15600586	0	0	0	0	0	0	0	0	0	0.93701172	0.062988281	0.23144531	0.014160156	-0.12524414	-0.092041016	0.016	38909.17	0	0	0.016
942	99957	99957	Category M	0.13183594	0.57592773	-0.51586914	0.047851563	-0.44604492	0.22387695	0.39	0.016	20/6/2018	20	6	2018	21:59:47	79187	0.3	21	59	47	2776	0.051269531	3.3402832	0.20117188	0.77612305	-0.50463867	25.861328	0.2121582	0	0	0	0	0	0	0	0	0	0.94726563	0.052734375	0.28076172	-0.069335938	-0.20019531	-0.010986328	0.016	38909.17	0	0	0.016
943	99958	99958	Category M	0.2277832	0.86376953	-1.0917969	0.064208984	-0.4597168	0.21118164	0.39	0.016	20/6/2018	20	6	2018	21:59:47	79187	0.4	21	59	47	2801	0.051269531	3.3402832	0.19604492	0.78710938	-0.49560547	24.394043	0.60180664	0	0	0	0	0	0	0	0	0	0.95068359	0.049316406	0.70410156	0.031494141	0.076416016	-0.59594727	0.016	38909.17	0	0	0.016
944	99959	99959	Category M	0.61181641	1.2597656	-0.75585938	0.1105957	-0.47729492	0.16967773	0.39	0.016	20/6/2018	20	6	2018	21:59:47	79187	0.5	21	59	47	2801	0.051269531	3.3402832	0.19580078	0.79223633	-0.48388672	20.806396	0.68188477	0	0	0	0	0	0	0	0	0	0.94873047	0.051269531	1.1550293	0.41577148	0.46728516	-0.27172852	0.016	38909.17	0	0	0.016
945	99960	99960	Category M	-0.20385742	0.49194336	-0.59985352	0.072753906	-0.5168457	0.049072266	0.39	0.016	20/6/2018	20	6	2018	21:59:47	79187	0.6	21	59	47	2801	0.051269531	3.3402832	0.19775391	0.79467773	-0.46875	17.598633	0.51977539	0	0	0	0	0	0	0	0	0	0.94360352	0.056396484	0.83544922	-0.40161133	-0.30273438	-0.13085938	0.016	38909.17	0	0	0.016
946	99961	99961	Category M	0.059814453	0.63598633	-0.57592773	0.040771484	-0.49438477	0.13745117	0.39	0.016	20/6/2018	20	6	2018	21:59:47	79187	0.7	21	59	47	2788	0.051269531	3.3402832	0.19677734	0.7980957	-0.45629883	17.481934	0.24365234	0	0	0	0	0	0	0	0	0	0.94018555	0.059814453	0.41894531	-0.13696289	-0.16210938	-0.11938477	0.016	38909.17	0	0	0.016
947	99962	99962	Category M	0.059814453	0.80395508	-0.58789063	0.083007813	-0.4831543	0.14746094	0.39	0.016	20/6/2018	20	6	2018	21:59:47	79187	0.8	21	59	47	2764	0.051269531	3.3402832	0.19580078	0.80273438	-0.44677734	17.664551	0.19580078	0	0	0	0	0	0	0	0	0	0.93945313	0.060546875	0.27807617	-0.13598633	0.000976563	-0.14086914	0.016	38909.17	0	0	0.016
948	99963	99963	Category M	-0.059814453	0.65991211	-0.50390625	0.081298828	-0.47509766	0.16967773	0.39	0.016	20/6/2018	20	6	2018	21:59:47	79187	0.9	21	59	47	2801	0.051269531	3.3402832	0.19384766	0.8059082	-0.4387207	18.630371	0.29980469	0	0	0	0	0	0	0	0	0	0.93798828	0.062011719	0.46459961	-0.25366211	-0.14599609	-0.064941406	0.016	38909.17	0	0	0.016
949	99964	99964	Category M	0.095947266	1.0197754	-0.47998047	0.085205078	-0.46142578	0.19238281	0.39	0.016	20/6/2018	20	6	2018	21:59:48	79188	0	21	59	48	2837	0.051269531	3.3402832	0.19555664	0.81689453	-0.43530273	17.903076	0.23022461	0	0	0	0	0	0	0	0	0	0.94604492	0.053955078	0.34692383	-0.099609375	0.20263672	-0.044433594	0.016	38909.17	0	0	0.016
950	99965	99965	Category M	0.13183594	0.83984375	-0.88793945	0.12402344	-0.41699219	0.25146484	0.39	0.016	20/6/2018	20	6	2018	21:59:48	79188	0.1	21	59	48	2850	0.051269531	3.3402832	0.1953125	0.83129883	-0.4284668	17.979736	0.46362305	0	0	0	0	0	0	0	0	0	0.95556641	0.044433594	0.53125	-0.063476563	0.008300781	-0.45922852	0.016	38909.17	0	0	0.016
951	99966	99966	Category M	0.2878418	0.79199219	-0.75585938	0.17602539	-0.47241211	0.1340332	0.39	0.016	20/6/2018	20	6	2018	21:59:48	79188	0.2	21	59	48	2850	0.051269531	3.3402832	0.1965332	0.83081055	-0.42138672	19.547607	0.34863281	0	0	0	0	0	0	0	0	0	0.95214844	0.047851563	0.46459961	0.091064453	-0.038818359	-0.33422852	0.016	38909.17	0	0	0.016
952	99967	99967	Category M	0.059814453	1.0197754	-0.57592773	0.25561523	-0.46948242	0.093505859	0.39	0.016	20/6/2018	20	6	2018	21:59:48	79188	0.3	21	59	48	2825	0.051269531	3.3402832	0.19458008	0.83666992	-0.40454102	18.526611	0.28442383	0	0	0	0	0	0	0	0	0	0.94970703	0.050292969	0.48901367	-0.13476563	0.18286133	-0.17114258	0.016	38909.17	0	0	0.016
953	99968	99968	Category M	0.11987305	0.93579102	-0.45581055	0.20141602	-0.47583008	0.097167969	0.39	0.016	20/6/2018	20	6	2018	21:59:48	79188	0.4	21	59	48	2776	0.051269531	3.3402832	0.18676758	0.84594727	-0.39282227	15.857178	0.12841797	0	0	0	0	0	0	0	0	0	0.95117188	0.048828125	0.21972656	-0.066894531	0.089599609	-0.062744141	0.016	38909.17	0	0	0.016
954	99969	99969	Category M	0.27587891	1.0917969	-0.52783203	0.17700195	-0.49804688	0.096191406	0.39	0.016	20/6/2018	20	6	2018	21:59:48	79188	0.5	21	59	48	2788	0.051269531	3.3402832	0.18334961	0.84887695	-0.37963867	11.172363	0.29907227	0	0	0	0	0	0	0	0	0	0.94775391	0.052246094	0.48339844	0.092285156	0.24267578	-0.14794922	0.016	38909.17	0	0	0.016
955	99970	99970	Category M	0.071777344	0.65991211	-0.47998047	0.11108398	-0.51074219	0.053222656	0.39	0.016	20/6/2018	20	6	2018	21:59:48	79188	0.6	21	59	48	2776	0.051513672	3.4256836	0.18115234	0.8515625	-0.37109375	10.375732	0.24609375	0	0	0	0	0	0	0	0	0	0.94628906	0.053710938	0.40991211	-0.109375	-0.19165039	-0.10864258	0.016	38909.17	0	0	0.016
956	99971	99971	Category M	0.38378906	0.95996094	-0.34790039	0.16259766	-0.51977539	-0.084472656	0.39	0.016	20/6/2018	20	6	2018	21:59:48	79188	0.7	21	59	48	2788	0.051513672	3.4256836	0.17895508	0.86083984	-0.36108398	10.240723	0.22753906	0	0	0	0	0	0	0	0	0	0.95068359	0.049316406	0.31665039	0.20458984	0.098876953	0.013183594	0.016	38909.17	0	0	0.016
957	99972	99972	Category M	-0.45581055	0.63598633	0.31176758	0.15673828	-0.51831055	-0.040283203	0.39	0.016	20/6/2018	20	6	2018	21:59:48	79188	0.8	21	59	48	2813	0.051513672	3.4256836	0.17749023	0.86743164	-0.35229492	2.0002441	0.9465332	0	0	0	0	0	0	0	0	0	0.95288086	0.047119141	1.5290527	-0.63330078	-0.23144531	0.6640625	0.016	38909.17	0	0	0.016
958	99973	99973	Category M	-0.15576172	0.671875	-0.63598633	0.12670898	-0.52880859	-0.15039063	0.39	0.016	20/6/2018	20	6	2018	21:59:48	79188	0.9	21	59	48	2801	0.051513672	3.4256836	0.17382813	0.86206055	-0.34277344	8.6411133	0.48022461	0	0	0	0	0	0	0	0	0	0.94384766	0.056152344	0.81298828	-0.32958984	-0.19018555	-0.29296875	0.016	38909.17	0	0	0.016
959	99974	99974	Category M	0.45581055	1.5598145	-0.27587891	0.050048828	-0.52978516	-0.14624023	0.39	0.016	20/6/2018	20	6	2018	21:59:49	79189	0	21	59	49	2813	0.051513672	3.4256836	0.17236328	0.87182617	-0.33618164	16.58252	0.74633789	0	0	0	0	0	0	0	0	0	0.95019531	0.049804688	1.0314941	0.28320313	0.68774414	0.060302734	0.016	38909.17	0	0	0.016
960	99975	99975	Category M	0.52783203	0.6237793	-0.52783203	-0.047851563	-0.49584961	0.099121094	0.39	0.016	20/6/2018	20	6	2018	21:59:49	79189	0.1	21	59	49	2825	0.051513672	3.4256836	0.16918945	0.87182617	-0.32910156	19.444824	0.47900391	0	0	0	0	0	0	0	0	0	0.94726563	0.052734375	0.80517578	0.35839844	-0.24804688	-0.19848633	0.016	38909.17	0	0	0.016
961	99976	99976	Category M	0.2277832	0.56396484	-0.41992188	-0.083496094	-0.484375	0.12158203	0.39	0.016	20/6/2018	20	6	2018	21:59:49	79189	0.2	21	59	49	2825	0.051513672	3.4256836	0.16699219	0.87475586	-0.32495117	27.499268	0.33081055	0	0	0	0	0	0	0	0	0	0.94799805	0.052001953	0.46655273	0.060546875	-0.31079102	-0.094726563	0.016	38909.17	0	0	0.016
962	99977	99977	Category M	0.071777344	1.0917969	-0.095947266	-0.053466797	-0.48291016	0.13110352	0.39	0.016	20/6/2018	20	6	2018	21:59:49	79189	0.3	21	59	49	2825	0.051513672	3.4256836	0.16601563	0.87719727	-0.31567383	35.635498	0.32128906	0	0	0	0	0	0	0	0	0	0.94677734	0.053222656	0.52856445	-0.094238281	0.21435547	0.21972656	0.016	38909.17	0	0	0.016
963	99978	99978	Category M	0.38378906	0.79199219	-0.98388672	0.032226563	-0.52246094	0.064208984	0.39	0.016	20/6/2018	20	6	2018	21:59:49	79189	0.4	21	59	49	2788	0.051513672	3.4256836	0.1652832	0.87597656	-0.31201172	37.177734	0.71118164	0	0	0	0	0	0	0	0	0	0.94458008	0.055419922	0.97412109	0.21826172	-0.083984375	-0.67163086	0.016	38909.17	0	0	0.016
964	99979	99979	Category M	0.31176758	1.1638184	-0.29980469	0.1081543	-0.52587891	-0.026611328	0.39	0.016	20/6/2018	20	6	2018	21:59:49	79189	0.5	21	59	49	2764	0.051513672	3.4256836	0.15966797	0.87670898	-0.30273438	34.283203	0.32446289	0	0	0	0	0	0	0	0	0	0.94116211	0.058837891	0.44165039	0.15185547	0.28686523	0.002929688	0.016	38909.17	0	0	0.016
965	99980	99980	Category M	0.29980469	0.98388672	-0.38378906	0.083984375	-0.5390625	-0.043701172	0.39	0.016	20/6/2018	20	6	2018	21:59:49	79189	0.6	21	59	49	2776	0.051513672	3.4256836	0.15673828	0.87646484	-0.30273438	34.808838	0.19604492	0	0	0	0	0	0	0	0	0	0.94042969	0.059570313	0.33105469	0.14282227	0.10717773	-0.080810547	0.016	38909.17	0	0	0.016
966	99981	99981	Category M	0.2878418	1.2958984	0.29980469	0.024658203	-0.52026367	-0.15649414	0.39	0.016	20/6/2018	20	6	2018	21:59:49	79189	0.7	21	59	49	2752	0.051513672	3.4256836	0.14746094	0.89233398	-0.29150391	38.855713	0.72949219	0	0	0	0	0	0	0	0	0	0.95019531	0.049804688	1.1350098	0.14013672	0.40332031	0.59130859	0.016	38909.17	0	0	0.016
967	99982	99982	Category M	0.095947266	0.59985352	-0.14379883	-0.045654297	-0.49047852	-0.24267578	0.39	0.016	20/6/2018	20	6	2018	21:59:49	79189	0.8	21	59	49	2764	0.051513672	3.4256836	0.14819336	0.90185547	-0.28051758	33.804688	0.33569336	0	0	0	0	0	0	0	0	0	0.95605469	0.043945313	0.49121094	-0.052246094	-0.30200195	0.13671875	0.016	38909.17	0	0	0.016
968	99983	99983	Category M	0.2277832	0.83984375	0.071777344	-0.086669922	-0.50317383	-0.16723633	0.39	0.016	20/6/2018	20	6	2018	21:59:49	79189	0.9	21	59	49	2764	0.051513672	3.4256836	0.14404297	0.89575195	-0.27539063	23.806641	0.36132813	0	0	0	0	0	0	0	0	0	0.94824219	0.051757813	0.48681641	0.083496094	-0.055908203	0.34716797	0.016	38909.17	0	0	0.016
969	99984	99984	Category M	0.20385742	1.1398926	0.20385742	-0.052734375	-0.51660156	-0.13745117	0.39	0.016	20/6/2018	20	6	2018	21:59:50	79190	0	21	59	50	2764	0.051513672	3.4256836	0.14306641	0.89770508	-0.26318359	12.189941	0.52954102	0	0	0	0	0	0	0	0	0	0.94628906	0.053710938	0.76977539	0.060546875	0.24194336	0.46704102	0.016	38909.17	0	0	0.016
970	99985	99985	Category M	0.071777344	0.93579102	-0.21582031	0.0546875	-0.53393555	-0.081298828	0.39	0.016	20/6/2018	20	6	2018	21:59:50	79190	0.1	21	59	50	2788	0.051513672	3.4256836	0.14135742	0.90014648	-0.26000977	3.4438477	0.089599609	0	0	0	0	0	0	0	0	0	0.94775391	0.052246094	0.14941406	-0.069580078	0.035400391	0.044189453	0.016	38909.17	0	0	0.016
971	99986	99986	Category M	0	1.3798828	-0.16796875	0.14624023	-0.53100586	-0.08203125	0.39	0.016	20/6/2018	20	6	2018	21:59:50	79190	0.2	21	59	50	2837	0.051513672	3.4256836	0.13525391	0.90356445	-0.25415039	7.5341797	0.50219727	0	0	0	0	0	0	0	0	0	0.94848633	0.051513672	0.69750977	-0.13525391	0.47607422	0.086181641	0.016	38909.17	0	0	0.016
972	99987	99987	Category M	-0.035888672	1.1159668	-0.2878418	0.18725586	-0.52050781	-0.035888672	0.39	0.016	20/6/2018	20	6	2018	21:59:50	79190	0.3	21	59	50	2837	0.051513672	3.4256836	0.13305664	0.91357422	-0.25219727	19.814209	0.26586914	0	0	0	0	0	0	0	0	0	0.95703125	0.04296875	0.40698242	-0.16894531	0.20214844	-0.035400391	0.016	38909.17	0	0	0.016
973	99988	99988	Category M	0.13183594	0.86376953	-0.2878418	0.20166016	-0.50732422	-0.059326172	0.39	0.016	20/6/2018	20	6	2018	21:59:50	79190	0.4	21	59	50	2837	0.051513672	3.4256836	0.12963867	0.92041016	-0.25146484	28.657471	0.067138672	0	0	0	0	0	0	0	0	0	0.96289063	0.037109375	0.094726563	0.001953125	-0.056640625	-0.036132813	0.016	38909.17	0	0	0.016
974	99989	99989	Category M	0.095947266	1.0319824	-0.20385742	0.29223633	-0.45556641	-0.16723633	0.39	0.016	20/6/2018	20	6	2018	21:59:50	79190	0.5	21	59	50	2850	0.051513672	3.4256836	0.12060547	0.92602539	-0.25366211	34.000488	0.11938477	0	0	0	0	0	0	0	0	0	0.96777344	0.032226563	0.18041992	-0.024658203	0.10571289	0.049804688	0.016	38909.17	0	0	0.016
975	99990	99990	Category M	-0.34790039	1.9799805	-0.15576172	0.28051758	-0.47583008	-0.051513672	0.39	0.016	20/6/2018	20	6	2018	21:59:50	79190	0.6	21	59	50	2837	0.051513672	3.4256836	0.11987305	0.92456055	-0.24707031	34.71875	1.157959	0	0	0	0	0	0	0	0	0	0.96435547	0.035644531	1.614502	-0.46777344	1.0551758	0.091308594	0.016	38909.17	0	0	0.016
976	99991	99991	Category M	-0.25195313	0.26391602	-0.32397461	0.20751953	-0.49194336	-0.18994141	0.39	0.016	20/6/2018	20	6	2018	21:59:50	79190	0.7	21	59	50	2837	0.051513672	3.4256836	0.11523438	0.91503906	-0.24243164	31.715332	0.75195313	0	0	0	0	0	0	0	0	0	0.95361328	0.046386719	1.0996094	-0.3671875	-0.65112305	-0.081298828	0.016	38909.17	0	0	0.016
977	99992	99992	Category M	0.23999023	0.98388672	-0.16796875	0.081054688	-0.49267578	-0.25878906	0.39	0.016	20/6/2018	20	6	2018	21:59:50	79190	0.8	21	59	50	2813	0.051513672	3.4256836	0.11376953	0.90209961	-0.23657227	27.20166	0.1652832	0	0	0	0	0	0	0	0	0	0.93945313	0.060546875	0.27661133	0.1262207	0.081542969	0.068603516	0.016	38909.17	0	0	0.016
978	99993	99993	Category M	0.29980469	0.64794922	-0.023925781	0.003662109	-0.53076172	-0.11303711	0.39	0.016	20/6/2018	20	6	2018	21:59:50	79190	0.9	21	59	50	2764	0.051513672	3.4256836	0.10888672	0.91137695	-0.23779297	20.961426	0.3894043	0	0	0	0	0	0	0	0	0	0.94824219	0.051757813	0.66821289	0.19067383	-0.26342773	0.21386719	0.016	38909.17	0	0	0.016
979	99994	99994	Category M	0.19189453	0.671875	0.023925781	-0.008056641	-0.52661133	-0.10107422	0.39	0.016	20/6/2018	20	6	2018	21:59:51	79191	0	21	59	51	2739	0.051513672	3.4256836	0.099609375	0.92114258	-0.23510742	10.964111	0.37133789	0	0	0	0	0	0	0	0	0	0.95605469	0.043945313	0.60058594	0.092041016	-0.24926758	0.2590332	0.016	38909.17	0	0	0.016
980	99995	99995	Category M	0.27587891	0.70776367	-0.53979492	0.016601563	-0.53466797	-0.064208984	0.39	0.016	20/6/2018	20	6	2018	21:59:51	79191	0.1	21	59	51	2739	0.051513672	3.4256836	0.097412109	0.92749023	-0.23046875	0.16577148	0.41918945	0	0	0	0	0	0	0	0	0	0.96069336	0.039306641	0.70727539	0.17822266	-0.21972656	-0.30908203	0.016	38909.17	0	0	0.016
981	99996	99996	Category M	0.13183594	1.4279785	-0.40795898	0.12182617	-0.53198242	-0.067626953	0.39	0.016	20/6/2018	20	6	2018	21:59:51	79191	0.2	21	59	51	2727	0.051513672	3.4256836	0.096923828	0.92773438	-0.21655273	7.5698242	0.53637695	0	0	0	0	0	0	0	0	0	0.95776367	0.042236328	0.72607422	0.034667969	0.5	-0.19116211	0.016	38909.17	0	0	0.016
982	99997	99997	Category M	-0.071777344	1.1279297	-0.23999023	0.12768555	-0.51733398	0.043701172	0.39	0.016	20/6/2018	20	6	2018	21:59:51	79191	0.3	21	59	51	2776	0.051513672	3.4256836	0.09375	0.9296875	-0.20751953	14.197266	0.26025391	0	0	0	0	0	0	0	0	0	0.95727539	0.042724609	0.39599609	-0.16552734	0.19799805	-0.032226563	0.016	38909.17	0	0	0.016
983	99998	99998	Category M	0.21582031	0.81591797	-0.19189453	0.10668945	-0.53100586	-0.10644531	0.39	0.016	20/6/2018	20	6	2018	21:59:51	79191	0.4	21	59	51	2776	0.051513672	3.4256836	0.092041016	0.93041992	-0.19873047	20.089111	0.16870117	0	0	0	0	0	0	0	0	0	0.95605469	0.043945313	0.24511719	0.12353516	-0.11450195	0.006835938	0.016	38909.17	0	0	0.016
984	99999	99999	Category M	0.31176758	0.47998047	0.26391602	0.086669922	-0.52563477	-0.16748047	0.39	0.016	20/6/2018	20	6	2018	21:59:51	79191	0.5	21	59	51	2776	0.051513672	3.4256836	0.091064453	0.93115234	-0.18579102	23.329102	0.67407227	0	0	0	0	0	0	0	0	0	0.95385742	0.046142578	1.121582	0.22045898	-0.45117188	0.44970703	0.016	38909.17	0	0	0.016
985	100000	100000	Category M	0.023925781	0.671875	0.21582031	0.033447266	-0.50708008	-0.2019043	0.39	0.016	20/6/2018	20	6	2018	21:59:51	79191	0.6	21	59	51	2788	0.051513672	3.4256836	0.087890625	0.93554688	-0.18579102	23.864502	0.48461914	0	0	0	0	0	0	0	0	0	0.95776367	0.042236328	0.72949219	-0.063964844	-0.26367188	0.40161133	0.016	38909.17	0	0	0.016
986	100001	100001	Category M	0.035888672	0.50390625	-0.047851563	-0.036865234	-0.49389648	-0.23242188	0.39	0.016	20/6/2018	20	6	2018	21:59:51	79191	0.7	21	59	51	2752	0.051513672	3.4256836	0.0859375	0.9362793	-0.1784668	21.663086	0.4543457	0	0	0	0	0	0	0	0	0	0.95703125	0.04296875	0.61328125	-0.050048828	-0.43237305	0.13061523	0.016	38909.17	0	0	0.016
987	100002	100002	Category M	0.083984375	0.63598633	-0.11987305	-0.023925781	-0.50048828	-0.203125	0.39	0.016	20/6/2018	20	6	2018	21:59:51	79191	0.8	21	59	51	2752	0.051513672	3.4256836	0.080322266	0.93359375	-0.17382813	17.331299	0.30249023	0	0	0	0	0	0	0	0	0	0.95288086	0.047119141	0.35522461	0.003417969	-0.29760742	0.053955078	0.016	38909.17	0	0	0.016
988	100003	100003	Category M	0.31176758	1.1398926	-0.55175781	0.000244141	-0.53588867	-0.009033203	0.39	0.016	20/6/2018	20	6	2018	21:59:51	79191	0.9	21	59	51	2752	0.051513672	3.4256836	0.078857422	0.93286133	-0.16455078	10.465332	0.49658203	0	0	0	0	0	0	0	0	0	0.95068359	0.049316406	0.82666016	0.23266602	0.20678711	-0.38696289	0.016	38909.17	0	0	0.016
989	100004	100004	Category M	0.10791016	1.6437988	-0.17993164	0.070556641	-0.52661133	-0.019287109	0.39	0.016	20/6/2018	20	6	2018	21:59:52	79192	0	21	59	52	2764	0.051513672	3.4256836	0.080322266	0.9375	-0.15356445	4.6523438	0.70727539	0	0	0	0	0	0	0	0	0	0.95336914	0.046630859	0.76000977	0.02734375	0.70605469	-0.026123047	0.016	38909.17	0	0	0.016
990	100005	100005	Category M	0.25195313	0.46777344	-0.37182617	0.12402344	-0.52807617	-0.036132813	0.39	0.016	20/6/2018	20	6	2018	21:59:52	79192	0.111	21	59	52	2727	0.051513672	3.4256836	0.076904297	0.93701172	-0.14331055	2.0288086	0.55053711	0	0	0	0	0	0	0	0	0	0.95117188	0.048828125	0.87255859	0.17480469	-0.46923828	-0.22827148	0.016	38909.17	0	0	0.016
991	100006	100006	Category M	0.095947266	1.1518555	0.19189453	0.22583008	-0.48291016	-0.18408203	0.39	0.016	20/6/2018	20	6	2018	21:59:52	79192	0.222	21	59	52	2739	0.051513672	3.4256836	0.074707031	0.93457031	-0.12695313	8.6450195	0.38623047	0	0	0	0	0	0	0	0	0	0.94604492	0.053955078	0.55688477	0.020996094	0.21704102	0.31884766	0.016	38909.17	0	0	0.016
992	100007	100007	Category M	-0.38378906	1.2958984	0.31176758	0.25488281	-0.48461914	-0.12597656	0.39	0.016	20/6/2018	20	6	2018	21:59:52	79192	0.333	21	59	52	2727	0.051513672	3.4256836	0.0703125	0.94165039	-0.1184082	13.315186	0.71875	0	0	0	0	0	0	0	0	0	0.9519043	0.048095703	1.2385254	-0.45410156	0.35400391	0.43017578	0.016	38909.17	0	0	0.016
993	100008	100008	Category M	-0.11987305	0.63598633	0.40795898	0.17700195	-0.45703125	-0.27197266	0.39	0.016	20/6/2018	20	6	2018	21:59:52	79192	0.444	21	59	52	2727	0.051025391	3.4144043	0.071289063	0.93774414	-0.10668945	12.793457	0.62670898	0	0	0	0	0	0	0	0	0	0.9465332	0.053466797	1.0080566	-0.19116211	-0.30175781	0.51464844	0.016	38909.17	0	0	0.016
994	100009	100009	Category M	0.17993164	0.79199219	0.071777344	0.006591797	-0.48852539	-0.25952148	0.39	0.016	20/6/2018	20	6	2018	21:59:52	79192	0.555	21	59	52	2788	0.051025391	3.4144043	0.069335938	0.93310547	-0.10131836	10.459229	0.24926758	0	0	0	0	0	0	0	0	0	0.94116211	0.058837891	0.42480469	0.11035156	-0.14111328	0.1730957	0.016	38909.17	0	0	0.016
995	100010	100010	Category M	0.2277832	1.0078125	0.16796875	-0.005615234	-0.49291992	-0.25488281	0.39	0.016	20/6/2018	20	6	2018	21:59:52	79192	0.666	21	59	52	2788	0.051025391	3.4144043	0.068603516	0.93481445	-0.093505859	10.898926	0.31469727	0	0	0	0	0	0	0	0	0	0.94189453	0.058105469	0.49365234	0.15893555	0.072753906	0.26147461	0.016	38909.17	0	0	0.016
996	100011	100011	Category M	0.15576172	0.81591797	0.32397461	-0.000244141	-0.49169922	-0.24633789	0.39	0.016	20/6/2018	20	6	2018	21:59:52	79192	0.777	21	59	52	2801	0.051025391	3.4144043	0.071777344	0.94287109	-0.091308594	9.4008789	0.44238281	0	0	0	0	0	0	0	0	0	0.95019531	0.049804688	0.6262207	0.083740234	-0.12695313	0.4152832	0.016	38909.17	0	0	0.016
997	100012	100012	Category M	-0.023925781	0.37182617	0.19189453	-0.004150391	-0.46069336	-0.29980469	0.39	0.016	20/6/2018	20	6	2018	21:59:52	79192	0.888	21	59	52	2838	0.051025391	3.4144043	0.068359375	0.94140625	-0.082275391	4.270752	0.63891602	0	0	0	0	0	0	0	0	0	0.94750977	0.052490234	0.9362793	-0.092285156	-0.56958008	0.27416992	0.016	38909.17	0	0	0.016
998	100013	100013	Category M	0.14379883	1.3198242	-0.49194336	0.035888672	-0.48730469	-0.26293945	0.39	0.016	20/6/2018	20	6	2018	21:59:53	79193	0	21	59	53	2862	0.051025391	3.4144043	0.072753906	0.9387207	-0.083007813	1.1748047	0.56323242	0	0	0	0	0	0	0	0	0	0.94506836	0.054931641	0.86083984	0.070800781	0.38085938	-0.40869141	0.016	38909.17	0	0	0.016
999	100014	100014	Category M	0.23999023	1.2478027	-0.41992188	0.109375	-0.52832031	-0.075927734	0.39	0.016	20/6/2018	20	6	2018	21:59:53	79193	0.09	21	59	53	2862	0.051025391	3.4144043	0.072509766	0.94140625	-0.078369141	2.0864258	0.48803711	0	0	0	0	0	0	0	0	0	0.94726563	0.052734375	0.81494141	0.16723633	0.30615234	-0.34130859	0.016	38909.17	0	0	0.016
1000	100015	100015	Category M	0.13183594	1.487793	-0.19189453	0.089599609	-0.52783203	-0.017089844	0.39	0.016	20/6/2018	20	6	2018	21:59:53	79193	0.181	21	59	53	2862	0.051025391	3.4144043	0.071777344	0.93774414	-0.077636719	4.8464355	0.56469727	0	0	0	0	0	0	0	0	0	0.94360352	0.056396484	0.72387695	0.059814453	0.54980469	-0.11401367	0.016	38909.17	0	0	0.016
1001	100016	100016	Category M	0.21582031	0.74389648	-0.011962891	0.070556641	-0.5234375	-0.1574707	0.39	0.016	20/6/2018	20	6	2018	21:59:53	79193	0.272	21	59	53	2825	0.051025391	3.4144043	0.061523438	0.93823242	-0.073242188	6.0458984	0.25537109	0	0	0	0	0	0	0	0	0	0.94311523	0.056884766	0.40966797	0.15405273	-0.19433594	0.061279297	0.016	38909.17	0	0	0.016
1002	100017	100017	Category M	0.095947266	0.51586914	0.15576172	0.016845703	-0.46142578	-0.30737305	0.39	0.016	20/6/2018	20	6	2018	21:59:53	79193	0.363	21	59	53	2788	0.051025391	3.4144043	0.055664063	0.94628906	-0.070556641	6.7519531	0.48803711	0	0	0	0	0	0	0	0	0	0.95043945	0.049560547	0.69702148	0.040039063	-0.43041992	0.22631836	0.016	38909.17	0	0	0.016
1003	100018	100018	Category M	-0.19189453	0.35986328	0.23999023	0.022460938	-0.44335938	-0.34155273	0.39	0.016	20/6/2018	20	6	2018	21:59:53	79193	0.454	21	59	53	2801	0.051025391	3.4144043	0.053710938	0.94555664	-0.071533203	2.8618164	0.70751953	0	0	0	0	0	0	0	0	0	0.94995117	0.050048828	1.1430664	-0.24560547	-0.58569336	0.31152344	0.016	38909.17	0	0	0.016
1004	100019	100019	Category M	0.26391602	0.83984375	-0.59985352	0.11767578	-0.50927734	-0.18847656	0.39	0.016	20/6/2018	20	6	2018	21:59:53	79193	0.545	21	59	53	2788	0.051025391	3.4144043	0.042724609	0.9465332	-0.063232422	0.42480469	0.58984375	0	0	0	0	0	0	0	0	0	0.94946289	0.050537109	0.86425781	0.22094727	-0.10668945	-0.53637695	0.016	38909.17	0	0	0.016
1005	100020	100020	Category M	-0.32397461	1.8239746	0.13183594	0.21240234	-0.45629883	-0.25683594	0.39	0.016	20/6/2018	20	6	2018	21:59:53	79193	0.636	21	59	53	2788	0.051025391	3.4144043	0.032714844	0.9387207	-0.060058594	2.0532227	0.97338867	0	0	0	0	0	0	0	0	0	0.94116211	0.058837891	1.4338379	-0.35668945	0.88500977	0.19189453	0.016	38909.17	0	0	0.016
1006	100021	100021	Category M	0.37182617	1.5358887	0.16796875	0.1628418	-0.52075195	-0.091796875	0.39	0.016	20/6/2018	20	6	2018	21:59:53	79193	0.727	21	59	53	2801	0.051025391	3.4144043	0.030517578	0.93945313	-0.059082031	1.5461426	0.72338867	0	0	0	0	0	0	0	0	0	0.94189453	0.058105469	1.1645508	0.34106445	0.59619141	0.22705078	0.016	38909.17	0	0	0.016
1007	100022	100022	Category M	0.10791016	0.44384766	-0.13183594	0.11767578	-0.46508789	-0.28173828	0.39	0.016	20/6/2018	20	6	2018	21:59:53	79193	0.818	21	59	53	2813	0.051025391	3.4144043	0.031005859	0.94262695	-0.067626953	4.644043	0.50854492	0	0	0	0	0	0	0	0	0	0.94555664	0.054443359	0.63964844	0.076660156	-0.4987793	-0.063964844	0.016	38909.17	0	0	0.016
1008	100023	100023	Category M	0.16796875	0.86376953	0.23999023	0.058349609	-0.47094727	-0.30029297	0.39	0.016	20/6/2018	20	6	2018	21:59:53	79193	0.909	21	59	53	2837	0.051025391	3.4144043	0.029785156	0.94555664	-0.072998047	8.7956543	0.35180664	0	0	0	0	0	0	0	0	0	0.94873047	0.051269531	0.53295898	0.13793945	-0.081787109	0.31298828	0.016	38909.17	0	0	0.016
1009	100024	100024	Category M	0.011962891	0.64794922	0.059814453	0.028564453	-0.46142578	-0.29882813	0.39	0.016	20/6/2018	20	6	2018	21:59:54	79194	0	21	59	54	2850	0.051025391	3.4144043	0.024414063	0.94726563	-0.074462891	9.0266113	0.32836914	0	0	0	0	0	0	0	0	0	0.95068359	0.049316406	0.4465332	-0.012451172	-0.29931641	0.13427734	0.016	38909.17	0	0	0.016
1010	100025	100025	Category M	-0.20385742	0.89990234	0.15576172	0.039794922	-0.47021484	-0.28662109	0.39	0.016	20/6/2018	20	6	2018	21:59:54	79194	0.1	21	59	54	2862	0.051025391	3.4144043	0.022216797	0.94213867	-0.081298828	8.6379395	0.33032227	0	0	0	0	0	0	0	0	0	0.94580078	0.054199219	0.50561523	-0.22607422	-0.042236328	0.23706055	0.016	38909.17	0	0	0.016
1011	100026	100026	Category M	0.13183594	1.3679199	-0.20385742	0.10009766	-0.51708984	-0.16699219	0.39	0.016	20/6/2018	20	6	2018	21:59:54	79194	0.2	21	59	54	2862	0.051025391	3.4144043	0.022705078	0.94189453	-0.084716797	9.6064453	0.45532227	0	0	0	0	0	0	0	0	0	0.94604492	0.053955078	0.65380859	0.10888672	0.42578125	-0.11889648	0.016	38909.17	0	0	0.016
1012	100027	100027	Category M	0.17993164	1.3078613	-0.51586914	0.13818359	-0.52270508	-0.006591797	0.39	0.016	20/6/2018	20	6	2018	21:59:54	79194	0.3	21	59	54	2837	0.051025391	3.4144043	0.021240234	0.93481445	-0.087402344	11.810059	0.58959961	0	0	0	0	0	0	0	0	0	0.93896484	0.061035156	0.95996094	0.15844727	0.37280273	-0.42822266	0.016	38909.17	0	0	0.016
1013	100028	100028	Category M	-0.39599609	1.4038086	-0.64794922	0.13354492	-0.52172852	0.047363281	0.39	0.016	20/6/2018	20	6	2018	21:59:54	79194	0.4	21	59	54	2825	0.051025391	3.4144043	0.020019531	0.93310547	-0.089599609	9.7111816	0.84033203	0	0	0	0	0	0	0	0	0	0.9375	0.0625	1.4448242	-0.41601563	0.47045898	-0.55810547	0.016	38909.17	0	0	0.016
1014	100029	100029	Category M	0.17993164	0.81591797	-0.083984375	0.089599609	-0.52783203	-0.082519531	0.39	0.016	20/6/2018	20	6	2018	21:59:54	79194	0.5	21	59	54	2788	0.051025391	3.4144043	0.015136719	0.93481445	-0.095458984	9.4335938	0.20336914	0	0	0	0	0	0	0	0	0	0.93994141	0.060058594	0.29516602	0.16455078	-0.11889648	0.011474609	0.016	38909.17	0	0	0.016
1015	100030	100030	Category M	-0.095947266	0.46777344	0.011962891	0.081787109	-0.50610352	-0.21875	0.39	0.016	20/6/2018	20	6	2018	21:59:54	79194	0.6	21	59	54	2776	0.051025391	3.4144043	0.008789063	0.93237305	-0.099853516	11.106445	0.48925781	0	0	0	0	0	0	0	0	0	0.93774414	0.062255859	0.68164063	-0.10473633	-0.46459961	0.11181641	0.016	38909.17	0	0	0.016
1016	100031	100031	Category M	-0.14379883	0.35986328	0.071777344	0.048828125	-0.48266602	-0.2734375	0.39	0.016	20/6/2018	20	6	2018	21:59:54	79194	0.7	21	59	54	2776	0.051025391	3.4144043	0.010742188	0.91650391	-0.10473633	13.83667	0.60400391	0	0	0	0	0	0	0	0	0	0.92236328	0.077636719	0.88793945	-0.15454102	-0.55664063	0.17651367	0.016	38909.17	0	0	0.016
1017	100032	100032	Category M	-0.059814453	1.355957	-0.82788086	0.1105957	-0.53320313	-0.072998047	0.39	0.016	20/6/2018	20	6	2018	21:59:54	79194	0.8	21	59	54	2788	0.051025391	3.4144043	0.013916016	0.9230957	-0.10595703	16.845703	0.84472656	0	0	0	0	0	0	0	0	0	0.92944336	0.070556641	1.2282715	-0.073730469	0.43261719	-0.72167969	0.016	38909.17	0	0	0.016
1018	100033	100033	Category M	-0.47998047	1.7998047	-0.059814453	0.2109375	-0.48608398	-0.19799805	0.39	0.016	20/6/2018	20	6	2018	21:59:54	79194	0.9	21	59	54	2825	0.051025391	3.4144043	0.010742188	0.9206543	-0.11132813	12.41626	1.0080566	0	0	0	0	0	0	0	0	0	0.92749023	0.072509766	1.4216309	-0.49072266	0.87890625	0.051513672	0.016	38909.17	0	0	0.016
1019	100034	100034	Category M	0.023925781	1.0197754	0	0.18701172	-0.50488281	-0.16455078	0.39	0.016	20/6/2018	20	6	2018	21:59:55	79195	0	21	59	55	2813	0.051025391	3.4144043	0.006103516	0.921875	-0.11914063	11.368164	0.15527344	0	0	0	0	0	0	0	0	0	0.92944336	0.070556641	0.23486328	0.017578125	0.09765625	0.11914063	0.016	38909.17	0	0	0.016
1020	100035	100035	Category M	0.2277832	0.82788086	0.56396484	0.12841797	-0.47119141	-0.2746582	0.39	0.016	20/6/2018	20	6	2018	21:59:55	79195	0.1	21	59	55	2862	0.051025391	3.4144043	0.003662109	0.92626953	-0.12329102	9.8273926	0.72949219	0	0	0	0	0	0	0	0	0	0.93457031	0.065429688	1.0097656	0.22387695	-0.098388672	0.68725586	0.016	38909.17	0	0	0.016
1021	100036	100036	Category M	-0.023925781	0.79199219	0.10791016	0.072998047	-0.49584961	-0.25195313	0.39	0.016	20/6/2018	20	6	2018	21:59:55	79195	0.2	21	59	55	2874	0.051025391	3.4144043	-0.000488281	0.92919922	-0.125	4.5029297	0.27124023	0	0	0	0	0	0	0	0	0	0.9375	0.0625	0.39355469	-0.023193359	-0.13720703	0.23291016	0.016	38909.17	0	0	0.016
1022	100037	100037	Category M	-0.011962891	0.63598633	0.19189453	0.053710938	-0.45874023	-0.3137207	0.39	0.016	20/6/2018	20	6	2018	21:59:55	79195	0.3	21	59	55	2924	0.051025391	3.4144043	-0.005859375	0.92236328	-0.12768555	2.6230469	0.42944336	0	0	0	0	0	0	0	0	0	0.93115234	0.068847656	0.61230469	-0.005859375	-0.28637695	0.31958008	0.016	38909.17	0	0	0.016
1023	100038	100038	Category M	0.14379883	0.91186523	-0.047851563	0.067871094	-0.47436523	-0.29321289	0.39	0.016	20/6/2018	20	6	2018	21:59:55	79195	0.4	21	59	55	2961	0.051025391	3.4144043	-0.007568359	0.91870117	-0.12939453	5.029541	0.17211914	0	0	0	0	0	0	0	0	0	0.92773438	0.072265625	0.23999023	0.15136719	-0.006835938	0.081542969	0.016	38909.17	0	0	0.016
1024	100039	100039	Category M	0.37182617	1.6079102	-0.75585938	0.16601563	-0.52563477	-0.091796875	0.39	0.016	20/6/2018	20	6	2018	21:59:55	79195	0.5	21	59	55	2875	0.051025391	3.4144043	-0.008544922	0.91796875	-0.13061523	1.0166016	1.0056152	0	0	0	0	0	0	0	0	0	0.92724609	0.072753906	1.6953125	0.38037109	0.68969727	-0.625	0.016	38909.17	0	0	0.016
1025	100040	100040	Category M	-0.37182617	0.55175781	-0.023925781	0.1887207	-0.51049805	-0.064697266	0.39	0.016	20/6/2018	20	6	2018	21:59:55	79195	0.6	21	59	55	2838	0.051025391	3.4144043	-0.011474609	0.92211914	-0.14086914	2.0710449	0.52954102	0	0	0	0	0	0	0	0	0	0.93286133	0.067138672	0.84741211	-0.36010742	-0.37036133	0.11694336	0.016	38909.17	0	0	0.016
1026	100041	100041	Category M	-0.38378906	0.41992188	-0.20385742	0.11645508	-0.46362305	-0.29492188	0.39	0.016	20/6/2018	20	6	2018	21:59:55	79195	0.7	21	59	55	2764	0.051025391	3.4144043	-0.015136719	0.92529297	-0.15112305	1.6101074	0.62768555	0	0	0	0	0	0	0	0	0	0.93774414	0.062255859	0.92651367	-0.3684082	-0.50537109	-0.052490234	0.016	38909.17	0	0	0.016
1027	100042	100042	Category M	-0.059814453	0.75585938	0.15576172	0.087890625	-0.4206543	-0.34936523	0.39	0.016	20/6/2018	20	6	2018	21:59:55	79195	0.8	21	59	55	2703	0.051025391	3.4144043	-0.016113281	0.93066406	-0.1550293	1.109375	0.35913086	0	0	0	0	0	0	0	0	0	0.94360352	0.056396484	0.52929688	-0.043457031	-0.17480469	0.31079102	0.016	38909.17	0	0	0.016
1028	100043	100043	Category M	0.059814453	1.0197754	0.38378906	0.10473633	-0.44433594	-0.31787109	0.39	0.016	20/6/2018	20	6	2018	21:59:55	79195	0.9	21	59	55	2752	0.051025391	3.4144043	-0.016845703	0.93212891	-0.15893555	4.6728516	0.55493164	0	0	0	0	0	0	0	0	0	0.94580078	0.054199219	0.70678711	0.076660156	0.087402344	0.54272461	0.016	38909.17	0	0	0.016
1029	100044	100044	Category M	-0.17993164	0.99584961	0.32397461	0.14111328	-0.47192383	-0.2800293	0.39	0.016	20/6/2018	20	6	2018	21:59:56	79196	0	21	59	56	2776	0.051025391	3.4144043	-0.020019531	0.92797852	-0.15844727	6.3771973	0.51269531	0	0	0	0	0	0	0	0	0	0.94165039	0.058349609	0.70996094	-0.15966797	0.067626953	0.48242188	0.016	38909.17	0	0	0.016
1030	100045	100045	Category M	-0.035888672	0.63598633	0.43188477	0.14233398	-0.46582031	-0.28686523	0.39	0.016	20/6/2018	20	6	2018	21:59:56	79196	0.111	21	59	56	2788	0.051025391	3.4144043	-0.023681641	0.91845703	-0.16381836	4.6025391	0.65942383	0	0	0	0	0	0	0	0	0	0.93310547	0.066894531	0.89038086	-0.011962891	-0.2824707	0.59570313	0.016	38909.17	0	0	0.016
1031	100046	100046	Category M	-0.071777344	1.3679199	-0.083984375	0.17553711	-0.4621582	-0.26489258	0.39	0.016	20/6/2018	20	6	2018	21:59:56	79196	0.222	21	59	56	2825	0.051269531	3.4482422	-0.027587891	0.92407227	-0.16381836	3.0959473	0.45288086	0	0	0	0	0	0	0	0	0	0.93896484	0.061035156	0.56762695	-0.043945313	0.44360352	0.079833984	0.016	38909.17	0	0	0.016
1032	100047	100047	Category M	0.14379883	0.69580078	0.35986328	0.21875	-0.42651367	-0.29882813	0.39	0.016	20/6/2018	20	6	2018	21:59:56	79196	0.333	21	59	56	2850	0.051269531	3.4482422	-0.028076172	0.91796875	-0.17163086	6.0432129	0.60131836	0	0	0	0	0	0	0	0	0	0.93432617	0.065673828	0.92578125	0.171875	-0.22216797	0.53149414	0.016	38909.17	0	0	0.016
1033	100048	100048	Category M	-0.035888672	0.57592773	-0.011962891	0.18139648	-0.42456055	-0.32080078	0.39	0.016	20/6/2018	20	6	2018	21:59:56	79196	0.444	21	59	56	2837	0.051269531	3.4482422	-0.023193359	0.91455078	-0.18066406	5.005127	0.37841797	0	0	0	0	0	0	0	0	0	0.93237305	0.067626953	0.52001953	-0.012451172	-0.33862305	0.16870117	0.016	38909.17	0	0	0.016
1034	100049	100049	Category M	0.20385742	1.2119141	0.083984375	0.1340332	-0.51123047	-0.18212891	0.39	0.016	20/6/2018	20	6	2018	21:59:56	79196	0.555	21	59	56	2837	0.051269531	3.4482422	-0.023681641	0.91918945	-0.19287109	3.4020996	0.46264648	0	0	0	0	0	0	0	0	0	0.93969727	0.060302734	0.796875	0.22753906	0.29248047	0.27685547	0.016	38909.17	0	0	0.016
1035	100050	100050	Category M	0.3359375	1.3198242	-0.29980469	0.13989258	-0.50805664	-0.15063477	0.39	0.016	20/6/2018	20	6	2018	21:59:56	79196	0.666	21	59	56	2850	0.051269531	3.4482422	-0.02734375	0.92041016	-0.19970703	7.300293	0.54882813	0	0	0	0	0	0	0	0	0	0.94238281	0.057617188	0.86230469	0.36328125	0.39916992	-0.099853516	0.016	38909.17	0	0	0.016
1036	100051	100051	Category M	0.10791016	0.83984375	0.38378906	0.13476563	-0.48754883	-0.234375	0.39	0.016	20/6/2018	20	6	2018	21:59:56	79196	0.777	21	59	56	2825	0.051269531	3.4482422	-0.031982422	0.91894531	-0.20703125	3.699707	0.61230469	0	0	0	0	0	0	0	0	0	0.94262695	0.057373047	0.81005859	0.13989258	-0.079101563	0.59082031	0.016	38909.17	0	0	0.016
1037	100052	100052	Category M	-0.10791016	0.40795898	0.25195313	0.10327148	-0.4543457	-0.30908203	0.39	0.016	20/6/2018	20	6	2018	21:59:56	79196	0.888	21	59	56	2813	0.051269531	3.4482422	-0.032470703	0.91845703	-0.21704102	3.9321289	0.69726563	0	0	0	0	0	0	0	0	0	0.94433594	0.055664063	1.0549316	-0.075195313	-0.51049805	0.46899414	0.016	38909.17	0	0	0.016
1038	100053	100053	Category M	-0.16796875	0.88793945	-0.27587891	0.11645508	-0.5012207	-0.22973633	0.39	0.016	20/6/2018	20	6	2018	21:59:57	79197	0	21	59	57	2813	0.051269531	3.4482422	-0.032958984	0.92431641	-0.2277832	4.982666	0.14770508	0	0	0	0	0	0	0	0	0	0.95263672	0.047363281	0.21923828	-0.13476563	-0.036376953	-0.047851563	0.016	38909.17	0	0	0.016
1039	100054	100054	Category M	0.38378906	1.2719727	-0.21582031	0.15551758	-0.52368164	0.012695313	0.39	0.016	20/6/2018	20	6	2018	21:59:57	79197	0.1	21	59	57	2801	0.051269531	3.4482422	-0.036376953	0.91796875	-0.22973633	0.16821289	0.54956055	0	0	0	0	0	0	0	0	0	0.94702148	0.052978516	0.78808594	0.42016602	0.35375977	0.013916016	0.016	38909.17	0	0	0.016
1040	100055	100055	Category M	-0.27587891	0.65991211	-0.16796875	0.27880859	-0.45996094	-0.15820313	0.39	0.016	20/6/2018	20	6	2018	21:59:57	79197	0.2	21	59	57	2764	0.051269531	3.4482422	-0.040039063	0.91088867	-0.23144531	10.01416	0.35009766	0	0	0	0	0	0	0	0	0	0.94091797	0.059082031	0.55029297	-0.2355957	-0.25097656	0.063476563	0.016	38909.17	0	0	0.016
1041	100056	100056	Category M	-0.25195313	1.2119141	-0.21582031	0.3125	-0.45141602	-0.10083008	0.39	0.016	20/6/2018	20	6	2018	21:59:57	79197	0.3	21	59	57	2702	0.051269531	3.4482422	-0.041748047	0.90209961	-0.23632813	17.885254	0.37451172	0	0	0	0	0	0	0	0	0	0.93359375	0.06640625	0.54003906	-0.20996094	0.30957031	0.020507813	0.016	38909.17	0	0	0.016
1042	100057	100057	Category M	-0.083984375	1.0439453	-0.16796875	0.31201172	-0.4519043	-0.000244141	0.39	0.016	20/6/2018	20	6	2018	21:59:57	79197	0.4	21	59	57	2715	0.051269531	3.4482422	-0.046386719	0.8996582	-0.24121094	21.842773	0.16601563	0	0	0	0	0	0	0	0	0	0.93261719	0.067382813	0.25488281	-0.037353516	0.14404297	0.073242188	0.016	38909.17	0	0	0.016
1043	100058	100058	Category M	-0.49194336	0.85180664	-0.31176758	0.30249023	-0.46044922	-0.12841797	0.39	0.016	20/6/2018	20	6	2018	21:59:57	79197	0.5	21	59	57	2690	0.051269531	3.4482422	-0.051513672	0.90478516	-0.25292969	28.795166	0.44726563	0	0	0	0	0	0	0	0	0	0.94091797	0.059082031	0.55200195	-0.44018555	-0.052978516	-0.05859375	0.016	38909.17	0	0	0.016
1044	100059	100059	Category M	-0.49194336	0.53979492	-0.047851563	0.26928711	-0.47851563	-0.03515625	0.39	0.016	20/6/2018	20	6	2018	21:59:57	79197	0.6	21	59	57	2715	0.051269531	3.4482422	-0.052001953	0.90820313	-0.26513672	31.713867	0.61328125	0	0	0	0	0	0	0	0	0	0.94750977	0.052490234	1.0253906	-0.43969727	-0.3684082	0.21728516	0.016	38909.17	0	0	0.016
1045	100060	100060	Category M	0.11987305	1.0559082	-0.31176758	0.21704102	-0.49389648	0.039794922	0.39	0.016	20/6/2018	20	6	2018	21:59:57	79197	0.7	21	59	57	2788	0.051269531	3.4482422	-0.055664063	0.90673828	-0.26538086	29.193848	0.23486328	0	0	0	0	0	0	0	0	0	0.9465332	0.053466797	0.37084961	0.17553711	0.14892578	-0.046142578	0.016	38909.17	0	0	0.016
1046	100061	100061	Category M	0.32397461	1.5358887	-0.38378906	0.23681641	-0.49853516	0.003173828	0.39	0.016	20/6/2018	20	6	2018	21:59:57	79197	0.8	21	59	57	2801	0.051269531	3.4482422	-0.052734375	0.89306641	-0.2746582	25.943848	0.75268555	0	0	0	0	0	0	0	0	0	0.93603516	0.063964844	1.128418	0.37670898	0.64257813	-0.10888672	0.016	38909.17	0	0	0.016
1047	100062	100062	Category M	0.011962891	0.83984375	-0.57592773	0.25268555	-0.48974609	-0.081787109	0.39	0.016	20/6/2018	20	6	2018	21:59:57	79197	0.9	21	59	57	2825	0.051269531	3.4482422	-0.059326172	0.8828125	-0.28564453	23.714111	0.30175781	0	0	0	0	0	0	0	0	0	0.92993164	0.070068359	0.40454102	0.071289063	-0.04296875	-0.29003906	0.016	38909.17	0	0	0.016
1048	100063	100063	Category M	-0.20385742	0.98388672	-0.047851563	0.19262695	-0.50488281	-0.14746094	0.39	0.016	20/6/2018	20	6	2018	21:59:58	79198	0	21	59	58	2801	0.051269531	3.4482422	-0.062744141	0.88549805	-0.29296875	17.359375	0.29931641	0	0	0	0	0	0	0	0	0	0.93481445	0.065185547	0.484375	-0.14086914	0.098144531	0.24511719	0.016	38909.17	0	0	0.016
1049	100064	100064	Category M	0.023925781	0.7199707	-0.3359375	0.13916016	-0.51489258	0.040771484	0.39	0.016	20/6/2018	20	6	2018	21:59:58	79198	0.1	21	59	58	2801	0.051269531	3.4482422	-0.06640625	0.88110352	-0.30541992	9.1022949	0.18725586	0	0	0	0	0	0	0	0	0	0.93505859	0.064941406	0.28198242	0.090332031	-0.16113281	-0.030273438	0.016	38909.17	0	0	0.016
1050	100065	100065	Category M	0.11987305	0.92382813	-0.47998047	0.16748047	-0.5090332	0.055419922	0.39	0.016	20/6/2018	20	6	2018	21:59:58	79198	0.2	21	59	58	2776	0.051269531	3.4482422	-0.067871094	0.88085938	-0.31494141	5.6433105	0.25341797	0	0	0	0	0	0	0	0	0	0.93798828	0.062011719	0.39550781	0.18774414	0.042724609	-0.16479492	0.016	38909.17	0	0	0.016
1051	100066	100066	Category M	-0.13183594	0.80395508	-0.39599609	0.19604492	-0.48291016	0.092773438	0.39	0.016	20/6/2018	20	6	2018	21:59:58	79198	0.3	21	59	58	2788	0.051269531	3.4482422	-0.065429688	0.87890625	-0.32470703	3.3129883	0.12280273	0	0	0	0	0	0	0	0	0	0.93920898	0.060791016	0.21240234	-0.066162109	-0.074951172	-0.071044922	0.016	38909.17	0	0	0.016
1052	100067	100067	Category M	-0.11987305	0.98388672	-0.46777344	0.21899414	-0.48950195	0.041015625	0.39	0.016	20/6/2018	20	6	2018	21:59:58	79198	0.4	21	59	58	2874	0.051269531	3.4482422	-0.069335938	0.87133789	-0.33081055	0.86914063	0.18408203	0	0	0	0	0	0	0	0	0	0.93457031	0.065429688	0.29956055	-0.050292969	0.11230469	-0.13671875	0.016	38909.17	0	0	0.016
1053	100068	100068	Category M	-0.26391602	1.0078125	-0.75585938	0.23999023	-0.47070313	0.093017578	0.39	0.016	20/6/2018	20	6	2018	21:59:58	79198	0.5	21	59	58	2887	0.051269531	3.4482422	-0.073974609	0.86376953	-0.33276367	2.815918	0.48535156	0	0	0	0	0	0	0	0	0	0.9284668	0.071533203	0.75683594	-0.18969727	0.14379883	-0.42285156	0.016	38909.17	0	0	0.016
1054	100069	100069	Category M	-0.40795898	0.83984375	-0.55175781	0.23266602	-0.48754883	0.011230469	0.39	0.016	20/6/2018	20	6	2018	21:59:58	79198	0.6	21	59	58	2887	0.051269531	3.4482422	-0.071289063	0.85449219	-0.33203125	1.2712402	0.40209961	0	0	0	0	0	0	0	0	0	0.91943359	0.080566406	0.57080078	-0.33642578	-0.014648438	-0.21948242	0.016	38909.17	0	0	0.016
1055	100070	100070	Category M	-0.19189453	0.69580078	-0.53979492	0.20019531	-0.48925781	0.0859375	0.39	0.016	20/6/2018	20	6	2018	21:59:58	79198	0.7	21	59	58	2850	0.051269531	3.4482422	-0.075683594	0.85400391	-0.34082031	1.4394531	0.27929688	0	0	0	0	0	0	0	0	0	0.92260742	0.077392578	0.47314453	-0.1159668	-0.15820313	-0.19873047	0.016	38909.17	0	0	0.016
1056	100071	100071	Category M	0	0.80395508	-0.41992188	0.21923828	-0.47607422	0.11083984	0.39	0.016	20/6/2018	20	6	2018	21:59:58	79198	0.8	21	59	58	2764	0.051269531	3.4482422	-0.075439453	0.8581543	-0.34936523	0.73876953	0.11645508	0	0	0	0	0	0	0	0	0	0.9296875	0.0703125	0.20019531	0.075439453	-0.054199219	-0.0703125	0.016	38909.17	0	0	0.016
1057	100072	100072	Category M	-0.011962891	0.77978516	-0.61181641	0.2277832	-0.46337891	0.12744141	0.39	0.016	20/6/2018	20	6	2018	21:59:58	79198	0.9	21	59	58	2752	0.051269531	3.4482422	-0.075927734	0.86083984	-0.35864258	1.4536133	0.27319336	0	0	0	0	0	0	0	0	0	0.93554688	0.064453125	0.39819336	0.063964844	-0.081054688	-0.25292969	0.016	38909.17	0	0	0.016
1058	100073	100073	Category M	-0.083984375	0.74389648	-0.64794922	0.22363281	-0.48876953	0.050048828	0.39	0.016	20/6/2018	20	6	2018	21:59:59	79199	0	21	59	59	2739	0.051269531	3.4482422	-0.078857422	0.85083008	-0.35717773	5.0874023	0.30981445	0	0	0	0	0	0	0	0	0	0.92626953	0.073730469	0.40258789	-0.004882813	-0.10693359	-0.29052734	0.016	38909.17	0	0	0.016
1059	100074	100074	Category M	0	1.0319824	-0.29980469	0.20922852	-0.48901367	0.068847656	0.39	0.016	20/6/2018	20	6	2018	21:59:59	79199	0.1	21	59	59	2752	0.051269531	3.4482422	-0.074707031	0.83569336	-0.36523438	6.5537109	0.21972656	0	0	0	0	0	0	0	0	0	0.9152832	0.084716797	0.33642578	0.074707031	0.19604492	0.065429688	0.016	38909.17	0	0	0.016
1060	100075	100075	Category M	-0.071777344	0.93579102	-0.671875	0.1887207	-0.4921875	0.097412109	0.39	0.016	20/6/2018	20	6	2018	21:59:59	79199	0.2	21	59	59	2813	0.051269531	3.4482422	-0.075683594	0.83129883	-0.37304688	5.3398438	0.31616211	0	0	0	0	0	0	0	0	0	0.91455078	0.085449219	0.40673828	0.00390625	0.10424805	-0.29858398	0.016	38909.17	0	0	0.016
1061	100076	100076	Category M	-0.29980469	0.88793945	-0.63598633	0.19189453	-0.49780273	0.043945313	0.39	0.016	20/6/2018	20	6	2018	21:59:59	79199	0.3	21	59	59	2764	0.051269531	3.4482422	-0.080322266	0.83056641	-0.38867188	4.4248047	0.33544922	0	0	0	0	0	0	0	0	0	0.92041016	0.079589844	0.52392578	-0.21923828	0.057128906	-0.24707031	0.016	38909.17	0	0	0.016
1062	100077	100077	Category M	-0.20385742	0.82788086	-0.37182617	0.17431641	-0.4831543	0.10424805	0.39	0.016	20/6/2018	20	6	2018	21:59:59	79199	0.4	21	59	59	2764	0.051269531	3.4482422	-0.081542969	0.82885742	-0.3984375	3.6381836	0.125	0	0	0	0	0	0	0	0	0	0.92333984	0.076660156	0.15014648	-0.12207031	-0.000976563	0.026611328	0.016	38909.17	0	0	0.016
1063	100078	100078	Category M	0.13183594	0.76782227	-0.2878418	0.18530273	-0.47412109	0.14916992	0.39	0.016	20/6/2018	20	6	2018	21:59:59	79199	0.5	21	59	59	2776	0.051269531	3.4482422	-0.084472656	0.82885742	-0.40698242	3.3178711	0.25439453	0	0	0	0	0	0	0	0	0	0.92749023	0.072509766	0.39672852	0.21630859	-0.061035156	0.11914063	0.016	38909.17	0	0	0.016
1064	100079	100079	Category M	0.071777344	0.80395508	-0.55175781	0.22753906	-0.46166992	0.11621094	0.39	0.016	20/6/2018	20	6	2018	21:59:59	79199	0.6	21	59	59	2764	0.051269531	3.4482422	-0.090820313	0.82495117	-0.41577148	2.2165527	0.21289063	0	0	0	0	0	0	0	0	0	0.92822266	0.071777344	0.31958008	0.16259766	-0.020996094	-0.13574219	0.016	38909.17	0	0	0.016
1065	100080	100080	Category M	-0.25195313	0.92382813	-0.61181641	0.23388672	-0.48535156	0.0625	0.39	0.016	20/6/2018	20	6	2018	21:59:59	79199	0.7	21	59	59	2813	0.051269531	3.4482422	-0.096191406	0.81396484	-0.41552734	2.2993164	0.27319336	0	0	0	0	0	0	0	0	0	0.91894531	0.081054688	0.46142578	-0.15551758	0.10961914	-0.19604492	0.016	38909.17	0	0	0.016
1066	100081	100081	Category M	-0.047851563	0.93579102	-0.34790039	0.22460938	-0.47412109	0.085693359	0.39	0.016	20/6/2018	20	6	2018	21:59:59	79199	0.8	21	59	59	2813	0.051269531	3.4482422	-0.092041016	0.81567383	-0.42358398	2.1169434	0.14868164	0	0	0	0	0	0	0	0	0	0.92382813	0.076171875	0.24023438	0.044189453	0.11987305	0.075683594	0.016	38909.17	0	0	0.016
1067	100082	100082	Category M	0.023925781	0.75585938	-0.43188477	0.21875	-0.46337891	0.14013672	0.39	0.016	20/6/2018	20	6	2018	21:59:59	79199	0.9	21	59	59	2788	0.051269531	3.4482422	-0.089355469	0.81787109	-0.42993164	2.2016602	0.12915039	0	0	0	0	0	0	0	0	0	0.9284668	0.071533203	0.17724609	0.11328125	-0.062011719	-0.001708984	0.016	38909.17	0	0	0.016
1068	100083	100083	Category M	0.059814453	0.80395508	-0.51586914	0.24145508	-0.46899414	0.11230469	0.39	0.016	20/6/2018	20	6	2018	22:00:00	79200	0	22	0	0	2788	0.051269531	3.4482422	-0.091064453	0.81542969	-0.44116211	4.6906738	0.16894531	0	0	0	0	0	0	0	0	0	0.93164063	0.068359375	0.23730469	0.15087891	-0.011474609	-0.074462891	0.016	38909.17	0	0	0.016
1069	100084	100084	Category M	-0.19189453	0.87597656	-0.6237793	0.23999023	-0.47460938	0.076904297	0.39	0.016	20/6/2018	20	6	2018	22:00:00	79200	0.1	22	0	0	2801	0.051269531	3.3821777	-0.092529297	0.80981445	-0.45507813	5.9296875	0.20629883	0	0	0	0	0	0	0	0	0	0.93359375	0.06640625	0.33398438	-0.099121094	0.065917969	-0.16845703	0.016	38909.17	0	0	0.016
1070	100085	100085	Category M	-0.059814453	0.92382813	-0.35986328	0.22363281	-0.47485352	0.091552734	0.39	0.016	20/6/2018	20	6	2018	22:00:00	79200	0.2	22	0	0	2813	0.051269531	3.3821777	-0.086181641	0.80297852	-0.47143555	4.578125	0.16650391	0	0	0	0	0	0	0	0	0	0.93505859	0.064941406	0.25854492	0.026367188	0.12060547	0.11157227	0.016	38909.17	0	0	0.016
1071	100086	100086	Category M	0.059814453	0.671875	-0.43188477	0.22143555	-0.44750977	0.15356445	0.39	0.016	20/6/2018	20	6	2018	22:00:00	79200	0.3	22	0	0	2825	0.051269531	3.3821777	-0.082519531	0.79858398	-0.48681641	3.8574219	0.19848633	0	0	0	0	0	0	0	0	0	0.93896484	0.061035156	0.32446289	0.14233398	-0.12670898	0.054931641	0.016	38909.17	0	0	0.016
1072	100087	100087	Category M	0.011962891	1.0078125	-0.41992188	0.2355957	-0.45996094	0.1171875	0.39	0.016	20/6/2018	20	6	2018	22:00:00	79200	0.4	22	0	0	2813	0.051269531	3.3821777	-0.078613281	0.78295898	-0.49584961	5.0283203	0.25390625	0	0	0	0	0	0	0	0	0	0.93017578	0.069824219	0.39160156	0.090576172	0.22460938	0.075927734	0.016	38909.17	0	0	0.016
1073	100088	100088	Category M	-0.15576172	1.0197754	-0.56396484	0.2512207	-0.4609375	0.090332031	0.39	0.016	20/6/2018	20	6	2018	22:00:00	79200	0.5	22	0	0	2813	0.051269531	3.3821777	-0.077148438	0.77563477	-0.51245117	5.6513672	0.26147461	0	0	0	0	0	0	0	0	0	0.93286133	0.067138672	0.37402344	-0.078369141	0.24389648	-0.051269531	0.016	38909.17	0	0	0.016
1074	100089	100089	Category M	-0.11987305	0.88793945	-0.47998047	0.24829102	-0.47851563	0.071044922	0.39	0.016	20/6/2018	20	6	2018	22:00:00	79200	0.6	22	0	0	2825	0.051269531	3.3821777	-0.073974609	0.76855469	-0.52490234	4.1491699	0.13525391	0	0	0	0	0	0	0	0	0	0.93383789	0.066162109	0.20996094	-0.045654297	0.11914063	0.044921875	0.016	38909.17	0	0	0.016
1075	100090	100090	Category M	-0.14379883	0.88793945	-0.40795898	0.22021484	-0.46850586	0.11669922	0.39	0.016	20/6/2018	20	6	2018	22:00:00	79200	0.7	22	0	0	2862	0.051269531	3.3821777	-0.075439453	0.75073242	-0.53588867	2.3186035	0.19946289	0	0	0	0	0	0	0	0	0	0.92553711	0.074462891	0.33325195	-0.068115234	0.13696289	0.12792969	0.016	38909.17	0	0	0.016
1076	100091	100091	Category M	0.10791016	0.77978516	-0.47998047	0.18041992	-0.46630859	0.13916016	0.39	0.016	20/6/2018	20	6	2018	22:00:00	79200	0.8	22	0	0	2874	0.051269531	3.3821777	-0.076660156	0.73706055	-0.54345703	2.5705566	0.19970703	0	0	0	0	0	0	0	0	0	0.91894531	0.081054688	0.29077148	0.18457031	0.042480469	0.063476563	0.016	38909.17	0	0	0.016
1077	100092	100092	Category M	-0.059814453	0.83984375	-0.65991211	0.20947266	-0.47338867	0.11962891	0.39	0.016	20/6/2018	20	6	2018	22:00:00	79200	0.9	22	0	0	2862	0.051269531	3.3821777	-0.078369141	0.7199707	-0.56201172	1.1394043	0.15576172	0	0	0	0	0	0	0	0	0	0.91674805	0.083251953	0.23608398	0.018554688	0.11962891	-0.09765625	0.016	38909.17	0	0	0.016
1078	100093	100093	Category M	-0.13183594	0.81591797	-0.64794922	0.19213867	-0.47998047	0.1159668	0.39	0.016	20/6/2018	20	6	2018	22:00:01	79201	0	22	0	1	2862	0.051269531	3.3821777	-0.074707031	0.71704102	-0.57299805	2.5810547	0.13623047	0	0	0	0	0	0	0	0	0	0.92089844	0.079101563	0.23046875	-0.056884766	0.098632813	-0.074707031	0.016	38909.17	0	0	0.016
1079	100094	100094	Category M	-0.047851563	0.68383789	-0.56396484	0.18408203	-0.46899414	0.14233398	0.39	0.016	20/6/2018	20	6	2018	22:00:01	79201	0.1	22	0	1	2825	0.051269531	3.3821777	-0.073242188	0.70385742	-0.58105469	4.6938477	0.036621094	0	0	0	0	0	0	0	0	0	0.91577148	0.084228516	0.062744141	0.025390625	-0.020019531	0.017089844	0.016	38909.17	0	0	0.016
1080	100095	100095	Category M	-0.011962891	0.77978516	-0.57592773	0.16967773	-0.46948242	0.14697266	0.39	0.016	20/6/2018	20	6	2018	22:00:01	79201	0.2	22	0	1	2813	0.051269531	3.3821777	-0.075439453	0.69189453	-0.59326172	4.5551758	0.10961914	0	0	0	0	0	0	0	0	0	0.91455078	0.085449219	0.16870117	0.063476563	0.087646484	0.017333984	0.016	38909.17	0	0	0.016
1081	100096	100096	Category M	-0.14379883	0.55175781	-0.41992188	0.17407227	-0.46826172	0.15917969	0.39	0.016	20/6/2018	20	6	2018	22:00:01	79201	0.3	22	0	1	2862	0.051269531	3.3821777	-0.072753906	0.6796875	-0.60571289	4.965332	0.23657227	0	0	0	0	0	0	0	0	0	0.91333008	0.086669922	0.38476563	-0.070800781	-0.12792969	0.18579102	0.016	38909.17	0	0	0.016
1082	100097	100097	Category M	-0.32397461	0.91186523	-0.76782227	0.18579102	-0.45263672	0.17260742	0.39	0.016	20/6/2018	20	6	2018	22:00:01	79201	0.4	22	0	1	2862	0.051269531	3.3821777	-0.069335938	0.66601563	-0.61035156	6.9912109	0.38696289	0	0	0	0	0	0	0	0	0	0.90600586	0.093994141	0.6574707	-0.25439453	0.24560547	-0.15722656	0.016	38909.17	0	0	0.016
1083	100098	100098	Category M	-0.2277832	0.63598633	-0.73193359	0.19750977	-0.46044922	0.14599609	0.39	0.016	20/6/2018	20	6	2018	22:00:01	79201	0.5	22	0	1	2813	0.051269531	3.3821777	-0.070068359	0.65161133	-0.62158203	8.7695313	0.19287109	0	0	0	0	0	0	0	0	0	0.90332031	0.096679688	0.28369141	-0.1574707	-0.015625	-0.11010742	0.016	38909.17	0	0	0.016
1084	100099	100099	Category M	-0.023925781	0.73193359	-0.6237793	0.19970703	-0.47119141	0.15063477	0.39	0.016	20/6/2018	20	6	2018	22:00:01	79201	0.6	22	0	1	2776	0.051269531	3.3821777	-0.064208984	0.64550781	-0.6315918	9.1508789	0.095458984	0	0	0	0	0	0	0	0	0	0.90551758	0.094482422	0.13452148	0.040283203	0.086181641	0.0078125	0.016	38909.17	0	0	0.016
1085	100100	100100	Category M	-0.095947266	0.73193359	-0.61181641	0.16796875	-0.46289063	0.16308594	0.39	0.016	20/6/2018	20	6	2018	22:00:01	79201	0.7	22	0	1	2739	0.051269531	3.3821777	-0.058349609	0.63720703	-0.64111328	9.7758789	0.10571289	0	0	0	0	0	0	0	0	0	0.90600586	0.093994141	0.16113281	-0.037353516	0.094482422	0.029296875	0.016	38909.17	0	0	0.016
1086	100101	100101	Category M	-0.15576172	0.70776367	-0.7199707	0.14770508	-0.46728516	0.14746094	0.39	0.016	20/6/2018	20	6	2018	22:00:01	79201	0.8	22	0	1	2727	0.051269531	3.3821777	-0.060302734	0.62597656	-0.65039063	12.013916	0.14331055	0	0	0	0	0	0	0	0	0	0.90478516	0.095214844	0.24633789	-0.095214844	0.081542969	-0.069335938	0.016	38909.17	0	0	0.016
1087	100102	100102	Category M	-0.15576172	0.65991211	-0.70776367	0.13500977	-0.46923828	0.16235352	0.39	0.016	20/6/2018	20	6	2018	22:00:01	79201	0.9	22	0	1	2825	0.051269531	3.3821777	-0.063964844	0.60766602	-0.65698242	13.178711	0.11694336	0	0	0	0	0	0	0	0	0	0.8972168	0.1027832	0.19433594	-0.091552734	0.052001953	-0.050537109	0.016	38909.17	0	0	0.016
1088	100103	100103	Category M	-0.11987305	0.51586914	-0.75585938	0.11303711	-0.47265625	0.17382813	0.39	0.016	20/6/2018	20	6	2018	22:00:02	79202	0	22	0	2	2862	0.051269531	3.3821777	-0.064697266	0.59863281	-0.65893555	13.191895	0.13867188	0	0	0	0	0	0	0	0	0	0.89257813	0.10742188	0.23461914	-0.054931641	-0.082763672	-0.096679688	0.016	38909.17	0	0	0.016
1089	100104	100104	Category M	-0.10791016	0.6237793	-0.70776367	0.084960938	-0.49365234	0.14453125	0.39	0.016	20/6/2018	20	6	2018	22:00:02	79202	0.1	22	0	2	2838	0.051269531	3.3821777	-0.063232422	0.58544922	-0.66748047	12.868164	0.071044922	0	0	0	0	0	0	0	0	0	0.89038086	0.10961914	0.12280273	-0.044677734	0.038085938	-0.040039063	0.016	38909.17	0	0	0.016
1090	100105	100105	Category M	-0.023925781	0.74389648	-0.6237793	0.072753906	-0.4909668	0.14819336	0.39	0.016	20/6/2018	20	6	2018	22:00:02	79202	0.2	22	0	2	2825	0.051269531	3.3821777	-0.062988281	0.58276367	-0.67871094	13.156494	0.17456055	0	0	0	0	0	0	0	0	0	0.89697266	0.10302734	0.25537109	0.0390625	0.16088867	0.054931641	0.016	38909.17	0	0	0.016
1091	100106	100106	Category M	-0.17993164	0.75585938	-0.69580078	0.094970703	-0.47900391	0.15600586	0.39	0.016	20/6/2018	20	6	2018	22:00:02	79202	0.3	22	0	2	2764	0.051269531	3.3821777	-0.067626953	0.57202148	-0.68383789	13.246338	0.21557617	0	0	0	0	0	0	0	0	0	0.89404297	0.10595703	0.30761719	-0.11206055	0.18359375	-0.01171875	0.016	38909.17	0	0	0.016
1092	100107	100107	Category M	-0.17993164	0.70776367	-0.65991211	0.12011719	-0.47729492	0.16772461	0.39	0.016	20/6/2018	20	6	2018	22:00:02	79202	0.4	22	0	2	2752	0.051269531	3.3821777	-0.066894531	0.56396484	-0.69140625	12.001709	0.18530273	0	0	0	0	0	0	0	0	0	0.89477539	0.10522461	0.28808594	-0.11279297	0.14355469	0.031494141	0.016	38909.17	0	0	0.016
1093	100108	100108	Category M	-0.17993164	0.65991211	-0.59985352	0.12597656	-0.47070313	0.17407227	0.39	0.016	20/6/2018	20	6	2018	22:00:02	79202	0.5	22	0	2	2752	0.051269531	3.3821777	-0.065185547	0.55175781	-0.69702148	10.498535	0.18505859	0	0	0	0	0	0	0	0	0	0.89135742	0.10864258	0.31982422	-0.11450195	0.10791016	0.097167969	0.016	38909.17	0	0	0.016
1094	100109	100109	Category M	-0.16796875	0.77978516	-0.79199219	0.1484375	-0.47119141	0.16186523	0.39	0.016	20/6/2018	20	6	2018	22:00:02	79202	0.6	22	0	2	2776	0.051269531	3.3821777	-0.0625	0.53857422	-0.69750977	9.190918	0.27929688	0	0	0	0	0	0	0	0	0	0.88354492	0.11645508	0.44067383	-0.10522461	0.2409668	-0.094238281	0.016	38909.17	0	0	0.016
1095	100110	100110	Category M	-0.083984375	0.80395508	-0.671875	0.15380859	-0.47509766	0.15844727	0.39	0.016	20/6/2018	20	6	2018	22:00:02	79202	0.7	22	0	2	2764	0.051269531	3.3821777	-0.057617188	0.52685547	-0.70141602	7.5888672	0.27954102	0	0	0	0	0	0	0	0	0	0.87915039	0.12084961	0.33276367	-0.026123047	0.27685547	0.029541016	0.016	38909.17	0	0	0.016
1096	100111	100111	Category M	-0.19189453	0.56396484	-0.671875	0.125	-0.48144531	0.15478516	0.39	0.016	20/6/2018	20	6	2018	22:00:02	79202	0.8	22	0	2	2776	0.051269531	3.3821777	-0.053710938	0.52075195	-0.70800781	5.2937012	0.14892578	0	0	0	0	0	0	0	0	0	0.88061523	0.11938477	0.21704102	-0.13793945	0.04296875	0.036132813	0.016	38909.17	0	0	0.016
1097	100112	100112	Category M	-0.2878418	0.56396484	-0.69580078	0.11206055	-0.48803711	0.14819336	0.39	0.016	20/6/2018	20	6	2018	22:00:02	79202	0.9	22	0	2	2788	0.051269531	3.3821777	-0.055664063	0.50756836	-0.71337891	3.4394531	0.23925781	0	0	0	0	0	0	0	0	0	0.87744141	0.12255859	0.3059082	-0.23193359	0.056152344	0.017578125	0.016	38909.17	0	0	0.016
1098	100113	100113	Category M	-0.14379883	0.58789063	-0.7199707	0.10546875	-0.47607422	0.16162109	0.39	0.016	20/6/2018	20	6	2018	22:00:03	79203	0	22	0	3	2764	0.051269531	3.3821777	-0.054443359	0.49951172	-0.71850586	1.8818359	0.12548828	0	0	0	0	0	0	0	0	0	0.87670898	0.12329102	0.17871094	-0.089111328	0.088134766	-0.001220703	0.016	38909.17	0	0	0.016
1099	100114	100114	Category M	-0.047851563	0.671875	-0.6237793	0.11401367	-0.47924805	0.15234375	0.39	0.016	20/6/2018	20	6	2018	22:00:03	79203	0.1	22	0	3	2788	0.051269531	3.3821777	-0.054443359	0.48852539	-0.72094727	0.81201172	0.20727539	0	0	0	0	0	0	0	0	0	0.87280273	0.12719727	0.28710938	0.006591797	0.18310547	0.097167969	0.016	38909.17	0	0	0.016
1100	100115	100115	Category M	-0.15576172	0.75585938	-0.671875	0.1237793	-0.48046875	0.14160156	0.39	0.016	20/6/2018	20	6	2018	22:00:03	79203	0.2	22	0	3	2813	0.051269531	3.3821777	-0.055419922	0.47241211	-0.72753906	0.33862305	0.30566406	0	0	0	0	0	0	0	0	0	0.86914063	0.13085938	0.43920898	-0.10009766	0.28344727	0.055664063	0.016	38909.17	0	0	0.016
1101	100116	100116	Category M	-0.10791016	0.671875	-0.68383789	0.11499023	-0.47558594	0.16772461	0.39	0.016	20/6/2018	20	6	2018	22:00:03	79203	0.3	22	0	3	2813	0.051269531	3.3821777	-0.053466797	0.46337891	-0.73217773	1.3728027	0.22070313	0	0	0	0	0	0	0	0	0	0.86791992	0.13208008	0.31103516	-0.054199219	0.20825195	0.048339844	0.016	38909.17	0	0	0.016
1102	100117	100117	Category M	-0.25195313	0.63598633	-0.49194336	0.11621094	-0.47265625	0.16552734	0.39	0.016	20/6/2018	20	6	2018	22:00:03	79203	0.4	22	0	3	2813	0.051269531	3.3821777	-0.051269531	0.44775391	-0.73730469	1.3894043	0.3684082	0	0	0	0	0	0	0	0	0	0.86425781	0.13574219	0.6340332	-0.20043945	0.18798828	0.24536133	0.016	38909.17	0	0	0.016
1103	100118	100118	Category M	-0.35986328	0.58789063	-0.74389648	0.11303711	-0.47021484	0.17480469	0.39	0.016	20/6/2018	20	6	2018	22:00:03	79203	0.5	22	0	3	2825	0.051269531	3.3821777	-0.049072266	0.43725586	-0.74609375	0.8918457	0.3449707	0	0	0	0	0	0	0	0	0	0.86621094	0.13378906	0.46337891	-0.31054688	0.15039063	0.002197266	0.016	38909.17	0	0	0.016
1104	100119	100119	Category M	-0.071777344	0.73193359	-0.73193359	0.11328125	-0.46655273	0.17797852	0.39	0.016	20/6/2018	20	6	2018	22:00:03	79203	0.6	22	0	3	2801	0.051269531	3.3821777	-0.051513672	0.42724609	-0.75292969	0.44824219	0.3059082	0	0	0	0	0	0	0	0	0	0.8671875	0.1328125	0.34570313	-0.020019531	0.30444336	0.020996094	0.016	38909.17	0	0	0.016
1105	100120	100120	Category M	-0.035888672	0.68383789	-0.68383789	0.1328125	-0.47338867	0.16137695	0.39	0.016	20/6/2018	20	6	2018	22:00:03	79203	0.7	22	0	3	2776	0.051269531	3.3821777	-0.052246094	0.41552734	-0.75488281	0.038574219	0.27783203	0	0	0	0	0	0	0	0	0	0.86328125	0.13671875	0.35571289	0.016357422	0.26806641	0.071044922	0.016	38909.17	0	0	0.016
1106	100121	100121	Category M	-0.16796875	0.59985352	-0.70776367	0.13891602	-0.46704102	0.17333984	0.39	0.016	20/6/2018	20	6	2018	22:00:03	79203	0.8	22	0	3	2801	0.051269531	3.3821777	-0.047607422	0.40698242	-0.76513672	0.96386719	0.23413086	0	0	0	0	0	0	0	0	0	0.86816406	0.13183594	0.37036133	-0.12011719	0.19262695	0.057373047	0.016	38909.17	0	0	0.016
1107	100122	100122	Category M	-0.20385742	0.56396484	-0.73193359	0.13110352	-0.46533203	0.18359375	0.39	0.016	20/6/2018	20	6	2018	22:00:03	79203	0.9	22	0	3	2788	0.051513672	3.4482422	-0.049804688	0.40112305	-0.77368164	11.259033	0.22753906	0	0	0	0	0	0	0	0	0	0.87304688	0.12695313	0.3581543	-0.15380859	0.16259766	0.041748047	0.016	38909.17	0	0	0.016
1108	100123	100123	Category M	-0.047851563	0.56396484	-0.73193359	0.13061523	-0.45800781	0.20263672	0.39	0.016	20/6/2018	20	6	2018	22:00:04	79204	0	22	0	4	2764	0.051513672	3.4482422	-0.050537109	0.39379883	-0.78198242	25.463379	0.17724609	0	0	0	0	0	0	0	0	0	0.87719727	0.12280273	0.22290039	0.002685547	0.16992188	0.050048828	0.016	38909.17	0	0	0.016
1109	100124	100124	Category N	0.3359375	0.45581055	-0.98388672	-0.15380859	0.018310547	0.42919922	0.39	0.016	20/6/2018	20	6	2018	22:00:07	79207	0.5	22	0	7	2874	0.051513672	3.4482422	-0.053222656	0.38232422	-0.79077148	44.712891	0.44042969	0	0	0	0	0	0	0	0	0	0.87988281	0.12011719	0.65551758	0.38916016	0.073242188	-0.19287109	0.016	38909.17	0	0	0.016
1110	100125	100125	Category N	0.23999023	0.2878418	-0.80395508	-0.11328125	0.12304688	0.44702148	0.39	0.016	20/6/2018	20	6	2018	22:00:07	79207	0.6	22	0	7	2874	0.051513672	3.4482422	-0.052490234	0.375	-0.79345703	66.927979	0.30541992	0	0	0	0	0	0	0	0	0	0.87939453	0.12060547	0.38989258	0.29248047	-0.087158203	-0.010253906	0.016	38909.17	0	0	0.016
1111	100126	100126	Category N	0.23999023	0.10791016	-0.81591797	-0.10864258	0.16748047	0.4284668	0.39	0.016	20/6/2018	20	6	2018	22:00:07	79207	0.7	22	0	7	2862	0.051513672	3.3402832	-0.052978516	0.36572266	-0.80053711	88.729736	0.390625	0	0	0	0	0	0	0	0	0	0.88183594	0.11816406	0.56616211	0.29296875	-0.2578125	-0.015136719	0.016	38909.17	0	0	0.016
1112	100127	100127	Category N	0.27587891	0.10791016	-0.95996094	-0.063964844	0.22875977	0.41748047	0.39	0.016	20/6/2018	20	6	2018	22:00:07	79207	0.8	22	0	7	2874	0.051513672	3.3402832	-0.054199219	0.35522461	-0.80371094	107.7251	0.44116211	0	0	0	0	0	0	0	0	0	0.88037109	0.11962891	0.73388672	0.33007813	-0.24731445	-0.15600586	0.016	38909.17	0	0	0.016
1113	100128	100128	Category N	0.21582031	0.023925781	-1.0078125	-0.041748047	0.23876953	0.41699219	0.39	0.016	20/6/2018	20	6	2018	22:00:07	79207	0.9	22	0	7	2837	0.051513672	3.3402832	-0.054443359	0.34277344	-0.80957031	118.71338	0.46264648	0	0	0	0	0	0	0	0	0	0.88085938	0.11914063	0.78759766	0.27026367	-0.31884766	-0.19799805	0.016	38909.17	0	0	0.016
1114	100129	100129	Category N	0.083984375	-0.21582031	-0.79199219	-0.063476563	0.2253418	0.42651367	0.39	0.016	20/6/2018	20	6	2018	22:00:08	79208	0	22	0	8	2813	0.051513672	3.3402832	-0.052246094	0.33374023	-0.81616211	128.03687	0.56689453	0	0	0	0	0	0	0	0	0	0.88330078	0.11669922	0.71020508	0.13623047	-0.54956055	0.024169922	0.016	38909.17	0	0	0.016
1115	100130	100130	Category N	0.23999023	0.21582031	-0.91186523	-0.023681641	0.24438477	0.421875	0.39	0.016	20/6/2018	20	6	2018	22:00:08	79208	0.1	22	0	8	2801	0.051513672	3.3402832	-0.051513672	0.32055664	-0.81982422	134.80005	0.32324219	0	0	0	0	0	0	0	0	0	0.88183594	0.11816406	0.48828125	0.29150391	-0.10473633	-0.091796875	0.016	38909.17	0	0	0.016
1116	100131	100131	Category N	-0.023925781	-0.52783203	-1.0917969	-0.007080078	0.33398438	0.36523438	0.39	0.016	20/6/2018	20	6	2018	22:00:08	79208	0.2	22	0	8	2813	0.051513672	3.3402832	-0.051269531	0.31079102	-0.82666016	138.87866	0.87988281	0	0	0	0	0	0	0	0	0	0.88452148	0.11547852	1.1311035	0.02734375	-0.83862305	-0.26489258	0.016	38909.17	0	0	0.016
1117	100132	100132	Category N	0.16796875	0.17993164	-0.6237793	-0.065429688	0.2746582	0.39501953	0.39	0.016	20/6/2018	20	6	2018	22:00:08	79208	0.3	22	0	8	2850	0.051513672	3.3402832	-0.052490234	0.30102539	-0.82958984	133.88745	0.32519531	0	0	0	0	0	0	0	0	0	0.88427734	0.11572266	0.54760742	0.22045898	-0.12109375	0.20581055	0.016	38909.17	0	0	0.016
1118	100133	100133	Category N	-0.047851563	-0.16796875	-0.92382813	-0.033203125	0.29541016	0.39697266	0.39	0.016	20/6/2018	20	6	2018	22:00:08	79208	0.4	22	0	8	2887	0.051513672	3.3402832	-0.052490234	0.29003906	-0.83300781	118.23706	0.46704102	0	0	0	0	0	0	0	0	0	0.88354492	0.11645508	0.5534668	0.004638672	-0.45800781	-0.090576172	0.016	38909.17	0	0	0.016
1119	100134	100134	Category N	0.21582031	0.31176758	-1.1999512	0.006591797	0.2734375	0.40893555	0.39	0.016	20/6/2018	20	6	2018	22:00:08	79208	0.5	22	0	8	2924	0.051513672	3.3402832	-0.051513672	0.2824707	-0.83862305	97.798584	0.45019531	0	0	0	0	0	0	0	0	0	0.88647461	0.11352539	0.6574707	0.26733398	0.029052734	-0.36108398	0.016	38909.17	0	0	0.016
1120	100135	100135	Category N	-0.059814453	-0.31176758	-1.1638184	0.064941406	0.28588867	0.39428711	0.39	0.016	20/6/2018	20	6	2018	22:00:08	79208	0.6	22	0	8	2862	0.051513672	3.3402832	-0.050292969	0.27294922	-0.84375	73.289551	0.66650391	0	0	0	0	0	0	0	0	0	0.88842773	0.11157227	0.9140625	-0.009277344	-0.5847168	-0.31982422	0.016	38909.17	0	0	0.016
1121	100136	100136	Category N	0.011962891	0.11987305	-0.57592773	0.050537109	0.1652832	0.44555664	0.39	0.016	20/6/2018	20	6	2018	22:00:08	79208	0.7	22	0	8	2838	0.051513672	3.3402832	-0.05078125	0.26391602	-0.85180664	48.539063	0.31762695	0	0	0	0	0	0	0	0	0	0.89331055	0.10668945	0.48291016	0.062744141	-0.14404297	0.27587891	0.016	38909.17	0	0	0.016
1122	100137	100137	Category N	-0.13183594	-0.10791016	-1.0678711	0.092041016	0.15454102	0.43823242	0.39	0.016	20/6/2018	20	6	2018	22:00:08	79208	0.8	22	0	8	2813	0.051513672	3.3402832	-0.047607422	0.25927734	-0.85961914	27.058838	0.43017578	0	0	0	0	0	0	0	0	0	0.89916992	0.10083008	0.65942383	-0.083984375	-0.3671875	-0.20800781	0.016	38909.17	0	0	0.016
1123	100138	100138	Category N	-0.023925781	0.35986328	-1.1159668	0.11889648	0.18945313	0.42138672	0.39	0.016	20/6/2018	20	6	2018	22:00:08	79208	0.9	22	0	8	2727	0.051513672	3.3402832	-0.044189453	0.25415039	-0.86279297	13.89502	0.2746582	0	0	0	0	0	0	0	0	0	0.90063477	0.099365234	0.37890625	0.020263672	0.10546875	-0.25292969	0.016	38909.17	0	0	0.016
1124	100139	100139	Category N	-0.035888672	-0.11987305	-0.81591797	0.12060547	0.21362305	0.4140625	0.39	0.016	20/6/2018	20	6	2018	22:00:09	79209	0	22	0	9	2715	0.051513672	3.3402832	-0.039794922	0.2512207	-0.86254883	2.46875	0.37402344	0	0	0	0	0	0	0	0	0	0.89941406	0.10058594	0.421875	0.00390625	-0.37109375	0.046630859	0.016	38909.17	0	0	0.016
1125	100140	100140	Category N	-0.035888672	0.15576172	-1.0439453	0.11108398	0.16430664	0.43212891	0.39	0.016	20/6/2018	20	6	2018	22:00:09	79209	0.1	22	0	9	2715	0.051513672	3.3402832	-0.037353516	0.24584961	-0.86279297	7.2626953	0.20214844	0	0	0	0	0	0	0	0	0	0.89794922	0.10205078	0.27294922	0.001464844	-0.090087891	-0.1809082	0.016	38909.17	0	0	0.016
1126	100141	100141	Category N	0.035888672	0.071777344	-0.91186523	0.10351563	0.19677734	0.42944336	0.39	0.016	20/6/2018	20	6	2018	22:00:09	79209	0.2	22	0	9	2715	0.051513672	3.3402832	-0.03515625	0.24365234	-0.8659668	14.220703	0.19165039	0	0	0	0	0	0	0	0	0	0.90014648	0.099853516	0.28881836	0.071044922	-0.171875	-0.045654297	0.016	38909.17	0	0	0.016
1127	100142	100142	Category N	-0.047851563	0.11987305	-0.73193359	0.088867188	0.17358398	0.43359375	0.39	0.016	20/6/2018	20	6	2018	22:00:09	79209	0.3	22	0	9	2776	0.051513672	3.3402832	-0.03125	0.24023438	-0.86645508	17.267334	0.18139648	0	0	0	0	0	0	0	0	0	0.8996582	0.1003418	0.27148438	-0.016357422	-0.12036133	0.13452148	0.016	38909.17	0	0	0.016
1128	100143	100143	Category N	-0.071777344	-0.071777344	-0.74389648	0.095214844	0.15966797	0.43676758	0.39	0.016	20/6/2018	20	6	2018	22:00:09	79209	0.4	22	0	9	2764	0.051513672	3.3402832	-0.028320313	0.23852539	-0.86694336	14.261475	0.33666992	0	0	0	0	0	0	0	0	0	0.8996582	0.1003418	0.47680664	-0.043212891	-0.31030273	0.12304688	0.016	38909.17	0	0	0.016
1129	100144	100144	Category N	0.035888672	0.49194336	-1.2358398	0.12695313	0.16308594	0.43530273	0.39	0.016	20/6/2018	20	6	2018	22:00:09	79209	0.5	22	0	9	2764	0.051513672	3.3402832	-0.026855469	0.23632813	-0.86791992	11.153076	0.45239258	0	0	0	0	0	0	0	0	0	0.89990234	0.10009766	0.6862793	0.062744141	0.25537109	-0.36767578	0.016	38909.17	0	0	0.016
1130	100145	100145	Category N	-0.25195313	0.071777344	-0.87597656	0.14501953	0.21557617	0.40356445	0.39	0.016	20/6/2018	20	6	2018	22:00:09	79209	0.6	22	0	9	2752	0.051513672	3.3402832	-0.025878906	0.23828125	-0.86694336	9.911377	0.28076172	0	0	0	0	0	0	0	0	0	0.8996582	0.1003418	0.40136719	-0.22583008	-0.16650391	-0.008789063	0.016	38909.17	0	0	0.016
1131	100146	100146	Category N	-0.071777344	0.16796875	-1.0078125	0.12036133	0.14526367	0.44116211	0.39	0.016	20/6/2018	20	6	2018	22:00:09	79209	0.7	22	0	9	2727	0.051513672	3.3402832	-0.022705078	0.23510742	-0.8659668	9.3710938	0.16430664	0	0	0	0	0	0	0	0	0	0.89746094	0.10253906	0.2578125	-0.048828125	-0.067138672	-0.14160156	0.016	38909.17	0	0	0.016
1132	100147	100147	Category N	0.011962891	0	-0.91186523	0.099365234	0.18652344	0.42797852	0.39	0.016	20/6/2018	20	6	2018	22:00:09	79209	0.8	22	0	9	2739	0.051513672	3.3402832	-0.022705078	0.23266602	-0.87280273	8.6748047	0.23852539	0	0	0	0	0	0	0	0	0	0.90356445	0.096435547	0.30639648	0.034667969	-0.23266602	-0.038818359	0.016	38909.17	0	0	0.016
1133	100148	100148	Category N	-0.047851563	-0.047851563	-0.79199219	0.078369141	0.17871094	0.43310547	0.39	0.016	20/6/2018	20	6	2018	22:00:09	79209	0.9	22	0	9	2703	0.051513672	3.3402832	-0.021240234	0.22802734	-0.87524414	7.5678711	0.28930664	0	0	0	0	0	0	0	0	0	0.90454102	0.095458984	0.38574219	-0.026367188	-0.27587891	0.083251953	0.016	38909.17	0	0	0.016
1134	100149	100149	Category N	-0.023925781	-0.095947266	-0.87597656	0.10107422	0.16381836	0.43676758	0.39	0.016	20/6/2018	20	6	2018	22:00:10	79210	0	22	0	10	2715	0.051513672	3.3402832	-0.019042969	0.22265625	-0.87939453	7.5014648	0.31860352	0	0	0	0	0	0	0	0	0	0.90722656	0.092773438	0.3269043	-0.004638672	-0.31860352	0.003417969	0.016	38909.17	0	0	0.016
1135	100150	100150	Category N	0.11987305	0.20385742	-1.0559082	0.13061523	0.26904297	0.37841797	0.39	0.016	20/6/2018	20	6	2018	22:00:10	79210	0.1	22	0	10	2703	0.051513672	3.3402832	-0.017578125	0.21533203	-0.87670898	7.3195801	0.22607422	0	0	0	0	0	0	0	0	0	0.90283203	0.097167969	0.328125	0.13745117	-0.011474609	-0.17895508	0.016	38909.17	0	0	0.016
1136	100151	100151	Category N	-0.14379883	-0.23999023	-0.86376953	0.090087891	0.26318359	0.39672852	0.39	0.016	20/6/2018	20	6	2018	22:00:10	79210	0.2	22	0	10	2789	0.051513672	3.3402832	-0.016357422	0.20703125	-0.87817383	4.7282715	0.46508789	0	0	0	0	0	0	0	0	0	0.90234375	0.09765625	0.58886719	-0.12719727	-0.44702148	0.014404297	0.016	38909.17	0	0	0.016
1137	100152	100152	Category N	0.083984375	0.11987305	-1.0197754	0.076416016	0.22827148	0.421875	0.39	0.016	20/6/2018	20	6	2018	22:00:10	79210	0.3	22	0	10	2850	0.051513672	3.3402832	-0.008300781	0.20556641	-0.88720703	2.1462402	0.18286133	0	0	0	0	0	0	0	0	0	0.91064453	0.089355469	0.31054688	0.092285156	-0.085693359	-0.13232422	0.016	38909.17	0	0	0.016
1138	100153	100153	Category N	-0.095947266	-0.11987305	-0.83984375	0.057128906	0.24438477	0.41796875	0.39	0.016	20/6/2018	20	6	2018	22:00:10	79210	0.4	22	0	10	2874	0.051513672	3.3402832	-0.004394531	0.19946289	-0.890625	2.2126465	0.3359375	0	0	0	0	0	0	0	0	0	0.91259766	0.087402344	0.46166992	-0.091308594	-0.31933594	0.05078125	0.016	38909.17	0	0	0.016
1139	100154	100154	Category N	-0.071777344	-0.27587891	-0.82788086	0.057128906	0.19140625	0.42797852	0.39	0.016	20/6/2018	20	6	2018	22:00:10	79210	0.5	22	0	10	2899	0.051513672	3.3402832	-0.001708984	0.19482422	-0.88793945	3.9604492	0.47973633	0	0	0	0	0	0	0	0	0	0.90893555	0.091064453	0.60083008	-0.069824219	-0.47070313	0.060058594	0.016	38909.17	0	0	0.016
1140	100155	100155	Category N	0.095947266	0.21582031	-1.0319824	0.10009766	0.22802734	0.40942383	0.39	0.016	20/6/2018	20	6	2018	22:00:10	79210	0.6	22	0	10	2825	0.051513672	3.3402832	-0.001220703	0.18798828	-0.88720703	4.5251465	0.17626953	0	0	0	0	0	0	0	0	0	0.90698242	0.093017578	0.26953125	0.097167969	0.027587891	-0.14453125	0.016	38909.17	0	0	0.016
1141	100156	100156	Category N	-0.13183594	-0.35986328	-1.0559082	0.15209961	0.33398438	0.3347168	0.39	0.016	20/6/2018	20	6	2018	22:00:10	79210	0.7	22	0	10	2801	0.051513672	3.3402832	0.005859375	0.17944336	-0.89331055	4.1518555	0.57983398	0	0	0	0	0	0	0	0	0	0.91113281	0.088867188	0.83959961	-0.13769531	-0.53930664	-0.16235352	0.016	38909.17	0	0	0.016
1142	100157	100157	Category N	-0.035888672	-0.011962891	-1.0678711	0.10302734	0.1862793	0.43310547	0.39	0.016	20/6/2018	20	6	2018	22:00:10	79210	0.8	22	0	10	2788	0.051513672	3.3402832	0.009033203	0.1730957	-0.89746094	4.8513184	0.25537109	0	0	0	0	0	0	0	0	0	0.9140625	0.0859375	0.40039063	-0.044921875	-0.18505859	-0.17016602	0.016	38909.17	0	0	0.016
1143	100158	100158	Category N	-0.059814453	-0.035888672	-0.83984375	0.059082031	0.19824219	0.42602539	0.39	0.016	20/6/2018	20	6	2018	22:00:10	79210	0.9	22	0	10	2776	0.051513672	3.3402832	0.015869141	0.16845703	-0.90649414	5.5898438	0.2277832	0	0	0	0	0	0	0	0	0	0.92211914	0.077880859	0.34692383	-0.075683594	-0.2043457	0.066650391	0.016	38909.17	0	0	0.016
1144	100159	100159	Category N	0.011962891	-0.13183594	-0.70776367	0.061523438	0.14575195	0.44458008	0.39	0.016	20/6/2018	20	6	2018	22:00:11	79211	0	22	0	11	2825	0.051513672	3.3402832	0.02734375	0.16430664	-0.91333008	3.2485352	0.36108398	0	0	0	0	0	0	0	0	0	0.9284668	0.071533203	0.51757813	-0.015380859	-0.29614258	0.20556641	0.016	38909.17	0	0	0.016
1145	100160	100160	Category N	0.13183594	0.25195313	-1.4399414	0.10742188	0.17553711	0.42602539	0.39	0.016	20/6/2018	20	6	2018	22:00:11	79211	0.1	22	0	11	2825	0.051513672	3.3402832	0.023925781	0.15209961	-0.91210938	0.56518555	0.54760742	0	0	0	0	0	0	0	0	0	0.92504883	0.074951172	0.73510742	0.10766602	0.099609375	-0.52758789	0.016	38909.17	0	0	0.016
1146	100161	100161	Category N	-0.23999023	0.46777344	-1.0197754	0.20068359	0.35009766	0.30200195	0.39	0.016	20/6/2018	20	6	2018	22:00:11	79211	0.2	22	0	11	2788	0.051513672	3.3402832	0.023681641	0.14160156	-0.91040039	0.26708984	0.43334961	0	0	0	0	0	0	0	0	0	0.92163086	0.078369141	0.69897461	-0.26367188	0.32592773	-0.10913086	0.016	38909.17	0	0	0.016
1147	100162	100162	Category N	-0.023925781	0.16796875	-1.1037598	0.15698242	0.19213867	0.41235352	0.39	0.016	20/6/2018	20	6	2018	22:00:11	79211	0.3	22	0	11	2776	0.051513672	3.3402832	0.029541016	0.13110352	-0.91845703	0.65478516	0.19628906	0	0	0	0	0	0	0	0	0	0.92822266	0.071777344	0.27563477	-0.053466797	0.036621094	-0.18505859	0.016	38909.17	0	0	0.016
1148	100163	100163	Category N	-0.15576172	-0.11987305	-1.2119141	0.12109375	0.1015625	0.43701172	0.39	0.016	20/6/2018	20	6	2018	22:00:11	79211	0.4	22	0	11	2752	0.051513672	3.3402832	0.036621094	0.12792969	-0.92504883	1.2468262	0.42504883	0	0	0	0	0	0	0	0	0	0.93457031	0.065429688	0.72705078	-0.19238281	-0.24780273	-0.28662109	0.016	38909.17	0	0	0.016
1149	100164	100164	Category N	-0.13183594	0.2878418	-0.85180664	0.17651367	0.074951172	0.42529297	0.39	0.016	20/6/2018	20	6	2018	22:00:11	79211	0.5	22	0	11	2776	0.051025391	3.4353516	0.034912109	0.11010742	-0.92431641	1.2563477	0.25390625	0	0	0	0	0	0	0	0	0	0.93139648	0.068603516	0.41674805	-0.16674805	0.17749023	0.072509766	0.016	38909.17	0	0	0.016
1150	100165	100165	Category N	-0.10791016	0.19189453	-0.92382813	0.13232422	0.12890625	0.43017578	0.39	0.016	20/6/2018	20	6	2018	22:00:11	79211	0.6	22	0	11	2788	0.051025391	3.4353516	0.033691406	0.098876953	-0.92578125	3.1677246	0.16943359	0	0	0	0	0	0	0	0	0	0.93164063	0.068359375	0.23657227	-0.14160156	0.092773438	0.001953125	0.016	38909.17	0	0	0.016
1151	100166	100166	Category N	-0.035888672	-0.16796875	-0.671875	0.10205078	0.11010742	0.45214844	0.39	0.016	20/6/2018	20	6	2018	22:00:11	79211	0.7	22	0	11	2788	0.051025391	3.4353516	0.036865234	0.10058594	-0.93481445	6.0058594	0.3828125	0	0	0	0	0	0	0	0	0	0.94091797	0.059082031	0.60424805	-0.072753906	-0.26855469	0.26293945	0.016	38909.17	0	0	0.016
1152	100167	100167	Category N	0	0.011962891	-0.88793945	0.12719727	0.11621094	0.44165039	0.39	0.016	20/6/2018	20	6	2018	22:00:11	79211	0.8	22	0	11	2788	0.051025391	3.4353516	0.036865234	0.1003418	-0.93969727	4.6262207	0.10888672	0	0	0	0	0	0	0	0	0	0.94580078	0.054199219	0.17724609	-0.036865234	-0.088378906	0.051757813	0.016	38909.17	0	0	0.016
1153	100168	100168	Category N	0.023925781	0.29980469	-1.0917969	0.14794922	0.23632813	0.39648438	0.39	0.016	20/6/2018	20	6	2018	22:00:11	79211	0.9	22	0	11	2813	0.051025391	3.4353516	0.036621094	0.090332031	-0.93676758	3.3186035	0.26074219	0	0	0	0	0	0	0	0	0	0.94165039	0.058349609	0.37695313	-0.012695313	0.20922852	-0.15478516	0.016	38909.17	0	0	0.016
1154	100169	100169	Category N	-0.071777344	-0.17993164	-0.77978516	0.125	0.22680664	0.41821289	0.39	0.016	20/6/2018	20	6	2018	22:00:12	79212	0	22	0	12	2801	0.051025391	3.4353516	0.032714844	0.094238281	-0.93994141	4.7380371	0.33422852	0	0	0	0	0	0	0	0	0	0.9453125	0.0546875	0.5390625	-0.10449219	-0.27416992	0.16015625	0.016	38909.17	0	0	0.016
1155	100170	100170	Category N	-0.11987305	0.10791016	-0.94799805	0.11083984	0.15234375	0.44091797	0.39	0.016	20/6/2018	20	6	2018	22:00:12	79212	0.1	22	0	12	2825	0.051025391	3.4353516	0.036865234	0.099609375	-0.94213867	6.1210938	0.15698242	0	0	0	0	0	0	0	0	0	0.94799805	0.052001953	0.1706543	-0.15673828	0.008056641	-0.005615234	0.016	38909.17	0	0	0.016
1156	100171	100171	Category N	0.011962891	0	-0.73193359	0.076171875	0.15527344	0.45410156	0.39	0.016	20/6/2018	20	6	2018	22:00:12	79212	0.2	22	0	12	2838	0.051025391	3.4353516	0.033203125	0.099365234	-0.94482422	1.1154785	0.23608398	0	0	0	0	0	0	0	0	0	0.95068359	0.049316406	0.33398438	-0.021240234	-0.099365234	0.21289063	0.016	38909.17	0	0	0.016
1157	100172	100172	Category N	-0.059814453	-0.035888672	-0.92382813	0.087158203	0.19628906	0.42895508	0.39	0.016	20/6/2018	20	6	2018	22:00:12	79212	0.3	22	0	12	2776	0.051025391	3.4353516	0.034179688	0.10571289	-0.94287109	0.98144531	0.17114258	0	0	0	0	0	0	0	0	0	0.94946289	0.050537109	0.25463867	-0.093994141	-0.14160156	0.019042969	0.016	38909.17	0	0	0.016
1158	100173	100173	Category N	-0.047851563	0.20385742	-1.1037598	0.10400391	0.23608398	0.40966797	0.39	0.016	20/6/2018	20	6	2018	22:00:12	79212	0.4	22	0	12	2801	0.051025391	3.4353516	0.032714844	0.10839844	-0.94824219	3.9516602	0.19921875	0	0	0	0	0	0	0	0	0	0.95507813	0.044921875	0.33129883	-0.080566406	0.095214844	-0.15527344	0.016	38909.17	0	0	0.016
1159	100174	100174	Category N	0.047851563	-0.071777344	-0.97192383	0.1652832	0.31494141	0.34985352	0.39	0.016	20/6/2018	20	6	2018	22:00:12	79212	0.5	22	0	12	2764	0.051025391	3.4353516	0.032470703	0.11499023	-0.94750977	5.5341797	0.18896484	0	0	0	0	0	0	0	0	0	0.95507813	0.044921875	0.22631836	0.015136719	-0.18676758	-0.024169922	0.016	38909.17	0	0	0.016
1160	100175	100175	Category N	-0.059814453	0.059814453	-1.2119141	0.098632813	0.14575195	0.44750977	0.39	0.016	20/6/2018	20	6	2018	22:00:12	79212	0.6	22	0	12	2752	0.051025391	3.4353516	0.032226563	0.11450195	-0.94018555	0.35961914	0.29199219	0	0	0	0	0	0	0	0	0	0.94750977	0.052490234	0.41845703	-0.092041016	-0.0546875	-0.27148438	0.016	38909.17	0	0	0.016
1161	100176	100176	Category N	0.11987305	0.16796875	-1.0559082	0.086669922	0.076416016	0.45385742	0.39	0.016	20/6/2018	20	6	2018	22:00:12	79212	0.7	22	0	12	2801	0.051025391	3.4353516	0.033691406	0.12280273	-0.93310547	5.0974121	0.15625	0	0	0	0	0	0	0	0	0	0.94189453	0.058105469	0.25366211	0.0859375	0.044921875	-0.12255859	0.016	38909.17	0	0	0.016
1162	100177	100177	Category N	-0.059814453	0.51586914	-1.0197754	0.12060547	0.080566406	0.44677734	0.39	0.016	20/6/2018	20	6	2018	22:00:12	79212	0.8	22	0	12	2813	0.051025391	3.4353516	0.034179688	0.12768555	-0.93798828	4.7556152	0.4074707	0	0	0	0	0	0	0	0	0	0.94726563	0.052734375	0.5637207	-0.093994141	0.38793945	-0.081542969	0.016	38909.17	0	0	0.016
1163	100178	100178	Category N	0.11987305	0.39599609	-0.70776367	0.062744141	0.071044922	0.45458984	0.39	0.016	20/6/2018	20	6	2018	22:00:12	79212	0.9	22	0	12	2813	0.051025391	3.4353516	0.034667969	0.13476563	-0.93774414	6.6123047	0.35839844	0	0	0	0	0	0	0	0	0	0.94824219	0.051757813	0.57641602	0.084960938	0.26098633	0.22998047	0.016	38909.17	0	0	0.016
1164	100179	100179	Category N	0.16796875	0.29980469	-0.63598633	-0.001953125	-0.026855469	0.46337891	0.39	0.016	20/6/2018	20	6	2018	22:00:13	79213	0	22	0	13	2813	0.051025391	3.4353516	0.034912109	0.13378906	-0.93457031	10.355713	0.36645508	0	0	0	0	0	0	0	0	0	0.94482422	0.055175781	0.59741211	0.1328125	0.16577148	0.29858398	0.016	38909.17	0	0	0.016
1165	100180	100180	Category N	0.083984375	0.55175781	-0.86376953	-0.010986328	0.004150391	0.45556641	0.39	0.016	20/6/2018	20	6	2018	22:00:13	79213	0.1	22	0	13	2776	0.051025391	3.4353516	0.035644531	0.14282227	-0.93579102	12.787354	0.41772461	0	0	0	0	0	0	0	0	0	0.94750977	0.052490234	0.52905273	0.048095703	0.40869141	0.072021484	0.016	38909.17	0	0	0.016
1166	100181	100181	Category N	0.16796875	0.44384766	-0.76782227	-0.048583984	0.008544922	0.46069336	0.39	0.016	20/6/2018	20	6	2018	22:00:13	79213	0.2	22	0	13	2752	0.051025391	3.4353516	0.034179688	0.15307617	-0.93334961	11.770508	0.36010742	0	0	0	0	0	0	0	0	0	0.9465332	0.053466797	0.58984375	0.13354492	0.29052734	0.16552734	0.016	38909.17	0	0	0.016
1167	100182	100182	Category N	0.071777344	0.52783203	-0.74389648	-0.037353516	-0.024658203	0.44628906	0.39	0.016	20/6/2018	20	6	2018	22:00:13	79213	0.3	22	0	13	2764	0.051025391	3.4353516	0.033447266	0.15698242	-0.9284668	15.505371	0.41577148	0	0	0	0	0	0	0	0	0	0.94213867	0.057861328	0.59326172	0.038085938	0.37060547	0.18457031	0.016	38909.17	0	0	0.016
1168	100183	100183	Category N	-0.011962891	0.32397461	-0.82788086	-0.032714844	-0.056152344	0.45019531	0.39	0.016	20/6/2018	20	6	2018	22:00:13	79213	0.4	22	0	13	2764	0.051025391	3.4353516	0.033447266	0.15844727	-0.92700195	21.127441	0.19799805	0	0	0	0	0	0	0	0	0	0.94091797	0.059082031	0.31005859	-0.045410156	0.1652832	0.099121094	0.016	38909.17	0	0	0.016
1169	100184	100184	Category N	-0.011962891	0.77978516	-0.64794922	0.010253906	-0.048339844	0.45947266	0.39	0.016	20/6/2018	20	6	2018	22:00:13	79213	0.5	22	0	13	2776	0.051025391	3.4353516	0.034912109	0.16845703	-0.92773438	28.550781	0.67382813	0	0	0	0	0	0	0	0	0	0.94360352	0.056396484	0.93823242	-0.046875	0.61108398	0.27978516	0.016	38909.17	0	0	0.016
1170	100185	100185	Category N	0.2277832	0.49194336	-0.52783203	-0.030029297	-0.043945313	0.45727539	0.39	0.016	20/6/2018	20	6	2018	22:00:13	79213	0.6	22	0	13	2825	0.051025391	3.4353516	0.034179688	0.17504883	-0.92480469	36.37207	0.54345703	0	0	0	0	0	0	0	0	0	0.94189453	0.058105469	0.90698242	0.19335938	0.31665039	0.39697266	0.016	38909.17	0	0	0.016
1171	100186	100186	Category N	-0.19189453	0.56396484	-1.2478027	-0.000244141	0.014404297	0.46191406	0.39	0.016	20/6/2018	20	6	2018	22:00:13	79213	0.7	22	0	13	2850	0.051025391	3.4353516	0.036865234	0.17749023	-0.92163086	41.871338	0.55493164	0	0	0	0	0	0	0	0	0	0.93920898	0.060791016	0.94116211	-0.22875977	0.38623047	-0.32592773	0.016	38909.17	0	0	0.016
1172	100187	100187	Category N	-0.047851563	0.3359375	-0.85180664	-0.10083008	0.028808594	0.44995117	0.39	0.016	20/6/2018	20	6	2018	22:00:13	79213	0.8	22	0	13	2838	0.051025391	3.4353516	0.037353516	0.18139648	-0.91845703	49.009277	0.18847656	0	0	0	0	0	0	0	0	0	0.93676758	0.063232422	0.30615234	-0.085205078	0.15429688	0.066650391	0.016	38909.17	0	0	0.016
1173	100188	100188	Category N	-0.011962891	0.2277832	-0.93579102	-0.20019531	0.12792969	0.39941406	0.39	0.016	20/6/2018	20	6	2018	22:00:13	79213	0.9	22	0	13	2850	0.051025391	3.4353516	0.036376953	0.18676758	-0.91748047	53.122559	0.065917969	0	0	0	0	0	0	0	0	0	0.93725586	0.062744141	0.10742188	-0.048339844	0.040771484	-0.018066406	0.016	38909.17	0	0	0.016
1174	100189	100189	Category N	-0.047851563	0.20385742	-0.57592773	-0.23217773	0.096191406	0.38989258	0.39	0.016	20/6/2018	20	6	2018	22:00:14	79214	0	22	0	14	2801	0.051025391	3.4353516	0.036132813	0.20043945	-0.91992188	53.417969	0.35400391	0	0	0	0	0	0	0	0	0	0.94213867	0.057861328	0.43139648	-0.083984375	0.003173828	0.34399414	0.016	38909.17	0	0	0.016
1175	100190	100190	Category N	0.011962891	0.14379883	-0.79199219	-0.19750977	0.063232422	0.40356445	0.39	0.016	20/6/2018	20	6	2018	22:00:14	79214	0.1	22	0	14	2788	0.051025391	3.4353516	0.034179688	0.20947266	-0.92211914	52.655273	0.14746094	0	0	0	0	0	0	0	0	0	0.94628906	0.053710938	0.21826172	-0.022216797	-0.065673828	0.13012695	0.016	38909.17	0	0	0.016
1176	100191	100191	Category N	0.45581055	0.44384766	-1.3918457	-0.088134766	0.053710938	0.45849609	0.39	0.016	20/6/2018	20	6	2018	22:00:14	79214	0.2	22	0	14	2813	0.051025391	3.4353516	0.033691406	0.21166992	-0.91552734	50.626221	0.67700195	0	0	0	0	0	0	0	0	0	0.94042969	0.059570313	1.1298828	0.421875	0.23193359	-0.47607422	0.016	38909.17	0	0	0.016
1177	100192	100192	Category N	0.023925781	0.071777344	-0.97192383	-0.16918945	0.11791992	0.42944336	0.39	0.016	20/6/2018	20	6	2018	22:00:14	79214	0.3	22	0	14	2801	0.051025391	3.4353516	0.033203125	0.22143555	-0.9128418	46.357666	0.16113281	0	0	0	0	0	0	0	0	0	0.93994141	0.060058594	0.21801758	-0.009277344	-0.1496582	-0.058837891	0.016	38909.17	0	0	0.016
1178	100193	100193	Category N	0.071777344	0.21582031	-0.50390625	-0.29833984	0.12792969	0.36572266	0.39	0.016	20/6/2018	20	6	2018	22:00:14	79214	0.4	22	0	14	2825	0.051025391	3.4353516	0.031982422	0.22607422	-0.91259766	38.183105	0.41088867	0	0	0	0	0	0	0	0	0	0.94067383	0.059326172	0.45874023	0.039550781	-0.010253906	0.40869141	0.016	38909.17	0	0	0.016
1179	100194	100194	Category N	-0.011962891	0.11987305	-0.57592773	-0.2565918	0.11865234	0.37866211	0.39	0.016	20/6/2018	20	6	2018	22:00:14	79214	0.5	22	0	14	2825	0.051025391	3.4353516	0.032958984	0.23852539	-0.91333008	28.11084	0.3605957	0	0	0	0	0	0	0	0	0	0.94458008	0.055419922	0.5012207	-0.044921875	-0.11865234	0.33740234	0.016	38909.17	0	0	0.016
1180	100195	100195	Category N	0.43188477	0.071777344	-1.1518555	-0.21606445	0.070800781	0.39404297	0.39	0.016	20/6/2018	20	6	2018	22:00:14	79214	0.6	22	0	14	2813	0.051025391	3.4353516	0.031982422	0.24731445	-0.91259766	20.263672	0.49780273	0	0	0	0	0	0	0	0	0	0.94604492	0.053955078	0.81445313	0.3996582	-0.17553711	-0.23901367	0.016	38909.17	0	0	0.016
1181	100196	100196	Category N	0.13183594	0.16796875	-1.0078125	-0.1015625	0.058349609	0.44604492	0.39	0.016	20/6/2018	20	6	2018	22:00:14	79214	0.7	22	0	14	2850	0.051025391	3.4353516	0.030761719	0.24755859	-0.90551758	9.3110352	0.1640625	0	0	0	0	0	0	0	0	0	0.93945313	0.060546875	0.2824707	0.10083008	-0.079589844	-0.10205078	0.016	38909.17	0	0	0.016
1182	100197	100197	Category N	0.29980469	0.26391602	-1.223877	-0.17211914	0.21972656	0.3984375	0.39	0.016	20/6/2018	20	6	2018	22:00:14	79214	0.8	22	0	14	2862	0.051025391	3.4353516	0.031738281	0.25952148	-0.90087891	2.1787109	0.41943359	0	0	0	0	0	0	0	0	0	0.93823242	0.061767578	0.5949707	0.26782227	0.004150391	-0.32275391	0.016	38909.17	0	0	0.016
1183	100198	100198	Category N	0.56396484	0.26391602	-1.2958984	-0.098388672	0.2902832	0.3762207	0.39	0.016	20/6/2018	20	6	2018	22:00:14	79214	0.9	22	0	14	2874	0.051025391	3.4353516	0.033691406	0.2668457	-0.89916992	3.4650879	0.66186523	0	0	0	0	0	0	0	0	0	0.93847656	0.061523438	0.9296875	0.5300293	-0.002929688	-0.39648438	0.016	38909.17	0	0	0.016
1184	100199	100199	Category N	-0.34790039	-0.25195313	-0.63598633	-0.1706543	0.26025391	0.38525391	0.39	0.016	20/6/2018	20	6	2018	22:00:15	79215	0	22	0	15	2887	0.051025391	3.4353516	0.032470703	0.27661133	-0.90014648	5.2536621	0.70288086	0	0	0	0	0	0	0	0	0	0.94238281	0.057617188	1.173584	-0.38037109	-0.52856445	0.26416016	0.016	38909.17	0	0	0.016
1185	100200	100200	Category N	-0.047851563	-0.15576172	-0.53979492	-0.31005859	0.1394043	0.3515625	0.39	0.016	20/6/2018	20	6	2018	22:00:15	79215	0.1	22	0	15	2825	0.051025391	3.4353516	0.031982422	0.28173828	-0.89916992	3.46875	0.57177734	0	0	0	0	0	0	0	0	0	0.94287109	0.057128906	0.87695313	-0.079833984	-0.4375	0.359375	0.016	38909.17	0	0	0.016
1186	100201	100201	Category N	0.29980469	-0.23999023	-1.3439941	-0.20336914	0.089599609	0.40771484	0.39	0.016	20/6/2018	20	6	2018	22:00:15	79215	0.2	22	0	15	2801	0.051025391	3.4353516	0.029296875	0.28540039	-0.88867188	6.4306641	0.74584961	0	0	0	0	0	0	0	0	0	0.93383789	0.066162109	1.2509766	0.27026367	-0.52539063	-0.45507813	0.016	38909.17	0	0	0.016
1187	100202	100202	Category N	0.34790039	0.31176758	-1.2597656	-0.18212891	0.3215332	0.34008789	0.39	0.016	20/6/2018	20	6	2018	22:00:15	79215	0.3	22	0	15	2788	0.051513672	3.4482422	0.032958984	0.28686523	-0.88769531	19.644287	0.48779297	0	0	0	0	0	0	0	0	0	0.93359375	0.06640625	0.71142578	0.31469727	0.024902344	-0.37182617	0.016	38909.17	0	0	0.016
1188	100203	100203	Category N	-0.17993164	-0.85180664	-0.671875	-0.2644043	0.25341797	0.32714844	0.39	0.016	20/6/2018	20	6	2018	22:00:15	79215	0.4	22	0	15	2788	0.051513672	3.4482422	0.031494141	0.29370117	-0.88623047	21.209473	1.1843262	0	0	0	0	0	0	0	0	0	0.93408203	0.065917969	1.5715332	-0.21142578	-1.1455078	0.21435547	0.016	38909.17	0	0	0.016
1189	100204	100204	Category N	0.23999023	-0.45581055	-1.1159668	-0.265625	0.090332031	0.37695313	0.4	0.016	20/6/2018	20	6	2018	22:00:15	79215	0.5	22	0	15	2788	0.051513672	3.4482422	0.033691406	0.29956055	-0.87963867	14.603516	0.81787109	0	0	0	0	0	0	0	0	0	0.92993164	0.070068359	1.197998	0.20605469	-0.75537109	-0.23608398	0.016	38909.17	0	0	0.016
1190	100205	100205	Category N	0.49194336	0.41992188	-1.5239258	-0.15380859	0.29907227	0.37182617	0.4	0.016	20/6/2018	20	6	2018	22:00:15	79215	0.6	22	0	15	2813	0.051513672	3.4482422	0.035644531	0.30322266	-0.87670898	15.630615	0.80029297	0	0	0	0	0	0	0	0	0	0.92822266	0.071777344	1.2197266	0.45605469	0.11645508	-0.64697266	0.016	38909.17	0	0	0.016
1191	100206	100206	Category N	0.23999023	0.095947266	-1.1999512	-0.17480469	0.47387695	0.16943359	0.4	0.016	20/6/2018	20	6	2018	22:00:15	79215	0.7	22	0	15	2813	0.051513672	3.4482422	0.037353516	0.30688477	-0.87451172	25.313721	0.4375	0	0	0	0	0	0	0	0	0	0.92773438	0.072265625	0.73901367	0.20239258	-0.2109375	-0.32519531	0.016	38909.17	0	0	0.016
1192	100207	100207	Category N	0.25195313	-0.69580078	-0.7199707	-0.27636719	0.26049805	0.32592773	0.4	0.016	20/6/2018	20	6	2018	22:00:15	79215	0.8	22	0	15	2788	0.051513672	3.4482422	0.035888672	0.3190918	-0.87768555	23.016602	1.0495605	0	0	0	0	0	0	0	0	0	0.93457031	0.065429688	1.3886719	0.21582031	-1.0148926	0.15771484	0.016	38909.17	0	0	0.016
1193	100208	100208	Category N	-0.083984375	0.3359375	-1.2719727	-0.18212891	0.063476563	0.42626953	0.4	0.016	20/6/2018	20	6	2018	22:00:15	79215	0.9	22	0	15	2825	0.051513672	3.4482422	0.034912109	0.32446289	-0.87695313	7.8730469	0.41259766	0	0	0	0	0	0	0	0	0	0.93579102	0.064208984	0.52539063	-0.11889648	0.011230469	-0.39477539	0.016	38909.17	0	0	0.016
1194	100209	100209	Category N	0.40795898	0.21582031	-0.95996094	-0.22314453	0.090087891	0.41040039	0.4	0.016	20/6/2018	20	6	2018	22:00:16	79216	0	22	0	16	2801	0.051513672	3.4482422	0.036865234	0.3269043	-0.87084961	8.5300293	0.39746094	0	0	0	0	0	0	0	0	0	0.9309082	0.069091797	0.57128906	0.37084961	-0.11108398	-0.088867188	0.016	38909.17	0	0	0.016
1195	100210	100210	Category N	-0.047851563	0.20385742	-1.1398926	-0.19726563	0.061035156	0.41137695	0.4	0.016	20/6/2018	20	6	2018	22:00:16	79216	0.1	22	0	16	2825	0.051513672	3.4482422	0.038818359	0.3347168	-0.87158203	15.988525	0.31079102	0	0	0	0	0	0	0	0	0	0.93457031	0.065429688	0.48583984	-0.086669922	-0.13085938	-0.26806641	0.016	38909.17	0	0	0.016
1196	100211	100211	Category N	0.047851563	-0.023925781	-0.92382813	-0.22143555	0.053466797	0.40161133	0.4	0.016	20/6/2018	20	6	2018	22:00:16	79216	0.2	22	0	16	2825	0.051513672	3.4482422	0.040039063	0.34228516	-0.87133789	11.777832	0.36987305	0	0	0	0	0	0	0	0	0	0.93701172	0.062988281	0.42651367	0.007568359	-0.36621094	-0.052246094	0.016	38909.17	0	0	0.016
1197	100212	100212	Category N	0.059814453	0.38378906	-1.0678711	-0.22924805	-0.017089844	0.40551758	0.4	0.016	20/6/2018	20	6	2018	22:00:16	79216	0.3	22	0	16	2776	0.051513672	3.4482422	0.038574219	0.34863281	-0.87353516	2.5742188	0.19848633	0	0	0	0	0	0	0	0	0	0.94140625	0.05859375	0.25048828	0.020996094	0.034912109	-0.1940918	0.016	38909.17	0	0	0.016
1198	100213	100213	Category N	-0.071777344	0.37182617	-0.86376953	-0.26318359	-0.005615234	0.38378906	0.4	0.016	20/6/2018	20	6	2018	22:00:16	79216	0.4	22	0	16	2764	0.051513672	3.4482422	0.041992188	0.3515625	-0.86962891	0.79785156	0.11572266	0	0	0	0	0	0	0	0	0	0.93920898	0.060791016	0.13989258	-0.11376953	0.020019531	0.005859375	0.016	38909.17	0	0	0.016
1199	100214	100214	Category N	0.19189453	0.27587891	-0.59985352	-0.2253418	-0.12207031	0.38574219	0.4	0.016	20/6/2018	20	6	2018	22:00:16	79216	0.5	22	0	16	2727	0.051513672	3.4482422	0.043945313	0.35180664	-0.86645508	13.97876	0.31420898	0	0	0	0	0	0	0	0	0	0.9362793	0.063720703	0.49072266	0.14770508	-0.075927734	0.26660156	0.016	38909.17	0	0	0.016
1200	100215	100215	Category N	0.059814453	0.34790039	-0.61181641	-0.21337891	-0.12841797	0.38305664	0.4	0.016	20/6/2018	20	6	2018	22:00:16	79216	0.6	22	0	16	2739	0.051513672	3.4482422	0.044189453	0.3605957	-0.86889648	13.58667	0.25805664	0	0	0	0	0	0	0	0	0	0.94189453	0.058105469	0.28540039	0.015380859	-0.012695313	0.25708008	0.016	38909.17	0	0	0.016
1201	100216	100216	Category N	0.059814453	0.50390625	-0.95996094	-0.16308594	-0.12524414	0.41137695	0.4	0.016	20/6/2018	20	6	2018	22:00:16	79216	0.7	22	0	16	2788	0.051513672	3.4482422	0.043457031	0.36376953	-0.86669922	9.8352051	0.16894531	0	0	0	0	0	0	0	0	0	0.94091797	0.059082031	0.24951172	0.016113281	0.13989258	-0.093017578	0.016	38909.17	0	0	0.016
1202	100217	100217	Category N	-0.095947266	0.45581055	-1.0559082	-0.16967773	-0.056396484	0.43164063	0.4	0.016	20/6/2018	20	6	2018	22:00:16	79216	0.8	22	0	16	2788	0.051513672	3.4482422	0.045898438	0.36254883	-0.86230469	16.503418	0.25732422	0	0	0	0	0	0	0	0	0	0.93676758	0.063232422	0.42822266	-0.1418457	0.093017578	-0.19335938	0.016	38909.17	0	0	0.016
1203	100218	100218	Category N	0	0.2878418	-0.85180664	-0.1550293	-0.12475586	0.41870117	0.4	0.016	20/6/2018	20	6	2018	22:00:16	79216	0.9	22	0	16	2801	0.051513672	3.4482422	0.048583984	0.35839844	-0.86035156	25.304443	0.086181641	0	0	0	0	0	0	0	0	0	0.93334961	0.066650391	0.12768555	-0.048583984	-0.070556641	0.008544922	0.016	38909.17	0	0	0.016
1204	100219	100219	Category N	0.023925781	0.61181641	-0.92382813	-0.14550781	-0.16333008	0.41113281	0.4	0.016	20/6/2018	20	6	2018	22:00:17	79217	0	22	0	17	2813	0.051513672	3.4482422	0.046875	0.36083984	-0.86547852	21.025391	0.25854492	0	0	0	0	0	0	0	0	0	0.93896484	0.061035156	0.33203125	-0.022949219	0.25073242	-0.058105469	0.016	38909.17	0	0	0.016
1205	100220	100220	Category N	-0.15576172	0.97192383	-0.83984375	-0.19970703	-0.13085938	0.39453125	0.4	0.016	20/6/2018	20	6	2018	22:00:17	79217	0.1	22	0	17	2825	0.051513672	3.4482422	0.044189453	0.36108398	-0.87133789	17.88916	0.64355469	0	0	0	0	0	0	0	0	0	0.94433594	0.055664063	0.8425293	-0.19995117	0.6105957	0.031494141	0.016	38909.17	0	0	0.016
1206	100221	100221	Category N	-0.023925781	0.38378906	-0.51586914	-0.17236328	-0.23803711	0.36010742	0.4	0.016	20/6/2018	20	6	2018	22:00:17	79217	0.2	22	0	17	2850	0.051513672	3.4482422	0.045898438	0.35546875	-0.86938477	18.848877	0.36132813	0	0	0	0	0	0	0	0	0	0.94042969	0.059570313	0.45141602	-0.069824219	0.028076172	0.35351563	0.016	38909.17	0	0	0.016
1207	100222	100222	Category N	-0.047851563	0.2277832	-0.61181641	-0.1394043	-0.30102539	0.32568359	0.4	0.016	20/6/2018	20	6	2018	22:00:17	79217	0.3	22	0	17	2850	0.051513672	3.4482422	0.046142578	0.35327148	-0.86962891	15.584473	0.30175781	0	0	0	0	0	0	0	0	0	0.93994141	0.060058594	0.47753906	-0.093994141	-0.12548828	0.2578125	0.016	38909.17	0	0	0.016
1208	100223	100223	Category N	0.047851563	0.73193359	-0.81591797	-0.15087891	-0.25317383	0.36547852	0.4	0.016	20/6/2018	20	6	2018	22:00:17	79217	0.4	22	0	17	2825	0.051513672	3.4482422	0.045654297	0.3527832	-0.87402344	11.415527	0.38330078	0	0	0	0	0	0	0	0	0	0.94360352	0.056396484	0.43896484	0.001953125	0.37890625	0.058105469	0.016	38909.17	0	0	0.016
1209	100224	100224	Category N	-0.023925781	1.0319824	-0.99584961	-0.15893555	-0.12670898	0.39233398	0.4	0.016	20/6/2018	20	6	2018	22:00:17	79217	0.5	22	0	17	2813	0.051513672	3.4482422	0.046630859	0.35327148	-0.87792969	13.873779	0.69213867	0	0	0	0	0	0	0	0	0	0.94750977	0.052490234	0.86694336	-0.070556641	0.6784668	-0.11767578	0.016	38909.17	0	0	0.016
1210	100225	100225	Category N	-0.047851563	0.25195313	-0.6237793	-0.20385742	-0.12084961	0.3894043	0.4	0.016	20/6/2018	20	6	2018	22:00:17	79217	0.6	22	0	17	2801	0.051513672	3.4482422	0.047607422	0.34350586	-0.87915039	18.219482	0.28759766	0	0	0	0	0	0	0	0	0	0.94506836	0.054931641	0.44262695	-0.095458984	-0.091552734	0.25537109	0.016	38909.17	0	0	0.016
1211	100226	100226	Category N	-0.035888672	0.49194336	-0.74389648	-0.12597656	-0.24243164	0.37426758	0.4	0.016	20/6/2018	20	6	2018	22:00:17	79217	0.7	22	0	17	2825	0.051513672	3.4482422	0.047363281	0.34082031	-0.88037109	12.179688	0.2199707	0	0	0	0	0	0	0	0	0	0.9453125	0.0546875	0.37109375	-0.083251953	0.15087891	0.13647461	0.016	38909.17	0	0	0.016
1212	100227	100227	Category N	-0.047851563	0.43188477	-0.85180664	-0.14379883	-0.23144531	0.37988281	0.4	0.016	20/6/2018	20	6	2018	22:00:17	79217	0.8	22	0	17	2813	0.051513672	3.4482422	0.051269531	0.33642578	-0.87646484	5.9667969	0.13964844	0	0	0	0	0	0	0	0	0	0.94018555	0.059814453	0.21923828	-0.099121094	0.095214844	0.024658203	0.016	38909.17	0	0	0.016
1213	100228	100228	Category N	-0.083984375	1.0319824	-0.97192383	-0.15429688	-0.17578125	0.39672852	0.4	0.016	20/6/2018	20	6	2018	22:00:17	79217	0.9	22	0	17	2813	0.051513672	3.4482422	0.051513672	0.33740234	-0.87963867	8.140625	0.71337891	0	0	0	0	0	0	0	0	0	0.94360352	0.056396484	0.92211914	-0.13549805	0.69433594	-0.092041016	0.016	38909.17	0	0	0.016
1214	100229	100229	Category N	-0.17993164	0.63598633	-1.0559082	-0.18261719	-0.092773438	0.41552734	0.4	0.016	20/6/2018	20	6	2018	22:00:18	79218	0	22	0	18	2850	0.051513672	3.4482422	0.054199219	0.33447266	-0.87719727	6.9812012	0.42138672	0	0	0	0	0	0	0	0	0	0.94042969	0.059570313	0.71411133	-0.23413086	0.30126953	-0.1784668	0.016	38909.17	0	0	0.016
1215	100230	100230	Category N	0.095947266	0.37182617	-0.53979492	-0.14331055	-0.21557617	0.36914063	0.4	0.016	20/6/2018	20	6	2018	22:00:18	79218	0.1	22	0	18	2825	0.051513672	3.4482422	0.055175781	0.33227539	-0.87939453	1.2121582	0.34448242	0	0	0	0	0	0	0	0	0	0.94189453	0.058105469	0.41992188	0.040527344	0.039306641	0.33959961	0.016	38909.17	0	0	0.016
1216	100231	100231	Category N	-0.19189453	0.55175781	-0.64794922	-0.10205078	-0.24560547	0.37158203	0.4	0.016	20/6/2018	20	6	2018	22:00:18	79218	0.2	22	0	18	2874	0.051513672	3.4482422	0.057861328	0.33227539	-0.88183594	1.9404297	0.40649414	0	0	0	0	0	0	0	0	0	0.9440918	0.055908203	0.703125	-0.24975586	0.21923828	0.23388672	0.016	38909.17	0	0	0.016
1217	100232	100232	Category N	-0.011962891	0.47998047	-0.99584961	-0.15356445	-0.20898438	0.3894043	0.4	0.016	20/6/2018	20	6	2018	22:00:18	79218	0.3	22	0	18	2850	0.051513672	3.4482422	0.052246094	0.33032227	-0.87744141	3.2275391	0.20117188	0	0	0	0	0	0	0	0	0	0.93896484	0.061035156	0.33227539	-0.064208984	0.14941406	-0.11816406	0.016	38909.17	0	0	0.016
1218	100233	100233	Category N	-0.023925781	0.87597656	-0.89990234	-0.14306641	-0.15478516	0.40649414	0.4	0.016	20/6/2018	20	6	2018	22:00:18	79218	0.4	22	0	18	2813	0.051513672	3.4482422	0.053955078	0.32983398	-0.87744141	10.419434	0.55200195	0	0	0	0	0	0	0	0	0	0.93896484	0.061035156	0.64599609	-0.077880859	0.54589844	-0.022216797	0.016	38909.17	0	0	0.016
1219	100234	100234	Category N	-0.14379883	0.43188477	-0.76782227	-0.18261719	-0.12866211	0.40893555	0.4	0.016	20/6/2018	20	6	2018	22:00:18	79218	0.5	22	0	18	2825	0.051513672	3.4482422	0.053710938	0.32543945	-0.87866211	5.3156738	0.25024414	0	0	0	0	0	0	0	0	0	0.9387207	0.061279297	0.41479492	-0.19750977	0.10620117	0.11083984	0.016	38909.17	0	0	0.016
1220	100235	100235	Category N	0	0.2277832	-0.46777344	-0.14868164	-0.2734375	0.34667969	0.4	0.016	20/6/2018	20	6	2018	22:00:18	79218	0.6	22	0	18	2788	0.051513672	3.4482422	0.057617188	0.32568359	-0.88305664	1.0651855	0.43066406	0	0	0	0	0	0	0	0	0	0.94311523	0.056884766	0.57104492	-0.057617188	-0.097900391	0.4152832	0.016	38909.17	0	0	0.016
1221	100236	100236	Category N	-0.059814453	0.61181641	-0.68383789	-0.14794922	-0.26831055	0.35522461	0.4	0.016	20/6/2018	20	6	2018	22:00:18	79218	0.7	22	0	18	2801	0.051513672	3.4482422	0.0546875	0.33032227	-0.88183594	2.8232422	0.36279297	0	0	0	0	0	0	0	0	0	0.94335938	0.056640625	0.59423828	-0.11450195	0.28125	0.19799805	0.016	38909.17	0	0	0.016
1222	100237	100237	Category N	0.13183594	0.56396484	-0.92382813	-0.17358398	-0.21411133	0.37231445	0.4	0.016	20/6/2018	20	6	2018	22:00:18	79218	0.8	22	0	18	2764	0.051513672	3.4482422	0.053710938	0.33105469	-0.88476563	6.4035645	0.24829102	0	0	0	0	0	0	0	0	0	0.94628906	0.053710938	0.34960938	0.077880859	0.23266602	-0.038818359	0.016	38909.17	0	0	0.016
1223	100238	100238	Category N	-0.15576172	0.75585938	-0.92382813	-0.17919922	-0.13330078	0.38769531	0.4	0.016	20/6/2018	20	6	2018	22:00:18	79218	0.9	22	0	18	2727	0.051513672	3.4482422	0.051269531	0.328125	-0.87768555	6.579834	0.47729492	0	0	0	0	0	0	0	0	0	0.93847656	0.061523438	0.68041992	-0.20703125	0.42749023	-0.045898438	0.016	38909.17	0	0	0.016
1224	100239	100239	Category N	-0.035888672	0.27587891	-0.6237793	-0.19628906	-0.19799805	0.37524414	0.4	0.016	20/6/2018	20	6	2018	22:00:19	79219	0	22	0	19	2764	0.051513672	3.4482422	0.047363281	0.32617188	-0.87280273	4.4487305	0.26733398	0	0	0	0	0	0	0	0	0	0.93286133	0.067138672	0.3828125	-0.083251953	-0.050292969	0.24902344	0.016	38909.17	0	0	0.016
1225	100240	100240	Category N	-0.083984375	0.53979492	-0.59985352	-0.14477539	-0.27734375	0.3359375	0.4	0.016	20/6/2018	20	6	2018	22:00:19	79219	0.111	22	0	19	2788	0.051025391	3.3757324	0.054199219	0.33447266	-0.87695313	6.2546387	0.37158203	0	0	0	0	0	0	0	0	0	0.94018555	0.059814453	0.62060547	-0.13818359	0.20507813	0.27709961	0.016	38909.17	0	0	0.016
1226	100241	100241	Category N	0.059814453	0.57592773	-0.94799805	-0.17651367	-0.20385742	0.3581543	0.4	0.016	20/6/2018	20	6	2018	22:00:19	79219	0.222	22	0	19	2825	0.051025391	3.3757324	0.056152344	0.33984375	-0.88549805	9.2521973	0.24389648	0	0	0	0	0	0	0	0	0	0.95019531	0.049804688	0.30175781	0.003417969	0.23583984	-0.062255859	0.016	38909.17	0	0	0.016
1227	100242	100242	Category N	-0.14379883	0.7199707	-0.98388672	-0.18579102	-0.12231445	0.40478516	0.4	0.016	20/6/2018	20	6	2018	22:00:19	79219	0.333	22	0	19	2837	0.051025391	3.3757324	0.056152344	0.34326172	-0.87646484	8.8828125	0.43945313	0	0	0	0	0	0	0	0	0	0.94311523	0.056884766	0.68383789	-0.19995117	0.37646484	-0.10717773	0.016	38909.17	0	0	0.016
1228	100243	100243	Category N	0.011962891	0.35986328	-0.68383789	-0.19824219	-0.16894531	0.37255859	0.4	0.016	20/6/2018	20	6	2018	22:00:19	79219	0.444	22	0	19	2862	0.051025391	3.3757324	0.052978516	0.3425293	-0.86938477	2.440918	0.19067383	0	0	0	0	0	0	0	0	0	0.93579102	0.064208984	0.24389648	-0.041015625	0.017089844	0.18554688	0.016	38909.17	0	0	0.016
1229	100244	100244	Category N	0.023925781	0.57592773	-0.61181641	-0.14868164	-0.26928711	0.34594727	0.4	0.016	20/6/2018	20	6	2018	22:00:19	79219	0.555	22	0	19	2850	0.051025391	3.3757324	0.058105469	0.35571289	-0.86987305	0.66992188	0.34082031	0	0	0	0	0	0	0	0	0	0.94165039	0.058349609	0.51245117	-0.034179688	0.2199707	0.25805664	0.016	38909.17	0	0	0.016
1230	100245	100245	Category N	0.023925781	0.49194336	-0.75585938	-0.15161133	-0.23583984	0.3737793	0.4	0.016	20/6/2018	20	6	2018	22:00:19	79219	0.666	22	0	19	2850	0.051025391	3.3757324	0.055664063	0.36865234	-0.87231445	3.4443359	0.17236328	0	0	0	0	0	0	0	0	0	0.94873047	0.051269531	0.27148438	-0.031738281	0.12304688	0.11645508	0.016	38909.17	0	0	0.016
1231	100246	100246	Category N	-0.14379883	0.80395508	-0.92382813	-0.18554688	-0.14697266	0.39550781	0.4	0.016	20/6/2018	20	6	2018	22:00:19	79219	0.777	22	0	19	2862	0.051025391	3.3757324	0.053222656	0.36865234	-0.86425781	3.8757324	0.48120117	0	0	0	0	0	0	0	0	0	0.94116211	0.058837891	0.69140625	-0.19702148	0.43505859	-0.059326172	0.016	38909.17	0	0	0.016
1232	100247	100247	Category N	-0.071777344	0.43188477	-0.82788086	-0.20629883	-0.13964844	0.38989258	0.4	0.016	20/6/2018	20	6	2018	22:00:19	79219	0.888	22	0	19	2801	0.051025391	3.3757324	0.051513672	0.37036133	-0.8581543	7.5627441	0.14111328	0	0	0	0	0	0	0	0	0	0.93603516	0.063964844	0.21508789	-0.12329102	0.061279297	0.030273438	0.016	38909.17	0	0	0.016
1233	100248	100248	Category N	0.16796875	0.50390625	-0.59985352	-0.18505859	-0.22460938	0.35498047	0.4	0.016	20/6/2018	20	6	2018	22:00:20	79220	0	22	0	20	2801	0.051025391	3.3757324	0.050048828	0.38305664	-0.85717773	12.403076	0.30761719	0	0	0	0	0	0	0	0	0	0.94042969	0.059570313	0.49584961	0.11767578	0.12060547	0.25732422	0.016	38909.17	0	0	0.016
1234	100249	100249	Category N	0.083984375	0.44384766	-0.83984375	-0.15771484	-0.19433594	0.37915039	0.4	0.016	20/6/2018	20	6	2018	22:00:20	79220	0.1	22	0	20	2825	0.051025391	3.3757324	0.052246094	0.38549805	-0.85327148	12.098389	0.067382813	0	0	0	0	0	0	0	0	0	0.93798828	0.062011719	0.10327148	0.031494141	0.058105469	0.013427734	0.016	38909.17	0	0	0.016
[truncated: 2,394 more rows]
[truncated: 29 more columns]
