# Supplementary material for: Development of a multisensor biologging collar and analytical techniques to describe high‐resolution spatial behavior in free‐ranging terrestrial mammals
Source: Ecol Evol. 2024 Sep 23;14(9):e70264. doi: 10.1002/ece3.70264 (PMC11420106; doi:10.1002/ece3.70264)
Supplement: Supplementary file 1 — Appendix S1 [file ECE3-14-e70264-s001.zip › doi_10_5061_dryad_jdfn2z3hv__v20240620/B7_S12_Header.csv]

Split no.	Bookmark number	Category	Pointer	Day#	Time(hh:mm:ss)	Total Event start	Event start	Number events	Duration(s)	Sum VeDBA	Mean VeDBA	Mean Dyn AccX	Mean Dyn AccY	Mean Dyn AccZ	Sum VeSBA	Mean VeSBA	Mean smth AccX	Mean smth AccY	Mean smth AccZ	VeDBA_Var	VeDBA_SD	VeSBA_Var	VeSBA_SD	Mean Animal g	Sum Animal g	Animal g_Var	Animal g_SD	Acc_x_Var	Acc_x_SD	Acc_y_Var	Acc_y_SD	Acc_z_Var	Acc_z_SD	Predominant freq, Hz	Smth press val	Max pressure val	Min pressure val	Grd air press	Altitude begin	Altitude end	Delta max/min altitude
1	1	Category E	0	26	17:00:05	1	1	97	9.7	4.36377	0.256692	0.157657	-0.0845157	-0.0647547	15.7891	0.928768	-0.0871008	0.0216854	-0.9239	0.00854492	0.0924387	1.44E-05	0.00378962	0.0712316	1.21094	1.44E-05	0.00378962	0.0391774	0.197933	0.016458	0.128289	0.0196318	0.140113	0	7	0	0	1000	0	44330	44330
1	2	Category M	97	26	17:00:16	98	98	39	3.8	13.8579	0.355331	-0.219908	0.0693985	0.041385	36.2981	0.93072	-0.113043	0.0491724	-0.922413	0.0269494	0.164163	0	0	0.0692796	2.7019	0	0	0.0947892	0.307878	0.0323142	0.179762	0.0207958	0.144207	0	7	0	0	1000	44330	44330	0
1	3	Category L	136	26	17:00:20	137	137	45	4.4	5.64868	0.125526	0.113677	-0.0193793	-0.0157064	42.418	0.942622	0.00953234	0.0353244	-0.938167	0.00563151	0.0750434	0	0	0.0573785	2.58203	0	0	0.0181315	0.134653	0.00146484	0.0382733	0.000705295	0.0265574	0	7	0	0	1000	44330	44330	0
1	4	Category E	181	26	17:00:25	182	182	84	8.3	15.4705	0.184172	0.00998651	-0.00439744	-0.00300525	81.2512	0.967276	0.0589687	-0.022862	-0.964626	0.00855073	0.0924702	2.91E-06	0.00170483	0.0327236	2.74878	2.91E-06	0.00170483	0.0168893	0.129959	0.00672549	0.0820091	0.0183512	0.135467	0	7	0	0	1000	44330	44330	0
1	5	Category F	265	26	17:00:36	266	266	84	8.3	18.5239	0.220523	-0.058896	0.00584775	-0.00684466	80.9978	0.96426	-0.0328108	-0.0414109	-0.961621	0.0136922	0.117014	0	0	0.0357404	3.0022	0	0	0.0288754	0.169928	0.0083095	0.0911565	0.0246524	0.157011	0	7	0	0	1000	44330	44330	0
1	6	Category L	349	26	17:04:39	350	350	137	13.601	8.50757	0.062099	0.0306512	-0.00887638	0.00720304	129.714	0.946817	0.189444	-0.102701	-0.9209	0.00170007	0.041232	0.00082687	0.0287554	0.0531835	7.28613	0.000377794	0.0194369	0.00420742	0.0648646	0.00115299	0.0339556	0.000643319	0.0253637	0	7	0	0	1000	44330	44330	0
1	7	Category E	486	26	17:04:54	487	487	45	4.4	15.7502	0.350005	-0.06875	-0.0466905	0.251302	54.4695	1.21043	0.140891	-0.0565267	-1.19942	0.0688097	0.262316	0.0106825	0.103356	0.228488	10.282	0.00681966	0.0825812	0.0286133	0.169155	0.0113987	0.106764	0.100515	0.317042	0	7	0	0	1000	44330	44330	0
1	8	Category M	531	26	17:04:59	532	532	11	1.001	22.5852	2.0532	0.255904	0.119629	-1.34124	14.6162	1.32875	0.0842507	-0.0179554	-1.32584	7.23307	2.68944	0.000799006	0.0282667	0.328746	3.61621	0.000710227	0.0266501	0.289862	0.538388	2.93801	1.71406	6.64344	2.57749	0	7	0	0	1000	44330	44330	0
1	9	Category N	542	26	17:05:00	543	543	11	1	17.7463	1.6133	0.260676	0.389227	-0.669389	14.6003	1.3273	0.0302512	-0.0268555	-1.32668	3.45386	1.85846	0.00115412	0.0339723	0.327304	3.60034	0.00115412	0.0339723	0.109331	0.330652	3.07535	1.75367	2.23724	1.49574	0	7	0	0	1000	44330	44330	0
1	10	Category E	553	26	17:05:02	554	554	37	3.6	15.4326	0.417098	-0.146451	-0.0724768	0.290706	45.5156	1.23015	0.0135597	-0.0553407	-1.22786	0.0807116	0.284098	0.00894742	0.0945908	0.230152	8.51563	0.00894742	0.0945908	0.0422495	0.205547	0.0148728	0.121954	0.130767	0.361617	0	7	0	0	1000	44330	44330	0
1	11	Category L	590	26	17:05:06	591	591	32	3.1	4.81689	0.150528	-0.0131302	-0.0333862	0.142365	35.092	1.09663	0.0418243	-0.116211	-1.08913	0.151482	0.389206	0.00221252	0.0470375	0.0966263	3.09204	0.00221252	0.0470375	0.000938416	0.0306336	0.00120544	0.0347195	0.0205841	0.143472	0	7	0	0	1000	44330	44330	0
1	12	Category M	622	26	17:05:14	623	623	15	1.401	22.1665	1.47777	0.201758	0.0199219	-0.581641	16.9536	1.13024	0.142757	-0.0909993	-1.11735	5.48447	2.3419	0.000130208	0.0114109	0.130241	1.95361	0.000130208	0.0114109	0.226937	0.476379	4.57741	2.13949	2.09924	1.44887	0	7	0	0	1000	44330	44330	0
1	13	Category J	637	26	17:05:40	638	638	43	4.201	27.8289	0.647183	-0.0236533	0.0249932	0.0606831	47.8298	1.11232	0.18423	-0.0711755	-1.0944	0.101971	0.319329	0.0025947	0.0509382	0.112753	4.84839	0.00275936	0.0525296	0.0406863	0.201709	0.015466	0.124362	0.459813	0.678095	0	7	0	0	1000	44330	44330	0
1	14	Category L	680	26	17:14:03	681	681	108	10.7	8.95703	0.0829355	0.000757288	-0.00368245	0.0125461	103.107	0.954696	0.199777	-0.0561094	-0.931369	0.0122748	0.110792	0.000155979	0.0124891	0.0455074	4.91479	0.000411422	0.0202835	0.00432219	0.0657434	0.00142189	0.037708	0.00212041	0.0460479	0	7	0	0	1000	44330	44330	0
1	15	Category E	788	26	18:24:32	789	789	118	11.7	22.321	0.189161	0.0067387	-0.000339314	-0.000417936	112.124	0.950199	0.168668	-0.0541889	-0.9321	0.00517454	0.0719343	0	0	0.0498005	5.87646	0	0	0.0149195	0.122145	0.00703042	0.0838476	0.0190657	0.138079	0	7	0	0	1000	44330	44330	0
1	16	Category F	906	26	18:26:22	907	907	59	5.8	10.7842	0.182783	0.0412349	0.0138084	-0.0117229	56.0579	0.950133	-0.0217533	-0.0411439	-0.94662	0.00718353	0.0847557	0	0	0.0498668	2.94214	0	0	0.0126953	0.112673	0.00632283	0.0795162	0.0211492	0.145428	0	7	0	0	1000	44330	44330	0
1	17	Category C	965	26	19:55:53	966	966	233	23.3	23.6917	0.101681	-0.0188847	-0.00869685	0.00499912	220.939	0.948235	-0.269178	-0.1458	-0.89605	0.0027568	0.0525052	0	0	0.0517651	12.0613	0	0	0.00635813	0.0797379	0.00230519	0.0480124	0.00466906	0.0683305	0	7	0	0	1000	44330	44330	0
1	18	Category D	1198	26	19:59:03	1199	1199	213	21.301	26.845	0.126033	0.0114677	0.00348101	-0.00296866	203.729	0.956472	-0.252037	-0.0566418	-0.920613	0.00535849	0.0732017	0	0	0.0435281	9.27148	0	0	0.0103903	0.101933	0.00268784	0.0518444	0.00810249	0.0900138	0	7	0	0	1000	44330	44330	0
1	19	Category C	1411	26	20:11:34	1412	1412	190	19	21.7046	0.114235	-0.0192164	-0.00140574	0.0039705	180.666	0.950874	-0.32239	-0.0542159	-0.891553	0.00346037	0.0588249	7.58E-05	0.00870701	0.0491262	9.33398	0	0	0.00638749	0.0799218	0.00263029	0.0512864	0.00728696	0.0853637	0	7	0	0	1000	44330	44330	0
1	20	Category L	1601	26	20:13:19	1602	1602	54	5.301	8.19165	0.151697	0.0689923	0.0489185	0.0917336	56.5808	1.04779	-0.0862721	-0.0546785	-1.0418	0.0226508	0.150502	0.00296134	0.0544182	0.0893509	4.82495	0.000149197	0.0122146	0.00623915	0.0789883	0.00281214	0.0530296	0.0147524	0.12146	0	7	0	0	1000	44330	44330	0
1	21	Category M	1655	26	20:14:03	1656	1656	10	0.901	16.8513	1.68513	0.280518	-0.254053	-1.15781	11.0303	1.10303	-0.12937	-0.0866699	-1.09189	6.24148	2.4983	0	0	0.103027	1.03027	0	0	0.285059	0.533909	2.26396	1.50465	4.83484	2.19883	0	7	0	0	1000	44330	44330	0
1	22	Category C	1665	26	20:16:00	1666	1666	373	37.3	48.6399	0.130402	-0.0119917	0.00230461	0.0175605	360.716	0.967068	-0.298636	-0.0863564	-0.914541	0.00650343	0.0806439	0.000335775	0.0183242	0.0513572	19.1563	5.37E-05	0.00732609	0.00935523	0.0967225	0.00203952	0.0451611	0.0110839	0.10528	0	7	0	0	1000	44330	44330	0
1	23	Category D	2038	26	20:18:01	2039	2039	317	31.7	34.4133	0.108559	-0.0100621	-0.0039101	-0.000220266	300.963	0.949411	-0.290337	-0.12386	-0.894688	0.00340873	0.0583843	0	0	0.0505887	16.0366	0	0	0.00800812	0.0894881	0.0022997	0.0479552	0.00513851	0.0716834	0	7	0	0	1000	44330	44330	0
1	24	Category E	2355	26	20:40:36	2356	2356	140	14	27.3555	0.195396	0.0613839	0.00864955	-0.00817871	132.767	0.948338	0.00304304	-0.0601632	-0.943523	0.00889893	0.0943341	0	0	0.0516619	7.23267	0	0	0.0242937	0.155864	0.00559256	0.0747834	0.0176025	0.132675	0	7	0	0	1000	44330	44330	0
1	25	Category C	2495	26	20:49:09	2496	2496	231	23.001	28.8477	0.124882	-0.0372225	-0.0022258	0.00647977	218.211	0.944636	-0.328446	-0.118651	-0.875135	0.00430681	0.0656263	1.06E-06	0.00102805	0.0553639	12.7891	1.06E-06	0.00102805	0.0128137	0.113198	0.00132956	0.0364632	0.0068761	0.0829222	0	7	0	0	1000	44330	44330	0
1	26	Category E	2726	26	20:53:49	2727	2727	82	8.2	15.334	0.187	0.040182	-0.000449576	-0.0083901	77.5037	0.945167	-0.0110012	-0.118289	-0.934704	0.00751179	0.0866706	0	0	0.0548334	4.49634	0	0	0.0168397	0.129768	0.00506741	0.0711857	0.019832	0.140826	0	7	0	0	1000	44330	44330	0
1	27	Category L	2808	26	21:00:31	2809	2809	202	20.1	8.15796	0.0403859	-0.00310373	-2.66E-05	-0.00190599	191.759	0.949303	0.115413	-0.107312	-0.935931	0.000537835	0.0231913	0	0	0.0506966	10.2407	0	0	0.00119532	0.0345734	0.000460483	0.0214589	0.000194587	0.0139495	0	7	0	0	1000	44330	44330	0
1	28	Category E	3010	26	21:21:20	3011	3011	72	7.1	15.5513	0.21599	0.0654636	0.00802951	0.00911458	67.4519	0.936832	0.105303	-0.0517103	-0.928575	0.0131158	0.114524	0	0	0.063168	4.5481	0	0	0.0362074	0.190282	0.00816176	0.0903424	0.0162828	0.127604	0	7	0	0	1000	44330	44330	0
1	29	Category F	3082	26	21:21:33	3083	3083	101	10.101	20.4258	0.202235	-0.0505105	-0.00424225	0.00339138	96.1877	0.952354	-0.0296812	-0.0392994	-0.950227	0.0168844	0.12994	7.25E-06	0.0026929	0.0480135	4.84937	5.32E-05	0.0072924	0.0209743	0.144825	0.00750793	0.0866483	0.0228646	0.151211	0	7	0	0	1000	44330	44330	0
1	30	Category J	3183	26	21:21:43	3184	3184	59	5.8	39.5962	0.671122	-0.00334762	0.0281879	0.00173381	62.5911	1.06087	0.0347466	-0.0839885	-1.05586	0.139739	0.373817	0.000322762	0.0179656	0.0608655	3.59106	0.000463453	0.021528	0.113666	0.337144	0.0117477	0.108387	0.399766	0.63227	0	7	0	0	1000	44330	44330	0
1	31	Category I	3242	26	21:27:12	3243	3243	367	36.7	513.829	1.40008	0.0118498	0.00249196	-0.0121372	431.304	1.17522	0.0977999	0.0301836	-1.16077	0.534631	0.731184	0.00169368	0.0411544	0.175421	64.3794	0.00168637	0.0410654	0.611449	0.781952	0.257361	0.507307	1.6313	1.27722	0	7	0	0	1000	44330	44330	0
1	32	Category C	3609	26	23:23:51	3610	3610	471	47.2	73.9529	0.157012	-0.00531511	-0.00553852	0.00781717	451.929	0.959509	-0.364994	-0.109243	-0.878412	0.0181701	0.134796	0.000104187	0.0102072	0.0450131	21.2012	0.000187123	0.0136793	0.0128954	0.113558	0.00331119	0.0575429	0.0150372	0.122626	0	7	0	0	1000	44330	44330	0
1	33	Category D	4080	27	0:08:11	4081	4081	415	41.5	55.7307	0.134291	-0.000709479	0.000508871	0.0001206	359.4	0.866023	-0.25428	-0.136124	-0.815845	0.00793545	0.0890812	0.00714597	0.0845338	0.0375912	15.6003	5.29E-06	0.002301	0.01273	0.112827	0.00208784	0.0456929	0.0126359	0.112409	0	7	0	0	1000	44330	0	44330
