# Supplementary material for: Development of a multisensor biologging collar and analytical techniques to describe high‐resolution spatial behavior in free‐ranging terrestrial mammals
Source: Ecol Evol. 2024 Sep 23;14(9):e70264. doi: 10.1002/ece3.70264 (PMC11420106; doi:10.1002/ece3.70264)
Supplement: Supplementary file 1 — Appendix S1 [file ECE3-14-e70264-s001.zip › doi_10_5061_dryad_jdfn2z3hv__v20240620/B7_S12_Master.csv]

Counter	Total Event no.	Event no.	Category	Acc_x	Acc_y	Acc_z	Mag_x	Mag_y	Mag_z	Temp C	Pressure hbar	Date	DD	MM	YY	Time_dd:hh:mm:ss	Total secs	Decimal secs	Hours	Minutes	Seconds	Anlg	Light	Battery V	Acc_x sm	Acc_y sm	Acc_z sm	Ang vel	VeDBA	Vel m/s	Vel/VEDBA	FFT cleaned	FFT stuff	FFT stuff	FFT stuff	FFT sweep	FFT zero crossings	FFT zero crossings manual	VeSBA	Animal g	ODBA	Dyn AccX	Dyn AccY	Dyn AccZ	Smth Press	Altitude smth	Pressure change	Altitude change	Median pressure
0	1	1	Category E	0.143799	-0.167969	-0.99585	-0.151855	-0.00146484	0.45166	0	0	26/6/2018	26	6	2018	17:00:05	61205	0.4	17	0	5	0	0.0578613	3.53042	0	0	0	0	0	0	0	0	0	0	0	0	0	0	0	0	0	0	0	0	0	0	0	44330	0
1	2	2	Category E	-0.035888672	0	-1.0319824	-0.18920898	0.016357422	0.44311523	0	0	26/6/2018	26	6	2018	17:00:05	61205	0.5	17	0	5	0	0.057861328	3.5304199	0	0	0	0	0	0	0	0	0	0	0	0	0	0	0	0	0	0	0	0	0	0	0	44330	0
2	3	3	Category E	0.095947266	-0.023925781	-1.0319824	-0.17016602	0.028564453	0.45068359	0	0	26/6/2018	26	6	2018	17:00:05	61205	0.6	17	0	5	0	0.057861328	3.5304199	0	0	0	0	0	0	0	0	0	0	0	0	0	0	0	0	0	0	0	0	0	0	0	44330	0
3	4	4	Category E	-0.095947266	-0.13183594	-1.0439453	-0.16967773	0.051757813	0.45019531	0	0	26/6/2018	26	6	2018	17:00:05	61205	0.7	17	0	5	0	0.057861328	3.5304199	0	0	0	0	0	0	0	0	0	0	0	0	0	0	0	0	0	0	0	0	0	44330	0	0	0
4	5	5	Category E	0.011962891	0.011962891	-0.76782227	-0.22436523	0.082519531	0.42358398	0	0	26/6/2018	26	6	2018	17:00:05	61205	0.8	17	0	5	0	0.057861328	3.5304199	0	0	0	0	0	0	0	0	0	0	0	0	0	0	0	0	0	0	0	0	0	44330	0	0	0
5	6	6	Category E	-0.083984375	-0.14379883	-1.1279297	-0.20239258	0.082275391	0.43603516	0	0	26/6/2018	26	6	2018	17:00:05	61205	0.9	17	0	5	0	0.057861328	3.5304199	0	0	0	0	0	0	0	0	0	0	0	0	0	0	0	0	0	0	0	0	0	44330	0	0	0
6	7	7	Category E	0.011962891	-0.023925781	-1.0559082	-0.23120117	0.083496094	0.42675781	0	0	26/6/2018	26	6	2018	17:00:06	61206	0	17	0	6	0	0.057861328	3.5304199	0	0	0	0	0	0	0	0	0	0	0	0	0	0	0	0	0	0	0	0	0	44330	0	0	0
7	8	8	Category E	0.023925781	-0.095947266	-0.88793945	-0.20654297	0.039794922	0.43603516	0	0	26/6/2018	26	6	2018	17:00:06	61206	0.1	17	0	6	0	0.057861328	3.5304199	0	0	0	0	0	0	0	0	0	0	0	0	0	0	0	0	0	0	0	0	0	44330	0	0	0
8	9	9	Category E	0.059814453	-0.11987305	-0.80395508	-0.20922852	0.022216797	0.4387207	0	0	26/6/2018	26	6	2018	17:00:06	61206	0.2	17	0	6	0	0.057861328	3.5304199	0	0	0	0	0	0	0	0	0	0	0	0	0	0	0	0	0	0	0	0	0	44330	0	0	0
9	10	10	Category E	0	-0.035888672	-0.95996094	-0.21289063	0.032470703	0.43286133	0	0	26/6/2018	26	6	2018	17:00:06	61206	0.3	17	0	6	0	0.057861328	3.5304199	0	0	0	0	0	0	0	0	0	0	0	0	0	0	0	0	0	0	0	0	0	44330	0	0	0
10	11	11	Category E	-0.011962891	-0.095947266	-1.1037598	-0.21264648	0.034423828	0.43798828	0	0	26/6/2018	26	6	2018	17:00:06	61206	0.4	17	0	6	0	0.057861328	3.5304199	0	0	0	173.04419	0	0	0	0	0	0	0	0	0	0	0	0	0	0	0	0	0	44330	0	0	0
11	12	12	Category E	-0.059814453	-0.047851563	-0.93579102	-0.25512695	0.063964844	0.41235352	0	0	26/6/2018	26	6	2018	17:00:06	61206	0.5	17	0	6	0	0.057861328	3.5304199	0	0	0	171.51685	0	0	0	0	0	0	0	0	0	0	0	0	0	0	0	0	0	44330	0	0	0
12	13	13	Category E	0.14379883	0.059814453	-0.93579102	-0.23828125	0.088867188	0.42236328	0	0	26/6/2018	26	6	2018	17:00:06	61206	0.6	17	0	6	0	0.057861328	3.5304199	0	0	0	169.68726	0	0	0	0	0	0	0	0	0	0	0	0	0	0	0	0	0	44330	0	0	0
13	14	14	Category E	0.071777344	-0.035888672	-0.97192383	-0.23022461	0.075683594	0.42333984	0	0	26/6/2018	26	6	2018	17:00:06	61206	0.7	17	0	6	0	0.05859375	3.491748	0	0	0	168.56396	0	0	0	0	0	0	0	0	0	0	0	0	0	0	0	0	0	44330	0	0	0
14	15	15	Category E	-0.059814453	0.023925781	-0.99584961	-0.21118164	0.073242188	0.43359375	0	0	26/6/2018	26	6	2018	17:00:06	61206	0.8	17	0	6	0	0.05859375	3.491748	0	0	0	167.48022	0	0	0	0	0	0	0	0	0	0	0	0	0	0	0	0	0	44330	0	0	0
15	16	16	Category E	0.10791016	-0.035888672	-0.85180664	-0.24438477	0.029052734	0.42016602	0	0	26/6/2018	26	6	2018	17:00:06	61206	0.9	17	0	6	0	0.05859375	3.491748	0	0	0	162.46387	0	0	0	0	0	0	0	0	0	0	0	0	0	0	0	0	0	44330	0	0	0
16	17	17	Category E	0.11987305	-0.095947266	-0.97192383	-0.24780273	0.016601563	0.42163086	0	0	26/6/2018	26	6	2018	17:00:07	61207	0	17	0	7	0	0.05859375	3.491748	0	0	0	80.988281	0	0	0	0	0	0	0	0	0	0	0	0	0	0	0	0	0	44330	0	0	0
17	18	18	Category E	0.071777344	-0.047851563	-0.91186523	-0.26318359	0.047119141	0.40991211	0	0	26/6/2018	26	6	2018	17:00:07	61207	0.1	17	0	7	0	0.05859375	3.491748	0	0	0	1.8164063	0	0	0	0	0	0	0	0	0	0	0	0	0	0	0	0	0	44330	0	0	0
18	19	19	Category E	0.14379883	-0.083984375	-0.93579102	-0.2355957	0.054199219	0.42285156	0	0	26/6/2018	26	6	2018	17:00:07	61207	0.2	17	0	7	0	0.05859375	3.491748	0	0	0	4.7915039	0	0	0	0	0	0	0	0	0	0	0	0	0	0	0	0	0	44330	0	0	0
19	20	20	Category E	-0.13183594	-0.059814453	-1.0439453	-0.27416992	0.073730469	0.4050293	0	0	26/6/2018	26	6	2018	17:00:07	61207	0.3	17	0	7	0	0.05859375	3.491748	0	0	0	7.6162109	0	0	0	0	0	0	0	0	0	0	0	0	0	0	0	0	0	44330	0	0	0
20	21	21	Category E	0.26391602	-0.011962891	-0.94799805	-0.25708008	0.091796875	0.40893555	0	0	26/6/2018	26	6	2018	17:00:07	61207	0.4	17	0	7	0	0.05859375	3.491748	0	0	0	8.7792969	0	0	0	0	0	0	0	0	0	0	0	0	0	0	0	0	0	44330	0	0	0
21	22	22	Category E	0.023925781	0.011962891	-1.2597656	-0.23901367	0.10351563	0.41845703	0	0	26/6/2018	26	6	2018	17:00:07	61207	0.5	17	0	7	0	0.05859375	3.491748	0	0	0	10.195068	0	0	0	0	0	0	0	0	0	0	0	0	0	0	0	0	0	44330	0	0	0
22	23	23	Category E	0.16796875	0.047851563	-0.75585938	-0.26806641	0.12158203	0.40722656	0	0	26/6/2018	26	6	2018	17:00:07	61207	0.6	17	0	7	0	0.05859375	3.491748	0	0	0	9.625	0	0	0	0	0	0	0	0	0	0	0	0	0	0	0	0	0	44330	0	0	0
23	24	24	Category E	-0.071777344	0.023925781	-0.91186523	-0.25854492	0.13085938	0.40478516	0	0	26/6/2018	26	6	2018	17:00:07	61207	0.7	17	0	7	0	0.05859375	3.491748	0	0	0	10.947266	0	0	0	0	0	0	0	0	0	0	0	0	0	0	0	0	0	44330	0	0	0
24	25	25	Category E	0.10791016	-0.11987305	-0.77978516	-0.28515625	0.10620117	0.38964844	0	0	26/6/2018	26	6	2018	17:00:07	61207	0.8	17	0	7	0	0.05859375	3.491748	0	0	0	12.411133	0	0	0	0	0	0	0	0	0	0	0	0	0	0	0	0	0	44330	0	0	0
25	26	26	Category E	0.2878418	-0.047851563	-1.1037598	-0.25244141	0.1015625	0.40820313	0	0	26/6/2018	26	6	2018	17:00:07	61207	0.9	17	0	7	0	0.05859375	3.491748	0	0	0	11.00708	0	0	0	0	0	0	0	0	0	0	0	0	0	0	0	0	0	44330	0	0	0
26	27	27	Category E	0.14379883	-0.15576172	-1.1037598	-0.23803711	0.11328125	0.41479492	0	0	26/6/2018	26	6	2018	17:00:08	61208	0	17	0	8	0	0.05859375	3.491748	0	0	0	10.397705	0	0	0	0	0	0	0	0	0	0	0	0	0	0	0	0	0	44330	0	0	0
27	28	28	Category E	0.15576172	-0.14379883	-0.89990234	-0.24169922	0.10498047	0.41577148	0	0	26/6/2018	26	6	2018	17:00:08	61208	0.1	17	0	8	0	0.05859375	3.491748	0	0	0	10.547607	0	0	0	0	0	0	0	0	0	0	0	0	0	0	0	0	0	44330	0	0	0
28	29	29	Category E	0.059814453	-0.083984375	-0.88793945	-0.24267578	0.11889648	0.41479492	0	0	26/6/2018	26	6	2018	17:00:08	61208	0.2	17	0	8	0	0.05859375	3.491748	0	0	0	10.147217	0	0	0	0	0	0	0	0	0	0	0	0	0	0	0	0	0	44330	0	0	0
29	30	30	Category E	0.011962891	-0.059814453	-0.89990234	-0.25048828	0.14038086	0.40527344	0	0	26/6/2018	26	6	2018	17:00:08	61208	0.3	17	0	8	0	0.05859375	3.491748	0	0	0	7.814209	0	0	0	0	0	0	0	0	0	0	0	0	0	0	0	0	0	44330	0	0	0
30	31	31	Category E	0.16796875	-0.15576172	-0.95996094	-0.24121094	0.1418457	0.40722656	0	0	26/6/2018	26	6	2018	17:00:08	61208	0.4	17	0	8	0	0.05859375	3.491748	0	0	0	5.0544434	0	0	0	0	0	0	0	0	0	0	0	0	0	0	0	0	0	44330	0	0	0
31	32	32	Category E	0.059814453	-0.059814453	-1.0678711	-0.21191406	0.15136719	0.41918945	0	0	26/6/2018	26	6	2018	17:00:08	61208	0.5	17	0	8	0	0.05859375	3.491748	0	0	0	2.78125	0	0	0	0	0	0	0	0	0	0	0	0	0	0	0	0	0	44330	0	0	0
32	33	33	Category E	0.17993164	-0.047851563	-0.77978516	-0.22363281	0.13232422	0.41845703	0	0	26/6/2018	26	6	2018	17:00:08	61208	0.6	17	0	8	0	0.05859375	3.491748	0	0	0	0.79711914	0	0	0	0	0	0	0	0	0	0	0	0	0	0	0	0	0	44330	0	0	0
33	34	34	Category E	-0.071777344	-0.047851563	-0.94799805	-0.23657227	0.11572266	0.41601563	0	0	26/6/2018	26	6	2018	17:00:08	61208	0.7	17	0	8	0	0.05859375	3.491748	0	0	0	2.7932129	0	0	0	0	0	0	0	0	0	0	0	0	0	0	0	0	0	44330	0	0	0
34	35	35	Category E	0.035888672	-0.10791016	-0.88793945	-0.26464844	0.080566406	0.40551758	0	0	26/6/2018	26	6	2018	17:00:08	61208	0.8	17	0	8	0	0.05859375	3.491748	0	0	0	5.8522949	0	0	0	0	0	0	0	0	0	0	0	0	0	0	0	0	0	44330	0	0	0
35	36	36	Category E	0.19189453	-0.11987305	-1.0078125	-0.23388672	0.060791016	0.42700195	0	0	26/6/2018	26	6	2018	17:00:08	61208	0.9	17	0	8	0	0.05859375	3.491748	0	0	0	7.3798828	0	0	0	0	0	0	0	0	0	0	0	0	0	0	0	0	0	44330	0	0	0
36	37	37	Category E	0.059814453	-0.15576172	-0.89990234	-0.22436523	0.065429688	0.42724609	0	0	26/6/2018	26	6	2018	17:00:09	61209	0	17	0	9	0	0.05859375	3.491748	0	0	0	9.2409668	0	0	0	0	0	0	0	0	0	0	0	0	0	0	0	0	0	44330	0	0	0
37	38	38	Category E	0.16796875	-0.13183594	-0.86376953	-0.23217773	0.069824219	0.42211914	0	0	26/6/2018	26	6	2018	17:00:09	61209	0.1	17	0	9	0	0.05859375	3.491748	0	0	0	10.011719	0	0	0	0	0	0	0	0	0	0	0	0	0	0	0	0	0	44330	0	0	0
38	39	39	Category E	-0.10791016	-0.10791016	-1.0319824	-0.2331543	0.075683594	0.42138672	0	0	26/6/2018	26	6	2018	17:00:09	61209	0.2	17	0	9	0	0.05859375	3.491748	0	0	0	9.4921875	0	0	0	0	0	0	0	0	0	0	0	0	0	0	0	0	0	44330	0	0	0
39	40	40	Category E	0.059814453	-0.023925781	-0.92382813	-0.25463867	0.096435547	0.4140625	0	0	26/6/2018	26	6	2018	17:00:09	61209	0.3	17	0	9	0	0.05859375	3.491748	0	0	0	7.456543	0	0	0	0	0	0	0	0	0	0	0	0	0	0	0	0	0	44330	0	0	0
40	41	41	Category E	0.19189453	-0.035888672	-1.0559082	-0.21020508	0.10400391	0.43432617	0	0	26/6/2018	26	6	2018	17:00:09	61209	0.4	17	0	9	0	0.05859375	3.491748	0.081054688	-0.045410156	-0.95092773	5.3837891	0.15283203	0	0	0	0	0	0	0	0	0	0.95532227	0.044677734	0.22509766	0.1105957	0.009521484	-0.10473633	0	44330	0	0	0
41	42	42	Category E	-0.023925781	0.071777344	-0.99584961	-0.23461914	0.091552734	0.42041016	0	0	26/6/2018	26	6	2018	17:00:09	61209	0.5	17	0	9	0	0.05859375	3.491748	0.080566406	-0.043212891	-0.95019531	4.0810547	0.16186523	0	0	0	0	0	0	0	0	0	0.95458984	0.045410156	0.26513672	-0.10449219	0.11499023	-0.045410156	0	44330	0	0	0
42	43	43	Category E	0.17993164	-0.011962891	-0.93579102	-0.23144531	0.087890625	0.42163086	0	0	26/6/2018	26	6	2018	17:00:09	61209	0.6	17	0	9	0	0.05859375	3.491748	0.080566406	-0.044921875	-0.95141602	1.2770996	0.10571289	0	0	0	0	0	0	0	0	0	0.95605469	0.043945313	0.14794922	0.099121094	0.032958984	0.015625	0	44330	0	0	0
43	44	44	Category E	-0.059814453	-0.011962891	-1.0078125	-0.24072266	0.067871094	0.421875	0	0	26/6/2018	26	6	2018	17:00:09	61209	0.7	17	0	9	0	0.05859375	3.491748	0.079833984	-0.046875	-0.95019531	1.0556641	0.15478516	0	0	0	0	0	0	0	0	0	0.95483398	0.045166016	0.23193359	-0.13964844	0.034912109	-0.057373047	0	44330	0	0	0
44	45	45	Category E	0.13183594	0.047851563	-0.95996094	-0.24389648	0.048583984	0.42163086	0	0	26/6/2018	26	6	2018	17:00:09	61209	0.8	17	0	9	0	0.05859375	3.491748	0.079101563	-0.046875	-0.94946289	0.60083008	0.10888672	0	0	0	0	0	0	0	0	0	0.95410156	0.045898438	0.15771484	0.052490234	0.094726563	-0.010253906	0	44330	0	0	0
45	46	46	Category E	0.11987305	-0.11987305	-0.99584961	-0.22338867	0.046386719	0.4296875	0	0	26/6/2018	26	6	2018	17:00:09	61209	0.9	17	0	9	0	0.05859375	3.491748	0.080322266	-0.048828125	-0.95141602	0.069824219	0.092285156	0	0	0	0	0	0	0	0	0	0.95605469	0.043945313	0.15478516	0.039306641	-0.070800781	-0.044189453	0	44330	0	0	0
46	47	47	Category E	0.15576172	-0.095947266	-0.87597656	-0.22241211	0.053466797	0.43310547	0	0	26/6/2018	26	6	2018	17:00:10	61210	0	17	0	10	0	0.05859375	3.491748	0.08203125	-0.049072266	-0.95019531	0.10229492	0.11450195	0	0	0	0	0	0	0	0	0	0.95507813	0.044921875	0.19482422	0.073486328	-0.046630859	0.07421875	0	44330	0	0	0
47	48	48	Category E	-0.047851563	-0.15576172	-1.079834	-0.21020508	0.055908203	0.43115234	0	0	26/6/2018	26	6	2018	17:00:10	61210	0.111	17	0	10	0	0.05859375	3.491748	0.084228516	-0.047607422	-0.94677734	1.1950684	0.21630859	0	0	0	0	0	0	0	0	0	0.95166016	0.048339844	0.37329102	-0.13208008	-0.10791016	-0.1328125	0	44330	0	0	0
48	49	49	Category E	0.071777344	-0.059814453	-0.91186523	-0.24560547	0.080566406	0.41601563	0	0	26/6/2018	26	6	2018	17:00:10	61210	0.222	17	0	10	0	0.05859375	3.491748	0.083984375	-0.046630859	-0.94848633	0.14624023	0.040771484	0	0	0	0	0	0	0	0	0	0.95336914	0.046630859	0.062011719	-0.012207031	-0.012939453	0.036621094	0	44330	0	0	0
49	50	50	Category E	0.17993164	-0.035888672	-1.1279297	-0.20336914	0.10791016	0.43359375	0	0	26/6/2018	26	6	2018	17:00:10	61210	0.333	17	0	10	0	0.05859375	3.491748	0.083251953	-0.044677734	-0.95166016	1.4897461	0.20092773	0	0	0	0	0	0	0	0	0	0.95629883	0.043701172	0.28125	0.096435547	0.008789063	-0.17602539	0	44330	0	0	0
50	51	51	Category E	-0.023925781	0	-0.94799805	-0.2434082	0.091552734	0.41625977	0	0	26/6/2018	26	6	2018	17:00:10	61210	0.444	17	0	10	0	0.05859375	3.491748	0.085449219	-0.043457031	-0.9519043	2.967041	0.11791992	0	0	0	0	0	0	0	0	0	0.95678711	0.043212891	0.15698242	-0.109375	0.043457031	0.00390625	0	44330	0	0	0
51	52	52	Category E	0.21582031	0	-0.93579102	-0.25927734	0.11108398	0.40722656	0	0	26/6/2018	26	6	2018	17:00:10	61210	0.555	17	0	10	0	0.05859375	3.5336426	0.086914063	-0.045410156	-0.95336914	2.4152832	0.13769531	0	0	0	0	0	0	0	0	0	0.95849609	0.041503906	0.19213867	0.12866211	0.045410156	0.017578125	0	44330	0	0	0
52	53	53	Category E	-0.023925781	-0.11987305	-0.92382813	-0.27246094	0.0625	0.4050293	0	0	26/6/2018	26	6	2018	17:00:10	61210	0.666	17	0	10	0	0.05859375	3.5336426	0.089111328	-0.046630859	-0.95410156	0.22363281	0.13793945	0	0	0	0	0	0	0	0	0	0.95947266	0.040527344	0.21655273	-0.11303711	-0.072998047	0.030273438	0	44330	0	0	0
53	54	54	Category E	0.32397461	0.10791016	-0.97192383	-0.28930664	0.039550781	0.39819336	0	0	26/6/2018	26	6	2018	17:00:10	61210	0.777	17	0	10	0	0.05859375	3.5336426	0.085205078	-0.047363281	-0.9543457	0.33251953	0.28515625	0	0	0	0	0	0	0	0	0	0.95922852	0.040771484	0.41137695	0.23852539	0.15527344	-0.017333984	0	44330	0	0	0
54	55	55	Category E	0.13183594	-0.035888672	-0.86376953	-0.27319336	0.052734375	0.40673828	0	0	26/6/2018	26	6	2018	17:00:10	61210	0.888	17	0	10	0	0.05859375	3.5336426	0.087158203	-0.048095703	-0.95141602	1.809082	0.099121094	0	0	0	0	0	0	0	0	0	0.95678711	0.043212891	0.14477539	0.044433594	0.012207031	0.087646484	0	44330	0	0	0
55	56	56	Category E	0.20385742	0	-0.93579102	-0.26733398	0.048339844	0.4050293	0	0	26/6/2018	26	6	2018	17:00:11	61211	0	17	0	11	0	0.05859375	3.5336426	0.089111328	-0.048583984	-0.9543457	5.715332	0.12573242	0	0	0	0	0	0	0	0	0	0.9597168	0.040283203	0.18188477	0.11450195	0.048583984	0.018554688	0	44330	0	0	0
56	57	57	Category E	-0.059814453	-0.023925781	-1.0078125	-0.27368164	0.071044922	0.40209961	0	0	26/6/2018	26	6	2018	17:00:11	61211	0.1	17	0	11	0	0.05859375	3.5336426	0.089599609	-0.046875	-0.95581055	12.001221	0.15991211	0	0	0	0	0	0	0	0	0	0.96118164	0.038818359	0.22436523	-0.14941406	0.022949219	-0.051757813	0	44330	0	0	0
57	58	58	Category E	0.37182617	0.095947266	-0.80395508	-0.2878418	0.10107422	0.38647461	0	0	26/6/2018	26	6	2018	17:00:11	61211	0.2	17	0	11	0	0.05859375	3.5336426	0.090332031	-0.046875	-0.95507813	12.898438	0.34985352	0	0	0	0	0	0	0	0	0	0.96044922	0.039550781	0.57519531	0.28125	0.14282227	0.15112305	0	44330	0	0	0
58	59	59	Category E	0.27587891	-0.083984375	-1.0917969	-0.23925781	0.13476563	0.4140625	0	0	26/6/2018	26	6	2018	17:00:11	61211	0.3	17	0	11	0	0.05859375	3.5336426	0.091308594	-0.045166016	-0.95507813	11.876953	0.23266602	0	0	0	0	0	0	0	0	0	0.96044922	0.039550781	0.35961914	0.18432617	-0.038574219	-0.13647461	0	44330	0	0	0
59	60	60	Category E	0.14379883	0.047851563	-0.88793945	-0.27905273	0.10644531	0.39672852	0	0	26/6/2018	26	6	2018	17:00:11	61211	0.4	17	0	11	0	0.05859375	3.5336426	0.090332031	-0.044921875	-0.95581055	11.199463	0.12670898	0	0	0	0	0	0	0	0	0	0.9609375	0.0390625	0.21386719	0.053222656	0.092773438	0.067871094	0	44330	0	0	0
60	61	61	Category E	-0.011962891	0	-0.89990234	-0.26538086	0.10058594	0.4128418	0	0	26/6/2018	26	6	2018	17:00:11	61211	0.5	17	0	11	0	0.05859375	3.5336426	0.091308594	-0.045654297	-0.95507813	12.433838	0.12573242	0	0	0	0	0	0	0	0	0	0.96044922	0.039550781	0.2043457	-0.10327148	0.045654297	0.055175781	0	44330	0	0	0
61	62	62	Category E	0.083984375	-0.059814453	-0.75585938	-0.2878418	0.072509766	0.39477539	0	0	26/6/2018	26	6	2018	17:00:11	61211	0.6	17	0	11	0	0.05859375	3.5336426	0.086181641	-0.047363281	-0.95654297	10.230957	0.20117188	0	0	0	0	0	0	0	0	0	0.96166992	0.038330078	0.21533203	-0.002197266	-0.012207031	0.20068359	0	44330	0	0	0
62	63	63	Category E	0.19189453	0.095947266	-0.85180664	-0.25146484	0.059082031	0.41455078	0	0	26/6/2018	26	6	2018	17:00:11	61211	0.7	17	0	11	0	0.05859375	3.5336426	0.083740234	-0.049804688	-0.953125	3.317627	0.20776367	0	0	0	0	0	0	0	0	0	0.95825195	0.041748047	0.35522461	0.10791016	0.14575195	0.10131836	0	44330	0	0	0
63	64	64	Category E	0.13183594	-0.11987305	-1.0319824	-0.23730469	0.068603516	0.42089844	0	0	26/6/2018	26	6	2018	17:00:11	61211	0.8	17	0	11	0	0.05859375	3.5336426	0.077148438	-0.051757813	-0.95410156	1.1384277	0.11669922	0	0	0	0	0	0	0	0	0	0.95874023	0.041259766	0.19995117	0.054443359	-0.067871094	-0.077636719	0	44330	0	0	0
64	65	65	Category E	0.083984375	-0.023925781	-0.97192383	-0.22338867	0.072753906	0.42749023	0	0	26/6/2018	26	6	2018	17:00:11	61211	0.9	17	0	11	0	0.05859375	3.5336426	0.072021484	-0.052490234	-0.95361328	0.17529297	0.035888672	0	0	0	0	0	0	0	0	0	0.95776367	0.042236328	0.058349609	0.01171875	0.028564453	-0.018066406	0	44330	0	0	0
65	66	66	Category E	0.011962891	-0.10791016	-1.0319824	-0.23046875	0.10083008	0.41967773	0	0	26/6/2018	26	6	2018	17:00:12	61212	0	17	0	12	0	0.05859375	3.5336426	0.065429688	-0.051513672	-0.953125	1.046875	0.1105957	0	0	0	0	0	0	0	0	0	0.95654297	0.043457031	0.1887207	-0.053466797	-0.056152344	-0.078613281	0	44330	0	0	0
66	67	67	Category E	0.16796875	0	-0.88793945	-0.24536133	0.11206055	0.41186523	0	0	26/6/2018	26	6	2018	17:00:12	61212	0.09	17	0	12	0	0.05859375	3.5336426	0.055908203	-0.049804688	-0.95043945	2.3874512	0.13745117	0	0	0	0	0	0	0	0	0	0.95336914	0.046630859	0.22436523	0.11181641	0.049804688	0.0625	0	44330	0	0	0
67	68	68	Category E	0.19189453	0	-0.97192383	-0.23022461	0.12963867	0.41918945	0	0	26/6/2018	26	6	2018	17:00:12	61212	0.181	17	0	12	0	0.05859375	3.5336426	0.049072266	-0.047363281	-0.95019531	2.4091797	0.15161133	0	0	0	0	0	0	0	0	0	0.95288086	0.047119141	0.21142578	0.14257813	0.047363281	-0.021484375	0	44330	0	0	0
68	69	69	Category E	0.10791016	0.023925781	-0.80395508	-0.26293945	0.10229492	0.40698242	0	0	26/6/2018	26	6	2018	17:00:12	61212	0.272	17	0	12	0	0.05859375	3.5336426	0.043945313	-0.044921875	-0.95092773	0.28881836	0.17431641	0	0	0	0	0	0	0	0	0	0.95288086	0.047119141	0.27978516	0.063720703	0.068847656	0.14697266	0	44330	0	0	0
69	70	70	Category E	0.16796875	0	-0.85180664	-0.25976563	0.11181641	0.40820313	0	0	26/6/2018	26	6	2018	17:00:12	61212	0.363	17	0	12	0	0.05859375	3.5336426	0.037841797	-0.042236328	-0.95092773	1.286377	0.16870117	0	0	0	0	0	0	0	0	0	0.95263672	0.047363281	0.27148438	0.12988281	0.042236328	0.099121094	0	44330	0	0	0
70	71	71	Category E	-0.047851563	-0.059814453	-0.93579102	-0.26708984	0.084228516	0.41162109	0	0	26/6/2018	26	6	2018	17:00:12	61212	0.454	17	0	12	0	0.05859375	3.5336426	0.031005859	-0.038574219	-0.94970703	0.20751953	0.082763672	0	0	0	0	0	0	0	0	0	0.95092773	0.049072266	0.11376953	-0.078857422	-0.020996094	0.013916016	0	44330	0	0	0
71	72	72	Category E	0.16796875	0.023925781	-0.89990234	-0.26928711	0.059814453	0.4050293	0	0	26/6/2018	26	6	2018	17:00:12	61212	0.545	17	0	12	0	0.05859375	3.5336426	0.025390625	-0.034667969	-0.94873047	1.9758301	0.16162109	0	0	0	0	0	0	0	0	0	0.94970703	0.050292969	0.25	0.14233398	0.05859375	0.048828125	0	44330	0	0	0
72	73	73	Category E	0.023925781	-0.083984375	-0.99584961	-0.23095703	0.059570313	0.43383789	0	0	26/6/2018	26	6	2018	17:00:12	61212	0.636	17	0	12	0	0.05859375	3.5336426	0.019287109	-0.033203125	-0.94604492	0.97900391	0.070800781	0	0	0	0	0	0	0	0	0	0.94702148	0.052978516	0.10449219	0.004394531	-0.050537109	-0.049560547	0	44330	0	0	0
73	74	74	Category E	0.059814453	-0.023925781	-0.89990234	-0.24414063	0.079345703	0.41992188	0	0	26/6/2018	26	6	2018	17:00:12	61212	0.727	17	0	12	0	0.05859375	3.5336426	0.010742188	-0.029296875	-0.94726563	1.1486816	0.068359375	0	0	0	0	0	0	0	0	0	0.94775391	0.052246094	0.10180664	0.048828125	0.005371094	0.047363281	0	44330	0	0	0
74	75	75	Category E	0.047851563	-0.083984375	-0.93579102	-0.21728516	0.080322266	0.4296875	0	0	26/6/2018	26	6	2018	17:00:12	61212	0.818	17	0	12	0	0.05859375	3.5336426	0.007080078	-0.021972656	-0.94482422	1.2370605	0.074462891	0	0	0	0	0	0	0	0	0	0.94506836	0.054931641	0.11157227	0.040527344	-0.061767578	0.009033203	0	44330	0	0	0
75	76	76	Category E	0.15576172	-0.023925781	-0.91186523	-0.20654297	0.11083984	0.43554688	0	0	26/6/2018	26	6	2018	17:00:12	61212	0.909	17	0	12	0	0.05859375	3.5336426	0.000732422	-0.018066406	-0.9440918	0.022460938	0.15820313	0	0	0	0	0	0	0	0	0	0.9440918	0.055908203	0.19287109	0.15478516	-0.005615234	0.032226563	0	44330	0	0	0
76	77	77	Category E	0.083984375	0.023925781	-0.99584961	-0.18920898	0.1328125	0.43554688	0	0	26/6/2018	26	6	2018	17:00:13	61213	0	17	0	13	0	0.05859375	3.5336426	-0.0078125	-0.010986328	-0.94213867	0.34521484	0.11181641	0	0	0	0	0	0	0	0	0	0.94238281	0.057617188	0.18041992	0.091796875	0.034912109	-0.053466797	0	44330	0	0	0
77	78	78	Category E	0	-0.035888672	-0.91186523	-0.21728516	0.10791016	0.42626953	0	0	26/6/2018	26	6	2018	17:00:13	61213	0.1	17	0	13	0	0.05859375	3.5336426	-0.014648438	-0.008056641	-0.93969727	0.36230469	0.041748047	0	0	0	0	0	0	0	0	0	0.93969727	0.060302734	0.070068359	0.014648438	-0.027587891	0.027832031	0	44330	0	0	0
78	79	79	Category E	0.035888672	0.011962891	-0.95996094	-0.1953125	0.13525391	0.43310547	0	0	26/6/2018	26	6	2018	17:00:13	61213	0.2	17	0	13	0	0.05859375	3.5336426	-0.022949219	-0.002929688	-0.93945313	0.20800781	0.064208984	0	0	0	0	0	0	0	0	0	0.93969727	0.060302734	0.094238281	0.058837891	0.014892578	-0.020263672	0	44330	0	0	0
79	80	80	Category E	-0.047851563	-0.13183594	-0.97192383	-0.20776367	0.08984375	0.43017578	0	0	26/6/2018	26	6	2018	17:00:13	61213	0.3	17	0	13	0	0.05859375	3.5336426	-0.029785156	-0.001953125	-0.9375	0.50195313	0.13525391	0	0	0	0	0	0	0	0	0	0.93798828	0.062011719	0.18164063	-0.017822266	-0.12963867	-0.034179688	0	44330	0	0	0
80	81	81	Category E	0.10791016	0	-0.94799805	-0.20385742	0.075195313	0.43896484	0	0	26/6/2018	26	6	2018	17:00:13	61213	0.4	17	0	13	0	0.05859375	3.5336426	-0.036621094	-0.000244141	-0.93554688	4.4094238	0.14501953	0	0	0	0	0	0	0	0	0	0.9362793	0.063720703	0.15722656	0.14453125	0.000244141	-0.012207031	0	44330	0	0	0
81	82	82	Category E	-0.023925781	-0.13183594	-1.1279297	-0.19970703	0.072753906	0.43798828	0	0	26/6/2018	26	6	2018	17:00:13	61213	0.5	17	0	13	0	0.05859375	3.5336426	-0.045654297	0.002197266	-0.93701172	5.364502	0.23413086	0	0	0	0	0	0	0	0	0	0.93823242	0.061767578	0.34643555	0.021728516	-0.1340332	-0.19067383	0	44330	0	0	0
82	83	83	Category E	0.023925781	-0.16796875	-0.93579102	-0.22363281	0.099121094	0.42895508	0	0	26/6/2018	26	6	2018	17:00:13	61213	0.6	17	0	13	0	0.05859375	3.5336426	-0.050537109	0.004394531	-0.93115234	6.5617676	0.18774414	0	0	0	0	0	0	0	0	0	0.93261719	0.067382813	0.2512207	0.074462891	-0.17236328	-0.004394531	0	44330	0	0	0
83	84	84	Category E	-0.15576172	-0.13183594	-0.98388672	-0.22949219	0.1105957	0.4230957	0	0	26/6/2018	26	6	2018	17:00:13	61213	0.7	17	0	13	0	0.05859375	3.5336426	-0.060058594	0.0078125	-0.92944336	7.3034668	0.17773438	0	0	0	0	0	0	0	0	0	0.93139648	0.068603516	0.28955078	-0.095458984	-0.13964844	-0.054199219	0	44330	0	0	0
84	85	85	Category E	0.10791016	-0.15576172	-0.91186523	-0.2331543	0.12426758	0.41821289	0	0	26/6/2018	26	6	2018	17:00:13	61213	0.8	17	0	13	0	0.05859375	3.5336426	-0.066894531	0.011474609	-0.9284668	8.487793	0.24267578	0	0	0	0	0	0	0	0	0	0.93115234	0.068847656	0.35913086	0.17480469	-0.16723633	0.016601563	0	44330	0	0	0
85	86	86	Category E	0.059814453	-0.15576172	-1.0439453	-0.20239258	0.12451172	0.4309082	0	0	26/6/2018	26	6	2018	17:00:13	61213	0.9	17	0	13	0	0.05859375	3.5336426	-0.072265625	0.010253906	-0.92382813	8.2128906	0.24365234	0	0	0	0	0	0	0	0	0	0.92675781	0.073242188	0.41821289	0.13208008	-0.16601563	-0.11987305	0	44330	0	0	0
86	87	87	Category E	0.19189453	0.095947266	-0.76782227	-0.24267578	0.1015625	0.42041016	0	0	26/6/2018	26	6	2018	17:00:14	61214	0	17	0	14	0	0.05859375	3.5336426	-0.081298828	0.013916016	-0.9206543	7.229248	0.32373047	0	0	0	0	0	0	0	0	0	0.92456055	0.075439453	0.50805664	0.27319336	0.081787109	0.15283203	0	44330	0	0	0
87	88	88	Category E	0	-0.023925781	-1.0319824	-0.19262695	0.10400391	0.44360352	0	0	26/6/2018	26	6	2018	17:00:14	61214	0.111	17	0	14	0	0.05859375	3.5336426	-0.088134766	0.01953125	-0.92041016	5.0063477	0.1484375	0	0	0	0	0	0	0	0	0	0.92480469	0.075195313	0.24316406	0.088134766	-0.043457031	-0.11132813	0	44330	0	0	0
88	89	89	Category E	0.011962891	0.035888672	-1.0559082	-0.26977539	0.061767578	0.40698242	0	0	26/6/2018	26	6	2018	17:00:14	61214	0.222	17	0	14	0	0.05859375	3.5336426	-0.094482422	0.027587891	-0.92260742	5.3752441	0.17041016	0	0	0	0	0	0	0	0	0	0.92797852	0.072021484	0.24780273	0.10644531	0.008056641	-0.13305664	0	44330	0	0	0
89	90	90	Category E	0.16796875	0.059814453	-0.98388672	-0.21386719	0.044921875	0.43188477	0	0	26/6/2018	26	6	2018	17:00:14	61214	0.333	17	0	14	0	0.05859375	3.5336426	-0.098388672	0.030517578	-0.92236328	7.6401367	0.27490234	0	0	0	0	0	0	0	0	0	0.92797852	0.072021484	0.35668945	0.26635742	0.029052734	-0.061279297	0	44330	0	0	0
90	91	91	Category E	0.095947266	-0.25195313	-1.223877	-0.24438477	0.031494141	0.4140625	0	0	26/6/2018	26	6	2018	17:00:14	61214	0.444	17	0	14	0	0.05859375	3.5336426	-0.10351563	0.030517578	-0.92114258	8.0874023	0.45947266	0	0	0	0	0	0	0	0	0	0.92749023	0.072509766	0.78466797	0.19946289	-0.2824707	-0.30249023	0	44330	0	0	0
91	92	92	Category E	0.11987305	-0.14379883	-0.98388672	-0.26489258	0.025878906	0.40869141	0	0	26/6/2018	26	6	2018	17:00:14	61214	0.555	17	0	14	0	0.05859375	3.5336426	-0.10668945	0.030517578	-0.92138672	9.3967285	0.29272461	0	0	0	0	0	0	0	0	0	0.92797852	0.072021484	0.46337891	0.2265625	-0.17431641	-0.062255859	0	44330	0	0	0
92	93	93	Category E	-0.16796875	0	-0.95996094	-0.2734375	0.039550781	0.40258789	0	0	26/6/2018	26	6	2018	17:00:14	61214	0.666	17	0	14	0	0.05859375	3.5336426	-0.11181641	0.032470703	-0.92016602	8.7080078	0.075927734	0	0	0	0	0	0	0	0	0	0.92749023	0.072509766	0.12841797	-0.055908203	-0.032470703	-0.039550781	0	44330	0	0	0
93	94	94	Category E	0.2277832	-0.095947266	-0.74389648	-0.28588867	0.045410156	0.39746094	0	0	26/6/2018	26	6	2018	17:00:14	61214	0.777	17	0	14	0	0.05859375	3.5336426	-0.11303711	0.036376953	-0.91870117	7.6843262	0.40527344	0	0	0	0	0	0	0	0	0	0.92626953	0.073730469	0.64819336	0.34082031	-0.13232422	0.17480469	0	44330	0	0	0
94	95	95	Category E	0.095947266	-0.011962891	-1.223877	-0.26928711	0.040771484	0.41259766	0	0	26/6/2018	26	6	2018	17:00:14	61214	0.888	17	0	14	0	0.05859375	3.5336426	-0.11621094	0.036376953	-0.91723633	5.7578125	0.37573242	0	0	0	0	0	0	0	0	0	0.92529297	0.074707031	0.56689453	0.2121582	-0.048339844	-0.30639648	0	44330	0	0	0
95	96	96	Category E	0.15576172	0.095947266	-0.97192383	-0.29492188	0.031494141	0.39599609	0	0	26/6/2018	26	6	2018	17:00:15	61215	0	17	0	15	0	0.05859375	3.5336426	-0.11694336	0.037353516	-0.91821289	0.93701172	0.28417969	0	0	0	0	0	0	0	0	0	0.92651367	0.073486328	0.38476563	0.27270508	0.058349609	-0.053466797	0	44330	0	0	0
96	97	97	Category E	0.17993164	-0.083984375	-0.91186523	-0.28076172	0.015869141	0.39990234	0	0	26/6/2018	26	6	2018	17:00:15	61215	0.1	17	0	15	0	0.05859375	3.5336426	-0.11816406	0.037597656	-0.91796875	3.1079102	0.32202148	0	0	0	0	0	0	0	0	0	0.92626953	0.073730469	0.42602539	0.2980957	-0.12158203	0.006103516	0	44330	0	0	0
97	98	98	Category M	0.14379883	0.083984375	-0.91186523	-0.29174805	0.053466797	0.3894043	0	0	26/6/2018	26	6	2018	17:00:16	61216	0.3	17	0	16	0	0.05859375	3.5336426	-0.11621094	0.038330078	-0.91723633	4.1225586	0.26391602	0	0	0	0	0	0	0	0	0	0.92553711	0.074462891	0.31103516	0.26000977	0.045410156	0.005371094	0	44330	0	0	0
98	99	99	Category M	0.071777344	-0.059814453	-0.98388672	-0.23754883	0.099121094	0.4206543	0	0	26/6/2018	26	6	2018	17:00:16	61216	0.4	17	0	16	0	0.05859375	3.5336426	-0.11962891	0.037597656	-0.91918945	7.0053711	0.22412109	0	0	0	0	0	0	0	0	0	0.92773438	0.072265625	0.35351563	0.19140625	-0.097412109	-0.064453125	0	44330	0	0	0
99	100	100	Category M	-0.059814453	-0.11987305	-0.99584961	-0.17871094	0.13525391	0.44580078	0	0	26/6/2018	26	6	2018	17:00:16	61216	0.5	17	0	16	0	0.05859375	3.5336426	-0.12182617	0.0390625	-0.91772461	10.658447	0.18774414	0	0	0	0	0	0	0	0	0	0.92651367	0.073486328	0.29907227	0.062011719	-0.15893555	-0.077880859	0	44330	0	0	0
100	101	101	Category M	-0.15576172	-0.15576172	-1.0678711	-0.10473633	0.17749023	0.45117188	0	0	26/6/2018	26	6	2018	17:00:16	61216	0.6	17	0	16	0	0.05859375	3.5336426	-0.12231445	0.038818359	-0.91845703	15.768799	0.24731445	0	0	0	0	0	0	0	0	0	0.92749023	0.072509766	0.37719727	-0.033203125	-0.19458008	-0.14916992	0	44330	0	0	0
101	102	102	Category M	-0.16796875	-0.17993164	-0.98388672	-0.045166016	0.19946289	0.45019531	0	0	26/6/2018	26	6	2018	17:00:16	61216	0.7	17	0	16	0	0.05859375	3.5336426	-0.12084961	0.0390625	-0.91894531	21.252197	0.2331543	0	0	0	0	0	0	0	0	0	0.92773438	0.072265625	0.33081055	-0.046875	-0.21899414	-0.064697266	0	44330	0	0	0
102	103	103	Category M	-0.35986328	-0.11987305	-0.83984375	-0.02734375	0.2109375	0.45361328	0	0	26/6/2018	26	6	2018	17:00:16	61216	0.8	17	0	16	0	0.05859375	3.5336426	-0.12036133	0.040039063	-0.92114258	24.720459	0.29907227	0	0	0	0	0	0	0	0	0	0.92993164	0.070068359	0.48071289	-0.23925781	-0.15991211	0.081298828	0	44330	0	0	0
103	104	104	Category M	-0.46777344	-0.023925781	-0.86376953	-0.022216797	0.22900391	0.44042969	0	0	26/6/2018	26	6	2018	17:00:16	61216	0.9	17	0	16	0	0.05859375	3.5336426	-0.12133789	0.038818359	-0.92260742	30.187988	0.35668945	0	0	0	0	0	0	0	0	0	0.93139648	0.068603516	0.46801758	-0.34619141	-0.062744141	0.058837891	0	44330	0	0	0
104	105	105	Category M	-0.41992188	-0.047851563	-0.73193359	0.008789063	0.23413086	0.44311523	0	0	26/6/2018	26	6	2018	17:00:17	61217	0	17	0	17	0	0.05859375	3.5336426	-0.12133789	0.040771484	-0.921875	34.682861	0.36474609	0	0	0	0	0	0	0	0	0	0.93066406	0.069335938	0.57714844	-0.29833984	-0.088623047	0.18994141	0	44330	0	0	0
105	106	106	Category M	-0.47998047	0.095947266	-0.89990234	0.0703125	0.23925781	0.42773438	0	0	26/6/2018	26	6	2018	17:00:17	61217	0.09	17	0	17	0	0.05859375	3.5336426	-0.12060547	0.041015625	-0.92163086	37.629883	0.36401367	0	0	0	0	0	0	0	0	0	0.93041992	0.069580078	0.43579102	-0.35913086	0.0546875	0.021728516	0	44330	0	0	0
106	107	107	Category M	-0.39599609	0.035888672	-1.0917969	0.13330078	0.21069336	0.42871094	0	0	26/6/2018	26	6	2018	17:00:17	61217	0.181	17	0	17	0	0.05859375	3.5336426	-0.11938477	0.042724609	-0.92041016	40.486816	0.32519531	0	0	0	0	0	0	0	0	0	0.92919922	0.070800781	0.45458984	-0.27636719	-0.006835938	-0.17114258	0	44330	0	0	0
107	108	108	Category M	-0.26391602	0.059814453	-0.94799805	0.18457031	0.18457031	0.42236328	0	0	26/6/2018	26	6	2018	17:00:17	61217	0.272	17	0	17	0	0.05859375	3.5336426	-0.11962891	0.043457031	-0.92138672	42.277588	0.1472168	0	0	0	0	0	0	0	0	0	0.93017578	0.069824219	0.18676758	-0.14404297	0.016113281	-0.026367188	0	44330	0	0	0
108	109	109	Category M	-0.41992188	0.11987305	-0.88793945	0.19311523	0.1640625	0.42407227	0	0	26/6/2018	26	6	2018	17:00:17	61217	0.363	17	0	17	0	0.05859375	3.5336426	-0.12084961	0.043457031	-0.92114258	45.533936	0.31030273	0	0	0	0	0	0	0	0	0	0.93017578	0.069824219	0.40844727	-0.29882813	0.076171875	0.033203125	0	44330	0	0	0
109	110	110	Category M	-0.55175781	0.2277832	-0.80395508	0.17260742	0.13110352	0.4440918	0	0	26/6/2018	26	6	2018	17:00:17	61217	0.454	17	0	17	0	0.05859375	3.5336426	-0.12084961	0.043457031	-0.9230957	50.337402	0.48339844	0	0	0	0	0	0	0	0	0	0.93188477	0.068115234	0.73413086	-0.43066406	0.18408203	0.11914063	0	44330	0	0	0
110	111	111	Category M	-0.27587891	0.15576172	-0.87597656	0.17431641	0.13769531	0.43823242	0	0	26/6/2018	26	6	2018	17:00:17	61217	0.545	17	0	17	0	0.05859375	3.5336426	-0.12133789	0.043457031	-0.92431641	50.801514	0.19677734	0	0	0	0	0	0	0	0	0	0.93334961	0.066650391	0.31494141	-0.15429688	0.11206055	0.048339844	0	44330	0	0	0
111	112	112	Category M	-0.41992188	0.059814453	-0.86376953	0.17578125	0.12817383	0.43701172	0	0	26/6/2018	26	6	2018	17:00:17	61217	0.636	17	0	17	0	0.05859375	3.5336426	-0.11889648	0.044433594	-0.92456055	49.785645	0.30737305	0	0	0	0	0	0	0	0	0	0.93310547	0.066894531	0.37695313	-0.30078125	0.015136719	0.060791016	0	44330	0	0	0
112	113	113	Category M	-0.51586914	0.27587891	-0.87597656	0.18383789	0.092773438	0.44042969	0	0	26/6/2018	26	6	2018	17:00:17	61217	0.727	17	0	17	0	0.05859375	3.5336426	-0.11938477	0.044189453	-0.92529297	48.181641	0.46166992	0	0	0	0	0	0	0	0	0	0.93408203	0.065917969	0.67724609	-0.39624023	0.23144531	0.049316406	0	44330	0	0	0
113	114	114	Category M	-0.34790039	0.53979492	-0.74389648	0.19091797	0.11962891	0.43432617	0	0	26/6/2018	26	6	2018	17:00:17	61217	0.818	17	0	17	0	0.05859375	3.5336426	-0.11816406	0.044921875	-0.92456055	44.23999	0.57446289	0	0	0	0	0	0	0	0	0	0.93310547	0.066894531	0.9050293	-0.22949219	0.49462891	0.18066406	0	44330	0	0	0
114	115	115	Category M	-0.47998047	0.20385742	-0.82788086	0.1784668	0.10302734	0.44360352	0	0	26/6/2018	26	6	2018	17:00:17	61217	0.909	17	0	17	0	0.05859375	3.5336426	-0.11743164	0.045410156	-0.92553711	36.286621	0.40722656	0	0	0	0	0	0	0	0	0	0.93408203	0.065917969	0.6184082	-0.36230469	0.15820313	0.09765625	0	44330	0	0	0
115	116	116	Category M	-0.51586914	0.43188477	-0.86376953	0.18896484	0.097900391	0.4387207	0	0	26/6/2018	26	6	2018	17:00:18	61218	0	17	0	18	0	0.05859375	3.5336426	-0.11669922	0.046875	-0.92602539	25.080566	0.55786133	0	0	0	0	0	0	0	0	0	0.93457031	0.065429688	0.84643555	-0.39892578	0.38476563	0.062255859	0	44330	0	0	0
116	117	117	Category M	-0.47998047	0.083984375	-0.69580078	0.20361328	0.11523438	0.42749023	0	0	26/6/2018	26	6	2018	17:00:18	61218	0.111	17	0	18	0	0.05859375	3.491748	-0.11694336	0.047363281	-0.92626953	15.458008	0.43139648	0	0	0	0	0	0	0	0	0	0.93481445	0.065185547	0.62988281	-0.36279297	0.036376953	0.23046875	0	44330	0	0	0
117	118	118	Category M	-0.50390625	0.2878418	-0.83984375	0.18896484	0.087646484	0.4375	0	0	26/6/2018	26	6	2018	17:00:18	61218	0.222	17	0	18	0	0.05859375	3.491748	-0.11621094	0.047119141	-0.92504883	6.1540527	0.46386719	0	0	0	0	0	0	0	0	0	0.93359375	0.06640625	0.71337891	-0.38745117	0.24047852	0.085205078	0	44330	0	0	0
118	119	119	Category M	-0.65991211	-0.035888672	-0.88793945	0.20361328	0.11181641	0.42944336	0	0	26/6/2018	26	6	2018	17:00:18	61218	0.333	17	0	18	0	0.05859375	3.491748	-0.11499023	0.047851563	-0.92578125	0.73681641	0.55249023	0	0	0	0	0	0	0	0	0	0.93408203	0.065917969	0.66650391	-0.54467773	-0.083740234	0.037841797	0	44330	0	0	0
119	120	120	Category M	-0.47998047	0.10791016	-0.76782227	0.20629883	0.10986328	0.42724609	0	0	26/6/2018	26	6	2018	17:00:18	61218	0.444	17	0	18	0	0.05859375	3.491748	-0.11401367	0.047607422	-0.92578125	4.2387695	0.40283203	0	0	0	0	0	0	0	0	0	0.93383789	0.066162109	0.58374023	-0.36572266	0.060058594	0.15795898	0	44330	0	0	0
120	121	121	Category M	-0.52783203	0.17993164	-1.1757813	0.20996094	0.092041016	0.43505859	0	0	26/6/2018	26	6	2018	17:00:18	61218	0.555	17	0	18	0	0.05859375	3.491748	-0.11206055	0.049560547	-0.92529297	6.3681641	0.50244141	0	0	0	0	0	0	0	0	0	0.93334961	0.066650391	0.79614258	-0.41577148	0.13012695	-0.25024414	0	44330	0	0	0
121	122	122	Category M	-0.40795898	0.25195313	-0.52783203	0.22705078	0.1027832	0.42358398	0	0	26/6/2018	26	6	2018	17:00:18	61218	0.666	17	0	18	0	0.05859375	3.491748	-0.11157227	0.049560547	-0.92578125	6.7373047	0.53564453	0	0	0	0	0	0	0	0	0	0.93383789	0.066162109	0.89648438	-0.29614258	0.20214844	0.39794922	0	44330	0	0	0
122	123	123	Category M	-0.58789063	0.26391602	-0.79199219	0.21655273	0.081054688	0.42504883	0	0	26/6/2018	26	6	2018	17:00:18	61218	0.777	17	0	18	0	0.05859375	3.491748	-0.109375	0.051513672	-0.92382813	5.817627	0.53955078	0	0	0	0	0	0	0	0	0	0.93164063	0.068359375	0.82250977	-0.47827148	0.2121582	0.13183594	0	44330	0	0	0
123	124	124	Category M	-0.61181641	0.2878418	-0.93579102	0.2175293	0.087402344	0.42504883	0	0	26/6/2018	26	6	2018	17:00:18	61218	0.888	17	0	18	0	0.05859375	3.491748	-0.1081543	0.053955078	-0.92382813	6.5673828	0.55541992	0	0	0	0	0	0	0	0	0	0.93164063	0.068359375	0.74926758	-0.50341797	0.23364258	-0.01171875	0	44330	0	0	0
124	125	125	Category M	-0.2878418	-0.059814453	-0.57592773	0.23046875	0.11425781	0.41894531	0	0	26/6/2018	26	6	2018	17:00:19	61219	0	17	0	19	0	0.05859375	3.491748	-0.10498047	0.055908203	-0.9230957	7.7678223	0.40893555	0	0	0	0	0	0	0	0	0	0.9309082	0.069091797	0.64575195	-0.18261719	-0.11572266	0.34716797	0	44330	0	0	0
125	126	126	Category M	-0.61181641	0.17993164	-0.75585938	0.20263672	0.096923828	0.4309082	0	0	26/6/2018	26	6	2018	17:00:19	61219	0.1	17	0	19	0	0.05859375	3.491748	-0.10498047	0.057861328	-0.92382813	5.4621582	0.54760742	0	0	0	0	0	0	0	0	0	0.93164063	0.068359375	0.796875	-0.5065918	0.12182617	0.16796875	0	44330	0	0	0
126	127	127	Category M	-0.38378906	0.34790039	-0.85180664	0.19335938	0.12036133	0.43432617	0	0	26/6/2018	26	6	2018	17:00:19	61219	0.2	17	0	19	0	0.05859375	3.491748	-0.10424805	0.059570313	-0.92260742	2.9821777	0.4074707	0	0	0	0	0	0	0	0	0	0.93041992	0.069580078	0.63842773	-0.27929688	0.28808594	0.070800781	0	44330	0	0	0
127	128	128	Category M	-0.55175781	0.47998047	-1.2597656	0.19555664	0.14697266	0.42578125	0	0	26/6/2018	26	6	2018	17:00:19	61219	0.3	17	0	19	0	0.05859375	3.491748	-0.10522461	0.058837891	-0.92480469	0.67675781	0.69897461	0	0	0	0	0	0	0	0	0	0.93261719	0.067382813	1.2021484	-0.44628906	0.42089844	-0.3347168	0	44330	0	0	0
128	129	129	Category M	-0.23999023	0.19189453	-0.87597656	0.16333008	0.15551758	0.43920898	0	0	26/6/2018	26	6	2018	17:00:19	61219	0.4	17	0	19	0	0.05859375	3.491748	-0.10351563	0.059082031	-0.92382813	3.1462402	0.19628906	0	0	0	0	0	0	0	0	0	0.93164063	0.068359375	0.31713867	-0.13623047	0.13256836	0.047851563	0	44330	0	0	0
129	130	130	Category M	-0.23999023	-0.047851563	-1.0439453	0.11865234	0.11328125	0.45703125	0	0	26/6/2018	26	6	2018	17:00:19	61219	0.5	17	0	19	0	0.05859375	3.491748	-0.10180664	0.05859375	-0.92285156	5.7055664	0.2121582	0	0	0	0	0	0	0	0	0	0.93041992	0.069580078	0.36547852	-0.13793945	-0.10644531	-0.12084961	0	44330	0	0	0
130	131	131	Category M	-0.27587891	0	-0.95996094	-0.029296875	0.11962891	0.46875	0	0	26/6/2018	26	6	2018	17:00:19	61219	0.6	17	0	19	0	0.05859375	3.491748	-0.10229492	0.058105469	-0.92236328	8.1494141	0.18652344	0	0	0	0	0	0	0	0	0	0.9296875	0.0703125	0.26904297	-0.17333984	-0.058105469	-0.037353516	0	44330	0	0	0
131	132	132	Category M	-0.19189453	0.16796875	-0.83984375	-0.11987305	0.11669922	0.45776367	0	0	26/6/2018	26	6	2018	17:00:19	61219	0.7	17	0	19	0	0.05859375	3.491748	-0.10229492	0.061523438	-0.91870117	11.916016	0.15966797	0	0	0	0	0	0	0	0	0	0.92651367	0.073486328	0.2746582	-0.089355469	0.10620117	0.078857422	0	44330	0	0	0
132	133	133	Category M	-0.13183594	0.17993164	-0.80395508	-0.19311523	0.11157227	0.43481445	0	0	26/6/2018	26	6	2018	17:00:19	61219	0.8	17	0	19	0	0.05859375	3.491748	-0.10205078	0.063476563	-0.91796875	16.910156	0.16552734	0	0	0	0	0	0	0	0	0	0.92602539	0.073974609	0.26000977	-0.029541016	0.11621094	0.11401367	0	44330	0	0	0
133	134	134	Category M	0.083984375	0.10791016	-0.86376953	-0.22167969	0.10864258	0.42602539	0	0	26/6/2018	26	6	2018	17:00:19	61219	0.9	17	0	19	0	0.05859375	3.491748	-0.098388672	0.063720703	-0.91845703	21.480713	0.1953125	0	0	0	0	0	0	0	0	0	0.92602539	0.073974609	0.28125	0.18237305	0.043945313	0.0546875	0	44330	0	0	0
134	135	135	Category M	0.059814453	0.047851563	-0.93579102	-0.2121582	0.11694336	0.42651367	0	0	26/6/2018	26	6	2018	17:00:20	61220	0	17	0	20	0	0.05859375	3.491748	-0.099609375	0.065185547	-0.92114258	20.682373	0.16088867	0	0	0	0	0	0	0	0	0	0.92895508	0.071044922	0.19116211	0.15942383	-0.017333984	-0.014404297	0	44330	0	0	0
135	136	136	Category M	0.11987305	0.023925781	-0.91186523	-0.21704102	0.11669922	0.42822266	0	0	26/6/2018	26	6	2018	17:00:20	61220	0.1	17	0	20	0	0.05859375	3.491748	-0.098876953	0.065429688	-0.91772461	22.08667	0.22265625	0	0	0	0	0	0	0	0	0	0.92529297	0.074707031	0.26611328	0.21875	-0.041503906	0.005859375	0	44330	0	0	0
136	137	137	Category L	0.095947266	0.035888672	-0.95996094	-0.22436523	0.11474609	0.42016602	0	0	26/6/2018	26	6	2018	17:00:20	61220	0.3	17	0	20	0	0.05859375	3.491748	-0.099121094	0.064453125	-0.91748047	25.719727	0.20166016	0	0	0	0	0	0	0	0	0	0.92504883	0.074951172	0.26635742	0.19506836	-0.028564453	-0.042236328	0	44330	0	0	0
137	138	138	Category L	0.095947266	0.023925781	-0.94799805	-0.22094727	0.11645508	0.42333984	0	0	26/6/2018	26	6	2018	17:00:20	61220	0.4	17	0	20	0	0.05859375	3.491748	-0.099853516	0.065917969	-0.91772461	28.812012	0.20239258	0	0	0	0	0	0	0	0	0	0.92553711	0.074462891	0.26782227	0.19580078	-0.041992188	-0.030029297	0	44330	0	0	0
138	139	139	Category L	0.095947266	0.035888672	-0.97192383	-0.21826172	0.12011719	0.42626953	0	0	26/6/2018	26	6	2018	17:00:20	61220	0.5	17	0	20	0	0.05859375	3.491748	-0.099853516	0.065185547	-0.91845703	27.648193	0.20507813	0	0	0	0	0	0	0	0	0	0.92626953	0.073730469	0.27856445	0.19580078	-0.029296875	-0.053222656	0	44330	0	0	0
139	140	140	Category L	0.10791016	0.023925781	-0.95996094	-0.22192383	0.11669922	0.42236328	0	0	26/6/2018	26	6	2018	17:00:20	61220	0.6	17	0	20	0	0.05859375	3.491748	-0.099853516	0.065917969	-0.91845703	27.197998	0.21606445	0	0	0	0	0	0	0	0	0	0.92626953	0.073730469	0.29125977	0.20776367	-0.041992188	-0.041259766	0	44330	0	0	0
140	141	141	Category L	0.10791016	0.023925781	-0.93579102	-0.22167969	0.12036133	0.42431641	0	0	26/6/2018	26	6	2018	17:00:20	61220	0.7	17	0	20	0	0.05859375	3.491748	-0.097412109	0.067626953	-0.91796875	25.171631	0.21069336	0	0	0	0	0	0	0	0	0	0.92578125	0.07421875	0.2668457	0.20532227	-0.043701172	-0.017578125	0	44330	0	0	0
141	142	142	Category L	0.11987305	0.011962891	-0.93579102	-0.22338867	0.11938477	0.42529297	0	0	26/6/2018	26	6	2018	17:00:20	61220	0.8	17	0	20	0	0.05859375	3.491748	-0.093017578	0.069824219	-0.91650391	21.506836	0.22143555	0	0	0	0	0	0	0	0	0	0.92382813	0.076171875	0.29003906	0.21289063	-0.057861328	-0.019042969	0	44330	0	0	0
142	143	143	Category L	0.10791016	0.011962891	-0.95996094	-0.22094727	0.11572266	0.42260742	0	0	26/6/2018	26	6	2018	17:00:20	61220	0.9	17	0	20	0	0.05859375	3.491748	-0.08984375	0.073730469	-0.9152832	17.556152	0.21191406	0	0	0	0	0	0	0	0	0	0.92260742	0.077392578	0.30395508	0.19775391	-0.061767578	-0.044433594	0	44330	0	0	0
143	144	144	Category L	0.14379883	0.023925781	-0.97192383	-0.22509766	0.12011719	0.42016602	0	0	26/6/2018	26	6	2018	17:00:21	61221	0	17	0	21	0	0.05859375	3.491748	-0.083984375	0.075927734	-0.91601563	13.079346	0.24023438	0	0	0	0	0	0	0	0	0	0.9230957	0.076904297	0.33569336	0.2277832	-0.052001953	-0.055664063	0	44330	0	0	0
144	145	145	Category L	0.13183594	0.011962891	-0.95996094	-0.22680664	0.1184082	0.42529297	0	0	26/6/2018	26	6	2018	17:00:21	61221	0.1	17	0	21	0	0.05859375	3.491748	-0.079101563	0.076416016	-0.91748047	11.399414	0.22460938	0	0	0	0	0	0	0	0	0	0.92407227	0.075927734	0.31787109	0.2109375	-0.064453125	-0.042236328	0	44330	0	0	0
145	146	146	Category L	0.11987305	0.023925781	-0.93579102	-0.22509766	0.11914063	0.42236328	0	0	26/6/2018	26	6	2018	17:00:21	61221	0.2	17	0	21	0	0.05859375	3.491748	-0.073486328	0.078613281	-0.91967773	9.2167969	0.20166016	0	0	0	0	0	0	0	0	0	0.92578125	0.07421875	0.26416016	0.19335938	-0.0546875	-0.015869141	0	44330	0	0	0
146	147	147	Category L	0.13183594	0.047851563	-0.95996094	-0.22705078	0.11401367	0.42016602	0	0	26/6/2018	26	6	2018	17:00:21	61221	0.3	17	0	21	0	0.05859375	3.491748	-0.06640625	0.076904297	-0.92529297	6.5895996	0.20336914	0	0	0	0	0	0	0	0	0	0.9309082	0.069091797	0.26196289	0.19824219	-0.029052734	-0.034423828	0	44330	0	0	0
147	148	148	Category L	0.10791016	0.011962891	-0.95996094	-0.22680664	0.12182617	0.42431641	0	0	26/6/2018	26	6	2018	17:00:21	61221	0.4	17	0	21	0	0.05859375	3.491748	-0.059814453	0.075927734	-0.92163086	3.5405273	0.18359375	0	0	0	0	0	0	0	0	0	0.92675781	0.073242188	0.26977539	0.16772461	-0.063964844	-0.038085938	0	44330	0	0	0
148	149	149	Category L	0.095947266	0.011962891	-0.94799805	-0.22436523	0.12451172	0.42333984	0	0	26/6/2018	26	6	2018	17:00:21	61221	0.5	17	0	21	0	0.05859375	3.491748	-0.057617188	0.073730469	-0.9206543	0.98608398	0.16772461	0	0	0	0	0	0	0	0	0	0.92553711	0.074462891	0.24243164	0.15356445	-0.061767578	-0.027099609	0	44330	0	0	0
149	150	150	Category L	0.14379883	0.011962891	-0.95996094	-0.22949219	0.11938477	0.42114258	0	0	26/6/2018	26	6	2018	17:00:21	61221	0.6	17	0	21	0	0.05859375	3.491748	-0.052978516	0.071044922	-0.92211914	0.15551758	0.20874023	0	0	0	0	0	0	0	0	0	0.92626953	0.073730469	0.29345703	0.19677734	-0.059082031	-0.037597656	0	44330	0	0	0
150	151	151	Category L	0.14379883	0.011962891	-0.94799805	-0.22705078	0.12011719	0.41821289	0	0	26/6/2018	26	6	2018	17:00:21	61221	0.7	17	0	21	0	0.05859375	3.491748	-0.043945313	0.06640625	-0.92456055	0.20288086	0.19702148	0	0	0	0	0	0	0	0	0	0.92822266	0.071777344	0.265625	0.18774414	-0.054443359	-0.023193359	0	44330	0	0	0
151	152	152	Category L	0.11987305	0	-0.95996094	-0.22485352	0.1237793	0.42041016	0	0	26/6/2018	26	6	2018	17:00:21	61221	0.8	17	0	21	0	0.05859375	3.491748	-0.039306641	0.064453125	-0.92797852	0.77172852	0.17480469	0	0	0	0	0	0	0	0	0	0.93115234	0.068847656	0.25561523	0.15917969	-0.064453125	-0.031738281	0	44330	0	0	0
152	153	153	Category L	0.13183594	-0.011962891	-0.93579102	-0.22680664	0.1184082	0.42333984	0	0	26/6/2018	26	6	2018	17:00:21	61221	0.9	17	0	21	0	0.05859375	3.491748	-0.033203125	0.064208984	-0.92773438	0.89111328	0.18188477	0	0	0	0	0	0	0	0	0	0.93041992	0.069580078	0.24926758	0.16503906	-0.076171875	-0.0078125	0	44330	0	0	0
153	154	154	Category L	0.10791016	0.011962891	-0.98388672	-0.2277832	0.12280273	0.42504883	0	0	26/6/2018	26	6	2018	17:00:22	61222	0	17	0	22	0	0.05859375	3.5594238	-0.028076172	0.0625	-0.92895508	0.87939453	0.1550293	0	0	0	0	0	0	0	0	0	0.93164063	0.068359375	0.24145508	0.13598633	-0.050537109	-0.0546875	0	44330	0	0	0
154	155	155	Category L	0.11987305	0.023925781	-0.97192383	-0.22680664	0.11743164	0.41992188	0	0	26/6/2018	26	6	2018	17:00:22	61222	0.1	17	0	22	0	0.05859375	3.5594238	-0.024169922	0.054443359	-0.93164063	1.3300781	0.15258789	0	0	0	0	0	0	0	0	0	0.93359375	0.06640625	0.21484375	0.14404297	-0.030517578	-0.040039063	0	44330	0	0	0
155	156	156	Category L	0.11987305	0.011962891	-0.92382813	-0.22509766	0.12084961	0.42138672	0	0	26/6/2018	26	6	2018	17:00:22	61222	0.2	17	0	22	0	0.05859375	3.5594238	-0.016113281	0.051513672	-0.93530273	1.404541	0.14208984	0	0	0	0	0	0	0	0	0	0.93701172	0.062988281	0.18725586	0.13598633	-0.039550781	0.011474609	0	44330	0	0	0
156	157	157	Category L	0.14379883	0.011962891	-0.91186523	-0.2277832	0.11328125	0.41992188	0	0	26/6/2018	26	6	2018	17:00:22	61222	0.3	17	0	22	0	0.05859375	3.5594238	-0.009277344	0.044433594	-0.9375	1.2155762	0.15869141	0	0	0	0	0	0	0	0	0	0.93847656	0.061523438	0.21142578	0.15307617	-0.032470703	0.025634766	0	44330	0	0	0
157	158	158	Category L	0.10791016	0.023925781	-0.95996094	-0.22949219	0.11938477	0.42407227	0	0	26/6/2018	26	6	2018	17:00:22	61222	0.4	17	0	22	0	0.05859375	3.5594238	-0.001708984	0.042236328	-0.93994141	0.93676758	0.11279297	0	0	0	0	0	0	0	0	0	0.94091797	0.059082031	0.14770508	0.10961914	-0.018310547	-0.019775391	0	44330	0	0	0
158	159	159	Category L	0.10791016	0	-0.95996094	-0.22314453	0.12182617	0.42114258	0	0	26/6/2018	26	6	2018	17:00:22	61222	0.5	17	0	22	0	0.05859375	3.5594238	0.005859375	0.037597656	-0.94140625	0.75976563	0.11010742	0	0	0	0	0	0	0	0	0	0.94213867	0.057861328	0.15795898	0.10180664	-0.037597656	-0.018310547	0	44330	0	0	0
159	160	160	Category L	0.11987305	0.023925781	-0.93579102	-0.2277832	0.1171875	0.42016602	0	0	26/6/2018	26	6	2018	17:00:22	61222	0.6	17	0	22	0	0.05859375	3.5594238	0.014892578	0.037597656	-0.94140625	0.55444336	0.10571289	0	0	0	0	0	0	0	0	0	0.94213867	0.057861328	0.12426758	0.10473633	-0.013671875	0.005615234	0	44330	0	0	0
160	161	161	Category L	0.14379883	0	-0.98388672	-0.22167969	0.12084961	0.41943359	0	0	26/6/2018	26	6	2018	17:00:22	61222	0.7	17	0	22	0	0.05859375	3.5594238	0.025390625	0.035888672	-0.9440918	0.25854492	0.12988281	0	0	0	0	0	0	0	0	0	0.94506836	0.054931641	0.1940918	0.11816406	-0.035888672	-0.039550781	0	44330	0	0	0
161	162	162	Category L	0.14379883	0.011962891	-0.97192383	-0.23046875	0.12158203	0.41821289	0	0	26/6/2018	26	6	2018	17:00:22	61222	0.8	17	0	22	0	0.05859375	3.5594238	0.033203125	0.032958984	-0.94213867	0.68310547	0.11621094	0	0	0	0	0	0	0	0	0	0.94335938	0.056640625	0.16113281	0.11035156	-0.020996094	-0.029541016	0	44330	0	0	0
162	163	163	Category L	0.13183594	0.023925781	-0.93579102	-0.2331543	0.12084961	0.42016602	0	0	26/6/2018	26	6	2018	17:00:22	61222	0.9	17	0	22	0	0.05859375	3.5594238	0.041259766	0.029785156	-0.9453125	0.4921875	0.091064453	0	0	0	0	0	0	0	0	0	0.94677734	0.053222656	0.10595703	0.090332031	-0.005859375	0.009521484	0	44330	0	0	0
163	164	164	Category L	0.083984375	0.023925781	-0.93579102	-0.22875977	0.12084961	0.41992188	0	0	26/6/2018	26	6	2018	17:00:23	61223	0	17	0	23	0	0.05859375	3.5594238	0.048339844	0.025390625	-0.94726563	0.3371582	0.037109375	0	0	0	0	0	0	0	0	0	0.94873047	0.051269531	0.048583984	0.035400391	-0.001464844	0.011474609	0	44330	0	0	0
164	165	165	Category L	0.11987305	0	-0.97192383	-0.22509766	0.12353516	0.42431641	0	0	26/6/2018	26	6	2018	17:00:23	61223	0.1	17	0	23	0	0.05859375	3.5594238	0.060791016	0.020507813	-0.94799805	0.28125	0.066650391	0	0	0	0	0	0	0	0	0	0.95019531	0.049804688	0.10327148	0.058837891	-0.020507813	-0.023681641	0	44330	0	0	0
165	166	166	Category L	0.11987305	0	-0.93579102	-0.22436523	0.12207031	0.42016602	0	0	26/6/2018	26	6	2018	17:00:23	61223	0.2	17	0	23	0	0.05859375	3.5594238	0.065673828	0.019287109	-0.9543457	0.11962891	0.060058594	0	0	0	0	0	0	0	0	0	0.95678711	0.043212891	0.091796875	0.053955078	-0.019287109	0.018554688	0	44330	0	0	0
166	167	167	Category L	0.10791016	0.023925781	-0.94799805	-0.22509766	0.12353516	0.41918945	0	0	26/6/2018	26	6	2018	17:00:23	61223	0.3	17	0	23	0	0.05859375	3.5594238	0.075927734	0.014648438	-0.95532227	0.15844727	0.033691406	0	0	0	0	0	0	0	0	0	0.95849609	0.041503906	0.048339844	0.031738281	0.009033203	0.007324219	0	44330	0	0	0
167	168	168	Category L	0.14379883	0	-0.95996094	-0.22851563	0.1171875	0.41821289	0	0	26/6/2018	26	6	2018	17:00:23	61223	0.4	17	0	23	0	0.05859375	3.5594238	0.083984375	0.008544922	-0.95507813	0.25683594	0.060302734	0	0	0	0	0	0	0	0	0	0.95898438	0.041015625	0.072753906	0.059570313	-0.008544922	-0.004638672	0	44330	0	0	0
168	169	169	Category L	0.13183594	0	-0.97192383	-0.23071289	0.12158203	0.41503906	0	0	26/6/2018	26	6	2018	17:00:23	61223	0.5	17	0	23	0	0.05859375	3.5594238	0.088378906	0.001220703	-0.95092773	0.044433594	0.047851563	0	0	0	0	0	0	0	0	0	0.95507813	0.044921875	0.065429688	0.043212891	-0.001220703	-0.020751953	0	44330	0	0	0
169	170	170	Category L	0.13183594	0.011962891	-0.93579102	-0.22802734	0.12304688	0.41723633	0	0	26/6/2018	26	6	2018	17:00:23	61223	0.6	17	0	23	0	0.05859375	3.5594238	0.094238281	-0.003173828	-0.95263672	0.32275391	0.043701172	0	0	0	0	0	0	0	0	0	0.95727539	0.042724609	0.069580078	0.037353516	0.015136719	0.016845703	0	44330	0	0	0
170	171	171	Category L	0.10791016	0.023925781	-0.93579102	-0.22338867	0.12255859	0.41943359	0	0	26/6/2018	26	6	2018	17:00:23	61223	0.7	17	0	23	0	0.05859375	3.5594238	0.098144531	-0.003417969	-0.95556641	0.4296875	0.03515625	0	0	0	0	0	0	0	0	0	0.96069336	0.039306641	0.056884766	0.009521484	0.02734375	0.019775391	0	44330	0	0	0
171	172	172	Category L	0.13183594	0.023925781	-0.93579102	-0.22607422	0.12353516	0.4152832	0	0	26/6/2018	26	6	2018	17:00:23	61223	0.8	17	0	23	0	0.05859375	3.5594238	0.10351563	-0.003662109	-0.95263672	0.52246094	0.04296875	0	0	0	0	0	0	0	0	0	0.95825195	0.041748047	0.072998047	0.028076172	0.027587891	0.016845703	0	44330	0	0	0
172	173	173	Category L	0.13183594	0.011962891	-0.99584961	-0.22705078	0.12792969	0.42041016	0	0	26/6/2018	26	6	2018	17:00:23	61223	0.9	17	0	23	0	0.05859375	3.5594238	0.10546875	-0.006103516	-0.9543457	0.76489258	0.052246094	0	0	0	0	0	0	0	0	0	0.96020508	0.039794922	0.085693359	0.026123047	0.018066406	-0.041259766	0	44330	0	0	0
173	174	174	Category L	0.13183594	0.011962891	-0.95996094	-0.23071289	0.1171875	0.41918945	0	0	26/6/2018	26	6	2018	17:00:24	61224	0	17	0	24	0	0.05859375	3.5594238	0.10742188	-0.008300781	-0.95581055	1.0744629	0.031982422	0	0	0	0	0	0	0	0	0	0.96191406	0.038085938	0.048583984	0.024169922	0.020263672	-0.00390625	0	44330	0	0	0
174	175	175	Category L	0.15576172	0.011962891	-0.94799805	-0.23217773	0.11743164	0.42211914	0	0	26/6/2018	26	6	2018	17:00:24	61224	0.1	17	0	24	0	0.05859375	3.5594238	0.10888672	-0.010742188	-0.95776367	1.3498535	0.052734375	0	0	0	0	0	0	0	0	0	0.96411133	0.035888672	0.079345703	0.046630859	0.022705078	0.009765625	0	44330	0	0	0
175	176	176	Category L	0.11987305	0.023925781	-0.94799805	-0.22705078	0.1262207	0.41845703	0	0	26/6/2018	26	6	2018	17:00:24	61224	0.2	17	0	24	0	0.05859375	3.5594238	0.1081543	-0.011474609	-0.95727539	1.5539551	0.038574219	0	0	0	0	0	0	0	0	0	0.96337891	0.036621094	0.056396484	0.011474609	0.035400391	0.009277344	0	44330	0	0	0
176	177	177	Category L	0.13183594	0.023925781	-0.93579102	-0.23193359	0.12084961	0.42089844	0	0	26/6/2018	26	6	2018	17:00:24	61224	0.3	17	0	24	0	0.05859375	3.5594238	0.10742188	-0.012451172	-0.95629883	1.5817871	0.048339844	0	0	0	0	0	0	0	0	0	0.9621582	0.037841797	0.081054688	0.024169922	0.036376953	0.020507813	0	44330	0	0	0
177	178	178	Category L	0.13183594	0.023925781	-0.97192383	-0.2277832	0.12036133	0.42114258	0	0	26/6/2018	26	6	2018	17:00:24	61224	0.4	17	0	24	0	0.05859375	3.5594238	0.10375977	-0.014648438	-0.95532227	1.5153809	0.050537109	0	0	0	0	0	0	0	0	0	0.9609375	0.0390625	0.083251953	0.027832031	0.038574219	-0.016357422	0	44330	0	0	0
178	179	179	Category L	0.071777344	0.011962891	-0.98388672	-0.23388672	0.12426758	0.41821289	0	0	26/6/2018	26	6	2018	17:00:24	61224	0.5	17	0	24	0	0.05859375	3.5594238	0.1015625	-0.016357422	-0.95507813	1.9592285	0.050048828	0	0	0	0	0	0	0	0	0	0.96069336	0.039306641	0.086914063	-0.029785156	0.028320313	-0.028564453	0	44330	0	0	0
179	180	180	Category L	0.14379883	0.011962891	-0.95996094	-0.22705078	0.12158203	0.42016602	0	0	26/6/2018	26	6	2018	17:00:24	61224	0.6	17	0	24	0	0.05859375	3.5594238	0.09765625	-0.017822266	-0.96044922	2.9025879	0.054931641	0	0	0	0	0	0	0	0	0	0.96557617	0.034423828	0.076416016	0.045898438	0.029785156	0.000488281	0	44330	0	0	0
180	181	181	Category L	0.20385742	0.023925781	-0.94799805	-0.23046875	0.12329102	0.41918945	0	0	26/6/2018	26	6	2018	17:00:24	61224	0.7	17	0	24	0	0.05859375	3.5594238	0.097167969	-0.017089844	-0.96069336	3.980957	0.11474609	0	0	0	0	0	0	0	0	0	0.96582031	0.034179688	0.16015625	0.10644531	0.041015625	0.012695313	0	44330	0	0	0
181	182	182	Category E	0.083984375	0.11987305	-0.88793945	-0.21655273	0.13842773	0.421875	0	0	26/6/2018	26	6	2018	17:00:25	61225	0.3	17	0	25	0	0.05859375	3.5594238	0.092529297	-0.018066406	-0.9609375	3.6784668	0.15625	0	0	0	0	0	0	0	0	0	0.96557617	0.034423828	0.21972656	-0.008544922	0.13793945	0.072998047	0	44330	0	0	0
182	183	183	Category E	0.10791016	0.071777344	-0.89990234	-0.234375	0.14819336	0.40966797	0	0	26/6/2018	26	6	2018	17:00:25	61225	0.4	17	0	25	0	0.05859375	3.5594238	0.088378906	-0.019042969	-0.96069336	3.7976074	0.11108398	0	0	0	0	0	0	0	0	0	0.96484375	0.03515625	0.17114258	0.019287109	0.090820313	0.060791016	0	44330	0	0	0
183	184	184	Category E	-0.083984375	0.011962891	-0.97192383	-0.22338867	0.14331055	0.42163086	0	0	26/6/2018	26	6	2018	17:00:25	61225	0.5	17	0	25	0	0.05859375	3.5594238	0.089599609	-0.016845703	-0.96362305	4.6464844	0.17602539	0	0	0	0	0	0	0	0	0	0.96777344	0.032226563	0.21069336	-0.17358398	0.028808594	-0.008056641	0	44330	0	0	0
184	185	185	Category E	0.035888672	0.11987305	-0.89990234	-0.21801758	0.12719727	0.42651367	0	0	26/6/2018	26	6	2018	17:00:25	61225	0.6	17	0	25	0	0.05859375	3.5594238	0.087890625	-0.01953125	-0.96826172	4.704834	0.16381836	0	0	0	0	0	0	0	0	0	0.97241211	0.027587891	0.26000977	-0.052001953	0.1394043	0.068359375	0	44330	0	0	0
185	186	186	Category E	0.083984375	-0.035888672	-1.355957	-0.18188477	0.12133789	0.43725586	0	0	26/6/2018	26	6	2018	17:00:25	61225	0.7	17	0	25	0	0.05859375	3.5594238	0.087890625	-0.020019531	-0.96435547	2.7849121	0.39160156	0	0	0	0	0	0	0	0	0	0.96875	0.03125	0.41113281	-0.00390625	-0.015625	-0.39135742	0	44330	0	0	0
186	187	187	Category E	0.13183594	-0.047851563	-0.80395508	-0.19458008	0.15209961	0.43066406	0	0	26/6/2018	26	6	2018	17:00:25	61225	0.8	17	0	25	0	0.059082031	3.5529785	0.086425781	-0.01953125	-0.96313477	0.55761719	0.16772461	0	0	0	0	0	0	0	0	0	0.96704102	0.032958984	0.23266602	0.045166016	-0.028076172	0.15917969	0	44330	0	0	0
187	188	188	Category E	-0.083984375	-0.10791016	-0.87597656	-0.16552734	0.16113281	0.4375	0	0	26/6/2018	26	6	2018	17:00:25	61225	0.9	17	0	25	0	0.059082031	3.5529785	0.087158203	-0.01953125	-0.9609375	1.1594238	0.21069336	0	0	0	0	0	0	0	0	0	0.96508789	0.034912109	0.34472656	-0.17114258	-0.088134766	0.084960938	0	44330	0	0	0
188	189	189	Category E	-0.047851563	-0.10791016	-0.99584961	-0.17089844	0.16625977	0.43554688	0	0	26/6/2018	26	6	2018	17:00:26	61226	0	17	0	26	0	0.059082031	3.5529785	0.089599609	-0.01953125	-0.9621582	2.9487305	0.16674805	0	0	0	0	0	0	0	0	0	0.96655273	0.033447266	0.25927734	-0.13745117	-0.088134766	-0.033447266	0	44330	0	0	0
189	190	190	Category E	0.15576172	-0.13183594	-1.0078125	-0.15185547	0.19921875	0.43261719	0	0	26/6/2018	26	6	2018	17:00:26	61226	0.1	17	0	26	0	0.059082031	3.5529785	0.091064453	-0.01953125	-0.96118164	4.0031738	0.13745117	0	0	0	0	0	0	0	0	0	0.96582031	0.034179688	0.22314453	0.064453125	-0.11206055	-0.046386719	0	44330	0	0	0
190	191	191	Category E	0.095947266	0	-1.1398926	-0.12670898	0.21484375	0.43530273	0	0	26/6/2018	26	6	2018	17:00:26	61226	0.2	17	0	26	0	0.059082031	3.5529785	0.092285156	-0.018066406	-0.95874023	4.3898926	0.18188477	0	0	0	0	0	0	0	0	0	0.96337891	0.036621094	0.20263672	0.003417969	0.018066406	-0.1809082	0	44330	0	0	0
191	192	192	Category E	0.071777344	0.035888672	-0.83984375	-0.16088867	0.20336914	0.42529297	0	0	26/6/2018	26	6	2018	17:00:26	61226	0.3	17	0	26	0	0.059082031	3.5529785	0.089599609	-0.018310547	-0.95922852	6.7036133	0.13232422	0	0	0	0	0	0	0	0	0	0.96362305	0.036376953	0.19165039	-0.017822266	0.054199219	0.11938477	0	44330	0	0	0
192	193	193	Category E	-0.10791016	0.13183594	-0.98388672	-0.15307617	0.22460938	0.421875	0	0	26/6/2018	26	6	2018	17:00:26	61226	0.4	17	0	26	0	0.059082031	3.5529785	0.090332031	-0.018310547	-0.95776367	10.156738	0.25	0	0	0	0	0	0	0	0	0	0.9621582	0.037841797	0.37451172	-0.19824219	0.15014648	-0.025878906	0	44330	0	0	0
193	194	194	Category E	-0.035888672	-0.095947266	-0.95996094	-0.17260742	0.19580078	0.42504883	0	0	26/6/2018	26	6	2018	17:00:26	61226	0.5	17	0	26	0	0.059082031	3.5529785	0.091552734	-0.016601563	-0.95751953	11.524658	0.15014648	0	0	0	0	0	0	0	0	0	0.9621582	0.037841797	0.20922852	-0.12744141	-0.079101563	-0.002197266	0	44330	0	0	0
194	195	195	Category E	0.16796875	-0.023925781	-1.1159668	-0.16479492	0.19140625	0.42285156	0	0	26/6/2018	26	6	2018	17:00:26	61226	0.6	17	0	26	0	0.059082031	3.5529785	0.092285156	-0.016845703	-0.95898438	10.815674	0.17431641	0	0	0	0	0	0	0	0	0	0.96337891	0.036621094	0.23950195	0.075439453	-0.006835938	-0.15673828	0	44330	0	0	0
195	196	196	Category E	0.023925781	-0.14379883	-1.0319824	-0.17382813	0.2121582	0.41918945	0	0	26/6/2018	26	6	2018	17:00:26	61226	0.7	17	0	26	0	0.059082031	3.5529785	0.093505859	-0.017578125	-0.95727539	12.337646	0.16210938	0	0	0	0	0	0	0	0	0	0.9621582	0.037841797	0.27001953	-0.069580078	-0.12597656	-0.074462891	0	44330	0	0	0
196	197	197	Category E	0.14379883	-0.095947266	-0.89990234	-0.18041992	0.21557617	0.42041016	0	0	26/6/2018	26	6	2018	17:00:26	61226	0.8	17	0	26	0	0.059082031	3.5529785	0.091308594	-0.018066406	-0.95800781	14.768311	0.11010742	0	0	0	0	0	0	0	0	0	0.96240234	0.037597656	0.18823242	0.052246094	-0.077636719	0.058105469	0	44330	0	0	0
197	198	198	Category E	0.10791016	-0.083984375	-0.94799805	-0.15576172	0.22070313	0.42089844	0	0	26/6/2018	26	6	2018	17:00:26	61226	0.9	17	0	26	0	0.059082031	3.5529785	0.089355469	-0.018798828	-0.95800781	16.891357	0.068359375	0	0	0	0	0	0	0	0	0	0.96240234	0.037597656	0.093505859	0.018310547	-0.064941406	0.010009766	0	44330	0	0	0
198	199	199	Category E	0.071777344	-0.023925781	-0.88793945	-0.18798828	0.22729492	0.40332031	0	0	26/6/2018	26	6	2018	17:00:27	61227	0	17	0	27	0	0.059082031	3.5529785	0.090820313	-0.018066406	-0.95947266	15.637451	0.07421875	0	0	0	0	0	0	0	0	0	0.96386719	0.036132813	0.096191406	-0.019042969	-0.005615234	0.071533203	0	44330	0	0	0
199	200	200	Category E	0.34790039	-0.023925781	-0.98388672	-0.16723633	0.25219727	0.39941406	0	0	26/6/2018	26	6	2018	17:00:27	61227	0.1	17	0	27	0	0.059082031	3.5529785	0.090332031	-0.018310547	-0.96240234	13.623779	0.25830078	0	0	0	0	0	0	0	0	0	0.96679688	0.033203125	0.28393555	0.25732422	-0.005371094	-0.021240234	0	44330	0	0	0
200	201	201	Category E	0.10791016	-0.059814453	-1.0319824	-0.17211914	0.22827148	0.41259766	0	0	26/6/2018	26	6	2018	17:00:27	61227	0.2	17	0	27	0	0.059082031	3.5529785	0.091552734	-0.017578125	-0.96044922	12.030273	0.084228516	0	0	0	0	0	0	0	0	0	0.96508789	0.034912109	0.12963867	0.016113281	-0.041992188	-0.071289063	0	44330	0	0	0
201	202	202	Category E	0.23999023	-0.011962891	-0.77978516	-0.21655273	0.23608398	0.39453125	0	0	26/6/2018	26	6	2018	17:00:27	61227	0.3	17	0	27	0	0.059082031	3.5529785	0.089111328	-0.017822266	-0.95947266	9.1765137	0.23461914	0	0	0	0	0	0	0	0	0	0.96386719	0.036132813	0.33618164	0.15063477	0.005859375	0.1796875	0	44330	0	0	0
202	203	203	Category E	-0.023925781	-0.071777344	-0.93579102	-0.22924805	0.2121582	0.39501953	0	0	26/6/2018	26	6	2018	17:00:27	61227	0.4	17	0	27	0	0.059082031	3.5529785	0.088378906	-0.018310547	-0.95874023	4.7556152	0.12646484	0	0	0	0	0	0	0	0	0	0.96289063	0.037109375	0.1887207	-0.11230469	-0.053222656	0.022949219	0	44330	0	0	0
203	204	204	Category E	0.38378906	-0.10791016	-1.0078125	-0.29199219	0.18481445	0.37597656	0	0	26/6/2018	26	6	2018	17:00:27	61227	0.5	17	0	27	0	0.059082031	3.5529785	0.089599609	-0.019287109	-0.96069336	1.8903809	0.31054688	0	0	0	0	0	0	0	0	0	0.96508789	0.034912109	0.42944336	0.29394531	-0.088378906	-0.046875	0	44330	0	0	0
204	205	205	Category E	0.10791016	-0.15576172	-1.0678711	-0.21118164	0.18310547	0.41674805	0	0	26/6/2018	26	6	2018	17:00:27	61227	0.6	17	0	27	0	0.059082031	3.5529785	0.08984375	-0.021240234	-0.96069336	4.5187988	0.17260742	0	0	0	0	0	0	0	0	0	0.96508789	0.034912109	0.25952148	0.017822266	-0.13427734	-0.10693359	0	44330	0	0	0
205	206	206	Category E	0.20385742	-0.19189453	-0.85180664	-0.2421875	0.20019531	0.39648438	0	0	26/6/2018	26	6	2018	17:00:27	61227	0.7	17	0	27	0	0.059082031	3.5529785	0.088867188	-0.022216797	-0.9609375	8.6252441	0.23217773	0	0	0	0	0	0	0	0	0	0.96533203	0.034667969	0.39379883	0.11474609	-0.16943359	0.10913086	0	44330	0	0	0
206	207	207	Category E	0.26391602	-0.14379883	-0.82788086	-0.19287109	0.2019043	0.41552734	0	0	26/6/2018	26	6	2018	17:00:27	61227	0.8	17	0	27	0	0.059082031	3.5529785	0.087402344	-0.024414063	-0.96166992	12.516846	0.25146484	0	0	0	0	0	0	0	0	0	0.96606445	0.033935547	0.42944336	0.17626953	-0.11914063	0.13378906	0	44330	0	0	0
207	208	208	Category E	-0.20385742	-0.10791016	-0.92382813	-0.2199707	0.19799805	0.40795898	0	0	26/6/2018	26	6	2018	17:00:27	61227	0.9	17	0	27	0	0.059082031	3.5529785	0.087890625	-0.023925781	-0.9609375	17.740723	0.3059082	0	0	0	0	0	0	0	0	0	0.96508789	0.034912109	0.4128418	-0.29174805	-0.083740234	0.037109375	0	44330	0	0	0
208	209	209	Category E	0.2277832	-0.17993164	-1.0078125	-0.27026367	0.18798828	0.3815918	0	0	26/6/2018	26	6	2018	17:00:28	61228	0	17	0	28	0	0.059082031	3.5529785	0.087402344	-0.024169922	-0.96069336	21.059814	0.21459961	0	0	0	0	0	0	0	0	0	0.96484375	0.03515625	0.34277344	0.14013672	-0.15551758	-0.046875	0	44330	0	0	0
209	210	210	Category E	0.071777344	-0.071777344	-1.2839355	-0.15869141	0.20581055	0.42333984	0	0	26/6/2018	26	6	2018	17:00:28	61228	0.1	17	0	28	0	0.059082031	3.5529785	0.087158203	-0.024658203	-0.96069336	22.03833	0.3269043	0	0	0	0	0	0	0	0	0	0.96484375	0.03515625	0.38549805	-0.015380859	-0.046875	-0.32299805	0	44330	0	0	0
210	211	211	Category E	0.14379883	-0.011962891	-0.73193359	-0.22509766	0.17163086	0.41235352	0	0	26/6/2018	26	6	2018	17:00:28	61228	0.2	17	0	28	0	0.059082031	3.5529785	0.085205078	-0.025634766	-0.96118164	24.266357	0.23681641	0	0	0	0	0	0	0	0	0	0.96533203	0.034667969	0.30126953	0.058349609	0.013671875	0.22924805	0	44330	0	0	0
211	212	212	Category E	-0.023925781	-0.035888672	-0.97192383	-0.22949219	0.14575195	0.41674805	0	0	26/6/2018	26	6	2018	17:00:28	61228	0.3	17	0	28	0	0.059082031	3.5529785	0.084960938	-0.027099609	-0.96069336	23.012939	0.10961914	0	0	0	0	0	0	0	0	0	0.96484375	0.03515625	0.12866211	-0.10888672	-0.008544922	-0.010986328	0	44330	0	0	0
212	213	213	Category E	0.011962891	0.011962891	-0.92382813	-0.27441406	0.11621094	0.39892578	0	0	26/6/2018	26	6	2018	17:00:28	61228	0.4	17	0	28	0	0.059082031	3.5529785	0.085205078	-0.026855469	-0.9597168	21.294678	0.090576172	0	0	0	0	0	0	0	0	0	0.96386719	0.036132813	0.1484375	-0.073242188	0.038818359	0.035888672	0	44330	0	0	0
213	214	214	Category E	0.21582031	-0.095947266	-1.0197754	-0.2355957	0.083496094	0.42236328	0	0	26/6/2018	26	6	2018	17:00:28	61228	0.5	17	0	28	0	0.059082031	3.5529785	0.083740234	-0.026611328	-0.96044922	18.045898	0.16015625	0	0	0	0	0	0	0	0	0	0.96459961	0.035400391	0.26025391	0.13183594	-0.069091797	-0.059082031	0	44330	0	0	0
214	215	215	Category E	0	-0.011962891	-0.88793945	-0.22192383	0.083740234	0.4284668	0	0	26/6/2018	26	6	2018	17:00:28	61228	0.6	17	0	28	0	0.059082031	3.5529785	0.082275391	-0.028320313	-0.96166992	18.270508	0.11181641	0	0	0	0	0	0	0	0	0	0.96557617	0.034423828	0.17260742	-0.082275391	0.016357422	0.073730469	0	44330	0	0	0
215	216	216	Category E	0.047851563	-0.035888672	-0.82788086	-0.20410156	0.083740234	0.43798828	0	0	26/6/2018	26	6	2018	17:00:28	61228	0.7	17	0	28	0	0.059082031	3.5529785	0.080566406	-0.028076172	-0.95996094	17.952148	0.13623047	0	0	0	0	0	0	0	0	0	0.96362305	0.036376953	0.17260742	-0.032714844	-0.007568359	0.13208008	0	44330	0	0	0
216	217	217	Category E	-0.19189453	-0.15576172	-0.88793945	-0.18994141	0.082763672	0.43945313	0	0	26/6/2018	26	6	2018	17:00:28	61228	0.8	17	0	28	0	0.059082031	3.5529785	0.079345703	-0.028076172	-0.95922852	16.248291	0.30834961	0	0	0	0	0	0	0	0	0	0.96313477	0.036865234	0.47045898	-0.27124023	-0.12744141	0.071289063	0	44330	0	0	0
217	218	218	Category E	-0.071777344	-0.10791016	-0.93579102	-0.16772461	0.13891602	0.44189453	0	0	26/6/2018	26	6	2018	17:00:28	61228	0.9	17	0	28	0	0.059082031	3.5529785	0.078613281	-0.028320313	-0.9609375	14.475342	0.17211914	0	0	0	0	0	0	0	0	0	0.96435547	0.035644531	0.25512695	-0.15039063	-0.079345703	0.025146484	0	44330	0	0	0
218	219	219	Category E	-0.2277832	-0.083984375	-1.3918457	-0.10180664	0.14819336	0.45581055	0	0	26/6/2018	26	6	2018	17:00:29	61229	0	17	0	29	0	0.059082031	3.5529785	0.075927734	-0.027587891	-0.96191406	13.620605	0.52929688	0	0	0	0	0	0	0	0	0	0.96533203	0.034667969	0.78979492	-0.30371094	-0.056152344	-0.4296875	0	44330	0	0	0
219	220	220	Category E	0.083984375	0.095947266	-0.98388672	-0.10986328	0.14233398	0.4543457	0	0	26/6/2018	26	6	2018	17:00:29	61229	0.1	17	0	29	0	0.059082031	3.5529785	0.074707031	-0.028320313	-0.96069336	15.990479	0.12670898	0	0	0	0	0	0	0	0	0	0.96411133	0.035888672	0.15649414	0.009033203	0.12426758	-0.022949219	0	44330	0	0	0
220	221	221	Category E	-0.26391602	-0.059814453	-0.94799805	-0.080810547	0.13671875	0.45996094	0	0	26/6/2018	26	6	2018	17:00:29	61229	0.2	17	0	29	0	0.059082031	3.5529785	0.073730469	-0.029785156	-0.96118164	11.695313	0.33935547	0	0	0	0	0	0	0	0	0	0.96459961	0.035400391	0.38085938	-0.33764648	-0.029785156	0.013183594	0	44330	0	0	0
221	222	222	Category E	-0.2277832	-0.071777344	-0.92382813	-0.17773438	0.086669922	0.44555664	0	0	26/6/2018	26	6	2018	17:00:29	61229	0.3	17	0	29	0	0.059082031	3.5529785	0.071044922	-0.030761719	-0.96313477	9.3234863	0.30419922	0	0	0	0	0	0	0	0	0	0.96630859	0.033691406	0.37915039	-0.29882813	-0.040771484	0.039306641	0	44330	0	0	0
222	223	223	Category E	0.20385742	0.17993164	-1.1879883	-0.18383789	0.057373047	0.44702148	0	0	26/6/2018	26	6	2018	17:00:29	61229	0.4	17	0	29	0	0.059082031	3.5529785	0.070068359	-0.032226563	-0.96435547	11.485107	0.3359375	0	0	0	0	0	0	0	0	0	0.96728516	0.032714844	0.56933594	0.13354492	0.2121582	-0.22338867	0	44330	0	0	0
223	224	224	Category E	0.023925781	-0.17993164	-1.3439941	-0.17871094	0.049316406	0.4440918	0	0	26/6/2018	26	6	2018	17:00:29	61229	0.5	17	0	29	0	0.059082031	3.5529785	0.068359375	-0.032714844	-0.96386719	11.678955	0.40966797	0	0	0	0	0	0	0	0	0	0.96704102	0.032958984	0.57128906	-0.044433594	-0.14697266	-0.37988281	0	44330	0	0	0
224	225	225	Category E	0.13183594	-0.035888672	-0.65991211	-0.27001953	0.04296875	0.40551758	0	0	26/6/2018	26	6	2018	17:00:29	61229	0.6	17	0	29	0	0.058349609	3.5545898	0.071777344	-0.032226563	-0.96655273	8.6208496	0.3125	0	0	0	0	0	0	0	0	0	0.9699707	0.030029297	0.37036133	0.059814453	-0.003417969	0.30664063	0	44330	0	0	0
225	226	226	Category E	0	0.071777344	-0.82788086	-0.29833984	0.045410156	0.38525391	0	0	26/6/2018	26	6	2018	17:00:29	61229	0.7	17	0	29	0	0.058349609	3.5545898	0.070556641	-0.032714844	-0.97021484	2.4018555	0.19018555	0	0	0	0	0	0	0	0	0	0.97338867	0.026611328	0.31762695	-0.070556641	0.10449219	0.14233398	0	44330	0	0	0
226	227	227	Category E	0.19189453	0.047851563	-0.79199219	-0.31835938	0.068603516	0.37890625	0	0	26/6/2018	26	6	2018	17:00:29	61229	0.8	17	0	29	0	0.058349609	3.5545898	0.069580078	-0.031982422	-0.96508789	1.5793457	0.22631836	0	0	0	0	0	0	0	0	0	0.96801758	0.031982422	0.37524414	0.12207031	0.079833984	0.1730957	0	44330	0	0	0
227	228	228	Category E	0.29980469	0.011962891	-1.0559082	-0.29052734	0.078369141	0.39086914	0	0	26/6/2018	26	6	2018	17:00:29	61229	0.9	17	0	29	0	0.058349609	3.5545898	0.065185547	-0.03125	-0.97021484	0.36523438	0.25317383	0	0	0	0	0	0	0	0	0	0.97290039	0.027099609	0.36328125	0.234375	0.043212891	-0.085449219	0	44330	0	0	0
228	229	229	Category E	0.20385742	0.011962891	-0.87597656	-0.29736328	0.081054688	0.38867188	0	0	26/6/2018	26	6	2018	17:00:30	61230	0	17	0	30	0	0.058349609	3.5545898	0.065429688	-0.029296875	-0.97485352	2.8342285	0.17480469	0	0	0	0	0	0	0	0	0	0.97753906	0.022460938	0.27856445	0.13818359	0.041259766	0.098876953	0	44330	0	0	0
229	230	230	Category E	0.23999023	0.13183594	-0.75585938	-0.29199219	0.094238281	0.38500977	0	0	26/6/2018	26	6	2018	17:00:30	61230	0.1	17	0	30	0	0.058349609	3.5545898	0.064208984	-0.029296875	-0.97558594	4.932373	0.32421875	0	0	0	0	0	0	0	0	0	0.97827148	0.021728516	0.55664063	0.17553711	0.16113281	0.21972656	0	44330	0	0	0
230	231	231	Category E	-0.059814453	-0.011962891	-0.98388672	-0.30126953	0.081542969	0.38378906	0	0	26/6/2018	26	6	2018	17:00:30	61230	0.2	17	0	30	0	0.058349609	3.5545898	0.060791016	-0.027587891	-0.97241211	4.3537598	0.12207031	0	0	0	0	0	0	0	0	0	0.97485352	0.025146484	0.14746094	-0.12060547	0.015625	-0.011230469	0	44330	0	0	0
231	232	232	Category E	0.16796875	0	-0.83984375	-0.30517578	0.063476563	0.38305664	0	0	26/6/2018	26	6	2018	17:00:30	61230	0.3	17	0	30	0	0.058349609	3.5545898	0.058837891	-0.028808594	-0.9699707	2.9313965	0.17211914	0	0	0	0	0	0	0	0	0	0.97216797	0.027832031	0.26782227	0.10888672	0.028808594	0.13012695	0	44330	0	0	0
232	233	233	Category E	0.23999023	0.13183594	-0.92382813	-0.27270508	0.052001953	0.40673828	0	0	26/6/2018	26	6	2018	17:00:30	61230	0.4	17	0	30	0	0.058349609	3.5545898	0.058837891	-0.031005859	-0.97045898	5.3562012	0.24780273	0	0	0	0	0	0	0	0	0	0.97290039	0.027099609	0.390625	0.1809082	0.1628418	0.046630859	0	44330	0	0	0
233	234	234	Category E	0.15576172	-0.011962891	-1.0917969	-0.25512695	0.078125	0.41357422	0	0	26/6/2018	26	6	2018	17:00:30	61230	0.5	17	0	30	0	0.058349609	3.5545898	0.056396484	-0.034423828	-0.96826172	5.8000488	0.15991211	0	0	0	0	0	0	0	0	0	0.97045898	0.029541016	0.24487305	0.099121094	0.022460938	-0.12329102	0	44330	0	0	0
234	235	235	Category E	0.21582031	-0.035888672	-0.85180664	-0.24707031	0.11230469	0.41064453	0	0	26/6/2018	26	6	2018	17:00:30	61230	0.6	17	0	30	0	0.058349609	3.5545898	0.055419922	-0.030761719	-0.96508789	6.5283203	0.19628906	0	0	0	0	0	0	0	0	0	0.96728516	0.032714844	0.27856445	0.16015625	-0.004882813	0.11328125	0	44330	0	0	0
235	236	236	Category E	-0.047851563	-0.035888672	-0.97192383	-0.22949219	0.12890625	0.41845703	0	0	26/6/2018	26	6	2018	17:00:30	61230	0.7	17	0	30	0	0.058349609	3.5545898	0.051513672	-0.031005859	-0.96630859	7.7653809	0.099609375	0	0	0	0	0	0	0	0	0	0.96801758	0.031982422	0.10986328	-0.099365234	-0.004638672	-0.005371094	0	44330	0	0	0
236	237	237	Category E	-0.011962891	-0.035888672	-0.91186523	-0.25512695	0.15429688	0.40136719	0	0	26/6/2018	26	6	2018	17:00:30	61230	0.8	17	0	30	0	0.058349609	3.5545898	0.05078125	-0.029296875	-0.96582031	10.730957	0.083007813	0	0	0	0	0	0	0	0	0	0.9675293	0.032470703	0.12329102	-0.062744141	-0.006347656	0.053955078	0	44330	0	0	0
237	238	238	Category E	0.21582031	0.071777344	-1.079834	-0.22290039	0.17016602	0.40844727	0	0	26/6/2018	26	6	2018	17:00:30	61230	0.9	17	0	30	0	0.058349609	3.5545898	0.043701172	-0.027832031	-0.96582031	12.698975	0.22900391	0	0	0	0	0	0	0	0	0	0.96728516	0.032714844	0.38525391	0.171875	0.099609375	-0.11376953	0	44330	0	0	0
238	239	239	Category E	0.083984375	-0.011962891	-1.1999512	-0.19726563	0.18408203	0.42016602	0	0	26/6/2018	26	6	2018	17:00:31	61231	0	17	0	31	0	0.058349609	3.5545898	0.041015625	-0.026855469	-0.96313477	13.601807	0.24072266	0	0	0	0	0	0	0	0	0	0.96435547	0.035644531	0.29443359	0.042724609	0.014892578	-0.23657227	0	44330	0	0	0
239	240	240	Category E	0.20385742	0.083984375	-0.77978516	-0.20336914	0.19702148	0.41113281	0	0	26/6/2018	26	6	2018	17:00:31	61231	0.1	17	0	31	0	0.058349609	3.5545898	0.039306641	-0.028808594	-0.96655273	16.364258	0.27319336	0	0	0	0	0	0	0	0	0	0.96777344	0.032226563	0.46411133	0.16430664	0.11279297	0.18676758	0	44330	0	0	0
240	241	241	Category E	-0.035888672	-0.011962891	-0.89990234	-0.19921875	0.18579102	0.41699219	0	0	26/6/2018	26	6	2018	17:00:31	61231	0.2	17	0	31	0	0.058349609	3.5545898	0.035400391	-0.029052734	-0.96704102	18.596436	0.099609375	0	0	0	0	0	0	0	0	0	0.96826172	0.031738281	0.15576172	-0.071289063	0.017089844	0.067138672	0	44330	0	0	0
241	242	242	Category E	0.071777344	-0.035888672	-0.91186523	-0.21850586	0.16552734	0.4152832	0	0	26/6/2018	26	6	2018	17:00:31	61231	0.3	17	0	31	0	0.058349609	3.5545898	0.031982422	-0.030029297	-0.96655273	18.670898	0.067871094	0	0	0	0	0	0	0	0	0	0.96777344	0.032226563	0.1003418	0.039550781	-0.005615234	0.0546875	0	44330	0	0	0
242	243	243	Category E	0.23999023	-0.047851563	-1.0917969	-0.20141602	0.15893555	0.42456055	0	0	26/6/2018	26	6	2018	17:00:31	61231	0.4	17	0	31	0	0.058349609	3.5545898	0.026367188	-0.030517578	-0.96875	15.980469	0.24682617	0	0	0	0	0	0	0	0	0	0.96948242	0.030517578	0.35375977	0.21337891	-0.017089844	-0.12280273	0	44330	0	0	0
243	244	244	Category E	0.095947266	-0.13183594	-0.93579102	-0.19921875	0.15649414	0.42236328	0	0	26/6/2018	26	6	2018	17:00:31	61231	0.5	17	0	31	0	0.058349609	3.5545898	0.026611328	-0.027832031	-0.96777344	13.500488	0.12866211	0	0	0	0	0	0	0	0	0	0.96875	0.03125	0.20507813	0.069091797	-0.10375977	0.031982422	0	44330	0	0	0
244	245	245	Category E	0.035888672	-0.083984375	-0.99584961	-0.17602539	0.15234375	0.43383789	0	0	26/6/2018	26	6	2018	17:00:31	61231	0.6	17	0	31	0	0.058349609	3.5545898	0.019287109	-0.026367188	-0.96948242	11.786377	0.065185547	0	0	0	0	0	0	0	0	0	0.9699707	0.030029297	0.1003418	0.016357422	-0.057617188	-0.026123047	0	44330	0	0	0
245	246	246	Category E	0.011962891	-0.17993164	-0.99584961	-0.19702148	0.15917969	0.42358398	0	0	26/6/2018	26	6	2018	17:00:31	61231	0.7	17	0	31	0	0.058349609	3.5545898	0.018554688	-0.022949219	-0.96850586	10.199463	0.15917969	0	0	0	0	0	0	0	0	0	0.96899414	0.031005859	0.19067383	-0.006591797	-0.15673828	-0.027099609	0	44330	0	0	0
246	247	247	Category E	0.15576172	0.071777344	-0.87597656	-0.18212891	0.17382813	0.42944336	0	0	26/6/2018	26	6	2018	17:00:31	61231	0.8	17	0	31	0	0.058349609	3.5545898	0.014892578	-0.019775391	-0.9699707	7.2058105	0.19238281	0	0	0	0	0	0	0	0	0	0.97021484	0.029785156	0.32641602	0.140625	0.091552734	0.093994141	0	44330	0	0	0
247	248	248	Category E	0.095947266	-0.023925781	-0.94799805	-0.15332031	0.17602539	0.43603516	0	0	26/6/2018	26	6	2018	17:00:31	61231	0.9	17	0	31	0	0.058349609	3.5545898	0.012695313	-0.017333984	-0.97021484	2.3474121	0.086181641	0	0	0	0	0	0	0	0	0	0.97045898	0.029541016	0.11206055	0.083007813	-0.006347656	0.022216797	0	44330	0	0	0
248	249	249	Category E	0.10791016	-0.035888672	-0.97192383	-0.19702148	0.13623047	0.42919922	0	0	26/6/2018	26	6	2018	17:00:32	61232	0	17	0	32	0	0.058349609	3.5545898	0.015136719	-0.016113281	-0.9699707	2.0410156	0.094482422	0	0	0	0	0	0	0	0	0	0.97021484	0.029785156	0.11401367	0.092529297	-0.01953125	-0.001708984	0	44330	0	0	0
249	250	250	Category E	-0.011962891	-0.071777344	-0.97192383	-0.18994141	0.14453125	0.43457031	0	0	26/6/2018	26	6	2018	17:00:32	61232	0.1	17	0	32	0	0.058349609	3.5545898	0.013427734	-0.013916016	-0.97070313	2.1364746	0.063232422	0	0	0	0	0	0	0	0	0	0.97094727	0.029052734	0.084472656	-0.025390625	-0.057617188	-0.000976563	0	44330	0	0	0
250	251	251	Category E	0.071777344	-0.083984375	-0.89990234	-0.21337891	0.095947266	0.43408203	0	0	26/6/2018	26	6	2018	17:00:32	61232	0.2	17	0	32	0	0.058349609	3.5545898	0.01171875	-0.014648438	-0.9675293	5.7548828	0.11376953	0	0	0	0	0	0	0	0	0	0.9675293	0.032470703	0.19677734	0.059814453	-0.069091797	0.067626953	0	44330	0	0	0
251	252	252	Category E	0.16796875	0.035888672	-0.86376953	-0.19873047	0.081542969	0.44213867	0	0	26/6/2018	26	6	2018	17:00:32	61232	0.3	17	0	32	0	0.058349609	3.5545898	0.011230469	-0.013427734	-0.96728516	10.869873	0.1940918	0	0	0	0	0	0	0	0	0	0.9675293	0.032470703	0.30957031	0.15649414	0.049316406	0.10351563	0	44330	0	0	0
252	253	253	Category E	0	0.023925781	-1.0559082	-0.20654297	0.10302734	0.43334961	0	0	26/6/2018	26	6	2018	17:00:32	61232	0.4	17	0	32	0	0.058349609	3.5545898	0.010742188	-0.014160156	-0.96899414	11.610352	0.095458984	0	0	0	0	0	0	0	0	0	0.96899414	0.031005859	0.13598633	-0.010742188	0.038085938	-0.086669922	0	44330	0	0	0
253	254	254	Category E	0.023925781	-0.11987305	-1.0439453	-0.18896484	0.090820313	0.44140625	0	0	26/6/2018	26	6	2018	17:00:32	61232	0.5	17	0	32	0	0.058349609	3.5545898	0.01171875	-0.015380859	-0.96972656	8.2368164	0.12841797	0	0	0	0	0	0	0	0	0	0.9699707	0.030029297	0.19042969	0.011962891	-0.10424805	-0.073974609	0	44330	0	0	0
254	255	255	Category E	0.023925781	0.035888672	-0.81591797	-0.20849609	0.12548828	0.43383789	0	0	26/6/2018	26	6	2018	17:00:32	61232	0.6	17	0	32	0	0.058349609	3.5545898	0.008544922	-0.015380859	-0.96850586	5.8212891	0.16186523	0	0	0	0	0	0	0	0	0	0.96875	0.03125	0.21923828	0.015136719	0.051269531	0.15258789	0	44330	0	0	0
255	256	256	Category E	0.023925781	0.023925781	-0.89990234	-0.1953125	0.14526367	0.42944336	0	0	26/6/2018	26	6	2018	17:00:32	61232	0.7	17	0	32	0	0.058349609	3.5545898	0.010498047	-0.016357422	-0.96728516	8.9851074	0.079589844	0	0	0	0	0	0	0	0	0	0.9675293	0.032470703	0.12109375	0.013183594	0.040283203	0.067382813	0	44330	0	0	0
256	257	257	Category E	0.071777344	0	-1.0559082	-0.19897461	0.13256836	0.42919922	0	0	26/6/2018	26	6	2018	17:00:32	61232	0.8	17	0	32	0	0.058349609	3.5545898	0.008789063	-0.016601563	-0.96972656	9.5788574	0.10766602	0	0	0	0	0	0	0	0	0	0.9699707	0.030029297	0.16552734	0.062744141	0.016601563	-0.0859375	0	44330	0	0	0
257	258	258	Category E	-0.083984375	0.083984375	-1.0678711	-0.18676758	0.14208984	0.43676758	0	0	26/6/2018	26	6	2018	17:00:32	61232	0.9	17	0	32	0	0.058349609	3.5545898	0.012207031	-0.016113281	-0.97119141	7.4763184	0.16918945	0	0	0	0	0	0	0	0	0	0.97143555	0.028564453	0.29296875	-0.096191406	0.10009766	-0.096435547	0	44330	0	0	0
258	259	259	Category E	-0.035888672	-0.047851563	-0.87597656	-0.20410156	0.10546875	0.4296875	0	0	26/6/2018	26	6	2018	17:00:33	61233	0	17	0	33	0	0.058349609	3.5545898	0.008544922	-0.014892578	-0.97021484	6.1474609	0.10913086	0	0	0	0	0	0	0	0	0	0.97021484	0.029785156	0.17138672	-0.044433594	-0.032714844	0.094238281	0	44330	0	0	0
259	260	260	Category E	0.071777344	-0.10791016	-1.0078125	-0.19897461	0.086425781	0.43847656	0	0	26/6/2018	26	6	2018	17:00:33	61233	0.1	17	0	33	0	0.058349609	3.5545898	0.010009766	-0.014160156	-0.96142578	8.3588867	0.12133789	0	0	0	0	0	0	0	0	0	0.96166992	0.038330078	0.20166016	0.061523438	-0.093505859	-0.046142578	0	44330	0	0	0
260	261	261	Category E	-0.011962891	-0.047851563	-1.0917969	-0.20922852	0.11157227	0.43212891	0	0	26/6/2018	26	6	2018	17:00:33	61233	0.2	17	0	33	0	0.058349609	3.5545898	0.002929688	-0.015869141	-0.96826172	8.206543	0.12841797	0	0	0	0	0	0	0	0	0	0.96826172	0.031738281	0.17016602	-0.014892578	-0.031738281	-0.12329102	0	44330	0	0	0
261	262	262	Category E	0.011962891	0	-0.98388672	-0.17700195	0.10229492	0.44287109	0	0	26/6/2018	26	6	2018	17:00:33	61233	0.3	17	0	33	0	0.058349609	3.5545898	0.007080078	-0.015869141	-0.97021484	1.9992676	0.021484375	0	0	0	0	0	0	0	0	0	0.97021484	0.029785156	0.034423828	0.004638672	0.015869141	-0.013427734	0	44330	0	0	0
262	263	263	Category E	-0.035888672	0.023925781	-0.87597656	-0.19970703	0.13671875	0.43139648	0	0	26/6/2018	26	6	2018	17:00:33	61233	0.4	17	0	33	0	0.058349609	3.5545898	0.005371094	-0.015869141	-0.97241211	3.786377	0.11230469	0	0	0	0	0	0	0	0	0	0.97265625	0.02734375	0.17797852	-0.041259766	0.039794922	0.096435547	0	44330	0	0	0
263	264	264	Category E	0.17993164	0.059814453	-1.1879883	-0.16625977	0.15576172	0.43945313	0	0	26/6/2018	26	6	2018	17:00:33	61233	0.5	17	0	33	0	0.058349609	3.5545898	0	-0.019042969	-0.96923828	6.5185547	0.29370117	0	0	0	0	0	0	0	0	0	0.96948242	0.030517578	0.47705078	0.1796875	0.078857422	-0.21850586	0	44330	0	0	0
264	265	265	Category E	-0.047851563	0.083984375	-1.1879883	-0.22167969	0.13500977	0.42382813	0	0	26/6/2018	26	6	2018	17:00:33	61233	0.6	17	0	33	0	0.058349609	3.5545898	0.003417969	-0.020996094	-0.96459961	6.5825195	0.25195313	0	0	0	0	0	0	0	0	0	0.96484375	0.03515625	0.37939453	-0.051269531	0.10498047	-0.22314453	0	44330	0	0	0
265	266	266	Category F	0	0.023925781	-0.93579102	-0.11743164	0.15112305	0.45019531	0	0	26/6/2018	26	6	2018	17:00:36	61236	0.6	17	0	36	0	0.058349609	3.5545898	-0.002197266	-0.021484375	-0.96972656	7.9035645	0.056640625	0	0	0	0	0	0	0	0	0	0.9699707	0.030029297	0.081542969	0.002197266	0.045410156	0.033935547	0	44330	0	0	0
266	267	267	Category F	-0.21582031	0.011962891	-1.2119141	-0.072753906	0.14013672	0.46508789	0	0	26/6/2018	26	6	2018	17:00:36	61236	0.7	17	0	36	0	0.058349609	3.5545898	-0.002685547	-0.023925781	-0.97045898	8.4863281	0.32373047	0	0	0	0	0	0	0	0	0	0.97094727	0.029052734	0.49023438	-0.21289063	0.035888672	-0.24121094	0	44330	0	0	0
267	268	268	Category F	-0.059814453	0.035888672	-1.2597656	-0.030517578	0.13232422	0.46923828	0	0	26/6/2018	26	6	2018	17:00:36	61236	0.8	17	0	36	0	0.058349609	3.5545898	-0.006591797	-0.026123047	-0.97045898	4.1018066	0.30029297	0	0	0	0	0	0	0	0	0	0.97094727	0.029052734	0.40405273	-0.052978516	0.062011719	-0.2890625	0	44330	0	0	0
268	269	269	Category F	-0.15576172	-0.095947266	-1.0559082	-0.082275391	0.080322266	0.4699707	0	0	26/6/2018	26	6	2018	17:00:36	61236	0.9	17	0	36	0	0.058349609	3.5545898	-0.010498047	-0.026855469	-0.96875	0.66967773	0.18261719	0	0	0	0	0	0	0	0	0	0.96923828	0.030761719	0.30102539	-0.14501953	-0.068847656	-0.086914063	0	44330	0	0	0
269	270	270	Category F	-0.11987305	0	-0.75585938	-0.13574219	0.045410156	0.46191406	0	0	26/6/2018	26	6	2018	17:00:37	61237	0	17	0	37	0	0.058349609	3.5545898	-0.013916016	-0.027099609	-0.96899414	5.154541	0.23950195	0	0	0	0	0	0	0	0	0	0.96948242	0.030517578	0.34619141	-0.10571289	0.027099609	0.21313477	0	44330	0	0	0
270	271	271	Category F	-0.047851563	-0.095947266	-0.93579102	-0.13305664	0.02734375	0.45849609	0	0	26/6/2018	26	6	2018	17:00:37	61237	0.1	17	0	37	0	0.058349609	3.5545898	-0.016845703	-0.027587891	-0.97290039	10.992676	0.083496094	0	0	0	0	0	0	0	0	0	0.97338867	0.026611328	0.13623047	-0.030761719	-0.068115234	0.037109375	0	44330	0	0	0
271	272	272	Category F	0.071777344	-0.13183594	-0.88793945	-0.21459961	0.077636719	0.43164063	0	0	26/6/2018	26	6	2018	17:00:37	61237	0.2	17	0	37	0	0.058837891	3.5594238	-0.016601563	-0.027832031	-0.97119141	15.82666	0.15966797	0	0	0	0	0	0	0	0	0	0.97192383	0.028076172	0.27563477	0.088378906	-0.10375977	0.083251953	0	44330	0	0	0
272	273	273	Category F	-0.31176758	-0.14379883	-0.80395508	-0.12402344	0.075927734	0.46386719	0	0	26/6/2018	26	6	2018	17:00:37	61237	0.3	17	0	37	0	0.058837891	3.5594238	-0.018798828	-0.029785156	-0.97363281	19.772705	0.35717773	0	0	0	0	0	0	0	0	0	0.97412109	0.025878906	0.57641602	-0.29272461	-0.11376953	0.16967773	0	44330	0	0	0
273	274	274	Category F	-0.10791016	0.19189453	-0.70776367	-0.16625977	0.088867188	0.45483398	0	0	26/6/2018	26	6	2018	17:00:37	61237	0.4	17	0	37	0	0.058837891	3.5594238	-0.020751953	-0.031738281	-0.97460938	23.431152	0.35888672	0	0	0	0	0	0	0	0	0	0.9753418	0.024658203	0.57739258	-0.086914063	0.22363281	0.2668457	0	44330	0	0	0
274	275	275	Category F	-0.14379883	-0.047851563	-1.1999512	-0.10498047	0.088867188	0.4621582	0	0	26/6/2018	26	6	2018	17:00:37	61237	0.5	17	0	37	0	0.058837891	3.5594238	-0.023193359	-0.033447266	-0.97290039	25.505615	0.25732422	0	0	0	0	0	0	0	0	0	0.97363281	0.026367188	0.36181641	-0.12036133	-0.014160156	-0.22680664	0	44330	0	0	0
275	276	276	Category F	-0.035888672	-0.011962891	-0.99584961	-0.12304688	0.099365234	0.46704102	0	0	26/6/2018	26	6	2018	17:00:37	61237	0.6	17	0	37	0	0.058837891	3.5594238	-0.028320313	-0.032470703	-0.97045898	25.365723	0.033447266	0	0	0	0	0	0	0	0	0	0.97143555	0.028564453	0.053222656	-0.007324219	0.020507813	-0.025146484	0	44330	0	0	0
276	277	277	Category F	-0.41992188	0.023925781	-0.91186523	-0.15039063	0.063720703	0.45605469	0	0	26/6/2018	26	6	2018	17:00:37	61237	0.7	17	0	37	0	0.058837891	3.5594238	-0.028808594	-0.032958984	-0.97094727	22.847412	0.39941406	0	0	0	0	0	0	0	0	0	0.97192383	0.028076172	0.50708008	-0.39086914	0.056884766	0.059082031	0	44330	0	0	0
277	278	278	Category F	-0.11987305	0	-0.73193359	-0.1628418	0.035644531	0.45507813	0	0	26/6/2018	26	6	2018	17:00:37	61237	0.8	17	0	37	0	0.058837891	3.5594238	-0.030761719	-0.031494141	-0.96972656	19.714111	0.25585938	0	0	0	0	0	0	0	0	0	0.97070313	0.029296875	0.35839844	-0.088867188	0.031494141	0.23779297	0	44330	0	0	0
278	279	279	Category F	-0.059814453	-0.17993164	-1.1518555	-0.12426758	0.025634766	0.46191406	0	0	26/6/2018	26	6	2018	17:00:37	61237	0.9	17	0	37	0	0.058837891	3.5594238	-0.036376953	-0.031738281	-0.96948242	17.606201	0.23583984	0	0	0	0	0	0	0	0	0	0.97070313	0.029296875	0.35327148	-0.023193359	-0.14794922	-0.18212891	0	44330	0	0	0
279	280	280	Category F	0.035888672	-0.047851563	-1.0319824	-0.15478516	0.065185547	0.45678711	0	0	26/6/2018	26	6	2018	17:00:38	61238	0	17	0	38	0	0.058837891	3.5594238	-0.039794922	-0.031738281	-0.96704102	14.522217	0.10107422	0	0	0	0	0	0	0	0	0	0.96826172	0.031738281	0.15673828	0.075683594	-0.015869141	-0.064697266	0	44330	0	0	0
280	281	281	Category F	-0.16796875	-0.13183594	-0.99584961	-0.076904297	0.048583984	0.4753418	0	0	26/6/2018	26	6	2018	17:00:38	61238	0.1	17	0	38	0	0.058837891	3.5594238	-0.048828125	-0.031982422	-0.9753418	8.1682129	0.15649414	0	0	0	0	0	0	0	0	0	0.97705078	0.022949219	0.23901367	-0.11889648	-0.099609375	-0.020263672	0	44330	0	0	0
281	282	282	Category F	-0.21582031	-0.047851563	-0.94799805	-0.140625	0.07421875	0.46020508	0	0	26/6/2018	26	6	2018	17:00:38	61238	0.2	17	0	38	0	0.058837891	3.5594238	-0.048339844	-0.031982422	-0.9777832	4.015625	0.17041016	0	0	0	0	0	0	0	0	0	0.97949219	0.020507813	0.21289063	-0.16723633	-0.015625	0.029785156	0	44330	0	0	0
282	283	283	Category F	0	0.13183594	-0.86376953	-0.14941406	0.097412109	0.45166016	0	0	26/6/2018	26	6	2018	17:00:38	61238	0.3	17	0	38	0	0.058837891	3.5594238	-0.053466797	-0.033203125	-0.97802734	0.69042969	0.20776367	0	0	0	0	0	0	0	0	0	0.97998047	0.020019531	0.33300781	0.053466797	0.16503906	0.11425781	0	44330	0	0	0
283	284	284	Category F	-0.20385742	0.023925781	-1.1398926	-0.15673828	0.080078125	0.45117188	0	0	26/6/2018	26	6	2018	17:00:38	61238	0.4	17	0	38	0	0.058837891	3.5594238	-0.058837891	-0.034667969	-0.97314453	3.6479492	0.22851563	0	0	0	0	0	0	0	0	0	0.97558594	0.024414063	0.37011719	-0.14477539	0.05859375	-0.16650391	0	44330	0	0	0
284	285	285	Category F	0.059814453	0.10791016	-0.98388672	-0.19946289	0.088378906	0.43823242	0	0	26/6/2018	26	6	2018	17:00:38	61238	0.5	17	0	38	0	0.058837891	3.5594238	-0.062744141	-0.032958984	-0.97631836	7.7519531	0.18701172	0	0	0	0	0	0	0	0	0	0.97875977	0.021240234	0.27099609	0.12255859	0.14086914	-0.007324219	0	44330	0	0	0
285	286	286	Category F	-0.095947266	0.059814453	-0.97192383	-0.1706543	0.067626953	0.45556641	0	0	26/6/2018	26	6	2018	17:00:38	61238	0.6	17	0	38	0	0.058837891	3.5594238	-0.0625	-0.03125	-0.97509766	10.865479	0.096923828	0	0	0	0	0	0	0	0	0	0.9777832	0.022216797	0.12768555	-0.033203125	0.091064453	0.003173828	0	44330	0	0	0
286	287	287	Category F	0.083984375	0.059814453	-0.85180664	-0.1953125	0.037841797	0.44213867	0	0	26/6/2018	26	6	2018	17:00:38	61238	0.7	17	0	38	0	0.058837891	3.5594238	-0.065917969	-0.028564453	-0.97436523	9.8981934	0.21289063	0	0	0	0	0	0	0	0	0	0.97705078	0.022949219	0.36108398	0.14990234	0.088378906	0.12255859	0	44330	0	0	0
287	288	288	Category F	0	-0.023925781	-0.89990234	-0.18994141	0.0390625	0.44360352	0	0	26/6/2018	26	6	2018	17:00:38	61238	0.8	17	0	38	0	0.058837891	3.5594238	-0.068359375	-0.029541016	-0.97387695	9.8586426	0.10083008	0	0	0	0	0	0	0	0	0	0.97680664	0.023193359	0.14794922	0.068359375	0.005615234	0.073974609	0	44330	0	0	0
288	289	289	Category F	0.095947266	0.011962891	-1.0678711	-0.20751953	0.057861328	0.4375	0	0	26/6/2018	26	6	2018	17:00:38	61238	0.9	17	0	38	0	0.058837891	3.5594238	-0.067871094	-0.030517578	-0.97729492	11.220459	0.19189453	0	0	0	0	0	0	0	0	0	0.98022461	0.019775391	0.296875	0.16381836	0.042480469	-0.090332031	0	44330	0	0	0
289	290	290	Category F	-0.071777344	-0.13183594	-1.0197754	-0.21020508	0.063964844	0.43261719	0	0	26/6/2018	26	6	2018	17:00:39	61239	0	17	0	39	0	0.058837891	3.5594238	-0.069091797	-0.031982422	-0.97705078	11.011963	0.10839844	0	0	0	0	0	0	0	0	0	0.98022461	0.019775391	0.14477539	-0.002441406	-0.099609375	-0.042480469	0	44330	0	0	0
290	291	291	Category F	0.10791016	0.071777344	-0.7199707	-0.23925781	0.11035156	0.41870117	0	0	26/6/2018	26	6	2018	17:00:39	61239	0.1	17	0	39	0	0.058837891	3.5594238	-0.068603516	-0.030029297	-0.9753418	7.3759766	0.3269043	0	0	0	0	0	0	0	0	0	0.97827148	0.021728516	0.53393555	0.17651367	0.10180664	0.25537109	0	44330	0	0	0
291	292	292	Category F	-0.071777344	-0.095947266	-1.1037598	-0.21386719	0.12451172	0.42358398	0	0	26/6/2018	26	6	2018	17:00:39	61239	0.2	17	0	39	0	0.058837891	3.5594238	-0.072021484	-0.030029297	-0.97607422	3.3571777	0.14355469	0	0	0	0	0	0	0	0	0	0.97900391	0.020996094	0.19384766	0.000244141	-0.065673828	-0.12744141	0	44330	0	0	0
292	293	293	Category F	0.095947266	-0.071777344	-0.99584961	-0.24975586	0.11889648	0.41088867	0	0	26/6/2018	26	6	2018	17:00:39	61239	0.3	17	0	39	0	0.058837891	3.5594238	-0.072021484	-0.030517578	-0.97436523	1.2543945	0.17407227	0	0	0	0	0	0	0	0	0	0.97753906	0.022460938	0.23022461	0.16796875	-0.041015625	-0.021240234	0	44330	0	0	0
293	294	294	Category F	-0.035888672	-0.095947266	-0.92382813	-0.2109375	0.10205078	0.43334961	0	0	26/6/2018	26	6	2018	17:00:39	61239	0.4	17	0	39	0	0.058837891	3.5594238	-0.071533203	-0.031005859	-0.97509766	4.4279785	0.090087891	0	0	0	0	0	0	0	0	0	0.97827148	0.021728516	0.15209961	0.035644531	-0.064697266	0.051269531	0	44330	0	0	0
294	295	295	Category F	0.14379883	-0.095947266	-0.77978516	-0.2277832	0.054199219	0.43286133	0	0	26/6/2018	26	6	2018	17:00:39	61239	0.5	17	0	39	0	0.058837891	3.5594238	-0.072021484	-0.027832031	-0.97412109	7.463623	0.29833984	0	0	0	0	0	0	0	0	0	0.97729492	0.022705078	0.47827148	0.21582031	-0.067871094	0.19433594	0	44330	0	0	0
295	296	296	Category F	-0.083984375	-0.059814453	-1.0319824	-0.21362305	0.047363281	0.43408203	0	0	26/6/2018	26	6	2018	17:00:39	61239	0.6	17	0	39	0	0.058837891	3.5594238	-0.07421875	-0.027587891	-0.97680664	11.362793	0.064208984	0	0	0	0	0	0	0	0	0	0.97998047	0.020019531	0.096679688	-0.009521484	-0.031982422	-0.054931641	0	44330	0	0	0
296	297	297	Category F	0.083984375	-0.11987305	-0.99584961	-0.21728516	0.070068359	0.43334961	0	0	26/6/2018	26	6	2018	17:00:39	61239	0.7	17	0	39	0	0.058837891	3.5594238	-0.077636719	-0.027587891	-0.97973633	10.568359	0.18652344	0	0	0	0	0	0	0	0	0	0.9831543	0.016845703	0.26977539	0.16162109	-0.092041016	-0.015869141	0	44330	0	0	0
297	298	298	Category F	-0.35986328	-0.011962891	-0.85180664	-0.1784668	0.087646484	0.44482422	0	0	26/6/2018	26	6	2018	17:00:39	61239	0.8	17	0	39	0	0.058837891	3.5594238	-0.079833984	-0.025146484	-0.97827148	8.1484375	0.30737305	0	0	0	0	0	0	0	0	0	0.98193359	0.018066406	0.41967773	-0.27978516	0.013183594	0.12646484	0	44330	0	0	0
298	299	299	Category F	-0.11987305	-0.011962891	-0.69580078	-0.18188477	0.13354492	0.44067383	0	0	26/6/2018	26	6	2018	17:00:39	61239	0.9	17	0	39	0	0.058837891	3.5594238	-0.080566406	-0.028076172	-0.97436523	5.4785156	0.28173828	0	0	0	0	0	0	0	0	0	0.97802734	0.021972656	0.33398438	-0.0390625	0.016113281	0.27856445	0	44330	0	0	0
299	300	300	Category F	-0.47998047	-0.047851563	-1.5239258	-0.073242188	0.14941406	0.45825195	0	0	26/6/2018	26	6	2018	17:00:40	61240	0	17	0	40	0	0.058837891	3.5594238	-0.083740234	-0.028808594	-0.97802734	3.2814941	0.67456055	0	0	0	0	0	0	0	0	0	0.98193359	0.018066406	0.9609375	-0.39599609	-0.018798828	-0.5456543	0	44330	0	0	0
300	301	301	Category F	0.071777344	-0.059814453	-1.1037598	-0.071044922	0.10375977	0.4675293	0	0	26/6/2018	26	6	2018	17:00:40	61240	0.1	17	0	40	0	0.058837891	3.5594238	-0.083007813	-0.029541016	-0.97851563	1.1083984	0.20141602	0	0	0	0	0	0	0	0	0	0.98242188	0.017578125	0.31005859	0.15478516	-0.030029297	-0.125	0	44330	0	0	0
301	302	302	Category F	-0.35986328	-0.071777344	-1.1159668	0.001708984	0.096923828	0.46801758	0	0	26/6/2018	26	6	2018	17:00:40	61240	0.2	17	0	40	0	0.058837891	3.5594238	-0.086181641	-0.031005859	-0.97680664	1.4555664	0.30932617	0	0	0	0	0	0	0	0	0	0.98120117	0.018798828	0.45288086	-0.2734375	-0.040527344	-0.13891602	0	44330	0	0	0
302	303	303	Category F	-0.2277832	-0.071777344	-0.93579102	-0.090332031	0.074462891	0.47143555	0	0	26/6/2018	26	6	2018	17:00:40	61240	0.3	17	0	40	0	0.058837891	3.5594238	-0.08984375	-0.032714844	-0.97607422	2.8208008	0.14868164	0	0	0	0	0	0	0	0	0	0.98071289	0.019287109	0.21704102	-0.13769531	-0.038818359	0.040283203	0	44330	0	0	0
303	304	304	Category F	0.2878418	-0.3359375	-0.97192383	-0.14086914	0.065185547	0.45800781	0	0	26/6/2018	26	6	2018	17:00:40	61240	0.4	17	0	40	0	0.058837891	3.5594238	-0.088867188	-0.032958984	-0.97460938	4.6899414	0.48339844	0	0	0	0	0	0	0	0	0	0.97924805	0.020751953	0.68237305	0.37670898	-0.30273438	0.002685547	0	44330	0	0	0
304	305	305	Category F	-0.32397461	-0.071777344	-1.0559082	-0.13305664	0.088623047	0.45874023	0	0	26/6/2018	26	6	2018	17:00:40	61240	0.5	17	0	40	0	0.058837891	3.5594238	-0.093017578	-0.033935547	-0.97314453	7.9470215	0.24804688	0	0	0	0	0	0	0	0	0	0.97802734	0.021972656	0.35131836	-0.23071289	-0.037597656	-0.082519531	0	44330	0	0	0
305	306	306	Category F	-0.047851563	-0.13183594	-0.89990234	-0.20239258	0.076171875	0.43676758	0	0	26/6/2018	26	6	2018	17:00:40	61240	0.6	17	0	40	0	0.058837891	3.5594238	-0.092285156	-0.034667969	-0.96850586	9.9055176	0.12695313	0	0	0	0	0	0	0	0	0	0.97338867	0.026611328	0.21020508	0.044433594	-0.096923828	0.068603516	0	44330	0	0	0
306	307	307	Category F	-0.11987305	-0.11987305	-0.79199219	-0.16723633	0.086669922	0.44873047	0	0	26/6/2018	26	6	2018	17:00:40	61240	0.7	17	0	40	0	0.058837891	3.5594238	-0.094970703	-0.03515625	-0.96972656	10.931885	0.19848633	0	0	0	0	0	0	0	0	0	0.97509766	0.024902344	0.28710938	-0.024658203	-0.084472656	0.17773438	0	44330	0	0	0
307	308	308	Category F	-0.011962891	-0.047851563	-0.91186523	-0.18652344	0.091064453	0.4387207	0	0	26/6/2018	26	6	2018	17:00:40	61240	0.8	17	0	40	0	0.058837891	3.5594238	-0.092285156	-0.035888672	-0.96508789	7.9916992	0.097167969	0	0	0	0	0	0	0	0	0	0.97021484	0.029785156	0.14550781	0.080322266	-0.01171875	0.053222656	0	44330	0	0	0
308	309	309	Category F	-0.059814453	0	-0.89990234	-0.19287109	0.057373047	0.44262695	0	0	26/6/2018	26	6	2018	17:00:40	61240	0.9	17	0	40	0	0.058837891	3.5594238	-0.093261719	-0.037597656	-0.9621582	5.8842773	0.080078125	0	0	0	0	0	0	0	0	0	0.9675293	0.032470703	0.13354492	0.033447266	0.037597656	0.062255859	0	44330	0	0	0
309	310	310	Category F	-0.011962891	0.083984375	-1.0678711	-0.20849609	0.068847656	0.43774414	0	0	26/6/2018	26	6	2018	17:00:41	61241	0	17	0	41	0	0.058349609	3.5545898	-0.090820313	-0.037109375	-0.96118164	6.9335938	0.1796875	0	0	0	0	0	0	0	0	0	0.96606445	0.033935547	0.30664063	0.078857422	0.12109375	-0.10644531	0	44330	0	0	0
310	311	311	Category F	-0.023925781	-0.035888672	-0.85180664	-0.16430664	0.026855469	0.45288086	0	0	26/6/2018	26	6	2018	17:00:41	61241	0.1	17	0	41	0	0.058349609	3.5545898	-0.086181641	-0.038330078	-0.96264648	5.8681641	0.12719727	0	0	0	0	0	0	0	0	0	0.96728516	0.032714844	0.17578125	0.062255859	0.002441406	0.11083984	0	44330	0	0	0
311	312	312	Category F	-0.011962891	-0.14379883	-1.0197754	-0.18896484	0.010986328	0.44995117	0	0	26/6/2018	26	6	2018	17:00:41	61241	0.2	17	0	41	0	0.058349609	3.5545898	-0.082275391	-0.038818359	-0.9621582	4.1774902	0.13867188	0	0	0	0	0	0	0	0	0	0.96655273	0.033447266	0.23266602	0.0703125	-0.10473633	-0.057373047	0	44330	0	0	0
312	313	313	Category F	0.071777344	-0.023925781	-1.0078125	-0.19091797	0.042236328	0.44042969	0	0	26/6/2018	26	6	2018	17:00:41	61241	0.3	17	0	41	0	0.058349609	3.5545898	-0.079589844	-0.038574219	-0.96240234	3.2653809	0.15869141	0	0	0	0	0	0	0	0	0	0.96630859	0.033691406	0.21142578	0.15136719	0.014648438	-0.045166016	0	44330	0	0	0
313	314	314	Category F	-0.023925781	-0.15576172	-0.94799805	-0.15234375	0.039306641	0.45336914	0	0	26/6/2018	26	6	2018	17:00:41	61241	0.4	17	0	41	0	0.058349609	3.5545898	-0.072509766	-0.037597656	-0.96362305	4.7019043	0.12866211	0	0	0	0	0	0	0	0	0	0.96704102	0.032958984	0.18237305	0.048583984	-0.11791992	0.015625	0	44330	0	0	0
314	315	315	Category F	-0.19189453	0.047851563	-0.65991211	-0.19970703	0.066650391	0.43579102	0	0	26/6/2018	26	6	2018	17:00:41	61241	0.5	17	0	41	0	0.058349609	3.5545898	-0.067626953	-0.041015625	-0.96582031	3.4855957	0.34204102	0	0	0	0	0	0	0	0	0	0.96923828	0.030761719	0.51928711	-0.12402344	0.088867188	0.3059082	0	44330	0	0	0
315	316	316	Category F	-0.095947266	-0.083984375	-1.0197754	-0.16796875	0.064208984	0.45141602	0	0	26/6/2018	26	6	2018	17:00:41	61241	0.6	17	0	41	0	0.058349609	3.5545898	-0.0625	-0.042236328	-0.96191406	0.85766602	0.078369141	0	0	0	0	0	0	0	0	0	0.96508789	0.034912109	0.13232422	-0.033203125	-0.041503906	-0.057617188	0	44330	0	0	0
316	317	317	Category F	-0.16796875	0.083984375	-0.81591797	-0.16552734	0.041748047	0.44897461	0	0	26/6/2018	26	6	2018	17:00:41	61241	0.7	17	0	41	0	0.058349609	3.5545898	-0.058837891	-0.043457031	-0.96069336	1.9462891	0.22167969	0	0	0	0	0	0	0	0	0	0.96362305	0.036376953	0.3815918	-0.10888672	0.12744141	0.14477539	0	44330	0	0	0
317	318	318	Category F	-0.23999023	0.047851563	-1.0559082	-0.10498047	0.006347656	0.46972656	0	0	26/6/2018	26	6	2018	17:00:41	61241	0.8	17	0	41	0	0.058349609	3.5545898	-0.05078125	-0.044921875	-0.96044922	0.22949219	0.23120117	0	0	0	0	0	0	0	0	0	0.96289063	0.037109375	0.37719727	-0.18896484	0.092773438	-0.095214844	0	44330	0	0	0
318	319	319	Category F	-0.19189453	0	-0.99584961	-0.12890625	0.008789063	0.46020508	0	0	26/6/2018	26	6	2018	17:00:41	61241	0.9	17	0	41	0	0.058349609	3.5545898	-0.046386719	-0.046386719	-0.9621582	2.4025879	0.15600586	0	0	0	0	0	0	0	0	0	0.96435547	0.035644531	0.22509766	-0.14526367	0.046386719	-0.033447266	0	44330	0	0	0
319	320	320	Category F	-0.50390625	0.047851563	-1.4519043	0.032714844	-0.022216797	0.47924805	0	0	26/6/2018	26	6	2018	17:00:42	61242	0	17	0	42	0	0.058349609	3.5545898	-0.042724609	-0.044921875	-0.95898438	3.0424805	0.68115234	0	0	0	0	0	0	0	0	0	0.9609375	0.0390625	1.046875	-0.4609375	0.092773438	-0.49267578	0	44330	0	0	0
320	321	321	Category F	-0.011962891	0	-1.0917969	-0.10839844	0.020507813	0.46801758	0	0	26/6/2018	26	6	2018	17:00:42	61242	0.1	17	0	42	0	0.058349609	3.5545898	-0.040283203	-0.045166016	-0.95703125	7.3837891	0.14477539	0	0	0	0	0	0	0	0	0	0.95898438	0.041015625	0.20825195	0.028320313	0.045166016	-0.13452148	0	44330	0	0	0
321	322	322	Category F	-0.32397461	-0.14379883	-0.93579102	-0.023193359	0.024414063	0.47412109	0	0	26/6/2018	26	6	2018	17:00:42	61242	0.2	17	0	42	0	0.058349609	3.5545898	-0.03515625	-0.044921875	-0.95581055	10.191895	0.30566406	0	0	0	0	0	0	0	0	0	0.95751953	0.042480469	0.4074707	-0.28857422	-0.098632813	0.020019531	0	44330	0	0	0
322	323	323	Category F	-0.19189453	-0.15576172	-0.69580078	-0.14257813	0.034179688	0.45751953	0	0	26/6/2018	26	6	2018	17:00:42	61242	0.3	17	0	42	0	0.058349609	3.5545898	-0.029296875	-0.045166016	-0.95507813	8.4013672	0.32519531	0	0	0	0	0	0	0	0	0	0.95654297	0.043457031	0.53222656	-0.16235352	-0.11035156	0.25927734	0	44330	0	0	0
323	324	324	Category F	-0.21582031	0	-1.1879883	-0.13500977	0.036376953	0.45678711	0	0	26/6/2018	26	6	2018	17:00:42	61242	0.4	17	0	42	0	0.058349609	3.5545898	-0.026123047	-0.048095703	-0.95556641	5.3183594	0.3034668	0	0	0	0	0	0	0	0	0	0.95703125	0.04296875	0.4699707	-0.18945313	0.048095703	-0.23217773	0	44330	0	0	0
324	325	325	Category F	0.047851563	0.059814453	-0.91186523	-0.19555664	0.019775391	0.43994141	0	0	26/6/2018	26	6	2018	17:00:42	61242	0.5	17	0	42	0	0.058349609	3.5545898	-0.020019531	-0.049804688	-0.95263672	4.0703125	0.13525391	0	0	0	0	0	0	0	0	0	0.95410156	0.045898438	0.21850586	0.067871094	0.10961914	0.040771484	0	44330	0	0	0
325	326	326	Category F	-0.25195313	0.035888672	-0.93579102	-0.15942383	0.029541016	0.45678711	0	0	26/6/2018	26	6	2018	17:00:42	61242	0.6	17	0	42	0	0.058349609	3.5545898	-0.017333984	-0.052734375	-0.95141602	5.6767578	0.25097656	0	0	0	0	0	0	0	0	0	0.95288086	0.047119141	0.33862305	-0.234375	0.088623047	0.015625	0	44330	0	0	0
326	327	327	Category F	-0.035888672	-0.011962891	-0.82788086	-0.21020508	-0.009765625	0.43212891	0	0	26/6/2018	26	6	2018	17:00:42	61242	0.7	17	0	42	0	0.058349609	3.5545898	-0.012695313	-0.054931641	-0.95043945	5.6921387	0.13183594	0	0	0	0	0	0	0	0	0	0.9519043	0.048095703	0.1887207	-0.022949219	0.04296875	0.12255859	0	44330	0	0	0
327	328	328	Category F	0.11987305	-0.095947266	-1.223877	-0.17431641	0	0.44799805	0	0	26/6/2018	26	6	2018	17:00:42	61242	0.8	17	0	42	0	0.058349609	3.5545898	-0.010253906	-0.057373047	-0.95117188	6.0373535	0.30444336	0	0	0	0	0	0	0	0	0	0.95288086	0.047119141	0.44140625	0.13012695	-0.038330078	-0.27246094	0	44330	0	0	0
328	329	329	Category F	0.023925781	-0.15576172	-0.95996094	-0.21655273	0.002929688	0.43212891	0	0	26/6/2018	26	6	2018	17:00:42	61242	0.9	17	0	42	0	0.058349609	3.5545898	-0.007080078	-0.058349609	-0.95092773	7.689209	0.10253906	0	0	0	0	0	0	0	0	0	0.95263672	0.047363281	0.13720703	0.031005859	-0.097167969	-0.008789063	0	44330	0	0	0
329	330	330	Category F	0.023925781	0.071777344	-0.82788086	-0.20581055	-0.005126953	0.4362793	0	0	26/6/2018	26	6	2018	17:00:43	61243	0	17	0	43	0	0.058349609	3.5545898	-0.004882813	-0.060058594	-0.94873047	7.7463379	0.18115234	0	0	0	0	0	0	0	0	0	0.95068359	0.049316406	0.28149414	0.028808594	0.13183594	0.12084961	0	44330	0	0	0
330	331	331	Category F	-0.20385742	-0.071777344	-0.94799805	-0.27783203	0.030029297	0.40698242	0	0	26/6/2018	26	6	2018	17:00:43	61243	0.1	17	0	43	0	0.058349609	3.5545898	-0.000244141	-0.059570313	-0.94726563	3.0500488	0.20361328	0	0	0	0	0	0	0	0	0	0.94897461	0.051025391	0.21606445	-0.20336914	-0.011962891	-0.000488281	0	44330	0	0	0
331	332	332	Category F	0.16796875	-0.011962891	-0.74389648	-0.27270508	0.037109375	0.40136719	0	0	26/6/2018	26	6	2018	17:00:43	61243	0.2	17	0	43	0	0.058349609	3.5545898	0.001708984	-0.061279297	-0.94921875	3.7314453	0.26855469	0	0	0	0	0	0	0	0	0	0.95117188	0.048828125	0.42089844	0.16601563	0.049316406	0.20532227	0	44330	0	0	0
332	333	333	Category F	0.035888672	0	-1.1159668	-0.2109375	0.053466797	0.43603516	0	0	26/6/2018	26	6	2018	17:00:43	61243	0.3	17	0	43	0	0.058349609	3.5545898	0.005615234	-0.061767578	-0.94628906	8.8417969	0.18286133	0	0	0	0	0	0	0	0	0	0.94824219	0.051757813	0.26147461	0.030029297	0.061767578	-0.16943359	0	44330	0	0	0
333	334	334	Category F	-0.011962891	0.11987305	-0.95996094	-0.20581055	0.045654297	0.44042969	0	0	26/6/2018	26	6	2018	17:00:43	61243	0.4	17	0	43	0	0.058349609	3.5545898	0.0078125	-0.062255859	-0.94482422	10.988525	0.18383789	0	0	0	0	0	0	0	0	0	0.94702148	0.052978516	0.21679688	-0.019775391	0.18212891	-0.014892578	0	44330	0	0	0
334	335	335	Category F	-0.15576172	0.059814453	-1.0319824	-0.15332031	0.068847656	0.45385742	0	0	26/6/2018	26	6	2018	17:00:43	61243	0.5	17	0	43	0	0.058349609	3.5545898	0.01171875	-0.062255859	-0.94458008	14.743408	0.22485352	0	0	0	0	0	0	0	0	0	0.94677734	0.053222656	0.37695313	-0.16748047	0.12207031	-0.087158203	0	44330	0	0	0
335	336	336	Category F	-0.23999023	0.023925781	-1.1279297	-0.16113281	0.048828125	0.45043945	0	0	26/6/2018	26	6	2018	17:00:43	61243	0.6	17	0	43	0	0.058349609	3.5545898	0.013183594	-0.062011719	-0.94604492	17.100342	0.32348633	0	0	0	0	0	0	0	0	0	0.94799805	0.052001953	0.52124023	-0.25317383	0.0859375	-0.18164063	0	44330	0	0	0
336	337	337	Category F	-0.10791016	0.20385742	-0.94799805	-0.089355469	0.02734375	0.46875	0	0	26/6/2018	26	6	2018	17:00:43	61243	0.7	17	0	43	0	0.058349609	3.5545898	0.017822266	-0.0625	-0.9440918	14.136719	0.29467773	0	0	0	0	0	0	0	0	0	0.9465332	0.053466797	0.39575195	-0.12573242	0.26635742	-0.003662109	0	44330	0	0	0
337	338	338	Category F	-0.15576172	-0.16796875	-0.74389648	-0.077148438	0.023193359	0.47485352	0	0	26/6/2018	26	6	2018	17:00:43	61243	0.8	17	0	43	0	0.058349609	3.5545898	0.01953125	-0.062011719	-0.94262695	10.37085	0.28540039	0	0	0	0	0	0	0	0	0	0.94482422	0.055175781	0.47998047	-0.17529297	-0.10571289	0.19873047	0	44330	0	0	0
338	339	339	Category F	-0.27587891	-0.095947266	-1.1638184	-0.10253906	0.036865234	0.46435547	0	0	26/6/2018	26	6	2018	17:00:43	61243	0.9	17	0	43	0	0.058349609	3.5545898	0.02734375	-0.062744141	-0.94213867	6.440918	0.37695313	0	0	0	0	0	0	0	0	0	0.94482422	0.055175781	0.55761719	-0.30322266	-0.032958984	-0.22143555	0	44330	0	0	0
339	340	340	Category F	0.11987305	-0.16796875	-1.0559082	-0.039550781	0.065185547	0.47827148	0	0	26/6/2018	26	6	2018	17:00:44	61244	0	17	0	44	0	0.058349609	3.5545898	0.032226563	-0.062744141	-0.94335938	4.923584	0.17675781	0	0	0	0	0	0	0	0	0	0.94604492	0.053955078	0.3046875	0.087402344	-0.10498047	-0.11230469	0	44330	0	0	0
340	341	341	Category F	-0.26391602	-0.16796875	-0.95996094	-0.057861328	0.0703125	0.47509766	0	0	26/6/2018	26	6	2018	17:00:44	61244	0.1	17	0	44	0	0.058349609	3.5545898	0.041015625	-0.0625	-0.93676758	0.97827148	0.32348633	0	0	0	0	0	0	0	0	0	0.93969727	0.060302734	0.43359375	-0.30493164	-0.10522461	-0.022949219	0	44330	0	0	0
341	342	342	Category F	-0.27587891	-0.13183594	-0.91186523	-0.13745117	0.074707031	0.45654297	0	0	26/6/2018	26	6	2018	17:00:44	61244	0.2	17	0	44	0	0.058349609	3.5545898	0.043701172	-0.062255859	-0.93432617	2.2565918	0.32788086	0	0	0	0	0	0	0	0	0	0.9375	0.0625	0.41162109	-0.31958008	-0.069335938	0.022460938	0	44330	0	0	0
342	343	343	Category F	0.035888672	0	-0.76782227	-0.17407227	0.084960938	0.45068359	0	0	26/6/2018	26	6	2018	17:00:44	61244	0.3	17	0	44	0	0.058349609	3.5545898	0.051269531	-0.062011719	-0.93212891	3.8029785	0.17626953	0	0	0	0	0	0	0	0	0	0.93554688	0.064453125	0.24169922	-0.015380859	0.062011719	0.16430664	0	44330	0	0	0
343	344	344	Category F	-0.14379883	-0.011962891	-1.0678711	-0.17163086	0.083007813	0.44677734	0	0	26/6/2018	26	6	2018	17:00:44	61244	0.4	17	0	44	0	0.058349609	3.5545898	0.056640625	-0.061767578	-0.93188477	4.0522461	0.24707031	0	0	0	0	0	0	0	0	0	0.93554688	0.064453125	0.38623047	-0.20043945	0.049804688	-0.13574219	0	44330	0	0	0
344	345	345	Category F	0.011962891	0.023925781	-0.81591797	-0.18994141	0.067382813	0.44091797	0	0	26/6/2018	26	6	2018	17:00:44	61244	0.5	17	0	44	0	0.058349609	3.5545898	0.055908203	-0.058105469	-0.93066406	4.9404297	0.14770508	0	0	0	0	0	0	0	0	0	0.93408203	0.065917969	0.24072266	-0.043945313	0.08203125	0.11474609	0	44330	0	0	0
345	346	346	Category F	-0.2277832	-0.023925781	-1.0439453	-0.19458008	0.050048828	0.44238281	0	0	26/6/2018	26	6	2018	17:00:44	61244	0.6	17	0	44	0	0.058349609	3.5545898	0.0625	-0.059326172	-0.92944336	7.3120117	0.31420898	0	0	0	0	0	0	0	0	0	0.93334961	0.066650391	0.44018555	-0.2902832	0.035400391	-0.11425781	0	44330	0	0	0
346	347	347	Category F	0	-0.047851563	-0.83984375	-0.18041992	0.021728516	0.44946289	0	0	26/6/2018	26	6	2018	17:00:44	61244	0.7	17	0	44	0	0.058349609	3.5545898	0.065673828	-0.059570313	-0.9296875	7.21875	0.11206055	0	0	0	0	0	0	0	0	0	0.93408203	0.065917969	0.16772461	-0.065673828	0.01171875	0.08984375	0	44330	0	0	0
347	348	348	Category F	-0.13183594	-0.095947266	-1.0197754	-0.13671875	0.004638672	0.45898438	0	0	26/6/2018	26	6	2018	17:00:44	61244	0.8	17	0	44	0	0.058349609	3.5545898	0.069580078	-0.059570313	-0.93164063	17.18042	0.22290039	0	0	0	0	0	0	0	0	0	0.93603516	0.063964844	0.32568359	-0.20141602	-0.036132813	-0.087890625	0	44330	0	0	0
348	349	349	Category F	0.035888672	-0.047851563	-0.97192383	-0.16064453	0.010986328	0.45068359	0	0	26/6/2018	26	6	2018	17:00:44	61244	0.9	17	0	44	0	0.058349609	3.5545898	0.072265625	-0.061279297	-0.93188477	32.104736	0.055664063	0	0	0	0	0	0	0	0	0	0.93676758	0.063232422	0.08984375	-0.036376953	0.013427734	-0.039794922	0	44330	0	0	0
349	350	350	Category L	0.26391602	-0.10791016	-0.87597656	0.051513672	-0.001464844	0.47265625	0	0	26/6/2018	26	6	2018	17:04:39	61479	0.199	17	4	39	0	0.058349609	3.5513672	0.075195313	-0.062011719	-0.93237305	70.89209	0.2019043	0	0	0	0	0	0	0	0	0	0.9375	0.0625	0.29052734	0.18847656	-0.045654297	0.056396484	0	44330	0	0	0
350	351	351	Category L	0.25195313	-0.13183594	-0.89990234	0.049560547	-0.006835938	0.47045898	0	0	26/6/2018	26	6	2018	17:04:39	61479	0.3	17	4	39	0	0.058349609	3.5513672	0.077880859	-0.064208984	-0.93017578	115.61865	0.1887207	0	0	0	0	0	0	0	0	0	0.93579102	0.064208984	0.27148438	0.17382813	-0.067382813	0.030273438	0	44330	0	0	0
351	352	352	Category L	0.2878418	-0.10791016	-0.89990234	0.048095703	-0.005859375	0.47729492	0	0	26/6/2018	26	6	2018	17:04:39	61479	0.4	17	4	39	0	0.058349609	3.5513672	0.081054688	-0.064941406	-0.9309082	139.24438	0.21337891	0	0	0	0	0	0	0	0	0	0.93676758	0.063232422	0.28076172	0.20654297	-0.042724609	0.031005859	0	44330	0	0	0
352	353	353	Category L	0.26391602	-0.059814453	-0.91186523	0.046386719	-0.007324219	0.47509766	0	0	26/6/2018	26	6	2018	17:04:39	61479	0.5	17	4	39	0	0.058349609	3.5513672	0.083740234	-0.064208984	-0.9296875	152.87622	0.1809082	0	0	0	0	0	0	0	0	0	0.93554688	0.064453125	0.20239258	0.17993164	0.004394531	0.017822266	0	44330	0	0	0
353	354	354	Category L	0.27587891	-0.095947266	-0.88793945	0.05078125	-0.003417969	0.47021484	0	0	26/6/2018	26	6	2018	17:04:39	61479	0.6	17	4	39	0	0.058349609	3.5513672	0.085449219	-0.065185547	-0.9284668	159.58423	0.19702148	0	0	0	0	0	0	0	0	0	0.93457031	0.065429688	0.26171875	0.19018555	-0.030761719	0.040527344	0	44330	0	0	0
354	355	355	Category L	0.26391602	-0.14379883	-0.88793945	0.049804688	-0.009277344	0.47631836	0	0	26/6/2018	26	6	2018	17:04:39	61479	0.7	17	4	39	0	0.058349609	3.5513672	0.088134766	-0.063720703	-0.92822266	161.7207	0.19702148	0	0	0	0	0	0	0	0	0	0.93457031	0.065429688	0.2956543	0.17553711	-0.079833984	0.040283203	0	44330	0	0	0
355	356	356	Category L	0.26391602	-0.10791016	-0.89990234	0.048828125	-0.004150391	0.47314453	0	0	26/6/2018	26	6	2018	17:04:39	61479	0.8	17	4	39	0	0.058349609	3.5513672	0.093017578	-0.064697266	-0.93139648	165.70068	0.17871094	0	0	0	0	0	0	0	0	0	0.93823242	0.061767578	0.24511719	0.1706543	-0.04296875	0.031494141	0	44330	0	0	0
356	357	357	Category L	0.21582031	-0.095947266	-0.87597656	0.049804688	-0.004882813	0.47509766	0	0	26/6/2018	26	6	2018	17:04:39	61479	0.9	17	4	39	0	0.058349609	3.5513672	0.096923828	-0.064208984	-0.93017578	165.42871	0.13427734	0	0	0	0	0	0	0	0	0	0.9375	0.0625	0.20483398	0.11865234	-0.031494141	0.054199219	0	44330	0	0	0
357	358	358	Category L	0.2277832	-0.10791016	-0.87597656	0.048095703	-0.007080078	0.47119141	0	0	26/6/2018	26	6	2018	17:04:40	61480	0	17	4	40	0	0.058349609	3.5513672	0.1015625	-0.065917969	-0.93115234	155.43774	0.14379883	0	0	0	0	0	0	0	0	0	0.93896484	0.061035156	0.22314453	0.12597656	-0.041748047	0.055175781	0	44330	0	0	0
358	359	359	Category L	0.23999023	-0.071777344	-0.88793945	0.049804688	-0.008300781	0.47216797	0	0	26/6/2018	26	6	2018	17:04:40	61480	0.1	17	4	40	0	0.058349609	3.5513672	0.10742188	-0.067382813	-0.92944336	136.86597	0.13867188	0	0	0	0	0	0	0	0	0	0.93823242	0.061767578	0.17797852	0.13232422	-0.004150391	0.041503906	0	44330	0	0	0
359	360	360	Category L	0.23999023	-0.071777344	-0.88793945	0.049072266	-0.009277344	0.47509766	0	0	26/6/2018	26	6	2018	17:04:40	61480	0.2	17	4	40	0	0.058349609	3.5513672	0.11254883	-0.068115234	-0.9284668	94.664307	0.13354492	0	0	0	0	0	0	0	0	0	0.93774414	0.062255859	0.17138672	0.12719727	-0.003417969	0.040527344	0	44330	0	0	0
360	361	361	Category L	0.23999023	-0.10791016	-0.89990234	0.052490234	-0.006835938	0.47338867	0	0	26/6/2018	26	6	2018	17:04:40	61480	0.3	17	4	40	0	0.058349609	3.5513672	0.12158203	-0.069580078	-0.92163086	46.042969	0.12597656	0	0	0	0	0	0	0	0	0	0.93237305	0.067626953	0.17822266	0.11816406	-0.038085938	0.021728516	0	44330	0	0	0
361	362	362	Category L	0.25195313	-0.071777344	-0.88793945	0.043701172	-0.004882813	0.47485352	0	0	26/6/2018	26	6	2018	17:04:40	61480	0.4	17	4	40	0	0.058349609	3.5513672	0.12426758	-0.070068359	-0.91943359	21.888184	0.13134766	0	0	0	0	0	0	0	0	0	0.93041992	0.069580078	0.16040039	0.12744141	-0.001464844	0.031494141	0	44330	0	0	0
362	363	363	Category L	0.25195313	-0.095947266	-0.89990234	0.048095703	-0.007080078	0.47631836	0	0	26/6/2018	26	6	2018	17:04:40	61480	0.5	17	4	40	0	0.058349609	3.5513672	0.13110352	-0.069335938	-0.91918945	11.136963	0.125	0	0	0	0	0	0	0	0	0	0.93115234	0.068847656	0.16674805	0.12060547	-0.026367188	0.019287109	0	44330	0	0	0
363	364	364	Category L	0.27587891	-0.10791016	-0.89990234	0.049560547	-0.005126953	0.47241211	0	0	26/6/2018	26	6	2018	17:04:40	61480	0.6	17	4	40	0	0.058349609	3.5513672	0.13598633	-0.068115234	-0.92236328	3.6157227	0.14697266	0	0	0	0	0	0	0	0	0	0.93481445	0.065185547	0.2019043	0.13964844	-0.039550781	0.022460938	0	44330	0	0	0
364	365	365	Category L	0.27587891	-0.11987305	-0.88793945	0.052246094	-0.015380859	0.47485352	0	0	26/6/2018	26	6	2018	17:04:40	61480	0.7	17	4	40	0	0.058349609	3.5513672	0.14160156	-0.068847656	-0.91918945	0.9831543	0.14672852	0	0	0	0	0	0	0	0	0	0.93261719	0.067382813	0.21606445	0.1340332	-0.05078125	0.03125	0	44330	0	0	0
365	366	366	Category L	0.2878418	-0.11987305	-0.88793945	0.048828125	-0.008544922	0.47314453	0	0	26/6/2018	26	6	2018	17:04:40	61480	0.8	17	4	40	0	0.058349609	3.5513672	0.14355469	-0.070556641	-0.91943359	0.77172852	0.15527344	0	0	0	0	0	0	0	0	0	0.93334961	0.066650391	0.22485352	0.14404297	-0.049072266	0.031494141	0	44330	0	0	0
366	367	367	Category L	0.27587891	-0.13183594	-0.91186523	0.046142578	-0.008300781	0.47631836	0	0	26/6/2018	26	6	2018	17:04:40	61480	0.9	17	4	40	0	0.058349609	3.5513672	0.14941406	-0.072021484	-0.91918945	1.4487305	0.13964844	0	0	0	0	0	0	0	0	0	0.93408203	0.065917969	0.19335938	0.1262207	-0.059570313	0.007324219	0	44330	0	0	0
367	368	368	Category L	0.25195313	-0.10791016	-0.88793945	0.047851563	-0.008544922	0.47509766	0	0	26/6/2018	26	6	2018	17:04:41	61481	0	17	4	41	0	0.058349609	3.5545898	0.15258789	-0.072509766	-0.91992188	1.6665039	0.10986328	0	0	0	0	0	0	0	0	0	0.93554688	0.064453125	0.16650391	0.099121094	-0.03515625	0.031982422	0	44330	0	0	0
368	369	369	Category L	0.27587891	-0.11987305	-0.88793945	0.044433594	-0.010009766	0.47387695	0	0	26/6/2018	26	6	2018	17:04:41	61481	0.1	17	4	41	0	0.058349609	3.5545898	0.15380859	-0.073486328	-0.91601563	1.4228516	0.13330078	0	0	0	0	0	0	0	0	0	0.93188477	0.068115234	0.1965332	0.12182617	-0.046142578	0.028076172	0	44330	0	0	0
369	370	370	Category L	0.2878418	-0.095947266	-0.89990234	0.049804688	-0.01171875	0.47631836	0	0	26/6/2018	26	6	2018	17:04:41	61481	0.2	17	4	41	0	0.058349609	3.5545898	0.15600586	-0.072509766	-0.91601563	1.9121094	0.13452148	0	0	0	0	0	0	0	0	0	0.93212891	0.067871094	0.17114258	0.1315918	-0.023193359	0.016113281	0	44330	0	0	0
370	371	371	Category L	0.2878418	-0.071777344	-0.87597656	0.046142578	-0.010009766	0.47827148	0	0	26/6/2018	26	6	2018	17:04:41	61481	0.3	17	4	41	0	0.058349609	3.5545898	0.15844727	-0.074462891	-0.91723633	2.5273438	0.13574219	0	0	0	0	0	0	0	0	0	0.93383789	0.066162109	0.17358398	0.12915039	0.002685547	0.041259766	0	44330	0	0	0
371	372	372	Category L	0.23999023	-0.13183594	-0.87597656	0.047851563	-0.008544922	0.47412109	0	0	26/6/2018	26	6	2018	17:04:41	61481	0.4	17	4	41	0	0.058349609	3.5545898	0.16333008	-0.074707031	-0.91674805	2.3608398	0.10375977	0	0	0	0	0	0	0	0	0	0.93408203	0.065917969	0.17431641	0.076416016	-0.056884766	0.040771484	0	44330	0	0	0
372	373	373	Category L	0.27587891	-0.10791016	-0.88793945	0.047363281	-0.009765625	0.47387695	0	0	26/6/2018	26	6	2018	17:04:41	61481	0.5	17	4	41	0	0.058349609	3.5545898	0.16381836	-0.075439453	-0.91894531	1.4416504	0.12036133	0	0	0	0	0	0	0	0	0	0.93652344	0.063476563	0.17504883	0.11181641	-0.032226563	0.031005859	0	44330	0	0	0
373	374	374	Category L	0.27587891	-0.095947266	-0.89990234	0.046142578	-0.008300781	0.47485352	0	0	26/6/2018	26	6	2018	17:04:41	61481	0.6	17	4	41	0	0.058349609	3.5545898	0.16625977	-0.076660156	-0.91625977	0.34985352	0.11230469	0	0	0	0	0	0	0	0	0	0.93432617	0.065673828	0.14501953	0.109375	-0.019042969	0.016357422	0	44330	0	0	0
374	375	375	Category L	0.26391602	-0.083984375	-0.88793945	0.041259766	-0.009277344	0.47387695	0	0	26/6/2018	26	6	2018	17:04:41	61481	0.7	17	4	41	0	0.058349609	3.5545898	0.16894531	-0.079589844	-0.91577148	0.61401367	0.098876953	0	0	0	0	0	0	0	0	0	0.93481445	0.065185547	0.12695313	0.094726563	-0.004150391	0.027832031	0	44330	0	0	0
375	376	376	Category L	0.27587891	-0.095947266	-0.88793945	0.048828125	-0.015380859	0.4699707	0	0	26/6/2018	26	6	2018	17:04:41	61481	0.8	17	4	41	0	0.058349609	3.5545898	0.17358398	-0.081542969	-0.9140625	0.3347168	0.10620117	0	0	0	0	0	0	0	0	0	0.93408203	0.065917969	0.14257813	0.10205078	-0.014160156	0.026123047	0	44330	0	0	0
376	377	377	Category L	0.2277832	-0.083984375	-0.87597656	0.042236328	-0.010009766	0.47485352	0	0	26/6/2018	26	6	2018	17:04:41	61481	0.9	17	4	41	0	0.058349609	3.5545898	0.17919922	-0.083251953	-0.91137695	1.2578125	0.060058594	0	0	0	0	0	0	0	0	0	0.93261719	0.067382813	0.084472656	0.048339844	-0.000488281	0.035400391	0	44330	0	0	0
377	378	378	Category L	0.26391602	-0.071777344	-0.81591797	0.044433594	-0.010009766	0.47216797	0	0	26/6/2018	26	6	2018	17:04:42	61482	0	17	4	42	0	0.058349609	3.5545898	0.18334961	-0.087646484	-0.91113281	1.5461426	0.12573242	0	0	0	0	0	0	0	0	0	0.93334961	0.066650391	0.19165039	0.080566406	0.015869141	0.095214844	0	44330	0	0	0
378	379	379	Category L	0.27587891	-0.011962891	-0.79199219	0.046142578	-0.015869141	0.47485352	0	0	26/6/2018	26	6	2018	17:04:42	61482	0.1	17	4	42	0	0.058349609	3.5545898	0.18798828	-0.086914063	-0.91308594	0.27416992	0.16723633	0	0	0	0	0	0	0	0	0	0.9362793	0.063720703	0.28369141	0.087646484	0.074951172	0.12109375	0	44330	0	0	0
379	380	380	Category L	0.2277832	-0.023925781	-0.98388672	0.038574219	-0.048095703	0.46728516	0	0	26/6/2018	26	6	2018	17:04:42	61482	0.2	17	4	42	0	0.058349609	3.5545898	0.1940918	-0.087646484	-0.91015625	2.2539063	0.10302734	0	0	0	0	0	0	0	0	0	0.93481445	0.065185547	0.17089844	0.033447266	0.063720703	-0.073486328	0	44330	0	0	0
380	381	381	Category L	0.27587891	-0.035888672	-0.91186523	0.025634766	-0.060302734	0.47167969	0	0	26/6/2018	26	6	2018	17:04:42	61482	0.3	17	4	42	0	0.058349609	3.5545898	0.1953125	-0.086669922	-0.90869141	4.9165039	0.095214844	0	0	0	0	0	0	0	0	0	0.93334961	0.066650391	0.13452148	0.080322266	0.05078125	-0.002929688	0	44330	0	0	0
381	382	382	Category L	0.23999023	-0.047851563	-0.94799805	0.021972656	-0.075927734	0.46630859	0	0	26/6/2018	26	6	2018	17:04:42	61482	0.4	17	4	42	0	0.058349609	3.5545898	0.20117188	-0.085693359	-0.90795898	8.661377	0.067138672	0	0	0	0	0	0	0	0	0	0.93408203	0.065917969	0.11621094	0.038574219	0.037841797	-0.039794922	0	44330	0	0	0
382	383	383	Category L	0.20385742	-0.059814453	-0.91186523	0.011474609	-0.078857422	0.46508789	0	0	26/6/2018	26	6	2018	17:04:42	61482	0.5	17	4	42	0	0.058349609	3.5545898	0.20727539	-0.084716797	-0.90820313	14.821777	0.025390625	0	0	0	0	0	0	0	0	0	0.93554688	0.064453125	0.031982422	-0.003417969	0.024902344	-0.003417969	0	44330	0	0	0
383	384	384	Category L	0.2277832	-0.035888672	-0.87597656	0.007080078	-0.1081543	0.46411133	0	0	26/6/2018	26	6	2018	17:04:42	61482	0.6	17	4	42	0	0.058349609	3.5545898	0.20947266	-0.085693359	-0.91064453	21.830078	0.063476563	0	0	0	0	0	0	0	0	0	0.93823242	0.061767578	0.1027832	0.018066406	0.049804688	0.034667969	0	44330	0	0	0
384	385	385	Category L	0.21582031	-0.16796875	-0.94799805	0.007080078	-0.12060547	0.45385742	0	0	26/6/2018	26	6	2018	17:04:42	61482	0.7	17	4	42	0	0.058349609	3.5545898	0.21386719	-0.087158203	-0.90869141	27.104492	0.089599609	0	0	0	0	0	0	0	0	0	0.93774414	0.062255859	0.12133789	0.001708984	-0.080566406	-0.0390625	0	44330	0	0	0
385	386	386	Category L	0.20385742	-0.16796875	-0.93579102	-0.004394531	-0.125	0.45458984	0	0	26/6/2018	26	6	2018	17:04:42	61482	0.8	17	4	42	0	0.058349609	3.5545898	0.21630859	-0.089355469	-0.91015625	32.433838	0.083251953	0	0	0	0	0	0	0	0	0	0.93994141	0.060058594	0.11645508	-0.012451172	-0.078369141	-0.025390625	0	44330	0	0	0
386	387	387	Category L	0.19189453	-0.11987305	-0.93579102	-0.010986328	-0.125	0.45654297	0	0	26/6/2018	26	6	2018	17:04:42	61482	0.9	17	4	42	0	0.058349609	3.5545898	0.22216797	-0.091064453	-0.90893555	37.445557	0.049560547	0	0	0	0	0	0	0	0	0	0.94018555	0.059814453	0.085693359	-0.030273438	-0.028564453	-0.026611328	0	44330	0	0	0
387	388	388	Category L	0.19189453	-0.17993164	-0.93579102	-0.020507813	-0.12988281	0.45629883	0	0	26/6/2018	26	6	2018	17:04:43	61483	0	17	4	43	0	0.058349609	3.5545898	0.22485352	-0.092529297	-0.91015625	40.847168	0.096679688	0	0	0	0	0	0	0	0	0	0.94213867	0.057861328	0.14575195	-0.032958984	-0.087158203	-0.025390625	0	44330	0	0	0
388	389	389	Category L	0.19189453	-0.059814453	-0.93579102	-0.020996094	-0.1340332	0.44799805	0	0	26/6/2018	26	6	2018	17:04:43	61483	0.1	17	4	43	0	0.058349609	3.5545898	0.22900391	-0.093017578	-0.90869141	41.436279	0.056640625	0	0	0	0	0	0	0	0	0	0.94189453	0.058105469	0.097412109	-0.037109375	0.033203125	-0.026855469	0	44330	0	0	0
389	390	390	Category L	0.20385742	-0.095947266	-0.89990234	-0.014648438	-0.12670898	0.45922852	0	0	26/6/2018	26	6	2018	17:04:43	61483	0.2	17	4	43	0	0.058349609	3.5545898	0.23120117	-0.093994141	-0.90820313	39.967529	0.028564453	0	0	0	0	0	0	0	0	0	0.94189453	0.058105469	0.037597656	-0.02734375	-0.001708984	0.008300781	0	44330	0	0	0
390	391	391	Category L	0.21582031	-0.083984375	-0.91186523	-0.017333984	-0.13012695	0.453125	0	0	26/6/2018	26	6	2018	17:04:43	61483	0.3	17	4	43	0	0.058349609	3.5545898	0.23046875	-0.094238281	-0.90893555	37.465576	0.018066406	0	0	0	0	0	0	0	0	0	0.94238281	0.057617188	0.027832031	-0.014648438	0.010253906	-0.002685547	0	44330	0	0	0
391	392	392	Category L	0.20385742	-0.083984375	-0.91186523	-0.018066406	-0.13818359	0.45507813	0	0	26/6/2018	26	6	2018	17:04:43	61483	0.4	17	4	43	0	0.058349609	3.5545898	0.23022461	-0.093261719	-0.90917969	33.833008	0.028076172	0	0	0	0	0	0	0	0	0	0.94238281	0.057617188	0.038330078	-0.026367188	0.009277344	-0.002441406	0	44330	0	0	0
392	393	393	Category L	0.20385742	-0.095947266	-0.91186523	-0.016601563	-0.13012695	0.45214844	0	0	26/6/2018	26	6	2018	17:04:43	61483	0.5	17	4	43	0	0.058349609	3.5545898	0.22949219	-0.093017578	-0.90917969	27.645264	0.025878906	0	0	0	0	0	0	0	0	0	0.94213867	0.057861328	0.031005859	-0.025634766	-0.002685547	-0.002441406	0	44330	0	0	0
393	394	394	Category L	0.20385742	-0.047851563	-0.92382813	-0.015625	-0.12963867	0.453125	0	0	26/6/2018	26	6	2018	17:04:43	61483	0.6	17	4	43	0	0.058349609	3.5545898	0.22900391	-0.09375	-0.90917969	20.457031	0.054199219	0	0	0	0	0	0	0	0	0	0.94238281	0.057617188	0.085449219	-0.025146484	0.045898438	-0.014404297	0	44330	0	0	0
394	395	395	Category L	0.20385742	-0.035888672	-0.92382813	-0.020751953	-0.13476563	0.45507813	0	0	26/6/2018	26	6	2018	17:04:43	61483	0.7	17	4	43	0	0.058349609	3.5545898	0.22802734	-0.09375	-0.90966797	13.908936	0.064208984	0	0	0	0	0	0	0	0	0	0.94262695	0.057373047	0.096191406	-0.024169922	0.057861328	-0.013916016	0	44330	0	0	0
395	396	396	Category L	0.20385742	-0.035888672	-0.92382813	-0.017333984	-0.13842773	0.45507813	0	0	26/6/2018	26	6	2018	17:04:43	61483	0.8	17	4	43	0	0.058349609	3.5545898	0.22729492	-0.093017578	-0.90991211	7.7294922	0.063232422	0	0	0	0	0	0	0	0	0	0.94262695	0.057373047	0.094482422	-0.0234375	0.057128906	-0.013671875	0	44330	0	0	0
396	397	397	Category L	0.21582031	-0.047851563	-0.88793945	-0.017089844	-0.13232422	0.453125	0	0	26/6/2018	26	6	2018	17:04:43	61483	0.9	17	4	43	0	0.058349609	3.5545898	0.22680664	-0.093505859	-0.90991211	2.8571777	0.051757813	0	0	0	0	0	0	0	0	0	0.94238281	0.057617188	0.078613281	-0.010986328	0.045654297	0.021972656	0	44330	0	0	0
397	398	398	Category L	0.2277832	-0.083984375	-0.92382813	-0.019042969	-0.1328125	0.45507813	0	0	26/6/2018	26	6	2018	17:04:44	61484	0	17	4	44	0	0.058349609	3.5545898	0.22680664	-0.093994141	-0.91015625	0.77929688	0.016845703	0	0	0	0	0	0	0	0	0	0.94287109	0.057128906	0.024414063	0.000976563	0.010009766	-0.013427734	0	44330	0	0	0
398	399	399	Category L	0.21582031	-0.047851563	-0.91186523	-0.020263672	-0.13476563	0.45507813	0	0	26/6/2018	26	6	2018	17:04:44	61484	0.1	17	4	44	0	0.058349609	3.5545898	0.2265625	-0.093994141	-0.91088867	2.4140625	0.047607422	0	0	0	0	0	0	0	0	0	0.94360352	0.056396484	0.057861328	-0.010742188	0.046142578	-0.000732422	0	44330	0	0	0
399	400	400	Category L	0.21582031	-0.071777344	-0.91186523	-0.018310547	-0.13037109	0.45019531	0	0	26/6/2018	26	6	2018	17:04:44	61484	0.2	17	4	44	0	0.058349609	3.5545898	0.22607422	-0.094482422	-0.91137695	2.6130371	0.024902344	0	0	0	0	0	0	0	0	0	0.94384766	0.056152344	0.033203125	-0.010253906	0.022705078	-0.000244141	0	44330	0	0	0
400	401	401	Category L	0.20385742	-0.047851563	-0.91186523	-0.019042969	-0.13378906	0.45410156	0	0	26/6/2018	26	6	2018	17:04:44	61484	0.3	17	4	44	0	0.058349609	3.5545898	0.22558594	-0.094970703	-0.91186523	2.4506836	0.051757813	0	0	0	0	0	0	0	0	0	0.94433594	0.055664063	0.069091797	-0.021728516	0.047119141	0	0	44330	0	0	0
401	402	402	Category L	0.21582031	-0.071777344	-0.92382813	-0.019042969	-0.12597656	0.45532227	0	0	26/6/2018	26	6	2018	17:04:44	61484	0.4	17	4	44	0	0.058349609	3.5545898	0.22558594	-0.094970703	-0.91259766	2.067627	0.027587891	0	0	0	0	0	0	0	0	0	0.94482422	0.055175781	0.044189453	-0.009765625	0.023193359	-0.010986328	0	44330	0	0	0
402	403	403	Category L	0.20385742	-0.071777344	-0.94799805	-0.019287109	-0.12963867	0.45410156	0	0	26/6/2018	26	6	2018	17:04:44	61484	0.5	17	4	44	0	0.058349609	3.5545898	0.22485352	-0.095703125	-0.91333008	1.7207031	0.047119141	0	0	0	0	0	0	0	0	0	0.9453125	0.0546875	0.079833984	-0.020996094	0.023925781	-0.034423828	0	44330	0	0	0
403	404	404	Category L	0.23999023	-0.059814453	-0.92382813	-0.019287109	-0.125	0.4543457	0	0	26/6/2018	26	6	2018	17:04:44	61484	0.6	17	4	44	0	0.058349609	3.5545898	0.22436523	-0.095947266	-0.91381836	1.5480957	0.040527344	0	0	0	0	0	0	0	0	0	0.94580078	0.054199219	0.061523438	0.015380859	0.036132813	-0.009765625	0	44330	0	0	0
404	405	405	Category L	0.20385742	-0.059814453	-0.93579102	-0.016601563	-0.13452148	0.45117188	0	0	26/6/2018	26	6	2018	17:04:44	61484	0.7	17	4	44	0	0.058349609	3.5545898	0.22363281	-0.095458984	-0.9140625	1.9191895	0.046142578	0	0	0	0	0	0	0	0	0	0.94604492	0.053955078	0.077148438	-0.019775391	0.035644531	-0.021484375	0	44330	0	0	0
405	406	406	Category L	0.21582031	-0.095947266	-0.92382813	-0.013916016	-0.12695313	0.45556641	0	0	26/6/2018	26	6	2018	17:04:44	61484	0.8	17	4	44	0	0.058349609	3.5529785	0.22265625	-0.095703125	-0.91479492	2.0158691	0.011230469	0	0	0	0	0	0	0	0	0	0.94628906	0.053710938	0.015869141	-0.006835938	0	-0.008789063	0	44330	0	0	0
406	407	407	Category L	0.21582031	-0.047851563	-0.88793945	-0.019042969	-0.12939453	0.44921875	0	0	26/6/2018	26	6	2018	17:04:44	61484	0.9	17	4	44	0	0.058349609	3.5529785	0.22167969	-0.095947266	-0.9152832	1.904541	0.055908203	0	0	0	0	0	0	0	0	0	0.94677734	0.053222656	0.081787109	-0.005859375	0.048095703	0.02734375	0	44330	0	0	0
407	408	408	Category L	0.21582031	-0.16796875	-0.91186523	-0.007324219	-0.1237793	0.45874023	0	0	26/6/2018	26	6	2018	17:04:45	61485	0	17	4	45	0	0.058349609	3.5529785	0.22070313	-0.096191406	-0.91503906	2.1540527	0.071777344	0	0	0	0	0	0	0	0	0	0.94628906	0.053710938	0.079833984	-0.004882813	-0.071533203	0.003173828	0	44330	0	0	0
408	409	409	Category L	0.20385742	-0.083984375	-0.95996094	0.002685547	-0.11523438	0.4621582	0	0	26/6/2018	26	6	2018	17:04:45	61485	0.1	17	4	45	0	0.058349609	3.5529785	0.2199707	-0.096923828	-0.91577148	2.8898926	0.048583984	0	0	0	0	0	0	0	0	0	0.94677734	0.053222656	0.073242188	-0.016113281	0.012939453	-0.043945313	0	44330	0	0	0
409	410	410	Category L	0.20385742	-0.083984375	-0.92382813	0.008789063	-0.10058594	0.46240234	0	0	26/6/2018	26	6	2018	17:04:45	61485	0.2	17	4	45	0	0.058349609	3.5529785	0.21923828	-0.097167969	-0.91650391	4.0895996	0.021484375	0	0	0	0	0	0	0	0	0	0.94750977	0.052490234	0.035888672	-0.015380859	0.013183594	-0.007080078	0	44330	0	0	0
410	411	411	Category L	0.20385742	-0.083984375	-0.89990234	0.012939453	-0.094482422	0.46264648	0	0	26/6/2018	26	6	2018	17:04:45	61485	0.3	17	4	45	0	0.058349609	3.5529785	0.21826172	-0.097167969	-0.91723633	5.3540039	0.026123047	0	0	0	0	0	0	0	0	0	0.94775391	0.052246094	0.044921875	-0.014404297	0.013183594	0.017333984	0	44330	0	0	0
411	412	412	Category L	0.20385742	-0.083984375	-0.91186523	0.008789063	-0.095214844	0.46435547	0	0	26/6/2018	26	6	2018	17:04:45	61485	0.4	17	4	45	0	0.058349609	3.5529785	0.21728516	-0.09765625	-0.91796875	6.5258789	0.020263672	0	0	0	0	0	0	0	0	0	0.94824219	0.051757813	0.033447266	-0.013427734	0.013671875	0.006103516	0	44330	0	0	0
412	413	413	Category L	0.21582031	-0.095947266	-0.91186523	0.010498047	-0.098632813	0.46044922	0	0	26/6/2018	26	6	2018	17:04:45	61485	0.5	17	4	45	0	0.058349609	3.5529785	0.21704102	-0.097167969	-0.91845703	7.7495117	0.006835938	0	0	0	0	0	0	0	0	0	0.94873047	0.051269531	0.009277344	-0.001220703	0.001220703	0.006591797	0	44330	0	0	0
413	414	414	Category L	0.21582031	-0.10791016	-0.92382813	0.011230469	-0.095947266	0.46557617	0	0	26/6/2018	26	6	2018	17:04:45	61485	0.6	17	4	45	0	0.058349609	3.5529785	0.21606445	-0.09765625	-0.91894531	8.4672852	0.010986328	0	0	0	0	0	0	0	0	0	0.94897461	0.051025391	0.015136719	-0.000244141	-0.010009766	-0.004638672	0	44330	0	0	0
414	415	415	Category L	0.21582031	-0.095947266	-0.88793945	0.013183594	-0.098144531	0.46264648	0	0	26/6/2018	26	6	2018	17:04:45	61485	0.7	17	4	45	0	0.058349609	3.5529785	0.21508789	-0.098632813	-0.91943359	7.9221191	0.031494141	0	0	0	0	0	0	0	0	0	0.94946289	0.050537109	0.034912109	0.000488281	0.002685547	0.031494141	0	44330	0	0	0
415	416	416	Category L	0.20385742	-0.11987305	-0.91186523	0.010498047	-0.098632813	0.46142578	0	0	26/6/2018	26	6	2018	17:04:45	61485	0.8	17	4	45	0	0.058349609	3.5529785	0.21435547	-0.099365234	-0.91992188	7.6188965	0.024169922	0	0	0	0	0	0	0	0	0	0.94970703	0.050292969	0.0390625	-0.010498047	-0.020263672	0.008056641	0	44330	0	0	0
416	417	417	Category L	0.21582031	-0.13183594	-0.92382813	0.014892578	-0.092529297	0.46069336	0	0	26/6/2018	26	6	2018	17:04:45	61485	0.9	17	4	45	0	0.058349609	3.5529785	0.21362305	-0.099609375	-0.91992188	6.9160156	0.032226563	0	0	0	0	0	0	0	0	0	0.94970703	0.050292969	0.037841797	0.001953125	-0.031982422	-0.003662109	0	44330	0	0	0
417	418	418	Category L	0.2277832	-0.11987305	-0.89990234	0.009521484	-0.097900391	0.46557617	0	0	26/6/2018	26	6	2018	17:04:46	61486	0	17	4	46	0	0.058349609	3.5529785	0.21337891	-0.1003418	-0.91992188	5.9272461	0.03125	0	0	0	0	0	0	0	0	0	0.94970703	0.050292969	0.053710938	0.014160156	-0.019287109	0.020019531	0	44330	0	0	0
418	419	419	Category L	0.20385742	-0.14379883	-0.93579102	0.011230469	-0.096923828	0.46459961	0	0	26/6/2018	26	6	2018	17:04:46	61486	0.1	17	4	46	0	0.058349609	3.5529785	0.21264648	-0.1015625	-0.92114258	5.3850098	0.045410156	0	0	0	0	0	0	0	0	0	0.95092773	0.049072266	0.065673828	-0.008789063	-0.041992188	-0.014404297	0	44330	0	0	0
419	420	420	Category L	0.21582031	-0.10791016	-0.93579102	0.011230469	-0.097900391	0.46264648	0	0	26/6/2018	26	6	2018	17:04:46	61486	0.2	17	4	46	0	0.058349609	3.5529785	0.21191406	-0.10302734	-0.92285156	4.9584961	0.014160156	0	0	0	0	0	0	0	0	0	0.95239258	0.047607422	0.021240234	0.003662109	-0.004638672	-0.012695313	0	44330	0	0	0
420	421	421	Category L	0.21582031	-0.071777344	-0.91186523	0.013183594	-0.098632813	0.46362305	0	0	26/6/2018	26	6	2018	17:04:46	61486	0.3	17	4	46	0	0.058349609	3.5529785	0.21142578	-0.10449219	-0.92211914	4.8190918	0.034667969	0	0	0	0	0	0	0	0	0	0.9519043	0.048095703	0.047363281	0.004150391	0.032714844	0.010253906	0	44330	0	0	0
421	422	422	Category L	0.21582031	-0.059814453	-0.93579102	0.010742188	-0.10229492	0.46044922	0	0	26/6/2018	26	6	2018	17:04:46	61486	0.4	17	4	46	0	0.058349609	3.5529785	0.21069336	-0.10620117	-0.92211914	3.6557617	0.048583984	0	0	0	0	0	0	0	0	0	0.9519043	0.048095703	0.064941406	0.004882813	0.046386719	-0.013427734	0	44330	0	0	0
422	423	423	Category L	0.20385742	-0.083984375	-0.94799805	0.011474609	-0.093505859	0.46264648	0	0	26/6/2018	26	6	2018	17:04:46	61486	0.5	17	4	46	0	0.058349609	3.5529785	0.21020508	-0.10766602	-0.92163086	1.9291992	0.035888672	0	0	0	0	0	0	0	0	0	0.95141602	0.048583984	0.056396484	-0.006347656	0.023681641	-0.026123047	0	44330	0	0	0
423	424	424	Category L	0.21582031	-0.13183594	-0.92382813	0.014160156	-0.091796875	0.46484375	0	0	26/6/2018	26	6	2018	17:04:46	61486	0.6	17	4	46	0	0.058349609	3.5529785	0.21020508	-0.10864258	-0.921875	0.91845703	0.023681641	0	0	0	0	0	0	0	0	0	0.9519043	0.048095703	0.030273438	0.005371094	-0.022949219	-0.001708984	0	44330	0	0	0
424	425	425	Category L	0.20385742	-0.14379883	-0.93579102	0.006835938	-0.095214844	0.4675293	0	0	26/6/2018	26	6	2018	17:04:46	61486	0.7	17	4	46	0	0.058349609	3.5529785	0.20996094	-0.11010742	-0.92260742	0.14941406	0.036376953	0	0	0	0	0	0	0	0	0	0.95263672	0.047363281	0.052490234	-0.006103516	-0.033447266	-0.012939453	0	44330	0	0	0
425	426	426	Category L	0.2277832	-0.15576172	-0.93579102	0.008544922	-0.096191406	0.46142578	0	0	26/6/2018	26	6	2018	17:04:46	61486	0.8	17	4	46	0	0.058349609	3.5529785	0.20947266	-0.10961914	-0.92260742	1.5849609	0.051025391	0	0	0	0	0	0	0	0	0	0.95239258	0.047607422	0.077148438	0.018066406	-0.045898438	-0.012939453	0	44330	0	0	0
426	427	427	Category L	0.21582031	-0.16796875	-0.93579102	0.011230469	-0.095214844	0.46459961	0	0	26/6/2018	26	6	2018	17:04:46	61486	0.9	17	4	46	0	0.058349609	3.5529785	0.20947266	-0.10961914	-0.92236328	2.0825195	0.060058594	0	0	0	0	0	0	0	0	0	0.95214844	0.047851563	0.077636719	0.006103516	-0.058105469	-0.013183594	0	44330	0	0	0
427	428	428	Category L	0.21582031	-0.14379883	-0.91186523	0.012207031	-0.097167969	0.46557617	0	0	26/6/2018	26	6	2018	17:04:47	61487	0	17	4	47	0	0.058349609	3.5529785	0.20947266	-0.11010742	-0.921875	2.0400391	0.035644531	0	0	0	0	0	0	0	0	0	0.9519043	0.048095703	0.050048828	0.006103516	-0.033447266	0.010009766	0	44330	0	0	0
428	429	429	Category L	0.20385742	-0.11987305	-0.92382813	0.014648438	-0.10058594	0.46459961	0	0	26/6/2018	26	6	2018	17:04:47	61487	0.1	17	4	47	0	0.058349609	3.5529785	0.20922852	-0.10986328	-0.921875	1.3398438	0.011474609	0	0	0	0	0	0	0	0	0	0.95166016	0.048339844	0.017333984	-0.005371094	-0.009765625	-0.001708984	0	44330	0	0	0
429	430	430	Category L	0.20385742	-0.13183594	-0.93579102	0.009765625	-0.096191406	0.46850586	0	0	26/6/2018	26	6	2018	17:04:47	61487	0.2	17	4	47	0	0.058349609	3.5529785	0.20922852	-0.11132813	-0.921875	0.56835938	0.025146484	0	0	0	0	0	0	0	0	0	0.9519043	0.048095703	0.039550781	-0.005371094	-0.020263672	-0.013671875	0	44330	0	0	0
430	431	431	Category L	0.2277832	-0.047851563	-0.91186523	0.010498047	-0.091796875	0.46582031	0	0	26/6/2018	26	6	2018	17:04:47	61487	0.3	17	4	47	0	0.058349609	3.5529785	0.20898438	-0.11157227	-0.92211914	0.29003906	0.067382813	0	0	0	0	0	0	0	0	0	0.95214844	0.047851563	0.092773438	0.018554688	0.063720703	0.010253906	0	44330	0	0	0
431	432	432	Category L	0.2277832	-0.095947266	-0.89990234	0.016601563	-0.095214844	0.46289063	0	0	26/6/2018	26	6	2018	17:04:47	61487	0.4	17	4	47	0	0.058349609	3.5529785	0.20874023	-0.11230469	-0.92211914	0.47314453	0.033447266	0	0	0	0	0	0	0	0	0	0.95214844	0.047851563	0.057617188	0.018798828	0.016357422	0.022216797	0	44330	0	0	0
432	433	433	Category L	0.2277832	-0.10791016	-0.92382813	0.011230469	-0.094482422	0.46459961	0	0	26/6/2018	26	6	2018	17:04:47	61487	0.5	17	4	47	0	0.058349609	3.5529785	0.20874023	-0.11328125	-0.92211914	1.1367188	0.01953125	0	0	0	0	0	0	0	0	0	0.95214844	0.047851563	0.025878906	0.018798828	0.005371094	-0.001464844	0	44330	0	0	0
433	434	434	Category L	0.20385742	-0.095947266	-0.92382813	0.011230469	-0.097900391	0.46264648	0	0	26/6/2018	26	6	2018	17:04:47	61487	0.6	17	4	47	0	0.058349609	3.5529785	0.20874023	-0.11328125	-0.921875	1.7312012	0.018066406	0	0	0	0	0	0	0	0	0	0.95214844	0.047851563	0.024169922	-0.004882813	0.017333984	-0.001708984	0	44330	0	0	0
434	435	435	Category L	0.20385742	-0.095947266	-0.91186523	0.011230469	-0.090820313	0.46557617	0	0	26/6/2018	26	6	2018	17:04:47	61487	0.7	17	4	47	0	0.058349609	3.5529785	0.20874023	-0.11450195	-0.921875	2.1027832	0.021728516	0	0	0	0	0	0	0	0	0	0.95214844	0.047851563	0.033935547	-0.004882813	0.018554688	0.010009766	0	44330	0	0	0
435	436	436	Category L	0.21582031	-0.14379883	-0.88793945	0.012207031	-0.094482422	0.46264648	0	0	26/6/2018	26	6	2018	17:04:47	61487	0.8	17	4	47	0	0.058349609	3.5529785	0.20874023	-0.11621094	-0.921875	2.3840332	0.044189453	0	0	0	0	0	0	0	0	0	0.95239258	0.047607422	0.068359375	0.006835938	-0.02734375	0.033935547	0	44330	0	0	0
436	437	437	Category L	0.21582031	-0.13183594	-0.91186523	0.014160156	-0.098632813	0.46362305	0	0	26/6/2018	26	6	2018	17:04:47	61487	0.9	17	4	47	0	0.058349609	3.5529785	0.20874023	-0.11767578	-0.921875	2.833252	0.018554688	0	0	0	0	0	0	0	0	0	0.95263672	0.047363281	0.031005859	0.006835938	-0.013916016	0.010009766	0	44330	0	0	0
437	438	438	Category L	0.21582031	-0.11987305	-0.93579102	0.014648438	-0.091308594	0.45898438	0	0	26/6/2018	26	6	2018	17:04:48	61488	0	17	4	48	0	0.058349609	3.5529785	0.20849609	-0.11914063	-0.921875	3.1262207	0.015380859	0	0	0	0	0	0	0	0	0	0.95263672	0.047363281	0.021484375	0.007080078	-0.000488281	-0.013671875	0	44330	0	0	0
438	439	439	Category L	0.20385742	-0.095947266	-0.92382813	0.012939453	-0.094482422	0.46264648	0	0	26/6/2018	26	6	2018	17:04:48	61488	0.111	17	4	48	0	0.058349609	3.5529785	0.20800781	-0.12036133	-0.921875	2.3554688	0.024902344	0	0	0	0	0	0	0	0	0	0.95263672	0.047363281	0.030761719	-0.004150391	0.024414063	-0.001708984	0	44330	0	0	0
439	440	440	Category L	0.20385742	-0.10791016	-0.92382813	0.014892578	-0.091064453	0.46289063	0	0	26/6/2018	26	6	2018	17:04:48	61488	0.222	17	4	48	0	0.058349609	3.5529785	0.20800781	-0.12158203	-0.92236328	0.94824219	0.014404297	0	0	0	0	0	0	0	0	0	0.95336914	0.046630859	0.019042969	-0.004150391	0.013671875	-0.001220703	0	44330	0	0	0
440	441	441	Category L	0.2277832	-0.11987305	-0.95996094	0.018310547	-0.088623047	0.4609375	0	0	26/6/2018	26	6	2018	17:04:48	61488	0.333	17	4	48	0	0.058349609	3.5529785	0.20751953	-0.12255859	-0.92260742	0.047363281	0.042236328	0	0	0	0	0	0	0	0	0	0.95361328	0.046386719	0.059814453	0.020019531	0.002685547	-0.037109375	0	44330	0	0	0
441	442	442	Category L	0.20385742	-0.13183594	-0.93579102	0.019042969	-0.091796875	0.4609375	0	0	26/6/2018	26	6	2018	17:04:48	61488	0.444	17	4	48	0	0.058349609	3.5529785	0.20727539	-0.12353516	-0.92260742	0.030761719	0.015625	0	0	0	0	0	0	0	0	0	0.95385742	0.046142578	0.024414063	-0.003417969	-0.008056641	-0.012939453	0	44330	0	0	0
442	443	443	Category L	0.20385742	-0.10791016	-0.94799805	0.011474609	-0.090820313	0.46655273	0	0	26/6/2018	26	6	2018	17:04:48	61488	0.555	17	4	48	0	0.058349609	3.5529785	0.20727539	-0.12475586	-0.92260742	0.034179688	0.030517578	0	0	0	0	0	0	0	0	0	0.95385742	0.046142578	0.045410156	-0.003417969	0.016845703	-0.025146484	0	44330	0	0	0
443	444	444	Category L	0.2277832	-0.071777344	-0.92382813	0.021240234	-0.087402344	0.46582031	0	0	26/6/2018	26	6	2018	17:04:48	61488	0.666	17	4	48	0	0.058837891	3.5610352	0.20727539	-0.12597656	-0.92211914	0.50805664	0.057861328	0	0	0	0	0	0	0	0	0	0.95336914	0.046630859	0.076171875	0.020263672	0.054199219	-0.001464844	0	44330	0	0	0
444	445	445	Category L	0.20385742	-0.14379883	-0.93579102	0.016601563	-0.088378906	0.46582031	0	0	26/6/2018	26	6	2018	17:04:48	61488	0.777	17	4	48	0	0.058837891	3.5610352	0.20678711	-0.12670898	-0.92138672	0.031494141	0.022216797	0	0	0	0	0	0	0	0	0	0.95288086	0.047119141	0.033935547	-0.002929688	-0.016845703	-0.014160156	0	44330	0	0	0
445	446	446	Category L	0.20385742	-0.14379883	-0.93579102	0.014160156	-0.093261719	0.46875	0	0	26/6/2018	26	6	2018	17:04:48	61488	0.888	17	4	48	0	0.058837891	3.5610352	0.20678711	-0.12817383	-0.92138672	1.0898438	0.021240234	0	0	0	0	0	0	0	0	0	0.95288086	0.047119141	0.032714844	-0.002929688	-0.015380859	-0.014160156	0	44330	0	0	0
446	447	447	Category L	0.19189453	-0.14379883	-0.88793945	0.019042969	-0.091796875	0.4609375	0	0	26/6/2018	26	6	2018	17:04:49	61489	0	17	4	49	0	0.058837891	3.5610352	0.20678711	-0.12915039	-0.92138672	1.9064941	0.039306641	0	0	0	0	0	0	0	0	0	0.953125	0.046875	0.062988281	-0.014892578	-0.014404297	0.033447266	0	44330	0	0	0
447	448	448	Category L	0.20385742	-0.16796875	-0.94799805	0.029052734	-0.086425781	0.46411133	0	0	26/6/2018	26	6	2018	17:04:49	61489	0.1	17	4	49	0	0.058837891	3.5610352	0.20385742	-0.12939453	-0.92211914	2.6381836	0.045898438	0	0	0	0	0	0	0	0	0	0.95336914	0.046630859	0.063964844	0	-0.038330078	-0.025634766	0	44330	0	0	0
448	449	449	Category L	0.20385742	-0.14379883	-0.94799805	0.034912109	-0.078613281	0.46850586	0	0	26/6/2018	26	6	2018	17:04:49	61489	0.2	17	4	49	0	0.058837891	3.5610352	0.20336914	-0.12988281	-0.92382813	3.9956055	0.027832031	0	0	0	0	0	0	0	0	0	0.95483398	0.045166016	0.038330078	0.000244141	-0.013671875	-0.023925781	0	44330	0	0	0
449	450	450	Category L	0.21582031	-0.083984375	-0.94799805	0.046142578	-0.068359375	0.46679688	0	0	26/6/2018	26	6	2018	17:04:49	61489	0.3	17	4	49	0	0.058837891	3.5610352	0.20336914	-0.12939453	-0.92651367	5.8500977	0.051757813	0	0	0	0	0	0	0	0	0	0.95727539	0.042724609	0.079101563	0.012207031	0.045410156	-0.021240234	0	44330	0	0	0
450	451	451	Category L	0.21582031	-0.10791016	-0.93579102	0.053222656	-0.060302734	0.46826172	0	0	26/6/2018	26	6	2018	17:04:49	61489	0.4	17	4	49	0	0.058837891	3.5610352	0.203125	-0.12817383	-0.92700195	7.3603516	0.025390625	0	0	0	0	0	0	0	0	0	0.95751953	0.042480469	0.041503906	0.012451172	0.020263672	-0.008544922	0	44330	0	0	0
451	452	452	Category L	0.20385742	-0.10791016	-0.92382813	0.047119141	-0.057617188	0.47021484	0	0	26/6/2018	26	6	2018	17:04:49	61489	0.5	17	4	49	0	0.058837891	3.5610352	0.20336914	-0.12866211	-0.92651367	7.8481445	0.020996094	0	0	0	0	0	0	0	0	0	0.95727539	0.042724609	0.023925781	0.000244141	0.020751953	0.002685547	0	44330	0	0	0
452	453	453	Category L	0.20385742	-0.14379883	-0.92382813	0.051269531	-0.057861328	0.46728516	0	0	26/6/2018	26	6	2018	17:04:49	61489	0.6	17	4	49	0	0.058837891	3.5610352	0.20043945	-0.12988281	-0.92578125	8.4641113	0.014404297	0	0	0	0	0	0	0	0	0	0.95605469	0.043945313	0.019042969	0.003173828	-0.013671875	0.001953125	0	44330	0	0	0
453	454	454	Category L	0.20385742	-0.16796875	-0.93579102	0.052490234	-0.061279297	0.47143555	0	0	26/6/2018	26	6	2018	17:04:49	61489	0.7	17	4	49	0	0.058837891	3.5610352	0.20043945	-0.12915039	-0.92382813	9.2954102	0.040527344	0	0	0	0	0	0	0	0	0	0.95410156	0.045898438	0.053710938	0.003173828	-0.038574219	-0.01171875	0	44330	0	0	0
454	455	455	Category L	0.20385742	-0.14379883	-0.92382813	0.047119141	-0.062011719	0.47119141	0	0	26/6/2018	26	6	2018	17:04:49	61489	0.8	17	4	49	0	0.058837891	3.5610352	0.20410156	-0.12719727	-0.92626953	9.4724121	0.016601563	0	0	0	0	0	0	0	0	0	0.95703125	0.04296875	0.019287109	-0.000244141	-0.016357422	0.002441406	0	44330	0	0	0
455	456	456	Category L	0.21582031	-0.11987305	-0.88793945	0.049072266	-0.062011719	0.46923828	0	0	26/6/2018	26	6	2018	17:04:49	61489	0.9	17	4	49	0	0.058837891	3.5610352	0.20336914	-0.13061523	-0.92602539	9.1430664	0.041503906	0	0	0	0	0	0	0	0	0	0.95727539	0.042724609	0.061279297	0.012207031	0.010742188	0.038085938	0	44330	0	0	0
456	457	457	Category L	0.21582031	-0.14379883	-0.88793945	0.052001953	-0.058837891	0.46533203	0	0	26/6/2018	26	6	2018	17:04:50	61490	0	17	4	50	0	0.058837891	3.5610352	0.20556641	-0.12988281	-0.92431641	8.5268555	0.040283203	0	0	0	0	0	0	0	0	0	0.95581055	0.044189453	0.060058594	0.010009766	-0.013671875	0.036376953	0	44330	0	0	0
457	458	458	Category L	0.20385742	-0.15576172	-0.91186523	0.049804688	-0.057861328	0.46948242	0	0	26/6/2018	26	6	2018	17:04:50	61490	0.09	17	4	50	0	0.058837891	3.5610352	0.2019043	-0.13012695	-0.92529297	8.1672363	0.028808594	0	0	0	0	0	0	0	0	0	0.95605469	0.043945313	0.041015625	0.001708984	-0.025390625	0.013427734	0	44330	0	0	0
458	459	459	Category L	0.20385742	-0.14379883	-0.92382813	0.049804688	-0.055175781	0.46801758	0	0	26/6/2018	26	6	2018	17:04:50	61490	0.181	17	4	50	0	0.058837891	3.5610352	0.20288086	-0.12963867	-0.92285156	6.8364258	0.013916016	0	0	0	0	0	0	0	0	0	0.95385742	0.046142578	0.015625	0.000732422	-0.013916016	-0.000732422	0	44330	0	0	0
459	460	460	Category L	0.20385742	-0.14379883	-0.92382813	0.045898438	-0.058349609	0.47509766	0	0	26/6/2018	26	6	2018	17:04:50	61490	0.272	17	4	50	0	0.058837891	3.5610352	0.20458984	-0.12792969	-0.92553711	4.2807617	0.015869141	0	0	0	0	0	0	0	0	0	0.95654297	0.043457031	0.018310547	-0.000732422	-0.015625	0.001708984	0	44330	0	0	0
460	461	461	Category L	0.20385742	-0.15576172	-0.91186523	0.049560547	-0.064453125	0.46533203	0	0	26/6/2018	26	6	2018	17:04:50	61490	0.363	17	4	50	0	0.058837891	3.5610352	0.20458984	-0.12670898	-0.92675781	2.0603027	0.032470703	0	0	0	0	0	0	0	0	0	0.95751953	0.042480469	0.044677734	-0.000732422	-0.028808594	0.014892578	0	44330	0	0	0
461	462	462	Category L	0.20385742	-0.16796875	-0.91186523	0.050537109	-0.055175781	0.46630859	0	0	26/6/2018	26	6	2018	17:04:50	61490	0.454	17	4	50	0	0.058837891	3.5610352	0.20458984	-0.12646484	-0.92553711	0.71313477	0.043701172	0	0	0	0	0	0	0	0	0	0.95629883	0.043701172	0.055908203	-0.000732422	-0.041259766	0.013671875	0	44330	0	0	0
462	463	463	Category L	0.20385742	-0.14379883	-0.93579102	0.048828125	-0.057861328	0.46728516	0	0	26/6/2018	26	6	2018	17:04:50	61490	0.545	17	4	50	0	0.058837891	3.5610352	0.20263672	-0.12548828	-0.92504883	0.35571289	0.020996094	0	0	0	0	0	0	0	0	0	0.95507813	0.044921875	0.029785156	0.000976563	-0.018066406	-0.010498047	0	44330	0	0	0
463	464	464	Category L	0.20385742	-0.15576172	-0.93579102	0.050537109	-0.063720703	0.46606445	0	0	26/6/2018	26	6	2018	17:04:50	61490	0.636	17	4	50	0	0.058837891	3.5610352	0.2019043	-0.12597656	-0.92358398	1.1369629	0.031982422	0	0	0	0	0	0	0	0	0	0.95385742	0.046142578	0.043457031	0.001708984	-0.029541016	-0.011962891	0	44330	0	0	0
464	465	465	Category L	0.19189453	-0.13183594	-0.93579102	0.049072266	-0.062011719	0.46630859	0	0	26/6/2018	26	6	2018	17:04:50	61490	0.727	17	4	50	0	0.058837891	3.5610352	0.20239258	-0.12402344	-0.92236328	1.4682617	0.018554688	0	0	0	0	0	0	0	0	0	0.95239258	0.047607422	0.031494141	-0.010498047	-0.007568359	-0.013183594	0	44330	0	0	0
465	466	466	Category L	0.19189453	-0.15576172	-0.92382813	0.049072266	-0.056152344	0.47143555	0	0	26/6/2018	26	6	2018	17:04:50	61490	0.818	17	4	50	0	0.058837891	3.5610352	0.20043945	-0.12402344	-0.92431641	1.5097656	0.032714844	0	0	0	0	0	0	0	0	0	0.95385742	0.046142578	0.040771484	-0.008544922	-0.031494141	0.000488281	0	44330	0	0	0
466	467	467	Category L	0.19189453	-0.15576172	-0.89990234	0.048095703	-0.059570313	0.46533203	0	0	26/6/2018	26	6	2018	17:04:50	61490	0.909	17	4	50	0	0.058837891	3.5610352	0.19970703	-0.12426758	-0.92456055	1.996582	0.040771484	0	0	0	0	0	0	0	0	0	0.95410156	0.045898438	0.063964844	-0.0078125	-0.03125	0.024658203	0	44330	0	0	0
467	468	468	Category L	0.17993164	-0.16796875	-0.92382813	0.050537109	-0.056152344	0.47241211	0	0	26/6/2018	26	6	2018	17:04:51	61491	0	17	4	51	0	0.058837891	3.5610352	0.19677734	-0.12451172	-0.92553711	2.5043945	0.046630859	0	0	0	0	0	0	0	0	0	0.9543457	0.045654297	0.062011719	-0.016845703	-0.043212891	0.001708984	0	44330	0	0	0
468	469	469	Category L	0.17993164	-0.17993164	-0.93579102	0.050537109	-0.056396484	0.46728516	0	0	26/6/2018	26	6	2018	17:04:51	61491	0.1	17	4	51	0	0.058837891	3.5610352	0.19458008	-0.1237793	-0.92431641	2.3066406	0.058837891	0	0	0	0	0	0	0	0	0	0.95263672	0.047363281	0.08203125	-0.014648438	-0.055908203	-0.011230469	0	44330	0	0	0
469	470	470	Category L	0.19189453	-0.11987305	-0.92382813	0.049804688	-0.048095703	0.46728516	0	0	26/6/2018	26	6	2018	17:04:51	61491	0.2	17	4	51	0	0.058837891	3.5610352	0.19287109	-0.1237793	-0.92773438	1.5593262	0.005615234	0	0	0	0	0	0	0	0	0	0.95556641	0.044433594	0.009033203	-0.000976563	0.00390625	0.00390625	0	44330	0	0	0
470	471	471	Category L	0.20385742	-0.14379883	-0.91186523	0.047119141	-0.056884766	0.46630859	0	0	26/6/2018	26	6	2018	17:04:51	61491	0.3	17	4	51	0	0.058837891	3.5610352	0.19165039	-0.12255859	-0.92822266	0.20043945	0.029296875	0	0	0	0	0	0	0	0	0	0.95581055	0.044189453	0.049560547	0.011962891	-0.020996094	0.016357422	0	44330	0	0	0
471	472	472	Category L	0.20385742	-0.15576172	-0.91186523	0.050537109	-0.059570313	0.46508789	0	0	26/6/2018	26	6	2018	17:04:51	61491	0.4	17	4	51	0	0.058837891	3.5610352	0.18945313	-0.12231445	-0.92822266	0.99267578	0.039794922	0	0	0	0	0	0	0	0	0	0.95507813	0.044921875	0.063964844	0.014160156	-0.033203125	0.016357422	0	44330	0	0	0
472	473	473	Category L	0.20385742	-0.095947266	-0.89990234	0.049804688	-0.054443359	0.46728516	0	0	26/6/2018	26	6	2018	17:04:51	61491	0.5	17	4	51	0	0.058837891	3.5610352	0.18481445	-0.12280273	-0.92919922	1.7197266	0.043945313	0	0	0	0	0	0	0	0	0	0.95532227	0.044677734	0.074951172	0.018798828	0.026855469	0.029296875	0	44330	0	0	0
473	474	474	Category L	0.20385742	-0.14379883	-0.92382813	0.052001953	-0.056884766	0.46826172	0	0	26/6/2018	26	6	2018	17:04:51	61491	0.6	17	4	51	0	0.058837891	3.5610352	0.18359375	-0.12353516	-0.92700195	1.947998	0.028564453	0	0	0	0	0	0	0	0	0	0.953125	0.046875	0.043701172	0.020019531	-0.020019531	0.003173828	0	44330	0	0	0
474	475	475	Category L	0.20385742	-0.16796875	-0.92382813	0.047119141	-0.060302734	0.46923828	0	0	26/6/2018	26	6	2018	17:04:51	61491	0.7	17	4	51	0	0.058837891	3.5610352	0.17993164	-0.12451172	-0.92895508	1.734375	0.049804688	0	0	0	0	0	0	0	0	0	0.9543457	0.045654297	0.072265625	0.023681641	-0.043212891	0.005126953	0	44330	0	0	0
475	476	476	Category L	0.20385742	-0.15576172	-0.92382813	0.048095703	-0.052001953	0.46826172	0	0	26/6/2018	26	6	2018	17:04:51	61491	0.8	17	4	51	0	0.058837891	3.5610352	0.17822266	-0.12548828	-0.92895508	1.5075684	0.039550781	0	0	0	0	0	0	0	0	0	0.95410156	0.045898438	0.060546875	0.025390625	-0.030029297	0.005126953	0	44330	0	0	0
476	477	477	Category L	0.19189453	-0.16796875	-0.88793945	0.045898438	-0.056152344	0.46801758	0	0	26/6/2018	26	6	2018	17:04:51	61491	0.9	17	4	51	0	0.058837891	3.5610352	0.17358398	-0.12597656	-0.93041992	1.5222168	0.062255859	0	0	0	0	0	0	0	0	0	0.95483398	0.045166016	0.10253906	0.018066406	-0.041748047	0.042480469	0	44330	0	0	0
477	478	478	Category L	0.19189453	-0.17993164	-0.91186523	0.05078125	-0.057617188	0.46826172	0	0	26/6/2018	26	6	2018	17:04:52	61492	0	17	4	52	0	0.058837891	3.5610352	0.16918945	-0.12573242	-0.93066406	1.2133789	0.061523438	0	0	0	0	0	0	0	0	0	0.9543457	0.045654297	0.095458984	0.022460938	-0.054199219	0.018798828	0	44330	0	0	0
478	479	479	Category L	0.20385742	-0.14379883	-0.95996094	0.061523438	-0.053710938	0.46850586	0	0	26/6/2018	26	6	2018	17:04:52	61492	0.1	17	4	52	0	0.058837891	3.5610352	0.16845703	-0.12597656	-0.93139648	1.0402832	0.048583984	0	0	0	0	0	0	0	0	0	0.95483398	0.045166016	0.081298828	0.03515625	-0.017578125	-0.028320313	0	44330	0	0	0
479	480	480	Category L	0.19189453	-0.15576172	-0.93579102	0.054199219	-0.052734375	0.46948242	0	0	26/6/2018	26	6	2018	17:04:52	61492	0.2	17	4	52	0	0.058837891	3.5610352	0.1652832	-0.1262207	-0.93505859	1.2568359	0.039306641	0	0	0	0	0	0	0	0	0	0.95800781	0.041992188	0.056396484	0.026367188	-0.029296875	-0.000488281	0	44330	0	0	0
480	481	481	Category L	0.17993164	-0.13183594	-0.91186523	0.055908203	-0.050048828	0.47241211	0	0	26/6/2018	26	6	2018	17:04:52	61492	0.3	17	4	52	0	0.058837891	3.5610352	0.16333008	-0.12597656	-0.93310547	1.3549805	0.02734375	0	0	0	0	0	0	0	0	0	0.95556641	0.044433594	0.043212891	0.016357422	-0.005615234	0.021240234	0	44330	0	0	0
481	482	482	Category L	0.20385742	-0.15576172	-0.92382813	0.060058594	-0.055908203	0.4675293	0	0	26/6/2018	26	6	2018	17:04:52	61492	0.4	17	4	52	0	0.058349609	3.5529785	0.15893555	-0.12573242	-0.93164063	2.1923828	0.054443359	0	0	0	0	0	0	0	0	0	0.95361328	0.046386719	0.082519531	0.044677734	-0.029785156	0.0078125	0	44330	0	0	0
482	483	483	Category L	0.20385742	-0.16796875	-0.89990234	0.05859375	-0.051513672	0.47070313	0	0	26/6/2018	26	6	2018	17:04:52	61492	0.5	17	4	52	0	0.058349609	3.5529785	0.15600586	-0.12524414	-0.93115234	3.6352539	0.071044922	0	0	0	0	0	0	0	0	0	0.95239258	0.047607422	0.12158203	0.047607422	-0.042480469	0.03125	0	44330	0	0	0
483	484	484	Category L	0.20385742	-0.13183594	-0.87597656	0.052246094	-0.055908203	0.46948242	0	0	26/6/2018	26	6	2018	17:04:52	61492	0.6	17	4	52	0	0.058349609	3.5529785	0.15454102	-0.12695313	-0.93432617	5.8251953	0.076416016	0	0	0	0	0	0	0	0	0	0.95556641	0.044433594	0.11230469	0.049072266	-0.004638672	0.058349609	0	44330	0	0	0
484	485	485	Category L	0.20385742	-0.16796875	-0.92382813	0.055908203	-0.052734375	0.46972656	0	0	26/6/2018	26	6	2018	17:04:52	61492	0.7	17	4	52	0	0.058349609	3.5529785	0.15112305	-0.12817383	-0.93457031	9.3237305	0.066650391	0	0	0	0	0	0	0	0	0	0.95532227	0.044677734	0.10302734	0.052490234	-0.039550781	0.010742188	0	44330	0	0	0
485	486	486	Category L	0.21582031	-0.16796875	-0.92382813	0.056396484	-0.052490234	0.46557617	0	0	26/6/2018	26	6	2018	17:04:52	61492	0.8	17	4	52	0	0.058349609	3.5529785	0.14868164	-0.12792969	-0.93457031	13.334961	0.078613281	0	0	0	0	0	0	0	0	0	0.95483398	0.045166016	0.11767578	0.066894531	-0.039794922	0.010742188	0	44330	0	0	0
486	487	487	Category E	-0.011962891	-0.083984375	-0.95996094	0.15576172	0.039306641	0.45556641	0	0	26/6/2018	26	6	2018	17:04:54	61494	0.4	17	4	54	0	0.058349609	3.5529785	0.14428711	-0.12792969	-0.93505859	18.988281	0.16430664	0	0	0	0	0	0	0	0	0	0.95483398	0.045166016	0.22509766	-0.15625	0.043945313	-0.024658203	0	44330	0	0	0
487	488	488	Category E	0.16796875	-0.19189453	-1.0319824	0.19140625	0.016357422	0.44116211	0	0	26/6/2018	26	6	2018	17:04:54	61494	0.5	17	4	54	0	0.058349609	3.5529785	0.14282227	-0.12670898	-0.93359375	26.656738	0.12036133	0	0	0	0	0	0	0	0	0	0.953125	0.046875	0.18823242	0.024902344	-0.064941406	-0.098144531	0	44330	0	0	0
488	489	489	Category E	0.21582031	-0.059814453	-1.1757813	0.18579102	0.027099609	0.44628906	0	0	26/6/2018	26	6	2018	17:04:54	61494	0.6	17	4	54	0	0.058349609	3.5529785	0.14013672	-0.12451172	-0.93505859	33.269531	0.26025391	0	0	0	0	0	0	0	0	0	0.95385742	0.046142578	0.38085938	0.075439453	0.064697266	-0.24047852	0	44330	0	0	0
489	490	490	Category E	0.17993164	0.023925781	-0.95996094	0.16235352	0.050292969	0.45117188	0	0	26/6/2018	26	6	2018	17:04:54	61494	0.7	17	4	54	0	0.058349609	3.5529785	0.13745117	-0.12280273	-0.93554688	37.613525	0.15478516	0	0	0	0	0	0	0	0	0	0.95361328	0.046386719	0.21337891	0.042236328	0.14672852	-0.024169922	0	44330	0	0	0
490	491	491	Category E	0.21582031	-0.11987305	-0.87597656	0.12524414	0.10839844	0.45849609	0	0	26/6/2018	26	6	2018	17:04:54	61494	0.8	17	4	54	0	0.058349609	3.5529785	0.13354492	-0.12304688	-0.93530273	41.965332	0.10131836	0	0	0	0	0	0	0	0	0	0.95288086	0.047119141	0.14477539	0.08203125	0.003173828	0.059326172	0	44330	0	0	0
491	492	492	Category E	-0.023925781	-0.17993164	-0.83984375	0.068115234	0.12133789	0.46411133	0	0	26/6/2018	26	6	2018	17:04:54	61494	0.9	17	4	54	0	0.058349609	3.5529785	0.12817383	-0.12353516	-0.93481445	46.449463	0.18798828	0	0	0	0	0	0	0	0	0	0.95166016	0.048339844	0.3034668	-0.15209961	-0.056152344	0.094970703	0	44330	0	0	0
492	493	493	Category E	0.21582031	-0.035888672	-0.76782227	0.048583984	0.1315918	0.46899414	0	0	26/6/2018	26	6	2018	17:04:55	61495	0	17	4	55	0	0.058349609	3.5529785	0.12597656	-0.12451172	-0.93725586	46.480713	0.21118164	0	0	0	0	0	0	0	0	0	0.95385742	0.046142578	0.34790039	0.089599609	0.088623047	0.16943359	0	44330	0	0	0
493	494	494	Category E	0.50390625	0.047851563	-1.1159668	0.11181641	0.13134766	0.45727539	0	0	26/6/2018	26	6	2018	17:04:55	61495	0.09	17	4	55	0	0.058349609	3.5529785	0.12353516	-0.12475586	-0.9375	41.57666	0.45385742	0	0	0	0	0	0	0	0	0	0.95385742	0.046142578	0.73120117	0.38012695	0.17260742	-0.17822266	0	44330	0	0	0
494	495	495	Category E	0.16796875	-0.37182617	-0.87597656	0.096923828	0.12915039	0.45922852	0	0	26/6/2018	26	6	2018	17:04:55	61495	0.181	17	4	55	0	0.058349609	3.5529785	0.11791992	-0.12280273	-0.95092773	39.490234	0.2644043	0	0	0	0	0	0	0	0	0	0.96606445	0.033935547	0.37353516	0.049804688	-0.2487793	0.074951172	0	44330	0	0	0
495	496	496	Category E	0.38378906	-0.071777344	-0.76782227	0.10595703	0.092773438	0.46459961	0	0	26/6/2018	26	6	2018	17:04:55	61495	0.272	17	4	55	0	0.058349609	3.5529785	0.12036133	-0.08984375	-1.0019531	38.409912	0.3527832	0	0	0	0	0	0	0	0	0	1.0131836	0.013183594	0.51586914	0.26318359	0.018066406	0.23413086	0	44330	0	0	0
496	497	497	Category E	-0.095947266	-0.14379883	-1.0078125	0.10253906	0.11083984	0.46264648	0	0	26/6/2018	26	6	2018	17:04:55	61495	0.363	17	4	55	0	0.058349609	3.5529785	0.13305664	-0.043457031	-1.045166	34.586182	0.25268555	0	0	0	0	0	0	0	0	0	1.0544434	0.054443359	0.36669922	-0.22900391	-0.10009766	0.037353516	0	44330	0	0	0
497	498	498	Category E	0.31176758	-0.083984375	-0.69580078	0.030761719	0.10400391	0.46899414	0	0	26/6/2018	26	6	2018	17:04:55	61495	0.454	17	4	55	0	0.058349609	3.5529785	0.14355469	-0.083496094	-1.1350098	27.591309	0.47021484	0	0	0	0	0	0	0	0	0	1.1472168	0.1472168	0.60766602	0.16796875	-0.000244141	0.43920898	0	44330	0	0	0
498	499	499	Category E	0.3359375	0	-1.1518555	0.11816406	0.094726563	0.45581055	0	0	26/6/2018	26	6	2018	17:04:55	61495	0.545	17	4	55	0	0.058349609	3.5529785	0.15185547	-0.097167969	-1.1643066	22.674316	0.20849609	0	0	0	0	0	0	0	0	0	1.1782227	0.17822266	0.29370117	0.18383789	0.097167969	0.012451172	0	44330	0	0	0
499	500	500	Category E	0.21582031	-0.011962891	-1.0319824	0.12280273	0.080810547	0.46069336	0	0	26/6/2018	26	6	2018	17:04:55	61495	0.636	17	4	55	0	0.058349609	3.5529785	0.14819336	-0.10009766	-1.1726074	22.009033	0.17919922	0	0	0	0	0	0	0	0	0	1.1862793	0.1862793	0.29638672	0.067382813	0.088134766	0.140625	0	44330	0	0	0
500	501	501	Category E	0.21582031	-0.047851563	-0.81591797	0.13818359	0.082519531	0.45605469	0	0	26/6/2018	26	6	2018	17:04:55	61495	0.727	17	4	55	0	0.058349609	3.5529785	0.14575195	-0.092285156	-1.1728516	16.500244	0.36645508	0	0	0	0	0	0	0	0	0	1.1855469	0.18554688	0.47143555	0.069824219	0.044433594	0.35693359	0	44330	0	0	0
501	502	502	Category E	0.059814453	0	-0.88793945	0.14599609	0.10424805	0.45361328	0	0	26/6/2018	26	6	2018	17:04:55	61495	0.818	17	4	55	0	0.058349609	3.5529785	0.14697266	-0.090576172	-1.1738281	9.2097168	0.31225586	0	0	0	0	0	0	0	0	0	1.1865234	0.18652344	0.46386719	-0.087158203	0.090576172	0.28588867	0	44330	0	0	0
502	503	503	Category E	0.15576172	-0.10791016	-0.83984375	0.12744141	0.078857422	0.45800781	0	0	26/6/2018	26	6	2018	17:04:55	61495	0.909	17	4	55	0	0.058349609	3.5529785	0.14672852	-0.089599609	-1.1757813	5.8479004	0.33642578	0	0	0	0	0	0	0	0	0	1.1882324	0.18823242	0.36303711	0.008789063	-0.018066406	0.3359375	0	44330	0	0	0
503	504	504	Category E	0.25195313	0.011962891	-0.82788086	0.17089844	0.094238281	0.4440918	0	0	26/6/2018	26	6	2018	17:04:56	61496	0	17	4	56	0	0.058349609	3.5529785	0.14624023	-0.08984375	-1.1755371	4.5959473	0.37744141	0	0	0	0	0	0	0	0	0	1.1882324	0.18823242	0.55517578	0.10546875	0.10180664	0.34765625	0	44330	0	0	0
504	505	505	Category E	0.047851563	-0.13183594	-1.079834	0.18798828	0.092773438	0.43774414	0	0	26/6/2018	26	6	2018	17:04:56	61496	0.111	17	4	56	0	0.058349609	3.5529785	0.14428711	-0.090332031	-1.177002	0.28100586	0.14306641	0	0	0	0	0	0	0	0	0	1.1894531	0.18945313	0.23535156	-0.096435547	-0.041259766	0.097167969	0	44330	0	0	0
505	506	506	Category E	0.16796875	-0.17993164	-0.97192383	0.19140625	0.082275391	0.44140625	0	0	26/6/2018	26	6	2018	17:04:56	61496	0.222	17	4	56	0	0.058349609	3.5545898	0.1472168	-0.1027832	-1.1882324	6.6813965	0.23046875	0	0	0	0	0	0	0	0	0	1.2016602	0.20166016	0.31396484	0.020507813	-0.076904297	0.21630859	0	44330	0	0	0
506	507	507	Category E	-0.023925781	-0.17993164	-1.0078125	0.19604492	0.041503906	0.44189453	0	0	26/6/2018	26	6	2018	17:04:56	61496	0.333	17	4	56	0	0.058349609	3.5545898	0.15014648	-0.058837891	-1.2248535	10.223389	0.3034668	0	0	0	0	0	0	0	0	0	1.2353516	0.23535156	0.51220703	-0.17407227	-0.12084961	0.21704102	0	44330	0	0	0
507	508	508	Category E	0.047851563	-0.095947266	-0.81591797	0.15185547	0.038330078	0.45751953	0	0	26/6/2018	26	6	2018	17:04:56	61496	0.444	17	4	56	0	0.058349609	3.5545898	0.15625	-0.009765625	-1.2717285	11.772217	0.47631836	0	0	0	0	0	0	0	0	0	1.2814941	0.28149414	0.65039063	-0.10839844	-0.0859375	0.45581055	0	44330	0	0	0
508	509	509	Category E	0.071777344	-0.11987305	-1.1879883	0.16918945	0.024414063	0.44873047	0	0	26/6/2018	26	6	2018	17:04:56	61496	0.555	17	4	56	0	0.058349609	3.5545898	0.15795898	-0.037109375	-1.307373	14.356689	0.16894531	0	0	0	0	0	0	0	0	0	1.317627	0.31762695	0.28857422	-0.086181641	-0.082519531	0.11938477	0	44330	0	0	0
509	510	510	Category E	0.10791016	-0.035888672	-0.98388672	0.16162109	0.016601563	0.4543457	0	0	26/6/2018	26	6	2018	17:04:56	61496	0.666	17	4	56	0	0.058349609	3.5545898	0.16259766	-0.021484375	-1.3144531	18.730225	0.33520508	0	0	0	0	0	0	0	0	0	1.3244629	0.32446289	0.39941406	-0.0546875	-0.014160156	0.33056641	0	44330	0	0	0
510	511	511	Category E	0.035888672	-0.023925781	-0.89990234	0.19433594	0.041503906	0.44262695	0	0	26/6/2018	26	6	2018	17:04:56	61496	0.777	17	4	56	0	0.058349609	3.5545898	0.1640625	-0.021484375	-1.3232422	20.311523	0.44238281	0	0	0	0	0	0	0	0	0	1.3334961	0.33349609	0.55395508	-0.12817383	-0.002197266	0.42333984	0	44330	0	0	0
511	512	512	Category E	-0.13183594	-0.13183594	-0.98388672	0.17871094	0.045166016	0.44921875	0	0	26/6/2018	26	6	2018	17:04:56	61496	0.888	17	4	56	0	0.058349609	3.5545898	0.1628418	-0.022460938	-1.3222656	21.989258	0.46191406	0	0	0	0	0	0	0	0	0	1.3325195	0.33251953	0.74243164	-0.29467773	-0.10913086	0.33837891	0	44330	0	0	0
512	513	513	Category E	0.11987305	-0.16796875	-0.75585938	0.19897461	0.050048828	0.43994141	0	0	26/6/2018	26	6	2018	17:04:57	61497	0	17	4	57	0	0.058349609	3.5545898	0.16186523	-0.019287109	-1.3244629	24.85083	0.58935547	0	0	0	0	0	0	0	0	0	1.3344727	0.33447266	0.75952148	-0.041992188	-0.1484375	0.56860352	0	44330	0	0	0
513	514	514	Category E	-0.083984375	-0.16796875	-1.0678711	0.22412109	0.028320313	0.42724609	0	0	26/6/2018	26	6	2018	17:04:57	61497	0.1	17	4	57	0	0.058349609	3.5545898	0.15991211	-0.019775391	-1.3234863	26.052734	0.38305664	0	0	0	0	0	0	0	0	0	1.333252	0.33325195	0.64770508	-0.24389648	-0.14794922	0.25561523	0	44330	0	0	0
514	515	515	Category E	0.071777344	-0.19189453	-0.91186523	0.20605469	0.025634766	0.43774414	0	0	26/6/2018	26	6	2018	17:04:57	61497	0.2	17	4	57	0	0.058349609	3.5545898	0.15576172	-0.018066406	-1.3244629	28.280762	0.45532227	0	0	0	0	0	0	0	0	0	1.3337402	0.33374023	0.67041016	-0.083984375	-0.17358398	0.41259766	0	44330	0	0	0
515	516	516	Category E	-0.15576172	-0.16796875	-1.0078125	0.21386719	-0.022705078	0.43505859	0	0	26/6/2018	26	6	2018	17:04:57	61497	0.3	17	4	57	0	0.058349609	3.5545898	0.15478516	-0.017089844	-1.3242188	27.410889	0.46826172	0	0	0	0	0	0	0	0	0	1.333252	0.33325195	0.77758789	-0.31054688	-0.15063477	0.31640625	0	44330	0	0	0
516	517	517	Category E	-0.13183594	-0.10791016	-0.93579102	0.15844727	-0.033935547	0.44921875	0	0	26/6/2018	26	6	2018	17:04:57	61497	0.4	17	4	57	0	0.058349609	3.5545898	0.15234375	-0.016845703	-1.3266602	25.508057	0.49169922	0	0	0	0	0	0	0	0	0	1.3354492	0.33544922	0.76611328	-0.28417969	-0.090820313	0.39086914	0	44330	0	0	0
517	518	518	Category E	0.14379883	-0.15576172	-0.99584961	0.17749023	-0.045166016	0.44555664	0	0	26/6/2018	26	6	2018	17:04:57	61497	0.5	17	4	57	0	0.058349609	3.5545898	0.15063477	-0.015136719	-1.3254395	24.627686	0.35839844	0	0	0	0	0	0	0	0	0	1.3339844	0.33398438	0.47729492	-0.006835938	-0.14038086	0.32958984	0	44330	0	0	0
518	519	519	Category E	-0.035888672	-0.10791016	-1.2119141	0.15551758	-0.053955078	0.44677734	0	0	26/6/2018	26	6	2018	17:04:57	61497	0.6	17	4	57	0	0.058349609	3.5545898	0.14526367	-0.012939453	-1.328125	25.14624	0.23510742	0	0	0	0	0	0	0	0	0	1.3361816	0.33618164	0.39208984	-0.18115234	-0.094726563	0.11621094	0	44330	0	0	0
519	520	520	Category E	0.047851563	-0.095947266	-0.76782227	0.14379883	-0.044433594	0.45361328	0	0	26/6/2018	26	6	2018	17:04:57	61497	0.7	17	4	57	0	0.058349609	3.5545898	0.14404297	-0.012939453	-1.3256836	25.966309	0.57226563	0	0	0	0	0	0	0	0	0	1.3337402	0.33374023	0.73706055	-0.096191406	-0.082763672	0.55786133	0	44330	0	0	0
520	521	521	Category E	-0.13183594	-0.095947266	-0.85180664	0.13598633	-0.021728516	0.45507813	0	0	26/6/2018	26	6	2018	17:04:57	61497	0.8	17	4	57	0	0.058349609	3.5545898	0.1418457	-0.014404297	-1.3271484	24.345947	0.5546875	0	0	0	0	0	0	0	0	0	1.3349609	0.33496094	0.83081055	-0.27368164	-0.081298828	0.4753418	0	44330	0	0	0
521	522	522	Category E	-0.023925781	-0.083984375	-0.88793945	0.16552734	-0.026855469	0.44750977	0	0	26/6/2018	26	6	2018	17:04:57	61497	0.9	17	4	57	0	0.058349609	3.5545898	0.1394043	-0.014892578	-1.3273926	24.456299	0.47387695	0	0	0	0	0	0	0	0	0	1.3347168	0.3347168	0.67163086	-0.16333008	-0.068847656	0.43945313	0	44330	0	0	0
522	523	523	Category E	0.083984375	-0.25195313	-1.2119141	0.21411133	-0.006103516	0.43530273	0	0	26/6/2018	26	6	2018	17:04:58	61498	0	17	4	58	0	0.058349609	3.5545898	0.13769531	-0.015380859	-1.3261719	23.9729	0.26806641	0	0	0	0	0	0	0	0	0	1.333252	0.33325195	0.40454102	-0.053710938	-0.23657227	0.11425781	0	44330	0	0	0
523	524	524	Category E	-0.047851563	-0.16796875	-0.93579102	0.20874023	-0.018554688	0.43676758	0	0	26/6/2018	26	6	2018	17:04:58	61498	0.1	17	4	58	0	0.058349609	3.5545898	0.13256836	-0.015136719	-1.3269043	22.712891	0.45703125	0	0	0	0	0	0	0	0	0	1.3334961	0.33349609	0.72436523	-0.18041992	-0.15258789	0.39111328	0	44330	0	0	0
524	525	525	Category E	0	-0.13183594	-0.93579102	0.18530273	-0.058349609	0.43652344	0	0	26/6/2018	26	6	2018	17:04:58	61498	0.2	17	4	58	0	0.058349609	3.5545898	0.13012695	-0.014160156	-1.3249512	17.958984	0.42700195	0	0	0	0	0	0	0	0	0	1.331543	0.33154297	0.63696289	-0.13012695	-0.11743164	0.38916016	0	44330	0	0	0
525	526	526	Category E	-0.13183594	-0.14379883	-0.98388672	0.16088867	-0.079833984	0.44360352	0	0	26/6/2018	26	6	2018	17:04:58	61498	0.3	17	4	58	0	0.058349609	3.5545898	0.12573242	-0.014160156	-1.3291016	13.258789	0.44970703	0	0	0	0	0	0	0	0	0	1.3349609	0.33496094	0.73242188	-0.25756836	-0.12939453	0.34521484	0	44330	0	0	0
526	527	527	Category E	0.071777344	-0.035888672	-0.76782227	0.11767578	-0.085693359	0.453125	0	0	26/6/2018	26	6	2018	17:04:58	61498	0.4	17	4	58	0	0.058349609	3.5545898	0.12353516	-0.012695313	-1.3273926	11.800293	0.5625	0	0	0	0	0	0	0	0	0	1.333252	0.33325195	0.63452148	-0.051757813	-0.022949219	0.55957031	0	44330	0	0	0
527	528	528	Category E	-0.011962891	0	-1.0678711	0.14208984	-0.093994141	0.44555664	0	0	26/6/2018	26	6	2018	17:04:58	61498	0.5	17	4	58	0	0.058349609	3.5545898	0.12084961	-0.01171875	-1.328125	11.705566	0.29248047	0	0	0	0	0	0	0	0	0	1.3337402	0.33374023	0.40527344	-0.1328125	0.01171875	0.26025391	0	44330	0	0	0
528	529	529	Category E	-0.011962891	-0.011962891	-0.98388672	0.1159668	-0.11401367	0.44189453	0	0	26/6/2018	26	6	2018	17:04:58	61498	0.6	17	4	58	0	0.058349609	3.5545898	0.11621094	-0.010009766	-1.3269043	14.126221	0.36621094	0	0	0	0	0	0	0	0	0	1.3320313	0.33203125	0.47314453	-0.12817383	-0.001708984	0.34301758	0	44330	0	0	0
529	530	530	Category E	-0.095947266	-0.095947266	-0.92382813	0.1340332	-0.089111328	0.45166016	0	0	26/6/2018	26	6	2018	17:04:58	61498	0.7	17	4	58	0	0.058349609	3.5545898	0.11425781	-0.012207031	-1.3227539	15.616211	0.45874023	0	0	0	0	0	0	0	0	0	1.3276367	0.32763672	0.69287109	-0.21020508	-0.083496094	0.39892578	0	44330	0	0	0
530	531	531	Category E	-0.21582031	-0.14379883	-0.89990234	0.13110352	-0.10351563	0.44433594	0	0	26/6/2018	26	6	2018	17:04:58	61498	0.8	17	4	58	0	0.058349609	3.5545898	0.11132813	-0.015625	-1.3232422	17.095703	0.55029297	0	0	0	0	0	0	0	0	0	1.328125	0.328125	0.87866211	-0.32714844	-0.12792969	0.42333984	0	44330	0	0	0
531	532	532	Category M	0.023925781	-0.17993164	-1.1159668	0.21435547	-0.0546875	0.42333984	0	0	26/6/2018	26	6	2018	17:04:59	61499	0.099	17	4	59	0	0.058349609	3.5545898	0.10742188	-0.016601563	-1.3249512	17.032227	0.27807617	0	0	0	0	0	0	0	0	0	1.3293457	0.3293457	0.45581055	-0.083496094	-0.16308594	0.20898438	0	44330	0	0	0
532	533	533	Category M	0.011962891	-0.16796875	-0.94799805	0.20166016	-0.070068359	0.42480469	0	0	26/6/2018	26	6	2018	17:04:59	61499	0.199	17	4	59	0	0.058349609	3.5545898	0.10595703	-0.016845703	-1.324707	7.2854004	0.41650391	0	0	0	0	0	0	0	0	0	1.3291016	0.32910156	0.62182617	-0.093994141	-0.15087891	0.37670898	0	44330	0	0	0
533	534	534	Category M	-0.23999023	-0.023925781	-2.0039063	0.14208984	-0.078125	0.45019531	0	0	26/6/2018	26	6	2018	17:04:59	61499	0.3	17	4	59	0	0.058349609	3.5545898	0.099365234	-0.018310547	-1.326416	8.6213379	0.75756836	0	0	0	0	0	0	0	0	0	1.3303223	0.33032227	1.0222168	-0.33935547	-0.005371094	-0.67724609	0	44330	0	0	0
534	535	535	Category M	0.38378906	2.4958496	-5.0039063	0.060546875	0.1027832	0.46484375	0	0	26/6/2018	26	6	2018	17:04:59	61499	0.4	17	4	59	0	0.058349609	3.5545898	0.093017578	-0.020019531	-1.322998	18.301514	4.4677734	0	0	0	0	0	0	0	0	0	1.326416	0.32641602	6.4873047	0.29052734	2.5158691	-3.6806641	0	44330	0	0	0
535	536	536	Category M	1.2478027	3.5878906	-4.3439941	0.13793945	-0.41479492	0.23583984	0	0	26/6/2018	26	6	2018	17:04:59	61499	0.5	17	4	59	0	0.058349609	3.5545898	0.089599609	-0.017578125	-1.3278809	18.083252	4.8410645	0	0	0	0	0	0	0	0	0	1.3310547	0.33105469	7.779541	1.157959	3.6054688	-3.0158691	0	44330	0	0	0
536	537	537	Category M	1.0559082	-3.3359375	-8.0878906	0.14379883	-0.052001953	0.45068359	0	0	26/6/2018	26	6	2018	17:04:59	61499	0.6	17	4	59	0	0.058349609	3.5545898	0.084960938	-0.016845703	-1.3276367	16.539795	7.5930176	0	0	0	0	0	0	0	0	0	1.3305664	0.33056641	11.049805	0.97070313	-3.3188477	-6.7600098	0	44330	0	0	0
537	538	538	Category M	0.85180664	-1.2478027	-3.2519531	0.076416016	0.29907227	0.40185547	0	0	26/6/2018	26	6	2018	17:04:59	61499	0.7	17	4	59	0	0.058349609	3.5545898	0.081787109	-0.014648438	-1.3273926	17.417236	2.4116211	0	0	0	0	0	0	0	0	0	1.3300781	0.33007813	3.9272461	0.76977539	-1.2329102	-1.9243164	0	44330	0	0	0
538	539	539	Category M	-0.071777344	-0.38378906	-1.5839844	0.13110352	-0.36328125	0.3046875	0	0	26/6/2018	26	6	2018	17:04:59	61499	0.8	17	4	59	0	0.058349609	3.5545898	0.074951172	-0.014648438	-1.328125	17.164795	0.47216797	0	0	0	0	0	0	0	0	0	1.3303223	0.33032227	0.77148438	-0.14672852	-0.36889648	-0.25561523	0	44330	0	0	0
539	540	540	Category M	0	0.49194336	-0.94799805	0.088378906	-0.097412109	0.45629883	0	0	26/6/2018	26	6	2018	17:04:59	61499	0.9	17	4	59	0	0.058349609	3.5545898	0.068847656	-0.018310547	-1.3215332	10.825928	0.63623047	0	0	0	0	0	0	0	0	0	1.3234863	0.32348633	0.95288086	-0.068847656	0.51025391	0.37353516	0	44330	0	0	0
540	541	541	Category M	0.29980469	-0.023925781	-0.98388672	0.069580078	-0.10058594	0.45800781	0	0	26/6/2018	26	6	2018	17:05:00	61500	0	17	5	0	0	0.058349609	3.5545898	0.061767578	-0.020751953	-1.3259277	9.8708496	0.41650391	0	0	0	0	0	0	0	0	0	1.3273926	0.32739258	0.58300781	0.23779297	-0.002929688	0.34204102	0	44330	0	0	0
541	542	542	Category M	0.17993164	-0.095947266	-1.0678711	0.1418457	-0.079833984	0.44702148	0	0	26/6/2018	26	6	2018	17:05:00	61500	0.1	17	5	0	0	0.058349609	3.5545898	0.059082031	-0.022949219	-1.3266602	13.634521	0.29467773	0	0	0	0	0	0	0	0	0	1.328125	0.328125	0.45214844	0.12060547	-0.072753906	0.25878906	0	44330	0	0	0
542	543	543	Category N	0.17993164	-0.16796875	-0.92382813	0.080078125	-0.090087891	0.45703125	0	0	26/6/2018	26	6	2018	17:05:00	61500	0.6	17	5	0	0	0.058349609	3.5545898	0.053466797	-0.025390625	-1.3276367	6.6713867	0.4465332	0	0	0	0	0	0	0	0	0	1.3291016	0.32910156	0.67260742	0.1262207	-0.14233398	0.40380859	0	44330	0	0	0
543	544	544	Category N	0.035888672	-0.17993164	-1.0559082	0.12207031	-0.066162109	0.45361328	0	0	26/6/2018	26	6	2018	17:05:00	61500	0.7	17	5	0	0	0.058349609	3.5545898	0.047363281	-0.025634766	-1.3256836	5.4726563	0.31079102	0	0	0	0	0	0	0	0	0	1.3266602	0.32666016	0.43530273	-0.011474609	-0.15405273	0.26977539	0	44330	0	0	0
544	545	545	Category N	0.41992188	-1.1398926	-1.8239746	0.14941406	-0.074951172	0.44750977	0	0	26/6/2018	26	6	2018	17:05:00	61500	0.8	17	5	0	0	0.058349609	3.5545898	0.039550781	-0.028076172	-1.3242188	5.5180664	1.2766113	0	0	0	0	0	0	0	0	0	1.3249512	0.32495117	1.9916992	0.38012695	-1.1115723	-0.49951172	0	44330	0	0	0
545	546	546	Category N	0.43188477	3.3718262	-3.8518066	0.13696289	-0.018066406	0.45605469	0	0	26/6/2018	26	6	2018	17:05:00	61500	0.9	17	5	0	0	0.058349609	3.5545898	0.033447266	-0.028320313	-1.3266602	12.712891	4.2539063	0	0	0	0	0	0	0	0	0	1.3273926	0.32739258	6.3234863	0.39819336	3.4001465	-2.5249023	0	44330	0	0	0
546	547	547	Category N	0.68383789	3.7558594	-4.6557617	0.1862793	-0.23828125	0.37329102	0	0	26/6/2018	26	6	2018	17:05:01	61501	0	17	5	1	0	0.058349609	3.5545898	0.030517578	-0.027587891	-1.3269043	13.745361	5.081543	0	0	0	0	0	0	0	0	0	1.3273926	0.32739258	7.7653809	0.65307617	3.7834473	-3.3286133	0	44330	0	0	0
547	548	548	Category N	0.32397461	-2.3518066	-3.7797852	0.088134766	0.23730469	0.43066406	0	0	26/6/2018	26	6	2018	17:05:01	61501	0.1	17	5	1	0	0.058349609	3.5545898	0.027832031	-0.027099609	-1.3295898	27.549072	3.3901367	0	0	0	0	0	0	0	0	0	1.3303223	0.33032227	5.0703125	0.29589844	-2.3244629	-2.4499512	0	44330	0	0	0
548	549	549	Category N	0.53979492	1.0678711	-1.487793	0.018554688	-0.18212891	0.43188477	0	0	26/6/2018	26	6	2018	17:05:01	61501	0.2	17	5	1	0	0.058349609	3.5545898	0.025146484	-0.025634766	-1.3317871	35.385254	1.2185059	0	0	0	0	0	0	0	0	0	1.3322754	0.33227539	1.763916	0.5144043	1.0935059	-0.15576172	0	44330	0	0	0
549	550	550	Category N	0.31176758	-0.10791016	-1.6318359	0.074707031	0.14550781	0.46289063	0	0	26/6/2018	26	6	2018	17:05:01	61501	0.3	17	5	1	0	0.058349609	3.5545898	0.021728516	-0.024902344	-1.3269043	33.931396	0.42871094	0	0	0	0	0	0	0	0	0	1.3271484	0.32714844	0.67773438	0.28979492	-0.082763672	-0.3046875	0	44330	0	0	0
550	551	551	Category N	0.10791016	-0.2277832	-0.83984375	0.13305664	-0.052978516	0.453125	0	0	26/6/2018	26	6	2018	17:05:01	61501	0.4	17	5	1	0	0.058349609	3.5545898	0.017333984	-0.026367188	-1.3244629	26.184082	0.5324707	0	0	0	0	0	0	0	0	0	1.324707	0.32470703	0.77636719	0.090332031	-0.20117188	0.48461914	0	44330	0	0	0
551	552	552	Category N	0.13183594	0.095947266	-1.0917969	0.11572266	0.057373047	0.46411133	0	0	26/6/2018	26	6	2018	17:05:01	61501	0.5	17	5	1	0	0.058349609	3.5545898	0.017089844	-0.028076172	-1.324707	15.352051	0.28759766	0	0	0	0	0	0	0	0	0	1.3251953	0.32519531	0.47143555	0.11450195	0.12402344	0.23291016	0	44330	0	0	0
552	553	553	Category N	0.035888672	-0.13183594	-0.81591797	0.14160156	0.017333984	0.45483398	0	0	26/6/2018	26	6	2018	17:05:01	61501	0.6	17	5	1	0	0.058349609	3.5545898	0.019287109	-0.028320313	-1.3249512	17.499756	0.51953125	0	0	0	0	0	0	0	0	0	1.3251953	0.32519531	0.62890625	0.016357422	-0.10327148	0.5090332	0	44330	0	0	0
553	554	554	Category E	-0.11987305	-0.011962891	-0.99584961	0.1003418	-0.071289063	0.46411133	0	0	26/6/2018	26	6	2018	17:05:02	61502	0	17	5	2	0	0.058349609	3.5545898	0.018066406	-0.028320313	-1.3273926	2.4741211	0.35961914	0	0	0	0	0	0	0	0	0	1.3278809	0.32788086	0.48608398	-0.13793945	0.016357422	0.33154297	0	44330	0	0	0
554	555	555	Category E	0.11987305	-0.095947266	-0.89990234	0.12207031	-0.084960938	0.45336914	0	0	26/6/2018	26	6	2018	17:05:02	61502	0.099	17	5	2	0	0.058349609	3.5545898	0.019287109	-0.028564453	-1.3259277	11.531982	0.44287109	0	0	0	0	0	0	0	0	0	1.326416	0.32641602	0.59399414	0.1003418	-0.067382813	0.42602539	0	44330	0	0	0
555	556	556	Category E	0.011962891	-0.13183594	-1.1279297	0.11474609	-0.097412109	0.44702148	0	0	26/6/2018	26	6	2018	17:05:02	61502	0.199	17	5	2	0	0.058349609	3.5545898	0.018554688	-0.027832031	-1.3261719	22.691895	0.22387695	0	0	0	0	0	0	0	0	0	1.3266602	0.32666016	0.30883789	-0.006591797	-0.10375977	0.19824219	0	44330	0	0	0
556	557	557	Category E	0.059814453	-0.023925781	-0.79199219	0.12451172	-0.087890625	0.44946289	0	0	26/6/2018	26	6	2018	17:05:02	61502	0.3	17	5	2	0	0.058349609	3.5545898	0.020507813	-0.027587891	-1.3251953	29.207764	0.53466797	0	0	0	0	0	0	0	0	0	1.3256836	0.32568359	0.57617188	0.0390625	0.003662109	0.53320313	0	44330	0	0	0
557	558	558	Category E	-0.25195313	-0.011962891	-1.1279297	0.16015625	-0.060546875	0.44873047	0	0	26/6/2018	26	6	2018	17:05:02	61502	0.4	17	5	2	0	0.058349609	3.5545898	0.022460938	-0.028076172	-1.3251953	43.872803	0.33837891	0	0	0	0	0	0	0	0	0	1.3256836	0.32568359	0.48803711	-0.27441406	0.016113281	0.19726563	0	44330	0	0	0
558	559	559	Category E	0.10791016	-0.14379883	-0.76782227	0.15649414	-0.075927734	0.44238281	0	0	26/6/2018	26	6	2018	17:05:02	61502	0.5	17	5	2	0	0.058349609	3.5545898	0.021240234	-0.028076172	-1.3244629	51.963623	0.57519531	0	0	0	0	0	0	0	0	0	1.3249512	0.32495117	0.7590332	0.086425781	-0.11547852	0.55664063	0	44330	0	0	0
559	560	560	Category E	0.023925781	-0.26391602	-1.0559082	0.23168945	-0.054199219	0.42163086	0	0	26/6/2018	26	6	2018	17:05:02	61502	0.6	17	5	2	0	0.058349609	3.5545898	0.021728516	-0.028320313	-1.3212891	44.273438	0.35473633	0	0	0	0	0	0	0	0	0	1.3217773	0.32177734	0.50268555	0.001953125	-0.23535156	0.26538086	0	44330	0	0	0
560	561	561	Category E	-0.023925781	-0.17993164	-0.92382813	0.15014648	-0.054443359	0.44970703	0	0	26/6/2018	26	6	2018	17:05:02	61502	0.7	17	5	2	0	0.058349609	3.5545898	0.021240234	-0.029296875	-1.3232422	37.854492	0.42919922	0	0	0	0	0	0	0	0	0	1.3237305	0.32373047	0.59521484	-0.045166016	-0.15039063	0.39941406	0	44330	0	0	0
561	562	562	Category E	0.071777344	-0.17993164	-0.81591797	0.1875	-0.091552734	0.42993164	0	0	26/6/2018	26	6	2018	17:05:02	61502	0.8	17	5	2	0	0.058349609	3.5545898	0.0234375	-0.030273438	-1.3244629	31.221436	0.53222656	0	0	0	0	0	0	0	0	0	1.3249512	0.32495117	0.70629883	0.048095703	-0.14941406	0.50854492	0	44330	0	0	0
562	563	563	Category E	-0.20385742	-0.15576172	-0.95996094	0.12915039	-0.097412109	0.44628906	0	0	26/6/2018	26	6	2018	17:05:02	61502	0.9	17	5	2	0	0.058349609	3.5545898	0.024414063	-0.031494141	-1.3254395	32.644287	0.44848633	0	0	0	0	0	0	0	0	0	1.3261719	0.32617188	0.71801758	-0.22827148	-0.12402344	0.36547852	0	44330	0	0	0
563	564	564	Category E	0	-0.059814453	-0.73193359	0.12451172	-0.087890625	0.45336914	0	0	26/6/2018	26	6	2018	17:05:03	61503	0	17	5	3	0	0.058349609	3.5545898	0.023681641	-0.030517578	-1.3222656	23.034912	0.59130859	0	0	0	0	0	0	0	0	0	1.3227539	0.32275391	0.64306641	-0.023681641	-0.029052734	0.59033203	0	44330	0	0	0
564	565	565	Category E	-0.14379883	-0.15576172	-1.2478027	0.13378906	-0.10693359	0.44335938	0	0	26/6/2018	26	6	2018	17:05:03	61503	0.1	17	5	3	0	0.058349609	3.5545898	0.024414063	-0.030029297	-1.3220215	19.956543	0.22265625	0	0	0	0	0	0	0	0	0	1.3225098	0.32250977	0.36791992	-0.16821289	-0.12548828	0.07421875	0	44330	0	0	0
565	566	566	Category E	0.047851563	-0.059814453	-0.79199219	0.13452148	-0.11987305	0.44311523	0	0	26/6/2018	26	6	2018	17:05:03	61503	0.2	17	5	3	0	0.058349609	3.5545898	0.024658203	-0.030273438	-1.3217773	17.94873	0.53125	0	0	0	0	0	0	0	0	0	1.3225098	0.32250977	0.58251953	0.022949219	-0.029296875	0.52978516	0	44330	0	0	0
566	567	567	Category E	-0.2277832	-0.011962891	-1.0197754	0.18066406	-0.080078125	0.43920898	0	0	26/6/2018	26	6	2018	17:05:03	61503	0.3	17	5	3	0	0.058349609	3.5545898	0.026611328	-0.030273438	-1.3215332	10.62207	0.39526367	0	0	0	0	0	0	0	0	0	1.3222656	0.32226563	0.57495117	-0.25439453	0.018310547	0.30175781	0	44330	0	0	0
567	568	568	Category E	-0.20385742	-0.047851563	-0.93579102	0.17041016	-0.080810547	0.44067383	0	0	26/6/2018	26	6	2018	17:05:03	61503	0.4	17	5	3	0	0.058349609	3.5545898	0.026367188	-0.031982422	-1.3237305	8.8764648	0.45141602	0	0	0	0	0	0	0	0	0	1.3242188	0.32421875	0.6340332	-0.23022461	-0.015625	0.38793945	0	44330	0	0	0
568	569	569	Category E	0.059814453	-0.23999023	-0.83984375	0.23266602	-0.05859375	0.41674805	0	0	26/6/2018	26	6	2018	17:05:03	61503	0.5	17	5	3	0	0.058349609	3.5545898	0.026611328	-0.033691406	-1.3217773	5.3312988	0.52539063	0	0	0	0	0	0	0	0	0	1.3225098	0.32250977	0.72119141	0.032958984	-0.20605469	0.48193359	0	44330	0	0	0
569	570	570	Category E	-0.059814453	-0.25195313	-1.0078125	0.24291992	-0.035888672	0.41357422	0	0	26/6/2018	26	6	2018	17:05:03	61503	0.6	17	5	3	0	0.058349609	3.5545898	0.02734375	-0.035644531	-1.3215332	4.4450684	0.39086914	0	0	0	0	0	0	0	0	0	1.3222656	0.32226563	0.61694336	-0.087158203	-0.21606445	0.3137207	0	44330	0	0	0
570	571	571	Category E	-0.095947266	-0.19189453	-1.0078125	0.21630859	-0.037841797	0.42480469	0	0	26/6/2018	26	6	2018	17:05:03	61503	0.7	17	5	3	0	0.058349609	3.5545898	0.029052734	-0.036132813	-1.3215332	5.3149414	0.37182617	0	0	0	0	0	0	0	0	0	1.3222656	0.32226563	0.59448242	-0.125	-0.15551758	0.3137207	0	44330	0	0	0
571	572	572	Category E	-0.14379883	-0.19189453	-0.81591797	0.16967773	-0.063720703	0.44506836	0	0	26/6/2018	26	6	2018	17:05:03	61503	0.8	17	5	3	0	0.058349609	3.5545898	0.032226563	-0.036132813	-1.3222656	2.5463867	0.55834961	0	0	0	0	0	0	0	0	0	1.3232422	0.32324219	0.83813477	-0.17602539	-0.15551758	0.50634766	0	44330	0	0	0
572	573	573	Category E	-0.29980469	-0.16796875	-0.91186523	0.16455078	-0.066162109	0.44262695	0	0	26/6/2018	26	6	2018	17:05:03	61503	0.9	17	5	3	0	0.058105469	3.5513672	0.032226563	-0.035888672	-1.3203125	1.3364258	0.54272461	0	0	0	0	0	0	0	0	0	1.3212891	0.32128906	0.87280273	-0.33203125	-0.13183594	0.40844727	0	44330	0	0	0
573	574	574	Category E	-0.011962891	-0.083984375	-0.83984375	0.14868164	-0.082275391	0.44311523	0	0	26/6/2018	26	6	2018	17:05:04	61504	0	17	5	4	0	0.058105469	3.5513672	0.032470703	-0.035400391	-1.3203125	0.19482422	0.48486328	0	0	0	0	0	0	0	0	0	1.3210449	0.32104492	0.57348633	-0.044433594	-0.048339844	0.48046875	0	44330	0	0	0
574	575	575	Category E	-0.095947266	-0.17993164	-1.2597656	0.17211914	-0.092041016	0.43432617	0	0	26/6/2018	26	6	2018	17:05:04	61504	0.1	17	5	4	0	0.058105469	3.5513672	0.035888672	-0.037109375	-1.3068848	0.56445313	0.19995117	0	0	0	0	0	0	0	0	0	1.3078613	0.30786133	0.32177734	-0.13183594	-0.14257813	0.047119141	0	44330	0	0	0
575	576	576	Category E	0	0	-0.75585938	0.16088867	-0.087646484	0.44238281	0	0	26/6/2018	26	6	2018	17:05:04	61504	0.2	17	5	4	0	0.058105469	3.5513672	0.031738281	-0.070068359	-1.2561035	0.18847656	0.50610352	0	0	0	0	0	0	0	0	0	1.2583008	0.25830078	0.60229492	-0.031738281	0.070068359	0.50024414	0	44330	0	0	0
576	577	577	Category E	-0.34790039	0.023925781	-0.98388672	0.15771484	-0.074462891	0.44750977	0	0	26/6/2018	26	6	2018	17:05:04	61504	0.3	17	5	4	0	0.058105469	3.5513672	0.016601563	-0.11645508	-1.2133789	0.94824219	0.453125	0	0	0	0	0	0	0	0	0	1.2189941	0.21899414	0.73461914	-0.36450195	0.14038086	0.22949219	0	44330	0	0	0
577	578	578	Category E	-0.2277832	-0.083984375	-0.75585938	0.16772461	-0.079345703	0.44262695	0	0	26/6/2018	26	6	2018	17:05:04	61504	0.4	17	5	4	0	0.058105469	3.5513672	0.00390625	-0.076416016	-1.1245117	3.9533691	0.43554688	0	0	0	0	0	0	0	0	0	1.1271973	0.12719727	0.60791016	-0.23168945	-0.007324219	0.36865234	0	44330	0	0	0
578	579	579	Category E	-0.15576172	-0.2878418	-0.6237793	0.26000977	-0.065673828	0.40234375	0	0	26/6/2018	26	6	2018	17:05:04	61504	0.5	17	5	4	0	0.058105469	3.5513672	-0.006103516	-0.062255859	-1.0959473	5.4863281	0.54418945	0	0	0	0	0	0	0	0	0	1.0976563	0.09765625	0.84692383	-0.14941406	-0.2253418	0.47216797	0	44330	0	0	0
579	580	580	Category E	-0.34790039	-0.21582031	-1.3798828	0.26098633	-0.054443359	0.40869141	0	0	26/6/2018	26	6	2018	17:05:04	61504	0.6	17	5	4	0	0.058105469	3.5513672	-0.004882813	-0.059326172	-1.0878906	7.7446289	0.47631836	0	0	0	0	0	0	0	0	0	1.0895996	0.089599609	0.79077148	-0.34277344	-0.15625	-0.29174805	0	44330	0	0	0
580	581	581	Category E	0	-0.2277832	-0.87597656	0.27124023	-0.065673828	0.39672852	0	0	26/6/2018	26	6	2018	17:05:04	61504	0.7	17	5	4	0	0.058105469	3.5513672	-0.004638672	-0.067382813	-1.0878906	11.230225	0.26586914	0	0	0	0	0	0	0	0	0	1.0900879	0.090087891	0.37719727	0.004638672	-0.16015625	0.21191406	0	44330	0	0	0
581	582	582	Category E	-0.38378906	-0.17993164	-0.97192383	0.26147461	-0.075439453	0.40234375	0	0	26/6/2018	26	6	2018	17:05:04	61504	0.8	17	5	4	0	0.058105469	3.5513672	-0.008056641	-0.068847656	-1.0876465	17.081055	0.40844727	0	0	0	0	0	0	0	0	0	1.0898438	0.08984375	0.60253906	-0.37548828	-0.11083984	0.11572266	0	44330	0	0	0
582	583	583	Category E	-0.34790039	-0.14379883	-0.671875	0.17993164	-0.088867188	0.43188477	0	0	26/6/2018	26	6	2018	17:05:04	61504	0.9	17	5	4	0	0.058105469	3.5513672	-0.009765625	-0.069091797	-1.0864258	22.113281	0.54003906	0	0	0	0	0	0	0	0	0	1.0888672	0.088867188	0.82714844	-0.33789063	-0.074462891	0.41455078	0	44330	0	0	0
583	584	584	Category E	-0.35986328	-0.16796875	-0.70776367	0.15576172	-0.086914063	0.4453125	0	0	26/6/2018	26	6	2018	17:05:05	61505	0	17	5	5	0	0.058105469	3.5513672	-0.011962891	-0.069091797	-1.0869141	25.474854	0.52392578	0	0	0	0	0	0	0	0	0	1.0891113	0.089111328	0.82568359	-0.34765625	-0.098632813	0.37915039	0	44330	0	0	0
584	585	585	Category E	-0.44384766	-0.15576172	-1.2839355	0.15917969	-0.098876953	0.44116211	0	0	26/6/2018	26	6	2018	17:05:05	61505	0.1	17	5	5	0	0.058105469	3.5513672	-0.011230469	-0.067626953	-1.0871582	30.493896	0.48291016	0	0	0	0	0	0	0	0	0	1.0893555	0.089355469	0.71704102	-0.43237305	-0.087890625	-0.1965332	0	44330	0	0	0
585	586	586	Category E	-0.071777344	-0.11987305	-0.98388672	0.15527344	-0.12036133	0.43457031	0	0	26/6/2018	26	6	2018	17:05:05	61505	0.2	17	5	5	0	0.058105469	3.5513672	-0.011962891	-0.049072266	-1.0786133	32.904541	0.13232422	0	0	0	0	0	0	0	0	0	1.079834	0.079833984	0.22509766	-0.059570313	-0.070556641	0.094726563	0	44330	0	0	0
586	587	587	Category E	-0.2277832	-0.14379883	-1.2358398	0.22070313	-0.11694336	0.40942383	0	0	26/6/2018	26	6	2018	17:05:05	61505	0.3	17	5	5	0	0.058105469	3.5513672	-0.016113281	-0.1027832	-1.0437012	34.275391	0.28857422	0	0	0	0	0	0	0	0	0	1.0488281	0.048828125	0.44433594	-0.21142578	-0.040771484	-0.19189453	0	44330	0	0	0
587	588	588	Category E	-0.17993164	0.023925781	-0.98388672	0.11791992	-0.12597656	0.44262695	0	0	26/6/2018	26	6	2018	17:05:05	61505	0.4	17	5	5	0	0.058105469	3.5513672	-0.019042969	-0.14282227	-1.0012207	34.255127	0.23217773	0	0	0	0	0	0	0	0	0	1.0117188	0.01171875	0.3449707	-0.16064453	0.16674805	0.017333984	0	44330	0	0	0
588	589	589	Category E	-0.20385742	-0.059814453	-0.79199219	0.070556641	-0.11621094	0.45556641	0	0	26/6/2018	26	6	2018	17:05:05	61505	0.5	17	5	5	0	0.058105469	3.5513672	0	-0.19238281	-0.98925781	32.279297	0.31323242	0	0	0	0	0	0	0	0	0	1.0078125	0.0078125	0.53393555	-0.20385742	0.13256836	0.19726563	0	44330	0	0	0
589	590	590	Category E	-0.23999023	-0.15576172	-0.79199219	-0.001953125	-0.13354492	0.45068359	0	0	26/6/2018	26	6	2018	17:05:05	61505	0.6	17	5	5	0	0.058105469	3.5513672	0.000732422	-0.14306641	-1.0095215	28.546875	0.32470703	0	0	0	0	0	0	0	0	0	1.0197754	0.019775391	0.47094727	-0.24072266	-0.012451172	0.2175293	0	44330	0	0	0
590	591	591	Category L	0.023925781	-0.15576172	-0.92382813	0.022460938	-0.12524414	0.453125	0	0	26/6/2018	26	6	2018	17:05:06	61506	0	17	5	6	0	0.058105469	3.5513672	0.000244141	-0.12475586	-1.0637207	22.109131	0.14526367	0	0	0	0	0	0	0	0	0	1.0710449	0.071044922	0.19433594	0.0234375	-0.030761719	0.13989258	0	44330	0	0	0
591	592	592	Category L	0.035888672	-0.15576172	-0.99584961	0.019287109	-0.12158203	0.45922852	0	0	26/6/2018	26	6	2018	17:05:06	61506	0.099	17	5	6	0	0.058105469	3.5513672	0	-0.12011719	-1.0793457	16.678955	0.09765625	0	0	0	0	0	0	0	0	0	1.0861816	0.086181641	0.1550293	0.035644531	-0.035400391	0.083496094	0	44330	0	0	0
592	593	593	Category L	0.023925781	-0.16796875	-0.95996094	0.018310547	-0.12133789	0.45507813	0	0	26/6/2018	26	6	2018	17:05:06	61506	0.199	17	5	6	0	0.058105469	3.5513672	0.000976563	-0.12890625	-1.0810547	11.904541	0.12939453	0	0	0	0	0	0	0	0	0	1.0888672	0.088867188	0.18310547	0.022705078	-0.038818359	0.12109375	0	44330	0	0	0
593	594	594	Category L	0.011962891	-0.17993164	-0.94799805	0.018066406	-0.11865234	0.45727539	0	0	26/6/2018	26	6	2018	17:05:06	61506	0.3	17	5	6	0	0.058105469	3.5513672	0.004394531	-0.12646484	-1.083252	7.2592773	0.14575195	0	0	0	0	0	0	0	0	0	1.0908203	0.090820313	0.19604492	0.007324219	-0.053222656	0.13525391	0	44330	0	0	0
594	595	595	Category L	0.011962891	-0.14379883	-0.93579102	0.020507813	-0.11694336	0.45532227	0	0	26/6/2018	26	6	2018	17:05:06	61506	0.4	17	5	6	0	0.058105469	3.5513672	0.008056641	-0.12719727	-1.0830078	3.8916016	0.14819336	0	0	0	0	0	0	0	0	0	1.090332	0.090332031	0.16723633	0.003662109	-0.016357422	0.1472168	0	44330	0	0	0
595	596	596	Category L	0.011962891	-0.14379883	-0.93579102	0.018066406	-0.12670898	0.453125	0	0	26/6/2018	26	6	2018	17:05:06	61506	0.5	17	5	6	0	0.058105469	3.5513672	0.009521484	-0.12841797	-1.0830078	1.8703613	0.14794922	0	0	0	0	0	0	0	0	0	1.0905762	0.090576172	0.16479492	0.002197266	-0.015136719	0.1472168	0	44330	0	0	0
596	597	597	Category L	0.023925781	-0.14379883	-0.92382813	0.015380859	-0.12158203	0.45629883	0	0	26/6/2018	26	6	2018	17:05:06	61506	0.6	17	5	6	0	0.058105469	3.5513672	0.011962891	-0.12792969	-1.0808105	1.3518066	0.15820313	0	0	0	0	0	0	0	0	0	1.0883789	0.088378906	0.18481445	0.01171875	-0.015625	0.15698242	0	44330	0	0	0
597	598	598	Category L	0.035888672	-0.15576172	-0.94799805	0.010986328	-0.12158203	0.45898438	0	0	26/6/2018	26	6	2018	17:05:06	61506	0.7	17	5	6	0	0.058105469	3.5513672	0.013671875	-0.12915039	-1.0830078	0.056152344	0.13916016	0	0	0	0	0	0	0	0	0	1.0905762	0.090576172	0.18359375	0.021972656	-0.026367188	0.13500977	0	44330	0	0	0
598	599	599	Category L	0.011962891	-0.14379883	-0.94799805	0.019042969	-0.12231445	0.45507813	0	0	26/6/2018	26	6	2018	17:05:06	61506	0.8	17	5	6	0	0.058105469	3.5513672	0.018798828	-0.12915039	-1.0791016	0.49267578	0.13208008	0	0	0	0	0	0	0	0	0	1.0871582	0.087158203	0.15258789	-0.006835938	-0.014404297	0.13110352	0	44330	0	0	0
599	600	600	Category L	0.011962891	-0.16796875	-0.92382813	0.017333984	-0.12036133	0.45922852	0	0	26/6/2018	26	6	2018	17:05:06	61506	0.9	17	5	6	0	0.058105469	3.5513672	0.019042969	-0.12963867	-1.0927734	1.1789551	0.17333984	0	0	0	0	0	0	0	0	0	1.1005859	0.10058594	0.21435547	-0.007080078	-0.038085938	0.16894531	0	44330	0	0	0
600	601	601	Category L	0.035888672	-0.16796875	-0.94799805	0.017089844	-0.12329102	0.45117188	0	0	26/6/2018	26	6	2018	17:05:07	61507	0	17	5	7	0	0.058105469	3.5513672	0.020996094	-0.12475586	-1.0803223	3.1989746	0.13989258	0	0	0	0	0	0	0	0	0	1.0878906	0.087890625	0.19018555	0.014648438	-0.04296875	0.13232422	0	44330	0	0	0
601	602	602	Category L	0.047851563	-0.17993164	-0.97192383	0.016357422	-0.11962891	0.45507813	0	0	26/6/2018	26	6	2018	17:05:07	61507	0.1	17	5	7	0	0.058105469	3.5513672	0.022460938	-0.12133789	-1.0830078	3.2172852	0.12792969	0	0	0	0	0	0	0	0	0	1.0898438	0.08984375	0.19482422	0.025146484	-0.058349609	0.11108398	0	44330	0	0	0
602	603	603	Category L	0.023925781	-0.17993164	-0.94799805	0.013671875	-0.12255859	0.45898438	0	0	26/6/2018	26	6	2018	17:05:07	61507	0.2	17	5	7	0	0.058105469	3.5513672	0.023925781	-0.12109375	-1.0856934	1.6467285	0.1496582	0	0	0	0	0	0	0	0	0	1.0925293	0.092529297	0.19628906	0	-0.05859375	0.13769531	0	44330	0	0	0
603	604	604	Category L	0.011962891	-0.13183594	-0.92382813	0.01171875	-0.12329102	0.45629883	0	0	26/6/2018	26	6	2018	17:05:07	61507	0.3	17	5	7	0	0.058105469	3.5513672	0.029052734	-0.12158203	-1.0749512	1.6186523	0.15234375	0	0	0	0	0	0	0	0	0	1.0822754	0.082275391	0.1784668	-0.017089844	-0.010009766	0.15112305	0	44330	0	0	0
604	605	605	Category L	0.023925781	-0.14379883	-0.92382813	0.009277344	-0.11987305	0.453125	0	0	26/6/2018	26	6	2018	17:05:07	61507	0.4	17	5	7	0	0.058105469	3.5513672	0.030517578	-0.1237793	-1.0898438	2.3813477	0.16723633	0	0	0	0	0	0	0	0	0	1.097168	0.097167969	0.19287109	-0.006591797	-0.019775391	0.16601563	0	44330	0	0	0
605	606	606	Category L	0.035888672	-0.15576172	-0.95996094	0.009765625	-0.12133789	0.4621582	0	0	26/6/2018	26	6	2018	17:05:07	61507	0.5	17	5	7	0	0.058105469	3.5513672	0.035400391	-0.12036133	-1.0778809	1.1506348	0.12304688	0	0	0	0	0	0	0	0	0	1.0852051	0.085205078	0.15356445	0.000244141	-0.03515625	0.11791992	0	44330	0	0	0
606	607	607	Category L	0.035888672	-0.15576172	-0.93579102	0.009521484	-0.12304688	0.45385742	0	0	26/6/2018	26	6	2018	17:05:07	61507	0.6	17	5	7	0	0.058105469	3.5513672	0.034179688	-0.11743164	-1.0876465	0.57373047	0.15649414	0	0	0	0	0	0	0	0	0	1.0944824	0.094482422	0.19140625	0.001464844	-0.038085938	0.15185547	0	44330	0	0	0
607	608	608	Category L	0.023925781	-0.14379883	-0.92382813	0.012207031	-0.11279297	0.45849609	0	0	26/6/2018	26	6	2018	17:05:07	61507	0.7	17	5	7	0	0.058349609	3.5545898	0.042724609	-0.11816406	-1.0949707	0.026123047	0.17407227	0	0	0	0	0	0	0	0	0	1.1022949	0.10229492	0.21582031	-0.018798828	-0.025390625	0.17114258	0	44330	0	0	0
608	609	609	Category L	0.035888672	-0.16796875	-0.94799805	0.009521484	-0.12158203	0.45507813	0	0	26/6/2018	26	6	2018	17:05:07	61507	0.8	17	5	7	0	0.058349609	3.5545898	0.046875	-0.11743164	-1.0866699	0.086181641	0.14794922	0	0	0	0	0	0	0	0	0	1.0939941	0.093994141	0.20019531	-0.010986328	-0.050292969	0.13867188	0	44330	0	0	0
609	610	610	Category L	0.035888672	-0.13183594	-0.93579102	0.008544922	-0.11987305	0.45703125	0	0	26/6/2018	26	6	2018	17:05:07	61507	0.9	17	5	7	0	0.058349609	3.5545898	0.049560547	-0.11621094	-1.0969238	0.33520508	0.16259766	0	0	0	0	0	0	0	0	0	1.104248	0.10424805	0.19067383	-0.013671875	-0.015380859	0.16113281	0	44330	0	0	0
610	611	611	Category L	0.035888672	-0.14379883	-0.95996094	0.009521484	-0.1237793	0.45800781	0	0	26/6/2018	26	6	2018	17:05:08	61508	0	17	5	8	0	0.058349609	3.5545898	0.051757813	-0.11181641	-1.0854492	0.52075195	0.13037109	0	0	0	0	0	0	0	0	0	1.0925293	0.092529297	0.17333984	-0.015869141	-0.031738281	0.12548828	0	44330	0	0	0
611	612	612	Category L	0.035888672	-0.15576172	-0.95996094	0.010498047	-0.12939453	0.45483398	0	0	26/6/2018	26	6	2018	17:05:08	61508	0.1	17	5	8	0	0.058349609	3.5545898	0.05078125	-0.10864258	-1.0939941	0.14672852	0.14282227	0	0	0	0	0	0	0	0	0	1.1005859	0.10058594	0.19604492	-0.014892578	-0.046875	0.1340332	0	44330	0	0	0
612	613	613	Category L	0.035888672	-0.13183594	-0.93579102	0.010986328	-0.12158203	0.45629883	0	0	26/6/2018	26	6	2018	17:05:08	61508	0.2	17	5	8	0	0.058349609	3.5545898	0.059082031	-0.10668945	-1.1047363	0.2121582	0.17236328	0	0	0	0	0	0	0	0	0	1.1113281	0.11132813	0.21728516	-0.023193359	-0.024902344	0.16894531	0	44330	0	0	0
613	614	614	Category L	0.023925781	-0.16796875	-0.93579102	0.009521484	-0.12304688	0.45605469	0	0	26/6/2018	26	6	2018	17:05:08	61508	0.3	17	5	8	0	0.058349609	3.5545898	0.063720703	-0.10400391	-1.0979004	0.075439453	0.17871094	0	0	0	0	0	0	0	0	0	1.1047363	0.10473633	0.26611328	-0.039794922	-0.063720703	0.16210938	0	44330	0	0	0
614	615	615	Category L	0.047851563	-0.14379883	-0.93579102	0.005859375	-0.12426758	0.45874023	0	0	26/6/2018	26	6	2018	17:05:08	61508	0.4	17	5	8	0	0.058349609	3.5545898	0.068115234	-0.10571289	-1.1120605	0.000488281	0.18139648	0	0	0	0	0	0	0	0	0	1.1191406	0.11914063	0.23461914	-0.020263672	-0.037841797	0.17626953	0	44330	0	0	0
615	616	616	Category L	0.035888672	-0.11987305	-0.93579102	0.005859375	-0.1262207	0.45996094	0	0	26/6/2018	26	6	2018	17:05:08	61508	0.5	17	5	8	0	0.058349609	3.5545898	0.071777344	-0.10229492	-1.097168	0.31201172	0.16625977	0	0	0	0	0	0	0	0	0	1.104248	0.10424805	0.21484375	-0.035888672	-0.017333984	0.16137695	0	44330	0	0	0
616	617	617	Category L	0.047851563	-0.13183594	-0.98388672	0.008300781	-0.12255859	0.45703125	0	0	26/6/2018	26	6	2018	17:05:08	61508	0.6	17	5	8	0	0.058349609	3.5545898	0.072998047	-0.10107422	-1.0986328	0.054199219	0.12133789	0	0	0	0	0	0	0	0	0	1.1057129	0.10571289	0.17041016	-0.025146484	-0.030517578	0.11474609	0	44330	0	0	0
617	618	618	Category L	0.023925781	-0.11987305	-0.95996094	0.005859375	-0.1262207	0.45385742	0	0	26/6/2018	26	6	2018	17:05:08	61508	0.7	17	5	8	0	0.058349609	3.5545898	0.085205078	-0.10351563	-1.0913086	0.44360352	0.14599609	0	0	0	0	0	0	0	0	0	1.0996094	0.099609375	0.20898438	-0.061279297	-0.016113281	0.13134766	0	44330	0	0	0
618	619	619	Category L	0.023925781	-0.14379883	-0.94799805	0.009277344	-0.12255859	0.453125	0	0	26/6/2018	26	6	2018	17:05:08	61508	0.8	17	5	8	0	0.058349609	3.5545898	0.092285156	-0.10571289	-1.1040039	1.1564941	0.17456055	0	0	0	0	0	0	0	0	0	1.1130371	0.11303711	0.26245117	-0.068359375	-0.037841797	0.15600586	0	44330	0	0	0
619	620	620	Category L	0.035888672	-0.14379883	-0.94799805	0.008056641	-0.12329102	0.45874023	0	0	26/6/2018	26	6	2018	17:05:08	61508	0.9	17	5	8	0	0.058349609	3.5545898	0.096679688	-0.10107422	-1.1079102	2.0539551	0.17626953	0	0	0	0	0	0	0	0	0	1.1166992	0.11669922	0.26318359	-0.060791016	-0.042480469	0.15991211	0	44330	0	0	0
620	621	621	Category L	0.023925781	-0.14379883	-0.95996094	0.001464844	-0.12646484	0.45776367	0	0	26/6/2018	26	6	2018	17:05:09	61509	0	17	5	9	0	0.058349609	3.5545898	0.1027832	-0.098632813	-1.0888672	3.907959	0.15771484	0	0	0	0	0	0	0	0	0	1.0981445	0.098144531	0.25292969	-0.078857422	-0.044921875	0.12890625	0	44330	0	0	0
621	622	622	Category L	0.035888672	-0.13183594	-0.97192383	0.004394531	-0.12670898	0.45361328	0	0	26/6/2018	26	6	2018	17:05:09	61509	0.1	17	5	9	0	0.058349609	3.5545898	0.10083008	-0.095703125	-1.1032715	5.6247559	0.15087891	0	0	0	0	0	0	0	0	0	1.1118164	0.11181641	0.23217773	-0.064941406	-0.035888672	0.13134766	0	44330	0	0	0
622	623	623	Category M	0	-0.15576172	-0.95996094	-0.007568359	-0.11181641	0.46386719	0	0	26/6/2018	26	6	2018	17:05:14	61514	0.099	17	5	14	0	0.058105469	3.5513672	0.11376953	-0.09375	-1.1027832	2.9907227	0.19287109	0	0	0	0	0	0	0	0	0	1.1125488	0.11254883	0.31860352	-0.11376953	-0.061767578	0.14282227	0	44330	0	0	0
623	624	624	Category M	0.095947266	-0.071777344	-1.0678711	-0.008544922	-0.11621094	0.45678711	0	0	26/6/2018	26	6	2018	17:05:14	61514	0.199	17	5	14	0	0.058105469	3.5513672	0.1159668	-0.092773438	-1.1140137	2.5544434	0.0546875	0	0	0	0	0	0	0	0	0	1.1240234	0.12402344	0.087646484	-0.020019531	0.020996094	0.046142578	0	44330	0	0	0
624	625	625	Category M	0.35986328	0.35986328	-1.1398926	-0.005371094	-0.13012695	0.45141602	0	0	26/6/2018	26	6	2018	17:05:14	61514	0.3	17	5	14	0	0.058105469	3.5513672	0.12329102	-0.092285156	-1.119873	1.6645508	0.51049805	0	0	0	0	0	0	0	0	0	1.1303711	0.13037109	0.70849609	0.23632813	0.45214844	-0.019775391	0	44330	0	0	0
625	626	626	Category M	0.10791016	-0.93579102	-1.0559082	-0.044433594	-0.22143555	0.41601563	0	0	26/6/2018	26	6	2018	17:05:14	61514	0.4	17	5	14	0	0.058105469	3.5513672	0.13085938	-0.08984375	-1.1027832	1.1201172	0.84741211	0	0	0	0	0	0	0	0	0	1.1140137	0.11401367	0.91577148	-0.022949219	-0.84570313	0.046875	0	44330	0	0	0
626	627	627	Category M	0.45581055	0.56396484	-1.2719727	-0.15136719	-0.17993164	0.41699219	0	0	26/6/2018	26	6	2018	17:05:14	61514	0.5	17	5	14	0	0.058105469	3.5513672	0.1315918	-0.090087891	-1.1132813	2.7565918	0.74707031	0	0	0	0	0	0	0	0	0	1.1247559	0.12475586	1.1367188	0.32397461	0.65405273	-0.15844727	0	44330	0	0	0
627	628	628	Category M	1.8598633	-6.3239746	-2.8078613	-0.13256836	-0.051025391	0.45605469	0	0	26/6/2018	26	6	2018	17:05:14	61514	0.6	17	5	14	0	0.058105469	3.5513672	0.13818359	-0.090332031	-1.1091309	1.4775391	6.6862793	0	0	0	0	0	0	0	0	0	1.1213379	0.12133789	9.6538086	1.7214355	-6.2333984	-1.6984863	0	44330	0	0	0
628	629	629	Category M	0.59985352	5.0039063	-3.119873	-0.076171875	-0.42138672	0.2487793	0	0	26/6/2018	26	6	2018	17:05:14	61514	0.7	17	5	14	0	0.058105469	3.5513672	0.14160156	-0.092773438	-1.114502	18.536621	5.4960938	0	0	0	0	0	0	0	0	0	1.1274414	0.12744141	7.5600586	0.45800781	5.0966797	-2.005127	0	44330	0	0	0
629	630	630	Category M	0.26391602	1.355957	-5.9638672	-0.060546875	-0.37158203	0.30102539	0	0	26/6/2018	26	6	2018	17:05:14	61514	0.8	17	5	14	0	0.058105469	3.5513672	0.14575195	-0.094726563	-1.1257324	26.659668	5.0522461	0	0	0	0	0	0	0	0	0	1.1391602	0.13916016	6.4067383	0.11791992	1.4506836	-4.8378906	0	44330	0	0	0
630	631	631	Category M	0.095947266	0.15576172	-2.0998535	-0.13330078	0.24902344	0.41796875	0	0	26/6/2018	26	6	2018	17:05:14	61514	0.9	17	5	14	0	0.058105469	3.5513672	0.15039063	-0.091308594	-1.1159668	29.39917	1.015625	0	0	0	0	0	0	0	0	0	1.1298828	0.12988281	1.2851563	-0.054443359	0.24707031	-0.98364258	0	44330	0	0	0
631	632	632	Category M	0.20385742	-0.61181641	-1.223877	-0.18408203	-0.12646484	0.42724609	0	0	26/6/2018	26	6	2018	17:05:15	61515	0	17	5	15	0	0.058105469	3.5513672	0.15185547	-0.090576172	-1.1203613	32.980957	0.53369141	0	0	0	0	0	0	0	0	0	1.1342773	0.13427734	0.67626953	0.051757813	-0.52099609	-0.10327148	0	44330	0	0	0
632	633	633	Category M	0.32397461	0.071777344	-0.99584961	-0.140625	-0.13452148	0.43334961	0	0	26/6/2018	26	6	2018	17:05:15	61515	0.1	17	5	15	0	0.058105469	3.5513672	0.15332031	-0.090332031	-1.1254883	43.928711	0.26855469	0	0	0	0	0	0	0	0	0	1.1396484	0.13964844	0.46240234	0.17041016	0.16210938	0.12963867	0	44330	0	0	0
633	634	634	Category M	0.16796875	-0.083984375	-0.95996094	-0.16967773	-0.10449219	0.43823242	0	0	26/6/2018	26	6	2018	17:05:15	61515	0.2	17	5	15	0	0.058105469	3.5513672	0.16088867	-0.090332031	-1.1169434	35.39209	0.15722656	0	0	0	0	0	0	0	0	0	1.1320801	0.13208008	0.17041016	0.006835938	0.006347656	0.15698242	0	44330	0	0	0
634	635	635	Category M	0.2277832	-0.19189453	-0.89990234	-0.16040039	-0.12182617	0.43017578	0	0	26/6/2018	26	6	2018	17:05:15	61515	0.3	17	5	15	0	0.058105469	3.5707031	0.16064453	-0.089599609	-1.1269531	36.249512	0.2578125	0	0	0	0	0	0	0	0	0	1.1418457	0.1418457	0.39624023	0.066894531	-0.10205078	0.22705078	0	44330	0	0	0
635	636	636	Category M	0.20385742	-0.083984375	-0.95996094	-0.15649414	-0.14086914	0.42773438	0	0	26/6/2018	26	6	2018	17:05:15	61515	0.4	17	5	15	0	0.058105469	3.5707031	0.16113281	-0.089599609	-1.1306152	48.101318	0.17602539	0	0	0	0	0	0	0	0	0	1.1455078	0.14550781	0.21875	0.042480469	0.005615234	0.1706543	0	44330	0	0	0
636	637	637	Category M	0.20385742	-0.11987305	-0.95996094	-0.15771484	-0.11743164	0.43212891	0	0	26/6/2018	26	6	2018	17:05:15	61515	0.5	17	5	15	0	0.058105469	3.5707031	0.16210938	-0.086669922	-1.1218262	68.950684	0.17041016	0	0	0	0	0	0	0	0	0	1.1367188	0.13671875	0.23657227	0.041503906	-0.032958984	0.16186523	0	44330	0	0	0
637	638	638	Category J	0.16796875	-0.023925781	-0.82788086	-0.13989258	0.2043457	0.43188477	0	0	26/6/2018	26	6	2018	17:05:40	61540	0.099	17	5	40	0	0.058105469	3.5529785	0.16015625	-0.083984375	-1.1313477	86.307861	0.30932617	0	0	0	0	0	0	0	0	0	1.1455078	0.14550781	0.37109375	0.007568359	0.060058594	0.3034668	0	44330	0	0	0
638	639	639	Category J	0.11987305	-0.17993164	-1.8598633	-0.11621094	0.20849609	0.43652344	0	0	26/6/2018	26	6	2018	17:05:40	61540	0.199	17	5	40	0	0.058105469	3.5529785	0.16235352	-0.081054688	-1.1320801	94.79248	0.7355957	0	0	0	0	0	0	0	0	0	1.1464844	0.14648438	0.86889648	-0.042480469	-0.098632813	-0.72753906	0	44330	0	0	0
639	640	640	Category J	0.17993164	0.11987305	-0.059814453	-0.10766602	0.22436523	0.43310547	0	0	26/6/2018	26	6	2018	17:05:40	61540	0.3	17	5	40	0	0.058105469	3.5529785	0.16113281	-0.080566406	-1.1289063	105.75659	1.0878906	0	0	0	0	0	0	0	0	0	1.1430664	0.14306641	1.2883301	0.018554688	0.20043945	1.0690918	0	44330	0	0	0
640	641	641	Category J	0.083984375	0.10791016	-1.1279297	-0.047607422	0.25805664	0.42724609	0	0	26/6/2018	26	6	2018	17:05:40	61540	0.4	17	5	40	0	0.058105469	3.5529785	0.15991211	-0.078613281	-1.1347656	116.75342	0.20141602	0	0	0	0	0	0	0	0	0	1.1486816	0.14868164	0.26953125	-0.075927734	0.18652344	0.006835938	0	44330	0	0	0
641	642	642	Category J	0.19189453	-0.16796875	-1.0319824	-0.171875	0.24462891	0.40405273	0	0	26/6/2018	26	6	2018	17:05:40	61540	0.5	17	5	40	0	0.058105469	3.5529785	0.16186523	-0.077392578	-1.1340332	117.93774	0.1394043	0	0	0	0	0	0	0	0	0	1.1481934	0.14819336	0.22216797	0.029785156	-0.090332031	0.10205078	0	44330	0	0	0
642	643	643	Category J	0.21582031	-0.19189453	-0.10791016	-0.12573242	0.19287109	0.44018555	0	0	26/6/2018	26	6	2018	17:05:40	61540	0.6	17	5	40	0	0.058105469	3.5529785	0.16381836	-0.076660156	-1.1333008	116.70557	1.0332031	0	0	0	0	0	0	0	0	0	1.1477051	0.14770508	1.1921387	0.051757813	-0.11499023	1.0253906	0	44330	0	0	0
643	644	644	Category J	0.11987305	-0.2277832	-1.9199219	-0.10766602	0.1652832	0.44799805	0	0	26/6/2018	26	6	2018	17:05:40	61540	0.7	17	5	40	0	0.058105469	3.5529785	0.16577148	-0.075927734	-1.1333008	126.09521	0.80224609	0	0	0	0	0	0	0	0	0	1.1479492	0.14794922	0.98413086	-0.045898438	-0.15161133	-0.78637695	0	44330	0	0	0
644	645	645	Category J	0.23999023	0.10791016	-0.2878418	-0.1652832	0.21191406	0.4206543	0	0	26/6/2018	26	6	2018	17:05:40	61540	0.8	17	5	40	0	0.058105469	3.5529785	0.16821289	-0.075195313	-1.1330566	122.16943	0.86791992	0	0	0	0	0	0	0	0	0	1.1481934	0.14819336	1.1000977	0.071533203	0.18310547	0.84521484	0	44330	0	0	0
645	646	646	Category J	-0.047851563	0.16796875	-1.5717773	-0.14526367	0.23339844	0.41723633	0	0	26/6/2018	26	6	2018	17:05:40	61540	0.9	17	5	40	0	0.058105469	3.5529785	0.17041016	-0.074951172	-1.1330566	112.28003	0.54663086	0	0	0	0	0	0	0	0	0	1.1484375	0.1484375	0.89990234	-0.21826172	0.24291992	-0.43847656	0	44330	0	0	0
646	647	647	Category J	0.45581055	-0.059814453	-1.619873	-0.25073242	0.22021484	0.38745117	0	0	26/6/2018	26	6	2018	17:05:41	61541	0	17	5	41	0	0.058105469	3.5529785	0.17260742	-0.074462891	-1.1328125	93.355469	0.56323242	0	0	0	0	0	0	0	0	0	1.1484375	0.1484375	0.78466797	0.28295898	0.014648438	-0.48681641	0	44330	0	0	0
647	648	648	Category J	0.13183594	0	-0.26391602	-0.13476563	0.15454102	0.44702148	0	0	26/6/2018	26	6	2018	17:05:41	61541	0.1	17	5	41	0	0.058105469	3.5529785	0.17480469	-0.073974609	-1.1328125	73.027344	0.87304688	0	0	0	0	0	0	0	0	0	1.1484375	0.1484375	0.98583984	-0.04296875	0.073974609	0.86889648	0	44330	0	0	0
648	649	649	Category J	0.27587891	-0.13183594	-1.6679688	-0.1875	0.17919922	0.42700195	0	0	26/6/2018	26	6	2018	17:05:41	61541	0.2	17	5	41	0	0.058105469	3.5529785	0.17700195	-0.073730469	-1.1328125	45.269287	0.54711914	0	0	0	0	0	0	0	0	0	1.1489258	0.14892578	0.69189453	0.098632813	-0.057861328	-0.53491211	0	44330	0	0	0
649	650	650	Category J	0.10791016	0.095947266	-0.083984375	-0.18188477	0.22973633	0.41064453	0	0	26/6/2018	26	6	2018	17:05:41	61541	0.3	17	5	41	0	0.058105469	3.5529785	0.17895508	-0.072753906	-1.1330566	23.996094	1.0649414	0	0	0	0	0	0	0	0	0	1.1494141	0.14941406	1.2893066	-0.071044922	0.16870117	1.0490723	0	44330	0	0	0
650	651	651	Category J	-0.17993164	0.059814453	-1.6918945	-0.16113281	0.23754883	0.4140625	0	0	26/6/2018	26	6	2018	17:05:41	61541	0.4	17	5	41	0	0.058105469	3.5529785	0.18115234	-0.072753906	-1.1330566	9.7612305	0.67822266	0	0	0	0	0	0	0	0	0	1.1499023	0.14990234	1.0524902	-0.36108398	0.13256836	-0.55859375	0	44330	0	0	0
651	652	652	Category J	0.52783203	-0.023925781	-1.6679688	-0.2565918	0.23608398	0.37182617	0	0	26/6/2018	26	6	2018	17:05:41	61541	0.5	17	5	41	0	0.058105469	3.5529785	0.18334961	-0.072753906	-1.1328125	0.96533203	0.63793945	0	0	0	0	0	0	0	0	0	1.1499023	0.14990234	0.92822266	0.34423828	0.048828125	-0.53491211	0	44330	0	0	0
652	653	653	Category J	0.071777344	0.047851563	-0.37182617	-0.11645508	0.1940918	0.44116211	0	0	26/6/2018	26	6	2018	17:05:41	61541	0.6	17	5	41	0	0.058105469	3.5529785	0.18530273	-0.072021484	-1.1323242	4.0981445	0.77832031	0	0	0	0	0	0	0	0	0	1.1496582	0.1496582	0.99414063	-0.11352539	0.11987305	0.76049805	0	44330	0	0	0
653	654	654	Category J	0.34790039	-0.2277832	-1.9677734	-0.19018555	0.20214844	0.41577148	0	0	26/6/2018	26	6	2018	17:05:41	61541	0.7	17	5	41	0	0.058105469	3.5529785	0.1875	-0.072021484	-1.1320801	3.4360352	0.86499023	0	0	0	0	0	0	0	0	0	1.1496582	0.1496582	1.1516113	0.16015625	-0.15551758	-0.83544922	0	44330	0	0	0
654	655	655	Category J	0.17993164	0.095947266	-0.071777344	-0.19384766	0.25878906	0.38989258	0	0	26/6/2018	26	6	2018	17:05:41	61541	0.8	17	5	41	0	0.058105469	3.5529785	0.18994141	-0.071289063	-1.1315918	7.3796387	1.072998	0	0	0	0	0	0	0	0	0	1.1496582	0.1496582	1.2373047	-0.010009766	0.16723633	1.0598145	0	44330	0	0	0
655	656	656	Category J	0.095947266	0.083984375	-0.87597656	-0.14575195	0.27734375	0.39819336	0	0	26/6/2018	26	6	2018	17:05:41	61541	0.9	17	5	41	0	0.058105469	3.5529785	0.19165039	-0.070800781	-1.1315918	9.8117676	0.31396484	0	0	0	0	0	0	0	0	0	1.1499023	0.14990234	0.50634766	-0.095703125	0.15478516	0.25561523	0	44330	0	0	0
656	657	657	Category J	0.63598633	-0.15576172	-0.39599609	-0.25830078	0.25097656	0.36230469	0	0	26/6/2018	26	6	2018	17:05:42	61542	0	17	5	42	0	0.058837891	3.5578125	0.19360352	-0.070800781	-1.1315918	10.501953	0.86254883	0	0	0	0	0	0	0	0	0	1.1501465	0.15014648	1.2626953	0.44213867	-0.084716797	0.7355957	0	44330	0	0	0
657	658	658	Category J	0.34790039	-0.27587891	-1.7758789	-0.076904297	0.20483398	0.44555664	0	0	26/6/2018	26	6	2018	17:05:42	61542	0.1	17	5	42	0	0.058837891	3.5578125	0.1953125	-0.070556641	-1.1308594	14.354736	0.69360352	0	0	0	0	0	0	0	0	0	1.1499023	0.14990234	1.0021973	0.15234375	-0.20507813	-0.64477539	0	44330	0	0	0
658	659	659	Category J	0.17993164	0.083984375	-0.93579102	-0.19970703	0.25756836	0.38769531	0	0	26/6/2018	26	6	2018	17:05:42	61542	0.2	17	5	42	0	0.058837891	3.5578125	0.19775391	-0.0703125	-1.1303711	15.333496	0.24902344	0	0	0	0	0	0	0	0	0	1.1499023	0.14990234	0.36694336	-0.017822266	0.15429688	0.19458008	0	44330	0	0	0
659	660	660	Category J	0.15576172	-0.011962891	0.15576172	-0.14331055	0.28173828	0.3984375	0	0	26/6/2018	26	6	2018	17:05:42	61542	0.3	17	5	42	0	0.058837891	3.5578125	0.19995117	-0.069335938	-1.130127	15.635742	1.2880859	0	0	0	0	0	0	0	0	0	1.1499023	0.14990234	1.3876953	-0.044189453	0.057373047	1.2858887	0	44330	0	0	0
660	661	661	Category J	-0.16796875	0	-2.027832	-0.18505859	0.29516602	0.37548828	0	0	26/6/2018	26	6	2018	17:05:42	61542	0.4	17	5	42	0	0.058837891	3.5578125	0.2019043	-0.068847656	-1.130127	9.8703613	0.97338867	0	0	0	0	0	0	0	0	0	1.1499023	0.14990234	1.3366699	-0.36987305	0.068847656	-0.89746094	0	44330	0	0	0
661	662	662	Category J	0.65991211	-0.023925781	-0.93579102	-0.20556641	0.24853516	0.38745117	0	0	26/6/2018	26	6	2018	17:05:42	61542	0.5	17	5	42	0	0.058837891	3.5578125	0.2043457	-0.068603516	-1.1296387	8.7202148	0.49707031	0	0	0	0	0	0	0	0	0	1.1501465	0.15014648	0.6940918	0.45532227	0.044677734	0.19384766	0	44330	0	0	0
662	663	663	Category J	-0.16796875	-0.059814453	-1.5839844	-0.05859375	0.23852539	0.43457031	0	0	26/6/2018	26	6	2018	17:05:42	61542	0.6	17	5	42	0	0.058837891	3.5578125	0.20629883	-0.068115234	-1.1291504	11.869629	0.58886719	0	0	0	0	0	0	0	0	0	1.1499023	0.14990234	0.8371582	-0.37426758	0.008300781	-0.45458984	0	44330	0	0	0
663	664	664	Category J	0.21582031	-0.11987305	-1.1638184	-0.14282227	0.25097656	0.41381836	0	0	26/6/2018	26	6	2018	17:05:42	61542	0.7	17	5	42	0	0.058837891	3.5578125	0.20898438	-0.067626953	-1.1286621	5.1115723	0.062988281	0	0	0	0	0	0	0	0	0	1.1499023	0.14990234	0.09375	0.006591797	-0.052001953	-0.034912109	0	44330	0	0	0
664	665	665	Category J	0.16796875	0.035888672	0.083984375	-0.08984375	0.28491211	0.40698242	0	0	26/6/2018	26	6	2018	17:05:42	61542	0.8	17	5	42	0	0.058837891	3.5578125	0.21020508	-0.067871094	-1.126709	1.1218262	1.2158203	0	0	0	0	0	0	0	0	0	1.1481934	0.14819336	1.3569336	-0.042236328	0.10375977	1.2106934	0	44330	0	0	0
665	666	666	Category J	-0.023925781	-0.14379883	-1.8359375	-0.10302734	0.30981445	0.39794922	0	0	26/6/2018	26	6	2018	17:05:42	61542	0.9	17	5	42	0	0.058837891	3.5578125	0.20825195	-0.073730469	-1.1235352	5.3220215	0.75244141	0	0	0	0	0	0	0	0	0	1.1450195	0.14501953	1.0144043	-0.23217773	-0.069824219	-0.7121582	0	44330	0	0	0
666	667	667	Category J	0.31176758	-0.15576172	-0.88793945	-0.18408203	0.24609375	0.39892578	0	0	26/6/2018	26	6	2018	17:05:43	61543	0	17	5	43	0	0.058837891	3.5578125	0.20922852	-0.063232422	-1.121582	6.5200195	0.27124023	0	0	0	0	0	0	0	0	0	1.1428223	0.14282227	0.4284668	0.10229492	-0.092285156	0.23364258	0	44330	0	0	0
667	668	668	Category J	0.083984375	-0.17993164	-1.4279785	-0.049804688	0.18994141	0.45092773	0	0	26/6/2018	26	6	2018	17:05:43	61543	0.1	17	5	43	0	0.058837891	3.5578125	0.20605469	-0.072021484	-1.1171875	9.5705566	0.35058594	0	0	0	0	0	0	0	0	0	1.1384277	0.13842773	0.54052734	-0.12207031	-0.10766602	-0.31054688	0	44330	0	0	0
668	669	669	Category J	0.13183594	-0.21582031	-1.6799316	-0.11621094	0.2097168	0.43652344	0	0	26/6/2018	26	6	2018	17:05:43	61543	0.2	17	5	43	0	0.058837891	3.5578125	0.18530273	0.005371094	-1.09375	10.235596	0.62866211	0	0	0	0	0	0	0	0	0	1.109375	0.109375	0.86108398	-0.053466797	-0.22119141	-0.5859375	0	44330	0	0	0
669	670	670	Category J	0.13183594	0.11987305	-0.023925781	-0.12329102	0.22509766	0.42675781	0	0	26/6/2018	26	6	2018	17:05:43	61543	0.3	17	5	43	0	0.058837891	3.5578125	0.18041992	-0.058105469	-1.0661621	9.8168945	1.0583496	0	0	0	0	0	0	0	0	0	1.0827637	0.082763672	1.269043	-0.048583984	0.17797852	1.0422363	0	44330	0	0	0
670	671	671	Category J	0.14379883	-0.095947266	-1.2597656	-0.11401367	0.26489258	0.41381836	0	0	26/6/2018	26	6	2018	17:05:43	61543	0.4	17	5	43	0	0.058837891	3.5578125	0.1796875	-0.076660156	-1.0029297	1.1030273	0.25976563	0	0	0	0	0	0	0	0	0	1.0217285	0.021728516	0.31176758	-0.035888672	-0.019042969	-0.2565918	0	44330	0	0	0
671	672	672	Category J	0.15576172	-0.13183594	-1.4157715	-0.23535156	0.2421875	0.37841797	0	0	26/6/2018	26	6	2018	17:05:43	61543	0.5	17	5	43	0	0.058837891	3.5578125	0.1809082	-0.080322266	-0.98828125	3.2966309	0.43115234	0	0	0	0	0	0	0	0	0	1.0078125	0.0078125	0.50415039	-0.025146484	-0.051269531	-0.42724609	0	44330	0	0	0
672	673	673	Category J	0.6237793	-0.17993164	-0.27587891	-0.11865234	0.20117188	0.4375	0	0	26/6/2018	26	6	2018	17:05:43	61543	0.6	17	5	43	0	0.058837891	3.5578125	0.1809082	-0.073730469	-0.98461914	2.543457	0.84228516	0	0	0	0	0	0	0	0	0	1.0036621	0.003662109	1.2573242	0.44262695	-0.10595703	0.70874023	0	44330	0	0	0
673	674	674	Category J	0	-0.10791016	-1.7519531	-0.13842773	0.16479492	0.44335938	0	0	26/6/2018	26	6	2018	17:05:43	61543	0.7	17	5	43	0	0.058837891	3.5578125	0.1796875	-0.075927734	-0.98413086	0.69775391	0.7890625	0	0	0	0	0	0	0	0	0	1.0031738	0.003173828	0.97949219	-0.1796875	-0.031738281	-0.76757813	0	44330	0	0	0
674	675	675	Category J	0.047851563	-0.14379883	-1.223877	-0.22729492	0.21508789	0.39794922	0	0	26/6/2018	26	6	2018	17:05:43	61543	0.8	17	5	43	0	0.058837891	3.5578125	0.18115234	-0.075439453	-0.98486328	6.765625	0.28173828	0	0	0	0	0	0	0	0	0	1.0043945	0.004394531	0.44018555	-0.13330078	-0.068115234	-0.23876953	0	44330	0	0	0
675	676	676	Category J	0.083984375	0.083984375	-0.2277832	-0.12597656	0.234375	0.42797852	0	0	26/6/2018	26	6	2018	17:05:43	61543	0.9	17	5	43	0	0.058837891	3.5578125	0.18139648	-0.074462891	-0.9855957	8.4414063	0.78051758	0	0	0	0	0	0	0	0	0	1.005127	0.005126953	1.013916	-0.097412109	0.15844727	0.7578125	0	44330	0	0	0
676	677	677	Category J	-0.13183594	0.071777344	-1.6799316	-0.15869141	0.26904297	0.40258789	0	0	26/6/2018	26	6	2018	17:05:44	61544	0	17	5	44	0	0.058837891	3.5578125	0.18139648	-0.073974609	-0.98413086	14.575684	0.77661133	0	0	0	0	0	0	0	0	0	1.0036621	0.003662109	1.1547852	-0.31323242	0.14575195	-0.69555664	0	44330	0	0	0
677	678	678	Category J	0.20385742	0.071777344	-1.0078125	-0.22753906	0.22338867	0.38745117	0	0	26/6/2018	26	6	2018	17:05:44	61544	0.1	17	5	44	0	0.058837891	3.5578125	0.18237305	-0.072509766	-0.98291016	23.342041	0.14794922	0	0	0	0	0	0	0	0	0	1.0021973	0.002197266	0.19067383	0.021240234	0.14428711	-0.024658203	0	44330	0	0	0
678	679	679	Category J	-0.071777344	-0.10791016	-0.69580078	-0.13696289	0.19897461	0.43579102	0	0	26/6/2018	26	6	2018	17:05:44	61544	0.2	17	5	44	0	0.058837891	3.5578125	0.18408203	-0.072509766	-0.9831543	23.006348	0.38647461	0	0	0	0	0	0	0	0	0	1.0029297	0.002929688	0.57861328	-0.25585938	-0.03515625	0.28735352	0	44330	0	0	0
679	680	680	Category J	-0.095947266	0	-1.4038086	-0.14038086	0.20336914	0.43701172	0	0	26/6/2018	26	6	2018	17:05:44	61544	0.3	17	5	44	0	0.058837891	3.5578125	0.18676758	-0.0703125	-0.97045898	25.127686	0.5222168	0	0	0	0	0	0	0	0	0	0.99072266	0.009277344	0.78637695	-0.28271484	0.0703125	-0.43310547	0	44330	0	0	0
680	681	681	Category L	0.20385742	-0.083984375	-0.87597656	-0.28515625	0.14160156	0.38745117	0	0	26/6/2018	26	6	2018	17:14:03	62043	0.5	17	14	3	0	0.05859375	3.4853027	0.18847656	-0.071777344	-0.98071289	33.164551	0.10668945	0	0	0	0	0	0	0	0	0	1.0012207	0.001220703	0.13208008	0.015136719	-0.011962891	0.10473633	0	44330	0	0	0
681	682	682	Category L	0.20385742	-0.11987305	-0.92382813	-0.29467773	0.13500977	0.3840332	0	0	26/6/2018	26	6	2018	17:14:03	62043	0.6	17	14	3	0	0.05859375	3.4853027	0.19116211	-0.073242188	-0.97802734	36.715576	0.072509766	0	0	0	0	0	0	0	0	0	0.99926758	0.000732422	0.11328125	0.012451172	-0.046386719	0.054199219	0	44330	0	0	0
682	683	683	Category L	0.17993164	-0.10791016	-0.94799805	-0.28759766	0.13818359	0.38745117	0	0	26/6/2018	26	6	2018	17:14:03	62043	0.7	17	14	3	0	0.05859375	3.4853027	0.19262695	-0.071289063	-0.97631836	38.124023	0.048095703	0	0	0	0	0	0	0	0	0	0.99780273	0.002197266	0.077636719	-0.012695313	-0.036376953	0.028320313	0	44330	0	0	0
683	684	684	Category L	0.20385742	-0.071777344	-0.91186523	-0.28930664	0.13574219	0.38623047	0	0	26/6/2018	26	6	2018	17:14:03	62043	0.8	17	14	3	0	0.05859375	3.4853027	0.19335938	-0.068847656	-0.98608398	37.708984	0.074951172	0	0	0	0	0	0	0	0	0	1.0073242	0.007324219	0.087402344	0.010253906	-0.002685547	0.07421875	0	44330	0	0	0
684	685	685	Category L	0.20385742	-0.13183594	-0.92382813	-0.28515625	0.14013672	0.38842773	0	0	26/6/2018	26	6	2018	17:14:03	62043	0.9	17	14	3	0	0.05859375	3.4853027	0.19555664	-0.06640625	-0.97314453	36.098145	0.082275391	0	0	0	0	0	0	0	0	0	0.99487305	0.005126953	0.12280273	0.008056641	-0.065185547	0.049316406	0	44330	0	0	0
685	686	686	Category L	0.20385742	-0.11987305	-0.93579102	-0.28759766	0.13818359	0.39038086	0	0	26/6/2018	26	6	2018	17:14:04	62044	0	17	14	4	0	0.05859375	3.4853027	0.19604492	-0.067871094	-0.98071289	37.135254	0.069091797	0	0	0	0	0	0	0	0	0	1.0024414	0.002441406	0.10449219	0.007568359	-0.051757813	0.044921875	0	44330	0	0	0
686	687	687	Category L	0.20385742	-0.10791016	-0.92382813	-0.29052734	0.13500977	0.38720703	0	0	26/6/2018	26	6	2018	17:14:04	62044	0.1	17	14	4	0	0.05859375	3.4853027	0.20092773	-0.069824219	-0.97192383	30.265137	0.061279297	0	0	0	0	0	0	0	0	0	0.99487305	0.005126953	0.088867188	0.002685547	-0.037841797	0.048095703	0	44330	0	0	0
687	688	688	Category L	0.20385742	-0.11987305	-0.93579102	-0.2902832	0.13793945	0.38745117	0	0	26/6/2018	26	6	2018	17:14:04	62044	0.2	17	14	4	0	0.05859375	3.4853027	0.19873047	-0.069335938	-0.96264648	25.014648	0.057373047	0	0	0	0	0	0	0	0	0	0.9855957	0.014404297	0.082275391	0.004882813	-0.050292969	0.026855469	0	44330	0	0	0
688	689	689	Category L	0.20385742	-0.10791016	-0.95996094	-0.29272461	0.1340332	0.38818359	0	0	26/6/2018	26	6	2018	17:14:04	62044	0.3	17	14	4	0	0.05859375	3.4853027	0.20117188	-0.069580078	-0.97045898	24.185303	0.039550781	0	0	0	0	0	0	0	0	0	0.9934082	0.006591797	0.051269531	0.002441406	-0.038085938	0.010498047	0	44330	0	0	0
689	690	690	Category L	0.20385742	-0.13183594	-0.94799805	-0.29125977	0.13818359	0.38623047	0	0	26/6/2018	26	6	2018	17:14:04	62044	0.4	17	14	4	0	0.05859375	3.4853027	0.20141602	-0.068359375	-0.96069336	20.997559	0.064697266	0	0	0	0	0	0	0	0	0	0.98413086	0.015869141	0.078369141	0.002197266	-0.063232422	0.012695313	0	44330	0	0	0
690	691	691	Category L	0.20385742	-0.13183594	-0.93579102	-0.28613281	0.13745117	0.38427734	0	0	26/6/2018	26	6	2018	17:14:04	62044	0.5	17	14	4	0	0.05859375	3.4853027	0.20410156	-0.069824219	-0.97119141	17.75708	0.071289063	0	0	0	0	0	0	0	0	0	0.99487305	0.005126953	0.09765625	-0.000244141	-0.061767578	0.035400391	0	44330	0	0	0
691	692	692	Category L	0.20385742	-0.10791016	-0.91186523	-0.28686523	0.14160156	0.38745117	0	0	26/6/2018	26	6	2018	17:14:04	62044	0.6	17	14	4	0	0.05859375	3.4853027	0.21020508	-0.070800781	-0.96118164	14.504395	0.062011719	0	0	0	0	0	0	0	0	0	0.98632813	0.013671875	0.092773438	-0.006347656	-0.036865234	0.049316406	0	44330	0	0	0
692	693	693	Category L	0.20385742	-0.11987305	-0.91186523	-0.29370117	0.13500977	0.38598633	0	0	26/6/2018	26	6	2018	17:14:04	62044	0.7	17	14	4	0	0.05859375	3.4853027	0.20751953	-0.070556641	-0.95117188	11.232666	0.062988281	0	0	0	0	0	0	0	0	0	0.97607422	0.023925781	0.092041016	-0.003662109	-0.049072266	0.039306641	0	44330	0	0	0
693	694	694	Category L	0.21582031	-0.10791016	-0.91186523	-0.28588867	0.13305664	0.38427734	0	0	26/6/2018	26	6	2018	17:14:04	62044	0.8	17	14	4	0	0.05859375	3.4853027	0.21044922	-0.071289063	-0.95727539	9.204834	0.058349609	0	0	0	0	0	0	0	0	0	0.98266602	0.017333984	0.087158203	0.005126953	-0.036376953	0.045410156	0	44330	0	0	0
694	695	695	Category L	0.19189453	-0.10791016	-0.93579102	-0.29370117	0.13500977	0.38500977	0	0	26/6/2018	26	6	2018	17:14:04	62044	0.9	17	14	4	0	0.05859375	3.4853027	0.20996094	-0.068847656	-0.94360352	6.4858398	0.043701172	0	0	0	0	0	0	0	0	0	0.96923828	0.030761719	0.064941406	-0.018066406	-0.038818359	0.0078125	0	44330	0	0	0
695	696	696	Category L	0.19189453	-0.11987305	-0.92382813	-0.29370117	0.13989258	0.38598633	0	0	26/6/2018	26	6	2018	17:14:05	62045	0	17	14	5	0	0.05859375	3.4853027	0.21118164	-0.0703125	-0.95410156	3.7102051	0.061035156	0	0	0	0	0	0	0	0	0	0.97973633	0.020263672	0.099121094	-0.019287109	-0.049316406	0.030273438	0	44330	0	0	0
696	697	697	Category L	0.19189453	-0.11987305	-0.93579102	-0.28662109	0.13671875	0.38500977	0	0	26/6/2018	26	6	2018	17:14:05	62045	0.1	17	14	5	0	0.05859375	3.4853027	0.21435547	-0.071777344	-0.95385742	1.8081055	0.055908203	0	0	0	0	0	0	0	0	0	0.98022461	0.019775391	0.088623047	-0.022460938	-0.047851563	0.018066406	0	44330	0	0	0
697	698	698	Category L	0.20385742	-0.095947266	-0.92382813	-0.28686523	0.13500977	0.3840332	0	0	26/6/2018	26	6	2018	17:14:05	62045	0.2	17	14	5	0	0.05859375	3.4853027	0.20996094	-0.0703125	-0.95996094	0.034423828	0.044677734	0	0	0	0	0	0	0	0	0	0.98510742	0.014892578	0.067871094	-0.006103516	-0.025390625	0.036132813	0	44330	0	0	0
698	699	699	Category L	0.20385742	-0.071777344	-0.92382813	-0.29272461	0.13818359	0.39111328	0	0	26/6/2018	26	6	2018	17:14:05	62045	0.3	17	14	5	0	0.05859375	3.4853027	0.20874023	-0.067138672	-0.94946289	0.92480469	0.026367188	0	0	0	0	0	0	0	0	0	0.97436523	0.025634766	0.03515625	-0.004882813	-0.004394531	0.025634766	0	44330	0	0	0
699	700	700	Category L	0.20385742	-0.10791016	-0.93579102	-0.28515625	0.13574219	0.38745117	0	0	26/6/2018	26	6	2018	17:14:05	62045	0.4	17	14	5	0	0.05859375	3.4853027	0.2097168	-0.068847656	-0.94921875	1.0039063	0.041503906	0	0	0	0	0	0	0	0	0	0.97460938	0.025390625	0.058349609	-0.005859375	-0.038818359	0.013427734	0	44330	0	0	0
700	701	701	Category L	0.20385742	-0.10791016	-0.93579102	-0.29125977	0.13134766	0.38696289	0	0	26/6/2018	26	6	2018	17:14:05	62045	0.5	17	14	5	0	0.05859375	3.4853027	0.2109375	-0.069335938	-0.96240234	1.2290039	0.047119141	0	0	0	0	0	0	0	0	0	0.98754883	0.012451172	0.072021484	-0.007080078	-0.038330078	0.026611328	0	44330	0	0	0
701	702	702	Category L	0.20385742	-0.095947266	-0.93579102	-0.28759766	0.1340332	0.3840332	0	0	26/6/2018	26	6	2018	17:14:05	62045	0.6	17	14	5	0	0.05859375	3.4853027	0.21630859	-0.070556641	-0.94799805	1.1499023	0.030761719	0	0	0	0	0	0	0	0	0	0.97485352	0.025146484	0.050048828	-0.012451172	-0.025146484	0.012207031	0	44330	0	0	0
702	703	703	Category L	0.21582031	-0.11987305	-0.91186523	-0.29394531	0.13037109	0.38378906	0	0	26/6/2018	26	6	2018	17:14:05	62045	0.7	17	14	5	0	0.05859375	3.4853027	0.21191406	-0.070556641	-0.94775391	0.68139648	0.061035156	0	0	0	0	0	0	0	0	0	0.97363281	0.026367188	0.088867188	0.003662109	-0.049072266	0.035888672	0	44330	0	0	0
703	704	704	Category L	0.19189453	-0.095947266	-0.91186523	-0.29541016	0.12792969	0.38574219	0	0	26/6/2018	26	6	2018	17:14:05	62045	0.8	17	14	5	0	0.05859375	3.4853027	0.21728516	-0.0703125	-0.93920898	0.41333008	0.045166016	0	0	0	0	0	0	0	0	0	0.96655273	0.033447266	0.078369141	-0.025390625	-0.025390625	0.02734375	0	44330	0	0	0
704	705	705	Category L	0.20385742	-0.095947266	-0.88793945	-0.29125977	0.13500977	0.38720703	0	0	26/6/2018	26	6	2018	17:14:05	62045	0.9	17	14	5	0	0.05859375	3.4853027	0.21801758	-0.069335938	-0.93554688	0.12109375	0.056396484	0	0	0	0	0	0	0	0	0	0.96313477	0.036865234	0.088623047	-0.014160156	-0.026367188	0.047607422	0	44330	0	0	0
705	706	706	Category L	0.19189453	-0.095947266	-0.89990234	-0.2902832	0.13085938	0.38500977	0	0	26/6/2018	26	6	2018	17:14:06	62046	0	17	14	6	0	0.05859375	3.4853027	0.21923828	-0.069824219	-0.94775391	0.81347656	0.061035156	0	0	0	0	0	0	0	0	0	0.9753418	0.024658203	0.10131836	-0.02734375	-0.025878906	0.047851563	0	44330	0	0	0
706	707	707	Category L	0.19189453	-0.14379883	-0.92382813	-0.29125977	0.13134766	0.3840332	0	0	26/6/2018	26	6	2018	17:14:06	62046	0.1	17	14	6	0	0.05859375	3.4853027	0.22265625	-0.068603516	-0.93603516	1.3857422	0.08203125	0	0	0	0	0	0	0	0	0	0.96459961	0.035400391	0.11816406	-0.030761719	-0.074951172	0.012207031	0	44330	0	0	0
707	708	708	Category L	0.20385742	-0.10791016	-0.92382813	-0.29492188	0.13208008	0.38696289	0	0	26/6/2018	26	6	2018	17:14:06	62046	0.2	17	14	6	0	0.059082031	3.5191406	0.22192383	-0.067382813	-0.9362793	1.8117676	0.045898438	0	0	0	0	0	0	0	0	0	0.96459961	0.035400391	0.070800781	-0.018066406	-0.040283203	0.012451172	0	44330	0	0	0
708	709	709	Category L	0.20385742	-0.10791016	-0.91186523	-0.29370117	0.13134766	0.38696289	0	0	26/6/2018	26	6	2018	17:14:06	62046	0.3	17	14	6	0	0.059082031	3.5191406	0.22436523	-0.066162109	-0.92944336	2.3015137	0.049804688	0	0	0	0	0	0	0	0	0	0.95849609	0.041503906	0.080078125	-0.020507813	-0.041503906	0.017578125	0	44330	0	0	0
709	710	710	Category L	0.20385742	-0.11987305	-0.91186523	-0.29467773	0.1315918	0.38989258	0	0	26/6/2018	26	6	2018	17:14:06	62046	0.4	17	14	6	0	0.059082031	3.5191406	0.22680664	-0.063720703	-0.91943359	2.9995117	0.061035156	0	0	0	0	0	0	0	0	0	0.94921875	0.05078125	0.086669922	-0.022949219	-0.055908203	0.007568359	0	44330	0	0	0
710	711	711	Category L	0.20385742	-0.13183594	-0.92382813	-0.29760742	0.13500977	0.38378906	0	0	26/6/2018	26	6	2018	17:14:06	62046	0.5	17	14	6	0	0.059082031	3.5191406	0.22827148	-0.065673828	-0.93041992	3.1435547	0.070800781	0	0	0	0	0	0	0	0	0	0.96044922	0.039550781	0.097412109	-0.024414063	-0.065917969	0.006591797	0	44330	0	0	0
711	712	712	Category L	0.20385742	-0.095947266	-0.92382813	-0.28955078	0.13208008	0.38598633	0	0	26/6/2018	26	6	2018	17:14:06	62046	0.6	17	14	6	0	0.059082031	3.5191406	0.22973633	-0.064941406	-0.92626953	2.6904297	0.040527344	0	0	0	0	0	0	0	0	0	0.95654297	0.043457031	0.059326172	-0.025878906	-0.030761719	0.002441406	0	44330	0	0	0
712	713	713	Category L	0.2277832	-0.095947266	-0.95996094	-0.2902832	0.13208008	0.3840332	0	0	26/6/2018	26	6	2018	17:14:06	62046	0.7	17	14	6	0	0.059082031	3.5191406	0.23095703	-0.063720703	-0.91967773	2.5129395	0.051513672	0	0	0	0	0	0	0	0	0	0.95043945	0.049560547	0.075439453	-0.003173828	-0.031982422	-0.040039063	0	44330	0	0	0
713	714	714	Category L	0.27587891	-0.059814453	-1.0319824	-0.29467773	0.12719727	0.38671875	0	0	26/6/2018	26	6	2018	17:14:06	62046	0.8	17	14	6	0	0.059082031	3.5191406	0.22680664	-0.062011719	-0.92724609	2.7412109	0.11547852	0	0	0	0	0	0	0	0	0	0.95654297	0.043457031	0.15576172	0.048828125	0.002197266	-0.10449219	0	44330	0	0	0
714	715	715	Category L	0.23999023	-0.095947266	-0.95996094	-0.31054688	0.11645508	0.37915039	0	0	26/6/2018	26	6	2018	17:14:06	62046	0.9	17	14	6	0	0.059082031	3.5191406	0.23022461	-0.060791016	-0.91601563	1.7817383	0.056884766	0	0	0	0	0	0	0	0	0	0.9465332	0.053466797	0.088378906	0.009521484	-0.034912109	-0.043701172	0	44330	0	0	0
715	716	716	Category L	0.21582031	-0.059814453	-0.83984375	-0.33813477	0.096191406	0.35913086	0	0	26/6/2018	26	6	2018	17:14:07	62047	0	17	14	7	0	0.059082031	3.5191406	0.2331543	-0.059570313	-0.91137695	0.24194336	0.073486328	0	0	0	0	0	0	0	0	0	0.94262695	0.057373047	0.089111328	-0.017333984	0	0.071533203	0	44330	0	0	0
716	717	717	Category L	0.27587891	0	-0.85180664	-0.3425293	0.088134766	0.35595703	0	0	26/6/2018	26	6	2018	17:14:07	62047	0.1	17	14	7	0	0.059082031	3.5191406	0.23461914	-0.060302734	-0.91870117	0.65063477	0.099121094	0	0	0	0	0	0	0	0	0	0.95019531	0.049804688	0.16870117	0.041015625	0.060302734	0.066894531	0	44330	0	0	0
717	718	718	Category L	0.29980469	-0.011962891	-0.85180664	-0.3503418	0.084472656	0.35180664	0	0	26/6/2018	26	6	2018	17:14:07	62047	0.2	17	14	7	0	0.059082031	3.5191406	0.23779297	-0.0625	-0.90991211	1.161377	0.098632813	0	0	0	0	0	0	0	0	0	0.94238281	0.057617188	0.1706543	0.061767578	0.050537109	0.058105469	0	44330	0	0	0
718	719	719	Category L	0.34790039	-0.011962891	-0.83984375	-0.34619141	0.087890625	0.35302734	0	0	26/6/2018	26	6	2018	17:14:07	62047	0.3	17	14	7	0	0.059082031	3.5191406	0.23876953	-0.063476563	-0.9074707	1.8908691	0.13842773	0	0	0	0	0	0	0	0	0	0.94067383	0.059326172	0.22851563	0.10888672	0.051513672	0.067626953	0	44330	0	0	0
719	720	720	Category L	0.31176758	0	-0.88793945	-0.35058594	0.085205078	0.35180664	0	0	26/6/2018	26	6	2018	17:14:07	62047	0.4	17	14	7	0	0.059082031	3.5191406	0.24194336	-0.062255859	-0.91186523	2.9001465	0.096435547	0	0	0	0	0	0	0	0	0	0.94555664	0.054443359	0.15600586	0.069580078	0.062255859	0.023925781	0	44330	0	0	0
720	721	721	Category L	0.29980469	-0.011962891	-0.91186523	-0.34619141	0.090576172	0.3581543	0	0	26/6/2018	26	6	2018	17:14:07	62047	0.5	17	14	7	0	0.059082031	3.5191406	0.24389648	-0.062255859	-0.90917969	2.6032715	0.075195313	0	0	0	0	0	0	0	0	0	0.94335938	0.056640625	0.10864258	0.055664063	0.050292969	-0.002441406	0	44330	0	0	0
721	722	722	Category L	0.29980469	0	-0.89990234	-0.34521484	0.088623047	0.35205078	0	0	26/6/2018	26	6	2018	17:14:07	62047	0.6	17	14	7	0	0.059082031	3.5191406	0.24316406	-0.061523438	-0.91015625	1.3898926	0.084228516	0	0	0	0	0	0	0	0	0	0.9440918	0.055908203	0.12866211	0.056640625	0.061523438	0.010253906	0	44330	0	0	0
722	723	723	Category L	0.2878418	-0.011962891	-0.88793945	-0.35253906	0.090820313	0.35766602	0	0	26/6/2018	26	6	2018	17:14:07	62047	0.7	17	14	7	0	0.059082031	3.5191406	0.24047852	-0.060302734	-0.91064453	0.92285156	0.071289063	0	0	0	0	0	0	0	0	0	0.94384766	0.056152344	0.1184082	0.047119141	0.048339844	0.022705078	0	44330	0	0	0
723	724	724	Category L	0.2878418	-0.023925781	-0.87597656	-0.34790039	0.088867188	0.35375977	0	0	26/6/2018	26	6	2018	17:14:07	62047	0.8	17	14	7	0	0.059082031	3.5191406	0.23925781	-0.059082031	-0.91137695	1.3251953	0.069580078	0	0	0	0	0	0	0	0	0	0.9440918	0.055908203	0.11889648	0.048339844	0.03515625	0.035400391	0	44330	0	0	0
724	725	725	Category L	0.2878418	0	-0.88793945	-0.34692383	0.094970703	0.35498047	0	0	26/6/2018	26	6	2018	17:14:07	62047	0.9	17	14	7	0	0.059082031	3.5191406	0.23754883	-0.058349609	-0.91186523	0.94750977	0.080566406	0	0	0	0	0	0	0	0	0	0.9440918	0.055908203	0.13256836	0.050048828	0.058349609	0.023925781	0	44330	0	0	0
725	726	726	Category L	0.3359375	0	-0.87597656	-0.34936523	0.092285156	0.35791016	0	0	26/6/2018	26	6	2018	17:14:08	62048	0	17	14	8	0	0.059082031	3.5191406	0.2355957	-0.056884766	-0.91210938	0.071777344	0.12084961	0	0	0	0	0	0	0	0	0	0.94384766	0.056152344	0.19335938	0.10009766	0.056884766	0.036132813	0	44330	0	0	0
726	727	727	Category L	0.2878418	-0.023925781	-0.88793945	-0.34350586	0.098388672	0.35107422	0	0	26/6/2018	26	6	2018	17:14:08	62048	0.1	17	14	8	0	0.059082031	3.5191406	0.23388672	-0.055419922	-0.91259766	0.65991211	0.067138672	0	0	0	0	0	0	0	0	0	0.94384766	0.056152344	0.11010742	0.053710938	0.031494141	0.024658203	0	44330	0	0	0
727	728	728	Category L	0.32397461	-0.011962891	-0.87597656	-0.3425293	0.095947266	0.35522461	0	0	26/6/2018	26	6	2018	17:14:08	62048	0.2	17	14	8	0	0.059082031	3.5191406	0.23266602	-0.054199219	-0.9128418	1.0009766	0.10717773	0	0	0	0	0	0	0	0	0	0.94360352	0.056396484	0.17041016	0.091308594	0.042236328	0.036865234	0	44330	0	0	0
728	729	729	Category L	0.29980469	-0.035888672	-0.89990234	-0.33911133	0.093994141	0.35351563	0	0	26/6/2018	26	6	2018	17:14:08	62048	0.3	17	14	8	0	0.059082031	3.5191406	0.23022461	-0.052734375	-0.91308594	1.0183105	0.072509766	0	0	0	0	0	0	0	0	0	0.94311523	0.056884766	0.099609375	0.069335938	0.016845703	0.013183594	0	44330	0	0	0
729	730	730	Category L	0.31176758	-0.023925781	-0.91186523	-0.34155273	0.095947266	0.35253906	0	0	26/6/2018	26	6	2018	17:14:08	62048	0.4	17	14	8	0	0.059082031	3.5191406	0.22900391	-0.051269531	-0.91308594	1.5927734	0.086914063	0	0	0	0	0	0	0	0	0	0.94287109	0.057128906	0.11132813	0.082519531	0.02734375	0.001220703	0	44330	0	0	0
730	731	731	Category L	0.31176758	-0.011962891	-0.88793945	-0.34619141	0.093261719	0.35498047	0	0	26/6/2018	26	6	2018	17:14:08	62048	0.5	17	14	8	0	0.059082031	3.5191406	0.22753906	-0.049560547	-0.91308594	1.206543	0.095458984	0	0	0	0	0	0	0	0	0	0.94238281	0.057617188	0.1472168	0.083984375	0.037597656	0.025146484	0	44330	0	0	0
731	732	732	Category L	0.31176758	-0.011962891	-0.86376953	-0.34838867	0.08984375	0.35498047	0	0	26/6/2018	26	6	2018	17:14:08	62048	0.6	17	14	8	0	0.059082031	3.5191406	0.22583008	-0.048339844	-0.91333008	0.2878418	0.10546875	0	0	0	0	0	0	0	0	0	0.94213867	0.057861328	0.171875	0.085693359	0.036376953	0.049560547	0	44330	0	0	0
732	733	733	Category L	0.31176758	0	-0.86376953	-0.34326172	0.092529297	0.35498047	0	0	26/6/2018	26	6	2018	17:14:08	62048	0.7	17	14	8	0	0.059082031	3.5191406	0.22436523	-0.046875	-0.9140625	0.24902344	0.11108398	0	0	0	0	0	0	0	0	0	0.94238281	0.057617188	0.18457031	0.087158203	0.046875	0.050292969	0	44330	0	0	0
733	734	734	Category L	0.31176758	-0.035888672	-0.87597656	-0.34521484	0.08984375	0.35327148	0	0	26/6/2018	26	6	2018	17:14:08	62048	0.8	17	14	8	0	0.059082031	3.5191406	0.22314453	-0.045898438	-0.9140625	0.62426758	0.096923828	0	0	0	0	0	0	0	0	0	0.94189453	0.058105469	0.13671875	0.088378906	0.010009766	0.038085938	0	44330	0	0	0
734	735	735	Category L	0.27587891	-0.023925781	-0.91186523	-0.34179688	0.092529297	0.35229492	0	0	26/6/2018	26	6	2018	17:14:08	62048	0.9	17	14	8	0	0.059082031	3.5191406	0.22143555	-0.045654297	-0.91455078	0.70507813	0.05859375	0	0	0	0	0	0	0	0	0	0.94213867	0.057861328	0.078857422	0.054199219	0.021728516	0.002685547	0	44330	0	0	0
735	736	736	Category L	0.3359375	-0.035888672	-0.86376953	-0.34667969	0.090820313	0.35717773	0	0	26/6/2018	26	6	2018	17:14:09	62049	0	17	14	9	0	0.059082031	3.5191406	0.21948242	-0.044921875	-0.91479492	0.5769043	0.12719727	0	0	0	0	0	0	0	0	0	0.94189453	0.058105469	0.17651367	0.11621094	0.009033203	0.051025391	0	44330	0	0	0
736	737	737	Category L	0.29980469	-0.035888672	-0.87597656	-0.34082031	0.092529297	0.35327148	0	0	26/6/2018	26	6	2018	17:14:09	62049	0.1	17	14	9	0	0.059082031	3.5191406	0.21850586	-0.043701172	-0.91503906	0.25537109	0.090332031	0	0	0	0	0	0	0	0	0	0.94189453	0.058105469	0.12841797	0.081054688	0.0078125	0.0390625	0	44330	0	0	0
737	738	738	Category L	0.25195313	-0.023925781	-0.93579102	-0.34155273	0.099609375	0.35620117	0	0	26/6/2018	26	6	2018	17:14:09	62049	0.2	17	14	9	0	0.059082031	3.5191406	0.21704102	-0.04296875	-0.9152832	0.073730469	0.044433594	0	0	0	0	0	0	0	0	0	0.94165039	0.058349609	0.07421875	0.034667969	0.019042969	-0.020263672	0	44330	0	0	0
738	739	739	Category L	0.23999023	-0.047851563	-0.92382813	-0.3293457	0.11669922	0.36279297	0	0	26/6/2018	26	6	2018	17:14:09	62049	0.3	17	14	9	0	0.059082031	3.5191406	0.21582031	-0.04296875	-0.91552734	0.024658203	0.025878906	0	0	0	0	0	0	0	0	0	0.94165039	0.058349609	0.037109375	0.023925781	-0.004638672	-0.008056641	0	44330	0	0	0
739	740	740	Category L	0.26391602	-0.059814453	-0.88793945	-0.32128906	0.1262207	0.36010742	0	0	26/6/2018	26	6	2018	17:14:09	62049	0.4	17	14	9	0	0.059082031	3.5191406	0.21435547	-0.043212891	-0.91601563	0.33666992	0.059082031	0	0	0	0	0	0	0	0	0	0.94165039	0.058349609	0.093994141	0.049316406	-0.016357422	0.028076172	0	44330	0	0	0
740	741	741	Category L	0.26391602	-0.083984375	-0.87597656	-0.32568359	0.12548828	0.36303711	0	0	26/6/2018	26	6	2018	17:14:09	62049	0.5	17	14	9	0	0.059082031	3.5191406	0.21264648	-0.043212891	-0.91601563	0.70703125	0.076660156	0	0	0	0	0	0	0	0	0	0.94140625	0.05859375	0.13208008	0.051025391	-0.040527344	0.040039063	0	44330	0	0	0
741	742	742	Category L	0.29980469	-0.035888672	-0.92382813	-0.32495117	0.11938477	0.36401367	0	0	26/6/2018	26	6	2018	17:14:09	62049	0.6	17	14	9	0	0.059082031	3.5191406	0.21142578	-0.042724609	-0.91601563	1.3061523	0.088867188	0	0	0	0	0	0	0	0	0	0.94116211	0.058837891	0.1027832	0.088134766	0.006835938	-0.007568359	0	44330	0	0	0
742	743	743	Category L	0.26391602	-0.035888672	-0.89990234	-0.32226563	0.12646484	0.36621094	0	0	26/6/2018	26	6	2018	17:14:09	62049	0.7	17	14	9	0	0.059082031	3.5191406	0.21020508	-0.04296875	-0.91625977	2.4963379	0.056396484	0	0	0	0	0	0	0	0	0	0.94091797	0.059082031	0.076904297	0.053466797	0.007080078	0.016357422	0	44330	0	0	0
743	744	744	Category L	0.27587891	-0.035888672	-0.87597656	-0.3293457	0.12280273	0.36401367	0	0	26/6/2018	26	6	2018	17:14:09	62049	0.8	17	14	9	0	0.059082031	3.5191406	0.20849609	-0.042724609	-0.91650391	3.1135254	0.078613281	0	0	0	0	0	0	0	0	0	0.94091797	0.059082031	0.11450195	0.067138672	0.006835938	0.040527344	0	44330	0	0	0
744	745	745	Category L	0.26391602	-0.011962891	-0.88793945	-0.32861328	0.12182617	0.36279297	0	0	26/6/2018	26	6	2018	17:14:09	62049	0.9	17	14	9	0	0.059082031	3.5191406	0.20727539	-0.04296875	-0.91650391	3.4262695	0.070556641	0	0	0	0	0	0	0	0	0	0.94067383	0.059326172	0.11621094	0.056396484	0.031005859	0.028564453	0	44330	0	0	0
745	746	746	Category L	0.25195313	-0.047851563	-0.89990234	-0.33081055	0.12744141	0.36083984	0	0	26/6/2018	26	6	2018	17:14:10	62050	0	17	14	10	0	0.05859375	3.5046387	0.20605469	-0.043212891	-0.91723633	3.5332031	0.049072266	0	0	0	0	0	0	0	0	0	0.94116211	0.058837891	0.067626953	0.045654297	-0.004394531	0.017333984	0	44330	0	0	0
746	747	747	Category L	0.25195313	-0.059814453	-0.89990234	-0.33178711	0.12133789	0.36499023	0	0	26/6/2018	26	6	2018	17:14:10	62050	0.1	17	14	10	0	0.05859375	3.5046387	0.20483398	-0.043701172	-0.91748047	3.9526367	0.052490234	0	0	0	0	0	0	0	0	0	0.94116211	0.058837891	0.080566406	0.046875	-0.015869141	0.017578125	0	44330	0	0	0
747	748	748	Category L	0.2878418	-0.071777344	-0.88793945	-0.32666016	0.125	0.36279297	0	0	26/6/2018	26	6	2018	17:14:10	62050	0.2	17	14	10	0	0.05859375	3.5046387	0.203125	-0.043212891	-0.91748047	4.3474121	0.093994141	0	0	0	0	0	0	0	0	0	0.94067383	0.059326172	0.14257813	0.084472656	-0.028320313	0.029541016	0	44330	0	0	0
748	749	749	Category L	0.31176758	-0.023925781	-0.88793945	-0.32470703	0.12231445	0.36425781	0	0	26/6/2018	26	6	2018	17:14:10	62050	0.3	17	14	10	0	0.05859375	3.5046387	0.20019531	-0.042480469	-0.91699219	4.0002441	0.11645508	0	0	0	0	0	0	0	0	0	0.93969727	0.060302734	0.15917969	0.11132813	0.018554688	0.029052734	0	44330	0	0	0
749	750	750	Category L	0.26391602	-0.035888672	-0.89990234	-0.33105469	0.12207031	0.36499023	0	0	26/6/2018	26	6	2018	17:14:10	62050	0.4	17	14	10	0	0.05859375	3.5046387	0.19824219	-0.041015625	-0.92016602	3.5876465	0.068603516	0	0	0	0	0	0	0	0	0	0.94213867	0.057861328	0.091064453	0.065429688	0.005126953	0.020263672	0	44330	0	0	0
750	751	751	Category L	0.26391602	-0.035888672	-0.91186523	-0.33276367	0.12402344	0.36499023	0	0	26/6/2018	26	6	2018	17:14:10	62050	0.5	17	14	10	0	0.05859375	3.5046387	0.19726563	-0.041259766	-0.91943359	3.2541504	0.067138672	0	0	0	0	0	0	0	0	0	0.94116211	0.058837891	0.079589844	0.06640625	0.005371094	0.007568359	0	44330	0	0	0
751	752	752	Category L	0.25195313	-0.035888672	-0.89990234	-0.32641602	0.12207031	0.36425781	0	0	26/6/2018	26	6	2018	17:14:10	62050	0.6	17	14	10	0	0.05859375	3.5046387	0.1953125	-0.039794922	-0.91723633	3.0258789	0.059326172	0	0	0	0	0	0	0	0	0	0.9387207	0.061279297	0.077880859	0.056396484	0.00390625	0.017333984	0	44330	0	0	0
752	753	753	Category L	0.27587891	-0.035888672	-0.87597656	-0.33032227	0.12744141	0.36401367	0	0	26/6/2018	26	6	2018	17:14:10	62050	0.7	17	14	10	0	0.05859375	3.5046387	0.19213867	-0.039794922	-0.91772461	1.9121094	0.093505859	0	0	0	0	0	0	0	0	0	0.93847656	0.061523438	0.12939453	0.083496094	0.00390625	0.041748047	0	44330	0	0	0
753	754	754	Category L	0.2878418	-0.011962891	-0.85180664	-0.32836914	0.12133789	0.36181641	0	0	26/6/2018	26	6	2018	17:14:10	62050	0.8	17	14	10	0	0.05859375	3.5046387	0.1887207	-0.040039063	-0.91650391	0.76782227	0.12158203	0	0	0	0	0	0	0	0	0	0.93652344	0.063476563	0.19189453	0.098876953	0.028076172	0.064697266	0	44330	0	0	0
754	755	755	Category L	0.27587891	-0.047851563	-0.85180664	-0.32373047	0.1171875	0.36791992	0	0	26/6/2018	26	6	2018	17:14:10	62050	0.9	17	14	10	0	0.05859375	3.5046387	0.18725586	-0.038574219	-0.91870117	0.77368164	0.11132813	0	0	0	0	0	0	0	0	0	0.93847656	0.061523438	0.16455078	0.088378906	-0.009033203	0.066894531	0	44330	0	0	0
755	756	756	Category L	0.20385742	0.011962891	-0.82788086	-0.32104492	0.10668945	0.36669922	0	0	26/6/2018	26	6	2018	17:14:11	62051	0	17	14	11	0	0.05859375	3.5046387	0.18432617	-0.037841797	-0.92089844	1.6862793	0.10717773	0	0	0	0	0	0	0	0	0	0.93994141	0.060058594	0.16210938	0.019287109	0.049804688	0.093017578	0	44330	0	0	0
756	757	757	Category L	0.11987305	-0.095947266	-0.95996094	-0.33251953	0.083251953	0.37304688	0	0	26/6/2018	26	6	2018	17:14:11	62051	0.1	17	14	11	0	0.05859375	3.5046387	0.18334961	-0.037109375	-0.91894531	1.5332031	0.095703125	0	0	0	0	0	0	0	0	0	0.93774414	0.062255859	0.16333008	-0.063476563	-0.05859375	-0.040771484	0	44330	0	0	0
757	758	758	Category L	0.27587891	-0.011962891	-0.82788086	-0.28857422	0.066650391	0.40087891	0	0	26/6/2018	26	6	2018	17:14:11	62051	0.2	17	14	11	0	0.05859375	3.5046387	0.17871094	-0.036865234	-0.92016602	2.6396484	0.13623047	0	0	0	0	0	0	0	0	0	0.93823242	0.061767578	0.21435547	0.096923828	0.024902344	0.092285156	0	44330	0	0	0
758	759	759	Category L	0.19189453	-0.011962891	-1.0439453	-0.21899414	0.083740234	0.43066406	0	0	26/6/2018	26	6	2018	17:14:11	62051	0.3	17	14	11	0	0.05859375	3.5046387	0.17651367	-0.038330078	-0.92163086	3.5302734	0.12597656	0	0	0	0	0	0	0	0	0	0.93896484	0.061035156	0.16381836	0.015136719	0.026367188	-0.12207031	0	44330	0	0	0
759	760	760	Category L	0.047851563	0.011962891	-1.1879883	-0.22680664	0.088134766	0.43041992	0	0	26/6/2018	26	6	2018	17:14:11	62051	0.4	17	14	11	0	0.05859375	3.5046387	0.17456055	-0.039306641	-0.92602539	4.9108887	0.29516602	0	0	0	0	0	0	0	0	0	0.94311523	0.056884766	0.43994141	-0.12670898	0.051269531	-0.26171875	0	44330	0	0	0
760	761	761	Category L	0.14379883	-0.035888672	-0.95996094	-0.21655273	0.083496094	0.4309082	0	0	26/6/2018	26	6	2018	17:14:11	62051	0.5	17	14	11	0	0.05859375	3.5046387	0.17236328	-0.041015625	-0.92944336	5.3330078	0.041992188	0	0	0	0	0	0	0	0	0	0.94604492	0.053955078	0.064208984	-0.028564453	0.005126953	-0.030273438	0	44330	0	0	0
761	762	762	Category L	0	-0.023925781	-0.94799805	-0.23193359	0.087158203	0.43432617	0	0	26/6/2018	26	6	2018	17:14:11	62051	0.6	17	14	11	0	0.05859375	3.5046387	0.17138672	-0.043212891	-0.92675781	5.6818848	0.17382813	0	0	0	0	0	0	0	0	0	0.94335938	0.056640625	0.21191406	-0.17138672	0.019287109	-0.020996094	0	44330	0	0	0
762	763	763	Category L	0.083984375	0	-1.0078125	-0.23754883	0.082519531	0.41918945	0	0	26/6/2018	26	6	2018	17:14:11	62051	0.7	17	14	11	0	0.05859375	3.5046387	0.1706543	-0.045166016	-0.92553711	6.8447266	0.12768555	0	0	0	0	0	0	0	0	0	0.94213867	0.057861328	0.21411133	-0.086669922	0.045166016	-0.08203125	0	44330	0	0	0
763	764	764	Category L	0.059814453	-0.011962891	-0.95996094	-0.24633789	0.077148438	0.41992188	0	0	26/6/2018	26	6	2018	17:14:11	62051	0.8	17	14	11	0	0.05859375	3.5046387	0.16552734	-0.046386719	-0.92651367	6.8925781	0.1159668	0	0	0	0	0	0	0	0	0	0.94238281	0.057617188	0.17358398	-0.10571289	0.034423828	-0.033203125	0	44330	0	0	0
764	765	765	Category L	0.047851563	-0.011962891	-0.94799805	-0.24365234	0.078125	0.42114258	0	0	26/6/2018	26	6	2018	17:14:11	62051	0.9	17	14	11	0	0.05859375	3.5046387	0.16430664	-0.048339844	-0.92529297	5.6601563	0.12402344	0	0	0	0	0	0	0	0	0	0.94091797	0.059082031	0.17553711	-0.11645508	0.036376953	-0.022460938	0	44330	0	0	0
765	766	766	Category L	0.071777344	-0.011962891	-0.97192383	-0.24267578	0.079101563	0.42407227	0	0	26/6/2018	26	6	2018	17:14:12	62052	0	17	14	12	0	0.05859375	3.5046387	0.1652832	-0.050048828	-0.92822266	4.3405762	0.11010742	0	0	0	0	0	0	0	0	0	0.94433594	0.055664063	0.17529297	-0.093505859	0.038085938	-0.043457031	0	44330	0	0	0
766	767	767	Category L	0.095947266	0	-0.93579102	-0.2355957	0.080810547	0.42016602	0	0	26/6/2018	26	6	2018	17:14:12	62052	0.1	17	14	12	0	0.05859375	3.5046387	0.16430664	-0.05078125	-0.93115234	4.2524414	0.085449219	0	0	0	0	0	0	0	0	0	0.94702148	0.052978516	0.1237793	-0.068359375	0.05078125	-0.004394531	0	44330	0	0	0
767	768	768	Category L	0.023925781	-0.011962891	-0.95996094	-0.24072266	0.083496094	0.42504883	0	0	26/6/2018	26	6	2018	17:14:12	62052	0.2	17	14	12	0	0.05859375	3.5046387	0.16430664	-0.050537109	-0.92895508	3.1000977	0.14892578	0	0	0	0	0	0	0	0	0	0.94482422	0.055175781	0.20996094	-0.14038086	0.038574219	-0.030761719	0	44330	0	0	0
768	769	769	Category L	0.10791016	0.011962891	-0.95996094	-0.24536133	0.084228516	0.4230957	0	0	26/6/2018	26	6	2018	17:14:12	62052	0.3	17	14	12	0	0.05859375	3.5046387	0.16333008	-0.050292969	-0.92797852	1.7365723	0.089355469	0	0	0	0	0	0	0	0	0	0.94360352	0.056396484	0.1496582	-0.055419922	0.062255859	-0.031738281	0	44330	0	0	0
769	770	770	Category L	0.071777344	0	-0.94799805	-0.23803711	0.084472656	0.42529297	0	0	26/6/2018	26	6	2018	17:14:12	62052	0.4	17	14	12	0	0.05859375	3.5046387	0.15942383	-0.051513672	-0.92895508	0.1640625	0.10327148	0	0	0	0	0	0	0	0	0	0.94384766	0.056152344	0.15820313	-0.087646484	0.051513672	-0.018798828	0	44330	0	0	0
770	771	771	Category L	0.071777344	-0.023925781	-0.95996094	-0.23535156	0.083496094	0.42504883	0	0	26/6/2018	26	6	2018	17:14:12	62052	0.5	17	14	12	0	0.05859375	3.5046387	0.16064453	-0.050048828	-0.92724609	0.55517578	0.098144531	0	0	0	0	0	0	0	0	0	0.94238281	0.057617188	0.14770508	-0.088867188	0.026123047	-0.032470703	0	44330	0	0	0
771	772	772	Category L	0.095947266	0	-0.95996094	-0.24316406	0.083251953	0.41625977	0	0	26/6/2018	26	6	2018	17:14:12	62052	0.6	17	14	12	0	0.05859375	3.5046387	0.16088867	-0.050537109	-0.9309082	0.088623047	0.087402344	0	0	0	0	0	0	0	0	0	0.94604492	0.053955078	0.14453125	-0.064941406	0.050537109	-0.028808594	0	44330	0	0	0
772	773	773	Category L	0.095947266	-0.047851563	-0.91186523	-0.24365234	0.085449219	0.42407227	0	0	26/6/2018	26	6	2018	17:14:12	62052	0.7	17	14	12	0	0.05859375	3.5046387	0.16137695	-0.053466797	-0.93212891	0.90258789	0.068603516	0	0	0	0	0	0	0	0	0	0.94750977	0.052490234	0.091308594	-0.065429688	0.005615234	0.020263672	0	44330	0	0	0
773	774	774	Category L	0.083984375	-0.083984375	-0.94799805	-0.24072266	0.085449219	0.42333984	0	0	26/6/2018	26	6	2018	17:14:12	62052	0.8	17	14	12	0	0.05859375	3.5046387	0.16137695	-0.054931641	-0.9309082	1.2431641	0.084228516	0	0	0	0	0	0	0	0	0	0.94628906	0.053710938	0.12329102	-0.077392578	-0.028808594	-0.016845703	0	44330	0	0	0
774	775	775	Category L	0.035888672	-0.047851563	-0.95996094	-0.24365234	0.090332031	0.41723633	0	0	26/6/2018	26	6	2018	17:14:12	62052	0.9	17	14	12	0	0.05859375	3.5046387	0.15795898	-0.056396484	-0.93237305	1.6977539	0.12524414	0	0	0	0	0	0	0	0	0	0.94726563	0.052734375	0.15820313	-0.12207031	0.008544922	-0.02734375	0	44330	0	0	0
775	776	776	Category L	0.10791016	-0.023925781	-0.94799805	-0.24438477	0.10498047	0.41870117	0	0	26/6/2018	26	6	2018	17:14:13	62053	0	17	14	13	0	0.05859375	3.5046387	0.15795898	-0.058105469	-0.9309082	1.4187012	0.062988281	0	0	0	0	0	0	0	0	0	0.94604492	0.053955078	0.10131836	-0.050048828	0.034179688	-0.016845703	0	44330	0	0	0
776	777	777	Category L	0.083984375	-0.059814453	-0.94799805	-0.22338867	0.12548828	0.42333984	0	0	26/6/2018	26	6	2018	17:14:13	62053	0.1	17	14	13	0	0.05859375	3.5046387	0.15844727	-0.059814453	-0.93554688	0.95947266	0.075439453	0	0	0	0	0	0	0	0	0	0.95092773	0.049072266	0.086669922	-0.074462891	0	-0.012207031	0	44330	0	0	0
777	778	778	Category L	0.095947266	-0.083984375	-0.94799805	-0.23999023	0.12866211	0.41699219	0	0	26/6/2018	26	6	2018	17:14:13	62053	0.2	17	14	13	0	0.05859375	3.5046387	0.15795898	-0.059570313	-0.93725586	1.3208008	0.067382813	0	0	0	0	0	0	0	0	0	0.95239258	0.047607422	0.096923828	-0.062011719	-0.024169922	-0.010498047	0	44330	0	0	0
778	779	779	Category L	0.083984375	-0.10791016	-0.95996094	-0.23046875	0.13378906	0.42041016	0	0	26/6/2018	26	6	2018	17:14:13	62053	0.3	17	14	13	0	0.05859375	3.5046387	0.15771484	-0.059082031	-0.93383789	2.3693848	0.092041016	0	0	0	0	0	0	0	0	0	0.94897461	0.051025391	0.1484375	-0.073730469	-0.048583984	-0.025878906	0	44330	0	0	0
779	780	780	Category L	0.071777344	-0.095947266	-0.94799805	-0.24023438	0.13452148	0.41625977	0	0	26/6/2018	26	6	2018	17:14:13	62053	0.4	17	14	13	0	0.05859375	3.5046387	0.15795898	-0.058349609	-0.93286133	2.6345215	0.094970703	0	0	0	0	0	0	0	0	0	0.94799805	0.052001953	0.13842773	-0.086181641	-0.037353516	-0.014892578	0	44330	0	0	0
780	781	781	Category L	0.10791016	-0.071777344	-0.92382813	-0.23657227	0.13208008	0.4140625	0	0	26/6/2018	26	6	2018	17:14:13	62053	0.5	17	14	13	0	0.05859375	3.5046387	0.15527344	-0.058837891	-0.93408203	2.3759766	0.050292969	0	0	0	0	0	0	0	0	0	0.94873047	0.051269531	0.070556641	-0.047363281	-0.012695313	0.010253906	0	44330	0	0	0
781	782	782	Category L	0.10791016	-0.10791016	-0.94799805	-0.23193359	0.13964844	0.41650391	0	0	26/6/2018	26	6	2018	17:14:13	62053	0.6	17	14	13	0	0.05859375	3.5046387	0.1574707	-0.057373047	-0.93432617	2.7495117	0.072021484	0	0	0	0	0	0	0	0	0	0.94921875	0.05078125	0.11352539	-0.049560547	-0.050292969	-0.013427734	0	44330	0	0	0
782	783	783	Category L	0.083984375	-0.10791016	-0.93579102	-0.23461914	0.13964844	0.41748047	0	0	26/6/2018	26	6	2018	17:14:13	62053	0.7	17	14	13	0	0.05859375	3.5046387	0.15771484	-0.056884766	-0.93554688	4.4963379	0.089599609	0	0	0	0	0	0	0	0	0	0.95068359	0.049316406	0.12451172	-0.073730469	-0.05078125	0	0	44330	0	0	0
783	784	784	Category L	0.083984375	-0.11987305	-0.91186523	-0.2331543	0.13964844	0.41772461	0	0	26/6/2018	26	6	2018	17:14:13	62053	0.8	17	14	13	0	0.058837891	3.5304199	0.15722656	-0.057617188	-0.93432617	6.9506836	0.098632813	0	0	0	0	0	0	0	0	0	0.94946289	0.050537109	0.15820313	-0.073242188	-0.062011719	0.022460938	0	44330	0	0	0
784	785	785	Category L	0.10791016	-0.11987305	-0.94799805	-0.23779297	0.13818359	0.41748047	0	0	26/6/2018	26	6	2018	17:14:13	62053	0.9	17	14	13	0	0.058837891	3.5304199	0.15673828	-0.058349609	-0.93359375	9.3208008	0.079589844	0	0	0	0	0	0	0	0	0	0.94848633	0.051513672	0.12451172	-0.048828125	-0.061279297	-0.014160156	0	44330	0	0	0
785	786	786	Category L	0.095947266	-0.13183594	-0.92382813	-0.23413086	0.13793945	0.41552734	0	0	26/6/2018	26	6	2018	17:14:14	62054	0	17	14	14	0	0.058837891	3.5304199	0.15283203	-0.060058594	-0.93505859	13.292969	0.092285156	0	0	0	0	0	0	0	0	0	0.94946289	0.050537109	0.14013672	-0.056884766	-0.071533203	0.011230469	0	44330	0	0	0
786	787	787	Category L	0.047851563	-0.10791016	-0.92382813	-0.24023438	0.13964844	0.41430664	0	0	26/6/2018	26	6	2018	17:14:14	62054	0.1	17	14	14	0	0.058837891	3.5304199	0.15673828	-0.061523438	-0.93579102	20.175537	0.11914063	0	0	0	0	0	0	0	0	0	0.95092773	0.049072266	0.16748047	-0.10888672	-0.046142578	0.011962891	0	44330	0	0	0
787	788	788	Category L	-0.011962891	-0.047851563	-0.88793945	-0.23901367	0.13818359	0.41723633	0	0	26/6/2018	26	6	2018	17:14:14	62054	0.2	17	14	14	0	0.058837891	3.5304199	0.1574707	-0.061035156	-0.93920898	29.10083	0.17773438	0	0	0	0	0	0	0	0	0	0.95410156	0.045898438	0.23413086	-0.16943359	0.013183594	0.051269531	0	44330	0	0	0
788	789	789	Category E	0.047851563	0.011962891	-1.1638184	0.020507813	0.27319336	0.42211914	0	0	26/6/2018	26	6	2018	18:24:32	66272	0.3	18	24	32	0	0.058349609	3.5513672	0.15820313	-0.060058594	-0.93725586	38.586914	0.26196289	0	0	0	0	0	0	0	0	0	0.95239258	0.047607422	0.40869141	-0.11035156	0.072021484	-0.22631836	0	44330	0	0	0
789	790	790	Category E	0.10791016	-0.13183594	-0.85180664	0.021728516	0.26025391	0.42602539	0	0	26/6/2018	26	6	2018	18:24:32	66272	0.4	18	24	32	0	0.058349609	3.5513672	0.1574707	-0.059570313	-0.93530273	47.329834	0.12109375	0	0	0	0	0	0	0	0	0	0.95043945	0.049560547	0.20532227	-0.049560547	-0.072021484	0.083496094	0	44330	0	0	0
790	791	791	Category E	0.047851563	-0.023925781	-0.74389648	0.060058594	0.26269531	0.421875	0	0	26/6/2018	26	6	2018	18:24:32	66272	0.5	18	24	32	0	0.058349609	3.5513672	0.15429688	-0.060302734	-0.93676758	56.162842	0.22314453	0	0	0	0	0	0	0	0	0	0.95117188	0.048828125	0.33569336	-0.10644531	0.036376953	0.19287109	0	44330	0	0	0
791	792	792	Category E	-0.047851563	-0.083984375	-0.95996094	0.072265625	0.22924805	0.43432617	0	0	26/6/2018	26	6	2018	18:24:32	66272	0.6	18	24	32	0	0.058349609	3.5513672	0.1574707	-0.059570313	-0.93798828	65.906006	0.20800781	0	0	0	0	0	0	0	0	0	0.953125	0.046875	0.25170898	-0.20532227	-0.024169922	-0.021728516	0	44330	0	0	0
792	793	793	Category E	-0.035888672	-0.13183594	-0.86376953	0.071289063	0.24316406	0.4296875	0	0	26/6/2018	26	6	2018	18:24:32	66272	0.7	18	24	32	0	0.058349609	3.5513672	0.15869141	-0.059326172	-0.93945313	72.32373	0.22094727	0	0	0	0	0	0	0	0	0	0.95458984	0.045410156	0.3425293	-0.19458008	-0.072265625	0.075683594	0	44330	0	0	0
793	794	794	Category E	0.15576172	0.059814453	-1.2119141	0.10595703	0.25244141	0.41870117	0	0	26/6/2018	26	6	2018	18:24:32	66272	0.8	18	24	32	0	0.058349609	3.5513672	0.16040039	-0.059326172	-0.9387207	75.308594	0.29785156	0	0	0	0	0	0	0	0	0	0.9543457	0.045654297	0.39672852	-0.004638672	0.11914063	-0.27294922	0	44330	0	0	0
794	795	795	Category E	0.011962891	-0.023925781	-1.1398926	0.098388672	0.23242188	0.42431641	0	0	26/6/2018	26	6	2018	18:24:32	66272	0.9	18	24	32	0	0.058349609	3.5513672	0.15991211	-0.059326172	-0.93847656	74.677979	0.25244141	0	0	0	0	0	0	0	0	0	0.95385742	0.046142578	0.38476563	-0.14794922	0.035400391	-0.20117188	0	44330	0	0	0
795	796	796	Category E	0.13183594	0	-0.671875	0.10766602	0.25927734	0.41601563	0	0	26/6/2018	26	6	2018	18:24:33	66273	0	18	24	33	0	0.058349609	3.5513672	0.15844727	-0.060302734	-0.93798828	73.443848	0.27416992	0	0	0	0	0	0	0	0	0	0.953125	0.046875	0.35327148	-0.026611328	0.060302734	0.26611328	0	44330	0	0	0
796	797	797	Category E	-0.095947266	0.011962891	-0.95996094	0.074462891	0.26708984	0.41821289	0	0	26/6/2018	26	6	2018	18:24:33	66273	0.1	18	24	33	0	0.058349609	3.5513672	0.16333008	-0.061523438	-0.93798828	70.825928	0.27050781	0	0	0	0	0	0	0	0	0	0.95410156	0.045898438	0.35473633	-0.25927734	0.073486328	-0.021728516	0	44330	0	0	0
797	798	798	Category E	0.11987305	-0.11987305	-0.95996094	0.079345703	0.25927734	0.42236328	0	0	26/6/2018	26	6	2018	18:24:33	66273	0.2	18	24	33	0	0.058349609	3.5513672	0.16577148	-0.059814453	-0.93676758	62.404785	0.078857422	0	0	0	0	0	0	0	0	0	0.953125	0.046875	0.12915039	-0.045898438	-0.059814453	-0.022949219	0	44330	0	0	0
798	799	799	Category E	0.19189453	-0.095947266	-1.1999512	0.075683594	0.24829102	0.42700195	0	0	26/6/2018	26	6	2018	18:24:33	66273	0.3	18	24	33	0	0.058349609	3.5513672	0.16650391	-0.059570313	-0.93457031	54.05835	0.26879883	0	0	0	0	0	0	0	0	0	0.95117188	0.048828125	0.32641602	0.025146484	-0.036132813	-0.26513672	0	44330	0	0	0
799	800	800	Category E	0.13183594	-0.14379883	-1.1518555	0.042480469	0.24975586	0.43310547	0	0	26/6/2018	26	6	2018	18:24:33	66273	0.4	18	24	33	0	0.058349609	3.5513672	0.16845703	-0.059814453	-0.93212891	48.723389	0.23779297	0	0	0	0	0	0	0	0	0	0.94921875	0.05078125	0.34008789	-0.036621094	-0.083740234	-0.21948242	0	44330	0	0	0
800	801	801	Category E	0.2277832	-0.17993164	-0.69580078	0.03125	0.23535156	0.44042969	0	0	26/6/2018	26	6	2018	18:24:33	66273	0.5	18	24	33	0	0.058349609	3.5513672	0.16992188	-0.060058594	-0.92895508	40.655762	0.26831055	0	0	0	0	0	0	0	0	0	0.94628906	0.053710938	0.41064453	0.057617188	-0.11962891	0.2331543	0	44330	0	0	0
801	802	802	Category E	0.23999023	-0.15576172	-0.80395508	0.042724609	0.22412109	0.4387207	0	0	26/6/2018	26	6	2018	18:24:33	66273	0.6	18	24	33	0	0.058349609	3.5513672	0.17358398	-0.058837891	-0.92993164	30.72168	0.17211914	0	0	0	0	0	0	0	0	0	0.94775391	0.052246094	0.28881836	0.066162109	-0.096679688	0.12597656	0	44330	0	0	0
802	803	803	Category E	-0.11987305	-0.10791016	-0.97192383	-0.012207031	0.21459961	0.44726563	0	0	26/6/2018	26	6	2018	18:24:33	66273	0.7	18	24	33	0	0.058349609	3.5513672	0.17724609	-0.060302734	-0.93041992	24.739746	0.30371094	0	0	0	0	0	0	0	0	0	0.94921875	0.05078125	0.38574219	-0.29711914	-0.047363281	-0.041259766	0	44330	0	0	0
803	804	804	Category E	0.19189453	-0.17993164	-0.77978516	-0.031738281	0.21166992	0.44677734	0	0	26/6/2018	26	6	2018	18:24:33	66273	0.8	18	24	33	0	0.058349609	3.5513672	0.17944336	-0.062011719	-0.92651367	20.267822	0.1887207	0	0	0	0	0	0	0	0	0	0.94580078	0.054199219	0.27709961	0.012207031	-0.11767578	0.14672852	0	44330	0	0	0
804	805	805	Category E	0.37182617	-0.14379883	-1.1279297	0.068115234	0.21533203	0.44091797	0	0	26/6/2018	26	6	2018	18:24:33	66273	0.9	18	24	33	0	0.058349609	3.5513672	0.18164063	-0.063476563	-0.92529297	17.240234	0.28881836	0	0	0	0	0	0	0	0	0	0.94506836	0.054931641	0.47241211	0.18994141	-0.080078125	-0.20239258	0	44330	0	0	0
805	806	806	Category E	0.25195313	-0.059814453	-1.1037598	0.05859375	0.20141602	0.44775391	0	0	26/6/2018	26	6	2018	18:24:34	66274	0	18	24	34	0	0.058349609	3.5513672	0.18164063	-0.065429688	-0.92602539	11.984131	0.19091797	0	0	0	0	0	0	0	0	0	0.94604492	0.053955078	0.25341797	0.070068359	0.005615234	-0.17749023	0	44330	0	0	0
806	807	807	Category E	0.2878418	-0.011962891	-0.7199707	0.05078125	0.21191406	0.44458008	0	0	26/6/2018	26	6	2018	18:24:34	66274	0.1	18	24	34	0	0.058349609	3.5513672	0.18603516	-0.068359375	-0.92578125	7.0383301	0.23632813	0	0	0	0	0	0	0	0	0	0.94677734	0.053222656	0.36401367	0.1015625	0.056396484	0.20581055	0	44330	0	0	0
807	808	808	Category E	0.25195313	0.023925781	-0.79199219	0.023681641	0.24121094	0.43652344	0	0	26/6/2018	26	6	2018	18:24:34	66274	0.2	18	24	34	0	0.058349609	3.5513672	0.1887207	-0.069824219	-0.92822266	7.0664063	0.17700195	0	0	0	0	0	0	0	0	0	0.94995117	0.050048828	0.29296875	0.062988281	0.09375	0.13623047	0	44330	0	0	0
808	809	809	Category E	-0.023925781	-0.13183594	-0.97192383	-0.051025391	0.23681641	0.43676758	0	0	26/6/2018	26	6	2018	18:24:34	66274	0.3	18	24	34	0	0.058349609	3.5513672	0.19213867	-0.069580078	-0.92578125	3.3088379	0.22949219	0	0	0	0	0	0	0	0	0	0.94799805	0.052001953	0.32421875	-0.21606445	-0.062011719	-0.045898438	0	44330	0	0	0
809	810	810	Category E	0.40795898	0.083984375	-0.77978516	-0.045654297	0.22900391	0.44262695	0	0	26/6/2018	26	6	2018	18:24:34	66274	0.4	18	24	34	0	0.058349609	3.5513672	0.1940918	-0.070556641	-0.92382813	0.79418945	0.30053711	0	0	0	0	0	0	0	0	0	0.9465332	0.053466797	0.51245117	0.21362305	0.15454102	0.14404297	0	44330	0	0	0
810	811	811	Category E	0.3359375	-0.059814453	-1.1879883	0.010009766	0.23413086	0.43798828	0	0	26/6/2018	26	6	2018	18:24:34	66274	0.5	18	24	34	0	0.058349609	3.5513672	0.19458008	-0.071533203	-0.92407227	0.23925781	0.29931641	0	0	0	0	0	0	0	0	0	0.94702148	0.052978516	0.41674805	0.14111328	0.01171875	-0.26367188	0	44330	0	0	0
811	812	812	Category E	0.34790039	-0.2277832	-0.94799805	-0.015380859	0.2590332	0.42797852	0	0	26/6/2018	26	6	2018	18:24:34	66274	0.6	18	24	34	0	0.058349609	3.5513672	0.19897461	-0.071777344	-0.92382813	2.4890137	0.21679688	0	0	0	0	0	0	0	0	0	0.94775391	0.052246094	0.32861328	0.14868164	-0.15576172	-0.023925781	0	44330	0	0	0
812	813	813	Category E	0.31176758	-0.11987305	-0.76782227	0.022949219	0.23242188	0.43652344	0	0	26/6/2018	26	6	2018	18:24:34	66274	0.7	18	24	34	0	0.058349609	3.5513672	0.20019531	-0.074462891	-0.92553711	4.3237305	0.19848633	0	0	0	0	0	0	0	0	0	0.94995117	0.050048828	0.31469727	0.11132813	-0.045166016	0.15771484	0	44330	0	0	0
813	814	814	Category E	0.035888672	-0.16796875	-0.99584961	-0.009033203	0.22387695	0.44555664	0	0	26/6/2018	26	6	2018	18:24:34	66274	0.8	18	24	34	0	0.058837891	3.5513672	0.20263672	-0.076416016	-0.92431641	4.9291992	0.203125	0	0	0	0	0	0	0	0	0	0.94946289	0.050537109	0.3293457	-0.16674805	-0.091308594	-0.071289063	0	44330	0	0	0
814	815	815	Category E	0.2878418	-0.14379883	-0.79199219	-0.054443359	0.23583984	0.43652344	0	0	26/6/2018	26	6	2018	18:24:34	66274	0.9	18	24	34	0	0.058837891	3.5513672	0.20458984	-0.077392578	-0.92260742	6.6262207	0.16821289	0	0	0	0	0	0	0	0	0	0.94824219	0.051757813	0.2800293	0.083007813	-0.066162109	0.13061523	0	44330	0	0	0
815	816	816	Category E	0.35986328	-0.17993164	-1.2478027	0.013427734	0.24047852	0.4362793	0	0	26/6/2018	26	6	2018	18:24:35	66275	0	18	24	35	0	0.058837891	3.5513672	0.20605469	-0.078857422	-0.92114258	6.6723633	0.37475586	0	0	0	0	0	0	0	0	0	0.94726563	0.052734375	0.58105469	0.15356445	-0.10083008	-0.32641602	0	44330	0	0	0
816	817	817	Category E	0.26391602	-0.011962891	-1.0078125	-0.007324219	0.23681641	0.43774414	0	0	26/6/2018	26	6	2018	18:24:35	66275	0.1	18	24	35	0	0.058837891	3.5513672	0.20532227	-0.081298828	-0.91894531	9.4606934	0.12670898	0	0	0	0	0	0	0	0	0	0.94506836	0.054931641	0.21630859	0.058349609	0.069335938	-0.088623047	0	44330	0	0	0
817	818	818	Category E	0.23999023	0.011962891	-0.65991211	-0.027587891	0.25170898	0.43237305	0	0	26/6/2018	26	6	2018	18:24:35	66275	0.2	18	24	35	0	0.058837891	3.5513672	0.20776367	-0.081787109	-0.91918945	13.444824	0.27758789	0	0	0	0	0	0	0	0	0	0.94604492	0.053955078	0.38525391	0.031982422	0.09375	0.25927734	0	44330	0	0	0
818	819	819	Category E	0.25195313	0	-0.85180664	-0.064453125	0.27294922	0.41992188	0	0	26/6/2018	26	6	2018	18:24:35	66275	0.3	18	24	35	0	0.058837891	3.5513672	0.20922852	-0.083007813	-0.92114258	13.373291	0.11621094	0	0	0	0	0	0	0	0	0	0.94824219	0.051757813	0.19482422	0.042480469	0.083007813	0.069335938	0	44330	0	0	0
819	820	820	Category E	0.059814453	-0.095947266	-0.98388672	-0.109375	0.26171875	0.41772461	0	0	26/6/2018	26	6	2018	18:24:35	66275	0.4	18	24	35	0	0.058837891	3.5513672	0.21069336	-0.08203125	-0.92138672	14.986572	0.16381836	0	0	0	0	0	0	0	0	0	0.94873047	0.051269531	0.22705078	-0.15087891	-0.013671875	-0.062255859	0	44330	0	0	0
820	821	821	Category E	0.43188477	0.035888672	-0.88793945	-0.11376953	0.24072266	0.42724609	0	0	26/6/2018	26	6	2018	18:24:35	66275	0.5	18	24	35	0	0.058837891	3.5513672	0.2121582	-0.080322266	-0.921875	17.886475	0.25073242	0	0	0	0	0	0	0	0	0	0.94921875	0.05078125	0.36987305	0.21972656	0.11621094	0.033935547	0	44330	0	0	0
821	822	822	Category E	0.32397461	0	-1.0319824	-0.083984375	0.22875977	0.43457031	0	0	26/6/2018	26	6	2018	18:24:35	66275	0.6	18	24	35	0	0.058837891	3.5513672	0.21313477	-0.080078125	-0.92163086	18.050537	0.17553711	0	0	0	0	0	0	0	0	0	0.94946289	0.050537109	0.30126953	0.1105957	0.080078125	-0.11010742	0	44330	0	0	0
822	823	823	Category E	0.2277832	-0.083984375	-0.80395508	-0.11035156	0.24853516	0.42163086	0	0	26/6/2018	26	6	2018	18:24:35	66275	0.7	18	24	35	0	0.058837891	3.5513672	0.21386719	-0.079101563	-0.9206543	23.29248	0.11743164	0	0	0	0	0	0	0	0	0	0.94848633	0.051513672	0.13500977	0.013671875	-0.004638672	0.11669922	0	44330	0	0	0
823	824	824	Category E	0.23999023	-0.10791016	-0.81591797	-0.092773438	0.23925781	0.43164063	0	0	26/6/2018	26	6	2018	18:24:35	66275	0.8	18	24	35	0	0.058837891	3.5513672	0.21362305	-0.077880859	-0.92114258	23.967041	0.11230469	0	0	0	0	0	0	0	0	0	0.94873047	0.051269531	0.16137695	0.026123047	-0.029785156	0.10522461	0	44330	0	0	0
824	825	825	Category E	-0.047851563	-0.13183594	-0.99584961	-0.12597656	0.25463867	0.41821289	0	0	26/6/2018	26	6	2018	18:24:35	66275	0.9	18	24	35	0	0.058837891	3.5513672	0.21386719	-0.075927734	-0.91967773	21.151855	0.27807617	0	0	0	0	0	0	0	0	0	0.94726563	0.052734375	0.39331055	-0.26171875	-0.055664063	-0.075927734	0	44330	0	0	0
825	826	826	Category E	0.56396484	-0.16796875	-0.95996094	-0.10351563	0.26928711	0.4140625	0	0	26/6/2018	26	6	2018	18:24:36	66276	0	18	24	36	0	0.058837891	3.5513672	0.21459961	-0.075439453	-0.92236328	20.408203	0.36303711	0	0	0	0	0	0	0	0	0	0.94995117	0.050048828	0.47924805	0.34912109	-0.092285156	-0.037353516	0	44330	0	0	0
826	827	827	Category E	0.31176758	-0.035888672	-1.1638184	-0.043457031	0.29199219	0.41674805	0	0	26/6/2018	26	6	2018	18:24:36	66276	0.1	18	24	36	0	0.058837891	3.5513672	0.21582031	-0.075195313	-0.92456055	16.303955	0.26049805	0	0	0	0	0	0	0	0	0	0.95239258	0.047607422	0.37426758	0.095703125	0.039306641	-0.23901367	0	44330	0	0	0
827	828	828	Category E	0.3359375	0.023925781	-0.74389648	-0.090576172	0.28198242	0.41064453	0	0	26/6/2018	26	6	2018	18:24:36	66276	0.2	18	24	36	0	0.058837891	3.5513672	0.21679688	-0.074951172	-0.92382813	15.936035	0.23754883	0	0	0	0	0	0	0	0	0	0.9519043	0.048095703	0.39819336	0.11889648	0.098876953	0.17993164	0	44330	0	0	0
828	829	829	Category E	0.25195313	0.011962891	-0.73193359	-0.09765625	0.28564453	0.40258789	0	0	26/6/2018	26	6	2018	18:24:36	66276	0.3	18	24	36	0	0.058837891	3.5513672	0.2175293	-0.075683594	-0.9230957	12.19165	0.21313477	0	0	0	0	0	0	0	0	0	0.95141602	0.048583984	0.31323242	0.034179688	0.087646484	0.19116211	0	44330	0	0	0
829	830	830	Category E	0.011962891	-0.095947266	-1.0078125	-0.13916016	0.27709961	0.41235352	0	0	26/6/2018	26	6	2018	18:24:36	66276	0.4	18	24	36	0	0.058837891	3.5513672	0.21777344	-0.076416016	-0.91918945	8.2658691	0.22485352	0	0	0	0	0	0	0	0	0	0.94775391	0.052246094	0.31396484	-0.20581055	-0.019287109	-0.088378906	0	44330	0	0	0
830	831	831	Category E	0.52783203	0.023925781	-1.0197754	-0.15380859	0.25585938	0.40844727	0	0	26/6/2018	26	6	2018	18:24:36	66276	0.5	18	24	36	0	0.058837891	3.5513672	0.21875	-0.075683594	-0.91967773	7.0002441	0.33984375	0	0	0	0	0	0	0	0	0	0.94824219	0.051757813	0.50878906	0.30883789	0.099609375	-0.099853516	0	44330	0	0	0
831	832	832	Category E	0.3359375	-0.023925781	-1.0078125	-0.11279297	0.23803711	0.42724609	0	0	26/6/2018	26	6	2018	18:24:36	66276	0.6	18	24	36	0	0.058837891	3.5513672	0.21875	-0.076171875	-0.92358398	4.1982422	0.15332031	0	0	0	0	0	0	0	0	0	0.95214844	0.047851563	0.25341797	0.11694336	0.052246094	-0.083984375	0	44330	0	0	0
832	833	833	Category E	0.40795898	-0.023925781	-0.82788086	-0.11621094	0.23999023	0.42895508	0	0	26/6/2018	26	6	2018	18:24:36	66276	0.7	18	24	36	0	0.058837891	3.5513672	0.22021484	-0.073486328	-0.92529297	1.7143555	0.21728516	0	0	0	0	0	0	0	0	0	0.95385742	0.046142578	0.33496094	0.1875	0.049560547	0.097412109	0	44330	0	0	0
833	834	834	Category E	0.26391602	-0.023925781	-0.82788086	-0.10742188	0.23486328	0.43408203	0	0	26/6/2018	26	6	2018	18:24:36	66276	0.8	18	24	36	0	0.058837891	3.5513672	0.22143555	-0.069824219	-0.92626953	2.8369141	0.11669922	0	0	0	0	0	0	0	0	0	0.95507813	0.044921875	0.18676758	0.042236328	0.045898438	0.098388672	0	44330	0	0	0
834	835	835	Category E	0.14379883	-0.13183594	-0.80395508	-0.15917969	0.23706055	0.41625977	0	0	26/6/2018	26	6	2018	18:24:36	66276	0.9	18	24	36	0	0.058837891	3.5513672	0.2199707	-0.069091797	-0.92211914	5.9580078	0.15380859	0	0	0	0	0	0	0	0	0	0.95043945	0.049560547	0.25708008	-0.076171875	-0.0625	0.11816406	0	44330	0	0	0
835	836	836	Category E	0.61181641	-0.071777344	-0.83984375	-0.13696289	0.25610352	0.41430664	0	0	26/6/2018	26	6	2018	18:24:37	66277	0	18	24	37	0	0.058837891	3.5513672	0.22094727	-0.067138672	-0.91870117	8.0488281	0.3984375	0	0	0	0	0	0	0	0	0	0.94726563	0.052734375	0.47387695	0.390625	-0.004394531	0.078857422	0	44330	0	0	0
836	837	837	Category E	0.31176758	0.035888672	-0.85180664	-0.092285156	0.26489258	0.41821289	0	0	26/6/2018	26	6	2018	18:24:37	66277	0.1	18	24	37	0	0.058837891	3.5513672	0.22045898	-0.067626953	-0.92114258	8.7634277	0.15429688	0	0	0	0	0	0	0	0	0	0.94946289	0.050537109	0.26391602	0.091064453	0.10351563	0.069335938	0	44330	0	0	0
837	838	838	Category E	0.3359375	0	-0.65991211	-0.08984375	0.26220703	0.41943359	0	0	26/6/2018	26	6	2018	18:24:37	66277	0.2	18	24	37	0	0.058837891	3.5513672	0.22216797	-0.066650391	-0.91992188	10.611328	0.29150391	0	0	0	0	0	0	0	0	0	0.94873047	0.051269531	0.44067383	0.11352539	0.066650391	0.26000977	0	44330	0	0	0
838	839	839	Category E	0.3359375	-0.023925781	-0.85180664	-0.091064453	0.27441406	0.4206543	0	0	26/6/2018	26	6	2018	18:24:37	66277	0.3	18	24	37	0	0.058837891	3.5513672	0.22216797	-0.064697266	-0.921875	10.800537	0.13964844	0	0	0	0	0	0	0	0	0	0.95068359	0.049316406	0.22460938	0.11352539	0.040771484	0.070068359	0	44330	0	0	0
839	840	840	Category E	0.16796875	-0.011962891	-0.93579102	-0.11767578	0.25439453	0.41748047	0	0	26/6/2018	26	6	2018	18:24:37	66277	0.4	18	24	37	0	0.058837891	3.5513672	0.22045898	-0.064697266	-0.92089844	8.9794922	0.075927734	0	0	0	0	0	0	0	0	0	0.94921875	0.05078125	0.11987305	-0.052490234	0.052734375	-0.014648438	0	44330	0	0	0
840	841	841	Category E	0.44384766	0.059814453	-1.0319824	-0.096191406	0.24194336	0.4296875	0	0	26/6/2018	26	6	2018	18:24:37	66277	0.5	18	24	37	0	0.058837891	3.5513672	0.22094727	-0.064697266	-0.91821289	8.6022949	0.27929688	0	0	0	0	0	0	0	0	0	0.9465332	0.053466797	0.46118164	0.22265625	0.12451172	-0.11352539	0	44330	0	0	0
841	842	842	Category E	0.2878418	-0.14379883	-0.99584961	-0.068359375	0.23681641	0.43530273	0	0	26/6/2018	26	6	2018	18:24:37	66277	0.6	18	24	37	0	0.058837891	3.5513672	0.21948242	-0.063964844	-0.92114258	8.6252441	0.12890625	0	0	0	0	0	0	0	0	0	0.94897461	0.051025391	0.22265625	0.068115234	-0.079589844	-0.074462891	0	44330	0	0	0
842	843	843	Category E	0.26391602	-0.11987305	-0.69580078	-0.058349609	0.23706055	0.44311523	0	0	26/6/2018	26	6	2018	18:24:37	66277	0.7	18	24	37	0	0.058837891	3.5513672	0.21728516	-0.062744141	-0.92211914	8.6984863	0.23803711	0	0	0	0	0	0	0	0	0	0.94946289	0.050537109	0.32983398	0.046386719	-0.056884766	0.22631836	0	44330	0	0	0
843	844	844	Category E	0.23999023	-0.14379883	-0.85180664	-0.035888672	0.24389648	0.43530273	0	0	26/6/2018	26	6	2018	18:24:37	66277	0.8	18	24	37	0	0.058837891	3.5513672	0.21948242	-0.061523438	-0.92016602	5.3186035	0.10864258	0	0	0	0	0	0	0	0	0	0.94799805	0.052001953	0.17089844	0.020263672	-0.08203125	0.068359375	0	44330	0	0	0
844	845	845	Category E	0.035888672	-0.15576172	-1.0078125	-0.033691406	0.24536133	0.43139648	0	0	26/6/2018	26	6	2018	18:24:37	66277	0.9	18	24	37	0	0.058837891	3.5513672	0.21826172	-0.060302734	-0.92114258	3.1950684	0.22314453	0	0	0	0	0	0	0	0	0	0.94873047	0.051269531	0.36401367	-0.18237305	-0.095214844	-0.086425781	0	44330	0	0	0
845	846	846	Category E	0.43188477	-0.25195313	-0.94799805	-0.046875	0.26269531	0.42431641	0	0	26/6/2018	26	6	2018	18:24:38	66278	0	18	24	38	0	0.058837891	3.5513672	0.21630859	-0.059082031	-0.92114258	2.6984863	0.2902832	0	0	0	0	0	0	0	0	0	0.94799805	0.052001953	0.43481445	0.21533203	-0.19262695	-0.026611328	0	44330	0	0	0
846	847	847	Category E	0.31176758	-0.10791016	-1.1398926	-0.003417969	0.27441406	0.41967773	0	0	26/6/2018	26	6	2018	18:24:38	66278	0.1	18	24	38	0	0.058837891	3.5513672	0.21606445	-0.058349609	-0.92138672	1.8068848	0.2434082	0	0	0	0	0	0	0	0	0	0.94824219	0.051757813	0.36328125	0.095458984	-0.049316406	-0.21826172	0	44330	0	0	0
847	848	848	Category E	0.2878418	0	-0.75585938	-0.039794922	0.26806641	0.42138672	0	0	26/6/2018	26	6	2018	18:24:38	66278	0.2	18	24	38	0	0.058837891	3.5513672	0.21508789	-0.056884766	-0.92431641	0.67431641	0.19213867	0	0	0	0	0	0	0	0	0	0.95068359	0.049316406	0.2980957	0.072509766	0.056884766	0.16845703	0	44330	0	0	0
848	849	849	Category E	0.27587891	-0.071777344	-0.80395508	-0.050537109	0.28564453	0.41772461	0	0	26/6/2018	26	6	2018	18:24:38	66278	0.3	18	24	38	0	0.058837891	3.5513672	0.21459961	-0.056640625	-0.92333984	0.12426758	0.13500977	0	0	0	0	0	0	0	0	0	0.94970703	0.050292969	0.19580078	0.061035156	-0.014892578	0.11938477	0	44330	0	0	0
849	850	850	Category E	0.095947266	-0.071777344	-0.97192383	-0.1003418	0.28369141	0.4074707	0	0	26/6/2018	26	6	2018	18:24:38	66278	0.4	18	24	38	0	0.058837891	3.5513672	0.21606445	-0.054931641	-0.9206543	0.14648438	0.1315918	0	0	0	0	0	0	0	0	0	0.94750977	0.052490234	0.18798828	-0.12011719	-0.016601563	-0.051025391	0	44330	0	0	0
850	851	851	Category E	0.43188477	-0.047851563	-0.93579102	-0.11230469	0.27001953	0.41210938	0	0	26/6/2018	26	6	2018	18:24:38	66278	0.5	18	24	38	0	0.058837891	3.5513672	0.21118164	-0.055908203	-0.921875	1.8688965	0.22094727	0	0	0	0	0	0	0	0	0	0.94750977	0.052490234	0.24243164	0.22045898	0.008056641	-0.013671875	0	44330	0	0	0
851	852	852	Category E	0.19189453	-0.20385742	-1.1037598	-0.052978516	0.26586914	0.42236328	0	0	26/6/2018	26	6	2018	18:24:38	66278	0.6	18	24	38	0	0.05859375	3.4853027	0.20922852	-0.053466797	-0.92016602	3.0769043	0.23754883	0	0	0	0	0	0	0	0	0	0.94506836	0.054931641	0.35107422	-0.017333984	-0.15014648	-0.18334961	0	44330	0	0	0
852	853	853	Category E	0.2878418	-0.21582031	-0.81591797	-0.072998047	0.27099609	0.4230957	0	0	26/6/2018	26	6	2018	18:24:38	66278	0.7	18	24	38	0	0.05859375	3.4853027	0.20727539	-0.050048828	-0.92260742	2.798584	0.21289063	0	0	0	0	0	0	0	0	0	0.94702148	0.052978516	0.35302734	0.080322266	-0.16552734	0.10668945	0	44330	0	0	0
853	854	854	Category E	0.25195313	-0.15576172	-0.80395508	-0.045166016	0.26831055	0.42456055	0	0	26/6/2018	26	6	2018	18:24:38	66278	0.8	18	24	38	0	0.05859375	3.4853027	0.20458984	-0.050292969	-0.92504883	5.9433594	0.16723633	0	0	0	0	0	0	0	0	0	0.94873047	0.051269531	0.27368164	0.047119141	-0.10522461	0.12109375	0	44330	0	0	0
854	855	855	Category E	0.14379883	-0.16796875	-0.83984375	-0.067871094	0.27197266	0.41821289	0	0	26/6/2018	26	6	2018	18:24:38	66278	0.9	18	24	38	0	0.05859375	3.4853027	0.20458984	-0.049072266	-0.9230957	9.1411133	0.15722656	0	0	0	0	0	0	0	0	0	0.94677734	0.053222656	0.26269531	-0.060791016	-0.11865234	0.083251953	0	44330	0	0	0
855	856	856	Category E	0.059814453	-0.21582031	-0.77978516	-0.08984375	0.27758789	0.41186523	0	0	26/6/2018	26	6	2018	18:24:39	66279	0	18	24	39	0	0.05859375	3.4853027	0.19995117	-0.048828125	-0.92456055	10.093018	0.26171875	0	0	0	0	0	0	0	0	0	0.94726563	0.052734375	0.4519043	-0.14013672	-0.16674805	0.14477539	0	44330	0	0	0
856	857	857	Category E	0.27587891	-0.10791016	-0.97192383	-0.073974609	0.27978516	0.4140625	0	0	26/6/2018	26	6	2018	18:24:39	66279	0.1	18	24	39	0	0.05859375	3.4853027	0.19506836	-0.047607422	-0.92016602	10.997559	0.11303711	0	0	0	0	0	0	0	0	0	0.94189453	0.058105469	0.19238281	0.080566406	-0.060058594	-0.051513672	0	44330	0	0	0
857	858	858	Category E	0.21582031	-0.16796875	-1.0917969	-0.042236328	0.28320313	0.41479492	0	0	26/6/2018	26	6	2018	18:24:39	66279	0.2	18	24	39	0	0.05859375	3.4853027	0.19262695	-0.048828125	-0.91943359	11.212402	0.21069336	0	0	0	0	0	0	0	0	0	0.94067383	0.059326172	0.31445313	0.022949219	-0.11889648	-0.17211914	0	44330	0	0	0
858	859	859	Category E	0.19189453	-0.047851563	-0.98388672	-0.052734375	0.26342773	0.42724609	0	0	26/6/2018	26	6	2018	18:24:39	66279	0.3	18	24	39	0	0.05859375	3.4853027	0.18945313	-0.050292969	-0.92626953	13.831299	0.057373047	0	0	0	0	0	0	0	0	0	0.94677734	0.053222656	0.062255859	0.002197266	0.002441406	-0.057373047	0	44330	0	0	0
859	860	860	Category E	0.17993164	0.047851563	-0.98388672	-0.046875	0.27172852	0.42260742	0	0	26/6/2018	26	6	2018	18:24:39	66279	0.4	18	24	39	0	0.05859375	3.4853027	0.18798828	-0.05078125	-0.9296875	13.262939	0.11279297	0	0	0	0	0	0	0	0	0	0.94995117	0.050048828	0.16088867	-0.008056641	0.098632813	-0.053955078	0	44330	0	0	0
860	861	861	Category E	0.19189453	-0.059814453	-0.91186523	-0.071044922	0.2668457	0.41870117	0	0	26/6/2018	26	6	2018	18:24:39	66279	0.5	18	24	39	0	0.05859375	3.4853027	0.18676758	-0.048583984	-0.92919922	12.993896	0.021240234	0	0	0	0	0	0	0	0	0	0.94921875	0.05078125	0.033691406	0.004882813	-0.010986328	0.017333984	0	44330	0	0	0
861	862	862	Category E	0.17993164	-0.023925781	-0.86376953	-0.091064453	0.23803711	0.42553711	0	0	26/6/2018	26	6	2018	18:24:39	66279	0.6	18	24	39	0	0.05859375	3.4853027	0.18237305	-0.048828125	-0.92822266	16.410889	0.069091797	0	0	0	0	0	0	0	0	0	0.94726563	0.052734375	0.092041016	-0.002441406	0.024902344	0.064453125	0	44330	0	0	0
862	863	863	Category E	0.047851563	-0.011962891	-0.97192383	-0.13574219	0.22412109	0.42456055	0	0	26/6/2018	26	6	2018	18:24:39	66279	0.7	18	24	39	0	0.05859375	3.4853027	0.1784668	-0.048339844	-0.92651367	17.366699	0.14306641	0	0	0	0	0	0	0	0	0	0.94482422	0.055175781	0.21240234	-0.13061523	0.036376953	-0.045166016	0	44330	0	0	0
863	864	864	Category E	0.10791016	0.035888672	-0.80395508	-0.14453125	0.21875	0.42797852	0	0	26/6/2018	26	6	2018	18:24:39	66279	0.8	18	24	39	0	0.05859375	3.4853027	0.17578125	-0.047119141	-0.92797852	19.22168	0.1640625	0	0	0	0	0	0	0	0	0	0.94555664	0.054443359	0.27514648	-0.067871094	0.083007813	0.12402344	0	44330	0	0	0
864	865	865	Category E	0.16796875	-0.071777344	-1.1518555	-0.15209961	0.20776367	0.4296875	0	0	26/6/2018	26	6	2018	18:24:39	66279	0.9	18	24	39	0	0.05859375	3.4853027	0.17358398	-0.046142578	-0.9296875	22.54248	0.22363281	0	0	0	0	0	0	0	0	0	0.94677734	0.053222656	0.25317383	-0.005615234	-0.025634766	-0.22192383	0	44330	0	0	0
865	866	866	Category E	0.19189453	-0.11987305	-1.1159668	-0.14941406	0.21289063	0.42700195	0	0	26/6/2018	26	6	2018	18:24:40	66280	0	18	24	40	0	0.05859375	3.4853027	0.17504883	-0.044433594	-0.93188477	27.739502	0.19946289	0	0	0	0	0	0	0	0	0	0.94921875	0.05078125	0.27587891	0.016601563	-0.075195313	-0.18383789	0	44330	0	0	0
866	867	867	Category E	0.11987305	-0.083984375	-0.86376953	-0.15893555	0.20336914	0.42724609	0	0	26/6/2018	26	6	2018	18:24:40	66280	0.1	18	24	40	0	0.05859375	3.4853027	0.17016602	-0.043212891	-0.9309082	32.192139	0.093261719	0	0	0	0	0	0	0	0	0	0.94750977	0.052490234	0.15820313	-0.050292969	-0.040527344	0.067138672	0	44330	0	0	0
867	868	868	Category E	0.059814453	-0.10791016	-0.82788086	-0.19335938	0.18505859	0.42333984	0	0	26/6/2018	26	6	2018	18:24:40	66280	0.2	18	24	40	0	0.05859375	3.4853027	0.16479492	-0.043701172	-0.9284668	33.233887	0.15893555	0	0	0	0	0	0	0	0	0	0.94384766	0.056152344	0.26953125	-0.10498047	-0.063964844	0.10058594	0	44330	0	0	0
868	869	869	Category E	0.059814453	-0.035888672	-0.83984375	-0.21191406	0.17211914	0.41870117	0	0	26/6/2018	26	6	2018	18:24:40	66280	0.3	18	24	40	0	0.05859375	3.4853027	0.15991211	-0.045410156	-0.93041992	36.189697	0.13549805	0	0	0	0	0	0	0	0	0	0.94506836	0.054931641	0.20043945	-0.10009766	0.009521484	0.090576172	0	44330	0	0	0
869	870	870	Category E	0.17993164	-0.083984375	-0.88793945	-0.18310547	0.18017578	0.42626953	0	0	26/6/2018	26	6	2018	18:24:40	66280	0.4	18	24	40	0	0.05859375	3.4853027	0.15844727	-0.044189453	-0.93554688	39.766846	0.065429688	0	0	0	0	0	0	0	0	0	0.94995117	0.050048828	0.10864258	0.021240234	-0.039550781	0.047607422	0	44330	0	0	0
870	871	871	Category E	0.047851563	-0.059814453	-1.0678711	-0.17260742	0.1706543	0.43359375	0	0	26/6/2018	26	6	2018	18:24:40	66280	0.5	18	24	40	0	0.05859375	3.4853027	0.15771484	-0.04296875	-0.9375	38.495605	0.17114258	0	0	0	0	0	0	0	0	0	0.95166016	0.048339844	0.25683594	-0.10986328	-0.016601563	-0.13012695	0	44330	0	0	0
871	872	872	Category E	0.071777344	0.11987305	-1.0917969	-0.16918945	0.16113281	0.43408203	0	0	26/6/2018	26	6	2018	18:24:40	66280	0.6	18	24	40	0	0.05859375	3.4853027	0.15112305	-0.04296875	-0.93457031	34.101563	0.23974609	0	0	0	0	0	0	0	0	0	0.94775391	0.052246094	0.39941406	-0.079345703	0.1628418	-0.15698242	0	44330	0	0	0
872	873	873	Category E	0.071777344	0.16796875	-0.94799805	-0.16748047	0.16625977	0.43652344	0	0	26/6/2018	26	6	2018	18:24:40	66280	0.7	18	24	40	0	0.05859375	3.4853027	0.1472168	-0.041748047	-0.93115234	29.828125	0.22363281	0	0	0	0	0	0	0	0	0	0.94384766	0.056152344	0.30200195	-0.075439453	0.2097168	-0.016601563	0	44330	0	0	0
873	874	874	Category E	0.035888672	0.11987305	-0.87597656	-0.19824219	0.16601563	0.42675781	0	0	26/6/2018	26	6	2018	18:24:40	66280	0.8	18	24	40	0	0.05859375	3.4853027	0.14306641	-0.041503906	-0.93139648	26.074219	0.20166016	0	0	0	0	0	0	0	0	0	0.94335938	0.056640625	0.32421875	-0.10717773	0.16137695	0.055419922	0	44330	0	0	0
874	875	875	Category E	0.095947266	0.13183594	-0.86376953	-0.23779297	0.14746094	0.41333008	0	0	26/6/2018	26	6	2018	18:24:40	66280	0.9	18	24	40	0	0.05859375	3.4853027	0.14306641	-0.040771484	-0.93481445	21.567139	0.19262695	0	0	0	0	0	0	0	0	0	0.94677734	0.053222656	0.29125977	-0.047119141	0.17260742	0.071044922	0	44330	0	0	0
875	876	876	Category E	0.095947266	-0.035888672	-0.86376953	-0.23461914	0.13964844	0.41821289	0	0	26/6/2018	26	6	2018	18:24:41	66281	0	18	24	41	0	0.05859375	3.4853027	0.14355469	-0.0390625	-0.9387207	15.19751	0.088867188	0	0	0	0	0	0	0	0	0	0.95043945	0.049560547	0.12597656	-0.047607422	0.003173828	0.074951172	0	44330	0	0	0
876	877	877	Category E	0.023925781	0.083984375	-0.87597656	-0.23754883	0.13647461	0.41650391	0	0	26/6/2018	26	6	2018	18:24:41	66281	0.1	18	24	41	0	0.05859375	3.4853027	0.13818359	-0.039306641	-0.93896484	11.979492	0.17944336	0	0	0	0	0	0	0	0	0	0.94995117	0.050048828	0.30053711	-0.11425781	0.12329102	0.062988281	0	44330	0	0	0
877	878	878	Category E	0.13183594	0.047851563	-1.1159668	-0.21630859	0.15380859	0.42016602	0	0	26/6/2018	26	6	2018	18:24:41	66281	0.2	18	24	41	0	0.05859375	3.4853027	0.13623047	-0.040283203	-0.93896484	11.702148	0.19750977	0	0	0	0	0	0	0	0	0	0.94970703	0.050292969	0.26953125	-0.004394531	0.088134766	-0.17675781	0	44330	0	0	0
878	879	879	Category E	0.047851563	-0.095947266	-1.1159668	-0.20581055	0.1730957	0.41967773	0	0	26/6/2018	26	6	2018	18:24:41	66281	0.3	18	24	41	0	0.05859375	3.4853027	0.13085938	-0.040283203	-0.94287109	10.231934	0.19970703	0	0	0	0	0	0	0	0	0	0.95263672	0.047363281	0.31176758	-0.083007813	-0.055419922	-0.17285156	0	44330	0	0	0
879	880	880	Category E	0.16796875	-0.15576172	-0.93579102	-0.16064453	0.16015625	0.4375	0	0	26/6/2018	26	6	2018	18:24:41	66281	0.4	18	24	41	0	0.05859375	3.4853027	0.12890625	-0.041015625	-0.94213867	8.8041992	0.12109375	0	0	0	0	0	0	0	0	0	0.95166016	0.048339844	0.15966797	0.038818359	-0.11450195	0.006347656	0	44330	0	0	0
880	881	881	Category E	0.10791016	-0.10791016	-0.92382813	-0.16992188	0.16992188	0.43432617	0	0	26/6/2018	26	6	2018	18:24:41	66281	0.5	18	24	41	0	0.05859375	3.4853027	0.12915039	-0.041748047	-0.9465332	7.7290039	0.072998047	0	0	0	0	0	0	0	0	0	0.95629883	0.043701172	0.11035156	-0.021240234	-0.065917969	0.022705078	0	44330	0	0	0
881	882	882	Category E	0.071777344	-0.059814453	-0.88793945	-0.20581055	0.18603516	0.41674805	0	0	26/6/2018	26	6	2018	18:24:41	66281	0.6	18	24	41	0	0.05859375	3.4853027	0.12426758	-0.041259766	-0.94506836	8.5593262	0.079833984	0	0	0	0	0	0	0	0	0	0.95410156	0.045898438	0.12817383	-0.052490234	-0.018310547	0.057128906	0	44330	0	0	0
882	883	883	Category E	0.047851563	-0.023925781	-0.81591797	-0.21899414	0.20288086	0.41088867	0	0	26/6/2018	26	6	2018	18:24:41	66281	0.7	18	24	41	0	0.05859375	3.4853027	0.12133789	-0.039306641	-0.94287109	7.8637695	0.14770508	0	0	0	0	0	0	0	0	0	0.95166016	0.048339844	0.21630859	-0.073486328	0.015380859	0.12695313	0	44330	0	0	0
883	884	884	Category E	0.095947266	-0.083984375	-0.86376953	-0.20581055	0.20825195	0.40966797	0	0	26/6/2018	26	6	2018	18:24:41	66281	0.8	18	24	41	0	0.05859375	3.4853027	0.1184082	-0.037597656	-0.94604492	3.9863281	0.097167969	0	0	0	0	0	0	0	0	0	0.9543457	0.045654297	0.15112305	-0.022460938	-0.046142578	0.082275391	0	44330	0	0	0
884	885	885	Category E	0.2277832	-0.035888672	-1.1159668	-0.18994141	0.20336914	0.41967773	0	0	26/6/2018	26	6	2018	18:24:41	66281	0.9	18	24	41	0	0.05859375	3.4853027	0.11645508	-0.037353516	-0.94677734	0.067626953	0.20239258	0	0	0	0	0	0	0	0	0	0.95458984	0.045410156	0.28173828	0.11108398	0.001464844	-0.16894531	0	44330	0	0	0
885	886	886	Category E	0.2277832	-0.011962891	-1.1279297	-0.16308594	0.19311523	0.43017578	0	0	26/6/2018	26	6	2018	18:24:42	66282	0	18	24	42	0	0.05859375	3.4853027	0.1171875	-0.036132813	-0.94946289	3.7390137	0.21118164	0	0	0	0	0	0	0	0	0	0.95727539	0.042724609	0.31323242	0.11035156	0.024169922	-0.17822266	0	44330	0	0	0
886	887	887	Category E	0.20385742	0.11987305	-0.95996094	-0.18847656	0.19384766	0.41967773	0	0	26/6/2018	26	6	2018	18:24:42	66282	0.1	18	24	42	0	0.05859375	3.4853027	0.11254883	-0.034667969	-0.95019531	7.9216309	0.1796875	0	0	0	0	0	0	0	0	0	0.95751953	0.042480469	0.25537109	0.091064453	0.15454102	-0.009521484	0	44330	0	0	0
887	888	888	Category E	0.21582031	0.035888672	-0.7199707	-0.22851563	0.17675781	0.41040039	0	0	26/6/2018	26	6	2018	18:24:42	66282	0.2	18	24	42	0	0.05859375	3.4853027	0.10913086	-0.03515625	-0.94555664	10.917969	0.25952148	0	0	0	0	0	0	0	0	0	0.95239258	0.047607422	0.40332031	0.10644531	0.071044922	0.22558594	0	44330	0	0	0
888	889	889	Category E	0.095947266	0.011962891	-0.75585938	-0.24829102	0.1706543	0.39868164	0	0	26/6/2018	26	6	2018	18:24:42	66282	0.3	18	24	42	0	0.05859375	3.4853027	0.10522461	-0.037597656	-0.94750977	13.475586	0.19824219	0	0	0	0	0	0	0	0	0	0.95410156	0.045898438	0.25073242	-0.009277344	0.049560547	0.19165039	0	44330	0	0	0
889	890	890	Category E	0.023925781	0	-0.86376953	-0.25415039	0.16699219	0.3984375	0	0	26/6/2018	26	6	2018	18:24:42	66282	0.4	18	24	42	0	0.058349609	3.5513672	0.1027832	-0.037109375	-0.94824219	15.203613	0.12158203	0	0	0	0	0	0	0	0	0	0.95458984	0.045410156	0.20092773	-0.078857422	0.037109375	0.084472656	0	44330	0	0	0
890	891	891	Category E	0.16796875	0.13183594	-1.0559082	-0.21728516	0.15039063	0.42114258	0	0	26/6/2018	26	6	2018	18:24:42	66282	0.5	18	24	42	0	0.058349609	3.5513672	0.10229492	-0.035644531	-0.94970703	13.174316	0.20874023	0	0	0	0	0	0	0	0	0	0.95581055	0.044189453	0.33911133	0.065429688	0.16748047	-0.10595703	0	44330	0	0	0
891	892	892	Category E	0.19189453	0.047851563	-1.1518555	-0.19262695	0.16113281	0.4296875	0	0	26/6/2018	26	6	2018	18:24:42	66282	0.6	18	24	42	0	0.058349609	3.5513672	0.09765625	-0.035400391	-0.94995117	9.0698242	0.23754883	0	0	0	0	0	0	0	0	0	0.95556641	0.044433594	0.37915039	0.093994141	0.083251953	-0.20166016	0	44330	0	0	0
892	893	893	Category E	0.095947266	-0.14379883	-0.95996094	-0.18212891	0.18286133	0.4284668	0	0	26/6/2018	26	6	2018	18:24:42	66282	0.7	18	24	42	0	0.058349609	3.5513672	0.095703125	-0.031982422	-0.94677734	3.4604492	0.11230469	0	0	0	0	0	0	0	0	0	0.95214844	0.047851563	0.125	0	-0.11157227	-0.012939453	0	44330	0	0	0
893	894	894	Category E	0.035888672	-0.071777344	-0.82788086	-0.16918945	0.17504883	0.43261719	0	0	26/6/2018	26	6	2018	18:24:42	66282	0.8	18	24	42	0	0.058349609	3.5513672	0.08984375	-0.029296875	-0.94848633	1.7944336	0.13867188	0	0	0	0	0	0	0	0	0	0.953125	0.046875	0.21704102	-0.053955078	-0.042236328	0.12060547	0	44330	0	0	0
894	895	895	Category E	-0.071777344	-0.11987305	-0.91186523	-0.17626953	0.17480469	0.43334961	0	0	26/6/2018	26	6	2018	18:24:42	66282	0.9	18	24	42	0	0.058349609	3.5513672	0.087890625	-0.02734375	-0.94873047	6.9272461	0.18798828	0	0	0	0	0	0	0	0	0	0.953125	0.046875	0.2890625	-0.15966797	-0.092285156	0.036865234	0	44330	0	0	0
895	896	896	Category E	-0.035888672	-0.071777344	-0.89990234	-0.17626953	0.18017578	0.42749023	0	0	26/6/2018	26	6	2018	18:24:43	66283	0	18	24	43	0	0.058349609	3.5513672	0.086425781	-0.027832031	-0.95410156	13.059814	0.140625	0	0	0	0	0	0	0	0	0	0.95849609	0.041503906	0.22021484	-0.12231445	-0.043701172	0.054199219	0	44330	0	0	0
896	897	897	Category E	0.059814453	-0.10791016	-0.94799805	-0.15478516	0.2019043	0.42749023	0	0	26/6/2018	26	6	2018	18:24:43	66283	0.1	18	24	43	0	0.058349609	3.5513672	0.087158203	-0.026367188	-0.95458984	15.080811	0.0859375	0	0	0	0	0	0	0	0	0	0.95874023	0.041259766	0.11523438	-0.02734375	-0.081298828	0.006591797	0	44330	0	0	0
897	898	898	Category E	0	-0.11987305	-1.2119141	-0.13085938	0.2043457	0.43505859	0	0	26/6/2018	26	6	2018	18:24:43	66283	0.2	18	24	43	0	0.058349609	3.5513672	0.081787109	-0.02734375	-0.95385742	12.87207	0.28588867	0	0	0	0	0	0	0	0	0	0.95776367	0.042236328	0.43212891	-0.081787109	-0.092285156	-0.2578125	0	44330	0	0	0
898	899	899	Category E	0.13183594	-0.035888672	-1.1279297	-0.13720703	0.19628906	0.43701172	0	0	26/6/2018	26	6	2018	18:24:43	66283	0.3	18	24	43	0	0.058349609	3.5513672	0.076660156	-0.024658203	-0.95239258	10.256836	0.18408203	0	0	0	0	0	0	0	0	0	0.95581055	0.044189453	0.24121094	0.054931641	-0.010986328	-0.17529297	0	44330	0	0	0
899	900	900	Category E	-0.047851563	0.083984375	-0.94799805	-0.12402344	0.19921875	0.43823242	0	0	26/6/2018	26	6	2018	18:24:43	66283	0.4	18	24	43	0	0.058349609	3.5513672	0.074707031	-0.025146484	-0.95043945	7.9372559	0.1640625	0	0	0	0	0	0	0	0	0	0.95385742	0.046142578	0.234375	-0.12255859	0.10913086	0.002441406	0	44330	0	0	0
900	901	901	Category E	0.083984375	0.023925781	-0.80395508	-0.1796875	0.18945313	0.42578125	0	0	26/6/2018	26	6	2018	18:24:43	66283	0.5	18	24	43	0	0.058349609	3.5513672	0.071777344	-0.025634766	-0.95385742	5.6904297	0.15820313	0	0	0	0	0	0	0	0	0	0.95678711	0.043212891	0.21166992	0.012207031	0.049560547	0.14990234	0	44330	0	0	0
901	902	902	Category E	0.011962891	0.023925781	-0.88793945	-0.18457031	0.19824219	0.4206543	0	0	26/6/2018	26	6	2018	18:24:43	66283	0.6	18	24	43	0	0.058349609	3.5513672	0.069824219	-0.023681641	-0.95288086	1.7675781	0.099365234	0	0	0	0	0	0	0	0	0	0.95581055	0.044189453	0.1706543	-0.057861328	0.047607422	0.064941406	0	44330	0	0	0
902	903	903	Category E	0.011962891	0.011962891	-0.92382813	-0.20922852	0.18603516	0.41577148	0	0	26/6/2018	26	6	2018	18:24:43	66283	0.7	18	24	43	0	0.058349609	3.5513672	0.066650391	-0.0234375	-0.95288086	0.17431641	0.071289063	0	0	0	0	0	0	0	0	0	0.95556641	0.044433594	0.11914063	-0.0546875	0.035400391	0.029052734	0	44330	0	0	0
903	904	904	Category E	0.059814453	-0.011962891	-0.94799805	-0.22070313	0.15161133	0.42895508	0	0	26/6/2018	26	6	2018	18:24:43	66283	0.8	18	24	43	0	0.058349609	3.5513672	0.063964844	-0.022949219	-0.95263672	1.5371094	0.012695313	0	0	0	0	0	0	0	0	0	0.95507813	0.044921875	0.020019531	-0.004150391	0.010986328	0.004638672	0	44330	0	0	0
904	905	905	Category E	0.071777344	-0.011962891	-1.1757813	-0.20385742	0.12841797	0.43481445	0	0	26/6/2018	26	6	2018	18:24:43	66283	0.9	18	24	43	0	0.058349609	3.5513672	0.062988281	-0.021972656	-0.95385742	6.1416016	0.22192383	0	0	0	0	0	0	0	0	0	0.95629883	0.043701172	0.24047852	0.008544922	0.010009766	-0.22167969	0	44330	0	0	0
905	906	906	Category E	0.17993164	-0.059814453	-0.88793945	-0.21362305	0.1418457	0.42700195	0	0	26/6/2018	26	6	2018	18:24:44	66284	0	18	24	44	0	0.058349609	3.5513672	0.062255859	-0.021972656	-0.95410156	11.84082	0.13989258	0	0	0	0	0	0	0	0	0	0.95654297	0.043457031	0.22143555	0.11743164	-0.037597656	0.066162109	0	44330	0	0	0
906	907	907	Category F	-0.11987305	-0.083984375	-0.95996094	-0.17236328	-0.004638672	0.45092773	0	0	26/6/2018	26	6	2018	18:26:22	66382	0.3	18	26	22	0	0.05859375	3.4820801	0.060058594	-0.021484375	-0.953125	17.814941	0.19067383	0	0	0	0	0	0	0	0	0	0.95532227	0.044677734	0.24902344	-0.17993164	-0.062255859	-0.006591797	0	44330	0	0	0
907	908	908	Category F	-0.047851563	-0.10791016	-0.89990234	-0.17602539	0.014404297	0.44824219	0	0	26/6/2018	26	6	2018	18:26:22	66382	0.4	18	26	22	0	0.05859375	3.4820801	0.05859375	-0.019775391	-0.95288086	25.292969	0.14794922	0	0	0	0	0	0	0	0	0	0.95483398	0.045166016	0.24755859	-0.10644531	-0.087890625	0.052978516	0	44330	0	0	0
908	909	909	Category F	0.13183594	0.10791016	-1.1518555	-0.18676758	0.030029297	0.44628906	0	0	26/6/2018	26	6	2018	18:26:22	66382	0.5	18	26	22	0	0.05859375	3.4820801	0.056396484	-0.018798828	-0.9543457	33.963379	0.24633789	0	0	0	0	0	0	0	0	0	0.95629883	0.043701172	0.39941406	0.075195313	0.12670898	-0.19726563	0	44330	0	0	0
909	910	910	Category F	-0.047851563	0	-1.1638184	-0.22192383	-0.001220703	0.42993164	0	0	26/6/2018	26	6	2018	18:26:22	66382	0.6	18	26	22	0	0.05859375	3.4820801	0.054443359	-0.018554688	-0.95581055	41.449951	0.23242188	0	0	0	0	0	0	0	0	0	0.95751953	0.042480469	0.32885742	-0.10229492	0.018554688	-0.20776367	0	44330	0	0	0
910	911	911	Category F	0	0.023925781	-0.77978516	-0.24389648	-0.015136719	0.4230957	0	0	26/6/2018	26	6	2018	18:26:22	66382	0.7	18	26	22	0	0.05859375	3.4820801	0.053466797	-0.018310547	-0.95532227	44.258545	0.18847656	0	0	0	0	0	0	0	0	0	0.95703125	0.04296875	0.27148438	-0.053466797	0.042236328	0.17553711	0	44330	0	0	0
911	912	912	Category F	0.023925781	0.071777344	-0.74389648	-0.26391602	-0.024902344	0.41259766	0	0	26/6/2018	26	6	2018	18:26:22	66382	0.8	18	26	22	0	0.05859375	3.4820801	0.053710938	-0.018798828	-0.95678711	45.258789	0.23339844	0	0	0	0	0	0	0	0	0	0.95849609	0.041503906	0.33349609	-0.029785156	0.090576172	0.21289063	0	44330	0	0	0
912	913	913	Category F	0.071777344	0	-0.83984375	-0.27368164	-0.046142578	0.40478516	0	0	26/6/2018	26	6	2018	18:26:22	66382	0.9	18	26	22	0	0.05859375	3.4820801	0.052978516	-0.019775391	-0.95385742	46.127197	0.1171875	0	0	0	0	0	0	0	0	0	0.95556641	0.044433594	0.15258789	0.018554688	0.019775391	0.11401367	0	44330	0	0	0
913	914	914	Category F	0.27587891	0.035888672	-1.1037598	-0.25463867	-0.046142578	0.40942383	0	0	26/6/2018	26	6	2018	18:26:23	66383	0	18	26	23	0	0.05859375	3.4820801	0.051025391	-0.022705078	-0.95410156	46.58252	0.27612305	0	0	0	0	0	0	0	0	0	0.95581055	0.044189453	0.43286133	0.22460938	0.05859375	-0.14941406	0	44330	0	0	0
914	915	915	Category F	0.16796875	0	-1.1159668	-0.2253418	-0.037841797	0.42211914	0	0	26/6/2018	26	6	2018	18:26:23	66383	0.1	18	26	23	0	0.05859375	3.4820801	0.049072266	-0.025390625	-0.95458984	43.428711	0.20166016	0	0	0	0	0	0	0	0	0	0.95629883	0.043701172	0.30541992	0.11865234	0.025390625	-0.16113281	0	44330	0	0	0
915	916	916	Category F	0.17993164	-0.083984375	-0.85180664	-0.24731445	-0.051269531	0.4152832	0	0	26/6/2018	26	6	2018	18:26:23	66383	0.2	18	26	23	0	0.05859375	3.4820801	0.049072266	-0.026611328	-0.95556641	36.744385	0.17626953	0	0	0	0	0	0	0	0	0	0.95727539	0.042724609	0.29150391	0.13061523	-0.057128906	0.10375977	0	44330	0	0	0
916	917	917	Category F	0.16796875	-0.035888672	-0.85180664	-0.24584961	-0.036865234	0.41650391	0	0	26/6/2018	26	6	2018	18:26:23	66383	0.3	18	26	23	0	0.05859375	3.4820801	0.048339844	-0.027099609	-0.9609375	32.090088	0.16210938	0	0	0	0	0	0	0	0	0	0.96264648	0.037353516	0.23754883	0.11938477	-0.008544922	0.10913086	0	44330	0	0	0
917	918	918	Category F	-0.095947266	0	-0.97192383	-0.25952148	-0.020751953	0.4128418	0	0	26/6/2018	26	6	2018	18:26:23	66383	0.4	18	26	23	0	0.05859375	3.4820801	0.049804688	-0.029052734	-0.96044922	27.83252	0.14916992	0	0	0	0	0	0	0	0	0	0.9621582	0.037841797	0.1862793	-0.14575195	0.029052734	-0.011230469	0	44330	0	0	0
918	919	919	Category F	0.17993164	-0.095947266	-0.79199219	-0.26611328	0.008544922	0.40917969	0	0	26/6/2018	26	6	2018	18:26:23	66383	0.5	18	26	23	0	0.05859375	3.4820801	0.047607422	-0.031738281	-0.95800781	20.39917	0.22167969	0	0	0	0	0	0	0	0	0	0.9597168	0.040283203	0.36206055	0.13208008	-0.063964844	0.16601563	0	44330	0	0	0
919	920	920	Category F	0.19189453	-0.059814453	-1.2958984	-0.23217773	0.020263672	0.43115234	0	0	26/6/2018	26	6	2018	18:26:23	66383	0.6	18	26	23	0	0.05859375	3.4820801	0.046142578	-0.029785156	-0.95507813	11.508301	0.37158203	0	0	0	0	0	0	0	0	0	0.95678711	0.043212891	0.51635742	0.14550781	-0.029785156	-0.34057617	0	44330	0	0	0
920	921	921	Category F	0.047851563	0.083984375	-0.91186523	-0.23022461	0.036865234	0.42749023	0	0	26/6/2018	26	6	2018	18:26:23	66383	0.7	18	26	23	0	0.05859375	3.4820801	0.043212891	-0.028564453	-0.9543457	4.748291	0.12060547	0	0	0	0	0	0	0	0	0	0.95581055	0.044189453	0.15966797	0.004394531	0.11254883	0.042480469	0	44330	0	0	0
921	922	922	Category F	0.059814453	0.023925781	-0.82788086	-0.22949219	0.046630859	0.43188477	0	0	26/6/2018	26	6	2018	18:26:23	66383	0.8	18	26	23	0	0.05859375	3.4820801	0.041015625	-0.027099609	-0.95874023	2.1569824	0.14160156	0	0	0	0	0	0	0	0	0	0.95996094	0.040039063	0.20043945	0.018554688	0.051025391	0.13085938	0	44330	0	0	0
922	923	923	Category F	0.011962891	0.023925781	-0.94799805	-0.23754883	0.035644531	0.42626953	0	0	26/6/2018	26	6	2018	18:26:23	66383	0.9	18	26	23	0	0.05859375	3.4820801	0.041748047	-0.025878906	-0.95727539	1.6560059	0.058837891	0	0	0	0	0	0	0	0	0	0.95874023	0.041259766	0.089355469	-0.029785156	0.049804688	0.009277344	0	44330	0	0	0
923	924	924	Category F	0.095947266	-0.13183594	-0.89990234	-0.24169922	0.006103516	0.42382813	0	0	26/6/2018	26	6	2018	18:26:24	66384	0	18	26	24	0	0.05859375	3.4820801	0.039306641	-0.025390625	-0.95922852	7.3669434	0.1340332	0	0	0	0	0	0	0	0	0	0.96044922	0.039550781	0.22216797	0.056396484	-0.10620117	0.059326172	0	44330	0	0	0
924	925	925	Category F	0.083984375	-0.059814453	-1.223877	-0.2199707	-0.000244141	0.43408203	0	0	26/6/2018	26	6	2018	18:26:24	66384	0.1	18	26	24	0	0.05859375	3.4820801	0.037109375	-0.024658203	-0.96020508	8.5773926	0.26977539	0	0	0	0	0	0	0	0	0	0.96118164	0.038818359	0.34521484	0.046630859	-0.034912109	-0.26342773	0	44330	0	0	0
925	926	926	Category F	0.071777344	-0.14379883	-1.0197754	-0.22558594	0.047363281	0.4296875	0	0	26/6/2018	26	6	2018	18:26:24	66384	0.2	18	26	24	0	0.05859375	3.4820801	0.035644531	-0.0234375	-0.95800781	6.2648926	0.13964844	0	0	0	0	0	0	0	0	0	0.95898438	0.041015625	0.2175293	0.035888672	-0.12011719	-0.061523438	0	44330	0	0	0
926	927	927	Category F	0.035888672	-0.14379883	-0.75585938	-0.22241211	0.035888672	0.43457031	0	0	26/6/2018	26	6	2018	18:26:24	66384	0.3	18	26	24	0	0.05859375	3.4820801	0.030273438	-0.025390625	-0.953125	5.355957	0.22998047	0	0	0	0	0	0	0	0	0	0.95385742	0.046142578	0.32104492	0.005615234	-0.11816406	0.19726563	0	44330	0	0	0
927	928	928	Category F	-0.023925781	-0.17993164	-0.92382813	-0.2265625	0.039306641	0.43164063	0	0	26/6/2018	26	6	2018	18:26:24	66384	0.4	18	26	24	0	0.05859375	3.4820801	0.022705078	-0.029296875	-0.95263672	8.2600098	0.16015625	0	0	0	0	0	0	0	0	0	0.95336914	0.046630859	0.22631836	-0.046630859	-0.15039063	0.028808594	0	44330	0	0	0
928	929	929	Category F	0.083984375	-0.047851563	-0.86376953	-0.21630859	0.063964844	0.43334961	0	0	26/6/2018	26	6	2018	18:26:24	66384	0.5	18	26	24	0	0.05859375	3.4820801	0.016357422	-0.028564453	-0.95458984	9.536377	0.11474609	0	0	0	0	0	0	0	0	0	0.95507813	0.044921875	0.17749023	0.067382813	-0.019042969	0.090820313	0	44330	0	0	0
929	930	930	Category F	0.047851563	0.047851563	-1.079834	-0.20654297	0.081298828	0.43383789	0	0	26/6/2018	26	6	2018	18:26:24	66384	0.6	18	26	24	0	0.05859375	3.4820801	0.011474609	-0.030517578	-0.95629883	8.3554688	0.15063477	0	0	0	0	0	0	0	0	0	0.95678711	0.043212891	0.23803711	0.036132813	0.078369141	-0.12329102	0	44330	0	0	0
930	931	931	Category F	0.071777344	-0.023925781	-0.94799805	-0.19799805	0.0546875	0.44067383	0	0	26/6/2018	26	6	2018	18:26:24	66384	0.7	18	26	24	0	0.05859375	3.4820801	0.0078125	-0.031738281	-0.95703125	7.9243164	0.064941406	0	0	0	0	0	0	0	0	0	0.95751953	0.042480469	0.080566406	0.063720703	0.0078125	0.009033203	0	44330	0	0	0
931	932	932	Category F	0.023925781	0.071777344	-0.85180664	-0.18652344	0.056396484	0.44580078	0	0	26/6/2018	26	6	2018	18:26:24	66384	0.8	18	26	24	0	0.05859375	3.4820801	0.001220703	-0.033935547	-0.95605469	10.477051	0.15039063	0	0	0	0	0	0	0	0	0	0.95654297	0.043457031	0.23266602	0.022460938	0.10571289	0.10424805	0	44330	0	0	0
932	933	933	Category F	-0.17993164	0	-0.94799805	-0.21728516	0.05078125	0.43310547	0	0	26/6/2018	26	6	2018	18:26:24	66384	0.9	18	26	24	0	0.05859375	3.4820801	-0.006103516	-0.036865234	-0.953125	9.9250488	0.17749023	0	0	0	0	0	0	0	0	0	0.95385742	0.046142578	0.21582031	-0.17358398	0.036865234	0.005126953	0	44330	0	0	0
933	934	934	Category F	0.095947266	0	-0.82788086	-0.19287109	0.019042969	0.44091797	0	0	26/6/2018	26	6	2018	18:26:25	66385	0	18	26	25	0	0.05859375	3.4820801	-0.009277344	-0.036621094	-0.95019531	4.3330078	0.16552734	0	0	0	0	0	0	0	0	0	0.95092773	0.049072266	0.26416016	0.10522461	0.036621094	0.12231445	0	44330	0	0	0
934	935	935	Category F	0.023925781	-0.21582031	-1.2719727	-0.18725586	0.005859375	0.44677734	0	0	26/6/2018	26	6	2018	18:26:25	66385	0.1	18	26	25	0	0.05859375	3.4820801	-0.015136719	-0.037353516	-0.95214844	1.9257813	0.36791992	0	0	0	0	0	0	0	0	0	0.953125	0.046875	0.53686523	0.0390625	-0.17822266	-0.31958008	0	44330	0	0	0
935	936	936	Category F	0.11987305	-0.095947266	-0.81591797	-0.20849609	0.035888672	0.43579102	0	0	26/6/2018	26	6	2018	18:26:25	66385	0.2	18	26	25	0	0.058105469	3.5449219	-0.017333984	-0.037597656	-0.95117188	2.5456543	0.20141602	0	0	0	0	0	0	0	0	0	0.95214844	0.047851563	0.33081055	0.13720703	-0.058105469	0.13525391	0	44330	0	0	0
936	937	937	Category F	-0.15576172	-0.17993164	-0.92382813	-0.1652832	0.023681641	0.45361328	0	0	26/6/2018	26	6	2018	18:26:25	66385	0.3	18	26	25	0	0.058105469	3.5449219	-0.019775391	-0.038574219	-0.95092773	2.8769531	0.19775391	0	0	0	0	0	0	0	0	0	0.9519043	0.048095703	0.30419922	-0.13574219	-0.14111328	0.027099609	0	44330	0	0	0
937	938	938	Category F	-0.17993164	0.035888672	-0.97192383	-0.22509766	0.032470703	0.43652344	0	0	26/6/2018	26	6	2018	18:26:25	66385	0.4	18	26	25	0	0.058105469	3.5449219	-0.025634766	-0.037597656	-0.95043945	0.78833008	0.171875	0	0	0	0	0	0	0	0	0	0.95166016	0.048339844	0.2487793	-0.15405273	0.073486328	-0.021240234	0	44330	0	0	0
938	939	939	Category F	0.035888672	-0.071777344	-0.82788086	-0.19335938	0.053710938	0.44555664	0	0	26/6/2018	26	6	2018	18:26:25	66385	0.5	18	26	25	0	0.058105469	3.5449219	-0.028564453	-0.037841797	-0.94677734	1.6459961	0.1394043	0	0	0	0	0	0	0	0	0	0.94799805	0.052001953	0.21728516	0.064453125	-0.033691406	0.11889648	0	44330	0	0	0
939	940	940	Category F	-0.071777344	0	-1.2478027	-0.17358398	0.050292969	0.45117188	0	0	26/6/2018	26	6	2018	18:26:25	66385	0.6	18	26	25	0	0.058105469	3.5449219	-0.033935547	-0.038574219	-0.94555664	1.1181641	0.30688477	0	0	0	0	0	0	0	0	0	0.94702148	0.052978516	0.37866211	-0.037597656	0.038574219	-0.30200195	0	44330	0	0	0
940	941	941	Category F	0.047851563	0.095947266	-0.83984375	-0.20776367	0.023925781	0.43969727	0	0	26/6/2018	26	6	2018	18:26:25	66385	0.7	18	26	25	0	0.058105469	3.5449219	-0.036376953	-0.041015625	-0.94262695	2.7233887	0.19091797	0	0	0	0	0	0	0	0	0	0.94433594	0.055664063	0.32446289	0.084228516	0.13696289	0.1027832	0	44330	0	0	0
941	942	942	Category F	-0.083984375	0	-0.86376953	-0.17260742	0.015625	0.453125	0	0	26/6/2018	26	6	2018	18:26:25	66385	0.8	18	26	25	0	0.058105469	3.5449219	-0.039794922	-0.044433594	-0.94262695	4.4897461	0.10058594	0	0	0	0	0	0	0	0	0	0.94433594	0.055664063	0.16723633	-0.043945313	0.044433594	0.078857422	0	44330	0	0	0
942	943	943	Category F	-0.16796875	0.023925781	-0.95996094	-0.22167969	0.00390625	0.43212891	0	0	26/6/2018	26	6	2018	18:26:25	66385	0.9	18	26	25	0	0.058105469	3.5449219	-0.044677734	-0.044921875	-0.94335938	4.4365234	0.14208984	0	0	0	0	0	0	0	0	0	0.9453125	0.0546875	0.20874023	-0.12304688	0.068847656	-0.016357422	0	44330	0	0	0
943	944	944	Category F	0.035888672	0.10791016	-0.89990234	-0.21411133	-0.030517578	0.43457031	0	0	26/6/2018	26	6	2018	18:26:26	66386	0	18	26	26	0	0.058105469	3.5449219	-0.047363281	-0.046142578	-0.94262695	1.8708496	0.18041992	0	0	0	0	0	0	0	0	0	0.94482422	0.055175781	0.28027344	0.083251953	0.15405273	0.042724609	0	44330	0	0	0
944	945	945	Category F	0.11987305	-0.059814453	-1.1757813	-0.19287109	-0.022705078	0.43994141	0	0	26/6/2018	26	6	2018	18:26:26	66386	0.1	18	26	26	0	0.058105469	3.5449219	-0.051269531	-0.048095703	-0.94042969	0.92504883	0.29101563	0	0	0	0	0	0	0	0	0	0.94311523	0.056884766	0.41796875	0.17114258	-0.011474609	-0.23510742	0	44330	0	0	0
945	946	946	Category F	0.011962891	-0.095947266	-1.0319824	-0.19189453	-0.008789063	0.44262695	0	0	26/6/2018	26	6	2018	18:26:26	66386	0.2	18	26	26	0	0.058105469	3.5449219	-0.055419922	-0.048828125	-0.93774414	3.2541504	0.12475586	0	0	0	0	0	0	0	0	0	0.94067383	0.059326172	0.20825195	0.067382813	-0.046875	-0.093994141	0	44330	0	0	0
946	947	947	Category F	0	0.059814453	-0.83984375	-0.1887207	-0.013183594	0.44555664	0	0	26/6/2018	26	6	2018	18:26:26	66386	0.3	18	26	26	0	0.058105469	3.5449219	-0.061279297	-0.049804688	-0.93896484	4.9758301	0.15991211	0	0	0	0	0	0	0	0	0	0.94213867	0.057861328	0.27001953	0.061279297	0.10961914	0.099121094	0	44330	0	0	0
947	948	948	Category F	-0.11987305	-0.023925781	-0.94799805	-0.22485352	0.023681641	0.4375	0	0	26/6/2018	26	6	2018	18:26:26	66386	0.4	18	26	26	0	0.058105469	3.5449219	-0.0625	-0.049804688	-0.94018555	5.3723145	0.063232422	0	0	0	0	0	0	0	0	0	0.94360352	0.056396484	0.090820313	-0.057128906	0.025878906	-0.007568359	0	44330	0	0	0
948	949	949	Category F	-0.095947266	-0.011962891	-0.94799805	-0.22265625	0.052490234	0.43310547	0	0	26/6/2018	26	6	2018	18:26:26	66386	0.5	18	26	26	0	0.058105469	3.5449219	-0.067138672	-0.050292969	-0.94140625	2.2775879	0.048339844	0	0	0	0	0	0	0	0	0	0.94506836	0.054931641	0.073730469	-0.028564453	0.038330078	-0.006347656	0	44330	0	0	0
949	950	950	Category F	0.095947266	-0.071777344	-0.86376953	-0.20678711	0.073486328	0.43579102	0	0	26/6/2018	26	6	2018	18:26:26	66386	0.6	18	26	26	0	0.058105469	3.5449219	-0.072021484	-0.052978516	-0.93579102	1.2429199	0.18359375	0	0	0	0	0	0	0	0	0	0.93994141	0.060058594	0.25854492	0.16796875	-0.018554688	0.072021484	0	44330	0	0	0
950	951	951	Category F	0.083984375	-0.095947266	-1.1757813	-0.20727539	0.074462891	0.4387207	0	0	26/6/2018	26	6	2018	18:26:26	66386	0.7	18	26	26	0	0.058105469	3.5449219	-0.073974609	-0.055175781	-0.9309082	0.22827148	0.29394531	0	0	0	0	0	0	0	0	0	0.93554688	0.064453125	0.44335938	0.15795898	-0.040527344	-0.24462891	0	44330	0	0	0
951	952	952	Category F	0.011962891	0.035888672	-0.86376953	-0.21899414	0.055908203	0.43530273	0	0	26/6/2018	26	6	2018	18:26:26	66386	0.8	18	26	26	0	0.058105469	3.5449219	-0.078613281	-0.057128906	-0.93237305	2.6135254	0.14697266	0	0	0	0	0	0	0	0	0	0.9375	0.0625	0.25244141	0.090576172	0.093017578	0.068603516	0	44330	0	0	0
952	953	953	Category F	-0.095947266	-0.059814453	-0.97192383	-0.20117188	0.059814453	0.44165039	0	0	26/6/2018	26	6	2018	18:26:26	66386	0.9	18	26	26	0	0.058105469	3.5449219	-0.083496094	-0.058837891	-0.93505859	2.6911621	0.038574219	0	0	0	0	0	0	0	0	0	0.94067383	0.059326172	0.049560547	-0.012207031	-0.000732422	-0.036621094	0	44330	0	0	0
953	954	954	Category F	-0.10791016	-0.10791016	-0.91186523	-0.22509766	0.033935547	0.43554688	0	0	26/6/2018	26	6	2018	18:26:27	66387	0	18	26	27	0	0.058105469	3.5449219	-0.087402344	-0.061035156	-0.93603516	0.39111328	0.056396484	0	0	0	0	0	0	0	0	0	0.94213867	0.057861328	0.091308594	-0.020263672	-0.046630859	0.024169922	0	44330	0	0	0
954	955	955	Category F	0.095947266	0.035888672	-0.93579102	-0.2199707	0.016113281	0.43408203	0	0	26/6/2018	26	6	2018	18:26:27	66387	0.1	18	26	27	0	0.058105469	3.5449219	-0.094726563	-0.063232422	-0.93334961	1.1584473	0.21484375	0	0	0	0	0	0	0	0	0	0.94018555	0.059814453	0.29199219	0.19067383	0.099121094	-0.002197266	0	44330	0	0	0
955	956	956	Category F	0.023925781	-0.059814453	-1.2958984	-0.20532227	0.019775391	0.43969727	0	0	26/6/2018	26	6	2018	18:26:27	66387	0.2	18	26	27	0	0.058105469	3.5449219	-0.10009766	-0.064697266	-0.93286133	1.2150879	0.38354492	0	0	0	0	0	0	0	0	0	0.94042969	0.059570313	0.49194336	0.12402344	0.004882813	-0.36279297	0	44330	0	0	0
956	957	957	Category F	0.15576172	-0.083984375	-0.83984375	-0.21630859	0.032470703	0.43383789	0	0	26/6/2018	26	6	2018	18:26:27	66387	0.3	18	26	27	0	0.058105469	3.5449219	-0.10668945	-0.064697266	-0.93310547	2.7905273	0.27929688	0	0	0	0	0	0	0	0	0	0.94165039	0.058349609	0.37524414	0.26245117	-0.019042969	0.093261719	0	44330	0	0	0
957	958	958	Category F	-0.047851563	-0.16796875	-0.91186523	-0.18383789	0.003417969	0.44897461	0	0	26/6/2018	26	6	2018	18:26:27	66387	0.4	18	26	27	0	0.058105469	3.5449219	-0.11328125	-0.066650391	-0.93359375	0.93774414	0.12255859	0	0	0	0	0	0	0	0	0	0.94262695	0.057373047	0.18847656	0.065429688	-0.10107422	0.021728516	0	44330	0	0	0
958	959	959	Category F	-0.083984375	0.071777344	-0.88793945	-0.23120117	0.021240234	0.42602539	0	0	26/6/2018	26	6	2018	18:26:27	66387	0.5	18	26	27	0	0.058105469	3.5449219	-0.11572266	-0.067382813	-0.93164063	0.52392578	0.14916992	0	0	0	0	0	0	0	0	0	0.94140625	0.05859375	0.21484375	0.031738281	0.13916016	0.043701172	0	44330	0	0	0
959	960	960	Category F	-0.047851563	-0.071777344	-0.87597656	-0.20751953	0.041992188	0.43798828	0	0	26/6/2018	26	6	2018	18:26:27	66387	0.6	18	26	27	0	0.058105469	3.5449219	-0.12109375	-0.067382813	-0.93334961	3.3789063	0.093017578	0	0	0	0	0	0	0	0	0	0.94360352	0.056396484	0.13476563	0.073242188	-0.004150391	0.057373047	0	44330	0	0	0
960	961	961	Category F	-0.071777344	0.023925781	-1.2719727	-0.20898438	0.041992188	0.44091797	0	0	26/6/2018	26	6	2018	18:26:27	66387	0.7	18	26	27	0	0.058105469	3.5449219	-0.12744141	-0.068847656	-0.92919922	4.3754883	0.359375	0	0	0	0	0	0	0	0	0	0.94042969	0.059570313	0.49121094	0.055664063	0.092773438	-0.3425293	0	44330	0	0	0
961	962	962	Category F	0.13183594	0.023925781	-0.77978516	-0.21728516	0.024902344	0.43017578	0	0	26/6/2018	26	6	2018	18:26:27	66387	0.8	18	26	27	0	0.058105469	3.5449219	-0.13085938	-0.070800781	-0.92919922	2.7272949	0.31689453	0	0	0	0	0	0	0	0	0	0.94091797	0.059082031	0.50732422	0.26269531	0.094726563	0.14941406	0	44330	0	0	0
962	963	963	Category F	-0.15576172	0.011962891	-0.97192383	-0.18725586	0.016601563	0.44799805	0	0	26/6/2018	26	6	2018	18:26:27	66387	0.9	18	26	27	0	0.058105469	3.5449219	-0.13476563	-0.072753906	-0.93115234	14.005127	0.096191406	0	0	0	0	0	0	0	0	0	0.94360352	0.056396484	0.14624023	-0.020751953	0.084716797	-0.040527344	0	44330	0	0	0
963	964	964	Category F	-0.071777344	-0.011962891	-0.93579102	-0.24169922	0.000244141	0.42456055	0	0	26/6/2018	26	6	2018	18:26:28	66388	0	18	26	28	0	0.058105469	3.5449219	-0.13745117	-0.074462891	-0.93139648	34.42749	0.090820313	0	0	0	0	0	0	0	0	0	0.94458008	0.055419922	0.13256836	0.065673828	0.0625	-0.004150391	0	44330	0	0	0
964	965	965	Category F	0.10791016	0.047851563	-0.93579102	-0.20507813	-0.026855469	0.43994141	0	0	26/6/2018	26	6	2018	18:26:28	66388	0.1	18	26	28	0	0.058105469	3.5449219	-0.14282227	-0.074707031	-0.93286133	52.760742	0.27905273	0	0	0	0	0	0	0	0	0	0.9465332	0.053466797	0.37646484	0.25073242	0.12255859	-0.002685547	0	44330	0	0	0
965	966	966	Category C	-0.21582031	-0.16796875	-0.73193359	0.30786133	-0.092285156	0.37084961	0	0	26/6/2018	26	6	2018	19:55:53	71753	0.3	19	55	53	0	0.05859375	3.4804688	-0.14770508	-0.07421875	-0.9284668	69.513184	0.22802734	0	0	0	0	0	0	0	0	0	0.94311523	0.056884766	0.3581543	-0.067871094	-0.093505859	0.1965332	0	44330	0	0	0
966	967	967	Category C	-0.38378906	-0.17993164	-0.93579102	0.3125	-0.081787109	0.37133789	0	0	26/6/2018	26	6	2018	19:55:53	71753	0.4	19	55	53	0	0.05859375	3.4804688	-0.15185547	-0.075439453	-0.92626953	90.482666	0.25415039	0	0	0	0	0	0	0	0	0	0.94165039	0.058349609	0.34545898	-0.23168945	-0.10424805	-0.009277344	0	44330	0	0	0
967	968	968	Category C	-0.29980469	0.095947266	-0.86376953	0.30541992	-0.068603516	0.38037109	0	0	26/6/2018	26	6	2018	19:55:53	71753	0.5	19	55	53	0	0.05859375	3.4804688	-0.15576172	-0.075927734	-0.92700195	109.22021	0.23291016	0	0	0	0	0	0	0	0	0	0.94311523	0.056884766	0.37915039	-0.14379883	0.171875	0.063232422	0	44330	0	0	0
968	969	969	Category C	-0.29980469	-0.14379883	-0.89990234	0.31860352	-0.068115234	0.37255859	0	0	26/6/2018	26	6	2018	19:55:53	71753	0.6	19	55	53	0	0.05859375	3.4804688	-0.15917969	-0.075927734	-0.92626953	114.17896	0.15820313	0	0	0	0	0	0	0	0	0	0.94287109	0.057128906	0.234375	-0.14038086	-0.067626953	0.026367188	0	44330	0	0	0
969	970	970	Category C	-0.26391602	-0.095947266	-0.91186523	0.28833008	-0.070556641	0.38818359	0	0	26/6/2018	26	6	2018	19:55:53	71753	0.7	19	55	53	0	0.05859375	3.4804688	-0.16357422	-0.077636719	-0.92700195	119.19189	0.10302734	0	0	0	0	0	0	0	0	0	0.94458008	0.055419922	0.13378906	-0.10009766	-0.018066406	0.015136719	0	44330	0	0	0
970	971	971	Category C	-0.35986328	-0.059814453	-0.98388672	0.28149414	-0.082519531	0.38647461	0	0	26/6/2018	26	6	2018	19:55:53	71753	0.8	19	55	53	0	0.05859375	3.4804688	-0.16723633	-0.080322266	-0.92529297	130.21167	0.2019043	0	0	0	0	0	0	0	0	0	0.94384766	0.056152344	0.27124023	-0.19238281	0.020507813	-0.058349609	0	44330	0	0	0
971	972	972	Category C	-0.40795898	-0.16796875	-0.92382813	0.27807617	-0.079101563	0.39453125	0	0	26/6/2018	26	6	2018	19:55:53	71753	0.9	19	55	53	0	0.05859375	3.4804688	-0.17138672	-0.08203125	-0.92456055	138.65088	0.25146484	0	0	0	0	0	0	0	0	0	0.94384766	0.056152344	0.32299805	-0.23632813	-0.085693359	0.000732422	0	44330	0	0	0
972	973	973	Category C	-0.15576172	-0.13183594	-0.7199707	0.29467773	-0.080078125	0.38085938	0	0	26/6/2018	26	6	2018	19:55:54	71754	0	19	55	54	0	0.05859375	3.4804688	-0.17480469	-0.085205078	-0.92431641	129.10303	0.21044922	0	0	0	0	0	0	0	0	0	0.94458008	0.055419922	0.27001953	0.019042969	-0.046386719	0.2043457	0	44330	0	0	0
973	974	974	Category C	-0.43188477	-0.13183594	-0.99584961	0.33032227	-0.075195313	0.36376953	0	0	26/6/2018	26	6	2018	19:55:54	71754	0.1	19	55	54	0	0.05859375	3.4804688	-0.17553711	-0.087158203	-0.92456055	110.42529	0.26953125	0	0	0	0	0	0	0	0	0	0.94506836	0.054931641	0.37182617	-0.25610352	-0.044433594	-0.071044922	0	44330	0	0	0
974	975	975	Category C	-0.26391602	-0.14379883	-0.82788086	0.29248047	-0.074707031	0.38598633	0	0	26/6/2018	26	6	2018	19:55:54	71754	0.2	19	55	54	0	0.05859375	3.4804688	-0.17944336	-0.089111328	-0.92553711	90.923584	0.14013672	0	0	0	0	0	0	0	0	0	0.94702148	0.052978516	0.23681641	-0.084228516	-0.054443359	0.09765625	0	44330	0	0	0
975	976	976	Category C	-0.21582031	-0.15576172	-0.87597656	0.30883789	-0.072998047	0.37451172	0	0	26/6/2018	26	6	2018	19:55:54	71754	0.3	19	55	54	0	0.05859375	3.4804688	-0.18334961	-0.088623047	-0.92114258	71.026123	0.087158203	0	0	0	0	0	0	0	0	0	0.94335938	0.056640625	0.14477539	-0.032226563	-0.066894531	0.045166016	0	44330	0	0	0
976	977	977	Category C	-0.41992188	-0.011962891	-0.91186523	0.28466797	-0.08984375	0.38427734	0	0	26/6/2018	26	6	2018	19:55:54	71754	0.4	19	55	54	0	0.05859375	3.4804688	-0.18774414	-0.088867188	-0.92236328	49.111816	0.24462891	0	0	0	0	0	0	0	0	0	0.9453125	0.0546875	0.31933594	-0.23193359	0.076904297	0.010498047	0	44330	0	0	0
977	978	978	Category C	-0.2277832	-0.14379883	-0.92382813	0.26757813	-0.096435547	0.38989258	0	0	26/6/2018	26	6	2018	19:55:54	71754	0.5	19	55	54	0	0.05859375	3.4804688	-0.18920898	-0.088623047	-0.921875	31.19873	0.067138672	0	0	0	0	0	0	0	0	0	0.9453125	0.0546875	0.095214844	-0.038330078	-0.054931641	-0.001708984	0	44330	0	0	0
978	979	979	Category C	-0.29980469	-0.10791016	-1.0197754	0.27661133	-0.083007813	0.39428711	0	0	26/6/2018	26	6	2018	19:55:54	71754	0.6	19	55	54	0	0.05859375	3.4804688	-0.18969727	-0.090332031	-0.92041016	25.098145	0.14916992	0	0	0	0	0	0	0	0	0	0.9440918	0.055908203	0.2265625	-0.10986328	-0.017333984	-0.099121094	0	44330	0	0	0
979	980	980	Category C	-0.25195313	-0.10791016	-0.7199707	0.27197266	-0.083984375	0.39135742	0	0	26/6/2018	26	6	2018	19:55:54	71754	0.7	19	55	54	0	0.05859375	3.4804688	-0.19360352	-0.091552734	-0.92138672	18.257813	0.21020508	0	0	0	0	0	0	0	0	0	0.94604492	0.053955078	0.27587891	-0.058105469	-0.016113281	0.20141602	0	44330	0	0	0
980	981	981	Category C	-0.17993164	-0.23999023	-0.79199219	0.30053711	-0.081787109	0.37988281	0	0	26/6/2018	26	6	2018	19:55:54	71754	0.8	19	55	54	0	0.05859375	3.4804688	-0.19555664	-0.093261719	-0.91772461	7.579834	0.19360352	0	0	0	0	0	0	0	0	0	0.94287109	0.057128906	0.28808594	0.015625	-0.14648438	0.12573242	0	44330	0	0	0
981	982	982	Category C	-0.38378906	-0.023925781	-0.94799805	0.25219727	-0.099609375	0.40234375	0	0	26/6/2018	26	6	2018	19:55:54	71754	0.9	19	55	54	0	0.05859375	3.4804688	-0.19897461	-0.095947266	-0.91821289	0.97924805	0.20043945	0	0	0	0	0	0	0	0	0	0.94433594	0.055664063	0.28637695	-0.18457031	0.072021484	-0.029541016	0	44330	0	0	0
982	983	983	Category C	-0.20385742	-0.083984375	-0.86376953	0.2668457	-0.098876953	0.39990234	0	0	26/6/2018	26	6	2018	19:55:55	71755	0	19	55	55	0	0.05859375	3.4804688	-0.20043945	-0.097900391	-0.91821289	3.1850586	0.056396484	0	0	0	0	0	0	0	0	0	0.94506836	0.054931641	0.071777344	-0.003173828	0.013916016	0.054443359	0	44330	0	0	0
983	984	984	Category C	-0.23999023	-0.15576172	-0.77978516	0.27685547	-0.082763672	0.39038086	0	0	26/6/2018	26	6	2018	19:55:55	71755	0.111	19	55	55	0	0.05859375	3.4804688	-0.20166016	-0.099121094	-0.91796875	3.5827637	0.15429688	0	0	0	0	0	0	0	0	0	0.9453125	0.0546875	0.23291016	-0.038085938	-0.056396484	0.13818359	0	44330	0	0	0
984	985	985	Category C	-0.26391602	-0.083984375	-0.97192383	0.27026367	-0.10302734	0.39599609	0	0	26/6/2018	26	6	2018	19:55:55	71755	0.222	19	55	55	0	0.05859375	3.4804688	-0.20483398	-0.10180664	-0.91821289	0.93945313	0.081542969	0	0	0	0	0	0	0	0	0	0.94628906	0.053710938	0.13037109	-0.058837891	0.017822266	-0.053466797	0	44330	0	0	0
985	986	986	Category C	-0.2878418	-0.13183594	-0.97192383	0.24169922	-0.10131836	0.41113281	0	0	26/6/2018	26	6	2018	19:55:55	71755	0.333	19	55	55	0	0.05859375	3.4804688	-0.20996094	-0.10327148	-0.91479492	0.13061523	0.1003418	0	0	0	0	0	0	0	0	0	0.94433594	0.055664063	0.16308594	-0.077636719	-0.028320313	-0.056884766	0	44330	0	0	0
986	987	987	Category C	-0.2277832	-0.083984375	-1.0559082	0.2434082	-0.094238281	0.40917969	0	0	26/6/2018	26	6	2018	19:55:55	71755	0.444	19	55	55	0	0.05859375	3.4804688	-0.21289063	-0.10424805	-0.91333008	1.5795898	0.14453125	0	0	0	0	0	0	0	0	0	0.94360352	0.056396484	0.17749023	-0.014648438	0.020263672	-0.14233398	0	44330	0	0	0
987	988	988	Category C	-0.40795898	-0.14379883	-0.99584961	0.26367188	-0.099609375	0.40161133	0	0	26/6/2018	26	6	2018	19:55:55	71755	0.555	19	55	55	0	0.05859375	3.4804688	-0.21557617	-0.10668945	-0.91455078	1.3325195	0.21191406	0	0	0	0	0	0	0	0	0	0.94555664	0.054443359	0.31030273	-0.19213867	-0.036865234	-0.081054688	0	44330	0	0	0
988	989	989	Category C	-0.26391602	-0.11987305	-0.70776367	0.30395508	-0.093017578	0.37597656	0	0	26/6/2018	26	6	2018	19:55:55	71755	0.666	19	55	55	0	0.059082031	3.5513672	-0.21728516	-0.10864258	-0.91455078	0.90869141	0.2121582	0	0	0	0	0	0	0	0	0	0.94628906	0.053710938	0.26416016	-0.046386719	-0.010986328	0.20678711	0	44330	0	0	0
989	990	990	Category C	-0.20385742	-0.16796875	-0.77978516	0.35229492	-0.071289063	0.34155273	0	0	26/6/2018	26	6	2018	19:55:55	71755	0.777	19	55	55	0	0.059082031	3.5513672	-0.21899414	-0.1105957	-0.9140625	0.17211914	0.14672852	0	0	0	0	0	0	0	0	0	0.9465332	0.053466797	0.20703125	0.015136719	-0.057128906	0.13427734	0	44330	0	0	0
990	991	991	Category C	-0.37182617	-0.13183594	-0.89990234	0.3371582	-0.055908203	0.35644531	0	0	26/6/2018	26	6	2018	19:55:55	71755	0.888	19	55	55	0	0.059082031	3.5513672	-0.22436523	-0.11157227	-0.9152832	0.83666992	0.14941406	0	0	0	0	0	0	0	0	0	0.94897461	0.051025391	0.18286133	-0.1472168	-0.020019531	0.015380859	0	44330	0	0	0
991	992	992	Category C	-0.37182617	-0.071777344	-0.95996094	0.31054688	-0.070800781	0.37353516	0	0	26/6/2018	26	6	2018	19:55:56	71756	0	19	55	56	0	0.059082031	3.5513672	-0.22729492	-0.11254883	-0.91113281	2.4543457	0.15771484	0	0	0	0	0	0	0	0	0	0.94580078	0.054199219	0.23388672	-0.14428711	0.040771484	-0.048583984	0	44330	0	0	0
992	993	993	Category C	-0.23999023	-0.16796875	-0.91186523	0.29614258	-0.075195313	0.38598633	0	0	26/6/2018	26	6	2018	19:55:56	71756	0.1	19	55	56	0	0.059082031	3.5513672	-0.23193359	-0.11474609	-0.91210938	6.5300293	0.053710938	0	0	0	0	0	0	0	0	0	0.94799805	0.052001953	0.061523438	-0.0078125	-0.052978516	0.000244141	0	44330	0	0	0
993	994	994	Category C	-0.29980469	-0.13183594	-0.88793945	0.296875	-0.070556641	0.37890625	0	0	26/6/2018	26	6	2018	19:55:56	71756	0.2	19	55	56	0	0.059082031	3.5513672	-0.23388672	-0.1159668	-0.91040039	8.3945313	0.071289063	0	0	0	0	0	0	0	0	0	0.94702148	0.052978516	0.10400391	-0.065673828	-0.015625	0.022460938	0	44330	0	0	0
994	995	995	Category C	-0.26391602	-0.11987305	-1.0678711	0.29199219	-0.078125	0.38989258	0	0	26/6/2018	26	6	2018	19:55:56	71756	0.3	19	55	56	0	0.059082031	3.5513672	-0.23535156	-0.11669922	-0.91015625	7.1845703	0.16015625	0	0	0	0	0	0	0	0	0	0.94726563	0.052734375	0.18920898	-0.028320313	-0.002929688	-0.1574707	0	44330	0	0	0
995	996	996	Category C	-0.35986328	-0.095947266	-0.88793945	0.29077148	-0.072021484	0.38378906	0	0	26/6/2018	26	6	2018	19:55:56	71756	0.4	19	55	56	0	0.059082031	3.5513672	-0.24072266	-0.11938477	-0.91040039	6.355957	0.12329102	0	0	0	0	0	0	0	0	0	0.94921875	0.05078125	0.16479492	-0.11889648	0.0234375	0.022460938	0	44330	0	0	0
996	997	997	Category C	-0.34790039	-0.17993164	-0.87597656	0.32348633	-0.064697266	0.36279297	0	0	26/6/2018	26	6	2018	19:55:56	71756	0.5	19	55	56	0	0.059082031	3.5513672	-0.24389648	-0.12011719	-0.90478516	8.2270508	0.12304688	0	0	0	0	0	0	0	0	0	0.94482422	0.055175781	0.19238281	-0.10375977	-0.059570313	0.028808594	0	44330	0	0	0
997	998	998	Category C	-0.2878418	-0.059814453	-0.82788086	0.3190918	-0.054931641	0.37011719	0	0	26/6/2018	26	6	2018	19:55:56	71756	0.6	19	55	56	0	0.059082031	3.5513672	-0.24975586	-0.12109375	-0.90527344	8.1474609	0.10595703	0	0	0	0	0	0	0	0	0	0.94702148	0.052978516	0.17675781	-0.037841797	0.061279297	0.077392578	0	44330	0	0	0
998	999	999	Category C	-0.25195313	-0.10791016	-0.92382813	0.3371582	-0.055419922	0.359375	0	0	26/6/2018	26	6	2018	19:55:56	71756	0.7	19	55	56	0	0.059082031	3.5513672	-0.25170898	-0.12109375	-0.90380859	7.6694336	0.023925781	0	0	0	0	0	0	0	0	0	0.94604492	0.053955078	0.033447266	0	0.013183594	-0.019775391	0	44330	0	0	0
999	1000	1000	Category C	-0.31176758	-0.17993164	-0.95996094	0.30981445	-0.060302734	0.37744141	0	0	26/6/2018	26	6	2018	19:55:56	71756	0.8	19	55	56	0	0.059082031	3.5513672	-0.25732422	-0.12402344	-0.90551758	8.411377	0.094726563	0	0	0	0	0	0	0	0	0	0.94946289	0.050537109	0.16430664	-0.054199219	-0.055664063	-0.054199219	0	44330	0	0	0
1000	1001	1001	Category C	-0.23999023	-0.071777344	-0.91186523	0.29199219	-0.0625	0.38720703	0	0	26/6/2018	26	6	2018	19:55:56	71756	0.9	19	55	56	0	0.059082031	3.5513672	-0.25976563	-0.125	-0.90551758	10.450195	0.057128906	0	0	0	0	0	0	0	0	0	0.95019531	0.049804688	0.079589844	0.019775391	0.053222656	-0.006103516	0	44330	0	0	0
1001	1002	1002	Category C	-0.25195313	-0.11987305	-0.98388672	0.28759766	-0.065673828	0.39086914	0	0	26/6/2018	26	6	2018	19:55:57	71757	0	19	55	57	0	0.059082031	3.5513672	-0.26342773	-0.12719727	-0.90087891	10.955811	0.083984375	0	0	0	0	0	0	0	0	0	0.94702148	0.052978516	0.1015625	0.011474609	0.007324219	-0.082763672	0	44330	0	0	0
1002	1003	1003	Category C	-0.20385742	-0.10791016	-0.97192383	0.27734375	-0.065673828	0.39575195	0	0	26/6/2018	26	6	2018	19:55:57	71757	0.1	19	55	57	0	0.059082031	3.5513672	-0.26757813	-0.12963867	-0.90063477	8.0058594	0.097900391	0	0	0	0	0	0	0	0	0	0.94848633	0.051513672	0.15673828	0.063720703	0.021728516	-0.071044922	0	44330	0	0	0
1003	1004	1004	Category C	-0.32397461	-0.16796875	-1.0078125	0.29199219	-0.057861328	0.38720703	0	0	26/6/2018	26	6	2018	19:55:57	71757	0.2	19	55	57	0	0.059082031	3.5513672	-0.27099609	-0.13134766	-0.90014648	5.7888184	0.12524414	0	0	0	0	0	0	0	0	0	0.94921875	0.05078125	0.19702148	-0.052734375	-0.036376953	-0.10742188	0	44330	0	0	0
1004	1005	1005	Category C	-0.31176758	-0.011962891	-0.87597656	0.29858398	-0.057617188	0.38452148	0	0	26/6/2018	26	6	2018	19:55:57	71757	0.3	19	55	57	0	0.059082031	3.5513672	-0.27294922	-0.13208008	-0.89868164	3.7373047	0.12817383	0	0	0	0	0	0	0	0	0	0.94848633	0.051513672	0.18164063	-0.038574219	0.12011719	0.022705078	0	44330	0	0	0
1005	1006	1006	Category C	-0.26391602	-0.23999023	-0.83984375	0.30444336	-0.053955078	0.38061523	0	0	26/6/2018	26	6	2018	19:55:57	71757	0.4	19	55	57	0	0.059082031	3.5513672	-0.27905273	-0.13476563	-0.89941406	1.1550293	0.12182617	0	0	0	0	0	0	0	0	0	0.95141602	0.048583984	0.17993164	0.015136719	-0.10498047	0.059570313	0	44330	0	0	0
1006	1007	1007	Category C	-0.27587891	-0.19189453	-0.82788086	0.31689453	-0.041748047	0.38012695	0	0	26/6/2018	26	6	2018	19:55:57	71757	0.5	19	55	57	0	0.059082031	3.5513672	-0.28051758	-0.13354492	-0.90161133	1.0830078	0.093994141	0	0	0	0	0	0	0	0	0	0.95385742	0.046142578	0.13671875	0.004638672	-0.058105469	0.073730469	0	44330	0	0	0
1007	1008	1008	Category C	-0.2878418	-0.17993164	-0.85180664	0.29443359	-0.050048828	0.39038086	0	0	26/6/2018	26	6	2018	19:55:57	71757	0.6	19	55	57	0	0.059082031	3.5513672	-0.27856445	-0.13330078	-0.89916992	1.4375	0.066894531	0	0	0	0	0	0	0	0	0	0.95068359	0.049316406	0.10327148	-0.009033203	-0.046386719	0.047363281	0	44330	0	0	0
1008	1009	1009	Category C	-0.26391602	-0.17993164	-0.93579102	0.30419922	-0.037353516	0.38891602	0	0	26/6/2018	26	6	2018	19:55:57	71757	0.7	19	55	57	0	0.059082031	3.5513672	-0.27832031	-0.13647461	-0.89990234	1.2446289	0.057861328	0	0	0	0	0	0	0	0	0	0.9519043	0.048095703	0.093505859	0.014404297	-0.043212891	-0.035644531	0	44330	0	0	0
1009	1010	1010	Category C	-0.26391602	-0.16796875	-0.94799805	0.2980957	-0.0390625	0.38867188	0	0	26/6/2018	26	6	2018	19:55:57	71757	0.8	19	55	57	0	0.059082031	3.5513672	-0.27734375	-0.13720703	-0.90161133	1.614502	0.057128906	0	0	0	0	0	0	0	0	0	0.953125	0.046875	0.090576172	0.013427734	-0.030517578	-0.046142578	0	44330	0	0	0
1010	1011	1011	Category C	-0.25195313	-0.15576172	-0.87597656	0.28588867	-0.043212891	0.39355469	0	0	26/6/2018	26	6	2018	19:55:57	71757	0.9	19	55	57	0	0.059082031	3.5513672	-0.27758789	-0.13647461	-0.90234375	2.4731445	0.041503906	0	0	0	0	0	0	0	0	0	0.95385742	0.046142578	0.071044922	0.025634766	-0.019042969	0.026367188	0	44330	0	0	0
1011	1012	1012	Category C	-0.23999023	-0.17993164	-0.83984375	0.2980957	-0.033691406	0.38671875	0	0	26/6/2018	26	6	2018	19:55:58	71758	0	19	55	58	0	0.059082031	3.5513672	-0.27416992	-0.13769531	-0.90063477	2.1315918	0.081298828	0	0	0	0	0	0	0	0	0	0.95141602	0.048583984	0.13720703	0.034179688	-0.041992188	0.060791016	0	44330	0	0	0
1012	1013	1013	Category C	-0.25195313	-0.15576172	-0.95996094	0.29443359	-0.035644531	0.390625	0	0	26/6/2018	26	6	2018	19:55:58	71758	0.09	19	55	58	0	0.059082031	3.5513672	-0.27416992	-0.13696289	-0.90161133	1.5913086	0.064941406	0	0	0	0	0	0	0	0	0	0.95239258	0.047607422	0.099121094	0.022216797	-0.018554688	-0.058105469	0	44330	0	0	0
1013	1014	1014	Category C	-0.20385742	-0.15576172	-0.91186523	0.28417969	-0.032958984	0.39453125	0	0	26/6/2018	26	6	2018	19:55:58	71758	0.181	19	55	58	0	0.059082031	3.5513672	-0.27441406	-0.13647461	-0.90454102	1.4311523	0.073486328	0	0	0	0	0	0	0	0	0	0.95507813	0.044921875	0.096923828	0.070556641	-0.019042969	-0.007080078	0	44330	0	0	0
1014	1015	1015	Category C	-0.2878418	-0.17993164	-0.92382813	0.28808594	-0.039550781	0.39526367	0	0	26/6/2018	26	6	2018	19:55:58	71758	0.272	19	55	58	0	0.059082031	3.5513672	-0.27270508	-0.13720703	-0.90356445	0.21875	0.049316406	0	0	0	0	0	0	0	0	0	0.95385742	0.046142578	0.077636719	-0.014892578	-0.042480469	-0.020019531	0	44330	0	0	0
1015	1016	1016	Category C	-0.23999023	-0.10791016	-0.89990234	0.27075195	-0.041748047	0.40673828	0	0	26/6/2018	26	6	2018	19:55:58	71758	0.363	19	55	58	0	0.059082031	3.5513672	-0.27172852	-0.13745117	-0.90380859	2.5671387	0.043701172	0	0	0	0	0	0	0	0	0	0.95385742	0.046142578	0.065429688	0.031738281	0.029541016	0.00390625	0	44330	0	0	0
1016	1017	1017	Category C	-0.27587891	-0.16796875	-0.89990234	0.28588867	-0.041748047	0.39428711	0	0	26/6/2018	26	6	2018	19:55:58	71758	0.454	19	55	58	0	0.059082031	3.5513672	-0.27270508	-0.13696289	-0.90429688	4.123291	0.03125	0	0	0	0	0	0	0	0	0	0.95458984	0.045410156	0.038330078	-0.002929688	-0.030761719	0.004394531	0	44330	0	0	0
1017	1018	1018	Category C	-0.21582031	-0.10791016	-0.83984375	0.27832031	-0.043945313	0.39819336	0	0	26/6/2018	26	6	2018	19:55:58	71758	0.545	19	55	58	0	0.059082031	3.5513672	-0.27050781	-0.13818359	-0.90429688	4.0236816	0.08984375	0	0	0	0	0	0	0	0	0	0.95385742	0.046142578	0.1496582	0.0546875	0.030273438	0.064453125	0	44330	0	0	0
1018	1019	1019	Category C	-0.27587891	-0.16796875	-0.91186523	0.29541016	-0.048828125	0.38525391	0	0	26/6/2018	26	6	2018	19:55:58	71758	0.636	19	55	58	0	0.059082031	3.5513672	-0.27026367	-0.13867188	-0.90283203	4.7805176	0.031005859	0	0	0	0	0	0	0	0	0	0.95263672	0.047363281	0.043701172	-0.005371094	-0.029052734	-0.008789063	0	44330	0	0	0
1019	1020	1020	Category C	-0.2277832	-0.13183594	-0.94799805	0.28613281	-0.037109375	0.39550781	0	0	26/6/2018	26	6	2018	19:55:58	71758	0.727	19	55	58	0	0.059082031	3.5513672	-0.26953125	-0.13916016	-0.90161133	4.8378906	0.062744141	0	0	0	0	0	0	0	0	0	0.95141602	0.048583984	0.095458984	0.041748047	0.007324219	-0.046142578	0	44330	0	0	0
1020	1021	1021	Category C	-0.2277832	-0.11987305	-0.88793945	0.28857422	-0.035400391	0.390625	0	0	26/6/2018	26	6	2018	19:55:58	71758	0.818	19	55	58	0	0.059082031	3.5513672	-0.26904297	-0.14013672	-0.90527344	3.8842773	0.049316406	0	0	0	0	0	0	0	0	0	0.95458984	0.045410156	0.079101563	0.041259766	0.020263672	0.017333984	0	44330	0	0	0
1021	1022	1022	Category C	-0.20385742	-0.15576172	-0.86376953	0.29467773	-0.041748047	0.39160156	0	0	26/6/2018	26	6	2018	19:55:58	71758	0.909	19	55	58	0	0.059082031	3.5513672	-0.27001953	-0.13891602	-0.9074707	3.3823242	0.081054688	0	0	0	0	0	0	0	0	0	0.95678711	0.043212891	0.12670898	0.066162109	-0.016601563	0.043701172	0	44330	0	0	0
1022	1023	1023	Category C	-0.26391602	-0.071777344	-0.94799805	0.28515625	-0.040771484	0.39135742	0	0	26/6/2018	26	6	2018	19:55:59	71759	0	19	55	59	0	0.059082031	3.5513672	-0.26831055	-0.13989258	-0.90625	2.927002	0.080078125	0	0	0	0	0	0	0	0	0	0.95532227	0.044677734	0.11425781	0.004394531	0.068115234	-0.041503906	0	44330	0	0	0
1023	1024	1024	Category C	-0.21582031	-0.10791016	-0.91186523	0.27197266	-0.040527344	0.40209961	0	0	26/6/2018	26	6	2018	19:55:59	71759	0.111	19	55	59	0	0.059082031	3.5513672	-0.26806641	-0.14208984	-0.90625	2.4018555	0.062744141	0	0	0	0	0	0	0	0	0	0.95581055	0.044189453	0.092041016	0.052246094	0.034179688	-0.005371094	0	44330	0	0	0
1024	1025	1025	Category C	-0.2878418	-0.17993164	-0.89990234	0.28320313	-0.044189453	0.39599609	0	0	26/6/2018	26	6	2018	19:55:59	71759	0.222	19	55	59	0	0.059082031	3.5513672	-0.26953125	-0.14233398	-0.90820313	2.065918	0.042236328	0	0	0	0	0	0	0	0	0	0.95800781	0.041992188	0.063964844	-0.018066406	-0.037353516	0.008300781	0	44330	0	0	0
1025	1026	1026	Category C	-0.2277832	-0.17993164	-0.92382813	0.28515625	-0.040771484	0.39428711	0	0	26/6/2018	26	6	2018	19:55:59	71759	0.333	19	55	59	0	0.059082031	3.5513672	-0.26928711	-0.14306641	-0.90820313	1.6682129	0.057373047	0	0	0	0	0	0	0	0	0	0.95800781	0.041992188	0.09375	0.041503906	-0.036621094	-0.015380859	0	44330	0	0	0
1026	1027	1027	Category C	-0.21582031	-0.13183594	-0.92382813	0.29467773	-0.041748047	0.39160156	0	0	26/6/2018	26	6	2018	19:55:59	71759	0.444	19	55	59	0	0.05859375	3.4853027	-0.26855469	-0.14306641	-0.90722656	0.69628906	0.056396484	0	0	0	0	0	0	0	0	0	0.95678711	0.043212891	0.080810547	0.052734375	0.011230469	-0.016357422	0	44330	0	0	0
1027	1028	1028	Category C	-0.25195313	-0.17993164	-0.94799805	0.29296875	-0.041748047	0.38842773	0	0	26/6/2018	26	6	2018	19:55:59	71759	0.555	19	55	59	0	0.05859375	3.4853027	-0.26879883	-0.14501953	-0.90527344	0.2121582	0.057617188	0	0	0	0	0	0	0	0	0	0.95532227	0.044677734	0.094482422	0.016845703	-0.034667969	-0.042480469	0	44330	0	0	0
1028	1029	1029	Category C	-0.23999023	-0.16796875	-0.92382813	0.27880859	-0.041503906	0.39526367	0	0	26/6/2018	26	6	2018	19:55:59	71759	0.666	19	55	59	0	0.05859375	3.4853027	-0.26635742	-0.14550781	-0.90405273	0.79833984	0.039550781	0	0	0	0	0	0	0	0	0	0.95385742	0.046142578	0.068115234	0.026367188	-0.022216797	-0.01953125	0	44330	0	0	0
1029	1030	1030	Category C	-0.32397461	-0.14379883	-0.94799805	0.29541016	-0.036132813	0.38867188	0	0	26/6/2018	26	6	2018	19:55:59	71759	0.777	19	55	59	0	0.05859375	3.4853027	-0.26635742	-0.14648438	-0.90625	0.62475586	0.070800781	0	0	0	0	0	0	0	0	0	0.95581055	0.044189453	0.10180664	-0.057373047	0.002685547	-0.041503906	0	44330	0	0	0
1030	1031	1031	Category C	-0.15576172	-0.17993164	-0.85180664	0.2956543	-0.044189453	0.3894043	0	0	26/6/2018	26	6	2018	19:55:59	71759	0.888	19	55	59	0	0.05859375	3.4853027	-0.26660156	-0.14672852	-0.90673828	1.8881836	0.12817383	0	0	0	0	0	0	0	0	0	0.95654297	0.043457031	0.19921875	0.11083984	-0.032958984	0.054931641	0	44330	0	0	0
1031	1032	1032	Category C	-0.34790039	-0.13183594	-0.93579102	0.2980957	-0.042480469	0.38769531	0	0	26/6/2018	26	6	2018	19:56:00	71760	0	19	56	0	0	0.05859375	3.4853027	-0.26464844	-0.14697266	-0.9074707	3.3374023	0.088867188	0	0	0	0	0	0	0	0	0	0.95678711	0.043212891	0.1262207	-0.083007813	0.015136719	-0.028076172	0	44330	0	0	0
1032	1033	1033	Category C	-0.26391602	-0.15576172	-0.83984375	0.29711914	-0.046875	0.38842773	0	0	26/6/2018	26	6	2018	19:56:00	71760	0.1	19	56	0	0	0.05859375	3.4853027	-0.2644043	-0.14819336	-0.90673828	3.4694824	0.067382813	0	0	0	0	0	0	0	0	0	0.95605469	0.043945313	0.074951172	0.000488281	-0.007324219	0.066894531	0	44330	0	0	0
1033	1034	1034	Category C	-0.21582031	-0.16796875	-0.88793945	0.32446289	-0.044433594	0.36914063	0	0	26/6/2018	26	6	2018	19:56:00	71760	0.2	19	56	0	0	0.05859375	3.4853027	-0.26416016	-0.14770508	-0.90600586	3.0168457	0.055175781	0	0	0	0	0	0	0	0	0	0.95507813	0.044921875	0.086425781	0.048339844	-0.020019531	0.018066406	0	44330	0	0	0
1034	1035	1035	Category C	-0.34790039	-0.17993164	-0.95996094	0.31176758	-0.047119141	0.37890625	0	0	26/6/2018	26	6	2018	19:56:00	71760	0.3	19	56	0	0	0.05859375	3.4853027	-0.26342773	-0.14794922	-0.90600586	2.9228516	0.10473633	0	0	0	0	0	0	0	0	0	0.95507813	0.044921875	0.16992188	-0.084228516	-0.031738281	-0.053710938	0	44330	0	0	0
1035	1036	1036	Category C	-0.2277832	-0.11987305	-0.83984375	0.29418945	-0.055419922	0.38647461	0	0	26/6/2018	26	6	2018	19:56:00	71760	0.4	19	56	0	0	0.05859375	3.4853027	-0.26293945	-0.14868164	-0.90405273	3.1452637	0.078613281	0	0	0	0	0	0	0	0	0	0.953125	0.046875	0.12817383	0.03515625	0.028808594	0.064208984	0	44330	0	0	0
1036	1037	1037	Category C	-0.31176758	-0.16796875	-0.88793945	0.30664063	-0.042480469	0.38793945	0	0	26/6/2018	26	6	2018	19:56:00	71760	0.5	19	56	0	0	0.05859375	3.4853027	-0.26098633	-0.15014648	-0.90356445	2.9824219	0.055908203	0	0	0	0	0	0	0	0	0	0.95239258	0.047607422	0.084228516	-0.050537109	-0.017578125	0.015625	0	44330	0	0	0
1037	1038	1038	Category C	-0.19189453	-0.16796875	-0.79199219	0.30200195	-0.047119141	0.38476563	0	0	26/6/2018	26	6	2018	19:56:00	71760	0.6	19	56	0	0	0.05859375	3.4853027	-0.2590332	-0.15039063	-0.90380859	2.6989746	0.1315918	0	0	0	0	0	0	0	0	0	0.95214844	0.047851563	0.1965332	0.067138672	-0.017333984	0.11181641	0	44330	0	0	0
1038	1039	1039	Category C	-0.53979492	-0.16796875	-1.0197754	0.31860352	-0.048095703	0.37133789	0	0	26/6/2018	26	6	2018	19:56:00	71760	0.7	19	56	0	0	0.05859375	3.4853027	-0.2578125	-0.15161133	-0.9050293	2.671875	0.30444336	0	0	0	0	0	0	0	0	0	0.953125	0.046875	0.41235352	-0.28173828	-0.016113281	-0.11450195	0	44330	0	0	0
1039	1040	1040	Category C	-0.25195313	-0.14379883	-0.87597656	0.28588867	-0.037353516	0.38842773	0	0	26/6/2018	26	6	2018	19:56:00	71760	0.8	19	56	0	0	0.05859375	3.4853027	-0.25805664	-0.15283203	-0.90527344	3.4450684	0.03125	0	0	0	0	0	0	0	0	0	0.95361328	0.046386719	0.044433594	0.006103516	0.009033203	0.029296875	0	44330	0	0	0
1040	1041	1041	Category C	-0.34790039	-0.14379883	-0.89990234	0.31762695	-0.054931641	0.37207031	0	0	26/6/2018	26	6	2018	19:56:00	71760	0.9	19	56	0	0	0.05859375	3.4853027	-0.2565918	-0.15332031	-0.90380859	3.3300781	0.091552734	0	0	0	0	0	0	0	0	0	0.95214844	0.047851563	0.10473633	-0.091064453	0.009521484	0.00390625	0	44330	0	0	0
1041	1042	1042	Category C	-0.21582031	-0.16796875	-0.76782227	0.31420898	-0.041992188	0.37402344	0	0	26/6/2018	26	6	2018	19:56:01	71761	0	19	56	1	0	0.05859375	3.4853027	-0.25708008	-0.15405273	-0.90405273	2.3669434	0.14306641	0	0	0	0	0	0	0	0	0	0.95263672	0.047363281	0.19140625	0.041259766	-0.013671875	0.13623047	0	44330	0	0	0
1042	1043	1043	Category C	-0.41992188	-0.13183594	-0.92382813	0.32958984	-0.046875	0.3684082	0	0	26/6/2018	26	6	2018	19:56:01	71761	0.1	19	56	1	0	0.05859375	3.4853027	-0.25756836	-0.15527344	-0.90380859	0.68481445	0.16503906	0	0	0	0	0	0	0	0	0	0.95263672	0.047363281	0.20581055	-0.16210938	0.0234375	-0.019775391	0	44330	0	0	0
1043	1044	1044	Category C	-0.2277832	-0.071777344	-0.81591797	0.30395508	-0.049316406	0.38183594	0	0	26/6/2018	26	6	2018	19:56:01	71761	0.2	19	56	1	0	0.05859375	3.4853027	-0.25708008	-0.1574707	-0.90136719	0.73632813	0.12451172	0	0	0	0	0	0	0	0	0	0.95043945	0.049560547	0.20043945	0.029296875	0.085693359	0.085449219	0	44330	0	0	0
1044	1045	1045	Category C	-0.38378906	-0.16796875	-1.0078125	0.31347656	-0.049560547	0.37597656	0	0	26/6/2018	26	6	2018	19:56:01	71761	0.3	19	56	1	0	0.05859375	3.4853027	-0.2565918	-0.15673828	-0.90014648	1.6132813	0.16650391	0	0	0	0	0	0	0	0	0	0.94921875	0.05078125	0.24536133	-0.12695313	-0.010986328	-0.10742188	0	44330	0	0	0
1045	1046	1046	Category C	-0.3359375	-0.071777344	-0.91186523	0.3046875	-0.049316406	0.38183594	0	0	26/6/2018	26	6	2018	19:56:01	71761	0.4	19	56	1	0	0.05859375	3.4853027	-0.25537109	-0.15844727	-0.90161133	2.449707	0.11865234	0	0	0	0	0	0	0	0	0	0.95043945	0.049560547	0.17724609	-0.080322266	0.086669922	-0.010009766	0	44330	0	0	0
1046	1047	1047	Category C	-0.21582031	-0.15576172	-0.73193359	0.32006836	-0.047119141	0.36816406	0	0	26/6/2018	26	6	2018	19:56:01	71761	0.5	19	56	1	0	0.05859375	3.4853027	-0.25488281	-0.15795898	-0.90283203	4.0463867	0.17529297	0	0	0	0	0	0	0	0	0	0.95141602	0.048583984	0.21240234	0.0390625	0.002197266	0.17089844	0	44330	0	0	0
1047	1048	1048	Category C	-0.2878418	-0.15576172	-0.92382813	0.33081055	-0.033203125	0.36450195	0	0	26/6/2018	26	6	2018	19:56:01	71761	0.6	19	56	1	0	0.05859375	3.4853027	-0.25439453	-0.15698242	-0.90283203	5.8034668	0.0390625	0	0	0	0	0	0	0	0	0	0.95117188	0.048828125	0.055419922	-0.033203125	0.001220703	-0.020751953	0	44330	0	0	0
1048	1049	1049	Category C	-0.2277832	-0.20385742	-1.0319824	0.29541016	-0.035400391	0.39160156	0	0	26/6/2018	26	6	2018	19:56:01	71761	0.7	19	56	1	0	0.05859375	3.4853027	-0.25366211	-0.15795898	-0.90283203	6.8449707	0.13916016	0	0	0	0	0	0	0	0	0	0.95117188	0.048828125	0.20068359	0.025878906	-0.045654297	-0.12890625	0	44330	0	0	0
1049	1050	1050	Category C	-0.27587891	-0.047851563	-0.97192383	0.30761719	-0.027587891	0.3840332	0	0	26/6/2018	26	6	2018	19:56:01	71761	0.8	19	56	1	0	0.05859375	3.4853027	-0.25268555	-0.15893555	-0.90161133	7.729248	0.13330078	0	0	0	0	0	0	0	0	0	0.94970703	0.050292969	0.2043457	-0.022949219	0.11108398	-0.070068359	0	44330	0	0	0
1050	1051	1051	Category C	-0.095947266	-0.15576172	-0.83984375	0.30322266	-0.0234375	0.38427734	0	0	26/6/2018	26	6	2018	19:56:01	71761	0.9	19	56	1	0	0.05859375	3.4853027	-0.2512207	-0.16064453	-0.90112305	8.8032227	0.16699219	0	0	0	0	0	0	0	0	0	0.94921875	0.05078125	0.22167969	0.15527344	0.004882813	0.061279297	0	44330	0	0	0
1051	1052	1052	Category C	-0.39599609	-0.095947266	-1.0197754	0.29101563	-0.036376953	0.39379883	0	0	26/6/2018	26	6	2018	19:56:02	71762	0	19	56	2	0	0.05859375	3.4853027	-0.25048828	-0.16064453	-0.90136719	8.5053711	0.19824219	0	0	0	0	0	0	0	0	0	0.94921875	0.05078125	0.32836914	-0.14526367	0.064697266	-0.11816406	0	44330	0	0	0
1052	1053	1053	Category C	-0.17993164	-0.10791016	-0.94799805	0.25341797	-0.047363281	0.41235352	0	0	26/6/2018	26	6	2018	19:56:02	71762	0.1	19	56	2	0	0.05859375	3.4853027	-0.24926758	-0.15893555	-0.90185547	6.3549805	0.09765625	0	0	0	0	0	0	0	0	0	0.94897461	0.051025391	0.16650391	0.069335938	0.051025391	-0.045898438	0	44330	0	0	0
1053	1054	1054	Category C	-0.2878418	-0.17993164	-0.92382813	0.2902832	-0.037109375	0.39257813	0	0	26/6/2018	26	6	2018	19:56:02	71762	0.2	19	56	2	0	0.05859375	3.4853027	-0.24804688	-0.15893555	-0.90039063	3.6862793	0.050292969	0	0	0	0	0	0	0	0	0	0.94750977	0.052490234	0.083496094	-0.039550781	-0.020751953	-0.023193359	0	44330	0	0	0
1054	1055	1055	Category C	-0.19189453	-0.16796875	-0.83984375	0.28344727	-0.037109375	0.39770508	0	0	26/6/2018	26	6	2018	19:56:02	71762	0.3	19	56	2	0	0.05859375	3.4853027	-0.24853516	-0.15893555	-0.90039063	1.4328613	0.083496094	0	0	0	0	0	0	0	0	0	0.94750977	0.052490234	0.1262207	0.056640625	-0.008789063	0.060546875	0	44330	0	0	0
1055	1056	1056	Category C	-0.29980469	-0.11987305	-0.92382813	0.3059082	-0.044433594	0.38574219	0	0	26/6/2018	26	6	2018	19:56:02	71762	0.4	19	56	2	0	0.05859375	3.4853027	-0.24804688	-0.15844727	-0.90136719	0.22583008	0.068115234	0	0	0	0	0	0	0	0	0	0.94824219	0.051757813	0.11254883	-0.051513672	0.038574219	-0.022216797	0	44330	0	0	0
1056	1057	1057	Category C	-0.23999023	-0.10791016	-0.89990234	0.27294922	-0.048583984	0.39990234	0	0	26/6/2018	26	6	2018	19:56:02	71762	0.5	19	56	2	0	0.05859375	3.4853027	-0.24731445	-0.15966797	-0.90136719	2.4777832	0.052246094	0	0	0	0	0	0	0	0	0	0.94824219	0.051757813	0.060791016	0.007324219	0.051757813	0.001464844	0	44330	0	0	0
1057	1058	1058	Category C	-0.20385742	-0.17993164	-0.80395508	0.28320313	-0.045654297	0.39428711	0	0	26/6/2018	26	6	2018	19:56:02	71762	0.6	19	56	2	0	0.05859375	3.4853027	-0.24658203	-0.16040039	-0.90087891	3.4831543	0.10766602	0	0	0	0	0	0	0	0	0	0.94775391	0.052246094	0.15917969	0.042724609	-0.019287109	0.096923828	0	44330	0	0	0
1058	1059	1059	Category C	-0.25195313	-0.15576172	-0.93579102	0.28955078	-0.051025391	0.39306641	0	0	26/6/2018	26	6	2018	19:56:02	71762	0.7	19	56	2	0	0.05859375	3.4853027	-0.24780273	-0.16113281	-0.90087891	3.7224121	0.035400391	0	0	0	0	0	0	0	0	0	0.94799805	0.052001953	0.044433594	-0.00390625	0.005371094	-0.034667969	0	44330	0	0	0
1059	1060	1060	Category C	-0.21582031	-0.16796875	-0.99584961	0.2722168	-0.050048828	0.40380859	0	0	26/6/2018	26	6	2018	19:56:02	71762	0.8	19	56	2	0	0.05859375	3.4853027	-0.24731445	-0.16137695	-0.90014648	3.651123	0.10058594	0	0	0	0	0	0	0	0	0	0.94750977	0.052490234	0.13354492	0.031494141	-0.006347656	-0.095458984	0	44330	0	0	0
1060	1061	1061	Category C	-0.23999023	-0.14379883	-0.97192383	0.28295898	-0.044921875	0.39624023	0	0	26/6/2018	26	6	2018	19:56:02	71762	0.9	19	56	2	0	0.05859375	3.4853027	-0.24780273	-0.16186523	-0.90014648	4.2807617	0.07421875	0	0	0	0	0	0	0	0	0	0.94750977	0.052490234	0.09765625	0.0078125	0.018066406	-0.071533203	0	44330	0	0	0
1061	1062	1062	Category C	-0.25195313	-0.11987305	-0.85180664	0.29272461	-0.036865234	0.39379883	0	0	26/6/2018	26	6	2018	19:56:03	71763	0	19	56	3	0	0.05859375	3.4853027	-0.24804688	-0.1628418	-0.89990234	4.8737793	0.064697266	0	0	0	0	0	0	0	0	0	0.94750977	0.052490234	0.094726563	-0.003662109	0.04296875	0.048095703	0	44330	0	0	0
1062	1063	1063	Category C	-0.19189453	-0.25195313	-0.86376953	0.3137207	-0.016601563	0.38134766	0	0	26/6/2018	26	6	2018	19:56:03	71763	0.1	19	56	3	0	0.05859375	3.4853027	-0.24804688	-0.16308594	-0.89990234	3.309082	0.11108398	0	0	0	0	0	0	0	0	0	0.94775391	0.052246094	0.18115234	0.056152344	-0.088623047	0.036132813	0	44330	0	0	0
1063	1064	1064	Category C	-0.34790039	-0.17993164	-0.93579102	0.2980957	-0.028564453	0.38891602	0	0	26/6/2018	26	6	2018	19:56:03	71763	0.2	19	56	3	0	0.05859375	3.4853027	-0.24804688	-0.16455078	-0.89990234	0.44824219	0.10693359	0	0	0	0	0	0	0	0	0	0.94799805	0.052001953	0.15063477	-0.099609375	-0.015136719	-0.035644531	0	44330	0	0	0
1064	1065	1065	Category C	-0.25195313	-0.14379883	-0.97192383	0.29467773	-0.024169922	0.39477539	0	0	26/6/2018	26	6	2018	19:56:03	71763	0.3	19	56	3	0	0.059082031	3.50625	-0.24804688	-0.1652832	-0.90039063	1.9655762	0.074462891	0	0	0	0	0	0	0	0	0	0.94848633	0.051513672	0.096679688	-0.003662109	0.021484375	-0.071289063	0	44330	0	0	0
1065	1066	1066	Category C	-0.2277832	-0.13183594	-0.88793945	0.28344727	-0.008544922	0.39819336	0	0	26/6/2018	26	6	2018	19:56:03	71763	0.4	19	56	3	0	0.059082031	3.50625	-0.24780273	-0.16503906	-0.90185547	3.9973145	0.041259766	0	0	0	0	0	0	0	0	0	0.94970703	0.050292969	0.067382813	0.020019531	0.033203125	0.013916016	0	44330	0	0	0
1066	1067	1067	Category C	-0.25195313	-0.2277832	-0.89990234	0.31445313	-0.004394531	0.37890625	0	0	26/6/2018	26	6	2018	19:56:03	71763	0.5	19	56	3	0	0.059082031	3.50625	-0.24780273	-0.16430664	-0.90283203	7.1000977	0.063476563	0	0	0	0	0	0	0	0	0	0.95043945	0.049560547	0.0703125	-0.00390625	-0.063232422	0.002929688	0	44330	0	0	0
1067	1068	1068	Category C	-0.20385742	-0.19189453	-0.91186523	0.32641602	-0.002441406	0.37231445	0	0	26/6/2018	26	6	2018	19:56:03	71763	0.6	19	56	3	0	0.059082031	3.50625	-0.24926758	-0.16479492	-0.90161133	9.6220703	0.053710938	0	0	0	0	0	0	0	0	0	0.94995117	0.050048828	0.082519531	0.045410156	-0.026855469	-0.010009766	0	44330	0	0	0
1068	1069	1069	Category C	-0.27587891	-0.19189453	-0.87597656	0.31420898	-0.002441406	0.37695313	0	0	26/6/2018	26	6	2018	19:56:03	71763	0.7	19	56	3	0	0.059082031	3.50625	-0.25	-0.16479492	-0.8996582	10.874023	0.044189453	0	0	0	0	0	0	0	0	0	0.94824219	0.051757813	0.076416016	-0.025634766	-0.026855469	0.023681641	0	44330	0	0	0
1069	1070	1070	Category C	-0.21582031	-0.17993164	-0.82788086	0.31787109	0.023925781	0.37744141	0	0	26/6/2018	26	6	2018	19:56:03	71763	0.8	19	56	3	0	0.059082031	3.50625	-0.25	-0.1652832	-0.8996582	11.448975	0.080810547	0	0	0	0	0	0	0	0	0	0.94824219	0.051757813	0.12060547	0.034179688	-0.014404297	0.071777344	0	44330	0	0	0
1070	1071	1071	Category C	-0.21582031	-0.15576172	-0.95996094	0.32519531	0.035400391	0.37329102	0	0	26/6/2018	26	6	2018	19:56:03	71763	0.9	19	56	3	0	0.059082031	3.50625	-0.24926758	-0.16601563	-0.8996582	13.317383	0.069580078	0	0	0	0	0	0	0	0	0	0.94848633	0.051513672	0.10400391	0.033447266	0.010253906	-0.060058594	0	44330	0	0	0
1071	1072	1072	Category C	-0.34790039	-0.16796875	-0.89990234	0.31860352	0.028320313	0.37548828	0	0	26/6/2018	26	6	2018	19:56:04	71764	0	19	56	4	0	0.059082031	3.50625	-0.25048828	-0.16552734	-0.89941406	15.765381	0.097167969	0	0	0	0	0	0	0	0	0	0.94824219	0.051757813	0.099853516	-0.097167969	-0.002197266	-0.000244141	0	44330	0	0	0
1072	1073	1073	Category C	-0.21582031	-0.14379883	-0.83984375	0.31518555	0.031738281	0.37866211	0	0	26/6/2018	26	6	2018	19:56:04	71764	0.1	19	56	4	0	0.059082031	3.50625	-0.25	-0.16601563	-0.89868164	16.80127	0.071777344	0	0	0	0	0	0	0	0	0	0.94750977	0.052490234	0.11547852	0.034179688	0.022216797	0.058837891	0	44330	0	0	0
1073	1074	1074	Category C	-0.25195313	-0.14379883	-0.89990234	0.32006836	0.045166016	0.37133789	0	0	26/6/2018	26	6	2018	19:56:04	71764	0.2	19	56	4	0	0.059082031	3.50625	-0.25	-0.16625977	-0.89941406	16.66333	0.022460938	0	0	0	0	0	0	0	0	0	0.94824219	0.051757813	0.024902344	-0.001708984	0.022460938	-0.000244141	0	44330	0	0	0
1074	1075	1075	Category C	-0.21582031	-0.17993164	-0.89990234	0.3137207	0.037109375	0.37866211	0	0	26/6/2018	26	6	2018	19:56:04	71764	0.3	19	56	4	0	0.059082031	3.50625	-0.25073242	-0.16552734	-0.8984375	16.174316	0.037841797	0	0	0	0	0	0	0	0	0	0.94726563	0.052734375	0.050537109	0.034912109	-0.014160156	-0.001220703	0	44330	0	0	0
1075	1076	1076	Category C	-0.20385742	-0.20385742	-0.86376953	0.31542969	0.049316406	0.37890625	0	0	26/6/2018	26	6	2018	19:56:04	71764	0.4	19	56	4	0	0.059082031	3.50625	-0.24829102	-0.1652832	-0.89770508	15.904053	0.067871094	0	0	0	0	0	0	0	0	0	0.94604492	0.053955078	0.11694336	0.044433594	-0.038330078	0.033935547	0	44330	0	0	0
1076	1077	1077	Category C	-0.20385742	-0.20385742	-0.88793945	0.30786133	0.044433594	0.38574219	0	0	26/6/2018	26	6	2018	19:56:04	71764	0.5	19	56	4	0	0.059082031	3.50625	-0.24902344	-0.16601563	-0.89868164	14.831543	0.059570313	0	0	0	0	0	0	0	0	0	0.94726563	0.052734375	0.093505859	0.045166016	-0.037597656	0.010742188	0	44330	0	0	0
1077	1078	1078	Category C	-0.19189453	-0.16796875	-0.92382813	0.30615234	0.040771484	0.38549805	0	0	26/6/2018	26	6	2018	19:56:04	71764	0.6	19	56	4	0	0.059082031	3.50625	-0.24853516	-0.16577148	-0.89819336	11.927246	0.062255859	0	0	0	0	0	0	0	0	0	0.94677734	0.053222656	0.084228516	0.056640625	-0.001953125	-0.025390625	0	44330	0	0	0
1078	1079	1079	Category C	-0.26391602	-0.19189453	-0.93579102	0.30249023	0.049560547	0.390625	0	0	26/6/2018	26	6	2018	19:56:04	71764	0.7	19	56	4	0	0.059082031	3.50625	-0.24902344	-0.16601563	-0.89990234	9.4379883	0.046386719	0	0	0	0	0	0	0	0	0	0.94848633	0.051513672	0.076171875	-0.014648438	-0.025634766	-0.035644531	0	44330	0	0	0
1079	1080	1080	Category C	-0.20385742	-0.2277832	-0.85180664	0.30908203	0.047607422	0.3815918	0	0	26/6/2018	26	6	2018	19:56:04	71764	0.8	19	56	4	0	0.059082031	3.50625	-0.24609375	-0.16601563	-0.8984375	7.9619141	0.088134766	0	0	0	0	0	0	0	0	0	0.94628906	0.053710938	0.15087891	0.042236328	-0.061523438	0.046630859	0	44330	0	0	0
1080	1081	1081	Category C	-0.27587891	-0.13183594	-0.93579102	0.33227539	0.055664063	0.36669922	0	0	26/6/2018	26	6	2018	19:56:04	71764	0.9	19	56	4	0	0.059082031	3.50625	-0.24584961	-0.16650391	-0.89819336	4.3012695	0.059082031	0	0	0	0	0	0	0	0	0	0.94604492	0.053955078	0.10180664	-0.029785156	0.034667969	-0.037353516	0	44330	0	0	0
1081	1082	1082	Category C	-0.27587891	-0.21582031	-0.95996094	0.31005859	0.055419922	0.38183594	0	0	26/6/2018	26	6	2018	19:56:05	71765	0	19	56	5	0	0.059082031	3.50625	-0.24584961	-0.16674805	-0.89819336	0.54418945	0.083984375	0	0	0	0	0	0	0	0	0	0.94604492	0.053955078	0.14038086	-0.029785156	-0.048828125	-0.061523438	0	44330	0	0	0
1082	1083	1083	Category C	-0.16796875	-0.27587891	-0.76782227	0.32666016	0.042724609	0.37036133	0	0	26/6/2018	26	6	2018	19:56:05	71765	0.1	19	56	5	0	0.059082031	3.50625	-0.24584961	-0.16674805	-0.89941406	4.4177246	0.18774414	0	0	0	0	0	0	0	0	0	0.94726563	0.052734375	0.31835938	0.077880859	-0.10888672	0.1315918	0	44330	0	0	0
1083	1084	1084	Category C	-0.29980469	-0.11987305	-0.92382813	0.32324219	0.014404297	0.37524414	0	0	26/6/2018	26	6	2018	19:56:05	71765	0.2	19	56	5	0	0.059082031	3.50625	-0.24462891	-0.16674805	-0.8996582	8.3459473	0.075927734	0	0	0	0	0	0	0	0	0	0.94726563	0.052734375	0.12573242	-0.054931641	0.046875	-0.023925781	0	44330	0	0	0
1084	1085	1085	Category C	-0.20385742	-0.14379883	-0.99584961	0.28271484	-0.001464844	0.40014648	0	0	26/6/2018	26	6	2018	19:56:05	71765	0.3	19	56	5	0	0.059082031	3.50625	-0.24511719	-0.16796875	-0.90161133	13.116943	0.10546875	0	0	0	0	0	0	0	0	0	0.94946289	0.050537109	0.15942383	0.041259766	0.024169922	-0.093994141	0	44330	0	0	0
1085	1086	1086	Category C	-0.2277832	-0.20385742	-0.92382813	0.27392578	-0.037841797	0.40112305	0	0	26/6/2018	26	6	2018	19:56:05	71765	0.4	19	56	5	0	0.059082031	3.50625	-0.24291992	-0.16772461	-0.90014648	19.656982	0.045654297	0	0	0	0	0	0	0	0	0	0.94726563	0.052734375	0.074707031	0.015136719	-0.035888672	-0.0234375	0	44330	0	0	0
1086	1087	1087	Category C	-0.23999023	-0.11987305	-0.83984375	0.22216797	-0.052490234	0.42675781	0	0	26/6/2018	26	6	2018	19:56:05	71765	0.5	19	56	5	0	0.059082031	3.50625	-0.2434082	-0.16894531	-0.90014648	25.922363	0.077880859	0	0	0	0	0	0	0	0	0	0.94750977	0.052490234	0.11279297	0.003417969	0.049072266	0.060302734	0	44330	0	0	0
1087	1088	1088	Category C	-0.2277832	-0.25195313	-0.85180664	0.19628906	-0.071044922	0.43554688	0	0	26/6/2018	26	6	2018	19:56:05	71765	0.6	19	56	5	0	0.059082031	3.50625	-0.24438477	-0.16796875	-0.90136719	30.758789	0.098632813	0	0	0	0	0	0	0	0	0	0.94897461	0.051025391	0.14990234	0.016601563	-0.083740234	0.049560547	0	44330	0	0	0
1088	1089	1089	Category C	-0.19189453	-0.25195313	-0.82788086	0.17504883	-0.073730469	0.44506836	0	0	26/6/2018	26	6	2018	19:56:05	71765	0.7	19	56	5	0	0.059082031	3.50625	-0.24487305	-0.16650391	-0.89990234	36.521973	0.12353516	0	0	0	0	0	0	0	0	0	0.94750977	0.052490234	0.21044922	0.052978516	-0.085205078	0.072021484	0	44330	0	0	0
1089	1090	1090	Category C	-0.14379883	-0.29980469	-0.91186523	0.16870117	-0.081787109	0.44482422	0	0	26/6/2018	26	6	2018	19:56:05	71765	0.8	19	56	5	0	0.059082031	3.50625	-0.24633789	-0.16577148	-0.8972168	39.772705	0.16943359	0	0	0	0	0	0	0	0	0	0.94506836	0.054931641	0.2512207	0.10253906	-0.13378906	-0.014404297	0	44330	0	0	0
1090	1091	1091	Category C	-0.17993164	-0.15576172	-0.88793945	0.1862793	-0.082519531	0.43920898	0	0	26/6/2018	26	6	2018	19:56:05	71765	0.9	19	56	5	0	0.059082031	3.50625	-0.24584961	-0.16625977	-0.89526367	39.644775	0.067138672	0	0	0	0	0	0	0	0	0	0.94311523	0.056884766	0.083984375	0.065917969	0.010498047	0.007324219	0	44330	0	0	0
1091	1092	1092	Category C	-0.14379883	-0.047851563	-0.88793945	0.18920898	-0.082519531	0.43505859	0	0	26/6/2018	26	6	2018	19:56:06	71766	0	19	56	6	0	0.059082031	3.50625	-0.25024414	-0.16625977	-0.89746094	38.412842	0.15966797	0	0	0	0	0	0	0	0	0	0.9465332	0.053466797	0.23461914	0.10644531	0.1184082	0.009521484	0	44330	0	0	0
1092	1093	1093	Category C	-0.15576172	-0.16796875	-0.85180664	0.16699219	-0.078369141	0.44262695	0	0	26/6/2018	26	6	2018	19:56:06	71766	0.1	19	56	6	0	0.059082031	3.50625	-0.25146484	-0.16772461	-0.89550781	36.512939	0.10522461	0	0	0	0	0	0	0	0	0	0.9453125	0.0546875	0.13989258	0.095703125	0	0.043701172	0	44330	0	0	0
1093	1094	1094	Category C	-0.23999023	-0.14379883	-0.91186523	0.19995117	-0.088623047	0.43017578	0	0	26/6/2018	26	6	2018	19:56:06	71766	0.2	19	56	6	0	0.059082031	3.50625	-0.25268555	-0.16748047	-0.89233398	33.559326	0.033203125	0	0	0	0	0	0	0	0	0	0.94238281	0.057617188	0.055908203	0.012695313	0.023681641	-0.019287109	0	44330	0	0	0
1094	1095	1095	Category C	-0.25195313	-0.14379883	-0.99584961	0.18676758	-0.093017578	0.4309082	0	0	26/6/2018	26	6	2018	19:56:06	71766	0.3	19	56	6	0	0.059082031	3.50625	-0.25488281	-0.16723633	-0.89160156	29.062256	0.10668945	0	0	0	0	0	0	0	0	0	0.94213867	0.057861328	0.13061523	0.002929688	0.0234375	-0.10400391	0	44330	0	0	0
1095	1096	1096	Category C	-0.19189453	-0.20385742	-0.89990234	0.23022461	-0.080322266	0.41943359	0	0	26/6/2018	26	6	2018	19:56:06	71766	0.4	19	56	6	0	0.059082031	3.50625	-0.2578125	-0.16723633	-0.8918457	25.085693	0.075683594	0	0	0	0	0	0	0	0	0	0.94335938	0.056640625	0.11035156	0.065917969	-0.036376953	-0.0078125	0	44330	0	0	0
1096	1097	1097	Category C	-0.21582031	-0.2277832	-0.85180664	0.24707031	-0.075927734	0.41162109	0	0	26/6/2018	26	6	2018	19:56:06	71766	0.5	19	56	6	0	0.059082031	3.50625	-0.25952148	-0.16821289	-0.89233398	21.260254	0.084228516	0	0	0	0	0	0	0	0	0	0.94458008	0.055419922	0.14379883	0.043701172	-0.059326172	0.040527344	0	44330	0	0	0
1097	1098	1098	Category C	-0.29980469	-0.16796875	-0.83984375	0.25048828	-0.071533203	0.41503906	0	0	26/6/2018	26	6	2018	19:56:06	71766	0.6	19	56	6	0	0.059082031	3.50625	-0.25952148	-0.16870117	-0.89013672	15.364502	0.064453125	0	0	0	0	0	0	0	0	0	0.94238281	0.057617188	0.091308594	-0.040039063	0.000732422	0.050292969	0	44330	0	0	0
1098	1099	1099	Category C	-0.23999023	-0.17993164	-0.86376953	0.24951172	-0.073486328	0.40966797	0	0	26/6/2018	26	6	2018	19:56:06	71766	0.7	19	56	6	0	0.059082031	3.50625	-0.26342773	-0.16918945	-0.89233398	8.7265625	0.038574219	0	0	0	0	0	0	0	0	0	0.94580078	0.054199219	0.062744141	0.0234375	-0.010498047	0.028564453	0	44330	0	0	0
1099	1100	1100	Category C	-0.26391602	-0.17993164	-0.93579102	0.24707031	-0.070800781	0.40991211	0	0	26/6/2018	26	6	2018	19:56:06	71766	0.8	19	56	6	0	0.059082031	3.50625	-0.26464844	-0.16918945	-0.89038086	4.9086914	0.046386719	0	0	0	0	0	0	0	0	0	0.94433594	0.055664063	0.056396484	0.000732422	-0.010498047	-0.045166016	0	44330	0	0	0
1100	1101	1101	Category C	-0.26391602	-0.19189453	-0.87597656	0.24365234	-0.076904297	0.41577148	0	0	26/6/2018	26	6	2018	19:56:06	71766	0.9	19	56	6	0	0.059082031	3.50625	-0.26733398	-0.16894531	-0.88769531	2.2807617	0.025878906	0	0	0	0	0	0	0	0	0	0.94238281	0.057617188	0.038085938	0.003417969	-0.022705078	0.01171875	0	44330	0	0	0
1101	1102	1102	Category C	-0.20385742	-0.17993164	-0.86376953	0.24267578	-0.069091797	0.41162109	0	0	26/6/2018	26	6	2018	19:56:07	71767	0	19	56	7	0	0.059082031	3.50625	-0.26831055	-0.16918945	-0.88574219	1.0695801	0.069091797	0	0	0	0	0	0	0	0	0	0.94091797	0.059082031	0.097167969	0.064453125	-0.010498047	0.021972656	0	44330	0	0	0
1102	1103	1103	Category C	-0.26391602	-0.17993164	-0.94799805	0.23583984	-0.080322266	0.41333008	0	0	26/6/2018	26	6	2018	19:56:07	71767	0.1	19	56	7	0	0.058837891	3.5288086	-0.27075195	-0.16967773	-0.88720703	2.7722168	0.061767578	0	0	0	0	0	0	0	0	0	0.94287109	0.057128906	0.077636719	0.006835938	-0.010009766	-0.060546875	0	44330	0	0	0
1103	1104	1104	Category C	-0.20385742	-0.17993164	-0.95996094	0.23413086	-0.088134766	0.41210938	0	0	26/6/2018	26	6	2018	19:56:07	71767	0.2	19	56	7	0	0.058837891	3.5288086	-0.27294922	-0.16870117	-0.88598633	3.4941406	0.1015625	0	0	0	0	0	0	0	0	0	0.94238281	0.057617188	0.15380859	0.069091797	-0.010986328	-0.073730469	0	44330	0	0	0
1104	1105	1105	Category C	-0.27587891	-0.15576172	-1.0078125	0.23413086	-0.082763672	0.41845703	0	0	26/6/2018	26	6	2018	19:56:07	71767	0.3	19	56	7	0	0.058837891	3.5288086	-0.2734375	-0.16845703	-0.88574219	3.3256836	0.12255859	0	0	0	0	0	0	0	0	0	0.94238281	0.057617188	0.13696289	-0.002197266	0.012695313	-0.12182617	0	44330	0	0	0
1105	1106	1106	Category C	-0.21582031	-0.11987305	-0.99584961	0.23242188	-0.091552734	0.41699219	0	0	26/6/2018	26	6	2018	19:56:07	71767	0.4	19	56	7	0	0.058837891	3.5288086	-0.2746582	-0.16870117	-0.8840332	2.5075684	0.13525391	0	0	0	0	0	0	0	0	0	0.94091797	0.059082031	0.21948242	0.058837891	0.048828125	-0.11157227	0	44330	0	0	0
1106	1107	1107	Category C	-0.3359375	-0.17993164	-0.82788086	0.23144531	-0.087158203	0.41601563	0	0	26/6/2018	26	6	2018	19:56:07	71767	0.5	19	56	7	0	0.058837891	3.5288086	-0.27587891	-0.16870117	-0.88256836	2.4267578	0.081787109	0	0	0	0	0	0	0	0	0	0.94018555	0.059814453	0.12573242	-0.059814453	-0.010986328	0.0546875	0	44330	0	0	0
1107	1108	1108	Category C	-0.32397461	-0.16796875	-0.80395508	0.24804688	-0.089111328	0.41357422	0	0	26/6/2018	26	6	2018	19:56:07	71767	0.6	19	56	7	0	0.058837891	3.5288086	-0.27734375	-0.16723633	-0.88183594	0.8659668	0.090576172	0	0	0	0	0	0	0	0	0	0.93945313	0.060546875	0.12475586	-0.046386719	-0.000488281	0.077880859	0	44330	0	0	0
1108	1109	1109	Category C	-0.23999023	-0.21582031	-0.91186523	0.2265625	-0.075927734	0.42016602	0	0	26/6/2018	26	6	2018	19:56:07	71767	0.7	19	56	7	0	0.058837891	3.5288086	-0.27954102	-0.16699219	-0.88134766	0.61230469	0.069580078	0	0	0	0	0	0	0	0	0	0.93969727	0.060302734	0.1184082	0.039550781	-0.048583984	-0.030273438	0	44330	0	0	0
1109	1110	1110	Category C	-0.26391602	-0.20385742	-0.95996094	0.25317383	-0.074462891	0.40991211	0	0	26/6/2018	26	6	2018	19:56:07	71767	0.8	19	56	7	0	0.058837891	3.5288086	-0.28076172	-0.16699219	-0.88208008	3.0251465	0.087402344	0	0	0	0	0	0	0	0	0	0.94091797	0.059082031	0.13134766	0.016845703	-0.036621094	-0.077636719	0	44330	0	0	0
1110	1111	1111	Category C	-0.23999023	-0.13183594	-0.82788086	0.24438477	-0.081298828	0.40966797	0	0	26/6/2018	26	6	2018	19:56:07	71767	0.9	19	56	7	0	0.058837891	3.5288086	-0.28173828	-0.16674805	-0.88183594	4.7600098	0.076660156	0	0	0	0	0	0	0	0	0	0.94067383	0.059326172	0.13085938	0.041748047	0.034912109	0.053955078	0	44330	0	0	0
1111	1112	1112	Category C	-0.32397461	-0.16796875	-0.87597656	0.23657227	-0.093261719	0.41503906	0	0	26/6/2018	26	6	2018	19:56:08	71768	0	19	56	8	0	0.058837891	3.5288086	-0.28344727	-0.16674805	-0.88037109	4.7470703	0.040527344	0	0	0	0	0	0	0	0	0	0.93994141	0.060058594	0.045898438	-0.040283203	-0.000976563	0.004394531	0	44330	0	0	0
1112	1113	1113	Category C	-0.25195313	-0.17993164	-0.88793945	0.21777344	-0.085205078	0.42089844	0	0	26/6/2018	26	6	2018	19:56:08	71768	0.1	19	56	8	0	0.058837891	3.5288086	-0.28417969	-0.16674805	-0.88085938	4.6210938	0.035400391	0	0	0	0	0	0	0	0	0	0.94042969	0.059570313	0.052246094	0.032226563	-0.012939453	-0.006835938	0	44330	0	0	0
1113	1114	1114	Category C	-0.27587891	-0.10791016	-0.81591797	0.22290039	-0.082275391	0.41992188	0	0	26/6/2018	26	6	2018	19:56:08	71768	0.2	19	56	8	0	0.058837891	3.5288086	-0.28466797	-0.16674805	-0.88110352	5.2036133	0.088378906	0	0	0	0	0	0	0	0	0	0.94091797	0.059082031	0.13305664	0.008789063	0.058837891	0.065185547	0	44330	0	0	0
1114	1115	1115	Category C	-0.15576172	-0.16796875	-0.91186523	0.25219727	-0.088378906	0.40673828	0	0	26/6/2018	26	6	2018	19:56:08	71768	0.3	19	56	8	0	0.058837891	3.5288086	-0.28540039	-0.16674805	-0.88012695	6.0717773	0.13354492	0	0	0	0	0	0	0	0	0	0.94042969	0.059570313	0.16210938	0.12963867	-0.000976563	-0.031494141	0	44330	0	0	0
1115	1116	1116	Category C	-0.27587891	-0.17993164	-0.91186523	0.21704102	-0.091552734	0.42382813	0	0	26/6/2018	26	6	2018	19:56:08	71768	0.4	19	56	8	0	0.058837891	3.5288086	-0.28662109	-0.16674805	-0.88037109	2.9841309	0.035400391	0	0	0	0	0	0	0	0	0	0.94091797	0.059082031	0.054931641	0.010742188	-0.012939453	-0.03125	0	44330	0	0	0
1116	1117	1117	Category C	-0.2878418	-0.14379883	-0.85180664	0.23828125	-0.089111328	0.41235352	0	0	26/6/2018	26	6	2018	19:56:08	71768	0.5	19	56	8	0	0.058837891	3.5288086	-0.28710938	-0.16650391	-0.88085938	1.0800781	0.036865234	0	0	0	0	0	0	0	0	0	0.94140625	0.05859375	0.052490234	-0.000488281	0.022705078	0.029052734	0	44330	0	0	0
1117	1118	1118	Category C	-0.2277832	-0.17993164	-0.92382813	0.22192383	-0.087890625	0.41992188	0	0	26/6/2018	26	6	2018	19:56:08	71768	0.6	19	56	8	0	0.058837891	3.5288086	-0.28881836	-0.16674805	-0.88110352	0.69628906	0.075683594	0	0	0	0	0	0	0	0	0	0.94213867	0.057861328	0.11669922	0.061035156	-0.012939453	-0.042480469	0	44330	0	0	0
1118	1119	1119	Category C	-0.31176758	-0.17993164	-0.91186523	0.2331543	-0.087402344	0.41601563	0	0	26/6/2018	26	6	2018	19:56:08	71768	0.7	19	56	8	0	0.058837891	3.5288086	-0.29052734	-0.16674805	-0.88061523	2.0268555	0.039794922	0	0	0	0	0	0	0	0	0	0.94213867	0.057861328	0.065185547	-0.020996094	-0.012939453	-0.031005859	0	44330	0	0	0
1119	1120	1120	Category C	-0.2277832	-0.16796875	-0.85180664	0.23730469	-0.095214844	0.41235352	0	0	26/6/2018	26	6	2018	19:56:08	71768	0.8	19	56	8	0	0.058837891	3.5288086	-0.29101563	-0.16650391	-0.87988281	2.0612793	0.069091797	0	0	0	0	0	0	0	0	0	0.94165039	0.058349609	0.092773438	0.063232422	-0.001220703	0.028076172	0	44330	0	0	0
1120	1121	1121	Category C	-0.3359375	-0.17993164	-0.89990234	0.23583984	-0.085693359	0.41259766	0	0	26/6/2018	26	6	2018	19:56:08	71768	0.9	19	56	8	0	0.058837891	3.5288086	-0.29174805	-0.16601563	-0.88037109	1.5817871	0.050048828	0	0	0	0	0	0	0	0	0	0.94213867	0.057861328	0.077148438	-0.043945313	-0.013671875	-0.019287109	0	44330	0	0	0
1121	1122	1122	Category C	-0.2277832	-0.16796875	-0.85180664	0.23608398	-0.10131836	0.41577148	0	0	26/6/2018	26	6	2018	19:56:09	71769	0	19	56	9	0	0.058837891	3.5288086	-0.29248047	-0.16601563	-0.87939453	4.3674316	0.0703125	0	0	0	0	0	0	0	0	0	0.94140625	0.05859375	0.094238281	0.064697266	-0.001708984	0.027587891	0	44330	0	0	0
1122	1123	1123	Category C	-0.32397461	-0.11987305	-0.95996094	0.21411133	-0.10888672	0.41625977	0	0	26/6/2018	26	6	2018	19:56:09	71769	0.1	19	56	9	0	0.058837891	3.5288086	-0.29248047	-0.1652832	-0.87841797	6.5158691	0.098388672	0	0	0	0	0	0	0	0	0	0.94067383	0.059326172	0.15820313	-0.03125	0.045410156	-0.081298828	0	44330	0	0	0
1123	1124	1124	Category C	-0.25195313	-0.16796875	-0.97192383	0.19848633	-0.11157227	0.42602539	0	0	26/6/2018	26	6	2018	19:56:09	71769	0.2	19	56	9	0	0.058837891	3.5288086	-0.29443359	-0.1640625	-0.88037109	8.7700195	0.10083008	0	0	0	0	0	0	0	0	0	0.94262695	0.057373047	0.13769531	0.042480469	-0.003662109	-0.091308594	0	44330	0	0	0
1124	1125	1125	Category C	-0.21582031	-0.15576172	-0.87597656	0.21069336	-0.11083984	0.41821289	0	0	26/6/2018	26	6	2018	19:56:09	71769	0.3	19	56	9	0	0.058837891	3.5288086	-0.29443359	-0.1652832	-0.87988281	10.352783	0.079101563	0	0	0	0	0	0	0	0	0	0.94238281	0.057617188	0.092041016	0.078613281	0.009521484	0.00390625	0	44330	0	0	0
1125	1126	1126	Category C	-0.37182617	-0.16796875	-0.91186523	0.19238281	-0.10693359	0.42553711	0	0	26/6/2018	26	6	2018	19:56:09	71769	0.4	19	56	9	0	0.058837891	3.5288086	-0.29589844	-0.1652832	-0.87890625	13.063721	0.082519531	0	0	0	0	0	0	0	0	0	0.94213867	0.057861328	0.11108398	-0.075683594	-0.002441406	-0.032714844	0	44330	0	0	0
1126	1127	1127	Category C	-0.29980469	-0.083984375	-0.82788086	0.19213867	-0.10693359	0.43066406	0	0	26/6/2018	26	6	2018	19:56:09	71769	0.5	19	56	9	0	0.058837891	3.5288086	-0.296875	-0.16479492	-0.87792969	17.083008	0.095214844	0	0	0	0	0	0	0	0	0	0.94140625	0.05859375	0.13378906	-0.002685547	0.080810547	0.050048828	0	44330	0	0	0
1127	1128	1128	Category C	-0.32397461	-0.023925781	-0.81591797	0.19946289	-0.11328125	0.42382813	0	0	26/6/2018	26	6	2018	19:56:09	71769	0.6	19	56	9	0	0.058837891	3.5288086	-0.29736328	-0.16552734	-0.87841797	19.021729	0.15698242	0	0	0	0	0	0	0	0	0	0.94213867	0.057861328	0.23071289	-0.026367188	0.14160156	0.0625	0	44330	0	0	0
1128	1129	1129	Category C	-0.34790039	-0.14379883	-0.81591797	0.18286133	-0.12084961	0.4284668	0	0	26/6/2018	26	6	2018	19:56:09	71769	0.7	19	56	9	0	0.058837891	3.5288086	-0.2980957	-0.1652832	-0.87915039	19.838867	0.083251953	0	0	0	0	0	0	0	0	0	0.94287109	0.057128906	0.13427734	-0.049560547	0.021484375	0.063232422	0	44330	0	0	0
1129	1130	1130	Category C	-0.23999023	-0.095947266	-0.81591797	0.19506836	-0.11694336	0.42456055	0	0	26/6/2018	26	6	2018	19:56:09	71769	0.8	19	56	9	0	0.058837891	3.5288086	-0.29956055	-0.1640625	-0.87939453	21.663086	0.1105957	0	0	0	0	0	0	0	0	0	0.94360352	0.056396484	0.19140625	0.059570313	0.068115234	0.063476563	0	44330	0	0	0
1130	1131	1131	Category C	-0.44384766	-0.15576172	-1.0197754	0.16235352	-0.10791016	0.43481445	0	0	26/6/2018	26	6	2018	19:56:09	71769	0.9	19	56	9	0	0.058837891	3.5288086	-0.30249023	-0.16333008	-0.87841797	23.897217	0.19970703	0	0	0	0	0	0	0	0	0	0.94335938	0.056640625	0.29003906	-0.14111328	0.007568359	-0.14111328	0	44330	0	0	0
1131	1132	1132	Category C	-0.49194336	-0.20385742	-0.86376953	0.16943359	-0.11889648	0.43383789	0	0	26/6/2018	26	6	2018	19:56:10	71770	0	19	56	10	0	0.058837891	3.5288086	-0.30126953	-0.16259766	-0.87646484	25.62207	0.1953125	0	0	0	0	0	0	0	0	0	0.94116211	0.058837891	0.24438477	-0.19042969	-0.041015625	0.012695313	0	44330	0	0	0
1132	1133	1133	Category C	-0.27587891	-0.095947266	-0.68383789	0.19018555	-0.11743164	0.42871094	0	0	26/6/2018	26	6	2018	19:56:10	71770	0.1	19	56	10	0	0.058837891	3.5288086	-0.30493164	-0.16430664	-0.87695313	27.325195	0.20703125	0	0	0	0	0	0	0	0	0	0.94287109	0.057128906	0.29077148	0.029052734	0.068359375	0.19311523	0	44330	0	0	0
1133	1134	1134	Category C	-0.46777344	-0.15576172	-0.86376953	0.23657227	-0.094238281	0.41235352	0	0	26/6/2018	26	6	2018	19:56:10	71770	0.2	19	56	10	0	0.058837891	3.5288086	-0.30786133	-0.16479492	-0.87744141	27.932617	0.16040039	0	0	0	0	0	0	0	0	0	0.94433594	0.055664063	0.18261719	-0.15966797	0.009033203	0.013671875	0	44330	0	0	0
1134	1135	1135	Category C	-0.41992188	-0.16796875	-0.87597656	0.19482422	-0.096679688	0.4309082	0	0	26/6/2018	26	6	2018	19:56:10	71770	0.3	19	56	10	0	0.058837891	3.5288086	-0.30859375	-0.16479492	-0.87670898	25.768799	0.11108398	0	0	0	0	0	0	0	0	0	0.9440918	0.055908203	0.11499023	-0.11108398	-0.002929688	0.000732422	0	44330	0	0	0
1135	1136	1136	Category C	-0.43188477	-0.20385742	-0.95996094	0.18652344	-0.10620117	0.43261719	0	0	26/6/2018	26	6	2018	19:56:10	71770	0.4	19	56	10	0	0.058837891	3.5288086	-0.31079102	-0.16577148	-0.87646484	22.033447	0.15185547	0	0	0	0	0	0	0	0	0	0.94458008	0.055419922	0.24243164	-0.12084961	-0.037841797	-0.083251953	0	44330	0	0	0
1136	1137	1137	Category C	-0.23999023	-0.14379883	-0.7199707	0.18041992	-0.098632813	0.43261719	0	0	26/6/2018	26	6	2018	19:56:10	71770	0.5	19	56	10	0	0.058837891	3.5288086	-0.31201172	-0.16479492	-0.87402344	17.807861	0.17138672	0	0	0	0	0	0	0	0	0	0.94262695	0.057373047	0.24731445	0.072021484	0.020996094	0.15405273	0	44330	0	0	0
1137	1138	1138	Category C	-0.51586914	-0.21582031	-0.98388672	0.19091797	-0.1159668	0.43139648	0	0	26/6/2018	26	6	2018	19:56:10	71770	0.6	19	56	10	0	0.058837891	3.5288086	-0.31494141	-0.16430664	-0.87475586	15.459717	0.23388672	0	0	0	0	0	0	0	0	0	0.94433594	0.055664063	0.36083984	-0.20068359	-0.051269531	-0.10888672	0	44330	0	0	0
1138	1139	1139	Category C	-0.35986328	-0.16796875	-0.77978516	0.18115234	-0.10375977	0.43286133	0	0	26/6/2018	26	6	2018	19:56:10	71770	0.7	19	56	10	0	0.058837891	3.5288086	-0.31591797	-0.16357422	-0.87573242	11.665283	0.10571289	0	0	0	0	0	0	0	0	0	0.9453125	0.0546875	0.14428711	-0.043701172	-0.004150391	0.095947266	0	44330	0	0	0
1139	1140	1140	Category C	-0.41992188	-0.14379883	-0.77978516	0.21508789	-0.10571289	0.41943359	0	0	26/6/2018	26	6	2018	19:56:10	71770	0.8	19	56	10	0	0.058837891	3.5288086	-0.31665039	-0.16381836	-0.87475586	7.090332	0.14160156	0	0	0	0	0	0	0	0	0	0.94458008	0.055419922	0.21826172	-0.10302734	0.020019531	0.094970703	0	44330	0	0	0
1140	1141	1141	Category C	-0.3359375	-0.16796875	-0.80395508	0.21875	-0.086181641	0.42163086	0	0	26/6/2018	26	6	2018	19:56:10	71770	0.9	19	56	10	0	0.059082031	3.4933594	-0.31811523	-0.16430664	-0.87451172	5.8344727	0.072753906	0	0	0	0	0	0	0	0	0	0.94482422	0.055175781	0.091796875	-0.017578125	-0.003417969	0.070556641	0	44330	0	0	0
1141	1142	1142	Category C	-0.43188477	-0.15576172	-0.97192383	0.18652344	-0.10180664	0.43066406	0	0	26/6/2018	26	6	2018	19:56:11	71771	0	19	56	11	0	0.059082031	3.4933594	-0.31884766	-0.16308594	-0.87475586	3.8186035	0.14892578	0	0	0	0	0	0	0	0	0	0.9453125	0.0546875	0.21728516	-0.11279297	0.007324219	-0.096923828	0	44330	0	0	0
1142	1143	1143	Category C	-0.37182617	-0.17993164	-0.77978516	0.17700195	-0.10473633	0.43457031	0	0	26/6/2018	26	6	2018	19:56:11	71771	0.1	19	56	11	0	0.059082031	3.4933594	-0.32128906	-0.16357422	-0.8762207	0.8894043	0.10986328	0	0	0	0	0	0	0	0	0	0.94750977	0.052490234	0.16308594	-0.050292969	-0.016113281	0.096435547	0	44330	0	0	0
1143	1144	1144	Category C	-0.39599609	-0.15576172	-0.91186523	0.1706543	-0.10522461	0.43334961	0	0	26/6/2018	26	6	2018	19:56:11	71771	0.2	19	56	11	0	0.059082031	3.4933594	-0.32324219	-0.16210938	-0.87451172	2.4873047	0.081787109	0	0	0	0	0	0	0	0	0	0.94628906	0.053710938	0.11621094	-0.072509766	0.006347656	-0.037109375	0	44330	0	0	0
1144	1145	1145	Category C	-0.3359375	-0.16796875	-0.82788086	0.18383789	-0.11010742	0.43066406	0	0	26/6/2018	26	6	2018	19:56:11	71771	0.3	19	56	11	0	0.059082031	3.4933594	-0.32446289	-0.16113281	-0.87182617	3.0478516	0.045898438	0	0	0	0	0	0	0	0	0	0.9440918	0.055908203	0.062011719	-0.011230469	-0.006835938	0.043945313	0	44330	0	0	0
1145	1146	1146	Category C	-0.3359375	-0.13183594	-0.77978516	0.19555664	-0.10107422	0.42822266	0	0	26/6/2018	26	6	2018	19:56:11	71771	0.4	19	56	11	0	0.059082031	3.4933594	-0.32592773	-0.16113281	-0.87011719	0.94018555	0.095703125	0	0	0	0	0	0	0	0	0	0.94311523	0.056884766	0.12963867	-0.009765625	0.029296875	0.090332031	0	44330	0	0	0
1146	1147	1147	Category C	-0.37182617	-0.10791016	-0.82788086	0.19238281	-0.10693359	0.42993164	0	0	26/6/2018	26	6	2018	19:56:11	71771	0.5	19	56	11	0	0.059082031	3.4933594	-0.32983398	-0.16186523	-0.86987305	0.39355469	0.080078125	0	0	0	0	0	0	0	0	0	0.94433594	0.055664063	0.13769531	-0.041748047	0.053955078	0.041992188	0	44330	0	0	0
1147	1148	1148	Category C	-0.37182617	-0.16796875	-0.88793945	0.18481445	-0.10791016	0.42944336	0	0	26/6/2018	26	6	2018	19:56:11	71771	0.6	19	56	11	0	0.059082031	3.4933594	-0.33056641	-0.16113281	-0.87011719	0.62841797	0.044921875	0	0	0	0	0	0	0	0	0	0.94482422	0.055175781	0.065185547	-0.041015625	-0.006591797	-0.017578125	0	44330	0	0	0
1148	1149	1149	Category C	-0.38378906	-0.19189453	-0.93579102	0.16870117	-0.10961914	0.44018555	0	0	26/6/2018	26	6	2018	19:56:11	71771	0.7	19	56	11	0	0.059082031	3.4933594	-0.33032227	-0.15942383	-0.86987305	0.85766602	0.090576172	0	0	0	0	0	0	0	0	0	0.9440918	0.055908203	0.15161133	-0.053222656	-0.032226563	-0.065673828	0	44330	0	0	0
1149	1150	1150	Category C	-0.2878418	-0.16796875	-0.79199219	0.16943359	-0.10498047	0.43847656	0	0	26/6/2018	26	6	2018	19:56:11	71771	0.8	19	56	11	0	0.059082031	3.4933594	-0.33276367	-0.16088867	-0.87060547	3.1738281	0.090820313	0	0	0	0	0	0	0	0	0	0.94580078	0.054199219	0.13061523	0.044921875	-0.006835938	0.078613281	0	44330	0	0	0
1150	1151	1151	Category C	-0.34790039	-0.14379883	-0.85180664	0.17553711	-0.10449219	0.43334961	0	0	26/6/2018	26	6	2018	19:56:11	71771	0.9	19	56	11	0	0.059082031	3.4933594	-0.33227539	-0.16064453	-0.86987305	2.3762207	0.029296875	0	0	0	0	0	0	0	0	0	0.94506836	0.054931641	0.050537109	-0.015380859	0.016845703	0.018066406	0	44330	0	0	0
1151	1152	1152	Category C	-0.40795898	-0.17993164	-0.93579102	0.13989258	-0.098388672	0.44970703	0	0	26/6/2018	26	6	2018	19:56:12	71772	0	19	56	12	0	0.059082031	3.4933594	-0.33300781	-0.16040039	-0.87109375	2.0180664	0.10058594	0	0	0	0	0	0	0	0	0	0.94628906	0.053710938	0.15869141	-0.074707031	-0.019287109	-0.064453125	0	44330	0	0	0
1152	1153	1153	Category C	-0.26391602	-0.14379883	-0.85180664	0.12426758	-0.098876953	0.45043945	0	0	26/6/2018	26	6	2018	19:56:12	71772	0.1	19	56	12	0	0.059082031	3.4933594	-0.33398438	-0.16064453	-0.87280273	3.8083496	0.075195313	0	0	0	0	0	0	0	0	0	0.94824219	0.051757813	0.1081543	0.070068359	0.016845703	0.020996094	0	44330	0	0	0
1153	1154	1154	Category C	-0.31176758	-0.14379883	-0.83984375	0.12695313	-0.094726563	0.44848633	0	0	26/6/2018	26	6	2018	19:56:12	71772	0.2	19	56	12	0	0.059082031	3.4933594	-0.33496094	-0.16064453	-0.87207031	5.486084	0.043212891	0	0	0	0	0	0	0	0	0	0.94799805	0.052001953	0.072509766	0.023193359	0.016845703	0.032226563	0	44330	0	0	0
1154	1155	1155	Category C	-0.29980469	-0.17993164	-0.91186523	0.11083984	-0.089355469	0.45922852	0	0	26/6/2018	26	6	2018	19:56:12	71772	0.3	19	56	12	0	0.059082031	3.4933594	-0.3347168	-0.16137695	-0.87402344	6.407959	0.0546875	0	0	0	0	0	0	0	0	0	0.94970703	0.050292969	0.091064453	0.034912109	-0.018310547	-0.037597656	0	44330	0	0	0
1155	1156	1156	Category C	-0.25195313	-0.17993164	-0.89990234	0.12231445	-0.097167969	0.45214844	0	0	26/6/2018	26	6	2018	19:56:12	71772	0.4	19	56	12	0	0.059082031	3.4933594	-0.3371582	-0.16186523	-0.87402344	6.1779785	0.090820313	0	0	0	0	0	0	0	0	0	0.95092773	0.049072266	0.12890625	0.085205078	-0.017822266	-0.025634766	0	44330	0	0	0
1156	1157	1157	Category C	-0.3359375	-0.2277832	-0.89990234	0.10986328	-0.10131836	0.45288086	0	0	26/6/2018	26	6	2018	19:56:12	71772	0.5	19	56	12	0	0.059082031	3.4933594	-0.33789063	-0.16137695	-0.87451172	7.0461426	0.071044922	0	0	0	0	0	0	0	0	0	0.95117188	0.048828125	0.09375	0.001953125	-0.066162109	-0.025146484	0	44330	0	0	0
1157	1158	1158	Category C	-0.32397461	-0.16796875	-0.88793945	0.10302734	-0.09375	0.45678711	0	0	26/6/2018	26	6	2018	19:56:12	71772	0.6	19	56	12	0	0.059082031	3.4933594	-0.33959961	-0.16186523	-0.87548828	7.9772949	0.020751953	0	0	0	0	0	0	0	0	0	0.95288086	0.047119141	0.033935547	0.015625	-0.005859375	-0.012207031	0	44330	0	0	0
1158	1159	1159	Category C	-0.29980469	-0.16796875	-0.88793945	0.11254883	-0.091308594	0.45629883	0	0	26/6/2018	26	6	2018	19:56:12	71772	0.7	19	56	12	0	0.059082031	3.4933594	-0.34082031	-0.16186523	-0.87475586	8.0322266	0.043457031	0	0	0	0	0	0	0	0	0	0.95263672	0.047363281	0.060058594	0.041015625	-0.005859375	-0.012939453	0	44330	0	0	0
1159	1160	1160	Category C	-0.27587891	-0.17993164	-0.87597656	0.11108398	-0.10083008	0.45410156	0	0	26/6/2018	26	6	2018	19:56:12	71772	0.8	19	56	12	0	0.059082031	3.4933594	-0.34106445	-0.15991211	-0.87597656	8.0087891	0.068115234	0	0	0	0	0	0	0	0	0	0.95361328	0.046386719	0.085205078	0.065185547	-0.019775391	0	0	44330	0	0	0
1160	1161	1161	Category C	-0.32397461	-0.13183594	-0.86376953	0.10766602	-0.095214844	0.45898438	0	0	26/6/2018	26	6	2018	19:56:12	71772	0.9	19	56	12	0	0.059082031	3.4933594	-0.33862305	-0.15917969	-0.87646484	8.1237793	0.033447266	0	0	0	0	0	0	0	0	0	0.95288086	0.047119141	0.0546875	0.014648438	0.02734375	0.012695313	0	44330	0	0	0
1161	1162	1162	Category C	-0.2878418	-0.16796875	-0.88793945	0.10913086	-0.096191406	0.45678711	0	0	26/6/2018	26	6	2018	19:56:13	71773	0	19	56	13	0	0.059082031	3.4933594	-0.33642578	-0.15795898	-0.87670898	7.6320801	0.05078125	0	0	0	0	0	0	0	0	0	0.95239258	0.047607422	0.069580078	0.048583984	-0.009765625	-0.010986328	0	44330	0	0	0
1162	1163	1163	Category C	-0.31176758	-0.17993164	-0.91186523	0.1081543	-0.092041016	0.45605469	0	0	26/6/2018	26	6	2018	19:56:13	71773	0.1	19	56	13	0	0.059082031	3.4933594	-0.33618164	-0.15673828	-0.87939453	6.762207	0.046386719	0	0	0	0	0	0	0	0	0	0.9543457	0.045654297	0.079589844	0.024414063	-0.022949219	-0.032226563	0	44330	0	0	0
1163	1164	1164	Category C	-0.29980469	-0.20385742	-0.88793945	0.11083984	-0.096435547	0.45581055	0	0	26/6/2018	26	6	2018	19:56:13	71773	0.2	19	56	13	0	0.059082031	3.4933594	-0.33422852	-0.15551758	-0.87963867	7.1586914	0.059570313	0	0	0	0	0	0	0	0	0	0.95385742	0.046142578	0.090576172	0.034423828	-0.048095703	-0.008056641	0	44330	0	0	0
1164	1165	1165	Category C	-0.32397461	-0.15576172	-0.92382813	0.10571289	-0.091796875	0.45898438	0	0	26/6/2018	26	6	2018	19:56:13	71773	0.3	19	56	13	0	0.059082031	3.4933594	-0.33276367	-0.15527344	-0.87695313	6.0168457	0.047363281	0	0	0	0	0	0	0	0	0	0.95068359	0.049316406	0.055908203	0.008789063	-0.000244141	-0.046630859	0	44330	0	0	0
1165	1166	1166	Category C	-0.31176758	-0.15576172	-0.85180664	0.11352539	-0.088623047	0.4543457	0	0	26/6/2018	26	6	2018	19:56:13	71773	0.4	19	56	13	0	0.059082031	3.4933594	-0.33129883	-0.15429688	-0.87670898	4.246582	0.031738281	0	0	0	0	0	0	0	0	0	0.94970703	0.050292969	0.045898438	0.01953125	-0.001220703	0.024902344	0	44330	0	0	0
1166	1167	1167	Category C	-0.27587891	-0.17993164	-0.87597656	0.11010742	-0.090332031	0.45703125	0	0	26/6/2018	26	6	2018	19:56:13	71773	0.5	19	56	13	0	0.059082031	3.4933594	-0.33007813	-0.15234375	-0.87817383	2.6877441	0.060791016	0	0	0	0	0	0	0	0	0	0.95043945	0.049560547	0.083740234	0.054199219	-0.02734375	0.002197266	0	44330	0	0	0
1167	1168	1168	Category C	-0.2878418	-0.2277832	-0.89990234	0.11694336	-0.097167969	0.45019531	0	0	26/6/2018	26	6	2018	19:56:13	71773	0.6	19	56	13	0	0.059082031	3.4933594	-0.32861328	-0.15234375	-0.87792969	2.4577637	0.088378906	0	0	0	0	0	0	0	0	0	0.94970703	0.050292969	0.13793945	0.040771484	-0.075195313	-0.021728516	0	44330	0	0	0
1168	1169	1169	Category C	-0.29980469	-0.15576172	-0.86376953	0.10473633	-0.095458984	0.45581055	0	0	26/6/2018	26	6	2018	19:56:13	71773	0.7	19	56	13	0	0.059082031	3.4933594	-0.328125	-0.15283203	-0.87939453	0.18066406	0.032470703	0	0	0	0	0	0	0	0	0	0.95092773	0.049072266	0.046630859	0.028320313	-0.002685547	0.015625	0	44330	0	0	0
1169	1170	1170	Category C	-0.38378906	-0.23999023	-0.82788086	0.11352539	-0.087646484	0.4543457	0	0	26/6/2018	26	6	2018	19:56:13	71773	0.8	19	56	13	0	0.059082031	3.4933594	-0.32470703	-0.15209961	-0.88061523	3.7768555	0.11816406	0	0	0	0	0	0	0	0	0	0.95092773	0.049072266	0.19946289	-0.058837891	-0.087646484	0.052734375	0	44330	0	0	0
1170	1171	1171	Category C	-0.083984375	-0.10791016	-0.73193359	0.15136719	-0.10351563	0.44091797	0	0	26/6/2018	26	6	2018	19:56:13	71773	0.9	19	56	13	0	0.059082031	3.4933594	-0.32470703	-0.15161133	-0.88305664	3.3874512	0.2878418	0	0	0	0	0	0	0	0	0	0.953125	0.046875	0.43603516	0.24072266	0.043701172	0.15112305	0	44330	0	0	0
1171	1172	1172	Category C	-0.44384766	-0.17993164	-0.92382813	0.10571289	-0.089355469	0.45581055	0	0	26/6/2018	26	6	2018	19:56:14	71774	0	19	56	14	0	0.059082031	3.4933594	-0.32104492	-0.14990234	-0.88305664	2.6408691	0.13256836	0	0	0	0	0	0	0	0	0	0.95166016	0.048339844	0.19311523	-0.12255859	-0.029785156	-0.040527344	0	44330	0	0	0
1172	1173	1173	Category C	-0.38378906	-0.20385742	-0.88793945	0.13256836	-0.098876953	0.44848633	0	0	26/6/2018	26	6	2018	19:56:14	71774	0.1	19	56	14	0	0.059082031	3.4933594	-0.31762695	-0.1484375	-0.88256836	2.6687012	0.086181641	0	0	0	0	0	0	0	0	0	0.94970703	0.050292969	0.12646484	-0.065917969	-0.055175781	-0.005126953	0	44330	0	0	0
1173	1174	1174	Category C	-0.29980469	-0.14379883	-0.86376953	0.13134766	-0.10498047	0.44628906	0	0	26/6/2018	26	6	2018	19:56:14	71774	0.2	19	56	14	0	0.059082031	3.4933594	-0.31640625	-0.1472168	-0.88525391	4.5036621	0.02734375	0	0	0	0	0	0	0	0	0	0.95166016	0.048339844	0.041748047	0.016601563	0.003417969	0.021484375	0	44330	0	0	0
1174	1175	1175	Category C	-0.41992188	-0.2277832	-0.95996094	0.15283203	-0.10595703	0.44165039	0	0	26/6/2018	26	6	2018	19:56:14	71774	0.3	19	56	14	0	0.059082031	3.4933594	-0.31396484	-0.14575195	-0.88598633	2.2412109	0.15283203	0	0	0	0	0	0	0	0	0	0.95117188	0.048828125	0.26171875	-0.10571289	-0.081787109	-0.073730469	0	44330	0	0	0
1175	1176	1176	Category C	-0.2878418	-0.13183594	-0.70776367	0.15161133	-0.094726563	0.44702148	0	0	26/6/2018	26	6	2018	19:56:14	71774	0.4	19	56	14	0	0.059082031	3.4933594	-0.31152344	-0.14379883	-0.88720703	0.010742188	0.18139648	0	0	0	0	0	0	0	0	0	0.95117188	0.048828125	0.21557617	0.023681641	0.011962891	0.17944336	0	44330	0	0	0
1176	1177	1177	Category C	-0.46777344	-0.17993164	-0.92382813	0.18603516	-0.088867188	0.43408203	0	0	26/6/2018	26	6	2018	19:56:14	71774	0.5	19	56	14	0	0.059082031	3.4933594	-0.30932617	-0.14160156	-0.88818359	2.1140137	0.16674805	0	0	0	0	0	0	0	0	0	0.95117188	0.048828125	0.23193359	-0.15820313	-0.038085938	-0.035400391	0	44330	0	0	0
1177	1178	1178	Category C	-0.35986328	-0.10791016	-0.91186523	0.14697266	-0.09375	0.44482422	0	0	26/6/2018	26	6	2018	19:56:14	71774	0.6	19	56	14	0	0.059082031	3.4933594	-0.30786133	-0.14038086	-0.89038086	4.2541504	0.064697266	0	0	0	0	0	0	0	0	0	0.95239258	0.047607422	0.10571289	-0.051757813	0.032470703	-0.021240234	0	44330	0	0	0
1178	1179	1179	Category C	-0.29980469	-0.19189453	-0.77978516	0.16967773	-0.099853516	0.43823242	0	0	26/6/2018	26	6	2018	19:56:14	71774	0.7	19	56	14	0	0.058837891	3.5175293	-0.30517578	-0.13818359	-0.89111328	3.9953613	0.1237793	0	0	0	0	0	0	0	0	0	0.95214844	0.047851563	0.1706543	0.005371094	-0.053466797	0.11132813	0	44330	0	0	0
1179	1180	1180	Category C	-0.38378906	-0.2277832	-0.91186523	0.18188477	-0.087890625	0.43676758	0	0	26/6/2018	26	6	2018	19:56:14	71774	0.8	19	56	14	0	0.058837891	3.5175293	-0.30371094	-0.13696289	-0.89379883	4.0280762	0.12207031	0	0	0	0	0	0	0	0	0	0.95385742	0.046142578	0.18847656	-0.079833984	-0.090576172	-0.017822266	0	44330	0	0	0
1180	1181	1181	Category C	-0.3359375	-0.095947266	-0.89990234	0.16992188	-0.1159668	0.43408203	0	0	26/6/2018	26	6	2018	19:56:14	71774	0.9	19	56	14	0	0.058837891	3.5175293	-0.30078125	-0.13525391	-0.89379883	6.1860352	0.052978516	0	0	0	0	0	0	0	0	0	0.95288086	0.047119141	0.080322266	-0.034912109	0.039306641	-0.005859375	0	44330	0	0	0
1181	1182	1182	Category C	-0.39599609	-0.21582031	-0.98388672	0.18383789	-0.11499023	0.42358398	0	0	26/6/2018	26	6	2018	19:56:15	71775	0	19	56	15	0	0.058837891	3.5175293	-0.29907227	-0.13305664	-0.89501953	7.1584473	0.1550293	0	0	0	0	0	0	0	0	0	0.953125	0.046875	0.26806641	-0.096679688	-0.082519531	-0.088623047	0	44330	0	0	0
1182	1183	1183	Category C	-0.41992188	-0.059814453	-0.80395508	0.17553711	-0.11401367	0.43237305	0	0	26/6/2018	26	6	2018	19:56:15	71775	0.1	19	56	15	0	0.058837891	3.5175293	-0.29711914	-0.13110352	-0.89501953	6.8432617	0.16870117	0	0	0	0	0	0	0	0	0	0.95214844	0.047851563	0.28540039	-0.12255859	0.071289063	0.091064453	0	44330	0	0	0
1183	1184	1184	Category C	-0.2878418	-0.095947266	-0.74389648	0.18139648	-0.11938477	0.43017578	0	0	26/6/2018	26	6	2018	19:56:15	71775	0.2	19	56	15	0	0.058837891	3.5175293	-0.29443359	-0.12988281	-0.89550781	4.0080566	0.15551758	0	0	0	0	0	0	0	0	0	0.95166016	0.048339844	0.19238281	0.006591797	0.033935547	0.15161133	0	44330	0	0	0
1184	1185	1185	Category C	-0.40795898	-0.16796875	-0.88793945	0.1887207	-0.14575195	0.41992188	0	0	26/6/2018	26	6	2018	19:56:15	71775	0.3	19	56	15	0	0.058837891	3.5175293	-0.29321289	-0.12841797	-0.8972168	3.7539063	0.12133789	0	0	0	0	0	0	0	0	0	0.95263672	0.047363281	0.16308594	-0.11450195	-0.039306641	0.009277344	0	44330	0	0	0
1185	1186	1186	Category C	-0.52783203	-0.16796875	-0.95996094	0.15258789	-0.13305664	0.43408203	0	0	26/6/2018	26	6	2018	19:56:15	71775	0.4	19	56	15	0	0.058837891	3.5175293	-0.29174805	-0.12719727	-0.89892578	3.6977539	0.24682617	0	0	0	0	0	0	0	0	0	0.95361328	0.046386719	0.33740234	-0.23583984	-0.040527344	-0.060791016	0	44330	0	0	0
1186	1187	1187	Category C	-0.39599609	-0.13183594	-0.86376953	0.1796875	-0.11425781	0.42919922	0	0	26/6/2018	26	6	2018	19:56:15	71775	0.5	19	56	15	0	0.058837891	3.5175293	-0.29199219	-0.12719727	-0.90161133	1.6691895	0.1105957	0	0	0	0	0	0	0	0	0	0.95629883	0.043701172	0.14624023	-0.10375977	-0.004394531	0.037841797	0	44330	0	0	0
1187	1188	1188	Category C	-0.29980469	-0.023925781	-0.76782227	0.16357422	-0.11206055	0.43798828	0	0	26/6/2018	26	6	2018	19:56:15	71775	0.6	19	56	15	0	0.058837891	3.5175293	-0.28857422	-0.1262207	-0.90209961	2.1555176	0.16918945	0	0	0	0	0	0	0	0	0	0.95556641	0.044433594	0.24804688	-0.010986328	0.10229492	0.13427734	0	44330	0	0	0
1188	1189	1189	Category C	-0.43188477	-0.3359375	-0.97192383	0.16943359	-0.1105957	0.43505859	0	0	26/6/2018	26	6	2018	19:56:15	71775	0.7	19	56	15	0	0.058837891	3.5175293	-0.28710938	-0.12402344	-0.90258789	3.2468262	0.26538086	0	0	0	0	0	0	0	0	0	0.95532227	0.044677734	0.42529297	-0.14453125	-0.21166992	-0.069091797	0	44330	0	0	0
1189	1190	1190	Category C	-0.2277832	-0.19189453	-0.91186523	0.15307617	-0.10351563	0.44384766	0	0	26/6/2018	26	6	2018	19:56:15	71775	0.8	19	56	15	0	0.058837891	3.5175293	-0.28491211	-0.12207031	-0.90283203	4.0200195	0.090576172	0	0	0	0	0	0	0	0	0	0.95458984	0.045410156	0.13574219	0.057128906	-0.069580078	-0.008789063	0	44330	0	0	0
1190	1191	1191	Category C	-0.2878418	-0.10791016	-0.92382813	0.17724609	-0.1105957	0.43115234	0	0	26/6/2018	26	6	2018	19:56:15	71775	0.9	19	56	15	0	0.058837891	3.5175293	-0.28198242	-0.12158203	-0.90405273	4.6401367	0.024414063	0	0	0	0	0	0	0	0	0	0.95483398	0.045166016	0.038818359	-0.005615234	0.013671875	-0.01953125	0	44330	0	0	0
1191	1192	1192	Category C	-0.40795898	-0.19189453	-1.0078125	0.15600586	-0.10961914	0.43798828	0	0	26/6/2018	26	6	2018	19:56:16	71776	0	19	56	16	0	0.058837891	3.5175293	-0.28149414	-0.12060547	-0.90649414	6.0773926	0.17651367	0	0	0	0	0	0	0	0	0	0.95703125	0.04296875	0.29833984	-0.1262207	-0.071044922	-0.10107422	0	44330	0	0	0
1192	1193	1193	Category C	-0.32397461	-0.17993164	-0.83984375	0.14672852	-0.11035156	0.44262695	0	0	26/6/2018	26	6	2018	19:56:16	71776	0.1	19	56	16	0	0.058837891	3.5175293	-0.27832031	-0.11938477	-0.90551758	6.9086914	0.10009766	0	0	0	0	0	0	0	0	0	0.95483398	0.045166016	0.17138672	-0.045410156	-0.060302734	0.065673828	0	44330	0	0	0
1193	1194	1194	Category C	-0.26391602	-0.16796875	-0.95996094	0.19946289	-0.10522461	0.42675781	0	0	26/6/2018	26	6	2018	19:56:16	71776	0.2	19	56	16	0	0.058837891	3.5175293	-0.27490234	-0.1184082	-0.9050293	5.3271484	0.074462891	0	0	0	0	0	0	0	0	0	0.95336914	0.046630859	0.11523438	0.010986328	-0.049316406	-0.0546875	0	44330	0	0	0
1194	1195	1195	Category C	-0.35986328	-0.20385742	-0.92382813	0.16333008	-0.11572266	0.43896484	0	0	26/6/2018	26	6	2018	19:56:16	71776	0.3	19	56	16	0	0.058837891	3.5175293	-0.27563477	-0.1171875	-0.90820313	0.29980469	0.12158203	0	0	0	0	0	0	0	0	0	0.95654297	0.043457031	0.18603516	-0.083984375	-0.086425781	-0.015380859	0	44330	0	0	0
1195	1196	1196	Category C	-0.3359375	-0.13183594	-0.93579102	0.18139648	-0.11572266	0.43017578	0	0	26/6/2018	26	6	2018	19:56:16	71776	0.4	19	56	16	0	0.058837891	3.5175293	-0.27441406	-0.11621094	-0.90795898	7.5915527	0.068847656	0	0	0	0	0	0	0	0	0	0.95581055	0.044189453	0.10424805	-0.061279297	-0.015380859	-0.027587891	0	44330	0	0	0
1196	1197	1197	Category C	-0.40795898	-0.17993164	-0.94799805	0.1484375	-0.10375977	0.4387207	0	0	26/6/2018	26	6	2018	19:56:16	71776	0.5	19	56	16	0	0.058837891	3.5175293	-0.2734375	-0.11547852	-0.90795898	20.371338	0.15405273	0	0	0	0	0	0	0	0	0	0.95532227	0.044677734	0.23828125	-0.13427734	-0.064208984	-0.039794922	0	44330	0	0	0
1197	1198	1198	Category C	-0.32397461	-0.17993164	-0.85180664	0.18652344	-0.11132813	0.42358398	0	0	26/6/2018	26	6	2018	19:56:16	71776	0.6	19	56	16	0	0.058837891	3.5175293	-0.27148438	-0.11328125	-0.9074707	41.034424	0.10131836	0	0	0	0	0	0	0	0	0	0.95385742	0.046142578	0.17456055	-0.052246094	-0.06640625	0.055664063	0	44330	0	0	0
1198	1199	1199	Category D	-0.3359375	-0.023925781	-1.0197754	-0.086181641	0.18823242	0.45092773	0	0	26/6/2018	26	6	2018	19:59:03	71943	0.099	19	59	3	0	0.058837891	3.511084	-0.27197266	-0.11206055	-0.90820313	65.276367	0.15576172	0	0	0	0	0	0	0	0	0	0.95458984	0.045410156	0.26367188	-0.063720703	0.088134766	-0.11132813	0	44330	0	0	0
1199	1200	1200	Category D	-0.035888672	-0.10791016	-0.87597656	-0.08984375	0.19335938	0.44677734	0	0	26/6/2018	26	6	2018	19:59:03	71943	0.199	19	59	3	0	0.058837891	3.511084	-0.27075195	-0.11035156	-0.90795898	86.701904	0.23706055	0	0	0	0	0	0	0	0	0	0.95385742	0.046142578	0.26953125	0.23486328	0.002441406	0.031982422	0	44330	0	0	0
1200	1201	1201	Category D	-0.15576172	-0.083984375	-0.93579102	-0.073486328	0.19506836	0.453125	0	0	26/6/2018	26	6	2018	19:59:03	71943	0.3	19	59	3	0	0.058837891	3.511084	-0.27050781	-0.10888672	-0.90844727	103.396	0.12060547	0	0	0	0	0	0	0	0	0	0.95410156	0.045898438	0.16699219	0.11474609	0.024902344	-0.027099609	0	44330	0	0	0
1201	1202	1202	Category D	-0.20385742	-0.083984375	-1.0559082	-0.11547852	0.19140625	0.44335938	0	0	26/6/2018	26	6	2018	19:59:03	71943	0.4	19	59	3	0	0.058837891	3.511084	-0.26904297	-0.10766602	-0.90991211	116.07886	0.16162109	0	0	0	0	0	0	0	0	0	0.95483398	0.045166016	0.23510742	0.065185547	0.023681641	-0.14575195	0	44330	0	0	0
1202	1203	1203	Category D	-0.16796875	-0.023925781	-0.98388672	-0.087402344	0.19873047	0.44604492	0	0	26/6/2018	26	6	2018	19:59:03	71943	0.5	19	59	3	0	0.058837891	3.511084	-0.26879883	-0.10595703	-0.91015625	122.91064	0.14941406	0	0	0	0	0	0	0	0	0	0.95507813	0.044921875	0.2565918	0.10083008	0.08203125	-0.073486328	0	44330	0	0	0
1203	1204	1204	Category D	-0.14379883	-0.14379883	-0.75585938	-0.071289063	0.18847656	0.453125	0	0	26/6/2018	26	6	2018	19:59:03	71943	0.6	19	59	3	0	0.058837891	3.511084	-0.26757813	-0.10424805	-0.90942383	121.65186	0.20117188	0	0	0	0	0	0	0	0	0	0.95385742	0.046142578	0.31689453	0.1237793	-0.039306641	0.15356445	0	44330	0	0	0
1204	1205	1205	Category D	-0.095947266	-0.071777344	-0.85180664	-0.043701172	0.19360352	0.45288086	0	0	26/6/2018	26	6	2018	19:59:03	71943	0.7	19	59	3	0	0.058837891	3.511084	-0.26806641	-0.10302734	-0.91186523	112.9248	0.18505859	0	0	0	0	0	0	0	0	0	0.95605469	0.043945313	0.26391602	0.17211914	0.03125	0.060058594	0	44330	0	0	0
1205	1206	1206	Category D	-0.27587891	-0.023925781	-1.0319824	-0.088134766	0.19067383	0.44995117	0	0	26/6/2018	26	6	2018	19:59:03	71943	0.8	19	59	3	0	0.058837891	3.511084	-0.26708984	-0.1015625	-0.91137695	104.36475	0.14331055	0	0	0	0	0	0	0	0	0	0.95532227	0.044677734	0.20654297	-0.008544922	0.077636719	-0.12036133	0	44330	0	0	0
1206	1207	1207	Category D	-0.19189453	-0.083984375	-0.80395508	-0.061767578	0.18066406	0.45532227	0	0	26/6/2018	26	6	2018	19:59:03	71943	0.9	19	59	3	0	0.058837891	3.511084	-0.265625	-0.099365234	-0.91113281	92.33252	0.13110352	0	0	0	0	0	0	0	0	0	0.95410156	0.045898438	0.1965332	0.073730469	0.015380859	0.10717773	0	44330	0	0	0
1207	1208	1208	Category D	-0.27587891	-0.059814453	-0.93579102	-0.075927734	0.17626953	0.46289063	0	0	26/6/2018	26	6	2018	19:59:04	71944	0	19	59	4	0	0.058837891	3.511084	-0.26635742	-0.098144531	-0.91186523	74.446533	0.046142578	0	0	0	0	0	0	0	0	0	0.95483398	0.045166016	0.071533203	-0.009277344	0.038330078	-0.023681641	0	44330	0	0	0
1208	1209	1209	Category D	-0.071777344	-0.083984375	-0.92382813	-0.10205078	0.16137695	0.45703125	0	0	26/6/2018	26	6	2018	19:59:04	71944	0.1	19	59	4	0	0.058837891	3.511084	-0.265625	-0.095458984	-0.91186523	53.129883	0.19458008	0	0	0	0	0	0	0	0	0	0.95458984	0.045410156	0.2175293	0.19384766	0.011474609	-0.01171875	0	44330	0	0	0
1209	1210	1210	Category D	-0.25195313	-0.059814453	-1.0078125	-0.056640625	0.1418457	0.46655273	0	0	26/6/2018	26	6	2018	19:59:04	71944	0.2	19	59	4	0	0.058837891	3.511084	-0.26464844	-0.094238281	-0.91381836	32.793945	0.10083008	0	0	0	0	0	0	0	0	0	0.95605469	0.043945313	0.14135742	0.012695313	0.034423828	-0.09375	0	44330	0	0	0
1210	1211	1211	Category D	-0.14379883	-0.011962891	-1.0197754	-0.10791016	0.14404297	0.45849609	0	0	26/6/2018	26	6	2018	19:59:04	71944	0.3	19	59	4	0	0.058837891	3.511084	-0.26367188	-0.091796875	-0.91650391	16.129395	0.17724609	0	0	0	0	0	0	0	0	0	0.95825195	0.041748047	0.30297852	0.11987305	0.079833984	-0.10302734	0	44330	0	0	0
1211	1212	1212	Category D	-0.21582031	-0.083984375	-0.82788086	-0.068847656	0.1484375	0.46435547	0	0	26/6/2018	26	6	2018	19:59:04	71944	0.4	19	59	4	0	0.058837891	3.511084	-0.26489258	-0.091552734	-0.91723633	4.2023926	0.10229492	0	0	0	0	0	0	0	0	0	0.95922852	0.040771484	0.14648438	0.049072266	0.007568359	0.089355469	0	44330	0	0	0
1212	1213	1213	Category D	-0.17993164	0	-0.88793945	-0.064208984	0.15893555	0.46289063	0	0	26/6/2018	26	6	2018	19:59:04	71944	0.5	19	59	4	0	0.058837891	3.511084	-0.26269531	-0.091064453	-0.91772461	3.934082	0.12670898	0	0	0	0	0	0	0	0	0	0.95874023	0.041259766	0.20361328	0.082763672	0.091064453	0.029785156	0	44330	0	0	0
1213	1214	1214	Category D	-0.26391602	-0.035888672	-0.92382813	-0.077636719	0.14916992	0.45727539	0	0	26/6/2018	26	6	2018	19:59:04	71944	0.6	19	59	4	0	0.058837891	3.511084	-0.26049805	-0.089111328	-0.91699219	7.2583008	0.053710938	0	0	0	0	0	0	0	0	0	0.95751953	0.042480469	0.062988281	-0.003173828	0.053222656	-0.006591797	0	44330	0	0	0
1214	1215	1215	Category D	-0.23999023	-0.023925781	-0.97192383	-0.084716797	0.14990234	0.45800781	0	0	26/6/2018	26	6	2018	19:59:04	71944	0.7	19	59	4	0	0.058837891	3.511084	-0.26025391	-0.089599609	-0.91870117	6.2138672	0.086669922	0	0	0	0	0	0	0	0	0	0.95898438	0.041015625	0.13891602	0.020263672	0.065673828	-0.052978516	0	44330	0	0	0
1215	1216	1216	Category D	-0.23999023	-0.023925781	-1.0439453	-0.098144531	0.14404297	0.46069336	0	0	26/6/2018	26	6	2018	19:59:04	71944	0.8	19	59	4	0	0.058837891	3.511084	-0.25732422	-0.087402344	-0.91772461	5.7932129	0.14208984	0	0	0	0	0	0	0	0	0	0.95727539	0.042724609	0.20703125	0.017333984	0.063476563	-0.12597656	0	44330	0	0	0
1216	1217	1217	Category D	-0.13183594	-0.035888672	-0.88793945	-0.088623047	0.13818359	0.46972656	0	0	26/6/2018	26	6	2018	19:59:04	71944	0.9	19	59	4	0	0.058837891	3.511084	-0.25952148	-0.086914063	-0.92260742	5.5844727	0.1418457	0	0	0	0	0	0	0	0	0	0.96240234	0.037597656	0.21337891	0.12768555	0.051025391	0.034667969	0	44330	0	0	0
1217	1218	1218	Category D	-0.29980469	-0.035888672	-1.0559082	-0.071533203	0.13842773	0.46411133	0	0	26/6/2018	26	6	2018	19:59:05	71945	0	19	59	5	0	0.058837891	3.511084	-0.25683594	-0.084228516	-0.92163086	5.8891602	0.14892578	0	0	0	0	0	0	0	0	0	0.96044922	0.039550781	0.2253418	-0.042724609	0.048339844	-0.1340332	0	44330	0	0	0
1218	1219	1219	Category D	-0.23999023	-0.083984375	-0.98388672	-0.10083008	0.13745117	0.46459961	0	0	26/6/2018	26	6	2018	19:59:05	71945	0.1	19	59	5	0	0.058837891	3.511084	-0.25561523	-0.083007813	-0.9206543	4.9875488	0.064697266	0	0	0	0	0	0	0	0	0	0.95922852	0.040771484	0.079345703	0.015625	-0.000732422	-0.062988281	0	44330	0	0	0
1219	1220	1220	Category D	-0.19189453	-0.011962891	-0.79199219	-0.067871094	0.13574219	0.46313477	0	0	26/6/2018	26	6	2018	19:59:05	71945	0.2	19	59	5	0	0.058837891	3.511084	-0.25634766	-0.081054688	-0.92236328	3.6520996	0.16088867	0	0	0	0	0	0	0	0	0	0.96069336	0.039306641	0.26391602	0.064453125	0.069091797	0.13037109	0	44330	0	0	0
1220	1221	1221	Category D	-0.19189453	0.023925781	-0.89990234	-0.058105469	0.13598633	0.47045898	0	0	26/6/2018	26	6	2018	19:59:05	71945	0.3	19	59	5	0	0.058837891	3.511084	-0.25585938	-0.077148438	-0.92358398	3.7368164	0.12207031	0	0	0	0	0	0	0	0	0	0.96142578	0.038574219	0.18896484	0.063964844	0.10107422	0.023681641	0	44330	0	0	0
1221	1222	1222	Category D	-0.27587891	-0.011962891	-0.97192383	-0.079345703	0.14575195	0.46118164	0	0	26/6/2018	26	6	2018	19:59:05	71945	0.4	19	59	5	0	0.058837891	3.511084	-0.25488281	-0.077148438	-0.92358398	4.2294922	0.083740234	0	0	0	0	0	0	0	0	0	0.96118164	0.038818359	0.13427734	-0.020751953	0.065185547	-0.048095703	0	44330	0	0	0
1222	1223	1223	Category D	-0.15576172	-0.071777344	-0.81591797	-0.077392578	0.15283203	0.46142578	0	0	26/6/2018	26	6	2018	19:59:05	71945	0.5	19	59	5	0	0.058837891	3.511084	-0.25366211	-0.075927734	-0.92260742	2.3737793	0.14477539	0	0	0	0	0	0	0	0	0	0.9597168	0.040283203	0.20898438	0.097900391	0.004150391	0.10668945	0	44330	0	0	0
1223	1224	1224	Category D	-0.31176758	-0.047851563	-1.0439453	-0.072265625	0.14941406	0.46044922	0	0	26/6/2018	26	6	2018	19:59:05	71945	0.6	19	59	5	0	0.058837891	3.511084	-0.25170898	-0.074462891	-0.92260742	1.8051758	0.13769531	0	0	0	0	0	0	0	0	0	0.95947266	0.040527344	0.20751953	-0.059814453	0.026611328	-0.12109375	0	44330	0	0	0
[truncated: 3,271 more rows]
[truncated: 29 more columns]
