# Supplementary material for: Development of a multisensor biologging collar and analytical techniques to describe high‐resolution spatial behavior in free‐ranging terrestrial mammals
Source: Ecol Evol. 2024 Sep 23;14(9):e70264. doi: 10.1002/ece3.70264 (PMC11420106; doi:10.1002/ece3.70264)
Supplement: Supplementary file 1 — Appendix S1 [file ECE3-14-e70264-s001.zip › doi_10_5061_dryad_jdfn2z3hv__v20240620/B7_S13_Header.csv]

Split no.	Bookmark number	Category	Pointer	Day#	Time(hh:mm:ss)	Total Event start	Event start	Number events	Duration(s)	Sum VeDBA	Mean VeDBA	Mean Dyn AccX	Mean Dyn AccY	Mean Dyn AccZ	Sum VeSBA	Mean VeSBA	Mean smth AccX	Mean smth AccY	Mean smth AccZ	VeDBA_Var	VeDBA_SD	VeSBA_Var	VeSBA_SD	Mean Animal g	Sum Animal g	Animal g_Var	Animal g_SD	Acc_x_Var	Acc_x_SD	Acc_y_Var	Acc_y_SD	Acc_z_Var	Acc_z_SD	Predominant freq, Hz	Smth press val	Max pressure val	Min pressure val	Grd air press	Altitude begin	Altitude end	Delta max/min altitude
1	1	Category L	0	27	18:12:42	1	1	191	19.1	10.9053	0.0982457	-0.0176683	0.00458588	0.0731498	113.89	1.02604	0.0784395	-0.160966	-1.00993	0.013254	0.115126	0.00293189	0.0541469	0.0899867	9.98853	0.00105574	0.0324922	0.00115692	0.0340135	0.000510276	0.0225893	0.0172922	0.1315	0	7	0	0	1000	0	44330	44330
1	2	Category M	191	27	18:13:02	192	192	10	0.9	21.9102	2.19102	0.33042	-0.092041	-1.62158	11.8181	1.18181	0.148145	-0.1802	-1.15852	8.44089	2.90532	0	0	0.181812	1.81812	0	0	0.418286	0.64675	1.50398	1.22637	8.43528	2.90436	0	7	0	0	1000	44330	44330	0
1	3	Category E	201	27	19:17:56	202	202	92	9.2	21.3442	0.232003	-0.0262557	0.00547459	0.0926461	95.7925	1.04122	0.0296551	-0.148448	-1.0269	0.0271978	0.164918	0.00365415	0.0604496	0.0940631	8.65381	0.00108536	0.0329449	0.0168669	0.129873	0.00563116	0.075041	0.0414004	0.203471	0	7	0	0	1000	44330	44330	0
1	4	Category F	293	27	19:18:14	294	294	70	6.9	15.7119	0.224456	0.0444371	0.00693011	-0.0173933	66.3848	0.948354	-0.104485	-0.121592	-0.933475	0.0162319	0.127404	1.05E-05	0.00323468	0.0516462	3.61523	1.05E-05	0.00323468	0.0279925	0.167309	0.0111398	0.105545	0.0268729	0.16393	0	7	0	0	1000	44330	44330	0
1	5	Category C	363	27	19:48:30	364	364	102	10.2	16.2346	0.159163	-0.0437347	0.00164197	0.0612219	101.82	0.998236	-0.269991	-0.14457	-0.948568	0.0184805	0.135943	0.00101486	0.0318569	0.061995	6.32349	8.38E-05	0.0091528	0.0150123	0.122525	0.00206323	0.0454228	0.0149811	0.122397	0	7	0	0	1000	44330	44330	0
1	6	Category M	465	27	19:48:42	466	466	12	1.1	20.8096	1.73413	0.337972	-0.129211	-0.892069	13.198	1.09983	-0.220846	-0.15859	-1.06567	6.30986	2.51194	2.03E-05	0.00451055	0.0998332	1.198	0	0	0.485962	0.69711	4.45844	2.1115	2.71783	1.64859	0	7	0	0	1000	44330	44330	0
1	7	Category C	477	27	19:48:45	478	478	155	15.4	25.1042	0.161963	-0.0363187	-0.00272177	0.0360761	151.728	0.97889	-0.215641	-0.152555	-0.940193	0.0151367	0.123031	0.000702495	0.0265046	0.0633821	9.82422	0.000108682	0.0104251	0.0161117	0.126932	0.0023217	0.048184	0.0152958	0.123676	0	7	0	0	1000	44330	44330	0
1	8	Category L	632	27	19:50:58	633	633	140	13.9	7.9668	0.0569057	0.032612	0.00989467	0.00392194	132.182	0.944155	0.158908	-0.0571673	-0.92665	0.00753523	0.0868057	8.72E-06	0.00295285	0.0558454	7.81836	1.74E-05	0.00417596	0.00393066	0.062695	0.00100446	0.0316933	0.000491769	0.0221759	0	7	0	0	1000	44330	44330	0
1	9	Category J	772	27	19:51:14	773	773	74	7.4	47.9221	0.647596	-0.0259383	0.000775311	-0.0233517	74.3406	1.0046	0.156161	-0.0792368	-0.988948	0.121981	0.349258	4.29E-05	0.00654901	0.0123753	0.915771	5.61E-05	0.00748908	0.0632093	0.251415	0.0139853	0.118259	0.447378	0.668863	0	7	0	0	1000	44330	44330	0
1	10	Category L	846	27	19:51:25	847	847	163	16.2	9.16431	0.0562227	0.0315645	-0.00148581	0.00436607	154.124	0.945545	0.161889	-0.0768309	-0.926508	0.00694528	0.0833383	5.99E-06	0.00244769	0.0544553	8.87622	5.99E-06	0.00244769	0.00307348	0.0554389	0.000930131	0.030498	0.000566167	0.0237943	0	7	0	0	1000	44330	44330	0
1	11	Category C	1009	27	20:00:31	1010	1010	455	45.6	61.7461	0.135706	-0.0152794	-0.000110534	0.000738324	433.559	0.952876	-0.242562	-0.0933004	-0.91513	0.00492306	0.0701645	0	0	0.047124	21.4414	0	0	0.00997006	0.0998502	0.002927	0.0541018	0.0103387	0.101679	0	7	0	0	1000	44330	44330	0
1	12	Category E	1464	27	20:02:55	1465	1465	133	13.201	23.1267	0.173885	0.0168971	0.000508473	-0.0019568	126.136	0.948391	0.0142152	-0.0683318	-0.944103	0.00762894	0.0873438	0	0	0.0516091	6.86401	0	0	0.0158196	0.125776	0.00515265	0.071782	0.0165979	0.128833	0	7	0	0	1000	44330	44330	0
1	13	Category L	1597	27	20:03:09	1598	1598	46	4.501	1.78296	0.03876	0.00893767	-0.0102804	0.000498896	43.4976	0.945599	0.176073	-0.0763099	-0.925564	0.00238833	0.0488706	0	0	0.0544009	2.50244	0	0	0.000689963	0.0262671	0.000482974	0.0219767	0.000260063	0.0161265	0	7	0	0	1000	44330	44330	0
1	14	Category E	1643	27	20:19:12	1644	1644	69	6.8	10.8826	0.157718	0.00541355	0.00567538	0.00569661	66.0227	0.956851	0.146516	-0.0621922	-0.942687	0.0183636	0.135512	1.06E-05	0.00325804	0.0431492	2.97729	1.06E-05	0.00325804	0.0169306	0.130118	0.00540294	0.0735047	0.0132437	0.115081	0	7	0	0	1000	44330	44330	0
1	15	Category J	1712	27	20:48:32	1713	1713	48	4.8	31.6162	0.658671	-0.0309652	-0.00774129	-0.0338236	47.6223	0.992132	0.0950877	-0.0498606	-0.985967	0.130254	0.360907	3.56E-05	0.0059669	0.00804138	0.385986	3.05E-05	0.00552427	0.0789286	0.280942	0.0163015	0.127677	0.425242	0.652106	0	7	0	0	1000	44330	44330	0
1	16	Category L	1760	27	21:01:10	1761	1761	172	17.2	10.3821	0.0603609	0.0340562	-0.00672522	0.00700769	161.157	0.936959	0.166139	-0.0308668	-0.918433	0.00612481	0.0782611	5.68E-06	0.00238279	0.0630408	10.843	5.68E-06	0.00238279	0.00327887	0.0572614	0.00219017	0.0467992	0.000696936	0.0263996	0	7	0	0	1000	44330	44330	0
1	17	Category C	1932	27	21:09:16	1933	1933	84	8.3	15.2485	0.18153	-0.0867019	0.0270967	0.00560361	78.3826	0.933126	-0.149312	-0.0444045	-0.918219	0.0134626	0.116028	0	0	0.0668742	5.61743	0	0	0.0240711	0.155149	0.00644648	0.0802899	0.0106376	0.103139	0	7	0	0	1000	44330	44330	0
1	18	Category J	2016	27	21:09:26	2017	2017	42	4.1	20.3135	0.483654	0.132394	0.00145903	-0.0220657	39.4756	0.939895	-0.0580997	-0.0867397	-0.933966	0.0737595	0.271587	0	0	0.0601051	2.52441	0	0	0.0767939	0.277117	0.0284889	0.168787	0.177258	0.42102	0	7	0	0	1000	44330	44330	0
1	19	Category C	2058	27	21:12:35	2059	2059	187	18.601	25.5625	0.136698	-0.00911284	-0.00710749	0.000464781	178.204	0.95296	-0.227359	-0.140331	-0.912479	0.0066166	0.0813425	0	0	0.0470395	8.79639	0	0	0.0113101	0.106349	0.00219857	0.0468889	0.0103675	0.101821	0	7	0	0	1000	44330	44330	0
1	20	Category D	2245	27	21:17:04	2246	2246	118	11.7	20.5291	0.173975	-0.0406639	0.00650283	0.00630835	111.875	0.948089	-0.299236	-0.0438667	-0.894266	0.00874975	0.0935401	0	0	0.0519109	6.12549	0	0	0.0171229	0.130855	0.00391659	0.0625827	0.0178326	0.133539	0	7	0	0	1000	44330	44330	0
1	21	Category E	2363	27	21:20:04	2364	2364	118	11.801	23.4429	0.198668	0.0580827	0.00530075	-0.00399315	110.472	0.936201	0.0379473	-0.035448	-0.932791	0.00747939	0.0864835	0	0	0.0637993	7.52832	0	0	0.022643	0.150476	0.00692077	0.0831911	0.0169967	0.130372	0	7	0	0	1000	44330	44330	0
1	22	Category C	2481	27	22:00:50	2482	2482	494	49.4	74.5183	0.150847	-0.00360725	0.000732916	-0.000498165	471.372	0.954194	-0.209853	-0.0784937	-0.92642	0.00633827	0.0796132	4.94E-07	0.000703002	0.0458055	22.6279	4.94E-07	0.000703002	0.0143549	0.119812	0.0029282	0.0541129	0.0118275	0.108754	0	7	0	0	1000	44330	44330	0
1	23	Category D	2975	27	22:09:15	2976	2976	261	26.1	50.4912	0.193453	-0.00551795	-0.00768903	0.00177914	250.318	0.959073	-0.251446	-0.101568	-0.917853	0.0128366	0.113299	0	0	0.0409268	10.6819	0	0	0.0218202	0.147717	0.00460219	0.0678395	0.0252587	0.15893	0	7	0	0	1000	44330	44330	0
1	24	Category L	3236	27	22:09:44	3237	3237	81	8.001	2.85693	0.0352708	-0.0104619	0.0144224	-0.00150403	76.9521	0.950027	-0.141092	-0.0301679	-0.938401	0.00114535	0.033843	0	0	0.0499735	4.04785	0	0	0.000391831	0.0197947	0.000530478	0.0230321	0.000207972	0.0144212	0	7	0	0	1000	44330	44330	0
1	25	Category E	3317	27	22:09:53	3318	3318	115	11.501	20.6936	0.179944	-0.00352412	0.00112305	-0.00336914	108.746	0.94562	-0.00280443	-0.0636337	-0.942536	0.00591457	0.0769063	0	0	0.0543797	6.25366	0	0	0.0139075	0.11793	0.00447945	0.0669287	0.0194973	0.139633	0	7	0	0	1000	44330	44330	0
1	26	Category F	3432	28	8:07:17	3433	3433	89	8.801	26.4045	0.29668	-0.0125115	-0.137802	0.14982	98.27	1.10416	0.125038	0.00693469	-1.08562	0.0607279	0.24643	0.0107285	0.103578	0.166427	14.812	0.00680851	0.0825137	0.014119	0.118823	0.0554309	0.235438	0.0646397	0.254243	0	7	0	0	1000	44330	44330	0
1	27	Category M	3521	28	8:28:33	3522	3522	15	1.4	45.6575	3.04383	0.315479	1.48621	-1.68252	20.498	1.36654	0.146663	0.240039	-1.33727	20.8512	4.56631	0.000455729	0.0213478	0.366536	5.49805	0.000325521	0.0180422	0.593604	0.770457	14.4708	3.80405	10.9054	3.30233	0	7	0	0	1000	44330	44330	0
1	28	Category E	3536	28	8:28:41	3537	3537	83	8.2	18.7637	0.226068	-0.021355	-0.124971	0.153311	53.9731	0.650279	0.0593026	0.0924969	-0.637578	0.0476957	0.218393	0.0422628	0.205579	0.143908	11.9443	0.00600056	0.0774633	0.00752718	0.0867593	0.0455631	0.213455	0.0619823	0.248962	0	7	0	0	1000	44330	0	44330
