# Supplementary material for: Development of a multisensor biologging collar and analytical techniques to describe high‐resolution spatial behavior in free‐ranging terrestrial mammals
Source: Ecol Evol. 2024 Sep 23;14(9):e70264. doi: 10.1002/ece3.70264 (PMC11420106; doi:10.1002/ece3.70264)
Supplement: Supplementary file 1 — Appendix S1 [file ECE3-14-e70264-s001.zip › doi_10_5061_dryad_jdfn2z3hv__v20240620/B7_S13_Master.csv]

Counter	Total Event no.	Event no.	Category	Acc_x	Acc_y	Acc_z	Mag_x	Mag_y	Mag_z	Temp C	Pressure hbar	Date	DD	MM	YY	Time_dd:hh:mm:ss	Total secs	Decimal secs	Hours	Minutes	Seconds	Anlg	Light	Battery V	Acc_x sm	Acc_y sm	Acc_z sm	Ang vel	VeDBA	Vel m/s	Vel/VEDBA	FFT cleaned	FFT stuff	FFT stuff	FFT stuff	FFT sweep	FFT zero crossings	FFT zero crossings manual	VeSBA	Animal g	ODBA	Dyn AccX	Dyn AccY	Dyn AccZ	Smth Press	Altitude smth	Pressure change	Altitude change	Median pressure
0	1	1	Category L	0.0959473	-0.119873	-0.935791	0.205566	0.107422	0.434326	0	0	27/6/2018	27	6	2018	18:12:42	65562	0.6	18	12	42	0	0.0588379	3.55781	0	0	0	0	0	0	0	0	0	0	0	0	0	0	0	0	0	0	0	0	0	0	0	44330	0
1	2	2	Category L	0.011962891	-0.10791016	-0.94799805	0.19604492	0.1081543	0.43603516	0	0	27/6/2018	27	6	2018	18:12:42	65562	0.7	18	12	42	0	0.058837891	3.5578125	0	0	0	0	0	0	0	0	0	0	0	0	0	0	0	0	0	0	0	0	0	0	0	44330	0
2	3	3	Category L	0.023925781	-0.11987305	-0.98388672	0.19677734	0.10913086	0.43725586	0	0	27/6/2018	27	6	2018	18:12:42	65562	0.8	18	12	42	0	0.058837891	3.5578125	0	0	0	0	0	0	0	0	0	0	0	0	0	0	0	0	0	0	0	0	0	0	0	44330	0
3	4	4	Category L	0.047851563	-0.13183594	-0.95996094	0.19677734	0.10644531	0.43823242	0	0	27/6/2018	27	6	2018	18:12:42	65562	0.9	18	12	42	0	0.058837891	3.5578125	0	0	0	0	0	0	0	0	0	0	0	0	0	0	0	0	0	0	0	0	0	44330	0	0	0
4	5	5	Category L	-0.023925781	-0.083984375	-0.98388672	0.19921875	0.10913086	0.43310547	0	0	27/6/2018	27	6	2018	18:12:43	65563	0	18	12	43	0	0.058837891	3.5578125	0	0	0	0	0	0	0	0	0	0	0	0	0	0	0	0	0	0	0	0	0	44330	0	0	0
5	6	6	Category L	0.035888672	-0.13183594	-0.98388672	0.1940918	0.10986328	0.43823242	0	0	27/6/2018	27	6	2018	18:12:43	65563	0.111	18	12	43	0	0.058837891	3.5513672	0	0	0	0	0	0	0	0	0	0	0	0	0	0	0	0	0	0	0	0	0	44330	0	0	0
6	7	7	Category L	-0.011962891	-0.083984375	-0.95996094	0.19165039	0.10327148	0.43774414	0	0	27/6/2018	27	6	2018	18:12:43	65563	0.222	18	12	43	0	0.058837891	3.5513672	0	0	0	0	0	0	0	0	0	0	0	0	0	0	0	0	0	0	0	0	0	44330	0	0	0
7	8	8	Category L	0.059814453	-0.095947266	-0.94799805	0.19897461	0.10302734	0.43603516	0	0	27/6/2018	27	6	2018	18:12:43	65563	0.333	18	12	43	0	0.058837891	3.5513672	0	0	0	0	0	0	0	0	0	0	0	0	0	0	0	0	0	0	0	0	0	44330	0	0	0
8	9	9	Category L	0.011962891	-0.14379883	-0.97192383	0.19506836	0.10473633	0.43579102	0	0	27/6/2018	27	6	2018	18:12:43	65563	0.444	18	12	43	0	0.058837891	3.5513672	0	0	0	0	0	0	0	0	0	0	0	0	0	0	0	0	0	0	0	0	0	44330	0	0	0
9	10	10	Category L	0.011962891	-0.10791016	-0.97192383	0.19750977	0.10644531	0.43725586	0	0	27/6/2018	27	6	2018	18:12:43	65563	0.555	18	12	43	0	0.058837891	3.5513672	0	0	0	0	0	0	0	0	0	0	0	0	0	0	0	0	0	0	0	0	0	44330	0	0	0
10	11	11	Category L	0.011962891	-0.11987305	-0.92382813	0.19506836	0.10229492	0.43798828	0	0	27/6/2018	27	6	2018	18:12:43	65563	0.666	18	12	43	0	0.058837891	3.5513672	0	0	0	14.808105	0	0	0	0	0	0	0	0	0	0	0	0	0	0	0	0	0	44330	0	0	0
11	12	12	Category L	0.023925781	-0.10791016	-0.92382813	0.20117188	0.10131836	0.43823242	0	0	27/6/2018	27	6	2018	18:12:43	65563	0.777	18	12	43	0	0.058837891	3.5513672	0	0	0	14.79541	0	0	0	0	0	0	0	0	0	0	0	0	0	0	0	0	0	44330	0	0	0
12	13	13	Category L	0	-0.083984375	-0.98388672	0.19335938	0.10913086	0.43701172	0	0	27/6/2018	27	6	2018	18:12:43	65563	0.888	18	12	43	0	0.058837891	3.5513672	0	0	0	14.765137	0	0	0	0	0	0	0	0	0	0	0	0	0	0	0	0	0	44330	0	0	0
13	14	14	Category L	0.023925781	-0.10791016	-0.95996094	0.1965332	0.099365234	0.43481445	0	0	27/6/2018	27	6	2018	18:12:44	65564	0	18	12	44	0	0.058837891	3.5513672	0	0	0	14.814697	0	0	0	0	0	0	0	0	0	0	0	0	0	0	0	0	0	44330	0	0	0
14	15	15	Category L	0.059814453	-0.13183594	-0.93579102	0.19750977	0.10742188	0.43725586	0	0	27/6/2018	27	6	2018	18:12:44	65564	0.1	18	12	44	0	0.058837891	3.5513672	0	0	0	12.236328	0	0	0	0	0	0	0	0	0	0	0	0	0	0	0	0	0	44330	0	0	0
15	16	16	Category L	0.011962891	-0.10791016	-0.97192383	0.19311523	0.10473633	0.43798828	0	0	27/6/2018	27	6	2018	18:12:44	65564	0.2	18	12	44	0	0.058837891	3.5513672	0	0	0	9.4355469	0	0	0	0	0	0	0	0	0	0	0	0	0	0	0	0	0	44330	0	0	0
16	17	17	Category L	0.047851563	-0.11987305	-0.93579102	0.19506836	0.10473633	0.43701172	0	0	27/6/2018	27	6	2018	18:12:44	65564	0.3	18	12	44	0	0.058837891	3.5513672	0	0	0	6.4499512	0	0	0	0	0	0	0	0	0	0	0	0	0	0	0	0	0	44330	0	0	0
17	18	18	Category L	0.011962891	-0.11987305	-0.93579102	0.19311523	0.11425781	0.44018555	0	0	27/6/2018	27	6	2018	18:12:44	65564	0.4	18	12	44	0	0.058837891	3.5513672	0	0	0	3.1791992	0	0	0	0	0	0	0	0	0	0	0	0	0	0	0	0	0	44330	0	0	0
18	19	19	Category L	0.023925781	-0.15576172	-0.93579102	0.18725586	0.11108398	0.43896484	0	0	27/6/2018	27	6	2018	18:12:44	65564	0.5	18	12	44	0	0.058837891	3.5513672	0	0	0	0.79663086	0	0	0	0	0	0	0	0	0	0	0	0	0	0	0	0	0	44330	0	0	0
19	20	20	Category L	0.035888672	-0.14379883	-0.94799805	0.19335938	0.11010742	0.43823242	0	0	27/6/2018	27	6	2018	18:12:44	65564	0.6	18	12	44	0	0.058837891	3.5513672	0	0	0	1.4304199	0	0	0	0	0	0	0	0	0	0	0	0	0	0	0	0	0	44330	0	0	0
20	21	21	Category L	0.023925781	-0.11987305	-0.94799805	0.19238281	0.11181641	0.43505859	0	0	27/6/2018	27	6	2018	18:12:44	65564	0.7	18	12	44	0	0.058837891	3.5513672	0	0	0	1.6176758	0	0	0	0	0	0	0	0	0	0	0	0	0	0	0	0	0	44330	0	0	0
21	22	22	Category L	0.011962891	-0.14379883	-0.93579102	0.19335938	0.11352539	0.43725586	0	0	27/6/2018	27	6	2018	18:12:44	65564	0.8	18	12	44	0	0.058837891	3.5513672	0	0	0	1.3093262	0	0	0	0	0	0	0	0	0	0	0	0	0	0	0	0	0	44330	0	0	0
22	23	23	Category L	0.011962891	-0.11987305	-0.93579102	0.19335938	0.10839844	0.43798828	0	0	27/6/2018	27	6	2018	18:12:44	65564	0.9	18	12	44	0	0.058837891	3.5513672	0	0	0	1.0004883	0	0	0	0	0	0	0	0	0	0	0	0	0	0	0	0	0	44330	0	0	0
23	24	24	Category L	0.023925781	-0.11987305	-0.97192383	0.19311523	0.11230469	0.43237305	0	0	27/6/2018	27	6	2018	18:12:45	65565	0	18	12	45	0	0.058837891	3.5513672	0	0	0	0.71191406	0	0	0	0	0	0	0	0	0	0	0	0	0	0	0	0	0	44330	0	0	0
24	25	25	Category L	0.047851563	-0.14379883	-0.92382813	0.18896484	0.11181641	0.43798828	0	0	27/6/2018	27	6	2018	18:12:45	65565	0.1	18	12	45	0	0.058837891	3.5513672	0	0	0	0.4387207	0	0	0	0	0	0	0	0	0	0	0	0	0	0	0	0	0	44330	0	0	0
25	26	26	Category L	0.095947266	-0.11987305	-0.94799805	0.1940918	0.11523438	0.43310547	0	0	27/6/2018	27	6	2018	18:12:45	65565	0.2	18	12	45	0	0.058837891	3.5513672	0	0	0	0.66845703	0	0	0	0	0	0	0	0	0	0	0	0	0	0	0	0	0	44330	0	0	0
26	27	27	Category L	0.023925781	-0.10791016	-0.93579102	0.19262695	0.11621094	0.43603516	0	0	27/6/2018	27	6	2018	18:12:45	65565	0.3	18	12	45	0	0.058837891	3.5513672	0	0	0	0.27050781	0	0	0	0	0	0	0	0	0	0	0	0	0	0	0	0	0	44330	0	0	0
27	28	28	Category L	0.035888672	-0.16796875	-0.91186523	0.18896484	0.11181641	0.43579102	0	0	27/6/2018	27	6	2018	18:12:45	65565	0.4	18	12	45	0	0.058837891	3.5513672	0	0	0	0.85913086	0	0	0	0	0	0	0	0	0	0	0	0	0	0	0	0	0	44330	0	0	0
28	29	29	Category L	0.035888672	-0.11987305	-0.94799805	0.19238281	0.1159668	0.43505859	0	0	27/6/2018	27	6	2018	18:12:45	65565	0.5	18	12	45	0	0.058837891	3.5513672	0	0	0	1.1962891	0	0	0	0	0	0	0	0	0	0	0	0	0	0	0	0	0	44330	0	0	0
29	30	30	Category L	0.047851563	-0.095947266	-0.91186523	0.18823242	0.11425781	0.43798828	0	0	27/6/2018	27	6	2018	18:12:45	65565	0.6	18	12	45	0	0.058837891	3.5513672	0	0	0	1.9318848	0	0	0	0	0	0	0	0	0	0	0	0	0	0	0	0	0	44330	0	0	0
30	31	31	Category L	0.035888672	-0.13183594	-0.97192383	0.1953125	0.11352539	0.43603516	0	0	27/6/2018	27	6	2018	18:12:45	65565	0.7	18	12	45	0	0.058837891	3.5513672	0	0	0	2.5292969	0	0	0	0	0	0	0	0	0	0	0	0	0	0	0	0	0	44330	0	0	0
31	32	32	Category L	0.023925781	-0.083984375	-0.97192383	0.19506836	0.10986328	0.43725586	0	0	27/6/2018	27	6	2018	18:12:45	65565	0.8	18	12	45	0	0.058837891	3.5513672	0	0	0	2.6396484	0	0	0	0	0	0	0	0	0	0	0	0	0	0	0	0	0	44330	0	0	0
32	33	33	Category L	0.011962891	-0.11987305	-0.91186523	0.18823242	0.11376953	0.43896484	0	0	27/6/2018	27	6	2018	18:12:45	65565	0.9	18	12	45	0	0.058837891	3.5513672	0	0	0	3.0488281	0	0	0	0	0	0	0	0	0	0	0	0	0	0	0	0	0	44330	0	0	0
33	34	34	Category L	0.023925781	-0.13183594	-0.93579102	0.18896484	0.11181641	0.43798828	0	0	27/6/2018	27	6	2018	18:12:46	65566	0	18	12	46	0	0.058837891	3.5513672	0	0	0	2.9956055	0	0	0	0	0	0	0	0	0	0	0	0	0	0	0	0	0	44330	0	0	0
34	35	35	Category L	0	-0.10791016	-0.93579102	0.19140625	0.11621094	0.44018555	0	0	27/6/2018	27	6	2018	18:12:46	65566	0.1	18	12	46	0	0.058837891	3.5513672	0	0	0	2.7504883	0	0	0	0	0	0	0	0	0	0	0	0	0	0	0	0	0	44330	0	0	0
35	36	36	Category L	0.023925781	-0.10791016	-0.93579102	0.18554688	0.11523438	0.43603516	0	0	27/6/2018	27	6	2018	18:12:46	65566	0.2	18	12	46	0	0.058837891	3.5513672	0	0	0	2.6560059	0	0	0	0	0	0	0	0	0	0	0	0	0	0	0	0	0	44330	0	0	0
36	37	37	Category L	0.023925781	-0.13183594	-0.94799805	0.19067383	0.12060547	0.43505859	0	0	27/6/2018	27	6	2018	18:12:46	65566	0.3	18	12	46	0	0.058837891	3.5513672	0	0	0	2.907959	0	0	0	0	0	0	0	0	0	0	0	0	0	0	0	0	0	44330	0	0	0
37	38	38	Category L	0.011962891	-0.13183594	-0.99584961	0.19311523	0.1171875	0.4362793	0	0	27/6/2018	27	6	2018	18:12:46	65566	0.4	18	12	46	0	0.058837891	3.5513672	0	0	0	2.5812988	0	0	0	0	0	0	0	0	0	0	0	0	0	0	0	0	0	44330	0	0	0
38	39	39	Category L	0.035888672	-0.095947266	-0.93579102	0.18530273	0.11206055	0.43725586	0	0	27/6/2018	27	6	2018	18:12:46	65566	0.5	18	12	46	0	0.058837891	3.5513672	0	0	0	1.2810059	0	0	0	0	0	0	0	0	0	0	0	0	0	0	0	0	0	44330	0	0	0
39	40	40	Category L	0.035888672	-0.19189453	-0.97192383	0.18823242	0.12207031	0.43725586	0	0	27/6/2018	27	6	2018	18:12:46	65566	0.6	18	12	46	0	0.058837891	3.5513672	0	0	0	0.42553711	0	0	0	0	0	0	0	0	0	0	0	0	0	0	0	0	0	44330	0	0	0
40	41	41	Category L	0.047851563	-0.15576172	-0.97192383	0.18798828	0.12036133	0.43237305	0	0	27/6/2018	27	6	2018	18:12:46	65566	0.7	18	12	46	0	0.058837891	3.5513672	0.03515625	-0.13378906	-0.94555664	1.4016113	0.036132813	0	0	0	0	0	0	0	0	0	0.95581055	0.044189453	0.060302734	0.012451172	-0.021728516	-0.026123047	0	44330	0	0	0
41	42	42	Category L	0.023925781	-0.15576172	-0.92382813	0.18994141	0.11621094	0.43994141	0	0	27/6/2018	27	6	2018	18:12:46	65566	0.8	18	12	46	0	0.058837891	3.5513672	0.034423828	-0.1340332	-0.94555664	1.9023438	0.032470703	0	0	0	0	0	0	0	0	0	0.95581055	0.044189453	0.054199219	-0.010498047	-0.021484375	0.021728516	0	44330	0	0	0
42	43	43	Category L	0.071777344	-0.11987305	-0.91186523	0.18554688	0.11938477	0.43603516	0	0	27/6/2018	27	6	2018	18:12:46	65566	0.9	18	12	46	0	0.058837891	3.5513672	0.034667969	-0.13452148	-0.94555664	2.9680176	0.052001953	0	0	0	0	0	0	0	0	0	0.95581055	0.044189453	0.085449219	0.036865234	0.014648438	0.033691406	0	44330	0	0	0
43	44	44	Category L	0.023925781	-0.13183594	-0.91186523	0.19140625	0.11621094	0.43017578	0	0	27/6/2018	27	6	2018	18:12:47	65567	0	18	12	47	0	0.05859375	3.5288086	0.034667969	-0.13476563	-0.94482422	2.6391602	0.034667969	0	0	0	0	0	0	0	0	0	0.95507813	0.044921875	0.046630859	-0.010742188	0.002929688	0.032958984	0	44330	0	0	0
44	45	45	Category L	0.011962891	-0.14379883	-0.95996094	0.18994141	0.11889648	0.43823242	0	0	27/6/2018	27	6	2018	18:12:47	65567	0.1	18	12	47	0	0.05859375	3.5288086	0.034667969	-0.13452148	-0.94458008	1.8728027	0.028808594	0	0	0	0	0	0	0	0	0	0.95483398	0.045166016	0.047119141	-0.022705078	-0.009033203	-0.015136719	0	44330	0	0	0
45	46	46	Category L	0.023925781	-0.10791016	-0.95996094	0.18725586	0.11694336	0.43725586	0	0	27/6/2018	27	6	2018	18:12:47	65567	0.2	18	12	47	0	0.05859375	3.5288086	0.035400391	-0.13525391	-0.9440918	1.1010742	0.033691406	0	0	0	0	0	0	0	0	0	0.9543457	0.045654297	0.0546875	-0.011474609	0.02734375	-0.015625	0	44330	0	0	0
46	47	47	Category L	0.059814453	-0.15576172	-0.91186523	0.18310547	0.11791992	0.43896484	0	0	27/6/2018	27	6	2018	18:12:47	65567	0.3	18	12	47	0	0.05859375	3.5288086	0.035644531	-0.13598633	-0.94335938	0.5246582	0.044189453	0	0	0	0	0	0	0	0	0	0.95385742	0.046142578	0.075439453	0.023925781	-0.01953125	0.031494141	0	44330	0	0	0
47	48	48	Category L	0.023925781	-0.11987305	-0.98388672	0.18920898	0.12890625	0.4362793	0	0	27/6/2018	27	6	2018	18:12:47	65567	0.4	18	12	47	0	0.05859375	3.5288086	0.036132813	-0.13696289	-0.94311523	0.31591797	0.045654297	0	0	0	0	0	0	0	0	0	0.95361328	0.046386719	0.070068359	-0.012207031	0.017089844	-0.040527344	0	44330	0	0	0
48	49	49	Category L	0.023925781	-0.15576172	-0.95996094	0.18701172	0.12475586	0.4362793	0	0	27/6/2018	27	6	2018	18:12:47	65567	0.5	18	12	47	0	0.05859375	3.5288086	0.036132813	-0.13793945	-0.94287109	0.59936523	0.02734375	0	0	0	0	0	0	0	0	0	0.95361328	0.046386719	0.046875	-0.012207031	-0.017578125	-0.016845703	0	44330	0	0	0
49	50	50	Category L	0.047851563	-0.13183594	-0.92382813	0.18457031	0.12451172	0.44018555	0	0	27/6/2018	27	6	2018	18:12:47	65567	0.6	18	12	47	0	0.05859375	3.5288086	0.036865234	-0.13842773	-0.94238281	1.4294434	0.022460938	0	0	0	0	0	0	0	0	0	0.953125	0.046875	0.036132813	0.010742188	0.006591797	0.018554688	0	44330	0	0	0
50	51	51	Category L	0.011962891	-0.15576172	-0.94799805	0.18481445	0.12475586	0.43896484	0	0	27/6/2018	27	6	2018	18:12:47	65567	0.7	18	12	47	0	0.05859375	3.5288086	0.036865234	-0.13891602	-0.94189453	2.0415039	0.030761719	0	0	0	0	0	0	0	0	0	0.95288086	0.047119141	0.047607422	-0.024902344	-0.016601563	-0.005859375	0	44330	0	0	0
51	52	52	Category L	0.023925781	-0.11987305	-0.93579102	0.18603516	0.12670898	0.43920898	0	0	27/6/2018	27	6	2018	18:12:47	65567	0.8	18	12	47	0	0.05859375	3.5288086	0.037353516	-0.13964844	-0.94165039	2.0629883	0.024658203	0	0	0	0	0	0	0	0	0	0.95288086	0.047119141	0.039306641	-0.013427734	0.019775391	0.005859375	0	44330	0	0	0
52	53	53	Category L	0.071777344	-0.14379883	-0.92382813	0.18481445	0.12475586	0.43505859	0	0	27/6/2018	27	6	2018	18:12:47	65567	0.9	18	12	47	0	0.05859375	3.5288086	0.037353516	-0.14038086	-0.94165039	2.2990723	0.038818359	0	0	0	0	0	0	0	0	0	0.95263672	0.047363281	0.055664063	0.034179688	-0.003173828	0.017822266	0	44330	0	0	0
53	54	54	Category L	0.035888672	-0.14379883	-0.93579102	0.18310547	0.12402344	0.43994141	0	0	27/6/2018	27	6	2018	18:12:48	65568	0	18	12	48	0	0.05859375	3.5288086	0.037841797	-0.14111328	-0.94091797	1.6386719	0.006103516	0	0	0	0	0	0	0	0	0	0.95214844	0.047851563	0.009765625	-0.001953125	-0.002441406	0.005126953	0	44330	0	0	0
54	55	55	Category L	0.023925781	-0.14379883	-0.92382813	0.18457031	0.12402344	0.44018555	0	0	27/6/2018	27	6	2018	18:12:48	65568	0.1	18	12	48	0	0.05859375	3.5288086	0.038085938	-0.1418457	-0.94091797	0.56396484	0.022460938	0	0	0	0	0	0	0	0	0	0.95239258	0.047607422	0.033447266	-0.014160156	-0.001708984	0.017089844	0	44330	0	0	0
55	56	56	Category L	0.059814453	-0.15576172	-0.95996094	0.18579102	0.125	0.43920898	0	0	27/6/2018	27	6	2018	18:12:48	65568	0.2	18	12	48	0	0.05859375	3.5288086	0.037597656	-0.14160156	-0.94140625	0.50805664	0.031982422	0	0	0	0	0	0	0	0	0	0.95263672	0.047363281	0.054443359	0.021972656	-0.013916016	-0.018310547	0	44330	0	0	0
56	57	57	Category L	0.047851563	-0.15576172	-0.94799805	0.18652344	0.12744141	0.43505859	0	0	27/6/2018	27	6	2018	18:12:48	65568	0.3	18	12	48	0	0.05859375	3.5288086	0.038085938	-0.14257813	-0.94091797	1.4133301	0.017578125	0	0	0	0	0	0	0	0	0	0.95239258	0.047607422	0.029541016	0.009521484	-0.012939453	-0.006835938	0	44330	0	0	0
57	58	58	Category L	0.071777344	-0.15576172	-0.93579102	0.18457031	0.12915039	0.43823242	0	0	27/6/2018	27	6	2018	18:12:48	65568	0.4	18	12	48	0	0.05859375	3.5288086	0.037841797	-0.14306641	-0.94091797	1.5349121	0.036376953	0	0	0	0	0	0	0	0	0	0.95263672	0.047363281	0.051513672	0.033691406	-0.012451172	0.005126953	0	44330	0	0	0
58	59	59	Category L	0.035888672	-0.14379883	-0.93579102	0.18212891	0.12402344	0.44189453	0	0	27/6/2018	27	6	2018	18:12:48	65568	0.5	18	12	48	0	0.05859375	3.5288086	0.038330078	-0.14379883	-0.94116211	1.5700684	0.005859375	0	0	0	0	0	0	0	0	0	0.95288086	0.047119141	0.008056641	-0.002441406	0	0.005371094	0	44330	0	0	0
59	60	60	Category L	0.071777344	-0.15576172	-0.94799805	0.18359375	0.1237793	0.43823242	0	0	27/6/2018	27	6	2018	18:12:48	65568	0.6	18	12	48	0	0.05859375	3.5288086	0.038818359	-0.14404297	-0.94091797	1.2438965	0.035400391	0	0	0	0	0	0	0	0	0	0.95288086	0.047119141	0.051269531	0.032714844	-0.011474609	-0.006835938	0	44330	0	0	0
60	61	61	Category L	0.023925781	-0.13183594	-0.95996094	0.18359375	0.12231445	0.43505859	0	0	27/6/2018	27	6	2018	18:12:48	65568	0.7	18	12	48	0	0.05859375	3.5288086	0.038818359	-0.14428711	-0.94067383	1.2741699	0.02734375	0	0	0	0	0	0	0	0	0	0.95239258	0.047607422	0.046630859	-0.014892578	0.012451172	-0.019042969	0	44330	0	0	0
61	62	62	Category L	0.011962891	-0.15576172	-0.94799805	0.18041992	0.12060547	0.44067383	0	0	27/6/2018	27	6	2018	18:12:48	65568	0.8	18	12	48	0	0.05859375	3.5288086	0.039306641	-0.14428711	-0.94067383	1.0993652	0.030517578	0	0	0	0	0	0	0	0	0	0.95239258	0.047607422	0.046142578	-0.02734375	-0.011230469	-0.007324219	0	44330	0	0	0
62	63	63	Category L	0.035888672	-0.15576172	-0.98388672	0.18676758	0.12329102	0.43798828	0	0	27/6/2018	27	6	2018	18:12:48	65568	0.9	18	12	48	0	0.05859375	3.5288086	0.039306641	-0.14428711	-0.94067383	1.1665039	0.044677734	0	0	0	0	0	0	0	0	0	0.95239258	0.047607422	0.058105469	-0.003417969	-0.011230469	-0.043212891	0	44330	0	0	0
63	64	64	Category L	0.023925781	-0.16796875	-0.98388672	0.18847656	0.12133789	0.43725586	0	0	27/6/2018	27	6	2018	18:12:49	65569	0	18	12	49	0	0.05859375	3.5288086	0.039306641	-0.14453125	-0.94067383	1.3022461	0.051269531	0	0	0	0	0	0	0	0	0	0.95239258	0.047607422	0.081787109	-0.015380859	-0.023193359	-0.043212891	0	44330	0	0	0
64	65	65	Category L	0.035888672	-0.16796875	-0.93579102	0.18823242	0.12573242	0.43823242	0	0	27/6/2018	27	6	2018	18:12:49	65569	0.1	18	12	49	0	0.05859375	3.5288086	0.039550781	-0.14501953	-0.93994141	1.1135254	0.0234375	0	0	0	0	0	0	0	0	0	0.9519043	0.048095703	0.030761719	-0.003662109	-0.022705078	0.004150391	0	44330	0	0	0
65	66	66	Category L	0.059814453	-0.15576172	-0.97192383	0.18334961	0.12207031	0.43725586	0	0	27/6/2018	27	6	2018	18:12:49	65569	0.2	18	12	49	0	0.05859375	3.5288086	0.039306641	-0.14501953	-0.93969727	0.68017578	0.039306641	0	0	0	0	0	0	0	0	0	0.95166016	0.048339844	0.062744141	0.020263672	-0.010498047	-0.031982422	0	44330	0	0	0
66	67	67	Category L	0.023925781	-0.14379883	-0.98388672	0.18701172	0.12548828	0.43725586	0	0	27/6/2018	27	6	2018	18:12:49	65569	0.3	18	12	49	0	0.05859375	3.5288086	0.038574219	-0.14526367	-0.93945313	0.53930664	0.046630859	0	0	0	0	0	0	0	0	0	0.95141602	0.048583984	0.060546875	-0.014648438	0.001464844	-0.044189453	0	44330	0	0	0
67	68	68	Category L	0.023925781	-0.15576172	-0.91186523	0.18041992	0.12573242	0.43823242	0	0	27/6/2018	27	6	2018	18:12:49	65569	0.4	18	12	49	0	0.05859375	3.5288086	0.0390625	-0.14575195	-0.93969727	0.46289063	0.033203125	0	0	0	0	0	0	0	0	0	0.95166016	0.048339844	0.052978516	-0.015136719	-0.009765625	0.027832031	0	44330	0	0	0
68	69	69	Category L	0.083984375	-0.15576172	-0.91186523	0.18041992	0.12475586	0.43725586	0	0	27/6/2018	27	6	2018	18:12:49	65569	0.5	18	12	49	0	0.05859375	3.5288086	0.039306641	-0.14575195	-0.94018555	0.24145508	0.053466797	0	0	0	0	0	0	0	0	0	0.95214844	0.047851563	0.082519531	0.044433594	-0.009765625	0.028320313	0	44330	0	0	0
69	70	70	Category L	0.047851563	-0.15576172	-0.97192383	0.18310547	0.12573242	0.43994141	0	0	27/6/2018	27	6	2018	18:12:49	65569	0.6	18	12	49	0	0.05859375	3.5288086	0.039550781	-0.14624023	-0.93994141	0.5559082	0.034179688	0	0	0	0	0	0	0	0	0	0.95214844	0.047851563	0.049316406	0.008056641	-0.009277344	-0.031738281	0	44330	0	0	0
70	71	71	Category L	0.047851563	-0.11987305	-0.92382813	0.18212891	0.12231445	0.43798828	0	0	27/6/2018	27	6	2018	18:12:49	65569	0.7	18	12	49	0	0.05859375	3.5288086	0.039550781	-0.1472168	-0.94018555	0.21264648	0.032958984	0	0	0	0	0	0	0	0	0	0.95263672	0.047363281	0.052001953	0.008056641	0.02734375	0.016357422	0	44330	0	0	0
71	72	72	Category L	0.059814453	-0.15576172	-0.93579102	0.18041992	0.1315918	0.43823242	0	0	27/6/2018	27	6	2018	18:12:49	65569	0.8	18	12	49	0	0.05859375	3.5288086	0.040039063	-0.14770508	-0.93969727	0.09375	0.021484375	0	0	0	0	0	0	0	0	0	0.95214844	0.047851563	0.031494141	0.01953125	-0.0078125	0.00390625	0	44330	0	0	0
72	73	73	Category L	0.035888672	-0.16796875	-0.94799805	0.18212891	0.12915039	0.43823242	0	0	27/6/2018	27	6	2018	18:12:49	65569	0.9	18	12	49	0	0.05859375	3.5288086	0.040283203	-0.14868164	-0.93945313	0.36621094	0.021240234	0	0	0	0	0	0	0	0	0	0.9519043	0.048095703	0.031982422	-0.004394531	-0.019042969	-0.008300781	0	44330	0	0	0
73	74	74	Category L	0.071777344	-0.14379883	-0.92382813	0.18212891	0.12915039	0.44189453	0	0	27/6/2018	27	6	2018	18:12:50	65570	0	18	12	50	0	0.05859375	3.5288086	0.040771484	-0.14916992	-0.93945313	0.56738281	0.034912109	0	0	0	0	0	0	0	0	0	0.9519043	0.048095703	0.052001953	0.030761719	0.005371094	0.015625	0	44330	0	0	0
74	75	75	Category L	0.071777344	-0.14379883	-0.89990234	0.18139648	0.13183594	0.43725586	0	0	27/6/2018	27	6	2018	18:12:50	65570	0.1	18	12	50	0	0.05859375	3.5288086	0.041015625	-0.14990234	-0.93920898	0.080322266	0.050292969	0	0	0	0	0	0	0	0	0	0.9519043	0.048095703	0.076171875	0.030517578	0.006103516	0.039306641	0	44330	0	0	0
75	76	76	Category L	0.047851563	-0.16796875	-0.93579102	0.18139648	0.12670898	0.43920898	0	0	27/6/2018	27	6	2018	18:12:50	65570	0.2	18	12	50	0	0.05859375	3.5288086	0.041748047	-0.15039063	-0.93945313	0.21972656	0.018554688	0	0	0	0	0	0	0	0	0	0.95214844	0.047851563	0.026855469	0.005859375	-0.017333984	0.003662109	0	44330	0	0	0
76	77	77	Category L	0.071777344	-0.15576172	-0.93579102	0.18115234	0.12475586	0.43994141	0	0	27/6/2018	27	6	2018	18:12:50	65570	0.3	18	12	50	0	0.05859375	3.5288086	0.041992188	-0.15112305	-0.93969727	0.33740234	0.030029297	0	0	0	0	0	0	0	0	0	0.95288086	0.047119141	0.038085938	0.029541016	-0.004394531	0.00390625	0	44330	0	0	0
77	78	78	Category L	0.035888672	-0.16796875	-0.94799805	0.18115234	0.12475586	0.43994141	0	0	27/6/2018	27	6	2018	18:12:50	65570	0.4	18	12	50	0	0.05859375	3.5288086	0.042236328	-0.15161133	-0.93994141	0.77905273	0.019287109	0	0	0	0	0	0	0	0	0	0.953125	0.046875	0.030761719	-0.006347656	-0.016113281	-0.0078125	0	44330	0	0	0
78	79	79	Category L	0.047851563	-0.13183594	-0.93579102	0.18481445	0.12817383	0.43823242	0	0	27/6/2018	27	6	2018	18:12:50	65570	0.5	18	12	50	0	0.05859375	3.5288086	0.04296875	-0.15185547	-0.93920898	0.44750977	0.020996094	0	0	0	0	0	0	0	0	0	0.95239258	0.047607422	0.028564453	0.004638672	0.020019531	0.003417969	0	44330	0	0	0
79	80	80	Category L	0.047851563	-0.14379883	-0.91186523	0.17871094	0.12841797	0.43798828	0	0	27/6/2018	27	6	2018	18:12:50	65570	0.6	18	12	50	0	0.05859375	3.5288086	0.043457031	-0.15283203	-0.93896484	0.46240234	0.029052734	0	0	0	0	0	0	0	0	0	0.95239258	0.047607422	0.040771484	0.004150391	0.009033203	0.027099609	0	44330	0	0	0
80	81	81	Category L	0.035888672	-0.13183594	-0.93579102	0.18212891	0.12841797	0.44213867	0	0	27/6/2018	27	6	2018	18:12:50	65570	0.7	18	12	50	0	0.05859375	3.5288086	0.043457031	-0.15258789	-0.93896484	1.2150879	0.022216797	0	0	0	0	0	0	0	0	0	0.95214844	0.047851563	0.031494141	-0.007568359	0.020751953	0.003173828	0	44330	0	0	0
81	82	82	Category L	0.035888672	-0.14379883	-0.94799805	0.18383789	0.12670898	0.43798828	0	0	27/6/2018	27	6	2018	18:12:50	65570	0.8	18	12	50	0	0.058837891	3.5175293	0.043457031	-0.15258789	-0.93823242	2.277832	0.015136719	0	0	0	0	0	0	0	0	0	0.95166016	0.048339844	0.026123047	-0.007568359	0.008789063	-0.009521484	0	44330	0	0	0
82	83	83	Category L	0.011962891	-0.14379883	-0.91186523	0.1796875	0.12915039	0.43896484	0	0	27/6/2018	27	6	2018	18:12:50	65570	0.9	18	12	50	0	0.058837891	3.5175293	0.043945313	-0.15283203	-0.93847656	2.4223633	0.042724609	0	0	0	0	0	0	0	0	0	0.9519043	0.048095703	0.067871094	-0.031982422	0.009033203	0.026611328	0	44330	0	0	0
83	84	84	Category L	0.047851563	-0.10791016	-0.94799805	0.18286133	0.12939453	0.44116211	0	0	27/6/2018	27	6	2018	18:12:51	65571	0	18	12	51	0	0.058837891	3.5175293	0.043457031	-0.15283203	-0.93798828	1.8588867	0.046142578	0	0	0	0	0	0	0	0	0	0.95141602	0.048583984	0.059082031	0.004150391	0.044921875	-0.009765625	0	44330	0	0	0
84	85	85	Category L	0.035888672	-0.15576172	-0.93579102	0.18310547	0.12670898	0.43896484	0	0	27/6/2018	27	6	2018	18:12:51	65571	0.1	18	12	51	0	0.058837891	3.5175293	0.043457031	-0.15283203	-0.93701172	1.6657715	0.008300781	0	0	0	0	0	0	0	0	0	0.95043945	0.049560547	0.011962891	-0.007568359	-0.002685547	0.001220703	0	44330	0	0	0
85	86	86	Category L	0.059814453	-0.17993164	-0.93579102	0.18115234	0.12915039	0.44018555	0	0	27/6/2018	27	6	2018	18:12:51	65571	0.2	18	12	51	0	0.058837891	3.5175293	0.045166016	-0.15258789	-0.93725586	1.3847656	0.030761719	0	0	0	0	0	0	0	0	0	0.95068359	0.049316406	0.043457031	0.014404297	-0.027099609	0.001464844	0	44330	0	0	0
86	87	87	Category L	0.035888672	-0.16796875	-0.93579102	0.17578125	0.13012695	0.43896484	0	0	27/6/2018	27	6	2018	18:12:51	65571	0.3	18	12	51	0	0.058837891	3.5175293	0.045898438	-0.15234375	-0.93701172	0.27294922	0.018310547	0	0	0	0	0	0	0	0	0	0.95043945	0.049560547	0.026855469	-0.010009766	-0.015380859	0.001220703	0	44330	0	0	0
87	88	88	Category L	0.059814453	-0.16796875	-0.93579102	0.18115234	0.12646484	0.43725586	0	0	27/6/2018	27	6	2018	18:12:51	65571	0.4	18	12	51	0	0.058837891	3.5175293	0.045654297	-0.15258789	-0.93774414	1.0871582	0.020751953	0	0	0	0	0	0	0	0	0	0.95117188	0.048828125	0.03125	0.013916016	-0.015136719	0.001953125	0	44330	0	0	0
88	89	89	Category L	0.059814453	-0.17993164	-0.92382813	0.18115234	0.12744141	0.43823242	0	0	27/6/2018	27	6	2018	18:12:51	65571	0.5	18	12	51	0	0.058837891	3.5175293	0.046142578	-0.15283203	-0.93701172	2.0400391	0.032714844	0	0	0	0	0	0	0	0	0	0.95043945	0.049560547	0.053466797	0.013427734	-0.026855469	0.013183594	0	44330	0	0	0
89	90	90	Category L	0.023925781	-0.15576172	-0.93579102	0.1796875	0.12817383	0.44116211	0	0	27/6/2018	27	6	2018	18:12:51	65571	0.6	18	12	51	0	0.058837891	3.5175293	0.046386719	-0.15283203	-0.93676758	2.6525879	0.022705078	0	0	0	0	0	0	0	0	0	0.95019531	0.049804688	0.026123047	-0.022460938	-0.002685547	0.000976563	0	44330	0	0	0
90	91	91	Category L	0.035888672	-0.16796875	-0.91186523	0.18676758	0.12158203	0.43725586	0	0	27/6/2018	27	6	2018	18:12:51	65571	0.7	18	12	51	0	0.058837891	3.5175293	0.046875	-0.15307617	-0.93701172	2.9560547	0.03125	0	0	0	0	0	0	0	0	0	0.95068359	0.049316406	0.051025391	-0.010986328	-0.014648438	0.025146484	0	44330	0	0	0
91	92	92	Category L	0.023925781	-0.16796875	-0.91186523	0.18115234	0.12573242	0.43994141	0	0	27/6/2018	27	6	2018	18:12:51	65571	0.8	18	12	51	0	0.058837891	3.5175293	0.047363281	-0.15356445	-0.93725586	3.4941406	0.037597656	0	0	0	0	0	0	0	0	0	0.95092773	0.049072266	0.063476563	-0.0234375	-0.014160156	0.025390625	0	44330	0	0	0
92	93	93	Category L	0.047851563	-0.15576172	-0.92382813	0.1809082	0.13354492	0.43847656	0	0	27/6/2018	27	6	2018	18:12:51	65571	0.9	18	12	51	0	0.058837891	3.5175293	0.047607422	-0.15380859	-0.93774414	2.8811035	0.013916016	0	0	0	0	0	0	0	0	0	0.95141602	0.048583984	0.015625	0	-0.001708984	0.013916016	0	44330	0	0	0
93	94	94	Category L	0.047851563	-0.15576172	-0.97192383	0.18457031	0.12646484	0.43725586	0	0	27/6/2018	27	6	2018	18:12:52	65572	0	18	12	52	0	0.058837891	3.5175293	0.047363281	-0.15429688	-0.93823242	1.7949219	0.033447266	0	0	0	0	0	0	0	0	0	0.9519043	0.048095703	0.03515625	0.000244141	-0.001220703	-0.033447266	0	44330	0	0	0
94	95	95	Category L	0.023925781	-0.11987305	-0.95996094	0.18115234	0.12988281	0.43823242	0	0	27/6/2018	27	6	2018	18:12:52	65572	0.1	18	12	52	0	0.058837891	3.5175293	0.047851563	-0.15454102	-0.93896484	1.206543	0.047119141	0	0	0	0	0	0	0	0	0	0.95263672	0.047363281	0.079589844	-0.023925781	0.034667969	-0.020751953	0	44330	0	0	0
95	96	96	Category L	0.047851563	-0.17993164	-0.93579102	0.18334961	0.12573242	0.4440918	0	0	27/6/2018	27	6	2018	18:12:52	65572	0.2	18	12	52	0	0.058837891	3.5175293	0.048583984	-0.15454102	-0.93896484	0.25073242	0.025390625	0	0	0	0	0	0	0	0	0	0.95288086	0.047119141	0.029296875	-0.000732422	-0.025146484	0.003173828	0	44330	0	0	0
96	97	97	Category L	0.023925781	-0.16796875	-0.94799805	0.1784668	0.13012695	0.43725586	0	0	27/6/2018	27	6	2018	18:12:52	65572	0.3	18	12	52	0	0.058837891	3.5175293	0.048583984	-0.15454102	-0.93896484	0.42773438	0.029541016	0	0	0	0	0	0	0	0	0	0.95288086	0.047119141	0.047119141	-0.024658203	-0.013183594	-0.008789063	0	44330	0	0	0
97	98	98	Category L	0.047851563	-0.16796875	-0.94799805	0.17700195	0.13183594	0.44091797	0	0	27/6/2018	27	6	2018	18:12:52	65572	0.4	18	12	52	0	0.058837891	3.5175293	0.048828125	-0.15478516	-0.93896484	1.1677246	0.015869141	0	0	0	0	0	0	0	0	0	0.95288086	0.047119141	0.022949219	-0.000976563	-0.012939453	-0.008789063	0	44330	0	0	0
98	99	99	Category L	0.059814453	-0.17993164	-0.92382813	0.17504883	0.1315918	0.43994141	0	0	27/6/2018	27	6	2018	18:12:52	65572	0.5	18	12	52	0	0.058837891	3.5175293	0.048828125	-0.15429688	-0.93920898	1.7368164	0.031738281	0	0	0	0	0	0	0	0	0	0.953125	0.046875	0.051757813	0.010742188	-0.025390625	0.015380859	0	44330	0	0	0
99	100	100	Category L	0.047851563	-0.15576172	-0.92382813	0.18310547	0.13452148	0.43847656	0	0	27/6/2018	27	6	2018	18:12:52	65572	0.6	18	12	52	0	0.058837891	3.5175293	0.049804688	-0.15429688	-0.93945313	2.1352539	0.015869141	0	0	0	0	0	0	0	0	0	0.95336914	0.046630859	0.019287109	-0.001953125	-0.001220703	0.015625	0	44330	0	0	0
100	101	101	Category L	0.047851563	-0.11987305	-0.93579102	0.18041992	0.12915039	0.44018555	0	0	27/6/2018	27	6	2018	18:12:52	65572	0.7	18	12	52	0	0.058837891	3.5175293	0.049560547	-0.15405273	-0.93945313	2.6166992	0.034423828	0	0	0	0	0	0	0	0	0	0.953125	0.046875	0.039794922	-0.001708984	0.034179688	0.003662109	0	44330	0	0	0
101	102	102	Category L	0.023925781	-0.15576172	-0.93579102	0.17871094	0.12841797	0.43798828	0	0	27/6/2018	27	6	2018	18:12:52	65572	0.8	18	12	52	0	0.058837891	3.5175293	0.049804688	-0.15429688	-0.93896484	2.739502	0.026123047	0	0	0	0	0	0	0	0	0	0.95288086	0.047119141	0.030517578	-0.025878906	-0.001220703	0.003173828	0	44330	0	0	0
102	103	103	Category L	0.011962891	-0.14379883	-0.93579102	0.17504883	0.13256836	0.4440918	0	0	27/6/2018	27	6	2018	18:12:52	65572	0.9	18	12	52	0	0.058837891	3.5175293	0.05078125	-0.15429688	-0.93896484	2.3520508	0.040283203	0	0	0	0	0	0	0	0	0	0.95288086	0.047119141	0.052734375	-0.038818359	0.010498047	0.003173828	0	44330	0	0	0
103	104	104	Category L	0.047851563	-0.15576172	-0.92382813	0.18041992	0.13012695	0.43701172	0	0	27/6/2018	27	6	2018	18:12:53	65573	0	18	12	53	0	0.058837891	3.5175293	0.051269531	-0.15429688	-0.9387207	2.4743652	0.015136719	0	0	0	0	0	0	0	0	0	0.95263672	0.047363281	0.01953125	-0.003417969	-0.001220703	0.014892578	0	44330	0	0	0
104	105	105	Category L	0.023925781	-0.14379883	-0.91186523	0.17944336	0.13378906	0.43798828	0	0	27/6/2018	27	6	2018	18:12:53	65573	0.1	18	12	53	0	0.058837891	3.5175293	0.051757813	-0.15429688	-0.93823242	2.5498047	0.039794922	0	0	0	0	0	0	0	0	0	0.95214844	0.047851563	0.064941406	-0.027832031	0.010498047	0.026367188	0	44330	0	0	0
105	106	106	Category L	0.035888672	-0.14379883	-0.92382813	0.17700195	0.13183594	0.43920898	0	0	27/6/2018	27	6	2018	18:12:53	65573	0.2	18	12	53	0	0.058837891	3.5175293	0.052001953	-0.15454102	-0.93823242	1.8625488	0.024169922	0	0	0	0	0	0	0	0	0	0.95214844	0.047851563	0.041259766	-0.016113281	0.010742188	0.014404297	0	44330	0	0	0
106	107	107	Category L	0.059814453	-0.14379883	-0.94799805	0.17504883	0.13256836	0.44091797	0	0	27/6/2018	27	6	2018	18:12:53	65573	0.3	18	12	53	0	0.058837891	3.5175293	0.051757813	-0.15478516	-0.93823242	1.5703125	0.016601563	0	0	0	0	0	0	0	0	0	0.95214844	0.047851563	0.028564453	0.0078125	0.010986328	-0.009521484	0	44330	0	0	0
107	108	108	Category L	0.059814453	-0.16796875	-0.94799805	0.17700195	0.13183594	0.43920898	0	0	27/6/2018	27	6	2018	18:12:53	65573	0.4	18	12	53	0	0.058837891	3.5175293	0.052246094	-0.1550293	-0.9375	1.4821777	0.017822266	0	0	0	0	0	0	0	0	0	0.95166016	0.048339844	0.030273438	0.007324219	-0.012695313	-0.010253906	0	44330	0	0	0
108	109	109	Category L	0.047851563	-0.15576172	-0.93579102	0.17333984	0.13085938	0.43798828	0	0	27/6/2018	27	6	2018	18:12:53	65573	0.5	18	12	53	0	0.058837891	3.5175293	0.052734375	-0.15527344	-0.93823242	0.95605469	0.005371094	0	0	0	0	0	0	0	0	0	0.95239258	0.047607422	0.007568359	-0.004882813	-0.000244141	0.002441406	0	44330	0	0	0
109	110	110	Category L	0.047851563	-0.16796875	-0.93579102	0.1784668	0.12915039	0.43823242	0	0	27/6/2018	27	6	2018	18:12:53	65573	0.6	18	12	53	0	0.058837891	3.5175293	0.052001953	-0.15551758	-0.93896484	0.016113281	0.013183594	0	0	0	0	0	0	0	0	0	0.953125	0.046875	0.019775391	-0.004150391	-0.012207031	0.003173828	0	44330	0	0	0
110	111	111	Category L	0.083984375	-0.17993164	-0.93579102	0.17358398	0.13183594	0.44506836	0	0	27/6/2018	27	6	2018	18:12:53	65573	0.7	18	12	53	0	0.058837891	3.5175293	0.052001953	-0.15551758	-0.93798828	1.1118164	0.040039063	0	0	0	0	0	0	0	0	0	0.95214844	0.047851563	0.058349609	0.031738281	-0.024169922	0.002197266	0	44330	0	0	0
111	112	112	Category L	0.035888672	-0.15576172	-0.93579102	0.17675781	0.13085938	0.43725586	0	0	27/6/2018	27	6	2018	18:12:53	65573	0.8	18	12	53	0	0.058837891	3.5175293	0.052246094	-0.15429688	-0.9375	2.0478516	0.016601563	0	0	0	0	0	0	0	0	0	0.95166016	0.048339844	0.01953125	-0.016357422	-0.001220703	0.001708984	0	44330	0	0	0
112	113	113	Category L	0.047851563	-0.16796875	-0.91186523	0.17944336	0.13183594	0.43408203	0	0	27/6/2018	27	6	2018	18:12:53	65573	0.9	18	12	53	0	0.058837891	3.5175293	0.052734375	-0.15454102	-0.93798828	2.8642578	0.029785156	0	0	0	0	0	0	0	0	0	0.95214844	0.047851563	0.044433594	-0.004882813	-0.013183594	0.026123047	0	44330	0	0	0
113	114	114	Category L	0.047851563	-0.17993164	-0.92382813	0.17944336	0.13085938	0.43823242	0	0	27/6/2018	27	6	2018	18:12:54	65574	0	18	12	54	0	0.058837891	3.5175293	0.053222656	-0.15356445	-0.93774414	3.3642578	0.030273438	0	0	0	0	0	0	0	0	0	0.95166016	0.048339844	0.045654297	-0.005371094	-0.026123047	0.013916016	0	44330	0	0	0
114	115	115	Category L	0.059814453	-0.15576172	-0.94799805	0.17700195	0.12915039	0.44091797	0	0	27/6/2018	27	6	2018	18:12:54	65574	0.1	18	12	54	0	0.058837891	3.5175293	0.053466797	-0.15356445	-0.93774414	2.8691406	0.011962891	0	0	0	0	0	0	0	0	0	0.95166016	0.048339844	0.018310547	0.006103516	-0.001953125	-0.010009766	0	44330	0	0	0
115	116	116	Category L	0.047851563	-0.15576172	-0.97192383	0.17871094	0.13183594	0.44091797	0	0	27/6/2018	27	6	2018	18:12:54	65574	0.2	18	12	54	0	0.058837891	3.5175293	0.053222656	-0.15356445	-0.93847656	2.3686523	0.033691406	0	0	0	0	0	0	0	0	0	0.95239258	0.047607422	0.040771484	-0.005371094	-0.001953125	-0.033203125	0	44330	0	0	0
116	117	117	Category L	0.047851563	-0.16796875	-0.95996094	0.17407227	0.12744141	0.43725586	0	0	27/6/2018	27	6	2018	18:12:54	65574	0.3	18	12	54	0	0.058837891	3.5175293	0.053710938	-0.15380859	-0.9387207	2.1557617	0.026123047	0	0	0	0	0	0	0	0	0	0.95263672	0.047363281	0.041015625	-0.005859375	-0.013916016	-0.020996094	0	44330	0	0	0
117	118	118	Category L	0.059814453	-0.16796875	-0.93579102	0.17529297	0.12670898	0.44067383	0	0	27/6/2018	27	6	2018	18:12:54	65574	0.4	18	12	54	0	0.058837891	3.5175293	0.053710938	-0.15380859	-0.93823242	1.6218262	0.015380859	0	0	0	0	0	0	0	0	0	0.95239258	0.047607422	0.022705078	0.005859375	-0.013916016	0.002441406	0	44330	0	0	0
118	119	119	Category L	0.071777344	-0.16796875	-0.92382813	0.17578125	0.13525391	0.43823242	0	0	27/6/2018	27	6	2018	18:12:54	65574	0.5	18	12	54	0	0.058837891	3.5175293	0.053955078	-0.15356445	-0.93823242	0.82080078	0.026611328	0	0	0	0	0	0	0	0	0	0.95214844	0.047851563	0.046142578	0.017578125	-0.014160156	0.014404297	0	44330	0	0	0
119	120	120	Category L	0.035888672	-0.16796875	-0.95996094	0.18139648	0.13525391	0.44116211	0	0	27/6/2018	27	6	2018	18:12:54	65574	0.6	18	12	54	0	0.059082031	3.4691895	0.053955078	-0.15332031	-0.9387207	0.62841797	0.03125	0	0	0	0	0	0	0	0	0	0.95263672	0.047363281	0.053710938	-0.018066406	-0.014404297	-0.020996094	0	44330	0	0	0
120	121	121	Category L	0.059814453	-0.15576172	-0.92382813	0.17797852	0.1328125	0.44091797	0	0	27/6/2018	27	6	2018	18:12:54	65574	0.7	18	12	54	0	0.059082031	3.4691895	0.054199219	-0.15332031	-0.93896484	0.16650391	0.016113281	0	0	0	0	0	0	0	0	0	0.95288086	0.047119141	0.022949219	0.005371094	-0.002197266	0.015136719	0	44330	0	0	0
121	122	122	Category L	0.059814453	-0.17993164	-0.93579102	0.1796875	0.12915039	0.44091797	0	0	27/6/2018	27	6	2018	18:12:54	65574	0.8	18	12	54	0	0.059082031	3.4691895	0.0546875	-0.15380859	-0.93896484	1.0874023	0.026611328	0	0	0	0	0	0	0	0	0	0.953125	0.046875	0.034423828	0.004882813	-0.025878906	0.003173828	0	44330	0	0	0
122	123	123	Category L	0.035888672	-0.11987305	-0.87597656	0.17529297	0.13085938	0.43896484	0	0	27/6/2018	27	6	2018	18:12:54	65574	0.9	18	12	54	0	0.059082031	3.4691895	0.0546875	-0.15405273	-0.93920898	2.0341797	0.074462891	0	0	0	0	0	0	0	0	0	0.95336914	0.046630859	0.11645508	-0.018798828	0.034179688	0.063232422	0	44330	0	0	0
123	124	124	Category L	0.023925781	-0.13183594	-0.83984375	0.17797852	0.12939453	0.44189453	0	0	27/6/2018	27	6	2018	18:12:55	65575	0	18	12	55	0	0.059082031	3.4691895	0.055908203	-0.15405273	-0.93945313	2.8374023	0.10693359	0	0	0	0	0	0	0	0	0	0.95361328	0.046386719	0.15405273	-0.031982422	0.022216797	0.099609375	0	44330	0	0	0
124	125	125	Category L	0.13183594	-0.11987305	-0.97192383	0.18286133	0.13623047	0.43725586	0	0	27/6/2018	27	6	2018	18:12:55	65575	0.1	18	12	55	0	0.059082031	3.4691895	0.056152344	-0.15478516	-0.93920898	2.9733887	0.089355469	0	0	0	0	0	0	0	0	0	0.95361328	0.046386719	0.14306641	0.075439453	0.034912109	-0.032470703	0	44330	0	0	0
125	126	126	Category L	0.083984375	-0.095947266	-0.94799805	0.16992188	0.12670898	0.43969727	0	0	27/6/2018	27	6	2018	18:12:55	65575	0.2	18	12	55	0	0.059082031	3.4691895	0.056640625	-0.15478516	-0.93920898	3.2907715	0.065429688	0	0	0	0	0	0	0	0	0	0.95361328	0.046386719	0.094726563	0.027099609	0.058837891	-0.008544922	0	44330	0	0	0
126	127	127	Category L	0.047851563	-0.16796875	-0.95996094	0.18286133	0.13623047	0.43725586	0	0	27/6/2018	27	6	2018	18:12:55	65575	0.3	18	12	55	0	0.059082031	3.4691895	0.056396484	-0.15454102	-0.93896484	3.6210938	0.026123047	0	0	0	0	0	0	0	0	0	0.95336914	0.046630859	0.042724609	-0.008544922	-0.013183594	-0.020751953	0	44330	0	0	0
127	128	128	Category L	0.071777344	-0.14379883	-0.92382813	0.16821289	0.13012695	0.44580078	0	0	27/6/2018	27	6	2018	18:12:55	65575	0.4	18	12	55	0	0.059082031	3.4691895	0.056884766	-0.15429688	-0.9387207	2.9797363	0.0234375	0	0	0	0	0	0	0	0	0	0.953125	0.046875	0.040283203	0.014648438	0.010498047	0.014892578	0	44330	0	0	0
128	129	129	Category L	0.035888672	-0.15576172	-0.93579102	0.17602539	0.13720703	0.44018555	0	0	27/6/2018	27	6	2018	18:12:55	65575	0.5	18	12	55	0	0.059082031	3.4691895	0.057128906	-0.15405273	-0.93823242	2.2141113	0.021484375	0	0	0	0	0	0	0	0	0	0.95239258	0.047607422	0.025390625	-0.021240234	-0.001464844	0.002441406	0	44330	0	0	0
129	130	130	Category L	0.083984375	-0.15576172	-0.95996094	0.17407227	0.13427734	0.43823242	0	0	27/6/2018	27	6	2018	18:12:55	65575	0.6	18	12	55	0	0.059082031	3.4691895	0.057373047	-0.15380859	-0.93823242	1.8869629	0.034179688	0	0	0	0	0	0	0	0	0	0.95263672	0.047363281	0.049804688	0.026367188	-0.001708984	-0.021484375	0	44330	0	0	0
130	131	131	Category L	0.059814453	-0.17993164	-0.95996094	0.17333984	0.13085938	0.44091797	0	0	27/6/2018	27	6	2018	18:12:55	65575	0.7	18	12	55	0	0.059082031	3.4691895	0.057861328	-0.15356445	-0.93847656	1.4211426	0.033691406	0	0	0	0	0	0	0	0	0	0.95263672	0.047363281	0.049072266	0.001708984	-0.026123047	-0.021240234	0	44330	0	0	0
131	132	132	Category L	0.035888672	-0.15576172	-0.97192383	0.17285156	0.13525391	0.4440918	0	0	27/6/2018	27	6	2018	18:12:55	65575	0.8	18	12	55	0	0.059082031	3.4691895	0.05859375	-0.15356445	-0.9387207	0.55859375	0.040039063	0	0	0	0	0	0	0	0	0	0.953125	0.046875	0.057861328	-0.022705078	-0.001953125	-0.032958984	0	44330	0	0	0
132	133	133	Category L	0.059814453	-0.16796875	-0.95996094	0.17529297	0.12939453	0.43798828	0	0	27/6/2018	27	6	2018	18:12:55	65575	0.9	18	12	55	0	0.059082031	3.4691895	0.059814453	-0.15356445	-0.93896484	0.30175781	0.025146484	0	0	0	0	0	0	0	0	0	0.95336914	0.046630859	0.03515625	0	-0.014160156	-0.020751953	0	44330	0	0	0
133	134	134	Category L	0.059814453	-0.16796875	-0.99584961	0.17407227	0.13378906	0.43896484	0	0	27/6/2018	27	6	2018	18:12:56	65576	0	18	12	56	0	0.059082031	3.4691895	0.059814453	-0.15356445	-0.93896484	1.3137207	0.05859375	0	0	0	0	0	0	0	0	0	0.95336914	0.046630859	0.071044922	0	-0.014160156	-0.056640625	0	44330	0	0	0
134	135	135	Category L	0.083984375	-0.14379883	-0.93579102	0.17602539	0.13085938	0.43725586	0	0	27/6/2018	27	6	2018	18:12:56	65576	0.1	18	12	56	0	0.059082031	3.4691895	0.060302734	-0.15356445	-0.93823242	1.8000488	0.025634766	0	0	0	0	0	0	0	0	0	0.95263672	0.047363281	0.035888672	0.0234375	0.009765625	0.002441406	0	44330	0	0	0
135	136	136	Category L	0.071777344	-0.15576172	-0.94799805	0.17578125	0.12817383	0.43896484	0	0	27/6/2018	27	6	2018	18:12:56	65576	0.2	18	12	56	0	0.059082031	3.4691895	0.061035156	-0.15380859	-0.93798828	1.9309082	0.014404297	0	0	0	0	0	0	0	0	0	0.95263672	0.047363281	0.022216797	0.010498047	-0.001708984	-0.009765625	0	44330	0	0	0
136	137	137	Category L	0.059814453	-0.16796875	-0.95996094	0.17797852	0.1328125	0.43920898	0	0	27/6/2018	27	6	2018	18:12:56	65576	0.3	18	12	56	0	0.059082031	3.4691895	0.061767578	-0.15380859	-0.93896484	1.7922363	0.025146484	0	0	0	0	0	0	0	0	0	0.95336914	0.046630859	0.036865234	-0.001953125	-0.013916016	-0.020751953	0	44330	0	0	0
137	138	138	Category L	0.083984375	-0.11987305	-0.94799805	0.17504883	0.13354492	0.43823242	0	0	27/6/2018	27	6	2018	18:12:56	65576	0.4	18	12	56	0	0.059082031	3.4691895	0.062255859	-0.15356445	-0.93945313	1.1447754	0.040771484	0	0	0	0	0	0	0	0	0	0.95385742	0.046142578	0.063720703	0.021484375	0.033691406	-0.008300781	0	44330	0	0	0
138	139	139	Category L	0.10791016	-0.14379883	-0.95996094	0.17529297	0.13012695	0.43701172	0	0	27/6/2018	27	6	2018	18:12:56	65576	0.5	18	12	56	0	0.059082031	3.4691895	0.062255859	-0.15356445	-0.93823242	0.44238281	0.051269531	0	0	0	0	0	0	0	0	0	0.95288086	0.047119141	0.076904297	0.045410156	0.009765625	-0.021484375	0	44330	0	0	0
139	140	140	Category L	0.047851563	-0.14379883	-0.93579102	0.17431641	0.13110352	0.44091797	0	0	27/6/2018	27	6	2018	18:12:56	65576	0.6	18	12	56	0	0.059082031	3.4691895	0.062255859	-0.15356445	-0.93798828	0.25756836	0.017578125	0	0	0	0	0	0	0	0	0	0.95263672	0.047363281	0.026611328	-0.014404297	0.009765625	0.002197266	0	44330	0	0	0
140	141	141	Category L	0.047851563	-0.15576172	-0.93579102	0.17626953	0.13354492	0.43823242	0	0	27/6/2018	27	6	2018	18:12:56	65576	0.7	18	12	56	0	0.059082031	3.4691895	0.062988281	-0.15405273	-0.93774414	0.74121094	0.015380859	0	0	0	0	0	0	0	0	0	0.95239258	0.047607422	0.019042969	-0.015136719	-0.001464844	0.001953125	0	44330	0	0	0
141	142	142	Category L	0.083984375	-0.15576172	-0.93579102	0.17773438	0.13183594	0.43725586	0	0	27/6/2018	27	6	2018	18:12:56	65576	0.8	18	12	56	0	0.059082031	3.4691895	0.063476563	-0.15429688	-0.9375	0.60449219	0.020263672	0	0	0	0	0	0	0	0	0	0.95239258	0.047607422	0.0234375	0.020263672	-0.001220703	0.001708984	0	44330	0	0	0
142	143	143	Category L	0.083984375	-0.15576172	-0.95996094	0.17382813	0.1328125	0.44311523	0	0	27/6/2018	27	6	2018	18:12:56	65576	0.9	18	12	56	0	0.059082031	3.4691895	0.064208984	-0.15478516	-0.9375	0.1328125	0.029541016	0	0	0	0	0	0	0	0	0	0.95239258	0.047607422	0.042724609	0.01953125	-0.000732422	-0.022216797	0	44330	0	0	0
143	144	144	Category L	0.047851563	-0.16796875	-0.94799805	0.17333984	0.13085938	0.43798828	0	0	27/6/2018	27	6	2018	18:12:57	65577	0	18	12	57	0	0.059082031	3.4691895	0.065185547	-0.1550293	-0.93774414	0.12329102	0.023925781	0	0	0	0	0	0	0	0	0	0.95288086	0.047119141	0.040283203	-0.017333984	-0.012695313	-0.010009766	0	44330	0	0	0
144	145	145	Category L	0.059814453	-0.17993164	-0.93579102	0.1796875	0.13793945	0.44018555	0	0	27/6/2018	27	6	2018	18:12:57	65577	0.1	18	12	57	0	0.059082031	3.4691895	0.065429688	-0.1550293	-0.93798828	0.62988281	0.025390625	0	0	0	0	0	0	0	0	0	0.953125	0.046875	0.032714844	-0.005615234	-0.024658203	0.002197266	0	44330	0	0	0
145	146	146	Category L	0.035888672	-0.16796875	-0.97192383	0.17431641	0.13769531	0.43920898	0	0	27/6/2018	27	6	2018	18:12:57	65577	0.2	18	12	57	0	0.059082031	3.4691895	0.066162109	-0.15551758	-0.93798828	1.1772461	0.046875	0	0	0	0	0	0	0	0	0	0.953125	0.046875	0.076171875	-0.030273438	-0.012207031	-0.033691406	0	44330	0	0	0
146	147	147	Category L	0.071777344	-0.17993164	-0.93579102	0.17407227	0.13427734	0.43823242	0	0	27/6/2018	27	6	2018	18:12:57	65577	0.3	18	12	57	0	0.059082031	3.4691895	0.06640625	-0.15600586	-0.93798828	1.5488281	0.024414063	0	0	0	0	0	0	0	0	0	0.953125	0.046875	0.03125	0.005126953	-0.023681641	0.002197266	0	44330	0	0	0
147	148	148	Category L	0.059814453	-0.16796875	-0.95996094	0.17626953	0.13354492	0.44335938	0	0	27/6/2018	27	6	2018	18:12:57	65577	0.4	18	12	57	0	0.059082031	3.4691895	0.067138672	-0.15625	-0.9375	1.7976074	0.026123047	0	0	0	0	0	0	0	0	0	0.95288086	0.047119141	0.041015625	-0.007324219	-0.011474609	-0.022216797	0	44330	0	0	0
148	149	149	Category L	0.035888672	-0.17993164	-0.97192383	0.17114258	0.13134766	0.44580078	0	0	27/6/2018	27	6	2018	18:12:57	65577	0.5	18	12	57	0	0.059082031	3.4691895	0.067626953	-0.15649414	-0.93725586	0.31835938	0.052490234	0	0	0	0	0	0	0	0	0	0.95263672	0.047363281	0.089599609	-0.031738281	-0.023193359	-0.034423828	0	44330	0	0	0
149	150	150	Category L	0.035888672	-0.15576172	-0.89990234	0.18115234	0.13891602	0.43920898	0	0	27/6/2018	27	6	2018	18:12:57	65577	0.6	18	12	57	0	0.059082031	3.4691895	0.068115234	-0.15649414	-0.9375	0.82739258	0.049560547	0	0	0	0	0	0	0	0	0	0.95288086	0.047119141	0.070800781	-0.032226563	0.000732422	0.037597656	0	44330	0	0	0
150	151	151	Category L	0.071777344	-0.011962891	-0.88793945	0.17700195	0.12573242	0.44165039	0	0	27/6/2018	27	6	2018	18:12:57	65577	0.7	18	12	57	0	0.059082031	3.4691895	0.068359375	-0.15673828	-0.9375	1.309082	0.15307617	0	0	0	0	0	0	0	0	0	0.95288086	0.047119141	0.19775391	0.003173828	0.14477539	0.049560547	0	44330	0	0	0
151	152	152	Category L	0.095947266	-0.17993164	-0.97192383	0.17431641	0.13452148	0.43994141	0	0	27/6/2018	27	6	2018	18:12:57	65577	0.8	18	12	57	0	0.059082031	3.4691895	0.067871094	-0.15673828	-0.9375	2.3071289	0.049804688	0	0	0	0	0	0	0	0	0	0.953125	0.046875	0.085205078	0.027832031	-0.022949219	-0.034179688	0	44330	0	0	0
152	153	153	Category L	0.071777344	-0.083984375	-0.92382813	0.17163086	0.12915039	0.44067383	0	0	27/6/2018	27	6	2018	18:12:57	65577	0.9	18	12	57	0	0.059082031	3.4691895	0.068847656	-0.15527344	-0.93457031	3.0314941	0.072265625	0	0	0	0	0	0	0	0	0	0.94995117	0.050048828	0.084960938	0.002685547	0.071289063	0.010742188	0	44330	0	0	0
153	154	154	Category L	0.095947266	-0.15576172	-0.92382813	0.17236328	0.13183594	0.43798828	0	0	27/6/2018	27	6	2018	18:12:58	65578	0	18	12	58	0	0.059082031	3.4691895	0.069824219	-0.15698242	-0.9362793	3.2407227	0.028808594	0	0	0	0	0	0	0	0	0	0.9519043	0.048095703	0.039794922	0.025878906	0.001220703	0.012451172	0	44330	0	0	0
154	155	155	Category L	0.059814453	-0.14379883	-0.95996094	0.17285156	0.12817383	0.44189453	0	0	27/6/2018	27	6	2018	18:12:58	65578	0.1	18	12	58	0	0.059082031	3.4691895	0.073486328	-0.15478516	-0.95800781	1.9116211	0.017822266	0	0	0	0	0	0	0	0	0	0.97314453	0.026855469	0.026855469	-0.013671875	0.010986328	-0.001708984	0	44330	0	0	0
155	156	156	Category L	0.071777344	-0.17993164	-0.94799805	0.17407227	0.12841797	0.44189453	0	0	27/6/2018	27	6	2018	18:12:58	65578	0.2	18	12	58	0	0.059082031	3.4691895	0.088623047	-0.17578125	-1.0341797	1.0612793	0.087890625	0	0	0	0	0	0	0	0	0	1.0527344	0.052734375	0.10717773	-0.016845703	-0.00390625	0.086181641	0	44330	0	0	0
156	157	157	Category L	0.071777344	-0.15576172	-0.91186523	0.17431641	0.12768555	0.44165039	0	0	27/6/2018	27	6	2018	18:12:58	65578	0.3	18	12	58	0	0.059082031	3.4691895	0.10986328	-0.21020508	-1.1022949	1.3798828	0.20166016	0	0	0	0	0	0	0	0	0	1.1274414	0.12744141	0.28320313	-0.038085938	0.054443359	0.19042969	0	44330	0	0	0
157	158	158	Category L	0.071777344	-0.15576172	-0.93579102	0.17285156	0.13208008	0.44189453	0	0	27/6/2018	27	6	2018	18:12:58	65578	0.4	18	12	58	0	0.058349609	3.5288086	0.1105957	-0.19067383	-1.1591797	1.5834961	0.22949219	0	0	0	0	0	0	0	0	0	1.1799316	0.17993164	0.29736328	-0.038818359	0.034912109	0.22338867	0	44330	0	0	0
158	159	159	Category L	0.035888672	-0.10791016	-0.97192383	0.17114258	0.13354492	0.4440918	0	0	27/6/2018	27	6	2018	18:12:58	65578	0.5	18	12	58	0	0.058349609	3.5288086	0.11816406	-0.171875	-1.1657715	0.14575195	0.22021484	0	0	0	0	0	0	0	0	0	1.1843262	0.18432617	0.34033203	-0.082275391	0.063964844	0.19384766	0	44330	0	0	0
159	160	160	Category L	0.071777344	-0.14379883	-0.93579102	0.17431641	0.13110352	0.4440918	0	0	27/6/2018	27	6	2018	18:12:58	65578	0.6	18	12	58	0	0.058349609	3.5288086	0.11889648	-0.17114258	-1.1706543	1.199707	0.24121094	0	0	0	0	0	0	0	0	0	1.1889648	0.18896484	0.30957031	-0.047119141	0.02734375	0.23486328	0	44330	0	0	0
160	161	161	Category L	0.071777344	-0.16796875	-0.94799805	0.17163086	0.13012695	0.44165039	0	0	27/6/2018	27	6	2018	18:12:58	65578	0.7	18	12	58	0	0.058349609	3.5288086	0.12255859	-0.17041016	-1.1638184	1.3972168	0.22167969	0	0	0	0	0	0	0	0	0	1.1826172	0.18261719	0.26904297	-0.05078125	0.002441406	0.21582031	0	44330	0	0	0
161	162	162	Category L	0.047851563	-0.15576172	-0.95996094	0.17016602	0.12841797	0.44287109	0	0	27/6/2018	27	6	2018	18:12:58	65578	0.8	18	12	58	0	0.058349609	3.5288086	0.12133789	-0.17016602	-1.1677246	2.1303711	0.22094727	0	0	0	0	0	0	0	0	0	1.1862793	0.1862793	0.29589844	-0.073486328	0.014404297	0.20776367	0	44330	0	0	0
162	163	163	Category L	0.095947266	-0.15576172	-0.93579102	0.17089844	0.13012695	0.44067383	0	0	27/6/2018	27	6	2018	18:12:58	65578	0.9	18	12	58	0	0.058349609	3.5288086	0.12084961	-0.16943359	-1.1669922	2.8937988	0.2331543	0	0	0	0	0	0	0	0	0	1.1855469	0.18554688	0.27026367	-0.024902344	0.013671875	0.23120117	0	44330	0	0	0
163	164	164	Category L	0.071777344	-0.15576172	-0.92382813	0.17236328	0.13354492	0.43701172	0	0	27/6/2018	27	6	2018	18:12:59	65579	0	18	12	59	0	0.058349609	3.5288086	0.12060547	-0.17041016	-1.166748	3.5847168	0.24829102	0	0	0	0	0	0	0	0	0	1.1853027	0.18530273	0.30664063	-0.048828125	0.014648438	0.24291992	0	44330	0	0	0
164	165	165	Category L	0.071777344	-0.15576172	-0.93579102	0.17407227	0.12841797	0.43994141	0	0	27/6/2018	27	6	2018	18:12:59	65579	0.1	18	12	59	0	0.058349609	3.5288086	0.11987305	-0.17114258	-1.1691895	1.809082	0.23901367	0	0	0	0	0	0	0	0	0	1.1877441	0.18774414	0.29711914	-0.048095703	0.015380859	0.23339844	0	44330	0	0	0
165	166	166	Category L	0.047851563	-0.16796875	-0.92382813	0.17114258	0.13183594	0.44067383	0	0	27/6/2018	27	6	2018	18:12:59	65579	0.2	18	12	59	0	0.058349609	3.5288086	0.12084961	-0.17236328	-1.1691895	0.53051758	0.25610352	0	0	0	0	0	0	0	0	0	1.1879883	0.18798828	0.32275391	-0.072998047	0.004394531	0.24536133	0	44330	0	0	0
166	167	167	Category L	0.071777344	-0.14379883	-0.91186523	0.16333008	0.13354492	0.44677734	0	0	27/6/2018	27	6	2018	18:12:59	65579	0.3	18	12	59	0	0.058349609	3.5288086	0.12280273	-0.17211914	-1.168457	0.87402344	0.26318359	0	0	0	0	0	0	0	0	0	1.1875	0.1875	0.33642578	-0.051025391	0.028320313	0.2565918	0	44330	0	0	0
167	168	168	Category L	0.083984375	-0.14379883	-0.88793945	0.17089844	0.13110352	0.44091797	0	0	27/6/2018	27	6	2018	18:12:59	65579	0.4	18	12	59	0	0.058349609	3.5288086	0.12304688	-0.17285156	-1.1665039	0.93530273	0.28271484	0	0	0	0	0	0	0	0	0	1.1855469	0.18554688	0.34692383	-0.0390625	0.029052734	0.27856445	0	44330	0	0	0
168	169	169	Category L	0.071777344	-0.16796875	-0.93579102	0.17529297	0.13183594	0.43798828	0	0	27/6/2018	27	6	2018	18:12:59	65579	0.5	18	12	59	0	0.058349609	3.5288086	0.12475586	-0.1730957	-1.1638184	0.81933594	0.23413086	0	0	0	0	0	0	0	0	0	1.1831055	0.18310547	0.28637695	-0.052978516	0.005126953	0.22802734	0	44330	0	0	0
169	170	170	Category L	0.071777344	-0.14379883	-0.94799805	0.17236328	0.13354492	0.43994141	0	0	27/6/2018	27	6	2018	18:12:59	65579	0.6	18	12	59	0	0.058349609	3.5288086	0.12353516	-0.17285156	-1.1645508	1.0922852	0.22460938	0	0	0	0	0	0	0	0	0	1.1838379	0.18383789	0.29760742	-0.051757813	0.029052734	0.21655273	0	44330	0	0	0
170	171	171	Category L	0.095947266	-0.16796875	-0.93579102	0.16918945	0.13037109	0.44287109	0	0	27/6/2018	27	6	2018	18:12:59	65579	0.7	18	12	59	0	0.058349609	3.5288086	0.12451172	-0.17260742	-1.1640625	1.574707	0.23022461	0	0	0	0	0	0	0	0	0	1.1833496	0.18334961	0.26196289	-0.028564453	0.004638672	0.22827148	0	44330	0	0	0
171	172	172	Category L	0.10791016	-0.15576172	-0.92382813	0.17626953	0.1315918	0.43994141	0	0	27/6/2018	27	6	2018	18:12:59	65579	0.8	18	12	59	0	0.058349609	3.5288086	0.12597656	-0.1730957	-1.1655273	1.8696289	0.24291992	0	0	0	0	0	0	0	0	0	1.1848145	0.18481445	0.27709961	-0.018066406	0.017333984	0.24169922	0	44330	0	0	0
172	173	173	Category L	0.047851563	-0.15576172	-0.92382813	0.17260742	0.13110352	0.44287109	0	0	27/6/2018	27	6	2018	18:12:59	65579	0.9	18	12	59	0	0.058349609	3.5288086	0.12792969	-0.1730957	-1.1643066	1.4023438	0.25390625	0	0	0	0	0	0	0	0	0	1.1838379	0.18383789	0.33813477	-0.080078125	0.017333984	0.24047852	0	44330	0	0	0
173	174	174	Category L	0.083984375	-0.15576172	-0.92382813	0.17358398	0.13110352	0.44189453	0	0	27/6/2018	27	6	2018	18:13:00	65580	0	18	13	0	0	0.058349609	3.5288086	0.12817383	-0.171875	-1.1630859	1.1196289	0.24389648	0	0	0	0	0	0	0	0	0	1.1828613	0.18286133	0.30004883	-0.044189453	0.016113281	0.23925781	0	44330	0	0	0
174	175	175	Category L	0.095947266	-0.14379883	-0.93579102	0.16845703	0.13134766	0.44287109	0	0	27/6/2018	27	6	2018	18:13:00	65580	0.1	18	13	0	0	0.058349609	3.5288086	0.12792969	-0.171875	-1.1630859	1.5751953	0.23120117	0	0	0	0	0	0	0	0	0	1.1826172	0.18261719	0.28759766	-0.031982422	0.028076172	0.22729492	0	44330	0	0	0
175	176	176	Category L	0.095947266	-0.17993164	-1.0078125	0.17285156	0.13012695	0.4440918	0	0	27/6/2018	27	6	2018	18:13:00	65580	0.2	18	13	0	0	0.058349609	3.5288086	0.13012695	-0.17260742	-1.1635742	2.0957031	0.15942383	0	0	0	0	0	0	0	0	0	1.1833496	0.18334961	0.19726563	-0.034179688	-0.007080078	0.15576172	0	44330	0	0	0
176	177	177	Category L	0.071777344	-0.14379883	-0.98388672	0.18457031	0.12207031	0.43823242	0	0	27/6/2018	27	6	2018	18:13:00	65580	0.3	18	13	0	0	0.058349609	3.5288086	0.13183594	-0.1730957	-1.1655273	3.1733398	0.19335938	0	0	0	0	0	0	0	0	0	1.1855469	0.18554688	0.27099609	-0.060058594	0.029296875	0.18164063	0	44330	0	0	0
177	178	178	Category L	0.035888672	-0.17993164	-0.86376953	0.18383789	0.11474609	0.44384766	0	0	27/6/2018	27	6	2018	18:13:00	65580	0.4	18	13	0	0	0.058349609	3.5288086	0.13256836	-0.17236328	-1.1625977	4.6159668	0.31420898	0	0	0	0	0	0	0	0	0	1.1828613	0.18286133	0.40332031	-0.096679688	-0.007324219	0.29882813	0	44330	0	0	0
178	179	179	Category L	0.059814453	-0.17993164	-0.89990234	0.17944336	0.10595703	0.44458008	0	0	27/6/2018	27	6	2018	18:13:00	65580	0.5	18	13	0	0	0.058349609	3.5288086	0.13208008	-0.17285156	-1.1618652	5.7138672	0.27197266	0	0	0	0	0	0	0	0	0	1.1821289	0.18212891	0.34130859	-0.072265625	-0.006835938	0.26196289	0	44330	0	0	0
179	180	180	Category L	0.11987305	-0.17993164	-0.89990234	0.17333984	0.10668945	0.44140625	0	0	27/6/2018	27	6	2018	18:13:00	65580	0.6	18	13	0	0	0.058349609	3.5288086	0.1315918	-0.17333984	-1.1608887	6.3486328	0.26123047	0	0	0	0	0	0	0	0	0	1.1811523	0.18115234	0.27929688	-0.01171875	-0.006347656	0.26098633	0	44330	0	0	0
180	181	181	Category L	0.083984375	-0.15576172	-0.92382813	0.17260742	0.10913086	0.44555664	0	0	27/6/2018	27	6	2018	18:13:00	65580	0.7	18	13	0	0	0.058349609	3.5288086	0.13330078	-0.17504883	-1.1628418	7.2197266	0.24487305	0	0	0	0	0	0	0	0	0	1.1835938	0.18359375	0.30786133	-0.049316406	0.019287109	0.23901367	0	44330	0	0	0
181	182	182	Category L	0.083984375	-0.17993164	-0.93579102	0.17089844	0.10913086	0.44628906	0	0	27/6/2018	27	6	2018	18:13:00	65580	0.8	18	13	0	0	0.058349609	3.5288086	0.1340332	-0.17602539	-1.1650391	7.5898438	0.23461914	0	0	0	0	0	0	0	0	0	1.185791	0.18579102	0.28320313	-0.050048828	-0.003662109	0.22924805	0	44330	0	0	0
182	183	183	Category L	0.095947266	-0.16796875	-0.95996094	0.1706543	0.10668945	0.44238281	0	0	27/6/2018	27	6	2018	18:13:00	65580	0.9	18	13	0	0	0.058349609	3.5288086	0.13452148	-0.17651367	-1.1628418	7.5456543	0.20678711	0	0	0	0	0	0	0	0	0	1.1838379	0.18383789	0.25048828	-0.038574219	0.008544922	0.20288086	0	44330	0	0	0
183	184	184	Category L	0.059814453	-0.16796875	-0.93579102	0.17529297	0.10595703	0.44262695	0	0	27/6/2018	27	6	2018	18:13:01	65581	0	18	13	1	0	0.058349609	3.5288086	0.13305664	-0.17700195	-1.1625977	7.1489258	0.23852539	0	0	0	0	0	0	0	0	0	1.1833496	0.18334961	0.30908203	-0.073242188	0.009033203	0.22680664	0	44330	0	0	0
184	185	185	Category L	0.071777344	-0.17993164	-0.91186523	0.17871094	0.10595703	0.44335938	0	0	27/6/2018	27	6	2018	18:13:01	65581	0.1	18	13	1	0	0.058349609	3.5288086	0.13452148	-0.17724609	-1.1628418	6.8894043	0.25878906	0	0	0	0	0	0	0	0	0	1.184082	0.18408203	0.31640625	-0.062744141	-0.002441406	0.25097656	0	44330	0	0	0
185	186	186	Category L	0.071777344	-0.17993164	-0.92382813	0.17700195	0.10839844	0.44384766	0	0	27/6/2018	27	6	2018	18:13:01	65581	0.2	18	13	1	0	0.058349609	3.5288086	0.13720703	-0.17749023	-1.1640625	7.1252441	0.24902344	0	0	0	0	0	0	0	0	0	1.1855469	0.18554688	0.30810547	-0.065429688	-0.002197266	0.24023438	0	44330	0	0	0
186	187	187	Category L	0.10791016	-0.16796875	-0.91186523	0.17211914	0.109375	0.44750977	0	0	27/6/2018	27	6	2018	18:13:01	65581	0.3	18	13	1	0	0.058349609	3.5288086	0.13720703	-0.17700195	-1.1635742	6.6455078	0.25341797	0	0	0	0	0	0	0	0	0	1.1848145	0.18481445	0.2902832	-0.029296875	0.009033203	0.25170898	0	44330	0	0	0
187	188	188	Category L	0.10791016	-0.17993164	-0.92382813	0.17724609	0.11132813	0.4465332	0	0	27/6/2018	27	6	2018	18:13:01	65581	0.4	18	13	1	0	0.058349609	3.5288086	0.13842773	-0.17578125	-1.1604004	6.5114746	0.23852539	0	0	0	0	0	0	0	0	0	1.1818848	0.18188477	0.27124023	-0.030517578	-0.00390625	0.23657227	0	44330	0	0	0
188	189	189	Category L	0.083984375	-0.15576172	-0.94799805	0.17333984	0.11352539	0.44262695	0	0	27/6/2018	27	6	2018	18:13:01	65581	0.5	18	13	1	0	0.058349609	3.5288086	0.13720703	-0.17553711	-1.1601563	8.3632813	0.21972656	0	0	0	0	0	0	0	0	0	1.1813965	0.18139648	0.28540039	-0.053222656	0.019775391	0.2121582	0	44330	0	0	0
189	190	190	Category L	0.059814453	-0.17993164	-0.93579102	0.17626953	0.11181641	0.44262695	0	0	27/6/2018	27	6	2018	18:13:01	65581	0.6	18	13	1	0	0.058349609	3.5288086	0.13964844	-0.17504883	-1.1594238	8.4946289	0.23754883	0	0	0	0	0	0	0	0	0	1.1809082	0.1809082	0.30834961	-0.079833984	-0.004638672	0.22363281	0	44330	0	0	0
190	191	191	Category L	0.059814453	-0.17993164	-0.94799805	0.17504883	0.11547852	0.44580078	0	0	27/6/2018	27	6	2018	18:13:01	65581	0.7	18	13	1	0	0.058349609	3.5288086	0.14257813	-0.17651367	-1.1608887	9.2785645	0.22851563	0	0	0	0	0	0	0	0	0	1.1828613	0.18286133	0.29907227	-0.082763672	-0.003173828	0.21289063	0	44330	0	0	0
191	192	192	Category M	0.095947266	-0.047851563	-0.69580078	0.11401367	0.011474609	0.46606445	0	0	27/6/2018	27	6	2018	18:13:02	65582	0.6	18	13	2	0	0.058349609	3.4820801	0.14379883	-0.17822266	-1.159668	9.6311035	0.484375	0	0	0	0	0	0	0	0	0	1.1821289	0.18212891	0.64257813	-0.047851563	0.13037109	0.46386719	0	44330	0	0	0
192	193	193	Category M	0.14379883	-0.29980469	-1.0559082	0.14257813	0.005371094	0.46459961	0	0	27/6/2018	27	6	2018	18:13:02	65582	0.7	18	13	2	0	0.058349609	3.4820801	0.14501953	-0.1784668	-1.1582031	12.208984	0.15869141	0	0	0	0	0	0	0	0	0	1.1809082	0.1809082	0.22509766	-0.001220703	-0.12109375	0.10229492	0	44330	0	0	0
193	194	194	Category M	0.3359375	-0.011962891	-2.6518555	0.13061523	0.03125	0.46801758	0	0	27/6/2018	27	6	2018	18:13:02	65582	0.8	18	13	2	0	0.058349609	3.4820801	0.14453125	-0.1796875	-1.1584473	17.186035	1.5146484	0	0	0	0	0	0	0	0	0	1.1811523	0.18115234	1.8520508	0.19116211	0.16772461	-1.4931641	0	44330	0	0	0
194	195	195	Category M	1.2597656	-1.8239746	-7.0439453	0.17333984	-0.23657227	0.37890625	0	0	27/6/2018	27	6	2018	18:13:02	65582	0.9	18	13	2	0	0.058349609	3.4820801	0.14526367	-0.17993164	-1.1584473	18.017334	6.2111816	0	0	0	0	0	0	0	0	0	1.1813965	0.18139648	8.6433105	1.1142578	-1.6437988	-5.8852539	0	44330	0	0	0
195	196	196	Category M	1.7519531	-2.9157715	-6.4199219	0.060791016	0.24975586	0.43066406	0	0	27/6/2018	27	6	2018	18:13:03	65583	0	18	13	3	0	0.058349609	3.4820801	0.14770508	-0.18164063	-1.1604004	10.657227	6.140625	0	0	0	0	0	0	0	0	0	1.1838379	0.18383789	9.597168	1.6040039	-2.7338867	-5.2592773	0	44330	0	0	0
196	197	197	Category M	0.10791016	1.3918457	-5.5078125	0.16821289	0.21240234	0.41943359	0	0	27/6/2018	27	6	2018	18:13:03	65583	0.1	18	13	3	0	0.058349609	3.4820801	0.14916992	-0.17993164	-1.1591797	1.3916016	4.6240234	0	0	0	0	0	0	0	0	0	1.182373	0.18237305	5.9616699	-0.041259766	1.5717773	-4.3483887	0	44330	0	0	0
197	198	198	Category M	0.671875	1.3439941	-1.4758301	0.22753906	-0.32202148	0.29467773	0	0	27/6/2018	27	6	2018	18:13:03	65583	0.2	18	13	3	0	0.058349609	3.4820801	0.15087891	-0.1796875	-1.1574707	1.5307617	1.6413574	0	0	0	0	0	0	0	0	0	1.1811523	0.18115234	2.362793	0.52075195	1.5236816	-0.31811523	0	44330	0	0	0
198	199	199	Category M	0.13183594	-0.10791016	-1.3078613	0.14160156	0.098144531	0.45458984	0	0	27/6/2018	27	6	2018	18:13:03	65583	0.3	18	13	3	0	0.058349609	3.4820801	0.1496582	-0.18017578	-1.1582031	12.369873	0.16699219	0	0	0	0	0	0	0	0	0	1.1816406	0.18164063	0.23950195	-0.017822266	0.072265625	-0.14941406	0	44330	0	0	0
199	200	200	Category M	0.31176758	-0.11987305	-0.40795898	0.11035156	-0.070068359	0.46044922	0	0	27/6/2018	27	6	2018	18:13:03	65583	0.4	18	13	3	0	0.058349609	3.4820801	0.15185547	-0.1809082	-1.1567383	28.817383	0.76806641	0	0	0	0	0	0	0	0	0	1.1806641	0.18066406	0.9699707	0.15966797	0.061035156	0.7487793	0	44330	0	0	0
200	201	201	Category M	-0.023925781	-0.13183594	-1.2358398	0.13671875	-0.049560547	0.45654297	0	0	27/6/2018	27	6	2018	18:13:03	65583	0.5	18	13	3	0	0.058349609	3.4820801	0.15356445	-0.18334961	-1.1584473	43.968994	0.20019531	0	0	0	0	0	0	0	0	0	1.1828613	0.18286133	0.30639648	-0.17749023	0.051513672	-0.077148438	0	44330	0	0	0
201	202	202	Category E	0.023925781	-0.11987305	-0.88793945	-0.075927734	0.29174805	0.40722656	0	0	27/6/2018	27	6	2018	19:17:56	69476	-0.1	19	17	56	0	0.05859375	3.4933594	0.15258789	-0.18359375	-1.157959	52.73584	0.3059082	0	0	0	0	0	0	0	0	0	1.182373	0.18237305	0.46264648	-0.12866211	0.063720703	0.27001953	0	44330	0	0	0
202	203	203	Category E	0.011962891	-0.19189453	-0.85180664	-0.074951172	0.30126953	0.40356445	0	0	27/6/2018	27	6	2018	19:17:56	69476	0	19	17	56	0	0.05859375	3.4933594	0.15356445	-0.18310547	-1.1547852	62.815674	0.33447266	0	0	0	0	0	0	0	0	0	1.1791992	0.17919922	0.45336914	-0.14160156	-0.008544922	0.30297852	0	44330	0	0	0
203	204	204	Category E	-0.047851563	-0.19189453	-1.0439453	-0.075439453	0.29345703	0.41723633	0	0	27/6/2018	27	6	2018	19:17:56	69476	0.099	19	17	56	0	0.05859375	3.4933594	0.15112305	-0.18359375	-1.1533203	78.940918	0.22729492	0	0	0	0	0	0	0	0	0	1.1777344	0.17773438	0.31689453	-0.19897461	-0.008056641	0.109375	0	44330	0	0	0
204	205	205	Category E	0.21582031	-0.21582031	-0.95996094	-0.065429688	0.30029297	0.40673828	0	0	27/6/2018	27	6	2018	19:17:56	69476	0.199	19	17	56	0	0.05859375	3.4933594	0.14892578	-0.18334961	-1.1520996	89.322998	0.20581055	0	0	0	0	0	0	0	0	0	1.1760254	0.17602539	0.29101563	0.066650391	-0.032226563	0.19213867	0	44330	0	0	0
205	206	206	Category E	0.25195313	-0.083984375	-0.89990234	-0.022705078	0.31689453	0.40185547	0	0	27/6/2018	27	6	2018	19:17:56	69476	0.3	19	17	56	0	0.05859375	3.4933594	0.14697266	-0.18310547	-1.1506348	87.5271	0.28930664	0	0	0	0	0	0	0	0	0	1.1743164	0.17431641	0.45483398	0.10473633	0.099121094	0.25073242	0	44330	0	0	0
206	207	207	Category E	0.059814453	-0.2277832	-0.79199219	-0.042236328	0.32519531	0.39282227	0	0	27/6/2018	27	6	2018	19:17:56	69476	0.4	19	17	56	0	0.05859375	3.4933594	0.14477539	-0.18432617	-1.1555176	83.716309	0.37573242	0	0	0	0	0	0	0	0	0	1.1789551	0.17895508	0.49194336	-0.084960938	-0.043212891	0.36352539	0	44330	0	0	0
207	208	208	Category E	0.20385742	-0.16796875	-0.70776367	-0.067382813	0.32568359	0.39501953	0	0	27/6/2018	27	6	2018	19:17:56	69476	0.5	19	17	56	0	0.05859375	3.4933594	0.14501953	-0.18164063	-1.157959	82.020752	0.4543457	0	0	0	0	0	0	0	0	0	1.1811523	0.18115234	0.52270508	0.05859375	0.013671875	0.45019531	0	44330	0	0	0
208	209	209	Category E	-0.059814453	-0.13183594	-1.0078125	-0.062255859	0.32983398	0.38916016	0	0	27/6/2018	27	6	2018	19:17:56	69476	0.6	19	17	56	0	0.05859375	3.4933594	0.14306641	-0.1809082	-1.1594238	74.019775	0.25805664	0	0	0	0	0	0	0	0	0	1.1821289	0.18212891	0.40380859	-0.20288086	0.049072266	0.15161133	0	44330	0	0	0
209	210	210	Category E	0.16796875	-0.14379883	-0.91186523	-0.070800781	0.31005859	0.40283203	0	0	27/6/2018	27	6	2018	19:17:56	69476	0.7	19	17	56	0	0.05859375	3.4933594	0.1394043	-0.18017578	-1.1591797	60.300781	0.25170898	0	0	0	0	0	0	0	0	0	1.1813965	0.18139648	0.31225586	0.028320313	0.036376953	0.24731445	0	44330	0	0	0
210	211	211	Category E	0.17993164	-0.20385742	-1.0678711	-0.048828125	0.30224609	0.40917969	0	0	27/6/2018	27	6	2018	19:17:56	69476	0.8	19	17	56	0	0.05859375	3.4933594	0.13696289	-0.1784668	-1.1582031	46.539551	0.10302734	0	0	0	0	0	0	0	0	0	1.1799316	0.17993164	0.15844727	0.042724609	-0.025146484	0.090332031	0	44330	0	0	0
211	212	212	Category E	0.19189453	-0.15576172	-0.87597656	-0.055664063	0.30737305	0.40698242	0	0	27/6/2018	27	6	2018	19:17:56	69476	0.9	19	17	56	0	0.05859375	3.4933594	0.13696289	-0.18017578	-1.1604004	38.750732	0.29052734	0	0	0	0	0	0	0	0	0	1.1821289	0.18212891	0.36352539	0.0546875	0.024414063	0.28442383	0	44330	0	0	0
212	213	213	Category E	0.071777344	-0.083984375	-0.87597656	-0.029541016	0.30249023	0.41357422	0	0	27/6/2018	27	6	2018	19:17:57	69477	0	19	17	57	0	0.05859375	3.4933594	0.13574219	-0.18115234	-1.1591797	29.197754	0.30615234	0	0	0	0	0	0	0	0	0	1.1809082	0.1809082	0.44458008	-0.063964844	0.097167969	0.28320313	0	44330	0	0	0
213	214	214	Category E	0.047851563	-0.16796875	-0.98388672	-0.034912109	0.29272461	0.41210938	0	0	27/6/2018	27	6	2018	19:17:57	69477	0.111	19	17	57	0	0.058837891	3.5578125	0.13500977	-0.18188477	-1.157959	14.403564	0.1953125	0	0	0	0	0	0	0	0	0	1.1799316	0.17993164	0.27539063	-0.087158203	0.013916016	0.17407227	0	44330	0	0	0
214	215	215	Category E	0.25195313	-0.19189453	-0.97192383	-0.000976563	0.30224609	0.41040039	0	0	27/6/2018	27	6	2018	19:17:57	69477	0.222	19	17	57	0	0.058837891	3.5578125	0.13305664	-0.18237305	-1.1584473	3.2978516	0.22119141	0	0	0	0	0	0	0	0	0	1.1804199	0.18041992	0.31469727	0.11865234	-0.009277344	0.18652344	0	44330	0	0	0
215	216	216	Category E	0.20385742	-0.19189453	-1.1037598	0.024902344	0.30493164	0.40600586	0	0	27/6/2018	27	6	2018	19:17:57	69477	0.333	19	17	57	0	0.058837891	3.5578125	0.13208008	-0.18286133	-1.1584473	1.7094727	0.090576172	0	0	0	0	0	0	0	0	0	1.1801758	0.18017578	0.13525391	0.071777344	-0.008789063	0.0546875	0	44330	0	0	0
216	217	217	Category E	0.13183594	-0.11987305	-0.74389648	0.001220703	0.30249023	0.41040039	0	0	27/6/2018	27	6	2018	19:17:57	69477	0.444	19	17	57	0	0.058837891	3.5578125	0.13305664	-0.18212891	-1.1608887	6.7167969	0.42163086	0	0	0	0	0	0	0	0	0	1.1826172	0.18261719	0.48095703	-0.001220703	0.062255859	0.41699219	0	44330	0	0	0
217	218	218	Category E	0.035888672	-0.15576172	-0.88793945	0.013427734	0.33154297	0.39331055	0	0	27/6/2018	27	6	2018	19:17:57	69477	0.555	19	17	57	0	0.058837891	3.5578125	0.13134766	-0.18066406	-1.1606445	9.1218262	0.29003906	0	0	0	0	0	0	0	0	0	1.1821289	0.18212891	0.39355469	-0.095458984	0.024902344	0.27270508	0	44330	0	0	0
218	219	219	Category E	0.071777344	-0.19189453	-0.87597656	-0.032470703	0.32299805	0.39697266	0	0	27/6/2018	27	6	2018	19:17:57	69477	0.666	19	17	57	0	0.058837891	3.5578125	0.13256836	-0.1784668	-1.1591797	9.6948242	0.28979492	0	0	0	0	0	0	0	0	0	1.1801758	0.18017578	0.35742188	-0.060791016	-0.013183594	0.28320313	0	44330	0	0	0
219	220	220	Category E	0.19189453	-0.26391602	-1.0917969	0.000244141	0.32055664	0.39575195	0	0	27/6/2018	27	6	2018	19:17:57	69477	0.777	19	17	57	0	0.058837891	3.5578125	0.13110352	-0.17700195	-1.159668	10.369629	0.12573242	0	0	0	0	0	0	0	0	0	1.1804199	0.18041992	0.21508789	0.060546875	-0.086669922	0.067871094	0	44330	0	0	0
220	221	221	Category E	0.095947266	-0.23999023	-1.1037598	-0.002685547	0.31445313	0.40039063	0	0	27/6/2018	27	6	2018	19:17:57	69477	0.888	19	17	57	0	0.058837891	3.5578125	0.13037109	-0.17553711	-1.1601563	8.4731445	0.092285156	0	0	0	0	0	0	0	0	0	1.1806641	0.18066406	0.15527344	-0.034423828	-0.064208984	0.056396484	0	44330	0	0	0
221	222	222	Category E	0.13183594	-0.20385742	-0.76782227	-0.010986328	0.32055664	0.40429688	0	0	27/6/2018	27	6	2018	19:17:58	69478	0	19	17	58	0	0.058837891	3.5578125	0.13208008	-0.17553711	-1.1625977	8.0234375	0.39599609	0	0	0	0	0	0	0	0	0	1.1833496	0.18334961	0.42333984	-0.000244141	-0.028076172	0.39477539	0	44330	0	0	0
222	223	223	Category E	-0.047851563	-0.17993164	-0.93579102	0.019042969	0.28955078	0.41650391	0	0	27/6/2018	27	6	2018	19:17:58	69478	0.1	19	17	58	0	0.058837891	3.5578125	0.13134766	-0.17382813	-1.1623535	7.7912598	0.28881836	0	0	0	0	0	0	0	0	0	1.1826172	0.18261719	0.41186523	-0.17919922	-0.005859375	0.2265625	0	44330	0	0	0
223	224	224	Category E	0.16796875	-0.19189453	-0.97192383	0.009521484	0.29296875	0.41430664	0	0	27/6/2018	27	6	2018	19:17:58	69478	0.2	19	17	58	0	0.058837891	3.5578125	0.13110352	-0.17358398	-1.1623535	4.2250977	0.19482422	0	0	0	0	0	0	0	0	0	1.182373	0.18237305	0.24536133	0.036621094	-0.018066406	0.19042969	0	44330	0	0	0
224	225	225	Category E	0.27587891	-0.20385742	-1.0319824	0.03125	0.29907227	0.41186523	0	0	27/6/2018	27	6	2018	19:17:58	69478	0.3	19	17	58	0	0.058837891	3.5578125	0.12939453	-0.17358398	-1.1623535	2.0041504	0.19824219	0	0	0	0	0	0	0	0	0	1.182373	0.18237305	0.30688477	0.14624023	-0.030029297	0.13037109	0	44330	0	0	0
225	226	226	Category E	0.035888672	-0.13183594	-0.92382813	0.020751953	0.30664063	0.40576172	0	0	27/6/2018	27	6	2018	19:17:58	69478	0.4	19	17	58	0	0.058837891	3.5578125	0.12744141	-0.1730957	-1.161377	0.56958008	0.2578125	0	0	0	0	0	0	0	0	0	1.1811523	0.18115234	0.37060547	-0.091552734	0.041259766	0.23754883	0	44330	0	0	0
226	227	227	Category E	0.16796875	-0.071777344	-0.69580078	-0.037353516	0.30664063	0.40942383	0	0	27/6/2018	27	6	2018	19:17:58	69478	0.5	19	17	58	0	0.058837891	3.5578125	0.12695313	-0.17163086	-1.1584473	0.35375977	0.47509766	0	0	0	0	0	0	0	0	0	1.1779785	0.17797852	0.60327148	0.040771484	0.099853516	0.46264648	0	44330	0	0	0
227	228	228	Category E	-0.023925781	-0.15576172	-0.93579102	-0.023193359	0.32104492	0.39306641	0	0	27/6/2018	27	6	2018	19:17:58	69478	0.6	19	17	58	0	0.058837891	3.5578125	0.12280273	-0.16992188	-1.1625977	0.12744141	0.27075195	0	0	0	0	0	0	0	0	0	1.1813965	0.18139648	0.38818359	-0.14672852	0.014160156	0.22680664	0	44330	0	0	0
228	229	229	Category E	0.21582031	-0.13183594	-0.91186523	-0.062988281	0.31933594	0.39501953	0	0	27/6/2018	27	6	2018	19:17:58	69478	0.7	19	17	58	0	0.058837891	3.5578125	0.1237793	-0.16772461	-1.1635742	1.4912109	0.27026367	0	0	0	0	0	0	0	0	0	1.1821289	0.18212891	0.37939453	0.091796875	0.035888672	0.25170898	0	44330	0	0	0
229	230	230	Category E	0.27587891	-0.27587891	-1.0197754	-0.033935547	0.31689453	0.40063477	0	0	27/6/2018	27	6	2018	19:17:58	69478	0.8	19	17	58	0	0.058837891	3.5578125	0.11865234	-0.16772461	-1.1638184	1.1875	0.23901367	0	0	0	0	0	0	0	0	0	1.1816406	0.18164063	0.40917969	0.15698242	-0.10791016	0.14404297	0	44330	0	0	0
230	231	231	Category E	0.17993164	-0.15576172	-0.79199219	-0.057617188	0.31176758	0.40429688	0	0	27/6/2018	27	6	2018	19:17:58	69478	0.9	19	17	58	0	0.058837891	3.5578125	0.11474609	-0.16748047	-1.1618652	0.72119141	0.37573242	0	0	0	0	0	0	0	0	0	1.1796875	0.1796875	0.44677734	0.064941406	0.01171875	0.36987305	0	44330	0	0	0
231	232	232	Category E	0.19189453	-0.19189453	-0.85180664	-0.038574219	0.29711914	0.41015625	0	0	27/6/2018	27	6	2018	19:17:59	69479	0	19	17	59	0	0.058837891	3.5578125	0.1105957	-0.16503906	-1.1594238	0.98828125	0.31933594	0	0	0	0	0	0	0	0	0	1.1762695	0.17626953	0.4152832	0.081054688	-0.026611328	0.30761719	0	44330	0	0	0
232	233	233	Category E	0.023925781	-0.17993164	-0.94799805	-0.034667969	0.29443359	0.4152832	0	0	27/6/2018	27	6	2018	19:17:59	69479	0.1	19	17	59	0	0.058837891	3.5578125	0.10766602	-0.16479492	-1.1689453	2.0688477	0.23681641	0	0	0	0	0	0	0	0	0	1.1855469	0.18554688	0.31982422	-0.083740234	-0.014892578	0.22094727	0	44330	0	0	0
233	234	234	Category E	0.15576172	-0.19189453	-0.92382813	-0.03125	0.30322266	0.41357422	0	0	27/6/2018	27	6	2018	19:17:59	69479	0.2	19	17	59	0	0.058837891	3.5578125	0.10424805	-0.16186523	-1.1699219	2.5390625	0.25317383	0	0	0	0	0	0	0	0	0	1.1855469	0.18554688	0.32739258	0.051269531	-0.029785156	0.24609375	0	44330	0	0	0
234	235	235	Category E	0.26391602	-0.27587891	-1.1159668	0.011962891	0.30566406	0.40649414	0	0	27/6/2018	27	6	2018	19:17:59	69479	0.3	19	17	59	0	0.058837891	3.5578125	0.099365234	-0.16381836	-1.145752	1.873291	0.20117188	0	0	0	0	0	0	0	0	0	1.1616211	0.16162109	0.30615234	0.16430664	-0.11181641	0.029785156	0	44330	0	0	0
235	236	236	Category E	0.17993164	-0.035888672	-0.83984375	-0.019287109	0.31445313	0.40405273	0	0	27/6/2018	27	6	2018	19:17:59	69479	0.4	19	17	59	0	0.058837891	3.5578125	0.077636719	-0.14331055	-1.0732422	2.2143555	0.27661133	0	0	0	0	0	0	0	0	0	1.0854492	0.085449219	0.44311523	0.10205078	0.10742188	0.23339844	0	44330	0	0	0
236	237	237	Category E	0.21582031	-0.14379883	-0.77978516	-0.014160156	0.30664063	0.40673828	0	0	27/6/2018	27	6	2018	19:17:59	69479	0.5	19	17	59	0	0.058837891	3.5578125	0.053955078	-0.10864258	-1.0039063	2.4958496	0.27856445	0	0	0	0	0	0	0	0	0	1.0112305	0.011230469	0.42089844	0.16162109	-0.034912109	0.22412109	0	44330	0	0	0
237	238	238	Category E	-0.035888672	-0.17993164	-0.99584961	-0.050048828	0.31762695	0.39428711	0	0	27/6/2018	27	6	2018	19:17:59	69479	0.6	19	17	59	0	0.058837891	3.5578125	0.049560547	-0.12841797	-0.94628906	2.5563965	0.11132813	0	0	0	0	0	0	0	0	0	0.95629883	0.043701172	0.1862793	-0.085449219	-0.051269531	-0.049316406	0	44330	0	0	0
238	239	239	Category E	0.21582031	-0.17993164	-0.86376953	-0.071289063	0.3046875	0.40673828	0	0	27/6/2018	27	6	2018	19:17:59	69479	0.7	19	17	59	0	0.058837891	3.5578125	0.0390625	-0.14428711	-0.93676758	3.8049316	0.19433594	0	0	0	0	0	0	0	0	0	0.94873047	0.051269531	0.28515625	0.17651367	-0.035400391	0.072998047	0	44330	0	0	0
239	240	240	Category E	0.20385742	-0.3359375	-1.0678711	-0.040039063	0.30908203	0.41040039	0	0	27/6/2018	27	6	2018	19:17:59	69479	0.8	19	17	59	0	0.058837891	3.5578125	0.03515625	-0.14550781	-0.93237305	5.6555176	0.2878418	0	0	0	0	0	0	0	0	0	0.94433594	0.055664063	0.49414063	0.16845703	-0.19018555	-0.13525391	0	44330	0	0	0
240	241	241	Category E	-0.011962891	-0.19189453	-0.89990234	-0.044677734	0.31811523	0.3984375	0	0	27/6/2018	27	6	2018	19:17:59	69479	0.9	19	17	59	0	0.058837891	3.5578125	0.029541016	-0.14746094	-0.9387207	7.3859863	0.072265625	0	0	0	0	0	0	0	0	0	0.95068359	0.049316406	0.125	-0.041503906	-0.044189453	0.038818359	0	44330	0	0	0
241	242	242	Category E	0.13183594	-0.10791016	-0.70776367	-0.043701172	0.31445313	0.40234375	0	0	27/6/2018	27	6	2018	19:18:00	69480	0	19	18	0	0	0.058837891	3.5578125	0.02734375	-0.14672852	-0.93701172	8.7397461	0.25488281	0	0	0	0	0	0	0	0	0	0.94897461	0.051025391	0.37255859	0.10424805	0.038818359	0.22924805	0	44330	0	0	0
242	243	243	Category E	-0.095947266	-0.19189453	-0.82788086	-0.042480469	0.30249023	0.40820313	0	0	27/6/2018	27	6	2018	19:18:00	69480	0.1	19	18	0	0	0.058837891	3.5578125	0.027587891	-0.14477539	-0.9375	11.001465	0.171875	0	0	0	0	0	0	0	0	0	0.94897461	0.051025391	0.28027344	-0.12353516	-0.046875	0.10961914	0	44330	0	0	0
243	244	244	Category E	-0.095947266	-0.14379883	-0.81591797	-0.035644531	0.29223633	0.41113281	0	0	27/6/2018	27	6	2018	19:18:00	69480	0.2	19	18	0	0	0.058837891	3.5578125	0.023925781	-0.14477539	-0.93896484	13.070313	0.171875	0	0	0	0	0	0	0	0	0	0.95043945	0.049560547	0.24414063	-0.11987305	0.000976563	0.12304688	0	44330	0	0	0
244	245	245	Category E	-0.083984375	-0.14379883	-0.81591797	-0.004150391	0.29370117	0.41796875	0	0	27/6/2018	27	6	2018	19:18:00	69480	0.3	19	18	0	0	0.058837891	3.5578125	0.021240234	-0.14306641	-0.93652344	12.471924	0.16015625	0	0	0	0	0	0	0	0	0	0.94775391	0.052246094	0.2265625	-0.10522461	-0.000488281	0.12060547	0	44330	0	0	0
245	246	246	Category E	-0.13183594	-0.25195313	-1.3198242	0.042480469	0.29467773	0.4140625	0	0	27/6/2018	27	6	2018	19:18:00	69480	0.4	19	18	0	0	0.058837891	3.5578125	0.015869141	-0.14086914	-0.93505859	10.215088	0.42651367	0	0	0	0	0	0	0	0	0	0.94580078	0.054199219	0.64331055	-0.14770508	-0.11083984	-0.38452148	0	44330	0	0	0
246	247	247	Category E	0.083984375	0.071777344	-1.1159668	0.088378906	0.29907227	0.40136719	0	0	27/6/2018	27	6	2018	19:18:00	69480	0.5	19	18	0	0	0.058837891	3.5578125	0.010986328	-0.14160156	-0.93774414	10.776367	0.28735352	0	0	0	0	0	0	0	0	0	0.94848633	0.051513672	0.46459961	0.072753906	0.21337891	-0.17797852	0	44330	0	0	0
247	248	248	Category E	-0.071777344	-0.095947266	-0.99584961	0.083740234	0.30517578	0.3972168	0	0	27/6/2018	27	6	2018	19:18:00	69480	0.6	19	18	0	0	0.058837891	3.5578125	0.010498047	-0.13964844	-0.94067383	12.346436	0.1081543	0	0	0	0	0	0	0	0	0	0.95117188	0.048828125	0.18115234	-0.082275391	0.043701172	-0.054931641	0	44330	0	0	0
248	249	249	Category E	-0.21582031	-0.095947266	-0.92382813	0.001953125	0.31591797	0.40454102	0	0	27/6/2018	27	6	2018	19:18:00	69480	0.7	19	18	0	0	0.058837891	3.5578125	0.006835938	-0.13964844	-0.94140625	9.0644531	0.2277832	0	0	0	0	0	0	0	0	0	0.95166016	0.048339844	0.28417969	-0.22265625	0.043701172	0.017578125	0	44330	0	0	0
249	250	250	Category E	-0.11987305	-0.011962891	-0.86376953	-0.004638672	0.30908203	0.40527344	0	0	27/6/2018	27	6	2018	19:18:00	69480	0.8	19	18	0	0	0.058837891	3.5578125	0.004638672	-0.13867188	-0.93969727	5.0646973	0.19311523	0	0	0	0	0	0	0	0	0	0.94995117	0.050048828	0.32714844	-0.12451172	0.12670898	0.075927734	0	44330	0	0	0
250	251	251	Category E	0.095947266	-0.29980469	-1.1037598	0.002197266	0.31274414	0.40649414	0	0	27/6/2018	27	6	2018	19:18:00	69480	0.9	19	18	0	0	0.058837891	3.5578125	-0.000732422	-0.13916016	-0.94213867	3.4379883	0.24731445	0	0	0	0	0	0	0	0	0	0.95239258	0.047607422	0.41870117	0.096679688	-0.16040039	-0.16137695	0	44330	0	0	0
251	252	252	Category E	0.011962891	-0.23999023	-0.82788086	-0.025634766	0.32958984	0.39428711	0	0	27/6/2018	27	6	2018	19:18:01	69481	0	19	18	1	0	0.058837891	3.5304199	-0.003417969	-0.1394043	-0.93945313	3.9768066	0.15087891	0	0	0	0	0	0	0	0	0	0.94970703	0.050292969	0.22753906	0.015380859	-0.1003418	0.11157227	0	44330	0	0	0
252	253	253	Category E	-0.023925781	-0.21582031	-0.83984375	-0.028808594	0.30029297	0.41455078	0	0	27/6/2018	27	6	2018	19:18:01	69481	0.1	19	18	1	0	0.058837891	3.5304199	-0.008056641	-0.13964844	-0.93945313	3.1994629	0.1262207	0	0	0	0	0	0	0	0	0	0.94970703	0.050292969	0.19116211	-0.015625	-0.075927734	0.099609375	0	44330	0	0	0
253	254	254	Category E	-0.059814453	-0.19189453	-0.95996094	-0.054931641	0.29003906	0.41479492	0	0	27/6/2018	27	6	2018	19:18:01	69481	0.2	19	18	1	0	0.058837891	3.5304199	-0.011962891	-0.14038086	-0.93823242	0.78662109	0.073242188	0	0	0	0	0	0	0	0	0	0.94873047	0.051269531	0.12060547	-0.047607422	-0.051269531	-0.021484375	0	44330	0	0	0
254	255	255	Category E	0	-0.19189453	-0.92382813	-0.046142578	0.29443359	0.40991211	0	0	27/6/2018	27	6	2018	19:18:01	69481	0.3	19	18	1	0	0.058837891	3.5304199	-0.014648438	-0.13769531	-0.93969727	0.99633789	0.058349609	0	0	0	0	0	0	0	0	0	0.94995117	0.050048828	0.084716797	0.014648438	-0.053955078	0.015869141	0	44330	0	0	0
255	256	256	Category E	0.19189453	-0.11987305	-1.2119141	-0.013916016	0.30493164	0.41113281	0	0	27/6/2018	27	6	2018	19:18:01	69481	0.4	19	18	1	0	0.058837891	3.5304199	-0.018554688	-0.13500977	-0.93701172	4.027832	0.34643555	0	0	0	0	0	0	0	0	0	0.94677734	0.053222656	0.50048828	0.21044922	0.015136719	-0.2746582	0	44330	0	0	0
256	257	257	Category E	-0.071777344	-0.023925781	-0.97192383	-0.057373047	0.29370117	0.41381836	0	0	27/6/2018	27	6	2018	19:18:01	69481	0.5	19	18	1	0	0.058837891	3.5304199	-0.025146484	-0.13256836	-0.93457031	3.7058105	0.1237793	0	0	0	0	0	0	0	0	0	0.94433594	0.055664063	0.19238281	-0.046386719	0.10864258	-0.037109375	0	44330	0	0	0
257	258	258	Category E	0.13183594	0	-0.73193359	-0.086914063	0.29003906	0.40966797	0	0	27/6/2018	27	6	2018	19:18:01	69481	0.6	19	18	1	0	0.058837891	3.5304199	-0.026123047	-0.13256836	-0.93823242	3.7033691	0.29174805	0	0	0	0	0	0	0	0	0	0.94775391	0.052246094	0.49707031	0.15795898	0.13256836	0.20629883	0	44330	0	0	0
258	259	259	Category E	-0.047851563	-0.071777344	-0.94799805	-0.08984375	0.29931641	0.40405273	0	0	27/6/2018	27	6	2018	19:18:01	69481	0.7	19	18	1	0	0.058837891	3.5304199	-0.028808594	-0.13037109	-0.94213867	3.5095215	0.061767578	0	0	0	0	0	0	0	0	0	0.95141602	0.048583984	0.083251953	-0.018798828	0.05859375	-0.005615234	0	44330	0	0	0
259	260	260	Category E	0.047851563	-0.059814453	-0.93579102	-0.12451172	0.27514648	0.40869141	0	0	27/6/2018	27	6	2018	19:18:01	69481	0.8	19	18	1	0	0.058837891	3.5304199	-0.031738281	-0.13110352	-0.94042969	5.092041	0.10693359	0	0	0	0	0	0	0	0	0	0.94995117	0.050048828	0.15576172	0.079589844	0.071289063	0.004638672	0	44330	0	0	0
260	261	261	Category E	0.21582031	-0.15576172	-1.1279297	-0.063232422	0.26586914	0.4230957	0	0	27/6/2018	27	6	2018	19:18:01	69481	0.9	19	18	1	0	0.058837891	3.5304199	-0.035400391	-0.13085938	-0.9375	3.7043457	0.31616211	0	0	0	0	0	0	0	0	0	0.94726563	0.052734375	0.46630859	0.2512207	-0.024658203	-0.19018555	0	44330	0	0	0
261	262	262	Category E	0.035888672	-0.035888672	-0.89990234	-0.054931641	0.28857422	0.41381836	0	0	27/6/2018	27	6	2018	19:18:02	69482	0	19	18	2	0	0.058837891	3.5304199	-0.038085938	-0.12939453	-0.93457031	0.53295898	0.12426758	0	0	0	0	0	0	0	0	0	0.94433594	0.055664063	0.20239258	0.073974609	0.093505859	0.034667969	0	44330	0	0	0
262	263	263	Category E	0.071777344	-0.14379883	-0.95996094	-0.047851563	0.28491211	0.41772461	0	0	27/6/2018	27	6	2018	19:18:02	69482	0.1	19	18	2	0	0.058837891	3.5304199	-0.049072266	-0.13305664	-0.94018555	0.28759766	0.12280273	0	0	0	0	0	0	0	0	0	0.95068359	0.049316406	0.15112305	0.12084961	-0.010498047	-0.01953125	0	44330	0	0	0
263	264	264	Category E	-0.071777344	-0.16796875	-0.93579102	-0.024169922	0.2746582	0.42114258	0	0	27/6/2018	27	6	2018	19:18:02	69482	0.2	19	18	2	0	0.058837891	3.5304199	-0.048828125	-0.13549805	-0.94165039	1.2773438	0.040039063	0	0	0	0	0	0	0	0	0	0.95263672	0.047363281	0.061279297	-0.022705078	-0.032470703	0.005859375	0	44330	0	0	0
264	265	265	Category E	-0.083984375	-0.14379883	-0.83984375	-0.032226563	0.29101563	0.41723633	0	0	27/6/2018	27	6	2018	19:18:02	69482	0.3	19	18	2	0	0.058837891	3.5304199	-0.052001953	-0.13549805	-0.94677734	2.3798828	0.11181641	0	0	0	0	0	0	0	0	0	0.95800781	0.041992188	0.1472168	-0.031738281	-0.008300781	0.10693359	0	44330	0	0	0
265	266	266	Category E	0.035888672	-0.071777344	-0.68383789	0.032470703	0.31176758	0.40429688	0	0	27/6/2018	27	6	2018	19:18:02	69482	0.4	19	18	2	0	0.058837891	3.5304199	-0.057861328	-0.13549805	-0.94873047	5.6901855	0.28808594	0	0	0	0	0	0	0	0	0	0.95996094	0.040039063	0.42236328	0.09375	0.063720703	0.26489258	0	44330	0	0	0
266	267	267	Category E	-0.2277832	-0.035888672	-1.2597656	0.057128906	0.30566406	0.40356445	0	0	27/6/2018	27	6	2018	19:18:02	69482	0.5	19	18	2	0	0.058837891	3.5304199	-0.057373047	-0.13476563	-0.94824219	7.2915039	0.3684082	0	0	0	0	0	0	0	0	0	0.9597168	0.040283203	0.58056641	-0.17016602	0.098876953	-0.3112793	0	44330	0	0	0
267	268	268	Category E	0.19189453	0	-0.98388672	0.13330078	0.30615234	0.38378906	0	0	27/6/2018	27	6	2018	19:18:02	69482	0.6	19	18	2	0	0.058837891	3.5304199	-0.061035156	-0.13598633	-0.95117188	5.4433594	0.2890625	0	0	0	0	0	0	0	0	0	0.96289063	0.037109375	0.42163086	0.25292969	0.13598633	-0.032470703	0	44330	0	0	0
268	269	269	Category E	-0.3359375	-0.14379883	-0.97192383	0.10839844	0.31787109	0.38842773	0	0	27/6/2018	27	6	2018	19:18:02	69482	0.7	19	18	2	0	0.058837891	3.5304199	-0.0625	-0.13549805	-0.95068359	2.4038086	0.27416992	0	0	0	0	0	0	0	0	0	0.9621582	0.037841797	0.30273438	-0.27319336	-0.008056641	-0.020996094	0	44330	0	0	0
269	270	270	Category E	-0.25195313	-0.16796875	-0.79199219	0.016601563	0.29467773	0.41845703	0	0	27/6/2018	27	6	2018	19:18:02	69482	0.8	19	18	2	0	0.058837891	3.5304199	-0.065917969	-0.13476563	-0.95043945	1.1540527	0.24658203	0	0	0	0	0	0	0	0	0	0.9621582	0.037841797	0.37744141	-0.18579102	-0.032958984	0.15844727	0	44330	0	0	0
270	271	271	Category E	-0.26391602	0.011962891	-0.74389648	-0.008300781	0.27636719	0.42456055	0	0	27/6/2018	27	6	2018	19:18:02	69482	0.9	19	18	2	0	0.058837891	3.5304199	-0.067871094	-0.13354492	-0.95117188	1.9169922	0.3203125	0	0	0	0	0	0	0	0	0	0.96289063	0.037109375	0.54882813	-0.19580078	0.14550781	0.20727539	0	44330	0	0	0
271	272	272	Category E	-0.14379883	-0.023925781	-1.4638672	0.017089844	0.28076172	0.42333984	0	0	27/6/2018	27	6	2018	19:18:03	69483	0	19	18	3	0	0.058837891	3.5304199	-0.069091797	-0.13305664	-0.95629883	1.3620605	0.52416992	0	0	0	0	0	0	0	0	0	0.96801758	0.031982422	0.69116211	-0.074462891	0.10913086	-0.50732422	0	44330	0	0	0
272	273	273	Category E	-0.13183594	-0.059814453	-1.1279297	0.003173828	0.2956543	0.41015625	0	0	27/6/2018	27	6	2018	19:18:03	69483	0.1	19	18	3	0	0.058837891	3.5304199	-0.0703125	-0.1328125	-0.95629883	0.64379883	0.19628906	0	0	0	0	0	0	0	0	0	0.96801758	0.031982422	0.30615234	-0.061279297	0.072998047	-0.17138672	0	44330	0	0	0
273	274	274	Category E	-0.059814453	-0.17993164	-0.7199707	0.095214844	0.2878418	0.40820313	0	0	27/6/2018	27	6	2018	19:18:03	69483	0.2	19	18	3	0	0.058837891	3.5304199	-0.069335938	-0.1328125	-0.95458984	1.8088379	0.23925781	0	0	0	0	0	0	0	0	0	0.96630859	0.033691406	0.29101563	0.009521484	-0.046875	0.23461914	0	44330	0	0	0
274	275	275	Category E	-0.47998047	-0.17993164	-1.2358398	0.056152344	0.27587891	0.41894531	0	0	27/6/2018	27	6	2018	19:18:03	69483	0.3	19	18	3	0	0.058837891	3.5304199	-0.069580078	-0.13232422	-0.95385742	0.76708984	0.49975586	0	0	0	0	0	0	0	0	0	0.96557617	0.034423828	0.73950195	-0.41015625	-0.047363281	-0.28173828	0	44330	0	0	0
275	276	276	Category E	-0.13183594	-0.14379883	-0.87597656	0.071777344	0.2800293	0.41357422	0	0	27/6/2018	27	6	2018	19:18:03	69483	0.4	19	18	3	0	0.058837891	3.5304199	-0.071777344	-0.13110352	-0.95117188	0.48022461	0.096923828	0	0	0	0	0	0	0	0	0	0.96264648	0.037353516	0.14770508	-0.059814453	-0.012451172	0.075195313	0	44330	0	0	0
276	277	277	Category E	-0.25195313	-0.17993164	-0.89990234	0.095947266	0.29223633	0.40234375	0	0	27/6/2018	27	6	2018	19:18:03	69483	0.5	19	18	3	0	0.058837891	3.5304199	-0.070800781	-0.13232422	-0.95288086	2.1972656	0.19433594	0	0	0	0	0	0	0	0	0	0.96459961	0.035400391	0.28149414	-0.1809082	-0.047363281	0.052978516	0	44330	0	0	0
277	278	278	Category E	-0.16796875	0.059814453	-0.7199707	0.10668945	0.28710938	0.40844727	0	0	27/6/2018	27	6	2018	19:18:03	69483	0.6	19	18	3	0	0.058837891	3.5304199	-0.070556641	-0.13110352	-0.95654297	0.93115234	0.3190918	0	0	0	0	0	0	0	0	0	0.96801758	0.031982422	0.5246582	-0.097167969	0.19091797	0.23657227	0	44330	0	0	0
278	279	279	Category E	-0.17993164	-0.20385742	-0.94799805	0.11279297	0.27807617	0.40673828	0	0	27/6/2018	27	6	2018	19:18:03	69483	0.7	19	18	3	0	0.058837891	3.5304199	-0.067871094	-0.12841797	-0.95361328	1.3691406	0.13500977	0	0	0	0	0	0	0	0	0	0.96459961	0.035400391	0.19311523	-0.11181641	-0.075195313	0.005615234	0	44330	0	0	0
279	280	280	Category E	-0.13183594	-0.26391602	-0.92382813	0.058349609	0.29394531	0.41137695	0	0	27/6/2018	27	6	2018	19:18:03	69483	0.8	19	18	3	0	0.058837891	3.5304199	-0.0703125	-0.12573242	-0.95361328	3.7507324	0.15405273	0	0	0	0	0	0	0	0	0	0.96435547	0.035644531	0.22924805	-0.061279297	-0.13793945	0.029785156	0	44330	0	0	0
280	281	281	Category E	-0.19189453	-0.083984375	-1.1037598	0.057128906	0.28881836	0.41235352	0	0	27/6/2018	27	6	2018	19:18:03	69483	0.9	19	18	3	0	0.058837891	3.5304199	-0.072753906	-0.12182617	-0.95166016	1.2556152	0.1965332	0	0	0	0	0	0	0	0	0	0.9621582	0.037841797	0.30883789	-0.11889648	0.037841797	-0.15185547	0	44330	0	0	0
281	282	282	Category E	0.035888672	0.035888672	-0.92382813	0.065673828	0.28710938	0.41772461	0	0	27/6/2018	27	6	2018	19:18:04	69484	0	19	18	4	0	0.058837891	3.5304199	-0.070556641	-0.11938477	-0.95214844	2.3239746	0.19042969	0	0	0	0	0	0	0	0	0	0.96240234	0.037597656	0.2902832	0.10644531	0.15527344	0.028320313	0	44330	0	0	0
282	283	283	Category E	-0.2878418	-0.17993164	-0.97192383	0.008544922	0.28295898	0.42211914	0	0	27/6/2018	27	6	2018	19:18:04	69484	0.1	19	18	4	0	0.058837891	3.5304199	-0.069335938	-0.11889648	-0.95629883	4.8535156	0.22705078	0	0	0	0	0	0	0	0	0	0.96630859	0.033691406	0.29467773	-0.21826172	-0.060791016	-0.015380859	0	44330	0	0	0
283	284	284	Category E	-0.25195313	-0.071777344	-0.83984375	-0.086914063	0.26171875	0.4284668	0	0	27/6/2018	27	6	2018	19:18:04	69484	0.2	19	18	4	0	0.058837891	3.5304199	-0.066650391	-0.11743164	-0.95922852	9.9560547	0.22485352	0	0	0	0	0	0	0	0	0	0.96875	0.03125	0.35009766	-0.18505859	0.045654297	0.11938477	0	44330	0	0	0
284	285	285	Category E	-0.2277832	-0.023925781	-0.85180664	-0.067382813	0.24707031	0.4362793	0	0	27/6/2018	27	6	2018	19:18:04	69484	0.3	19	18	4	0	0.058837891	3.5304199	-0.063964844	-0.11791992	-0.95874023	14.010742	0.21704102	0	0	0	0	0	0	0	0	0	0.96826172	0.031738281	0.36474609	-0.16357422	0.093994141	0.10693359	0	44330	0	0	0
285	286	286	Category E	-0.13183594	-0.15576172	-1.1037598	-0.058837891	0.23388672	0.4375	0	0	27/6/2018	27	6	2018	19:18:04	69484	0.4	19	18	4	0	0.058837891	3.5304199	-0.062255859	-0.11865234	-0.95996094	16.009277	0.16357422	0	0	0	0	0	0	0	0	0	0.96948242	0.030517578	0.25	-0.069335938	-0.036865234	-0.14355469	0	44330	0	0	0
286	287	287	Category E	0.023925781	-0.071777344	-1.0319824	-0.065673828	0.23754883	0.4362793	0	0	27/6/2018	27	6	2018	19:18:04	69484	0.5	19	18	4	0	0.058837891	3.5304199	-0.060058594	-0.1171875	-0.95458984	18.738281	0.12280273	0	0	0	0	0	0	0	0	0	0.96362305	0.036376953	0.20678711	0.083984375	0.045410156	-0.077148438	0	44330	0	0	0
287	288	288	Category E	-0.083984375	-0.15576172	-0.75585938	-0.024169922	0.26245117	0.42773438	0	0	27/6/2018	27	6	2018	19:18:04	69484	0.6	19	18	4	0	0.058837891	3.5304199	-0.059570313	-0.12133789	-0.9519043	19.01416	0.20043945	0	0	0	0	0	0	0	0	0	0.96142578	0.038574219	0.25463867	-0.024169922	-0.034179688	0.19604492	0	44330	0	0	0
288	289	289	Category E	-0.25195313	-0.059814453	-0.87597656	-0.086425781	0.27416992	0.42138672	0	0	27/6/2018	27	6	2018	19:18:04	69484	0.7	19	18	4	0	0.058837891	3.5304199	-0.056152344	-0.12158203	-0.95141602	20.196533	0.21850586	0	0	0	0	0	0	0	0	0	0.96069336	0.039306641	0.33300781	-0.19555664	0.061767578	0.075439453	0	44330	0	0	0
289	290	290	Category E	-0.26391602	-0.17993164	-1.1037598	-0.041748047	0.27099609	0.42260742	0	0	27/6/2018	27	6	2018	19:18:04	69484	0.8	19	18	4	0	0.058837891	3.5175293	-0.052246094	-0.12109375	-0.95214844	22.23291	0.26660156	0	0	0	0	0	0	0	0	0	0.96142578	0.038574219	0.42163086	-0.21142578	-0.05859375	-0.15136719	0	44330	0	0	0
290	291	291	Category E	-0.047851563	-0.2277832	-0.86376953	-0.0234375	0.26708984	0.4309082	0	0	27/6/2018	27	6	2018	19:18:04	69484	0.9	19	18	4	0	0.058837891	3.5175293	-0.048583984	-0.12207031	-0.95092773	23.746826	0.13696289	0	0	0	0	0	0	0	0	0	0.95996094	0.040039063	0.19360352	0.000732422	-0.10546875	0.087158203	0	44330	0	0	0
291	292	292	Category E	-0.17993164	-0.17993164	-0.86376953	0.016601563	0.25854492	0.42749023	0	0	27/6/2018	27	6	2018	19:18:05	69485	0	19	18	5	0	0.058837891	3.5175293	-0.051025391	-0.11938477	-0.94873047	21.42749	0.16552734	0	0	0	0	0	0	0	0	0	0.95751953	0.042480469	0.27392578	-0.12866211	-0.060302734	0.084960938	0	44330	0	0	0
292	293	293	Category E	-0.2277832	-0.14379883	-0.79199219	-0.027587891	0.27563477	0.42407227	0	0	27/6/2018	27	6	2018	19:18:05	69485	0.1	19	18	5	0	0.058837891	3.5175293	-0.051513672	-0.11694336	-0.94995117	13.856934	0.23803711	0	0	0	0	0	0	0	0	0	0.95849609	0.041503906	0.3605957	-0.17602539	-0.026611328	0.15795898	0	44330	0	0	0
293	294	294	Category F	-0.16796875	0.059814453	-1.1037598	-0.067382813	0.31225586	0.40405273	0	0	27/6/2018	27	6	2018	19:18:14	69494	0.3	19	18	14	0	0.058837891	3.5288086	-0.050537109	-0.11474609	-0.95141602	7.4975586	0.25952148	0	0	0	0	0	0	0	0	0	0.9597168	0.040283203	0.4440918	-0.1171875	0.17456055	-0.15209961	0	44330	0	0	0
294	295	295	Category F	-0.059814453	0.011962891	-0.74389648	-0.044433594	0.30151367	0.41113281	0	0	27/6/2018	27	6	2018	19:18:14	69494	0.4	19	18	14	0	0.058837891	3.5288086	-0.048583984	-0.11376953	-0.953125	3.2128906	0.24438477	0	0	0	0	0	0	0	0	0	0.96118164	0.038818359	0.34619141	-0.010986328	0.12573242	0.20922852	0	44330	0	0	0
295	296	296	Category F	-0.32397461	0.011962891	-0.91186523	-0.012939453	0.27978516	0.4206543	0	0	27/6/2018	27	6	2018	19:18:14	69494	0.5	19	18	14	0	0.058837891	3.5288086	-0.048583984	-0.11230469	-0.95263672	2.3496094	0.3046875	0	0	0	0	0	0	0	0	0	0.96044922	0.039550781	0.44042969	-0.27514648	0.12426758	0.040771484	0	44330	0	0	0
296	297	297	Category F	0.047851563	-0.13183594	-1.0319824	-0.000488281	0.25244141	0.43408203	0	0	27/6/2018	27	6	2018	19:18:14	69494	0.6	19	18	14	0	0.058837891	3.5288086	-0.052001953	-0.11254883	-0.94750977	8.3166504	0.13183594	0	0	0	0	0	0	0	0	0	0.95581055	0.044189453	0.203125	0.099853516	-0.019042969	-0.084228516	0	44330	0	0	0
297	298	298	Category F	-0.17993164	0.035888672	-1.1999512	0.025634766	0.31176758	0.40185547	0	0	27/6/2018	27	6	2018	19:18:14	69494	0.7	19	18	14	0	0.058837891	3.5288086	-0.051269531	-0.11401367	-0.9453125	10.873047	0.32226563	0	0	0	0	0	0	0	0	0	0.95336914	0.046630859	0.53320313	-0.12841797	0.14990234	-0.25439453	0	44330	0	0	0
298	299	299	Category F	-0.15576172	-0.26391602	-0.74389648	0.0390625	0.30517578	0.41137695	0	0	27/6/2018	27	6	2018	19:18:14	69494	0.8	19	18	14	0	0.058837891	3.5288086	-0.054931641	-0.11474609	-0.94702148	11.88208	0.27124023	0	0	0	0	0	0	0	0	0	0.95556641	0.044433594	0.45288086	-0.10058594	-0.14892578	0.203125	0	44330	0	0	0
299	300	300	Category F	-0.10791016	-0.23999023	-0.86376953	-0.010742188	0.29907227	0.41186523	0	0	27/6/2018	27	6	2018	19:18:14	69494	0.9	19	18	14	0	0.058837891	3.5288086	-0.056640625	-0.1159668	-0.94799805	11.027832	0.15844727	0	0	0	0	0	0	0	0	0	0.95678711	0.043212891	0.25927734	-0.051025391	-0.1237793	0.084228516	0	44330	0	0	0
300	301	301	Category F	-0.11987305	-0.11987305	-0.86376953	0.008056641	0.31176758	0.40356445	0	0	27/6/2018	27	6	2018	19:18:15	69495	0	19	18	15	0	0.058837891	3.5288086	-0.05859375	-0.11669922	-0.95117188	12.695068	0.10668945	0	0	0	0	0	0	0	0	0	0.96020508	0.039794922	0.15161133	-0.061035156	-0.002929688	0.087402344	0	44330	0	0	0
301	302	302	Category F	-0.74389648	-0.50390625	-1.2119141	0.015136719	0.30834961	0.40673828	0	0	27/6/2018	27	6	2018	19:18:15	69495	0.1	19	18	15	0	0.058837891	3.5288086	-0.061767578	-0.11474609	-0.94946289	15.460205	0.82788086	0	0	0	0	0	0	0	0	0	0.95825195	0.041748047	1.333252	-0.68188477	-0.38891602	-0.26220703	0	44330	0	0	0
302	303	303	Category F	-0.023925781	-0.35986328	-1.0678711	-0.081054688	0.29321289	0.40527344	0	0	27/6/2018	27	6	2018	19:18:15	69495	0.2	19	18	15	0	0.058837891	3.5288086	-0.063720703	-0.1159668	-0.94946289	14.512207	0.27368164	0	0	0	0	0	0	0	0	0	0.95874023	0.041259766	0.40185547	0.039794922	-0.24365234	-0.11816406	0	44330	0	0	0
303	304	304	Category F	-0.095947266	-0.19189453	-1.3798828	0.14599609	0.31665039	0.37548828	0	0	27/6/2018	27	6	2018	19:18:15	69495	0.3	19	18	15	0	0.058837891	3.5288086	-0.067138672	-0.11450195	-0.94677734	14.373779	0.44067383	0	0	0	0	0	0	0	0	0	0.95605469	0.043945313	0.53881836	-0.028564453	-0.077148438	-0.43286133	0	44330	0	0	0
304	305	305	Category F	-0.17993164	-0.20385742	-1.1757813	0.060791016	0.29370117	0.41235352	0	0	27/6/2018	27	6	2018	19:18:15	69495	0.4	19	18	15	0	0.058837891	3.5288086	-0.068603516	-0.11230469	-0.94482422	12.884277	0.27172852	0	0	0	0	0	0	0	0	0	0.95410156	0.045898438	0.43310547	-0.11108398	-0.091308594	-0.23071289	0	44330	0	0	0
305	306	306	Category F	0.071777344	-0.083984375	-0.89990234	0.109375	0.28442383	0.41259766	0	0	27/6/2018	27	6	2018	19:18:15	69495	0.5	19	18	15	0	0.058837891	3.5288086	-0.071044922	-0.11401367	-0.94482422	11.8396	0.15283203	0	0	0	0	0	0	0	0	0	0.9543457	0.045654297	0.21826172	0.14282227	0.030029297	0.044921875	0	44330	0	0	0
306	307	307	Category F	-0.13183594	-0.16796875	-0.92382813	0.048583984	0.27661133	0.42089844	0	0	27/6/2018	27	6	2018	19:18:15	69495	0.6	19	18	15	0	0.058837891	3.5288086	-0.076171875	-0.11132813	-0.9543457	10.96582	0.084716797	0	0	0	0	0	0	0	0	0	0.96386719	0.036132813	0.14257813	-0.055419922	-0.056396484	0.030517578	0	44330	0	0	0
307	308	308	Category F	-0.14379883	-0.10791016	-0.88793945	-0.036621094	0.29711914	0.41333008	0	0	27/6/2018	27	6	2018	19:18:15	69495	0.7	19	18	15	0	0.058837891	3.5288086	-0.072753906	-0.11279297	-0.94775391	7.970459	0.092773438	0	0	0	0	0	0	0	0	0	0.95727539	0.042724609	0.13574219	-0.070800781	0.004882813	0.059814453	0	44330	0	0	0
308	309	309	Category F	-0.047851563	-0.083984375	-0.89990234	-0.038085938	0.28857422	0.41918945	0	0	27/6/2018	27	6	2018	19:18:15	69495	0.8	19	18	15	0	0.058837891	3.5288086	-0.075439453	-0.11474609	-0.94604492	6.7675781	0.062011719	0	0	0	0	0	0	0	0	0	0.95581055	0.044189453	0.10473633	0.027587891	0.030761719	0.046142578	0	44330	0	0	0
309	310	310	Category F	0.11987305	-0.17993164	-1.0678711	-0.052978516	0.27978516	0.42163086	0	0	27/6/2018	27	6	2018	19:18:15	69495	0.9	19	18	15	0	0.058837891	3.5288086	-0.073730469	-0.11523438	-0.9453125	6.0266113	0.23779297	0	0	0	0	0	0	0	0	0	0.95532227	0.044677734	0.38061523	0.19360352	-0.064453125	-0.12231445	0	44330	0	0	0
310	311	311	Category F	0.071777344	-0.11987305	-1.2119141	-0.079345703	0.27880859	0.41821289	0	0	27/6/2018	27	6	2018	19:18:16	69496	0	19	18	16	0	0.058837891	3.5288086	-0.072998047	-0.11401367	-0.94506836	4.6672363	0.3034668	0	0	0	0	0	0	0	0	0	0.95483398	0.045166016	0.41699219	0.14477539	-0.005615234	-0.26660156	0	44330	0	0	0
311	312	312	Category F	0.10791016	-0.16796875	-0.85180664	-0.083496094	0.29003906	0.41235352	0	0	27/6/2018	27	6	2018	19:18:16	69496	0.1	19	18	16	0	0.058837891	3.5288086	-0.071533203	-0.11425781	-0.94506836	2.4663086	0.20922852	0	0	0	0	0	0	0	0	0	0.95458984	0.045410156	0.32641602	0.17944336	-0.053466797	0.093261719	0	44330	0	0	0
312	313	313	Category F	0.095947266	-0.17993164	-0.80395508	-0.11865234	0.27758789	0.40795898	0	0	27/6/2018	27	6	2018	19:18:16	69496	0.2	19	18	16	0	0.05859375	3.4691895	-0.072998047	-0.11767578	-0.94311523	1.512207	0.22753906	0	0	0	0	0	0	0	0	0	0.953125	0.046875	0.37036133	0.16894531	-0.062011719	0.13916016	0	44330	0	0	0
313	314	314	Category F	0.13183594	-0.15576172	-0.87597656	-0.14453125	0.28637695	0.40649414	0	0	27/6/2018	27	6	2018	19:18:16	69496	0.3	19	18	16	0	0.05859375	3.4691895	-0.0703125	-0.1171875	-0.94067383	5.9511719	0.21582031	0	0	0	0	0	0	0	0	0	0.95043945	0.049560547	0.30517578	0.20214844	-0.038330078	0.064697266	0	44330	0	0	0
314	315	315	Category F	0.095947266	-0.17993164	-0.88793945	-0.14208984	0.28613281	0.3984375	0	0	27/6/2018	27	6	2018	19:18:16	69496	0.4	19	18	16	0	0.05859375	3.4691895	-0.071044922	-0.11474609	-0.94458008	8.2792969	0.18774414	0	0	0	0	0	0	0	0	0	0.95410156	0.045898438	0.28857422	0.16699219	-0.064941406	0.056640625	0	44330	0	0	0
315	316	316	Category F	0.25195313	-0.11987305	-0.98388672	-0.11938477	0.29516602	0.40136719	0	0	27/6/2018	27	6	2018	19:18:16	69496	0.5	19	18	16	0	0.05859375	3.4691895	-0.067871094	-0.11376953	-0.93774414	10.780762	0.32299805	0	0	0	0	0	0	0	0	0	0.94702148	0.052978516	0.37182617	0.31982422	-0.005859375	-0.045898438	0	44330	0	0	0
316	317	317	Category F	0.2277832	-0.047851563	-1.0678711	-0.1171875	0.26074219	0.42041016	0	0	27/6/2018	27	6	2018	19:18:16	69496	0.6	19	18	16	0	0.05859375	3.4691895	-0.0703125	-0.11254883	-0.93701172	13.310791	0.33178711	0	0	0	0	0	0	0	0	0	0.9465332	0.053466797	0.49365234	0.2980957	0.064697266	-0.13061523	0	44330	0	0	0
317	318	318	Category F	0.19189453	0.035888672	-0.76782227	-0.16015625	0.23535156	0.41503906	0	0	27/6/2018	27	6	2018	19:18:16	69496	0.7	19	18	16	0	0.05859375	3.4691895	-0.070068359	-0.11254883	-0.94189453	14.191895	0.34790039	0	0	0	0	0	0	0	0	0	0.95117188	0.048828125	0.5847168	0.26196289	0.1484375	0.17407227	0	44330	0	0	0
318	319	319	Category F	0.011962891	0.035888672	-0.86376953	-0.1887207	0.22924805	0.41137695	0	0	27/6/2018	27	6	2018	19:18:16	69496	0.8	19	18	16	0	0.05859375	3.4691895	-0.068603516	-0.11547852	-0.94360352	14.661133	0.18920898	0	0	0	0	0	0	0	0	0	0.953125	0.046875	0.31201172	0.080566406	0.15136719	0.079833984	0	44330	0	0	0
319	320	320	Category F	0.011962891	-0.023925781	-0.91186523	-0.20092773	0.22558594	0.40307617	0	0	27/6/2018	27	6	2018	19:18:16	69496	0.9	19	18	16	0	0.05859375	3.4691895	-0.068847656	-0.1159668	-0.94384766	12.995361	0.12670898	0	0	0	0	0	0	0	0	0	0.95336914	0.046630859	0.20507813	0.080810547	0.092041016	0.031982422	0	44330	0	0	0
320	321	321	Category F	0.16796875	0	-0.94799805	-0.18530273	0.21533203	0.41699219	0	0	27/6/2018	27	6	2018	19:18:17	69497	0	19	18	17	0	0.05859375	3.4691895	-0.071044922	-0.11401367	-0.94433594	12.477295	0.26489258	0	0	0	0	0	0	0	0	0	0.95385742	0.046142578	0.35668945	0.23901367	0.11401367	-0.003417969	0	44330	0	0	0
321	322	322	Category F	0.21582031	-0.071777344	-1.0319824	-0.16796875	0.22729492	0.4206543	0	0	27/6/2018	27	6	2018	19:18:17	69497	0.1	19	18	17	0	0.05859375	3.4691895	-0.071044922	-0.11547852	-0.94140625	14.589355	0.30395508	0	0	0	0	0	0	0	0	0	0.95117188	0.048828125	0.42114258	0.28686523	0.043701172	-0.090332031	0	44330	0	0	0
322	323	323	Category F	0.11987305	-0.071777344	-1.0559082	-0.13916016	0.25097656	0.41479492	0	0	27/6/2018	27	6	2018	19:18:17	69497	0.2	19	18	17	0	0.05859375	3.4691895	-0.073242188	-0.11572266	-0.94165039	14.927979	0.22851563	0	0	0	0	0	0	0	0	0	0.95166016	0.048339844	0.35131836	0.19311523	0.043945313	-0.11401367	0	44330	0	0	0
323	324	324	Category F	0.11987305	-0.19189453	-0.79199219	-0.15136719	0.2644043	0.40795898	0	0	27/6/2018	27	6	2018	19:18:17	69497	0.3	19	18	17	0	0.05859375	3.4691895	-0.072998047	-0.11621094	-0.94555664	12.978516	0.2578125	0	0	0	0	0	0	0	0	0	0.95556641	0.044433594	0.42211914	0.19287109	-0.075439453	0.15356445	0	44330	0	0	0
324	325	325	Category F	0.059814453	-0.19189453	-0.91186523	-0.14575195	0.27587891	0.40332031	0	0	27/6/2018	27	6	2018	19:18:17	69497	0.4	19	18	17	0	0.05859375	3.4691895	-0.073974609	-0.11791992	-0.94555664	12.41626	0.15649414	0	0	0	0	0	0	0	0	0	0.95581055	0.044189453	0.24169922	0.13378906	-0.073730469	0.033691406	0	44330	0	0	0
325	326	326	Category F	0.035888672	-0.14379883	-0.88793945	-0.16650391	0.27832031	0.39501953	0	0	27/6/2018	27	6	2018	19:18:17	69497	0.5	19	18	17	0	0.05859375	3.4691895	-0.075927734	-0.11962891	-0.9453125	12.261963	0.12792969	0	0	0	0	0	0	0	0	0	0.95581055	0.044189453	0.19311523	0.11181641	-0.023925781	0.057373047	0	44330	0	0	0
326	327	327	Category F	0.13183594	-0.25195313	-0.88793945	-0.13427734	0.28466797	0.40356445	0	0	27/6/2018	27	6	2018	19:18:17	69497	0.6	19	18	17	0	0.05859375	3.4691895	-0.082275391	-0.12060547	-0.94238281	10.139404	0.25708008	0	0	0	0	0	0	0	0	0	0.95361328	0.046386719	0.39990234	0.21411133	-0.13110352	0.054443359	0	44330	0	0	0
327	328	328	Category F	0.20385742	-0.11987305	-0.95996094	-0.10229492	0.29760742	0.40258789	0	0	27/6/2018	27	6	2018	19:18:17	69497	0.7	19	18	17	0	0.05859375	3.4691895	-0.086914063	-0.12231445	-0.93823242	5.7900391	0.29150391	0	0	0	0	0	0	0	0	0	0.95019531	0.049804688	0.31469727	0.29077148	0.002441406	-0.021484375	0	44330	0	0	0
328	329	329	Category F	0.095947266	-0.059814453	-0.99584961	-0.10375977	0.29321289	0.40649414	0	0	27/6/2018	27	6	2018	19:18:17	69497	0.8	19	18	17	0	0.05859375	3.4691895	-0.091552734	-0.12255859	-0.93969727	3.779541	0.20556641	0	0	0	0	0	0	0	0	0	0.95214844	0.047851563	0.30639648	0.1875	0.062744141	-0.055908203	0	44330	0	0	0
329	330	330	Category F	0.16796875	-0.083984375	-0.75585938	-0.11816406	0.26489258	0.41650391	0	0	27/6/2018	27	6	2018	19:18:17	69497	0.9	19	18	17	0	0.05859375	3.4691895	-0.094238281	-0.12402344	-0.93994141	3.494873	0.32299805	0	0	0	0	0	0	0	0	0	0.95288086	0.047119141	0.48657227	0.26220703	0.040039063	0.18408203	0	44330	0	0	0
330	331	331	Category F	-0.095947266	-0.095947266	-0.92382813	-0.12768555	0.26318359	0.41430664	0	0	27/6/2018	27	6	2018	19:18:18	69498	0	19	18	18	0	0.05859375	3.4691895	-0.097412109	-0.12402344	-0.93676758	0.81054688	0.031005859	0	0	0	0	0	0	0	0	0	0.94995117	0.050048828	0.042724609	0.001464844	0.028076172	0.012939453	0	44330	0	0	0
331	332	332	Category F	-0.035888672	-0.035888672	-0.92382813	-0.16821289	0.25415039	0.41040039	0	0	27/6/2018	27	6	2018	19:18:18	69498	0.1	19	18	18	0	0.05859375	3.4691895	-0.10009766	-0.1237793	-0.93505859	1.9406738	0.10961914	0	0	0	0	0	0	0	0	0	0.94873047	0.051269531	0.16381836	0.064208984	0.087890625	0.011230469	0	44330	0	0	0
332	333	333	Category F	0.059814453	-0.047851563	-0.97192383	-0.11743164	0.23706055	0.42822266	0	0	27/6/2018	27	6	2018	19:18:18	69498	0.2	19	18	18	0	0.05859375	3.4691895	-0.1027832	-0.1237793	-0.93481445	3.3867188	0.18334961	0	0	0	0	0	0	0	0	0	0.94873047	0.051269531	0.27563477	0.16259766	0.075927734	-0.036865234	0	44330	0	0	0
333	334	334	Category F	0.095947266	-0.10791016	-1.0917969	-0.12329102	0.23535156	0.42993164	0	0	27/6/2018	27	6	2018	19:18:18	69498	0.3	19	18	18	0	0.05859375	3.4691895	-0.10498047	-0.12426758	-0.93530273	1.6547852	0.25512695	0	0	0	0	0	0	0	0	0	0.94946289	0.050537109	0.37353516	0.20092773	0.016357422	-0.15625	0	44330	0	0	0
334	335	335	Category F	0	-0.071777344	-0.88793945	-0.11206055	0.25976563	0.4206543	0	0	27/6/2018	27	6	2018	19:18:18	69498	0.4	19	18	18	0	0.05859375	3.4691895	-0.10961914	-0.12719727	-0.93408203	1.8054199	0.13134766	0	0	0	0	0	0	0	0	0	0.94921875	0.05078125	0.21142578	0.10961914	0.055419922	0.046142578	0	44330	0	0	0
335	336	336	Category F	-0.071777344	-0.14379883	-0.80395508	-0.11303711	0.25537109	0.42358398	0	0	27/6/2018	27	6	2018	19:18:18	69498	0.5	19	18	18	0	0.05859375	3.4691895	-0.11254883	-0.12939453	-0.93530273	2.862793	0.13818359	0	0	0	0	0	0	0	0	0	0.95092773	0.049072266	0.18652344	0.040771484	-0.014160156	0.13134766	0	44330	0	0	0
336	337	337	Category F	-0.023925781	-0.14379883	-0.77978516	-0.11010742	0.25878906	0.41967773	0	0	27/6/2018	27	6	2018	19:18:18	69498	0.6	19	18	18	0	0.05859375	3.4691895	-0.11328125	-0.13110352	-0.93432617	0.70532227	0.17919922	0	0	0	0	0	0	0	0	0	0.95043945	0.049560547	0.25683594	0.089355469	-0.012451172	0.15454102	0	44330	0	0	0
337	338	338	Category F	-0.15576172	-0.059814453	-0.87597656	-0.068603516	0.27807617	0.421875	0	0	27/6/2018	27	6	2018	19:18:18	69498	0.7	19	18	18	0	0.05859375	3.4691895	-0.11889648	-0.1315918	-0.93310547	2.4240723	0.098876953	0	0	0	0	0	0	0	0	0	0.94995117	0.050048828	0.16577148	-0.036621094	0.071777344	0.057128906	0	44330	0	0	0
338	339	339	Category F	-0.19189453	-0.15576172	-1.0319824	-0.041748047	0.27636719	0.42480469	0	0	27/6/2018	27	6	2018	19:18:18	69498	0.8	19	18	18	0	0.05859375	3.4691895	-0.12036133	-0.1340332	-0.92895508	2.9858398	0.12695313	0	0	0	0	0	0	0	0	0	0.94628906	0.053710938	0.19580078	-0.071289063	-0.021484375	-0.1027832	0	44330	0	0	0
339	340	340	Category F	-0.10791016	-0.11987305	-1.1879883	-0.028564453	0.28149414	0.421875	0	0	27/6/2018	27	6	2018	19:18:18	69498	0.9	19	18	18	0	0.05859375	3.4691895	-0.12182617	-0.13232422	-0.93041992	1.2043457	0.2578125	0	0	0	0	0	0	0	0	0	0.94775391	0.052246094	0.28393555	0.013916016	0.012451172	-0.25732422	0	44330	0	0	0
340	341	341	Category F	-0.023925781	-0.011962891	-0.98388672	0.038574219	0.26464844	0.43237305	0	0	27/6/2018	27	6	2018	19:18:19	69499	0	19	18	19	0	0.05859375	3.4691895	-0.12548828	-0.1315918	-0.93286133	1.6130371	0.16503906	0	0	0	0	0	0	0	0	0	0.95043945	0.049560547	0.2722168	0.1015625	0.11962891	-0.05078125	0	44330	0	0	0
341	342	342	Category F	-0.13183594	-0.11987305	-0.91186523	0.007080078	0.26025391	0.43359375	0	0	27/6/2018	27	6	2018	19:18:19	69499	0.1	19	18	19	0	0.05859375	3.4691895	-0.12695313	-0.13134766	-0.93237305	1.8703613	0.024169922	0	0	0	0	0	0	0	0	0	0.95019531	0.049804688	0.037109375	-0.004638672	0.011474609	0.020507813	0	44330	0	0	0
342	343	343	Category F	-0.20385742	-0.023925781	-0.74389648	-0.05859375	0.2487793	0.43579102	0	0	27/6/2018	27	6	2018	19:18:19	69499	0.2	19	18	19	0	0.05859375	3.4691895	-0.12304688	-0.12670898	-0.92919922	2.3647461	0.22680664	0	0	0	0	0	0	0	0	0	0.94604492	0.053955078	0.36889648	-0.080566406	0.1027832	0.18530273	0	44330	0	0	0
343	344	344	Category F	-0.19189453	0	-0.77978516	-0.063232422	0.23681641	0.4362793	0	0	27/6/2018	27	6	2018	19:18:19	69499	0.3	19	18	19	0	0.05859375	3.4691895	-0.12646484	-0.12451172	-0.92578125	1.5734863	0.20263672	0	0	0	0	0	0	0	0	0	0.94262695	0.057373047	0.3359375	-0.065185547	0.12451172	0.14599609	0	44330	0	0	0
344	345	345	Category F	-0.27587891	-0.2878418	-0.83984375	-0.061035156	0.21191406	0.44702148	0	0	27/6/2018	27	6	2018	19:18:19	69499	0.4	19	18	19	0	0.05859375	3.4691895	-0.12768555	-0.12426758	-0.91699219	2.0539551	0.23339844	0	0	0	0	0	0	0	0	0	0.93432617	0.065673828	0.38867188	-0.14794922	-0.16333008	0.077148438	0	44330	0	0	0
345	346	346	Category F	-0.37182617	0.14379883	-1.4399414	-0.005371094	0.19946289	0.45581055	0	0	27/6/2018	27	6	2018	19:18:19	69499	0.5	19	18	19	0	0.05859375	3.4691895	-0.13085938	-0.12353516	-0.9140625	2.3896484	0.63696289	0	0	0	0	0	0	0	0	0	0.93164063	0.068359375	1.0339355	-0.24072266	0.26733398	-0.52563477	0	44330	0	0	0
346	347	347	Category F	0.047851563	-0.14379883	-0.73193359	-0.000488281	0.22729492	0.44165039	0	0	27/6/2018	27	6	2018	19:18:19	69499	0.6	19	18	19	0	0.05859375	3.4691895	-0.13525391	-0.12475586	-0.91455078	1.7414551	0.25952148	0	0	0	0	0	0	0	0	0	0.93286133	0.067138672	0.38476563	0.18310547	-0.018798828	0.18261719	0	44330	0	0	0
347	348	348	Category F	-0.023925781	-0.16796875	-0.83984375	-0.010009766	0.24389648	0.43701172	0	0	27/6/2018	27	6	2018	19:18:19	69499	0.7	19	18	19	0	0.05859375	3.4691895	-0.13745117	-0.125	-0.91479492	1.7568359	0.14257813	0	0	0	0	0	0	0	0	0	0.93359375	0.06640625	0.23144531	0.11352539	-0.042724609	0.074951172	0	44330	0	0	0
348	349	349	Category F	-0.19189453	-0.16796875	-0.92382813	-0.076904297	0.22705078	0.43774414	0	0	27/6/2018	27	6	2018	19:18:19	69499	0.8	19	18	19	0	0.05859375	3.4691895	-0.13989258	-0.12573242	-0.9140625	1.1484375	0.067382813	0	0	0	0	0	0	0	0	0	0.93310547	0.066894531	0.10351563	-0.051757813	-0.041992188	-0.009521484	0	44330	0	0	0
349	350	350	Category F	-0.19189453	-0.083984375	-0.76782227	-0.088134766	0.23828125	0.43481445	0	0	27/6/2018	27	6	2018	19:18:19	69499	0.9	19	18	19	0	0.05859375	3.4691895	-0.1418457	-0.12646484	-0.91430664	2.9216309	0.16064453	0	0	0	0	0	0	0	0	0	0.93383789	0.066162109	0.23925781	-0.049804688	0.042480469	0.14648438	0	44330	0	0	0
350	351	351	Category F	-0.15576172	0	-0.74389648	-0.078125	0.25366211	0.42626953	0	0	27/6/2018	27	6	2018	19:18:20	69500	0	19	18	20	0	0.05859375	3.4691895	-0.14868164	-0.12646484	-0.9128418	3.529541	0.21118164	0	0	0	0	0	0	0	0	0	0.93359375	0.06640625	0.30249023	-0.006835938	0.12646484	0.16894531	0	44330	0	0	0
351	352	352	Category F	-0.25195313	-0.29980469	-1.3078613	-0.015380859	0.26806641	0.43334961	0	0	27/6/2018	27	6	2018	19:18:20	69500	0.1	19	18	20	0	0.05859375	3.4691895	-0.15380859	-0.12744141	-0.90942383	3.3747559	0.44458008	0	0	0	0	0	0	0	0	0	0.93115234	0.068847656	0.66821289	-0.097900391	-0.17211914	-0.39819336	0	44330	0	0	0
352	353	353	Category F	0.071777344	-0.023925781	-0.92382813	-0.020507813	0.27124023	0.42895508	0	0	27/6/2018	27	6	2018	19:18:20	69500	0.2	19	18	20	0	0.05859375	3.4691895	-0.1574707	-0.12719727	-0.90893555	2.0180664	0.25195313	0	0	0	0	0	0	0	0	0	0.93115234	0.068847656	0.34741211	0.22924805	0.10327148	-0.014648438	0	44330	0	0	0
353	354	354	Category F	-0.10791016	0.011962891	-1.0319824	-0.000488281	0.25683594	0.43823242	0	0	27/6/2018	27	6	2018	19:18:20	69500	0.3	19	18	20	0	0.05859375	3.4691895	-0.16430664	-0.12670898	-0.91113281	1.770752	0.19238281	0	0	0	0	0	0	0	0	0	0.93457031	0.065429688	0.31616211	0.056396484	0.13867188	-0.12060547	0	44330	0	0	0
354	355	355	Category F	-0.2277832	-0.095947266	-0.69580078	-0.092041016	0.24267578	0.4309082	0	0	27/6/2018	27	6	2018	19:18:20	69500	0.4	19	18	20	0	0.05859375	3.4691895	-0.16943359	-0.12695313	-0.91088867	1.2612305	0.22509766	0	0	0	0	0	0	0	0	0	0.93505859	0.064941406	0.3046875	-0.058349609	0.031005859	0.21508789	0	44330	0	0	0
355	356	356	Category F	-0.3359375	-0.047851563	-0.82788086	-0.096191406	0.22802734	0.43725586	0	0	27/6/2018	27	6	2018	19:18:20	69500	0.5	19	18	20	0	0.05859375	3.4691895	-0.17407227	-0.12695313	-0.91015625	0.29467773	0.19799805	0	0	0	0	0	0	0	0	0	0.93554688	0.064453125	0.32324219	-0.16162109	0.079101563	0.082275391	0	44330	0	0	0
356	357	357	Category F	-0.2277832	-0.16796875	-1.2839355	-0.064697266	0.21679688	0.44995117	0	0	27/6/2018	27	6	2018	19:18:20	69500	0.6	19	18	20	0	0.05859375	3.4691895	-0.18115234	-0.12744141	-0.90942383	0.84667969	0.37939453	0	0	0	0	0	0	0	0	0	0.93603516	0.063964844	0.46118164	-0.046386719	-0.040283203	-0.37426758	0	44330	0	0	0
357	358	358	Category F	-0.059814453	-0.17993164	-0.85180664	-0.059814453	0.24951172	0.43286133	0	0	27/6/2018	27	6	2018	19:18:20	69500	0.7	19	18	20	0	0.05859375	3.4691895	-0.18725586	-0.12866211	-0.90795898	3.2060547	0.1484375	0	0	0	0	0	0	0	0	0	0.93603516	0.063964844	0.23461914	0.12744141	-0.051025391	0.056152344	0	44330	0	0	0
358	359	359	Category F	-0.19189453	-0.25195313	-0.97192383	0.036621094	0.24584961	0.43798828	0	0	27/6/2018	27	6	2018	19:18:20	69500	0.8	19	18	20	0	0.05859375	3.4691895	-0.19311523	-0.13037109	-0.90869141	5.1120605	0.13671875	0	0	0	0	0	0	0	0	0	0.93823242	0.061767578	0.18579102	0.001220703	-0.12133789	-0.062988281	0	44330	0	0	0
359	360	360	Category F	-0.31176758	-0.095947266	-0.95996094	-0.067626953	0.24951172	0.42871094	0	0	27/6/2018	27	6	2018	19:18:20	69500	0.9	19	18	20	0	0.05859375	3.4691895	-0.19726563	-0.13378906	-0.90917969	1.300293	0.13061523	0	0	0	0	0	0	0	0	0	0.93994141	0.060058594	0.20288086	-0.11425781	0.037841797	-0.050537109	0	44330	0	0	0
360	361	361	Category F	-0.19189453	-0.21582031	-0.87597656	-0.019775391	0.28149414	0.42041016	0	0	27/6/2018	27	6	2018	19:18:21	69501	0	19	18	21	0	0.05859375	3.4691895	-0.20043945	-0.13476563	-0.90966797	10.487305	0.087890625	0	0	0	0	0	0	0	0	0	0.94116211	0.058837891	0.12329102	0.008544922	-0.080810547	0.033691406	0	44330	0	0	0
361	362	362	Category F	-0.14379883	0.023925781	-0.94799805	0.027587891	0.28857422	0.41577148	0	0	27/6/2018	27	6	2018	19:18:21	69501	0.1	19	18	21	0	0.05859375	3.4691895	-0.20727539	-0.13574219	-0.90942383	24.443848	0.17602539	0	0	0	0	0	0	0	0	0	0.94262695	0.057373047	0.26171875	0.063476563	0.15966797	-0.038330078	0	44330	0	0	0
362	363	363	Category F	-0.26391602	-0.21582031	-1.2719727	-0.075683594	0.26147461	0.42358398	0	0	27/6/2018	27	6	2018	19:18:21	69501	0.2	19	18	21	0	0.05859375	3.4691895	-0.21362305	-0.13647461	-0.90673828	42.087402	0.37670898	0	0	0	0	0	0	0	0	0	0.94165039	0.058349609	0.49414063	-0.050048828	-0.079101563	-0.36499023	0	44330	0	0	0
363	364	364	Category C	-0.3359375	-0.21582031	-0.85180664	0.328125	-0.10131836	0.35229492	0	0	27/6/2018	27	6	2018	19:48:30	71310	0.4	19	48	30	0	0.058837891	3.5175293	-0.2175293	-0.13769531	-0.90234375	77.081543	0.15014648	0	0	0	0	0	0	0	0	0	0.93847656	0.061523438	0.24658203	-0.11816406	-0.077880859	0.050537109	0	44330	0	0	0
364	365	365	Category C	-0.37182617	-0.15576172	-0.81591797	0.28833008	-0.089355469	0.3894043	0	0	27/6/2018	27	6	2018	19:48:30	71310	0.5	19	48	30	0	0.058837891	3.5175293	-0.22460938	-0.13745117	-0.9050293	135.95825	0.17285156	0	0	0	0	0	0	0	0	0	0.94262695	0.057373047	0.25439453	-0.14697266	-0.018066406	0.089111328	0	44330	0	0	0
365	366	366	Category C	-0.64794922	-0.23999023	-0.87597656	0.30810547	-0.08984375	0.37207031	0	0	27/6/2018	27	6	2018	19:48:30	71310	0.6	19	48	30	0	0.058837891	3.5175293	-0.22753906	-0.13745117	-0.90551758	155.17505	0.43334961	0	0	0	0	0	0	0	0	0	0.94384766	0.056152344	0.55224609	-0.42016602	-0.10229492	0.029541016	0	44330	0	0	0
366	367	367	Category C	-0.3359375	-0.20385742	-0.70776367	0.30712891	-0.08984375	0.37280273	0	0	27/6/2018	27	6	2018	19:48:30	71310	0.7	19	48	30	0	0.058837891	3.5175293	-0.23242188	-0.13769531	-0.90625	159.12842	0.23339844	0	0	0	0	0	0	0	0	0	0.94580078	0.054199219	0.36791992	-0.10327148	-0.065917969	0.19848633	0	44330	0	0	0
367	368	368	Category C	-0.46777344	-0.17993164	-0.87597656	0.33032227	-0.08203125	0.36376953	0	0	27/6/2018	27	6	2018	19:48:30	71310	0.8	19	48	30	0	0.058837891	3.5175293	-0.23681641	-0.13696289	-0.90551758	152.61841	0.23657227	0	0	0	0	0	0	0	0	0	0.94580078	0.054199219	0.30322266	-0.23071289	-0.042724609	0.029541016	0	44330	0	0	0
368	369	369	Category C	-0.46777344	-0.16796875	-0.88793945	0.31396484	-0.084472656	0.37207031	0	0	27/6/2018	27	6	2018	19:48:30	71310	0.9	19	48	30	0	0.058837891	3.5175293	-0.24438477	-0.13745117	-0.90551758	151.38843	0.22607422	0	0	0	0	0	0	0	0	0	0.94799805	0.052001953	0.27124023	-0.22314453	-0.030273438	0.017578125	0	44330	0	0	0
369	370	370	Category C	-0.50390625	-0.17993164	-0.85180664	0.30908203	-0.075683594	0.37817383	0	0	27/6/2018	27	6	2018	19:48:31	71311	0	19	48	31	0	0.058837891	3.5175293	-0.24829102	-0.13891602	-0.90380859	156.4165	0.26391602	0	0	0	0	0	0	0	0	0	0.94750977	0.052490234	0.34838867	-0.25537109	-0.040771484	0.052001953	0	44330	0	0	0
370	371	371	Category C	-0.27587891	-0.21582031	-0.73193359	0.32104492	-0.069824219	0.36987305	0	0	27/6/2018	27	6	2018	19:48:31	71311	0.1	19	48	31	0	0.058837891	3.5175293	-0.25537109	-0.14013672	-0.90600586	152.25732	0.19091797	0	0	0	0	0	0	0	0	0	0.9519043	0.048095703	0.27001953	-0.020263672	-0.075439453	0.17407227	0	44330	0	0	0
371	372	372	Category C	-0.39599609	-0.16796875	-0.83984375	0.33300781	-0.059326172	0.35717773	0	0	27/6/2018	27	6	2018	19:48:31	71311	0.2	19	48	31	0	0.058837891	3.5175293	-0.25708008	-0.14086914	-0.90380859	140.13672	0.1550293	0	0	0	0	0	0	0	0	0	0.95019531	0.049804688	0.22973633	-0.13867188	-0.026855469	0.063964844	0	44330	0	0	0
372	373	373	Category C	-0.39599609	-0.17993164	-0.82788086	0.30810547	-0.073974609	0.37939453	0	0	27/6/2018	27	6	2018	19:48:31	71311	0.3	19	48	31	0	0.058837891	3.5175293	-0.26147461	-0.14257813	-0.90356445	122.12744	0.15869141	0	0	0	0	0	0	0	0	0	0.95141602	0.048583984	0.24755859	-0.13427734	-0.037109375	0.075683594	0	44330	0	0	0
373	374	374	Category C	-0.53979492	-0.17993164	-1.0078125	0.31079102	-0.087890625	0.3737793	0	0	27/6/2018	27	6	2018	19:48:31	71311	0.4	19	48	31	0	0.058837891	3.5175293	-0.26611328	-0.14331055	-0.90209961	87.669189	0.29541016	0	0	0	0	0	0	0	0	0	0.95141602	0.048583984	0.41577148	-0.2734375	-0.036376953	-0.10546875	0	44330	0	0	0
374	375	375	Category C	-0.2878418	-0.16796875	-0.83984375	0.29345703	-0.095947266	0.38452148	0	0	27/6/2018	27	6	2018	19:48:31	71311	0.5	19	48	31	0	0.058837891	3.5175293	-0.27075195	-0.14404297	-0.8996582	29.015381	0.066650391	0	0	0	0	0	0	0	0	0	0.95043945	0.049560547	0.10058594	-0.016845703	-0.023681641	0.059814453	0	44330	0	0	0
375	376	376	Category C	-0.39599609	-0.11987305	-0.83984375	0.31567383	-0.093994141	0.37011719	0	0	27/6/2018	27	6	2018	19:48:31	71311	0.6	19	48	31	0	0.058837891	3.5175293	-0.2746582	-0.14355469	-0.89868164	5.5422363	0.13671875	0	0	0	0	0	0	0	0	0	0.95068359	0.049316406	0.20385742	-0.12109375	0.023681641	0.058837891	0	44330	0	0	0
376	377	377	Category C	-0.38378906	-0.16796875	-0.93579102	0.29248047	-0.10791016	0.38037109	0	0	27/6/2018	27	6	2018	19:48:31	71311	0.7	19	48	31	0	0.058837891	3.5175293	-0.27661133	-0.14257813	-0.89868164	6.0322266	0.1159668	0	0	0	0	0	0	0	0	0	0.95092773	0.049072266	0.16943359	-0.10693359	-0.025146484	-0.036865234	0	44330	0	0	0
377	378	378	Category C	-0.29980469	-0.16796875	-0.86376953	0.28125	-0.099609375	0.39111328	0	0	27/6/2018	27	6	2018	19:48:31	71311	0.8	19	48	31	0	0.058837891	3.5175293	-0.28100586	-0.14306641	-0.90136719	15.238281	0.048828125	0	0	0	0	0	0	0	0	0	0.95507813	0.044921875	0.081054688	-0.018554688	-0.024658203	0.037597656	0	44330	0	0	0
378	379	379	Category C	-0.2878418	-0.13183594	-0.86376953	0.27539063	-0.092529297	0.39135742	0	0	27/6/2018	27	6	2018	19:48:31	71311	0.9	19	48	31	0	0.058837891	3.5175293	-0.28198242	-0.14306641	-0.90136719	15.471191	0.039794922	0	0	0	0	0	0	0	0	0	0.95532227	0.044677734	0.0546875	-0.005615234	0.011230469	0.037597656	0	44330	0	0	0
379	380	380	Category C	-0.38378906	-0.17993164	-1.0439453	0.26318359	-0.1015625	0.39697266	0	0	27/6/2018	27	6	2018	19:48:32	71312	0	19	48	32	0	0.058837891	3.5175293	-0.28393555	-0.14135742	-0.89941406	8.9064941	0.17944336	0	0	0	0	0	0	0	0	0	0.95385742	0.046142578	0.2824707	-0.099609375	-0.038330078	-0.14428711	0	44330	0	0	0
380	381	381	Category C	-0.23999023	-0.095947266	-0.83984375	0.25756836	-0.10131836	0.40429688	0	0	27/6/2018	27	6	2018	19:48:32	71312	0.1	19	48	32	0	0.058837891	3.5175293	-0.28540039	-0.14208984	-0.89526367	4.4001465	0.085205078	0	0	0	0	0	0	0	0	0	0.95043945	0.049560547	0.1472168	0.045410156	0.046142578	0.055419922	0	44330	0	0	0
381	382	382	Category C	-0.44384766	-0.13183594	-0.95996094	0.27880859	-0.099853516	0.38818359	0	0	27/6/2018	27	6	2018	19:48:32	71312	0.2	19	48	32	0	0.058837891	3.5175293	-0.2878418	-0.14379883	-0.89355469	3.904541	0.16992188	0	0	0	0	0	0	0	0	0	0.94970703	0.050292969	0.234375	-0.15576172	0.011962891	-0.066162109	0	44330	0	0	0
382	383	383	Category C	-0.2878418	-0.17993164	-0.79199219	0.2668457	-0.087402344	0.39916992	0	0	27/6/2018	27	6	2018	19:48:32	71312	0.3	19	48	32	0	0.058837891	3.5175293	-0.29223633	-0.14428711	-0.89526367	2.4685059	0.109375	0	0	0	0	0	0	0	0	0	0.95288086	0.047119141	0.14331055	0.004394531	-0.035400391	0.10327148	0	44330	0	0	0
383	384	384	Category C	-0.20385742	-0.17993164	-0.671875	0.31396484	-0.070800781	0.37255859	0	0	27/6/2018	27	6	2018	19:48:32	71312	0.4	19	48	32	0	0.058837891	3.5175293	-0.29223633	-0.14501953	-0.89550781	0.41015625	0.24316406	0	0	0	0	0	0	0	0	0	0.953125	0.046875	0.34692383	0.088378906	-0.034667969	0.22363281	0	44330	0	0	0
384	385	385	Category C	-0.41992188	-0.14379883	-0.94799805	0.30053711	-0.068359375	0.38818359	0	0	27/6/2018	27	6	2018	19:48:32	71312	0.5	19	48	32	0	0.058837891	3.5175293	-0.29296875	-0.14697266	-0.89575195	0.31811523	0.13696289	0	0	0	0	0	0	0	0	0	0.95385742	0.046142578	0.18212891	-0.12670898	0.003173828	-0.052001953	0	44330	0	0	0
385	386	386	Category C	-0.2878418	-0.17993164	-0.93579102	0.26904297	-0.088378906	0.40209961	0	0	27/6/2018	27	6	2018	19:48:32	71312	0.6	19	48	32	0	0.058837891	3.5175293	-0.29321289	-0.14453125	-0.89697266	0.57470703	0.052490234	0	0	0	0	0	0	0	0	0	0.95483398	0.045166016	0.079345703	0.005371094	-0.03515625	-0.038574219	0	44330	0	0	0
386	387	387	Category C	-0.31176758	-0.19189453	-0.93579102	0.2746582	-0.090087891	0.39404297	0	0	27/6/2018	27	6	2018	19:48:32	71312	0.7	19	48	32	0	0.058837891	3.5175293	-0.29125977	-0.14770508	-0.88989258	0.54101563	0.066650391	0	0	0	0	0	0	0	0	0	0.94799805	0.052001953	0.11010742	-0.020263672	-0.043945313	-0.045654297	0	44330	0	0	0
387	388	388	Category C	-0.3359375	-0.15576172	-0.82788086	0.27197266	-0.094482422	0.39697266	0	0	27/6/2018	27	6	2018	19:48:32	71312	0.8	19	48	32	0	0.058837891	3.5175293	-0.29638672	-0.14672852	-0.89160156	0.43115234	0.075439453	0	0	0	0	0	0	0	0	0	0.95092773	0.049072266	0.11230469	-0.039306641	-0.008789063	0.063720703	0	44330	0	0	0
388	389	389	Category C	-0.19189453	-0.15576172	-0.92382813	0.28662109	-0.092773438	0.38549805	0	0	27/6/2018	27	6	2018	19:48:32	71312	0.9	19	48	32	0	0.058837891	3.5175293	-0.29907227	-0.14599609	-0.89233398	2.3256836	0.11206055	0	0	0	0	0	0	0	0	0	0.95239258	0.047607422	0.14794922	0.10717773	-0.009521484	-0.03125	0	44330	0	0	0
389	390	390	Category C	-0.44384766	-0.17993164	-0.94799805	0.25073242	-0.088134766	0.40942383	0	0	27/6/2018	27	6	2018	19:48:33	71313	0	19	48	33	0	0.058837891	3.5175293	-0.29956055	-0.14599609	-0.89160156	1.8706055	0.15820313	0	0	0	0	0	0	0	0	0	0.9519043	0.048095703	0.23388672	-0.14404297	-0.033691406	-0.056152344	0	44330	0	0	0
390	391	391	Category C	-0.3359375	-0.19189453	-0.94799805	0.25146484	-0.088378906	0.40673828	0	0	27/6/2018	27	6	2018	19:48:33	71313	0.111	19	48	33	0	0.058837891	3.5175293	-0.30151367	-0.14624023	-0.89453125	2.279541	0.078125	0	0	0	0	0	0	0	0	0	0.95532227	0.044677734	0.13330078	-0.034179688	-0.045410156	-0.053222656	0	44330	0	0	0
391	392	392	Category C	-0.17993164	-0.15576172	-0.80395508	0.25317383	-0.094238281	0.40844727	0	0	27/6/2018	27	6	2018	19:48:33	71313	0.222	19	48	33	0	0.058837891	3.5175293	-0.30249023	-0.14672852	-0.89624023	3.0158691	0.15356445	0	0	0	0	0	0	0	0	0	0.95727539	0.042724609	0.22387695	0.12255859	-0.008789063	0.092285156	0	44330	0	0	0
392	393	393	Category C	-0.45581055	-0.14379883	-0.98388672	0.29443359	-0.096191406	0.3815918	0	0	27/6/2018	27	6	2018	19:48:33	71313	0.333	19	48	33	0	0.059082031	3.4804688	-0.30273438	-0.14428711	-0.89111328	3.4692383	0.17871094	0	0	0	0	0	0	0	0	0	0.95239258	0.047607422	0.24609375	-0.15283203	0.000488281	-0.092529297	0	44330	0	0	0
393	394	394	Category C	-0.26391602	-0.16796875	-0.85180664	0.25756836	-0.095947266	0.40356445	0	0	27/6/2018	27	6	2018	19:48:33	71313	0.444	19	48	33	0	0.059082031	3.4804688	-0.30664063	-0.14599609	-0.890625	3.6218262	0.061767578	0	0	0	0	0	0	0	0	0	0.953125	0.046875	0.10351563	0.042724609	-0.021728516	0.038818359	0	44330	0	0	0
394	395	395	Category C	-0.2878418	-0.16796875	-0.83984375	0.27539063	-0.096923828	0.39208984	0	0	27/6/2018	27	6	2018	19:48:33	71313	0.555	19	48	33	0	0.059082031	3.4804688	-0.30834961	-0.14624023	-0.88964844	1.7492676	0.058105469	0	0	0	0	0	0	0	0	0	0.95288086	0.047119141	0.092041016	0.020507813	-0.021484375	0.049804688	0	44330	0	0	0
395	396	396	Category C	-0.31176758	-0.16796875	-0.91186523	0.2590332	-0.10302734	0.40454102	0	0	27/6/2018	27	6	2018	19:48:33	71313	0.666	19	48	33	0	0.059082031	3.4804688	-0.31005859	-0.14648438	-0.89306641	0.90185547	0.028320313	0	0	0	0	0	0	0	0	0	0.95654297	0.043457031	0.041503906	-0.001464844	-0.021240234	-0.018554688	0	44330	0	0	0
396	397	397	Category C	-0.26391602	-0.15576172	-0.94799805	0.25732422	-0.10668945	0.40258789	0	0	27/6/2018	27	6	2018	19:48:33	71313	0.777	19	48	33	0	0.059082031	3.4804688	-0.30957031	-0.14697266	-0.89233398	2.7380371	0.072265625	0	0	0	0	0	0	0	0	0	0.95605469	0.043945313	0.10986328	0.045654297	-0.008544922	-0.055419922	0	44330	0	0	0
397	398	398	Category C	-0.27587891	-0.095947266	-0.83984375	0.2512207	-0.09765625	0.40942383	0	0	27/6/2018	27	6	2018	19:48:33	71313	0.888	19	48	33	0	0.059082031	3.4804688	-0.31079102	-0.1472168	-0.88769531	1.4978027	0.078369141	0	0	0	0	0	0	0	0	0	0.9519043	0.048095703	0.1340332	0.034912109	0.051269531	0.047851563	0	44330	0	0	0
398	399	399	Category C	-0.32397461	-0.2277832	-0.88793945	0.27441406	-0.10498047	0.39477539	0	0	27/6/2018	27	6	2018	19:48:34	71314	0	19	48	34	0	0.059082031	3.4804688	-0.31201172	-0.14624023	-0.88769531	0.70092773	0.08203125	0	0	0	0	0	0	0	0	0	0.95239258	0.047607422	0.093017578	-0.01171875	-0.081298828	0	0	44330	0	0	0
399	400	400	Category C	-0.2277832	-0.10791016	-0.95996094	0.26000977	-0.099365234	0.40258789	0	0	27/6/2018	27	6	2018	19:48:34	71314	0.09	19	48	34	0	0.059082031	3.4804688	-0.31420898	-0.14550781	-0.88720703	0.53979492	0.11889648	0	0	0	0	0	0	0	0	0	0.95239258	0.047607422	0.1965332	0.086425781	0.037597656	-0.072509766	0	44330	0	0	0
400	401	401	Category C	-0.38378906	-0.071777344	-0.92382813	0.25634766	-0.10302734	0.40039063	0	0	27/6/2018	27	6	2018	19:48:34	71314	0.181	19	48	34	0	0.059082031	3.4804688	-0.31396484	-0.14550781	-0.88647461	1.3168945	0.1081543	0	0	0	0	0	0	0	0	0	0.95166016	0.048339844	0.18066406	-0.069580078	0.073730469	-0.037109375	0	44330	0	0	0
401	402	402	Category C	-0.29980469	-0.14379883	-0.82788086	0.26416016	-0.091064453	0.39990234	0	0	27/6/2018	27	6	2018	19:48:34	71314	0.272	19	48	34	0	0.059082031	3.4804688	-0.31469727	-0.14404297	-0.88598633	1.0517578	0.060058594	0	0	0	0	0	0	0	0	0	0.95117188	0.048828125	0.073486328	0.014892578	0.000244141	0.058105469	0	44330	0	0	0
402	403	403	Category C	-0.19189453	-0.16796875	-0.69580078	0.29077148	-0.078857422	0.38964844	0	0	27/6/2018	27	6	2018	19:48:34	71314	0.363	19	48	34	0	0.059082031	3.4804688	-0.31884766	-0.14599609	-0.88574219	3.2214355	0.22949219	0	0	0	0	0	0	0	0	0	0.95263672	0.047363281	0.33886719	0.12695313	-0.021728516	0.18994141	0	44330	0	0	0
403	404	404	Category C	-0.44384766	-0.16796875	-1.0078125	0.28515625	-0.078857422	0.390625	0	0	27/6/2018	27	6	2018	19:48:34	71314	0.454	19	48	34	0	0.059082031	3.4804688	-0.31591797	-0.14526367	-0.87939453	4.4543457	0.18237305	0	0	0	0	0	0	0	0	0	0.94580078	0.054199219	0.27832031	-0.12768555	-0.022460938	-0.12817383	0	44330	0	0	0
404	405	405	Category C	-0.17993164	-0.19189453	-0.95996094	0.25146484	-0.083740234	0.41064453	0	0	27/6/2018	27	6	2018	19:48:34	71314	0.545	19	48	34	0	0.059082031	3.4804688	-0.31933594	-0.14477539	-0.88305664	2.5710449	0.16601563	0	0	0	0	0	0	0	0	0	0.95019531	0.049804688	0.26318359	0.1394043	-0.046875	-0.076660156	0	44330	0	0	0
405	406	406	Category C	-0.34790039	-0.16796875	-0.94799805	0.2824707	-0.089599609	0.39233398	0	0	27/6/2018	27	6	2018	19:48:34	71314	0.636	19	48	34	0	0.059082031	3.4804688	-0.31640625	-0.14379883	-0.88378906	2.8896484	0.075195313	0	0	0	0	0	0	0	0	0	0.94970703	0.050292969	0.11938477	-0.03125	-0.023925781	-0.063964844	0	44330	0	0	0
406	407	407	Category C	-0.21582031	-0.17993164	-0.81591797	0.25048828	-0.083984375	0.40673828	0	0	27/6/2018	27	6	2018	19:48:34	71314	0.727	19	48	34	0	0.059082031	3.4804688	-0.31469727	-0.14208984	-0.88696289	3.286377	0.12744141	0	0	0	0	0	0	0	0	0	0.95166016	0.048339844	0.20751953	0.098876953	-0.037597656	0.071044922	0	44330	0	0	0
407	408	408	Category C	-0.39599609	-0.16796875	-0.95996094	0.27807617	-0.0859375	0.3894043	0	0	27/6/2018	27	6	2018	19:48:34	71314	0.818	19	48	34	0	0.059082031	3.4804688	-0.31201172	-0.14111328	-0.88623047	2.3581543	0.11450195	0	0	0	0	0	0	0	0	0	0.95019531	0.049804688	0.18408203	-0.083740234	-0.026611328	-0.073486328	0	44330	0	0	0
408	409	409	Category C	-0.2277832	-0.16796875	-0.86376953	0.24951172	-0.090820313	0.41040039	0	0	27/6/2018	27	6	2018	19:48:34	71314	0.909	19	48	34	0	0.059082031	3.4804688	-0.31152344	-0.13916016	-0.88793945	0.27563477	0.091796875	0	0	0	0	0	0	0	0	0	0.95117188	0.048828125	0.13671875	0.083740234	-0.028564453	0.024169922	0	44330	0	0	0
409	410	410	Category C	-0.39599609	-0.19189453	-0.93579102	0.29516602	-0.098388672	0.38354492	0	0	27/6/2018	27	6	2018	19:48:35	71315	0	19	48	35	0	0.059082031	3.4804688	-0.30859375	-0.13916016	-0.88769531	1.1098633	0.11254883	0	0	0	0	0	0	0	0	0	0.94995117	0.050048828	0.18774414	-0.087158203	-0.052490234	-0.047851563	0	44330	0	0	0
410	411	411	Category C	-0.23999023	-0.14379883	-0.74389648	0.2722168	-0.092773438	0.39794922	0	0	27/6/2018	27	6	2018	19:48:35	71315	0.1	19	48	35	0	0.059082031	3.4804688	-0.30737305	-0.13793945	-0.88916016	1.5788574	0.16015625	0	0	0	0	0	0	0	0	0	0.95092773	0.049072266	0.21850586	0.067382813	-0.005615234	0.14526367	0	44330	0	0	0
411	412	412	Category C	-0.37182617	-0.17993164	-0.91186523	0.30126953	-0.092041016	0.38085938	0	0	27/6/2018	27	6	2018	19:48:35	71315	0.2	19	48	35	0	0.059082031	3.4804688	-0.30688477	-0.13696289	-0.89038086	0.092285156	0.080322266	0	0	0	0	0	0	0	0	0	0.95166016	0.048339844	0.12890625	-0.064697266	-0.042724609	-0.021240234	0	44330	0	0	0
412	413	413	Category C	-0.31176758	-0.10791016	-0.83984375	0.2668457	-0.092529297	0.39892578	0	0	27/6/2018	27	6	2018	19:48:35	71315	0.3	19	48	35	0	0.059082031	3.4804688	-0.30810547	-0.13745117	-0.89135742	0.20288086	0.059570313	0	0	0	0	0	0	0	0	0	0.953125	0.046875	0.084716797	-0.003417969	0.029541016	0.051513672	0	44330	0	0	0
413	414	414	Category C	-0.2878418	-0.15576172	-0.89990234	0.28735352	-0.098144531	0.38818359	0	0	27/6/2018	27	6	2018	19:48:35	71315	0.4	19	48	35	0	0.059082031	3.4804688	-0.30541992	-0.13696289	-0.89160156	1.2001953	0.026855469	0	0	0	0	0	0	0	0	0	0.95239258	0.047607422	0.044433594	0.017578125	-0.018554688	-0.008056641	0	44330	0	0	0
414	415	415	Category C	-0.31176758	-0.047851563	-0.80395508	0.27099609	-0.10302734	0.39086914	0	0	27/6/2018	27	6	2018	19:48:35	71315	0.5	19	48	35	0	0.059082031	3.4804688	-0.30371094	-0.13647461	-0.89135742	3.46875	0.12475586	0	0	0	0	0	0	0	0	0	0.95166016	0.048339844	0.18383789	-0.0078125	0.088623047	0.087402344	0	44330	0	0	0
415	416	416	Category C	-0.21582031	-0.059814453	-0.80395508	0.30444336	-0.10864258	0.37329102	0	0	27/6/2018	27	6	2018	19:48:35	71315	0.6	19	48	35	0	0.059082031	3.4804688	-0.30297852	-0.13623047	-0.8918457	4.6015625	0.14550781	0	0	0	0	0	0	0	0	0	0.95166016	0.048339844	0.25170898	0.087158203	0.076416016	0.087890625	0	44330	0	0	0
416	417	417	Category C	-0.38378906	-0.17993164	-1.0078125	0.28198242	-0.11401367	0.38183594	0	0	27/6/2018	27	6	2018	19:48:35	71315	0.7	19	48	35	0	0.059082031	3.4804688	-0.30249023	-0.13623047	-0.89233398	7.1066895	0.14746094	0	0	0	0	0	0	0	0	0	0.9519043	0.048095703	0.23999023	-0.081054688	-0.043457031	-0.11523438	0	44330	0	0	0
417	418	418	Category C	-0.2277832	-0.059814453	-0.87597656	0.29150391	-0.10864258	0.37915039	0	0	27/6/2018	27	6	2018	19:48:35	71315	0.8	19	48	35	0	0.059082031	3.4804688	-0.29956055	-0.13525391	-0.89086914	7.8571777	0.10522461	0	0	0	0	0	0	0	0	0	0.94946289	0.050537109	0.16235352	0.071777344	0.075439453	0.014892578	0	44330	0	0	0
418	419	419	Category C	-0.34790039	-0.023925781	-0.87597656	0.29663086	-0.10839844	0.37719727	0	0	27/6/2018	27	6	2018	19:48:35	71315	0.9	19	48	35	0	0.059082031	3.4804688	-0.30102539	-0.13476563	-0.89208984	9.7963867	0.12133789	0	0	0	0	0	0	0	0	0	0.95117188	0.048828125	0.17382813	-0.046630859	0.11083984	0.016113281	0	44330	0	0	0
419	420	420	Category C	-0.23999023	-0.16796875	-0.85180664	0.27636719	-0.073730469	0.39428711	0	0	27/6/2018	27	6	2018	19:48:36	71316	0	19	48	36	0	0.059082031	3.4804688	-0.30053711	-0.13452148	-0.89160156	10.252441	0.079589844	0	0	0	0	0	0	0	0	0	0.95043945	0.049560547	0.13354492	0.060546875	-0.033203125	0.039794922	0	44330	0	0	0
420	421	421	Category C	-0.20385742	-0.15576172	-0.83984375	0.30664063	-0.074707031	0.37915039	0	0	27/6/2018	27	6	2018	19:48:36	71316	0.1	19	48	36	0	0.059082031	3.4804688	-0.29833984	-0.13452148	-0.89160156	11.278076	0.10961914	0	0	0	0	0	0	0	0	0	0.94970703	0.050292969	0.16748047	0.094482422	-0.020996094	0.051757813	0	44330	0	0	0
421	422	422	Category C	-0.49194336	-0.16796875	-1.0559082	0.29541016	-0.076416016	0.38476563	0	0	27/6/2018	27	6	2018	19:48:36	71316	0.2	19	48	36	0	0.059082031	3.4804688	-0.29833984	-0.13549805	-0.89282227	12.266357	0.25488281	0	0	0	0	0	0	0	0	0	0.95117188	0.048828125	0.38842773	-0.19335938	-0.032226563	-0.1628418	0	44330	0	0	0
422	423	423	Category C	-0.20385742	-0.083984375	-0.76782227	0.28588867	-0.076416016	0.39282227	0	0	27/6/2018	27	6	2018	19:48:36	71316	0.3	19	48	36	0	0.059082031	3.4804688	-0.29492188	-0.13598633	-0.89086914	11.874268	0.16186523	0	0	0	0	0	0	0	0	0	0.94824219	0.051757813	0.26635742	0.091064453	0.052001953	0.12304688	0	44330	0	0	0
423	424	424	Category C	-0.25195313	-0.14379883	-0.79199219	0.33740234	-0.067626953	0.36206055	0	0	27/6/2018	27	6	2018	19:48:36	71316	0.4	19	48	36	0	0.059082031	3.4804688	-0.29589844	-0.13525391	-0.89355469	11.758057	0.11083984	0	0	0	0	0	0	0	0	0	0.95092773	0.049072266	0.15380859	0.043945313	-0.008300781	0.1015625	0	44330	0	0	0
424	425	425	Category C	-0.29980469	-0.095947266	-0.94799805	0.33984375	-0.071289063	0.35620117	0	0	27/6/2018	27	6	2018	19:48:36	71316	0.5	19	48	36	0	0.059082031	3.4804688	-0.296875	-0.13500977	-0.89624023	11.402344	0.064697266	0	0	0	0	0	0	0	0	0	0.95385742	0.046142578	0.093505859	-0.002685547	0.0390625	-0.051513672	0	44330	0	0	0
425	426	426	Category C	-0.21582031	-0.10791016	-0.86376953	0.30297852	-0.080078125	0.38305664	0	0	27/6/2018	27	6	2018	19:48:36	71316	0.6	19	48	36	0	0.059082031	3.4804688	-0.29541016	-0.13525391	-0.89550781	11.854248	0.090087891	0	0	0	0	0	0	0	0	0	0.95263672	0.047363281	0.13891602	0.079589844	0.02734375	0.031738281	0	44330	0	0	0
426	427	427	Category C	-0.34790039	-0.059814453	-0.87597656	0.33129883	-0.067871094	0.36669922	0	0	27/6/2018	27	6	2018	19:48:36	71316	0.7	19	48	36	0	0.059082031	3.4804688	-0.29516602	-0.13378906	-0.89550781	10.52124	0.092773438	0	0	0	0	0	0	0	0	0	0.95239258	0.047607422	0.14599609	-0.052490234	0.073974609	0.01953125	0	44330	0	0	0
427	428	428	Category C	-0.23999023	-0.11987305	-0.89990234	0.29443359	-0.063476563	0.38720703	0	0	27/6/2018	27	6	2018	19:48:36	71316	0.8	19	48	36	0	0.059082031	3.4804688	-0.29492188	-0.13330078	-0.89746094	9.3393555	0.056640625	0	0	0	0	0	0	0	0	0	0.95410156	0.045898438	0.070800781	0.054931641	0.013427734	-0.002197266	0	44330	0	0	0
428	429	429	Category C	-0.23999023	-0.16796875	-0.86376953	0.31152344	-0.041748047	0.37988281	0	0	27/6/2018	27	6	2018	19:48:36	71316	0.9	19	48	36	0	0.059082031	3.4804688	-0.28930664	-0.13671875	-0.8984375	8.9160156	0.067871094	0	0	0	0	0	0	0	0	0	0.95385742	0.046142578	0.11523438	0.049316406	-0.031005859	0.034667969	0	44330	0	0	0
429	430	430	Category C	-0.3359375	-0.095947266	-0.99584961	0.30224609	-0.049072266	0.38671875	0	0	27/6/2018	27	6	2018	19:48:37	71317	0	19	48	37	0	0.059082031	3.4804688	-0.29174805	-0.081298828	-0.92260742	9.4414063	0.086425781	0	0	0	0	0	0	0	0	0	0.97119141	0.028808594	0.1315918	-0.043945313	-0.014404297	-0.072998047	0	44330	0	0	0
430	431	431	Category C	-0.23999023	-0.035888672	-0.87597656	0.27319336	-0.069091797	0.40380859	0	0	27/6/2018	27	6	2018	19:48:37	71317	0.111	19	48	37	0	0.059326172	3.5384766	-0.26147461	-0.15307617	-0.95581055	8.0327148	0.14331055	0	0	0	0	0	0	0	0	0	1.0026855	0.002685547	0.21850586	0.021484375	0.1171875	0.079833984	0	44330	0	0	0
431	432	432	Category C	-0.27587891	-0.11987305	-0.91186523	0.31591797	-0.082763672	0.37353516	0	0	27/6/2018	27	6	2018	19:48:37	71317	0.222	19	48	37	0	0.059326172	3.5384766	-0.25756836	-0.15161133	-1.0107422	6.9282227	0.10546875	0	0	0	0	0	0	0	0	0	1.0539551	0.053955078	0.14916992	-0.018066406	0.031738281	0.098876953	0	44330	0	0	0
432	433	433	Category C	-0.23999023	-0.15576172	-0.87597656	0.29174805	-0.076660156	0.38476563	0	0	27/6/2018	27	6	2018	19:48:37	71317	0.333	19	48	37	0	0.059326172	3.5384766	-0.25073242	-0.15795898	-1.0400391	6.9645996	0.16430664	0	0	0	0	0	0	0	0	0	1.081543	0.081542969	0.17700195	0.010742188	0.002197266	0.1640625	0	44330	0	0	0
433	434	434	Category C	-0.25195313	-0.011962891	-0.94799805	0.30004883	-0.092285156	0.375	0	0	27/6/2018	27	6	2018	19:48:37	71317	0.444	19	48	37	0	0.059326172	3.5384766	-0.24975586	-0.15087891	-1.0463867	4.465332	0.17041016	0	0	0	0	0	0	0	0	0	1.0864258	0.086425781	0.23950195	-0.001953125	0.13891602	0.098388672	0	44330	0	0	0
434	435	435	Category C	-0.35986328	-0.10791016	-0.97192383	0.28393555	-0.092041016	0.39428711	0	0	27/6/2018	27	6	2018	19:48:37	71317	0.555	19	48	37	0	0.059326172	3.5384766	-0.24243164	-0.15405273	-1.0517578	1.2185059	0.14916992	0	0	0	0	0	0	0	0	0	1.090332	0.090332031	0.2434082	-0.1171875	0.046142578	0.079833984	0	44330	0	0	0
435	436	436	Category C	-0.2878418	-0.083984375	-0.77978516	0.28515625	-0.074462891	0.390625	0	0	27/6/2018	27	6	2018	19:48:37	71317	0.666	19	48	37	0	0.059326172	3.5384766	-0.23925781	-0.15454102	-1.0532227	1.8696289	0.28662109	0	0	0	0	0	0	0	0	0	1.0910645	0.091064453	0.39233398	-0.048339844	0.070556641	0.2734375	0	44330	0	0	0
436	437	437	Category C	-0.32397461	-0.19189453	-0.89990234	0.30029297	-0.0703125	0.38647461	0	0	27/6/2018	27	6	2018	19:48:37	71317	0.777	19	48	37	0	0.059326172	3.5384766	-0.23486328	-0.15454102	-1.0537109	3.1503906	0.18164063	0	0	0	0	0	0	0	0	0	1.0908203	0.090820313	0.2800293	-0.088867188	-0.037109375	0.15380859	0	44330	0	0	0
437	438	438	Category C	-0.16796875	-0.10791016	-0.86376953	0.3046875	-0.057128906	0.38378906	0	0	27/6/2018	27	6	2018	19:48:37	71317	0.888	19	48	37	0	0.059326172	3.5384766	-0.23193359	-0.15332031	-1.0534668	4.6411133	0.20532227	0	0	0	0	0	0	0	0	0	1.0895996	0.089599609	0.29931641	0.063964844	0.045410156	0.18969727	0	44330	0	0	0
438	439	439	Category C	-0.35986328	-0.17993164	-0.93579102	0.30883789	-0.051269531	0.37792969	0	0	27/6/2018	27	6	2018	19:48:38	71318	0	19	48	38	0	0.059326172	3.5384766	-0.23095703	-0.15429688	-1.0537109	5.5888672	0.17651367	0	0	0	0	0	0	0	0	0	1.0898438	0.08984375	0.2722168	-0.12866211	-0.025390625	0.11791992	0	44330	0	0	0
439	440	440	Category C	-0.29980469	-0.10791016	-0.88793945	0.30126953	-0.059082031	0.38452148	0	0	27/6/2018	27	6	2018	19:48:38	71318	0.1	19	48	38	0	0.059326172	3.5384766	-0.23144531	-0.15234375	-1.0539551	5.2609863	0.18481445	0	0	0	0	0	0	0	0	0	1.0898438	0.08984375	0.27880859	-0.068115234	0.044433594	0.16601563	0	44330	0	0	0
440	441	441	Category C	-0.25195313	-0.095947266	-0.83984375	0.3046875	-0.060058594	0.38037109	0	0	27/6/2018	27	6	2018	19:48:38	71318	0.2	19	48	38	0	0.059326172	3.5384766	-0.23144531	-0.15283203	-1.0515137	3.0175781	0.22021484	0	0	0	0	0	0	0	0	0	1.0876465	0.087646484	0.28930664	-0.020263672	0.056884766	0.21166992	0	44330	0	0	0
441	442	442	Category C	-0.46777344	-0.13183594	-0.93579102	0.29980469	-0.0859375	0.3828125	0	0	27/6/2018	27	6	2018	19:48:38	71318	0.3	19	48	38	0	0.059326172	3.5384766	-0.23046875	-0.15356445	-1.0529785	3.2270508	0.26538086	0	0	0	0	0	0	0	0	0	1.0888672	0.088867188	0.37646484	-0.23706055	0.021728516	0.1171875	0	44330	0	0	0
442	443	443	Category C	-0.035888672	-0.15576172	-0.76782227	0.32006836	-0.048828125	0.37231445	0	0	27/6/2018	27	6	2018	19:48:38	71318	0.4	19	48	38	0	0.059326172	3.5384766	-0.22973633	-0.15332031	-1.0539551	3.6142578	0.34570313	0	0	0	0	0	0	0	0	0	1.0895996	0.089599609	0.48242188	0.19384766	-0.002197266	0.28613281	0	44330	0	0	0
443	444	444	Category C	-0.61181641	-0.16796875	-1.1398926	0.32910156	-0.053222656	0.3684082	0	0	27/6/2018	27	6	2018	19:48:38	71318	0.5	19	48	38	0	0.059326172	3.5384766	-0.23461914	-0.15332031	-1.0581055	1.4645996	0.38598633	0	0	0	0	0	0	0	0	0	1.0947266	0.094726563	0.47314453	-0.37695313	-0.014404297	-0.081542969	0	44330	0	0	0
444	445	445	Category C	-0.13183594	-0.083984375	-0.87597656	0.29003906	-0.061767578	0.39013672	0	0	27/6/2018	27	6	2018	19:48:38	71318	0.6	19	48	38	0	0.059326172	3.5384766	-0.22949219	-0.15283203	-1.0546875	0.059326172	0.21508789	0	0	0	0	0	0	0	0	0	1.090332	0.090332031	0.34545898	0.09765625	0.068847656	0.17871094	0	44330	0	0	0
445	446	446	Category C	-0.50390625	-0.10791016	-1.1159668	0.31835938	-0.055419922	0.37475586	0	0	27/6/2018	27	6	2018	19:48:38	71318	0.7	19	48	38	0	0.059326172	3.5384766	-0.23144531	-0.15258789	-1.0549316	2.3847656	0.2824707	0	0	0	0	0	0	0	0	0	1.0908203	0.090820313	0.37792969	-0.2722168	0.044677734	-0.060791016	0	44330	0	0	0
446	447	447	Category C	-0.13183594	-0.11987305	-0.65991211	0.30224609	-0.067871094	0.38232422	0	0	27/6/2018	27	6	2018	19:48:38	71318	0.8	19	48	38	0	0.059326172	3.5384766	-0.22973633	-0.15185547	-1.0554199	2.4213867	0.40869141	0	0	0	0	0	0	0	0	0	1.0908203	0.090820313	0.52563477	0.097900391	0.031982422	0.39550781	0	44330	0	0	0
447	448	448	Category C	-0.43188477	-0.023925781	-1.0078125	0.31591797	-0.084472656	0.36938477	0	0	27/6/2018	27	6	2018	19:48:38	71318	0.9	19	48	38	0	0.059326172	3.5384766	-0.23095703	-0.15161133	-1.0554199	4.0458984	0.24243164	0	0	0	0	0	0	0	0	0	1.0910645	0.091064453	0.37597656	-0.20068359	0.12768555	0.047607422	0	44330	0	0	0
448	449	449	Category C	-0.2277832	-0.17993164	-0.86376953	0.29614258	-0.078125	0.38891602	0	0	27/6/2018	27	6	2018	19:48:39	71319	0	19	48	39	0	0.059326172	3.5384766	-0.22509766	-0.15063477	-1.0527344	4.4953613	0.19116211	0	0	0	0	0	0	0	0	0	1.0871582	0.087158203	0.22094727	-0.002441406	-0.029052734	0.18896484	0	44330	0	0	0
449	450	450	Category C	-0.40795898	-0.071777344	-0.97192383	0.31152344	-0.048828125	0.37792969	0	0	27/6/2018	27	6	2018	19:48:39	71319	0.1	19	48	39	0	0.059326172	3.5384766	-0.22900391	-0.15039063	-1.0554199	1.7961426	0.21240234	0	0	0	0	0	0	0	0	0	1.090332	0.090332031	0.34106445	-0.17871094	0.078613281	0.083496094	0	44330	0	0	0
450	451	451	Category C	-0.23999023	-0.14379883	-0.82788086	0.29711914	-0.057373047	0.39038086	0	0	27/6/2018	27	6	2018	19:48:39	71319	0.2	19	48	39	0	0.059326172	3.5384766	-0.22436523	-0.15014648	-1.0541992	0.67578125	0.22705078	0	0	0	0	0	0	0	0	0	1.0883789	0.088378906	0.24853516	-0.015380859	0.006347656	0.22631836	0	44330	0	0	0
451	452	452	Category C	-0.49194336	-0.20385742	-0.92382813	0.33056641	-0.054199219	0.36547852	0	0	27/6/2018	27	6	2018	19:48:39	71319	0.3	19	48	39	0	0.059326172	3.5384766	-0.22827148	-0.15063477	-1.0581055	1.8352051	0.30029297	0	0	0	0	0	0	0	0	0	1.0930176	0.093017578	0.45092773	-0.26342773	-0.052978516	0.13427734	0	44330	0	0	0
452	453	453	Category C	-0.16796875	-0.13183594	-0.83984375	0.29272461	-0.059814453	0.39111328	0	0	27/6/2018	27	6	2018	19:48:39	71319	0.4	19	48	39	0	0.059326172	3.5384766	-0.22412109	-0.14990234	-1.0563965	2.7646484	0.22436523	0	0	0	0	0	0	0	0	0	1.090332	0.090332031	0.29101563	0.056152344	0.018066406	0.21655273	0	44330	0	0	0
453	454	454	Category C	-0.41992188	-0.14379883	-0.99584961	0.30639648	-0.058349609	0.37939453	0	0	27/6/2018	27	6	2018	19:48:39	71319	0.5	19	48	39	0	0.059326172	3.5384766	-0.22485352	-0.15039063	-1.0588379	4.5422363	0.20483398	0	0	0	0	0	0	0	0	0	1.0927734	0.092773438	0.2644043	-0.19482422	0.006591797	0.062988281	0	44330	0	0	0
454	455	455	Category C	-0.2277832	-0.15576172	-0.87597656	0.2902832	-0.063476563	0.38989258	0	0	27/6/2018	27	6	2018	19:48:39	71319	0.6	19	48	39	0	0.059326172	3.5384766	-0.22290039	-0.15039063	-1.0588379	3.8459473	0.18286133	0	0	0	0	0	0	0	0	0	1.0922852	0.092285156	0.19287109	-0.004638672	-0.005126953	0.18286133	0	44330	0	0	0
455	456	456	Category C	-0.35986328	-0.10791016	-0.87597656	0.30322266	-0.066894531	0.38427734	0	0	27/6/2018	27	6	2018	19:48:39	71319	0.7	19	48	39	0	0.059326172	3.5384766	-0.22412109	-0.15185547	-1.0617676	3.6691895	0.23413086	0	0	0	0	0	0	0	0	0	1.0957031	0.095703125	0.36547852	-0.13549805	0.043945313	0.18579102	0	44330	0	0	0
456	457	457	Category C	-0.13183594	-0.10791016	-0.81591797	0.29516602	-0.088623047	0.38085938	0	0	27/6/2018	27	6	2018	19:48:39	71319	0.8	19	48	39	0	0.059326172	3.5384766	-0.22192383	-0.15332031	-1.0615234	3.6416016	0.265625	0	0	0	0	0	0	0	0	0	1.0952148	0.095214844	0.38110352	0.090087891	0.045410156	0.24560547	0	44330	0	0	0
457	458	458	Category C	-0.41992188	-0.11987305	-0.97192383	0.29956055	-0.080566406	0.38598633	0	0	27/6/2018	27	6	2018	19:48:39	71319	0.9	19	48	39	0	0.059326172	3.5384766	-0.21850586	-0.15185547	-1.0595703	3.6516113	0.22192383	0	0	0	0	0	0	0	0	0	1.0925293	0.092529297	0.32104492	-0.20117188	0.031982422	0.087646484	0	44330	0	0	0
458	459	459	Category C	-0.25195313	-0.11987305	-0.81591797	0.28222656	-0.074707031	0.39477539	0	0	27/6/2018	27	6	2018	19:48:40	71320	0	19	48	40	0	0.059326172	3.5384766	-0.21972656	-0.15332031	-1.0612793	3.2683105	0.24975586	0	0	0	0	0	0	0	0	0	1.0947266	0.094726563	0.31103516	-0.031982422	0.033447266	0.24536133	0	44330	0	0	0
459	460	460	Category C	-0.20385742	-0.16796875	-1.0439453	0.32006836	-0.057617188	0.37475586	0	0	27/6/2018	27	6	2018	19:48:40	71320	0.1	19	48	40	0	0.059326172	3.5384766	-0.21801758	-0.15478516	-1.0603027	0.63549805	0.025146484	0	0	0	0	0	0	0	0	0	1.0935059	0.093505859	0.043701172	0.014160156	-0.012939453	0.016357422	0	44330	0	0	0
460	461	461	Category C	-0.25195313	-0.17993164	-0.94799805	0.26416016	-0.07421875	0.40112305	0	0	27/6/2018	27	6	2018	19:48:40	71320	0.2	19	48	40	0	0.059326172	3.5384766	-0.2199707	-0.15478516	-1.0615234	0.14331055	0.12060547	0	0	0	0	0	0	0	0	0	1.0949707	0.094970703	0.17041016	-0.031738281	-0.024902344	0.11352539	0	44330	0	0	0
461	462	462	Category C	-0.16796875	-0.16796875	-0.80395508	0.29516602	-0.066162109	0.38525391	0	0	27/6/2018	27	6	2018	19:48:40	71320	0.3	19	48	40	0	0.059326172	3.5384766	-0.22094727	-0.1550293	-1.0620117	1.4199219	0.26391602	0	0	0	0	0	0	0	0	0	1.0959473	0.095947266	0.32421875	0.052978516	-0.012695313	0.25805664	0	44330	0	0	0
462	463	463	Category C	-0.35986328	-0.13183594	-0.99584961	0.28930664	-0.064208984	0.39208984	0	0	27/6/2018	27	6	2018	19:48:40	71320	0.4	19	48	40	0	0.059326172	3.5384766	-0.21630859	-0.15478516	-1.0581055	3.7646484	0.15820313	0	0	0	0	0	0	0	0	0	1.0910645	0.091064453	0.22900391	-0.14331055	0.022949219	0.062255859	0	44330	0	0	0
463	464	464	Category C	-0.2878418	-0.15576172	-0.89990234	0.27197266	-0.062255859	0.40063477	0	0	27/6/2018	27	6	2018	19:48:40	71320	0.5	19	48	40	0	0.059326172	3.5384766	-0.21948242	-0.15576172	-1.0622559	6.607666	0.17602539	0	0	0	0	0	0	0	0	0	1.0959473	0.095947266	0.23071289	-0.068115234	0	0.16235352	0	44330	0	0	0
464	465	465	Category C	-0.29980469	-0.16796875	-0.87597656	0.30541992	-0.068603516	0.38256836	0	0	27/6/2018	27	6	2018	19:48:40	71320	0.6	19	48	40	0	0.059326172	3.5384766	-0.21899414	-0.15600586	-1.064209	9.5839844	0.20532227	0	0	0	0	0	0	0	0	0	1.0979004	0.097900391	0.28076172	-0.080566406	-0.01171875	0.18823242	0	44330	0	0	0
465	466	466	Category M	-0.27587891	-0.047851563	-0.93579102	0.30053711	-0.033203125	0.38696289	0	0	27/6/2018	27	6	2018	19:48:42	71322	0.7	19	48	42	0	0.058837891	3.5175293	-0.21826172	-0.15673828	-1.0646973	9.6279297	0.17822266	0	0	0	0	0	0	0	0	0	1.0981445	0.098144531	0.29541016	-0.057373047	0.10888672	0.12890625	0	44330	0	0	0
466	467	467	Category M	-0.2878418	-0.16796875	-1.1037598	0.33496094	-0.03515625	0.36279297	0	0	27/6/2018	27	6	2018	19:48:42	71322	0.8	19	48	42	0	0.058837891	3.5175293	-0.21923828	-0.1574707	-1.0639648	20.57251	0.079589844	0	0	0	0	0	0	0	0	0	1.0976563	0.09765625	0.11816406	-0.068359375	-0.010253906	-0.039550781	0	44330	0	0	0
467	468	468	Category M	0.11987305	-0.41992188	-0.89990234	0.33496094	0.023681641	0.37329102	0	0	27/6/2018	27	6	2018	19:48:42	71322	0.9	19	48	42	0	0.058837891	3.5175293	-0.21923828	-0.15771484	-1.0649414	24.366699	0.45922852	0	0	0	0	0	0	0	0	0	1.0986328	0.098632813	0.76635742	0.33911133	-0.26196289	0.16503906	0	44330	0	0	0
468	469	469	Category M	-0.38378906	4.2719727	-2.8679199	0.33227539	0.046386719	0.36962891	0	0	27/6/2018	27	6	2018	19:48:43	71323	0	19	48	43	0	0.058837891	3.5175293	-0.22021484	-0.1574707	-1.0656738	24.497314	4.7849121	0	0	0	0	0	0	0	0	0	1.0996094	0.099609375	6.3952637	-0.16333008	4.4294434	-1.802002	0	44330	0	0	0
469	470	470	Category M	1.9799805	-5.9157715	-3.5878906	0.21533203	0.24902344	0.38867188	0	0	27/6/2018	27	6	2018	19:48:43	71323	0.1	19	48	43	0	0.058837891	3.5175293	-0.2199707	-0.15698242	-1.0673828	28.790283	6.6599121	0	0	0	0	0	0	0	0	0	1.1010742	0.10107422	10.479004	2.1999512	-5.7585449	-2.5202637	0	44330	0	0	0
470	471	471	Category M	-0.023925781	-0.083984375	-5.3518066	0.28613281	-0.061523438	0.39599609	0	0	27/6/2018	27	6	2018	19:48:43	71323	0.2	19	48	43	0	0.058837891	3.5175293	-0.21826172	-0.1574707	-1.0654297	34.305176	4.2912598	0	0	0	0	0	0	0	0	0	1.098877	0.098876953	4.5544434	0.19433594	0.073486328	-4.2861328	0	44330	0	0	0
471	472	472	Category M	0.35986328	-0.64794922	-3.1437988	0.24682617	-0.20288086	0.36938477	0	0	27/6/2018	27	6	2018	19:48:43	71323	0.3	19	48	43	0	0.058837891	3.5175293	-0.22143555	-0.15917969	-1.0673828	42.605713	2.2106934	0	0	0	0	0	0	0	0	0	1.1015625	0.1015625	3.1464844	0.58129883	-0.48876953	-2.0761719	0	44330	0	0	0
472	473	473	Category M	-0.38378906	0.40795898	-1.5	0.17138672	0.21850586	0.41455078	0	0	27/6/2018	27	6	2018	19:48:43	71323	0.4	19	48	43	0	0.058837891	3.5175293	-0.22119141	-0.15869141	-1.0651855	34.515869	0.73242188	0	0	0	0	0	0	0	0	0	1.0993652	0.099365234	1.1638184	-0.16235352	0.56665039	-0.43457031	0	44330	0	0	0
473	474	474	Category M	0.32397461	-0.40795898	-1.2839355	0.13574219	0.14624023	0.45141602	0	0	27/6/2018	27	6	2018	19:48:43	71323	0.5	19	48	43	0	0.058837891	3.5175293	-0.22216797	-0.15893555	-1.0646973	34.996338	0.63891602	0	0	0	0	0	0	0	0	0	1.0993652	0.099365234	1.013916	0.54614258	-0.2487793	-0.21899414	0	44330	0	0	0
474	475	475	Category M	-0.035888672	-0.20385742	-0.94799805	0.2331543	0.13598633	0.42138672	0	0	27/6/2018	27	6	2018	19:48:43	71323	0.6	19	48	43	0	0.058837891	3.5175293	-0.22338867	-0.16015625	-1.0651855	39.042236	0.2253418	0	0	0	0	0	0	0	0	0	1.1000977	0.10009766	0.34814453	0.1875	-0.043457031	0.1171875	0	44330	0	0	0
475	476	476	Category M	0.035888672	-0.16796875	-0.95996094	0.16748047	0.140625	0.43920898	0	0	27/6/2018	27	6	2018	19:48:43	71323	0.7	19	48	43	0	0.058837891	3.5175293	-0.22338867	-0.16064453	-1.0656738	41.564453	0.28027344	0	0	0	0	0	0	0	0	0	1.1005859	0.10058594	0.37231445	0.25927734	-0.007080078	0.10571289	0	44330	0	0	0
476	477	477	Category M	-0.023925781	-0.071777344	-0.91186523	0.21289063	0.14697266	0.42333984	0	0	27/6/2018	27	6	2018	19:48:43	71323	0.8	19	48	43	0	0.058837891	3.5175293	-0.22338867	-0.16162109	-1.0678711	34.48999	0.26879883	0	0	0	0	0	0	0	0	0	1.1030273	0.10302734	0.44555664	0.19946289	0.08984375	0.15600586	0	44330	0	0	0
477	478	478	Category C	-0.20385742	-0.16796875	-0.87597656	0.2956543	0.18920898	0.36157227	0	0	27/6/2018	27	6	2018	19:48:45	71325	0.5	19	48	45	0	0.059570313	3.5046387	-0.22412109	-0.16137695	-1.0681152	33.201172	0.19335938	0	0	0	0	0	0	0	0	0	1.1035156	0.10351563	0.21899414	0.020263672	-0.006347656	0.19213867	0	44330	0	0	0
478	479	479	Category C	-0.35986328	-0.071777344	-0.89990234	0.28637695	0.20922852	0.36254883	0	0	27/6/2018	27	6	2018	19:48:45	71325	0.6	19	48	45	0	0.059570313	3.5046387	-0.22338867	-0.16064453	-1.0651855	37.522217	0.23193359	0	0	0	0	0	0	0	0	0	1.1000977	0.10009766	0.390625	-0.13623047	0.088867188	0.1652832	0	44330	0	0	0
479	480	480	Category C	-0.21582031	-0.15576172	-0.76782227	0.30444336	0.18164063	0.3605957	0	0	27/6/2018	27	6	2018	19:48:45	71325	0.7	19	48	45	0	0.059570313	3.5046387	-0.2253418	-0.16040039	-1.0661621	36.725098	0.29858398	0	0	0	0	0	0	0	0	0	1.1015625	0.1015625	0.31274414	0.009521484	0.004638672	0.29833984	0	44330	0	0	0
480	481	481	Category C	-0.31176758	-0.13183594	-1.0439453	0.31982422	0.17431641	0.35302734	0	0	27/6/2018	27	6	2018	19:48:45	71325	0.8	19	48	45	0	0.059570313	3.5046387	-0.22412109	-0.16015625	-1.0649414	33.7229	0.094482422	0	0	0	0	0	0	0	0	0	1.1000977	0.10009766	0.13720703	-0.087402344	0.028320313	0.020996094	0	44330	0	0	0
481	482	482	Category C	-0.23999023	-0.11987305	-0.89990234	0.28588867	0.15649414	0.38354492	0	0	27/6/2018	27	6	2018	19:48:45	71325	0.9	19	48	45	0	0.059570313	3.5046387	-0.22680664	-0.16137695	-1.0671387	23.912109	0.17285156	0	0	0	0	0	0	0	0	0	1.1027832	0.1027832	0.22192383	-0.012939453	0.041503906	0.16723633	0	44330	0	0	0
482	483	483	Category C	-0.57592773	-0.16796875	-1.0319824	0.31982422	0.15014648	0.35839844	0	0	27/6/2018	27	6	2018	19:48:46	71326	0	19	48	46	0	0.059570313	3.5046387	-0.22607422	-0.16186523	-1.0664063	27.318848	0.35131836	0	0	0	0	0	0	0	0	0	1.1020508	0.10205078	0.39013672	-0.34960938	-0.005859375	0.034423828	0	44330	0	0	0
483	484	484	Category C	-0.047851563	-0.11987305	-0.73193359	0.3046875	0.14868164	0.36987305	0	0	27/6/2018	27	6	2018	19:48:46	71326	0.1	19	48	46	0	0.059570313	3.5046387	-0.22998047	-0.16064453	-1.0666504	21.069092	0.38330078	0	0	0	0	0	0	0	0	0	1.1027832	0.1027832	0.55786133	0.18212891	0.040771484	0.3347168	0	44330	0	0	0
484	485	485	Category C	-0.32397461	-0.16796875	-0.97192383	0.3671875	0.13842773	0.32226563	0	0	27/6/2018	27	6	2018	19:48:46	71326	0.2	19	48	46	0	0.059570313	3.5046387	-0.22558594	-0.16015625	-1.0612793	11.47168	0.13305664	0	0	0	0	0	0	0	0	0	1.0969238	0.096923828	0.1953125	-0.098144531	-0.007568359	0.089355469	0	44330	0	0	0
485	486	486	Category C	-0.21582031	-0.11987305	-0.99584961	0.31420898	0.12817383	0.36474609	0	0	27/6/2018	27	6	2018	19:48:46	71326	0.3	19	48	46	0	0.059570313	3.5046387	-0.22900391	-0.16186523	-1.0612793	4.6535645	0.078857422	0	0	0	0	0	0	0	0	0	1.0976563	0.09765625	0.12084961	0.013183594	0.041992188	0.065429688	0	44330	0	0	0
486	487	487	Category C	-0.32397461	-0.15576172	-0.80395508	0.31176758	0.12231445	0.37451172	0	0	27/6/2018	27	6	2018	19:48:46	71326	0.4	19	48	46	0	0.059570313	3.5046387	-0.22753906	-0.16186523	-1.059082	2.263916	0.27270508	0	0	0	0	0	0	0	0	0	1.0952148	0.095214844	0.35766602	-0.096191406	0.006103516	0.25512695	0	44330	0	0	0
487	488	488	Category C	0.083984375	-0.083984375	-0.75585938	0.36791992	0.096191406	0.3293457	0	0	27/6/2018	27	6	2018	19:48:46	71326	0.5	19	48	46	0	0.059570313	3.5046387	-0.22924805	-0.16162109	-1.0612793	6.6860352	0.44433594	0	0	0	0	0	0	0	0	0	1.0976563	0.09765625	0.6965332	0.31323242	0.077636719	0.30541992	0	44330	0	0	0
488	489	489	Category C	-0.53979492	-0.15576172	-1.0678711	0.32714844	0.10107422	0.36645508	0	0	27/6/2018	27	6	2018	19:48:46	71326	0.6	19	48	46	0	0.059570313	3.5046387	-0.22827148	-0.16259766	-1.0598145	12.466553	0.31152344	0	0	0	0	0	0	0	0	0	1.0961914	0.096191406	0.32617188	-0.3112793	0.006835938	-0.0078125	0	44330	0	0	0
489	490	490	Category C	-0.023925781	-0.17993164	-0.85180664	0.29980469	0.1003418	0.38378906	0	0	27/6/2018	27	6	2018	19:48:46	71326	0.7	19	48	46	0	0.059570313	3.5046387	-0.22875977	-0.16259766	-1.0605469	16.973877	0.29296875	0	0	0	0	0	0	0	0	0	1.097168	0.097167969	0.43115234	0.20483398	-0.017089844	0.20874023	0	44330	0	0	0
490	491	491	Category C	-0.56396484	-0.17993164	-1.0559082	0.33056641	0.1105957	0.36083984	0	0	27/6/2018	27	6	2018	19:48:46	71326	0.8	19	48	46	0	0.059570313	3.5046387	-0.22753906	-0.16479492	-1.0603027	19.911133	0.33666992	0	0	0	0	0	0	0	0	0	1.0969238	0.096923828	0.35571289	-0.33618164	-0.014892578	0.004394531	0	44330	0	0	0
491	492	492	Category C	-0.035888672	-0.11987305	-0.76782227	0.3046875	0.10400391	0.38208008	0	0	27/6/2018	27	6	2018	19:48:46	71326	0.9	19	48	46	0	0.059570313	3.5046387	-0.22973633	-0.16381836	-1.0620117	18.864746	0.35522461	0	0	0	0	0	0	0	0	0	1.098877	0.098876953	0.53222656	0.19384766	0.043945313	0.29418945	0	44330	0	0	0
492	493	493	Category C	-0.37182617	-0.14379883	-1.0319824	0.36303711	0.10400391	0.33447266	0	0	27/6/2018	27	6	2018	19:48:47	71327	0	19	48	47	0	0.059570313	3.5046387	-0.22753906	-0.1628418	-1.0610352	16.060059	0.14819336	0	0	0	0	0	0	0	0	0	1.0974121	0.097412109	0.19213867	-0.14404297	0.019042969	0.029052734	0	44330	0	0	0
493	494	494	Category C	-0.11987305	-0.15576172	-0.89990234	0.29541016	0.10302734	0.38671875	0	0	27/6/2018	27	6	2018	19:48:47	71327	0.1	19	48	47	0	0.059570313	3.5046387	-0.22680664	-0.16333008	-1.0605469	13.307617	0.19311523	0	0	0	0	0	0	0	0	0	1.0966797	0.096679688	0.27539063	0.10693359	0.007568359	0.16064453	0	44330	0	0	0
494	495	495	Category C	-0.40795898	-0.16796875	-1.0439453	0.31933594	0.10791016	0.36962891	0	0	27/6/2018	27	6	2018	19:48:47	71327	0.2	19	48	47	0	0.059570313	3.5046387	-0.2277832	-0.1628418	-1.060791	11.15332	0.1809082	0	0	0	0	0	0	0	0	0	1.097168	0.097167969	0.2019043	-0.17993164	-0.004882813	0.016845703	0	44330	0	0	0
495	496	496	Category C	-0.047851563	-0.16796875	-0.77978516	0.29272461	0.11499023	0.39013672	0	0	27/6/2018	27	6	2018	19:48:47	71327	0.3	19	48	47	0	0.059570313	3.5046387	-0.22973633	-0.16308594	-1.0615234	8.013916	0.33544922	0	0	0	0	0	0	0	0	0	1.0983887	0.098388672	0.46850586	0.18188477	-0.004638672	0.28173828	0	44330	0	0	0
496	497	497	Category C	-0.10791016	-0.071777344	-0.85180664	0.37304688	0.1262207	0.31713867	0	0	27/6/2018	27	6	2018	19:48:47	71327	0.4	19	48	47	0	0.059570313	3.5046387	-0.22875977	-0.1640625	-1.0627441	5.0178223	0.26025391	0	0	0	0	0	0	0	0	0	1.0996094	0.099609375	0.42431641	0.12084961	0.092285156	0.2109375	0	44330	0	0	0
497	498	498	Category C	-0.32397461	-0.16796875	-1.0197754	0.31079102	0.12280273	0.37036133	0	0	27/6/2018	27	6	2018	19:48:47	71327	0.5	19	48	47	0	0.059570313	3.5046387	-0.22998047	-0.16381836	-1.0629883	2.5383301	0.10351563	0	0	0	0	0	0	0	0	0	1.0998535	0.099853516	0.14135742	-0.09375	-0.00390625	0.043212891	0	44330	0	0	0
498	499	499	Category C	-0.21582031	-0.15576172	-0.79199219	0.3293457	0.12353516	0.36010742	0	0	27/6/2018	27	6	2018	19:48:47	71327	0.6	19	48	47	0	0.059570313	3.5046387	-0.22680664	-0.16210938	-1.0600586	0.98168945	0.26831055	0	0	0	0	0	0	0	0	0	1.0961914	0.096191406	0.28564453	0.010986328	0.006347656	0.26806641	0	44330	0	0	0
499	500	500	Category C	-0.39599609	-0.15576172	-0.94799805	0.34570313	0.12646484	0.34350586	0	0	27/6/2018	27	6	2018	19:48:47	71327	0.7	19	48	47	0	0.059570313	3.5046387	-0.23022461	-0.16308594	-1.0632324	0.09375	0.2019043	0	0	0	0	0	0	0	0	0	1.1000977	0.10009766	0.28857422	-0.16552734	0.007324219	0.11523438	0	44330	0	0	0
500	501	501	Category C	-0.2878418	-0.17993164	-0.88793945	0.33813477	0.125	0.35253906	0	0	27/6/2018	27	6	2018	19:48:47	71327	0.8	19	48	47	0	0.059570313	3.5046387	-0.22998047	-0.16333008	-1.0612793	1.1625977	0.18334961	0	0	0	0	0	0	0	0	0	1.0981445	0.098144531	0.24755859	-0.057617188	-0.016357422	0.17333984	0	44330	0	0	0
501	502	502	Category C	-0.10791016	-0.15576172	-0.74389648	0.36083984	0.12915039	0.32714844	0	0	27/6/2018	27	6	2018	19:48:47	71327	0.9	19	48	47	0	0.059570313	3.5046387	-0.23071289	-0.16235352	-1.0600586	1.0961914	0.33911133	0	0	0	0	0	0	0	0	0	1.0969238	0.096923828	0.44580078	0.12280273	0.006591797	0.31616211	0	44330	0	0	0
502	503	503	Category C	-0.46777344	-0.15576172	-1.0917969	0.34765625	0.10644531	0.34228516	0	0	27/6/2018	27	6	2018	19:48:48	71328	0	19	48	48	0	0.059570313	3.5046387	-0.23144531	-0.16162109	-1.060791	1.3051758	0.23828125	0	0	0	0	0	0	0	0	0	1.0976563	0.09765625	0.27319336	-0.23608398	0.005859375	-0.030761719	0	44330	0	0	0
503	504	504	Category C	-0.21582031	-0.15576172	-0.95996094	0.31591797	0.11254883	0.37255859	0	0	27/6/2018	27	6	2018	19:48:48	71328	0.1	19	48	48	0	0.059570313	3.5046387	-0.23046875	-0.16186523	-1.060791	0.73706055	0.10229492	0	0	0	0	0	0	0	0	0	1.0976563	0.09765625	0.12207031	0.014648438	0.006103516	0.10083008	0	44330	0	0	0
504	505	505	Category C	-0.2277832	-0.16796875	-0.97192383	0.33227539	0.10546875	0.36279297	0	0	27/6/2018	27	6	2018	19:48:48	71328	0.2	19	48	48	0	0.059570313	3.5046387	-0.22949219	-0.16210938	-1.0612793	0.74731445	0.089599609	0	0	0	0	0	0	0	0	0	1.0979004	0.097900391	0.096923828	0.001708984	-0.005615234	0.089355469	0	44330	0	0	0
505	506	506	Category C	-0.29980469	-0.16796875	-0.81591797	0.34863281	0.11450195	0.3503418	0	0	27/6/2018	27	6	2018	19:48:48	71328	0.3	19	48	48	0	0.059570313	3.5046387	-0.23046875	-0.16259766	-1.0632324	1.7556152	0.25683594	0	0	0	0	0	0	0	0	0	1.0998535	0.099853516	0.3215332	-0.069091797	-0.005126953	0.24731445	0	44330	0	0	0
506	507	507	Category C	-0.34790039	-0.071777344	-0.94799805	0.3605957	0.10571289	0.33764648	0	0	27/6/2018	27	6	2018	19:48:48	71328	0.4	19	48	48	0	0.059570313	3.5046387	-0.23022461	-0.16357422	-1.0603027	1.782959	0.18652344	0	0	0	0	0	0	0	0	0	1.0974121	0.097412109	0.3215332	-0.11743164	0.091796875	0.11230469	0	44330	0	0	0
507	508	508	Category C	-0.31176758	-0.10791016	-0.95996094	0.32885742	0.097900391	0.36450195	0	0	27/6/2018	27	6	2018	19:48:48	71328	0.5	19	48	48	0	0.059570313	3.5046387	-0.22875977	-0.16430664	-1.0563965	0.99194336	0.13916016	0	0	0	0	0	0	0	0	0	1.0932617	0.093261719	0.23583984	-0.082763672	0.056396484	0.096435547	0	44330	0	0	0
508	509	509	Category C	-0.2277832	-0.11987305	-0.99584961	0.34423828	0.11206055	0.35107422	0	0	27/6/2018	27	6	2018	19:48:48	71328	0.6	19	48	48	0	0.059570313	3.491748	-0.23486328	-0.16137695	-1.0583496	1.0305176	0.075683594	0	0	0	0	0	0	0	0	0	1.0961914	0.096191406	0.11157227	0.007080078	0.041503906	0.0625	0	44330	0	0	0
509	510	510	Category C	-0.20385742	-0.14379883	-0.83984375	0.32275391	0.1027832	0.36743164	0	0	27/6/2018	27	6	2018	19:48:48	71328	0.7	19	48	48	0	0.059570313	3.491748	-0.234375	-0.2175293	-1.0351563	2.3735352	0.2109375	0	0	0	0	0	0	0	0	0	1.0834961	0.083496094	0.29980469	0.030517578	0.073730469	0.1953125	0	44330	0	0	0
510	511	511	Category C	-0.49194336	-0.15576172	-1.0319824	0.35083008	0.11279297	0.34155273	0	0	27/6/2018	27	6	2018	19:48:48	71328	0.8	19	48	48	0	0.059570313	3.491748	-0.26123047	-0.14599609	-0.99902344	1.5300293	0.23291016	0	0	0	0	0	0	0	0	0	1.0427246	0.042724609	0.27294922	-0.23046875	-0.009521484	-0.032714844	0	44330	0	0	0
511	512	512	Category C	-0.25195313	-0.083984375	-0.74389648	0.33544922	0.11401367	0.35205078	0	0	27/6/2018	27	6	2018	19:48:48	71328	0.9	19	48	48	0	0.059570313	3.491748	-0.26147461	-0.14746094	-0.94091797	0.86621094	0.20727539	0	0	0	0	0	0	0	0	0	0.98754883	0.012451172	0.27001953	0.009521484	0.063476563	0.19702148	0	44330	0	0	0
512	513	513	Category C	-0.31176758	-0.17993164	-0.83984375	0.3972168	0.10766602	0.30053711	0	0	27/6/2018	27	6	2018	19:48:49	71329	0	19	48	49	0	0.059570313	3.491748	-0.27050781	-0.14160156	-0.9140625	1.3876953	0.093017578	0	0	0	0	0	0	0	0	0	0.96386719	0.036132813	0.15356445	-0.041015625	-0.038085938	0.07421875	0	44330	0	0	0
513	514	514	Category C	-0.34790039	-0.10791016	-0.97192383	0.33300781	0.11743164	0.35888672	0	0	27/6/2018	27	6	2018	19:48:49	71329	0.1	19	48	49	0	0.059570313	3.491748	-0.26733398	-0.14941406	-0.9074707	2.326416	0.11083984	0	0	0	0	0	0	0	0	0	0.95776367	0.042236328	0.1862793	-0.080322266	0.041503906	-0.064208984	0	44330	0	0	0
514	515	515	Category C	-0.37182617	-0.15576172	-1.0197754	0.34765625	0.11816406	0.34619141	0	0	27/6/2018	27	6	2018	19:48:49	71329	0.2	19	48	49	0	0.059570313	3.491748	-0.27416992	-0.14672852	-0.90283203	1.9182129	0.15234375	0	0	0	0	0	0	0	0	0	0.95507813	0.044921875	0.22314453	-0.097412109	-0.009033203	-0.11669922	0	44330	0	0	0
515	516	516	Category C	-0.27587891	-0.15576172	-0.95996094	0.32348633	0.10864258	0.36572266	0	0	27/6/2018	27	6	2018	19:48:49	71329	0.3	19	48	49	0	0.059570313	3.491748	-0.27783203	-0.14648438	-0.90234375	0.094970703	0.058105469	0	0	0	0	0	0	0	0	0	0.95532227	0.044677734	0.068603516	0.001953125	-0.009033203	-0.057373047	0	44330	0	0	0
516	517	517	Category C	-0.39599609	-0.17993164	-0.92382813	0.34912109	0.11645508	0.34350586	0	0	27/6/2018	27	6	2018	19:48:49	71329	0.4	19	48	49	0	0.059570313	3.491748	-0.28076172	-0.14672852	-0.90234375	0.76855469	0.12158203	0	0	0	0	0	0	0	0	0	0.95629883	0.043701172	0.16943359	-0.11499023	-0.033203125	-0.021240234	0	44330	0	0	0
517	518	518	Category C	-0.10791016	-0.035888672	-0.6237793	0.37890625	0.12207031	0.3203125	0	0	27/6/2018	27	6	2018	19:48:49	71329	0.5	19	48	49	0	0.059570313	3.491748	-0.28515625	-0.14819336	-0.90356445	1.6347656	0.34985352	0	0	0	0	0	0	0	0	0	0.95922852	0.040771484	0.56958008	0.17724609	0.11230469	0.27978516	0	44330	0	0	0
518	519	519	Category C	-0.51586914	-0.16796875	-1.0078125	0.39575195	0.1159668	0.29882813	0	0	27/6/2018	27	6	2018	19:48:49	71329	0.6	19	48	49	0	0.059570313	3.491748	-0.28564453	-0.14819336	-0.90283203	1.0651855	0.25341797	0	0	0	0	0	0	0	0	0	0.95849609	0.041503906	0.35424805	-0.22998047	-0.01953125	-0.10473633	0	44330	0	0	0
519	520	520	Category C	-0.19189453	-0.095947266	-0.79199219	0.36352539	0.11523438	0.32861328	0	0	27/6/2018	27	6	2018	19:48:49	71329	0.7	19	48	49	0	0.059570313	3.491748	-0.28344727	-0.1496582	-0.8996582	0.17529297	0.15136719	0	0	0	0	0	0	0	0	0	0.95532227	0.044677734	0.25341797	0.091552734	0.053710938	0.10766602	0	44330	0	0	0
520	521	521	Category C	-0.47998047	-0.19189453	-1.0078125	0.35253906	0.12573242	0.33862305	0	0	27/6/2018	27	6	2018	19:48:49	71329	0.8	19	48	49	0	0.059570313	3.491748	-0.28588867	-0.15014648	-0.90356445	1.6650391	0.22387695	0	0	0	0	0	0	0	0	0	0.95947266	0.040527344	0.33959961	-0.19384766	-0.041503906	-0.10400391	0	44330	0	0	0
521	522	522	Category C	-0.40795898	-0.16796875	-0.88793945	0.34863281	0.12744141	0.34375	0	0	27/6/2018	27	6	2018	19:48:49	71329	0.9	19	48	49	0	0.059570313	3.491748	-0.28540039	-0.15087891	-0.90258789	2.8928223	0.12426758	0	0	0	0	0	0	0	0	0	0.95874023	0.041259766	0.15405273	-0.12231445	-0.016845703	0.014648438	0	44330	0	0	0
522	523	523	Category C	-0.3359375	-0.059814453	-0.77978516	0.37231445	0.12890625	0.31933594	0	0	27/6/2018	27	6	2018	19:48:50	71330	0	19	48	50	0	0.059570313	3.491748	-0.28540039	-0.15161133	-0.90307617	1.588623	0.16186523	0	0	0	0	0	0	0	0	0	0.95922852	0.040771484	0.265625	-0.050292969	0.091796875	0.12329102	0	44330	0	0	0
523	524	524	Category C	-0.26391602	-0.13183594	-0.7199707	0.40039063	0.11962891	0.28979492	0	0	27/6/2018	27	6	2018	19:48:50	71330	0.1	19	48	50	0	0.059570313	3.491748	-0.28076172	-0.15209961	-0.90161133	1.0310059	0.18359375	0	0	0	0	0	0	0	0	0	0.95654297	0.043457031	0.21899414	0.016845703	0.020263672	0.18164063	0	44330	0	0	0
524	525	525	Category C	-0.40795898	-0.20385742	-0.87597656	0.38769531	0.13037109	0.30175781	0	0	27/6/2018	27	6	2018	19:48:50	71330	0.2	19	48	50	0	0.059570313	3.491748	-0.28271484	-0.15283203	-0.90405273	1.5090332	0.13769531	0	0	0	0	0	0	0	0	0	0.95947266	0.040527344	0.20385742	-0.125	-0.05078125	0.028076172	0	44330	0	0	0
525	526	526	Category C	-0.38378906	-0.11987305	-0.93579102	0.36352539	0.1262207	0.32592773	0	0	27/6/2018	27	6	2018	19:48:50	71330	0.3	19	48	50	0	0.059570313	3.491748	-0.2800293	-0.15283203	-0.90209961	2.097168	0.11376953	0	0	0	0	0	0	0	0	0	0.95703125	0.04296875	0.17016602	-0.10351563	0.032958984	-0.033447266	0	44330	0	0	0
526	527	527	Category C	-0.27587891	-0.095947266	-0.82788086	0.36083984	0.11425781	0.32861328	0	0	27/6/2018	27	6	2018	19:48:50	71330	0.4	19	48	50	0	0.059570313	3.491748	-0.28076172	-0.15356445	-0.90234375	0.34472656	0.094482422	0	0	0	0	0	0	0	0	0	0.95751953	0.042480469	0.13720703	0.004882813	0.057617188	0.074462891	0	44330	0	0	0
527	528	528	Category C	-0.34790039	-0.10791016	-0.89990234	0.36621094	0.10986328	0.32861328	0	0	27/6/2018	27	6	2018	19:48:50	71330	0.5	19	48	50	0	0.059570313	3.491748	-0.27856445	-0.15405273	-0.90258789	1.7272949	0.083251953	0	0	0	0	0	0	0	0	0	0.95703125	0.04296875	0.1184082	-0.069091797	0.046142578	0.002685547	0	44330	0	0	0
528	529	529	Category C	-0.27587891	-0.16796875	-0.92382813	0.35888672	0.094970703	0.34326172	0	0	27/6/2018	27	6	2018	19:48:50	71330	0.6	19	48	50	0	0.059570313	3.491748	-0.27929688	-0.15429688	-0.90405273	1.5092773	0.023925781	0	0	0	0	0	0	0	0	0	0.95874023	0.041259766	0.036621094	0.003417969	-0.013427734	-0.01953125	0	44330	0	0	0
529	530	530	Category C	-0.29980469	-0.25195313	-0.94799805	0.34985352	0.11279297	0.34228516	0	0	27/6/2018	27	6	2018	19:48:50	71330	0.7	19	48	50	0	0.059570313	3.491748	-0.27612305	-0.15429688	-0.90307617	1.2519531	0.10986328	0	0	0	0	0	0	0	0	0	0.95678711	0.043212891	0.16577148	-0.0234375	-0.097412109	-0.044677734	0	44330	0	0	0
530	531	531	Category C	-0.41992188	-0.071777344	-0.97192383	0.35961914	0.10839844	0.33959961	0	0	27/6/2018	27	6	2018	19:48:50	71330	0.8	19	48	50	0	0.059570313	3.491748	-0.27758789	-0.15429688	-0.90405273	3.5163574	0.17773438	0	0	0	0	0	0	0	0	0	0.95825195	0.041748047	0.29248047	-0.14208984	0.082519531	-0.067626953	0	44330	0	0	0
531	532	532	Category C	-0.32397461	-0.11987305	-0.83984375	0.35180664	0.10839844	0.34643555	0	0	27/6/2018	27	6	2018	19:48:50	71330	0.9	19	48	50	0	0.059570313	3.491748	-0.27246094	-0.15429688	-0.90185547	4.9072266	0.087646484	0	0	0	0	0	0	0	0	0	0.95458984	0.045410156	0.14794922	-0.051269531	0.034423828	0.062011719	0	44330	0	0	0
532	533	533	Category C	-0.095947266	-0.16796875	-0.80395508	0.39111328	0.11108398	0.30957031	0	0	27/6/2018	27	6	2018	19:48:51	71331	0	19	48	51	0	0.059570313	3.491748	-0.2746582	-0.15478516	-0.90356445	3.9064941	0.20507813	0	0	0	0	0	0	0	0	0	0.95703125	0.04296875	0.29174805	0.17871094	-0.012939453	0.099609375	0	44330	0	0	0
533	534	534	Category C	-0.50390625	-0.11987305	-1.0197754	0.37231445	0.11157227	0.328125	0	0	27/6/2018	27	6	2018	19:48:51	71331	0.1	19	48	51	0	0.059570313	3.491748	-0.27197266	-0.15380859	-0.90087891	3.784668	0.26269531	0	0	0	0	0	0	0	0	0	0.95336914	0.046630859	0.38476563	-0.23168945	0.033935547	-0.11865234	0	44330	0	0	0
534	535	535	Category C	-0.38378906	-0.16796875	-0.92382813	0.34643555	0.097900391	0.34301758	0	0	27/6/2018	27	6	2018	19:48:51	71331	0.2	19	48	51	0	0.059570313	3.491748	-0.27416992	-0.15478516	-0.90136719	4.96875	0.11254883	0	0	0	0	0	0	0	0	0	0.95483398	0.045166016	0.14477539	-0.109375	-0.012939453	-0.022216797	0	44330	0	0	0
535	536	536	Category C	-0.2878418	-0.17993164	-0.98388672	0.33984375	0.10522461	0.35400391	0	0	27/6/2018	27	6	2018	19:48:51	71331	0.3	19	48	51	0	0.059570313	3.491748	-0.27075195	-0.15527344	-0.90039063	6.282959	0.088378906	0	0	0	0	0	0	0	0	0	0.953125	0.046875	0.12475586	-0.016845703	-0.024414063	-0.083251953	0	44330	0	0	0
536	537	537	Category C	-0.21582031	-0.083984375	-0.82788086	0.34814453	0.099853516	0.34594727	0	0	27/6/2018	27	6	2018	19:48:51	71331	0.4	19	48	51	0	0.059570313	3.491748	-0.27319336	-0.15454102	-0.90234375	5.8034668	0.11767578	0	0	0	0	0	0	0	0	0	0.95556641	0.044433594	0.20288086	0.057373047	0.070556641	0.074462891	0	44330	0	0	0
537	538	538	Category C	-0.17993164	0	-0.73193359	0.37719727	0.077880859	0.32543945	0	0	27/6/2018	27	6	2018	19:48:51	71331	0.5	19	48	51	0	0.059570313	3.491748	-0.2746582	-0.15600586	-0.90283203	6.6247559	0.25	0	0	0	0	0	0	0	0	0	0.95654297	0.043457031	0.421875	0.094726563	0.15600586	0.17089844	0	44330	0	0	0
538	539	539	Category C	-0.51586914	-0.19189453	-1.079834	0.35107422	0.053955078	0.35424805	0	0	27/6/2018	27	6	2018	19:48:51	71331	0.6	19	48	51	0	0.059570313	3.491748	-0.27148438	-0.15673828	-0.89941406	9.6264648	0.30541992	0	0	0	0	0	0	0	0	0	0.95263672	0.047363281	0.45947266	-0.24414063	-0.034912109	-0.18017578	0	44330	0	0	0
539	540	540	Category C	-0.17993164	-0.17993164	-0.87597656	0.32128906	0.037109375	0.37792969	0	0	27/6/2018	27	6	2018	19:48:51	71331	0.7	19	48	51	0	0.059570313	3.491748	-0.27197266	-0.1574707	-0.90258789	11.82373	0.098388672	0	0	0	0	0	0	0	0	0	0.95581055	0.044189453	0.14111328	0.092041016	-0.022216797	0.026611328	0	44330	0	0	0
540	541	541	Category C	-0.32397461	-0.10791016	-0.85180664	0.36352539	0.026855469	0.34008789	0	0	27/6/2018	27	6	2018	19:48:51	71331	0.8	19	48	51	0	0.059570313	3.491748	-0.27001953	-0.1574707	-0.90258789	12.614502	0.089111328	0	0	0	0	0	0	0	0	0	0.95532227	0.044677734	0.15454102	-0.053955078	0.049560547	0.05078125	0	44330	0	0	0
541	542	542	Category C	-0.21582031	-0.10791016	-0.86376953	0.33300781	0.024658203	0.36816406	0	0	27/6/2018	27	6	2018	19:48:51	71331	0.9	19	48	51	0	0.059570313	3.491748	-0.26757813	-0.1574707	-0.90209961	14.988525	0.081298828	0	0	0	0	0	0	0	0	0	0.95410156	0.045898438	0.13989258	0.051757813	0.049560547	0.038330078	0	44330	0	0	0
542	543	543	Category C	-0.2878418	-0.15576172	-1.0078125	0.30419922	0.0078125	0.38891602	0	0	27/6/2018	27	6	2018	19:48:52	71332	0	19	48	52	0	0.059570313	3.491748	-0.26904297	-0.15795898	-0.90380859	18.006836	0.10546875	0	0	0	0	0	0	0	0	0	0.95629883	0.043701172	0.12475586	-0.018554688	0.002197266	-0.10375977	0	44330	0	0	0
543	544	544	Category C	-0.21582031	-0.17993164	-0.93579102	0.3034668	-0.013671875	0.39013672	0	0	27/6/2018	27	6	2018	19:48:52	71332	0.1	19	48	52	0	0.059570313	3.491748	-0.26416016	-0.15820313	-0.90136719	18.986816	0.063232422	0	0	0	0	0	0	0	0	0	0.95239258	0.047607422	0.10424805	0.048339844	-0.021484375	-0.034179688	0	44330	0	0	0
544	545	545	Category C	-0.37182617	-0.20385742	-1.0197754	0.31176758	-0.008789063	0.38476563	0	0	27/6/2018	27	6	2018	19:48:52	71332	0.2	19	48	52	0	0.059570313	3.491748	-0.26538086	-0.15942383	-0.90209961	19.418701	0.16430664	0	0	0	0	0	0	0	0	0	0.95385742	0.046142578	0.26782227	-0.10620117	-0.044189453	-0.11743164	0	44330	0	0	0
545	546	546	Category C	-0.26391602	-0.11987305	-0.70776367	0.31298828	0.025878906	0.38525391	0	0	27/6/2018	27	6	2018	19:48:52	71332	0.3	19	48	52	0	0.059570313	3.491748	-0.26416016	-0.15966797	-0.90039063	19.666016	0.19677734	0	0	0	0	0	0	0	0	0	0.9519043	0.048095703	0.23291016	0.000244141	0.039794922	0.19262695	0	44330	0	0	0
546	547	547	Category C	-0.15576172	-0.2277832	-0.79199219	0.35009766	0.059082031	0.34936523	0	0	27/6/2018	27	6	2018	19:48:52	71332	0.4	19	48	52	0	0.059326172	3.5288086	-0.26318359	-0.15820313	-0.90136719	19.450928	0.16821289	0	0	0	0	0	0	0	0	0	0.95214844	0.047851563	0.28613281	0.10742188	-0.069335938	0.109375	0	44330	0	0	0
547	548	548	Category C	-0.38378906	-0.19189453	-1.0678711	0.3293457	0.059326172	0.36889648	0	0	27/6/2018	27	6	2018	19:48:52	71332	0.5	19	48	52	0	0.059326172	3.5288086	-0.26318359	-0.15917969	-0.90307617	16.97583	0.20654297	0	0	0	0	0	0	0	0	0	0.95410156	0.045898438	0.31738281	-0.12036133	-0.032470703	-0.16455078	0	44330	0	0	0
548	549	549	Category C	-0.3359375	-0.20385742	-1.0078125	0.29663086	0.044677734	0.39208984	0	0	27/6/2018	27	6	2018	19:48:52	71332	0.6	19	48	52	0	0.059326172	3.5288086	-0.26123047	-0.16064453	-0.90087891	13.573242	0.13720703	0	0	0	0	0	0	0	0	0	0.95166016	0.048339844	0.22460938	-0.074462891	-0.04296875	-0.10668945	0	44330	0	0	0
549	550	550	Category C	-0.16796875	-0.20385742	-0.68383789	0.33422852	0.076660156	0.36816406	0	0	27/6/2018	27	6	2018	19:48:52	71332	0.7	19	48	52	0	0.059326172	3.5288086	-0.26123047	-0.16113281	-0.8984375	10.755615	0.23779297	0	0	0	0	0	0	0	0	0	0.94946289	0.050537109	0.35058594	0.093261719	-0.042480469	0.21459961	0	44330	0	0	0
550	551	551	Category C	-0.035888672	-0.19189453	-0.70776367	0.36694336	0.084960938	0.33227539	0	0	27/6/2018	27	6	2018	19:48:52	71332	0.8	19	48	52	0	0.059326172	3.5288086	-0.26171875	-0.16040039	-0.8996582	7.340332	0.29785156	0	0	0	0	0	0	0	0	0	0.95068359	0.049316406	0.44897461	0.22583008	-0.03125	0.19189453	0	44330	0	0	0
551	552	552	Category C	-0.37182617	-0.19189453	-1.0078125	0.33300781	0.079589844	0.36621094	0	0	27/6/2018	27	6	2018	19:48:52	71332	0.9	19	48	52	0	0.059326172	3.5288086	-0.2590332	-0.16064453	-0.89770508	2.9389648	0.16040039	0	0	0	0	0	0	0	0	0	0.94799805	0.052001953	0.25366211	-0.11254883	-0.031005859	-0.10986328	0	44330	0	0	0
552	553	553	Category C	-0.13183594	-0.20385742	-0.95996094	0.3034668	0.057861328	0.38793945	0	0	27/6/2018	27	6	2018	19:48:53	71333	0	19	48	53	0	0.059326172	3.5288086	-0.25878906	-0.16210938	-0.90014648	0.68237305	0.14624023	0	0	0	0	0	0	0	0	0	0.95068359	0.049316406	0.22827148	0.12695313	-0.041503906	-0.059570313	0	44330	0	0	0
553	554	554	Category C	-0.21582031	-0.19189453	-0.92382813	0.31103516	0.053710938	0.38183594	0	0	27/6/2018	27	6	2018	19:48:53	71333	0.1	19	48	53	0	0.059326172	3.5288086	-0.2578125	-0.16186523	-0.90112305	2.765625	0.056396484	0	0	0	0	0	0	0	0	0	0.95117188	0.048828125	0.094726563	0.041992188	-0.029785156	-0.022460938	0	44330	0	0	0
554	555	555	Category C	-0.32397461	-0.19189453	-0.89990234	0.31860352	0.05078125	0.37841797	0	0	27/6/2018	27	6	2018	19:48:53	71333	0.2	19	48	53	0	0.059326172	3.5288086	-0.2565918	-0.16259766	-0.90014648	4.6958008	0.073242188	0	0	0	0	0	0	0	0	0	0.94995117	0.050048828	0.096679688	-0.067138672	-0.029052734	0.000244141	0	44330	0	0	0
555	556	556	Category C	-0.21582031	-0.17993164	-0.95996094	0.33056641	0.043701172	0.36865234	0	0	27/6/2018	27	6	2018	19:48:53	71333	0.3	19	48	53	0	0.059326172	3.5288086	-0.25439453	-0.1628418	-0.89868164	5.4453125	0.07421875	0	0	0	0	0	0	0	0	0	0.94824219	0.051757813	0.11669922	0.038574219	-0.016845703	-0.061035156	0	44330	0	0	0
556	557	557	Category C	-0.37182617	-0.19189453	-1.0197754	0.31445313	0.0390625	0.38476563	0	0	27/6/2018	27	6	2018	19:48:53	71333	0.4	19	48	53	0	0.059326172	3.5288086	-0.25292969	-0.16210938	-0.8972168	4.3913574	0.1730957	0	0	0	0	0	0	0	0	0	0.94628906	0.053710938	0.27050781	-0.11865234	-0.029541016	-0.12231445	0	44330	0	0	0
557	558	558	Category C	-0.23999023	-0.17993164	-0.81591797	0.33129883	0.055664063	0.36572266	0	0	27/6/2018	27	6	2018	19:48:53	71333	0.5	19	48	53	0	0.059326172	3.5288086	-0.25219727	-0.16088867	-0.89770508	3.4992676	0.084716797	0	0	0	0	0	0	0	0	0	0.94628906	0.053710938	0.11303711	0.012207031	-0.018798828	0.081787109	0	44330	0	0	0
558	559	559	Category C	-0.19189453	-0.19189453	-0.64794922	0.33642578	0.056884766	0.36206055	0	0	27/6/2018	27	6	2018	19:48:53	71333	0.6	19	48	53	0	0.059326172	3.5288086	-0.25341797	-0.1628418	-0.90087891	2.6074219	0.26196289	0	0	0	0	0	0	0	0	0	0.94995117	0.050048828	0.34350586	0.061523438	-0.028808594	0.25292969	0	44330	0	0	0
559	560	560	Category C	-0.40795898	-0.17993164	-1.0678711	0.33544922	0.059082031	0.35693359	0	0	27/6/2018	27	6	2018	19:48:53	71333	0.7	19	48	53	0	0.059326172	3.5288086	-0.25048828	-0.16357422	-0.89990234	0.88183594	0.23046875	0	0	0	0	0	0	0	0	0	0.94824219	0.051757813	0.34130859	-0.15722656	-0.016113281	-0.16772461	0	44330	0	0	0
560	561	561	Category C	-0.27587891	-0.19189453	-0.97192383	0.28613281	0.036376953	0.39990234	0	0	27/6/2018	27	6	2018	19:48:53	71333	0.8	19	48	53	0	0.059326172	3.5288086	-0.25024414	-0.16455078	-0.90087891	1.1943359	0.080078125	0	0	0	0	0	0	0	0	0	0.94946289	0.050537109	0.12353516	-0.025390625	-0.027099609	-0.070800781	0	44330	0	0	0
561	562	562	Category C	-0.2277832	-0.17993164	-0.93579102	0.32348633	0.047363281	0.37548828	0	0	27/6/2018	27	6	2018	19:48:53	71333	0.9	19	48	53	0	0.059326172	3.5288086	-0.24707031	-0.16455078	-0.90014648	2.6008301	0.043212891	0	0	0	0	0	0	0	0	0	0.94775391	0.052246094	0.070068359	0.019287109	-0.015136719	-0.035400391	0	44330	0	0	0
562	563	563	Category C	-0.21582031	-0.20385742	-0.91186523	0.31274414	0.044433594	0.38256836	0	0	27/6/2018	27	6	2018	19:48:54	71334	0	19	48	54	0	0.059326172	3.5288086	-0.24462891	-0.16503906	-0.90087891	2.6679688	0.049316406	0	0	0	0	0	0	0	0	0	0.94799805	0.052001953	0.078125	0.028808594	-0.038574219	-0.010742188	0	44330	0	0	0
563	564	564	Category C	-0.20385742	-0.17993164	-0.92382813	0.32299805	0.039550781	0.3762207	0	0	27/6/2018	27	6	2018	19:48:54	71334	0.1	19	48	54	0	0.059326172	3.5288086	-0.24291992	-0.16674805	-0.90136719	3.5178223	0.046875	0	0	0	0	0	0	0	0	0	0.94824219	0.051757813	0.074462891	0.0390625	-0.012939453	-0.022216797	0	44330	0	0	0
564	565	565	Category C	-0.10791016	-0.17993164	-0.82788086	0.31884766	0.032714844	0.37963867	0	0	27/6/2018	27	6	2018	19:48:54	71334	0.2	19	48	54	0	0.059326172	3.5288086	-0.2434082	-0.16748047	-0.90429688	4.9367676	0.15625	0	0	0	0	0	0	0	0	0	0.95141602	0.048583984	0.22436523	0.13549805	-0.012207031	0.076416016	0	44330	0	0	0
565	566	566	Category C	-0.26391602	-0.16796875	-1.0197754	0.30932617	0.032714844	0.38549805	0	0	27/6/2018	27	6	2018	19:48:54	71334	0.3	19	48	54	0	0.059326172	3.5288086	-0.24194336	-0.16723633	-0.90478516	4.4865723	0.11694336	0	0	0	0	0	0	0	0	0	0.95141602	0.048583984	0.13745117	-0.021728516	-0.000488281	-0.11474609	0	44330	0	0	0
566	567	567	Category C	-0.14379883	-0.20385742	-0.81591797	0.26733398	0.027099609	0.41210938	0	0	27/6/2018	27	6	2018	19:48:54	71334	0.4	19	48	54	0	0.059326172	3.5288086	-0.24023438	-0.16748047	-0.90527344	2.5285645	0.13647461	0	0	0	0	0	0	0	0	0	0.95141602	0.048583984	0.22216797	0.096435547	-0.036132813	0.089355469	0	44330	0	0	0
567	568	568	Category C	0.011962891	-0.095947266	-0.87597656	0.33276367	0.022216797	0.37280273	0	0	27/6/2018	27	6	2018	19:48:54	71334	0.5	19	48	54	0	0.059326172	3.5288086	-0.23950195	-0.16845703	-0.90478516	1.6533203	0.26318359	0	0	0	0	0	0	0	0	0	0.95117188	0.048828125	0.35302734	0.25146484	0.072509766	0.028808594	0	44330	0	0	0
568	569	569	Category C	-0.27587891	-0.15576172	-0.98388672	0.28442383	0.024414063	0.40356445	0	0	27/6/2018	27	6	2018	19:48:54	71334	0.6	19	48	54	0	0.059326172	3.5288086	-0.23754883	-0.16967773	-0.90258789	1.3210449	0.090576172	0	0	0	0	0	0	0	0	0	0.94873047	0.051269531	0.13330078	-0.038085938	0.013916016	-0.081054688	0	44330	0	0	0
569	570	570	Category C	-0.15576172	-0.19189453	-0.92382813	0.28955078	0.023925781	0.39575195	0	0	27/6/2018	27	6	2018	19:48:54	71334	0.7	19	48	54	0	0.059326172	3.5288086	-0.23657227	-0.17089844	-0.90307617	0.49609375	0.0859375	0	0	0	0	0	0	0	0	0	0.94921875	0.05078125	0.12231445	0.080810547	-0.020751953	-0.020507813	0	44330	0	0	0
570	571	571	Category C	-0.14379883	-0.16796875	-0.88793945	0.30688477	0.040527344	0.3815918	0	0	27/6/2018	27	6	2018	19:48:54	71334	0.8	19	48	54	0	0.059326172	3.5288086	-0.23608398	-0.16943359	-0.90356445	1.4963379	0.093505859	0	0	0	0	0	0	0	0	0	0.94921875	0.05078125	0.109375	0.092285156	0.001464844	0.015625	0	44330	0	0	0
571	572	572	Category C	-0.21582031	-0.15576172	-0.91186523	0.32861328	0.033203125	0.36914063	0	0	27/6/2018	27	6	2018	19:48:54	71334	0.9	19	48	54	0	0.059326172	3.5288086	-0.2331543	-0.16992188	-0.90405273	2.1394043	0.023681641	0	0	0	0	0	0	0	0	0	0.94897461	0.051025391	0.039306641	0.017333984	0.014160156	-0.007568359	0	44330	0	0	0
572	573	573	Category C	-0.14379883	-0.071777344	-0.80395508	0.32397461	0.034667969	0.37573242	0	0	27/6/2018	27	6	2018	19:48:55	71335	0	19	48	55	0	0.059326172	3.5288086	-0.23071289	-0.17114258	-0.90234375	1.1103516	0.16479492	0	0	0	0	0	0	0	0	0	0.94702148	0.052978516	0.28491211	0.086914063	0.099365234	0.098388672	0	44330	0	0	0
573	574	574	Category C	-0.29980469	-0.2277832	-0.94799805	0.32446289	0.038818359	0.37426758	0	0	27/6/2018	27	6	2018	19:48:55	71335	0.1	19	48	55	0	0.059326172	3.5288086	-0.23461914	-0.171875	-0.90625	2.282959	0.095214844	0	0	0	0	0	0	0	0	0	0.9519043	0.048095703	0.16235352	-0.064941406	-0.055664063	-0.041503906	0	44330	0	0	0
574	575	575	Category C	-0.13183594	-0.21582031	-0.97192383	0.29858398	0.060791016	0.3918457	0	0	27/6/2018	27	6	2018	19:48:55	71335	0.2	19	48	55	0	0.059326172	3.5288086	-0.22851563	-0.17114258	-0.90283203	4.2717285	0.12695313	0	0	0	0	0	0	0	0	0	0.94677734	0.053222656	0.21044922	0.096679688	-0.044433594	-0.068847656	0	44330	0	0	0
575	576	576	Category C	-0.25195313	-0.10791016	-0.93579102	0.30786133	0.053955078	0.38989258	0	0	27/6/2018	27	6	2018	19:48:55	71335	0.3	19	48	55	0	0.059326172	3.5288086	-0.22705078	-0.17114258	-0.90380859	4.2697754	0.074951172	0	0	0	0	0	0	0	0	0	0.94750977	0.052490234	0.11987305	-0.024658203	0.063232422	-0.031738281	0	44330	0	0	0
576	577	577	Category C	-0.2277832	-0.19189453	-0.87597656	0.32202148	0.05859375	0.37963867	0	0	27/6/2018	27	6	2018	19:48:55	71335	0.4	19	48	55	0	0.059326172	3.5288086	-0.2265625	-0.17114258	-0.90405273	2.7802734	0.034912109	0	0	0	0	0	0	0	0	0	0.94775391	0.052246094	0.050048828	-0.000976563	-0.020507813	0.028076172	0	44330	0	0	0
577	578	578	Category C	-0.059814453	-0.21582031	-0.75585938	0.33813477	0.075927734	0.36035156	0	0	27/6/2018	27	6	2018	19:48:55	71335	0.5	19	48	55	0	0.059326172	3.5288086	-0.22631836	-0.17236328	-0.90625	3.0883789	0.22851563	0	0	0	0	0	0	0	0	0	0.94995117	0.050048828	0.3605957	0.16650391	-0.043212891	0.15039063	0	44330	0	0	0
578	579	579	Category C	-0.26391602	-0.2277832	-1.0439453	0.3359375	0.072509766	0.36694336	0	0	27/6/2018	27	6	2018	19:48:55	71335	0.6	19	48	55	0	0.059326172	3.5288086	-0.22680664	-0.17431641	-0.90917969	4.1035156	0.14941406	0	0	0	0	0	0	0	0	0	0.953125	0.046875	0.22509766	-0.036865234	-0.053222656	-0.13452148	0	44330	0	0	0
579	580	580	Category C	-0.2277832	-0.15576172	-0.94799805	0.2734375	0.061767578	0.40527344	0	0	27/6/2018	27	6	2018	19:48:55	71335	0.7	19	48	55	0	0.059326172	3.5288086	-0.22363281	-0.17285156	-0.90722656	3.4362793	0.044189453	0	0	0	0	0	0	0	0	0	0.95019531	0.049804688	0.061767578	-0.00390625	0.017089844	-0.040527344	0	44330	0	0	0
580	581	581	Category C	-0.10791016	-0.17993164	-0.83984375	0.30102539	0.058105469	0.38891602	0	0	27/6/2018	27	6	2018	19:48:55	71335	0.8	19	48	55	0	0.059326172	3.5288086	-0.22753906	-0.17163086	-0.90869141	1.6003418	0.13818359	0	0	0	0	0	0	0	0	0	0.95239258	0.047607422	0.19677734	0.11962891	-0.008300781	0.068847656	0	44330	0	0	0
581	582	582	Category C	-0.21582031	-0.19189453	-0.88793945	0.29663086	0.061767578	0.38964844	0	0	27/6/2018	27	6	2018	19:48:55	71335	0.9	19	48	55	0	0.059326172	3.5288086	-0.2253418	-0.17114258	-0.90698242	1.3037109	0.029541016	0	0	0	0	0	0	0	0	0	0.95019531	0.049804688	0.049316406	0.009521484	-0.020507813	0.019042969	0	44330	0	0	0
582	583	583	Category C	-0.083984375	-0.17993164	-0.88793945	0.31030273	0.042236328	0.38061523	0	0	27/6/2018	27	6	2018	19:48:56	71336	0	19	48	56	0	0.059326172	3.5288086	-0.22363281	-0.17114258	-0.90625	1.6203613	0.14111328	0	0	0	0	0	0	0	0	0	0.94897461	0.051025391	0.16674805	0.13964844	-0.008544922	0.018310547	0	44330	0	0	0
583	584	584	Category C	-0.31176758	-0.25195313	-1.0319824	0.29516602	0.045410156	0.39550781	0	0	27/6/2018	27	6	2018	19:48:56	71336	0.1	19	48	56	0	0.059326172	3.5288086	-0.22290039	-0.16967773	-0.90356445	0.65454102	0.17602539	0	0	0	0	0	0	0	0	0	0.94604492	0.053955078	0.29882813	-0.088623047	-0.08203125	-0.12817383	0	44330	0	0	0
584	585	585	Category C	-0.11987305	-0.17993164	-0.83984375	0.28637695	0.072265625	0.39477539	0	0	27/6/2018	27	6	2018	19:48:56	71336	0.2	19	48	56	0	0.059570313	3.491748	-0.22290039	-0.16821289	-0.90112305	0.18554688	0.12036133	0	0	0	0	0	0	0	0	0	0.94335938	0.056640625	0.17602539	0.10302734	-0.011474609	0.061279297	0	44330	0	0	0
585	586	586	Category C	-0.2277832	-0.059814453	-0.87597656	0.32958984	0.054931641	0.36767578	0	0	27/6/2018	27	6	2018	19:48:56	71336	0.3	19	48	56	0	0.059570313	3.491748	-0.22265625	-0.16796875	-0.90258789	1.1298828	0.11157227	0	0	0	0	0	0	0	0	0	0.94458008	0.055419922	0.13989258	-0.004882813	0.1081543	0.026611328	0	44330	0	0	0
586	587	587	Category C	-0.35986328	-0.14379883	-1.0917969	0.3059082	0.031982422	0.38452148	0	0	27/6/2018	27	6	2018	19:48:56	71336	0.4	19	48	56	0	0.059570313	3.491748	-0.22070313	-0.16894531	-0.90478516	2.0117188	0.23413086	0	0	0	0	0	0	0	0	0	0.9465332	0.053466797	0.35107422	-0.13891602	0.025146484	-0.18676758	0	44330	0	0	0
587	588	588	Category C	-0.14379883	-0.21582031	-0.77978516	0.28881836	0.033935547	0.39770508	0	0	27/6/2018	27	6	2018	19:48:56	71336	0.5	19	48	56	0	0.059570313	3.491748	-0.22241211	-0.16845703	-0.90673828	2.2731934	0.15649414	0	0	0	0	0	0	0	0	0	0.94873047	0.051269531	0.25292969	0.078613281	-0.047119141	0.12695313	0	44330	0	0	0
588	589	589	Category C	-0.2277832	-0.16796875	-0.80395508	0.33300781	0.029785156	0.3684082	0	0	27/6/2018	27	6	2018	19:48:56	71336	0.6	19	48	56	0	0.059570313	3.491748	-0.21972656	-0.16821289	-0.90380859	3.2839355	0.10009766	0	0	0	0	0	0	0	0	0	0.9453125	0.0546875	0.1081543	-0.0078125	0.000244141	0.099853516	0	44330	0	0	0
589	590	590	Category C	-0.23999023	-0.083984375	-0.93579102	0.3034668	0.007080078	0.38671875	0	0	27/6/2018	27	6	2018	19:48:56	71336	0.7	19	48	56	0	0.059570313	3.491748	-0.21777344	-0.16699219	-0.90258789	5.2878418	0.092041016	0	0	0	0	0	0	0	0	0	0.94335938	0.056640625	0.13842773	-0.021972656	0.083007813	-0.032958984	0	44330	0	0	0
590	591	591	Category C	-0.2878418	-0.17993164	-0.87597656	0.31542969	0.0078125	0.38330078	0	0	27/6/2018	27	6	2018	19:48:56	71336	0.8	19	48	56	0	0.059570313	3.491748	-0.21801758	-0.16674805	-0.90649414	7.385498	0.077148438	0	0	0	0	0	0	0	0	0	0.94702148	0.052978516	0.11328125	-0.069580078	-0.012939453	0.030517578	0	44330	0	0	0
591	592	592	Category C	-0.2277832	-0.19189453	-0.94799805	0.29907227	0.017333984	0.39575195	0	0	27/6/2018	27	6	2018	19:48:56	71336	0.9	19	48	56	0	0.059570313	3.491748	-0.22021484	-0.16577148	-0.90917969	8.5166016	0.047119141	0	0	0	0	0	0	0	0	0	0.95019531	0.049804688	0.072021484	-0.007324219	-0.025878906	-0.038574219	0	44330	0	0	0
592	593	593	Category C	-0.23999023	-0.15576172	-0.91186523	0.30249023	0.009765625	0.38989258	0	0	27/6/2018	27	6	2018	19:48:57	71337	0	19	48	57	0	0.059570313	3.491748	-0.21875	-0.16479492	-0.9074707	8.7832031	0.023193359	0	0	0	0	0	0	0	0	0	0.94799805	0.052001953	0.034179688	-0.020996094	0.009033203	-0.004150391	0	44330	0	0	0
593	594	594	Category C	-0.25195313	-0.16796875	-0.88793945	0.3059082	0.004394531	0.390625	0	0	27/6/2018	27	6	2018	19:48:57	71337	0.1	19	48	57	0	0.059570313	3.491748	-0.21508789	-0.16235352	-0.9074707	10.286377	0.041992188	0	0	0	0	0	0	0	0	0	0.9465332	0.053466797	0.061767578	-0.036621094	-0.005371094	0.01953125	0	44330	0	0	0
594	595	595	Category C	-0.19189453	-0.17993164	-0.91186523	0.31860352	0.009521484	0.37841797	0	0	27/6/2018	27	6	2018	19:48:57	71337	0.2	19	48	57	0	0.059570313	3.491748	-0.21020508	-0.16015625	-0.90795898	11.005615	0.027099609	0	0	0	0	0	0	0	0	0	0.94555664	0.054443359	0.041992188	0.018310547	-0.01953125	-0.003662109	0	44330	0	0	0
595	596	596	Category C	-0.15576172	-0.10791016	-0.83984375	0.31274414	0.008300781	0.38183594	0	0	27/6/2018	27	6	2018	19:48:57	71337	0.3	19	48	57	0	0.059570313	3.491748	-0.20410156	-0.15795898	-0.90844727	10.29541	0.09765625	0	0	0	0	0	0	0	0	0	0.94433594	0.055664063	0.16723633	0.048339844	0.050048828	0.068603516	0	44330	0	0	0
596	597	597	Category C	-0.3359375	-0.071777344	-0.95996094	0.30932617	-0.020507813	0.3894043	0	0	27/6/2018	27	6	2018	19:48:57	71337	0.4	19	48	57	0	0.059570313	3.491748	-0.19946289	-0.15600586	-0.90795898	10.336914	0.16845703	0	0	0	0	0	0	0	0	0	0.94262695	0.057373047	0.27246094	-0.13623047	0.084228516	-0.051757813	0	44330	0	0	0
597	598	598	Category C	-0.20385742	-0.19189453	-0.88793945	0.26708984	-0.021484375	0.40527344	0	0	27/6/2018	27	6	2018	19:48:57	71337	0.5	19	48	57	0	0.059570313	3.491748	-0.19262695	-0.15380859	-0.90698242	11.663574	0.043701172	0	0	0	0	0	0	0	0	0	0.93994141	0.060058594	0.068115234	-0.010986328	-0.037841797	0.019042969	0	44330	0	0	0
598	599	599	Category C	-0.27587891	-0.2277832	-0.92382813	0.29125977	-0.006591797	0.39624023	0	0	27/6/2018	27	6	2018	19:48:57	71337	0.6	19	48	57	0	0.059570313	3.491748	-0.18774414	-0.15209961	-0.90820313	12.228516	0.11694336	0	0	0	0	0	0	0	0	0	0.93994141	0.060058594	0.17895508	-0.087890625	-0.075439453	-0.015380859	0	44330	0	0	0
599	600	600	Category C	-0.17993164	-0.17993164	-0.86376953	0.28173828	-0.009033203	0.40185547	0	0	27/6/2018	27	6	2018	19:48:57	71337	0.7	19	48	57	0	0.059570313	3.491748	-0.18310547	-0.15014648	-0.91186523	11.147217	0.056640625	0	0	0	0	0	0	0	0	0	0.94213867	0.057861328	0.081054688	0.003173828	-0.029541016	0.048095703	0	44330	0	0	0
600	601	601	Category C	-0.21582031	-0.19189453	-0.94799805	0.28686523	-0.009033203	0.39697266	0	0	27/6/2018	27	6	2018	19:48:57	71337	0.8	19	48	57	0	0.059570313	3.491748	-0.17578125	-0.14794922	-0.90991211	10.812256	0.0703125	0	0	0	0	0	0	0	0	0	0.93847656	0.061523438	0.12158203	-0.039794922	-0.043701172	-0.037841797	0	44330	0	0	0
601	602	602	Category C	-0.21582031	-0.20385742	-0.95996094	0.27148438	-0.010498047	0.40551758	0	0	27/6/2018	27	6	2018	19:48:57	71337	0.9	19	48	57	0	0.059570313	3.491748	-0.16992188	-0.14575195	-0.90991211	10.717773	0.089111328	0	0	0	0	0	0	0	0	0	0.93701172	0.062988281	0.15356445	-0.045654297	-0.057861328	-0.049804688	0	44330	0	0	0
602	603	603	Category C	-0.20385742	-0.20385742	-0.80395508	0.28540039	-0.015136719	0.40185547	0	0	27/6/2018	27	6	2018	19:48:58	71338	0	19	48	58	0	0.059570313	3.491748	-0.16503906	-0.14379883	-0.90991211	9.3190918	0.12768555	0	0	0	0	0	0	0	0	0	0.93603516	0.063964844	0.20458984	-0.038574219	-0.059814453	0.10595703	0	44330	0	0	0
603	604	604	Category C	-0.31176758	-0.17993164	-0.95996094	0.32568359	-0.008789063	0.375	0	0	27/6/2018	27	6	2018	19:48:58	71338	0.1	19	48	58	0	0.059570313	3.491748	-0.15991211	-0.1418457	-0.91040039	6.75	0.1640625	0	0	0	0	0	0	0	0	0	0.93530273	0.064697266	0.23901367	-0.15161133	-0.037841797	-0.049316406	0	44330	0	0	0
604	605	605	Category C	-0.27587891	-0.17993164	-0.91186523	0.30053711	-0.004150391	0.39038086	0	0	27/6/2018	27	6	2018	19:48:58	71338	0.2	19	48	58	0	0.059570313	3.491748	-0.15527344	-0.13964844	-0.91064453	5.371582	0.12695313	0	0	0	0	0	0	0	0	0	0.93432617	0.065673828	0.16162109	-0.12036133	-0.040039063	-0.000976563	0	44330	0	0	0
605	606	606	Category C	-0.26391602	-0.14379883	-0.97192383	0.30444336	-0.003173828	0.38867188	0	0	27/6/2018	27	6	2018	19:48:58	71338	0.3	19	48	58	0	0.059570313	3.491748	-0.15234375	-0.13769531	-0.91186523	4.5217285	0.12646484	0	0	0	0	0	0	0	0	0	0.93481445	0.065185547	0.17724609	-0.11132813	-0.005859375	-0.059814453	0	44330	0	0	0
606	607	607	Category C	-0.20385742	-0.17993164	-0.80395508	0.30444336	0.011962891	0.38671875	0	0	27/6/2018	27	6	2018	19:48:58	71338	0.4	19	48	58	0	0.059570313	3.491748	-0.1472168	-0.13574219	-0.91088867	1.6469727	0.12866211	0	0	0	0	0	0	0	0	0	0.93261719	0.067382813	0.20751953	-0.056396484	-0.043945313	0.10693359	0	44330	0	0	0
607	608	608	Category C	-0.20385742	-0.20385742	-0.7199707	0.32470703	0.029052734	0.37475586	0	0	27/6/2018	27	6	2018	19:48:58	71338	0.5	19	48	58	0	0.059570313	3.491748	-0.14306641	-0.13330078	-0.91259766	1.9304199	0.21386719	0	0	0	0	0	0	0	0	0	0.93334961	0.066650391	0.32373047	-0.060546875	-0.0703125	0.19262695	0	44330	0	0	0
608	609	609	Category C	-0.19189453	-0.26391602	-0.95996094	0.34423828	0.024658203	0.35742188	0	0	27/6/2018	27	6	2018	19:48:58	71338	0.6	19	48	58	0	0.059570313	3.491748	-0.14086914	-0.13232422	-0.91308594	5.7773438	0.1484375	0	0	0	0	0	0	0	0	0	0.93334961	0.066650391	0.22924805	-0.05078125	-0.13134766	-0.046630859	0	44330	0	0	0
609	610	610	Category C	-0.25195313	-0.13183594	-0.98388672	0.2956543	0.029785156	0.39428711	0	0	27/6/2018	27	6	2018	19:48:58	71338	0.7	19	48	58	0	0.059570313	3.491748	-0.13500977	-0.13061523	-0.91259766	8.9558105	0.13647461	0	0	0	0	0	0	0	0	0	0.93188477	0.068115234	0.1887207	-0.11669922	-0.000976563	-0.071044922	0	44330	0	0	0
610	611	611	Category C	-0.19189453	-0.10791016	-1.0078125	0.31958008	0.0234375	0.37646484	0	0	27/6/2018	27	6	2018	19:48:58	71338	0.8	19	48	58	0	0.059570313	3.491748	-0.13110352	-0.12841797	-0.9128418	12.019287	0.11450195	0	0	0	0	0	0	0	0	0	0.93115234	0.068847656	0.17626953	-0.060546875	0.020507813	-0.094726563	0	44330	0	0	0
611	612	612	Category C	-0.13183594	-0.21582031	-0.70776367	0.32788086	0.047119141	0.37036133	0	0	27/6/2018	27	6	2018	19:48:58	71338	0.9	19	48	58	0	0.059570313	3.491748	-0.12695313	-0.12670898	-0.91333008	16.270996	0.22387695	0	0	0	0	0	0	0	0	0	0.93066406	0.069335938	0.29907227	-0.004638672	-0.088867188	0.20556641	0	44330	0	0	0
612	613	613	Category C	-0.40795898	-0.23999023	-1.1159668	0.3293457	0.071289063	0.36694336	0	0	27/6/2018	27	6	2018	19:48:59	71339	0	19	48	59	0	0.059570313	3.491748	-0.12182617	-0.12524414	-0.91357422	19.131104	0.3684082	0	0	0	0	0	0	0	0	0	0.93017578	0.069824219	0.6027832	-0.28588867	-0.11450195	-0.20214844	0	44330	0	0	0
613	614	614	Category C	-0.011962891	-0.047851563	-0.74389648	0.31689453	0.066650391	0.38354492	0	0	27/6/2018	27	6	2018	19:48:59	71339	0.1	19	48	59	0	0.059570313	3.491748	-0.11791992	-0.12475586	-0.9152832	19.796387	0.21557617	0	0	0	0	0	0	0	0	0	0.93115234	0.068847656	0.35424805	0.10595703	0.076904297	0.17138672	0	44330	0	0	0
614	615	615	Category C	-0.26391602	-0.16796875	-1.0078125	0.34936523	0.063476563	0.35229492	0	0	27/6/2018	27	6	2018	19:48:59	71339	0.2	19	48	59	0	0.059570313	3.491748	-0.11206055	-0.12231445	-0.91503906	19.395996	0.18334961	0	0	0	0	0	0	0	0	0	0.92993164	0.070068359	0.28979492	-0.15161133	-0.045410156	-0.092529297	0	44330	0	0	0
615	616	616	Category C	-0.25195313	-0.17993164	-1.0078125	0.27783203	0.058349609	0.40405273	0	0	27/6/2018	27	6	2018	19:48:59	71339	0.3	19	48	59	0	0.059570313	3.491748	-0.10839844	-0.12011719	-0.91455078	20.4729	0.1809082	0	0	0	0	0	0	0	0	0	0.92895508	0.071044922	0.29614258	-0.14331055	-0.059570313	-0.093017578	0	44330	0	0	0
616	617	617	Category C	-0.19189453	-0.17993164	-1.0078125	0.30541992	0.082763672	0.38256836	0	0	27/6/2018	27	6	2018	19:48:59	71339	0.4	19	48	59	0	0.059570313	3.491748	-0.10327148	-0.11914063	-0.91455078	22.602295	0.1418457	0	0	0	0	0	0	0	0	0	0.92822266	0.071777344	0.2421875	-0.088378906	-0.060546875	-0.093017578	0	44330	0	0	0
617	618	618	Category C	-0.21582031	-0.15576172	-0.95996094	0.29956055	0.090087891	0.38671875	0	0	27/6/2018	27	6	2018	19:48:59	71339	0.5	19	48	59	0	0.059570313	3.491748	-0.098632813	-0.11743164	-0.9152832	23.308838	0.13085938	0	0	0	0	0	0	0	0	0	0.92797852	0.072021484	0.19995117	-0.11694336	-0.038085938	-0.044433594	0	44330	0	0	0
618	619	619	Category C	-0.26391602	-0.083984375	-0.92382813	0.31103516	0.098388672	0.37695313	0	0	27/6/2018	27	6	2018	19:48:59	71339	0.6	19	48	59	0	0.059570313	3.491748	-0.095703125	-0.11474609	-0.91674805	22.238281	0.17089844	0	0	0	0	0	0	0	0	0	0.92895508	0.071044922	0.20581055	-0.16796875	0.030761719	-0.006835938	0	44330	0	0	0
619	620	620	Category C	-0.49194336	-0.071777344	-0.99584961	0.30981445	0.093261719	0.38208008	0	0	27/6/2018	27	6	2018	19:48:59	71339	0.7	19	48	59	0	0.059570313	3.491748	-0.090332031	-0.11230469	-0.9152832	21.882324	0.41137695	0	0	0	0	0	0	0	0	0	0.92651367	0.073486328	0.52246094	-0.40136719	0.040527344	-0.080322266	0	44330	0	0	0
620	621	621	Category C	-0.15576172	-0.083984375	-0.70776367	0.3269043	0.082763672	0.36816406	0	0	27/6/2018	27	6	2018	19:48:59	71339	0.8	19	48	59	0	0.059570313	3.491748	-0.085449219	-0.11083984	-0.91552734	22.812988	0.22094727	0	0	0	0	0	0	0	0	0	0.92626953	0.073730469	0.30493164	-0.070068359	0.026855469	0.20776367	0	44330	0	0	0
621	622	622	Category C	-0.083984375	-0.095947266	-0.80395508	0.3815918	0.099365234	0.31494141	0	0	27/6/2018	27	6	2018	19:48:59	71339	0.9	19	48	59	0	0.059570313	3.491748	-0.08203125	-0.10913086	-0.91674805	21.70752	0.11376953	0	0	0	0	0	0	0	0	0	0.92700195	0.072998047	0.12792969	-0.001708984	0.013183594	0.11279297	0	44330	0	0	0
622	623	623	Category C	-0.2277832	-0.047851563	-0.80395508	0.35351563	0.089355469	0.34692383	0	0	27/6/2018	27	6	2018	19:49:00	71340	0	19	49	0	0	0.058837891	3.4853027	-0.077880859	-0.10717773	-0.91723633	18.395264	0.19702148	0	0	0	0	0	0	0	0	0	0.92675781	0.073242188	0.32250977	-0.1496582	0.059326172	0.11328125	0	44330	0	0	0
623	624	624	Category C	-0.20385742	-0.059814453	-0.73193359	0.34765625	0.076416016	0.3515625	0	0	27/6/2018	27	6	2018	19:49:00	71340	0.1	19	49	0	0	0.058837891	3.4853027	-0.074951172	-0.10498047	-0.91772461	14.299316	0.23071289	0	0	0	0	0	0	0	0	0	0.92675781	0.073242188	0.36010742	-0.12866211	0.045166016	0.18579102	0	44330	0	0	0
624	625	625	Category C	-0.35986328	-0.19189453	-1.1279297	0.31591797	0.087402344	0.37792969	0	0	27/6/2018	27	6	2018	19:49:00	71340	0.2	19	49	0	0	0.058837891	3.4853027	-0.068847656	-0.10229492	-0.91674805	11.489502	0.37036133	0	0	0	0	0	0	0	0	0	0.92504883	0.074951172	0.59130859	-0.29077148	-0.089355469	-0.2109375	0	44330	0	0	0
625	626	626	Category C	-0.10791016	-0.19189453	-0.88793945	0.29345703	0.10473633	0.38354492	0	0	27/6/2018	27	6	2018	19:49:00	71340	0.3	19	49	0	0	0.058837891	3.4853027	-0.065185547	-0.1003418	-0.91723633	8.5427246	0.10498047	0	0	0	0	0	0	0	0	0	0.92504883	0.074951172	0.16333008	-0.042480469	-0.091308594	0.029296875	0	44330	0	0	0
626	627	627	Category C	-0.2878418	-0.17993164	-0.94799805	0.31982422	0.10449219	0.36547852	0	0	27/6/2018	27	6	2018	19:49:00	71340	0.4	19	49	0	0	0.058837891	3.4853027	-0.060058594	-0.099853516	-0.91772461	3.6274414	0.24291992	0	0	0	0	0	0	0	0	0	0.92504883	0.074951172	0.33764648	-0.22753906	-0.079833984	-0.030029297	0	44330	0	0	0
627	628	628	Category C	-0.16796875	-0.17993164	-0.83984375	0.29589844	0.085205078	0.39306641	0	0	27/6/2018	27	6	2018	19:49:00	71340	0.5	19	49	0	0	0.058837891	3.4853027	-0.053466797	-0.098144531	-0.91552734	1.6801758	0.15942383	0	0	0	0	0	0	0	0	0	0.92236328	0.077636719	0.27172852	-0.11425781	-0.081542969	0.075683594	0	44330	0	0	0
628	629	629	Category C	-0.17993164	-0.10791016	-0.89990234	0.31884766	0.077636719	0.37475586	0	0	27/6/2018	27	6	2018	19:49:00	71340	0.6	19	49	0	0	0.058837891	3.4853027	-0.049560547	-0.095703125	-0.91772461	6.559082	0.13183594	0	0	0	0	0	0	0	0	0	0.92407227	0.075927734	0.16015625	-0.13012695	-0.011962891	0.017822266	0	44330	0	0	0
629	630	630	Category C	-0.19189453	-0.17993164	-0.99584961	0.30761719	0.086425781	0.38085938	0	0	27/6/2018	27	6	2018	19:49:00	71340	0.7	19	49	0	0	0.058837891	3.4853027	-0.044677734	-0.09375	-0.91943359	13.244385	0.18676758	0	0	0	0	0	0	0	0	0	0.92529297	0.074707031	0.30932617	-0.14697266	-0.0859375	-0.076171875	0	44330	0	0	0
630	631	631	Category C	-0.21582031	-0.10791016	-0.93579102	0.28125	0.079101563	0.3984375	0	0	27/6/2018	27	6	2018	19:49:00	71340	0.8	19	49	0	0	0.058837891	3.4853027	-0.039550781	-0.093017578	-0.91967773	27.819824	0.17724609	0	0	0	0	0	0	0	0	0	0.92504883	0.074951172	0.20678711	-0.17602539	-0.014648438	-0.015869141	0	44330	0	0	0
631	632	632	Category C	-0.25195313	-0.11987305	-0.87597656	0.29663086	0.052734375	0.39135742	0	0	27/6/2018	27	6	2018	19:49:00	71340	0.9	19	49	0	0	0.058837891	3.4853027	-0.033691406	-0.091308594	-0.92016602	20.963135	0.22412109	0	0	0	0	0	0	0	0	0	0.92529297	0.074707031	0.29077148	-0.21801758	-0.028320313	0.044189453	0	44330	0	0	0
632	633	633	Category L	0.16796875	-0.011962891	-0.94799805	-0.27807617	-0.022460938	0.41015625	0	0	27/6/2018	27	6	2018	19:50:58	71458	0.3	19	50	58	0	0.059326172	3.5255859	-0.028564453	-0.089355469	-0.91967773	96.110352	0.21313477	0	0	0	0	0	0	0	0	0	0.92456055	0.075439453	0.30224609	0.1965332	0.077392578	-0.028076172	0	44330	0	0	0
633	634	634	Category L	0.16796875	-0.011962891	-0.95996094	-0.27539063	-0.024658203	0.41235352	0	0	27/6/2018	27	6	2018	19:50:58	71458	0.4	19	50	58	0	0.059326172	3.5255859	-0.023193359	-0.087890625	-0.92016602	151.05664	0.20947266	0	0	0	0	0	0	0	0	0	0.92456055	0.075439453	0.30688477	0.19116211	0.075927734	-0.039550781	0	44330	0	0	0
634	635	635	Category L	0.16796875	-0.023925781	-0.93579102	-0.26977539	-0.020507813	0.41040039	0	0	27/6/2018	27	6	2018	19:50:58	71458	0.5	19	50	58	0	0.059326172	3.5255859	-0.017822266	-0.086669922	-0.9206543	154.30786	0.1965332	0	0	0	0	0	0	0	0	0	0.92480469	0.075195313	0.26367188	0.18579102	0.062744141	-0.014892578	0	44330	0	0	0
635	636	636	Category L	0.15576172	-0.023925781	-0.93579102	-0.27001953	-0.019775391	0.41333008	0	0	27/6/2018	27	6	2018	19:50:58	71458	0.6	19	50	58	0	0.059326172	3.5255859	-0.013183594	-0.084960938	-0.92089844	152.51807	0.18017578	0	0	0	0	0	0	0	0	0	0.92504883	0.074951172	0.24487305	0.16894531	0.061035156	-0.014648438	0	44330	0	0	0
636	637	637	Category L	0.16796875	-0.011962891	-0.93579102	-0.27709961	-0.020996094	0.41040039	0	0	27/6/2018	27	6	2018	19:50:58	71458	0.7	19	50	58	0	0.059326172	3.5255859	-0.008789063	-0.083984375	-0.92211914	152.43408	0.19140625	0	0	0	0	0	0	0	0	0	0.92602539	0.073974609	0.26269531	0.17675781	0.072021484	-0.013427734	0	44330	0	0	0
637	638	638	Category L	0.15576172	-0.035888672	-0.92382813	-0.27807617	-0.020996094	0.40820313	0	0	27/6/2018	27	6	2018	19:50:58	71458	0.8	19	50	58	0	0.059326172	3.5255859	-0.002685547	-0.083984375	-0.921875	153.83154	0.16552734	0	0	0	0	0	0	0	0	0	0.92553711	0.074462891	0.20849609	0.15844727	0.048095703	-0.001708984	0	44330	0	0	0
638	639	639	Category L	0.17993164	-0.035888672	-0.92382813	-0.26953125	-0.0234375	0.41357422	0	0	27/6/2018	27	6	2018	19:50:58	71458	0.9	19	50	58	0	0.059326172	3.5255859	0.001953125	-0.082519531	-0.92236328	154.52661	0.18383789	0	0	0	0	0	0	0	0	0	0.92602539	0.073974609	0.22583008	0.17773438	0.046630859	-0.001220703	0	44330	0	0	0
639	640	640	Category L	0.17993164	-0.011962891	-0.92382813	-0.27099609	-0.024414063	0.41625977	0	0	27/6/2018	27	6	2018	19:50:59	71459	0	19	50	59	0	0.059326172	3.5255859	0.007568359	-0.080810547	-0.92285156	151.96216	0.18554688	0	0	0	0	0	0	0	0	0	0.92651367	0.073486328	0.24194336	0.17211914	0.068847656	-0.000732422	0	44330	0	0	0
640	641	641	Category L	0.19189453	-0.023925781	-0.95996094	-0.27197266	-0.018798828	0.41040039	0	0	27/6/2018	27	6	2018	19:50:59	71459	0.1	19	50	59	0	0.059326172	3.5255859	0.01171875	-0.079589844	-0.92358398	145.76123	0.19189453	0	0	0	0	0	0	0	0	0	0.92700195	0.072998047	0.27197266	0.17993164	0.055664063	-0.036132813	0	44330	0	0	0
641	642	642	Category L	0.16796875	-0.023925781	-0.94799805	-0.27075195	-0.021484375	0.41430664	0	0	27/6/2018	27	6	2018	19:50:59	71459	0.2	19	50	59	0	0.059326172	3.5255859	0.016601563	-0.077636719	-0.92333984	157.97095	0.16235352	0	0	0	0	0	0	0	0	0	0.92675781	0.073242188	0.22973633	0.15112305	0.053710938	-0.024414063	0	44330	0	0	0
642	643	643	Category L	0.19189453	-0.035888672	-0.94799805	-0.2734375	-0.019042969	0.41137695	0	0	27/6/2018	27	6	2018	19:50:59	71459	0.3	19	50	59	0	0.059326172	3.5255859	0.021240234	-0.075927734	-0.92285156	84.018555	0.17675781	0	0	0	0	0	0	0	0	0	0.92626953	0.073730469	0.2355957	0.17041016	0.040039063	-0.024902344	0	44330	0	0	0
643	644	644	Category L	0.15576172	0	-0.93579102	-0.26953125	-0.020019531	0.40869141	0	0	27/6/2018	27	6	2018	19:50:59	71459	0.4	19	50	59	0	0.059326172	3.5255859	0.025634766	-0.07421875	-0.92456055	8.107666	0.14990234	0	0	0	0	0	0	0	0	0	0.92797852	0.072021484	0.21508789	0.12988281	0.07421875	-0.010986328	0	44330	0	0	0
644	645	645	Category L	0.13183594	-0.023925781	-0.93579102	-0.26953125	-0.020019531	0.41235352	0	0	27/6/2018	27	6	2018	19:50:59	71459	0.5	19	50	59	0	0.059326172	3.5255859	0.031738281	-0.073242188	-0.92480469	0.72924805	0.11206055	0	0	0	0	0	0	0	0	0	0.92822266	0.071777344	0.16015625	0.099853516	0.049316406	-0.010742188	0	44330	0	0	0
645	646	646	Category L	0.14379883	-0.011962891	-0.93579102	-0.27441406	-0.019042969	0.41235352	0	0	27/6/2018	27	6	2018	19:50:59	71459	0.6	19	50	59	0	0.059326172	3.5255859	0.037597656	-0.073242188	-0.92529297	1.7485352	0.12280273	0	0	0	0	0	0	0	0	0	0.92895508	0.071044922	0.17773438	0.10595703	0.061279297	-0.010253906	0	44330	0	0	0
646	647	647	Category L	0.19189453	-0.011962891	-0.94799805	-0.27099609	-0.019042969	0.40942383	0	0	27/6/2018	27	6	2018	19:50:59	71459	0.7	19	50	59	0	0.059326172	3.5255859	0.04296875	-0.071533203	-0.92456055	3.2712402	0.16186523	0	0	0	0	0	0	0	0	0	0.92822266	0.071777344	0.23168945	0.14868164	0.059570313	-0.023193359	0	44330	0	0	0
647	648	648	Category L	0.19189453	-0.011962891	-0.92382813	-0.27148438	-0.015380859	0.41357422	0	0	27/6/2018	27	6	2018	19:50:59	71459	0.8	19	50	59	0	0.059326172	3.5255859	0.047363281	-0.068847656	-0.92602539	0.76196289	0.15527344	0	0	0	0	0	0	0	0	0	0.9296875	0.0703125	0.20361328	0.14453125	0.056884766	0.002197266	0	44330	0	0	0
648	649	649	Category L	0.17993164	-0.035888672	-0.94799805	-0.26904297	-0.013671875	0.41040039	0	0	27/6/2018	27	6	2018	19:50:59	71459	0.9	19	50	59	0	0.059326172	3.5255859	0.051757813	-0.066162109	-0.92773438	1.5126953	0.13305664	0	0	0	0	0	0	0	0	0	0.93164063	0.068359375	0.1784668	0.12792969	0.030273438	-0.020019531	0	44330	0	0	0
649	650	650	Category L	0.16796875	-0.011962891	-0.93579102	-0.27197266	-0.021728516	0.41333008	0	0	27/6/2018	27	6	2018	19:51:00	71460	0	19	51	0	0	0.059326172	3.5255859	0.056396484	-0.062988281	-0.92724609	1.1179199	0.12280273	0	0	0	0	0	0	0	0	0	0.93115234	0.068847656	0.17114258	0.11132813	0.051025391	-0.008300781	0	44330	0	0	0
650	651	651	Category L	0.17993164	-0.035888672	-0.92382813	-0.27197266	-0.018798828	0.40917969	0	0	27/6/2018	27	6	2018	19:51:00	71460	0.1	19	51	0	0	0.059326172	3.5255859	0.062011719	-0.062011719	-0.92675781	0.9206543	0.12060547	0	0	0	0	0	0	0	0	0	0.9309082	0.069091797	0.14697266	0.11767578	0.026123047	0.002929688	0	44330	0	0	0
651	652	652	Category L	0.19189453	-0.023925781	-0.93579102	-0.27539063	-0.017333984	0.41137695	0	0	27/6/2018	27	6	2018	19:51:00	71460	0.2	19	51	0	0	0.059326172	3.5255859	0.067138672	-0.061523438	-0.92578125	0.32641602	0.13061523	0	0	0	0	0	0	0	0	0	0.93041992	0.069580078	0.17211914	0.12451172	0.037597656	-0.009765625	0	44330	0	0	0
652	653	653	Category L	0.17993164	-0.035888672	-0.93579102	-0.28027344	-0.018798828	0.41430664	0	0	27/6/2018	27	6	2018	19:51:00	71460	0.3	19	51	0	0	0.059326172	3.5255859	0.071289063	-0.059570313	-0.92822266	0.51733398	0.11108398	0	0	0	0	0	0	0	0	0	0.93286133	0.067138672	0.13964844	0.10839844	0.023681641	-0.007324219	0	44330	0	0	0
653	654	654	Category L	0.16796875	-0.035888672	-0.93579102	-0.27441406	-0.017333984	0.41113281	0	0	27/6/2018	27	6	2018	19:51:00	71460	0.4	19	51	0	0	0.059326172	3.5255859	0.079101563	-0.057128906	-0.92578125	0.94287109	0.091796875	0	0	0	0	0	0	0	0	0	0.9309082	0.069091797	0.11987305	0.088623047	0.021240234	-0.009765625	0	44330	0	0	0
654	655	655	Category L	0.15576172	-0.035888672	-0.93579102	-0.27270508	-0.019775391	0.41040039	0	0	27/6/2018	27	6	2018	19:51:00	71460	0.5	19	51	0	0	0.059326172	3.5255859	0.081787109	-0.056884766	-0.92773438	1.5239258	0.077148438	0	0	0	0	0	0	0	0	0	0.93310547	0.066894531	0.1027832	0.073730469	0.020996094	-0.0078125	0	44330	0	0	0
655	656	656	Category L	0.15576172	-0.023925781	-0.93579102	-0.2746582	-0.019042969	0.41137695	0	0	27/6/2018	27	6	2018	19:51:00	71460	0.6	19	51	0	0	0.059326172	3.5255859	0.087646484	-0.055175781	-0.92651367	1.9155273	0.075195313	0	0	0	0	0	0	0	0	0	0.93237305	0.067626953	0.10839844	0.067871094	0.03125	-0.009033203	0	44330	0	0	0
656	657	657	Category L	0.15576172	-0.059814453	-0.92382813	-0.27246094	-0.021484375	0.41357422	0	0	27/6/2018	27	6	2018	19:51:00	71460	0.7	19	51	0	0	0.059326172	3.5255859	0.093505859	-0.053710938	-0.92529297	1.8388672	0.0625	0	0	0	0	0	0	0	0	0	0.93164063	0.068359375	0.069580078	0.062011719	-0.005859375	0.001464844	0	44330	0	0	0
657	658	658	Category L	0.16796875	-0.011962891	-0.88793945	-0.26928711	-0.017333984	0.40942383	0	0	27/6/2018	27	6	2018	19:51:00	71460	0.8	19	51	0	0	0.059326172	3.5255859	0.098388672	-0.052246094	-0.92382813	1.6357422	0.087890625	0	0	0	0	0	0	0	0	0	0.93066406	0.069335938	0.14599609	0.069335938	0.040283203	0.035888672	0	44330	0	0	0
658	659	659	Category L	0.16796875	-0.023925781	-0.91186523	-0.27172852	-0.017578125	0.4152832	0	0	27/6/2018	27	6	2018	19:51:00	71460	0.9	19	51	0	0	0.059326172	3.5255859	0.10351563	-0.051025391	-0.92333984	1.4150391	0.070556641	0	0	0	0	0	0	0	0	0	0.93041992	0.069580078	0.10302734	0.064208984	0.027099609	0.011474609	0	44330	0	0	0
659	660	660	Category L	0.15576172	-0.035888672	-0.97192383	-0.26782227	-0.014648438	0.40966797	0	0	27/6/2018	27	6	2018	19:51:01	71461	0	19	51	1	0	0.059326172	3.5255859	0.10986328	-0.050048828	-0.9230957	1.2780762	0.068359375	0	0	0	0	0	0	0	0	0	0.9309082	0.069091797	0.10864258	0.045654297	0.014160156	-0.048583984	0	44330	0	0	0
660	661	661	Category L	0.16796875	-0.047851563	-0.94799805	-0.27172852	-0.018066406	0.41357422	0	0	27/6/2018	27	6	2018	19:51:01	71461	0.1	19	51	1	0	0.059326172	3.5255859	0.1184082	-0.049804688	-0.92211914	0.46826172	0.055664063	0	0	0	0	0	0	0	0	0	0.93115234	0.068847656	0.077148438	0.049316406	0.001953125	-0.025634766	0	44330	0	0	0
661	662	662	Category L	0.11987305	-0.035888672	-0.92382813	-0.27001953	-0.018066406	0.41259766	0	0	27/6/2018	27	6	2018	19:51:01	71461	0.2	19	51	1	0	0.059326172	3.5255859	0.12304688	-0.049072266	-0.92456055	0.25756836	0.013671875	0	0	0	0	0	0	0	0	0	0.93408203	0.065917969	0.017578125	-0.003173828	0.013183594	0.000732422	0	44330	0	0	0
662	663	663	Category L	0.15576172	-0.011962891	-0.92382813	-0.27807617	-0.019042969	0.41430664	0	0	27/6/2018	27	6	2018	19:51:01	71461	0.3	19	51	1	0	0.059326172	3.5255859	0.12695313	-0.048583984	-0.92626953	0.16455078	0.046630859	0	0	0	0	0	0	0	0	0	0.93603516	0.063964844	0.067871094	0.028564453	0.036621094	0.002441406	0	44330	0	0	0
663	664	664	Category L	0.16796875	-0.035888672	-0.94799805	-0.27636719	-0.015380859	0.41235352	0	0	27/6/2018	27	6	2018	19:51:01	71461	0.4	19	51	1	0	0.059326172	3.5255859	0.13232422	-0.049072266	-0.92797852	0.36401367	0.042724609	0	0	0	0	0	0	0	0	0	0.9387207	0.061279297	0.068359375	0.035400391	0.013183594	-0.019775391	0	44330	0	0	0
664	665	665	Category L	0.17993164	-0.023925781	-0.88793945	-0.27880859	-0.021728516	0.41333008	0	0	27/6/2018	27	6	2018	19:51:01	71461	0.5	19	51	1	0	0.059326172	3.5255859	0.13745117	-0.049072266	-0.93017578	1.3227539	0.064941406	0	0	0	0	0	0	0	0	0	0.94165039	0.058349609	0.11010742	0.042236328	0.025146484	0.042236328	0	44330	0	0	0
665	666	666	Category L	0.16796875	-0.011962891	-0.89990234	-0.27368164	-0.0234375	0.41333008	0	0	27/6/2018	27	6	2018	19:51:01	71461	0.6	19	51	1	0	0.059326172	3.5255859	0.14428711	-0.047119141	-0.92724609	1.8144531	0.050537109	0	0	0	0	0	0	0	0	0	0.93969727	0.060302734	0.086425781	0.0234375	0.03515625	0.02734375	0	44330	0	0	0
666	667	667	Category L	0.16796875	0	-0.92382813	-0.26928711	-0.017333984	0.40625	0	0	27/6/2018	27	6	2018	19:51:01	71461	0.7	19	51	1	0	0.059326172	3.5255859	0.14794922	-0.045166016	-0.92797852	1.4516602	0.049560547	0	0	0	0	0	0	0	0	0	0.94067383	0.059326172	0.069091797	0.019775391	0.045166016	0.004150391	0	44330	0	0	0
667	668	668	Category L	0.17993164	-0.035888672	-0.95996094	-0.27441406	-0.016601563	0.40844727	0	0	27/6/2018	27	6	2018	19:51:01	71461	0.8	19	51	1	0	0.059326172	3.5255859	0.15405273	-0.043457031	-0.92724609	1.427002	0.041992188	0	0	0	0	0	0	0	0	0	0.94091797	0.059082031	0.065917969	0.025634766	0.007568359	-0.032470703	0	44330	0	0	0
668	669	669	Category L	0.16796875	-0.011962891	-0.93579102	-0.27099609	-0.021484375	0.41357422	0	0	27/6/2018	27	6	2018	19:51:01	71461	0.9	19	51	1	0	0.059326172	3.515918	0.15869141	-0.041992188	-0.92797852	1.6816406	0.032226563	0	0	0	0	0	0	0	0	0	0.94238281	0.057617188	0.046875	0.009033203	0.030029297	-0.007568359	0	44330	0	0	0
669	670	670	Category L	0.15576172	-0.023925781	-0.94799805	-0.27368164	-0.016357422	0.41357422	0	0	27/6/2018	27	6	2018	19:51:02	71462	0	19	51	2	0	0.059326172	3.515918	0.16357422	-0.041259766	-0.92773438	1.7973633	0.027587891	0	0	0	0	0	0	0	0	0	0.94311523	0.056884766	0.045166016	-0.0078125	0.017333984	-0.020019531	0	44330	0	0	0
670	671	671	Category L	0.17993164	-0.035888672	-0.92382813	-0.27709961	-0.017333984	0.40844727	0	0	27/6/2018	27	6	2018	19:51:02	71462	0.1	19	51	2	0	0.059326172	3.515918	0.16870117	-0.039306641	-0.92651367	0.94287109	0.011962891	0	0	0	0	0	0	0	0	0	0.94262695	0.057373047	0.017578125	0.010986328	0.003417969	0.002685547	0	44330	0	0	0
671	672	672	Category L	0.19189453	-0.035888672	-0.91186523	-0.27783203	-0.015380859	0.41430664	0	0	27/6/2018	27	6	2018	19:51:02	71462	0.2	19	51	2	0	0.059326172	3.515918	0.17382813	-0.038818359	-0.92602539	0.31323242	0.022949219	0	0	0	0	0	0	0	0	0	0.94311523	0.056884766	0.034912109	0.017822266	0.002929688	0.014160156	0	44330	0	0	0
672	673	673	Category L	0.19189453	-0.047851563	-0.94799805	-0.27783203	-0.020019531	0.41040039	0	0	27/6/2018	27	6	2018	19:51:02	71462	0.3	19	51	2	0	0.059326172	3.515918	0.1796875	-0.038330078	-0.92651367	0.5090332	0.026123047	0	0	0	0	0	0	0	0	0	0.94458008	0.055419922	0.042480469	0.011962891	-0.009277344	-0.021240234	0	44330	0	0	0
673	674	674	Category L	0.17993164	-0.059814453	-0.92382813	-0.28222656	-0.007080078	0.41259766	0	0	27/6/2018	27	6	2018	19:51:02	71462	0.4	19	51	2	0	0.059326172	3.515918	0.18041992	-0.038574219	-0.92626953	0.46337891	0.020996094	0	0	0	0	0	0	0	0	0	0.94433594	0.055664063	0.023925781	-0.000488281	-0.020996094	0.002441406	0	44330	0	0	0
674	675	675	Category L	0.17993164	-0.047851563	-0.93579102	-0.27807617	-0.001708984	0.40869141	0	0	27/6/2018	27	6	2018	19:51:02	71462	0.5	19	51	2	0	0.059326172	3.515918	0.1809082	-0.038818359	-0.92578125	0.056152344	0.013427734	0	0	0	0	0	0	0	0	0	0.9440918	0.055908203	0.019775391	-0.000976563	-0.008789063	-0.009765625	0	44330	0	0	0
675	676	676	Category L	0.17993164	-0.035888672	-0.93579102	-0.27612305	0.004150391	0.4128418	0	0	27/6/2018	27	6	2018	19:51:02	71462	0.6	19	51	2	0	0.059326172	3.515918	0.18115234	-0.039550781	-0.92504883	0.4453125	0.011230469	0	0	0	0	0	0	0	0	0	0.94360352	0.056396484	0.015625	-0.001220703	0.003662109	-0.010498047	0	44330	0	0	0
676	677	677	Category L	0.16796875	-0.059814453	-0.93579102	-0.27441406	0.001708984	0.41162109	0	0	27/6/2018	27	6	2018	19:51:02	71462	0.7	19	51	2	0	0.059326172	3.515918	0.18139648	-0.039794922	-0.92480469	0.55200195	0.026367188	0	0	0	0	0	0	0	0	0	0.94335938	0.056640625	0.044189453	-0.013427734	-0.019775391	-0.010742188	0	44330	0	0	0
677	678	678	Category L	0.17993164	-0.083984375	-0.93579102	-0.27954102	0.001464844	0.40966797	0	0	27/6/2018	27	6	2018	19:51:02	71462	0.8	19	51	2	0	0.059326172	3.515918	0.18188477	-0.040527344	-0.92456055	0.85205078	0.044677734	0	0	0	0	0	0	0	0	0	0.94311523	0.056884766	0.056396484	-0.001953125	-0.043212891	-0.010986328	0	44330	0	0	0
678	679	679	Category L	0.16796875	-0.083984375	-0.95996094	-0.27612305	0.004882813	0.41088867	0	0	27/6/2018	27	6	2018	19:51:02	71462	0.9	19	51	2	0	0.059326172	3.515918	0.18237305	-0.041259766	-0.92480469	1.3996582	0.056884766	0	0	0	0	0	0	0	0	0	0.94360352	0.056396484	0.092285156	-0.014404297	-0.042480469	-0.034912109	0	44330	0	0	0
679	680	680	Category L	0.15576172	-0.083984375	-0.92382813	-0.28125	0.005126953	0.41357422	0	0	27/6/2018	27	6	2018	19:51:03	71463	0	19	51	3	0	0.059326172	3.515918	0.18286133	-0.041503906	-0.92504883	2.5593262	0.050292969	0	0	0	0	0	0	0	0	0	0.94384766	0.056152344	0.070556641	-0.027099609	-0.042236328	0.001220703	0	44330	0	0	0
680	681	681	Category L	0.16796875	-0.035888672	-0.92382813	-0.28027344	0.000732422	0.41064453	0	0	27/6/2018	27	6	2018	19:51:03	71463	0.1	19	51	3	0	0.059326172	3.515918	0.18310547	-0.042236328	-0.92504883	4.1721191	0.016601563	0	0	0	0	0	0	0	0	0	0.94384766	0.056152344	0.022949219	-0.015136719	0.006347656	0.001220703	0	44330	0	0	0
681	682	682	Category L	0.16796875	-0.071777344	-0.92382813	-0.27709961	0.002685547	0.41162109	0	0	27/6/2018	27	6	2018	19:51:03	71463	0.2	19	51	3	0	0.059326172	3.515918	0.18334961	-0.042724609	-0.92431641	6.3178711	0.032714844	0	0	0	0	0	0	0	0	0	0.94335938	0.056640625	0.044921875	-0.015380859	-0.028808594	0.000488281	0	44330	0	0	0
682	683	683	Category L	0.14379883	-0.059814453	-0.94799805	-0.27954102	-0.003417969	0.41064453	0	0	27/6/2018	27	6	2018	19:51:03	71463	0.3	19	51	3	0	0.059326172	3.515918	0.18383789	-0.043457031	-0.92382813	10.373291	0.049316406	0	0	0	0	0	0	0	0	0	0.94311523	0.056884766	0.080078125	-0.040039063	-0.016113281	-0.023925781	0	44330	0	0	0
683	684	684	Category L	0.16796875	-0.095947266	-0.97192383	-0.26489258	-0.029541016	0.41040039	0	0	27/6/2018	27	6	2018	19:51:03	71463	0.4	19	51	3	0	0.059326172	3.515918	0.18383789	-0.044433594	-0.92333984	14.769531	0.072265625	0	0	0	0	0	0	0	0	0	0.94262695	0.057373047	0.11572266	-0.015869141	-0.051269531	-0.048339844	0	44330	0	0	0
684	685	685	Category L	0.19189453	-0.17993164	-0.94799805	-0.22753906	-0.10058594	0.421875	0	0	27/6/2018	27	6	2018	19:51:03	71463	0.5	19	51	3	0	0.059326172	3.515918	0.18481445	-0.044921875	-0.92333984	17.424072	0.13720703	0	0	0	0	0	0	0	0	0	0.94262695	0.057373047	0.16625977	0.006835938	-0.13476563	-0.024414063	0	44330	0	0	0
685	686	686	Category L	0.17993164	-0.023925781	-0.91186523	-0.21264648	-0.12451172	0.42358398	0	0	27/6/2018	27	6	2018	19:51:03	71463	0.6	19	51	3	0	0.059326172	3.515918	0.18579102	-0.044677734	-0.9230957	19.447754	0.024414063	0	0	0	0	0	0	0	0	0	0.94262695	0.057373047	0.038085938	-0.005859375	0.020751953	0.011230469	0	44330	0	0	0
686	687	687	Category L	0.13183594	0.047851563	-0.92382813	-0.21972656	-0.13012695	0.41552734	0	0	27/6/2018	27	6	2018	19:51:03	71463	0.7	19	51	3	0	0.059326172	3.515918	0.18676758	-0.045410156	-0.92260742	22.084961	0.1081543	0	0	0	0	0	0	0	0	0	0.94262695	0.057373047	0.14916992	-0.054931641	0.093261719	-0.000976563	0	44330	0	0	0
687	688	688	Category L	0.15576172	0	-0.86376953	-0.22558594	-0.12817383	0.41748047	0	0	27/6/2018	27	6	2018	19:51:03	71463	0.8	19	51	3	0	0.059326172	3.515918	0.18676758	-0.046142578	-0.92236328	25.008057	0.080810547	0	0	0	0	0	0	0	0	0	0.94238281	0.057617188	0.13598633	-0.031005859	0.046142578	0.05859375	0	44330	0	0	0
688	689	689	Category L	0.17993164	-0.011962891	-0.91186523	-0.24072266	-0.12304688	0.41503906	0	0	27/6/2018	27	6	2018	19:51:03	71463	0.9	19	51	3	0	0.059326172	3.515918	0.18676758	-0.046875	-0.92260742	26.512695	0.037109375	0	0	0	0	0	0	0	0	0	0.94238281	0.057617188	0.052734375	-0.006835938	0.034912109	0.010742188	0	44330	0	0	0
689	690	690	Category L	0.20385742	-0.047851563	-0.94799805	-0.24487305	-0.1171875	0.41503906	0	0	27/6/2018	27	6	2018	19:51:04	71464	0	19	51	4	0	0.059326172	3.515918	0.18701172	-0.047119141	-0.92236328	27.04834	0.030517578	0	0	0	0	0	0	0	0	0	0.94213867	0.057861328	0.04296875	0.016601563	-0.000488281	-0.025390625	0	44330	0	0	0
690	691	691	Category L	0.20385742	-0.071777344	-0.93579102	-0.23901367	-0.11816406	0.41235352	0	0	27/6/2018	27	6	2018	19:51:04	71464	0.1	19	51	4	0	0.059326172	3.515918	0.18725586	-0.047851563	-0.921875	28.300781	0.031982422	0	0	0	0	0	0	0	0	0	0.94189453	0.058105469	0.053955078	0.016357422	-0.023681641	-0.013671875	0	44330	0	0	0
691	692	692	Category L	0.21582031	-0.059814453	-0.89990234	-0.2409668	-0.11865234	0.41015625	0	0	27/6/2018	27	6	2018	19:51:04	71464	0.2	19	51	4	0	0.059326172	3.515918	0.1875	-0.048095703	-0.92163086	28.559814	0.037353516	0	0	0	0	0	0	0	0	0	0.94189453	0.058105469	0.061523438	0.028076172	-0.011474609	0.021728516	0	44330	0	0	0
692	693	693	Category L	0.20385742	-0.035888672	-0.91186523	-0.23876953	-0.12231445	0.41235352	0	0	27/6/2018	27	6	2018	19:51:04	71464	0.3	19	51	4	0	0.059326172	3.515918	0.18798828	-0.048339844	-0.92163086	25.616455	0.022216797	0	0	0	0	0	0	0	0	0	0.94189453	0.058105469	0.038085938	0.015625	0.012451172	0.009765625	0	44330	0	0	0
693	694	694	Category L	0.21582031	-0.035888672	-0.89990234	-0.23876953	-0.11987305	0.40917969	0	0	27/6/2018	27	6	2018	19:51:04	71464	0.4	19	51	4	0	0.059326172	3.515918	0.18823242	-0.049072266	-0.92163086	21.473389	0.037353516	0	0	0	0	0	0	0	0	0	0.94189453	0.058105469	0.0625	0.02734375	0.013183594	0.021728516	0	44330	0	0	0
694	695	695	Category L	0.20385742	-0.035888672	-0.91186523	-0.23657227	-0.11889648	0.40942383	0	0	27/6/2018	27	6	2018	19:51:04	71464	0.5	19	51	4	0	0.059326172	3.515918	0.1887207	-0.049804688	-0.921875	18.838379	0.022705078	0	0	0	0	0	0	0	0	0	0.94238281	0.057617188	0.0390625	0.014892578	0.013916016	0.010009766	0	44330	0	0	0
695	696	696	Category L	0.20385742	-0.059814453	-0.91186523	-0.24243164	-0.11962891	0.40893555	0	0	27/6/2018	27	6	2018	19:51:04	71464	0.6	19	51	4	0	0.059326172	3.515918	0.18945313	-0.050048828	-0.92138672	16.357666	0.01953125	0	0	0	0	0	0	0	0	0	0.94189453	0.058105469	0.033447266	0.014160156	-0.009521484	0.009521484	0	44330	0	0	0
696	697	697	Category L	0.20385742	-0.059814453	-0.89990234	-0.23999023	-0.11889648	0.41015625	0	0	27/6/2018	27	6	2018	19:51:04	71464	0.7	19	51	4	0	0.059326172	3.515918	0.18994141	-0.050537109	-0.92138672	13.143311	0.027099609	0	0	0	0	0	0	0	0	0	0.94213867	0.057861328	0.044433594	0.013671875	-0.009033203	0.021484375	0	44330	0	0	0
697	698	698	Category L	0.20385742	-0.059814453	-0.91186523	-0.23974609	-0.11450195	0.41015625	0	0	27/6/2018	27	6	2018	19:51:04	71464	0.8	19	51	4	0	0.059326172	3.515918	0.19067383	-0.050537109	-0.92114258	9.8461914	0.018554688	0	0	0	0	0	0	0	0	0	0.94213867	0.057861328	0.031494141	0.013183594	-0.009033203	0.009277344	0	44330	0	0	0
698	699	699	Category L	0.2277832	0	-0.91186523	-0.24072266	-0.11645508	0.41137695	0	0	27/6/2018	27	6	2018	19:51:04	71464	0.9	19	51	4	0	0.059326172	3.515918	0.19091797	-0.051269531	-0.92163086	7.9611816	0.063964844	0	0	0	0	0	0	0	0	0	0.94262695	0.057373047	0.097900391	0.036621094	0.051269531	0.009765625	0	44330	0	0	0
699	700	700	Category L	0.20385742	-0.047851563	-0.91186523	-0.24414063	-0.11816406	0.40917969	0	0	27/6/2018	27	6	2018	19:51:05	71465	0	19	51	5	0	0.059326172	3.515918	0.19140625	-0.052246094	-0.921875	6.220459	0.016357422	0	0	0	0	0	0	0	0	0	0.94287109	0.057128906	0.026855469	0.012207031	0.004394531	0.010009766	0	44330	0	0	0
700	701	701	Category L	0.21582031	-0.035888672	-0.91186523	-0.24243164	-0.11450195	0.4140625	0	0	27/6/2018	27	6	2018	19:51:05	71465	0.1	19	51	5	0	0.059326172	3.515918	0.19238281	-0.052978516	-0.92114258	2.9453125	0.030273438	0	0	0	0	0	0	0	0	0	0.94238281	0.057617188	0.049804688	0.023193359	0.017089844	0.009277344	0	44330	0	0	0
701	702	702	Category L	0.21582031	-0.059814453	-0.92382813	-0.23974609	-0.11791992	0.41333008	0	0	27/6/2018	27	6	2018	19:51:05	71465	0.2	19	51	5	0	0.059326172	3.515918	0.19287109	-0.053222656	-0.9206543	0.15893555	0.023925781	0	0	0	0	0	0	0	0	0	0.94213867	0.057861328	0.032226563	0.022705078	-0.006347656	-0.002929688	0	44330	0	0	0
702	703	703	Category L	0.21582031	-0.071777344	-0.94799805	-0.24243164	-0.1159668	0.41235352	0	0	27/6/2018	27	6	2018	19:51:05	71465	0.3	19	51	5	0	0.059326172	3.515918	0.19384766	-0.053466797	-0.92041016	1.1315918	0.039550781	0	0	0	0	0	0	0	0	0	0.94213867	0.057861328	0.067382813	0.021728516	-0.018066406	-0.02734375	0	44330	0	0	0
703	704	704	Category L	0.19189453	-0.071777344	-0.91186523	-0.24438477	-0.11889648	0.40917969	0	0	27/6/2018	27	6	2018	19:51:05	71465	0.4	19	51	5	0	0.059326172	3.515918	0.19458008	-0.053955078	-0.92041016	1.7338867	0.019775391	0	0	0	0	0	0	0	0	0	0.94213867	0.057861328	0.029052734	-0.002685547	-0.017578125	0.008544922	0	44330	0	0	0
704	705	705	Category L	0.19189453	-0.035888672	-0.89990234	-0.24316406	-0.11450195	0.41430664	0	0	27/6/2018	27	6	2018	19:51:05	71465	0.5	19	51	5	0	0.059326172	3.515918	0.19506836	-0.053955078	-0.91992188	1.8857422	0.02734375	0	0	0	0	0	0	0	0	0	0.94189453	0.058105469	0.041503906	-0.003173828	0.018066406	0.020019531	0	44330	0	0	0
705	706	706	Category L	0.19189453	-0.023925781	-0.93579102	-0.23828125	-0.11450195	0.41235352	0	0	27/6/2018	27	6	2018	19:51:05	71465	0.6	19	51	5	0	0.059326172	3.515918	0.19555664	-0.054443359	-0.92041016	1.6008301	0.034423828	0	0	0	0	0	0	0	0	0	0.94238281	0.057617188	0.049560547	-0.003662109	0.030517578	-0.015136719	0	44330	0	0	0
706	707	707	Category L	0.20385742	-0.047851563	-0.88793945	-0.2434082	-0.11352539	0.40820313	0	0	27/6/2018	27	6	2018	19:51:05	71465	0.7	19	51	5	0	0.059082031	3.5288086	0.19604492	-0.054931641	-0.9206543	1.4719238	0.034423828	0	0	0	0	0	0	0	0	0	0.94287109	0.057128906	0.047607422	0.007568359	0.007080078	0.032714844	0	44330	0	0	0
707	708	708	Category L	0.20385742	-0.059814453	-0.89990234	-0.24926758	-0.11450195	0.41503906	0	0	27/6/2018	27	6	2018	19:51:05	71465	0.8	19	51	5	0	0.059082031	3.5288086	0.1965332	-0.055908203	-0.92089844	1.4987793	0.022460938	0	0	0	0	0	0	0	0	0	0.94335938	0.056640625	0.031982422	0.007080078	-0.003662109	0.020996094	0	44330	0	0	0
708	709	709	Category L	0.20385742	-0.047851563	-0.88793945	-0.23901367	-0.11206055	0.40820313	0	0	27/6/2018	27	6	2018	19:51:05	71465	0.9	19	51	5	0	0.059082031	3.5288086	0.19677734	-0.056396484	-0.92016602	1.267334	0.033935547	0	0	0	0	0	0	0	0	0	0.94262695	0.057373047	0.047607422	0.006835938	0.008544922	0.032226563	0	44330	0	0	0
709	710	710	Category L	0.21582031	-0.035888672	-0.89990234	-0.24584961	-0.11547852	0.40991211	0	0	27/6/2018	27	6	2018	19:51:06	71466	0	19	51	6	0	0.059082031	3.5288086	0.19726563	-0.056640625	-0.91992188	0.40307617	0.034179688	0	0	0	0	0	0	0	0	0	0.94238281	0.057617188	0.059082031	0.018310547	0.020751953	0.020019531	0	44330	0	0	0
710	711	711	Category L	0.20385742	-0.059814453	-0.88793945	-0.24511719	-0.11743164	0.40722656	0	0	27/6/2018	27	6	2018	19:51:06	71466	0.1	19	51	6	0	0.059082031	3.5288086	0.19799805	-0.056640625	-0.91918945	0.15380859	0.031982422	0	0	0	0	0	0	0	0	0	0.94213867	0.057861328	0.040039063	0.005615234	-0.002929688	0.03125	0	44330	0	0	0
711	712	712	Category L	0.21582031	-0.083984375	-0.92382813	-0.24072266	-0.11645508	0.40917969	0	0	27/6/2018	27	6	2018	19:51:06	71466	0.2	19	51	6	0	0.059082031	3.5288086	0.19873047	-0.057128906	-0.91894531	0.15380859	0.031982422	0	0	0	0	0	0	0	0	0	0.94189453	0.058105469	0.048583984	0.016845703	-0.026611328	-0.004638672	0	44330	0	0	0
712	713	713	Category L	0.21582031	-0.035888672	-0.91186523	-0.2409668	-0.11206055	0.41137695	0	0	27/6/2018	27	6	2018	19:51:06	71466	0.3	19	51	6	0	0.059082031	3.5288086	0.19873047	-0.056884766	-0.91894531	0.18237305	0.027832031	0	0	0	0	0	0	0	0	0	0.94189453	0.058105469	0.045166016	0.016845703	0.020996094	0.007080078	0	44330	0	0	0
713	714	714	Category L	0.20385742	-0.023925781	-0.92382813	-0.24243164	-0.11352539	0.40917969	0	0	27/6/2018	27	6	2018	19:51:06	71466	0.4	19	51	6	0	0.059082031	3.5288086	0.19897461	-0.057128906	-0.91845703	0.24829102	0.033935547	0	0	0	0	0	0	0	0	0	0.94165039	0.058349609	0.043212891	0.004638672	0.033203125	-0.005126953	0	44330	0	0	0
714	715	715	Category L	0.19189453	-0.083984375	-0.88793945	-0.24145508	-0.11474609	0.41235352	0	0	27/6/2018	27	6	2018	19:51:06	71466	0.5	19	51	6	0	0.059082031	3.5288086	0.19946289	-0.057373047	-0.91845703	0.48583984	0.041015625	0	0	0	0	0	0	0	0	0	0.94165039	0.058349609	0.064697266	-0.007568359	-0.026367188	0.030517578	0	44330	0	0	0
715	716	716	Category L	0.17993164	-0.047851563	-0.91186523	-0.24511719	-0.11621094	0.40917969	0	0	27/6/2018	27	6	2018	19:51:06	71466	0.6	19	51	6	0	0.059082031	3.5288086	0.19995117	-0.057128906	-0.91796875	0.49243164	0.022949219	0	0	0	0	0	0	0	0	0	0.94140625	0.05859375	0.035644531	-0.020019531	0.009277344	0.006103516	0	44330	0	0	0
716	717	717	Category L	0.20385742	-0.071777344	-0.91186523	-0.24072266	-0.11450195	0.4074707	0	0	27/6/2018	27	6	2018	19:51:06	71466	0.7	19	51	6	0	0.059082031	3.5288086	0.20019531	-0.057128906	-0.91772461	0.66455078	0.015869141	0	0	0	0	0	0	0	0	0	0.94116211	0.058837891	0.023681641	0.003417969	-0.014404297	0.005859375	0	44330	0	0	0
717	718	718	Category L	0.20385742	-0.083984375	-0.94799805	-0.2409668	-0.11865234	0.41015625	0	0	27/6/2018	27	6	2018	19:51:06	71466	0.8	19	51	6	0	0.059082031	3.5288086	0.20092773	-0.057373047	-0.91723633	1.4118652	0.040527344	0	0	0	0	0	0	0	0	0	0.94067383	0.059326172	0.059814453	0.002685547	-0.026367188	-0.030517578	0	44330	0	0	0
718	719	719	Category L	0.20385742	-0.059814453	-0.93579102	-0.23999023	-0.11279297	0.40820313	0	0	27/6/2018	27	6	2018	19:51:06	71466	0.9	19	51	6	0	0.059082031	3.5288086	0.20141602	-0.057128906	-0.91699219	1.5874023	0.018798828	0	0	0	0	0	0	0	0	0	0.94067383	0.059326172	0.023681641	0.002197266	-0.002441406	-0.018554688	0	44330	0	0	0
719	720	720	Category L	0.21582031	-0.071777344	-0.92382813	-0.24511719	-0.12084961	0.40991211	0	0	27/6/2018	27	6	2018	19:51:07	71467	0	19	51	7	0	0.059082031	3.5288086	0.2019043	-0.056640625	-0.91674805	1.0014648	0.021484375	0	0	0	0	0	0	0	0	0	0.94042969	0.059570313	0.035644531	0.013671875	-0.014892578	-0.006835938	0	44330	0	0	0
720	721	721	Category L	0.20385742	-0.071777344	-0.91186523	-0.24609375	-0.1171875	0.41015625	0	0	27/6/2018	27	6	2018	19:51:07	71467	0.1	19	51	7	0	0.059082031	3.5288086	0.20263672	-0.056640625	-0.91650391	1.0407715	0.015625	0	0	0	0	0	0	0	0	0	0.94042969	0.059570313	0.020751953	0.000976563	-0.014892578	0.004638672	0	44330	0	0	0
721	722	722	Category L	0.20385742	-0.083984375	-0.91186523	-0.24755859	-0.11572266	0.40820313	0	0	27/6/2018	27	6	2018	19:51:07	71467	0.2	19	51	7	0	0.059082031	3.5288086	0.20288086	-0.057128906	-0.91650391	1.515625	0.027099609	0	0	0	0	0	0	0	0	0	0.94042969	0.059570313	0.032226563	0.000732422	-0.026611328	0.004638672	0	44330	0	0	0
722	723	723	Category L	0.20385742	-0.10791016	-0.91186523	-0.24511719	-0.11889648	0.41137695	0	0	27/6/2018	27	6	2018	19:51:07	71467	0.3	19	51	7	0	0.059082031	3.5288086	0.20336914	-0.056396484	-0.91674805	1.1162109	0.051513672	0	0	0	0	0	0	0	0	0	0.94067383	0.059326172	0.056396484	0.000244141	-0.051269531	0.004882813	0	44330	0	0	0
723	724	724	Category L	0.2277832	-0.035888672	-0.92382813	-0.2487793	-0.11206055	0.41210938	0	0	27/6/2018	27	6	2018	19:51:07	71467	0.4	19	51	7	0	0.059082031	3.5288086	0.20410156	-0.056152344	-0.91650391	0.62670898	0.031982422	0	0	0	0	0	0	0	0	0	0.94067383	0.059326172	0.051025391	0.0234375	0.020263672	-0.007080078	0	44330	0	0	0
724	725	725	Category L	0.20385742	-0.011962891	-0.91186523	-0.2434082	-0.1171875	0.40820313	0	0	27/6/2018	27	6	2018	19:51:07	71467	0.5	19	51	7	0	0.059082031	3.5288086	0.2043457	-0.055664063	-0.91601563	0.56958008	0.043701172	0	0	0	0	0	0	0	0	0	0.94018555	0.059814453	0.048339844	-0.000488281	0.043701172	0.004150391	0	44330	0	0	0
725	726	726	Category L	0.21582031	-0.059814453	-0.91186523	-0.24584961	-0.11254883	0.41113281	0	0	27/6/2018	27	6	2018	19:51:07	71467	0.6	19	51	7	0	0.059082031	3.5288086	0.20458984	-0.053955078	-0.9152832	0.30932617	0.012939453	0	0	0	0	0	0	0	0	0	0.93945313	0.060546875	0.020507813	0.010986328	-0.005615234	0.003417969	0	44330	0	0	0
726	727	727	Category L	0.20385742	-0.071777344	-0.92382813	-0.23828125	-0.10913086	0.40527344	0	0	27/6/2018	27	6	2018	19:51:07	71467	0.7	19	51	7	0	0.059082031	3.5288086	0.20483398	-0.054199219	-0.9152832	0.35668945	0.019287109	0	0	0	0	0	0	0	0	0	0.93945313	0.060546875	0.026855469	-0.000976563	-0.017333984	-0.008300781	0	44330	0	0	0
727	728	728	Category L	0.19189453	-0.071777344	-0.93579102	-0.2434082	-0.11352539	0.40820313	0	0	27/6/2018	27	6	2018	19:51:07	71467	0.8	19	51	7	0	0.059082031	3.5288086	0.20556641	-0.055664063	-0.9152832	1.4401855	0.029296875	0	0	0	0	0	0	0	0	0	0.93969727	0.060302734	0.050292969	-0.013671875	-0.015869141	-0.020263672	0	44330	0	0	0
728	729	729	Category L	0.19189453	-0.059814453	-0.92382813	-0.23999023	-0.11474609	0.4050293	0	0	27/6/2018	27	6	2018	19:51:07	71467	0.9	19	51	7	0	0.059082031	3.5288086	0.20654297	-0.056640625	-0.91601563	1.5598145	0.016845703	0	0	0	0	0	0	0	0	0	0.94067383	0.059326172	0.025390625	-0.014648438	-0.002929688	-0.007568359	0	44330	0	0	0
729	730	730	Category L	0.19189453	-0.059814453	-0.91186523	-0.24316406	-0.10913086	0.41040039	0	0	27/6/2018	27	6	2018	19:51:08	71468	0	19	51	8	0	0.059082031	3.5288086	0.20703125	-0.057128906	-0.91601563	1.6069336	0.015869141	0	0	0	0	0	0	0	0	0	0.94091797	0.059082031	0.022216797	-0.015136719	-0.002441406	0.004150391	0	44330	0	0	0
730	731	731	Category L	0.20385742	-0.059814453	-0.89990234	-0.24438477	-0.10766602	0.40917969	0	0	27/6/2018	27	6	2018	19:51:08	71468	0.1	19	51	8	0	0.059082031	3.5288086	0.20727539	-0.057128906	-0.91601563	2.1821289	0.016601563	0	0	0	0	0	0	0	0	0	0.94091797	0.059082031	0.021972656	-0.003417969	-0.002441406	0.016113281	0	44330	0	0	0
731	732	732	Category L	0.2277832	-0.047851563	-0.93579102	-0.24414063	-0.11376953	0.40722656	0	0	27/6/2018	27	6	2018	19:51:08	71468	0.2	19	51	8	0	0.059082031	3.5288086	0.20727539	-0.056884766	-0.91601563	1.9765625	0.029541016	0	0	0	0	0	0	0	0	0	0.94091797	0.059082031	0.049072266	0.020263672	0.009033203	-0.01953125	0	44330	0	0	0
732	733	733	Category L	0.20385742	-0.095947266	-0.93579102	-0.24243164	-0.11352539	0.41235352	0	0	27/6/2018	27	6	2018	19:51:08	71468	0.3	19	51	8	0	0.059082031	3.5288086	0.20727539	-0.056396484	-0.91552734	1.1555176	0.044189453	0	0	0	0	0	0	0	0	0	0.94042969	0.059570313	0.062988281	-0.003417969	-0.039306641	-0.020019531	0	44330	0	0	0
733	734	734	Category L	0.20385742	-0.095947266	-0.94799805	-0.24755859	-0.11279297	0.41015625	0	0	27/6/2018	27	6	2018	19:51:08	71468	0.4	19	51	8	0	0.059082031	3.5288086	0.19995117	-0.054443359	-0.91064453	0.57006836	0.055664063	0	0	0	0	0	0	0	0	0	0.93408203	0.065917969	0.082519531	0.003662109	-0.041259766	-0.037109375	0	44330	0	0	0
734	735	735	Category L	0.20385742	-0.059814453	-0.89990234	-0.25097656	-0.11352539	0.41210938	0	0	27/6/2018	27	6	2018	19:51:08	71468	0.5	19	51	8	0	0.059082031	3.5288086	0.20092773	-0.053222656	-0.91162109	0.34716797	0.013671875	0	0	0	0	0	0	0	0	0	0.93505859	0.064941406	0.020751953	0.002685547	-0.006347656	0.01171875	0	44330	0	0	0
735	736	736	Category L	0.20385742	-0.059814453	-0.93579102	-0.24658203	-0.11450195	0.41113281	0	0	27/6/2018	27	6	2018	19:51:08	71468	0.6	19	51	8	0	0.059082031	3.5288086	0.20019531	-0.057128906	-0.92382813	0.010498047	0.012451172	0	0	0	0	0	0	0	0	0	0.94702148	0.052978516	0.017578125	0.003417969	-0.002441406	-0.01171875	0	44330	0	0	0
736	737	737	Category L	0.20385742	-0.059814453	-0.91186523	-0.25195313	-0.11279297	0.41308594	0	0	27/6/2018	27	6	2018	19:51:08	71468	0.7	19	51	8	0	0.059082031	3.5288086	0.2019043	-0.055664063	-0.91845703	0.84350586	0.008056641	0	0	0	0	0	0	0	0	0	0.94213867	0.057861328	0.012695313	0.001953125	-0.00390625	0.006591797	0	44330	0	0	0
737	738	738	Category L	0.20385742	-0.071777344	-0.92382813	-0.24755859	-0.1171875	0.40893555	0	0	27/6/2018	27	6	2018	19:51:08	71468	0.8	19	51	8	0	0.059082031	3.5288086	0.20166016	-0.058105469	-0.92333984	1.7810059	0.013671875	0	0	0	0	0	0	0	0	0	0.94702148	0.052978516	0.015869141	0.001953125	-0.013427734	-0.000244141	0	44330	0	0	0
738	739	739	Category L	0.20385742	-0.095947266	-0.92382813	-0.24487305	-0.11279297	0.40917969	0	0	27/6/2018	27	6	2018	19:51:08	71468	0.9	19	51	8	0	0.059082031	3.5288086	0.19970703	-0.057373047	-0.92358398	1.9228516	0.038574219	0	0	0	0	0	0	0	0	0	0.94677734	0.053222656	0.042480469	0.00390625	-0.038330078	0	0	44330	0	0	0
739	740	740	Category L	0.2277832	-0.095947266	-0.91186523	-0.24682617	-0.1171875	0.40820313	0	0	27/6/2018	27	6	2018	19:51:09	71469	0	19	51	9	0	0.059082031	3.5288086	0.19995117	-0.056640625	-0.91113281	1.748291	0.047851563	0	0	0	0	0	0	0	0	0	0.93457031	0.065429688	0.067382813	0.027587891	-0.0390625	-0.000488281	0	44330	0	0	0
740	741	741	Category L	0.20385742	-0.071777344	-0.92382813	-0.24487305	-0.1171875	0.41137695	0	0	27/6/2018	27	6	2018	19:51:09	71469	0.1	19	51	9	0	0.059082031	3.5288086	0.19604492	-0.060546875	-0.91894531	1.7531738	0.014404297	0	0	0	0	0	0	0	0	0	0.94165039	0.058349609	0.023681641	0.007568359	-0.010986328	-0.004638672	0	44330	0	0	0
741	742	742	Category L	0.20385742	-0.047851563	-0.88793945	-0.24707031	-0.1184082	0.40991211	0	0	27/6/2018	27	6	2018	19:51:09	71469	0.2	19	51	9	0	0.059082031	3.5288086	0.19702148	-0.061035156	-0.92163086	1.3122559	0.036865234	0	0	0	0	0	0	0	0	0	0.94458008	0.055419922	0.053466797	0.006591797	0.013183594	0.033691406	0	44330	0	0	0
742	743	743	Category L	0.21582031	-0.047851563	-0.92382813	-0.24169922	-0.11743164	0.40820313	0	0	27/6/2018	27	6	2018	19:51:09	71469	0.3	19	51	9	0	0.059082031	3.5288086	0.19506836	-0.061523438	-0.91601563	0.7109375	0.025878906	0	0	0	0	0	0	0	0	0	0.9387207	0.061279297	0.041992188	0.020507813	0.013671875	-0.007568359	0	44330	0	0	0
743	744	744	Category L	0.20385742	-0.047851563	-0.91186523	-0.24853516	-0.11621094	0.40893555	0	0	27/6/2018	27	6	2018	19:51:09	71469	0.4	19	51	9	0	0.059082031	3.5288086	0.19677734	-0.061767578	-0.92236328	0.020507813	0.018798828	0	0	0	0	0	0	0	0	0	0.94506836	0.054931641	0.031494141	0.006835938	0.013916016	0.010498047	0	44330	0	0	0
744	745	745	Category L	0.21582031	-0.059814453	-0.92382813	-0.24243164	-0.11108398	0.41333008	0	0	27/6/2018	27	6	2018	19:51:09	71469	0.5	19	51	9	0	0.059326172	3.5384766	0.19458008	-0.061035156	-0.91992188	0.50219727	0.021484375	0	0	0	0	0	0	0	0	0	0.94213867	0.057861328	0.026123047	0.020996094	0.001220703	-0.003662109	0	44330	0	0	0
745	746	746	Category L	0.21582031	-0.047851563	-0.92382813	-0.24780273	-0.11279297	0.40820313	0	0	27/6/2018	27	6	2018	19:51:09	71469	0.6	19	51	9	0	0.059326172	3.5384766	0.19677734	-0.059326172	-0.92456055	0.4362793	0.022216797	0	0	0	0	0	0	0	0	0	0.94702148	0.052978516	0.03125	0.018798828	0.011474609	0.000732422	0	44330	0	0	0
746	747	747	Category L	0.20385742	-0.083984375	-0.94799805	-0.24414063	-0.1159668	0.41137695	0	0	27/6/2018	27	6	2018	19:51:09	71469	0.7	19	51	9	0	0.059326172	3.5384766	0.19750977	-0.058837891	-0.9362793	0.70458984	0.028076172	0	0	0	0	0	0	0	0	0	0.95874023	0.041259766	0.042724609	0.006103516	-0.024902344	-0.011474609	0	44330	0	0	0
747	748	748	Category L	0.20385742	-0.059814453	-0.89990234	-0.24584961	-0.11010742	0.40844727	0	0	27/6/2018	27	6	2018	19:51:09	71469	0.8	19	51	9	0	0.059326172	3.5384766	0.1965332	-0.059570313	-0.92553711	1.3322754	0.026611328	0	0	0	0	0	0	0	0	0	0.94799805	0.052001953	0.032958984	0.007080078	0	0.025634766	0	44330	0	0	0
748	749	749	Category L	0.20385742	-0.035888672	-0.91186523	-0.24951172	-0.11108398	0.41015625	0	0	27/6/2018	27	6	2018	19:51:09	71469	0.9	19	51	9	0	0.059326172	3.5384766	0.19628906	-0.061035156	-0.92993164	1.565918	0.031738281	0	0	0	0	0	0	0	0	0	0.95239258	0.047607422	0.05078125	0.007324219	0.025146484	0.018066406	0	44330	0	0	0
749	750	750	Category L	0.20385742	-0.035888672	-0.89990234	-0.24267578	-0.11279297	0.40820313	0	0	27/6/2018	27	6	2018	19:51:10	71470	0	19	51	10	0	0.059326172	3.5384766	0.19799805	-0.062988281	-0.93579102	1.7121582	0.045410156	0	0	0	0	0	0	0	0	0	0.95849609	0.041503906	0.069091797	0.005615234	0.027099609	0.035888672	0	44330	0	0	0
750	751	751	Category L	0.23999023	-0.059814453	-0.89990234	-0.23901367	-0.11206055	0.40820313	0	0	27/6/2018	27	6	2018	19:51:10	71470	0.1	19	51	10	0	0.059326172	3.5384766	0.19726563	-0.060791016	-0.92553711	1.947998	0.049560547	0	0	0	0	0	0	0	0	0	0.94824219	0.051757813	0.069335938	0.042480469	0.000976563	0.025634766	0	44330	0	0	0
751	752	752	Category L	0.20385742	-0.023925781	-0.91186523	-0.24438477	-0.11547852	0.40405273	0	0	27/6/2018	27	6	2018	19:51:10	71470	0.2	19	51	10	0	0.059326172	3.5384766	0.19213867	-0.060791016	-0.93115234	1.5683594	0.043212891	0	0	0	0	0	0	0	0	0	0.95263672	0.047363281	0.067871094	0.011474609	0.036865234	0.019287109	0	44330	0	0	0
752	753	753	Category L	0.21582031	-0.071777344	-0.91186523	-0.24951172	-0.11450195	0.40893555	0	0	27/6/2018	27	6	2018	19:51:10	71470	0.3	19	51	10	0	0.059326172	3.5384766	0.19384766	-0.060058594	-0.94482422	1.0539551	0.041015625	0	0	0	0	0	0	0	0	0	0.96630859	0.033691406	0.06640625	0.021728516	-0.011474609	0.032958984	0	44330	0	0	0
753	754	754	Category L	0.21582031	-0.071777344	-0.91186523	-0.24438477	-0.11450195	0.40820313	0	0	27/6/2018	27	6	2018	19:51:10	71470	0.4	19	51	10	0	0.059326172	3.5384766	0.1953125	-0.061523438	-0.93554688	0.37133789	0.032958984	0	0	0	0	0	0	0	0	0	0.95776367	0.042236328	0.054443359	0.020263672	-0.010009766	0.023681641	0	44330	0	0	0
754	755	755	Category L	0.20385742	-0.035888672	-0.91186523	-0.2409668	-0.11376953	0.41015625	0	0	27/6/2018	27	6	2018	19:51:10	71470	0.5	19	51	10	0	0.059326172	3.5384766	0.19433594	-0.063720703	-0.94213867	0.16162109	0.042236328	0	0	0	0	0	0	0	0	0	0.96411133	0.035888672	0.067626953	0.009277344	0.027832031	0.030273438	0	44330	0	0	0
755	756	756	Category L	0.21582031	-0.035888672	-0.91186523	-0.24682617	-0.11376953	0.41137695	0	0	27/6/2018	27	6	2018	19:51:10	71470	0.6	19	51	10	0	0.059326172	3.5384766	0.19238281	-0.063720703	-0.94506836	0.33569336	0.049072266	0	0	0	0	0	0	0	0	0	0.96655273	0.033447266	0.084228516	0.023193359	0.027832031	0.033203125	0	44330	0	0	0
756	757	757	Category L	0.2277832	-0.071777344	-0.88793945	-0.2409668	-0.11376953	0.40844727	0	0	27/6/2018	27	6	2018	19:51:10	71470	0.7	19	51	10	0	0.059326172	3.5384766	0.19213867	-0.061035156	-0.93164063	0.52270508	0.057373047	0	0	0	0	0	0	0	0	0	0.95336914	0.046630859	0.08984375	0.035400391	-0.010498047	0.043701172	0	44330	0	0	0
757	758	758	Category L	0.20385742	-0.059814453	-0.92382813	-0.24731445	-0.11108398	0.41308594	0	0	27/6/2018	27	6	2018	19:51:10	71470	0.8	19	51	10	0	0.059326172	3.5384766	0.19042969	-0.060058594	-0.94262695	0.64501953	0.022949219	0	0	0	0	0	0	0	0	0	0.96337891	0.036621094	0.032226563	0.013183594	0.000244141	0.018798828	0	44330	0	0	0
758	759	759	Category L	0.21582031	-0.047851563	-0.93579102	-0.2434082	-0.11206055	0.40820313	0	0	27/6/2018	27	6	2018	19:51:10	71470	0.9	19	51	10	0	0.059326172	3.5384766	0.1953125	-0.060302734	-0.94018555	0.71801758	0.024169922	0	0	0	0	0	0	0	0	0	0.9621582	0.037841797	0.037353516	0.020263672	0.012451172	0.004394531	0	44330	0	0	0
759	760	760	Category L	0.20385742	-0.095947266	-0.91186523	-0.25097656	-0.11108398	0.40893555	0	0	27/6/2018	27	6	2018	19:51:11	71471	0	19	51	11	0	0.059326172	3.5384766	0.19458008	-0.061035156	-0.94628906	0.68847656	0.049560547	0	0	0	0	0	0	0	0	0	0.96801758	0.031982422	0.078125	0.009033203	-0.034667969	0.034423828	0	44330	0	0	0
760	761	761	Category L	0.20385742	-0.059814453	-0.91186523	-0.23999023	-0.11279297	0.41040039	0	0	27/6/2018	27	6	2018	19:51:11	71471	0.1	19	51	11	0	0.059326172	3.5384766	0.19189453	-0.0625	-0.953125	0.065185547	0.04296875	0	0	0	0	0	0	0	0	0	0.97436523	0.025634766	0.055908203	0.01171875	0.002685547	0.041259766	0	44330	0	0	0
761	762	762	Category L	0.20385742	-0.023925781	-0.94799805	-0.24438477	-0.10913086	0.40942383	0	0	27/6/2018	27	6	2018	19:51:11	71471	0.2	19	51	11	0	0.059326172	3.5384766	0.19165039	-0.061035156	-0.93847656	1.1381836	0.040283203	0	0	0	0	0	0	0	0	0	0.9597168	0.040283203	0.05859375	0.011962891	0.037109375	-0.009277344	0	44330	0	0	0
762	763	763	Category L	0.19189453	-0.035888672	-0.93579102	-0.24243164	-0.11279297	0.41015625	0	0	27/6/2018	27	6	2018	19:51:11	71471	0.3	19	51	11	0	0.059326172	3.5384766	0.18652344	-0.061767578	-0.95141602	1.5549316	0.030761719	0	0	0	0	0	0	0	0	0	0.97167969	0.028320313	0.046875	0.005126953	0.025878906	0.015625	0	44330	0	0	0
763	764	764	Category L	0.19189453	-0.047851563	-0.92382813	-0.24609375	-0.11376953	0.40722656	0	0	27/6/2018	27	6	2018	19:51:11	71471	0.4	19	51	11	0	0.059326172	3.5384766	0.19018555	-0.062011719	-0.95605469	1.9829102	0.035400391	0	0	0	0	0	0	0	0	0	0.97680664	0.023193359	0.048095703	0.001464844	0.014160156	0.032226563	0	44330	0	0	0
764	765	765	Category L	0.20385742	-0.047851563	-0.89990234	-0.2409668	-0.11279297	0.40722656	0	0	27/6/2018	27	6	2018	19:51:11	71471	0.5	19	51	11	0	0.059326172	3.5384766	0.18847656	-0.063964844	-0.96459961	2.3427734	0.068359375	0	0	0	0	0	0	0	0	0	0.98486328	0.015136719	0.096191406	0.015136719	0.016113281	0.064697266	0	44330	0	0	0
765	766	766	Category L	0.20385742	-0.047851563	-0.91186523	-0.2409668	-0.11376953	0.40844727	0	0	27/6/2018	27	6	2018	19:51:11	71471	0.6	19	51	11	0	0.059326172	3.5384766	0.18798828	-0.067382813	-0.97290039	2.0300293	0.065917969	0	0	0	0	0	0	0	0	0	0.99316406	0.006835938	0.096435547	0.015625	0.01953125	0.061035156	0	44330	0	0	0
766	767	767	Category L	0.20385742	-0.071777344	-0.91186523	-0.24511719	-0.11108398	0.40917969	0	0	27/6/2018	27	6	2018	19:51:11	71471	0.7	19	51	11	0	0.059326172	3.5384766	0.18725586	-0.066894531	-0.96044922	1.4677734	0.051513672	0	0	0	0	0	0	0	0	0	0.98095703	0.019042969	0.070068359	0.016357422	-0.004638672	0.048583984	0	44330	0	0	0
767	768	768	Category L	0.21582031	-0.071777344	-0.92382813	-0.25219727	-0.11132813	0.40893555	0	0	27/6/2018	27	6	2018	19:51:11	71471	0.8	19	51	11	0	0.059326172	3.5384766	0.18359375	-0.064453125	-0.96240234	1.6386719	0.050537109	0	0	0	0	0	0	0	0	0	0.98193359	0.018066406	0.077636719	0.031982422	-0.007080078	0.038574219	0	44330	0	0	0
768	769	769	Category L	0.2277832	-0.047851563	-0.92382813	-0.24511719	-0.1184082	0.40625	0	0	27/6/2018	27	6	2018	19:51:11	71471	0.9	19	51	11	0	0.059326172	3.5384766	0.18579102	-0.064208984	-0.9699707	3.2370605	0.064453125	0	0	0	0	0	0	0	0	0	0.98974609	0.010253906	0.10449219	0.041748047	0.016357422	0.046142578	0	44330	0	0	0
769	770	770	Category L	0.21582031	-0.059814453	-0.93579102	-0.24755859	-0.11816406	0.40795898	0	0	27/6/2018	27	6	2018	19:51:12	71472	0	19	51	12	0	0.059326172	3.5384766	0.19262695	-0.065429688	-0.96118164	5.796875	0.034912109	0	0	0	0	0	0	0	0	0	0.98266602	0.017333984	0.054443359	0.022949219	0.005615234	0.025390625	0	44330	0	0	0
770	771	771	Category L	0.21582031	-0.047851563	-0.93579102	-0.24926758	-0.11547852	0.40698242	0	0	27/6/2018	27	6	2018	19:51:12	71472	0.1	19	51	12	0	0.059326172	3.5384766	0.19140625	-0.067138672	-0.9699707	11.703369	0.046142578	0	0	0	0	0	0	0	0	0	0.9909668	0.009033203	0.077880859	0.024169922	0.019287109	0.034179688	0	44330	0	0	0
771	772	772	Category L	0.20385742	-0.023925781	-0.86376953	-0.25048828	-0.11254883	0.40820313	0	0	27/6/2018	27	6	2018	19:51:12	71472	0.2	19	51	12	0	0.059326172	3.5384766	0.18945313	-0.067138672	-0.96826172	19.533447	0.11401367	0	0	0	0	0	0	0	0	0	0.98876953	0.011230469	0.16210938	0.014160156	0.043212891	0.10449219	0	44330	0	0	0
772	773	773	Category J	-0.38378906	0.13183594	-0.52783203	-0.21899414	0.007568359	0.43725586	0	0	27/6/2018	27	6	2018	19:51:14	71474	0.7	19	51	14	0	0.059326172	3.5513672	0.18774414	-0.064697266	-0.96118164	25.291504	0.74389648	0	0	0	0	0	0	0	0	0	0.98168945	0.018310547	1.2019043	-0.5715332	0.1965332	0.43334961	0	44330	0	0	0
773	774	774	Category J	0.31176758	0.047851563	-0.97192383	-0.25927734	0.041015625	0.42285156	0	0	27/6/2018	27	6	2018	19:51:14	71474	0.8	19	51	14	0	0.059326172	3.5513672	0.1887207	-0.063964844	-0.96972656	31.138672	0.16625977	0	0	0	0	0	0	0	0	0	0.98999023	0.010009766	0.23681641	0.12280273	0.11181641	-0.001953125	0	44330	0	0	0
774	775	775	Category J	0.14379883	-0.34790039	-1.8959961	-0.23193359	0.051757813	0.43579102	0	0	27/6/2018	27	6	2018	19:51:14	71474	0.9	19	51	14	0	0.059326172	3.5513672	0.1940918	-0.064941406	-0.96020508	37.575684	0.97851563	0	0	0	0	0	0	0	0	0	0.98193359	0.018066406	1.2687988	-0.050292969	-0.28271484	-0.93554688	0	44330	0	0	0
775	776	776	Category J	0.32397461	0.071777344	-0.47998047	-0.22802734	0.057617188	0.43994141	0	0	27/6/2018	27	6	2018	19:51:15	71475	0	19	51	15	0	0.059326172	3.5513672	0.19335938	-0.06640625	-0.97070313	43.720215	0.52636719	0	0	0	0	0	0	0	0	0	0.99194336	0.008056641	0.75952148	0.13037109	0.13818359	0.49072266	0	44330	0	0	0
776	777	777	Category J	0.19189453	-0.26391602	-1.2958984	-0.24414063	0.098144531	0.42651367	0	0	27/6/2018	27	6	2018	19:51:15	71475	0.1	19	51	15	0	0.059326172	3.5513672	0.19067383	-0.064453125	-0.96508789	50.723389	0.38598633	0	0	0	0	0	0	0	0	0	0.98583984	0.014160156	0.53100586	0.000976563	-0.19921875	-0.33056641	0	44330	0	0	0
777	778	778	Category J	0.047851563	0	-0.92382813	-0.3203125	0.1171875	0.37695313	0	0	27/6/2018	27	6	2018	19:51:15	71475	0.2	19	51	15	0	0.059326172	3.5513672	0.18774414	-0.062255859	-0.96191406	49.043457	0.15771484	0	0	0	0	0	0	0	0	0	0.98217773	0.017822266	0.24047852	-0.13989258	0.062255859	0.038085938	0	44330	0	0	0
778	779	779	Category J	0.23999023	0.047851563	0.083984375	-0.2980957	0.17602539	0.37695313	0	0	27/6/2018	27	6	2018	19:51:15	71475	0.3	19	51	15	0	0.059326172	3.5513672	0.18334961	-0.062255859	-0.97753906	49.762695	1.0686035	0	0	0	0	0	0	0	0	0	0.99658203	0.003417969	1.2280273	0.056396484	0.11010742	1.0615234	0	44330	0	0	0
779	780	780	Category J	-0.10791016	-0.34790039	-1.5358887	-0.31103516	0.14501953	0.37866211	0	0	27/6/2018	27	6	2018	19:51:15	71475	0.4	19	51	15	0	0.059326172	3.5513672	0.18994141	-0.062988281	-0.96777344	49.434082	0.70166016	0	0	0	0	0	0	0	0	0	0.98828125	0.01171875	1.1503906	-0.29785156	-0.28466797	-0.56787109	0	44330	0	0	0
780	781	781	Category J	0.31176758	-0.071777344	-1.1279297	-0.3527832	0.078857422	0.36035156	0	0	27/6/2018	27	6	2018	19:51:15	71475	0.5	19	51	15	0	0.059326172	3.5513672	0.1875	-0.065673828	-0.98193359	43.812256	0.19165039	0	0	0	0	0	0	0	0	0	1.0019531	0.001953125	0.27587891	0.12402344	-0.005859375	-0.14575195	0	44330	0	0	0
781	782	782	Category J	0.047851563	-0.10791016	-0.47998047	-0.234375	0.062011719	0.43579102	0	0	27/6/2018	27	6	2018	19:51:15	71475	0.6	19	51	15	0	0.059326172	3.5513672	0.18554688	-0.065429688	-0.97900391	36.36377	0.51928711	0	0	0	0	0	0	0	0	0	0.99853516	0.001464844	0.67895508	-0.13769531	-0.042236328	0.49902344	0	44330	0	0	0
782	783	783	Category J	0.34790039	-0.083984375	-1.4519043	-0.2434082	0.039306641	0.43139648	0	0	27/6/2018	27	6	2018	19:51:15	71475	0.7	19	51	15	0	0.059326172	3.5513672	0.18481445	-0.064697266	-0.96557617	27.141846	0.51293945	0	0	0	0	0	0	0	0	0	0.98535156	0.014648438	0.66796875	0.1628418	-0.019042969	-0.48608398	0	44330	0	0	0
783	784	784	Category J	0.023925781	-0.011962891	-0.70776367	-0.26538086	0.048583984	0.41772461	0	0	27/6/2018	27	6	2018	19:51:15	71475	0.8	19	51	15	0	0.059326172	3.5513672	0.17700195	-0.065673828	-0.97802734	23.870117	0.31518555	0	0	0	0	0	0	0	0	0	0.99609375	0.00390625	0.47729492	-0.15307617	0.053710938	0.27026367	0	44330	0	0	0
784	785	785	Category J	0.35986328	0.095947266	-1.2719727	-0.26196289	0.072265625	0.41723633	0	0	27/6/2018	27	6	2018	19:51:15	71475	0.9	19	51	15	0	0.059326172	3.5513672	0.18041992	-0.066162109	-0.98413086	17.643799	0.37573242	0	0	0	0	0	0	0	0	0	1.0029297	0.002929688	0.62915039	0.17919922	0.16210938	-0.28759766	0	44330	0	0	0
785	786	786	Category J	0.26391602	0.011962891	-1.8718262	-0.22412109	0.062255859	0.43334961	0	0	27/6/2018	27	6	2018	19:51:16	71476	0	19	51	16	0	0.059326172	3.5513672	0.17919922	-0.066650391	-0.98730469	7.3703613	0.8918457	0	0	0	0	0	0	0	0	0	1.0056152	0.005615234	1.0473633	0.084472656	0.078613281	-0.88427734	0	44330	0	0	0
786	787	787	Category J	0.11987305	-0.095947266	-0.035888672	-0.27685547	0.020507813	0.40917969	0	0	27/6/2018	27	6	2018	19:51:16	71476	0.1	19	51	16	0	0.059326172	3.5513672	0.17602539	-0.067382813	-0.99047852	2.6235352	0.95678711	0	0	0	0	0	0	0	0	0	1.0083008	0.008300781	1.0393066	-0.056152344	-0.028320313	0.95458984	0	44330	0	0	0
787	788	788	Category J	0.17993164	-0.17993164	-1.2478027	-0.24365234	0.000732422	0.42919922	0	0	27/6/2018	27	6	2018	19:51:16	71476	0.2	19	51	16	0	0.059326172	3.5513672	0.17553711	-0.066650391	-0.97802734	2.7382813	0.29248047	0	0	0	0	0	0	0	0	0	0.99584961	0.004150391	0.38720703	0.004150391	-0.11303711	-0.26953125	0	44330	0	0	0
788	789	789	Category J	0.3359375	-0.21582031	-1.355957	-0.30004883	0.02734375	0.39794922	0	0	27/6/2018	27	6	2018	19:51:16	71476	0.3	19	51	16	0	0.059326172	3.5513672	0.16894531	-0.066894531	-0.98168945	6.5476074	0.43579102	0	0	0	0	0	0	0	0	0	0.99829102	0.001708984	0.68994141	0.16674805	-0.14868164	-0.37402344	0	44330	0	0	0
789	790	790	Category J	0.16796875	0.14379883	-0.083984375	-0.24780273	0.067871094	0.42456055	0	0	27/6/2018	27	6	2018	19:51:16	71476	0.4	19	51	16	0	0.059326172	3.5513672	0.16699219	-0.066162109	-0.99267578	11.440186	0.93261719	0	0	0	0	0	0	0	0	0	1.0087891	0.008789063	1.119873	0.000732422	0.20996094	0.90869141	0	44330	0	0	0
790	791	791	Category J	-0.21582031	-0.059814453	-1.3317871	-0.25708008	0.073974609	0.42578125	0	0	27/6/2018	27	6	2018	19:51:16	71476	0.5	19	51	16	0	0.059326172	3.5513672	0.16845703	-0.067871094	-0.99121094	14.320068	0.51342773	0	0	0	0	0	0	0	0	0	1.0078125	0.0078125	0.73291016	-0.38427734	0.008056641	-0.34033203	0	44330	0	0	0
791	792	792	Category J	0.35986328	-0.023925781	-2.0158691	-0.3034668	0.028076172	0.39575195	0	0	27/6/2018	27	6	2018	19:51:16	71476	0.6	19	51	16	0	0.059326172	3.5513672	0.16381836	-0.068359375	-1.0065918	17.048096	1.0288086	0	0	0	0	0	0	0	0	0	1.0222168	0.022216797	1.2495117	0.19580078	0.044433594	-1.0090332	0	44330	0	0	0
792	793	793	Category J	0.32397461	-0.15576172	-0.17993164	-0.13842773	-0.000488281	0.46386719	0	0	27/6/2018	27	6	2018	19:51:16	71476	0.7	19	51	16	0	0.059326172	3.5513672	0.16137695	-0.067382813	-0.99731445	13.834961	0.83813477	0	0	0	0	0	0	0	0	0	1.0126953	0.012695313	1.0683594	0.16235352	-0.088134766	0.81738281	0	44330	0	0	0
793	794	794	Category J	0.13183594	-0.20385742	-1.4399414	-0.17700195	-0.038085938	0.45410156	0	0	27/6/2018	27	6	2018	19:51:16	71476	0.8	19	51	16	0	0.059326172	3.5513672	0.15795898	-0.065429688	-0.98339844	14.656006	0.47753906	0	0	0	0	0	0	0	0	0	0.99829102	0.001708984	0.62084961	-0.026123047	-0.13818359	-0.45629883	0	44330	0	0	0
794	795	795	Category J	0.047851563	-0.071777344	-1.1279297	-0.29980469	0.021484375	0.40649414	0	0	27/6/2018	27	6	2018	19:51:16	71476	0.9	19	51	16	0	0.059326172	3.5513672	0.14941406	-0.066162109	-0.9987793	14.375977	0.16430664	0	0	0	0	0	0	0	0	0	1.012207	0.012207031	0.23608398	-0.1015625	-0.005371094	-0.12890625	0	44330	0	0	0
795	796	796	Category J	0.15576172	0.15576172	0.15576172	-0.2565918	0.046142578	0.42529297	0	0	27/6/2018	27	6	2018	19:51:17	71477	0	19	51	17	0	0.059326172	3.5513672	0.15771484	-0.068603516	-0.99853516	11.09082	1.1760254	0	0	0	0	0	0	0	0	0	1.0134277	0.013427734	1.3808594	-0.001953125	0.22436523	1.1542969	0	44330	0	0	0
796	797	797	Category J	0.071777344	0.011962891	-1.7758789	-0.2890625	0.048339844	0.40356445	0	0	27/6/2018	27	6	2018	19:51:17	71477	0.1	19	51	17	0	0.059326172	3.5255859	0.15576172	-0.071044922	-1.0073242	10.994873	0.77734375	0	0	0	0	0	0	0	0	0	1.0217285	0.021728516	0.93554688	-0.083984375	0.083007813	-0.76831055	0	44330	0	0	0
797	798	798	Category J	0.58789063	-0.095947266	-0.76782227	-0.24267578	-0.010742188	0.43041992	0	0	27/6/2018	27	6	2018	19:51:17	71477	0.2	19	51	17	0	0.059326172	3.5255859	0.15283203	-0.072509766	-1.0109863	7.2077637	0.4987793	0	0	0	0	0	0	0	0	0	1.0249023	0.024902344	0.70141602	0.43481445	-0.023193359	0.24316406	0	44330	0	0	0
798	799	799	Category J	0.14379883	-0.13183594	-1.4157715	-0.12036133	-0.043701172	0.46630859	0	0	27/6/2018	27	6	2018	19:51:17	71477	0.3	19	51	17	0	0.059326172	3.5255859	0.15087891	-0.072509766	-1.0002441	7.4672852	0.41943359	0	0	0	0	0	0	0	0	0	1.0141602	0.014160156	0.48168945	-0.007080078	-0.059082031	-0.4152832	0	44330	0	0	0
799	800	800	Category J	0	-0.17993164	-1.4758301	-0.25854492	0.006103516	0.42236328	0	0	27/6/2018	27	6	2018	19:51:17	71477	0.4	19	51	17	0	0.059326172	3.5255859	0.14599609	-0.073486328	-1.0031738	9.420166	0.50585938	0	0	0	0	0	0	0	0	0	1.0163574	0.016357422	0.72485352	-0.14599609	-0.10620117	-0.47241211	0	44330	0	0	0
800	801	801	Category J	0.19189453	0.035888672	0.26391602	-0.25488281	0.008056641	0.42456055	0	0	27/6/2018	27	6	2018	19:51:17	71477	0.5	19	51	17	0	0.059326172	3.5255859	0.14501953	-0.074707031	-1.0056152	12.237793	1.2751465	0	0	0	0	0	0	0	0	0	1.0187988	0.018798828	1.4267578	0.046630859	0.1105957	1.2695313	0	44330	0	0	0
801	802	802	Category J	-0.21582031	-0.13183594	-1.9558105	-0.2277832	0.032470703	0.43457031	0	0	27/6/2018	27	6	2018	19:51:17	71477	0.6	19	51	17	0	0.059326172	3.5255859	0.14868164	-0.075439453	-1.0041504	13.914795	1.0202637	0	0	0	0	0	0	0	0	0	1.0178223	0.017822266	1.3720703	-0.36450195	-0.056152344	-0.95141602	0	44330	0	0	0
802	803	803	Category J	0.50390625	-0.13183594	-1.2839355	-0.28930664	-0.027587891	0.40576172	0	0	27/6/2018	27	6	2018	19:51:17	71477	0.7	19	51	17	0	0.059326172	3.5255859	0.14526367	-0.077880859	-1.0102539	14.083252	0.45410156	0	0	0	0	0	0	0	0	0	1.0236816	0.023681641	0.68579102	0.35839844	-0.053710938	-0.2734375	0	44330	0	0	0
803	804	804	Category J	0.083984375	-0.19189453	-1.5959473	-0.082275391	-0.055664063	0.47387695	0	0	27/6/2018	27	6	2018	19:51:17	71477	0.8	19	51	17	0	0.059326172	3.5255859	0.14208984	-0.077880859	-1.0068359	21.108887	0.6027832	0	0	0	0	0	0	0	0	0	1.0197754	0.019775391	0.76098633	-0.058105469	-0.11376953	-0.58886719	0	44330	0	0	0
804	805	805	Category J	0.16796875	-0.27587891	-1.5839844	-0.25878906	-0.033935547	0.42138672	0	0	27/6/2018	27	6	2018	19:51:17	71477	0.9	19	51	17	0	0.059326172	3.5255859	0.14135742	-0.078369141	-0.99926758	18.443604	0.61743164	0	0	0	0	0	0	0	0	0	1.012207	0.012207031	0.80859375	0.026367188	-0.19726563	-0.58447266	0	44330	0	0	0
805	806	806	Category J	0.15576172	-0.023925781	0.083984375	-0.27807617	-0.011230469	0.40942383	0	0	27/6/2018	27	6	2018	19:51:18	71478	0	19	51	18	0	0.059326172	3.5255859	0.13891602	-0.076660156	-1.0036621	17.045898	1.0888672	0	0	0	0	0	0	0	0	0	1.0161133	0.016113281	1.1572266	0.016601563	0.052734375	1.0876465	0	44330	0	0	0
806	807	807	Category J	-0.083984375	0.11987305	-1.0678711	-0.23217773	-0.012207031	0.43554688	0	0	27/6/2018	27	6	2018	19:51:18	71478	0.1	19	51	18	0	0.059326172	3.5255859	0.13647461	-0.076660156	-1.005127	26.010254	0.30200195	0	0	0	0	0	0	0	0	0	1.0170898	0.017089844	0.47973633	-0.22045898	0.1965332	-0.0625	0	44330	0	0	0
807	808	808	Category J	0.35986328	-0.059814453	-1.5478516	-0.32568359	-0.050292969	0.37768555	0	0	27/6/2018	27	6	2018	19:51:18	71478	0.2	19	51	18	0	0.059326172	3.5255859	0.13671875	-0.076904297	-1.005127	37.169434	0.58666992	0	0	0	0	0	0	0	0	0	1.017334	0.017333984	0.78271484	0.22290039	0.017089844	-0.54248047	0	44330	0	0	0
808	809	809	Category J	0.73193359	-0.15576172	-0.2277832	-0.081542969	-0.073486328	0.46606445	0	0	27/6/2018	27	6	2018	19:51:18	71478	0.3	19	51	18	0	0.059326172	3.5255859	0.13647461	-0.077636719	-1.005127	34.813477	0.98217773	0	0	0	0	0	0	0	0	0	1.017334	0.017333984	1.4506836	0.59521484	-0.077880859	0.77734375	0	44330	0	0	0
809	810	810	Category J	0.10791016	-0.19189453	-1.6079102	-0.19946289	-0.087890625	0.43579102	0	0	27/6/2018	27	6	2018	19:51:18	71478	0.4	19	51	18	0	0.059326172	3.5255859	0.13598633	-0.078613281	-1.0046387	21.837646	0.61425781	0	0	0	0	0	0	0	0	0	1.0168457	0.016845703	0.74438477	-0.028076172	-0.11303711	-0.60302734	0	44330	0	0	0
810	811	811	Category J	0.035888672	-0.059814453	-0.75585938	-0.29541016	-0.016601563	0.40209961	0	0	27/6/2018	27	6	2018	19:51:18	71478	0.5	19	51	18	0	0.059326172	3.5255859	0.13598633	-0.079589844	-1.0043945	17.044434	0.26879883	0	0	0	0	0	0	0	0	0	1.0168457	0.016845703	0.36889648	-0.10009766	0.019775391	0.24853516	0	44330	0	0	0
811	812	812	Category J	0.10791016	0.14379883	-0.38378906	-0.22851563	0.023193359	0.43652344	0	0	27/6/2018	27	6	2018	19:51:18	71478	0.6	19	51	18	0	0.059326172	3.5255859	0.13574219	-0.080322266	-1.0041504	29.819336	0.66015625	0	0	0	0	0	0	0	0	0	1.0166016	0.016601563	0.87255859	-0.027832031	0.22412109	0.62036133	0	44330	0	0	0
812	813	813	Category J	0.26391602	-0.035888672	-1.619873	-0.25585938	0.010498047	0.42749023	0	0	27/6/2018	27	6	2018	19:51:18	71478	0.7	19	51	18	0	0.059326172	3.5255859	0.13598633	-0.081054688	-1.0046387	21.643311	0.62988281	0	0	0	0	0	0	0	0	0	1.0170898	0.017089844	0.78808594	0.12768555	0.045166016	-0.61499023	0	44330	0	0	0
813	814	814	Category J	0.64794922	-0.17993164	-0.17993164	-0.19799805	-0.033691406	0.44555664	0	0	27/6/2018	27	6	2018	19:51:18	71478	0.8	19	51	18	0	0.059326172	3.5255859	0.14331055	-0.083740234	-1.0095215	4.6730957	0.97558594	0	0	0	0	0	0	0	0	0	1.0231934	0.023193359	1.4301758	0.50439453	-0.095947266	0.82958984	0	44330	0	0	0
814	815	815	Category J	0.13183594	-0.16796875	-1.7399902	-0.13134766	-0.056640625	0.46386719	0	0	27/6/2018	27	6	2018	19:51:18	71478	0.9	19	51	18	0	0.059326172	3.5255859	0.14208984	-0.0859375	-1.0085449	0.6652832	0.73583984	0	0	0	0	0	0	0	0	0	1.0222168	0.022216797	0.82324219	-0.010253906	-0.081787109	-0.73120117	0	44330	0	0	0
815	816	816	Category J	-0.011962891	0.095947266	-0.49194336	-0.29296875	0.035888672	0.40209961	0	0	27/6/2018	27	6	2018	19:51:19	71479	0	19	51	19	0	0.059326172	3.5255859	0.14282227	-0.083251953	-0.99584961	0.72631836	0.55688477	0	0	0	0	0	0	0	0	0	1.0095215	0.009521484	0.83837891	-0.15478516	0.17919922	0.50390625	0	44330	0	0	0
816	817	817	Category J	-0.023925781	0.11987305	-0.65991211	-0.23291016	0.041259766	0.43359375	0	0	27/6/2018	27	6	2018	19:51:19	71479	0.1	19	51	19	0	0.059326172	3.5255859	0.14135742	-0.0859375	-1.0012207	6.8215332	0.43139648	0	0	0	0	0	0	0	0	0	1.0148926	0.014892578	0.71264648	-0.1652832	0.20581055	0.34130859	0	44330	0	0	0
817	818	818	Category J	-0.14379883	-0.071777344	-2.1599121	-0.28417969	0.018798828	0.40576172	0	0	27/6/2018	27	6	2018	19:51:19	71479	0.2	19	51	19	0	0.059326172	3.5255859	0.14160156	-0.083740234	-0.99633789	19.72998	1.1977539	0	0	0	0	0	0	0	0	0	1.0097656	0.009765625	1.4606934	-0.28540039	0.011962891	-1.1633301	0	44330	0	0	0
818	819	819	Category J	0.7199707	-0.15576172	-0.15576172	-0.15307617	-0.007080078	0.46655273	0	0	27/6/2018	27	6	2018	19:51:19	71479	0.3	19	51	19	0	0.059326172	3.5255859	0.14355469	-0.084960938	-0.99609375	25.860352	1.0214844	0	0	0	0	0	0	0	0	0	1.0100098	0.010009766	1.4875488	0.57617188	-0.070556641	0.84033203	0	44330	0	0	0
819	820	820	Category J	0.035888672	-0.32397461	-2.0397949	-0.1105957	-0.048828125	0.46875	0	0	27/6/2018	27	6	2018	19:51:19	71479	0.4	19	51	19	0	0.059326172	3.5255859	0.14331055	-0.086914063	-1.0085449	9.1313477	1.0632324	0	0	0	0	0	0	0	0	0	1.0224609	0.022460938	1.3754883	-0.10742188	-0.23681641	-1.0310059	0	44330	0	0	0
820	821	821	Category J	0.047851563	-0.047851563	-0.68383789	-0.27319336	0.0234375	0.41333008	0	0	27/6/2018	27	6	2018	19:51:19	71479	0.5	19	51	19	0	0.059326172	3.5255859	0.1472168	-0.083984375	-1.0009766	4.8547363	0.33422852	0	0	0	0	0	0	0	0	0	1.0151367	0.015136719	0.45288086	-0.099365234	0.036132813	0.31713867	0	44330	0	0	0
821	822	822	Category J	0.15576172	0.011962891	0.17993164	-0.19677734	0.013183594	0.44775391	0	0	27/6/2018	27	6	2018	19:51:19	71479	0.6	19	51	19	0	0.059326172	3.5255859	0.14599609	-0.084716797	-0.99829102	17.825195	1.182373	0	0	0	0	0	0	0	0	0	1.0124512	0.012451172	1.284668	0.009521484	0.096679688	1.1782227	0	44330	0	0	0
822	823	823	Category J	-0.40795898	-0.11987305	-1.907959	-0.2590332	0.011474609	0.42456055	0	0	27/6/2018	27	6	2018	19:51:19	71479	0.7	19	51	19	0	0.059326172	3.5255859	0.14794922	-0.084960938	-1.0036621	9.5302734	1.0617676	0	0	0	0	0	0	0	0	0	1.0180664	0.018066406	1.494873	-0.5559082	-0.034667969	-0.90405273	0	44330	0	0	0
823	824	824	Category J	0.46777344	-0.095947266	-1.4157715	-0.26489258	-0.047363281	0.4140625	0	0	27/6/2018	27	6	2018	19:51:19	71479	0.8	19	51	19	0	0.059326172	3.5255859	0.14624023	-0.085205078	-0.99658203	3.467041	0.52807617	0	0	0	0	0	0	0	0	0	1.0109863	0.010986328	0.75073242	0.32128906	-0.010498047	-0.41894531	0	44330	0	0	0
824	825	825	Category J	0.11987305	-0.083984375	-1.1757813	-0.044921875	-0.08984375	0.47021484	0	0	27/6/2018	27	6	2018	19:51:19	71479	0.9	19	51	19	0	0.059326172	3.5255859	0.14868164	-0.086425781	-0.99926758	5.8867188	0.17871094	0	0	0	0	0	0	0	0	0	1.013916	0.013916016	0.20800781	-0.028808594	0.002441406	-0.17626953	0	44330	0	0	0
825	826	826	Category J	-0.035888672	-0.11987305	-1.1757813	-0.26977539	-0.031005859	0.41333008	0	0	27/6/2018	27	6	2018	19:51:20	71480	0	19	51	20	0	0.059326172	3.5255859	0.14672852	-0.089111328	-0.99511719	0.15917969	0.25878906	0	0	0	0	0	0	0	0	0	1.0097656	0.009765625	0.39379883	-0.18261719	-0.030517578	-0.18041992	0	44330	0	0	0
826	827	827	Category J	0.15576172	-0.011962891	0.059814453	-0.25634766	-0.040771484	0.41748047	0	0	27/6/2018	27	6	2018	19:51:20	71480	0.111	19	51	20	0	0.059326172	3.5255859	0.14599609	-0.090332031	-0.9831543	4.442627	1.0458984	0	0	0	0	0	0	0	0	0	0.99804688	0.001953125	1.1308594	0.009521484	0.078369141	1.0429688	0	44330	0	0	0
827	828	828	Category J	-0.32397461	-0.083984375	-1.1999512	-0.21386719	-0.013183594	0.44067383	0	0	27/6/2018	27	6	2018	19:51:20	71480	0.222	19	51	20	0	0.059326172	3.5255859	0.1472168	-0.090820313	-0.99414063	1.8078613	0.51416016	0	0	0	0	0	0	0	0	0	1.0090332	0.009033203	0.68383789	-0.47119141	0.006835938	-0.20556641	0	44330	0	0	0
828	829	829	Category J	0.047851563	0.023925781	-1.7998047	-0.2902832	-0.033203125	0.40869141	0	0	27/6/2018	27	6	2018	19:51:20	71480	0.333	19	51	20	0	0.059326172	3.5255859	0.1472168	-0.090087891	-0.98999023	7.96875	0.82373047	0	0	0	0	0	0	0	0	0	1.0048828	0.004882813	1.0231934	-0.099365234	0.11401367	-0.80957031	0	44330	0	0	0
829	830	830	Category J	0.3359375	-0.16796875	-0.77978516	-0.077392578	-0.058105469	0.46899414	0	0	27/6/2018	27	6	2018	19:51:20	71480	0.444	19	51	20	0	0.059326172	3.5255859	0.14550781	-0.088867188	-0.984375	1.2270508	0.2902832	0	0	0	0	0	0	0	0	0	0.99902344	0.000976563	0.47387695	0.19018555	-0.078857422	0.20458984	0	44330	0	0	0
830	831	831	Category J	-0.13183594	-0.10791016	-2.1237793	-0.12719727	-0.071289063	0.46069336	0	0	27/6/2018	27	6	2018	19:51:20	71480	0.555	19	51	20	0	0.059326172	3.5255859	0.14575195	-0.091796875	-0.99511719	17.781494	1.1623535	0	0	0	0	0	0	0	0	0	1.0097656	0.009765625	1.4223633	-0.27758789	-0.015869141	-1.128418	0	44330	0	0	0
831	832	832	Category J	0	0.059814453	-0.17993164	-0.25854492	-0.037109375	0.41943359	0	0	27/6/2018	27	6	2018	19:51:20	71480	0.666	19	51	20	0	0.059326172	3.5255859	0.15087891	-0.092285156	-0.98999023	21.404297	0.83789063	0	0	0	0	0	0	0	0	0	1.0056152	0.005615234	1.1130371	-0.15087891	0.15209961	0.81005859	0	44330	0	0	0
832	833	833	Category J	-0.047851563	0.083984375	0.20385742	-0.21508789	-0.019042969	0.44360352	0	0	27/6/2018	27	6	2018	19:51:20	71480	0.777	19	51	20	0	0.059326172	3.5255859	0.14868164	-0.093505859	-0.97607422	17.751465	1.2092285	0	0	0	0	0	0	0	0	0	0.99169922	0.008300781	1.5539551	-0.1965332	0.17749023	1.1799316	0	44330	0	0	0
833	834	834	Category J	-0.46777344	-0.14379883	-2.1359863	-0.28588867	-0.015625	0.40332031	0	0	27/6/2018	27	6	2018	19:51:20	71480	0.888	19	51	20	0	0.059326172	3.5255859	0.14697266	-0.092773438	-0.98510742	5.6635742	1.3056641	0	0	0	0	0	0	0	0	0	1.0004883	0.000488281	1.8164063	-0.61474609	-0.05078125	-1.1506348	0	44330	0	0	0
834	835	835	Category J	0.85180664	-0.2277832	-0.89990234	-0.22265625	-0.053222656	0.43383789	0	0	27/6/2018	27	6	2018	19:51:21	71481	0	19	51	21	0	0.059326172	3.4804688	0.14794922	-0.091796875	-0.97875977	6.0915527	0.72094727	0	0	0	0	0	0	0	0	0	0.99414063	0.005859375	0.91845703	0.70361328	-0.13574219	0.078857422	0	44330	0	0	0
835	836	836	Category J	0.059814453	-0.2277832	-1.6079102	-0.11132813	-0.096679688	0.45678711	0	0	27/6/2018	27	6	2018	19:51:21	71481	0.1	19	51	21	0	0.059326172	3.4804688	0.15014648	-0.092285156	-0.97583008	4.9782715	0.65258789	0	0	0	0	0	0	0	0	0	0.99169922	0.008300781	0.85791016	-0.090332031	-0.13525391	-0.63183594	0	44330	0	0	0
836	837	837	Category J	0	-0.17993164	-1.1757813	-0.21728516	-0.028564453	0.43920898	0	0	27/6/2018	27	6	2018	19:51:21	71481	0.2	19	51	21	0	0.059326172	3.4804688	0.15087891	-0.095214844	-0.98925781	15.171143	0.25415039	0	0	0	0	0	0	0	0	0	1.0053711	0.005371094	0.421875	-0.15087891	-0.084472656	-0.1862793	0	44330	0	0	0
837	838	838	Category J	0.047851563	-0.059814453	-0.071777344	-0.24365234	-0.039550781	0.43188477	0	0	27/6/2018	27	6	2018	19:51:21	71481	0.3	19	51	21	0	0.059326172	3.4804688	0.15258789	-0.096679688	-0.97851563	17.305908	0.91357422	0	0	0	0	0	0	0	0	0	0.99511719	0.004882813	1.048584	-0.10473633	0.036865234	0.90673828	0	44330	0	0	0
838	839	839	Category J	-0.17993164	-0.13183594	-1.1638184	-0.21777344	-0.061279297	0.4309082	0	0	27/6/2018	27	6	2018	19:51:21	71481	0.4	19	51	21	0	0.059326172	3.4804688	0.14770508	-0.096435547	-0.98046875	23.813232	0.37695313	0	0	0	0	0	0	0	0	0	0.99633789	0.003662109	0.54614258	-0.32763672	-0.03515625	-0.18310547	0	44330	0	0	0
839	840	840	Category J	0.13183594	-0.19189453	-1.1037598	-0.2956543	-0.094970703	0.38720703	0	0	27/6/2018	27	6	2018	19:51:21	71481	0.5	19	51	21	0	0.059326172	3.4804688	0.1484375	-0.096435547	-0.97412109	22.218994	0.16162109	0	0	0	0	0	0	0	0	0	0.99023438	0.009765625	0.24145508	-0.016601563	-0.095214844	-0.12939453	0	44330	0	0	0
840	841	841	Category J	0.49194336	-0.13183594	-0.80395508	-0.057128906	-0.11645508	0.46166992	0	0	27/6/2018	27	6	2018	19:51:21	71481	0.6	19	51	21	0	0.059326172	3.4804688	0.15087891	-0.095703125	-0.96704102	34.294678	0.37963867	0	0	0	0	0	0	0	0	0	0.98339844	0.016601563	0.54003906	0.34082031	-0.035888672	0.16308594	0	44330	0	0	0
841	842	842	Category J	-0.059814453	-0.20385742	-1.4399414	-0.15844727	-0.10424805	0.44848633	0	0	27/6/2018	27	6	2018	19:51:21	71481	0.7	19	51	21	0	0.059326172	3.4804688	0.15136719	-0.09765625	-0.98193359	35.153564	0.51513672	0	0	0	0	0	0	0	0	0	0.99829102	0.001708984	0.77514648	-0.21118164	-0.10595703	-0.45776367	0	44330	0	0	0
842	843	843	Category J	-0.059814453	-0.047851563	-0.64794922	-0.21191406	-0.1081543	0.42407227	0	0	27/6/2018	27	6	2018	19:51:21	71481	0.8	19	51	21	0	0.059326172	3.4804688	0.15698242	-0.09765625	-0.96899414	30.60083	0.390625	0	0	0	0	0	0	0	0	0	0.98657227	0.013427734	0.58789063	-0.21679688	0.049804688	0.32104492	0	44330	0	0	0
843	844	844	Category J	0.11987305	-0.071777344	-0.32397461	-0.23168945	-0.10400391	0.41967773	0	0	27/6/2018	27	6	2018	19:51:21	71481	0.9	19	51	21	0	0.059326172	3.4804688	0.15332031	-0.096923828	-0.96386719	22.024658	0.64135742	0	0	0	0	0	0	0	0	0	0.98095703	0.019042969	0.69873047	-0.033447266	0.025146484	0.63989258	0	44330	0	0	0
844	845	845	Category J	0.011962891	0.083984375	-1.2478027	-0.22753906	-0.11279297	0.41455078	0	0	27/6/2018	27	6	2018	19:51:22	71482	0	19	51	22	0	0.059326172	3.4804688	0.15478516	-0.095458984	-0.95507813	13.947021	0.37182617	0	0	0	0	0	0	0	0	0	0.97216797	0.027832031	0.61499023	-0.14282227	0.17944336	-0.29248047	0	44330	0	0	0
845	846	846	Category J	0.011962891	-0.047851563	-1.0319824	-0.23486328	-0.099853516	0.41479492	0	0	27/6/2018	27	6	2018	19:51:22	71482	0.1	19	51	22	0	0.059326172	3.4804688	0.15527344	-0.093505859	-0.94677734	7.4572754	0.17285156	0	0	0	0	0	0	0	0	0	0.96386719	0.036132813	0.27392578	-0.14331055	0.045654297	-0.084960938	0	44330	0	0	0
846	847	847	Category L	0.21582031	-0.095947266	-0.92382813	-0.27368164	-0.072265625	0.40722656	0	0	27/6/2018	27	6	2018	19:51:25	71485	0.3	19	51	25	0	0.059082031	3.4434082	0.15600586	-0.094238281	-0.95922852	1.6047363	0.069580078	0	0	0	0	0	0	0	0	0	0.9765625	0.0234375	0.096923828	0.059570313	-0.001464844	0.035400391	0	44330	0	0	0
847	848	848	Category L	0.20385742	-0.13183594	-0.91186523	-0.27197266	-0.066650391	0.4074707	0	0	27/6/2018	27	6	2018	19:51:25	71485	0.4	19	51	25	0	0.059082031	3.4434082	0.15966797	-0.096679688	-0.95751953	5.246582	0.072509766	0	0	0	0	0	0	0	0	0	0.97558594	0.024414063	0.12475586	0.043945313	-0.034912109	0.045654297	0	44330	0	0	0
848	849	849	Category L	0.19189453	-0.13183594	-0.88793945	-0.27026367	-0.067871094	0.40844727	0	0	27/6/2018	27	6	2018	19:51:25	71485	0.5	19	51	25	0	0.059082031	3.4434082	0.15771484	-0.096679688	-0.94921875	9.5861816	0.078369141	0	0	0	0	0	0	0	0	0	0.96704102	0.032958984	0.13037109	0.033935547	-0.034912109	0.061279297	0	44330	0	0	0
849	850	850	Category L	0.21582031	-0.13183594	-0.92382813	-0.27294922	-0.072021484	0.40649414	0	0	27/6/2018	27	6	2018	19:51:25	71485	0.6	19	51	25	0	0.059082031	3.4434082	0.15136719	-0.095703125	-0.95751953	5.3681641	0.081054688	0	0	0	0	0	0	0	0	0	0.97412109	0.025878906	0.13427734	0.064208984	-0.035888672	0.033691406	0	44330	0	0	0
850	851	851	Category L	0.20385742	-0.095947266	-0.91186523	-0.27197266	-0.072021484	0.40332031	0	0	27/6/2018	27	6	2018	19:51:25	71485	0.7	19	51	25	0	0.059082031	3.4434082	0.15258789	-0.094238281	-0.94921875	5.3618164	0.063232422	0	0	0	0	0	0	0	0	0	0.96606445	0.033935547	0.090087891	0.051025391	-0.001464844	0.037353516	0	44330	0	0	0
851	852	852	Category L	0.21582031	-0.095947266	-0.89990234	-0.27709961	-0.071289063	0.40332031	0	0	27/6/2018	27	6	2018	19:51:25	71485	0.8	19	51	25	0	0.059082031	3.4434082	0.15478516	-0.094482422	-0.95141602	6.4995117	0.079589844	0	0	0	0	0	0	0	0	0	0.96850586	0.031494141	0.11352539	0.060791016	-0.001220703	0.051513672	0	44330	0	0	0
852	853	853	Category L	0.20385742	-0.083984375	-0.92382813	-0.2722168	-0.065917969	0.40454102	0	0	27/6/2018	27	6	2018	19:51:25	71485	0.9	19	51	25	0	0.059082031	3.4434082	0.15625	-0.097167969	-0.95800781	6.5151367	0.060058594	0	0	0	0	0	0	0	0	0	0.97558594	0.024414063	0.095214844	0.047363281	0.013183594	0.034179688	0	44330	0	0	0
853	854	854	Category L	0.20385742	-0.13183594	-0.88793945	-0.2722168	-0.069580078	0.40771484	0	0	27/6/2018	27	6	2018	19:51:26	71486	0	19	51	26	0	0.059082031	3.4434082	0.15527344	-0.09765625	-0.94946289	4.6872559	0.085449219	0	0	0	0	0	0	0	0	0	0.96704102	0.032958984	0.14404297	0.048339844	-0.033935547	0.061523438	0	44330	0	0	0
854	855	855	Category L	0.21582031	-0.13183594	-0.88793945	-0.27026367	-0.068603516	0.4074707	0	0	27/6/2018	27	6	2018	19:51:26	71486	0.1	19	51	26	0	0.059082031	3.4434082	0.1496582	-0.096435547	-0.95849609	1.4370117	0.1027832	0	0	0	0	0	0	0	0	0	0.97485352	0.025146484	0.17163086	0.065917969	-0.03515625	0.070556641	0	44330	0	0	0
855	856	856	Category L	0.20385742	-0.13183594	-0.89990234	-0.27026367	-0.066894531	0.40942383	0	0	27/6/2018	27	6	2018	19:51:26	71486	0.2	19	51	26	0	0.059082031	3.4434082	0.15063477	-0.094970703	-0.94799805	2.7988281	0.080322266	0	0	0	0	0	0	0	0	0	0.96459961	0.035400391	0.13793945	0.052978516	-0.036621094	0.048095703	0	44330	0	0	0
856	857	857	Category L	0.20385742	-0.083984375	-0.91186523	-0.26782227	-0.068359375	0.40673828	0	0	27/6/2018	27	6	2018	19:51:26	71486	0.3	19	51	26	0	0.059082031	3.4434082	0.15332031	-0.097412109	-0.953125	1.5864258	0.06640625	0	0	0	0	0	0	0	0	0	0.97045898	0.029541016	0.10522461	0.050292969	0.013427734	0.041259766	0	44330	0	0	0
857	858	858	Category L	0.20385742	-0.095947266	-0.89990234	-0.26782227	-0.063232422	0.40478516	0	0	27/6/2018	27	6	2018	19:51:26	71486	0.4	19	51	26	0	0.059082031	3.4434082	0.15625	-0.099853516	-0.95629883	1.520752	0.073730469	0	0	0	0	0	0	0	0	0	0.97412109	0.025878906	0.1081543	0.047363281	0.00390625	0.056396484	0	44330	0	0	0
858	859	859	Category L	0.21582031	-0.11987305	-0.91186523	-0.2746582	-0.071533203	0.40649414	0	0	27/6/2018	27	6	2018	19:51:26	71486	0.5	19	51	26	0	0.059082031	3.4434082	0.16064453	-0.099853516	-0.94067383	0.31079102	0.065185547	0	0	0	0	0	0	0	0	0	0.95947266	0.040527344	0.10351563	0.054931641	-0.019775391	0.028808594	0	44330	0	0	0
859	860	860	Category L	0.21582031	-0.10791016	-0.92382813	-0.27026367	-0.076416016	0.40649414	0	0	27/6/2018	27	6	2018	19:51:26	71486	0.6	19	51	26	0	0.059082031	3.4434082	0.15405273	-0.099121094	-0.95019531	2.253418	0.067626953	0	0	0	0	0	0	0	0	0	0.96777344	0.032226563	0.096679688	0.061523438	-0.008544922	0.026367188	0	44330	0	0	0
860	861	861	Category L	0.21582031	-0.13183594	-0.92382813	-0.27563477	-0.069580078	0.40625	0	0	27/6/2018	27	6	2018	19:51:26	71486	0.7	19	51	26	0	0.059082031	3.4434082	0.15625	-0.096191406	-0.9362793	2.0581055	0.0703125	0	0	0	0	0	0	0	0	0	0.95410156	0.045898438	0.10742188	0.059326172	-0.035400391	0.012451172	0	44330	0	0	0
861	862	862	Category L	0.20385742	-0.13183594	-0.91186523	-0.27368164	-0.0703125	0.4074707	0	0	27/6/2018	27	6	2018	19:51:26	71486	0.8	19	51	26	0	0.059082031	3.4434082	0.15820313	-0.096923828	-0.93945313	0.4050293	0.063476563	0	0	0	0	0	0	0	0	0	0.95751953	0.042480469	0.10791016	0.045410156	-0.034667969	0.027587891	0	44330	0	0	0
862	863	863	Category L	0.21582031	-0.10791016	-0.88793945	-0.27392578	-0.072509766	0.40332031	0	0	27/6/2018	27	6	2018	19:51:26	71486	0.9	19	51	26	0	0.059082031	3.4434082	0.15869141	-0.098388672	-0.95336914	0.084960938	0.087158203	0	0	0	0	0	0	0	0	0	0.97143555	0.028564453	0.13183594	0.056884766	-0.009277344	0.065429688	0	44330	0	0	0
863	864	864	Category L	0.21582031	-0.10791016	-0.91186523	-0.27929688	-0.067138672	0.41137695	0	0	27/6/2018	27	6	2018	19:51:27	71487	0	19	51	27	0	0.059082031	3.4434082	0.16650391	-0.098144531	-0.94116211	0.086914063	0.058105469	0	0	0	0	0	0	0	0	0	0.96069336	0.039306641	0.088378906	0.049072266	-0.009521484	0.029296875	0	44330	0	0	0
864	865	865	Category L	0.20385742	-0.11987305	-0.93579102	-0.2722168	-0.072998047	0.4074707	0	0	27/6/2018	27	6	2018	19:51:27	71487	0.1	19	51	27	0	0.059082031	3.4434082	0.16308594	-0.098144531	-0.93481445	0.013916016	0.045898438	0	0	0	0	0	0	0	0	0	0.95385742	0.046142578	0.063232422	0.040527344	-0.021484375	-0.000732422	0	44330	0	0	0
865	866	866	Category L	0.20385742	-0.071777344	-0.92382813	-0.27368164	-0.068359375	0.40844727	0	0	27/6/2018	27	6	2018	19:51:27	71487	0.2	19	51	27	0	0.059082031	3.4434082	0.1640625	-0.098388672	-0.93212891	0.001220703	0.048583984	0	0	0	0	0	0	0	0	0	0.95166016	0.048339844	0.074951172	0.039550781	0.026611328	0.008300781	0	44330	0	0	0
866	867	867	Category L	0.21582031	-0.14379883	-0.91186523	-0.27441406	-0.067626953	0.40844727	0	0	27/6/2018	27	6	2018	19:51:27	71487	0.3	19	51	27	0	0.059082031	3.4434082	0.16699219	-0.098388672	-0.92895508	0.69213867	0.068603516	0	0	0	0	0	0	0	0	0	0.94897461	0.051025391	0.11108398	0.048583984	-0.045166016	0.017089844	0	44330	0	0	0
867	868	868	Category L	0.17993164	-0.11987305	-0.91186523	-0.27197266	-0.068359375	0.4074707	0	0	27/6/2018	27	6	2018	19:51:27	71487	0.4	19	51	27	0	0.059082031	3.4434082	0.16772461	-0.099365234	-0.94140625	1.3759766	0.037841797	0	0	0	0	0	0	0	0	0	0.96142578	0.038574219	0.061767578	0.011962891	-0.020263672	0.029541016	0	44330	0	0	0
868	869	869	Category L	0.19189453	-0.11987305	-0.91186523	-0.27026367	-0.066894531	0.4074707	0	0	27/6/2018	27	6	2018	19:51:27	71487	0.5	19	51	27	0	0.059082031	3.4434082	0.17456055	-0.099853516	-0.93774414	1.7275391	0.036865234	0	0	0	0	0	0	0	0	0	0.95898438	0.041015625	0.062988281	0.017089844	-0.019775391	0.025878906	0	44330	0	0	0
869	870	870	Category L	0.19189453	-0.083984375	-0.93579102	-0.27197266	-0.073730469	0.4050293	0	0	27/6/2018	27	6	2018	19:51:27	71487	0.6	19	51	27	0	0.059082031	3.4434082	0.17626953	-0.1015625	-0.92700195	1.4504395	0.024902344	0	0	0	0	0	0	0	0	0	0.94897461	0.051025391	0.041992188	0.015380859	0.017578125	-0.008544922	0	44330	0	0	0
870	871	871	Category L	0.19189453	-0.095947266	-0.92382813	-0.2746582	-0.072998047	0.40527344	0	0	27/6/2018	27	6	2018	19:51:27	71487	0.7	19	51	27	0	0.059082031	3.4434082	0.17456055	-0.10107422	-0.9284668	1.7956543	0.018554688	0	0	0	0	0	0	0	0	0	0.95019531	0.049804688	0.027099609	0.017089844	0.005126953	0.004638672	0	44330	0	0	0
871	872	872	Category L	0.19189453	-0.11987305	-0.89990234	-0.27807617	-0.069580078	0.40820313	0	0	27/6/2018	27	6	2018	19:51:27	71487	0.8	19	51	27	0	0.059082031	3.4434082	0.1784668	-0.10107422	-0.91357422	2.5209961	0.026611328	0	0	0	0	0	0	0	0	0	0.9362793	0.063720703	0.045410156	0.013183594	-0.018554688	0.013671875	0	44330	0	0	0
872	873	873	Category L	0.19189453	-0.10791016	-0.91186523	-0.27563477	-0.072021484	0.40527344	0	0	27/6/2018	27	6	2018	19:51:27	71487	0.9	19	51	27	0	0.059082031	3.4434082	0.18115234	-0.10327148	-0.92285156	2.2172852	0.015869141	0	0	0	0	0	0	0	0	0	0.94604492	0.053955078	0.026123047	0.010498047	-0.004394531	0.010986328	0	44330	0	0	0
873	874	874	Category L	0.20385742	-0.11987305	-0.92382813	-0.2746582	-0.069335938	0.40429688	0	0	27/6/2018	27	6	2018	19:51:28	71488	0	19	51	28	0	0.059082031	3.4434082	0.18457031	-0.10571289	-0.93676758	1.4897461	0.027099609	0	0	0	0	0	0	0	0	0	0.96069336	0.039306641	0.046142578	0.019042969	-0.013916016	0.012939453	0	44330	0	0	0
874	875	875	Category L	0.2277832	-0.10791016	-0.89990234	-0.2746582	-0.072998047	0.40307617	0	0	27/6/2018	27	6	2018	19:51:28	71488	0.1	19	51	28	0	0.059082031	3.4434082	0.19287109	-0.10473633	-0.92138672	0.93432617	0.041015625	0	0	0	0	0	0	0	0	0	0.94726563	0.052734375	0.059326172	0.034667969	-0.002929688	0.021484375	0	44330	0	0	0
875	876	876	Category L	0.20385742	-0.083984375	-0.92382813	-0.27368164	-0.072265625	0.40844727	0	0	27/6/2018	27	6	2018	19:51:28	71488	0.2	19	51	28	0	0.059082031	3.4434082	0.18505859	-0.10302734	-0.92163086	0.80224609	0.026611328	0	0	0	0	0	0	0	0	0	0.94580078	0.054199219	0.039794922	0.018554688	0.019042969	-0.001953125	0	44330	0	0	0
876	877	877	Category L	0.20385742	-0.10791016	-0.91186523	-0.27905273	-0.069580078	0.40917969	0	0	27/6/2018	27	6	2018	19:51:28	71488	0.3	19	51	28	0	0.059082031	3.4434082	0.18701172	-0.10107422	-0.91259766	0.43505859	0.018066406	0	0	0	0	0	0	0	0	0	0.93701172	0.062988281	0.024169922	0.016601563	-0.006591797	0.000732422	0	44330	0	0	0
877	878	878	Category L	0.20385742	-0.083984375	-0.92382813	-0.27368164	-0.069580078	0.4074707	0	0	27/6/2018	27	6	2018	19:51:28	71488	0.4	19	51	28	0	0.059082031	3.4434082	0.18969727	-0.10058594	-0.90942383	0.37695313	0.025878906	0	0	0	0	0	0	0	0	0	0.93457031	0.065429688	0.044921875	0.013916016	0.016601563	-0.014160156	0	44330	0	0	0
878	879	879	Category L	0.20385742	-0.11987305	-0.91186523	-0.26660156	-0.067871094	0.40771484	0	0	27/6/2018	27	6	2018	19:51:28	71488	0.5	19	51	28	0	0.059082031	3.4434082	0.19165039	-0.10083008	-0.92016602	1.2946777	0.023925781	0	0	0	0	0	0	0	0	0	0.9453125	0.0546875	0.039550781	0.011962891	-0.018798828	0.008300781	0	44330	0	0	0
879	880	880	Category L	0.20385742	-0.11987305	-0.91186523	-0.26611328	-0.068603516	0.40869141	0	0	27/6/2018	27	6	2018	19:51:28	71488	0.6	19	51	28	0	0.058837891	3.4853027	0.19628906	-0.099853516	-0.91699219	1.8969727	0.021728516	0	0	0	0	0	0	0	0	0	0.94311523	0.056884766	0.032470703	0.007324219	-0.019775391	0.005126953	0	44330	0	0	0
880	881	881	Category L	0.2277832	-0.13183594	-0.92382813	-0.27294922	-0.076660156	0.40234375	0	0	27/6/2018	27	6	2018	19:51:28	71488	0.7	19	51	28	0	0.058837891	3.4853027	0.19726563	-0.09765625	-0.91479492	2.5314941	0.046386719	0	0	0	0	0	0	0	0	0	0.94091797	0.059082031	0.073242188	0.030273438	-0.033935547	-0.008789063	0	44330	0	0	0
881	882	882	Category L	0.2277832	-0.11987305	-0.92382813	-0.26782227	-0.076660156	0.40551758	0	0	27/6/2018	27	6	2018	19:51:28	71488	0.8	19	51	28	0	0.058837891	3.4853027	0.19384766	-0.096435547	-0.91552734	2.918457	0.041748047	0	0	0	0	0	0	0	0	0	0.94091797	0.059082031	0.064941406	0.033691406	-0.023193359	-0.008056641	0	44330	0	0	0
882	883	883	Category L	0.20385742	-0.083984375	-0.87597656	-0.2722168	-0.080810547	0.40429688	0	0	27/6/2018	27	6	2018	19:51:28	71488	0.9	19	51	28	0	0.058837891	3.4853027	0.19726563	-0.095214844	-0.90869141	2.7543945	0.035400391	0	0	0	0	0	0	0	0	0	0.93481445	0.065185547	0.05078125	0.006347656	0.011230469	0.032714844	0	44330	0	0	0
883	884	884	Category L	0.20385742	-0.071777344	-0.87597656	-0.2722168	-0.077636719	0.4050293	0	0	27/6/2018	27	6	2018	19:51:29	71489	0	19	51	29	0	0.058837891	3.4853027	0.20068359	-0.095703125	-0.91186523	2.4001465	0.043457031	0	0	0	0	0	0	0	0	0	0.9387207	0.061279297	0.063232422	0.002929688	0.023925781	0.035888672	0	44330	0	0	0
884	885	885	Category L	0.20385742	-0.10791016	-0.92382813	-0.27026367	-0.074951172	0.41040039	0	0	27/6/2018	27	6	2018	19:51:29	71489	0.1	19	51	29	0	0.058837891	3.4853027	0.20166016	-0.094970703	-0.91943359	1.6472168	0.013427734	0	0	0	0	0	0	0	0	0	0.94604492	0.053955078	0.019042969	0.001953125	-0.012695313	-0.004150391	0	44330	0	0	0
885	886	886	Category L	0.21582031	-0.083984375	-0.92382813	-0.27124023	-0.078125	0.4074707	0	0	27/6/2018	27	6	2018	19:51:29	71489	0.2	19	51	29	0	0.058837891	3.4853027	0.20410156	-0.096923828	-0.9152832	0.88012695	0.019287109	0	0	0	0	0	0	0	0	0	0.94287109	0.057128906	0.032958984	0.011474609	0.012939453	-0.008300781	0	44330	0	0	0
886	887	887	Category L	0.21582031	-0.083984375	-0.92382813	-0.26586914	-0.076416016	0.40942383	0	0	27/6/2018	27	6	2018	19:51:29	71489	0.3	19	51	29	0	0.058837891	3.4853027	0.20654297	-0.096923828	-0.91357422	0.38842773	0.018798828	0	0	0	0	0	0	0	0	0	0.94165039	0.058349609	0.032226563	0.009033203	0.012939453	-0.010009766	0	44330	0	0	0
887	888	888	Category L	0.20385742	-0.059814453	-0.88793945	-0.26611328	-0.076416016	0.4074707	0	0	27/6/2018	27	6	2018	19:51:29	71489	0.4	19	51	29	0	0.058837891	3.4853027	0.20605469	-0.096435547	-0.91308594	0.052490234	0.044677734	0	0	0	0	0	0	0	0	0	0.94116211	0.058837891	0.064453125	-0.002197266	0.036621094	0.025146484	0	44330	0	0	0
888	889	889	Category L	0.21582031	-0.071777344	-0.88793945	-0.26660156	-0.078125	0.4074707	0	0	27/6/2018	27	6	2018	19:51:29	71489	0.5	19	51	29	0	0.058837891	3.4853027	0.20605469	-0.095703125	-0.91333008	0.27563477	0.036132813	0	0	0	0	0	0	0	0	0	0.94116211	0.058837891	0.058837891	0.009521484	0.023925781	0.025390625	0	44330	0	0	0
889	890	890	Category L	0.21582031	-0.071777344	-0.94799805	-0.26782227	-0.080810547	0.4050293	0	0	27/6/2018	27	6	2018	19:51:29	71489	0.6	19	51	29	0	0.058837891	3.4853027	0.20629883	-0.094970703	-0.91357422	1.0810547	0.042480469	0	0	0	0	0	0	0	0	0	0.94140625	0.05859375	0.066894531	0.009277344	0.023193359	-0.034179688	0	44330	0	0	0
890	891	891	Category L	0.21582031	-0.095947266	-0.92382813	-0.27026367	-0.078125	0.41137695	0	0	27/6/2018	27	6	2018	19:51:29	71489	0.7	19	51	29	0	0.058837891	3.4853027	0.20629883	-0.093994141	-0.91357422	2.060791	0.013671875	0	0	0	0	0	0	0	0	0	0.94140625	0.05859375	0.021240234	0.009277344	-0.001708984	-0.010009766	0	44330	0	0	0
891	892	892	Category L	0.21582031	-0.071777344	-0.92382813	-0.27124023	-0.081054688	0.40527344	0	0	27/6/2018	27	6	2018	19:51:29	71489	0.8	19	51	29	0	0.058837891	3.4853027	0.20605469	-0.09375	-0.9140625	2.3139648	0.025878906	0	0	0	0	0	0	0	0	0	0.94189453	0.058105469	0.041259766	0.009521484	0.021972656	-0.009521484	0	44330	0	0	0
892	893	893	Category L	0.19189453	-0.059814453	-0.93579102	-0.26953125	-0.080078125	0.40527344	0	0	27/6/2018	27	6	2018	19:51:29	71489	0.9	19	51	29	0	0.058837891	3.4853027	0.20556641	-0.09375	-0.9140625	2.496582	0.042480469	0	0	0	0	0	0	0	0	0	0.94165039	0.058349609	0.069335938	-0.013671875	0.033935547	-0.021484375	0	44330	0	0	0
893	894	894	Category L	0.20385742	-0.083984375	-0.88793945	-0.26269531	-0.076416016	0.40869141	0	0	27/6/2018	27	6	2018	19:51:30	71490	0	19	51	30	0	0.058837891	3.4853027	0.20556641	-0.093505859	-0.9140625	2.3413086	0.027832031	0	0	0	0	0	0	0	0	0	0.94140625	0.05859375	0.037597656	-0.001708984	0.009521484	0.026123047	0	44330	0	0	0
894	895	895	Category L	0.20385742	-0.047851563	-0.89990234	-0.26782227	-0.073974609	0.40673828	0	0	27/6/2018	27	6	2018	19:51:30	71490	0.1	19	51	30	0	0.058837891	3.4853027	0.20532227	-0.092529297	-0.9140625	1.734375	0.046875	0	0	0	0	0	0	0	0	0	0.94140625	0.05859375	0.060546875	-0.001464844	0.044677734	0.014160156	0	44330	0	0	0
895	896	896	Category L	0.20385742	-0.10791016	-0.91186523	-0.27050781	-0.080078125	0.40429688	0	0	27/6/2018	27	6	2018	19:51:30	71490	0.2	19	51	30	0	0.058837891	3.4853027	0.20507813	-0.091552734	-0.91455078	1.0693359	0.016357422	0	0	0	0	0	0	0	0	0	0.94189453	0.058105469	0.020263672	-0.001220703	-0.016113281	0.002685547	0	44330	0	0	0
896	897	897	Category L	0.20385742	-0.083984375	-0.91186523	-0.26977539	-0.079101563	0.40527344	0	0	27/6/2018	27	6	2018	19:51:30	71490	0.3	19	51	30	0	0.058837891	3.4853027	0.20483398	-0.091064453	-0.91430664	0.24804688	0.007568359	0	0	0	0	0	0	0	0	0	0.94140625	0.05859375	0.010742188	-0.000976563	0.007080078	0.002441406	0	44330	0	0	0
897	898	898	Category L	0.21582031	-0.071777344	-0.91186523	-0.26416016	-0.074951172	0.40844727	0	0	27/6/2018	27	6	2018	19:51:30	71490	0.4	19	51	30	0	0.058837891	3.4853027	0.20507813	-0.091308594	-0.91430664	0.028076172	0.022460938	0	0	0	0	0	0	0	0	0	0.94140625	0.05859375	0.032714844	0.010498047	0.01953125	0.002441406	0	44330	0	0	0
898	899	899	Category L	0.19189453	-0.095947266	-0.92382813	-0.2644043	-0.079101563	0.40673828	0	0	27/6/2018	27	6	2018	19:51:30	71490	0.5	19	51	30	0	0.058837891	3.4853027	0.20532227	-0.091796875	-0.91503906	0.34057617	0.016601563	0	0	0	0	0	0	0	0	0	0.94238281	0.057617188	0.026367188	-0.013427734	-0.00390625	-0.008544922	0	44330	0	0	0
899	900	900	Category L	0.20385742	-0.083984375	-0.91186523	-0.26489258	-0.082519531	0.4074707	0	0	27/6/2018	27	6	2018	19:51:30	71490	0.6	19	51	30	0	0.058837891	3.4853027	0.20507813	-0.091064453	-0.91601563	0.64770508	0.008300781	0	0	0	0	0	0	0	0	0	0.94311523	0.056884766	0.012451172	-0.001220703	0.007080078	0.004150391	0	44330	0	0	0
900	901	901	Category L	0.20385742	-0.095947266	-0.93579102	-0.27124023	-0.079101563	0.40527344	0	0	27/6/2018	27	6	2018	19:51:30	71490	0.7	19	51	30	0	0.058837891	3.4853027	0.20458984	-0.089599609	-0.91625977	1.0651855	0.020263672	0	0	0	0	0	0	0	0	0	0.94311523	0.056884766	0.026367188	-0.000732422	-0.006103516	-0.019287109	0	44330	0	0	0
901	902	902	Category L	0.20385742	-0.10791016	-0.93579102	-0.26782227	-0.078125	0.40527344	0	0	27/6/2018	27	6	2018	19:51:30	71490	0.8	19	51	30	0	0.058837891	3.4853027	0.20361328	-0.087402344	-0.91601563	1.3908691	0.028076172	0	0	0	0	0	0	0	0	0	0.94238281	0.057617188	0.039794922	0	-0.020263672	-0.01953125	0	44330	0	0	0
902	903	903	Category L	0.20385742	-0.095947266	-0.93579102	-0.26953125	-0.076416016	0.41040039	0	0	27/6/2018	27	6	2018	19:51:30	71490	0.9	19	51	30	0	0.058837891	3.4853027	0.20288086	-0.085693359	-0.91625977	1.6525879	0.021728516	0	0	0	0	0	0	0	0	0	0.94238281	0.057617188	0.030273438	0.000732422	-0.010009766	-0.019287109	0	44330	0	0	0
903	904	904	Category L	0.20385742	-0.095947266	-0.89990234	-0.2668457	-0.079833984	0.4074707	0	0	27/6/2018	27	6	2018	19:51:31	71491	0	19	51	31	0	0.058837891	3.4853027	0.20239258	-0.084472656	-0.91674805	1.7961426	0.020507813	0	0	0	0	0	0	0	0	0	0.94262695	0.057373047	0.029785156	0.001220703	-0.011230469	0.016845703	0	44330	0	0	0
904	905	905	Category L	0.19189453	-0.11987305	-0.97192383	-0.26513672	-0.078125	0.40673828	0	0	27/6/2018	27	6	2018	19:51:31	71491	0.1	19	51	31	0	0.058837891	3.4853027	0.20166016	-0.083007813	-0.91699219	1.8088379	0.066650391	0	0	0	0	0	0	0	0	0	0.94262695	0.057373047	0.10131836	-0.009765625	-0.036621094	-0.0546875	0	44330	0	0	0
905	906	906	Category L	0.20385742	-0.10791016	-0.92382813	-0.27270508	-0.077392578	0.40917969	0	0	27/6/2018	27	6	2018	19:51:31	71491	0.2	19	51	31	0	0.058837891	3.4853027	0.20141602	-0.081787109	-0.91699219	2.190918	0.026855469	0	0	0	0	0	0	0	0	0	0.94238281	0.057617188	0.03515625	0.002197266	-0.025878906	-0.006591797	0	44330	0	0	0
906	907	907	Category L	0.21582031	-0.095947266	-0.92382813	-0.26855469	-0.078125	0.40625	0	0	27/6/2018	27	6	2018	19:51:31	71491	0.3	19	51	31	0	0.058837891	3.4853027	0.20092773	-0.081054688	-0.91674805	2.1140137	0.021728516	0	0	0	0	0	0	0	0	0	0.94213867	0.057861328	0.036132813	0.014648438	-0.014648438	-0.006835938	0	44330	0	0	0
907	908	908	Category L	0.21582031	-0.11987305	-0.91186523	-0.27197266	-0.077392578	0.40820313	0	0	27/6/2018	27	6	2018	19:51:31	71491	0.4	19	51	31	0	0.058837891	3.4853027	0.20068359	-0.079345703	-0.91723633	2.0039063	0.043212891	0	0	0	0	0	0	0	0	0	0.94213867	0.057861328	0.060791016	0.014892578	-0.040283203	0.005371094	0	44330	0	0	0
908	909	909	Category L	0.19189453	-0.11987305	-0.93579102	-0.27270508	-0.077392578	0.40844727	0	0	27/6/2018	27	6	2018	19:51:31	71491	0.5	19	51	31	0	0.058837891	3.4853027	0.20068359	-0.078613281	-0.91748047	1.8671875	0.045654297	0	0	0	0	0	0	0	0	0	0.94262695	0.057373047	0.067871094	-0.008789063	-0.041015625	-0.018066406	0	44330	0	0	0
909	910	910	Category L	0.19189453	-0.11987305	-0.91186523	-0.27197266	-0.077392578	0.40820313	0	0	27/6/2018	27	6	2018	19:51:31	71491	0.6	19	51	31	0	0.058837891	3.4853027	0.20019531	-0.077148438	-0.91796875	1.8181152	0.043701172	0	0	0	0	0	0	0	0	0	0.94287109	0.057128906	0.057128906	-0.008300781	-0.042480469	0.006103516	0	44330	0	0	0
910	911	911	Category L	0.19189453	-0.11987305	-0.92382813	-0.26757813	-0.077392578	0.40942383	0	0	27/6/2018	27	6	2018	19:51:31	71491	0.7	19	51	31	0	0.058837891	3.4853027	0.20019531	-0.076660156	-0.91772461	2.0568848	0.044189453	0	0	0	0	0	0	0	0	0	0.94238281	0.057617188	0.057617188	-0.008300781	-0.04296875	-0.005859375	0	44330	0	0	0
911	912	912	Category L	0.21582031	-0.10791016	-0.92382813	-0.26855469	-0.085205078	0.40820313	0	0	27/6/2018	27	6	2018	19:51:31	71491	0.8	19	51	31	0	0.058837891	3.4853027	0.20043945	-0.075927734	-0.91748047	1.6308594	0.035888672	0	0	0	0	0	0	0	0	0	0.94238281	0.057617188	0.053222656	0.015136719	-0.031738281	-0.006103516	0	44330	0	0	0
912	913	913	Category L	0.21582031	-0.10791016	-0.91186523	-0.27050781	-0.080078125	0.40820313	0	0	27/6/2018	27	6	2018	19:51:31	71491	0.9	19	51	31	0	0.058837891	3.4853027	0.20043945	-0.074707031	-0.91821289	1.1311035	0.036865234	0	0	0	0	0	0	0	0	0	0.94287109	0.057128906	0.0546875	0.015136719	-0.032958984	0.006347656	0	44330	0	0	0
913	914	914	Category L	0.20385742	-0.071777344	-0.91186523	-0.27148438	-0.084228516	0.40234375	0	0	27/6/2018	27	6	2018	19:51:32	71492	0	19	51	32	0	0.058837891	3.4853027	0.20019531	-0.073974609	-0.91845703	1.1635742	0.0078125	0	0	0	0	0	0	0	0	0	0.94311523	0.056884766	0.012207031	0.003417969	0.002197266	0.006591797	0	44330	0	0	0
914	915	915	Category L	0.21582031	-0.083984375	-0.91186523	-0.27197266	-0.076660156	0.40844727	0	0	27/6/2018	27	6	2018	19:51:32	71492	0.1	19	51	32	0	0.058837891	3.4853027	0.19995117	-0.072753906	-0.91870117	1.6254883	0.020263672	0	0	0	0	0	0	0	0	0	0.94311523	0.056884766	0.033691406	0.015625	-0.010986328	0.006835938	0	44330	0	0	0
915	916	916	Category L	0.21582031	-0.083984375	-0.88793945	-0.27026367	-0.079833984	0.40917969	0	0	27/6/2018	27	6	2018	19:51:32	71492	0.2	19	51	32	0	0.058837891	3.4853027	0.19946289	-0.071533203	-0.91918945	1.7800293	0.037353516	0	0	0	0	0	0	0	0	0	0.94335938	0.056640625	0.059814453	0.016113281	-0.012207031	0.03125	0	44330	0	0	0
916	917	917	Category L	0.21582031	-0.13183594	-0.92382813	-0.27026367	-0.082763672	0.40625	0	0	27/6/2018	27	6	2018	19:51:32	71492	0.3	19	51	32	0	0.058837891	3.4853027	0.19897461	-0.070800781	-0.91943359	1.3352051	0.063232422	0	0	0	0	0	0	0	0	0	0.94360352	0.056396484	0.081542969	0.016601563	-0.060791016	-0.004150391	0	44330	0	0	0
917	918	918	Category L	0.20385742	-0.071777344	-0.92382813	-0.25976563	-0.086914063	0.40942383	0	0	27/6/2018	27	6	2018	19:51:32	71492	0.4	19	51	32	0	0.059570313	3.4853027	0.19897461	-0.069824219	-0.91992188	0.96069336	0.006347656	0	0	0	0	0	0	0	0	0	0.94384766	0.056152344	0.010253906	0.004638672	-0.001708984	-0.003662109	0	44330	0	0	0
918	919	919	Category L	0.20385742	-0.059814453	-0.91186523	-0.25170898	-0.10058594	0.40917969	0	0	27/6/2018	27	6	2018	19:51:32	71492	0.5	19	51	32	0	0.059570313	3.4853027	0.19873047	-0.069580078	-0.92041016	0.7121582	0.013916016	0	0	0	0	0	0	0	0	0	0.9440918	0.055908203	0.0234375	0.004882813	0.009765625	0.008544922	0	44330	0	0	0
919	920	920	Category L	0.20385742	-0.023925781	-0.92382813	-0.24829102	-0.097167969	0.4074707	0	0	27/6/2018	27	6	2018	19:51:32	71492	0.6	19	51	32	0	0.059570313	3.4853027	0.19848633	-0.068603516	-0.92114258	1.0734863	0.045166016	0	0	0	0	0	0	0	0	0	0.94482422	0.055175781	0.052490234	0.005126953	0.044677734	-0.002441406	0	44330	0	0	0
920	921	921	Category L	0.21582031	-0.035888672	-0.87597656	-0.25390625	-0.097167969	0.40649414	0	0	27/6/2018	27	6	2018	19:51:32	71492	0.7	19	51	32	0	0.059570313	3.4853027	0.19848633	-0.067382813	-0.92114258	1.3056641	0.057617188	0	0	0	0	0	0	0	0	0	0.94482422	0.055175781	0.093994141	0.017089844	0.031494141	0.045166016	0	44330	0	0	0
921	922	922	Category L	0.21582031	-0.10791016	-0.88793945	-0.2578125	-0.099121094	0.41235352	0	0	27/6/2018	27	6	2018	19:51:32	71492	0.8	19	51	32	0	0.059570313	3.4853027	0.19799805	-0.066162109	-0.92114258	1.340332	0.056152344	0	0	0	0	0	0	0	0	0	0.94458008	0.055419922	0.092529297	0.017578125	-0.041503906	0.033203125	0	44330	0	0	0
922	923	923	Category L	0.20385742	-0.083984375	-0.89990234	-0.25463867	-0.099853516	0.40722656	0	0	27/6/2018	27	6	2018	19:51:32	71492	0.9	19	51	32	0	0.059570313	3.4853027	0.19750977	-0.065185547	-0.92114258	1.661377	0.028808594	0	0	0	0	0	0	0	0	0	0.94433594	0.055664063	0.045898438	0.006103516	-0.018554688	0.021240234	0	44330	0	0	0
923	924	924	Category L	0.20385742	-0.011962891	-0.92382813	-0.25317383	-0.097167969	0.41040039	0	0	27/6/2018	27	6	2018	19:51:33	71493	0	19	51	33	0	0.059570313	3.4853027	0.19750977	-0.064453125	-0.92138672	2.2382813	0.052978516	0	0	0	0	0	0	0	0	0	0.94458008	0.055419922	0.061035156	0.006103516	0.052490234	-0.002197266	0	44330	0	0	0
924	925	925	Category L	0.20385742	-0.059814453	-0.92382813	-0.25292969	-0.098388672	0.40942383	0	0	27/6/2018	27	6	2018	19:51:33	71493	0.1	19	51	33	0	0.059570313	3.4853027	0.19726563	-0.064208984	-0.921875	2.3491211	0.008056641	0	0	0	0	0	0	0	0	0	0.94506836	0.054931641	0.012695313	0.006347656	0.004394531	-0.001708984	0	44330	0	0	0
925	926	926	Category L	0.20385742	-0.059814453	-0.89990234	-0.25390625	-0.10083008	0.40820313	0	0	27/6/2018	27	6	2018	19:51:33	71493	0.2	19	51	33	0	0.059570313	3.4853027	0.19726563	-0.063476563	-0.921875	1.6293945	0.023193359	0	0	0	0	0	0	0	0	0	0.94482422	0.055175781	0.032226563	0.006591797	0.003662109	0.021972656	0	44330	0	0	0
926	927	927	Category L	0.19189453	-0.059814453	-0.87597656	-0.2512207	-0.10058594	0.4074707	0	0	27/6/2018	27	6	2018	19:51:33	71493	0.3	19	51	33	0	0.059570313	3.4853027	0.19677734	-0.062988281	-0.921875	1.2770996	0.046142578	0	0	0	0	0	0	0	0	0	0.94458008	0.055419922	0.053955078	-0.004882813	0.003173828	0.045898438	0	44330	0	0	0
927	928	928	Category L	0.20385742	-0.059814453	-0.92382813	-0.25024414	-0.098144531	0.41259766	0	0	27/6/2018	27	6	2018	19:51:33	71493	0.4	19	51	33	0	0.059570313	3.4853027	0.19628906	-0.0625	-0.921875	1.8696289	0.0078125	0	0	0	0	0	0	0	0	0	0.94482422	0.055175781	0.01171875	0.007324219	0.002685547	-0.001708984	0	44330	0	0	0
928	929	929	Category L	0.20385742	-0.071777344	-0.91186523	-0.25097656	-0.099121094	0.40820313	0	0	27/6/2018	27	6	2018	19:51:33	71493	0.5	19	51	33	0	0.059570313	3.4853027	0.19628906	-0.062744141	-0.92236328	2.4631348	0.015625	0	0	0	0	0	0	0	0	0	0.94506836	0.054931641	0.027099609	0.007324219	-0.009033203	0.010498047	0	44330	0	0	0
929	930	930	Category L	0.21582031	-0.059814453	-0.93579102	-0.24951172	-0.10083008	0.4074707	0	0	27/6/2018	27	6	2018	19:51:33	71493	0.6	19	51	33	0	0.059570313	3.4853027	0.19604492	-0.0625	-0.9230957	2.0498047	0.0234375	0	0	0	0	0	0	0	0	0	0.94555664	0.054443359	0.03515625	0.01953125	0.002685547	-0.012451172	0	44330	0	0	0
930	931	931	Category L	0.17993164	-0.083984375	-0.94799805	-0.25317383	-0.10253906	0.40820313	0	0	27/6/2018	27	6	2018	19:51:33	71493	0.7	19	51	33	0	0.059570313	3.4853027	0.19555664	-0.061767578	-0.92285156	1.8193359	0.036865234	0	0	0	0	0	0	0	0	0	0.9453125	0.0546875	0.062988281	-0.015625	-0.021972656	-0.024902344	0	44330	0	0	0
931	932	932	Category L	0.19189453	-0.083984375	-0.89990234	-0.24951172	-0.098876953	0.40820313	0	0	27/6/2018	27	6	2018	19:51:33	71493	0.8	19	51	33	0	0.059570313	3.4853027	0.1953125	-0.060791016	-0.92285156	2.2468262	0.032714844	0	0	0	0	0	0	0	0	0	0.9453125	0.0546875	0.049560547	-0.003417969	-0.022949219	0.022949219	0	44330	0	0	0
932	933	933	Category L	0.19189453	-0.071777344	-0.91186523	-0.25634766	-0.10327148	0.41015625	0	0	27/6/2018	27	6	2018	19:51:33	71493	0.9	19	51	33	0	0.059570313	3.4853027	0.19506836	-0.060302734	-0.92260742	2.6848145	0.015869141	0	0	0	0	0	0	0	0	0	0.94482422	0.055175781	0.025146484	-0.003173828	-0.011230469	0.010742188	0	44330	0	0	0
933	934	934	Category L	0.19189453	-0.047851563	-0.89990234	-0.25634766	-0.099609375	0.41113281	0	0	27/6/2018	27	6	2018	19:51:34	71494	0	19	51	34	0	0.059570313	3.4853027	0.19506836	-0.060058594	-0.92236328	3.1560059	0.025878906	0	0	0	0	0	0	0	0	0	0.94482422	0.055175781	0.038085938	-0.003173828	0.012207031	0.022460938	0	44330	0	0	0
934	935	935	Category L	0.19189453	-0.059814453	-0.92382813	-0.25195313	-0.10083008	0.40429688	0	0	27/6/2018	27	6	2018	19:51:34	71494	0.1	19	51	34	0	0.059570313	3.4853027	0.19482422	-0.060058594	-0.92260742	5.0270996	0.003173828	0	0	0	0	0	0	0	0	0	0.94506836	0.054931641	0.004394531	-0.002929688	0.000244141	-0.000976563	0	44330	0	0	0
935	936	936	Category L	0.17993164	-0.095947266	-0.87597656	-0.25195313	-0.10229492	0.4140625	0	0	27/6/2018	27	6	2018	19:51:34	71494	0.2	19	51	34	0	0.059570313	3.4853027	0.19482422	-0.060791016	-0.9230957	8.6862793	0.060546875	0	0	0	0	0	0	0	0	0	0.94555664	0.054443359	0.097167969	-0.014892578	-0.034912109	0.047119141	0	44330	0	0	0
936	937	937	Category L	0.2277832	-0.10791016	-0.91186523	-0.23901367	-0.10668945	0.41357422	0	0	27/6/2018	27	6	2018	19:51:34	71494	0.3	19	51	34	0	0.059570313	3.4853027	0.19458008	-0.060058594	-0.9230957	12.284668	0.059082031	0	0	0	0	0	0	0	0	0	0.9453125	0.0546875	0.092041016	0.032958984	-0.047607422	0.011230469	0	44330	0	0	0
937	938	938	Category L	0.2277832	-0.11987305	-0.95996094	-0.20922852	-0.12915039	0.42285156	0	0	27/6/2018	27	6	2018	19:51:34	71494	0.4	19	51	34	0	0.059570313	3.4853027	0.19433594	-0.059814453	-0.92358398	14.37207	0.077392578	0	0	0	0	0	0	0	0	0	0.94580078	0.054199219	0.12939453	0.033203125	-0.059814453	-0.036132813	0	44330	0	0	0
938	939	939	Category L	0.19189453	-0.059814453	-0.98388672	-0.16967773	-0.16088867	0.42211914	0	0	27/6/2018	27	6	2018	19:51:34	71494	0.5	19	51	34	0	0.059570313	3.4853027	0.19433594	-0.059570313	-0.92382813	15.707764	0.060058594	0	0	0	0	0	0	0	0	0	0.94580078	0.054199219	0.062744141	-0.002441406	0	-0.059814453	0	44330	0	0	0
939	940	940	Category L	0.16796875	0	-0.94799805	-0.15356445	-0.17138672	0.42944336	0	0	27/6/2018	27	6	2018	19:51:34	71494	0.6	19	51	34	0	0.059570313	3.4853027	0.19433594	-0.059082031	-0.92382813	16.720459	0.069091797	0	0	0	0	0	0	0	0	0	0.94604492	0.053955078	0.10961914	-0.026367188	0.059082031	-0.023925781	0	44330	0	0	0
940	941	941	Category L	0.15576172	0.035888672	-0.89990234	-0.14501953	-0.17089844	0.42651367	0	0	27/6/2018	27	6	2018	19:51:34	71494	0.7	19	51	34	0	0.059570313	3.4853027	0.19433594	-0.05859375	-0.92431641	17.416016	0.10498047	0	0	0	0	0	0	0	0	0	0.94628906	0.053710938	0.15771484	-0.038574219	0.094482422	0.024414063	0	44330	0	0	0
941	942	942	Category L	0.13183594	0.011962891	-0.93579102	-0.16381836	-0.16577148	0.43017578	0	0	27/6/2018	27	6	2018	19:51:34	71494	0.8	19	51	34	0	0.059570313	3.4853027	0.1940918	-0.057861328	-0.92431641	17.943604	0.094238281	0	0	0	0	0	0	0	0	0	0.94604492	0.053955078	0.14355469	-0.062255859	0.069824219	-0.011230469	0	44330	0	0	0
942	943	943	Category L	0.17993164	0	-0.93579102	-0.15356445	-0.16137695	0.43041992	0	0	27/6/2018	27	6	2018	19:51:34	71494	0.9	19	51	34	0	0.059570313	3.4853027	0.19360352	-0.057373047	-0.92431641	18.585938	0.060058594	0	0	0	0	0	0	0	0	0	0.94628906	0.053710938	0.082519531	-0.013671875	0.057373047	-0.011230469	0	44330	0	0	0
943	944	944	Category L	0.15576172	0	-0.92382813	-0.15356445	-0.15942383	0.43237305	0	0	27/6/2018	27	6	2018	19:51:35	71495	0	19	51	35	0	0.059570313	3.4853027	0.19360352	-0.057128906	-0.92456055	19.439209	0.068603516	0	0	0	0	0	0	0	0	0	0.94628906	0.053710938	0.095703125	-0.037841797	0.057128906	0.000732422	0	44330	0	0	0
944	945	945	Category L	0.17993164	-0.011962891	-0.93579102	-0.15258789	-0.16333008	0.43457031	0	0	27/6/2018	27	6	2018	19:51:35	71495	0.1	19	51	35	0	0.059570313	3.4853027	0.19335938	-0.056396484	-0.92456055	19.129883	0.047607422	0	0	0	0	0	0	0	0	0	0.94628906	0.053710938	0.068847656	-0.013427734	0.044433594	-0.010986328	0	44330	0	0	0
945	946	946	Category L	0.17993164	-0.023925781	-0.91186523	-0.15185547	-0.16235352	0.43457031	0	0	27/6/2018	27	6	2018	19:51:35	71495	0.2	19	51	35	0	0.059570313	3.4853027	0.19335938	-0.055664063	-0.92431641	17.983154	0.036865234	0	0	0	0	0	0	0	0	0	0.94604492	0.053955078	0.058105469	-0.013427734	0.031738281	0.012451172	0	44330	0	0	0
946	947	947	Category L	0.17993164	-0.011962891	-0.93579102	-0.15478516	-0.16577148	0.43041992	0	0	27/6/2018	27	6	2018	19:51:35	71495	0.3	19	51	35	0	0.059570313	3.4853027	0.19335938	-0.055175781	-0.92431641	15.863525	0.046630859	0	0	0	0	0	0	0	0	0	0.94604492	0.053955078	0.067871094	-0.013427734	0.043212891	-0.011230469	0	44330	0	0	0
947	948	948	Category L	0.17993164	-0.047851563	-0.94799805	-0.15795898	-0.16137695	0.43334961	0	0	27/6/2018	27	6	2018	19:51:35	71495	0.4	19	51	35	0	0.059570313	3.4853027	0.19287109	-0.054199219	-0.92431641	13.964111	0.027587891	0	0	0	0	0	0	0	0	0	0.94580078	0.054199219	0.04296875	-0.012939453	0.006347656	-0.0234375	0	44330	0	0	0
948	949	949	Category L	0.15576172	-0.011962891	-0.94799805	-0.15551758	-0.16650391	0.43139648	0	0	27/6/2018	27	6	2018	19:51:35	71495	0.5	19	51	35	0	0.059570313	3.4853027	0.19262695	-0.052978516	-0.92456055	13.245117	0.059814453	0	0	0	0	0	0	0	0	0	0.94580078	0.054199219	0.10131836	-0.036865234	0.041015625	-0.023193359	0	44330	0	0	0
949	950	950	Category L	0.20385742	-0.035888672	-0.91186523	-0.15722656	-0.16503906	0.42944336	0	0	27/6/2018	27	6	2018	19:51:35	71495	0.6	19	51	35	0	0.059570313	3.4853027	0.19189453	-0.051513672	-0.92382813	12.57959	0.022949219	0	0	0	0	0	0	0	0	0	0.94506836	0.054931641	0.039550781	0.01171875	0.015625	0.011962891	0	44330	0	0	0
950	951	951	Category L	0.20385742	-0.035888672	-0.91186523	-0.15283203	-0.15869141	0.4296875	0	0	27/6/2018	27	6	2018	19:51:35	71495	0.7	19	51	35	0	0.059570313	3.4853027	0.19165039	-0.050048828	-0.92480469	11.868652	0.022705078	0	0	0	0	0	0	0	0	0	0.94580078	0.054199219	0.039306641	0.011962891	0.014160156	0.012939453	0	44330	0	0	0
951	952	952	Category L	0.19189453	-0.035888672	-0.94799805	-0.15014648	-0.16308594	0.43066406	0	0	27/6/2018	27	6	2018	19:51:35	71495	0.8	19	51	35	0	0.059570313	3.4853027	0.19140625	-0.049560547	-0.92602539	11.080566	0.025634766	0	0	0	0	0	0	0	0	0	0.94702148	0.052978516	0.035888672	0.000244141	0.013671875	-0.021728516	0	44330	0	0	0
952	953	953	Category L	0.17993164	-0.035888672	-0.93579102	-0.15283203	-0.15551758	0.4296875	0	0	27/6/2018	27	6	2018	19:51:35	71495	0.9	19	51	35	0	0.059570313	3.4853027	0.19116211	-0.050048828	-0.92700195	10.032227	0.020019531	0	0	0	0	0	0	0	0	0	0.94775391	0.052246094	0.034179688	-0.011230469	0.014160156	-0.008544922	0	44330	0	0	0
953	954	954	Category L	0.17993164	-0.035888672	-0.94799805	-0.15454102	-0.15820313	0.43041992	0	0	27/6/2018	27	6	2018	19:51:36	71496	0	19	51	36	0	0.059570313	3.4853027	0.19018555	-0.051025391	-0.92651367	7.473877	0.028076172	0	0	0	0	0	0	0	0	0	0.94726563	0.052734375	0.046875	-0.010253906	0.015136719	-0.021240234	0	44330	0	0	0
954	955	955	Category L	0.17993164	-0.011962891	-0.93579102	-0.15893555	-0.16235352	0.43212891	0	0	27/6/2018	27	6	2018	19:51:36	71496	0.1	19	51	36	0	0.059570313	3.4853027	0.18945313	-0.052001953	-0.92675781	4.1884766	0.042236328	0	0	0	0	0	0	0	0	0	0.94750977	0.052490234	0.058837891	-0.009521484	0.040039063	-0.008789063	0	44330	0	0	0
955	956	956	Category L	0.17993164	-0.011962891	-0.94799805	-0.15722656	-0.15551758	0.43066406	0	0	27/6/2018	27	6	2018	19:51:36	71496	0.2	19	51	36	0	0.059326172	3.5255859	0.18896484	-0.052734375	-0.92700195	1.5544434	0.046630859	0	0	0	0	0	0	0	0	0	0.94750977	0.052490234	0.070556641	-0.009033203	0.040771484	-0.020751953	0	44330	0	0	0
956	957	957	Category L	0.19189453	-0.035888672	-0.93579102	-0.15209961	-0.16162109	0.42749023	0	0	27/6/2018	27	6	2018	19:51:36	71496	0.3	19	51	36	0	0.059326172	3.5255859	0.18774414	-0.052978516	-0.92773438	0.26879883	0.019287109	0	0	0	0	0	0	0	0	0	0.94799805	0.052001953	0.028808594	0.00390625	0.017089844	-0.0078125	0	44330	0	0	0
957	958	958	Category L	0.19189453	-0.071777344	-0.95996094	-0.16308594	-0.16040039	0.43310547	0	0	27/6/2018	27	6	2018	19:51:36	71496	0.4	19	51	36	0	0.059326172	3.5255859	0.18701172	-0.052490234	-0.92724609	0.63916016	0.037841797	0	0	0	0	0	0	0	0	0	0.94750977	0.052490234	0.056152344	0.004638672	-0.019042969	-0.032470703	0	44330	0	0	0
958	959	959	Category L	0.17993164	-0.035888672	-0.97192383	-0.16259766	-0.15014648	0.4284668	0	0	27/6/2018	27	6	2018	19:51:36	71496	0.5	19	51	36	0	0.059326172	3.5255859	0.18652344	-0.052978516	-0.92724609	1.7097168	0.047851563	0	0	0	0	0	0	0	0	0	0.94750977	0.052490234	0.068115234	-0.006591797	0.017089844	-0.044433594	0	44330	0	0	0
959	960	960	Category L	0.20385742	-0.011962891	-0.92382813	-0.16577148	-0.1484375	0.43139648	0	0	27/6/2018	27	6	2018	19:51:36	71496	0.6	19	51	36	0	0.059326172	3.5255859	0.1862793	-0.053222656	-0.92724609	1.8911133	0.044921875	0	0	0	0	0	0	0	0	0	0.94726563	0.052734375	0.062255859	0.017333984	0.041259766	0.003417969	0	44330	0	0	0
960	961	961	Category L	0.19189453	-0.035888672	-0.92382813	-0.16308594	-0.15209961	0.43041992	0	0	27/6/2018	27	6	2018	19:51:36	71496	0.7	19	51	36	0	0.059326172	3.5255859	0.18579102	-0.053710938	-0.92724609	2.1462402	0.019287109	0	0	0	0	0	0	0	0	0	0.94726563	0.052734375	0.027587891	0.005859375	0.017822266	0.003417969	0	44330	0	0	0
961	962	962	Category L	0.19189453	-0.047851563	-0.91186523	-0.16577148	-0.14916992	0.43139648	0	0	27/6/2018	27	6	2018	19:51:36	71496	0.8	19	51	36	0	0.059326172	3.5255859	0.18505859	-0.054443359	-0.92822266	2.416748	0.018798828	0	0	0	0	0	0	0	0	0	0.94824219	0.051757813	0.029541016	0.006591797	0.006591797	0.016357422	0	44330	0	0	0
962	963	963	Category L	0.19189453	-0.023925781	-0.91186523	-0.16748047	-0.15356445	0.43017578	0	0	27/6/2018	27	6	2018	19:51:36	71496	0.9	19	51	36	0	0.059326172	3.5255859	0.18457031	-0.054443359	-0.92919922	2.498291	0.035888672	0	0	0	0	0	0	0	0	0	0.94897461	0.051025391	0.055175781	0.007080078	0.030517578	0.017333984	0	44330	0	0	0
963	964	964	Category L	0.19189453	-0.059814453	-0.91186523	-0.17016602	-0.15356445	0.43041992	0	0	27/6/2018	27	6	2018	19:51:37	71497	0	19	51	37	0	0.059326172	3.5255859	0.18383789	-0.0546875	-0.9296875	2.1787109	0.020019531	0	0	0	0	0	0	0	0	0	0.94921875	0.05078125	0.030761719	0.0078125	-0.004882813	0.017822266	0	44330	0	0	0
964	965	965	Category L	0.19189453	-0.035888672	-0.91186523	-0.16748047	-0.14672852	0.43261719	0	0	27/6/2018	27	6	2018	19:51:37	71497	0.1	19	51	37	0	0.059326172	3.5255859	0.18334961	-0.056396484	-0.92944336	1.5732422	0.028320313	0	0	0	0	0	0	0	0	0	0.94897461	0.051025391	0.046630859	0.008300781	0.020507813	0.017578125	0	44330	0	0	0
965	966	966	Category L	0.17993164	-0.047851563	-0.92382813	-0.16503906	-0.15112305	0.4296875	0	0	27/6/2018	27	6	2018	19:51:37	71497	0.2	19	51	37	0	0.059326172	3.5255859	0.18261719	-0.057617188	-0.9296875	1.3408203	0.01171875	0	0	0	0	0	0	0	0	0	0.94921875	0.05078125	0.018554688	-0.002685547	0.009765625	0.005859375	0	44330	0	0	0
966	967	967	Category L	0.19189453	-0.047851563	-0.93579102	-0.16577148	-0.14501953	0.42749023	0	0	27/6/2018	27	6	2018	19:51:37	71497	0.3	19	51	37	0	0.059326172	3.5255859	0.18188477	-0.058349609	-0.93041992	0.9909668	0.015380859	0	0	0	0	0	0	0	0	0	0.94970703	0.050292969	0.025878906	0.009765625	0.010498047	-0.005126953	0	44330	0	0	0
967	968	968	Category L	0.19189453	-0.071777344	-0.92382813	-0.16601563	-0.14916992	0.42651367	0	0	27/6/2018	27	6	2018	19:51:37	71497	0.4	19	51	37	0	0.059326172	3.5255859	0.18164063	-0.059082031	-0.93115234	0.9465332	0.017578125	0	0	0	0	0	0	0	0	0	0.95043945	0.049560547	0.030029297	0.010009766	-0.012451172	0.007324219	0	44330	0	0	0
968	969	969	Category L	0.19189453	-0.059814453	-0.93579102	-0.17041016	-0.14575195	0.43041992	0	0	27/6/2018	27	6	2018	19:51:37	71497	0.5	19	51	37	0	0.059326172	3.5255859	0.1809082	-0.059570313	-0.93115234	1.4968262	0.01171875	0	0	0	0	0	0	0	0	0	0.95043945	0.049560547	0.015380859	0.010742188	0	-0.004394531	0	44330	0	0	0
969	970	970	Category L	0.19189453	-0.011962891	-0.93579102	-0.16674805	-0.14501953	0.42944336	0	0	27/6/2018	27	6	2018	19:51:37	71497	0.6	19	51	37	0	0.059326172	3.5255859	0.18041992	-0.060302734	-0.93115234	1.8720703	0.049804688	0	0	0	0	0	0	0	0	0	0.95043945	0.049560547	0.063964844	0.011230469	0.048339844	-0.004394531	0	44330	0	0	0
970	971	971	Category L	0.19189453	-0.023925781	-0.92382813	-0.16748047	-0.1484375	0.43041992	0	0	27/6/2018	27	6	2018	19:51:37	71497	0.7	19	51	37	0	0.059326172	3.5255859	0.17431641	-0.061035156	-0.9309082	1.8349609	0.041748047	0	0	0	0	0	0	0	0	0	0.94897461	0.051025391	0.061767578	0.017333984	0.037109375	0.007080078	0	44330	0	0	0
971	972	972	Category L	0.19189453	-0.035888672	-0.89990234	-0.16845703	-0.14501953	0.43237305	0	0	27/6/2018	27	6	2018	19:51:37	71497	0.8	19	51	37	0	0.059326172	3.5255859	0.16918945	-0.061523438	-0.9309082	1.5234375	0.046142578	0	0	0	0	0	0	0	0	0	0.94824219	0.051757813	0.079345703	0.022460938	0.025634766	0.031005859	0	44330	0	0	0
972	973	973	Category L	0.19189453	-0.035888672	-0.92382813	-0.1730957	-0.15014648	0.42944336	0	0	27/6/2018	27	6	2018	19:51:37	71497	0.9	19	51	37	0	0.059326172	3.5255859	0.1640625	-0.061523438	-0.93115234	1.2463379	0.038330078	0	0	0	0	0	0	0	0	0	0.94750977	0.052490234	0.060791016	0.027587891	0.025634766	0.007324219	0	44330	0	0	0
973	974	974	Category L	0.19189453	-0.083984375	-0.91186523	-0.16577148	-0.15625	0.43237305	0	0	27/6/2018	27	6	2018	19:51:38	71498	0	19	51	38	0	0.059326172	3.5255859	0.15942383	-0.059570313	-0.92993164	0.73779297	0.044189453	0	0	0	0	0	0	0	0	0	0.9453125	0.0546875	0.074707031	0.032226563	-0.024169922	0.018066406	0	44330	0	0	0
974	975	975	Category L	0.19189453	-0.10791016	-0.93579102	-0.17260742	-0.1484375	0.42919922	0	0	27/6/2018	27	6	2018	19:51:38	71498	0.1	19	51	38	0	0.059326172	3.5255859	0.15380859	-0.060058594	-0.9309082	0.077148438	0.061035156	0	0	0	0	0	0	0	0	0	0.9453125	0.0546875	0.090332031	0.037841797	-0.047607422	-0.004638672	0	44330	0	0	0
975	976	976	Category L	0.19189453	-0.047851563	-0.91186523	-0.17358398	-0.14501953	0.43041992	0	0	27/6/2018	27	6	2018	19:51:38	71498	0.2	19	51	38	0	0.059326172	3.5255859	0.14892578	-0.060546875	-0.93041992	0.33300781	0.048339844	0	0	0	0	0	0	0	0	0	0.94433594	0.055664063	0.07421875	0.042724609	0.012695313	0.018554688	0	44330	0	0	0
976	977	977	Category L	0.19189453	-0.059814453	-0.94799805	-0.17138672	-0.14648438	0.43041992	0	0	27/6/2018	27	6	2018	19:51:38	71498	0.3	19	51	38	0	0.059326172	3.5255859	0.14428711	-0.059814453	-0.9309082	0.69360352	0.050292969	0	0	0	0	0	0	0	0	0	0.94384766	0.056152344	0.064697266	0.047363281	0	-0.016845703	0	44330	0	0	0
977	978	978	Category L	0.20385742	-0.047851563	-0.92382813	-0.1640625	-0.14599609	0.43237305	0	0	27/6/2018	27	6	2018	19:51:38	71498	0.4	19	51	38	0	0.059326172	3.5255859	0.13842773	-0.060302734	-0.93164063	0.92382813	0.066894531	0	0	0	0	0	0	0	0	0	0.94384766	0.056152344	0.0859375	0.065185547	0.012451172	0.0078125	0	44330	0	0	0
978	979	979	Category L	0.20385742	-0.059814453	-0.93579102	-0.171875	-0.14672852	0.43530273	0	0	27/6/2018	27	6	2018	19:51:38	71498	0.5	19	51	38	0	0.059326172	3.5255859	0.13305664	-0.060302734	-0.93115234	0.73632813	0.070556641	0	0	0	0	0	0	0	0	0	0.94262695	0.057373047	0.075683594	0.070556641	0.000488281	-0.004394531	0	44330	0	0	0
979	980	980	Category L	0.19189453	-0.047851563	-0.94799805	-0.16479492	-0.14672852	0.4284668	0	0	27/6/2018	27	6	2018	19:51:38	71498	0.6	19	51	38	0	0.059326172	3.5255859	0.12695313	-0.061523438	-0.93041992	0.26708984	0.068359375	0	0	0	0	0	0	0	0	0	0.94091797	0.059082031	0.095947266	0.064697266	0.013671875	-0.017333984	0	44330	0	0	0
980	981	981	Category L	0.17993164	-0.035888672	-0.92382813	-0.16674805	-0.14746094	0.43261719	0	0	27/6/2018	27	6	2018	19:51:38	71498	0.7	19	51	38	0	0.059326172	3.5255859	0.12255859	-0.062744141	-0.92919922	0.26123047	0.063476563	0	0	0	0	0	0	0	0	0	0.93920898	0.060791016	0.089599609	0.057128906	0.026855469	0.005371094	0	44330	0	0	0
981	982	982	Category L	0.17993164	-0.071777344	-0.94799805	-0.16650391	-0.14575195	0.42944336	0	0	27/6/2018	27	6	2018	19:51:38	71498	0.8	19	51	38	0	0.059326172	3.5255859	0.11743164	-0.064697266	-0.93066406	0.15185547	0.064941406	0	0	0	0	0	0	0	0	0	0.94018555	0.059814453	0.086425781	0.062255859	-0.006835938	-0.017089844	0	44330	0	0	0
982	983	983	Category L	0.19189453	-0.071777344	-0.94799805	-0.17285156	-0.14746094	0.43139648	0	0	27/6/2018	27	6	2018	19:51:38	71498	0.9	19	51	38	0	0.059326172	3.5255859	0.11254883	-0.06640625	-0.93041992	0.3972168	0.081054688	0	0	0	0	0	0	0	0	0	0.93969727	0.060302734	0.10180664	0.079101563	-0.005126953	-0.017333984	0	44330	0	0	0
983	984	984	Category L	0.19189453	-0.035888672	-0.91186523	-0.16748047	-0.1484375	0.42822266	0	0	27/6/2018	27	6	2018	19:51:39	71499	0	19	51	39	0	0.059326172	3.5255859	0.10742188	-0.067871094	-0.92944336	0.90087891	0.091796875	0	0	0	0	0	0	0	0	0	0.93823242	0.061767578	0.1340332	0.084228516	0.031982422	0.017578125	0	44330	0	0	0
984	985	985	Category L	0.19189453	-0.071777344	-0.94799805	-0.171875	-0.14575195	0.43139648	0	0	27/6/2018	27	6	2018	19:51:39	71499	0.1	19	51	39	0	0.059326172	3.5255859	0.10327148	-0.068603516	-0.92919922	1.4699707	0.090332031	0	0	0	0	0	0	0	0	0	0.9375	0.0625	0.11010742	0.088378906	-0.002929688	-0.018554688	0	44330	0	0	0
985	986	986	Category L	0.19189453	-0.059814453	-0.92382813	-0.17456055	-0.14477539	0.43530273	0	0	27/6/2018	27	6	2018	19:51:39	71499	0.2	19	51	39	0	0.059326172	3.5255859	0.096923828	-0.069824219	-0.92944336	2.5583496	0.095458984	0	0	0	0	0	0	0	0	0	0.93701172	0.062988281	0.1105957	0.094726563	0.010009766	0.005615234	0	44330	0	0	0
986	987	987	Category L	0.17993164	-0.023925781	-0.91186523	-0.16577148	-0.14575195	0.43041992	0	0	27/6/2018	27	6	2018	19:51:39	71499	0.3	19	51	39	0	0.059326172	3.5255859	0.092041016	-0.070800781	-0.93041992	5.0004883	0.10107422	0	0	0	0	0	0	0	0	0	0.9375	0.0625	0.15307617	0.087646484	0.046875	0.018554688	0	44330	0	0	0
987	988	988	Category L	0.19189453	-0.023925781	-0.93579102	-0.17138672	-0.1484375	0.43041992	0	0	27/6/2018	27	6	2018	19:51:39	71499	0.4	19	51	39	0	0.059326172	3.5255859	0.088134766	-0.072021484	-0.92871094	8.0344238	0.11450195	0	0	0	0	0	0	0	0	0	0.93579102	0.064208984	0.15869141	0.10351563	0.048095703	-0.006835938	0	44330	0	0	0
988	989	989	Category L	0.14379883	0	-0.88793945	-0.17456055	-0.14306641	0.43554688	0	0	27/6/2018	27	6	2018	19:51:39	71499	0.5	19	51	39	0	0.059326172	3.5255859	0.083740234	-0.073486328	-0.92773438	10.066895	0.10302734	0	0	0	0	0	0	0	0	0	0.93457031	0.065429688	0.17358398	0.059814453	0.073486328	0.039794922	0	44330	0	0	0
989	990	990	Category L	0.16796875	0	-0.98388672	-0.18359375	-0.13110352	0.4362793	0	0	27/6/2018	27	6	2018	19:51:39	71499	0.6	19	51	39	0	0.059326172	3.5255859	0.078613281	-0.074462891	-0.92749023	11.443604	0.12890625	0	0	0	0	0	0	0	0	0	0.93383789	0.066162109	0.2199707	0.089111328	0.074462891	-0.056152344	0	44330	0	0	0
990	991	991	Category L	0.17993164	-0.083984375	-1.0197754	-0.18774414	-0.11206055	0.43554688	0	0	27/6/2018	27	6	2018	19:51:39	71499	0.7	19	51	39	0	0.059326172	3.5255859	0.074462891	-0.075195313	-0.92749023	12.719971	0.14013672	0	0	0	0	0	0	0	0	0	0.93359375	0.06640625	0.20605469	0.10522461	-0.008544922	-0.092041016	0	44330	0	0	0
991	992	992	Category L	0.19189453	-0.14379883	-0.99584961	-0.20703125	-0.088134766	0.4296875	0	0	27/6/2018	27	6	2018	19:51:39	71499	0.8	19	51	39	0	0.059326172	3.5255859	0.067382813	-0.076660156	-0.92822266	13.816406	0.15649414	0	0	0	0	0	0	0	0	0	0.93383789	0.066162109	0.25878906	0.12426758	-0.066894531	-0.067382813	0	44330	0	0	0
992	993	993	Category L	0.14379883	-0.17993164	-0.87597656	-0.21582031	-0.072265625	0.43164063	0	0	27/6/2018	27	6	2018	19:51:39	71499	0.9	19	51	39	0	0.059326172	3.5255859	0.062744141	-0.078125	-0.92651367	14.331543	0.13916016	0	0	0	0	0	0	0	0	0	0.93188477	0.068115234	0.23291016	0.080810547	-0.1015625	0.050537109	0	44330	0	0	0
993	994	994	Category L	0.14379883	-0.16796875	-0.93579102	-0.22021484	-0.074951172	0.43139648	0	0	27/6/2018	27	6	2018	19:51:40	71500	0	19	51	40	0	0.059570313	3.4853027	0.058349609	-0.077636719	-0.92431641	14.91333	0.12451172	0	0	0	0	0	0	0	0	0	0.92919922	0.070800781	0.18701172	0.085205078	-0.090087891	-0.011230469	0	44330	0	0	0
994	995	995	Category L	0.16796875	-0.13183594	-0.93579102	-0.21875	-0.075927734	0.4296875	0	0	27/6/2018	27	6	2018	19:51:40	71500	0.1	19	51	40	0	0.059570313	3.4853027	0.053466797	-0.078613281	-0.92504883	16.294189	0.12646484	0	0	0	0	0	0	0	0	0	0.92993164	0.070068359	0.17797852	0.11425781	-0.052978516	-0.010498047	0	44330	0	0	0
995	996	996	Category L	0.13183594	-0.095947266	-0.93579102	-0.22216797	-0.079345703	0.43334961	0	0	27/6/2018	27	6	2018	19:51:40	71500	0.2	19	51	40	0	0.059570313	3.4853027	0.049072266	-0.079345703	-0.92529297	17.656494	0.084716797	0	0	0	0	0	0	0	0	0	0.92993164	0.070068359	0.109375	0.082519531	-0.016357422	-0.010253906	0	44330	0	0	0
996	997	997	Category L	0.15576172	-0.095947266	-0.89990234	-0.22119141	-0.075927734	0.42529297	0	0	27/6/2018	27	6	2018	19:51:40	71500	0.3	19	51	40	0	0.059570313	3.4853027	0.043701172	-0.080566406	-0.92651367	17.830078	0.1159668	0	0	0	0	0	0	0	0	0	0.93115234	0.068847656	0.15380859	0.11181641	-0.015136719	0.026611328	0	44330	0	0	0
997	998	998	Category L	0.15576172	-0.10791016	-0.92382813	-0.22021484	-0.076904297	0.4296875	0	0	27/6/2018	27	6	2018	19:51:40	71500	0.4	19	51	40	0	0.059570313	3.4853027	0.038330078	-0.080810547	-0.92504883	16.702148	0.12011719	0	0	0	0	0	0	0	0	0	0.92944336	0.070556641	0.14550781	0.1171875	-0.026855469	0.001220703	0	44330	0	0	0
998	999	999	Category L	0.17993164	-0.083984375	-0.89990234	-0.22094727	-0.078369141	0.42651367	0	0	27/6/2018	27	6	2018	19:51:40	71500	0.5	19	51	40	0	0.059570313	3.4853027	0.033447266	-0.081542969	-0.92504883	15.561768	0.1484375	0	0	0	0	0	0	0	0	0	0.92919922	0.070800781	0.17382813	0.14624023	-0.002197266	0.025146484	0	44330	0	0	0
999	1000	1000	Category L	0.16796875	-0.071777344	-0.93579102	-0.22021484	-0.075927734	0.4284668	0	0	27/6/2018	27	6	2018	19:51:40	71500	0.6	19	51	40	0	0.059570313	3.4853027	0.027832031	-0.083251953	-0.92700195	13.939209	0.140625	0	0	0	0	0	0	0	0	0	0.93115234	0.068847656	0.16040039	0.13989258	0.011474609	-0.008544922	0	44330	0	0	0
1000	1001	1001	Category L	0.16796875	-0.083984375	-0.94799805	-0.22485352	-0.076171875	0.42749023	0	0	27/6/2018	27	6	2018	19:51:40	71500	0.7	19	51	40	0	0.059570313	3.4853027	0.0234375	-0.082763672	-0.92626953	12.417725	0.14599609	0	0	0	0	0	0	0	0	0	0.93041992	0.069580078	0.16699219	0.14428711	-0.000976563	-0.021484375	0	44330	0	0	0
1001	1002	1002	Category L	0.16796875	-0.11987305	-0.95996094	-0.22827148	-0.079589844	0.43139648	0	0	27/6/2018	27	6	2018	19:51:40	71500	0.8	19	51	40	0	0.059570313	3.4853027	0.018310547	-0.083007813	-0.92504883	10.812256	0.15771484	0	0	0	0	0	0	0	0	0	0.92895508	0.071044922	0.22094727	0.14941406	-0.036621094	-0.034667969	0	44330	0	0	0
1002	1003	1003	Category L	0.14379883	-0.095947266	-0.93579102	-0.22387695	-0.082275391	0.42822266	0	0	27/6/2018	27	6	2018	19:51:40	71500	0.9	19	51	40	0	0.059570313	3.4853027	0.012939453	-0.083251953	-0.92626953	9.3964844	0.1315918	0	0	0	0	0	0	0	0	0	0.92993164	0.070068359	0.15258789	0.13061523	-0.012451172	-0.009277344	0	44330	0	0	0
1003	1004	1004	Category L	0.16796875	-0.15576172	-0.91186523	-0.22265625	-0.078369141	0.42944336	0	0	27/6/2018	27	6	2018	19:51:41	71501	0	19	51	41	0	0.059570313	3.4853027	0.007568359	-0.084472656	-0.92822266	6.9150391	0.17602539	0	0	0	0	0	0	0	0	0	0.93188477	0.068115234	0.24755859	0.16015625	-0.071044922	0.016357422	0	44330	0	0	0
1004	1005	1005	Category L	0.14379883	-0.14379883	-0.94799805	-0.21923828	-0.080566406	0.4296875	0	0	27/6/2018	27	6	2018	19:51:41	71501	0.1	19	51	41	0	0.059570313	3.4853027	0.002441406	-0.084472656	-0.9284668	1.5524902	0.15429688	0	0	0	0	0	0	0	0	0	0.93237305	0.067626953	0.21972656	0.14111328	-0.059082031	-0.019287109	0	44330	0	0	0
1005	1006	1006	Category L	0.14379883	-0.13183594	-0.94799805	-0.22265625	-0.08203125	0.42944336	0	0	27/6/2018	27	6	2018	19:51:41	71501	0.2	19	51	41	0	0.059570313	3.4853027	-0.002929688	-0.082763672	-0.92700195	5.8505859	0.15600586	0	0	0	0	0	0	0	0	0	0.93066406	0.069335938	0.21655273	0.14672852	-0.048828125	-0.020751953	0	44330	0	0	0
1006	1007	1007	Category L	0.16796875	-0.11987305	-0.93579102	-0.21337891	-0.077392578	0.43066406	0	0	27/6/2018	27	6	2018	19:51:41	71501	0.3	19	51	41	0	0.059570313	3.4853027	-0.008544922	-0.082275391	-0.92700195	15.231445	0.18066406	0	0	0	0	0	0	0	0	0	0.93066406	0.069335938	0.22265625	0.17651367	-0.037353516	-0.008544922	0	44330	0	0	0
1007	1008	1008	Category L	0.14379883	-0.095947266	-0.92382813	-0.21850586	-0.074951172	0.43139648	0	0	27/6/2018	27	6	2018	19:51:41	71501	0.4	19	51	41	0	0.059570313	3.4853027	-0.013671875	-0.083251953	-0.92822266	20.355225	0.15795898	0	0	0	0	0	0	0	0	0	0.93212891	0.067871094	0.17480469	0.1574707	-0.012451172	0.004394531	0	44330	0	0	0
1008	1009	1009	Category L	0.16796875	-0.11987305	-0.92382813	-0.21875	-0.075927734	0.43164063	0	0	27/6/2018	27	6	2018	19:51:41	71501	0.5	19	51	41	0	0.059570313	3.4853027	-0.01953125	-0.083007813	-0.92871094	22.391113	0.19116211	0	0	0	0	0	0	0	0	0	0.93261719	0.067382813	0.22924805	0.1875	-0.036621094	0.004882813	0	44330	0	0	0
1009	1010	1010	Category C	-0.27587891	-0.13183594	-0.89990234	0.11865234	-0.13818359	0.4453125	0	0	27/6/2018	27	6	2018	20:00:31	72031	0.6	20	0	31	0	0.059082031	3.5288086	-0.024169922	-0.082519531	-0.9284668	23.479248	0.2578125	0	0	0	0	0	0	0	0	0	0.93237305	0.067626953	0.3293457	-0.25146484	-0.049072266	0.028564453	0	44330	0	0	0
1010	1011	1011	Category C	-0.2277832	-0.10791016	-0.95996094	0.10571289	-0.13891602	0.44799805	0	0	27/6/2018	27	6	2018	20:00:31	72031	0.7	20	0	31	0	0.059082031	3.5288086	-0.029541016	-0.083740234	-0.92919922	21.983887	0.20166016	0	0	0	0	0	0	0	0	0	0.93334961	0.066650391	0.25268555	-0.19799805	-0.023925781	-0.030517578	0	44330	0	0	0
1011	1012	1012	Category C	-0.20385742	-0.095947266	-0.91186523	0.10522461	-0.14550781	0.44799805	0	0	27/6/2018	27	6	2018	20:00:31	72031	0.8	20	0	31	0	0.059082031	3.5288086	-0.034179688	-0.084472656	-0.92993164	19.300781	0.1706543	0	0	0	0	0	0	0	0	0	0.93432617	0.065673828	0.19897461	-0.16943359	-0.011230469	0.018066406	0	44330	0	0	0
1012	1013	1013	Category C	-0.19189453	0.095947266	-0.81591797	0.073730469	-0.13769531	0.4543457	0	0	27/6/2018	27	6	2018	20:00:31	72031	0.9	20	0	31	0	0.059082031	3.5288086	-0.038818359	-0.084228516	-0.93017578	16.843018	0.26245117	0	0	0	0	0	0	0	0	0	0.93481445	0.065185547	0.44750977	-0.15283203	0.18017578	0.11425781	0	44330	0	0	0
1013	1014	1014	Category C	-0.25195313	-0.095947266	-0.97192383	0.049316406	-0.13793945	0.45263672	0	0	27/6/2018	27	6	2018	20:00:32	72032	0	20	0	32	0	0.059082031	3.5288086	-0.043701172	-0.085693359	-0.93041992	16.602783	0.21240234	0	0	0	0	0	0	0	0	0	0.93554688	0.064453125	0.25952148	-0.20800781	-0.010253906	-0.041259766	0	44330	0	0	0
1014	1015	1015	Category C	-0.20385742	-0.095947266	-0.89990234	0.025390625	-0.13525391	0.4609375	0	0	27/6/2018	27	6	2018	20:00:32	72032	0.1	20	0	32	0	0.059082031	3.5288086	-0.049072266	-0.086914063	-0.92895508	16.219727	0.1574707	0	0	0	0	0	0	0	0	0	0.93432617	0.065673828	0.19262695	-0.15454102	-0.008789063	0.029052734	0	44330	0	0	0
1015	1016	1016	Category C	-0.19189453	-0.047851563	-0.89990234	0.031494141	-0.13183594	0.46142578	0	0	27/6/2018	27	6	2018	20:00:32	72032	0.2	20	0	32	0	0.059082031	3.5288086	-0.055664063	-0.087158203	-0.9309082	12.881592	0.14501953	0	0	0	0	0	0	0	0	0	0.93652344	0.063476563	0.20629883	-0.13598633	0.039306641	0.031005859	0	44330	0	0	0
1016	1017	1017	Category C	-0.23999023	-0.14379883	-0.98388672	0.014648438	-0.13525391	0.45800781	0	0	27/6/2018	27	6	2018	20:00:32	72032	0.3	20	0	32	0	0.059082031	3.5288086	-0.05859375	-0.088867188	-0.9284668	6.9758301	0.19702148	0	0	0	0	0	0	0	0	0	0.93457031	0.065429688	0.29101563	-0.18115234	-0.0546875	-0.055175781	0	44330	0	0	0
1017	1018	1018	Category C	-0.19189453	-0.11987305	-0.92382813	0.005371094	-0.12231445	0.4609375	0	0	27/6/2018	27	6	2018	20:00:32	72032	0.4	20	0	32	0	0.059082031	3.5288086	-0.064453125	-0.090087891	-0.9284668	3.8496094	0.13085938	0	0	0	0	0	0	0	0	0	0.93505859	0.064941406	0.16186523	-0.12719727	-0.029541016	0.004638672	0	44330	0	0	0
1018	1019	1019	Category C	-0.29980469	-0.15576172	-0.91186523	0.005371094	-0.11865234	0.46704102	0	0	27/6/2018	27	6	2018	20:00:32	72032	0.5	20	0	32	0	0.059082031	3.5288086	-0.069824219	-0.091064453	-0.92871094	1.7175293	0.23925781	0	0	0	0	0	0	0	0	0	0.93579102	0.064208984	0.31103516	-0.22973633	-0.064453125	0.016845703	0	44330	0	0	0
1019	1020	1020	Category C	-0.19189453	-0.083984375	-0.85180664	0.018310547	-0.11254883	0.46362305	0	0	27/6/2018	27	6	2018	20:00:32	72032	0.6	20	0	32	0	0.059082031	3.5288086	-0.076171875	-0.092529297	-0.92773438	0.94873047	0.13842773	0	0	0	0	0	0	0	0	0	0.93554688	0.064453125	0.20019531	-0.11547852	0.008544922	0.075927734	0	44330	0	0	0
1020	1021	1021	Category C	-0.25195313	-0.13183594	-1.0197754	0.011230469	-0.11767578	0.46630859	0	0	27/6/2018	27	6	2018	20:00:32	72032	0.7	20	0	32	0	0.059082031	3.5288086	-0.083007813	-0.094238281	-0.92724609	1.0927734	0.19604492	0	0	0	0	0	0	0	0	0	0.93579102	0.064208984	0.29882813	-0.16870117	-0.037353516	-0.092285156	0	44330	0	0	0
1021	1022	1022	Category C	-0.25195313	-0.11987305	-0.92382813	-0.010986328	-0.12402344	0.46166992	0	0	27/6/2018	27	6	2018	20:00:32	72032	0.8	20	0	32	0	0.059082031	3.5288086	-0.08984375	-0.095947266	-0.92651367	0.55883789	0.16357422	0	0	0	0	0	0	0	0	0	0.93579102	0.064208984	0.18847656	-0.16186523	-0.023681641	0.002685547	0	44330	0	0	0
1022	1023	1023	Category C	-0.2277832	-0.11987305	-0.85180664	0.015625	-0.12817383	0.4621582	0	0	27/6/2018	27	6	2018	20:00:32	72032	0.9	20	0	32	0	0.059082031	3.5288086	-0.095214844	-0.096191406	-0.92431641	1.7695313	0.15283203	0	0	0	0	0	0	0	0	0	0.93408203	0.065917969	0.22851563	-0.13232422	-0.0234375	0.072509766	0	44330	0	0	0
1023	1024	1024	Category C	-0.17993164	-0.059814453	-0.89990234	0.034912109	-0.11987305	0.46166992	0	0	27/6/2018	27	6	2018	20:00:33	72033	0	20	0	33	0	0.059082031	3.5288086	-0.10131836	-0.095214844	-0.921875	0.2109375	0.088867188	0	0	0	0	0	0	0	0	0	0.93237305	0.067626953	0.13598633	-0.078369141	0.035400391	0.021972656	0	44330	0	0	0
1024	1025	1025	Category C	-0.3359375	-0.10791016	-0.95996094	0.034667969	-0.11865234	0.46069336	0	0	27/6/2018	27	6	2018	20:00:33	72033	0.111	20	0	33	0	0.059082031	3.5288086	-0.1081543	-0.096923828	-0.92285156	1.7160645	0.23071289	0	0	0	0	0	0	0	0	0	0.93432617	0.065673828	0.27539063	-0.22753906	-0.010742188	-0.036865234	0	44330	0	0	0
1025	1026	1026	Category C	-0.20385742	-0.095947266	-0.98388672	0.017578125	-0.11401367	0.46435547	0	0	27/6/2018	27	6	2018	20:00:33	72033	0.222	20	0	33	0	0.059326172	3.5288086	-0.11450195	-0.097167969	-0.92260742	1.2956543	0.1081543	0	0	0	0	0	0	0	0	0	0.93481445	0.065185547	0.15185547	-0.089111328	0.001220703	-0.061035156	0	44330	0	0	0
1026	1027	1027	Category C	-0.13183594	-0.11987305	-0.80395508	0.031494141	-0.11352539	0.46289063	0	0	27/6/2018	27	6	2018	20:00:33	72033	0.333	20	0	33	0	0.059326172	3.5288086	-0.12304688	-0.098144531	-0.92260742	1.1455078	0.12109375	0	0	0	0	0	0	0	0	0	0.93603516	0.063964844	0.14916992	-0.008544922	-0.021484375	0.11865234	0	44330	0	0	0
1027	1028	1028	Category C	-0.17993164	-0.16796875	-0.87597656	0.059326172	-0.11157227	0.46044922	0	0	27/6/2018	27	6	2018	20:00:33	72033	0.444	20	0	33	0	0.059326172	3.5288086	-0.13037109	-0.1003418	-0.92211914	0.16870117	0.095458984	0	0	0	0	0	0	0	0	0	0.93676758	0.063232422	0.16308594	-0.049316406	-0.067382813	0.046142578	0	44330	0	0	0
1028	1029	1029	Category C	-0.23999023	-0.083984375	-0.92382813	0.018798828	-0.14208984	0.45898438	0	0	27/6/2018	27	6	2018	20:00:33	72033	0.555	20	0	33	0	0.059326172	3.5288086	-0.13598633	-0.098876953	-0.91918945	2.3752441	0.10498047	0	0	0	0	0	0	0	0	0	0.93457031	0.065429688	0.12329102	-0.10375977	0.014892578	-0.004394531	0	44330	0	0	0
1029	1030	1030	Category C	-0.14379883	-0.095947266	-0.91186523	0.028564453	-0.125	0.46020508	0	0	27/6/2018	27	6	2018	20:00:33	72033	0.666	20	0	33	0	0.059326172	3.5288086	-0.14282227	-0.099121094	-0.92016602	4.8071289	0.009033203	0	0	0	0	0	0	0	0	0	0.93652344	0.063476563	0.012695313	-0.000732422	0.003173828	0.008300781	0	44330	0	0	0
1030	1031	1031	Category C	-0.35986328	-0.14379883	-0.97192383	0.015625	-0.13110352	0.46069336	0	0	27/6/2018	27	6	2018	20:00:33	72033	0.777	20	0	33	0	0.059326172	3.5288086	-0.14794922	-0.1003418	-0.91748047	5.4431152	0.22290039	0	0	0	0	0	0	0	0	0	0.93481445	0.065185547	0.30932617	-0.21166992	-0.043212891	-0.054199219	0	44330	0	0	0
1031	1032	1032	Category C	-0.16796875	-0.16796875	-0.80395508	0.025146484	-0.1394043	0.46240234	0	0	27/6/2018	27	6	2018	20:00:33	72033	0.888	20	0	33	0	0.059326172	3.5288086	-0.1550293	-0.10009766	-0.91650391	4.342041	0.13208008	0	0	0	0	0	0	0	0	0	0.93481445	0.065185547	0.19335938	-0.012695313	-0.067871094	0.11254883	0	44330	0	0	0
1032	1033	1033	Category C	-0.17993164	0.011962891	-0.75585938	0.040771484	-0.12939453	0.45751953	0	0	27/6/2018	27	6	2018	20:00:34	72034	0	20	0	34	0	0.059326172	3.5288086	-0.16162109	-0.099609375	-0.91650391	5.0141602	0.1965332	0	0	0	0	0	0	0	0	0	0.93579102	0.064208984	0.29052734	-0.018066406	0.11157227	0.16064453	0	44330	0	0	0
1033	1034	1034	Category C	-0.21582031	-0.10791016	-1.0197754	0.025878906	-0.14208984	0.45605469	0	0	27/6/2018	27	6	2018	20:00:34	72034	0.1	20	0	34	0	0.059326172	3.5288086	-0.16625977	-0.098144531	-0.9152832	4.5993652	0.1159668	0	0	0	0	0	0	0	0	0	0.93530273	0.064697266	0.16357422	-0.049316406	-0.009521484	-0.10424805	0	44330	0	0	0
1034	1035	1035	Category C	-0.16796875	-0.083984375	-0.94799805	0.005859375	-0.13916016	0.45166016	0	0	27/6/2018	27	6	2018	20:00:34	72034	0.2	20	0	34	0	0.059326172	3.5288086	-0.17211914	-0.096923828	-0.91479492	2.5632324	0.035644531	0	0	0	0	0	0	0	0	0	0.93603516	0.063964844	0.050048828	0.004150391	0.012939453	-0.032958984	0	44330	0	0	0
1035	1036	1036	Category C	-0.23999023	-0.095947266	-1.0559082	0.010498047	-0.14379883	0.45678711	0	0	27/6/2018	27	6	2018	20:00:34	72034	0.3	20	0	34	0	0.059326172	3.5288086	-0.17700195	-0.096923828	-0.91674805	0.086914063	0.15234375	0	0	0	0	0	0	0	0	0	0.9387207	0.061279297	0.20288086	-0.062744141	0.000976563	-0.13891602	0	44330	0	0	0
1036	1037	1037	Category C	-0.23999023	-0.059814453	-0.81591797	-0.009521484	-0.14233398	0.45922852	0	0	27/6/2018	27	6	2018	20:00:34	72034	0.4	20	0	34	0	0.059326172	3.5288086	-0.18188477	-0.097167969	-0.91772461	2.1342773	0.12304688	0	0	0	0	0	0	0	0	0	0.94067383	0.059326172	0.19726563	-0.057861328	0.037353516	0.10180664	0	44330	0	0	0
1037	1038	1038	Category C	-0.20385742	-0.13183594	-0.95996094	0.036376953	-0.12646484	0.46044922	0	0	27/6/2018	27	6	2018	20:00:34	72034	0.5	20	0	34	0	0.059326172	3.5288086	-0.18652344	-0.096923828	-0.91577148	3.9814453	0.05859375	0	0	0	0	0	0	0	0	0	0.93969727	0.060302734	0.095947266	-0.017089844	-0.034667969	-0.043945313	0	44330	0	0	0
1038	1039	1039	Category C	-0.27587891	-0.17993164	-1.1159668	-0.001464844	-0.11987305	0.46191406	0	0	27/6/2018	27	6	2018	20:00:34	72034	0.6	20	0	34	0	0.059326172	3.5288086	-0.19213867	-0.097900391	-0.91479492	7.5810547	0.23242188	0	0	0	0	0	0	0	0	0	0.93994141	0.060058594	0.36621094	-0.083496094	-0.081787109	-0.20092773	0	44330	0	0	0
1039	1040	1040	Category C	-0.14379883	0.023925781	-0.87597656	0.008056641	-0.1262207	0.46191406	0	0	27/6/2018	27	6	2018	20:00:34	72034	0.7	20	0	34	0	0.059326172	3.5288086	-0.19726563	-0.098876953	-0.91601563	10.79834	0.13964844	0	0	0	0	0	0	0	0	0	0.94213867	0.057861328	0.21630859	0.053466797	0.12280273	0.040039063	0	44330	0	0	0
1040	1041	1041	Category C	-0.21582031	-0.047851563	-0.81591797	-0.015625	-0.12744141	0.45922852	0	0	27/6/2018	27	6	2018	20:00:34	72034	0.8	20	0	34	0	0.059326172	3.5288086	-0.2019043	-0.098388672	-0.91674805	10.794678	0.11376953	0	0	0	0	0	0	0	0	0	0.9440918	0.055908203	0.1652832	-0.013671875	0.050537109	0.10083008	0	44330	0	0	0
1041	1042	1042	Category C	-0.23999023	-0.071777344	-1.0078125	0.010742188	-0.10742188	0.46630859	0	0	27/6/2018	27	6	2018	20:00:34	72034	0.9	20	0	34	0	0.059326172	3.5288086	-0.20629883	-0.099365234	-0.91601563	10.496338	0.1015625	0	0	0	0	0	0	0	0	0	0.9440918	0.055908203	0.15307617	-0.033447266	0.027587891	-0.091552734	0	44330	0	0	0
1042	1043	1043	Category C	-0.2277832	-0.11987305	-1.0678711	-0.0625	-0.11035156	0.46044922	0	0	27/6/2018	27	6	2018	20:00:35	72035	0	20	0	35	0	0.059326172	3.5288086	-0.21118164	-0.099609375	-0.91601563	15.181885	0.15380859	0	0	0	0	0	0	0	0	0	0.9453125	0.0546875	0.18823242	-0.016357422	-0.020019531	-0.15161133	0	44330	0	0	0
1043	1044	1044	Category C	-0.2277832	-0.059814453	-0.94799805	-0.023925781	-0.098632813	0.46557617	0	0	27/6/2018	27	6	2018	20:00:35	72035	0.1	20	0	35	0	0.059326172	3.5288086	-0.21508789	-0.099853516	-0.91650391	19.993164	0.052490234	0	0	0	0	0	0	0	0	0	0.9465332	0.053466797	0.083984375	-0.012451172	0.040039063	-0.03125	0	44330	0	0	0
1044	1045	1045	Category C	-0.25195313	0.10791016	-0.79199219	-0.002929688	-0.091552734	0.47119141	0	0	27/6/2018	27	6	2018	20:00:35	72035	0.2	20	0	35	0	0.059326172	3.5288086	-0.21948242	-0.099609375	-0.91674805	20.929443	0.24414063	0	0	0	0	0	0	0	0	0	0.94799805	0.052001953	0.36450195	-0.032226563	0.20751953	0.12475586	0	44330	0	0	0
1045	1046	1046	Category C	-0.27587891	-0.011962891	-0.92382813	-0.016845703	-0.088378906	0.47314453	0	0	27/6/2018	27	6	2018	20:00:35	72035	0.3	20	0	35	0	0.059326172	3.5288086	-0.22436523	-0.099609375	-0.91601563	21.783203	0.10205078	0	0	0	0	0	0	0	0	0	0.94848633	0.051513672	0.14672852	-0.051269531	0.087646484	-0.007568359	0	44330	0	0	0
1046	1047	1047	Category C	-0.21582031	-0.11987305	-1.0319824	-0.016357422	-0.12304688	0.46435547	0	0	27/6/2018	27	6	2018	20:00:35	72035	0.4	20	0	35	0	0.059326172	3.5288086	-0.22875977	-0.099853516	-0.9152832	23.789307	0.11865234	0	0	0	0	0	0	0	0	0	0.94873047	0.051269531	0.14916992	0.012939453	-0.019775391	-0.11645508	0	44330	0	0	0
1047	1048	1048	Category C	-0.27587891	-0.059814453	-0.95996094	-0.049804688	-0.087402344	0.47241211	0	0	27/6/2018	27	6	2018	20:00:35	72035	0.5	20	0	35	0	0.059326172	3.5288086	-0.2331543	-0.10058594	-0.91503906	24.614258	0.073974609	0	0	0	0	0	0	0	0	0	0.94970703	0.050292969	0.12817383	-0.042480469	0.040771484	-0.044677734	0	44330	0	0	0
1048	1049	1049	Category C	-0.17993164	-0.023925781	-0.91186523	-0.025634766	-0.091064453	0.46899414	0	0	27/6/2018	27	6	2018	20:00:35	72035	0.6	20	0	35	0	0.059326172	3.5288086	-0.23779297	-0.1015625	-0.91479492	20.264648	0.096679688	0	0	0	0	0	0	0	0	0	0.95068359	0.049316406	0.13842773	0.057861328	0.077636719	0.002929688	0	44330	0	0	0
1049	1050	1050	Category C	-0.23999023	-0.10791016	-0.99584961	-0.059326172	-0.094482422	0.46777344	0	0	27/6/2018	27	6	2018	20:00:35	72035	0.7	20	0	35	0	0.059326172	3.5288086	-0.2421875	-0.10180664	-0.91479492	15.437744	0.081054688	0	0	0	0	0	0	0	0	0	0.95166016	0.048339844	0.089111328	0.002197266	-0.005859375	-0.080810547	0	44330	0	0	0
1050	1051	1051	Category C	-0.17993164	-0.071777344	-0.98388672	-0.06640625	-0.0859375	0.46899414	0	0	27/6/2018	27	6	2018	20:00:35	72035	0.8	20	0	35	0	0.059326172	3.5288086	-0.24072266	-0.1015625	-0.91503906	14.668701	0.096435547	0	0	0	0	0	0	0	0	0	0.95166016	0.048339844	0.15966797	0.060791016	0.029785156	-0.068603516	0	44330	0	0	0
1051	1052	1052	Category C	-0.17993164	-0.023925781	-0.92382813	-0.049072266	-0.081298828	0.47241211	0	0	27/6/2018	27	6	2018	20:00:35	72035	0.9	20	0	35	0	0.059326172	3.5288086	-0.24072266	-0.10205078	-0.91430664	12.492188	0.099365234	0	0	0	0	0	0	0	0	0	0.95092773	0.049072266	0.1484375	0.060791016	0.078125	-0.009277344	0	44330	0	0	0
1052	1053	1053	Category C	-0.19189453	-0.14379883	-0.94799805	-0.053466797	-0.08203125	0.46728516	0	0	27/6/2018	27	6	2018	20:00:36	72036	0	20	0	36	0	0.059326172	3.5288086	-0.24072266	-0.1027832	-0.91381836	7.4008789	0.072265625	0	0	0	0	0	0	0	0	0	0.95068359	0.049316406	0.1237793	0.048828125	-0.041015625	-0.033935547	0	44330	0	0	0
1053	1054	1054	Category C	-0.23999023	-0.19189453	-0.79199219	-0.062011719	-0.070800781	0.47314453	0	0	27/6/2018	27	6	2018	20:00:36	72036	0.09	20	0	36	0	0.059326172	3.5288086	-0.2409668	-0.10546875	-0.9152832	0.83398438	0.15039063	0	0	0	0	0	0	0	0	0	0.95239258	0.047607422	0.21069336	0.000976563	-0.086181641	0.12329102	0	44330	0	0	0
1054	1055	1055	Category C	-0.3359375	-0.11987305	-1.079834	-0.018798828	-0.075195313	0.47192383	0	0	27/6/2018	27	6	2018	20:00:36	72036	0.181	20	0	36	0	0.059326172	3.5288086	-0.24047852	-0.10546875	-0.9140625	2.7666016	0.19165039	0	0	0	0	0	0	0	0	0	0.95092773	0.049072266	0.27539063	-0.095214844	-0.014160156	-0.16552734	0	44330	0	0	0
1055	1056	1056	Category C	-0.047851563	-0.19189453	-0.73193359	-0.072509766	-0.059570313	0.47631836	0	0	27/6/2018	27	6	2018	20:00:36	72036	0.272	20	0	36	0	0.059326172	3.5288086	-0.24023438	-0.10644531	-0.91455078	4.6208496	0.27856445	0	0	0	0	0	0	0	0	0	0.95141602	0.048583984	0.46044922	0.19238281	-0.085205078	0.18261719	0	44330	0	0	0
1056	1057	1057	Category C	-0.26391602	-0.15576172	-0.94799805	0.037841797	-0.044433594	0.47827148	0	0	27/6/2018	27	6	2018	20:00:36	72036	0.363	20	0	36	0	0.059326172	3.5288086	-0.24072266	-0.10717773	-0.91601563	7.4665527	0.062255859	0	0	0	0	0	0	0	0	0	0.953125	0.046875	0.10351563	-0.022949219	-0.048339844	-0.031738281	0	44330	0	0	0
1057	1058	1058	Category C	-0.23999023	-0.13183594	-0.93579102	-0.019287109	-0.050292969	0.47973633	0	0	27/6/2018	27	6	2018	20:00:36	72036	0.454	20	0	36	0	0.059326172	3.5288086	-0.23999023	-0.10644531	-0.91455078	8.2338867	0.032714844	0	0	0	0	0	0	0	0	0	0.95166016	0.048339844	0.046386719	0	-0.025146484	-0.020996094	0	44330	0	0	0
1058	1059	1059	Category C	-0.29980469	-0.16796875	-0.86376953	0.012695313	-0.053466797	0.47558594	0	0	27/6/2018	27	6	2018	20:00:36	72036	0.545	20	0	36	0	0.059326172	3.5288086	-0.24121094	-0.10595703	-0.91455078	6.494873	0.098876953	0	0	0	0	0	0	0	0	0	0.95166016	0.048339844	0.17089844	-0.058349609	-0.061767578	0.05078125	0	44330	0	0	0
1059	1060	1060	Category C	-0.34790039	-0.17993164	-0.89990234	0.002441406	-0.048095703	0.47802734	0	0	27/6/2018	27	6	2018	20:00:36	72036	0.636	20	0	36	0	0.059326172	3.5288086	-0.24023438	-0.10571289	-0.91455078	2.6848145	0.13134766	0	0	0	0	0	0	0	0	0	0.95141602	0.048583984	0.19628906	-0.10742188	-0.073974609	0.014648438	0	44330	0	0	0
1060	1061	1061	Category C	-0.37182617	-0.17993164	-0.86376953	0.011230469	-0.034912109	0.47998047	0	0	27/6/2018	27	6	2018	20:00:36	72036	0.727	20	0	36	0	0.059326172	3.5288086	-0.24047852	-0.10571289	-0.91503906	2.2026367	0.15893555	0	0	0	0	0	0	0	0	0	0.95214844	0.047851563	0.2565918	-0.13110352	-0.073974609	0.051269531	0	44330	0	0	0
1061	1062	1062	Category C	-0.23999023	-0.095947266	-0.76782227	0.037597656	-0.021484375	0.47851563	0	0	27/6/2018	27	6	2018	20:00:36	72036	0.818	20	0	36	0	0.059326172	3.5288086	-0.23999023	-0.10546875	-0.9140625	5.3964844	0.14672852	0	0	0	0	0	0	0	0	0	0.95117188	0.048828125	0.15625	0	0.009521484	0.14624023	0	44330	0	0	0
1062	1063	1063	Category C	-0.31176758	0	-0.75585938	0.064697266	-0.031005859	0.47387695	0	0	27/6/2018	27	6	2018	20:00:36	72036	0.909	20	0	36	0	0.059326172	3.5288086	-0.23974609	-0.10498047	-0.91381836	6.9367676	0.20263672	0	0	0	0	0	0	0	0	0	0.95043945	0.049560547	0.3347168	-0.071777344	0.10498047	0.15795898	0	44330	0	0	0
1063	1064	1064	Category C	-0.34790039	-0.15576172	-0.99584961	0.026611328	-0.037109375	0.47094727	0	0	27/6/2018	27	6	2018	20:00:37	72037	0	20	0	37	0	0.058837891	3.491748	-0.2409668	-0.10498047	-0.91455078	10.591309	0.14331055	0	0	0	0	0	0	0	0	0	0.95141602	0.048583984	0.23876953	-0.10668945	-0.050537109	-0.081054688	0	44330	0	0	0
1064	1065	1065	Category C	-0.31176758	-0.10791016	-0.92382813	0.000488281	-0.063720703	0.47290039	0	0	27/6/2018	27	6	2018	20:00:37	72037	0.111	20	0	37	0	0.058837891	3.491748	-0.24243164	-0.10620117	-0.91503906	14.197266	0.069580078	0	0	0	0	0	0	0	0	0	0.95263672	0.047363281	0.079345703	-0.069091797	-0.001464844	-0.008544922	0	44330	0	0	0
1065	1066	1066	Category C	-0.50390625	-0.11987305	-0.93579102	-0.015869141	-0.047363281	0.48095703	0	0	27/6/2018	27	6	2018	20:00:37	72037	0.222	20	0	37	0	0.058837891	3.491748	-0.2421875	-0.10595703	-0.91479492	17.894287	0.26269531	0	0	0	0	0	0	0	0	0	0.95239258	0.047607422	0.29614258	-0.26147461	-0.013671875	-0.020751953	0	44330	0	0	0
1066	1067	1067	Category C	-0.39599609	-0.20385742	-0.86376953	-0.004150391	-0.039306641	0.47729492	0	0	27/6/2018	27	6	2018	20:00:37	72037	0.333	20	0	37	0	0.058837891	3.491748	-0.24243164	-0.10571289	-0.91381836	21.709717	0.18896484	0	0	0	0	0	0	0	0	0	0.95141602	0.048583984	0.30175781	-0.15356445	-0.097900391	0.050048828	0	44330	0	0	0
1067	1068	1068	Category C	-0.25195313	0.083984375	-0.70776367	0.026611328	-0.009765625	0.47851563	0	0	27/6/2018	27	6	2018	20:00:37	72037	0.444	20	0	37	0	0.058837891	3.491748	-0.24365234	-0.10546875	-0.9140625	22.605469	0.28027344	0	0	0	0	0	0	0	0	0	0.9519043	0.048095703	0.40380859	-0.008056641	0.18945313	0.20629883	0	44330	0	0	0
1068	1069	1069	Category C	-0.40795898	-0.023925781	-0.95996094	0.040039063	-0.011962891	0.47607422	0	0	27/6/2018	27	6	2018	20:00:37	72037	0.555	20	0	37	0	0.058837891	3.491748	-0.24267578	-0.10498047	-0.91235352	25.630127	0.18994141	0	0	0	0	0	0	0	0	0	0.94995117	0.050048828	0.29370117	-0.16503906	0.081054688	-0.047363281	0	44330	0	0	0
1069	1070	1070	Category C	-0.23999023	-0.095947266	-0.76782227	-0.008789063	-0.019042969	0.48071289	0	0	27/6/2018	27	6	2018	20:00:37	72037	0.666	20	0	37	0	0.058837891	3.491748	-0.24536133	-0.10571289	-0.9140625	26.00708	0.14672852	0	0	0	0	0	0	0	0	0	0.95239258	0.047607422	0.16186523	0.005371094	0.009765625	0.14624023	0	44330	0	0	0
1070	1071	1071	Category C	-0.38378906	-0.047851563	-0.93579102	-0.010253906	-0.008300781	0.48168945	0	0	27/6/2018	27	6	2018	20:00:37	72037	0.777	20	0	37	0	0.058837891	3.491748	-0.24584961	-0.10546875	-0.91503906	23.328369	0.15063477	0	0	0	0	0	0	0	0	0	0.95336914	0.046630859	0.21606445	-0.13769531	0.057617188	-0.020507813	0	44330	0	0	0
1071	1072	1072	Category C	-0.3359375	-0.11987305	-0.99584961	-0.056884766	-0.003417969	0.47900391	0	0	27/6/2018	27	6	2018	20:00:37	72037	0.888	20	0	37	0	0.058837891	3.491748	-0.24560547	-0.10498047	-0.91552734	22.24585	0.12158203	0	0	0	0	0	0	0	0	0	0.95361328	0.046386719	0.18505859	-0.090087891	-0.014648438	-0.080078125	0	44330	0	0	0
1072	1073	1073	Category C	-0.2277832	-0.059814453	-0.77978516	-0.049072266	-0.000732422	0.48120117	0	0	27/6/2018	27	6	2018	20:00:38	72038	0	20	0	38	0	0.058837891	3.491748	-0.24633789	-0.10449219	-0.91699219	19.238525	0.14550781	0	0	0	0	0	0	0	0	0	0.95532227	0.044677734	0.20068359	0.018554688	0.044677734	0.13720703	0	44330	0	0	0
1073	1074	1074	Category C	-0.32397461	-0.071777344	-0.91186523	-0.034423828	0.008789063	0.47827148	0	0	27/6/2018	27	6	2018	20:00:38	72038	0.1	20	0	38	0	0.058837891	3.491748	-0.24707031	-0.10620117	-0.91821289	16.830811	0.084228516	0	0	0	0	0	0	0	0	0	0.95678711	0.043212891	0.11743164	-0.076660156	0.034423828	0.006347656	0	44330	0	0	0
1074	1075	1075	Category C	-0.2277832	-0.13183594	-1.0917969	-0.084228516	0.014648438	0.47143555	0	0	27/6/2018	27	6	2018	20:00:38	72038	0.2	20	0	38	0	0.058837891	3.491748	-0.24902344	-0.10668945	-0.91601563	15.840332	0.1784668	0	0	0	0	0	0	0	0	0	0.95532227	0.044677734	0.22192383	0.021240234	-0.024902344	-0.17553711	0	44330	0	0	0
1075	1076	1076	Category C	-0.26391602	-0.11987305	-1.0078125	-0.068359375	0.024902344	0.47705078	0	0	27/6/2018	27	6	2018	20:00:38	72038	0.3	20	0	38	0	0.058837891	3.491748	-0.24902344	-0.10766602	-0.9140625	12.309082	0.095214844	0	0	0	0	0	0	0	0	0	0.95361328	0.046386719	0.12011719	-0.014648438	-0.011962891	-0.093505859	0	44330	0	0	0
1076	1077	1077	Category C	-0.21582031	-0.059814453	-0.74389648	-0.045654297	0.014648438	0.48046875	0	0	27/6/2018	27	6	2018	20:00:38	72038	0.4	20	0	38	0	0.058837891	3.491748	-0.25170898	-0.10888672	-0.91357422	7.8237305	0.18017578	0	0	0	0	0	0	0	0	0	0.95385742	0.046142578	0.25463867	0.035888672	0.049072266	0.16967773	0	44330	0	0	0
1077	1078	1078	Category C	-0.29980469	-0.19189453	-0.85180664	-0.051025391	0.010498047	0.48022461	0	0	27/6/2018	27	6	2018	20:00:38	72038	0.5	20	0	38	0	0.058837891	3.491748	-0.2512207	-0.10961914	-0.91381836	5.8811035	0.11376953	0	0	0	0	0	0	0	0	0	0.95410156	0.045898438	0.19262695	-0.048339844	-0.08203125	0.062011719	0	44330	0	0	0
1078	1079	1079	Category C	-0.21582031	-0.15576172	-0.98388672	-0.085205078	0.003173828	0.47412109	0	0	27/6/2018	27	6	2018	20:00:38	72038	0.6	20	0	38	0	0.058837891	3.491748	-0.25292969	-0.10961914	-0.9128418	2.9694824	0.092041016	0	0	0	0	0	0	0	0	0	0.95361328	0.046386719	0.15380859	0.037109375	-0.045898438	-0.070800781	0	44330	0	0	0
1079	1080	1080	Category C	-0.21582031	-0.047851563	-1.0078125	-0.10302734	0.008544922	0.47802734	0	0	27/6/2018	27	6	2018	20:00:38	72038	0.7	20	0	38	0	0.058837891	3.491748	-0.25073242	-0.1081543	-0.90673828	0.53930664	0.12255859	0	0	0	0	0	0	0	0	0	0.94702148	0.052978516	0.19604492	0.034912109	0.060302734	-0.10083008	0	44330	0	0	0
1080	1081	1081	Category C	-0.16796875	-0.15576172	-0.87597656	-0.097412109	0.003173828	0.47387695	0	0	27/6/2018	27	6	2018	20:00:38	72038	0.8	20	0	38	0	0.058837891	3.491748	-0.25634766	-0.11035156	-0.91088867	2.314209	0.10522461	0	0	0	0	0	0	0	0	0	0.95263672	0.047363281	0.16870117	0.088378906	-0.045166016	0.034912109	0	44330	0	0	0
1081	1082	1082	Category C	-0.23999023	-0.13183594	-0.95996094	-0.091064453	0.009277344	0.47851563	0	0	27/6/2018	27	6	2018	20:00:38	72038	0.9	20	0	38	0	0.058837891	3.491748	-0.25610352	-0.11083984	-0.91308594	3.7072754	0.053466797	0	0	0	0	0	0	0	0	0	0.95483398	0.045166016	0.083740234	0.016113281	-0.020751953	-0.046630859	0	44330	0	0	0
1082	1083	1083	Category C	-0.15576172	-0.11987305	-0.97192383	-0.10961914	0.008544922	0.46948242	0	0	27/6/2018	27	6	2018	20:00:39	72039	0	20	0	39	0	0.058837891	3.491748	-0.25634766	-0.1105957	-0.91040039	1.2373047	0.11816406	0	0	0	0	0	0	0	0	0	0.95239258	0.047607422	0.17114258	0.10058594	-0.009033203	-0.061279297	0	44330	0	0	0
1083	1084	1084	Category C	-0.19189453	-0.13183594	-0.93579102	-0.095458984	0.018066406	0.47729492	0	0	27/6/2018	27	6	2018	20:00:39	72039	0.1	20	0	39	0	0.058837891	3.491748	-0.25561523	-0.11035156	-0.9074707	2.4282227	0.072753906	0	0	0	0	0	0	0	0	0	0.94921875	0.05078125	0.11328125	0.063720703	-0.021240234	-0.028076172	0	44330	0	0	0
1084	1085	1085	Category C	-0.23999023	-0.15576172	-0.89990234	-0.090087891	0.012939453	0.47900391	0	0	27/6/2018	27	6	2018	20:00:39	72039	0.2	20	0	39	0	0.058837891	3.491748	-0.25585938	-0.11181641	-0.90795898	4.4067383	0.047119141	0	0	0	0	0	0	0	0	0	0.94995117	0.050048828	0.067871094	0.015869141	-0.043701172	0.008056641	0	44330	0	0	0
1085	1086	1086	Category C	-0.20385742	-0.15576172	-0.88793945	-0.092773438	0.01171875	0.47436523	0	0	27/6/2018	27	6	2018	20:00:39	72039	0.3	20	0	39	0	0.058837891	3.491748	-0.25537109	-0.11474609	-0.90893555	4.2668457	0.069091797	0	0	0	0	0	0	0	0	0	0.95117188	0.048828125	0.11376953	0.051513672	-0.040771484	0.020996094	0	44330	0	0	0
1086	1087	1087	Category C	-0.19189453	-0.16796875	-0.91186523	-0.091796875	0.008544922	0.47607422	0	0	27/6/2018	27	6	2018	20:00:39	72039	0.4	20	0	39	0	0.058837891	3.491748	-0.25634766	-0.11499023	-0.90991211	3.9926758	0.083251953	0	0	0	0	0	0	0	0	0	0.95239258	0.047607422	0.11914063	0.064453125	-0.052734375	-0.001708984	0	44330	0	0	0
1087	1088	1088	Category C	-0.21582031	-0.16796875	-0.89990234	-0.090087891	0.0078125	0.47827148	0	0	27/6/2018	27	6	2018	20:00:39	72039	0.5	20	0	39	0	0.058837891	3.491748	-0.25488281	-0.11547852	-0.90795898	4.0959473	0.065673828	0	0	0	0	0	0	0	0	0	0.95019531	0.049804688	0.099609375	0.0390625	-0.052246094	0.008056641	0	44330	0	0	0
1088	1089	1089	Category C	-0.19189453	-0.14379883	-0.92382813	-0.091064453	0.01171875	0.47509766	0	0	27/6/2018	27	6	2018	20:00:39	72039	0.6	20	0	39	0	0.058837891	3.491748	-0.25561523	-0.11621094	-0.90991211	4.4125977	0.070800781	0	0	0	0	0	0	0	0	0	0.95239258	0.047607422	0.10498047	0.063720703	-0.02734375	-0.013671875	0	44330	0	0	0
1089	1090	1090	Category C	-0.16796875	-0.11987305	-0.92382813	-0.094482422	0.005859375	0.47387695	0	0	27/6/2018	27	6	2018	20:00:39	72039	0.7	20	0	39	0	0.058837891	3.491748	-0.25512695	-0.11694336	-0.90942383	4.0795898	0.088378906	0	0	0	0	0	0	0	0	0	0.9519043	0.048095703	0.10424805	0.087158203	-0.002685547	-0.014160156	0	44330	0	0	0
1090	1091	1091	Category C	-0.21582031	-0.14379883	-0.89990234	-0.083496094	0.007568359	0.47460938	0	0	27/6/2018	27	6	2018	20:00:39	72039	0.8	20	0	39	0	0.058837891	3.491748	-0.25561523	-0.11669922	-0.90966797	3.0585938	0.049072266	0	0	0	0	0	0	0	0	0	0.95214844	0.047851563	0.076904297	0.039794922	-0.026855469	0.009765625	0	44330	0	0	0
1091	1092	1092	Category C	-0.20385742	-0.14379883	-0.87597656	-0.10083008	0.010986328	0.47387695	0	0	27/6/2018	27	6	2018	20:00:39	72039	0.9	20	0	39	0	0.058837891	3.491748	-0.25585938	-0.11694336	-0.90820313	2.1816406	0.066894531	0	0	0	0	0	0	0	0	0	0.95092773	0.049072266	0.11108398	0.052001953	-0.026611328	0.032226563	0	44330	0	0	0
1092	1093	1093	Category C	-0.21582031	-0.13183594	-0.92382813	-0.0859375	0.004882813	0.47436523	0	0	27/6/2018	27	6	2018	20:00:40	72040	0	20	0	40	0	0.058837891	3.491748	-0.25683594	-0.11767578	-0.90795898	2.6071777	0.046142578	0	0	0	0	0	0	0	0	0	0.95092773	0.049072266	0.070800781	0.041015625	-0.013916016	-0.015625	0	44330	0	0	0
1093	1094	1094	Category C	-0.20385742	-0.095947266	-0.87597656	-0.094726563	0.002197266	0.47583008	0	0	27/6/2018	27	6	2018	20:00:40	72040	0.1	20	0	40	0	0.058837891	3.491748	-0.25708008	-0.11669922	-0.90722656	1.4084473	0.065185547	0	0	0	0	0	0	0	0	0	0.95019531	0.049804688	0.10522461	0.053222656	0.020751953	0.03125	0	44330	0	0	0
1094	1095	1095	Category C	-0.19189453	-0.16796875	-0.93579102	-0.087646484	0.003173828	0.47729492	0	0	27/6/2018	27	6	2018	20:00:40	72040	0.2	20	0	40	0	0.058837891	3.491748	-0.25683594	-0.1159668	-0.90869141	0.75805664	0.087402344	0	0	0	0	0	0	0	0	0	0.95141602	0.048583984	0.14379883	0.064941406	-0.051757813	-0.026855469	0	44330	0	0	0
1095	1096	1096	Category C	-0.2277832	-0.10791016	-1.0197754	-0.099853516	-0.000732422	0.47485352	0	0	27/6/2018	27	6	2018	20:00:40	72040	0.3	20	0	40	0	0.058837891	3.491748	-0.25561523	-0.11572266	-0.90673828	2.5114746	0.11645508	0	0	0	0	0	0	0	0	0	0.94921875	0.05078125	0.1484375	0.027832031	0.0078125	-0.11279297	0	44330	0	0	0
1096	1097	1097	Category C	-0.19189453	-0.083984375	-0.87597656	-0.089355469	-0.000732422	0.47583008	0	0	27/6/2018	27	6	2018	20:00:40	72040	0.4	20	0	40	0	0.058837891	3.491748	-0.2578125	-0.11474609	-0.90869141	3.9440918	0.079833984	0	0	0	0	0	0	0	0	0	0.95166016	0.048339844	0.12963867	0.065917969	0.030761719	0.032714844	0	44330	0	0	0
1097	1098	1098	Category C	-0.2878418	-0.083984375	-0.91186523	-0.0625	0.0078125	0.4777832	0	0	27/6/2018	27	6	2018	20:00:40	72040	0.5	20	0	40	0	0.058837891	3.491748	-0.25732422	-0.11328125	-0.90869141	4.1101074	0.042236328	0	0	0	0	0	0	0	0	0	0.95117188	0.048828125	0.062988281	-0.030273438	0.029296875	-0.002929688	0	44330	0	0	0
1098	1099	1099	Category C	-0.21582031	-0.13183594	-0.91186523	-0.079589844	0.003173828	0.48144531	0	0	27/6/2018	27	6	2018	20:00:40	72040	0.6	20	0	40	0	0.058837891	3.491748	-0.2565918	-0.11303711	-0.90893555	4.9775391	0.044921875	0	0	0	0	0	0	0	0	0	0.95141602	0.048583984	0.062011719	0.040771484	-0.018554688	-0.002685547	0	44330	0	0	0
1099	1100	1100	Category C	-0.21582031	-0.095947266	-0.89990234	-0.065673828	0.009521484	0.48071289	0	0	27/6/2018	27	6	2018	20:00:40	72040	0.7	20	0	40	0	0.058837891	3.491748	-0.25512695	-0.11206055	-0.91015625	6.1225586	0.043945313	0	0	0	0	0	0	0	0	0	0.9519043	0.048095703	0.066162109	0.039306641	0.016113281	0.010253906	0	44330	0	0	0
1100	1101	1101	Category C	-0.21582031	-0.10791016	-0.94799805	-0.071777344	0.001464844	0.4753418	0	0	27/6/2018	27	6	2018	20:00:40	72040	0.8	20	0	40	0	0.058837891	3.491748	-0.25317383	-0.11181641	-0.91088867	6.0864258	0.052734375	0	0	0	0	0	0	0	0	0	0.95214844	0.047851563	0.078369141	0.037353516	0.00390625	-0.036865234	0	44330	0	0	0
1101	1102	1102	Category C	-0.2277832	-0.071777344	-0.88793945	-0.073730469	0.008544922	0.4765625	0	0	27/6/2018	27	6	2018	20:00:40	72040	0.9	20	0	40	0	0.059326172	3.515918	-0.2512207	-0.11157227	-0.91088867	4.5007324	0.051757813	0	0	0	0	0	0	0	0	0	0.95141602	0.048583984	0.086425781	0.0234375	0.039794922	0.022949219	0	44330	0	0	0
1102	1103	1103	Category C	-0.32397461	-0.11987305	-0.91186523	-0.058837891	0.012939453	0.48193359	0	0	27/6/2018	27	6	2018	20:00:41	72041	0	20	0	41	0	0.059326172	3.515918	-0.25048828	-0.11157227	-0.91162109	4.3950195	0.073730469	0	0	0	0	0	0	0	0	0	0.9519043	0.048095703	0.081542969	-0.073242188	-0.008056641	0	0	44330	0	0	0
1103	1104	1104	Category C	-0.29980469	-0.15576172	-0.94799805	-0.088867188	0.014648438	0.47631836	0	0	27/6/2018	27	6	2018	20:00:41	72041	0.1	20	0	41	0	0.059326172	3.515918	-0.25024414	-0.11352539	-0.91455078	5.6408691	0.072753906	0	0	0	0	0	0	0	0	0	0.95507813	0.044921875	0.12451172	-0.049316406	-0.041992188	-0.033203125	0	44330	0	0	0
1104	1105	1105	Category C	-0.31176758	-0.095947266	-0.94799805	-0.063964844	0.010253906	0.48071289	0	0	27/6/2018	27	6	2018	20:00:41	72041	0.2	20	0	41	0	0.059326172	3.515918	-0.24853516	-0.11376953	-0.91259766	5.4814453	0.074462891	0	0	0	0	0	0	0	0	0	0.95263672	0.047363281	0.11621094	-0.062988281	0.017822266	-0.03515625	0	44330	0	0	0
1105	1106	1106	Category C	-0.21582031	-0.071777344	-0.89990234	-0.071777344	0.017333984	0.4777832	0	0	27/6/2018	27	6	2018	20:00:41	72041	0.3	20	0	41	0	0.059326172	3.515918	-0.24975586	-0.11499023	-0.91503906	2.8549805	0.056884766	0	0	0	0	0	0	0	0	0	0.95556641	0.044433594	0.092529297	0.033935547	0.043212891	0.015136719	0	44330	0	0	0
1106	1107	1107	Category C	-0.23999023	-0.095947266	-0.81591797	-0.069824219	0.016357422	0.47900391	0	0	27/6/2018	27	6	2018	20:00:41	72041	0.4	20	0	41	0	0.059326172	3.515918	-0.24682617	-0.11303711	-0.91259766	1.1638184	0.098388672	0	0	0	0	0	0	0	0	0	0.95214844	0.047851563	0.12084961	0.006835938	0.017089844	0.096679688	0	44330	0	0	0
1107	1108	1108	Category C	-0.10791016	-0.14379883	-0.74389648	-0.054931641	0.019042969	0.48413086	0	0	27/6/2018	27	6	2018	20:00:41	72041	0.5	20	0	41	0	0.059326172	3.515918	-0.24584961	-0.11035156	-0.90991211	1.822998	0.21826172	0	0	0	0	0	0	0	0	0	0.94897461	0.051025391	0.3371582	0.13793945	-0.033203125	0.16601563	0	44330	0	0	0
1108	1109	1109	Category C	-0.45581055	-0.13183594	-1.0678711	-0.056884766	0.006835938	0.47680664	0	0	27/6/2018	27	6	2018	20:00:41	72041	0.6	20	0	41	0	0.059326172	3.515918	-0.24755859	-0.11328125	-0.91162109	1.3725586	0.26074219	0	0	0	0	0	0	0	0	0	0.95141602	0.048583984	0.38256836	-0.20800781	-0.018310547	-0.15600586	0	44330	0	0	0
1109	1110	1110	Category C	-0.17993164	-0.083984375	-0.98388672	-0.11206055	0.002929688	0.47143555	0	0	27/6/2018	27	6	2018	20:00:41	72041	0.7	20	0	41	0	0.059326172	3.515918	-0.24755859	-0.11352539	-0.91186523	0.62939453	0.10302734	0	0	0	0	0	0	0	0	0	0.95166016	0.048339844	0.16918945	0.067626953	0.029541016	-0.071777344	0	44330	0	0	0
1110	1111	1111	Category C	-0.3359375	-0.10791016	-1.0078125	-0.063232422	0.007568359	0.47680664	0	0	27/6/2018	27	6	2018	20:00:41	72041	0.8	20	0	41	0	0.059326172	3.515918	-0.24926758	-0.11425781	-0.91259766	2.3591309	0.12866211	0	0	0	0	0	0	0	0	0	0.95288086	0.047119141	0.18798828	-0.086425781	0.006347656	-0.094970703	0	44330	0	0	0
1111	1112	1112	Category C	-0.2277832	-0.11987305	-0.92382813	-0.069580078	0.001464844	0.47558594	0	0	27/6/2018	27	6	2018	20:00:41	72041	0.9	20	0	41	0	0.059326172	3.515918	-0.24780273	-0.11474609	-0.91259766	1.734375	0.0234375	0	0	0	0	0	0	0	0	0	0.95263672	0.047363281	0.036376953	0.020019531	-0.004882813	-0.010986328	0	44330	0	0	0
1112	1113	1113	Category C	-0.23999023	-0.11987305	-0.85180664	-0.053466797	-0.008300781	0.47973633	0	0	27/6/2018	27	6	2018	20:00:42	72042	0	20	0	42	0	0.059326172	3.515918	-0.24658203	-0.11376953	-0.91137695	3.3000488	0.060302734	0	0	0	0	0	0	0	0	0	0.95117188	0.048828125	0.072265625	0.006591797	-0.005859375	0.059570313	0	44330	0	0	0
1113	1114	1114	Category C	-0.37182617	-0.15576172	-0.85180664	-0.02734375	0.011474609	0.48364258	0	0	27/6/2018	27	6	2018	20:00:42	72042	0.1	20	0	42	0	0.059326172	3.515918	-0.24829102	-0.11376953	-0.91455078	6.9355469	0.14453125	0	0	0	0	0	0	0	0	0	0.9543457	0.045654297	0.22802734	-0.12329102	-0.041748047	0.062744141	0	44330	0	0	0
1114	1115	1115	Category C	-0.16796875	-0.16796875	-0.79199219	-0.029296875	0.013916016	0.47753906	0	0	27/6/2018	27	6	2018	20:00:42	72042	0.2	20	0	42	0	0.059326172	3.515918	-0.24755859	-0.11425781	-0.91308594	9.5166016	0.15454102	0	0	0	0	0	0	0	0	0	0.95288086	0.047119141	0.25439453	0.079589844	-0.053466797	0.12109375	0	44330	0	0	0
1115	1116	1116	Category C	-0.44384766	-0.17993164	-1.0078125	-0.034423828	0.001953125	0.48413086	0	0	27/6/2018	27	6	2018	20:00:42	72042	0.3	20	0	42	0	0.059326172	3.515918	-0.24829102	-0.11303711	-0.91113281	9.746582	0.2277832	0	0	0	0	0	0	0	0	0	0.95117188	0.048828125	0.35864258	-0.1953125	-0.066650391	-0.096435547	0	44330	0	0	0
1116	1117	1117	Category C	-0.20385742	-0.13183594	-0.83984375	-0.037109375	-0.003417969	0.47924805	0	0	27/6/2018	27	6	2018	20:00:42	72042	0.4	20	0	42	0	0.059326172	3.515918	-0.24707031	-0.11230469	-0.91015625	9.269043	0.084716797	0	0	0	0	0	0	0	0	0	0.94970703	0.050292969	0.13305664	0.043212891	-0.019287109	0.0703125	0	44330	0	0	0
1117	1118	1118	Category C	-0.3359375	-0.11987305	-0.88793945	-0.020019531	-0.016601563	0.4831543	0	0	27/6/2018	27	6	2018	20:00:42	72042	0.5	20	0	42	0	0.059326172	3.515918	-0.2487793	-0.11206055	-0.9128418	9.7912598	0.090576172	0	0	0	0	0	0	0	0	0	0.95288086	0.047119141	0.11938477	-0.086914063	-0.007568359	0.024902344	0	44330	0	0	0
1118	1119	1119	Category C	-0.10791016	-0.059814453	-0.6237793	0.000732422	-0.015625	0.47998047	0	0	27/6/2018	27	6	2018	20:00:42	72042	0.6	20	0	42	0	0.059326172	3.515918	-0.2487793	-0.10986328	-0.9128418	9.1757813	0.32543945	0	0	0	0	0	0	0	0	0	0.95239258	0.047607422	0.48022461	0.14086914	0.050048828	0.2890625	0	44330	0	0	0
1119	1120	1120	Category C	-0.59985352	-0.16796875	-1.1999512	0.000488281	-0.026123047	0.47851563	0	0	27/6/2018	27	6	2018	20:00:42	72042	0.7	20	0	42	0	0.059326172	3.515918	-0.2487793	-0.109375	-0.91015625	7.0273438	0.45849609	0	0	0	0	0	0	0	0	0	0.94995117	0.050048828	0.69873047	-0.35083008	-0.058349609	-0.28955078	0	44330	0	0	0
1120	1121	1121	Category C	-0.19189453	-0.083984375	-0.99584961	-0.096191406	-0.018554688	0.46850586	0	0	27/6/2018	27	6	2018	20:00:42	72042	0.8	20	0	42	0	0.059326172	3.515918	-0.24975586	-0.11010742	-0.91015625	5.315918	0.10644531	0	0	0	0	0	0	0	0	0	0.95019531	0.049804688	0.16943359	0.057861328	0.026123047	-0.085449219	0	44330	0	0	0
1121	1122	1122	Category C	-0.26391602	-0.047851563	-0.79199219	-0.046386719	-0.022460938	0.48144531	0	0	27/6/2018	27	6	2018	20:00:42	72042	0.9	20	0	42	0	0.059326172	3.515918	-0.25024414	-0.10839844	-0.91064453	6.6518555	0.1340332	0	0	0	0	0	0	0	0	0	0.95068359	0.049316406	0.19287109	-0.013427734	0.060546875	0.11865234	0	44330	0	0	0
1122	1123	1123	Category C	-0.15576172	-0.095947266	-0.82788086	-0.020751953	-0.016845703	0.47949219	0	0	27/6/2018	27	6	2018	20:00:43	72043	0	20	0	43	0	0.059326172	3.515918	-0.25170898	-0.10742188	-0.90942383	6.6118164	0.12670898	0	0	0	0	0	0	0	0	0	0.94995117	0.050048828	0.18945313	0.095947266	0.011474609	0.081542969	0	44330	0	0	0
1123	1124	1124	Category C	-0.25195313	-0.17993164	-0.99584961	-0.072265625	-0.032470703	0.47583008	0	0	27/6/2018	27	6	2018	20:00:43	72043	0.1	20	0	43	0	0.059326172	3.515918	-0.25170898	-0.10644531	-0.90869141	3.9504395	0.11376953	0	0	0	0	0	0	0	0	0	0.94873047	0.051269531	0.16040039	0	-0.073242188	-0.086914063	0	44330	0	0	0
1124	1125	1125	Category C	-0.21582031	-0.11987305	-0.87597656	-0.048583984	-0.032470703	0.47436523	0	0	27/6/2018	27	6	2018	20:00:43	72043	0.2	20	0	43	0	0.059326172	3.515918	-0.25415039	-0.10424805	-0.90991211	2.53125	0.053466797	0	0	0	0	0	0	0	0	0	0.95043945	0.049560547	0.088134766	0.038330078	-0.015380859	0.033935547	0	44330	0	0	0
1125	1126	1126	Category C	-0.35986328	-0.047851563	-0.98388672	-0.051025391	-0.016113281	0.47631836	0	0	27/6/2018	27	6	2018	20:00:43	72043	0.3	20	0	43	0	0.059326172	3.515918	-0.25390625	-0.10302734	-0.90942383	2.4719238	0.14038086	0	0	0	0	0	0	0	0	0	0.94970703	0.050292969	0.23535156	-0.10571289	0.055175781	-0.07421875	0	44330	0	0	0
1126	1127	1127	Category C	-0.095947266	-0.15576172	-0.88793945	-0.072265625	-0.032958984	0.47875977	0	0	27/6/2018	27	6	2018	20:00:43	72043	0.4	20	0	43	0	0.059326172	3.515918	-0.25463867	-0.10131836	-0.90844727	2.1125488	0.16918945	0	0	0	0	0	0	0	0	0	0.94897461	0.051025391	0.23388672	0.15869141	-0.054199219	0.020507813	0	44330	0	0	0
1127	1128	1128	Category C	-0.3359375	-0.10791016	-1.1159668	-0.055175781	-0.024414063	0.48144531	0	0	27/6/2018	27	6	2018	20:00:43	72043	0.5	20	0	43	0	0.059326172	3.515918	-0.25512695	-0.098876953	-0.90942383	0.42382813	0.22167969	0	0	0	0	0	0	0	0	0	0.94970703	0.050292969	0.29614258	-0.080566406	-0.008789063	-0.20629883	0	44330	0	0	0
1128	1129	1129	Category C	-0.14379883	-0.095947266	-0.87597656	-0.092041016	-0.031494141	0.47436523	0	0	27/6/2018	27	6	2018	20:00:43	72043	0.6	20	0	43	0	0.059326172	3.515918	-0.25512695	-0.097412109	-0.91040039	0.24707031	0.11645508	0	0	0	0	0	0	0	0	0	0.95043945	0.049560547	0.14746094	0.11132813	0.001464844	0.034423828	0	44330	0	0	0
1129	1130	1130	Category C	-0.27587891	-0.071777344	-1.0078125	-0.057861328	-0.013916016	0.4765625	0	0	27/6/2018	27	6	2018	20:00:43	72043	0.7	20	0	43	0	0.059326172	3.515918	-0.25585938	-0.095703125	-0.90991211	1.4445801	0.10253906	0	0	0	0	0	0	0	0	0	0.95019531	0.049804688	0.14160156	-0.019775391	0.023925781	-0.09765625	0	44330	0	0	0
1130	1131	1131	Category C	-0.20385742	-0.10791016	-0.87597656	-0.091308594	-0.020019531	0.47558594	0	0	27/6/2018	27	6	2018	20:00:43	72043	0.8	20	0	43	0	0.059326172	3.515918	-0.25634766	-0.093994141	-0.91015625	0.79931641	0.064208984	0	0	0	0	0	0	0	0	0	0.95043945	0.049560547	0.10083008	0.052490234	-0.013671875	0.034179688	0	44330	0	0	0
1131	1132	1132	Category C	-0.25195313	-0.071777344	-0.89990234	-0.055419922	-0.026611328	0.47827148	0	0	27/6/2018	27	6	2018	20:00:43	72043	0.9	20	0	43	0	0.059326172	3.515918	-0.25756836	-0.092041016	-0.91113281	1.5649414	0.023925781	0	0	0	0	0	0	0	0	0	0.95117188	0.048828125	0.037353516	0.005615234	0.020263672	0.011230469	0	44330	0	0	0
1132	1133	1133	Category C	-0.20385742	-0.059814453	-0.88793945	-0.077148438	-0.024169922	0.47460938	0	0	27/6/2018	27	6	2018	20:00:44	72044	0	20	0	44	0	0.059326172	3.515918	-0.25585938	-0.091308594	-0.91162109	2.9230957	0.065429688	0	0	0	0	0	0	0	0	0	0.95117188	0.048828125	0.10742188	0.052001953	0.031494141	0.023681641	0	44330	0	0	0
1133	1134	1134	Category C	-0.2277832	-0.14379883	-0.89990234	-0.072021484	-0.026123047	0.47607422	0	0	27/6/2018	27	6	2018	20:00:44	72044	0.1	20	0	44	0	0.059326172	3.515918	-0.25683594	-0.089599609	-0.91333008	2.8894043	0.062744141	0	0	0	0	0	0	0	0	0	0.95288086	0.047119141	0.096679688	0.029052734	-0.053955078	0.013427734	0	44330	0	0	0
1134	1135	1135	Category C	-0.2277832	-0.095947266	-0.93579102	-0.066894531	-0.025146484	0.47412109	0	0	27/6/2018	27	6	2018	20:00:44	72044	0.2	20	0	44	0	0.059326172	3.515918	-0.25610352	-0.088378906	-0.91186523	4.1442871	0.037597656	0	0	0	0	0	0	0	0	0	0.95141602	0.048583984	0.059570313	0.028320313	-0.007324219	-0.023681641	0	44330	0	0	0
1135	1136	1136	Category C	-0.2277832	-0.11987305	-0.88793945	-0.0703125	-0.026855469	0.47680664	0	0	27/6/2018	27	6	2018	20:00:44	72044	0.3	20	0	44	0	0.059326172	3.515918	-0.25634766	-0.0859375	-0.9128418	6.5600586	0.05078125	0	0	0	0	0	0	0	0	0	0.95214844	0.047851563	0.087158203	0.028564453	-0.033691406	0.024902344	0	44330	0	0	0
1136	1137	1137	Category C	-0.2277832	-0.035888672	-0.93579102	-0.064941406	-0.020507813	0.47436523	0	0	27/6/2018	27	6	2018	20:00:44	72044	0.4	20	0	44	0	0.059326172	3.515918	-0.25512695	-0.084472656	-0.91137695	6.3476563	0.061035156	0	0	0	0	0	0	0	0	0	0.95019531	0.049804688	0.10058594	0.02734375	0.048583984	-0.024169922	0	44330	0	0	0
1137	1138	1138	Category C	-0.17993164	-0.10791016	-0.97192383	-0.10742188	-0.002441406	0.47851563	0	0	27/6/2018	27	6	2018	20:00:44	72044	0.5	20	0	44	0	0.059326172	3.515918	-0.25512695	-0.084472656	-0.91137695	4.6669922	0.099121094	0	0	0	0	0	0	0	0	0	0.95019531	0.049804688	0.15893555	0.075195313	-0.023193359	-0.060302734	0	44330	0	0	0
1138	1139	1139	Category C	-0.19189453	-0.095947266	-0.95996094	-0.10058594	-0.007080078	0.47460938	0	0	27/6/2018	27	6	2018	20:00:44	72044	0.6	20	0	44	0	0.059326172	3.515918	-0.25390625	-0.083740234	-0.91064453	2.6191406	0.080078125	0	0	0	0	0	0	0	0	0	0.94897461	0.051025391	0.12329102	0.062011719	-0.011962891	-0.049072266	0	44330	0	0	0
1139	1140	1140	Category C	-0.19189453	-0.15576172	-0.94799805	-0.11547852	-0.006347656	0.46655273	0	0	27/6/2018	27	6	2018	20:00:44	72044	0.7	20	0	44	0	0.058837891	3.5288086	-0.25341797	-0.081298828	-0.91040039	3.0444336	0.10351563	0	0	0	0	0	0	0	0	0	0.94848633	0.051513672	0.17333984	0.061523438	-0.07421875	-0.037353516	0	44330	0	0	0
1140	1141	1141	Category C	-0.20385742	-0.16796875	-0.86376953	-0.085205078	-0.005371094	0.47314453	0	0	27/6/2018	27	6	2018	20:00:44	72044	0.8	20	0	44	0	0.058837891	3.5288086	-0.25292969	-0.080078125	-0.91113281	2.1791992	0.11108398	0	0	0	0	0	0	0	0	0	0.94897461	0.051025391	0.18432617	0.049072266	-0.087646484	0.047363281	0	44330	0	0	0
1141	1142	1142	Category C	-0.17993164	-0.095947266	-0.82788086	-0.071044922	0.001708984	0.48046875	0	0	27/6/2018	27	6	2018	20:00:44	72044	0.9	20	0	44	0	0.058837891	3.5288086	-0.25244141	-0.079589844	-0.91137695	0.43579102	0.11181641	0	0	0	0	0	0	0	0	0	0.94897461	0.051025391	0.17211914	0.072509766	-0.016113281	0.083496094	0	44330	0	0	0
1142	1143	1143	Category C	-0.29980469	-0.15576172	-0.99584961	-0.068359375	0.010986328	0.47460938	0	0	27/6/2018	27	6	2018	20:00:45	72045	0	20	0	45	0	0.058837891	3.5288086	-0.25195313	-0.078613281	-0.9140625	0.52807617	0.12182617	0	0	0	0	0	0	0	0	0	0.95141602	0.048583984	0.20629883	-0.047607422	-0.076904297	-0.081542969	0	44330	0	0	0
1143	1144	1144	Category C	-0.20385742	-0.16796875	-0.83984375	-0.080810547	0.015136719	0.47631836	0	0	27/6/2018	27	6	2018	20:00:45	72045	0.1	20	0	45	0	0.058837891	3.5288086	-0.25	-0.078125	-0.9140625	3.3361816	0.12548828	0	0	0	0	0	0	0	0	0	0.95092773	0.049072266	0.21044922	0.046142578	-0.089599609	0.07421875	0	44330	0	0	0
1144	1145	1145	Category C	-0.40795898	-0.20385742	-1.1159668	-0.050048828	0.016601563	0.48022461	0	0	27/6/2018	27	6	2018	20:00:45	72045	0.2	20	0	45	0	0.058837891	3.5288086	-0.24853516	-0.075195313	-0.91333008	8.8686523	0.2878418	0	0	0	0	0	0	0	0	0	0.94970703	0.050292969	0.49023438	-0.15917969	-0.12841797	-0.20239258	0	44330	0	0	0
1145	1146	1146	Category C	-0.27587891	0.035888672	-0.74389648	-0.048095703	0.037353516	0.47875977	0	0	27/6/2018	27	6	2018	20:00:45	72045	0.3	20	0	45	0	0.058837891	3.5288086	-0.24707031	-0.073974609	-0.9140625	11.436768	0.20458984	0	0	0	0	0	0	0	0	0	0.94995117	0.050048828	0.30908203	-0.028564453	0.10986328	0.17016602	0	44330	0	0	0
1146	1147	1147	Category C	-0.31176758	0	-0.63598633	0.027832031	0.075439453	0.47924805	0	0	27/6/2018	27	6	2018	20:00:45	72045	0.4	20	0	45	0	0.058837891	3.5288086	-0.24633789	-0.073974609	-0.91479492	14.641602	0.2956543	0	0	0	0	0	0	0	0	0	0.95019531	0.049804688	0.41796875	-0.065185547	0.073974609	0.27880859	0	44330	0	0	0
1147	1148	1148	Category C	-0.39599609	-0.14379883	-0.85180664	0.044921875	0.055664063	0.47436523	0	0	27/6/2018	27	6	2018	20:00:45	72045	0.5	20	0	45	0	0.058837891	3.5288086	-0.24560547	-0.072998047	-0.9152832	18.202637	0.17773438	0	0	0	0	0	0	0	0	0	0.95043945	0.049560547	0.28442383	-0.15014648	-0.070556641	0.063476563	0	44330	0	0	0
1148	1149	1149	Category C	-0.40795898	-0.035888672	-0.97192383	0	0.052734375	0.47802734	0	0	27/6/2018	27	6	2018	20:00:45	72045	0.6	20	0	45	0	0.058837891	3.5288086	-0.24707031	-0.072509766	-0.91845703	21.820801	0.17333984	0	0	0	0	0	0	0	0	0	0.95385742	0.046142578	0.25073242	-0.16064453	0.036621094	-0.053222656	0	44330	0	0	0
1149	1150	1150	Category C	-0.37182617	-0.15576172	-0.83984375	-0.020507813	0.057128906	0.48266602	0	0	27/6/2018	27	6	2018	20:00:45	72045	0.7	20	0	45	0	0.058837891	3.5288086	-0.24365234	-0.072509766	-0.91674805	24.498779	0.17089844	0	0	0	0	0	0	0	0	0	0.95141602	0.048583984	0.28833008	-0.12792969	-0.083007813	0.076904297	0	44330	0	0	0
1150	1151	1151	Category C	-0.27587891	-0.083984375	-0.92382813	-0.045898438	0.063232422	0.47827148	0	0	27/6/2018	27	6	2018	20:00:45	72045	0.8	20	0	45	0	0.058837891	3.5288086	-0.24194336	-0.072509766	-0.91479492	24.453369	0.036621094	0	0	0	0	0	0	0	0	0	0.94921875	0.05078125	0.053955078	-0.033691406	-0.011230469	-0.008789063	0	44330	0	0	0
1151	1152	1152	Category C	-0.2277832	-0.047851563	-0.91186523	-0.073486328	0.088623047	0.4753418	0	0	27/6/2018	27	6	2018	20:00:45	72045	0.9	20	0	45	0	0.058837891	3.5288086	-0.24072266	-0.070800781	-0.91381836	26.476563	0.026367188	0	0	0	0	0	0	0	0	0	0.94750977	0.052490234	0.038085938	0.012939453	0.022949219	0.001953125	0	44330	0	0	0
1152	1153	1153	Category C	-0.37182617	-0.059814453	-1.0197754	-0.10302734	0.077880859	0.47216797	0	0	27/6/2018	27	6	2018	20:00:46	72046	0	20	0	46	0	0.058837891	3.5288086	-0.23901367	-0.069580078	-0.91308594	27.756348	0.17041016	0	0	0	0	0	0	0	0	0	0.9465332	0.053466797	0.24902344	-0.13256836	0.009765625	-0.10644531	0	44330	0	0	0
1153	1154	1154	Category C	-0.26391602	-0.10791016	-0.80395508	-0.10571289	0.070068359	0.47119141	0	0	27/6/2018	27	6	2018	20:00:46	72046	0.1	20	0	46	0	0.058837891	3.5288086	-0.23828125	-0.069335938	-0.91479492	26.812988	0.12011719	0	0	0	0	0	0	0	0	0	0.94799805	0.052001953	0.17504883	-0.025390625	-0.038330078	0.11083984	0	44330	0	0	0
1154	1155	1155	Category C	-0.2878418	-0.035888672	-0.93579102	-0.052734375	0.083740234	0.47851563	0	0	27/6/2018	27	6	2018	20:00:46	72046	0.2	20	0	46	0	0.058837891	3.5288086	-0.23583984	-0.069091797	-0.91699219	22.713135	0.064208984	0	0	0	0	0	0	0	0	0	0.94946289	0.050537109	0.10375977	-0.051757813	0.033203125	-0.018554688	0	44330	0	0	0
1155	1156	1156	Category C	-0.16796875	-0.071777344	-0.92382813	-0.033447266	0.082275391	0.47973633	0	0	27/6/2018	27	6	2018	20:00:46	72046	0.3	20	0	46	0	0.058837891	3.5288086	-0.234375	-0.067382813	-0.91845703	19.426514	0.066650391	0	0	0	0	0	0	0	0	0	0.95043945	0.049560547	0.075927734	0.06640625	-0.004150391	-0.005126953	0	44330	0	0	0
1156	1157	1157	Category C	-0.35986328	-0.035888672	-0.95996094	-0.052246094	0.088134766	0.47460938	0	0	27/6/2018	27	6	2018	20:00:46	72046	0.4	20	0	46	0	0.058837891	3.5288086	-0.23193359	-0.066162109	-0.91772461	15.744873	0.13793945	0	0	0	0	0	0	0	0	0	0.94873047	0.051269531	0.20043945	-0.12768555	0.030273438	-0.041992188	0	44330	0	0	0
1157	1158	1158	Category C	-0.2878418	-0.011962891	-0.85180664	-0.068359375	0.080810547	0.47729492	0	0	27/6/2018	27	6	2018	20:00:46	72046	0.5	20	0	46	0	0.058837891	3.5288086	-0.23046875	-0.065917969	-0.91918945	11.360596	0.10351563	0	0	0	0	0	0	0	0	0	0.94995117	0.050048828	0.17871094	-0.057128906	0.053955078	0.067382813	0	44330	0	0	0
1158	1159	1159	Category C	-0.2277832	-0.11987305	-0.77978516	-0.058837891	0.067626953	0.47900391	0	0	27/6/2018	27	6	2018	20:00:46	72046	0.6	20	0	46	0	0.058837891	3.5288086	-0.22900391	-0.066162109	-0.92041016	8.2895508	0.15039063	0	0	0	0	0	0	0	0	0	0.95068359	0.049316406	0.1953125	0.001220703	-0.053466797	0.140625	0	44330	0	0	0
1159	1160	1160	Category C	-0.27587891	-0.095947266	-1.0078125	-0.068115234	0.071289063	0.47998047	0	0	27/6/2018	27	6	2018	20:00:46	72046	0.7	20	0	46	0	0.058837891	3.5288086	-0.22973633	-0.06640625	-0.92504883	4.932373	0.099121094	0	0	0	0	0	0	0	0	0	0.95532227	0.044677734	0.15820313	-0.045898438	-0.029296875	-0.082519531	0	44330	0	0	0
1160	1161	1161	Category C	-0.21582031	-0.023925781	-0.91186523	-0.10717773	0.073730469	0.47192383	0	0	27/6/2018	27	6	2018	20:00:46	72046	0.8	20	0	46	0	0.058837891	3.5288086	-0.22485352	-0.065673828	-0.92089844	3.7609863	0.043701172	0	0	0	0	0	0	0	0	0	0.95019531	0.049804688	0.060058594	0.009033203	0.041748047	0.009033203	0	44330	0	0	0
1161	1162	1162	Category C	-0.35986328	-0.059814453	-0.86376953	-0.090332031	0.057128906	0.47290039	0	0	27/6/2018	27	6	2018	20:00:46	72046	0.9	20	0	46	0	0.058837891	3.5288086	-0.22460938	-0.065917969	-0.91821289	2.4033203	0.14575195	0	0	0	0	0	0	0	0	0	0.94750977	0.052490234	0.19580078	-0.13500977	0.006103516	0.054443359	0	44330	0	0	0
1162	1163	1163	Category C	-0.14379883	-0.047851563	-0.89990234	-0.064697266	0.044189453	0.47558594	0	0	27/6/2018	27	6	2018	20:00:47	72047	0	20	0	47	0	0.058837891	3.5288086	-0.22509766	-0.066894531	-0.92138672	1.5085449	0.086181641	0	0	0	0	0	0	0	0	0	0.95092773	0.049072266	0.12182617	0.081298828	0.019042969	0.021484375	0	44330	0	0	0
1163	1164	1164	Category C	-0.39599609	0.059814453	-1.0439453	-0.089111328	0.041503906	0.47583008	0	0	27/6/2018	27	6	2018	20:00:47	72047	0.1	20	0	47	0	0.058837891	3.5288086	-0.22631836	-0.067626953	-0.92382813	0.29516602	0.2434082	0	0	0	0	0	0	0	0	0	0.95361328	0.046386719	0.41674805	-0.16943359	0.12744141	-0.11987305	0	44330	0	0	0
1164	1165	1165	Category C	-0.2277832	-0.059814453	-0.85180664	-0.11108398	0.0390625	0.46728516	0	0	27/6/2018	27	6	2018	20:00:47	72047	0.2	20	0	47	0	0.058837891	3.5288086	-0.22631836	-0.066894531	-0.92089844	2.3825684	0.069580078	0	0	0	0	0	0	0	0	0	0.95068359	0.049316406	0.077880859	-0.001220703	0.007080078	0.069091797	0	44330	0	0	0
1165	1166	1166	Category C	-0.26391602	-0.023925781	-0.81591797	-0.090087891	0.048583984	0.47705078	0	0	27/6/2018	27	6	2018	20:00:47	72047	0.3	20	0	47	0	0.058837891	3.5288086	-0.22436523	-0.067138672	-0.91992188	2.9663086	0.11938477	0	0	0	0	0	0	0	0	0	0.94921875	0.05078125	0.18652344	-0.039306641	0.043212891	0.10400391	0	44330	0	0	0
1166	1167	1167	Category C	-0.21582031	0.035888672	-0.98388672	-0.063720703	0.043212891	0.4765625	0	0	27/6/2018	27	6	2018	20:00:47	72047	0.4	20	0	47	0	0.058837891	3.5288086	-0.22436523	-0.068115234	-0.9206543	2.6621094	0.12207031	0	0	0	0	0	0	0	0	0	0.95019531	0.049804688	0.17578125	0.008544922	0.10400391	-0.062988281	0	44330	0	0	0
1167	1168	1168	Category C	-0.21582031	-0.059814453	-0.98388672	-0.096923828	0.033447266	0.47021484	0	0	27/6/2018	27	6	2018	20:00:47	72047	0.5	20	0	47	0	0.058837891	3.5288086	-0.22607422	-0.067871094	-0.92211914	2.7895508	0.062988281	0	0	0	0	0	0	0	0	0	0.9519043	0.048095703	0.080078125	0.010253906	0.008056641	-0.061523438	0	44330	0	0	0
1168	1169	1169	Category C	-0.25195313	0	-0.88793945	-0.077148438	0.034423828	0.4777832	0	0	27/6/2018	27	6	2018	20:00:47	72047	0.6	20	0	47	0	0.058837891	3.5288086	-0.22436523	-0.06640625	-0.91943359	3.1906738	0.078369141	0	0	0	0	0	0	0	0	0	0.94873047	0.051269531	0.12524414	-0.02734375	0.06640625	0.031494141	0	44330	0	0	0
1169	1170	1170	Category C	-0.21582031	0.011962891	-0.94799805	-0.083984375	0.028564453	0.47460938	0	0	27/6/2018	27	6	2018	20:00:47	72047	0.7	20	0	47	0	0.058837891	3.5288086	-0.22412109	-0.065673828	-0.91967773	2.6977539	0.083007813	0	0	0	0	0	0	0	0	0	0.94897461	0.051025391	0.11425781	0.008300781	0.077636719	-0.028076172	0	44330	0	0	0
1170	1171	1171	Category C	-0.31176758	0.011962891	-0.95996094	-0.12573242	0.023193359	0.47045898	0	0	27/6/2018	27	6	2018	20:00:47	72047	0.8	20	0	47	0	0.058837891	3.5288086	-0.22314453	-0.066162109	-0.91967773	2.989502	0.12475586	0	0	0	0	0	0	0	0	0	0.94848633	0.051513672	0.20703125	-0.088378906	0.078125	-0.040039063	0	44330	0	0	0
1171	1172	1172	Category C	-0.059814453	-0.095947266	-0.92382813	-0.10668945	0.01171875	0.47290039	0	0	27/6/2018	27	6	2018	20:00:47	72047	0.9	20	0	47	0	0.058837891	3.5288086	-0.22290039	-0.065673828	-0.921875	2.8178711	0.16577148	0	0	0	0	0	0	0	0	0	0.95068359	0.049316406	0.19506836	0.16308594	-0.030029297	-0.001708984	0	44330	0	0	0
1172	1173	1173	Category C	-0.29980469	0.011962891	-1.0559082	-0.11035156	0.017822266	0.47583008	0	0	27/6/2018	27	6	2018	20:00:48	72048	0	20	0	48	0	0.058837891	3.5288086	-0.22241211	-0.064941406	-0.92260742	2.4108887	0.171875	0	0	0	0	0	0	0	0	0	0.95141602	0.048583984	0.28710938	-0.077148438	0.076904297	-0.13305664	0	44330	0	0	0
1173	1174	1174	Category C	-0.14379883	0.011962891	-0.76782227	-0.14331055	0.028808594	0.46411133	0	0	27/6/2018	27	6	2018	20:00:48	72048	0.1	20	0	48	0	0.058837891	3.5288086	-0.22192383	-0.065185547	-0.92114258	2.6130371	0.18847656	0	0	0	0	0	0	0	0	0	0.94970703	0.050292969	0.30883789	0.078125	0.077148438	0.15332031	0	44330	0	0	0
1174	1175	1175	Category C	-0.20385742	0.011962891	-1.0078125	-0.098876953	0.046386719	0.47167969	0	0	27/6/2018	27	6	2018	20:00:48	72048	0.2	20	0	48	0	0.058837891	3.5288086	-0.22119141	-0.065429688	-0.92089844	3.8237305	0.11743164	0	0	0	0	0	0	0	0	0	0.94946289	0.050537109	0.18139648	0.017333984	0.077392578	-0.086669922	0	44330	0	0	0
1175	1176	1176	Category C	-0.14379883	0.011962891	-0.89990234	-0.13647461	0.030761719	0.47265625	0	0	27/6/2018	27	6	2018	20:00:48	72048	0.3	20	0	48	0	0.058837891	3.5288086	-0.22094727	-0.064208984	-0.92163086	4.1809082	0.1105957	0	0	0	0	0	0	0	0	0	0.94995117	0.050048828	0.17529297	0.077148438	0.076171875	0.021728516	0	44330	0	0	0
1176	1177	1177	Category C	-0.19189453	-0.071777344	-0.88793945	-0.10522461	0.03515625	0.47119141	0	0	27/6/2018	27	6	2018	20:00:48	72048	0.4	20	0	48	0	0.058837891	3.5288086	-0.22021484	-0.063964844	-0.92211914	2.651123	0.045166016	0	0	0	0	0	0	0	0	0	0.95019531	0.049804688	0.070556641	0.028320313	-0.007568359	0.034179688	0	44330	0	0	0
1177	1178	1178	Category C	-0.17993164	-0.035888672	-0.83984375	-0.12011719	0.037841797	0.46508789	0	0	27/6/2018	27	6	2018	20:00:48	72048	0.5	20	0	48	0	0.059570313	3.491748	-0.22021484	-0.065429688	-0.92211914	1.298584	0.096191406	0	0	0	0	0	0	0	0	0	0.95019531	0.049804688	0.15209961	0.040283203	0.029541016	0.082275391	0	44330	0	0	0
1178	1179	1179	Category C	-0.17993164	0.071777344	-0.89990234	-0.11694336	0.036376953	0.47192383	0	0	27/6/2018	27	6	2018	20:00:48	72048	0.6	20	0	48	0	0.059570313	3.491748	-0.22021484	-0.064697266	-0.92236328	2.0505371	0.14404297	0	0	0	0	0	0	0	0	0	0.95043945	0.049560547	0.19921875	0.040283203	0.13647461	0.022460938	0	44330	0	0	0
1179	1180	1180	Category C	-0.17993164	0	-0.94799805	-0.13891602	0.017578125	0.46826172	0	0	27/6/2018	27	6	2018	20:00:48	72048	0.7	20	0	48	0	0.059570313	3.491748	-0.22119141	-0.065185547	-0.92236328	2.4211426	0.081298828	0	0	0	0	0	0	0	0	0	0.95092773	0.049072266	0.13208008	0.041259766	0.065185547	-0.025390625	0	44330	0	0	0
1180	1181	1181	Category C	-0.16796875	-0.071777344	-0.97192383	-0.13647461	0.005615234	0.46704102	0	0	27/6/2018	27	6	2018	20:00:48	72048	0.8	20	0	48	0	0.059570313	3.491748	-0.22070313	-0.063964844	-0.91992188	0.5949707	0.074462891	0	0	0	0	0	0	0	0	0	0.94824219	0.051757813	0.11254883	0.052734375	-0.0078125	-0.051757813	0	44330	0	0	0
1181	1182	1182	Category C	-0.19189453	0	-1.1037598	-0.13842773	0.006103516	0.46484375	0	0	27/6/2018	27	6	2018	20:00:48	72048	0.9	20	0	48	0	0.059570313	3.491748	-0.22290039	-0.063476563	-0.92138672	1.1899414	0.1953125	0	0	0	0	0	0	0	0	0	0.95019531	0.049804688	0.27661133	0.031005859	0.063476563	-0.18212891	0	44330	0	0	0
1182	1183	1183	Category C	-0.17993164	-0.071777344	-0.92382813	-0.12524414	0.014404297	0.47021484	0	0	27/6/2018	27	6	2018	20:00:49	72049	0	20	0	49	0	0.059570313	3.491748	-0.22216797	-0.063720703	-0.92016602	1.5817871	0.043212891	0	0	0	0	0	0	0	0	0	0.94873047	0.051269531	0.053710938	0.042236328	-0.0078125	-0.003417969	0	44330	0	0	0
1183	1184	1184	Category C	-0.16796875	0.071777344	-0.88793945	-0.109375	0.030761719	0.47338867	0	0	27/6/2018	27	6	2018	20:00:49	72049	0.1	20	0	49	0	0.059570313	3.491748	-0.22216797	-0.063964844	-0.91992188	1.1623535	0.14941406	0	0	0	0	0	0	0	0	0	0.94848633	0.051513672	0.22192383	0.054199219	0.13574219	0.031982422	0	44330	0	0	0
1184	1185	1185	Category C	-0.19189453	0.011962891	-1.0078125	-0.11767578	0.069091797	0.46972656	0	0	27/6/2018	27	6	2018	20:00:49	72049	0.2	20	0	49	0	0.059570313	3.491748	-0.22290039	-0.063720703	-0.921875	3.329834	0.11865234	0	0	0	0	0	0	0	0	0	0.95043945	0.049560547	0.19262695	0.031005859	0.075683594	-0.085693359	0	44330	0	0	0
1185	1186	1186	Category C	-0.16796875	-0.071777344	-0.94799805	-0.13305664	0.072265625	0.46533203	0	0	27/6/2018	27	6	2018	20:00:49	72049	0.3	20	0	49	0	0.059570313	3.491748	-0.22045898	-0.0625	-0.91967773	4.7648926	0.060302734	0	0	0	0	0	0	0	0	0	0.94799805	0.052001953	0.08984375	0.052490234	-0.009033203	-0.028076172	0	44330	0	0	0
1186	1187	1187	Category C	-0.17993164	-0.023925781	-0.85180664	-0.11279297	0.075195313	0.46826172	0	0	27/6/2018	27	6	2018	20:00:49	72049	0.4	20	0	49	0	0.059570313	3.491748	-0.22167969	-0.064941406	-0.92236328	3.9660645	0.091796875	0	0	0	0	0	0	0	0	0	0.95092773	0.049072266	0.15380859	0.041748047	0.041015625	0.070556641	0	44330	0	0	0
1187	1188	1188	Category C	-0.21582031	-0.10791016	-1.0078125	-0.13354492	0.077636719	0.46435547	0	0	27/6/2018	27	6	2018	20:00:49	72049	0.5	20	0	49	0	0.059570313	3.491748	-0.21899414	-0.065673828	-0.92333984	3.5776367	0.094238281	0	0	0	0	0	0	0	0	0	0.95117188	0.048828125	0.12963867	0.003173828	-0.041992188	-0.084228516	0	44330	0	0	0
1188	1189	1189	Category C	-0.19189453	-0.11987305	-0.93579102	-0.13598633	0.079589844	0.46557617	0	0	27/6/2018	27	6	2018	20:00:49	72049	0.6	20	0	49	0	0.059570313	3.491748	-0.21948242	-0.065917969	-0.92602539	5.5283203	0.061279297	0	0	0	0	0	0	0	0	0	0.95410156	0.045898438	0.091064453	0.027587891	-0.053710938	-0.009521484	0	44330	0	0	0
1189	1190	1190	Category C	-0.047851563	-0.083984375	-0.82788086	-0.10839844	0.075195313	0.47094727	0	0	27/6/2018	27	6	2018	20:00:49	72049	0.7	20	0	49	0	0.059570313	3.491748	-0.21777344	-0.067626953	-0.92504883	9.078125	0.1965332	0	0	0	0	0	0	0	0	0	0.95263672	0.047363281	0.28344727	0.16992188	-0.016113281	0.097167969	0	44330	0	0	0
1190	1191	1191	Category C	-0.23999023	0.023925781	-0.91186523	-0.11010742	0.10595703	0.46655273	0	0	27/6/2018	27	6	2018	20:00:49	72049	0.8	20	0	49	0	0.059570313	3.491748	-0.21630859	-0.067138672	-0.92553711	10.763428	0.094970703	0	0	0	0	0	0	0	0	0	0.95288086	0.047119141	0.12866211	-0.0234375	0.091064453	0.013671875	0	44330	0	0	0
1191	1192	1192	Category C	-0.083984375	-0.023925781	-0.87597656	-0.11791992	0.11230469	0.46850586	0	0	27/6/2018	27	6	2018	20:00:49	72049	0.9	20	0	49	0	0.059570313	3.491748	-0.21606445	-0.067382813	-0.92456055	9.7792969	0.14746094	0	0	0	0	0	0	0	0	0	0.9519043	0.048095703	0.22436523	0.13208008	0.043457031	0.048583984	0	44330	0	0	0
1192	1193	1193	Category C	-0.17993164	-0.095947266	-0.99584961	-0.11035156	0.11523438	0.46777344	0	0	27/6/2018	27	6	2018	20:00:50	72050	0	20	0	50	0	0.059570313	3.491748	-0.2175293	-0.067626953	-0.92431641	11.242188	0.085449219	0	0	0	0	0	0	0	0	0	0.9519043	0.048095703	0.13720703	0.037597656	-0.028076172	-0.071289063	0	44330	0	0	0
1193	1194	1194	Category C	-0.17993164	-0.14379883	-1.0197754	-0.12963867	0.11083984	0.4621582	0	0	27/6/2018	27	6	2018	20:00:50	72050	0.1	20	0	50	0	0.059570313	3.491748	-0.21630859	-0.068603516	-0.92285156	13.938477	0.12768555	0	0	0	0	0	0	0	0	0	0.95043945	0.049560547	0.20825195	0.036376953	-0.074951172	-0.096679688	0	44330	0	0	0
1194	1195	1195	Category C	-0.047851563	-0.023925781	-0.91186523	-0.10327148	0.1159668	0.46606445	0	0	27/6/2018	27	6	2018	20:00:50	72050	0.2	20	0	50	0	0.059570313	3.491748	-0.2175293	-0.068603516	-0.92504883	12.621094	0.17578125	0	0	0	0	0	0	0	0	0	0.95263672	0.047363281	0.22753906	0.16967773	0.044677734	0.013183594	0	44330	0	0	0
1195	1196	1196	Category C	-0.25195313	-0.095947266	-0.93579102	-0.11987305	0.13232422	0.46289063	0	0	27/6/2018	27	6	2018	20:00:50	72050	0.3	20	0	50	0	0.059570313	3.491748	-0.21630859	-0.069580078	-0.92504883	10.614502	0.045166016	0	0	0	0	0	0	0	0	0	0.95239258	0.047607422	0.072265625	-0.035400391	-0.026123047	-0.010498047	0	44330	0	0	0
1196	1197	1197	Category C	-0.083984375	-0.10791016	-0.95996094	-0.12060547	0.12207031	0.45947266	0	0	27/6/2018	27	6	2018	20:00:50	72050	0.4	20	0	50	0	0.059570313	3.491748	-0.21655273	-0.069091797	-0.92285156	10.128662	0.14282227	0	0	0	0	0	0	0	0	0	0.95043945	0.049560547	0.20825195	0.13256836	-0.038574219	-0.036865234	0	44330	0	0	0
1197	1198	1198	Category C	-0.21582031	-0.14379883	-0.98388672	-0.109375	0.1237793	0.46411133	0	0	27/6/2018	27	6	2018	20:00:50	72050	0.5	20	0	50	0	0.059570313	3.491748	-0.21508789	-0.069335938	-0.92333984	11.398682	0.095703125	0	0	0	0	0	0	0	0	0	0.95068359	0.049316406	0.13525391	-0.000488281	-0.07421875	-0.060302734	0	44330	0	0	0
1198	1199	1199	Category C	-0.16796875	-0.071777344	-0.99584961	-0.11547852	0.12963867	0.46289063	0	0	27/6/2018	27	6	2018	20:00:50	72050	0.6	20	0	50	0	0.059570313	3.491748	-0.21557617	-0.071044922	-0.92651367	9.9682617	0.083984375	0	0	0	0	0	0	0	0	0	0.95385742	0.046142578	0.11743164	0.047607422	-0.000488281	-0.069091797	0	44330	0	0	0
1199	1200	1200	Category C	-0.21582031	-0.10791016	-0.87597656	-0.12231445	0.12890625	0.46582031	0	0	27/6/2018	27	6	2018	20:00:50	72050	0.7	20	0	50	0	0.059570313	3.491748	-0.21435547	-0.0703125	-0.92871094	6.3452148	0.064697266	0	0	0	0	0	0	0	0	0	0.95581055	0.044189453	0.091552734	-0.001220703	-0.037353516	0.052734375	0	44330	0	0	0
1200	1201	1201	Category C	-0.16796875	-0.10791016	-0.77978516	-0.089111328	0.12817383	0.47338867	0	0	27/6/2018	27	6	2018	20:00:50	72050	0.8	20	0	50	0	0.059570313	3.491748	-0.21582031	-0.070800781	-0.92822266	4.0039063	0.16015625	0	0	0	0	0	0	0	0	0	0.95556641	0.044433594	0.23339844	0.047851563	-0.036865234	0.1484375	0	44330	0	0	0
1201	1202	1202	Category C	-0.29980469	-0.11987305	-1.0439453	-0.081787109	0.13720703	0.4699707	0	0	27/6/2018	27	6	2018	20:00:50	72050	0.9	20	0	50	0	0.059570313	3.491748	-0.21655273	-0.072265625	-0.92749023	2.4440918	0.15039063	0	0	0	0	0	0	0	0	0	0.95532227	0.044677734	0.24682617	-0.083007813	-0.047363281	-0.11621094	0	44330	0	0	0
1202	1203	1203	Category C	-0.26391602	-0.15576172	-1.0319824	-0.11889648	0.13305664	0.46411133	0	0	27/6/2018	27	6	2018	20:00:51	72051	0	20	0	51	0	0.059570313	3.491748	-0.21484375	-0.072509766	-0.92724609	0.90405273	0.14208984	0	0	0	0	0	0	0	0	0	0.95483398	0.045166016	0.23632813	-0.048828125	-0.083007813	-0.10449219	0	44330	0	0	0
1203	1204	1204	Category C	-0.23999023	-0.13183594	-0.75585938	-0.093017578	0.14331055	0.46362305	0	0	27/6/2018	27	6	2018	20:00:51	72051	0.1	20	0	51	0	0.059570313	3.491748	-0.21630859	-0.072753906	-0.92871094	3.8833008	0.18408203	0	0	0	0	0	0	0	0	0	0.95629883	0.043701172	0.25561523	-0.0234375	-0.058837891	0.17285156	0	44330	0	0	0
1204	1205	1205	Category C	-0.071777344	-0.13183594	-0.79199219	-0.062255859	0.16015625	0.46875	0	0	27/6/2018	27	6	2018	20:00:51	72051	0.2	20	0	51	0	0.059570313	3.491748	-0.21313477	-0.074707031	-0.92578125	3.8496094	0.20288086	0	0	0	0	0	0	0	0	0	0.95288086	0.047119141	0.33227539	0.14135742	-0.056884766	0.13378906	0	44330	0	0	0
1205	1206	1206	Category C	-0.35986328	-0.13183594	-1.0559082	-0.083251953	0.1340332	0.46875	0	0	27/6/2018	27	6	2018	20:00:51	72051	0.3	20	0	51	0	0.059570313	3.491748	-0.21435547	-0.07421875	-0.92822266	1.6196289	0.20166016	0	0	0	0	0	0	0	0	0	0.95556641	0.044433594	0.33032227	-0.14526367	-0.057373047	-0.12744141	0	44330	0	0	0
1206	1207	1207	Category C	-0.21582031	-0.13183594	-0.99584961	-0.109375	0.13378906	0.4621582	0	0	27/6/2018	27	6	2018	20:00:51	72051	0.4	20	0	51	0	0.059570313	3.491748	-0.21240234	-0.075439453	-0.93041992	0.79980469	0.086181641	0	0	0	0	0	0	0	0	0	0.95727539	0.042724609	0.12475586	-0.003173828	-0.056152344	-0.065185547	0	44330	0	0	0
1207	1208	1208	Category C	-0.21582031	0.011962891	-0.89990234	-0.10693359	0.13134766	0.46606445	0	0	27/6/2018	27	6	2018	20:00:51	72051	0.5	20	0	51	0	0.059570313	3.491748	-0.21264648	-0.077880859	-0.92993164	1.0664063	0.094726563	0	0	0	0	0	0	0	0	0	0.95703125	0.04296875	0.12304688	-0.002929688	0.08984375	0.030029297	0	44330	0	0	0
1208	1209	1209	Category C	-0.11987305	-0.047851563	-0.89990234	-0.081054688	0.13061523	0.46484375	0	0	27/6/2018	27	6	2018	20:00:51	72051	0.6	20	0	51	0	0.059570313	3.491748	-0.21191406	-0.078857422	-0.9284668	2.1870117	0.10131836	0	0	0	0	0	0	0	0	0	0.95581055	0.044189453	0.15209961	0.092041016	0.031005859	0.028564453	0	44330	0	0	0
1209	1210	1210	Category C	-0.19189453	-0.10791016	-0.99584961	-0.072265625	0.11425781	0.47167969	0	0	27/6/2018	27	6	2018	20:00:51	72051	0.7	20	0	51	0	0.059570313	3.491748	-0.21166992	-0.080810547	-0.93017578	3.8249512	0.073486328	0	0	0	0	0	0	0	0	0	0.95727539	0.042724609	0.11230469	0.019775391	-0.026855469	-0.065429688	0	44330	0	0	0
1210	1211	1211	Category C	-0.19189453	-0.071777344	-1.0559082	-0.12963867	0.10375977	0.46313477	0	0	27/6/2018	27	6	2018	20:00:51	72051	0.8	20	0	51	0	0.059570313	3.491748	-0.20922852	-0.08203125	-0.93017578	4.3322754	0.12719727	0	0	0	0	0	0	0	0	0	0.95678711	0.043212891	0.15356445	0.017333984	0.010253906	-0.12548828	0	44330	0	0	0
1211	1212	1212	Category C	-0.21582031	0	-0.97192383	-0.11987305	0.1081543	0.46362305	0	0	27/6/2018	27	6	2018	20:00:51	72051	0.9	20	0	51	0	0.059570313	3.491748	-0.20898438	-0.083251953	-0.93041992	1.8823242	0.093261719	0	0	0	0	0	0	0	0	0	0.95727539	0.042724609	0.13134766	-0.006591797	0.083251953	-0.041259766	0	44330	0	0	0
1212	1213	1213	Category C	-0.15576172	-0.083984375	-0.75585938	-0.12060547	0.092285156	0.46508789	0	0	27/6/2018	27	6	2018	20:00:52	72052	0	20	0	52	0	0.059570313	3.491748	-0.2097168	-0.084472656	-0.92773438	0.52880859	0.18017578	0	0	0	0	0	0	0	0	0	0.95483398	0.045166016	0.22631836	0.053955078	0.000488281	0.171875	0	44330	0	0	0
1213	1214	1214	Category C	-0.16796875	-0.15576172	-0.88793945	-0.083984375	0.078857422	0.46875	0	0	27/6/2018	27	6	2018	20:00:52	72052	0.1	20	0	52	0	0.059570313	3.491748	-0.20825195	-0.087890625	-0.92797852	1.0671387	0.088378906	0	0	0	0	0	0	0	0	0	0.95507813	0.044921875	0.14819336	0.040283203	-0.067626953	0.040039063	0	44330	0	0	0
1214	1215	1215	Category C	-0.20385742	-0.011962891	-0.99584961	-0.1081543	0.068359375	0.47680664	0	0	27/6/2018	27	6	2018	20:00:52	72052	0.2	20	0	52	0	0.059570313	3.491748	-0.20703125	-0.088134766	-0.92822266	2.5996094	0.10180664	0	0	0	0	0	0	0	0	0	0.95507813	0.044921875	0.14697266	0.003173828	0.076171875	-0.067382813	0	44330	0	0	0
1215	1216	1216	Category C	-0.17993164	-0.083984375	-0.92382813	-0.12402344	0.087402344	0.46679688	0	0	27/6/2018	27	6	2018	20:00:52	72052	0.3	20	0	52	0	0.059082031	3.4434082	-0.20825195	-0.089111328	-0.92700195	5.3972168	0.029052734	0	0	0	0	0	0	0	0	0	0.9543457	0.045654297	0.036865234	0.028320313	0.005126953	0.003173828	0	44330	0	0	0
1216	1217	1217	Category C	-0.21582031	-0.15576172	-0.93579102	-0.140625	0.071533203	0.46630859	0	0	27/6/2018	27	6	2018	20:00:52	72052	0.4	20	0	52	0	0.059082031	3.4434082	-0.20800781	-0.091796875	-0.92895508	8.2741699	0.064453125	0	0	0	0	0	0	0	0	0	0.95654297	0.043457031	0.077880859	-0.007568359	-0.063720703	-0.006591797	0	44330	0	0	0
1217	1218	1218	Category C	-0.19189453	-0.047851563	-0.98388672	-0.14233398	0.096679688	0.46557617	0	0	27/6/2018	27	6	2018	20:00:52	72052	0.5	20	0	52	0	0.059082031	3.4434082	-0.20703125	-0.092041016	-0.92919922	8.6201172	0.071777344	0	0	0	0	0	0	0	0	0	0.95654297	0.043457031	0.11376953	0.015136719	0.044189453	-0.054443359	0	44330	0	0	0
1218	1219	1219	Category C	-0.26391602	-0.14379883	-0.97192383	-0.11816406	0.1027832	0.46362305	0	0	27/6/2018	27	6	2018	20:00:52	72052	0.6	20	0	52	0	0.059082031	3.4434082	-0.20849609	-0.091064453	-0.93041992	8.8405762	0.086669922	0	0	0	0	0	0	0	0	0	0.95776367	0.042236328	0.14916992	-0.055175781	-0.052490234	-0.041259766	0	44330	0	0	0
[truncated: 2,400 more rows]
[truncated: 29 more columns]
