# Supplementary material for: Development of a multisensor biologging collar and analytical techniques to describe high‐resolution spatial behavior in free‐ranging terrestrial mammals
Source: Ecol Evol. 2024 Sep 23;14(9):e70264. doi: 10.1002/ece3.70264 (PMC11420106; doi:10.1002/ece3.70264)
Supplement: Supplementary file 1 — Appendix S1 [file ECE3-14-e70264-s001.zip › doi_10_5061_dryad_jdfn2z3hv__v20240620/B7_S14_Header.csv]

Split no.	Bookmark number	Category	Pointer	Day#	Time(hh:mm:ss)	Total Event start	Event start	Number events	Duration(s)	Sum VeDBA	Mean VeDBA	Mean Dyn AccX	Mean Dyn AccY	Mean Dyn AccZ	Sum VeSBA	Mean VeSBA	Mean smth AccX	Mean smth AccY	Mean smth AccZ	VeDBA_Var	VeDBA_SD	VeSBA_Var	VeSBA_SD	Mean Animal g	Sum Animal g	Animal g_Var	Animal g_SD	Acc_x_Var	Acc_x_SD	Acc_y_Var	Acc_y_SD	Acc_z_Var	Acc_z_SD	Predominant freq, Hz	Smth press val	Max pressure val	Min pressure val	Grd air press	Altitude begin	Altitude end	Delta max/min altitude
1	1	Category E	0	28	16:39:20	1	1	169	16.901	14.5332	0.163294	-0.00996039	-0.00570576	-0.00034838	83.9749	0.943538	0.150651	-0.131156	-0.921535	0.0154577	0.124329	5.49E-06	0.00234229	0.0564623	5.02515	5.49E-06	0.00234229	0.0146731	0.121133	0.003706	0.0608769	0.0136554	0.116856	0	7	0	0	1000	0	44330	44330
1	2	Category J	169	28	16:39:37	170	170	63	6.2	41.814	0.663714	0.030068	-0.00165473	-0.00206163	60.7961	0.965018	0.259983	-0.120981	-0.921336	0.11487	0.338925	3.88E-06	0.00196856	0.0349819	2.20386	3.88E-06	0.00196856	0.0564934	0.237683	0.0129627	0.113854	0.471726	0.686823	0	7	0	0	1000	44330	44330	0
1	3	Category E	232	28	16:39:44	233	233	111	11	21.9675	0.197906	0.0320154	-0.00262836	0.00214888	104.821	0.944332	0.200083	-0.123817	-0.910675	0.0148442	0.121837	6.60E-06	0.00256873	0.0556685	6.1792	6.60E-06	0.00256873	0.0232132	0.152359	0.00731102	0.0855045	0.0166763	0.129137	0	7	0	0	1000	44330	44330	0
1	4	Category C	343	28	16:44:36	344	344	199	19.8	33.1309	0.166487	-0.054831	0.000250275	-0.00497605	187.257	0.94099	-0.19716	-0.0770969	-0.912075	0.00754014	0.086834	3.56E-05	0.00596475	0.0590096	11.7429	3.56E-05	0.00596475	0.0192785	0.138847	0.00313948	0.056031	0.0138363	0.117628	0	7	0	0	1000	44330	44330	0
1	5	Category L	542	28	16:44:58	543	543	78	7.8	15.5815	0.199763	0.188915	0.0239821	0.0180508	68.5422	0.878747	0.272107	-0.0811861	-0.824169	0.00758088	0.0870682	0.000500801	0.0223786	0.121253	9.45776	0.000500801	0.0223786	0.0450972	0.212361	0.00180914	0.042534	0.0013772	0.0371107	0	7	0	0	1000	44330	44330	0
1	6	Category C	620	28	16:47:14	621	621	183	18.2	34.2666	0.187249	-0.0795218	-0.00854626	-0.00308444	169.977	0.928835	-0.292327	-0.149673	-0.860151	0.00948947	0.0974139	0.000189442	0.0137638	0.071165	13.0232	0.000189442	0.0137638	0.0292822	0.17112	0.00303908	0.0551279	0.014551	0.120628	0	7	0	0	1000	44330	44330	0
1	7	Category L	803	28	16:50:28	804	804	142	14.1	17.3594	0.122249	0.0816977	0.00416243	0.0030466	131.305	0.924686	0.170025	-0.0566097	-0.903831	0.00437046	0.0661095	2.58E-05	0.00507834	0.0753139	10.6946	2.58E-05	0.00507834	0.0207812	0.144157	0.000778843	0.0279078	0.00137028	0.0370173	0	7	0	0	1000	44330	44330	0
1	8	Category E	945	28	16:51:24	946	946	116	11.5	22.2842	0.192105	-0.0873813	-0.00741472	-0.00807348	108.382	0.934324	-0.105189	-0.0842075	-0.921155	0.0138529	0.117698	1.89E-05	0.00435223	0.0656759	7.61841	1.89E-05	0.00435223	0.0294084	0.171489	0.00581307	0.0762435	0.0159744	0.12639	0	7	0	0	1000	44330	44330	0
1	9	Category L	1061	28	16:52:34	1062	1062	76	7.6	7.02002	0.0923687	0.0813406	0.0115067	0.0160362	70.4531	0.927015	0.224882	-0.0929598	-0.892026	0.00234182	0.0483924	0	0	0.0729852	5.54688	0	0	0.0118023	0.108638	0.000822368	0.028677	0.000481856	0.0219512	0	7	0	0	1000	44330	44330	0
1	10	Category E	1137	28	16:52:42	1138	1138	58	5.7	8.47119	0.146055	-0.0233365	0.00561103	-0.0117819	55.0088	0.948427	0.1998	-0.0999377	-0.921496	0.00506381	0.0711605	0	0	0.0515726	2.99121	0	0	0.00646552	0.0804084	0.00482809	0.0694845	0.0138276	0.117591	0	7	0	0	1000	44330	44330	0
1	11	Category L	1195	28	17:06:46	1196	1196	60	5.9	3.05371	0.0508952	0.0303141	-0.016097	0.00217692	56.9968	0.949947	0.153406	-0.124325	-0.92856	0.00127767	0.0357445	0	0	0.0500529	3.00317	0	0	0.00193278	0.0439634	0.000545247	0.0233505	0.000427246	0.0206699	0	7	0	0	1000	44330	44330	0
1	12	Category E	1255	28	17:07:01	1256	1256	73	7.2	15.3594	0.210402	-0.054547	0.0136986	-0.00151835	69.0427	0.945791	-0.00170898	-0.124445	-0.936895	0.00825396	0.0908513	0	0	0.0542093	3.95728	0	0	0.0196851	0.140304	0.00812018	0.0901121	0.0240997	0.155241	0	7	0	0	1000	44330	44330	0
1	13	Category L	1328	28	17:07:12	1329	1329	117	11.7	15.8665	0.135611	0.0130793	-0.00903529	0.104649	123.417	1.05485	0.0973245	-0.156722	-1.03745	0.0422259	0.205489	0.00565279	0.0751851	0.123139	14.4072	0.0037727	0.0614223	0.00159213	0.0399015	0.000603048	0.024557	0.0400057	0.200014	0	7	0	0	1000	44330	44330	0
1	14	Category M	1445	28	18:07:32	1446	1446	11	1.001	25.6028	2.32753	0.0424361	-0.284624	-1.06894	15.1577	1.37797	0.152788	-0.100386	-1.36577	10.8131	3.28832	0.00170898	0.0413399	0.377974	4.15771	0.00157582	0.0396966	0.249867	0.499867	7.84035	2.80006	6.14551	2.47901	0	7	0	0	1000	44330	44330	0
1	15	Category N	1456	28	18:14:15	1457	1457	13	1.2	26.4978	2.03829	-0.00135216	0.301964	-0.970534	17.9063	1.3774	0.160889	-0.0812237	-1.36557	5.67105	2.3814	0.00152118	0.0390024	0.377404	4.90625	0.00142728	0.0377794	0.195388	0.442027	3.83027	1.95711	4.56547	2.1367	0	7	0	0	1000	44330	44330	0
1	16	Category L	1469	28	18:17:37	1470	1470	311	31.1	25.3479	0.0815045	0.00920434	0.000754402	0.0400854	305.481	0.982255	0.152165	-0.043826	-0.967835	0.0153212	0.123779	0.0021431	0.0462936	0.0823531	25.6118	0.00137614	0.0370963	0.00166502	0.0408047	0.000760683	0.0275805	0.0153832	0.124029	0	7	0	0	1000	44330	44330	0
1	17	Category E	1780	28	18:18:09	1781	1781	171	17.1	33.1433	0.193821	0.00702011	-0.00275551	-0.00566949	161.892	0.946737	-0.0340469	-0.0794299	-0.940901	0.0179251	0.133885	2.86E-06	0.00168981	0.0532626	9.10791	2.86E-06	0.00168981	0.0211674	0.14549	0.01931	0.13896	0.014597	0.120818	0	7	0	0	1000	44330	44330	0
1	18	Category C	1951	28	18:40:35	1952	1952	316	31.6	47.3086	0.149711	-0.0251743	-0.000373937	0.00224053	299.654	0.948272	-0.211881	-0.0998682	-0.9178	0.00556733	0.0746146	7.73E-07	0.000878975	0.0517277	16.3459	7.73E-07	0.000878975	0.0143587	0.119828	0.0026531	0.0515082	0.011463	0.107065	0	7	0	0	1000	44330	44330	0
1	19	Category E	2267	28	18:46:01	2268	2268	129	12.9	22.5679	0.174945	0.0136832	0.00171088	-0.00765163	120.981	0.937841	0.111797	-0.051315	-0.927918	0.00649906	0.0806168	0	0	0.0621593	8.01855	0	0	0.0186739	0.136653	0.00497366	0.0705241	0.0134504	0.115976	0	7	0	0	1000	44330	44330	0
1	20	Category L	2396	28	18:46:15	2397	2397	44	4.301	4.67529	0.106257	0.0956088	0.00943271	0.0360773	41.1182	0.934504	0.279813	-0.0662287	-0.888727	0.00340687	0.0583684	0	0	0.0654963	2.88184	0	0	0.0108032	0.103939	0.000449441	0.0212	0.00137607	0.0370954	0	7	0	0	1000	44330	44330	0
1	21	Category E	2440	28	18:48:37	2441	2441	118	11.7	22.1453	0.187672	-0.0134836	-0.0150891	-0.00358556	111.198	0.942356	0.258659	-0.109032	-0.899133	0.00836492	0.0914599	0	0	0.0576441	6.802	0	0	0.0190802	0.138131	0.00519109	0.0720492	0.0176485	0.132848	0	7	0	0	1000	44330	44330	0
1	22	Category L	2558	28	18:54:04	2559	2559	112	11.1	3.4751	0.0310277	0.00158909	0.0147269	1.53E-05	105.1	0.938389	0.208799	0.00578308	-0.914437	0.00114005	0.0337646	0	0	0.0616106	6.90039	0	0	0.00012207	0.0110485	0.000566755	0.0238066	0.000211443	0.0145411	0	7	0	0	1000	44330	44330	0
1	23	Category E	2670	28	18:54:16	2671	2671	112	11.1	18.7844	0.167718	-0.00624738	0.00830732	-0.00542559	106.571	0.951527	0.106441	-0.0581709	-0.94257	0.00554766	0.0744826	0	0	0.0484728	5.42896	0	0	0.00981576	0.0990745	0.00636509	0.0797815	0.0174146	0.131965	0	7	0	0	1000	44330	44330	0
1	24	Category F	2782	28	19:07:00	2783	2783	92	9.1	12.9219	0.140455	-0.0202345	-0.0248466	0.000445822	86.7434	0.942863	0.0975581	-0.156701	-0.9242	0.00527821	0.0726513	0	0	0.0571369	5.25659	0	0	0.0115224	0.107342	0.00531537	0.0729066	0.00764532	0.0874375	0	7	0	0	1000	44330	44330	0
1	25	Category L	2874	28	19:16:59	2875	2875	221	22.101	28.4021	0.128516	-0.00884209	0.0081881	0.0895123	226.515	1.02495	0.229831	-0.0739857	-0.995496	0.0303364	0.174173	0.00780035	0.0883196	0.135548	29.9561	0.00617974	0.0786113	0.00435808	0.0660157	0.00214866	0.0463536	0.056856	0.238445	0	7	0	0	1000	44330	44330	0
1	26	Category M	3095	28	19:17:22	3096	3096	17	1.6	42.7239	2.51317	0.391314	-0.207318	-1.05526	30.6416	1.80245	0.300221	-0.121395	-1.77301	7.5328	2.74459	0.0161276	0.126995	0.802447	13.6416	0.0157255	0.125401	0.689094	0.830117	2.48616	1.57675	9.57285	3.094	0	7	0	0	1000	44330	44330	0
1	27	Category N	3112	28	19:17:33	3113	3113	20	1.901	46.8545	2.34272	0.0390381	0.156848	-0.922363	36.1042	1.80521	0.266846	-0.131506	-1.78049	8.41061	2.9001	0.0184937	0.135991	0.805212	16.1042	0.0178711	0.133683	0.280603	0.52972	2.76453	1.66269	10.1359	3.18369	0	7	0	0	1000	44330	44330	0
1	28	Category E	3132	28	19:33:39	3133	3133	74	7.3	24.7854	0.334938	-0.0697582	-0.0119431	0.223788	87.1248	1.17736	0.11634	-0.0825162	-1.16804	0.09439	0.30723	0.0216691	0.147204	0.239611	17.7312	0.017753	0.13324	0.017885	0.133735	0.00464197	0.068132	0.156926	0.396139	0	7	0	0	1000	44330	44330	0
1	29	Category F	3206	28	20:00:08	3207	3207	100	9.9	26.5251	0.265251	-0.000537109	0.0300464	0.145181	108.81	1.0881	0.210764	-0.0915771	-1.06214	0.0725708	0.26939	0.0108911	0.10436	0.161953	16.1953	0.0065918	0.0811899	0.0126367	0.112413	0.00881104	0.0938671	0.0734839	0.271079	0	7	0	0	1000	44330	44330	0
1	30	Category M	3306	28	20:00:19	3307	3307	15	1.4	48.4771	3.2318	0.373454	-0.36582	-1.83962	20.8208	1.38805	0.242334	-0.209277	-1.35059	19.097	4.37001	0.000439453	0.0209631	0.388053	5.8208	0.000309245	0.0175854	0.731722	0.855408	11.7508	3.42794	11.9967	3.46363	0	7	0	0	1000	44330	44330	0
1	31	Category E	3321	28	20:05:02	3322	3322	55	5.4	20.562	0.373855	-0.0896351	0.057373	0.238485	66.6572	1.21195	0.170024	-0.189644	-1.18458	0.123291	0.351128	0.0193714	0.139181	0.24438	13.4409	0.0132635	0.115167	0.0320401	0.178998	0.0142667	0.119443	0.124481	0.352818	0	7	0	0	1000	44330	44330	0
1	32	Category L	3376	28	20:23:13	3377	3377	90	8.9	9.37061	0.104118	0.0145779	-0.0149116	0.0796821	92.1711	1.02412	0.169008	-0.136019	-0.999634	0.0179552	0.133997	0.00304091	0.0551444	0.0820557	7.38501	0.000922309	0.0303695	0.000857205	0.0292781	0.00181478	0.0426002	0.0155518	0.124707	0	7	0	0	1000	44330	44330	0
1	33	Category M	3466	28	20:23:22	3467	3467	15	1.4	21.4705	1.43136	0.146126	0.157454	-0.874007	17.1484	1.14323	0.13597	-0.08125	-1.13218	3.62821	1.90479	1.63E-05	0.00403436	0.143229	2.14844	0	0	0.0949382	0.30812	1.3762	1.17312	3.30366	1.8176	0	7	0	0	1000	44330	44330	0
1	34	Category E	3481	28	20:23:24	3482	3482	76	7.5	20.271	0.266724	0.0184487	-0.0285291	0.0803897	77.1301	1.01487	0.0699816	-0.111103	-1.00388	0.0223196	0.149397	0.00317062	0.0563082	0.0993813	7.55298	0.000639263	0.0252836	0.0394319	0.198575	0.00972708	0.0986259	0.0346358	0.186107	0	7	0	0	1000	44330	44330	0
1	35	Category C	3557	28	20:25:47	3558	3558	588	58.8	98.532	0.167571	-0.00756296	0.00276028	0.000587515	559.927	0.952256	-0.325995	-0.055341	-0.891724	0.00939443	0.0969249	3.74E-06	0.00193309	0.047744	28.0735	3.74E-06	0.00193309	0.0171206	0.130846	0.00329424	0.0573954	0.01717	0.131034	0	7	0	0	1000	44330	44330	0
1	36	Category G	4145	28	20:30:31	4146	4146	124	12.3	31.5281	0.254259	-0.045101	-0.0065977	0.0070092	118.831	0.958315	-0.313189	-0.116841	-0.896589	0.0205078	0.143205	1.18E-05	0.00343704	0.041685	5.16895	1.18E-05	0.00343704	0.0461879	0.214914	0.00389444	0.0624054	0.0356032	0.188688	0	7	0	0	1000	44330	44330	0
1	37	Category L	4269	28	20:38:03	4270	4270	165	16.501	14.5696	0.0883005	0.0667273	-0.00392992	-0.010396	153.647	0.931192	0.0444691	-0.175037	-0.909331	0.00164388	0.0405448	1.63E-05	0.00403436	0.0688077	11.3533	1.63E-05	0.00403436	0.0132073	0.114923	0.000952888	0.0308689	0.000580019	0.0240836	0	7	0	0	1000	44330	44330	0
1	38	Category G	4434	28	20:38:35	4435	4435	154	15.3	36.0698	0.23422	-0.0643865	0.00557402	0.00326895	146.505	0.951332	-0.225301	-0.069607	-0.918603	0.0164256	0.128162	3.17E-06	0.00178063	0.048668	7.49487	3.17E-06	0.00178063	0.0359759	0.189673	0.00537268	0.0732986	0.0294015	0.171469	0	7	0	0	1000	44330	44330	0
1	39	Category L	4588	28	20:52:42	4589	4589	182	18.1	13.9399	0.0765931	0.0541764	0.00704386	-0.00132668	169.978	0.933944	0.146449	-0.0508336	-0.917285	0.00101546	0.0318663	2.68E-06	0.00163795	0.0660561	12.0222	2.68E-06	0.00163795	0.00896211	0.0946684	0.000719008	0.0268143	0.000413161	0.0203264	0	7	0	0	1000	44330	44330	0
1	40	Category C	4770	28	20:55:35	4771	4771	293	29.301	52.1365	0.17794	-0.0183864	-0.00893071	0.00141818	278.177	0.949411	-0.282674	-0.17257	-0.887607	0.0107597	0.103729	8.33E-07	0.000912822	0.0505888	14.8225	8.33E-07	0.000912822	0.0205536	0.143365	0.00337047	0.0580558	0.0184722	0.135912	0	7	0	0	1000	44330	44330	0
1	41	Category D	5063	28	21:46:02	5064	5064	428	42.8	71.29	0.166566	-0.00338488	0.00478926	-7.99E-06	410.254	0.958537	-0.298434	-0.0983214	-0.905179	0.0100457	0.100228	0	0	0.0414634	17.7463	0	0	0.0167179	0.129298	0.00317326	0.0563317	0.0182415	0.135061	0	7	0	0	1000	44330	44330	0
1	42	Category E	5491	28	22:47:09	5492	5492	113	11.3	24.812	0.219575	0.0180405	-0.00574271	-0.000663285	105.914	0.93729	-0.00375933	-0.129941	-0.916405	0.0105499	0.102713	0	0	0.0627096	7.08618	0	0	0.0244162	0.156257	0.0095647	0.0977993	0.0248267	0.157565	0	7	0	0	1000	44330	44330	0
1	43	Category L	5604	28	22:47:22	5605	5605	117	11.601	7.15869	0.0611854	0.0316736	-0.00817141	-0.00401684	111.078	0.949388	0.0525048	-0.150409	-0.931407	0.0017841	0.0422387	0	0	0.0506122	5.92163	0	0	0.00469084	0.0684897	0.000494541	0.0222383	0.000296307	0.0172136	0	7	0	0	1000	44330	44330	0
1	44	Category C	5721	29	2:01:09	5722	5722	405	40.5	94.3962	0.233077	-0.00957152	0.00249687	4.04E-05	351.12	0.866963	-0.240327	-0.100391	-0.826207	0.0189592	0.137692	0.00725489	0.0851757	0.0342713	13.8799	8.44E-06	0.00290507	0.0356572	0.188831	0.00462179	0.0679838	0.0390179	0.197529	0	7	0	0	1000	44330	0	44330
