# Supplementary material for: Development of a multisensor biologging collar and analytical techniques to describe high‐resolution spatial behavior in free‐ranging terrestrial mammals
Source: Ecol Evol. 2024 Sep 23;14(9):e70264. doi: 10.1002/ece3.70264 (PMC11420106; doi:10.1002/ece3.70264)
Supplement: Supplementary file 1 — Appendix S1 [file ECE3-14-e70264-s001.zip › doi_10_5061_dryad_jdfn2z3hv__v20240620/B7_S14_Master.csv]

Counter	Total Event no.	Event no.	Category	Acc_x	Acc_y	Acc_z	Mag_x	Mag_y	Mag_z	Temp C	Pressure hbar	Date	DD	MM	YY	Time_dd:hh:mm:ss	Total secs	Decimal secs	Hours	Minutes	Seconds	Anlg	Light	Battery V	Acc_x sm	Acc_y sm	Acc_z sm	Ang vel	VeDBA	Vel m/s	Vel/VEDBA	FFT cleaned	FFT stuff	FFT stuff	FFT stuff	FFT sweep	FFT zero crossings	FFT zero crossings manual	VeSBA	Animal g	ODBA	Dyn AccX	Dyn AccY	Dyn AccZ	Smth Press	Altitude smth	Pressure change	Altitude change	Median pressure
0	1	1	Category E	0.179932	-0.10791	-0.86377	0.0725098	-0.0361328	0.470215	0	0	28/6/2018	28	6	2018	16:39:20	59960	0.199	16	39	20	0	0.0583496	3.54492	0	0	0	0	0	0	0	0	0	0	0	0	0	0	0	0	0	0	0	0	0	0	0	44330	0
1	2	2	Category E	0.20385742	-0.047851563	-0.82788086	0.056640625	-0.050292969	0.46655273	0	0	28/6/2018	28	6	2018	16:39:20	59960	0.3	16	39	20	0	0.058349609	3.5449219	0	0	0	0	0	0	0	0	0	0	0	0	0	0	0	0	0	0	0	0	0	0	0	44330	0
2	3	3	Category E	0.19189453	-0.035888672	-1.0439453	0.056396484	-0.059570313	0.47070313	0	0	28/6/2018	28	6	2018	16:39:20	59960	0.4	16	39	20	0	0.058349609	3.5449219	0	0	0	0	0	0	0	0	0	0	0	0	0	0	0	0	0	0	0	0	0	0	0	44330	0
3	4	4	Category E	0.25195313	-0.071777344	-1.0559082	0.048828125	-0.078613281	0.46484375	0	0	28/6/2018	28	6	2018	16:39:20	59960	0.5	16	39	20	0	0.058349609	3.5449219	0	0	0	0	0	0	0	0	0	0	0	0	0	0	0	0	0	0	0	0	0	44330	0	0	0
4	5	5	Category E	0.21582031	-0.071777344	-0.77978516	0.075439453	-0.072021484	0.46459961	0	0	28/6/2018	28	6	2018	16:39:20	59960	0.6	16	39	20	0	0.058349609	3.5449219	0	0	0	0	0	0	0	0	0	0	0	0	0	0	0	0	0	0	0	0	0	44330	0	0	0
5	6	6	Category E	0.20385742	-0.10791016	-0.86376953	0.091064453	-0.046630859	0.46264648	0	0	28/6/2018	28	6	2018	16:39:20	59960	0.7	16	39	20	0	0.058349609	3.5449219	0	0	0	0	0	0	0	0	0	0	0	0	0	0	0	0	0	0	0	0	0	44330	0	0	0
6	7	7	Category E	-0.011962891	-0.15576172	-0.85180664	0.064697266	-0.03515625	0.47192383	0	0	28/6/2018	28	6	2018	16:39:20	59960	0.8	16	39	20	0	0.058349609	3.5449219	0	0	0	0	0	0	0	0	0	0	0	0	0	0	0	0	0	0	0	0	0	44330	0	0	0
7	8	8	Category E	0.20385742	-0.11987305	-1.0078125	0.10180664	-0.04296875	0.46582031	0	0	28/6/2018	28	6	2018	16:39:20	59960	0.9	16	39	20	0	0.058349609	3.5449219	0	0	0	0	0	0	0	0	0	0	0	0	0	0	0	0	0	0	0	0	0	44330	0	0	0
8	9	9	Category E	0.19189453	-0.19189453	-1.1159668	0.15600586	-0.024902344	0.45239258	0	0	28/6/2018	28	6	2018	16:39:21	59961	0	16	39	21	0	0.058349609	3.5449219	0	0	0	0	0	0	0	0	0	0	0	0	0	0	0	0	0	0	0	0	0	44330	0	0	0
9	10	10	Category E	0.059814453	-0.17993164	-0.85180664	0.16381836	-0.027587891	0.45361328	0	0	28/6/2018	28	6	2018	16:39:21	59961	0.1	16	39	21	0	0.058349609	3.5449219	0	0	0	0	0	0	0	0	0	0	0	0	0	0	0	0	0	0	0	0	0	44330	0	0	0
10	11	11	Category E	0.047851563	-0.13183594	-0.85180664	0.15063477	-0.042480469	0.4519043	0	0	28/6/2018	28	6	2018	16:39:21	59961	0.2	16	39	21	0	0.058349609	3.5449219	0	0	0	36.40918	0	0	0	0	0	0	0	0	0	0	0	0	0	0	0	0	0	44330	0	0	0
11	12	12	Category E	0.011962891	-0.11987305	-0.88793945	0.13574219	-0.050537109	0.45654297	0	0	28/6/2018	28	6	2018	16:39:21	59961	0.3	16	39	21	0	0.058349609	3.5449219	0	0	0	35.633057	0	0	0	0	0	0	0	0	0	0	0	0	0	0	0	0	0	44330	0	0	0
12	13	13	Category E	0.059814453	-0.2277832	-0.92382813	0.14111328	-0.071044922	0.45019531	0	0	28/6/2018	28	6	2018	16:39:21	59961	0.4	16	39	21	0	0.058349609	3.5449219	0	0	0	34.007568	0	0	0	0	0	0	0	0	0	0	0	0	0	0	0	0	0	44330	0	0	0
13	14	14	Category E	0.047851563	-0.13183594	-1.1037598	0.1484375	-0.10620117	0.44165039	0	0	28/6/2018	28	6	2018	16:39:21	59961	0.5	16	39	21	0	0.058349609	3.5449219	0	0	0	31.962646	0	0	0	0	0	0	0	0	0	0	0	0	0	0	0	0	0	44330	0	0	0
14	15	15	Category E	0.083984375	-0.059814453	-0.91186523	0.14453125	-0.065185547	0.45141602	0	0	28/6/2018	28	6	2018	16:39:21	59961	0.6	16	39	21	0	0.058349609	3.5449219	0	0	0	24.981934	0	0	0	0	0	0	0	0	0	0	0	0	0	0	0	0	0	44330	0	0	0
15	16	16	Category E	-0.10791016	-0.13183594	-0.93579102	0.16894531	-0.005126953	0.45214844	0	0	28/6/2018	28	6	2018	16:39:21	59961	0.7	16	39	21	0	0.059082031	3.4853027	0	0	0	17.541016	0	0	0	0	0	0	0	0	0	0	0	0	0	0	0	0	0	44330	0	0	0
16	17	17	Category E	0.059814453	-0.19189453	-0.82788086	0.14575195	0.025146484	0.45605469	0	0	28/6/2018	28	6	2018	16:39:21	59961	0.8	16	39	21	0	0.059082031	3.4853027	0	0	0	10.195313	0	0	0	0	0	0	0	0	0	0	0	0	0	0	0	0	0	44330	0	0	0
17	18	18	Category E	0.19189453	-0.21582031	-0.89990234	0.17163086	0.020019531	0.44946289	0	0	28/6/2018	28	6	2018	16:39:21	59961	0.9	16	39	21	0	0.059082031	3.4853027	0	0	0	2.0407715	0	0	0	0	0	0	0	0	0	0	0	0	0	0	0	0	0	44330	0	0	0
18	19	19	Category E	0.13183594	-0.19189453	-1.0439453	0.18383789	0.047607422	0.44458008	0	0	28/6/2018	28	6	2018	16:39:22	59962	0	16	39	22	0	0.059082031	3.4853027	0	0	0	4.6813965	0	0	0	0	0	0	0	0	0	0	0	0	0	0	0	0	0	44330	0	0	0
19	20	20	Category E	0.14379883	-0.15576172	-0.92382813	0.15600586	0.020019531	0.45751953	0	0	28/6/2018	28	6	2018	16:39:22	59962	0.1	16	39	22	0	0.059082031	3.4853027	0	0	0	11.635986	0	0	0	0	0	0	0	0	0	0	0	0	0	0	0	0	0	44330	0	0	0
20	21	21	Category E	0.023925781	-0.13183594	-0.87597656	0.14648438	-0.003417969	0.45849609	0	0	28/6/2018	28	6	2018	16:39:22	59962	0.2	16	39	22	0	0.059082031	3.4853027	0	0	0	15.624756	0	0	0	0	0	0	0	0	0	0	0	0	0	0	0	0	0	44330	0	0	0
21	22	22	Category E	0.14379883	-0.10791016	-0.82788086	0.12084961	-0.029296875	0.46264648	0	0	28/6/2018	28	6	2018	16:39:22	59962	0.3	16	39	22	0	0.059082031	3.4853027	0	0	0	18.995605	0	0	0	0	0	0	0	0	0	0	0	0	0	0	0	0	0	44330	0	0	0
22	23	23	Category E	0.2277832	-0.083984375	-1.1518555	0.10253906	-0.015136719	0.46508789	0	0	28/6/2018	28	6	2018	16:39:22	59962	0.4	16	39	22	0	0.059082031	3.4853027	0	0	0	21.277832	0	0	0	0	0	0	0	0	0	0	0	0	0	0	0	0	0	44330	0	0	0
23	24	24	Category E	0.21582031	-0.023925781	-0.95996094	0.098388672	-0.022460938	0.46630859	0	0	28/6/2018	28	6	2018	16:39:22	59962	0.5	16	39	22	0	0.059082031	3.4853027	0	0	0	20.818848	0	0	0	0	0	0	0	0	0	0	0	0	0	0	0	0	0	44330	0	0	0
24	25	25	Category E	0.2277832	-0.023925781	-0.87597656	0.11572266	0.006347656	0.46923828	0	0	28/6/2018	28	6	2018	16:39:22	59962	0.6	16	39	22	0	0.059082031	3.4853027	0	0	0	20.955811	0	0	0	0	0	0	0	0	0	0	0	0	0	0	0	0	0	44330	0	0	0
25	26	26	Category E	0.035888672	-0.13183594	-0.95996094	0.1027832	0.027099609	0.47094727	0	0	28/6/2018	28	6	2018	16:39:22	59962	0.7	16	39	22	0	0.059082031	3.4853027	0	0	0	20.963867	0	0	0	0	0	0	0	0	0	0	0	0	0	0	0	0	0	44330	0	0	0
26	27	27	Category E	0.16796875	-0.023925781	-0.85180664	0.081054688	0.028564453	0.47045898	0	0	28/6/2018	28	6	2018	16:39:22	59962	0.8	16	39	22	0	0.059082031	3.4853027	0	0	0	18.786865	0	0	0	0	0	0	0	0	0	0	0	0	0	0	0	0	0	44330	0	0	0
27	28	28	Category E	0.29980469	-0.13183594	-1.1518555	0.11206055	0.019287109	0.46630859	0	0	28/6/2018	28	6	2018	16:39:22	59962	0.9	16	39	22	0	0.059082031	3.4853027	0	0	0	16.918945	0	0	0	0	0	0	0	0	0	0	0	0	0	0	0	0	0	44330	0	0	0
28	29	29	Category E	0.2277832	-0.023925781	-0.76782227	0.10205078	0.014160156	0.47070313	0	0	28/6/2018	28	6	2018	16:39:23	59963	0	16	39	23	0	0.059082031	3.4853027	0	0	0	14.165771	0	0	0	0	0	0	0	0	0	0	0	0	0	0	0	0	0	44330	0	0	0
29	30	30	Category E	0.23999023	-0.035888672	-0.81591797	0.080322266	-0.006835938	0.47119141	0	0	28/6/2018	28	6	2018	16:39:23	59963	0.1	16	39	23	0	0.059082031	3.4853027	0	0	0	11.83252	0	0	0	0	0	0	0	0	0	0	0	0	0	0	0	0	0	44330	0	0	0
30	31	31	Category E	0.023925781	-0.14379883	-0.91186523	0.03515625	-0.006835938	0.47900391	0	0	28/6/2018	28	6	2018	16:39:23	59963	0.2	16	39	23	0	0.059082031	3.4853027	0	0	0	8.1245117	0	0	0	0	0	0	0	0	0	0	0	0	0	0	0	0	0	44330	0	0	0
31	32	32	Category E	0.38378906	-0.083984375	-0.95996094	0.014404297	-0.029052734	0.47485352	0	0	28/6/2018	28	6	2018	16:39:23	59963	0.3	16	39	23	0	0.059082031	3.4853027	0	0	0	4.2050781	0	0	0	0	0	0	0	0	0	0	0	0	0	0	0	0	0	44330	0	0	0
32	33	33	Category E	0.26391602	-0.095947266	-0.97192383	0.053222656	-0.023681641	0.47583008	0	0	28/6/2018	28	6	2018	16:39:23	59963	0.4	16	39	23	0	0.059082031	3.4853027	0	0	0	1.2456055	0	0	0	0	0	0	0	0	0	0	0	0	0	0	0	0	0	44330	0	0	0
33	34	34	Category E	0.23999023	-0.011962891	-0.74389648	0.039550781	-0.010009766	0.47607422	0	0	28/6/2018	28	6	2018	16:39:23	59963	0.5	16	39	23	0	0.059082031	3.4853027	0	0	0	2.888916	0	0	0	0	0	0	0	0	0	0	0	0	0	0	0	0	0	44330	0	0	0
34	35	35	Category E	0.13183594	-0.023925781	-0.89990234	0.069091797	0.017578125	0.47314453	0	0	28/6/2018	28	6	2018	16:39:23	59963	0.6	16	39	23	0	0.059082031	3.4853027	0	0	0	2.2619629	0	0	0	0	0	0	0	0	0	0	0	0	0	0	0	0	0	44330	0	0	0
35	36	36	Category E	0.071777344	-0.11987305	-0.97192383	0.043457031	0.009033203	0.47753906	0	0	28/6/2018	28	6	2018	16:39:23	59963	0.7	16	39	23	0	0.059082031	3.4853027	0	0	0	1.6396484	0	0	0	0	0	0	0	0	0	0	0	0	0	0	0	0	0	44330	0	0	0
36	37	37	Category E	0.31176758	0.059814453	-0.97192383	0.084472656	0.010498047	0.47143555	0	0	28/6/2018	28	6	2018	16:39:23	59963	0.8	16	39	23	0	0.059082031	3.4853027	0	0	0	3.095459	0	0	0	0	0	0	0	0	0	0	0	0	0	0	0	0	0	44330	0	0	0
37	38	38	Category E	0.39599609	-0.14379883	-1.0197754	0.11816406	0	0.46606445	0	0	28/6/2018	28	6	2018	16:39:23	59963	0.9	16	39	23	0	0.059082031	3.4853027	0	0	0	6.357666	0	0	0	0	0	0	0	0	0	0	0	0	0	0	0	0	0	44330	0	0	0
38	39	39	Category E	0.17993164	-0.11987305	-0.76782227	0.098632813	-0.012695313	0.47143555	0	0	28/6/2018	28	6	2018	16:39:24	59964	0	16	39	24	0	0.059082031	3.4853027	0	0	0	8.8764648	0	0	0	0	0	0	0	0	0	0	0	0	0	0	0	0	0	44330	0	0	0
39	40	40	Category E	0.095947266	-0.11987305	-0.80395508	0.10864258	-0.026855469	0.46508789	0	0	28/6/2018	28	6	2018	16:39:24	59964	0.1	16	39	24	0	0.059082031	3.4853027	0	0	0	10.266846	0	0	0	0	0	0	0	0	0	0	0	0	0	0	0	0	0	44330	0	0	0
40	41	41	Category E	0	-0.095947266	-0.92382813	0.084472656	-0.042480469	0.46923828	0	0	28/6/2018	28	6	2018	16:39:24	59964	0.2	16	39	24	0	0.059082031	3.4853027	0.15087891	-0.10839844	-0.92285156	13.457031	0.15161133	0	0	0	0	0	0	0	0	0	0.94140625	0.05859375	0.16455078	-0.15087891	0.012451172	-0.000732422	0	44330	0	0	0
41	42	42	Category E	0.15576172	-0.15576172	-0.97192383	0.087646484	-0.063964844	0.46289063	0	0	28/6/2018	28	6	2018	16:39:24	59964	0.3	16	39	24	0	0.059082031	3.4853027	0.15307617	-0.10839844	-0.92504883	15.201172	0.06640625	0	0	0	0	0	0	0	0	0	0.94384766	0.056152344	0.096435547	0.002441406	-0.047119141	-0.046630859	0	44330	0	0	0
42	43	43	Category E	0.19189453	-0.059814453	-1.1638184	0.088378906	-0.073486328	0.46386719	0	0	28/6/2018	28	6	2018	16:39:24	59964	0.4	16	39	24	0	0.059082031	3.4853027	0.15429688	-0.10986328	-0.92675781	15.9729	0.24487305	0	0	0	0	0	0	0	0	0	0.94604492	0.053955078	0.32446289	0.037353516	0.050048828	-0.23681641	0	44330	0	0	0
43	44	44	Category E	0.15576172	-0.023925781	-0.80395508	0.098876953	-0.070800781	0.46044922	0	0	28/6/2018	28	6	2018	16:39:24	59964	0.5	16	39	24	0	0.059082031	3.4853027	0.15478516	-0.11010742	-0.92285156	14.839844	0.14697266	0	0	0	0	0	0	0	0	0	0.94213867	0.057861328	0.20605469	0.000732422	0.086181641	0.11889648	0	44330	0	0	0
44	45	45	Category E	0.10791016	-0.071777344	-0.79199219	0.11816406	-0.041992188	0.46630859	0	0	28/6/2018	28	6	2018	16:39:24	59964	0.6	16	39	24	0	0.059082031	3.4853027	0.15429688	-0.11010742	-0.91918945	16.142334	0.14086914	0	0	0	0	0	0	0	0	0	0.9387207	0.061279297	0.2121582	-0.046386719	0.038330078	0.12719727	0	44330	0	0	0
45	46	46	Category E	-0.011962891	-0.16796875	-0.91186523	0.095947266	-0.038574219	0.46777344	0	0	28/6/2018	28	6	2018	16:39:24	59964	0.7	16	39	24	0	0.059082031	3.4853027	0.15356445	-0.1105957	-0.92114258	16.255127	0.17553711	0	0	0	0	0	0	0	0	0	0.94042969	0.059570313	0.23217773	-0.16552734	-0.057128906	0.009277344	0	44330	0	0	0
46	47	47	Category E	0.16796875	-0.071777344	-0.81591797	0.12817383	-0.03125	0.45874023	0	0	28/6/2018	28	6	2018	16:39:24	59964	0.8	16	39	24	0	0.059082031	3.4853027	0.15576172	-0.11010742	-0.9230957	15.79126	0.11450195	0	0	0	0	0	0	0	0	0	0.94262695	0.057373047	0.15771484	0.011962891	0.038330078	0.10717773	0	44330	0	0	0
47	48	48	Category E	0.2277832	-0.13183594	-1.2119141	0.15527344	-0.019042969	0.45751953	0	0	28/6/2018	28	6	2018	16:39:24	59964	0.9	16	39	24	0	0.059082031	3.4853027	0.15820313	-0.11083984	-0.92382813	15.291992	0.296875	0	0	0	0	0	0	0	0	0	0.94384766	0.056152344	0.37817383	0.069335938	-0.020751953	-0.2878418	0	44330	0	0	0
48	49	49	Category E	0.17993164	-0.21582031	-0.83984375	0.15185547	-0.022216797	0.45654297	0	0	28/6/2018	28	6	2018	16:39:25	59965	0	16	39	25	0	0.059082031	3.4853027	0.15844727	-0.11181641	-0.91967773	13.558838	0.1328125	0	0	0	0	0	0	0	0	0	0.93994141	0.060058594	0.20507813	0.021240234	-0.10375977	0.079833984	0	44330	0	0	0
49	50	50	Category E	0.19189453	-0.13183594	-0.88793945	0.13354492	-0.044921875	0.45751953	0	0	28/6/2018	28	6	2018	16:39:25	59965	0.1	16	39	25	0	0.059082031	3.4853027	0.15722656	-0.11157227	-0.91674805	11.071533	0.049072266	0	0	0	0	0	0	0	0	0	0.93676758	0.063232422	0.083251953	0.034423828	-0.020019531	0.028808594	0	44330	0	0	0
50	51	51	Category E	-0.023925781	-0.19189453	-0.95996094	0.080322266	-0.072265625	0.4597168	0	0	28/6/2018	28	6	2018	16:39:25	59965	0.2	16	39	25	0	0.059082031	3.4853027	0.15795898	-0.11132813	-0.91723633	6.229248	0.20336914	0	0	0	0	0	0	0	0	0	0.9375	0.0625	0.3046875	-0.18188477	-0.080322266	-0.042480469	0	44330	0	0	0
51	52	52	Category E	0.27587891	-0.13183594	-0.75585938	0.060058594	-0.087402344	0.46289063	0	0	28/6/2018	28	6	2018	16:39:25	59965	0.3	16	39	25	0	0.059082031	3.4853027	0.16015625	-0.11132813	-0.91943359	3.4816895	0.20117188	0	0	0	0	0	0	0	0	0	0.93994141	0.060058594	0.29931641	0.11547852	-0.020263672	0.16357422	0	44330	0	0	0
52	53	53	Category E	0.21582031	-0.071777344	-1.1757813	0.064697266	-0.075927734	0.46606445	0	0	28/6/2018	28	6	2018	16:39:25	59965	0.4	16	39	25	0	0.059082031	3.4853027	0.16186523	-0.11157227	-0.91845703	2.5720215	0.26586914	0	0	0	0	0	0	0	0	0	0.93920898	0.060791016	0.35083008	0.053710938	0.039794922	-0.25708008	0	44330	0	0	0
53	54	54	Category E	0.17993164	-0.035888672	-0.79199219	0.079101563	-0.08203125	0.46337891	0	0	28/6/2018	28	6	2018	16:39:25	59965	0.5	16	39	25	0	0.058837891	3.4933594	0.16137695	-0.11083984	-0.91870117	2.2075195	0.1484375	0	0	0	0	0	0	0	0	0	0.93945313	0.060546875	0.22021484	0.018310547	0.074951172	0.12670898	0	44330	0	0	0
54	55	55	Category E	0.14379883	-0.16796875	-0.86376953	0.10839844	-0.030029297	0.46337891	0	0	28/6/2018	28	6	2018	16:39:25	59965	0.6	16	39	25	0	0.058837891	3.4933594	0.16137695	-0.11157227	-0.91699219	0.76953125	0.079345703	0	0	0	0	0	0	0	0	0	0.93774414	0.062255859	0.12719727	-0.017578125	-0.056152344	0.053222656	0	44330	0	0	0
55	56	56	Category E	0.059814453	-0.21582031	-0.87597656	0.073974609	-0.005859375	0.47192383	0	0	28/6/2018	28	6	2018	16:39:25	59965	0.7	16	39	25	0	0.058837891	3.4933594	0.16235352	-0.11303711	-0.91918945	0.21557617	0.15136719	0	0	0	0	0	0	0	0	0	0.94018555	0.059814453	0.24829102	-0.10253906	-0.10253906	0.043212891	0	44330	0	0	0
56	57	57	Category E	0.26391602	-0.13183594	-1.1159668	0.125	0	0.46484375	0	0	28/6/2018	28	6	2018	16:39:25	59965	0.8	16	39	25	0	0.058837891	3.4933594	0.16479492	-0.11352539	-0.9206543	0.68334961	0.21948242	0	0	0	0	0	0	0	0	0	0.94238281	0.057617188	0.31201172	0.098876953	-0.018066406	-0.19506836	0	44330	0	0	0
57	58	58	Category E	0.2277832	-0.23999023	-1.1159668	0.13452148	0.021728516	0.46191406	0	0	28/6/2018	28	6	2018	16:39:25	59965	0.9	16	39	25	0	0.058837891	3.4933594	0.16601563	-0.11303711	-0.92114258	3.2104492	0.24023438	0	0	0	0	0	0	0	0	0	0.94287109	0.057128906	0.3828125	0.061523438	-0.12670898	-0.19458008	0	44330	0	0	0
58	59	59	Category E	0.21582031	-0.11987305	-0.76782227	0.13305664	0.010498047	0.46557617	0	0	28/6/2018	28	6	2018	16:39:26	59966	0	16	39	26	0	0.058837891	3.4933594	0.16381836	-0.11206055	-0.92114258	9.3129883	0.16210938	0	0	0	0	0	0	0	0	0	0.94213867	0.057861328	0.21289063	0.051757813	-0.007568359	0.15332031	0	44330	0	0	0
59	60	60	Category E	0.10791016	-0.15576172	-0.86376953	0.12158203	0.004394531	0.46728516	0	0	28/6/2018	28	6	2018	16:39:26	59966	0.1	16	39	26	0	0.058837891	3.4933594	0.16381836	-0.11083984	-0.91870117	16.17749	0.090332031	0	0	0	0	0	0	0	0	0	0.93969727	0.060302734	0.15576172	-0.055908203	-0.044677734	0.054931641	0	44330	0	0	0
60	61	61	Category E	0.095947266	0.011962891	-0.70776367	0.099853516	-0.010742188	0.46728516	0	0	28/6/2018	28	6	2018	16:39:26	59966	0.2	16	39	26	0	0.058837891	3.4933594	0.1628418	-0.10961914	-0.92041016	19.42627	0.25390625	0	0	0	0	0	0	0	0	0	0.94116211	0.058837891	0.40136719	-0.066894531	0.12158203	0.21264648	0	44330	0	0	0
61	62	62	Category E	0.20385742	-0.071777344	-1.0917969	0.11743164	-0.012939453	0.46459961	0	0	28/6/2018	28	6	2018	16:39:26	59966	0.3	16	39	26	0	0.058837891	3.4933594	0.1640625	-0.10888672	-0.92089844	22.657715	0.17919922	0	0	0	0	0	0	0	0	0	0.94165039	0.058349609	0.24755859	0.039550781	0.037109375	-0.1706543	0	44330	0	0	0
62	63	63	Category E	0.17993164	-0.035888672	-0.93579102	0.14282227	-0.008544922	0.45263672	0	0	28/6/2018	28	6	2018	16:39:26	59966	0.4	16	39	26	0	0.058837891	3.4933594	0.16308594	-0.10766602	-0.92382813	25.721191	0.074707031	0	0	0	0	0	0	0	0	0	0.94433594	0.055664063	0.1003418	0.016845703	0.071777344	-0.01171875	0	44330	0	0	0
63	64	64	Category E	0.19189453	-0.071777344	-0.80395508	0.16918945	0.026855469	0.4519043	0	0	28/6/2018	28	6	2018	16:39:26	59966	0.5	16	39	26	0	0.058837891	3.4933594	0.16137695	-0.10839844	-0.92114258	30.053711	0.12670898	0	0	0	0	0	0	0	0	0	0.94165039	0.058349609	0.18432617	0.030273438	0.036621094	0.1171875	0	44330	0	0	0
64	65	65	Category E	0.083984375	-0.071777344	-0.92382813	0.15869141	0.071044922	0.45239258	0	0	28/6/2018	28	6	2018	16:39:26	59966	0.6	16	39	26	0	0.058837891	3.4933594	0.16162109	-0.11010742	-0.92016602	28.74292	0.086669922	0	0	0	0	0	0	0	0	0	0.94067383	0.059326172	0.11962891	-0.077636719	0.038330078	-0.003417969	0	44330	0	0	0
65	66	66	Category E	0.11987305	-0.095947266	-0.85180664	0.15112305	0.087646484	0.45458984	0	0	28/6/2018	28	6	2018	16:39:26	59966	0.7	16	39	26	0	0.058837891	3.4933594	0.15942383	-0.11108398	-0.92260742	25.618408	0.082519531	0	0	0	0	0	0	0	0	0	0.94287109	0.057128906	0.12597656	-0.039550781	0.015136719	0.070800781	0	44330	0	0	0
66	67	67	Category E	0.19189453	-0.2277832	-1.1518555	0.15283203	0.095458984	0.45654297	0	0	28/6/2018	28	6	2018	16:39:26	59966	0.8	16	39	26	0	0.058837891	3.4933594	0.16015625	-0.11181641	-0.92236328	26.624512	0.25878906	0	0	0	0	0	0	0	0	0	0.94287109	0.057128906	0.37670898	0.031494141	-0.11572266	-0.22924805	0	44330	0	0	0
67	68	68	Category E	0.14379883	-0.059814453	-0.83984375	0.12768555	0.083496094	0.45996094	0	0	28/6/2018	28	6	2018	16:39:26	59966	0.9	16	39	26	0	0.058837891	3.4933594	0.15893555	-0.11230469	-0.92358398	27.102783	0.10009766	0	0	0	0	0	0	0	0	0	0.94384766	0.056152344	0.15161133	-0.015136719	0.052490234	0.083740234	0	44330	0	0	0
68	69	69	Category E	0.21582031	-0.035888672	-0.77978516	0.14599609	0.0625	0.45800781	0	0	28/6/2018	28	6	2018	16:39:27	59967	0	16	39	27	0	0.058837891	3.4933594	0.1574707	-0.11108398	-0.9206543	23.664795	0.17016602	0	0	0	0	0	0	0	0	0	0.94067383	0.059326172	0.2746582	0.058105469	0.075195313	0.14086914	0	44330	0	0	0
69	70	70	Category E	-0.023925781	-0.13183594	-0.97192383	0.140625	0.035888672	0.46240234	0	0	28/6/2018	28	6	2018	16:39:27	59967	0.1	16	39	27	0	0.058837891	3.4933594	0.15722656	-0.11206055	-0.92114258	17.076172	0.18896484	0	0	0	0	0	0	0	0	0	0.94116211	0.058837891	0.25146484	-0.18115234	-0.01953125	-0.050537109	0	44330	0	0	0
70	71	71	Category E	0.15576172	-0.14379883	-0.94799805	0.12158203	0.014892578	0.46142578	0	0	28/6/2018	28	6	2018	16:39:27	59967	0.2	16	39	27	0	0.058837891	3.4933594	0.15527344	-0.11303711	-0.92089844	13.442871	0.040527344	0	0	0	0	0	0	0	0	0	0.94067383	0.059326172	0.057617188	0.000244141	-0.030517578	-0.026855469	0	44330	0	0	0
71	72	72	Category E	0.071777344	-0.059814453	-1.1638184	0.13549805	0.0078125	0.46166992	0	0	28/6/2018	28	6	2018	16:39:27	59967	0.3	16	39	27	0	0.058837891	3.4933594	0.15527344	-0.11376953	-0.91992188	9.9746094	0.26318359	0	0	0	0	0	0	0	0	0	0.93994141	0.060058594	0.38110352	-0.083496094	0.053955078	-0.24365234	0	44330	0	0	0
72	73	73	Category E	0.17993164	-0.095947266	-0.87597656	0.14013672	0.03125	0.4621582	0	0	28/6/2018	28	6	2018	16:39:27	59967	0.4	16	39	27	0	0.058837891	3.4933594	0.15283203	-0.11425781	-0.92041016	5.0996094	0.055175781	0	0	0	0	0	0	0	0	0	0.93994141	0.060058594	0.08984375	0.026855469	0.018310547	0.044433594	0	44330	0	0	0
73	74	74	Category E	0.035888672	-0.035888672	-0.81591797	0.14477539	0.048583984	0.45776367	0	0	28/6/2018	28	6	2018	16:39:27	59967	0.5	16	39	27	0	0.058837891	3.4933594	0.15087891	-0.11547852	-0.921875	1.0817871	0.17553711	0	0	0	0	0	0	0	0	0	0.94116211	0.058837891	0.30053711	-0.11499023	0.079589844	0.10595703	0	44330	0	0	0
74	75	75	Category E	-0.059814453	-0.083984375	-0.88793945	0.14672852	0.059814453	0.45483398	0	0	28/6/2018	28	6	2018	16:39:27	59967	0.6	16	39	27	0	0.058837891	3.4933594	0.1496582	-0.11669922	-0.92431641	0.26196289	0.21533203	0	0	0	0	0	0	0	0	0	0.94360352	0.056396484	0.27880859	-0.20947266	0.032714844	0.036376953	0	44330	0	0	0
75	76	76	Category E	0.34790039	-0.071777344	-0.97192383	0.14599609	0.057617188	0.45654297	0	0	28/6/2018	28	6	2018	16:39:27	59967	0.7	16	39	27	0	0.058837891	3.4933594	0.14624023	-0.11743164	-0.92456055	1.1601563	0.21191406	0	0	0	0	0	0	0	0	0	0.94335938	0.056640625	0.29443359	0.20141602	0.045654297	-0.047119141	0	44330	0	0	0
76	77	77	Category E	0.13183594	-0.21582031	-1.1879883	0.15087891	0.046142578	0.45361328	0	0	28/6/2018	28	6	2018	16:39:27	59967	0.8	16	39	27	0	0.058837891	3.4933594	0.14453125	-0.11621094	-0.9230957	4.5510254	0.28295898	0	0	0	0	0	0	0	0	0	0.94165039	0.058349609	0.37670898	-0.012695313	-0.099365234	-0.26464844	0	44330	0	0	0
77	78	78	Category E	0.19189453	-0.11987305	-0.81591797	0.12841797	0.022705078	0.46362305	0	0	28/6/2018	28	6	2018	16:39:27	59967	0.9	16	39	27	0	0.058837891	3.4933594	0.14038086	-0.11816406	-0.92333984	7.7368164	0.11914063	0	0	0	0	0	0	0	0	0	0.94140625	0.05859375	0.16040039	0.051269531	-0.001464844	0.10742188	0	44330	0	0	0
78	79	79	Category E	0.13183594	-0.16796875	-0.89990234	0.086914063	0.022460938	0.47192383	0	0	28/6/2018	28	6	2018	16:39:28	59968	0	16	39	28	0	0.058837891	3.4933594	0.13427734	-0.11865234	-0.92480469	8.6672363	0.055175781	0	0	0	0	0	0	0	0	0	0.94213867	0.057861328	0.076904297	-0.002441406	-0.049072266	0.024902344	0	44330	0	0	0
79	80	80	Category E	0.19189453	-0.14379883	-0.76782227	0.060302734	0.027099609	0.47607422	0	0	28/6/2018	28	6	2018	16:39:28	59968	0.1	16	39	28	0	0.058837891	3.4933594	0.13256836	-0.11743164	-0.92724609	10.345459	0.17211914	0	0	0	0	0	0	0	0	0	0.9440918	0.055908203	0.24487305	0.059082031	-0.026123047	0.15942383	0	44330	0	0	0
80	81	81	Category E	0.34790039	-0.10791016	-1.0319824	0.042236328	0.030761719	0.4777832	0	0	28/6/2018	28	6	2018	16:39:28	59968	0.2	16	39	28	0	0.058837891	3.4933594	0.12915039	-0.11816406	-0.92797852	12.770264	0.2421875	0	0	0	0	0	0	0	0	0	0.94433594	0.055664063	0.33251953	0.21850586	0.010253906	-0.10375977	0	44330	0	0	0
81	82	82	Category E	0.29980469	-0.15576172	-0.97192383	0.015625	0.025878906	0.48217773	0	0	28/6/2018	28	6	2018	16:39:28	59968	0.3	16	39	28	0	0.058837891	3.4933594	0.12988281	-0.11914063	-0.92651367	12.671875	0.17919922	0	0	0	0	0	0	0	0	0	0.94335938	0.056640625	0.2512207	0.16967773	-0.036376953	-0.045166016	0	44330	0	0	0
82	83	83	Category E	0.23999023	-0.059814453	-0.73193359	0.007568359	0.031982422	0.47900391	0	0	28/6/2018	28	6	2018	16:39:28	59968	0.4	16	39	28	0	0.058837891	3.4933594	0.12915039	-0.11962891	-0.9284668	12.278076	0.23339844	0	0	0	0	0	0	0	0	0	0.94506836	0.054931641	0.3671875	0.1105957	0.059814453	0.1965332	0	44330	0	0	0
83	84	84	Category E	0.21582031	-0.059814453	-0.76782227	0.005126953	0.042480469	0.47998047	0	0	28/6/2018	28	6	2018	16:39:28	59968	0.5	16	39	28	0	0.058837891	3.4933594	0.12817383	-0.12109375	-0.92456055	11.006348	0.18969727	0	0	0	0	0	0	0	0	0	0.94116211	0.058837891	0.30566406	0.087402344	0.061279297	0.15673828	0	44330	0	0	0
84	85	85	Category E	0.15576172	-0.11987305	-0.92382813	0.049804688	0.025146484	0.47973633	0	0	28/6/2018	28	6	2018	16:39:28	59968	0.6	16	39	28	0	0.058837891	3.4933594	0.12524414	-0.12329102	-0.92553711	12.878662	0.030517578	0	0	0	0	0	0	0	0	0	0.94213867	0.057861328	0.035888672	0.030273438	0.003417969	0.001708984	0	44330	0	0	0
85	86	86	Category E	0.37182617	-0.059814453	-1.0319824	0.08203125	-0.006591797	0.47192383	0	0	28/6/2018	28	6	2018	16:39:28	59968	0.7	16	39	28	0	0.058837891	3.4933594	0.12133789	-0.12426758	-0.92773438	15.278076	0.27856445	0	0	0	0	0	0	0	0	0	0.94384766	0.056152344	0.41894531	0.25024414	0.064453125	-0.10400391	0	44330	0	0	0
86	87	87	Category E	0.19189453	-0.2277832	-0.89990234	0.10009766	-0.008544922	0.46533203	0	0	28/6/2018	28	6	2018	16:39:28	59968	0.8	16	39	28	0	0.058837891	3.4933594	0.12329102	-0.1262207	-0.92749023	17.387939	0.12548828	0	0	0	0	0	0	0	0	0	0.9440918	0.055908203	0.19750977	0.068359375	-0.10131836	0.027587891	0	44330	0	0	0
87	88	88	Category E	0.21582031	-0.19189453	-0.68383789	0.07421875	-0.025634766	0.47070313	0	0	28/6/2018	28	6	2018	16:39:28	59968	0.9	16	39	28	0	0.058837891	3.4933594	0.12255859	-0.12719727	-0.93237305	19.977295	0.27319336	0	0	0	0	0	0	0	0	0	0.94897461	0.051025391	0.40625	0.093017578	-0.064453125	0.24853516	0	44330	0	0	0
88	89	89	Category E	0.095947266	-0.17993164	-0.87597656	0.053222656	-0.037841797	0.47460938	0	0	28/6/2018	28	6	2018	16:39:29	59969	0	16	39	29	0	0.058837891	3.4933594	0.12182617	-0.12719727	-0.92602539	20.477051	0.077148438	0	0	0	0	0	0	0	0	0	0.94262695	0.057373047	0.12890625	-0.025878906	-0.052490234	0.050048828	0	44330	0	0	0
89	90	90	Category E	0.10791016	-0.15576172	-0.89990234	0.032470703	-0.053222656	0.47167969	0	0	28/6/2018	28	6	2018	16:39:29	59969	0.1	16	39	29	0	0.058837891	3.4933594	0.11987305	-0.12695313	-0.92700195	21.106689	0.041259766	0	0	0	0	0	0	0	0	0	0.94335938	0.056640625	0.068115234	-0.011962891	-0.028564453	0.027099609	0	44330	0	0	0
90	91	91	Category E	0.23999023	-0.13183594	-1.0197754	0.060058594	-0.06640625	0.4621582	0	0	28/6/2018	28	6	2018	16:39:29	59969	0.2	16	39	29	0	0.058837891	3.4933594	0.11987305	-0.12744141	-0.92626953	22.580322	0.15185547	0	0	0	0	0	0	0	0	0	0.94262695	0.057373047	0.21728516	0.11987305	-0.004150391	-0.093261719	0	44330	0	0	0
91	92	92	Category E	0.14379883	-0.14379883	-0.80395508	0.081542969	-0.051757813	0.46606445	0	0	28/6/2018	28	6	2018	16:39:29	59969	0.3	16	39	29	0	0.058349609	3.5513672	0.12402344	-0.12646484	-0.92773438	24.185547	0.12646484	0	0	0	0	0	0	0	0	0	0.94433594	0.055664063	0.16064453	0.01953125	-0.017089844	0.1237793	0	44330	0	0	0
92	93	93	Category E	0.023925781	-0.16796875	-0.95996094	0.15185547	-0.038085938	0.453125	0	0	28/6/2018	28	6	2018	16:39:29	59969	0.4	16	39	29	0	0.058349609	3.5513672	0.12280273	-0.12695313	-0.9284668	23.387451	0.11157227	0	0	0	0	0	0	0	0	0	0.94506836	0.054931641	0.17114258	-0.098876953	-0.040771484	-0.03125	0	44330	0	0	0
93	94	94	Category E	0.035888672	-0.19189453	-0.95996094	0.14892578	-0.010986328	0.4543457	0	0	28/6/2018	28	6	2018	16:39:29	59969	0.5	16	39	29	0	0.058349609	3.5513672	0.12255859	-0.12841797	-0.92431641	22.694092	0.11328125	0	0	0	0	0	0	0	0	0	0.94116211	0.058837891	0.18579102	-0.086669922	-0.063232422	-0.035400391	0	44330	0	0	0
94	95	95	Category E	0.16796875	-0.17993164	-1.079834	0.1628418	-0.010498047	0.44897461	0	0	28/6/2018	28	6	2018	16:39:29	59969	0.6	16	39	29	0	0.058349609	3.5513672	0.12133789	-0.13061523	-0.92456055	20.773193	0.16918945	0	0	0	0	0	0	0	0	0	0.94165039	0.058349609	0.25097656	0.046386719	-0.049072266	-0.1550293	0	44330	0	0	0
95	96	96	Category E	0.083984375	-0.16796875	-1.0678711	0.17114258	-0.009521484	0.44995117	0	0	28/6/2018	28	6	2018	16:39:29	59969	0.7	16	39	29	0	0.058349609	3.5513672	0.12329102	-0.13037109	-0.9230957	16.79541	0.15429688	0	0	0	0	0	0	0	0	0	0.94042969	0.059570313	0.22167969	-0.039306641	-0.037597656	-0.14453125	0	44330	0	0	0
96	97	97	Category E	0.16796875	-0.15576172	-0.85180664	0.13623047	-0.039794922	0.45776367	0	0	28/6/2018	28	6	2018	16:39:29	59969	0.8	16	39	29	0	0.058349609	3.5513672	0.12573242	-0.12915039	-0.92651367	10.560059	0.08984375	0	0	0	0	0	0	0	0	0	0.9440918	0.055908203	0.14355469	0.041992188	-0.026367188	0.074707031	0	44330	0	0	0
97	98	98	Category E	0	-0.13183594	-0.89990234	0.13647461	-0.067626953	0.453125	0	0	28/6/2018	28	6	2018	16:39:29	59969	0.9	16	39	29	0	0.058349609	3.5513672	0.12695313	-0.12866211	-0.92333984	1.4575195	0.12915039	0	0	0	0	0	0	0	0	0	0.94091797	0.059082031	0.15356445	-0.12695313	-0.002929688	0.0234375	0	44330	0	0	0
98	99	99	Category E	0.14379883	-0.083984375	-0.85180664	0.11376953	-0.079101563	0.46044922	0	0	28/6/2018	28	6	2018	16:39:30	59970	0	16	39	30	0	0.058349609	3.5513672	0.12597656	-0.12744141	-0.92114258	3.5581055	0.083740234	0	0	0	0	0	0	0	0	0	0.93847656	0.061523438	0.13061523	0.017578125	0.043457031	0.069335938	0	44330	0	0	0
99	100	100	Category E	0.059814453	-0.071777344	-1.0559082	0.10522461	-0.067382813	0.46337891	0	0	28/6/2018	28	6	2018	16:39:30	59970	0.1	16	39	30	0	0.058349609	3.5513672	0.12451172	-0.12744141	-0.921875	7.9328613	0.15869141	0	0	0	0	0	0	0	0	0	0.93896484	0.061035156	0.25415039	-0.064697266	0.055664063	-0.13378906	0	44330	0	0	0
100	101	101	Category E	0.11987305	-0.059814453	-0.92382813	0.12573242	-0.047851563	0.45532227	0	0	28/6/2018	28	6	2018	16:39:30	59970	0.2	16	39	30	0	0.058349609	3.5513672	0.12866211	-0.12475586	-0.921875	10.827637	0.065429688	0	0	0	0	0	0	0	0	0	0.93920898	0.060791016	0.075683594	-0.008789063	0.064941406	-0.001708984	0	44330	0	0	0
101	102	102	Category E	0.059814453	-0.011962891	-1.0559082	0.15722656	0.005371094	0.453125	0	0	28/6/2018	28	6	2018	16:39:30	59970	0.3	16	39	30	0	0.058349609	3.5513672	0.13061523	-0.12670898	-0.92382813	11.525879	0.1887207	0	0	0	0	0	0	0	0	0	0.94165039	0.058349609	0.31787109	-0.070800781	0.11474609	-0.13183594	0	44330	0	0	0
102	103	103	Category E	0.10791016	-0.15576172	-0.94799805	0.13623047	-0.009521484	0.45507813	0	0	28/6/2018	28	6	2018	16:39:30	59970	0.4	16	39	30	0	0.058349609	3.5513672	0.13232422	-0.12792969	-0.92016602	10.427734	0.046142578	0	0	0	0	0	0	0	0	0	0.93847656	0.061523438	0.079833984	-0.024414063	-0.027587891	-0.027587891	0	44330	0	0	0
103	104	104	Category E	0.2277832	-0.14379883	-0.87597656	0.13085938	-0.020507813	0.4597168	0	0	28/6/2018	28	6	2018	16:39:30	59970	0.5	16	39	30	0	0.058349609	3.5513672	0.13061523	-0.12939453	-0.92041016	6.6723633	0.10766602	0	0	0	0	0	0	0	0	0	0.9387207	0.061279297	0.15600586	0.096923828	-0.014160156	0.044433594	0	44330	0	0	0
104	105	105	Category E	0.059814453	-0.11987305	-1.0678711	0.11303711	-0.019287109	0.46533203	0	0	28/6/2018	28	6	2018	16:39:30	59970	0.6	16	39	30	0	0.058349609	3.5513672	0.12963867	-0.13061523	-0.92163086	4.6987305	0.16235352	0	0	0	0	0	0	0	0	0	0.93969727	0.060302734	0.22680664	-0.069824219	0.010742188	-0.14599609	0	44330	0	0	0
105	106	106	Category E	0.095947266	-0.17993164	-0.93579102	0.092041016	-0.069335938	0.46118164	0	0	28/6/2018	28	6	2018	16:39:30	59970	0.7	16	39	30	0	0.058349609	3.5513672	0.13208008	-0.13134766	-0.92211914	4.9206543	0.062011719	0	0	0	0	0	0	0	0	0	0.94067383	0.059326172	0.098144531	-0.036132813	-0.048339844	-0.013427734	0	44330	0	0	0
106	107	107	Category E	0.059814453	-0.071777344	-0.94799805	0.071533203	-0.073242188	0.46948242	0	0	28/6/2018	28	6	2018	16:39:30	59970	0.8	16	39	30	0	0.058349609	3.5513672	0.1328125	-0.13134766	-0.92456055	4.5583496	0.097167969	0	0	0	0	0	0	0	0	0	0.94335938	0.056640625	0.15600586	-0.072998047	0.059570313	-0.023193359	0	44330	0	0	0
107	108	108	Category E	0.19189453	-0.035888672	-0.93579102	0.083984375	-0.069335938	0.46362305	0	0	28/6/2018	28	6	2018	16:39:30	59970	0.9	16	39	30	0	0.058349609	3.5513672	0.13354492	-0.12915039	-0.92236328	1.4440918	0.11083984	0	0	0	0	0	0	0	0	0	0.94091797	0.059082031	0.16479492	0.058105469	0.093261719	-0.013183594	0	44330	0	0	0
108	109	109	Category E	0.19189453	-0.095947266	-0.79199219	0.057373047	-0.055175781	0.46948242	0	0	28/6/2018	28	6	2018	16:39:31	59971	0	16	39	31	0	0.058349609	3.5513672	0.13208008	-0.12866211	-0.9230957	2.8894043	0.14770508	0	0	0	0	0	0	0	0	0	0.94140625	0.05859375	0.22363281	0.059570313	0.032714844	0.13110352	0	44330	0	0	0
109	110	110	Category E	0.095947266	-0.11987305	-0.80395508	0.095947266	-0.01953125	0.4699707	0	0	28/6/2018	28	6	2018	16:39:31	59971	0.1	16	39	31	0	0.058349609	3.5513672	0.12939453	-0.13037109	-0.92285156	4.8349609	0.12402344	0	0	0	0	0	0	0	0	0	0.94091797	0.059082031	0.16308594	-0.033447266	0.010498047	0.11889648	0	44330	0	0	0
110	111	111	Category E	0.011962891	-0.19189453	-0.83984375	0.080078125	-0.02734375	0.46948242	0	0	28/6/2018	28	6	2018	16:39:31	59971	0.2	16	39	31	0	0.058349609	3.5513672	0.1328125	-0.13061523	-0.92431641	4.5625	0.15966797	0	0	0	0	0	0	0	0	0	0.94311523	0.056884766	0.26660156	-0.12084961	-0.061035156	0.084472656	0	44330	0	0	0
111	112	112	Category E	0.19189453	-0.11987305	-0.98388672	0.14746094	-0.024169922	0.45654297	0	0	28/6/2018	28	6	2018	16:39:31	59971	0.3	16	39	31	0	0.058349609	3.5513672	0.13354492	-0.13208008	-0.92724609	5.7768555	0.08203125	0	0	0	0	0	0	0	0	0	0.94604492	0.053955078	0.12695313	0.058105469	0.012207031	-0.056396484	0	44330	0	0	0
112	113	113	Category E	0.10791016	-0.19189453	-1.0917969	0.19824219	-0.008789063	0.43481445	0	0	28/6/2018	28	6	2018	16:39:31	59971	0.4	16	39	31	0	0.058349609	3.5513672	0.13500977	-0.1340332	-0.9230957	6.8395996	0.18017578	0	0	0	0	0	0	0	0	0	0.94262695	0.057373047	0.25341797	-0.027099609	-0.057617188	-0.16845703	0	44330	0	0	0
113	114	114	Category E	0.15576172	-0.11987305	-0.93579102	0.21289063	-0.041748047	0.43139648	0	0	28/6/2018	28	6	2018	16:39:31	59971	0.5	16	39	31	0	0.058349609	3.5513672	0.13427734	-0.13500977	-0.92285156	5.25	0.029052734	0	0	0	0	0	0	0	0	0	0.94238281	0.057617188	0.049316406	0.021240234	0.015136719	-0.012695313	0	44330	0	0	0
114	115	115	Category E	-0.14379883	-0.083984375	-0.92382813	0.171875	-0.069580078	0.43798828	0	0	28/6/2018	28	6	2018	16:39:31	59971	0.6	16	39	31	0	0.058349609	3.5513672	0.1340332	-0.13671875	-0.9230957	0.50097656	0.28271484	0	0	0	0	0	0	0	0	0	0.94262695	0.057373047	0.33129883	-0.27783203	0.052734375	-0.000488281	0	44330	0	0	0
115	116	116	Category E	-0.071777344	-0.023925781	-0.86376953	0.15576172	-0.080566406	0.44726563	0	0	28/6/2018	28	6	2018	16:39:31	59971	0.7	16	39	31	0	0.058349609	3.5513672	0.13696289	-0.13818359	-0.921875	0.35449219	0.24487305	0	0	0	0	0	0	0	0	0	0.94213867	0.057861328	0.38134766	-0.20874023	0.11425781	0.058105469	0	44330	0	0	0
116	117	117	Category E	-0.023925781	-0.095947266	-0.98388672	0.17236328	-0.074707031	0.44604492	0	0	28/6/2018	28	6	2018	16:39:31	59971	0.8	16	39	31	0	0.058349609	3.5513672	0.13647461	-0.14013672	-0.92480469	0.62353516	0.17651367	0	0	0	0	0	0	0	0	0	0.9453125	0.0546875	0.26367188	-0.16040039	0.044189453	-0.058837891	0	44330	0	0	0
117	118	118	Category E	-0.083984375	-0.16796875	-1.1398926	0.16845703	-0.086914063	0.4375	0	0	28/6/2018	28	6	2018	16:39:31	59971	0.9	16	39	31	0	0.058349609	3.5513672	0.13769531	-0.13793945	-0.92163086	1.9555664	0.31225586	0	0	0	0	0	0	0	0	0	0.94213867	0.057861328	0.46948242	-0.22167969	-0.029785156	-0.21801758	0	44330	0	0	0
118	119	119	Category E	0.047851563	-0.035888672	-0.97192383	0.19750977	-0.038330078	0.43823242	0	0	28/6/2018	28	6	2018	16:39:32	59972	0	16	39	32	0	0.058349609	3.5513672	0.13842773	-0.13842773	-0.92041016	2.7575684	0.14599609	0	0	0	0	0	0	0	0	0	0.94116211	0.058837891	0.24438477	-0.090576172	0.10253906	-0.051269531	0	44330	0	0	0
119	120	120	Category E	-0.17993164	-0.16796875	-0.85180664	0.16479492	-0.029296875	0.45043945	0	0	28/6/2018	28	6	2018	16:39:32	59972	0.1	16	39	32	0	0.058349609	3.5513672	0.13598633	-0.13793945	-0.92016602	3.0241699	0.32470703	0	0	0	0	0	0	0	0	0	0.94042969	0.059570313	0.41430664	-0.31591797	-0.029785156	0.068359375	0	44330	0	0	0
120	121	121	Category E	0.059814453	-0.17993164	-0.81591797	0.20239258	-0.025146484	0.43652344	0	0	28/6/2018	28	6	2018	16:39:32	59972	0.2	16	39	32	0	0.058349609	3.5513672	0.13720703	-0.13769531	-0.92211914	4.828125	0.13793945	0	0	0	0	0	0	0	0	0	0.94238281	0.057617188	0.22583008	-0.077392578	-0.041992188	0.10620117	0	44330	0	0	0
121	122	122	Category E	0.083984375	-0.19189453	-1.1159668	0.20019531	-0.025146484	0.44165039	0	0	28/6/2018	28	6	2018	16:39:32	59972	0.3	16	39	32	0	0.058349609	3.5513672	0.13500977	-0.1394043	-0.92138672	4.6369629	0.20776367	0	0	0	0	0	0	0	0	0	0.94165039	0.058349609	0.29785156	-0.051025391	-0.052246094	-0.19433594	0	44330	0	0	0
122	123	123	Category E	0.11987305	-0.17993164	-0.85180664	0.18554688	-0.012695313	0.44335938	0	0	28/6/2018	28	6	2018	16:39:32	59972	0.4	16	39	32	0	0.058349609	3.5513672	0.13427734	-0.13818359	-0.91918945	7.0788574	0.080566406	0	0	0	0	0	0	0	0	0	0.93920898	0.060791016	0.12353516	-0.014404297	-0.041503906	0.067382813	0	44330	0	0	0
123	124	124	Category E	-0.083984375	-0.20385742	-0.88793945	0.16186523	-0.053710938	0.44995117	0	0	28/6/2018	28	6	2018	16:39:32	59972	0.5	16	39	32	0	0.058349609	3.5513672	0.13256836	-0.13964844	-0.9206543	7.7536621	0.22827148	0	0	0	0	0	0	0	0	0	0.94042969	0.059570313	0.31347656	-0.21655273	-0.063964844	0.032714844	0	44330	0	0	0
124	125	125	Category E	-0.19189453	-0.14379883	-0.95996094	0.078857422	-0.052001953	0.46704102	0	0	28/6/2018	28	6	2018	16:39:32	59972	0.6	16	39	32	0	0.058349609	3.5513672	0.13134766	-0.13916016	-0.9206543	7.6411133	0.32568359	0	0	0	0	0	0	0	0	0	0.94042969	0.059570313	0.36694336	-0.32324219	-0.004394531	-0.0390625	0	44330	0	0	0
125	126	126	Category E	0.13183594	-0.32397461	-0.89990234	0.095703125	-0.050048828	0.46630859	0	0	28/6/2018	28	6	2018	16:39:32	59972	0.7	16	39	32	0	0.058349609	3.5513672	0.13305664	-0.13842773	-0.9230957	5.6787109	0.18676758	0	0	0	0	0	0	0	0	0	0.94287109	0.057128906	0.20996094	-0.001220703	-0.18530273	0.023193359	0	44330	0	0	0
126	127	127	Category E	0.11987305	-0.15576172	-1.2119141	0.12402344	-0.061523438	0.45507813	0	0	28/6/2018	28	6	2018	16:39:32	59972	0.8	16	39	32	0	0.058349609	3.5513672	0.13012695	-0.13916016	-0.92041016	5.0375977	0.29199219	0	0	0	0	0	0	0	0	0	0.93994141	0.060058594	0.31835938	-0.010253906	-0.016357422	-0.29125977	0	44330	0	0	0
127	128	128	Category E	0.16796875	-0.11987305	-0.69580078	0.15332031	-0.037109375	0.45214844	0	0	28/6/2018	28	6	2018	16:39:32	59972	0.9	16	39	32	0	0.058349609	3.5513672	0.12915039	-0.13745117	-0.92016602	2.3032227	0.22827148	0	0	0	0	0	0	0	0	0	0.93920898	0.060791016	0.28076172	0.038574219	0.017578125	0.22436523	0	44330	0	0	0
128	129	129	Category E	0.023925781	-0.20385742	-0.92382813	0.18481445	0.021728516	0.44702148	0	0	28/6/2018	28	6	2018	16:39:33	59973	0	16	39	33	0	0.058349609	3.5513672	0.12792969	-0.13696289	-0.92431641	6.7365723	0.12353516	0	0	0	0	0	0	0	0	0	0.94311523	0.056884766	0.17138672	-0.10400391	-0.066650391	0.000488281	0	44330	0	0	0
129	130	130	Category E	0.19189453	-0.17993164	-0.82788086	0.13085938	0.053955078	0.45947266	0	0	28/6/2018	28	6	2018	16:39:33	59973	0.1	16	39	33	0	0.058837891	3.5545898	0.12988281	-0.13769531	-0.92651367	12.137207	0.1237793	0	0	0	0	0	0	0	0	0	0.94580078	0.054199219	0.20263672	0.061767578	-0.041992188	0.098632813	0	44330	0	0	0
130	131	131	Category E	0.29980469	-0.095947266	-1.0678711	0.1640625	0.072998047	0.45141602	0	0	28/6/2018	28	6	2018	16:39:33	59973	0.2	16	39	33	0	0.058837891	3.5545898	0.1315918	-0.13818359	-0.92626953	15.227783	0.22363281	0	0	0	0	0	0	0	0	0	0.94580078	0.054199219	0.35180664	0.16796875	0.042236328	-0.14135742	0	44330	0	0	0
131	132	132	Category E	0.17993164	-0.17993164	-0.81591797	0.12695313	0.069580078	0.46875	0	0	28/6/2018	28	6	2018	16:39:33	59973	0.3	16	39	33	0	0.058837891	3.5545898	0.13085938	-0.13891602	-0.92114258	16.325195	0.12304688	0	0	0	0	0	0	0	0	0	0.94067383	0.059326172	0.1953125	0.048828125	-0.040771484	0.10522461	0	44330	0	0	0
132	133	133	Category E	0.20385742	-0.17993164	-0.85180664	0.11499023	0.039306641	0.46655273	0	0	28/6/2018	28	6	2018	16:39:33	59973	0.4	16	39	33	0	0.058837891	3.5545898	0.13500977	-0.13867188	-0.93041992	22.314941	0.11230469	0	0	0	0	0	0	0	0	0	0.95019531	0.049804688	0.18847656	0.068603516	-0.041015625	0.078613281	0	44330	0	0	0
133	134	134	Category E	0.071777344	-0.21582031	-0.80395508	0.063720703	0.028564453	0.47607422	0	0	28/6/2018	28	6	2018	16:39:33	59973	0.5	16	39	33	0	0.058837891	3.5545898	0.13574219	-0.13623047	-0.9230957	28.080811	0.15673828	0	0	0	0	0	0	0	0	0	0.94287109	0.057128906	0.26269531	-0.063964844	-0.079345703	0.11914063	0	44330	0	0	0
134	135	135	Category E	0.31176758	-0.14379883	-0.75585938	0.073486328	0.008056641	0.47314453	0	0	28/6/2018	28	6	2018	16:39:33	59973	0.6	16	39	33	0	0.058837891	3.5545898	0.13696289	-0.13452148	-0.91186523	27.84375	0.234375	0	0	0	0	0	0	0	0	0	0.93188477	0.068115234	0.33984375	0.17456055	-0.009033203	0.15600586	0	44330	0	0	0
135	136	136	Category E	0.25195313	-0.11987305	-1.1518555	0.097412109	0.026367188	0.47021484	0	0	28/6/2018	28	6	2018	16:39:33	59973	0.7	16	39	33	0	0.058837891	3.5545898	0.13842773	-0.13232422	-0.92041016	27.047363	0.2578125	0	0	0	0	0	0	0	0	0	0.93994141	0.060058594	0.35717773	0.11328125	0.012451172	-0.23120117	0	44330	0	0	0
136	137	137	Category E	0.35986328	-0.10791016	-0.86376953	0.099609375	0.035644531	0.4699707	0	0	28/6/2018	28	6	2018	16:39:33	59973	0.8	16	39	33	0	0.058837891	3.5545898	0.14306641	-0.13085938	-0.91821289	28.867676	0.22460938	0	0	0	0	0	0	0	0	0	0.93847656	0.061523438	0.29418945	0.21655273	0.022949219	0.054443359	0	44330	0	0	0
137	138	138	Category E	0.14379883	-0.14379883	-0.92382813	0.11254883	0.086181641	0.46362305	0	0	28/6/2018	28	6	2018	16:39:33	59973	0.9	16	39	33	0	0.058837891	3.5545898	0.14477539	-0.13061523	-0.92163086	32.563965	0.013183594	0	0	0	0	0	0	0	0	0	0.94189453	0.058105469	0.016357422	-0.000976563	-0.012939453	-0.002197266	0	44330	0	0	0
138	139	139	Category E	0.095947266	-0.10791016	-0.83984375	0.029296875	0.093261719	0.47192383	0	0	28/6/2018	28	6	2018	16:39:34	59974	0	16	39	34	0	0.058837891	3.5545898	0.15136719	-0.13208008	-0.93359375	30.330078	0.11157227	0	0	0	0	0	0	0	0	0	0.95483398	0.045166016	0.17358398	-0.055419922	0.024169922	0.09375	0	44330	0	0	0
139	140	140	Category E	0.44384766	0.059814453	-0.85180664	0.037109375	0.10253906	0.47485352	0	0	28/6/2018	28	6	2018	16:39:34	59974	0.1	16	39	34	0	0.058837891	3.5545898	0.14819336	-0.13183594	-0.92407227	25.021484	0.35961914	0	0	0	0	0	0	0	0	0	0.94506836	0.054931641	0.55957031	0.29541016	0.19165039	0.072265625	0	44330	0	0	0
140	141	141	Category E	0.25195313	-0.15576172	-0.86376953	0.067626953	0.092773438	0.46655273	0	0	28/6/2018	28	6	2018	16:39:34	59974	0.2	16	39	34	0	0.058837891	3.5545898	0.14672852	-0.13037109	-0.91259766	23.017334	0.11865234	0	0	0	0	0	0	0	0	0	0.93359375	0.06640625	0.17944336	0.10498047	-0.025146484	0.048828125	0	44330	0	0	0
141	142	142	Category E	0.3359375	-0.15576172	-0.80395508	0.072753906	0.10229492	0.46679688	0	0	28/6/2018	28	6	2018	16:39:34	59974	0.3	16	39	34	0	0.058837891	3.5545898	0.15209961	-0.12963867	-0.92529297	24.061279	0.22167969	0	0	0	0	0	0	0	0	0	0.94677734	0.053222656	0.33129883	0.18359375	-0.025878906	0.12133789	0	44330	0	0	0
142	143	143	Category E	0.047851563	-0.15576172	-0.95996094	0.093505859	0.091796875	0.46704102	0	0	28/6/2018	28	6	2018	16:39:34	59974	0.4	16	39	34	0	0.058837891	3.5545898	0.15820313	-0.13110352	-0.91845703	23.213867	0.12036133	0	0	0	0	0	0	0	0	0	0.94116211	0.058837891	0.17651367	-0.11035156	-0.024414063	-0.041259766	0	44330	0	0	0
143	144	144	Category E	0.11987305	-0.16796875	-0.88793945	0.059814453	0.094482422	0.47143555	0	0	28/6/2018	28	6	2018	16:39:34	59974	0.5	16	39	34	0	0.058837891	3.5545898	0.16381836	-0.13330078	-0.92578125	18.458008	0.067382813	0	0	0	0	0	0	0	0	0	0.94946289	0.050537109	0.11621094	-0.043945313	-0.034423828	0.037841797	0	44330	0	0	0
144	145	145	Category E	0.27587891	-0.13183594	-0.97192383	0.11352539	0.080078125	0.46533203	0	0	28/6/2018	28	6	2018	16:39:34	59974	0.6	16	39	34	0	0.058837891	3.5545898	0.1652832	-0.13232422	-0.92236328	16.982666	0.12084961	0	0	0	0	0	0	0	0	0	0.9465332	0.053466797	0.16040039	0.11035156	0.000488281	-0.049316406	0	44330	0	0	0
145	146	146	Category E	0.17993164	-0.10791016	-1.0559082	0.12280273	0.069335938	0.46240234	0	0	28/6/2018	28	6	2018	16:39:34	59974	0.7	16	39	34	0	0.058837891	3.5545898	0.16333008	-0.13134766	-0.90893555	19.325195	0.1496582	0	0	0	0	0	0	0	0	0	0.93286133	0.067138672	0.18676758	0.016357422	0.0234375	-0.14672852	0	44330	0	0	0
146	147	147	Category E	0.25195313	-0.047851563	-0.95996094	0.12182617	0.083496094	0.46289063	0	0	28/6/2018	28	6	2018	16:39:34	59974	0.8	16	39	34	0	0.058837891	3.5545898	0.16040039	-0.13208008	-0.91650391	19.542725	0.1315918	0	0	0	0	0	0	0	0	0	0.93969727	0.060302734	0.21923828	0.091308594	0.084228516	-0.043212891	0	44330	0	0	0
147	148	148	Category E	0.023925781	-0.023925781	-0.89990234	0.13476563	0.11010742	0.45654297	0	0	28/6/2018	28	6	2018	16:39:34	59974	0.9	16	39	34	0	0.058837891	3.5545898	0.16625977	-0.13183594	-0.92724609	13.797119	0.18066406	0	0	0	0	0	0	0	0	0	0.95117188	0.048828125	0.27783203	-0.14233398	0.10791016	0.02734375	0	44330	0	0	0
148	149	149	Category E	0	-0.15576172	-0.76782227	0.1237793	0.11938477	0.45874023	0	0	28/6/2018	28	6	2018	16:39:35	59975	0	16	39	35	0	0.058837891	3.5545898	0.16772461	-0.13232422	-0.92114258	8.5947266	0.22851563	0	0	0	0	0	0	0	0	0	0.94580078	0.054199219	0.34448242	-0.16772461	-0.023193359	0.15332031	0	44330	0	0	0
149	150	150	Category E	0.25195313	-0.16796875	-1.0917969	0.13867188	0.12646484	0.4519043	0	0	28/6/2018	28	6	2018	16:39:35	59975	0.1	16	39	35	0	0.058837891	3.5545898	0.16992188	-0.13549805	-0.93432617	5.6242676	0.18017578	0	0	0	0	0	0	0	0	0	0.95922852	0.040771484	0.27148438	0.081787109	-0.032226563	-0.15722656	0	44330	0	0	0
150	151	151	Category E	0.20385742	-0.25195313	-1.1757813	0.1640625	0.12841797	0.44360352	0	0	28/6/2018	28	6	2018	16:39:35	59975	0.2	16	39	35	0	0.058837891	3.5545898	0.1706543	-0.13354492	-0.92358398	1.5922852	0.28027344	0	0	0	0	0	0	0	0	0	0.94873047	0.051269531	0.40332031	0.032958984	-0.11816406	-0.25195313	0	44330	0	0	0
151	152	152	Category E	0.20385742	-0.21582031	-0.83984375	0.15185547	0.10253906	0.44970703	0	0	28/6/2018	28	6	2018	16:39:35	59975	0.3	16	39	35	0	0.058837891	3.5545898	0.17480469	-0.13183594	-0.92480469	4.1516113	0.12280273	0	0	0	0	0	0	0	0	0	0.95043945	0.049560547	0.19799805	0.028808594	-0.083740234	0.084960938	0	44330	0	0	0
152	153	153	Category E	0.11987305	-0.17993164	-0.85180664	0.140625	0.074951172	0.46020508	0	0	28/6/2018	28	6	2018	16:39:35	59975	0.4	16	39	35	0	0.058837891	3.5545898	0.17919922	-0.13232422	-0.92773438	9.8547363	0.10742188	0	0	0	0	0	0	0	0	0	0.95410156	0.045898438	0.18286133	-0.059326172	-0.047363281	0.075927734	0	44330	0	0	0
153	154	154	Category E	0.011962891	-0.16796875	-0.82788086	0.099365234	0.046142578	0.4675293	0	0	28/6/2018	28	6	2018	16:39:35	59975	0.5	16	39	35	0	0.058837891	3.5545898	0.18408203	-0.12988281	-0.91357422	11.008545	0.19604492	0	0	0	0	0	0	0	0	0	0.94091797	0.059082031	0.29589844	-0.17211914	-0.037841797	0.085693359	0	44330	0	0	0
154	155	155	Category E	0.16796875	-0.20385742	-0.79199219	0.083496094	0.041748047	0.47216797	0	0	28/6/2018	28	6	2018	16:39:35	59975	0.6	16	39	35	0	0.058837891	3.5545898	0.18701172	-0.13061523	-0.92358398	11.515137	0.15161133	0	0	0	0	0	0	0	0	0	0.95117188	0.048828125	0.22387695	-0.019042969	-0.072998047	0.1315918	0	44330	0	0	0
155	156	156	Category E	0.31176758	-0.2277832	-1.2119141	0.11425781	0.038574219	0.46777344	0	0	28/6/2018	28	6	2018	16:39:35	59975	0.7	16	39	35	0	0.058837891	3.5545898	0.19140625	-0.12939453	-0.90771484	13.858643	0.34130859	0	0	0	0	0	0	0	0	0	0.93676758	0.063232422	0.52246094	0.12011719	-0.098144531	-0.30395508	0	44330	0	0	0
156	157	157	Category E	0.2277832	-0.047851563	-0.93579102	0.10986328	0.040283203	0.46850586	0	0	28/6/2018	28	6	2018	16:39:35	59975	0.8	16	39	35	0	0.058837891	3.5545898	0.1953125	-0.13110352	-0.91796875	15.961426	0.091064453	0	0	0	0	0	0	0	0	0	0.94775391	0.052246094	0.13330078	0.032226563	0.083251953	-0.017578125	0	44330	0	0	0
157	158	158	Category E	0.25195313	-0.14379883	-0.7199707	0.11572266	0.072998047	0.46728516	0	0	28/6/2018	28	6	2018	16:39:35	59975	0.9	16	39	35	0	0.058837891	3.5545898	0.20507813	-0.13232422	-0.91113281	14.126953	0.19726563	0	0	0	0	0	0	0	0	0	0.94335938	0.056640625	0.24951172	0.046630859	-0.011230469	0.19116211	0	44330	0	0	0
158	159	159	Category E	-0.059814453	-0.13183594	-0.87597656	0.076416016	0.10229492	0.4699707	0	0	28/6/2018	28	6	2018	16:39:36	59976	0	16	39	36	0	0.058837891	3.5545898	0.2097168	-0.13110352	-0.90332031	12.074951	0.27099609	0	0	0	0	0	0	0	0	0	0.93676758	0.063232422	0.29760742	-0.26953125	-0.000488281	0.02734375	0	44330	0	0	0
159	160	160	Category E	0.2878418	-0.13183594	-0.92382813	0.048583984	0.10888672	0.47070313	0	0	28/6/2018	28	6	2018	16:39:36	59976	0.111	16	39	36	0	0.058837891	3.5545898	0.2121582	-0.13427734	-0.90869141	7.6379395	0.076904297	0	0	0	0	0	0	0	0	0	0.94262695	0.057373047	0.093017578	0.075439453	0.002441406	-0.014892578	0	44330	0	0	0
160	161	161	Category E	0.17993164	-0.23999023	-0.97192383	0.13134766	0.1159668	0.45581055	0	0	28/6/2018	28	6	2018	16:39:36	59976	0.222	16	39	36	0	0.058837891	3.5545898	0.21777344	-0.13012695	-0.8984375	2.6149902	0.13720703	0	0	0	0	0	0	0	0	0	0.93359375	0.06640625	0.22094727	-0.037841797	-0.10961914	-0.073242188	0	44330	0	0	0
161	162	162	Category E	0.23999023	-0.059814453	-0.80395508	0.10913086	0.1159668	0.46435547	0	0	28/6/2018	28	6	2018	16:39:36	59976	0.333	16	39	36	0	0.058837891	3.5545898	0.21557617	-0.12841797	-0.90625	4.0302734	0.12573242	0	0	0	0	0	0	0	0	0	0.94042969	0.059570313	0.1953125	0.024169922	0.068603516	0.10229492	0	44330	0	0	0
162	163	163	Category E	0.095947266	-0.16796875	-0.83984375	0.12451172	0.094726563	0.45800781	0	0	28/6/2018	28	6	2018	16:39:36	59976	0.444	16	39	36	0	0.058837891	3.5545898	0.22290039	-0.12792969	-0.89892578	12.648438	0.14550781	0	0	0	0	0	0	0	0	0	0.93481445	0.065185547	0.22607422	-0.12695313	-0.039794922	0.059082031	0	44330	0	0	0
163	164	164	Category E	0.11987305	-0.023925781	-0.76782227	0.1015625	0.092773438	0.46948242	0	0	28/6/2018	28	6	2018	16:39:36	59976	0.555	16	39	36	0	0.058837891	3.5545898	0.21777344	-0.12670898	-0.91918945	16.473145	0.20751953	0	0	0	0	0	0	0	0	0	0.953125	0.046875	0.35205078	-0.097900391	0.1027832	0.15136719	0	44330	0	0	0
164	165	165	Category E	0.2878418	-0.059814453	-1.1159668	0.11669922	0.078125	0.46142578	0	0	28/6/2018	28	6	2018	16:39:36	59976	0.666	16	39	36	0	0.058837891	3.5545898	0.22290039	-0.12792969	-0.92578125	19.037598	0.21191406	0	0	0	0	0	0	0	0	0	0.9609375	0.0390625	0.32299805	0.064697266	0.068115234	-0.18994141	0	44330	0	0	0
165	166	166	Category E	0.14379883	-0.11987305	-0.81591797	0.16821289	0.099609375	0.44848633	0	0	28/6/2018	28	6	2018	16:39:36	59976	0.777	16	39	36	0	0.058837891	3.5545898	0.22753906	-0.12719727	-0.91455078	19.411865	0.12963867	0	0	0	0	0	0	0	0	0	0.95117188	0.048828125	0.18994141	-0.083740234	0.007324219	0.098632813	0	44330	0	0	0
166	167	167	Category E	0.10791016	-0.095947266	-0.88793945	0.17260742	0.12207031	0.4440918	0	0	28/6/2018	28	6	2018	16:39:36	59976	0.888	16	39	36	0	0.058837891	3.5545898	0.22485352	-0.12426758	-0.92773438	18.290283	0.12670898	0	0	0	0	0	0	0	0	0	0.96264648	0.037353516	0.18505859	-0.11694336	0.028320313	0.039794922	0	44330	0	0	0
167	168	168	Category E	0.13183594	-0.15576172	-1.0078125	0.16870117	0.14404297	0.43823242	0	0	28/6/2018	28	6	2018	16:39:37	59977	0	16	39	37	0	0.059082031	3.5513672	0.23217773	-0.125	-0.9152832	14.705566	0.13989258	0	0	0	0	0	0	0	0	0	0.95263672	0.047363281	0.22338867	-0.1003418	-0.030517578	-0.092285156	0	44330	0	0	0
168	169	169	Category E	0.23999023	-0.23999023	-1.0678711	0.171875	0.14331055	0.43920898	0	0	28/6/2018	28	6	2018	16:39:37	59977	0.1	16	39	37	0	0.059082031	3.5513672	0.23217773	-0.12353516	-0.91308594	10.317627	0.19360352	0	0	0	0	0	0	0	0	0	0.95019531	0.049804688	0.27856445	0.007568359	-0.11621094	-0.15454102	0	44330	0	0	0
169	170	170	Category J	0.23999023	-0.17993164	-0.87597656	0.1237793	0.15649414	0.45117188	0	0	28/6/2018	28	6	2018	16:39:37	59977	0.7	16	39	37	0	0.059082031	3.5513672	0.23583984	-0.12475586	-0.92163086	8.2631836	0.071533203	0	0	0	0	0	0	0	0	0	0.95947266	0.040527344	0.10473633	0.00390625	-0.054931641	0.045654297	0	44330	0	0	0
170	171	171	Category J	0.19189453	-0.19189453	-0.61181641	0.095214844	0.12817383	0.45996094	0	0	28/6/2018	28	6	2018	16:39:37	59977	0.8	16	39	37	0	0.059082031	3.5513672	0.23657227	-0.12158203	-0.91357422	8.6071777	0.31298828	0	0	0	0	0	0	0	0	0	0.95166016	0.048339844	0.41674805	-0.044677734	-0.070068359	0.30175781	0	44330	0	0	0
171	172	172	Category J	0.46777344	-0.13183594	-1.5358887	0.16333008	0.13378906	0.44165039	0	0	28/6/2018	28	6	2018	16:39:37	59977	0.9	16	39	37	0	0.059082031	3.5513672	0.23681641	-0.12231445	-0.92236328	6.9702148	0.65551758	0	0	0	0	0	0	0	0	0	0.95996094	0.040039063	0.85351563	0.23071289	-0.009277344	-0.61328125	0	44330	0	0	0
172	173	173	Category J	0.083984375	0.035888672	-0.37182617	0.10229492	0.0859375	0.46704102	0	0	28/6/2018	28	6	2018	16:39:38	59978	0	16	39	38	0	0.059082031	3.5513672	0.23974609	-0.12109375	-0.9206543	6.4799805	0.59155273	0	0	0	0	0	0	0	0	0	0.95898438	0.041015625	0.86157227	-0.15576172	0.15698242	0.54882813	0	44330	0	0	0
173	174	174	Category J	0.13183594	-0.071777344	-0.071777344	0.048583984	0.096435547	0.46826172	0	0	28/6/2018	28	6	2018	16:39:38	59978	0.09	16	39	38	0	0.059082031	3.5513672	0.24462891	-0.12011719	-0.9140625	8.1037598	0.85107422	0	0	0	0	0	0	0	0	0	0.95385742	0.046142578	1.0039063	-0.11279297	0.048339844	0.84228516	0	44330	0	0	0
174	175	175	Category J	0.2878418	0.011962891	-1.7519531	0.088134766	0.15991211	0.45532227	0	0	28/6/2018	28	6	2018	16:39:38	59978	0.181	16	39	38	0	0.059082031	3.5513672	0.24462891	-0.12060547	-0.92456055	7.6054688	0.83862305	0	0	0	0	0	0	0	0	0	0.96411133	0.035888672	1.0026855	0.04296875	0.13256836	-0.82714844	0	44330	0	0	0
175	176	176	Category J	0.45581055	-0.059814453	-0.89990234	0.083740234	0.17651367	0.45288086	0	0	28/6/2018	28	6	2018	16:39:38	59978	0.272	16	39	38	0	0.059082031	3.5513672	0.24462891	-0.12036133	-0.91723633	6.045166	0.22021484	0	0	0	0	0	0	0	0	0	0.95678711	0.043212891	0.2890625	0.2109375	0.060546875	0.017333984	0	44330	0	0	0
176	177	177	Category J	0.31176758	-0.13183594	-1.1159668	0.14428711	0.12304688	0.44824219	0	0	28/6/2018	28	6	2018	16:39:38	59978	0.363	16	39	38	0	0.059082031	3.5513672	0.24267578	-0.11938477	-0.9152832	4.8813477	0.2121582	0	0	0	0	0	0	0	0	0	0.95458984	0.045410156	0.28173828	0.068847656	-0.012207031	-0.20043945	0	44330	0	0	0
177	178	178	Category J	0.52783203	-0.25195313	-1.8598633	0.11230469	0.09765625	0.45996094	0	0	28/6/2018	28	6	2018	16:39:38	59978	0.454	16	39	38	0	0.059082031	3.5513672	0.24023438	-0.12060547	-0.92749023	17.28125	0.98413086	0	0	0	0	0	0	0	0	0	0.96582031	0.034179688	1.3508301	0.28735352	-0.13110352	-0.93212891	0	44330	0	0	0
178	179	179	Category J	-0.10791016	-0.071777344	-0.095947266	0.052001953	0.098876953	0.47241211	0	0	28/6/2018	28	6	2018	16:39:38	59978	0.545	16	39	38	0	0.059082031	3.5513672	0.24707031	-0.12060547	-0.91796875	21.463135	0.89672852	0	0	0	0	0	0	0	0	0	0.95825195	0.041748047	1.2260742	-0.35498047	0.048828125	0.82202148	0	44330	0	0	0
179	180	180	Category J	-0.071777344	0.059814453	-0.14379883	0.025146484	0.11010742	0.47290039	0	0	28/6/2018	28	6	2018	16:39:38	59978	0.636	16	39	38	0	0.059082031	3.5513672	0.25195313	-0.12109375	-0.93017578	19.644531	0.86938477	0	0	0	0	0	0	0	0	0	0.97119141	0.028808594	1.2910156	-0.32373047	0.1809082	0.78637695	0	44330	0	0	0
180	181	181	Category J	0.55175781	-0.011962891	-1.9438477	0.034667969	0.16699219	0.46264648	0	0	28/6/2018	28	6	2018	16:39:38	59978	0.727	16	39	38	0	0.059082031	3.5513672	0.24731445	-0.1237793	-0.92871094	14.702148	1.0654297	0	0	0	0	0	0	0	0	0	0.96899414	0.031005859	1.4311523	0.30419922	0.11181641	-1.0148926	0	44330	0	0	0
181	182	182	Category J	0.55175781	-0.11987305	-0.49194336	0.14282227	0.15649414	0.44482422	0	0	28/6/2018	28	6	2018	16:39:38	59978	0.818	16	39	38	0	0.059082031	3.5513672	0.24902344	-0.12353516	-0.92236328	11.919189	0.52612305	0	0	0	0	0	0	0	0	0	0.96337891	0.036621094	0.73681641	0.30249023	0.003662109	0.43041992	0	44330	0	0	0
182	183	183	Category J	0.55175781	-0.3359375	-1.5358887	0.12158203	0.099365234	0.45996094	0	0	28/6/2018	28	6	2018	16:39:38	59978	0.909	16	39	38	0	0.059082031	3.5513672	0.24511719	-0.12329102	-0.92480469	6.7087402	0.71557617	0	0	0	0	0	0	0	0	0	0.96484375	0.03515625	1.1296387	0.30639648	-0.21240234	-0.61083984	0	44330	0	0	0
183	184	184	Category J	0.35986328	-0.071777344	-0.61181641	0.096191406	0.088378906	0.46630859	0	0	28/6/2018	28	6	2018	16:39:39	59979	0	16	39	39	0	0.059082031	3.5513672	0.25244141	-0.11962891	-0.91113281	1.1516113	0.3215332	0	0	0	0	0	0	0	0	0	0.95288086	0.047119141	0.4543457	0.10717773	0.047851563	0.29931641	0	44330	0	0	0
184	185	185	Category J	-0.10791016	-0.035888672	0.011962891	0.076171875	0.073486328	0.47363281	0	0	28/6/2018	28	6	2018	16:39:39	59979	0.1	16	39	39	0	0.059082031	3.5513672	0.25317383	-0.12011719	-0.91430664	5.3256836	0.99780273	0	0	0	0	0	0	0	0	0	0.95629883	0.043701172	1.3718262	-0.36108398	0.084228516	0.92626953	0	44330	0	0	0
185	186	186	Category J	-0.14379883	-0.23999023	-1.5358887	0.041503906	0.11083984	0.47143555	0	0	28/6/2018	28	6	2018	16:39:39	59979	0.2	16	39	39	0	0.059082031	3.5513672	0.25585938	-0.11962891	-0.91162109	5.9755859	0.75073242	0	0	0	0	0	0	0	0	0	0.9543457	0.045654297	1.144043	-0.3996582	-0.12011719	-0.62402344	0	44330	0	0	0
186	187	187	Category J	0.53979492	-0.047851563	-1.8117676	0.055664063	0.14038086	0.46606445	0	0	28/6/2018	28	6	2018	16:39:39	59979	0.3	16	39	39	0	0.059082031	3.5513672	0.26074219	-0.12182617	-0.91625977	3.9133301	0.94067383	0	0	0	0	0	0	0	0	0	0.96044922	0.039550781	1.248291	0.27880859	0.073974609	-0.89526367	0	44330	0	0	0
187	188	188	Category J	0.31176758	-0.083984375	-0.45581055	0.234375	0.14916992	0.41088867	0	0	28/6/2018	28	6	2018	16:39:39	59979	0.4	16	39	39	0	0.059082031	3.5513672	0.25756836	-0.12304688	-0.91723633	14.745117	0.46606445	0	0	0	0	0	0	0	0	0	0.96044922	0.039550781	0.5546875	0.053955078	0.0390625	0.46142578	0	44330	0	0	0
188	189	189	Category J	0.37182617	-0.34790039	-1.8359375	0.19921875	0.082275391	0.43676758	0	0	28/6/2018	28	6	2018	16:39:39	59979	0.5	16	39	39	0	0.059082031	3.5513672	0.26342773	-0.12280273	-0.90844727	14.154053	0.96020508	0	0	0	0	0	0	0	0	0	0.95385742	0.046142578	1.260498	0.1081543	-0.22485352	-0.92724609	0	44330	0	0	0
189	190	190	Category J	0.14379883	0.035888672	0.047851563	0.077880859	0.10229492	0.47021484	0	0	28/6/2018	28	6	2018	16:39:39	59979	0.6	16	39	39	0	0.059082031	3.5513672	0.26318359	-0.12548828	-0.92163086	16.500244	0.99023438	0	0	0	0	0	0	0	0	0	0.96679688	0.033203125	1.2504883	-0.11938477	0.16137695	0.96948242	0	44330	0	0	0
190	191	191	Category J	0.3359375	-0.047851563	-0.93579102	0.18212891	0.12402344	0.43896484	0	0	28/6/2018	28	6	2018	16:39:39	59979	0.7	16	39	39	0	0.059082031	3.5513672	0.26342773	-0.1262207	-0.92089844	15.48999	0.10766602	0	0	0	0	0	0	0	0	0	0.96606445	0.033935547	0.16552734	0.072265625	0.078369141	-0.014648438	0	44330	0	0	0
191	192	192	Category J	0.55175781	-0.15576172	-1.2119141	0.059814453	0.13525391	0.46313477	0	0	28/6/2018	28	6	2018	16:39:39	59979	0.8	16	39	39	0	0.059082031	3.5513672	0.2644043	-0.12597656	-0.9140625	14.100098	0.41455078	0	0	0	0	0	0	0	0	0	0.95996094	0.040039063	0.61425781	0.28710938	-0.029541016	-0.29760742	0	44330	0	0	0
192	193	193	Category J	0.50390625	-0.011962891	0.035888672	0.20361328	0.12890625	0.42456055	0	0	28/6/2018	28	6	2018	16:39:39	59979	0.9	16	39	39	0	0.059082031	3.5513672	0.26416016	-0.12646484	-0.91992188	11.421875	0.99194336	0	0	0	0	0	0	0	0	0	0.96533203	0.034667969	1.3100586	0.23950195	0.11450195	0.95581055	0	44330	0	0	0
193	194	194	Category J	0.38378906	-0.16796875	-1.7277832	0.088134766	0.060058594	0.47119141	0	0	28/6/2018	28	6	2018	16:39:40	59980	0	16	39	40	0	0.059082031	3.5513672	0.26660156	-0.12597656	-0.9206543	6.4619141	0.81640625	0	0	0	0	0	0	0	0	0	0.96679688	0.033203125	0.96582031	0.11694336	-0.041748047	-0.80688477	0	44330	0	0	0
194	195	195	Category J	0.21582031	0.011962891	0.3359375	0.057861328	0.096191406	0.46630859	0	0	28/6/2018	28	6	2018	16:39:40	59980	0.111	16	39	40	0	0.059082031	3.5513672	0.26928711	-0.12426758	-0.92260742	7.0571289	1.2670898	0	0	0	0	0	0	0	0	0	0.96923828	0.030761719	1.4487305	-0.053466797	0.13623047	1.2585449	0	44330	0	0	0
195	196	196	Category J	0.2277832	-0.15576172	-1.6918945	0.14501953	0.12402344	0.44824219	0	0	28/6/2018	28	6	2018	16:39:40	59980	0.222	16	39	40	0	0.059082031	3.5513672	0.26708984	-0.12304688	-0.92382813	10.131592	0.76953125	0	0	0	0	0	0	0	0	0	0.96972656	0.030273438	0.83959961	-0.039306641	-0.032470703	-0.76782227	0	44330	0	0	0
196	197	197	Category J	0.75585938	-0.19189453	-0.43188477	0.006591797	0.11914063	0.47192383	0	0	28/6/2018	28	6	2018	16:39:40	59980	0.333	16	39	40	0	0.059082031	3.5513672	0.26513672	-0.12084961	-0.91845703	12.056885	0.69458008	0	0	0	0	0	0	0	0	0	0.96362305	0.036376953	1.0480957	0.49047852	-0.070800781	0.48657227	0	44330	0	0	0
197	198	198	Category J	0.29980469	-0.083984375	-0.51586914	0.25488281	0.075927734	0.40991211	0	0	28/6/2018	28	6	2018	16:39:40	59980	0.444	16	39	40	0	0.059082031	3.5513672	0.26635742	-0.12109375	-0.92041016	12.186523	0.4074707	0	0	0	0	0	0	0	0	0	0.96582031	0.034179688	0.47485352	0.033203125	0.037109375	0.40454102	0	44330	0	0	0
198	199	199	Category J	0.23999023	-0.27587891	-1.3918457	0.08984375	0.059082031	0.47045898	0	0	28/6/2018	28	6	2018	16:39:40	59980	0.555	16	39	40	0	0.059082031	3.5513672	0.26586914	-0.11889648	-0.92260742	10.773926	0.49536133	0	0	0	0	0	0	0	0	0	0.9675293	0.032470703	0.65185547	-0.025878906	-0.15673828	-0.46899414	0	44330	0	0	0
199	200	200	Category J	0.27587891	0.15576172	-0.035888672	0.12744141	0.040771484	0.46313477	0	0	28/6/2018	28	6	2018	16:39:40	59980	0.666	16	39	40	0	0.059082031	3.5513672	0.26757813	-0.11767578	-0.92333984	6.6540527	0.92871094	0	0	0	0	0	0	0	0	0	0.96850586	0.031494141	1.1691895	0.008056641	0.2734375	0.88745117	0	44330	0	0	0
200	201	201	Category J	-0.11987305	-0.035888672	-1.4519043	0.14086914	0.085205078	0.4609375	0	0	28/6/2018	28	6	2018	16:39:40	59980	0.777	16	39	40	0	0.058349609	3.5513672	0.26367188	-0.11621094	-0.92456055	2.9580078	0.65698242	0	0	0	0	0	0	0	0	0	0.96850586	0.031494141	0.99121094	-0.38354492	0.080322266	-0.52709961	0	44330	0	0	0
201	202	202	Category J	0.65991211	-0.15576172	-0.51586914	0.11083984	0.1159668	0.45825195	0	0	28/6/2018	28	6	2018	16:39:40	59980	0.888	16	39	40	0	0.058349609	3.5513672	0.26391602	-0.11303711	-0.92236328	0.41796875	0.56884766	0	0	0	0	0	0	0	0	0	0.96606445	0.033935547	0.8449707	0.39575195	-0.042480469	0.40649414	0	44330	0	0	0
202	203	203	Category J	-0.2878418	-0.083984375	-2.4719238	0.36962891	0.077880859	0.33007813	0	0	28/6/2018	28	6	2018	16:39:41	59981	0	16	39	41	0	0.058349609	3.5513672	0.26342773	-0.11499023	-0.92504883	1.314209	1.642334	0	0	0	0	0	0	0	0	0	0.96850586	0.031494141	2.1291504	-0.55126953	0.031005859	-1.5466309	0	44330	0	0	0
203	204	204	Category J	0.3359375	-0.31176758	-1.4279785	0.072998047	0.073730469	0.47436523	0	0	28/6/2018	28	6	2018	16:39:41	59981	0.1	16	39	41	0	0.058349609	3.5513672	0.26635742	-0.11547852	-0.92626953	1.5107422	0.54296875	0	0	0	0	0	0	0	0	0	0.97070313	0.029296875	0.76708984	0.069335938	-0.19604492	-0.50146484	0	44330	0	0	0
204	205	205	Category J	0.17993164	-0.071777344	-0.059814453	0.26782227	0.057861328	0.40991211	0	0	28/6/2018	28	6	2018	16:39:41	59981	0.2	16	39	41	0	0.058349609	3.5513672	0.26611328	-0.11743164	-0.9284668	3.3662109	0.87402344	0	0	0	0	0	0	0	0	0	0.97290039	0.027099609	1.0007324	-0.086181641	0.045654297	0.86865234	0	44330	0	0	0
205	206	206	Category J	-0.095947266	-0.095947266	-1.9438477	0.13305664	0.072265625	0.46166992	0	0	28/6/2018	28	6	2018	16:39:41	59981	0.3	16	39	41	0	0.058349609	3.5513672	0.26318359	-0.11743164	-0.92626953	2.5168457	1.0791016	0	0	0	0	0	0	0	0	0	0.97021484	0.029785156	1.3981934	-0.35913086	0.021484375	-1.017334	0	44330	0	0	0
206	207	207	Category J	0.7199707	-0.21582031	-0.2277832	0.072509766	0.089111328	0.46972656	0	0	28/6/2018	28	6	2018	16:39:41	59981	0.4	16	39	41	0	0.058349609	3.5513672	0.2668457	-0.1184082	-0.92626953	2.7902832	0.83813477	0	0	0	0	0	0	0	0	0	0.97119141	0.028808594	1.2487793	0.45288086	-0.097167969	0.69848633	0	44330	0	0	0
207	208	208	Category J	0.16796875	0	-0.51586914	0.23779297	0.046142578	0.4230957	0	0	28/6/2018	28	6	2018	16:39:41	59981	0.5	16	39	41	0	0.058349609	3.5513672	0.26928711	-0.12036133	-0.92626953	3.6560059	0.43969727	0	0	0	0	0	0	0	0	0	0.97216797	0.027832031	0.63256836	-0.10131836	0.12036133	0.41040039	0	44330	0	0	0
208	209	209	Category J	0.31176758	-0.29980469	-1.5959473	0.0703125	0.076416016	0.47851563	0	0	28/6/2018	28	6	2018	16:39:41	59981	0.6	16	39	41	0	0.058349609	3.5513672	0.27075195	-0.12011719	-0.92407227	3.4628906	0.69628906	0	0	0	0	0	0	0	0	0	0.97045898	0.029541016	0.89208984	0.040771484	-0.17944336	-0.67163086	0	44330	0	0	0
209	210	210	Category J	0.25195313	0.071777344	-0.19189453	0.11572266	0.047851563	0.46484375	0	0	28/6/2018	28	6	2018	16:39:41	59981	0.7	16	39	41	0	0.058349609	3.5513672	0.27124023	-0.11938477	-0.92163086	3.5517578	0.75463867	0	0	0	0	0	0	0	0	0	0.96801758	0.031982422	0.94042969	-0.019287109	0.19116211	0.72973633	0	44330	0	0	0
210	211	211	Category J	0.32397461	-0.15576172	-1.763916	0.15209961	0.098144531	0.45458984	0	0	28/6/2018	28	6	2018	16:39:41	59981	0.8	16	39	41	0	0.058349609	3.5513672	0.26806641	-0.11914063	-0.92211914	5.3745117	0.84423828	0	0	0	0	0	0	0	0	0	0.96777344	0.032226563	0.93408203	0.055664063	-0.036376953	-0.84155273	0	44330	0	0	0
211	212	212	Category J	0.39599609	-0.071777344	-0.68383789	0.026855469	0.10302734	0.47583008	0	0	28/6/2018	28	6	2018	16:39:41	59981	0.9	16	39	41	0	0.058349609	3.5513672	0.27416992	-0.11621094	-0.92456055	6.9780273	0.2734375	0	0	0	0	0	0	0	0	0	0.97143555	0.028564453	0.40698242	0.12158203	0.044433594	0.24072266	0	44330	0	0	0
212	213	213	Category J	0.61181641	-0.11987305	-0.32397461	0.15795898	0.078125	0.45141602	0	0	28/6/2018	28	6	2018	16:39:42	59982	0	16	39	42	0	0.058349609	3.5513672	0.27124023	-0.11645508	-0.91918945	6.7409668	0.68579102	0	0	0	0	0	0	0	0	0	0.96557617	0.034423828	0.93920898	0.34033203	-0.003417969	0.59521484	0	44330	0	0	0
213	214	214	Category J	0.071777344	-0.25195313	-1.6557617	0.10205078	0.069824219	0.46801758	0	0	28/6/2018	28	6	2018	16:39:42	59982	0.1	16	39	42	0	0.058349609	3.5513672	0.27319336	-0.11743164	-0.92529297	6.6755371	0.76928711	0	0	0	0	0	0	0	0	0	0.97192383	0.028076172	1.0661621	-0.20141602	-0.13427734	-0.73022461	0	44330	0	0	0
214	215	215	Category J	0.29980469	-0.11987305	-0.15576172	-0.003417969	0.064208984	0.47729492	0	0	28/6/2018	28	6	2018	16:39:42	59982	0.2	16	39	42	0	0.058349609	3.5513672	0.27319336	-0.11816406	-0.93603516	0.97045898	0.78051758	0	0	0	0	0	0	0	0	0	0.98217773	0.017822266	0.80810547	0.026367188	-0.001464844	0.78027344	0	44330	0	0	0
215	216	216	Category J	0.095947266	-0.035888672	-1.0078125	0.039306641	0.066650391	0.48046875	0	0	28/6/2018	28	6	2018	16:39:42	59982	0.3	16	39	42	0	0.058349609	3.5513672	0.27392578	-0.11938477	-0.92456055	0.39672852	0.21337891	0	0	0	0	0	0	0	0	0	0.97167969	0.028320313	0.34472656	-0.17797852	0.083496094	-0.083007813	0	44330	0	0	0
216	217	217	Category J	0.16796875	-0.21582031	-1.8359375	-0.002441406	0.1159668	0.47412109	0	0	28/6/2018	28	6	2018	16:39:42	59982	0.4	16	39	42	0	0.058349609	3.5513672	0.2722168	-0.11987305	-0.92602539	2.8127441	0.9206543	0	0	0	0	0	0	0	0	0	0.97265625	0.02734375	1.1098633	-0.10424805	-0.095703125	-0.90966797	0	44330	0	0	0
217	218	218	Category J	0.68383789	-0.13183594	-0.16796875	0.13085938	0.12036133	0.45068359	0	0	28/6/2018	28	6	2018	16:39:42	59982	0.5	16	39	42	0	0.058349609	3.5513672	0.27050781	-0.11938477	-0.92358398	6.3334961	0.86132813	0	0	0	0	0	0	0	0	0	0.96972656	0.030273438	1.1811523	0.41308594	-0.012207031	0.75561523	0	44330	0	0	0
218	219	219	Category J	0.49194336	-0.14379883	-1.7998047	0.22265625	0.047607422	0.42944336	0	0	28/6/2018	28	6	2018	16:39:42	59982	0.6	16	39	42	0	0.058349609	3.5513672	0.26660156	-0.1171875	-0.91137695	2.435791	0.91650391	0	0	0	0	0	0	0	0	0	0.95678711	0.043212891	1.1401367	0.22509766	-0.026367188	-0.88818359	0	44330	0	0	0
219	220	220	Category J	0.071777344	-0.16796875	-0.74389648	0.011962891	0.092773438	0.47509766	0	0	28/6/2018	28	6	2018	16:39:42	59982	0.7	16	39	42	0	0.058349609	3.5513672	0.2668457	-0.1184082	-0.92163086	2.848877	0.26855469	0	0	0	0	0	0	0	0	0	0.96679688	0.033203125	0.42236328	-0.19506836	-0.049316406	0.17773438	0	44330	0	0	0
220	221	221	Category J	0.39599609	-0.13183594	-0.35986328	0.053710938	0.092773438	0.47119141	0	0	28/6/2018	28	6	2018	16:39:42	59982	0.8	16	39	42	0	0.058349609	3.5513672	0.27197266	-0.11987305	-0.93115234	3.2460938	0.5847168	0	0	0	0	0	0	0	0	0	0.97753906	0.022460938	0.70703125	0.1237793	-0.01171875	0.57128906	0	44330	0	0	0
221	222	222	Category J	0.023925781	-0.14379883	-0.99584961	0.008789063	0.1262207	0.47070313	0	0	28/6/2018	28	6	2018	16:39:42	59982	0.9	16	39	42	0	0.058349609	3.5513672	0.26757813	-0.12207031	-0.91992188	4.5935059	0.25610352	0	0	0	0	0	0	0	0	0	0.96582031	0.034179688	0.34106445	-0.24365234	-0.021484375	-0.075683594	0	44330	0	0	0
222	223	223	Category J	0.63598633	0.14379883	0.14379883	-0.090332031	0.11425781	0.46728516	0	0	28/6/2018	28	6	2018	16:39:43	59983	0	16	39	43	0	0.058349609	3.5513672	0.26269531	-0.12255859	-0.92431641	7.7502441	1.1623535	0	0	0	0	0	0	0	0	0	0.96875	0.03125	1.7080078	0.37304688	0.26635742	1.0681152	0	44330	0	0	0
223	224	224	Category J	0.16796875	-0.21582031	-1.1518555	-0.037353516	0.10400391	0.47241211	0	0	28/6/2018	28	6	2018	16:39:43	59983	0.1	16	39	43	0	0.058349609	3.5513672	0.25708008	-0.12060547	-0.91552734	7.4179688	0.26977539	0	0	0	0	0	0	0	0	0	0.95849609	0.041503906	0.42041016	-0.089111328	-0.094970703	-0.23608398	0	44330	0	0	0
224	225	225	Category J	0.49194336	-0.083984375	-0.75585938	-0.081787109	0.1027832	0.47045898	0	0	28/6/2018	28	6	2018	16:39:43	59983	0.2	16	39	43	0	0.058349609	3.5513672	0.25219727	-0.12182617	-0.91967773	12.106201	0.29272461	0	0	0	0	0	0	0	0	0	0.96142578	0.038574219	0.44140625	0.23950195	0.037841797	0.16381836	0	44330	0	0	0
225	226	226	Category J	0.56396484	-0.27587891	-1.4279785	0.14624023	0.15844727	0.44482422	0	0	28/6/2018	28	6	2018	16:39:43	59983	0.3	16	39	43	0	0.058349609	3.5513672	0.26000977	-0.12573242	-0.93212891	16.304688	0.60058594	0	0	0	0	0	0	0	0	0	0.97583008	0.024169922	0.94970703	0.30371094	-0.14990234	-0.49560547	0	44330	0	0	0
226	227	227	Category J	0	-0.14379883	-1.0319824	0.041503906	0.17285156	0.46142578	0	0	28/6/2018	28	6	2018	16:39:43	59983	0.4	16	39	43	0	0.058349609	3.5513672	0.26489258	-0.12402344	-0.92602539	16.824707	0.28588867	0	0	0	0	0	0	0	0	0	0.97119141	0.028808594	0.39038086	-0.26489258	-0.01953125	-0.10571289	0	44330	0	0	0
227	228	228	Category J	0.49194336	-0.011962891	-0.20385742	0.061279297	0.18408203	0.45532227	0	0	28/6/2018	28	6	2018	16:39:43	59983	0.5	16	39	43	0	0.058349609	3.5513672	0.26123047	-0.12548828	-0.91308594	18.4021	0.75439453	0	0	0	0	0	0	0	0	0	0.95800781	0.041992188	1.0534668	0.23046875	0.11352539	0.70922852	0	44330	0	0	0
228	229	229	Category J	-0.011962891	-0.37182617	-1.8239746	0.16772461	0.15820313	0.43530273	0	0	28/6/2018	28	6	2018	16:39:43	59983	0.6	16	39	43	0	0.058349609	3.5513672	0.25756836	-0.12548828	-0.91894531	18.655273	0.97558594	0	0	0	0	0	0	0	0	0	0.96264648	0.037353516	1.4206543	-0.26953125	-0.24609375	-0.90478516	0	44330	0	0	0
229	230	230	Category J	0.26391602	-0.2277832	-1.0319824	-0.029541016	0.16601563	0.46362305	0	0	28/6/2018	28	6	2018	16:39:43	59983	0.7	16	39	43	0	0.058349609	3.5513672	0.25756836	-0.12158203	-0.9074707	20.439453	0.16333008	0	0	0	0	0	0	0	0	0	0.95117188	0.048828125	0.23632813	0.006103516	-0.10595703	-0.12426758	0	44330	0	0	0
230	231	231	Category J	0.2878418	-0.23999023	-0.63598633	0.10888672	0.17822266	0.44750977	0	0	28/6/2018	28	6	2018	16:39:43	59983	0.8	16	39	43	0	0.058349609	3.5513672	0.26025391	-0.125	-0.92163086	21.052979	0.30908203	0	0	0	0	0	0	0	0	0	0.96582031	0.034179688	0.42797852	0.02734375	-0.11474609	0.28564453	0	44330	0	0	0
231	232	232	Category J	0.19189453	-0.25195313	-1.2958984	0.051025391	0.1796875	0.453125	0	0	28/6/2018	28	6	2018	16:39:43	59983	0.9	16	39	43	0	0.058349609	3.5513672	0.25854492	-0.12695313	-0.92041016	20.602783	0.40112305	0	0	0	0	0	0	0	0	0	0.96459961	0.035400391	0.56689453	-0.066650391	-0.12475586	-0.37524414	0	44330	0	0	0
232	233	233	Category E	0.29980469	-0.14379883	-0.91186523	0.033935547	0.23022461	0.44042969	0	0	28/6/2018	28	6	2018	16:39:44	59984	0.9	16	39	44	0	0.058837891	3.5545898	0.25415039	-0.12719727	-0.91552734	23.05542	0.048583984	0	0	0	0	0	0	0	0	0	0.95874023	0.041259766	0.065673828	0.045410156	-0.016357422	0.003662109	0	44330	0	0	0
233	234	234	Category E	0.23999023	-0.023925781	-0.99584961	0.042724609	0.22802734	0.43994141	0	0	28/6/2018	28	6	2018	16:39:45	59985	0	16	39	45	0	0.058837891	3.5545898	0.24633789	-0.12963867	-0.9284668	24.669678	0.12548828	0	0	0	0	0	0	0	0	0	0.96923828	0.030761719	0.17944336	-0.006347656	0.10571289	-0.067138672	0	44330	0	0	0
234	235	235	Category E	-0.011962891	-0.10791016	-0.88793945	0.018066406	0.18603516	0.46118164	0	0	28/6/2018	28	6	2018	16:39:45	59985	0.1	16	39	45	0	0.058837891	3.5545898	0.24609375	-0.13061523	-0.91772461	23.489258	0.26074219	0	0	0	0	0	0	0	0	0	0.95898438	0.041015625	0.31054688	-0.25805664	0.022705078	0.029785156	0	44330	0	0	0
235	236	236	Category E	0.15576172	-0.047851563	-0.77978516	-0.000732422	0.17651367	0.46264648	0	0	28/6/2018	28	6	2018	16:39:45	59985	0.2	16	39	45	0	0.058837891	3.5545898	0.24755859	-0.13574219	-0.9362793	22.959961	0.20166016	0	0	0	0	0	0	0	0	0	0.97802734	0.021972656	0.33642578	-0.091796875	0.087890625	0.15649414	0	44330	0	0	0
236	237	237	Category E	0.32397461	-0.059814453	-1.079834	0.084716797	0.1809082	0.44970703	0	0	28/6/2018	28	6	2018	16:39:45	59985	0.3	16	39	45	0	0.058837891	3.5545898	0.24926758	-0.13500977	-0.92431641	24.595215	0.18798828	0	0	0	0	0	0	0	0	0	0.96679688	0.033203125	0.30517578	0.074462891	0.075195313	-0.15527344	0	44330	0	0	0
237	238	238	Category E	0.21582031	0.023925781	-0.89990234	0.080566406	0.16357422	0.45825195	0	0	28/6/2018	28	6	2018	16:39:45	59985	0.4	16	39	45	0	0.058837891	3.5545898	0.24389648	-0.13452148	-0.93066406	24.322021	0.16381836	0	0	0	0	0	0	0	0	0	0.97143555	0.028564453	0.2175293	-0.028076172	0.15844727	0.030761719	0	44330	0	0	0
238	239	239	Category E	0.083984375	-0.035888672	-0.93579102	0.11694336	0.18164063	0.44335938	0	0	28/6/2018	28	6	2018	16:39:45	59985	0.5	16	39	45	0	0.058837891	3.5545898	0.24194336	-0.13500977	-0.9362793	23.703125	0.18652344	0	0	0	0	0	0	0	0	0	0.97631836	0.023681641	0.25756836	-0.15795898	0.099121094	0.000488281	0	44330	0	0	0
239	240	240	Category E	-0.035888672	-0.011962891	-1.0197754	0.090087891	0.19897461	0.44604492	0	0	28/6/2018	28	6	2018	16:39:45	59985	0.6	16	39	45	0	0.058837891	3.5545898	0.2434082	-0.13354492	-0.92675781	18.098145	0.31835938	0	0	0	0	0	0	0	0	0	0.9675293	0.032470703	0.49365234	-0.27929688	0.12158203	-0.092773438	0	44330	0	0	0
240	241	241	Category E	0.20385742	0.011962891	-0.79199219	0.13208008	0.21362305	0.42871094	0	0	28/6/2018	28	6	2018	16:39:45	59985	0.7	16	39	45	0	0.058837891	3.5545898	0.24658203	-0.13598633	-0.93798828	12.106445	0.21240234	0	0	0	0	0	0	0	0	0	0.97949219	0.020507813	0.3371582	-0.042724609	0.14794922	0.14599609	0	44330	0	0	0
241	242	242	Category E	0.19189453	-0.21582031	-1.0197754	0.10888672	0.18237305	0.44140625	0	0	28/6/2018	28	6	2018	16:39:45	59985	0.8	16	39	45	0	0.058837891	3.5545898	0.25341797	-0.13745117	-0.9309082	4.7783203	0.13330078	0	0	0	0	0	0	0	0	0	0.97460938	0.025390625	0.22851563	-0.061523438	-0.078125	-0.088623047	0	44330	0	0	0
242	243	243	Category E	0.3359375	-0.21582031	-0.93579102	0.10473633	0.18408203	0.4453125	0	0	28/6/2018	28	6	2018	16:39:45	59985	0.9	16	39	45	0	0.058837891	3.5545898	0.25	-0.13769531	-0.93481445	3.3139648	0.1159668	0	0	0	0	0	0	0	0	0	0.97753906	0.022460938	0.16455078	0.085693359	-0.077880859	-0.000732422	0	44330	0	0	0
243	244	244	Category E	0.095947266	-0.17993164	-0.94799805	0.15625	0.13134766	0.44335938	0	0	28/6/2018	28	6	2018	16:39:46	59986	0	16	39	46	0	0.058837891	3.5545898	0.25610352	-0.13891602	-0.91357422	12.521973	0.16894531	0	0	0	0	0	0	0	0	0	0.95898438	0.041015625	0.2355957	-0.16015625	-0.040771484	-0.034179688	0	44330	0	0	0
244	245	245	Category E	0.059814453	-0.059814453	-0.94799805	0.091796875	0.11181641	0.46533203	0	0	28/6/2018	28	6	2018	16:39:46	59986	0.1	16	39	46	0	0.058837891	3.5545898	0.25512695	-0.13574219	-0.90478516	25.158936	0.21411133	0	0	0	0	0	0	0	0	0	0.94995117	0.050048828	0.31445313	-0.1953125	0.075927734	-0.04296875	0	44330	0	0	0
245	246	246	Category E	0.43188477	-0.19189453	-0.81591797	0.083496094	0.079833984	0.47167969	0	0	28/6/2018	28	6	2018	16:39:46	59986	0.2	16	39	46	0	0.058837891	3.5545898	0.2590332	-0.13720703	-0.91650391	32.879395	0.20703125	0	0	0	0	0	0	0	0	0	0.9621582	0.037841797	0.32763672	0.17260742	-0.054443359	0.10058594	0	44330	0	0	0
246	247	247	Category E	0.31176758	-0.25195313	-0.88793945	0.10229492	0.090820313	0.46630859	0	0	28/6/2018	28	6	2018	16:39:46	59986	0.3	16	39	46	0	0.058837891	3.5545898	0.26611328	-0.13818359	-0.90478516	37.181152	0.12353516	0	0	0	0	0	0	0	0	0	0.95336914	0.046630859	0.17602539	0.045410156	-0.11352539	0.016845703	0	44330	0	0	0
247	248	248	Category E	0.23999023	-0.14379883	-0.82788086	0.072021484	0.078613281	0.47119141	0	0	28/6/2018	28	6	2018	16:39:46	59986	0.4	16	39	46	0	0.058837891	3.5545898	0.26171875	-0.13452148	-0.91186523	42.204346	0.087158203	0	0	0	0	0	0	0	0	0	0.95825195	0.041748047	0.11499023	-0.021728516	-0.009033203	0.083984375	0	44330	0	0	0
248	249	249	Category E	0.27587891	-0.17993164	-0.86376953	0.091796875	0.11181641	0.46533203	0	0	28/6/2018	28	6	2018	16:39:46	59986	0.5	16	39	46	0	0.058837891	3.5545898	0.26367188	-0.13500977	-0.91503906	43.863281	0.069091797	0	0	0	0	0	0	0	0	0	0.96191406	0.038085938	0.1081543	0.011962891	-0.044677734	0.051269531	0	44330	0	0	0
249	250	250	Category E	-0.011962891	-0.14379883	-0.92382813	-0.003417969	0.10986328	0.47119141	0	0	28/6/2018	28	6	2018	16:39:46	59986	0.6	16	39	46	0	0.058837891	3.5545898	0.26147461	-0.13183594	-0.90673828	39.987549	0.27416992	0	0	0	0	0	0	0	0	0	0.95288086	0.047119141	0.30224609	-0.2734375	-0.01171875	-0.016845703	0	44330	0	0	0
250	251	251	Category E	0.69580078	0.035888672	-0.81591797	0.071777344	0.10400391	0.46899414	0	0	28/6/2018	28	6	2018	16:39:46	59986	0.7	16	39	46	0	0.058837891	3.5545898	0.26049805	-0.13256836	-0.91455078	33.125977	0.47705078	0	0	0	0	0	0	0	0	0	0.96020508	0.039794922	0.70263672	0.43505859	0.16845703	0.098632813	0	44330	0	0	0
251	252	252	Category E	0.21582031	-0.14379883	-1.1037598	0.10913086	0.10400391	0.45800781	0	0	28/6/2018	28	6	2018	16:39:46	59986	0.8	16	39	46	0	0.058837891	3.5545898	0.26074219	-0.13232422	-0.9074707	26.006348	0.20166016	0	0	0	0	0	0	0	0	0	0.95336914	0.046630859	0.25244141	-0.044921875	-0.011230469	-0.19604492	0	44330	0	0	0
252	253	253	Category E	0.25195313	-0.059814453	-0.85180664	0.094238281	0.093505859	0.46630859	0	0	28/6/2018	28	6	2018	16:39:46	59986	0.9	16	39	46	0	0.058837891	3.5545898	0.26025391	-0.13378906	-0.91308594	21.194092	0.096435547	0	0	0	0	0	0	0	0	0	0.95898438	0.041015625	0.14379883	-0.008300781	0.073974609	0.061279297	0	44330	0	0	0
253	254	254	Category E	0.11987305	-0.13183594	-0.92382813	0.097900391	0.085205078	0.47021484	0	0	28/6/2018	28	6	2018	16:39:47	59987	0	16	39	47	0	0.058837891	3.5545898	0.25488281	-0.13354492	-0.91894531	13.062988	0.13500977	0	0	0	0	0	0	0	0	0	0.96289063	0.037109375	0.14135742	-0.13500977	0.001708984	-0.004638672	0	44330	0	0	0
254	255	255	Category E	0.34790039	-0.071777344	-0.83984375	0.067626953	0.077148438	0.47241211	0	0	28/6/2018	28	6	2018	16:39:47	59987	0.1	16	39	47	0	0.058837891	3.5545898	0.25732422	-0.13232422	-0.90820313	5.1816406	0.12841797	0	0	0	0	0	0	0	0	0	0.953125	0.046875	0.21948242	0.090332031	0.060546875	0.068359375	0	44330	0	0	0
255	256	256	Category E	0.32397461	-0.095947266	-1.0197754	0.12695313	0.081542969	0.46166992	0	0	28/6/2018	28	6	2018	16:39:47	59987	0.2	16	39	47	0	0.058837891	3.5545898	0.25488281	-0.13305664	-0.91674805	0.359375	0.12915039	0	0	0	0	0	0	0	0	0	0.9609375	0.0390625	0.20898438	0.068847656	0.037109375	-0.1027832	0	44330	0	0	0
256	257	257	Category E	0.16796875	-0.10791016	-0.92382813	0.11303711	0.061767578	0.46508789	0	0	28/6/2018	28	6	2018	16:39:47	59987	0.3	16	39	47	0	0.058837891	3.5545898	0.25610352	-0.13525391	-0.9152832	1.5236816	0.092529297	0	0	0	0	0	0	0	0	0	0.95996094	0.040039063	0.12402344	-0.088134766	0.02734375	-0.008300781	0	44330	0	0	0
257	258	258	Category E	0.21582031	-0.059814453	-0.88793945	0.13378906	0.109375	0.45263672	0	0	28/6/2018	28	6	2018	16:39:47	59987	0.4	16	39	47	0	0.058837891	3.5545898	0.25805664	-0.13647461	-0.90673828	2.9677734	0.089355469	0	0	0	0	0	0	0	0	0	0.95239258	0.047607422	0.13769531	-0.042236328	0.076660156	0.018798828	0	44330	0	0	0
258	259	259	Category E	-0.071777344	-0.17993164	-0.91186523	0.12207031	0.10986328	0.46044922	0	0	28/6/2018	28	6	2018	16:39:47	59987	0.5	16	39	47	0	0.058837891	3.5545898	0.25219727	-0.13525391	-0.9152832	5.2456055	0.3269043	0	0	0	0	0	0	0	0	0	0.95898438	0.041015625	0.37207031	-0.32397461	-0.044433594	0.003417969	0	44330	0	0	0
259	260	260	Category E	0.3359375	-0.047851563	-0.89990234	0.093505859	0.10766602	0.46337891	0	0	28/6/2018	28	6	2018	16:39:47	59987	0.6	16	39	47	0	0.058837891	3.5545898	0.24902344	-0.13525391	-0.90136719	4.5061035	0.12304688	0	0	0	0	0	0	0	0	0	0.94482422	0.055175781	0.17553711	0.086669922	0.087402344	0.001464844	0	44330	0	0	0
260	261	261	Category E	0.19189453	-0.19189453	-1.0439453	0.16162109	0.11572266	0.44946289	0	0	28/6/2018	28	6	2018	16:39:47	59987	0.7	16	39	47	0	0.058837891	3.5545898	0.24755859	-0.13549805	-0.90429688	1.1589355	0.16015625	0	0	0	0	0	0	0	0	0	0.94750977	0.052490234	0.25146484	-0.055664063	-0.056152344	-0.1394043	0	44330	0	0	0
261	262	262	Category E	0.15576172	-0.16796875	-0.85180664	0.089355469	0.11816406	0.47070313	0	0	28/6/2018	28	6	2018	16:39:47	59987	0.8	16	39	47	0	0.058837891	3.5545898	0.24487305	-0.13525391	-0.91088867	1.7092285	0.11181641	0	0	0	0	0	0	0	0	0	0.95288086	0.047119141	0.18066406	-0.089111328	-0.032470703	0.059082031	0	44330	0	0	0
262	263	263	Category E	0.10791016	-0.17993164	-0.82788086	0.10327148	0.091796875	0.46533203	0	0	28/6/2018	28	6	2018	16:39:47	59987	0.9	16	39	47	0	0.058837891	3.5545898	0.24902344	-0.13452148	-0.9128418	5.3093262	0.1706543	0	0	0	0	0	0	0	0	0	0.95581055	0.044189453	0.27124023	-0.14111328	-0.045166016	0.084960938	0	44330	0	0	0
263	264	264	Category E	-0.023925781	-0.16796875	-0.94799805	0.038330078	0.09375	0.47802734	0	0	28/6/2018	28	6	2018	16:39:48	59988	0	16	39	48	0	0.058837891	3.5545898	0.24584961	-0.14013672	-0.93017578	7.6252441	0.27172852	0	0	0	0	0	0	0	0	0	0.97241211	0.027587891	0.31494141	-0.26977539	-0.027587891	-0.017578125	0	44330	0	0	0
264	265	265	Category E	0.50390625	-0.34790039	-0.97192383	0.093017578	0.096191406	0.46850586	0	0	28/6/2018	28	6	2018	16:39:48	59988	0.1	16	39	48	0	0.058837891	3.5545898	0.24804688	-0.13867188	-0.92480469	6.2243652	0.33349609	0	0	0	0	0	0	0	0	0	0.9675293	0.032470703	0.51171875	0.25561523	-0.20898438	-0.046875	0	44330	0	0	0
265	266	266	Category E	0.26391602	-0.10791016	-1.0559082	0.1015625	0.095458984	0.46630859	0	0	28/6/2018	28	6	2018	16:39:48	59988	0.2	16	39	48	0	0.058837891	3.5545898	0.24462891	-0.13842773	-0.92529297	3.326416	0.13525391	0	0	0	0	0	0	0	0	0	0.96728516	0.032714844	0.17993164	0.019042969	0.030517578	-0.13037109	0	44330	0	0	0
266	267	267	Category E	0.23999023	-0.15576172	-0.77978516	0.11254883	0.1159668	0.45922852	0	0	28/6/2018	28	6	2018	16:39:48	59988	0.3	16	39	48	0	0.058837891	3.5545898	0.24072266	-0.13598633	-0.91674805	1.0595703	0.13842773	0	0	0	0	0	0	0	0	0	0.95776367	0.042236328	0.15771484	-0.000732422	-0.01953125	0.13696289	0	44330	0	0	0
267	268	268	Category E	0.011962891	-0.083984375	-0.92382813	0.081298828	0.1550293	0.46118164	0	0	28/6/2018	28	6	2018	16:39:48	59988	0.4	16	39	48	0	0.058349609	3.5545898	0.24584961	-0.13598633	-0.91577148	2.795166	0.23974609	0	0	0	0	0	0	0	0	0	0.95800781	0.041992188	0.29394531	-0.23388672	0.052001953	-0.0078125	0	44330	0	0	0
268	269	269	Category E	0.38378906	-0.035888672	-0.92382813	0.094238281	0.17456055	0.45092773	0	0	28/6/2018	28	6	2018	16:39:48	59988	0.5	16	39	48	0	0.058349609	3.5545898	0.24462891	-0.13623047	-0.92578125	5.1779785	0.17138672	0	0	0	0	0	0	0	0	0	0.96728516	0.032714844	0.24145508	0.13891602	0.1003418	0.001953125	0	44330	0	0	0
269	270	270	Category E	0.35986328	-0.23999023	-1.079834	0.11865234	0.16601563	0.44824219	0	0	28/6/2018	28	6	2018	16:39:48	59988	0.6	16	39	48	0	0.058349609	3.5545898	0.2487793	-0.13110352	-0.91259766	8.4765625	0.22802734	0	0	0	0	0	0	0	0	0	0.95483398	0.045166016	0.38671875	0.11083984	-0.10864258	-0.16699219	0	44330	0	0	0
270	271	271	Category E	0.19189453	-0.20385742	-0.83984375	0.078857422	0.17138672	0.45532227	0	0	28/6/2018	28	6	2018	16:39:48	59988	0.7	16	39	48	0	0.058349609	3.5545898	0.24853516	-0.12915039	-0.90893555	13.154785	0.11621094	0	0	0	0	0	0	0	0	0	0.95117188	0.048828125	0.20019531	-0.056640625	-0.074462891	0.069091797	0	44330	0	0	0
271	272	272	Category E	0.19189453	-0.17993164	-0.81591797	0.10400391	0.15600586	0.4597168	0	0	28/6/2018	28	6	2018	16:39:48	59988	0.8	16	39	48	0	0.058349609	3.5545898	0.24633789	-0.12744141	-0.91137695	14.868896	0.12182617	0	0	0	0	0	0	0	0	0	0.95263672	0.047363281	0.20239258	-0.054443359	-0.052246094	0.095458984	0	44330	0	0	0
272	273	273	Category E	-0.10791016	-0.19189453	-0.99584961	0.050048828	0.15161133	0.46118164	0	0	28/6/2018	28	6	2018	16:39:48	59988	0.9	16	39	48	0	0.058349609	3.5545898	0.24975586	-0.12329102	-0.90771484	13.701904	0.37451172	0	0	0	0	0	0	0	0	0	0.94946289	0.050537109	0.51416016	-0.35766602	-0.068359375	-0.087890625	0	44330	0	0	0
273	274	274	Category E	0.35986328	-0.25195313	-0.86376953	0.038085938	0.14941406	0.46484375	0	0	28/6/2018	28	6	2018	16:39:49	59989	0	16	39	49	0	0.058349609	3.5545898	0.25048828	-0.12304688	-0.90869141	14.82666	0.17456055	0	0	0	0	0	0	0	0	0	0.95068359	0.049316406	0.28295898	0.10913086	-0.12866211	0.044921875	0	44330	0	0	0
274	275	275	Category E	0.32397461	-0.40795898	-1.1638184	0.096435547	0.15649414	0.45654297	0	0	28/6/2018	28	6	2018	16:39:49	59989	0.1	16	39	49	0	0.058349609	3.5545898	0.25097656	-0.12329102	-0.90625	16.810547	0.39038086	0	0	0	0	0	0	0	0	0	0.94848633	0.051513672	0.61474609	0.072753906	-0.28442383	-0.25732422	0	44330	0	0	0
275	276	276	Category E	0.37182617	-0.083984375	-0.7199707	0.06640625	0.18774414	0.45141602	0	0	28/6/2018	28	6	2018	16:39:49	59989	0.2	16	39	49	0	0.058349609	3.5545898	0.25317383	-0.12207031	-0.90625	18.263672	0.22412109	0	0	0	0	0	0	0	0	0	0.94897461	0.051025391	0.34326172	0.1184082	0.038085938	0.1862793	0	44330	0	0	0
276	277	277	Category E	0.32397461	-0.15576172	-0.94799805	0.064941406	0.19726563	0.45068359	0	0	28/6/2018	28	6	2018	16:39:49	59989	0.3	16	39	49	0	0.058349609	3.5545898	0.25219727	-0.12255859	-0.90820313	14.106201	0.088134766	0	0	0	0	0	0	0	0	0	0.95068359	0.049316406	0.14428711	0.071533203	-0.032958984	-0.039550781	0	44330	0	0	0
277	278	278	Category E	0.14379883	-0.11987305	-0.95996094	-0.018554688	0.21191406	0.44604492	0	0	28/6/2018	28	6	2018	16:39:49	59989	0.4	16	39	49	0	0.058349609	3.5545898	0.25244141	-0.12353516	-0.90527344	13.098877	0.12158203	0	0	0	0	0	0	0	0	0	0.94775391	0.052246094	0.16699219	-0.10864258	0.003662109	-0.054443359	0	44330	0	0	0
278	279	279	Category E	0.35986328	-0.15576172	-0.63598633	-0.076660156	0.19091797	0.45410156	0	0	28/6/2018	28	6	2018	16:39:49	59989	0.5	16	39	49	0	0.058349609	3.5545898	0.25512695	-0.12597656	-0.90844727	15.387451	0.29321289	0	0	0	0	0	0	0	0	0	0.95214844	0.047851563	0.40649414	0.10449219	-0.029541016	0.27246094	0	44330	0	0	0
279	280	280	Category E	0.53979492	-0.047851563	-0.93579102	-0.0234375	0.17456055	0.46411133	0	0	28/6/2018	28	6	2018	16:39:49	59989	0.6	16	39	49	0	0.058349609	3.5545898	0.25634766	-0.12646484	-0.90600586	16.453369	0.29541016	0	0	0	0	0	0	0	0	0	0.95019531	0.049804688	0.39160156	0.28320313	0.078613281	-0.029541016	0	44330	0	0	0
280	281	281	Category E	0.41992188	-0.15576172	-0.88793945	-0.041503906	0.18994141	0.45605469	0	0	28/6/2018	28	6	2018	16:39:49	59989	0.7	16	39	49	0	0.058349609	3.5545898	0.26074219	-0.1262207	-0.90161133	15.428955	0.16210938	0	0	0	0	0	0	0	0	0	0.94726563	0.052734375	0.20214844	0.15893555	-0.029296875	0.013671875	0	44330	0	0	0
281	282	282	Category E	0.38378906	-0.16796875	-0.82788086	-0.024169922	0.17993164	0.4621582	0	0	28/6/2018	28	6	2018	16:39:49	59989	0.8	16	39	49	0	0.058349609	3.5545898	0.25830078	-0.12719727	-0.90429688	16.204834	0.15234375	0	0	0	0	0	0	0	0	0	0.94921875	0.05078125	0.24243164	0.12524414	-0.040527344	0.076416016	0	44330	0	0	0
282	283	283	Category E	0.20385742	-0.17993164	-0.76782227	-0.063720703	0.17529297	0.45825195	0	0	28/6/2018	28	6	2018	16:39:49	59989	0.9	16	39	49	0	0.058349609	3.5545898	0.25878906	-0.12646484	-0.90185547	20.306152	0.15429688	0	0	0	0	0	0	0	0	0	0.94677734	0.053222656	0.24243164	-0.054931641	-0.053222656	0.1340332	0	44330	0	0	0
283	284	284	Category E	0.26391602	-0.059814453	-0.73193359	-0.080078125	0.20532227	0.45043945	0	0	28/6/2018	28	6	2018	16:39:50	59990	0	16	39	50	0	0.058349609	3.5545898	0.25683594	-0.12646484	-0.90576172	21.61377	0.1862793	0	0	0	0	0	0	0	0	0	0.94995117	0.050048828	0.24755859	0.006835938	0.066650391	0.17382813	0	44330	0	0	0
284	285	285	Category E	0.49194336	-0.20385742	-0.98388672	-0.033935547	0.20239258	0.45532227	0	0	28/6/2018	28	6	2018	16:39:50	59990	0.1	16	39	50	0	0.058349609	3.5545898	0.25805664	-0.12768555	-0.90478516	20.344971	0.25805664	0	0	0	0	0	0	0	0	0	0.94946289	0.050537109	0.38891602	0.23364258	-0.075927734	-0.078857422	0	44330	0	0	0
285	286	286	Category E	0.46777344	-0.16796875	-1.0197754	-0.006347656	0.20922852	0.45117188	0	0	28/6/2018	28	6	2018	16:39:50	59990	0.2	16	39	50	0	0.058349609	3.5545898	0.25976563	-0.12915039	-0.90258789	18.606934	0.24169922	0	0	0	0	0	0	0	0	0	0.94799805	0.052001953	0.36352539	0.20776367	-0.038574219	-0.11694336	0	44330	0	0	0
286	287	287	Category E	0.37182617	0.083984375	-0.77978516	-0.001220703	0.21801758	0.44555664	0	0	28/6/2018	28	6	2018	16:39:50	59990	0.3	16	39	50	0	0.058349609	3.5545898	0.25537109	-0.12841797	-0.90307617	21.131592	0.27172852	0	0	0	0	0	0	0	0	0	0.94726563	0.052734375	0.45214844	0.11621094	0.21240234	0.12329102	0	44330	0	0	0
287	288	288	Category E	0.31176758	-0.047851563	-0.77978516	-0.001953125	0.22167969	0.44750977	0	0	28/6/2018	28	6	2018	16:39:50	59990	0.4	16	39	50	0	0.058349609	3.5545898	0.25195313	-0.12695313	-0.90332031	22.21875	0.15820313	0	0	0	0	0	0	0	0	0	0.94628906	0.053710938	0.26245117	0.059570313	0.079101563	0.12353516	0	44330	0	0	0
288	289	289	Category E	0.13183594	-0.035888672	-0.92382813	-0.011474609	0.22998047	0.44335938	0	0	28/6/2018	28	6	2018	16:39:50	59990	0.5	16	39	50	0	0.058349609	3.5545898	0.2512207	-0.12890625	-0.90478516	20.011719	0.15258789	0	0	0	0	0	0	0	0	0	0.94799805	0.052001953	0.23144531	-0.11938477	0.093017578	-0.018798828	0	44330	0	0	0
289	290	290	Category E	0.17993164	0	-0.82788086	-0.016113281	0.22802734	0.44140625	0	0	28/6/2018	28	6	2018	16:39:50	59990	0.6	16	39	50	0	0.058349609	3.5545898	0.25146484	-0.12939453	-0.90893555	18.925293	0.16870117	0	0	0	0	0	0	0	0	0	0.95214844	0.047851563	0.28222656	-0.071533203	0.12939453	0.081054688	0	44330	0	0	0
290	291	291	Category E	0.34790039	-0.13183594	-1.1879883	0.020751953	0.24658203	0.43652344	0	0	28/6/2018	28	6	2018	16:39:50	59990	0.7	16	39	50	0	0.058349609	3.5545898	0.25366211	-0.12915039	-0.9074707	17.324707	0.2956543	0	0	0	0	0	0	0	0	0	0.95117188	0.048828125	0.37695313	0.093994141	-0.002441406	-0.28027344	0	44330	0	0	0
291	292	292	Category E	0.34790039	-0.17993164	-1.1398926	0.042724609	0.24389648	0.43798828	0	0	28/6/2018	28	6	2018	16:39:50	59990	0.8	16	39	50	0	0.058349609	3.5545898	0.24804688	-0.13110352	-0.90673828	14.714111	0.25805664	0	0	0	0	0	0	0	0	0	0.94921875	0.05078125	0.38134766	0.099609375	-0.048583984	-0.23291016	0	44330	0	0	0
292	293	293	Category E	0.17993164	-0.095947266	-0.79199219	0.040283203	0.23535156	0.43798828	0	0	28/6/2018	28	6	2018	16:39:50	59990	0.9	16	39	50	0	0.058349609	3.5545898	0.24536133	-0.13134766	-0.90527344	11.439209	0.13549805	0	0	0	0	0	0	0	0	0	0.94702148	0.052978516	0.21411133	-0.065429688	0.035400391	0.11328125	0	44330	0	0	0
293	294	294	Category E	0.27587891	-0.16796875	-0.79199219	0.052246094	0.22387695	0.43994141	0	0	28/6/2018	28	6	2018	16:39:51	59991	0	16	39	51	0	0.058349609	3.5545898	0.24584961	-0.13256836	-0.90454102	7.3652344	0.12158203	0	0	0	0	0	0	0	0	0	0.94677734	0.053222656	0.17773438	0.029785156	-0.03515625	0.11254883	0	44330	0	0	0
294	295	295	Category E	0.095947266	-0.16796875	-0.85180664	0.030761719	0.21875	0.44433594	0	0	28/6/2018	28	6	2018	16:39:51	59991	0.1	16	39	51	0	0.058349609	3.5545898	0.24853516	-0.1328125	-0.90625	2.8613281	0.16601563	0	0	0	0	0	0	0	0	0	0.94921875	0.05078125	0.24243164	-0.15258789	-0.034912109	0.054443359	0	44330	0	0	0
295	296	296	Category E	0.19189453	-0.21582031	-0.87597656	0.031005859	0.21020508	0.44995117	0	0	28/6/2018	28	6	2018	16:39:51	59991	0.2	16	39	51	0	0.058349609	3.5545898	0.24707031	-0.1340332	-0.90673828	0.4765625	0.10327148	0	0	0	0	0	0	0	0	0	0.94921875	0.05078125	0.16772461	-0.055175781	-0.081542969	0.030761719	0	44330	0	0	0
296	297	297	Category E	0.32397461	-0.31176758	-1.1518555	0.070800781	0.19360352	0.44677734	0	0	28/6/2018	28	6	2018	16:39:51	59991	0.3	16	39	51	0	0.058349609	3.5545898	0.24609375	-0.13476563	-0.90454102	3.7697754	0.3137207	0	0	0	0	0	0	0	0	0	0.94702148	0.052978516	0.50170898	0.077636719	-0.17675781	-0.24707031	0	44330	0	0	0
297	298	298	Category E	0.21582031	-0.035888672	-0.86376953	0.084716797	0.20898438	0.44018555	0	0	28/6/2018	28	6	2018	16:39:51	59991	0.4	16	39	51	0	0.058349609	3.5545898	0.24291992	-0.13525391	-0.90478516	3.8125	0.11083984	0	0	0	0	0	0	0	0	0	0.9465332	0.053466797	0.16772461	-0.027099609	0.099365234	0.041015625	0	44330	0	0	0
298	299	299	Category E	0.25195313	-0.14379883	-0.671875	0.091552734	0.2265625	0.43579102	0	0	28/6/2018	28	6	2018	16:39:51	59991	0.5	16	39	51	0	0.058349609	3.5545898	0.24414063	-0.13598633	-0.90307617	2.4523926	0.23144531	0	0	0	0	0	0	0	0	0	0.9453125	0.0546875	0.24658203	0.007568359	-0.007568359	0.23120117	0	44330	0	0	0
299	300	300	Category E	-0.047851563	-0.19189453	-0.99584961	0.054931641	0.26196289	0.42675781	0	0	28/6/2018	28	6	2018	16:39:51	59991	0.6	16	39	51	0	0.058349609	3.5545898	0.24804688	-0.13452148	-0.90625	2.5634766	0.31420898	0	0	0	0	0	0	0	0	0	0.94921875	0.05078125	0.44238281	-0.29589844	-0.057128906	-0.089355469	0	44330	0	0	0
300	301	301	Category E	0.17993164	-0.11987305	-0.87597656	0.001464844	0.28271484	0.42089844	0	0	28/6/2018	28	6	2018	16:39:51	59991	0.7	16	39	51	0	0.058349609	3.5545898	0.24511719	-0.13549805	-0.90869141	0.006103516	0.074707031	0	0	0	0	0	0	0	0	0	0.95092773	0.049072266	0.11376953	-0.065185547	0.015625	0.032714844	0	44330	0	0	0
301	302	302	Category E	0.34790039	-0.083984375	-1.1518555	0.034667969	0.28881836	0.41967773	0	0	28/6/2018	28	6	2018	16:39:51	59991	0.8	16	39	51	0	0.058349609	3.5545898	0.24462891	-0.13452148	-0.9050293	2.5358887	0.27197266	0	0	0	0	0	0	0	0	0	0.94702148	0.052978516	0.40039063	0.10302734	0.050537109	-0.24658203	0	44330	0	0	0
302	303	303	Category E	0.38378906	-0.29980469	-1.2478027	0.012939453	0.26855469	0.42480469	0	0	28/6/2018	28	6	2018	16:39:51	59991	0.9	16	39	51	0	0.058349609	3.5545898	0.24291992	-0.13378906	-0.90527344	7.4367676	0.40551758	0	0	0	0	0	0	0	0	0	0.94677734	0.053222656	0.64892578	0.140625	-0.16577148	-0.34228516	0	44330	0	0	0
303	304	304	Category E	0.34790039	-0.095947266	-0.7199707	-0.014404297	0.2565918	0.43286133	0	0	28/6/2018	28	6	2018	16:39:52	59992	0	16	39	52	0	0.058349609	3.5545898	0.24121094	-0.13330078	-0.90600586	12.294678	0.2175293	0	0	0	0	0	0	0	0	0	0.94702148	0.052978516	0.32983398	0.10644531	0.037353516	0.18603516	0	44330	0	0	0
304	305	305	Category E	0.21582031	-0.059814453	-0.80395508	-0.040527344	0.2434082	0.4362793	0	0	28/6/2018	28	6	2018	16:39:52	59992	0.1	16	39	52	0	0.058349609	3.5545898	0.23754883	-0.13134766	-0.90869141	14.567871	0.12890625	0	0	0	0	0	0	0	0	0	0.94848633	0.051513672	0.19848633	-0.021728516	0.071533203	0.10473633	0	44330	0	0	0
305	306	306	Category E	0.26391602	-0.083984375	-0.74389648	-0.11376953	0.25195313	0.42431641	0	0	28/6/2018	28	6	2018	16:39:52	59992	0.2	16	39	52	0	0.058837891	3.491748	0.22753906	-0.12841797	-0.90893555	16.818359	0.17456055	0	0	0	0	0	0	0	0	0	0.94580078	0.054199219	0.24560547	0.036132813	0.044433594	0.16503906	0	44330	0	0	0
306	307	307	Category E	0.40795898	-0.14379883	-0.94799805	-0.065673828	0.25048828	0.43261719	0	0	28/6/2018	28	6	2018	16:39:52	59992	0.3	16	39	52	0	0.058837891	3.491748	0.22290039	-0.12768555	-0.90405273	19.387207	0.19067383	0	0	0	0	0	0	0	0	0	0.93969727	0.060302734	0.24487305	0.18481445	-0.015869141	-0.043701172	0	44330	0	0	0
307	308	308	Category E	0.38378906	-0.035888672	-0.99584961	-0.067138672	0.2487793	0.43554688	0	0	28/6/2018	28	6	2018	16:39:52	59992	0.4	16	39	52	0	0.058837891	3.491748	0.21435547	-0.12670898	-0.90698242	20.248535	0.21166992	0	0	0	0	0	0	0	0	0	0.94042969	0.059570313	0.34887695	0.16918945	0.090820313	-0.088623047	0	44330	0	0	0
308	309	309	Category E	0.32397461	0.035888672	-0.76782227	-0.0703125	0.26171875	0.42456055	0	0	28/6/2018	28	6	2018	16:39:52	59992	0.5	16	39	52	0	0.058837891	3.491748	0.21020508	-0.12670898	-0.90698242	20.285645	0.24243164	0	0	0	0	0	0	0	0	0	0.93969727	0.060302734	0.41552734	0.11352539	0.16259766	0.13916016	0	44330	0	0	0
309	310	310	Category E	0.23999023	-0.071777344	-0.74389648	-0.109375	0.27954102	0.41503906	0	0	28/6/2018	28	6	2018	16:39:52	59992	0.6	16	39	52	0	0.058837891	3.491748	0.20263672	-0.12695313	-0.90820313	19.190186	0.17724609	0	0	0	0	0	0	0	0	0	0.93920898	0.060791016	0.2565918	0.037109375	0.055175781	0.16430664	0	44330	0	0	0
310	311	311	Category E	0.11987305	-0.095947266	-0.82788086	-0.14453125	0.25585938	0.41088867	0	0	28/6/2018	28	6	2018	16:39:52	59992	0.7	16	39	52	0	0.058837891	3.491748	0.19555664	-0.12573242	-0.90429688	16.187988	0.11157227	0	0	0	0	0	0	0	0	0	0.93359375	0.06640625	0.18212891	-0.075683594	0.029785156	0.076416016	0	44330	0	0	0
311	312	312	Category E	0.45581055	0.083984375	-1.0078125	-0.12280273	0.25708008	0.41430664	0	0	28/6/2018	28	6	2018	16:39:52	59992	0.8	16	39	52	0	0.058837891	3.491748	0.18994141	-0.12255859	-0.90405273	14.226563	0.35205078	0	0	0	0	0	0	0	0	0	0.93188477	0.068115234	0.57592773	0.265625	0.20654297	-0.10351563	0	44330	0	0	0
312	313	313	Category E	0.37182617	-0.13183594	-0.99584961	-0.071044922	0.26269531	0.42675781	0	0	28/6/2018	28	6	2018	16:39:52	59992	0.9	16	39	52	0	0.058837891	3.491748	0.18359375	-0.12182617	-0.90625	12.216064	0.20825195	0	0	0	0	0	0	0	0	0	0.93261719	0.067382813	0.28735352	0.18798828	-0.010009766	-0.089355469	0	44330	0	0	0
313	314	314	Category E	0.27587891	-0.047851563	-0.79199219	-0.029296875	0.24291992	0.43920898	0	0	28/6/2018	28	6	2018	16:39:53	59993	0	16	39	53	0	0.058837891	3.491748	0.18164063	-0.11914063	-0.90625	11.523438	0.16430664	0	0	0	0	0	0	0	0	0	0.93188477	0.068115234	0.27954102	0.093994141	0.071289063	0.11425781	0	44330	0	0	0
314	315	315	Category E	0.15576172	-0.011962891	-0.89990234	0.001708984	0.22900391	0.44067383	0	0	28/6/2018	28	6	2018	16:39:53	59993	0.1	16	39	53	0	0.058837891	3.491748	0.17358398	-0.11645508	-0.90673828	7.9868164	0.10620117	0	0	0	0	0	0	0	0	0	0.93041992	0.069580078	0.12915039	-0.017822266	0.10449219	0.006835938	0	44330	0	0	0
315	316	316	Category E	0.083984375	-0.071777344	-0.93579102	-0.013427734	0.22412109	0.44726563	0	0	28/6/2018	28	6	2018	16:39:53	59993	0.2	16	39	53	0	0.058837891	3.491748	0.16625977	-0.11230469	-0.90234375	1.2492676	0.09765625	0	0	0	0	0	0	0	0	0	0.92456055	0.075439453	0.15625	-0.082275391	0.040527344	-0.033203125	0	44330	0	0	0
316	317	317	Category E	0.3359375	-0.14379883	-0.82788086	0.014404297	0.22216797	0.44384766	0	0	28/6/2018	28	6	2018	16:39:53	59993	0.3	16	39	53	0	0.058837891	3.491748	0.15966797	-0.11206055	-0.90283203	4.4099121	0.1940918	0	0	0	0	0	0	0	0	0	0.92382813	0.076171875	0.28295898	0.17602539	-0.031494141	0.074951172	0	44330	0	0	0
317	318	318	Category E	0.44384766	-0.17993164	-1.1638184	0.05078125	0.22143555	0.44189453	0	0	28/6/2018	28	6	2018	16:39:53	59993	0.4	16	39	53	0	0.058837891	3.491748	0.15161133	-0.11035156	-0.90356445	10.75	0.39697266	0	0	0	0	0	0	0	0	0	0.92285156	0.077148438	0.62133789	0.29199219	-0.069335938	-0.26000977	0	44330	0	0	0
318	319	319	Category E	0.16796875	-0.059814453	-0.74389648	0.03515625	0.20825195	0.44628906	0	0	28/6/2018	28	6	2018	16:39:53	59993	0.5	16	39	53	0	0.058837891	3.491748	0.14477539	-0.109375	-0.90161133	18.263184	0.16699219	0	0	0	0	0	0	0	0	0	0.91967773	0.080322266	0.23046875	0.022949219	0.049560547	0.15771484	0	44330	0	0	0
319	320	320	Category E	0.32397461	0	-0.671875	0.074462891	0.21264648	0.44506836	0	0	28/6/2018	28	6	2018	16:39:53	59993	0.6	16	39	53	0	0.058837891	3.491748	0.13916016	-0.109375	-0.90283203	24.471436	0.31542969	0	0	0	0	0	0	0	0	0	0.92016602	0.079833984	0.52514648	0.18457031	0.109375	0.23095703	0	44330	0	0	0
320	321	321	Category E	0	-0.071777344	-1.0078125	0.085449219	0.22143555	0.43676758	0	0	28/6/2018	28	6	2018	16:39:53	59993	0.7	16	39	53	0	0.058837891	3.491748	0.12768555	-0.1081543	-0.90405273	29.052734	0.16845703	0	0	0	0	0	0	0	0	0	0.91943359	0.080566406	0.26782227	-0.12768555	0.036376953	-0.10351563	0	44330	0	0	0
321	322	322	Category E	0.23999023	-0.15576172	-0.81591797	0.077636719	0.20678711	0.44506836	0	0	28/6/2018	28	6	2018	16:39:53	59993	0.8	16	39	53	0	0.058837891	3.491748	0.1184082	-0.10693359	-0.90551758	31.533936	0.15844727	0	0	0	0	0	0	0	0	0	0.91943359	0.080566406	0.25976563	0.12133789	-0.048583984	0.089599609	0	44330	0	0	0
322	323	323	Category E	0.17993164	-0.21582031	-1.2478027	0.12573242	0.19604492	0.43310547	0	0	28/6/2018	28	6	2018	16:39:53	59993	0.9	16	39	53	0	0.058837891	3.491748	0.11181641	-0.10620117	-0.90405273	37.107666	0.36694336	0	0	0	0	0	0	0	0	0	0.91699219	0.083007813	0.52124023	0.067871094	-0.109375	-0.34350586	0	44330	0	0	0
323	324	324	Category E	0.19189453	-0.26391602	-0.86376953	0.12866211	0.18969727	0.44091797	0	0	28/6/2018	28	6	2018	16:39:54	59994	0	16	39	54	0	0.058837891	3.491748	0.10668945	-0.10620117	-0.90527344	42.740479	0.18383789	0	0	0	0	0	0	0	0	0	0.91772461	0.082275391	0.28442383	0.084960938	-0.1574707	0.041503906	0	44330	0	0	0
324	325	325	Category E	0.19189453	-0.19189453	-0.77978516	0.14941406	0.17041016	0.43920898	0	0	28/6/2018	28	6	2018	16:39:54	59994	0.1	16	39	54	0	0.058837891	3.491748	0.099365234	-0.10498047	-0.9074707	42.48877	0.17993164	0	0	0	0	0	0	0	0	0	0.91894531	0.081054688	0.30688477	0.092285156	-0.086669922	0.12768555	0	44330	0	0	0
325	326	326	Category E	0.083984375	-0.13183594	-0.85180664	0.13671875	0.1418457	0.45117188	0	0	28/6/2018	28	6	2018	16:39:54	59994	0.2	16	39	54	0	0.058837891	3.491748	0.090820313	-0.10351563	-0.90673828	42.368896	0.062011719	0	0	0	0	0	0	0	0	0	0.91699219	0.083007813	0.090087891	-0.006835938	-0.028076172	0.054931641	0	44330	0	0	0
326	327	327	Category E	0.035888672	-0.13183594	-0.89990234	0.12036133	0.12060547	0.45727539	0	0	28/6/2018	28	6	2018	16:39:54	59994	0.3	16	39	54	0	0.058837891	3.491748	0.080078125	-0.10180664	-0.90771484	42.678955	0.053955078	0	0	0	0	0	0	0	0	0	0.91699219	0.083007813	0.08203125	-0.044189453	-0.029785156	0.0078125	0	44330	0	0	0
327	328	328	Category E	0.19189453	-0.29980469	-0.95996094	0.12744141	0.10253906	0.45825195	0	0	28/6/2018	28	6	2018	16:39:54	59994	0.4	16	39	54	0	0.058837891	3.491748	0.073486328	-0.10375977	-0.90551758	40.507324	0.23510742	0	0	0	0	0	0	0	0	0	0.91455078	0.085449219	0.36816406	0.11816406	-0.19580078	-0.054199219	0	44330	0	0	0
328	329	329	Category E	0.2878418	-0.21582031	-1.1999512	0.15380859	0.086914063	0.45288086	0	0	28/6/2018	28	6	2018	16:39:54	59994	0.5	16	39	54	0	0.058837891	3.491748	0.065917969	-0.1027832	-0.90917969	36.258545	0.38256836	0	0	0	0	0	0	0	0	0	0.91748047	0.082519531	0.62524414	0.22167969	-0.11279297	-0.29052734	0	44330	0	0	0
329	330	330	Category E	0.15576172	-0.13183594	-0.80395508	0.12158203	0.10986328	0.45922852	0	0	28/6/2018	28	6	2018	16:39:54	59994	0.6	16	39	54	0	0.058837891	3.491748	0.059570313	-0.10375977	-0.91040039	30.516846	0.14599609	0	0	0	0	0	0	0	0	0	0.91821289	0.081787109	0.23046875	0.095947266	-0.027832031	0.10644531	0	44330	0	0	0
330	331	331	Category E	0.25195313	-0.11987305	-0.74389648	0.12768555	0.13745117	0.44995117	0	0	28/6/2018	28	6	2018	16:39:54	59994	0.7	16	39	54	0	0.058837891	3.491748	0.053222656	-0.10424805	-0.9128418	27.169434	0.26123047	0	0	0	0	0	0	0	0	0	0.92041016	0.079589844	0.38305664	0.19848633	-0.015380859	0.16894531	0	44330	0	0	0
331	332	332	Category E	0	-0.15576172	-0.98388672	0.078857422	0.1652832	0.45117188	0	0	28/6/2018	28	6	2018	16:39:54	59994	0.8	16	39	54	0	0.058837891	3.491748	0.044677734	-0.1027832	-0.90966797	23.889648	0.10131836	0	0	0	0	0	0	0	0	0	0.91650391	0.083496094	0.17163086	-0.044677734	-0.052734375	-0.073974609	0	44330	0	0	0
332	333	333	Category E	0.29980469	-0.15576172	-0.80395508	0.072509766	0.16772461	0.45336914	0	0	28/6/2018	28	6	2018	16:39:54	59994	0.9	16	39	54	0	0.058837891	3.491748	0.037841797	-0.10083008	-0.90478516	17.426758	0.28564453	0	0	0	0	0	0	0	0	0	0.91113281	0.088867188	0.41723633	0.26171875	-0.0546875	0.10083008	0	44330	0	0	0
333	334	334	Category E	0.3359375	-0.15576172	-1.0678711	0.11108398	0.17211914	0.45019531	0	0	28/6/2018	28	6	2018	16:39:55	59995	0	16	39	55	0	0.058837891	3.491748	0.030273438	-0.10107422	-0.90795898	13.47583	0.34887695	0	0	0	0	0	0	0	0	0	0.9140625	0.0859375	0.51977539	0.30541992	-0.054443359	-0.15966797	0	44330	0	0	0
334	335	335	Category E	0.2277832	-0.16796875	-0.86376953	0.1027832	0.16186523	0.45068359	0	0	28/6/2018	28	6	2018	16:39:55	59995	0.1	16	39	55	0	0.058837891	3.491748	0.024414063	-0.099609375	-0.91015625	8.5253906	0.21923828	0	0	0	0	0	0	0	0	0	0.91601563	0.083984375	0.31811523	0.203125	-0.068115234	0.046386719	0	44330	0	0	0
335	336	336	Category E	0.23999023	-0.15576172	-0.85180664	0.10644531	0.14428711	0.45629883	0	0	28/6/2018	28	6	2018	16:39:55	59995	0.2	16	39	55	0	0.058837891	3.491748	0.018310547	-0.098144531	-0.91210938	3.2736816	0.23657227	0	0	0	0	0	0	0	0	0	0.91772461	0.082275391	0.33935547	0.22143555	-0.057373047	0.060302734	0	44330	0	0	0
336	337	337	Category E	-0.083984375	-0.14379883	-0.93579102	0.081298828	0.12475586	0.46655273	0	0	28/6/2018	28	6	2018	16:39:55	59995	0.3	16	39	55	0	0.058837891	3.491748	0.013427734	-0.096923828	-0.91357422	0.6015625	0.11035156	0	0	0	0	0	0	0	0	0	0.91894531	0.081054688	0.16625977	-0.097412109	-0.046630859	-0.021972656	0	44330	0	0	0
337	338	338	Category E	0.31176758	-0.11987305	-0.75585938	0.094482422	0.11621094	0.46362305	0	0	28/6/2018	28	6	2018	16:39:55	59995	0.4	16	39	55	0	0.058837891	3.491748	0.006591797	-0.093505859	-0.90991211	4.0820313	0.34277344	0	0	0	0	0	0	0	0	0	0.91479492	0.085205078	0.48535156	0.30493164	-0.026123047	0.15405273	0	44330	0	0	0
338	339	339	Category E	0.23999023	-0.071777344	-1.1757813	0.14990234	0.10864258	0.45092773	0	0	28/6/2018	28	6	2018	16:39:55	59995	0.5	16	39	55	0	0.058837891	3.491748	0.000244141	-0.093261719	-0.91088867	5.449707	0.35766602	0	0	0	0	0	0	0	0	0	0.91552734	0.084472656	0.52587891	0.23950195	0.021484375	-0.26464844	0	44330	0	0	0
339	340	340	Category E	0.10791016	-0.11987305	-1.079834	0.15722656	0.109375	0.45019531	0	0	28/6/2018	28	6	2018	16:39:55	59995	0.6	16	39	55	0	0.058837891	3.491748	-0.004150391	-0.091796875	-0.91455078	8.7443848	0.20141602	0	0	0	0	0	0	0	0	0	0.91918945	0.080810547	0.30517578	0.11206055	-0.027832031	-0.16503906	0	44330	0	0	0
340	341	341	Category E	0.14379883	-0.10791016	-0.75585938	0.15380859	0.092773438	0.44946289	0	0	28/6/2018	28	6	2018	16:39:55	59995	0.7	16	39	55	0	0.058837891	3.491748	-0.0078125	-0.090332031	-0.91308594	14.87915	0.21923828	0	0	0	0	0	0	0	0	0	0.91748047	0.082519531	0.32666016	0.15161133	-0.017333984	0.15722656	0	44330	0	0	0
341	342	342	Category E	0.023925781	-0.10791016	-0.87597656	0.16552734	0.12280273	0.44384766	0	0	28/6/2018	28	6	2018	16:39:55	59995	0.8	16	39	55	0	0.058837891	3.491748	-0.012695313	-0.089111328	-0.91479492	25.918457	0.056640625	0	0	0	0	0	0	0	0	0	0.91918945	0.080810547	0.094238281	0.036621094	-0.018554688	0.038818359	0	44330	0	0	0
342	343	343	Category E	-0.023925781	-0.14379883	-0.87597656	0.14111328	0.12817383	0.45117188	0	0	28/6/2018	28	6	2018	16:39:55	59995	0.9	16	39	55	0	0.058837891	3.491748	-0.021240234	-0.089111328	-0.91137695	40.195801	0.065185547	0	0	0	0	0	0	0	0	0	0.91601563	0.083984375	0.092529297	-0.002441406	-0.054443359	0.035400391	0	44330	0	0	0
343	344	344	Category C	-0.32397461	-0.023925781	-1.1757813	-0.035888672	0.2265625	0.44506836	0	0	28/6/2018	28	6	2018	16:44:36	60276	0.8	16	44	36	0	0.058837891	3.4820801	-0.028564453	-0.085449219	-0.90698242	56.492676	0.40380859	0	0	0	0	0	0	0	0	0	0.91137695	0.088623047	0.62548828	-0.29516602	0.061523438	-0.26855469	0	44330	0	0	0
344	345	345	Category C	-0.2878418	-0.095947266	-0.98388672	-0.10327148	0.21142578	0.44311523	0	0	28/6/2018	28	6	2018	16:44:36	60276	0.9	16	44	36	0	0.058837891	3.4820801	-0.036376953	-0.083984375	-0.91088867	73.238037	0.26196289	0	0	0	0	0	0	0	0	0	0.91552734	0.084472656	0.33569336	-0.2512207	-0.01171875	-0.072753906	0	44330	0	0	0
345	346	346	Category C	-0.11987305	-0.059814453	-0.65991211	-0.040283203	0.21777344	0.44750977	0	0	28/6/2018	28	6	2018	16:44:37	60277	0	16	44	37	0	0.058837891	3.4820801	-0.041015625	-0.083984375	-0.91186523	89.036133	0.26489258	0	0	0	0	0	0	0	0	0	0.91650391	0.083496094	0.35473633	-0.078613281	0.024169922	0.25195313	0	44330	0	0	0
346	347	347	Category C	-0.44384766	-0.071777344	-1.0197754	0.033447266	0.21704102	0.44311523	0	0	28/6/2018	28	6	2018	16:44:37	60277	0.1	16	44	37	0	0.058837891	3.4820801	-0.048339844	-0.083984375	-0.91479492	99.101074	0.40917969	0	0	0	0	0	0	0	0	0	0.91992188	0.080078125	0.51245117	-0.39526367	0.012207031	-0.10473633	0	44330	0	0	0
347	348	348	Category C	-0.32397461	-0.083984375	-0.92382813	-0.053222656	0.2109375	0.44897461	0	0	28/6/2018	28	6	2018	16:44:37	60277	0.2	16	44	37	0	0.058837891	3.4820801	-0.056152344	-0.082275391	-0.91479492	102.40234	0.26782227	0	0	0	0	0	0	0	0	0	0.92041016	0.079589844	0.27807617	-0.26757813	-0.001464844	-0.008789063	0	44330	0	0	0
348	349	349	Category C	-0.20385742	-0.059814453	-1.0197754	-0.004638672	0.22216797	0.4465332	0	0	28/6/2018	28	6	2018	16:44:37	60277	0.3	16	44	37	0	0.058837891	3.4820801	-0.063720703	-0.083740234	-0.9140625	102.56714	0.17700195	0	0	0	0	0	0	0	0	0	0.92016602	0.079833984	0.26953125	-0.14013672	0.023925781	-0.10546875	0	44330	0	0	0
349	350	350	Category C	-0.21582031	-0.14379883	-0.76782227	-0.008056641	0.21435547	0.44628906	0	0	28/6/2018	28	6	2018	16:44:37	60277	0.4	16	44	37	0	0.058837891	3.4820801	-0.070068359	-0.085205078	-0.91577148	101.02686	0.21557617	0	0	0	0	0	0	0	0	0	0.92236328	0.077636719	0.35205078	-0.14550781	-0.058349609	0.14794922	0	44330	0	0	0
350	351	351	Category C	-0.25195313	0.059814453	-0.81591797	0.014892578	0.22802734	0.4440918	0	0	28/6/2018	28	6	2018	16:44:37	60277	0.5	16	44	37	0	0.058837891	3.4820801	-0.075439453	-0.085205078	-0.91748047	96.541504	0.24975586	0	0	0	0	0	0	0	0	0	0.92456055	0.075439453	0.42285156	-0.17626953	0.14501953	0.1015625	0	44330	0	0	0
351	352	352	Category C	-0.31176758	-0.11987305	-0.99584961	0.007568359	0.19458008	0.45214844	0	0	28/6/2018	28	6	2018	16:44:37	60277	0.6	16	44	37	0	0.058837891	3.4820801	-0.079589844	-0.0859375	-0.91894531	84.065674	0.24658203	0	0	0	0	0	0	0	0	0	0.92651367	0.073486328	0.3425293	-0.23193359	-0.033691406	-0.076660156	0	44330	0	0	0
352	353	353	Category C	-0.26391602	0.011962891	-0.99584961	-0.048339844	0.19189453	0.44995117	0	0	28/6/2018	28	6	2018	16:44:37	60277	0.7	16	44	37	0	0.058837891	3.4820801	-0.089355469	-0.088134766	-0.91796875	68.899414	0.21557617	0	0	0	0	0	0	0	0	0	0.92651367	0.073486328	0.35229492	-0.17431641	0.10009766	-0.077636719	0	44330	0	0	0
353	354	354	Category C	-0.29980469	-0.035888672	-0.89990234	-0.017333984	0.18481445	0.46166992	0	0	28/6/2018	28	6	2018	16:44:37	60277	0.8	16	44	37	0	0.058837891	3.4820801	-0.096679688	-0.087402344	-0.91674805	52.108643	0.20996094	0	0	0	0	0	0	0	0	0	0.92602539	0.073974609	0.27148438	-0.20288086	0.051513672	0.016845703	0	44330	0	0	0
354	355	355	Category C	-0.25195313	-0.083984375	-0.82788086	-0.030517578	0.17553711	0.45898438	0	0	28/6/2018	28	6	2018	16:44:37	60277	0.9	16	44	37	0	0.059570313	3.4820801	-0.1027832	-0.088378906	-0.91821289	33.694824	0.17431641	0	0	0	0	0	0	0	0	0	0.92822266	0.071777344	0.24389648	-0.14892578	0.004394531	0.090332031	0	44330	0	0	0
355	356	356	Category C	-0.16796875	-0.047851563	-0.75585938	0.012451172	0.19799805	0.45166016	0	0	28/6/2018	28	6	2018	16:44:38	60278	0	16	44	38	0	0.059570313	3.4820801	-0.10864258	-0.08984375	-0.91967773	18.696533	0.17919922	0	0	0	0	0	0	0	0	0	0.93041992	0.069580078	0.26513672	-0.059082031	0.041992188	0.16381836	0	44330	0	0	0
356	357	357	Category C	-0.31176758	-0.035888672	-1.0078125	-0.017822266	0.20849609	0.44970703	0	0	28/6/2018	28	6	2018	16:44:38	60278	0.1	16	44	38	0	0.059570313	3.4820801	-0.11206055	-0.08984375	-0.91845703	8.7998047	0.22509766	0	0	0	0	0	0	0	0	0	0.9296875	0.0703125	0.34277344	-0.19946289	0.053955078	-0.089111328	0	44330	0	0	0
357	358	358	Category C	-0.39599609	-0.035888672	-0.79199219	-0.011230469	0.20751953	0.45410156	0	0	28/6/2018	28	6	2018	16:44:38	60278	0.2	16	44	38	0	0.059570313	3.4820801	-0.12060547	-0.090087891	-0.9206543	4.3535156	0.30859375	0	0	0	0	0	0	0	0	0	0.93310547	0.066894531	0.45825195	-0.27514648	0.054199219	0.12866211	0	44330	0	0	0
358	359	359	Category C	-0.095947266	-0.15576172	-0.74389648	0.020507813	0.18701172	0.45507813	0	0	28/6/2018	28	6	2018	16:44:38	60278	0.3	16	44	38	0	0.059570313	3.4820801	-0.12817383	-0.089111328	-0.91601563	2.9165039	0.18725586	0	0	0	0	0	0	0	0	0	0.92919922	0.070800781	0.27075195	0.032226563	-0.06640625	0.17211914	0	44330	0	0	0
359	360	360	Category C	-0.37182617	0.059814453	-1.0319824	-0.027832031	0.203125	0.4543457	0	0	28/6/2018	28	6	2018	16:44:38	60278	0.4	16	44	38	0	0.059570313	3.4820801	-0.13256836	-0.090087891	-0.91650391	2.7697754	0.30493164	0	0	0	0	0	0	0	0	0	0.93041992	0.069580078	0.50439453	-0.23901367	0.14990234	-0.11523438	0	44330	0	0	0
360	361	361	Category C	-0.3359375	-0.071777344	-0.99584961	0.013427734	0.21826172	0.44873047	0	0	28/6/2018	28	6	2018	16:44:38	60278	0.5	16	44	38	0	0.059570313	3.4820801	-0.14086914	-0.092041016	-0.91894531	4.668457	0.21020508	0	0	0	0	0	0	0	0	0	0.93432617	0.065673828	0.29199219	-0.19482422	0.020263672	-0.076660156	0	44330	0	0	0
361	362	362	Category C	-0.14379883	-0.095947266	-0.70776367	-0.029785156	0.19799805	0.45532227	0	0	28/6/2018	28	6	2018	16:44:38	60278	0.6	16	44	38	0	0.059570313	3.4820801	-0.14404297	-0.093505859	-0.91845703	6.1567383	0.21069336	0	0	0	0	0	0	0	0	0	0.93432617	0.065673828	0.21313477	0.000244141	-0.002197266	0.21069336	0	44330	0	0	0
362	363	363	Category C	-0.20385742	-0.17993164	-0.87597656	0.012939453	0.17529297	0.45483398	0	0	28/6/2018	28	6	2018	16:44:38	60278	0.7	16	44	38	0	0.059570313	3.4820801	-0.15087891	-0.093505859	-0.91943359	5.1325684	0.11010742	0	0	0	0	0	0	0	0	0	0.9362793	0.063720703	0.18261719	-0.052734375	-0.086181641	0.043457031	0	44330	0	0	0
363	364	364	Category C	-0.32397461	0.035888672	-0.89990234	-0.051269531	0.15625	0.4621582	0	0	28/6/2018	28	6	2018	16:44:38	60278	0.8	16	44	38	0	0.059570313	3.4820801	-0.15698242	-0.093261719	-0.9152832	6.4257813	0.21142578	0	0	0	0	0	0	0	0	0	0.93334961	0.066650391	0.31152344	-0.16674805	0.12915039	0.015380859	0	44330	0	0	0
364	365	365	Category C	-0.17993164	-0.083984375	-0.92382813	-0.047119141	0.16333008	0.4621582	0	0	28/6/2018	28	6	2018	16:44:38	60278	0.9	16	44	38	0	0.059570313	3.4820801	-0.16210938	-0.092285156	-0.91552734	8.2583008	0.021240234	0	0	0	0	0	0	0	0	0	0.93432617	0.065673828	0.034179688	-0.017578125	0.008300781	-0.008056641	0	44330	0	0	0
365	366	366	Category C	-0.39599609	-0.035888672	-1.1037598	-0.065185547	0.1484375	0.46044922	0	0	28/6/2018	28	6	2018	16:44:39	60279	0	16	44	39	0	0.059570313	3.4820801	-0.17016602	-0.091552734	-0.91918945	6.7229004	0.29663086	0	0	0	0	0	0	0	0	0	0.93945313	0.060546875	0.46582031	-0.22558594	0.055664063	-0.18432617	0	44330	0	0	0
366	367	367	Category C	-0.15576172	-0.083984375	-0.61181641	-0.038574219	0.16430664	0.46142578	0	0	28/6/2018	28	6	2018	16:44:39	60279	0.1	16	44	39	0	0.059570313	3.4820801	-0.17285156	-0.090576172	-0.91943359	5.6560059	0.30834961	0	0	0	0	0	0	0	0	0	0.93994141	0.060058594	0.33154297	0.017089844	0.006591797	0.30761719	0	44330	0	0	0
367	368	368	Category C	-0.2878418	0.047851563	-1.0678711	0.036621094	0.17480469	0.45751953	0	0	28/6/2018	28	6	2018	16:44:39	60279	0.2	16	44	39	0	0.059570313	3.4820801	-0.17871094	-0.090576172	-0.91992188	6.6950684	0.22998047	0	0	0	0	0	0	0	0	0	0.94165039	0.058349609	0.39550781	-0.10888672	0.13842773	-0.14770508	0	44330	0	0	0
368	369	369	Category C	-0.38378906	-0.13183594	-1.0197754	-0.070556641	0.18237305	0.45507813	0	0	28/6/2018	28	6	2018	16:44:39	60279	0.3	16	44	39	0	0.059570313	3.4820801	-0.18310547	-0.087646484	-0.91723633	7.5080566	0.22924805	0	0	0	0	0	0	0	0	0	0.93945313	0.060546875	0.34692383	-0.20043945	-0.043945313	-0.10229492	0	44330	0	0	0
369	370	370	Category C	-0.3359375	-0.035888672	-1.0197754	-0.029541016	0.17749023	0.46313477	0	0	28/6/2018	28	6	2018	16:44:39	60279	0.4	16	44	39	0	0.059570313	3.4820801	-0.19458008	-0.087158203	-0.91772461	6.2885742	0.18139648	0	0	0	0	0	0	0	0	0	0.94213867	0.057861328	0.29443359	-0.14111328	0.051269531	-0.10180664	0	44330	0	0	0
370	371	371	Category C	-0.32397461	-0.011962891	-0.93579102	-0.062744141	0.18408203	0.45825195	0	0	28/6/2018	28	6	2018	16:44:39	60279	0.5	16	44	39	0	0.059570313	3.4820801	-0.19848633	-0.086425781	-0.91748047	4.3671875	0.14697266	0	0	0	0	0	0	0	0	0	0.94262695	0.057373047	0.21801758	-0.12524414	0.074462891	-0.018066406	0	44330	0	0	0
371	372	372	Category C	-0.19189453	-0.023925781	-0.74389648	-0.010009766	0.18579102	0.45654297	0	0	28/6/2018	28	6	2018	16:44:39	60279	0.6	16	44	39	0	0.059570313	3.4820801	-0.20361328	-0.084960938	-0.91821289	5.3720703	0.18505859	0	0	0	0	0	0	0	0	0	0.94433594	0.055664063	0.24731445	0.01171875	0.061035156	0.17431641	0	44330	0	0	0
372	373	373	Category C	-0.43188477	-0.10791016	-1.0559082	-0.015869141	0.19458008	0.45458984	0	0	28/6/2018	28	6	2018	16:44:39	60279	0.7	16	44	39	0	0.059570313	3.4820801	-0.20776367	-0.084472656	-0.91870117	5.541748	0.26342773	0	0	0	0	0	0	0	0	0	0.94580078	0.054199219	0.38427734	-0.22387695	-0.023193359	-0.13696289	0	44330	0	0	0
373	374	374	Category C	-0.20385742	-0.059814453	-0.97192383	-0.067871094	0.17895508	0.4519043	0	0	28/6/2018	28	6	2018	16:44:39	60279	0.8	16	44	39	0	0.059570313	3.4820801	-0.21264648	-0.083251953	-0.91870117	3.1047363	0.05859375	0	0	0	0	0	0	0	0	0	0.94677734	0.053222656	0.085449219	0.008789063	0.0234375	-0.052978516	0	44330	0	0	0
374	375	375	Category C	-0.38378906	-0.047851563	-1.0078125	-0.027832031	0.18139648	0.45898438	0	0	28/6/2018	28	6	2018	16:44:39	60279	0.9	16	44	39	0	0.059570313	3.4820801	-0.22045898	-0.08203125	-0.91870117	0.63183594	0.1887207	0	0	0	0	0	0	0	0	0	0.94824219	0.051757813	0.28637695	-0.16308594	0.034179688	-0.088867188	0	44330	0	0	0
375	376	376	Category C	-0.19189453	-0.10791016	-0.99584961	-0.062011719	0.17700195	0.45629883	0	0	28/6/2018	28	6	2018	16:44:40	60280	0	16	44	40	0	0.059570313	3.4820801	-0.22753906	-0.080810547	-0.92114258	0.73583984	0.086669922	0	0	0	0	0	0	0	0	0	0.95239258	0.047607422	0.13696289	0.035644531	-0.026855469	-0.074462891	0	44330	0	0	0
376	377	377	Category C	-0.2277832	-0.047851563	-0.85180664	-0.026123047	0.18676758	0.45629883	0	0	28/6/2018	28	6	2018	16:44:40	60280	0.1	16	44	40	0	0.059570313	3.4820801	-0.23486328	-0.080810547	-0.921875	1.3664551	0.077880859	0	0	0	0	0	0	0	0	0	0.95483398	0.045166016	0.11035156	0.007080078	0.032958984	0.070068359	0	44330	0	0	0
377	378	378	Category C	-0.2878418	-0.011962891	-0.93579102	-0.018310547	0.18139648	0.45825195	0	0	28/6/2018	28	6	2018	16:44:40	60280	0.2	16	44	40	0	0.059570313	3.4820801	-0.23657227	-0.078857422	-0.92016602	3.8798828	0.085693359	0	0	0	0	0	0	0	0	0	0.95336914	0.046630859	0.13354492	-0.051025391	0.066894531	-0.015380859	0	44330	0	0	0
378	379	379	Category C	-0.13183594	-0.035888672	-0.97192383	-0.053222656	0.18676758	0.45068359	0	0	28/6/2018	28	6	2018	16:44:40	60280	0.3	16	44	40	0	0.059570313	3.4820801	-0.24536133	-0.078613281	-0.92285156	5.1298828	0.13085938	0	0	0	0	0	0	0	0	0	0.95825195	0.041748047	0.20532227	0.11352539	0.042724609	-0.048828125	0	44330	0	0	0
379	380	380	Category C	-0.3359375	-0.059814453	-0.87597656	-0.010498047	0.18530273	0.45654297	0	0	28/6/2018	28	6	2018	16:44:40	60280	0.4	16	44	40	0	0.059570313	3.4820801	-0.2512207	-0.078613281	-0.91918945	5.5388184	0.096923828	0	0	0	0	0	0	0	0	0	0.95629883	0.043701172	0.14672852	-0.084472656	0.018798828	0.043212891	0	44330	0	0	0
380	381	381	Category C	-0.21582031	-0.023925781	-1.0078125	-0.040039063	0.18847656	0.45483398	0	0	28/6/2018	28	6	2018	16:44:40	60280	0.5	16	44	40	0	0.059570313	3.4820801	-0.2565918	-0.078369141	-0.91943359	5.2001953	0.11157227	0	0	0	0	0	0	0	0	0	0.95776367	0.042236328	0.18383789	0.040771484	0.054443359	-0.088134766	0	44330	0	0	0
381	382	382	Category C	-0.3359375	-0.083984375	-0.87597656	-0.026855469	0.17041016	0.46289063	0	0	28/6/2018	28	6	2018	16:44:40	60280	0.6	16	44	40	0	0.059570313	3.4820801	-0.26147461	-0.077880859	-0.92089844	7.5905762	0.087158203	0	0	0	0	0	0	0	0	0	0.96044922	0.039550781	0.12524414	-0.074462891	-0.005859375	0.044921875	0	44330	0	0	0
382	383	383	Category C	-0.19189453	-0.011962891	-0.89990234	-0.018310547	0.19091797	0.45532227	0	0	28/6/2018	28	6	2018	16:44:40	60280	0.7	16	44	40	0	0.059570313	3.4820801	-0.26416016	-0.077636719	-0.91699219	7.7094727	0.099121094	0	0	0	0	0	0	0	0	0	0.95751953	0.042480469	0.15527344	0.072265625	0.065673828	0.017089844	0	44330	0	0	0
383	384	384	Category C	-0.27587891	0.011962891	-1.0439453	-0.041503906	0.19213867	0.45483398	0	0	28/6/2018	28	6	2018	16:44:40	60280	0.8	16	44	40	0	0.059570313	3.4820801	-0.265625	-0.077392578	-0.91748047	6.987793	0.1550293	0	0	0	0	0	0	0	0	0	0.95825195	0.041748047	0.22583008	-0.010009766	0.089355469	-0.1262207	0	44330	0	0	0
384	385	385	Category C	-0.16796875	-0.047851563	-0.86376953	-0.022949219	0.18945313	0.45751953	0	0	28/6/2018	28	6	2018	16:44:40	60280	0.9	16	44	40	0	0.059570313	3.4820801	-0.26513672	-0.077392578	-0.91503906	7.0024414	0.11401367	0	0	0	0	0	0	0	0	0	0.95581055	0.044189453	0.1784668	0.097167969	0.029541016	0.051269531	0	44330	0	0	0
385	386	386	Category C	-0.31176758	-0.083984375	-0.98388672	-0.015869141	0.19970703	0.45263672	0	0	28/6/2018	28	6	2018	16:44:41	60281	0	16	44	41	0	0.059570313	3.4820801	-0.2644043	-0.076904297	-0.91186523	8.0812988	0.086181641	0	0	0	0	0	0	0	0	0	0.95239258	0.047607422	0.12597656	-0.047119141	-0.006835938	-0.071777344	0	44330	0	0	0
386	387	387	Category C	-0.21582031	-0.011962891	-0.95996094	-0.051025391	0.21850586	0.44726563	0	0	28/6/2018	28	6	2018	16:44:41	60281	0.1	16	44	41	0	0.059570313	3.4820801	-0.2668457	-0.076904297	-0.91479492	7.0349121	0.093994141	0	0	0	0	0	0	0	0	0	0.95605469	0.043945313	0.16113281	0.051025391	0.064941406	-0.044921875	0	44330	0	0	0
387	388	388	Category C	-0.21582031	-0.14379883	-0.93579102	-0.037841797	0.23413086	0.44189453	0	0	28/6/2018	28	6	2018	16:44:41	60281	0.2	16	44	41	0	0.059570313	3.4820801	-0.26269531	-0.077636719	-0.91333008	6.1049805	0.083984375	0	0	0	0	0	0	0	0	0	0.95361328	0.046386719	0.13525391	0.046875	-0.065917969	-0.022216797	0	44330	0	0	0
388	389	389	Category C	-0.19189453	-0.095947266	-0.89990234	-0.036865234	0.22558594	0.44384766	0	0	28/6/2018	28	6	2018	16:44:41	60281	0.3	16	44	41	0	0.059570313	3.4820801	-0.2644043	-0.078613281	-0.91455078	5.762207	0.075927734	0	0	0	0	0	0	0	0	0	0.95532227	0.044677734	0.10449219	0.072509766	-0.017089844	0.014648438	0	44330	0	0	0
389	390	390	Category C	-0.19189453	-0.059814453	-0.87597656	-0.030761719	0.22119141	0.44262695	0	0	28/6/2018	28	6	2018	16:44:41	60281	0.4	16	44	41	0	0.059570313	3.4820801	-0.26318359	-0.077392578	-0.90991211	5.2145996	0.080810547	0	0	0	0	0	0	0	0	0	0.95019531	0.049804688	0.12304688	0.071289063	0.017578125	0.033935547	0	44330	0	0	0
390	391	391	Category C	-0.21582031	-0.15576172	-0.94799805	-0.025634766	0.22387695	0.44384766	0	0	28/6/2018	28	6	2018	16:44:41	60281	0.5	16	44	41	0	0.059570313	3.4820801	-0.265625	-0.076660156	-0.9140625	5.6140137	0.099365234	0	0	0	0	0	0	0	0	0	0.95483398	0.045166016	0.16259766	0.049804688	-0.078857422	-0.033691406	0	44330	0	0	0
391	392	392	Category C	-0.31176758	-0.095947266	-0.93579102	-0.025390625	0.23095703	0.44311523	0	0	28/6/2018	28	6	2018	16:44:41	60281	0.6	16	44	41	0	0.059570313	3.4820801	-0.26367188	-0.078369141	-0.91479492	4.470459	0.054931641	0	0	0	0	0	0	0	0	0	0.95532227	0.044677734	0.086181641	-0.047851563	-0.017333984	-0.020751953	0	44330	0	0	0
392	393	393	Category C	-0.2277832	-0.071777344	-0.89990234	-0.03515625	0.23681641	0.44018555	0	0	28/6/2018	28	6	2018	16:44:41	60281	0.7	16	44	41	0	0.059326172	3.5513672	-0.2668457	-0.078125	-0.91552734	4.369873	0.042480469	0	0	0	0	0	0	0	0	0	0.95678711	0.043212891	0.061035156	0.0390625	0.006347656	0.015625	0	44330	0	0	0
393	394	394	Category C	-0.21582031	-0.13183594	-0.89990234	-0.004638672	0.23193359	0.44067383	0	0	28/6/2018	28	6	2018	16:44:41	60281	0.8	16	44	41	0	0.059326172	3.5513672	-0.26245117	-0.077880859	-0.91064453	4.1342773	0.072021484	0	0	0	0	0	0	0	0	0	0.95092773	0.049072266	0.11132813	0.046630859	-0.053710938	0.010742188	0	44330	0	0	0
394	395	395	Category C	-0.29980469	-0.11987305	-1.0197754	-0.017822266	0.22387695	0.44311523	0	0	28/6/2018	28	6	2018	16:44:41	60281	0.9	16	44	41	0	0.059326172	3.5513672	-0.26757813	-0.080078125	-0.91601563	3.4057617	0.11523438	0	0	0	0	0	0	0	0	0	0.95776367	0.042236328	0.17529297	-0.031982422	-0.039550781	-0.10351563	0	44330	0	0	0
395	396	396	Category C	-0.19189453	-0.083984375	-0.83984375	-0.032958984	0.22558594	0.44775391	0	0	28/6/2018	28	6	2018	16:44:42	60282	0	16	44	42	0	0.059326172	3.5513672	-0.2644043	-0.079101563	-0.91625977	3.2866211	0.10546875	0	0	0	0	0	0	0	0	0	0.95703125	0.04296875	0.15380859	0.072509766	-0.004638672	0.076416016	0	44330	0	0	0
396	397	397	Category C	-0.34790039	-0.15576172	-1.0078125	-0.001220703	0.22827148	0.44262695	0	0	28/6/2018	28	6	2018	16:44:42	60282	0.1	16	44	42	0	0.059326172	3.5513672	-0.26953125	-0.080322266	-0.9206543	4.0539551	0.13916016	0	0	0	0	0	0	0	0	0	0.96264648	0.037353516	0.24047852	-0.078125	-0.075195313	-0.086914063	0	44330	0	0	0
397	398	398	Category C	-0.15576172	-0.10791016	-0.77978516	-0.024902344	0.23681641	0.43823242	0	0	28/6/2018	28	6	2018	16:44:42	60282	0.2	16	44	42	0	0.059326172	3.5513672	-0.26904297	-0.080566406	-0.91674805	3.4279785	0.17993164	0	0	0	0	0	0	0	0	0	0.95874023	0.041259766	0.27758789	0.11328125	-0.027099609	0.13696289	0	44330	0	0	0
398	399	399	Category C	-0.19189453	-0.13183594	-0.77978516	0.022460938	0.26342773	0.42089844	0	0	28/6/2018	28	6	2018	16:44:42	60282	0.3	16	44	42	0	0.059326172	3.5513672	-0.26611328	-0.079833984	-0.9140625	3.2839355	0.16186523	0	0	0	0	0	0	0	0	0	0.95532227	0.044677734	0.26049805	0.07421875	-0.051757813	0.13427734	0	44330	0	0	0
399	400	400	Category C	-0.34790039	-0.15576172	-0.87597656	-0.008544922	0.26708984	0.42431641	0	0	28/6/2018	28	6	2018	16:44:42	60282	0.4	16	44	42	0	0.059326172	3.5513672	-0.26977539	-0.079833984	-0.91845703	3.1618652	0.11669922	0	0	0	0	0	0	0	0	0	0.96069336	0.039306641	0.19628906	-0.077880859	-0.075683594	0.042480469	0	44330	0	0	0
400	401	401	Category C	-0.23999023	-0.19189453	-0.95996094	0.025390625	0.27319336	0.42211914	0	0	28/6/2018	28	6	2018	16:44:42	60282	0.5	16	44	42	0	0.059326172	3.5513672	-0.26806641	-0.081298828	-0.91625977	2.5803223	0.12182617	0	0	0	0	0	0	0	0	0	0.95825195	0.041748047	0.18212891	0.028076172	-0.11035156	-0.043457031	0	44330	0	0	0
401	402	402	Category C	-0.31176758	-0.15576172	-0.89990234	-0.022460938	0.26611328	0.42407227	0	0	28/6/2018	28	6	2018	16:44:42	60282	0.6	16	44	42	0	0.059326172	3.5513672	-0.26708984	-0.080322266	-0.91577148	2.3486328	0.088867188	0	0	0	0	0	0	0	0	0	0.95751953	0.042480469	0.13574219	-0.044433594	-0.075195313	0.015869141	0	44330	0	0	0
402	403	403	Category C	-0.31176758	-0.19189453	-0.92382813	-0.005615234	0.26269531	0.43139648	0	0	28/6/2018	28	6	2018	16:44:42	60282	0.7	16	44	42	0	0.059326172	3.5513672	-0.26879883	-0.080810547	-0.91918945	0.67407227	0.11889648	0	0	0	0	0	0	0	0	0	0.96118164	0.038818359	0.15795898	-0.042724609	-0.11083984	-0.004394531	0	44330	0	0	0
403	404	404	Category C	-0.21582031	-0.19189453	-0.87597656	-0.021240234	0.25073242	0.43676758	0	0	28/6/2018	28	6	2018	16:44:42	60282	0.8	16	44	42	0	0.059326172	3.5513672	-0.26953125	-0.078857422	-0.92211914	1.496582	0.13305664	0	0	0	0	0	0	0	0	0	0.96386719	0.036132813	0.21289063	0.053710938	-0.11279297	0.046142578	0	44330	0	0	0
404	405	405	Category C	-0.44384766	-0.13183594	-1.079834	-0.013671875	0.24462891	0.4387207	0	0	28/6/2018	28	6	2018	16:44:42	60282	0.9	16	44	42	0	0.059326172	3.5513672	-0.26806641	-0.079101563	-0.9206543	1.8452148	0.24243164	0	0	0	0	0	0	0	0	0	0.96240234	0.037597656	0.38696289	-0.17553711	-0.052490234	-0.15893555	0	44330	0	0	0
405	406	406	Category C	-0.13183594	-0.059814453	-0.87597656	-0.024902344	0.24902344	0.43652344	0	0	28/6/2018	28	6	2018	16:44:43	60283	0	16	44	43	0	0.059326172	3.5513672	-0.26953125	-0.078613281	-0.91870117	0.095703125	0.14550781	0	0	0	0	0	0	0	0	0	0.96069336	0.039306641	0.19970703	0.13769531	0.018798828	0.042724609	0	44330	0	0	0
406	407	407	Category C	-0.43188477	-0.13183594	-0.93579102	0.020263672	0.24194336	0.43945313	0	0	28/6/2018	28	6	2018	16:44:43	60283	0.1	16	44	43	0	0.059326172	3.5513672	-0.26806641	-0.079833984	-0.91723633	2.3884277	0.17260742	0	0	0	0	0	0	0	0	0	0.95898438	0.041015625	0.23413086	-0.16381836	-0.051757813	-0.018310547	0	44330	0	0	0
407	408	408	Category C	-0.16796875	-0.059814453	-0.74389648	-0.007080078	0.24023438	0.43774414	0	0	28/6/2018	28	6	2018	16:44:43	60283	0.2	16	44	43	0	0.059326172	3.5513672	-0.26904297	-0.078613281	-0.92260742	3.3830566	0.20605469	0	0	0	0	0	0	0	0	0	0.96411133	0.035888672	0.29882813	0.10107422	0.018798828	0.17871094	0	44330	0	0	0
408	409	409	Category C	-0.6237793	-0.16796875	-1.2358398	0.037597656	0.22558594	0.44262695	0	0	28/6/2018	28	6	2018	16:44:43	60283	0.3	16	44	43	0	0.059326172	3.5513672	-0.26831055	-0.079833984	-0.92089844	1.6833496	0.48266602	0	0	0	0	0	0	0	0	0	0.96264648	0.037353516	0.7578125	-0.35522461	-0.087890625	-0.31469727	0	44330	0	0	0
409	410	410	Category C	-0.15576172	-0.071777344	-0.77978516	-0.048339844	0.22436523	0.44067383	0	0	28/6/2018	28	6	2018	16:44:43	60283	0.4	16	44	43	0	0.059326172	3.5513672	-0.265625	-0.078857422	-0.91674805	1.7492676	0.17578125	0	0	0	0	0	0	0	0	0	0.95776367	0.042236328	0.25415039	0.10986328	0.007080078	0.13696289	0	44330	0	0	0
410	411	411	Category C	-0.16796875	-0.011962891	-0.80395508	0.01953125	0.23413086	0.43725586	0	0	28/6/2018	28	6	2018	16:44:43	60283	0.5	16	44	43	0	0.059326172	3.5513672	-0.26611328	-0.078857422	-0.91601563	1.0031738	0.16333008	0	0	0	0	0	0	0	0	0	0.95727539	0.042724609	0.27734375	0.098144531	0.066894531	0.11206055	0	44330	0	0	0
411	412	412	Category C	-0.32397461	-0.11987305	-1.0319824	-0.015136719	0.20751953	0.44897461	0	0	28/6/2018	28	6	2018	16:44:43	60283	0.6	16	44	43	0	0.059326172	3.5513672	-0.26489258	-0.078857422	-0.91699219	0.62280273	0.13525391	0	0	0	0	0	0	0	0	0	0.95776367	0.042236328	0.21435547	-0.058837891	-0.040771484	-0.11474609	0	44330	0	0	0
412	413	413	Category C	-0.095947266	-0.059814453	-0.80395508	-0.018554688	0.20996094	0.44897461	0	0	28/6/2018	28	6	2018	16:44:43	60283	0.7	16	44	43	0	0.059326172	3.5513672	-0.26635742	-0.078857422	-0.91845703	2.699707	0.20629883	0	0	0	0	0	0	0	0	0	0.95947266	0.040527344	0.30419922	0.17041016	0.019042969	0.11450195	0	44330	0	0	0
413	414	414	Category C	-0.29980469	-0.047851563	-1.0559082	0.005371094	0.20751953	0.44848633	0	0	28/6/2018	28	6	2018	16:44:43	60283	0.8	16	44	43	0	0.059326172	3.5513672	-0.26391602	-0.077880859	-0.91723633	1.6953125	0.14624023	0	0	0	0	0	0	0	0	0	0.95751953	0.042480469	0.2043457	-0.035644531	0.030029297	-0.13842773	0	44330	0	0	0
414	415	415	Category C	-0.32397461	-0.083984375	-1.0678711	-0.049804688	0.20556641	0.4519043	0	0	28/6/2018	28	6	2018	16:44:43	60283	0.9	16	44	43	0	0.059326172	3.5513672	-0.26367188	-0.077392578	-0.91894531	1.3215332	0.16040039	0	0	0	0	0	0	0	0	0	0.95922852	0.040771484	0.21533203	-0.060058594	-0.006347656	-0.14868164	0	44330	0	0	0
415	416	416	Category C	-0.34790039	-0.14379883	-0.91186523	-0.013183594	0.20751953	0.44970703	0	0	28/6/2018	28	6	2018	16:44:44	60284	0	16	44	44	0	0.059326172	3.5513672	-0.26220703	-0.077148438	-0.91577148	1.8691406	0.10839844	0	0	0	0	0	0	0	0	0	0.95581055	0.044189453	0.15600586	-0.085449219	-0.06640625	0.00390625	0	44330	0	0	0
416	417	417	Category C	-0.2277832	0	-0.79199219	-0.011474609	0.21606445	0.45019531	0	0	28/6/2018	28	6	2018	16:44:44	60284	0.1	16	44	44	0	0.059326172	3.5513672	-0.26293945	-0.075927734	-0.91333008	2.2436523	0.14746094	0	0	0	0	0	0	0	0	0	0.95361328	0.046386719	0.23266602	0.03515625	0.075927734	0.12133789	0	44330	0	0	0
417	418	418	Category C	-0.39599609	-0.083984375	-0.97192383	0.003173828	0.22412109	0.44775391	0	0	28/6/2018	28	6	2018	16:44:44	60284	0.2	16	44	44	0	0.059326172	3.5513672	-0.26293945	-0.075927734	-0.91479492	2.3173828	0.14477539	0	0	0	0	0	0	0	0	0	0.95507813	0.044921875	0.19775391	-0.1328125	-0.0078125	-0.056884766	0	44330	0	0	0
418	419	419	Category C	-0.21582031	-0.071777344	-0.88793945	-0.028320313	0.22021484	0.44506836	0	0	28/6/2018	28	6	2018	16:44:44	60284	0.3	16	44	44	0	0.059326172	3.5513672	-0.26416016	-0.077148438	-0.91650391	3.7216797	0.056396484	0	0	0	0	0	0	0	0	0	0.95678711	0.043212891	0.082519531	0.048339844	0.005371094	0.028564453	0	44330	0	0	0
419	420	420	Category C	-0.3359375	-0.10791016	-1.0917969	-0.010742188	0.21777344	0.44433594	0	0	28/6/2018	28	6	2018	16:44:44	60284	0.4	16	44	44	0	0.059326172	3.5513672	-0.26513672	-0.076904297	-0.91381836	2.625	0.19360352	0	0	0	0	0	0	0	0	0	0.95483398	0.045166016	0.27905273	-0.070556641	-0.030761719	-0.17773438	0	44330	0	0	0
420	421	421	Category C	-0.2277832	-0.071777344	-0.87597656	-0.018554688	0.21704102	0.44799805	0	0	28/6/2018	28	6	2018	16:44:44	60284	0.5	16	44	44	0	0.059326172	3.5513672	-0.26367188	-0.076660156	-0.91162109	1.5263672	0.05078125	0	0	0	0	0	0	0	0	0	0.95214844	0.047851563	0.076416016	0.035888672	0.004882813	0.035644531	0	44330	0	0	0
421	422	422	Category C	-0.20385742	-0.083984375	-0.56396484	0.004638672	0.22680664	0.44091797	0	0	28/6/2018	28	6	2018	16:44:44	60284	0.6	16	44	44	0	0.059326172	3.5513672	-0.26489258	-0.076171875	-0.91186523	1.4436035	0.35327148	0	0	0	0	0	0	0	0	0	0.95263672	0.047363281	0.41650391	0.061035156	-0.007568359	0.34790039	0	44330	0	0	0
422	423	423	Category C	-0.13183594	-0.11987305	-0.91186523	0.036132813	0.22167969	0.44335938	0	0	28/6/2018	28	6	2018	16:44:44	60284	0.7	16	44	44	0	0.059326172	3.5513672	-0.26367188	-0.075439453	-0.91235352	1.5534668	0.13891602	0	0	0	0	0	0	0	0	0	0.95263672	0.047363281	0.17651367	0.13183594	-0.044189453	0.000488281	0	44330	0	0	0
423	424	424	Category C	-0.29980469	-0.035888672	-0.98388672	-0.056152344	0.21069336	0.44628906	0	0	28/6/2018	28	6	2018	16:44:44	60284	0.8	16	44	44	0	0.059326172	3.5513672	-0.26416016	-0.076416016	-0.91308594	1.1914063	0.088867188	0	0	0	0	0	0	0	0	0	0.95361328	0.046386719	0.14672852	-0.035400391	0.040527344	-0.070556641	0	44330	0	0	0
424	425	425	Category C	-0.2277832	-0.047851563	-0.7199707	0.001220703	0.23339844	0.44482422	0	0	28/6/2018	28	6	2018	16:44:44	60284	0.9	16	44	44	0	0.059326172	3.5513672	-0.2644043	-0.077880859	-0.91308594	2.3652344	0.19897461	0	0	0	0	0	0	0	0	0	0.95385742	0.046142578	0.26000977	0.036621094	0.030029297	0.19311523	0	44330	0	0	0
425	426	426	Category C	-0.29980469	-0.059814453	-0.89990234	0.005615234	0.23168945	0.44580078	0	0	28/6/2018	28	6	2018	16:44:45	60285	0	16	44	45	0	0.059326172	3.5513672	-0.26489258	-0.077636719	-0.91308594	3.3811035	0.041259766	0	0	0	0	0	0	0	0	0	0.95385742	0.046142578	0.065917969	-0.034667969	0.017822266	0.013183594	0	44330	0	0	0
426	427	427	Category C	-0.11987305	-0.13183594	-0.89990234	-0.033203125	0.22241211	0.44482422	0	0	28/6/2018	28	6	2018	16:44:45	60285	0.1	16	44	45	0	0.059326172	3.5513672	-0.26342773	-0.075683594	-0.91162109	3.9643555	0.15454102	0	0	0	0	0	0	0	0	0	0.9519043	0.048095703	0.21142578	0.14355469	-0.055908203	0.01171875	0	44330	0	0	0
427	428	428	Category C	-0.46777344	-0.16796875	-1.0197754	0.021240234	0.21972656	0.45092773	0	0	28/6/2018	28	6	2018	16:44:45	60285	0.2	16	44	45	0	0.059326172	3.5513672	-0.26489258	-0.075195313	-0.91040039	5.6037598	0.24829102	0	0	0	0	0	0	0	0	0	0.95117188	0.048828125	0.40454102	-0.20263672	-0.092529297	-0.10913086	0	44330	0	0	0
428	429	429	Category C	-0.095947266	0.035888672	-0.64794922	-0.022949219	0.23339844	0.44018555	0	0	28/6/2018	28	6	2018	16:44:45	60285	0.3	16	44	45	0	0.059326172	3.5513672	-0.26538086	-0.074951172	-0.91015625	6.3852539	0.33154297	0	0	0	0	0	0	0	0	0	0.95117188	0.048828125	0.54272461	0.16943359	0.11083984	0.26220703	0	44330	0	0	0
429	430	430	Category C	-0.40795898	-0.071777344	-1.1037598	0.046142578	0.22753906	0.44067383	0	0	28/6/2018	28	6	2018	16:44:45	60285	0.4	16	44	45	0	0.059326172	3.5513672	-0.26367188	-0.072753906	-0.90820313	5.4592285	0.24267578	0	0	0	0	0	0	0	0	0	0.94873047	0.051269531	0.34057617	-0.14404297	0.000976563	-0.1953125	0	44330	0	0	0
430	431	431	Category C	-0.10791016	-0.083984375	-0.87597656	-0.036865234	0.22802734	0.44360352	0	0	28/6/2018	28	6	2018	16:44:45	60285	0.5	16	44	45	0	0.058837891	3.5288086	-0.26538086	-0.072509766	-0.90991211	4.296875	0.16162109	0	0	0	0	0	0	0	0	0	0.95068359	0.049316406	0.20288086	0.1574707	-0.011230469	0.033935547	0	44330	0	0	0
431	432	432	Category C	-0.55175781	-0.095947266	-1.0559082	0.032470703	0.22924805	0.44360352	0	0	28/6/2018	28	6	2018	16:44:45	60285	0.6	16	44	45	0	0.058837891	3.5288086	-0.26464844	-0.071533203	-0.91088867	3.4379883	0.32226563	0	0	0	0	0	0	0	0	0	0.95141602	0.048583984	0.45605469	-0.28686523	-0.024169922	-0.14477539	0	44330	0	0	0
432	433	433	Category C	0.083984375	0.035888672	-0.61181641	0.024414063	0.23535156	0.44042969	0	0	28/6/2018	28	6	2018	16:44:45	60285	0.7	16	44	45	0	0.058837891	3.5288086	-0.2644043	-0.070556641	-0.91015625	3.1918945	0.47094727	0	0	0	0	0	0	0	0	0	0.95043945	0.049560547	0.75341797	0.34838867	0.10644531	0.29833984	0	44330	0	0	0
433	434	434	Category C	-0.70776367	-0.2277832	-1.3317871	0.073486328	0.21362305	0.4440918	0	0	28/6/2018	28	6	2018	16:44:45	60285	0.8	16	44	45	0	0.058837891	3.5288086	-0.26416016	-0.070556641	-0.91088867	2.2858887	0.63110352	0	0	0	0	0	0	0	0	0	0.95117188	0.048828125	1.0212402	-0.44335938	-0.15698242	-0.4206543	0	44330	0	0	0
434	435	435	Category C	0	0	-0.83984375	-0.043701172	0.20898438	0.44824219	0	0	28/6/2018	28	6	2018	16:44:45	60285	0.9	16	44	45	0	0.058837891	3.5288086	-0.26416016	-0.069824219	-0.91113281	1.326416	0.28222656	0	0	0	0	0	0	0	0	0	0.95117188	0.048828125	0.40551758	0.26416016	0.069824219	0.071289063	0	44330	0	0	0
435	436	436	Category C	-0.58789063	-0.14379883	-1.1037598	0.039550781	0.21362305	0.44726563	0	0	28/6/2018	28	6	2018	16:44:46	60286	0	16	44	46	0	0.058837891	3.5288086	-0.26293945	-0.067871094	-0.90869141	0.8449707	0.38623047	0	0	0	0	0	0	0	0	0	0.94848633	0.051513672	0.59545898	-0.32470703	-0.075683594	-0.19482422	0	44330	0	0	0
436	437	437	Category C	-0.26391602	-0.047851563	-0.69580078	-0.020507813	0.21948242	0.44604492	0	0	28/6/2018	28	6	2018	16:44:46	60286	0.1	16	44	46	0	0.058837891	3.5288086	-0.26293945	-0.068847656	-0.9128418	1.6784668	0.21801758	0	0	0	0	0	0	0	0	0	0.95239258	0.047607422	0.23901367	-0.000732422	0.020996094	0.21704102	0	44330	0	0	0
437	438	438	Category C	-0.16796875	0.011962891	-0.57592773	0.061279297	0.22558594	0.43920898	0	0	28/6/2018	28	6	2018	16:44:46	60286	0.2	16	44	46	0	0.058837891	3.5288086	-0.26098633	-0.069091797	-0.91137695	3.0202637	0.35742188	0	0	0	0	0	0	0	0	0	0.95043945	0.049560547	0.50976563	0.093017578	0.081054688	0.33544922	0	44330	0	0	0
438	439	439	Category C	-0.38378906	-0.15576172	-1.1037598	0.001708984	0.21923828	0.44238281	0	0	28/6/2018	28	6	2018	16:44:46	60286	0.3	16	44	46	0	0.058837891	3.5288086	-0.26245117	-0.069335938	-0.9128418	3.4702148	0.24194336	0	0	0	0	0	0	0	0	0	0.95239258	0.047607422	0.3984375	-0.12109375	-0.086181641	-0.19067383	0	44330	0	0	0
439	440	440	Category C	-0.23999023	-0.059814453	-0.85180664	-0.013916016	0.20410156	0.45288086	0	0	28/6/2018	28	6	2018	16:44:46	60286	0.4	16	44	46	0	0.058837891	3.5288086	-0.26342773	-0.068359375	-0.91381836	3.7180176	0.066894531	0	0	0	0	0	0	0	0	0	0.95336914	0.046630859	0.094238281	0.0234375	0.008544922	0.062011719	0	44330	0	0	0
440	441	441	Category C	-0.26391602	0.011962891	-0.95996094	0.002929688	0.21020508	0.45141602	0	0	28/6/2018	28	6	2018	16:44:46	60286	0.5	16	44	46	0	0.058837891	3.5288086	-0.26171875	-0.066894531	-0.9128418	2.098877	0.091796875	0	0	0	0	0	0	0	0	0	0.95214844	0.047851563	0.12792969	-0.001953125	0.078857422	-0.046875	0	44330	0	0	0
441	442	442	Category C	-0.27587891	-0.14379883	-0.98388672	-0.012451172	0.19897461	0.4519043	0	0	28/6/2018	28	6	2018	16:44:46	60286	0.6	16	44	46	0	0.058837891	3.5288086	-0.26196289	-0.066162109	-0.91088867	2.4143066	0.10717773	0	0	0	0	0	0	0	0	0	0.95019531	0.049804688	0.1640625	-0.013671875	-0.077392578	-0.072753906	0	44330	0	0	0
442	443	443	Category C	-0.26391602	-0.023925781	-1.1037598	-0.011474609	0.19458008	0.45556641	0	0	28/6/2018	28	6	2018	16:44:46	60286	0.7	16	44	46	0	0.058837891	3.5288086	-0.26196289	-0.065429688	-0.91113281	3.0153809	0.19677734	0	0	0	0	0	0	0	0	0	0.95043945	0.049560547	0.23583984	-0.001708984	0.041503906	-0.19238281	0	44330	0	0	0
443	444	444	Category C	-0.20385742	0.023925781	-0.79199219	-0.012451172	0.20849609	0.453125	0	0	28/6/2018	28	6	2018	16:44:46	60286	0.8	16	44	46	0	0.058837891	3.5288086	-0.26098633	-0.064941406	-0.91186523	2.9260254	0.15991211	0	0	0	0	0	0	0	0	0	0.95068359	0.049316406	0.26611328	0.057128906	0.088867188	0.11987305	0	44330	0	0	0
444	445	445	Category C	-0.29980469	-0.047851563	-0.76782227	0.027099609	0.20996094	0.44604492	0	0	28/6/2018	28	6	2018	16:44:46	60286	0.9	16	44	46	0	0.058837891	3.5288086	-0.26074219	-0.063476563	-0.91259766	1.1401367	0.15063477	0	0	0	0	0	0	0	0	0	0.95117188	0.048828125	0.19946289	-0.038818359	0.015625	0.14477539	0	44330	0	0	0
445	446	446	Category C	-0.26391602	-0.13183594	-0.97192383	-0.025390625	0.20751953	0.45361328	0	0	28/6/2018	28	6	2018	16:44:47	60287	0	16	44	47	0	0.058837891	3.5288086	-0.2578125	-0.064208984	-0.91064453	1.251709	0.091064453	0	0	0	0	0	0	0	0	0	0.94873047	0.051269531	0.13452148	-0.005859375	-0.067382813	-0.061035156	0	44330	0	0	0
446	447	447	Category C	-0.23999023	0.011962891	-1.0439453	-0.031494141	0.19726563	0.45825195	0	0	28/6/2018	28	6	2018	16:44:47	60287	0.1	16	44	47	0	0.058837891	3.5288086	-0.25854492	-0.063964844	-0.91113281	0.22949219	0.15405273	0	0	0	0	0	0	0	0	0	0.94946289	0.050537109	0.22729492	0.018554688	0.075927734	-0.13256836	0	44330	0	0	0
447	448	448	Category C	-0.23999023	-0.047851563	-0.93579102	-0.031738281	0.20239258	0.45043945	0	0	28/6/2018	28	6	2018	16:44:47	60287	0.2	16	44	47	0	0.058837891	3.5288086	-0.25585938	-0.062988281	-0.91064453	0.76977539	0.033203125	0	0	0	0	0	0	0	0	0	0.94799805	0.052001953	0.055908203	0.015869141	0.015136719	-0.024902344	0	44330	0	0	0
448	449	449	Category C	-0.16796875	-0.047851563	-0.68383789	-0.005371094	0.20263672	0.45117188	0	0	28/6/2018	28	6	2018	16:44:47	60287	0.3	16	44	47	0	0.058837891	3.5288086	-0.25585938	-0.063720703	-0.91186523	1.4831543	0.24487305	0	0	0	0	0	0	0	0	0	0.94921875	0.05078125	0.33203125	0.087890625	0.015869141	0.22802734	0	44330	0	0	0
449	450	450	Category C	-0.35986328	-0.035888672	-0.97192383	-0.013427734	0.20043945	0.4519043	0	0	28/6/2018	28	6	2018	16:44:47	60287	0.4	16	44	47	0	0.058837891	3.5288086	-0.25195313	-0.062255859	-0.90844727	0.28808594	0.12768555	0	0	0	0	0	0	0	0	0	0.94482422	0.055175781	0.19750977	-0.10766602	0.026367188	-0.063232422	0	44330	0	0	0
450	451	451	Category C	-0.23999023	-0.023925781	-1.0078125	-0.03515625	0.19970703	0.45507813	0	0	28/6/2018	28	6	2018	16:44:47	60287	0.5	16	44	47	0	0.058837891	3.5288086	-0.25341797	-0.062988281	-0.91040039	2.3469238	0.10571289	0	0	0	0	0	0	0	0	0	0.94702148	0.052978516	0.14990234	0.013427734	0.0390625	-0.097167969	0	44330	0	0	0
451	452	452	Category C	-0.31176758	-0.011962891	-0.85180664	-0.008789063	0.20288086	0.45214844	0	0	28/6/2018	28	6	2018	16:44:47	60287	0.6	16	44	47	0	0.058837891	3.5288086	-0.25561523	-0.064208984	-0.91430664	2.0895996	0.098876953	0	0	0	0	0	0	0	0	0	0.95166016	0.048339844	0.17089844	-0.055908203	0.052246094	0.0625	0	44330	0	0	0
452	453	453	Category C	-0.2277832	-0.023925781	-0.95996094	-0.032470703	0.20117188	0.45141602	0	0	28/6/2018	28	6	2018	16:44:47	60287	0.7	16	44	47	0	0.058837891	3.5288086	-0.25439453	-0.064208984	-0.91210938	1.302002	0.067871094	0	0	0	0	0	0	0	0	0	0.94897461	0.051025391	0.11474609	0.026611328	0.040283203	-0.047607422	0	44330	0	0	0
453	454	454	Category C	-0.19189453	-0.023925781	-1.1159668	-0.007080078	0.19702148	0.45385742	0	0	28/6/2018	28	6	2018	16:44:47	60287	0.8	16	44	47	0	0.058837891	3.5288086	-0.25512695	-0.064697266	-0.91210938	0.049316406	0.21704102	0	0	0	0	0	0	0	0	0	0.94946289	0.050537109	0.30786133	0.063232422	0.040771484	-0.20361328	0	44330	0	0	0
454	455	455	Category C	-0.26391602	-0.035888672	-0.75585938	-0.02734375	0.21435547	0.44970703	0	0	28/6/2018	28	6	2018	16:44:47	60287	0.9	16	44	47	0	0.058837891	3.5288086	-0.25610352	-0.065917969	-0.9128418	2.1308594	0.16015625	0	0	0	0	0	0	0	0	0	0.95043945	0.049560547	0.19506836	-0.007568359	0.030029297	0.15698242	0	44330	0	0	0
455	456	456	Category C	-0.23999023	0	-0.80395508	0.002197266	0.22045898	0.4465332	0	0	28/6/2018	28	6	2018	16:44:48	60288	0	16	44	48	0	0.058837891	3.5288086	-0.25415039	-0.066894531	-0.91040039	2.0634766	0.12670898	0	0	0	0	0	0	0	0	0	0.94750977	0.052490234	0.18774414	0.014160156	0.066894531	0.10644531	0	44330	0	0	0
456	457	457	Category C	-0.2277832	-0.059814453	-0.97192383	-0.000488281	0.21606445	0.44750977	0	0	28/6/2018	28	6	2018	16:44:48	60288	0.1	16	44	48	0	0.058837891	3.5288086	-0.25244141	-0.066650391	-0.90942383	2.347168	0.067382813	0	0	0	0	0	0	0	0	0	0.94604492	0.053955078	0.093994141	0.024658203	0.006835938	-0.062255859	0	44330	0	0	0
457	458	458	Category C	-0.39599609	-0.10791016	-1.0559082	-0.002197266	0.22387695	0.44335938	0	0	28/6/2018	28	6	2018	16:44:48	60288	0.2	16	44	48	0	0.058837891	3.5288086	-0.25292969	-0.068115234	-0.91210938	3.2663574	0.20654297	0	0	0	0	0	0	0	0	0	0.94897461	0.051025391	0.32641602	-0.14306641	-0.039550781	-0.14355469	0	44330	0	0	0
458	459	459	Category C	-0.21582031	-0.023925781	-0.76782227	-0.006591797	0.22290039	0.44335938	0	0	28/6/2018	28	6	2018	16:44:48	60288	0.3	16	44	48	0	0.058837891	3.5288086	-0.25048828	-0.068847656	-0.91308594	3.4929199	0.15600586	0	0	0	0	0	0	0	0	0	0.94946289	0.050537109	0.22509766	0.034667969	0.044921875	0.14526367	0	44330	0	0	0
459	460	460	Category C	-0.20385742	-0.023925781	-0.69580078	0.022216797	0.22900391	0.44140625	0	0	28/6/2018	28	6	2018	16:44:48	60288	0.4	16	44	48	0	0.058837891	3.5288086	-0.25	-0.069580078	-0.91259766	3.6342773	0.22631836	0	0	0	0	0	0	0	0	0	0.94873047	0.051269531	0.30883789	0.046142578	0.045654297	0.21679688	0	44330	0	0	0
460	461	461	Category C	-0.31176758	0	-1.0197754	0.018310547	0.22900391	0.44213867	0	0	28/6/2018	28	6	2018	16:44:48	60288	0.5	16	44	48	0	0.058837891	3.5288086	-0.25048828	-0.069091797	-0.91064453	4.2380371	0.14282227	0	0	0	0	0	0	0	0	0	0.94702148	0.052978516	0.23925781	-0.061035156	0.069091797	-0.10888672	0	44330	0	0	0
461	462	462	Category C	-0.23999023	-0.023925781	-0.92382813	-0.011474609	0.21020508	0.44824219	0	0	28/6/2018	28	6	2018	16:44:48	60288	0.6	16	44	48	0	0.058837891	3.5288086	-0.24926758	-0.069580078	-0.90942383	4.3251953	0.048828125	0	0	0	0	0	0	0	0	0	0.94555664	0.054443359	0.069335938	0.009277344	0.045654297	-0.014160156	0	44330	0	0	0
462	463	463	Category C	-0.2277832	-0.083984375	-0.95996094	0.003173828	0.20654297	0.45336914	0	0	28/6/2018	28	6	2018	16:44:48	60288	0.7	16	44	48	0	0.058837891	3.5288086	-0.25170898	-0.069580078	-0.91455078	4.8354492	0.052978516	0	0	0	0	0	0	0	0	0	0.95117188	0.048828125	0.083251953	0.023925781	-0.014160156	-0.045166016	0	44330	0	0	0
463	464	464	Category C	-0.29980469	-0.10791016	-1.0439453	-0.019775391	0.20654297	0.44970703	0	0	28/6/2018	28	6	2018	16:44:48	60288	0.8	16	44	48	0	0.058837891	3.5288086	-0.25195313	-0.069580078	-0.91381836	5.4067383	0.14355469	0	0	0	0	0	0	0	0	0	0.95043945	0.049560547	0.21582031	-0.047607422	-0.038085938	-0.12988281	0	44330	0	0	0
464	465	465	Category C	-0.20385742	-0.023925781	-0.86376953	0.002929688	0.2121582	0.44848633	0	0	28/6/2018	28	6	2018	16:44:48	60288	0.9	16	44	48	0	0.058837891	3.5288086	-0.25268555	-0.070556641	-0.91308594	4.3603516	0.083740234	0	0	0	0	0	0	0	0	0	0.94995117	0.050048828	0.14501953	0.048828125	0.046630859	0.049316406	0	44330	0	0	0
465	466	466	Category C	-0.20385742	0.071777344	-0.86376953	0.017578125	0.2265625	0.44213867	0	0	28/6/2018	28	6	2018	16:44:49	60289	0	16	44	49	0	0.058837891	3.5288086	-0.25244141	-0.071289063	-0.9152832	3.3398438	0.15966797	0	0	0	0	0	0	0	0	0	0.95214844	0.047851563	0.2434082	0.048583984	0.14306641	0.051513672	0	44330	0	0	0
466	467	467	Category C	-0.32397461	0.023925781	-0.86376953	0.005126953	0.23608398	0.43896484	0	0	28/6/2018	28	6	2018	16:44:49	60289	0.1	16	44	49	0	0.058837891	3.5288086	-0.25195313	-0.072753906	-0.91552734	4.1845703	0.13110352	0	0	0	0	0	0	0	0	0	0.95239258	0.047607422	0.22045898	-0.071777344	0.096679688	0.051757813	0	44330	0	0	0
467	468	468	Category C	-0.26391602	-0.11987305	-0.92382813	-0.02734375	0.24291992	0.44042969	0	0	28/6/2018	28	6	2018	16:44:49	60289	0.2	16	44	49	0	0.058837891	3.5288086	-0.25292969	-0.072265625	-0.91723633	5.9753418	0.049072266	0	0	0	0	0	0	0	0	0	0.9543457	0.045654297	0.064697266	-0.010742188	-0.047363281	-0.006347656	0	44330	0	0	0
468	469	469	Category C	-0.059814453	0.071777344	-0.74389648	-0.005615234	0.23950195	0.4387207	0	0	28/6/2018	28	6	2018	16:44:49	60289	0.3	16	44	49	0	0.058837891	3.4691895	-0.25	-0.071533203	-0.91479492	6.2416992	0.29321289	0	0	0	0	0	0	0	0	0	0.95117188	0.048828125	0.50463867	0.19018555	0.14331055	0.17089844	0	44330	0	0	0
469	470	470	Category C	-0.32397461	-0.035888672	-1.0078125	0.022949219	0.24291992	0.43554688	0	0	28/6/2018	28	6	2018	16:44:49	60289	0.4	16	44	49	0	0.058837891	3.4691895	-0.25170898	-0.073486328	-0.91845703	4.3972168	0.12084961	0	0	0	0	0	0	0	0	0	0.95507813	0.044921875	0.19921875	-0.072021484	0.037597656	-0.089111328	0	44330	0	0	0
470	471	471	Category C	-0.15576172	-0.071777344	-1.0319824	-0.045654297	0.22290039	0.44335938	0	0	28/6/2018	28	6	2018	16:44:49	60289	0.5	16	44	49	0	0.058837891	3.4691895	-0.24926758	-0.072753906	-0.91552734	3.4377441	0.14916992	0	0	0	0	0	0	0	0	0	0.95166016	0.048339844	0.2109375	0.093505859	0.000976563	-0.11621094	0	44330	0	0	0
471	472	472	Category C	-0.2878418	-0.023925781	-0.86376953	-0.008056641	0.22143555	0.44238281	0	0	28/6/2018	28	6	2018	16:44:49	60289	0.6	16	44	49	0	0.058837891	3.4691895	-0.25292969	-0.073486328	-0.91650391	3.6496582	0.080566406	0	0	0	0	0	0	0	0	0	0.95361328	0.046386719	0.13745117	-0.034912109	0.049560547	0.052734375	0	44330	0	0	0
472	473	473	Category C	-0.21582031	-0.071777344	-0.95996094	-0.023193359	0.22753906	0.44116211	0	0	28/6/2018	28	6	2018	16:44:49	60289	0.7	16	44	49	0	0.058837891	3.4691895	-0.24829102	-0.073730469	-0.91333008	2.0290527	0.056884766	0	0	0	0	0	0	0	0	0	0.94921875	0.05078125	0.081054688	0.032470703	0.001953125	-0.046386719	0	44330	0	0	0
473	474	474	Category C	-0.20385742	-0.071777344	-0.92382813	-0.029785156	0.21606445	0.44677734	0	0	28/6/2018	28	6	2018	16:44:49	60289	0.8	16	44	49	0	0.058837891	3.4691895	-0.25292969	-0.075439453	-0.91796875	0.84130859	0.049316406	0	0	0	0	0	0	0	0	0	0.95532227	0.044677734	0.058349609	0.049072266	0.003662109	-0.005615234	0	44330	0	0	0
474	475	475	Category C	-0.20385742	0.035888672	-0.82788086	-0.013183594	0.22583008	0.44726563	0	0	28/6/2018	28	6	2018	16:44:49	60289	0.9	16	44	49	0	0.058837891	3.4691895	-0.24755859	-0.073242188	-0.91357422	1.6274414	0.14550781	0	0	0	0	0	0	0	0	0	0.94946289	0.050537109	0.23876953	0.043701172	0.10913086	0.085693359	0	44330	0	0	0
475	476	476	Category C	-0.20385742	-0.16796875	-1.1638184	-0.029785156	0.22631836	0.44799805	0	0	28/6/2018	28	6	2018	16:44:50	60290	0	16	44	50	0	0.058837891	3.4691895	-0.25024414	-0.07421875	-0.91455078	3.3217773	0.27001953	0	0	0	0	0	0	0	0	0	0.95092773	0.049072266	0.38916016	0.046386719	-0.093505859	-0.24902344	0	44330	0	0	0
476	477	477	Category C	-0.19189453	-0.16796875	-0.88793945	-0.014404297	0.22631836	0.44140625	0	0	28/6/2018	28	6	2018	16:44:50	60290	0.1	16	44	50	0	0.058837891	3.4691895	-0.24658203	-0.072998047	-0.91113281	4.0205078	0.11181641	0	0	0	0	0	0	0	0	0	0.94677734	0.053222656	0.17285156	0.0546875	-0.094726563	0.023193359	0	44330	0	0	0
477	478	478	Category C	-0.26391602	-0.11987305	-0.89990234	0.008300781	0.24658203	0.4362793	0	0	28/6/2018	28	6	2018	16:44:50	60290	0.2	16	44	50	0	0.058837891	3.4691895	-0.24609375	-0.072753906	-0.91381836	4.4663086	0.051757813	0	0	0	0	0	0	0	0	0	0.94921875	0.05078125	0.078369141	-0.017578125	-0.046875	0.013916016	0	44330	0	0	0
478	479	479	Category C	-0.27587891	-0.059814453	-0.85180664	0.036376953	0.27050781	0.41918945	0	0	28/6/2018	28	6	2018	16:44:50	60290	0.3	16	44	50	0	0.058837891	3.4691895	-0.24731445	-0.073974609	-0.91845703	5.5571289	0.073730469	0	0	0	0	0	0	0	0	0	0.95410156	0.045898438	0.10913086	-0.028320313	0.014160156	0.066650391	0	44330	0	0	0
479	480	480	Category C	-0.20385742	-0.047851563	-0.81591797	0.061279297	0.29223633	0.40551758	0	0	28/6/2018	28	6	2018	16:44:50	60290	0.4	16	44	50	0	0.058837891	3.4691895	-0.24511719	-0.073242188	-0.91552734	7.1499023	0.11083984	0	0	0	0	0	0	0	0	0	0.95068359	0.049316406	0.16650391	0.041259766	0.025390625	0.099609375	0	44330	0	0	0
480	481	481	Category C	-0.26391602	-0.11987305	-0.79199219	0.08203125	0.30322266	0.40307617	0	0	28/6/2018	28	6	2018	16:44:50	60290	0.5	16	44	50	0	0.058837891	3.4691895	-0.24536133	-0.073242188	-0.91674805	9.0546875	0.13452148	0	0	0	0	0	0	0	0	0	0.9519043	0.048095703	0.18969727	-0.018310547	-0.046386719	0.12475586	0	44330	0	0	0
481	482	482	Category C	-0.31176758	-0.095947266	-0.92382813	0.078857422	0.29199219	0.40698242	0	0	28/6/2018	28	6	2018	16:44:50	60290	0.6	16	44	50	0	0.058837891	3.4691895	-0.24487305	-0.075195313	-0.91723633	10.894775	0.070068359	0	0	0	0	0	0	0	0	0	0.95239258	0.047607422	0.09375	-0.066650391	-0.020507813	-0.006347656	0	44330	0	0	0
482	483	483	Category C	-0.2277832	-0.15576172	-0.98388672	0.064208984	0.28759766	0.41235352	0	0	28/6/2018	28	6	2018	16:44:50	60290	0.7	16	44	50	0	0.058837891	3.4691895	-0.24365234	-0.07421875	-0.91552734	14.543701	0.10742188	0	0	0	0	0	0	0	0	0	0.95019531	0.049804688	0.16552734	0.015869141	-0.081298828	-0.068115234	0	44330	0	0	0
483	484	484	Category C	-0.20385742	-0.083984375	-0.92382813	0.068359375	0.28149414	0.41430664	0	0	28/6/2018	28	6	2018	16:44:50	60290	0.8	16	44	50	0	0.058837891	3.4691895	-0.24316406	-0.073974609	-0.9140625	16.675537	0.041503906	0	0	0	0	0	0	0	0	0	0.94873047	0.051269531	0.058837891	0.039306641	-0.009765625	-0.009521484	0	44330	0	0	0
484	485	485	Category C	-0.20385742	-0.17993164	-0.93579102	0.044189453	0.27758789	0.41870117	0	0	28/6/2018	28	6	2018	16:44:50	60290	0.9	16	44	50	0	0.058837891	3.4691895	-0.24316406	-0.076171875	-0.91650391	17.375	0.11230469	0	0	0	0	0	0	0	0	0	0.95141602	0.048583984	0.16186523	0.039306641	-0.10351563	-0.019042969	0	44330	0	0	0
485	486	486	Category C	-0.20385742	-0.047851563	-0.91186523	0.055419922	0.27563477	0.41918945	0	0	28/6/2018	28	6	2018	16:44:51	60291	0	16	44	51	0	0.058837891	3.4691895	-0.2421875	-0.076660156	-0.91821289	18.585693	0.048583984	0	0	0	0	0	0	0	0	0	0.95288086	0.047119141	0.073974609	0.038330078	0.028808594	0.006347656	0	44330	0	0	0
486	487	487	Category C	-0.20385742	-0.047851563	-0.89990234	0.037353516	0.27587891	0.42260742	0	0	28/6/2018	28	6	2018	16:44:51	60291	0.1	16	44	51	0	0.058837891	3.4691895	-0.24145508	-0.075927734	-0.91699219	17.55957	0.050048828	0	0	0	0	0	0	0	0	0	0.95141602	0.048583984	0.083007813	0.037597656	0.028076172	0.017089844	0	44330	0	0	0
487	488	488	Category C	-0.16796875	-0.13183594	-0.83984375	0.070800781	0.27807617	0.41552734	0	0	28/6/2018	28	6	2018	16:44:51	60291	0.2	16	44	51	0	0.058837891	3.4691895	-0.24145508	-0.077636719	-0.91552734	14.788574	0.11865234	0	0	0	0	0	0	0	0	0	0.94995117	0.050048828	0.20336914	0.073486328	-0.053955078	0.075683594	0	44330	0	0	0
488	489	489	Category C	-0.32397461	-0.047851563	-0.95996094	0.082519531	0.27807617	0.41064453	0	0	28/6/2018	28	6	2018	16:44:51	60291	0.3	16	44	51	0	0.058837891	3.4691895	-0.24072266	-0.077880859	-0.91479492	12.072266	0.099121094	0	0	0	0	0	0	0	0	0	0.94921875	0.05078125	0.15795898	-0.083007813	0.030029297	-0.044921875	0	44330	0	0	0
489	490	490	Category C	-0.26391602	-0.11987305	-0.93579102	0.037353516	0.28173828	0.42089844	0	0	28/6/2018	28	6	2018	16:44:51	60291	0.4	16	44	51	0	0.058837891	3.4691895	-0.24121094	-0.078613281	-0.91772461	10.377197	0.050292969	0	0	0	0	0	0	0	0	0	0.95214844	0.047851563	0.081787109	-0.022460938	-0.041015625	-0.017822266	0	44330	0	0	0
490	491	491	Category C	-0.34790039	-0.10791016	-1.1159668	0.063476563	0.28955078	0.41064453	0	0	28/6/2018	28	6	2018	16:44:51	60291	0.5	16	44	51	0	0.058837891	3.4691895	-0.23925781	-0.079345703	-0.91748047	9.3303223	0.2277832	0	0	0	0	0	0	0	0	0	0.95141602	0.048583984	0.33520508	-0.10839844	-0.028320313	-0.19824219	0	44330	0	0	0
491	492	492	Category C	-0.21582031	-0.13183594	-0.85180664	0.045166016	0.28344727	0.41796875	0	0	28/6/2018	28	6	2018	16:44:51	60291	0.6	16	44	51	0	0.058837891	3.4691895	-0.23754883	-0.079345703	-0.9152832	5.953125	0.084960938	0	0	0	0	0	0	0	0	0	0.94897461	0.051025391	0.13745117	0.021728516	-0.052246094	0.063476563	0	44330	0	0	0
492	493	493	Category C	-0.16796875	-0.095947266	-0.81591797	0.11157227	0.28955078	0.40161133	0	0	28/6/2018	28	6	2018	16:44:51	60291	0.7	16	44	51	0	0.058837891	3.4691895	-0.23657227	-0.080566406	-0.91674805	2.8811035	0.12304688	0	0	0	0	0	0	0	0	0	0.95043945	0.049560547	0.18481445	0.068603516	-0.015136719	0.10083008	0	44330	0	0	0
493	494	494	Category C	-0.37182617	-0.14379883	-1.1159668	0.066894531	0.29199219	0.41162109	0	0	28/6/2018	28	6	2018	16:44:51	60291	0.8	16	44	51	0	0.058837891	3.4691895	-0.23608398	-0.08203125	-0.91870117	2.0847168	0.24707031	0	0	0	0	0	0	0	0	0	0.95214844	0.047851563	0.39428711	-0.13549805	-0.061523438	-0.19702148	0	44330	0	0	0
494	495	495	Category C	-0.16796875	-0.16796875	-0.86376953	0.036376953	0.2824707	0.41772461	0	0	28/6/2018	28	6	2018	16:44:51	60291	0.9	16	44	51	0	0.058837891	3.4691895	-0.23583984	-0.082763672	-0.91674805	1.0810547	0.12109375	0	0	0	0	0	0	0	0	0	0.95043945	0.049560547	0.20605469	0.067871094	-0.084960938	0.052978516	0	44330	0	0	0
495	496	496	Category C	-0.21582031	-0.10791016	-0.82788086	0.079589844	0.28515625	0.41088867	0	0	28/6/2018	28	6	2018	16:44:52	60292	0	16	44	52	0	0.058837891	3.4691895	-0.23657227	-0.083740234	-0.91845703	0.20458984	0.096191406	0	0	0	0	0	0	0	0	0	0.95214844	0.047851563	0.13574219	0.020751953	-0.023925781	0.090576172	0	44330	0	0	0
496	497	497	Category C	-0.25195313	-0.11987305	-1.0078125	0.076416016	0.27856445	0.41772461	0	0	28/6/2018	28	6	2018	16:44:52	60292	0.1	16	44	52	0	0.058837891	3.4691895	-0.23608398	-0.084716797	-0.91992188	0.062744141	0.095458984	0	0	0	0	0	0	0	0	0	0.95361328	0.046386719	0.13818359	-0.015625	-0.034912109	-0.087646484	0	44330	0	0	0
497	498	498	Category C	-0.20385742	-0.15576172	-1.0559082	0.035644531	0.29199219	0.41381836	0	0	28/6/2018	28	6	2018	16:44:52	60292	0.2	16	44	52	0	0.058837891	3.4691895	-0.23486328	-0.084472656	-0.91967773	0.50561523	0.15673828	0	0	0	0	0	0	0	0	0	0.95288086	0.047119141	0.23828125	0.031005859	-0.071044922	-0.13623047	0	44330	0	0	0
498	499	499	Category C	-0.19189453	-0.13183594	-0.83984375	0.056396484	0.2800293	0.41821289	0	0	28/6/2018	28	6	2018	16:44:52	60292	0.3	16	44	52	0	0.058837891	3.4691895	-0.23388672	-0.083984375	-0.91772461	1.6916504	0.10058594	0	0	0	0	0	0	0	0	0	0.95092773	0.049072266	0.16772461	0.041992188	-0.047607422	0.077880859	0	44330	0	0	0
499	500	500	Category C	-0.37182617	-0.059814453	-0.93579102	0.069335938	0.28271484	0.41455078	0	0	28/6/2018	28	6	2018	16:44:52	60292	0.4	16	44	52	0	0.058837891	3.4691895	-0.23266602	-0.085693359	-0.92114258	1.503418	0.14208984	0	0	0	0	0	0	0	0	0	0.95385742	0.046142578	0.1796875	-0.13891602	0.025878906	-0.014404297	0	44330	0	0	0
500	501	501	Category C	-0.13183594	-0.11987305	-0.79199219	0.065673828	0.27734375	0.41552734	0	0	28/6/2018	28	6	2018	16:44:52	60292	0.5	16	44	52	0	0.058837891	3.4691895	-0.23266602	-0.085693359	-0.92211914	0.39428711	0.16796875	0	0	0	0	0	0	0	0	0	0.95483398	0.045166016	0.26489258	0.10083008	-0.033935547	0.13012695	0	44330	0	0	0
501	502	502	Category C	-0.38378906	-0.083984375	-0.97192383	0.08984375	0.27392578	0.41088867	0	0	28/6/2018	28	6	2018	16:44:52	60292	0.6	16	44	52	0	0.058837891	3.4691895	-0.23046875	-0.087158203	-0.91992188	0.30419922	0.16162109	0	0	0	0	0	0	0	0	0	0.95239258	0.047607422	0.20849609	-0.15307617	0.003173828	-0.051757813	0	44330	0	0	0
502	503	503	Category C	-0.15576172	-0.10791016	-0.85180664	0.052001953	0.28271484	0.4140625	0	0	28/6/2018	28	6	2018	16:44:52	60292	0.7	16	44	52	0	0.058837891	3.4691895	-0.23022461	-0.088378906	-0.92041016	1.864502	0.10302734	0	0	0	0	0	0	0	0	0	0.95288086	0.047119141	0.16259766	0.074462891	-0.019287109	0.068603516	0	44330	0	0	0
503	504	504	Category C	-0.35986328	-0.11987305	-0.92382813	0.075439453	0.27758789	0.41650391	0	0	28/6/2018	28	6	2018	16:44:52	60292	0.8	16	44	52	0	0.058837891	3.4691895	-0.22143555	-0.087158203	-0.91918945	2.4453125	0.14208984	0	0	0	0	0	0	0	0	0	0.94970703	0.050292969	0.17504883	-0.13818359	-0.032470703	-0.004394531	0	44330	0	0	0
504	505	505	Category C	-0.20385742	-0.10791016	-0.89990234	0.069335938	0.2722168	0.41723633	0	0	28/6/2018	28	6	2018	16:44:52	60292	0.9	16	44	52	0	0.058837891	3.4691895	-0.21240234	-0.0859375	-0.91699219	2.5683594	0.029052734	0	0	0	0	0	0	0	0	0	0.9453125	0.0546875	0.047851563	0.008544922	-0.021728516	0.017089844	0	44330	0	0	0
505	506	506	Category C	-0.26391602	-0.16796875	-0.92382813	0.049072266	0.28955078	0.4140625	0	0	28/6/2018	28	6	2018	16:44:53	60293	0	16	44	53	0	0.058837891	3.4691895	-0.20507813	-0.085693359	-0.91699219	3.1787109	0.10131836	0	0	0	0	0	0	0	0	0	0.94360352	0.056396484	0.14770508	-0.05859375	-0.08203125	-0.006591797	0	44330	0	0	0
506	507	507	Category C	-0.20385742	-0.095947266	-1.0319824	0.033935547	0.27929688	0.42138672	0	0	28/6/2018	28	6	2018	16:44:53	60293	0.1	16	44	53	0	0.058837891	3.5416992	-0.19750977	-0.086425781	-0.91650391	2.6635742	0.11572266	0	0	0	0	0	0	0	0	0	0.94165039	0.058349609	0.13085938	-0.006103516	-0.009277344	-0.11523438	0	44330	0	0	0
507	508	508	Category C	-0.23999023	-0.10791016	-0.81591797	0.064208984	0.27636719	0.41918945	0	0	28/6/2018	28	6	2018	16:44:53	60293	0.2	16	44	53	0	0.058837891	3.5416992	-0.18823242	-0.086669922	-0.91601563	1.4353027	0.11474609	0	0	0	0	0	0	0	0	0	0.93920898	0.060791016	0.17285156	-0.051513672	-0.020996094	0.10009766	0	44330	0	0	0
508	509	509	Category C	-0.21582031	-0.11987305	-0.93579102	0.064941406	0.2746582	0.41748047	0	0	28/6/2018	28	6	2018	16:44:53	60293	0.3	16	44	53	0	0.058837891	3.5416992	-0.17944336	-0.085205078	-0.9152832	1.6547852	0.053955078	0	0	0	0	0	0	0	0	0	0.93652344	0.063476563	0.091308594	-0.036132813	-0.034423828	-0.020263672	0	44330	0	0	0
509	510	510	Category C	-0.21582031	-0.023925781	-0.87597656	0.061279297	0.2746582	0.4140625	0	0	28/6/2018	28	6	2018	16:44:53	60293	0.4	16	44	53	0	0.058837891	3.5416992	-0.17358398	-0.0859375	-0.91601563	1.6501465	0.085205078	0	0	0	0	0	0	0	0	0	0.9362793	0.063720703	0.14453125	-0.041992188	0.062011719	0.040039063	0	44330	0	0	0
510	511	511	Category C	-0.39599609	-0.14379883	-0.95996094	0.080078125	0.27563477	0.41259766	0	0	28/6/2018	28	6	2018	16:44:53	60293	0.5	16	44	53	0	0.058837891	3.5416992	-0.16455078	-0.085693359	-0.9140625	0.99023438	0.24267578	0	0	0	0	0	0	0	0	0	0.93286133	0.067138672	0.33496094	-0.23120117	-0.058105469	-0.045654297	0	44330	0	0	0
511	512	512	Category C	-0.19189453	-0.10791016	-0.79199219	0.0546875	0.26855469	0.41967773	0	0	28/6/2018	28	6	2018	16:44:53	60293	0.6	16	44	53	0	0.058837891	3.5416992	-0.1574707	-0.084716797	-0.91186523	0.000976563	0.12670898	0	0	0	0	0	0	0	0	0	0.92919922	0.070800781	0.17724609	-0.034179688	-0.022949219	0.11987305	0	44330	0	0	0
512	513	513	Category C	-0.27587891	-0.095947266	-0.99584961	0.097167969	0.28344727	0.40820313	0	0	28/6/2018	28	6	2018	16:44:53	60293	0.7	16	44	53	0	0.058837891	3.5416992	-0.14892578	-0.084472656	-0.91162109	1.5415039	0.15258789	0	0	0	0	0	0	0	0	0	0.92749023	0.072509766	0.22241211	-0.12670898	-0.011230469	-0.083984375	0	44330	0	0	0
513	514	514	Category C	-0.2878418	-0.059814453	-0.97192383	0.046875	0.27758789	0.41674805	0	0	28/6/2018	28	6	2018	16:44:53	60293	0.8	16	44	53	0	0.058837891	3.5416992	-0.14135742	-0.083251953	-0.91015625	0.41235352	0.16040039	0	0	0	0	0	0	0	0	0	0.92504883	0.074951172	0.23144531	-0.14624023	0.0234375	-0.061523438	0	44330	0	0	0
514	515	515	Category C	-0.21582031	-0.083984375	-0.91186523	0.071044922	0.27905273	0.41357422	0	0	28/6/2018	28	6	2018	16:44:53	60293	0.9	16	44	53	0	0.058837891	3.5416992	-0.13378906	-0.082519531	-0.90942383	0.36132813	0.081787109	0	0	0	0	0	0	0	0	0	0.9230957	0.076904297	0.085449219	-0.081787109	-0.001220703	-0.002197266	0	44330	0	0	0
515	516	516	Category C	-0.2878418	-0.035888672	-0.83984375	0.071777344	0.27563477	0.41552734	0	0	28/6/2018	28	6	2018	16:44:54	60294	0	16	44	54	0	0.058837891	3.5416992	-0.12597656	-0.083251953	-0.90991211	0.85986328	0.18237305	0	0	0	0	0	0	0	0	0	0.92236328	0.077636719	0.27905273	-0.16162109	0.047363281	0.070068359	0	44330	0	0	0
516	517	517	Category C	-0.23999023	-0.035888672	-0.89990234	0.086181641	0.27563477	0.41479492	0	0	28/6/2018	28	6	2018	16:44:54	60294	0.1	16	44	54	0	0.058837891	3.5416992	-0.11816406	-0.081054688	-0.90600586	0.16601563	0.12988281	0	0	0	0	0	0	0	0	0	0.91723633	0.082763672	0.1730957	-0.12158203	0.045166016	0.006103516	0	44330	0	0	0
517	518	518	Category C	-0.26391602	-0.071777344	-0.95996094	0.0703125	0.27124023	0.41625977	0	0	28/6/2018	28	6	2018	16:44:54	60294	0.2	16	44	54	0	0.058837891	3.5416992	-0.11035156	-0.079101563	-0.90551758	0.13671875	0.1628418	0	0	0	0	0	0	0	0	0	0.91552734	0.084472656	0.21508789	-0.15332031	0.007324219	-0.054199219	0	44330	0	0	0
518	519	519	Category C	-0.20385742	-0.10791016	-0.86376953	0.072021484	0.27050781	0.41723633	0	0	28/6/2018	28	6	2018	16:44:54	60294	0.3	16	44	54	0	0.058837891	3.5416992	-0.10180664	-0.077636719	-0.90478516	0.34375	0.11376953	0	0	0	0	0	0	0	0	0	0.91381836	0.086181641	0.1730957	-0.10180664	-0.030029297	0.041015625	0	44330	0	0	0
519	520	520	Category C	-0.26391602	-0.059814453	-0.95996094	0.067626953	0.27075195	0.42016602	0	0	28/6/2018	28	6	2018	16:44:54	60294	0.4	16	44	54	0	0.058837891	3.5416992	-0.093505859	-0.077148438	-0.90454102	2.0837402	0.17993164	0	0	0	0	0	0	0	0	0	0.91259766	0.087402344	0.24291992	-0.17016602	0.017333984	-0.055175781	0	44330	0	0	0
520	521	521	Category C	-0.21582031	-0.14379883	-0.99584961	0.059814453	0.26953125	0.42114258	0	0	28/6/2018	28	6	2018	16:44:54	60294	0.5	16	44	54	0	0.058837891	3.5416992	-0.084716797	-0.076660156	-0.9050293	2.9870605	0.17260742	0	0	0	0	0	0	0	0	0	0.91235352	0.087646484	0.28833008	-0.13085938	-0.066894531	-0.090576172	0	44330	0	0	0
521	522	522	Category C	-0.17993164	-0.059814453	-0.83984375	0.071777344	0.26220703	0.41992188	0	0	28/6/2018	28	6	2018	16:44:54	60294	0.6	16	44	54	0	0.058837891	3.5416992	-0.075195313	-0.076660156	-0.90673828	3.5085449	0.12548828	0	0	0	0	0	0	0	0	0	0.91308594	0.086914063	0.18847656	-0.10449219	0.016845703	0.066894531	0	44330	0	0	0
522	523	523	Category C	-0.21582031	-0.011962891	-0.98388672	0.074462891	0.27294922	0.41333008	0	0	28/6/2018	28	6	2018	16:44:54	60294	0.7	16	44	54	0	0.058837891	3.5416992	-0.065429688	-0.075927734	-0.9050293	3.072998	0.18115234	0	0	0	0	0	0	0	0	0	0.91064453	0.089355469	0.29272461	-0.15014648	0.063964844	-0.078613281	0	44330	0	0	0
523	524	524	Category C	-0.20385742	-0.15576172	-0.99584961	0.049316406	0.26977539	0.41943359	0	0	28/6/2018	28	6	2018	16:44:54	60294	0.8	16	44	54	0	0.058837891	3.5416992	-0.058837891	-0.073974609	-0.90136719	2.6420898	0.19116211	0	0	0	0	0	0	0	0	0	0.90625	0.09375	0.32104492	-0.14477539	-0.081542969	-0.094238281	0	44330	0	0	0
524	525	525	Category C	-0.23999023	-0.083984375	-0.89990234	0.044189453	0.27661133	0.421875	0	0	28/6/2018	28	6	2018	16:44:54	60294	0.9	16	44	54	0	0.058837891	3.5416992	-0.050292969	-0.072753906	-0.89916992	1.355957	0.18994141	0	0	0	0	0	0	0	0	0	0.90356445	0.096435547	0.20117188	-0.18945313	-0.010986328	-0.000488281	0	44330	0	0	0
525	526	526	Category C	-0.20385742	-0.059814453	-0.87597656	0.033447266	0.2722168	0.42138672	0	0	28/6/2018	28	6	2018	16:44:55	60295	0	16	44	55	0	0.058837891	3.5416992	-0.041259766	-0.071289063	-0.89697266	0.72680664	0.1640625	0	0	0	0	0	0	0	0	0	0.90087891	0.099121094	0.19506836	-0.16235352	0.011474609	0.020996094	0	44330	0	0	0
526	527	527	Category C	-0.2277832	-0.13183594	-0.92382813	0.052978516	0.27246094	0.42285156	0	0	28/6/2018	28	6	2018	16:44:55	60295	0.1	16	44	55	0	0.058837891	3.5416992	-0.032470703	-0.071289063	-0.89575195	1.3964844	0.20629883	0	0	0	0	0	0	0	0	0	0.89916992	0.10083008	0.28369141	-0.19506836	-0.060302734	-0.027832031	0	44330	0	0	0
527	528	528	Category C	-0.19189453	-0.059814453	-0.87597656	0.03125	0.27050781	0.42944336	0	0	28/6/2018	28	6	2018	16:44:55	60295	0.2	16	44	55	0	0.058837891	3.5416992	-0.0234375	-0.071533203	-0.89404297	2.5471191	0.16967773	0	0	0	0	0	0	0	0	0	0.8972168	0.1027832	0.19824219	-0.16821289	0.01171875	0.018066406	0	44330	0	0	0
528	529	529	Category C	-0.19189453	-0.10791016	-0.92382813	0.039306641	0.27148438	0.42651367	0	0	28/6/2018	28	6	2018	16:44:55	60295	0.3	16	44	55	0	0.058837891	3.5416992	-0.014892578	-0.0703125	-0.89306641	2.4855957	0.18310547	0	0	0	0	0	0	0	0	0	0.89599609	0.10400391	0.24462891	-0.17675781	-0.037353516	-0.030517578	0	44330	0	0	0
529	530	530	Category C	-0.21582031	-0.10791016	-0.94799805	0.020263672	0.27416992	0.42700195	0	0	28/6/2018	28	6	2018	16:44:55	60295	0.4	16	44	55	0	0.058837891	3.5416992	-0.004638672	-0.070556641	-0.89086914	2.8896484	0.22167969	0	0	0	0	0	0	0	0	0	0.89379883	0.10620117	0.30517578	-0.2109375	-0.037109375	-0.056884766	0	44330	0	0	0
530	531	531	Category C	-0.095947266	-0.023925781	-0.82788086	0.057373047	0.2722168	0.42114258	0	0	28/6/2018	28	6	2018	16:44:55	60295	0.5	16	44	55	0	0.058837891	3.5416992	0.004638672	-0.070068359	-0.88916016	3.7546387	0.12646484	0	0	0	0	0	0	0	0	0	0.8918457	0.1081543	0.20825195	-0.10058594	0.046142578	0.061279297	0	44330	0	0	0
531	532	532	Category C	-0.23999023	-0.10791016	-0.98388672	0.038330078	0.26806641	0.42553711	0	0	28/6/2018	28	6	2018	16:44:55	60295	0.6	16	44	55	0	0.058837891	3.5416992	0.015380859	-0.069335938	-0.88476563	3.5632324	0.27661133	0	0	0	0	0	0	0	0	0	0.88769531	0.11230469	0.39282227	-0.25537109	-0.038330078	-0.098876953	0	44330	0	0	0
532	533	533	Category C	-0.17993164	-0.13183594	-1.1159668	0.032226563	0.27416992	0.41943359	0	0	28/6/2018	28	6	2018	16:44:55	60295	0.7	16	44	55	0	0.058837891	3.5416992	0.023925781	-0.068115234	-0.88427734	4.4206543	0.31494141	0	0	0	0	0	0	0	0	0	0.88720703	0.11279297	0.49902344	-0.20385742	-0.063476563	-0.23144531	0	44330	0	0	0
533	534	534	Category C	-0.17993164	-0.095947266	-0.95996094	0.024902344	0.27197266	0.41918945	0	0	28/6/2018	28	6	2018	16:44:55	60295	0.8	16	44	55	0	0.058837891	3.5416992	0.032958984	-0.067626953	-0.88354492	4.8261719	0.22802734	0	0	0	0	0	0	0	0	0	0.88671875	0.11328125	0.31762695	-0.21289063	-0.028076172	-0.076171875	0	44330	0	0	0
534	535	535	Category C	-0.32397461	-0.095947266	-0.88793945	0.020751953	0.27587891	0.42529297	0	0	28/6/2018	28	6	2018	16:44:55	60295	0.9	16	44	55	0	0.058837891	3.5416992	0.043457031	-0.066650391	-0.87963867	4.263916	0.36865234	0	0	0	0	0	0	0	0	0	0.88330078	0.11669922	0.40478516	-0.36743164	-0.029052734	-0.008056641	0	44330	0	0	0
535	536	536	Category C	-0.20385742	-0.095947266	-0.92382813	-0.008544922	0.26611328	0.42529297	0	0	28/6/2018	28	6	2018	16:44:56	60296	0	16	44	56	0	0.058837891	3.5416992	0.051757813	-0.065429688	-0.87866211	3.9311523	0.26147461	0	0	0	0	0	0	0	0	0	0.8828125	0.1171875	0.33105469	-0.25561523	-0.030273438	-0.044921875	0	44330	0	0	0
536	537	537	Category C	-0.11987305	-0.035888672	-0.93579102	0.055664063	0.26269531	0.42382813	0	0	28/6/2018	28	6	2018	16:44:56	60296	0.1	16	44	56	0	0.058837891	3.5416992	0.061035156	-0.065429688	-0.87841797	5.0197754	0.19189453	0	0	0	0	0	0	0	0	0	0.88305664	0.11694336	0.26757813	-0.1809082	0.029541016	-0.057128906	0	44330	0	0	0
537	538	538	Category C	-0.32397461	-0.071777344	-0.91186523	0.045166016	0.26953125	0.42358398	0	0	28/6/2018	28	6	2018	16:44:56	60296	0.2	16	44	56	0	0.058837891	3.5416992	0.0703125	-0.064941406	-0.87597656	7.1403809	0.39599609	0	0	0	0	0	0	0	0	0	0.88134766	0.11865234	0.43676758	-0.39428711	-0.006591797	-0.035644531	0	44330	0	0	0
538	539	539	Category C	-0.10791016	-0.15576172	-1.0319824	0.016357422	0.26879883	0.42382813	0	0	28/6/2018	28	6	2018	16:44:56	60296	0.3	16	44	56	0	0.058837891	3.5416992	0.079589844	-0.063964844	-0.87280273	10.424072	0.26245117	0	0	0	0	0	0	0	0	0	0.87866211	0.12133789	0.43847656	-0.1875	-0.091552734	-0.15893555	0	44330	0	0	0
539	540	540	Category C	-0.20385742	-0.023925781	-0.77978516	0.058837891	0.26098633	0.421875	0	0	28/6/2018	28	6	2018	16:44:56	60296	0.4	16	44	56	0	0.058837891	3.5416992	0.089111328	-0.063476563	-0.87182617	14.977783	0.30957031	0	0	0	0	0	0	0	0	0	0.87866211	0.12133789	0.42456055	-0.29296875	0.039550781	0.092041016	0	44330	0	0	0
540	541	541	Category C	-0.14379883	-0.11987305	-0.83984375	0.025146484	0.26611328	0.4230957	0	0	28/6/2018	28	6	2018	16:44:56	60296	0.5	16	44	56	0	0.058837891	3.5416992	0.099609375	-0.063476563	-0.86987305	17.688232	0.25146484	0	0	0	0	0	0	0	0	0	0.87768555	0.12231445	0.32958984	-0.2434082	-0.056152344	0.030029297	0	44330	0	0	0
541	542	542	Category C	-0.21582031	-0.11987305	-0.97192383	0.054199219	0.26293945	0.42773438	0	0	28/6/2018	28	6	2018	16:44:56	60296	0.6	16	44	56	0	0.058837891	3.5416992	0.10717773	-0.062988281	-0.86914063	15.677734	0.34350586	0	0	0	0	0	0	0	0	0	0.87792969	0.12207031	0.48242188	-0.32299805	-0.056640625	-0.10253906	0	44330	0	0	0
542	543	543	Category L	0.46777344	0.011962891	-0.86376953	-0.34082031	0.17358398	0.33959961	0	0	28/6/2018	28	6	2018	16:44:58	60298	0.9	16	44	58	0	0.058837891	3.5304199	0.11791992	-0.063232422	-0.86694336	12.728271	0.35766602	0	0	0	0	0	0	0	0	0	0.87744141	0.12255859	0.42822266	0.34960938	0.075195313	0.003173828	0	44330	0	0	0
543	544	544	Category L	0.41992188	0	-0.86376953	-0.3347168	0.17626953	0.34570313	0	0	28/6/2018	28	6	2018	16:44:59	60299	0	16	44	59	0	0.058837891	3.5304199	0.12646484	-0.062011719	-0.8659668	10.934082	0.29980469	0	0	0	0	0	0	0	0	0	0.87719727	0.12280273	0.35766602	0.29321289	0.062011719	0.002197266	0	44330	0	0	0
544	545	545	Category L	0.39599609	0	-0.86376953	-0.33740234	0.17822266	0.34008789	0	0	28/6/2018	28	6	2018	16:44:59	60299	0.1	16	44	59	0	0.058837891	3.5304199	0.13671875	-0.061279297	-0.86352539	9.8466797	0.26611328	0	0	0	0	0	0	0	0	0	0.87646484	0.12353516	0.3203125	0.2590332	0.061279297	0	0	44330	0	0	0
545	546	546	Category L	0.39599609	0.011962891	-0.82788086	-0.34008789	0.18066406	0.33984375	0	0	28/6/2018	28	6	2018	16:44:59	60299	0.2	16	44	59	0	0.058837891	3.5304199	0.14501953	-0.061035156	-0.86230469	8.2861328	0.26342773	0	0	0	0	0	0	0	0	0	0.87646484	0.12353516	0.35839844	0.25073242	0.072998047	0.034423828	0	44330	0	0	0
546	547	547	Category L	0.40795898	0	-0.82788086	-0.33935547	0.18115234	0.33789063	0	0	28/6/2018	28	6	2018	16:44:59	60299	0.3	16	44	59	0	0.058837891	3.5304199	0.1550293	-0.059814453	-0.86010742	8.5837402	0.26171875	0	0	0	0	0	0	0	0	0	0.87597656	0.12402344	0.3449707	0.25268555	0.059814453	0.032226563	0	44330	0	0	0
547	548	548	Category L	0.44384766	0	-0.85180664	-0.33740234	0.1796875	0.34179688	0	0	28/6/2018	28	6	2018	16:44:59	60299	0.4	16	44	59	0	0.058837891	3.5304199	0.16308594	-0.059570313	-0.85742188	12.431396	0.28686523	0	0	0	0	0	0	0	0	0	0.87475586	0.12524414	0.34570313	0.28051758	0.059570313	0.005615234	0	44330	0	0	0
548	549	549	Category L	0.41992188	0	-0.81591797	-0.33837891	0.18139648	0.3371582	0	0	28/6/2018	28	6	2018	16:44:59	60299	0.5	16	44	59	0	0.058837891	3.5304199	0.17260742	-0.059082031	-0.85742188	14.195801	0.25756836	0	0	0	0	0	0	0	0	0	0.87670898	0.12329102	0.34790039	0.24707031	0.059082031	0.041503906	0	44330	0	0	0
549	550	550	Category L	0.39599609	0	-0.85180664	-0.33911133	0.18310547	0.33691406	0	0	28/6/2018	28	6	2018	16:44:59	60299	0.6	16	44	59	0	0.058837891	3.5304199	0.1809082	-0.059082031	-0.85595703	12.946289	0.22290039	0	0	0	0	0	0	0	0	0	0.87695313	0.12304688	0.27832031	0.21484375	0.059082031	0.004150391	0	44330	0	0	0
550	551	551	Category L	0.40795898	-0.011962891	-0.85180664	-0.3425293	0.18139648	0.33984375	0	0	28/6/2018	28	6	2018	16:44:59	60299	0.7	16	44	59	0	0.058837891	3.5304199	0.18920898	-0.060546875	-0.85546875	11.894775	0.22387695	0	0	0	0	0	0	0	0	0	0.87817383	0.12182617	0.27075195	0.21850586	0.048583984	0.003662109	0	44330	0	0	0
551	552	552	Category L	0.39599609	0.011962891	-0.83984375	-0.34350586	0.18115234	0.33691406	0	0	28/6/2018	28	6	2018	16:44:59	60299	0.8	16	44	59	0	0.058837891	3.5304199	0.20043945	-0.059326172	-0.85302734	14.952393	0.20849609	0	0	0	0	0	0	0	0	0	0.87841797	0.12158203	0.2800293	0.1953125	0.071289063	0.013183594	0	44330	0	0	0
552	553	553	Category L	0.38378906	0.011962891	-0.85180664	-0.34277344	0.18408203	0.33886719	0	0	28/6/2018	28	6	2018	16:44:59	60299	0.9	16	44	59	0	0.058837891	3.5304199	0.20898438	-0.059082031	-0.8527832	17.096924	0.18847656	0	0	0	0	0	0	0	0	0	0.88012695	0.11987305	0.24682617	0.17456055	0.071044922	0.000976563	0	44330	0	0	0
553	554	554	Category L	0.40795898	-0.011962891	-0.86376953	-0.33374023	0.18432617	0.33837891	0	0	28/6/2018	28	6	2018	16:45:00	60300	0	16	45	0	0	0.058837891	3.5304199	0.2175293	-0.059326172	-0.85083008	17.367188	0.19628906	0	0	0	0	0	0	0	0	0	0.88037109	0.11962891	0.25024414	0.19018555	0.047363281	-0.012695313	0	44330	0	0	0
554	555	555	Category L	0.41992188	-0.011962891	-0.85180664	-0.34277344	0.18408203	0.33984375	0	0	28/6/2018	28	6	2018	16:45:00	60300	0.111	16	45	0	0	0.058837891	3.5304199	0.22729492	-0.059814453	-0.84814453	17.326172	0.19824219	0	0	0	0	0	0	0	0	0	0.88012695	0.11987305	0.24389648	0.19238281	0.047851563	-0.003417969	0	44330	0	0	0
555	556	556	Category L	0.41992188	0	-0.85180664	-0.34155273	0.18847656	0.33984375	0	0	28/6/2018	28	6	2018	16:45:00	60300	0.222	16	45	0	0	0.058837891	3.5304199	0.2355957	-0.059570313	-0.84692383	16.944336	0.19360352	0	0	0	0	0	0	0	0	0	0.88110352	0.11889648	0.2487793	0.18408203	0.059570313	-0.004882813	0	44330	0	0	0
556	557	557	Category L	0.43188477	-0.011962891	-0.85180664	-0.33935547	0.18847656	0.33935547	0	0	28/6/2018	28	6	2018	16:45:00	60300	0.333	16	45	0	0	0.058837891	3.5304199	0.24511719	-0.060302734	-0.84619141	14.289795	0.19287109	0	0	0	0	0	0	0	0	0	0.88305664	0.11694336	0.24047852	0.18652344	0.048339844	-0.005371094	0	44330	0	0	0
557	558	558	Category L	0.41992188	0	-0.83984375	-0.33666992	0.18847656	0.33813477	0	0	28/6/2018	28	6	2018	16:45:00	60300	0.444	16	45	0	0	0.058837891	3.5304199	0.25366211	-0.060791016	-0.84521484	7.486084	0.17700195	0	0	0	0	0	0	0	0	0	0.88452148	0.11547852	0.23242188	0.16601563	0.060791016	0.005371094	0	44330	0	0	0
558	559	559	Category L	0.39599609	-0.011962891	-0.83984375	-0.33740234	0.18676758	0.33911133	0	0	28/6/2018	28	6	2018	16:45:00	60300	0.555	16	45	0	0	0.058837891	3.5304199	0.26245117	-0.060791016	-0.84326172	2.7670898	0.14208984	0	0	0	0	0	0	0	0	0	0.88525391	0.11474609	0.18579102	0.13330078	0.048828125	0.003417969	0	44330	0	0	0
559	560	560	Category L	0.49194336	-0.023925781	-0.86376953	-0.33740234	0.19628906	0.33740234	0	0	28/6/2018	28	6	2018	16:45:00	60300	0.666	16	45	0	0	0.058837891	3.5304199	0.27001953	-0.060302734	-0.84277344	0.071044922	0.22558594	0	0	0	0	0	0	0	0	0	0.88720703	0.11279297	0.27905273	0.22167969	0.036376953	-0.020751953	0	44330	0	0	0
560	561	561	Category L	0.50390625	-0.10791016	-0.92382813	-0.33105469	0.20947266	0.33764648	0	0	28/6/2018	28	6	2018	16:45:00	60300	0.777	16	45	0	0	0.058837891	3.5416992	0.27905273	-0.060302734	-0.84057617	1.5266113	0.24414063	0	0	0	0	0	0	0	0	0	0.88793945	0.11206055	0.35522461	0.22460938	-0.047363281	-0.083007813	0	44330	0	0	0
561	562	562	Category L	0.45581055	-0.035888672	-0.79199219	-0.33959961	0.22143555	0.31958008	0	0	28/6/2018	28	6	2018	16:45:00	60300	0.888	16	45	0	0	0.058837891	3.5416992	0.28759766	-0.059814453	-0.83862305	2.4394531	0.17602539	0	0	0	0	0	0	0	0	0	0.88842773	0.11157227	0.23876953	0.16796875	0.023925781	0.046630859	0	44330	0	0	0
562	563	563	Category L	0.31176758	0	-0.68383789	-0.34838867	0.21508789	0.31665039	0	0	28/6/2018	28	6	2018	16:45:01	60301	0	16	45	1	0	0.058837891	3.5416992	0.29516602	-0.060058594	-0.83740234	4.0812988	0.16577148	0	0	0	0	0	0	0	0	0	0.89013672	0.10986328	0.23022461	0.016357422	0.060058594	0.15356445	0	44330	0	0	0
563	564	564	Category L	0.47998047	0	-0.74389648	-0.35717773	0.21655273	0.30639648	0	0	28/6/2018	28	6	2018	16:45:01	60301	0.1	16	45	1	0	0.058837891	3.5416992	0.30297852	-0.060791016	-0.83520508	4.746582	0.20800781	0	0	0	0	0	0	0	0	0	0.89038086	0.10961914	0.32885742	0.17675781	0.060791016	0.091308594	0	44330	0	0	0
564	565	565	Category L	0.50390625	-0.059814453	-0.76782227	-0.35546875	0.21313477	0.31030273	0	0	28/6/2018	28	6	2018	16:45:01	60301	0.2	16	45	1	0	0.058837891	3.5416992	0.3125	-0.059570313	-0.83227539	5.1442871	0.2019043	0	0	0	0	0	0	0	0	0	0.89111328	0.10888672	0.25585938	0.19116211	0	0.064453125	0	44330	0	0	0
565	566	566	Category L	0.51586914	-0.035888672	-0.80395508	-0.35180664	0.22167969	0.31054688	0	0	28/6/2018	28	6	2018	16:45:01	60301	0.3	16	45	1	0	0.058837891	3.5416992	0.32080078	-0.060058594	-0.83129883	5.6496582	0.19824219	0	0	0	0	0	0	0	0	0	0.89306641	0.10693359	0.24658203	0.19482422	0.024169922	0.02734375	0	44330	0	0	0
566	567	567	Category L	0.51586914	-0.071777344	-0.76782227	-0.35131836	0.22436523	0.30859375	0	0	28/6/2018	28	6	2018	16:45:01	60301	0.4	16	45	1	0	0.058837891	3.5416992	0.33007813	-0.060302734	-0.83032227	5.8896484	0.19628906	0	0	0	0	0	0	0	0	0	0.89550781	0.10449219	0.25952148	0.18579102	-0.011230469	0.0625	0	44330	0	0	0
567	568	568	Category L	0.50390625	-0.035888672	-0.76782227	-0.34985352	0.22021484	0.30957031	0	0	28/6/2018	28	6	2018	16:45:01	60301	0.5	16	45	1	0	0.058837891	3.5416992	0.33886719	-0.060302734	-0.82885742	4.9802246	0.17749023	0	0	0	0	0	0	0	0	0	0.89770508	0.10229492	0.25048828	0.16479492	0.024414063	0.061035156	0	44330	0	0	0
568	569	569	Category L	0.50390625	-0.071777344	-0.77978516	-0.35693359	0.22363281	0.31054688	0	0	28/6/2018	28	6	2018	16:45:01	60301	0.6	16	45	1	0	0.058837891	3.5416992	0.34667969	-0.060546875	-0.82861328	4.0078125	0.16479492	0	0	0	0	0	0	0	0	0	0.90039063	0.099609375	0.21728516	0.15698242	-0.010986328	0.048828125	0	44330	0	0	0
569	570	570	Category L	0.50390625	-0.071777344	-0.79199219	-0.35644531	0.22338867	0.30639648	0	0	28/6/2018	28	6	2018	16:45:01	60301	0.7	16	45	1	0	0.058837891	3.5416992	0.35449219	-0.060791016	-0.82714844	3.5976563	0.15356445	0	0	0	0	0	0	0	0	0	0.90209961	0.097900391	0.1953125	0.14916992	-0.010742188	0.03515625	0	44330	0	0	0
570	571	571	Category L	0.50390625	-0.059814453	-0.76782227	-0.35107422	0.22143555	0.30566406	0	0	28/6/2018	28	6	2018	16:45:01	60301	0.8	16	45	1	0	0.058837891	3.5416992	0.36303711	-0.059814453	-0.82592773	3.6018066	0.15209961	0	0	0	0	0	0	0	0	0	0.90405273	0.095947266	0.19897461	0.140625	0	0.058105469	0	44330	0	0	0
571	572	572	Category L	0.46777344	-0.035888672	-0.81591797	-0.35009766	0.22436523	0.30859375	0	0	28/6/2018	28	6	2018	16:45:01	60301	0.9	16	45	1	0	0.058837891	3.5416992	0.36962891	-0.060791016	-0.82568359	2.8891602	0.1015625	0	0	0	0	0	0	0	0	0	0.90673828	0.093261719	0.1328125	0.097900391	0.024902344	0.009765625	0	44330	0	0	0
572	573	573	Category L	0.56396484	-0.047851563	-0.75585938	-0.36181641	0.22167969	0.30444336	0	0	28/6/2018	28	6	2018	16:45:02	60302	0	16	45	2	0	0.058837891	3.5416992	0.37841797	-0.060302734	-0.82348633	1.1018066	0.19775391	0	0	0	0	0	0	0	0	0	0.90820313	0.091796875	0.26538086	0.18530273	0.012451172	0.067626953	0	44330	0	0	0
573	574	574	Category L	0.45581055	-0.071777344	-0.80395508	-0.35888672	0.22363281	0.30932617	0	0	28/6/2018	28	6	2018	16:45:02	60302	0.1	16	45	2	0	0.058837891	3.5416992	0.38671875	-0.059570313	-0.81958008	0.28735352	0.071777344	0	0	0	0	0	0	0	0	0	0.90820313	0.091796875	0.096679688	0.068847656	-0.011962891	0.015625	0	44330	0	0	0
574	575	575	Category L	0.50390625	-0.071777344	-0.79199219	-0.35205078	0.22705078	0.30981445	0	0	28/6/2018	28	6	2018	16:45:02	60302	0.2	16	45	2	0	0.058837891	3.5416992	0.39477539	-0.059082031	-0.81762695	0.98632813	0.11254883	0	0	0	0	0	0	0	0	0	0.90991211	0.090087891	0.14746094	0.10888672	-0.012451172	0.025634766	0	44330	0	0	0
575	576	576	Category L	0.51586914	-0.095947266	-0.80395508	-0.35107422	0.22460938	0.30737305	0	0	28/6/2018	28	6	2018	16:45:02	60302	0.3	16	45	2	0	0.058837891	3.5416992	0.40454102	-0.058837891	-0.81616211	1.9807129	0.11767578	0	0	0	0	0	0	0	0	0	0.9128418	0.087158203	0.16040039	0.11108398	-0.037109375	0.012207031	0	44330	0	0	0
576	577	577	Category L	0.50390625	-0.095947266	-0.81591797	-0.35693359	0.22851563	0.3125	0	0	28/6/2018	28	6	2018	16:45:02	60302	0.4	16	45	2	0	0.058837891	3.5416992	0.4128418	-0.058837891	-0.81494141	2.4157715	0.098144531	0	0	0	0	0	0	0	0	0	0.91552734	0.084472656	0.12890625	0.090820313	-0.037109375	-0.000732422	0	44330	0	0	0
577	578	578	Category L	0.53979492	-0.071777344	-0.79199219	-0.35473633	0.22485352	0.3034668	0	0	28/6/2018	28	6	2018	16:45:02	60302	0.5	16	45	2	0	0.058837891	3.5416992	0.42041016	-0.059082031	-0.81298828	2.1279297	0.12158203	0	0	0	0	0	0	0	0	0	0.91723633	0.082763672	0.15283203	0.11914063	-0.012451172	0.020996094	0	44330	0	0	0
578	579	579	Category L	0.55175781	-0.083984375	-0.75585938	-0.3527832	0.22509766	0.31054688	0	0	28/6/2018	28	6	2018	16:45:02	60302	0.6	16	45	2	0	0.058837891	3.5416992	0.42993164	-0.059326172	-0.8112793	1.2592773	0.13574219	0	0	0	0	0	0	0	0	0	0.92016602	0.079833984	0.20166016	0.12158203	-0.024414063	0.055419922	0	44330	0	0	0
579	580	580	Category L	0.46777344	-0.071777344	-0.77978516	-0.3449707	0.22607422	0.3137207	0	0	28/6/2018	28	6	2018	16:45:02	60302	0.7	16	45	2	0	0.058837891	3.5416992	0.43725586	-0.057861328	-0.80859375	1.0759277	0.043945313	0	0	0	0	0	0	0	0	0	0.92114258	0.078857422	0.072998047	0.030273438	-0.013671875	0.028808594	0	44330	0	0	0
580	581	581	Category L	0.47998047	-0.071777344	-0.74389648	-0.34472656	0.22290039	0.31079102	0	0	28/6/2018	28	6	2018	16:45:02	60302	0.8	16	45	2	0	0.058837891	3.5416992	0.44506836	-0.058837891	-0.80859375	0.55761719	0.074462891	0	0	0	0	0	0	0	0	0	0.92480469	0.075195313	0.11230469	0.034667969	-0.012695313	0.064697266	0	44330	0	0	0
581	582	582	Category L	0.47998047	-0.10791016	-0.80395508	-0.34667969	0.22729492	0.31079102	0	0	28/6/2018	28	6	2018	16:45:02	60302	0.9	16	45	2	0	0.058837891	3.5416992	0.44262695	-0.059082031	-0.80737305	0.42285156	0.061279297	0	0	0	0	0	0	0	0	0	0.92260742	0.077392578	0.089111328	0.037109375	-0.048583984	0.003417969	0	44330	0	0	0
582	583	583	Category L	0.52783203	-0.011962891	-0.75585938	-0.34936523	0.22509766	0.31079102	0	0	28/6/2018	28	6	2018	16:45:03	60303	0	16	45	3	0	0.058837891	3.5416992	0.44140625	-0.059814453	-0.80615234	0.30371094	0.1105957	0	0	0	0	0	0	0	0	0	0.92114258	0.078857422	0.18432617	0.086181641	0.047851563	0.050292969	0	44330	0	0	0
583	584	584	Category L	0.46777344	-0.059814453	-0.74389648	-0.35083008	0.22753906	0.31152344	0	0	28/6/2018	28	6	2018	16:45:03	60303	0.1	16	45	3	0	0.058837891	3.5416992	0.43139648	-0.063476563	-0.80712891	0.44775391	0.072998047	0	0	0	0	0	0	0	0	0	0.91748047	0.082519531	0.10327148	0.036132813	0.003662109	0.063232422	0	44330	0	0	0
584	585	585	Category L	0.45581055	-0.095947266	-0.79199219	-0.3581543	0.22705078	0.3046875	0	0	28/6/2018	28	6	2018	16:45:03	60303	0.2	16	45	3	0	0.058837891	3.5416992	0.42260742	-0.066894531	-0.80517578	1.3325195	0.045898438	0	0	0	0	0	0	0	0	0	0.91186523	0.088134766	0.075195313	0.032958984	-0.028808594	0.013183594	0	44330	0	0	0
585	586	586	Category L	0.52783203	-0.059814453	-0.74389648	-0.35644531	0.22705078	0.3046875	0	0	28/6/2018	28	6	2018	16:45:03	60303	0.3	16	45	3	0	0.058837891	3.5416992	0.41308594	-0.066894531	-0.8046875	1.8149414	0.12988281	0	0	0	0	0	0	0	0	0	0.90698242	0.093017578	0.18261719	0.11450195	0.007080078	0.060791016	0	44330	0	0	0
586	587	587	Category L	0.44384766	-0.071777344	-0.81591797	-0.3515625	0.22900391	0.31445313	0	0	28/6/2018	28	6	2018	16:45:03	60303	0.4	16	45	3	0	0.058837891	3.5416992	0.40307617	-0.068359375	-0.80566406	1.2919922	0.041748047	0	0	0	0	0	0	0	0	0	0.90356445	0.096435547	0.053955078	0.040527344	-0.003173828	-0.010009766	0	44330	0	0	0
587	588	588	Category L	0.51586914	-0.071777344	-0.82788086	-0.33691406	0.23339844	0.31494141	0	0	28/6/2018	28	6	2018	16:45:03	60303	0.5	16	45	3	0	0.058837891	3.5416992	0.39355469	-0.070556641	-0.80639648	0.32275391	0.12402344	0	0	0	0	0	0	0	0	0	0.90014648	0.099853516	0.14453125	0.12207031	-0.000976563	-0.021240234	0	44330	0	0	0
588	589	589	Category L	0.45581055	-0.13183594	-0.81591797	-0.32397461	0.23510742	0.32763672	0	0	28/6/2018	28	6	2018	16:45:03	60303	0.6	16	45	3	0	0.058837891	3.5416992	0.38330078	-0.072753906	-0.8059082	0.31054688	0.09375	0	0	0	0	0	0	0	0	0	0.89550781	0.10449219	0.14111328	0.072265625	-0.058837891	-0.009765625	0	44330	0	0	0
589	590	590	Category L	0.45581055	-0.13183594	-0.82788086	-0.32275391	0.23754883	0.32446289	0	0	28/6/2018	28	6	2018	16:45:03	60303	0.7	16	45	3	0	0.058837891	3.5416992	0.3737793	-0.075195313	-0.80761719	0.52050781	0.10131836	0	0	0	0	0	0	0	0	0	0.89306641	0.10693359	0.15844727	0.081787109	-0.056396484	-0.020019531	0	44330	0	0	0
590	591	591	Category L	0.49194336	-0.047851563	-0.77978516	-0.32641602	0.23681641	0.32519531	0	0	28/6/2018	28	6	2018	16:45:03	60303	0.8	16	45	3	0	0.058837891	3.5416992	0.36499023	-0.077880859	-0.80859375	0.54370117	0.13330078	0	0	0	0	0	0	0	0	0	0.890625	0.109375	0.18554688	0.12670898	0.030029297	0.028808594	0	44330	0	0	0
591	592	592	Category L	0.50390625	-0.095947266	-0.76782227	-0.33520508	0.23583984	0.3190918	0	0	28/6/2018	28	6	2018	16:45:03	60303	0.9	16	45	3	0	0.058837891	3.5416992	0.35351563	-0.080810547	-0.80908203	1.5585938	0.15649414	0	0	0	0	0	0	0	0	0	0.88671875	0.11328125	0.20654297	0.15014648	-0.014892578	0.041259766	0	44330	0	0	0
592	593	593	Category L	0.40795898	-0.10791016	-0.83984375	-0.32519531	0.23510742	0.33129883	0	0	28/6/2018	28	6	2018	16:45:04	60304	0	16	45	4	0	0.058837891	3.5416992	0.34594727	-0.083496094	-0.80786133	0.2565918	0.073730469	0	0	0	0	0	0	0	0	0	0.8828125	0.1171875	0.11791992	0.061767578	-0.024169922	-0.031738281	0	44330	0	0	0
593	594	594	Category L	0.47998047	-0.095947266	-0.75585938	-0.34472656	0.23583984	0.32006836	0	0	28/6/2018	28	6	2018	16:45:04	60304	0.1	16	45	4	0	0.058837891	3.5416992	0.33740234	-0.0859375	-0.80786133	0.77368164	0.15185547	0	0	0	0	0	0	0	0	0	0.87963867	0.12036133	0.2043457	0.14233398	-0.009765625	0.052001953	0	44330	0	0	0
594	595	595	Category L	0.45581055	-0.071777344	-0.80395508	-0.32275391	0.23608398	0.32519531	0	0	28/6/2018	28	6	2018	16:45:04	60304	0.2	16	45	4	0	0.058837891	3.5416992	0.3269043	-0.088623047	-0.80908203	0.36791992	0.12988281	0	0	0	0	0	0	0	0	0	0.87695313	0.12304688	0.15112305	0.12866211	0.016845703	0.005126953	0	44330	0	0	0
595	596	596	Category L	0.46777344	-0.095947266	-0.79199219	-0.32788086	0.23681641	0.32324219	0	0	28/6/2018	28	6	2018	16:45:04	60304	0.3	16	45	4	0	0.058837891	3.5416992	0.31567383	-0.091796875	-0.80957031	0.77587891	0.15283203	0	0	0	0	0	0	0	0	0	0.8737793	0.1262207	0.17358398	0.15185547	-0.00390625	0.017578125	0	44330	0	0	0
596	597	597	Category L	0.44384766	-0.071777344	-0.81591797	-0.32739258	0.23413086	0.32104492	0	0	28/6/2018	28	6	2018	16:45:04	60304	0.4	16	45	4	0	0.058837891	3.5416992	0.30664063	-0.093994141	-0.80688477	0.33691406	0.13916016	0	0	0	0	0	0	0	0	0	0.8684082	0.1315918	0.16821289	0.13696289	0.022216797	-0.008789063	0	44330	0	0	0
597	598	598	Category L	0.44384766	-0.071777344	-0.80395508	-0.33081055	0.23657227	0.32006836	0	0	28/6/2018	28	6	2018	16:45:04	60304	0.5	16	45	4	0	0.058837891	3.5416992	0.29956055	-0.096679688	-0.80395508	1.6027832	0.14599609	0	0	0	0	0	0	0	0	0	0.86352539	0.13647461	0.16918945	0.14404297	0.024902344	0	0	44330	0	0	0
598	599	599	Category L	0.40795898	-0.071777344	-0.82788086	-0.32299805	0.23852539	0.32543945	0	0	28/6/2018	28	6	2018	16:45:04	60304	0.6	16	45	4	0	0.058837891	3.491748	0.28759766	-0.10009766	-0.8059082	0.93969727	0.12548828	0	0	0	0	0	0	0	0	0	0.86157227	0.13842773	0.1706543	0.12011719	0.028320313	-0.021728516	0	44330	0	0	0
599	600	600	Category L	0.45581055	-0.047851563	-0.79199219	-0.33691406	0.23486328	0.31713867	0	0	28/6/2018	28	6	2018	16:45:04	60304	0.7	16	45	4	0	0.058837891	3.491748	0.27734375	-0.10302734	-0.80712891	0.13037109	0.18701172	0	0	0	0	0	0	0	0	0	0.85961914	0.14038086	0.2487793	0.17822266	0.055175781	0.015136719	0	44330	0	0	0
600	601	601	Category L	0.45581055	-0.11987305	-0.82788086	-0.32910156	0.23681641	0.32543945	0	0	28/6/2018	28	6	2018	16:45:04	60304	0.8	16	45	4	0	0.058837891	3.491748	0.26489258	-0.10620117	-0.80810547	0.22460938	0.19213867	0	0	0	0	0	0	0	0	0	0.85717773	0.14282227	0.22363281	0.19067383	-0.013427734	-0.01953125	0	44330	0	0	0
601	602	602	Category L	0.43188477	-0.071777344	-0.75585938	-0.328125	0.23486328	0.32250977	0	0	28/6/2018	28	6	2018	16:45:04	60304	0.9	16	45	4	0	0.058837891	3.491748	0.25488281	-0.10791016	-0.8059082	0.98022461	0.18725586	0	0	0	0	0	0	0	0	0	0.85229492	0.14770508	0.26342773	0.17675781	0.036132813	0.050048828	0	44330	0	0	0
602	603	603	Category L	0.40795898	-0.059814453	-0.79199219	-0.33935547	0.23583984	0.32006836	0	0	28/6/2018	28	6	2018	16:45:05	60305	0	16	45	5	0	0.058837891	3.491748	0.24487305	-0.11010742	-0.80566406	0.76098633	0.17089844	0	0	0	0	0	0	0	0	0	0.84936523	0.15063477	0.22705078	0.1628418	0.050292969	0.013671875	0	44330	0	0	0
603	604	604	Category L	0.55175781	-0.071777344	-0.76782227	-0.34399414	0.23730469	0.31298828	0	0	28/6/2018	28	6	2018	16:45:05	60305	0.1	16	45	5	0	0.058837891	3.491748	0.2331543	-0.11303711	-0.81054688	0.44018555	0.32397461	0	0	0	0	0	0	0	0	0	0.85107422	0.14892578	0.40283203	0.31835938	0.041259766	0.042724609	0	44330	0	0	0
604	605	605	Category L	0.43188477	-0.11987305	-0.81591797	-0.33251953	0.23681641	0.32006836	0	0	28/6/2018	28	6	2018	16:45:05	60305	0.2	16	45	5	0	0.058837891	3.491748	0.22119141	-0.11621094	-0.81054688	0.28295898	0.21069336	0	0	0	0	0	0	0	0	0	0.84814453	0.15185547	0.21923828	0.21044922	-0.003417969	-0.005126953	0	44330	0	0	0
605	606	606	Category L	0.52783203	-0.083984375	-0.80395508	-0.33398438	0.23608398	0.31738281	0	0	28/6/2018	28	6	2018	16:45:05	60305	0.3	16	45	5	0	0.058837891	3.491748	0.20996094	-0.11791992	-0.81030273	0.28686523	0.31958008	0	0	0	0	0	0	0	0	0	0.84521484	0.15478516	0.3581543	0.31762695	0.033935547	0.006347656	0	44330	0	0	0
606	607	607	Category L	0.47998047	-0.11987305	-0.81591797	-0.33081055	0.24121094	0.32543945	0	0	28/6/2018	28	6	2018	16:45:05	60305	0.4	16	45	5	0	0.058837891	3.491748	0.19873047	-0.12036133	-0.81030273	0.2512207	0.28100586	0	0	0	0	0	0	0	0	0	0.84301758	0.15698242	0.28710938	0.28100586	0.000488281	-0.005371094	0	44330	0	0	0
607	608	608	Category L	0.43188477	-0.083984375	-0.85180664	-0.33251953	0.23852539	0.32250977	0	0	28/6/2018	28	6	2018	16:45:05	60305	0.5	16	45	5	0	0.058837891	3.491748	0.18725586	-0.12231445	-0.81103516	1.284668	0.25073242	0	0	0	0	0	0	0	0	0	0.84130859	0.15869141	0.32348633	0.24438477	0.038330078	-0.040527344	0	44330	0	0	0
608	609	609	Category L	0.44384766	-0.11987305	-0.80395508	-0.33349609	0.23583984	0.32006836	0	0	28/6/2018	28	6	2018	16:45:05	60305	0.6	16	45	5	0	0.058837891	3.491748	0.17480469	-0.12426758	-0.81323242	1.1923828	0.26904297	0	0	0	0	0	0	0	0	0	0.84106445	0.15893555	0.28271484	0.26879883	0.004394531	0.009277344	0	44330	0	0	0
609	610	610	Category L	0.46777344	-0.047851563	-0.83984375	-0.33398438	0.23608398	0.32226563	0	0	28/6/2018	28	6	2018	16:45:05	60305	0.7	16	45	5	0	0.058837891	3.491748	0.16503906	-0.12475586	-0.81152344	0.84716797	0.31347656	0	0	0	0	0	0	0	0	0	0.83764648	0.16235352	0.40771484	0.30249023	0.076904297	-0.028076172	0	44330	0	0	0
610	611	611	Category L	0.41992188	-0.083984375	-0.81591797	-0.33789063	0.23657227	0.31616211	0	0	28/6/2018	28	6	2018	16:45:05	60305	0.8	16	45	5	0	0.058837891	3.491748	0.15307617	-0.12670898	-0.81152344	0.68676758	0.27026367	0	0	0	0	0	0	0	0	0	0.83569336	0.16430664	0.3137207	0.26660156	0.042724609	-0.004150391	0	44330	0	0	0
611	612	612	Category L	0.46777344	-0.071777344	-0.80395508	-0.33691406	0.23754883	0.32226563	0	0	28/6/2018	28	6	2018	16:45:05	60305	0.9	16	45	5	0	0.058837891	3.491748	0.14257813	-0.12866211	-0.81323242	0.49633789	0.33007813	0	0	0	0	0	0	0	0	0	0.83569336	0.16430664	0.39135742	0.32495117	0.056884766	0.009277344	0	44330	0	0	0
612	613	613	Category L	0.47998047	-0.071777344	-0.80395508	-0.32983398	0.234375	0.3203125	0	0	28/6/2018	28	6	2018	16:45:06	60306	0	16	45	6	0	0.058837891	3.491748	0.13085938	-0.12939453	-0.81567383	0.033935547	0.35375977	0	0	0	0	0	0	0	0	0	0.83618164	0.16381836	0.41821289	0.34887695	0.057617188	0.01171875	0	44330	0	0	0
613	614	614	Category L	0.46777344	-0.059814453	-0.81591797	-0.33398438	0.23413086	0.32495117	0	0	28/6/2018	28	6	2018	16:45:06	60306	0.1	16	45	6	0	0.058837891	3.491748	0.11914063	-0.13085938	-0.81665039	0.063476563	0.35546875	0	0	0	0	0	0	0	0	0	0.83569336	0.16430664	0.42041016	0.34838867	0.071044922	0.000732422	0	44330	0	0	0
614	615	615	Category L	0.46777344	-0.071777344	-0.76782227	-0.33691406	0.23144531	0.32104492	0	0	28/6/2018	28	6	2018	16:45:06	60306	0.2	16	45	6	0	0.058837891	3.491748	0.10986328	-0.13232422	-0.81445313	1.6645508	0.36572266	0	0	0	0	0	0	0	0	0	0.83251953	0.16748047	0.46508789	0.35766602	0.060546875	0.046630859	0	44330	0	0	0
615	616	616	Category L	0.44384766	-0.095947266	-0.82788086	-0.33691406	0.23754883	0.32104492	0	0	28/6/2018	28	6	2018	16:45:06	60306	0.3	16	45	6	0	0.058837891	3.491748	0.09765625	-0.13452148	-0.81762695	6.0783691	0.34814453	0	0	0	0	0	0	0	0	0	0.83422852	0.16577148	0.39477539	0.34594727	0.038574219	-0.010009766	0	44330	0	0	0
616	617	617	Category L	0.49194336	-0.071777344	-0.77978516	-0.34057617	0.23217773	0.31494141	0	0	28/6/2018	28	6	2018	16:45:06	60306	0.4	16	45	6	0	0.058837891	3.491748	0.088867188	-0.13305664	-0.81689453	12.506592	0.40917969	0	0	0	0	0	0	0	0	0	0.83227539	0.16772461	0.5012207	0.40283203	0.061279297	0.037109375	0	44330	0	0	0
617	618	618	Category L	0.44384766	-0.083984375	-0.76782227	-0.32885742	0.23242188	0.32421875	0	0	28/6/2018	28	6	2018	16:45:06	60306	0.5	16	45	6	0	0.058837891	3.491748	0.073730469	-0.13500977	-0.82080078	21.205566	0.37695313	0	0	0	0	0	0	0	0	0	0.83520508	0.16479492	0.47412109	0.36987305	0.051025391	0.052978516	0	44330	0	0	0
618	619	619	Category L	0.46777344	-0.047851563	-0.81591797	-0.34301758	0.23242188	0.32080078	0	0	28/6/2018	28	6	2018	16:45:06	60306	0.6	16	45	6	0	0.058837891	3.491748	0.0625	-0.13671875	-0.82080078	27.336914	0.41455078	0	0	0	0	0	0	0	0	0	0.83447266	0.16552734	0.49902344	0.4050293	0.088867188	0.004882813	0	44330	0	0	0
619	620	620	Category L	0.43188477	-0.083984375	-0.77978516	-0.33764648	0.23583984	0.32006836	0	0	28/6/2018	28	6	2018	16:45:06	60306	0.7	16	45	6	0	0.058837891	3.491748	0.052001953	-0.13696289	-0.81884766	31.030029	0.38525391	0	0	0	0	0	0	0	0	0	0.83203125	0.16796875	0.47192383	0.37963867	0.052978516	0.0390625	0	44330	0	0	0
620	621	621	Category C	-0.3359375	-0.15576172	-0.74389648	0.31005859	0.24829102	0.32006836	0	0	28/6/2018	28	6	2018	16:47:14	60434	0.4	16	47	14	0	0.059326172	3.5416992	0.037841797	-0.13891602	-0.82104492	37.210449	0.38208008	0	0	0	0	0	0	0	0	0	0.83349609	0.16650391	0.46777344	-0.3737793	-0.016601563	0.077148438	0	44330	0	0	0
621	622	622	Category C	-0.31176758	-0.16796875	-0.87597656	0.33740234	0.24389648	0.30078125	0	0	28/6/2018	28	6	2018	16:47:14	60434	0.5	16	47	14	0	0.059326172	3.5416992	0.027099609	-0.140625	-0.82080078	44.060547	0.34448242	0	0	0	0	0	0	0	0	0	0.83325195	0.16674805	0.42138672	-0.33886719	-0.027099609	-0.054931641	0	44330	0	0	0
622	623	623	Category C	-0.3359375	-0.2878418	-0.94799805	0.3190918	0.23876953	0.31713867	0	0	28/6/2018	28	6	2018	16:47:14	60434	0.6	16	47	14	0	0.059326172	3.5416992	0.014892578	-0.14233398	-0.8203125	48.616211	0.40063477	0	0	0	0	0	0	0	0	0	0.83276367	0.16723633	0.6237793	-0.35083008	-0.14526367	-0.12744141	0	44330	0	0	0
623	624	624	Category C	-0.2878418	-0.26391602	-0.69580078	0.33227539	0.23706055	0.31152344	0	0	28/6/2018	28	6	2018	16:47:14	60434	0.7	16	47	14	0	0.059326172	3.5416992	0.003662109	-0.14477539	-0.8203125	52.455078	0.33862305	0	0	0	0	0	0	0	0	0	0.83300781	0.16699219	0.53515625	-0.29150391	-0.11889648	0.12451172	0	44330	0	0	0
624	625	625	Category C	-0.35986328	-0.011962891	-0.82788086	0.35961914	0.21850586	0.29272461	0	0	28/6/2018	28	6	2018	16:47:14	60434	0.8	16	47	14	0	0.059326172	3.5416992	-0.007324219	-0.14575195	-0.81958008	58.161377	0.37695313	0	0	0	0	0	0	0	0	0	0.83251953	0.16748047	0.49414063	-0.35229492	0.13378906	-0.008056641	0	44330	0	0	0
625	626	626	Category C	-0.40795898	-0.095947266	-0.91186523	0.3737793	0.16918945	0.30419922	0	0	28/6/2018	28	6	2018	16:47:14	60434	0.9	16	47	14	0	0.059326172	3.5416992	-0.019042969	-0.14672852	-0.81982422	63.50708	0.40258789	0	0	0	0	0	0	0	0	0	0.83300781	0.16699219	0.53149414	-0.38867188	0.05078125	-0.091796875	0	44330	0	0	0
626	627	627	Category C	-0.35986328	-0.17993164	-0.87597656	0.36499023	0.15991211	0.31469727	0	0	28/6/2018	28	6	2018	16:47:15	60435	0	16	47	15	0	0.059326172	3.5416992	-0.03125	-0.14868164	-0.82202148	64.263916	0.33422852	0	0	0	0	0	0	0	0	0	0.8359375	0.1640625	0.41333008	-0.32836914	-0.031005859	-0.053710938	0	44330	0	0	0
627	628	628	Category C	-0.37182617	-0.17993164	-0.81591797	0.36938477	0.15917969	0.31005859	0	0	28/6/2018	28	6	2018	16:47:15	60435	0.1	16	47	15	0	0.059326172	3.5416992	-0.041748047	-0.15014648	-0.82226563	59.868164	0.33129883	0	0	0	0	0	0	0	0	0	0.8371582	0.1628418	0.3659668	-0.32983398	-0.029541016	0.006347656	0	44330	0	0	0
628	629	629	Category C	-0.3359375	-0.19189453	-0.94799805	0.3684082	0.14404297	0.32055664	0	0	28/6/2018	28	6	2018	16:47:15	60435	0.2	16	47	15	0	0.059326172	3.5416992	-0.053466797	-0.15087891	-0.82226563	60.580078	0.31152344	0	0	0	0	0	0	0	0	0	0.83789063	0.16210938	0.44848633	-0.28222656	-0.040771484	-0.12548828	0	44330	0	0	0
629	630	630	Category C	-0.31176758	-0.20385742	-0.93579102	0.33862305	0.15136719	0.34570313	0	0	28/6/2018	28	6	2018	16:47:15	60435	0.3	16	47	15	0	0.059326172	3.5416992	-0.063720703	-0.15136719	-0.82226563	64.854004	0.27758789	0	0	0	0	0	0	0	0	0	0.83862305	0.16137695	0.41357422	-0.24780273	-0.052246094	-0.11328125	0	44330	0	0	0
630	631	631	Category C	-0.51586914	-0.25195313	-0.88793945	0.33349609	0.14892578	0.34863281	0	0	28/6/2018	28	6	2018	16:47:15	60435	0.4	16	47	15	0	0.059326172	3.5416992	-0.072998047	-0.15087891	-0.82226563	62.873291	0.45874023	0	0	0	0	0	0	0	0	0	0.83935547	0.16064453	0.60913086	-0.44262695	-0.10083008	-0.065429688	0	44330	0	0	0
631	632	632	Category C	-0.21582031	-0.21582031	-0.74389648	0.35229492	0.15576172	0.3293457	0	0	28/6/2018	28	6	2018	16:47:15	60435	0.5	16	47	15	0	0.059326172	3.5416992	-0.084228516	-0.15209961	-0.82397461	55.620605	0.16650391	0	0	0	0	0	0	0	0	0	0.84228516	0.15771484	0.27514648	-0.13134766	-0.063476563	0.080078125	0	44330	0	0	0
632	633	633	Category C	-0.29980469	-0.17993164	-0.85180664	0.38134766	0.16235352	0.2980957	0	0	28/6/2018	28	6	2018	16:47:15	60435	0.6	16	47	15	0	0.059326172	3.5416992	-0.096435547	-0.15356445	-0.82666016	48.729492	0.20629883	0	0	0	0	0	0	0	0	0	0.84643555	0.15356445	0.25439453	-0.203125	-0.026123047	-0.024902344	0	44330	0	0	0
633	634	634	Category C	-0.43188477	-0.2277832	-0.95996094	0.37573242	0.15185547	0.30883789	0	0	28/6/2018	28	6	2018	16:47:15	60435	0.7	16	47	15	0	0.059326172	3.5416992	-0.10522461	-0.15429688	-0.82666016	42.253906	0.36010742	0	0	0	0	0	0	0	0	0	0.84741211	0.15258789	0.53295898	-0.32641602	-0.073242188	-0.13305664	0	44330	0	0	0
634	635	635	Category C	-0.46777344	-0.26391602	-0.89990234	0.36181641	0.16503906	0.31567383	0	0	28/6/2018	28	6	2018	16:47:15	60435	0.8	16	47	15	0	0.059326172	3.5416992	-0.11425781	-0.15405273	-0.82617188	32.820313	0.37719727	0	0	0	0	0	0	0	0	0	0.84814453	0.15185547	0.53662109	-0.35327148	-0.10961914	-0.073486328	0	44330	0	0	0
635	636	636	Category C	-0.31176758	-0.16796875	-0.63598633	0.37768555	0.18383789	0.29370117	0	0	28/6/2018	28	6	2018	16:47:15	60435	0.9	16	47	15	0	0.059326172	3.5416992	-0.12597656	-0.15429688	-0.82763672	21.363037	0.26708984	0	0	0	0	0	0	0	0	0	0.85131836	0.14868164	0.39086914	-0.18554688	-0.013427734	0.19165039	0	44330	0	0	0
636	637	637	Category C	-0.11987305	-0.2277832	-0.6237793	0.41162109	0.19946289	0.24584961	0	0	28/6/2018	28	6	2018	16:47:16	60436	0	16	47	16	0	0.059326172	3.5416992	-0.13623047	-0.15551758	-0.82788086	13.180176	0.21704102	0	0	0	0	0	0	0	0	0	0.85327148	0.14672852	0.29272461	0.016357422	-0.072021484	0.20410156	0	44330	0	0	0
637	638	638	Category C	-0.55175781	-0.27587891	-0.98388672	0.37573242	0.21240234	0.28198242	0	0	28/6/2018	28	6	2018	16:47:16	60436	0.1	16	47	16	0	0.059326172	3.5416992	-0.1484375	-0.15625	-0.83056641	9.5419922	0.44750977	0	0	0	0	0	0	0	0	0	0.8581543	0.1418457	0.67578125	-0.40307617	-0.11938477	-0.15307617	0	44330	0	0	0
638	639	639	Category C	-0.40795898	-0.25195313	-0.93579102	0.34643555	0.19897461	0.32202148	0	0	28/6/2018	28	6	2018	16:47:16	60436	0.2	16	47	16	0	0.059326172	3.5416992	-0.15795898	-0.15722656	-0.83129883	5.7116699	0.28686523	0	0	0	0	0	0	0	0	0	0.8605957	0.1394043	0.44897461	-0.24975586	-0.094482422	-0.10424805	0	44330	0	0	0
639	640	640	Category C	-0.50390625	-0.27587891	-0.94799805	0.35913086	0.20239258	0.30541992	0	0	28/6/2018	28	6	2018	16:47:16	60436	0.3	16	47	16	0	0.059326172	3.5416992	-0.16796875	-0.15844727	-0.83081055	2.0478516	0.37426758	0	0	0	0	0	0	0	0	0	0.86230469	0.13769531	0.57006836	-0.33569336	-0.1171875	-0.11694336	0	44330	0	0	0
640	641	641	Category C	-0.31176758	-0.23999023	-0.75585938	0.38183594	0.20458984	0.2800293	0	0	28/6/2018	28	6	2018	16:47:16	60436	0.4	16	47	16	0	0.059326172	3.5416992	-0.17822266	-0.15844727	-0.83129883	1.5253906	0.17358398	0	0	0	0	0	0	0	0	0	0.86499023	0.13500977	0.2902832	-0.13330078	-0.081298828	0.075439453	0	44330	0	0	0
641	642	642	Category C	-0.3359375	-0.21582031	-0.76782227	0.42504883	0.19116211	0.22412109	0	0	28/6/2018	28	6	2018	16:47:16	60436	0.5	16	47	16	0	0.059326172	3.5416992	-0.18774414	-0.15893555	-0.83300781	2.9990234	0.17138672	0	0	0	0	0	0	0	0	0	0.86865234	0.13134766	0.27001953	-0.14794922	-0.056640625	0.065185547	0	44330	0	0	0
642	643	643	Category C	-0.63598633	-0.23999023	-1.0678711	0.37084961	0.18139648	0.30029297	0	0	28/6/2018	28	6	2018	16:47:16	60436	0.6	16	47	16	0	0.059326172	3.5416992	-0.19848633	-0.16015625	-0.8347168	2.5476074	0.50195313	0	0	0	0	0	0	0	0	0	0.87304688	0.12695313	0.75	-0.43725586	-0.079589844	-0.23291016	0	44330	0	0	0
643	644	644	Category C	-0.47998047	-0.25195313	-0.74389648	0.38623047	0.1784668	0.28149414	0	0	28/6/2018	28	6	2018	16:47:16	60436	0.7	16	47	16	0	0.059326172	3.5416992	-0.20629883	-0.16113281	-0.83447266	1.3151855	0.30200195	0	0	0	0	0	0	0	0	0	0.87451172	0.12548828	0.45483398	-0.2734375	-0.090576172	0.090576172	0	44330	0	0	0
644	645	645	Category C	-0.38378906	-0.19189453	-0.74389648	0.41186523	0.15722656	0.26196289	0	0	28/6/2018	28	6	2018	16:47:16	60436	0.8	16	47	16	0	0.059326172	3.5416992	-0.21875	-0.16113281	-0.83618164	0.64086914	0.19140625	0	0	0	0	0	0	0	0	0	0.87915039	0.12084961	0.28808594	-0.16479492	-0.030517578	0.092285156	0	44330	0	0	0
645	646	646	Category C	-0.38378906	-0.2277832	-0.80395508	0.42602539	0.14233398	0.24584961	0	0	28/6/2018	28	6	2018	16:47:16	60436	0.9	16	47	16	0	0.059326172	3.5416992	-0.23046875	-0.16186523	-0.83862305	0.18725586	0.17016602	0	0	0	0	0	0	0	0	0	0.88476563	0.11523438	0.25341797	-0.15307617	-0.065673828	0.034667969	0	44330	0	0	0
646	647	647	Category C	-0.39599609	-0.2277832	-0.82788086	0.4050293	0.14624023	0.27661133	0	0	28/6/2018	28	6	2018	16:47:17	60437	0	16	47	17	0	0.059326172	3.5416992	-0.23974609	-0.16186523	-0.83740234	2.0407715	0.16967773	0	0	0	0	0	0	0	0	0	0.88598633	0.11401367	0.23144531	-0.15600586	-0.065673828	0.009521484	0	44330	0	0	0
647	648	648	Category C	-0.50390625	-0.19189453	-0.94799805	0.42089844	0.14306641	0.25512695	0	0	28/6/2018	28	6	2018	16:47:17	60437	0.1	16	47	17	0	0.059326172	3.5416992	-0.25219727	-0.16162109	-0.83911133	3.5227051	0.27563477	0	0	0	0	0	0	0	0	0	0.89086914	0.10913086	0.390625	-0.25146484	-0.030029297	-0.10864258	0	44330	0	0	0
648	649	649	Category C	-0.27587891	-0.11987305	-0.64794922	0.40405273	0.13696289	0.27636719	0	0	28/6/2018	28	6	2018	16:47:17	60437	0.2	16	47	17	0	0.059326172	3.5416992	-0.26318359	-0.16308594	-0.83984375	4.3891602	0.19726563	0	0	0	0	0	0	0	0	0	0.89526367	0.10473633	0.24780273	-0.012451172	0.043212891	0.19189453	0	44330	0	0	0
649	650	650	Category C	-0.45581055	-0.2277832	-0.79199219	0.41455078	0.11767578	0.2722168	0	0	28/6/2018	28	6	2018	16:47:17	60437	0.3	16	47	17	0	0.059326172	3.5416992	-0.27416992	-0.16357422	-0.84008789	3.8713379	0.19824219	0	0	0	0	0	0	0	0	0	0.89868164	0.10131836	0.29345703	-0.18139648	-0.063964844	0.048095703	0	44330	0	0	0
650	651	651	Category C	-0.32397461	-0.21582031	-0.89990234	0.36865234	0.14477539	0.3125	0	0	28/6/2018	28	6	2018	16:47:17	60437	0.4	16	47	17	0	0.059326172	3.5416992	-0.28540039	-0.1640625	-0.83837891	4.2331543	0.088867188	0	0	0	0	0	0	0	0	0	0.90063477	0.099365234	0.15161133	-0.038330078	-0.051513672	-0.061279297	0	44330	0	0	0
651	652	652	Category C	-0.46777344	-0.083984375	-1.0078125	0.37133789	0.12719727	0.32202148	0	0	28/6/2018	28	6	2018	16:47:17	60437	0.5	16	47	17	0	0.059326172	3.5416992	-0.2956543	-0.16577148	-0.83837891	5.7099609	0.25463867	0	0	0	0	0	0	0	0	0	0.90429688	0.095703125	0.4230957	-0.171875	0.081787109	-0.16918945	0	44330	0	0	0
652	653	653	Category C	-0.37182617	-0.16796875	-0.83984375	0.34472656	0.13256836	0.3425293	0	0	28/6/2018	28	6	2018	16:47:17	60437	0.6	16	47	17	0	0.059326172	3.5416992	-0.30810547	-0.16723633	-0.83935547	6.3056641	0.063476563	0	0	0	0	0	0	0	0	0	0.90966797	0.090332031	0.064453125	-0.063476563	-0.000488281	-0.000244141	0	44330	0	0	0
653	654	654	Category C	-0.2878418	-0.19189453	-0.6237793	0.39331055	0.14624023	0.28320313	0	0	28/6/2018	28	6	2018	16:47:17	60437	0.7	16	47	17	0	0.059326172	3.5416992	-0.31787109	-0.16796875	-0.83789063	5.1713867	0.2175293	0	0	0	0	0	0	0	0	0	0.91162109	0.088378906	0.26806641	0.030029297	-0.023681641	0.21411133	0	44330	0	0	0
654	655	655	Category C	-0.47998047	-0.23999023	-1.0439453	0.41430664	0.14331055	0.2565918	0	0	28/6/2018	28	6	2018	16:47:17	60437	0.8	16	47	17	0	0.059326172	3.5416992	-0.32836914	-0.17041016	-0.8371582	3.5231934	0.26538086	0	0	0	0	0	0	0	0	0	0.9152832	0.084716797	0.42773438	-0.15136719	-0.069335938	-0.20654297	0	44330	0	0	0
655	656	656	Category C	-0.17993164	0.023925781	-0.74389648	0.37719727	0.11499023	0.32104492	0	0	28/6/2018	28	6	2018	16:47:17	60437	0.9	16	47	17	0	0.058837891	3.5304199	-0.33911133	-0.171875	-0.83764648	4.3654785	0.26928711	0	0	0	0	0	0	0	0	0	0.91992188	0.080078125	0.44897461	0.15917969	0.19580078	0.09375	0	44330	0	0	0
656	657	657	Category C	-0.70776367	-0.25195313	-1.1398926	0.40039063	0.093017578	0.29638672	0	0	28/6/2018	28	6	2018	16:47:18	60438	0	16	47	18	0	0.058837891	3.5304199	-0.3503418	-0.1730957	-0.83886719	5.026123	0.47363281	0	0	0	0	0	0	0	0	0	0.92553711	0.074462891	0.73681641	-0.35717773	-0.078613281	-0.30078125	0	44330	0	0	0
657	658	658	Category C	-0.35986328	-0.21582031	-0.79199219	0.38330078	0.10107422	0.31298828	0	0	28/6/2018	28	6	2018	16:47:18	60438	0.1	16	47	18	0	0.058837891	3.5304199	-0.36206055	-0.17529297	-0.84033203	3.9035645	0.062988281	0	0	0	0	0	0	0	0	0	0.93188477	0.068115234	0.091308594	0.002197266	-0.040283203	0.048339844	0	44330	0	0	0
658	659	659	Category C	-0.2878418	-0.095947266	-0.59985352	0.43237305	0.10668945	0.24731445	0	0	28/6/2018	28	6	2018	16:47:18	60438	0.2	16	47	18	0	0.058837891	3.5304199	-0.37182617	-0.17553711	-0.84106445	3.5334473	0.26757813	0	0	0	0	0	0	0	0	0	0.9362793	0.063720703	0.4050293	0.083984375	0.079589844	0.24121094	0	44330	0	0	0
659	660	660	Category C	-0.671875	-0.23999023	-0.94799805	0.43261719	0.092285156	0.25708008	0	0	28/6/2018	28	6	2018	16:47:18	60438	0.3	16	47	18	0	0.058837891	3.5304199	-0.38354492	-0.17749023	-0.84155273	5.8549805	0.31323242	0	0	0	0	0	0	0	0	0	0.94189453	0.058105469	0.45678711	-0.28808594	-0.062255859	-0.10620117	0	44330	0	0	0
660	661	661	Category C	-0.37182617	-0.20385742	-0.7199707	0.42919922	0.10546875	0.26123047	0	0	28/6/2018	28	6	2018	16:47:18	60438	0.4	16	47	18	0	0.058837891	3.5304199	-0.39599609	-0.17871094	-0.84326172	8.744873	0.12817383	0	0	0	0	0	0	0	0	0	0.94873047	0.051269531	0.17260742	0.024169922	-0.024902344	0.12329102	0	44330	0	0	0
661	662	662	Category C	-0.50390625	-0.25195313	-0.76782227	0.42041016	0.10546875	0.26416016	0	0	28/6/2018	28	6	2018	16:47:18	60438	0.5	16	47	18	0	0.058837891	3.5304199	-0.39550781	-0.17822266	-0.8449707	8.5119629	0.15185547	0	0	0	0	0	0	0	0	0	0.94970703	0.050292969	0.2590332	-0.1081543	-0.073486328	0.077148438	0	44330	0	0	0
662	663	663	Category C	-0.37182617	-0.19189453	-0.75585938	0.43334961	0.1171875	0.25073242	0	0	28/6/2018	28	6	2018	16:47:18	60438	0.6	16	47	18	0	0.058837891	3.5304199	-0.39746094	-0.1784668	-0.84594727	7.7067871	0.094726563	0	0	0	0	0	0	0	0	0	0.95166016	0.048339844	0.12915039	0.025634766	-0.013183594	0.090087891	0	44330	0	0	0
663	664	664	Category C	-0.43188477	-0.14379883	-0.69580078	0.43481445	0.09375	0.24829102	0	0	28/6/2018	28	6	2018	16:47:18	60438	0.7	16	47	18	0	0.058837891	3.5304199	-0.39941406	-0.17700195	-0.84228516	9.0839844	0.15380859	0	0	0	0	0	0	0	0	0	0.94897461	0.051025391	0.2121582	-0.032226563	0.033203125	0.14648438	0	44330	0	0	0
664	665	665	Category C	-0.47998047	-0.17993164	-0.80395508	0.43164063	0.080810547	0.25585938	0	0	28/6/2018	28	6	2018	16:47:18	60438	0.8	16	47	18	0	0.058837891	3.5304199	-0.39892578	-0.17553711	-0.84106445	10.437012	0.089111328	0	0	0	0	0	0	0	0	0	0.94726563	0.052734375	0.12231445	-0.080810547	-0.004150391	0.037109375	0	44330	0	0	0
665	666	666	Category C	-0.44384766	-0.21582031	-0.92382813	0.40039063	0.065673828	0.29785156	0	0	28/6/2018	28	6	2018	16:47:18	60438	0.9	16	47	18	0	0.058837891	3.5304199	-0.40014648	-0.17749023	-0.8425293	8.9440918	0.099609375	0	0	0	0	0	0	0	0	0	0.94970703	0.050292969	0.1628418	-0.043457031	-0.038085938	-0.081054688	0	44330	0	0	0
666	667	667	Category C	-0.39599609	-0.19189453	-0.83984375	0.39770508	0.078613281	0.30175781	0	0	28/6/2018	28	6	2018	16:47:19	60439	0	16	47	19	0	0.058837891	3.5304199	-0.40014648	-0.17895508	-0.84130859	7.4702148	0.013671875	0	0	0	0	0	0	0	0	0	0.94873047	0.051269531	0.018798828	0.004150391	-0.012695313	0.001464844	0	44330	0	0	0
667	668	668	Category C	-0.41992188	-0.13183594	-0.82788086	0.38330078	0.069335938	0.31738281	0	0	28/6/2018	28	6	2018	16:47:19	60439	0.1	16	47	19	0	0.058837891	3.5304199	-0.3996582	-0.17871094	-0.83837891	7.6755371	0.052001953	0	0	0	0	0	0	0	0	0	0.94580078	0.054199219	0.077636719	-0.020019531	0.046875	0.010498047	0	44330	0	0	0
668	669	669	Category C	-0.37182617	-0.16796875	-0.80395508	0.38061523	0.065429688	0.31811523	0	0	28/6/2018	28	6	2018	16:47:19	60439	0.2	16	47	19	0	0.058837891	3.5304199	-0.40209961	-0.17944336	-0.83862305	7.3737793	0.047363281	0	0	0	0	0	0	0	0	0	0.94726563	0.052734375	0.076660156	0.030273438	0.011474609	0.034667969	0	44330	0	0	0
669	670	670	Category C	-0.2878418	-0.083984375	-0.83984375	0.37988281	0.064697266	0.32543945	0	0	28/6/2018	28	6	2018	16:47:19	60439	0.3	16	47	19	0	0.058837891	3.5304199	-0.40405273	-0.17919922	-0.83837891	5.7250977	0.15039063	0	0	0	0	0	0	0	0	0	0.94775391	0.052246094	0.21313477	0.11621094	0.095214844	-0.001220703	0	44330	0	0	0
670	671	671	Category C	-0.39599609	-0.15576172	-0.91186523	0.36450195	0.067382813	0.33789063	0	0	28/6/2018	28	6	2018	16:47:19	60439	0.4	16	47	19	0	0.058837891	3.5304199	-0.40649414	-0.1784668	-0.8371582	4.1928711	0.078613281	0	0	0	0	0	0	0	0	0	0.94775391	0.052246094	0.10791016	0.010498047	0.022705078	-0.074462891	0	44330	0	0	0
671	672	672	Category C	-0.47998047	-0.20385742	-0.98388672	0.34814453	0.065185547	0.35229492	0	0	28/6/2018	28	6	2018	16:47:19	60439	0.5	16	47	19	0	0.058837891	3.5304199	-0.40454102	-0.17773438	-0.83666992	3.9484863	0.16723633	0	0	0	0	0	0	0	0	0	0.94628906	0.053710938	0.24829102	-0.075195313	-0.025878906	-0.14697266	0	44330	0	0	0
672	673	673	Category C	-0.2878418	-0.17993164	-0.82788086	0.36645508	0.062988281	0.33374023	0	0	28/6/2018	28	6	2018	16:47:19	60439	0.6	16	47	19	0	0.058837891	3.5304199	-0.40893555	-0.17553711	-0.83666992	2.8286133	0.12158203	0	0	0	0	0	0	0	0	0	0.94775391	0.052246094	0.13427734	0.12109375	-0.004150391	0.008789063	0	44330	0	0	0
673	674	674	Category C	-0.25195313	-0.071777344	-0.7199707	0.39624023	0.063720703	0.30273438	0	0	28/6/2018	28	6	2018	16:47:19	60439	0.7	16	47	19	0	0.058837891	3.5304199	-0.41210938	-0.17626953	-0.83666992	2.1855469	0.22412109	0	0	0	0	0	0	0	0	0	0.94921875	0.05078125	0.38183594	0.16015625	0.10449219	0.11669922	0	44330	0	0	0
674	675	675	Category C	-0.47998047	-0.083984375	-0.92382813	0.38818359	0.057373047	0.31323242	0	0	28/6/2018	28	6	2018	16:47:19	60439	0.8	16	47	19	0	0.058837891	3.5304199	-0.41113281	-0.17626953	-0.8359375	2.3398438	0.14477539	0	0	0	0	0	0	0	0	0	0.94799805	0.052001953	0.2487793	-0.068603516	0.092285156	-0.087646484	0	44330	0	0	0
675	676	676	Category C	-0.34790039	-0.19189453	-0.80395508	0.37573242	0.061035156	0.32495117	0	0	28/6/2018	28	6	2018	16:47:19	60439	0.9	16	47	19	0	0.058837891	3.5304199	-0.41113281	-0.17529297	-0.8359375	2.3398438	0.072753906	0	0	0	0	0	0	0	0	0	0.94799805	0.052001953	0.11157227	0.063232422	-0.016357422	0.031982422	0	44330	0	0	0
676	677	677	Category C	-0.53979492	-0.13183594	-1.0439453	0.40454102	0.051269531	0.30444336	0	0	28/6/2018	28	6	2018	16:47:20	60440	0	16	47	20	0	0.058837891	3.5304199	-0.41186523	-0.17578125	-0.84130859	2.4311523	0.24316406	0	0	0	0	0	0	0	0	0	0.953125	0.046875	0.37402344	-0.12768555	0.043945313	-0.20239258	0	44330	0	0	0
677	678	678	Category C	-0.31176758	-0.14379883	-0.85180664	0.37158203	0.052978516	0.33374023	0	0	28/6/2018	28	6	2018	16:47:20	60440	0.1	16	47	20	0	0.058837891	3.5304199	-0.41625977	-0.17431641	-0.84423828	2.1506348	0.10913086	0	0	0	0	0	0	0	0	0	0.95727539	0.042724609	0.14257813	0.10449219	0.030517578	-0.007324219	0	44330	0	0	0
678	679	679	Category C	-0.39599609	-0.17993164	-0.79199219	0.40356445	0.057373047	0.30078125	0	0	28/6/2018	28	6	2018	16:47:20	60440	0.2	16	47	20	0	0.058837891	3.5304199	-0.41137695	-0.17358398	-0.83984375	2.5827637	0.05078125	0	0	0	0	0	0	0	0	0	0.95117188	0.048828125	0.069580078	0.015380859	-0.006103516	0.047851563	0	44330	0	0	0
679	680	680	Category C	-0.35986328	-0.047851563	-0.83984375	0.39013672	0.053222656	0.31445313	0	0	28/6/2018	28	6	2018	16:47:20	60440	0.3	16	47	20	0	0.058837891	3.5304199	-0.41113281	-0.17260742	-0.83837891	2.6481934	0.13500977	0	0	0	0	0	0	0	0	0	0.94970703	0.050292969	0.17749023	0.051269531	0.12475586	-0.001220703	0	44330	0	0	0
680	681	681	Category C	-0.31176758	-0.15576172	-0.95996094	0.359375	0.051757813	0.34155273	0	0	28/6/2018	28	6	2018	16:47:20	60440	0.4	16	47	20	0	0.058837891	3.5304199	-0.40869141	-0.17114258	-0.83911133	2.3691406	0.15576172	0	0	0	0	0	0	0	0	0	0.94897461	0.051025391	0.23339844	0.096923828	0.015380859	-0.12060547	0	44330	0	0	0
681	682	682	Category C	-0.41992188	-0.16796875	-0.89990234	0.37646484	0.051757813	0.3269043	0	0	28/6/2018	28	6	2018	16:47:20	60440	0.5	16	47	20	0	0.058837891	3.5304199	-0.40869141	-0.17016602	-0.84155273	2.0476074	0.059082031	0	0	0	0	0	0	0	0	0	0.95092773	0.049072266	0.071289063	-0.010986328	0.002197266	-0.058105469	0	44330	0	0	0
682	683	683	Category C	-0.2277832	-0.13183594	-0.75585938	0.38598633	0.049804688	0.31787109	0	0	28/6/2018	28	6	2018	16:47:20	60440	0.6	16	47	20	0	0.058837891	3.5304199	-0.40649414	-0.16943359	-0.84301758	2.262207	0.20239258	0	0	0	0	0	0	0	0	0	0.95117188	0.048828125	0.30371094	0.17871094	0.037597656	0.087158203	0	44330	0	0	0
683	684	684	Category C	-0.43188477	-0.071777344	-0.91186523	0.37817383	0.041015625	0.32568359	0	0	28/6/2018	28	6	2018	16:47:20	60440	0.7	16	47	20	0	0.058837891	3.5304199	-0.40380859	-0.16870117	-0.84033203	2.2290039	0.12353516	0	0	0	0	0	0	0	0	0	0.94726563	0.052734375	0.1965332	-0.027832031	0.096923828	-0.071289063	0	44330	0	0	0
684	685	685	Category C	-0.51586914	-0.19189453	-1.0078125	0.36206055	0.038818359	0.34033203	0	0	28/6/2018	28	6	2018	16:47:20	60440	0.8	16	47	20	0	0.058837891	3.5304199	-0.40014648	-0.16772461	-0.84375	1.4206543	0.2019043	0	0	0	0	0	0	0	0	0	0.94897461	0.051025391	0.30322266	-0.11547852	-0.023925781	-0.16381836	0	44330	0	0	0
685	686	686	Category C	-0.21582031	-0.071777344	-0.70776367	0.37573242	0.041259766	0.32983398	0	0	28/6/2018	28	6	2018	16:47:20	60440	0.9	16	47	20	0	0.058837891	3.5304199	-0.40136719	-0.16796875	-0.84716797	1.2519531	0.25146484	0	0	0	0	0	0	0	0	0	0.95239258	0.047607422	0.42163086	0.18554688	0.096191406	0.1394043	0	44330	0	0	0
686	687	687	Category C	-0.50390625	-0.10791016	-0.94799805	0.41113281	0.054443359	0.28686523	0	0	28/6/2018	28	6	2018	16:47:21	60441	0	16	47	21	0	0.058837891	3.5304199	-0.39868164	-0.16577148	-0.84667969	1.1506348	0.15698242	0	0	0	0	0	0	0	0	0	0.95043945	0.049560547	0.2644043	-0.10498047	0.057861328	-0.10107422	0	44330	0	0	0
687	688	688	Category C	-0.45581055	-0.19189453	-0.92382813	0.39111328	0.043701172	0.31811523	0	0	28/6/2018	28	6	2018	16:47:21	60441	0.1	16	47	21	0	0.058837891	3.5304199	-0.39892578	-0.16455078	-0.84887695	1.0959473	0.097900391	0	0	0	0	0	0	0	0	0	0.95214844	0.047851563	0.15893555	-0.056640625	-0.027099609	-0.074707031	0	44330	0	0	0
688	689	689	Category C	-0.44384766	-0.16796875	-0.81591797	0.38500977	0.047119141	0.31787109	0	0	28/6/2018	28	6	2018	16:47:21	60441	0.2	16	47	21	0	0.058837891	3.5304199	-0.39672852	-0.16455078	-0.84790039	0.30664063	0.056884766	0	0	0	0	0	0	0	0	0	0.95068359	0.049316406	0.082275391	-0.046875	-0.003173828	0.031982422	0	44330	0	0	0
689	690	690	Category C	-0.41992188	-0.083984375	-0.69580078	0.41821289	0.057128906	0.2800293	0	0	28/6/2018	28	6	2018	16:47:21	60441	0.3	16	47	21	0	0.058837891	3.5304199	-0.39770508	-0.16381836	-0.85107422	0.20361328	0.17602539	0	0	0	0	0	0	0	0	0	0.95361328	0.046386719	0.25708008	-0.021972656	0.079833984	0.15527344	0	44330	0	0	0
690	691	691	Category C	-0.40795898	-0.21582031	-0.81591797	0.42407227	0.069091797	0.27734375	0	0	28/6/2018	28	6	2018	16:47:21	60441	0.4	16	47	21	0	0.058837891	3.5304199	-0.39672852	-0.16210938	-0.85375977	0.390625	0.066650391	0	0	0	0	0	0	0	0	0	0.95556641	0.044433594	0.10253906	-0.010986328	-0.053466797	0.037841797	0	44330	0	0	0
691	692	692	Category C	-0.52783203	-0.20385742	-0.88793945	0.40063477	0.081787109	0.30419922	0	0	28/6/2018	28	6	2018	16:47:21	60441	0.5	16	47	21	0	0.058837891	3.5304199	-0.39672852	-0.16186523	-0.85229492	0.31860352	0.14208984	0	0	0	0	0	0	0	0	0	0.95385742	0.046142578	0.20849609	-0.13085938	-0.041748047	-0.035400391	0	44330	0	0	0
692	693	693	Category C	-0.2878418	-0.11987305	-0.68383789	0.41455078	0.079589844	0.27734375	0	0	28/6/2018	28	6	2018	16:47:21	60441	0.6	16	47	21	0	0.058837891	3.5304199	-0.39453125	-0.16333008	-0.8503418	0.046875	0.20263672	0	0	0	0	0	0	0	0	0	0.95166016	0.048339844	0.31689453	0.10668945	0.043457031	0.16650391	0	44330	0	0	0
693	694	694	Category C	-0.37182617	-0.26391602	-0.75585938	0.41479492	0.085693359	0.2824707	0	0	28/6/2018	28	6	2018	16:47:21	60441	0.7	16	47	21	0	0.058837891	3.5416992	-0.39526367	-0.1628418	-0.85253906	0.50952148	0.14160156	0	0	0	0	0	0	0	0	0	0.95385742	0.046142578	0.22119141	0.0234375	-0.10083008	0.096679688	0	44330	0	0	0
694	695	695	Category C	-0.39599609	-0.19189453	-0.81591797	0.41381836	0.08984375	0.28051758	0	0	28/6/2018	28	6	2018	16:47:21	60441	0.8	16	47	21	0	0.058837891	3.5416992	-0.39746094	-0.16259766	-0.85595703	0.42602539	0.049560547	0	0	0	0	0	0	0	0	0	0.95776367	0.042236328	0.071044922	0.001464844	-0.029052734	0.040039063	0	44330	0	0	0
695	696	696	Category C	-0.45581055	-0.19189453	-0.92382813	0.39404297	0.075439453	0.3046875	0	0	28/6/2018	28	6	2018	16:47:21	60441	0.9	16	47	21	0	0.058837891	3.5416992	-0.39428711	-0.16064453	-0.85107422	0.63500977	0.099853516	0	0	0	0	0	0	0	0	0	0.9519043	0.048095703	0.16479492	-0.061279297	-0.031005859	-0.072509766	0	44330	0	0	0
696	697	697	Category C	-0.45581055	-0.23999023	-0.89990234	0.40185547	0.078369141	0.29394531	0	0	28/6/2018	28	6	2018	16:47:22	60442	0	16	47	22	0	0.058837891	3.5416992	-0.3996582	-0.16235352	-0.85424805	0.89331055	0.10595703	0	0	0	0	0	0	0	0	0	0.95703125	0.04296875	0.17895508	-0.055908203	-0.077392578	-0.045410156	0	44330	0	0	0
697	698	698	Category C	-0.3359375	-0.10791016	-0.81591797	0.40356445	0.098876953	0.2902832	0	0	28/6/2018	28	6	2018	16:47:22	60442	0.1	16	47	22	0	0.058837891	3.5416992	-0.39477539	-0.16162109	-0.85083008	1.0817871	0.086914063	0	0	0	0	0	0	0	0	0	0.9519043	0.048095703	0.14770508	0.058837891	0.053710938	0.034912109	0	44330	0	0	0
698	699	699	Category C	-0.46777344	-0.19189453	-0.86376953	0.39038086	0.06640625	0.31445313	0	0	28/6/2018	28	6	2018	16:47:22	60442	0.2	16	47	22	0	0.058837891	3.5416992	-0.39746094	-0.16137695	-0.85473633	1.7958984	0.076904297	0	0	0	0	0	0	0	0	0	0.95654297	0.043457031	0.109375	-0.070068359	-0.030273438	-0.008789063	0	44330	0	0	0
699	700	700	Category C	-0.56396484	-0.19189453	-0.91186523	0.41748047	0.059570313	0.28710938	0	0	28/6/2018	28	6	2018	16:47:22	60442	0.3	16	47	22	0	0.058837891	3.5416992	-0.39819336	-0.16113281	-0.85522461	2.0195313	0.17773438	0	0	0	0	0	0	0	0	0	0.95703125	0.04296875	0.25292969	-0.16552734	-0.030517578	-0.056396484	0	44330	0	0	0
700	701	701	Category C	-0.29980469	-0.10791016	-0.87597656	0.38842773	0.047851563	0.31420898	0	0	28/6/2018	28	6	2018	16:47:22	60442	0.4	16	47	22	0	0.058837891	3.5416992	-0.39282227	-0.15917969	-0.85107422	2.1022949	0.10913086	0	0	0	0	0	0	0	0	0	0.95068359	0.049316406	0.16918945	0.093017578	0.051269531	-0.024658203	0	44330	0	0	0
701	702	702	Category C	-0.46777344	-0.19189453	-0.95996094	0.38500977	0.054199219	0.31713867	0	0	28/6/2018	28	6	2018	16:47:22	60442	0.5	16	47	22	0	0.058837891	3.5416992	-0.39477539	-0.15942383	-0.85546875	1.4509277	0.13110352	0	0	0	0	0	0	0	0	0	0.95556641	0.044433594	0.20947266	-0.072753906	-0.032226563	-0.10424805	0	44330	0	0	0
702	703	703	Category C	-0.47998047	-0.16796875	-0.65991211	0.40527344	0.063232422	0.29394531	0	0	28/6/2018	28	6	2018	16:47:22	60442	0.6	16	47	22	0	0.058837891	3.5416992	-0.3918457	-0.15698242	-0.85620117	0.92163086	0.21533203	0	0	0	0	0	0	0	0	0	0.95458984	0.045410156	0.29516602	-0.087890625	-0.010742188	0.19628906	0	44330	0	0	0
703	704	704	Category C	-0.25195313	-0.15576172	-0.58789063	0.41992188	0.073486328	0.27563477	0	0	28/6/2018	28	6	2018	16:47:22	60442	0.7	16	47	22	0	0.058837891	3.5416992	-0.39208984	-0.15698242	-0.8581543	0.89477539	0.30444336	0	0	0	0	0	0	0	0	0	0.95654297	0.043457031	0.41186523	0.14013672	0.001220703	0.27026367	0	44330	0	0	0
704	705	705	Category C	-0.45581055	-0.16796875	-0.95996094	0.40795898	0.076416016	0.29321289	0	0	28/6/2018	28	6	2018	16:47:22	60442	0.8	16	47	22	0	0.058837891	3.5416992	-0.39135742	-0.15600586	-0.85961914	0.21020508	0.11962891	0	0	0	0	0	0	0	0	0	0.95727539	0.042724609	0.17626953	-0.064208984	-0.01171875	-0.10009766	0	44330	0	0	0
705	706	706	Category C	-0.41992188	-0.20385742	-0.81591797	0.39941406	0.073974609	0.29907227	0	0	28/6/2018	28	6	2018	16:47:22	60442	0.9	16	47	22	0	0.058837891	3.5416992	-0.38818359	-0.15551758	-0.85839844	1.1518555	0.071533203	0	0	0	0	0	0	0	0	0	0.95507813	0.044921875	0.12231445	-0.031494141	-0.048095703	0.042480469	0	44330	0	0	0
706	707	707	Category C	-0.31176758	-0.16796875	-0.63598633	0.40527344	0.080810547	0.29614258	0	0	28/6/2018	28	6	2018	16:47:23	60443	0	16	47	23	0	0.058837891	3.5416992	-0.38671875	-0.15527344	-0.85864258	1.2043457	0.23535156	0	0	0	0	0	0	0	0	0	0.95458984	0.045410156	0.31054688	0.074951172	-0.012451172	0.22265625	0	44330	0	0	0
707	708	708	Category C	-0.56396484	-0.23999023	-0.82788086	0.42456055	0.076660156	0.26855469	0	0	28/6/2018	28	6	2018	16:47:23	60443	0.1	16	47	23	0	0.058837891	3.5416992	-0.38574219	-0.15429688	-0.859375	0.17919922	0.19995117	0	0	0	0	0	0	0	0	0	0.95458984	0.045410156	0.29516602	-0.17797852	-0.085449219	0.031494141	0	44330	0	0	0
708	709	709	Category C	-0.50390625	-0.16796875	-0.92382813	0.40307617	0.081542969	0.2980957	0	0	28/6/2018	28	6	2018	16:47:23	60443	0.2	16	47	23	0	0.058837891	3.5416992	-0.3840332	-0.15429688	-0.85913086	0.70507813	0.13671875	0	0	0	0	0	0	0	0	0	0.95361328	0.046386719	0.19775391	-0.11962891	-0.013427734	-0.064453125	0	44330	0	0	0
709	710	710	Category C	-0.50390625	-0.14379883	-0.85180664	0.40551758	0.078125	0.29296875	0	0	28/6/2018	28	6	2018	16:47:23	60443	0.3	16	47	23	0	0.058837891	3.5416992	-0.3840332	-0.15405273	-0.85913086	0.094970703	0.12036133	0	0	0	0	0	0	0	0	0	0.95361328	0.046386719	0.13745117	-0.11962891	0.010253906	0.007324219	0	44330	0	0	0
710	711	711	Category C	-0.35986328	-0.20385742	-0.83984375	0.42138672	0.074462891	0.27856445	0	0	28/6/2018	28	6	2018	16:47:23	60443	0.4	16	47	23	0	0.058837891	3.5416992	-0.38330078	-0.15527344	-0.86035156	1.4353027	0.057617188	0	0	0	0	0	0	0	0	0	0.95483398	0.045166016	0.092529297	0.0234375	-0.048339844	0.020507813	0	44330	0	0	0
711	712	712	Category C	-0.56396484	-0.035888672	-0.74389648	0.40551758	0.083251953	0.29345703	0	0	28/6/2018	28	6	2018	16:47:23	60443	0.5	16	47	23	0	0.058837891	3.5416992	-0.38305664	-0.15478516	-0.86083984	2.2617188	0.24609375	0	0	0	0	0	0	0	0	0	0.95483398	0.045166016	0.41674805	-0.18066406	0.11889648	0.11694336	0	44330	0	0	0
712	713	713	Category C	-0.55175781	-0.23999023	-0.86376953	0.41015625	0.065673828	0.28710938	0	0	28/6/2018	28	6	2018	16:47:23	60443	0.6	16	47	23	0	0.058837891	3.5416992	-0.38232422	-0.15429688	-0.85961914	2.6699219	0.18969727	0	0	0	0	0	0	0	0	0	0.95361328	0.046386719	0.25878906	-0.16918945	-0.085449219	-0.00390625	0	44330	0	0	0
713	714	714	Category C	-0.34790039	-0.21582031	-0.88793945	0.36547852	0.074462891	0.33374023	0	0	28/6/2018	28	6	2018	16:47:23	60443	0.7	16	47	23	0	0.058837891	3.5416992	-0.38232422	-0.15332031	-0.86035156	2.4001465	0.076416016	0	0	0	0	0	0	0	0	0	0.95385742	0.046142578	0.12451172	0.034423828	-0.062255859	-0.02734375	0	44330	0	0	0
714	715	715	Category C	-0.46777344	-0.19189453	-0.89990234	0.37573242	0.076660156	0.32446289	0	0	28/6/2018	28	6	2018	16:47:23	60443	0.8	16	47	23	0	0.058837891	3.5416992	-0.3828125	-0.15429688	-0.85961914	3.7397461	0.10083008	0	0	0	0	0	0	0	0	0	0.95385742	0.046142578	0.16210938	-0.084716797	-0.037353516	-0.040039063	0	44330	0	0	0
715	716	716	Category C	-0.38378906	-0.20385742	-1.079834	0.36791992	0.072753906	0.33105469	0	0	28/6/2018	28	6	2018	16:47:23	60443	0.9	16	47	23	0	0.058837891	3.5416992	-0.37963867	-0.15551758	-0.86010742	3.6662598	0.22485352	0	0	0	0	0	0	0	0	0	0.95288086	0.047119141	0.27197266	-0.00390625	-0.048095703	-0.21948242	0	44330	0	0	0
716	717	717	Category C	-0.45581055	-0.11987305	-0.85180664	0.36791992	0.076171875	0.33618164	0	0	28/6/2018	28	6	2018	16:47:24	60444	0	16	47	24	0	0.058837891	3.5416992	-0.38037109	-0.15478516	-0.86328125	2.3034668	0.083740234	0	0	0	0	0	0	0	0	0	0.95581055	0.044189453	0.12182617	-0.075195313	0.034912109	0.011474609	0	44330	0	0	0
717	718	718	Category C	-0.16796875	-0.21582031	-0.63598633	0.38818359	0.093017578	0.30810547	0	0	28/6/2018	28	6	2018	16:47:24	60444	0.1	16	47	24	0	0.058837891	3.5416992	-0.37915039	-0.1550293	-0.86328125	2.3032227	0.31616211	0	0	0	0	0	0	0	0	0	0.95556641	0.044433594	0.49902344	0.21118164	-0.060546875	0.22729492	0	44330	0	0	0
718	719	719	Category C	-0.39599609	-0.16796875	-0.81591797	0.37890625	0.11572266	0.31323242	0	0	28/6/2018	28	6	2018	16:47:24	60444	0.2	16	47	24	0	0.058837891	3.5416992	-0.37988281	-0.15551758	-0.86376953	2.9377441	0.052001953	0	0	0	0	0	0	0	0	0	0.95654297	0.043457031	0.076171875	-0.015869141	-0.012207031	0.047851563	0	44330	0	0	0
719	720	720	Category C	-0.31176758	-0.15576172	-0.99584961	0.33959961	0.10498047	0.35302734	0	0	28/6/2018	28	6	2018	16:47:24	60444	0.3	16	47	24	0	0.058837891	3.5416992	-0.37768555	-0.15405273	-0.86083984	2.3737793	0.15014648	0	0	0	0	0	0	0	0	0	0.95263672	0.047363281	0.20239258	0.065917969	-0.001464844	-0.13476563	0	44330	0	0	0
720	721	721	Category C	-0.31176758	-0.16796875	-0.95996094	0.32617188	0.098144531	0.36523438	0	0	28/6/2018	28	6	2018	16:47:24	60444	0.4	16	47	24	0	0.058837891	3.5416992	-0.37768555	-0.15551758	-0.86328125	1.0349121	0.11743164	0	0	0	0	0	0	0	0	0	0.95507813	0.044921875	0.17480469	0.065917969	-0.012207031	-0.096435547	0	44330	0	0	0
721	722	722	Category C	-0.14379883	-0.15576172	-0.88793945	0.35742188	0.089355469	0.34399414	0	0	28/6/2018	28	6	2018	16:47:24	60444	0.5	16	47	24	0	0.058837891	3.5416992	-0.37768555	-0.1550293	-0.86230469	1.6420898	0.23535156	0	0	0	0	0	0	0	0	0	0.95410156	0.045898438	0.26000977	0.23388672	-0.000488281	-0.025390625	0	44330	0	0	0
722	723	723	Category C	-0.41992188	-0.17993164	-0.83984375	0.33032227	0.10449219	0.36279297	0	0	28/6/2018	28	6	2018	16:47:24	60444	0.6	16	47	24	0	0.058837891	3.5416992	-0.3762207	-0.15454102	-0.86279297	2.5083008	0.055175781	0	0	0	0	0	0	0	0	0	0.95410156	0.045898438	0.091796875	-0.043457031	-0.025146484	0.022949219	0	44330	0	0	0
723	724	724	Category C	-0.20385742	-0.17993164	-1.0319824	0.31591797	0.093261719	0.37426758	0	0	28/6/2018	28	6	2018	16:47:24	60444	0.7	16	47	24	0	0.058837891	3.5416992	-0.37768555	-0.1550293	-0.86645508	2.9560547	0.24121094	0	0	0	0	0	0	0	0	0	0.95776367	0.042236328	0.36401367	0.17382813	-0.024658203	-0.1652832	0	44330	0	0	0
724	725	725	Category C	-0.47998047	-0.21582031	-1.0078125	0.31933594	0.099365234	0.36914063	0	0	28/6/2018	28	6	2018	16:47:24	60444	0.8	16	47	24	0	0.058837891	3.5416992	-0.37695313	-0.15478516	-0.86425781	2.9240723	0.18676758	0	0	0	0	0	0	0	0	0	0.95556641	0.044433594	0.30712891	-0.1027832	-0.060791016	-0.14331055	0	44330	0	0	0
725	726	726	Category C	-0.15576172	-0.047851563	-0.76782227	0.34692383	0.088867188	0.35058594	0	0	28/6/2018	28	6	2018	16:47:24	60444	0.9	16	47	24	0	0.058837891	3.5416992	-0.37402344	-0.15405273	-0.86474609	3.671875	0.26147461	0	0	0	0	0	0	0	0	0	0.95483398	0.045166016	0.42163086	0.21826172	0.10620117	0.096923828	0	44330	0	0	0
726	727	727	Category C	-0.41992188	-0.11987305	-0.99584961	0.36962891	0.089111328	0.33129883	0	0	28/6/2018	28	6	2018	16:47:25	60445	0	16	47	25	0	0.058837891	3.5416992	-0.37573242	-0.15527344	-0.86645508	5.1169434	0.14086914	0	0	0	0	0	0	0	0	0	0.95727539	0.042724609	0.20849609	-0.043945313	0.035400391	-0.12915039	0	44330	0	0	0
727	728	728	Category C	-0.3359375	-0.20385742	-0.88793945	0.33544922	0.097412109	0.35473633	0	0	28/6/2018	28	6	2018	16:47:25	60445	0.1	16	47	25	0	0.058837891	3.5416992	-0.37353516	-0.1550293	-0.86523438	4.7866211	0.065429688	0	0	0	0	0	0	0	0	0	0.95507813	0.044921875	0.10888672	0.037597656	-0.048583984	-0.022460938	0	44330	0	0	0
728	729	729	Category C	-0.34790039	-0.047851563	-0.88793945	0.37280273	0.069824219	0.32910156	0	0	28/6/2018	28	6	2018	16:47:25	60445	0.2	16	47	25	0	0.058837891	3.5416992	-0.37158203	-0.15478516	-0.86474609	3.7734375	0.11181641	0	0	0	0	0	0	0	0	0	0.95385742	0.046142578	0.15380859	0.023681641	0.10693359	-0.022949219	0	44330	0	0	0
729	730	730	Category C	-0.38378906	-0.095947266	-1.0197754	0.35864258	0.050292969	0.34643555	0	0	28/6/2018	28	6	2018	16:47:25	60445	0.3	16	47	25	0	0.058837891	3.5416992	-0.36987305	-0.15454102	-0.86572266	1.7385254	0.1652832	0	0	0	0	0	0	0	0	0	0.95410156	0.045898438	0.22631836	-0.013671875	0.05859375	-0.15380859	0	44330	0	0	0
730	731	731	Category C	-0.31176758	-0.19189453	-0.76782227	0.38256836	0.075683594	0.31860352	0	0	28/6/2018	28	6	2018	16:47:25	60445	0.4	16	47	25	0	0.058837891	3.5416992	-0.36791992	-0.15551758	-0.86889648	0.21166992	0.12109375	0	0	0	0	0	0	0	0	0	0.95629883	0.043701172	0.19360352	0.056152344	-0.036132813	0.10107422	0	44330	0	0	0
731	732	732	Category C	-0.29980469	-0.20385742	-0.86376953	0.39819336	0.079833984	0.29980469	0	0	28/6/2018	28	6	2018	16:47:25	60445	0.5	16	47	25	0	0.058837891	3.5288086	-0.3684082	-0.15380859	-0.86914063	1.0693359	0.084960938	0	0	0	0	0	0	0	0	0	0.95629883	0.043701172	0.1237793	0.068603516	-0.049804688	0.005371094	0	44330	0	0	0
732	733	733	Category C	-0.43188477	-0.13183594	-1.0078125	0.38012695	0.076171875	0.32446289	0	0	28/6/2018	28	6	2018	16:47:25	60445	0.6	16	47	25	0	0.058837891	3.5288086	-0.36791992	-0.15283203	-0.86938477	3.1054688	0.15380859	0	0	0	0	0	0	0	0	0	0.95629883	0.043701172	0.22314453	-0.063720703	0.020996094	-0.13818359	0	44330	0	0	0
733	734	734	Category C	-0.46777344	-0.16796875	-0.89990234	0.37646484	0.081787109	0.32641602	0	0	28/6/2018	28	6	2018	16:47:25	60445	0.7	16	47	25	0	0.058837891	3.5288086	-0.36743164	-0.15209961	-0.86938477	4.6640625	0.10571289	0	0	0	0	0	0	0	0	0	0.95605469	0.043945313	0.14624023	-0.10009766	-0.015625	-0.030273438	0	44330	0	0	0
734	735	735	Category C	-0.2277832	-0.095947266	-0.65991211	0.39916992	0.073730469	0.2980957	0	0	28/6/2018	28	6	2018	16:47:25	60445	0.8	16	47	25	0	0.058837891	3.5288086	-0.36987305	-0.15136719	-0.87402344	6.0566406	0.26293945	0	0	0	0	0	0	0	0	0	0.9609375	0.0390625	0.41162109	0.14208984	0.055419922	0.21411133	0	44330	0	0	0
735	736	736	Category C	-0.59985352	-0.10791016	-0.98388672	0.41308594	0.038085938	0.29541016	0	0	28/6/2018	28	6	2018	16:47:25	60445	0.9	16	47	25	0	0.058837891	3.5288086	-0.36889648	-0.15063477	-0.87475586	6.1437988	0.25878906	0	0	0	0	0	0	0	0	0	0.96142578	0.038574219	0.38256836	-0.23071289	0.042724609	-0.10888672	0	44330	0	0	0
736	737	737	Category C	-0.31176758	-0.19189453	-0.87597656	0.375	0.044677734	0.33374023	0	0	28/6/2018	28	6	2018	16:47:26	60446	0	16	47	26	0	0.058837891	3.5288086	-0.36743164	-0.1496582	-0.87475586	6.8808594	0.069824219	0	0	0	0	0	0	0	0	0	0.96044922	0.039550781	0.098876953	0.055664063	-0.041992188	-0.000976563	0	44330	0	0	0
737	738	738	Category C	-0.58789063	-0.19189453	-1.1037598	0.36889648	0.043212891	0.33422852	0	0	28/6/2018	28	6	2018	16:47:26	60446	0.1	16	47	26	0	0.058837891	3.5288086	-0.3659668	-0.14868164	-0.87402344	8.3942871	0.32177734	0	0	0	0	0	0	0	0	0	0.95922852	0.040771484	0.49414063	-0.22167969	-0.04296875	-0.22949219	0	44330	0	0	0
738	739	739	Category C	-0.3359375	-0.071777344	-0.63598633	0.39355469	0.040039063	0.31005859	0	0	28/6/2018	28	6	2018	16:47:26	60446	0.2	16	47	26	0	0.058837891	3.5288086	-0.36621094	-0.1484375	-0.87475586	9.4562988	0.25268555	0	0	0	0	0	0	0	0	0	0.95996094	0.040039063	0.34594727	0.030273438	0.076660156	0.23876953	0	44330	0	0	0
739	740	740	Category C	-0.25195313	-0.083984375	-0.61181641	0.41381836	0.041503906	0.28881836	0	0	28/6/2018	28	6	2018	16:47:26	60446	0.3	16	47	26	0	0.058837891	3.5288086	-0.36474609	-0.14819336	-0.87573242	9.0834961	0.29394531	0	0	0	0	0	0	0	0	0	0.95996094	0.040039063	0.44091797	0.11279297	0.064208984	0.26391602	0	44330	0	0	0
740	741	741	Category C	-0.52783203	-0.2277832	-1.079834	0.38330078	0.03515625	0.32275391	0	0	28/6/2018	28	6	2018	16:47:26	60446	0.4	16	47	26	0	0.058837891	3.5288086	-0.36083984	-0.1472168	-0.87597656	7.965332	0.27539063	0	0	0	0	0	0	0	0	0	0.95874023	0.041259766	0.45092773	-0.16674805	-0.080322266	-0.20361328	0	44330	0	0	0
741	742	742	Category C	-0.26391602	-0.059814453	-0.81591797	0.38061523	0.032470703	0.32470703	0	0	28/6/2018	28	6	2018	16:47:26	60446	0.5	16	47	26	0	0.058837891	3.5288086	-0.36254883	-0.14746094	-0.87841797	7.4658203	0.14599609	0	0	0	0	0	0	0	0	0	0.96166992	0.038330078	0.2487793	0.098632813	0.087646484	0.0625	0	44330	0	0	0
742	743	743	Category C	-0.38378906	-0.19189453	-0.92382813	0.38134766	0.017089844	0.33300781	0	0	28/6/2018	28	6	2018	16:47:26	60446	0.6	16	47	26	0	0.058837891	3.5288086	-0.35888672	-0.14672852	-0.87402344	6.4851074	0.071289063	0	0	0	0	0	0	0	0	0	0.95629883	0.043701172	0.11938477	-0.024658203	-0.044921875	-0.049560547	0	44330	0	0	0
743	744	744	Category C	-0.37182617	-0.071777344	-0.80395508	0.38452148	0.024658203	0.32641602	0	0	28/6/2018	28	6	2018	16:47:26	60446	0.7	16	47	26	0	0.058837891	3.5288086	-0.35546875	-0.14648438	-0.87597656	5.9484863	0.10522461	0	0	0	0	0	0	0	0	0	0.95678711	0.043212891	0.16308594	-0.016113281	0.074707031	0.072021484	0	44330	0	0	0
744	745	745	Category C	-0.23999023	-0.14379883	-0.7199707	0.37866211	0.048339844	0.33178711	0	0	28/6/2018	28	6	2018	16:47:26	60446	0.8	16	47	26	0	0.058837891	3.5288086	-0.35620117	-0.14575195	-0.88256836	4.8413086	0.19995117	0	0	0	0	0	0	0	0	0	0.96313477	0.036865234	0.28125	0.11621094	0.001953125	0.16259766	0	44330	0	0	0
745	746	746	Category C	-0.32397461	-0.17993164	-0.93579102	0.38330078	0.052490234	0.32104492	0	0	28/6/2018	28	6	2018	16:47:26	60446	0.9	16	47	26	0	0.058837891	3.5288086	-0.35302734	-0.14550781	-0.88134766	4.3908691	0.070556641	0	0	0	0	0	0	0	0	0	0.96069336	0.039306641	0.11767578	0.029052734	-0.034179688	-0.054199219	0	44330	0	0	0
746	747	747	Category C	-0.31176758	-0.13183594	-0.89990234	0.37915039	0.03515625	0.32739258	0	0	28/6/2018	28	6	2018	16:47:27	60447	0	16	47	27	0	0.058837891	3.5288086	-0.35424805	-0.14501953	-0.88305664	3.8676758	0.047607422	0	0	0	0	0	0	0	0	0	0.96240234	0.037597656	0.072509766	0.042480469	0.013183594	-0.016601563	0	44330	0	0	0
747	748	748	Category C	-0.2878418	-0.11987305	-0.80395508	0.37329102	0.041503906	0.33837891	0	0	28/6/2018	28	6	2018	16:47:27	60447	0.1	16	47	27	0	0.058837891	3.5288086	-0.35302734	-0.14453125	-0.88305664	3.2751465	0.10546875	0	0	0	0	0	0	0	0	0	0.96191406	0.038085938	0.16943359	0.065185547	0.024658203	0.079101563	0	44330	0	0	0
748	749	749	Category C	-0.37182617	-0.15576172	-0.80395508	0.37280273	0.054931641	0.33007813	0	0	28/6/2018	28	6	2018	16:47:27	60447	0.2	16	47	27	0	0.058837891	3.5288086	-0.3515625	-0.14379883	-0.88476563	1.8830566	0.083984375	0	0	0	0	0	0	0	0	0	0.96289063	0.037109375	0.11254883	-0.020019531	-0.01171875	0.080810547	0	44330	0	0	0
749	750	750	Category C	-0.2277832	-0.17993164	-0.94799805	0.3671875	0.052734375	0.33862305	0	0	28/6/2018	28	6	2018	16:47:27	60447	0.3	16	47	27	0	0.058837891	3.5288086	-0.3503418	-0.14404297	-0.88500977	0.30981445	0.14233398	0	0	0	0	0	0	0	0	0	0.96264648	0.037353516	0.22119141	0.12255859	-0.035644531	-0.062744141	0	44330	0	0	0
750	751	751	Category C	-0.37182617	-0.11987305	-0.93579102	0.3605957	0.052734375	0.34448242	0	0	28/6/2018	28	6	2018	16:47:27	60447	0.4	16	47	27	0	0.058837891	3.5288086	-0.34741211	-0.14379883	-0.88354492	1.7119141	0.062255859	0	0	0	0	0	0	0	0	0	0.96020508	0.039794922	0.1003418	-0.024169922	0.023925781	-0.052001953	0	44330	0	0	0
751	752	752	Category C	-0.43188477	-0.15576172	-0.89990234	0.36425781	0.054199219	0.33862305	0	0	28/6/2018	28	6	2018	16:47:27	60447	0.5	16	47	27	0	0.058837891	3.5288086	-0.34765625	-0.14233398	-0.88183594	2.0791016	0.086669922	0	0	0	0	0	0	0	0	0	0.95874023	0.041259766	0.11499023	-0.083984375	-0.013183594	-0.017822266	0	44330	0	0	0
752	753	753	Category C	-0.2878418	-0.095947266	-0.87597656	0.36914063	0.058837891	0.3359375	0	0	28/6/2018	28	6	2018	16:47:27	60447	0.6	16	47	27	0	0.058837891	3.5288086	-0.34375	-0.14257813	-0.88305664	2.2980957	0.073242188	0	0	0	0	0	0	0	0	0	0.95825195	0.041748047	0.10961914	0.055908203	0.046630859	0.007080078	0	44330	0	0	0
753	754	754	Category C	-0.2878418	-0.16796875	-0.671875	0.36889648	0.067138672	0.33398438	0	0	28/6/2018	28	6	2018	16:47:27	60447	0.7	16	47	27	0	0.058837891	3.5288086	-0.34082031	-0.14160156	-0.88427734	3.9694824	0.22045898	0	0	0	0	0	0	0	0	0	0.95825195	0.041748047	0.29174805	0.052978516	-0.026123047	0.21240234	0	44330	0	0	0
754	755	755	Category C	-0.21582031	-0.16796875	-0.94799805	0.39257813	0.068847656	0.30566406	0	0	28/6/2018	28	6	2018	16:47:27	60447	0.8	16	47	27	0	0.058837891	3.5288086	-0.34033203	-0.14111328	-0.88452148	4.2978516	0.14208984	0	0	0	0	0	0	0	0	0	0.95825195	0.041748047	0.21459961	0.12451172	-0.026611328	-0.063232422	0	44330	0	0	0
755	756	756	Category C	-0.40795898	-0.13183594	-1.0559082	0.35766602	0.057861328	0.34448242	0	0	28/6/2018	28	6	2018	16:47:27	60447	0.9	16	47	27	0	0.058837891	3.5288086	-0.33813477	-0.14038086	-0.88574219	4.1767578	0.18383789	0	0	0	0	0	0	0	0	0	0.95849609	0.041503906	0.24853516	-0.069580078	0.008544922	-0.16992188	0	44330	0	0	0
756	757	757	Category C	-0.44384766	-0.15576172	-1.0439453	0.36889648	0.059570313	0.33251953	0	0	28/6/2018	28	6	2018	16:47:28	60448	0	16	47	28	0	0.058837891	3.5288086	-0.33789063	-0.13891602	-0.88330078	4.0512695	0.19262695	0	0	0	0	0	0	0	0	0	0.95605469	0.043945313	0.28295898	-0.10571289	-0.016845703	-0.16040039	0	44330	0	0	0
757	758	758	Category C	-0.38378906	-0.17993164	-0.89990234	0.36035156	0.0625	0.34472656	0	0	28/6/2018	28	6	2018	16:47:28	60448	0.1	16	47	28	0	0.058837891	3.5288086	-0.33520508	-0.13891602	-0.88525391	4.4658203	0.064941406	0	0	0	0	0	0	0	0	0	0.95678711	0.043212891	0.10375977	-0.048339844	-0.041015625	-0.014404297	0	44330	0	0	0
758	759	759	Category C	-0.21582031	-0.071777344	-0.56396484	0.3918457	0.063476563	0.31030273	0	0	28/6/2018	28	6	2018	16:47:28	60448	0.2	16	47	28	0	0.058837891	3.5288086	-0.33813477	-0.13720703	-0.88793945	4.9306641	0.35253906	0	0	0	0	0	0	0	0	0	0.95996094	0.040039063	0.51196289	0.12231445	0.065429688	0.32397461	0	44330	0	0	0
759	760	760	Category C	-0.34790039	-0.15576172	-1.0319824	0.3996582	0.075683594	0.30200195	0	0	28/6/2018	28	6	2018	16:47:28	60448	0.3	16	47	28	0	0.058837891	3.5288086	-0.3359375	-0.13671875	-0.89013672	3.9858398	0.14355469	0	0	0	0	0	0	0	0	0	0.96118164	0.038818359	0.17236328	-0.01171875	-0.018798828	-0.14160156	0	44330	0	0	0
760	761	761	Category C	-0.32397461	-0.11987305	-0.87597656	0.35253906	0.059814453	0.3503418	0	0	28/6/2018	28	6	2018	16:47:28	60448	0.4	16	47	28	0	0.058837891	3.5288086	-0.3371582	-0.13647461	-0.8894043	2.7824707	0.025146484	0	0	0	0	0	0	0	0	0	0.9609375	0.0390625	0.043457031	0.013183594	0.016601563	0.013427734	0	44330	0	0	0
761	762	762	Category C	-0.29980469	-0.13183594	-0.94799805	0.38256836	0.052490234	0.32519531	0	0	28/6/2018	28	6	2018	16:47:28	60448	0.5	16	47	28	0	0.058837891	3.5288086	-0.33789063	-0.13525391	-0.88842773	3.1806641	0.070556641	0	0	0	0	0	0	0	0	0	0.96020508	0.039794922	0.10107422	0.038085938	0.003417969	-0.059326172	0	44330	0	0	0
762	763	763	Category C	-0.3359375	-0.16796875	-1.0439453	0.3605957	0.052734375	0.34448242	0	0	28/6/2018	28	6	2018	16:47:28	60448	0.6	16	47	28	0	0.058837891	3.5288086	-0.33764648	-0.1340332	-0.88525391	4.0539551	0.16186523	0	0	0	0	0	0	0	0	0	0.95703125	0.04296875	0.19384766	0.001708984	-0.033691406	-0.15844727	0	44330	0	0	0
763	764	764	Category C	-0.38378906	-0.047851563	-0.73193359	0.36303711	0.064941406	0.34277344	0	0	28/6/2018	28	6	2018	16:47:28	60448	0.7	16	47	28	0	0.058837891	3.5288086	-0.34033203	-0.13378906	-0.88891602	3.1037598	0.18408203	0	0	0	0	0	0	0	0	0	0.96142578	0.038574219	0.28637695	-0.043212891	0.0859375	0.15698242	0	44330	0	0	0
764	765	765	Category C	-0.2878418	-0.14379883	-1.0439453	0.36279297	0.056884766	0.33862305	0	0	28/6/2018	28	6	2018	16:47:28	60448	0.8	16	47	28	0	0.058837891	3.5288086	-0.33447266	-0.13256836	-0.88720703	2.671875	0.16381836	0	0	0	0	0	0	0	0	0	0.95751953	0.042480469	0.21435547	0.046630859	-0.010986328	-0.15649414	0	44330	0	0	0
765	766	766	Category C	-0.34790039	-0.15576172	-0.85180664	0.3503418	0.060791016	0.34936523	0	0	28/6/2018	28	6	2018	16:47:28	60448	0.9	16	47	28	0	0.058837891	3.5288086	-0.32519531	-0.13134766	-0.88574219	2.7404785	0.047363281	0	0	0	0	0	0	0	0	0	0.95263672	0.047363281	0.080810547	-0.022460938	-0.024169922	0.033935547	0	44330	0	0	0
766	767	767	Category C	-0.32397461	-0.095947266	-0.85180664	0.36938477	0.067382813	0.33081055	0	0	28/6/2018	28	6	2018	16:47:29	60449	0	16	47	29	0	0.058837891	3.5288086	-0.31982422	-0.13134766	-0.88720703	2.8232422	0.050537109	0	0	0	0	0	0	0	0	0	0.95239258	0.047607422	0.075195313	-0.00390625	0.035400391	0.035400391	0	44330	0	0	0
767	768	768	Category C	-0.29980469	-0.16796875	-0.87597656	0.35107422	0.081787109	0.34570313	0	0	28/6/2018	28	6	2018	16:47:29	60449	0.1	16	47	29	0	0.058837891	3.5288086	-0.31079102	-0.13110352	-0.88598633	1.8100586	0.039794922	0	0	0	0	0	0	0	0	0	0.94799805	0.052001953	0.058105469	0.010986328	-0.036621094	0.010009766	0	44330	0	0	0
768	769	769	Category C	-0.29980469	-0.15576172	-0.89990234	0.36279297	0.083007813	0.33398438	0	0	28/6/2018	28	6	2018	16:47:29	60449	0.2	16	47	29	0	0.058837891	3.5288086	-0.30322266	-0.12939453	-0.88574219	0.83325195	0.029785156	0	0	0	0	0	0	0	0	0	0.9453125	0.0546875	0.043457031	0.003417969	-0.026123047	-0.013916016	0	44330	0	0	0
769	770	770	Category C	-0.27587891	-0.16796875	-0.94799805	0.3581543	0.076171875	0.34790039	0	0	28/6/2018	28	6	2018	16:47:29	60449	0.3	16	47	29	0	0.058837891	3.4853027	-0.29541016	-0.13037109	-0.88598633	1.8649902	0.074951172	0	0	0	0	0	0	0	0	0	0.94311523	0.056884766	0.11889648	0.01953125	-0.037353516	-0.061767578	0	44330	0	0	0
770	771	771	Category C	-0.43188477	-0.071777344	-0.82788086	0.36547852	0.076171875	0.33300781	0	0	28/6/2018	28	6	2018	16:47:29	60449	0.4	16	47	29	0	0.058837891	3.4853027	-0.28735352	-0.13037109	-0.88427734	2.6335449	0.16577148	0	0	0	0	0	0	0	0	0	0.93896484	0.061035156	0.25952148	-0.14428711	0.05859375	0.056396484	0	44330	0	0	0
771	772	772	Category C	-0.49194336	-0.11987305	-0.91186523	0.36547852	0.072021484	0.34106445	0	0	28/6/2018	28	6	2018	16:47:29	60449	0.5	16	47	29	0	0.058837891	3.4853027	-0.27978516	-0.12866211	-0.88574219	1.8771973	0.21386719	0	0	0	0	0	0	0	0	0	0.93774414	0.062255859	0.24682617	-0.21191406	0.008789063	-0.025878906	0	44330	0	0	0
772	773	773	Category C	-0.25195313	-0.071777344	-0.69580078	0.35766602	0.066650391	0.34179688	0	0	28/6/2018	28	6	2018	16:47:29	60449	0.6	16	47	29	0	0.058837891	3.4853027	-0.2722168	-0.12670898	-0.88623047	0.73608398	0.19921875	0	0	0	0	0	0	0	0	0	0.93554688	0.064453125	0.265625	0.020263672	0.054931641	0.19042969	0	44330	0	0	0
773	774	774	Category C	-0.56396484	-0.19189453	-1.1159668	0.40332031	0.053222656	0.30151367	0	0	28/6/2018	28	6	2018	16:47:29	60449	0.7	16	47	29	0	0.058837891	3.4853027	-0.26293945	-0.12597656	-0.88427734	0.82128906	0.38525391	0	0	0	0	0	0	0	0	0	0.93115234	0.068847656	0.59814453	-0.30078125	-0.065673828	-0.23144531	0	44330	0	0	0
774	775	775	Category C	-0.32397461	-0.14379883	-0.88793945	0.33374023	0.046875	0.36572266	0	0	28/6/2018	28	6	2018	16:47:29	60449	0.8	16	47	29	0	0.058837891	3.4853027	-0.25317383	-0.125	-0.8840332	0.32568359	0.072998047	0	0	0	0	0	0	0	0	0	0.92797852	0.072021484	0.093017578	-0.070556641	-0.018554688	-0.003662109	0	44330	0	0	0
775	776	776	Category C	-0.3359375	-0.10791016	-0.91186523	0.38085938	0.049072266	0.32495117	0	0	28/6/2018	28	6	2018	16:47:29	60449	0.9	16	47	29	0	0.058837891	3.4853027	-0.24682617	-0.12524414	-0.88671875	2.0270996	0.093994141	0	0	0	0	0	0	0	0	0	0.92895508	0.071044922	0.13134766	-0.088867188	0.017333984	-0.024902344	0	44330	0	0	0
776	777	777	Category C	-0.34790039	-0.16796875	-0.85180664	0.36572266	0.050292969	0.33837891	0	0	28/6/2018	28	6	2018	16:47:30	60450	0	16	47	30	0	0.058837891	3.4853027	-0.23583984	-0.12524414	-0.88525391	2.911377	0.12426758	0	0	0	0	0	0	0	0	0	0.92456055	0.075439453	0.18798828	-0.11181641	-0.042480469	0.033447266	0	44330	0	0	0
777	778	778	Category C	-0.34790039	-0.095947266	-0.86376953	0.37231445	0.050292969	0.33081055	0	0	28/6/2018	28	6	2018	16:47:30	60450	0.1	16	47	30	0	0.058837891	3.4853027	-0.22827148	-0.12402344	-0.88525391	2.8659668	0.12451172	0	0	0	0	0	0	0	0	0	0.92260742	0.077392578	0.16918945	-0.11938477	0.028076172	0.021484375	0	44330	0	0	0
778	779	779	Category C	-0.34790039	-0.15576172	-0.93579102	0.36816406	0.046630859	0.33447266	0	0	28/6/2018	28	6	2018	16:47:30	60450	0.2	16	47	30	0	0.058837891	3.4853027	-0.21704102	-0.12280273	-0.8828125	2.2636719	0.14477539	0	0	0	0	0	0	0	0	0	0.91748047	0.082519531	0.21630859	-0.13061523	-0.032714844	-0.052734375	0	44330	0	0	0
779	780	780	Category C	-0.25195313	-0.11987305	-0.93579102	0.35961914	0.050537109	0.34326172	0	0	28/6/2018	28	6	2018	16:47:30	60450	0.3	16	47	30	0	0.058837891	3.4853027	-0.20922852	-0.12207031	-0.88598633	3.6179199	0.065429688	0	0	0	0	0	0	0	0	0	0.91845703	0.081542969	0.094482422	-0.042480469	0.002197266	-0.049560547	0	44330	0	0	0
780	781	781	Category C	-0.43188477	-0.11987305	-1.079834	0.37548828	0.04296875	0.32763672	0	0	28/6/2018	28	6	2018	16:47:30	60450	0.4	16	47	30	0	0.058837891	3.4853027	-0.2019043	-0.12207031	-0.8894043	4.5192871	0.2980957	0	0	0	0	0	0	0	0	0	0.92016602	0.079833984	0.42211914	-0.22973633	0.002197266	-0.19018555	0	44330	0	0	0
781	782	782	Category C	-0.17993164	-0.14379883	-0.61181641	0.35717773	0.057373047	0.34741211	0	0	28/6/2018	28	6	2018	16:47:30	60450	0.5	16	47	30	0	0.058837891	3.4853027	-0.19116211	-0.12011719	-0.88671875	3.9365234	0.27612305	0	0	0	0	0	0	0	0	0	0.91503906	0.084960938	0.30981445	0.011230469	-0.0234375	0.27490234	0	44330	0	0	0
782	783	783	Category C	-0.21582031	-0.15576172	-0.80395508	0.40795898	0.067626953	0.28808594	0	0	28/6/2018	28	6	2018	16:47:30	60450	0.6	16	47	30	0	0.058837891	3.4853027	-0.18408203	-0.12060547	-0.88769531	3.2373047	0.096191406	0	0	0	0	0	0	0	0	0	0.91479492	0.085205078	0.15039063	-0.031494141	-0.034912109	0.083740234	0	44330	0	0	0
783	784	784	Category C	-0.31176758	-0.095947266	-1.1279297	0.3425293	0.059082031	0.35742188	0	0	28/6/2018	28	6	2018	16:47:30	60450	0.7	16	47	30	0	0.058837891	3.4853027	-0.17602539	-0.11938477	-0.88696289	2.9912109	0.27734375	0	0	0	0	0	0	0	0	0	0.91210938	0.087890625	0.40014648	-0.13549805	0.0234375	-0.24072266	0	44330	0	0	0
784	785	785	Category C	-0.20385742	-0.14379883	-0.85180664	0.36889648	0.060302734	0.3359375	0	0	28/6/2018	28	6	2018	16:47:30	60450	0.8	16	47	30	0	0.058837891	3.4853027	-0.16699219	-0.11962891	-0.88793945	2.5009766	0.056884766	0	0	0	0	0	0	0	0	0	0.91137695	0.088623047	0.096923828	-0.036621094	-0.023925781	0.036132813	0	44330	0	0	0
785	786	786	Category C	-0.51586914	-0.15576172	-0.94799805	0.36938477	0.062255859	0.33374023	0	0	28/6/2018	28	6	2018	16:47:30	60450	0.9	16	47	30	0	0.058837891	3.4853027	-0.16040039	-0.11865234	-0.88989258	1.2487793	0.36181641	0	0	0	0	0	0	0	0	0	0.91210938	0.087890625	0.45019531	-0.35522461	-0.036865234	-0.057861328	0	44330	0	0	0
786	787	787	Category C	-0.21582031	-0.14379883	-0.63598633	0.36523438	0.067382813	0.33374023	0	0	28/6/2018	28	6	2018	16:47:31	60451	0	16	47	31	0	0.058837891	3.4853027	-0.15307617	-0.11791992	-0.88891602	0.097167969	0.26171875	0	0	0	0	0	0	0	0	0	0.90966797	0.090332031	0.34130859	-0.0625	-0.025634766	0.25292969	0	44330	0	0	0
787	788	788	Category C	-0.44384766	-0.17993164	-0.97192383	0.39038086	0.071533203	0.31567383	0	0	28/6/2018	28	6	2018	16:47:31	60451	0.1	16	47	31	0	0.058837891	3.4853027	-0.14477539	-0.11669922	-0.88842773	0.30419922	0.31665039	0	0	0	0	0	0	0	0	0	0.90771484	0.092285156	0.4453125	-0.29882813	-0.062988281	-0.083251953	0	44330	0	0	0
788	789	789	Category C	-0.39599609	-0.17993164	-0.93579102	0.36791992	0.071777344	0.3347168	0	0	28/6/2018	28	6	2018	16:47:31	60451	0.2	16	47	31	0	0.058837891	3.4853027	-0.13720703	-0.1159668	-0.8894043	1.3535156	0.27026367	0	0	0	0	0	0	0	0	0	0.9074707	0.092529297	0.36865234	-0.25854492	-0.063720703	-0.046142578	0	44330	0	0	0
789	790	790	Category C	-0.26391602	-0.11987305	-0.74389648	0.36791992	0.071777344	0.33300781	0	0	28/6/2018	28	6	2018	16:47:31	60451	0.3	16	47	31	0	0.058837891	3.4853027	-0.12866211	-0.11523438	-0.890625	0.86230469	0.19946289	0	0	0	0	0	0	0	0	0	0.90722656	0.092773438	0.28637695	-0.13500977	-0.004394531	0.14672852	0	44330	0	0	0
790	791	791	Category C	-0.39599609	-0.095947266	-0.70776367	0.37841797	0.053466797	0.32519531	0	0	28/6/2018	28	6	2018	16:47:31	60451	0.4	16	47	31	0	0.058837891	3.4853027	-0.12304688	-0.11425781	-0.88964844	0.5168457	0.32836914	0	0	0	0	0	0	0	0	0	0.90551758	0.094482422	0.47338867	-0.27270508	0.018310547	0.18188477	0	44330	0	0	0
791	792	792	Category C	-0.23999023	-0.047851563	-0.82788086	0.38476563	0.026123047	0.32250977	0	0	28/6/2018	28	6	2018	16:47:31	60451	0.5	16	47	31	0	0.058837891	3.4853027	-0.11523438	-0.11401367	-0.88891602	1.7868652	0.15356445	0	0	0	0	0	0	0	0	0	0.90356445	0.096435547	0.25170898	-0.12451172	0.066162109	0.061035156	0	44330	0	0	0
792	793	793	Category C	-0.32397461	-0.16796875	-0.95996094	0.35742188	0.029052734	0.34594727	0	0	28/6/2018	28	6	2018	16:47:31	60451	0.6	16	47	31	0	0.058837891	3.4853027	-0.10595703	-0.11303711	-0.88916016	3.0039063	0.23535156	0	0	0	0	0	0	0	0	0	0.90258789	0.097412109	0.34326172	-0.21777344	-0.0546875	-0.070556641	0	44330	0	0	0
793	794	794	Category C	-0.29980469	-0.16796875	-0.91186523	0.375	0.023193359	0.33813477	0	0	28/6/2018	28	6	2018	16:47:31	60451	0.7	16	47	31	0	0.058837891	3.4853027	-0.099121094	-0.11303711	-0.8894043	3.6025391	0.20898438	0	0	0	0	0	0	0	0	0	0.90209961	0.097900391	0.27758789	-0.20043945	-0.0546875	-0.022216797	0	44330	0	0	0
794	795	795	Category C	-0.29980469	-0.14379883	-0.99584961	0.35888672	0.020751953	0.35083008	0	0	28/6/2018	28	6	2018	16:47:31	60451	0.8	16	47	31	0	0.058837891	3.4853027	-0.092529297	-0.11230469	-0.89233398	3.7119141	0.23364258	0	0	0	0	0	0	0	0	0	0.90405273	0.095947266	0.34204102	-0.20703125	-0.03125	-0.10327148	0	44330	0	0	0
795	796	796	Category C	-0.37182617	-0.071777344	-0.89990234	0.359375	0.016357422	0.34692383	0	0	28/6/2018	28	6	2018	16:47:31	60451	0.9	16	47	31	0	0.058837891	3.4853027	-0.086669922	-0.11157227	-0.89160156	4.6499023	0.2878418	0	0	0	0	0	0	0	0	0	0.90283203	0.097167969	0.33300781	-0.28491211	0.039794922	-0.008056641	0	44330	0	0	0
796	797	797	Category C	-0.23999023	-0.11987305	-0.99584961	0.35693359	0.015380859	0.34570313	0	0	28/6/2018	28	6	2018	16:47:32	60452	0	16	47	32	0	0.058837891	3.4853027	-0.078369141	-0.11035156	-0.88916016	5.5515137	0.19360352	0	0	0	0	0	0	0	0	0	0.89941406	0.10058594	0.27709961	-0.16137695	-0.009277344	-0.10644531	0	44330	0	0	0
797	798	798	Category C	-0.39599609	-0.083984375	-0.85180664	0.35595703	0.019042969	0.34765625	0	0	28/6/2018	28	6	2018	16:47:32	60452	0.1	16	47	32	0	0.058837891	3.4853027	-0.069580078	-0.10961914	-0.88769531	4.8664551	0.3293457	0	0	0	0	0	0	0	0	0	0.8972168	0.1027832	0.38818359	-0.32617188	0.025634766	0.035888672	0	44330	0	0	0
798	799	799	Category C	-0.2277832	-0.13183594	-0.98388672	0.36328125	0.012695313	0.33862305	0	0	28/6/2018	28	6	2018	16:47:32	60452	0.2	16	47	32	0	0.058837891	3.4853027	-0.061279297	-0.1081543	-0.88769531	3.9299316	0.19335938	0	0	0	0	0	0	0	0	0	0.89624023	0.10375977	0.28588867	-0.16625977	-0.0234375	-0.095947266	0	44330	0	0	0
799	800	800	Category C	-0.39599609	-0.13183594	-0.94799805	0.35253906	0.019775391	0.35058594	0	0	28/6/2018	28	6	2018	16:47:32	60452	0.3	16	47	32	0	0.058837891	3.4853027	-0.055664063	-0.10766602	-0.89208984	1.3701172	0.34545898	0	0	0	0	0	0	0	0	0	0.90014648	0.099853516	0.41992188	-0.34008789	-0.023925781	-0.055664063	0	44330	0	0	0
800	801	801	Category C	-0.37182617	-0.083984375	-0.87597656	0.36450195	0.020751953	0.33886719	0	0	28/6/2018	28	6	2018	16:47:32	60452	0.4	16	47	32	0	0.058837891	3.4853027	-0.047607422	-0.10742188	-0.89038086	1.2683105	0.32519531	0	0	0	0	0	0	0	0	0	0.89794922	0.10205078	0.36181641	-0.32397461	0.0234375	0.014404297	0	44330	0	0	0
801	802	802	Category C	-0.13183594	-0.059814453	-0.64794922	0.37866211	0.028808594	0.32470703	0	0	28/6/2018	28	6	2018	16:47:32	60452	0.5	16	47	32	0	0.058837891	3.4853027	-0.040039063	-0.10693359	-0.89086914	13.162109	0.26391602	0	0	0	0	0	0	0	0	0	0.89819336	0.10180664	0.38183594	-0.091552734	0.047119141	0.24291992	0	44330	0	0	0
802	803	803	Category C	-0.63598633	-0.14379883	-1.1279297	0.38671875	0.022216797	0.3215332	0	0	28/6/2018	28	6	2018	16:47:32	60452	0.6	16	47	32	0	0.058837891	3.4853027	-0.033447266	-0.10620117	-0.89038086	31.960693	0.64868164	0	0	0	0	0	0	0	0	0	0.8972168	0.1027832	0.87744141	-0.60229492	-0.037353516	-0.23730469	0	44330	0	0	0
803	804	804	Category L	0.26391602	-0.095947266	-0.88793945	-0.34326172	0.095214844	0.35620117	0	0	28/6/2018	28	6	2018	16:50:28	60628	0.4	16	50	28	0	0.058837891	3.5288086	-0.026367188	-0.10498047	-0.88891602	79.256592	0.2902832	0	0	0	0	0	0	0	0	0	0.89550781	0.10449219	0.30029297	0.2902832	0.009033203	0.000976563	0	44330	0	0	0
804	805	805	Category L	0.26391602	-0.10791016	-0.88793945	-0.35229492	0.094970703	0.35083008	0	0	28/6/2018	28	6	2018	16:50:28	60628	0.5	16	50	28	0	0.058837891	3.5288086	-0.017333984	-0.10498047	-0.89038086	113.32617	0.28125	0	0	0	0	0	0	0	0	0	0.89672852	0.10327148	0.28662109	0.28125	-0.002685547	0.002441406	0	44330	0	0	0
805	806	806	Category L	0.27587891	-0.059814453	-0.89990234	-0.35546875	0.094238281	0.35693359	0	0	28/6/2018	28	6	2018	16:50:28	60628	0.6	16	50	28	0	0.058837891	3.5288086	-0.010742188	-0.10375977	-0.8894043	130.71509	0.29003906	0	0	0	0	0	0	0	0	0	0.89550781	0.10449219	0.34106445	0.28662109	0.043945313	-0.010253906	0	44330	0	0	0
806	807	807	Category L	0.29980469	-0.083984375	-0.88793945	-0.35107422	0.095947266	0.35205078	0	0	28/6/2018	28	6	2018	16:50:28	60628	0.7	16	50	28	0	0.058837891	3.5288086	-0.002929688	-0.10229492	-0.89013672	130.54956	0.3034668	0	0	0	0	0	0	0	0	0	0.89599609	0.10400391	0.32373047	0.30273438	0.018310547	0.002197266	0	44330	0	0	0
807	808	808	Category L	0.27587891	-0.083984375	-0.87597656	-0.35620117	0.096679688	0.35498047	0	0	28/6/2018	28	6	2018	16:50:28	60628	0.8	16	50	28	0	0.058837891	3.5288086	0.004638672	-0.10205078	-0.890625	131.36865	0.27197266	0	0	0	0	0	0	0	0	0	0.89648438	0.10351563	0.30395508	0.27099609	0.018066406	0.014648438	0	44330	0	0	0
808	809	809	Category L	0.27587891	-0.11987305	-0.89990234	-0.35009766	0.096679688	0.35717773	0	0	28/6/2018	28	6	2018	16:50:28	60628	0.9	16	50	28	0	0.058837891	3.5288086	0.011474609	-0.10083008	-0.890625	137.05078	0.26513672	0	0	0	0	0	0	0	0	0	0.89648438	0.10351563	0.29248047	0.26416016	-0.019042969	-0.009033203	0	44330	0	0	0
809	810	810	Category L	0.26391602	-0.083984375	-0.88793945	-0.35351563	0.096679688	0.35473633	0	0	28/6/2018	28	6	2018	16:50:29	60629	0	16	50	29	0	0.058837891	3.5288086	0.018066406	-0.1003418	-0.89086914	138.50684	0.24633789	0	0	0	0	0	0	0	0	0	0.89672852	0.10327148	0.26513672	0.24560547	0.016357422	0.002929688	0	44330	0	0	0
810	811	811	Category L	0.29980469	-0.071777344	-0.88793945	-0.3527832	0.09765625	0.35498047	0	0	28/6/2018	28	6	2018	16:50:29	60629	0.1	16	50	29	0	0.058837891	3.5288086	0.025390625	-0.098876953	-0.88989258	136.56543	0.27539063	0	0	0	0	0	0	0	0	0	0.89575195	0.10424805	0.3034668	0.27416992	0.027099609	0.001953125	0	44330	0	0	0
811	812	812	Category L	0.29980469	-0.035888672	-0.88793945	-0.35375977	0.096435547	0.35302734	0	0	28/6/2018	28	6	2018	16:50:29	60629	0.2	16	50	29	0	0.058837891	3.5288086	0.034179688	-0.099121094	-0.89038086	133.17236	0.27270508	0	0	0	0	0	0	0	0	0	0.89672852	0.10327148	0.33129883	0.26538086	0.063232422	0.002441406	0	44330	0	0	0
812	813	813	Category L	0.31176758	-0.083984375	-0.86376953	-0.35131836	0.10009766	0.35229492	0	0	28/6/2018	28	6	2018	16:50:29	60629	0.3	16	50	29	0	0.058837891	3.5288086	0.044189453	-0.098388672	-0.89013672	125.54321	0.26904297	0	0	0	0	0	0	0	0	0	0.89672852	0.10327148	0.30859375	0.26733398	0.014404297	0.026367188	0	44330	0	0	0
813	814	814	Category L	0.31176758	-0.083984375	-0.87597656	-0.34692383	0.098388672	0.35302734	0	0	28/6/2018	28	6	2018	16:50:29	60629	0.4	16	50	29	0	0.058837891	3.5288086	0.05078125	-0.098388672	-0.89257813	79.806152	0.26171875	0	0	0	0	0	0	0	0	0	0.89941406	0.10058594	0.29199219	0.26074219	0.014404297	0.016601563	0	44330	0	0	0
814	815	815	Category L	0.27587891	-0.11987305	-0.87597656	-0.35742188	0.10131836	0.35693359	0	0	28/6/2018	28	6	2018	16:50:29	60629	0.5	16	50	29	0	0.058837891	3.5288086	0.061279297	-0.096435547	-0.88964844	42.912354	0.21606445	0	0	0	0	0	0	0	0	0	0.89697266	0.10302734	0.25170898	0.21435547	-0.023193359	0.013671875	0	44330	0	0	0
815	816	816	Category L	0.27587891	-0.095947266	-0.86376953	-0.34936523	0.10107422	0.35327148	0	0	28/6/2018	28	6	2018	16:50:29	60629	0.6	16	50	29	0	0.058837891	3.5288086	0.068847656	-0.095214844	-0.88964844	22.404053	0.20849609	0	0	0	0	0	0	0	0	0	0.8972168	0.1027832	0.2331543	0.20678711	-0.000488281	0.025878906	0	44330	0	0	0
816	817	817	Category L	0.29980469	-0.10791016	-0.87597656	-0.35620117	0.096191406	0.35180664	0	0	28/6/2018	28	6	2018	16:50:29	60629	0.7	16	50	29	0	0.058837891	3.5288086	0.076416016	-0.094726563	-0.88891602	22.40625	0.22387695	0	0	0	0	0	0	0	0	0	0.8972168	0.1027832	0.24951172	0.22314453	-0.012939453	0.012939453	0	44330	0	0	0
817	818	818	Category L	0.31176758	-0.083984375	-0.91186523	-0.35986328	0.1003418	0.35595703	0	0	28/6/2018	28	6	2018	16:50:29	60629	0.8	16	50	29	0	0.058837891	3.5288086	0.083984375	-0.093505859	-0.88964844	20.339844	0.22875977	0	0	0	0	0	0	0	0	0	0.89868164	0.10131836	0.25927734	0.22753906	0.009521484	-0.021972656	0	44330	0	0	0
818	819	819	Category L	0.2878418	-0.023925781	-0.88793945	-0.35131836	0.10180664	0.35424805	0	0	28/6/2018	28	6	2018	16:50:29	60629	0.9	16	50	29	0	0.058837891	3.5288086	0.092773438	-0.092773438	-0.8894043	6.9394531	0.20678711	0	0	0	0	0	0	0	0	0	0.89916992	0.10083008	0.26538086	0.19482422	0.068847656	0.001464844	0	44330	0	0	0
819	820	820	Category L	0.32397461	-0.071777344	-0.88793945	-0.35644531	0.099365234	0.34863281	0	0	28/6/2018	28	6	2018	16:50:30	60630	0	16	50	30	0	0.058837891	3.5288086	0.099365234	-0.092041016	-0.88916016	0.89135742	0.2253418	0	0	0	0	0	0	0	0	0	0.8996582	0.1003418	0.24633789	0.22436523	0.020263672	0.001220703	0	44330	0	0	0
820	821	821	Category L	0.34790039	-0.071777344	-0.86376953	-0.35498047	0.1027832	0.34887695	0	0	28/6/2018	28	6	2018	16:50:30	60630	0.1	16	50	30	0	0.058837891	3.5288086	0.10644531	-0.091308594	-0.88818359	1.0397949	0.24316406	0	0	0	0	0	0	0	0	0	0.89916992	0.10083008	0.28540039	0.24121094	0.01953125	0.024414063	0	44330	0	0	0
821	822	822	Category L	0.2878418	-0.095947266	-0.89990234	-0.34155273	0.1027832	0.35522461	0	0	28/6/2018	28	6	2018	16:50:30	60630	0.2	16	50	30	0	0.058837891	3.5288086	0.11450195	-0.090820313	-0.88525391	1.5009766	0.17382813	0	0	0	0	0	0	0	0	0	0.8972168	0.1027832	0.19287109	0.1730957	-0.004882813	-0.014404297	0	44330	0	0	0
822	823	823	Category L	0.27587891	-0.10791016	-0.85180664	-0.36181641	0.10302734	0.34887695	0	0	28/6/2018	28	6	2018	16:50:30	60630	0.3	16	50	30	0	0.058837891	3.5288086	0.11791992	-0.090576172	-0.89013672	1.2109375	0.16333008	0	0	0	0	0	0	0	0	0	0.90234375	0.09765625	0.21313477	0.15771484	-0.017089844	0.038330078	0	44330	0	0	0
823	824	824	Category L	0.3359375	-0.083984375	-0.88793945	-0.35668945	0.10180664	0.35302734	0	0	28/6/2018	28	6	2018	16:50:30	60630	0.4	16	50	30	0	0.058837891	3.5288086	0.12426758	-0.088378906	-0.89233398	0.44970703	0.21142578	0	0	0	0	0	0	0	0	0	0.90527344	0.094726563	0.22045898	0.21142578	0.004394531	0.004394531	0	44330	0	0	0
824	825	825	Category L	0.2878418	-0.059814453	-0.87597656	-0.34863281	0.09765625	0.35595703	0	0	28/6/2018	28	6	2018	16:50:30	60630	0.5	16	50	30	0	0.058837891	3.5288086	0.12963867	-0.088623047	-0.89160156	0.48364258	0.16137695	0	0	0	0	0	0	0	0	0	0.90527344	0.094726563	0.20263672	0.15795898	0.028808594	0.015625	0	44330	0	0	0
825	826	826	Category L	0.27587891	-0.13183594	-0.85180664	-0.35473633	0.10351563	0.34912109	0	0	28/6/2018	28	6	2018	16:50:30	60630	0.6	16	50	30	0	0.058837891	3.5288086	0.13378906	-0.086914063	-0.89355469	1.7734375	0.15429688	0	0	0	0	0	0	0	0	0	0.90771484	0.092285156	0.22827148	0.1418457	-0.044677734	0.041748047	0	44330	0	0	0
826	827	827	Category L	0.34790039	-0.035888672	-0.86376953	-0.35205078	0.10107422	0.35107422	0	0	28/6/2018	28	6	2018	16:50:30	60630	0.7	16	50	30	0	0.058837891	3.5288086	0.14331055	-0.084716797	-0.89306641	2.2348633	0.2121582	0	0	0	0	0	0	0	0	0	0.90844727	0.091552734	0.28271484	0.2043457	0.048828125	0.029296875	0	44330	0	0	0
827	828	828	Category L	0.31176758	-0.059814453	-0.88793945	-0.35913086	0.10351563	0.34619141	0	0	28/6/2018	28	6	2018	16:50:30	60630	0.8	16	50	30	0	0.058837891	3.5288086	0.14819336	-0.083251953	-0.89672852	1.4799805	0.1652832	0	0	0	0	0	0	0	0	0	0.91259766	0.087402344	0.19555664	0.16333008	0.0234375	0.008789063	0	44330	0	0	0
828	829	829	Category L	0.31176758	-0.095947266	-0.89990234	-0.34521484	0.10375977	0.35546875	0	0	28/6/2018	28	6	2018	16:50:30	60630	0.9	16	50	30	0	0.058837891	3.5288086	0.15576172	-0.082275391	-0.89575195	0.13574219	0.15649414	0	0	0	0	0	0	0	0	0	0.9128418	0.087158203	0.17358398	0.15600586	-0.013427734	-0.00390625	0	44330	0	0	0
829	830	830	Category L	0.2277832	-0.10791016	-0.87597656	-0.34863281	0.10546875	0.35742188	0	0	28/6/2018	28	6	2018	16:50:31	60631	0	16	50	31	0	0.058837891	3.5288086	0.16333008	-0.080566406	-0.89428711	0.21704102	0.072265625	0	0	0	0	0	0	0	0	0	0.9128418	0.087158203	0.11010742	0.064208984	-0.027099609	0.018310547	0	44330	0	0	0
830	831	831	Category L	0.25195313	-0.083984375	-0.86376953	-0.36083984	0.10473633	0.35302734	0	0	28/6/2018	28	6	2018	16:50:31	60631	0.1	16	50	31	0	0.058837891	3.5288086	0.16845703	-0.078857422	-0.89672852	0.41040039	0.08984375	0	0	0	0	0	0	0	0	0	0.91577148	0.084228516	0.12133789	0.083251953	-0.004882813	0.032958984	0	44330	0	0	0
831	832	832	Category L	0.31176758	-0.083984375	-0.93579102	-0.34521484	0.10717773	0.35522461	0	0	28/6/2018	28	6	2018	16:50:31	60631	0.2	16	50	31	0	0.058837891	3.5288086	0.17578125	-0.077880859	-0.89916992	1.7087402	0.140625	0	0	0	0	0	0	0	0	0	0.91943359	0.080566406	0.17822266	0.13574219	-0.005859375	-0.036376953	0	44330	0	0	0
832	833	833	Category L	0.26391602	-0.095947266	-0.88793945	-0.35571289	0.10083008	0.34790039	0	0	28/6/2018	28	6	2018	16:50:31	60631	0.3	16	50	31	0	0.058837891	3.5288086	0.18139648	-0.078125	-0.90087891	2.4211426	0.085205078	0	0	0	0	0	0	0	0	0	0.92236328	0.077636719	0.11303711	0.082275391	-0.017578125	0.012939453	0	44330	0	0	0
833	834	834	Category L	0.23999023	-0.10791016	-0.89990234	-0.3371582	0.10620117	0.35961914	0	0	28/6/2018	28	6	2018	16:50:31	60631	0.4	16	50	31	0	0.058837891	3.5288086	0.18676758	-0.076171875	-0.90039063	1.6745605	0.061767578	0	0	0	0	0	0	0	0	0	0.92260742	0.077392578	0.085205078	0.052978516	-0.031494141	0.000488281	0	44330	0	0	0
834	835	835	Category L	0.25195313	-0.10791016	-0.89990234	-0.35131836	0.10888672	0.35107422	0	0	28/6/2018	28	6	2018	16:50:31	60631	0.5	16	50	31	0	0.058837891	3.5288086	0.19335938	-0.074951172	-0.8996582	1.3161621	0.066894531	0	0	0	0	0	0	0	0	0	0.92333984	0.076660156	0.091308594	0.058349609	-0.032714844	0	0	44330	0	0	0
835	836	836	Category L	0.23999023	-0.047851563	-0.85180664	-0.34667969	0.10546875	0.3581543	0	0	28/6/2018	28	6	2018	16:50:31	60631	0.6	16	50	31	0	0.058837891	3.5288086	0.19946289	-0.073974609	-0.90014648	2.4367676	0.068115234	0	0	0	0	0	0	0	0	0	0.92480469	0.075195313	0.11474609	0.040283203	0.026123047	0.048339844	0	44330	0	0	0
836	837	837	Category L	0.27587891	-0.083984375	-0.93579102	-0.35620117	0.092529297	0.35961914	0	0	28/6/2018	28	6	2018	16:50:31	60631	0.7	16	50	31	0	0.058837891	3.5288086	0.20678711	-0.073486328	-0.90039063	3.1899414	0.078125	0	0	0	0	0	0	0	0	0	0.92675781	0.073242188	0.11450195	0.068847656	-0.010253906	-0.03515625	0	44330	0	0	0
837	838	838	Category L	0.26391602	-0.059814453	-0.88793945	-0.3425293	0.075195313	0.36157227	0	0	28/6/2018	28	6	2018	16:50:31	60631	0.8	16	50	31	0	0.058837891	3.5288086	0.2121582	-0.071777344	-0.8996582	3.3132324	0.054199219	0	0	0	0	0	0	0	0	0	0.92700195	0.072998047	0.075439453	0.051513672	0.011962891	0.01171875	0	44330	0	0	0
838	839	839	Category L	0.23999023	-0.047851563	-0.91186523	-0.34204102	0.077148438	0.36572266	0	0	28/6/2018	28	6	2018	16:50:31	60631	0.9	16	50	31	0	0.058837891	3.5288086	0.21948242	-0.070800781	-0.90087891	3.2634277	0.032470703	0	0	0	0	0	0	0	0	0	0.92993164	0.070068359	0.054199219	0.020263672	0.022949219	-0.010742188	0	44330	0	0	0
839	840	840	Category L	0.29980469	-0.11987305	-0.89990234	-0.35205078	0.074951172	0.36132813	0	0	28/6/2018	28	6	2018	16:50:32	60632	0	16	50	32	0	0.058837891	3.5288086	0.22607422	-0.069091797	-0.89941406	4.09375	0.089355469	0	0	0	0	0	0	0	0	0	0.92993164	0.070068359	0.12451172	0.073486328	-0.050537109	-0.000244141	0	44330	0	0	0
840	841	841	Category L	0.27587891	-0.095947266	-0.92382813	-0.34277344	0.072753906	0.36962891	0	0	28/6/2018	28	6	2018	16:50:32	60632	0.1	16	50	32	0	0.058837891	3.5288086	0.23291016	-0.067382813	-0.8996582	4.5876465	0.056640625	0	0	0	0	0	0	0	0	0	0.93164063	0.068359375	0.095214844	0.042724609	-0.028320313	-0.023925781	0	44330	0	0	0
841	842	842	Category L	0.23999023	-0.059814453	-0.89990234	-0.3371582	0.079589844	0.36499023	0	0	28/6/2018	28	6	2018	16:50:32	60632	0.2	16	50	32	0	0.058837891	3.5191406	0.24023438	-0.06640625	-0.8996582	3.5559082	0.006591797	0	0	0	0	0	0	0	0	0	0.93359375	0.06640625	0.006835938	-0.000244141	0.006591797	0	0	44330	0	0	0
842	843	843	Category L	0.2277832	-0.071777344	-0.92382813	-0.34326172	0.071777344	0.36157227	0	0	28/6/2018	28	6	2018	16:50:32	60632	0.3	16	50	32	0	0.058837891	3.5191406	0.24438477	-0.065429688	-0.90332031	2.9104004	0.026855469	0	0	0	0	0	0	0	0	0	0.93823242	0.061767578	0.043212891	-0.016601563	-0.006103516	-0.020263672	0	44330	0	0	0
843	844	844	Category L	0.3359375	-0.047851563	-0.86376953	-0.34667969	0.076171875	0.36572266	0	0	28/6/2018	28	6	2018	16:50:32	60632	0.4	16	50	32	0	0.058837891	3.5191406	0.25488281	-0.063720703	-0.90087891	2.6303711	0.090332031	0	0	0	0	0	0	0	0	0	0.93847656	0.061523438	0.13427734	0.080810547	0.015869141	0.037109375	0	44330	0	0	0
844	845	845	Category L	0.23999023	-0.059814453	-0.95996094	-0.34130859	0.074707031	0.36865234	0	0	28/6/2018	28	6	2018	16:50:32	60632	0.5	16	50	32	0	0.058837891	3.5191406	0.25463867	-0.062744141	-0.90039063	1.947998	0.061035156	0	0	0	0	0	0	0	0	0	0.93798828	0.062011719	0.077148438	-0.014648438	0.002929688	-0.059326172	0	44330	0	0	0
845	846	846	Category L	0.26391602	-0.035888672	-0.91186523	-0.3425293	0.079589844	0.36083984	0	0	28/6/2018	28	6	2018	16:50:32	60632	0.6	16	50	32	0	0.058837891	3.5191406	0.25268555	-0.061279297	-0.90185547	1.3193359	0.029296875	0	0	0	0	0	0	0	0	0	0.9387207	0.061279297	0.046386719	0.010986328	0.025390625	-0.009765625	0	44330	0	0	0
846	847	847	Category L	0.31176758	-0.071777344	-0.88793945	-0.34033203	0.076904297	0.36572266	0	0	28/6/2018	28	6	2018	16:50:32	60632	0.7	16	50	32	0	0.058837891	3.5191406	0.25195313	-0.060546875	-0.90161133	1.4204102	0.062011719	0	0	0	0	0	0	0	0	0	0.93823242	0.061767578	0.084472656	0.059570313	-0.010986328	0.013671875	0	44330	0	0	0
847	848	848	Category L	0.23999023	-0.059814453	-0.87597656	-0.34228516	0.078857422	0.36889648	0	0	28/6/2018	28	6	2018	16:50:32	60632	0.8	16	50	32	0	0.058837891	3.5191406	0.25048828	-0.060058594	-0.90234375	1.5537109	0.028320313	0	0	0	0	0	0	0	0	0	0.93847656	0.061523438	0.037353516	-0.010498047	0.000244141	0.026367188	0	44330	0	0	0
848	849	849	Category L	0.2277832	-0.11987305	-0.92382813	-0.3449707	0.076904297	0.36181641	0	0	28/6/2018	28	6	2018	16:50:32	60632	0.9	16	50	32	0	0.058837891	3.5191406	0.24926758	-0.059326172	-0.90307617	1.1552734	0.067382813	0	0	0	0	0	0	0	0	0	0.9387207	0.061279297	0.10253906	-0.021484375	-0.060302734	-0.020507813	0	44330	0	0	0
849	850	850	Category L	0.32397461	-0.059814453	-0.86376953	-0.34033203	0.080810547	0.37597656	0	0	28/6/2018	28	6	2018	16:50:33	60633	0	16	50	33	0	0.058837891	3.5191406	0.25	-0.05859375	-0.90332031	0.80737305	0.083740234	0	0	0	0	0	0	0	0	0	0.93920898	0.060791016	0.11450195	0.073730469	-0.000976563	0.039550781	0	44330	0	0	0
850	851	851	Category L	0.26391602	-0.083984375	-0.87597656	-0.34692383	0.077880859	0.36157227	0	0	28/6/2018	28	6	2018	16:50:33	60633	0.1	16	50	33	0	0.058837891	3.5191406	0.24853516	-0.058105469	-0.90429688	0.22949219	0.041259766	0	0	0	0	0	0	0	0	0	0.93969727	0.060302734	0.069580078	0.015136719	-0.025878906	0.028320313	0	44330	0	0	0
851	852	852	Category L	0.29980469	-0.071777344	-0.88793945	-0.34033203	0.076904297	0.36694336	0	0	28/6/2018	28	6	2018	16:50:33	60633	0.2	16	50	33	0	0.058837891	3.5191406	0.24755859	-0.057128906	-0.90478516	0.43237305	0.056640625	0	0	0	0	0	0	0	0	0	0.93994141	0.060058594	0.083496094	0.052001953	-0.014404297	0.016845703	0	44330	0	0	0
852	853	853	Category L	0.27587891	-0.059814453	-0.88793945	-0.33618164	0.081298828	0.36572266	0	0	28/6/2018	28	6	2018	16:50:33	60633	0.3	16	50	33	0	0.058837891	3.5191406	0.24609375	-0.057128906	-0.9050293	1.6416016	0.034423828	0	0	0	0	0	0	0	0	0	0.93969727	0.060302734	0.049316406	0.029541016	-0.002441406	0.017089844	0	44330	0	0	0
853	854	854	Category L	0.27587891	-0.035888672	-0.88793945	-0.33276367	0.083984375	0.36938477	0	0	28/6/2018	28	6	2018	16:50:33	60633	0.4	16	50	33	0	0.058837891	3.5191406	0.24462891	-0.056396484	-0.90576172	1.9768066	0.041259766	0	0	0	0	0	0	0	0	0	0.93994141	0.060058594	0.069580078	0.031005859	0.020507813	0.017822266	0	44330	0	0	0
854	855	855	Category L	0.2878418	-0.059814453	-0.87597656	-0.34838867	0.082275391	0.35961914	0	0	28/6/2018	28	6	2018	16:50:33	60633	0.5	16	50	33	0	0.058837891	3.5191406	0.24316406	-0.055419922	-0.90625	1.2270508	0.054199219	0	0	0	0	0	0	0	0	0	0.93994141	0.060058594	0.079345703	0.044433594	-0.004150391	0.030273438	0	44330	0	0	0
855	856	856	Category L	0.26391602	-0.059814453	-0.86376953	-0.33618164	0.086914063	0.36938477	0	0	28/6/2018	28	6	2018	16:50:33	60633	0.6	16	50	33	0	0.058837891	3.5191406	0.2421875	-0.054443359	-0.90673828	1.5334473	0.048339844	0	0	0	0	0	0	0	0	0	0.94018555	0.059814453	0.069824219	0.021484375	-0.005126953	0.04296875	0	44330	0	0	0
856	857	857	Category L	0.26391602	-0.071777344	-0.91186523	-0.34936523	0.079345703	0.36083984	0	0	28/6/2018	28	6	2018	16:50:33	60633	0.7	16	50	33	0	0.058837891	3.5191406	0.24145508	-0.053466797	-0.9074707	1.5427246	0.029052734	0	0	0	0	0	0	0	0	0	0.94067383	0.059326172	0.044677734	0.022216797	-0.018066406	-0.004150391	0	44330	0	0	0
857	858	858	Category L	0.34790039	-0.035888672	-0.83984375	-0.3425293	0.078613281	0.36083984	0	0	28/6/2018	28	6	2018	16:50:33	60633	0.8	16	50	33	0	0.058837891	3.5191406	0.24023438	-0.052490234	-0.90771484	1.1257324	0.12817383	0	0	0	0	0	0	0	0	0	0.94042969	0.059570313	0.19213867	0.10742188	0.016601563	0.067871094	0	44330	0	0	0
858	859	859	Category L	0.19189453	-0.10791016	-0.92382813	-0.33789063	0.085693359	0.36328125	0	0	28/6/2018	28	6	2018	16:50:33	60633	0.9	16	50	33	0	0.058837891	3.5191406	0.23876953	-0.051513672	-0.90795898	0.25488281	0.074951172	0	0	0	0	0	0	0	0	0	0.94018555	0.059814453	0.11914063	-0.046875	-0.056152344	-0.015625	0	44330	0	0	0
859	860	860	Category L	0.31176758	-0.047851563	-0.85180664	-0.34204102	0.078125	0.36474609	0	0	28/6/2018	28	6	2018	16:50:34	60634	0	16	50	34	0	0.058837891	3.5191406	0.23779297	-0.051269531	-0.90820313	1.3928223	0.093017578	0	0	0	0	0	0	0	0	0	0.94042969	0.059570313	0.1340332	0.073730469	0.003417969	0.056396484	0	44330	0	0	0
860	861	861	Category L	0.20385742	-0.083984375	-0.83984375	-0.34130859	0.079589844	0.36889648	0	0	28/6/2018	28	6	2018	16:50:34	60634	0.1	16	50	34	0	0.058837891	3.5191406	0.23632813	-0.05078125	-0.90869141	2.3774414	0.083007813	0	0	0	0	0	0	0	0	0	0.94018555	0.059814453	0.13427734	-0.032470703	-0.032958984	0.068847656	0	44330	0	0	0
861	862	862	Category L	0.095947266	-0.13183594	-0.99584961	-0.33691406	0.069091797	0.36669922	0	0	28/6/2018	28	6	2018	16:50:34	60634	0.2	16	50	34	0	0.058837891	3.5191406	0.23461914	-0.050292969	-0.90942383	4.3618164	0.18237305	0	0	0	0	0	0	0	0	0	0.94067383	0.059326172	0.30639648	-0.13867188	-0.081298828	-0.086181641	0	44330	0	0	0
862	863	863	Category L	0.29980469	0.023925781	-0.99584961	-0.33886719	0.052734375	0.37011719	0	0	28/6/2018	28	6	2018	16:50:34	60634	0.3	16	50	34	0	0.058837891	3.5191406	0.23364258	-0.049560547	-0.90966797	6.8269043	0.13110352	0	0	0	0	0	0	0	0	0	0.94042969	0.059570313	0.22558594	0.065917969	0.073486328	-0.0859375	0	44330	0	0	0
863	864	864	Category L	0.11987305	-0.11987305	-1.0559082	-0.25854492	0.032714844	0.41772461	0	0	28/6/2018	28	6	2018	16:50:34	60634	0.4	16	50	34	0	0.058837891	3.5191406	0.23266602	-0.048339844	-0.91015625	7.722168	0.19750977	0	0	0	0	0	0	0	0	0	0.94067383	0.059326172	0.32983398	-0.11279297	-0.071289063	-0.14550781	0	44330	0	0	0
864	865	865	Category L	0.13183594	0	-1.0078125	-0.31933594	0.005371094	0.38793945	0	0	28/6/2018	28	6	2018	16:50:34	60634	0.5	16	50	34	0	0.058837891	3.5191406	0.23095703	-0.047851563	-0.91040039	8.3806152	0.14697266	0	0	0	0	0	0	0	0	0	0.94042969	0.059570313	0.24438477	-0.099121094	0.047851563	-0.097167969	0	44330	0	0	0
865	866	866	Category L	0.2277832	0.023925781	-0.91186523	-0.29467773	0.006835938	0.40136719	0	0	28/6/2018	28	6	2018	16:50:34	60634	0.6	16	50	34	0	0.058837891	3.5191406	0.22973633	-0.047607422	-0.91113281	9.8623047	0.071533203	0	0	0	0	0	0	0	0	0	0.94091797	0.059082031	0.074462891	-0.001953125	0.071533203	-0.000488281	0	44330	0	0	0
866	867	867	Category L	0.17993164	-0.023925781	-0.92382813	-0.30151367	0.010009766	0.39648438	0	0	28/6/2018	28	6	2018	16:50:34	60634	0.7	16	50	34	0	0.058837891	3.5191406	0.22900391	-0.046386719	-0.91210938	11.639893	0.055175781	0	0	0	0	0	0	0	0	0	0.94140625	0.05859375	0.083251953	-0.049072266	0.022460938	-0.011474609	0	44330	0	0	0
867	868	868	Category L	0.15576172	-0.10791016	-0.89990234	-0.29370117	0.013427734	0.39648438	0	0	28/6/2018	28	6	2018	16:50:34	60634	0.8	16	50	34	0	0.058837891	3.5191406	0.22705078	-0.046142578	-0.91259766	11.760498	0.095214844	0	0	0	0	0	0	0	0	0	0.94165039	0.058349609	0.14599609	-0.071289063	-0.061523438	0.012695313	0	44330	0	0	0
868	869	869	Category L	0.21582031	-0.035888672	-0.82788086	-0.30249023	0.008300781	0.39941406	0	0	28/6/2018	28	6	2018	16:50:34	60634	0.9	16	50	34	0	0.058837891	3.5191406	0.22607422	-0.045898438	-0.9128418	10.870605	0.086181641	0	0	0	0	0	0	0	0	0	0.94140625	0.05859375	0.10546875	-0.010253906	0.010009766	0.084960938	0	44330	0	0	0
869	870	870	Category L	0.14379883	0	-0.93579102	-0.2878418	0.01171875	0.40380859	0	0	28/6/2018	28	6	2018	16:50:35	60635	0	16	50	35	0	0.058837891	3.5191406	0.22485352	-0.045166016	-0.9128418	10.911865	0.095458984	0	0	0	0	0	0	0	0	0	0.94140625	0.05859375	0.14892578	-0.081054688	0.045166016	-0.022705078	0	44330	0	0	0
870	871	871	Category L	0.20385742	0	-0.89990234	-0.3059082	0.009765625	0.39428711	0	0	28/6/2018	28	6	2018	16:50:35	60635	0.1	16	50	35	0	0.058837891	3.5191406	0.22485352	-0.044433594	-0.91308594	11.419678	0.05078125	0	0	0	0	0	0	0	0	0	0.94140625	0.05859375	0.078613281	-0.020996094	0.044433594	0.013183594	0	44330	0	0	0
871	872	872	Category L	0.20385742	-0.083984375	-0.97192383	-0.29003906	0.010253906	0.40356445	0	0	28/6/2018	28	6	2018	16:50:35	60635	0.2	16	50	35	0	0.058837891	3.5191406	0.22412109	-0.043701172	-0.91333008	10.045654	0.073730469	0	0	0	0	0	0	0	0	0	0.94165039	0.058349609	0.11889648	-0.020263672	-0.040039063	-0.058349609	0	44330	0	0	0
872	873	873	Category L	0.095947266	0	-0.91186523	-0.29833984	0.008789063	0.39233398	0	0	28/6/2018	28	6	2018	16:50:35	60635	0.3	16	50	35	0	0.058837891	3.5191406	0.22290039	-0.04296875	-0.9128418	9.0947266	0.1340332	0	0	0	0	0	0	0	0	0	0.94067383	0.059326172	0.17114258	-0.12695313	0.04296875	0.000976563	0	44330	0	0	0
873	874	874	Category L	0.23999023	-0.071777344	-0.85180664	-0.30151367	0.010498047	0.39135742	0	0	28/6/2018	28	6	2018	16:50:35	60635	0.4	16	50	35	0	0.058837891	3.5191406	0.22216797	-0.042236328	-0.91333008	9.9523926	0.0703125	0	0	0	0	0	0	0	0	0	0.94091797	0.059082031	0.10864258	0.017578125	-0.029296875	0.061523438	0	44330	0	0	0
874	875	875	Category L	0.19189453	-0.071777344	-1.0319824	-0.27954102	-0.005859375	0.40649414	0	0	28/6/2018	28	6	2018	16:50:35	60635	0.5	16	50	35	0	0.058837891	3.5191406	0.22167969	-0.041015625	-0.91357422	10.185303	0.12573242	0	0	0	0	0	0	0	0	0	0.94091797	0.059082031	0.17871094	-0.029785156	-0.030517578	-0.11816406	0	44330	0	0	0
875	876	876	Category L	0.20385742	-0.023925781	-0.92382813	-0.30175781	-0.010742188	0.39379883	0	0	28/6/2018	28	6	2018	16:50:35	60635	0.6	16	50	35	0	0.058837891	3.5191406	0.22094727	-0.039794922	-0.91357422	9.0419922	0.025390625	0	0	0	0	0	0	0	0	0	0.94091797	0.059082031	0.04296875	-0.017089844	0.015869141	-0.010009766	0	44330	0	0	0
876	877	877	Category L	0.19189453	0.011962891	-0.93579102	-0.30249023	-0.020263672	0.39355469	0	0	28/6/2018	28	6	2018	16:50:35	60635	0.7	16	50	35	0	0.058837891	3.5191406	0.22045898	-0.039550781	-0.91455078	7.0043945	0.062744141	0	0	0	0	0	0	0	0	0	0.94165039	0.058349609	0.10131836	-0.028564453	0.051513672	-0.020996094	0	44330	0	0	0
877	878	878	Category L	0.17993164	0	-0.95996094	-0.3112793	-0.016845703	0.38842773	0	0	28/6/2018	28	6	2018	16:50:35	60635	0.8	16	50	35	0	0.058837891	3.5191406	0.21972656	-0.038818359	-0.91455078	6.1599121	0.071777344	0	0	0	0	0	0	0	0	0	0.94140625	0.05859375	0.12426758	-0.039794922	0.038818359	-0.045166016	0	44330	0	0	0
878	879	879	Category L	0.29980469	0	-0.86376953	-0.31665039	-0.025390625	0.38916016	0	0	28/6/2018	28	6	2018	16:50:35	60635	0.9	16	50	35	0	0.058837891	3.5191406	0.21899414	-0.038330078	-0.91479492	5.3134766	0.10302734	0	0	0	0	0	0	0	0	0	0.94140625	0.05859375	0.17016602	0.080566406	0.038330078	0.051025391	0	44330	0	0	0
879	880	880	Category L	0.15576172	0	-0.95996094	-0.30615234	-0.021972656	0.390625	0	0	28/6/2018	28	6	2018	16:50:36	60636	0	16	50	36	0	0.058837891	3.5304199	0.21850586	-0.038330078	-0.91552734	3.057373	0.0859375	0	0	0	0	0	0	0	0	0	0.94189453	0.058105469	0.14550781	-0.062744141	0.038330078	-0.044189453	0	44330	0	0	0
880	881	881	Category L	0.21582031	0	-0.88793945	-0.29492188	-0.010009766	0.39526367	0	0	28/6/2018	28	6	2018	16:50:36	60636	0.1	16	50	36	0	0.058837891	3.5304199	0.21704102	-0.038085938	-0.91674805	1.8227539	0.047851563	0	0	0	0	0	0	0	0	0	0.94287109	0.057128906	0.068359375	-0.001220703	0.038085938	0.028808594	0	44330	0	0	0
881	882	882	Category L	0.20385742	0.011962891	-0.93579102	-0.30175781	-0.016113281	0.39013672	0	0	28/6/2018	28	6	2018	16:50:36	60636	0.2	16	50	36	0	0.058837891	3.5304199	0.21826172	-0.037597656	-0.91625977	2.3796387	0.055175781	0	0	0	0	0	0	0	0	0	0.94262695	0.057373047	0.083496094	-0.014404297	0.049560547	-0.019287109	0	44330	0	0	0
882	883	883	Category L	0.20385742	-0.011962891	-0.93579102	-0.30737305	-0.017822266	0.38671875	0	0	28/6/2018	28	6	2018	16:50:36	60636	0.3	16	50	36	0	0.058837891	3.5304199	0.21826172	-0.036621094	-0.91650391	1.90625	0.034423828	0	0	0	0	0	0	0	0	0	0.94287109	0.057128906	0.058349609	-0.014404297	0.024658203	-0.019042969	0	44330	0	0	0
883	884	884	Category L	0.25195313	-0.011962891	-0.85180664	-0.30029297	-0.021972656	0.390625	0	0	28/6/2018	28	6	2018	16:50:36	60636	0.4	16	50	36	0	0.058837891	3.5304199	0.21875	-0.035888672	-0.91552734	0.50952148	0.075683594	0	0	0	0	0	0	0	0	0	0.94213867	0.057861328	0.12084961	0.032958984	0.023925781	0.063720703	0	44330	0	0	0
884	885	885	Category L	0.10791016	0.011962891	-0.99584961	-0.29760742	-0.017578125	0.39990234	0	0	28/6/2018	28	6	2018	16:50:36	60636	0.5	16	50	36	0	0.058837891	3.5304199	0.21728516	-0.036621094	-0.91479492	0.057617188	0.14453125	0	0	0	0	0	0	0	0	0	0.94091797	0.059082031	0.23901367	-0.109375	0.048583984	-0.080810547	0	44330	0	0	0
885	886	886	Category L	0.21582031	0	-0.88793945	-0.31225586	-0.015380859	0.38745117	0	0	28/6/2018	28	6	2018	16:50:36	60636	0.6	16	50	36	0	0.058837891	3.5304199	0.21826172	-0.036376953	-0.91455078	0.76928711	0.045166016	0	0	0	0	0	0	0	0	0	0.94091797	0.059082031	0.065673828	-0.002441406	0.036376953	0.026611328	0	44330	0	0	0
886	887	887	Category L	0.16796875	-0.047851563	-0.93579102	-0.28686523	-0.014160156	0.39819336	0	0	28/6/2018	28	6	2018	16:50:36	60636	0.7	16	50	36	0	0.058837891	3.5304199	0.21948242	-0.036132813	-0.9140625	1.5498047	0.057128906	0	0	0	0	0	0	0	0	0	0.94091797	0.059082031	0.084716797	-0.051513672	-0.011474609	-0.021484375	0	44330	0	0	0
887	888	888	Category L	0.17993164	-0.023925781	-0.93579102	-0.30175781	-0.009765625	0.3918457	0	0	28/6/2018	28	6	2018	16:50:36	60636	0.8	16	50	36	0	0.058837891	3.5304199	0.21850586	-0.035644531	-0.91479492	1.9680176	0.045410156	0	0	0	0	0	0	0	0	0	0.94116211	0.058837891	0.071533203	-0.038574219	0.01171875	-0.020751953	0	44330	0	0	0
888	889	889	Category L	0.34790039	-0.059814453	-0.92382813	-0.29760742	-0.020263672	0.39501953	0	0	28/6/2018	28	6	2018	16:50:36	60636	0.9	16	50	36	0	0.058837891	3.5304199	0.21948242	-0.035400391	-0.91479492	2.9304199	0.13085938	0	0	0	0	0	0	0	0	0	0.94140625	0.05859375	0.16137695	0.12817383	-0.024169922	-0.008789063	0	44330	0	0	0
889	890	890	Category L	0.14379883	-0.035888672	-0.97192383	-0.30175781	-0.012451172	0.39208984	0	0	28/6/2018	28	6	2018	16:50:37	60637	0	16	50	37	0	0.058837891	3.5304199	0.22070313	-0.034667969	-0.91430664	3.7387695	0.095947266	0	0	0	0	0	0	0	0	0	0.94116211	0.058837891	0.13549805	-0.076904297	-0.000976563	-0.057373047	0	44330	0	0	0
890	891	891	Category L	0.21582031	-0.011962891	-0.92382813	-0.29663086	-0.009033203	0.3972168	0	0	28/6/2018	28	6	2018	16:50:37	60637	0.1	16	50	37	0	0.058837891	3.5304199	0.22070313	-0.034667969	-0.91455078	3.2302246	0.024902344	0	0	0	0	0	0	0	0	0	0.94140625	0.05859375	0.036865234	-0.004882813	0.022705078	-0.009033203	0	44330	0	0	0
891	892	892	Category L	0.17993164	-0.035888672	-0.91186523	-0.29394531	-0.010742188	0.39526367	0	0	28/6/2018	28	6	2018	16:50:37	60637	0.2	16	50	37	0	0.058837891	3.5304199	0.22167969	-0.034179688	-0.91430664	1.9848633	0.041748047	0	0	0	0	0	0	0	0	0	0.94140625	0.05859375	0.045654297	-0.041748047	-0.001464844	0.002441406	0	44330	0	0	0
892	893	893	Category L	0.19189453	-0.011962891	-0.91186523	-0.30249023	-0.009765625	0.39306641	0	0	28/6/2018	28	6	2018	16:50:37	60637	0.3	16	50	37	0	0.058837891	3.5304199	0.22167969	-0.033935547	-0.91430664	1.2185059	0.037353516	0	0	0	0	0	0	0	0	0	0.94140625	0.05859375	0.054443359	-0.029785156	0.021972656	0.002441406	0	44330	0	0	0
893	894	894	Category L	0.19189453	-0.011962891	-0.92382813	-0.29736328	-0.008056641	0.39208984	0	0	28/6/2018	28	6	2018	16:50:37	60637	0.4	16	50	37	0	0.058837891	3.5304199	0.22216797	-0.033935547	-0.9140625	0.90161133	0.038574219	0	0	0	0	0	0	0	0	0	0.94116211	0.058837891	0.062011719	-0.030273438	0.021972656	-0.009521484	0	44330	0	0	0
894	895	895	Category L	0.21582031	-0.035888672	-0.91186523	-0.30102539	-0.010742188	0.39013672	0	0	28/6/2018	28	6	2018	16:50:37	60637	0.5	16	50	37	0	0.058837891	3.5304199	0.22290039	-0.034179688	-0.91381836	0.48828125	0.007568359	0	0	0	0	0	0	0	0	0	0.94116211	0.058837891	0.010742188	-0.007080078	-0.001464844	0.001953125	0	44330	0	0	0
895	896	896	Category L	0.20385742	-0.023925781	-0.92382813	-0.30249023	-0.009277344	0.3918457	0	0	28/6/2018	28	6	2018	16:50:37	60637	0.6	16	50	37	0	0.058837891	3.5304199	0.22290039	-0.033935547	-0.91357422	0.26977539	0.023925781	0	0	0	0	0	0	0	0	0	0.94091797	0.059082031	0.039306641	-0.019042969	0.010009766	-0.010009766	0	44330	0	0	0
896	897	897	Category L	0.20385742	-0.023925781	-0.88793945	-0.30615234	-0.01171875	0.39379883	0	0	28/6/2018	28	6	2018	16:50:37	60637	0.7	16	50	37	0	0.058837891	3.5304199	0.22363281	-0.033935547	-0.91333008	1.3974609	0.033691406	0	0	0	0	0	0	0	0	0	0.94091797	0.059082031	0.055419922	-0.019775391	0.010009766	0.025390625	0	44330	0	0	0
897	898	898	Category L	0.20385742	-0.011962891	-0.92382813	-0.30249023	-0.009277344	0.39086914	0	0	28/6/2018	28	6	2018	16:50:37	60637	0.8	16	50	37	0	0.058837891	3.5304199	0.22436523	-0.033935547	-0.9128418	1.8791504	0.031738281	0	0	0	0	0	0	0	0	0	0.94067383	0.059326172	0.053222656	-0.020507813	0.021972656	-0.010742188	0	44330	0	0	0
898	899	899	Category L	0.20385742	-0.011962891	-0.92382813	-0.30175781	-0.007324219	0.39306641	0	0	28/6/2018	28	6	2018	16:50:37	60637	0.9	16	50	37	0	0.058837891	3.5304199	0.22412109	-0.033935547	-0.91333008	2.0058594	0.031738281	0	0	0	0	0	0	0	0	0	0.94116211	0.058837891	0.052734375	-0.020263672	0.021972656	-0.010253906	0	44330	0	0	0
899	900	900	Category L	0.20385742	-0.023925781	-0.91186523	-0.3034668	-0.010009766	0.39208984	0	0	28/6/2018	28	6	2018	16:50:38	60638	0	16	50	38	0	0.058837891	3.5304199	0.22558594	-0.033447266	-0.91259766	2.3557129	0.023681641	0	0	0	0	0	0	0	0	0	0.94067383	0.059326172	0.032226563	-0.021728516	0.009521484	0.000732422	0	44330	0	0	0
900	901	901	Category L	0.21582031	-0.035888672	-0.93579102	-0.30200195	-0.006347656	0.39208984	0	0	28/6/2018	28	6	2018	16:50:38	60638	0.1	16	50	38	0	0.058837891	3.5304199	0.22583008	-0.033935547	-0.91259766	2.1806641	0.025390625	0	0	0	0	0	0	0	0	0	0.94067383	0.059326172	0.03515625	-0.010009766	-0.001708984	-0.022949219	0	44330	0	0	0
901	902	902	Category L	0.20385742	-0.035888672	-0.91186523	-0.30371094	-0.009277344	0.39111328	0	0	28/6/2018	28	6	2018	16:50:38	60638	0.2	16	50	38	0	0.058837891	3.5304199	0.22729492	-0.033447266	-0.91259766	1.4267578	0.023681641	0	0	0	0	0	0	0	0	0	0.94116211	0.058837891	0.026611328	-0.0234375	-0.002197266	0.000732422	0	44330	0	0	0
902	903	903	Category L	0.20385742	-0.011962891	-0.88793945	-0.3046875	-0.014404297	0.39013672	0	0	28/6/2018	28	6	2018	16:50:38	60638	0.3	16	50	38	0	0.058837891	3.5304199	0.23022461	-0.032226563	-0.91088867	0.17724609	0.040771484	0	0	0	0	0	0	0	0	0	0.94018555	0.059814453	0.070068359	-0.026367188	0.020263672	0.022949219	0	44330	0	0	0
903	904	904	Category L	0.19189453	-0.047851563	-0.91186523	-0.30712891	-0.009033203	0.39282227	0	0	28/6/2018	28	6	2018	16:50:38	60638	0.4	16	50	38	0	0.058837891	3.5304199	0.23071289	-0.033447266	-0.90917969	0.67358398	0.041259766	0	0	0	0	0	0	0	0	0	0.9387207	0.061279297	0.055419922	-0.038818359	-0.014160156	-0.002441406	0	44330	0	0	0
904	905	905	Category L	0.20385742	-0.035888672	-0.93579102	-0.3046875	-0.010986328	0.38867188	0	0	28/6/2018	28	6	2018	16:50:38	60638	0.5	16	50	38	0	0.058837891	3.5304199	0.23339844	-0.033203125	-0.90673828	0.57592773	0.041503906	0	0	0	0	0	0	0	0	0	0.93676758	0.063232422	0.061035156	-0.029541016	-0.002441406	-0.028808594	0	44330	0	0	0
905	906	906	Category L	0.20385742	-0.035888672	-0.92382813	-0.30249023	-0.004394531	0.39306641	0	0	28/6/2018	28	6	2018	16:50:38	60638	0.6	16	50	38	0	0.058837891	3.5304199	0.23583984	-0.033935547	-0.9050293	0.68359375	0.037109375	0	0	0	0	0	0	0	0	0	0.93579102	0.064208984	0.052490234	-0.031982422	-0.001708984	-0.018554688	0	44330	0	0	0
906	907	907	Category L	0.20385742	-0.011962891	-0.91186523	-0.30786133	-0.009033203	0.39086914	0	0	28/6/2018	28	6	2018	16:50:38	60638	0.7	16	50	38	0	0.058837891	3.5304199	0.22851563	-0.035400391	-0.90551758	1.2084961	0.034667969	0	0	0	0	0	0	0	0	0	0.93457031	0.065429688	0.054199219	-0.024658203	0.0234375	-0.006103516	0	44330	0	0	0
907	908	908	Category L	0.21582031	-0.047851563	-0.89990234	-0.3034668	-0.008056641	0.39086914	0	0	28/6/2018	28	6	2018	16:50:38	60638	0.8	16	50	38	0	0.058837891	3.5304199	0.2253418	-0.037109375	-0.90332031	1.2895508	0.014648438	0	0	0	0	0	0	0	0	0	0.93188477	0.068115234	0.023925781	-0.009521484	-0.010742188	0.003417969	0	44330	0	0	0
908	909	909	Category L	0.2277832	-0.023925781	-0.91186523	-0.30444336	-0.013427734	0.39355469	0	0	28/6/2018	28	6	2018	16:50:38	60638	0.9	16	50	38	0	0.058837891	3.5304199	0.21972656	-0.034423828	-0.90380859	1.2036133	0.015380859	0	0	0	0	0	0	0	0	0	0.93066406	0.069335938	0.026367188	0.0078125	0.010498047	-0.0078125	0	44330	0	0	0
909	910	910	Category L	0.21582031	-0.047851563	-0.88793945	-0.30249023	-0.002197266	0.39306641	0	0	28/6/2018	28	6	2018	16:50:39	60639	0	16	50	39	0	0.058837891	3.5304199	0.21411133	-0.034912109	-0.90405273	1.0415039	0.020507813	0	0	0	0	0	0	0	0	0	0.9296875	0.0703125	0.030517578	0.001464844	-0.012695313	0.016113281	0	44330	0	0	0
910	911	911	Category L	0.20385742	-0.035888672	-0.88793945	-0.30859375	-0.013183594	0.3918457	0	0	28/6/2018	28	6	2018	16:50:39	60639	0.1	16	50	39	0	0.058837891	3.5304199	0.20654297	-0.036865234	-0.90380859	1.1394043	0.016113281	0	0	0	0	0	0	0	0	0	0.92797852	0.072021484	0.019775391	-0.002685547	0.000976563	0.015869141	0	44330	0	0	0
911	912	912	Category L	0.20385742	-0.023925781	-0.89990234	-0.30175781	-0.007080078	0.39404297	0	0	28/6/2018	28	6	2018	16:50:39	60639	0.2	16	50	39	0	0.058837891	3.5304199	0.20214844	-0.038085938	-0.90283203	0.74072266	0.014648438	0	0	0	0	0	0	0	0	0	0.92602539	0.073974609	0.019042969	0.001464844	0.014160156	0.002929688	0	44330	0	0	0
912	913	913	Category L	0.20385742	-0.035888672	-0.91186523	-0.30639648	-0.009033203	0.39013672	0	0	28/6/2018	28	6	2018	16:50:39	60639	0.3	16	50	39	0	0.058837891	3.5304199	0.1953125	-0.037109375	-0.90234375	0.46850586	0.012695313	0	0	0	0	0	0	0	0	0	0.92382813	0.076171875	0.019287109	0.008300781	0.001220703	-0.009277344	0	44330	0	0	0
913	914	914	Category L	0.20385742	-0.011962891	-0.92382813	-0.3046875	-0.003173828	0.39208984	0	0	28/6/2018	28	6	2018	16:50:39	60639	0.4	16	50	39	0	0.058837891	3.5304199	0.19140625	-0.038330078	-0.90112305	1.232666	0.036621094	0	0	0	0	0	0	0	0	0	0.92211914	0.077880859	0.061035156	0.012207031	0.026367188	-0.022460938	0	44330	0	0	0
914	915	915	Category L	0.20385742	0	-0.91186523	-0.30883789	-0.009033203	0.39086914	0	0	28/6/2018	28	6	2018	16:50:39	60639	0.5	16	50	39	0	0.058837891	3.5304199	0.18359375	-0.039306641	-0.90429688	1.4030762	0.044921875	0	0	0	0	0	0	0	0	0	0.92358398	0.076416016	0.066894531	0.020019531	0.039306641	-0.007324219	0	44330	0	0	0
915	916	916	Category L	0.20385742	-0.035888672	-0.92382813	-0.30541992	-0.009277344	0.3918457	0	0	28/6/2018	28	6	2018	16:50:39	60639	0.6	16	50	39	0	0.058837891	3.5304199	0.1784668	-0.038818359	-0.90112305	1.6796875	0.033935547	0	0	0	0	0	0	0	0	0	0.91943359	0.080566406	0.05078125	0.025146484	0.002929688	-0.022460938	0	44330	0	0	0
916	917	917	Category L	0.20385742	-0.035888672	-0.92382813	-0.30615234	-0.006591797	0.38793945	0	0	28/6/2018	28	6	2018	16:50:39	60639	0.7	16	50	39	0	0.058837891	3.5304199	0.1706543	-0.038330078	-0.90087891	2.3830566	0.040039063	0	0	0	0	0	0	0	0	0	0.91772461	0.082275391	0.058349609	0.032958984	0.002441406	-0.022705078	0	44330	0	0	0
917	918	918	Category L	0.20385742	-0.011962891	-0.91186523	-0.3112793	-0.007324219	0.38989258	0	0	28/6/2018	28	6	2018	16:50:39	60639	0.8	16	50	39	0	0.059326172	3.5288086	0.16650391	-0.040527344	-0.89892578	2.3693848	0.048583984	0	0	0	0	0	0	0	0	0	0.9152832	0.084716797	0.078613281	0.037109375	0.028564453	-0.012695313	0	44330	0	0	0
918	919	919	Category L	0.20385742	-0.047851563	-0.97192383	-0.30371094	-0.002197266	0.39208984	0	0	28/6/2018	28	6	2018	16:50:39	60639	0.9	16	50	39	0	0.059326172	3.5288086	0.15991211	-0.041259766	-0.89941406	1.9023438	0.084716797	0	0	0	0	0	0	0	0	0	0.91455078	0.085449219	0.12255859	0.043701172	-0.006347656	-0.072265625	0	44330	0	0	0
919	920	920	Category L	0.17993164	-0.10791016	-0.99584961	-0.3112793	0.003662109	0.38891602	0	0	28/6/2018	28	6	2018	16:50:40	60640	0	16	50	40	0	0.059326172	3.5288086	0.15405273	-0.041259766	-0.90039063	2.8774414	0.11889648	0	0	0	0	0	0	0	0	0	0.91455078	0.085449219	0.1875	0.025634766	-0.06640625	-0.095214844	0	44330	0	0	0
920	921	921	Category L	0.37182617	-0.047851563	-0.88793945	-0.31054688	0	0.38769531	0	0	28/6/2018	28	6	2018	16:50:40	60640	0.1	16	50	40	0	0.059326172	3.5288086	0.14990234	-0.042724609	-0.89941406	4.8215332	0.22216797	0	0	0	0	0	0	0	0	0	0.9128418	0.087158203	0.23852539	0.22167969	-0.004882813	0.011474609	0	44330	0	0	0
921	922	922	Category L	0.25195313	0.011962891	-0.92382813	-0.31835938	0.011474609	0.38427734	0	0	28/6/2018	28	6	2018	16:50:40	60640	0.2	16	50	40	0	0.059326172	3.5288086	0.14624023	-0.04296875	-0.89746094	5.3408203	0.12182617	0	0	0	0	0	0	0	0	0	0.91015625	0.08984375	0.18676758	0.10546875	0.054931641	-0.026123047	0	44330	0	0	0
922	923	923	Category L	0.26391602	0	-0.85180664	-0.33691406	0.036132813	0.36816406	0	0	28/6/2018	28	6	2018	16:50:40	60640	0.3	16	50	40	0	0.059326172	3.5288086	0.14135742	-0.042236328	-0.89941406	5.1096191	0.13793945	0	0	0	0	0	0	0	0	0	0.91137695	0.088623047	0.21240234	0.12231445	0.042236328	0.047607422	0	44330	0	0	0
923	924	924	Category L	0.2277832	-0.10791016	-0.79199219	-0.36865234	0.047851563	0.3515625	0	0	28/6/2018	28	6	2018	16:50:40	60640	0.4	16	50	40	0	0.059326172	3.5288086	0.13671875	-0.044677734	-0.8996582	6.640625	0.15429688	0	0	0	0	0	0	0	0	0	0.91113281	0.088867188	0.26171875	0.090820313	-0.062988281	0.10766602	0	44330	0	0	0
924	925	925	Category L	0.31176758	-0.047851563	-0.93579102	-0.37426758	0.043212891	0.34155273	0	0	28/6/2018	28	6	2018	16:50:40	60640	0.5	16	50	40	0	0.059326172	3.5288086	0.1340332	-0.045654297	-0.90087891	8.4697266	0.1809082	0	0	0	0	0	0	0	0	0	0.91210938	0.087890625	0.21435547	0.17749023	-0.001953125	-0.034667969	0	44330	0	0	0
925	926	926	Category L	0.35986328	-0.011962891	-0.88793945	-0.375	0.046875	0.34155273	0	0	28/6/2018	28	6	2018	16:50:40	60640	0.6	16	50	40	0	0.059326172	3.5288086	0.12768555	-0.046142578	-0.90136719	8.7453613	0.23486328	0	0	0	0	0	0	0	0	0	0.91162109	0.088378906	0.27978516	0.23193359	0.034179688	0.013427734	0	44330	0	0	0
926	927	927	Category L	0.23999023	-0.035888672	-0.93579102	-0.36962891	0.041015625	0.34765625	0	0	28/6/2018	28	6	2018	16:50:40	60640	0.7	16	50	40	0	0.059326172	3.5288086	0.12426758	-0.047119141	-0.90283203	8.239502	0.12060547	0	0	0	0	0	0	0	0	0	0.91259766	0.087402344	0.15966797	0.11547852	0.011230469	-0.032714844	0	44330	0	0	0
927	928	928	Category L	0.31176758	-0.035888672	-0.87597656	-0.37060547	0.047851563	0.3425293	0	0	28/6/2018	28	6	2018	16:50:40	60640	0.8	16	50	40	0	0.059326172	3.5288086	0.11938477	-0.046875	-0.90283203	9.1157227	0.19433594	0	0	0	0	0	0	0	0	0	0.91186523	0.088134766	0.23022461	0.19213867	0.010986328	0.026855469	0	44330	0	0	0
928	929	929	Category L	0.32397461	-0.071777344	-0.88793945	-0.36450195	0.044433594	0.35083008	0	0	28/6/2018	28	6	2018	16:50:40	60640	0.9	16	50	40	0	0.059326172	3.5288086	0.11499023	-0.049072266	-0.90112305	10.568359	0.21044922	0	0	0	0	0	0	0	0	0	0.90966797	0.090332031	0.24462891	0.20874023	-0.022460938	0.013183594	0	44330	0	0	0
929	930	930	Category L	0.32397461	-0.047851563	-0.87597656	-0.37475586	0.048828125	0.34643555	0	0	28/6/2018	28	6	2018	16:50:41	60641	0	16	50	41	0	0.059326172	3.5288086	0.10742188	-0.049804688	-0.90063477	9.3522949	0.2175293	0	0	0	0	0	0	0	0	0	0.90844727	0.091552734	0.24291992	0.21630859	0.001953125	0.024658203	0	44330	0	0	0
930	931	931	Category L	0.3359375	-0.059814453	-0.86376953	-0.37402344	0.043457031	0.34545898	0	0	28/6/2018	28	6	2018	16:50:41	60641	0.1	16	50	41	0	0.059326172	3.5288086	0.10400391	-0.049804688	-0.90039063	7.2976074	0.23486328	0	0	0	0	0	0	0	0	0	0.90795898	0.092041016	0.27856445	0.23168945	-0.009765625	0.036621094	0	44330	0	0	0
931	932	932	Category L	0.31176758	-0.047851563	-0.88793945	-0.37329102	0.046875	0.34326172	0	0	28/6/2018	28	6	2018	16:50:41	60641	0.2	16	50	41	0	0.059326172	3.5288086	0.098144531	-0.050537109	-0.90234375	6.4489746	0.21386719	0	0	0	0	0	0	0	0	0	0.90917969	0.090820313	0.23095703	0.21337891	0.002685547	0.014404297	0	44330	0	0	0
932	933	933	Category L	0.31176758	-0.047851563	-0.86376953	-0.37158203	0.045166016	0.3425293	0	0	28/6/2018	28	6	2018	16:50:41	60641	0.3	16	50	41	0	0.059326172	3.5288086	0.094482422	-0.050292969	-0.90161133	6.112793	0.22045898	0	0	0	0	0	0	0	0	0	0.90795898	0.092041016	0.25756836	0.21704102	0.002441406	0.037841797	0	44330	0	0	0
933	934	934	Category L	0.32397461	-0.059814453	-0.87597656	-0.37060547	0.046142578	0.34350586	0	0	28/6/2018	28	6	2018	16:50:41	60641	0.4	16	50	41	0	0.059326172	3.5288086	0.088623047	-0.050537109	-0.90283203	4.3120117	0.23681641	0	0	0	0	0	0	0	0	0	0.90844727	0.091552734	0.27124023	0.23510742	-0.009033203	0.026855469	0	44330	0	0	0
934	935	935	Category L	0.29980469	-0.035888672	-0.85180664	-0.37231445	0.045166016	0.34130859	0	0	28/6/2018	28	6	2018	16:50:41	60641	0.5	16	50	41	0	0.059326172	3.5288086	0.084716797	-0.051757813	-0.90234375	2.0773926	0.22119141	0	0	0	0	0	0	0	0	0	0.90771484	0.092285156	0.28149414	0.21484375	0.015869141	0.050537109	0	44330	0	0	0
935	936	936	Category L	0.31176758	-0.059814453	-0.85180664	-0.37084961	0.046630859	0.34057617	0	0	28/6/2018	28	6	2018	16:50:41	60641	0.6	16	50	41	0	0.059326172	3.5288086	0.077148438	-0.050292969	-0.90307617	1.4179688	0.23999023	0	0	0	0	0	0	0	0	0	0.90771484	0.092285156	0.29492188	0.234375	-0.009277344	0.051269531	0	44330	0	0	0
936	937	937	Category L	0.32397461	-0.071777344	-0.87597656	-0.3684082	0.050292969	0.34179688	0	0	28/6/2018	28	6	2018	16:50:41	60641	0.7	16	50	41	0	0.059326172	3.5288086	0.074951172	-0.050292969	-0.8984375	1.4326172	0.25073242	0	0	0	0	0	0	0	0	0	0.90307617	0.096923828	0.29296875	0.2487793	-0.021240234	0.022460938	0	44330	0	0	0
937	938	938	Category L	0.3359375	-0.047851563	-0.87597656	-0.37182617	0.046875	0.33959961	0	0	28/6/2018	28	6	2018	16:50:41	60641	0.8	16	50	41	0	0.059326172	3.5288086	0.063720703	-0.053222656	-0.90795898	0.48339844	0.27392578	0	0	0	0	0	0	0	0	0	0.91186523	0.088134766	0.30981445	0.2722168	0.005371094	0.031982422	0	44330	0	0	0
938	939	939	Category L	0.31176758	-0.059814453	-0.85180664	-0.37451172	0.052246094	0.3425293	0	0	28/6/2018	28	6	2018	16:50:41	60641	0.9	16	50	41	0	0.059326172	3.5288086	0.060791016	-0.054443359	-0.90820313	0.70556641	0.25708008	0	0	0	0	0	0	0	0	0	0.91186523	0.088134766	0.3125	0.25073242	-0.005126953	0.056396484	0	44330	0	0	0
939	940	940	Category L	0.3359375	-0.083984375	-0.85180664	-0.37182617	0.048828125	0.34155273	0	0	28/6/2018	28	6	2018	16:50:42	60642	0	16	50	42	0	0.059326172	3.5288086	0.053955078	-0.055908203	-0.90942383	0.41235352	0.28881836	0	0	0	0	0	0	0	0	0	0.9128418	0.087158203	0.36743164	0.28173828	-0.027832031	0.057617188	0	44330	0	0	0
940	941	941	Category L	0.31176758	-0.047851563	-0.85180664	-0.37084961	0.044433594	0.34155273	0	0	28/6/2018	28	6	2018	16:50:42	60642	0.1	16	50	42	0	0.059326172	3.5288086	0.048583984	-0.056152344	-0.90991211	0.12573242	0.26953125	0	0	0	0	0	0	0	0	0	0.91308594	0.086914063	0.32958984	0.26293945	0.008300781	0.058105469	0	44330	0	0	0
941	942	942	Category L	0.3359375	-0.047851563	-0.86376953	-0.37329102	0.045166016	0.34033203	0	0	28/6/2018	28	6	2018	16:50:42	60642	0.2	16	50	42	0	0.059326172	3.5288086	0.043457031	-0.057128906	-0.90991211	0.27441406	0.29614258	0	0	0	0	0	0	0	0	0	0.9128418	0.087158203	0.34790039	0.29223633	0.009277344	0.046142578	0	44330	0	0	0
942	943	943	Category L	0.32397461	-0.071777344	-0.85180664	-0.36889648	0.048583984	0.34350586	0	0	28/6/2018	28	6	2018	16:50:42	60642	0.3	16	50	42	0	0.059326172	3.5288086	0.0390625	-0.055175781	-0.9074707	1.2717285	0.29052734	0	0	0	0	0	0	0	0	0	0.90991211	0.090087891	0.35668945	0.28466797	-0.016357422	0.055664063	0	44330	0	0	0
943	944	944	Category L	0.3359375	-0.095947266	-0.85180664	-0.37231445	0.047119141	0.34472656	0	0	28/6/2018	28	6	2018	16:50:42	60642	0.4	16	50	42	0	0.059326172	3.5288086	0.034423828	-0.054443359	-0.90795898	1.7915039	0.30932617	0	0	0	0	0	0	0	0	0	0.91040039	0.089599609	0.39916992	0.30126953	-0.041259766	0.056152344	0	44330	0	0	0
944	945	945	Category L	0.3359375	-0.059814453	-0.87597656	-0.37402344	0.050292969	0.33959961	0	0	28/6/2018	28	6	2018	16:50:42	60642	0.5	16	50	42	0	0.059326172	3.5288086	0.028076172	-0.054931641	-0.91064453	1.8037109	0.30957031	0	0	0	0	0	0	0	0	0	0.91259766	0.087402344	0.34716797	0.30761719	-0.004638672	0.034667969	0	44330	0	0	0
945	946	946	Category E	-0.35986328	-0.083984375	-0.95996094	-0.077880859	0.0390625	0.47802734	0	0	28/6/2018	28	6	2018	16:51:24	60684	0.7	16	51	24	0	0.059326172	3.5288086	0.023925781	-0.055175781	-0.91088867	3.3898926	0.38793945	0	0	0	0	0	0	0	0	0	0.91308594	0.086914063	0.46142578	-0.38378906	-0.028564453	-0.048828125	0	44330	0	0	0
946	947	947	Category E	-0.071777344	-0.15576172	-0.74389648	-0.088623047	0.052490234	0.47509766	0	0	28/6/2018	28	6	2018	16:51:24	60684	0.8	16	51	24	0	0.059326172	3.5288086	0.01953125	-0.055175781	-0.91088867	6.1291504	0.21508789	0	0	0	0	0	0	0	0	0	0.9128418	0.087158203	0.35864258	-0.091308594	-0.1003418	0.16699219	0	44330	0	0	0
947	948	948	Category E	-0.29980469	0.095947266	-0.93579102	-0.074462891	0.088378906	0.47119141	0	0	28/6/2018	28	6	2018	16:51:24	60684	0.9	16	51	24	0	0.059326172	3.5288086	0.015136719	-0.055908203	-0.91088867	7.7172852	0.35058594	0	0	0	0	0	0	0	0	0	0.9128418	0.087158203	0.49169922	-0.31494141	0.15185547	-0.024658203	0	44330	0	0	0
948	949	949	Category E	-0.2277832	-0.071777344	-0.83984375	-0.081787109	0.13134766	0.46484375	0	0	28/6/2018	28	6	2018	16:51:25	60685	0	16	51	25	0	0.059326172	3.5288086	0.010253906	-0.057128906	-0.91259766	8.6074219	0.24926758	0	0	0	0	0	0	0	0	0	0.91430664	0.085693359	0.32519531	-0.23803711	-0.014404297	0.072753906	0	44330	0	0	0
949	950	950	Category E	-0.45581055	-0.15576172	-0.92382813	-0.069824219	0.15014648	0.46264648	0	0	28/6/2018	28	6	2018	16:51:25	60685	0.1	16	51	25	0	0.059326172	3.5288086	0.005859375	-0.057617188	-0.91137695	12.383057	0.47192383	0	0	0	0	0	0	0	0	0	0.91308594	0.086914063	0.57202148	-0.46166992	-0.097900391	-0.012207031	0	44330	0	0	0
950	951	951	Category E	-0.15576172	-0.10791016	-0.82788086	-0.070068359	0.16479492	0.46069336	0	0	28/6/2018	28	6	2018	16:51:25	60685	0.2	16	51	25	0	0.059326172	3.5288086	0.000976563	-0.059570313	-0.91381836	17.30249	0.18505859	0	0	0	0	0	0	0	0	0	0.91577148	0.084228516	0.29101563	-0.15673828	-0.048095703	0.0859375	0	44330	0	0	0
951	952	952	Category E	-0.34790039	0	-0.92382813	-0.005371094	0.17797852	0.45947266	0	0	28/6/2018	28	6	2018	16:51:25	60685	0.3	16	51	25	0	0.059326172	3.5288086	-0.003662109	-0.060302734	-0.9140625	20.265625	0.34936523	0	0	0	0	0	0	0	0	0	0.91625977	0.083740234	0.4140625	-0.34399414	0.060302734	-0.009521484	0	44330	0	0	0
952	953	953	Category E	-0.20385742	-0.095947266	-0.82788086	-0.043701172	0.18579102	0.45678711	0	0	28/6/2018	28	6	2018	16:51:25	60685	0.4	16	51	25	0	0.059326172	3.5288086	-0.008056641	-0.062011719	-0.91333008	21.894531	0.21606445	0	0	0	0	0	0	0	0	0	0.9152832	0.084716797	0.31494141	-0.19555664	-0.033691406	0.085449219	0	44330	0	0	0
953	954	954	Category E	-0.39599609	-0.15576172	-1.1037598	-0.033935547	0.17797852	0.45898438	0	0	28/6/2018	28	6	2018	16:51:25	60685	0.5	16	51	25	0	0.058837891	3.4820801	-0.012695313	-0.063476563	-0.9152832	26.791504	0.43676758	0	0	0	0	0	0	0	0	0	0.91748047	0.082519531	0.66381836	-0.38305664	-0.092041016	-0.18823242	0	44330	0	0	0
954	955	955	Category E	-0.20385742	-0.023925781	-0.76782227	-0.084960938	0.19335938	0.44897461	0	0	28/6/2018	28	6	2018	16:51:25	60685	0.6	16	51	25	0	0.058837891	3.4820801	-0.016845703	-0.065429688	-0.91479492	32.349609	0.24145508	0	0	0	0	0	0	0	0	0	0.91748047	0.082519531	0.37548828	-0.18676758	0.041503906	0.14697266	0	44330	0	0	0
955	956	956	Category E	-0.43188477	0.011962891	-0.91186523	-0.038330078	0.22216797	0.44580078	0	0	28/6/2018	28	6	2018	16:51:25	60685	0.7	16	51	25	0	0.058837891	3.4820801	-0.021484375	-0.065429688	-0.91552734	33.903809	0.41748047	0	0	0	0	0	0	0	0	0	0.91821289	0.081787109	0.49145508	-0.41015625	0.077392578	0.003662109	0	44330	0	0	0
956	957	957	Category E	-0.14379883	-0.15576172	-0.77978516	0.001953125	0.21508789	0.44750977	0	0	28/6/2018	28	6	2018	16:51:25	60685	0.8	16	51	25	0	0.058837891	3.4820801	-0.025146484	-0.067626953	-0.91503906	34.016357	0.20019531	0	0	0	0	0	0	0	0	0	0.91796875	0.08203125	0.34179688	-0.1184082	-0.087890625	0.13525391	0	44330	0	0	0
957	958	958	Category E	-0.3359375	-0.059814453	-0.99584961	0.024658203	0.22338867	0.44726563	0	0	28/6/2018	28	6	2018	16:51:25	60685	0.9	16	51	25	0	0.058837891	3.4820801	-0.028076172	-0.070068359	-0.91479492	36.260742	0.31811523	0	0	0	0	0	0	0	0	0	0.91796875	0.08203125	0.39868164	-0.30761719	0.010253906	-0.080810547	0	44330	0	0	0
958	959	959	Category E	-0.17993164	-0.011962891	-0.94799805	-0.016357422	0.23046875	0.44140625	0	0	28/6/2018	28	6	2018	16:51:26	60686	0	16	51	26	0	0.058837891	3.4820801	-0.032714844	-0.069824219	-0.91479492	38.578369	0.16137695	0	0	0	0	0	0	0	0	0	0.91796875	0.08203125	0.23803711	-0.14697266	0.057861328	-0.032958984	0	44330	0	0	0
959	960	960	Category E	-0.17993164	-0.10791016	-0.87597656	-0.005371094	0.22729492	0.44262695	0	0	28/6/2018	28	6	2018	16:51:26	60686	0.1	16	51	26	0	0.058837891	3.4820801	-0.035644531	-0.070556641	-0.91381836	37.618408	0.15356445	0	0	0	0	0	0	0	0	0	0.91723633	0.082763672	0.21923828	-0.14404297	-0.037109375	0.037841797	0	44330	0	0	0
960	961	961	Category E	-0.059814453	-0.023925781	-0.7199707	-0.005615234	0.22802734	0.44335938	0	0	28/6/2018	28	6	2018	16:51:26	60686	0.2	16	51	26	0	0.058837891	3.4820801	-0.040527344	-0.069824219	-0.91479492	34.664307	0.20092773	0	0	0	0	0	0	0	0	0	0.91821289	0.081787109	0.25976563	-0.019042969	0.045898438	0.19482422	0	44330	0	0	0
961	962	962	Category E	-0.20385742	0.071777344	-1.0917969	0.003662109	0.23413086	0.44311523	0	0	28/6/2018	28	6	2018	16:51:26	60686	0.3	16	51	26	0	0.058837891	3.4820801	-0.045410156	-0.069335938	-0.91479492	34.153564	0.27612305	0	0	0	0	0	0	0	0	0	0.91845703	0.081542969	0.47631836	-0.15820313	0.14111328	-0.17675781	0	44330	0	0	0
962	963	963	Category E	-0.15576172	-0.20385742	-0.95996094	-0.12695313	0.23657227	0.43188477	0	0	28/6/2018	28	6	2018	16:51:26	60686	0.4	16	51	26	0	0.058837891	3.4820801	-0.052734375	-0.068603516	-0.9152832	31.707764	0.17553711	0	0	0	0	0	0	0	0	0	0.91918945	0.080810547	0.28271484	-0.1027832	-0.13500977	-0.044433594	0	44330	0	0	0
963	964	964	Category E	0.035888672	-0.095947266	-0.95996094	-0.007568359	0.22631836	0.44262695	0	0	28/6/2018	28	6	2018	16:51:26	60686	0.5	16	51	26	0	0.058837891	3.4820801	-0.057861328	-0.068115234	-0.91650391	25.307861	0.10693359	0	0	0	0	0	0	0	0	0	0.92089844	0.079101563	0.16479492	0.09375	-0.027587891	-0.043212891	0	44330	0	0	0
964	965	965	Category E	-0.40795898	-0.023925781	-1.0319824	-0.044921875	0.23754883	0.43994141	0	0	28/6/2018	28	6	2018	16:51:26	60686	0.6	16	51	26	0	0.058837891	3.4820801	-0.063232422	-0.066650391	-0.91772461	19.35791	0.36547852	0	0	0	0	0	0	0	0	0	0.92211914	0.077880859	0.50170898	-0.34448242	0.042724609	-0.11401367	0	44330	0	0	0
965	966	966	Category E	-0.059814453	-0.083984375	-1.0078125	-0.082275391	0.23242188	0.43896484	0	0	28/6/2018	28	6	2018	16:51:26	60686	0.7	16	51	26	0	0.058837891	3.4820801	-0.0703125	-0.065673828	-0.91845703	12.727783	0.091552734	0	0	0	0	0	0	0	0	0	0.92358398	0.076416016	0.11767578	0.010498047	-0.018066406	-0.089111328	0	44330	0	0	0
966	967	967	Category E	-0.21582031	-0.023925781	-0.92382813	-0.030029297	0.22924805	0.44287109	0	0	28/6/2018	28	6	2018	16:51:26	60686	0.8	16	51	26	0	0.058837891	3.4820801	-0.077148438	-0.065673828	-0.91870117	5.9672852	0.14477539	0	0	0	0	0	0	0	0	0	0.92431641	0.075683594	0.18530273	-0.13842773	0.041748047	-0.004882813	0	44330	0	0	0
967	968	968	Category E	-0.16796875	-0.19189453	-0.80395508	-0.071777344	0.20117188	0.44824219	0	0	28/6/2018	28	6	2018	16:51:26	60686	0.9	16	51	26	0	0.058837891	3.4820801	-0.081542969	-0.064697266	-0.91918945	1.5473633	0.19189453	0	0	0	0	0	0	0	0	0	0.92504883	0.074951172	0.32861328	-0.086181641	-0.12695313	0.11523438	0	44330	0	0	0
968	969	969	Category E	-0.25195313	-0.11987305	-0.88793945	-0.081787109	0.18676758	0.45166016	0	0	28/6/2018	28	6	2018	16:51:27	60687	0	16	51	27	0	0.058837891	3.4820801	-0.085449219	-0.062255859	-0.9152832	7.1633301	0.17797852	0	0	0	0	0	0	0	0	0	0.92138672	0.078613281	0.25097656	-0.16625977	-0.057373047	0.02734375	0	44330	0	0	0
969	970	970	Category E	-0.14379883	-0.035888672	-0.95996094	-0.094238281	0.19091797	0.44897461	0	0	28/6/2018	28	6	2018	16:51:27	60687	0.1	16	51	27	0	0.058837891	3.4820801	-0.093994141	-0.062011719	-0.91674805	11.405029	0.070556641	0	0	0	0	0	0	0	0	0	0.92382813	0.076171875	0.11889648	-0.049560547	0.026123047	-0.04296875	0	44330	0	0	0
970	971	971	Category E	-0.25195313	-0.083984375	-1.079834	-0.075927734	0.18115234	0.45092773	0	0	28/6/2018	28	6	2018	16:51:27	60687	0.2	16	51	27	0	0.058837891	3.4820801	-0.1015625	-0.063964844	-0.91870117	15.302246	0.22119141	0	0	0	0	0	0	0	0	0	0.92651367	0.073486328	0.33129883	-0.15014648	-0.020019531	-0.16088867	0	44330	0	0	0
971	972	972	Category E	-0.10791016	0	-0.85180664	-0.10351563	0.17626953	0.45019531	0	0	28/6/2018	28	6	2018	16:51:27	60687	0.3	16	51	27	0	0.058837891	3.4820801	-0.10717773	-0.063964844	-0.91845703	18.093506	0.092285156	0	0	0	0	0	0	0	0	0	0.92700195	0.072998047	0.13134766	-0.000488281	0.063964844	0.066650391	0	44330	0	0	0
972	973	973	Category E	-0.27587891	-0.035888672	-0.99584961	-0.044677734	0.17797852	0.45751953	0	0	28/6/2018	28	6	2018	16:51:27	60687	0.4	16	51	27	0	0.058837891	3.4820801	-0.11352539	-0.065673828	-0.91992188	16.878418	0.18139648	0	0	0	0	0	0	0	0	0	0.92919922	0.070800781	0.26806641	-0.16210938	0.029785156	-0.075683594	0	44330	0	0	0
973	974	974	Category E	-0.11987305	-0.11987305	-0.88793945	-0.082275391	0.15966797	0.45751953	0	0	28/6/2018	28	6	2018	16:51:27	60687	0.5	16	51	27	0	0.058837891	3.4820801	-0.11987305	-0.067382813	-0.92138672	13.983398	0.062011719	0	0	0	0	0	0	0	0	0	0.93164063	0.068359375	0.0859375	0	-0.052246094	0.033447266	0	44330	0	0	0
974	975	975	Category E	-0.38378906	0.083984375	-0.97192383	-0.062011719	0.19189453	0.44750977	0	0	28/6/2018	28	6	2018	16:51:27	60687	0.6	16	51	27	0	0.058837891	3.4820801	-0.1262207	-0.068115234	-0.92163086	13.696777	0.30322266	0	0	0	0	0	0	0	0	0	0.93286133	0.067138672	0.4597168	-0.25732422	0.15209961	-0.050048828	0	44330	0	0	0
975	976	976	Category E	0.023925781	-0.011962891	-0.56396484	-0.024902344	0.22436523	0.44018555	0	0	28/6/2018	28	6	2018	16:51:27	60687	0.7	16	51	27	0	0.058837891	3.4820801	-0.13378906	-0.069335938	-0.9230957	10.668701	0.39648438	0	0	0	0	0	0	0	0	0	0.93530273	0.064697266	0.57446289	0.15771484	0.057373047	0.35913086	0	44330	0	0	0
976	977	977	Category E	-0.70776367	-0.26391602	-1.6437988	0.01953125	0.21533203	0.44897461	0	0	28/6/2018	28	6	2018	16:51:27	60687	0.8	16	51	27	0	0.058837891	3.4820801	-0.14013672	-0.070068359	-0.9230957	5.5927734	0.9375	0	0	0	0	0	0	0	0	0	0.9362793	0.063720703	1.4819336	-0.56738281	-0.19360352	-0.72045898	0	44330	0	0	0
977	978	978	Category E	-0.023925781	-0.11987305	-0.93579102	-0.14501953	0.20800781	0.43579102	0	0	28/6/2018	28	6	2018	16:51:27	60687	0.9	16	51	27	0	0.058837891	3.4820801	-0.14672852	-0.0703125	-0.92260742	0.52490234	0.13305664	0	0	0	0	0	0	0	0	0	0.93676758	0.063232422	0.18530273	0.12280273	-0.049316406	-0.012939453	0	44330	0	0	0
978	979	979	Category E	-0.3359375	-0.13183594	-1.0319824	0.039306641	0.234375	0.44067383	0	0	28/6/2018	28	6	2018	16:51:28	60688	0	16	51	28	0	0.058837891	3.4820801	-0.15332031	-0.071777344	-0.92236328	3.0625	0.22119141	0	0	0	0	0	0	0	0	0	0.93774414	0.062255859	0.35205078	-0.18237305	-0.059814453	-0.109375	0	44330	0	0	0
979	980	980	Category E	-0.2277832	-0.035888672	-0.94799805	-0.059326172	0.20458984	0.44677734	0	0	28/6/2018	28	6	2018	16:51:28	60688	0.1	16	51	28	0	0.058837891	3.4820801	-0.15942383	-0.072998047	-0.92382813	5.1738281	0.081298828	0	0	0	0	0	0	0	0	0	0.94042969	0.059570313	0.12939453	-0.068115234	0.037109375	-0.023925781	0	44330	0	0	0
980	981	981	Category E	-0.20385742	-0.10791016	-0.93579102	-0.024658203	0.20043945	0.45263672	0	0	28/6/2018	28	6	2018	16:51:28	60688	0.2	16	51	28	0	0.058837891	3.4820801	-0.16601563	-0.073974609	-0.92626953	11.0354	0.051269531	0	0	0	0	0	0	0	0	0	0.94384766	0.056152344	0.080810547	-0.037597656	-0.033691406	-0.009277344	0	44330	0	0	0
981	982	982	Category E	-0.14379883	0.10791016	-0.70776367	-0.000976563	0.21606445	0.44921875	0	0	28/6/2018	28	6	2018	16:51:28	60688	0.3	16	51	28	0	0.058837891	3.4820801	-0.17236328	-0.075683594	-0.92724609	14.577148	0.28759766	0	0	0	0	0	0	0	0	0	0.94604492	0.053955078	0.43164063	0.028564453	0.18359375	0.21948242	0	44330	0	0	0
982	983	983	Category E	-0.16796875	0.059814453	-0.93579102	0.020996094	0.23876953	0.43554688	0	0	28/6/2018	28	6	2018	16:51:28	60688	0.4	16	51	28	0	0.058837891	3.4820801	-0.17724609	-0.077148438	-0.92626953	14.400146	0.13745117	0	0	0	0	0	0	0	0	0	0.94628906	0.053710938	0.15576172	0.009277344	0.13696289	-0.009277344	0	44330	0	0	0
983	984	984	Category E	-0.31176758	-0.083984375	-1.1159668	-0.016845703	0.24633789	0.4387207	0	0	28/6/2018	28	6	2018	16:51:28	60688	0.5	16	51	28	0	0.058837891	3.4820801	-0.18481445	-0.078369141	-0.92773438	16.09082	0.22680664	0	0	0	0	0	0	0	0	0	0.94921875	0.05078125	0.32055664	-0.12670898	-0.005371094	-0.18798828	0	44330	0	0	0
984	985	985	Category E	-0.11987305	-0.059814453	-0.97192383	-0.031738281	0.24438477	0.43823242	0	0	28/6/2018	28	6	2018	16:51:28	60688	0.6	16	51	28	0	0.058837891	3.4820801	-0.19018555	-0.079101563	-0.9284668	19.184326	0.084960938	0	0	0	0	0	0	0	0	0	0.95092773	0.049072266	0.13330078	0.0703125	0.019287109	-0.043212891	0	44330	0	0	0
985	986	986	Category E	-0.15576172	-0.047851563	-0.91186523	0.009765625	0.24707031	0.43432617	0	0	28/6/2018	28	6	2018	16:51:28	60688	0.7	16	51	28	0	0.058837891	3.4820801	-0.1965332	-0.081054688	-0.93188477	21.268555	0.056396484	0	0	0	0	0	0	0	0	0	0.95581055	0.044189453	0.094238281	0.040771484	0.033203125	0.020019531	0	44330	0	0	0
986	987	987	Category E	-0.14379883	-0.059814453	-0.92382813	-0.007324219	0.25512695	0.43408203	0	0	28/6/2018	28	6	2018	16:51:28	60688	0.8	16	51	28	0	0.058837891	3.4820801	-0.19287109	-0.081298828	-0.92919922	20.663086	0.053710938	0	0	0	0	0	0	0	0	0	0.95263672	0.047363281	0.076171875	0.049072266	0.021484375	0.005371094	0	44330	0	0	0
987	988	988	Category E	-0.17993164	-0.15576172	-1.0197754	-0.022216797	0.26489258	0.42993164	0	0	28/6/2018	28	6	2018	16:51:28	60688	0.9	16	51	28	0	0.058837891	3.4820801	-0.19824219	-0.079345703	-0.93383789	20.400391	0.1159668	0	0	0	0	0	0	0	0	0	0.95800781	0.041992188	0.18017578	0.018310547	-0.076171875	-0.085693359	0	44330	0	0	0
988	989	989	Category E	-0.13183594	-0.059814453	-0.81591797	-0.021240234	0.26269531	0.42895508	0	0	28/6/2018	28	6	2018	16:51:29	60689	0	16	51	29	0	0.058837891	3.4820801	-0.19750977	-0.08203125	-0.93212891	19.722168	0.13525391	0	0	0	0	0	0	0	0	0	0.95629883	0.043701172	0.2043457	0.065673828	0.022216797	0.11621094	0	44330	0	0	0
989	990	990	Category E	-0.16796875	-0.20385742	-1.0917969	-0.014648438	0.27294922	0.4230957	0	0	28/6/2018	28	6	2018	16:51:29	60689	0.111	16	51	29	0	0.058837891	3.4820801	-0.19702148	-0.082519531	-0.93212891	17.753906	0.20239258	0	0	0	0	0	0	0	0	0	0.95629883	0.043701172	0.30981445	0.029052734	-0.12109375	-0.15942383	0	44330	0	0	0
990	991	991	Category E	-0.17993164	-0.095947266	-0.91186523	-0.034667969	0.2722168	0.42089844	0	0	28/6/2018	28	6	2018	16:51:29	60689	0.222	16	51	29	0	0.058837891	3.4820801	-0.19677734	-0.080322266	-0.93383789	13.12915	0.031738281	0	0	0	0	0	0	0	0	0	0.95776367	0.042236328	0.054443359	0.016845703	-0.015380859	0.021972656	0	44330	0	0	0
991	992	992	Category E	-0.14379883	-0.15576172	-0.82788086	0.006835938	0.2800293	0.42285156	0	0	28/6/2018	28	6	2018	16:51:29	60689	0.333	16	51	29	0	0.05859375	3.4804688	-0.19702148	-0.079345703	-0.93334961	9.5598145	0.140625	0	0	0	0	0	0	0	0	0	0.95727539	0.042724609	0.23510742	0.053222656	-0.076171875	0.10546875	0	44330	0	0	0
992	993	993	Category E	-0.16796875	-0.14379883	-1.0678711	-0.000244141	0.29345703	0.40820313	0	0	28/6/2018	28	6	2018	16:51:29	60689	0.444	16	51	29	0	0.05859375	3.4804688	-0.19726563	-0.079833984	-0.93530273	8.0266113	0.14990234	0	0	0	0	0	0	0	0	0	0.95922852	0.040771484	0.22583008	0.029296875	-0.063720703	-0.13232422	0	44330	0	0	0
993	994	994	Category E	-0.13183594	-0.16796875	-0.89990234	-0.007568359	0.29370117	0.41479492	0	0	28/6/2018	28	6	2018	16:51:29	60689	0.555	16	51	29	0	0.05859375	3.4804688	-0.19702148	-0.079833984	-0.9375	4.354248	0.1159668	0	0	0	0	0	0	0	0	0	0.96142578	0.038574219	0.19116211	0.065185547	-0.087890625	0.037597656	0	44330	0	0	0
994	995	995	Category E	-0.16796875	-0.011962891	-0.95996094	0.004882813	0.29125977	0.41796875	0	0	28/6/2018	28	6	2018	16:51:29	60689	0.666	16	51	29	0	0.05859375	3.4804688	-0.19555664	-0.079589844	-0.93579102	1.8347168	0.076904297	0	0	0	0	0	0	0	0	0	0.95947266	0.040527344	0.11914063	0.027587891	0.067626953	-0.023925781	0	44330	0	0	0
995	996	996	Category E	-0.083984375	-0.21582031	-0.88793945	-0.028808594	0.2824707	0.41918945	0	0	28/6/2018	28	6	2018	16:51:29	60689	0.777	16	51	29	0	0.05859375	3.4804688	-0.1940918	-0.079833984	-0.93530273	0.40820313	0.18115234	0	0	0	0	0	0	0	0	0	0.95849609	0.041503906	0.29370117	0.11010742	-0.13574219	0.047363281	0	44330	0	0	0
996	997	997	Category E	-0.047851563	-0.21582031	-0.89990234	-0.01953125	0.25488281	0.43505859	0	0	28/6/2018	28	6	2018	16:51:29	60689	0.888	16	51	29	0	0.05859375	3.4804688	-0.19262695	-0.081542969	-0.93579102	0.52075195	0.20043945	0	0	0	0	0	0	0	0	0	0.95898438	0.041015625	0.31469727	0.14477539	-0.1340332	0.035888672	0	44330	0	0	0
997	998	998	Category E	-0.15576172	0	-0.91186523	-0.061279297	0.23242188	0.43823242	0	0	28/6/2018	28	6	2018	16:51:30	60690	0	16	51	30	0	0.05859375	3.4804688	-0.19213867	-0.081787109	-0.93896484	3.215332	0.09375	0	0	0	0	0	0	0	0	0	0.9621582	0.037841797	0.14575195	0.036376953	0.081787109	0.027099609	0	44330	0	0	0
998	999	999	Category E	-0.035888672	-0.10791016	-0.89990234	-0.071777344	0.21582031	0.44482422	0	0	28/6/2018	28	6	2018	16:51:30	60690	0.09	16	51	30	0	0.05859375	3.4804688	-0.18945313	-0.082519531	-0.9375	5.7272949	0.16015625	0	0	0	0	0	0	0	0	0	0.95996094	0.040039063	0.21655273	0.15356445	-0.025146484	0.037597656	0	44330	0	0	0
999	1000	1000	Category E	-0.21582031	-0.047851563	-1.0678711	-0.090820313	0.19262695	0.44580078	0	0	28/6/2018	28	6	2018	16:51:30	60690	0.181	16	51	30	0	0.05859375	3.4804688	-0.18994141	-0.083740234	-0.93481445	7.4311523	0.14013672	0	0	0	0	0	0	0	0	0	0.95751953	0.042480469	0.19458008	-0.025634766	0.035888672	-0.1328125	0	44330	0	0	0
1000	1001	1001	Category E	-0.011962891	0	-0.88793945	-0.078613281	0.20239258	0.44946289	0	0	28/6/2018	28	6	2018	16:51:30	60690	0.272	16	51	30	0	0.05859375	3.4804688	-0.18481445	-0.083740234	-0.93432617	10.355957	0.19775391	0	0	0	0	0	0	0	0	0	0.95605469	0.043945313	0.30322266	0.17285156	0.083740234	0.046386719	0	44330	0	0	0
1001	1002	1002	Category E	-0.32397461	0.059814453	-0.95996094	-0.046386719	0.20727539	0.44726563	0	0	28/6/2018	28	6	2018	16:51:30	60690	0.363	16	51	30	0	0.05859375	3.4804688	-0.18896484	-0.085205078	-0.93823242	12.474365	0.19921875	0	0	0	0	0	0	0	0	0	0.9609375	0.0390625	0.30151367	-0.13476563	0.14501953	-0.021484375	0	44330	0	0	0
1002	1003	1003	Category E	-0.15576172	0.035888672	-0.95996094	-0.09765625	0.18823242	0.44970703	0	0	28/6/2018	28	6	2018	16:51:30	60690	0.454	16	51	30	0	0.05859375	3.4804688	-0.18847656	-0.088134766	-0.93603516	14.672363	0.13037109	0	0	0	0	0	0	0	0	0	0.95898438	0.041015625	0.18066406	0.032714844	0.12402344	-0.023681641	0	44330	0	0	0
1003	1004	1004	Category E	-0.19189453	0.011962891	-0.87597656	-0.059326172	0.17382813	0.45825195	0	0	28/6/2018	28	6	2018	16:51:30	60690	0.545	16	51	30	0	0.05859375	3.4804688	-0.18701172	-0.087158203	-0.93554688	15.212891	0.11572266	0	0	0	0	0	0	0	0	0	0.95800781	0.041992188	0.16357422	-0.004638672	0.099121094	0.059570313	0	44330	0	0	0
1004	1005	1005	Category E	-0.26391602	0.023925781	-1.0078125	-0.057373047	0.15039063	0.46289063	0	0	28/6/2018	28	6	2018	16:51:30	60690	0.636	16	51	30	0	0.05859375	3.4804688	-0.18945313	-0.087402344	-0.93408203	14.169678	0.15258789	0	0	0	0	0	0	0	0	0	0.95727539	0.042724609	0.25927734	-0.07421875	0.11132813	-0.073486328	0	44330	0	0	0
1005	1006	1006	Category E	-0.19189453	-0.011962891	-0.91186523	-0.079833984	0.14599609	0.46606445	0	0	28/6/2018	28	6	2018	16:51:30	60690	0.727	16	51	30	0	0.05859375	3.4804688	-0.18701172	-0.088867188	-0.93359375	10.108154	0.080078125	0	0	0	0	0	0	0	0	0	0.95629883	0.043701172	0.10351563	-0.004638672	0.076904297	0.021728516	0	44330	0	0	0
1006	1007	1007	Category E	-0.10791016	0.047851563	-0.97192383	-0.036376953	0.16186523	0.46337891	0	0	28/6/2018	28	6	2018	16:51:30	60690	0.818	16	51	30	0	0.05859375	3.4804688	-0.18920898	-0.090087891	-0.93359375	6.6875	0.16479492	0	0	0	0	0	0	0	0	0	0.95678711	0.043212891	0.25756836	0.081298828	0.13793945	-0.038085938	0	44330	0	0	0
1007	1008	1008	Category E	0	0.15576172	-0.55175781	0.01953125	0.23095703	0.44238281	0	0	28/6/2018	28	6	2018	16:51:30	60690	0.909	16	51	30	0	0.05859375	3.4804688	-0.18823242	-0.091796875	-0.93359375	4.6359863	0.49267578	0	0	0	0	0	0	0	0	0	0.95678711	0.043212891	0.81787109	0.18823242	0.24755859	0.38183594	0	44330	0	0	0
1008	1009	1009	Category E	-0.35986328	-0.047851563	-1.0197754	0.030029297	0.2746582	0.41918945	0	0	28/6/2018	28	6	2018	16:51:31	60691	0	16	51	31	0	0.05859375	3.4804688	-0.18823242	-0.091064453	-0.93554688	0.54370117	0.19580078	0	0	0	0	0	0	0	0	0	0.95849609	0.041503906	0.29882813	-0.17138672	0.043212891	-0.083984375	0	44330	0	0	0
1009	1010	1010	Category E	-0.27587891	-0.19189453	-1.0197754	-0.037109375	0.2722168	0.42480469	0	0	28/6/2018	28	6	2018	16:51:31	60691	0.1	16	51	31	0	0.05859375	3.4804688	-0.18701172	-0.091552734	-0.93505859	5.4035645	0.15820313	0	0	0	0	0	0	0	0	0	0.95800781	0.041992188	0.2734375	-0.088623047	-0.10009766	-0.084472656	0	44330	0	0	0
1010	1011	1011	Category E	-0.11987305	-0.059814453	-0.85180664	0.013916016	0.29223633	0.41235352	0	0	28/6/2018	28	6	2018	16:51:31	60691	0.2	16	51	31	0	0.05859375	3.4804688	-0.18701172	-0.092529297	-0.93286133	10.623779	0.11035156	0	0	0	0	0	0	0	0	0	0.95605469	0.043945313	0.18115234	0.067138672	0.032714844	0.081054688	0	44330	0	0	0
1011	1012	1012	Category E	-0.19189453	-0.20385742	-0.99584961	0.015136719	0.30566406	0.40893555	0	0	28/6/2018	28	6	2018	16:51:31	60691	0.3	16	51	31	0	0.05859375	3.4804688	-0.18481445	-0.093017578	-0.93139648	12.790771	0.12817383	0	0	0	0	0	0	0	0	0	0.95410156	0.045898438	0.18212891	-0.006835938	-0.1105957	-0.064208984	0	44330	0	0	0
1012	1013	1013	Category E	-0.19189453	-0.17993164	-0.99584961	0.014404297	0.30419922	0.4074707	0	0	28/6/2018	28	6	2018	16:51:31	60691	0.4	16	51	31	0	0.05859375	3.4804688	-0.18554688	-0.095214844	-0.93334961	16.220215	0.10522461	0	0	0	0	0	0	0	0	0	0.95629883	0.043701172	0.15307617	-0.006103516	-0.084472656	-0.062255859	0	44330	0	0	0
1013	1014	1014	Category E	-0.19189453	-0.11987305	-0.88793945	0.025634766	0.29614258	0.40966797	0	0	28/6/2018	28	6	2018	16:51:31	60691	0.5	16	51	31	0	0.05859375	3.4804688	-0.18383789	-0.095703125	-0.9309082	19.96167	0.049804688	0	0	0	0	0	0	0	0	0	0.95361328	0.046386719	0.074951172	-0.0078125	-0.023925781	0.04296875	0	44330	0	0	0
1014	1015	1015	Category E	-0.31176758	-0.11987305	-0.95996094	0.038818359	0.29980469	0.40795898	0	0	28/6/2018	28	6	2018	16:51:31	60691	0.6	16	51	31	0	0.05859375	3.4804688	-0.18457031	-0.095458984	-0.93066406	20.755859	0.13256836	0	0	0	0	0	0	0	0	0	0.95361328	0.046386719	0.18041992	-0.12695313	-0.024169922	-0.029052734	0	44330	0	0	0
1015	1016	1016	Category E	-0.19189453	-0.11987305	-0.85180664	0.051757813	0.30444336	0.40673828	0	0	28/6/2018	28	6	2018	16:51:31	60691	0.7	16	51	31	0	0.05859375	3.4804688	-0.18237305	-0.098144531	-0.93041992	17.353027	0.08203125	0	0	0	0	0	0	0	0	0	0.953125	0.046875	0.109375	-0.009277344	-0.021484375	0.078613281	0	44330	0	0	0
1016	1017	1017	Category E	-0.20385742	-0.095947266	-0.83984375	0.054199219	0.29785156	0.40844727	0	0	28/6/2018	28	6	2018	16:51:31	60691	0.8	16	51	31	0	0.05859375	3.4804688	-0.18432617	-0.10009766	-0.9362793	15.125977	0.098388672	0	0	0	0	0	0	0	0	0	0.95947266	0.040527344	0.12011719	-0.019287109	0.004150391	0.096435547	0	44330	0	0	0
1017	1018	1018	Category E	-0.17993164	-0.16796875	-0.85180664	0.037109375	0.29931641	0.41186523	0	0	28/6/2018	28	6	2018	16:51:31	60691	0.9	16	51	31	0	0.05859375	3.4804688	-0.17822266	-0.097900391	-0.92944336	14.988525	0.10449219	0	0	0	0	0	0	0	0	0	0.95141602	0.048583984	0.14916992	-0.001464844	-0.069824219	0.077636719	0	44330	0	0	0
1018	1019	1019	Category E	-0.17993164	-0.15576172	-0.98388672	0.031005859	0.29980469	0.40673828	0	0	28/6/2018	28	6	2018	16:51:32	60692	0	16	51	32	0	0.05859375	3.4804688	-0.18017578	-0.098388672	-0.92797852	13.287354	0.079833984	0	0	0	0	0	0	0	0	0	0.95043945	0.049560547	0.11303711	0.000244141	-0.057128906	-0.055664063	0	44330	0	0	0
1019	1020	1020	Category E	-0.20385742	-0.16796875	-1.0319824	-0.002441406	0.29125977	0.41870117	0	0	28/6/2018	28	6	2018	16:51:32	60692	0.1	16	51	32	0	0.05859375	3.4804688	-0.17651367	-0.098388672	-0.92651367	10.834473	0.12890625	0	0	0	0	0	0	0	0	0	0.94848633	0.051513672	0.2019043	-0.027099609	-0.069335938	-0.10522461	0	44330	0	0	0
1020	1021	1021	Category E	-0.17993164	-0.17993164	-0.93579102	0.004882813	0.30151367	0.41113281	0	0	28/6/2018	28	6	2018	16:51:32	60692	0.2	16	51	32	0	0.05859375	3.4804688	-0.17602539	-0.099609375	-0.92749023	8.4936523	0.080566406	0	0	0	0	0	0	0	0	0	0.94921875	0.05078125	0.092041016	-0.003662109	-0.080078125	-0.008056641	0	44330	0	0	0
1021	1022	1022	Category E	-0.071777344	-0.15576172	-0.79199219	0.032714844	0.29980469	0.41186523	0	0	28/6/2018	28	6	2018	16:51:32	60692	0.3	16	51	32	0	0.05859375	3.4804688	-0.17626953	-0.10009766	-0.92797852	7.9125977	0.18041992	0	0	0	0	0	0	0	0	0	0.94995117	0.050048828	0.29638672	0.10449219	-0.055419922	0.13598633	0	44330	0	0	0
1022	1023	1023	Category E	-0.26391602	-0.16796875	-0.97192383	0.03125	0.28344727	0.41845703	0	0	28/6/2018	28	6	2018	16:51:32	60692	0.4	16	51	32	0	0.05859375	3.4804688	-0.17016602	-0.10180664	-0.93017578	6.8151855	0.12182617	0	0	0	0	0	0	0	0	0	0.95092773	0.049072266	0.20141602	-0.093505859	-0.065917969	-0.041503906	0	44330	0	0	0
1023	1024	1024	Category E	-0.10791016	-0.16796875	-0.89990234	-0.006591797	0.29248047	0.421875	0	0	28/6/2018	28	6	2018	16:51:32	60692	0.5	16	51	32	0	0.05859375	3.4804688	-0.1640625	-0.10302734	-0.92919922	4.7607422	0.090820313	0	0	0	0	0	0	0	0	0	0.94921875	0.05078125	0.15039063	0.056152344	-0.064697266	0.029296875	0	44330	0	0	0
1024	1025	1025	Category E	-0.16796875	-0.20385742	-1.1518555	0.008544922	0.28295898	0.42211914	0	0	28/6/2018	28	6	2018	16:51:32	60692	0.6	16	51	32	0	0.05859375	3.4804688	-0.15625	-0.10229492	-0.92578125	1.9223633	0.24780273	0	0	0	0	0	0	0	0	0	0.94458008	0.055419922	0.33862305	-0.011474609	-0.10131836	-0.22583008	0	44330	0	0	0
1025	1026	1026	Category E	-0.059814453	-0.10791016	-0.75585938	0.000244141	0.26977539	0.4284668	0	0	28/6/2018	28	6	2018	16:51:32	60692	0.7	16	51	32	0	0.05859375	3.4804688	-0.15087891	-0.10229492	-0.92456055	1.1342773	0.19189453	0	0	0	0	0	0	0	0	0	0.94238281	0.057617188	0.26538086	0.091064453	-0.005371094	0.16870117	0	44330	0	0	0
1026	1027	1027	Category E	-0.50390625	-0.011962891	-1.1159668	0.020019531	0.27392578	0.42407227	0	0	28/6/2018	28	6	2018	16:51:32	60692	0.8	16	51	32	0	0.05859375	3.4804688	-0.14501953	-0.10229492	-0.92382813	2.2832031	0.41674805	0	0	0	0	0	0	0	0	0	0.94067383	0.059326172	0.64111328	-0.35864258	0.090332031	-0.19189453	0	44330	0	0	0
1027	1028	1028	Category E	-0.25195313	-0.10791016	-0.77978516	0.026855469	0.26586914	0.42724609	0	0	28/6/2018	28	6	2018	16:51:32	60692	0.9	16	51	32	0	0.05859375	3.4804688	-0.1394043	-0.10180664	-0.92333984	3.4997559	0.18237305	0	0	0	0	0	0	0	0	0	0.93945313	0.060546875	0.26196289	-0.11230469	-0.005859375	0.14355469	0	44330	0	0	0
1028	1029	1029	Category E	-0.17993164	-0.10791016	-0.85180664	0.060058594	0.2578125	0.42773438	0	0	28/6/2018	28	6	2018	16:51:33	60693	0	16	51	33	0	0.05859375	3.4804688	-0.13354492	-0.1003418	-0.92163086	6.3081055	0.083984375	0	0	0	0	0	0	0	0	0	0.93652344	0.063476563	0.12353516	-0.046142578	-0.007324219	0.069824219	0	44330	0	0	0
1029	1030	1030	Category E	-0.43188477	0.023925781	-1.0559082	0.063720703	0.25244141	0.43383789	0	0	28/6/2018	28	6	2018	16:51:33	60693	0.111	16	51	33	0	0.058837891	3.5175293	-0.12768555	-0.10009766	-0.92236328	9.4707031	0.35424805	0	0	0	0	0	0	0	0	0	0.93652344	0.063476563	0.56152344	-0.30395508	0.12402344	-0.13330078	0	44330	0	0	0
1030	1031	1031	Category E	-0.17993164	-0.035888672	-0.79199219	0.049316406	0.24902344	0.43017578	0	0	28/6/2018	28	6	2018	16:51:33	60693	0.222	16	51	33	0	0.058837891	3.5175293	-0.12158203	-0.097900391	-0.91992188	8.5134277	0.15356445	0	0	0	0	0	0	0	0	0	0.93310547	0.066894531	0.24829102	-0.058105469	0.062011719	0.12792969	0	44330	0	0	0
1031	1032	1032	Category E	-0.37182617	-0.035888672	-1.079834	0.073242188	0.25927734	0.42211914	0	0	28/6/2018	28	6	2018	16:51:33	60693	0.333	16	51	33	0	0.058837891	3.5175293	-0.11523438	-0.097412109	-0.91918945	5.7270508	0.30859375	0	0	0	0	0	0	0	0	0	0.93164063	0.068359375	0.47851563	-0.25634766	0.061523438	-0.16040039	0	44330	0	0	0
1032	1033	1033	Category E	-0.17993164	-0.095947266	-1.0078125	0.016601563	0.26293945	0.4296875	0	0	28/6/2018	28	6	2018	16:51:33	60693	0.444	16	51	33	0	0.058837891	3.5175293	-0.109375	-0.095703125	-0.91967773	4.9621582	0.11254883	0	0	0	0	0	0	0	0	0	0.93115234	0.068847656	0.15844727	-0.0703125	0	-0.087890625	0	44330	0	0	0
1033	1034	1034	Category E	-0.27587891	-0.14379883	-0.97192383	0.054931641	0.26269531	0.42675781	0	0	28/6/2018	28	6	2018	16:51:33	60693	0.555	16	51	33	0	0.058837891	3.5175293	-0.10351563	-0.094970703	-0.91723633	4.6313477	0.18701172	0	0	0	0	0	0	0	0	0	0.92797852	0.072021484	0.27539063	-0.17211914	-0.048583984	-0.054443359	0	44330	0	0	0
1034	1035	1035	Category E	-0.095947266	-0.035888672	-0.7199707	0.041015625	0.26293945	0.4284668	0	0	28/6/2018	28	6	2018	16:51:33	60693	0.666	16	51	33	0	0.058837891	3.5175293	-0.098144531	-0.093017578	-0.91650391	1.8037109	0.20483398	0	0	0	0	0	0	0	0	0	0.92651367	0.073486328	0.25634766	0.002197266	0.057128906	0.1965332	0	44330	0	0	0
1035	1036	1036	Category E	-0.29980469	-0.13183594	-0.94799805	0.036376953	0.28442383	0.41772461	0	0	28/6/2018	28	6	2018	16:51:33	60693	0.777	16	51	33	0	0.058837891	3.5175293	-0.092285156	-0.09375	-0.9152832	3.0234375	0.21337891	0	0	0	0	0	0	0	0	0	0.92480469	0.075195313	0.27783203	-0.20727539	-0.037841797	-0.032470703	0	44330	0	0	0
1036	1037	1037	Category E	-0.11987305	-0.17993164	-1.0439453	0.010986328	0.29101563	0.41015625	0	0	28/6/2018	28	6	2018	16:51:33	60693	0.888	16	51	33	0	0.058837891	3.5175293	-0.087158203	-0.091552734	-0.91552734	4.0092773	0.15893555	0	0	0	0	0	0	0	0	0	0.92431641	0.075683594	0.24902344	-0.032470703	-0.088378906	-0.12817383	0	44330	0	0	0
1037	1038	1038	Category E	-0.10791016	-0.10791016	-0.87597656	0.008300781	0.2980957	0.41137695	0	0	28/6/2018	28	6	2018	16:51:34	60694	0	16	51	34	0	0.058837891	3.5175293	-0.082763672	-0.089599609	-0.91552734	7.6408691	0.050048828	0	0	0	0	0	0	0	0	0	0.92358398	0.076416016	0.082763672	-0.024902344	-0.018066406	0.039550781	0	44330	0	0	0
1038	1039	1039	Category E	-0.2277832	-0.10791016	-0.7199707	-0.011230469	0.29882813	0.4128418	0	0	28/6/2018	28	6	2018	16:51:34	60694	0.1	16	51	34	0	0.058837891	3.5175293	-0.076660156	-0.091064453	-0.91503906	10.927734	0.24731445	0	0	0	0	0	0	0	0	0	0.92285156	0.077148438	0.36303711	-0.15087891	-0.016601563	0.19506836	0	44330	0	0	0
1039	1040	1040	Category E	0.2277832	-0.11987305	-0.83984375	0.055419922	0.28613281	0.41308594	0	0	28/6/2018	28	6	2018	16:51:34	60694	0.2	16	51	34	0	0.058837891	3.5175293	-0.072509766	-0.090576172	-0.91455078	11.547363	0.31103516	0	0	0	0	0	0	0	0	0	0.921875	0.078125	0.40454102	0.30029297	-0.029052734	0.074707031	0	44330	0	0	0
1040	1041	1041	Category E	-0.38378906	-0.14379883	-1.0439453	0.029541016	0.29125977	0.41186523	0	0	28/6/2018	28	6	2018	16:51:34	60694	0.3	16	51	34	0	0.058837891	3.5175293	-0.066162109	-0.090820313	-0.91210938	11.502197	0.34765625	0	0	0	0	0	0	0	0	0	0.91894531	0.081054688	0.50195313	-0.31738281	-0.052734375	-0.1315918	0	44330	0	0	0
1041	1042	1042	Category E	-0.16796875	-0.15576172	-0.91186523	-0.013916016	0.28710938	0.41552734	0	0	28/6/2018	28	6	2018	16:51:34	60694	0.4	16	51	34	0	0.058837891	3.5175293	-0.0625	-0.091796875	-0.91186523	8.9416504	0.12304688	0	0	0	0	0	0	0	0	0	0.91870117	0.081298828	0.16918945	-0.10546875	-0.063720703	0	0	44330	0	0	0
1042	1043	1043	Category E	-0.035888672	-0.13183594	-0.91186523	0.029541016	0.28710938	0.41259766	0	0	28/6/2018	28	6	2018	16:51:34	60694	0.5	16	51	34	0	0.058837891	3.5175293	-0.0546875	-0.093505859	-0.91088867	7.7580566	0.042480469	0	0	0	0	0	0	0	0	0	0.91723633	0.082763672	0.057861328	0.018798828	-0.038085938	-0.000732422	0	44330	0	0	0
1043	1044	1044	Category E	-0.16796875	-0.10791016	-0.85180664	0.009277344	0.29199219	0.41723633	0	0	28/6/2018	28	6	2018	16:51:34	60694	0.6	16	51	34	0	0.058837891	3.5175293	-0.049072266	-0.095214844	-0.90966797	3.0957031	0.13256836	0	0	0	0	0	0	0	0	0	0.91601563	0.083984375	0.18920898	-0.11865234	-0.012451172	0.057861328	0	44330	0	0	0
1044	1045	1045	Category E	-0.21582031	-0.14379883	-0.99584961	0.016357422	0.29223633	0.4152832	0	0	28/6/2018	28	6	2018	16:51:34	60694	0.7	16	51	34	0	0.058837891	3.5175293	-0.042724609	-0.096191406	-0.90966797	0.10375977	0.19873047	0	0	0	0	0	0	0	0	0	0.91577148	0.084228516	0.30639648	-0.17285156	-0.047363281	-0.0859375	0	44330	0	0	0
1045	1046	1046	Category E	-0.2277832	-0.17993164	-0.99584961	-0.011962891	0.29443359	0.41259766	0	0	28/6/2018	28	6	2018	16:51:34	60694	0.8	16	51	34	0	0.058837891	3.5175293	-0.035644531	-0.09765625	-0.9074707	0.64111328	0.2265625	0	0	0	0	0	0	0	0	0	0.91357422	0.086425781	0.36230469	-0.19189453	-0.08203125	-0.088134766	0	44330	0	0	0
1046	1047	1047	Category E	-0.13183594	-0.16796875	-0.93579102	0.015136719	0.29516602	0.40649414	0	0	28/6/2018	28	6	2018	16:51:34	60694	0.9	16	51	34	0	0.058837891	3.5175293	-0.029296875	-0.098876953	-0.90673828	2.0812988	0.12670898	0	0	0	0	0	0	0	0	0	0.91259766	0.087402344	0.20019531	-0.10229492	-0.068847656	-0.028808594	0	44330	0	0	0
1047	1048	1048	Category E	-0.17993164	-0.11987305	-0.94799805	-0.003662109	0.2980957	0.41015625	0	0	28/6/2018	28	6	2018	16:51:35	60695	0	16	51	35	0	0.058837891	3.5175293	-0.024414063	-0.10083008	-0.90551758	5.8840332	0.16210938	0	0	0	0	0	0	0	0	0	0.91162109	0.088378906	0.21679688	-0.15527344	-0.018798828	-0.042236328	0	44330	0	0	0
1048	1049	1049	Category E	-0.15576172	-0.15576172	-0.86376953	-0.001220703	0.2980957	0.4128418	0	0	28/6/2018	28	6	2018	16:51:35	60695	0.09	16	51	35	0	0.058837891	3.5175293	-0.020507813	-0.10400391	-0.90966797	6.2724609	0.15185547	0	0	0	0	0	0	0	0	0	0.91577148	0.084228516	0.23266602	-0.13500977	-0.051513672	0.045898438	0	44330	0	0	0
1049	1050	1050	Category E	-0.14379883	-0.11987305	-0.77978516	0.003173828	0.29101563	0.41601563	0	0	28/6/2018	28	6	2018	16:51:35	60695	0.181	16	51	35	0	0.058837891	3.5175293	-0.011962891	-0.10449219	-0.90795898	3.453125	0.18432617	0	0	0	0	0	0	0	0	0	0.9140625	0.0859375	0.27490234	-0.1315918	-0.015136719	0.12817383	0	44330	0	0	0
1050	1051	1051	Category E	-0.059814453	-0.11987305	-0.95996094	0.026123047	0.2980957	0.41162109	0	0	28/6/2018	28	6	2018	16:51:35	60695	0.272	16	51	35	0	0.058837891	3.5175293	-0.004638672	-0.10351563	-0.90600586	3.7895508	0.078613281	0	0	0	0	0	0	0	0	0	0.91186523	0.088134766	0.125	-0.054931641	-0.016113281	-0.053710938	0	44330	0	0	0
1051	1052	1052	Category E	-0.17993164	-0.17993164	-1.0078125	-0.002685547	0.29101563	0.41601563	0	0	28/6/2018	28	6	2018	16:51:35	60695	0.363	16	51	35	0	0.058837891	3.5175293	0.000488281	-0.10375977	-0.90625	3.3554688	0.22045898	0	0	0	0	0	0	0	0	0	0.91235352	0.087646484	0.35766602	-0.18041992	-0.075927734	-0.10131836	0	44330	0	0	0
1052	1053	1053	Category E	-0.13183594	-0.071777344	-0.79199219	0.026123047	0.29492188	0.41479492	0	0	28/6/2018	28	6	2018	16:51:35	60695	0.454	16	51	35	0	0.058837891	3.5175293	0.006835938	-0.1027832	-0.90527344	2.9973145	0.18188477	0	0	0	0	0	0	0	0	0	0.91113281	0.088867188	0.28320313	-0.13867188	0.031005859	0.11328125	0	44330	0	0	0
1053	1054	1054	Category E	-0.17993164	-0.10791016	-0.87597656	0.033935547	0.29125977	0.41259766	0	0	28/6/2018	28	6	2018	16:51:35	60695	0.545	16	51	35	0	0.058837891	3.5175293	0.013427734	-0.10229492	-0.90429688	1.3371582	0.19555664	0	0	0	0	0	0	0	0	0	0.91015625	0.08984375	0.22729492	-0.19335938	-0.005371094	0.028320313	0	44330	0	0	0
1054	1055	1055	Category E	-0.21582031	-0.13183594	-0.94799805	0.010742188	0.29443359	0.40722656	0	0	28/6/2018	28	6	2018	16:51:35	60695	0.636	16	51	35	0	0.058837891	3.5175293	0.019775391	-0.10205078	-0.90405273	2.9946289	0.24145508	0	0	0	0	0	0	0	0	0	0.90991211	0.090087891	0.30908203	-0.2355957	-0.029541016	-0.043701172	0	44330	0	0	0
1055	1056	1056	Category E	-0.11987305	-0.15576172	-1.0319824	0.028808594	0.29370117	0.41259766	0	0	28/6/2018	28	6	2018	16:51:35	60695	0.727	16	51	35	0	0.058837891	3.5175293	0.02734375	-0.10107422	-0.90258789	0.61279297	0.20336914	0	0	0	0	0	0	0	0	0	0.90869141	0.091308594	0.33081055	-0.1472168	-0.054443359	-0.12915039	0	44330	0	0	0
1056	1057	1057	Category E	-0.2277832	-0.095947266	-1.1037598	0.007568359	0.31201172	0.40551758	0	0	28/6/2018	28	6	2018	16:51:35	60695	0.818	16	51	35	0	0.058837891	3.5175293	0.033203125	-0.10107422	-0.90283203	1.6125488	0.3293457	0	0	0	0	0	0	0	0	0	0.90893555	0.091064453	0.46728516	-0.26098633	0.005126953	-0.20068359	0	44330	0	0	0
1057	1058	1058	Category E	-0.16796875	-0.16796875	-0.81591797	0.027587891	0.29125977	0.41479492	0	0	28/6/2018	28	6	2018	16:51:35	60695	0.909	16	51	35	0	0.058837891	3.5175293	0.039794922	-0.10083008	-0.90332031	4.1057129	0.23510742	0	0	0	0	0	0	0	0	0	0.90966797	0.090332031	0.36206055	-0.20776367	-0.066894531	0.087402344	0	44330	0	0	0
1058	1059	1059	Category E	-0.047851563	-0.11987305	-0.92382813	0.032714844	0.2956543	0.40991211	0	0	28/6/2018	28	6	2018	16:51:36	60696	0	16	51	36	0	0.058837891	3.5175293	0.045898438	-0.099853516	-0.90356445	10.618896	0.097900391	0	0	0	0	0	0	0	0	0	0.91040039	0.089599609	0.13378906	-0.09375	-0.019775391	-0.020019531	0	44330	0	0	0
1059	1060	1060	Category E	-0.19189453	-0.13183594	-1.0197754	0.01171875	0.2956543	0.41040039	0	0	28/6/2018	28	6	2018	16:51:36	60696	0.1	16	51	36	0	0.058837891	3.5175293	0.052001953	-0.099365234	-0.90209961	16.815186	0.27270508	0	0	0	0	0	0	0	0	0	0.90917969	0.090820313	0.39379883	-0.24389648	-0.032226563	-0.11743164	0	44330	0	0	0
1060	1061	1061	Category E	-0.2277832	-0.14379883	-0.97192383	0.021484375	0.2956543	0.41259766	0	0	28/6/2018	28	6	2018	16:51:36	60696	0.2	16	51	36	0	0.058837891	3.5175293	0.05859375	-0.098388672	-0.90014648	18.348633	0.29858398	0	0	0	0	0	0	0	0	0	0.90722656	0.092773438	0.40332031	-0.28637695	-0.045166016	-0.071533203	0	44330	0	0	0
1061	1062	1062	Category L	0.34790039	-0.035888672	-0.87597656	-0.34765625	0.14648438	0.35009766	0	0	28/6/2018	28	6	2018	16:52:34	60754	0.6	16	52	34	0	0.058837891	3.5175293	0.064453125	-0.097412109	-0.89941406	19.582031	0.29077148	0	0	0	0	0	0	0	0	0	0.90698242	0.093017578	0.36865234	0.28320313	0.061523438	0.0234375	0	44330	0	0	0
1062	1063	1063	Category L	0.31176758	-0.035888672	-0.86376953	-0.33984375	0.14672852	0.34936523	0	0	28/6/2018	28	6	2018	16:52:34	60754	0.7	16	52	34	0	0.058837891	3.5175293	0.068603516	-0.097167969	-0.90087891	22.164307	0.25317383	0	0	0	0	0	0	0	0	0	0.90869141	0.091308594	0.34155273	0.24291992	0.061279297	0.037109375	0	44330	0	0	0
1063	1064	1064	Category L	0.32397461	-0.035888672	-0.85180664	-0.34326172	0.14624023	0.35302734	0	0	28/6/2018	28	6	2018	16:52:34	60754	0.8	16	52	34	0	0.058837891	3.5175293	0.075439453	-0.095947266	-0.90014648	25.716553	0.26000977	0	0	0	0	0	0	0	0	0	0.90844727	0.091552734	0.35693359	0.24829102	0.060058594	0.048339844	0	44330	0	0	0
1064	1065	1065	Category L	0.29980469	-0.047851563	-0.86376953	-0.33984375	0.14868164	0.35107422	0	0	28/6/2018	28	6	2018	16:52:34	60754	0.9	16	52	34	0	0.058837891	3.5175293	0.080322266	-0.095214844	-0.89990234	27.301514	0.22729492	0	0	0	0	0	0	0	0	0	0.90844727	0.091552734	0.30297852	0.21923828	0.047363281	0.036132813	0	44330	0	0	0
1065	1066	1066	Category L	0.31176758	-0.047851563	-0.85180664	-0.34619141	0.14257813	0.35009766	0	0	28/6/2018	28	6	2018	16:52:35	60755	0	16	52	35	0	0.058837891	3.5175293	0.086181641	-0.09375	-0.89624023	28.598633	0.23413086	0	0	0	0	0	0	0	0	0	0.90527344	0.094726563	0.31591797	0.2253418	0.045898438	0.044433594	0	44330	0	0	0
1066	1067	1067	Category L	0.31176758	-0.023925781	-0.89990234	-0.33813477	0.14453125	0.35009766	0	0	28/6/2018	28	6	2018	16:52:35	60755	0.1	16	52	35	0	0.058837891	3.5175293	0.090576172	-0.093017578	-0.89746094	33.335449	0.23144531	0	0	0	0	0	0	0	0	0	0.90698242	0.093017578	0.29248047	0.22094727	0.069091797	-0.002197266	0	44330	0	0	0
1067	1068	1068	Category L	0.29980469	-0.047851563	-0.86376953	-0.34765625	0.14404297	0.35083008	0	0	28/6/2018	28	6	2018	16:52:35	60755	0.2	16	52	35	0	0.058837891	3.5175293	0.10083008	-0.093261719	-0.89428711	34.614258	0.20629883	0	0	0	0	0	0	0	0	0	0.90478516	0.095214844	0.27514648	0.19873047	0.045410156	0.030517578	0	44330	0	0	0
1068	1069	1069	Category L	0.32397461	-0.023925781	-0.87597656	-0.34765625	0.14355469	0.35180664	0	0	28/6/2018	28	6	2018	16:52:35	60755	0.3	16	52	35	0	0.058837891	3.5175293	0.10791016	-0.093017578	-0.89575195	32.214111	0.22753906	0	0	0	0	0	0	0	0	0	0.90698242	0.093017578	0.30493164	0.21582031	0.069091797	0.019775391	0	44330	0	0	0
1069	1070	1070	Category L	0.32397461	-0.035888672	-0.89990234	-0.34838867	0.14257813	0.35180664	0	0	28/6/2018	28	6	2018	16:52:35	60755	0.4	16	52	35	0	0.058837891	3.5175293	0.11401367	-0.093017578	-0.89599609	28.933594	0.21728516	0	0	0	0	0	0	0	0	0	0.90795898	0.092041016	0.27050781	0.2097168	0.057128906	-0.003662109	0	44330	0	0	0
1070	1071	1071	Category L	0.3359375	-0.059814453	-0.86376953	-0.34082031	0.140625	0.34985352	0	0	28/6/2018	28	6	2018	16:52:35	60755	0.5	16	52	35	0	0.058837891	3.5175293	0.12353516	-0.094238281	-0.89379883	28.245605	0.21728516	0	0	0	0	0	0	0	0	0	0.90722656	0.092773438	0.27709961	0.2121582	0.034423828	0.030029297	0	44330	0	0	0
1071	1072	1072	Category L	0.32397461	-0.023925781	-0.86376953	-0.34521484	0.14355469	0.35009766	0	0	28/6/2018	28	6	2018	16:52:35	60755	0.6	16	52	35	0	0.058837891	3.5175293	0.12963867	-0.094970703	-0.89501953	27.041016	0.20922852	0	0	0	0	0	0	0	0	0	0.90917969	0.090820313	0.29663086	0.1940918	0.071044922	0.03125	0	44330	0	0	0
1072	1073	1073	Category L	0.2878418	-0.071777344	-0.87597656	-0.33789063	0.14501953	0.35327148	0	0	28/6/2018	28	6	2018	16:52:35	60755	0.7	16	52	35	0	0.058837891	3.5175293	0.13793945	-0.095458984	-0.89233398	23.978271	0.15234375	0	0	0	0	0	0	0	0	0	0.90795898	0.092041016	0.18994141	0.1496582	0.023681641	0.016357422	0	44330	0	0	0
1073	1074	1074	Category L	0.29980469	-0.023925781	-0.83984375	-0.34594727	0.14257813	0.35498047	0	0	28/6/2018	28	6	2018	16:52:35	60755	0.8	16	52	35	0	0.058837891	3.5175293	0.14404297	-0.094970703	-0.890625	20.529297	0.1784668	0	0	0	0	0	0	0	0	0	0.90722656	0.092773438	0.27758789	0.15551758	0.071044922	0.05078125	0	44330	0	0	0
1074	1075	1075	Category L	0.31176758	-0.059814453	-0.86376953	-0.3425293	0.140625	0.35107422	0	0	28/6/2018	28	6	2018	16:52:35	60755	0.9	16	52	35	0	0.058837891	3.5175293	0.15136719	-0.094238281	-0.8894043	17.775635	0.16601563	0	0	0	0	0	0	0	0	0	0.90722656	0.092773438	0.22045898	0.16015625	0.034423828	0.025634766	0	44330	0	0	0
1075	1076	1076	Category L	0.31176758	-0.035888672	-0.89990234	-0.34155273	0.14794922	0.35400391	0	0	28/6/2018	28	6	2018	16:52:36	60756	0	16	52	36	0	0.058837891	3.5175293	0.15649414	-0.094970703	-0.89111328	13.997559	0.16625977	0	0	0	0	0	0	0	0	0	0.90991211	0.090087891	0.22290039	0.1550293	0.059082031	-0.008544922	0	44330	0	0	0
1076	1077	1077	Category L	0.31176758	-0.071777344	-0.89990234	-0.33642578	0.17041016	0.35888672	0	0	28/6/2018	28	6	2018	16:52:36	60756	0.1	16	52	36	0	0.058837891	3.5175293	0.16430664	-0.094238281	-0.89038086	7.098877	0.14941406	0	0	0	0	0	0	0	0	0	0.91015625	0.08984375	0.17944336	0.1472168	0.022460938	-0.009277344	0	44330	0	0	0
1077	1078	1078	Category L	0.3359375	-0.10791016	-0.87597656	-0.32397461	0.18115234	0.35302734	0	0	28/6/2018	28	6	2018	16:52:36	60756	0.2	16	52	36	0	0.058837891	3.5175293	0.16967773	-0.093261719	-0.88867188	2.1516113	0.16723633	0	0	0	0	0	0	0	0	0	0.90942383	0.090576172	0.19335938	0.16601563	-0.014404297	0.012695313	0	44330	0	0	0
1078	1079	1079	Category L	0.2878418	-0.071777344	-0.86376953	-0.32568359	0.1809082	0.35424805	0	0	28/6/2018	28	6	2018	16:52:36	60756	0.3	16	52	36	0	0.058837891	3.5175293	0.17456055	-0.093017578	-0.88891602	0.83837891	0.11767578	0	0	0	0	0	0	0	0	0	0.91064453	0.089355469	0.15966797	0.11303711	0.021240234	0.025146484	0	44330	0	0	0
1079	1080	1080	Category L	0.2878418	-0.071777344	-0.86376953	-0.32861328	0.1809082	0.35302734	0	0	28/6/2018	28	6	2018	16:52:36	60756	0.4	16	52	36	0	0.058837891	3.5175293	0.1809082	-0.092773438	-0.89111328	2.1242676	0.11206055	0	0	0	0	0	0	0	0	0	0.9140625	0.0859375	0.1550293	0.10668945	0.020996094	0.02734375	0	44330	0	0	0
1080	1081	1081	Category L	0.29980469	-0.083984375	-0.87597656	-0.32568359	0.18457031	0.35546875	0	0	28/6/2018	28	6	2018	16:52:36	60756	0.5	16	52	36	0	0.058837891	3.5175293	0.18188477	-0.092529297	-0.89160156	2.4174805	0.11914063	0	0	0	0	0	0	0	0	0	0.91479492	0.085205078	0.14208984	0.11767578	0.008544922	0.015625	0	44330	0	0	0
1081	1082	1082	Category L	0.29980469	-0.071777344	-0.87597656	-0.33251953	0.1784668	0.35595703	0	0	28/6/2018	28	6	2018	16:52:36	60756	0.6	16	52	36	0	0.058837891	3.5175293	0.19067383	-0.092285156	-0.88964844	2.8605957	0.11181641	0	0	0	0	0	0	0	0	0	0.91455078	0.085449219	0.14331055	0.10888672	0.020507813	0.013671875	0	44330	0	0	0
1082	1083	1083	Category L	0.2878418	-0.095947266	-0.86376953	-0.3269043	0.1784668	0.35131836	0	0	28/6/2018	28	6	2018	16:52:36	60756	0.7	16	52	36	0	0.058837891	3.5175293	0.1965332	-0.091796875	-0.88916016	3.1020508	0.094726563	0	0	0	0	0	0	0	0	0	0.9152832	0.084716797	0.12084961	0.091064453	-0.00390625	0.025390625	0	44330	0	0	0
1083	1084	1084	Category L	0.31176758	-0.071777344	-0.87597656	-0.33105469	0.17822266	0.35424805	0	0	28/6/2018	28	6	2018	16:52:36	60756	0.8	16	52	36	0	0.058837891	3.5175293	0.20068359	-0.091552734	-0.88916016	2.9697266	0.11352539	0	0	0	0	0	0	0	0	0	0.91601563	0.083984375	0.14404297	0.11083984	0.019775391	0.013183594	0	44330	0	0	0
1084	1085	1085	Category L	0.31176758	-0.095947266	-0.83984375	-0.32836914	0.17749023	0.35620117	0	0	28/6/2018	28	6	2018	16:52:36	60756	0.9	16	52	36	0	0.058837891	3.5175293	0.20654297	-0.091308594	-0.88989258	2.3193359	0.11645508	0	0	0	0	0	0	0	0	0	0.91821289	0.081787109	0.15966797	0.10498047	-0.004394531	0.050048828	0	44330	0	0	0
1085	1086	1086	Category L	0.31176758	-0.10791016	-0.85180664	-0.32592773	0.1784668	0.35327148	0	0	28/6/2018	28	6	2018	16:52:37	60757	0	16	52	37	0	0.058837891	3.5175293	0.21313477	-0.090576172	-0.88818359	1.9379883	0.10644531	0	0	0	0	0	0	0	0	0	0.91796875	0.08203125	0.15234375	0.098388672	-0.017089844	0.036376953	0	44330	0	0	0
1086	1087	1087	Category L	0.2878418	-0.095947266	-0.87597656	-0.32397461	0.17480469	0.35522461	0	0	28/6/2018	28	6	2018	16:52:37	60757	0.1	16	52	37	0	0.058837891	3.5175293	0.21972656	-0.089111328	-0.88647461	1.470459	0.068847656	0	0	0	0	0	0	0	0	0	0.91772461	0.082275391	0.085205078	0.067871094	-0.006591797	0.010498047	0	44330	0	0	0
1087	1088	1088	Category L	0.31176758	-0.10791016	-0.87597656	-0.32324219	0.17651367	0.35424805	0	0	28/6/2018	28	6	2018	16:52:37	60757	0.2	16	52	37	0	0.058837891	3.5175293	0.22509766	-0.088378906	-0.88574219	0.9309082	0.089111328	0	0	0	0	0	0	0	0	0	0.91821289	0.081787109	0.11572266	0.086425781	-0.019287109	0.009765625	0	44330	0	0	0
1088	1089	1089	Category L	0.31176758	-0.095947266	-0.87597656	-0.32495117	0.17919922	0.35327148	0	0	28/6/2018	28	6	2018	16:52:37	60757	0.3	16	52	37	0	0.058837891	3.5175293	0.23144531	-0.087890625	-0.88500977	0.52563477	0.081054688	0	0	0	0	0	0	0	0	0	0.91894531	0.081054688	0.097167969	0.080078125	-0.0078125	0.009033203	0	44330	0	0	0
1089	1090	1090	Category L	0.31176758	-0.095947266	-0.87597656	-0.32568359	0.17919922	0.35131836	0	0	28/6/2018	28	6	2018	16:52:37	60757	0.4	16	52	37	0	0.058837891	3.5175293	0.23706055	-0.087402344	-0.88525391	0.040771484	0.075439453	0	0	0	0	0	0	0	0	0	0.9206543	0.079345703	0.092285156	0.074462891	-0.008300781	0.009277344	0	44330	0	0	0
1090	1091	1091	Category L	0.31176758	-0.095947266	-0.87597656	-0.32958984	0.17626953	0.35107422	0	0	28/6/2018	28	6	2018	16:52:37	60757	0.5	16	52	37	0	0.058837891	3.5175293	0.24267578	-0.086914063	-0.88647461	0.31445313	0.0703125	0	0	0	0	0	0	0	0	0	0.9230957	0.076904297	0.088378906	0.068847656	-0.008789063	0.010498047	0	44330	0	0	0
1091	1092	1092	Category L	0.31176758	-0.11987305	-0.91186523	-0.32592773	0.18164063	0.35302734	0	0	28/6/2018	28	6	2018	16:52:37	60757	0.6	16	52	37	0	0.058837891	3.5175293	0.24707031	-0.086669922	-0.88525391	0.87255859	0.077148438	0	0	0	0	0	0	0	0	0	0.9230957	0.076904297	0.12402344	0.064453125	-0.032958984	-0.026367188	0	44330	0	0	0
1092	1093	1093	Category L	0.3359375	-0.13183594	-0.91186523	-0.32958984	0.17822266	0.35302734	0	0	28/6/2018	28	6	2018	16:52:37	60757	0.7	16	52	37	0	0.058837891	3.5175293	0.25317383	-0.085693359	-0.88378906	1.1196289	0.098632813	0	0	0	0	0	0	0	0	0	0.92333984	0.076660156	0.15673828	0.082519531	-0.045898438	-0.027832031	0	44330	0	0	0
1093	1094	1094	Category L	0.31176758	-0.10791016	-0.86376953	-0.32666016	0.17553711	0.35107422	0	0	28/6/2018	28	6	2018	16:52:37	60757	0.8	16	52	37	0	0.058837891	3.5175293	0.25854492	-0.0859375	-0.88476563	1.1123047	0.061035156	0	0	0	0	0	0	0	0	0	0.92578125	0.07421875	0.096191406	0.052978516	-0.021728516	0.020996094	0	44330	0	0	0
1094	1095	1095	Category L	0.29980469	-0.047851563	-0.85180664	-0.32495117	0.17529297	0.35205078	0	0	28/6/2018	28	6	2018	16:52:37	60757	0.9	16	52	37	0	0.059570313	3.4853027	0.26464844	-0.085693359	-0.88476563	1.078125	0.061279297	0	0	0	0	0	0	0	0	0	0.92749023	0.072509766	0.10595703	0.034912109	0.037841797	0.032958984	0	44330	0	0	0
1095	1096	1096	Category L	0.2878418	-0.10791016	-0.86376953	-0.32861328	0.17553711	0.35009766	0	0	28/6/2018	28	6	2018	16:52:38	60758	0	16	52	38	0	0.059570313	3.4853027	0.27124023	-0.085205078	-0.88354492	0.43969727	0.034179688	0	0	0	0	0	0	0	0	0	0.92822266	0.071777344	0.058837891	0.016357422	-0.022460938	0.019775391	0	44330	0	0	0
1096	1097	1097	Category L	0.31176758	-0.083984375	-0.87597656	-0.33105469	0.17895508	0.35424805	0	0	28/6/2018	28	6	2018	16:52:38	60758	0.1	16	52	38	0	0.059570313	3.4853027	0.27661133	-0.084472656	-0.8815918	0.064208984	0.035400391	0	0	0	0	0	0	0	0	0	0.92797852	0.072021484	0.041259766	0.034912109	0.000488281	0.005615234	0	44330	0	0	0
1097	1098	1098	Category L	0.31176758	-0.083984375	-0.88793945	-0.32763672	0.17919922	0.35620117	0	0	28/6/2018	28	6	2018	16:52:38	60758	0.2	16	52	38	0	0.059570313	3.4853027	0.28295898	-0.084472656	-0.87866211	0.075927734	0.029785156	0	0	0	0	0	0	0	0	0	0.92700195	0.072998047	0.038085938	0.028564453	0.000488281	-0.009033203	0	44330	0	0	0
1098	1099	1099	Category L	0.31176758	-0.11987305	-0.86376953	-0.33276367	0.17895508	0.35498047	0	0	28/6/2018	28	6	2018	16:52:38	60758	0.3	16	52	38	0	0.059570313	3.4853027	0.28710938	-0.083496094	-0.87988281	0.093261719	0.046630859	0	0	0	0	0	0	0	0	0	0.92919922	0.070800781	0.076904297	0.024414063	-0.036132813	0.016113281	0	44330	0	0	0
1099	1100	1100	Category L	0.31176758	-0.095947266	-0.86376953	-0.32836914	0.1784668	0.35302734	0	0	28/6/2018	28	6	2018	16:52:38	60758	0.4	16	52	38	0	0.059570313	3.4853027	0.29003906	-0.083251953	-0.88134766	0.5949707	0.030517578	0	0	0	0	0	0	0	0	0	0.93164063	0.068359375	0.051513672	0.021484375	-0.012451172	0.017578125	0	44330	0	0	0
1100	1101	1101	Category L	0.2878418	-0.095947266	-0.88793945	-0.33203125	0.17480469	0.35400391	0	0	28/6/2018	28	6	2018	16:52:38	60758	0.5	16	52	38	0	0.059570313	3.4853027	0.29589844	-0.083740234	-0.88232422	0.81469727	0.015380859	0	0	0	0	0	0	0	0	0	0.93432617	0.065673828	0.025634766	-0.008056641	-0.011962891	-0.005371094	0	44330	0	0	0
1101	1102	1102	Category L	0.27587891	-0.13183594	-0.91186523	-0.33105469	0.17724609	0.35205078	0	0	28/6/2018	28	6	2018	16:52:38	60758	0.6	16	52	38	0	0.059570313	3.4853027	0.30126953	-0.082763672	-0.88085938	1.1259766	0.063232422	0	0	0	0	0	0	0	0	0	0.93457031	0.065429688	0.10522461	-0.025390625	-0.048828125	-0.030761719	0	44330	0	0	0
1102	1103	1103	Category L	0.27587891	-0.083984375	-0.89990234	-0.32836914	0.17651367	0.35424805	0	0	28/6/2018	28	6	2018	16:52:38	60758	0.7	16	52	38	0	0.059570313	3.4853027	0.29736328	-0.086181641	-0.88232422	1.3852539	0.027832031	0	0	0	0	0	0	0	0	0	0.93505859	0.064941406	0.041503906	-0.021484375	0.002197266	-0.017333984	0	44330	0	0	0
1103	1104	1104	Category L	0.27587891	-0.095947266	-0.88793945	-0.33203125	0.17822266	0.35205078	0	0	28/6/2018	28	6	2018	16:52:38	60758	0.8	16	52	38	0	0.059570313	3.4853027	0.29492188	-0.088378906	-0.88256836	1.0161133	0.021240234	0	0	0	0	0	0	0	0	0	0.93481445	0.065185547	0.031982422	-0.019042969	-0.007324219	-0.005126953	0	44330	0	0	0
1104	1105	1105	Category L	0.31176758	-0.083984375	-0.86376953	-0.33374023	0.17651367	0.35424805	0	0	28/6/2018	28	6	2018	16:52:38	60758	0.9	16	52	38	0	0.059570313	3.4853027	0.29199219	-0.088378906	-0.88330078	0.090332031	0.028076172	0	0	0	0	0	0	0	0	0	0.93457031	0.065429688	0.043701172	0.01953125	0.004394531	0.01953125	0	44330	0	0	0
1105	1106	1106	Category L	0.2878418	-0.059814453	-0.85180664	-0.3269043	0.17749023	0.34936523	0	0	28/6/2018	28	6	2018	16:52:39	60759	0	16	52	39	0	0.059570313	3.4853027	0.29077148	-0.087890625	-0.88330078	0.7265625	0.042236328	0	0	0	0	0	0	0	0	0	0.93408203	0.065917969	0.0625	-0.002929688	0.028076172	0.031494141	0	44330	0	0	0
1106	1107	1107	Category L	0.31176758	-0.035888672	-0.86376953	-0.32592773	0.1784668	0.35229492	0	0	28/6/2018	28	6	2018	16:52:39	60759	0.1	16	52	39	0	0.059570313	3.4853027	0.28930664	-0.08984375	-0.88745117	1.1945801	0.062988281	0	0	0	0	0	0	0	0	0	0.93774414	0.062255859	0.10009766	0.022216797	0.053955078	0.023681641	0	44330	0	0	0
1107	1108	1108	Category L	0.31176758	-0.083984375	-0.88793945	-0.33105469	0.17675781	0.35498047	0	0	28/6/2018	28	6	2018	16:52:39	60759	0.2	16	52	39	0	0.059570313	3.4853027	0.28759766	-0.090820313	-0.88647461	1.6286621	0.024902344	0	0	0	0	0	0	0	0	0	0.93652344	0.063476563	0.032226563	0.023925781	0.006835938	-0.001220703	0	44330	0	0	0
1108	1109	1109	Category L	0.32397461	-0.095947266	-0.87597656	-0.32324219	0.18188477	0.35522461	0	0	28/6/2018	28	6	2018	16:52:39	60759	0.3	16	52	39	0	0.059570313	3.4853027	0.28613281	-0.090820313	-0.88647461	2.3569336	0.039306641	0	0	0	0	0	0	0	0	0	0.93603516	0.063964844	0.052978516	0.037597656	-0.004882813	0.010498047	0	44330	0	0	0
1109	1110	1110	Category L	0.31176758	-0.083984375	-0.88793945	-0.32543945	0.17919922	0.35424805	0	0	28/6/2018	28	6	2018	16:52:39	60759	0.4	16	52	39	0	0.059570313	3.4853027	0.28271484	-0.091308594	-0.88696289	3.0195313	0.029785156	0	0	0	0	0	0	0	0	0	0.93554688	0.064453125	0.037109375	0.028808594	0.007324219	-0.000732422	0	44330	0	0	0
1110	1111	1111	Category L	0.31176758	-0.083984375	-0.87597656	-0.32836914	0.18115234	0.35742188	0	0	28/6/2018	28	6	2018	16:52:39	60759	0.5	16	52	39	0	0.059570313	3.4853027	0.28149414	-0.092285156	-0.88720703	3.1472168	0.033203125	0	0	0	0	0	0	0	0	0	0.93554688	0.064453125	0.049804688	0.030029297	0.008300781	0.011230469	0	44330	0	0	0
1111	1112	1112	Category L	0.29980469	-0.083984375	-0.86376953	-0.32226563	0.18017578	0.35546875	0	0	28/6/2018	28	6	2018	16:52:39	60759	0.6	16	52	39	0	0.059570313	3.4853027	0.28076172	-0.092285156	-0.89135742	3.3823242	0.034423828	0	0	0	0	0	0	0	0	0	0.93920898	0.060791016	0.054931641	0.018798828	0.008300781	0.027587891	0	44330	0	0	0
1112	1113	1113	Category L	0.29980469	-0.059814453	-0.87597656	-0.32763672	0.17626953	0.35302734	0	0	28/6/2018	28	6	2018	16:52:39	60759	0.7	16	52	39	0	0.059570313	3.4853027	0.27905273	-0.092285156	-0.89013672	3.3378906	0.041015625	0	0	0	0	0	0	0	0	0	0.9375	0.0625	0.067626953	0.020507813	0.032470703	0.014160156	0	44330	0	0	0
1113	1114	1114	Category L	0.31176758	-0.083984375	-0.87597656	-0.32910156	0.17919922	0.35498047	0	0	28/6/2018	28	6	2018	16:52:39	60759	0.8	16	52	39	0	0.059570313	3.4853027	0.27783203	-0.092041016	-0.88964844	2.9680176	0.037109375	0	0	0	0	0	0	0	0	0	0.93652344	0.063476563	0.055419922	0.033691406	0.008056641	0.013671875	0	44330	0	0	0
1114	1115	1115	Category L	0.31176758	-0.095947266	-0.86376953	-0.32836914	0.1784668	0.35302734	0	0	28/6/2018	28	6	2018	16:52:39	60759	0.9	16	52	39	0	0.059570313	3.4853027	0.27539063	-0.093017578	-0.890625	2.197998	0.045166016	0	0	0	0	0	0	0	0	0	0.93701172	0.062988281	0.065917969	0.036132813	-0.002685547	0.026855469	0	44330	0	0	0
1115	1116	1116	Category L	0.32397461	-0.071777344	-0.87597656	-0.32397461	0.17822266	0.35205078	0	0	28/6/2018	28	6	2018	16:52:40	60760	0	16	52	40	0	0.059570313	3.4853027	0.27392578	-0.092773438	-0.89086914	0.73266602	0.056152344	0	0	0	0	0	0	0	0	0	0.93676758	0.063232422	0.0859375	0.049804688	0.020996094	0.014892578	0	44330	0	0	0
1116	1117	1117	Category L	0.31176758	-0.095947266	-0.91186523	-0.32958984	0.17822266	0.35302734	0	0	28/6/2018	28	6	2018	16:52:40	60760	0.1	16	52	40	0	0.059570313	3.4853027	0.27368164	-0.094970703	-0.89428711	0.42553711	0.041503906	0	0	0	0	0	0	0	0	0	0.94018555	0.059814453	0.056152344	0.037841797	-0.000732422	-0.017333984	0	44330	0	0	0
1117	1118	1118	Category L	0.2878418	-0.095947266	-0.88793945	-0.33105469	0.17724609	0.35302734	0	0	28/6/2018	28	6	2018	16:52:40	60760	0.2	16	52	40	0	0.059570313	3.4853027	0.27246094	-0.096435547	-0.89550781	1.3310547	0.016845703	0	0	0	0	0	0	0	0	0	0.94116211	0.058837891	0.0234375	0.015136719	0.000488281	0.007568359	0	44330	0	0	0
1118	1119	1119	Category L	0.2878418	-0.083984375	-0.89990234	-0.32397461	0.17651367	0.35327148	0	0	28/6/2018	28	6	2018	16:52:40	60760	0.3	16	52	40	0	0.059570313	3.4853027	0.27124023	-0.097167969	-0.89453125	2.0114746	0.021728516	0	0	0	0	0	0	0	0	0	0.93969727	0.060302734	0.034912109	0.016357422	0.013183594	-0.005126953	0	44330	0	0	0
1119	1120	1120	Category L	0.29980469	-0.095947266	-0.88793945	-0.32495117	0.17407227	0.35083008	0	0	28/6/2018	28	6	2018	16:52:40	60760	0.4	16	52	40	0	0.059570313	3.4853027	0.26831055	-0.098388672	-0.89477539	2.7119141	0.031982422	0	0	0	0	0	0	0	0	0	0.93920898	0.060791016	0.040771484	0.03125	0.002441406	0.006835938	0	44330	0	0	0
1120	1121	1121	Category L	0.31176758	-0.11987305	-0.87597656	-0.32055664	0.17675781	0.35229492	0	0	28/6/2018	28	6	2018	16:52:40	60760	0.5	16	52	40	0	0.059570313	3.4853027	0.26660156	-0.099853516	-0.89575195	3.0930176	0.052978516	0	0	0	0	0	0	0	0	0	0.93994141	0.060058594	0.084716797	0.044921875	-0.019775391	0.019775391	0	44330	0	0	0
1121	1122	1122	Category L	0.29980469	-0.13183594	-0.88793945	-0.32421875	0.17553711	0.35522461	0	0	28/6/2018	28	6	2018	16:52:40	60760	0.6	16	52	40	0	0.059570313	3.4853027	0.26733398	-0.099853516	-0.89794922	2.831543	0.046386719	0	0	0	0	0	0	0	0	0	0.94213867	0.057861328	0.07421875	0.032226563	-0.031738281	0.010009766	0	44330	0	0	0
1122	1123	1123	Category L	0.29980469	-0.10791016	-0.89990234	-0.32666016	0.17553711	0.35180664	0	0	28/6/2018	28	6	2018	16:52:40	60760	0.7	16	52	40	0	0.059570313	3.4853027	0.26513672	-0.099609375	-0.89819336	2.5432129	0.035400391	0	0	0	0	0	0	0	0	0	0.94189453	0.058105469	0.044189453	0.034423828	-0.008056641	-0.001464844	0	44330	0	0	0
1123	1124	1124	Category L	0.31176758	-0.083984375	-0.91186523	-0.32397461	0.18188477	0.35205078	0	0	28/6/2018	28	6	2018	16:52:40	60760	0.8	16	52	40	0	0.059570313	3.4853027	0.2644043	-0.099121094	-0.8972168	2.2722168	0.051513672	0	0	0	0	0	0	0	0	0	0.94067383	0.059326172	0.076904297	0.047119141	0.015136719	-0.014404297	0	44330	0	0	0
1124	1125	1125	Category L	0.29980469	-0.083984375	-0.86376953	-0.32568359	0.17749023	0.3527832	0	0	28/6/2018	28	6	2018	16:52:40	60760	0.9	16	52	40	0	0.059570313	3.4853027	0.26049805	-0.10009766	-0.89819336	1.9035645	0.0546875	0	0	0	0	0	0	0	0	0	0.94067383	0.059326172	0.090087891	0.0390625	0.016113281	0.034423828	0	44330	0	0	0
1125	1126	1126	Category L	0.31176758	-0.071777344	-0.86376953	-0.32568359	0.17919922	0.35302734	0	0	28/6/2018	28	6	2018	16:52:41	60761	0	16	52	41	0	0.059570313	3.4853027	0.25854492	-0.10058594	-0.89868164	1.1025391	0.069824219	0	0	0	0	0	0	0	0	0	0.94042969	0.059570313	0.11694336	0.052978516	0.028808594	0.034912109	0	44330	0	0	0
1126	1127	1127	Category L	0.29980469	-0.095947266	-0.87597656	-0.33081055	0.17993164	0.3527832	0	0	28/6/2018	28	6	2018	16:52:41	60761	0.111	16	52	41	0	0.059570313	3.4853027	0.25854492	-0.10009766	-0.90283203	0.29125977	0.049072266	0	0	0	0	0	0	0	0	0	0.94433594	0.055664063	0.072265625	0.041015625	0.004150391	0.026855469	0	44330	0	0	0
1127	1128	1128	Category L	0.31176758	-0.095947266	-0.87597656	-0.32397461	0.17724609	0.35302734	0	0	28/6/2018	28	6	2018	16:52:41	60761	0.222	16	52	41	0	0.059570313	3.4853027	0.2578125	-0.10058594	-0.90356445	0.12231445	0.060791016	0	0	0	0	0	0	0	0	0	0.94506836	0.054931641	0.086181641	0.053710938	0.004638672	0.027587891	0	44330	0	0	0
1128	1129	1129	Category L	0.29980469	-0.10791016	-0.88793945	-0.32958984	0.17626953	0.35424805	0	0	28/6/2018	28	6	2018	16:52:41	60761	0.333	16	52	41	0	0.059570313	3.4853027	0.25634766	-0.10107422	-0.90209961	0.29638672	0.045898438	0	0	0	0	0	0	0	0	0	0.94335938	0.056640625	0.064208984	0.043212891	-0.006591797	0.014160156	0	44330	0	0	0
1129	1130	1130	Category L	0.29980469	-0.083984375	-0.87597656	-0.32226563	0.17919922	0.35302734	0	0	28/6/2018	28	6	2018	16:52:41	60761	0.444	16	52	41	0	0.059570313	3.4853027	0.25341797	-0.10131836	-0.90185547	0.60058594	0.055664063	0	0	0	0	0	0	0	0	0	0.94238281	0.057617188	0.089599609	0.046142578	0.017333984	0.025878906	0	44330	0	0	0
1130	1131	1131	Category L	0.29980469	-0.10791016	-0.86376953	-0.32397461	0.17480469	0.35424805	0	0	28/6/2018	28	6	2018	16:52:41	60761	0.555	16	52	41	0	0.059570313	3.4853027	0.2512207	-0.10107422	-0.90161133	1.1088867	0.061767578	0	0	0	0	0	0	0	0	0	0.94140625	0.05859375	0.093017578	0.048339844	-0.006591797	0.037841797	0	44330	0	0	0
1131	1132	1132	Category L	0.29980469	-0.095947266	-0.88793945	-0.32861328	0.1809082	0.35229492	0	0	28/6/2018	28	6	2018	16:52:41	60761	0.666	16	52	41	0	0.059570313	3.4853027	0.2487793	-0.10083008	-0.90283203	1.7624512	0.052978516	0	0	0	0	0	0	0	0	0	0.94189453	0.058105469	0.070800781	0.05078125	0.004882813	0.014892578	0	44330	0	0	0
1132	1133	1133	Category L	0.29980469	-0.083984375	-0.87597656	-0.32006836	0.17749023	0.35229492	0	0	28/6/2018	28	6	2018	16:52:41	60761	0.777	16	52	41	0	0.058837891	3.5175293	0.24755859	-0.10083008	-0.90625	3.2202148	0.062744141	0	0	0	0	0	0	0	0	0	0.94506836	0.054931641	0.099609375	0.052001953	0.016845703	0.030273438	0	44330	0	0	0
1133	1134	1134	Category L	0.31176758	-0.083984375	-0.87597656	-0.32666016	0.17919922	0.35205078	0	0	28/6/2018	28	6	2018	16:52:41	60761	0.888	16	52	41	0	0.058837891	3.5175293	0.24511719	-0.098876953	-0.90551758	5.5136719	0.07421875	0	0	0	0	0	0	0	0	0	0.94335938	0.056640625	0.11083984	0.06640625	0.014892578	0.029541016	0	44330	0	0	0
1134	1135	1135	Category L	0.31176758	-0.095947266	-0.85180664	-0.33032227	0.17553711	0.35205078	0	0	28/6/2018	28	6	2018	16:52:42	60762	0	16	52	42	0	0.058837891	3.5175293	0.2434082	-0.096923828	-0.90551758	8.9394531	0.086914063	0	0	0	0	0	0	0	0	0	0.94262695	0.057373047	0.12304688	0.068115234	0.000976563	0.053710938	0	44330	0	0	0
1135	1136	1136	Category L	0.31176758	-0.10791016	-0.87597656	-0.32592773	0.1784668	0.35327148	0	0	28/6/2018	28	6	2018	16:52:42	60762	0.1	16	52	42	0	0.058837891	3.5175293	0.23999023	-0.096923828	-0.90649414	12.511719	0.078613281	0	0	0	0	0	0	0	0	0	0.94287109	0.057128906	0.11303711	0.071777344	-0.010742188	0.030517578	0	44330	0	0	0
1136	1137	1137	Category L	0.2878418	-0.083984375	-0.87597656	-0.33081055	0.17407227	0.3527832	0	0	28/6/2018	28	6	2018	16:52:42	60762	0.2	16	52	42	0	0.058837891	3.5175293	0.23657227	-0.096923828	-0.90673828	16.153564	0.061035156	0	0	0	0	0	0	0	0	0	0.94213867	0.057861328	0.094726563	0.051025391	0.012939453	0.030761719	0	44330	0	0	0
1137	1138	1138	Category E	0.15576172	-0.095947266	-0.89990234	-0.18579102	0.26904297	0.40429688	0	0	28/6/2018	28	6	2018	16:52:42	60762	0.9	16	52	42	0	0.058837891	3.5175293	0.234375	-0.094970703	-0.90698242	20.675049	0.078857422	0	0	0	0	0	0	0	0	0	0.94165039	0.058349609	0.086669922	-0.078613281	-0.000732422	0.007080078	0	44330	0	0	0
1138	1139	1139	Category E	0.19189453	-0.10791016	-1.0439453	-0.11230469	0.29931641	0.40332031	0	0	28/6/2018	28	6	2018	16:52:43	60763	0	16	52	43	0	0.058837891	3.5175293	0.23217773	-0.094970703	-0.90991211	25.942627	0.14038086	0	0	0	0	0	0	0	0	0	0.94384766	0.056152344	0.18701172	-0.040283203	-0.012695313	-0.13378906	0	44330	0	0	0
1139	1140	1140	Category E	0.26391602	-0.16796875	-1.0917969	-0.054931641	0.30493164	0.4050293	0	0	28/6/2018	28	6	2018	16:52:43	60763	0.09	16	52	43	0	0.058837891	3.5175293	0.23095703	-0.094970703	-0.9128418	29.599609	0.19580078	0	0	0	0	0	0	0	0	0	0.9465332	0.053466797	0.28442383	0.032714844	-0.072753906	-0.17871094	0	44330	0	0	0
1140	1141	1141	Category E	0.20385742	-0.059814453	-0.86376953	-0.042724609	0.31347656	0.40136719	0	0	28/6/2018	28	6	2018	16:52:43	60763	0.181	16	52	43	0	0.058837891	3.5175293	0.22973633	-0.095458984	-0.91259766	31.70752	0.065673828	0	0	0	0	0	0	0	0	0	0.94580078	0.054199219	0.1105957	-0.025878906	0.035644531	0.048828125	0	44330	0	0	0
1141	1142	1142	Category E	0.047851563	-0.31176758	-0.98388672	-0.056884766	0.31591797	0.39501953	0	0	28/6/2018	28	6	2018	16:52:43	60763	0.272	16	52	43	0	0.058837891	3.5175293	0.22851563	-0.094970703	-0.91137695	34.358398	0.29125977	0	0	0	0	0	0	0	0	0	0.94433594	0.055664063	0.46972656	-0.18066406	-0.21655273	-0.072265625	0	44330	0	0	0
1142	1143	1143	Category E	0.10791016	-0.20385742	-0.88793945	-0.090820313	0.31567383	0.39331055	0	0	28/6/2018	28	6	2018	16:52:43	60763	0.363	16	52	43	0	0.058837891	3.5175293	0.22753906	-0.093994141	-0.91088867	37.068115	0.1640625	0	0	0	0	0	0	0	0	0	0.94360352	0.056396484	0.25244141	-0.11962891	-0.10961914	0.022949219	0	44330	0	0	0
1143	1144	1144	Category E	0.083984375	-0.047851563	-0.91186523	-0.085693359	0.31567383	0.39550781	0	0	28/6/2018	28	6	2018	16:52:43	60763	0.454	16	52	43	0	0.058837891	3.5175293	0.2253418	-0.093017578	-0.91064453	38.018799	0.1484375	0	0	0	0	0	0	0	0	0	0.94287109	0.057128906	0.18774414	-0.14135742	0.045166016	-0.000976563	0	44330	0	0	0
1144	1145	1145	Category E	0.20385742	0	-0.86376953	-0.076660156	0.30224609	0.40332031	0	0	28/6/2018	28	6	2018	16:52:43	60763	0.545	16	52	43	0	0.058837891	3.5175293	0.22412109	-0.09375	-0.90991211	36.208984	0.10668945	0	0	0	0	0	0	0	0	0	0.94189453	0.058105469	0.16064453	-0.020263672	0.09375	0.046142578	0	44330	0	0	0
1145	1146	1146	Category E	0.20385742	-0.20385742	-1.1879883	-0.10205078	0.29321289	0.40356445	0	0	28/6/2018	28	6	2018	16:52:43	60763	0.636	16	52	43	0	0.058837891	3.5175293	0.22314453	-0.094970703	-0.91210938	36.033936	0.296875	0	0	0	0	0	0	0	0	0	0.94384766	0.056152344	0.40380859	-0.019287109	-0.10864258	-0.27563477	0	44330	0	0	0
1146	1147	1147	Category E	0.16796875	-0.10791016	-0.82788086	-0.086425781	0.28320313	0.41479492	0	0	28/6/2018	28	6	2018	16:52:43	60763	0.727	16	52	43	0	0.058837891	3.5175293	0.22216797	-0.095214844	-0.91503906	35.288574	0.10327148	0	0	0	0	0	0	0	0	0	0.94628906	0.053710938	0.15380859	-0.054199219	-0.012451172	0.087158203	0	44330	0	0	0
1147	1148	1148	Category E	0.19189453	-0.047851563	-0.85180664	-0.060791016	0.27734375	0.42431641	0	0	28/6/2018	28	6	2018	16:52:43	60763	0.818	16	52	43	0	0.058837891	3.5175293	0.22192383	-0.095703125	-0.9152832	32.932373	0.084960938	0	0	0	0	0	0	0	0	0	0.9465332	0.053466797	0.14160156	-0.030029297	0.047851563	0.063476563	0	44330	0	0	0
1148	1149	1149	Category E	0.035888672	-0.059814453	-0.92382813	-0.052734375	0.26171875	0.42529297	0	0	28/6/2018	28	6	2018	16:52:43	60763	0.909	16	52	43	0	0.058837891	3.5175293	0.22143555	-0.094970703	-0.91430664	30.259277	0.18896484	0	0	0	0	0	0	0	0	0	0.94555664	0.054443359	0.23022461	-0.18554688	0.03515625	-0.009277344	0	44330	0	0	0
1149	1150	1150	Category E	0.23999023	-0.10791016	-0.92382813	-0.032714844	0.26245117	0.42749023	0	0	28/6/2018	28	6	2018	16:52:44	60764	0	16	52	44	0	0.058837891	3.5175293	0.21875	-0.093994141	-0.9140625	29.248291	0.026855469	0	0	0	0	0	0	0	0	0	0.94458008	0.055419922	0.044433594	0.020996094	-0.013671875	-0.009521484	0	44330	0	0	0
1150	1151	1151	Category E	0.27587891	-0.071777344	-1.1879883	-0.009277344	0.26367188	0.4362793	0	0	28/6/2018	28	6	2018	16:52:44	60764	0.1	16	52	44	0	0.058837891	3.5175293	0.21704102	-0.093994141	-0.91259766	29.949463	0.28222656	0	0	0	0	0	0	0	0	0	0.94287109	0.057128906	0.35620117	0.05859375	0.022216797	-0.27514648	0	44330	0	0	0
1151	1152	1152	Category E	0.17993164	-0.023925781	-0.76782227	-0.012939453	0.26342773	0.42797852	0	0	28/6/2018	28	6	2018	16:52:44	60764	0.2	16	52	44	0	0.058837891	3.5175293	0.21582031	-0.093017578	-0.91333008	27.437744	0.1652832	0	0	0	0	0	0	0	0	0	0.94311523	0.056884766	0.25073242	-0.035888672	0.069091797	0.14550781	0	44330	0	0	0
1152	1153	1153	Category E	0.20385742	-0.047851563	-0.82788086	-0.000976563	0.2746582	0.4284668	0	0	28/6/2018	28	6	2018	16:52:44	60764	0.3	16	52	44	0	0.058837891	3.5175293	0.21459961	-0.092529297	-0.91650391	24.475342	0.099853516	0	0	0	0	0	0	0	0	0	0.94580078	0.054199219	0.14428711	-0.010742188	0.044677734	0.088623047	0	44330	0	0	0
1153	1154	1154	Category E	0.095947266	-0.10791016	-0.92382813	-0.007080078	0.28955078	0.41577148	0	0	28/6/2018	28	6	2018	16:52:44	60764	0.4	16	52	44	0	0.058837891	3.5175293	0.21386719	-0.09375	-0.91821289	23.101318	0.11889648	0	0	0	0	0	0	0	0	0	0.94750977	0.052490234	0.13745117	-0.11791992	-0.013916016	-0.005371094	0	44330	0	0	0
1154	1155	1155	Category E	0.19189453	-0.035888672	-0.88793945	-0.012207031	0.29345703	0.41162109	0	0	28/6/2018	28	6	2018	16:52:44	60764	0.5	16	52	44	0	0.058837891	3.5175293	0.21264648	-0.094726563	-0.91894531	22.231445	0.069824219	0	0	0	0	0	0	0	0	0	0.94799805	0.052001953	0.11083984	-0.020751953	0.058837891	0.031005859	0	44330	0	0	0
1155	1156	1156	Category E	0.29980469	-0.20385742	-1.1757813	-0.034667969	0.2902832	0.41601563	0	0	28/6/2018	28	6	2018	16:52:44	60764	0.6	16	52	44	0	0.058837891	3.5175293	0.21142578	-0.094482422	-0.91894531	19.714844	0.29248047	0	0	0	0	0	0	0	0	0	0.94775391	0.052246094	0.45410156	0.088134766	-0.10913086	-0.2565918	0	44330	0	0	0
1156	1157	1157	Category E	0.21582031	-0.20385742	-0.99584961	-0.052001953	0.27929688	0.42163086	0	0	28/6/2018	28	6	2018	16:52:44	60764	0.7	16	52	44	0	0.058837891	3.5175293	0.2097168	-0.095703125	-0.91894531	16.442383	0.13256836	0	0	0	0	0	0	0	0	0	0.94750977	0.052490234	0.19067383	0.005859375	-0.10791016	-0.076660156	0	44330	0	0	0
1157	1158	1158	Category E	0.2277832	-0.15576172	-0.79199219	-0.0234375	0.26977539	0.43310547	0	0	28/6/2018	28	6	2018	16:52:44	60764	0.8	16	52	44	0	0.058837891	3.5175293	0.20825195	-0.096435547	-0.91918945	13.822998	0.14160156	0	0	0	0	0	0	0	0	0	0.94726563	0.052734375	0.20581055	0.019287109	-0.059082031	0.12719727	0	44330	0	0	0
1158	1159	1159	Category E	0.059814453	-0.17993164	-0.87597656	-0.010253906	0.26538086	0.43017578	0	0	28/6/2018	28	6	2018	16:52:44	60764	0.9	16	52	44	0	0.058837891	3.5175293	0.20678711	-0.096923828	-0.91943359	12.598877	0.17431641	0	0	0	0	0	0	0	0	0	0.94750977	0.052490234	0.2734375	-0.14697266	-0.082763672	0.043457031	0	44330	0	0	0
1159	1160	1160	Category E	0.15576172	-0.17993164	-0.94799805	-0.001220703	0.25927734	0.43139648	0	0	28/6/2018	28	6	2018	16:52:45	60765	0	16	52	45	0	0.058837891	3.5175293	0.20556641	-0.09765625	-0.91967773	10.144531	0.10009766	0	0	0	0	0	0	0	0	0	0.94726563	0.052734375	0.16040039	-0.049804688	-0.08203125	-0.028076172	0	44330	0	0	0
1160	1161	1161	Category E	0.34790039	-0.083984375	-1.0559082	0.025634766	0.24462891	0.43774414	0	0	28/6/2018	28	6	2018	16:52:45	60765	0.111	16	52	45	0	0.058837891	3.5175293	0.20458984	-0.097900391	-0.91992188	6.3742676	0.19799805	0	0	0	0	0	0	0	0	0	0.94750977	0.052490234	0.29321289	0.14306641	0.013916016	-0.13574219	0	44330	0	0	0
1161	1162	1162	Category E	0.13183594	-0.059814453	-0.88793945	0.003662109	0.26269531	0.43261719	0	0	28/6/2018	28	6	2018	16:52:45	60765	0.222	16	52	45	0	0.058837891	3.5175293	0.20288086	-0.097412109	-0.9206543	2.3312988	0.086914063	0	0	0	0	0	0	0	0	0	0.94775391	0.052246094	0.14160156	-0.071044922	0.037597656	0.032714844	0	44330	0	0	0
1162	1163	1163	Category E	0.2277832	-0.047851563	-0.79199219	-0.031005859	0.26708984	0.42578125	0	0	28/6/2018	28	6	2018	16:52:45	60765	0.333	16	52	45	0	0.058837891	3.5175293	0.20166016	-0.097167969	-0.92163086	2.2912598	0.14111328	0	0	0	0	0	0	0	0	0	0.94824219	0.051757813	0.20507813	0.025878906	0.049316406	0.12963867	0	44330	0	0	0
1163	1164	1164	Category E	-0.011962891	-0.15576172	-0.95996094	-0.055419922	0.28491211	0.42138672	0	0	28/6/2018	28	6	2018	16:52:45	60765	0.444	16	52	45	0	0.058837891	3.5175293	0.20019531	-0.09765625	-0.921875	4.1787109	0.22338867	0	0	0	0	0	0	0	0	0	0.94848633	0.051513672	0.30834961	-0.2121582	-0.057861328	-0.037841797	0	44330	0	0	0
1164	1165	1165	Category E	0.15576172	-0.13183594	-0.86376953	-0.090332031	0.28491211	0.41381836	0	0	28/6/2018	28	6	2018	16:52:45	60765	0.555	16	52	45	0	0.059082031	3.5191406	0.19873047	-0.097900391	-0.921875	6.5246582	0.079833984	0	0	0	0	0	0	0	0	0	0.94799805	0.052001953	0.13500977	-0.04296875	-0.033691406	0.058105469	0	44330	0	0	0
1165	1166	1166	Category E	0.32397461	-0.071777344	-1.1879883	-0.070556641	0.27807617	0.41992188	0	0	28/6/2018	28	6	2018	16:52:45	60765	0.666	16	52	45	0	0.059082031	3.5191406	0.19750977	-0.098388672	-0.92260742	9.059082	0.29492188	0	0	0	0	0	0	0	0	0	0.94873047	0.051269531	0.41845703	0.1262207	0.026611328	-0.26513672	0	44330	0	0	0
1166	1167	1167	Category E	0.21582031	-0.13183594	-0.93579102	-0.071044922	0.27368164	0.41674805	0	0	28/6/2018	28	6	2018	16:52:45	60765	0.777	16	52	45	0	0.059082031	3.5191406	0.19604492	-0.099121094	-0.92382813	10.810303	0.039794922	0	0	0	0	0	0	0	0	0	0.94946289	0.050537109	0.064208984	0.01953125	-0.032470703	-0.01171875	0	44330	0	0	0
1167	1168	1168	Category E	0.20385742	-0.14379883	-0.76782227	-0.065917969	0.26245117	0.42480469	0	0	28/6/2018	28	6	2018	16:52:45	60765	0.888	16	52	45	0	0.059082031	3.5191406	0.19458008	-0.099121094	-0.92431641	11.501953	0.1628418	0	0	0	0	0	0	0	0	0	0.94970703	0.050292969	0.21020508	0.009033203	-0.044433594	0.15649414	0	44330	0	0	0
1168	1169	1169	Category E	0.083984375	-0.11987305	-0.85180664	-0.065917969	0.26098633	0.42895508	0	0	28/6/2018	28	6	2018	16:52:46	60766	0	16	52	46	0	0.059082031	3.5191406	0.19311523	-0.099609375	-0.92431641	12.480957	0.13256836	0	0	0	0	0	0	0	0	0	0.94970703	0.050292969	0.2019043	-0.10913086	-0.020019531	0.072509766	0	44330	0	0	0
1169	1170	1170	Category E	0.11987305	-0.083984375	-0.85180664	-0.077148438	0.27026367	0.41796875	0	0	28/6/2018	28	6	2018	16:52:46	60766	0.1	16	52	46	0	0.059082031	3.5191406	0.19165039	-0.099121094	-0.92456055	14.149414	0.10351563	0	0	0	0	0	0	0	0	0	0.94946289	0.050537109	0.15991211	-0.071777344	0.015136719	0.072753906	0	44330	0	0	0
1170	1171	1171	Category E	0.13183594	-0.071777344	-0.97192383	-0.04296875	0.26953125	0.4284668	0	0	28/6/2018	28	6	2018	16:52:46	60766	0.2	16	52	46	0	0.059082031	3.5191406	0.19018555	-0.099609375	-0.92602539	14.761475	0.079345703	0	0	0	0	0	0	0	0	0	0.95068359	0.049316406	0.13232422	-0.058349609	0.027832031	-0.045654297	0	44330	0	0	0
1171	1172	1172	Category E	0.20385742	-0.11987305	-1.1999512	-0.023925781	0.25830078	0.43261719	0	0	28/6/2018	28	6	2018	16:52:46	60766	0.3	16	52	46	0	0.059082031	3.5191406	0.1887207	-0.099853516	-0.92651367	13.097656	0.27441406	0	0	0	0	0	0	0	0	0	0.95068359	0.049316406	0.30810547	0.014892578	-0.019775391	-0.27319336	0	44330	0	0	0
1172	1173	1173	Category E	0.14379883	0.035888672	-0.83984375	-0.052978516	0.26074219	0.42529297	0	0	28/6/2018	28	6	2018	16:52:46	60766	0.4	16	52	46	0	0.059082031	3.5191406	0.18701172	-0.1003418	-0.92724609	11.719727	0.16772461	0	0	0	0	0	0	0	0	0	0.95117188	0.048828125	0.26733398	-0.043212891	0.13623047	0.087402344	0	44330	0	0	0
1173	1174	1174	Category E	0.16796875	0.035888672	-0.86376953	-0.0703125	0.26660156	0.4206543	0	0	28/6/2018	28	6	2018	16:52:46	60766	0.5	16	52	46	0	0.059082031	3.5191406	0.18554688	-0.10107422	-0.92749023	14.364746	0.15209961	0	0	0	0	0	0	0	0	0	0.95141602	0.048583984	0.21850586	-0.017578125	0.13696289	0.063720703	0	44330	0	0	0
1174	1175	1175	Category E	0.023925781	-0.047851563	-0.93579102	-0.10791016	0.26904297	0.41503906	0	0	28/6/2018	28	6	2018	16:52:46	60766	0.6	16	52	46	0	0.059082031	3.5191406	0.18408203	-0.10205078	-0.92822266	14.740723	0.16918945	0	0	0	0	0	0	0	0	0	0.95166016	0.048339844	0.22192383	-0.16015625	0.054199219	-0.007324219	0	44330	0	0	0
1175	1176	1176	Category E	0.023925781	-0.095947266	-0.87597656	-0.12792969	0.26928711	0.41357422	0	0	28/6/2018	28	6	2018	16:52:46	60766	0.7	16	52	46	0	0.059082031	3.5191406	0.18237305	-0.10253906	-0.92895508	14.825195	0.16723633	0	0	0	0	0	0	0	0	0	0.95239258	0.047607422	0.21826172	-0.15844727	0.006591797	0.052978516	0	44330	0	0	0
1176	1177	1177	Category E	0.13183594	0.071777344	-0.89990234	-0.12524414	0.26416016	0.4152832	0	0	28/6/2018	28	6	2018	16:52:46	60766	0.8	16	52	46	0	0.059082031	3.5191406	0.18041992	-0.10302734	-0.9296875	14.684326	0.18408203	0	0	0	0	0	0	0	0	0	0.95263672	0.047363281	0.25341797	-0.048583984	0.17480469	0.029785156	0	44330	0	0	0
1177	1178	1178	Category E	0.14379883	-0.083984375	-1.1279297	-0.098388672	0.27441406	0.41430664	0	0	28/6/2018	28	6	2018	16:52:46	60766	0.9	16	52	46	0	0.059082031	3.5191406	0.17919922	-0.10424805	-0.93041992	14.88208	0.20141602	0	0	0	0	0	0	0	0	0	0.953125	0.046875	0.25317383	-0.035400391	0.020263672	-0.19726563	0	44330	0	0	0
1178	1179	1179	Category E	0.21582031	-0.13183594	-1.0917969	-0.099121094	0.27368164	0.41333008	0	0	28/6/2018	28	6	2018	16:52:47	60767	0	16	52	47	0	0.059082031	3.5191406	0.17944336	-0.10498047	-0.9309082	14.359863	0.16699219	0	0	0	0	0	0	0	0	0	0.95385742	0.046142578	0.22363281	0.036132813	-0.026611328	-0.16064453	0	44330	0	0	0
1179	1180	1180	Category E	0.20385742	-0.13183594	-0.83984375	-0.10205078	0.26489258	0.41796875	0	0	28/6/2018	28	6	2018	16:52:47	60767	0.1	16	52	47	0	0.059082031	3.5191406	0.17919922	-0.10522461	-0.92919922	9.7602539	0.096435547	0	0	0	0	0	0	0	0	0	0.95239258	0.047607422	0.14038086	0.024414063	-0.026367188	0.089355469	0	44330	0	0	0
1180	1181	1181	Category E	0.20385742	-0.059814453	-0.79199219	-0.11206055	0.26171875	0.41552734	0	0	28/6/2018	28	6	2018	16:52:47	60767	0.2	16	52	47	0	0.059082031	3.5191406	0.1784668	-0.10498047	-0.92749023	7.074707	0.14501953	0	0	0	0	0	0	0	0	0	0.95043945	0.049560547	0.20605469	0.025146484	0.045166016	0.13549805	0	44330	0	0	0
1181	1182	1182	Category E	0.19189453	-0.047851563	-0.87597656	-0.13598633	0.26049805	0.41503906	0	0	28/6/2018	28	6	2018	16:52:47	60767	0.3	16	52	47	0	0.059082031	3.5191406	0.17822266	-0.10595703	-0.9284668	5.5559082	0.079589844	0	0	0	0	0	0	0	0	0	0.95141602	0.048583984	0.12451172	0.013427734	0.058105469	0.052490234	0	44330	0	0	0
1182	1183	1183	Category E	0.095947266	-0.011962891	-0.88793945	-0.12426758	0.26293945	0.41455078	0	0	28/6/2018	28	6	2018	16:52:47	60767	0.4	16	52	47	0	0.059082031	3.5191406	0.1796875	-0.10375977	-0.92773438	3.2763672	0.13061523	0	0	0	0	0	0	0	0	0	0.95068359	0.049316406	0.21557617	-0.083740234	0.091796875	0.039794922	0	44330	0	0	0
1183	1184	1184	Category E	0.17993164	-0.15576172	-0.82788086	-0.10083008	0.26831055	0.41821289	0	0	28/6/2018	28	6	2018	16:52:47	60767	0.5	16	52	47	0	0.059082031	3.5191406	0.18066406	-0.10327148	-0.92822266	1.1445313	0.11303711	0	0	0	0	0	0	0	0	0	0.95117188	0.048828125	0.15356445	-0.000732422	-0.052246094	0.1003418	0	44330	0	0	0
1184	1185	1185	Category E	0.23999023	-0.16796875	-1.0439453	-0.077148438	0.26342773	0.42260742	0	0	28/6/2018	28	6	2018	16:52:47	60767	0.6	16	52	47	0	0.059082031	3.5191406	0.18188477	-0.10449219	-0.9284668	0.32177734	0.14355469	0	0	0	0	0	0	0	0	0	0.9519043	0.048095703	0.23632813	0.057861328	-0.063232422	-0.11523438	0	44330	0	0	0
1185	1186	1186	Category E	0.20385742	-0.095947266	-1.0678711	-0.063476563	0.26953125	0.42211914	0	0	28/6/2018	28	6	2018	16:52:47	60767	0.7	16	52	47	0	0.059082031	3.5191406	0.18164063	-0.10620117	-0.92895508	2.296875	0.14086914	0	0	0	0	0	0	0	0	0	0.95263672	0.047363281	0.17114258	0.021972656	0.010253906	-0.13867188	0	44330	0	0	0
1186	1187	1187	Category E	0.29980469	-0.059814453	-0.88793945	-0.078125	0.2824707	0.41992188	0	0	28/6/2018	28	6	2018	16:52:47	60767	0.8	16	52	47	0	0.059082031	3.5191406	0.18139648	-0.10595703	-0.92578125	4.112793	0.13232422	0	0	0	0	0	0	0	0	0	0.94921875	0.05078125	0.20239258	0.11816406	0.046142578	0.037841797	0	44330	0	0	0
1187	1188	1188	Category E	0.26391602	-0.023925781	-0.81591797	-0.11132813	0.28369141	0.41137695	0	0	28/6/2018	28	6	2018	16:52:47	60767	0.9	16	52	47	0	0.059082031	3.5191406	0.18115234	-0.10620117	-0.92626953	4.9152832	0.16064453	0	0	0	0	0	0	0	0	0	0.94995117	0.050048828	0.27539063	0.082519531	0.082275391	0.11035156	0	44330	0	0	0
1188	1189	1189	Category E	0.10791016	-0.023925781	-0.85180664	-0.15283203	0.28613281	0.39624023	0	0	28/6/2018	28	6	2018	16:52:48	60768	0	16	52	48	0	0.059082031	3.5191406	0.18115234	-0.10742188	-0.92724609	3.8757324	0.13427734	0	0	0	0	0	0	0	0	0	0.95092773	0.049072266	0.23242188	-0.073242188	0.083496094	0.075439453	0	44330	0	0	0
1189	1190	1190	Category E	0.16796875	-0.083984375	-0.77978516	-0.1796875	0.27832031	0.3894043	0	0	28/6/2018	28	6	2018	16:52:48	60768	0.1	16	52	48	0	0.059082031	3.5191406	0.18286133	-0.10839844	-0.92749023	0.3425293	0.15063477	0	0	0	0	0	0	0	0	0	0.95166016	0.048339844	0.1875	-0.014892578	0.024414063	0.14770508	0	44330	0	0	0
1190	1191	1191	Category E	0.21582031	-0.011962891	-0.93579102	-0.17431641	0.27392578	0.39868164	0	0	28/6/2018	28	6	2018	16:52:48	60768	0.2	16	52	48	0	0.059082031	3.5191406	0.18237305	-0.10864258	-0.92700195	3.8374023	0.10253906	0	0	0	0	0	0	0	0	0	0.95117188	0.048828125	0.13867188	0.033203125	0.096679688	-0.008544922	0	44330	0	0	0
1191	1192	1192	Category E	0.21582031	-0.047851563	-1.1037598	-0.14794922	0.27612305	0.40795898	0	0	28/6/2018	28	6	2018	16:52:48	60768	0.3	16	52	48	0	0.059082031	3.5191406	0.18115234	-0.109375	-0.92333984	10.850586	0.19335938	0	0	0	0	0	0	0	0	0	0.94750977	0.052490234	0.27612305	0.034423828	0.061523438	-0.18017578	0	44330	0	0	0
1192	1193	1193	Category E	0.23999023	-0.15576172	-1.0197754	-0.12866211	0.26586914	0.4152832	0	0	28/6/2018	28	6	2018	16:52:48	60768	0.4	16	52	48	0	0.059082031	3.5191406	0.18115234	-0.11083984	-0.92529297	18.566895	0.11962891	0	0	0	0	0	0	0	0	0	0.94946289	0.050537109	0.19775391	0.05859375	-0.044677734	-0.094238281	0	44330	0	0	0
1193	1194	1194	Category E	0.21582031	-0.15576172	-0.93579102	-0.12963867	0.25952148	0.41918945	0	0	28/6/2018	28	6	2018	16:52:48	60768	0.5	16	52	48	0	0.059082031	3.5191406	0.18115234	-0.11206055	-0.92651367	27.749023	0.056396484	0	0	0	0	0	0	0	0	0	0.95068359	0.049316406	0.087402344	0.034423828	-0.043457031	-0.009033203	0	44330	0	0	0
1194	1195	1195	Category E	0.20385742	-0.071777344	-0.86376953	-0.12963867	0.26196289	0.41137695	0	0	28/6/2018	28	6	2018	16:52:48	60768	0.6	16	52	48	0	0.059082031	3.5191406	0.18237305	-0.11230469	-0.92651367	41.930664	0.077636719	0	0	0	0	0	0	0	0	0	0.95092773	0.049072266	0.12475586	0.021240234	0.040527344	0.062744141	0	44330	0	0	0
1195	1196	1196	Category L	0.19189453	-0.16796875	-0.87597656	-0.23242188	-0.08203125	0.42529297	0	0	28/6/2018	28	6	2018	17:06:46	61606	0.5	17	6	46	0	0.059570313	3.511084	0.18212891	-0.11376953	-0.92700195	58.430176	0.074951172	0	0	0	0	0	0	0	0	0	0.95166016	0.048339844	0.11474609	0.009521484	-0.053955078	0.051025391	0	44330	0	0	0
1196	1197	1197	Category L	0.19189453	-0.15576172	-0.92382813	-0.23681641	-0.079589844	0.42211914	0	0	28/6/2018	28	6	2018	17:06:46	61606	0.6	17	6	46	0	0.059570313	3.511084	0.18066406	-0.11279297	-0.92407227	74.229248	0.044189453	0	0	0	0	0	0	0	0	0	0.94824219	0.051757813	0.054199219	0.010986328	-0.042724609	0.000244141	0	44330	0	0	0
1197	1198	1198	Category L	0.17993164	-0.14379883	-0.91186523	-0.23681641	-0.083007813	0.42407227	0	0	28/6/2018	28	6	2018	17:06:46	61606	0.7	17	6	46	0	0.059570313	3.511084	0.18017578	-0.11206055	-0.9230957	88.274658	0.033691406	0	0	0	0	0	0	0	0	0	0.94726563	0.052734375	0.043457031	-0.000244141	-0.031738281	0.011230469	0	44330	0	0	0
1198	1199	1199	Category L	0.17993164	-0.13183594	-0.91186523	-0.23706055	-0.081542969	0.42114258	0	0	28/6/2018	28	6	2018	17:06:46	61606	0.8	17	6	46	0	0.059570313	3.511084	0.1796875	-0.11181641	-0.92504883	100.86401	0.023681641	0	0	0	0	0	0	0	0	0	0.94897461	0.051025391	0.032958984	0	-0.019775391	0.013183594	0	44330	0	0	0
1199	1200	1200	Category L	0.21582031	-0.13183594	-0.91186523	-0.234375	-0.089111328	0.42163086	0	0	28/6/2018	28	6	2018	17:06:46	61606	0.9	17	6	46	0	0.059570313	3.511084	0.1809082	-0.11157227	-0.92529297	108.95703	0.042236328	0	0	0	0	0	0	0	0	0	0.94946289	0.050537109	0.068603516	0.034667969	-0.020019531	0.013427734	0	44330	0	0	0
1200	1201	1201	Category L	0.19189453	-0.071777344	-0.93579102	-0.23413086	-0.085693359	0.42700195	0	0	28/6/2018	28	6	2018	17:06:47	61607	0	17	6	47	0	0.059570313	3.511084	0.1809082	-0.11108398	-0.92529297	111.23242	0.042236328	0	0	0	0	0	0	0	0	0	0.94921875	0.05078125	0.060791016	0.010742188	0.039306641	-0.010253906	0	44330	0	0	0
1201	1202	1202	Category L	0.19189453	-0.11987305	-0.95996094	-0.234375	-0.083740234	0.42700195	0	0	28/6/2018	28	6	2018	17:06:47	61607	0.1	17	6	47	0	0.059570313	3.511084	0.17871094	-0.11157227	-0.92333984	108.77319	0.039306641	0	0	0	0	0	0	0	0	0	0.94726563	0.052734375	0.057617188	0.012939453	-0.008056641	-0.036376953	0	44330	0	0	0
1202	1203	1203	Category L	0.19189453	-0.13183594	-0.92382813	-0.23339844	-0.085693359	0.42211914	0	0	28/6/2018	28	6	2018	17:06:47	61607	0.2	17	6	47	0	0.059570313	3.511084	0.17944336	-0.11254883	-0.92407227	104.13989	0.022705078	0	0	0	0	0	0	0	0	0	0.94799805	0.052001953	0.031738281	0.012207031	-0.019042969	0.000244141	0	44330	0	0	0
1203	1204	1204	Category L	0.19189453	-0.11987305	-0.91186523	-0.23608398	-0.085693359	0.41894531	0	0	28/6/2018	28	6	2018	17:06:47	61607	0.3	17	6	47	0	0.059570313	3.511084	0.17895508	-0.11376953	-0.92602539	95.438965	0.020019531	0	0	0	0	0	0	0	0	0	0.94995117	0.050048828	0.032958984	0.012695313	-0.005859375	0.014160156	0	44330	0	0	0
1204	1205	1205	Category L	0.19189453	-0.11987305	-0.92382813	-0.23681641	-0.087158203	0.41992188	0	0	28/6/2018	28	6	2018	17:06:47	61607	0.4	17	6	47	0	0.059326172	3.5255859	0.18139648	-0.11376953	-0.92553711	81.156006	0.012207031	0	0	0	0	0	0	0	0	0	0.94995117	0.050048828	0.018310547	0.010498047	-0.005859375	0.001708984	0	44330	0	0	0
1205	1206	1206	Category L	0.19189453	-0.11987305	-0.95996094	-0.22729492	-0.079833984	0.42138672	0	0	28/6/2018	28	6	2018	17:06:47	61607	0.5	17	6	47	0	0.059326172	3.5255859	0.18164063	-0.11376953	-0.92651367	65.556152	0.03515625	0	0	0	0	0	0	0	0	0	0.95117188	0.048828125	0.049072266	0.010009766	-0.005859375	-0.033203125	0	44330	0	0	0
1206	1207	1207	Category L	0.19189453	-0.095947266	-0.91186523	-0.23486328	-0.086669922	0.42163086	0	0	28/6/2018	28	6	2018	17:06:47	61607	0.6	17	6	47	0	0.059326172	3.5255859	0.18017578	-0.11474609	-0.92358398	48.888428	0.025146484	0	0	0	0	0	0	0	0	0	0.94799805	0.052001953	0.042480469	0.011474609	0.018798828	0.01171875	0	44330	0	0	0
1207	1208	1208	Category L	0.19189453	-0.14379883	-0.88793945	-0.23510742	-0.0859375	0.41918945	0	0	28/6/2018	28	6	2018	17:06:47	61607	0.7	17	6	47	0	0.059326172	3.5255859	0.1796875	-0.11523438	-0.92382813	32.453125	0.047363281	0	0	0	0	0	0	0	0	0	0.94799805	0.052001953	0.076416016	0.011962891	-0.028320313	0.035888672	0	44330	0	0	0
1208	1209	1209	Category L	0.19189453	-0.059814453	-0.89990234	-0.23510742	-0.083984375	0.42016602	0	0	28/6/2018	28	6	2018	17:06:47	61607	0.8	17	6	47	0	0.059326172	3.5255859	0.17944336	-0.11547852	-0.92553711	17.995117	0.0625	0	0	0	0	0	0	0	0	0	0.94995117	0.050048828	0.09375	0.012207031	0.055664063	0.025634766	0	44330	0	0	0
1209	1210	1210	Category L	0.17993164	-0.13183594	-0.99584961	-0.24658203	-0.065673828	0.41918945	0	0	28/6/2018	28	6	2018	17:06:47	61607	0.9	17	6	47	0	0.059326172	3.5255859	0.18066406	-0.1159668	-0.92651367	7.5583496	0.070800781	0	0	0	0	0	0	0	0	0	0.95117188	0.048828125	0.085693359	-0.000732422	-0.015625	-0.069091797	0	44330	0	0	0
1210	1211	1211	Category L	0.17993164	-0.13183594	-0.89990234	-0.25146484	-0.058105469	0.41918945	0	0	28/6/2018	28	6	2018	17:06:48	61608	0	17	6	48	0	0.059326172	3.5255859	0.18164063	-0.11694336	-0.92773438	1.2485352	0.031494141	0	0	0	0	0	0	0	0	0	0.95263672	0.047363281	0.044433594	-0.001708984	-0.014648438	0.027832031	0	44330	0	0	0
1211	1212	1212	Category L	0.16796875	-0.13183594	-0.94799805	-0.25415039	-0.051757813	0.41918945	0	0	28/6/2018	28	6	2018	17:06:48	61608	0.1	17	6	48	0	0.059326172	3.5255859	0.18237305	-0.11816406	-0.92675781	3.1950684	0.029052734	0	0	0	0	0	0	0	0	0	0.9519043	0.048095703	0.049316406	-0.014404297	-0.013427734	-0.020996094	0	44330	0	0	0
1212	1213	1213	Category L	0.16796875	-0.14379883	-0.89990234	-0.25	-0.058105469	0.42211914	0	0	28/6/2018	28	6	2018	17:06:48	61608	0.2	17	6	48	0	0.059326172	3.5255859	0.18212891	-0.11865234	-0.9230957	5.8439941	0.037109375	0	0	0	0	0	0	0	0	0	0.94848633	0.051513672	0.062744141	-0.014160156	-0.024902344	0.023193359	0	44330	0	0	0
1213	1214	1214	Category L	0.19189453	-0.15576172	-0.92382813	-0.25244141	-0.0546875	0.41918945	0	0	28/6/2018	28	6	2018	17:06:48	61608	0.3	17	6	48	0	0.059326172	3.5255859	0.18286133	-0.12084961	-0.92431641	6.4528809	0.035644531	0	0	0	0	0	0	0	0	0	0.94995117	0.050048828	0.044189453	0.008789063	-0.034667969	0.000488281	0	44330	0	0	0
1214	1215	1215	Category L	0.17993164	-0.14379883	-0.92382813	-0.24975586	-0.054443359	0.42211914	0	0	28/6/2018	28	6	2018	17:06:48	61608	0.4	17	6	48	0	0.059326172	3.5255859	0.18286133	-0.12329102	-0.92578125	6.3964844	0.020507813	0	0	0	0	0	0	0	0	0	0.95166016	0.048339844	0.025146484	-0.002929688	-0.020263672	0.001953125	0	44330	0	0	0
1215	1216	1216	Category L	0.16796875	-0.14379883	-0.92382813	-0.24707031	-0.057128906	0.42333984	0	0	28/6/2018	28	6	2018	17:06:48	61608	0.5	17	6	48	0	0.059326172	3.5255859	0.18481445	-0.12475586	-0.92626953	6.5822754	0.025634766	0	0	0	0	0	0	0	0	0	0.95288086	0.047119141	0.038574219	-0.016845703	-0.018798828	0.002441406	0	44330	0	0	0
1216	1217	1217	Category L	0.17993164	-0.16796875	-0.93579102	-0.24829102	-0.052490234	0.42138672	0	0	28/6/2018	28	6	2018	17:06:48	61608	0.6	17	6	48	0	0.059326172	3.5255859	0.18603516	-0.12255859	-0.92626953	6.0742188	0.046630859	0	0	0	0	0	0	0	0	0	0.95263672	0.047363281	0.060791016	-0.006103516	-0.045166016	-0.009277344	0	44330	0	0	0
1217	1218	1218	Category L	0.17993164	-0.16796875	-0.93579102	-0.25244141	-0.051757813	0.42602539	0	0	28/6/2018	28	6	2018	17:06:48	61608	0.7	17	6	48	0	0.059326172	3.5255859	0.1862793	-0.12304688	-0.92529297	5.1965332	0.046386719	0	0	0	0	0	0	0	0	0	0.9519043	0.048095703	0.061279297	-0.006347656	-0.044677734	-0.010253906	0	44330	0	0	0
1218	1219	1219	Category L	0.17993164	-0.11987305	-0.92382813	-0.25268555	-0.053466797	0.41699219	0	0	28/6/2018	28	6	2018	17:06:48	61608	0.8	17	6	48	0	0.059326172	3.5255859	0.18408203	-0.12231445	-0.92260742	4.4572754	0.004882813	0	0	0	0	0	0	0	0	0	0.94873047	0.051269531	0.0078125	-0.004150391	0.002441406	-0.000976563	0	44330	0	0	0
1219	1220	1220	Category L	0.19189453	-0.14379883	-0.94799805	-0.24462891	-0.05078125	0.42553711	0	0	28/6/2018	28	6	2018	17:06:48	61608	0.9	17	6	48	0	0.059326172	3.5255859	0.18164063	-0.12133789	-0.91992188	3.6794434	0.037109375	0	0	0	0	0	0	0	0	0	0.94555664	0.054443359	0.060302734	0.010009766	-0.022216797	-0.027832031	0	44330	0	0	0
[truncated: 4,906 more rows]
[truncated: 29 more columns]
