# Supplementary material for: Development of a multisensor biologging collar and analytical techniques to describe high‐resolution spatial behavior in free‐ranging terrestrial mammals
Source: Ecol Evol. 2024 Sep 23;14(9):e70264. doi: 10.1002/ece3.70264 (PMC11420106; doi:10.1002/ece3.70264)
Supplement: Supplementary file 1 — Appendix S1 [file ECE3-14-e70264-s001.zip › doi_10_5061_dryad_jdfn2z3hv__v20240620/B7_S15_Header.csv]

Split no.	Bookmark number	Category	Pointer	Day#	Time(hh:mm:ss)	Total Event start	Event start	Number events	Duration(s)	Sum VeDBA	Mean VeDBA	Mean Dyn AccX	Mean Dyn AccY	Mean Dyn AccZ	Sum VeSBA	Mean VeSBA	Mean smth AccX	Mean smth AccY	Mean smth AccZ	VeDBA_Var	VeDBA_SD	VeSBA_Var	VeSBA_SD	Mean Animal g	Sum Animal g	Animal g_Var	Animal g_SD	Acc_x_Var	Acc_x_SD	Acc_y_Var	Acc_y_SD	Acc_z_Var	Acc_z_SD	Predominant freq, Hz	Smth press val	Max pressure val	Min pressure val	Grd air press	Altitude begin	Altitude end	Delta max/min altitude
1	1	Category E	0	29	18:06:14	1	1	135	13.401	9.30151	0.169118	-0.0251332	-0.00437678	0.00250799	52.9141	0.962074	0.174374	-0.0347168	-0.94525	0.0316273	0.177841	0.0103338	0.101655	0.0392134	2.15674	0.00894886	0.0945984	0.0160645	0.126746	0.00434126	0.0658883	0.0134766	0.116089	0	7	0	0	1000	0	44330	44330
1	2	Category J	135	29	18:11:11	136	136	87	8.6	133.223	1.53129	0.0143061	0.0269144	-0.0973083	140.146	1.61087	0.291445	0.0963401	-1.58056	2.13393	1.4608	0.0175865	0.132614	0.610874	53.146	0.0172722	0.131424	0.130562	0.361334	1.16868	1.08105	3.40616	1.84558	0	7	0	0	1000	44330	44330	0
1	3	Category L	222	29	18:11:22	223	223	61	6	10.4258	0.170914	-0.00110063	-0.0338355	0.151031	66.1121	1.0838	0.238906	-0.0216245	-1.05462	0.105837	0.325326	0.0218846	0.147934	0.1389	8.4729	0.0136759	0.116944	0.000428247	0.0206941	0.00427846	0.06541	0.0552878	0.235134	0	7	0	0	1000	44330	44330	0
1	4	Category J	283	29	18:15:08	284	284	89	8.8	93.1108	1.04619	0.00947759	0.00132494	-0.0203213	111.245	1.24995	0.295739	-0.0526603	-1.21291	1.28139	1.13198	0.0070307	0.0838493	0.249975	22.2478	0.00568107	0.0753729	0.118619	0.344412	0.415758	0.644793	1.89422	1.37631	0	7	0	0	1000	44330	44330	0
1	5	Category L	372	29	18:19:39	373	373	68	6.7	4.1748	0.0613942	0.0296308	-0.00983384	0.0248341	64.9106	0.954568	0.189209	-0.103523	-0.929106	0.0253978	0.159367	0.00183824	0.0428746	0.0454891	3.09326	0.00191722	0.0437861	0.00262451	0.05123	0.000506233	0.0224996	0.00101606	0.0318756	0	7	0	0	1000	44330	44330	0
1	6	Category E	440	29	18:19:47	441	441	248	24.8	50.5691	0.203908	-0.0211516	0.00347999	-0.00232524	234.453	0.945376	0.0366871	-0.0939981	-0.938824	0.0104852	0.102398	0	0	0.0546245	13.5469	0	0	0.0260157	0.161294	0.00689303	0.0830243	0.0186541	0.13658	0	7	0	0	1000	44330	44330	0
1	7	Category L	688	29	18:20:13	689	689	122	12.1	6.85767	0.0562104	0.0370073	-0.00924332	0.00300373	115.331	0.945339	0.137729	-0.120471	-0.925493	0.00149286	0.0386375	0	0	0.0546615	6.6687	0	0	0.00251745	0.0501742	0.00102659	0.0320405	0.000344198	0.0185526	0	7	0	0	1000	44330	44330	0
1	8	Category E	810	29	18:47:58	811	811	82	8.1	14.637	0.1785	-0.0397532	0.00196801	-0.0109536	78.1875	0.953506	0.0784108	-0.0788812	-0.94664	0.00767852	0.0876272	0	0	0.0464939	3.8125	0	0	0.0164914	0.128419	0.00713665	0.0844787	0.0150563	0.122704	0	7	0	0	1000	44330	44330	0
1	9	Category L	892	29	19:10:19	893	893	42	4.1	3.61743	0.0861293	0.0784156	0.0201358	0.0199091	39.6531	0.944121	0.123773	-0.0486014	-0.934611	0.00170317	0.0412695	0	0	0.0558791	2.34692	0	0	0.00613258	0.0783108	0.00054641	0.0233754	0.00054641	0.0233754	0	7	0	0	1000	44330	44330	0
1	10	Category E	934	29	19:10:24	935	935	68	6.701	14.8403	0.21824	-0.0494205	-0.0104298	-0.0106309	64.363	0.946515	0.0664063	-0.0575202	-0.942085	0.0128174	0.113214	0	0	0.0534847	3.63696	0	0	0.0244787	0.156457	0.015248	0.123483	0.0205006	0.14318	0	7	0	0	1000	44330	44330	0
1	11	Category L	1002	29	19:10:32	1003	1003	92	9.1	4.48071	0.0487034	0.0343548	0.00560727	0.00939411	86.0144	0.934939	0.205216	-0.0346547	-0.910785	0.000875722	0.0295926	0	0	0.0650608	5.9856	0	0	0.00248387	0.0498384	0.000244141	0.015625	0.00040867	0.0202156	0	7	0	0	1000	44330	44330	0
1	12	Category E	1094	29	19:10:42	1095	1095	102	10.101	15.812	0.15502	-0.0386436	-0.00296559	-0.0124536	96.2036	0.943173	0.119428	-0.0352161	-0.934005	0.00649845	0.080613	0	0	0.0568273	5.79639	0	0	0.0128605	0.113404	0.00589288	0.0767651	0.0106536	0.103216	0	7	0	0	1000	44330	44330	0
1	13	Category L	1196	29	20:00:45	1197	1197	114	11.3	7.91431	0.0694237	0.0292519	-0.00374349	0.0152845	107.002	0.938614	0.289677	-0.0723706	-0.888372	0.0190922	0.138175	1.07E-05	0.0032723	0.0613864	6.99805	1.07E-05	0.0032723	0.00304533	0.0551845	0.00209875	0.0458121	0.0011072	0.0332746	0	7	0	0	1000	44330	44330	0
1	14	Category J	1310	29	20:02:33	1311	1311	58	5.701	46.7554	0.806127	0.0261778	0.000362002	-0.0438275	57.9897	0.999823	0.190889	-0.114182	-0.973044	0.151561	0.389308	8.00E-05	0.00894299	0.00862069	0.5	1.26E-05	0.00355358	0.0973532	0.312015	0.0296926	0.172315	0.629651	0.793506	0	7	0	0	1000	44330	44330	0
1	15	Category E	1368	29	20:46:21	1369	1369	101	10	20.1108	0.199117	-0.0304668	0.00415281	0.0110032	96.8003	0.958419	0.159446	-0.0563723	-0.941428	0.0136525	0.116844	3.38E-05	0.00581733	0.0415813	4.19971	4.11E-05	0.00641038	0.0276145	0.166176	0.00744991	0.0863129	0.0151101	0.122923	0	7	0	0	1000	44330	44330	0
1	16	Category L	1469	29	20:46:32	1470	1470	83	8.2	3.52466	0.0424658	0.0162074	0.00552111	0.0238728	78.8577	0.950092	0.275347	-0.0459396	-0.907985	0.0245376	0.156645	0.000102951	0.0101465	0.0517843	4.2981	0.000135307	0.0116321	0.000538286	0.023201	0.000214726	0.0146535	0.00133836	0.0365836	0	7	0	0	1000	44330	44330	0
1	17	Category J	1552	29	21:02:34	1553	1553	54	5.3	46.8108	0.866867	-0.0130751	-0.00972493	-0.0575042	55.8438	1.03414	0.230075	-0.0725414	-1.00538	0.232273	0.481947	0.000144676	0.0120281	0.0341435	1.84375	2.71E-05	0.00520833	0.254119	0.504102	0.0335874	0.183269	0.612029	0.782323	0	7	0	0	1000	44330	44330	0
1	18	Category L	1606	29	21:21:49	1607	1607	84	8.3	7.03125	0.0837054	0.00377546	0.00147356	0.0705828	85.2913	1.01537	0.196949	-0.0502436	-0.994414	0.0560884	0.23683	0.00563267	0.0750511	0.0734137	6.16675	0.00202288	0.0449764	0.000104632	0.010229	0.000281924	0.0167906	0.0154942	0.124476	0	7	0	0	1000	44330	44330	0
1	19	Category J	1690	29	21:23:27	1691	1691	100	9.9	101.206	1.01206	0.0340479	0.00812988	-0.0540894	120.127	1.20127	0.182371	-0.0598022	-1.18387	1.05714	1.02817	0.00626465	0.0791495	0.201321	20.1321	0.00649414	0.0805862	0.099375	0.315238	0.319871	0.565571	1.67393	1.29381	0	7	0	0	1000	44330	44330	0
1	20	Category L	1790	29	21:28:27	1791	1791	216	21.6	12.9199	0.0598145	-0.0161935	-0.00254313	0.00543213	205.349	0.950692	0.0114735	-0.133366	-0.939637	0.0042216	0.0649738	1.58E-05	0.00397793	0.0494984	10.6917	4.41E-05	0.00663935	0.00402945	0.063478	0.00102403	0.0320005	0.000751637	0.027416	0	7	0	0	1000	44330	44330	0
1	21	Category E	2006	29	21:37:04	2007	2007	169	16.8	28.7136	0.169903	0.00350176	-0.00103724	-0.0035711	161.141	0.953495	0.0522273	-0.0802587	-0.947544	0.00749324	0.0865635	0	0	0.0465052	7.85938	0	0	0.0118415	0.108819	0.00541443	0.0735828	0.018728	0.13685	0	7	0	0	1000	44330	44330	0
1	22	Category F	2175	29	21:42:37	2176	2176	205	20.4	36.7803	0.179416	0.00592488	0.00463391	-0.000170303	194.774	0.950119	-0.0522473	-0.0417016	-0.946364	0.00769936	0.087746	0	0	0.0498809	10.2256	0	0	0.0176234	0.132753	0.00642864	0.0801788	0.0160573	0.126717	0	7	0	0	1000	44330	44330	0
1	23	Category E	2380	29	22:53:33	2381	2381	426	42.601	74.0859	0.173911	-0.0108218	-0.00108602	0.000717521	403.086	0.946212	-0.0395267	-0.0762235	-0.940633	0.006221	0.0788733	0	0	0.0537883	22.9138	0	0	0.0177615	0.133272	0.00537854	0.0733386	0.0131446	0.11465	0	7	0	0	1000	44330	44330	0
1	24	Category L	2806	30	5:44:44	2807	2807	123	12.201	12.4688	0.101372	-0.00172685	-0.0117168	0.00555966	116.154	0.944344	0.0595445	-0.12583	-0.929928	0.00112344	0.0335178	0	0	0.0556561	6.8457	0	0	0.0103968	0.101965	0.00113337	0.0336655	0.00107978	0.03286	0	7	0	0	1000	44330	44330	0
1	25	Category E	2929	30	11:13:56	2930	2930	82	8.2	16.7981	0.204855	0.0186351	0.0133146	-0.0138505	78.2756	0.954581	0.0805634	-0.0968256	-0.943848	0.00930116	0.0964425	0	0	0.0454191	3.72437	0	0	0.0226723	0.150573	0.00866401	0.0930807	0.0185815	0.136314	0	7	0	0	1000	44330	44330	0
1	26	Category L	3011	30	11:14:05	3012	3012	68	6.8	4.96069	0.0729514	0.0628985	-0.0130508	0.0172801	64.0325	0.941654	0.163826	-0.104187	-0.920845	0.0017018	0.0412529	0	0	0.058346	3.96753	0	0	0.00494744	0.070338	0.000585219	0.0241913	0.00047033	0.0216871	0	7	0	0	1000	44330	44330	0
1	27	Category E	3079	30	11:15:46	3080	3080	105	10.4	17.9812	0.17125	-0.0252093	0.00963309	-0.00797991	99.9573	0.951974	0.0119303	-0.0423875	-0.950407	0.00688477	0.0829745	0	0	0.0480259	5.04272	0	0	0.0174619	0.132143	0.00570359	0.0755221	0.0123582	0.111167	0	7	0	0	1000	44330	44330	0
1	28	Category F	3184	30	11:15:59	3185	3185	90	8.901	18.0034	0.200038	0.0271376	-0.00209961	0.00785862	86.1597	0.95733	0.00227051	-0.0409342	-0.956299	0.00718045	0.0847375	0	0	0.0426704	3.84033	0	0	0.0238797	0.15453	0.00648329	0.0805189	0.0165256	0.128552	0	7	0	0	1000	44330	44330	0
1	29	Category E	3274	30	11:16:11	3275	3275	96	9.5	25.8159	0.268916	-0.0261358	-0.00324758	-0.00437927	91.219	0.950198	-0.0257696	-0.0467097	-0.947876	0.0154495	0.124296	0	0	0.0498021	4.78101	0	0	0.0465037	0.215647	0.0100733	0.100366	0.0307846	0.175455	0	7	0	0	1000	44330	44330	0
1	30	Category F	3370	30	11:16:32	3371	3371	95	9.501	16.4294	0.172942	0.0180047	0.0142861	-0.000483141	89.8921	0.946233	0.0398001	-0.0568102	-0.94338	0.0074116	0.0860906	0	0	0.0537675	5.10791	0	0	0.0154734	0.124392	0.00514494	0.0717283	0.0159514	0.126299	0	7	0	0	1000	44330	44330	0
1	31	Category L	3465	30	11:16:45	3466	3466	73	7.2	6.64331	0.0910043	-0.0442731	-0.000772555	8.36E-05	69.7625	0.95565	-0.0314139	-0.0598613	-0.952824	0.00085282	0.0292031	0	0	0.04435	3.23755	0	0	0.00405675	0.0636926	0.00446142	0.0667939	0.000247485	0.0157317	0	7	0	0	1000	44330	44330	0
1	32	Category E	3538	30	14:49:38	3539	3539	237	23.6	55.2344	0.233056	0.00320679	-0.00665257	-0.00128354	234.823	0.990812	0.211159	-0.0982784	-0.961173	0.0903918	0.300652	0.00063662	0.0252313	0.0546968	12.9631	3.81E-05	0.00617372	0.0192387	0.138704	0.0259366	0.161048	0.105976	0.325539	0	7	0	0	1000	44330	44330	0
1	33	Category F	3775	30	14:52:06	3776	3776	66	6.6	12.0496	0.182569	0.0152218	0.00583348	0.00660289	62.8049	0.95159	0.257091	-0.0327518	-0.915283	0.00703939	0.0839011	0	0	0.0484101	3.19507	0	0	0.0188654	0.137351	0.0057743	0.0759888	0.0146373	0.120985	0	7	0	0	1000	44330	44330	0
1	34	Category L	3841	30	16:49:47	3842	3842	65	6.4	4.74536	0.0730056	-0.00129958	-0.0392203	0.0389085	63.772	0.981107	0.202494	0.0230619	-0.958259	0.0547288	0.233942	0.00336163	0.0579796	0.0420072	2.73047	0.00537109	0.0732877	0.000300481	0.0173344	0.00400391	0.0632764	0.00440204	0.0663479	0	7	0	0	1000	44330	44330	0
1	35	Category I	3906	30	18:53:33	3907	3907	854	85.5	1156.83	1.35461	0.000353632	0.00202488	-0.00480134	1005.26	1.17712	0.0619119	0.0293906	-1.17043	0.757644	0.870428	0.00710038	0.0842637	0.223955	191.258	0.00180704	0.0425093	0.602335	0.776103	0.483987	0.695692	1.61603	1.27123	0	7	0	0	1000	44330	0	44330
