# Supplementary material for: Development of a multisensor biologging collar and analytical techniques to describe high‐resolution spatial behavior in free‐ranging terrestrial mammals
Source: Ecol Evol. 2024 Sep 23;14(9):e70264. doi: 10.1002/ece3.70264 (PMC11420106; doi:10.1002/ece3.70264)
Supplement: Supplementary file 1 — Appendix S1 [file ECE3-14-e70264-s001.zip › doi_10_5061_dryad_jdfn2z3hv__v20240620/B7_S15_Master.csv]

Counter	Total Event no.	Event no.	Category	Acc_x	Acc_y	Acc_z	Mag_x	Mag_y	Mag_z	Temp C	Pressure hbar	Date	DD	MM	YY	Time_dd:hh:mm:ss	Total secs	Decimal secs	Hours	Minutes	Seconds	Anlg	Light	Battery V	Acc_x sm	Acc_y sm	Acc_z sm	Ang vel	VeDBA	Vel m/s	Vel/VEDBA	FFT cleaned	FFT stuff	FFT stuff	FFT stuff	FFT sweep	FFT zero crossings	FFT zero crossings manual	VeSBA	Animal g	ODBA	Dyn AccX	Dyn AccY	Dyn AccZ	Smth Press	Altitude smth	Pressure change	Altitude change	Median pressure
0	1	1	Category E	-0.0239258	0.0717773	-0.755859	-0.103271	0.246094	0.424561	0	0	29/6/2018	29	6	2018	18:06:14	65174	0.199	18	6	14	0	0.0583496	3.55137	0	0	0	0	0	0	0	0	0	0	0	0	0	0	0	0	0	0	0	0	0	0	0	44330	0
1	2	2	Category E	-0.083984375	0.011962891	-0.77978516	-0.13037109	0.24169922	0.42114258	0	0	29/6/2018	29	6	2018	18:06:14	65174	0.3	18	6	14	0	0.058349609	3.5513672	0	0	0	0	0	0	0	0	0	0	0	0	0	0	0	0	0	0	0	0	0	0	0	44330	0
2	3	3	Category E	-0.095947266	0.035888672	-0.87597656	-0.12109375	0.24853516	0.42333984	0	0	29/6/2018	29	6	2018	18:06:14	65174	0.4	18	6	14	0	0.058349609	3.5513672	0	0	0	0	0	0	0	0	0	0	0	0	0	0	0	0	0	0	0	0	0	0	0	44330	0
3	4	4	Category E	-0.023925781	-0.071777344	-1.1999512	-0.083984375	0.24023438	0.43286133	0	0	29/6/2018	29	6	2018	18:06:14	65174	0.5	18	6	14	0	0.058349609	3.5513672	0	0	0	0	0	0	0	0	0	0	0	0	0	0	0	0	0	0	0	0	0	44330	0	0	0
4	5	5	Category E	0.17993164	-0.17993164	-1.079834	-0.048828125	0.25219727	0.42919922	0	0	29/6/2018	29	6	2018	18:06:14	65174	0.6	18	6	14	0	0.058349609	3.5513672	0	0	0	0	0	0	0	0	0	0	0	0	0	0	0	0	0	0	0	0	0	44330	0	0	0
5	6	6	Category E	-0.071777344	-0.11987305	-0.85180664	-0.018798828	0.25756836	0.4309082	0	0	29/6/2018	29	6	2018	18:06:14	65174	0.7	18	6	14	0	0.058837891	3.5545898	0	0	0	0	0	0	0	0	0	0	0	0	0	0	0	0	0	0	0	0	0	44330	0	0	0
6	7	7	Category E	-0.059814453	-0.13183594	-0.99584961	-0.086669922	0.22802734	0.43554688	0	0	29/6/2018	29	6	2018	18:06:14	65174	0.8	18	6	14	0	0.058837891	3.5545898	0	0	0	0	0	0	0	0	0	0	0	0	0	0	0	0	0	0	0	0	0	44330	0	0	0
7	8	8	Category E	-0.011962891	-0.071777344	-1.0319824	-0.079101563	0.23974609	0.43017578	0	0	29/6/2018	29	6	2018	18:06:14	65174	0.9	18	6	14	0	0.058837891	3.5545898	0	0	0	0	0	0	0	0	0	0	0	0	0	0	0	0	0	0	0	0	0	44330	0	0	0
8	9	9	Category E	0.17993164	0	-0.99584961	-0.077148438	0.25463867	0.42724609	0	0	29/6/2018	29	6	2018	18:06:15	65175	0	18	6	15	0	0.058837891	3.5545898	0	0	0	0	0	0	0	0	0	0	0	0	0	0	0	0	0	0	0	0	0	44330	0	0	0
9	10	10	Category E	0	-0.011962891	-1.1037598	-0.10498047	0.25048828	0.42578125	0	0	29/6/2018	29	6	2018	18:06:15	65175	0.1	18	6	15	0	0.058837891	3.5545898	0	0	0	0	0	0	0	0	0	0	0	0	0	0	0	0	0	0	0	0	0	44330	0	0	0
10	11	11	Category E	0.15576172	0.035888672	-0.83984375	-0.17919922	0.23681641	0.40478516	0	0	29/6/2018	29	6	2018	18:06:15	65175	0.2	18	6	15	0	0.058837891	3.5545898	0	0	0	115.18457	0	0	0	0	0	0	0	0	0	0	0	0	0	0	0	0	0	44330	0	0	0
11	12	12	Category E	0.13183594	0.011962891	-0.83984375	-0.19213867	0.23950195	0.40551758	0	0	29/6/2018	29	6	2018	18:06:15	65175	0.3	18	6	15	0	0.058837891	3.5545898	0	0	0	114.65649	0	0	0	0	0	0	0	0	0	0	0	0	0	0	0	0	0	44330	0	0	0
12	13	13	Category E	0.071777344	-0.011962891	-0.85180664	-0.25048828	0.21533203	0.38354492	0	0	29/6/2018	29	6	2018	18:06:15	65175	0.4	18	6	15	0	0.058837891	3.5545898	0	0	0	115.02295	0	0	0	0	0	0	0	0	0	0	0	0	0	0	0	0	0	44330	0	0	0
13	14	14	Category E	0.25195313	0.13183594	-0.92382813	-0.27563477	0.20581055	0.37792969	0	0	29/6/2018	29	6	2018	18:06:15	65175	0.5	18	6	15	0	0.058837891	3.5545898	0	0	0	115.23633	0	0	0	0	0	0	0	0	0	0	0	0	0	0	0	0	0	44330	0	0	0
14	15	15	Category E	0.32397461	-0.035888672	-1.1037598	-0.24291992	0.20361328	0.39672852	0	0	29/6/2018	29	6	2018	18:06:15	65175	0.6	18	6	15	0	0.058837891	3.5545898	0	0	0	102.53955	0	0	0	0	0	0	0	0	0	0	0	0	0	0	0	0	0	44330	0	0	0
15	16	16	Category E	0.26391602	-0.071777344	-0.75585938	-0.25024414	0.19555664	0.38818359	0	0	29/6/2018	29	6	2018	18:06:15	65175	0.7	18	6	15	0	0.058837891	3.5545898	0	0	0	85.047363	0	0	0	0	0	0	0	0	0	0	0	0	0	0	0	0	0	44330	0	0	0
16	17	17	Category E	0.23999023	0.13183594	-0.70776367	-0.23364258	0.22265625	0.38818359	0	0	29/6/2018	29	6	2018	18:06:15	65175	0.8	18	6	15	0	0.058837891	3.5545898	0	0	0	58.104248	0	0	0	0	0	0	0	0	0	0	0	0	0	0	0	0	0	44330	0	0	0
17	18	18	Category E	-0.10791016	-0.083984375	-1.0078125	-0.21166992	0.25048828	0.38720703	0	0	29/6/2018	29	6	2018	18:06:15	65175	0.9	18	6	15	0	0.058837891	3.5545898	0	0	0	29.549316	0	0	0	0	0	0	0	0	0	0	0	0	0	0	0	0	0	44330	0	0	0
18	19	19	Category E	0.27587891	-0.19189453	-0.87597656	-0.19604492	0.25463867	0.3918457	0	0	29/6/2018	29	6	2018	18:06:16	65176	0	18	6	16	0	0.058837891	3.5545898	0	0	0	9.5710449	0	0	0	0	0	0	0	0	0	0	0	0	0	0	0	0	0	44330	0	0	0
19	20	20	Category E	0.2878418	-0.17993164	-0.91186523	-0.096679688	0.2578125	0.41821289	0	0	29/6/2018	29	6	2018	18:06:16	65176	0.1	18	6	16	0	0.058837891	3.5545898	0	0	0	2.6608887	0	0	0	0	0	0	0	0	0	0	0	0	0	0	0	0	0	44330	0	0	0
20	21	21	Category E	0.25195313	-0.071777344	-1.1037598	-0.096435547	0.2668457	0.42016602	0	0	29/6/2018	29	6	2018	18:06:16	65176	0.2	18	6	16	0	0.058837891	3.5545898	0	0	0	2.2226563	0	0	0	0	0	0	0	0	0	0	0	0	0	0	0	0	0	44330	0	0	0
21	22	22	Category E	0.13183594	-0.035888672	-0.88793945	-0.10693359	0.25610352	0.4206543	0	0	29/6/2018	29	6	2018	18:06:16	65176	0.3	18	6	16	0	0.058837891	3.5545898	0	0	0	3.9194336	0	0	0	0	0	0	0	0	0	0	0	0	0	0	0	0	0	44330	0	0	0
22	23	23	Category E	0.11987305	-0.035888672	-0.92382813	-0.10546875	0.28295898	0.40844727	0	0	29/6/2018	29	6	2018	18:06:16	65176	0.4	18	6	16	0	0.058837891	3.5545898	0	0	0	8.3369141	0	0	0	0	0	0	0	0	0	0	0	0	0	0	0	0	0	44330	0	0	0
23	24	24	Category E	-0.059814453	-0.011962891	-0.94799805	-0.1237793	0.2734375	0.41186523	0	0	29/6/2018	29	6	2018	18:06:16	65176	0.5	18	6	16	0	0.058837891	3.5545898	0	0	0	9.4069824	0	0	0	0	0	0	0	0	0	0	0	0	0	0	0	0	0	44330	0	0	0
24	25	25	Category E	0.21582031	-0.083984375	-1.1159668	-0.11816406	0.25805664	0.42041016	0	0	29/6/2018	29	6	2018	18:06:16	65176	0.6	18	6	16	0	0.058837891	3.5545898	0	0	0	6.611084	0	0	0	0	0	0	0	0	0	0	0	0	0	0	0	0	0	44330	0	0	0
25	26	26	Category E	-0.059814453	-0.095947266	-0.97192383	-0.084716797	0.2487793	0.42919922	0	0	29/6/2018	29	6	2018	18:06:16	65176	0.7	18	6	16	0	0.058837891	3.5545898	0	0	0	7.279541	0	0	0	0	0	0	0	0	0	0	0	0	0	0	0	0	0	44330	0	0	0
26	27	27	Category E	0.059814453	-0.095947266	-0.74389648	-0.094482422	0.26586914	0.4230957	0	0	29/6/2018	29	6	2018	18:06:16	65176	0.8	18	6	16	0	0.058837891	3.5545898	0	0	0	7.3688965	0	0	0	0	0	0	0	0	0	0	0	0	0	0	0	0	0	44330	0	0	0
27	28	28	Category E	-0.10791016	-0.19189453	-0.83984375	-0.061035156	0.26342773	0.42407227	0	0	29/6/2018	29	6	2018	18:06:16	65176	0.9	18	6	16	0	0.058837891	3.5545898	0	0	0	7.8974609	0	0	0	0	0	0	0	0	0	0	0	0	0	0	0	0	0	44330	0	0	0
28	29	29	Category E	-0.035888672	-0.11987305	-0.88793945	-0.068603516	0.28735352	0.41333008	0	0	29/6/2018	29	6	2018	18:06:17	65177	0	18	6	17	0	0.058837891	3.5545898	0	0	0	6.527832	0	0	0	0	0	0	0	0	0	0	0	0	0	0	0	0	0	44330	0	0	0
29	30	30	Category E	0.035888672	-0.10791016	-0.85180664	-0.020751953	0.29370117	0.41259766	0	0	29/6/2018	29	6	2018	18:06:17	65177	0.1	18	6	17	0	0.058837891	3.5545898	0	0	0	4.9643555	0	0	0	0	0	0	0	0	0	0	0	0	0	0	0	0	0	44330	0	0	0
30	31	31	Category E	-0.2277832	-0.035888672	-0.95996094	-0.003417969	0.26611328	0.42333984	0	0	29/6/2018	29	6	2018	18:06:17	65177	0.2	18	6	17	0	0.058837891	3.5545898	0	0	0	6.5495605	0	0	0	0	0	0	0	0	0	0	0	0	0	0	0	0	0	44330	0	0	0
31	32	32	Category E	0	0.035888672	-1.0319824	0.019775391	0.30761719	0.40576172	0	0	29/6/2018	29	6	2018	18:06:17	65177	0.3	18	6	17	0	0.058837891	3.5545898	0	0	0	5.2363281	0	0	0	0	0	0	0	0	0	0	0	0	0	0	0	0	0	44330	0	0	0
32	33	33	Category E	-0.16796875	-0.10791016	-0.88793945	0.022460938	0.2800293	0.41918945	0	0	29/6/2018	29	6	2018	18:06:17	65177	0.4	18	6	17	0	0.058837891	3.5545898	0	0	0	2.8063965	0	0	0	0	0	0	0	0	0	0	0	0	0	0	0	0	0	44330	0	0	0
33	34	34	Category E	-0.071777344	-0.11987305	-0.98388672	-0.000976563	0.26855469	0.42358398	0	0	29/6/2018	29	6	2018	18:06:17	65177	0.5	18	6	17	0	0.058837891	3.5545898	0	0	0	2.0705566	0	0	0	0	0	0	0	0	0	0	0	0	0	0	0	0	0	44330	0	0	0
34	35	35	Category E	-0.13183594	-0.17993164	-1.079834	-0.030273438	0.27099609	0.42382813	0	0	29/6/2018	29	6	2018	18:06:17	65177	0.6	18	6	17	0	0.058837891	3.5545898	0	0	0	3.9812012	0	0	0	0	0	0	0	0	0	0	0	0	0	0	0	0	0	44330	0	0	0
35	36	36	Category E	0.047851563	0	-0.80395508	-0.021484375	0.27197266	0.42504883	0	0	29/6/2018	29	6	2018	18:06:17	65177	0.7	18	6	17	0	0.058837891	3.5545898	0	0	0	5.5253906	0	0	0	0	0	0	0	0	0	0	0	0	0	0	0	0	0	44330	0	0	0
36	37	37	Category E	-0.083984375	-0.15576172	-1.0197754	0.000244141	0.25048828	0.43408203	0	0	29/6/2018	29	6	2018	18:06:17	65177	0.8	18	6	17	0	0.058837891	3.5545898	0	0	0	7.9960938	0	0	0	0	0	0	0	0	0	0	0	0	0	0	0	0	0	44330	0	0	0
37	38	38	Category E	0.083984375	-0.047851563	-0.88793945	-0.052734375	0.26000977	0.42089844	0	0	29/6/2018	29	6	2018	18:06:17	65177	0.9	18	6	17	0	0.058837891	3.5545898	0	0	0	7.2937012	0	0	0	0	0	0	0	0	0	0	0	0	0	0	0	0	0	44330	0	0	0
38	39	39	Category E	0.15576172	0.11987305	-1.2719727	-0.035644531	0.28515625	0.4140625	0	0	29/6/2018	29	6	2018	18:06:18	65178	0	18	6	18	0	0.058837891	3.5545898	0	0	0	8.2033691	0	0	0	0	0	0	0	0	0	0	0	0	0	0	0	0	0	44330	0	0	0
39	40	40	Category E	-0.047851563	0.071777344	-0.85180664	-0.11035156	0.23803711	0.42431641	0	0	29/6/2018	29	6	2018	18:06:18	65178	0.1	18	6	18	0	0.058837891	3.5545898	0	0	0	8.545166	0	0	0	0	0	0	0	0	0	0	0	0	0	0	0	0	0	44330	0	0	0
40	41	41	Category E	0.13183594	0.14379883	-0.77978516	-0.13427734	0.29296875	0.39697266	0	0	29/6/2018	29	6	2018	18:06:18	65178	0.2	18	6	18	0	0.058837891	3.5545898	0.10180664	-0.049316406	-0.93896484	8.5537109	0.25219727	0	0	0	0	0	0	0	0	0	0.94580078	0.054199219	0.38232422	0.029785156	0.19311523	0.15917969	0	44330	0	0	0
41	42	42	Category E	0.035888672	-0.047851563	-0.99584961	-0.13378906	0.26220703	0.41333008	0	0	29/6/2018	29	6	2018	18:06:18	65178	0.3	18	6	18	0	0.058837891	3.5545898	0.10522461	-0.052001953	-0.94018555	11.063477	0.088867188	0	0	0	0	0	0	0	0	0	0.94750977	0.052490234	0.12915039	-0.069335938	0.004150391	-0.055419922	0	44330	0	0	0
42	43	43	Category E	0.32397461	-0.035888672	-0.95996094	-0.1574707	0.25952148	0.40844727	0	0	29/6/2018	29	6	2018	18:06:18	65178	0.4	18	6	18	0	0.058837891	3.5545898	0.10888672	-0.052978516	-0.94165039	9.2800293	0.21630859	0	0	0	0	0	0	0	0	0	0.94946289	0.050537109	0.25048828	0.21484375	0.017089844	-0.018066406	0	44330	0	0	0
43	44	44	Category E	0.19189453	0	-0.89990234	-0.088867188	0.27783203	0.41455078	0	0	29/6/2018	29	6	2018	18:06:18	65178	0.5	18	6	18	0	0.058837891	3.5545898	0.11352539	-0.053710938	-0.94262695	9.4501953	0.10400391	0	0	0	0	0	0	0	0	0	0.95092773	0.049072266	0.17456055	0.078125	0.053710938	0.042724609	0	44330	0	0	0
44	45	45	Category E	0.083984375	-0.011962891	-1.1757813	-0.038818359	0.25512695	0.43139648	0	0	29/6/2018	29	6	2018	18:06:18	65178	0.6	18	6	18	0	0.058837891	3.5545898	0.11523438	-0.054443359	-0.93994141	12.15332	0.24145508	0	0	0	0	0	0	0	0	0	0.94848633	0.051513672	0.30957031	-0.03125	0.042480469	-0.2355957	0	44330	0	0	0
45	46	46	Category E	0.11987305	-0.10791016	-0.97192383	-0.071777344	0.27124023	0.42089844	0	0	29/6/2018	29	6	2018	18:06:18	65178	0.7	18	6	18	0	0.058837891	3.5545898	0.11791992	-0.052734375	-0.93798828	15.552734	0.064453125	0	0	0	0	0	0	0	0	0	0.94677734	0.053222656	0.090332031	0.001708984	-0.054931641	-0.033691406	0	44330	0	0	0
46	47	47	Category E	0.46777344	-0.083984375	-0.85180664	0.001464844	0.29101563	0.41601563	0	0	29/6/2018	29	6	2018	18:06:18	65178	0.8	18	6	18	0	0.058837891	3.5545898	0.11962891	-0.052246094	-0.93676758	14.583496	0.35961914	0	0	0	0	0	0	0	0	0	0.94580078	0.054199219	0.46459961	0.34790039	-0.031494141	0.084960938	0	44330	0	0	0
47	48	48	Category E	0.047851563	-0.11987305	-0.89990234	0.018066406	0.27905273	0.41894531	0	0	29/6/2018	29	6	2018	18:06:18	65178	0.9	18	6	18	0	0.058837891	3.5545898	0.12353516	-0.05078125	-0.93457031	12.362305	0.1081543	0	0	0	0	0	0	0	0	0	0.9440918	0.055908203	0.17944336	-0.075683594	-0.068847656	0.034667969	0	44330	0	0	0
48	49	49	Category E	0.10791016	0.047851563	-0.91186523	-0.068115234	0.30541992	0.40185547	0	0	29/6/2018	29	6	2018	18:06:19	65179	0	18	6	19	0	0.058837891	3.5545898	0.12402344	-0.051757813	-0.93359375	14.90332	0.10327148	0	0	0	0	0	0	0	0	0	0.94335938	0.056640625	0.13793945	-0.016113281	0.099609375	0.021728516	0	44330	0	0	0
49	50	50	Category E	0.011962891	-0.047851563	-0.87597656	-0.063720703	0.28466797	0.41259766	0	0	29/6/2018	29	6	2018	18:06:19	65179	0.1	18	6	19	0	0.058837891	3.5545898	0.12573242	-0.053466797	-0.93383789	19.037109	0.12768555	0	0	0	0	0	0	0	0	0	0.94384766	0.056152344	0.17749023	-0.11376953	0.005615234	0.057861328	0	44330	0	0	0
50	51	51	Category E	0.34790039	-0.13183594	-0.92382813	-0.052978516	0.27563477	0.42041016	0	0	29/6/2018	29	6	2018	18:06:19	65179	0.2	18	6	19	0	0.058837891	3.5545898	0.12744141	-0.053955078	-0.93212891	17.160889	0.23364258	0	0	0	0	0	0	0	0	0	0.94213867	0.057861328	0.30615234	0.22021484	-0.077636719	0.008300781	0	44330	0	0	0
51	52	52	Category E	0.071777344	-0.14379883	-0.98388672	0.002685547	0.26611328	0.42456055	0	0	29/6/2018	29	6	2018	18:06:19	65179	0.3	18	6	19	0	0.058837891	3.5545898	0.12744141	-0.055419922	-0.93188477	13.688721	0.11645508	0	0	0	0	0	0	0	0	0	0.94213867	0.057861328	0.19604492	-0.055664063	-0.088134766	-0.051757813	0	44330	0	0	0
52	53	53	Category E	0.14379883	-0.14379883	-0.77978516	-0.011962891	0.2722168	0.4230957	0	0	29/6/2018	29	6	2018	18:06:19	65179	0.4	18	6	19	0	0.058837891	3.5545898	0.12719727	-0.057128906	-0.93383789	15.693359	0.17749023	0	0	0	0	0	0	0	0	0	0.94433594	0.055664063	0.25732422	0.016357422	-0.086425781	0.15405273	0	44330	0	0	0
53	54	54	Category E	0.15576172	-0.16796875	-0.94799805	0.032226563	0.25537109	0.43212891	0	0	29/6/2018	29	6	2018	18:06:19	65179	0.5	18	6	19	0	0.058837891	3.5545898	0.12841797	-0.056884766	-0.93603516	17.975586	0.11474609	0	0	0	0	0	0	0	0	0	0.9465332	0.053466797	0.15014648	0.027099609	-0.11083984	-0.01171875	0	44330	0	0	0
54	55	55	Category E	0.095947266	-0.21582031	-1.0439453	0.0078125	0.26513672	0.42260742	0	0	29/6/2018	29	6	2018	18:06:19	65179	0.6	18	6	19	0	0.058837891	3.5545898	0.12719727	-0.058105469	-0.93823242	14.455078	0.19213867	0	0	0	0	0	0	0	0	0	0.94873047	0.051269531	0.29418945	-0.03125	-0.1574707	-0.10546875	0	44330	0	0	0
55	56	56	Category E	0.34790039	0	-1.079834	0.033203125	0.26000977	0.42529297	0	0	29/6/2018	29	6	2018	18:06:19	65179	0.7	18	6	19	0	0.058837891	3.5545898	0.12182617	-0.057373047	-0.93774414	9.185791	0.27270508	0	0	0	0	0	0	0	0	0	0.94726563	0.052734375	0.42529297	0.22583008	0.057373047	-0.1418457	0	44330	0	0	0
56	57	57	Category E	0.071777344	-0.13183594	-0.95996094	0.034667969	0.25561523	0.42626953	0	0	29/6/2018	29	6	2018	18:06:19	65179	0.8	18	6	19	0	0.058837891	3.5545898	0.12084961	-0.055419922	-0.93896484	8.0834961	0.093017578	0	0	0	0	0	0	0	0	0	0.94824219	0.051757813	0.14624023	-0.049072266	-0.076171875	-0.020751953	0	44330	0	0	0
57	58	58	Category E	0.2277832	-0.035888672	-0.88793945	-0.040771484	0.26855469	0.42456055	0	0	29/6/2018	29	6	2018	18:06:19	65179	0.9	18	6	19	0	0.058837891	3.5545898	0.1184082	-0.057373047	-0.94213867	6.4990234	0.1237793	0	0	0	0	0	0	0	0	0	0.95117188	0.048828125	0.18505859	0.10913086	0.021484375	0.054199219	0	44330	0	0	0
58	59	59	Category E	0.035888672	-0.071777344	-0.82788086	-0.045166016	0.2644043	0.42358398	0	0	29/6/2018	29	6	2018	18:06:20	65180	0	18	6	20	0	0.058837891	3.5545898	0.12451172	-0.055664063	-0.94262695	3.1918945	0.14599609	0	0	0	0	0	0	0	0	0	0.95239258	0.047607422	0.21923828	-0.088623047	-0.015869141	0.11474609	0	44330	0	0	0
59	60	60	Category E	0.17993164	-0.059814453	-1.0439453	-0.11206055	0.24926758	0.42236328	0	0	29/6/2018	29	6	2018	18:06:20	65180	0.1	18	6	20	0	0.058837891	3.5545898	0.12329102	-0.052246094	-0.94238281	2.7055664	0.11621094	0	0	0	0	0	0	0	0	0	0.9519043	0.048095703	0.16503906	0.056396484	-0.007324219	-0.10131836	0	44330	0	0	0
60	61	61	Category E	0.39599609	-0.15576172	-1.0078125	-0.063476563	0.25830078	0.42504883	0	0	29/6/2018	29	6	2018	18:06:20	65180	0.2	18	6	20	0	0.058837891	3.5545898	0.12207031	-0.049560547	-0.94238281	4.6550293	0.30078125	0	0	0	0	0	0	0	0	0	0.95166016	0.048339844	0.44506836	0.27368164	-0.10595703	-0.065185547	0	44330	0	0	0
61	62	62	Category E	0.095947266	-0.071777344	-0.671875	-0.12426758	0.25268555	0.41723633	0	0	29/6/2018	29	6	2018	18:06:20	65180	0.3	18	6	20	0	0.058837891	3.5545898	0.11938477	-0.049072266	-0.94091797	7.6950684	0.27099609	0	0	0	0	0	0	0	0	0	0.94995117	0.050048828	0.31518555	-0.0234375	-0.022460938	0.26904297	0	44330	0	0	0
62	63	63	Category E	0.27587891	-0.11987305	-0.69580078	-0.14282227	0.24804688	0.41870117	0	0	29/6/2018	29	6	2018	18:06:20	65180	0.4	18	6	20	0	0.058837891	3.5545898	0.12109375	-0.048583984	-0.94165039	10.036377	0.29907227	0	0	0	0	0	0	0	0	0	0.95068359	0.049316406	0.47167969	0.15454102	-0.071044922	0.24584961	0	44330	0	0	0
63	64	64	Category E	0.023925781	-0.10791016	-0.80395508	-0.13989258	0.26318359	0.41210938	0	0	29/6/2018	29	6	2018	18:06:20	65180	0.5	18	6	20	0	0.058837891	3.5545898	0.12109375	-0.048828125	-0.94433594	10.619385	0.18066406	0	0	0	0	0	0	0	0	0	0.95336914	0.046630859	0.296875	-0.097167969	-0.058837891	0.14038086	0	44330	0	0	0
64	65	65	Category E	0.53979492	-0.083984375	-0.97192383	-0.13330078	0.26464844	0.41650391	0	0	29/6/2018	29	6	2018	18:06:20	65180	0.6	18	6	20	0	0.058837891	3.5545898	0.12451172	-0.048583984	-0.94360352	15.404785	0.41748047	0	0	0	0	0	0	0	0	0	0.953125	0.046875	0.47851563	0.41503906	-0.03515625	-0.028076172	0	44330	0	0	0
65	66	66	Category E	0.17993164	-0.023925781	-0.88793945	-0.087402344	0.25732422	0.42504883	0	0	29/6/2018	29	6	2018	18:06:20	65180	0.7	18	6	20	0	0.058837891	3.5545898	0.12329102	-0.048828125	-0.94165039	19.505127	0.08203125	0	0	0	0	0	0	0	0	0	0.95117188	0.048828125	0.13549805	0.056396484	0.024902344	0.053710938	0	44330	0	0	0
66	67	67	Category E	0.035888672	0	-0.86376953	-0.090332031	0.25390625	0.42407227	0	0	29/6/2018	29	6	2018	18:06:20	65180	0.8	18	6	20	0	0.058837891	3.5545898	0.12597656	-0.047607422	-0.94140625	23.057373	0.12841797	0	0	0	0	0	0	0	0	0	0.95117188	0.048828125	0.21582031	-0.090087891	0.047607422	0.077636719	0	44330	0	0	0
67	68	68	Category E	0.095947266	-0.15576172	-0.98388672	-0.12158203	0.24609375	0.41918945	0	0	29/6/2018	29	6	2018	18:06:20	65180	0.9	18	6	20	0	0.058837891	3.5545898	0.12841797	-0.047119141	-0.94482422	21.457764	0.11962891	0	0	0	0	0	0	0	0	0	0.95458984	0.045410156	0.17993164	-0.032470703	-0.10839844	-0.038818359	0	44330	0	0	0
68	69	69	Category E	0.095947266	-0.035888672	-0.98388672	-0.14331055	0.21826172	0.43310547	0	0	29/6/2018	29	6	2018	18:06:21	65181	0	18	6	21	0	0.058837891	3.5545898	0.1315918	-0.045166016	-0.94360352	23.494873	0.054443359	0	0	0	0	0	0	0	0	0	0.95385742	0.046142578	0.085205078	-0.035644531	0.009277344	-0.040039063	0	44330	0	0	0
69	70	70	Category E	0.19189453	0.095947266	-1.0917969	-0.14697266	0.22216797	0.42993164	0	0	29/6/2018	29	6	2018	18:06:21	65181	0.1	18	6	21	0	0.058837891	3.5545898	0.13354492	-0.043701172	-0.94384766	25.023926	0.21142578	0	0	0	0	0	0	0	0	0	0.9543457	0.045654297	0.34570313	0.058105469	0.13964844	-0.14770508	0	44330	0	0	0
70	71	71	Category E	0.20385742	0.059814453	-1.2358398	-0.14868164	0.21020508	0.4309082	0	0	29/6/2018	29	6	2018	18:06:21	65181	0.2	18	6	21	0	0.058837891	3.5545898	0.1340332	-0.042480469	-0.94433594	20.241455	0.31665039	0	0	0	0	0	0	0	0	0	0.95483398	0.045166016	0.46337891	0.069580078	0.10229492	-0.29125977	0	44330	0	0	0
71	72	72	Category E	0.14379883	-0.023925781	-0.75585938	-0.16943359	0.20996094	0.42333984	0	0	29/6/2018	29	6	2018	18:06:21	65181	0.3	18	6	21	0	0.058837891	3.5545898	0.14233398	-0.044189453	-0.94335938	16.802734	0.18847656	0	0	0	0	0	0	0	0	0	0.95507813	0.044921875	0.20922852	0.001220703	0.020263672	0.1875	0	44330	0	0	0
72	73	73	Category E	0.17993164	0.059814453	-0.73193359	-0.13818359	0.20092773	0.43383789	0	0	29/6/2018	29	6	2018	18:06:21	65181	0.4	18	6	21	0	0.058837891	3.5545898	0.14624023	-0.044433594	-0.94091797	16.946777	0.23608398	0	0	0	0	0	0	0	0	0	0.953125	0.046875	0.34692383	0.033447266	0.10424805	0.20898438	0	44330	0	0	0
73	74	74	Category E	-0.19189453	-0.059814453	-1.0078125	-0.14624023	0.20239258	0.43481445	0	0	29/6/2018	29	6	2018	18:06:21	65181	0.5	18	6	21	0	0.058837891	3.5545898	0.15063477	-0.043945313	-0.93969727	16.40918	0.34936523	0	0	0	0	0	0	0	0	0	0.95263672	0.047363281	0.42602539	-0.3425293	-0.015625	-0.067871094	0	44330	0	0	0
74	75	75	Category E	0.023925781	0.059814453	-0.75585938	-0.11914063	0.23730469	0.4309082	0	0	29/6/2018	29	6	2018	18:06:21	65181	0.6	18	6	21	0	0.058837891	3.5545898	0.15283203	-0.044433594	-0.93823242	11.282471	0.24658203	0	0	0	0	0	0	0	0	0	0.95166016	0.048339844	0.41577148	-0.12890625	0.10424805	0.18237305	0	44330	0	0	0
75	76	76	Category E	0.35986328	0.011962891	-1.1757813	0.0078125	0.26611328	0.42578125	0	0	29/6/2018	29	6	2018	18:06:21	65181	0.7	18	6	21	0	0.058837891	3.5545898	0.15527344	-0.04296875	-0.93774414	6.6755371	0.31835938	0	0	0	0	0	0	0	0	0	0.95141602	0.048583984	0.49731445	0.2043457	0.054931641	-0.23779297	0	44330	0	0	0
76	77	77	Category E	0.023925781	0.011962891	-1.2719727	0.052246094	0.25268555	0.42553711	0	0	29/6/2018	29	6	2018	18:06:21	65181	0.8	18	6	21	0	0.058837891	3.5545898	0.15820313	-0.043212891	-0.93969727	3.7854004	0.36254883	0	0	0	0	0	0	0	0	0	0.95385742	0.046142578	0.52172852	-0.13427734	0.055175781	-0.33203125	0	44330	0	0	0
77	78	78	Category E	0.095947266	-0.023925781	-0.94799805	-0.058349609	0.27880859	0.41650391	0	0	29/6/2018	29	6	2018	18:06:21	65181	0.9	18	6	21	0	0.058837891	3.5545898	0.16137695	-0.041748047	-0.9362793	0.40820313	0.068847656	0	0	0	0	0	0	0	0	0	0.95092773	0.049072266	0.094970703	-0.065429688	0.017822266	-0.011474609	0	44330	0	0	0
78	79	79	Category E	0.083984375	-0.023925781	-1.0197754	-0.10180664	0.27636719	0.41333008	0	0	29/6/2018	29	6	2018	18:06:22	65182	0	18	6	22	0	0.058837891	3.5545898	0.16015625	-0.039794922	-0.93969727	6.3742676	0.11157227	0	0	0	0	0	0	0	0	0	0.9543457	0.045654297	0.17211914	-0.076171875	0.015869141	-0.079833984	0	44330	0	0	0
79	80	80	Category E	0.10791016	0	-0.92382813	-0.14111328	0.25439453	0.41479492	0	0	29/6/2018	29	6	2018	18:06:22	65182	0.1	18	6	22	0	0.058837891	3.5545898	0.15844727	-0.04296875	-0.93798828	9.732666	0.067626953	0	0	0	0	0	0	0	0	0	0.95214844	0.047851563	0.10766602	-0.050537109	0.04296875	0.014160156	0	44330	0	0	0
80	81	81	Category E	0.25195313	-0.14379883	-0.85180664	-0.14624023	0.23291016	0.42822266	0	0	29/6/2018	29	6	2018	18:06:22	65182	0.2	18	6	22	0	0.058837891	3.5545898	0.16137695	-0.043212891	-0.94018555	7.7858887	0.16137695	0	0	0	0	0	0	0	0	0	0.95483398	0.045166016	0.27929688	0.090332031	-0.1003418	0.088378906	0	44330	0	0	0
81	82	82	Category E	0.20385742	-0.071777344	-0.88793945	-0.1340332	0.24926758	0.4128418	0	0	29/6/2018	29	6	2018	18:06:22	65182	0.3	18	6	22	0	0.05859375	3.491748	0.15844727	-0.045166016	-0.94384766	8.0488281	0.076660156	0	0	0	0	0	0	0	0	0	0.95825195	0.041748047	0.12768555	0.045166016	-0.026367188	0.055908203	0	44330	0	0	0
82	83	83	Category E	0.27587891	-0.011962891	-0.94799805	-0.12744141	0.24682617	0.42602539	0	0	29/6/2018	29	6	2018	18:06:22	65182	0.4	18	6	22	0	0.05859375	3.491748	0.15991211	-0.044677734	-0.93945313	9.699707	0.12060547	0	0	0	0	0	0	0	0	0	0.95410156	0.045898438	0.15673828	0.11572266	0.032714844	-0.008300781	0	44330	0	0	0
83	84	84	Category E	0.11987305	-0.13183594	-0.99584961	-0.14916992	0.27050781	0.40283203	0	0	29/6/2018	29	6	2018	18:06:22	65182	0.5	18	6	22	0	0.05859375	3.491748	0.15454102	-0.044433594	-0.93896484	8.1315918	0.10961914	0	0	0	0	0	0	0	0	0	0.95263672	0.047363281	0.1784668	-0.034667969	-0.087158203	-0.056640625	0	44330	0	0	0
84	85	85	Category E	0.39599609	-0.047851563	-0.92382813	-0.13183594	0.28320313	0.39868164	0	0	29/6/2018	29	6	2018	18:06:22	65182	0.6	18	6	22	0	0.05859375	3.491748	0.15454102	-0.045898438	-0.93823242	5.8847656	0.24169922	0	0	0	0	0	0	0	0	0	0.95214844	0.047851563	0.25756836	0.24121094	-0.001708984	0.014404297	0	44330	0	0	0
85	86	86	Category E	0.047851563	-0.083984375	-0.74389648	-0.10644531	0.28369141	0.40649414	0	0	29/6/2018	29	6	2018	18:06:22	65182	0.7	18	6	22	0	0.05859375	3.491748	0.15600586	-0.047119141	-0.93652344	4.5549316	0.22387695	0	0	0	0	0	0	0	0	0	0.95068359	0.049316406	0.33764648	-0.1081543	-0.036621094	0.19262695	0	44330	0	0	0
86	87	87	Category E	0.26391602	-0.011962891	-0.82788086	-0.11523438	0.29663086	0.39819336	0	0	29/6/2018	29	6	2018	18:06:22	65182	0.8	18	6	22	0	0.05859375	3.491748	0.15576172	-0.047607422	-0.93505859	4.3388672	0.15625	0	0	0	0	0	0	0	0	0	0.94921875	0.05078125	0.25097656	0.10791016	0.035644531	0.10717773	0	44330	0	0	0
87	88	88	Category E	0.023925781	-0.15576172	-0.95996094	-0.13867188	0.28027344	0.40063477	0	0	29/6/2018	29	6	2018	18:06:22	65182	0.9	18	6	22	0	0.05859375	3.491748	0.15014648	-0.047607422	-0.93725586	3.4555664	0.16748047	0	0	0	0	0	0	0	0	0	0.95043945	0.049560547	0.25683594	-0.1262207	-0.10791016	-0.022460938	0	44330	0	0	0
88	89	89	Category E	0.31176758	-0.13183594	-1.0197754	-0.12841797	0.24414063	0.42089844	0	0	29/6/2018	29	6	2018	18:06:23	65183	0	18	6	23	0	0.05859375	3.491748	0.15014648	-0.047607422	-0.93798828	1.3498535	0.19946289	0	0	0	0	0	0	0	0	0	0.95117188	0.048828125	0.32714844	0.16137695	-0.083984375	-0.081542969	0	44330	0	0	0
89	90	90	Category E	0.14379883	-0.047851563	-0.94799805	-0.11889648	0.23803711	0.42480469	0	0	29/6/2018	29	6	2018	18:06:23	65183	0.1	18	6	23	0	0.05859375	3.491748	0.15161133	-0.048583984	-0.94116211	3.0546875	0.010498047	0	0	0	0	0	0	0	0	0	0.95458984	0.045410156	0.015625	-0.0078125	0.000732422	-0.006591797	0	44330	0	0	0
90	91	91	Category E	0.15576172	-0.071777344	-0.82788086	-0.11035156	0.24511719	0.42260742	0	0	29/6/2018	29	6	2018	18:06:23	65183	0.2	18	6	23	0	0.05859375	3.491748	0.15136719	-0.047851563	-0.94384766	4.4333496	0.1184082	0	0	0	0	0	0	0	0	0	0.95703125	0.04296875	0.14379883	0.004150391	-0.023681641	0.1159668	0	44330	0	0	0
91	92	92	Category E	0.10791016	-0.13183594	-1.0078125	-0.083984375	0.22631836	0.43676758	0	0	29/6/2018	29	6	2018	18:06:23	65183	0.3	18	6	23	0	0.05859375	3.491748	0.14990234	-0.046142578	-0.94213867	5.1325684	0.11547852	0	0	0	0	0	0	0	0	0	0.95532227	0.044677734	0.19311523	-0.041992188	-0.085449219	-0.065429688	0	44330	0	0	0
92	93	93	Category E	0.16796875	0.011962891	-1.0197754	-0.070556641	0.23144531	0.44116211	0	0	29/6/2018	29	6	2018	18:06:23	65183	0.4	18	6	23	0	0.05859375	3.491748	0.14892578	-0.044189453	-0.94042969	7.9816895	0.098876953	0	0	0	0	0	0	0	0	0	0.953125	0.046875	0.15429688	0.018798828	0.056152344	-0.079101563	0	44330	0	0	0
93	94	94	Category E	0.15576172	0.023925781	-1.1037598	-0.056152344	0.23657227	0.43457031	0	0	29/6/2018	29	6	2018	18:06:23	65183	0.5	18	6	23	0	0.05859375	3.491748	0.14819336	-0.041992188	-0.94091797	12.151123	0.17553711	0	0	0	0	0	0	0	0	0	0.95361328	0.046386719	0.23583984	0.007324219	0.065917969	-0.16259766	0	44330	0	0	0
94	95	95	Category E	-0.095947266	0.023925781	-1.0559082	-0.12353516	0.22387695	0.43188477	0	0	29/6/2018	29	6	2018	18:06:23	65183	0.6	18	6	23	0	0.05859375	3.491748	0.14990234	-0.039306641	-0.94384766	12.441162	0.27758789	0	0	0	0	0	0	0	0	0	0.95654297	0.043457031	0.42138672	-0.24584961	0.063232422	-0.11181641	0	44330	0	0	0
95	96	96	Category E	0.17993164	0.083984375	-0.85180664	-0.18554688	0.24291992	0.3996582	0	0	29/6/2018	29	6	2018	18:06:23	65183	0.7	18	6	23	0	0.05859375	3.491748	0.15039063	-0.037841797	-0.94287109	9.645752	0.1550293	0	0	0	0	0	0	0	0	0	0.95556641	0.044433594	0.24267578	0.029296875	0.12182617	0.091064453	0	44330	0	0	0
96	97	97	Category E	0.035888672	-0.011962891	-0.95996094	-0.18383789	0.21801758	0.42114258	0	0	29/6/2018	29	6	2018	18:06:23	65183	0.8	18	6	23	0	0.05859375	3.491748	0.15136719	-0.037109375	-0.93774414	5.3303223	0.12036133	0	0	0	0	0	0	0	0	0	0.95068359	0.049316406	0.1628418	-0.11547852	0.025146484	-0.021972656	0	44330	0	0	0
97	98	98	Category E	0.38378906	0.035888672	-1.0559082	-0.2253418	0.19702148	0.40380859	0	0	29/6/2018	29	6	2018	18:06:23	65183	0.9	18	6	23	0	0.05859375	3.491748	0.15698242	-0.033203125	-0.9453125	5.8708496	0.26147461	0	0	0	0	0	0	0	0	0	0.95898438	0.041015625	0.40625	0.2265625	0.069091797	-0.11035156	0	44330	0	0	0
98	99	99	Category E	0.19189453	0.083984375	-0.85180664	-0.15722656	0.19287109	0.43041992	0	0	29/6/2018	29	6	2018	18:06:24	65184	0	18	6	24	0	0.05859375	3.491748	0.15991211	-0.034423828	-0.94335938	4.5075684	0.15283203	0	0	0	0	0	0	0	0	0	0.95727539	0.042724609	0.24169922	0.031738281	0.1184082	0.091552734	0	44330	0	0	0
99	100	100	Category E	0.17993164	0.035888672	-0.91186523	-0.14624023	0.22241211	0.42114258	0	0	29/6/2018	29	6	2018	18:06:24	65184	0.1	18	6	24	0	0.05859375	3.491748	0.15917969	-0.031005859	-0.93969727	1.6032715	0.075439453	0	0	0	0	0	0	0	0	0	0.95361328	0.046386719	0.11547852	0.020507813	0.066894531	0.027832031	0	44330	0	0	0
100	101	101	Category E	0.035888672	-0.035888672	-0.99584961	-0.11376953	0.22607422	0.43383789	0	0	29/6/2018	29	6	2018	18:06:24	65184	0.2	18	6	24	0	0.05859375	3.491748	0.16381836	-0.028564453	-0.95019531	0.40209961	0.13598633	0	0	0	0	0	0	0	0	0	0.96459961	0.035400391	0.18066406	-0.12792969	-0.007080078	-0.045410156	0	44330	0	0	0
101	102	102	Category E	0.26391602	0.011962891	-0.93579102	-0.10546875	0.2578125	0.41699219	0	0	29/6/2018	29	6	2018	18:06:24	65184	0.3	18	6	24	0	0.05859375	3.491748	0.16088867	-0.028808594	-0.93847656	0.25195313	0.1105957	0	0	0	0	0	0	0	0	0	0.95263672	0.047363281	0.14648438	0.1027832	0.040771484	0.002685547	0	44330	0	0	0
102	103	103	Category E	0.13183594	-0.047851563	-1.1398926	-0.050537109	0.27197266	0.42358398	0	0	29/6/2018	29	6	2018	18:06:24	65184	0.4	18	6	24	0	0.05859375	3.491748	0.15869141	-0.026367188	-0.9296875	0.33544922	0.21264648	0	0	0	0	0	0	0	0	0	0.94360352	0.056396484	0.25805664	-0.026855469	-0.021240234	-0.20996094	0	44330	0	0	0
103	104	104	Category E	0.21582031	0	-0.88793945	-0.11083984	0.26391602	0.41699219	0	0	29/6/2018	29	6	2018	18:06:24	65184	0.5	18	6	24	0	0.05859375	3.491748	0.15991211	-0.02734375	-0.94970703	3.034668	0.087646484	0	0	0	0	0	0	0	0	0	0.96337891	0.036621094	0.14501953	0.055664063	0.02734375	0.061767578	0	44330	0	0	0
104	105	105	Category E	0.10791016	-0.10791016	-0.97192383	-0.1027832	0.27612305	0.40917969	0	0	29/6/2018	29	6	2018	18:06:24	65184	0.6	18	6	24	0	0.05859375	3.491748	0.16577148	-0.028320313	-0.9453125	6.8598633	0.1015625	0	0	0	0	0	0	0	0	0	0.96020508	0.039794922	0.16357422	-0.057861328	-0.079345703	-0.026367188	0	44330	0	0	0
105	106	106	Category E	0.16796875	0	-0.94799805	-0.15771484	0.24584961	0.41723633	0	0	29/6/2018	29	6	2018	18:06:24	65184	0.7	18	6	24	0	0.05859375	3.491748	0.16577148	-0.029052734	-0.95922852	7.958252	0.03125	0	0	0	0	0	0	0	0	0	0.97387695	0.026123047	0.042480469	0.001953125	0.029052734	0.011230469	0	44330	0	0	0
106	107	107	Category E	0.23999023	-0.059814453	-1.0078125	-0.14282227	0.23803711	0.42358398	0	0	29/6/2018	29	6	2018	18:06:24	65184	0.8	18	6	24	0	0.05859375	3.491748	0.16503906	-0.026855469	-0.95141602	5.361084	0.099121094	0	0	0	0	0	0	0	0	0	0.96606445	0.033935547	0.16381836	0.074707031	-0.032714844	-0.056152344	0	44330	0	0	0
107	108	108	Category E	0.15576172	-0.023925781	-0.75585938	-0.15673828	0.24804688	0.41137695	0	0	29/6/2018	29	6	2018	18:06:24	65184	0.9	18	6	24	0	0.05859375	3.491748	0.1628418	-0.024658203	-0.94555664	3.9187012	0.18969727	0	0	0	0	0	0	0	0	0	0.9597168	0.040283203	0.19775391	-0.007080078	0.000732422	0.18969727	0	44330	0	0	0
108	109	109	Category E	0.10791016	0	-0.89990234	-0.12695313	0.24487305	0.42016602	0	0	29/6/2018	29	6	2018	18:06:25	65185	0	18	6	25	0	0.05859375	3.491748	0.17431641	-0.025634766	-0.9453125	4.5678711	0.084472656	0	0	0	0	0	0	0	0	0	0.96166992	0.038330078	0.13769531	-0.06640625	0.025634766	0.045410156	0	44330	0	0	0
109	110	110	Category E	0.083984375	-0.023925781	-0.88793945	-0.13745117	0.24560547	0.41601563	0	0	29/6/2018	29	6	2018	18:06:25	65185	0.1	18	6	25	0	0.05859375	3.491748	0.17553711	-0.022949219	-0.93481445	7.8115234	0.10302734	0	0	0	0	0	0	0	0	0	0.95141602	0.048583984	0.1394043	-0.091552734	-0.000732422	0.046875	0	44330	0	0	0
110	111	111	Category E	0.43188477	-0.16796875	-0.87597656	-0.087646484	0.24609375	0.43188477	0	0	29/6/2018	29	6	2018	18:06:25	65185	0.2	18	6	25	0	0.05859375	3.491748	0.1784668	-0.026123047	-0.94311523	8.2390137	0.29785156	0	0	0	0	0	0	0	0	0	0.96020508	0.039794922	0.4621582	0.25317383	-0.14160156	0.067138672	0	44330	0	0	0
111	112	112	Category E	0.31176758	0.011962891	-0.83984375	-0.078857422	0.24072266	0.43017578	0	0	29/6/2018	29	6	2018	18:06:25	65185	0.3	18	6	25	0	0.05859375	3.491748	0.17895508	-0.024169922	-0.92724609	7.0603027	0.16308594	0	0	0	0	0	0	0	0	0	0.94482422	0.055175781	0.2565918	0.13256836	0.036132813	0.087402344	0	44330	0	0	0
112	113	113	Category E	0.17993164	-0.071777344	-0.79199219	-0.094726563	0.24267578	0.42797852	0	0	29/6/2018	29	6	2018	18:06:25	65185	0.4	18	6	25	0	0.05859375	3.491748	0.18139648	-0.022705078	-0.94213867	7.5368652	0.15795898	0	0	0	0	0	0	0	0	0	0.9597168	0.040283203	0.20092773	-0.001464844	-0.048828125	0.15014648	0	44330	0	0	0
113	114	114	Category E	0.10791016	-0.15576172	-0.86376953	-0.098632813	0.24267578	0.42578125	0	0	29/6/2018	29	6	2018	18:06:25	65185	0.5	18	6	25	0	0.05859375	3.491748	0.18334961	-0.024658203	-0.93334961	9.8088379	0.16625977	0	0	0	0	0	0	0	0	0	0.95141602	0.048583984	0.27587891	-0.075439453	-0.13085938	0.069580078	0	44330	0	0	0
114	115	115	Category E	0.071777344	-0.059814453	-1.0439453	-0.14892578	0.25585938	0.41186523	0	0	29/6/2018	29	6	2018	18:06:25	65185	0.6	18	6	25	0	0.05859375	3.491748	0.18701172	-0.025634766	-0.94042969	8.3151855	0.15869141	0	0	0	0	0	0	0	0	0	0.95922852	0.040771484	0.25292969	-0.11523438	-0.033935547	-0.10327148	0	44330	0	0	0
115	116	116	Category E	0.27587891	-0.011962891	-0.95996094	-0.12866211	0.23461914	0.42773438	0	0	29/6/2018	29	6	2018	18:06:25	65185	0.7	18	6	25	0	0.05859375	3.491748	0.18847656	-0.026611328	-0.94726563	1.6789551	0.089355469	0	0	0	0	0	0	0	0	0	0.96630859	0.033691406	0.11450195	0.087158203	0.014648438	-0.012451172	0	44330	0	0	0
116	117	117	Category E	0.17993164	-0.035888672	-0.74389648	-0.11352539	0.2199707	0.43481445	0	0	29/6/2018	29	6	2018	18:06:25	65185	0.8	18	6	25	0	0.05859375	3.491748	0.19018555	-0.025878906	-0.95263672	2.9465332	0.20922852	0	0	0	0	0	0	0	0	0	0.97167969	0.028320313	0.22875977	-0.010253906	-0.009765625	0.20874023	0	44330	0	0	0
117	118	118	Category E	-0.011962891	0.095947266	-1.1757813	-0.11279297	0.24072266	0.42944336	0	0	29/6/2018	29	6	2018	18:06:25	65185	0.9	18	6	25	0	0.05859375	3.491748	0.18994141	-0.028564453	-0.95751953	3.2270508	0.32226563	0	0	0	0	0	0	0	0	0	0.9765625	0.0234375	0.54467773	-0.2019043	0.12451172	-0.21801758	0	44330	0	0	0
118	119	119	Category E	0	-0.11987305	-1.1279297	-0.11206055	0.22265625	0.43505859	0	0	29/6/2018	29	6	2018	18:06:26	65186	0	18	6	26	0	0.05859375	3.491748	0.19091797	-0.028076172	-0.94799805	4.9694824	0.27783203	0	0	0	0	0	0	0	0	0	0.96728516	0.032714844	0.46264648	-0.19091797	-0.091552734	-0.1796875	0	44330	0	0	0
119	120	120	Category E	0.20385742	0.047851563	-1.0197754	-0.072998047	0.25830078	0.42260742	0	0	29/6/2018	29	6	2018	18:06:26	65186	0.1	18	6	26	0	0.059082031	3.5465332	0.19433594	-0.026611328	-0.95141602	12.106689	0.10131836	0	0	0	0	0	0	0	0	0	0.97143555	0.028564453	0.15185547	0.009277344	0.074462891	-0.068115234	0	44330	0	0	0
120	121	121	Category E	-0.10791016	-0.011962891	-1.079834	-0.082275391	0.25537109	0.42358398	0	0	29/6/2018	29	6	2018	18:06:26	65186	0.2	18	6	26	0	0.059082031	3.5465332	0.1953125	-0.027099609	-0.94360352	17.729004	0.33276367	0	0	0	0	0	0	0	0	0	0.96386719	0.036132813	0.45458984	-0.30322266	0.015136719	-0.13598633	0	44330	0	0	0
121	122	122	Category E	0.15576172	-0.011962891	-0.64794922	-0.1628418	0.25244141	0.41040039	0	0	29/6/2018	29	6	2018	18:06:26	65186	0.3	18	6	26	0	0.059082031	3.5465332	0.19165039	-0.028076172	-0.94799805	17.689453	0.30249023	0	0	0	0	0	0	0	0	0	0.9675293	0.032470703	0.35229492	-0.035888672	0.016113281	0.30004883	0	44330	0	0	0
122	123	123	Category E	-0.11987305	-0.011962891	-0.92382813	-0.1262207	0.26904297	0.4074707	0	0	29/6/2018	29	6	2018	18:06:26	65186	0.4	18	6	26	0	0.059082031	3.5465332	0.19604492	-0.028564453	-0.93774414	13.642822	0.31665039	0	0	0	0	0	0	0	0	0	0.95849609	0.041503906	0.34667969	-0.31591797	0.016601563	0.013916016	0	44330	0	0	0
123	124	124	Category E	0.20385742	-0.11987305	-0.83984375	-0.17602539	0.26806641	0.3984375	0	0	29/6/2018	29	6	2018	18:06:26	65186	0.5	18	6	26	0	0.059082031	3.5465332	0.19702148	-0.031005859	-0.94921875	14.435791	0.14111328	0	0	0	0	0	0	0	0	0	0.9699707	0.030029297	0.20507813	0.006591797	-0.088623047	0.109375	0	44330	0	0	0
124	125	125	Category E	0.19189453	-0.10791016	-1.0319824	-0.12402344	0.24829102	0.4230957	0	0	29/6/2018	29	6	2018	18:06:26	65186	0.6	18	6	26	0	0.059082031	3.5465332	0.19775391	-0.029296875	-0.93432617	15.770508	0.12524414	0	0	0	0	0	0	0	0	0	0.95556641	0.044433594	0.18188477	-0.005859375	-0.078369141	-0.097412109	0	44330	0	0	0
125	126	126	Category E	0.10791016	-0.15576172	-0.85180664	-0.12719727	0.27416992	0.40576172	0	0	29/6/2018	29	6	2018	18:06:26	65186	0.7	18	6	26	0	0.059082031	3.5465332	0.18725586	-0.02734375	-0.93286133	11.483887	0.17114258	0	0	0	0	0	0	0	0	0	0.9519043	0.048095703	0.28881836	-0.079345703	-0.12817383	0.081054688	0	44330	0	0	0
126	127	127	Category E	0.011962891	-0.083984375	-1.0319824	-0.10327148	0.24682617	0.42358398	0	0	29/6/2018	29	6	2018	18:06:26	65186	0.8	18	6	26	0	0.059082031	3.5465332	0.1940918	-0.031982422	-0.95117188	5.895752	0.20581055	0	0	0	0	0	0	0	0	0	0.97143555	0.028564453	0.31445313	-0.18212891	-0.051757813	-0.080566406	0	44330	0	0	0
127	128	128	Category E	0.059814453	-0.10791016	-0.95996094	-0.10620117	0.26147461	0.41894531	0	0	29/6/2018	29	6	2018	18:06:26	65186	0.9	18	6	26	0	0.059082031	3.5465332	0.19458008	-0.030273438	-0.94433594	4.1437988	0.15625	0	0	0	0	0	0	0	0	0	0.96459961	0.035400391	0.2277832	-0.13476563	-0.077392578	-0.015380859	0	44330	0	0	0
128	129	129	Category E	0.2277832	-0.047851563	-1.1638184	-0.090332031	0.26782227	0.42138672	0	0	29/6/2018	29	6	2018	18:06:27	65187	0	18	6	27	0	0.059082031	3.5465332	0.19946289	-0.037109375	-0.95776367	5.4365234	0.20800781	0	0	0	0	0	0	0	0	0	0.97900391	0.020996094	0.24487305	0.028076172	-0.010498047	-0.20581055	0	44330	0	0	0
129	130	130	Category E	-0.011962891	0.011962891	-1.0917969	-0.074707031	0.25366211	0.42553711	0	0	29/6/2018	29	6	2018	18:06:27	65187	0.1	18	6	27	0	0.059082031	3.5465332	0.20068359	-0.034912109	-0.94335938	2.8884277	0.26342773	0	0	0	0	0	0	0	0	0	0.96508789	0.034912109	0.40795898	-0.21264648	0.046875	-0.14819336	0	44330	0	0	0
130	131	131	Category E	0.2277832	0.011962891	-0.79199219	-0.1237793	0.24291992	0.41894531	0	0	29/6/2018	29	6	2018	18:06:27	65187	0.2	18	6	27	0	0.059082031	3.5465332	0.20166016	-0.038818359	-0.95996094	1.3796387	0.17749023	0	0	0	0	0	0	0	0	0	0.98168945	0.018310547	0.24487305	0.025878906	0.05078125	0.16796875	0	44330	0	0	0
131	132	132	Category E	-0.011962891	0.011962891	-0.83984375	-0.15405273	0.23779297	0.4152832	0	0	29/6/2018	29	6	2018	18:06:27	65187	0.3	18	6	27	0	0.059082031	3.5465332	0.21240234	-0.039550781	-0.9519043	4.4328613	0.25610352	0	0	0	0	0	0	0	0	0	0.97607422	0.023925781	0.38818359	-0.22436523	0.051513672	0.11206055	0	44330	0	0	0
132	133	133	Category E	0.095947266	0.035888672	-0.82788086	-0.17358398	0.23242188	0.41064453	0	0	29/6/2018	29	6	2018	18:06:27	65187	0.4	18	6	27	0	0.059082031	3.5465332	0.20996094	-0.061279297	-0.95556641	0.56225586	0.19702148	0	0	0	0	0	0	0	0	0	0.98022461	0.019775391	0.33911133	-0.11401367	0.097167969	0.12768555	0	44330	0	0	0
133	134	134	Category E	0.2878418	0.035888672	-1.1757813	-0.17285156	0.21728516	0.41943359	0	0	29/6/2018	29	6	2018	18:06:27	65187	0.5	18	6	27	0	0.059082031	3.5465332	0.20996094	-0.026611328	-0.96459961	0.93481445	0.23339844	0	0	0	0	0	0	0	0	0	0.98754883	0.012451172	0.3515625	0.077636719	0.0625	-0.2109375	0	44330	0	0	0
134	135	135	Category E	0.13183594	-0.095947266	-0.97192383	-0.18261719	0.20947266	0.41699219	0	0	29/6/2018	29	6	2018	18:06:27	65187	0.6	18	6	27	0	0.059082031	3.5465332	0.20849609	-0.054931641	-1.0126953	3.8884277	0.096191406	0	0	0	0	0	0	0	0	0	1.0354004	0.035400391	0.15869141	-0.076660156	-0.040771484	0.040771484	0	44330	0	0	0
135	136	136	Category J	0.43188477	0.059814453	-0.671875	-0.12402344	0.2121582	0.4375	0	0	29/6/2018	29	6	2018	18:11:11	65471	0.6	18	11	11	0	0.058837891	3.5610352	0.21850586	-0.033203125	-1.1035156	5.2373047	0.49047852	0	0	0	0	0	0	0	0	0	1.1254883	0.12548828	0.73803711	0.21313477	0.093017578	0.43164063	0	44330	0	0	0
136	137	137	Category J	0.51586914	0.17993164	-1.5598145	-0.17504883	0.18017578	0.43457031	0	0	29/6/2018	29	6	2018	18:11:11	65471	0.7	18	11	11	0	0.058837891	3.5610352	0.23046875	-0.053222656	-1.175293	4.1071777	0.5324707	0	0	0	0	0	0	0	0	0	1.1989746	0.19897461	0.90283203	0.28515625	0.2331543	-0.38427734	0	44330	0	0	0
137	138	138	Category J	0.46777344	-0.11987305	-0.7199707	-0.22412109	0.1315918	0.4284668	0	0	29/6/2018	29	6	2018	18:11:11	65471	0.8	18	11	11	0	0.058349609	3.5449219	0.24438477	-0.002929688	-1.2475586	0.45117188	0.5847168	0	0	0	0	0	0	0	0	0	1.2712402	0.27124023	0.86767578	0.22314453	-0.11669922	0.52758789	0	44330	0	0	0
138	139	139	Category J	-0.035888672	0.19189453	-0.53979492	-0.29638672	0.090820313	0.39306641	0	0	29/6/2018	29	6	2018	18:11:11	65471	0.9	18	11	11	0	0.058349609	3.5449219	0.25512695	0.030273438	-1.298584	1.3864746	0.82861328	0	0	0	0	0	0	0	0	0	1.3237305	0.32373047	1.2114258	-0.29101563	0.16137695	0.75878906	0	44330	0	0	0
139	140	140	Category J	0.55175781	0.13183594	-1.8837891	-0.24243164	0.11816406	0.41796875	0	0	29/6/2018	29	6	2018	18:11:12	65472	0	18	11	12	0	0.058349609	3.5449219	0.26342773	0.016601563	-1.345459	7.5290527	0.62109375	0	0	0	0	0	0	0	0	0	1.3710938	0.37109375	0.94140625	0.28808594	0.11499023	-0.53808594	0	44330	0	0	0
140	141	141	Category J	0.16796875	-0.16796875	-0.071777344	-0.25854492	0.11645508	0.40942383	0	0	29/6/2018	29	6	2018	18:11:12	65472	0.1	18	11	12	0	0.058349609	3.5449219	0.26342773	0.027832031	-1.3413086	23.296875	1.2880859	0	0	0	0	0	0	0	0	0	1.3674316	0.36743164	1.5610352	-0.095458984	-0.19580078	1.2695313	0	44330	0	0	0
141	142	142	Category J	-0.083984375	0.11987305	0.023925781	-0.31396484	0.097167969	0.37866211	0	0	29/6/2018	29	6	2018	18:11:12	65472	0.2	18	11	12	0	0.058349609	3.5449219	0.26611328	0.021728516	-1.3591309	40.242188	1.4301758	0	0	0	0	0	0	0	0	0	1.3852539	0.38525391	1.8312988	-0.35009766	0.097900391	1.3830566	0	44330	0	0	0
142	143	143	Category J	0.38378906	-0.19189453	-2.2919922	-0.31494141	0.097900391	0.375	0	0	29/6/2018	29	6	2018	18:11:12	65472	0.3	18	11	12	0	0.058349609	3.5449219	0.26904297	0.023193359	-1.3447266	48.730957	0.97802734	0	0	0	0	0	0	0	0	0	1.371582	0.37158203	1.2770996	0.11450195	-0.21508789	-0.94702148	0	44330	0	0	0
143	144	144	Category J	0.47998047	-0.19189453	-0.45581055	-0.27734375	0.069335938	0.40429688	0	0	29/6/2018	29	6	2018	18:11:12	65472	0.4	18	11	12	0	0.058349609	3.5449219	0.26757813	0.025634766	-1.3464355	54.015625	0.94091797	0	0	0	0	0	0	0	0	0	1.3730469	0.37304688	1.3203125	0.2121582	-0.2175293	0.890625	0	44330	0	0	0
144	145	145	Category J	0.55175781	-0.13183594	-2.0878906	-0.20629883	0.044189453	0.44335938	0	0	29/6/2018	29	6	2018	18:11:12	65472	0.5	18	11	12	0	0.058349609	3.5449219	0.27490234	0.0234375	-1.3474121	58.003418	0.80517578	0	0	0	0	0	0	0	0	0	1.3754883	0.37548828	1.1723633	0.27661133	-0.15527344	-0.74023438	0	44330	0	0	0
145	146	146	Category J	0.11987305	0.14379883	-0.26391602	-0.3449707	0.12475586	0.35644531	0	0	29/6/2018	29	6	2018	18:11:12	65472	0.6	18	11	12	0	0.058349609	3.5449219	0.27807617	0.026611328	-1.3391113	41.750977	1.0930176	0	0	0	0	0	0	0	0	0	1.3679199	0.36791992	1.3508301	-0.15820313	0.11694336	1.0751953	0	44330	0	0	0
146	147	147	Category J	-0.14379883	0.16796875	-0.38378906	-0.31494141	0.096435547	0.37768555	0	0	29/6/2018	29	6	2018	18:11:12	65472	0.7	18	11	12	0	0.058349609	3.5449219	0.27709961	0.026123047	-1.3486328	27.674316	1.0620117	0	0	0	0	0	0	0	0	0	1.3769531	0.37695313	1.5273438	-0.42089844	0.14160156	0.96484375	0	44330	0	0	0
147	148	148	Category J	1.0078125	-0.2277832	-0.97192383	-0.34692383	0.10913086	0.34814453	0	0	29/6/2018	29	6	2018	18:11:12	65472	0.8	18	11	12	0	0.058349609	3.5449219	0.2746582	0.026855469	-1.3347168	19.924072	0.85644531	0	0	0	0	0	0	0	0	0	1.3630371	0.36303711	1.3505859	0.73291016	-0.25463867	0.36279297	0	44330	0	0	0
148	149	149	Category J	0.20385742	0.17993164	-0.14379883	-0.23657227	0.093994141	0.42236328	0	0	29/6/2018	29	6	2018	18:11:12	65472	0.9	18	11	12	0	0.058349609	3.5449219	0.27124023	0.025878906	-1.3513184	13.832031	1.2189941	0	0	0	0	0	0	0	0	0	1.378418	0.37841797	1.4289551	-0.067382813	0.15380859	1.2075195	0	44330	0	0	0
149	150	150	Category J	0.43188477	-0.15576172	-1.7519531	-0.31225586	0.11376953	0.37719727	0	0	29/6/2018	29	6	2018	18:11:13	65473	0	18	11	13	0	0.058349609	3.5449219	0.28027344	0.024169922	-1.3427734	4.3022461	0.47192383	0	0	0	0	0	0	0	0	0	1.3718262	0.37182617	0.74047852	0.15136719	-0.17993164	-0.40893555	0	44330	0	0	0
150	151	151	Category J	0.2277832	0.20385742	0.023925781	-0.31103516	0.17211914	0.36523438	0	0	29/6/2018	29	6	2018	18:11:13	65473	0.1	18	11	13	0	0.058349609	3.5449219	0.27880859	0.025146484	-1.345459	10.602295	1.3818359	0	0	0	0	0	0	0	0	0	1.3742676	0.37426758	1.598877	-0.051025391	0.1784668	1.3693848	0	44330	0	0	0
151	152	152	Category J	0.34790039	0.10791016	-1.9438477	-0.29394531	0.15820313	0.38232422	0	0	29/6/2018	29	6	2018	18:11:13	65473	0.2	18	11	13	0	0.058349609	3.5449219	0.27270508	0.027587891	-1.3500977	17.797607	0.60351563	0	0	0	0	0	0	0	0	0	1.3776855	0.37768555	0.7487793	0.074951172	0.080078125	-0.59350586	0	44330	0	0	0
152	153	153	Category J	0.32397461	-0.10791016	-0.023925781	-0.31860352	0.11132813	0.37597656	0	0	29/6/2018	29	6	2018	18:11:13	65473	0.3	18	11	13	0	0.058349609	3.5449219	0.27392578	0.027832031	-1.3371582	13.987061	1.3212891	0	0	0	0	0	0	0	0	0	1.3652344	0.36523438	1.4990234	0.049804688	-0.13574219	1.3132324	0	44330	0	0	0
153	154	154	Category J	0.11987305	-0.13183594	-1.5717773	-0.28222656	0.10913086	0.39868164	0	0	29/6/2018	29	6	2018	18:11:13	65473	0.4	18	11	13	0	0.058349609	3.5449219	0.27001953	0.030029297	-1.3552246	18.496826	0.30908203	0	0	0	0	0	0	0	0	0	1.3823242	0.38232422	0.52832031	-0.15014648	-0.16186523	-0.21630859	0	44330	0	0	0
154	155	155	Category J	0.13183594	-0.011962891	-1.3078613	-0.29785156	0.13476563	0.38208008	0	0	29/6/2018	29	6	2018	18:11:13	65473	0.5	18	11	13	0	0.058349609	3.5449219	0.27954102	0.029052734	-1.3525391	19.104004	0.15966797	0	0	0	0	0	0	0	0	0	1.3813477	0.38134766	0.23364258	-0.14770508	-0.041015625	0.044677734	0	44330	0	0	0
155	156	156	Category J	0.49194336	0.059814453	-1.5959473	-0.19287109	0.17578125	0.42431641	0	0	29/6/2018	29	6	2018	18:11:13	65473	0.6	18	11	13	0	0.058349609	3.5449219	0.28198242	0.025878906	-1.3649902	1.4790039	0.3137207	0	0	0	0	0	0	0	0	0	1.394043	0.39404297	0.47436523	0.2097168	0.033691406	-0.23071289	0	44330	0	0	0
156	157	157	Category J	0.011962891	-0.20385742	-1.6679688	-0.3046875	0.13134766	0.37597656	0	0	29/6/2018	29	6	2018	18:11:13	65473	0.7	18	11	13	0	0.058349609	3.5449219	0.27734375	0.027099609	-1.3686523	12.103516	0.46191406	0	0	0	0	0	0	0	0	0	1.3967285	0.39672852	0.7956543	-0.26538086	-0.23095703	-0.29907227	0	44330	0	0	0
157	158	158	Category J	0.17993164	0.023925781	-0.17993164	-0.22143555	0.10205078	0.43310547	0	0	29/6/2018	29	6	2018	18:11:13	65473	0.8	18	11	13	0	0.058349609	3.5449219	0.27514648	0.029052734	-1.3630371	11.027832	1.1870117	0	0	0	0	0	0	0	0	0	1.3908691	0.39086914	1.2839355	-0.095214844	-0.005126953	1.1831055	0	44330	0	0	0
158	159	159	Category J	0.34790039	0.095947266	-1.3078613	-0.30883789	0.11621094	0.37817383	0	0	29/6/2018	29	6	2018	18:11:13	65473	0.9	18	11	13	0	0.058349609	3.5449219	0.27539063	0.024902344	-1.3703613	15.946777	0.11889648	0	0	0	0	0	0	0	0	0	1.3981934	0.39819336	0.20581055	0.072265625	0.070800781	0.0625	0	44330	0	0	0
159	160	160	Category J	0.19189453	-0.035888672	-0.2878418	-0.22119141	0.20043945	0.40405273	0	0	29/6/2018	29	6	2018	18:11:14	65474	0	18	11	14	0	0.058349609	3.5449219	0.27978516	0.070800781	-1.3745117	23.482422	1.095459	0	0	0	0	0	0	0	0	0	1.404541	0.40454102	1.28125	-0.087890625	-0.10668945	1.0866699	0	44330	0	0	0
160	161	161	Category J	-0.047851563	-0.23999023	-1.1999512	-0.32202148	0.11376953	0.37182617	0	0	29/6/2018	29	6	2018	18:11:14	65474	0.1	18	11	14	0	0.058349609	3.5449219	0.28564453	0.057373047	-1.4489746	20.977051	0.51147461	0	0	0	0	0	0	0	0	0	1.4780273	0.47802734	0.87988281	-0.33349609	-0.29736328	0.24902344	0	44330	0	0	0
161	162	162	Category J	0.55175781	-0.095947266	-0.083984375	-0.24365234	0.11230469	0.42285156	0	0	29/6/2018	29	6	2018	18:11:14	65474	0.2	18	11	14	0	0.058349609	3.5449219	0.28857422	0.11572266	-1.4995117	13.105225	1.4553223	0	0	0	0	0	0	0	0	0	1.5314941	0.53149414	1.890625	0.26293945	-0.21166992	1.4155273	0	44330	0	0	0
162	163	163	Category J	0.35986328	-0.20385742	-1.8598633	-0.18115234	0.13964844	0.44067383	0	0	29/6/2018	29	6	2018	18:11:14	65474	0.3	18	11	14	0	0.058349609	3.5449219	0.29711914	0.15698242	-1.564209	5.6743164	0.47045898	0	0	0	0	0	0	0	0	0	1.6000977	0.60009766	0.71899414	0.0625	-0.36083984	-0.29541016	0	44330	0	0	0
163	164	164	Category J	0.17993164	-0.011962891	0.20385742	-0.22851563	0.16381836	0.41894531	0	0	29/6/2018	29	6	2018	18:11:14	65474	0.4	18	11	14	0	0.058349609	3.5449219	0.31298828	0.13256836	-1.6530762	12.182373	1.8674316	0	0	0	0	0	0	0	0	0	1.6877441	0.68774414	2.1347656	-0.13305664	-0.14453125	1.8569336	0	44330	0	0	0
164	165	165	Category J	-0.44384766	0.10791016	-0.81591797	-0.27001953	0.11767578	0.40307617	0	0	29/6/2018	29	6	2018	18:11:14	65474	0.5	18	11	14	0	0.058349609	3.5449219	0.3215332	0.12133789	-1.7058105	8.2531738	1.1738281	0	0	0	0	0	0	0	0	0	1.7399902	0.73999023	1.6687012	-0.76538086	-0.013427734	0.88989258	0	44330	0	0	0
165	166	166	Category J	0.58789063	-0.45581055	-2.2077637	-0.3293457	0.098876953	0.36743164	0	0	29/6/2018	29	6	2018	18:11:14	65474	0.6	18	11	14	0	0.058349609	3.5449219	0.32763672	0.14355469	-1.7224121	5.3642578	0.8137207	0	0	0	0	0	0	0	0	0	1.7592773	0.75927734	1.3444824	0.26000977	-0.59936523	-0.48510742	0	44330	0	0	0
166	167	167	Category J	0.31176758	0.13183594	-0.27587891	-0.19604492	0.092041016	0.44726563	0	0	29/6/2018	29	6	2018	18:11:14	65474	0.7	18	11	14	0	0.058349609	3.5449219	0.32958984	0.14331055	-1.7226563	17.990967	1.4470215	0	0	0	0	0	0	0	0	0	1.7597656	0.75976563	1.4763184	-0.017822266	-0.011474609	1.4467773	0	44330	0	0	0
167	168	168	Category J	0.40795898	-0.69580078	-2.027832	-0.25317383	0.078369141	0.41381836	0	0	29/6/2018	29	6	2018	18:11:14	65474	0.8	18	11	14	0	0.058349609	3.5449219	0.33178711	0.14257813	-1.7307129	24.720215	0.89257813	0	0	0	0	0	0	0	0	0	1.7680664	0.76806641	1.2114258	0.075927734	-0.83837891	-0.296875	0	44330	0	0	0
168	169	169	Category J	0.40795898	0.035888672	0.13183594	-0.31591797	0.14306641	0.37255859	0	0	29/6/2018	29	6	2018	18:11:14	65474	0.9	18	11	14	0	0.058349609	3.5449219	0.33618164	0.14453125	-1.7180176	21.858887	1.8544922	0	0	0	0	0	0	0	0	0	1.7565918	0.7565918	2.0302734	0.071533203	-0.10864258	1.8498535	0	44330	0	0	0
169	170	170	Category J	0.2277832	-0.35986328	-2.2797852	-0.24438477	0.11621094	0.41577148	0	0	29/6/2018	29	6	2018	18:11:15	65475	0	18	11	15	0	0.058349609	3.5449219	0.33154297	0.14208984	-1.7263184	28.05542	0.75415039	0	0	0	0	0	0	0	0	0	1.7636719	0.76367188	1.1591797	-0.10375977	-0.50195313	-0.55322266	0	44330	0	0	0
170	171	171	Category J	1.0197754	-0.13183594	-0.17993164	-0.31420898	0.056396484	0.38305664	0	0	29/6/2018	29	6	2018	18:11:15	65475	0.1	18	11	15	0	0.058349609	3.5449219	0.34033203	0.14135742	-1.7209473	29.02417	1.7062988	0	0	0	0	0	0	0	0	0	1.7600098	0.76000977	2.4936523	0.67919922	-0.27319336	1.5410156	0	44330	0	0	0
171	172	172	Category J	-0.095947266	-1.8718262	-1.3078613	-0.21508789	0.048339844	0.43286133	0	0	29/6/2018	29	6	2018	18:11:15	65475	0.2	18	11	15	0	0.058349609	3.5449219	0.33837891	0.14208984	-1.7255859	27.638672	2.1020508	0	0	0	0	0	0	0	0	0	1.7641602	0.76416016	2.8662109	-0.43432617	-2.013916	0.41772461	0	44330	0	0	0
172	173	173	Category J	0.16796875	2.7839355	-1.7399902	-0.26367188	0.045898438	0.4128418	0	0	29/6/2018	29	6	2018	18:11:15	65475	0.3	18	11	15	0	0.058349609	3.5449219	0.33837891	0.14038086	-1.737793	17.735596	2.6489258	0	0	0	0	0	0	0	0	0	1.7758789	0.77587891	2.8161621	-0.17041016	2.6433105	-0.001953125	0	44330	0	0	0
173	174	174	Category J	0.047851563	-2.2319336	-4.9558105	-0.098876953	0.32421875	0.38818359	0	0	29/6/2018	29	6	2018	18:11:15	65475	0.4	18	11	15	0	0.058349609	3.5449219	0.34350586	0.13964844	-1.7277832	13.390625	4.0163574	0	0	0	0	0	0	0	0	0	1.7670898	0.76708984	5.8955078	-0.2956543	-2.371582	-3.2277832	0	44330	0	0	0
174	175	175	Category J	0.69580078	1.763916	-8.3278809	-0.30786133	0.23461914	0.33886719	0	0	29/6/2018	29	6	2018	18:11:15	65475	0.5	18	11	15	0	0.058349609	3.5449219	0.33886719	0.13647461	-1.736084	15.506836	6.7988281	0	0	0	0	0	0	0	0	0	1.7741699	0.77416992	8.5756836	0.35668945	1.6271973	-6.5915527	0	44330	0	0	0
175	176	176	Category J	1.1398926	-1.5239258	-6.5878906	-0.17749023	-0.31567383	0.32617188	0	0	29/6/2018	29	6	2018	18:11:15	65475	0.6	18	11	15	0	0.058837891	3.5545898	0.33935547	0.13598633	-1.7412109	1.2331543	5.1848145	0	0	0	0	0	0	0	0	0	1.7792969	0.77929688	7.3066406	0.80029297	-1.6599121	-4.8464355	0	44330	0	0	0
176	177	177	Category J	1.1398926	4.0078125	-6.7438965	-0.28027344	-0.18676758	0.359375	0	0	29/6/2018	29	6	2018	18:11:15	65475	0.7	18	11	15	0	0.058837891	3.5545898	0.33398438	0.13574219	-1.7370605	12.020264	6.380127	0	0	0	0	0	0	0	0	0	1.7741699	0.77416992	9.6843262	0.80566406	3.8718262	-5.0065918	0	44330	0	0	0
177	178	178	Category J	1.2478027	2.723877	-5.1359863	-0.23925781	-0.14941406	0.39379883	0	0	29/6/2018	29	6	2018	18:11:15	65475	0.8	18	11	15	0	0.058837891	3.5545898	0.32299805	0.1315918	-1.7382813	12.639404	4.3723145	0	0	0	0	0	0	0	0	0	1.7729492	0.77294922	6.9143066	0.92456055	2.592041	-3.3974609	0	44330	0	0	0
178	179	179	Category J	0.86376953	-1.0197754	-4.5959473	-0.29052734	0.32519531	0.29711914	0	0	29/6/2018	29	6	2018	18:11:15	65475	0.9	18	11	15	0	0.058837891	3.5545898	0.31982422	0.13305664	-1.7419434	12.887451	3.1257324	0	0	0	0	0	0	0	0	0	1.776123	0.77612305	4.5507813	0.54370117	-1.152832	-2.8537598	0	44330	0	0	0
179	180	180	Category J	0.17993164	0.93579102	-0.58789063	-0.32495117	-0.039306641	0.36572266	0	0	29/6/2018	29	6	2018	18:11:16	65476	0	18	11	16	0	0.058837891	3.5545898	0.3203125	0.12841797	-1.7453613	21.290527	1.4182129	0	0	0	0	0	0	0	0	0	1.7792969	0.77929688	2.1054688	-0.14038086	0.80712891	1.1574707	0	44330	0	0	0
180	181	181	Category J	0.25195313	-0.51586914	-2.4238281	-0.23706055	0.19775391	0.3984375	0	0	29/6/2018	29	6	2018	18:11:16	65476	0.1	18	11	16	0	0.058837891	3.5545898	0.30810547	0.12719727	-1.7429199	27.315918	0.93798828	0	0	0	0	0	0	0	0	0	1.7744141	0.77441406	1.3798828	-0.056152344	-0.64306641	-0.68066406	0	44330	0	0	0
181	182	182	Category J	0.49194336	0.13183594	0.2277832	-0.30541992	0.10375977	0.38208008	0	0	29/6/2018	29	6	2018	18:11:16	65476	0.2	18	11	16	0	0.058837891	3.5545898	0.3059082	0.12817383	-1.7512207	25.505615	1.987793	0	0	0	0	0	0	0	0	0	1.7824707	0.7824707	2.1687012	0.18579102	0.003417969	1.9790039	0	44330	0	0	0
182	183	183	Category J	0.023925781	0.14379883	-1.2719727	-0.17089844	0.12939453	0.44458008	0	0	29/6/2018	29	6	2018	18:11:16	65476	0.3	18	11	16	0	0.058837891	3.5545898	0.30737305	0.12915039	-1.7568359	32.106201	0.56176758	0	0	0	0	0	0	0	0	0	1.7883301	0.78833008	0.78295898	-0.28344727	0.014404297	0.48486328	0	44330	0	0	0
183	184	184	Category J	0.79199219	-0.17993164	-0.98388672	-0.28857422	0.094970703	0.39111328	0	0	29/6/2018	29	6	2018	18:11:16	65476	0.4	18	11	16	0	0.058837891	3.5545898	0.30541992	0.13085938	-1.7397461	41.464844	0.95117188	0	0	0	0	0	0	0	0	0	1.7712402	0.77124023	1.5532227	0.48632813	-0.31079102	0.75585938	0	44330	0	0	0
184	185	185	Category J	0.37182617	0.14379883	-0.29980469	-0.080322266	0.082275391	0.46899414	0	0	29/6/2018	29	6	2018	18:11:16	65476	0.5	18	11	16	0	0.058837891	3.5545898	0.30273438	0.13256836	-1.7453613	42.803467	1.4472656	0	0	0	0	0	0	0	0	0	1.7766113	0.77661133	1.5258789	0.068847656	0.010986328	1.4455566	0	44330	0	0	0
185	186	186	Category J	0.071777344	-0.035888672	-1.7038574	-0.29638672	0.11376953	0.38842773	0	0	29/6/2018	29	6	2018	18:11:16	65476	0.6	18	11	16	0	0.058837891	3.5545898	0.29882813	0.13378906	-1.7307129	30.868652	0.28466797	0	0	0	0	0	0	0	0	0	1.7612305	0.76123047	0.42358398	-0.22705078	-0.16967773	0.026855469	0	44330	0	0	0
186	187	187	Category J	0.059814453	0	0.095947266	-0.20654297	0.1418457	0.43017578	0	0	29/6/2018	29	6	2018	18:11:16	65476	0.7	18	11	16	0	0.058837891	3.5545898	0.30004883	0.13085938	-1.7387695	21.947998	1.8549805	0	0	0	0	0	0	0	0	0	1.7692871	0.76928711	2.2060547	-0.24023438	-0.13085938	1.8347168	0	44330	0	0	0
187	188	188	Category J	-0.11987305	-0.095947266	-2.0759277	-0.28222656	0.13891602	0.390625	0	0	29/6/2018	29	6	2018	18:11:16	65476	0.8	18	11	16	0	0.058837891	3.5545898	0.3046875	0.12817383	-1.7456055	31.19873	0.58251953	0	0	0	0	0	0	0	0	0	1.7766113	0.77661133	0.97875977	-0.42456055	-0.22412109	-0.33007813	0	44330	0	0	0
188	189	189	Category J	0.82788086	-0.14379883	-0.21582031	-0.28564453	0.095947266	0.39770508	0	0	29/6/2018	29	6	2018	18:11:16	65476	0.9	18	11	16	0	0.058837891	3.5545898	0.29541016	0.12988281	-1.7446289	13.780518	1.6418457	0	0	0	0	0	0	0	0	0	1.7744141	0.77441406	2.3352051	0.53222656	-0.27368164	1.5288086	0	44330	0	0	0
189	190	190	Category J	-0.035888672	0.059814453	-1.1037598	-0.15649414	0.082519531	0.453125	0	0	29/6/2018	29	6	2018	18:11:17	65477	0	18	11	17	0	0.058837891	3.5545898	0.2956543	0.12719727	-1.7543945	17.572754	0.73339844	0	0	0	0	0	0	0	0	0	1.7836914	0.78369141	1.0498047	-0.33154297	-0.067382813	0.65063477	0	44330	0	0	0
190	191	191	Category J	-0.047851563	0.011962891	-1.2478027	-0.28222656	0.11791992	0.39672852	0	0	29/6/2018	29	6	2018	18:11:17	65477	0.1	18	11	17	0	0.058837891	3.5545898	0.29370117	0.12866211	-1.7436523	13.427734	0.61328125	0	0	0	0	0	0	0	0	0	1.7729492	0.77294922	0.9543457	-0.34155273	-0.11669922	0.49584961	0	44330	0	0	0
191	192	192	Category J	0.39599609	0.035888672	0.19189453	-0.19262695	0.1574707	0.42895508	0	0	29/6/2018	29	6	2018	18:11:17	65477	0.2	18	11	17	0	0.058837891	3.5545898	0.29394531	0.12548828	-1.7548828	16.937256	1.9516602	0	0	0	0	0	0	0	0	0	1.7839355	0.78393555	2.1386719	0.10180664	-0.089599609	1.9467773	0	44330	0	0	0
192	193	193	Category J	-0.13183594	0.10791016	-2.2438965	-0.2331543	0.16650391	0.41088867	0	0	29/6/2018	29	6	2018	18:11:17	65477	0.3	18	11	17	0	0.058837891	3.5545898	0.29272461	0.12329102	-1.7416992	6.765625	0.65771484	0	0	0	0	0	0	0	0	0	1.7702637	0.77026367	0.94238281	-0.42456055	-0.015380859	-0.50219727	0	44330	0	0	0
193	194	194	Category J	0.87597656	-0.2277832	-0.63598633	-0.30444336	0.1027832	0.3840332	0	0	29/6/2018	29	6	2018	18:11:17	65477	0.4	18	11	17	0	0.058837891	3.5545898	0.29174805	0.1237793	-1.7526855	9.3056641	1.3083496	0	0	0	0	0	0	0	0	0	1.7810059	0.78100586	2.0524902	0.58398438	-0.3515625	1.1166992	0	44330	0	0	0
194	195	195	Category J	0.26391602	-0.32397461	-2.0517578	-0.083984375	0.095458984	0.46899414	0	0	29/6/2018	29	6	2018	18:11:17	65477	0.5	18	11	17	0	0.058837891	3.5545898	0.29296875	0.12475586	-1.7438965	7.6748047	0.54467773	0	0	0	0	0	0	0	0	0	1.7729492	0.77294922	0.78564453	-0.029052734	-0.44873047	-0.30761719	0	44330	0	0	0
195	196	196	Category J	-0.083984375	0.083984375	-1.2478027	-0.31152344	0.16894531	0.36547852	0	0	29/6/2018	29	6	2018	18:11:17	65477	0.6	18	11	17	0	0.058837891	3.5545898	0.29467773	0.12426758	-1.7385254	15.336914	0.62109375	0	0	0	0	0	0	0	0	0	1.7678223	0.76782227	0.90991211	-0.37866211	-0.040283203	0.49072266	0	44330	0	0	0
196	197	197	Category J	0	0.13183594	-0.29980469	-0.17260742	0.20776367	0.4230957	0	0	29/6/2018	29	6	2018	18:11:17	65477	0.7	18	11	17	0	0.058837891	3.5545898	0.29150391	0.12280273	-1.7294922	4.8000488	1.4592285	0	0	0	0	0	0	0	0	0	1.7583008	0.75830078	1.7302246	-0.29150391	0.008789063	1.4296875	0	44330	0	0	0
197	198	198	Category J	0.011962891	-0.23999023	-1.763916	-0.28344727	0.19604492	0.36938477	0	0	29/6/2018	29	6	2018	18:11:17	65477	0.8	18	11	17	0	0.058837891	3.5545898	0.29418945	0.12475586	-1.7199707	10.966309	0.46337891	0	0	0	0	0	0	0	0	0	1.7495117	0.74951172	0.69091797	-0.28222656	-0.36474609	-0.043701172	0	44330	0	0	0
198	199	199	Category J	0.3359375	3.5397949	-1.4519043	-0.21020508	0.18505859	0.4140625	0	0	29/6/2018	29	6	2018	18:11:17	65477	0.9	18	11	17	0	0.058837891	3.5545898	0.29492188	0.12402344	-1.7290039	4.970459	3.427002	0	0	0	0	0	0	0	0	0	1.7583008	0.75830078	3.7336426	0.040771484	3.4155273	0.27709961	0	44330	0	0	0
199	200	200	Category J	0.671875	-1.0197754	-6.9719238	-0.31811523	0.36083984	0.21704102	0	0	29/6/2018	29	6	2018	18:11:18	65478	0	18	11	18	0	0.058837891	3.5545898	0.29370117	0.12255859	-1.7241211	7.2226563	5.3837891	0	0	0	0	0	0	0	0	0	1.7531738	0.75317383	6.7680664	0.37792969	-1.142334	-5.2475586	0	44330	0	0	0
200	201	201	Category J	0.13183594	4.6679688	-5.1359863	-0.25073242	0.31665039	0.32763672	0	0	29/6/2018	29	6	2018	18:11:18	65478	0.1	18	11	18	0	0.058837891	3.5545898	0.29467773	0.12255859	-1.7319336	5.7468262	5.6806641	0	0	0	0	0	0	0	0	0	1.7612305	0.76123047	8.1120605	-0.1628418	4.545166	-3.4038086	0	44330	0	0	0
201	202	202	Category J	0.83984375	3.2758789	-5.8198242	-0.26147461	-0.16210938	0.37792969	0	0	29/6/2018	29	6	2018	18:11:18	65478	0.2	18	11	18	0	0.058837891	3.5545898	0.29858398	0.125	-1.7280273	2.1323242	5.1923828	0	0	0	0	0	0	0	0	0	1.7580566	0.75805664	7.7834473	0.54125977	3.1506348	-4.0915527	0	44330	0	0	0
202	203	203	Category J	1.1518555	-1.9558105	-8.027832	-0.26171875	0.23706055	0.37988281	0	0	29/6/2018	29	6	2018	18:11:18	65478	0.3	18	11	18	0	0.058837891	3.5545898	0.29467773	0.12548828	-1.7380371	0.11645508	6.6801758	0	0	0	0	0	0	0	0	0	1.767334	0.76733398	9.2280273	0.85693359	-2.0812988	-6.2895508	0	44330	0	0	0
203	204	204	Category J	0.88793945	-1.0319824	-5.0517578	-0.20678711	0.48486328	0.11938477	0	0	29/6/2018	29	6	2018	18:11:18	65478	0.4	18	11	18	0	0.058837891	3.5545898	0.29296875	0.12744141	-1.7258301	11.352539	3.5720215	0	0	0	0	0	0	0	0	0	1.755127	0.75512695	5.0800781	0.59472656	-1.1594238	-3.3256836	0	44330	0	0	0
204	205	205	Category J	0.68383789	1.6679688	-2.3637695	-0.17626953	-0.045410156	0.44824219	0	0	29/6/2018	29	6	2018	18:11:18	65478	0.5	18	11	18	0	0.058837891	3.5545898	0.29345703	0.12695313	-1.739502	7.0776367	1.7075195	0	0	0	0	0	0	0	0	0	1.7685547	0.76855469	2.5551758	0.39013672	1.5407715	-0.62402344	0	44330	0	0	0
205	206	206	Category J	0.25195313	-0.16796875	-0.87597656	-0.22705078	0.32836914	0.33642578	0	0	29/6/2018	29	6	2018	18:11:18	65478	0.6	18	11	18	0	0.058837891	3.5545898	0.30200195	0.125	-1.7407227	13.064209	0.91430664	0	0	0	0	0	0	0	0	0	1.7712402	0.77124023	1.2080078	-0.050048828	-0.29296875	0.86474609	0	44330	0	0	0
206	207	207	Category J	0.19189453	-0.14379883	-1.6799316	-0.23168945	0.2175293	0.3972168	0	0	29/6/2018	29	6	2018	18:11:18	65478	0.7	18	11	18	0	0.058837891	3.5545898	0.2980957	0.12988281	-1.7243652	9.5224609	0.296875	0	0	0	0	0	0	0	0	0	1.7548828	0.75488281	0.42456055	-0.10620117	-0.27368164	0.044433594	0	44330	0	0	0
207	208	208	Category J	0.41992188	0.047851563	0.059814453	-0.31323242	0.17163086	0.36035156	0	0	29/6/2018	29	6	2018	18:11:18	65478	0.8	18	11	18	0	0.058837891	3.5545898	0.296875	0.12719727	-1.732666	9.9616699	1.798584	0	0	0	0	0	0	0	0	0	1.7626953	0.76269531	1.994873	0.12280273	-0.079345703	1.7924805	0	44330	0	0	0
208	209	209	Category J	-0.15576172	-0.23999023	-1.8239746	-0.1796875	0.18432617	0.42675781	0	0	29/6/2018	29	6	2018	18:11:18	65478	0.9	18	11	18	0	0.058837891	3.5545898	0.29467773	0.13525391	-1.71875	12.472168	0.59570313	0	0	0	0	0	0	0	0	0	1.7490234	0.74902344	0.9309082	-0.45043945	-0.37524414	-0.10498047	0	44330	0	0	0
209	210	210	Category J	0.69580078	-0.047851563	-0.671875	-0.23095703	0.20556641	0.39770508	0	0	29/6/2018	29	6	2018	18:11:19	65479	0	18	11	19	0	0.058837891	3.5545898	0.29272461	0.13427734	-1.7319336	3.9782715	1.1486816	0	0	0	0	0	0	0	0	0	1.7617188	0.76171875	1.6452637	0.40283203	-0.18212891	1.0600586	0	44330	0	0	0
210	211	211	Category J	0.071777344	0.071777344	-1.1518555	-0.084716797	0.22021484	0.43945313	0	0	29/6/2018	29	6	2018	18:11:19	65479	0.1	18	11	19	0	0.058837891	3.5545898	0.29272461	0.13818359	-1.7145996	6.1018066	0.6081543	0	0	0	0	0	0	0	0	0	1.744873	0.74487305	0.85009766	-0.22094727	-0.06640625	0.56274414	0	44330	0	0	0
211	212	212	Category J	-0.011962891	-0.13183594	-1.8117676	-0.23876953	0.2355957	0.38232422	0	0	29/6/2018	29	6	2018	18:11:19	65479	0.2	18	11	19	0	0.058837891	3.5545898	0.28295898	0.13916016	-1.7236328	3.6220703	0.41015625	0	0	0	0	0	0	0	0	0	1.7521973	0.75219727	0.65405273	-0.29492188	-0.27099609	-0.087890625	0	44330	0	0	0
212	213	213	Category J	0.51586914	-0.011962891	-0.035888672	-0.26171875	0.19897461	0.3828125	0	0	29/6/2018	29	6	2018	18:11:19	65479	0.3	18	11	19	0	0.058837891	3.5545898	0.28710938	0.16210938	-1.7182617	3.998291	1.7067871	0	0	0	0	0	0	0	0	0	1.7497559	0.74975586	2.0852051	0.22851563	-0.17407227	1.682373	0	44330	0	0	0
213	214	214	Category J	-0.095947266	-0.2277832	-1.8479004	-0.16796875	0.18188477	0.43383789	0	0	29/6/2018	29	6	2018	18:11:19	65479	0.4	18	11	19	0	0.058349609	3.5191406	0.28833008	0.12597656	-1.7077637	3.5192871	0.54077148	0	0	0	0	0	0	0	0	0	1.7363281	0.73632813	0.87841797	-0.38427734	-0.35375977	-0.13989258	0	44330	0	0	0
214	215	215	Category J	0.17993164	-0.13183594	-1.3798828	-0.2668457	0.21386719	0.37915039	0	0	29/6/2018	29	6	2018	18:11:19	65479	0.5	18	11	19	0	0.058349609	3.5191406	0.29052734	0.15332031	-1.6567383	1.2038574	0.41259766	0	0	0	0	0	0	0	0	0	1.689209	0.68920898	0.67285156	-0.1105957	-0.28515625	0.27685547	0	44330	0	0	0
215	216	216	Category J	0	0.047851563	-0.3359375	-0.081542969	0.23925781	0.43920898	0	0	29/6/2018	29	6	2018	18:11:19	65479	0.6	18	11	19	0	0.058349609	3.5191406	0.28491211	0.13061523	-1.5637207	2.3710938	1.2631836	0	0	0	0	0	0	0	0	0	1.5947266	0.59472656	1.5957031	-0.28491211	-0.082763672	1.2277832	0	44330	0	0	0
216	217	217	Category J	-0.37182617	-0.15576172	-1.6557617	-0.18945313	0.25146484	0.39794922	0	0	29/6/2018	29	6	2018	18:11:19	65479	0.7	18	11	19	0	0.058349609	3.5191406	0.27392578	0.14892578	-1.4926758	2.739502	0.73242188	0	0	0	0	0	0	0	0	0	1.5249023	0.52490234	1.1135254	-0.64575195	-0.3046875	-0.1628418	0	44330	0	0	0
217	218	218	Category J	0.21582031	0	-1.0078125	-0.23144531	0.22460938	0.39501953	0	0	29/6/2018	29	6	2018	18:11:19	65479	0.8	18	11	19	0	0.058349609	3.5191406	0.26269531	0.098388672	-1.4199219	8.6391602	0.42626953	0	0	0	0	0	0	0	0	0	1.4472656	0.44726563	0.55761719	-0.046875	-0.098388672	0.41210938	0	44330	0	0	0
218	219	219	Category J	0.011962891	-0.17993164	-0.82788086	-0.016601563	0.19018555	0.45458984	0	0	29/6/2018	29	6	2018	18:11:19	65479	0.9	18	11	19	0	0.058349609	3.5191406	0.25	0.063720703	-1.3669434	13.842285	0.63769531	0	0	0	0	0	0	0	0	0	1.3911133	0.39111328	1.0209961	-0.23803711	-0.24365234	0.5390625	0	44330	0	0	0
219	220	220	Category J	-0.43188477	0.023925781	-1.6799316	-0.15771484	0.18457031	0.43505859	0	0	29/6/2018	29	6	2018	18:11:20	65480	0	18	11	20	0	0.058349609	3.5191406	0.24243164	0.075683594	-1.3212891	11.66748	0.76538086	0	0	0	0	0	0	0	0	0	1.345459	0.34545898	1.0847168	-0.67431641	-0.051757813	-0.35839844	0	44330	0	0	0
220	221	221	Category J	-0.011962891	-0.083984375	-0.74389648	-0.14038086	0.20092773	0.43383789	0	0	29/6/2018	29	6	2018	18:11:20	65480	0.1	18	11	20	0	0.058349609	3.5191406	0.24291992	0.063476563	-1.3254395	12.019775	0.65185547	0	0	0	0	0	0	0	0	0	1.348877	0.34887695	0.98413086	-0.25488281	-0.14746094	0.58154297	0	44330	0	0	0
221	222	222	Category J	0.035888672	0.19189453	-0.41992188	-0.024902344	0.25561523	0.42993164	0	0	29/6/2018	29	6	2018	18:11:20	65480	0.2	18	11	20	0	0.058349609	3.5191406	0.24267578	0.069580078	-1.3061523	10.273193	0.91821289	0	0	0	0	0	0	0	0	0	1.3303223	0.33032227	1.2150879	-0.20678711	0.12207031	0.88623047	0	44330	0	0	0
222	223	223	Category L	0.23999023	-0.047851563	-0.92382813	-0.32470703	0.10253906	0.36987305	0	0	29/6/2018	29	6	2018	18:11:22	65482	0.3	18	11	22	0	0.058349609	3.5191406	0.23925781	0.067382813	-1.3203125	12.979736	0.4128418	0	0	0	0	0	0	0	0	0	1.3435059	0.34350586	0.51245117	0.000488281	-0.11523438	0.39648438	0	44330	0	0	0
223	224	224	Category L	0.25195313	-0.059814453	-0.91186523	-0.32470703	0.10400391	0.37182617	0	0	29/6/2018	29	6	2018	18:11:22	65482	0.4	18	11	22	0	0.058349609	3.5191406	0.24194336	0.064697266	-1.3161621	15.304688	0.4230957	0	0	0	0	0	0	0	0	0	1.3398438	0.33984375	0.53881836	0.009765625	-0.12451172	0.40429688	0	44330	0	0	0
224	225	225	Category L	0.23999023	-0.035888672	-0.89990234	-0.328125	0.10620117	0.36962891	0	0	29/6/2018	29	6	2018	18:11:22	65482	0.5	18	11	22	0	0.058349609	3.5191406	0.23535156	0.066162109	-1.3154297	10.667725	0.42797852	0	0	0	0	0	0	0	0	0	1.3378906	0.33789063	0.52246094	0.004394531	-0.10205078	0.41552734	0	44330	0	0	0
225	226	226	Category L	0.2277832	-0.083984375	-0.91186523	-0.32543945	0.10498047	0.37255859	0	0	29/6/2018	29	6	2018	18:11:22	65482	0.6	18	11	22	0	0.058349609	3.5191406	0.23339844	0.063720703	-1.3227539	15.61084	0.43676758	0	0	0	0	0	0	0	0	0	1.3447266	0.34472656	0.56445313	-0.005615234	-0.14770508	0.41088867	0	44330	0	0	0
226	227	227	Category L	0.21582031	-0.047851563	-0.93579102	-0.32641602	0.10131836	0.37255859	0	0	29/6/2018	29	6	2018	18:11:22	65482	0.7	18	11	22	0	0.058349609	3.5191406	0.23510742	0.063232422	-1.3127441	20.666748	0.39355469	0	0	0	0	0	0	0	0	0	1.3352051	0.33520508	0.50756836	-0.019287109	-0.11108398	0.37695313	0	44330	0	0	0
227	228	228	Category L	0.26391602	-0.083984375	-0.89990234	-0.328125	0.10327148	0.3684082	0	0	29/6/2018	29	6	2018	18:11:22	65482	0.8	18	11	22	0	0.058349609	3.5191406	0.23754883	0.062744141	-1.3254395	21.050049	0.45092773	0	0	0	0	0	0	0	0	0	1.3481445	0.34814453	0.59863281	0.026123047	-0.14672852	0.42553711	0	44330	0	0	0
228	229	229	Category L	0.23999023	-0.047851563	-0.91186523	-0.32836914	0.099609375	0.36987305	0	0	29/6/2018	29	6	2018	18:11:22	65482	0.9	18	11	22	0	0.058349609	3.5191406	0.24194336	0.063232422	-1.310791	21.729004	0.4140625	0	0	0	0	0	0	0	0	0	1.3344727	0.33447266	0.51245117	-0.001953125	-0.11108398	0.39892578	0	44330	0	0	0
229	230	230	Category L	0.26391602	-0.035888672	-0.89990234	-0.33276367	0.10595703	0.36962891	0	0	29/6/2018	29	6	2018	18:11:23	65483	0	18	11	23	0	0.058349609	3.5191406	0.23461914	0.064208984	-1.3190918	21.699707	0.43212891	0	0	0	0	0	0	0	0	0	1.3415527	0.34155273	0.54858398	0.029052734	-0.10009766	0.41918945	0	44330	0	0	0
230	231	231	Category L	0.25195313	-0.035888672	-0.87597656	-0.32592773	0.10595703	0.36987305	0	0	29/6/2018	29	6	2018	18:11:23	65483	0.1	18	11	23	0	0.058349609	3.5191406	0.23828125	0.063232422	-1.3168945	25.974609	0.45214844	0	0	0	0	0	0	0	0	0	1.3398438	0.33984375	0.55371094	0.013671875	-0.099121094	0.44091797	0	44330	0	0	0
231	232	232	Category L	0.25195313	-0.071777344	-0.87597656	-0.328125	0.10400391	0.36962891	0	0	29/6/2018	29	6	2018	18:11:23	65483	0.2	18	11	23	0	0.05859375	3.491748	0.24169922	0.062255859	-1.3125	25.795166	0.45678711	0	0	0	0	0	0	0	0	0	1.3361816	0.33618164	0.58105469	0.010009766	-0.1340332	0.43652344	0	44330	0	0	0
232	233	233	Category L	0.23999023	-0.071777344	-0.91186523	-0.32348633	0.10498047	0.36987305	0	0	29/6/2018	29	6	2018	18:11:23	65483	0.3	18	11	23	0	0.05859375	3.491748	0.23950195	0.060546875	-1.3261719	22.649902	0.43505859	0	0	0	0	0	0	0	0	0	1.3491211	0.34912109	0.54711914	0.000244141	-0.13232422	0.41430664	0	44330	0	0	0
233	234	234	Category L	0.2277832	-0.059814453	-0.87597656	-0.32055664	0.098876953	0.37182617	0	0	29/6/2018	29	6	2018	18:11:23	65483	0.4	18	11	23	0	0.05859375	3.491748	0.24389648	0.05859375	-1.3095703	21.986816	0.44970703	0	0	0	0	0	0	0	0	0	1.3334961	0.33349609	0.56860352	-0.016113281	-0.1184082	0.43359375	0	44330	0	0	0
234	235	235	Category L	0.25195313	-0.047851563	-0.87597656	-0.32641602	0.092041016	0.37329102	0	0	29/6/2018	29	6	2018	18:11:23	65483	0.5	18	11	23	0	0.05859375	3.491748	0.23583984	0.060546875	-1.3127441	20.573486	0.45019531	0	0	0	0	0	0	0	0	0	1.3352051	0.33520508	0.5612793	0.015869141	-0.10839844	0.43676758	0	44330	0	0	0
235	236	236	Category L	0.23999023	-0.059814453	-0.87597656	-0.32202148	0.09375	0.37353516	0	0	29/6/2018	29	6	2018	18:11:23	65483	0.6	18	11	23	0	0.05859375	3.491748	0.23535156	0.063964844	-1.298584	15.909668	0.44018555	0	0	0	0	0	0	0	0	0	1.3212891	0.32128906	0.55078125	0.004394531	-0.1237793	0.42260742	0	44330	0	0	0
236	237	237	Category L	0.23999023	-0.047851563	-0.89990234	-0.32641602	0.096191406	0.37548828	0	0	29/6/2018	29	6	2018	18:11:23	65483	0.7	18	11	23	0	0.05859375	3.491748	0.23950195	0.0625	-1.2946777	9.4116211	0.40991211	0	0	0	0	0	0	0	0	0	1.3181152	0.31811523	0.50537109	0.000244141	-0.11035156	0.39477539	0	44330	0	0	0
237	238	238	Category L	0.23999023	-0.035888672	-0.89990234	-0.32470703	0.10131836	0.37475586	0	0	29/6/2018	29	6	2018	18:11:23	65483	0.8	18	11	23	0	0.05859375	3.491748	0.24194336	0.060302734	-1.3022461	5.0129395	0.41357422	0	0	0	0	0	0	0	0	0	1.3259277	0.32592773	0.50073242	-0.001953125	-0.096191406	0.40234375	0	44330	0	0	0
238	239	239	Category L	0.25195313	-0.023925781	-0.91186523	-0.328125	0.095458984	0.36962891	0	0	29/6/2018	29	6	2018	18:11:23	65483	0.9	18	11	23	0	0.05859375	3.491748	0.24462891	0.062255859	-1.2915039	2.3891602	0.3894043	0	0	0	0	0	0	0	0	0	1.315918	0.31591797	0.47290039	0.007080078	-0.086181641	0.37963867	0	44330	0	0	0
239	240	240	Category L	0.26391602	-0.023925781	-0.92382813	-0.32299805	0.094726563	0.37329102	0	0	29/6/2018	29	6	2018	18:11:24	65484	0	18	11	24	0	0.05859375	3.491748	0.2434082	0.017333984	-1.2849121	0.82763672	0.36401367	0	0	0	0	0	0	0	0	0	1.3078613	0.30786133	0.42285156	0.020263672	-0.041259766	0.36108398	0	44330	0	0	0
240	241	241	Category L	0.25195313	-0.047851563	-0.88793945	-0.32739258	0.092773438	0.36962891	0	0	29/6/2018	29	6	2018	18:11:24	65484	0.1	18	11	24	0	0.05859375	3.491748	0.23779297	0.029052734	-1.2094727	0.1328125	0.33081055	0	0	0	0	0	0	0	0	0	1.2329102	0.23291016	0.41259766	0.013916016	-0.076904297	0.3215332	0	44330	0	0	0
241	242	242	Category L	0.25195313	-0.059814453	-0.87597656	-0.32104492	0.097167969	0.37060547	0	0	29/6/2018	29	6	2018	18:11:24	65484	0.2	18	11	24	0	0.05859375	3.491748	0.23901367	-0.029785156	-1.1564941	0.050048828	0.2824707	0	0	0	0	0	0	0	0	0	1.1813965	0.18139648	0.32324219	0.012695313	-0.029785156	0.28051758	0	44330	0	0	0
242	243	243	Category L	0.21582031	-0.047851563	-0.88793945	-0.3269043	0.092773438	0.37060547	0	0	29/6/2018	29	6	2018	18:11:24	65484	0.3	18	11	24	0	0.05859375	3.491748	0.23144531	-0.072265625	-1.0947266	0.29345703	0.20874023	0	0	0	0	0	0	0	0	0	1.1210938	0.12109375	0.24682617	-0.015625	0.024414063	0.20678711	0	44330	0	0	0
243	244	244	Category L	0.2277832	-0.047851563	-0.88793945	-0.32128906	0.096435547	0.37158203	0	0	29/6/2018	29	6	2018	18:11:24	65484	0.4	18	11	24	0	0.05859375	3.491748	0.21972656	-0.048583984	-1.005127	0.51391602	0.11743164	0	0	0	0	0	0	0	0	0	1.0300293	0.030029297	0.12597656	0.0078125	0.000732422	0.1171875	0	44330	0	0	0
244	245	245	Category L	0.23999023	-0.047851563	-0.91186523	-0.32592773	0.095458984	0.37060547	0	0	29/6/2018	29	6	2018	18:11:24	65484	0.5	18	11	24	0	0.05859375	3.491748	0.21118164	-0.036132813	-0.96118164	0.58300781	0.058105469	0	0	0	0	0	0	0	0	0	0.98461914	0.015380859	0.089599609	0.028564453	-0.011474609	0.049316406	0	44330	0	0	0
245	246	246	Category L	0.26391602	-0.071777344	-0.91186523	-0.32055664	0.096923828	0.36962891	0	0	29/6/2018	29	6	2018	18:11:24	65484	0.6	18	11	24	0	0.05859375	3.491748	0.21166992	-0.061523438	-0.95141602	0.88867188	0.066162109	0	0	0	0	0	0	0	0	0	0.9765625	0.0234375	0.10205078	0.052001953	-0.010009766	0.039550781	0	44330	0	0	0
246	247	247	Category L	0.2277832	-0.071777344	-0.93579102	-0.32910156	0.098144531	0.37353516	0	0	29/6/2018	29	6	2018	18:11:24	65484	0.7	18	11	24	0	0.05859375	3.491748	0.20605469	-0.060302734	-0.94165039	1.388916	0.024902344	0	0	0	0	0	0	0	0	0	0.96582031	0.034179688	0.038818359	0.021484375	-0.011230469	0.005859375	0	44330	0	0	0
247	248	248	Category L	0.2277832	-0.059814453	-0.91186523	-0.31958008	0.099853516	0.37084961	0	0	29/6/2018	29	6	2018	18:11:24	65484	0.8	18	11	24	0	0.05859375	3.491748	0.20336914	-0.060058594	-0.92675781	1.9545898	0.028564453	0	0	0	0	0	0	0	0	0	0.95068359	0.049316406	0.039550781	0.024169922	0.000244141	0.014892578	0	44330	0	0	0
248	249	249	Category L	0.23999023	-0.047851563	-0.92382813	-0.32836914	0.095458984	0.37231445	0	0	29/6/2018	29	6	2018	18:11:24	65484	0.9	18	11	24	0	0.05859375	3.491748	0.20507813	-0.061279297	-0.94677734	2.1760254	0.043945313	0	0	0	0	0	0	0	0	0	0.97070313	0.029296875	0.071533203	0.034667969	0.013427734	0.022949219	0	44330	0	0	0
249	250	250	Category L	0.2277832	-0.047851563	-0.88793945	-0.32470703	0.095458984	0.37060547	0	0	29/6/2018	29	6	2018	18:11:25	65485	0	18	11	25	0	0.05859375	3.491748	0.21118164	-0.060058594	-0.92773438	1.8552246	0.044677734	0	0	0	0	0	0	0	0	0	0.95336914	0.046630859	0.068359375	0.016357422	0.012207031	0.039794922	0	44330	0	0	0
250	251	251	Category L	0.23999023	-0.047851563	-0.89990234	-0.32373047	0.095703125	0.37329102	0	0	29/6/2018	29	6	2018	18:11:25	65485	0.1	18	11	25	0	0.05859375	3.491748	0.21191406	-0.064208984	-0.94213867	1.673584	0.053222656	0	0	0	0	0	0	0	0	0	0.96801758	0.031982422	0.086425781	0.027832031	0.016357422	0.042236328	0	44330	0	0	0
251	252	252	Category L	0.25195313	-0.035888672	-0.88793945	-0.328125	0.097900391	0.37353516	0	0	29/6/2018	29	6	2018	18:11:25	65485	0.2	18	11	25	0	0.05859375	3.491748	0.21166992	-0.064208984	-0.93286133	1.628418	0.066650391	0	0	0	0	0	0	0	0	0	0.95874023	0.041259766	0.11352539	0.040039063	0.028320313	0.044921875	0	44330	0	0	0
252	253	253	Category L	0.25195313	-0.095947266	-0.88793945	-0.32495117	0.096191406	0.37060547	0	0	29/6/2018	29	6	2018	18:11:25	65485	0.3	18	11	25	0	0.05859375	3.491748	0.21166992	-0.0625	-0.9128418	1.3017578	0.057861328	0	0	0	0	0	0	0	0	0	0.93920898	0.060791016	0.098388672	0.040039063	-0.033203125	0.024902344	0	44330	0	0	0
253	254	254	Category L	0.2277832	-0.059814453	-0.88793945	-0.32543945	0.093017578	0.37451172	0	0	29/6/2018	29	6	2018	18:11:25	65485	0.4	18	11	25	0	0.05859375	3.491748	0.21850586	-0.063232422	-0.92993164	0.64648438	0.043212891	0	0	0	0	0	0	0	0	0	0.95727539	0.042724609	0.0546875	0.009033203	0.003417969	0.041992188	0	44330	0	0	0
254	255	255	Category L	0.25195313	-0.047851563	-0.87597656	-0.33251953	0.096923828	0.37451172	0	0	29/6/2018	29	6	2018	18:11:25	65485	0.5	18	11	25	0	0.05859375	3.491748	0.22192383	-0.059326172	-0.90625	0.11767578	0.043945313	0	0	0	0	0	0	0	0	0	0.93481445	0.065185547	0.071777344	0.029785156	0.011474609	0.030273438	0	44330	0	0	0
255	256	256	Category L	0.25195313	-0.047851563	-0.91186523	-0.32446289	0.090332031	0.37231445	0	0	29/6/2018	29	6	2018	18:11:25	65485	0.6	18	11	25	0	0.05859375	3.491748	0.22802734	-0.063232422	-0.91796875	0.27978516	0.028808594	0	0	0	0	0	0	0	0	0	0.94799805	0.052001953	0.045410156	0.023681641	0.015380859	0.006103516	0	44330	0	0	0
256	257	257	Category L	0.25195313	-0.035888672	-0.91186523	-0.32641602	0.097167969	0.37329102	0	0	29/6/2018	29	6	2018	18:11:25	65485	0.7	18	11	25	0	0.05859375	3.491748	0.23510742	-0.063476563	-0.9230957	0.2668457	0.034179688	0	0	0	0	0	0	0	0	0	0.95483398	0.045166016	0.055664063	0.016601563	0.027587891	0.011230469	0	44330	0	0	0
257	258	258	Category L	0.2277832	-0.059814453	-0.91186523	-0.32348633	0.097900391	0.37451172	0	0	29/6/2018	29	6	2018	18:11:25	65485	0.8	18	11	25	0	0.05859375	3.491748	0.23803711	-0.060302734	-0.90698242	0.67163086	0.011230469	0	0	0	0	0	0	0	0	0	0.93969727	0.060302734	0.015625	-0.010253906	0.000488281	-0.004638672	0	44330	0	0	0
258	259	259	Category L	0.25195313	-0.059814453	-0.93579102	-0.32568359	0.096191406	0.37133789	0	0	29/6/2018	29	6	2018	18:11:25	65485	0.9	18	11	25	0	0.05859375	3.491748	0.23950195	-0.059570313	-0.92456055	0.96459961	0.016357422	0	0	0	0	0	0	0	0	0	0.95703125	0.04296875	0.0234375	0.012207031	0	-0.010986328	0	44330	0	0	0
259	260	260	Category L	0.2277832	-0.035888672	-0.91186523	-0.32470703	0.094482422	0.37133789	0	0	29/6/2018	29	6	2018	18:11:26	65486	0	18	11	26	0	0.05859375	3.491748	0.2421875	-0.056884766	-0.91455078	0.67895508	0.025634766	0	0	0	0	0	0	0	0	0	0.94799805	0.052001953	0.038330078	-0.014404297	0.020996094	0.002685547	0	44330	0	0	0
260	261	261	Category L	0.2277832	-0.023925781	-0.88793945	-0.32739258	0.092041016	0.36816406	0	0	29/6/2018	29	6	2018	18:11:26	65486	0.1	18	11	26	0	0.05859375	3.491748	0.24951172	-0.060546875	-0.90820313	0.21313477	0.047363281	0	0	0	0	0	0	0	0	0	0.94384766	0.056152344	0.079101563	-0.021728516	0.036621094	0.020263672	0	44330	0	0	0
261	262	262	Category L	0.2277832	-0.059814453	-0.91186523	-0.32128906	0.096435547	0.37060547	0	0	29/6/2018	29	6	2018	18:11:26	65486	0.2	18	11	26	0	0.05859375	3.491748	0.25024414	-0.057617188	-0.90356445	0.25683594	0.023925781	0	0	0	0	0	0	0	0	0	0.93920898	0.060791016	0.032714844	-0.022460938	-0.001953125	-0.008056641	0	44330	0	0	0
262	263	263	Category L	0.23999023	-0.059814453	-0.93579102	-0.32568359	0.095703125	0.37255859	0	0	29/6/2018	29	6	2018	18:11:26	65486	0.3	18	11	26	0	0.05859375	3.491748	0.25195313	-0.058105469	-0.91040039	0.2565918	0.027832031	0	0	0	0	0	0	0	0	0	0.9465332	0.053466797	0.038818359	-0.011962891	-0.001464844	-0.025146484	0	44330	0	0	0
263	264	264	Category L	0.25195313	-0.059814453	-0.92382813	-0.32299805	0.094726563	0.37646484	0	0	29/6/2018	29	6	2018	18:11:26	65486	0.4	18	11	26	0	0.05859375	3.491748	0.25390625	-0.059326172	-0.9128418	0.21069336	0.010986328	0	0	0	0	0	0	0	0	0	0.94946289	0.050537109	0.013427734	-0.001953125	-0.000244141	-0.010742188	0	44330	0	0	0
264	265	265	Category L	0.21582031	-0.059814453	-0.88793945	-0.32104492	0.095458984	0.37255859	0	0	29/6/2018	29	6	2018	18:11:26	65486	0.5	18	11	26	0	0.05859375	3.491748	0.2512207	-0.059814453	-0.90869141	0.80908203	0.041015625	0	0	0	0	0	0	0	0	0	0.94458008	0.055419922	0.056152344	-0.035400391	0	0.020751953	0	44330	0	0	0
265	266	266	Category L	0.21582031	-0.071777344	-0.89990234	-0.32202148	0.093017578	0.37475586	0	0	29/6/2018	29	6	2018	18:11:26	65486	0.6	18	11	26	0	0.05859375	3.491748	0.25561523	-0.062988281	-0.92138672	0.68481445	0.045898438	0	0	0	0	0	0	0	0	0	0.95825195	0.041748047	0.070068359	-0.039794922	-0.008544922	0.021484375	0	44330	0	0	0
266	267	267	Category L	0.25195313	-0.047851563	-0.92382813	-0.31933594	0.095458984	0.37255859	0	0	29/6/2018	29	6	2018	18:11:26	65486	0.7	18	11	26	0	0.05859375	3.491748	0.25219727	-0.062988281	-0.90844727	0.60327148	0.021484375	0	0	0	0	0	0	0	0	0	0.94482422	0.055175781	0.030761719	-0.000244141	0.015136719	-0.015380859	0	44330	0	0	0
267	268	268	Category L	0.23999023	-0.047851563	-0.89990234	-0.32202148	0.096191406	0.36962891	0	0	29/6/2018	29	6	2018	18:11:26	65486	0.8	18	11	26	0	0.05859375	3.491748	0.24511719	-0.061523438	-0.90136719	0.95874023	0.014648438	0	0	0	0	0	0	0	0	0	0.93603516	0.063964844	0.020263672	-0.005126953	0.013671875	0.001464844	0	44330	0	0	0
268	269	269	Category L	0.23999023	-0.059814453	-0.88793945	-0.32666016	0.095947266	0.3684082	0	0	29/6/2018	29	6	2018	18:11:26	65486	0.9	18	11	26	0	0.05859375	3.491748	0.25244141	-0.063476563	-0.90869141	1.1328125	0.024414063	0	0	0	0	0	0	0	0	0	0.94506836	0.054931641	0.036865234	-0.012451172	0.003662109	0.020751953	0	44330	0	0	0
269	270	270	Category L	0.23999023	-0.035888672	-0.92382813	-0.328125	0.092041016	0.37451172	0	0	29/6/2018	29	6	2018	18:11:27	65487	0	18	11	27	0	0.058837891	3.5513672	0.25366211	-0.061767578	-0.89770508	1.2719727	0.039306641	0	0	0	0	0	0	0	0	0	0.93481445	0.065185547	0.065673828	-0.013671875	0.025878906	-0.025878906	0	44330	0	0	0
270	271	271	Category L	0.2277832	-0.059814453	-0.89990234	-0.32714844	0.088378906	0.37329102	0	0	29/6/2018	29	6	2018	18:11:27	65487	0.1	18	11	27	0	0.058837891	3.5513672	0.25317383	-0.063964844	-0.90942383	1.1669922	0.027587891	0	0	0	0	0	0	0	0	0	0.94628906	0.053710938	0.039306641	-0.025390625	0.004150391	0.009521484	0	44330	0	0	0
271	272	272	Category L	0.2277832	-0.095947266	-0.89990234	-0.32714844	0.094482422	0.37255859	0	0	29/6/2018	29	6	2018	18:11:27	65487	0.2	18	11	27	0	0.058837891	3.5513672	0.25219727	-0.064453125	-0.89794922	1.345459	0.039794922	0	0	0	0	0	0	0	0	0	0.93481445	0.065185547	0.057617188	-0.024414063	-0.03125	-0.001953125	0	44330	0	0	0
272	273	273	Category L	0.2277832	-0.047851563	-0.91186523	-0.32348633	0.091064453	0.37451172	0	0	29/6/2018	29	6	2018	18:11:27	65487	0.3	18	11	27	0	0.058837891	3.5513672	0.24926758	-0.063720703	-0.91235352	1.6005859	0.026855469	0	0	0	0	0	0	0	0	0	0.94799805	0.052001953	0.038085938	-0.021484375	0.015869141	0.000488281	0	44330	0	0	0
273	274	274	Category L	0.2277832	-0.071777344	-0.88793945	-0.32641602	0.095458984	0.36962891	0	0	29/6/2018	29	6	2018	18:11:27	65487	0.4	18	11	27	0	0.058837891	3.5513672	0.25756836	-0.064453125	-0.92163086	1.2651367	0.045654297	0	0	0	0	0	0	0	0	0	0.95922852	0.040771484	0.070800781	-0.029785156	-0.007080078	0.033691406	0	44330	0	0	0
274	275	275	Category L	0.2277832	-0.059814453	-0.91186523	-0.32470703	0.093994141	0.37158203	0	0	29/6/2018	29	6	2018	18:11:27	65487	0.5	18	11	27	0	0.058837891	3.5513672	0.25488281	-0.062255859	-0.92651367	0.66503906	0.030761719	0	0	0	0	0	0	0	0	0	0.96289063	0.037109375	0.044433594	-0.027099609	0.002441406	0.014648438	0	44330	0	0	0
275	276	276	Category L	0.23999023	-0.035888672	-0.93579102	-0.32055664	0.094482422	0.37182617	0	0	29/6/2018	29	6	2018	18:11:27	65487	0.6	18	11	27	0	0.058837891	3.5513672	0.25512695	-0.062255859	-0.93359375	0.37646484	0.030517578	0	0	0	0	0	0	0	0	0	0.96972656	0.030273438	0.043945313	-0.015136719	0.026367188	-0.001953125	0	44330	0	0	0
276	277	277	Category L	0.20385742	-0.035888672	-0.91186523	-0.32568359	0.095703125	0.36962891	0	0	29/6/2018	29	6	2018	18:11:27	65487	0.7	18	11	27	0	0.058837891	3.5513672	0.25390625	-0.062744141	-0.92041016	0.3347168	0.057373047	0	0	0	0	0	0	0	0	0	0.95703125	0.04296875	0.085693359	-0.050048828	0.026855469	0.008544922	0	44330	0	0	0
277	278	278	Category L	0.2277832	-0.083984375	-0.89990234	-0.32983398	0.096679688	0.37329102	0	0	29/6/2018	29	6	2018	18:11:27	65487	0.8	18	11	27	0	0.058837891	3.5513672	0.25439453	-0.063964844	-0.94018555	0.019775391	0.052246094	0	0	0	0	0	0	0	0	0	0.97607422	0.023925781	0.086914063	-0.026611328	-0.019775391	0.040283203	0	44330	0	0	0
278	279	279	Category L	0.2277832	-0.047851563	-0.92382813	-0.32348633	0.098876953	0.37255859	0	0	29/6/2018	29	6	2018	18:11:27	65487	0.9	18	11	27	0	0.058837891	3.5513672	0.25683594	-0.064208984	-0.92895508	1.314209	0.033691406	0	0	0	0	0	0	0	0	0	0.96582031	0.034179688	0.050537109	-0.029052734	0.016357422	0.005126953	0	44330	0	0	0
279	280	280	Category L	0.2277832	-0.083984375	-0.93579102	-0.32568359	0.089111328	0.37548828	0	0	29/6/2018	29	6	2018	18:11:28	65488	0	18	11	28	0	0.058837891	3.5513672	0.24902344	-0.065429688	-0.9296875	3.5026855	0.028808594	0	0	0	0	0	0	0	0	0	0.96459961	0.035400391	0.045654297	-0.021240234	-0.018310547	-0.005859375	0	44330	0	0	0
280	281	281	Category L	0.2277832	-0.059814453	-0.91186523	-0.32788086	0.096435547	0.37451172	0	0	29/6/2018	29	6	2018	18:11:28	65488	0.1	18	11	28	0	0.058837891	3.5513672	0.25927734	-0.028564453	-0.94995117	9.1542969	0.058349609	0	0	0	0	0	0	0	0	0	0.98510742	0.014892578	0.10083008	-0.031494141	-0.031005859	0.038085938	0	44330	0	0	0
281	282	282	Category L	0.2277832	-0.11987305	-0.86376953	-0.32373047	0.090576172	0.37329102	0	0	29/6/2018	29	6	2018	18:11:28	65488	0.2	18	11	28	0	0.058837891	3.5513672	0.25390625	-0.003417969	-1.0251465	19.212158	0.20043945	0	0	0	0	0	0	0	0	0	1.0559082	0.055908203	0.30395508	-0.026123047	-0.11621094	0.16137695	0	44330	0	0	0
282	283	283	Category L	0.2277832	-0.059814453	-0.87597656	-0.32568359	0.09375	0.37133789	0	0	29/6/2018	29	6	2018	18:11:28	65488	0.3	18	11	28	0	0.058837891	3.5513672	0.26953125	-0.050537109	-1.1298828	35.469482	0.25756836	0	0	0	0	0	0	0	0	0	1.1628418	0.1628418	0.30493164	-0.041748047	-0.009033203	0.25390625	0	44330	0	0	0
283	284	284	Category J	0.19189453	-0.047851563	-1.5239258	0.21484375	0.052001953	0.4375	0	0	29/6/2018	29	6	2018	18:15:08	65708	0.5	18	15	8	0	0.05859375	3.5046387	0.2746582	-0.019287109	-1.1721191	58.834229	0.36230469	0	0	0	0	0	0	0	0	0	1.2038574	0.20385742	0.46289063	-0.082763672	-0.028320313	-0.3515625	0	44330	0	0	0
284	285	285	Category J	0.7199707	-0.34790039	-1.5839844	0.2121582	0.065673828	0.43676758	0	0	29/6/2018	29	6	2018	18:15:08	65708	0.6	18	15	8	0	0.05859375	3.5046387	0.2800293	-0.031738281	-1.2116699	54.915039	0.65698242	0	0	0	0	0	0	0	0	0	1.2441406	0.24414063	1.1279297	0.43969727	-0.31591797	-0.37207031	0	44330	0	0	0
285	286	286	Category J	-0.19189453	-0.083984375	-0.095947266	0.13208008	0.048828125	0.46435547	0	0	29/6/2018	29	6	2018	18:15:08	65708	0.7	18	15	8	0	0.05859375	3.5046387	0.28369141	-0.026611328	-1.2084961	102.85327	1.2111816	0	0	0	0	0	0	0	0	0	1.2416992	0.24169922	1.6455078	-0.47558594	-0.057373047	1.1125488	0	44330	0	0	0
286	287	287	Category J	-0.023925781	-0.11987305	-0.49194336	0.096679688	0.041748047	0.46826172	0	0	29/6/2018	29	6	2018	18:15:08	65708	0.8	18	15	8	0	0.05859375	3.5046387	0.27856445	-0.0234375	-1.2004395	132.00586	0.77636719	0	0	0	0	0	0	0	0	0	1.232666	0.23266602	1.1074219	-0.30249023	-0.096191406	0.70849609	0	44330	0	0	0
287	288	288	Category J	0.55175781	-0.047851563	-1.5478516	0.12963867	0.19189453	0.43823242	0	0	29/6/2018	29	6	2018	18:15:08	65708	0.9	18	15	8	0	0.05859375	3.5046387	0.2824707	-0.025634766	-1.2121582	146.12183	0.43066406	0	0	0	0	0	0	0	0	0	1.244873	0.24487305	0.62670898	0.26904297	-0.021972656	-0.33544922	0	44330	0	0	0
288	289	289	Category J	0.34790039	-0.14379883	-0.2878418	0.13916016	0.12548828	0.44995117	0	0	29/6/2018	29	6	2018	18:15:09	65709	0	18	15	9	0	0.05859375	3.5046387	0.28857422	-0.024658203	-1.199707	147.17798	0.92163086	0	0	0	0	0	0	0	0	0	1.234375	0.234375	1.0900879	0.059082031	-0.11889648	0.91186523	0	44330	0	0	0
289	290	290	Category J	0.75585938	-0.37182617	-1.8359375	0.12475586	0.072998047	0.46386719	0	0	29/6/2018	29	6	2018	18:15:09	65709	0.1	18	15	9	0	0.05859375	3.5046387	0.2902832	-0.031494141	-1.2150879	134.3916	0.84692383	0	0	0	0	0	0	0	0	0	1.2497559	0.24975586	1.4262695	0.46533203	-0.34008789	-0.62060547	0	44330	0	0	0
290	291	291	Category J	0.035888672	0.059814453	-0.39599609	-0.015625	0.099365234	0.47167969	0	0	29/6/2018	29	6	2018	18:15:09	65709	0.2	18	15	9	0	0.05859375	3.5046387	0.29052734	-0.030517578	-1.2133789	126.64526	0.86108398	0	0	0	0	0	0	0	0	0	1.2480469	0.24804688	1.1628418	-0.25463867	0.090332031	0.81738281	0	44330	0	0	0
291	292	292	Category J	-0.011962891	0	-0.21582031	-0.034667969	0.089355469	0.47705078	0	0	29/6/2018	29	6	2018	18:15:09	65709	0.3	18	15	9	0	0.05859375	3.5046387	0.2878418	-0.030517578	-1.2121582	117.81006	1.0410156	0	0	0	0	0	0	0	0	0	1.2463379	0.24633789	1.3269043	-0.29980469	0.030517578	0.99633789	0	44330	0	0	0
292	293	293	Category J	1.0678711	-0.059814453	-1.4038086	-0.017089844	0.15820313	0.46484375	0	0	29/6/2018	29	6	2018	18:15:09	65709	0.4	18	15	9	0	0.05859375	3.5046387	0.29248047	-0.032714844	-1.2214355	101.65771	0.796875	0	0	0	0	0	0	0	0	0	1.2563477	0.25634766	0.98461914	0.77514648	-0.026855469	-0.18212891	0	44330	0	0	0
293	294	294	Category J	0.17993164	0.083984375	0.047851563	0.12524414	0.13867188	0.45092773	0	0	29/6/2018	29	6	2018	18:15:09	65709	0.5	18	15	9	0	0.05859375	3.5046387	0.29833984	-0.030029297	-1.2104492	75.611084	1.269043	0	0	0	0	0	0	0	0	0	1.2470703	0.24707031	1.4912109	-0.1184082	0.11401367	1.2583008	0	44330	0	0	0
294	295	295	Category J	0.671875	-0.44384766	-2.3278809	0.002441406	0.11279297	0.47851563	0	0	29/6/2018	29	6	2018	18:15:09	65709	0.6	18	15	9	0	0.05859375	3.5046387	0.29345703	-0.032226563	-1.2253418	76.861816	1.236084	0	0	0	0	0	0	0	0	0	1.2602539	0.26025391	1.8920898	0.37817383	-0.41137695	-1.1022949	0	44330	0	0	0
295	296	296	Category J	0.56396484	0.035888672	-0.74389648	0.069335938	0.10058594	0.47167969	0	0	29/6/2018	29	6	2018	18:15:09	65709	0.7	18	15	9	0	0.05859375	3.5046387	0.29614258	-0.030761719	-1.2258301	28.19873	0.55517578	0	0	0	0	0	0	0	0	0	1.2614746	0.26147461	0.81640625	0.26757813	0.066650391	0.48193359	0	44330	0	0	0
296	297	297	Category J	-0.14379883	0.083984375	-0.35986328	0.1171875	0.13598633	0.45874023	0	0	29/6/2018	29	6	2018	18:15:09	65709	0.8	18	15	9	0	0.05859375	3.5046387	0.29833984	-0.031738281	-1.2351074	7.723877	0.98754883	0	0	0	0	0	0	0	0	0	1.2709961	0.27099609	1.4333496	-0.44213867	0.11572266	0.87524414	0	44330	0	0	0
297	298	298	Category J	0.3359375	0.071777344	-2.4238281	0.044921875	0.18505859	0.45800781	0	0	29/6/2018	29	6	2018	18:15:09	65709	0.9	18	15	9	0	0.05859375	3.5046387	0.29418945	-0.034667969	-1.2431641	25.36792	1.1860352	0	0	0	0	0	0	0	0	0	1.2780762	0.27807617	1.3286133	0.041503906	0.10644531	-1.1804199	0	44330	0	0	0
298	299	299	Category J	0.2277832	0.023925781	-0.023925781	0.16064453	0.17382813	0.43334961	0	0	29/6/2018	29	6	2018	18:15:10	65710	0	18	15	10	0	0.05859375	3.5046387	0.2980957	-0.033447266	-1.2316895	30.725342	1.2111816	0	0	0	0	0	0	0	0	0	1.2678223	0.26782227	1.3356934	-0.0703125	0.057373047	1.2077637	0	44330	0	0	0
299	300	300	Category J	0.15576172	-0.27587891	-1.1757813	0.10058594	0.10986328	0.46484375	0	0	29/6/2018	29	6	2018	18:15:10	65710	0.1	18	15	10	0	0.05859375	3.5046387	0.29833984	-0.037841797	-1.2473145	20.219482	0.28637695	0	0	0	0	0	0	0	0	0	1.2832031	0.28320313	0.45214844	-0.14257813	-0.23779297	0.071533203	0	44330	0	0	0
300	301	301	Category J	0.035888672	0.16796875	-0.35986328	0.10375977	0.078369141	0.46704102	0	0	29/6/2018	29	6	2018	18:15:10	65710	0.2	18	15	10	0	0.05859375	3.5046387	0.30517578	-0.036865234	-1.2404785	14.067383	0.94360352	0	0	0	0	0	0	0	0	0	1.2780762	0.27807617	1.3549805	-0.26928711	0.20483398	0.88061523	0	44330	0	0	0
301	302	302	Category J	0.17993164	0.14379883	-0.97192383	0.13671875	0.13598633	0.45019531	0	0	29/6/2018	29	6	2018	18:15:10	65710	0.3	18	15	10	0	0.05859375	3.5046387	0.30615234	-0.037109375	-1.2358398	6.3867188	0.34399414	0	0	0	0	0	0	0	0	0	1.2736816	0.27368164	0.57104492	-0.1262207	0.1809082	0.26391602	0	44330	0	0	0
302	303	303	Category J	0.40795898	-0.14379883	-1.1159668	0.087158203	0.14941406	0.45605469	0	0	29/6/2018	29	6	2018	18:15:10	65710	0.4	18	15	10	0	0.05859375	3.5046387	0.30615234	-0.037841797	-1.2443848	0.98095703	0.19506836	0	0	0	0	0	0	0	0	0	1.2822266	0.28222656	0.3359375	0.1015625	-0.10571289	0.12841797	0	44330	0	0	0
303	304	304	Category J	0.023925781	-0.095947266	-0.57592773	0.171875	0.098144531	0.44335938	0	0	29/6/2018	29	6	2018	18:15:10	65710	0.5	18	15	10	0	0.05859375	3.5046387	0.31030273	-0.037597656	-1.232666	3.5202637	0.71899414	0	0	0	0	0	0	0	0	0	1.2717285	0.27172852	1.0014648	-0.28637695	-0.058105469	0.65673828	0	44330	0	0	0
304	305	305	Category J	0.58789063	-0.2878418	-1.9199219	0.078125	0.035644531	0.46972656	0	0	29/6/2018	29	6	2018	18:15:10	65710	0.6	18	15	10	0	0.05859375	3.5046387	0.30712891	-0.043212891	-1.2429199	2.5639648	0.7722168	0	0	0	0	0	0	0	0	0	1.28125	0.28125	1.2016602	0.28051758	-0.24438477	-0.67675781	0	44330	0	0	0
305	306	306	Category J	-0.047851563	-0.095947266	0.13183594	0.090576172	0.059082031	0.46630859	0	0	29/6/2018	29	6	2018	18:15:10	65710	0.7	18	15	10	0	0.05859375	3.5046387	0.31274414	-0.043701172	-1.2407227	9.1296387	1.420166	0	0	0	0	0	0	0	0	0	1.2802734	0.28027344	1.7854004	-0.3605957	-0.052001953	1.3725586	0	44330	0	0	0
306	307	307	Category J	-0.3359375	0.083984375	-0.37182617	0.014648438	0.047607422	0.47753906	0	0	29/6/2018	29	6	2018	18:15:10	65710	0.8	18	15	10	0	0.05859375	3.5046387	0.31005859	-0.04296875	-1.2297363	16.726318	1.081543	0	0	0	0	0	0	0	0	0	1.269043	0.26904297	1.6311035	-0.64599609	0.12695313	0.85791016	0	44330	0	0	0
307	308	308	Category J	0.83984375	-0.23999023	-1.487793	0.036865234	0.14013672	0.46679688	0	0	29/6/2018	29	6	2018	18:15:10	65710	0.9	18	15	10	0	0.05859375	3.5046387	0.31201172	-0.046386719	-1.2404785	13.78418	0.61376953	0	0	0	0	0	0	0	0	0	1.2800293	0.2800293	0.96826172	0.52758789	-0.19335938	-0.24707031	0	44330	0	0	0
308	309	309	Category J	0.3359375	0.071777344	-0.035888672	0.18115234	0.12207031	0.43701172	0	0	29/6/2018	29	6	2018	18:15:11	65711	0	18	15	11	0	0.05859375	3.5046387	0.3125	-0.047119141	-1.2324219	16.102539	1.2026367	0	0	0	0	0	0	0	0	0	1.2724609	0.27246094	1.3391113	0.023193359	0.11889648	1.1965332	0	44330	0	0	0
309	310	310	Category J	0.2277832	-0.20385742	-1.8479004	0.087158203	0.045410156	0.47119141	0	0	29/6/2018	29	6	2018	18:15:11	65711	0.1	18	15	11	0	0.05859375	3.5046387	0.3125	-0.051757813	-1.239502	12.64624	0.63256836	0	0	0	0	0	0	0	0	0	1.2792969	0.27929688	0.8449707	-0.084716797	-0.15185547	-0.6081543	0	44330	0	0	0
310	311	311	Category J	0.17993164	-0.083984375	0.059814453	-0.005126953	0.10205078	0.47314453	0	0	29/6/2018	29	6	2018	18:15:11	65711	0.2	18	15	11	0	0.05859375	3.5046387	0.31152344	-0.054199219	-1.248291	15.380371	1.3151855	0	0	0	0	0	0	0	0	0	1.2878418	0.2878418	1.4697266	-0.1315918	-0.029541016	1.3081055	0	44330	0	0	0
311	312	312	Category J	0.011962891	-0.011962891	-2.0397949	0.032714844	0.098876953	0.46801758	0	0	29/6/2018	29	6	2018	18:15:11	65711	0.3	18	15	11	0	0.05859375	3.5046387	0.31176758	-0.052978516	-1.2373047	6.0981445	0.85742188	0	0	0	0	0	0	0	0	0	1.2770996	0.27709961	1.1433105	-0.29980469	0.041015625	-0.80224609	0	44330	0	0	0
312	313	313	Category J	0.89990234	-0.11987305	-1.6557617	0.036865234	0.15405273	0.46411133	0	0	29/6/2018	29	6	2018	18:15:11	65711	0.4	18	15	11	0	0.05859375	3.5046387	0.3112793	-0.051757813	-1.2507324	5.2009277	0.7175293	0	0	0	0	0	0	0	0	0	1.2897949	0.28979492	1.0612793	0.58837891	-0.067871094	-0.40478516	0	44330	0	0	0
313	314	314	Category J	0.011962891	0.10791016	-1.2597656	0.18823242	0.12475586	0.43920898	0	0	29/6/2018	29	6	2018	18:15:11	65711	0.5	18	15	11	0	0.05859375	3.5046387	0.31420898	-0.052246094	-1.2441406	7.3552246	0.34228516	0	0	0	0	0	0	0	0	0	1.2841797	0.28417969	0.47802734	-0.30224609	0.16015625	-0.015380859	0	44330	0	0	0
314	315	315	Category J	0.2878418	-0.047851563	-1.4399414	0.045410156	0.092773438	0.47412109	0	0	29/6/2018	29	6	2018	18:15:11	65711	0.6	18	15	11	0	0.05859375	3.5046387	0.31323242	-0.050292969	-1.2424316	5.4099121	0.19873047	0	0	0	0	0	0	0	0	0	1.2824707	0.2824707	0.22509766	-0.025390625	0.002441406	-0.19726563	0	44330	0	0	0
315	316	316	Category J	0.13183594	-0.083984375	0.16796875	0.078857422	0.12207031	0.46459961	0	0	29/6/2018	29	6	2018	18:15:11	65711	0.7	18	15	11	0	0.05859375	3.5046387	0.31713867	-0.048339844	-1.2358398	13.394287	1.4162598	0	0	0	0	0	0	0	0	0	1.2768555	0.27685547	1.6247559	-0.18530273	-0.035400391	1.4038086	0	44330	0	0	0
316	317	317	Category J	0.2878418	-0.15576172	-2.4719238	0.074707031	0.13598633	0.46459961	0	0	29/6/2018	29	6	2018	18:15:11	65711	0.8	18	15	11	0	0.058837891	3.5545898	0.31445313	-0.048828125	-1.2258301	16.953857	1.2507324	0	0	0	0	0	0	0	0	0	1.2663574	0.26635742	1.3793945	-0.026611328	-0.10668945	-1.2458496	0	44330	0	0	0
317	318	318	Category J	0.41992188	-0.047851563	0	0.18212891	0.17382813	0.42700195	0	0	29/6/2018	29	6	2018	18:15:11	65711	0.9	18	15	11	0	0.058837891	3.5545898	0.31445313	-0.049560547	-1.2368164	21.826416	1.2412109	0	0	0	0	0	0	0	0	0	1.2770996	0.27709961	1.3439941	0.10522461	0.001708984	1.2368164	0	44330	0	0	0
318	319	319	Category J	-0.35986328	-0.13183594	-0.97192383	0.016357422	0.12646484	0.4699707	0	0	29/6/2018	29	6	2018	18:15:12	65712	0	18	15	12	0	0.058837891	3.5545898	0.3190918	-0.051757813	-1.232666	25.157959	0.73168945	0	0	0	0	0	0	0	0	0	1.2744141	0.27441406	1.0197754	-0.67895508	-0.079833984	0.26074219	0	44330	0	0	0
319	320	320	Category J	1.079834	2.9279785	-2.5559082	0.057128906	0.10107422	0.47290039	0	0	29/6/2018	29	6	2018	18:15:12	65712	0.1	18	15	12	0	0.058837891	3.5545898	0.32373047	-0.051025391	-1.2404785	18.281982	3.3430176	0	0	0	0	0	0	0	0	0	1.282959	0.28295898	5.050293	0.75585938	2.9790039	-1.3151855	0	44330	0	0	0
320	321	321	Category J	-0.17993164	1.9677734	-6.8879395	0.19921875	0.26757813	0.3815918	0	0	29/6/2018	29	6	2018	18:15:12	65712	0.2	18	15	12	0	0.058837891	3.5545898	0.32080078	-0.051513672	-1.244873	22.361328	6.0141602	0	0	0	0	0	0	0	0	0	1.2866211	0.28662109	8.1630859	-0.50073242	2.0192871	-5.6428223	0	44330	0	0	0
321	322	322	Category J	1.5119629	-3.8398438	-9.263916	0.051025391	0.38696289	0.3425293	0	0	29/6/2018	29	6	2018	18:15:12	65712	0.3	18	15	12	0	0.058837891	3.5545898	0.31933594	-0.050048828	-1.2331543	23.082275	8.9594727	0	0	0	0	0	0	0	0	0	1.2746582	0.2746582	13.012695	1.1923828	-3.7895508	-8.0305176	0	44330	0	0	0
322	323	323	Category J	0.61181641	2.4599609	-4.2597656	0.16577148	-0.21948242	0.39404297	0	0	29/6/2018	29	6	2018	18:15:12	65712	0.4	18	15	12	0	0.058837891	3.5545898	0.31347656	-0.049316406	-1.2485352	17.016846	3.9309082	0	0	0	0	0	0	0	0	0	1.2883301	0.28833008	5.8186035	0.2980957	2.5092773	-3.0109863	0	44330	0	0	0
323	324	324	Category J	0.65991211	-1.0439453	-4.0678711	0.018798828	0.2980957	0.41357422	0	0	29/6/2018	29	6	2018	18:15:12	65712	0.5	18	15	12	0	0.058837891	3.5545898	0.32348633	-0.051513672	-1.25	13.655029	3.0061035	0	0	0	0	0	0	0	0	0	1.2922363	0.29223633	4.1462402	0.33618164	-0.9921875	-2.817627	0	44330	0	0	0
324	325	325	Category J	0.52783203	0.37182617	-0.64794922	0.14038086	0.047851563	0.45751953	0	0	29/6/2018	29	6	2018	18:15:12	65712	0.6	18	15	12	0	0.058837891	3.5545898	0.32202148	-0.051269531	-1.2502441	3.8962402	0.76416016	0	0	0	0	0	0	0	0	0	1.2919922	0.29199219	1.2312012	0.20556641	0.4230957	0.60229492	0	44330	0	0	0
325	326	326	Category J	-0.14379883	0.16796875	-0.27587891	0.19311523	0.10229492	0.43798828	0	0	29/6/2018	29	6	2018	18:15:12	65712	0.7	18	15	12	0	0.058837891	3.5545898	0.31201172	-0.048583984	-1.2514648	0.34594727	1.0986328	0	0	0	0	0	0	0	0	0	1.2907715	0.29077148	1.6484375	-0.45581055	0.21655273	0.97558594	0	44330	0	0	0
326	327	327	Category J	0.53979492	-0.25195313	-1.8598633	0.077148438	0.1706543	0.45849609	0	0	29/6/2018	29	6	2018	18:15:12	65712	0.8	18	15	12	0	0.058837891	3.5545898	0.31958008	-0.046142578	-1.25	2.9677734	0.67993164	0	0	0	0	0	0	0	0	0	1.2910156	0.29101563	1.0354004	0.2199707	-0.20556641	-0.60961914	0	44330	0	0	0
327	328	328	Category J	0.7199707	0.023925781	0.071777344	0.25	0.15209961	0.40307617	0	0	29/6/2018	29	6	2018	18:15:12	65712	0.9	18	15	12	0	0.058837891	3.5545898	0.32128906	-0.043701172	-1.2587891	16.392822	1.390625	0	0	0	0	0	0	0	0	0	1.3000488	0.30004883	1.7971191	0.3984375	0.067626953	1.3305664	0	44330	0	0	0
328	329	329	Category J	0.38378906	-0.58789063	-2.1479492	0.15722656	0.096191406	0.44897461	0	0	29/6/2018	29	6	2018	18:15:13	65713	0	18	15	13	0	0.058837891	3.5545898	0.31445313	-0.044189453	-1.2597656	18.715332	1.043457	0	0	0	0	0	0	0	0	0	1.2990723	0.29907227	1.5009766	0.069091797	-0.54345703	-0.88793945	0	44330	0	0	0
329	330	330	Category J	0.25195313	0.023925781	-0.75585938	0.092773438	0.10131836	0.46337891	0	0	29/6/2018	29	6	2018	18:15:13	65713	0.1	18	15	13	0	0.058837891	3.5545898	0.3190918	-0.043945313	-1.2636719	26.605469	0.5168457	0	0	0	0	0	0	0	0	0	1.3041992	0.30419922	0.64306641	-0.067138672	0.067871094	0.5078125	0	44330	0	0	0
330	331	331	Category J	0.023925781	-0.035888672	-0.80395508	0.22021484	0.12182617	0.42578125	0	0	29/6/2018	29	6	2018	18:15:13	65713	0.2	18	15	13	0	0.058837891	3.5545898	0.30810547	-0.040283203	-1.2578125	29.401611	0.53564453	0	0	0	0	0	0	0	0	0	1.2956543	0.2956543	0.74267578	-0.28417969	0.004394531	0.45385742	0	44330	0	0	0
331	332	332	Category J	0.61181641	-0.21582031	-1.619873	0.062255859	0.15380859	0.46166992	0	0	29/6/2018	29	6	2018	18:15:13	65713	0.3	18	15	13	0	0.058837891	3.5545898	0.30810547	-0.04296875	-1.2697754	30.574219	0.49438477	0	0	0	0	0	0	0	0	0	1.307373	0.30737305	0.82617188	0.3034668	-0.17260742	-0.34985352	0	44330	0	0	0
332	333	333	Category J	0.73193359	0.10791016	-0.011962891	0.27880859	0.14868164	0.38525391	0	0	29/6/2018	29	6	2018	18:15:13	65713	0.4	18	15	13	0	0.058837891	3.5545898	0.30981445	-0.043212891	-1.2722168	27.277344	1.3376465	0	0	0	0	0	0	0	0	0	1.3100586	0.31005859	1.8334961	0.421875	0.15112305	1.2602539	0	44330	0	0	0
333	334	334	Category J	-0.16796875	-0.2277832	-2.0759277	0.20385742	0.068115234	0.44042969	0	0	29/6/2018	29	6	2018	18:15:13	65713	0.5	18	15	13	0	0.058837891	3.5545898	0.29907227	-0.043701172	-1.265625	22.507568	0.95288086	0	0	0	0	0	0	0	0	0	1.3012695	0.30126953	1.4611816	-0.46704102	-0.18383789	-0.81005859	0	44330	0	0	0
334	335	335	Category J	0.45581055	0.059814453	-0.91186523	0.076416016	0.082275391	0.46875	0	0	29/6/2018	29	6	2018	18:15:13	65713	0.6	18	15	13	0	0.058837891	3.5545898	0.29956055	-0.045898438	-1.277832	17.984131	0.41162109	0	0	0	0	0	0	0	0	0	1.3132324	0.31323242	0.62792969	0.15600586	0.10571289	0.3659668	0	44330	0	0	0
335	336	336	Category J	0.43188477	-0.11987305	-1.6679688	0.3347168	0.10327148	0.35400391	0	0	29/6/2018	29	6	2018	18:15:13	65713	0.7	18	15	13	0	0.058837891	3.5545898	0.29370117	-0.041748047	-1.2600098	14.803223	0.43725586	0	0	0	0	0	0	0	0	0	1.2946777	0.29467773	0.62353516	0.13793945	-0.077880859	-0.40771484	0	44330	0	0	0
336	337	337	Category J	-0.071777344	-0.26391602	-1.5478516	0.10498047	0.14526367	0.45043945	0	0	29/6/2018	29	6	2018	18:15:13	65713	0.8	18	15	13	0	0.058837891	3.5545898	0.28930664	-0.043945313	-1.2619629	11.550293	0.51025391	0	0	0	0	0	0	0	0	0	1.2954102	0.29541016	0.86669922	-0.36108398	-0.21972656	-0.28564453	0	44330	0	0	0
337	338	338	Category J	0.53979492	0.035888672	0	0.1652832	0.14599609	0.43896484	0	0	29/6/2018	29	6	2018	18:15:13	65713	0.9	18	15	13	0	0.058837891	3.5545898	0.29370117	-0.046142578	-1.2685547	6.6547852	1.2946777	0	0	0	0	0	0	0	0	0	1.3029785	0.30297852	1.5964355	0.24584961	0.08203125	1.2685547	0	44330	0	0	0
338	339	339	Category J	0.27587891	-0.41992188	-2.1838379	0.26123047	0.042724609	0.41235352	0	0	29/6/2018	29	6	2018	18:15:14	65714	0	18	15	14	0	0.058837891	3.5545898	0.29223633	-0.048095703	-1.2492676	9.0991211	1.0056152	0	0	0	0	0	0	0	0	0	1.2839355	0.28393555	1.3225098	-0.016357422	-0.37158203	-0.93432617	0	44330	0	0	0
339	340	340	Category J	0.76782227	0.047851563	-0.37182617	-0.002441406	0.073730469	0.47851563	0	0	29/6/2018	29	6	2018	18:15:14	65714	0.1	18	15	14	0	0.058837891	3.5545898	0.29223633	-0.049804688	-1.260498	4.4934082	1.0124512	0	0	0	0	0	0	0	0	0	1.2946777	0.29467773	1.4619141	0.4753418	0.09765625	0.88867188	0	44330	0	0	0
340	341	341	Category J	0.29980469	-0.035888672	-0.50390625	0.27832031	0.10571289	0.39697266	0	0	29/6/2018	29	6	2018	18:15:14	65714	0.2	18	15	14	0	0.058837891	3.5545898	0.29272461	-0.047607422	-1.2570801	2.8933105	0.75341797	0	0	0	0	0	0	0	0	0	1.291748	0.29174805	0.77197266	0.006835938	0.01171875	0.75317383	0	44330	0	0	0
341	342	342	Category J	0.23999023	-0.13183594	-1.6079102	0.069335938	0.097900391	0.47070313	0	0	29/6/2018	29	6	2018	18:15:14	65714	0.3	18	15	14	0	0.058837891	3.5545898	0.29492188	-0.051513672	-1.263916	7.4587402	0.35717773	0	0	0	0	0	0	0	0	0	1.2990723	0.29907227	0.47900391	-0.054931641	-0.080078125	-0.34375	0	44330	0	0	0
342	343	343	Category J	0.56396484	-0.035888672	0	0.20458984	0.13012695	0.42895508	0	0	29/6/2018	29	6	2018	18:15:14	65714	0.4	18	15	14	0	0.058837891	3.5545898	0.29516602	-0.054443359	-1.2634277	11.498779	1.2919922	0	0	0	0	0	0	0	0	0	1.2988281	0.29882813	1.5507813	0.26855469	0.018554688	1.2634277	0	44330	0	0	0
343	344	344	Category J	0	-0.51586914	-1.7399902	0.1105957	0.046875	0.46655273	0	0	29/6/2018	29	6	2018	18:15:14	65714	0.5	18	15	14	0	0.058837891	3.5545898	0.29296875	-0.053466797	-1.2612305	13.283447	0.72680664	0	0	0	0	0	0	0	0	0	1.2958984	0.29589844	1.2336426	-0.29296875	-0.4621582	-0.47851563	0	44330	0	0	0
344	345	345	Category J	0.65991211	-0.083984375	-0.70776367	0.026855469	0.075195313	0.47827148	0	0	29/6/2018	29	6	2018	18:15:14	65714	0.6	18	15	14	0	0.058837891	3.5545898	0.29541016	-0.054199219	-1.265625	12.568359	0.66699219	0	0	0	0	0	0	0	0	0	1.3007813	0.30078125	0.9519043	0.36425781	-0.029541016	0.55786133	0	44330	0	0	0
345	346	346	Category J	0	-0.023925781	-0.023925781	0.18652344	0.083251953	0.44433594	0	0	29/6/2018	29	6	2018	18:15:14	65714	0.7	18	15	14	0	0.058837891	3.5545898	0.29052734	-0.051513672	-1.2526855	12.832764	1.2629395	0	0	0	0	0	0	0	0	0	1.2871094	0.28710938	1.5471191	-0.29052734	0.027587891	1.2287598	0	44330	0	0	0
346	347	347	Category J	0.41992188	-0.31176758	-1.7878418	0.064208984	0.14355469	0.46264648	0	0	29/6/2018	29	6	2018	18:15:14	65714	0.8	18	15	14	0	0.058837891	3.5545898	0.29394531	-0.051025391	-1.2653809	14.464111	0.59692383	0	0	0	0	0	0	0	0	0	1.300293	0.30029297	0.90844727	0.12573242	-0.26049805	-0.5222168	0	44330	0	0	0
347	348	348	Category J	0.27587891	-0.11987305	-0.25195313	0.060546875	0.14868164	0.46166992	0	0	29/6/2018	29	6	2018	18:15:14	65714	0.9	18	15	14	0	0.058837891	3.5545898	0.30078125	-0.053466797	-1.2717285	9.2578125	1.0222168	0	0	0	0	0	0	0	0	0	1.3078613	0.30786133	1.111084	-0.024902344	-0.066162109	1.0197754	0	44330	0	0	0
348	349	349	Category J	0.2277832	-0.43188477	-1.4399414	0.16088867	0.11279297	0.45019531	0	0	29/6/2018	29	6	2018	18:15:15	65715	0	18	15	15	0	0.058837891	3.5545898	0.29296875	-0.051757813	-1.2641602	4.1289063	0.42358398	0	0	0	0	0	0	0	0	0	1.2988281	0.29882813	0.62060547	-0.065185547	-0.37988281	-0.17553711	0	44330	0	0	0
349	350	350	Category J	0.17993164	-0.2277832	-1.6437988	0.030517578	0.10058594	0.47583008	0	0	29/6/2018	29	6	2018	18:15:15	65715	0.1	18	15	15	0	0.058837891	3.5545898	0.29150391	-0.053710938	-1.2751465	0.88232422	0.42236328	0	0	0	0	0	0	0	0	0	1.309082	0.30908203	0.65405273	-0.11157227	-0.17382813	-0.3684082	0	44330	0	0	0
350	351	351	Category J	0.23999023	0.047851563	-0.011962891	0.20288086	0.11523438	0.43432617	0	0	29/6/2018	29	6	2018	18:15:15	65715	0.2	18	15	15	0	0.058837891	3.5545898	0.29150391	-0.052246094	-1.2636719	5.1750488	1.2568359	0	0	0	0	0	0	0	0	0	1.2978516	0.29785156	1.4035645	-0.051513672	0.10009766	1.251709	0	44330	0	0	0
351	352	352	Category J	0.19189453	-0.011962891	-1.9677734	0.11401367	0.17651367	0.4453125	0	0	29/6/2018	29	6	2018	18:15:15	65715	0.3	18	15	15	0	0.058837891	3.5545898	0.29199219	-0.052246094	-1.276123	11.163574	0.69970703	0	0	0	0	0	0	0	0	0	1.3100586	0.31005859	0.83203125	-0.10009766	0.040283203	-0.69140625	0	44330	0	0	0
352	353	353	Category J	0.45581055	-0.071777344	-0.38378906	0.080566406	0.1496582	0.45898438	0	0	29/6/2018	29	6	2018	18:15:15	65715	0.4	18	15	15	0	0.058837891	3.5545898	0.29443359	-0.053710938	-1.2619629	18.298096	0.89306641	0	0	0	0	0	0	0	0	0	1.2971191	0.29711914	1.0571289	0.16113281	-0.017822266	0.87817383	0	44330	0	0	0
353	354	354	Category J	0.14379883	0.083984375	-0.76782227	0.15893555	0.13354492	0.44458008	0	0	29/6/2018	29	6	2018	18:15:15	65715	0.5	18	15	15	0	0.058837891	3.5545898	0.28588867	-0.054199219	-1.2526855	19.772705	0.52368164	0	0	0	0	0	0	0	0	0	1.2858887	0.28588867	0.76513672	-0.14208984	0.13818359	0.48486328	0	44330	0	0	0
354	355	355	Category J	0.53979492	0.095947266	-0.37182617	0.077392578	0.12915039	0.46362305	0	0	29/6/2018	29	6	2018	18:15:15	65715	0.6	18	15	15	0	0.059082031	3.5449219	0.28833008	-0.056640625	-1.248291	24.512695	0.92456055	0	0	0	0	0	0	0	0	0	1.2824707	0.2824707	1.2805176	0.2512207	0.15258789	0.87646484	0	44330	0	0	0
355	356	356	Category J	0.023925781	-0.071777344	-0.13183594	0.15820313	0.090576172	0.45581055	0	0	29/6/2018	29	6	2018	18:15:15	65715	0.7	18	15	15	0	0.059082031	3.5449219	0.2878418	-0.057617188	-1.2416992	23.799805	1.1408691	0	0	0	0	0	0	0	0	0	1.276123	0.27612305	1.3879395	-0.26391602	-0.013916016	1.1098633	0	44330	0	0	0
356	357	357	Category J	0.21582031	-0.095947266	-1.7998047	0.005371094	0.1953125	0.45605469	0	0	29/6/2018	29	6	2018	18:15:15	65715	0.8	18	15	15	0	0.059082031	3.5449219	0.28857422	-0.058105469	-1.255127	25.411621	0.55053711	0	0	0	0	0	0	0	0	0	1.2893066	0.28930664	0.65527344	-0.072753906	-0.037597656	-0.54443359	0	44330	0	0	0
357	358	358	Category J	0.59985352	-0.26391602	-0.56396484	0.056640625	0.20043945	0.44946289	0	0	29/6/2018	29	6	2018	18:15:15	65715	0.9	18	15	15	0	0.059082031	3.5449219	0.2878418	-0.057617188	-1.2353516	24.681885	0.76831055	0	0	0	0	0	0	0	0	0	1.2697754	0.26977539	1.1894531	0.31176758	-0.20605469	0.67138672	0	44330	0	0	0
358	359	359	Category J	0.59985352	0	-1.5478516	0.19165039	0.11328125	0.43481445	0	0	29/6/2018	29	6	2018	18:15:16	65716	0	18	15	16	0	0.059082031	3.5449219	0.28564453	-0.058837891	-1.2468262	23.650391	0.43896484	0	0	0	0	0	0	0	0	0	1.2802734	0.28027344	0.67407227	0.31420898	0.058837891	-0.30078125	0	44330	0	0	0
359	360	360	Category J	-0.011962891	-0.10791016	-1.2839355	0.04296875	0.17431641	0.45874023	0	0	29/6/2018	29	6	2018	18:15:16	65716	0.1	18	15	16	0	0.059082031	3.5449219	0.29296875	-0.059082031	-1.2460938	26.82959	0.31103516	0	0	0	0	0	0	0	0	0	1.2814941	0.28149414	0.39135742	-0.30493164	-0.048583984	-0.037597656	0	44330	0	0	0
360	361	361	Category J	0.10791016	0.047851563	0.023925781	0.068359375	0.13671875	0.46362305	0	0	29/6/2018	29	6	2018	18:15:16	65716	0.2	18	15	16	0	0.059082031	3.5449219	0.28198242	-0.097167969	-1.2253418	21.981689	1.2697754	0	0	0	0	0	0	0	0	0	1.2612305	0.26123047	1.5686035	-0.17407227	0.14501953	1.2492676	0	44330	0	0	0
361	362	362	Category J	-0.23999023	-0.059814453	-2.0998535	0.050048828	0.20678711	0.44848633	0	0	29/6/2018	29	6	2018	18:15:16	65716	0.3	18	15	16	0	0.059082031	3.5449219	0.28686523	-0.12329102	-1.1506348	18.746094	1.0874023	0	0	0	0	0	0	0	0	0	1.1921387	0.19213867	1.5397949	-0.52685547	0.063476563	-0.94897461	0	44330	0	0	0
362	363	363	Category J	1.0319824	-0.2277832	-0.99584961	0.051513672	0.23339844	0.43896484	0	0	29/6/2018	29	6	2018	18:15:16	65716	0.4	18	15	16	0	0.059082031	3.5449219	0.27075195	-0.077148438	-1.0461426	16.965088	0.77758789	0	0	0	0	0	0	0	0	0	1.0834961	0.083496094	0.9621582	0.76098633	-0.15039063	0.050292969	0	44330	0	0	0
363	364	364	Category J	0.071777344	-0.035888672	-1.5358887	0.28979492	0.19262695	0.36230469	0	0	29/6/2018	29	6	2018	18:15:16	65716	0.5	18	15	16	0	0.059082031	3.5449219	0.265625	-0.109375	-1.0043945	13.803711	0.5703125	0	0	0	0	0	0	0	0	0	1.0446777	0.044677734	0.79907227	-0.19384766	0.073486328	-0.53125	0	44330	0	0	0
364	365	365	Category J	-0.071777344	-0.13183594	-1.6918945	0.10644531	0.16455078	0.453125	0	0	29/6/2018	29	6	2018	18:15:16	65716	0.6	18	15	16	0	0.059082031	3.5449219	0.26049805	-0.097412109	-0.96508789	9.4916992	0.79980469	0	0	0	0	0	0	0	0	0	1.0043945	0.004394531	1.0935059	-0.33227539	-0.034423828	-0.7265625	0	44330	0	0	0
365	366	366	Category J	0.40795898	0.11987305	0.023925781	0.16162109	0.12670898	0.44873047	0	0	29/6/2018	29	6	2018	18:15:16	65716	0.7	18	15	16	0	0.059082031	3.5449219	0.25683594	-0.10302734	-0.96826172	7.5056152	1.0280762	0	0	0	0	0	0	0	0	0	1.0070801	0.007080078	1.3664551	0.15112305	0.22290039	0.9921875	0	44330	0	0	0
366	367	367	Category J	0.10791016	0.059814453	-1.1999512	0.24438477	0.17382813	0.39697266	0	0	29/6/2018	29	6	2018	18:15:16	65716	0.8	18	15	16	0	0.059082031	3.5449219	0.26147461	-0.10668945	-0.97607422	6.6049805	0.31835938	0	0	0	0	0	0	0	0	0	1.0161133	0.016113281	0.54394531	-0.15356445	0.16650391	-0.22363281	0	44330	0	0	0
367	368	368	Category J	0	-0.071777344	-1.619873	0.032714844	0.15039063	0.46484375	0	0	29/6/2018	29	6	2018	18:15:16	65716	0.9	18	15	16	0	0.059082031	3.5449219	0.2578125	-0.10522461	-0.96411133	2.7338867	0.70532227	0	0	0	0	0	0	0	0	0	1.0036621	0.003662109	0.94702148	-0.2578125	0.033447266	-0.65551758	0	44330	0	0	0
368	369	369	Category J	0.7199707	-0.13183594	-0.59985352	0.24267578	0.18286133	0.39379883	0	0	29/6/2018	29	6	2018	18:15:17	65717	0	18	15	17	0	0.059082031	3.5449219	0.2512207	-0.10717773	-0.97680664	4.3942871	0.60180664	0	0	0	0	0	0	0	0	0	1.0144043	0.014404297	0.87011719	0.46850586	-0.024414063	0.37695313	0	44330	0	0	0
369	370	370	Category J	-0.11987305	-0.083984375	-1.3679199	0.24414063	0.14331055	0.40698242	0	0	29/6/2018	29	6	2018	18:15:17	65717	0.1	18	15	17	0	0.059082031	3.5449219	0.24926758	-0.10131836	-0.96166992	19.618408	0.54907227	0	0	0	0	0	0	0	0	0	0.9987793	0.001220703	0.79272461	-0.36914063	0.017333984	-0.40600586	0	44330	0	0	0
370	371	371	Category J	0.047851563	-0.15576172	-1.3439941	0.11791992	0.10742188	0.45825195	0	0	29/6/2018	29	6	2018	18:15:17	65717	0.2	18	15	17	0	0.059082031	3.5449219	0.24853516	-0.10302734	-0.96362305	28.427002	0.43310547	0	0	0	0	0	0	0	0	0	1.0004883	0.000488281	0.63354492	-0.20068359	-0.052490234	-0.38012695	0	44330	0	0	0
371	372	372	Category J	0.11987305	-0.023925781	-0.41992188	0.16064453	0.069335938	0.45336914	0	0	29/6/2018	29	6	2018	18:15:17	65717	0.3	18	15	17	0	0.059082031	3.5449219	0.25097656	-0.10400391	-0.96508789	43.390869	0.56640625	0	0	0	0	0	0	0	0	0	1.0026855	0.002685547	0.7565918	-0.13110352	0.080078125	0.54516602	0	44330	0	0	0
372	373	373	Category L	0.20385742	-0.095947266	-0.87597656	-0.20410156	-0.13525391	0.421875	0	0	29/6/2018	29	6	2018	18:19:39	65979	0.6	18	19	39	0	0.05859375	3.5304199	0.24609375	-0.10229492	-0.95605469	65.046143	0.090820313	0	0	0	0	0	0	0	0	0	0.99243164	0.007568359	0.12915039	-0.042236328	0.006347656	0.080078125	0	44330	0	0	0
373	374	374	Category L	0.21582031	-0.083984375	-0.92382813	-0.19702148	-0.13427734	0.421875	0	0	29/6/2018	29	6	2018	18:19:39	65979	0.7	18	19	39	0	0.05859375	3.5304199	0.23999023	-0.10498047	-0.96704102	83.835205	0.053955078	0	0	0	0	0	0	0	0	0	1.0019531	0.001953125	0.088623047	-0.024169922	0.020996094	0.043212891	0	44330	0	0	0
374	375	375	Category L	0.21582031	-0.11987305	-0.91186523	-0.20385742	-0.13110352	0.42163086	0	0	29/6/2018	29	6	2018	18:19:39	65979	0.8	18	19	39	0	0.05859375	3.5304199	0.24487305	-0.10375977	-0.95214844	102.06104	0.052246094	0	0	0	0	0	0	0	0	0	0.98852539	0.011474609	0.085205078	-0.029052734	-0.015869141	0.040283203	0	44330	0	0	0
375	376	376	Category L	0.20385742	-0.13183594	-0.88793945	-0.19873047	-0.13427734	0.42089844	0	0	29/6/2018	29	6	2018	18:19:39	65979	0.9	18	19	39	0	0.05859375	3.5304199	0.24194336	-0.10595703	-0.95166016	114.59302	0.078613281	0	0	0	0	0	0	0	0	0	0.98779297	0.012207031	0.12768555	-0.038085938	-0.025634766	0.063720703	0	44330	0	0	0
376	377	377	Category L	0.20385742	-0.083984375	-0.88793945	-0.19384766	-0.12792969	0.42041016	0	0	29/6/2018	29	6	2018	18:19:40	65980	0	18	19	40	0	0.05859375	3.5304199	0.23950195	-0.10595703	-0.94213867	125.22949	0.068603516	0	0	0	0	0	0	0	0	0	0.9777832	0.022216797	0.11206055	-0.035644531	0.021972656	0.054199219	0	44330	0	0	0
377	378	378	Category L	0.2277832	-0.095947266	-0.88793945	-0.20043945	-0.13110352	0.41992188	0	0	29/6/2018	29	6	2018	18:19:40	65980	0.1	18	19	40	0	0.05859375	3.5304199	0.24291992	-0.10400391	-0.93408203	133.37939	0.049072266	0	0	0	0	0	0	0	0	0	0.97070313	0.029296875	0.069580078	-0.015136719	0.008056641	0.046142578	0	44330	0	0	0
378	379	379	Category L	0.21582031	-0.11987305	-0.91186523	-0.19799805	-0.13793945	0.41772461	0	0	29/6/2018	29	6	2018	18:19:40	65980	0.2	18	19	40	0	0.05859375	3.5304199	0.23901367	-0.10620117	-0.94506836	134.31323	0.042724609	0	0	0	0	0	0	0	0	0	0.98071289	0.019287109	0.070068359	-0.023193359	-0.013427734	0.033203125	0	44330	0	0	0
379	380	380	Category L	0.20385742	-0.095947266	-0.91186523	-0.19628906	-0.13354492	0.42089844	0	0	29/6/2018	29	6	2018	18:19:40	65980	0.3	18	19	40	0	0.05859375	3.5304199	0.23852539	-0.10205078	-0.92919922	130.7771	0.039306641	0	0	0	0	0	0	0	0	0	0.96484375	0.03515625	0.058349609	-0.034667969	0.006103516	0.017333984	0	44330	0	0	0
380	381	381	Category L	0.20385742	-0.13183594	-0.91186523	-0.20336914	-0.13354492	0.41455078	0	0	29/6/2018	29	6	2018	18:19:40	65980	0.4	18	19	40	0	0.05859375	3.5304199	0.23168945	-0.10424805	-0.93603516	123.85718	0.046142578	0	0	0	0	0	0	0	0	0	0.9699707	0.030029297	0.079833984	-0.027832031	-0.02734375	0.024169922	0	44330	0	0	0
381	382	382	Category L	0.20385742	-0.095947266	-0.93579102	-0.203125	-0.13256836	0.4206543	0	0	29/6/2018	29	6	2018	18:19:40	65980	0.5	18	19	40	0	0.05859375	3.5304199	0.23095703	-0.10522461	-0.94116211	108.48706	0.029052734	0	0	0	0	0	0	0	0	0	0.97485352	0.025146484	0.041992188	-0.027099609	0.009277344	0.005371094	0	44330	0	0	0
382	383	383	Category L	0.2277832	-0.071777344	-0.93579102	-0.20117188	-0.13085938	0.42407227	0	0	29/6/2018	29	6	2018	18:19:40	65980	0.6	18	19	40	0	0.05859375	3.5304199	0.23071289	-0.10522461	-0.93237305	93.532959	0.033691406	0	0	0	0	0	0	0	0	0	0.96630859	0.033691406	0.039794922	-0.002929688	0.033447266	-0.003173828	0	44330	0	0	0
383	384	384	Category L	0.2277832	-0.14379883	-0.92382813	-0.19702148	-0.13354492	0.41821289	0	0	29/6/2018	29	6	2018	18:19:40	65980	0.7	18	19	40	0	0.05859375	3.5304199	0.22631836	-0.10571289	-0.9440918	74.951416	0.04296875	0	0	0	0	0	0	0	0	0	0.9765625	0.0234375	0.059326172	0.001220703	-0.037841797	0.020263672	0	44330	0	0	0
384	385	385	Category L	0.20385742	-0.071777344	-0.88793945	-0.20385742	-0.13110352	0.41894531	0	0	29/6/2018	29	6	2018	18:19:40	65980	0.8	18	19	40	0	0.05859375	3.5304199	0.22900391	-0.10009766	-0.93310547	52.646484	0.059082031	0	0	0	0	0	0	0	0	0	0.96606445	0.033935547	0.098876953	-0.025146484	0.028320313	0.045166016	0	44330	0	0	0
385	386	386	Category L	0.21582031	-0.071777344	-0.88793945	-0.19970703	-0.13598633	0.41894531	0	0	29/6/2018	29	6	2018	18:19:40	65980	0.9	18	19	40	0	0.05859375	3.5304199	0.22363281	-0.1003418	-0.93554688	34.380127	0.056152344	0	0	0	0	0	0	0	0	0	0.96704102	0.032958984	0.084228516	-0.0078125	0.028564453	0.047607422	0	44330	0	0	0
386	387	387	Category L	0.21582031	-0.095947266	-0.86376953	-0.19628906	-0.1315918	0.41796875	0	0	29/6/2018	29	6	2018	18:19:41	65981	0	18	19	41	0	0.05859375	3.5304199	0.22631836	-0.1015625	-0.9465332	19.876221	0.083740234	0	0	0	0	0	0	0	0	0	0.97851563	0.021484375	0.099365234	-0.010498047	0.005615234	0.082763672	0	44330	0	0	0
387	388	388	Category L	0.20385742	-0.10791016	-0.89990234	-0.20239258	-0.13598633	0.41796875	0	0	29/6/2018	29	6	2018	18:19:41	65981	0.1	18	19	41	0	0.05859375	3.5304199	0.22363281	-0.099609375	-0.93554688	10.02832	0.041503906	0	0	0	0	0	0	0	0	0	0.96704102	0.032958984	0.063720703	-0.019775391	-0.008056641	0.035644531	0	44330	0	0	0
388	389	389	Category L	0.2277832	-0.095947266	-0.89990234	-0.20043945	-0.1394043	0.421875	0	0	29/6/2018	29	6	2018	18:19:41	65981	0.2	18	19	41	0	0.05859375	3.5304199	0.22290039	-0.099365234	-0.94360352	4.8466797	0.044189453	0	0	0	0	0	0	0	0	0	0.97460938	0.025390625	0.052001953	0.004638672	0.003417969	0.043701172	0	44330	0	0	0
389	390	390	Category L	0.2277832	-0.071777344	-0.93579102	-0.20043945	-0.13256836	0.421875	0	0	29/6/2018	29	6	2018	18:19:41	65981	0.3	18	19	41	0	0.05859375	3.5304199	0.22290039	-0.095458984	-0.93676758	1.8259277	0.024169922	0	0	0	0	0	0	0	0	0	0.96777344	0.032226563	0.029785156	0.004638672	0.023681641	0.000976563	0	44330	0	0	0
390	391	391	Category L	0.21582031	-0.083984375	-0.93579102	-0.20581055	-0.13525391	0.41772461	0	0	29/6/2018	29	6	2018	18:19:41	65981	0.4	18	19	41	0	0.05859375	3.5304199	0.22363281	-0.094482422	-0.92724609	0.32495117	0.015625	0	0	0	0	0	0	0	0	0	0.95849609	0.041503906	0.026855469	-0.0078125	0.010498047	-0.008300781	0	44330	0	0	0
391	392	392	Category L	0.21582031	-0.14379883	-0.91186523	-0.20410156	-0.12670898	0.41992188	0	0	29/6/2018	29	6	2018	18:19:41	65981	0.5	18	19	41	0	0.05859375	3.5304199	0.22314453	-0.096435547	-0.93823242	0.73217773	0.054443359	0	0	0	0	0	0	0	0	0	0.96923828	0.030761719	0.081054688	-0.007324219	-0.047119141	0.026367188	0	44330	0	0	0
392	393	393	Category L	0.20385742	-0.14379883	-0.89990234	-0.20849609	-0.12475586	0.41894531	0	0	29/6/2018	29	6	2018	18:19:41	65981	0.6	18	19	41	0	0.05859375	3.5304199	0.22363281	-0.097900391	-0.92529297	0.66040039	0.055908203	0	0	0	0	0	0	0	0	0	0.95703125	0.04296875	0.091064453	-0.019775391	-0.045654297	0.025390625	0	44330	0	0	0
393	394	394	Category L	0.21582031	-0.095947266	-0.92382813	-0.20898438	-0.12890625	0.4206543	0	0	29/6/2018	29	6	2018	18:19:41	65981	0.7	18	19	41	0	0.05859375	3.5304199	0.22045898	-0.098388672	-0.93188477	0.33764648	0.009765625	0	0	0	0	0	0	0	0	0	0.96264648	0.037353516	0.015380859	-0.004638672	0.002441406	0.008056641	0	44330	0	0	0
394	395	395	Category L	0.23999023	-0.11987305	-0.91186523	-0.20483398	-0.12402344	0.41894531	0	0	29/6/2018	29	6	2018	18:19:41	65981	0.8	18	19	41	0	0.05859375	3.5304199	0.22143555	-0.10107422	-0.93310547	0.14575195	0.033691406	0	0	0	0	0	0	0	0	0	0.96459961	0.035400391	0.058349609	0.018310547	-0.018554688	0.021240234	0	44330	0	0	0
395	396	396	Category L	0.20385742	-0.11987305	-0.89990234	-0.20922852	-0.12744141	0.41967773	0	0	29/6/2018	29	6	2018	18:19:41	65981	0.9	18	19	41	0	0.05859375	3.5304199	0.2175293	-0.10375977	-0.94018555	0.034179688	0.045410156	0	0	0	0	0	0	0	0	0	0.97045898	0.029541016	0.069824219	-0.013671875	-0.015869141	0.040283203	0	44330	0	0	0
396	397	397	Category L	0.2277832	-0.11987305	-0.88793945	-0.20336914	-0.12573242	0.41796875	0	0	29/6/2018	29	6	2018	18:19:42	65982	0	18	19	42	0	0.05859375	3.5304199	0.2199707	-0.10449219	-0.94946289	0.11938477	0.063964844	0	0	0	0	0	0	0	0	0	0.98046875	0.01953125	0.084472656	0.007568359	-0.015136719	0.061523438	0	44330	0	0	0
397	398	398	Category L	0.2277832	-0.15576172	-0.91186523	-0.20385742	-0.12402344	0.41821289	0	0	29/6/2018	29	6	2018	18:19:42	65982	0.1	18	19	42	0	0.05859375	3.5304199	0.2199707	-0.10498047	-0.93847656	0.28173828	0.057617188	0	0	0	0	0	0	0	0	0	0.96972656	0.030273438	0.084716797	0.007568359	-0.050537109	0.026611328	0	44330	0	0	0
398	399	399	Category L	0.2277832	-0.14379883	-0.92382813	-0.20996094	-0.12817383	0.41577148	0	0	29/6/2018	29	6	2018	18:19:42	65982	0.2	18	19	42	0	0.05859375	3.5304199	0.21533203	-0.10351563	-0.94238281	0.67236328	0.045898438	0	0	0	0	0	0	0	0	0	0.97216797	0.027832031	0.071044922	0.012207031	-0.040039063	0.018554688	0	44330	0	0	0
399	400	400	Category L	0.20385742	-0.11987305	-0.89990234	-0.20751953	-0.12817383	0.41967773	0	0	29/6/2018	29	6	2018	18:19:42	65982	0.3	18	19	42	0	0.058837891	3.5175293	0.21044922	-0.10498047	-0.93408203	0.47363281	0.037841797	0	0	0	0	0	0	0	0	0	0.96313477	0.036865234	0.055664063	-0.006591797	-0.014648438	0.034179688	0	44330	0	0	0
400	401	401	Category L	0.21582031	-0.13183594	-0.89990234	-0.20581055	-0.13012695	0.41992188	0	0	29/6/2018	29	6	2018	18:19:42	65982	0.4	18	19	42	0	0.058837891	3.5175293	0.21337891	-0.10498047	-0.92895508	0.40380859	0.039306641	0	0	0	0	0	0	0	0	0	0.95874023	0.041259766	0.058105469	0.002197266	-0.026611328	0.029052734	0	44330	0	0	0
401	402	402	Category L	0.21582031	-0.13183594	-0.91186523	-0.20849609	-0.12573242	0.42089844	0	0	29/6/2018	29	6	2018	18:19:42	65982	0.5	18	19	42	0	0.058837891	3.5175293	0.21044922	-0.10742188	-0.93920898	0.19726563	0.037109375	0	0	0	0	0	0	0	0	0	0.96850586	0.031494141	0.057128906	0.005126953	-0.024169922	0.02734375	0	44330	0	0	0
402	403	403	Category L	0.21582031	-0.13183594	-0.91186523	-0.20654297	-0.12402344	0.41699219	0	0	29/6/2018	29	6	2018	18:19:42	65982	0.6	18	19	42	0	0.058837891	3.5175293	0.21191406	-0.10839844	-0.92382813	0.21386719	0.026367188	0	0	0	0	0	0	0	0	0	0.95410156	0.045898438	0.038818359	0.003662109	-0.023193359	0.011962891	0	44330	0	0	0
403	404	404	Category L	0.23999023	-0.071777344	-0.92382813	-0.20385742	-0.12402344	0.41674805	0	0	29/6/2018	29	6	2018	18:19:42	65982	0.7	18	19	42	0	0.058837891	3.5175293	0.19799805	-0.10742188	-0.92895508	0.17211914	0.055175781	0	0	0	0	0	0	0	0	0	0.95581055	0.044189453	0.082763672	0.041748047	0.035644531	0.005126953	0	44330	0	0	0
404	405	405	Category L	0.2277832	-0.095947266	-0.91186523	-0.20996094	-0.12817383	0.41772461	0	0	29/6/2018	29	6	2018	18:19:42	65982	0.8	18	19	42	0	0.058837891	3.5175293	0.19628906	-0.10571289	-0.9230957	0.082519531	0.034667969	0	0	0	0	0	0	0	0	0	0.94970703	0.050292969	0.052490234	0.03125	0.009765625	0.011230469	0	44330	0	0	0
405	406	406	Category L	0.23999023	-0.10791016	-0.89990234	-0.2109375	-0.12817383	0.4206543	0	0	29/6/2018	29	6	2018	18:19:42	65982	0.9	18	19	42	0	0.058837891	3.5175293	0.19702148	-0.10424805	-0.91235352	0.24243164	0.044677734	0	0	0	0	0	0	0	0	0	0.93920898	0.060791016	0.059082031	0.042724609	-0.003417969	0.012451172	0	44330	0	0	0
406	407	407	Category L	0.23999023	-0.14379883	-0.89990234	-0.20385742	-0.12280273	0.41918945	0	0	29/6/2018	29	6	2018	18:19:43	65983	0	18	19	43	0	0.058837891	3.5175293	0.19018555	-0.10571289	-0.92358398	0.60913086	0.066894531	0	0	0	0	0	0	0	0	0	0.94897461	0.051025391	0.11132813	0.049560547	-0.037841797	0.023681641	0	44330	0	0	0
407	408	408	Category L	0.20385742	-0.13183594	-0.94799805	-0.20410156	-0.125	0.41796875	0	0	29/6/2018	29	6	2018	18:19:43	65983	0.1	18	19	43	0	0.058837891	3.5175293	0.18774414	-0.10742188	-0.91870117	0.90039063	0.041015625	0	0	0	0	0	0	0	0	0	0.94384766	0.056152344	0.069335938	0.015869141	-0.024169922	-0.029052734	0	44330	0	0	0
408	409	409	Category L	0.2277832	-0.11987305	-0.93579102	-0.20849609	-0.12939453	0.41796875	0	0	29/6/2018	29	6	2018	18:19:43	65983	0.2	18	19	43	0	0.058837891	3.5175293	0.18823242	-0.10766602	-0.90966797	1.0268555	0.048583984	0	0	0	0	0	0	0	0	0	0.93530273	0.064697266	0.077148438	0.039306641	-0.011962891	-0.025878906	0	44330	0	0	0
409	410	410	Category L	0.19189453	-0.11987305	-0.91186523	-0.20947266	-0.1315918	0.41992188	0	0	29/6/2018	29	6	2018	18:19:43	65983	0.3	18	19	43	0	0.058837891	3.5175293	0.18115234	-0.1081543	-0.91650391	1.3244629	0.016357422	0	0	0	0	0	0	0	0	0	0.94042969	0.059570313	0.026855469	0.010498047	-0.011474609	0.004638672	0	44330	0	0	0
410	411	411	Category L	0.21582031	-0.10791016	-0.91186523	-0.20751953	-0.12451172	0.41894531	0	0	29/6/2018	29	6	2018	18:19:43	65983	0.4	18	19	43	0	0.058837891	3.5175293	0.18237305	-0.10839844	-0.91210938	1.8479004	0.033203125	0	0	0	0	0	0	0	0	0	0.93652344	0.063476563	0.034179688	0.033203125	0.000488281	0.000244141	0	44330	0	0	0
411	412	412	Category L	0.2277832	-0.083984375	-0.89990234	-0.20996094	-0.12646484	0.4206543	0	0	29/6/2018	29	6	2018	18:19:43	65983	0.5	18	19	43	0	0.058837891	3.5175293	0.18188477	-0.1081543	-0.90625	1.2578125	0.052246094	0	0	0	0	0	0	0	0	0	0.93066406	0.069335938	0.076660156	0.045654297	0.024169922	0.006347656	0	44330	0	0	0
412	413	413	Category L	0.2277832	-0.10791016	-0.89990234	-0.2109375	-0.1315918	0.4206543	0	0	29/6/2018	29	6	2018	18:19:43	65983	0.6	18	19	43	0	0.058837891	3.5175293	0.17871094	-0.1081543	-0.91333008	0.23095703	0.05078125	0	0	0	0	0	0	0	0	0	0.93701172	0.062988281	0.062988281	0.048828125	0.000244141	0.013427734	0	44330	0	0	0
413	414	414	Category L	0.2277832	-0.13183594	-0.87597656	-0.20581055	-0.12280273	0.42089844	0	0	29/6/2018	29	6	2018	18:19:43	65983	0.7	18	19	43	0	0.058837891	3.5175293	0.17626953	-0.10693359	-0.9128418	0.14575195	0.067871094	0	0	0	0	0	0	0	0	0	0.93603516	0.063964844	0.11303711	0.051269531	-0.024658203	0.036865234	0	44330	0	0	0
414	415	415	Category L	0.2277832	-0.10791016	-0.87597656	-0.21264648	-0.12402344	0.42163086	0	0	29/6/2018	29	6	2018	18:19:43	65983	0.8	18	19	43	0	0.058837891	3.5175293	0.17456055	-0.10717773	-0.91577148	0.15551758	0.066162109	0	0	0	0	0	0	0	0	0	0.93823242	0.061767578	0.093261719	0.052978516	-0.000488281	0.039794922	0	44330	0	0	0
415	416	416	Category L	0.2277832	-0.11987305	-0.89990234	-0.20751953	-0.12670898	0.41577148	0	0	29/6/2018	29	6	2018	18:19:43	65983	0.9	18	19	43	0	0.058837891	3.5175293	0.171875	-0.10668945	-0.91772461	0.026855469	0.059814453	0	0	0	0	0	0	0	0	0	0.93969727	0.060302734	0.086425781	0.055664063	-0.012939453	0.017822266	0	44330	0	0	0
416	417	417	Category L	0.20385742	-0.10791016	-0.89990234	-0.20581055	-0.12670898	0.41601563	0	0	29/6/2018	29	6	2018	18:19:44	65984	0	18	19	44	0	0.058837891	3.5175293	0.17041016	-0.10546875	-0.91723633	0.45849609	0.037597656	0	0	0	0	0	0	0	0	0	0.93896484	0.061035156	0.052734375	0.033203125	-0.002197266	0.017333984	0	44330	0	0	0
417	418	418	Category L	0.2277832	-0.13183594	-0.88793945	-0.21166992	-0.12646484	0.42163086	0	0	29/6/2018	29	6	2018	18:19:44	65984	0.1	18	19	44	0	0.058837891	3.5175293	0.16601563	-0.10449219	-0.91870117	0.44287109	0.073974609	0	0	0	0	0	0	0	0	0	0.93945313	0.060546875	0.11938477	0.061523438	-0.027099609	0.030761719	0	44330	0	0	0
418	419	419	Category L	0.23999023	-0.095947266	-0.91186523	-0.20849609	-0.1315918	0.41967773	0	0	29/6/2018	29	6	2018	18:19:44	65984	0.2	18	19	44	0	0.058837891	3.5175293	0.1640625	-0.10546875	-0.91699219	0.43505859	0.076416016	0	0	0	0	0	0	0	0	0	0.9375	0.0625	0.090576172	0.075683594	0.009521484	0.005126953	0	44330	0	0	0
419	420	420	Category L	0.2277832	-0.11987305	-0.92382813	-0.20581055	-0.12475586	0.41699219	0	0	29/6/2018	29	6	2018	18:19:44	65984	0.3	18	19	44	0	0.058837891	3.5175293	0.1628418	-0.10424805	-0.91674805	0.72167969	0.066894531	0	0	0	0	0	0	0	0	0	0.93701172	0.062988281	0.087158203	0.064697266	-0.015380859	-0.006835938	0	44330	0	0	0
420	421	421	Category L	0.2277832	-0.11987305	-0.91186523	-0.21264648	-0.12402344	0.4206543	0	0	29/6/2018	29	6	2018	18:19:44	65984	0.4	18	19	44	0	0.058837891	3.5175293	0.16064453	-0.10522461	-0.91894531	1.2211914	0.068847656	0	0	0	0	0	0	0	0	0	0.9387207	0.061279297	0.088623047	0.066894531	-0.014404297	0.007080078	0	44330	0	0	0
421	422	422	Category L	0.2277832	-0.13183594	-0.91186523	-0.20996094	-0.12988281	0.4206543	0	0	29/6/2018	29	6	2018	18:19:44	65984	0.5	18	19	44	0	0.058837891	3.5175293	0.15991211	-0.10449219	-0.91894531	0.55444336	0.073242188	0	0	0	0	0	0	0	0	0	0.9387207	0.061279297	0.10229492	0.067626953	-0.027099609	0.007080078	0	44330	0	0	0
422	423	423	Category L	0.21582031	-0.083984375	-0.92382813	-0.20922852	-0.12402344	0.41650391	0	0	29/6/2018	29	6	2018	18:19:44	65984	0.6	18	19	44	0	0.058837891	3.5175293	0.15551758	-0.10522461	-0.91943359	0.54418945	0.063964844	0	0	0	0	0	0	0	0	0	0.93847656	0.061523438	0.085693359	0.060058594	0.021240234	-0.004150391	0	44330	0	0	0
423	424	424	Category L	0.21582031	-0.059814453	-0.86376953	-0.20922852	-0.12402344	0.41772461	0	0	29/6/2018	29	6	2018	18:19:44	65984	0.7	18	19	44	0	0.058837891	3.5175293	0.15332031	-0.10375977	-0.91748047	1.130127	0.093261719	0	0	0	0	0	0	0	0	0	0.93603516	0.063964844	0.16015625	0.062255859	0.043945313	0.053710938	0	44330	0	0	0
424	425	425	Category L	0.21582031	-0.10791016	-0.89990234	-0.20825195	-0.12646484	0.42382813	0	0	29/6/2018	29	6	2018	18:19:44	65984	0.8	18	19	44	0	0.058837891	3.5175293	0.1496582	-0.10253906	-0.92236328	1.4016113	0.069824219	0	0	0	0	0	0	0	0	0	0.93994141	0.060058594	0.093505859	0.065917969	-0.005126953	0.022460938	0	44330	0	0	0
425	426	426	Category L	0.2277832	-0.11987305	-0.91186523	-0.20922852	-0.13085938	0.41870117	0	0	29/6/2018	29	6	2018	18:19:44	65984	0.9	18	19	44	0	0.058837891	3.5175293	0.14868164	-0.1015625	-0.92236328	1.9765625	0.081787109	0	0	0	0	0	0	0	0	0	0.93969727	0.060302734	0.10766602	0.078857422	-0.018066406	0.010498047	0	44330	0	0	0
426	427	427	Category L	0.20385742	-0.15576172	-0.89990234	-0.20605469	-0.12573242	0.41503906	0	0	29/6/2018	29	6	2018	18:19:45	65985	0	18	19	45	0	0.058837891	3.5175293	0.14379883	-0.10058594	-0.92236328	2.263916	0.084228516	0	0	0	0	0	0	0	0	0	0.9387207	0.061279297	0.13745117	0.059814453	-0.054931641	0.022460938	0	44330	0	0	0
427	428	428	Category L	0.20385742	-0.095947266	-0.89990234	-0.20654297	-0.12304688	0.41674805	0	0	29/6/2018	29	6	2018	18:19:45	65985	0.1	18	19	45	0	0.058837891	3.5175293	0.14086914	-0.1003418	-0.92114258	0.98388672	0.06640625	0	0	0	0	0	0	0	0	0	0.93725586	0.062744141	0.088623047	0.062744141	0.004394531	0.021240234	0	44330	0	0	0
428	429	429	Category L	0.2277832	-0.11987305	-0.89990234	-0.20996094	-0.12304688	0.42089844	0	0	29/6/2018	29	6	2018	18:19:45	65985	0.2	18	19	45	0	0.058837891	3.5175293	0.13964844	-0.10083008	-0.92260742	0.041015625	0.092773438	0	0	0	0	0	0	0	0	0	0.9387207	0.061279297	0.12988281	0.087890625	-0.018798828	0.022705078	0	44330	0	0	0
429	430	430	Category L	0.23999023	-0.15576172	-0.87597656	-0.21362305	-0.12573242	0.42163086	0	0	29/6/2018	29	6	2018	18:19:45	65985	0.3	18	19	45	0	0.058837891	3.5175293	0.13647461	-0.10131836	-0.92504883	0.15576172	0.12646484	0	0	0	0	0	0	0	0	0	0.94042969	0.059570313	0.20654297	0.10327148	-0.054199219	0.049072266	0	44330	0	0	0
430	431	431	Category L	0.21582031	-0.10791016	-0.89990234	-0.20654297	-0.12402344	0.41821289	0	0	29/6/2018	29	6	2018	18:19:45	65985	0.4	18	19	45	0	0.058837891	3.5175293	0.13574219	-0.10302734	-0.92675781	0.47753906	0.084472656	0	0	0	0	0	0	0	0	0	0.94238281	0.057617188	0.11157227	0.079833984	-0.004638672	0.026855469	0	44330	0	0	0
431	432	432	Category L	0.21582031	-0.11987305	-0.93579102	-0.20581055	-0.12280273	0.41699219	0	0	29/6/2018	29	6	2018	18:19:45	65985	0.5	18	19	45	0	0.058837891	3.5175293	0.13208008	-0.10180664	-0.92626953	0.3215332	0.0859375	0	0	0	0	0	0	0	0	0	0.94116211	0.058837891	0.11083984	0.083496094	-0.017822266	-0.009277344	0	44330	0	0	0
432	433	433	Category L	0.20385742	-0.11987305	-0.89990234	-0.20996094	-0.12744141	0.42163086	0	0	29/6/2018	29	6	2018	18:19:45	65985	0.6	18	19	45	0	0.058837891	3.5175293	0.13110352	-0.10107422	-0.92431641	1.2463379	0.078613281	0	0	0	0	0	0	0	0	0	0.93896484	0.061035156	0.11547852	0.072509766	-0.018554688	0.024414063	0	44330	0	0	0
433	434	434	Category L	0.2277832	-0.13183594	-0.87597656	-0.20849609	-0.12207031	0.41894531	0	0	29/6/2018	29	6	2018	18:19:45	65985	0.7	18	19	45	0	0.058837891	3.5175293	0.12963867	-0.1015625	-0.92700195	0.92236328	0.11450195	0	0	0	0	0	0	0	0	0	0.94140625	0.05859375	0.17919922	0.097900391	-0.030029297	0.051025391	0	44330	0	0	0
434	435	435	Category L	0.2277832	-0.11987305	-0.92382813	-0.20947266	-0.12133789	0.41894531	0	0	29/6/2018	29	6	2018	18:19:45	65985	0.8	18	19	45	0	0.058837891	3.5175293	0.12866211	-0.1027832	-0.92749023	0.87084961	0.1003418	0	0	0	0	0	0	0	0	0	0.94213867	0.057861328	0.11962891	0.098876953	-0.016845703	0.003662109	0	44330	0	0	0
435	436	436	Category L	0.2277832	-0.11987305	-0.88793945	-0.20751953	-0.12817383	0.41967773	0	0	29/6/2018	29	6	2018	18:19:45	65985	0.9	18	19	45	0	0.058837891	3.5175293	0.12548828	-0.10302734	-0.92724609	2.1948242	0.1105957	0	0	0	0	0	0	0	0	0	0.94140625	0.05859375	0.15820313	0.10205078	-0.016601563	0.039306641	0	44330	0	0	0
436	437	437	Category L	0.21582031	-0.14379883	-0.91186523	-0.20825195	-0.12036133	0.41992188	0	0	29/6/2018	29	6	2018	18:19:46	65986	0	18	19	46	0	0.058837891	3.5175293	0.12646484	-0.10253906	-0.92602539	3.6730957	0.099365234	0	0	0	0	0	0	0	0	0	0.94018555	0.059814453	0.14453125	0.089111328	-0.041015625	0.014160156	0	44330	0	0	0
437	438	438	Category L	0.2277832	-0.13183594	-0.87597656	-0.20947266	-0.12133789	0.42089844	0	0	29/6/2018	29	6	2018	18:19:46	65986	0.1	18	19	46	0	0.05859375	3.5175293	0.12426758	-0.1015625	-0.92822266	4.1491699	0.11962891	0	0	0	0	0	0	0	0	0	0.94213867	0.057861328	0.18579102	0.10327148	-0.030029297	0.052246094	0	44330	0	0	0
438	439	439	Category L	0.20385742	-0.11987305	-0.87597656	-0.21435547	-0.12280273	0.42382813	0	0	29/6/2018	29	6	2018	18:19:46	65986	0.2	18	19	46	0	0.05859375	3.5175293	0.1237793	-0.10083008	-0.9296875	2.138916	0.098144531	0	0	0	0	0	0	0	0	0	0.94311523	0.056884766	0.15283203	0.079833984	-0.018798828	0.053710938	0	44330	0	0	0
439	440	440	Category L	0.21582031	-0.11987305	-0.87597656	-0.20751953	-0.12329102	0.41796875	0	0	29/6/2018	29	6	2018	18:19:46	65986	0.3	18	19	46	0	0.05859375	3.5175293	0.12060547	-0.10107422	-0.93041992	0.69995117	0.11108398	0	0	0	0	0	0	0	0	0	0.94384766	0.056152344	0.16821289	0.094970703	-0.018554688	0.054443359	0	44330	0	0	0
440	441	441	Category E	-0.13183594	-0.13183594	-0.80395508	-0.14477539	-0.062255859	0.45556641	0	0	29/6/2018	29	6	2018	18:19:47	65987	0.5	18	19	47	0	0.05859375	3.5175293	0.12133789	-0.098388672	-0.92651367	3.1606445	0.28344727	0	0	0	0	0	0	0	0	0	0.93969727	0.060302734	0.40917969	-0.25317383	-0.033203125	0.12255859	0	44330	0	0	0
441	442	442	Category E	-0.10791016	-0.15576172	-0.86376953	-0.11328125	-0.071777344	0.45898438	0	0	29/6/2018	29	6	2018	18:19:47	65987	0.6	18	19	47	0	0.05859375	3.5175293	0.11938477	-0.096679688	-0.92895508	7.3186035	0.24365234	0	0	0	0	0	0	0	0	0	0.94140625	0.05859375	0.35131836	-0.22729492	-0.058837891	0.065185547	0	44330	0	0	0
442	443	443	Category E	-0.095947266	-0.13183594	-1.4038086	-0.075439453	-0.094726563	0.46166992	0	0	29/6/2018	29	6	2018	18:19:47	65987	0.7	18	19	47	0	0.05859375	3.5175293	0.11865234	-0.094970703	-0.92871094	11.986328	0.52246094	0	0	0	0	0	0	0	0	0	0.94116211	0.058837891	0.7265625	-0.21459961	-0.036621094	-0.47485352	0	44330	0	0	0
443	444	444	Category E	-0.059814453	0.095947266	-1.079834	-0.085205078	-0.1262207	0.45458984	0	0	29/6/2018	29	6	2018	18:19:47	65987	0.8	18	19	47	0	0.05859375	3.5175293	0.1159668	-0.093017578	-0.92944336	15.249756	0.29858398	0	0	0	0	0	0	0	0	0	0.94140625	0.05859375	0.51489258	-0.17578125	0.18896484	-0.15014648	0	44330	0	0	0
444	445	445	Category E	-0.011962891	-0.011962891	-0.82788086	-0.057617188	-0.13574219	0.45141602	0	0	29/6/2018	29	6	2018	18:19:47	65987	0.9	18	19	47	0	0.05859375	3.5175293	0.11474609	-0.092773438	-0.92724609	15.651367	0.18041992	0	0	0	0	0	0	0	0	0	0.93896484	0.061035156	0.30737305	-0.12670898	0.080810547	0.099365234	0	44330	0	0	0
445	446	446	Category E	-0.13183594	0	-0.87597656	-0.082519531	-0.12524414	0.45288086	0	0	29/6/2018	29	6	2018	18:19:48	65988	0	18	19	48	0	0.05859375	3.5175293	0.11523438	-0.093017578	-0.92773438	12.282715	0.26904297	0	0	0	0	0	0	0	0	0	0.93945313	0.060546875	0.39208984	-0.24707031	0.093017578	0.051757813	0	44330	0	0	0
446	447	447	Category E	-0.083984375	-0.083984375	-0.80395508	-0.086914063	-0.13671875	0.45239258	0	0	29/6/2018	29	6	2018	18:19:48	65988	0.1	18	19	48	0	0.05859375	3.5175293	0.11254883	-0.092529297	-0.92944336	7.1789551	0.23339844	0	0	0	0	0	0	0	0	0	0.94091797	0.059082031	0.33105469	-0.1965332	0.008544922	0.12548828	0	44330	0	0	0
447	448	448	Category E	0.035888672	-0.095947266	-0.89990234	-0.020507813	-0.12280273	0.46020508	0	0	29/6/2018	29	6	2018	18:19:48	65988	0.2	18	19	48	0	0.05859375	3.5175293	0.1105957	-0.092041016	-0.93066406	2.1169434	0.081054688	0	0	0	0	0	0	0	0	0	0.94165039	0.058349609	0.109375	-0.074707031	-0.003662109	0.030761719	0	44330	0	0	0
448	449	449	Category E	0.14379883	-0.16796875	-1.1398926	-0.010498047	-0.11816406	0.46069336	0	0	29/6/2018	29	6	2018	18:19:48	65988	0.3	18	19	48	0	0.05859375	3.5175293	0.10717773	-0.091552734	-0.93017578	4.1689453	0.22607422	0	0	0	0	0	0	0	0	0	0.94067383	0.059326172	0.32250977	0.036376953	-0.076171875	-0.20947266	0	44330	0	0	0
449	450	450	Category E	-0.023925781	-0.095947266	-1.0197754	0	-0.1081543	0.46411133	0	0	29/6/2018	29	6	2018	18:19:48	65988	0.4	18	19	48	0	0.05859375	3.5175293	0.10620117	-0.090576172	-0.92919922	9.5202637	0.15844727	0	0	0	0	0	0	0	0	0	0.93969727	0.060302734	0.22583008	-0.13012695	-0.005126953	-0.090332031	0	44330	0	0	0
450	451	451	Category E	0.011962891	-0.14379883	-0.88793945	-0.032226563	-0.12158203	0.45898438	0	0	29/6/2018	29	6	2018	18:19:48	65988	0.5	18	19	48	0	0.05859375	3.5175293	0.10253906	-0.090332031	-0.9309082	12.906982	0.11352539	0	0	0	0	0	0	0	0	0	0.94091797	0.059082031	0.18701172	-0.090576172	-0.053222656	0.04296875	0	44330	0	0	0
451	452	452	Category E	-0.13183594	-0.023925781	-0.98388672	-0.065429688	-0.1262207	0.45214844	0	0	29/6/2018	29	6	2018	18:19:48	65988	0.6	18	19	48	0	0.05859375	3.5175293	0.1015625	-0.089111328	-0.92993164	17.251953	0.24829102	0	0	0	0	0	0	0	0	0	0.93969727	0.060302734	0.35253906	-0.23339844	0.065185547	-0.053710938	0	44330	0	0	0
452	453	453	Category E	0.011962891	0	-0.83984375	-0.091308594	-0.10961914	0.45703125	0	0	29/6/2018	29	6	2018	18:19:48	65988	0.7	18	19	48	0	0.05859375	3.5175293	0.096435547	-0.088378906	-0.93139648	18.819336	0.15283203	0	0	0	0	0	0	0	0	0	0.94067383	0.059326172	0.26464844	-0.084472656	0.088378906	0.091552734	0	44330	0	0	0
453	454	454	Category E	0.083984375	-0.095947266	-1.1398926	-0.09375	-0.099121094	0.45703125	0	0	29/6/2018	29	6	2018	18:19:48	65988	0.8	18	19	48	0	0.05859375	3.5175293	0.094726563	-0.088623047	-0.9309082	20.060547	0.20898438	0	0	0	0	0	0	0	0	0	0.93994141	0.060058594	0.2265625	-0.010742188	-0.007080078	-0.20874023	0	44330	0	0	0
454	455	455	Category E	0	-0.083984375	-1.0678711	-0.086669922	-0.10424805	0.46118164	0	0	29/6/2018	29	6	2018	18:19:48	65988	0.9	18	19	48	0	0.05859375	3.5175293	0.091308594	-0.089599609	-0.93457031	16.677979	0.16162109	0	0	0	0	0	0	0	0	0	0.94335938	0.056640625	0.23022461	-0.091308594	0.005615234	-0.13305664	0	44330	0	0	0
455	456	456	Category E	0.083984375	-0.035888672	-0.85180664	-0.094726563	-0.10595703	0.45996094	0	0	29/6/2018	29	6	2018	18:19:49	65989	0	18	19	49	0	0.05859375	3.5175293	0.089599609	-0.08984375	-0.93554688	10.755859	0.099609375	0	0	0	0	0	0	0	0	0	0.9440918	0.055908203	0.14331055	-0.005615234	0.053955078	0.083740234	0	44330	0	0	0
456	457	457	Category E	-0.14379883	-0.011962891	-1.0078125	-0.087646484	-0.095458984	0.45922852	0	0	29/6/2018	29	6	2018	18:19:49	65989	0.1	18	19	49	0	0.05859375	3.5175293	0.086914063	-0.089599609	-0.9362793	7.0283203	0.25366211	0	0	0	0	0	0	0	0	0	0.94458008	0.055419922	0.37963867	-0.23071289	0.077636719	-0.071289063	0	44330	0	0	0
457	458	458	Category E	0.059814453	-0.16796875	-0.75585938	-0.11645508	-0.099121094	0.4543457	0	0	29/6/2018	29	6	2018	18:19:49	65989	0.2	18	19	49	0	0.05859375	3.5175293	0.084472656	-0.088378906	-0.93579102	1.1665039	0.19848633	0	0	0	0	0	0	0	0	0	0.94384766	0.056152344	0.28442383	-0.024658203	-0.079345703	0.17993164	0	44330	0	0	0
458	459	459	Category E	0.11987305	-0.011962891	-0.89990234	-0.072021484	-0.11279297	0.45800781	0	0	29/6/2018	29	6	2018	18:19:49	65989	0.3	18	19	49	0	0.05859375	3.5175293	0.082763672	-0.088378906	-0.93457031	7.2131348	0.091796875	0	0	0	0	0	0	0	0	0	0.94238281	0.057617188	0.14819336	0.036865234	0.076416016	0.034667969	0	44330	0	0	0
459	460	460	Category E	0.023925781	-0.17993164	-1.079834	-0.075195313	-0.092529297	0.46557617	0	0	29/6/2018	29	6	2018	18:19:49	65989	0.4	18	19	49	0	0.05859375	3.5175293	0.079833984	-0.090332031	-0.9362793	11.959717	0.17797852	0	0	0	0	0	0	0	0	0	0.94384766	0.056152344	0.28881836	-0.055908203	-0.089355469	-0.14331055	0	44330	0	0	0
460	461	461	Category E	0.14379883	-0.071777344	-0.91186523	-0.11108398	-0.095458984	0.45751953	0	0	29/6/2018	29	6	2018	18:19:49	65989	0.5	18	19	49	0	0.05859375	3.5175293	0.078125	-0.090576172	-0.93579102	13.778564	0.072265625	0	0	0	0	0	0	0	0	0	0.94360352	0.056396484	0.10864258	0.065429688	0.018798828	0.023925781	0	44330	0	0	0
461	462	462	Category E	-0.14379883	-0.15576172	-0.97192383	-0.12597656	-0.097900391	0.44946289	0	0	29/6/2018	29	6	2018	18:19:49	65989	0.6	18	19	49	0	0.05859375	3.5175293	0.07421875	-0.090576172	-0.9362793	16.65918	0.23022461	0	0	0	0	0	0	0	0	0	0.94360352	0.056396484	0.31835938	-0.21801758	-0.064941406	-0.035400391	0	44330	0	0	0
462	463	463	Category E	0.059814453	0.035888672	-0.77978516	-0.15893555	-0.098144531	0.44140625	0	0	29/6/2018	29	6	2018	18:19:49	65989	0.7	18	19	49	0	0.05859375	3.5175293	0.073730469	-0.091552734	-0.93359375	19.589111	0.20043945	0	0	0	0	0	0	0	0	0	0.94116211	0.058837891	0.29541016	-0.013916016	0.12744141	0.15380859	0	44330	0	0	0
463	464	464	Category E	-0.059814453	-0.035888672	-1.3078613	-0.14038086	-0.067382813	0.45458984	0	0	29/6/2018	29	6	2018	18:19:49	65989	0.8	18	19	49	0	0.05859375	3.5175293	0.069824219	-0.093017578	-0.93603516	22.869141	0.39770508	0	0	0	0	0	0	0	0	0	0.94335938	0.056640625	0.55859375	-0.12963867	0.057128906	-0.37158203	0	44330	0	0	0
464	465	465	Category E	0.10791016	0.011962891	-0.88793945	-0.18603516	-0.098388672	0.43383789	0	0	29/6/2018	29	6	2018	18:19:49	65989	0.9	18	19	49	0	0.059082031	3.4691895	0.067382813	-0.094238281	-0.93676758	24.807861	0.1237793	0	0	0	0	0	0	0	0	0	0.9440918	0.055908203	0.19555664	0.040283203	0.10620117	0.048828125	0	44330	0	0	0
465	466	466	Category E	-0.16796875	0	-0.88793945	-0.12817383	-0.082275391	0.45654297	0	0	29/6/2018	29	6	2018	18:19:50	65990	0	18	19	50	0	0.059082031	3.4691895	0.0625	-0.094970703	-0.93676758	24.32373	0.25415039	0	0	0	0	0	0	0	0	0	0.94360352	0.056396484	0.37426758	-0.23046875	0.094970703	0.048828125	0	44330	0	0	0
466	467	467	Category E	-0.023925781	-0.083984375	-0.76782227	-0.16870117	-0.090576172	0.44042969	0	0	29/6/2018	29	6	2018	18:19:50	65990	0.1	18	19	50	0	0.059082031	3.4691895	0.059326172	-0.094970703	-0.93481445	26.746338	0.18701172	0	0	0	0	0	0	0	0	0	0.94165039	0.058349609	0.26147461	-0.083251953	0.010986328	0.16699219	0	44330	0	0	0
467	468	468	Category E	0.10791016	-0.14379883	-1.0319824	-0.12573242	-0.09765625	0.45654297	0	0	29/6/2018	29	6	2018	18:19:50	65990	0.2	18	19	50	0	0.059082031	3.4691895	0.0546875	-0.09375	-0.93798828	23.679199	0.11865234	0	0	0	0	0	0	0	0	0	0.94433594	0.055664063	0.19677734	0.052978516	-0.049804688	-0.09375	0	44330	0	0	0
468	469	469	Category E	-0.011962891	-0.13183594	-1.079834	-0.14990234	-0.059814453	0.45556641	0	0	29/6/2018	29	6	2018	18:19:50	65990	0.3	18	19	50	0	0.059082031	3.4691895	0.052978516	-0.093505859	-0.93701172	22.397217	0.16113281	0	0	0	0	0	0	0	0	0	0.94335938	0.056640625	0.24584961	-0.064941406	-0.038085938	-0.14257813	0	44330	0	0	0
469	470	470	Category E	0.15576172	-0.21582031	-1.079834	-0.14379883	-0.081298828	0.45507813	0	0	29/6/2018	29	6	2018	18:19:50	65990	0.4	18	19	50	0	0.059082031	3.4691895	0.047363281	-0.091796875	-0.93896484	19.157471	0.21630859	0	0	0	0	0	0	0	0	0	0.94482422	0.055175781	0.37280273	0.10839844	-0.1237793	-0.140625	0	44330	0	0	0
470	471	471	Category E	-0.071777344	0.023925781	-0.89990234	-0.17553711	-0.075683594	0.44335938	0	0	29/6/2018	29	6	2018	18:19:50	65990	0.5	18	19	50	0	0.059082031	3.4691895	0.04296875	-0.090576172	-0.93969727	13.929932	0.16699219	0	0	0	0	0	0	0	0	0	0.94506836	0.054931641	0.26953125	-0.11474609	0.11450195	0.039794922	0	44330	0	0	0
471	472	472	Category E	0.14379883	-0.095947266	-0.74389648	-0.22192383	-0.051513672	0.42773438	0	0	29/6/2018	29	6	2018	18:19:50	65990	0.6	18	19	50	0	0.059082031	3.4691895	0.041015625	-0.091064453	-0.94335938	10.196533	0.22436523	0	0	0	0	0	0	0	0	0	0.94873047	0.051269531	0.30712891	0.10253906	-0.004638672	0.19946289	0	44330	0	0	0
472	473	473	Category E	0.083984375	-0.16796875	-1.1159668	-0.19360352	-0.056396484	0.44042969	0	0	29/6/2018	29	6	2018	18:19:50	65990	0.7	18	19	50	0	0.059082031	3.4691895	0.037597656	-0.089355469	-0.94213867	3.2824707	0.19604492	0	0	0	0	0	0	0	0	0	0.94702148	0.052978516	0.29858398	0.046142578	-0.078369141	-0.17358398	0	44330	0	0	0
473	474	474	Category E	0.13183594	-0.20385742	-0.97192383	-0.2253418	-0.076171875	0.42456055	0	0	29/6/2018	29	6	2018	18:19:50	65990	0.8	18	19	50	0	0.059082031	3.4691895	0.034912109	-0.087158203	-0.94140625	3.8220215	0.15454102	0	0	0	0	0	0	0	0	0	0.94604492	0.053955078	0.24365234	0.096679688	-0.11645508	-0.030273438	0	44330	0	0	0
474	475	475	Category E	-0.011962891	-0.14379883	-0.88793945	-0.1887207	-0.096679688	0.4309082	0	0	29/6/2018	29	6	2018	18:19:50	65990	0.9	18	19	50	0	0.059082031	3.4691895	0.029296875	-0.087402344	-0.94262695	11.736328	0.088623047	0	0	0	0	0	0	0	0	0	0.94702148	0.052978516	0.15234375	-0.041259766	-0.056152344	0.0546875	0	44330	0	0	0
475	476	476	Category E	0.27587891	-0.071777344	-0.80395508	-0.19628906	-0.13598633	0.42089844	0	0	29/6/2018	29	6	2018	18:19:51	65991	0	18	19	51	0	0.059082031	3.4691895	0.027587891	-0.0859375	-0.93969727	14.995117	0.28320313	0	0	0	0	0	0	0	0	0	0.9440918	0.055908203	0.39819336	0.24804688	0.014160156	0.13574219	0	44330	0	0	0
476	477	477	Category E	0.059814453	-0.047851563	-1.0678711	-0.12451172	-0.14355469	0.43945313	0	0	29/6/2018	29	6	2018	18:19:51	65991	0.1	18	19	51	0	0.059082031	3.4691895	0.022949219	-0.085449219	-0.94458008	14.199219	0.13378906	0	0	0	0	0	0	0	0	0	0.94873047	0.051269531	0.19750977	0.036621094	0.037597656	-0.12304688	0	44330	0	0	0
477	478	478	Category E	0.17993164	-0.083984375	-1.0197754	-0.18310547	-0.14550781	0.42504883	0	0	29/6/2018	29	6	2018	18:19:51	65991	0.2	18	19	51	0	0.059082031	3.4691895	0.019775391	-0.083007813	-0.9453125	12.945313	0.17651367	0	0	0	0	0	0	0	0	0	0.94921875	0.05078125	0.23510742	0.15991211	-0.000732422	-0.07421875	0	44330	0	0	0
478	479	479	Category E	-0.011962891	-0.17993164	-0.99584961	-0.15966797	-0.14746094	0.4284668	0	0	29/6/2018	29	6	2018	18:19:51	65991	0.3	18	19	51	0	0.059082031	3.4691895	0.015380859	-0.080810547	-0.94506836	12.417236	0.11450195	0	0	0	0	0	0	0	0	0	0.94873047	0.051269531	0.17700195	-0.02734375	-0.098876953	-0.050537109	0	44330	0	0	0
479	480	480	Category E	0.26391602	0.095947266	-0.58789063	-0.20629883	-0.13427734	0.41967773	0	0	29/6/2018	29	6	2018	18:19:51	65991	0.4	18	19	51	0	0.059082031	3.4691895	0.009277344	-0.080078125	-0.94628906	10.356689	0.47338867	0	0	0	0	0	0	0	0	0	0.94970703	0.050292969	0.7890625	0.25439453	0.17602539	0.35839844	0	44330	0	0	0
480	481	481	Category E	0.047851563	0.011962891	-1.079834	-0.20922852	-0.10229492	0.42529297	0	0	29/6/2018	29	6	2018	18:19:51	65991	0.5	18	19	51	0	0.059082031	3.4691895	0.0078125	-0.080566406	-0.9465332	4.9421387	0.16699219	0	0	0	0	0	0	0	0	0	0.94995117	0.050048828	0.265625	0.039794922	0.092529297	-0.13305664	0	44330	0	0	0
481	482	482	Category E	0.16796875	0.011962891	-0.89990234	-0.2097168	-0.1184082	0.4206543	0	0	29/6/2018	29	6	2018	18:19:51	65991	0.6	18	19	51	0	0.059082031	3.4691895	0.0078125	-0.081054688	-0.95214844	3.5578613	0.19238281	0	0	0	0	0	0	0	0	0	0.95581055	0.044189453	0.30566406	0.15991211	0.093017578	0.052246094	0	44330	0	0	0
482	483	483	Category E	-0.011962891	0.023925781	-0.97192383	-0.15478516	-0.11132813	0.44140625	0	0	29/6/2018	29	6	2018	18:19:51	65991	0.7	18	19	51	0	0.059082031	3.4691895	0.010009766	-0.079833984	-0.95141602	5.3024902	0.10791016	0	0	0	0	0	0	0	0	0	0.95483398	0.045166016	0.14624023	-0.021972656	0.10375977	-0.020263672	0	44330	0	0	0
483	484	484	Category E	0.15576172	-0.059814453	-0.75585938	-0.18334961	-0.15258789	0.41992188	0	0	29/6/2018	29	6	2018	18:19:51	65991	0.8	18	19	51	0	0.059082031	3.4691895	0.008789063	-0.080322266	-0.94555664	4.2670898	0.2409668	0	0	0	0	0	0	0	0	0	0.94921875	0.05078125	0.35717773	0.14672852	0.020507813	0.18969727	0	44330	0	0	0
484	485	485	Category E	0.25195313	-0.10791016	-0.94799805	-0.11938477	-0.14306641	0.44165039	0	0	29/6/2018	29	6	2018	18:19:51	65991	0.9	18	19	51	0	0.059082031	3.4691895	0.007080078	-0.081298828	-0.94287109	1.6806641	0.24609375	0	0	0	0	0	0	0	0	0	0.94628906	0.053710938	0.27612305	0.24462891	-0.026367188	-0.004882813	0	44330	0	0	0
485	486	486	Category E	0.035888672	-0.083984375	-1.0319824	-0.14672852	-0.10839844	0.44360352	0	0	29/6/2018	29	6	2018	18:19:52	65992	0	18	19	52	0	0.059082031	3.4691895	0.007568359	-0.08203125	-0.9440918	1.1791992	0.092041016	0	0	0	0	0	0	0	0	0	0.94775391	0.052246094	0.11767578	0.028076172	-0.001708984	-0.087646484	0	44330	0	0	0
486	487	487	Category E	0.083984375	-0.095947266	-0.99584961	-0.15649414	-0.12084961	0.43994141	0	0	29/6/2018	29	6	2018	18:19:52	65992	0.1	18	19	52	0	0.059082031	3.4691895	0.007568359	-0.083984375	-0.94799805	0.75683594	0.090820313	0	0	0	0	0	0	0	0	0	0.95166016	0.048339844	0.13598633	0.076171875	-0.01171875	-0.047607422	0	44330	0	0	0
487	488	488	Category E	-0.071777344	-0.083984375	-0.89990234	-0.18066406	-0.10009766	0.43676758	0	0	29/6/2018	29	6	2018	18:19:52	65992	0.2	18	19	52	0	0.059082031	3.4691895	0.010009766	-0.083251953	-0.94824219	1.7255859	0.094970703	0	0	0	0	0	0	0	0	0	0.9519043	0.048095703	0.13085938	-0.081787109	-0.000488281	0.048339844	0	44330	0	0	0
488	489	489	Category E	0.14379883	-0.047851563	-0.86376953	-0.17895508	-0.074707031	0.44262695	0	0	29/6/2018	29	6	2018	18:19:52	65992	0.3	18	19	52	0	0.059082031	3.4691895	0.007080078	-0.083007813	-0.94946289	6.7058105	0.16503906	0	0	0	0	0	0	0	0	0	0.953125	0.046875	0.25756836	0.13647461	0.03515625	0.085693359	0	44330	0	0	0
489	490	490	Category E	-0.095947266	-0.095947266	-1.0439453	-0.1640625	-0.061523438	0.44604492	0	0	29/6/2018	29	6	2018	18:19:52	65992	0.4	18	19	52	0	0.059082031	3.4691895	0.006591797	-0.08203125	-0.9453125	10.334961	0.14282227	0	0	0	0	0	0	0	0	0	0.94897461	0.051025391	0.21459961	-0.10253906	-0.013671875	-0.098388672	0	44330	0	0	0
490	491	491	Category E	0.14379883	-0.011962891	-0.83984375	-0.17260742	-0.051269531	0.45092773	0	0	29/6/2018	29	6	2018	18:19:52	65992	0.5	18	19	52	0	0.059082031	3.4691895	0.0078125	-0.084960938	-0.9465332	11.668457	0.1875	0	0	0	0	0	0	0	0	0	0.95043945	0.049560547	0.31567383	0.13574219	0.072998047	0.10668945	0	44330	0	0	0
491	492	492	Category E	-0.19189453	-0.023925781	-1.0197754	-0.13330078	-0.051513672	0.4609375	0	0	29/6/2018	29	6	2018	18:19:52	65992	0.6	18	19	52	0	0.059082031	3.4691895	0.007568359	-0.085449219	-0.94628906	11.925537	0.22143555	0	0	0	0	0	0	0	0	0	0.95019531	0.049804688	0.33447266	-0.19946289	0.061523438	-0.073242188	0	44330	0	0	0
492	493	493	Category E	0.083984375	-0.14379883	-0.86376953	-0.14038086	-0.079589844	0.45629883	0	0	29/6/2018	29	6	2018	18:19:52	65992	0.7	18	19	52	0	0.059082031	3.4691895	0.008300781	-0.087402344	-0.9453125	16.054199	0.12451172	0	0	0	0	0	0	0	0	0	0.94921875	0.05078125	0.21337891	0.075439453	-0.056152344	0.081542969	0	44330	0	0	0
493	494	494	Category E	-0.035888672	-0.20385742	-1.1638184	-0.092285156	-0.064208984	0.46362305	0	0	29/6/2018	29	6	2018	18:19:52	65992	0.8	18	19	52	0	0.059082031	3.4691895	0.006103516	-0.08984375	-0.94580078	18.186523	0.24926758	0	0	0	0	0	0	0	0	0	0.95019531	0.049804688	0.3737793	-0.041992188	-0.11376953	-0.21777344	0	44330	0	0	0
494	495	495	Category E	0.083984375	-0.11987305	-0.94799805	-0.1875	-0.046142578	0.44384766	0	0	29/6/2018	29	6	2018	18:19:52	65992	0.9	18	19	52	0	0.059082031	3.4691895	0.005615234	-0.090087891	-0.94165039	20.649902	0.083740234	0	0	0	0	0	0	0	0	0	0.94604492	0.053955078	0.11401367	0.078125	-0.029541016	-0.006103516	0	44330	0	0	0
495	496	496	Category E	0.023925781	-0.095947266	-0.97192383	-0.14355469	-0.05078125	0.45581055	0	0	29/6/2018	29	6	2018	18:19:53	65993	0	18	19	53	0	0.059082031	3.4691895	0.005615234	-0.091308594	-0.94213867	20.176758	0.034912109	0	0	0	0	0	0	0	0	0	0.9465332	0.053466797	0.052246094	0.018066406	-0.004394531	-0.029541016	0	44330	0	0	0
496	497	497	Category E	0	-0.011962891	-0.86376953	-0.20605469	-0.017333984	0.44213867	0	0	29/6/2018	29	6	2018	18:19:53	65993	0.1	18	19	53	0	0.059082031	3.4691895	0.005615234	-0.091796875	-0.94238281	19.032227	0.11230469	0	0	0	0	0	0	0	0	0	0.94677734	0.053222656	0.16455078	-0.005615234	0.079833984	0.078613281	0	44330	0	0	0
497	498	498	Category E	0.095947266	-0.14379883	-0.77978516	-0.21459961	0.021484375	0.43969727	0	0	29/6/2018	29	6	2018	18:19:53	65993	0.2	18	19	53	0	0.059082031	3.4691895	0.006591797	-0.09375	-0.94140625	19.491943	0.19116211	0	0	0	0	0	0	0	0	0	0.94604492	0.053955078	0.30078125	0.089111328	-0.049804688	0.16162109	0	44330	0	0	0
498	499	499	Category E	0	-0.23999023	-1.0439453	-0.21459961	0.010253906	0.44116211	0	0	29/6/2018	29	6	2018	18:19:53	65993	0.3	18	19	53	0	0.059082031	3.4691895	0.004638672	-0.093017578	-0.94287109	16.074219	0.17822266	0	0	0	0	0	0	0	0	0	0.94750977	0.052490234	0.25244141	-0.004638672	-0.14672852	-0.10083008	0	44330	0	0	0
499	500	500	Category E	0.095947266	-0.15576172	-0.89990234	-0.19628906	0.005859375	0.44482422	0	0	29/6/2018	29	6	2018	18:19:53	65993	0.4	18	19	53	0	0.059082031	3.4691895	0.004882813	-0.09375	-0.94213867	10.992432	0.11767578	0	0	0	0	0	0	0	0	0	0.94677734	0.053222656	0.19506836	0.090820313	-0.061767578	0.042236328	0	44330	0	0	0
500	501	501	Category E	-0.083984375	-0.11987305	-0.94799805	-0.19628906	-0.005859375	0.44433594	0	0	29/6/2018	29	6	2018	18:19:53	65993	0.5	18	19	53	0	0.059082031	3.4691895	0.004882813	-0.094238281	-0.94262695	5.5844727	0.092773438	0	0	0	0	0	0	0	0	0	0.94726563	0.052734375	0.11987305	-0.088867188	-0.025390625	-0.005126953	0	44330	0	0	0
501	502	502	Category E	0.17993164	-0.20385742	-0.69580078	-0.17407227	-0.030029297	0.45214844	0	0	29/6/2018	29	6	2018	18:19:53	65993	0.6	18	19	53	0	0.059082031	3.4691895	0.004638672	-0.095458984	-0.94140625	4.7575684	0.32055664	0	0	0	0	0	0	0	0	0	0.94628906	0.053710938	0.52905273	0.17504883	-0.1081543	0.24560547	0	44330	0	0	0
502	503	503	Category E	-0.083984375	-0.19189453	-1.1159668	-0.15161133	-0.044189453	0.45483398	0	0	29/6/2018	29	6	2018	18:19:53	65993	0.7	18	19	53	0	0.059082031	3.4691895	0.004638672	-0.095947266	-0.94140625	5.0512695	0.21777344	0	0	0	0	0	0	0	0	0	0.94628906	0.053710938	0.35864258	-0.088623047	-0.095703125	-0.17431641	0	44330	0	0	0
503	504	504	Category E	0.023925781	-0.16796875	-0.92382813	-0.18725586	-0.025878906	0.44824219	0	0	29/6/2018	29	6	2018	18:19:53	65993	0.8	18	19	53	0	0.059082031	3.4691895	0.005371094	-0.096435547	-0.94165039	4.2011719	0.075927734	0	0	0	0	0	0	0	0	0	0.94677734	0.053222656	0.10766602	0.018310547	-0.071289063	0.017822266	0	44330	0	0	0
504	505	505	Category E	-0.17993164	-0.15576172	-0.88793945	-0.18115234	-0.005859375	0.45483398	0	0	29/6/2018	29	6	2018	18:19:53	65993	0.9	18	19	53	0	0.059082031	3.4691895	0.007080078	-0.096923828	-0.9387207	1.4013672	0.20239258	0	0	0	0	0	0	0	0	0	0.94360352	0.056396484	0.29638672	-0.18701172	-0.05859375	0.05078125	0	44330	0	0	0
505	506	506	Category E	-0.035888672	-0.13183594	-0.76782227	-0.16821289	-0.013916016	0.4519043	0	0	29/6/2018	29	6	2018	18:19:54	65994	0	18	19	54	0	0.059082031	3.4691895	0.005371094	-0.098144531	-0.94091797	2.1994629	0.18115234	0	0	0	0	0	0	0	0	0	0.94604492	0.053955078	0.24804688	-0.041259766	-0.033447266	0.1730957	0	44330	0	0	0
506	507	507	Category E	-0.15576172	-0.047851563	-1.1518555	-0.15039063	-0.005371094	0.46240234	0	0	29/6/2018	29	6	2018	18:19:54	65994	0.1	18	19	54	0	0.059082031	3.4691895	0.010009766	-0.099609375	-0.94213867	5.7905273	0.27197266	0	0	0	0	0	0	0	0	0	0.94750977	0.052490234	0.42724609	-0.16577148	0.051757813	-0.20947266	0	44330	0	0	0
507	508	508	Category E	0.071777344	-0.083984375	-0.82788086	-0.14697266	-0.044677734	0.45874023	0	0	29/6/2018	29	6	2018	18:19:54	65994	0.2	18	19	54	0	0.059082031	3.4691895	0.009277344	-0.10058594	-0.94482422	6.6018066	0.13354492	0	0	0	0	0	0	0	0	0	0.95019531	0.049804688	0.19604492	0.062255859	0.016601563	0.11694336	0	44330	0	0	0
508	509	509	Category E	-0.23999023	0.011962891	-1.0559082	-0.10180664	-0.041748047	0.46484375	0	0	29/6/2018	29	6	2018	18:19:54	65994	0.3	18	19	54	0	0.059082031	3.4691895	0.010742188	-0.099609375	-0.94335938	3.5996094	0.29663086	0	0	0	0	0	0	0	0	0	0.94848633	0.051513672	0.47485352	-0.25073242	0.11157227	-0.11230469	0	44330	0	0	0
509	510	510	Category E	-0.095947266	-0.047851563	-0.93579102	-0.12719727	-0.080322266	0.45751953	0	0	29/6/2018	29	6	2018	18:19:54	65994	0.4	18	19	54	0	0.059082031	3.4691895	0.015136719	-0.099121094	-0.94262695	2.6435547	0.12255859	0	0	0	0	0	0	0	0	0	0.94799805	0.052001953	0.16967773	-0.11108398	0.051269531	0.006835938	0	44330	0	0	0
510	511	511	Category E	0.047851563	-0.14379883	-1.1879883	-0.063232422	-0.092529297	0.46484375	0	0	29/6/2018	29	6	2018	18:19:54	65994	0.5	18	19	54	0	0.059082031	3.4691895	0.015380859	-0.098388672	-0.94067383	6.3046875	0.25341797	0	0	0	0	0	0	0	0	0	0.94580078	0.054199219	0.32470703	0.032226563	-0.045166016	-0.24707031	0	44330	0	0	0
511	512	512	Category E	-0.059814453	0.011962891	-0.82788086	-0.12304688	-0.074462891	0.46191406	0	0	29/6/2018	29	6	2018	18:19:54	65994	0.6	18	19	54	0	0.059082031	3.4691895	0.016601563	-0.1003418	-0.94067383	6.7946777	0.17651367	0	0	0	0	0	0	0	0	0	0.94604492	0.053955078	0.30175781	-0.076416016	0.11230469	0.11279297	0	44330	0	0	0
512	513	513	Category E	-0.011962891	0.047851563	-0.83984375	-0.11425781	-0.067871094	0.45898438	0	0	29/6/2018	29	6	2018	18:19:54	65994	0.7	18	19	54	0	0.059082031	3.4691895	0.014648438	-0.10009766	-0.94091797	3.5026855	0.18139648	0	0	0	0	0	0	0	0	0	0.9465332	0.053466797	0.27612305	-0.026611328	0.14794922	0.10107422	0	44330	0	0	0
513	514	514	Category E	-0.20385742	-0.14379883	-0.97192383	-0.16308594	-0.064208984	0.45117188	0	0	29/6/2018	29	6	2018	18:19:54	65994	0.8	18	19	54	0	0.059082031	3.4691895	0.016845703	-0.098388672	-0.93847656	0.86230469	0.2277832	0	0	0	0	0	0	0	0	0	0.94384766	0.056152344	0.29956055	-0.22070313	-0.045166016	-0.033203125	0	44330	0	0	0
514	515	515	Category E	0.083984375	0	-0.70776367	-0.15307617	-0.042724609	0.45849609	0	0	29/6/2018	29	6	2018	18:19:54	65994	0.9	18	19	54	0	0.059082031	3.4691895	0.016601563	-0.095947266	-0.93945313	3.7355957	0.25952148	0	0	0	0	0	0	0	0	0	0.94433594	0.055664063	0.39501953	0.067138672	0.095947266	0.23168945	0	44330	0	0	0
515	516	516	Category E	-0.14379883	-0.083984375	-1.2719727	-0.12695313	-0.031005859	0.46166992	0	0	29/6/2018	29	6	2018	18:19:55	65995	0	18	19	55	0	0.059082031	3.4691895	0.019042969	-0.094238281	-0.93896484	7.6489258	0.37060547	0	0	0	0	0	0	0	0	0	0.9440918	0.055908203	0.50610352	-0.1628418	0.010253906	-0.33276367	0	44330	0	0	0
516	517	517	Category E	-0.047851563	0.047851563	-0.97192383	-0.18041992	-0.058837891	0.44555664	0	0	29/6/2018	29	6	2018	18:19:55	65995	0.1	18	19	55	0	0.059082031	3.4691895	0.015136719	-0.093505859	-0.94116211	6.7973633	0.15771484	0	0	0	0	0	0	0	0	0	0.94580078	0.054199219	0.23486328	-0.062988281	0.14135742	-0.030517578	0	44330	0	0	0
517	518	518	Category E	-0.11987305	0.047851563	-0.85180664	-0.11889648	-0.002685547	0.46630859	0	0	29/6/2018	29	6	2018	18:19:55	65995	0.2	18	19	55	0	0.059082031	3.4691895	0.015869141	-0.09375	-0.93945313	5.3869629	0.21484375	0	0	0	0	0	0	0	0	0	0.9440918	0.055908203	0.36499023	-0.13574219	0.14160156	0.087646484	0	44330	0	0	0
518	519	519	Category E	-0.27587891	-0.059814453	-0.97192383	-0.16748047	-0.028564453	0.45166016	0	0	29/6/2018	29	6	2018	18:19:55	65995	0.3	18	19	55	0	0.059082031	3.4691895	0.015869141	-0.094238281	-0.93945313	6.8706055	0.2956543	0	0	0	0	0	0	0	0	0	0.94433594	0.055664063	0.35864258	-0.29174805	0.034423828	-0.032226563	0	44330	0	0	0
519	520	520	Category E	0.095947266	-0.15576172	-0.89990234	-0.13305664	-0.033447266	0.4621582	0	0	29/6/2018	29	6	2018	18:19:55	65995	0.4	18	19	55	0	0.059082031	3.4691895	0.017333984	-0.093017578	-0.94018555	9.0981445	0.1081543	0	0	0	0	0	0	0	0	0	0.94482422	0.055175781	0.18139648	0.078369141	-0.0625	0.040283203	0	44330	0	0	0
520	521	521	Category E	-0.13183594	-0.17993164	-1.2597656	-0.095703125	-0.025390625	0.46948242	0	0	29/6/2018	29	6	2018	18:19:55	65995	0.5	18	19	55	0	0.059082031	3.4691895	0.016113281	-0.094482422	-0.94360352	8.0007324	0.35913086	0	0	0	0	0	0	0	0	0	0.94848633	0.051513672	0.54931641	-0.14794922	-0.085205078	-0.31591797	0	44330	0	0	0
521	522	522	Category E	0.071777344	-0.047851563	-0.80395508	-0.16552734	-0.000488281	0.45800781	0	0	29/6/2018	29	6	2018	18:19:55	65995	0.6	18	19	55	0	0.059082031	3.4691895	0.015380859	-0.096679688	-0.94189453	7.0205078	0.15673828	0	0	0	0	0	0	0	0	0	0.94702148	0.052978516	0.24316406	0.056152344	0.048828125	0.13793945	0	44330	0	0	0
522	523	523	Category E	-0.20385742	-0.16796875	-0.93579102	-0.13623047	-0.012451172	0.46191406	0	0	29/6/2018	29	6	2018	18:19:55	65995	0.7	18	19	55	0	0.059082031	3.4691895	0.012939453	-0.096679688	-0.94091797	9.4829102	0.22827148	0	0	0	0	0	0	0	0	0	0.94604492	0.053955078	0.29321289	-0.21679688	-0.071044922	0.005126953	0	44330	0	0	0
523	524	524	Category E	-0.19189453	0	-0.85180664	-0.21728516	0.008300781	0.43823242	0	0	29/6/2018	29	6	2018	18:19:55	65995	0.8	18	19	55	0	0.059082031	3.4691895	0.015136719	-0.096191406	-0.94165039	12.727539	0.24560547	0	0	0	0	0	0	0	0	0	0.94677734	0.053222656	0.39355469	-0.20703125	0.096191406	0.08984375	0	44330	0	0	0
524	525	525	Category E	0.023925781	-0.059814453	-0.93579102	-0.18945313	0.042480469	0.44970703	0	0	29/6/2018	29	6	2018	18:19:55	65995	0.9	18	19	55	0	0.059082031	3.4691895	0.014404297	-0.095458984	-0.94506836	12.729248	0.038085938	0	0	0	0	0	0	0	0	0	0.94995117	0.050048828	0.054443359	0.009277344	0.035644531	0.009277344	0	44330	0	0	0
525	526	526	Category E	-0.13183594	-0.15576172	-1.1757813	-0.19262695	0.035644531	0.44726563	0	0	29/6/2018	29	6	2018	18:19:56	65996	0	18	19	56	0	0.059082031	3.4691895	0.013916016	-0.094482422	-0.94287109	10.217285	0.28125	0	0	0	0	0	0	0	0	0	0.94775391	0.052246094	0.43945313	-0.14575195	-0.061035156	-0.23266602	0	44330	0	0	0
526	527	527	Category E	0.11987305	-0.035888672	-0.82788086	-0.20043945	0.031982422	0.44897461	0	0	29/6/2018	29	6	2018	18:19:56	65996	0.1	18	19	56	0	0.059082031	3.4691895	0.011962891	-0.093505859	-0.94140625	10.25	0.16674805	0	0	0	0	0	0	0	0	0	0.94604492	0.053955078	0.27880859	0.10766602	0.057617188	0.11352539	0	44330	0	0	0
527	528	528	Category E	-0.20385742	-0.071777344	-0.99584961	-0.17089844	0.018066406	0.45141602	0	0	29/6/2018	29	6	2018	18:19:56	65996	0.2	18	19	56	0	0.059082031	3.4691895	0.011230469	-0.093505859	-0.93945313	6.8251953	0.22338867	0	0	0	0	0	0	0	0	0	0.9440918	0.055908203	0.29321289	-0.21508789	0.021728516	-0.056152344	0	44330	0	0	0
528	529	529	Category E	0.10791016	-0.095947266	-0.81591797	-0.19897461	-0.014648438	0.44018555	0	0	29/6/2018	29	6	2018	18:19:56	65996	0.3	18	19	56	0	0.059082031	3.4691895	0.014648438	-0.093505859	-0.94335938	2.3669434	0.15771484	0	0	0	0	0	0	0	0	0	0.94799805	0.052001953	0.22290039	0.093017578	-0.002441406	0.12744141	0	44330	0	0	0
529	530	530	Category E	0.071777344	-0.32397461	-1.1159668	-0.1418457	-0.015869141	0.46240234	0	0	29/6/2018	29	6	2018	18:19:56	65996	0.4	18	19	56	0	0.059082031	3.4691895	0.013916016	-0.095703125	-0.94628906	0.32543945	0.28979492	0	0	0	0	0	0	0	0	0	0.95117188	0.048828125	0.45532227	0.057617188	-0.22802734	-0.16943359	0	44330	0	0	0
530	531	531	Category E	0	-0.17993164	-0.87597656	-0.19628906	0.021484375	0.44580078	0	0	29/6/2018	29	6	2018	18:19:56	65996	0.5	18	19	56	0	0.059082031	3.4691895	0.017333984	-0.095947266	-0.94360352	2.1328125	0.10913086	0	0	0	0	0	0	0	0	0	0.94873047	0.051269531	0.16894531	-0.017333984	-0.083740234	0.067626953	0	44330	0	0	0
531	532	532	Category E	-0.083984375	-0.17993164	-0.88793945	-0.18383789	0.010498047	0.44995117	0	0	29/6/2018	29	6	2018	18:19:56	65996	0.6	18	19	56	0	0.059082031	3.4691895	0.014892578	-0.09765625	-0.94482422	4.2792969	0.140625	0	0	0	0	0	0	0	0	0	0.95019531	0.049804688	0.23803711	-0.098876953	-0.08203125	0.056884766	0	44330	0	0	0
532	533	533	Category E	-0.16796875	-0.19189453	-0.88793945	-0.23291016	0.016845703	0.4309082	0	0	29/6/2018	29	6	2018	18:19:56	65996	0.7	18	19	56	0	0.059082031	3.4691895	0.017578125	-0.098144531	-0.94311523	8.2927246	0.21508789	0	0	0	0	0	0	0	0	0	0.94848633	0.051513672	0.33447266	-0.18554688	-0.093505859	0.055175781	0	44330	0	0	0
533	534	534	Category E	0.047851563	-0.11987305	-0.81591797	-0.21508789	0.031005859	0.44677734	0	0	29/6/2018	29	6	2018	18:19:56	65996	0.8	18	19	56	0	0.059082031	3.4691895	0.018554688	-0.098144531	-0.94287109	10.08374	0.13208008	0	0	0	0	0	0	0	0	0	0.94799805	0.052001953	0.17773438	0.029052734	-0.021484375	0.12695313	0	44330	0	0	0
534	535	535	Category E	0	-0.17993164	-1.1037598	-0.19189453	0.017089844	0.44677734	0	0	29/6/2018	29	6	2018	18:19:56	65996	0.9	18	19	56	0	0.059082031	3.4691895	0.018798828	-0.095947266	-0.94116211	13.310059	0.18383789	0	0	0	0	0	0	0	0	0	0.94628906	0.053710938	0.26538086	-0.018798828	-0.083740234	-0.16235352	0	44330	0	0	0
535	536	536	Category E	0.095947266	-0.083984375	-0.86376953	-0.19555664	-0.039794922	0.44067383	0	0	29/6/2018	29	6	2018	18:19:57	65997	0	18	19	57	0	0.059082031	3.4691895	0.018798828	-0.095703125	-0.94042969	16.917236	0.10913086	0	0	0	0	0	0	0	0	0	0.94555664	0.054443359	0.16552734	0.076904297	0.01171875	0.076660156	0	44330	0	0	0
536	537	537	Category E	-0.071777344	-0.15576172	-0.92382813	-0.14990234	-0.043945313	0.45581055	0	0	29/6/2018	29	6	2018	18:19:57	65997	0.111	18	19	57	0	0.059082031	3.4691895	0.017578125	-0.095458984	-0.94067383	21.057373	0.10888672	0	0	0	0	0	0	0	0	0	0.94555664	0.054443359	0.16625977	-0.089355469	-0.060058594	0.016845703	0	44330	0	0	0
537	538	538	Category E	-0.10791016	-0.10791016	-0.87597656	-0.18774414	-0.068603516	0.43847656	0	0	29/6/2018	29	6	2018	18:19:57	65997	0.222	18	19	57	0	0.059082031	3.4691895	0.018798828	-0.096435547	-0.94067383	22.993164	0.14282227	0	0	0	0	0	0	0	0	0	0.94580078	0.054199219	0.20288086	-0.12670898	-0.011230469	0.064697266	0	44330	0	0	0
538	539	539	Category E	0.15576172	-0.071777344	-0.83984375	-0.13964844	-0.088134766	0.45507813	0	0	29/6/2018	29	6	2018	18:19:57	65997	0.333	18	19	57	0	0.059082031	3.4691895	0.020263672	-0.095214844	-0.94238281	23.945068	0.17138672	0	0	0	0	0	0	0	0	0	0.94750977	0.052490234	0.26147461	0.13525391	0.0234375	0.10253906	0	44330	0	0	0
539	540	540	Category E	0.023925781	-0.21582031	-1.1279297	-0.10668945	-0.10522461	0.45581055	0	0	29/6/2018	29	6	2018	18:19:57	65997	0.444	18	19	57	0	0.059082031	3.4691895	0.020751953	-0.094482422	-0.94189453	26.327148	0.22192383	0	0	0	0	0	0	0	0	0	0.94677734	0.053222656	0.31005859	0.002929688	-0.12109375	-0.18579102	0	44330	0	0	0
540	541	541	Category E	0.11987305	-0.17993164	-0.81591797	-0.14599609	-0.1015625	0.44799805	0	0	29/6/2018	29	6	2018	18:19:57	65997	0.555	18	19	57	0	0.059082031	3.5449219	0.018798828	-0.093261719	-0.94262695	27.575684	0.18359375	0	0	0	0	0	0	0	0	0	0.94750977	0.052490234	0.31420898	0.10083008	-0.086425781	0.12670898	0	44330	0	0	0
541	542	542	Category E	-0.15576172	-0.19189453	-0.97192383	-0.14111328	-0.13061523	0.44140625	0	0	29/6/2018	29	6	2018	18:19:57	65997	0.666	18	19	57	0	0.059082031	3.5449219	0.018798828	-0.094238281	-0.94213867	29.723633	0.20239258	0	0	0	0	0	0	0	0	0	0.94702148	0.052978516	0.30200195	-0.17456055	-0.097412109	-0.029541016	0	44330	0	0	0
542	543	543	Category E	0.13183594	0	-0.80395508	-0.15576172	-0.12084961	0.43823242	0	0	29/6/2018	29	6	2018	18:19:57	65997	0.777	18	19	57	0	0.059082031	3.5449219	0.019287109	-0.091796875	-0.9440918	29.380127	0.20166016	0	0	0	0	0	0	0	0	0	0.94873047	0.051269531	0.34423828	0.11230469	0.091796875	0.14013672	0	44330	0	0	0
543	544	544	Category E	0.071777344	-0.083984375	-1.0559082	-0.13134766	-0.11254883	0.44482422	0	0	29/6/2018	29	6	2018	18:19:57	65997	0.888	18	19	57	0	0.059082031	3.5449219	0.021728516	-0.090332031	-0.94482422	30.880371	0.12182617	0	0	0	0	0	0	0	0	0	0.94921875	0.05078125	0.16723633	0.049804688	0.006347656	-0.11083984	0	44330	0	0	0
544	545	545	Category E	-0.023925781	-0.071777344	-1.0678711	-0.15258789	-0.12719727	0.44018555	0	0	29/6/2018	29	6	2018	18:19:58	65998	0	18	19	58	0	0.059082031	3.5449219	0.023193359	-0.088134766	-0.94506836	31.54126	0.13232422	0	0	0	0	0	0	0	0	0	0.94946289	0.050537109	0.1862793	-0.047119141	0.016357422	-0.12255859	0	44330	0	0	0
545	546	546	Category E	0.19189453	-0.13183594	-0.99584961	-0.11572266	-0.11352539	0.44824219	0	0	29/6/2018	29	6	2018	18:19:58	65998	0.09	18	19	58	0	0.059082031	3.5449219	0.025634766	-0.086425781	-0.94458008	32.078369	0.17944336	0	0	0	0	0	0	0	0	0	0.94873047	0.051269531	0.26245117	0.16601563	-0.045166016	-0.051269531	0	44330	0	0	0
546	547	547	Category E	-0.071777344	-0.15576172	-0.98388672	-0.10473633	-0.13842773	0.44702148	0	0	29/6/2018	29	6	2018	18:19:58	65998	0.181	18	19	58	0	0.059082031	3.5449219	0.025146484	-0.085205078	-0.94604492	35.805908	0.12573242	0	0	0	0	0	0	0	0	0	0.95019531	0.049804688	0.20532227	-0.096923828	-0.0703125	-0.037597656	0	44330	0	0	0
547	548	548	Category E	0.2277832	-0.059814453	-0.89990234	-0.13354492	-0.15576172	0.43896484	0	0	29/6/2018	29	6	2018	18:19:58	65998	0.272	18	19	58	0	0.059082031	3.5449219	0.030273438	-0.083984375	-0.94189453	34.842285	0.203125	0	0	0	0	0	0	0	0	0	0.94604492	0.053955078	0.26367188	0.19726563	0.024169922	0.041992188	0	44330	0	0	0
548	549	549	Category E	0.3359375	-0.10791016	-1.0319824	-0.081298828	-0.15209961	0.44433594	0	0	29/6/2018	29	6	2018	18:19:58	65998	0.363	18	19	58	0	0.059082031	3.5449219	0.032470703	-0.081542969	-0.9453125	31.698486	0.31640625	0	0	0	0	0	0	0	0	0	0.94921875	0.05078125	0.41601563	0.30322266	-0.026123047	-0.086425781	0	44330	0	0	0
549	550	550	Category E	0.17993164	-0.14379883	-0.91186523	-0.14233398	-0.14599609	0.43310547	0	0	29/6/2018	29	6	2018	18:19:58	65998	0.454	18	19	58	0	0.059082031	3.5449219	0.038330078	-0.083007813	-0.94165039	26.714355	0.15673828	0	0	0	0	0	0	0	0	0	0.94604492	0.053955078	0.23193359	0.14135742	-0.060546875	0.029785156	0	44330	0	0	0
550	551	551	Category E	0.011962891	-0.14379883	-0.89990234	-0.13867188	-0.15795898	0.43505859	0	0	29/6/2018	29	6	2018	18:19:58	65998	0.545	18	19	58	0	0.059082031	3.5449219	0.041748047	-0.083251953	-0.94140625	24.480957	0.079101563	0	0	0	0	0	0	0	0	0	0.94604492	0.053955078	0.13183594	-0.029785156	-0.060302734	0.041503906	0	44330	0	0	0
551	552	552	Category E	0	-0.071777344	-0.77978516	-0.21582031	-0.15917969	0.40600586	0	0	29/6/2018	29	6	2018	18:19:58	65998	0.636	18	19	58	0	0.059082031	3.5449219	0.039794922	-0.083007813	-0.93945313	20.922607	0.16479492	0	0	0	0	0	0	0	0	0	0.94384766	0.056152344	0.2109375	-0.039794922	0.011230469	0.15966797	0	44330	0	0	0
552	553	553	Category E	0.26391602	-0.023925781	-0.91186523	-0.1953125	-0.1418457	0.4230957	0	0	29/6/2018	29	6	2018	18:19:58	65998	0.727	18	19	58	0	0.059082031	3.5449219	0.044189453	-0.083740234	-0.93945313	14.800049	0.22924805	0	0	0	0	0	0	0	0	0	0.94433594	0.055664063	0.30712891	0.21948242	0.059814453	0.027587891	0	44330	0	0	0
553	554	554	Category E	0.095947266	-0.011962891	-1.0439453	-0.16357422	-0.13134766	0.43579102	0	0	29/6/2018	29	6	2018	18:19:58	65998	0.818	18	19	58	0	0.059082031	3.5449219	0.048339844	-0.084472656	-0.94140625	9.1208496	0.1340332	0	0	0	0	0	0	0	0	0	0.9465332	0.053466797	0.22241211	0.047363281	0.072509766	-0.10229492	0	44330	0	0	0
554	555	555	Category E	0.19189453	-0.011962891	-0.86376953	-0.14331055	-0.14477539	0.43408203	0	0	29/6/2018	29	6	2018	18:19:58	65998	0.909	18	19	58	0	0.059082031	3.5449219	0.051513672	-0.084472656	-0.94067383	6.7277832	0.17553711	0	0	0	0	0	0	0	0	0	0.94580078	0.054199219	0.28955078	0.14013672	0.072509766	0.076904297	0	44330	0	0	0
555	556	556	Category E	-0.047851563	0	-0.97192383	-0.098632813	-0.14453125	0.44506836	0	0	29/6/2018	29	6	2018	18:19:59	65999	0	18	19	59	0	0.059082031	3.5449219	0.052734375	-0.085693359	-0.94140625	8.4099121	0.13574219	0	0	0	0	0	0	0	0	0	0.94677734	0.053222656	0.21679688	-0.10058594	0.085693359	-0.030273438	0	44330	0	0	0
556	557	557	Category E	0.11987305	-0.071777344	-0.92382813	-0.10913086	-0.16040039	0.43945313	0	0	29/6/2018	29	6	2018	18:19:59	65999	0.1	18	19	59	0	0.059082031	3.5449219	0.053710938	-0.085693359	-0.93823242	3.2675781	0.068847656	0	0	0	0	0	0	0	0	0	0.94360352	0.056396484	0.094238281	0.065917969	0.013916016	0.014404297	0	44330	0	0	0
557	558	558	Category E	0.19189453	-0.11987305	-1.0319824	-0.051757813	-0.15576172	0.44702148	0	0	29/6/2018	29	6	2018	18:19:59	65999	0.2	18	19	59	0	0.059082031	3.5449219	0.057128906	-0.087646484	-0.93579102	0.094726563	0.16821289	0	0	0	0	0	0	0	0	0	0.94165039	0.058349609	0.26245117	0.13452148	-0.031982422	-0.095947266	0	44330	0	0	0
558	559	559	Category E	0.095947266	-0.083984375	-1.0439453	-0.071533203	-0.15136719	0.44750977	0	0	29/6/2018	29	6	2018	18:19:59	65999	0.3	18	19	59	0	0.059082031	3.5449219	0.061279297	-0.090576172	-0.93920898	1.5180664	0.11035156	0	0	0	0	0	0	0	0	0	0.94555664	0.054443359	0.14575195	0.034423828	0.006591797	-0.10449219	0	44330	0	0	0
559	560	560	Category E	0.17993164	-0.035888672	-0.86376953	-0.092529297	-0.15063477	0.4440918	0	0	29/6/2018	29	6	2018	18:19:59	65999	0.4	18	19	59	0	0.059082031	3.5449219	0.066650391	-0.092529297	-0.93994141	1.0087891	0.14770508	0	0	0	0	0	0	0	0	0	0.94677734	0.053222656	0.24609375	0.11303711	0.056640625	0.076171875	0	44330	0	0	0
560	561	561	Category E	-0.011962891	-0.15576172	-0.94799805	-0.11254883	-0.15844727	0.44042969	0	0	29/6/2018	29	6	2018	18:19:59	65999	0.5	18	19	59	0	0.059082031	3.5449219	0.067138672	-0.092529297	-0.93969727	1.9421387	0.10131836	0	0	0	0	0	0	0	0	0	0.94677734	0.053222656	0.15014648	-0.079101563	-0.062988281	-0.008056641	0	44330	0	0	0
561	562	562	Category E	-0.035888672	0.011962891	-0.82788086	-0.15136719	-0.15209961	0.42675781	0	0	29/6/2018	29	6	2018	18:19:59	65999	0.6	18	19	59	0	0.059082031	3.5449219	0.068603516	-0.092529297	-0.93579102	5.6750488	0.18310547	0	0	0	0	0	0	0	0	0	0.94311523	0.056884766	0.31738281	-0.10449219	0.10449219	0.10791016	0	44330	0	0	0
562	563	563	Category E	0.16796875	0.059814453	-1.0319824	-0.15185547	-0.13549805	0.43798828	0	0	29/6/2018	29	6	2018	18:19:59	65999	0.7	18	19	59	0	0.059082031	3.5449219	0.070556641	-0.092285156	-0.93505859	3.1074219	0.20483398	0	0	0	0	0	0	0	0	0	0.94238281	0.057617188	0.34594727	0.097167969	0.15209961	-0.096679688	0	44330	0	0	0
563	564	564	Category E	0.095947266	0	-1.0197754	-0.1484375	-0.14746094	0.4309082	0	0	29/6/2018	29	6	2018	18:19:59	65999	0.8	18	19	59	0	0.059082031	3.5449219	0.075683594	-0.092529297	-0.9387207	2.2312012	0.12451172	0	0	0	0	0	0	0	0	0	0.94628906	0.053710938	0.19384766	0.020019531	0.092529297	-0.080810547	0	44330	0	0	0
564	565	565	Category E	0.20385742	-0.023925781	-0.77978516	-0.13793945	-0.14746094	0.43212891	0	0	29/6/2018	29	6	2018	18:19:59	65999	0.9	18	19	59	0	0.059082031	3.5449219	0.078613281	-0.093017578	-0.94067383	4.447998	0.21508789	0	0	0	0	0	0	0	0	0	0.94848633	0.051513672	0.35522461	0.125	0.069091797	0.16088867	0	44330	0	0	0
565	566	566	Category E	-0.10791016	0	-0.89990234	-0.12768555	-0.14306641	0.43847656	0	0	29/6/2018	29	6	2018	18:20:00	66000	0	18	20	0	0	0.059082031	3.5449219	0.081298828	-0.092285156	-0.93896484	6.2485352	0.21411133	0	0	0	0	0	0	0	0	0	0.94702148	0.052978516	0.32055664	-0.18920898	0.092285156	0.0390625	0	44330	0	0	0
566	567	567	Category E	0.023925781	-0.095947266	-0.83984375	-0.16064453	-0.1574707	0.42529297	0	0	29/6/2018	29	6	2018	18:20:00	66000	0.1	18	20	0	0	0.059082031	3.5449219	0.081542969	-0.089599609	-0.9375	5.1520996	0.11352539	0	0	0	0	0	0	0	0	0	0.9453125	0.0546875	0.16137695	-0.057617188	-0.006103516	0.09765625	0	44330	0	0	0
567	568	568	Category E	0.19189453	-0.083984375	-1.2119141	-0.099609375	-0.15600586	0.43969727	0	0	29/6/2018	29	6	2018	18:20:00	66000	0.2	18	20	0	0	0.059082031	3.5449219	0.087646484	-0.089111328	-0.93774414	4.1008301	0.29296875	0	0	0	0	0	0	0	0	0	0.94628906	0.053710938	0.38330078	0.10400391	0.005126953	-0.27392578	0	44330	0	0	0
568	569	569	Category E	0.095947266	-0.23999023	-1.1037598	-0.090332031	-0.12182617	0.45263672	0	0	29/6/2018	29	6	2018	18:20:00	66000	0.3	18	20	0	0	0.059082031	3.5449219	0.090332031	-0.087890625	-0.94140625	5.732666	0.22216797	0	0	0	0	0	0	0	0	0	0.94995117	0.050048828	0.31958008	0.005371094	-0.15185547	-0.16210938	0	44330	0	0	0
569	570	570	Category E	0.16796875	-0.10791016	-0.83984375	-0.095947266	-0.14282227	0.44921875	0	0	29/6/2018	29	6	2018	18:20:00	66000	0.4	18	20	0	0	0.059082031	3.5449219	0.092041016	-0.089355469	-0.94360352	5.390625	0.12988281	0	0	0	0	0	0	0	0	0	0.95239258	0.047607422	0.19799805	0.075683594	-0.018310547	0.10375977	0	44330	0	0	0
570	571	571	Category E	-0.047851563	-0.15576172	-0.93579102	-0.12280273	-0.13256836	0.44189453	0	0	29/6/2018	29	6	2018	18:20:00	66000	0.5	18	20	0	0	0.059082031	3.5449219	0.093505859	-0.086669922	-0.93774414	1.6269531	0.15722656	0	0	0	0	0	0	0	0	0	0.94628906	0.053710938	0.21240234	-0.14135742	-0.068847656	0.001953125	0	44330	0	0	0
571	572	572	Category E	0.023925781	-0.059814453	-0.87597656	-0.16357422	-0.12402344	0.43383789	0	0	29/6/2018	29	6	2018	18:20:00	66000	0.6	18	20	0	0	0.059082031	3.5449219	0.092041016	-0.083740234	-0.93969727	1.0222168	0.096435547	0	0	0	0	0	0	0	0	0	0.94799805	0.052001953	0.15600586	-0.068115234	0.023925781	0.063720703	0	44330	0	0	0
572	573	573	Category E	0.15576172	-0.14379883	-0.83984375	-0.13671875	-0.11230469	0.44555664	0	0	29/6/2018	29	6	2018	18:20:00	66000	0.7	18	20	0	0	0.059082031	3.5449219	0.092773438	-0.082519531	-0.94165039	0.69750977	0.13452148	0	0	0	0	0	0	0	0	0	0.94995117	0.050048828	0.22607422	0.062744141	-0.061035156	0.10180664	0	44330	0	0	0
573	574	574	Category E	0	-0.023925781	-1.0319824	-0.12890625	-0.11816406	0.44287109	0	0	29/6/2018	29	6	2018	18:20:00	66000	0.8	18	20	0	0	0.059082031	3.5449219	0.09765625	-0.08203125	-0.94238281	1.9655762	0.14477539	0	0	0	0	0	0	0	0	0	0.95092773	0.049072266	0.24536133	-0.09765625	0.058105469	-0.089355469	0	44330	0	0	0
574	575	575	Category E	0.083984375	-0.10791016	-0.88793945	-0.12475586	-0.12915039	0.44287109	0	0	29/6/2018	29	6	2018	18:20:00	66000	0.9	18	20	0	0	0.059082031	3.5449219	0.099609375	-0.081298828	-0.94750977	5.5646973	0.067138672	0	0	0	0	0	0	0	0	0	0.95629883	0.043701172	0.10180664	-0.015625	-0.026367188	0.059570313	0	44330	0	0	0
575	576	576	Category E	-0.083984375	-0.071777344	-0.98388672	-0.089599609	-0.11914063	0.45678711	0	0	29/6/2018	29	6	2018	18:20:01	66001	0	18	20	1	0	0.059082031	3.5449219	0.10009766	-0.078369141	-0.94506836	9.5385742	0.18823242	0	0	0	0	0	0	0	0	0	0.95361328	0.046386719	0.22949219	-0.18408203	0.006591797	-0.038574219	0	44330	0	0	0
576	577	577	Category E	0.10791016	-0.095947266	-0.87597656	-0.086425781	-0.1340332	0.44750977	0	0	29/6/2018	29	6	2018	18:20:01	66001	0.111	18	20	1	0	0.059082031	3.5449219	0.10083008	-0.077392578	-0.94506836	9.4777832	0.071777344	0	0	0	0	0	0	0	0	0	0.95361328	0.046386719	0.094482422	0.006835938	-0.018310547	0.069091797	0	44330	0	0	0
577	578	578	Category E	0.20385742	-0.047851563	-0.91186523	-0.01171875	-0.13696289	0.45629883	0	0	29/6/2018	29	6	2018	18:20:01	66001	0.222	18	20	1	0	0.059082031	3.5449219	0.10131836	-0.075927734	-0.94482422	7.7746582	0.11132813	0	0	0	0	0	0	0	0	0	0.95336914	0.046630859	0.16381836	0.10229492	0.028076172	0.032958984	0	44330	0	0	0
578	579	579	Category E	0.035888672	-0.16796875	-1.0078125	-0.009521484	-0.13012695	0.45849609	0	0	29/6/2018	29	6	2018	18:20:01	66001	0.333	18	20	1	0	0.059326172	3.5513672	0.10449219	-0.074951172	-0.94335938	8.579834	0.13208008	0	0	0	0	0	0	0	0	0	0.95214844	0.047851563	0.22558594	-0.068603516	-0.092773438	-0.064208984	0	44330	0	0	0
579	580	580	Category E	-0.047851563	-0.059814453	-0.95996094	-0.053466797	-0.16894531	0.44482422	0	0	29/6/2018	29	6	2018	18:20:01	66001	0.444	18	20	1	0	0.059326172	3.5513672	0.10498047	-0.074951172	-0.94677734	11.500732	0.15405273	0	0	0	0	0	0	0	0	0	0.95556641	0.044433594	0.18115234	-0.15283203	0.015136719	-0.012939453	0	44330	0	0	0
580	581	581	Category E	-0.083984375	-0.19189453	-0.91186523	-0.094970703	-0.1496582	0.4440918	0	0	29/6/2018	29	6	2018	18:20:01	66001	0.555	18	20	1	0	0.059326172	3.5513672	0.10668945	-0.07421875	-0.94335938	11.802002	0.22631836	0	0	0	0	0	0	0	0	0	0.95239258	0.047607422	0.34008789	-0.19067383	-0.11743164	0.031494141	0	44330	0	0	0
581	582	582	Category E	0.21582031	-0.011962891	-0.83984375	-0.080078125	-0.14355469	0.44946289	0	0	29/6/2018	29	6	2018	18:20:01	66001	0.666	18	20	1	0	0.059326172	3.5513672	0.10766602	-0.072753906	-0.94433594	9.822998	0.16210938	0	0	0	0	0	0	0	0	0	0.953125	0.046875	0.2734375	0.10791016	0.060791016	0.10449219	0	44330	0	0	0
582	583	583	Category E	0.095947266	-0.071777344	-1.1757813	-0.10107422	-0.12841797	0.45214844	0	0	29/6/2018	29	6	2018	18:20:01	66001	0.777	18	20	1	0	0.059326172	3.5513672	0.11010742	-0.071777344	-0.94458008	9.0263672	0.23144531	0	0	0	0	0	0	0	0	0	0.95361328	0.046386719	0.24536133	-0.014160156	0	-0.23095703	0	44330	0	0	0
583	584	584	Category E	0.15576172	0	-0.94799805	-0.10644531	-0.15600586	0.43969727	0	0	29/6/2018	29	6	2018	18:20:01	66001	0.888	18	20	1	0	0.059326172	3.5513672	0.10693359	-0.072509766	-0.94604492	8.8444824	0.087158203	0	0	0	0	0	0	0	0	0	0.95483398	0.045166016	0.12280273	0.048583984	0.072509766	-0.001708984	0	44330	0	0	0
584	585	585	Category E	0.011962891	-0.023925781	-0.83984375	-0.090576172	-0.14892578	0.4440918	0	0	29/6/2018	29	6	2018	18:20:02	66002	0	18	20	2	0	0.059326172	3.5513672	0.10839844	-0.073730469	-0.94287109	9.826416	0.1496582	0	0	0	0	0	0	0	0	0	0.9519043	0.048095703	0.24951172	-0.096435547	0.049804688	0.10302734	0	44330	0	0	0
585	586	586	Category E	-0.071777344	-0.023925781	-0.88793945	-0.12133789	-0.14477539	0.43945313	0	0	29/6/2018	29	6	2018	18:20:02	66002	0.1	18	20	2	0	0.059326172	3.5513672	0.11132813	-0.074707031	-0.94458008	5.7912598	0.19824219	0	0	0	0	0	0	0	0	0	0.95385742	0.046142578	0.29052734	-0.18310547	0.05078125	0.056640625	0	44330	0	0	0
586	587	587	Category E	0.25195313	0.047851563	-0.82788086	-0.10571289	-0.15917969	0.43945313	0	0	29/6/2018	29	6	2018	18:20:02	66002	0.2	18	20	2	0	0.059326172	3.5513672	0.10986328	-0.073486328	-0.94384766	2.9958496	0.2199707	0	0	0	0	0	0	0	0	0	0.953125	0.046875	0.37939453	0.1418457	0.12133789	0.1159668	0	44330	0	0	0
587	588	588	Category E	0.25195313	0.10791016	-1.0917969	-0.051513672	-0.15209961	0.44921875	0	0	29/6/2018	29	6	2018	18:20:02	66002	0.3	18	20	2	0	0.059326172	3.5513672	0.11157227	-0.072509766	-0.94165039	3.1555176	0.27319336	0	0	0	0	0	0	0	0	0	0.95092773	0.049072266	0.47070313	0.14013672	0.18041992	-0.14990234	0	44330	0	0	0
588	589	589	Category E	0.21582031	-0.10791016	-0.76782227	-0.091552734	-0.13305664	0.4465332	0	0	29/6/2018	29	6	2018	18:20:02	66002	0.4	18	20	2	0	0.059326172	3.5513672	0.10644531	-0.072753906	-0.94262695	0.14501953	0.20898438	0	0	0	0	0	0	0	0	0	0.95141602	0.048583984	0.3190918	0.10913086	-0.034912109	0.17480469	0	44330	0	0	0
589	590	590	Category E	0.17993164	-0.071777344	-0.92382813	-0.099121094	-0.13574219	0.44824219	0	0	29/6/2018	29	6	2018	18:20:02	66002	0.5	18	20	2	0	0.059326172	3.5513672	0.10302734	-0.073242188	-0.93969727	2.418457	0.078369141	0	0	0	0	0	0	0	0	0	0.94824219	0.051757813	0.094238281	0.076660156	0.001464844	0.015869141	0	44330	0	0	0
590	591	591	Category E	-0.095947266	-0.10791016	-1.0197754	-0.18115234	-0.13647461	0.42919922	0	0	29/6/2018	29	6	2018	18:20:02	66002	0.6	18	20	2	0	0.059326172	3.5513672	0.10131836	-0.072509766	-0.94067383	3.0068359	0.21533203	0	0	0	0	0	0	0	0	0	0.94897461	0.051025391	0.31152344	-0.19726563	-0.03515625	-0.078857422	0	44330	0	0	0
591	592	592	Category E	0.27587891	-0.047851563	-0.83984375	-0.21508789	-0.10839844	0.41918945	0	0	29/6/2018	29	6	2018	18:20:02	66002	0.7	18	20	2	0	0.059326172	3.5513672	0.1015625	-0.072753906	-0.94311523	5.1931152	0.20410156	0	0	0	0	0	0	0	0	0	0.95141602	0.048583984	0.30249023	0.17407227	0.024902344	0.10327148	0	44330	0	0	0
592	593	593	Category E	0.3359375	-0.023925781	-0.99584961	-0.1796875	-0.079101563	0.44140625	0	0	29/6/2018	29	6	2018	18:20:02	66002	0.8	18	20	2	0	0.059326172	3.5513672	0.099609375	-0.074462891	-0.94287109	7.6171875	0.24707031	0	0	0	0	0	0	0	0	0	0.95117188	0.048828125	0.33935547	0.23608398	0.050537109	-0.052734375	0	44330	0	0	0
593	594	594	Category E	0.047851563	-0.14379883	-0.89990234	-0.20288086	-0.10180664	0.42944336	0	0	29/6/2018	29	6	2018	18:20:02	66002	0.9	18	20	2	0	0.059326172	3.5513672	0.092773438	-0.078857422	-0.94360352	11.288574	0.090087891	0	0	0	0	0	0	0	0	0	0.95166016	0.048339844	0.15356445	-0.044921875	-0.064697266	0.043701172	0	44330	0	0	0
594	595	595	Category E	0.17993164	-0.095947266	-0.77978516	-0.18188477	-0.10449219	0.43603516	0	0	29/6/2018	29	6	2018	18:20:03	66003	0	18	20	3	0	0.059326172	3.5513672	0.088134766	-0.080566406	-0.94116211	12.772705	0.1862793	0	0	0	0	0	0	0	0	0	0.94873047	0.051269531	0.26831055	0.091552734	-0.015136719	0.16137695	0	44330	0	0	0
595	596	596	Category E	-0.071777344	-0.071777344	-1.0078125	-0.17651367	-0.10766602	0.43969727	0	0	29/6/2018	29	6	2018	18:20:03	66003	0.1	18	20	3	0	0.059326172	3.5513672	0.078613281	-0.077148438	-0.94140625	12.137207	0.16455078	0	0	0	0	0	0	0	0	0	0.94775391	0.052246094	0.22216797	-0.15039063	0.005371094	-0.066162109	0	44330	0	0	0
596	597	597	Category E	0.2277832	-0.11987305	-0.79199219	-0.15405273	-0.12426758	0.4362793	0	0	29/6/2018	29	6	2018	18:20:03	66003	0.2	18	20	3	0	0.059326172	3.5513672	0.075927734	-0.079345703	-0.9440918	15.638428	0.21850586	0	0	0	0	0	0	0	0	0	0.95043945	0.049560547	0.34423828	0.15161133	-0.040283203	0.15209961	0	44330	0	0	0
597	598	598	Category E	0.21582031	-0.17993164	-1.1159668	-0.11572266	-0.12890625	0.44580078	0	0	29/6/2018	29	6	2018	18:20:03	66003	0.3	18	20	3	0	0.059326172	3.5513672	0.072265625	-0.079833984	-0.94555664	16.558594	0.24389648	0	0	0	0	0	0	0	0	0	0.9519043	0.048095703	0.41357422	0.14331055	-0.099853516	-0.17016602	0	44330	0	0	0
598	599	599	Category E	0.14379883	-0.21582031	-1.0319824	-0.13256836	-0.11083984	0.44482422	0	0	29/6/2018	29	6	2018	18:20:03	66003	0.4	18	20	3	0	0.059326172	3.5513672	0.067871094	-0.078125	-0.94433594	14.364502	0.1796875	0	0	0	0	0	0	0	0	0	0.94995117	0.050048828	0.30078125	0.075683594	-0.13745117	-0.087402344	0	44330	0	0	0
599	600	600	Category E	0.13183594	-0.16796875	-0.88793945	-0.15722656	-0.11547852	0.44018555	0	0	29/6/2018	29	6	2018	18:20:03	66003	0.5	18	20	3	0	0.059326172	3.5513672	0.063964844	-0.078613281	-0.94335938	13.018311	0.125	0	0	0	0	0	0	0	0	0	0.94873047	0.051269531	0.21240234	0.067626953	-0.089111328	0.055419922	0	44330	0	0	0
600	601	601	Category E	-0.011962891	-0.17993164	-0.94799805	-0.19384766	-0.12207031	0.42724609	0	0	29/6/2018	29	6	2018	18:20:03	66003	0.6	18	20	3	0	0.059326172	3.5513672	0.059326172	-0.079833984	-0.9440918	13.894775	0.12280273	0	0	0	0	0	0	0	0	0	0.94921875	0.05078125	0.17504883	-0.071289063	-0.099853516	-0.003662109	0	44330	0	0	0
601	602	602	Category E	0.23999023	-0.023925781	-0.74389648	-0.22143555	-0.10839844	0.42089844	0	0	29/6/2018	29	6	2018	18:20:03	66003	0.7	18	20	3	0	0.059326172	3.5513672	0.057128906	-0.079589844	-0.94213867	13.113037	0.27539063	0	0	0	0	0	0	0	0	0	0.94726563	0.052734375	0.43676758	0.18261719	0.055664063	0.19824219	0	44330	0	0	0
602	603	603	Category E	0.19189453	-0.19189453	-1.223877	-0.18383789	-0.091308594	0.43701172	0	0	29/6/2018	29	6	2018	18:20:03	66003	0.8	18	20	3	0	0.059326172	3.5513672	0.055419922	-0.080566406	-0.94091797	11.189209	0.33300781	0	0	0	0	0	0	0	0	0	0.94604492	0.053955078	0.53027344	0.13623047	-0.11108398	-0.28271484	0	44330	0	0	0
603	604	604	Category E	0.047851563	-0.035888672	-0.99584961	-0.22607422	-0.12939453	0.4074707	0	0	29/6/2018	29	6	2018	18:20:03	66003	0.9	18	20	3	0	0.059326172	3.5513672	0.054199219	-0.084716797	-0.94262695	9.206543	0.072509766	0	0	0	0	0	0	0	0	0	0.94799805	0.052001953	0.10864258	-0.006347656	0.048828125	-0.052978516	0	44330	0	0	0
604	605	605	Category E	0.23999023	0.011962891	-0.80395508	-0.17675781	-0.11767578	0.43066406	0	0	29/6/2018	29	6	2018	18:20:04	66004	0	18	20	4	0	0.059326172	3.5513672	0.0546875	-0.086425781	-0.94287109	6.8444824	0.25146484	0	0	0	0	0	0	0	0	0	0.94848633	0.051513672	0.42260742	0.18505859	0.098388672	0.13891602	0	44330	0	0	0
605	606	606	Category E	-0.11987305	0.047851563	-1.0559082	-0.18041992	-0.12426758	0.43237305	0	0	29/6/2018	29	6	2018	18:20:04	66004	0.09	18	20	4	0	0.059326172	3.5513672	0.052734375	-0.088378906	-0.9440918	6.328125	0.24658203	0	0	0	0	0	0	0	0	0	0.94970703	0.050292969	0.4206543	-0.17260742	0.13623047	-0.11157227	0	44330	0	0	0
606	607	607	Category E	0.61181641	0	-0.86376953	-0.20532227	-0.15405273	0.40527344	0	0	29/6/2018	29	6	2018	18:20:04	66004	0.181	18	20	4	0	0.059326172	3.5513672	0.0546875	-0.090332031	-0.94335938	3.1403809	0.56982422	0	0	0	0	0	0	0	0	0	0.94921875	0.05078125	0.72729492	0.55688477	0.090332031	0.079589844	0	44330	0	0	0
607	608	608	Category E	0.011962891	0.035888672	-1.2839355	-0.11108398	-0.17138672	0.43823242	0	0	29/6/2018	29	6	2018	18:20:04	66004	0.272	18	20	4	0	0.059326172	3.5513672	0.052978516	-0.08984375	-0.94360352	2.7519531	0.36499023	0	0	0	0	0	0	0	0	0	0.94921875	0.05078125	0.50708008	-0.041015625	0.12573242	-0.34008789	0	44330	0	0	0
608	609	609	Category E	0.25195313	-0.21582031	-0.99584961	-0.21020508	-0.17431641	0.40283203	0	0	29/6/2018	29	6	2018	18:20:04	66004	0.363	18	20	4	0	0.059326172	3.5513672	0.051513672	-0.090332031	-0.93823242	4.5820313	0.24316406	0	0	0	0	0	0	0	0	0	0.9440918	0.055908203	0.38305664	0.20019531	-0.12524414	-0.057373047	0	44330	0	0	0
609	610	610	Category E	0.17993164	-0.10791016	-0.63598633	-0.12280273	-0.1875	0.4206543	0	0	29/6/2018	29	6	2018	18:20:04	66004	0.454	18	20	4	0	0.059326172	3.5513672	0.052734375	-0.088867188	-0.93530273	4.2731934	0.32568359	0	0	0	0	0	0	0	0	0	0.94091797	0.059082031	0.4453125	0.12695313	-0.018798828	0.29931641	0	44330	0	0	0
610	611	611	Category E	-0.10791016	0.059814453	-1.0439453	-0.10913086	-0.171875	0.43432617	0	0	29/6/2018	29	6	2018	18:20:04	66004	0.545	18	20	4	0	0.059326172	3.5513672	0.052734375	-0.088867188	-0.93994141	2.9291992	0.24243164	0	0	0	0	0	0	0	0	0	0.94555664	0.054443359	0.41333008	-0.16064453	0.14868164	-0.10375977	0	44330	0	0	0
611	612	612	Category E	-0.023925781	-0.083984375	-1.0439453	-0.16943359	-0.15649414	0.42211914	0	0	29/6/2018	29	6	2018	18:20:04	66004	0.636	18	20	4	0	0.059326172	3.5513672	0.0546875	-0.087646484	-0.93896484	7.1943359	0.13110352	0	0	0	0	0	0	0	0	0	0.94458008	0.055419922	0.18725586	-0.078613281	0.003662109	-0.10473633	0	44330	0	0	0
612	613	613	Category E	0.21582031	-0.16796875	-0.93579102	-0.10888672	-0.1472168	0.4387207	0	0	29/6/2018	29	6	2018	18:20:04	66004	0.727	18	20	4	0	0.059326172	3.5513672	0.056640625	-0.086914063	-0.93823242	11.553223	0.17822266	0	0	0	0	0	0	0	0	0	0.9440918	0.055908203	0.24243164	0.15893555	-0.080810547	0.002441406	0	44330	0	0	0
613	614	614	Category E	0.20385742	-0.059814453	-1.2358398	-0.10205078	-0.14794922	0.44091797	0	0	29/6/2018	29	6	2018	18:20:04	66004	0.818	18	20	4	0	0.059326172	3.5513672	0.056396484	-0.086669922	-0.93823242	13.422363	0.33276367	0	0	0	0	0	0	0	0	0	0.9440918	0.055908203	0.47167969	0.1472168	0.026855469	-0.29736328	0	44330	0	0	0
614	615	615	Category E	0.047851563	0.059814453	-0.89990234	-0.10986328	-0.15356445	0.44042969	0	0	29/6/2018	29	6	2018	18:20:04	66004	0.909	18	20	4	0	0.059326172	3.5513672	0.057617188	-0.088134766	-0.93530273	13.964844	0.15258789	0	0	0	0	0	0	0	0	0	0.94116211	0.058837891	0.19335938	-0.009765625	0.14794922	0.035400391	0	44330	0	0	0
615	616	616	Category E	0.15576172	0	-0.86376953	-0.082763672	-0.15161133	0.44946289	0	0	29/6/2018	29	6	2018	18:20:05	66005	0	18	20	5	0	0.059326172	3.5513672	0.058837891	-0.086914063	-0.93481445	15.16333	0.14819336	0	0	0	0	0	0	0	0	0	0.94067383	0.059326172	0.25512695	0.096679688	0.086914063	0.071044922	0	44330	0	0	0
616	617	617	Category E	-0.047851563	-0.047851563	-0.91186523	-0.093261719	-0.14111328	0.44726563	0	0	29/6/2018	29	6	2018	18:20:05	66005	0.111	18	20	5	0	0.058837891	3.5304199	0.063232422	-0.086181641	-0.9375	18.988037	0.12036133	0	0	0	0	0	0	0	0	0	0.94360352	0.056396484	0.17529297	-0.11108398	0.038330078	0.025634766	0	44330	0	0	0
617	618	618	Category E	0.14379883	-0.023925781	-0.75585938	-0.096679688	-0.1550293	0.44580078	0	0	29/6/2018	29	6	2018	18:20:05	66005	0.222	18	20	5	0	0.058837891	3.5304199	0.064697266	-0.088134766	-0.93896484	15.0354	0.2097168	0	0	0	0	0	0	0	0	0	0.9453125	0.0546875	0.32666016	0.078857422	0.064208984	0.18310547	0	44330	0	0	0
618	619	619	Category E	0.20385742	-0.071777344	-1.1159668	-0.042480469	-0.15209961	0.45141602	0	0	29/6/2018	29	6	2018	18:20:05	66005	0.333	18	20	5	0	0.058837891	3.5304199	0.064453125	-0.08984375	-0.93701172	17.201172	0.22729492	0	0	0	0	0	0	0	0	0	0.94360352	0.056396484	0.3359375	0.13916016	0.018066406	-0.17871094	0	44330	0	0	0
619	620	620	Category E	0.16796875	-0.15576172	-0.85180664	-0.049316406	-0.13012695	0.45922852	0	0	29/6/2018	29	6	2018	18:20:05	66005	0.444	18	20	5	0	0.058837891	3.5304199	0.063476563	-0.089599609	-0.93579102	16.770996	0.14916992	0	0	0	0	0	0	0	0	0	0.94213867	0.057861328	0.25415039	0.10424805	-0.065917969	0.083984375	0	44330	0	0	0
620	621	621	Category E	0.19189453	-0.059814453	-0.88793945	-0.060058594	-0.13916016	0.45288086	0	0	29/6/2018	29	6	2018	18:20:05	66005	0.555	18	20	5	0	0.058837891	3.5304199	0.063964844	-0.091064453	-0.93505859	13.612305	0.13964844	0	0	0	0	0	0	0	0	0	0.94189453	0.058105469	0.20629883	0.12768555	0.03125	0.047119141	0	44330	0	0	0
621	622	622	Category E	0.035888672	-0.11987305	-0.98388672	-0.099121094	-0.1340332	0.44824219	0	0	29/6/2018	29	6	2018	18:20:05	66005	0.666	18	20	5	0	0.058837891	3.5304199	0.067382813	-0.090576172	-0.93505859	11.42041	0.064941406	0	0	0	0	0	0	0	0	0	0.94189453	0.058105469	0.109375	-0.031494141	-0.029052734	-0.048583984	0	44330	0	0	0
622	623	623	Category E	-0.11987305	-0.047851563	-0.93579102	-0.16113281	-0.12792969	0.43505859	0	0	29/6/2018	29	6	2018	18:20:05	66005	0.777	18	20	5	0	0.058837891	3.5304199	0.066162109	-0.091796875	-0.93896484	8.7207031	0.19116211	0	0	0	0	0	0	0	0	0	0.94580078	0.054199219	0.23339844	-0.18603516	0.043945313	0.003173828	0	44330	0	0	0
623	624	624	Category E	0.19189453	-0.19189453	-0.79199219	-0.16113281	-0.1237793	0.43603516	0	0	29/6/2018	29	6	2018	18:20:05	66005	0.888	18	20	5	0	0.058837891	3.5304199	0.064697266	-0.090820313	-0.93481445	8.3361816	0.21606445	0	0	0	0	0	0	0	0	0	0.94140625	0.05859375	0.37060547	0.12695313	-0.10083008	0.14282227	0	44330	0	0	0
624	625	625	Category E	0.20385742	-0.14379883	-1.1999512	-0.12719727	-0.11938477	0.45288086	0	0	29/6/2018	29	6	2018	18:20:06	66006	0	18	20	6	0	0.058837891	3.5304199	0.063964844	-0.091308594	-0.93310547	1.9985352	0.30541992	0	0	0	0	0	0	0	0	0	0.93969727	0.060302734	0.45874023	0.13964844	-0.052246094	-0.26660156	0	44330	0	0	0
625	626	626	Category E	0.083984375	-0.047851563	-0.94799805	-0.11938477	-0.12036133	0.45019531	0	0	29/6/2018	29	6	2018	18:20:06	66006	0.1	18	20	6	0	0.058837891	3.5304199	0.061035156	-0.092041016	-0.93383789	6.3703613	0.051757813	0	0	0	0	0	0	0	0	0	0.94042969	0.059570313	0.081054688	0.022705078	0.044189453	-0.013916016	0	44330	0	0	0
626	627	627	Category E	0.059814453	-0.059814453	-0.80395508	-0.10717773	-0.12036133	0.44848633	0	0	29/6/2018	29	6	2018	18:20:06	66006	0.2	18	20	6	0	0.058837891	3.5304199	0.060058594	-0.093505859	-0.93286133	9.3029785	0.13305664	0	0	0	0	0	0	0	0	0	0.93945313	0.060546875	0.1628418	-0.000244141	0.033691406	0.12890625	0	44330	0	0	0
627	628	628	Category E	-0.17993164	-0.083984375	-0.97192383	-0.12207031	-0.12890625	0.44677734	0	0	29/6/2018	29	6	2018	18:20:06	66006	0.3	18	20	6	0	0.058837891	3.5304199	0.054931641	-0.096679688	-0.93359375	9.2770996	0.23828125	0	0	0	0	0	0	0	0	0	0.94018555	0.059814453	0.28588867	-0.23486328	0.012695313	-0.038085938	0	44330	0	0	0
628	629	629	Category E	0.059814453	-0.15576172	-0.80395508	-0.085449219	-0.1394043	0.44946289	0	0	29/6/2018	29	6	2018	18:20:06	66006	0.4	18	20	6	0	0.058837891	3.5304199	0.047851563	-0.098388672	-0.93676758	14.451416	0.14501953	0	0	0	0	0	0	0	0	0	0.94311523	0.056884766	0.2019043	0.01171875	-0.057128906	0.1328125	0	44330	0	0	0
629	630	630	Category E	0.047851563	-0.083984375	-0.99584961	-0.0390625	-0.10400391	0.46142578	0	0	29/6/2018	29	6	2018	18:20:06	66006	0.5	18	20	6	0	0.058837891	3.5304199	0.045166016	-0.099365234	-0.94213867	16.266357	0.055908203	0	0	0	0	0	0	0	0	0	0.94848633	0.051513672	0.071533203	0.002441406	0.015380859	-0.053466797	0	44330	0	0	0
630	631	631	Category E	0.023925781	-0.15576172	-1.0917969	-0.028076172	-0.08984375	0.46972656	0	0	29/6/2018	29	6	2018	18:20:06	66006	0.6	18	20	6	0	0.058837891	3.5304199	0.041992188	-0.10083008	-0.94482422	15.178711	0.15771484	0	0	0	0	0	0	0	0	0	0.95117188	0.048828125	0.2199707	-0.018066406	-0.0546875	-0.14672852	0	44330	0	0	0
631	632	632	Category E	-0.14379883	-0.21582031	-0.76782227	-0.041259766	-0.07421875	0.46875	0	0	29/6/2018	29	6	2018	18:20:06	66006	0.7	18	20	6	0	0.058837891	3.5304199	0.040283203	-0.10180664	-0.94335938	13.267822	0.27880859	0	0	0	0	0	0	0	0	0	0.94970703	0.050292969	0.47363281	-0.18408203	-0.11376953	0.17553711	0	44330	0	0	0
632	633	633	Category E	-0.29980469	-0.37182617	-0.97192383	-0.062255859	-0.086669922	0.46484375	0	0	29/6/2018	29	6	2018	18:20:06	66006	0.8	18	20	6	0	0.058837891	3.5304199	0.033935547	-0.10229492	-0.94287109	18.553955	0.42993164	0	0	0	0	0	0	0	0	0	0.94921875	0.05078125	0.63208008	-0.33374023	-0.26928711	-0.028808594	0	44330	0	0	0
633	634	634	Category E	-0.26391602	-0.14379883	-0.83984375	-0.071533203	-0.081542969	0.46704102	0	0	29/6/2018	29	6	2018	18:20:06	66006	0.9	18	20	6	0	0.058837891	3.5304199	0.028564453	-0.10400391	-0.94018555	24.66333	0.31176758	0	0	0	0	0	0	0	0	0	0.94628906	0.053710938	0.43261719	-0.29248047	-0.039550781	0.1003418	0	44330	0	0	0
634	635	635	Category E	-0.56396484	0.26391602	-0.87597656	-0.013916016	-0.062255859	0.47241211	0	0	29/6/2018	29	6	2018	18:20:07	66007	0	18	20	7	0	0.058837891	3.5304199	0.027587891	-0.10253906	-0.9387207	22.196045	0.69873047	0	0	0	0	0	0	0	0	0	0.94482422	0.055175781	1.0209961	-0.59155273	0.36645508	0.062744141	0	44330	0	0	0
635	636	636	Category E	-0.27587891	-0.17993164	-1.1879883	0.099609375	-0.089111328	0.46166992	0	0	29/6/2018	29	6	2018	18:20:07	66007	0.1	18	20	7	0	0.058837891	3.5304199	0.024414063	-0.1027832	-0.94067383	18.689941	0.39648438	0	0	0	0	0	0	0	0	0	0.9465332	0.053466797	0.62451172	-0.30029297	-0.076904297	-0.24707031	0	44330	0	0	0
636	637	637	Category E	-0.16796875	-0.10791016	-1.0559082	0.049804688	-0.083007813	0.46679688	0	0	29/6/2018	29	6	2018	18:20:07	66007	0.2	18	20	7	0	0.058837891	3.5304199	0.021728516	-0.10327148	-0.94238281	18.447998	0.22094727	0	0	0	0	0	0	0	0	0	0.94824219	0.051757813	0.30761719	-0.18969727	-0.004394531	-0.11328125	0	44330	0	0	0
637	638	638	Category E	-0.16796875	0	-0.92382813	0.1015625	-0.10595703	0.45654297	0	0	29/6/2018	29	6	2018	18:20:07	66007	0.3	18	20	7	0	0.058837891	3.5304199	0.018798828	-0.1015625	-0.94677734	17.552246	0.21411133	0	0	0	0	0	0	0	0	0	0.95239258	0.047607422	0.31176758	-0.18676758	0.1015625	0.022949219	0	44330	0	0	0
638	639	639	Category E	-0.20385742	-0.10791016	-0.95996094	0.056396484	-0.11962891	0.46020508	0	0	29/6/2018	29	6	2018	18:20:07	66007	0.4	18	20	7	0	0.058837891	3.5304199	0.014648438	-0.10009766	-0.9453125	6.5319824	0.21923828	0	0	0	0	0	0	0	0	0	0.95068359	0.049316406	0.24072266	-0.21850586	-0.007568359	-0.014404297	0	44330	0	0	0
639	640	640	Category E	-0.19189453	-0.14379883	-0.92382813	0.014892578	-0.11889648	0.46118164	0	0	29/6/2018	29	6	2018	18:20:07	66007	0.5	18	20	7	0	0.058837891	3.5304199	0.009765625	-0.099121094	-0.94360352	0.6652832	0.20751953	0	0	0	0	0	0	0	0	0	0.94897461	0.051025391	0.26611328	-0.20166016	-0.044433594	0.019775391	0	44330	0	0	0
640	641	641	Category E	-0.19189453	-0.13183594	-0.80395508	-0.013671875	-0.10839844	0.46459961	0	0	29/6/2018	29	6	2018	18:20:07	66007	0.6	18	20	7	0	0.058837891	3.5304199	0.005371094	-0.097412109	-0.94287109	5.4594727	0.24365234	0	0	0	0	0	0	0	0	0	0.94775391	0.052246094	0.37036133	-0.19726563	-0.034179688	0.13891602	0	44330	0	0	0
641	642	642	Category E	-0.16796875	-0.059814453	-0.73193359	-0.009277344	-0.10717773	0.46362305	0	0	29/6/2018	29	6	2018	18:20:07	66007	0.7	18	20	7	0	0.058837891	3.5304199	0.003417969	-0.098632813	-0.94067383	10.144287	0.27270508	0	0	0	0	0	0	0	0	0	0.94580078	0.054199219	0.41894531	-0.17138672	0.038818359	0.20874023	0	44330	0	0	0
642	643	643	Category E	0.071777344	-0.2878418	-1.1638184	0.006103516	-0.10742188	0.46606445	0	0	29/6/2018	29	6	2018	18:20:07	66007	0.8	18	20	7	0	0.058837891	3.5304199	-0.002929688	-0.097412109	-0.9453125	21.561768	0.29907227	0	0	0	0	0	0	0	0	0	0.95019531	0.049804688	0.48364258	0.074707031	-0.19018555	-0.21826172	0	44330	0	0	0
643	644	644	Category E	0.13183594	-0.13183594	-1.0439453	0.023681641	-0.11083984	0.46264648	0	0	29/6/2018	29	6	2018	18:20:07	66007	0.9	18	20	7	0	0.058837891	3.5304199	-0.008056641	-0.096435547	-0.94213867	32.329346	0.17651367	0	0	0	0	0	0	0	0	0	0.94726563	0.052734375	0.27685547	0.13989258	-0.03515625	-0.1015625	0	44330	0	0	0
644	645	645	Category E	0.047851563	-0.16796875	-0.87597656	0.009765625	-0.11621094	0.4621582	0	0	29/6/2018	29	6	2018	18:20:08	66008	0	18	20	8	0	0.058837891	3.5304199	-0.010498047	-0.099609375	-0.94140625	33.820068	0.11108398	0	0	0	0	0	0	0	0	0	0.94677734	0.053222656	0.19189453	0.058349609	-0.068115234	0.065429688	0	44330	0	0	0
645	646	646	Category E	0.035888672	-0.16796875	-0.83984375	-0.057617188	-0.15063477	0.4519043	0	0	29/6/2018	29	6	2018	18:20:08	66008	0.1	18	20	8	0	0.058837891	3.5304199	-0.019775391	-0.099121094	-0.94067383	35.704834	0.1340332	0	0	0	0	0	0	0	0	0	0.94604492	0.053955078	0.2253418	0.055664063	-0.068603516	0.10083008	0	44330	0	0	0
646	647	647	Category E	-0.095947266	-0.047851563	-0.85180664	-0.073974609	-0.13916016	0.44555664	0	0	29/6/2018	29	6	2018	18:20:08	66008	0.2	18	20	8	0	0.058837891	3.5304199	-0.024414063	-0.098876953	-0.93481445	36.474854	0.12084961	0	0	0	0	0	0	0	0	0	0.94018555	0.059814453	0.20556641	-0.071289063	0.051025391	0.083007813	0	44330	0	0	0
647	648	648	Category E	0.059814453	-0.13183594	-0.79199219	-0.10351563	-0.14697266	0.44482422	0	0	29/6/2018	29	6	2018	18:20:08	66008	0.3	18	20	8	0	0.058837891	3.5304199	-0.037353516	-0.099853516	-0.93457031	33.244873	0.17553711	0	0	0	0	0	0	0	0	0	0.94067383	0.059326172	0.27172852	0.097167969	-0.031738281	0.14257813	0	44330	0	0	0
648	649	649	Category E	0.20385742	-0.11987305	-0.86376953	-0.061279297	-0.14868164	0.44995117	0	0	29/6/2018	29	6	2018	18:20:08	66008	0.4	18	20	8	0	0.058837891	3.5304199	-0.041748047	-0.10327148	-0.93212891	22.434814	0.25537109	0	0	0	0	0	0	0	0	0	0.9387207	0.061279297	0.33056641	0.24560547	-0.016357422	0.068359375	0	44330	0	0	0
649	650	650	Category E	0.16796875	-0.10791016	-1.2119141	-0.10131836	-0.15600586	0.43969727	0	0	29/6/2018	29	6	2018	18:20:08	66008	0.5	18	20	8	0	0.058837891	3.5304199	-0.043457031	-0.1027832	-0.93164063	16.11377	0.35107422	0	0	0	0	0	0	0	0	0	0.93823242	0.061767578	0.49682617	0.21142578	-0.004882813	-0.2800293	0	44330	0	0	0
650	651	651	Category E	0.10791016	-0.059814453	-0.85180664	-0.10205078	-0.14599609	0.44384766	0	0	29/6/2018	29	6	2018	18:20:08	66008	0.6	18	20	8	0	0.058837891	3.5304199	-0.044433594	-0.10302734	-0.93481445	14.980225	0.17895508	0	0	0	0	0	0	0	0	0	0.94140625	0.05859375	0.27880859	0.15234375	0.043212891	0.083007813	0	44330	0	0	0
651	652	652	Category E	0.17993164	0	-0.82788086	-0.10668945	-0.13793945	0.44311523	0	0	29/6/2018	29	6	2018	18:20:08	66008	0.7	18	20	8	0	0.058837891	3.5304199	-0.041992188	-0.10595703	-0.93310547	11.303711	0.26757813	0	0	0	0	0	0	0	0	0	0.94018555	0.059814453	0.43359375	0.22192383	0.10595703	0.10522461	0	44330	0	0	0
652	653	653	Category E	0.13183594	-0.11987305	-0.83984375	-0.1237793	-0.12890625	0.44482422	0	0	29/6/2018	29	6	2018	18:20:08	66008	0.8	18	20	8	0	0.058837891	3.5304199	-0.040283203	-0.10668945	-0.93212891	4.4304199	0.19580078	0	0	0	0	0	0	0	0	0	0.93896484	0.061035156	0.27758789	0.17211914	-0.012939453	0.092285156	0	44330	0	0	0
653	654	654	Category E	0.095947266	-0.14379883	-0.79199219	-0.13354492	-0.14648438	0.43212891	0	0	29/6/2018	29	6	2018	18:20:08	66008	0.9	18	20	8	0	0.058837891	3.5304199	-0.041503906	-0.10644531	-0.93212891	1.4331055	0.19995117	0	0	0	0	0	0	0	0	0	0.93920898	0.060791016	0.31518555	0.13745117	-0.037109375	0.14013672	0	44330	0	0	0
654	655	655	Category E	0.17993164	-0.011962891	-0.85180664	-0.10205078	-0.1472168	0.44091797	0	0	29/6/2018	29	6	2018	18:20:09	66009	0	18	20	9	0	0.059082031	3.5545898	-0.042724609	-0.10766602	-0.92822266	2.776123	0.25415039	0	0	0	0	0	0	0	0	0	0.93554688	0.064453125	0.39501953	0.22265625	0.095703125	0.076416016	0	44330	0	0	0
655	656	656	Category E	0.27587891	-0.011962891	-1.1879883	-0.0625	-0.12768555	0.45629883	0	0	29/6/2018	29	6	2018	18:20:09	66009	0.1	18	20	9	0	0.059082031	3.5545898	-0.041992188	-0.1105957	-0.92822266	2.7397461	0.42211914	0	0	0	0	0	0	0	0	0	0.93579102	0.064208984	0.67626953	0.31787109	0.098632813	-0.25952148	0	44330	0	0	0
656	657	657	Category E	0.21582031	-0.25195313	-1.0078125	-0.060791016	-0.12866211	0.45629883	0	0	29/6/2018	29	6	2018	18:20:09	66009	0.2	18	20	9	0	0.059082031	3.5545898	-0.042236328	-0.11230469	-0.92919922	0.10742188	0.30371094	0	0	0	0	0	0	0	0	0	0.93701172	0.062988281	0.47631836	0.25805664	-0.1394043	-0.078369141	0	44330	0	0	0
657	658	658	Category E	0.19189453	-0.17993164	-0.75585938	-0.069824219	-0.14453125	0.44873047	0	0	29/6/2018	29	6	2018	18:20:09	66009	0.3	18	20	9	0	0.059082031	3.5545898	-0.040527344	-0.11328125	-0.9296875	1.7233887	0.29785156	0	0	0	0	0	0	0	0	0	0.9375	0.0625	0.47290039	0.23242188	-0.06640625	0.17382813	0	44330	0	0	0
658	659	659	Category E	-0.035888672	-0.15576172	-0.89990234	-0.10107422	-0.15234375	0.44189453	0	0	29/6/2018	29	6	2018	18:20:09	66009	0.4	18	20	9	0	0.059082031	3.5545898	-0.040771484	-0.11474609	-0.93188477	0.058349609	0.052001953	0	0	0	0	0	0	0	0	0	0.93994141	0.060058594	0.077636719	0.004882813	-0.040771484	0.031982422	0	44330	0	0	0
659	660	660	Category E	-0.011962891	-0.16796875	-0.91186523	-0.15527344	-0.13305664	0.43505859	0	0	29/6/2018	29	6	2018	18:20:09	66009	0.5	18	20	9	0	0.059082031	3.5545898	-0.041748047	-0.11572266	-0.92944336	0.34082031	0.0625	0	0	0	0	0	0	0	0	0	0.9375	0.0625	0.099609375	0.029785156	-0.052001953	0.017578125	0	44330	0	0	0
660	661	661	Category E	0.19189453	-0.16796875	-0.89990234	-0.12109375	-0.13500977	0.44775391	0	0	29/6/2018	29	6	2018	18:20:09	66009	0.6	18	20	9	0	0.059082031	3.5545898	-0.042724609	-0.11547852	-0.93041992	5.8657227	0.24243164	0	0	0	0	0	0	0	0	0	0.93847656	0.061523438	0.31762695	0.23461914	-0.052246094	0.030517578	0	44330	0	0	0
661	662	662	Category E	0.10791016	-0.095947266	-1.1638184	-0.10009766	-0.1315918	0.44921875	0	0	29/6/2018	29	6	2018	18:20:09	66009	0.7	18	20	9	0	0.059082031	3.5545898	-0.044189453	-0.11621094	-0.9309082	10.306885	0.27880859	0	0	0	0	0	0	0	0	0	0.93920898	0.060791016	0.40551758	0.15209961	0.020263672	-0.23266602	0	44330	0	0	0
662	663	663	Category E	-0.011962891	0	-0.82788086	-0.1027832	-0.14013672	0.44506836	0	0	29/6/2018	29	6	2018	18:20:09	66009	0.8	18	20	9	0	0.059082031	3.5545898	-0.043212891	-0.11669922	-0.93017578	10.745117	0.15820313	0	0	0	0	0	0	0	0	0	0.93847656	0.061523438	0.25024414	0.03125	0.11669922	0.10229492	0	44330	0	0	0
663	664	664	Category E	0.095947266	-0.035888672	-0.81591797	-0.070556641	-0.1340332	0.45092773	0	0	29/6/2018	29	6	2018	18:20:09	66009	0.9	18	20	9	0	0.059082031	3.5545898	-0.040527344	-0.11791992	-0.92993164	11.358643	0.19604492	0	0	0	0	0	0	0	0	0	0.93823242	0.061767578	0.33276367	0.13647461	0.08203125	0.11401367	0	44330	0	0	0
664	665	665	Category E	-0.2277832	-0.083984375	-0.89990234	-0.057373047	-0.12670898	0.45629883	0	0	29/6/2018	29	6	2018	18:20:10	66010	0	18	20	10	0	0.059082031	3.5545898	-0.041259766	-0.11694336	-0.93188477	14.145752	0.19189453	0	0	0	0	0	0	0	0	0	0.94018555	0.059814453	0.25146484	-0.1862793	0.032958984	0.031982422	0	44330	0	0	0
665	666	666	Category E	-0.14379883	-0.13183594	-0.80395508	-0.038085938	-0.14794922	0.45239258	0	0	29/6/2018	29	6	2018	18:20:10	66010	0.1	18	20	10	0	0.059082031	3.5545898	-0.042236328	-0.11669922	-0.9284668	18.269287	0.16113281	0	0	0	0	0	0	0	0	0	0.93676758	0.063232422	0.2409668	-0.10131836	-0.014892578	0.12451172	0	44330	0	0	0
666	667	667	Category E	-0.15576172	-0.21582031	-0.89990234	0.052978516	-0.13378906	0.45288086	0	0	29/6/2018	29	6	2018	18:20:10	66010	0.2	18	20	10	0	0.059082031	3.5545898	-0.041748047	-0.11791992	-0.9284668	15.555664	0.15258789	0	0	0	0	0	0	0	0	0	0.93701172	0.062988281	0.24023438	-0.11376953	-0.09765625	0.028564453	0	44330	0	0	0
667	668	668	Category E	-0.32397461	-0.035888672	-1.3439941	0.081542969	-0.12133789	0.45605469	0	0	29/6/2018	29	6	2018	18:20:10	66010	0.3	18	20	10	0	0.059082031	3.5545898	-0.041015625	-0.11914063	-0.93066406	9.8630371	0.50756836	0	0	0	0	0	0	0	0	0	0.93920898	0.060791016	0.77929688	-0.28271484	0.083251953	-0.41308594	0	44330	0	0	0
668	669	669	Category E	0	-0.17993164	-1.1879883	0.11962891	-0.12524414	0.44873047	0	0	29/6/2018	29	6	2018	18:20:10	66010	0.4	18	20	10	0	0.059082031	3.5545898	-0.037353516	-0.12011719	-0.93017578	6.8657227	0.26708984	0	0	0	0	0	0	0	0	0	0.9387207	0.061279297	0.35473633	0.037353516	-0.059570313	-0.25756836	0	44330	0	0	0
669	670	670	Category E	-0.071777344	-0.17993164	-1.1398926	0.13134766	-0.11474609	0.44238281	0	0	29/6/2018	29	6	2018	18:20:10	66010	0.5	18	20	10	0	0.059082031	3.5545898	-0.036376953	-0.11987305	-0.93164063	5.0461426	0.21923828	0	0	0	0	0	0	0	0	0	0.94018555	0.059814453	0.30297852	-0.03515625	-0.059814453	-0.20800781	0	44330	0	0	0
670	671	671	Category E	-0.23999023	-0.19189453	-0.91186523	0.064941406	-0.1315918	0.45532227	0	0	29/6/2018	29	6	2018	18:20:10	66010	0.6	18	20	10	0	0.059082031	3.5545898	-0.035400391	-0.12060547	-0.9309082	1.6313477	0.21728516	0	0	0	0	0	0	0	0	0	0.93945313	0.060546875	0.29492188	-0.2043457	-0.071044922	0.019042969	0	44330	0	0	0
671	672	672	Category E	-0.2277832	-0.083984375	-0.80395508	-0.027832031	-0.15551758	0.45141602	0	0	29/6/2018	29	6	2018	18:20:10	66010	0.7	18	20	10	0	0.059082031	3.5545898	-0.034179688	-0.12060547	-0.92895508	4.996582	0.2331543	0	0	0	0	0	0	0	0	0	0.9375	0.0625	0.35522461	-0.19335938	0.036621094	0.125	0	44330	0	0	0
672	673	673	Category E	-0.083984375	-0.16796875	-0.76782227	-0.060058594	-0.14624023	0.44897461	0	0	29/6/2018	29	6	2018	18:20:10	66010	0.8	18	20	10	0	0.059082031	3.5545898	-0.030761719	-0.11987305	-0.93115234	9.3288574	0.17822266	0	0	0	0	0	0	0	0	0	0.93920898	0.060791016	0.2644043	-0.052978516	-0.047851563	0.16333008	0	44330	0	0	0
673	674	674	Category E	-0.035888672	-0.023925781	-0.79199219	-0.051757813	-0.13378906	0.4543457	0	0	29/6/2018	29	6	2018	18:20:10	66010	0.9	18	20	10	0	0.059082031	3.5545898	-0.025390625	-0.1171875	-0.93017578	7.1975098	0.16699219	0	0	0	0	0	0	0	0	0	0.93798828	0.062011719	0.24194336	-0.010253906	0.093261719	0.13818359	0	44330	0	0	0
674	675	675	Category E	-0.071777344	-0.11987305	-0.92382813	-0.023681641	-0.14501953	0.44995117	0	0	29/6/2018	29	6	2018	18:20:11	66011	0	18	20	11	0	0.059082031	3.5545898	-0.020507813	-0.1171875	-0.93164063	8.8066406	0.051757813	0	0	0	0	0	0	0	0	0	0.93920898	0.060791016	0.061523438	-0.051025391	-0.002441406	0.0078125	0	44330	0	0	0
675	676	676	Category E	-0.2878418	-0.10791016	-1.1518555	0.0078125	-0.15112305	0.45336914	0	0	29/6/2018	29	6	2018	18:20:11	66011	0.1	18	20	11	0	0.059082031	3.5545898	-0.011474609	-0.12280273	-0.93237305	17.051514	0.3527832	0	0	0	0	0	0	0	0	0	0.94067383	0.059326172	0.51049805	-0.27612305	0.014892578	-0.21923828	0	44330	0	0	0
676	677	677	Category E	0	0.011962891	-1.1398926	0.072998047	-0.13183594	0.4543457	0	0	29/6/2018	29	6	2018	18:20:11	66011	0.2	18	20	11	0	0.059082031	3.5545898	-0.006835938	-0.12255859	-0.9296875	16.953369	0.24951172	0	0	0	0	0	0	0	0	0	0.93774414	0.062255859	0.3515625	0.006835938	0.13452148	-0.20996094	0	44330	0	0	0
677	678	678	Category E	-0.11987305	-0.059814453	-1.0078125	0.14501953	-0.11694336	0.43847656	0	0	29/6/2018	29	6	2018	18:20:11	66011	0.3	18	20	11	0	0.059082031	3.5545898	-0.003173828	-0.12329102	-0.92822266	11.218018	0.15454102	0	0	0	0	0	0	0	0	0	0.9362793	0.063720703	0.25952148	-0.11645508	0.063476563	-0.079345703	0	44330	0	0	0
678	679	679	Category E	-0.25195313	-0.14379883	-0.89990234	0.12353516	-0.12231445	0.4465332	0	0	29/6/2018	29	6	2018	18:20:11	66011	0.4	18	20	11	0	0.059082031	3.5545898	0.000244141	-0.125	-0.92822266	7.1506348	0.25439453	0	0	0	0	0	0	0	0	0	0.93652344	0.063476563	0.29907227	-0.25219727	-0.018554688	0.028320313	0	44330	0	0	0
679	680	680	Category E	-0.2277832	-0.023925781	-0.81591797	0.073730469	-0.13696289	0.45117188	0	0	29/6/2018	29	6	2018	18:20:11	66011	0.5	18	20	11	0	0.059082031	3.5545898	0.004150391	-0.12548828	-0.92749023	7.159668	0.27661133	0	0	0	0	0	0	0	0	0	0.93603516	0.063964844	0.4453125	-0.23193359	0.1015625	0.11157227	0	44330	0	0	0
680	681	681	Category E	-0.16796875	-0.27587891	-0.76782227	0.072753906	-0.13208008	0.45117188	0	0	29/6/2018	29	6	2018	18:20:11	66011	0.6	18	20	11	0	0.059082031	3.5545898	0.008056641	-0.12548828	-0.92749023	6.2944336	0.28125	0	0	0	0	0	0	0	0	0	0.93603516	0.063964844	0.48608398	-0.17602539	-0.15014648	0.15966797	0	44330	0	0	0
681	682	682	Category E	-0.2878418	0.071777344	-1.1159668	0.086669922	-0.125	0.44970703	0	0	29/6/2018	29	6	2018	18:20:11	66011	0.7	18	20	11	0	0.059082031	3.5545898	0.011962891	-0.12548828	-0.92895508	0.62060547	0.40454102	0	0	0	0	0	0	0	0	0	0.9375	0.0625	0.68408203	-0.29980469	0.19726563	-0.18676758	0	44330	0	0	0
682	683	683	Category E	-0.21582031	-0.10791016	-0.98388672	0.061523438	-0.12475586	0.45825195	0	0	29/6/2018	29	6	2018	18:20:11	66011	0.8	18	20	11	0	0.059082031	3.5545898	0.015625	-0.12670898	-0.93164063	6.1435547	0.23803711	0	0	0	0	0	0	0	0	0	0.94018555	0.059814453	0.30249023	-0.23144531	0.018798828	-0.052001953	0	44330	0	0	0
683	684	684	Category E	-0.13183594	-0.29980469	-0.93579102	0.095458984	-0.13208008	0.44482422	0	0	29/6/2018	29	6	2018	18:20:11	66011	0.9	18	20	11	0	0.059082031	3.5545898	0.014892578	-0.12402344	-0.92919922	12.040771	0.22900391	0	0	0	0	0	0	0	0	0	0.93774414	0.062255859	0.32885742	-0.14672852	-0.17553711	-0.006347656	0	44330	0	0	0
684	685	685	Category E	-0.51586914	0.059814453	-0.73193359	0.073730469	-0.11157227	0.45385742	0	0	29/6/2018	29	6	2018	18:20:12	66012	0	18	20	12	0	0.059082031	3.5545898	0.014648438	-0.12402344	-0.92822266	22.65332	0.59472656	0	0	0	0	0	0	0	0	0	0.93652344	0.063476563	0.91064453	-0.53051758	0.18383789	0.19628906	0	44330	0	0	0
685	686	686	Category E	-0.47998047	0.059814453	-0.58789063	0.052490234	-0.058349609	0.47045898	0	0	29/6/2018	29	6	2018	18:20:12	66012	0.1	18	20	12	0	0.059082031	3.5545898	0.016357422	-0.12475586	-0.92895508	35.125244	0.62988281	0	0	0	0	0	0	0	0	0	0.9375	0.0625	1.0222168	-0.49633789	0.18457031	0.34106445	0	44330	0	0	0
686	687	687	Category E	-0.43188477	-0.071777344	-0.85180664	0.052978516	-0.056152344	0.46948242	0	0	29/6/2018	29	6	2018	18:20:12	66012	0.2	18	20	12	0	0.059082031	3.5545898	0.018066406	-0.12402344	-0.93041992	38.355469	0.4597168	0	0	0	0	0	0	0	0	0	0.93896484	0.061035156	0.58105469	-0.44995117	0.052246094	0.078613281	0	44330	0	0	0
687	688	688	Category E	-0.3359375	-0.23999023	-1.0917969	0.065429688	-0.080322266	0.46606445	0	0	29/6/2018	29	6	2018	18:20:12	66012	0.3	18	20	12	0	0.059082031	3.5545898	0.020263672	-0.12402344	-0.93188477	35.16333	0.40722656	0	0	0	0	0	0	0	0	0	0.94042969	0.059570313	0.63183594	-0.35620117	-0.11572266	-0.15966797	0	44330	0	0	0
688	689	689	Category L	0.10791016	-0.16796875	-0.94799805	-0.13623047	-0.10668945	0.44897461	0	0	29/6/2018	29	6	2018	18:20:13	66013	0.3	18	20	13	0	0.058837891	3.5578125	0.020751953	-0.12255859	-0.93310547	28.744629	0.099121094	0	0	0	0	0	0	0	0	0	0.94140625	0.05859375	0.14697266	0.086914063	-0.045166016	-0.014648438	0	44330	0	0	0
689	690	690	Category L	0.10791016	-0.14379883	-0.88793945	-0.13793945	-0.10327148	0.44677734	0	0	29/6/2018	29	6	2018	18:20:13	66013	0.4	18	20	13	0	0.058837891	3.5578125	0.020263672	-0.12109375	-0.93359375	19.84668	0.10131836	0	0	0	0	0	0	0	0	0	0.94165039	0.058349609	0.15576172	0.087402344	-0.022460938	0.045654297	0	44330	0	0	0
690	691	691	Category L	0.083984375	-0.16796875	-0.92382813	-0.14160156	-0.10595703	0.45068359	0	0	29/6/2018	29	6	2018	18:20:13	66013	0.5	18	20	13	0	0.058837891	3.5578125	0.020751953	-0.12036133	-0.9296875	12.105957	0.079101563	0	0	0	0	0	0	0	0	0	0.9375	0.0625	0.11645508	0.062988281	-0.047363281	0.005859375	0	44330	0	0	0
691	692	692	Category L	0.10791016	-0.13183594	-0.94799805	-0.13891602	-0.10595703	0.44873047	0	0	29/6/2018	29	6	2018	18:20:13	66013	0.6	18	20	13	0	0.058837891	3.5578125	0.021972656	-0.12060547	-0.93066406	6.9042969	0.088134766	0	0	0	0	0	0	0	0	0	0.9387207	0.061279297	0.11401367	0.085693359	-0.010986328	-0.017089844	0	44330	0	0	0
692	693	693	Category L	0.11987305	-0.15576172	-0.94799805	-0.14331055	-0.10571289	0.44970703	0	0	29/6/2018	29	6	2018	18:20:13	66013	0.7	18	20	13	0	0.058837891	3.5578125	0.021972656	-0.12207031	-0.93164063	2.8798828	0.10449219	0	0	0	0	0	0	0	0	0	0.93969727	0.060302734	0.14746094	0.09765625	-0.033447266	-0.016113281	0	44330	0	0	0
693	694	694	Category L	0.11987305	-0.16796875	-0.92382813	-0.13989258	-0.10229492	0.44580078	0	0	29/6/2018	29	6	2018	18:20:13	66013	0.8	18	20	13	0	0.058837891	3.5578125	0.022705078	-0.12207031	-0.93261719	1.6831055	0.10766602	0	0	0	0	0	0	0	0	0	0.94091797	0.059082031	0.15161133	0.096923828	-0.045654297	0.008789063	0	44330	0	0	0
694	695	695	Category L	0.095947266	-0.16796875	-0.89990234	-0.13769531	-0.10498047	0.44580078	0	0	29/6/2018	29	6	2018	18:20:13	66013	0.9	18	20	13	0	0.058837891	3.5578125	0.023925781	-0.12207031	-0.93432617	8.5515137	0.092041016	0	0	0	0	0	0	0	0	0	0.94262695	0.057373047	0.15234375	0.071777344	-0.045654297	0.034423828	0	44330	0	0	0
695	696	696	Category L	0.13183594	-0.13183594	-0.93579102	-0.14599609	-0.10620117	0.44775391	0	0	29/6/2018	29	6	2018	18:20:14	66014	0	18	20	14	0	0.058837891	3.5578125	0.023925781	-0.1237793	-0.93554688	13.537842	0.10791016	0	0	0	0	0	0	0	0	0	0.9440918	0.055908203	0.11572266	0.10766602	-0.0078125	0	0	44330	0	0	0
696	697	697	Category L	0.095947266	-0.13183594	-0.94799805	-0.14306641	-0.10839844	0.44360352	0	0	29/6/2018	29	6	2018	18:20:14	66014	0.1	18	20	14	0	0.058837891	3.5578125	0.023193359	-0.12524414	-0.93237305	15.154297	0.074462891	0	0	0	0	0	0	0	0	0	0.94091797	0.059082031	0.094726563	0.072509766	-0.006347656	-0.015380859	0	44330	0	0	0
697	698	698	Category L	0.13183594	-0.14379883	-0.93579102	-0.140625	-0.10668945	0.44775391	0	0	29/6/2018	29	6	2018	18:20:14	66014	0.2	18	20	14	0	0.058837891	3.5578125	0.022705078	-0.1237793	-0.93164063	14.773193	0.11083984	0	0	0	0	0	0	0	0	0	0.93994141	0.060058594	0.13305664	0.10888672	-0.019775391	-0.00390625	0	44330	0	0	0
698	699	699	Category L	0.11987305	-0.14379883	-0.92382813	-0.14672852	-0.10839844	0.4465332	0	0	29/6/2018	29	6	2018	18:20:14	66014	0.3	18	20	14	0	0.058837891	3.5578125	0.022949219	-0.12255859	-0.93408203	9.75	0.099609375	0	0	0	0	0	0	0	0	0	0.94238281	0.057617188	0.12817383	0.096679688	-0.020996094	0.010253906	0	44330	0	0	0
699	700	700	Category L	0.083984375	-0.13183594	-0.92382813	-0.14257813	-0.10498047	0.44873047	0	0	29/6/2018	29	6	2018	18:20:14	66014	0.4	18	20	14	0	0.058837891	3.5578125	0.026123047	-0.12255859	-0.93481445	0.5	0.059326172	0	0	0	0	0	0	0	0	0	0.94311523	0.056884766	0.078125	0.057617188	-0.009033203	0.010986328	0	44330	0	0	0
700	701	701	Category L	0.071777344	-0.11987305	-0.92382813	-0.14306641	-0.10498047	0.44482422	0	0	29/6/2018	29	6	2018	18:20:14	66014	0.5	18	20	14	0	0.058837891	3.5578125	0.028564453	-0.12207031	-0.93530273	7.6843262	0.044433594	0	0	0	0	0	0	0	0	0	0.94360352	0.056396484	0.056884766	0.04296875	0.002197266	0.011474609	0	44330	0	0	0
701	702	702	Category L	0.11987305	-0.15576172	-0.92382813	-0.14086914	-0.10327148	0.44384766	0	0	29/6/2018	29	6	2018	18:20:14	66014	0.6	18	20	14	0	0.058837891	3.5578125	0.028564453	-0.12158203	-0.93554688	11.425049	0.097900391	0	0	0	0	0	0	0	0	0	0.94384766	0.056152344	0.13671875	0.091064453	-0.033935547	0.01171875	0	44330	0	0	0
702	703	703	Category L	0.095947266	-0.15576172	-0.92382813	-0.14624023	-0.11035156	0.44165039	0	0	29/6/2018	29	6	2018	18:20:14	66014	0.7	18	20	14	0	0.058837891	3.5578125	0.029785156	-0.12207031	-0.93212891	11.701172	0.074462891	0	0	0	0	0	0	0	0	0	0.94067383	0.059326172	0.10791016	0.065917969	-0.033447266	0.008300781	0	44330	0	0	0
703	704	704	Category L	0.13183594	-0.10791016	-0.94799805	-0.14428711	-0.11035156	0.44580078	0	0	29/6/2018	29	6	2018	18:20:14	66014	0.8	18	20	14	0	0.058837891	3.5578125	0.032226563	-0.12426758	-0.93383789	7.3483887	0.10180664	0	0	0	0	0	0	0	0	0	0.94262695	0.057373047	0.12988281	0.099365234	0.016357422	-0.013916016	0	44330	0	0	0
704	705	705	Category L	0.11987305	-0.11987305	-0.92382813	-0.14257813	-0.10668945	0.44287109	0	0	29/6/2018	29	6	2018	18:20:14	66014	0.9	18	20	14	0	0.058837891	3.5578125	0.033691406	-0.12548828	-0.93481445	3.5065918	0.086914063	0	0	0	0	0	0	0	0	0	0.94384766	0.056152344	0.10302734	0.0859375	0.005615234	0.010986328	0	44330	0	0	0
705	706	706	Category L	0.13183594	-0.15576172	-0.95996094	-0.14624023	-0.11132813	0.44262695	0	0	29/6/2018	29	6	2018	18:20:15	66015	0	18	20	15	0	0.058837891	3.5578125	0.0390625	-0.12597656	-0.93481445	1.388916	0.1003418	0	0	0	0	0	0	0	0	0	0.9440918	0.055908203	0.14697266	0.092529297	-0.029541016	-0.024902344	0	44330	0	0	0
706	707	707	Category L	0.11987305	-0.14379883	-0.97192383	-0.13964844	-0.10498047	0.44555664	0	0	29/6/2018	29	6	2018	18:20:15	66015	0.1	18	20	15	0	0.058837891	3.5578125	0.043701172	-0.12597656	-0.9362793	0.55859375	0.085693359	0	0	0	0	0	0	0	0	0	0.94580078	0.054199219	0.12915039	0.075927734	-0.017578125	-0.035400391	0	44330	0	0	0
707	708	708	Category L	0.11987305	-0.16796875	-0.93579102	-0.1484375	-0.10595703	0.44775391	0	0	29/6/2018	29	6	2018	18:20:15	66015	0.2	18	20	15	0	0.058837891	3.5578125	0.048095703	-0.125	-0.93676758	0.51464844	0.083251953	0	0	0	0	0	0	0	0	0	0.94628906	0.053710938	0.11523438	0.071533203	-0.042724609	0.000976563	0	44330	0	0	0
708	709	709	Category L	0.11987305	-0.14379883	-0.92382813	-0.14160156	-0.10839844	0.44799805	0	0	29/6/2018	29	6	2018	18:20:15	66015	0.3	18	20	15	0	0.058837891	3.5578125	0.0546875	-0.1262207	-0.93115234	1.8400879	0.067871094	0	0	0	0	0	0	0	0	0	0.94140625	0.05859375	0.090087891	0.065185547	-0.017333984	0.007324219	0	44330	0	0	0
709	710	710	Category L	0.14379883	-0.13183594	-0.93579102	-0.14599609	-0.10620117	0.44580078	0	0	29/6/2018	29	6	2018	18:20:15	66015	0.4	18	20	15	0	0.058837891	3.5578125	0.056884766	-0.12548828	-0.92773438	2.3466797	0.087158203	0	0	0	0	0	0	0	0	0	0.93798828	0.062011719	0.10058594	0.086669922	-0.006103516	-0.0078125	0	44330	0	0	0
710	711	711	Category L	0.10791016	-0.15576172	-0.93579102	-0.14672852	-0.10839844	0.44360352	0	0	29/6/2018	29	6	2018	18:20:15	66015	0.5	18	20	15	0	0.058837891	3.5578125	0.060302734	-0.125	-0.92504883	2.3945313	0.057373047	0	0	0	0	0	0	0	0	0	0.93530273	0.064697266	0.088867188	0.047363281	-0.030517578	-0.010498047	0	44330	0	0	0
711	712	712	Category L	0.13183594	-0.15576172	-0.93579102	-0.14672852	-0.10327148	0.44458008	0	0	29/6/2018	29	6	2018	18:20:15	66015	0.6	18	20	15	0	0.058837891	3.5578125	0.065673828	-0.12426758	-0.92529297	2.7036133	0.073730469	0	0	0	0	0	0	0	0	0	0.93579102	0.064208984	0.10766602	0.065917969	-0.03125	-0.010253906	0	44330	0	0	0
712	713	713	Category L	0.13183594	-0.15576172	-0.89990234	-0.14672852	-0.10498047	0.44873047	0	0	29/6/2018	29	6	2018	18:20:15	66015	0.7	18	20	15	0	0.058837891	3.5578125	0.070800781	-0.12475586	-0.92675781	3.3544922	0.073242188	0	0	0	0	0	0	0	0	0	0.93774414	0.062255859	0.11865234	0.060791016	-0.030761719	0.026855469	0	44330	0	0	0
713	714	714	Category L	0.13183594	-0.15576172	-0.94799805	-0.15136719	-0.10791016	0.44555664	0	0	29/6/2018	29	6	2018	18:20:15	66015	0.8	18	20	15	0	0.058837891	3.5578125	0.074462891	-0.12402344	-0.92822266	2.8151855	0.068115234	0	0	0	0	0	0	0	0	0	0.93945313	0.060546875	0.1081543	0.057128906	-0.031494141	-0.01953125	0	44330	0	0	0
714	715	715	Category L	0.15576172	-0.17993164	-0.94799805	-0.14916992	-0.099853516	0.44458008	0	0	29/6/2018	29	6	2018	18:20:15	66015	0.9	18	20	15	0	0.058837891	3.5578125	0.077880859	-0.12524414	-0.9296875	1.310791	0.096679688	0	0	0	0	0	0	0	0	0	0.94116211	0.058837891	0.15063477	0.077636719	-0.054443359	-0.018066406	0	44330	0	0	0
715	716	716	Category L	0.095947266	-0.16796875	-0.95996094	-0.14892578	-0.10424805	0.44458008	0	0	29/6/2018	29	6	2018	18:20:16	66016	0	18	20	16	0	0.058837891	3.5578125	0.081298828	-0.12475586	-0.92944336	0.58251953	0.0546875	0	0	0	0	0	0	0	0	0	0.94140625	0.05859375	0.087890625	0.014404297	-0.04296875	-0.030273438	0	44330	0	0	0
716	717	717	Category L	0.11987305	-0.15576172	-0.93579102	-0.15136719	-0.10693359	0.43945313	0	0	29/6/2018	29	6	2018	18:20:16	66016	0.1	18	20	16	0	0.058837891	3.5578125	0.087646484	-0.12426758	-0.92651367	0.22924805	0.045654297	0	0	0	0	0	0	0	0	0	0.93896484	0.061035156	0.072509766	0.031982422	-0.03125	-0.009033203	0	44330	0	0	0
717	718	718	Category L	0.11987305	-0.14379883	-0.92382813	-0.14770508	-0.10327148	0.4465332	0	0	29/6/2018	29	6	2018	18:20:16	66016	0.2	18	20	16	0	0.058837891	3.5578125	0.090332031	-0.1262207	-0.92382813	1.2302246	0.034179688	0	0	0	0	0	0	0	0	0	0.93676758	0.063232422	0.046875	0.029296875	-0.017333984	0	0	44330	0	0	0
718	719	719	Category L	0.10791016	-0.14379883	-0.91186523	-0.15380859	-0.10327148	0.4453125	0	0	29/6/2018	29	6	2018	18:20:16	66016	0.3	18	20	16	0	0.058837891	3.5578125	0.094238281	-0.12695313	-0.92285156	1.501709	0.024169922	0	0	0	0	0	0	0	0	0	0.9362793	0.063720703	0.041259766	0.013427734	-0.016601563	0.010986328	0	44330	0	0	0
719	720	720	Category L	0.11987305	-0.14379883	-0.92382813	-0.15039063	-0.10668945	0.44360352	0	0	29/6/2018	29	6	2018	18:20:16	66016	0.4	18	20	16	0	0.058837891	3.5578125	0.099853516	-0.12670898	-0.9230957	0.44775391	0.026123047	0	0	0	0	0	0	0	0	0	0.93725586	0.062744141	0.037353516	0.019775391	-0.016845703	-0.000488281	0	44330	0	0	0
720	721	721	Category L	0.13183594	-0.13183594	-0.92382813	-0.14868164	-0.10327148	0.44165039	0	0	29/6/2018	29	6	2018	18:20:16	66016	0.5	18	20	16	0	0.058837891	3.5578125	0.10522461	-0.12792969	-0.92480469	0.022949219	0.026611328	0	0	0	0	0	0	0	0	0	0.93945313	0.060546875	0.03125	0.026367188	-0.003662109	0.000976563	0	44330	0	0	0
721	722	722	Category L	0.11987305	-0.15576172	-0.93579102	-0.15209961	-0.1015625	0.44360352	0	0	29/6/2018	29	6	2018	18:20:16	66016	0.6	18	20	16	0	0.05859375	3.5304199	0.10961914	-0.1262207	-0.92700195	0.52612305	0.032226563	0	0	0	0	0	0	0	0	0	0.94189453	0.058105469	0.048095703	0.010009766	-0.029296875	-0.008544922	0	44330	0	0	0
722	723	723	Category L	0.023925781	-0.083984375	-0.98388672	-0.14916992	-0.1015625	0.44360352	0	0	29/6/2018	29	6	2018	18:20:16	66016	0.7	18	20	16	0	0.05859375	3.5304199	0.1159668	-0.12866211	-0.92431641	4.1032715	0.11816406	0	0	0	0	0	0	0	0	0	0.94042969	0.059570313	0.19628906	-0.092041016	0.044677734	-0.059326172	0	44330	0	0	0
723	724	724	Category L	0.095947266	-0.11987305	-0.94799805	-0.14306641	-0.11547852	0.44628906	0	0	29/6/2018	29	6	2018	18:20:16	66016	0.8	18	20	16	0	0.05859375	3.5304199	0.12133789	-0.12915039	-0.92333984	9.4296875	0.036376953	0	0	0	0	0	0	0	0	0	0.94042969	0.059570313	0.059082031	-0.025390625	0.009277344	-0.024414063	0	44330	0	0	0
724	725	725	Category L	0.19189453	-0.2277832	-0.94799805	-0.072265625	-0.1550293	0.44726563	0	0	29/6/2018	29	6	2018	18:20:16	66016	0.9	18	20	16	0	0.05859375	3.5304199	0.12524414	-0.12719727	-0.9230957	13.888672	0.12280273	0	0	0	0	0	0	0	0	0	0.94018555	0.059814453	0.19140625	0.06640625	-0.1003418	-0.024658203	0	44330	0	0	0
725	726	726	Category L	0.16796875	-0.11987305	-0.95996094	-0.018310547	-0.15820313	0.44970703	0	0	29/6/2018	29	6	2018	18:20:17	66017	0	18	20	17	0	0.05859375	3.5304199	0.13427734	-0.12939453	-0.92529297	17.424805	0.049072266	0	0	0	0	0	0	0	0	0	0.94384766	0.056152344	0.077880859	0.033447266	0.009521484	-0.034423828	0	44330	0	0	0
726	727	727	Category L	0.083984375	-0.035888672	-0.95996094	-0.011474609	-0.14526367	0.45092773	0	0	29/6/2018	29	6	2018	18:20:17	66017	0.1	18	20	17	0	0.05859375	3.5304199	0.14257813	-0.13208008	-0.9296875	24.285645	0.11669922	0	0	0	0	0	0	0	0	0	0.94970703	0.050292969	0.18530273	-0.05859375	0.096191406	-0.030029297	0	44330	0	0	0
727	728	728	Category L	0.10791016	-0.011962891	-0.89990234	-0.017333984	-0.14135742	0.45507813	0	0	29/6/2018	29	6	2018	18:20:17	66017	0.2	18	20	17	0	0.05859375	3.5304199	0.15039063	-0.13305664	-0.93066406	32.699463	0.13208008	0	0	0	0	0	0	0	0	0	0.95214844	0.047851563	0.19458008	-0.042480469	0.12109375	0.030761719	0	44330	0	0	0
728	729	729	Category L	0.15576172	-0.011962891	-0.89990234	-0.012939453	-0.13208008	0.45727539	0	0	29/6/2018	29	6	2018	18:20:17	66017	0.3	18	20	17	0	0.05859375	3.5304199	0.15698242	-0.13208008	-0.9284668	38.181152	0.12353516	0	0	0	0	0	0	0	0	0	0.95092773	0.049072266	0.15039063	-0.001220703	0.12011719	0.028564453	0	44330	0	0	0
729	730	730	Category L	0.20385742	-0.047851563	-0.88793945	-0.022460938	-0.12646484	0.46118164	0	0	29/6/2018	29	6	2018	18:20:17	66017	0.4	18	20	17	0	0.05859375	3.5304199	0.15820313	-0.13183594	-0.9284668	40.809814	0.10375977	0	0	0	0	0	0	0	0	0	0.95092773	0.049072266	0.17016602	0.045410156	0.083984375	0.040527344	0	44330	0	0	0
730	731	731	Category L	0.20385742	-0.083984375	-0.93579102	-0.018798828	-0.12573242	0.46240234	0	0	29/6/2018	29	6	2018	18:20:17	66017	0.5	18	20	17	0	0.05859375	3.5304199	0.15942383	-0.13134766	-0.92895508	44.041016	0.065185547	0	0	0	0	0	0	0	0	0	0.95166016	0.048339844	0.098388672	0.044189453	0.047363281	-0.006591797	0	44330	0	0	0
731	732	732	Category L	0.19189453	-0.11987305	-0.89990234	-0.017089844	-0.12304688	0.45727539	0	0	29/6/2018	29	6	2018	18:20:17	66017	0.6	18	20	17	0	0.05859375	3.5304199	0.16088867	-0.13085938	-0.9284668	47.03125	0.043457031	0	0	0	0	0	0	0	0	0	0.95141602	0.048583984	0.070556641	0.030761719	0.010986328	0.028564453	0	44330	0	0	0
732	733	733	Category L	0.17993164	-0.10791016	-0.92382813	-0.01953125	-0.12573242	0.46142578	0	0	29/6/2018	29	6	2018	18:20:17	66017	0.7	18	20	17	0	0.05859375	3.5304199	0.16186523	-0.13061523	-0.92773438	44.573242	0.029296875	0	0	0	0	0	0	0	0	0	0.95092773	0.049072266	0.044677734	0.017822266	0.022705078	0.00390625	0	44330	0	0	0
733	734	734	Category L	0.19189453	-0.14379883	-0.93579102	-0.017333984	-0.12255859	0.46142578	0	0	29/6/2018	29	6	2018	18:20:17	66017	0.8	18	20	17	0	0.05859375	3.5304199	0.1628418	-0.13037109	-0.92700195	39.014648	0.032714844	0	0	0	0	0	0	0	0	0	0.95019531	0.049804688	0.050537109	0.028808594	-0.013183594	-0.008544922	0	44330	0	0	0
734	735	735	Category L	0.19189453	-0.14379883	-0.94799805	-0.015380859	-0.12329102	0.45825195	0	0	29/6/2018	29	6	2018	18:20:17	66017	0.9	18	20	17	0	0.05859375	3.5304199	0.1640625	-0.12988281	-0.92700195	34.175537	0.037109375	0	0	0	0	0	0	0	0	0	0.95043945	0.049560547	0.062255859	0.027587891	-0.013671875	-0.020751953	0	44330	0	0	0
735	736	736	Category L	0.20385742	-0.13183594	-0.92382813	-0.019775391	-0.12133789	0.46142578	0	0	29/6/2018	29	6	2018	18:20:18	66018	0	18	20	18	0	0.05859375	3.5304199	0.16552734	-0.12915039	-0.92700195	30.695801	0.038330078	0	0	0	0	0	0	0	0	0	0.95068359	0.049316406	0.043945313	0.038085938	-0.002441406	0.003173828	0	44330	0	0	0
736	737	737	Category L	0.17993164	-0.13183594	-0.94799805	-0.016357422	-0.12255859	0.45849609	0	0	29/6/2018	29	6	2018	18:20:18	66018	0.1	18	20	18	0	0.05859375	3.5304199	0.16650391	-0.12866211	-0.92651367	24.89502	0.025146484	0	0	0	0	0	0	0	0	0	0.95019531	0.049804688	0.037597656	0.013183594	-0.002929688	-0.021240234	0	44330	0	0	0
737	738	738	Category L	0.21582031	-0.095947266	-0.95996094	-0.018066406	-0.12304688	0.45825195	0	0	29/6/2018	29	6	2018	18:20:18	66018	0.2	18	20	18	0	0.05859375	3.5304199	0.16772461	-0.12841797	-0.92626953	17.224121	0.066894531	0	0	0	0	0	0	0	0	0	0.95019531	0.049804688	0.11401367	0.047851563	0.032470703	-0.033447266	0	44330	0	0	0
738	739	739	Category L	0.21582031	-0.14379883	-0.95996094	-0.023193359	-0.12060547	0.45922852	0	0	29/6/2018	29	6	2018	18:20:18	66018	0.3	18	20	18	0	0.05859375	3.5304199	0.16870117	-0.12817383	-0.92626953	11.993408	0.059570313	0	0	0	0	0	0	0	0	0	0.95019531	0.049804688	0.095947266	0.046875	-0.015380859	-0.033447266	0	44330	0	0	0
739	740	740	Category L	0.19189453	-0.13183594	-0.94799805	-0.021484375	-0.12255859	0.45727539	0	0	29/6/2018	29	6	2018	18:20:18	66018	0.4	18	20	18	0	0.05859375	3.5304199	0.16992188	-0.12817383	-0.92626953	8.3637695	0.030761719	0	0	0	0	0	0	0	0	0	0.95043945	0.049560547	0.046875	0.021728516	-0.003417969	-0.021484375	0	44330	0	0	0
740	741	741	Category L	0.19189453	-0.13183594	-0.91186523	-0.019042969	-0.11791992	0.46020508	0	0	29/6/2018	29	6	2018	18:20:18	66018	0.5	18	20	18	0	0.05859375	3.5304199	0.17138672	-0.12817383	-0.92578125	4.3154297	0.024902344	0	0	0	0	0	0	0	0	0	0.95043945	0.049560547	0.037597656	0.020263672	-0.003417969	0.013916016	0	44330	0	0	0
741	742	742	Category L	0.19189453	-0.14379883	-0.89990234	-0.020263672	-0.11962891	0.46508789	0	0	29/6/2018	29	6	2018	18:20:18	66018	0.6	18	20	18	0	0.05859375	3.5304199	0.1730957	-0.12817383	-0.92626953	0.38598633	0.035644531	0	0	0	0	0	0	0	0	0	0.95092773	0.049072266	0.060546875	0.018554688	-0.015380859	0.026367188	0	44330	0	0	0
742	743	743	Category L	0.19189453	-0.16796875	-0.95996094	-0.018066406	-0.12646484	0.46142578	0	0	29/6/2018	29	6	2018	18:20:18	66018	0.7	18	20	18	0	0.05859375	3.5304199	0.17431641	-0.12792969	-0.92602539	1.1306152	0.054931641	0	0	0	0	0	0	0	0	0	0.95092773	0.049072266	0.091064453	0.017333984	-0.039794922	-0.033691406	0	44330	0	0	0
743	744	744	Category L	0.20385742	-0.14379883	-0.88793945	-0.017333984	-0.11816406	0.45947266	0	0	29/6/2018	29	6	2018	18:20:18	66018	0.8	18	20	18	0	0.05859375	3.5304199	0.17553711	-0.12744141	-0.92602539	0.40869141	0.050048828	0	0	0	0	0	0	0	0	0	0.95117188	0.048828125	0.082519531	0.028076172	-0.016113281	0.038085938	0	44330	0	0	0
744	745	745	Category L	0.21582031	-0.11987305	-0.91186523	-0.023193359	-0.12060547	0.46020508	0	0	29/6/2018	29	6	2018	18:20:18	66018	0.9	18	20	18	0	0.05859375	3.5304199	0.17651367	-0.12792969	-0.92578125	0.75366211	0.042236328	0	0	0	0	0	0	0	0	0	0.95092773	0.049072266	0.061279297	0.0390625	0.008056641	0.013916016	0	44330	0	0	0
745	746	746	Category L	0.21582031	-0.13183594	-0.91186523	-0.020507813	-0.11791992	0.45727539	0	0	29/6/2018	29	6	2018	18:20:19	66019	0	18	20	19	0	0.05859375	3.5304199	0.17749023	-0.12817383	-0.92553711	0.98706055	0.040771484	0	0	0	0	0	0	0	0	0	0.95117188	0.048828125	0.055419922	0.038085938	-0.003417969	0.013671875	0	44330	0	0	0
746	747	747	Category L	0.20385742	-0.13183594	-0.93579102	-0.017333984	-0.11987305	0.45849609	0	0	29/6/2018	29	6	2018	18:20:19	66019	0.1	18	20	19	0	0.05859375	3.5304199	0.1784668	-0.12792969	-0.92529297	0.75585938	0.027587891	0	0	0	0	0	0	0	0	0	0.95117188	0.048828125	0.039306641	0.025146484	-0.003662109	-0.010253906	0	44330	0	0	0
747	748	748	Category L	0.19189453	-0.13183594	-0.91186523	-0.025146484	-0.12524414	0.45800781	0	0	29/6/2018	29	6	2018	18:20:19	66019	0.2	18	20	19	0	0.05859375	3.5304199	0.17944336	-0.12744141	-0.92456055	0.61108398	0.018066406	0	0	0	0	0	0	0	0	0	0.95043945	0.049560547	0.029052734	0.012207031	-0.004150391	0.012695313	0	44330	0	0	0
748	749	749	Category L	0.19189453	-0.13183594	-0.89990234	-0.019042969	-0.12841797	0.45898438	0	0	29/6/2018	29	6	2018	18:20:19	66019	0.3	18	20	19	0	0.05859375	3.5304199	0.18041992	-0.12719727	-0.92407227	0.025634766	0.027099609	0	0	0	0	0	0	0	0	0	0.95019531	0.049804688	0.040039063	0.011230469	-0.004394531	0.024169922	0	44330	0	0	0
749	750	750	Category L	0.19189453	-0.13183594	-0.92382813	-0.019042969	-0.12304688	0.46020508	0	0	29/6/2018	29	6	2018	18:20:19	66019	0.4	18	20	19	0	0.05859375	3.5304199	0.18139648	-0.12670898	-0.92407227	0.58740234	0.011474609	0	0	0	0	0	0	0	0	0	0.95019531	0.049804688	0.015625	0.010253906	-0.004882813	0.000244141	0	44330	0	0	0
750	751	751	Category L	0.19189453	-0.13183594	-0.93579102	-0.022460938	-0.11987305	0.45825195	0	0	29/6/2018	29	6	2018	18:20:19	66019	0.5	18	20	19	0	0.05859375	3.5304199	0.18212891	-0.1262207	-0.92358398	0.53466797	0.016357422	0	0	0	0	0	0	0	0	0	0.94995117	0.050048828	0.027099609	0.009521484	-0.005371094	-0.011962891	0	44330	0	0	0
751	752	752	Category L	0.19189453	-0.11987305	-0.92382813	-0.0234375	-0.12304688	0.46118164	0	0	29/6/2018	29	6	2018	18:20:19	66019	0.6	18	20	19	0	0.05859375	3.5304199	0.18334961	-0.12524414	-0.92333984	0.38232422	0.010009766	0	0	0	0	0	0	0	0	0	0.94970703	0.050292969	0.014160156	0.008300781	0.005371094	-0.000244141	0	44330	0	0	0
752	753	753	Category L	0.20385742	-0.11987305	-0.88793945	-0.020507813	-0.12036133	0.45922852	0	0	29/6/2018	29	6	2018	18:20:19	66019	0.7	18	20	19	0	0.05859375	3.5304199	0.18432617	-0.12524414	-0.9230957	1.3994141	0.040283203	0	0	0	0	0	0	0	0	0	0.94946289	0.050537109	0.059814453	0.019287109	0.005371094	0.03515625	0	44330	0	0	0
753	754	754	Category L	0.2277832	-0.10791016	-0.89990234	-0.022705078	-0.12402344	0.45898438	0	0	29/6/2018	29	6	2018	18:20:19	66019	0.8	18	20	19	0	0.05859375	3.5304199	0.18530273	-0.12475586	-0.9230957	2.0197754	0.051025391	0	0	0	0	0	0	0	0	0	0.94970703	0.050292969	0.082519531	0.042236328	0.016845703	0.023193359	0	44330	0	0	0
754	755	755	Category L	0.21582031	-0.083984375	-0.91186523	-0.019042969	-0.12036133	0.45922852	0	0	29/6/2018	29	6	2018	18:20:19	66019	0.9	18	20	19	0	0.05859375	3.5304199	0.1862793	-0.12402344	-0.92285156	2.295166	0.051025391	0	0	0	0	0	0	0	0	0	0.94970703	0.050292969	0.080810547	0.029296875	0.040039063	0.010986328	0	44330	0	0	0
755	756	756	Category L	0.21582031	-0.071777344	-0.91186523	-0.017089844	-0.12402344	0.45825195	0	0	29/6/2018	29	6	2018	18:20:20	66020	0	18	20	20	0	0.05859375	3.5304199	0.18676758	-0.12353516	-0.92236328	2.4528809	0.060302734	0	0	0	0	0	0	0	0	0	0.94897461	0.051025391	0.091308594	0.028808594	0.051757813	0.010498047	0	44330	0	0	0
756	757	757	Category L	0.20385742	-0.14379883	-0.92382813	-0.021484375	-0.12475586	0.45922852	0	0	29/6/2018	29	6	2018	18:20:20	66020	0.1	18	20	20	0	0.05859375	3.5304199	0.18798828	-0.12280273	-0.921875	2.2102051	0.026123047	0	0	0	0	0	0	0	0	0	0.94897461	0.051025391	0.038330078	0.015625	-0.020751953	-0.001708984	0	44330	0	0	0
757	758	758	Category L	0.20385742	-0.11987305	-0.93579102	-0.021728516	-0.12475586	0.46142578	0	0	29/6/2018	29	6	2018	18:20:20	66020	0.2	18	20	20	0	0.05859375	3.5304199	0.18896484	-0.12182617	-0.92138672	1.5610352	0.020507813	0	0	0	0	0	0	0	0	0	0.94848633	0.051513672	0.031005859	0.014648438	0.001953125	-0.014160156	0	44330	0	0	0
758	759	759	Category L	0.19189453	-0.11987305	-0.92382813	-0.021728516	-0.12475586	0.45727539	0	0	29/6/2018	29	6	2018	18:20:20	66020	0.3	18	20	20	0	0.05859375	3.5304199	0.18994141	-0.12158203	-0.92138672	1.1435547	0.003417969	0	0	0	0	0	0	0	0	0	0.94848633	0.051513672	0.006103516	0.001708984	0.001708984	-0.002197266	0	44330	0	0	0
759	760	760	Category L	0.20385742	-0.13183594	-0.94799805	-0.013671875	-0.12646484	0.45922852	0	0	29/6/2018	29	6	2018	18:20:20	66020	0.4	18	20	20	0	0.058837891	3.5545898	0.19116211	-0.12133789	-0.92138672	0.78491211	0.031005859	0	0	0	0	0	0	0	0	0	0.94873047	0.051269531	0.049316406	0.012451172	-0.010253906	-0.026367188	0	44330	0	0	0
760	761	761	Category L	0.19189453	-0.13183594	-0.93579102	-0.020507813	-0.12280273	0.46020508	0	0	29/6/2018	29	6	2018	18:20:20	66020	0.5	18	20	20	0	0.058837891	3.5545898	0.19262695	-0.12133789	-0.92089844	0.66381836	0.018066406	0	0	0	0	0	0	0	0	0	0.94873047	0.051269531	0.025878906	-0.000732422	-0.010253906	-0.014648438	0	44330	0	0	0
761	762	762	Category L	0.20385742	-0.13183594	-0.91186523	-0.019775391	-0.12133789	0.45629883	0	0	29/6/2018	29	6	2018	18:20:20	66020	0.6	18	20	20	0	0.058837891	3.5545898	0.19360352	-0.12084961	-0.92041016	0.01953125	0.017089844	0	0	0	0	0	0	0	0	0	0.94824219	0.051757813	0.029785156	0.010009766	-0.010742188	0.008544922	0	44330	0	0	0
762	763	763	Category L	0.21582031	-0.14379883	-0.91186523	-0.020751953	-0.12402344	0.46020508	0	0	29/6/2018	29	6	2018	18:20:20	66020	0.7	18	20	20	0	0.058837891	3.5545898	0.19458008	-0.12011719	-0.91992188	1.1401367	0.032470703	0	0	0	0	0	0	0	0	0	0.94799805	0.052001953	0.052734375	0.020996094	-0.0234375	0.008056641	0	44330	0	0	0
763	764	764	Category L	0.19189453	-0.14379883	-0.91186523	-0.019775391	-0.12597656	0.45922852	0	0	29/6/2018	29	6	2018	18:20:20	66020	0.8	18	20	20	0	0.058837891	3.5545898	0.19677734	-0.12084961	-0.91894531	2.4199219	0.024169922	0	0	0	0	0	0	0	0	0	0.94750977	0.052490234	0.034912109	-0.004882813	-0.022705078	0.007080078	0	44330	0	0	0
764	765	765	Category L	0.19189453	-0.11987305	-0.89990234	-0.020019531	-0.12329102	0.45825195	0	0	29/6/2018	29	6	2018	18:20:20	66020	0.9	18	20	20	0	0.058837891	3.5545898	0.19824219	-0.12133789	-0.91796875	3.3771973	0.019287109	0	0	0	0	0	0	0	0	0	0.94702148	0.052978516	0.026367188	-0.006347656	0.001464844	0.018066406	0	44330	0	0	0
765	766	766	Category L	0.19189453	-0.15576172	-0.93579102	-0.025146484	-0.12573242	0.46118164	0	0	29/6/2018	29	6	2018	18:20:21	66021	0	18	20	21	0	0.058837891	3.5545898	0.19873047	-0.12060547	-0.91772461	4.0178223	0.039794922	0	0	0	0	0	0	0	0	0	0.94677734	0.053222656	0.059570313	-0.006835938	-0.034912109	-0.017822266	0	44330	0	0	0
766	767	767	Category L	0.19189453	-0.14379883	-0.93579102	-0.020507813	-0.12280273	0.46020508	0	0	29/6/2018	29	6	2018	18:20:21	66021	0.1	18	20	21	0	0.058837891	3.5545898	0.19921875	-0.12060547	-0.91748047	4.4938965	0.030273438	0	0	0	0	0	0	0	0	0	0.9465332	0.053466797	0.048583984	-0.007324219	-0.022949219	-0.018066406	0	44330	0	0	0
767	768	768	Category L	0.19189453	-0.16796875	-0.92382813	-0.022216797	-0.12133789	0.46240234	0	0	29/6/2018	29	6	2018	18:20:21	66021	0.2	18	20	21	0	0.058837891	3.5545898	0.20092773	-0.12207031	-0.91674805	3.9934082	0.047119141	0	0	0	0	0	0	0	0	0	0.9465332	0.053466797	0.061767578	-0.009033203	-0.045654297	-0.006835938	0	44330	0	0	0
768	769	769	Category L	0.20385742	-0.13183594	-0.93579102	-0.022705078	-0.13110352	0.45996094	0	0	29/6/2018	29	6	2018	18:20:21	66021	0.3	18	20	21	0	0.058837891	3.5545898	0.20214844	-0.1237793	-0.91650391	2.9355469	0.020751953	0	0	0	0	0	0	0	0	0	0.94677734	0.053222656	0.028564453	0.001464844	-0.0078125	-0.019042969	0	44330	0	0	0
769	770	770	Category L	0.20385742	-0.11987305	-0.93579102	-0.022460938	-0.125	0.45922852	0	0	29/6/2018	29	6	2018	18:20:21	66021	0.4	18	20	21	0	0.058837891	3.5545898	0.20336914	-0.12597656	-0.91650391	1.7697754	0.020019531	0	0	0	0	0	0	0	0	0	0.94726563	0.052734375	0.025634766	0.000244141	0.006103516	-0.019042969	0	44330	0	0	0
770	771	771	Category L	0.20385742	-0.11987305	-0.88793945	-0.025146484	-0.13110352	0.45800781	0	0	29/6/2018	29	6	2018	18:20:21	66021	0.5	18	20	21	0	0.058837891	3.5545898	0.2043457	-0.12670898	-0.91699219	1.1994629	0.030029297	0	0	0	0	0	0	0	0	0	0.94799805	0.052001953	0.036621094	-0.000488281	0.006835938	0.029052734	0	44330	0	0	0
771	772	772	Category L	0.19189453	-0.11987305	-0.88793945	-0.025878906	-0.13110352	0.45800781	0	0	29/6/2018	29	6	2018	18:20:21	66021	0.6	18	20	21	0	0.058837891	3.5545898	0.20092773	-0.12475586	-0.91821289	0.76513672	0.031982422	0	0	0	0	0	0	0	0	0	0.94824219	0.051757813	0.044677734	-0.009033203	0.004882813	0.030273438	0	44330	0	0	0
772	773	773	Category L	0.20385742	-0.13183594	-0.88793945	-0.0234375	-0.12304688	0.45898438	0	0	29/6/2018	29	6	2018	18:20:21	66021	0.7	18	20	21	0	0.058837891	3.5545898	0.19995117	-0.12280273	-0.91772461	0.17285156	0.03125	0	0	0	0	0	0	0	0	0	0.94726563	0.052734375	0.042724609	0.003662109	-0.008789063	0.029785156	0	44330	0	0	0
773	774	774	Category L	0.20385742	-0.13183594	-0.92382813	-0.026611328	-0.12915039	0.46118164	0	0	29/6/2018	29	6	2018	18:20:21	66021	0.8	18	20	21	0	0.058837891	3.5545898	0.19555664	-0.12158203	-0.91870117	0.47583008	0.013671875	0	0	0	0	0	0	0	0	0	0.94726563	0.052734375	0.022949219	0.008056641	-0.010009766	-0.004882813	0	44330	0	0	0
774	775	775	Category L	0.21582031	-0.10791016	-0.89990234	-0.026611328	-0.13110352	0.45898438	0	0	29/6/2018	29	6	2018	18:20:21	66021	0.9	18	20	21	0	0.058837891	3.5545898	0.19213867	-0.12036133	-0.91918945	0.93725586	0.032958984	0	0	0	0	0	0	0	0	0	0.94677734	0.053222656	0.055664063	0.0234375	0.012451172	0.019287109	0	44330	0	0	0
775	776	776	Category L	0.20385742	-0.083984375	-0.89990234	-0.025878906	-0.12646484	0.45996094	0	0	29/6/2018	29	6	2018	18:20:22	66022	0	18	20	22	0	0.058837891	3.5545898	0.18945313	-0.11889648	-0.91796875	1.4196777	0.041748047	0	0	0	0	0	0	0	0	0	0.94482422	0.055175781	0.067382813	0.014160156	0.034912109	0.018066406	0	44330	0	0	0
776	777	777	Category L	0.20385742	-0.11987305	-0.92382813	-0.024169922	-0.13012695	0.45800781	0	0	29/6/2018	29	6	2018	18:20:22	66022	0.1	18	20	22	0	0.058837891	3.5545898	0.18701172	-0.11865234	-0.9206543	2.0717773	0.017089844	0	0	0	0	0	0	0	0	0	0.94702148	0.052978516	0.020751953	0.016601563	-0.000976563	-0.002929688	0	44330	0	0	0
777	778	778	Category L	0.21582031	-0.13183594	-0.92382813	-0.024169922	-0.12475586	0.45532227	0	0	29/6/2018	29	6	2018	18:20:22	66022	0.2	18	20	22	0	0.058837891	3.5545898	0.1862793	-0.11865234	-0.92089844	2.2414551	0.031982422	0	0	0	0	0	0	0	0	0	0.94702148	0.052978516	0.044921875	0.029296875	-0.012939453	-0.002685547	0	44330	0	0	0
778	779	779	Category L	0.21582031	-0.14379883	-0.92382813	-0.025146484	-0.12963867	0.45922852	0	0	29/6/2018	29	6	2018	18:20:22	66022	0.3	18	20	22	0	0.058837891	3.5545898	0.18481445	-0.11816406	-0.91992188	1.9802246	0.040039063	0	0	0	0	0	0	0	0	0	0.94555664	0.054443359	0.060058594	0.030761719	-0.025390625	-0.003662109	0	44330	0	0	0
779	780	780	Category L	0.20385742	-0.13183594	-0.89990234	-0.020751953	-0.12670898	0.45922852	0	0	29/6/2018	29	6	2018	18:20:22	66022	0.4	18	20	22	0	0.058837891	3.5545898	0.1809082	-0.11669922	-0.92041016	1.3164063	0.034179688	0	0	0	0	0	0	0	0	0	0.94506836	0.054931641	0.058349609	0.022705078	-0.014892578	0.020507813	0	44330	0	0	0
780	781	781	Category L	0.20385742	-0.10791016	-0.94799805	-0.021728516	-0.12182617	0.45629883	0	0	29/6/2018	29	6	2018	18:20:22	66022	0.5	18	20	22	0	0.058837891	3.5545898	0.17822266	-0.1159668	-0.91943359	0.74536133	0.038818359	0	0	0	0	0	0	0	0	0	0.94384766	0.056152344	0.061767578	0.025390625	0.008056641	-0.028320313	0	44330	0	0	0
781	782	782	Category L	0.20385742	-0.14379883	-0.91186523	-0.025878906	-0.12841797	0.45922852	0	0	29/6/2018	29	6	2018	18:20:22	66022	0.6	18	20	22	0	0.058837891	3.5545898	0.17553711	-0.11499023	-0.91845703	0.26098633	0.040771484	0	0	0	0	0	0	0	0	0	0.94213867	0.057861328	0.063476563	0.028076172	-0.028564453	0.006591797	0	44330	0	0	0
782	783	783	Category L	0.20385742	-0.11987305	-0.92382813	-0.025878906	-0.12744141	0.46411133	0	0	29/6/2018	29	6	2018	18:20:22	66022	0.7	18	20	22	0	0.058837891	3.5545898	0.17382813	-0.11352539	-0.91748047	0.33325195	0.031005859	0	0	0	0	0	0	0	0	0	0.94067383	0.059326172	0.042236328	0.029785156	-0.006103516	-0.006103516	0	44330	0	0	0
783	784	784	Category L	0.20385742	-0.13183594	-0.92382813	-0.025146484	-0.12329102	0.45922852	0	0	29/6/2018	29	6	2018	18:20:22	66022	0.8	18	20	22	0	0.058837891	3.5545898	0.1730957	-0.11303711	-0.9206543	0.92675781	0.035888672	0	0	0	0	0	0	0	0	0	0.94360352	0.056396484	0.052001953	0.030517578	-0.018554688	-0.002929688	0	44330	0	0	0
784	785	785	Category L	0.20385742	-0.14379883	-0.91186523	-0.027587891	-0.12744141	0.45703125	0	0	29/6/2018	29	6	2018	18:20:22	66022	0.9	18	20	22	0	0.058837891	3.5545898	0.17211914	-0.11010742	-0.92358398	1.1140137	0.047607422	0	0	0	0	0	0	0	0	0	0.94604492	0.053955078	0.077148438	0.031494141	-0.033447266	0.01171875	0	44330	0	0	0
785	786	786	Category L	0.20385742	-0.13183594	-0.94799805	-0.024902344	-0.125	0.45898438	0	0	29/6/2018	29	6	2018	18:20:23	66023	0	18	20	23	0	0.058837891	3.5545898	0.17089844	-0.10913086	-0.92358398	1.1074219	0.046386719	0	0	0	0	0	0	0	0	0	0.94555664	0.054443359	0.079345703	0.032714844	-0.022460938	-0.024169922	0	44330	0	0	0
786	787	787	Category L	0.20385742	-0.11987305	-0.89990234	-0.026611328	-0.12670898	0.45898438	0	0	29/6/2018	29	6	2018	18:20:23	66023	0.1	18	20	23	0	0.058837891	3.5545898	0.16943359	-0.10693359	-0.92333984	1.2617188	0.043457031	0	0	0	0	0	0	0	0	0	0.94482422	0.055175781	0.070556641	0.034179688	-0.012695313	0.0234375	0	44330	0	0	0
787	788	788	Category L	0.20385742	-0.14379883	-0.89990234	-0.026611328	-0.12304688	0.46118164	0	0	29/6/2018	29	6	2018	18:20:23	66023	0.2	18	20	23	0	0.058837891	3.5545898	0.1652832	-0.10644531	-0.92407227	1.1904297	0.05859375	0	0	0	0	0	0	0	0	0	0.94482422	0.055175781	0.099853516	0.038330078	-0.037109375	0.024169922	0	44330	0	0	0
788	789	789	Category L	0.19189453	-0.095947266	-0.92382813	-0.021728516	-0.12866211	0.45727539	0	0	29/6/2018	29	6	2018	18:20:23	66023	0.3	18	20	23	0	0.058837891	3.5545898	0.16577148	-0.10571289	-0.921875	0.62597656	0.027832031	0	0	0	0	0	0	0	0	0	0.94262695	0.057373047	0.037597656	0.025878906	0.009765625	-0.001708984	0	44330	0	0	0
789	790	790	Category L	0.20385742	-0.095947266	-0.89990234	-0.024169922	-0.12744141	0.45800781	0	0	29/6/2018	29	6	2018	18:20:23	66023	0.4	18	20	23	0	0.058837891	3.5545898	0.16455078	-0.10473633	-0.92041016	0.18139648	0.044921875	0	0	0	0	0	0	0	0	0	0.94091797	0.059082031	0.068603516	0.0390625	0.008789063	0.020507813	0	44330	0	0	0
790	791	791	Category L	0.20385742	-0.083984375	-0.91186523	-0.022705078	-0.12597656	0.45898438	0	0	29/6/2018	29	6	2018	18:20:23	66023	0.5	18	20	23	0	0.058837891	3.5545898	0.16552734	-0.10449219	-0.92333984	0.51391602	0.044921875	0	0	0	0	0	0	0	0	0	0.94384766	0.056152344	0.0703125	0.038085938	0.020507813	0.011474609	0	44330	0	0	0
791	792	792	Category L	0.21582031	-0.14379883	-0.91186523	-0.0234375	-0.12304688	0.45825195	0	0	29/6/2018	29	6	2018	18:20:23	66023	0.6	18	20	23	0	0.058837891	3.5545898	0.16577148	-0.10498047	-0.92480469	0.67675781	0.064208984	0	0	0	0	0	0	0	0	0	0.94555664	0.054443359	0.10131836	0.049804688	-0.038574219	0.012939453	0	44330	0	0	0
792	793	793	Category L	0.20385742	-0.13183594	-0.89990234	-0.026123047	-0.12939453	0.45825195	0	0	29/6/2018	29	6	2018	18:20:23	66023	0.7	18	20	23	0	0.058837891	3.5545898	0.1652832	-0.10571289	-0.92456055	0.85546875	0.052490234	0	0	0	0	0	0	0	0	0	0.9453125	0.0546875	0.089111328	0.038330078	-0.025878906	0.024658203	0	44330	0	0	0
793	794	794	Category L	0.20385742	-0.095947266	-0.93579102	-0.026855469	-0.12841797	0.45898438	0	0	29/6/2018	29	6	2018	18:20:23	66023	0.8	18	20	23	0	0.058837891	3.5545898	0.1652832	-0.10644531	-0.92456055	0.75317383	0.041259766	0	0	0	0	0	0	0	0	0	0.9453125	0.0546875	0.060058594	0.038330078	0.010498047	-0.010986328	0	44330	0	0	0
794	795	795	Category L	0.19189453	-0.13183594	-0.89990234	-0.025146484	-0.12426758	0.45727539	0	0	29/6/2018	29	6	2018	18:20:23	66023	0.9	18	20	23	0	0.058837891	3.5545898	0.16357422	-0.10644531	-0.92407227	0.46801758	0.044677734	0	0	0	0	0	0	0	0	0	0.94458008	0.055419922	0.077392578	0.028076172	-0.025146484	0.024169922	0	44330	0	0	0
795	796	796	Category L	0.20385742	-0.10791016	-0.93579102	-0.028564453	-0.12915039	0.4597168	0	0	29/6/2018	29	6	2018	18:20:24	66024	0	18	20	24	0	0.058837891	3.5545898	0.16308594	-0.10717773	-0.92333984	0.13256836	0.042480469	0	0	0	0	0	0	0	0	0	0.94360352	0.056396484	0.053710938	0.040527344	-0.000488281	-0.012207031	0	44330	0	0	0
796	797	797	Category L	0.19189453	-0.083984375	-0.89990234	-0.026611328	-0.12670898	0.46118164	0	0	29/6/2018	29	6	2018	18:20:24	66024	0.1	18	20	24	0	0.058837891	3.5545898	0.16259766	-0.10888672	-0.92285156	0.004638672	0.044677734	0	0	0	0	0	0	0	0	0	0.94335938	0.056640625	0.077148438	0.029052734	0.024902344	0.022949219	0	44330	0	0	0
797	798	798	Category L	0.20385742	-0.13183594	-0.91186523	-0.026855469	-0.12402344	0.4621582	0	0	29/6/2018	29	6	2018	18:20:24	66024	0.2	18	20	24	0	0.059082031	3.4949707	0.16308594	-0.10839844	-0.92626953	0.079589844	0.048828125	0	0	0	0	0	0	0	0	0	0.94677734	0.053222656	0.078369141	0.040527344	-0.023193359	0.014404297	0	44330	0	0	0
798	799	799	Category L	0.20385742	-0.11987305	-0.91186523	-0.029541016	-0.12158203	0.45825195	0	0	29/6/2018	29	6	2018	18:20:24	66024	0.3	18	20	24	0	0.059082031	3.4949707	0.16137695	-0.10620117	-0.92553711	0.16894531	0.046386719	0	0	0	0	0	0	0	0	0	0.94555664	0.054443359	0.069580078	0.042236328	-0.013427734	0.013671875	0	44330	0	0	0
799	800	800	Category L	0.23999023	-0.13183594	-0.88793945	-0.03125	-0.125	0.45800781	0	0	29/6/2018	29	6	2018	18:20:24	66024	0.4	18	20	24	0	0.059082031	3.4949707	0.16040039	-0.10571289	-0.92529297	0.14819336	0.091552734	0	0	0	0	0	0	0	0	0	0.94506836	0.054931641	0.14282227	0.079345703	-0.025878906	0.037353516	0	44330	0	0	0
800	801	801	Category L	0.20385742	-0.095947266	-0.88793945	-0.030029297	-0.12963867	0.45898438	0	0	29/6/2018	29	6	2018	18:20:24	66024	0.5	18	20	24	0	0.059082031	3.4949707	0.15698242	-0.10571289	-0.92602539	0.01171875	0.061035156	0	0	0	0	0	0	0	0	0	0.9453125	0.0546875	0.094726563	0.046630859	0.009765625	0.038085938	0	44330	0	0	0
801	802	802	Category L	0.20385742	-0.10791016	-0.89990234	-0.028564453	-0.12304688	0.45996094	0	0	29/6/2018	29	6	2018	18:20:24	66024	0.6	18	20	24	0	0.059082031	3.4949707	0.15698242	-0.10546875	-0.92456055	0.093017578	0.052734375	0	0	0	0	0	0	0	0	0	0.94360352	0.056396484	0.073730469	0.046630859	-0.002197266	0.024658203	0	44330	0	0	0
802	803	803	Category L	0.20385742	-0.14379883	-0.89990234	-0.029541016	-0.12158203	0.46118164	0	0	29/6/2018	29	6	2018	18:20:24	66024	0.7	18	20	24	0	0.059082031	3.4949707	0.15478516	-0.10473633	-0.92504883	0.075195313	0.067138672	0	0	0	0	0	0	0	0	0	0.94360352	0.056396484	0.11279297	0.048828125	-0.038818359	0.025146484	0	44330	0	0	0
803	804	804	Category L	0.21582031	-0.15576172	-0.87597656	-0.031005859	-0.12402344	0.45922852	0	0	29/6/2018	29	6	2018	18:20:24	66024	0.8	18	20	24	0	0.059082031	3.4949707	0.15356445	-0.10498047	-0.92675781	0.033203125	0.094970703	0	0	0	0	0	0	0	0	0	0.9453125	0.0546875	0.16357422	0.062011719	-0.050537109	0.05078125	0	44330	0	0	0
804	805	805	Category L	0.21582031	-0.16796875	-0.92382813	-0.025878906	-0.11791992	0.45898438	0	0	29/6/2018	29	6	2018	18:20:24	66024	0.9	18	20	24	0	0.059082031	3.4949707	0.15283203	-0.10400391	-0.92651367	0.12084961	0.089355469	0	0	0	0	0	0	0	0	0	0.94482422	0.055175781	0.12939453	0.062744141	-0.063720703	0.002685547	0	44330	0	0	0
805	806	806	Category L	0.21582031	-0.11987305	-0.93579102	-0.027587891	-0.11987305	0.45825195	0	0	29/6/2018	29	6	2018	18:20:25	66025	0	18	20	25	0	0.059082031	3.4949707	0.14892578	-0.10449219	-0.92749023	0.33203125	0.068847656	0	0	0	0	0	0	0	0	0	0.9453125	0.0546875	0.090087891	0.066650391	-0.015136719	-0.008056641	0	44330	0	0	0
806	807	807	Category L	0.21582031	-0.14379883	-0.91186523	-0.032714844	-0.12768555	0.4597168	0	0	29/6/2018	29	6	2018	18:20:25	66025	0.1	18	20	25	0	0.059082031	3.4949707	0.14550781	-0.10375977	-0.92651367	0.17993164	0.08203125	0	0	0	0	0	0	0	0	0	0.94384766	0.056152344	0.12475586	0.070068359	-0.039794922	0.014648438	0	44330	0	0	0
807	808	808	Category L	0.20385742	-0.15576172	-0.87597656	-0.026611328	-0.12036133	0.45922852	0	0	29/6/2018	29	6	2018	18:20:25	66025	0.2	18	20	25	0	0.059082031	3.4949707	0.14355469	-0.10302734	-0.92700195	0.34521484	0.094726563	0	0	0	0	0	0	0	0	0	0.94360352	0.056396484	0.16357422	0.060058594	-0.052490234	0.051025391	0	44330	0	0	0
808	809	809	Category L	0.25195313	-0.17993164	-0.89990234	-0.025146484	-0.11987305	0.4621582	0	0	29/6/2018	29	6	2018	18:20:25	66025	0.3	18	20	25	0	0.059082031	3.4949707	0.13574219	-0.10107422	-0.93188477	1.7385254	0.14355469	0	0	0	0	0	0	0	0	0	0.94726563	0.052734375	0.2265625	0.1159668	-0.078613281	0.031982422	0	44330	0	0	0
809	810	810	Category L	0.2878418	-0.11987305	-0.92382813	0.006103516	-0.11279297	0.46313477	0	0	29/6/2018	29	6	2018	18:20:25	66025	0.4	18	20	25	0	0.059082031	3.4949707	0.13720703	-0.098388672	-0.92944336	6.1252441	0.15209961	0	0	0	0	0	0	0	0	0	0.94482422	0.055175781	0.17749023	0.15039063	-0.021240234	0.005615234	0	44330	0	0	0
810	811	811	Category E	-0.059814453	0.071777344	-1.0319824	-0.068359375	-0.19335938	0.4309082	0	0	29/6/2018	29	6	2018	18:47:58	67678	0.8	18	47	58	0	0.05859375	3.4853027	0.13232422	-0.096191406	-0.93115234	10.874756	0.27441406	0	0	0	0	0	0	0	0	0	0.94555664	0.054443359	0.4609375	-0.19213867	0.16796875	-0.10058594	0	44330	0	0	0
811	812	812	Category E	0.095947266	0.047851563	-0.86376953	-0.030761719	-0.18896484	0.43701172	0	0	29/6/2018	29	6	2018	18:47:58	67678	0.9	18	47	58	0	0.05859375	3.4853027	0.12719727	-0.095214844	-0.93286133	17.145996	0.16210938	0	0	0	0	0	0	0	0	0	0.94628906	0.053710938	0.24365234	-0.03125	0.14306641	0.069091797	0	44330	0	0	0
812	813	813	Category E	-0.15576172	-0.023925781	-1.0078125	-0.004882813	-0.17553711	0.44482422	0	0	29/6/2018	29	6	2018	18:47:59	67679	0	18	47	59	0	0.05859375	3.4853027	0.125	-0.093994141	-0.93212891	22.270508	0.29907227	0	0	0	0	0	0	0	0	0	0.9453125	0.0546875	0.42651367	-0.28076172	0.070068359	-0.075439453	0	44330	0	0	0
813	814	814	Category E	-0.095947266	-0.035888672	-0.97192383	-0.017822266	-0.16870117	0.44042969	0	0	29/6/2018	29	6	2018	18:47:59	67679	0.1	18	47	59	0	0.05859375	3.4853027	0.12255859	-0.094482422	-0.93603516	26.596924	0.22924805	0	0	0	0	0	0	0	0	0	0.94873047	0.051269531	0.31323242	-0.21850586	0.05859375	-0.035644531	0	44330	0	0	0
814	815	815	Category E	-0.023925781	-0.023925781	-0.83984375	0.049072266	-0.15795898	0.44311523	0	0	29/6/2018	29	6	2018	18:47:59	67679	0.2	18	47	59	0	0.05859375	3.4853027	0.11987305	-0.095458984	-0.93481445	26.876953	0.18676758	0	0	0	0	0	0	0	0	0	0.94726563	0.052734375	0.31079102	-0.14379883	0.071533203	0.094970703	0	44330	0	0	0
815	816	816	Category E	0.011962891	-0.11987305	-1.1398926	0.0234375	-0.14746094	0.45288086	0	0	29/6/2018	29	6	2018	18:47:59	67679	0.3	18	47	59	0	0.05859375	3.4853027	0.1171875	-0.096923828	-0.93652344	24.040527	0.22998047	0	0	0	0	0	0	0	0	0	0.94873047	0.051269531	0.33129883	-0.10522461	-0.022705078	-0.203125	0	44330	0	0	0
816	817	817	Category E	0.13183594	-0.13183594	-0.97192383	0.040527344	-0.13452148	0.45263672	0	0	29/6/2018	29	6	2018	18:47:59	67679	0.4	18	47	59	0	0.05859375	3.4853027	0.11254883	-0.098144531	-0.93676758	23.728027	0.052001953	0	0	0	0	0	0	0	0	0	0.94848633	0.051513672	0.087646484	0.019042969	-0.033447266	-0.034912109	0	44330	0	0	0
817	818	818	Category E	0.083984375	-0.059814453	-0.87597656	0.048339844	-0.15185547	0.44848633	0	0	29/6/2018	29	6	2018	18:47:59	67679	0.5	18	47	59	0	0.05859375	3.4853027	0.1081543	-0.098388672	-0.93676758	23.989746	0.075927734	0	0	0	0	0	0	0	0	0	0.94799805	0.052001953	0.1237793	-0.024169922	0.038574219	0.060791016	0	44330	0	0	0
818	819	819	Category E	-0.095947266	-0.023925781	-0.99584961	-0.018310547	-0.15551758	0.44873047	0	0	29/6/2018	29	6	2018	18:47:59	67679	0.6	18	47	59	0	0.05859375	3.4853027	0.10620117	-0.098876953	-0.93676758	23.23877	0.22363281	0	0	0	0	0	0	0	0	0	0.94775391	0.052246094	0.33618164	-0.20214844	0.074951172	-0.058837891	0	44330	0	0	0
819	820	820	Category E	-0.023925781	-0.059814453	-0.88793945	-0.055175781	-0.15820313	0.44677734	0	0	29/6/2018	29	6	2018	18:47:59	67679	0.7	18	47	59	0	0.05859375	3.4853027	0.10327148	-0.09765625	-0.93969727	20.931885	0.14257813	0	0	0	0	0	0	0	0	0	0.95043945	0.049560547	0.21704102	-0.12719727	0.037841797	0.051757813	0	44330	0	0	0
820	821	821	Category E	-0.011962891	-0.059814453	-0.82788086	-0.068847656	-0.15820313	0.44726563	0	0	29/6/2018	29	6	2018	18:47:59	67679	0.8	18	47	59	0	0.05859375	3.4853027	0.10083008	-0.094726563	-0.93945313	18.618164	0.16259766	0	0	0	0	0	0	0	0	0	0.94970703	0.050292969	0.25952148	-0.11279297	0.034912109	0.11157227	0	44330	0	0	0
821	822	822	Category E	0.047851563	-0.035888672	-0.81591797	-0.079589844	-0.1730957	0.44018555	0	0	29/6/2018	29	6	2018	18:47:59	67679	0.9	18	47	59	0	0.05859375	3.4853027	0.098632813	-0.091552734	-0.93823242	16.457031	0.14355469	0	0	0	0	0	0	0	0	0	0.94775391	0.052246094	0.22875977	-0.05078125	0.055664063	0.12231445	0	44330	0	0	0
822	823	823	Category E	0.14379883	-0.13183594	-1.2119141	-0.077148438	-0.18359375	0.43457031	0	0	29/6/2018	29	6	2018	18:48:00	67680	0	18	48	0	0	0.05859375	3.4853027	0.095703125	-0.08984375	-0.93847656	13.150879	0.28051758	0	0	0	0	0	0	0	0	0	0.94750977	0.052490234	0.36303711	0.047851563	-0.041748047	-0.27319336	0	44330	0	0	0
823	824	824	Category E	0.11987305	0.10791016	-1.1279297	-0.067382813	-0.1652832	0.44335938	0	0	29/6/2018	29	6	2018	18:48:00	67680	0.09	18	48	0	0	0.05859375	3.4853027	0.09375	-0.087646484	-0.93847656	8.8808594	0.2734375	0	0	0	0	0	0	0	0	0	0.94726563	0.052734375	0.41088867	0.025878906	0.19555664	-0.18920898	0	44330	0	0	0
824	825	825	Category E	0.11987305	-0.059814453	-0.91186523	-0.092529297	-0.16259766	0.43994141	0	0	29/6/2018	29	6	2018	18:48:00	67680	0.181	18	48	0	0	0.05859375	3.4853027	0.091796875	-0.086669922	-0.94091797	11.551514	0.048339844	0	0	0	0	0	0	0	0	0	0.94921875	0.05078125	0.083984375	0.027832031	0.026855469	0.029052734	0	44330	0	0	0
825	826	826	Category E	0.095947266	0.047851563	-0.88793945	-0.10009766	-0.13647461	0.44848633	0	0	29/6/2018	29	6	2018	18:48:00	67680	0.272	18	48	0	0	0.05859375	3.4853027	0.090332031	-0.087158203	-0.94262695	15.750732	0.14575195	0	0	0	0	0	0	0	0	0	0.95092773	0.049072266	0.1953125	0.005371094	0.13500977	0.0546875	0	44330	0	0	0
826	827	827	Category E	-0.13183594	-0.095947266	-0.99584961	-0.16748047	-0.13671875	0.4284668	0	0	29/6/2018	29	6	2018	18:48:00	67680	0.363	18	48	0	0	0.05859375	3.4853027	0.090087891	-0.087646484	-0.94213867	15.644775	0.22851563	0	0	0	0	0	0	0	0	0	0.95043945	0.049560547	0.28369141	-0.22192383	-0.008056641	-0.053466797	0	44330	0	0	0
827	828	828	Category E	0.23999023	-0.071777344	-0.73193359	-0.14916992	-0.14575195	0.43188477	0	0	29/6/2018	29	6	2018	18:48:00	67680	0.454	18	48	0	0	0.05859375	3.4853027	0.086425781	-0.086669922	-0.94287109	16.151123	0.26147461	0	0	0	0	0	0	0	0	0	0.95092773	0.049072266	0.37939453	0.15332031	0.014892578	0.2109375	0	44330	0	0	0
828	829	829	Category E	0.095947266	-0.047851563	-0.79199219	-0.11547852	-0.15112305	0.43847656	0	0	29/6/2018	29	6	2018	18:48:00	67680	0.545	18	48	0	0	0.05859375	3.4853027	0.083496094	-0.085693359	-0.94262695	14.214844	0.15576172	0	0	0	0	0	0	0	0	0	0.95019531	0.049804688	0.20092773	0.012451172	0.037841797	0.15063477	0	44330	0	0	0
829	830	830	Category E	0.26391602	-0.10791016	-1.1518555	-0.11425781	-0.14599609	0.44262695	0	0	29/6/2018	29	6	2018	18:48:00	67680	0.636	18	48	0	0	0.05859375	3.4853027	0.082275391	-0.086425781	-0.94238281	11.888184	0.27783203	0	0	0	0	0	0	0	0	0	0.94995117	0.050048828	0.41235352	0.18139648	-0.021240234	-0.20922852	0	44330	0	0	0
830	831	831	Category E	0.21582031	-0.17993164	-1.0559082	-0.074951172	-0.14794922	0.4453125	0	0	29/6/2018	29	6	2018	18:48:00	67680	0.727	18	48	0	0	0.05859375	3.4853027	0.081787109	-0.086425781	-0.9453125	5.5095215	0.19702148	0	0	0	0	0	0	0	0	0	0.95288086	0.047119141	0.33764648	0.13378906	-0.093261719	-0.11035156	0	44330	0	0	0
831	832	832	Category E	0.15576172	-0.17993164	-0.91186523	-0.10644531	-0.14038086	0.44702148	0	0	29/6/2018	29	6	2018	18:48:00	67680	0.818	18	48	0	0	0.05859375	3.4853027	0.079833984	-0.085449219	-0.94482422	0.25634766	0.12524414	0	0	0	0	0	0	0	0	0	0.9519043	0.048095703	0.20288086	0.075683594	-0.094238281	0.032958984	0	44330	0	0	0
832	833	833	Category E	0.19189453	-0.16796875	-0.87597656	-0.15893555	-0.140625	0.43481445	0	0	29/6/2018	29	6	2018	18:48:00	67680	0.909	18	48	0	0	0.05859375	3.4853027	0.079589844	-0.083984375	-0.9440918	0.76293945	0.15576172	0	0	0	0	0	0	0	0	0	0.95117188	0.048828125	0.2644043	0.11206055	-0.083740234	0.068115234	0	44330	0	0	0
833	834	834	Category E	0.095947266	-0.11987305	-0.86376953	-0.1784668	-0.13134766	0.42944336	0	0	29/6/2018	29	6	2018	18:48:01	67681	0	18	48	1	0	0.05859375	3.4853027	0.075927734	-0.083251953	-0.94482422	2.4455566	0.091064453	0	0	0	0	0	0	0	0	0	0.95141602	0.048583984	0.13745117	0.019775391	-0.036376953	0.081054688	0	44330	0	0	0
834	835	835	Category E	0.16796875	-0.13183594	-0.85180664	-0.16357422	-0.13134766	0.43774414	0	0	29/6/2018	29	6	2018	18:48:01	67681	0.111	18	48	1	0	0.05859375	3.4853027	0.073730469	-0.083251953	-0.94360352	7.0466309	0.14013672	0	0	0	0	0	0	0	0	0	0.95019531	0.049804688	0.23461914	0.093994141	-0.048339844	0.091796875	0	44330	0	0	0
835	836	836	Category E	0.17993164	-0.20385742	-0.87597656	-0.14208984	-0.14135742	0.43603516	0	0	29/6/2018	29	6	2018	18:48:01	67681	0.222	18	48	1	0	0.05859375	3.4853027	0.072021484	-0.083007813	-0.94482422	9.684082	0.17578125	0	0	0	0	0	0	0	0	0	0.95141602	0.048583984	0.29736328	0.10766602	-0.12060547	0.068847656	0	44330	0	0	0
836	837	837	Category E	0.23999023	-0.11987305	-1.1879883	-0.093261719	-0.1652832	0.44067383	0	0	29/6/2018	29	6	2018	18:48:01	67681	0.333	18	48	1	0	0.05859375	3.4933594	0.071289063	-0.084228516	-0.94775391	9.5458984	0.29541016	0	0	0	0	0	0	0	0	0	0.95410156	0.045898438	0.4440918	0.16845703	-0.035400391	-0.23999023	0	44330	0	0	0
837	838	838	Category E	0.071777344	0.059814453	-0.88793945	-0.081054688	-0.15429688	0.44335938	0	0	29/6/2018	29	6	2018	18:48:01	67681	0.444	18	48	1	0	0.05859375	3.4933594	0.070068359	-0.084472656	-0.94848633	9.8215332	0.15649414	0	0	0	0	0	0	0	0	0	0.95483398	0.045166016	0.20629883	0.001464844	0.14428711	0.060546875	0	44330	0	0	0
838	839	839	Category E	0.11987305	-0.071777344	-0.89990234	-0.074951172	-0.14794922	0.44750977	0	0	29/6/2018	29	6	2018	18:48:01	67681	0.555	18	48	1	0	0.05859375	3.4933594	0.067871094	-0.084716797	-0.94848633	10.64917	0.072265625	0	0	0	0	0	0	0	0	0	0.95483398	0.045166016	0.11352539	0.051757813	0.012939453	0.048583984	0	44330	0	0	0
839	840	840	Category E	-0.071777344	-0.14379883	-1.0078125	-0.046142578	-0.13134766	0.45654297	0	0	29/6/2018	29	6	2018	18:48:01	67681	0.666	18	48	1	0	0.05859375	3.4933594	0.064453125	-0.083984375	-0.94848633	12.518066	0.15991211	0	0	0	0	0	0	0	0	0	0.9543457	0.045654297	0.25488281	-0.13623047	-0.059570313	-0.059082031	0	44330	0	0	0
840	841	841	Category E	0.19189453	-0.10791016	-0.81591797	0.0078125	-0.11694336	0.45800781	0	0	29/6/2018	29	6	2018	18:48:01	67681	0.777	18	48	1	0	0.05859375	3.4933594	0.059814453	-0.082519531	-0.94873047	9.9885254	0.18896484	0	0	0	0	0	0	0	0	0	0.9543457	0.045654297	0.29003906	0.13183594	-0.025146484	0.1328125	0	44330	0	0	0
841	842	842	Category E	0.035888672	-0.071777344	-0.94799805	0.037353516	-0.109375	0.45996094	0	0	29/6/2018	29	6	2018	18:48:01	67681	0.888	18	48	1	0	0.05859375	3.4933594	0.05859375	-0.082763672	-0.94799805	12.213623	0.025146484	0	0	0	0	0	0	0	0	0	0.95336914	0.046630859	0.033691406	-0.022705078	0.010986328	0	0	44330	0	0	0
842	843	843	Category E	0.10791016	-0.15576172	-1.0559082	0.040039063	-0.12231445	0.45874023	0	0	29/6/2018	29	6	2018	18:48:02	67682	0	18	48	2	0	0.05859375	3.4933594	0.056884766	-0.083007813	-0.95166016	15.53125	0.13671875	0	0	0	0	0	0	0	0	0	0.95703125	0.04296875	0.22729492	0.05078125	-0.072509766	-0.10400391	0	44330	0	0	0
843	844	844	Category E	0.14379883	-0.071777344	-0.89990234	0.032958984	-0.13720703	0.45336914	0	0	29/6/2018	29	6	2018	18:48:02	67682	0.1	18	48	2	0	0.05859375	3.4933594	0.056152344	-0.081054688	-0.95483398	14.721191	0.10375977	0	0	0	0	0	0	0	0	0	0.95996094	0.040039063	0.15185547	0.087402344	0.009277344	0.054931641	0	44330	0	0	0
844	845	845	Category E	-0.11987305	-0.15576172	-0.97192383	-0.0078125	-0.16601563	0.44165039	0	0	29/6/2018	29	6	2018	18:48:02	67682	0.2	18	48	2	0	0.05859375	3.4933594	0.054199219	-0.079101563	-0.95507813	14.161377	0.19091797	0	0	0	0	0	0	0	0	0	0.95996094	0.040039063	0.26757813	-0.17407227	-0.076416016	-0.016601563	0	44330	0	0	0
845	846	846	Category E	-0.083984375	-0.095947266	-0.86376953	-0.065429688	-0.15917969	0.44360352	0	0	29/6/2018	29	6	2018	18:48:02	67682	0.3	18	48	2	0	0.05859375	3.4933594	0.052734375	-0.076660156	-0.95458984	8.8491211	0.1652832	0	0	0	0	0	0	0	0	0	0.95922852	0.040771484	0.24682617	-0.13671875	-0.019042969	0.090820313	0	44330	0	0	0
846	847	847	Category E	0.035888672	-0.095947266	-0.95996094	-0.000732422	-0.13012695	0.45874023	0	0	29/6/2018	29	6	2018	18:48:02	67682	0.4	18	48	2	0	0.05859375	3.4933594	0.049316406	-0.075927734	-0.95458984	7.9360352	0.024414063	0	0	0	0	0	0	0	0	0	0.95874023	0.041259766	0.038574219	-0.013427734	-0.019775391	-0.005126953	0	44330	0	0	0
847	848	848	Category E	-0.43188477	-0.011962891	-1.3198242	-0.013183594	-0.14526367	0.453125	0	0	29/6/2018	29	6	2018	18:48:02	67682	0.5	18	48	2	0	0.05859375	3.4933594	0.046875	-0.075439453	-0.95263672	9.8630371	0.60668945	0	0	0	0	0	0	0	0	0	0.95678711	0.043212891	0.90942383	-0.47875977	0.063476563	-0.36694336	0	44330	0	0	0
848	849	849	Category E	0.31176758	0.083984375	-0.74389648	0.0546875	-0.19213867	0.43261719	0	0	29/6/2018	29	6	2018	18:48:02	67682	0.6	18	48	2	0	0.05859375	3.4933594	0.043457031	-0.074462891	-0.95288086	4.6862793	0.37524414	0	0	0	0	0	0	0	0	0	0.95678711	0.043212891	0.63598633	0.26806641	0.15844727	0.20898438	0	44330	0	0	0
849	850	850	Category E	-0.17993164	0.059814453	-1.079834	0.14306641	-0.16381836	0.42651367	0	0	29/6/2018	29	6	2018	18:48:02	67682	0.7	18	48	2	0	0.05859375	3.4933594	0.041015625	-0.073974609	-0.95654297	3.5546875	0.28613281	0	0	0	0	0	0	0	0	0	0.96044922	0.039550781	0.47802734	-0.22094727	0.13378906	-0.12304688	0	44330	0	0	0
850	851	851	Category E	-0.21582031	-0.047851563	-1.0078125	-0.004638672	-0.15917969	0.44604492	0	0	29/6/2018	29	6	2018	18:48:02	67682	0.8	18	48	2	0	0.05859375	3.4933594	0.039794922	-0.074951172	-0.95849609	4.3908691	0.26171875	0	0	0	0	0	0	0	0	0	0.9621582	0.037841797	0.33227539	-0.25561523	0.027099609	-0.049072266	0	44330	0	0	0
851	852	852	Category E	0.023925781	-0.011962891	-0.83984375	0.072753906	-0.15112305	0.44604492	0	0	29/6/2018	29	6	2018	18:48:02	67682	0.9	18	48	2	0	0.05859375	3.4933594	0.040283203	-0.077880859	-0.95678711	5.3894043	0.13525391	0	0	0	0	0	0	0	0	0	0.96069336	0.039306641	0.19946289	-0.016357422	0.065917969	0.11694336	0	44330	0	0	0
852	853	853	Category E	0.011962891	-0.17993164	-1.1879883	0.080322266	-0.14648438	0.44824219	0	0	29/6/2018	29	6	2018	18:48:03	67683	0	18	48	3	0	0.05859375	3.4933594	0.0390625	-0.080322266	-0.95776367	4.8637695	0.25195313	0	0	0	0	0	0	0	0	0	0.96191406	0.038085938	0.35668945	-0.027099609	-0.099365234	-0.22998047	0	44330	0	0	0
853	854	854	Category E	-0.011962891	-0.20385742	-0.83984375	0.08203125	-0.13012695	0.44873047	0	0	29/6/2018	29	6	2018	18:48:03	67683	0.1	18	48	3	0	0.05859375	3.4933594	0.043457031	-0.080810547	-0.95727539	0.54931641	0.17871094	0	0	0	0	0	0	0	0	0	0.96166992	0.038330078	0.29589844	-0.055419922	-0.12280273	0.11743164	0	44330	0	0	0
854	855	855	Category E	-0.011962891	-0.21582031	-1.0319824	0.071533203	-0.13354492	0.44750977	0	0	29/6/2018	29	6	2018	18:48:03	67683	0.2	18	48	3	0	0.05859375	3.4933594	0.047363281	-0.081054688	-0.95629883	0.11425781	0.16552734	0	0	0	0	0	0	0	0	0	0.9609375	0.0390625	0.26977539	-0.059326172	-0.13476563	-0.075439453	0	44330	0	0	0
855	856	856	Category E	-0.15576172	-0.19189453	-0.91186523	-0.001708984	-0.1328125	0.45849609	0	0	29/6/2018	29	6	2018	18:48:03	67683	0.3	18	48	3	0	0.05859375	3.4933594	0.050292969	-0.081298828	-0.95751953	5.2541504	0.23828125	0	0	0	0	0	0	0	0	0	0.96240234	0.037597656	0.36230469	-0.20605469	-0.11035156	0.045654297	0	44330	0	0	0
856	857	857	Category E	-0.14379883	-0.13183594	-0.92382813	-0.021484375	-0.14233398	0.45581055	0	0	29/6/2018	29	6	2018	18:48:03	67683	0.4	18	48	3	0	0.05859375	3.4933594	0.052734375	-0.080078125	-0.95507813	5.4611816	0.20556641	0	0	0	0	0	0	0	0	0	0.9597168	0.040283203	0.27954102	-0.1965332	-0.051513672	0.03125	0	44330	0	0	0
857	858	858	Category E	0.047851563	-0.17993164	-0.92382813	0.010009766	-0.15307617	0.44555664	0	0	29/6/2018	29	6	2018	18:48:03	67683	0.5	18	48	3	0	0.05859375	3.4933594	0.053710938	-0.079101563	-0.95410156	3.6135254	0.10522461	0	0	0	0	0	0	0	0	0	0.95874023	0.041259766	0.13696289	-0.005859375	-0.10058594	0.030273438	0	44330	0	0	0
858	859	859	Category E	-0.011962891	-0.035888672	-1.1757813	0.039550781	-0.18066406	0.4375	0	0	29/6/2018	29	6	2018	18:48:03	67683	0.6	18	48	3	0	0.05859375	3.4933594	0.055175781	-0.078613281	-0.95458984	9.1015625	0.23486328	0	0	0	0	0	0	0	0	0	0.95947266	0.040527344	0.33129883	-0.067138672	0.042724609	-0.22094727	0	44330	0	0	0
859	860	860	Category E	0	0.095947266	-0.87597656	0.037841797	-0.17138672	0.44189453	0	0	29/6/2018	29	6	2018	18:48:03	67683	0.7	18	48	3	0	0.05859375	3.4933594	0.058837891	-0.078369141	-0.95361328	10.601563	0.19970703	0	0	0	0	0	0	0	0	0	0.95874023	0.041259766	0.31103516	-0.058837891	0.17431641	0.077636719	0	44330	0	0	0
860	861	861	Category E	0.023925781	0.14379883	-0.83984375	0.062988281	-0.15283203	0.44360352	0	0	29/6/2018	29	6	2018	18:48:03	67683	0.8	18	48	3	0	0.05859375	3.4933594	0.061523438	-0.077880859	-0.95410156	12.315186	0.25244141	0	0	0	0	0	0	0	0	0	0.95947266	0.040527344	0.37402344	-0.037597656	0.22167969	0.11425781	0	44330	0	0	0
861	862	862	Category E	-0.023925781	-0.011962891	-0.93579102	0.036376953	-0.13183594	0.45849609	0	0	29/6/2018	29	6	2018	18:48:03	67683	0.9	18	48	3	0	0.05859375	3.4933594	0.064208984	-0.077392578	-0.95532227	9.5068359	0.11181641	0	0	0	0	0	0	0	0	0	0.96069336	0.039306641	0.17358398	-0.088134766	0.065429688	0.01953125	0	44330	0	0	0
862	863	863	Category E	0.047851563	0.071777344	-0.92382813	0.056152344	-0.14160156	0.45068359	0	0	29/6/2018	29	6	2018	18:48:04	67684	0	18	48	4	0	0.05859375	3.4933594	0.066162109	-0.077392578	-0.95654297	7.7976074	0.15405273	0	0	0	0	0	0	0	0	0	0.9621582	0.037841797	0.20068359	-0.018310547	0.14916992	0.032714844	0	44330	0	0	0
863	864	864	Category E	0.047851563	-0.059814453	-1.1159668	0.067382813	-0.14770508	0.44897461	0	0	29/6/2018	29	6	2018	18:48:04	67684	0.1	18	48	4	0	0.05859375	3.4933594	0.067138672	-0.076171875	-0.953125	12.968994	0.16455078	0	0	0	0	0	0	0	0	0	0.95849609	0.041503906	0.19848633	-0.019287109	0.016357422	-0.16259766	0	44330	0	0	0
864	865	865	Category E	0.095947266	-0.19189453	-1.0439453	0.034667969	-0.13110352	0.45336914	0	0	29/6/2018	29	6	2018	18:48:04	67684	0.2	18	48	4	0	0.05859375	3.4933594	0.068115234	-0.078125	-0.95019531	7.9912109	0.1496582	0	0	0	0	0	0	0	0	0	0.95605469	0.043945313	0.23461914	0.027587891	-0.11352539	-0.093505859	0	44330	0	0	0
865	866	866	Category E	0.17993164	-0.16796875	-0.91186523	0.028564453	-0.15112305	0.45092773	0	0	29/6/2018	29	6	2018	18:48:04	67684	0.3	18	48	4	0	0.05859375	3.4933594	0.069335938	-0.078125	-0.95019531	1.5839844	0.1472168	0	0	0	0	0	0	0	0	0	0.95581055	0.044189453	0.23852539	0.11035156	-0.089599609	0.038330078	0	44330	0	0	0
866	867	867	Category E	-0.095947266	-0.035888672	-0.97192383	-0.035888672	-0.1652832	0.4453125	0	0	29/6/2018	29	6	2018	18:48:04	67684	0.4	18	48	4	0	0.05859375	3.4933594	0.070556641	-0.079101563	-0.95019531	1.730957	0.17358398	0	0	0	0	0	0	0	0	0	0.95605469	0.043945313	0.23168945	-0.16650391	0.043212891	-0.021484375	0	44330	0	0	0
867	868	868	Category E	-0.035888672	-0.059814453	-0.87597656	-0.095947266	-0.14282227	0.44628906	0	0	29/6/2018	29	6	2018	18:48:04	67684	0.5	18	48	4	0	0.05859375	3.4933594	0.074707031	-0.078125	-0.94873047	4.4821777	0.13378906	0	0	0	0	0	0	0	0	0	0.95507813	0.044921875	0.20214844	-0.1105957	0.018310547	0.072753906	0	44330	0	0	0
868	869	869	Category E	0.095947266	-0.15576172	-0.89990234	-0.098388672	-0.1418457	0.44287109	0	0	29/6/2018	29	6	2018	18:48:04	67684	0.6	18	48	4	0	0.05859375	3.4933594	0.074462891	-0.077636719	-0.95092773	9.3515625	0.095703125	0	0	0	0	0	0	0	0	0	0.95703125	0.04296875	0.15039063	0.021240234	-0.077880859	0.051025391	0	44330	0	0	0
869	870	870	Category E	0.16796875	-0.10791016	-1.1398926	-0.080810547	-0.14355469	0.44726563	0	0	29/6/2018	29	6	2018	18:48:04	67684	0.7	18	48	4	0	0.05859375	3.4933594	0.075927734	-0.077392578	-0.95239258	15.233643	0.21069336	0	0	0	0	0	0	0	0	0	0.95849609	0.041503906	0.30957031	0.091796875	-0.030273438	-0.18725586	0	44330	0	0	0
870	871	871	Category E	0.059814453	0	-0.86376953	-0.072509766	-0.15209961	0.44750977	0	0	29/6/2018	29	6	2018	18:48:04	67684	0.8	18	48	4	0	0.05859375	3.4933594	0.075195313	-0.076660156	-0.94921875	21.823486	0.1159668	0	0	0	0	0	0	0	0	0	0.95532227	0.044677734	0.17773438	-0.015380859	0.076660156	0.085449219	0	44330	0	0	0
871	872	872	Category E	0.17993164	-0.023925781	-0.86376953	-0.059326172	-0.13745117	0.44799805	0	0	29/6/2018	29	6	2018	18:48:04	67684	0.9	18	48	4	0	0.05859375	3.4933594	0.074951172	-0.074707031	-0.94726563	24.706543	0.14331055	0	0	0	0	0	0	0	0	0	0.953125	0.046875	0.23925781	0.10473633	0.05078125	0.083496094	0	44330	0	0	0
872	873	873	Category E	-0.071777344	-0.071777344	-0.94799805	-0.063476563	-0.13574219	0.45507813	0	0	29/6/2018	29	6	2018	18:48:05	67685	0	18	48	5	0	0.05859375	3.4933594	0.075683594	-0.073242188	-0.94726563	25.476563	0.14746094	0	0	0	0	0	0	0	0	0	0.953125	0.046875	0.14941406	-0.14746094	0.001464844	-0.000488281	0	44330	0	0	0
873	874	874	Category E	0.011962891	-0.095947266	-0.85180664	-0.087890625	-0.13476563	0.44726563	0	0	29/6/2018	29	6	2018	18:48:05	67685	0.1	18	48	5	0	0.05859375	3.4933594	0.075927734	-0.071533203	-0.94750977	26.897461	0.11767578	0	0	0	0	0	0	0	0	0	0.95336914	0.046630859	0.18408203	-0.063964844	-0.024169922	0.095703125	0	44330	0	0	0
874	875	875	Category E	0.059814453	-0.11987305	-0.99584961	-0.058105469	-0.13452148	0.45507813	0	0	29/6/2018	29	6	2018	18:48:05	67685	0.2	18	48	5	0	0.05859375	3.5046387	0.077148438	-0.070556641	-0.94799805	22.955078	0.070556641	0	0	0	0	0	0	0	0	0	0.95385742	0.046142578	0.11425781	-0.017333984	-0.049072266	-0.047607422	0	44330	0	0	0
875	876	876	Category E	0.14379883	-0.20385742	-1.1638184	-0.032714844	-0.11450195	0.4621582	0	0	29/6/2018	29	6	2018	18:48:05	67685	0.3	18	48	5	0	0.05859375	3.5046387	0.077636719	-0.069335938	-0.94873047	18.613525	0.26196289	0	0	0	0	0	0	0	0	0	0.9543457	0.045654297	0.41552734	0.065917969	-0.13427734	-0.21484375	0	44330	0	0	0
876	877	877	Category E	0.10791016	-0.095947266	-0.94799805	-0.032714844	-0.11987305	0.45703125	0	0	29/6/2018	29	6	2018	18:48:05	67685	0.4	18	48	5	0	0.05859375	3.5046387	0.077880859	-0.066894531	-0.94921875	16.831299	0.041503906	0	0	0	0	0	0	0	0	0	0.95458984	0.045410156	0.059814453	0.029785156	-0.028808594	0.001220703	0	44330	0	0	0
877	878	878	Category E	0.023925781	-0.16796875	-0.92382813	-0.048095703	-0.13232422	0.45336914	0	0	29/6/2018	29	6	2018	18:48:05	67685	0.5	18	48	5	0	0.05859375	3.5046387	0.077392578	-0.065429688	-0.94580078	17.124756	0.11767578	0	0	0	0	0	0	0	0	0	0.95117188	0.048828125	0.17822266	-0.053466797	-0.10229492	0.021972656	0	44330	0	0	0
878	879	879	Category E	-0.083984375	-0.059814453	-0.91186523	-0.063720703	-0.14086914	0.44799805	0	0	29/6/2018	29	6	2018	18:48:05	67685	0.6	18	48	5	0	0.05859375	3.5046387	0.079101563	-0.066162109	-0.94604492	17.615723	0.16674805	0	0	0	0	0	0	0	0	0	0.95166016	0.048339844	0.20385742	-0.16308594	0.006347656	0.034179688	0	44330	0	0	0
879	880	880	Category E	-0.11987305	-0.011962891	-0.91186523	-0.095947266	-0.14038086	0.45019531	0	0	29/6/2018	29	6	2018	18:48:05	67685	0.7	18	48	5	0	0.05859375	3.5046387	0.079833984	-0.065673828	-0.94604492	16.88501	0.2097168	0	0	0	0	0	0	0	0	0	0.95166016	0.048339844	0.2878418	-0.19970703	0.053710938	0.034179688	0	44330	0	0	0
880	881	881	Category E	0.095947266	-0.10791016	-0.81591797	-0.091552734	-0.13378906	0.4453125	0	0	29/6/2018	29	6	2018	18:48:05	67685	0.8	18	48	5	0	0.05859375	3.5046387	0.083496094	-0.064697266	-0.94458008	17.75	0.13623047	0	0	0	0	0	0	0	0	0	0.95043945	0.049560547	0.18408203	0.012207031	-0.04296875	0.12866211	0	44330	0	0	0
881	882	882	Category E	0.083984375	-0.13183594	-1.1999512	-0.12817383	-0.13427734	0.44165039	0	0	29/6/2018	29	6	2018	18:48:05	67685	0.9	18	48	5	0	0.05859375	3.5046387	0.083740234	-0.063720703	-0.94604492	19.986328	0.26269531	0	0	0	0	0	0	0	0	0	0.9519043	0.048095703	0.32177734	0	-0.067871094	-0.25366211	0	44330	0	0	0
882	883	883	Category E	0.13183594	0.011962891	-1.1518555	-0.13330078	-0.13867188	0.43920898	0	0	29/6/2018	29	6	2018	18:48:06	67686	0	18	48	6	0	0.05859375	3.5046387	0.085693359	-0.063232422	-0.94555664	20.239746	0.22412109	0	0	0	0	0	0	0	0	0	0.95166016	0.048339844	0.32714844	0.045898438	0.075195313	-0.20605469	0	44330	0	0	0
883	884	884	Category E	0.071777344	0.011962891	-0.89990234	-0.1184082	-0.12548828	0.45092773	0	0	29/6/2018	29	6	2018	18:48:06	67686	0.1	18	48	6	0	0.05859375	3.5046387	0.087158203	-0.061035156	-0.94384766	18.936279	0.086669922	0	0	0	0	0	0	0	0	0	0.94995117	0.050048828	0.13256836	-0.015380859	0.072998047	0.043945313	0	44330	0	0	0
884	885	885	Category E	0.083984375	0.023925781	-0.88793945	-0.13232422	-0.11767578	0.44995117	0	0	29/6/2018	29	6	2018	18:48:06	67686	0.2	18	48	6	0	0.05859375	3.5046387	0.087890625	-0.060546875	-0.9440918	20.336914	0.1015625	0	0	0	0	0	0	0	0	0	0.94995117	0.050048828	0.14453125	-0.00390625	0.084472656	0.056152344	0	44330	0	0	0
885	886	886	Category E	-0.059814453	-0.059814453	-0.92382813	-0.15478516	-0.11035156	0.43554688	0	0	29/6/2018	29	6	2018	18:48:06	67686	0.3	18	48	6	0	0.05859375	3.5046387	0.091796875	-0.058837891	-0.94335938	22.591553	0.15307617	0	0	0	0	0	0	0	0	0	0.94970703	0.050292969	0.17211914	-0.15161133	-0.000732422	0.01953125	0	44330	0	0	0
886	887	887	Category E	0.035888672	-0.11987305	-0.76782227	-0.10839844	-0.11328125	0.45239258	0	0	29/6/2018	29	6	2018	18:48:06	67686	0.4	18	48	6	0	0.05859375	3.5046387	0.095458984	-0.057861328	-0.9440918	23.901611	0.19604492	0	0	0	0	0	0	0	0	0	0.95068359	0.049316406	0.29785156	-0.059570313	-0.061767578	0.17626953	0	44330	0	0	0
887	888	888	Category E	-0.083984375	-0.071777344	-0.88793945	-0.11035156	-0.11914063	0.44921875	0	0	29/6/2018	29	6	2018	18:48:06	67686	0.5	18	48	6	0	0.05859375	3.5046387	0.097412109	-0.057128906	-0.9440918	21.542969	0.19042969	0	0	0	0	0	0	0	0	0	0.95068359	0.049316406	0.25195313	-0.18139648	-0.014404297	0.056152344	0	44330	0	0	0
888	889	889	Category E	0.071777344	-0.14379883	-1.1999512	-0.097412109	-0.10449219	0.45581055	0	0	29/6/2018	29	6	2018	18:48:06	67686	0.6	18	48	6	0	0.05859375	3.5046387	0.10498047	-0.057128906	-0.93920898	18.980225	0.27661133	0	0	0	0	0	0	0	0	0	0.94677734	0.053222656	0.38037109	-0.033203125	-0.086425781	-0.26049805	0	44330	0	0	0
889	890	890	Category E	0.19189453	-0.19189453	-1.0678711	-0.072021484	-0.10498047	0.45922852	0	0	29/6/2018	29	6	2018	18:48:06	67686	0.7	18	48	6	0	0.05859375	3.5046387	0.10351563	-0.05859375	-0.94140625	18.165039	0.20361328	0	0	0	0	0	0	0	0	0	0.94873047	0.051269531	0.34765625	0.088134766	-0.13305664	-0.1262207	0	44330	0	0	0
890	891	891	Category E	-0.023925781	-0.16796875	-0.89990234	-0.13427734	-0.096923828	0.45092773	0	0	29/6/2018	29	6	2018	18:48:06	67686	0.8	18	48	6	0	0.05859375	3.5046387	0.10839844	-0.059326172	-0.93945313	16.474121	0.17553711	0	0	0	0	0	0	0	0	0	0.94750977	0.052490234	0.28051758	-0.13232422	-0.10839844	0.039550781	0	44330	0	0	0
891	892	892	Category E	0	-0.14379883	-0.94799805	-0.19848633	-0.10302734	0.4296875	0	0	29/6/2018	29	6	2018	18:48:06	67686	0.9	18	48	6	0	0.05859375	3.5046387	0.11328125	-0.059082031	-0.93847656	14.403809	0.14160156	0	0	0	0	0	0	0	0	0	0.94726563	0.052734375	0.20727539	-0.11328125	-0.084472656	-0.009277344	0	44330	0	0	0
892	893	893	Category L	0.19189453	-0.059814453	-0.95996094	-0.2722168	-0.072998047	0.40527344	0	0	29/6/2018	29	6	2018	19:10:19	69019	0.7	19	10	19	0	0.059082031	3.4675781	0.11547852	-0.059082031	-0.93945313	14.396973	0.078857422	0	0	0	0	0	0	0	0	0	0.94848633	0.051513672	0.097167969	0.076171875	-0.000488281	-0.020263672	0	44330	0	0	0
893	894	894	Category L	0.21582031	-0.047851563	-0.89990234	-0.26635742	-0.073242188	0.40454102	0	0	29/6/2018	29	6	2018	19:10:19	69019	0.8	19	10	19	0	0.059082031	3.4675781	0.11767578	-0.056884766	-0.93603516	18.853516	0.10473633	0	0	0	0	0	0	0	0	0	0.94506836	0.054931641	0.14331055	0.097900391	0.009033203	0.036132813	0	44330	0	0	0
894	895	895	Category L	0.20385742	-0.047851563	-0.93579102	-0.26391602	-0.072998047	0.40771484	0	0	29/6/2018	29	6	2018	19:10:19	69019	0.9	19	10	19	0	0.059082031	3.4675781	0.12036133	-0.054443359	-0.93676758	21.53125	0.083496094	0	0	0	0	0	0	0	0	0	0.94604492	0.053955078	0.091064453	0.083251953	0.006591797	0.000976563	0	44330	0	0	0
895	896	896	Category L	0.21582031	-0.023925781	-0.93579102	-0.27124023	-0.079101563	0.40527344	0	0	29/6/2018	29	6	2018	19:10:20	69020	0	19	10	20	0	0.059082031	3.4675781	0.12280273	-0.051757813	-0.93579102	20.032227	0.096923828	0	0	0	0	0	0	0	0	0	0.9453125	0.0546875	0.12084961	0.092773438	0.027832031	0	0	44330	0	0	0
896	897	897	Category L	0.20385742	-0.047851563	-0.89990234	-0.26611328	-0.068603516	0.40356445	0	0	29/6/2018	29	6	2018	19:10:20	69020	0.1	19	10	20	0	0.059082031	3.4675781	0.12597656	-0.050537109	-0.93457031	19.430908	0.085205078	0	0	0	0	0	0	0	0	0	0.94433594	0.055664063	0.11523438	0.077636719	0.002685547	0.034667969	0	44330	0	0	0
897	898	898	Category L	0.20385742	-0.035888672	-0.91186523	-0.26660156	-0.073242188	0.40356445	0	0	29/6/2018	29	6	2018	19:10:20	69020	0.2	19	10	20	0	0.059082031	3.4675781	0.12988281	-0.051269531	-0.93701172	22.25	0.079345703	0	0	0	0	0	0	0	0	0	0.94750977	0.052490234	0.11450195	0.073730469	0.015380859	0.025146484	0	44330	0	0	0
898	899	899	Category L	0.20385742	0	-0.92382813	-0.27172852	-0.076416016	0.4074707	0	0	29/6/2018	29	6	2018	19:10:20	69020	0.3	19	10	20	0	0.059082031	3.4675781	0.13183594	-0.050537109	-0.93774414	23.991455	0.088867188	0	0	0	0	0	0	0	0	0	0.94848633	0.051513672	0.13647461	0.071777344	0.050537109	0.013916016	0	44330	0	0	0
899	900	900	Category L	0.19189453	-0.023925781	-0.93579102	-0.26342773	-0.078125	0.40649414	0	0	29/6/2018	29	6	2018	19:10:20	69020	0.4	19	10	20	0	0.059082031	3.4675781	0.13305664	-0.050048828	-0.93579102	23.519287	0.064208984	0	0	0	0	0	0	0	0	0	0.9465332	0.053466797	0.085205078	0.05859375	0.026123047	0	0	44330	0	0	0
900	901	901	Category L	0.20385742	-0.023925781	-0.91186523	-0.26977539	-0.078125	0.40332031	0	0	29/6/2018	29	6	2018	19:10:20	69020	0.5	19	10	20	0	0.059082031	3.4675781	0.13427734	-0.051513672	-0.93432617	22.199707	0.078125	0	0	0	0	0	0	0	0	0	0.9453125	0.0546875	0.11962891	0.069335938	0.027587891	0.022460938	0	44330	0	0	0
901	902	902	Category L	0.20385742	-0.035888672	-0.92382813	-0.26879883	-0.075439453	0.40673828	0	0	29/6/2018	29	6	2018	19:10:20	69020	0.6	19	10	20	0	0.059082031	3.4675781	0.13305664	-0.054443359	-0.93579102	21.191895	0.073974609	0	0	0	0	0	0	0	0	0	0.94702148	0.052978516	0.10131836	0.070556641	0.018554688	0.011962891	0	44330	0	0	0
902	903	903	Category L	0.20385742	-0.023925781	-0.92382813	-0.27050781	-0.080078125	0.40234375	0	0	29/6/2018	29	6	2018	19:10:20	69020	0.7	19	10	20	0	0.059082031	3.4675781	0.13500977	-0.054443359	-0.93554688	18.946533	0.075927734	0	0	0	0	0	0	0	0	0	0.94677734	0.053222656	0.11108398	0.068603516	0.030517578	0.01171875	0	44330	0	0	0
903	904	904	Category L	0.20385742	-0.059814453	-0.91186523	-0.26953125	-0.072021484	0.40356445	0	0	29/6/2018	29	6	2018	19:10:20	69020	0.8	19	10	20	0	0.059082031	3.4675781	0.13696289	-0.059326172	-0.93554688	13.917725	0.070800781	0	0	0	0	0	0	0	0	0	0.94750977	0.052490234	0.090820313	0.066650391	-0.000244141	0.023681641	0	44330	0	0	0
904	905	905	Category L	0.21582031	-0.059814453	-0.89990234	-0.27563477	-0.073974609	0.40527344	0	0	29/6/2018	29	6	2018	19:10:20	69020	0.9	19	10	20	0	0.059082031	3.4675781	0.13525391	-0.060058594	-0.93383789	9.9780273	0.087402344	0	0	0	0	0	0	0	0	0	0.94555664	0.054443359	0.11474609	0.080322266	0.000244141	0.033935547	0	44330	0	0	0
905	906	906	Category L	0.20385742	-0.023925781	-0.88793945	-0.27294922	-0.076660156	0.40429688	0	0	29/6/2018	29	6	2018	19:10:21	69021	0	19	10	21	0	0.059082031	3.4675781	0.13378906	-0.05859375	-0.93212891	7.8986816	0.089599609	0	0	0	0	0	0	0	0	0	0.94360352	0.056396484	0.14892578	0.069824219	0.034667969	0.044189453	0	44330	0	0	0
906	907	907	Category L	0.20385742	-0.023925781	-0.88793945	-0.2722168	-0.071289063	0.40673828	0	0	29/6/2018	29	6	2018	19:10:21	69021	0.1	19	10	21	0	0.059082031	3.4675781	0.13110352	-0.058349609	-0.93237305	5.2565918	0.091796875	0	0	0	0	0	0	0	0	0	0.94335938	0.056640625	0.15161133	0.072509766	0.034423828	0.044433594	0	44330	0	0	0
907	908	908	Category L	0.20385742	-0.023925781	-0.89990234	-0.2746582	-0.075683594	0.40405273	0	0	29/6/2018	29	6	2018	19:10:21	69021	0.2	19	10	21	0	0.059082031	3.4675781	0.13305664	-0.058105469	-0.93139648	2.2463379	0.084472656	0	0	0	0	0	0	0	0	0	0.94262695	0.057373047	0.13647461	0.070556641	0.034179688	0.031494141	0	44330	0	0	0
908	909	909	Category L	0.21582031	-0.035888672	-0.91186523	-0.26635742	-0.073242188	0.40161133	0	0	29/6/2018	29	6	2018	19:10:21	69021	0.3	19	10	21	0	0.059082031	3.4675781	0.13305664	-0.056396484	-0.93383789	0.68212891	0.087890625	0	0	0	0	0	0	0	0	0	0.94482422	0.055175781	0.12548828	0.082519531	0.020507813	0.021972656	0	44330	0	0	0
909	910	910	Category L	0.20385742	-0.035888672	-0.89990234	-0.27807617	-0.073974609	0.40820313	0	0	29/6/2018	29	6	2018	19:10:21	69021	0.4	19	10	21	0	0.059082031	3.4675781	0.12988281	-0.054443359	-0.9362793	0.074462891	0.084228516	0	0	0	0	0	0	0	0	0	0.94677734	0.053222656	0.12866211	0.073730469	0.018554688	0.036376953	0	44330	0	0	0
910	911	911	Category L	0.20385742	-0.035888672	-0.89990234	-0.27026367	-0.071289063	0.40234375	0	0	29/6/2018	29	6	2018	19:10:21	69021	0.5	19	10	21	0	0.059082031	3.4675781	0.12646484	-0.052246094	-0.93432617	1.0710449	0.0859375	0	0	0	0	0	0	0	0	0	0.94433594	0.055664063	0.12792969	0.077148438	0.016357422	0.034423828	0	44330	0	0	0
911	912	912	Category L	0.20385742	-0.047851563	-0.91186523	-0.26953125	-0.077392578	0.40429688	0	0	29/6/2018	29	6	2018	19:10:21	69021	0.6	19	10	21	0	0.059082031	3.4675781	0.12353516	-0.052490234	-0.93701172	1.5566406	0.084228516	0	0	0	0	0	0	0	0	0	0.94677734	0.053222656	0.11035156	0.080078125	0.004638672	0.025146484	0	44330	0	0	0
912	913	913	Category L	0.21582031	-0.047851563	-0.89990234	-0.2722168	-0.075683594	0.40234375	0	0	29/6/2018	29	6	2018	19:10:21	69021	0.7	19	10	21	0	0.059082031	3.4675781	0.12182617	-0.054443359	-0.93530273	0.71630859	0.1003418	0	0	0	0	0	0	0	0	0	0.94482422	0.055175781	0.13598633	0.09375	0.006591797	0.035400391	0	44330	0	0	0
913	914	914	Category L	0.20385742	-0.035888672	-0.89990234	-0.27001953	-0.069580078	0.40454102	0	0	29/6/2018	29	6	2018	19:10:21	69021	0.8	19	10	21	0	0.059082031	3.4675781	0.12329102	-0.051025391	-0.93408203	0.37255859	0.088623047	0	0	0	0	0	0	0	0	0	0.94360352	0.056396484	0.12988281	0.080322266	0.015136719	0.034179688	0	44330	0	0	0
914	915	915	Category L	0.20385742	-0.023925781	-0.89990234	-0.2668457	-0.074951172	0.40063477	0	0	29/6/2018	29	6	2018	19:10:21	69021	0.9	19	10	21	0	0.059082031	3.4675781	0.12524414	-0.050048828	-0.93920898	0.9909668	0.091552734	0	0	0	0	0	0	0	0	0	0.94897461	0.051025391	0.14404297	0.078369141	0.026123047	0.039306641	0	44330	0	0	0
915	916	916	Category L	0.20385742	-0.011962891	-0.91186523	-0.26855469	-0.077392578	0.40527344	0	0	29/6/2018	29	6	2018	19:10:22	69022	0	19	10	22	0	0.059082031	3.4675781	0.1237793	-0.047119141	-0.9362793	1.5366211	0.090576172	0	0	0	0	0	0	0	0	0	0.94580078	0.054199219	0.13964844	0.079833984	0.03515625	0.024414063	0	44330	0	0	0
916	917	917	Category L	0.20385742	0	-0.92382813	-0.27026367	-0.075927734	0.40429688	0	0	29/6/2018	29	6	2018	19:10:22	69022	0.1	19	10	22	0	0.059082031	3.4675781	0.12011719	-0.046386719	-0.93579102	2.0285645	0.096191406	0	0	0	0	0	0	0	0	0	0.94482422	0.055175781	0.14208984	0.083496094	0.046386719	0.011962891	0	44330	0	0	0
917	918	918	Category L	0.19189453	-0.011962891	-0.91186523	-0.2722168	-0.075683594	0.40234375	0	0	29/6/2018	29	6	2018	19:10:22	69022	0.2	19	10	22	0	0.059082031	3.4675781	0.12011719	-0.044433594	-0.93652344	1.6296387	0.082275391	0	0	0	0	0	0	0	0	0	0.9453125	0.0546875	0.12890625	0.071533203	0.032470703	0.024658203	0	44330	0	0	0
918	919	919	Category L	0.19189453	-0.035888672	-0.88793945	-0.27319336	-0.072265625	0.40332031	0	0	29/6/2018	29	6	2018	19:10:22	69022	0.3	19	10	22	0	0.059082031	3.4675781	0.11865234	-0.040527344	-0.93579102	0.38720703	0.087402344	0	0	0	0	0	0	0	0	0	0.94433594	0.055664063	0.12573242	0.072998047	0.004638672	0.047851563	0	44330	0	0	0
919	920	920	Category L	0.21582031	-0.059814453	-0.89990234	-0.26977539	-0.068603516	0.40063477	0	0	29/6/2018	29	6	2018	19:10:22	69022	0.4	19	10	22	0	0.058837891	3.5304199	0.12084961	-0.041503906	-0.93481445	0.31445313	0.10253906	0	0	0	0	0	0	0	0	0	0.94360352	0.056396484	0.14794922	0.094726563	-0.018066406	0.034912109	0	44330	0	0	0
920	921	921	Category L	0.20385742	-0.035888672	-0.92382813	-0.27050781	-0.083496094	0.40332031	0	0	29/6/2018	29	6	2018	19:10:22	69022	0.5	19	10	22	0	0.058837891	3.5304199	0.12280273	-0.044189453	-0.93481445	0.28833008	0.08203125	0	0	0	0	0	0	0	0	0	0.94384766	0.056152344	0.1003418	0.080810547	0.008300781	0.010986328	0	44330	0	0	0
921	922	922	Category L	0.20385742	-0.023925781	-0.92382813	-0.26342773	-0.083496094	0.40649414	0	0	29/6/2018	29	6	2018	19:10:22	69022	0.6	19	10	22	0	0.058837891	3.5304199	0.12182617	-0.043212891	-0.93725586	0.41625977	0.085205078	0	0	0	0	0	0	0	0	0	0.94604492	0.053955078	0.11474609	0.081787109	0.019287109	0.013427734	0	44330	0	0	0
922	923	923	Category L	0.21582031	0.011962891	-0.91186523	-0.26171875	-0.086914063	0.40429688	0	0	29/6/2018	29	6	2018	19:10:22	69022	0.7	19	10	22	0	0.058837891	3.5304199	0.12133789	-0.041748047	-0.93432617	0.953125	0.1105957	0	0	0	0	0	0	0	0	0	0.94311523	0.056884766	0.17041016	0.094238281	0.053710938	0.022460938	0	44330	0	0	0
923	924	924	Category L	0.20385742	-0.023925781	-0.91186523	-0.27026367	-0.088867188	0.40600586	0	0	29/6/2018	29	6	2018	19:10:22	69022	0.8	19	10	22	0	0.058837891	3.5304199	0.11987305	-0.041992188	-0.93115234	1.095459	0.087890625	0	0	0	0	0	0	0	0	0	0.93994141	0.060058594	0.12158203	0.083740234	0.018066406	0.019287109	0	44330	0	0	0
924	925	925	Category L	0.20385742	-0.023925781	-0.92382813	-0.26635742	-0.09375	0.4050293	0	0	29/6/2018	29	6	2018	19:10:22	69022	0.9	19	10	22	0	0.058837891	3.5304199	0.12109375	-0.040527344	-0.93041992	1.4035645	0.084472656	0	0	0	0	0	0	0	0	0	0.93920898	0.060791016	0.10571289	0.082519531	0.016601563	0.006591797	0	44330	0	0	0
925	926	926	Category L	0.19189453	-0.011962891	-0.92382813	-0.26171875	-0.088867188	0.40161133	0	0	29/6/2018	29	6	2018	19:10:23	69023	0	19	10	23	0	0.058837891	3.5304199	0.11938477	-0.041015625	-0.93310547	2.3051758	0.078369141	0	0	0	0	0	0	0	0	0	0.94165039	0.058349609	0.1105957	0.072265625	0.029052734	0.009277344	0	44330	0	0	0
926	927	927	Category L	0.19189453	-0.035888672	-0.94799805	-0.26513672	-0.088623047	0.40234375	0	0	29/6/2018	29	6	2018	19:10:23	69023	0.1	19	10	23	0	0.058837891	3.5304199	0.12133789	-0.039550781	-0.93286133	3.2805176	0.072021484	0	0	0	0	0	0	0	0	0	0.94140625	0.05859375	0.089355469	0.0703125	0.003662109	-0.014892578	0	44330	0	0	0
927	928	928	Category L	0.19189453	-0.023925781	-0.93579102	-0.26367188	-0.084228516	0.40625	0	0	29/6/2018	29	6	2018	19:10:23	69023	0.2	19	10	23	0	0.058837891	3.5304199	0.11791992	-0.038574219	-0.93481445	3.3081055	0.075195313	0	0	0	0	0	0	0	0	0	0.94287109	0.057128906	0.089599609	0.073730469	0.014648438	-0.000732422	0	44330	0	0	0
928	929	929	Category L	0.19189453	-0.023925781	-0.91186523	-0.26513672	-0.091064453	0.40307617	0	0	29/6/2018	29	6	2018	19:10:23	69023	0.3	19	10	23	0	0.058837891	3.5304199	0.12036133	-0.040283203	-0.93310547	2.4353027	0.076171875	0	0	0	0	0	0	0	0	0	0.94165039	0.058349609	0.10888672	0.071289063	0.016357422	0.021240234	0	44330	0	0	0
929	930	930	Category L	0.20385742	0	-0.93579102	-0.26391602	-0.093261719	0.39916992	0	0	29/6/2018	29	6	2018	19:10:23	69023	0.4	19	10	23	0	0.058837891	3.5304199	0.1159668	-0.038330078	-0.93310547	1.5134277	0.095703125	0	0	0	0	0	0	0	0	0	0.94091797	0.059082031	0.12841797	0.087646484	0.038330078	-0.002441406	0	44330	0	0	0
930	931	931	Category L	0.17993164	-0.035888672	-0.92382813	-0.26171875	-0.090576172	0.40429688	0	0	29/6/2018	29	6	2018	19:10:23	69023	0.5	19	10	23	0	0.058837891	3.5304199	0.11425781	-0.038085938	-0.93188477	0.2199707	0.065917969	0	0	0	0	0	0	0	0	0	0.93969727	0.060302734	0.075927734	0.065429688	0.002197266	0.008056641	0	44330	0	0	0
931	932	932	Category L	0.19189453	0	-0.92382813	-0.26660156	-0.090576172	0.40209961	0	0	29/6/2018	29	6	2018	19:10:23	69023	0.6	19	10	23	0	0.058837891	3.5304199	0.11108398	-0.037109375	-0.93066406	1.1286621	0.088867188	0	0	0	0	0	0	0	0	0	0.93798828	0.062011719	0.12475586	0.080566406	0.037109375	0.006835938	0	44330	0	0	0
932	933	933	Category L	0.19189453	0	-0.91186523	-0.26513672	-0.094726563	0.4050293	0	0	29/6/2018	29	6	2018	19:10:23	69023	0.7	19	10	23	0	0.058837891	3.5304199	0.11035156	-0.041748047	-0.93164063	3.1223145	0.093505859	0	0	0	0	0	0	0	0	0	0.93920898	0.060791016	0.14306641	0.081298828	0.041748047	0.019775391	0	44330	0	0	0
933	934	934	Category L	0.20385742	-0.023925781	-0.89990234	-0.26757813	-0.095458984	0.40380859	0	0	29/6/2018	29	6	2018	19:10:23	69023	0.8	19	10	23	0	0.058837891	3.5304199	0.10449219	-0.044433594	-0.93115234	4.5224609	0.10595703	0	0	0	0	0	0	0	0	0	0.93798828	0.062011719	0.15087891	0.099121094	0.020507813	0.03125	0	44330	0	0	0
934	935	935	Category E	0.17993164	0	-0.94799805	-0.24536133	-0.041259766	0.42456055	0	0	29/6/2018	29	6	2018	19:10:24	69024	0.199	19	10	24	0	0.058837891	3.5304199	0.099365234	-0.044433594	-0.9375	4.5812988	0.092529297	0	0	0	0	0	0	0	0	0	0.94384766	0.056152344	0.13549805	0.080322266	0.044433594	-0.010253906	0	44330	0	0	0
935	936	936	Category E	0.095947266	-0.083984375	-0.81591797	-0.2175293	-0.016845703	0.43359375	0	0	29/6/2018	29	6	2018	19:10:24	69024	0.3	19	10	24	0	0.058837891	3.5304199	0.093505859	-0.045410156	-0.93969727	4.7810059	0.12963867	0	0	0	0	0	0	0	0	0	0.94555664	0.054443359	0.16479492	0.002197266	-0.038330078	0.1237793	0	44330	0	0	0
936	937	937	Category E	0.17993164	-0.19189453	-1.1279297	-0.18481445	-0.020507813	0.44921875	0	0	29/6/2018	29	6	2018	19:10:24	69024	0.4	19	10	24	0	0.058837891	3.5304199	0.088134766	-0.045410156	-0.93823242	7.6989746	0.25634766	0	0	0	0	0	0	0	0	0	0.94360352	0.056396484	0.42749023	0.091552734	-0.14624023	-0.18945313	0	44330	0	0	0
937	938	938	Category E	0.20385742	-0.11987305	-0.98388672	-0.17944336	0.004394531	0.44799805	0	0	29/6/2018	29	6	2018	19:10:24	69024	0.5	19	10	24	0	0.058837891	3.5304199	0.081542969	-0.045410156	-0.9362793	12.548584	0.15063477	0	0	0	0	0	0	0	0	0	0.94091797	0.059082031	0.24389648	0.12207031	-0.07421875	-0.047363281	0	44330	0	0	0
938	939	939	Category E	0.071777344	0	-1.0197754	-0.19970703	0.049072266	0.44238281	0	0	29/6/2018	29	6	2018	19:10:24	69024	0.6	19	10	24	0	0.058837891	3.5304199	0.075927734	-0.042724609	-0.93432617	15.234131	0.095458984	0	0	0	0	0	0	0	0	0	0.93847656	0.061523438	0.13208008	-0.004150391	0.042724609	-0.085205078	0	44330	0	0	0
939	940	940	Category E	0.095947266	-0.011962891	-0.75585938	-0.23803711	0.036621094	0.4284668	0	0	29/6/2018	29	6	2018	19:10:24	69024	0.7	19	10	24	0	0.058837891	3.5304199	0.070800781	-0.046875	-0.93701172	17.633545	0.18603516	0	0	0	0	0	0	0	0	0	0.94091797	0.059082031	0.2409668	0.024902344	0.034912109	0.18115234	0	44330	0	0	0
940	941	941	Category E	-0.059814453	-0.095947266	-0.95996094	-0.21630859	0.044921875	0.44091797	0	0	29/6/2018	29	6	2018	19:10:24	69024	0.8	19	10	24	0	0.058837891	3.5304199	0.068359375	-0.048339844	-0.94140625	17.140137	0.13793945	0	0	0	0	0	0	0	0	0	0.94506836	0.054931641	0.1940918	-0.12817383	-0.047363281	-0.018310547	0	44330	0	0	0
941	942	942	Category E	0.13183594	-0.023925781	-0.89990234	-0.21337891	0.035888672	0.44067383	0	0	29/6/2018	29	6	2018	19:10:24	69024	0.9	19	10	24	0	0.058837891	3.5304199	0.067626953	-0.05078125	-0.94213867	17.411377	0.081298828	0	0	0	0	0	0	0	0	0	0.94604492	0.053955078	0.13330078	0.063964844	0.026855469	0.042236328	0	44330	0	0	0
942	943	943	Category E	0.20385742	-0.31176758	-0.93579102	-0.1574707	0.020996094	0.4597168	0	0	29/6/2018	29	6	2018	19:10:25	69025	0	19	10	25	0	0.058837891	3.5304199	0.0625	-0.054199219	-0.94482422	16.803467	0.29370117	0	0	0	0	0	0	0	0	0	0.94848633	0.051513672	0.40795898	0.14111328	-0.25732422	0.009033203	0	44330	0	0	0
943	944	944	Category E	-0.095947266	-0.10791016	-0.98388672	-0.17749023	0.005371094	0.4543457	0	0	29/6/2018	29	6	2018	19:10:25	69025	0.1	19	10	25	0	0.058837891	3.5304199	0.05859375	-0.056396484	-0.94458008	13.625977	0.16748047	0	0	0	0	0	0	0	0	0	0.94799805	0.052001953	0.24511719	-0.15454102	-0.051269531	-0.039306641	0	44330	0	0	0
944	945	945	Category E	-0.011962891	-0.083984375	-0.89990234	-0.18725586	0.017822266	0.44897461	0	0	29/6/2018	29	6	2018	19:10:25	69025	0.2	19	10	25	0	0.058837891	3.5304199	0.055419922	-0.058105469	-0.9440918	13.428467	0.084716797	0	0	0	0	0	0	0	0	0	0.94750977	0.052490234	0.13745117	-0.067382813	-0.025634766	0.044189453	0	44330	0	0	0
945	946	946	Category E	-0.047851563	-0.14379883	-0.93579102	-0.20214844	0.020507813	0.44677734	0	0	29/6/2018	29	6	2018	19:10:25	69025	0.3	19	10	25	0	0.058837891	3.5304199	0.053955078	-0.058105469	-0.94482422	15.679688	0.13305664	0	0	0	0	0	0	0	0	0	0.94799805	0.052001953	0.19628906	-0.10180664	-0.085449219	0.009033203	0	44330	0	0	0
946	947	947	Category E	0.059814453	-0.011962891	-0.88793945	-0.19946289	0.043212891	0.44824219	0	0	29/6/2018	29	6	2018	19:10:25	69025	0.4	19	10	25	0	0.058837891	3.5304199	0.051269531	-0.057128906	-0.94555664	18.90918	0.073730469	0	0	0	0	0	0	0	0	0	0.94873047	0.051269531	0.11132813	0.008300781	0.045166016	0.057617188	0	44330	0	0	0
947	948	948	Category E	-0.035888672	0.059814453	-1.0678711	-0.18652344	0.043457031	0.45068359	0	0	29/6/2018	29	6	2018	19:10:25	69025	0.5	19	10	25	0	0.058837891	3.5304199	0.049072266	-0.057128906	-0.94580078	19.616211	0.18920898	0	0	0	0	0	0	0	0	0	0.94873047	0.051269531	0.32397461	-0.084960938	0.11694336	-0.12182617	0	44330	0	0	0
948	949	949	Category E	-0.14379883	0.011962891	-1.0917969	-0.20288086	0.033691406	0.44921875	0	0	29/6/2018	29	6	2018	19:10:25	69025	0.6	19	10	25	0	0.058837891	3.5304199	0.046875	-0.057861328	-0.9465332	19.27832	0.24975586	0	0	0	0	0	0	0	0	0	0.94946289	0.050537109	0.40576172	-0.19067383	0.069824219	-0.14501953	0	44330	0	0	0
949	950	950	Category E	-0.10791016	0.071777344	-0.98388672	-0.20825195	0.053466797	0.44433594	0	0	29/6/2018	29	6	2018	19:10:25	69025	0.7	19	10	25	0	0.058837891	3.5304199	0.048095703	-0.057617188	-0.94702148	17.595947	0.20605469	0	0	0	0	0	0	0	0	0	0.94995117	0.050048828	0.32250977	-0.15600586	0.12939453	-0.036621094	0	44330	0	0	0
950	951	951	Category E	-0.17993164	-0.035888672	-1.0917969	-0.19946289	0.022460938	0.44311523	0	0	29/6/2018	29	6	2018	19:10:25	69025	0.8	19	10	25	0	0.058837891	3.5304199	0.047363281	-0.057373047	-0.94897461	21.29834	0.26928711	0	0	0	0	0	0	0	0	0	0.9519043	0.048095703	0.39160156	-0.22729492	0.021484375	-0.14257813	0	44330	0	0	0
951	952	952	Category E	0.047851563	-0.17993164	-0.7199707	-0.19335938	0.006103516	0.45092773	0	0	29/6/2018	29	6	2018	19:10:25	69025	0.9	19	10	25	0	0.058837891	3.5304199	0.047607422	-0.05859375	-0.94824219	24.346436	0.25854492	0	0	0	0	0	0	0	0	0	0.95117188	0.048828125	0.34985352	0	-0.12133789	0.22827148	0	44330	0	0	0
952	953	953	Category E	0.047851563	0.20385742	-0.85180664	-0.16137695	0.012939453	0.45654297	0	0	29/6/2018	29	6	2018	19:10:26	69026	0	19	10	26	0	0.058837891	3.5304199	0.043945313	-0.058837891	-0.94824219	26.877686	0.27978516	0	0	0	0	0	0	0	0	0	0.95117188	0.048828125	0.36303711	0.003662109	0.26269531	0.096435547	0	44330	0	0	0
953	954	954	Category E	0.16796875	-0.011962891	-1.2597656	-0.1340332	0.067138672	0.46020508	0	0	29/6/2018	29	6	2018	19:10:26	69026	0.1	19	10	26	0	0.058837891	3.5304199	0.043212891	-0.057861328	-0.94604492	29.415283	0.34057617	0	0	0	0	0	0	0	0	0	0.94873047	0.051269531	0.48413086	0.12451172	0.045898438	-0.31347656	0	44330	0	0	0
954	955	955	Category E	-0.059814453	0.10791016	-0.76782227	-0.20654297	0.10717773	0.43554688	0	0	29/6/2018	29	6	2018	19:10:26	69026	0.2	19	10	26	0	0.059326172	3.5416992	0.044189453	-0.059326172	-0.94555664	30.869873	0.26538086	0	0	0	0	0	0	0	0	0	0.94848633	0.051513672	0.44921875	-0.10400391	0.16723633	0.17773438	0	44330	0	0	0
955	956	956	Category E	-0.15576172	-0.13183594	-1.1279297	-0.19921875	0.14477539	0.43432617	0	0	29/6/2018	29	6	2018	19:10:26	69026	0.3	19	10	26	0	0.059326172	3.5416992	0.043457031	-0.05859375	-0.94897461	34.800781	0.27758789	0	0	0	0	0	0	0	0	0	0.95166016	0.048339844	0.45117188	-0.19921875	-0.072998047	-0.17871094	0	44330	0	0	0
956	957	957	Category E	0.10791016	0.059814453	-0.99584961	-0.23828125	0.10717773	0.42260742	0	0	29/6/2018	29	6	2018	19:10:26	69026	0.4	19	10	26	0	0.059326172	3.5416992	0.044433594	-0.058837891	-0.94775391	30.333984	0.14257813	0	0	0	0	0	0	0	0	0	0.95068359	0.049316406	0.22973633	0.063232422	0.11865234	-0.047851563	0	44330	0	0	0
957	958	958	Category E	-0.083984375	0.13183594	-0.87597656	-0.18798828	0.13305664	0.44555664	0	0	29/6/2018	29	6	2018	19:10:26	69026	0.5	19	10	26	0	0.059326172	3.5416992	0.044189453	-0.059082031	-0.94604492	20.677734	0.24047852	0	0	0	0	0	0	0	0	0	0.94897461	0.051025391	0.3894043	-0.12817383	0.19091797	0.070068359	0	44330	0	0	0
958	959	959	Category E	0.083984375	-0.13183594	-0.82788086	-0.19775391	0.11425781	0.44091797	0	0	29/6/2018	29	6	2018	19:10:26	69026	0.6	19	10	26	0	0.059326172	3.5416992	0.042480469	-0.059082031	-0.94604492	16.461426	0.14477539	0	0	0	0	0	0	0	0	0	0.94897461	0.051025391	0.23217773	0.041259766	-0.072509766	0.11816406	0	44330	0	0	0
959	960	960	Category E	0.035888672	-0.2277832	-0.89990234	-0.19946289	0.084960938	0.44213867	0	0	29/6/2018	29	6	2018	19:10:26	69026	0.7	19	10	26	0	0.059326172	3.5416992	0.04296875	-0.058105469	-0.94433594	18.313721	0.17529297	0	0	0	0	0	0	0	0	0	0.94702148	0.052978516	0.22143555	-0.007080078	-0.16943359	0.044433594	0	44330	0	0	0
960	961	961	Category E	0.023925781	-0.035888672	-1.0197754	-0.21533203	0.11962891	0.42944336	0	0	29/6/2018	29	6	2018	19:10:26	69026	0.8	19	10	26	0	0.059326172	3.5416992	0.043701172	-0.058105469	-0.94702148	17.020508	0.078369141	0	0	0	0	0	0	0	0	0	0.94970703	0.050292969	0.11499023	-0.019775391	0.022216797	-0.072509766	0	44330	0	0	0
961	962	962	Category E	0.047851563	0	-0.95996094	-0.20214844	0.1081543	0.44067383	0	0	29/6/2018	29	6	2018	19:10:26	69026	0.9	19	10	26	0	0.059326172	3.5416992	0.043945313	-0.059570313	-0.94897461	14.968018	0.060791016	0	0	0	0	0	0	0	0	0	0.9519043	0.048095703	0.07421875	0.003662109	0.059570313	-0.010742188	0	44330	0	0	0
962	963	963	Category E	0	-0.023925781	-0.91186523	-0.22241211	0.13989258	0.42578125	0	0	29/6/2018	29	6	2018	19:10:27	69027	0	19	10	27	0	0.059326172	3.5416992	0.043945313	-0.060058594	-0.94799805	14.978271	0.067626953	0	0	0	0	0	0	0	0	0	0.95092773	0.049072266	0.11669922	-0.043945313	0.036132813	0.036132813	0	44330	0	0	0
963	964	964	Category E	0.17993164	0.14379883	-0.82788086	-0.17236328	0.17358398	0.4375	0	0	29/6/2018	29	6	2018	19:10:27	69027	0.1	19	10	27	0	0.059326172	3.5416992	0.044189453	-0.060791016	-0.94824219	19.813477	0.2734375	0	0	0	0	0	0	0	0	0	0.95141602	0.048583984	0.46069336	0.13549805	0.20458984	0.12036133	0	44330	0	0	0
964	965	965	Category E	-0.047851563	-0.023925781	-1.1037598	-0.18725586	0.1652832	0.43383789	0	0	29/6/2018	29	6	2018	19:10:27	69027	0.2	19	10	27	0	0.059326172	3.5416992	0.044433594	-0.060791016	-0.94824219	21.626221	0.18432617	0	0	0	0	0	0	0	0	0	0.95141602	0.048583984	0.28466797	-0.092285156	0.036865234	-0.15527344	0	44330	0	0	0
965	966	966	Category E	0.083984375	0.059814453	-0.89990234	-0.17871094	0.2043457	0.42285156	0	0	29/6/2018	29	6	2018	19:10:27	69027	0.3	19	10	27	0	0.059326172	3.5416992	0.045654297	-0.061279297	-0.94897461	15.099609	0.13598633	0	0	0	0	0	0	0	0	0	0.95214844	0.047851563	0.20849609	0.038085938	0.12109375	0.049072266	0	44330	0	0	0
966	967	967	Category E	-0.23999023	-0.047851563	-0.92382813	-0.17504883	0.17236328	0.4375	0	0	29/6/2018	29	6	2018	19:10:27	69027	0.4	19	10	27	0	0.059326172	3.5416992	0.046386719	-0.061279297	-0.94921875	14.276855	0.2878418	0	0	0	0	0	0	0	0	0	0.95214844	0.047851563	0.32543945	-0.28637695	0.013427734	0.025390625	0	44330	0	0	0
967	968	968	Category E	0.11987305	-0.19189453	-0.75585938	-0.1706543	0.15063477	0.44018555	0	0	29/6/2018	29	6	2018	19:10:27	69027	0.5	19	10	27	0	0.059326172	3.5416992	0.047363281	-0.061279297	-0.94848633	17.399658	0.24365234	0	0	0	0	0	0	0	0	0	0.95166016	0.048339844	0.39550781	0.072265625	-0.13037109	0.19262695	0	44330	0	0	0
968	969	969	Category E	-0.27587891	0.011962891	-1.1999512	-0.096679688	0.16821289	0.45629883	0	0	29/6/2018	29	6	2018	19:10:27	69027	0.6	19	10	27	0	0.059326172	3.5416992	0.047851563	-0.061523438	-0.94824219	17.244385	0.41650391	0	0	0	0	0	0	0	0	0	0.95141602	0.048583984	0.64892578	-0.32373047	0.073486328	-0.25146484	0	44330	0	0	0
969	970	970	Category E	0.047851563	-0.17993164	-0.97192383	-0.13183594	0.19311523	0.43994141	0	0	29/6/2018	29	6	2018	19:10:27	69027	0.7	19	10	27	0	0.059326172	3.5416992	0.048583984	-0.061767578	-0.94799805	10.128418	0.12036133	0	0	0	0	0	0	0	0	0	0.95117188	0.048828125	0.14257813	-0.000732422	-0.11791992	-0.023681641	0	44330	0	0	0
970	971	971	Category E	-0.27587891	-0.083984375	-0.80395508	-0.093994141	0.19335938	0.45556641	0	0	29/6/2018	29	6	2018	19:10:27	69027	0.8	19	10	27	0	0.059326172	3.5416992	0.049316406	-0.062255859	-0.94726563	2.7895508	0.35595703	0	0	0	0	0	0	0	0	0	0.95068359	0.049316406	0.49023438	-0.32519531	-0.021484375	0.14331055	0	44330	0	0	0
971	972	972	Category E	-0.059814453	-0.51586914	-1.0319824	-0.10839844	0.23657227	0.43237305	0	0	29/6/2018	29	6	2018	19:10:27	69027	0.9	19	10	27	0	0.059326172	3.5416992	0.050048828	-0.062011719	-0.94677734	2.7678223	0.47436523	0	0	0	0	0	0	0	0	0	0.95019531	0.049804688	0.6484375	-0.10986328	-0.45361328	-0.084960938	0	44330	0	0	0
972	973	973	Category E	-0.27587891	-0.27587891	-0.91186523	-0.12109375	0.19140625	0.44824219	0	0	29/6/2018	29	6	2018	19:10:28	69028	0	19	10	28	0	0.059326172	3.5416992	0.050292969	-0.062988281	-0.94677734	1.5827637	0.39111328	0	0	0	0	0	0	0	0	0	0.95019531	0.049804688	0.57397461	-0.32617188	-0.21264648	0.034912109	0	44330	0	0	0
973	974	974	Category E	-0.20385742	-0.059814453	-1.4157715	-0.048828125	0.27294922	0.42553711	0	0	29/6/2018	29	6	2018	19:10:28	69028	0.1	19	10	28	0	0.059326172	3.5416992	0.051269531	-0.063720703	-0.9465332	3.0270996	0.53393555	0	0	0	0	0	0	0	0	0	0.94995117	0.050048828	0.72827148	-0.25512695	0.00390625	-0.46899414	0	44330	0	0	0
974	975	975	Category E	-0.26391602	-0.11987305	-1.1159668	-0.095214844	0.2331543	0.4387207	0	0	29/6/2018	29	6	2018	19:10:28	69028	0.2	19	10	28	0	0.059326172	3.5416992	0.051757813	-0.063476563	-0.9465332	4.7207031	0.36254883	0	0	0	0	0	0	0	0	0	0.95019531	0.049804688	0.54101563	-0.31567383	-0.056152344	-0.16918945	0	44330	0	0	0
975	976	976	Category E	-0.21582031	-0.023925781	-0.81591797	0.012451172	0.22045898	0.44604492	0	0	29/6/2018	29	6	2018	19:10:28	69028	0.3	19	10	28	0	0.059326172	3.5416992	0.052490234	-0.063476563	-0.94604492	1.0922852	0.30102539	0	0	0	0	0	0	0	0	0	0.94970703	0.050292969	0.43847656	-0.26831055	0.039550781	0.13012695	0	44330	0	0	0
976	977	977	Category E	-0.31176758	-0.047851563	-0.74389648	-0.039550781	0.23730469	0.43896484	0	0	29/6/2018	29	6	2018	19:10:28	69028	0.4	19	10	28	0	0.059326172	3.5416992	0.054199219	-0.062988281	-0.94702148	6.9873047	0.41894531	0	0	0	0	0	0	0	0	0	0.95068359	0.049316406	0.58447266	-0.3659668	0.015136719	0.203125	0	44330	0	0	0
977	978	978	Category E	-0.25195313	0.17993164	-0.75585938	-0.042236328	0.24731445	0.43798828	0	0	29/6/2018	29	6	2018	19:10:28	69028	0.5	19	10	28	0	0.059326172	3.5416992	0.054931641	-0.060791016	-0.9440918	9.7241211	0.43334961	0	0	0	0	0	0	0	0	0	0.94775391	0.052246094	0.73632813	-0.30688477	0.24072266	0.18823242	0	44330	0	0	0
978	979	979	Category E	-0.20385742	-0.32397461	-1.1279297	-0.071533203	0.22216797	0.44189453	0	0	29/6/2018	29	6	2018	19:10:28	69028	0.6	19	10	28	0	0.059326172	3.5416992	0.055664063	-0.059814453	-0.94287109	14.615479	0.41381836	0	0	0	0	0	0	0	0	0	0.9465332	0.053466797	0.70849609	-0.25952148	-0.26391602	-0.18481445	0	44330	0	0	0
979	980	980	Category E	0	-0.14379883	-1.2958984	-0.054931641	0.21191406	0.4519043	0	0	29/6/2018	29	6	2018	19:10:28	69028	0.7	19	10	28	0	0.059326172	3.5416992	0.057861328	-0.060058594	-0.94140625	17.535889	0.36865234	0	0	0	0	0	0	0	0	0	0.94506836	0.054931641	0.49584961	-0.057861328	-0.083496094	-0.35424805	0	44330	0	0	0
980	981	981	Category E	0.14379883	-0.21582031	-0.97192383	0.022949219	0.21972656	0.44824219	0	0	29/6/2018	29	6	2018	19:10:28	69028	0.8	19	10	28	0	0.059326172	3.5416992	0.059814453	-0.060302734	-0.94287109	18.65625	0.17871094	0	0	0	0	0	0	0	0	0	0.94677734	0.053222656	0.26806641	0.083740234	-0.15527344	-0.028808594	0	44330	0	0	0
981	982	982	Category E	-0.21582031	-0.31176758	-1.1398926	-0.042480469	0.21386719	0.44921875	0	0	29/6/2018	29	6	2018	19:10:28	69028	0.9	19	10	28	0	0.059326172	3.5416992	0.063720703	-0.059326172	-0.94189453	12.528809	0.42529297	0	0	0	0	0	0	0	0	0	0.94604492	0.053955078	0.72949219	-0.27954102	-0.25219727	-0.19775391	0	44330	0	0	0
982	983	983	Category E	-0.10791016	-0.21582031	-0.88793945	-0.17529297	0.20068359	0.42504883	0	0	29/6/2018	29	6	2018	19:10:29	69029	0	19	10	29	0	0.059326172	3.5416992	0.064941406	-0.059570313	-0.94165039	7.6442871	0.23901367	0	0	0	0	0	0	0	0	0	0.94580078	0.054199219	0.3828125	-0.17285156	-0.15600586	0.053710938	0	44330	0	0	0
983	984	984	Category E	-0.035888672	-0.17993164	-0.87597656	-0.1875	0.21289063	0.42211914	0	0	29/6/2018	29	6	2018	19:10:29	69029	0.1	19	10	29	0	0.059326172	3.5416992	0.065185547	-0.056396484	-0.94091797	4.637207	0.17236328	0	0	0	0	0	0	0	0	0	0.94506836	0.054931641	0.28955078	-0.10107422	-0.12329102	0.064941406	0	44330	0	0	0
984	985	985	Category E	0.083984375	-0.071777344	-0.95996094	-0.18725586	0.20410156	0.41577148	0	0	29/6/2018	29	6	2018	19:10:29	69029	0.2	19	10	29	0	0.059326172	3.5416992	0.069335938	-0.055664063	-0.93994141	2.6132813	0.029296875	0	0	0	0	0	0	0	0	0	0.9440918	0.055908203	0.050292969	0.014404297	-0.015869141	-0.019775391	0	44330	0	0	0
985	986	986	Category E	0	0.059814453	-0.95996094	-0.22949219	0.15454102	0.41772461	0	0	29/6/2018	29	6	2018	19:10:29	69029	0.3	19	10	29	0	0.059326172	3.5416992	0.072509766	-0.054931641	-0.93994141	10.813477	0.13720703	0	0	0	0	0	0	0	0	0	0.94433594	0.055664063	0.20727539	-0.072509766	0.11474609	-0.019775391	0	44330	0	0	0
986	987	987	Category E	0.035888672	-0.023925781	-0.89990234	-0.25439453	0.15234375	0.40625	0	0	29/6/2018	29	6	2018	19:10:29	69029	0.4	19	10	29	0	0.059326172	3.5416992	0.076171875	-0.053710938	-0.93969727	16.936768	0.063964844	0	0	0	0	0	0	0	0	0	0.94433594	0.055664063	0.11010742	-0.040283203	0.029785156	0.039794922	0	44330	0	0	0
987	988	988	Category E	0.023925781	-0.083984375	-0.95996094	-0.26953125	0.10620117	0.41503906	0	0	29/6/2018	29	6	2018	19:10:29	69029	0.5	19	10	29	0	0.059326172	3.5416992	0.078369141	-0.054443359	-0.93994141	18.124512	0.065185547	0	0	0	0	0	0	0	0	0	0.94458008	0.055419922	0.10400391	-0.054443359	-0.029296875	-0.019775391	0	44330	0	0	0
988	989	989	Category E	0.31176758	-0.023925781	-0.94799805	-0.28466797	0.060546875	0.41162109	0	0	29/6/2018	29	6	2018	19:10:29	69029	0.6	19	10	29	0	0.059326172	3.5416992	0.081787109	-0.055664063	-0.93798828	24.257568	0.23193359	0	0	0	0	0	0	0	0	0	0.94311523	0.056884766	0.27148438	0.22973633	0.031738281	-0.009765625	0	44330	0	0	0
989	990	990	Category E	0.14379883	0	-1.0559082	-0.26416016	0.057617188	0.42895508	0	0	29/6/2018	29	6	2018	19:10:29	69029	0.7	19	10	29	0	0.059326172	3.5416992	0.086425781	-0.056396484	-0.93554688	28.77832	0.14453125	0	0	0	0	0	0	0	0	0	0.94140625	0.05859375	0.23388672	0.057128906	0.056396484	-0.12011719	0	44330	0	0	0
990	991	991	Category E	0.21582031	-0.13183594	-0.83984375	-0.3034668	0.064697266	0.39428711	0	0	29/6/2018	29	6	2018	19:10:29	69029	0.8	19	10	29	0	0.059326172	3.5416992	0.091064453	-0.057617188	-0.93481445	29.194824	0.1730957	0	0	0	0	0	0	0	0	0	0.94091797	0.059082031	0.29345703	0.12451172	-0.073974609	0.094970703	0	44330	0	0	0
991	992	992	Category E	-0.083984375	-0.071777344	-0.92382813	-0.27709961	0.061523438	0.40893555	0	0	29/6/2018	29	6	2018	19:10:29	69029	0.9	19	10	29	0	0.059326172	3.5416992	0.096679688	-0.057373047	-0.93261719	27.41748	0.18139648	0	0	0	0	0	0	0	0	0	0.93945313	0.060546875	0.20385742	-0.18066406	-0.014160156	0.008789063	0	44330	0	0	0
992	993	993	Category E	0.15576172	0.023925781	-0.70776367	-0.32446289	0.0859375	0.37646484	0	0	29/6/2018	29	6	2018	19:10:30	69030	0	19	10	30	0	0.058349609	3.5175293	0.098876953	-0.055419922	-0.93481445	27.507324	0.24707031	0	0	0	0	0	0	0	0	0	0.94165039	0.058349609	0.36328125	0.056640625	0.079345703	0.22705078	0	44330	0	0	0
993	994	994	Category E	0.27587891	-0.14379883	-0.87597656	-0.28686523	0.099609375	0.39746094	0	0	29/6/2018	29	6	2018	19:10:30	69030	0.1	19	10	30	0	0.058349609	3.5175293	0.1015625	-0.058349609	-0.93554688	28.144287	0.20288086	0	0	0	0	0	0	0	0	0	0.94287109	0.057128906	0.31884766	0.17407227	-0.085205078	0.059570313	0	44330	0	0	0
994	995	995	Category E	0.15576172	0.023925781	-1.1638184	-0.2980957	0.09765625	0.39501953	0	0	29/6/2018	29	6	2018	19:10:30	69030	0.2	19	10	30	0	0.058349609	3.5175293	0.10205078	-0.058349609	-0.9309082	23.464355	0.25268555	0	0	0	0	0	0	0	0	0	0.93823242	0.061767578	0.36865234	0.053466797	0.082275391	-0.23266602	0	44330	0	0	0
995	996	996	Category E	0.2878418	-0.023925781	-0.81591797	-0.31323242	0.081542969	0.38256836	0	0	29/6/2018	29	6	2018	19:10:30	69030	0.3	19	10	30	0	0.058349609	3.5175293	0.10595703	-0.060302734	-0.93286133	20.580566	0.21923828	0	0	0	0	0	0	0	0	0	0.94091797	0.059082031	0.33520508	0.18164063	0.036376953	0.11694336	0	44330	0	0	0
996	997	997	Category E	0.16796875	-0.023925781	-0.79199219	-0.30957031	0.049804688	0.38891602	0	0	29/6/2018	29	6	2018	19:10:30	69030	0.4	19	10	30	0	0.058349609	3.5175293	0.11083984	-0.059082031	-0.93017578	21.017822	0.15356445	0	0	0	0	0	0	0	0	0	0.9387207	0.061279297	0.23046875	0.056884766	0.03515625	0.13818359	0	44330	0	0	0
997	998	998	Category E	0.059814453	-0.011962891	-0.91186523	-0.35473633	0.01953125	0.35742188	0	0	29/6/2018	29	6	2018	19:10:30	69030	0.5	19	10	30	0	0.058349609	3.5175293	0.11206055	-0.060058594	-0.92919922	22.352783	0.073242188	0	0	0	0	0	0	0	0	0	0.93774414	0.062255859	0.11791992	-0.052246094	0.048095703	0.017333984	0	44330	0	0	0
998	999	999	Category E	0.23999023	0.047851563	-0.74389648	-0.3449707	0.014404297	0.36767578	0	0	29/6/2018	29	6	2018	19:10:30	69030	0.6	19	10	30	0	0.058349609	3.5175293	0.11645508	-0.062011719	-0.9296875	22.114258	0.2487793	0	0	0	0	0	0	0	0	0	0.93920898	0.060791016	0.41943359	0.12329102	0.10986328	0.18579102	0	44330	0	0	0
999	1000	1000	Category E	0.27587891	-0.071777344	-1.1159668	-0.30615234	0.015136719	0.39233398	0	0	29/6/2018	29	6	2018	19:10:30	69030	0.7	19	10	30	0	0.058349609	3.5175293	0.1184082	-0.060791016	-0.9309082	20.605469	0.24316406	0	0	0	0	0	0	0	0	0	0.94018555	0.059814453	0.35327148	0.15722656	-0.010742188	-0.18481445	0	44330	0	0	0
1000	1001	1001	Category E	0.21582031	-0.15576172	-1.079834	-0.30004883	0.000244141	0.3972168	0	0	29/6/2018	29	6	2018	19:10:30	69030	0.8	19	10	30	0	0.058349609	3.5175293	0.12109375	-0.058105469	-0.93115234	19.958496	0.20117188	0	0	0	0	0	0	0	0	0	0.94067383	0.059326172	0.34057617	0.094482422	-0.097412109	-0.1484375	0	44330	0	0	0
1001	1002	1002	Category E	0.20385742	-0.059814453	-0.85180664	-0.28857422	-0.009765625	0.40136719	0	0	29/6/2018	29	6	2018	19:10:30	69030	0.9	19	10	30	0	0.058349609	3.5175293	0.12353516	-0.057861328	-0.92993164	19.98584	0.11206055	0	0	0	0	0	0	0	0	0	0.93994141	0.060058594	0.16015625	0.080078125	-0.001708984	0.078125	0	44330	0	0	0
1002	1003	1003	Category L	0.23999023	-0.035888672	-0.93579102	-0.33203125	-0.017578125	0.37524414	0	0	29/6/2018	29	6	2018	19:10:32	69032	0	19	10	32	0	0.058349609	3.5175293	0.12597656	-0.058105469	-0.92944336	20.249268	0.11621094	0	0	0	0	0	0	0	0	0	0.93969727	0.060302734	0.14257813	0.11376953	0.022216797	-0.006347656	0	44330	0	0	0
1003	1004	1004	Category L	0.2277832	-0.023925781	-0.91186523	-0.328125	-0.015625	0.37426758	0	0	29/6/2018	29	6	2018	19:10:32	69032	0.099	19	10	32	0	0.058349609	3.5175293	0.12915039	-0.058105469	-0.92919922	20.094727	0.10571289	0	0	0	0	0	0	0	0	0	0.93994141	0.060058594	0.15014648	0.098388672	0.034179688	0.017333984	0	44330	0	0	0
1004	1005	1005	Category L	0.2878418	-0.059814453	-0.97192383	-0.33447266	-0.020751953	0.37304688	0	0	29/6/2018	29	6	2018	19:10:32	69032	0.199	19	10	32	0	0.058349609	3.5175293	0.13012695	-0.060058594	-0.9296875	19.187012	0.1628418	0	0	0	0	0	0	0	0	0	0.94067383	0.059326172	0.19995117	0.1574707	0.000244141	-0.041992188	0	44330	0	0	0
1005	1006	1006	Category L	0.26391602	-0.023925781	-0.93579102	-0.33447266	-0.018798828	0.37597656	0	0	29/6/2018	29	6	2018	19:10:32	69032	0.3	19	10	32	0	0.058349609	3.5175293	0.13354492	-0.060058594	-0.92700195	18.917725	0.13549805	0	0	0	0	0	0	0	0	0	0.93847656	0.061523438	0.17504883	0.13012695	0.036132813	-0.008544922	0	44330	0	0	0
1006	1007	1007	Category L	0.25195313	-0.035888672	-0.89990234	-0.3293457	-0.018554688	0.37524414	0	0	29/6/2018	29	6	2018	19:10:32	69032	0.4	19	10	32	0	0.058349609	3.5175293	0.13549805	-0.061035156	-0.92749023	18.738525	0.12207031	0	0	0	0	0	0	0	0	0	0.93920898	0.060791016	0.16918945	0.11621094	0.025146484	0.027587891	0	44330	0	0	0
1007	1008	1008	Category L	0.23999023	-0.047851563	-0.91186523	-0.33349609	-0.020019531	0.37109375	0	0	29/6/2018	29	6	2018	19:10:32	69032	0.5	19	10	32	0	0.058349609	3.5175293	0.14111328	-0.060791016	-0.92749023	18.224121	0.10058594	0	0	0	0	0	0	0	0	0	0.93994141	0.060058594	0.12744141	0.098632813	0.012939453	0.015625	0	44330	0	0	0
1008	1009	1009	Category L	0.25195313	-0.035888672	-0.88793945	-0.33276367	-0.018798828	0.38110352	0	0	29/6/2018	29	6	2018	19:10:32	69032	0.6	19	10	32	0	0.058349609	3.5175293	0.14282227	-0.058837891	-0.92919922	15.426025	0.11865234	0	0	0	0	0	0	0	0	0	0.94189453	0.058105469	0.17333984	0.10888672	0.022949219	0.041259766	0	44330	0	0	0
1009	1010	1010	Category L	0.25195313	-0.035888672	-0.88793945	-0.33056641	-0.019775391	0.37231445	0	0	29/6/2018	29	6	2018	19:10:32	69032	0.7	19	10	32	0	0.058349609	3.5175293	0.14941406	-0.059082031	-0.92529297	11.507813	0.11132813	0	0	0	0	0	0	0	0	0	0.93920898	0.060791016	0.16308594	0.10229492	0.023193359	0.037353516	0	44330	0	0	0
1010	1011	1011	Category L	0.23999023	-0.023925781	-0.88793945	-0.33544922	-0.016357422	0.37402344	0	0	29/6/2018	29	6	2018	19:10:32	69032	0.8	19	10	32	0	0.058349609	3.5175293	0.15209961	-0.057373047	-0.92431641	9.1291504	0.10083008	0	0	0	0	0	0	0	0	0	0.93847656	0.061523438	0.15771484	0.087646484	0.033447266	0.036376953	0	44330	0	0	0
1011	1012	1012	Category L	0.2277832	-0.071777344	-0.91186523	-0.3293457	-0.012695313	0.37426758	0	0	29/6/2018	29	6	2018	19:10:32	69032	0.9	19	10	32	0	0.058349609	3.5175293	0.15844727	-0.056640625	-0.92553711	6.8410645	0.072021484	0	0	0	0	0	0	0	0	0	0.94067383	0.059326172	0.097900391	0.069091797	-0.014892578	0.013671875	0	44330	0	0	0
1012	1013	1013	Category L	0.25195313	-0.059814453	-0.88793945	-0.33178711	-0.013916016	0.37597656	0	0	29/6/2018	29	6	2018	19:10:33	69033	0	19	10	33	0	0.058349609	3.5175293	0.16210938	-0.05078125	-0.92382813	3.3598633	0.096923828	0	0	0	0	0	0	0	0	0	0.93945313	0.060546875	0.13452148	0.089599609	-0.008789063	0.035888672	0	44330	0	0	0
1013	1014	1014	Category L	0.25195313	-0.011962891	-0.91186523	-0.32568359	-0.015625	0.37524414	0	0	29/6/2018	29	6	2018	19:10:33	69033	0.1	19	10	33	0	0.058349609	3.5175293	0.16845703	-0.047607422	-0.92431641	0.82910156	0.091552734	0	0	0	0	0	0	0	0	0	0.94067383	0.059326172	0.1315918	0.083251953	0.035644531	0.012451172	0	44330	0	0	0
1014	1015	1015	Category L	0.23999023	0	-0.91186523	-0.33203125	-0.024414063	0.37207031	0	0	29/6/2018	29	6	2018	19:10:33	69033	0.2	19	10	33	0	0.058349609	3.5175293	0.17407227	-0.047363281	-0.91796875	0.73364258	0.081298828	0	0	0	0	0	0	0	0	0	0.93554688	0.064453125	0.11938477	0.065673828	0.047363281	0.006103516	0	44330	0	0	0
1015	1016	1016	Category L	0.23999023	-0.035888672	-0.88793945	-0.32495117	-0.0234375	0.37426758	0	0	29/6/2018	29	6	2018	19:10:33	69033	0.3	19	10	33	0	0.058349609	3.5175293	0.18066406	-0.046386719	-0.91503906	0.71557617	0.065917969	0	0	0	0	0	0	0	0	0	0.93383789	0.066162109	0.096679688	0.059082031	0.010498047	0.027099609	0	44330	0	0	0
1016	1017	1017	Category L	0.23999023	-0.023925781	-0.89990234	-0.33081055	-0.025146484	0.37597656	0	0	29/6/2018	29	6	2018	19:10:33	69033	0.4	19	10	33	0	0.058349609	3.5175293	0.18603516	-0.046630859	-0.91601563	0.079101563	0.060546875	0	0	0	0	0	0	0	0	0	0.93579102	0.064208984	0.092529297	0.053710938	0.022705078	0.016113281	0	44330	0	0	0
1017	1018	1018	Category L	0.25195313	-0.035888672	-0.88793945	-0.32836914	-0.021728516	0.37524414	0	0	29/6/2018	29	6	2018	19:10:33	69033	0.5	19	10	33	0	0.058349609	3.5175293	0.19287109	-0.046386719	-0.91772461	0.59423828	0.066894531	0	0	0	0	0	0	0	0	0	0.93896484	0.061035156	0.099365234	0.058837891	0.010498047	0.029785156	0	44330	0	0	0
1018	1019	1019	Category L	0.25195313	-0.023925781	-0.88793945	-0.32397461	-0.023193359	0.37597656	0	0	29/6/2018	29	6	2018	19:10:33	69033	0.6	19	10	33	0	0.058349609	3.5175293	0.19873047	-0.048828125	-0.91967773	0.11669922	0.06640625	0	0	0	0	0	0	0	0	0	0.94213867	0.057861328	0.10961914	0.052978516	0.024902344	0.031738281	0	44330	0	0	0
1019	1020	1020	Category L	0.25195313	-0.023925781	-0.88793945	-0.328125	-0.019775391	0.37402344	0	0	29/6/2018	29	6	2018	19:10:33	69033	0.7	19	10	33	0	0.058349609	3.5175293	0.2043457	-0.045166016	-0.91650391	0.23925781	0.059326172	0	0	0	0	0	0	0	0	0	0.94018555	0.059814453	0.097412109	0.047363281	0.021240234	0.028564453	0	44330	0	0	0
1020	1021	1021	Category L	0.23999023	-0.023925781	-0.87597656	-0.32299805	-0.018066406	0.37426758	0	0	29/6/2018	29	6	2018	19:10:33	69033	0.8	19	10	33	0	0.059082031	3.4675781	0.20751953	-0.043945313	-0.91137695	0.026611328	0.052001953	0	0	0	0	0	0	0	0	0	0.93579102	0.064208984	0.087890625	0.032470703	0.020019531	0.035400391	0	44330	0	0	0
1021	1022	1022	Category L	0.23999023	-0.047851563	-0.88793945	-0.33032227	-0.024169922	0.37231445	0	0	29/6/2018	29	6	2018	19:10:33	69033	0.9	19	10	33	0	0.059082031	3.4675781	0.20849609	-0.041503906	-0.91015625	0.47460938	0.0390625	0	0	0	0	0	0	0	0	0	0.93481445	0.065185547	0.060058594	0.03125	-0.006103516	0.022216797	0	44330	0	0	0
1022	1023	1023	Category L	0.21582031	-0.047851563	-0.87597656	-0.32397461	-0.023193359	0.37426758	0	0	29/6/2018	29	6	2018	19:10:34	69034	0	19	10	34	0	0.059082031	3.4675781	0.21411133	-0.037597656	-0.9074707	1.1704102	0.032958984	0	0	0	0	0	0	0	0	0	0.93310547	0.066894531	0.043212891	0.001464844	-0.010009766	0.031494141	0	44330	0	0	0
1023	1024	1024	Category L	0.23999023	-0.059814453	-0.88793945	-0.33081055	-0.021484375	0.37524414	0	0	29/6/2018	29	6	2018	19:10:34	69034	0.1	19	10	34	0	0.059082031	3.4675781	0.21826172	-0.034912109	-0.90722656	1.5952148	0.038085938	0	0	0	0	0	0	0	0	0	0.93383789	0.066162109	0.065673828	0.021484375	-0.024658203	0.019287109	0	44330	0	0	0
1024	1025	1025	Category L	0.23999023	-0.023925781	-0.91186523	-0.32739258	-0.022705078	0.37304688	0	0	29/6/2018	29	6	2018	19:10:34	69034	0.2	19	10	34	0	0.059082031	3.4675781	0.22216797	-0.032714844	-0.90771484	2.0437012	0.020019531	0	0	0	0	0	0	0	0	0	0.93505859	0.064941406	0.030517578	0.017578125	0.008789063	-0.00390625	0	44330	0	0	0
1025	1026	1026	Category L	0.23999023	-0.047851563	-0.91186523	-0.33178711	-0.025146484	0.37792969	0	0	29/6/2018	29	6	2018	19:10:34	69034	0.3	19	10	34	0	0.059082031	3.4675781	0.22387695	-0.031982422	-0.90698242	2.5358887	0.022949219	0	0	0	0	0	0	0	0	0	0.93481445	0.065185547	0.036376953	0.015869141	-0.015625	-0.004638672	0	44330	0	0	0
1026	1027	1027	Category L	0.25195313	-0.059814453	-0.89990234	-0.32592773	-0.023193359	0.37402344	0	0	29/6/2018	29	6	2018	19:10:34	69034	0.4	19	10	34	0	0.059082031	3.4675781	0.22729492	-0.032714844	-0.90625	2.9880371	0.036865234	0	0	0	0	0	0	0	0	0	0.93481445	0.065185547	0.057861328	0.024414063	-0.026855469	0.006347656	0	44330	0	0	0
1027	1028	1028	Category L	0.23999023	-0.047851563	-0.91186523	-0.32495117	-0.025390625	0.37719727	0	0	29/6/2018	29	6	2018	19:10:34	69034	0.5	19	10	34	0	0.059082031	3.4675781	0.22998047	-0.032470703	-0.90600586	2.814209	0.019042969	0	0	0	0	0	0	0	0	0	0.93530273	0.064697266	0.030761719	0.009765625	-0.015136719	-0.005615234	0	44330	0	0	0
1028	1029	1029	Category L	0.2277832	-0.047851563	-0.91186523	-0.32641602	-0.0234375	0.37597656	0	0	29/6/2018	29	6	2018	19:10:34	69034	0.6	19	10	34	0	0.059082031	3.4675781	0.23266602	-0.031738281	-0.90576172	2.083252	0.017578125	0	0	0	0	0	0	0	0	0	0.93579102	0.064208984	0.026855469	-0.004882813	-0.015869141	-0.005859375	0	44330	0	0	0
1029	1030	1030	Category L	0.25195313	-0.023925781	-0.91186523	-0.32568359	-0.025878906	0.37817383	0	0	29/6/2018	29	6	2018	19:10:34	69034	0.7	19	10	34	0	0.059082031	3.4675781	0.23193359	-0.031494141	-0.90551758	1.4309082	0.022216797	0	0	0	0	0	0	0	0	0	0.93530273	0.064697266	0.033691406	0.019775391	0.007568359	-0.006103516	0	44330	0	0	0
1030	1031	1031	Category L	0.26391602	-0.011962891	-0.92382813	-0.32666016	-0.020751953	0.37597656	0	0	29/6/2018	29	6	2018	19:10:34	69034	0.8	19	10	34	0	0.059082031	3.4675781	0.23339844	-0.032226563	-0.90356445	0.73071289	0.041748047	0	0	0	0	0	0	0	0	0	0.93383789	0.066162109	0.071044922	0.030273438	0.020263672	-0.020019531	0	44330	0	0	0
1031	1032	1032	Category L	0.23999023	-0.023925781	-0.89990234	-0.3293457	-0.029541016	0.37573242	0	0	29/6/2018	29	6	2018	19:10:34	69034	0.9	19	10	34	0	0.059082031	3.4675781	0.23339844	-0.03125	-0.90405273	0.20068359	0.010498047	0	0	0	0	0	0	0	0	0	0.93432617	0.065673828	0.018066406	0.006347656	0.007324219	0.004150391	0	44330	0	0	0
1032	1033	1033	Category L	0.25195313	-0.035888672	-0.89990234	-0.32226563	-0.025146484	0.37524414	0	0	29/6/2018	29	6	2018	19:10:35	69035	0	19	10	35	0	0.059082031	3.4675781	0.23730469	-0.030761719	-0.90380859	0.74951172	0.015869141	0	0	0	0	0	0	0	0	0	0.93505859	0.064941406	0.023681641	0.014404297	-0.004882813	0.00390625	0	44330	0	0	0
1033	1034	1034	Category L	0.21582031	-0.011962891	-0.88793945	-0.33276367	-0.025878906	0.37670898	0	0	29/6/2018	29	6	2018	19:10:35	69035	0.1	19	10	35	0	0.059082031	3.4675781	0.23803711	-0.03125	-0.90600586	0.92675781	0.034667969	0	0	0	0	0	0	0	0	0	0.93725586	0.062744141	0.059814453	-0.022216797	0.019287109	0.018066406	0	44330	0	0	0
1034	1035	1035	Category L	0.23999023	-0.035888672	-0.93579102	-0.32592773	-0.025146484	0.37817383	0	0	29/6/2018	29	6	2018	19:10:35	69035	0.2	19	10	35	0	0.059082031	3.4675781	0.23730469	-0.029785156	-0.90600586	1.3205566	0.030273438	0	0	0	0	0	0	0	0	0	0.93701172	0.062988281	0.038085938	0.002441406	-0.005859375	-0.029541016	0	44330	0	0	0
1035	1036	1036	Category L	0.23999023	-0.035888672	-0.91186523	-0.328125	-0.024902344	0.37670898	0	0	29/6/2018	29	6	2018	19:10:35	69035	0.3	19	10	35	0	0.059082031	3.4675781	0.23803711	-0.030517578	-0.90258789	1.5966797	0.010498047	0	0	0	0	0	0	0	0	0	0.93408203	0.065917969	0.015869141	0.001708984	-0.005126953	-0.009033203	0	44330	0	0	0
1036	1037	1037	Category L	0.20385742	-0.023925781	-0.91186523	-0.3293457	-0.026855469	0.3762207	0	0	29/6/2018	29	6	2018	19:10:35	69035	0.4	19	10	35	0	0.059082031	3.4675781	0.23730469	-0.030761719	-0.90332031	1.7143555	0.03515625	0	0	0	0	0	0	0	0	0	0.93457031	0.065429688	0.048583984	-0.033447266	0.006835938	-0.008300781	0	44330	0	0	0
1037	1038	1038	Category L	0.26391602	-0.023925781	-0.92382813	-0.33618164	-0.0234375	0.37670898	0	0	29/6/2018	29	6	2018	19:10:35	69035	0.5	19	10	35	0	0.059082031	3.4675781	0.23803711	-0.030761719	-0.90478516	1.4226074	0.032714844	0	0	0	0	0	0	0	0	0	0.93603516	0.063964844	0.051513672	0.025634766	0.006835938	-0.018798828	0	44330	0	0	0
1038	1039	1039	Category L	0.23999023	-0.023925781	-0.91186523	-0.32666016	-0.028564453	0.37695313	0	0	29/6/2018	29	6	2018	19:10:35	69035	0.6	19	10	35	0	0.059082031	3.4675781	0.23999023	-0.031005859	-0.90454102	1.2067871	0.010009766	0	0	0	0	0	0	0	0	0	0.9362793	0.063720703	0.014404297	0	0.007080078	-0.007080078	0	44330	0	0	0
1039	1040	1040	Category L	0.25195313	-0.023925781	-0.92382813	-0.32592773	-0.023193359	0.37402344	0	0	29/6/2018	29	6	2018	19:10:35	69035	0.7	19	10	35	0	0.059082031	3.4675781	0.23974609	-0.031982422	-0.90649414	1.2565918	0.022460938	0	0	0	0	0	0	0	0	0	0.93823242	0.061767578	0.037109375	0.011962891	0.008056641	-0.017089844	0	44330	0	0	0
1040	1041	1041	Category L	0.21582031	-0.011962891	-0.92382813	-0.32910156	-0.028320313	0.37402344	0	0	29/6/2018	29	6	2018	19:10:35	69035	0.8	19	10	35	0	0.059082031	3.4675781	0.23925781	-0.03125	-0.90356445	0.89428711	0.036376953	0	0	0	0	0	0	0	0	0	0.93530273	0.064697266	0.062744141	-0.0234375	0.019287109	-0.020019531	0	44330	0	0	0
1041	1042	1042	Category L	0.25195313	-0.023925781	-0.91186523	-0.3269043	-0.027832031	0.37597656	0	0	29/6/2018	29	6	2018	19:10:35	69035	0.9	19	10	35	0	0.059082031	3.4675781	0.23925781	-0.030029297	-0.90161133	0.41137695	0.017089844	0	0	0	0	0	0	0	0	0	0.93334961	0.066650391	0.028808594	0.012451172	0.006103516	-0.010009766	0	44330	0	0	0
1042	1043	1043	Category L	0.25195313	-0.023925781	-0.89990234	-0.3293457	-0.031982422	0.37304688	0	0	29/6/2018	29	6	2018	19:10:36	69036	0	19	10	36	0	0.059082031	3.4675781	0.23925781	-0.029541016	-0.90209961	0.088378906	0.013916016	0	0	0	0	0	0	0	0	0	0.93383789	0.066162109	0.020507813	0.012451172	0.005615234	0.002197266	0	44330	0	0	0
1043	1044	1044	Category L	0.26391602	0	-0.86376953	-0.32836914	-0.025878906	0.37597656	0	0	29/6/2018	29	6	2018	19:10:36	69036	0.1	19	10	36	0	0.059082031	3.4675781	0.23950195	-0.029541016	-0.90161133	0.015380859	0.053955078	0	0	0	0	0	0	0	0	0	0.93334961	0.066650391	0.091796875	0.024169922	0.029541016	0.037841797	0	44330	0	0	0
1044	1045	1045	Category L	0.21582031	-0.035888672	-0.89990234	-0.33618164	-0.026611328	0.37768555	0	0	29/6/2018	29	6	2018	19:10:36	69036	0.2	19	10	36	0	0.059082031	3.4675781	0.23974609	-0.029541016	-0.90161133	0.017333984	0.024902344	0	0	0	0	0	0	0	0	0	0.93334961	0.066650391	0.031982422	-0.023925781	-0.006103516	0.001708984	0	44330	0	0	0
1045	1046	1046	Category L	0.23999023	-0.023925781	-0.92382813	-0.33300781	-0.030273438	0.37182617	0	0	29/6/2018	29	6	2018	19:10:36	69036	0.3	19	10	36	0	0.059082031	3.4675781	0.23876953	-0.029052734	-0.90063477	0.071777344	0.023681641	0	0	0	0	0	0	0	0	0	0.93212891	0.067871094	0.029296875	0.000976563	0.005126953	-0.022949219	0	44330	0	0	0
1046	1047	1047	Category L	0.21582031	-0.023925781	-0.92382813	-0.32470703	-0.029052734	0.37670898	0	0	29/6/2018	29	6	2018	19:10:36	69036	0.4	19	10	36	0	0.059082031	3.4675781	0.23852539	-0.029052734	-0.90014648	0.15527344	0.032958984	0	0	0	0	0	0	0	0	0	0.93164063	0.068359375	0.051269531	-0.022705078	0.005126953	-0.0234375	0	44330	0	0	0
1047	1048	1048	Category L	0.25195313	-0.023925781	-0.89990234	-0.32910156	-0.030273438	0.37573242	0	0	29/6/2018	29	6	2018	19:10:36	69036	0.5	19	10	36	0	0.059082031	3.4675781	0.23852539	-0.028808594	-0.90063477	0.36962891	0.014160156	0	0	0	0	0	0	0	0	0	0.93212891	0.067871094	0.019042969	0.013183594	0.004882813	0.000732422	0	44330	0	0	0
1048	1049	1049	Category L	0.25195313	-0.023925781	-0.88793945	-0.33032227	-0.026123047	0.37402344	0	0	29/6/2018	29	6	2018	19:10:36	69036	0.6	19	10	36	0	0.059082031	3.4675781	0.23852539	-0.028808594	-0.90063477	0.63134766	0.019042969	0	0	0	0	0	0	0	0	0	0.93212891	0.067871094	0.031005859	0.013183594	0.004882813	0.012695313	0	44330	0	0	0
1049	1050	1050	Category L	0.26391602	-0.035888672	-0.89990234	-0.32543945	-0.026611328	0.37817383	0	0	29/6/2018	29	6	2018	19:10:36	69036	0.7	19	10	36	0	0.059082031	3.4675781	0.23852539	-0.028564453	-0.90063477	0.99047852	0.026367188	0	0	0	0	0	0	0	0	0	0.93212891	0.067871094	0.033203125	0.025146484	-0.007080078	0.000732422	0	44330	0	0	0
1050	1051	1051	Category L	0.2277832	-0.023925781	-0.89990234	-0.32666016	-0.025878906	0.37597656	0	0	29/6/2018	29	6	2018	19:10:36	69036	0.8	19	10	36	0	0.059082031	3.4675781	0.23852539	-0.028076172	-0.90014648	1.1279297	0.011474609	0	0	0	0	0	0	0	0	0	0.93164063	0.068359375	0.015380859	-0.010742188	0.004150391	0.000244141	0	44330	0	0	0
1051	1052	1052	Category L	0.23999023	-0.047851563	-0.89990234	-0.32470703	-0.022216797	0.37841797	0	0	29/6/2018	29	6	2018	19:10:36	69036	0.9	19	10	36	0	0.059082031	3.4675781	0.23852539	-0.028076172	-0.89990234	1.3261719	0.01953125	0	0	0	0	0	0	0	0	0	0.93139648	0.068603516	0.020996094	0.001220703	-0.01953125	0	0	44330	0	0	0
1052	1053	1053	Category L	0.2277832	-0.023925781	-0.93579102	-0.328125	-0.028320313	0.375	0	0	29/6/2018	29	6	2018	19:10:37	69037	0	19	10	37	0	0.059082031	3.4675781	0.23852539	-0.027587891	-0.8996582	1.5905762	0.037841797	0	0	0	0	0	0	0	0	0	0.93115234	0.068847656	0.05078125	-0.010742188	0.003662109	-0.035888672	0	44330	0	0	0
1053	1054	1054	Category L	0.25195313	-0.047851563	-0.91186523	-0.32495117	-0.031982422	0.37304688	0	0	29/6/2018	29	6	2018	19:10:37	69037	0.1	19	10	37	0	0.059082031	3.4675781	0.23852539	-0.02734375	-0.89990234	1.5427246	0.027099609	0	0	0	0	0	0	0	0	0	0.93139648	0.068603516	0.045654297	0.013183594	-0.020263672	-0.01171875	0	44330	0	0	0
1054	1055	1055	Category L	0.25195313	-0.023925781	-0.87597656	-0.32299805	-0.026855469	0.375	0	0	29/6/2018	29	6	2018	19:10:37	69037	0.2	19	10	37	0	0.059082031	3.4675781	0.23828125	-0.027587891	-0.8996582	1.4643555	0.027587891	0	0	0	0	0	0	0	0	0	0.93115234	0.068847656	0.041015625	0.013427734	0.003662109	0.023681641	0	44330	0	0	0
1055	1056	1056	Category L	0.2277832	-0.047851563	-0.89990234	-0.32910156	-0.024169922	0.37597656	0	0	29/6/2018	29	6	2018	19:10:37	69037	0.3	19	10	37	0	0.059082031	3.4675781	0.23706055	-0.028320313	-0.89990234	1.161377	0.021484375	0	0	0	0	0	0	0	0	0	0.93115234	0.068847656	0.028808594	-0.009277344	-0.019287109	0	0	44330	0	0	0
1056	1057	1057	Category L	0.2277832	-0.023925781	-0.88793945	-0.32373047	-0.025878906	0.37841797	0	0	29/6/2018	29	6	2018	19:10:37	69037	0.4	19	10	37	0	0.059082031	3.4675781	0.23461914	-0.029296875	-0.89990234	1.1525879	0.014892578	0	0	0	0	0	0	0	0	0	0.93041992	0.069580078	0.024658203	-0.006835938	0.005371094	0.011962891	0	44330	0	0	0
1057	1058	1058	Category L	0.2277832	-0.023925781	-0.89990234	-0.33081055	-0.031982422	0.37573242	0	0	29/6/2018	29	6	2018	19:10:37	69037	0.5	19	10	37	0	0.059082031	3.4675781	0.23120117	-0.030273438	-0.90014648	0.96606445	0.007324219	0	0	0	0	0	0	0	0	0	0.92993164	0.070068359	0.010253906	-0.003417969	0.006347656	0.000244141	0	44330	0	0	0
1058	1059	1059	Category L	0.23999023	-0.035888672	-0.88793945	-0.32495117	-0.025390625	0.37841797	0	0	29/6/2018	29	6	2018	19:10:37	69037	0.6	19	10	37	0	0.059082031	3.5304199	0.23120117	-0.030761719	-0.90136719	0.63745117	0.016845703	0	0	0	0	0	0	0	0	0	0.93115234	0.068847656	0.027099609	0.008544922	-0.004882813	0.013427734	0	44330	0	0	0
1059	1060	1060	Category L	0.23999023	-0.035888672	-0.87597656	-0.32397461	-0.031982422	0.37231445	0	0	29/6/2018	29	6	2018	19:10:37	69037	0.7	19	10	37	0	0.059082031	3.5304199	0.23022461	-0.031494141	-0.90478516	0.10913086	0.030517578	0	0	0	0	0	0	0	0	0	0.93408203	0.065917969	0.042480469	0.009521484	-0.004150391	0.028808594	0	44330	0	0	0
1060	1061	1061	Category L	0.2277832	-0.023925781	-0.88793945	-0.32543945	-0.029296875	0.37695313	0	0	29/6/2018	29	6	2018	19:10:37	69037	0.8	19	10	37	0	0.059082031	3.5304199	0.22827148	-0.031494141	-0.90380859	0.61865234	0.017578125	0	0	0	0	0	0	0	0	0	0.93286133	0.067138672	0.024169922	-0.000488281	0.007568359	0.015869141	0	44330	0	0	0
1061	1062	1062	Category L	0.23999023	0	-0.91186523	-0.3293457	-0.026855469	0.37304688	0	0	29/6/2018	29	6	2018	19:10:37	69037	0.9	19	10	37	0	0.059082031	3.5304199	0.22583008	-0.031982422	-0.90332031	1.1333008	0.035888672	0	0	0	0	0	0	0	0	0	0.93164063	0.068359375	0.054443359	0.013916016	0.031982422	-0.008300781	0	44330	0	0	0
1062	1063	1063	Category L	0.2277832	0	-0.87597656	-0.3293457	-0.031982422	0.37182617	0	0	29/6/2018	29	6	2018	19:10:38	69038	0	19	10	38	0	0.059082031	3.5304199	0.22241211	-0.033203125	-0.90380859	1.7128906	0.043701172	0	0	0	0	0	0	0	0	0	0.93139648	0.068603516	0.06640625	0.005126953	0.033203125	0.027832031	0	44330	0	0	0
1063	1064	1064	Category L	0.26391602	0	-0.91186523	-0.32666016	-0.025146484	0.37426758	0	0	29/6/2018	29	6	2018	19:10:38	69038	0.1	19	10	38	0	0.059082031	3.5304199	0.22363281	-0.032226563	-0.90332031	2.1508789	0.052001953	0	0	0	0	0	0	0	0	0	0.93115234	0.068847656	0.080810547	0.040039063	0.032226563	-0.008300781	0	44330	0	0	0
1064	1065	1065	Category L	0.2277832	-0.011962891	-0.89990234	-0.32324219	-0.027099609	0.37426758	0	0	29/6/2018	29	6	2018	19:10:38	69038	0.2	19	10	38	0	0.059082031	3.5304199	0.22143555	-0.03125	-0.90869141	2.532959	0.021972656	0	0	0	0	0	0	0	0	0	0.93579102	0.064208984	0.034423828	0.006103516	0.019287109	0.008789063	0	44330	0	0	0
1065	1066	1066	Category L	0.26391602	-0.011962891	-0.89990234	-0.31860352	-0.026855469	0.3762207	0	0	29/6/2018	29	6	2018	19:10:38	69038	0.3	19	10	38	0	0.059082031	3.5304199	0.21923828	-0.029052734	-0.90893555	2.302002	0.048583984	0	0	0	0	0	0	0	0	0	0.93554688	0.064453125	0.070800781	0.044433594	0.017089844	0.009033203	0	44330	0	0	0
1066	1067	1067	Category L	0.25195313	0	-0.88793945	-0.32836914	-0.033691406	0.37475586	0	0	29/6/2018	29	6	2018	19:10:38	69038	0.4	19	10	38	0	0.059082031	3.5304199	0.21728516	-0.02734375	-0.90795898	2.0288086	0.048339844	0	0	0	0	0	0	0	0	0	0.93408203	0.065917969	0.08203125	0.034423828	0.02734375	0.020019531	0	44330	0	0	0
1067	1068	1068	Category L	0.25195313	-0.023925781	-0.93579102	-0.32495117	-0.031982422	0.37597656	0	0	29/6/2018	29	6	2018	19:10:38	69038	0.5	19	10	38	0	0.059082031	3.5304199	0.21264648	-0.026611328	-0.90820313	1.5561523	0.047851563	0	0	0	0	0	0	0	0	0	0.93334961	0.066650391	0.069091797	0.0390625	0.002685547	-0.02734375	0	44330	0	0	0
1068	1069	1069	Category L	0.25195313	-0.011962891	-0.92382813	-0.3293457	-0.027587891	0.37597656	0	0	29/6/2018	29	6	2018	19:10:38	69038	0.6	19	10	38	0	0.059082031	3.5304199	0.2109375	-0.024658203	-0.90795898	0.79003906	0.045410156	0	0	0	0	0	0	0	0	0	0.93261719	0.067382813	0.069335938	0.040771484	0.012695313	-0.015625	0	44330	0	0	0
1069	1070	1070	Category L	0.25195313	-0.059814453	-0.89990234	-0.32373047	-0.025878906	0.37597656	0	0	29/6/2018	29	6	2018	19:10:38	69038	0.7	19	10	38	0	0.059082031	3.5304199	0.21020508	-0.025634766	-0.91210938	0.070800781	0.054931641	0	0	0	0	0	0	0	0	0	0.9362793	0.063720703	0.087646484	0.041503906	-0.033935547	0.012207031	0	44330	0	0	0
1070	1071	1071	Category L	0.21582031	-0.035888672	-0.88793945	-0.32910156	-0.030273438	0.37304688	0	0	29/6/2018	29	6	2018	19:10:38	69038	0.8	19	10	38	0	0.059082031	3.5304199	0.20776367	-0.026367188	-0.91186523	0.63720703	0.026855469	0	0	0	0	0	0	0	0	0	0.93554688	0.064453125	0.041503906	0.0078125	-0.009277344	0.023925781	0	44330	0	0	0
1071	1072	1072	Category L	0.2277832	-0.035888672	-0.89990234	-0.32666016	-0.025878906	0.375	0	0	29/6/2018	29	6	2018	19:10:38	69038	0.9	19	10	38	0	0.059082031	3.5304199	0.20556641	-0.02734375	-0.91137695	1.0307617	0.026123047	0	0	0	0	0	0	0	0	0	0.93457031	0.065429688	0.041992188	0.021972656	-0.008300781	0.011474609	0	44330	0	0	0
1072	1073	1073	Category L	0.21582031	-0.011962891	-0.88793945	-0.32592773	-0.024169922	0.37109375	0	0	29/6/2018	29	6	2018	19:10:39	69039	0	19	10	39	0	0.059082031	3.5304199	0.20166016	-0.02734375	-0.91186523	1.6176758	0.031738281	0	0	0	0	0	0	0	0	0	0.93432617	0.065673828	0.053466797	0.013916016	0.015380859	0.023925781	0	44330	0	0	0
1073	1074	1074	Category L	0.21582031	-0.035888672	-0.87597656	-0.33007813	-0.025146484	0.375	0	0	29/6/2018	29	6	2018	19:10:39	69039	0.1	19	10	39	0	0.059082031	3.5304199	0.20092773	-0.027587891	-0.91259766	1.9001465	0.040283203	0	0	0	0	0	0	0	0	0	0.93481445	0.065185547	0.059570313	0.014648438	-0.008056641	0.036621094	0	44330	0	0	0
1074	1075	1075	Category L	0.2277832	-0.035888672	-0.88793945	-0.32763672	-0.03125	0.37402344	0	0	29/6/2018	29	6	2018	19:10:39	69039	0.2	19	10	39	0	0.059082031	3.5304199	0.20068359	-0.025390625	-0.91381836	1.8361816	0.038818359	0	0	0	0	0	0	0	0	0	0.93603516	0.063964844	0.063232422	0.026855469	-0.010253906	0.025878906	0	44330	0	0	0
1075	1076	1076	Category L	0.21582031	-0.035888672	-0.87597656	-0.32202148	-0.025878906	0.37817383	0	0	29/6/2018	29	6	2018	19:10:39	69039	0.3	19	10	39	0	0.059082031	3.5304199	0.19775391	-0.025390625	-0.9140625	1.6169434	0.043457031	0	0	0	0	0	0	0	0	0	0.93554688	0.064453125	0.06640625	0.017822266	-0.010253906	0.038085938	0	44330	0	0	0
1076	1077	1077	Category L	0.2277832	-0.023925781	-0.89990234	-0.3293457	-0.03125	0.37475586	0	0	29/6/2018	29	6	2018	19:10:39	69039	0.4	19	10	39	0	0.059082031	3.5304199	0.19677734	-0.024902344	-0.91381836	1.3806152	0.033935547	0	0	0	0	0	0	0	0	0	0.93505859	0.064941406	0.045898438	0.030761719	0.000976563	0.013916016	0	44330	0	0	0
1077	1078	1078	Category L	0.21582031	-0.035888672	-0.89990234	-0.32568359	-0.027832031	0.37524414	0	0	29/6/2018	29	6	2018	19:10:39	69039	0.5	19	10	39	0	0.059082031	3.5304199	0.19360352	-0.024658203	-0.91503906	0.8137207	0.028808594	0	0	0	0	0	0	0	0	0	0.93554688	0.064453125	0.048339844	0.021972656	-0.010986328	0.015136719	0	44330	0	0	0
1078	1079	1079	Category L	0.2277832	-0.023925781	-0.89990234	-0.3293457	-0.025634766	0.37719727	0	0	29/6/2018	29	6	2018	19:10:39	69039	0.6	19	10	39	0	0.059082031	3.5304199	0.19262695	-0.023925781	-0.91357422	0.20288086	0.037597656	0	0	0	0	0	0	0	0	0	0.93408203	0.065917969	0.048828125	0.034912109	0	0.013671875	0	44330	0	0	0
1079	1080	1080	Category L	0.2277832	-0.023925781	-0.88793945	-0.32568359	-0.025878906	0.3762207	0	0	29/6/2018	29	6	2018	19:10:39	69039	0.7	19	10	39	0	0.059082031	3.5304199	0.18920898	-0.024658203	-0.91430664	0.074951172	0.046630859	0	0	0	0	0	0	0	0	0	0.93408203	0.065917969	0.065673828	0.038330078	0.000732422	0.026367188	0	44330	0	0	0
1080	1081	1081	Category L	0.21582031	-0.059814453	-0.92382813	-0.33081055	-0.025878906	0.37890625	0	0	29/6/2018	29	6	2018	19:10:39	69039	0.8	19	10	39	0	0.059082031	3.5304199	0.18701172	-0.024658203	-0.91503906	0.23364258	0.046142578	0	0	0	0	0	0	0	0	0	0.93432617	0.065673828	0.072265625	0.028564453	-0.034912109	-0.008544922	0	44330	0	0	0
1081	1082	1082	Category L	0.21582031	-0.023925781	-0.87597656	-0.32397461	-0.024169922	0.37426758	0	0	29/6/2018	29	6	2018	19:10:39	69039	0.9	19	10	39	0	0.059082031	3.5304199	0.18554688	-0.024902344	-0.91577148	0.23144531	0.049804688	0	0	0	0	0	0	0	0	0	0.93481445	0.065185547	0.071044922	0.030029297	0.000976563	0.039794922	0	44330	0	0	0
1082	1083	1083	Category L	0.25195313	-0.035888672	-0.89990234	-0.328125	-0.024902344	0.37792969	0	0	29/6/2018	29	6	2018	19:10:40	69040	0	19	10	40	0	0.059082031	3.5304199	0.18505859	-0.026123047	-0.9152832	0.64941406	0.069091797	0	0	0	0	0	0	0	0	0	0.93408203	0.065917969	0.091796875	0.066650391	-0.009521484	0.015380859	0	44330	0	0	0
1083	1084	1084	Category L	0.25195313	-0.023925781	-0.91186523	-0.328125	-0.026611328	0.37402344	0	0	29/6/2018	29	6	2018	19:10:40	69040	0.1	19	10	40	0	0.059082031	3.5304199	0.18530273	-0.025878906	-0.91333008	0.70166016	0.06640625	0	0	0	0	0	0	0	0	0	0.93237305	0.067626953	0.070068359	0.06640625	0.001953125	0.001464844	0	44330	0	0	0
1084	1085	1085	Category L	0.21582031	-0.011962891	-0.88793945	-0.32226563	-0.0234375	0.37548828	0	0	29/6/2018	29	6	2018	19:10:40	69040	0.2	19	10	40	0	0.059082031	3.5304199	0.18286133	-0.027587891	-0.9152832	0.6652832	0.045410156	0	0	0	0	0	0	0	0	0	0.93383789	0.066162109	0.075927734	0.032714844	0.015625	0.02734375	0	44330	0	0	0
1085	1086	1086	Category L	0.2277832	-0.023925781	-0.91186523	-0.3293457	-0.029541016	0.375	0	0	29/6/2018	29	6	2018	19:10:40	69040	0.3	19	10	40	0	0.059082031	3.5304199	0.18066406	-0.027099609	-0.91577148	0.50073242	0.047119141	0	0	0	0	0	0	0	0	0	0.93383789	0.066162109	0.054199219	0.046875	0.003173828	0.00390625	0	44330	0	0	0
1086	1087	1087	Category L	0.25195313	-0.011962891	-0.92382813	-0.32226563	-0.026611328	0.37597656	0	0	29/6/2018	29	6	2018	19:10:40	69040	0.4	19	10	40	0	0.059082031	3.5304199	0.17871094	-0.028320313	-0.91479492	0.4074707	0.075439453	0	0	0	0	0	0	0	0	0	0.93261719	0.067382813	0.098388672	0.072998047	0.016357422	-0.008789063	0	44330	0	0	0
1087	1088	1088	Category L	0.25195313	-0.059814453	-0.91186523	-0.32910156	-0.030273438	0.37304688	0	0	29/6/2018	29	6	2018	19:10:40	69040	0.5	19	10	40	0	0.059082031	3.5304199	0.17871094	-0.030761719	-0.9152832	0.81054688	0.078613281	0	0	0	0	0	0	0	0	0	0.93310547	0.066894531	0.10571289	0.072998047	-0.028808594	0.003417969	0	44330	0	0	0
1088	1089	1089	Category L	0.23999023	-0.011962891	-0.88793945	-0.32226563	-0.0234375	0.37548828	0	0	29/6/2018	29	6	2018	19:10:40	69040	0.6	19	10	40	0	0.059082031	3.5304199	0.17626953	-0.03125	-0.91601563	1.40625	0.072021484	0	0	0	0	0	0	0	0	0	0.93359375	0.06640625	0.11108398	0.063476563	0.019287109	0.028076172	0	44330	0	0	0
1089	1090	1090	Category L	0.25195313	0	-0.85180664	-0.32910156	-0.028320313	0.37792969	0	0	29/6/2018	29	6	2018	19:10:40	69040	0.7	19	10	40	0	0.059082031	3.5304199	0.17504883	-0.033203125	-0.91772461	2.1945801	0.10644531	0	0	0	0	0	0	0	0	0	0.93505859	0.064941406	0.17578125	0.076660156	0.033203125	0.065917969	0	44330	0	0	0
1090	1091	1091	Category L	0.23999023	-0.023925781	-0.87597656	-0.32226563	-0.024414063	0.37524414	0	0	29/6/2018	29	6	2018	19:10:40	69040	0.8	19	10	40	0	0.059082031	3.5304199	0.17236328	-0.034667969	-0.91918945	3.4375	0.080810547	0	0	0	0	0	0	0	0	0	0.93579102	0.064208984	0.12158203	0.067382813	0.010742188	0.043212891	0	44330	0	0	0
1091	1092	1092	Category L	0.23999023	-0.035888672	-0.88793945	-0.32324219	-0.024169922	0.37426758	0	0	29/6/2018	29	6	2018	19:10:40	69040	0.9	19	10	40	0	0.059082031	3.5304199	0.17285156	-0.03515625	-0.91772461	5.5029297	0.073242188	0	0	0	0	0	0	0	0	0	0.93432617	0.065673828	0.097412109	0.066894531	-0.000488281	0.029785156	0	44330	0	0	0
1092	1093	1093	Category L	0.23999023	-0.023925781	-0.91186523	-0.3293457	-0.025390625	0.37231445	0	0	29/6/2018	29	6	2018	19:10:41	69041	0	19	10	41	0	0.059082031	3.5304199	0.1706543	-0.036376953	-0.91845703	7.2775879	0.070556641	0	0	0	0	0	0	0	0	0	0.93481445	0.065185547	0.088134766	0.069091797	0.012451172	0.006591797	0	44330	0	0	0
1093	1094	1094	Category L	0.23999023	-0.035888672	-0.89990234	-0.32324219	-0.027832031	0.37304688	0	0	29/6/2018	29	6	2018	19:10:41	69041	0.1	19	10	41	0	0.059082031	3.5304199	0.16943359	-0.037597656	-0.91821289	8.2241211	0.072753906	0	0	0	0	0	0	0	0	0	0.93457031	0.065429688	0.090576172	0.0703125	0.001708984	0.018310547	0	44330	0	0	0
1094	1095	1095	Category E	0.14379883	-0.059814453	-0.92382813	-0.24951172	0.11303711	0.41845703	0	0	29/6/2018	29	6	2018	19:10:42	69042	0.099	19	10	42	0	0.058837891	3.5175293	0.1652832	-0.037841797	-0.91943359	8.5756836	0.031005859	0	0	0	0	0	0	0	0	0	0.93505859	0.064941406	0.047851563	-0.021484375	-0.021728516	-0.004150391	0	44330	0	0	0
1095	1096	1096	Category E	0.047851563	-0.11987305	-0.88793945	-0.26977539	0.096191406	0.40869141	0	0	29/6/2018	29	6	2018	19:10:42	69042	0.199	19	10	42	0	0.058837891	3.5175293	0.16430664	-0.037109375	-0.91918945	9.925293	0.14624023	0	0	0	0	0	0	0	0	0	0.93457031	0.065429688	0.23046875	-0.11645508	-0.082519531	0.03125	0	44330	0	0	0
1096	1097	1097	Category E	-0.035888672	-0.095947266	-0.91186523	-0.28393555	0.070068359	0.4128418	0	0	29/6/2018	29	6	2018	19:10:42	69042	0.3	19	10	42	0	0.058837891	3.5175293	0.16308594	-0.037841797	-0.92041016	11.926758	0.20727539	0	0	0	0	0	0	0	0	0	0.93554688	0.064453125	0.265625	-0.19897461	-0.057861328	0.008544922	0	44330	0	0	0
1097	1098	1098	Category E	0.25195313	-0.071777344	-0.99584961	-0.24609375	0.059326172	0.4284668	0	0	29/6/2018	29	6	2018	19:10:42	69042	0.4	19	10	42	0	0.058837891	3.5175293	0.15991211	-0.037597656	-0.92163086	13.859131	0.12280273	0	0	0	0	0	0	0	0	0	0.93603516	0.063964844	0.19995117	0.091796875	-0.033935547	-0.073974609	0	44330	0	0	0
1098	1099	1099	Category E	0.17993164	-0.095947266	-1.1518555	-0.21020508	0.051513672	0.44116211	0	0	29/6/2018	29	6	2018	19:10:42	69042	0.5	19	10	42	0	0.058837891	3.5175293	0.15869141	-0.038574219	-0.92285156	15.339111	0.23681641	0	0	0	0	0	0	0	0	0	0.93725586	0.062744141	0.30688477	0.020996094	-0.057128906	-0.22875977	0	44330	0	0	0
1099	1100	1100	Category E	0.095947266	-0.011962891	-0.81591797	-0.22753906	0.075195313	0.43334961	0	0	29/6/2018	29	6	2018	19:10:42	69042	0.6	19	10	42	0	0.058837891	3.5175293	0.15527344	-0.037841797	-0.9230957	15.546631	0.12524414	0	0	0	0	0	0	0	0	0	0.93676758	0.063232422	0.19262695	-0.059326172	0.025878906	0.10717773	0	44330	0	0	0
1100	1101	1101	Category E	0.035888672	-0.059814453	-0.82788086	-0.24047852	0.069091797	0.42480469	0	0	29/6/2018	29	6	2018	19:10:42	69042	0.7	19	10	42	0	0.058837891	3.5175293	0.15380859	-0.035888672	-0.92358398	16.434326	0.15380859	0	0	0	0	0	0	0	0	0	0.93701172	0.062988281	0.23730469	-0.11791992	-0.023681641	0.095703125	0	44330	0	0	0
1101	1102	1102	Category E	-0.035888672	-0.14379883	-0.93579102	-0.28393555	0.063476563	0.40478516	0	0	29/6/2018	29	6	2018	19:10:42	69042	0.8	19	10	42	0	0.058837891	3.5175293	0.15087891	-0.036865234	-0.92480469	17.669922	0.21533203	0	0	0	0	0	0	0	0	0	0.93774414	0.062255859	0.30444336	-0.18676758	-0.10668945	-0.010742188	0	44330	0	0	0
1102	1103	1103	Category E	0.32397461	0.011962891	-0.83984375	-0.27172852	0.085693359	0.40844727	0	0	29/6/2018	29	6	2018	19:10:42	69042	0.9	19	10	42	0	0.058837891	3.5175293	0.14990234	-0.036865234	-0.92431641	18.053955	0.19921875	0	0	0	0	0	0	0	0	0	0.93701172	0.062988281	0.30712891	0.17382813	0.048828125	0.084472656	0	44330	0	0	0
1103	1104	1104	Category E	0.047851563	0.035888672	-1.3198242	-0.22314453	0.097900391	0.43066406	0	0	29/6/2018	29	6	2018	19:10:43	69043	0	19	10	43	0	0.058837891	3.5175293	0.14550781	-0.038085938	-0.92553711	19.592773	0.41259766	0	0	0	0	0	0	0	0	0	0.93774414	0.062255859	0.56591797	-0.09765625	0.073974609	-0.39404297	0	44330	0	0	0
1104	1105	1105	Category E	0.071777344	0.14379883	-0.92382813	-0.25830078	0.066162109	0.41918945	0	0	29/6/2018	29	6	2018	19:10:43	69043	0.1	19	10	43	0	0.058837891	3.5175293	0.14428711	-0.039306641	-0.92578125	20.291016	0.19702148	0	0	0	0	0	0	0	0	0	0.93798828	0.062011719	0.2578125	-0.072509766	0.18310547	0.001953125	0	44330	0	0	0
1105	1106	1106	Category E	0.083984375	0.095947266	-0.83984375	-0.2277832	0.074951172	0.42822266	0	0	29/6/2018	29	6	2018	19:10:43	69043	0.2	19	10	43	0	0.058837891	3.5175293	0.1418457	-0.0390625	-0.92651367	22.034912	0.1706543	0	0	0	0	0	0	0	0	0	0.93798828	0.062011719	0.27978516	-0.057861328	0.13500977	0.086669922	0	44330	0	0	0
1106	1107	1107	Category E	-0.11987305	0	-0.92382813	-0.26464844	0.0625	0.41210938	0	0	29/6/2018	29	6	2018	19:10:43	69043	0.3	19	10	43	0	0.058837891	3.5175293	0.13793945	-0.0390625	-0.92529297	22.229004	0.26074219	0	0	0	0	0	0	0	0	0	0.93652344	0.063476563	0.29858398	-0.2578125	0.0390625	0.001464844	0	44330	0	0	0
1107	1108	1108	Category E	0.10791016	0.095947266	-0.88793945	-0.26025391	0.053710938	0.41894531	0	0	29/6/2018	29	6	2018	19:10:43	69043	0.4	19	10	43	0	0.058837891	3.5175293	0.13549805	-0.039794922	-0.92626953	18.689941	0.14355469	0	0	0	0	0	0	0	0	0	0.93701172	0.062988281	0.20166016	-0.027587891	0.13574219	0.038330078	0	44330	0	0	0
1108	1109	1109	Category E	0.16796875	-0.13183594	-1.2358398	-0.22314453	0.062988281	0.43310547	0	0	29/6/2018	29	6	2018	19:10:43	69043	0.5	19	10	43	0	0.058837891	3.5175293	0.13183594	-0.040283203	-0.92822266	16.046875	0.32275391	0	0	0	0	0	0	0	0	0	0.93823242	0.061767578	0.43481445	0.035888672	-0.091308594	-0.30737305	0	44330	0	0	0
1109	1110	1110	Category E	0.047851563	-0.071777344	-0.89990234	-0.22583008	0.094238281	0.42871094	0	0	29/6/2018	29	6	2018	19:10:43	69043	0.6	19	10	43	0	0.058837891	3.5175293	0.13085938	-0.038574219	-0.92651367	13.898682	0.093017578	0	0	0	0	0	0	0	0	0	0.93652344	0.063476563	0.14257813	-0.083007813	-0.032958984	0.026611328	0	44330	0	0	0
1110	1111	1111	Category E	0.095947266	-0.083984375	-0.87597656	-0.21606445	0.11523438	0.43334961	0	0	29/6/2018	29	6	2018	19:10:43	69043	0.7	19	10	43	0	0.058837891	3.5175293	0.12524414	-0.038818359	-0.93041992	13.332275	0.076660156	0	0	0	0	0	0	0	0	0	0.93969727	0.060302734	0.12890625	-0.029296875	-0.044921875	0.054443359	0	44330	0	0	0
1111	1112	1112	Category E	-0.071777344	-0.023925781	-0.94799805	-0.22338867	0.13061523	0.42553711	0	0	29/6/2018	29	6	2018	19:10:43	69043	0.8	19	10	43	0	0.058837891	3.5175293	0.12426758	-0.038330078	-0.93139648	14.841064	0.19726563	0	0	0	0	0	0	0	0	0	0.94042969	0.059570313	0.22705078	-0.19604492	0.014404297	-0.016357422	0	44330	0	0	0
1112	1113	1113	Category E	0.19189453	-0.059814453	-0.94799805	-0.23291016	0.15454102	0.41967773	0	0	29/6/2018	29	6	2018	19:10:43	69043	0.9	19	10	43	0	0.058837891	3.5175293	0.11987305	-0.038085938	-0.93359375	16.355469	0.076416016	0	0	0	0	0	0	0	0	0	0.94189453	0.058105469	0.10791016	0.071777344	-0.021484375	-0.014160156	0	44330	0	0	0
1113	1114	1114	Category E	0.20385742	0.15576172	-0.99584961	-0.1809082	0.18798828	0.4284668	0	0	29/6/2018	29	6	2018	19:10:44	69044	0	19	10	44	0	0.058837891	3.5175293	0.11987305	-0.038330078	-0.93164063	18.324463	0.22094727	0	0	0	0	0	0	0	0	0	0.93994141	0.060058594	0.34204102	0.083740234	0.1940918	-0.063964844	0	44330	0	0	0
1114	1115	1115	Category E	-0.011962891	-0.035888672	-0.94799805	-0.21630859	0.19628906	0.41601563	0	0	29/6/2018	29	6	2018	19:10:44	69044	0.1	19	10	44	0	0.058837891	3.5175293	0.11767578	-0.037841797	-0.93212891	21.331543	0.13037109	0	0	0	0	0	0	0	0	0	0.94042969	0.059570313	0.14746094	-0.12963867	0.001953125	-0.015625	0	44330	0	0	0
1115	1116	1116	Category E	0.16796875	0.011962891	-0.88793945	-0.2199707	0.20214844	0.40600586	0	0	29/6/2018	29	6	2018	19:10:44	69044	0.2	19	10	44	0	0.058837891	3.5175293	0.11523438	-0.038574219	-0.93408203	22.552979	0.086425781	0	0	0	0	0	0	0	0	0	0.94189453	0.058105469	0.14941406	0.052490234	0.050537109	0.046142578	0	44330	0	0	0
1116	1117	1117	Category E	-0.047851563	0	-1.0078125	-0.22485352	0.19189453	0.40942383	0	0	29/6/2018	29	6	2018	19:10:44	69044	0.3	19	10	44	0	0.058837891	3.5175293	0.11401367	-0.039306641	-0.93408203	23.852295	0.18212891	0	0	0	0	0	0	0	0	0	0.94189453	0.058105469	0.27490234	-0.16186523	0.039306641	-0.073486328	0	44330	0	0	0
1117	1118	1118	Category E	0.17993164	0.023925781	-0.81591797	-0.21020508	0.18994141	0.41601563	0	0	29/6/2018	29	6	2018	19:10:44	69044	0.4	19	10	44	0	0.058837891	3.5175293	0.1105957	-0.041259766	-0.93505859	24.223633	0.15258789	0	0	0	0	0	0	0	0	0	0.94262695	0.057373047	0.25366211	0.069091797	0.065185547	0.11914063	0	44330	0	0	0
1118	1119	1119	Category E	-0.023925781	-0.083984375	-0.97192383	-0.19702148	0.18676758	0.42504883	0	0	29/6/2018	29	6	2018	19:10:44	69044	0.5	19	10	44	0	0.058837891	3.5175293	0.1105957	-0.039550781	-0.93432617	26.125	0.14648438	0	0	0	0	0	0	0	0	0	0.94165039	0.058349609	0.21630859	-0.13452148	-0.044189453	-0.037353516	0	44330	0	0	0
1119	1120	1120	Category E	0.071777344	-0.011962891	-0.98388672	-0.1965332	0.21728516	0.41381836	0	0	29/6/2018	29	6	2018	19:10:44	69044	0.6	19	10	44	0	0.058837891	3.5175293	0.10791016	-0.041015625	-0.93505859	30.002441	0.067382813	0	0	0	0	0	0	0	0	0	0.94213867	0.057861328	0.11425781	-0.036132813	0.029052734	-0.048583984	0	44330	0	0	0
1120	1121	1121	Category E	0.10791016	-0.047851563	-0.98388672	-0.15478516	0.21435547	0.42480469	0	0	29/6/2018	29	6	2018	19:10:44	69044	0.7	19	10	44	0	0.058837891	3.5175293	0.10595703	-0.040527344	-0.93676758	33.02002	0.047363281	0	0	0	0	0	0	0	0	0	0.94360352	0.056396484	0.055664063	0.001708984	-0.007080078	-0.046875	0	44330	0	0	0
1121	1122	1122	Category E	0.20385742	-0.10791016	-0.86376953	-0.16308594	0.24609375	0.40820313	0	0	29/6/2018	29	6	2018	19:10:44	69044	0.8	19	10	44	0	0.058837891	3.5175293	0.10302734	-0.040527344	-0.93725586	30.764404	0.14160156	0	0	0	0	0	0	0	0	0	0.94384766	0.056152344	0.24145508	0.10058594	-0.067138672	0.073486328	0	44330	0	0	0
1122	1123	1123	Category E	0.27587891	-0.011962891	-0.74389648	-0.13476563	0.2722168	0.41137695	0	0	29/6/2018	29	6	2018	19:10:44	69044	0.9	19	10	44	0	0.058837891	3.5175293	0.10205078	-0.04296875	-0.9375	27.775879	0.26196289	0	0	0	0	0	0	0	0	0	0.9440918	0.055908203	0.3984375	0.17358398	0.031005859	0.19360352	0	44330	0	0	0
1123	1124	1124	Category E	0.071777344	-0.13183594	-1.0319824	-0.14208984	0.27050781	0.41040039	0	0	29/6/2018	29	6	2018	19:10:45	69045	0	19	10	45	0	0.058837891	3.5175293	0.099365234	-0.043457031	-0.93969727	25.019043	0.13037109	0	0	0	0	0	0	0	0	0	0.94604492	0.053955078	0.20800781	-0.027587891	-0.088134766	-0.092041016	0	44330	0	0	0
1124	1125	1125	Category E	0.035888672	0	-0.93579102	-0.18603516	0.29003906	0.38647461	0	0	29/6/2018	29	6	2018	19:10:45	69045	0.1	19	10	45	0	0.058837891	3.5175293	0.097412109	-0.044921875	-0.94116211	21.503174	0.076171875	0	0	0	0	0	0	0	0	0	0.94726563	0.052734375	0.11181641	-0.061523438	0.044921875	0.005371094	0	44330	0	0	0
1125	1126	1126	Category E	0.083984375	-0.11987305	-0.83984375	-0.18212891	0.25878906	0.40014648	0	0	29/6/2018	29	6	2018	19:10:45	69045	0.2	19	10	45	0	0.059082031	3.4933594	0.095947266	-0.044921875	-0.94067383	17.502197	0.12597656	0	0	0	0	0	0	0	0	0	0.9465332	0.053466797	0.18774414	-0.011962891	-0.074707031	0.10083008	0	44330	0	0	0
1126	1127	1127	Category E	0.21582031	-0.21582031	-0.97192383	-0.17236328	0.24584961	0.40991211	0	0	29/6/2018	29	6	2018	19:10:45	69045	0.3	19	10	45	0	0.059082031	3.4933594	0.092285156	-0.045654297	-0.94262695	11.624512	0.21191406	0	0	0	0	0	0	0	0	0	0.94824219	0.051757813	0.32250977	0.12329102	-0.16992188	-0.029052734	0	44330	0	0	0
1127	1128	1128	Category E	0.059814453	-0.071777344	-0.95996094	-0.16918945	0.25317383	0.40722656	0	0	29/6/2018	29	6	2018	19:10:45	69045	0.4	19	10	45	0	0.059082031	3.4933594	0.089599609	-0.047119141	-0.94433594	10.588379	0.041748047	0	0	0	0	0	0	0	0	0	0.94970703	0.050292969	0.070068359	-0.029785156	-0.024414063	-0.015380859	0	44330	0	0	0
1128	1129	1129	Category E	0.15576172	-0.16796875	-1.0197754	-0.16210938	0.2421875	0.41723633	0	0	29/6/2018	29	6	2018	19:10:45	69045	0.5	19	10	45	0	0.059082031	3.4933594	0.086669922	-0.045898438	-0.94287109	9.9831543	0.15966797	0	0	0	0	0	0	0	0	0	0.94799805	0.052001953	0.26757813	0.068847656	-0.12182617	-0.076660156	0	44330	0	0	0
1129	1130	1130	Category E	0.035888672	-0.16796875	-1.0078125	-0.15844727	0.25073242	0.41430664	0	0	29/6/2018	29	6	2018	19:10:45	69045	0.6	19	10	45	0	0.059082031	3.4933594	0.083740234	-0.045898438	-0.94165039	8.1311035	0.14672852	0	0	0	0	0	0	0	0	0	0.9465332	0.053466797	0.23583984	-0.047851563	-0.12182617	-0.065917969	0	44330	0	0	0
1130	1131	1131	Category E	0.26391602	-0.059814453	-0.77978516	-0.15869141	0.26977539	0.40600586	0	0	29/6/2018	29	6	2018	19:10:45	69045	0.7	19	10	45	0	0.059082031	3.4933594	0.082519531	-0.047607422	-0.94335938	2.2219238	0.24438477	0	0	0	0	0	0	0	0	0	0.94824219	0.051757813	0.35693359	0.18115234	-0.011962891	0.16357422	0	44330	0	0	0
1131	1132	1132	Category E	0.071777344	-0.13183594	-0.95996094	-0.11157227	0.28735352	0.40625	0	0	29/6/2018	29	6	2018	19:10:45	69045	0.8	19	10	45	0	0.059082031	3.4933594	0.080322266	-0.048828125	-0.94726563	2.6867676	0.084228516	0	0	0	0	0	0	0	0	0	0.9519043	0.048095703	0.10400391	-0.008544922	-0.082763672	-0.012451172	0	44330	0	0	0
1132	1133	1133	Category E	0.13183594	-0.13183594	-0.92382813	-0.17700195	0.23657227	0.41064453	0	0	29/6/2018	29	6	2018	19:10:45	69045	0.9	19	10	45	0	0.059082031	3.4933594	0.079101563	-0.049560547	-0.94873047	4.4824219	0.10058594	0	0	0	0	0	0	0	0	0	0.95336914	0.046630859	0.15966797	0.052490234	-0.08203125	0.024902344	0	44330	0	0	0
1133	1134	1134	Category E	-0.071777344	-0.059814453	-1.0078125	-0.18066406	0.23193359	0.41137695	0	0	29/6/2018	29	6	2018	19:10:46	69046	0	19	10	46	0	0.059082031	3.4933594	0.075683594	-0.049072266	-0.94775391	5.2175293	0.15966797	0	0	0	0	0	0	0	0	0	0.95214844	0.047851563	0.21801758	-0.14746094	-0.010498047	-0.059814453	0	44330	0	0	0
1134	1135	1135	Category E	0.16796875	0.023925781	-0.85180664	-0.22094727	0.19360352	0.41064453	0	0	29/6/2018	29	6	2018	19:10:46	69046	0.1	19	10	46	0	0.059082031	3.4933594	0.073730469	-0.047119141	-0.94726563	7.7766113	0.15185547	0	0	0	0	0	0	0	0	0	0.95141602	0.048583984	0.26074219	0.093994141	0.071044922	0.095458984	0	44330	0	0	0
1135	1136	1136	Category E	0.11987305	-0.095947266	-0.99584961	-0.17797852	0.18066406	0.43066406	0	0	29/6/2018	29	6	2018	19:10:46	69046	0.2	19	10	46	0	0.059082031	3.4933594	0.072753906	-0.046875	-0.94750977	10.783691	0.083007813	0	0	0	0	0	0	0	0	0	0.95166016	0.048339844	0.14404297	0.046875	-0.048828125	-0.048095703	0	44330	0	0	0
1136	1137	1137	Category E	-0.011962891	-0.011962891	-0.98388672	-0.20776367	0.18896484	0.4140625	0	0	29/6/2018	29	6	2018	19:10:46	69046	0.3	19	10	46	0	0.059082031	3.4933594	0.073242188	-0.045410156	-0.94750977	9.3063965	0.098388672	0	0	0	0	0	0	0	0	0	0.95141602	0.048583984	0.15478516	-0.085205078	0.033447266	-0.036132813	0	44330	0	0	0
1137	1138	1138	Category E	0.13183594	-0.10791016	-1.0078125	-0.1628418	0.16455078	0.44360352	0	0	29/6/2018	29	6	2018	19:10:46	69046	0.4	19	10	46	0	0.059082031	3.4933594	0.07421875	-0.043945313	-0.94726563	6.7548828	0.10498047	0	0	0	0	0	0	0	0	0	0.95117188	0.048828125	0.18188477	0.057373047	-0.063720703	-0.060302734	0	44330	0	0	0
1138	1139	1139	Category E	-0.047851563	0.023925781	-0.89990234	-0.17773438	0.18701172	0.43139648	0	0	29/6/2018	29	6	2018	19:10:46	69046	0.5	19	10	46	0	0.059082031	3.4933594	0.073974609	-0.041015625	-0.94702148	7.9289551	0.14575195	0	0	0	0	0	0	0	0	0	0.95068359	0.049316406	0.23388672	-0.12182617	0.064941406	0.047119141	0	44330	0	0	0
1139	1140	1140	Category E	0.11987305	0.11987305	-0.92382813	-0.17529297	0.20605469	0.42382813	0	0	29/6/2018	29	6	2018	19:10:46	69046	0.6	19	10	46	0	0.059082031	3.4933594	0.073242188	-0.040283203	-0.94482422	10.766602	0.16796875	0	0	0	0	0	0	0	0	0	0.94873047	0.051269531	0.2277832	0.046386719	0.16015625	0.020996094	0	44330	0	0	0
1140	1141	1141	Category E	0	-0.095947266	-0.98388672	-0.17626953	0.19824219	0.42602539	0	0	29/6/2018	29	6	2018	19:10:46	69046	0.7	19	10	46	0	0.059082031	3.4933594	0.072509766	-0.040283203	-0.94580078	10.659424	0.098876953	0	0	0	0	0	0	0	0	0	0.94946289	0.050537109	0.16625977	-0.072509766	-0.055419922	-0.037841797	0	44330	0	0	0
1141	1142	1142	Category E	0.16796875	0	-0.86376953	-0.17749023	0.21557617	0.41943359	0	0	29/6/2018	29	6	2018	19:10:46	69046	0.8	19	10	46	0	0.059082031	3.4933594	0.071777344	-0.040527344	-0.9465332	9.7080078	0.13330078	0	0	0	0	0	0	0	0	0	0.95019531	0.049804688	0.21972656	0.095947266	0.040527344	0.082763672	0	44330	0	0	0
1142	1143	1143	Category E	-0.13183594	-0.095947266	-0.98388672	-0.17773438	0.19824219	0.42480469	0	0	29/6/2018	29	6	2018	19:10:46	69046	0.9	19	10	46	0	0.059082031	3.4933594	0.075195313	-0.038574219	-0.94604492	7.7419434	0.21826172	0	0	0	0	0	0	0	0	0	0.94970703	0.050292969	0.30224609	-0.20703125	-0.057128906	-0.037597656	0	44330	0	0	0
1143	1144	1144	Category E	0.16796875	-0.095947266	-0.93579102	-0.22192383	0.17626953	0.41430664	0	0	29/6/2018	29	6	2018	19:10:47	69047	0	19	10	47	0	0.059082031	3.4933594	0.075195313	-0.038574219	-0.94750977	9.5219727	0.109375	0	0	0	0	0	0	0	0	0	0.95141602	0.048583984	0.16162109	0.092529297	-0.057128906	0.01171875	0	44330	0	0	0
1144	1145	1145	Category E	0.035888672	0	-0.94799805	-0.15795898	0.16455078	0.44262695	0	0	29/6/2018	29	6	2018	19:10:47	69047	0.1	19	10	47	0	0.059082031	3.4933594	0.075195313	-0.038574219	-0.94262695	8.4003906	0.055175781	0	0	0	0	0	0	0	0	0	0.9465332	0.053466797	0.083007813	-0.039306641	0.038574219	-0.005126953	0	44330	0	0	0
1145	1146	1146	Category E	-0.047851563	0	-0.81591797	-0.21264648	0.18847656	0.41796875	0	0	29/6/2018	29	6	2018	19:10:47	69047	0.2	19	10	47	0	0.059082031	3.4933594	0.076660156	-0.040039063	-0.94213867	6.2355957	0.18188477	0	0	0	0	0	0	0	0	0	0.94628906	0.053710938	0.29125977	-0.12451172	0.040039063	0.1262207	0	44330	0	0	0
1146	1147	1147	Category E	0.059814453	-0.059814453	-0.94799805	-0.16894531	0.1640625	0.44262695	0	0	29/6/2018	29	6	2018	19:10:47	69047	0.3	19	10	47	0	0.059082031	3.4933594	0.075195313	-0.041015625	-0.94458008	3.3222656	0.024414063	0	0	0	0	0	0	0	0	0	0.94848633	0.051513672	0.037353516	-0.015380859	-0.018554688	-0.003173828	0	44330	0	0	0
1147	1148	1148	Category E	-0.035888672	-0.071777344	-1.0917969	-0.16894531	0.19995117	0.42919922	0	0	29/6/2018	29	6	2018	19:10:47	69047	0.4	19	10	47	0	0.059082031	3.4933594	0.080078125	-0.039794922	-0.94482422	2.3449707	0.18969727	0	0	0	0	0	0	0	0	0	0.94921875	0.05078125	0.29443359	-0.1159668	-0.031738281	-0.14672852	0	44330	0	0	0
1148	1149	1149	Category E	0.15576172	0.11987305	-0.79199219	-0.099609375	0.21484375	0.44091797	0	0	29/6/2018	29	6	2018	19:10:47	69047	0.5	19	10	47	0	0.059082031	3.4933594	0.081054688	-0.041015625	-0.94677734	2.9162598	0.23535156	0	0	0	0	0	0	0	0	0	0.95117188	0.048828125	0.39038086	0.074462891	0.16088867	0.15478516	0	44330	0	0	0
1149	1150	1150	Category E	-0.19189453	-0.071777344	-1.223877	-0.14672852	0.21191406	0.43408203	0	0	29/6/2018	29	6	2018	19:10:47	69047	0.6	19	10	47	0	0.059082031	3.4933594	0.079833984	-0.038574219	-0.94213867	0.31005859	0.39257813	0	0	0	0	0	0	0	0	0	0.9465332	0.053466797	0.58618164	-0.27172852	-0.032958984	-0.28149414	0	44330	0	0	0
1150	1151	1151	Category E	0.14379883	0.011962891	-0.95996094	-0.18261719	0.22143555	0.42138672	0	0	29/6/2018	29	6	2018	19:10:47	69047	0.7	19	10	47	0	0.059082031	3.4933594	0.080810547	-0.037353516	-0.94360352	1.9753418	0.081542969	0	0	0	0	0	0	0	0	0	0.94775391	0.052246094	0.12841797	0.062744141	0.049316406	-0.016113281	0	44330	0	0	0
1151	1152	1152	Category E	-0.13183594	-0.023925781	-1.0678711	-0.14306641	0.1965332	0.44067383	0	0	29/6/2018	29	6	2018	19:10:47	69047	0.8	19	10	47	0	0.059082031	3.4933594	0.080322266	-0.037597656	-0.94458008	6.3999023	0.24560547	0	0	0	0	0	0	0	0	0	0.94873047	0.051269531	0.34912109	-0.2121582	0.013671875	-0.12304688	0	44330	0	0	0
1152	1153	1153	Category E	0.21582031	-0.023925781	-0.73193359	-0.19287109	0.18676758	0.42431641	0	0	29/6/2018	29	6	2018	19:10:47	69047	0.9	19	10	47	0	0.059082031	3.4933594	0.083740234	-0.037597656	-0.94482422	4.8544922	0.25097656	0	0	0	0	0	0	0	0	0	0.94946289	0.050537109	0.35864258	0.13183594	0.013671875	0.21289063	0	44330	0	0	0
1153	1154	1154	Category E	0.035888672	-0.011962891	-0.92382813	-0.1628418	0.18457031	0.43896484	0	0	29/6/2018	29	6	2018	19:10:48	69048	0	19	10	48	0	0.059082031	3.4933594	0.080810547	-0.037841797	-0.94750977	5.8845215	0.057128906	0	0	0	0	0	0	0	0	0	0.9519043	0.048095703	0.094970703	-0.044921875	0.025878906	0.023681641	0	44330	0	0	0
1154	1155	1155	Category E	0.035888672	-0.083984375	-1.0439453	-0.19311523	0.23681641	0.40722656	0	0	29/6/2018	29	6	2018	19:10:48	69048	0.1	19	10	48	0	0.059082031	3.4933594	0.081054688	-0.039794922	-0.94604492	6.1201172	0.11621094	0	0	0	0	0	0	0	0	0	0.95019531	0.049804688	0.18701172	-0.045166016	-0.043945313	-0.09765625	0	44330	0	0	0
1155	1156	1156	Category E	0.11987305	-0.10791016	-0.87597656	-0.15991211	0.21386719	0.42675781	0	0	29/6/2018	29	6	2018	19:10:48	69048	0.2	19	10	48	0	0.059082031	3.4933594	0.080566406	-0.041503906	-0.9465332	7.1000977	0.10449219	0	0	0	0	0	0	0	0	0	0.95092773	0.049072266	0.17626953	0.0390625	-0.066162109	0.070556641	0	44330	0	0	0
1156	1157	1157	Category E	-0.035888672	-0.16796875	-0.98388672	-0.18798828	0.24194336	0.41064453	0	0	29/6/2018	29	6	2018	19:10:48	69048	0.3	19	10	48	0	0.059082031	3.4933594	0.078125	-0.042236328	-0.9453125	5.6611328	0.17382813	0	0	0	0	0	0	0	0	0	0.94946289	0.050537109	0.27807617	-0.11401367	-0.12548828	-0.038330078	0	44330	0	0	0
1157	1158	1158	Category E	0.20385742	0.095947266	-0.82788086	-0.17431641	0.26123047	0.40429688	0	0	29/6/2018	29	6	2018	19:10:48	69048	0.4	19	10	48	0	0.059082031	3.4933594	0.083251953	-0.042236328	-0.94335938	1.2382813	0.21679688	0	0	0	0	0	0	0	0	0	0.94799805	0.052001953	0.37426758	0.12036133	0.13818359	0.11547852	0	44330	0	0	0
1158	1159	1159	Category E	0.023925781	-0.14379883	-0.95996094	-0.14746094	0.22607422	0.42700195	0	0	29/6/2018	29	6	2018	19:10:48	69048	0.5	19	10	48	0	0.059082031	3.4933594	0.085205078	-0.042236328	-0.9440918	1.5705566	0.11938477	0	0	0	0	0	0	0	0	0	0.94873047	0.051269531	0.1784668	-0.061279297	-0.10131836	-0.015625	0	44330	0	0	0
1159	1160	1160	Category E	0.071777344	0.011962891	-1.0319824	-0.19287109	0.22753906	0.41503906	0	0	29/6/2018	29	6	2018	19:10:48	69048	0.6	19	10	48	0	0.059082031	3.4933594	0.08984375	-0.041015625	-0.94287109	0.64404297	0.10498047	0	0	0	0	0	0	0	0	0	0.94824219	0.051757813	0.16015625	-0.018066406	0.052978516	-0.088867188	0	44330	0	0	0
1160	1161	1161	Category E	-0.023925781	-0.059814453	-0.95996094	-0.19335938	0.17407227	0.42797852	0	0	29/6/2018	29	6	2018	19:10:48	69048	0.7	19	10	48	0	0.059082031	3.4933594	0.093505859	-0.040771484	-0.94189453	2.3525391	0.12011719	0	0	0	0	0	0	0	0	0	0.94750977	0.052490234	0.15405273	-0.11743164	-0.018798828	-0.017822266	0	44330	0	0	0
1161	1162	1162	Category E	0.14379883	-0.20385742	-0.89990234	-0.1940918	0.15917969	0.4387207	0	0	29/6/2018	29	6	2018	19:10:48	69048	0.8	19	10	48	0	0.059082031	3.4933594	0.096191406	-0.040283203	-0.94091797	7.689209	0.17504883	0	0	0	0	0	0	0	0	0	0.9465332	0.053466797	0.25195313	0.047363281	-0.16333008	0.041015625	0	44330	0	0	0
1162	1163	1163	Category E	0.035888672	-0.083984375	-1.0678711	-0.21484375	0.17285156	0.4206543	0	0	29/6/2018	29	6	2018	19:10:48	69048	0.9	19	10	48	0	0.059082031	3.4933594	0.098144531	-0.038574219	-0.94067383	9.4108887	0.1484375	0	0	0	0	0	0	0	0	0	0.9465332	0.053466797	0.23461914	-0.062255859	-0.045166016	-0.12695313	0	44330	0	0	0
1163	1164	1164	Category E	0.083984375	-0.13183594	-1.0319824	-0.17089844	0.15771484	0.44238281	0	0	29/6/2018	29	6	2018	19:10:49	69049	0	19	10	49	0	0.059082031	3.4675781	0.099365234	-0.038330078	-0.94262695	11.100586	0.13012695	0	0	0	0	0	0	0	0	0	0.94848633	0.051513672	0.19799805	-0.015380859	-0.093261719	-0.089111328	0	44330	0	0	0
1164	1165	1165	Category E	0.10791016	-0.011962891	-0.83984375	-0.21411133	0.19604492	0.4140625	0	0	29/6/2018	29	6	2018	19:10:49	69049	0.111	19	10	49	0	0.059082031	3.4675781	0.1027832	-0.036621094	-0.93994141	12.9104	0.10327148	0	0	0	0	0	0	0	0	0	0.94628906	0.053710938	0.12988281	0.004882813	0.024658203	0.10009766	0	44330	0	0	0
1165	1166	1166	Category E	-0.071777344	-0.095947266	-1.0678711	-0.18286133	0.23095703	0.41333008	0	0	29/6/2018	29	6	2018	19:10:49	69049	0.222	19	10	49	0	0.059082031	3.4675781	0.10620117	-0.036621094	-0.93896484	13.300049	0.22753906	0	0	0	0	0	0	0	0	0	0.94555664	0.054443359	0.3659668	-0.17797852	-0.059082031	-0.12866211	0	44330	0	0	0
1166	1167	1167	Category E	0.047851563	-0.11987305	-1.0678711	-0.25390625	0.18725586	0.40185547	0	0	29/6/2018	29	6	2018	19:10:49	69049	0.333	19	10	49	0	0.059082031	3.4675781	0.109375	-0.034912109	-0.93920898	13.019043	0.16577148	0	0	0	0	0	0	0	0	0	0.94628906	0.053710938	0.27490234	-0.061523438	-0.084716797	-0.12841797	0	44330	0	0	0
1167	1168	1168	Category E	0.011962891	0.035888672	-0.80395508	-0.16552734	0.18896484	0.43188477	0	0	29/6/2018	29	6	2018	19:10:49	69049	0.444	19	10	49	0	0.059082031	3.4675781	0.11083984	-0.032226563	-0.93798828	9.739502	0.17993164	0	0	0	0	0	0	0	0	0	0.94506836	0.054931641	0.30126953	-0.098876953	0.068115234	0.1340332	0	44330	0	0	0
1168	1169	1169	Category E	0.011962891	-0.011962891	-0.79199219	-0.2355957	0.15795898	0.41064453	0	0	29/6/2018	29	6	2018	19:10:49	69049	0.555	19	10	49	0	0.059082031	3.4675781	0.11401367	-0.03125	-0.93701172	9.8745117	0.1784668	0	0	0	0	0	0	0	0	0	0.94458008	0.055419922	0.2668457	-0.10205078	0.019287109	0.14501953	0	44330	0	0	0
1169	1170	1170	Category E	0.15576172	-0.13183594	-0.98388672	-0.16040039	0.15771484	0.44165039	0	0	29/6/2018	29	6	2018	19:10:49	69049	0.666	19	10	49	0	0.059082031	3.4675781	0.11694336	-0.029296875	-0.93554688	8.5178223	0.11962891	0	0	0	0	0	0	0	0	0	0.94311523	0.056884766	0.18920898	0.038574219	-0.10229492	-0.048095703	0	44330	0	0	0
1170	1171	1171	Category E	0.059814453	-0.13183594	-1.1757813	-0.18457031	0.17773438	0.43408203	0	0	29/6/2018	29	6	2018	19:10:49	69049	0.777	19	10	49	0	0.059082031	3.4675781	0.12060547	-0.027099609	-0.93383789	7.3095703	0.27026367	0	0	0	0	0	0	0	0	0	0.94189453	0.058105469	0.40722656	-0.060791016	-0.10449219	-0.24169922	0	44330	0	0	0
1171	1172	1172	Category E	0.14379883	-0.083984375	-1.0197754	-0.12670898	0.14941406	0.45703125	0	0	29/6/2018	29	6	2018	19:10:49	69049	0.888	19	10	49	0	0.059082031	3.4675781	0.12207031	-0.026611328	-0.93481445	5.2290039	0.10449219	0	0	0	0	0	0	0	0	0	0.94311523	0.056884766	0.16381836	0.021484375	-0.057128906	-0.084716797	0	44330	0	0	0
1172	1173	1173	Category E	-0.035888672	0.011962891	-0.82788086	-0.18920898	0.18017578	0.42724609	0	0	29/6/2018	29	6	2018	19:10:50	69050	0	19	10	50	0	0.059082031	3.4675781	0.12548828	-0.024902344	-0.93310547	3.623291	0.19628906	0	0	0	0	0	0	0	0	0	0.94189453	0.058105469	0.30371094	-0.16137695	0.036865234	0.10522461	0	44330	0	0	0
1173	1174	1174	Category E	0.083984375	0.10791016	-0.86376953	-0.19091797	0.18432617	0.42626953	0	0	29/6/2018	29	6	2018	19:10:50	69050	0.1	19	10	50	0	0.059082031	3.4675781	0.12817383	-0.0234375	-0.93237305	4.1418457	0.15454102	0	0	0	0	0	0	0	0	0	0.94140625	0.05859375	0.24438477	-0.044189453	0.13134766	0.068603516	0	44330	0	0	0
1174	1175	1175	Category E	0.071777344	-0.023925781	-0.94799805	-0.2487793	0.14038086	0.41430664	0	0	29/6/2018	29	6	2018	19:10:50	69050	0.2	19	10	50	0	0.059082031	3.4675781	0.13305664	-0.022705078	-0.9309082	3.1149902	0.063720703	0	0	0	0	0	0	0	0	0	0.94067383	0.059326172	0.079589844	-0.061279297	-0.000976563	-0.016845703	0	44330	0	0	0
1175	1176	1176	Category E	0.071777344	-0.011962891	-0.88793945	-0.24682617	0.13232422	0.41723633	0	0	29/6/2018	29	6	2018	19:10:50	69050	0.3	19	10	50	0	0.059082031	3.4675781	0.13549805	-0.022949219	-0.93115234	2.579834	0.077880859	0	0	0	0	0	0	0	0	0	0.94116211	0.058837891	0.11816406	-0.063720703	0.010986328	0.043212891	0	44330	0	0	0
1176	1177	1177	Category E	0.047851563	0.023925781	-0.87597656	-0.27075195	0.081542969	0.41235352	0	0	29/6/2018	29	6	2018	19:10:50	69050	0.4	19	10	50	0	0.059082031	3.4675781	0.13842773	-0.021728516	-0.9296875	3.2216797	0.11474609	0	0	0	0	0	0	0	0	0	0.94018555	0.059814453	0.19018555	-0.090576172	0.045654297	0.053710938	0	44330	0	0	0
1177	1178	1178	Category E	0.2277832	0.16796875	-0.98388672	-0.25292969	0.072265625	0.4206543	0	0	29/6/2018	29	6	2018	19:10:50	69050	0.5	19	10	50	0	0.059082031	3.4675781	0.14282227	-0.021728516	-0.92822266	6.6665039	0.21508789	0	0	0	0	0	0	0	0	0	0.93920898	0.060791016	0.33007813	0.084716797	0.18969727	-0.055419922	0	44330	0	0	0
1178	1179	1179	Category E	0.13183594	-0.035888672	-0.98388672	-0.2434082	0.071289063	0.43066406	0	0	29/6/2018	29	6	2018	19:10:50	69050	0.6	19	10	50	0	0.059082031	3.4675781	0.14550781	-0.020263672	-0.92626953	9.9206543	0.061035156	0	0	0	0	0	0	0	0	0	0.93798828	0.062011719	0.086669922	-0.013671875	-0.015380859	-0.057373047	0	44330	0	0	0
1179	1180	1180	Category E	0.035888672	-0.011962891	-0.88793945	-0.25756836	0.076660156	0.41943359	0	0	29/6/2018	29	6	2018	19:10:50	69050	0.7	19	10	50	0	0.059082031	3.4675781	0.15063477	-0.020751953	-0.92578125	11.320313	0.12133789	0	0	0	0	0	0	0	0	0	0.93823242	0.061767578	0.16162109	-0.11474609	0.008789063	0.037841797	0	44330	0	0	0
1180	1181	1181	Category E	-0.035888672	-0.095947266	-0.88793945	-0.27880859	0.084960938	0.40820313	0	0	29/6/2018	29	6	2018	19:10:50	69050	0.8	19	10	50	0	0.059082031	3.4675781	0.15380859	-0.022216797	-0.92504883	10.365723	0.20678711	0	0	0	0	0	0	0	0	0	0.93798828	0.062011719	0.30053711	-0.18969727	-0.073486328	0.037109375	0	44330	0	0	0
1181	1182	1182	Category E	0.25195313	0.023925781	-0.88793945	-0.28320313	0.11157227	0.39672852	0	0	29/6/2018	29	6	2018	19:10:50	69050	0.9	19	10	50	0	0.059082031	3.4675781	0.15820313	-0.020996094	-0.92382813	11.505859	0.10986328	0	0	0	0	0	0	0	0	0	0.9375	0.0625	0.17456055	0.093505859	0.044921875	0.035888672	0	44330	0	0	0
1182	1183	1183	Category E	0.32397461	0	-0.97192383	-0.23266602	0.13891602	0.42114258	0	0	29/6/2018	29	6	2018	19:10:51	69051	0	19	10	51	0	0.059082031	3.4675781	0.16040039	-0.021240234	-0.92358398	12.079834	0.17163086	0	0	0	0	0	0	0	0	0	0.93774414	0.062255859	0.23291016	0.16333008	0.021240234	-0.048095703	0	44330	0	0	0
1183	1184	1184	Category E	0.035888672	0.047851563	-0.92382813	-0.2487793	0.14648438	0.41015625	0	0	29/6/2018	29	6	2018	19:10:51	69051	0.09	19	10	51	0	0.059082031	3.4675781	0.16650391	-0.020019531	-0.92236328	9.2495117	0.1472168	0	0	0	0	0	0	0	0	0	0.9375	0.0625	0.19995117	-0.13061523	0.067871094	-0.001220703	0	44330	0	0	0
1184	1185	1185	Category E	0.20385742	0.023925781	-0.88793945	-0.27783203	0.12988281	0.39941406	0	0	29/6/2018	29	6	2018	19:10:51	69051	0.181	19	10	51	0	0.059082031	3.4675781	0.16845703	-0.018798828	-0.92163086	5.121582	0.064941406	0	0	0	0	0	0	0	0	0	0.93701172	0.062988281	0.11181641	0.03515625	0.042724609	0.033691406	0	44330	0	0	0
1185	1186	1186	Category E	-0.047851563	0.023925781	-1.0319824	-0.26660156	0.11279297	0.40527344	0	0	29/6/2018	29	6	2018	19:10:51	69051	0.272	19	10	51	0	0.059082031	3.4675781	0.17260742	-0.018798828	-0.92041016	2.1989746	0.25073242	0	0	0	0	0	0	0	0	0	0.93652344	0.063476563	0.375	-0.22045898	0.042724609	-0.11132813	0	44330	0	0	0
1186	1187	1187	Category E	0.27587891	0.083984375	-0.94799805	-0.27246094	0.097167969	0.40844727	0	0	29/6/2018	29	6	2018	19:10:51	69051	0.363	19	10	51	0	0.059082031	3.4675781	0.17773438	-0.019042969	-0.9206543	3.2666016	0.14477539	0	0	0	0	0	0	0	0	0	0.93798828	0.062011719	0.22827148	0.097900391	0.10302734	-0.027099609	0	44330	0	0	0
1187	1188	1188	Category E	0.19189453	0	-1.0319824	-0.22924805	0.088867188	0.43041992	0	0	29/6/2018	29	6	2018	19:10:51	69051	0.454	19	10	51	0	0.059082031	3.4675781	0.18139648	-0.018554688	-0.91967773	0.34277344	0.11401367	0	0	0	0	0	0	0	0	0	0.93774414	0.062255859	0.14086914	0.010253906	0.018554688	-0.11206055	0	44330	0	0	0
1188	1189	1189	Category E	0.071777344	0.059814453	-0.87597656	-0.25927734	0.10083008	0.41601563	0	0	29/6/2018	29	6	2018	19:10:51	69051	0.545	19	10	51	0	0.059082031	3.4675781	0.1862793	-0.017333984	-0.91699219	2.4663086	0.14404297	0	0	0	0	0	0	0	0	0	0.93603516	0.063964844	0.23291016	-0.11450195	0.077148438	0.041015625	0	44330	0	0	0
1189	1190	1190	Category E	0.11987305	0.035888672	-1.0078125	-0.23388672	0.10986328	0.4296875	0	0	29/6/2018	29	6	2018	19:10:51	69051	0.636	19	10	51	0	0.059082031	3.4675781	0.18847656	-0.018798828	-0.91796875	2.876709	0.12548828	0	0	0	0	0	0	0	0	0	0.9375	0.0625	0.21313477	-0.068603516	0.0546875	-0.089599609	0	44330	0	0	0
1190	1191	1191	Category E	0.047851563	-0.10791016	-0.95996094	-0.22924805	0.11450195	0.43017578	0	0	29/6/2018	29	6	2018	19:10:51	69051	0.727	19	10	51	0	0.059082031	3.4675781	0.19506836	-0.018066406	-0.91357422	0.44799805	0.1784668	0	0	0	0	0	0	0	0	0	0.93432617	0.065673828	0.28320313	-0.1472168	-0.089599609	-0.046142578	0	44330	0	0	0
1191	1192	1192	Category E	0.21582031	-0.011962891	-0.97192383	-0.21606445	0.12646484	0.43359375	0	0	29/6/2018	29	6	2018	19:10:51	69051	0.818	19	10	51	0	0.059082031	3.4675781	0.19799805	-0.018310547	-0.91210938	1.7209473	0.0625	0	0	0	0	0	0	0	0	0	0.93359375	0.06640625	0.083740234	0.017578125	0.006347656	-0.059570313	0	44330	0	0	0
1192	1193	1193	Category E	-0.047851563	-0.095947266	-1.1638184	-0.22509766	0.14428711	0.41943359	0	0	29/6/2018	29	6	2018	19:10:51	69051	0.909	19	10	51	0	0.059082031	3.4675781	0.20385742	-0.017822266	-0.90991211	1.4951172	0.36572266	0	0	0	0	0	0	0	0	0	0.93261719	0.067382813	0.58349609	-0.25170898	-0.077880859	-0.25366211	0	44330	0	0	0
1193	1194	1194	Category E	0.21582031	0	-0.86376953	-0.29492188	0.11865234	0.39160156	0	0	29/6/2018	29	6	2018	19:10:52	69052	0	19	10	52	0	0.059082031	3.4675781	0.20483398	-0.017333984	-0.91235352	3.9038086	0.052734375	0	0	0	0	0	0	0	0	0	0.93530273	0.064697266	0.076904297	0.010742188	0.017333984	0.048583984	0	44330	0	0	0
1194	1195	1195	Category E	-0.047851563	-0.15576172	-0.99584961	-0.29492188	0.094238281	0.39233398	0	0	29/6/2018	29	6	2018	19:10:52	69052	0.1	19	10	52	0	0.059082031	3.4675781	0.20849609	-0.017333984	-0.91186523	2.7939453	0.30322266	0	0	0	0	0	0	0	0	0	0.93554688	0.064453125	0.47851563	-0.25634766	-0.13818359	-0.083740234	0	44330	0	0	0
1195	1196	1196	Category E	-0.023925781	-0.059814453	-0.77978516	-0.37060547	0.052246094	0.3449707	0	0	29/6/2018	29	6	2018	19:10:52	69052	0.2	19	10	52	0	0.059082031	3.4675781	0.21240234	-0.016601563	-0.90966797	2.1022949	0.27319336	0	0	0	0	0	0	0	0	0	0.93432617	0.065673828	0.40942383	-0.23632813	-0.04296875	0.12988281	0	44330	0	0	0
1196	1197	1197	Category L	0.35986328	0	-0.85180664	-0.17773438	0.23754883	0.41088867	0	0	29/6/2018	29	6	2018	20:00:45	72045	0.7	20	0	45	0	0.058837891	3.5336426	0.21484375	-0.015136719	-0.90942383	11.503174	0.15649414	0	0	0	0	0	0	0	0	0	0.93481445	0.065185547	0.21777344	0.14477539	0.015136719	0.057617188	0	44330	0	0	0
1197	1198	1198	Category L	0.3359375	0.023925781	-0.87597656	-0.17749023	0.23339844	0.41455078	0	0	29/6/2018	29	6	2018	20:00:45	72045	0.8	20	0	45	0	0.058837891	3.5336426	0.21948242	-0.013183594	-0.90820313	20.257813	0.1262207	0	0	0	0	0	0	0	0	0	0.93432617	0.065673828	0.18579102	0.11621094	0.037109375	0.032226563	0	44330	0	0	0
1198	1199	1199	Category L	0.34790039	0.011962891	-0.88793945	-0.17089844	0.23852539	0.40991211	0	0	29/6/2018	29	6	2018	20:00:45	72045	0.9	20	0	45	0	0.058837891	3.5336426	0.22143555	-0.014648438	-0.90820313	30.516357	0.13085938	0	0	0	0	0	0	0	0	0	0.93505859	0.064941406	0.17358398	0.1262207	0.026611328	0.020263672	0	44330	0	0	0
1199	1200	1200	Category L	0.35986328	0.011962891	-0.89990234	-0.17578125	0.23925781	0.4128418	0	0	29/6/2018	29	6	2018	20:00:46	72046	0	20	0	46	0	0.058837891	3.5336426	0.2253418	-0.013183594	-0.90722656	41.999756	0.13671875	0	0	0	0	0	0	0	0	0	0.93481445	0.065185547	0.16674805	0.13427734	0.025146484	0.007324219	0	44330	0	0	0
1200	1201	1201	Category L	0.3359375	0	-0.89990234	-0.17211914	0.23779297	0.41259766	0	0	29/6/2018	29	6	2018	20:00:46	72046	0.1	20	0	46	0	0.058837891	3.5336426	0.22924805	-0.013427734	-0.9050293	50.574463	0.10742188	0	0	0	0	0	0	0	0	0	0.93359375	0.06640625	0.12524414	0.10644531	0.013427734	0.005126953	0	44330	0	0	0
1201	1202	1202	Category L	0.35986328	0.011962891	-0.85180664	-0.16992188	0.23657227	0.41088867	0	0	29/6/2018	29	6	2018	20:00:46	72046	0.2	20	0	46	0	0.058837891	3.5336426	0.23388672	-0.012695313	-0.90405273	56.083984	0.13842773	0	0	0	0	0	0	0	0	0	0.93383789	0.066162109	0.20288086	0.12573242	0.024658203	0.052246094	0	44330	0	0	0
1202	1203	1203	Category L	0.35986328	0.023925781	-0.88793945	-0.17749023	0.24389648	0.41381836	0	0	29/6/2018	29	6	2018	20:00:46	72046	0.3	20	0	46	0	0.058837891	3.5336426	0.23632813	-0.010253906	-0.90380859	59.408936	0.12890625	0	0	0	0	0	0	0	0	0	0.93432617	0.065673828	0.17358398	0.12329102	0.034179688	0.015869141	0	44330	0	0	0
1203	1204	1204	Category L	0.35986328	0	-0.82788086	-0.16870117	0.23852539	0.41015625	0	0	29/6/2018	29	6	2018	20:00:46	72046	0.4	20	0	46	0	0.058837891	3.5336426	0.24023438	-0.009521484	-0.90161133	62.341309	0.140625	0	0	0	0	0	0	0	0	0	0.93310547	0.066894531	0.20288086	0.11938477	0.009521484	0.073730469	0	44330	0	0	0
1204	1205	1205	Category L	0.29980469	0	-0.85180664	-0.171875	0.24023438	0.41186523	0	0	29/6/2018	29	6	2018	20:00:46	72046	0.5	20	0	46	0	0.058837891	3.5336426	0.2434082	-0.008056641	-0.8996582	59.377197	0.074462891	0	0	0	0	0	0	0	0	0	0.93212891	0.067871094	0.11254883	0.056152344	0.008056641	0.047851563	0	44330	0	0	0
1205	1206	1206	Category L	0.3359375	0.011962891	-0.86376953	-0.16870117	0.234375	0.41162109	0	0	29/6/2018	29	6	2018	20:00:46	72046	0.6	20	0	46	0	0.058837891	3.5336426	0.24609375	-0.008056641	-0.90014648	50.461182	0.098876953	0	0	0	0	0	0	0	0	0	0.93334961	0.066650391	0.14624023	0.089599609	0.020019531	0.036376953	0	44330	0	0	0
1206	1207	1207	Category L	0.3359375	0	-0.87597656	-0.16625977	0.23779297	0.4128418	0	0	29/6/2018	29	6	2018	20:00:46	72046	0.7	20	0	46	0	0.058837891	3.5336426	0.25097656	-0.006835938	-0.89770508	41.475586	0.087646484	0	0	0	0	0	0	0	0	0	0.93212891	0.067871094	0.11328125	0.084716797	0.006835938	0.021728516	0	44330	0	0	0
1207	1208	1208	Category L	0.32397461	0	-0.88793945	-0.16748047	0.23999023	0.40991211	0	0	29/6/2018	29	6	2018	20:00:46	72046	0.8	20	0	46	0	0.058837891	3.5336426	0.25463867	-0.005371094	-0.89550781	32.350342	0.069824219	0	0	0	0	0	0	0	0	0	0.9309082	0.069091797	0.08203125	0.069091797	0.005371094	0.007568359	0	44330	0	0	0
1208	1209	1209	Category L	0.38378906	0	-0.88793945	-0.16552734	0.24194336	0.40820313	0	0	29/6/2018	29	6	2018	20:00:46	72046	0.9	20	0	46	0	0.058837891	3.5336426	0.25830078	-0.006103516	-0.89624023	23.573975	0.12573242	0	0	0	0	0	0	0	0	0	0.93261719	0.067382813	0.13989258	0.12524414	0.006103516	0.008300781	0	44330	0	0	0
1209	1210	1210	Category L	0.3359375	0	-0.87597656	-0.16967773	0.24243164	0.4128418	0	0	29/6/2018	29	6	2018	20:00:47	72047	0	20	0	47	0	0.058837891	3.5336426	0.26220703	-0.006835938	-0.89697266	14.158447	0.076660156	0	0	0	0	0	0	0	0	0	0.93457031	0.065429688	0.1015625	0.073486328	0.006835938	0.020996094	0	44330	0	0	0
1210	1211	1211	Category L	0.37182617	-0.011962891	-0.85180664	-0.16723633	0.24121094	0.41210938	0	0	29/6/2018	29	6	2018	20:00:47	72047	0.1	20	0	47	0	0.058837891	3.5336426	0.26538086	-0.004638672	-0.89550781	7.9291992	0.11499023	0	0	0	0	0	0	0	0	0	0.93408203	0.065917969	0.15722656	0.10620117	-0.007080078	0.043701172	0	44330	0	0	0
1211	1212	1212	Category L	0.34790039	0	-0.82788086	-0.17480469	0.24511719	0.41601563	0	0	29/6/2018	29	6	2018	20:00:47	72047	0.2	20	0	47	0	0.058837891	3.5336426	0.26660156	-0.002929688	-0.89428711	5.4462891	0.10498047	0	0	0	0	0	0	0	0	0	0.93334961	0.066650391	0.15087891	0.081054688	0.002929688	0.06640625	0	44330	0	0	0
1212	1213	1213	Category L	0.34790039	-0.011962891	-0.86376953	-0.16748047	0.23999023	0.40991211	0	0	29/6/2018	29	6	2018	20:00:47	72047	0.3	20	0	47	0	0.059082031	3.5191406	0.26879883	-0.005371094	-0.89160156	3.2023926	0.083984375	0	0	0	0	0	0	0	0	0	0.93139648	0.068603516	0.11352539	0.078857422	-0.006347656	0.027832031	0	44330	0	0	0
1213	1214	1214	Category L	0.32397461	0	-0.88793945	-0.16894531	0.2409668	0.41113281	0	0	29/6/2018	29	6	2018	20:00:47	72047	0.4	20	0	47	0	0.059082031	3.5191406	0.27197266	-0.008789063	-0.89160156	2.0263672	0.052734375	0	0	0	0	0	0	0	0	0	0.93237305	0.067626953	0.064453125	0.051757813	0.008789063	0.003662109	0	44330	0	0	0
1214	1215	1215	Category L	0.35986328	0	-0.87597656	-0.16723633	0.24267578	0.41210938	0	0	29/6/2018	29	6	2018	20:00:47	72047	0.5	20	0	47	0	0.059082031	3.5191406	0.27392578	-0.012695313	-0.8918457	0.85864258	0.088134766	0	0	0	0	0	0	0	0	0	0.93310547	0.066894531	0.11474609	0.085693359	0.012695313	0.015869141	0	44330	0	0	0
1215	1216	1216	Category L	0.34790039	0	-0.87597656	-0.16381836	0.24560547	0.40942383	0	0	29/6/2018	29	6	2018	20:00:47	72047	0.6	20	0	47	0	0.059082031	3.5191406	0.27685547	-0.014648438	-0.89111328	0.73486328	0.073974609	0	0	0	0	0	0	0	0	0	0.93310547	0.066894531	0.10083008	0.070800781	0.014648438	0.015136719	0	44330	0	0	0
1216	1217	1217	Category L	0.3359375	0	-0.86376953	-0.16210938	0.24584961	0.41650391	0	0	29/6/2018	29	6	2018	20:00:47	72047	0.7	20	0	47	0	0.059082031	3.5191406	0.27929688	-0.016601563	-0.89086914	1.0410156	0.064697266	0	0	0	0	0	0	0	0	0	0.93383789	0.066162109	0.1003418	0.056396484	0.016601563	0.027099609	0	44330	0	0	0
1217	1218	1218	Category L	0.34790039	0	-0.86376953	-0.16918945	0.2421875	0.40917969	0	0	29/6/2018	29	6	2018	20:00:47	72047	0.8	20	0	47	0	0.059082031	3.5191406	0.28222656	-0.018798828	-0.89086914	1.7941895	0.073242188	0	0	0	0	0	0	0	0	0	0.93457031	0.065429688	0.11157227	0.065429688	0.018798828	0.027099609	0	44330	0	0	0
1218	1219	1219	Category L	0.37182617	-0.011962891	-0.86376953	-0.16650391	0.24462891	0.41015625	0	0	29/6/2018	29	6	2018	20:00:47	72047	0.9	20	0	47	0	0.059082031	3.5191406	0.28271484	-0.022949219	-0.8894043	1.9379883	0.093261719	0	0	0	0	0	0	0	0	0	0.93359375	0.06640625	0.12573242	0.088867188	0.010986328	0.025634766	0	44330	0	0	0
1219	1220	1220	Category L	0.35986328	0	-0.86376953	-0.16796875	0.24560547	0.4128418	0	0	29/6/2018	29	6	2018	20:00:48	72048	0	20	0	48	0	0.059082031	3.5191406	0.28466797	-0.024414063	-0.88769531	1.2180176	0.082275391	0	0	0	0	0	0	0	0	0	0.93261719	0.067382813	0.12353516	0.074951172	0.024414063	0.023925781	0	44330	0	0	0
1220	1221	1221	Category L	0.35986328	0	-0.87597656	-0.16210938	0.24389648	0.41308594	0	0	29/6/2018	29	6	2018	20:00:48	72048	0.1	20	0	48	0	0.059082031	3.5191406	0.2878418	-0.026367188	-0.88769531	0.99194336	0.077392578	0	0	0	0	0	0	0	0	0	0.93359375	0.06640625	0.11010742	0.071777344	0.026367188	0.01171875	0	44330	0	0	0
1221	1222	1222	Category L	0.34790039	-0.023925781	-0.85180664	-0.16381836	0.24267578	0.41308594	0	0	29/6/2018	29	6	2018	20:00:48	72048	0.2	20	0	48	0	0.059082031	3.5191406	0.29199219	-0.026611328	-0.88720703	0.68945313	0.066162109	0	0	0	0	0	0	0	0	0	0.93457031	0.065429688	0.094238281	0.055664063	0.002685547	0.035400391	0	44330	0	0	0
1222	1223	1223	Category L	0.34790039	0	-0.87597656	-0.16748047	0.23925781	0.41088867	0	0	29/6/2018	29	6	2018	20:00:48	72048	0.3	20	0	48	0	0.059082031	3.5191406	0.29272461	-0.028564453	-0.88720703	0.65698242	0.062988281	0	0	0	0	0	0	0	0	0	0.93457031	0.065429688	0.094970703	0.054931641	0.028564453	0.011230469	0	44330	0	0	0
1223	1224	1224	Category L	0.32397461	0	-0.87597656	-0.16821289	0.2421875	0.41210938	0	0	29/6/2018	29	6	2018	20:00:48	72048	0.4	20	0	48	0	0.059082031	3.5191406	0.29248047	-0.030029297	-0.88598633	0.77758789	0.044433594	0	0	0	0	0	0	0	0	0	0.93359375	0.06640625	0.071289063	0.03125	0.030029297	0.010009766	0	44330	0	0	0
1224	1225	1225	Category L	0.37182617	0	-0.85180664	-0.16210938	0.24462891	0.41137695	0	0	29/6/2018	29	6	2018	20:00:48	72048	0.5	20	0	48	0	0.059082031	3.5191406	0.2956543	-0.032470703	-0.88525391	0.98632813	0.089111328	0	0	0	0	0	0	0	0	0	0.93408203	0.065917969	0.14208984	0.075927734	0.032470703	0.033447266	0	44330	0	0	0
[truncated: 3,535 more rows]
[truncated: 29 more columns]
