# Supplementary material for: Development of a multisensor biologging collar and analytical techniques to describe high‐resolution spatial behavior in free‐ranging terrestrial mammals
Source: Ecol Evol. 2024 Sep 23;14(9):e70264. doi: 10.1002/ece3.70264 (PMC11420106; doi:10.1002/ece3.70264)
Supplement: Supplementary file 1 — Appendix S1 [file ECE3-14-e70264-s001.zip › doi_10_5061_dryad_jdfn2z3hv__v20240620/B7_S16_Header.csv]

Split no.	Bookmark number	Category	Pointer	Day#	Time(hh:mm:ss)	Total Event start	Event start	Number events	Duration(s)	Sum VeDBA	Mean VeDBA	Mean Dyn AccX	Mean Dyn AccY	Mean Dyn AccZ	Sum VeSBA	Mean VeSBA	Mean smth AccX	Mean smth AccY	Mean smth AccZ	VeDBA_Var	VeDBA_SD	VeSBA_Var	VeSBA_SD	Mean Animal g	Sum Animal g	Animal g_Var	Animal g_SD	Acc_x_Var	Acc_x_SD	Acc_y_Var	Acc_y_SD	Acc_z_Var	Acc_z_SD	Predominant freq, Hz	Smth press val	Max pressure val	Min pressure val	Grd air press	Altitude begin	Altitude end	Delta max/min altitude
1	1	Category A	0	1	5:08:52	35287	35287	4520	453.1	106.38	0.0235355	1.56E-05	1.54E-05	5.40E-06	4215.82	0.932703	0.204193	-0.411016	-0.811607	6.45E-05	0.00803405	0	0	0.067297	304.183	0	0	0.000101761	0.0100877	0.000182727	0.0135177	0.00019245	0.0138726	0	7	0	0	1000	44330	44330	0
1	2	Category E	4520	30	19:15:13	77191	77191	211	21	41.658	0.197431	-0.0152189	0.0149065	-0.00590681	202.888	0.961553	-0.00506331	-0.0771542	-0.956882	0.0131142	0.114517	0	0	0.0384469	8.1123	0	0	0.0240218	0.15499	0.0106033	0.102973	0.0170517	0.130582	0	7	0	0	1000	44330	44330	0
1	3	Category F	4731	30	19:20:37	77402	77402	301	30	54.3267	0.180487	0.00869335	0.00065699	-0.00138211	286.031	0.950269	0.0365473	-0.0416272	-0.947903	0.00682134	0.0825914	0	0	0.0497309	14.969	0	0	0.0158643	0.125953	0.00510424	0.071444	0.0188686	0.137363	0	7	0	0	1000	44330	44330	0
1	4	Category E	5032	30	19:44:25	77703	77703	253	25.3	48.1489	0.190312	-0.0152853	-0.00319988	0.00344306	240.304	0.949818	-0.0254003	-0.0417722	-0.94686	0.00986888	0.0993422	0.000164047	0.0128081	0.050182	12.696	0.000132203	0.0114979	0.0152062	0.123313	0.00768995	0.0876923	0.01929	0.138888	0	7	0	0	1000	44330	44330	0
1	5	Category J	5285	30	20:02:24	77956	77956	65	6.4	62.8887	0.967518	0.0528996	0.0291804	-0.0593863	72.9683	1.12259	0.237838	-0.00685847	-1.09648	0.68685	0.828764	0.00214844	0.0463512	0.128711	8.36621	0.000845102	0.0290706	0.102483	0.320129	0.268912	0.518567	1.22781	1.10807	0	7	0	0	1000	44330	44330	0
1	6	Category L	5350	30	20:02:52	78021	78021	347	34.7	17.3765	0.0500763	-0.00218249	-0.0129254	0.0221211	335.976	0.968231	0.194408	-0.0708219	-0.944222	0.0211312	0.145366	0.000571303	0.0239019	0.0578824	20.0852	0.000161822	0.0127209	0.000510796	0.0226008	0.00162526	0.0403145	0.0033061	0.0574987	0	7	0	0	1000	44330	44330	0
1	7	Category I	5697	30	20:22:02	78368	78368	1562	156.5	2305.59	1.47605	-0.00163005	0.00199845	-0.00385436	1876.51	1.20135	0.107243	0.070788	-1.18511	0.616696	0.7853	0.00110192	0.0331951	0.201348	314.506	0.00110957	0.0333103	0.61181	0.782183	0.522456	0.722811	1.68362	1.29754	0	7	0	0	1000	44330	44330	0
1	8	Category L	7259	30	20:29:25	79930	79930	134	13.301	6.8291	0.0509634	0.0280598	0.0077706	0.0132546	128.636	0.959972	0.126004	0.0250262	-0.950756	0.0222933	0.149309	6.74E-05	0.00821048	0.0414857	5.55908	0.000169441	0.0130169	0.00205698	0.0453539	0.000286045	0.0169129	0.000894575	0.0299094	0	7	0	0	1000	44330	44330	0
1	9	Category E	7393	30	21:02:02	80064	80064	297	29.7	62.2756	0.209682	-0.0165144	-0.00864603	0.0166583	287.971	0.9696	0.0136776	-0.026239	-0.967597	0.017551	0.13248	0.00248415	0.0498413	0.058408	17.3472	0.00176981	0.0420692	0.0190553	0.138041	0.00826543	0.0909144	0.0277638	0.166625	0	7	0	0	1000	44330	44330	0
1	10	Category J	7690	30	21:09:36	80361	80361	94	9.3	105.494	1.12228	0.025401	0.0126044	-0.0538408	127.025	1.35133	0.190962	0.0834208	-1.33308	2.12639	1.45821	0.0135602	0.116448	0.351334	33.0254	0.0129083	0.113615	0.115764	0.340241	0.9015	0.949473	2.454	1.56653	0	7	0	0	1000	44330	44330	0
1	11	Category I	7784	30	21:14:09	80455	80455	961	96.2	1360.96	1.41619	0.000903397	-0.000877738	-0.00173591	1168.78	1.21622	0.0401973	0.0337216	-1.20525	0.414943	0.644161	0.00113306	0.0336609	0.216216	207.783	0.00113458	0.0336835	0.467389	0.683658	0.355614	0.596334	1.62109	1.27322	0	7	0	0	1000	44330	44330	0
1	12	Category E	8745	30	21:59:25	81416	81416	87	8.7	15.2817	0.175652	-0.0205331	0.0133295	0.0166745	84.5137	0.971422	0.0297964	-0.0213609	-0.970408	0.0234515	0.153139	8.14E-05	0.0090211	0.0392196	3.41211	0.000258172	0.0160677	0.0118731	0.108964	0.00586779	0.0766015	0.0191468	0.138372	0	7	0	0	1000	44330	44330	0
1	13	Category L	8832	30	21:59:34	81503	81503	88	8.8	5.12964	0.0582913	0.0186351	-0.0014593	0.00556807	83.6038	0.950043	0.071228	-0.0209434	-0.946677	0.0017617	0.0419726	0	0	0.0499573	4.39624	0	0	0.001967	0.0443508	0.00168402	0.0410368	0.000424472	0.0206027	0	7	0	0	1000	44330	44330	0
1	14	Category E	8920	1	8:33:59	81591	81591	59	5.9	10.5405	0.178653	0.0108043	0.00264831	-0.000840009	56.9382	0.965055	0.0231768	-0.0360418	-0.964016	0.00509799	0.0714002	0	0	0.0349452	2.06177	0	0	0.0117229	0.108272	0.00511454	0.071516	0.0195892	0.139961	0	7	0	0	1000	44330	44330	0
1	15	Category F	8979	1	8:34:08	81650	81650	96	9.5	15.229	0.158635	-0.0288467	0.000628153	-0.00473531	92.0261	0.958605	0.0419642	-0.0177307	-0.956899	0.00393931	0.0627639	0	0	0.0413946	3.97388	0	0	0.0118001	0.108628	0.00504049	0.0709964	0.0116348	0.107865	0	7	0	0	1000	44330	44330	0
1	16	Category L	9075	1	8:34:18	81746	81746	49	4.8	4.37817	0.0893505	0.0854891	0.00596899	0.011091	46.1445	0.941725	0.123744	-0.00713987	-0.933434	0.00158941	0.0398673	0	0	0.0582749	2.85547	0	0	0.00735411	0.0857561	0.000124562	0.0111607	0.00038365	0.019587	0	7	0	0	1000	44330	44330	0
1	17	Category E	9124	1	8:34:31	81795	81795	72	7.1	13.9741	0.194085	-0.0542942	-0.0133226	-0.00546604	68.3372	0.949127	0.0400255	-0.0293342	-0.947472	0.00632731	0.0795444	0	0	0.0508728	3.66284	0	0	0.0162523	0.127485	0.00798882	0.0893802	0.0185818	0.136315	0	7	0	0	1000	44330	44330	0
1	18	Category L	9196	1	8:34:38	81867	81867	160	15.9	5.00146	0.0312592	0.0099411	0.00515137	0.00108337	114.729	0.717053	0.111957	0.0330566	-0.70712	0.000325012	0.0180281	0.0183578	0.135491	0.0329468	5.27148	1.53E-05	0.00390625	0.000762939	0.0276214	0.000462341	0.0215021	0.000212097	0.0145636	0	7	0	0	1000	44330	0	44330
